# Supplementary material for: Visualization of porosity and pore size gradients in electrospun scaffolds using laser metrology
Source: PLoS One. 2023 Mar 9;18(3):e0282903. doi: 10.1371/journal.pone.0282903 (PMC9997878; doi:10.1371/journal.pone.0282903)
Supplement: S1 Data — (GZ) [file pone.0282903.s002.gz › data/ReadMe.txt]

FiberDiameter contains the export from Fibermetric.

PoreDiameter contains the images used for pore size measurements and measurement results. The resolution was 4.87 pixel/μm.

Thickness&Porosity contains the thickness and porosity values vs both azimuthal and axial coordinates measured by laser metrology. The correspondence between sample # and RPM is:

	1.	160-163: 200 RPM
	2.	164-167: 1100 RPM
	3.	168-171: 2000 RPM

Data associated with different collector biases (0 and -5 kV) was derived from our previously published work (https://doi.org/10.1016/j.polymer.2021.124120) for comparison purposes.
