# Supplementary material for: Visualization of porosity and pore size gradients in electrospun scaffolds using laser metrology
Source: PLoS One. 2023 Mar 9;18(3):e0282903. doi: 10.1371/journal.pone.0282903 (PMC9997878; doi:10.1371/journal.pone.0282903)
Supplement: S1 Data — (GZ) [file pone.0282903.s002.gz › data/Thickness&Porosity/160.DensifiedThickness.txt]

THETA
0.000000E+00
0.000000E+00
0.000000E+00
0.000000E+00
0.000000E+00
0.000000E+00
0.000000E+00
0.000000E+00
0.000000E+00
0.000000E+00
0.000000E+00
0.000000E+00
0.000000E+00
0.000000E+00
0.000000E+00
0.000000E+00
0.000000E+00
0.000000E+00
0.000000E+00
0.000000E+00
0.000000E+00
0.000000E+00
0.000000E+00
0.000000E+00
0.000000E+00
0.000000E+00
0.000000E+00
0.000000E+00
0.000000E+00
0.000000E+00
0.000000E+00
0.000000E+00
0.000000E+00
0.000000E+00
0.000000E+00
0.000000E+00
0.000000E+00
0.000000E+00
0.000000E+00
0.000000E+00
0.000000E+00
0.000000E+00
0.000000E+00
0.000000E+00
0.000000E+00
0.000000E+00
0.000000E+00
0.000000E+00
0.000000E+00
0.000000E+00
0.000000E+00
0.000000E+00
0.000000E+00
0.000000E+00
0.000000E+00
0.000000E+00
0.000000E+00
0.000000E+00
0.000000E+00
0.000000E+00
0.000000E+00
0.000000E+00
0.000000E+00
0.000000E+00
0.000000E+00
0.000000E+00
0.000000E+00
0.000000E+00
0.000000E+00
0.000000E+00
0.000000E+00
0.000000E+00
0.000000E+00
0.000000E+00
0.000000E+00
0.000000E+00
0.000000E+00
0.000000E+00
0.000000E+00
0.000000E+00
0.000000E+00
0.000000E+00
0.000000E+00
0.000000E+00
0.000000E+00
0.000000E+00
0.000000E+00
0.000000E+00
0.000000E+00
0.000000E+00
0.000000E+00
0.000000E+00
0.000000E+00
0.000000E+00
0.000000E+00
0.000000E+00
0.000000E+00
0.000000E+00
0.000000E+00
0.000000E+00
0.000000E+00
0.000000E+00
0.000000E+00
0.000000E+00
0.000000E+00
0.000000E+00
0.000000E+00
0.000000E+00
0.000000E+00
0.000000E+00
0.000000E+00
0.000000E+00
0.000000E+00
0.000000E+00
0.000000E+00
0.000000E+00
0.000000E+00
0.000000E+00
0.000000E+00
0.000000E+00
0.000000E+00
0.000000E+00
0.000000E+00
0.000000E+00
0.000000E+00
0.000000E+00
0.000000E+00
0.000000E+00
0.000000E+00
0.000000E+00
0.000000E+00
0.000000E+00
0.000000E+00
0.000000E+00
0.000000E+00
0.000000E+00
0.000000E+00
0.000000E+00
0.000000E+00
0.000000E+00
0.000000E+00
0.000000E+00
0.000000E+00
0.000000E+00
0.000000E+00
0.000000E+00
0.000000E+00
0.000000E+00
0.000000E+00
0.000000E+00
0.000000E+00
0.000000E+00
0.000000E+00
0.000000E+00
0.000000E+00
0.000000E+00
0.000000E+00
0.000000E+00
0.000000E+00
0.000000E+00
0.000000E+00
0.000000E+00
0.000000E+00
0.000000E+00
0.000000E+00
0.000000E+00
0.000000E+00
0.000000E+00
0.000000E+00
0.000000E+00
0.000000E+00
0.000000E+00
0.000000E+00
0.000000E+00
0.000000E+00
0.000000E+00
0.000000E+00
0.000000E+00
0.000000E+00
0.000000E+00
0.000000E+00
0.000000E+00
0.000000E+00
0.000000E+00
0.000000E+00
0.000000E+00
0.000000E+00
0.000000E+00
0.000000E+00
0.000000E+00
0.000000E+00
0.000000E+00
0.000000E+00
0.000000E+00
0.000000E+00
0.000000E+00
0.000000E+00
0.000000E+00
0.000000E+00
0.000000E+00
0.000000E+00
5.000000E+00
5.000000E+00
5.000000E+00
5.000000E+00
5.000000E+00
5.000000E+00
5.000000E+00
5.000000E+00
5.000000E+00
5.000000E+00
5.000000E+00
5.000000E+00
5.000000E+00
5.000000E+00
5.000000E+00
5.000000E+00
5.000000E+00
5.000000E+00
5.000000E+00
5.000000E+00
5.000000E+00
5.000000E+00
5.000000E+00
5.000000E+00
5.000000E+00
5.000000E+00
5.000000E+00
5.000000E+00
5.000000E+00
5.000000E+00
5.000000E+00
5.000000E+00
5.000000E+00
5.000000E+00
5.000000E+00
5.000000E+00
5.000000E+00
5.000000E+00
5.000000E+00
5.000000E+00
5.000000E+00
5.000000E+00
5.000000E+00
5.000000E+00
5.000000E+00
5.000000E+00
5.000000E+00
5.000000E+00
5.000000E+00
5.000000E+00
5.000000E+00
5.000000E+00
5.000000E+00
5.000000E+00
5.000000E+00
5.000000E+00
5.000000E+00
5.000000E+00
5.000000E+00
5.000000E+00
5.000000E+00
5.000000E+00
5.000000E+00
5.000000E+00
5.000000E+00
5.000000E+00
5.000000E+00
5.000000E+00
5.000000E+00
5.000000E+00
5.000000E+00
5.000000E+00
5.000000E+00
5.000000E+00
5.000000E+00
5.000000E+00
5.000000E+00
5.000000E+00
5.000000E+00
5.000000E+00
5.000000E+00
5.000000E+00
5.000000E+00
5.000000E+00
5.000000E+00
5.000000E+00
5.000000E+00
5.000000E+00
5.000000E+00
5.000000E+00
5.000000E+00
5.000000E+00
5.000000E+00
5.000000E+00
5.000000E+00
5.000000E+00
5.000000E+00
5.000000E+00
5.000000E+00
5.000000E+00
5.000000E+00
5.000000E+00
5.000000E+00
5.000000E+00
5.000000E+00
5.000000E+00
5.000000E+00
5.000000E+00
5.000000E+00
5.000000E+00
5.000000E+00
5.000000E+00
5.000000E+00
5.000000E+00
5.000000E+00
5.000000E+00
5.000000E+00
5.000000E+00
5.000000E+00
5.000000E+00
5.000000E+00
5.000000E+00
5.000000E+00
5.000000E+00
5.000000E+00
5.000000E+00
5.000000E+00
5.000000E+00
5.000000E+00
5.000000E+00
5.000000E+00
5.000000E+00
5.000000E+00
5.000000E+00
5.000000E+00
5.000000E+00
5.000000E+00
5.000000E+00
5.000000E+00
5.000000E+00
5.000000E+00
5.000000E+00
5.000000E+00
5.000000E+00
5.000000E+00
5.000000E+00
5.000000E+00
5.000000E+00
5.000000E+00
5.000000E+00
5.000000E+00
5.000000E+00
5.000000E+00
5.000000E+00
5.000000E+00
5.000000E+00
5.000000E+00
5.000000E+00
5.000000E+00
5.000000E+00
5.000000E+00
5.000000E+00
5.000000E+00
5.000000E+00
5.000000E+00
5.000000E+00
5.000000E+00
5.000000E+00
5.000000E+00
5.000000E+00
5.000000E+00
5.000000E+00
5.000000E+00
5.000000E+00
5.000000E+00
5.000000E+00
5.000000E+00
5.000000E+00
5.000000E+00
5.000000E+00
5.000000E+00
5.000000E+00
5.000000E+00
5.000000E+00
5.000000E+00
5.000000E+00
5.000000E+00
5.000000E+00
5.000000E+00
5.000000E+00
5.000000E+00
5.000000E+00
5.000000E+00
5.000000E+00
5.000000E+00
5.000000E+00
5.000000E+00
5.000000E+00
5.000000E+00
5.000000E+00
5.000000E+00
1.000000E+01
1.000000E+01
1.000000E+01
1.000000E+01
1.000000E+01
1.000000E+01
1.000000E+01
1.000000E+01
1.000000E+01
1.000000E+01
1.000000E+01
1.000000E+01
1.000000E+01
1.000000E+01
1.000000E+01
1.000000E+01
1.000000E+01
1.000000E+01
1.000000E+01
1.000000E+01
1.000000E+01
1.000000E+01
1.000000E+01
1.000000E+01
1.000000E+01
1.000000E+01
1.000000E+01
1.000000E+01
1.000000E+01
1.000000E+01
1.000000E+01
1.000000E+01
1.000000E+01
1.000000E+01
1.000000E+01
1.000000E+01
1.000000E+01
1.000000E+01
1.000000E+01
1.000000E+01
1.000000E+01
1.000000E+01
1.000000E+01
1.000000E+01
1.000000E+01
1.000000E+01
1.000000E+01
1.000000E+01
1.000000E+01
1.000000E+01
1.000000E+01
1.000000E+01
1.000000E+01
1.000000E+01
1.000000E+01
1.000000E+01
1.000000E+01
1.000000E+01
1.000000E+01
1.000000E+01
1.000000E+01
1.000000E+01
1.000000E+01
1.000000E+01
1.000000E+01
1.000000E+01
1.000000E+01
1.000000E+01
1.000000E+01
1.000000E+01
1.000000E+01
1.000000E+01
1.000000E+01
1.000000E+01
1.000000E+01
1.000000E+01
1.000000E+01
1.000000E+01
1.000000E+01
1.000000E+01
1.000000E+01
1.000000E+01
1.000000E+01
1.000000E+01
1.000000E+01
1.000000E+01
1.000000E+01
1.000000E+01
1.000000E+01
1.000000E+01
1.000000E+01
1.000000E+01
1.000000E+01
1.000000E+01
1.000000E+01
1.000000E+01
1.000000E+01
1.000000E+01
1.000000E+01
1.000000E+01
1.000000E+01
1.000000E+01
1.000000E+01
1.000000E+01
1.000000E+01
1.000000E+01
1.000000E+01
1.000000E+01
1.000000E+01
1.000000E+01
1.000000E+01
1.000000E+01
1.000000E+01
1.000000E+01
1.000000E+01
1.000000E+01
1.000000E+01
1.000000E+01
1.000000E+01
1.000000E+01
1.000000E+01
1.000000E+01
1.000000E+01
1.000000E+01
1.000000E+01
1.000000E+01
1.000000E+01
1.000000E+01
1.000000E+01
1.000000E+01
1.000000E+01
1.000000E+01
1.000000E+01
1.000000E+01
1.000000E+01
1.000000E+01
1.000000E+01
1.000000E+01
1.000000E+01
1.000000E+01
1.000000E+01
1.000000E+01
1.000000E+01
1.000000E+01
1.000000E+01
1.000000E+01
1.000000E+01
1.000000E+01
1.000000E+01
1.000000E+01
1.000000E+01
1.000000E+01
1.000000E+01
1.000000E+01
1.000000E+01
1.000000E+01
1.000000E+01
1.000000E+01
1.000000E+01
1.000000E+01
1.000000E+01
1.000000E+01
1.000000E+01
1.000000E+01
1.000000E+01
1.000000E+01
1.000000E+01
1.000000E+01
1.000000E+01
1.000000E+01
1.000000E+01
1.000000E+01
1.000000E+01
1.000000E+01
1.000000E+01
1.000000E+01
1.000000E+01
1.000000E+01
1.000000E+01
1.000000E+01
1.000000E+01
1.000000E+01
1.000000E+01
1.000000E+01
1.000000E+01
1.000000E+01
1.000000E+01
1.000000E+01
1.000000E+01
1.000000E+01
1.000000E+01
1.000000E+01
1.000000E+01
1.000000E+01
1.000000E+01
1.000000E+01
1.000000E+01
1.000000E+01
1.000000E+01
1.000000E+01
1.000000E+01
1.500000E+01
1.500000E+01
1.500000E+01
1.500000E+01
1.500000E+01
1.500000E+01
1.500000E+01
1.500000E+01
1.500000E+01
1.500000E+01
1.500000E+01
1.500000E+01
1.500000E+01
1.500000E+01
1.500000E+01
1.500000E+01
1.500000E+01
1.500000E+01
1.500000E+01
1.500000E+01
1.500000E+01
1.500000E+01
1.500000E+01
1.500000E+01
1.500000E+01
1.500000E+01
1.500000E+01
1.500000E+01
1.500000E+01
1.500000E+01
1.500000E+01
1.500000E+01
1.500000E+01
1.500000E+01
1.500000E+01
1.500000E+01
1.500000E+01
1.500000E+01
1.500000E+01
1.500000E+01
1.500000E+01
1.500000E+01
1.500000E+01
1.500000E+01
1.500000E+01
1.500000E+01
1.500000E+01
1.500000E+01
1.500000E+01
1.500000E+01
1.500000E+01
1.500000E+01
1.500000E+01
1.500000E+01
1.500000E+01
1.500000E+01
1.500000E+01
1.500000E+01
1.500000E+01
1.500000E+01
1.500000E+01
1.500000E+01
1.500000E+01
1.500000E+01
1.500000E+01
1.500000E+01
1.500000E+01
1.500000E+01
1.500000E+01
1.500000E+01
1.500000E+01
1.500000E+01
1.500000E+01
1.500000E+01
1.500000E+01
1.500000E+01
1.500000E+01
1.500000E+01
1.500000E+01
1.500000E+01
1.500000E+01
1.500000E+01
1.500000E+01
1.500000E+01
1.500000E+01
1.500000E+01
1.500000E+01
1.500000E+01
1.500000E+01
1.500000E+01
1.500000E+01
1.500000E+01
1.500000E+01
1.500000E+01
1.500000E+01
1.500000E+01
1.500000E+01
1.500000E+01
1.500000E+01
1.500000E+01
1.500000E+01
1.500000E+01
1.500000E+01
1.500000E+01
1.500000E+01
1.500000E+01
1.500000E+01
1.500000E+01
1.500000E+01
1.500000E+01
1.500000E+01
1.500000E+01
1.500000E+01
1.500000E+01
1.500000E+01
1.500000E+01
1.500000E+01
1.500000E+01
1.500000E+01
1.500000E+01
1.500000E+01
1.500000E+01
1.500000E+01
1.500000E+01
1.500000E+01
1.500000E+01
1.500000E+01
1.500000E+01
1.500000E+01
1.500000E+01
1.500000E+01
1.500000E+01
1.500000E+01
1.500000E+01
1.500000E+01
1.500000E+01
1.500000E+01
1.500000E+01
1.500000E+01
1.500000E+01
1.500000E+01
1.500000E+01
1.500000E+01
1.500000E+01
1.500000E+01
1.500000E+01
1.500000E+01
1.500000E+01
1.500000E+01
1.500000E+01
1.500000E+01
1.500000E+01
1.500000E+01
1.500000E+01
1.500000E+01
1.500000E+01
1.500000E+01
1.500000E+01
1.500000E+01
1.500000E+01
1.500000E+01
1.500000E+01
1.500000E+01
1.500000E+01
1.500000E+01
1.500000E+01
1.500000E+01
1.500000E+01
1.500000E+01
1.500000E+01
1.500000E+01
1.500000E+01
1.500000E+01
1.500000E+01
1.500000E+01
1.500000E+01
1.500000E+01
1.500000E+01
1.500000E+01
1.500000E+01
1.500000E+01
1.500000E+01
1.500000E+01
1.500000E+01
1.500000E+01
1.500000E+01
1.500000E+01
1.500000E+01
1.500000E+01
1.500000E+01
1.500000E+01
1.500000E+01
1.500000E+01
1.500000E+01
1.500000E+01
1.500000E+01
1.500000E+01
1.500000E+01
1.500000E+01
1.500000E+01
1.500000E+01
2.000000E+01
2.000000E+01
2.000000E+01
2.000000E+01
2.000000E+01
2.000000E+01
2.000000E+01
2.000000E+01
2.000000E+01
2.000000E+01
2.000000E+01
2.000000E+01
2.000000E+01
2.000000E+01
2.000000E+01
2.000000E+01
2.000000E+01
2.000000E+01
2.000000E+01
2.000000E+01
2.000000E+01
2.000000E+01
2.000000E+01
2.000000E+01
2.000000E+01
2.000000E+01
2.000000E+01
2.000000E+01
2.000000E+01
2.000000E+01
2.000000E+01
2.000000E+01
2.000000E+01
2.000000E+01
2.000000E+01
2.000000E+01
2.000000E+01
2.000000E+01
2.000000E+01
2.000000E+01
2.000000E+01
2.000000E+01
2.000000E+01
2.000000E+01
2.000000E+01
2.000000E+01
2.000000E+01
2.000000E+01
2.000000E+01
2.000000E+01
2.000000E+01
2.000000E+01
2.000000E+01
2.000000E+01
2.000000E+01
2.000000E+01
2.000000E+01
2.000000E+01
2.000000E+01
2.000000E+01
2.000000E+01
2.000000E+01
2.000000E+01
2.000000E+01
2.000000E+01
2.000000E+01
2.000000E+01
2.000000E+01
2.000000E+01
2.000000E+01
2.000000E+01
2.000000E+01
2.000000E+01
2.000000E+01
2.000000E+01
2.000000E+01
2.000000E+01
2.000000E+01
2.000000E+01
2.000000E+01
2.000000E+01
2.000000E+01
2.000000E+01
2.000000E+01
2.000000E+01
2.000000E+01
2.000000E+01
2.000000E+01
2.000000E+01
2.000000E+01
2.000000E+01
2.000000E+01
2.000000E+01
2.000000E+01
2.000000E+01
2.000000E+01
2.000000E+01
2.000000E+01
2.000000E+01
2.000000E+01
2.000000E+01
2.000000E+01
2.000000E+01
2.000000E+01
2.000000E+01
2.000000E+01
2.000000E+01
2.000000E+01
2.000000E+01
2.000000E+01
2.000000E+01
2.000000E+01
2.000000E+01
2.000000E+01
2.000000E+01
2.000000E+01
2.000000E+01
2.000000E+01
2.000000E+01
2.000000E+01
2.000000E+01
2.000000E+01
2.000000E+01
2.000000E+01
2.000000E+01
2.000000E+01
2.000000E+01
2.000000E+01
2.000000E+01
2.000000E+01
2.000000E+01
2.000000E+01
2.000000E+01
2.000000E+01
2.000000E+01
2.000000E+01
2.000000E+01
2.000000E+01
2.000000E+01
2.000000E+01
2.000000E+01
2.000000E+01
2.000000E+01
2.000000E+01
2.000000E+01
2.000000E+01
2.000000E+01
2.000000E+01
2.000000E+01
2.000000E+01
2.000000E+01
2.000000E+01
2.000000E+01
2.000000E+01
2.000000E+01
2.000000E+01
2.000000E+01
2.000000E+01
2.000000E+01
2.000000E+01
2.000000E+01
2.000000E+01
2.000000E+01
2.000000E+01
2.000000E+01
2.000000E+01
2.000000E+01
2.000000E+01
2.000000E+01
2.000000E+01
2.000000E+01
2.000000E+01
2.000000E+01
2.000000E+01
2.000000E+01
2.000000E+01
2.000000E+01
2.000000E+01
2.000000E+01
2.000000E+01
2.000000E+01
2.000000E+01
2.000000E+01
2.000000E+01
2.000000E+01
2.000000E+01
2.000000E+01
2.000000E+01
2.000000E+01
2.000000E+01
2.000000E+01
2.000000E+01
2.000000E+01
2.000000E+01
2.000000E+01
2.000000E+01
2.000000E+01
2.000000E+01
2.000000E+01
2.000000E+01
2.000000E+01
2.500000E+01
2.500000E+01
2.500000E+01
2.500000E+01
2.500000E+01
2.500000E+01
2.500000E+01
2.500000E+01
2.500000E+01
2.500000E+01
2.500000E+01
2.500000E+01
2.500000E+01
2.500000E+01
2.500000E+01
2.500000E+01
2.500000E+01
2.500000E+01
2.500000E+01
2.500000E+01
2.500000E+01
2.500000E+01
2.500000E+01
2.500000E+01
2.500000E+01
2.500000E+01
2.500000E+01
2.500000E+01
2.500000E+01
2.500000E+01
2.500000E+01
2.500000E+01
2.500000E+01
2.500000E+01
2.500000E+01
2.500000E+01
2.500000E+01
2.500000E+01
2.500000E+01
2.500000E+01
2.500000E+01
2.500000E+01
2.500000E+01
2.500000E+01
2.500000E+01
2.500000E+01
2.500000E+01
2.500000E+01
2.500000E+01
2.500000E+01
2.500000E+01
2.500000E+01
2.500000E+01
2.500000E+01
2.500000E+01
2.500000E+01
2.500000E+01
2.500000E+01
2.500000E+01
2.500000E+01
2.500000E+01
2.500000E+01
2.500000E+01
2.500000E+01
2.500000E+01
2.500000E+01
2.500000E+01
2.500000E+01
2.500000E+01
2.500000E+01
2.500000E+01
2.500000E+01
2.500000E+01
2.500000E+01
2.500000E+01
2.500000E+01
2.500000E+01
2.500000E+01
2.500000E+01
2.500000E+01
2.500000E+01
2.500000E+01
2.500000E+01
2.500000E+01
2.500000E+01
2.500000E+01
2.500000E+01
2.500000E+01
2.500000E+01
2.500000E+01
2.500000E+01
2.500000E+01
2.500000E+01
2.500000E+01
2.500000E+01
2.500000E+01
2.500000E+01
2.500000E+01
2.500000E+01
2.500000E+01
2.500000E+01
2.500000E+01
2.500000E+01
2.500000E+01
2.500000E+01
2.500000E+01
2.500000E+01
2.500000E+01
2.500000E+01
2.500000E+01
2.500000E+01
2.500000E+01
2.500000E+01
2.500000E+01
2.500000E+01
2.500000E+01
2.500000E+01
2.500000E+01
2.500000E+01
2.500000E+01
2.500000E+01
2.500000E+01
2.500000E+01
2.500000E+01
2.500000E+01
2.500000E+01
2.500000E+01
2.500000E+01
2.500000E+01
2.500000E+01
2.500000E+01
2.500000E+01
2.500000E+01
2.500000E+01
2.500000E+01
2.500000E+01
2.500000E+01
2.500000E+01
2.500000E+01
2.500000E+01
2.500000E+01
2.500000E+01
2.500000E+01
2.500000E+01
2.500000E+01
2.500000E+01
2.500000E+01
2.500000E+01
2.500000E+01
2.500000E+01
2.500000E+01
2.500000E+01
2.500000E+01
2.500000E+01
2.500000E+01
2.500000E+01
2.500000E+01
2.500000E+01
2.500000E+01
2.500000E+01
2.500000E+01
2.500000E+01
2.500000E+01
2.500000E+01
2.500000E+01
2.500000E+01
2.500000E+01
2.500000E+01
2.500000E+01
2.500000E+01
2.500000E+01
2.500000E+01
2.500000E+01
2.500000E+01
2.500000E+01
2.500000E+01
2.500000E+01
2.500000E+01
2.500000E+01
2.500000E+01
2.500000E+01
2.500000E+01
2.500000E+01
2.500000E+01
2.500000E+01
2.500000E+01
2.500000E+01
2.500000E+01
2.500000E+01
2.500000E+01
2.500000E+01
2.500000E+01
2.500000E+01
2.500000E+01
2.500000E+01
2.500000E+01
2.500000E+01
2.500000E+01
2.500000E+01
2.500000E+01
2.500000E+01
3.000000E+01
3.000000E+01
3.000000E+01
3.000000E+01
3.000000E+01
3.000000E+01
3.000000E+01
3.000000E+01
3.000000E+01
3.000000E+01
3.000000E+01
3.000000E+01
3.000000E+01
3.000000E+01
3.000000E+01
3.000000E+01
3.000000E+01
3.000000E+01
3.000000E+01
3.000000E+01
3.000000E+01
3.000000E+01
3.000000E+01
3.000000E+01
3.000000E+01
3.000000E+01
3.000000E+01
3.000000E+01
3.000000E+01
3.000000E+01
3.000000E+01
3.000000E+01
3.000000E+01
3.000000E+01
3.000000E+01
3.000000E+01
3.000000E+01
3.000000E+01
3.000000E+01
3.000000E+01
3.000000E+01
3.000000E+01
3.000000E+01
3.000000E+01
3.000000E+01
3.000000E+01
3.000000E+01
3.000000E+01
3.000000E+01
3.000000E+01
3.000000E+01
3.000000E+01
3.000000E+01
3.000000E+01
3.000000E+01
3.000000E+01
3.000000E+01
3.000000E+01
3.000000E+01
3.000000E+01
3.000000E+01
3.000000E+01
3.000000E+01
3.000000E+01
3.000000E+01
3.000000E+01
3.000000E+01
3.000000E+01
3.000000E+01
3.000000E+01
3.000000E+01
3.000000E+01
3.000000E+01
3.000000E+01
3.000000E+01
3.000000E+01
3.000000E+01
3.000000E+01
3.000000E+01
3.000000E+01
3.000000E+01
3.000000E+01
3.000000E+01
3.000000E+01
3.000000E+01
3.000000E+01
3.000000E+01
3.000000E+01
3.000000E+01
3.000000E+01
3.000000E+01
3.000000E+01
3.000000E+01
3.000000E+01
3.000000E+01
3.000000E+01
3.000000E+01
3.000000E+01
3.000000E+01
3.000000E+01
3.000000E+01
3.000000E+01
3.000000E+01
3.000000E+01
3.000000E+01
3.000000E+01
3.000000E+01
3.000000E+01
3.000000E+01
3.000000E+01
3.000000E+01
3.000000E+01
3.000000E+01
3.000000E+01
3.000000E+01
3.000000E+01
3.000000E+01
3.000000E+01
3.000000E+01
3.000000E+01
3.000000E+01
3.000000E+01
3.000000E+01
3.000000E+01
3.000000E+01
3.000000E+01
3.000000E+01
3.000000E+01
3.000000E+01
3.000000E+01
3.000000E+01
3.000000E+01
3.000000E+01
3.000000E+01
3.000000E+01
3.000000E+01
3.000000E+01
3.000000E+01
3.000000E+01
3.000000E+01
3.000000E+01
3.000000E+01
3.000000E+01
3.000000E+01
3.000000E+01
3.000000E+01
3.000000E+01
3.000000E+01
3.000000E+01
3.000000E+01
3.000000E+01
3.000000E+01
3.000000E+01
3.000000E+01
3.000000E+01
3.000000E+01
3.000000E+01
3.000000E+01
3.000000E+01
3.000000E+01
3.000000E+01
3.000000E+01
3.000000E+01
3.000000E+01
3.000000E+01
3.000000E+01
3.000000E+01
3.000000E+01
3.000000E+01
3.000000E+01
3.000000E+01
3.000000E+01
3.000000E+01
3.000000E+01
3.000000E+01
3.000000E+01
3.000000E+01
3.000000E+01
3.000000E+01
3.000000E+01
3.000000E+01
3.000000E+01
3.000000E+01
3.000000E+01
3.000000E+01
3.000000E+01
3.000000E+01
3.000000E+01
3.000000E+01
3.000000E+01
3.000000E+01
3.000000E+01
3.000000E+01
3.000000E+01
3.000000E+01
3.000000E+01
3.000000E+01
3.000000E+01
3.000000E+01
3.000000E+01
3.000000E+01
3.500000E+01
3.500000E+01
3.500000E+01
3.500000E+01
3.500000E+01
3.500000E+01
3.500000E+01
3.500000E+01
3.500000E+01
3.500000E+01
3.500000E+01
3.500000E+01
3.500000E+01
3.500000E+01
3.500000E+01
3.500000E+01
3.500000E+01
3.500000E+01
3.500000E+01
3.500000E+01
3.500000E+01
3.500000E+01
3.500000E+01
3.500000E+01
3.500000E+01
3.500000E+01
3.500000E+01
3.500000E+01
3.500000E+01
3.500000E+01
3.500000E+01
3.500000E+01
3.500000E+01
3.500000E+01
3.500000E+01
3.500000E+01
3.500000E+01
3.500000E+01
3.500000E+01
3.500000E+01
3.500000E+01
3.500000E+01
3.500000E+01
3.500000E+01
3.500000E+01
3.500000E+01
3.500000E+01
3.500000E+01
3.500000E+01
3.500000E+01
3.500000E+01
3.500000E+01
3.500000E+01
3.500000E+01
3.500000E+01
3.500000E+01
3.500000E+01
3.500000E+01
3.500000E+01
3.500000E+01
3.500000E+01
3.500000E+01
3.500000E+01
3.500000E+01
3.500000E+01
3.500000E+01
3.500000E+01
3.500000E+01
3.500000E+01
3.500000E+01
3.500000E+01
3.500000E+01
3.500000E+01
3.500000E+01
3.500000E+01
3.500000E+01
3.500000E+01
3.500000E+01
3.500000E+01
3.500000E+01
3.500000E+01
3.500000E+01
3.500000E+01
3.500000E+01
3.500000E+01
3.500000E+01
3.500000E+01
3.500000E+01
3.500000E+01
3.500000E+01
3.500000E+01
3.500000E+01
3.500000E+01
3.500000E+01
3.500000E+01
3.500000E+01
3.500000E+01
3.500000E+01
3.500000E+01
3.500000E+01
3.500000E+01
3.500000E+01
3.500000E+01
3.500000E+01
3.500000E+01
3.500000E+01
3.500000E+01
3.500000E+01
3.500000E+01
3.500000E+01
3.500000E+01
3.500000E+01
3.500000E+01
3.500000E+01
3.500000E+01
3.500000E+01
3.500000E+01
3.500000E+01
3.500000E+01
3.500000E+01
3.500000E+01
3.500000E+01
3.500000E+01
3.500000E+01
3.500000E+01
3.500000E+01
3.500000E+01
3.500000E+01
3.500000E+01
3.500000E+01
3.500000E+01
3.500000E+01
3.500000E+01
3.500000E+01
3.500000E+01
3.500000E+01
3.500000E+01
3.500000E+01
3.500000E+01
3.500000E+01
3.500000E+01
3.500000E+01
3.500000E+01
3.500000E+01
3.500000E+01
3.500000E+01
3.500000E+01
3.500000E+01
3.500000E+01
3.500000E+01
3.500000E+01
3.500000E+01
3.500000E+01
3.500000E+01
3.500000E+01
3.500000E+01
3.500000E+01
3.500000E+01
3.500000E+01
3.500000E+01
3.500000E+01
3.500000E+01
3.500000E+01
3.500000E+01
3.500000E+01
3.500000E+01
3.500000E+01
3.500000E+01
3.500000E+01
3.500000E+01
3.500000E+01
3.500000E+01
3.500000E+01
3.500000E+01
3.500000E+01
3.500000E+01
3.500000E+01
3.500000E+01
3.500000E+01
3.500000E+01
3.500000E+01
3.500000E+01
3.500000E+01
3.500000E+01
3.500000E+01
3.500000E+01
3.500000E+01
3.500000E+01
3.500000E+01
3.500000E+01
3.500000E+01
3.500000E+01
3.500000E+01
3.500000E+01
3.500000E+01
3.500000E+01
3.500000E+01
3.500000E+01
3.500000E+01
3.500000E+01
3.500000E+01
4.000000E+01
4.000000E+01
4.000000E+01
4.000000E+01
4.000000E+01
4.000000E+01
4.000000E+01
4.000000E+01
4.000000E+01
4.000000E+01
4.000000E+01
4.000000E+01
4.000000E+01
4.000000E+01
4.000000E+01
4.000000E+01
4.000000E+01
4.000000E+01
4.000000E+01
4.000000E+01
4.000000E+01
4.000000E+01
4.000000E+01
4.000000E+01
4.000000E+01
4.000000E+01
4.000000E+01
4.000000E+01
4.000000E+01
4.000000E+01
4.000000E+01
4.000000E+01
4.000000E+01
4.000000E+01
4.000000E+01
4.000000E+01
4.000000E+01
4.000000E+01
4.000000E+01
4.000000E+01
4.000000E+01
4.000000E+01
4.000000E+01
4.000000E+01
4.000000E+01
4.000000E+01
4.000000E+01
4.000000E+01
4.000000E+01
4.000000E+01
4.000000E+01
4.000000E+01
4.000000E+01
4.000000E+01
4.000000E+01
4.000000E+01
4.000000E+01
4.000000E+01
4.000000E+01
4.000000E+01
4.000000E+01
4.000000E+01
4.000000E+01
4.000000E+01
4.000000E+01
4.000000E+01
4.000000E+01
4.000000E+01
4.000000E+01
4.000000E+01
4.000000E+01
4.000000E+01
4.000000E+01
4.000000E+01
4.000000E+01
4.000000E+01
4.000000E+01
4.000000E+01
4.000000E+01
4.000000E+01
4.000000E+01
4.000000E+01
4.000000E+01
4.000000E+01
4.000000E+01
4.000000E+01
4.000000E+01
4.000000E+01
4.000000E+01
4.000000E+01
4.000000E+01
4.000000E+01
4.000000E+01
4.000000E+01
4.000000E+01
4.000000E+01
4.000000E+01
4.000000E+01
4.000000E+01
4.000000E+01
4.000000E+01
4.000000E+01
4.000000E+01
4.000000E+01
4.000000E+01
4.000000E+01
4.000000E+01
4.000000E+01
4.000000E+01
4.000000E+01
4.000000E+01
4.000000E+01
4.000000E+01
4.000000E+01
4.000000E+01
4.000000E+01
4.000000E+01
4.000000E+01
4.000000E+01
4.000000E+01
4.000000E+01
4.000000E+01
4.000000E+01
4.000000E+01
4.000000E+01
4.000000E+01
4.000000E+01
4.000000E+01
4.000000E+01
4.000000E+01
4.000000E+01
4.000000E+01
4.000000E+01
4.000000E+01
4.000000E+01
4.000000E+01
4.000000E+01
4.000000E+01
4.000000E+01
4.000000E+01
4.000000E+01
4.000000E+01
4.000000E+01
4.000000E+01
4.000000E+01
4.000000E+01
4.000000E+01
4.000000E+01
4.000000E+01
4.000000E+01
4.000000E+01
4.000000E+01
4.000000E+01
4.000000E+01
4.000000E+01
4.000000E+01
4.000000E+01
4.000000E+01
4.000000E+01
4.000000E+01
4.000000E+01
4.000000E+01
4.000000E+01
4.000000E+01
4.000000E+01
4.000000E+01
4.000000E+01
4.000000E+01
4.000000E+01
4.000000E+01
4.000000E+01
4.000000E+01
4.000000E+01
4.000000E+01
4.000000E+01
4.000000E+01
4.000000E+01
4.000000E+01
4.000000E+01
4.000000E+01
4.000000E+01
4.000000E+01
4.000000E+01
4.000000E+01
4.000000E+01
4.000000E+01
4.000000E+01
4.000000E+01
4.000000E+01
4.000000E+01
4.000000E+01
4.000000E+01
4.000000E+01
4.000000E+01
4.000000E+01
4.000000E+01
4.000000E+01
4.000000E+01
4.000000E+01
4.000000E+01
4.000000E+01
4.500000E+01
4.500000E+01
4.500000E+01
4.500000E+01
4.500000E+01
4.500000E+01
4.500000E+01
4.500000E+01
4.500000E+01
4.500000E+01
4.500000E+01
4.500000E+01
4.500000E+01
4.500000E+01
4.500000E+01
4.500000E+01
4.500000E+01
4.500000E+01
4.500000E+01
4.500000E+01
4.500000E+01
4.500000E+01
4.500000E+01
4.500000E+01
4.500000E+01
4.500000E+01
4.500000E+01
4.500000E+01
4.500000E+01
4.500000E+01
4.500000E+01
4.500000E+01
4.500000E+01
4.500000E+01
4.500000E+01
4.500000E+01
4.500000E+01
4.500000E+01
4.500000E+01
4.500000E+01
4.500000E+01
4.500000E+01
4.500000E+01
4.500000E+01
4.500000E+01
4.500000E+01
4.500000E+01
4.500000E+01
4.500000E+01
4.500000E+01
4.500000E+01
4.500000E+01
4.500000E+01
4.500000E+01
4.500000E+01
4.500000E+01
4.500000E+01
4.500000E+01
4.500000E+01
4.500000E+01
4.500000E+01
4.500000E+01
4.500000E+01
4.500000E+01
4.500000E+01
4.500000E+01
4.500000E+01
4.500000E+01
4.500000E+01
4.500000E+01
4.500000E+01
4.500000E+01
4.500000E+01
4.500000E+01
4.500000E+01
4.500000E+01
4.500000E+01
4.500000E+01
4.500000E+01
4.500000E+01
4.500000E+01
4.500000E+01
4.500000E+01
4.500000E+01
4.500000E+01
4.500000E+01
4.500000E+01
4.500000E+01
4.500000E+01
4.500000E+01
4.500000E+01
4.500000E+01
4.500000E+01
4.500000E+01
4.500000E+01
4.500000E+01
4.500000E+01
4.500000E+01
4.500000E+01
4.500000E+01
4.500000E+01
4.500000E+01
4.500000E+01
4.500000E+01
4.500000E+01
4.500000E+01
4.500000E+01
4.500000E+01
4.500000E+01
4.500000E+01
4.500000E+01
4.500000E+01
4.500000E+01
4.500000E+01
4.500000E+01
4.500000E+01
4.500000E+01
4.500000E+01
4.500000E+01
4.500000E+01
4.500000E+01
4.500000E+01
4.500000E+01
4.500000E+01
4.500000E+01
4.500000E+01
4.500000E+01
4.500000E+01
4.500000E+01
4.500000E+01
4.500000E+01
4.500000E+01
4.500000E+01
4.500000E+01
4.500000E+01
4.500000E+01
4.500000E+01
4.500000E+01
4.500000E+01
4.500000E+01
4.500000E+01
4.500000E+01
4.500000E+01
4.500000E+01
4.500000E+01
4.500000E+01
4.500000E+01
4.500000E+01
4.500000E+01
4.500000E+01
4.500000E+01
4.500000E+01
4.500000E+01
4.500000E+01
4.500000E+01
4.500000E+01
4.500000E+01
4.500000E+01
4.500000E+01
4.500000E+01
4.500000E+01
4.500000E+01
4.500000E+01
4.500000E+01
4.500000E+01
4.500000E+01
4.500000E+01
4.500000E+01
4.500000E+01
4.500000E+01
4.500000E+01
4.500000E+01
4.500000E+01
4.500000E+01
4.500000E+01
4.500000E+01
4.500000E+01
4.500000E+01
4.500000E+01
4.500000E+01
4.500000E+01
4.500000E+01
4.500000E+01
4.500000E+01
4.500000E+01
4.500000E+01
4.500000E+01
4.500000E+01
4.500000E+01
4.500000E+01
4.500000E+01
4.500000E+01
4.500000E+01
4.500000E+01
4.500000E+01
4.500000E+01
4.500000E+01
4.500000E+01
4.500000E+01
4.500000E+01
4.500000E+01
5.000000E+01
5.000000E+01
5.000000E+01
5.000000E+01
5.000000E+01
5.000000E+01
5.000000E+01
5.000000E+01
5.000000E+01
5.000000E+01
5.000000E+01
5.000000E+01
5.000000E+01
5.000000E+01
5.000000E+01
5.000000E+01
5.000000E+01
5.000000E+01
5.000000E+01
5.000000E+01
5.000000E+01
5.000000E+01
5.000000E+01
5.000000E+01
5.000000E+01
5.000000E+01
5.000000E+01
5.000000E+01
5.000000E+01
5.000000E+01
5.000000E+01
5.000000E+01
5.000000E+01
5.000000E+01
5.000000E+01
5.000000E+01
5.000000E+01
5.000000E+01
5.000000E+01
5.000000E+01
5.000000E+01
5.000000E+01
5.000000E+01
5.000000E+01
5.000000E+01
5.000000E+01
5.000000E+01
5.000000E+01
5.000000E+01
5.000000E+01
5.000000E+01
5.000000E+01
5.000000E+01
5.000000E+01
5.000000E+01
5.000000E+01
5.000000E+01
5.000000E+01
5.000000E+01
5.000000E+01
5.000000E+01
5.000000E+01
5.000000E+01
5.000000E+01
5.000000E+01
5.000000E+01
5.000000E+01
5.000000E+01
5.000000E+01
5.000000E+01
5.000000E+01
5.000000E+01
5.000000E+01
5.000000E+01
5.000000E+01
5.000000E+01
5.000000E+01
5.000000E+01
5.000000E+01
5.000000E+01
5.000000E+01
5.000000E+01
5.000000E+01
5.000000E+01
5.000000E+01
5.000000E+01
5.000000E+01
5.000000E+01
5.000000E+01
5.000000E+01
5.000000E+01
5.000000E+01
5.000000E+01
5.000000E+01
5.000000E+01
5.000000E+01
5.000000E+01
5.000000E+01
5.000000E+01
5.000000E+01
5.000000E+01
5.000000E+01
5.000000E+01
5.000000E+01
5.000000E+01
5.000000E+01
5.000000E+01
5.000000E+01
5.000000E+01
5.000000E+01
5.000000E+01
5.000000E+01
5.000000E+01
5.000000E+01
5.000000E+01
5.000000E+01
5.000000E+01
5.000000E+01
5.000000E+01
5.000000E+01
5.000000E+01
5.000000E+01
5.000000E+01
5.000000E+01
5.000000E+01
5.000000E+01
5.000000E+01
5.000000E+01
5.000000E+01
5.000000E+01
5.000000E+01
5.000000E+01
5.000000E+01
5.000000E+01
5.000000E+01
5.000000E+01
5.000000E+01
5.000000E+01
5.000000E+01
5.000000E+01
5.000000E+01
5.000000E+01
5.000000E+01
5.000000E+01
5.000000E+01
5.000000E+01
5.000000E+01
5.000000E+01
5.000000E+01
5.000000E+01
5.000000E+01
5.000000E+01
5.000000E+01
5.000000E+01
5.000000E+01
5.000000E+01
5.000000E+01
5.000000E+01
5.000000E+01
5.000000E+01
5.000000E+01
5.000000E+01
5.000000E+01
5.000000E+01
5.000000E+01
5.000000E+01
5.000000E+01
5.000000E+01
5.000000E+01
5.000000E+01
5.000000E+01
5.000000E+01
5.000000E+01
5.000000E+01
5.000000E+01
5.000000E+01
5.000000E+01
5.000000E+01
5.000000E+01
5.000000E+01
5.000000E+01
5.000000E+01
5.000000E+01
5.000000E+01
5.000000E+01
5.000000E+01
5.000000E+01
5.000000E+01
5.000000E+01
5.000000E+01
5.000000E+01
5.000000E+01
5.000000E+01
5.000000E+01
5.000000E+01
5.000000E+01
5.000000E+01
5.000000E+01
5.000000E+01
5.000000E+01
5.000000E+01
5.500000E+01
5.500000E+01
5.500000E+01
5.500000E+01
5.500000E+01
5.500000E+01
5.500000E+01
5.500000E+01
5.500000E+01
5.500000E+01
5.500000E+01
5.500000E+01
5.500000E+01
5.500000E+01
5.500000E+01
5.500000E+01
5.500000E+01
5.500000E+01
5.500000E+01
5.500000E+01
5.500000E+01
5.500000E+01
5.500000E+01
5.500000E+01
5.500000E+01
5.500000E+01
5.500000E+01
5.500000E+01
5.500000E+01
5.500000E+01
5.500000E+01
5.500000E+01
5.500000E+01
5.500000E+01
5.500000E+01
5.500000E+01
5.500000E+01
5.500000E+01
5.500000E+01
5.500000E+01
5.500000E+01
5.500000E+01
5.500000E+01
5.500000E+01
5.500000E+01
5.500000E+01
5.500000E+01
5.500000E+01
5.500000E+01
5.500000E+01
5.500000E+01
5.500000E+01
5.500000E+01
5.500000E+01
5.500000E+01
5.500000E+01
5.500000E+01
5.500000E+01
5.500000E+01
5.500000E+01
5.500000E+01
5.500000E+01
5.500000E+01
5.500000E+01
5.500000E+01
5.500000E+01
5.500000E+01
5.500000E+01
5.500000E+01
5.500000E+01
5.500000E+01
5.500000E+01
5.500000E+01
5.500000E+01
5.500000E+01
5.500000E+01
5.500000E+01
5.500000E+01
5.500000E+01
5.500000E+01
5.500000E+01
5.500000E+01
5.500000E+01
5.500000E+01
5.500000E+01
5.500000E+01
5.500000E+01
5.500000E+01
5.500000E+01
5.500000E+01
5.500000E+01
5.500000E+01
5.500000E+01
5.500000E+01
5.500000E+01
5.500000E+01
5.500000E+01
5.500000E+01
5.500000E+01
5.500000E+01
5.500000E+01
5.500000E+01
5.500000E+01
5.500000E+01
5.500000E+01
5.500000E+01
5.500000E+01
5.500000E+01
5.500000E+01
5.500000E+01
5.500000E+01
5.500000E+01
5.500000E+01
5.500000E+01
5.500000E+01
5.500000E+01
5.500000E+01
5.500000E+01
5.500000E+01
5.500000E+01
5.500000E+01
5.500000E+01
5.500000E+01
5.500000E+01
5.500000E+01
5.500000E+01
5.500000E+01
5.500000E+01
5.500000E+01
5.500000E+01
5.500000E+01
5.500000E+01
5.500000E+01
5.500000E+01
5.500000E+01
5.500000E+01
5.500000E+01
5.500000E+01
5.500000E+01
5.500000E+01
5.500000E+01
5.500000E+01
5.500000E+01
5.500000E+01
5.500000E+01
5.500000E+01
5.500000E+01
5.500000E+01
5.500000E+01
5.500000E+01
5.500000E+01
5.500000E+01
5.500000E+01
5.500000E+01
5.500000E+01
5.500000E+01
5.500000E+01
5.500000E+01
5.500000E+01
5.500000E+01
5.500000E+01
5.500000E+01
5.500000E+01
5.500000E+01
5.500000E+01
5.500000E+01
5.500000E+01
5.500000E+01
5.500000E+01
5.500000E+01
5.500000E+01
5.500000E+01
5.500000E+01
5.500000E+01
5.500000E+01
5.500000E+01
5.500000E+01
5.500000E+01
5.500000E+01
5.500000E+01
5.500000E+01
5.500000E+01
5.500000E+01
5.500000E+01
5.500000E+01
5.500000E+01
5.500000E+01
5.500000E+01
5.500000E+01
5.500000E+01
5.500000E+01
5.500000E+01
5.500000E+01
5.500000E+01
5.500000E+01
5.500000E+01
5.500000E+01
5.500000E+01
5.500000E+01
5.500000E+01
5.500000E+01
6.000000E+01
6.000000E+01
6.000000E+01
6.000000E+01
6.000000E+01
6.000000E+01
6.000000E+01
6.000000E+01
6.000000E+01
6.000000E+01
6.000000E+01
6.000000E+01
6.000000E+01
6.000000E+01
6.000000E+01
6.000000E+01
6.000000E+01
6.000000E+01
6.000000E+01
6.000000E+01
6.000000E+01
6.000000E+01
6.000000E+01
6.000000E+01
6.000000E+01
6.000000E+01
6.000000E+01
6.000000E+01
6.000000E+01
6.000000E+01
6.000000E+01
6.000000E+01
6.000000E+01
6.000000E+01
6.000000E+01
6.000000E+01
6.000000E+01
6.000000E+01
6.000000E+01
6.000000E+01
6.000000E+01
6.000000E+01
6.000000E+01
6.000000E+01
6.000000E+01
6.000000E+01
6.000000E+01
6.000000E+01
6.000000E+01
6.000000E+01
6.000000E+01
6.000000E+01
6.000000E+01
6.000000E+01
6.000000E+01
6.000000E+01
6.000000E+01
6.000000E+01
6.000000E+01
6.000000E+01
6.000000E+01
6.000000E+01
6.000000E+01
6.000000E+01
6.000000E+01
6.000000E+01
6.000000E+01
6.000000E+01
6.000000E+01
6.000000E+01
6.000000E+01
6.000000E+01
6.000000E+01
6.000000E+01
6.000000E+01
6.000000E+01
6.000000E+01
6.000000E+01
6.000000E+01
6.000000E+01
6.000000E+01
6.000000E+01
6.000000E+01
6.000000E+01
6.000000E+01
6.000000E+01
6.000000E+01
6.000000E+01
6.000000E+01
6.000000E+01
6.000000E+01
6.000000E+01
6.000000E+01
6.000000E+01
6.000000E+01
6.000000E+01
6.000000E+01
6.000000E+01
6.000000E+01
6.000000E+01
6.000000E+01
6.000000E+01
6.000000E+01
6.000000E+01
6.000000E+01
6.000000E+01
6.000000E+01
6.000000E+01
6.000000E+01
6.000000E+01
6.000000E+01
6.000000E+01
6.000000E+01
6.000000E+01
6.000000E+01
6.000000E+01
6.000000E+01
6.000000E+01
6.000000E+01
6.000000E+01
6.000000E+01
6.000000E+01
6.000000E+01
6.000000E+01
6.000000E+01
6.000000E+01
6.000000E+01
6.000000E+01
6.000000E+01
6.000000E+01
6.000000E+01
6.000000E+01
6.000000E+01
6.000000E+01
6.000000E+01
6.000000E+01
6.000000E+01
6.000000E+01
6.000000E+01
6.000000E+01
6.000000E+01
6.000000E+01
6.000000E+01
6.000000E+01
6.000000E+01
6.000000E+01
6.000000E+01
6.000000E+01
6.000000E+01
6.000000E+01
6.000000E+01
6.000000E+01
6.000000E+01
6.000000E+01
6.000000E+01
6.000000E+01
6.000000E+01
6.000000E+01
6.000000E+01
6.000000E+01
6.000000E+01
6.000000E+01
6.000000E+01
6.000000E+01
6.000000E+01
6.000000E+01
6.000000E+01
6.000000E+01
6.000000E+01
6.000000E+01
6.000000E+01
6.000000E+01
6.000000E+01
6.000000E+01
6.000000E+01
6.000000E+01
6.000000E+01
6.000000E+01
6.000000E+01
6.000000E+01
6.000000E+01
6.000000E+01
6.000000E+01
6.000000E+01
6.000000E+01
6.000000E+01
6.000000E+01
6.000000E+01
6.000000E+01
6.000000E+01
6.000000E+01
6.000000E+01
6.000000E+01
6.000000E+01
6.000000E+01
6.000000E+01
6.000000E+01
6.000000E+01
6.000000E+01
6.000000E+01
6.000000E+01
6.500000E+01
6.500000E+01
6.500000E+01
6.500000E+01
6.500000E+01
6.500000E+01
6.500000E+01
6.500000E+01
6.500000E+01
6.500000E+01
6.500000E+01
6.500000E+01
6.500000E+01
6.500000E+01
6.500000E+01
6.500000E+01
6.500000E+01
6.500000E+01
6.500000E+01
6.500000E+01
6.500000E+01
6.500000E+01
6.500000E+01
6.500000E+01
6.500000E+01
6.500000E+01
6.500000E+01
6.500000E+01
6.500000E+01
6.500000E+01
6.500000E+01
6.500000E+01
6.500000E+01
6.500000E+01
6.500000E+01
6.500000E+01
6.500000E+01
6.500000E+01
6.500000E+01
6.500000E+01
6.500000E+01
6.500000E+01
6.500000E+01
6.500000E+01
6.500000E+01
6.500000E+01
6.500000E+01
6.500000E+01
6.500000E+01
6.500000E+01
6.500000E+01
6.500000E+01
6.500000E+01
6.500000E+01
6.500000E+01
6.500000E+01
6.500000E+01
6.500000E+01
6.500000E+01
6.500000E+01
6.500000E+01
6.500000E+01
6.500000E+01
6.500000E+01
6.500000E+01
6.500000E+01
6.500000E+01
6.500000E+01
6.500000E+01
6.500000E+01
6.500000E+01
6.500000E+01
6.500000E+01
6.500000E+01
6.500000E+01
6.500000E+01
6.500000E+01
6.500000E+01
6.500000E+01
6.500000E+01
6.500000E+01
6.500000E+01
6.500000E+01
6.500000E+01
6.500000E+01
6.500000E+01
6.500000E+01
6.500000E+01
6.500000E+01
6.500000E+01
6.500000E+01
6.500000E+01
6.500000E+01
6.500000E+01
6.500000E+01
6.500000E+01
6.500000E+01
6.500000E+01
6.500000E+01
6.500000E+01
6.500000E+01
6.500000E+01
6.500000E+01
6.500000E+01
6.500000E+01
6.500000E+01
6.500000E+01
6.500000E+01
6.500000E+01
6.500000E+01
6.500000E+01
6.500000E+01
6.500000E+01
6.500000E+01
6.500000E+01
6.500000E+01
6.500000E+01
6.500000E+01
6.500000E+01
6.500000E+01
6.500000E+01
6.500000E+01
6.500000E+01
6.500000E+01
6.500000E+01
6.500000E+01
6.500000E+01
6.500000E+01
6.500000E+01
6.500000E+01
6.500000E+01
6.500000E+01
6.500000E+01
6.500000E+01
6.500000E+01
6.500000E+01
6.500000E+01
6.500000E+01
6.500000E+01
6.500000E+01
6.500000E+01
6.500000E+01
6.500000E+01
6.500000E+01
6.500000E+01
6.500000E+01
6.500000E+01
6.500000E+01
6.500000E+01
6.500000E+01
6.500000E+01
6.500000E+01
6.500000E+01
6.500000E+01
6.500000E+01
6.500000E+01
6.500000E+01
6.500000E+01
6.500000E+01
6.500000E+01
6.500000E+01
6.500000E+01
6.500000E+01
6.500000E+01
6.500000E+01
6.500000E+01
6.500000E+01
6.500000E+01
6.500000E+01
6.500000E+01
6.500000E+01
6.500000E+01
6.500000E+01
6.500000E+01
6.500000E+01
6.500000E+01
6.500000E+01
6.500000E+01
6.500000E+01
6.500000E+01
6.500000E+01
6.500000E+01
6.500000E+01
6.500000E+01
6.500000E+01
6.500000E+01
6.500000E+01
6.500000E+01
6.500000E+01
6.500000E+01
6.500000E+01
6.500000E+01
6.500000E+01
6.500000E+01
6.500000E+01
6.500000E+01
6.500000E+01
6.500000E+01
6.500000E+01
6.500000E+01
6.500000E+01
7.000000E+01
7.000000E+01
7.000000E+01
7.000000E+01
7.000000E+01
7.000000E+01
7.000000E+01
7.000000E+01
7.000000E+01
7.000000E+01
7.000000E+01
7.000000E+01
7.000000E+01
7.000000E+01
7.000000E+01
7.000000E+01
7.000000E+01
7.000000E+01
7.000000E+01
7.000000E+01
7.000000E+01
7.000000E+01
7.000000E+01
7.000000E+01
7.000000E+01
7.000000E+01
7.000000E+01
7.000000E+01
7.000000E+01
7.000000E+01
7.000000E+01
7.000000E+01
7.000000E+01
7.000000E+01
7.000000E+01
7.000000E+01
7.000000E+01
7.000000E+01
7.000000E+01
7.000000E+01
7.000000E+01
7.000000E+01
7.000000E+01
7.000000E+01
7.000000E+01
7.000000E+01
7.000000E+01
7.000000E+01
7.000000E+01
7.000000E+01
7.000000E+01
7.000000E+01
7.000000E+01
7.000000E+01
7.000000E+01
7.000000E+01
7.000000E+01
7.000000E+01
7.000000E+01
7.000000E+01
7.000000E+01
7.000000E+01
7.000000E+01
7.000000E+01
7.000000E+01
7.000000E+01
7.000000E+01
7.000000E+01
7.000000E+01
7.000000E+01
7.000000E+01
7.000000E+01
7.000000E+01
7.000000E+01
7.000000E+01
7.000000E+01
7.000000E+01
7.000000E+01
7.000000E+01
7.000000E+01
7.000000E+01
7.000000E+01
7.000000E+01
7.000000E+01
7.000000E+01
7.000000E+01
7.000000E+01
7.000000E+01
7.000000E+01
7.000000E+01
7.000000E+01
7.000000E+01
7.000000E+01
7.000000E+01
7.000000E+01
7.000000E+01
7.000000E+01
7.000000E+01
7.000000E+01
7.000000E+01
7.000000E+01
7.000000E+01
7.000000E+01
7.000000E+01
7.000000E+01
7.000000E+01
7.000000E+01
7.000000E+01
7.000000E+01
7.000000E+01
7.000000E+01
7.000000E+01
7.000000E+01
7.000000E+01
7.000000E+01
7.000000E+01
7.000000E+01
7.000000E+01
7.000000E+01
7.000000E+01
7.000000E+01
7.000000E+01
7.000000E+01
7.000000E+01
7.000000E+01
7.000000E+01
7.000000E+01
7.000000E+01
7.000000E+01
7.000000E+01
7.000000E+01
7.000000E+01
7.000000E+01
7.000000E+01
7.000000E+01
7.000000E+01
7.000000E+01
7.000000E+01
7.000000E+01
7.000000E+01
7.000000E+01
7.000000E+01
7.000000E+01
7.000000E+01
7.000000E+01
7.000000E+01
7.000000E+01
7.000000E+01
7.000000E+01
7.000000E+01
7.000000E+01
7.000000E+01
7.000000E+01
7.000000E+01
7.000000E+01
7.000000E+01
7.000000E+01
7.000000E+01
7.000000E+01
7.000000E+01
7.000000E+01
7.000000E+01
7.000000E+01
7.000000E+01
7.000000E+01
7.000000E+01
7.000000E+01
7.000000E+01
7.000000E+01
7.000000E+01
7.000000E+01
7.000000E+01
7.000000E+01
7.000000E+01
7.000000E+01
7.000000E+01
7.000000E+01
7.000000E+01
7.000000E+01
7.000000E+01
7.000000E+01
7.000000E+01
7.000000E+01
7.000000E+01
7.000000E+01
7.000000E+01
7.000000E+01
7.000000E+01
7.000000E+01
7.000000E+01
7.000000E+01
7.000000E+01
7.000000E+01
7.000000E+01
7.000000E+01
7.000000E+01
7.000000E+01
7.000000E+01
7.000000E+01
7.000000E+01
7.000000E+01
7.500000E+01
7.500000E+01
7.500000E+01
7.500000E+01
7.500000E+01
7.500000E+01
7.500000E+01
7.500000E+01
7.500000E+01
7.500000E+01
7.500000E+01
7.500000E+01
7.500000E+01
7.500000E+01
7.500000E+01
7.500000E+01
7.500000E+01
7.500000E+01
7.500000E+01
7.500000E+01
7.500000E+01
7.500000E+01
7.500000E+01
7.500000E+01
7.500000E+01
7.500000E+01
7.500000E+01
7.500000E+01
7.500000E+01
7.500000E+01
7.500000E+01
7.500000E+01
7.500000E+01
7.500000E+01
7.500000E+01
7.500000E+01
7.500000E+01
7.500000E+01
7.500000E+01
7.500000E+01
7.500000E+01
7.500000E+01
7.500000E+01
7.500000E+01
7.500000E+01
7.500000E+01
7.500000E+01
7.500000E+01
7.500000E+01
7.500000E+01
7.500000E+01
7.500000E+01
7.500000E+01
7.500000E+01
7.500000E+01
7.500000E+01
7.500000E+01
7.500000E+01
7.500000E+01
7.500000E+01
7.500000E+01
7.500000E+01
7.500000E+01
7.500000E+01
7.500000E+01
7.500000E+01
7.500000E+01
7.500000E+01
7.500000E+01
7.500000E+01
7.500000E+01
7.500000E+01
7.500000E+01
7.500000E+01
7.500000E+01
7.500000E+01
7.500000E+01
7.500000E+01
7.500000E+01
7.500000E+01
7.500000E+01
7.500000E+01
7.500000E+01
7.500000E+01
7.500000E+01
7.500000E+01
7.500000E+01
7.500000E+01
7.500000E+01
7.500000E+01
7.500000E+01
7.500000E+01
7.500000E+01
7.500000E+01
7.500000E+01
7.500000E+01
7.500000E+01
7.500000E+01
7.500000E+01
7.500000E+01
7.500000E+01
7.500000E+01
7.500000E+01
7.500000E+01
7.500000E+01
7.500000E+01
7.500000E+01
7.500000E+01
7.500000E+01
7.500000E+01
7.500000E+01
7.500000E+01
7.500000E+01
7.500000E+01
7.500000E+01
7.500000E+01
7.500000E+01
7.500000E+01
7.500000E+01
7.500000E+01
7.500000E+01
7.500000E+01
7.500000E+01
7.500000E+01
7.500000E+01
7.500000E+01
7.500000E+01
7.500000E+01
7.500000E+01
7.500000E+01
7.500000E+01
7.500000E+01
7.500000E+01
7.500000E+01
7.500000E+01
7.500000E+01
7.500000E+01
7.500000E+01
7.500000E+01
7.500000E+01
7.500000E+01
7.500000E+01
7.500000E+01
7.500000E+01
7.500000E+01
7.500000E+01
7.500000E+01
7.500000E+01
7.500000E+01
7.500000E+01
7.500000E+01
7.500000E+01
7.500000E+01
7.500000E+01
7.500000E+01
7.500000E+01
7.500000E+01
7.500000E+01
7.500000E+01
7.500000E+01
7.500000E+01
7.500000E+01
7.500000E+01
7.500000E+01
7.500000E+01
7.500000E+01
7.500000E+01
7.500000E+01
7.500000E+01
7.500000E+01
7.500000E+01
7.500000E+01
7.500000E+01
7.500000E+01
7.500000E+01
7.500000E+01
7.500000E+01
7.500000E+01
7.500000E+01
7.500000E+01
7.500000E+01
7.500000E+01
7.500000E+01
7.500000E+01
7.500000E+01
7.500000E+01
7.500000E+01
7.500000E+01
7.500000E+01
7.500000E+01
7.500000E+01
7.500000E+01
7.500000E+01
7.500000E+01
7.500000E+01
7.500000E+01
7.500000E+01
7.500000E+01
7.500000E+01
7.500000E+01
7.500000E+01
8.000000E+01
8.000000E+01
8.000000E+01
8.000000E+01
8.000000E+01
8.000000E+01
8.000000E+01
8.000000E+01
8.000000E+01
8.000000E+01
8.000000E+01
8.000000E+01
8.000000E+01
8.000000E+01
8.000000E+01
8.000000E+01
8.000000E+01
8.000000E+01
8.000000E+01
8.000000E+01
8.000000E+01
8.000000E+01
8.000000E+01
8.000000E+01
8.000000E+01
8.000000E+01
8.000000E+01
8.000000E+01
8.000000E+01
8.000000E+01
8.000000E+01
8.000000E+01
8.000000E+01
8.000000E+01
8.000000E+01
8.000000E+01
8.000000E+01
8.000000E+01
8.000000E+01
8.000000E+01
8.000000E+01
8.000000E+01
8.000000E+01
8.000000E+01
8.000000E+01
8.000000E+01
8.000000E+01
8.000000E+01
8.000000E+01
8.000000E+01
8.000000E+01
8.000000E+01
8.000000E+01
8.000000E+01
8.000000E+01
8.000000E+01
8.000000E+01
8.000000E+01
8.000000E+01
8.000000E+01
8.000000E+01
8.000000E+01
8.000000E+01
8.000000E+01
8.000000E+01
8.000000E+01
8.000000E+01
8.000000E+01
8.000000E+01
8.000000E+01
8.000000E+01
8.000000E+01
8.000000E+01
8.000000E+01
8.000000E+01
8.000000E+01
8.000000E+01
8.000000E+01
8.000000E+01
8.000000E+01
8.000000E+01
8.000000E+01
8.000000E+01
8.000000E+01
8.000000E+01
8.000000E+01
8.000000E+01
8.000000E+01
8.000000E+01
8.000000E+01
8.000000E+01
8.000000E+01
8.000000E+01
8.000000E+01
8.000000E+01
8.000000E+01
8.000000E+01
8.000000E+01
8.000000E+01
8.000000E+01
8.000000E+01
8.000000E+01
8.000000E+01
8.000000E+01
8.000000E+01
8.000000E+01
8.000000E+01
8.000000E+01
8.000000E+01
8.000000E+01
8.000000E+01
8.000000E+01
8.000000E+01
8.000000E+01
8.000000E+01
8.000000E+01
8.000000E+01
8.000000E+01
8.000000E+01
8.000000E+01
8.000000E+01
8.000000E+01
8.000000E+01
8.000000E+01
8.000000E+01
8.000000E+01
8.000000E+01
8.000000E+01
8.000000E+01
8.000000E+01
8.000000E+01
8.000000E+01
8.000000E+01
8.000000E+01
8.000000E+01
8.000000E+01
8.000000E+01
8.000000E+01
8.000000E+01
8.000000E+01
8.000000E+01
8.000000E+01
8.000000E+01
8.000000E+01
8.000000E+01
8.000000E+01
8.000000E+01
8.000000E+01
8.000000E+01
8.000000E+01
8.000000E+01
8.000000E+01
8.000000E+01
8.000000E+01
8.000000E+01
8.000000E+01
8.000000E+01
8.000000E+01
8.000000E+01
8.000000E+01
8.000000E+01
8.000000E+01
8.000000E+01
8.000000E+01
8.000000E+01
8.000000E+01
8.000000E+01
8.000000E+01
8.000000E+01
8.000000E+01
8.000000E+01
8.000000E+01
8.000000E+01
8.000000E+01
8.000000E+01
8.000000E+01
8.000000E+01
8.000000E+01
8.000000E+01
8.000000E+01
8.000000E+01
8.000000E+01
8.000000E+01
8.000000E+01
8.000000E+01
8.000000E+01
8.000000E+01
8.000000E+01
8.000000E+01
8.000000E+01
8.000000E+01
8.000000E+01
8.000000E+01
8.000000E+01
8.000000E+01
8.000000E+01
8.000000E+01
8.000000E+01
8.000000E+01
8.000000E+01
8.000000E+01
8.500000E+01
8.500000E+01
8.500000E+01
8.500000E+01
8.500000E+01
8.500000E+01
8.500000E+01
8.500000E+01
8.500000E+01
8.500000E+01
8.500000E+01
8.500000E+01
8.500000E+01
8.500000E+01
8.500000E+01
8.500000E+01
8.500000E+01
8.500000E+01
8.500000E+01
8.500000E+01
8.500000E+01
8.500000E+01
8.500000E+01
8.500000E+01
8.500000E+01
8.500000E+01
8.500000E+01
8.500000E+01
8.500000E+01
8.500000E+01
8.500000E+01
8.500000E+01
8.500000E+01
8.500000E+01
8.500000E+01
8.500000E+01
8.500000E+01
8.500000E+01
8.500000E+01
8.500000E+01
8.500000E+01
8.500000E+01
8.500000E+01
8.500000E+01
8.500000E+01
8.500000E+01
8.500000E+01
8.500000E+01
8.500000E+01
8.500000E+01
8.500000E+01
8.500000E+01
8.500000E+01
8.500000E+01
8.500000E+01
8.500000E+01
8.500000E+01
8.500000E+01
8.500000E+01
8.500000E+01
8.500000E+01
8.500000E+01
8.500000E+01
8.500000E+01
8.500000E+01
8.500000E+01
8.500000E+01
8.500000E+01
8.500000E+01
8.500000E+01
8.500000E+01
8.500000E+01
8.500000E+01
8.500000E+01
8.500000E+01
8.500000E+01
8.500000E+01
8.500000E+01
8.500000E+01
8.500000E+01
8.500000E+01
8.500000E+01
8.500000E+01
8.500000E+01
8.500000E+01
8.500000E+01
8.500000E+01
8.500000E+01
8.500000E+01
8.500000E+01
8.500000E+01
8.500000E+01
8.500000E+01
8.500000E+01
8.500000E+01
8.500000E+01
8.500000E+01
8.500000E+01
8.500000E+01
8.500000E+01
8.500000E+01
8.500000E+01
8.500000E+01
8.500000E+01
8.500000E+01
8.500000E+01
8.500000E+01
8.500000E+01
8.500000E+01
8.500000E+01
8.500000E+01
8.500000E+01
8.500000E+01
8.500000E+01
8.500000E+01
8.500000E+01
8.500000E+01
8.500000E+01
8.500000E+01
8.500000E+01
8.500000E+01
8.500000E+01
8.500000E+01
8.500000E+01
8.500000E+01
8.500000E+01
8.500000E+01
8.500000E+01
8.500000E+01
8.500000E+01
8.500000E+01
8.500000E+01
8.500000E+01
8.500000E+01
8.500000E+01
8.500000E+01
8.500000E+01
8.500000E+01
8.500000E+01
8.500000E+01
8.500000E+01
8.500000E+01
8.500000E+01
8.500000E+01
8.500000E+01
8.500000E+01
8.500000E+01
8.500000E+01
8.500000E+01
8.500000E+01
8.500000E+01
8.500000E+01
8.500000E+01
8.500000E+01
8.500000E+01
8.500000E+01
8.500000E+01
8.500000E+01
8.500000E+01
8.500000E+01
8.500000E+01
8.500000E+01
8.500000E+01
8.500000E+01
8.500000E+01
8.500000E+01
8.500000E+01
8.500000E+01
8.500000E+01
8.500000E+01
8.500000E+01
8.500000E+01
8.500000E+01
8.500000E+01
8.500000E+01
8.500000E+01
8.500000E+01
8.500000E+01
8.500000E+01
8.500000E+01
8.500000E+01
8.500000E+01
8.500000E+01
8.500000E+01
8.500000E+01
8.500000E+01
8.500000E+01
8.500000E+01
8.500000E+01
8.500000E+01
8.500000E+01
8.500000E+01
8.500000E+01
8.500000E+01
8.500000E+01
8.500000E+01
8.500000E+01
8.500000E+01
8.500000E+01
8.500000E+01
8.500000E+01
9.000000E+01
9.000000E+01
9.000000E+01
9.000000E+01
9.000000E+01
9.000000E+01
9.000000E+01
9.000000E+01
9.000000E+01
9.000000E+01
9.000000E+01
9.000000E+01
9.000000E+01
9.000000E+01
9.000000E+01
9.000000E+01
9.000000E+01
9.000000E+01
9.000000E+01
9.000000E+01
9.000000E+01
9.000000E+01
9.000000E+01
9.000000E+01
9.000000E+01
9.000000E+01
9.000000E+01
9.000000E+01
9.000000E+01
9.000000E+01
9.000000E+01
9.000000E+01
9.000000E+01
9.000000E+01
9.000000E+01
9.000000E+01
9.000000E+01
9.000000E+01
9.000000E+01
9.000000E+01
9.000000E+01
9.000000E+01
9.000000E+01
9.000000E+01
9.000000E+01
9.000000E+01
9.000000E+01
9.000000E+01
9.000000E+01
9.000000E+01
9.000000E+01
9.000000E+01
9.000000E+01
9.000000E+01
9.000000E+01
9.000000E+01
9.000000E+01
9.000000E+01
9.000000E+01
9.000000E+01
9.000000E+01
9.000000E+01
9.000000E+01
9.000000E+01
9.000000E+01
9.000000E+01
9.000000E+01
9.000000E+01
9.000000E+01
9.000000E+01
9.000000E+01
9.000000E+01
9.000000E+01
9.000000E+01
9.000000E+01
9.000000E+01
9.000000E+01
9.000000E+01
9.000000E+01
9.000000E+01
9.000000E+01
9.000000E+01
9.000000E+01
9.000000E+01
9.000000E+01
9.000000E+01
9.000000E+01
9.000000E+01
9.000000E+01
9.000000E+01
9.000000E+01
9.000000E+01
9.000000E+01
9.000000E+01
9.000000E+01
9.000000E+01
9.000000E+01
9.000000E+01
9.000000E+01
9.000000E+01
9.000000E+01
9.000000E+01
9.000000E+01
9.000000E+01
9.000000E+01
9.000000E+01
9.000000E+01
9.000000E+01
9.000000E+01
9.000000E+01
9.000000E+01
9.000000E+01
9.000000E+01
9.000000E+01
9.000000E+01
9.000000E+01
9.000000E+01
9.000000E+01
9.000000E+01
9.000000E+01
9.000000E+01
9.000000E+01
9.000000E+01
9.000000E+01
9.000000E+01
9.000000E+01
9.000000E+01
9.000000E+01
9.000000E+01
9.000000E+01
9.000000E+01
9.000000E+01
9.000000E+01
9.000000E+01
9.000000E+01
9.000000E+01
9.000000E+01
9.000000E+01
9.000000E+01
9.000000E+01
9.000000E+01
9.000000E+01
9.000000E+01
9.000000E+01
9.000000E+01
9.000000E+01
9.000000E+01
9.000000E+01
9.000000E+01
9.000000E+01
9.000000E+01
9.000000E+01
9.000000E+01
9.000000E+01
9.000000E+01
9.000000E+01
9.000000E+01
9.000000E+01
9.000000E+01
9.000000E+01
9.000000E+01
9.000000E+01
9.000000E+01
9.000000E+01
9.000000E+01
9.000000E+01
9.000000E+01
9.000000E+01
9.000000E+01
9.000000E+01
9.000000E+01
9.000000E+01
9.000000E+01
9.000000E+01
9.000000E+01
9.000000E+01
9.000000E+01
9.000000E+01
9.000000E+01
9.000000E+01
9.000000E+01
9.000000E+01
9.000000E+01
9.000000E+01
9.000000E+01
9.000000E+01
9.000000E+01
9.000000E+01
9.000000E+01
9.000000E+01
9.000000E+01
9.000000E+01
9.000000E+01
9.000000E+01
9.000000E+01
9.000000E+01
9.000000E+01
9.000000E+01
9.000000E+01
9.000000E+01
9.000000E+01
9.500000E+01
9.500000E+01
9.500000E+01
9.500000E+01
9.500000E+01
9.500000E+01
9.500000E+01
9.500000E+01
9.500000E+01
9.500000E+01
9.500000E+01
9.500000E+01
9.500000E+01
9.500000E+01
9.500000E+01
9.500000E+01
9.500000E+01
9.500000E+01
9.500000E+01
9.500000E+01
9.500000E+01
9.500000E+01
9.500000E+01
9.500000E+01
9.500000E+01
9.500000E+01
9.500000E+01
9.500000E+01
9.500000E+01
9.500000E+01
9.500000E+01
9.500000E+01
9.500000E+01
9.500000E+01
9.500000E+01
9.500000E+01
9.500000E+01
9.500000E+01
9.500000E+01
9.500000E+01
9.500000E+01
9.500000E+01
9.500000E+01
9.500000E+01
9.500000E+01
9.500000E+01
9.500000E+01
9.500000E+01
9.500000E+01
9.500000E+01
9.500000E+01
9.500000E+01
9.500000E+01
9.500000E+01
9.500000E+01
9.500000E+01
9.500000E+01
9.500000E+01
9.500000E+01
9.500000E+01
9.500000E+01
9.500000E+01
9.500000E+01
9.500000E+01
9.500000E+01
9.500000E+01
9.500000E+01
9.500000E+01
9.500000E+01
9.500000E+01
9.500000E+01
9.500000E+01
9.500000E+01
9.500000E+01
9.500000E+01
9.500000E+01
9.500000E+01
9.500000E+01
9.500000E+01
9.500000E+01
9.500000E+01
9.500000E+01
9.500000E+01
9.500000E+01
9.500000E+01
9.500000E+01
9.500000E+01
9.500000E+01
9.500000E+01
9.500000E+01
9.500000E+01
9.500000E+01
9.500000E+01
9.500000E+01
9.500000E+01
9.500000E+01
9.500000E+01
9.500000E+01
9.500000E+01
9.500000E+01
9.500000E+01
9.500000E+01
9.500000E+01
9.500000E+01
9.500000E+01
9.500000E+01
9.500000E+01
9.500000E+01
9.500000E+01
9.500000E+01
9.500000E+01
9.500000E+01
9.500000E+01
9.500000E+01
9.500000E+01
9.500000E+01
9.500000E+01
9.500000E+01
9.500000E+01
9.500000E+01
9.500000E+01
9.500000E+01
9.500000E+01
9.500000E+01
9.500000E+01
9.500000E+01
9.500000E+01
9.500000E+01
9.500000E+01
9.500000E+01
9.500000E+01
9.500000E+01
9.500000E+01
9.500000E+01
9.500000E+01
9.500000E+01
9.500000E+01
9.500000E+01
9.500000E+01
9.500000E+01
9.500000E+01
9.500000E+01
9.500000E+01
9.500000E+01
9.500000E+01
9.500000E+01
9.500000E+01
9.500000E+01
9.500000E+01
9.500000E+01
9.500000E+01
9.500000E+01
9.500000E+01
9.500000E+01
9.500000E+01
9.500000E+01
9.500000E+01
9.500000E+01
9.500000E+01
9.500000E+01
9.500000E+01
9.500000E+01
9.500000E+01
9.500000E+01
9.500000E+01
9.500000E+01
9.500000E+01
9.500000E+01
9.500000E+01
9.500000E+01
9.500000E+01
9.500000E+01
9.500000E+01
9.500000E+01
9.500000E+01
9.500000E+01
9.500000E+01
9.500000E+01
9.500000E+01
9.500000E+01
9.500000E+01
9.500000E+01
9.500000E+01
9.500000E+01
9.500000E+01
9.500000E+01
9.500000E+01
9.500000E+01
9.500000E+01
9.500000E+01
9.500000E+01
9.500000E+01
9.500000E+01
9.500000E+01
9.500000E+01
9.500000E+01
9.500000E+01
9.500000E+01
9.500000E+01
9.500000E+01
9.500000E+01
1.000000E+02
1.000000E+02
1.000000E+02
1.000000E+02
1.000000E+02
1.000000E+02
1.000000E+02
1.000000E+02
1.000000E+02
1.000000E+02
1.000000E+02
1.000000E+02
1.000000E+02
1.000000E+02
1.000000E+02
1.000000E+02
1.000000E+02
1.000000E+02
1.000000E+02
1.000000E+02
1.000000E+02
1.000000E+02
1.000000E+02
1.000000E+02
1.000000E+02
1.000000E+02
1.000000E+02
1.000000E+02
1.000000E+02
1.000000E+02
1.000000E+02
1.000000E+02
1.000000E+02
1.000000E+02
1.000000E+02
1.000000E+02
1.000000E+02
1.000000E+02
1.000000E+02
1.000000E+02
1.000000E+02
1.000000E+02
1.000000E+02
1.000000E+02
1.000000E+02
1.000000E+02
1.000000E+02
1.000000E+02
1.000000E+02
1.000000E+02
1.000000E+02
1.000000E+02
1.000000E+02
1.000000E+02
1.000000E+02
1.000000E+02
1.000000E+02
1.000000E+02
1.000000E+02
1.000000E+02
1.000000E+02
1.000000E+02
1.000000E+02
1.000000E+02
1.000000E+02
1.000000E+02
1.000000E+02
1.000000E+02
1.000000E+02
1.000000E+02
1.000000E+02
1.000000E+02
1.000000E+02
1.000000E+02
1.000000E+02
1.000000E+02
1.000000E+02
1.000000E+02
1.000000E+02
1.000000E+02
1.000000E+02
1.000000E+02
1.000000E+02
1.000000E+02
1.000000E+02
1.000000E+02
1.000000E+02
1.000000E+02
1.000000E+02
1.000000E+02
1.000000E+02
1.000000E+02
1.000000E+02
1.000000E+02
1.000000E+02
1.000000E+02
1.000000E+02
1.000000E+02
1.000000E+02
1.000000E+02
1.000000E+02
1.000000E+02
1.000000E+02
1.000000E+02
1.000000E+02
1.000000E+02
1.000000E+02
1.000000E+02
1.000000E+02
1.000000E+02
1.000000E+02
1.000000E+02
1.000000E+02
1.000000E+02
1.000000E+02
1.000000E+02
1.000000E+02
1.000000E+02
1.000000E+02
1.000000E+02
1.000000E+02
1.000000E+02
1.000000E+02
1.000000E+02
1.000000E+02
1.000000E+02
1.000000E+02
1.000000E+02
1.000000E+02
1.000000E+02
1.000000E+02
1.000000E+02
1.000000E+02
1.000000E+02
1.000000E+02
1.000000E+02
1.000000E+02
1.000000E+02
1.000000E+02
1.000000E+02
1.000000E+02
1.000000E+02
1.000000E+02
1.000000E+02
1.000000E+02
1.000000E+02
1.000000E+02
1.000000E+02
1.000000E+02
1.000000E+02
1.000000E+02
1.000000E+02
1.000000E+02
1.000000E+02
1.000000E+02
1.000000E+02
1.000000E+02
1.000000E+02
1.000000E+02
1.000000E+02
1.000000E+02
1.000000E+02
1.000000E+02
1.000000E+02
1.000000E+02
1.000000E+02
1.000000E+02
1.000000E+02
1.000000E+02
1.000000E+02
1.000000E+02
1.000000E+02
1.000000E+02
1.000000E+02
1.000000E+02
1.000000E+02
1.000000E+02
1.000000E+02
1.000000E+02
1.000000E+02
1.000000E+02
1.000000E+02
1.000000E+02
1.000000E+02
1.000000E+02
1.000000E+02
1.000000E+02
1.000000E+02
1.000000E+02
1.000000E+02
1.000000E+02
1.000000E+02
1.000000E+02
1.000000E+02
1.000000E+02
1.000000E+02
1.000000E+02
1.000000E+02
1.000000E+02
1.000000E+02
1.000000E+02
1.050000E+02
1.050000E+02
1.050000E+02
1.050000E+02
1.050000E+02
1.050000E+02
1.050000E+02
1.050000E+02
1.050000E+02
1.050000E+02
1.050000E+02
1.050000E+02
1.050000E+02
1.050000E+02
1.050000E+02
1.050000E+02
1.050000E+02
1.050000E+02
1.050000E+02
1.050000E+02
1.050000E+02
1.050000E+02
1.050000E+02
1.050000E+02
1.050000E+02
1.050000E+02
1.050000E+02
1.050000E+02
1.050000E+02
1.050000E+02
1.050000E+02
1.050000E+02
1.050000E+02
1.050000E+02
1.050000E+02
1.050000E+02
1.050000E+02
1.050000E+02
1.050000E+02
1.050000E+02
1.050000E+02
1.050000E+02
1.050000E+02
1.050000E+02
1.050000E+02
1.050000E+02
1.050000E+02
1.050000E+02
1.050000E+02
1.050000E+02
1.050000E+02
1.050000E+02
1.050000E+02
1.050000E+02
1.050000E+02
1.050000E+02
1.050000E+02
1.050000E+02
1.050000E+02
1.050000E+02
1.050000E+02
1.050000E+02
1.050000E+02
1.050000E+02
1.050000E+02
1.050000E+02
1.050000E+02
1.050000E+02
1.050000E+02
1.050000E+02
1.050000E+02
1.050000E+02
1.050000E+02
1.050000E+02
1.050000E+02
1.050000E+02
1.050000E+02
1.050000E+02
1.050000E+02
1.050000E+02
1.050000E+02
1.050000E+02
1.050000E+02
1.050000E+02
1.050000E+02
1.050000E+02
1.050000E+02
1.050000E+02
1.050000E+02
1.050000E+02
1.050000E+02
1.050000E+02
1.050000E+02
1.050000E+02
1.050000E+02
1.050000E+02
1.050000E+02
1.050000E+02
1.050000E+02
1.050000E+02
1.050000E+02
1.050000E+02
1.050000E+02
1.050000E+02
1.050000E+02
1.050000E+02
1.050000E+02
1.050000E+02
1.050000E+02
1.050000E+02
1.050000E+02
1.050000E+02
1.050000E+02
1.050000E+02
1.050000E+02
1.050000E+02
1.050000E+02
1.050000E+02
1.050000E+02
1.050000E+02
1.050000E+02
1.050000E+02
1.050000E+02
1.050000E+02
1.050000E+02
1.050000E+02
1.050000E+02
1.050000E+02
1.050000E+02
1.050000E+02
1.050000E+02
1.050000E+02
1.050000E+02
1.050000E+02
1.050000E+02
1.050000E+02
1.050000E+02
1.050000E+02
1.050000E+02
1.050000E+02
1.050000E+02
1.050000E+02
1.050000E+02
1.050000E+02
1.050000E+02
1.050000E+02
1.050000E+02
1.050000E+02
1.050000E+02
1.050000E+02
1.050000E+02
1.050000E+02
1.050000E+02
1.050000E+02
1.050000E+02
1.050000E+02
1.050000E+02
1.050000E+02
1.050000E+02
1.050000E+02
1.050000E+02
1.050000E+02
1.050000E+02
1.050000E+02
1.050000E+02
1.050000E+02
1.050000E+02
1.050000E+02
1.050000E+02
1.050000E+02
1.050000E+02
1.050000E+02
1.050000E+02
1.050000E+02
1.050000E+02
1.050000E+02
1.050000E+02
1.050000E+02
1.050000E+02
1.050000E+02
1.050000E+02
1.050000E+02
1.050000E+02
1.050000E+02
1.050000E+02
1.050000E+02
1.050000E+02
1.050000E+02
1.050000E+02
1.050000E+02
1.050000E+02
1.050000E+02
1.050000E+02
1.050000E+02
1.050000E+02
1.050000E+02
1.050000E+02
1.050000E+02
1.050000E+02
1.050000E+02
1.050000E+02
1.100000E+02
1.100000E+02
1.100000E+02
1.100000E+02
1.100000E+02
1.100000E+02
1.100000E+02
1.100000E+02
1.100000E+02
1.100000E+02
1.100000E+02
1.100000E+02
1.100000E+02
1.100000E+02
1.100000E+02
1.100000E+02
1.100000E+02
1.100000E+02
1.100000E+02
1.100000E+02
1.100000E+02
1.100000E+02
1.100000E+02
1.100000E+02
1.100000E+02
1.100000E+02
1.100000E+02
1.100000E+02
1.100000E+02
1.100000E+02
1.100000E+02
1.100000E+02
1.100000E+02
1.100000E+02
1.100000E+02
1.100000E+02
1.100000E+02
1.100000E+02
1.100000E+02
1.100000E+02
1.100000E+02
1.100000E+02
1.100000E+02
1.100000E+02
1.100000E+02
1.100000E+02
1.100000E+02
1.100000E+02
1.100000E+02
1.100000E+02
1.100000E+02
1.100000E+02
1.100000E+02
1.100000E+02
1.100000E+02
1.100000E+02
1.100000E+02
1.100000E+02
1.100000E+02
1.100000E+02
1.100000E+02
1.100000E+02
1.100000E+02
1.100000E+02
1.100000E+02
1.100000E+02
1.100000E+02
1.100000E+02
1.100000E+02
1.100000E+02
1.100000E+02
1.100000E+02
1.100000E+02
1.100000E+02
1.100000E+02
1.100000E+02
1.100000E+02
1.100000E+02
1.100000E+02
1.100000E+02
1.100000E+02
1.100000E+02
1.100000E+02
1.100000E+02
1.100000E+02
1.100000E+02
1.100000E+02
1.100000E+02
1.100000E+02
1.100000E+02
1.100000E+02
1.100000E+02
1.100000E+02
1.100000E+02
1.100000E+02
1.100000E+02
1.100000E+02
1.100000E+02
1.100000E+02
1.100000E+02
1.100000E+02
1.100000E+02
1.100000E+02
1.100000E+02
1.100000E+02
1.100000E+02
1.100000E+02
1.100000E+02
1.100000E+02
1.100000E+02
1.100000E+02
1.100000E+02
1.100000E+02
1.100000E+02
1.100000E+02
1.100000E+02
1.100000E+02
1.100000E+02
1.100000E+02
1.100000E+02
1.100000E+02
1.100000E+02
1.100000E+02
1.100000E+02
1.100000E+02
1.100000E+02
1.100000E+02
1.100000E+02
1.100000E+02
1.100000E+02
1.100000E+02
1.100000E+02
1.100000E+02
1.100000E+02
1.100000E+02
1.100000E+02
1.100000E+02
1.100000E+02
1.100000E+02
1.100000E+02
1.100000E+02
1.100000E+02
1.100000E+02
1.100000E+02
1.100000E+02
1.100000E+02
1.100000E+02
1.100000E+02
1.100000E+02
1.100000E+02
1.100000E+02
1.100000E+02
1.100000E+02
1.100000E+02
1.100000E+02
1.100000E+02
1.100000E+02
1.100000E+02
1.100000E+02
1.100000E+02
1.100000E+02
1.100000E+02
1.100000E+02
1.100000E+02
1.100000E+02
1.100000E+02
1.100000E+02
1.100000E+02
1.100000E+02
1.100000E+02
1.100000E+02
1.100000E+02
1.100000E+02
1.100000E+02
1.100000E+02
1.100000E+02
1.100000E+02
1.100000E+02
1.100000E+02
1.100000E+02
1.100000E+02
1.100000E+02
1.100000E+02
1.100000E+02
1.100000E+02
1.100000E+02
1.100000E+02
1.100000E+02
1.100000E+02
1.100000E+02
1.100000E+02
1.100000E+02
1.100000E+02
1.100000E+02
1.100000E+02
1.100000E+02
1.100000E+02
1.100000E+02
1.100000E+02
1.100000E+02
1.100000E+02
1.150000E+02
1.150000E+02
1.150000E+02
1.150000E+02
1.150000E+02
1.150000E+02
1.150000E+02
1.150000E+02
1.150000E+02
1.150000E+02
1.150000E+02
1.150000E+02
1.150000E+02
1.150000E+02
1.150000E+02
1.150000E+02
1.150000E+02
1.150000E+02
1.150000E+02
1.150000E+02
1.150000E+02
1.150000E+02
1.150000E+02
1.150000E+02
1.150000E+02
1.150000E+02
1.150000E+02
1.150000E+02
1.150000E+02
1.150000E+02
1.150000E+02
1.150000E+02
1.150000E+02
1.150000E+02
1.150000E+02
1.150000E+02
1.150000E+02
1.150000E+02
1.150000E+02
1.150000E+02
1.150000E+02
1.150000E+02
1.150000E+02
1.150000E+02
1.150000E+02
1.150000E+02
1.150000E+02
1.150000E+02
1.150000E+02
1.150000E+02
1.150000E+02
1.150000E+02
1.150000E+02
1.150000E+02
1.150000E+02
1.150000E+02
1.150000E+02
1.150000E+02
1.150000E+02
1.150000E+02
1.150000E+02
1.150000E+02
1.150000E+02
1.150000E+02
1.150000E+02
1.150000E+02
1.150000E+02
1.150000E+02
1.150000E+02
1.150000E+02
1.150000E+02
1.150000E+02
1.150000E+02
1.150000E+02
1.150000E+02
1.150000E+02
1.150000E+02
1.150000E+02
1.150000E+02
1.150000E+02
1.150000E+02
1.150000E+02
1.150000E+02
1.150000E+02
1.150000E+02
1.150000E+02
1.150000E+02
1.150000E+02
1.150000E+02
1.150000E+02
1.150000E+02
1.150000E+02
1.150000E+02
1.150000E+02
1.150000E+02
1.150000E+02
1.150000E+02
1.150000E+02
1.150000E+02
1.150000E+02
1.150000E+02
1.150000E+02
1.150000E+02
1.150000E+02
1.150000E+02
1.150000E+02
1.150000E+02
1.150000E+02
1.150000E+02
1.150000E+02
1.150000E+02
1.150000E+02
1.150000E+02
1.150000E+02
1.150000E+02
1.150000E+02
1.150000E+02
1.150000E+02
1.150000E+02
1.150000E+02
1.150000E+02
1.150000E+02
1.150000E+02
1.150000E+02
1.150000E+02
1.150000E+02
1.150000E+02
1.150000E+02
1.150000E+02
1.150000E+02
1.150000E+02
1.150000E+02
1.150000E+02
1.150000E+02
1.150000E+02
1.150000E+02
1.150000E+02
1.150000E+02
1.150000E+02
1.150000E+02
1.150000E+02
1.150000E+02
1.150000E+02
1.150000E+02
1.150000E+02
1.150000E+02
1.150000E+02
1.150000E+02
1.150000E+02
1.150000E+02
1.150000E+02
1.150000E+02
1.150000E+02
1.150000E+02
1.150000E+02
1.150000E+02
1.150000E+02
1.150000E+02
1.150000E+02
1.150000E+02
1.150000E+02
1.150000E+02
1.150000E+02
1.150000E+02
1.150000E+02
1.150000E+02
1.150000E+02
1.150000E+02
1.150000E+02
1.150000E+02
1.150000E+02
1.150000E+02
1.150000E+02
1.150000E+02
1.150000E+02
1.150000E+02
1.150000E+02
1.150000E+02
1.150000E+02
1.150000E+02
1.150000E+02
1.150000E+02
1.150000E+02
1.150000E+02
1.150000E+02
1.150000E+02
1.150000E+02
1.150000E+02
1.150000E+02
1.150000E+02
1.150000E+02
1.150000E+02
1.150000E+02
1.150000E+02
1.150000E+02
1.150000E+02
1.150000E+02
1.150000E+02
1.150000E+02
1.150000E+02
1.150000E+02
1.200000E+02
1.200000E+02
1.200000E+02
1.200000E+02
1.200000E+02
1.200000E+02
1.200000E+02
1.200000E+02
1.200000E+02
1.200000E+02
1.200000E+02
1.200000E+02
1.200000E+02
1.200000E+02
1.200000E+02
1.200000E+02
1.200000E+02
1.200000E+02
1.200000E+02
1.200000E+02
1.200000E+02
1.200000E+02
1.200000E+02
1.200000E+02
1.200000E+02
1.200000E+02
1.200000E+02
1.200000E+02
1.200000E+02
1.200000E+02
1.200000E+02
1.200000E+02
1.200000E+02
1.200000E+02
1.200000E+02
1.200000E+02
1.200000E+02
1.200000E+02
1.200000E+02
1.200000E+02
1.200000E+02
1.200000E+02
1.200000E+02
1.200000E+02
1.200000E+02
1.200000E+02
1.200000E+02
1.200000E+02
1.200000E+02
1.200000E+02
1.200000E+02
1.200000E+02
1.200000E+02
1.200000E+02
1.200000E+02
1.200000E+02
1.200000E+02
1.200000E+02
1.200000E+02
1.200000E+02
1.200000E+02
1.200000E+02
1.200000E+02
1.200000E+02
1.200000E+02
1.200000E+02
1.200000E+02
1.200000E+02
1.200000E+02
1.200000E+02
1.200000E+02
1.200000E+02
1.200000E+02
1.200000E+02
1.200000E+02
1.200000E+02
1.200000E+02
1.200000E+02
1.200000E+02
1.200000E+02
1.200000E+02
1.200000E+02
1.200000E+02
1.200000E+02
1.200000E+02
1.200000E+02
1.200000E+02
1.200000E+02
1.200000E+02
1.200000E+02
1.200000E+02
1.200000E+02
1.200000E+02
1.200000E+02
1.200000E+02
1.200000E+02
1.200000E+02
1.200000E+02
1.200000E+02
1.200000E+02
1.200000E+02
1.200000E+02
1.200000E+02
1.200000E+02
1.200000E+02
1.200000E+02
1.200000E+02
1.200000E+02
1.200000E+02
1.200000E+02
1.200000E+02
1.200000E+02
1.200000E+02
1.200000E+02
1.200000E+02
1.200000E+02
1.200000E+02
1.200000E+02
1.200000E+02
1.200000E+02
1.200000E+02
1.200000E+02
1.200000E+02
1.200000E+02
1.200000E+02
1.200000E+02
1.200000E+02
1.200000E+02
1.200000E+02
1.200000E+02
1.200000E+02
1.200000E+02
1.200000E+02
1.200000E+02
1.200000E+02
1.200000E+02
1.200000E+02
1.200000E+02
1.200000E+02
1.200000E+02
1.200000E+02
1.200000E+02
1.200000E+02
1.200000E+02
1.200000E+02
1.200000E+02
1.200000E+02
1.200000E+02
1.200000E+02
1.200000E+02
1.200000E+02
1.200000E+02
1.200000E+02
1.200000E+02
1.200000E+02
1.200000E+02
1.200000E+02
1.200000E+02
1.200000E+02
1.200000E+02
1.200000E+02
1.200000E+02
1.200000E+02
1.200000E+02
1.200000E+02
1.200000E+02
1.200000E+02
1.200000E+02
1.200000E+02
1.200000E+02
1.200000E+02
1.200000E+02
1.200000E+02
1.200000E+02
1.200000E+02
1.200000E+02
1.200000E+02
1.200000E+02
1.200000E+02
1.200000E+02
1.200000E+02
1.200000E+02
1.200000E+02
1.200000E+02
1.200000E+02
1.200000E+02
1.200000E+02
1.200000E+02
1.200000E+02
1.200000E+02
1.200000E+02
1.200000E+02
1.200000E+02
1.200000E+02
1.200000E+02
1.200000E+02
1.200000E+02
1.200000E+02
1.200000E+02
1.200000E+02
1.200000E+02
1.250000E+02
1.250000E+02
1.250000E+02
1.250000E+02
1.250000E+02
1.250000E+02
1.250000E+02
1.250000E+02
1.250000E+02
1.250000E+02
1.250000E+02
1.250000E+02
1.250000E+02
1.250000E+02
1.250000E+02
1.250000E+02
1.250000E+02
1.250000E+02
1.250000E+02
1.250000E+02
1.250000E+02
1.250000E+02
1.250000E+02
1.250000E+02
1.250000E+02
1.250000E+02
1.250000E+02
1.250000E+02
1.250000E+02
1.250000E+02
1.250000E+02
1.250000E+02
1.250000E+02
1.250000E+02
1.250000E+02
1.250000E+02
1.250000E+02
1.250000E+02
1.250000E+02
1.250000E+02
1.250000E+02
1.250000E+02
1.250000E+02
1.250000E+02
1.250000E+02
1.250000E+02
1.250000E+02
1.250000E+02
1.250000E+02
1.250000E+02
1.250000E+02
1.250000E+02
1.250000E+02
1.250000E+02
1.250000E+02
1.250000E+02
1.250000E+02
1.250000E+02
1.250000E+02
1.250000E+02
1.250000E+02
1.250000E+02
1.250000E+02
1.250000E+02
1.250000E+02
1.250000E+02
1.250000E+02
1.250000E+02
1.250000E+02
1.250000E+02
1.250000E+02
1.250000E+02
1.250000E+02
1.250000E+02
1.250000E+02
1.250000E+02
1.250000E+02
1.250000E+02
1.250000E+02
1.250000E+02
1.250000E+02
1.250000E+02
1.250000E+02
1.250000E+02
1.250000E+02
1.250000E+02
1.250000E+02
1.250000E+02
1.250000E+02
1.250000E+02
1.250000E+02
1.250000E+02
1.250000E+02
1.250000E+02
1.250000E+02
1.250000E+02
1.250000E+02
1.250000E+02
1.250000E+02
1.250000E+02
1.250000E+02
1.250000E+02
1.250000E+02
1.250000E+02
1.250000E+02
1.250000E+02
1.250000E+02
1.250000E+02
1.250000E+02
1.250000E+02
1.250000E+02
1.250000E+02
1.250000E+02
1.250000E+02
1.250000E+02
1.250000E+02
1.250000E+02
1.250000E+02
1.250000E+02
1.250000E+02
1.250000E+02
1.250000E+02
1.250000E+02
1.250000E+02
1.250000E+02
1.250000E+02
1.250000E+02
1.250000E+02
1.250000E+02
1.250000E+02
1.250000E+02
1.250000E+02
1.250000E+02
1.250000E+02
1.250000E+02
1.250000E+02
1.250000E+02
1.250000E+02
1.250000E+02
1.250000E+02
1.250000E+02
1.250000E+02
1.250000E+02
1.250000E+02
1.250000E+02
1.250000E+02
1.250000E+02
1.250000E+02
1.250000E+02
1.250000E+02
1.250000E+02
1.250000E+02
1.250000E+02
1.250000E+02
1.250000E+02
1.250000E+02
1.250000E+02
1.250000E+02
1.250000E+02
1.250000E+02
1.250000E+02
1.250000E+02
1.250000E+02
1.250000E+02
1.250000E+02
1.250000E+02
1.250000E+02
1.250000E+02
1.250000E+02
1.250000E+02
1.250000E+02
1.250000E+02
1.250000E+02
1.250000E+02
1.250000E+02
1.250000E+02
1.250000E+02
1.250000E+02
1.250000E+02
1.250000E+02
1.250000E+02
1.250000E+02
1.250000E+02
1.250000E+02
1.250000E+02
1.250000E+02
1.250000E+02
1.250000E+02
1.250000E+02
1.250000E+02
1.250000E+02
1.250000E+02
1.250000E+02
1.250000E+02
1.250000E+02
1.250000E+02
1.250000E+02
1.250000E+02
1.250000E+02
1.250000E+02
1.250000E+02
1.300000E+02
1.300000E+02
1.300000E+02
1.300000E+02
1.300000E+02
1.300000E+02
1.300000E+02
1.300000E+02
1.300000E+02
1.300000E+02
1.300000E+02
1.300000E+02
1.300000E+02
1.300000E+02
1.300000E+02
1.300000E+02
1.300000E+02
1.300000E+02
1.300000E+02
1.300000E+02
1.300000E+02
1.300000E+02
1.300000E+02
1.300000E+02
1.300000E+02
1.300000E+02
1.300000E+02
1.300000E+02
1.300000E+02
1.300000E+02
1.300000E+02
1.300000E+02
1.300000E+02
1.300000E+02
1.300000E+02
1.300000E+02
1.300000E+02
1.300000E+02
1.300000E+02
1.300000E+02
1.300000E+02
1.300000E+02
1.300000E+02
1.300000E+02
1.300000E+02
1.300000E+02
1.300000E+02
1.300000E+02
1.300000E+02
1.300000E+02
1.300000E+02
1.300000E+02
1.300000E+02
1.300000E+02
1.300000E+02
1.300000E+02
1.300000E+02
1.300000E+02
1.300000E+02
1.300000E+02
1.300000E+02
1.300000E+02
1.300000E+02
1.300000E+02
1.300000E+02
1.300000E+02
1.300000E+02
1.300000E+02
1.300000E+02
1.300000E+02
1.300000E+02
1.300000E+02
1.300000E+02
1.300000E+02
1.300000E+02
1.300000E+02
1.300000E+02
1.300000E+02
1.300000E+02
1.300000E+02
1.300000E+02
1.300000E+02
1.300000E+02
1.300000E+02
1.300000E+02
1.300000E+02
1.300000E+02
1.300000E+02
1.300000E+02
1.300000E+02
1.300000E+02
1.300000E+02
1.300000E+02
1.300000E+02
1.300000E+02
1.300000E+02
1.300000E+02
1.300000E+02
1.300000E+02
1.300000E+02
1.300000E+02
1.300000E+02
1.300000E+02
1.300000E+02
1.300000E+02
1.300000E+02
1.300000E+02
1.300000E+02
1.300000E+02
1.300000E+02
1.300000E+02
1.300000E+02
1.300000E+02
1.300000E+02
1.300000E+02
1.300000E+02
1.300000E+02
1.300000E+02
1.300000E+02
1.300000E+02
1.300000E+02
1.300000E+02
1.300000E+02
1.300000E+02
1.300000E+02
1.300000E+02
1.300000E+02
1.300000E+02
1.300000E+02
1.300000E+02
1.300000E+02
1.300000E+02
1.300000E+02
1.300000E+02
1.300000E+02
1.300000E+02
1.300000E+02
1.300000E+02
1.300000E+02
1.300000E+02
1.300000E+02
1.300000E+02
1.300000E+02
1.300000E+02
1.300000E+02
1.300000E+02
1.300000E+02
1.300000E+02
1.300000E+02
1.300000E+02
1.300000E+02
1.300000E+02
1.300000E+02
1.300000E+02
1.300000E+02
1.300000E+02
1.300000E+02
1.300000E+02
1.300000E+02
1.300000E+02
1.300000E+02
1.300000E+02
1.300000E+02
1.300000E+02
1.300000E+02
1.300000E+02
1.300000E+02
1.300000E+02
1.300000E+02
1.300000E+02
1.300000E+02
1.300000E+02
1.300000E+02
1.300000E+02
1.300000E+02
1.300000E+02
1.300000E+02
1.300000E+02
1.300000E+02
1.300000E+02
1.300000E+02
1.300000E+02
1.300000E+02
1.300000E+02
1.300000E+02
1.300000E+02
1.300000E+02
1.300000E+02
1.300000E+02
1.300000E+02
1.300000E+02
1.300000E+02
1.300000E+02
1.300000E+02
1.300000E+02
1.300000E+02
1.300000E+02
1.300000E+02
1.300000E+02
1.300000E+02
1.300000E+02
1.350000E+02
1.350000E+02
1.350000E+02
1.350000E+02
1.350000E+02
1.350000E+02
1.350000E+02
1.350000E+02
1.350000E+02
1.350000E+02
1.350000E+02
1.350000E+02
1.350000E+02
1.350000E+02
1.350000E+02
1.350000E+02
1.350000E+02
1.350000E+02
1.350000E+02
1.350000E+02
1.350000E+02
1.350000E+02
1.350000E+02
1.350000E+02
1.350000E+02
1.350000E+02
1.350000E+02
1.350000E+02
1.350000E+02
1.350000E+02
1.350000E+02
1.350000E+02
1.350000E+02
1.350000E+02
1.350000E+02
1.350000E+02
1.350000E+02
1.350000E+02
1.350000E+02
1.350000E+02
1.350000E+02
1.350000E+02
1.350000E+02
1.350000E+02
1.350000E+02
1.350000E+02
1.350000E+02
1.350000E+02
1.350000E+02
1.350000E+02
1.350000E+02
1.350000E+02
1.350000E+02
1.350000E+02
1.350000E+02
1.350000E+02
1.350000E+02
1.350000E+02
1.350000E+02
1.350000E+02
1.350000E+02
1.350000E+02
1.350000E+02
1.350000E+02
1.350000E+02
1.350000E+02
1.350000E+02
1.350000E+02
1.350000E+02
1.350000E+02
1.350000E+02
1.350000E+02
1.350000E+02
1.350000E+02
1.350000E+02
1.350000E+02
1.350000E+02
1.350000E+02
1.350000E+02
1.350000E+02
1.350000E+02
1.350000E+02
1.350000E+02
1.350000E+02
1.350000E+02
1.350000E+02
1.350000E+02
1.350000E+02
1.350000E+02
1.350000E+02
1.350000E+02
1.350000E+02
1.350000E+02
1.350000E+02
1.350000E+02
1.350000E+02
1.350000E+02
1.350000E+02
1.350000E+02
1.350000E+02
1.350000E+02
1.350000E+02
1.350000E+02
1.350000E+02
1.350000E+02
1.350000E+02
1.350000E+02
1.350000E+02
1.350000E+02
1.350000E+02
1.350000E+02
1.350000E+02
1.350000E+02
1.350000E+02
1.350000E+02
1.350000E+02
1.350000E+02
1.350000E+02
1.350000E+02
1.350000E+02
1.350000E+02
1.350000E+02
1.350000E+02
1.350000E+02
1.350000E+02
1.350000E+02
1.350000E+02
1.350000E+02
1.350000E+02
1.350000E+02
1.350000E+02
1.350000E+02
1.350000E+02
1.350000E+02
1.350000E+02
1.350000E+02
1.350000E+02
1.350000E+02
1.350000E+02
1.350000E+02
1.350000E+02
1.350000E+02
1.350000E+02
1.350000E+02
1.350000E+02
1.350000E+02
1.350000E+02
1.350000E+02
1.350000E+02
1.350000E+02
1.350000E+02
1.350000E+02
1.350000E+02
1.350000E+02
1.350000E+02
1.350000E+02
1.350000E+02
1.350000E+02
1.350000E+02
1.350000E+02
1.350000E+02
1.350000E+02
1.350000E+02
1.350000E+02
1.350000E+02
1.350000E+02
1.350000E+02
1.350000E+02
1.350000E+02
1.350000E+02
1.350000E+02
1.350000E+02
1.350000E+02
1.350000E+02
1.350000E+02
1.350000E+02
1.350000E+02
1.350000E+02
1.350000E+02
1.350000E+02
1.350000E+02
1.350000E+02
1.350000E+02
1.350000E+02
1.350000E+02
1.350000E+02
1.350000E+02
1.350000E+02
1.350000E+02
1.350000E+02
1.350000E+02
1.350000E+02
1.350000E+02
1.350000E+02
1.350000E+02
1.350000E+02
1.350000E+02
1.350000E+02
1.350000E+02
1.350000E+02
1.350000E+02
1.400000E+02
1.400000E+02
1.400000E+02
1.400000E+02
1.400000E+02
1.400000E+02
1.400000E+02
1.400000E+02
1.400000E+02
1.400000E+02
1.400000E+02
1.400000E+02
1.400000E+02
1.400000E+02
1.400000E+02
1.400000E+02
1.400000E+02
1.400000E+02
1.400000E+02
1.400000E+02
1.400000E+02
1.400000E+02
1.400000E+02
1.400000E+02
1.400000E+02
1.400000E+02
1.400000E+02
1.400000E+02
1.400000E+02
1.400000E+02
1.400000E+02
1.400000E+02
1.400000E+02
1.400000E+02
1.400000E+02
1.400000E+02
1.400000E+02
1.400000E+02
1.400000E+02
1.400000E+02
1.400000E+02
1.400000E+02
1.400000E+02
1.400000E+02
1.400000E+02
1.400000E+02
1.400000E+02
1.400000E+02
1.400000E+02
1.400000E+02
1.400000E+02
1.400000E+02
1.400000E+02
1.400000E+02
1.400000E+02
1.400000E+02
1.400000E+02
1.400000E+02
1.400000E+02
1.400000E+02
1.400000E+02
1.400000E+02
1.400000E+02
1.400000E+02
1.400000E+02
1.400000E+02
1.400000E+02
1.400000E+02
1.400000E+02
1.400000E+02
1.400000E+02
1.400000E+02
1.400000E+02
1.400000E+02
1.400000E+02
1.400000E+02
1.400000E+02
1.400000E+02
1.400000E+02
1.400000E+02
1.400000E+02
1.400000E+02
1.400000E+02
1.400000E+02
1.400000E+02
1.400000E+02
1.400000E+02
1.400000E+02
1.400000E+02
1.400000E+02
1.400000E+02
1.400000E+02
1.400000E+02
1.400000E+02
1.400000E+02
1.400000E+02
1.400000E+02
1.400000E+02
1.400000E+02
1.400000E+02
1.400000E+02
1.400000E+02
1.400000E+02
1.400000E+02
1.400000E+02
1.400000E+02
1.400000E+02
1.400000E+02
1.400000E+02
1.400000E+02
1.400000E+02
1.400000E+02
1.400000E+02
1.400000E+02
1.400000E+02
1.400000E+02
1.400000E+02
1.400000E+02
1.400000E+02
1.400000E+02
1.400000E+02
1.400000E+02
1.400000E+02
1.400000E+02
1.400000E+02
1.400000E+02
1.400000E+02
1.400000E+02
1.400000E+02
1.400000E+02
1.400000E+02
1.400000E+02
1.400000E+02
1.400000E+02
1.400000E+02
1.400000E+02
1.400000E+02
1.400000E+02
1.400000E+02
1.400000E+02
1.400000E+02
1.400000E+02
1.400000E+02
1.400000E+02
1.400000E+02
1.400000E+02
1.400000E+02
1.400000E+02
1.400000E+02
1.400000E+02
1.400000E+02
1.400000E+02
1.400000E+02
1.400000E+02
1.400000E+02
1.400000E+02
1.400000E+02
1.400000E+02
1.400000E+02
1.400000E+02
1.400000E+02
1.400000E+02
1.400000E+02
1.400000E+02
1.400000E+02
1.400000E+02
1.400000E+02
1.400000E+02
1.400000E+02
1.400000E+02
1.400000E+02
1.400000E+02
1.400000E+02
1.400000E+02
1.400000E+02
1.400000E+02
1.400000E+02
1.400000E+02
1.400000E+02
1.400000E+02
1.400000E+02
1.400000E+02
1.400000E+02
1.400000E+02
1.400000E+02
1.400000E+02
1.400000E+02
1.400000E+02
1.400000E+02
1.400000E+02
1.400000E+02
1.400000E+02
1.400000E+02
1.400000E+02
1.400000E+02
1.400000E+02
1.400000E+02
1.400000E+02
1.400000E+02
1.400000E+02
1.400000E+02
1.450000E+02
1.450000E+02
1.450000E+02
1.450000E+02
1.450000E+02
1.450000E+02
1.450000E+02
1.450000E+02
1.450000E+02
1.450000E+02
1.450000E+02
1.450000E+02
1.450000E+02
1.450000E+02
1.450000E+02
1.450000E+02
1.450000E+02
1.450000E+02
1.450000E+02
1.450000E+02
1.450000E+02
1.450000E+02
1.450000E+02
1.450000E+02
1.450000E+02
1.450000E+02
1.450000E+02
1.450000E+02
1.450000E+02
1.450000E+02
1.450000E+02
1.450000E+02
1.450000E+02
1.450000E+02
1.450000E+02
1.450000E+02
1.450000E+02
1.450000E+02
1.450000E+02
1.450000E+02
1.450000E+02
1.450000E+02
1.450000E+02
1.450000E+02
1.450000E+02
1.450000E+02
1.450000E+02
1.450000E+02
1.450000E+02
1.450000E+02
1.450000E+02
1.450000E+02
1.450000E+02
1.450000E+02
1.450000E+02
1.450000E+02
1.450000E+02
1.450000E+02
1.450000E+02
1.450000E+02
1.450000E+02
1.450000E+02
1.450000E+02
1.450000E+02
1.450000E+02
1.450000E+02
1.450000E+02
1.450000E+02
1.450000E+02
1.450000E+02
1.450000E+02
1.450000E+02
1.450000E+02
1.450000E+02
1.450000E+02
1.450000E+02
1.450000E+02
1.450000E+02
1.450000E+02
1.450000E+02
1.450000E+02
1.450000E+02
1.450000E+02
1.450000E+02
1.450000E+02
1.450000E+02
1.450000E+02
1.450000E+02
1.450000E+02
1.450000E+02
1.450000E+02
1.450000E+02
1.450000E+02
1.450000E+02
1.450000E+02
1.450000E+02
1.450000E+02
1.450000E+02
1.450000E+02
1.450000E+02
1.450000E+02
1.450000E+02
1.450000E+02
1.450000E+02
1.450000E+02
1.450000E+02
1.450000E+02
1.450000E+02
1.450000E+02
1.450000E+02
1.450000E+02
1.450000E+02
1.450000E+02
1.450000E+02
1.450000E+02
1.450000E+02
1.450000E+02
1.450000E+02
1.450000E+02
1.450000E+02
1.450000E+02
1.450000E+02
1.450000E+02
1.450000E+02
1.450000E+02
1.450000E+02
1.450000E+02
1.450000E+02
1.450000E+02
1.450000E+02
1.450000E+02
1.450000E+02
1.450000E+02
1.450000E+02
1.450000E+02
1.450000E+02
1.450000E+02
1.450000E+02
1.450000E+02
1.450000E+02
1.450000E+02
1.450000E+02
1.450000E+02
1.450000E+02
1.450000E+02
1.450000E+02
1.450000E+02
1.450000E+02
1.450000E+02
1.450000E+02
1.450000E+02
1.450000E+02
1.450000E+02
1.450000E+02
1.450000E+02
1.450000E+02
1.450000E+02
1.450000E+02
1.450000E+02
1.450000E+02
1.450000E+02
1.450000E+02
1.450000E+02
1.450000E+02
1.450000E+02
1.450000E+02
1.450000E+02
1.450000E+02
1.450000E+02
1.450000E+02
1.450000E+02
1.450000E+02
1.450000E+02
1.450000E+02
1.450000E+02
1.450000E+02
1.450000E+02
1.450000E+02
1.450000E+02
1.450000E+02
1.450000E+02
1.450000E+02
1.450000E+02
1.450000E+02
1.450000E+02
1.450000E+02
1.450000E+02
1.450000E+02
1.450000E+02
1.450000E+02
1.450000E+02
1.450000E+02
1.450000E+02
1.450000E+02
1.450000E+02
1.450000E+02
1.450000E+02
1.450000E+02
1.450000E+02
1.450000E+02
1.450000E+02
1.500000E+02
1.500000E+02
1.500000E+02
1.500000E+02
1.500000E+02
1.500000E+02
1.500000E+02
1.500000E+02
1.500000E+02
1.500000E+02
1.500000E+02
1.500000E+02
1.500000E+02
1.500000E+02
1.500000E+02
1.500000E+02
1.500000E+02
1.500000E+02
1.500000E+02
1.500000E+02
1.500000E+02
1.500000E+02
1.500000E+02
1.500000E+02
1.500000E+02
1.500000E+02
1.500000E+02
1.500000E+02
1.500000E+02
1.500000E+02
1.500000E+02
1.500000E+02
1.500000E+02
1.500000E+02
1.500000E+02
1.500000E+02
1.500000E+02
1.500000E+02
1.500000E+02
1.500000E+02
1.500000E+02
1.500000E+02
1.500000E+02
1.500000E+02
1.500000E+02
1.500000E+02
1.500000E+02
1.500000E+02
1.500000E+02
1.500000E+02
1.500000E+02
1.500000E+02
1.500000E+02
1.500000E+02
1.500000E+02
1.500000E+02
1.500000E+02
1.500000E+02
1.500000E+02
1.500000E+02
1.500000E+02
1.500000E+02
1.500000E+02
1.500000E+02
1.500000E+02
1.500000E+02
1.500000E+02
1.500000E+02
1.500000E+02
1.500000E+02
1.500000E+02
1.500000E+02
1.500000E+02
1.500000E+02
1.500000E+02
1.500000E+02
1.500000E+02
1.500000E+02
1.500000E+02
1.500000E+02
1.500000E+02
1.500000E+02
1.500000E+02
1.500000E+02
1.500000E+02
1.500000E+02
1.500000E+02
1.500000E+02
1.500000E+02
1.500000E+02
1.500000E+02
1.500000E+02
1.500000E+02
1.500000E+02
1.500000E+02
1.500000E+02
1.500000E+02
1.500000E+02
1.500000E+02
1.500000E+02
1.500000E+02
1.500000E+02
1.500000E+02
1.500000E+02
1.500000E+02
1.500000E+02
1.500000E+02
1.500000E+02
1.500000E+02
1.500000E+02
1.500000E+02
1.500000E+02
1.500000E+02
1.500000E+02
1.500000E+02
1.500000E+02
1.500000E+02
1.500000E+02
1.500000E+02
1.500000E+02
1.500000E+02
1.500000E+02
1.500000E+02
1.500000E+02
1.500000E+02
1.500000E+02
1.500000E+02
1.500000E+02
1.500000E+02
1.500000E+02
1.500000E+02
1.500000E+02
1.500000E+02
1.500000E+02
1.500000E+02
1.500000E+02
1.500000E+02
1.500000E+02
1.500000E+02
1.500000E+02
1.500000E+02
1.500000E+02
1.500000E+02
1.500000E+02
1.500000E+02
1.500000E+02
1.500000E+02
1.500000E+02
1.500000E+02
1.500000E+02
1.500000E+02
1.500000E+02
1.500000E+02
1.500000E+02
1.500000E+02
1.500000E+02
1.500000E+02
1.500000E+02
1.500000E+02
1.500000E+02
1.500000E+02
1.500000E+02
1.500000E+02
1.500000E+02
1.500000E+02
1.500000E+02
1.500000E+02
1.500000E+02
1.500000E+02
1.500000E+02
1.500000E+02
1.500000E+02
1.500000E+02
1.500000E+02
1.500000E+02
1.500000E+02
1.500000E+02
1.500000E+02
1.500000E+02
1.500000E+02
1.500000E+02
1.500000E+02
1.500000E+02
1.500000E+02
1.500000E+02
1.500000E+02
1.500000E+02
1.500000E+02
1.500000E+02
1.500000E+02
1.500000E+02
1.500000E+02
1.500000E+02
1.500000E+02
1.500000E+02
1.500000E+02
1.500000E+02
1.500000E+02
1.500000E+02
1.500000E+02
1.500000E+02
1.550000E+02
1.550000E+02
1.550000E+02
1.550000E+02
1.550000E+02
1.550000E+02
1.550000E+02
1.550000E+02
1.550000E+02
1.550000E+02
1.550000E+02
1.550000E+02
1.550000E+02
1.550000E+02
1.550000E+02
1.550000E+02
1.550000E+02
1.550000E+02
1.550000E+02
1.550000E+02
1.550000E+02
1.550000E+02
1.550000E+02
1.550000E+02
1.550000E+02
1.550000E+02
1.550000E+02
1.550000E+02
1.550000E+02
1.550000E+02
1.550000E+02
1.550000E+02
1.550000E+02
1.550000E+02
1.550000E+02
1.550000E+02
1.550000E+02
1.550000E+02
1.550000E+02
1.550000E+02
1.550000E+02
1.550000E+02
1.550000E+02
1.550000E+02
1.550000E+02
1.550000E+02
1.550000E+02
1.550000E+02
1.550000E+02
1.550000E+02
1.550000E+02
1.550000E+02
1.550000E+02
1.550000E+02
1.550000E+02
1.550000E+02
1.550000E+02
1.550000E+02
1.550000E+02
1.550000E+02
1.550000E+02
1.550000E+02
1.550000E+02
1.550000E+02
1.550000E+02
1.550000E+02
1.550000E+02
1.550000E+02
1.550000E+02
1.550000E+02
1.550000E+02
1.550000E+02
1.550000E+02
1.550000E+02
1.550000E+02
1.550000E+02
1.550000E+02
1.550000E+02
1.550000E+02
1.550000E+02
1.550000E+02
1.550000E+02
1.550000E+02
1.550000E+02
1.550000E+02
1.550000E+02
1.550000E+02
1.550000E+02
1.550000E+02
1.550000E+02
1.550000E+02
1.550000E+02
1.550000E+02
1.550000E+02
1.550000E+02
1.550000E+02
1.550000E+02
1.550000E+02
1.550000E+02
1.550000E+02
1.550000E+02
1.550000E+02
1.550000E+02
1.550000E+02
1.550000E+02
1.550000E+02
1.550000E+02
1.550000E+02
1.550000E+02
1.550000E+02
1.550000E+02
1.550000E+02
1.550000E+02
1.550000E+02
1.550000E+02
1.550000E+02
1.550000E+02
1.550000E+02
1.550000E+02
1.550000E+02
1.550000E+02
1.550000E+02
1.550000E+02
1.550000E+02
1.550000E+02
1.550000E+02
1.550000E+02
1.550000E+02
1.550000E+02
1.550000E+02
1.550000E+02
1.550000E+02
1.550000E+02
1.550000E+02
1.550000E+02
1.550000E+02
1.550000E+02
1.550000E+02
1.550000E+02
1.550000E+02
1.550000E+02
1.550000E+02
1.550000E+02
1.550000E+02
1.550000E+02
1.550000E+02
1.550000E+02
1.550000E+02
1.550000E+02
1.550000E+02
1.550000E+02
1.550000E+02
1.550000E+02
1.550000E+02
1.550000E+02
1.550000E+02
1.550000E+02
1.550000E+02
1.550000E+02
1.550000E+02
1.550000E+02
1.550000E+02
1.550000E+02
1.550000E+02
1.550000E+02
1.550000E+02
1.550000E+02
1.550000E+02
1.550000E+02
1.550000E+02
1.550000E+02
1.550000E+02
1.550000E+02
1.550000E+02
1.550000E+02
1.550000E+02
1.550000E+02
1.550000E+02
1.550000E+02
1.550000E+02
1.550000E+02
1.550000E+02
1.550000E+02
1.550000E+02
1.550000E+02
1.550000E+02
1.550000E+02
1.550000E+02
1.550000E+02
1.550000E+02
1.550000E+02
1.550000E+02
1.550000E+02
1.550000E+02
1.550000E+02
1.550000E+02
1.550000E+02
1.550000E+02
1.550000E+02
1.550000E+02
1.550000E+02
1.600000E+02
1.600000E+02
1.600000E+02
1.600000E+02
1.600000E+02
1.600000E+02
1.600000E+02
1.600000E+02
1.600000E+02
1.600000E+02
1.600000E+02
1.600000E+02
1.600000E+02
1.600000E+02
1.600000E+02
1.600000E+02
1.600000E+02
1.600000E+02
1.600000E+02
1.600000E+02
1.600000E+02
1.600000E+02
1.600000E+02
1.600000E+02
1.600000E+02
1.600000E+02
1.600000E+02
1.600000E+02
1.600000E+02
1.600000E+02
1.600000E+02
1.600000E+02
1.600000E+02
1.600000E+02
1.600000E+02
1.600000E+02
1.600000E+02
1.600000E+02
1.600000E+02
1.600000E+02
1.600000E+02
1.600000E+02
1.600000E+02
1.600000E+02
1.600000E+02
1.600000E+02
1.600000E+02
1.600000E+02
1.600000E+02
1.600000E+02
1.600000E+02
1.600000E+02
1.600000E+02
1.600000E+02
1.600000E+02
1.600000E+02
1.600000E+02
1.600000E+02
1.600000E+02
1.600000E+02
1.600000E+02
1.600000E+02
1.600000E+02
1.600000E+02
1.600000E+02
1.600000E+02
1.600000E+02
1.600000E+02
1.600000E+02
1.600000E+02
1.600000E+02
1.600000E+02
1.600000E+02
1.600000E+02
1.600000E+02
1.600000E+02
1.600000E+02
1.600000E+02
1.600000E+02
1.600000E+02
1.600000E+02
1.600000E+02
1.600000E+02
1.600000E+02
1.600000E+02
1.600000E+02
1.600000E+02
1.600000E+02
1.600000E+02
1.600000E+02
1.600000E+02
1.600000E+02
1.600000E+02
1.600000E+02
1.600000E+02
1.600000E+02
1.600000E+02
1.600000E+02
1.600000E+02
1.600000E+02
1.600000E+02
1.600000E+02
1.600000E+02
1.600000E+02
1.600000E+02
1.600000E+02
1.600000E+02
1.600000E+02
1.600000E+02
1.600000E+02
1.600000E+02
1.600000E+02
1.600000E+02
1.600000E+02
1.600000E+02
1.600000E+02
1.600000E+02
1.600000E+02
1.600000E+02
1.600000E+02
1.600000E+02
1.600000E+02
1.600000E+02
1.600000E+02
1.600000E+02
1.600000E+02
1.600000E+02
1.600000E+02
1.600000E+02
1.600000E+02
1.600000E+02
1.600000E+02
1.600000E+02
1.600000E+02
1.600000E+02
1.600000E+02
1.600000E+02
1.600000E+02
1.600000E+02
1.600000E+02
1.600000E+02
1.600000E+02
1.600000E+02
1.600000E+02
1.600000E+02
1.600000E+02
1.600000E+02
1.600000E+02
1.600000E+02
1.600000E+02
1.600000E+02
1.600000E+02
1.600000E+02
1.600000E+02
1.600000E+02
1.600000E+02
1.600000E+02
1.600000E+02
1.600000E+02
1.600000E+02
1.600000E+02
1.600000E+02
1.600000E+02
1.600000E+02
1.600000E+02
1.600000E+02
1.600000E+02
1.600000E+02
1.600000E+02
1.600000E+02
1.600000E+02
1.600000E+02
1.600000E+02
1.600000E+02
1.600000E+02
1.600000E+02
1.600000E+02
1.600000E+02
1.600000E+02
1.600000E+02
1.600000E+02
1.600000E+02
1.600000E+02
1.600000E+02
1.600000E+02
1.600000E+02
1.600000E+02
1.600000E+02
1.600000E+02
1.600000E+02
1.600000E+02
1.600000E+02
1.600000E+02
1.600000E+02
1.600000E+02
1.600000E+02
1.600000E+02
1.600000E+02
1.600000E+02
1.600000E+02
1.600000E+02
1.650000E+02
1.650000E+02
1.650000E+02
1.650000E+02
1.650000E+02
1.650000E+02
1.650000E+02
1.650000E+02
1.650000E+02
1.650000E+02
1.650000E+02
1.650000E+02
1.650000E+02
1.650000E+02
1.650000E+02
1.650000E+02
1.650000E+02
1.650000E+02
1.650000E+02
1.650000E+02
1.650000E+02
1.650000E+02
1.650000E+02
1.650000E+02
1.650000E+02
1.650000E+02
1.650000E+02
1.650000E+02
1.650000E+02
1.650000E+02
1.650000E+02
1.650000E+02
1.650000E+02
1.650000E+02
1.650000E+02
1.650000E+02
1.650000E+02
1.650000E+02
1.650000E+02
1.650000E+02
1.650000E+02
1.650000E+02
1.650000E+02
1.650000E+02
1.650000E+02
1.650000E+02
1.650000E+02
1.650000E+02
1.650000E+02
1.650000E+02
1.650000E+02
1.650000E+02
1.650000E+02
1.650000E+02
1.650000E+02
1.650000E+02
1.650000E+02
1.650000E+02
1.650000E+02
1.650000E+02
1.650000E+02
1.650000E+02
1.650000E+02
1.650000E+02
1.650000E+02
1.650000E+02
1.650000E+02
1.650000E+02
1.650000E+02
1.650000E+02
1.650000E+02
1.650000E+02
1.650000E+02
1.650000E+02
1.650000E+02
1.650000E+02
1.650000E+02
1.650000E+02
1.650000E+02
1.650000E+02
1.650000E+02
1.650000E+02
1.650000E+02
1.650000E+02
1.650000E+02
1.650000E+02
1.650000E+02
1.650000E+02
1.650000E+02
1.650000E+02
1.650000E+02
1.650000E+02
1.650000E+02
1.650000E+02
1.650000E+02
1.650000E+02
1.650000E+02
1.650000E+02
1.650000E+02
1.650000E+02
1.650000E+02
1.650000E+02
1.650000E+02
1.650000E+02
1.650000E+02
1.650000E+02
1.650000E+02
1.650000E+02
1.650000E+02
1.650000E+02
1.650000E+02
1.650000E+02
1.650000E+02
1.650000E+02
1.650000E+02
1.650000E+02
1.650000E+02
1.650000E+02
1.650000E+02
1.650000E+02
1.650000E+02
1.650000E+02
1.650000E+02
1.650000E+02
1.650000E+02
1.650000E+02
1.650000E+02
1.650000E+02
1.650000E+02
1.650000E+02
1.650000E+02
1.650000E+02
1.650000E+02
1.650000E+02
1.650000E+02
1.650000E+02
1.650000E+02
1.650000E+02
1.650000E+02
1.650000E+02
1.650000E+02
1.650000E+02
1.650000E+02
1.650000E+02
1.650000E+02
1.650000E+02
1.650000E+02
1.650000E+02
1.650000E+02
1.650000E+02
1.650000E+02
1.650000E+02
1.650000E+02
1.650000E+02
1.650000E+02
1.650000E+02
1.650000E+02
1.650000E+02
1.650000E+02
1.650000E+02
1.650000E+02
1.650000E+02
1.650000E+02
1.650000E+02
1.650000E+02
1.650000E+02
1.650000E+02
1.650000E+02
1.650000E+02
1.650000E+02
1.650000E+02
1.650000E+02
1.650000E+02
1.650000E+02
1.650000E+02
1.650000E+02
1.650000E+02
1.650000E+02
1.650000E+02
1.650000E+02
1.650000E+02
1.650000E+02
1.650000E+02
1.650000E+02
1.650000E+02
1.650000E+02
1.650000E+02
1.650000E+02
1.650000E+02
1.650000E+02
1.650000E+02
1.650000E+02
1.650000E+02
1.650000E+02
1.650000E+02
1.650000E+02
1.650000E+02
1.650000E+02
1.650000E+02
1.650000E+02
1.650000E+02
1.700000E+02
1.700000E+02
1.700000E+02
1.700000E+02
1.700000E+02
1.700000E+02
1.700000E+02
1.700000E+02
1.700000E+02
1.700000E+02
1.700000E+02
1.700000E+02
1.700000E+02
1.700000E+02
1.700000E+02
1.700000E+02
1.700000E+02
1.700000E+02
1.700000E+02
1.700000E+02
1.700000E+02
1.700000E+02
1.700000E+02
1.700000E+02
1.700000E+02
1.700000E+02
1.700000E+02
1.700000E+02
1.700000E+02
1.700000E+02
1.700000E+02
1.700000E+02
1.700000E+02
1.700000E+02
1.700000E+02
1.700000E+02
1.700000E+02
1.700000E+02
1.700000E+02
1.700000E+02
1.700000E+02
1.700000E+02
1.700000E+02
1.700000E+02
1.700000E+02
1.700000E+02
1.700000E+02
1.700000E+02
1.700000E+02
1.700000E+02
1.700000E+02
1.700000E+02
1.700000E+02
1.700000E+02
1.700000E+02
1.700000E+02
1.700000E+02
1.700000E+02
1.700000E+02
1.700000E+02
1.700000E+02
1.700000E+02
1.700000E+02
1.700000E+02
1.700000E+02
1.700000E+02
1.700000E+02
1.700000E+02
1.700000E+02
1.700000E+02
1.700000E+02
1.700000E+02
1.700000E+02
1.700000E+02
1.700000E+02
1.700000E+02
1.700000E+02
1.700000E+02
1.700000E+02
1.700000E+02
1.700000E+02
1.700000E+02
1.700000E+02
1.700000E+02
1.700000E+02
1.700000E+02
1.700000E+02
1.700000E+02
1.700000E+02
1.700000E+02
1.700000E+02
1.700000E+02
1.700000E+02
1.700000E+02
1.700000E+02
1.700000E+02
1.700000E+02
1.700000E+02
1.700000E+02
1.700000E+02
1.700000E+02
1.700000E+02
1.700000E+02
1.700000E+02
1.700000E+02
1.700000E+02
1.700000E+02
1.700000E+02
1.700000E+02
1.700000E+02
1.700000E+02
1.700000E+02
1.700000E+02
1.700000E+02
1.700000E+02
1.700000E+02
1.700000E+02
1.700000E+02
1.700000E+02
1.700000E+02
1.700000E+02
1.700000E+02
1.700000E+02
1.700000E+02
1.700000E+02
1.700000E+02
1.700000E+02
1.700000E+02
1.700000E+02
1.700000E+02
1.700000E+02
1.700000E+02
1.700000E+02
1.700000E+02
1.700000E+02
1.700000E+02
1.700000E+02
1.700000E+02
1.700000E+02
1.700000E+02
1.700000E+02
1.700000E+02
1.700000E+02
1.700000E+02
1.700000E+02
1.700000E+02
1.700000E+02
1.700000E+02
1.700000E+02
1.700000E+02
1.700000E+02
1.700000E+02
1.700000E+02
1.700000E+02
1.700000E+02
1.700000E+02
1.700000E+02
1.700000E+02
1.700000E+02
1.700000E+02
1.700000E+02
1.700000E+02
1.700000E+02
1.700000E+02
1.700000E+02
1.700000E+02
1.700000E+02
1.700000E+02
1.700000E+02
1.700000E+02
1.700000E+02
1.700000E+02
1.700000E+02
1.700000E+02
1.700000E+02
1.700000E+02
1.700000E+02
1.700000E+02
1.700000E+02
1.700000E+02
1.700000E+02
1.700000E+02
1.700000E+02
1.700000E+02
1.700000E+02
1.700000E+02
1.700000E+02
1.700000E+02
1.700000E+02
1.700000E+02
1.700000E+02
1.700000E+02
1.700000E+02
1.700000E+02
1.700000E+02
1.700000E+02
1.700000E+02
1.700000E+02
1.700000E+02
1.700000E+02
1.700000E+02
1.750000E+02
1.750000E+02
1.750000E+02
1.750000E+02
1.750000E+02
1.750000E+02
1.750000E+02
1.750000E+02
1.750000E+02
1.750000E+02
1.750000E+02
1.750000E+02
1.750000E+02
1.750000E+02
1.750000E+02
1.750000E+02
1.750000E+02
1.750000E+02
1.750000E+02
1.750000E+02
1.750000E+02
1.750000E+02
1.750000E+02
1.750000E+02
1.750000E+02
1.750000E+02
1.750000E+02
1.750000E+02
1.750000E+02
1.750000E+02
1.750000E+02
1.750000E+02
1.750000E+02
1.750000E+02
1.750000E+02
1.750000E+02
1.750000E+02
1.750000E+02
1.750000E+02
1.750000E+02
1.750000E+02
1.750000E+02
1.750000E+02
1.750000E+02
1.750000E+02
1.750000E+02
1.750000E+02
1.750000E+02
1.750000E+02
1.750000E+02
1.750000E+02
1.750000E+02
1.750000E+02
1.750000E+02
1.750000E+02
1.750000E+02
1.750000E+02
1.750000E+02
1.750000E+02
1.750000E+02
1.750000E+02
1.750000E+02
1.750000E+02
1.750000E+02
1.750000E+02
1.750000E+02
1.750000E+02
1.750000E+02
1.750000E+02
1.750000E+02
1.750000E+02
1.750000E+02
1.750000E+02
1.750000E+02
1.750000E+02
1.750000E+02
1.750000E+02
1.750000E+02
1.750000E+02
1.750000E+02
1.750000E+02
1.750000E+02
1.750000E+02
1.750000E+02
1.750000E+02
1.750000E+02
1.750000E+02
1.750000E+02
1.750000E+02
1.750000E+02
1.750000E+02
1.750000E+02
1.750000E+02
1.750000E+02
1.750000E+02
1.750000E+02
1.750000E+02
1.750000E+02
1.750000E+02
1.750000E+02
1.750000E+02
1.750000E+02
1.750000E+02
1.750000E+02
1.750000E+02
1.750000E+02
1.750000E+02
1.750000E+02
1.750000E+02
1.750000E+02
1.750000E+02
1.750000E+02
1.750000E+02
1.750000E+02
1.750000E+02
1.750000E+02
1.750000E+02
1.750000E+02
1.750000E+02
1.750000E+02
1.750000E+02
1.750000E+02
1.750000E+02
1.750000E+02
1.750000E+02
1.750000E+02
1.750000E+02
1.750000E+02
1.750000E+02
1.750000E+02
1.750000E+02
1.750000E+02
1.750000E+02
1.750000E+02
1.750000E+02
1.750000E+02
1.750000E+02
1.750000E+02
1.750000E+02
1.750000E+02
1.750000E+02
1.750000E+02
1.750000E+02
1.750000E+02
1.750000E+02
1.750000E+02
1.750000E+02
1.750000E+02
1.750000E+02
1.750000E+02
1.750000E+02
1.750000E+02
1.750000E+02
1.750000E+02
1.750000E+02
1.750000E+02
1.750000E+02
1.750000E+02
1.750000E+02
1.750000E+02
1.750000E+02
1.750000E+02
1.750000E+02
1.750000E+02
1.750000E+02
1.750000E+02
1.750000E+02
1.750000E+02
1.750000E+02
1.750000E+02
1.750000E+02
1.750000E+02
1.750000E+02
1.750000E+02
1.750000E+02
1.750000E+02
1.750000E+02
1.750000E+02
1.750000E+02
1.750000E+02
1.750000E+02
1.750000E+02
1.750000E+02
1.750000E+02
1.750000E+02
1.750000E+02
1.750000E+02
1.750000E+02
1.750000E+02
1.750000E+02
1.750000E+02
1.750000E+02
1.750000E+02
1.750000E+02
1.750000E+02
1.750000E+02
1.750000E+02
1.750000E+02
1.750000E+02
1.750000E+02
1.750000E+02
1.800000E+02
1.800000E+02
1.800000E+02
1.800000E+02
1.800000E+02
1.800000E+02
1.800000E+02
1.800000E+02
1.800000E+02
1.800000E+02
1.800000E+02
1.800000E+02
1.800000E+02
1.800000E+02
1.800000E+02
1.800000E+02
1.800000E+02
1.800000E+02
1.800000E+02
1.800000E+02
1.800000E+02
1.800000E+02
1.800000E+02
1.800000E+02
1.800000E+02
1.800000E+02
1.800000E+02
1.800000E+02
1.800000E+02
1.800000E+02
1.800000E+02
1.800000E+02
1.800000E+02
1.800000E+02
1.800000E+02
1.800000E+02
1.800000E+02
1.800000E+02
1.800000E+02
1.800000E+02
1.800000E+02
1.800000E+02
1.800000E+02
1.800000E+02
1.800000E+02
1.800000E+02
1.800000E+02
1.800000E+02
1.800000E+02
1.800000E+02
1.800000E+02
1.800000E+02
1.800000E+02
1.800000E+02
1.800000E+02
1.800000E+02
1.800000E+02
1.800000E+02
1.800000E+02
1.800000E+02
1.800000E+02
1.800000E+02
1.800000E+02
1.800000E+02
1.800000E+02
1.800000E+02
1.800000E+02
1.800000E+02
1.800000E+02
1.800000E+02
1.800000E+02
1.800000E+02
1.800000E+02
1.800000E+02
1.800000E+02
1.800000E+02
1.800000E+02
1.800000E+02
1.800000E+02
1.800000E+02
1.800000E+02
1.800000E+02
1.800000E+02
1.800000E+02
1.800000E+02
1.800000E+02
1.800000E+02
1.800000E+02
1.800000E+02
1.800000E+02
1.800000E+02
1.800000E+02
1.800000E+02
1.800000E+02
1.800000E+02
1.800000E+02
1.800000E+02
1.800000E+02
1.800000E+02
1.800000E+02
1.800000E+02
1.800000E+02
1.800000E+02
1.800000E+02
1.800000E+02
1.800000E+02
1.800000E+02
1.800000E+02
1.800000E+02
1.800000E+02
1.800000E+02
1.800000E+02
1.800000E+02
1.800000E+02
1.800000E+02
1.800000E+02
1.800000E+02
1.800000E+02
1.800000E+02
1.800000E+02
1.800000E+02
1.800000E+02
1.800000E+02
1.800000E+02
1.800000E+02
1.800000E+02
1.800000E+02
1.800000E+02
1.800000E+02
1.800000E+02
1.800000E+02
1.800000E+02
1.800000E+02
1.800000E+02
1.800000E+02
1.800000E+02
1.800000E+02
1.800000E+02
1.800000E+02
1.800000E+02
1.800000E+02
1.800000E+02
1.800000E+02
1.800000E+02
1.800000E+02
1.800000E+02
1.800000E+02
1.800000E+02
1.800000E+02
1.800000E+02
1.800000E+02
1.800000E+02
1.800000E+02
1.800000E+02
1.800000E+02
1.800000E+02
1.800000E+02
1.800000E+02
1.800000E+02
1.800000E+02
1.800000E+02
1.800000E+02
1.800000E+02
1.800000E+02
1.800000E+02
1.800000E+02
1.800000E+02
1.800000E+02
1.800000E+02
1.800000E+02
1.800000E+02
1.800000E+02
1.800000E+02
1.800000E+02
1.800000E+02
1.800000E+02
1.800000E+02
1.800000E+02
1.800000E+02
1.800000E+02
1.800000E+02
1.800000E+02
1.800000E+02
1.800000E+02
1.800000E+02
1.800000E+02
1.800000E+02
1.800000E+02
1.800000E+02
1.800000E+02
1.800000E+02
1.800000E+02
1.800000E+02
1.800000E+02
1.800000E+02
1.800000E+02
1.800000E+02
1.800000E+02
1.800000E+02
1.800000E+02
1.800000E+02
1.850000E+02
1.850000E+02
1.850000E+02
1.850000E+02
1.850000E+02
1.850000E+02
1.850000E+02
1.850000E+02
1.850000E+02
1.850000E+02
1.850000E+02
1.850000E+02
1.850000E+02
1.850000E+02
1.850000E+02
1.850000E+02
1.850000E+02
1.850000E+02
1.850000E+02
1.850000E+02
1.850000E+02
1.850000E+02
1.850000E+02
1.850000E+02
1.850000E+02
1.850000E+02
1.850000E+02
1.850000E+02
1.850000E+02
1.850000E+02
1.850000E+02
1.850000E+02
1.850000E+02
1.850000E+02
1.850000E+02
1.850000E+02
1.850000E+02
1.850000E+02
1.850000E+02
1.850000E+02
1.850000E+02
1.850000E+02
1.850000E+02
1.850000E+02
1.850000E+02
1.850000E+02
1.850000E+02
1.850000E+02
1.850000E+02
1.850000E+02
1.850000E+02
1.850000E+02
1.850000E+02
1.850000E+02
1.850000E+02
1.850000E+02
1.850000E+02
1.850000E+02
1.850000E+02
1.850000E+02
1.850000E+02
1.850000E+02
1.850000E+02
1.850000E+02
1.850000E+02
1.850000E+02
1.850000E+02
1.850000E+02
1.850000E+02
1.850000E+02
1.850000E+02
1.850000E+02
1.850000E+02
1.850000E+02
1.850000E+02
1.850000E+02
1.850000E+02
1.850000E+02
1.850000E+02
1.850000E+02
1.850000E+02
1.850000E+02
1.850000E+02
1.850000E+02
1.850000E+02
1.850000E+02
1.850000E+02
1.850000E+02
1.850000E+02
1.850000E+02
1.850000E+02
1.850000E+02
1.850000E+02
1.850000E+02
1.850000E+02
1.850000E+02
1.850000E+02
1.850000E+02
1.850000E+02
1.850000E+02
1.850000E+02
1.850000E+02
1.850000E+02
1.850000E+02
1.850000E+02
1.850000E+02
1.850000E+02
1.850000E+02
1.850000E+02
1.850000E+02
1.850000E+02
1.850000E+02
1.850000E+02
1.850000E+02
1.850000E+02
1.850000E+02
1.850000E+02
1.850000E+02
1.850000E+02
1.850000E+02
1.850000E+02
1.850000E+02
1.850000E+02
1.850000E+02
1.850000E+02
1.850000E+02
1.850000E+02
1.850000E+02
1.850000E+02
1.850000E+02
1.850000E+02
1.850000E+02
1.850000E+02
1.850000E+02
1.850000E+02
1.850000E+02
1.850000E+02
1.850000E+02
1.850000E+02
1.850000E+02
1.850000E+02
1.850000E+02
1.850000E+02
1.850000E+02
1.850000E+02
1.850000E+02
1.850000E+02
1.850000E+02
1.850000E+02
1.850000E+02
1.850000E+02
1.850000E+02
1.850000E+02
1.850000E+02
1.850000E+02
1.850000E+02
1.850000E+02
1.850000E+02
1.850000E+02
1.850000E+02
1.850000E+02
1.850000E+02
1.850000E+02
1.850000E+02
1.850000E+02
1.850000E+02
1.850000E+02
1.850000E+02
1.850000E+02
1.850000E+02
1.850000E+02
1.850000E+02
1.850000E+02
1.850000E+02
1.850000E+02
1.850000E+02
1.850000E+02
1.850000E+02
1.850000E+02
1.850000E+02
1.850000E+02
1.850000E+02
1.850000E+02
1.850000E+02
1.850000E+02
1.850000E+02
1.850000E+02
1.850000E+02
1.850000E+02
1.850000E+02
1.850000E+02
1.850000E+02
1.850000E+02
1.850000E+02
1.850000E+02
1.850000E+02
1.850000E+02
1.850000E+02
1.850000E+02
1.850000E+02
1.850000E+02
1.900000E+02
1.900000E+02
1.900000E+02
1.900000E+02
1.900000E+02
1.900000E+02
1.900000E+02
1.900000E+02
1.900000E+02
1.900000E+02
1.900000E+02
1.900000E+02
1.900000E+02
1.900000E+02
1.900000E+02
1.900000E+02
1.900000E+02
1.900000E+02
1.900000E+02
1.900000E+02
1.900000E+02
1.900000E+02
1.900000E+02
1.900000E+02
1.900000E+02
1.900000E+02
1.900000E+02
1.900000E+02
1.900000E+02
1.900000E+02
1.900000E+02
1.900000E+02
1.900000E+02
1.900000E+02
1.900000E+02
1.900000E+02
1.900000E+02
1.900000E+02
1.900000E+02
1.900000E+02
1.900000E+02
1.900000E+02
1.900000E+02
1.900000E+02
1.900000E+02
1.900000E+02
1.900000E+02
1.900000E+02
1.900000E+02
1.900000E+02
1.900000E+02
1.900000E+02
1.900000E+02
1.900000E+02
1.900000E+02
1.900000E+02
1.900000E+02
1.900000E+02
1.900000E+02
1.900000E+02
1.900000E+02
1.900000E+02
1.900000E+02
1.900000E+02
1.900000E+02
1.900000E+02
1.900000E+02
1.900000E+02
1.900000E+02
1.900000E+02
1.900000E+02
1.900000E+02
1.900000E+02
1.900000E+02
1.900000E+02
1.900000E+02
1.900000E+02
1.900000E+02
1.900000E+02
1.900000E+02
1.900000E+02
1.900000E+02
1.900000E+02
1.900000E+02
1.900000E+02
1.900000E+02
1.900000E+02
1.900000E+02
1.900000E+02
1.900000E+02
1.900000E+02
1.900000E+02
1.900000E+02
1.900000E+02
1.900000E+02
1.900000E+02
1.900000E+02
1.900000E+02
1.900000E+02
1.900000E+02
1.900000E+02
1.900000E+02
1.900000E+02
1.900000E+02
1.900000E+02
1.900000E+02
1.900000E+02
1.900000E+02
1.900000E+02
1.900000E+02
1.900000E+02
1.900000E+02
1.900000E+02
1.900000E+02
1.900000E+02
1.900000E+02
1.900000E+02
1.900000E+02
1.900000E+02
1.900000E+02
1.900000E+02
1.900000E+02
1.900000E+02
1.900000E+02
1.900000E+02
1.900000E+02
1.900000E+02
1.900000E+02
1.900000E+02
1.900000E+02
1.900000E+02
1.900000E+02
1.900000E+02
1.900000E+02
1.900000E+02
1.900000E+02
1.900000E+02
1.900000E+02
1.900000E+02
1.900000E+02
1.900000E+02
1.900000E+02
1.900000E+02
1.900000E+02
1.900000E+02
1.900000E+02
1.900000E+02
1.900000E+02
1.900000E+02
1.900000E+02
1.900000E+02
1.900000E+02
1.900000E+02
1.900000E+02
1.900000E+02
1.900000E+02
1.900000E+02
1.900000E+02
1.900000E+02
1.900000E+02
1.900000E+02
1.900000E+02
1.900000E+02
1.900000E+02
1.900000E+02
1.900000E+02
1.900000E+02
1.900000E+02
1.900000E+02
1.900000E+02
1.900000E+02
1.900000E+02
1.900000E+02
1.900000E+02
1.900000E+02
1.900000E+02
1.900000E+02
1.900000E+02
1.900000E+02
1.900000E+02
1.900000E+02
1.900000E+02
1.900000E+02
1.900000E+02
1.900000E+02
1.900000E+02
1.900000E+02
1.900000E+02
1.900000E+02
1.900000E+02
1.900000E+02
1.900000E+02
1.900000E+02
1.900000E+02
1.900000E+02
1.900000E+02
1.900000E+02
1.900000E+02
1.900000E+02
1.900000E+02
1.900000E+02
1.950000E+02
1.950000E+02
1.950000E+02
1.950000E+02
1.950000E+02
1.950000E+02
1.950000E+02
1.950000E+02
1.950000E+02
1.950000E+02
1.950000E+02
1.950000E+02
1.950000E+02
1.950000E+02
1.950000E+02
1.950000E+02
1.950000E+02
1.950000E+02
1.950000E+02
1.950000E+02
1.950000E+02
1.950000E+02
1.950000E+02
1.950000E+02
1.950000E+02
1.950000E+02
1.950000E+02
1.950000E+02
1.950000E+02
1.950000E+02
1.950000E+02
1.950000E+02
1.950000E+02
1.950000E+02
1.950000E+02
1.950000E+02
1.950000E+02
1.950000E+02
1.950000E+02
1.950000E+02
1.950000E+02
1.950000E+02
1.950000E+02
1.950000E+02
1.950000E+02
1.950000E+02
1.950000E+02
1.950000E+02
1.950000E+02
1.950000E+02
1.950000E+02
1.950000E+02
1.950000E+02
1.950000E+02
1.950000E+02
1.950000E+02
1.950000E+02
1.950000E+02
1.950000E+02
1.950000E+02
1.950000E+02
1.950000E+02
1.950000E+02
1.950000E+02
1.950000E+02
1.950000E+02
1.950000E+02
1.950000E+02
1.950000E+02
1.950000E+02
1.950000E+02
1.950000E+02
1.950000E+02
1.950000E+02
1.950000E+02
1.950000E+02
1.950000E+02
1.950000E+02
1.950000E+02
1.950000E+02
1.950000E+02
1.950000E+02
1.950000E+02
1.950000E+02
1.950000E+02
1.950000E+02
1.950000E+02
1.950000E+02
1.950000E+02
1.950000E+02
1.950000E+02
1.950000E+02
1.950000E+02
1.950000E+02
1.950000E+02
1.950000E+02
1.950000E+02
1.950000E+02
1.950000E+02
1.950000E+02
1.950000E+02
1.950000E+02
1.950000E+02
1.950000E+02
1.950000E+02
1.950000E+02
1.950000E+02
1.950000E+02
1.950000E+02
1.950000E+02
1.950000E+02
1.950000E+02
1.950000E+02
1.950000E+02
1.950000E+02
1.950000E+02
1.950000E+02
1.950000E+02
1.950000E+02
1.950000E+02
1.950000E+02
1.950000E+02
1.950000E+02
1.950000E+02
1.950000E+02
1.950000E+02
1.950000E+02
1.950000E+02
1.950000E+02
1.950000E+02
1.950000E+02
1.950000E+02
1.950000E+02
1.950000E+02
1.950000E+02
1.950000E+02
1.950000E+02
1.950000E+02
1.950000E+02
1.950000E+02
1.950000E+02
1.950000E+02
1.950000E+02
1.950000E+02
1.950000E+02
1.950000E+02
1.950000E+02
1.950000E+02
1.950000E+02
1.950000E+02
1.950000E+02
1.950000E+02
1.950000E+02
1.950000E+02
1.950000E+02
1.950000E+02
1.950000E+02
1.950000E+02
1.950000E+02
1.950000E+02
1.950000E+02
1.950000E+02
1.950000E+02
1.950000E+02
1.950000E+02
1.950000E+02
1.950000E+02
1.950000E+02
1.950000E+02
1.950000E+02
1.950000E+02
1.950000E+02
1.950000E+02
1.950000E+02
1.950000E+02
1.950000E+02
1.950000E+02
1.950000E+02
1.950000E+02
1.950000E+02
1.950000E+02
1.950000E+02
1.950000E+02
1.950000E+02
1.950000E+02
1.950000E+02
1.950000E+02
1.950000E+02
1.950000E+02
1.950000E+02
1.950000E+02
1.950000E+02
1.950000E+02
1.950000E+02
1.950000E+02
1.950000E+02
1.950000E+02
1.950000E+02
1.950000E+02
1.950000E+02
1.950000E+02
2.000000E+02
2.000000E+02
2.000000E+02
2.000000E+02
2.000000E+02
2.000000E+02
2.000000E+02
2.000000E+02
2.000000E+02
2.000000E+02
2.000000E+02
2.000000E+02
2.000000E+02
2.000000E+02
2.000000E+02
2.000000E+02
2.000000E+02
2.000000E+02
2.000000E+02
2.000000E+02
2.000000E+02
2.000000E+02
2.000000E+02
2.000000E+02
2.000000E+02
2.000000E+02
2.000000E+02
2.000000E+02
2.000000E+02
2.000000E+02
2.000000E+02
2.000000E+02
2.000000E+02
2.000000E+02
2.000000E+02
2.000000E+02
2.000000E+02
2.000000E+02
2.000000E+02
2.000000E+02
2.000000E+02
2.000000E+02
2.000000E+02
2.000000E+02
2.000000E+02
2.000000E+02
2.000000E+02
2.000000E+02
2.000000E+02
2.000000E+02
2.000000E+02
2.000000E+02
2.000000E+02
2.000000E+02
2.000000E+02
2.000000E+02
2.000000E+02
2.000000E+02
2.000000E+02
2.000000E+02
2.000000E+02
2.000000E+02
2.000000E+02
2.000000E+02
2.000000E+02
2.000000E+02
2.000000E+02
2.000000E+02
2.000000E+02
2.000000E+02
2.000000E+02
2.000000E+02
2.000000E+02
2.000000E+02
2.000000E+02
2.000000E+02
2.000000E+02
2.000000E+02
2.000000E+02
2.000000E+02
2.000000E+02
2.000000E+02
2.000000E+02
2.000000E+02
2.000000E+02
2.000000E+02
2.000000E+02
2.000000E+02
2.000000E+02
2.000000E+02
2.000000E+02
2.000000E+02
2.000000E+02
2.000000E+02
2.000000E+02
2.000000E+02
2.000000E+02
2.000000E+02
2.000000E+02
2.000000E+02
2.000000E+02
2.000000E+02
2.000000E+02
2.000000E+02
2.000000E+02
2.000000E+02
2.000000E+02
2.000000E+02
2.000000E+02
2.000000E+02
2.000000E+02
2.000000E+02
2.000000E+02
2.000000E+02
2.000000E+02
2.000000E+02
2.000000E+02
2.000000E+02
2.000000E+02
2.000000E+02
2.000000E+02
2.000000E+02
2.000000E+02
2.000000E+02
2.000000E+02
2.000000E+02
2.000000E+02
2.000000E+02
2.000000E+02
2.000000E+02
2.000000E+02
2.000000E+02
2.000000E+02
2.000000E+02
2.000000E+02
2.000000E+02
2.000000E+02
2.000000E+02
2.000000E+02
2.000000E+02
2.000000E+02
2.000000E+02
2.000000E+02
2.000000E+02
2.000000E+02
2.000000E+02
2.000000E+02
2.000000E+02
2.000000E+02
2.000000E+02
2.000000E+02
2.000000E+02
2.000000E+02
2.000000E+02
2.000000E+02
2.000000E+02
2.000000E+02
2.000000E+02
2.000000E+02
2.000000E+02
2.000000E+02
2.000000E+02
2.000000E+02
2.000000E+02
2.000000E+02
2.000000E+02
2.000000E+02
2.000000E+02
2.000000E+02
2.000000E+02
2.000000E+02
2.000000E+02
2.000000E+02
2.000000E+02
2.000000E+02
2.000000E+02
2.000000E+02
2.000000E+02
2.000000E+02
2.000000E+02
2.000000E+02
2.000000E+02
2.000000E+02
2.000000E+02
2.000000E+02
2.000000E+02
2.000000E+02
2.000000E+02
2.000000E+02
2.000000E+02
2.000000E+02
2.000000E+02
2.000000E+02
2.000000E+02
2.000000E+02
2.000000E+02
2.000000E+02
2.000000E+02
2.000000E+02
2.000000E+02
2.000000E+02
2.050000E+02
2.050000E+02
2.050000E+02
2.050000E+02
2.050000E+02
2.050000E+02
2.050000E+02
2.050000E+02
2.050000E+02
2.050000E+02
2.050000E+02
2.050000E+02
2.050000E+02
2.050000E+02
2.050000E+02
2.050000E+02
2.050000E+02
2.050000E+02
2.050000E+02
2.050000E+02
2.050000E+02
2.050000E+02
2.050000E+02
2.050000E+02
2.050000E+02
2.050000E+02
2.050000E+02
2.050000E+02
2.050000E+02
2.050000E+02
2.050000E+02
2.050000E+02
2.050000E+02
2.050000E+02
2.050000E+02
2.050000E+02
2.050000E+02
2.050000E+02
2.050000E+02
2.050000E+02
2.050000E+02
2.050000E+02
2.050000E+02
2.050000E+02
2.050000E+02
2.050000E+02
2.050000E+02
2.050000E+02
2.050000E+02
2.050000E+02
2.050000E+02
2.050000E+02
2.050000E+02
2.050000E+02
2.050000E+02
2.050000E+02
2.050000E+02
2.050000E+02
2.050000E+02
2.050000E+02
2.050000E+02
2.050000E+02
2.050000E+02
2.050000E+02
2.050000E+02
2.050000E+02
2.050000E+02
2.050000E+02
2.050000E+02
2.050000E+02
2.050000E+02
2.050000E+02
2.050000E+02
2.050000E+02
2.050000E+02
2.050000E+02
2.050000E+02
2.050000E+02
2.050000E+02
2.050000E+02
2.050000E+02
2.050000E+02
2.050000E+02
2.050000E+02
2.050000E+02
2.050000E+02
2.050000E+02
2.050000E+02
2.050000E+02
2.050000E+02
2.050000E+02
2.050000E+02
2.050000E+02
2.050000E+02
2.050000E+02
2.050000E+02
2.050000E+02
2.050000E+02
2.050000E+02
2.050000E+02
2.050000E+02
2.050000E+02
2.050000E+02
2.050000E+02
2.050000E+02
2.050000E+02
2.050000E+02
2.050000E+02
2.050000E+02
2.050000E+02
2.050000E+02
2.050000E+02
2.050000E+02
2.050000E+02
2.050000E+02
2.050000E+02
2.050000E+02
2.050000E+02
2.050000E+02
2.050000E+02
2.050000E+02
2.050000E+02
2.050000E+02
2.050000E+02
2.050000E+02
2.050000E+02
2.050000E+02
2.050000E+02
2.050000E+02
2.050000E+02
2.050000E+02
2.050000E+02
2.050000E+02
2.050000E+02
2.050000E+02
2.050000E+02
2.050000E+02
2.050000E+02
2.050000E+02
2.050000E+02
2.050000E+02
2.050000E+02
2.050000E+02
2.050000E+02
2.050000E+02
2.050000E+02
2.050000E+02
2.050000E+02
2.050000E+02
2.050000E+02
2.050000E+02
2.050000E+02
2.050000E+02
2.050000E+02
2.050000E+02
2.050000E+02
2.050000E+02
2.050000E+02
2.050000E+02
2.050000E+02
2.050000E+02
2.050000E+02
2.050000E+02
2.050000E+02
2.050000E+02
2.050000E+02
2.050000E+02
2.050000E+02
2.050000E+02
2.050000E+02
2.050000E+02
2.050000E+02
2.050000E+02
2.050000E+02
2.050000E+02
2.050000E+02
2.050000E+02
2.050000E+02
2.050000E+02
2.050000E+02
2.050000E+02
2.050000E+02
2.050000E+02
2.050000E+02
2.050000E+02
2.050000E+02
2.050000E+02
2.050000E+02
2.050000E+02
2.050000E+02
2.050000E+02
2.050000E+02
2.050000E+02
2.050000E+02
2.050000E+02
2.050000E+02
2.050000E+02
2.050000E+02
2.050000E+02
2.050000E+02
2.050000E+02
2.100000E+02
2.100000E+02
2.100000E+02
2.100000E+02
2.100000E+02
2.100000E+02
2.100000E+02
2.100000E+02
2.100000E+02
2.100000E+02
2.100000E+02
2.100000E+02
2.100000E+02
2.100000E+02
2.100000E+02
2.100000E+02
2.100000E+02
2.100000E+02
2.100000E+02
2.100000E+02
2.100000E+02
2.100000E+02
2.100000E+02
2.100000E+02
2.100000E+02
2.100000E+02
2.100000E+02
2.100000E+02
2.100000E+02
2.100000E+02
2.100000E+02
2.100000E+02
2.100000E+02
2.100000E+02
2.100000E+02
2.100000E+02
2.100000E+02
2.100000E+02
2.100000E+02
2.100000E+02
2.100000E+02
2.100000E+02
2.100000E+02
2.100000E+02
2.100000E+02
2.100000E+02
2.100000E+02
2.100000E+02
2.100000E+02
2.100000E+02
2.100000E+02
2.100000E+02
2.100000E+02
2.100000E+02
2.100000E+02
2.100000E+02
2.100000E+02
2.100000E+02
2.100000E+02
2.100000E+02
2.100000E+02
2.100000E+02
2.100000E+02
2.100000E+02
2.100000E+02
2.100000E+02
2.100000E+02
2.100000E+02
2.100000E+02
2.100000E+02
2.100000E+02
2.100000E+02
2.100000E+02
2.100000E+02
2.100000E+02
2.100000E+02
2.100000E+02
2.100000E+02
2.100000E+02
2.100000E+02
2.100000E+02
2.100000E+02
2.100000E+02
2.100000E+02
2.100000E+02
2.100000E+02
2.100000E+02
2.100000E+02
2.100000E+02
2.100000E+02
2.100000E+02
2.100000E+02
2.100000E+02
2.100000E+02
2.100000E+02
2.100000E+02
2.100000E+02
2.100000E+02
2.100000E+02
2.100000E+02
2.100000E+02
2.100000E+02
2.100000E+02
2.100000E+02
2.100000E+02
2.100000E+02
2.100000E+02
2.100000E+02
2.100000E+02
2.100000E+02
2.100000E+02
2.100000E+02
2.100000E+02
2.100000E+02
2.100000E+02
2.100000E+02
2.100000E+02
2.100000E+02
2.100000E+02
2.100000E+02
2.100000E+02
2.100000E+02
2.100000E+02
2.100000E+02
2.100000E+02
2.100000E+02
2.100000E+02
2.100000E+02
2.100000E+02
2.100000E+02
2.100000E+02
2.100000E+02
2.100000E+02
2.100000E+02
2.100000E+02
2.100000E+02
2.100000E+02
2.100000E+02
2.100000E+02
2.100000E+02
2.100000E+02
2.100000E+02
2.100000E+02
2.100000E+02
2.100000E+02
2.100000E+02
2.100000E+02
2.100000E+02
2.100000E+02
2.100000E+02
2.100000E+02
2.100000E+02
2.100000E+02
2.100000E+02
2.100000E+02
2.100000E+02
2.100000E+02
2.100000E+02
2.100000E+02
2.100000E+02
2.100000E+02
2.100000E+02
2.100000E+02
2.100000E+02
2.100000E+02
2.100000E+02
2.100000E+02
2.100000E+02
2.100000E+02
2.100000E+02
2.100000E+02
2.100000E+02
2.100000E+02
2.100000E+02
2.100000E+02
2.100000E+02
2.100000E+02
2.100000E+02
2.100000E+02
2.100000E+02
2.100000E+02
2.100000E+02
2.100000E+02
2.100000E+02
2.100000E+02
2.100000E+02
2.100000E+02
2.100000E+02
2.100000E+02
2.100000E+02
2.100000E+02
2.100000E+02
2.100000E+02
2.100000E+02
2.100000E+02
2.100000E+02
2.100000E+02
2.100000E+02
2.100000E+02
2.100000E+02
2.100000E+02
2.150000E+02
2.150000E+02
2.150000E+02
2.150000E+02
2.150000E+02
2.150000E+02
2.150000E+02
2.150000E+02
2.150000E+02
2.150000E+02
2.150000E+02
2.150000E+02
2.150000E+02
2.150000E+02
2.150000E+02
2.150000E+02
2.150000E+02
2.150000E+02
2.150000E+02
2.150000E+02
2.150000E+02
2.150000E+02
2.150000E+02
2.150000E+02
2.150000E+02
2.150000E+02
2.150000E+02
2.150000E+02
2.150000E+02
2.150000E+02
2.150000E+02
2.150000E+02
2.150000E+02
2.150000E+02
2.150000E+02
2.150000E+02
2.150000E+02
2.150000E+02
2.150000E+02
2.150000E+02
2.150000E+02
2.150000E+02
2.150000E+02
2.150000E+02
2.150000E+02
2.150000E+02
2.150000E+02
2.150000E+02
2.150000E+02
2.150000E+02
2.150000E+02
2.150000E+02
2.150000E+02
2.150000E+02
2.150000E+02
2.150000E+02
2.150000E+02
2.150000E+02
2.150000E+02
2.150000E+02
2.150000E+02
2.150000E+02
2.150000E+02
2.150000E+02
2.150000E+02
2.150000E+02
2.150000E+02
2.150000E+02
2.150000E+02
2.150000E+02
2.150000E+02
2.150000E+02
2.150000E+02
2.150000E+02
2.150000E+02
2.150000E+02
2.150000E+02
2.150000E+02
2.150000E+02
2.150000E+02
2.150000E+02
2.150000E+02
2.150000E+02
2.150000E+02
2.150000E+02
2.150000E+02
2.150000E+02
2.150000E+02
2.150000E+02
2.150000E+02
2.150000E+02
2.150000E+02
2.150000E+02
2.150000E+02
2.150000E+02
2.150000E+02
2.150000E+02
2.150000E+02
2.150000E+02
2.150000E+02
2.150000E+02
2.150000E+02
2.150000E+02
2.150000E+02
2.150000E+02
2.150000E+02
2.150000E+02
2.150000E+02
2.150000E+02
2.150000E+02
2.150000E+02
2.150000E+02
2.150000E+02
2.150000E+02
2.150000E+02
2.150000E+02
2.150000E+02
2.150000E+02
2.150000E+02
2.150000E+02
2.150000E+02
2.150000E+02
2.150000E+02
2.150000E+02
2.150000E+02
2.150000E+02
2.150000E+02
2.150000E+02
2.150000E+02
2.150000E+02
2.150000E+02
2.150000E+02
2.150000E+02
2.150000E+02
2.150000E+02
2.150000E+02
2.150000E+02
2.150000E+02
2.150000E+02
2.150000E+02
2.150000E+02
2.150000E+02
2.150000E+02
2.150000E+02
2.150000E+02
2.150000E+02
2.150000E+02
2.150000E+02
2.150000E+02
2.150000E+02
2.150000E+02
2.150000E+02
2.150000E+02
2.150000E+02
2.150000E+02
2.150000E+02
2.150000E+02
2.150000E+02
2.150000E+02
2.150000E+02
2.150000E+02
2.150000E+02
2.150000E+02
2.150000E+02
2.150000E+02
2.150000E+02
2.150000E+02
2.150000E+02
2.150000E+02
2.150000E+02
2.150000E+02
2.150000E+02
2.150000E+02
2.150000E+02
2.150000E+02
2.150000E+02
2.150000E+02
2.150000E+02
2.150000E+02
2.150000E+02
2.150000E+02
2.150000E+02
2.150000E+02
2.150000E+02
2.150000E+02
2.150000E+02
2.150000E+02
2.150000E+02
2.150000E+02
2.150000E+02
2.150000E+02
2.150000E+02
2.150000E+02
2.150000E+02
2.150000E+02
2.150000E+02
2.150000E+02
2.150000E+02
2.150000E+02
2.150000E+02
2.150000E+02
2.200000E+02
2.200000E+02
2.200000E+02
2.200000E+02
2.200000E+02
2.200000E+02
2.200000E+02
2.200000E+02
2.200000E+02
2.200000E+02
2.200000E+02
2.200000E+02
2.200000E+02
2.200000E+02
2.200000E+02
2.200000E+02
2.200000E+02
2.200000E+02
2.200000E+02
2.200000E+02
2.200000E+02
2.200000E+02
2.200000E+02
2.200000E+02
2.200000E+02
2.200000E+02
2.200000E+02
2.200000E+02
2.200000E+02
2.200000E+02
2.200000E+02
2.200000E+02
2.200000E+02
2.200000E+02
2.200000E+02
2.200000E+02
2.200000E+02
2.200000E+02
2.200000E+02
2.200000E+02
2.200000E+02
2.200000E+02
2.200000E+02
2.200000E+02
2.200000E+02
2.200000E+02
2.200000E+02
2.200000E+02
2.200000E+02
2.200000E+02
2.200000E+02
2.200000E+02
2.200000E+02
2.200000E+02
2.200000E+02
2.200000E+02
2.200000E+02
2.200000E+02
2.200000E+02
2.200000E+02
2.200000E+02
2.200000E+02
2.200000E+02
2.200000E+02
2.200000E+02
2.200000E+02
2.200000E+02
2.200000E+02
2.200000E+02
2.200000E+02
2.200000E+02
2.200000E+02
2.200000E+02
2.200000E+02
2.200000E+02
2.200000E+02
2.200000E+02
2.200000E+02
2.200000E+02
2.200000E+02
2.200000E+02
2.200000E+02
2.200000E+02
2.200000E+02
2.200000E+02
2.200000E+02
2.200000E+02
2.200000E+02
2.200000E+02
2.200000E+02
2.200000E+02
2.200000E+02
2.200000E+02
2.200000E+02
2.200000E+02
2.200000E+02
2.200000E+02
2.200000E+02
2.200000E+02
2.200000E+02
2.200000E+02
2.200000E+02
2.200000E+02
2.200000E+02
2.200000E+02
2.200000E+02
2.200000E+02
2.200000E+02
2.200000E+02
2.200000E+02
2.200000E+02
2.200000E+02
2.200000E+02
2.200000E+02
2.200000E+02
2.200000E+02
2.200000E+02
2.200000E+02
2.200000E+02
2.200000E+02
2.200000E+02
2.200000E+02
2.200000E+02
2.200000E+02
2.200000E+02
2.200000E+02
2.200000E+02
2.200000E+02
2.200000E+02
2.200000E+02
2.200000E+02
2.200000E+02
2.200000E+02
2.200000E+02
2.200000E+02
2.200000E+02
2.200000E+02
2.200000E+02
2.200000E+02
2.200000E+02
2.200000E+02
2.200000E+02
2.200000E+02
2.200000E+02
2.200000E+02
2.200000E+02
2.200000E+02
2.200000E+02
2.200000E+02
2.200000E+02
2.200000E+02
2.200000E+02
2.200000E+02
2.200000E+02
2.200000E+02
2.200000E+02
2.200000E+02
2.200000E+02
2.200000E+02
2.200000E+02
2.200000E+02
2.200000E+02
2.200000E+02
2.200000E+02
2.200000E+02
2.200000E+02
2.200000E+02
2.200000E+02
2.200000E+02
2.200000E+02
2.200000E+02
2.200000E+02
2.200000E+02
2.200000E+02
2.200000E+02
2.200000E+02
2.200000E+02
2.200000E+02
2.200000E+02
2.200000E+02
2.200000E+02
2.200000E+02
2.200000E+02
2.200000E+02
2.200000E+02
2.200000E+02
2.200000E+02
2.200000E+02
2.200000E+02
2.200000E+02
2.200000E+02
2.200000E+02
2.200000E+02
2.200000E+02
2.200000E+02
2.200000E+02
2.200000E+02
2.200000E+02
2.200000E+02
2.200000E+02
2.200000E+02
2.250000E+02
2.250000E+02
2.250000E+02
2.250000E+02
2.250000E+02
2.250000E+02
2.250000E+02
2.250000E+02
2.250000E+02
2.250000E+02
2.250000E+02
2.250000E+02
2.250000E+02
2.250000E+02
2.250000E+02
2.250000E+02
2.250000E+02
2.250000E+02
2.250000E+02
2.250000E+02
2.250000E+02
2.250000E+02
2.250000E+02
2.250000E+02
2.250000E+02
2.250000E+02
2.250000E+02
2.250000E+02
2.250000E+02
2.250000E+02
2.250000E+02
2.250000E+02
2.250000E+02
2.250000E+02
2.250000E+02
2.250000E+02
2.250000E+02
2.250000E+02
2.250000E+02
2.250000E+02
2.250000E+02
2.250000E+02
2.250000E+02
2.250000E+02
2.250000E+02
2.250000E+02
2.250000E+02
2.250000E+02
2.250000E+02
2.250000E+02
2.250000E+02
2.250000E+02
2.250000E+02
2.250000E+02
2.250000E+02
2.250000E+02
2.250000E+02
2.250000E+02
2.250000E+02
2.250000E+02
2.250000E+02
2.250000E+02
2.250000E+02
2.250000E+02
2.250000E+02
2.250000E+02
2.250000E+02
2.250000E+02
2.250000E+02
2.250000E+02
2.250000E+02
2.250000E+02
2.250000E+02
2.250000E+02
2.250000E+02
2.250000E+02
2.250000E+02
2.250000E+02
2.250000E+02
2.250000E+02
2.250000E+02
2.250000E+02
2.250000E+02
2.250000E+02
2.250000E+02
2.250000E+02
2.250000E+02
2.250000E+02
2.250000E+02
2.250000E+02
2.250000E+02
2.250000E+02
2.250000E+02
2.250000E+02
2.250000E+02
2.250000E+02
2.250000E+02
2.250000E+02
2.250000E+02
2.250000E+02
2.250000E+02
2.250000E+02
2.250000E+02
2.250000E+02
2.250000E+02
2.250000E+02
2.250000E+02
2.250000E+02
2.250000E+02
2.250000E+02
2.250000E+02
2.250000E+02
2.250000E+02
2.250000E+02
2.250000E+02
2.250000E+02
2.250000E+02
2.250000E+02
2.250000E+02
2.250000E+02
2.250000E+02
2.250000E+02
2.250000E+02
2.250000E+02
2.250000E+02
2.250000E+02
2.250000E+02
2.250000E+02
2.250000E+02
2.250000E+02
2.250000E+02
2.250000E+02
2.250000E+02
2.250000E+02
2.250000E+02
2.250000E+02
2.250000E+02
2.250000E+02
2.250000E+02
2.250000E+02
2.250000E+02
2.250000E+02
2.250000E+02
2.250000E+02
2.250000E+02
2.250000E+02
2.250000E+02
2.250000E+02
2.250000E+02
2.250000E+02
2.250000E+02
2.250000E+02
2.250000E+02
2.250000E+02
2.250000E+02
2.250000E+02
2.250000E+02
2.250000E+02
2.250000E+02
2.250000E+02
2.250000E+02
2.250000E+02
2.250000E+02
2.250000E+02
2.250000E+02
2.250000E+02
2.250000E+02
2.250000E+02
2.250000E+02
2.250000E+02
2.250000E+02
2.250000E+02
2.250000E+02
2.250000E+02
2.250000E+02
2.250000E+02
2.250000E+02
2.250000E+02
2.250000E+02
2.250000E+02
2.250000E+02
2.250000E+02
2.250000E+02
2.250000E+02
2.250000E+02
2.250000E+02
2.250000E+02
2.250000E+02
2.250000E+02
2.250000E+02
2.250000E+02
2.250000E+02
2.250000E+02
2.250000E+02
2.250000E+02
2.250000E+02
2.250000E+02
2.250000E+02
2.250000E+02
2.250000E+02
2.250000E+02
2.300000E+02
2.300000E+02
2.300000E+02
2.300000E+02
2.300000E+02
2.300000E+02
2.300000E+02
2.300000E+02
2.300000E+02
2.300000E+02
2.300000E+02
2.300000E+02
2.300000E+02
2.300000E+02
2.300000E+02
2.300000E+02
2.300000E+02
2.300000E+02
2.300000E+02
2.300000E+02
2.300000E+02
2.300000E+02
2.300000E+02
2.300000E+02
2.300000E+02
2.300000E+02
2.300000E+02
2.300000E+02
2.300000E+02
2.300000E+02
2.300000E+02
2.300000E+02
2.300000E+02
2.300000E+02
2.300000E+02
2.300000E+02
2.300000E+02
2.300000E+02
2.300000E+02
2.300000E+02
2.300000E+02
2.300000E+02
2.300000E+02
2.300000E+02
2.300000E+02
2.300000E+02
2.300000E+02
2.300000E+02
2.300000E+02
2.300000E+02
2.300000E+02
2.300000E+02
2.300000E+02
2.300000E+02
2.300000E+02
2.300000E+02
2.300000E+02
2.300000E+02
2.300000E+02
2.300000E+02
2.300000E+02
2.300000E+02
2.300000E+02
2.300000E+02
2.300000E+02
2.300000E+02
2.300000E+02
2.300000E+02
2.300000E+02
2.300000E+02
2.300000E+02
2.300000E+02
2.300000E+02
2.300000E+02
2.300000E+02
2.300000E+02
2.300000E+02
2.300000E+02
2.300000E+02
2.300000E+02
2.300000E+02
2.300000E+02
2.300000E+02
2.300000E+02
2.300000E+02
2.300000E+02
2.300000E+02
2.300000E+02
2.300000E+02
2.300000E+02
2.300000E+02
2.300000E+02
2.300000E+02
2.300000E+02
2.300000E+02
2.300000E+02
2.300000E+02
2.300000E+02
2.300000E+02
2.300000E+02
2.300000E+02
2.300000E+02
2.300000E+02
2.300000E+02
2.300000E+02
2.300000E+02
2.300000E+02
2.300000E+02
2.300000E+02
2.300000E+02
2.300000E+02
2.300000E+02
2.300000E+02
2.300000E+02
2.300000E+02
2.300000E+02
2.300000E+02
2.300000E+02
2.300000E+02
2.300000E+02
2.300000E+02
2.300000E+02
2.300000E+02
2.300000E+02
2.300000E+02
2.300000E+02
2.300000E+02
2.300000E+02
2.300000E+02
2.300000E+02
2.300000E+02
2.300000E+02
2.300000E+02
2.300000E+02
2.300000E+02
2.300000E+02
2.300000E+02
2.300000E+02
2.300000E+02
2.300000E+02
2.300000E+02
2.300000E+02
2.300000E+02
2.300000E+02
2.300000E+02
2.300000E+02
2.300000E+02
2.300000E+02
2.300000E+02
2.300000E+02
2.300000E+02
2.300000E+02
2.300000E+02
2.300000E+02
2.300000E+02
2.300000E+02
2.300000E+02
2.300000E+02
2.300000E+02
2.300000E+02
2.300000E+02
2.300000E+02
2.300000E+02
2.300000E+02
2.300000E+02
2.300000E+02
2.300000E+02
2.300000E+02
2.300000E+02
2.300000E+02
2.300000E+02
2.300000E+02
2.300000E+02
2.300000E+02
2.300000E+02
2.300000E+02
2.300000E+02
2.300000E+02
2.300000E+02
2.300000E+02
2.300000E+02
2.300000E+02
2.300000E+02
2.300000E+02
2.300000E+02
2.300000E+02
2.300000E+02
2.300000E+02
2.300000E+02
2.300000E+02
2.300000E+02
2.300000E+02
2.300000E+02
2.300000E+02
2.300000E+02
2.300000E+02
2.300000E+02
2.300000E+02
2.300000E+02
2.300000E+02
2.300000E+02
2.350000E+02
2.350000E+02
2.350000E+02
2.350000E+02
2.350000E+02
2.350000E+02
2.350000E+02
2.350000E+02
2.350000E+02
2.350000E+02
2.350000E+02
2.350000E+02
2.350000E+02
2.350000E+02
2.350000E+02
2.350000E+02
2.350000E+02
2.350000E+02
2.350000E+02
2.350000E+02
2.350000E+02
2.350000E+02
2.350000E+02
2.350000E+02
2.350000E+02
2.350000E+02
2.350000E+02
2.350000E+02
2.350000E+02
2.350000E+02
2.350000E+02
2.350000E+02
2.350000E+02
2.350000E+02
2.350000E+02
2.350000E+02
2.350000E+02
2.350000E+02
2.350000E+02
2.350000E+02
2.350000E+02
2.350000E+02
2.350000E+02
2.350000E+02
2.350000E+02
2.350000E+02
2.350000E+02
2.350000E+02
2.350000E+02
2.350000E+02
2.350000E+02
2.350000E+02
2.350000E+02
2.350000E+02
2.350000E+02
2.350000E+02
2.350000E+02
2.350000E+02
2.350000E+02
2.350000E+02
2.350000E+02
2.350000E+02
2.350000E+02
2.350000E+02
2.350000E+02
2.350000E+02
2.350000E+02
2.350000E+02
2.350000E+02
2.350000E+02
2.350000E+02
2.350000E+02
2.350000E+02
2.350000E+02
2.350000E+02
2.350000E+02
2.350000E+02
2.350000E+02
2.350000E+02
2.350000E+02
2.350000E+02
2.350000E+02
2.350000E+02
2.350000E+02
2.350000E+02
2.350000E+02
2.350000E+02
2.350000E+02
2.350000E+02
2.350000E+02
2.350000E+02
2.350000E+02
2.350000E+02
2.350000E+02
2.350000E+02
2.350000E+02
2.350000E+02
2.350000E+02
2.350000E+02
2.350000E+02
2.350000E+02
2.350000E+02
2.350000E+02
2.350000E+02
2.350000E+02
2.350000E+02
2.350000E+02
2.350000E+02
2.350000E+02
2.350000E+02
2.350000E+02
2.350000E+02
2.350000E+02
2.350000E+02
2.350000E+02
2.350000E+02
2.350000E+02
2.350000E+02
2.350000E+02
2.350000E+02
2.350000E+02
2.350000E+02
2.350000E+02
2.350000E+02
2.350000E+02
2.350000E+02
2.350000E+02
2.350000E+02
2.350000E+02
2.350000E+02
2.350000E+02
2.350000E+02
2.350000E+02
2.350000E+02
2.350000E+02
2.350000E+02
2.350000E+02
2.350000E+02
2.350000E+02
2.350000E+02
2.350000E+02
2.350000E+02
2.350000E+02
2.350000E+02
2.350000E+02
2.350000E+02
2.350000E+02
2.350000E+02
2.350000E+02
2.350000E+02
2.350000E+02
2.350000E+02
2.350000E+02
2.350000E+02
2.350000E+02
2.350000E+02
2.350000E+02
2.350000E+02
2.350000E+02
2.350000E+02
2.350000E+02
2.350000E+02
2.350000E+02
2.350000E+02
2.350000E+02
2.350000E+02
2.350000E+02
2.350000E+02
2.350000E+02
2.350000E+02
2.350000E+02
2.350000E+02
2.350000E+02
2.350000E+02
2.350000E+02
2.350000E+02
2.350000E+02
2.350000E+02
2.350000E+02
2.350000E+02
2.350000E+02
2.350000E+02
2.350000E+02
2.350000E+02
2.350000E+02
2.350000E+02
2.350000E+02
2.350000E+02
2.350000E+02
2.350000E+02
2.350000E+02
2.350000E+02
2.350000E+02
2.350000E+02
2.350000E+02
2.350000E+02
2.350000E+02
2.350000E+02
2.350000E+02
2.350000E+02
2.350000E+02
2.400000E+02
2.400000E+02
2.400000E+02
2.400000E+02
2.400000E+02
2.400000E+02
2.400000E+02
2.400000E+02
2.400000E+02
2.400000E+02
2.400000E+02
2.400000E+02
2.400000E+02
2.400000E+02
2.400000E+02
2.400000E+02
2.400000E+02
2.400000E+02
2.400000E+02
2.400000E+02
2.400000E+02
2.400000E+02
2.400000E+02
2.400000E+02
2.400000E+02
2.400000E+02
2.400000E+02
2.400000E+02
2.400000E+02
2.400000E+02
2.400000E+02
2.400000E+02
2.400000E+02
2.400000E+02
2.400000E+02
2.400000E+02
2.400000E+02
2.400000E+02
2.400000E+02
2.400000E+02
2.400000E+02
2.400000E+02
2.400000E+02
2.400000E+02
2.400000E+02
2.400000E+02
2.400000E+02
2.400000E+02
2.400000E+02
2.400000E+02
2.400000E+02
2.400000E+02
2.400000E+02
2.400000E+02
2.400000E+02
2.400000E+02
2.400000E+02
2.400000E+02
2.400000E+02
2.400000E+02
2.400000E+02
2.400000E+02
2.400000E+02
2.400000E+02
2.400000E+02
2.400000E+02
2.400000E+02
2.400000E+02
2.400000E+02
2.400000E+02
2.400000E+02
2.400000E+02
2.400000E+02
2.400000E+02
2.400000E+02
2.400000E+02
2.400000E+02
2.400000E+02
2.400000E+02
2.400000E+02
2.400000E+02
2.400000E+02
2.400000E+02
2.400000E+02
2.400000E+02
2.400000E+02
2.400000E+02
2.400000E+02
2.400000E+02
2.400000E+02
2.400000E+02
2.400000E+02
2.400000E+02
2.400000E+02
2.400000E+02
2.400000E+02
2.400000E+02
2.400000E+02
2.400000E+02
2.400000E+02
2.400000E+02
2.400000E+02
2.400000E+02
2.400000E+02
2.400000E+02
2.400000E+02
2.400000E+02
2.400000E+02
2.400000E+02
2.400000E+02
2.400000E+02
2.400000E+02
2.400000E+02
2.400000E+02
2.400000E+02
2.400000E+02
2.400000E+02
2.400000E+02
2.400000E+02
2.400000E+02
2.400000E+02
2.400000E+02
2.400000E+02
2.400000E+02
2.400000E+02
2.400000E+02
2.400000E+02
2.400000E+02
2.400000E+02
2.400000E+02
2.400000E+02
2.400000E+02
2.400000E+02
2.400000E+02
2.400000E+02
2.400000E+02
2.400000E+02
2.400000E+02
2.400000E+02
2.400000E+02
2.400000E+02
2.400000E+02
2.400000E+02
2.400000E+02
2.400000E+02
2.400000E+02
2.400000E+02
2.400000E+02
2.400000E+02
2.400000E+02
2.400000E+02
2.400000E+02
2.400000E+02
2.400000E+02
2.400000E+02
2.400000E+02
2.400000E+02
2.400000E+02
2.400000E+02
2.400000E+02
2.400000E+02
2.400000E+02
2.400000E+02
2.400000E+02
2.400000E+02
2.400000E+02
2.400000E+02
2.400000E+02
2.400000E+02
2.400000E+02
2.400000E+02
2.400000E+02
2.400000E+02
2.400000E+02
2.400000E+02
2.400000E+02
2.400000E+02
2.400000E+02
2.400000E+02
2.400000E+02
2.400000E+02
2.400000E+02
2.400000E+02
2.400000E+02
2.400000E+02
2.400000E+02
2.400000E+02
2.400000E+02
2.400000E+02
2.400000E+02
2.400000E+02
2.400000E+02
2.400000E+02
2.400000E+02
2.400000E+02
2.400000E+02
2.400000E+02
2.400000E+02
2.400000E+02
2.400000E+02
2.400000E+02
2.450000E+02
2.450000E+02
2.450000E+02
2.450000E+02
2.450000E+02
2.450000E+02
2.450000E+02
2.450000E+02
2.450000E+02
2.450000E+02
2.450000E+02
2.450000E+02
2.450000E+02
2.450000E+02
2.450000E+02
2.450000E+02
2.450000E+02
2.450000E+02
2.450000E+02
2.450000E+02
2.450000E+02
2.450000E+02
2.450000E+02
2.450000E+02
2.450000E+02
2.450000E+02
2.450000E+02
2.450000E+02
2.450000E+02
2.450000E+02
2.450000E+02
2.450000E+02
2.450000E+02
2.450000E+02
2.450000E+02
2.450000E+02
2.450000E+02
2.450000E+02
2.450000E+02
2.450000E+02
2.450000E+02
2.450000E+02
2.450000E+02
2.450000E+02
2.450000E+02
2.450000E+02
2.450000E+02
2.450000E+02
2.450000E+02
2.450000E+02
2.450000E+02
2.450000E+02
2.450000E+02
2.450000E+02
2.450000E+02
2.450000E+02
2.450000E+02
2.450000E+02
2.450000E+02
2.450000E+02
2.450000E+02
2.450000E+02
2.450000E+02
2.450000E+02
2.450000E+02
2.450000E+02
2.450000E+02
2.450000E+02
2.450000E+02
2.450000E+02
2.450000E+02
2.450000E+02
2.450000E+02
2.450000E+02
2.450000E+02
2.450000E+02
2.450000E+02
2.450000E+02
2.450000E+02
2.450000E+02
2.450000E+02
2.450000E+02
2.450000E+02
2.450000E+02
2.450000E+02
2.450000E+02
2.450000E+02
2.450000E+02
2.450000E+02
2.450000E+02
2.450000E+02
2.450000E+02
2.450000E+02
2.450000E+02
2.450000E+02
2.450000E+02
2.450000E+02
2.450000E+02
2.450000E+02
2.450000E+02
2.450000E+02
2.450000E+02
2.450000E+02
2.450000E+02
2.450000E+02
2.450000E+02
2.450000E+02
2.450000E+02
2.450000E+02
2.450000E+02
2.450000E+02
2.450000E+02
2.450000E+02
2.450000E+02
2.450000E+02
2.450000E+02
2.450000E+02
2.450000E+02
2.450000E+02
2.450000E+02
2.450000E+02
2.450000E+02
2.450000E+02
2.450000E+02
2.450000E+02
2.450000E+02
2.450000E+02
2.450000E+02
2.450000E+02
2.450000E+02
2.450000E+02
2.450000E+02
2.450000E+02
2.450000E+02
2.450000E+02
2.450000E+02
2.450000E+02
2.450000E+02
2.450000E+02
2.450000E+02
2.450000E+02
2.450000E+02
2.450000E+02
2.450000E+02
2.450000E+02
2.450000E+02
2.450000E+02
2.450000E+02
2.450000E+02
2.450000E+02
2.450000E+02
2.450000E+02
2.450000E+02
2.450000E+02
2.450000E+02
2.450000E+02
2.450000E+02
2.450000E+02
2.450000E+02
2.450000E+02
2.450000E+02
2.450000E+02
2.450000E+02
2.450000E+02
2.450000E+02
2.450000E+02
2.450000E+02
2.450000E+02
2.450000E+02
2.450000E+02
2.450000E+02
2.450000E+02
2.450000E+02
2.450000E+02
2.450000E+02
2.450000E+02
2.450000E+02
2.450000E+02
2.450000E+02
2.450000E+02
2.450000E+02
2.450000E+02
2.450000E+02
2.450000E+02
2.450000E+02
2.450000E+02
2.450000E+02
2.450000E+02
2.450000E+02
2.450000E+02
2.450000E+02
2.450000E+02
2.450000E+02
2.450000E+02
2.450000E+02
2.450000E+02
2.450000E+02
2.450000E+02
2.450000E+02
2.450000E+02
2.450000E+02
2.500000E+02
2.500000E+02
2.500000E+02
2.500000E+02
2.500000E+02
2.500000E+02
2.500000E+02
2.500000E+02
2.500000E+02
2.500000E+02
2.500000E+02
2.500000E+02
2.500000E+02
2.500000E+02
2.500000E+02
2.500000E+02
2.500000E+02
2.500000E+02
2.500000E+02
2.500000E+02
2.500000E+02
2.500000E+02
2.500000E+02
2.500000E+02
2.500000E+02
2.500000E+02
2.500000E+02
2.500000E+02
2.500000E+02
2.500000E+02
2.500000E+02
2.500000E+02
2.500000E+02
2.500000E+02
2.500000E+02
2.500000E+02
2.500000E+02
2.500000E+02
2.500000E+02
2.500000E+02
2.500000E+02
2.500000E+02
2.500000E+02
2.500000E+02
2.500000E+02
2.500000E+02
2.500000E+02
2.500000E+02
2.500000E+02
2.500000E+02
2.500000E+02
2.500000E+02
2.500000E+02
2.500000E+02
2.500000E+02
2.500000E+02
2.500000E+02
2.500000E+02
2.500000E+02
2.500000E+02
2.500000E+02
2.500000E+02
2.500000E+02
2.500000E+02
2.500000E+02
2.500000E+02
2.500000E+02
2.500000E+02
2.500000E+02
2.500000E+02
2.500000E+02
2.500000E+02
2.500000E+02
2.500000E+02
2.500000E+02
2.500000E+02
2.500000E+02
2.500000E+02
2.500000E+02
2.500000E+02
2.500000E+02
2.500000E+02
2.500000E+02
2.500000E+02
2.500000E+02
2.500000E+02
2.500000E+02
2.500000E+02
2.500000E+02
2.500000E+02
2.500000E+02
2.500000E+02
2.500000E+02
2.500000E+02
2.500000E+02
2.500000E+02
2.500000E+02
2.500000E+02
2.500000E+02
2.500000E+02
2.500000E+02
2.500000E+02
2.500000E+02
2.500000E+02
2.500000E+02
2.500000E+02
2.500000E+02
2.500000E+02
2.500000E+02
2.500000E+02
2.500000E+02
2.500000E+02
2.500000E+02
2.500000E+02
2.500000E+02
2.500000E+02
2.500000E+02
2.500000E+02
2.500000E+02
2.500000E+02
2.500000E+02
2.500000E+02
2.500000E+02
2.500000E+02
2.500000E+02
2.500000E+02
2.500000E+02
2.500000E+02
2.500000E+02
2.500000E+02
2.500000E+02
2.500000E+02
2.500000E+02
2.500000E+02
2.500000E+02
2.500000E+02
2.500000E+02
2.500000E+02
2.500000E+02
2.500000E+02
2.500000E+02
2.500000E+02
2.500000E+02
2.500000E+02
2.500000E+02
2.500000E+02
2.500000E+02
2.500000E+02
2.500000E+02
2.500000E+02
2.500000E+02
2.500000E+02
2.500000E+02
2.500000E+02
2.500000E+02
2.500000E+02
2.500000E+02
2.500000E+02
2.500000E+02
2.500000E+02
2.500000E+02
2.500000E+02
2.500000E+02
2.500000E+02
2.500000E+02
2.500000E+02
2.500000E+02
2.500000E+02
2.500000E+02
2.500000E+02
2.500000E+02
2.500000E+02
2.500000E+02
2.500000E+02
2.500000E+02
2.500000E+02
2.500000E+02
2.500000E+02
2.500000E+02
2.500000E+02
2.500000E+02
2.500000E+02
2.500000E+02
2.500000E+02
2.500000E+02
2.500000E+02
2.500000E+02
2.500000E+02
2.500000E+02
2.500000E+02
2.500000E+02
2.500000E+02
2.500000E+02
2.500000E+02
2.500000E+02
2.500000E+02
2.500000E+02
2.500000E+02
2.500000E+02
2.500000E+02
2.500000E+02
2.550000E+02
2.550000E+02
2.550000E+02
2.550000E+02
2.550000E+02
2.550000E+02
2.550000E+02
2.550000E+02
2.550000E+02
2.550000E+02
2.550000E+02
2.550000E+02
2.550000E+02
2.550000E+02
2.550000E+02
2.550000E+02
2.550000E+02
2.550000E+02
2.550000E+02
2.550000E+02
2.550000E+02
2.550000E+02
2.550000E+02
2.550000E+02
2.550000E+02
2.550000E+02
2.550000E+02
2.550000E+02
2.550000E+02
2.550000E+02
2.550000E+02
2.550000E+02
2.550000E+02
2.550000E+02
2.550000E+02
2.550000E+02
2.550000E+02
2.550000E+02
2.550000E+02
2.550000E+02
2.550000E+02
2.550000E+02
2.550000E+02
2.550000E+02
2.550000E+02
2.550000E+02
2.550000E+02
2.550000E+02
2.550000E+02
2.550000E+02
2.550000E+02
2.550000E+02
2.550000E+02
2.550000E+02
2.550000E+02
2.550000E+02
2.550000E+02
2.550000E+02
2.550000E+02
2.550000E+02
2.550000E+02
2.550000E+02
2.550000E+02
2.550000E+02
2.550000E+02
2.550000E+02
2.550000E+02
2.550000E+02
2.550000E+02
2.550000E+02
2.550000E+02
2.550000E+02
2.550000E+02
2.550000E+02
2.550000E+02
2.550000E+02
2.550000E+02
2.550000E+02
2.550000E+02
2.550000E+02
2.550000E+02
2.550000E+02
2.550000E+02
2.550000E+02
2.550000E+02
2.550000E+02
2.550000E+02
2.550000E+02
2.550000E+02
2.550000E+02
2.550000E+02
2.550000E+02
2.550000E+02
2.550000E+02
2.550000E+02
2.550000E+02
2.550000E+02
2.550000E+02
2.550000E+02
2.550000E+02
2.550000E+02
2.550000E+02
2.550000E+02
2.550000E+02
2.550000E+02
2.550000E+02
2.550000E+02
2.550000E+02
2.550000E+02
2.550000E+02
2.550000E+02
2.550000E+02
2.550000E+02
2.550000E+02
2.550000E+02
2.550000E+02
2.550000E+02
2.550000E+02
2.550000E+02
2.550000E+02
2.550000E+02
2.550000E+02
2.550000E+02
2.550000E+02
2.550000E+02
2.550000E+02
2.550000E+02
2.550000E+02
2.550000E+02
2.550000E+02
2.550000E+02
2.550000E+02
2.550000E+02
2.550000E+02
2.550000E+02
2.550000E+02
2.550000E+02
2.550000E+02
2.550000E+02
2.550000E+02
2.550000E+02
2.550000E+02
2.550000E+02
2.550000E+02
2.550000E+02
2.550000E+02
2.550000E+02
2.550000E+02
2.550000E+02
2.550000E+02
2.550000E+02
2.550000E+02
2.550000E+02
2.550000E+02
2.550000E+02
2.550000E+02
2.550000E+02
2.550000E+02
2.550000E+02
2.550000E+02
2.550000E+02
2.550000E+02
2.550000E+02
2.550000E+02
2.550000E+02
2.550000E+02
2.550000E+02
2.550000E+02
2.550000E+02
2.550000E+02
2.550000E+02
2.550000E+02
2.550000E+02
2.550000E+02
2.550000E+02
2.550000E+02
2.550000E+02
2.550000E+02
2.550000E+02
2.550000E+02
2.550000E+02
2.550000E+02
2.550000E+02
2.550000E+02
2.550000E+02
2.550000E+02
2.550000E+02
2.550000E+02
2.550000E+02
2.550000E+02
2.550000E+02
2.550000E+02
2.550000E+02
2.550000E+02
2.550000E+02
2.550000E+02
2.550000E+02
2.550000E+02
2.550000E+02
2.550000E+02
2.550000E+02
2.600000E+02
2.600000E+02
2.600000E+02
2.600000E+02
2.600000E+02
2.600000E+02
2.600000E+02
2.600000E+02
2.600000E+02
2.600000E+02
2.600000E+02
2.600000E+02
2.600000E+02
2.600000E+02
2.600000E+02
2.600000E+02
2.600000E+02
2.600000E+02
2.600000E+02
2.600000E+02
2.600000E+02
2.600000E+02
2.600000E+02
2.600000E+02
2.600000E+02
2.600000E+02
2.600000E+02
2.600000E+02
2.600000E+02
2.600000E+02
2.600000E+02
2.600000E+02
2.600000E+02
2.600000E+02
2.600000E+02
2.600000E+02
2.600000E+02
2.600000E+02
2.600000E+02
2.600000E+02
2.600000E+02
2.600000E+02
2.600000E+02
2.600000E+02
2.600000E+02
2.600000E+02
2.600000E+02
2.600000E+02
2.600000E+02
2.600000E+02
2.600000E+02
2.600000E+02
2.600000E+02
2.600000E+02
2.600000E+02
2.600000E+02
2.600000E+02
2.600000E+02
2.600000E+02
2.600000E+02
2.600000E+02
2.600000E+02
2.600000E+02
2.600000E+02
2.600000E+02
2.600000E+02
2.600000E+02
2.600000E+02
2.600000E+02
2.600000E+02
2.600000E+02
2.600000E+02
2.600000E+02
2.600000E+02
2.600000E+02
2.600000E+02
2.600000E+02
2.600000E+02
2.600000E+02
2.600000E+02
2.600000E+02
2.600000E+02
2.600000E+02
2.600000E+02
2.600000E+02
2.600000E+02
2.600000E+02
2.600000E+02
2.600000E+02
2.600000E+02
2.600000E+02
2.600000E+02
2.600000E+02
2.600000E+02
2.600000E+02
2.600000E+02
2.600000E+02
2.600000E+02
2.600000E+02
2.600000E+02
2.600000E+02
2.600000E+02
2.600000E+02
2.600000E+02
2.600000E+02
2.600000E+02
2.600000E+02
2.600000E+02
2.600000E+02
2.600000E+02
2.600000E+02
2.600000E+02
2.600000E+02
2.600000E+02
2.600000E+02
2.600000E+02
2.600000E+02
2.600000E+02
2.600000E+02
2.600000E+02
2.600000E+02
2.600000E+02
2.600000E+02
2.600000E+02
2.600000E+02
2.600000E+02
2.600000E+02
2.600000E+02
2.600000E+02
2.600000E+02
2.600000E+02
2.600000E+02
2.600000E+02
2.600000E+02
2.600000E+02
2.600000E+02
2.600000E+02
2.600000E+02
2.600000E+02
2.600000E+02
2.600000E+02
2.600000E+02
2.600000E+02
2.600000E+02
2.600000E+02
2.600000E+02
2.600000E+02
2.600000E+02
2.600000E+02
2.600000E+02
2.600000E+02
2.600000E+02
2.600000E+02
2.600000E+02
2.600000E+02
2.600000E+02
2.600000E+02
2.600000E+02
2.600000E+02
2.600000E+02
2.600000E+02
2.600000E+02
2.600000E+02
2.600000E+02
2.600000E+02
2.600000E+02
2.600000E+02
2.600000E+02
2.600000E+02
2.600000E+02
2.600000E+02
2.600000E+02
2.600000E+02
2.600000E+02
2.600000E+02
2.600000E+02
2.600000E+02
2.600000E+02
2.600000E+02
2.600000E+02
2.600000E+02
2.600000E+02
2.600000E+02
2.600000E+02
2.600000E+02
2.600000E+02
2.600000E+02
2.600000E+02
2.600000E+02
2.600000E+02
2.600000E+02
2.600000E+02
2.600000E+02
2.600000E+02
2.600000E+02
2.600000E+02
2.600000E+02
2.600000E+02
2.600000E+02
2.600000E+02
2.600000E+02
2.650000E+02
2.650000E+02
2.650000E+02
2.650000E+02
2.650000E+02
2.650000E+02
2.650000E+02
2.650000E+02
2.650000E+02
2.650000E+02
2.650000E+02
2.650000E+02
2.650000E+02
2.650000E+02
2.650000E+02
2.650000E+02
2.650000E+02
2.650000E+02
2.650000E+02
2.650000E+02
2.650000E+02
2.650000E+02
2.650000E+02
2.650000E+02
2.650000E+02
2.650000E+02
2.650000E+02
2.650000E+02
2.650000E+02
2.650000E+02
2.650000E+02
2.650000E+02
2.650000E+02
2.650000E+02
2.650000E+02
2.650000E+02
2.650000E+02
2.650000E+02
2.650000E+02
2.650000E+02
2.650000E+02
2.650000E+02
2.650000E+02
2.650000E+02
2.650000E+02
2.650000E+02
2.650000E+02
2.650000E+02
2.650000E+02
2.650000E+02
2.650000E+02
2.650000E+02
2.650000E+02
2.650000E+02
2.650000E+02
2.650000E+02
2.650000E+02
2.650000E+02
2.650000E+02
2.650000E+02
2.650000E+02
2.650000E+02
2.650000E+02
2.650000E+02
2.650000E+02
2.650000E+02
2.650000E+02
2.650000E+02
2.650000E+02
2.650000E+02
2.650000E+02
2.650000E+02
2.650000E+02
2.650000E+02
2.650000E+02
2.650000E+02
2.650000E+02
2.650000E+02
2.650000E+02
2.650000E+02
2.650000E+02
2.650000E+02
2.650000E+02
2.650000E+02
2.650000E+02
2.650000E+02
2.650000E+02
2.650000E+02
2.650000E+02
2.650000E+02
2.650000E+02
2.650000E+02
2.650000E+02
2.650000E+02
2.650000E+02
2.650000E+02
2.650000E+02
2.650000E+02
2.650000E+02
2.650000E+02
2.650000E+02
2.650000E+02
2.650000E+02
2.650000E+02
2.650000E+02
2.650000E+02
2.650000E+02
2.650000E+02
2.650000E+02
2.650000E+02
2.650000E+02
2.650000E+02
2.650000E+02
2.650000E+02
2.650000E+02
2.650000E+02
2.650000E+02
2.650000E+02
2.650000E+02
2.650000E+02
2.650000E+02
2.650000E+02
2.650000E+02
2.650000E+02
2.650000E+02
2.650000E+02
2.650000E+02
2.650000E+02
2.650000E+02
2.650000E+02
2.650000E+02
2.650000E+02
2.650000E+02
2.650000E+02
2.650000E+02
2.650000E+02
2.650000E+02
2.650000E+02
2.650000E+02
2.650000E+02
2.650000E+02
2.650000E+02
2.650000E+02
2.650000E+02
2.650000E+02
2.650000E+02
2.650000E+02
2.650000E+02
2.650000E+02
2.650000E+02
2.650000E+02
2.650000E+02
2.650000E+02
2.650000E+02
2.650000E+02
2.650000E+02
2.650000E+02
2.650000E+02
2.650000E+02
2.650000E+02
2.650000E+02
2.650000E+02
2.650000E+02
2.650000E+02
2.650000E+02
2.650000E+02
2.650000E+02
2.650000E+02
2.650000E+02
2.650000E+02
2.650000E+02
2.650000E+02
2.650000E+02
2.650000E+02
2.650000E+02
2.650000E+02
2.650000E+02
2.650000E+02
2.650000E+02
2.650000E+02
2.650000E+02
2.650000E+02
2.650000E+02
2.650000E+02
2.650000E+02
2.650000E+02
2.650000E+02
2.650000E+02
2.650000E+02
2.650000E+02
2.650000E+02
2.650000E+02
2.650000E+02
2.650000E+02
2.650000E+02
2.650000E+02
2.650000E+02
2.650000E+02
2.650000E+02
2.650000E+02
2.650000E+02
2.700000E+02
2.700000E+02
2.700000E+02
2.700000E+02
2.700000E+02
2.700000E+02
2.700000E+02
2.700000E+02
2.700000E+02
2.700000E+02
2.700000E+02
2.700000E+02
2.700000E+02
2.700000E+02
2.700000E+02
2.700000E+02
2.700000E+02
2.700000E+02
2.700000E+02
2.700000E+02
2.700000E+02
2.700000E+02
2.700000E+02
2.700000E+02
2.700000E+02
2.700000E+02
2.700000E+02
2.700000E+02
2.700000E+02
2.700000E+02
2.700000E+02
2.700000E+02
2.700000E+02
2.700000E+02
2.700000E+02
2.700000E+02
2.700000E+02
2.700000E+02
2.700000E+02
2.700000E+02
2.700000E+02
2.700000E+02
2.700000E+02
2.700000E+02
2.700000E+02
2.700000E+02
2.700000E+02
2.700000E+02
2.700000E+02
2.700000E+02
2.700000E+02
2.700000E+02
2.700000E+02
2.700000E+02
2.700000E+02
2.700000E+02
2.700000E+02
2.700000E+02
2.700000E+02
2.700000E+02
2.700000E+02
2.700000E+02
2.700000E+02
2.700000E+02
2.700000E+02
2.700000E+02
2.700000E+02
2.700000E+02
2.700000E+02
2.700000E+02
2.700000E+02
2.700000E+02
2.700000E+02
2.700000E+02
2.700000E+02
2.700000E+02
2.700000E+02
2.700000E+02
2.700000E+02
2.700000E+02
2.700000E+02
2.700000E+02
2.700000E+02
2.700000E+02
2.700000E+02
2.700000E+02
2.700000E+02
2.700000E+02
2.700000E+02
2.700000E+02
2.700000E+02
2.700000E+02
2.700000E+02
2.700000E+02
2.700000E+02
2.700000E+02
2.700000E+02
2.700000E+02
2.700000E+02
2.700000E+02
2.700000E+02
2.700000E+02
2.700000E+02
2.700000E+02
2.700000E+02
2.700000E+02
2.700000E+02
2.700000E+02
2.700000E+02
2.700000E+02
2.700000E+02
2.700000E+02
2.700000E+02
2.700000E+02
2.700000E+02
2.700000E+02
2.700000E+02
2.700000E+02
2.700000E+02
2.700000E+02
2.700000E+02
2.700000E+02
2.700000E+02
2.700000E+02
2.700000E+02
2.700000E+02
2.700000E+02
2.700000E+02
2.700000E+02
2.700000E+02
2.700000E+02
2.700000E+02
2.700000E+02
2.700000E+02
2.700000E+02
2.700000E+02
2.700000E+02
2.700000E+02
2.700000E+02
2.700000E+02
2.700000E+02
2.700000E+02
2.700000E+02
2.700000E+02
2.700000E+02
2.700000E+02
2.700000E+02
2.700000E+02
2.700000E+02
2.700000E+02
2.700000E+02
2.700000E+02
2.700000E+02
2.700000E+02
2.700000E+02
2.700000E+02
2.700000E+02
2.700000E+02
2.700000E+02
2.700000E+02
2.700000E+02
2.700000E+02
2.700000E+02
2.700000E+02
2.700000E+02
2.700000E+02
2.700000E+02
2.700000E+02
2.700000E+02
2.700000E+02
2.700000E+02
2.700000E+02
2.700000E+02
2.700000E+02
2.700000E+02
2.700000E+02
2.700000E+02
2.700000E+02
2.700000E+02
2.700000E+02
2.700000E+02
2.700000E+02
2.700000E+02
2.700000E+02
2.700000E+02
2.700000E+02
2.700000E+02
2.700000E+02
2.700000E+02
2.700000E+02
2.700000E+02
2.700000E+02
2.700000E+02
2.700000E+02
2.700000E+02
2.700000E+02
2.700000E+02
2.700000E+02
2.700000E+02
2.700000E+02
2.700000E+02
2.750000E+02
2.750000E+02
2.750000E+02
2.750000E+02
2.750000E+02
2.750000E+02
2.750000E+02
2.750000E+02
2.750000E+02
2.750000E+02
2.750000E+02
2.750000E+02
2.750000E+02
2.750000E+02
2.750000E+02
2.750000E+02
2.750000E+02
2.750000E+02
2.750000E+02
2.750000E+02
2.750000E+02
2.750000E+02
2.750000E+02
2.750000E+02
2.750000E+02
2.750000E+02
2.750000E+02
2.750000E+02
2.750000E+02
2.750000E+02
2.750000E+02
2.750000E+02
2.750000E+02
2.750000E+02
2.750000E+02
2.750000E+02
2.750000E+02
2.750000E+02
2.750000E+02
2.750000E+02
2.750000E+02
2.750000E+02
2.750000E+02
2.750000E+02
2.750000E+02
2.750000E+02
2.750000E+02
2.750000E+02
2.750000E+02
2.750000E+02
2.750000E+02
2.750000E+02
2.750000E+02
2.750000E+02
2.750000E+02
2.750000E+02
2.750000E+02
2.750000E+02
2.750000E+02
2.750000E+02
2.750000E+02
2.750000E+02
2.750000E+02
2.750000E+02
2.750000E+02
2.750000E+02
2.750000E+02
2.750000E+02
2.750000E+02
2.750000E+02
2.750000E+02
2.750000E+02
2.750000E+02
2.750000E+02
2.750000E+02
2.750000E+02
2.750000E+02
2.750000E+02
2.750000E+02
2.750000E+02
2.750000E+02
2.750000E+02
2.750000E+02
2.750000E+02
2.750000E+02
2.750000E+02
2.750000E+02
2.750000E+02
2.750000E+02
2.750000E+02
2.750000E+02
2.750000E+02
2.750000E+02
2.750000E+02
2.750000E+02
2.750000E+02
2.750000E+02
2.750000E+02
2.750000E+02
2.750000E+02
2.750000E+02
2.750000E+02
2.750000E+02
2.750000E+02
2.750000E+02
2.750000E+02
2.750000E+02
2.750000E+02
2.750000E+02
2.750000E+02
2.750000E+02
2.750000E+02
2.750000E+02
2.750000E+02
2.750000E+02
2.750000E+02
2.750000E+02
2.750000E+02
2.750000E+02
2.750000E+02
2.750000E+02
2.750000E+02
2.750000E+02
2.750000E+02
2.750000E+02
2.750000E+02
2.750000E+02
2.750000E+02
2.750000E+02
2.750000E+02
2.750000E+02
2.750000E+02
2.750000E+02
2.750000E+02
2.750000E+02
2.750000E+02
2.750000E+02
2.750000E+02
2.750000E+02
2.750000E+02
2.750000E+02
2.750000E+02
2.750000E+02
2.750000E+02
2.750000E+02
2.750000E+02
2.750000E+02
2.750000E+02
2.750000E+02
2.750000E+02
2.750000E+02
2.750000E+02
2.750000E+02
2.750000E+02
2.750000E+02
2.750000E+02
2.750000E+02
2.750000E+02
2.750000E+02
2.750000E+02
2.750000E+02
2.750000E+02
2.750000E+02
2.750000E+02
2.750000E+02
2.750000E+02
2.750000E+02
2.750000E+02
2.750000E+02
2.750000E+02
2.750000E+02
2.750000E+02
2.750000E+02
2.750000E+02
2.750000E+02
2.750000E+02
2.750000E+02
2.750000E+02
2.750000E+02
2.750000E+02
2.750000E+02
2.750000E+02
2.750000E+02
2.750000E+02
2.750000E+02
2.750000E+02
2.750000E+02
2.750000E+02
2.750000E+02
2.750000E+02
2.750000E+02
2.750000E+02
2.750000E+02
2.750000E+02
2.750000E+02
2.750000E+02
2.750000E+02
2.750000E+02
2.750000E+02
2.750000E+02
2.750000E+02
2.800000E+02
2.800000E+02
2.800000E+02
2.800000E+02
2.800000E+02
2.800000E+02
2.800000E+02
2.800000E+02
2.800000E+02
2.800000E+02
2.800000E+02
2.800000E+02
2.800000E+02
2.800000E+02
2.800000E+02
2.800000E+02
2.800000E+02
2.800000E+02
2.800000E+02
2.800000E+02
2.800000E+02
2.800000E+02
2.800000E+02
2.800000E+02
2.800000E+02
2.800000E+02
2.800000E+02
2.800000E+02
2.800000E+02
2.800000E+02
2.800000E+02
2.800000E+02
2.800000E+02
2.800000E+02
2.800000E+02
2.800000E+02
2.800000E+02
2.800000E+02
2.800000E+02
2.800000E+02
2.800000E+02
2.800000E+02
2.800000E+02
2.800000E+02
2.800000E+02
2.800000E+02
2.800000E+02
2.800000E+02
2.800000E+02
2.800000E+02
2.800000E+02
2.800000E+02
2.800000E+02
2.800000E+02
2.800000E+02
2.800000E+02
2.800000E+02
2.800000E+02
2.800000E+02
2.800000E+02
2.800000E+02
2.800000E+02
2.800000E+02
2.800000E+02
2.800000E+02
2.800000E+02
2.800000E+02
2.800000E+02
2.800000E+02
2.800000E+02
2.800000E+02
2.800000E+02
2.800000E+02
2.800000E+02
2.800000E+02
2.800000E+02
2.800000E+02
2.800000E+02
2.800000E+02
2.800000E+02
2.800000E+02
2.800000E+02
2.800000E+02
2.800000E+02
2.800000E+02
2.800000E+02
2.800000E+02
2.800000E+02
2.800000E+02
2.800000E+02
2.800000E+02
2.800000E+02
2.800000E+02
2.800000E+02
2.800000E+02
2.800000E+02
2.800000E+02
2.800000E+02
2.800000E+02
2.800000E+02
2.800000E+02
2.800000E+02
2.800000E+02
2.800000E+02
2.800000E+02
2.800000E+02
2.800000E+02
2.800000E+02
2.800000E+02
2.800000E+02
2.800000E+02
2.800000E+02
2.800000E+02
2.800000E+02
2.800000E+02
2.800000E+02
2.800000E+02
2.800000E+02
2.800000E+02
2.800000E+02
2.800000E+02
2.800000E+02
2.800000E+02
2.800000E+02
2.800000E+02
2.800000E+02
2.800000E+02
2.800000E+02
2.800000E+02
2.800000E+02
2.800000E+02
2.800000E+02
2.800000E+02
2.800000E+02
2.800000E+02
2.800000E+02
2.800000E+02
2.800000E+02
2.800000E+02
2.800000E+02
2.800000E+02
2.800000E+02
2.800000E+02
2.800000E+02
2.800000E+02
2.800000E+02
2.800000E+02
2.800000E+02
2.800000E+02
2.800000E+02
2.800000E+02
2.800000E+02
2.800000E+02
2.800000E+02
2.800000E+02
2.800000E+02
2.800000E+02
2.800000E+02
2.800000E+02
2.800000E+02
2.800000E+02
2.800000E+02
2.800000E+02
2.800000E+02
2.800000E+02
2.800000E+02
2.800000E+02
2.800000E+02
2.800000E+02
2.800000E+02
2.800000E+02
2.800000E+02
2.800000E+02
2.800000E+02
2.800000E+02
2.800000E+02
2.800000E+02
2.800000E+02
2.800000E+02
2.800000E+02
2.800000E+02
2.800000E+02
2.800000E+02
2.800000E+02
2.800000E+02
2.800000E+02
2.800000E+02
2.800000E+02
2.800000E+02
2.800000E+02
2.800000E+02
2.800000E+02
2.800000E+02
2.800000E+02
2.800000E+02
2.800000E+02
2.800000E+02
2.800000E+02
2.800000E+02
2.800000E+02
2.800000E+02
2.850000E+02
2.850000E+02
2.850000E+02
2.850000E+02
2.850000E+02
2.850000E+02
2.850000E+02
2.850000E+02
2.850000E+02
2.850000E+02
2.850000E+02
2.850000E+02
2.850000E+02
2.850000E+02
2.850000E+02
2.850000E+02
2.850000E+02
2.850000E+02
2.850000E+02
2.850000E+02
2.850000E+02
2.850000E+02
2.850000E+02
2.850000E+02
2.850000E+02
2.850000E+02
2.850000E+02
2.850000E+02
2.850000E+02
2.850000E+02
2.850000E+02
2.850000E+02
2.850000E+02
2.850000E+02
2.850000E+02
2.850000E+02
2.850000E+02
2.850000E+02
2.850000E+02
2.850000E+02
2.850000E+02
2.850000E+02
2.850000E+02
2.850000E+02
2.850000E+02
2.850000E+02
2.850000E+02
2.850000E+02
2.850000E+02
2.850000E+02
2.850000E+02
2.850000E+02
2.850000E+02
2.850000E+02
2.850000E+02
2.850000E+02
2.850000E+02
2.850000E+02
2.850000E+02
2.850000E+02
2.850000E+02
2.850000E+02
2.850000E+02
2.850000E+02
2.850000E+02
2.850000E+02
2.850000E+02
2.850000E+02
2.850000E+02
2.850000E+02
2.850000E+02
2.850000E+02
2.850000E+02
2.850000E+02
2.850000E+02
2.850000E+02
2.850000E+02
2.850000E+02
2.850000E+02
2.850000E+02
2.850000E+02
2.850000E+02
2.850000E+02
2.850000E+02
2.850000E+02
2.850000E+02
2.850000E+02
2.850000E+02
2.850000E+02
2.850000E+02
2.850000E+02
2.850000E+02
2.850000E+02
2.850000E+02
2.850000E+02
2.850000E+02
2.850000E+02
2.850000E+02
2.850000E+02
2.850000E+02
2.850000E+02
2.850000E+02
2.850000E+02
2.850000E+02
2.850000E+02
2.850000E+02
2.850000E+02
2.850000E+02
2.850000E+02
2.850000E+02
2.850000E+02
2.850000E+02
2.850000E+02
2.850000E+02
2.850000E+02
2.850000E+02
2.850000E+02
2.850000E+02
2.850000E+02
2.850000E+02
2.850000E+02
2.850000E+02
2.850000E+02
2.850000E+02
2.850000E+02
2.850000E+02
2.850000E+02
2.850000E+02
2.850000E+02
2.850000E+02
2.850000E+02
2.850000E+02
2.850000E+02
2.850000E+02
2.850000E+02
2.850000E+02
2.850000E+02
2.850000E+02
2.850000E+02
2.850000E+02
2.850000E+02
2.850000E+02
2.850000E+02
2.850000E+02
2.850000E+02
2.850000E+02
2.850000E+02
2.850000E+02
2.850000E+02
2.850000E+02
2.850000E+02
2.850000E+02
2.850000E+02
2.850000E+02
2.850000E+02
2.850000E+02
2.850000E+02
2.850000E+02
2.850000E+02
2.850000E+02
2.850000E+02
2.850000E+02
2.850000E+02
2.850000E+02
2.850000E+02
2.850000E+02
2.850000E+02
2.850000E+02
2.850000E+02
2.850000E+02
2.850000E+02
2.850000E+02
2.850000E+02
2.850000E+02
2.850000E+02
2.850000E+02
2.850000E+02
2.850000E+02
2.850000E+02
2.850000E+02
2.850000E+02
2.850000E+02
2.850000E+02
2.850000E+02
2.850000E+02
2.850000E+02
2.850000E+02
2.850000E+02
2.850000E+02
2.850000E+02
2.850000E+02
2.850000E+02
2.850000E+02
2.850000E+02
2.850000E+02
2.850000E+02
2.850000E+02
2.850000E+02
2.850000E+02
2.850000E+02
2.850000E+02
2.900000E+02
2.900000E+02
2.900000E+02
2.900000E+02
2.900000E+02
2.900000E+02
2.900000E+02
2.900000E+02
2.900000E+02
2.900000E+02
2.900000E+02
2.900000E+02
2.900000E+02
2.900000E+02
2.900000E+02
2.900000E+02
2.900000E+02
2.900000E+02
2.900000E+02
2.900000E+02
2.900000E+02
2.900000E+02
2.900000E+02
2.900000E+02
2.900000E+02
2.900000E+02
2.900000E+02
2.900000E+02
2.900000E+02
2.900000E+02
2.900000E+02
2.900000E+02
2.900000E+02
2.900000E+02
2.900000E+02
2.900000E+02
2.900000E+02
2.900000E+02
2.900000E+02
2.900000E+02
2.900000E+02
2.900000E+02
2.900000E+02
2.900000E+02
2.900000E+02
2.900000E+02
2.900000E+02
2.900000E+02
2.900000E+02
2.900000E+02
2.900000E+02
2.900000E+02
2.900000E+02
2.900000E+02
2.900000E+02
2.900000E+02
2.900000E+02
2.900000E+02
2.900000E+02
2.900000E+02
2.900000E+02
2.900000E+02
2.900000E+02
2.900000E+02
2.900000E+02
2.900000E+02
2.900000E+02
2.900000E+02
2.900000E+02
2.900000E+02
2.900000E+02
2.900000E+02
2.900000E+02
2.900000E+02
2.900000E+02
2.900000E+02
2.900000E+02
2.900000E+02
2.900000E+02
2.900000E+02
2.900000E+02
2.900000E+02
2.900000E+02
2.900000E+02
2.900000E+02
2.900000E+02
2.900000E+02
2.900000E+02
2.900000E+02
2.900000E+02
2.900000E+02
2.900000E+02
2.900000E+02
2.900000E+02
2.900000E+02
2.900000E+02
2.900000E+02
2.900000E+02
2.900000E+02
2.900000E+02
2.900000E+02
2.900000E+02
2.900000E+02
2.900000E+02
2.900000E+02
2.900000E+02
2.900000E+02
2.900000E+02
2.900000E+02
2.900000E+02
2.900000E+02
2.900000E+02
2.900000E+02
2.900000E+02
2.900000E+02
2.900000E+02
2.900000E+02
2.900000E+02
2.900000E+02
2.900000E+02
2.900000E+02
2.900000E+02
2.900000E+02
2.900000E+02
2.900000E+02
2.900000E+02
2.900000E+02
2.900000E+02
2.900000E+02
2.900000E+02
2.900000E+02
2.900000E+02
2.900000E+02
2.900000E+02
2.900000E+02
2.900000E+02
2.900000E+02
2.900000E+02
2.900000E+02
2.900000E+02
2.900000E+02
2.900000E+02
2.900000E+02
2.900000E+02
2.900000E+02
2.900000E+02
2.900000E+02
2.900000E+02
2.900000E+02
2.900000E+02
2.900000E+02
2.900000E+02
2.900000E+02
2.900000E+02
2.900000E+02
2.900000E+02
2.900000E+02
2.900000E+02
2.900000E+02
2.900000E+02
2.900000E+02
2.900000E+02
2.900000E+02
2.900000E+02
2.900000E+02
2.900000E+02
2.900000E+02
2.900000E+02
2.900000E+02
2.900000E+02
2.900000E+02
2.900000E+02
2.900000E+02
2.900000E+02
2.900000E+02
2.900000E+02
2.900000E+02
2.900000E+02
2.900000E+02
2.900000E+02
2.900000E+02
2.900000E+02
2.900000E+02
2.900000E+02
2.900000E+02
2.900000E+02
2.900000E+02
2.900000E+02
2.900000E+02
2.900000E+02
2.900000E+02
2.900000E+02
2.900000E+02
2.900000E+02
2.900000E+02
2.900000E+02
2.900000E+02
2.900000E+02
2.900000E+02
2.900000E+02
2.900000E+02
2.950000E+02
2.950000E+02
2.950000E+02
2.950000E+02
2.950000E+02
2.950000E+02
2.950000E+02
2.950000E+02
2.950000E+02
2.950000E+02
2.950000E+02
2.950000E+02
2.950000E+02
2.950000E+02
2.950000E+02
2.950000E+02
2.950000E+02
2.950000E+02
2.950000E+02
2.950000E+02
2.950000E+02
2.950000E+02
2.950000E+02
2.950000E+02
2.950000E+02
2.950000E+02
2.950000E+02
2.950000E+02
2.950000E+02
2.950000E+02
2.950000E+02
2.950000E+02
2.950000E+02
2.950000E+02
2.950000E+02
2.950000E+02
2.950000E+02
2.950000E+02
2.950000E+02
2.950000E+02
2.950000E+02
2.950000E+02
2.950000E+02
2.950000E+02
2.950000E+02
2.950000E+02
2.950000E+02
2.950000E+02
2.950000E+02
2.950000E+02
2.950000E+02
2.950000E+02
2.950000E+02
2.950000E+02
2.950000E+02
2.950000E+02
2.950000E+02
2.950000E+02
2.950000E+02
2.950000E+02
2.950000E+02
2.950000E+02
2.950000E+02
2.950000E+02
2.950000E+02
2.950000E+02
2.950000E+02
2.950000E+02
2.950000E+02
2.950000E+02
2.950000E+02
2.950000E+02
2.950000E+02
2.950000E+02
2.950000E+02
2.950000E+02
2.950000E+02
2.950000E+02
2.950000E+02
2.950000E+02
2.950000E+02
2.950000E+02
2.950000E+02
2.950000E+02
2.950000E+02
2.950000E+02
2.950000E+02
2.950000E+02
2.950000E+02
2.950000E+02
2.950000E+02
2.950000E+02
2.950000E+02
2.950000E+02
2.950000E+02
2.950000E+02
2.950000E+02
2.950000E+02
2.950000E+02
2.950000E+02
2.950000E+02
2.950000E+02
2.950000E+02
2.950000E+02
2.950000E+02
2.950000E+02
2.950000E+02
2.950000E+02
2.950000E+02
2.950000E+02
2.950000E+02
2.950000E+02
2.950000E+02
2.950000E+02
2.950000E+02
2.950000E+02
2.950000E+02
2.950000E+02
2.950000E+02
2.950000E+02
2.950000E+02
2.950000E+02
2.950000E+02
2.950000E+02
2.950000E+02
2.950000E+02
2.950000E+02
2.950000E+02
2.950000E+02
2.950000E+02
2.950000E+02
2.950000E+02
2.950000E+02
2.950000E+02
2.950000E+02
2.950000E+02
2.950000E+02
2.950000E+02
2.950000E+02
2.950000E+02
2.950000E+02
2.950000E+02
2.950000E+02
2.950000E+02
2.950000E+02
2.950000E+02
2.950000E+02
2.950000E+02
2.950000E+02
2.950000E+02
2.950000E+02
2.950000E+02
2.950000E+02
2.950000E+02
2.950000E+02
2.950000E+02
2.950000E+02
2.950000E+02
2.950000E+02
2.950000E+02
2.950000E+02
2.950000E+02
2.950000E+02
2.950000E+02
2.950000E+02
2.950000E+02
2.950000E+02
2.950000E+02
2.950000E+02
2.950000E+02
2.950000E+02
2.950000E+02
2.950000E+02
2.950000E+02
2.950000E+02
2.950000E+02
2.950000E+02
2.950000E+02
2.950000E+02
2.950000E+02
2.950000E+02
2.950000E+02
2.950000E+02
2.950000E+02
2.950000E+02
2.950000E+02
2.950000E+02
2.950000E+02
2.950000E+02
2.950000E+02
2.950000E+02
2.950000E+02
2.950000E+02
2.950000E+02
2.950000E+02
2.950000E+02
2.950000E+02
2.950000E+02
2.950000E+02
2.950000E+02
2.950000E+02
3.000000E+02
3.000000E+02
3.000000E+02
3.000000E+02
3.000000E+02
3.000000E+02
3.000000E+02
3.000000E+02
3.000000E+02
3.000000E+02
3.000000E+02
3.000000E+02
3.000000E+02
3.000000E+02
3.000000E+02
3.000000E+02
3.000000E+02
3.000000E+02
3.000000E+02
3.000000E+02
3.000000E+02
3.000000E+02
3.000000E+02
3.000000E+02
3.000000E+02
3.000000E+02
3.000000E+02
3.000000E+02
3.000000E+02
3.000000E+02
3.000000E+02
3.000000E+02
3.000000E+02
3.000000E+02
3.000000E+02
3.000000E+02
3.000000E+02
3.000000E+02
3.000000E+02
3.000000E+02
3.000000E+02
3.000000E+02
3.000000E+02
3.000000E+02
3.000000E+02
3.000000E+02
3.000000E+02
3.000000E+02
3.000000E+02
3.000000E+02
3.000000E+02
3.000000E+02
3.000000E+02
3.000000E+02
3.000000E+02
3.000000E+02
3.000000E+02
3.000000E+02
3.000000E+02
3.000000E+02
3.000000E+02
3.000000E+02
3.000000E+02
3.000000E+02
3.000000E+02
3.000000E+02
3.000000E+02
3.000000E+02
3.000000E+02
3.000000E+02
3.000000E+02
3.000000E+02
3.000000E+02
3.000000E+02
3.000000E+02
3.000000E+02
3.000000E+02
3.000000E+02
3.000000E+02
3.000000E+02
3.000000E+02
3.000000E+02
3.000000E+02
3.000000E+02
3.000000E+02
3.000000E+02
3.000000E+02
3.000000E+02
3.000000E+02
3.000000E+02
3.000000E+02
3.000000E+02
3.000000E+02
3.000000E+02
3.000000E+02
3.000000E+02
3.000000E+02
3.000000E+02
3.000000E+02
3.000000E+02
3.000000E+02
3.000000E+02
3.000000E+02
3.000000E+02
3.000000E+02
3.000000E+02
3.000000E+02
3.000000E+02
3.000000E+02
3.000000E+02
3.000000E+02
3.000000E+02
3.000000E+02
3.000000E+02
3.000000E+02
3.000000E+02
3.000000E+02
3.000000E+02
3.000000E+02
3.000000E+02
3.000000E+02
3.000000E+02
3.000000E+02
3.000000E+02
3.000000E+02
3.000000E+02
3.000000E+02
3.000000E+02
3.000000E+02
3.000000E+02
3.000000E+02
3.000000E+02
3.000000E+02
3.000000E+02
3.000000E+02
3.000000E+02
3.000000E+02
3.000000E+02
3.000000E+02
3.000000E+02
3.000000E+02
3.000000E+02
3.000000E+02
3.000000E+02
3.000000E+02
3.000000E+02
3.000000E+02
3.000000E+02
3.000000E+02
3.000000E+02
3.000000E+02
3.000000E+02
3.000000E+02
3.000000E+02
3.000000E+02
3.000000E+02
3.000000E+02
3.000000E+02
3.000000E+02
3.000000E+02
3.000000E+02
3.000000E+02
3.000000E+02
3.000000E+02
3.000000E+02
3.000000E+02
3.000000E+02
3.000000E+02
3.000000E+02
3.000000E+02
3.000000E+02
3.000000E+02
3.000000E+02
3.000000E+02
3.000000E+02
3.000000E+02
3.000000E+02
3.000000E+02
3.000000E+02
3.000000E+02
3.000000E+02
3.000000E+02
3.000000E+02
3.000000E+02
3.000000E+02
3.000000E+02
3.000000E+02
3.000000E+02
3.000000E+02
3.000000E+02
3.000000E+02
3.000000E+02
3.000000E+02
3.000000E+02
3.000000E+02
3.000000E+02
3.000000E+02
3.000000E+02
3.000000E+02
3.000000E+02
3.000000E+02
3.050000E+02
3.050000E+02
3.050000E+02
3.050000E+02
3.050000E+02
3.050000E+02
3.050000E+02
3.050000E+02
3.050000E+02
3.050000E+02
3.050000E+02
3.050000E+02
3.050000E+02
3.050000E+02
3.050000E+02
3.050000E+02
3.050000E+02
3.050000E+02
3.050000E+02
3.050000E+02
3.050000E+02
3.050000E+02
3.050000E+02
3.050000E+02
3.050000E+02
3.050000E+02
3.050000E+02
3.050000E+02
3.050000E+02
3.050000E+02
3.050000E+02
3.050000E+02
3.050000E+02
3.050000E+02
3.050000E+02
3.050000E+02
3.050000E+02
3.050000E+02
3.050000E+02
3.050000E+02
3.050000E+02
3.050000E+02
3.050000E+02
3.050000E+02
3.050000E+02
3.050000E+02
3.050000E+02
3.050000E+02
3.050000E+02
3.050000E+02
3.050000E+02
3.050000E+02
3.050000E+02
3.050000E+02
3.050000E+02
3.050000E+02
3.050000E+02
3.050000E+02
3.050000E+02
3.050000E+02
3.050000E+02
3.050000E+02
3.050000E+02
3.050000E+02
3.050000E+02
3.050000E+02
3.050000E+02
3.050000E+02
3.050000E+02
3.050000E+02
3.050000E+02
3.050000E+02
3.050000E+02
3.050000E+02
3.050000E+02
3.050000E+02
3.050000E+02
3.050000E+02
3.050000E+02
3.050000E+02
3.050000E+02
3.050000E+02
3.050000E+02
3.050000E+02
3.050000E+02
3.050000E+02
3.050000E+02
3.050000E+02
3.050000E+02
3.050000E+02
3.050000E+02
3.050000E+02
3.050000E+02
3.050000E+02
3.050000E+02
3.050000E+02
3.050000E+02
3.050000E+02
3.050000E+02
3.050000E+02
3.050000E+02
3.050000E+02
3.050000E+02
3.050000E+02
3.050000E+02
3.050000E+02
3.050000E+02
3.050000E+02
3.050000E+02
3.050000E+02
3.050000E+02
3.050000E+02
3.050000E+02
3.050000E+02
3.050000E+02
3.050000E+02
3.050000E+02
3.050000E+02
3.050000E+02
3.050000E+02
3.050000E+02
3.050000E+02
3.050000E+02
3.050000E+02
3.050000E+02
3.050000E+02
3.050000E+02
3.050000E+02
3.050000E+02
3.050000E+02
3.050000E+02
3.050000E+02
3.050000E+02
3.050000E+02
3.050000E+02
3.050000E+02
3.050000E+02
3.050000E+02
3.050000E+02
3.050000E+02
3.050000E+02
3.050000E+02
3.050000E+02
3.050000E+02
3.050000E+02
3.050000E+02
3.050000E+02
3.050000E+02
3.050000E+02
3.050000E+02
3.050000E+02
3.050000E+02
3.050000E+02
3.050000E+02
3.050000E+02
3.050000E+02
3.050000E+02
3.050000E+02
3.050000E+02
3.050000E+02
3.050000E+02
3.050000E+02
3.050000E+02
3.050000E+02
3.050000E+02
3.050000E+02
3.050000E+02
3.050000E+02
3.050000E+02
3.050000E+02
3.050000E+02
3.050000E+02
3.050000E+02
3.050000E+02
3.050000E+02
3.050000E+02
3.050000E+02
3.050000E+02
3.050000E+02
3.050000E+02
3.050000E+02
3.050000E+02
3.050000E+02
3.050000E+02
3.050000E+02
3.050000E+02
3.050000E+02
3.050000E+02
3.050000E+02
3.050000E+02
3.050000E+02
3.050000E+02
3.050000E+02
3.050000E+02
3.050000E+02
3.050000E+02
3.050000E+02
3.050000E+02
3.050000E+02
3.050000E+02
3.050000E+02
3.100000E+02
3.100000E+02
3.100000E+02
3.100000E+02
3.100000E+02
3.100000E+02
3.100000E+02
3.100000E+02
3.100000E+02
3.100000E+02
3.100000E+02
3.100000E+02
3.100000E+02
3.100000E+02
3.100000E+02
3.100000E+02
3.100000E+02
3.100000E+02
3.100000E+02
3.100000E+02
3.100000E+02
3.100000E+02
3.100000E+02
3.100000E+02
3.100000E+02
3.100000E+02
3.100000E+02
3.100000E+02
3.100000E+02
3.100000E+02
3.100000E+02
3.100000E+02
3.100000E+02
3.100000E+02
3.100000E+02
3.100000E+02
3.100000E+02
3.100000E+02
3.100000E+02
3.100000E+02
3.100000E+02
3.100000E+02
3.100000E+02
3.100000E+02
3.100000E+02
3.100000E+02
3.100000E+02
3.100000E+02
3.100000E+02
3.100000E+02
3.100000E+02
3.100000E+02
3.100000E+02
3.100000E+02
3.100000E+02
3.100000E+02
3.100000E+02
3.100000E+02
3.100000E+02
3.100000E+02
3.100000E+02
3.100000E+02
3.100000E+02
3.100000E+02
3.100000E+02
3.100000E+02
3.100000E+02
3.100000E+02
3.100000E+02
3.100000E+02
3.100000E+02
3.100000E+02
3.100000E+02
3.100000E+02
3.100000E+02
3.100000E+02
3.100000E+02
3.100000E+02
3.100000E+02
3.100000E+02
3.100000E+02
3.100000E+02
3.100000E+02
3.100000E+02
3.100000E+02
3.100000E+02
3.100000E+02
3.100000E+02
3.100000E+02
3.100000E+02
3.100000E+02
3.100000E+02
3.100000E+02
3.100000E+02
3.100000E+02
3.100000E+02
3.100000E+02
3.100000E+02
3.100000E+02
3.100000E+02
3.100000E+02
3.100000E+02
3.100000E+02
3.100000E+02
3.100000E+02
3.100000E+02
3.100000E+02
3.100000E+02
3.100000E+02
3.100000E+02
3.100000E+02
3.100000E+02
3.100000E+02
3.100000E+02
3.100000E+02
3.100000E+02
3.100000E+02
3.100000E+02
3.100000E+02
3.100000E+02
3.100000E+02
3.100000E+02
3.100000E+02
3.100000E+02
3.100000E+02
3.100000E+02
3.100000E+02
3.100000E+02
3.100000E+02
3.100000E+02
3.100000E+02
3.100000E+02
3.100000E+02
3.100000E+02
3.100000E+02
3.100000E+02
3.100000E+02
3.100000E+02
3.100000E+02
3.100000E+02
3.100000E+02
3.100000E+02
3.100000E+02
3.100000E+02
3.100000E+02
3.100000E+02
3.100000E+02
3.100000E+02
3.100000E+02
3.100000E+02
3.100000E+02
3.100000E+02
3.100000E+02
3.100000E+02
3.100000E+02
3.100000E+02
3.100000E+02
3.100000E+02
3.100000E+02
3.100000E+02
3.100000E+02
3.100000E+02
3.100000E+02
3.100000E+02
3.100000E+02
3.100000E+02
3.100000E+02
3.100000E+02
3.100000E+02
3.100000E+02
3.100000E+02
3.100000E+02
3.100000E+02
3.100000E+02
3.100000E+02
3.100000E+02
3.100000E+02
3.100000E+02
3.100000E+02
3.100000E+02
3.100000E+02
3.100000E+02
3.100000E+02
3.100000E+02
3.100000E+02
3.100000E+02
3.100000E+02
3.100000E+02
3.100000E+02
3.100000E+02
3.100000E+02
3.100000E+02
3.100000E+02
3.100000E+02
3.100000E+02
3.100000E+02
3.100000E+02
3.100000E+02
3.100000E+02
3.100000E+02
3.100000E+02
3.150000E+02
3.150000E+02
3.150000E+02
3.150000E+02
3.150000E+02
3.150000E+02
3.150000E+02
3.150000E+02
3.150000E+02
3.150000E+02
3.150000E+02
3.150000E+02
3.150000E+02
3.150000E+02
3.150000E+02
3.150000E+02
3.150000E+02
3.150000E+02
3.150000E+02
3.150000E+02
3.150000E+02
3.150000E+02
3.150000E+02
3.150000E+02
3.150000E+02
3.150000E+02
3.150000E+02
3.150000E+02
3.150000E+02
3.150000E+02
3.150000E+02
3.150000E+02
3.150000E+02
3.150000E+02
3.150000E+02
3.150000E+02
3.150000E+02
3.150000E+02
3.150000E+02
3.150000E+02
3.150000E+02
3.150000E+02
3.150000E+02
3.150000E+02
3.150000E+02
3.150000E+02
3.150000E+02
3.150000E+02
3.150000E+02
3.150000E+02
3.150000E+02
3.150000E+02
3.150000E+02
3.150000E+02
3.150000E+02
3.150000E+02
3.150000E+02
3.150000E+02
3.150000E+02
3.150000E+02
3.150000E+02
3.150000E+02
3.150000E+02
3.150000E+02
3.150000E+02
3.150000E+02
3.150000E+02
3.150000E+02
3.150000E+02
3.150000E+02
3.150000E+02
3.150000E+02
3.150000E+02
3.150000E+02
3.150000E+02
3.150000E+02
3.150000E+02
3.150000E+02
3.150000E+02
3.150000E+02
3.150000E+02
3.150000E+02
3.150000E+02
3.150000E+02
3.150000E+02
3.150000E+02
3.150000E+02
3.150000E+02
3.150000E+02
3.150000E+02
3.150000E+02
3.150000E+02
3.150000E+02
3.150000E+02
3.150000E+02
3.150000E+02
3.150000E+02
3.150000E+02
3.150000E+02
3.150000E+02
3.150000E+02
3.150000E+02
3.150000E+02
3.150000E+02
3.150000E+02
3.150000E+02
3.150000E+02
3.150000E+02
3.150000E+02
3.150000E+02
3.150000E+02
3.150000E+02
3.150000E+02
3.150000E+02
3.150000E+02
3.150000E+02
3.150000E+02
3.150000E+02
3.150000E+02
3.150000E+02
3.150000E+02
3.150000E+02
3.150000E+02
3.150000E+02
3.150000E+02
3.150000E+02
3.150000E+02
3.150000E+02
3.150000E+02
3.150000E+02
3.150000E+02
3.150000E+02
3.150000E+02
3.150000E+02
3.150000E+02
3.150000E+02
3.150000E+02
3.150000E+02
3.150000E+02
3.150000E+02
3.150000E+02
3.150000E+02
3.150000E+02
3.150000E+02
3.150000E+02
3.150000E+02
3.150000E+02
3.150000E+02
3.150000E+02
3.150000E+02
3.150000E+02
3.150000E+02
3.150000E+02
3.150000E+02
3.150000E+02
3.150000E+02
3.150000E+02
3.150000E+02
3.150000E+02
3.150000E+02
3.150000E+02
3.150000E+02
3.150000E+02
3.150000E+02
3.150000E+02
3.150000E+02
3.150000E+02
3.150000E+02
3.150000E+02
3.150000E+02
3.150000E+02
3.150000E+02
3.150000E+02
3.150000E+02
3.150000E+02
3.150000E+02
3.150000E+02
3.150000E+02
3.150000E+02
3.150000E+02
3.150000E+02
3.150000E+02
3.150000E+02
3.150000E+02
3.150000E+02
3.150000E+02
3.150000E+02
3.150000E+02
3.150000E+02
3.150000E+02
3.150000E+02
3.150000E+02
3.150000E+02
3.150000E+02
3.150000E+02
3.150000E+02
3.150000E+02
3.150000E+02
3.150000E+02
3.150000E+02
3.150000E+02
3.200000E+02
3.200000E+02
3.200000E+02
3.200000E+02
3.200000E+02
3.200000E+02
3.200000E+02
3.200000E+02
3.200000E+02
3.200000E+02
3.200000E+02
3.200000E+02
3.200000E+02
3.200000E+02
3.200000E+02
3.200000E+02
3.200000E+02
3.200000E+02
3.200000E+02
3.200000E+02
3.200000E+02
3.200000E+02
3.200000E+02
3.200000E+02
3.200000E+02
3.200000E+02
3.200000E+02
3.200000E+02
3.200000E+02
3.200000E+02
3.200000E+02
3.200000E+02
3.200000E+02
3.200000E+02
3.200000E+02
3.200000E+02
3.200000E+02
3.200000E+02
3.200000E+02
3.200000E+02
3.200000E+02
3.200000E+02
3.200000E+02
3.200000E+02
3.200000E+02
3.200000E+02
3.200000E+02
3.200000E+02
3.200000E+02
3.200000E+02
3.200000E+02
3.200000E+02
3.200000E+02
3.200000E+02
3.200000E+02
3.200000E+02
3.200000E+02
3.200000E+02
3.200000E+02
3.200000E+02
3.200000E+02
3.200000E+02
3.200000E+02
3.200000E+02
3.200000E+02
3.200000E+02
3.200000E+02
3.200000E+02
3.200000E+02
3.200000E+02
3.200000E+02
3.200000E+02
3.200000E+02
3.200000E+02
3.200000E+02
3.200000E+02
3.200000E+02
3.200000E+02
3.200000E+02
3.200000E+02
3.200000E+02
3.200000E+02
3.200000E+02
3.200000E+02
3.200000E+02
3.200000E+02
3.200000E+02
3.200000E+02
3.200000E+02
3.200000E+02
3.200000E+02
3.200000E+02
3.200000E+02
3.200000E+02
3.200000E+02
3.200000E+02
3.200000E+02
3.200000E+02
3.200000E+02
3.200000E+02
3.200000E+02
3.200000E+02
3.200000E+02
3.200000E+02
3.200000E+02
3.200000E+02
3.200000E+02
3.200000E+02
3.200000E+02
3.200000E+02
3.200000E+02
3.200000E+02
3.200000E+02
3.200000E+02
3.200000E+02
3.200000E+02
3.200000E+02
3.200000E+02
3.200000E+02
3.200000E+02
3.200000E+02
3.200000E+02
3.200000E+02
3.200000E+02
3.200000E+02
3.200000E+02
3.200000E+02
3.200000E+02
3.200000E+02
3.200000E+02
3.200000E+02
3.200000E+02
3.200000E+02
3.200000E+02
3.200000E+02
3.200000E+02
3.200000E+02
3.200000E+02
3.200000E+02
3.200000E+02
3.200000E+02
3.200000E+02
3.200000E+02
3.200000E+02
3.200000E+02
3.200000E+02
3.200000E+02
3.200000E+02
3.200000E+02
3.200000E+02
3.200000E+02
3.200000E+02
3.200000E+02
3.200000E+02
3.200000E+02
3.200000E+02
3.200000E+02
3.200000E+02
3.200000E+02
3.200000E+02
3.200000E+02
3.200000E+02
3.200000E+02
3.200000E+02
3.200000E+02
3.200000E+02
3.200000E+02
3.200000E+02
3.200000E+02
3.200000E+02
3.200000E+02
3.200000E+02
3.200000E+02
3.200000E+02
3.200000E+02
3.200000E+02
3.200000E+02
3.200000E+02
3.200000E+02
3.200000E+02
3.200000E+02
3.200000E+02
3.200000E+02
3.200000E+02
3.200000E+02
3.200000E+02
3.200000E+02
3.200000E+02
3.200000E+02
3.200000E+02
3.200000E+02
3.200000E+02
3.200000E+02
3.200000E+02
3.200000E+02
3.200000E+02
3.200000E+02
3.200000E+02
3.200000E+02
3.200000E+02
3.200000E+02
3.250000E+02
3.250000E+02
3.250000E+02
3.250000E+02
3.250000E+02
3.250000E+02
3.250000E+02
3.250000E+02
3.250000E+02
3.250000E+02
3.250000E+02
3.250000E+02
3.250000E+02
3.250000E+02
3.250000E+02
3.250000E+02
3.250000E+02
3.250000E+02
3.250000E+02
3.250000E+02
3.250000E+02
3.250000E+02
3.250000E+02
3.250000E+02
3.250000E+02
3.250000E+02
3.250000E+02
3.250000E+02
3.250000E+02
3.250000E+02
3.250000E+02
3.250000E+02
3.250000E+02
3.250000E+02
3.250000E+02
3.250000E+02
3.250000E+02
3.250000E+02
3.250000E+02
3.250000E+02
3.250000E+02
3.250000E+02
3.250000E+02
3.250000E+02
3.250000E+02
3.250000E+02
3.250000E+02
3.250000E+02
3.250000E+02
3.250000E+02
3.250000E+02
3.250000E+02
3.250000E+02
3.250000E+02
3.250000E+02
3.250000E+02
3.250000E+02
3.250000E+02
3.250000E+02
3.250000E+02
3.250000E+02
3.250000E+02
3.250000E+02
3.250000E+02
3.250000E+02
3.250000E+02
3.250000E+02
3.250000E+02
3.250000E+02
3.250000E+02
3.250000E+02
3.250000E+02
3.250000E+02
3.250000E+02
3.250000E+02
3.250000E+02
3.250000E+02
3.250000E+02
3.250000E+02
3.250000E+02
3.250000E+02
3.250000E+02
3.250000E+02
3.250000E+02
3.250000E+02
3.250000E+02
3.250000E+02
3.250000E+02
3.250000E+02
3.250000E+02
3.250000E+02
3.250000E+02
3.250000E+02
3.250000E+02
3.250000E+02
3.250000E+02
3.250000E+02
3.250000E+02
3.250000E+02
3.250000E+02
3.250000E+02
3.250000E+02
3.250000E+02
3.250000E+02
3.250000E+02
3.250000E+02
3.250000E+02
3.250000E+02
3.250000E+02
3.250000E+02
3.250000E+02
3.250000E+02
3.250000E+02
3.250000E+02
3.250000E+02
3.250000E+02
3.250000E+02
3.250000E+02
3.250000E+02
3.250000E+02
3.250000E+02
3.250000E+02
3.250000E+02
3.250000E+02
3.250000E+02
3.250000E+02
3.250000E+02
3.250000E+02
3.250000E+02
3.250000E+02
3.250000E+02
3.250000E+02
3.250000E+02
3.250000E+02
3.250000E+02
3.250000E+02
3.250000E+02
3.250000E+02
3.250000E+02
3.250000E+02
3.250000E+02
3.250000E+02
3.250000E+02
3.250000E+02
3.250000E+02
3.250000E+02
3.250000E+02
3.250000E+02
3.250000E+02
3.250000E+02
3.250000E+02
3.250000E+02
3.250000E+02
3.250000E+02
3.250000E+02
3.250000E+02
3.250000E+02
3.250000E+02
3.250000E+02
3.250000E+02
3.250000E+02
3.250000E+02
3.250000E+02
3.250000E+02
3.250000E+02
3.250000E+02
3.250000E+02
3.250000E+02
3.250000E+02
3.250000E+02
3.250000E+02
3.250000E+02
3.250000E+02
3.250000E+02
3.250000E+02
3.250000E+02
3.250000E+02
3.250000E+02
3.250000E+02
3.250000E+02
3.250000E+02
3.250000E+02
3.250000E+02
3.250000E+02
3.250000E+02
3.250000E+02
3.250000E+02
3.250000E+02
3.250000E+02
3.250000E+02
3.250000E+02
3.250000E+02
3.250000E+02
3.250000E+02
3.250000E+02
3.250000E+02
3.250000E+02
3.250000E+02
3.250000E+02
3.250000E+02
3.250000E+02
3.300000E+02
3.300000E+02
3.300000E+02
3.300000E+02
3.300000E+02
3.300000E+02
3.300000E+02
3.300000E+02
3.300000E+02
3.300000E+02
3.300000E+02
3.300000E+02
3.300000E+02
3.300000E+02
3.300000E+02
3.300000E+02
3.300000E+02
3.300000E+02
3.300000E+02
3.300000E+02
3.300000E+02
3.300000E+02
3.300000E+02
3.300000E+02
3.300000E+02
3.300000E+02
3.300000E+02
3.300000E+02
3.300000E+02
3.300000E+02
3.300000E+02
3.300000E+02
3.300000E+02
3.300000E+02
3.300000E+02
3.300000E+02
3.300000E+02
3.300000E+02
3.300000E+02
3.300000E+02
3.300000E+02
3.300000E+02
3.300000E+02
3.300000E+02
3.300000E+02
3.300000E+02
3.300000E+02
3.300000E+02
3.300000E+02
3.300000E+02
3.300000E+02
3.300000E+02
3.300000E+02
3.300000E+02
3.300000E+02
3.300000E+02
3.300000E+02
3.300000E+02
3.300000E+02
3.300000E+02
3.300000E+02
3.300000E+02
3.300000E+02
3.300000E+02
3.300000E+02
3.300000E+02
3.300000E+02
3.300000E+02
3.300000E+02
3.300000E+02
3.300000E+02
3.300000E+02
3.300000E+02
3.300000E+02
3.300000E+02
3.300000E+02
3.300000E+02
3.300000E+02
3.300000E+02
3.300000E+02
3.300000E+02
3.300000E+02
3.300000E+02
3.300000E+02
3.300000E+02
3.300000E+02
3.300000E+02
3.300000E+02
3.300000E+02
3.300000E+02
3.300000E+02
3.300000E+02
3.300000E+02
3.300000E+02
3.300000E+02
3.300000E+02
3.300000E+02
3.300000E+02
3.300000E+02
3.300000E+02
3.300000E+02
3.300000E+02
3.300000E+02
3.300000E+02
3.300000E+02
3.300000E+02
3.300000E+02
3.300000E+02
3.300000E+02
3.300000E+02
3.300000E+02
3.300000E+02
3.300000E+02
3.300000E+02
3.300000E+02
3.300000E+02
3.300000E+02
3.300000E+02
3.300000E+02
3.300000E+02
3.300000E+02
3.300000E+02
3.300000E+02
3.300000E+02
3.300000E+02
3.300000E+02
3.300000E+02
3.300000E+02
3.300000E+02
3.300000E+02
3.300000E+02
3.300000E+02
3.300000E+02
3.300000E+02
3.300000E+02
3.300000E+02
3.300000E+02
3.300000E+02
3.300000E+02
3.300000E+02
3.300000E+02
3.300000E+02
3.300000E+02
3.300000E+02
3.300000E+02
3.300000E+02
3.300000E+02
3.300000E+02
3.300000E+02
3.300000E+02
3.300000E+02
3.300000E+02
3.300000E+02
3.300000E+02
3.300000E+02
3.300000E+02
3.300000E+02
3.300000E+02
3.300000E+02
3.300000E+02
3.300000E+02
3.300000E+02
3.300000E+02
3.300000E+02
3.300000E+02
3.300000E+02
3.300000E+02
3.300000E+02
3.300000E+02
3.300000E+02
3.300000E+02
3.300000E+02
3.300000E+02
3.300000E+02
3.300000E+02
3.300000E+02
3.300000E+02
3.300000E+02
3.300000E+02
3.300000E+02
3.300000E+02
3.300000E+02
3.300000E+02
3.300000E+02
3.300000E+02
3.300000E+02
3.300000E+02
3.300000E+02
3.300000E+02
3.300000E+02
3.300000E+02
3.300000E+02
3.300000E+02
3.300000E+02
3.300000E+02
3.300000E+02
3.300000E+02
3.300000E+02
3.300000E+02
3.300000E+02
3.300000E+02
3.350000E+02
3.350000E+02
3.350000E+02
3.350000E+02
3.350000E+02
3.350000E+02
3.350000E+02
3.350000E+02
3.350000E+02
3.350000E+02
3.350000E+02
3.350000E+02
3.350000E+02
3.350000E+02
3.350000E+02
3.350000E+02
3.350000E+02
3.350000E+02
3.350000E+02
3.350000E+02
3.350000E+02
3.350000E+02
3.350000E+02
3.350000E+02
3.350000E+02
3.350000E+02
3.350000E+02
3.350000E+02
3.350000E+02
3.350000E+02
3.350000E+02
3.350000E+02
3.350000E+02
3.350000E+02
3.350000E+02
3.350000E+02
3.350000E+02
3.350000E+02
3.350000E+02
3.350000E+02
3.350000E+02
3.350000E+02
3.350000E+02
3.350000E+02
3.350000E+02
3.350000E+02
3.350000E+02
3.350000E+02
3.350000E+02
3.350000E+02
3.350000E+02
3.350000E+02
3.350000E+02
3.350000E+02
3.350000E+02
3.350000E+02
3.350000E+02
3.350000E+02
3.350000E+02
3.350000E+02
3.350000E+02
3.350000E+02
3.350000E+02
3.350000E+02
3.350000E+02
3.350000E+02
3.350000E+02
3.350000E+02
3.350000E+02
3.350000E+02
3.350000E+02
3.350000E+02
3.350000E+02
3.350000E+02
3.350000E+02
3.350000E+02
3.350000E+02
3.350000E+02
3.350000E+02
3.350000E+02
3.350000E+02
3.350000E+02
3.350000E+02
3.350000E+02
3.350000E+02
3.350000E+02
3.350000E+02
3.350000E+02
3.350000E+02
3.350000E+02
3.350000E+02
3.350000E+02
3.350000E+02
3.350000E+02
3.350000E+02
3.350000E+02
3.350000E+02
3.350000E+02
3.350000E+02
3.350000E+02
3.350000E+02
3.350000E+02
3.350000E+02
3.350000E+02
3.350000E+02
3.350000E+02
3.350000E+02
3.350000E+02
3.350000E+02
3.350000E+02
3.350000E+02
3.350000E+02
3.350000E+02
3.350000E+02
3.350000E+02
3.350000E+02
3.350000E+02
3.350000E+02
3.350000E+02
3.350000E+02
3.350000E+02
3.350000E+02
3.350000E+02
3.350000E+02
3.350000E+02
3.350000E+02
3.350000E+02
3.350000E+02
3.350000E+02
3.350000E+02
3.350000E+02
3.350000E+02
3.350000E+02
3.350000E+02
3.350000E+02
3.350000E+02
3.350000E+02
3.350000E+02
3.350000E+02
3.350000E+02
3.350000E+02
3.350000E+02
3.350000E+02
3.350000E+02
3.350000E+02
3.350000E+02
3.350000E+02
3.350000E+02
3.350000E+02
3.350000E+02
3.350000E+02
3.350000E+02
3.350000E+02
3.350000E+02
3.350000E+02
3.350000E+02
3.350000E+02
3.350000E+02
3.350000E+02
3.350000E+02
3.350000E+02
3.350000E+02
3.350000E+02
3.350000E+02
3.350000E+02
3.350000E+02
3.350000E+02
3.350000E+02
3.350000E+02
3.350000E+02
3.350000E+02
3.350000E+02
3.350000E+02
3.350000E+02
3.350000E+02
3.350000E+02
3.350000E+02
3.350000E+02
3.350000E+02
3.350000E+02
3.350000E+02
3.350000E+02
3.350000E+02
3.350000E+02
3.350000E+02
3.350000E+02
3.350000E+02
3.350000E+02
3.350000E+02
3.350000E+02
3.350000E+02
3.350000E+02
3.350000E+02
3.350000E+02
3.350000E+02
3.350000E+02
3.350000E+02
3.350000E+02
3.350000E+02
3.350000E+02
3.350000E+02
3.400000E+02
3.400000E+02
3.400000E+02
3.400000E+02
3.400000E+02
3.400000E+02
3.400000E+02
3.400000E+02
3.400000E+02
3.400000E+02
3.400000E+02
3.400000E+02
3.400000E+02
3.400000E+02
3.400000E+02
3.400000E+02
3.400000E+02
3.400000E+02
3.400000E+02
3.400000E+02
3.400000E+02
3.400000E+02
3.400000E+02
3.400000E+02
3.400000E+02
3.400000E+02
3.400000E+02
3.400000E+02
3.400000E+02
3.400000E+02
3.400000E+02
3.400000E+02
3.400000E+02
3.400000E+02
3.400000E+02
3.400000E+02
3.400000E+02
3.400000E+02
3.400000E+02
3.400000E+02
3.400000E+02
3.400000E+02
3.400000E+02
3.400000E+02
3.400000E+02
3.400000E+02
3.400000E+02
3.400000E+02
3.400000E+02
3.400000E+02
3.400000E+02
3.400000E+02
3.400000E+02
3.400000E+02
3.400000E+02
3.400000E+02
3.400000E+02
3.400000E+02
3.400000E+02
3.400000E+02
3.400000E+02
3.400000E+02
3.400000E+02
3.400000E+02
3.400000E+02
3.400000E+02
3.400000E+02
3.400000E+02
3.400000E+02
3.400000E+02
3.400000E+02
3.400000E+02
3.400000E+02
3.400000E+02
3.400000E+02
3.400000E+02
3.400000E+02
3.400000E+02
3.400000E+02
3.400000E+02
3.400000E+02
3.400000E+02
3.400000E+02
3.400000E+02
3.400000E+02
3.400000E+02
3.400000E+02
3.400000E+02
3.400000E+02
3.400000E+02
3.400000E+02
3.400000E+02
3.400000E+02
3.400000E+02
3.400000E+02
3.400000E+02
3.400000E+02
3.400000E+02
3.400000E+02
3.400000E+02
3.400000E+02
3.400000E+02
3.400000E+02
3.400000E+02
3.400000E+02
3.400000E+02
3.400000E+02
3.400000E+02
3.400000E+02
3.400000E+02
3.400000E+02
3.400000E+02
3.400000E+02
3.400000E+02
3.400000E+02
3.400000E+02
3.400000E+02
3.400000E+02
3.400000E+02
3.400000E+02
3.400000E+02
3.400000E+02
3.400000E+02
3.400000E+02
3.400000E+02
3.400000E+02
3.400000E+02
3.400000E+02
3.400000E+02
3.400000E+02
3.400000E+02
3.400000E+02
3.400000E+02
3.400000E+02
3.400000E+02
3.400000E+02
3.400000E+02
3.400000E+02
3.400000E+02
3.400000E+02
3.400000E+02
3.400000E+02
3.400000E+02
3.400000E+02
3.400000E+02
3.400000E+02
3.400000E+02
3.400000E+02
3.400000E+02
3.400000E+02
3.400000E+02
3.400000E+02
3.400000E+02
3.400000E+02
3.400000E+02
3.400000E+02
3.400000E+02
3.400000E+02
3.400000E+02
3.400000E+02
3.400000E+02
3.400000E+02
3.400000E+02
3.400000E+02
3.400000E+02
3.400000E+02
3.400000E+02
3.400000E+02
3.400000E+02
3.400000E+02
3.400000E+02
3.400000E+02
3.400000E+02
3.400000E+02
3.400000E+02
3.400000E+02
3.400000E+02
3.400000E+02
3.400000E+02
3.400000E+02
3.400000E+02
3.400000E+02
3.400000E+02
3.400000E+02
3.400000E+02
3.400000E+02
3.400000E+02
3.400000E+02
3.400000E+02
3.400000E+02
3.400000E+02
3.400000E+02
3.400000E+02
3.400000E+02
3.400000E+02
3.400000E+02
3.400000E+02
3.400000E+02
3.400000E+02
3.400000E+02
3.400000E+02
3.450000E+02
3.450000E+02
3.450000E+02
3.450000E+02
3.450000E+02
3.450000E+02
3.450000E+02
3.450000E+02
3.450000E+02
3.450000E+02
3.450000E+02
3.450000E+02
3.450000E+02
3.450000E+02
3.450000E+02
3.450000E+02
3.450000E+02
3.450000E+02
3.450000E+02
3.450000E+02
3.450000E+02
3.450000E+02
3.450000E+02
3.450000E+02
3.450000E+02
3.450000E+02
3.450000E+02
3.450000E+02
3.450000E+02
3.450000E+02
3.450000E+02
3.450000E+02
3.450000E+02
3.450000E+02
3.450000E+02
3.450000E+02
3.450000E+02
3.450000E+02
3.450000E+02
3.450000E+02
3.450000E+02
3.450000E+02
3.450000E+02
3.450000E+02
3.450000E+02
3.450000E+02
3.450000E+02
3.450000E+02
3.450000E+02
3.450000E+02
3.450000E+02
3.450000E+02
3.450000E+02
3.450000E+02
3.450000E+02
3.450000E+02
3.450000E+02
3.450000E+02
3.450000E+02
3.450000E+02
3.450000E+02
3.450000E+02
3.450000E+02
3.450000E+02
3.450000E+02
3.450000E+02
3.450000E+02
3.450000E+02
3.450000E+02
3.450000E+02
3.450000E+02
3.450000E+02
3.450000E+02
3.450000E+02
3.450000E+02
3.450000E+02
3.450000E+02
3.450000E+02
3.450000E+02
3.450000E+02
3.450000E+02
3.450000E+02
3.450000E+02
3.450000E+02
3.450000E+02
3.450000E+02
3.450000E+02
3.450000E+02
3.450000E+02
3.450000E+02
3.450000E+02
3.450000E+02
3.450000E+02
3.450000E+02
3.450000E+02
3.450000E+02
3.450000E+02
3.450000E+02
3.450000E+02
3.450000E+02
3.450000E+02
3.450000E+02
3.450000E+02
3.450000E+02
3.450000E+02
3.450000E+02
3.450000E+02
3.450000E+02
3.450000E+02
3.450000E+02
3.450000E+02
3.450000E+02
3.450000E+02
3.450000E+02
3.450000E+02
3.450000E+02
3.450000E+02
3.450000E+02
3.450000E+02
3.450000E+02
3.450000E+02
3.450000E+02
3.450000E+02
3.450000E+02
3.450000E+02
3.450000E+02
3.450000E+02
3.450000E+02
3.450000E+02
3.450000E+02
3.450000E+02
3.450000E+02
3.450000E+02
3.450000E+02
3.450000E+02
3.450000E+02
3.450000E+02
3.450000E+02
3.450000E+02
3.450000E+02
3.450000E+02
3.450000E+02
3.450000E+02
3.450000E+02
3.450000E+02
3.450000E+02
3.450000E+02
3.450000E+02
3.450000E+02
3.450000E+02
3.450000E+02
3.450000E+02
3.450000E+02
3.450000E+02
3.450000E+02
3.450000E+02
3.450000E+02
3.450000E+02
3.450000E+02
3.450000E+02
3.450000E+02
3.450000E+02
3.450000E+02
3.450000E+02
3.450000E+02
3.450000E+02
3.450000E+02
3.450000E+02
3.450000E+02
3.450000E+02
3.450000E+02
3.450000E+02
3.450000E+02
3.450000E+02
3.450000E+02
3.450000E+02
3.450000E+02
3.450000E+02
3.450000E+02
3.450000E+02
3.450000E+02
3.450000E+02
3.450000E+02
3.450000E+02
3.450000E+02
3.450000E+02
3.450000E+02
3.450000E+02
3.450000E+02
3.450000E+02
3.450000E+02
3.450000E+02
3.450000E+02
3.450000E+02
3.450000E+02
3.450000E+02
3.450000E+02
3.450000E+02
3.450000E+02
3.450000E+02
3.450000E+02
3.500000E+02
3.500000E+02
3.500000E+02
3.500000E+02
3.500000E+02
3.500000E+02
3.500000E+02
3.500000E+02
3.500000E+02
3.500000E+02
3.500000E+02
3.500000E+02
3.500000E+02
3.500000E+02
3.500000E+02
3.500000E+02
3.500000E+02
3.500000E+02
3.500000E+02
3.500000E+02
3.500000E+02
3.500000E+02
3.500000E+02
3.500000E+02
3.500000E+02
3.500000E+02
3.500000E+02
3.500000E+02
3.500000E+02
3.500000E+02
3.500000E+02
3.500000E+02
3.500000E+02
3.500000E+02
3.500000E+02
3.500000E+02
3.500000E+02
3.500000E+02
3.500000E+02
3.500000E+02
3.500000E+02
3.500000E+02
3.500000E+02
3.500000E+02
3.500000E+02
3.500000E+02
3.500000E+02
3.500000E+02
3.500000E+02
3.500000E+02
3.500000E+02
3.500000E+02
3.500000E+02
3.500000E+02
3.500000E+02
3.500000E+02
3.500000E+02
3.500000E+02
3.500000E+02
3.500000E+02
3.500000E+02
3.500000E+02
3.500000E+02
3.500000E+02
3.500000E+02
3.500000E+02
3.500000E+02
3.500000E+02
3.500000E+02
3.500000E+02
3.500000E+02
3.500000E+02
3.500000E+02
3.500000E+02
3.500000E+02
3.500000E+02
3.500000E+02
3.500000E+02
3.500000E+02
3.500000E+02
3.500000E+02
3.500000E+02
3.500000E+02
3.500000E+02
3.500000E+02
3.500000E+02
3.500000E+02
3.500000E+02
3.500000E+02
3.500000E+02
3.500000E+02
3.500000E+02
3.500000E+02
3.500000E+02
3.500000E+02
3.500000E+02
3.500000E+02
3.500000E+02
3.500000E+02
3.500000E+02
3.500000E+02
3.500000E+02
3.500000E+02
3.500000E+02
3.500000E+02
3.500000E+02
3.500000E+02
3.500000E+02
3.500000E+02
3.500000E+02
3.500000E+02
3.500000E+02
3.500000E+02
3.500000E+02
3.500000E+02
3.500000E+02
3.500000E+02
3.500000E+02
3.500000E+02
3.500000E+02
3.500000E+02
3.500000E+02
3.500000E+02
3.500000E+02
3.500000E+02
3.500000E+02
3.500000E+02
3.500000E+02
3.500000E+02
3.500000E+02
3.500000E+02
3.500000E+02
3.500000E+02
3.500000E+02
3.500000E+02
3.500000E+02
3.500000E+02
3.500000E+02
3.500000E+02
3.500000E+02
3.500000E+02
3.500000E+02
3.500000E+02
3.500000E+02
3.500000E+02
3.500000E+02
3.500000E+02
3.500000E+02
3.500000E+02
3.500000E+02
3.500000E+02
3.500000E+02
3.500000E+02
3.500000E+02
3.500000E+02
3.500000E+02
3.500000E+02
3.500000E+02
3.500000E+02
3.500000E+02
3.500000E+02
3.500000E+02
3.500000E+02
3.500000E+02
3.500000E+02
3.500000E+02
3.500000E+02
3.500000E+02
3.500000E+02
3.500000E+02
3.500000E+02
3.500000E+02
3.500000E+02
3.500000E+02
3.500000E+02
3.500000E+02
3.500000E+02
3.500000E+02
3.500000E+02
3.500000E+02
3.500000E+02
3.500000E+02
3.500000E+02
3.500000E+02
3.500000E+02
3.500000E+02
3.500000E+02
3.500000E+02
3.500000E+02
3.500000E+02
3.500000E+02
3.500000E+02
3.500000E+02
3.500000E+02
3.500000E+02
3.500000E+02
3.500000E+02
3.500000E+02
3.500000E+02
3.500000E+02
3.500000E+02
3.550000E+02
3.550000E+02
3.550000E+02
3.550000E+02
3.550000E+02
3.550000E+02
3.550000E+02
3.550000E+02
3.550000E+02
3.550000E+02
3.550000E+02
3.550000E+02
3.550000E+02
3.550000E+02
3.550000E+02
3.550000E+02
3.550000E+02
3.550000E+02
3.550000E+02
3.550000E+02
3.550000E+02
3.550000E+02
3.550000E+02
3.550000E+02
3.550000E+02
3.550000E+02
3.550000E+02
3.550000E+02
3.550000E+02
3.550000E+02
3.550000E+02
3.550000E+02
3.550000E+02
3.550000E+02
3.550000E+02
3.550000E+02
3.550000E+02
3.550000E+02
3.550000E+02
3.550000E+02
3.550000E+02
3.550000E+02
3.550000E+02
3.550000E+02
3.550000E+02
3.550000E+02
3.550000E+02
3.550000E+02
3.550000E+02
3.550000E+02
3.550000E+02
3.550000E+02
3.550000E+02
3.550000E+02
3.550000E+02
3.550000E+02
3.550000E+02
3.550000E+02
3.550000E+02
3.550000E+02
3.550000E+02
3.550000E+02
3.550000E+02
3.550000E+02
3.550000E+02
3.550000E+02
3.550000E+02
3.550000E+02
3.550000E+02
3.550000E+02
3.550000E+02
3.550000E+02
3.550000E+02
3.550000E+02
3.550000E+02
3.550000E+02
3.550000E+02
3.550000E+02
3.550000E+02
3.550000E+02
3.550000E+02
3.550000E+02
3.550000E+02
3.550000E+02
3.550000E+02
3.550000E+02
3.550000E+02
3.550000E+02
3.550000E+02
3.550000E+02
3.550000E+02
3.550000E+02
3.550000E+02
3.550000E+02
3.550000E+02
3.550000E+02
3.550000E+02
3.550000E+02
3.550000E+02
3.550000E+02
3.550000E+02
3.550000E+02
3.550000E+02
3.550000E+02
3.550000E+02
3.550000E+02
3.550000E+02
3.550000E+02
3.550000E+02
3.550000E+02
3.550000E+02
3.550000E+02
3.550000E+02
3.550000E+02
3.550000E+02
3.550000E+02
3.550000E+02
3.550000E+02
3.550000E+02
3.550000E+02
3.550000E+02
3.550000E+02
3.550000E+02
3.550000E+02
3.550000E+02
3.550000E+02
3.550000E+02
3.550000E+02
3.550000E+02
3.550000E+02
3.550000E+02
3.550000E+02
3.550000E+02
3.550000E+02
3.550000E+02
3.550000E+02
3.550000E+02
3.550000E+02
3.550000E+02
3.550000E+02
3.550000E+02
3.550000E+02
3.550000E+02
3.550000E+02
3.550000E+02
3.550000E+02
3.550000E+02
3.550000E+02
3.550000E+02
3.550000E+02
3.550000E+02
3.550000E+02
3.550000E+02
3.550000E+02
3.550000E+02
3.550000E+02
3.550000E+02
3.550000E+02
3.550000E+02
3.550000E+02
3.550000E+02
3.550000E+02
3.550000E+02
3.550000E+02
3.550000E+02
3.550000E+02
3.550000E+02
3.550000E+02
3.550000E+02
3.550000E+02
3.550000E+02
3.550000E+02
3.550000E+02
3.550000E+02
3.550000E+02
3.550000E+02
3.550000E+02
3.550000E+02
3.550000E+02
3.550000E+02
3.550000E+02
3.550000E+02
3.550000E+02
3.550000E+02
3.550000E+02
3.550000E+02
3.550000E+02
3.550000E+02
3.550000E+02
3.550000E+02
3.550000E+02
3.550000E+02
3.550000E+02
3.550000E+02
3.550000E+02
3.550000E+02
3.550000E+02
3.550000E+02
3.550000E+02
3.550000E+02
3.550000E+02
Thickness
-3.683643E-04
-2.802597E-04
-4.350603E-04
-1.742676E-04
-1.715858E-04
-1.935411E-04
-2.531863E-04
8.780973E-02
6.724940E-02
1.212687E-03
2.236171E-02
-3.428060E-02
-2.959635E-02
-1.157071E-05
-1.723979E-04
-1.133102E-04
1.817100E-05
2.838912E-04
4.797188E-04
4.598549E-04
8.900066E-04
1.523257E-03
2.020971E-03
1.882168E-03
2.289639E-03
2.571186E-03
2.758495E-03
3.237941E-03
3.383989E-03
3.668205E-03
3.799756E-03
3.775376E-03
3.952765E-03
4.314300E-03
3.959615E-03
3.923000E-03
4.095599E-03
4.150405E-03
5.073882E-03
5.681059E-03
6.800570E-03
7.615652E-03
8.927772E-03
9.816162E-03
1.137164E-02
1.267011E-02
1.541002E-02
1.667059E-02
1.798303E-02
1.972872E-02
2.195573E-02
2.321947E-02
2.536050E-02
2.667324E-02
2.844315E-02
3.112221E-02
3.291851E-02
3.448800E-02
3.651485E-02
3.919384E-02
4.128824E-02
4.278888E-02
4.474477E-02
4.638913E-02
4.860202E-02
5.042458E-02
5.342475E-02
5.414773E-02
5.498009E-02
5.710375E-02
5.838212E-02
6.018222E-02
6.215240E-02
6.278770E-02
6.268637E-02
6.561065E-02
6.812537E-02
6.849665E-02
6.718971E-02
6.926364E-02
7.005402E-02
6.861081E-02
7.333476E-02
7.243225E-02
7.585351E-02
7.557270E-02
7.817613E-02
7.415047E-02
7.504314E-02
6.804700E-02
7.943485E-02
7.259625E-02
7.842547E-02
7.440640E-02
7.846352E-02
7.292746E-02
7.388762E-02
8.007667E-02
7.483160E-02
7.488937E-02
7.384399E-02
7.219838E-02
7.342416E-02
7.218080E-02
7.112604E-02
7.051229E-02
7.024681E-02
6.850034E-02
6.981693E-02
6.883136E-02
6.773828E-02
6.720769E-02
6.488213E-02
6.322979E-02
6.413495E-02
6.245991E-02
6.041412E-02
5.878582E-02
5.814945E-02
5.765127E-02
5.492409E-02
5.434032E-02
5.236854E-02
5.191393E-02
4.963048E-02
4.749109E-02
4.437832E-02
4.325056E-02
4.130785E-02
3.972083E-02
3.818305E-02
3.653934E-02
3.452899E-02
3.318232E-02
3.104586E-02
2.877478E-02
2.677286E-02
2.549458E-02
2.394330E-02
2.168568E-02
1.929754E-02
1.791338E-02
1.612821E-02
1.457745E-02
1.235896E-02
1.098698E-02
9.718092E-03
8.573698E-03
7.461903E-03
6.348909E-03
5.939023E-03
4.991872E-03
4.411305E-03
4.136815E-03
3.645770E-03
3.418960E-03
3.292643E-03
3.067617E-03
3.106162E-03
3.098183E-03
2.639519E-03
2.490025E-03
2.326604E-03
2.097143E-03
1.313954E-03
1.159810E-03
1.647729E-03
1.798772E-03
1.538574E-03
1.072796E-03
1.024192E-03
9.787307E-04
6.680583E-04
5.769597E-04
3.454168E-04
3.015487E-04
3.763038E-04
3.466731E-04
3.604129E-04
1.293272E-04
1.960571E-04
1.424346E-04
-4.947714E-05
-2.290707E-05
2.878152E-05
-1.804906E-04
6.187105E-06
3.080922E-05
1.022424E-04
4.536353E-05
8.807937E-06
5.478940E-05
-3.556013E-05
-4.975066E-05
-5.160112E-05
-1.035325E-04
-2.375271E-04
-6.117906E-05
-1.693114E-04
-1.757892E-04
-7.627198E-07
-1.631832E-04
-2.055016E-04
-3.227657E-04
-3.881009E-04
-1.934789E-04
-2.542037E-04
9.985173E-03
9.470523E-02
3.642931E-02
9.964414E-04
5.740806E-03
2.290655E-01
3.830969E-02
2.746058E-04
1.253836E-04
1.086030E-04
3.615059E-04
5.732675E-04
3.502194E-04
4.787007E-04
1.149908E-03
1.502948E-03
1.887574E-03
2.048719E-03
2.270968E-03
2.477710E-03
2.727787E-03
3.191211E-03
3.248714E-03
3.566802E-03
3.647584E-03
3.911201E-03
3.713652E-03
4.057791E-03
3.934829E-03
3.785745E-03
4.069292E-03
4.187727E-03
4.942562E-03
5.808201E-03
6.504802E-03
7.330128E-03
8.797732E-03
1.006384E-02
1.073701E-02
1.297555E-02
1.447025E-02
1.696627E-02
1.815492E-02
1.968533E-02
2.202525E-02
2.323539E-02
2.503581E-02
2.635327E-02
2.812055E-02
3.088819E-02
3.306466E-02
3.528707E-02
3.715094E-02
3.991261E-02
4.165663E-02
4.240109E-02
4.434931E-02
4.541385E-02
4.814803E-02
5.055601E-02
5.167886E-02
5.346653E-02
5.467552E-02
5.640371E-02
5.894828E-02
6.072503E-02
6.122736E-02
6.150530E-02
6.488419E-02
6.443209E-02
6.708882E-02
6.556125E-02
6.795897E-02
6.808429E-02
6.900533E-02
6.915264E-02
7.144676E-02
7.359698E-02
7.610615E-02
7.498691E-02
7.458836E-02
7.512003E-02
7.275830E-02
7.465873E-02
7.557329E-02
7.452179E-02
7.585040E-02
7.505398E-02
7.587162E-02
7.673156E-02
7.459404E-02
7.783001E-02
7.454157E-02
7.628277E-02
7.533852E-02
7.483490E-02
7.510535E-02
7.488876E-02
7.214985E-02
7.245521E-02
7.083203E-02
7.144665E-02
6.982939E-02
6.702049E-02
6.833957E-02
6.718168E-02
6.593976E-02
6.473360E-02
6.483949E-02
6.193164E-02
6.015182E-02
6.000990E-02
5.850618E-02
5.728720E-02
5.487875E-02
5.436201E-02
5.229690E-02
5.038877E-02
4.909732E-02
4.788598E-02
4.517724E-02
4.389731E-02
4.164238E-02
3.969873E-02
3.825797E-02
3.671631E-02
3.397584E-02
3.267682E-02
3.061557E-02
2.861323E-02
2.641811E-02
2.487724E-02
2.350163E-02
2.164950E-02
1.907049E-02
1.822779E-02
1.622137E-02
1.443505E-02
1.325724E-02
1.166745E-02
9.747966E-03
8.884912E-03
7.786868E-03
6.741467E-03
5.737526E-03
4.924861E-03
4.150372E-03
3.935735E-03
3.485120E-03
3.313493E-03
3.225986E-03
2.985944E-03
3.045505E-03
2.758461E-03
2.510733E-03
2.635922E-03
2.317131E-03
1.537284E-03
1.296086E-03
1.420434E-03
1.536430E-03
1.415264E-03
1.366362E-03
1.080280E-03
5.973778E-04
6.784048E-04
4.968727E-04
4.628914E-04
5.636504E-04
5.496476E-04
3.263000E-04
5.403162E-04
5.214631E-04
3.958756E-04
2.169637E-04
1.759336E-04
1.296851E-04
1.491799E-04
-3.196193E-05
-2.782474E-05
2.676103E-04
4.850478E-04
-2.494348E-05
-1.154885E-04
-2.079384E-04
1.402871E-05
-1.172356E-04
-1.226077E-04
-8.278008E-05
-1.577191E-04
-1.356275E-04
3.498259E-05
-8.443965E-05
-8.039549E-05
1.434449E-04
-3.022593E-04
-3.963468E-04
-3.072458E-04
-2.114229E-04
-1.106041E-04
-2.069479E-04
-4.357176E-04
-4.304751E-02
-1.283230E-02
-5.571340E-03
-1.518363E-02
2.094541E-02
-7.302987E-03
-1.568283E-05
7.060822E-05
3.757636E-04
4.473803E-04
8.792476E-04
6.409851E-04
9.166558E-04
1.046396E-03
1.111902E-03
1.527344E-03
2.056047E-03
2.545541E-03
2.677547E-03
3.052138E-03
3.024582E-03
3.473311E-03
3.177074E-03
3.721307E-03
3.936593E-03
3.939364E-03
4.187424E-03
4.338895E-03
3.971825E-03
4.155766E-03
4.390596E-03
5.198512E-03
5.506533E-03
6.510868E-03
7.496610E-03
8.657023E-03
9.879530E-03
1.106409E-02
1.304887E-02
1.476224E-02
1.673923E-02
1.787888E-02
1.962115E-02
2.159561E-02
2.366976E-02
2.477676E-02
2.672719E-02
2.878650E-02
3.108001E-02
3.317023E-02
3.538604E-02
3.759267E-02
3.956727E-02
4.092951E-02
4.238468E-02
4.437056E-02
4.571876E-02
4.772680E-02
4.999408E-02
5.107736E-02
5.337586E-02
5.531015E-02
5.601194E-02
5.940936E-02
6.043369E-02
6.207077E-02
6.367924E-02
6.525966E-02
6.563426E-02
6.517326E-02
6.529399E-02
6.974817E-02
6.959593E-02
7.171383E-02
7.274786E-02
7.126298E-02
7.065488E-02
7.132471E-02
7.263654E-02
7.387203E-02
7.647612E-02
7.222349E-02
7.633704E-02
7.590687E-02
7.545940E-02
7.521986E-02
7.468997E-02
7.590541E-02
7.687118E-02
7.773405E-02
7.614279E-02
7.372947E-02
7.840641E-02
7.731998E-02
7.384879E-02
7.412349E-02
7.349093E-02
7.074098E-02
6.946209E-02
7.078925E-02
7.079261E-02
6.999673E-02
6.890434E-02
6.881671E-02
6.765776E-02
6.559556E-02
6.272101E-02
6.448924E-02
6.315125E-02
6.159399E-02
5.998753E-02
5.757209E-02
5.676829E-02
5.559090E-02
5.452191E-02
5.205301E-02
5.075707E-02
5.006161E-02
4.738033E-02
4.496819E-02
4.316973E-02
4.145802E-02
4.000318E-02
3.763855E-02
3.600063E-02
3.462411E-02
3.306495E-02
3.072995E-02
2.859550E-02
2.724629E-02
2.533624E-02
2.378230E-02
2.180662E-02
1.938820E-02
1.793065E-02
1.598344E-02
1.423070E-02
1.318495E-02
1.150211E-02
9.906398E-03
8.905040E-03
7.899169E-03
6.912233E-03
6.037775E-03
4.846293E-03
4.091501E-03
3.453370E-03
3.218146E-03
3.322900E-03
3.021087E-03
3.006823E-03
3.031607E-03
2.673471E-03
2.583448E-03
2.428941E-03
2.186677E-03
1.734977E-03
1.558203E-03
1.493829E-03
1.615413E-03
1.173851E-03
1.189502E-03
9.667935E-04
4.304882E-04
4.820663E-04
4.226778E-04
5.009697E-04
7.211656E-04
7.372218E-04
2.784163E-04
4.793611E-04
4.671405E-04
8.941339E-05
7.065636E-05
-7.499733E-05
1.974252E-04
1.873227E-04
2.475533E-04
-8.337084E-06
9.329415E-04
8.133704E-04
-3.075641E-04
-1.779852E-04
-1.424383E-04
-2.337354E-04
-1.063291E-04
-1.285255E-04
-1.808950E-04
-2.209475E-04
-2.176178E-04
-1.364335E-04
8.398135E-05
-1.181992E-04
8.245482E-05
-2.108626E-04
-2.099633E-04
-3.864682E-04
-1.126290E-03
2.711626E-04
1.681156E-04
-1.945642E-04
3.543935E-02
6.241884E-03
-1.512848E-03
-5.587720E-04
1.393160E-02
-9.154095E-03
-1.269637E-04
4.990460E-05
3.574357E-04
3.729910E-04
4.414318E-04
6.597616E-04
1.020313E-03
1.242033E-03
1.593590E-03
1.876338E-03
2.060422E-03
2.172973E-03
2.226670E-03
2.871930E-03
3.146700E-03
3.225254E-03
3.527167E-03
3.703305E-03
3.840519E-03
3.920686E-03
4.538103E-03
4.191514E-03
4.191801E-03
4.119533E-03
4.438697E-03
4.868406E-03
5.481683E-03
6.658655E-03
8.001950E-03
8.868063E-03
1.003597E-02
1.109166E-02
1.322704E-02
1.471048E-02
1.642271E-02
1.739193E-02
1.926071E-02
2.117640E-02
2.356819E-02
2.497551E-02
2.734885E-02
2.921321E-02
3.073679E-02
3.335689E-02
3.624818E-02
3.747144E-02
3.924983E-02
4.127432E-02
4.296158E-02
4.411532E-02
4.599768E-02
4.863733E-02
5.038082E-02
5.165250E-02
5.406260E-02
5.516319E-02
5.633122E-02
5.870466E-02
6.025906E-02
6.162146E-02
6.264925E-02
6.565967E-02
6.365954E-02
6.323967E-02
6.589676E-02
7.050488E-02
6.962637E-02
7.324457E-02
7.485636E-02
7.116464E-02
7.319363E-02
7.331254E-02
7.510097E-02
7.607700E-02
7.636631E-02
7.477317E-02
7.645260E-02
7.637134E-02
7.581467E-02
7.490343E-02
7.469634E-02
7.871646E-02
7.866805E-02
7.833239E-02
7.635561E-02
7.278371E-02
7.364702E-02
7.528661E-02
7.433048E-02
7.326640E-02
7.366703E-02
7.356687E-02
7.271765E-02
7.112977E-02
7.058591E-02
6.950855E-02
6.853255E-02
6.750739E-02
6.651066E-02
6.576759E-02
6.521417E-02
6.353226E-02
6.263456E-02
6.127673E-02
5.924892E-02
5.798335E-02
5.735773E-02
5.554957E-02
5.429339E-02
5.230934E-02
5.104590E-02
4.957944E-02
4.796605E-02
4.538322E-02
4.348123E-02
4.233114E-02
4.014932E-02
3.792583E-02
3.655790E-02
3.564291E-02
3.340141E-02
3.077293E-02
2.925628E-02
2.778245E-02
2.529681E-02
2.334780E-02
2.204843E-02
1.960079E-02
1.793608E-02
1.606580E-02
1.467339E-02
1.286291E-02
1.134225E-02
9.969544E-03
8.888307E-03
7.681238E-03
6.713794E-03
5.651817E-03
5.101080E-03
4.150156E-03
3.589379E-03
3.223653E-03
3.070829E-03
3.041954E-03
3.058919E-03
2.879777E-03
2.715681E-03
2.577247E-03
2.382374E-03
2.016851E-03
1.889098E-03
1.800622E-03
1.405606E-03
1.262249E-03
8.462216E-04
1.042614E-03
1.078289E-03
5.173894E-04
7.562549E-04
4.817168E-04
2.901875E-04
3.456105E-04
4.535078E-04
2.085495E-04
2.779477E-04
2.632947E-04
1.733009E-04
1.251493E-04
1.089697E-04
1.876414E-04
5.074225E-05
-5.255270E-06
-5.748771E-05
-7.279429E-05
-1.523531E-04
-1.842105E-04
-2.048406E-04
3.525385E-05
1.070169E-04
-2.328326E-05
9.750668E-06
-5.510047E-05
-1.760405E-04
-1.867013E-04
3.101126E-04
3.792602E-04
-6.746100E-05
-1.175678E-05
-3.519822E-04
-2.330200E-04
-3.179813E-04
-6.913986E-04
-1.930903E-04
-9.427204E-05
-1.276876E-04
1.197346E-01
-2.594376E-03
-4.006594E-03
6.015479E-03
5.496498E-02
1.269005E-02
-5.160118E-05
-5.466367E-05
1.055834E-04
2.226314E-04
4.978863E-04
5.921131E-04
8.719293E-04
9.504552E-04
1.341937E-03
1.516122E-03
1.429713E-03
2.083442E-03
2.218065E-03
3.089073E-03
3.225264E-03
3.385296E-03
3.565008E-03
3.819875E-03
4.111985E-03
4.418344E-03
4.559733E-03
4.437813E-03
4.480986E-03
4.287148E-03
4.412074E-03
5.155402E-03
5.736465E-03
6.995387E-03
7.863781E-03
8.783845E-03
9.784788E-03
1.163565E-02
1.327106E-02
1.477333E-02
1.595045E-02
1.749125E-02
1.928986E-02
2.100689E-02
2.289107E-02
2.498602E-02
2.771985E-02
2.950656E-02
3.173967E-02
3.383514E-02
3.657917E-02
3.741212E-02
3.905439E-02
4.107596E-02
4.234266E-02
4.365844E-02
4.602816E-02
4.873227E-02
5.079926E-02
5.134564E-02
5.313965E-02
5.535168E-02
5.805681E-02
5.879667E-02
5.937349E-02
6.123110E-02
6.298072E-02
6.570696E-02
6.553316E-02
6.619755E-02
6.701725E-02
6.862394E-02
6.921312E-02
6.980909E-02
7.145708E-02
7.256290E-02
7.247073E-02
7.078514E-02
7.121331E-02
7.507179E-02
7.643471E-02
7.642756E-02
7.627475E-02
7.509785E-02
7.500152E-02
7.687569E-02
7.775890E-02
7.621445E-02
7.615334E-02
7.678983E-02
7.484296E-02
7.374938E-02
7.428384E-02
7.469829E-02
7.499506E-02
7.081559E-02
7.348698E-02
7.060789E-02
7.360404E-02
7.023226E-02
6.929869E-02
6.925425E-02
6.930999E-02
6.719220E-02
6.781214E-02
6.731224E-02
6.542714E-02
6.371928E-02
6.142393E-02
6.145849E-02
6.069926E-02
5.854577E-02
5.567386E-02
5.455578E-02
5.413905E-02
5.257507E-02
5.039106E-02
4.882759E-02
4.706524E-02
4.571684E-02
4.419409E-02
4.151675E-02
3.966998E-02
3.802212E-02
3.645558E-02
3.515883E-02
3.302019E-02
3.128179E-02
2.915647E-02
2.750693E-02
2.564115E-02
2.326194E-02
2.161215E-02
2.004168E-02
1.756062E-02
1.610729E-02
1.460343E-02
1.278441E-02
1.129923E-02
9.766767E-03
8.991663E-03
7.593481E-03
6.214944E-03
5.455646E-03
4.968122E-03
3.922882E-03
3.523094E-03
3.067918E-03
2.977599E-03
3.119615E-03
2.890293E-03
2.835452E-03
2.815840E-03
2.726603E-03
2.481082E-03
2.013879E-03
1.590666E-03
1.303233E-03
1.377994E-03
1.153405E-03
1.186943E-03
1.269285E-03
1.176406E-03
1.379399E-03
5.748039E-04
5.999905E-04
4.402341E-04
4.563660E-04
2.458253E-04
2.128509E-04
4.141011E-07
1.194057E-04
2.672438E-04
2.840063E-04
3.150523E-04
3.212637E-04
9.755994E-05
3.072894E-04
-9.809943E-05
3.622251E-04
9.896099E-05
-2.003854E-05
-8.650831E-06
-2.065567E-04
-2.631051E-06
-1.011075E-04
1.010062E-05
2.663859E-05
2.279538E-04
-5.892591E-05
-4.186336E-05
-1.267230E-04
-1.353403E-04
-2.067688E-05
-2.508586E-04
-2.722749E-04
-2.941504E-04
-9.449008E-04
-8.596573E-05
-2.865946E-04
-2.149762E-04
4.565845E-02
-4.387250E-02
-8.322049E-03
9.926518E-03
2.183256E-02
3.770981E-02
1.289753E-04
1.291740E-04
3.362767E-06
3.100668E-04
4.713497E-04
2.005085E-04
3.743573E-04
1.061050E-03
8.752333E-04
1.395584E-03
1.430642E-03
2.170210E-03
2.135004E-03
2.361626E-03
2.872335E-03
3.022188E-03
3.553577E-03
4.119036E-03
3.989988E-03
4.280219E-03
4.439379E-03
4.061693E-03
4.177008E-03
4.041392E-03
4.272464E-03
5.229062E-03
5.940387E-03
6.617637E-03
7.542596E-03
8.920138E-03
1.009298E-02
1.186555E-02
1.327957E-02
1.488107E-02
1.647018E-02
1.790993E-02
1.964071E-02
2.143018E-02
2.308906E-02
2.590373E-02
2.757047E-02
2.978384E-02
3.104988E-02
3.316047E-02
3.451058E-02
3.801493E-02
3.899136E-02
4.050985E-02
4.208075E-02
4.399563E-02
4.652960E-02
4.889300E-02
5.042022E-02
5.207544E-02
5.370339E-02
5.585833E-02
5.704795E-02
5.878355E-02
6.007210E-02
6.137146E-02
6.313872E-02
6.695392E-02
6.665220E-02
6.767492E-02
6.613681E-02
7.005017E-02
6.986258E-02
6.858964E-02
7.074266E-02
7.198783E-02
7.210217E-02
7.096787E-02
7.335175E-02
7.435391E-02
7.479538E-02
7.542529E-02
7.370382E-02
7.622762E-02
7.828258E-02
8.054452E-02
7.784415E-02
7.762254E-02
7.576410E-02
7.503351E-02
7.237835E-02
7.581291E-02
7.539317E-02
7.248337E-02
7.166231E-02
7.221059E-02
7.504936E-02
7.313391E-02
7.148138E-02
7.178080E-02
6.978721E-02
7.112833E-02
6.796376E-02
6.669820E-02
6.692474E-02
6.684784E-02
6.393987E-02
6.566656E-02
6.289667E-02
6.097835E-02
5.936417E-02
5.745430E-02
5.668866E-02
5.484846E-02
5.345327E-02
5.225848E-02
5.012220E-02
4.893836E-02
4.691008E-02
4.549192E-02
4.412344E-02
4.201009E-02
3.923670E-02
3.704090E-02
3.621598E-02
3.458010E-02
3.309416E-02
3.132542E-02
2.917815E-02
2.746625E-02
2.543695E-02
2.336955E-02
2.126910E-02
1.916390E-02
1.793217E-02
1.606706E-02
1.458954E-02
1.317072E-02
1.170579E-02
1.001240E-02
8.652780E-03
7.602156E-03
6.590244E-03
5.781671E-03
4.552220E-03
4.033907E-03
3.756640E-03
3.250533E-03
3.268883E-03
3.216719E-03
2.976289E-03
2.871290E-03
2.640326E-03
2.594780E-03
2.230810E-03
2.158158E-03
1.815739E-03
1.609040E-03
1.206894E-03
1.292143E-03
1.570281E-03
1.254453E-03
1.407597E-03
1.141686E-03
8.086733E-04
8.071115E-04
6.382960E-04
6.697166E-04
6.225130E-04
3.878114E-04
6.183350E-05
1.766778E-04
7.194905E-05
2.253387E-04
2.466851E-04
1.754761E-05
5.820623E-05
2.530068E-04
5.176782E-05
1.100472E-04
8.385401E-06
-9.292512E-05
-2.684370E-04
-5.148546E-05
3.239503E-05
-1.434239E-04
-6.542141E-06
-1.705541E-04
5.710586E-04
-1.403808E-04
-2.792205E-04
-1.567623E-04
-1.137641E-04
2.710082E-05
-1.951226E-04
-4.329452E-04
-4.516298E-04
-3.246590E-04
-1.602069E-04
-2.560947E-04
-2.848832E-04
-1.099868E-01
-2.197649E-02
2.054885E-03
1.320444E-02
5.244725E-02
-1.731785E-03
9.586500E-05
1.507909E-04
6.513305E-05
2.059593E-04
6.386777E-05
2.343550E-04
8.427659E-04
9.923394E-04
1.261109E-03
1.523123E-03
1.938930E-03
2.218414E-03
2.868127E-03
3.013929E-03
3.347606E-03
3.599084E-03
3.682824E-03
4.058115E-03
4.149485E-03
4.505514E-03
4.531291E-03
4.149828E-03
4.218100E-03
4.418944E-03
4.356001E-03
5.057918E-03
5.522587E-03
6.844150E-03
7.997588E-03
8.926692E-03
1.041347E-02
1.215068E-02
1.358603E-02
1.499985E-02
1.661658E-02
1.820642E-02
1.996658E-02
2.125769E-02
2.418631E-02
2.578111E-02
2.779555E-02
2.918718E-02
3.109224E-02
3.263344E-02
3.471565E-02
3.675319E-02
3.833301E-02
4.047590E-02
4.248093E-02
4.489776E-02
4.668006E-02
4.866502E-02
5.033998E-02
5.176756E-02
5.409741E-02
5.484613E-02
5.648227E-02
5.850455E-02
6.112845E-02
6.267063E-02
6.218688E-02
6.396689E-02
6.298461E-02
6.729829E-02
6.858745E-02
7.112787E-02
7.043467E-02
7.189964E-02
7.071777E-02
7.343916E-02
7.480320E-02
7.362239E-02
7.486397E-02
7.542931E-02
7.462735E-02
7.706443E-02
7.500206E-02
7.417904E-02
7.385388E-02
7.431996E-02
7.579646E-02
7.737273E-02
7.552857E-02
7.843738E-02
7.519357E-02
7.476438E-02
7.550712E-02
7.348170E-02
7.270153E-02
7.336986E-02
7.673507E-02
7.138618E-02
7.092805E-02
7.034021E-02
6.902380E-02
6.947876E-02
7.047211E-02
6.853255E-02
6.728713E-02
6.648383E-02
6.404625E-02
6.593826E-02
6.298760E-02
6.070494E-02
5.861672E-02
5.721520E-02
5.675434E-02
5.445153E-02
5.292770E-02
5.162066E-02
5.022151E-02
4.880804E-02
4.692165E-02
4.525292E-02
4.413712E-02
4.257168E-02
3.991555E-02
3.790459E-02
3.714814E-02
3.411844E-02
3.288639E-02
3.123388E-02
2.869488E-02
2.704390E-02
2.529037E-02
2.316760E-02
2.118472E-02
1.918591E-02
1.809899E-02
1.601070E-02
1.429314E-02
1.266027E-02
1.104369E-02
9.810775E-03
8.660771E-03
7.731647E-03
6.676945E-03
5.693575E-03
5.001737E-03
4.802942E-03
4.128775E-03
3.745368E-03
3.310727E-03
3.285242E-03
3.083517E-03
2.983042E-03
2.575791E-03
2.362729E-03
2.038057E-03
1.596116E-03
1.898720E-03
1.732803E-03
1.479689E-03
1.275621E-03
1.111740E-03
1.157399E-03
9.990676E-04
7.146076E-04
8.621786E-04
3.774475E-04
2.989467E-04
2.271024E-04
2.089069E-04
3.523170E-04
1.807208E-04
1.567622E-04
8.083859E-05
1.088466E-04
-3.327817E-06
-1.207633E-04
-6.594644E-05
2.283664E-05
-9.864657E-05
-1.867861E-06
-6.312453E-05
-4.747900E-05
-1.684603E-04
-4.624982E-04
-3.190464E-04
-1.022987E-04
2.534811E-05
-5.097770E-05
-1.462565E-04
7.045643E-05
-3.379069E-05
-1.426199E-04
-1.647973E-04
-1.245809E-04
-2.273558E-04
-2.552450E-04
-2.056700E-04
-2.149444E-04
-2.866987E-04
-3.577384E-04
-3.672560E-04
-2.263714E-02
-4.322937E-02
-7.731636E-03
9.391666E-03
5.778825E-03
3.243013E-02
-2.154620E-04
1.317740E-04
2.822422E-04
1.376485E-04
1.870489E-04
3.526374E-04
1.006070E-03
1.602837E-03
1.558980E-03
1.871787E-03
2.297655E-03
2.540770E-03
3.039944E-03
2.675247E-03
3.078776E-03
3.326188E-03
3.629624E-03
4.200008E-03
4.163346E-03
4.382846E-03
4.396883E-03
4.577307E-03
4.019132E-03
4.010114E-03
4.420701E-03
5.242743E-03
5.928261E-03
6.885875E-03
7.933730E-03
8.952319E-03
1.033766E-02
1.214153E-02
1.330843E-02
1.458663E-02
1.662471E-02
1.896824E-02
2.008777E-02
2.183481E-02
2.385451E-02
2.610540E-02
2.762054E-02
2.875093E-02
3.101356E-02
3.365350E-02
3.543398E-02
3.648317E-02
3.847659E-02
4.096997E-02
4.280931E-02
4.535839E-02
4.609614E-02
4.796891E-02
5.020480E-02
5.238001E-02
5.355620E-02
5.468521E-02
5.793081E-02
5.810705E-02
6.141587E-02
6.063975E-02
6.286199E-02
6.542616E-02
6.531837E-02
6.769662E-02
6.666969E-02
6.851281E-02
6.889571E-02
7.281426E-02
7.009327E-02
7.242314E-02
7.263925E-02
7.284612E-02
7.515483E-02
7.451955E-02
7.121361E-02
7.358257E-02
7.537351E-02
7.429199E-02
7.451317E-02
7.371439E-02
7.225050E-02
7.590250E-02
7.836240E-02
7.603724E-02
7.861465E-02
7.679671E-02
7.641559E-02
7.817710E-02
7.239539E-02
7.311830E-02
7.366795E-02
7.156839E-02
7.190193E-02
6.977261E-02
7.054039E-02
6.992915E-02
6.962479E-02
6.741688E-02
6.624506E-02
6.771603E-02
6.301796E-02
6.512337E-02
6.257824E-02
6.132188E-02
5.736408E-02
5.721788E-02
5.700416E-02
5.454410E-02
5.408264E-02
5.125948E-02
5.004886E-02
4.890425E-02
4.751522E-02
4.604026E-02
4.380402E-02
4.192596E-02
3.997228E-02
3.850520E-02
3.636919E-02
3.425859E-02
3.269580E-02
3.088533E-02
2.941432E-02
2.739190E-02
2.499989E-02
2.311695E-02
2.156414E-02
1.951014E-02
1.805437E-02
1.577765E-02
1.421213E-02
1.249599E-02
1.134712E-02
9.905116E-03
8.478720E-03
7.532392E-03
6.968606E-03
5.363003E-03
5.318678E-03
4.550783E-03
3.903101E-03
3.556947E-03
3.303449E-03
3.236255E-03
3.053470E-03
3.040707E-03
2.689577E-03
2.368748E-03
2.117411E-03
1.896571E-03
1.649367E-03
1.435324E-03
1.186871E-03
1.169406E-03
1.114049E-03
9.022782E-04
9.274680E-04
8.262237E-04
6.648688E-04
5.273360E-04
4.057574E-04
3.888667E-04
3.279054E-04
4.142078E-04
1.252458E-04
7.037828E-05
-7.935696E-06
3.023570E-05
-1.718035E-05
7.154645E-05
1.715466E-04
4.903723E-05
-5.768546E-05
1.347427E-05
4.566206E-05
-5.223837E-05
-1.584755E-04
-2.049482E-04
-2.360108E-04
-2.435740E-04
-1.171948E-04
1.998231E-04
3.936163E-04
2.409213E-04
3.398192E-04
2.207352E-04
-1.770081E-04
-1.608924E-04
-1.138060E-04
-1.847366E-04
-4.399930E-04
-4.511285E-04
-3.260315E-04
-1.903207E-04
-2.822709E-04
-7.302269E-04
-7.144276E-03
7.489039E-03
2.450735E-02
4.637875E-02
6.452880E-03
2.963667E-04
-6.396963E-05
1.997205E-04
3.430005E-04
6.501696E-04
6.898119E-04
9.184362E-04
1.783442E-03
2.493754E-03
2.412597E-03
2.488989E-03
2.803706E-03
2.775353E-03
2.855269E-03
2.961945E-03
3.127964E-03
3.367306E-03
3.943012E-03
4.354196E-03
4.048835E-03
4.045829E-03
4.017110E-03
3.814216E-03
4.293095E-03
4.573641E-03
5.212284E-03
6.037044E-03
6.950995E-03
7.763131E-03
9.182582E-03
1.040110E-02
1.196318E-02
1.331169E-02
1.435211E-02
1.631271E-02
1.809283E-02
1.935399E-02
2.195210E-02
2.358999E-02
2.557064E-02
2.732374E-02
2.921330E-02
3.111054E-02
3.284048E-02
3.489893E-02
3.690908E-02
3.906876E-02
4.056076E-02
4.207243E-02
4.348642E-02
4.573222E-02
4.828324E-02
4.989799E-02
5.164764E-02
5.269376E-02
5.476584E-02
5.751636E-02
5.856277E-02
6.098151E-02
6.169238E-02
6.335649E-02
6.465536E-02
6.476094E-02
6.826200E-02
6.738680E-02
6.683227E-02
7.230644E-02
7.083323E-02
6.974453E-02
7.242182E-02
7.153023E-02
7.256817E-02
7.638965E-02
7.535833E-02
7.416987E-02
7.297460E-02
7.451642E-02
7.505856E-02
7.571617E-02
7.259772E-02
7.556473E-02
7.706758E-02
7.508179E-02
7.773823E-02
7.645445E-02
7.646801E-02
7.548129E-02
7.705580E-02
7.555603E-02
7.588938E-02
7.295646E-02
7.427540E-02
7.172316E-02
7.298618E-02
7.080777E-02
6.914598E-02
6.694333E-02
6.743112E-02
6.698524E-02
6.452885E-02
6.439294E-02
6.402637E-02
6.189966E-02
6.099819E-02
5.903984E-02
5.849935E-02
5.681917E-02
5.516217E-02
5.389191E-02
5.243085E-02
5.077619E-02
4.826123E-02
4.762431E-02
4.662190E-02
4.382314E-02
4.211382E-02
4.005839E-02
3.873280E-02
3.650889E-02
3.396633E-02
3.291277E-02
3.111444E-02
2.879819E-02
2.721746E-02
2.488630E-02
2.331147E-02
2.145946E-02
1.961720E-02
1.785343E-02
1.595442E-02
1.434307E-02
1.247925E-02
1.130819E-02
9.902760E-03
8.934145E-03
7.376404E-03
6.560830E-03
5.525894E-03
5.024617E-03
4.414705E-03
3.816160E-03
3.627005E-03
3.344395E-03
3.141832E-03
2.990041E-03
2.580665E-03
2.534612E-03
2.253724E-03
2.131003E-03
1.819945E-03
1.486142E-03
1.318293E-03
1.277692E-03
1.150721E-03
9.964115E-04
7.148193E-04
8.664363E-04
8.903938E-04
1.055133E-03
6.029833E-04
4.401784E-04
5.108416E-04
4.149945E-04
4.595961E-04
3.780078E-04
2.617066E-04
2.085789E-04
9.578732E-05
6.363142E-05
1.704452E-04
1.093835E-04
4.344494E-05
-6.859459E-05
-7.072903E-05
-2.003030E-04
-2.021217E-04
-1.025045E-04
-4.743765E-05
-4.242703E-04
-3.545644E-04
-2.278034E-05
-1.985032E-05
4.303561E-06
-1.642784E-05
6.963545E-05
8.262950E-05
-2.517689E-05
-2.398437E-05
-2.171775E-04
-1.750863E-04
-2.345359E-04
-3.319359E-04
-2.693890E-04
-2.150406E-04
-2.129344E-04
4.311601E-02
-1.300339E-02
9.993636E-05
3.242671E-02
9.449288E-03
4.136705E-02
2.268662E-04
-1.042330E-04
1.712825E-04
2.136056E-04
5.486156E-04
7.061646E-04
1.024359E-03
1.775092E-03
2.166342E-03
1.747044E-03
1.969184E-03
2.153763E-03
2.240050E-03
2.479220E-03
2.684973E-03
3.329766E-03
3.399838E-03
3.717143E-03
3.971156E-03
3.722353E-03
4.015678E-03
3.828794E-03
3.676204E-03
3.928250E-03
4.405821E-03
5.369842E-03
6.333316E-03
7.146617E-03
8.243455E-03
9.205247E-03
1.015320E-02
1.201324E-02
1.342840E-02
1.462968E-02
1.614869E-02
1.807296E-02
1.992227E-02
2.187262E-02
2.346505E-02
2.554786E-02
2.739703E-02
2.953588E-02
3.124121E-02
3.355874E-02
3.550835E-02
3.669677E-02
3.884293E-02
4.103875E-02
4.173300E-02
4.361167E-02
4.548855E-02
4.788180E-02
4.894979E-02
5.170750E-02
5.406476E-02
5.555022E-02
5.594718E-02
5.767354E-02
6.144946E-02
6.458401E-02
6.384746E-02
6.593434E-02
6.552375E-02
6.475360E-02
6.752598E-02
6.874046E-02
6.860650E-02
7.031648E-02
7.159009E-02
7.237478E-02
7.293951E-02
7.416511E-02
7.350363E-02
7.437771E-02
7.526701E-02
7.687225E-02
7.639385E-02
7.355700E-02
7.561966E-02
7.450661E-02
7.444290E-02
7.545234E-02
7.549715E-02
7.824931E-02
7.197863E-02
7.391493E-02
7.289017E-02
7.389318E-02
7.222575E-02
7.656191E-02
7.219601E-02
7.202507E-02
7.374366E-02
7.305024E-02
7.207459E-02
6.891016E-02
6.941203E-02
6.689582E-02
6.744963E-02
6.500616E-02
6.477979E-02
6.311424E-02
6.101068E-02
6.054749E-02
5.857774E-02
5.848113E-02
5.685009E-02
5.626958E-02
5.490565E-02
5.306419E-02
5.121594E-02
4.932146E-02
4.721045E-02
4.503311E-02
4.286275E-02
4.198405E-02
4.065099E-02
3.883757E-02
3.702933E-02
3.512434E-02
3.272751E-02
3.087947E-02
2.842139E-02
2.712742E-02
2.556132E-02
2.352318E-02
2.146687E-02
1.977104E-02
1.835549E-02
1.623271E-02
1.471898E-02
1.298782E-02
1.090865E-02
9.686537E-03
8.179631E-03
7.022592E-03
6.520687E-03
5.620195E-03
5.100231E-03
4.281520E-03
3.829147E-03
3.814958E-03
3.540970E-03
3.443982E-03
2.899213E-03
2.780805E-03
2.562882E-03
2.249145E-03
2.359891E-03
2.031932E-03
1.829679E-03
1.441385E-03
1.707830E-03
1.609263E-03
1.214067E-03
1.172080E-03
9.848277E-04
1.109027E-03
6.834672E-04
5.848636E-04
4.214427E-04
4.550172E-04
5.191790E-04
4.001405E-04
1.141900E-04
4.097654E-04
1.732308E-04
1.581906E-04
1.482188E-04
1.082822E-04
9.009530E-05
-2.615628E-05
-5.166738E-05
3.991815E-06
-1.498637E-04
-3.633751E-04
-2.118413E-04
-2.766934E-04
-1.435778E-04
-2.161851E-04
-1.756974E-04
5.145221E-05
1.225019E-04
6.803573E-05
1.314610E-04
2.309062E-04
7.062981E-05
8.368372E-05
-5.292683E-04
-2.234973E-04
-2.168350E-04
-1.347275E-04
2.923051E-05
-7.733954E-05
-1.831921E-04
-8.495991E-03
1.087563E-03
2.795457E-04
3.452040E-02
1.138401E-01
-2.775524E-04
4.594512E-04
3.859010E-04
-7.401214E-05
1.593737E-04
7.616997E-04
8.111502E-04
6.673225E-04
9.127633E-04
1.095956E-03
1.807313E-03
2.104403E-03
1.873065E-03
2.057394E-03
2.480506E-03
2.685821E-03
3.139015E-03
3.134858E-03
3.370074E-03
3.535813E-03
3.591134E-03
3.677063E-03
3.866403E-03
3.884751E-03
4.098682E-03
4.496898E-03
5.511056E-03
6.145119E-03
6.706549E-03
7.761014E-03
8.907383E-03
1.028502E-02
1.198801E-02
1.376037E-02
1.498887E-02
1.625137E-02
1.862690E-02
2.043900E-02
2.218229E-02
2.320669E-02
2.538268E-02
2.703360E-02
2.969952E-02
3.122289E-02
3.326211E-02
3.576546E-02
3.720913E-02
3.859263E-02
4.163093E-02
4.276290E-02
4.401439E-02
4.615167E-02
4.756111E-02
4.985674E-02
5.184255E-02
5.385251E-02
5.500113E-02
5.689734E-02
5.878691E-02
6.045026E-02
6.093140E-02
6.301255E-02
6.538657E-02
6.482365E-02
6.493211E-02
6.839902E-02
6.893047E-02
6.799857E-02
7.067880E-02
7.185434E-02
7.261126E-02
7.231027E-02
7.189246E-02
7.408249E-02
7.559234E-02
7.679749E-02
7.745686E-02
7.611776E-02
7.475504E-02
7.516807E-02
7.593873E-02
7.380968E-02
7.681697E-02
7.703432E-02
8.009784E-02
7.604317E-02
7.280483E-02
7.576575E-02
7.516852E-02
7.372707E-02
7.633585E-02
7.060593E-02
7.378068E-02
7.121121E-02
7.103584E-02
7.108727E-02
7.007257E-02
6.780553E-02
6.803984E-02
6.559496E-02
6.562739E-02
6.505618E-02
6.450799E-02
6.215478E-02
6.132171E-02
5.990837E-02
5.903425E-02
5.663165E-02
5.605413E-02
5.468505E-02
5.272619E-02
5.077377E-02
4.893733E-02
4.787238E-02
4.498501E-02
4.332891E-02
4.233244E-02
4.040992E-02
3.865194E-02
3.649496E-02
3.524642E-02
3.336156E-02
3.134822E-02
2.888580E-02
2.728401E-02
2.565698E-02
2.293994E-02
2.118096E-02
1.997935E-02
1.842132E-02
1.572228E-02
1.413873E-02
1.266192E-02
1.046377E-02
9.719735E-03
8.419613E-03
7.472638E-03
6.362032E-03
5.698311E-03
4.946743E-03
4.492879E-03
3.870938E-03
3.585628E-03
3.450782E-03
3.285589E-03
3.085464E-03
2.995584E-03
2.977462E-03
2.515653E-03
2.374944E-03
2.317048E-03
1.816798E-03
1.432350E-03
1.550841E-03
1.312681E-03
1.266338E-03
1.334378E-03
8.206367E-04
8.585853E-04
6.000864E-04
7.247758E-04
5.952952E-04
4.298687E-04
4.142161E-04
3.939829E-04
2.895080E-04
9.166242E-05
4.902018E-06
3.131984E-04
2.155877E-05
-1.732783E-06
-1.110814E-04
5.575806E-05
-4.500130E-05
1.252634E-05
-2.033121E-04
-4.992139E-04
-1.546098E-04
-1.872653E-04
-1.177439E-05
7.401825E-05
7.543629E-05
-1.763286E-05
-6.827625E-05
1.896630E-05
1.813710E-04
2.314164E-04
5.046039E-05
1.257394E-04
4.569083E-04
3.675128E-04
8.708261E-05
1.599913E-04
1.649291E-04
5.441625E-05
-3.360133E-05
-1.663414E-02
4.819051E-03
4.075922E-03
4.046849E-02
1.099431E-04
1.418791E-04
3.149838E-04
1.977109E-04
3.532941E-04
1.373250E-04
4.454965E-04
5.615324E-04
4.067801E-04
5.898440E-04
9.788907E-04
1.887109E-03
1.891496E-03
1.634531E-03
1.706137E-03
2.502624E-03
2.342466E-03
3.128532E-03
3.113983E-03
3.676557E-03
3.735280E-03
3.588419E-03
3.720818E-03
3.847789E-03
3.683595E-03
3.751170E-03
4.260564E-03
5.114209E-03
6.182848E-03
6.721714E-03
7.725905E-03
9.004737E-03
1.003316E-02
1.157316E-02
1.313114E-02
1.474615E-02
1.670605E-02
1.844505E-02
2.036488E-02
2.238859E-02
2.391021E-02
2.574807E-02
2.766035E-02
2.981896E-02
3.218907E-02
3.362764E-02
3.551483E-02
3.679862E-02
3.881795E-02
4.107017E-02
4.309883E-02
4.469233E-02
4.702643E-02
4.714664E-02
5.030196E-02
5.147579E-02
5.346031E-02
5.545099E-02
5.743375E-02
5.922012E-02
5.926137E-02
6.032268E-02
6.477687E-02
6.557245E-02
6.518432E-02
6.487789E-02
6.718172E-02
6.865735E-02
7.092469E-02
7.203653E-02
7.181314E-02
7.315720E-02
7.234426E-02
7.070985E-02
7.405284E-02
7.146674E-02
7.196501E-02
7.326576E-02
7.405788E-02
7.498136E-02
7.508612E-02
7.577230E-02
7.509316E-02
7.615939E-02
7.473364E-02
7.604328E-02
7.619105E-02
7.594141E-02
7.460882E-02
7.317744E-02
7.461424E-02
7.632206E-02
7.406750E-02
7.268629E-02
7.108781E-02
7.081340E-02
7.046965E-02
7.133192E-02
6.918973E-02
6.714951E-02
6.693439E-02
6.313080E-02
6.474444E-02
6.448272E-02
6.184514E-02
6.151807E-02
5.941031E-02
5.924466E-02
5.714898E-02
5.673016E-02
5.411455E-02
5.347858E-02
5.048251E-02
4.797967E-02
4.683237E-02
4.552549E-02
4.391045E-02
4.203087E-02
3.975356E-02
3.772008E-02
3.615559E-02
3.478206E-02
3.266354E-02
3.027071E-02
2.870201E-02
2.698593E-02
2.501009E-02
2.266698E-02
2.117348E-02
1.946923E-02
1.798332E-02
1.624093E-02
1.444740E-02
1.280245E-02
1.081578E-02
9.651385E-03
8.571498E-03
7.630569E-03
6.125109E-03
5.790549E-03
4.649918E-03
4.050087E-03
3.702819E-03
3.796075E-03
3.661951E-03
3.324929E-03
3.327997E-03
2.913465E-03
2.835967E-03
2.558282E-03
2.081135E-03
2.062429E-03
1.355382E-03
9.548076E-04
9.875621E-04
8.140879E-04
1.097549E-03
1.173053E-03
1.006538E-03
7.768564E-04
2.893519E-04
4.978881E-04
5.698372E-04
5.284888E-04
4.666605E-04
3.406870E-04
3.303024E-04
2.137117E-04
5.199911E-05
-4.894474E-05
-6.295707E-05
-1.610825E-04
-3.431791E-05
1.247457E-05
1.286199E-04
-2.519921E-06
-2.467099E-04
-3.700707E-04
3.560849E-05
-8.581463E-05
-1.416618E-04
-1.994922E-04
4.158856E-05
8.096911E-05
9.806506E-05
-9.283195E-05
9.181355E-05
1.232715E-04
9.845798E-05
1.296248E-04
1.698821E-05
-2.383741E-04
-2.727381E-04
-1.634091E-05
-5.549555E-05
-4.304516E-05
-2.754945E-05
1.220348E-04
-2.324661E-02
3.015402E-04
9.702492E-03
8.246804E-03
6.004003E-04
4.173936E-04
2.141401E-04
4.547913E-04
1.968053E-04
3.544341E-04
6.029714E-04
8.227912E-04
7.645051E-04
9.466661E-04
1.159413E-03
1.657031E-03
1.384262E-03
1.377921E-03
2.255067E-03
2.263643E-03
2.821774E-03
3.167530E-03
3.239171E-03
3.485547E-03
3.629726E-03
3.944068E-03
3.725235E-03
3.761508E-03
3.556903E-03
4.473507E-03
4.785098E-03
5.765335E-03
6.764115E-03
7.830046E-03
8.759502E-03
1.034575E-02
1.178109E-02
1.295712E-02
1.458159E-02
1.648569E-02
1.790030E-02
2.017228E-02
2.200383E-02
2.385605E-02
2.562964E-02
2.742269E-02
2.977337E-02
3.193827E-02
3.417522E-02
3.571674E-02
3.668866E-02
3.957770E-02
4.154016E-02
4.242467E-02
4.423884E-02
4.649382E-02
4.832776E-02
4.983139E-02
5.170052E-02
5.295454E-02
5.633002E-02
5.635784E-02
5.773079E-02
6.048444E-02
6.270457E-02
6.426554E-02
6.518316E-02
6.498834E-02
6.644537E-02
6.781302E-02
6.978340E-02
7.060203E-02
6.975050E-02
7.000165E-02
7.136274E-02
7.249521E-02
7.249466E-02
7.508309E-02
6.951825E-02
7.356689E-02
7.655696E-02
7.483038E-02
7.614183E-02
7.396754E-02
7.823472E-02
7.928834E-02
7.693433E-02
7.598674E-02
7.674162E-02
7.835500E-02
7.655741E-02
7.820221E-02
7.659631E-02
7.433795E-02
7.403858E-02
7.149148E-02
7.349959E-02
7.234061E-02
7.084149E-02
7.148402E-02
6.869781E-02
6.732305E-02
6.637354E-02
6.738969E-02
6.589862E-02
6.332101E-02
6.325566E-02
6.159514E-02
6.135173E-02
6.108633E-02
5.993769E-02
5.749891E-02
5.629948E-02
5.383985E-02
5.301487E-02
5.051878E-02
4.783159E-02
4.660168E-02
4.578960E-02
4.426709E-02
4.284341E-02
4.026906E-02
3.821976E-02
3.670419E-02
3.511773E-02
3.328131E-02
3.030400E-02
2.847488E-02
2.636637E-02
2.475674E-02
2.291724E-02
2.121989E-02
1.908418E-02
1.761164E-02
1.618730E-02
1.483074E-02
1.289605E-02
1.136984E-02
9.541146E-03
8.466377E-03
7.265377E-03
6.230990E-03
5.400468E-03
4.611569E-03
4.094116E-03
3.779477E-03
3.487694E-03
3.422113E-03
3.321982E-03
3.408064E-03
3.376679E-03
2.983128E-03
2.876201E-03
2.714028E-03
2.469169E-03
1.900402E-03
1.772433E-03
1.572642E-03
1.592430E-03
1.497223E-03
1.448663E-03
1.101735E-03
8.551522E-04
6.601700E-04
3.618788E-04
6.388363E-04
8.296880E-04
5.395160E-04
4.488367E-04
2.481115E-04
5.767939E-04
8.858294E-05
-2.039310E-04
-3.672865E-05
-5.673469E-05
1.440698E-05
-1.293632E-04
-2.085506E-05
-5.439636E-05
-5.157921E-05
-2.282506E-04
-1.485103E-04
-2.605614E-04
-2.116562E-04
-1.905975E-04
-1.721026E-04
-4.530142E-05
2.881144E-06
-1.366123E-04
-1.860290E-04
-1.960759E-05
3.198577E-04
-8.216559E-05
-8.388863E-05
-5.027518E-05
-1.069976E-04
2.509258E-05
2.659163E-04
3.218396E-05
7.179471E-05
8.565208E-05
1.414691E-02
1.442613E-02
1.921889E-02
6.793443E-04
4.358368E-04
2.019713E-04
1.619339E-04
3.694317E-04
1.606263E-04
3.108662E-04
5.052679E-04
1.091846E-03
8.069811E-04
8.937443E-04
1.249761E-03
1.489239E-03
1.689427E-03
1.782110E-03
2.320460E-03
2.483798E-03
2.790018E-03
3.322062E-03
3.414634E-03
3.234544E-03
3.166733E-03
3.766918E-03
3.850569E-03
3.908826E-03
3.612578E-03
4.200088E-03
4.775157E-03
5.832950E-03
6.769791E-03
7.803149E-03
9.085740E-03
1.012184E-02
1.162570E-02
1.302923E-02
1.451923E-02
1.637888E-02
1.839850E-02
2.044585E-02
2.187632E-02
2.367522E-02
2.631135E-02
2.787512E-02
2.984757E-02
3.094388E-02
3.391880E-02
3.507559E-02
3.704701E-02
3.905206E-02
4.093888E-02
4.183729E-02
4.354160E-02
4.580598E-02
4.887968E-02
4.945886E-02
5.079171E-02
5.288068E-02
5.586693E-02
5.608226E-02
5.740946E-02
5.921661E-02
6.041477E-02
6.421334E-02
6.539682E-02
6.469036E-02
6.510062E-02
6.700510E-02
7.054385E-02
6.941358E-02
6.955093E-02
7.059685E-02
7.080755E-02
7.133654E-02
7.562802E-02
7.438522E-02
6.924945E-02
7.275945E-02
7.346550E-02
7.712930E-02
7.531117E-02
7.492836E-02
7.739926E-02
7.794177E-02
7.673151E-02
7.441273E-02
7.543167E-02
7.641837E-02
7.594748E-02
7.764153E-02
7.443542E-02
7.319120E-02
7.478826E-02
7.099254E-02
7.311312E-02
7.163911E-02
7.139934E-02
6.925348E-02
6.967377E-02
6.883198E-02
6.541244E-02
6.710471E-02
6.257989E-02
6.364844E-02
6.377290E-02
6.196452E-02
6.051494E-02
5.983252E-02
5.709080E-02
5.738068E-02
5.727079E-02
5.457475E-02
5.194445E-02
5.077775E-02
4.894106E-02
4.723770E-02
4.514148E-02
4.353362E-02
4.281327E-02
4.029580E-02
3.850954E-02
3.635509E-02
3.447038E-02
3.279517E-02
3.057718E-02
2.921907E-02
2.651912E-02
2.498967E-02
2.299126E-02
2.071260E-02
1.937429E-02
1.834843E-02
1.547840E-02
1.448895E-02
1.250009E-02
1.133862E-02
1.002460E-02
8.749458E-03
8.016587E-03
6.358484E-03
5.513900E-03
4.695904E-03
4.262607E-03
3.969285E-03
3.601082E-03
3.542193E-03
3.162103E-03
3.264825E-03
3.017085E-03
2.838284E-03
2.874831E-03
2.851020E-03
2.568316E-03
2.039080E-03
1.955901E-03
1.765620E-03
1.459009E-03
1.131959E-03
1.367515E-03
1.082839E-03
8.138582E-04
6.958153E-04
7.154601E-04
5.021087E-04
4.089801E-04
1.117248E-04
-3.854192E-05
5.400835E-04
7.148755E-04
-1.255925E-04
-8.892999E-05
1.358070E-05
2.169906E-04
2.181230E-04
1.247528E-04
-1.202352E-05
-1.272045E-04
-3.226047E-05
-2.101488E-04
-1.920020E-04
-1.526894E-04
-1.108850E-04
-6.551804E-05
-3.162858E-05
-2.442784E-04
-1.003022E-04
-1.846679E-04
-1.530223E-04
-7.660937E-05
4.508740E-05
1.308751E-05
1.513052E-04
-4.390696E-06
-9.282682E-05
-3.247299E-04
-6.327911E-06
4.246631E-05
4.681239E-05
1.971298E-04
-1.156713E-05
2.586629E-04
1.424802E-04
2.039074E-04
4.384165E-04
1.611354E-04
5.506377E-05
1.096101E-04
2.900776E-05
4.469801E-04
4.814956E-04
8.300097E-04
1.281905E-03
1.332986E-03
1.297260E-03
1.256491E-03
1.666313E-03
1.797483E-03
2.237431E-03
2.913306E-03
2.902151E-03
3.085903E-03
3.173103E-03
3.642029E-03
3.486367E-03
3.518691E-03
4.258772E-03
3.790617E-03
3.580411E-03
4.462257E-03
4.641828E-03
5.649498E-03
6.743082E-03
7.859989E-03
8.818838E-03
1.015049E-02
1.182201E-02
1.347378E-02
1.456935E-02
1.583884E-02
1.864953E-02
2.023074E-02
2.160925E-02
2.401903E-02
2.612476E-02
2.788321E-02
2.952958E-02
3.117184E-02
3.318119E-02
3.576379E-02
3.784079E-02
3.938350E-02
4.050590E-02
4.240187E-02
4.480832E-02
4.589139E-02
4.745204E-02
4.964123E-02
5.137527E-02
5.353591E-02
5.483923E-02
5.640882E-02
5.802474E-02
5.954306E-02
6.164450E-02
6.607037E-02
6.509396E-02
6.672882E-02
6.500972E-02
6.652672E-02
7.234057E-02
7.093344E-02
7.038285E-02
6.983983E-02
7.143899E-02
7.018545E-02
7.582339E-02
7.487832E-02
7.082958E-02
7.302378E-02
7.431584E-02
7.649892E-02
7.516762E-02
7.657435E-02
7.542264E-02
7.557418E-02
7.542376E-02
7.540419E-02
7.518201E-02
7.576209E-02
7.759370E-02
7.529671E-02
7.188745E-02
7.306710E-02
7.366387E-02
7.302354E-02
7.303427E-02
7.278105E-02
7.115343E-02
6.945571E-02
6.837868E-02
6.839524E-02
6.721533E-02
6.744900E-02
6.493347E-02
6.443224E-02
6.468697E-02
6.146268E-02
5.922160E-02
5.894309E-02
5.780963E-02
5.835508E-02
5.662218E-02
5.308047E-02
5.294129E-02
5.128497E-02
4.931277E-02
4.698499E-02
4.587718E-02
4.351677E-02
4.199140E-02
4.056880E-02
3.698221E-02
3.655718E-02
3.450319E-02
3.234856E-02
3.006760E-02
2.950541E-02
2.730421E-02
2.458875E-02
2.315690E-02
2.066657E-02
1.973546E-02
1.780089E-02
1.548917E-02
1.461144E-02
1.293248E-02
1.134913E-02
9.945541E-03
8.527079E-03
7.608467E-03
6.531513E-03
5.690184E-03
4.876825E-03
4.449856E-03
4.032650E-03
3.699107E-03
3.368465E-03
3.305374E-03
3.176950E-03
2.918338E-03
3.037034E-03
2.635069E-03
2.540281E-03
2.466032E-03
2.234422E-03
1.757460E-03
1.701488E-03
1.548966E-03
1.435857E-03
1.430372E-03
1.431147E-03
1.225444E-03
7.687930E-04
8.233532E-04
3.980565E-04
1.925693E-04
1.458520E-04
-4.124680E-05
1.152914E-03
1.042007E-03
-1.127409E-06
4.062680E-05
-1.323864E-04
-1.012182E-04
4.682350E-06
2.126179E-05
-5.941988E-05
-6.606874E-05
-1.184841E-04
1.683653E-05
-7.304680E-05
-8.147255E-05
-1.625204E-04
-1.707156E-04
-1.122891E-04
-3.952182E-05
1.445050E-05
4.707269E-06
1.770592E-04
1.517602E-04
5.166466E-05
1.039473E-04
4.795430E-04
5.234622E-04
1.169240E-04
-2.419627E-05
-2.512642E-04
-6.538035E-05
6.247964E-05
2.845211E-04
1.067984E-05
5.832000E-05
1.756405E-04
1.186331E-04
2.304270E-04
2.262033E-04
-7.374567E-05
-1.673938E-04
-2.222949E-06
4.899533E-04
6.717470E-04
6.790882E-04
5.873890E-04
8.678628E-04
1.176688E-03
1.545895E-03
1.769333E-03
2.201814E-03
2.222660E-03
2.796966E-03
3.056663E-03
3.085316E-03
3.277336E-03
3.687863E-03
3.530376E-03
5.527508E-03
4.649639E-03
3.730983E-03
3.950919E-03
4.132143E-03
4.678335E-03
5.627188E-03
6.556729E-03
7.776451E-03
8.890515E-03
1.033715E-02
1.180013E-02
1.309387E-02
1.448690E-02
1.615284E-02
1.828763E-02
2.025031E-02
2.203496E-02
2.388276E-02
2.586160E-02
2.716920E-02
2.904484E-02
3.162779E-02
3.359438E-02
3.531812E-02
3.715459E-02
3.900818E-02
4.083753E-02
4.175072E-02
4.491866E-02
4.563288E-02
4.793660E-02
5.012764E-02
5.165699E-02
5.343505E-02
5.541507E-02
5.716245E-02
5.797118E-02
6.028277E-02
6.070317E-02
6.161720E-02
6.422061E-02
6.373883E-02
6.795064E-02
6.823957E-02
6.991108E-02
6.845968E-02
6.775315E-02
7.002019E-02
7.171690E-02
7.280862E-02
7.340383E-02
7.299882E-02
7.476923E-02
7.317244E-02
7.279021E-02
7.379541E-02
7.414960E-02
7.564655E-02
7.685384E-02
7.633940E-02
7.851814E-02
7.411937E-02
7.625267E-02
7.445656E-02
7.555505E-02
7.390842E-02
7.367301E-02
7.443959E-02
7.443482E-02
7.360050E-02
7.078227E-02
7.046488E-02
7.153327E-02
7.000672E-02
7.011660E-02
6.925218E-02
6.672795E-02
6.698682E-02
6.558349E-02
6.439219E-02
6.416714E-02
6.156918E-02
6.056249E-02
5.823297E-02
5.733910E-02
5.427565E-02
5.141480E-02
5.184071E-02
5.212814E-02
5.059883E-02
4.891081E-02
4.694768E-02
4.558815E-02
4.332602E-02
4.181860E-02
3.999981E-02
3.804588E-02
3.643283E-02
3.438635E-02
3.310286E-02
3.152334E-02
2.888874E-02
2.732681E-02
2.513091E-02
2.303611E-02
2.077306E-02
1.914374E-02
1.750777E-02
1.577765E-02
1.499654E-02
1.285040E-02
1.153251E-02
1.008376E-02
8.405215E-03
7.484259E-03
6.509621E-03
5.634983E-03
4.994046E-03
4.324944E-03
3.770369E-03
3.649416E-03
3.353983E-03
3.357368E-03
3.113428E-03
3.222779E-03
3.154030E-03
2.748522E-03
2.515426E-03
2.569372E-03
2.353366E-03
2.219235E-03
1.667471E-03
1.601484E-03
1.697476E-03
1.327874E-03
1.245616E-03
1.009731E-03
6.474279E-04
6.276430E-04
4.930890E-04
3.769299E-04
1.637385E-04
2.957873E-04
2.249909E-03
6.261277E-03
2.370569E-05
-4.269608E-06
-8.103019E-05
4.371629E-05
-5.965347E-05
-6.716955E-05
3.634060E-05
-6.567796E-05
-1.927708E-04
-1.978571E-04
-1.344187E-04
-1.497889E-04
-2.338714E-04
-2.283244E-04
-1.653954E-04
-1.913006E-04
-1.248349E-04
-1.142281E-04
1.154030E-04
-1.735401E-05
6.252632E-05
-6.598503E-05
-5.375037E-05
1.925386E-05
-1.925582E-04
-1.199771E-04
-1.302771E-04
-1.280556E-04
-4.372023E-05
7.864816E-05
3.611266E-05
-9.620951E-05
-1.820169E-05
-3.085336E-06
1.743285E-04
1.327922E-04
3.283144E-05
4.438851E-05
5.423741E-05
1.012942E-04
2.023989E-04
3.401153E-04
7.968634E-04
1.226105E-03
1.363051E-03
1.092716E-03
1.701125E-03
2.035316E-03
2.508965E-03
2.951595E-03
3.013088E-03
3.148805E-03
3.165139E-03
3.263363E-03
3.326115E-03
5.883743E-03
3.279115E-03
3.755345E-03
3.514559E-03
4.093864E-03
4.654587E-03
5.716248E-03
6.759677E-03
7.643955E-03
9.174440E-03
1.015305E-02
1.145907E-02
1.314885E-02
1.466944E-02
1.594853E-02
1.766828E-02
1.970239E-02
2.146720E-02
2.404961E-02
2.576348E-02
2.698816E-02
2.936453E-02
3.162346E-02
3.357378E-02
3.479437E-02
3.623147E-02
3.918388E-02
4.106876E-02
4.308437E-02
4.404772E-02
4.501807E-02
4.748038E-02
4.914642E-02
5.222329E-02
5.304363E-02
5.456945E-02
5.728693E-02
5.879867E-02
6.035724E-02
6.078367E-02
6.148991E-02
6.429219E-02
6.568159E-02
6.868223E-02
6.882129E-02
6.865442E-02
6.734456E-02
6.888496E-02
7.296859E-02
7.264904E-02
7.403892E-02
7.496262E-02
7.332630E-02
7.634054E-02
7.522347E-02
7.589817E-02
7.377279E-02
7.417569E-02
7.405805E-02
7.880080E-02
7.692474E-02
7.658093E-02
7.530869E-02
7.651396E-02
7.720217E-02
7.736520E-02
7.554010E-02
7.543859E-02
7.513780E-02
7.427507E-02
7.275284E-02
7.211036E-02
7.052363E-02
6.999331E-02
7.069331E-02
7.000515E-02
6.647853E-02
6.390824E-02
6.539012E-02
6.675314E-02
6.595385E-02
6.229197E-02
6.309744E-02
6.281029E-02
5.933137E-02
5.860747E-02
5.587503E-02
5.687053E-02
5.480340E-02
5.309380E-02
5.142208E-02
4.942476E-02
4.618871E-02
4.572836E-02
4.409018E-02
4.318132E-02
4.015162E-02
3.831830E-02
3.629301E-02
3.416467E-02
3.339556E-02
3.134059E-02
2.984877E-02
2.745668E-02
2.511816E-02
2.352389E-02
2.090866E-02
1.921626E-02
1.733780E-02
1.562916E-02
1.406625E-02
1.295818E-02
1.168075E-02
1.018080E-02
8.698588E-03
8.037124E-03
6.897923E-03
5.938189E-03
5.007537E-03
4.461970E-03
4.029530E-03
3.565794E-03
3.308942E-03
3.369521E-03
3.176652E-03
3.074891E-03
2.894785E-03
2.652445E-03
2.247086E-03
2.345472E-03
1.984605E-03
1.917176E-03
1.610542E-03
1.589684E-03
1.527162E-03
1.300035E-03
1.021989E-03
7.898941E-04
8.516939E-04
8.417589E-04
3.704179E-04
1.777702E-04
1.891928E-04
3.184720E-04
3.075892E-03
1.341685E-02
-4.213365E-05
-1.041634E-04
1.002803E-04
1.126821E-04
2.330700E-05
-2.399364E-05
-7.155377E-06
-7.877228E-05
-2.109266E-04
-1.065857E-04
9.907915E-06
-1.403084E-04
-1.524627E-05
-2.183662E-04
-1.917528E-04
-1.230855E-04
-3.847661E-05
1.081903E-04
9.908696E-05
-1.791636E-05
4.393909E-06
-3.506039E-04
-1.619132E-04
-3.558243E-04
-2.355255E-04
-2.107976E-04
-6.790309E-04
-5.916565E-04
-1.512220E-04
-1.322738E-04
-4.668671E-05
-7.045400E-05
3.747755E-06
-1.264379E-04
-1.850764E-04
7.796760E-05
1.901816E-04
1.820183E-04
4.432529E-04
6.358358E-04
6.048013E-04
1.061523E-03
7.901882E-04
1.346362E-03
1.174060E-03
1.587669E-03
1.614471E-03
1.731468E-03
2.201595E-03
2.562225E-03
3.132076E-03
2.990179E-03
3.051475E-03
3.303339E-03
3.416260E-03
6.423429E-03
3.507694E-03
3.534665E-03
3.679958E-03
4.099762E-03
4.667024E-03
5.409955E-03
6.211839E-03
7.442328E-03
9.089771E-03
1.049754E-02
1.136289E-02
1.253490E-02
1.426739E-02
1.568234E-02
1.778009E-02
1.991692E-02
2.240756E-02
2.362067E-02
2.565956E-02
2.766882E-02
2.977144E-02
3.148776E-02
3.349587E-02
3.531189E-02
3.685849E-02
3.902912E-02
4.129727E-02
4.335223E-02
4.466139E-02
4.682227E-02
4.853623E-02
5.079961E-02
5.142330E-02
5.441464E-02
5.530377E-02
5.707217E-02
5.916590E-02
6.018685E-02
6.219732E-02
6.362272E-02
6.375184E-02
6.477806E-02
6.713005E-02
6.896274E-02
7.026152E-02
7.081676E-02
7.119855E-02
7.287744E-02
7.274499E-02
7.583971E-02
7.357210E-02
7.278319E-02
7.454377E-02
7.378486E-02
7.619843E-02
7.431798E-02
7.541797E-02
7.509457E-02
7.684696E-02
7.546113E-02
7.601130E-02
7.729079E-02
7.833559E-02
7.616052E-02
7.546448E-02
7.473902E-02
7.494150E-02
7.494716E-02
7.456092E-02
7.502691E-02
7.450399E-02
7.131264E-02
6.931316E-02
6.984943E-02
6.969495E-02
6.809323E-02
6.577903E-02
6.656715E-02
6.353927E-02
6.360317E-02
6.242858E-02
6.317507E-02
6.128472E-02
5.838067E-02
5.741558E-02
5.602455E-02
5.720979E-02
5.432152E-02
5.301607E-02
5.113130E-02
5.021771E-02
4.640986E-02
4.531123E-02
4.383693E-02
4.204346E-02
4.020910E-02
3.787006E-02
3.653980E-02
3.483756E-02
3.322430E-02
3.115733E-02
2.916466E-02
2.697734E-02
2.522031E-02
2.352880E-02
2.114680E-02
1.917211E-02
1.758454E-02
1.569808E-02
1.400369E-02
1.299082E-02
1.135587E-02
1.001451E-02
8.342808E-03
7.657550E-03
6.650146E-03
5.790974E-03
5.059537E-03
4.259144E-03
3.877524E-03
3.631124E-03
3.531496E-03
3.421099E-03
3.411009E-03
3.209365E-03
3.028658E-03
2.835498E-03
2.300150E-03
2.281867E-03
2.176041E-03
2.020303E-03
1.842588E-03
1.776971E-03
1.594926E-03
1.297929E-03
1.173023E-03
8.162395E-04
7.310593E-04
4.206859E-04
3.267029E-04
2.949965E-04
3.542309E-04
1.160105E-04
1.533454E-03
6.390540E-03
2.468957E-04
6.255963E-05
1.199074E-04
-8.191692E-05
-4.906102E-05
-3.864703E-05
7.675305E-05
1.357678E-04
-7.877079E-05
-3.470367E-05
-2.285983E-04
-2.193430E-04
-2.523522E-04
-7.296498E-05
-1.551739E-04
-1.785024E-04
-2.316907E-04
-2.389378E-04
-5.667207E-05
1.444836E-04
-1.421024E-04
-4.945586E-04
-2.313420E-05
-2.918457E-04
-2.818135E-05
-1.056736E-04
-1.150129E-04
-1.875578E-04
-1.198734E-04
-1.785376E-04
-9.827733E-05
-1.477180E-04
-1.317536E-04
-1.098554E-04
1.656867E-04
3.891168E-04
3.393788E-04
4.418858E-04
6.530918E-04
6.548087E-04
5.550722E-04
7.851632E-04
6.808721E-04
1.300551E-03
1.567802E-03
1.396830E-03
2.001025E-03
2.144258E-03
2.190210E-03
2.512389E-03
3.039754E-03
3.196960E-03
2.891791E-03
2.920140E-03
3.380212E-03
3.837431E-03
3.298270E-03
3.513381E-03
3.667026E-03
3.933926E-03
4.638828E-03
5.453445E-03
6.087932E-03
7.770312E-03
8.919184E-03
1.025341E-02
1.137093E-02
1.310085E-02
1.414991E-02
1.595444E-02
1.783783E-02
1.960889E-02
2.185984E-02
2.343338E-02
2.564567E-02
2.747413E-02
3.008852E-02
3.192641E-02
3.332884E-02
3.528650E-02
3.712194E-02
3.889978E-02
4.051052E-02
4.242187E-02
4.464947E-02
4.605913E-02
4.854395E-02
5.075064E-02
5.235482E-02
5.467593E-02
5.502141E-02
5.615857E-02
5.704374E-02
5.996456E-02
6.167556E-02
6.397561E-02
6.343288E-02
6.499379E-02
6.602365E-02
6.728464E-02
6.839343E-02
7.186241E-02
6.735581E-02
7.289446E-02
7.008263E-02
7.357563E-02
7.431690E-02
7.450337E-02
7.336345E-02
7.406503E-02
7.835886E-02
7.470587E-02
7.627287E-02
7.597642E-02
7.791402E-02
7.643878E-02
7.854802E-02
7.755026E-02
7.693565E-02
7.691169E-02
7.539746E-02
7.715332E-02
7.649049E-02
7.512724E-02
7.590498E-02
7.522893E-02
7.381962E-02
7.158373E-02
7.184668E-02
7.198304E-02
7.096519E-02
6.785072E-02
6.705801E-02
6.652237E-02
6.573711E-02
6.452720E-02
6.282739E-02
6.330493E-02
6.113165E-02
6.030233E-02
5.803570E-02
5.681349E-02
5.697472E-02
5.200604E-02
5.209365E-02
5.041788E-02
4.967765E-02
4.664014E-02
4.507698E-02
4.312966E-02
4.192658E-02
3.980075E-02
3.746257E-02
3.619368E-02
3.520925E-02
3.329145E-02
3.067510E-02
2.881622E-02
2.681034E-02
2.470572E-02
2.272675E-02
2.111720E-02
1.923947E-02
1.729627E-02
1.556866E-02
1.429907E-02
1.285200E-02
1.123244E-02
9.924289E-03
8.652475E-03
7.616996E-03
6.560435E-03
5.795962E-03
4.972758E-03
4.388766E-03
3.895583E-03
3.362247E-03
3.275169E-03
3.213098E-03
3.351039E-03
3.026247E-03
3.272077E-03
2.834436E-03
2.333251E-03
2.504907E-03
1.750359E-03
1.420429E-03
1.447634E-03
1.445065E-03
1.631705E-03
1.081486E-03
1.264383E-03
1.024739E-03
4.422052E-04
4.440920E-04
3.237546E-04
4.482323E-04
2.005089E-04
9.846639E-05
6.202757E-04
1.557911E-03
-7.605631E-05
-9.644574E-05
-6.024588E-05
-1.532881E-04
-4.570681E-05
1.212989E-04
1.974529E-04
1.373613E-04
-1.696595E-04
-1.827923E-04
-2.375259E-04
-1.520870E-04
-1.728989E-04
-2.047796E-04
-1.627209E-04
-2.042689E-04
-1.228015E-04
-1.701290E-04
-1.707235E-04
-3.010692E-04
-2.303717E-04
-2.468059E-04
3.133846E-05
-2.058493E-04
-1.572736E-03
-2.981062E-05
4.516995E-05
-7.773705E-05
2.676580E-04
1.501671E-04
-9.487954E-06
-4.967136E-05
3.268364E-05
4.494948E-05
1.413837E-04
1.687484E-04
2.061650E-04
2.436813E-04
5.619807E-04
7.362128E-04
5.610468E-04
7.617201E-04
8.536230E-04
1.499183E-03
1.380690E-03
1.807561E-03
2.128296E-03
2.479912E-03
2.553937E-03
2.719613E-03
3.183752E-03
3.136333E-03
2.943675E-03
3.096501E-03
3.348787E-03
3.574994E-03
3.577083E-03
3.501736E-03
3.774978E-03
4.100297E-03
4.846400E-03
5.484882E-03
6.403750E-03
7.754514E-03
8.886542E-03
1.030444E-02
1.135664E-02
1.303638E-02
1.409306E-02
1.632473E-02
1.801237E-02
1.946064E-02
2.253137E-02
2.391261E-02
2.542551E-02
2.732450E-02
2.957557E-02
3.156323E-02
3.299008E-02
3.512227E-02
3.761735E-02
3.914955E-02
4.171592E-02
4.307710E-02
4.465517E-02
4.703461E-02
4.887925E-02
5.065434E-02
5.205290E-02
5.389265E-02
5.399762E-02
5.680415E-02
5.806263E-02
6.081309E-02
6.140078E-02
6.400311E-02
6.409467E-02
6.566377E-02
6.732274E-02
6.710292E-02
6.818829E-02
6.833414E-02
6.928912E-02
6.840507E-02
7.079490E-02
7.195223E-02
7.502069E-02
7.687847E-02
7.523235E-02
7.315783E-02
7.546733E-02
7.268289E-02
7.520261E-02
7.474982E-02
7.621258E-02
7.775786E-02
7.542677E-02
7.547470E-02
7.552951E-02
7.676220E-02
7.352062E-02
7.582749E-02
7.369856E-02
7.309773E-02
7.449724E-02
7.391022E-02
7.127507E-02
7.095542E-02
7.295716E-02
7.252483E-02
6.930572E-02
6.926304E-02
6.848455E-02
6.442170E-02
6.413023E-02
6.497395E-02
6.488333E-02
6.247763E-02
6.075772E-02
5.831695E-02
5.717189E-02
5.669184E-02
5.570111E-02
5.342257E-02
5.200133E-02
5.013542E-02
4.904499E-02
4.703696E-02
4.503483E-02
4.379770E-02
4.264927E-02
4.066160E-02
3.789007E-02
3.570933E-02
3.444196E-02
3.320919E-02
3.112380E-02
2.913297E-02
2.765736E-02
2.525878E-02
2.330865E-02
2.116425E-02
1.932228E-02
1.737972E-02
1.515168E-02
1.446099E-02
1.279017E-02
1.130633E-02
9.825037E-03
8.681148E-03
7.606655E-03
6.541569E-03
5.957003E-03
5.314429E-03
4.576272E-03
3.907565E-03
3.720119E-03
3.526693E-03
3.277338E-03
3.110536E-03
3.155253E-03
2.768942E-03
2.345538E-03
2.459734E-03
2.062573E-03
1.661447E-03
1.428896E-03
1.408277E-03
1.419212E-03
1.143241E-03
9.535364E-04
1.311663E-03
6.883977E-04
6.215310E-04
3.352710E-04
5.603906E-04
3.699136E-04
3.507914E-04
1.154722E-04
1.185521E-04
1.301431E-03
-1.352362E-04
-1.061806E-04
-7.354377E-05
-1.640756E-05
4.589910E-05
1.079248E-04
-3.909040E-05
-2.331743E-05
-5.337130E-06
-9.138807E-05
-9.557814E-05
-1.500393E-04
-7.783724E-05
-1.733478E-04
-1.941733E-04
-1.570476E-04
-1.308128E-04
-1.255025E-04
-2.347908E-04
-9.322167E-05
-5.112023E-05
4.676062E-05
-3.782032E-04
-1.954879E-04
-1.196723E-03
-2.553714E-05
-7.832546E-05
-1.821378E-05
7.479604E-05
-5.162633E-05
2.870420E-05
-4.536474E-05
-9.265435E-05
-1.064134E-04
-4.842674E-06
-1.144865E-04
-1.826529E-04
1.658091E-04
5.407807E-04
5.762652E-04
5.382041E-04
6.799330E-04
6.880374E-04
9.261514E-04
9.956396E-04
1.505628E-03
2.012397E-03
2.351942E-03
2.336682E-03
2.555164E-03
2.585609E-03
2.993425E-03
3.405404E-03
3.166302E-03
3.533236E-03
3.707170E-03
3.534352E-03
3.775563E-03
3.709417E-03
3.988619E-03
4.749532E-03
5.756161E-03
6.665052E-03
8.003432E-03
8.786972E-03
9.879131E-03
1.169235E-02
1.303988E-02
1.457807E-02
1.671615E-02
1.780944E-02
2.004349E-02
2.185738E-02
2.432786E-02
2.639523E-02
2.815411E-02
2.964639E-02
3.138249E-02
3.312077E-02
3.540262E-02
3.727298E-02
3.934246E-02
4.158686E-02
4.328009E-02
4.484311E-02
4.629406E-02
4.935047E-02
5.155688E-02
5.184965E-02
5.177350E-02
5.372308E-02
5.800356E-02
5.888434E-02
6.086122E-02
6.149011E-02
6.312316E-02
6.563913E-02
6.468895E-02
6.715443E-02
6.900339E-02
6.934117E-02
6.976505E-02
6.838477E-02
7.074822E-02
7.045068E-02
6.958418E-02
7.433863E-02
7.534899E-02
7.423259E-02
7.572278E-02
7.495113E-02
7.593085E-02
7.599875E-02
7.631981E-02
7.505199E-02
7.346397E-02
7.560292E-02
7.611649E-02
7.486413E-02
7.438074E-02
7.155481E-02
7.537670E-02
7.307574E-02
7.184336E-02
7.387986E-02
7.600632E-02
7.208571E-02
7.188726E-02
7.077074E-02
7.007738E-02
6.840486E-02
6.904151E-02
6.787934E-02
6.619231E-02
6.488757E-02
6.477901E-02
6.422227E-02
6.221672E-02
5.983641E-02
5.781170E-02
5.661673E-02
5.684173E-02
5.520960E-02
5.369719E-02
5.156804E-02
5.032221E-02
4.882553E-02
4.725292E-02
4.460258E-02
4.298430E-02
4.160982E-02
3.969097E-02
3.815325E-02
3.647672E-02
3.453822E-02
3.294870E-02
3.072102E-02
2.877836E-02
2.752077E-02
2.516390E-02
2.320725E-02
2.116396E-02
1.971702E-02
1.754979E-02
1.551380E-02
1.395081E-02
1.298440E-02
1.150212E-02
1.018810E-02
9.217354E-03
7.573312E-03
6.190037E-03
5.636777E-03
5.018497E-03
4.435306E-03
3.855664E-03
3.594253E-03
3.454306E-03
3.200888E-03
3.067418E-03
2.899495E-03
2.904938E-03
2.636761E-03
2.522749E-03
2.210619E-03
1.995212E-03
1.696276E-03
1.846660E-03
1.602475E-03
1.692385E-03
1.555963E-03
1.208115E-03
1.018716E-03
4.583361E-04
3.295925E-04
3.213444E-04
3.299120E-04
4.554487E-04
1.393257E-04
1.381357E-04
9.591435E-04
1.837368E-04
5.961145E-05
-8.693430E-05
-8.237072E-06
1.580156E-04
1.921838E-04
1.246677E-04
-2.381531E-05
-2.381426E-08
-1.827522E-04
-6.478697E-05
-3.908532E-05
-5.671644E-05
-1.074319E-04
-6.370640E-05
-5.221890E-05
-5.577094E-05
3.672045E-06
-1.178345E-05
-7.756531E-05
-1.028232E-04
-5.077846E-06
8.385088E-05
2.686339E-05
-1.344495E-03
-2.476547E-04
1.712203E-05
-6.586949E-05
-1.698579E-04
-5.646506E-05
-3.244180E-04
-2.213030E-04
-2.056327E-04
-3.366907E-04
-2.848220E-05
-2.293272E-04
-6.275483E-05
1.499821E-04
2.718045E-04
5.672295E-04
4.949987E-04
5.390862E-04
3.900185E-04
6.609300E-04
1.154901E-03
1.457810E-03
1.992448E-03
2.293213E-03
2.321152E-03
2.484946E-03
3.084814E-03
3.122062E-03
3.659855E-03
3.884172E-03
4.078577E-03
3.772691E-03
3.871171E-03
3.855947E-03
3.978507E-03
4.193033E-03
4.808188E-03
5.791180E-03
6.637837E-03
7.875835E-03
8.490434E-03
9.388567E-03
1.145419E-02
1.276856E-02
1.428062E-02
1.632439E-02
1.766188E-02
2.025312E-02
2.195666E-02
2.369679E-02
2.629245E-02
2.799486E-02
2.977768E-02
3.121155E-02
3.363167E-02
3.493451E-02
3.695354E-02
3.957290E-02
4.117337E-02
4.290779E-02
4.479734E-02
4.629434E-02
4.777170E-02
5.099433E-02
5.228556E-02
5.272687E-02
5.438383E-02
5.583566E-02
5.817435E-02
6.013228E-02
6.197413E-02
6.265610E-02
6.374995E-02
6.554239E-02
6.701122E-02
7.106141E-02
7.071913E-02
7.247213E-02
7.223049E-02
7.150857E-02
7.347973E-02
7.173148E-02
7.317130E-02
7.558627E-02
7.516080E-02
7.528005E-02
7.451084E-02
7.748041E-02
7.850112E-02
7.572990E-02
7.578241E-02
7.279766E-02
7.598617E-02
7.282494E-02
7.818856E-02
7.598716E-02
7.341735E-02
7.071382E-02
7.533544E-02
7.016224E-02
7.338086E-02
7.446336E-02
7.341662E-02
7.217269E-02
7.163795E-02
7.031276E-02
6.895376E-02
6.697754E-02
6.684906E-02
6.668533E-02
6.542167E-02
6.448228E-02
6.258051E-02
6.078662E-02
6.055943E-02
5.946862E-02
5.786483E-02
5.728787E-02
5.591043E-02
5.324152E-02
5.190919E-02
5.056047E-02
4.946001E-02
4.809683E-02
4.443611E-02
4.288788E-02
4.201070E-02
3.933253E-02
3.834103E-02
3.698217E-02
3.453990E-02
3.233008E-02
3.025341E-02
2.889040E-02
2.725500E-02
2.455522E-02
2.288058E-02
2.066007E-02
1.900963E-02
1.714844E-02
1.565576E-02
1.389459E-02
1.263575E-02
1.071502E-02
9.354043E-03
8.823041E-03
7.625651E-03
5.959026E-03
5.347953E-03
4.393804E-03
4.394939E-03
3.828799E-03
3.492835E-03
3.231644E-03
3.275697E-03
3.016086E-03
3.187698E-03
3.119162E-03
2.992871E-03
2.517362E-03
2.355620E-03
2.313353E-03
1.898043E-03
1.766741E-03
1.369609E-03
1.476421E-03
1.528927E-03
1.231429E-03
8.535832E-04
8.212507E-04
6.509164E-04
2.185616E-04
6.349909E-04
4.514959E-04
5.566253E-04
6.238053E-05
3.148627E-04
-6.792166E-05
-6.064651E-05
-8.680037E-05
-8.314655E-05
5.981569E-05
-2.950352E-05
1.038071E-05
-2.259224E-06
-7.594257E-05
-1.731527E-04
-1.135034E-04
-1.318787E-04
-6.070689E-05
-1.135026E-04
-6.794642E-05
-1.025178E-05
4.957168E-05
-3.911378E-05
-3.471568E-06
-1.184606E-05
-1.340843E-04
-7.953608E-05
-1.638030E-04
-5.363365E-04
-5.582376E-04
-2.076499E-04
-4.405006E-05
-1.759749E-04
-4.296560E-04
-3.497985E-04
-2.061124E-04
-1.804898E-04
-1.208401E-04
8.723920E-06
9.260797E-05
5.726322E-05
-4.951459E-06
1.243419E-04
1.787563E-04
6.570584E-04
1.054240E-03
9.497434E-04
5.850997E-04
6.970184E-04
1.025235E-03
1.733208E-03
1.948121E-03
2.018741E-03
2.452649E-03
2.749333E-03
3.425217E-03
3.393847E-03
3.840788E-03
3.695499E-03
3.671116E-03
3.674093E-03
3.773107E-03
3.892122E-03
3.871737E-03
4.385295E-03
4.830450E-03
5.760924E-03
6.773299E-03
7.995920E-03
8.999332E-03
1.000068E-02
1.133416E-02
1.287422E-02
1.454710E-02
1.662779E-02
1.825982E-02
1.931182E-02
2.170819E-02
2.392874E-02
2.593567E-02
2.737764E-02
2.994899E-02
3.170162E-02
3.353604E-02
3.548179E-02
3.744305E-02
3.892192E-02
4.133562E-02
4.272211E-02
4.482670E-02
4.665466E-02
4.901405E-02
5.190752E-02
5.278264E-02
5.340927E-02
5.594810E-02
5.714237E-02
5.888247E-02
5.930763E-02
6.160594E-02
6.289358E-02
6.335602E-02
6.770092E-02
6.534417E-02
6.749119E-02
7.040060E-02
7.044415E-02
7.270191E-02
7.204580E-02
7.254489E-02
7.347780E-02
7.335669E-02
7.226645E-02
7.321495E-02
7.393496E-02
7.726373E-02
7.593428E-02
7.591821E-02
7.468434E-02
7.472769E-02
7.538501E-02
7.930674E-02
7.514776E-02
7.433757E-02
7.527683E-02
7.621470E-02
7.274606E-02
7.582463E-02
7.441739E-02
7.219559E-02
7.263748E-02
7.167621E-02
7.074855E-02
7.095516E-02
7.065035E-02
6.971320E-02
6.800300E-02
6.897126E-02
6.758304E-02
6.731395E-02
6.630112E-02
6.472606E-02
6.195059E-02
6.131158E-02
5.958500E-02
5.779952E-02
5.652821E-02
5.552120E-02
5.436357E-02
5.260957E-02
5.001461E-02
4.872021E-02
4.715524E-02
4.559981E-02
4.378878E-02
4.202362E-02
4.073067E-02
3.913799E-02
3.629526E-02
3.448250E-02
3.218392E-02
2.995986E-02
2.884987E-02
2.698282E-02
2.478398E-02
2.276529E-02
2.118150E-02
1.887838E-02
1.754857E-02
1.538470E-02
1.385170E-02
1.210756E-02
1.113263E-02
9.584002E-03
8.450165E-03
7.420732E-03
6.413512E-03
5.683334E-03
4.851430E-03
4.458266E-03
3.902004E-03
3.580029E-03
3.302698E-03
3.451350E-03
3.285981E-03
3.544801E-03
3.018304E-03
3.028000E-03
2.434986E-03
2.287084E-03
2.292387E-03
1.819411E-03
1.526874E-03
1.510876E-03
1.619878E-03
1.193933E-03
9.835496E-04
9.516475E-04
8.456733E-04
7.035038E-04
4.074858E-04
4.742150E-04
3.019175E-04
3.489121E-04
2.425541E-04
-5.407625E-05
7.459734E-06
-4.907381E-05
5.640008E-05
-1.192295E-04
2.689073E-04
-6.962478E-05
2.315923E-05
-1.157178E-04
-1.050822E-04
-6.197015E-05
-2.225535E-05
-4.580408E-05
1.336534E-06
2.639680E-05
-1.485202E-04
-4.707765E-06
-2.249127E-05
-1.607808E-04
-1.098735E-04
-6.399074E-05
-1.535706E-04
-5.945595E-04
-1.972333E-04
-3.839742E-04
-2.699064E-04
-3.487649E-04
-1.552244E-04
-5.096749E-05
-2.427968E-04
-5.834127E-05
-1.109039E-04
-1.098708E-04
-3.486173E-04
2.273212E-04
1.894699E-04
-9.984315E-05
-3.174763E-05
1.553901E-04
-7.879524E-05
1.437827E-04
3.556401E-04
5.849026E-04
6.685715E-04
6.260025E-04
9.895805E-04
1.422421E-03
1.575512E-03
2.186361E-03
2.455325E-03
2.722091E-03
3.105028E-03
3.080582E-03
3.252872E-03
3.194570E-03
3.332075E-03
3.709639E-03
3.927067E-03
4.199077E-03
4.464733E-03
4.622690E-03
5.510007E-03
5.710000E-03
6.910817E-03
8.533385E-03
8.985637E-03
9.916238E-03
1.177454E-02
1.274419E-02
1.457270E-02
1.673114E-02
1.804420E-02
1.966961E-02
2.206633E-02
2.379085E-02
2.544211E-02
2.752637E-02
3.024284E-02
3.178054E-02
3.340573E-02
3.549549E-02
3.818416E-02
3.897119E-02
4.183266E-02
4.328675E-02
4.510314E-02
4.668632E-02
4.871422E-02
5.075236E-02
5.272754E-02
5.384718E-02
5.600664E-02
5.691078E-02
5.645782E-02
5.888218E-02
6.178093E-02
6.346588E-02
6.601923E-02
6.546493E-02
6.604899E-02
6.792567E-02
7.007393E-02
7.125610E-02
7.204230E-02
7.339953E-02
7.037813E-02
7.196086E-02
7.421090E-02
7.454705E-02
7.602307E-02
7.294159E-02
7.615825E-02
7.421378E-02
7.291499E-02
7.449996E-02
7.516857E-02
7.311985E-02
7.406578E-02
7.315377E-02
7.873240E-02
7.562846E-02
7.757601E-02
7.863548E-02
7.583641E-02
7.185063E-02
7.048497E-02
7.093223E-02
7.095215E-02
7.223609E-02
7.120857E-02
6.968999E-02
6.900666E-02
6.878851E-02
6.845069E-02
6.640129E-02
6.533807E-02
6.544586E-02
6.456315E-02
6.183964E-02
5.909108E-02
5.856663E-02
5.686581E-02
5.679609E-02
5.500983E-02
5.297506E-02
5.180294E-02
4.988002E-02
4.791944E-02
4.689977E-02
4.578848E-02
4.427953E-02
4.167347E-02
4.058343E-02
3.856520E-02
3.660062E-02
3.415598E-02
3.291963E-02
3.045562E-02
2.838390E-02
2.728034E-02
2.444584E-02
2.273293E-02
2.078475E-02
1.968746E-02
1.782157E-02
1.564369E-02
1.444060E-02
1.257960E-02
1.117949E-02
9.741345E-03
8.494416E-03
7.501121E-03
6.408664E-03
5.522907E-03
5.014039E-03
4.405515E-03
3.747013E-03
3.652130E-03
3.373964E-03
3.294565E-03
3.339418E-03
3.326397E-03
3.301563E-03
3.050507E-03
2.792183E-03
2.573943E-03
2.211461E-03
1.741238E-03
1.691056E-03
1.668826E-03
1.685708E-03
1.538218E-03
8.685407E-04
6.403771E-04
5.143632E-04
5.317707E-04
3.688728E-04
4.621411E-04
1.738309E-04
2.457565E-04
1.820089E-04
1.999816E-05
3.065698E-04
1.570377E-05
-8.538856E-05
-6.423397E-05
5.282952E-07
1.019786E-04
1.416379E-04
8.968518E-05
-2.120367E-06
-5.305216E-05
-9.253339E-06
6.192517E-05
-6.429960E-05
-9.201386E-05
-1.546590E-04
-6.904100E-05
-1.746472E-04
-1.833072E-04
-1.398665E-04
8.624199E-06
-1.039803E-04
-5.743896E-05
-1.250996E-04
-2.418531E-04
-2.824537E-04
-2.012589E-04
-1.180256E-04
-1.090313E-04
-1.275717E-04
-1.995613E-04
1.061335E-04
7.806465E-03
5.553354E-03
-1.085190E-04
-2.458829E-04
-3.133425E-04
-1.368426E-05
2.320325E-04
-2.128652E-04
-5.453062E-05
1.797460E-04
4.572813E-04
3.580580E-04
1.014505E-03
1.016108E-03
1.005080E-03
1.649105E-03
2.351773E-03
2.295336E-03
2.687443E-03
2.941418E-03
3.270823E-03
3.329206E-03
3.489088E-03
3.589188E-03
3.943334E-03
3.973937E-03
4.389957E-03
4.409549E-03
4.891369E-03
5.995445E-03
6.280698E-03
7.163977E-03
8.093278E-03
9.287596E-03
1.031923E-02
1.146631E-02
1.262251E-02
1.414425E-02
1.670242E-02
1.867369E-02
2.005511E-02
2.241553E-02
2.390689E-02
2.630048E-02
2.772695E-02
2.978566E-02
3.179435E-02
3.315287E-02
3.506029E-02
3.681600E-02
3.918823E-02
4.194827E-02
4.306769E-02
4.481735E-02
4.619608E-02
4.742983E-02
4.959665E-02
5.217465E-02
5.457079E-02
5.564298E-02
5.753892E-02
5.923956E-02
6.032920E-02
6.109439E-02
6.209305E-02
6.338183E-02
6.608069E-02
6.745906E-02
6.803355E-02
7.039975E-02
7.020154E-02
7.095008E-02
7.051827E-02
7.234012E-02
7.513584E-02
7.321372E-02
7.450672E-02
7.480901E-02
7.553730E-02
7.668657E-02
7.486748E-02
7.462981E-02
7.314173E-02
7.628494E-02
7.762725E-02
7.689032E-02
7.424787E-02
7.584193E-02
7.550901E-02
7.606200E-02
7.550832E-02
7.344292E-02
7.582152E-02
7.501083E-02
7.313463E-02
7.248990E-02
6.997263E-02
7.148069E-02
7.104623E-02
6.984041E-02
6.759357E-02
6.696193E-02
6.708023E-02
6.719048E-02
6.535246E-02
6.385274E-02
6.228847E-02
6.079508E-02
5.936965E-02
5.858453E-02
5.724516E-02
5.491170E-02
5.448832E-02
5.163889E-02
5.016048E-02
4.864809E-02
4.691688E-02
4.556778E-02
4.381003E-02
4.174348E-02
4.035437E-02
3.909944E-02
3.737331E-02
3.456752E-02
3.295453E-02
3.079782E-02
2.823932E-02
2.637445E-02
2.473947E-02
2.342819E-02
2.148777E-02
1.944691E-02
1.773092E-02
1.591704E-02
1.446651E-02
1.310390E-02
1.112941E-02
9.373293E-03
8.196726E-03
7.754620E-03
6.629982E-03
5.700232E-03
5.086159E-03
4.199955E-03
3.865286E-03
3.744427E-03
3.557529E-03
3.381286E-03
3.363344E-03
3.320851E-03
3.190894E-03
3.061492E-03
3.100564E-03
2.726287E-03
2.641655E-03
2.036238E-03
1.963844E-03
2.033513E-03
1.687465E-03
1.479661E-03
9.605261E-04
7.552953E-04
6.550760E-04
7.223015E-04
5.018983E-04
4.391624E-04
2.721559E-04
4.092491E-04
2.463978E-04
2.886833E-04
1.820933E-04
-4.398008E-05
4.355657E-05
4.600951E-05
-4.911296E-05
-7.253967E-05
-3.335763E-05
-1.469913E-04
-1.007626E-04
-3.311955E-05
-6.506747E-05
5.529869E-05
-1.601555E-05
-1.087222E-04
-3.433318E-05
-1.064100E-04
-2.318587E-04
-1.506846E-04
-1.970631E-04
1.696341E-04
1.525108E-05
3.025449E-05
-5.074547E-04
-4.066657E-04
-3.618828E-05
-3.505609E-04
-2.956931E-04
-6.523883E-05
-6.312997E-05
-1.685428E-04
7.268911E-03
-2.146871E-02
2.688091E-02
-2.891848E-03
-1.287443E-04
-1.670337E-04
-1.055109E-04
-2.629727E-05
2.289965E-04
3.474657E-04
6.459579E-04
9.171896E-04
1.044654E-03
1.402835E-03
1.378716E-03
1.288881E-03
1.907400E-03
2.360641E-03
2.653066E-03
2.992225E-03
3.217325E-03
3.500004E-03
3.482843E-03
3.936383E-03
3.830922E-03
4.189695E-03
4.138025E-03
4.469146E-03
4.299149E-03
4.837977E-03
5.575720E-03
5.794495E-03
6.983252E-03
7.641787E-03
8.962016E-03
9.884215E-03
1.134259E-02
1.286995E-02
1.477785E-02
1.607059E-02
1.806858E-02
1.987588E-02
2.216545E-02
2.395213E-02
2.565043E-02
2.791223E-02
2.979876E-02
3.169747E-02
3.327347E-02
3.559041E-02
3.756037E-02
3.944422E-02
4.152204E-02
4.375185E-02
4.587114E-02
4.734798E-02
4.872955E-02
5.031963E-02
5.186917E-02
5.513163E-02
5.594383E-02
5.862772E-02
5.962746E-02
6.120687E-02
6.172628E-02
6.408412E-02
6.283707E-02
6.755006E-02
7.028424E-02
6.845919E-02
7.049604E-02
6.916457E-02
6.821745E-02
6.809223E-02
7.223210E-02
7.555816E-02
7.188571E-02
7.472336E-02
7.647899E-02
7.486763E-02
7.874306E-02
7.296037E-02
7.666551E-02
7.648502E-02
7.677941E-02
7.875075E-02
7.570688E-02
7.769315E-02
7.427240E-02
7.575588E-02
7.382190E-02
7.085739E-02
7.545399E-02
7.485166E-02
7.598263E-02
7.453865E-02
7.225017E-02
7.169464E-02
7.346194E-02
7.054267E-02
7.033307E-02
6.801971E-02
6.771407E-02
6.757559E-02
6.624255E-02
6.707260E-02
6.528344E-02
6.223392E-02
6.170345E-02
6.049228E-02
5.861042E-02
5.745011E-02
5.544726E-02
5.540414E-02
5.222736E-02
5.114861E-02
4.912481E-02
4.762321E-02
4.582473E-02
4.354971E-02
4.200040E-02
4.005968E-02
3.876104E-02
3.631892E-02
3.514927E-02
3.284462E-02
3.086278E-02
2.839398E-02
2.653451E-02
2.512366E-02
2.365817E-02
2.131662E-02
1.927766E-02
1.742679E-02
1.581640E-02
1.372291E-02
1.269425E-02
1.144270E-02
9.695694E-03
8.411728E-03
7.646935E-03
6.578941E-03
5.492187E-03
4.792387E-03
4.156002E-03
3.649701E-03
3.459796E-03
3.457557E-03
3.491482E-03
3.146928E-03
3.173915E-03
2.933455E-03
2.921142E-03
2.647292E-03
2.412158E-03
2.227733E-03
1.964651E-03
1.816182E-03
1.575186E-03
1.510253E-03
9.989616E-04
1.119040E-03
8.039688E-04
1.087279E-03
7.283849E-04
6.571973E-04
3.027424E-04
4.058318E-04
3.141132E-04
2.124429E-04
3.215494E-04
2.094644E-04
6.219183E-05
2.521322E-04
5.463513E-05
-3.919212E-05
2.929863E-05
1.232445E-04
-2.490028E-05
9.502165E-06
9.139961E-05
9.336269E-06
-5.904185E-05
-6.670722E-05
1.569849E-04
-6.169309E-06
-2.103172E-05
-1.336012E-04
-7.421903E-05
-9.565699E-05
-1.280337E-06
-6.493896E-05
-3.252534E-04
-1.084856E-04
-1.054432E-04
-1.792225E-04
-5.114661E-04
-3.931639E-04
-1.243900E-04
-1.028167E-04
-1.331421E-03
-3.705435E-02
-8.168882E-03
1.713488E-02
3.828585E-03
-2.266394E-04
-2.525060E-04
-7.063038E-05
-6.607139E-05
1.754914E-04
2.696847E-04
2.064439E-04
5.555477E-04
7.410369E-04
7.586255E-04
1.140682E-03
1.426332E-03
1.769286E-03
2.267071E-03
2.683628E-03
3.293270E-03
3.568745E-03
3.672649E-03
3.713080E-03
3.817387E-03
3.839502E-03
4.090796E-03
4.316043E-03
4.450308E-03
4.354560E-03
4.754628E-03
5.522707E-03
5.850536E-03
6.729459E-03
7.832864E-03
8.915351E-03
9.650264E-03
1.124530E-02
1.272400E-02
1.443809E-02
1.618750E-02
1.841234E-02
2.051645E-02
2.200403E-02
2.378377E-02
2.538925E-02
2.861396E-02
2.966333E-02
3.091385E-02
3.336855E-02
3.575400E-02
3.784106E-02
3.973631E-02
4.219407E-02
4.340714E-02
4.549887E-02
4.666408E-02
4.897654E-02
5.041026E-02
5.308321E-02
5.426794E-02
5.658461E-02
5.802061E-02
5.802123E-02
6.181199E-02
6.201383E-02
6.223999E-02
6.460370E-02
6.619624E-02
6.790325E-02
6.829603E-02
6.950138E-02
6.982886E-02
7.094439E-02
7.297957E-02
7.260078E-02
7.462021E-02
7.299154E-02
7.403050E-02
7.288421E-02
7.448819E-02
7.426876E-02
7.373491E-02
7.550062E-02
7.528016E-02
7.688476E-02
7.785410E-02
7.551913E-02
7.572746E-02
7.406152E-02
7.739364E-02
7.636195E-02
7.283829E-02
7.767652E-02
7.454586E-02
7.468091E-02
7.407212E-02
7.531949E-02
7.332458E-02
7.191168E-02
7.145528E-02
7.121520E-02
6.824911E-02
6.907522E-02
6.818509E-02
6.655485E-02
6.566872E-02
6.362921E-02
6.295939E-02
6.160998E-02
5.961839E-02
5.835978E-02
5.703647E-02
5.554688E-02
5.407968E-02
5.219459E-02
5.036047E-02
4.864417E-02
4.731575E-02
4.610396E-02
4.418015E-02
4.298204E-02
3.968680E-02
3.862941E-02
3.606077E-02
3.485996E-02
3.287214E-02
3.162442E-02
2.912142E-02
2.745920E-02
2.518401E-02
2.331770E-02
2.104208E-02
1.954238E-02
1.767882E-02
1.593687E-02
1.375842E-02
1.247026E-02
1.099988E-02
9.503153E-03
8.429562E-03
7.502915E-03
6.595619E-03
5.691724E-03
4.935437E-03
3.883918E-03
3.380957E-03
3.179178E-03
3.147666E-03
3.150986E-03
2.956773E-03
2.922729E-03
2.852499E-03
2.813031E-03
2.909841E-03
2.473490E-03
2.107959E-03
1.793223E-03
1.488490E-03
1.592417E-03
1.441725E-03
1.325953E-03
1.231314E-03
8.487920E-04
7.471995E-04
5.489897E-04
5.377258E-04
5.080626E-04
3.832605E-04
3.087668E-04
2.637549E-04
3.126012E-04
2.947067E-05
-6.526712E-06
8.909510E-05
1.087191E-04
-6.313482E-05
-6.023940E-05
-6.498555E-05
1.690730E-05
5.218380E-05
-5.321501E-06
1.663200E-04
3.168889E-05
1.892083E-04
1.320421E-04
5.381551E-05
1.166004E-04
-1.420902E-05
-2.007387E-05
1.423282E-04
1.166735E-04
8.430230E-05
-9.459818E-06
-1.415065E-04
-3.393684E-04
-2.328195E-04
-1.861069E-04
-2.747735E-04
-1.272803E-04
-3.709564E-05
1.402148E-02
-5.089584E-02
-1.114352E-02
-2.428308E-03
6.476562E-03
-1.324105E-03
4.041353E-05
3.435511E-05
-9.836222E-05
2.656591E-06
1.597691E-04
7.888926E-05
1.491432E-04
6.589341E-04
8.012954E-04
1.412021E-03
1.368759E-03
1.643882E-03
2.259962E-03
2.400545E-03
3.159875E-03
3.086725E-03
3.470715E-03
3.781010E-03
3.843633E-03
3.980591E-03
4.113655E-03
4.142374E-03
4.217605E-03
4.335586E-03
4.804440E-03
5.216586E-03
5.570046E-03
6.638841E-03
8.176745E-03
8.907386E-03
1.001726E-02
1.180372E-02
1.306251E-02
1.482899E-02
1.654880E-02
1.829134E-02
2.023711E-02
2.206597E-02
2.376404E-02
2.629082E-02
2.794701E-02
2.949009E-02
3.137587E-02
3.332167E-02
3.556401E-02
3.778605E-02
3.956739E-02
4.117531E-02
4.304090E-02
4.557942E-02
4.670804E-02
4.766172E-02
5.025550E-02
5.320319E-02
5.377165E-02
5.659137E-02
5.776534E-02
6.123133E-02
6.286761E-02
6.261684E-02
6.440799E-02
6.676558E-02
6.380197E-02
6.574950E-02
6.762497E-02
7.074412E-02
6.778758E-02
7.300837E-02
7.505801E-02
7.175975E-02
7.294983E-02
6.892489E-02
7.519621E-02
7.142863E-02
7.383530E-02
7.389680E-02
7.377374E-02
7.676516E-02
7.570043E-02
8.002357E-02
8.207696E-02
8.070883E-02
7.520489E-02
7.140339E-02
7.810916E-02
7.585153E-02
7.510512E-02
7.492038E-02
7.420294E-02
7.344968E-02
7.259674E-02
7.464010E-02
7.427645E-02
7.162596E-02
7.274417E-02
7.082036E-02
6.829446E-02
6.766732E-02
6.683458E-02
6.557719E-02
6.455821E-02
6.369338E-02
6.271959E-02
6.161545E-02
5.830457E-02
5.778250E-02
5.796337E-02
5.458765E-02
5.288793E-02
5.180650E-02
5.032705E-02
4.894052E-02
4.743862E-02
4.601321E-02
4.379467E-02
4.303863E-02
4.049889E-02
3.870019E-02
3.607312E-02
3.457813E-02
3.276070E-02
3.061476E-02
2.921466E-02
2.756115E-02
2.482689E-02
2.303968E-02
2.100588E-02
1.892261E-02
1.770760E-02
1.577040E-02
1.403704E-02
1.280513E-02
1.097982E-02
9.544957E-03
8.113944E-03
7.253073E-03
6.391871E-03
5.685178E-03
4.548230E-03
3.943214E-03
3.404019E-03
3.248613E-03
3.184584E-03
3.397497E-03
3.274990E-03
3.320145E-03
3.180366E-03
2.902675E-03
2.898491E-03
2.504999E-03
2.220682E-03
1.802502E-03
1.492364E-03
1.434358E-03
1.652693E-03
1.238096E-03
1.046646E-03
8.023378E-04
9.982915E-04
5.859425E-04
8.258525E-04
4.960614E-04
4.298849E-04
1.614114E-04
3.977191E-04
2.842626E-04
3.902909E-04
9.205145E-05
4.684398E-05
3.975065E-05
-1.506239E-04
1.199183E-05
1.522631E-04
-1.461355E-05
-5.333218E-05
-1.082983E-04
-3.757497E-05
3.953652E-05
2.224958E-04
-5.898829E-05
-1.504080E-06
-2.794106E-05
7.800089E-06
2.127563E-04
1.675400E-04
3.515401E-05
1.042130E-05
-1.733162E-04
-8.839370E-06
-1.588359E-04
-2.562077E-04
-2.909350E-04
-7.205947E-06
-8.275215E-05
-1.022762E-03
8.109478E-02
-7.476827E-02
-2.710321E-02
-3.383867E-03
-3.518279E-02
1.525121E-02
-1.401692E-04
2.374293E-05
3.137727E-05
2.432393E-04
2.303747E-04
3.029109E-04
2.230912E-04
1.042766E-03
1.018453E-03
1.387746E-03
1.305562E-03
1.383149E-03
1.822124E-03
2.293829E-03
2.596205E-03
2.885726E-03
3.623569E-03
3.787056E-03
3.756456E-03
3.766343E-03
4.151294E-03
4.402617E-03
3.919601E-03
3.967181E-03
4.771369E-03
5.453849E-03
5.841735E-03
6.755208E-03
7.762499E-03
9.261621E-03
1.015647E-02
1.202299E-02
1.349634E-02
1.459061E-02
1.651032E-02
1.846950E-02
2.009704E-02
2.180325E-02
2.317952E-02
2.585631E-02
2.773450E-02
2.957896E-02
3.120828E-02
3.331142E-02
3.553014E-02
3.741015E-02
3.952479E-02
4.137074E-02
4.360859E-02
4.554445E-02
4.741240E-02
4.882650E-02
5.071590E-02
5.274872E-02
5.381995E-02
5.500842E-02
5.613714E-02
5.989925E-02
5.908493E-02
6.073243E-02
6.375742E-02
6.603514E-02
6.650134E-02
6.702168E-02
6.822680E-02
7.152496E-02
6.981346E-02
6.882845E-02
7.218706E-02
7.401643E-02
7.185950E-02
7.465874E-02
7.560264E-02
7.532153E-02
7.473861E-02
7.677363E-02
7.637742E-02
7.747146E-02
7.645755E-02
7.657749E-02
7.739540E-02
7.881968E-02
7.661617E-02
7.352270E-02
7.540061E-02
7.453002E-02
7.718708E-02
7.349307E-02
7.272365E-02
7.319346E-02
6.987769E-02
7.395759E-02
7.333303E-02
7.156746E-02
7.138288E-02
6.939982E-02
6.895469E-02
6.913711E-02
6.632903E-02
6.708799E-02
6.333617E-02
6.209452E-02
6.169816E-02
6.049797E-02
5.883750E-02
5.873312E-02
5.647135E-02
5.557788E-02
5.274669E-02
5.178015E-02
5.115803E-02
4.908915E-02
4.723764E-02
4.550926E-02
4.374484E-02
4.317934E-02
4.059779E-02
3.851983E-02
3.748756E-02
3.515235E-02
3.262490E-02
3.062670E-02
2.869781E-02
2.699809E-02
2.512849E-02
2.316827E-02
2.144750E-02
1.953994E-02
1.778764E-02
1.573813E-02
1.393076E-02
1.253431E-02
1.083697E-02
9.307217E-03
8.646395E-03
7.954946E-03
6.616216E-03
5.782185E-03
4.898632E-03
3.949897E-03
3.507569E-03
3.518152E-03
3.375301E-03
3.461769E-03
3.356205E-03
3.536798E-03
3.294877E-03
3.021664E-03
2.892149E-03
2.748617E-03
2.429486E-03
2.335278E-03
2.112960E-03
1.670517E-03
1.153321E-03
9.650199E-04
1.156993E-03
1.068460E-03
8.904177E-04
4.509957E-04
5.119224E-04
5.323573E-04
4.396521E-04
1.616400E-04
1.071755E-04
-4.097817E-05
1.346323E-04
1.086121E-04
8.772608E-05
4.610196E-05
2.419588E-05
9.475658E-05
9.742247E-07
-4.512737E-05
-1.067191E-05
-3.994312E-05
-3.101027E-05
3.292472E-05
3.200784E-04
5.104996E-05
-5.463997E-06
-1.545077E-04
-1.818792E-04
-1.393494E-05
4.435242E-05
1.897090E-05
-8.157618E-05
-4.299735E-05
-1.130661E-03
-7.747784E-04
-3.181713E-04
-2.906078E-04
6.241067E-06
-1.628884E-04
-2.154165E-04
-1.226764E-02
-5.773693E-02
-6.916657E-03
1.753714E-02
-2.597702E-03
1.698701E-02
3.693088E-05
8.450772E-05
7.276229E-05
7.603546E-05
3.349491E-04
1.512995E-04
3.631217E-04
7.823456E-04
1.212864E-03
1.768701E-03
1.317404E-03
1.470845E-03
2.198825E-03
2.699091E-03
2.729732E-03
2.950300E-03
3.387773E-03
3.923745E-03
4.055073E-03
3.974865E-03
4.061823E-03
4.229746E-03
4.025193E-03
4.033289E-03
4.592128E-03
5.399016E-03
5.804744E-03
6.705023E-03
7.865693E-03
9.016410E-03
9.757314E-03
1.126850E-02
1.300186E-02
1.475860E-02
1.712269E-02
1.849163E-02
2.015020E-02
2.167723E-02
2.324847E-02
2.556812E-02
2.857765E-02
2.972469E-02
3.102428E-02
3.364150E-02
3.503281E-02
3.737396E-02
3.968009E-02
4.147207E-02
4.332064E-02
4.498392E-02
4.654836E-02
4.852241E-02
4.948745E-02
5.193386E-02
5.494291E-02
5.556942E-02
5.629434E-02
5.841735E-02
5.898316E-02
6.033861E-02
6.152797E-02
6.378952E-02
6.415318E-02
6.517041E-02
6.936510E-02
6.936122E-02
7.095876E-02
7.054697E-02
7.040884E-02
7.165045E-02
7.359525E-02
7.692469E-02
7.562998E-02
7.499905E-02
7.583597E-02
7.480364E-02
7.568113E-02
7.778841E-02
7.676120E-02
7.746917E-02
7.814553E-02
7.580204E-02
7.554189E-02
7.783748E-02
7.862867E-02
7.349948E-02
7.943608E-02
7.391369E-02
7.447461E-02
7.402230E-02
7.457169E-02
7.133586E-02
7.338239E-02
6.985580E-02
6.928688E-02
6.982254E-02
6.763795E-02
6.829998E-02
6.705743E-02
6.677238E-02
6.453746E-02
6.389330E-02
6.217453E-02
5.988022E-02
5.850690E-02
5.819864E-02
5.778089E-02
5.488228E-02
5.403125E-02
5.362436E-02
5.193720E-02
4.940134E-02
4.795270E-02
4.545226E-02
4.326109E-02
4.227865E-02
4.119611E-02
3.935389E-02
3.750023E-02
3.517057E-02
3.337293E-02
3.119047E-02
2.895495E-02
2.711261E-02
2.496215E-02
2.327820E-02
2.138248E-02
1.947298E-02
1.694387E-02
1.545261E-02
1.407570E-02
1.254905E-02
1.144926E-02
9.914949E-03
8.921239E-03
7.689186E-03
6.534978E-03
5.885461E-03
4.785509E-03
4.261389E-03
3.687847E-03
3.683545E-03
3.480740E-03
3.390711E-03
3.277218E-03
3.471185E-03
3.474256E-03
3.074923E-03
2.971687E-03
2.743746E-03
2.480148E-03
1.989589E-03
1.795455E-03
1.749652E-03
1.249634E-03
1.033850E-03
1.071377E-03
1.218259E-03
9.089676E-04
4.496712E-04
8.561740E-04
5.347383E-04
2.815837E-04
1.119625E-04
1.446460E-04
1.006934E-04
4.896323E-05
-5.336005E-05
5.164676E-05
1.980599E-05
-1.002497E-04
-8.431294E-05
-7.963815E-05
2.638742E-05
1.855371E-04
-1.183171E-04
-4.479068E-05
-1.048322E-04
-2.948372E-05
-1.082937E-04
-7.061351E-05
-1.013625E-04
-2.429312E-04
-1.344571E-04
-2.038572E-04
-1.355817E-04
-8.431197E-05
3.918489E-04
-6.760788E-04
-8.827853E-04
-2.871941E-04
-3.874326E-04
-1.964652E-04
-2.944672E-04
-2.829891E-03
2.772150E-02
-4.528700E-02
-6.058096E-03
9.586000E-03
-2.409226E-02
2.343497E-02
1.074739E-04
1.466332E-05
-6.350250E-05
-4.338104E-05
2.663946E-04
2.567113E-04
4.426842E-04
4.056525E-04
1.636997E-03
1.871807E-03
1.923781E-03
2.047939E-03
2.413717E-03
2.750164E-03
2.772654E-03
2.999068E-03
3.126613E-03
3.838531E-03
4.027080E-03
4.197262E-03
4.439967E-03
4.001057E-03
4.009804E-03
3.984782E-03
4.385030E-03
5.361030E-03
5.758987E-03
6.640412E-03
7.848707E-03
8.959098E-03
9.975179E-03
1.152209E-02
1.309687E-02
1.494941E-02
1.644651E-02
1.854243E-02
2.000799E-02
2.205027E-02
2.358158E-02
2.552473E-02
2.733206E-02
2.995160E-02
3.233398E-02
3.321426E-02
3.530076E-02
3.764700E-02
3.947554E-02
4.204482E-02
4.400816E-02
4.579190E-02
4.623724E-02
4.825019E-02
4.949572E-02
5.325285E-02
5.375428E-02
5.533772E-02
5.750598E-02
5.930235E-02
6.003473E-02
6.070670E-02
6.345570E-02
6.261800E-02
6.527407E-02
6.474233E-02
6.808514E-02
7.004922E-02
6.914084E-02
7.104680E-02
7.131911E-02
7.297661E-02
7.268379E-02
7.537418E-02
7.699182E-02
7.565178E-02
7.703539E-02
7.762540E-02
7.834967E-02
7.757599E-02
7.727209E-02
7.805970E-02
7.624881E-02
7.542920E-02
7.614466E-02
7.613944E-02
7.635721E-02
7.760664E-02
7.922715E-02
7.557441E-02
7.666489E-02
7.442040E-02
7.481432E-02
7.311623E-02
7.279085E-02
6.937650E-02
7.131574E-02
7.088803E-02
6.833316E-02
6.812770E-02
6.743380E-02
6.811310E-02
6.508546E-02
6.586015E-02
6.197103E-02
6.173845E-02
5.944453E-02
5.737246E-02
5.691546E-02
5.611316E-02
5.470247E-02
5.191294E-02
4.988108E-02
4.840306E-02
4.746241E-02
4.565230E-02
4.327815E-02
4.219985E-02
4.105901E-02
3.903574E-02
3.693637E-02
3.504933E-02
3.271504E-02
3.108833E-02
2.902166E-02
2.671663E-02
2.484558E-02
2.258828E-02
2.094705E-02
1.936056E-02
1.743348E-02
1.527968E-02
1.410432E-02
1.255544E-02
1.138956E-02
1.022610E-02
8.934053E-03
7.705101E-03
6.593154E-03
5.488976E-03
4.461367E-03
4.240750E-03
3.671044E-03
3.493300E-03
3.491470E-03
3.242593E-03
3.362334E-03
3.280099E-03
3.330895E-03
3.236580E-03
3.237901E-03
2.627119E-03
2.206465E-03
1.974703E-03
2.134498E-03
1.848389E-03
1.722429E-03
1.522871E-03
1.053172E-03
1.193930E-03
9.130775E-04
1.024636E-03
1.974597E-03
5.135353E-04
3.522343E-04
8.281188E-05
2.044841E-04
2.982512E-04
2.598491E-04
-1.144225E-06
1.150502E-04
9.844779E-05
-5.707392E-05
-1.246300E-04
-1.446619E-04
4.373202E-05
2.375316E-04
1.132722E-04
-8.622495E-05
-9.444720E-05
-1.374080E-04
-1.840111E-04
-2.239372E-04
-2.190041E-04
-1.568282E-04
-5.610701E-05
-1.871612E-04
-9.798664E-05
-1.522899E-04
2.435986E-04
-8.569534E-04
-4.635094E-04
-4.564566E-04
-2.934595E-04
-3.284420E-04
-3.520045E-04
-2.505544E-04
-1.356530E-02
-2.140807E-02
-5.891619E-03
5.987534E-03
5.500597E-02
2.988718E-02
2.882722E-05
8.528049E-05
-1.312038E-04
-1.269628E-04
2.015196E-05
2.789314E-04
5.124982E-04
9.712980E-04
1.721054E-03
1.532539E-03
2.156592E-03
1.808195E-03
2.107472E-03
2.934313E-03
3.264025E-03
3.575990E-03
3.600932E-03
4.005392E-03
4.180372E-03
4.147599E-03
4.053473E-03
3.951661E-03
4.041904E-03
4.215228E-03
4.354675E-03
4.900356E-03
5.482700E-03
6.335300E-03
7.534564E-03
9.135494E-03
9.655431E-03
1.137044E-02
1.332319E-02
1.484318E-02
1.629869E-02
1.798744E-02
1.971472E-02
2.176787E-02
2.329417E-02
2.511918E-02
2.755211E-02
2.986511E-02
3.225446E-02
3.392972E-02
3.615603E-02
3.723835E-02
3.917313E-02
4.063075E-02
4.216438E-02
4.453084E-02
4.698179E-02
4.850608E-02
4.994709E-02
5.174313E-02
5.389474E-02
5.474511E-02
5.726913E-02
5.823741E-02
5.984285E-02
6.035603E-02
6.361324E-02
6.414170E-02
6.469904E-02
6.525349E-02
6.741664E-02
6.802094E-02
6.877202E-02
7.182163E-02
7.142718E-02
7.100486E-02
7.243956E-02
7.366045E-02
7.696056E-02
7.539184E-02
7.640442E-02
7.604117E-02
7.857958E-02
7.527281E-02
7.524244E-02
7.723911E-02
7.605765E-02
7.663920E-02
7.713191E-02
7.670923E-02
7.290357E-02
7.737316E-02
7.517720E-02
7.453108E-02
7.554245E-02
7.560011E-02
7.108056E-02
7.202131E-02
7.284033E-02
7.413213E-02
7.009986E-02
7.014105E-02
6.817066E-02
6.892107E-02
6.719000E-02
6.507527E-02
6.429794E-02
6.264295E-02
6.211831E-02
6.120831E-02
5.992814E-02
5.872634E-02
5.861097E-02
5.581112E-02
5.497233E-02
5.267764E-02
5.077700E-02
4.864644E-02
4.709532E-02
4.494323E-02
4.403133E-02
4.256220E-02
4.088136E-02
3.882622E-02
3.640868E-02
3.502359E-02
3.251126E-02
3.079918E-02
2.909853E-02
2.668706E-02
2.491890E-02
2.280173E-02
2.128787E-02
1.966425E-02
1.732669E-02
1.564144E-02
1.441389E-02
1.260296E-02
1.142604E-02
9.800120E-03
8.419242E-03
7.344161E-03
6.257843E-03
5.639703E-03
4.728065E-03
4.055201E-03
3.761911E-03
3.220918E-03
3.564939E-03
3.482478E-03
3.312787E-03
2.999997E-03
3.053578E-03
3.218708E-03
2.860634E-03
2.568283E-03
2.314339E-03
2.022733E-03
2.047725E-03
2.122364E-03
1.874230E-03
1.501400E-03
1.129916E-03
1.375893E-03
1.222378E-03
2.145597E-03
4.045623E-03
2.414013E-04
2.034910E-05
2.503903E-05
-5.809472E-05
2.193986E-04
2.936841E-04
1.176172E-06
8.055047E-06
1.365352E-04
2.280263E-05
4.985526E-05
1.708457E-06
2.107067E-04
5.897548E-05
-7.867207E-05
-5.079338E-05
-7.984434E-07
-7.649437E-05
-1.165878E-04
-4.658343E-05
-5.040245E-07
-1.528446E-04
-5.621687E-05
-1.728728E-04
5.356227E-05
-1.075833E-04
5.246998E-05
-4.451200E-04
-3.029041E-04
-2.433056E-04
-4.023305E-04
-2.441688E-04
-2.406004E-04
-4.492528E-03
-1.621171E-03
-1.924679E-02
3.485880E-03
4.730650E-03
1.642378E-01
7.464968E-02
-2.723799E-05
-2.089686E-04
2.263494E-05
2.789366E-04
-3.054710E-05
8.602028E-05
3.844647E-04
1.029959E-03
9.705481E-04
1.034989E-03
1.842327E-03
1.848322E-03
2.332109E-03
2.572789E-03
3.140856E-03
3.211123E-03
3.395178E-03
3.670436E-03
3.847289E-03
4.150640E-03
4.255932E-03
4.111826E-03
4.035059E-03
4.107120E-03
4.324230E-03
4.867897E-03
5.490725E-03
6.549801E-03
7.691697E-03
8.894571E-03
9.890265E-03
1.156194E-02
1.311582E-02
1.490858E-02
1.645591E-02
1.799129E-02
1.983416E-02
2.205678E-02
2.343984E-02
2.537240E-02
2.751882E-02
2.988672E-02
3.169466E-02
3.411318E-02
3.576758E-02
3.741973E-02
3.969177E-02
4.056754E-02
4.306067E-02
4.458054E-02
4.696350E-02
4.845420E-02
5.122246E-02
5.155431E-02
5.389621E-02
5.520901E-02
5.738766E-02
5.866777E-02
6.100236E-02
6.243568E-02
6.454342E-02
6.376136E-02
6.481592E-02
6.522078E-02
6.820372E-02
7.025842E-02
7.123961E-02
6.979307E-02
7.171607E-02
7.170318E-02
7.406500E-02
7.527703E-02
7.577368E-02
7.424264E-02
7.327996E-02
7.325398E-02
7.306625E-02
7.295083E-02
7.577198E-02
7.982642E-02
7.684171E-02
7.801666E-02
7.711154E-02
7.510519E-02
7.678943E-02
7.701792E-02
7.637684E-02
7.314464E-02
7.684095E-02
7.736033E-02
7.104434E-02
7.179382E-02
7.228994E-02
7.490348E-02
6.875981E-02
6.621490E-02
6.847427E-02
6.846222E-02
6.818621E-02
6.578800E-02
6.440868E-02
6.162537E-02
6.191722E-02
6.057364E-02
5.868987E-02
5.811916E-02
5.840136E-02
5.539778E-02
5.378540E-02
5.226728E-02
5.124911E-02
4.919881E-02
4.694622E-02
4.564689E-02
4.440887E-02
4.343947E-02
4.115929E-02
3.843020E-02
3.594301E-02
3.458044E-02
3.241294E-02
3.042508E-02
2.871594E-02
2.688159E-02
2.482230E-02
2.310473E-02
2.112712E-02
1.933533E-02
1.760649E-02
1.527099E-02
1.402185E-02
1.253508E-02
1.092290E-02
9.506434E-03
8.649101E-03
7.476066E-03
6.239141E-03
5.292530E-03
4.170121E-03
3.986178E-03
3.764176E-03
3.260468E-03
3.438370E-03
3.400552E-03
3.189234E-03
3.069982E-03
2.784599E-03
2.784602E-03
2.622748E-03
2.453557E-03
2.486495E-03
2.197689E-03
1.658257E-03
1.519579E-03
1.693364E-03
1.604979E-03
1.447048E-03
1.294424E-03
7.748193E-04
3.282265E-03
2.825469E-03
2.026482E-04
1.923150E-04
1.242350E-04
3.871214E-04
2.368310E-04
-7.729049E-06
-8.336487E-05
-3.961596E-05
8.439180E-05
2.322666E-04
1.836909E-04
-1.297416E-04
3.174603E-04
1.328796E-04
-8.293654E-05
-9.257735E-05
-2.516766E-05
-1.451556E-04
-5.354212E-05
-4.921056E-05
-6.886316E-05
-1.467281E-04
-2.099265E-04
-3.277917E-04
-2.850818E-04
-7.539825E-05
-3.929734E-05
-3.170432E-04
-2.792295E-04
-2.449781E-04
-2.252728E-04
-3.100065E-04
-3.782806E-04
6.191846E-05
-1.073250E-01
1.766061E-02
-1.859195E-03
4.651596E-03
-4.346648E-03
6.274660E-03
-2.304618E-04
-2.262327E-04
2.100642E-04
1.005379E-04
-5.745065E-05
4.651882E-05
3.966367E-04
1.069347E-03
1.061142E-03
9.556512E-04
1.361325E-03
1.971218E-03
2.324363E-03
2.519469E-03
2.845050E-03
2.859902E-03
3.419890E-03
3.481308E-03
3.780226E-03
4.003108E-03
3.971830E-03
3.979726E-03
3.811250E-03
4.070855E-03
4.115586E-03
4.828532E-03
5.767118E-03
6.547757E-03
7.467256E-03
8.994156E-03
1.034999E-02
1.164551E-02
1.349832E-02
1.478187E-02
1.606051E-02
1.816957E-02
2.040962E-02
2.240112E-02
2.397657E-02
2.605973E-02
2.767283E-02
2.946299E-02
3.121101E-02
3.333771E-02
3.540671E-02
3.688472E-02
3.873163E-02
4.056402E-02
4.257896E-02
4.406539E-02
4.690947E-02
4.834741E-02
5.055714E-02
5.264109E-02
5.412018E-02
5.482219E-02
5.677017E-02
5.822113E-02
5.977194E-02
6.155190E-02
6.432406E-02
6.489542E-02
6.628750E-02
6.757992E-02
7.070978E-02
6.949793E-02
7.036801E-02
6.979415E-02
7.206886E-02
7.065619E-02
7.397992E-02
7.421536E-02
7.579711E-02
7.488346E-02
7.605903E-02
7.603616E-02
7.501785E-02
7.623919E-02
7.501599E-02
7.641835E-02
7.209378E-02
7.745212E-02
7.531440E-02
7.568275E-02
7.540096E-02
7.465676E-02
7.583133E-02
7.636169E-02
7.443419E-02
7.428544E-02
7.350986E-02
7.319964E-02
7.157552E-02
7.170410E-02
6.820189E-02
6.949924E-02
6.867928E-02
6.502470E-02
6.488679E-02
6.726911E-02
6.410872E-02
6.178206E-02
6.320128E-02
6.028154E-02
5.871840E-02
5.794642E-02
5.606191E-02
5.401615E-02
5.298030E-02
5.181774E-02
5.060255E-02
4.932070E-02
4.695680E-02
4.478663E-02
4.393768E-02
4.294108E-02
4.192092E-02
3.867905E-02
3.585206E-02
3.433780E-02
3.261667E-02
3.018825E-02
2.851893E-02
2.676670E-02
2.449698E-02
2.318024E-02
2.103231E-02
1.985517E-02
1.757427E-02
1.589434E-02
1.469905E-02
1.293884E-02
1.093604E-02
9.976628E-03
8.485510E-03
7.363018E-03
6.232675E-03
5.546489E-03
4.754399E-03
4.317764E-03
3.922360E-03
3.526797E-03
3.555470E-03
3.290885E-03
2.995961E-03
2.921994E-03
2.721755E-03
2.872036E-03
2.685057E-03
2.308676E-03
2.194566E-03
1.993455E-03
1.905589E-03
1.343168E-03
1.514351E-03
1.246426E-03
8.889192E-04
7.672761E-04
8.477343E-04
1.078010E-03
1.471140E-03
6.050311E-04
4.469024E-04
2.257867E-04
5.699217E-04
2.466011E-04
-4.759681E-05
-2.575305E-05
5.759115E-05
2.598458E-05
1.754523E-06
-4.150509E-05
2.950179E-05
3.757651E-05
1.118025E-04
4.396606E-05
-5.403935E-05
9.105721E-05
3.481327E-05
-9.770392E-05
-7.291567E-05
-1.166904E-04
-1.503939E-04
-1.941040E-04
-1.833292E-04
-1.459040E-04
-1.726794E-04
-1.119156E-04
-2.635278E-04
-4.013620E-04
-2.749677E-04
-2.990426E-04
-2.862178E-04
-2.576243E-04
-1.189877E-04
1.222962E-01
-2.981326E-02
-4.090268E-03
3.937221E-03
-2.191835E-01
1.449145E-02
-2.668418E-04
-4.387923E-05
2.937473E-04
1.754776E-04
1.839582E-04
3.229783E-04
4.008111E-04
1.090545E-03
1.155743E-03
1.139801E-03
1.394081E-03
1.787771E-03
2.112746E-03
2.110230E-03
2.683942E-03
3.255120E-03
3.565469E-03
3.485827E-03
3.802146E-03
3.936821E-03
3.989646E-03
3.893107E-03
3.900324E-03
4.322094E-03
4.376108E-03
4.927887E-03
5.779949E-03
6.436353E-03
7.731694E-03
9.116765E-03
1.041305E-02
1.122600E-02
1.316009E-02
1.447372E-02
1.594420E-02
1.774042E-02
2.007283E-02
2.166992E-02
2.335663E-02
2.553547E-02
2.724176E-02
2.924348E-02
3.100493E-02
3.319931E-02
3.503102E-02
3.679649E-02
3.929353E-02
4.090905E-02
4.256211E-02
4.433803E-02
4.656588E-02
4.811922E-02
4.939481E-02
5.400595E-02
5.523398E-02
5.522767E-02
5.569407E-02
5.697323E-02
5.892115E-02
6.258615E-02
6.512795E-02
6.455658E-02
6.712152E-02
6.682524E-02
6.741458E-02
7.108385E-02
7.278490E-02
7.153985E-02
7.016541E-02
7.211674E-02
7.038396E-02
7.183170E-02
7.329541E-02
7.426665E-02
7.531036E-02
7.714829E-02
7.404492E-02
7.622954E-02
7.879880E-02
7.712440E-02
7.424873E-02
7.463375E-02
7.619353E-02
7.430885E-02
7.637294E-02
7.437549E-02
7.268384E-02
7.487375E-02
7.787156E-02
7.477080E-02
7.338950E-02
7.180899E-02
7.270385E-02
7.066083E-02
7.215065E-02
7.008996E-02
6.981453E-02
6.700061E-02
6.563581E-02
6.616786E-02
6.369683E-02
6.126033E-02
6.205710E-02
5.992817E-02
5.960283E-02
5.823126E-02
5.770481E-02
5.587812E-02
5.370071E-02
5.216967E-02
5.051468E-02
4.937885E-02
4.719413E-02
4.574021E-02
4.429340E-02
4.268944E-02
4.067446E-02
3.886887E-02
3.693376E-02
3.426968E-02
3.285841E-02
3.110032E-02
2.923492E-02
2.700141E-02
2.450261E-02
2.306909E-02
2.134378E-02
1.954272E-02
1.752943E-02
1.596444E-02
1.414580E-02
1.269499E-02
1.122832E-02
9.748125E-03
8.465263E-03
7.282422E-03
5.959333E-03
5.369708E-03
5.157582E-03
4.322082E-03
3.923895E-03
3.354887E-03
3.440848E-03
2.929533E-03
2.966120E-03
2.693880E-03
2.887458E-03
2.992740E-03
2.678897E-03
2.543977E-03
2.263381E-03
1.849004E-03
1.955974E-03
1.882732E-03
1.952485E-03
1.732026E-03
8.981865E-04
6.576714E-04
6.457739E-04
8.725828E-04
5.702675E-04
4.800859E-04
2.649709E-04
3.518064E-04
1.862638E-04
1.370642E-04
1.483517E-04
-2.651131E-05
1.187020E-04
2.952402E-04
2.034232E-04
6.366338E-05
3.181561E-05
2.607679E-04
1.229102E-04
9.039655E-05
7.163065E-05
1.560811E-05
-6.118484E-05
-2.158578E-04
-7.431818E-05
-1.470913E-04
-7.199848E-05
-8.463385E-05
-2.209881E-04
-1.706775E-04
-2.210800E-04
1.215446E-05
-3.268192E-04
-4.451077E-04
-1.970285E-04
-4.083576E-04
-5.135354E-04
-4.170436E-04
-2.591568E-02
-2.631845E-01
-1.145516E-01
-3.604918E-03
-1.196776E-03
1.446966E-02
3.672996E-02
-8.545838E-05
-1.293283E-04
1.485258E-04
-6.061885E-05
2.587445E-04
5.360844E-04
6.348064E-04
7.898259E-04
1.265230E-03
1.216972E-03
1.530652E-03
2.292439E-03
2.525655E-03
2.461795E-03
2.752879E-03
3.325006E-03
3.423014E-03
3.480067E-03
3.654320E-03
4.260899E-03
4.108658E-03
3.730864E-03
3.739315E-03
3.959085E-03
4.411971E-03
5.178684E-03
5.720102E-03
6.249880E-03
7.195185E-03
8.683474E-03
1.015023E-02
1.163530E-02
1.278604E-02
1.461420E-02
1.648286E-02
1.784344E-02
1.989197E-02
2.195193E-02
2.324190E-02
2.499992E-02
2.745050E-02
2.894931E-02
3.083037E-02
3.277569E-02
3.426921E-02
3.637937E-02
3.864596E-02
4.073485E-02
4.235381E-02
4.410973E-02
4.589064E-02
4.782428E-02
4.916503E-02
5.293224E-02
5.454212E-02
5.624455E-02
5.639275E-02
5.875771E-02
5.806900E-02
6.233498E-02
6.326707E-02
6.416912E-02
6.699929E-02
6.719015E-02
6.728306E-02
6.934522E-02
7.265225E-02
7.295669E-02
7.124214E-02
7.436314E-02
7.149119E-02
7.180559E-02
7.194936E-02
7.441523E-02
7.382240E-02
7.550899E-02
7.389666E-02
7.725761E-02
7.739028E-02
7.665249E-02
7.639473E-02
7.568604E-02
7.631681E-02
7.564180E-02
7.839869E-02
7.666503E-02
7.459022E-02
7.448183E-02
7.608080E-02
7.554507E-02
7.566414E-02
7.530839E-02
7.388509E-02
7.266875E-02
7.177715E-02
6.948753E-02
6.953101E-02
6.575430E-02
6.550789E-02
6.731226E-02
6.317913E-02
6.336496E-02
6.356969E-02
6.024638E-02
5.940632E-02
5.795515E-02
5.802868E-02
5.474490E-02
5.326416E-02
5.139747E-02
5.065917E-02
4.870647E-02
4.809614E-02
4.665103E-02
4.393320E-02
4.217304E-02
4.064463E-02
3.850594E-02
3.679441E-02
3.436901E-02
3.291312E-02
3.108139E-02
2.877740E-02
2.733166E-02
2.505772E-02
2.314261E-02
2.122841E-02
1.931193E-02
1.764246E-02
1.600111E-02
1.450530E-02
1.269774E-02
1.081091E-02
9.639162E-03
8.717211E-03
7.610039E-03
6.625020E-03
5.676019E-03
5.190332E-03
4.682699E-03
3.817458E-03
3.562714E-03
3.534624E-03
3.351537E-03
3.195809E-03
3.211267E-03
3.220845E-03
3.297248E-03
2.562849E-03
2.217590E-03
2.008535E-03
1.471134E-03
1.609622E-03
1.782689E-03
1.786281E-03
1.861658E-03
1.023888E-03
1.037399E-03
5.965032E-04
3.980036E-04
4.234351E-04
4.827165E-04
2.100591E-04
2.930004E-04
2.684571E-04
2.872551E-04
2.459422E-04
1.122427E-04
1.369084E-04
6.703521E-05
-1.616334E-05
-2.768264E-05
-1.267165E-04
-1.802628E-04
-1.843849E-04
1.203686E-05
5.357969E-05
3.545589E-05
2.836901E-05
4.817887E-05
-6.986262E-06
-2.989018E-05
-3.048665E-05
-2.477679E-04
-2.375013E-04
-1.288044E-04
-9.225000E-05
-9.916359E-05
-3.683643E-04
-2.802597E-04
-4.350603E-04
-1.742676E-04
-1.715858E-04
-1.935411E-04
-2.531863E-04
8.780973E-02
6.724940E-02
1.212687E-03
2.236171E-02
-3.428060E-02
-2.959635E-02
-1.157071E-05
-1.723979E-04
-1.133102E-04
1.817100E-05
2.838912E-04
4.797188E-04
4.598549E-04
8.900066E-04
1.523257E-03
2.020971E-03
1.882168E-03
2.289639E-03
2.571186E-03
2.758495E-03
3.237941E-03
3.383989E-03
3.668205E-03
3.799756E-03
3.775376E-03
3.952765E-03
4.314300E-03
3.959615E-03
3.923000E-03
4.095599E-03
4.150405E-03
5.073882E-03
5.681059E-03
6.800570E-03
7.615652E-03
8.927772E-03
9.816162E-03
1.137164E-02
1.267011E-02
1.541002E-02
1.667059E-02
1.798303E-02
1.972872E-02
2.195573E-02
2.321947E-02
2.536050E-02
2.667324E-02
2.844315E-02
3.112221E-02
3.291851E-02
3.448800E-02
3.651485E-02
3.919384E-02
4.128824E-02
4.278888E-02
4.474477E-02
4.638913E-02
4.860202E-02
5.042458E-02
5.342475E-02
5.414773E-02
5.498009E-02
5.710375E-02
5.838212E-02
6.018222E-02
6.215240E-02
6.278770E-02
6.268637E-02
6.561065E-02
6.812537E-02
6.849665E-02
6.718971E-02
6.926364E-02
7.005402E-02
6.861081E-02
7.333476E-02
7.243225E-02
7.585351E-02
7.557270E-02
7.817613E-02
7.415047E-02
7.504314E-02
6.804700E-02
7.943485E-02
7.259625E-02
7.842547E-02
7.440640E-02
7.846352E-02
7.292746E-02
7.388762E-02
8.007667E-02
7.483160E-02
7.488937E-02
7.384399E-02
7.219838E-02
7.342416E-02
7.218080E-02
7.112604E-02
7.051229E-02
7.024681E-02
6.850034E-02
6.981693E-02
6.883136E-02
6.773828E-02
6.720769E-02
6.488213E-02
6.322979E-02
6.413495E-02
6.245991E-02
6.041412E-02
5.878582E-02
5.814945E-02
5.765127E-02
5.492409E-02
5.434032E-02
5.236854E-02
5.191393E-02
4.963048E-02
4.749109E-02
4.437832E-02
4.325056E-02
4.130785E-02
3.972083E-02
3.818305E-02
3.653934E-02
3.452899E-02
3.318232E-02
3.104586E-02
2.877478E-02
2.677286E-02
2.549458E-02
2.394330E-02
2.168568E-02
1.929754E-02
1.791338E-02
1.612821E-02
1.457745E-02
1.235896E-02
1.098698E-02
9.718092E-03
8.573698E-03
7.461903E-03
6.348909E-03
5.939023E-03
4.991872E-03
4.411305E-03
4.136815E-03
3.645770E-03
3.418960E-03
3.292643E-03
3.067617E-03
3.106162E-03
3.098183E-03
2.639519E-03
2.490025E-03
2.326604E-03
2.097143E-03
1.313954E-03
1.159810E-03
1.647729E-03
1.798772E-03
1.538574E-03
1.072796E-03
1.024192E-03
9.787307E-04
6.680583E-04
5.769597E-04
3.454168E-04
3.015487E-04
3.763038E-04
3.466731E-04
3.604129E-04
1.293272E-04
1.960571E-04
1.424346E-04
-4.947714E-05
-2.290707E-05
2.878152E-05
-1.804906E-04
6.187105E-06
3.080922E-05
1.022424E-04
4.536353E-05
8.807937E-06
5.478940E-05
-3.556013E-05
-4.975066E-05
-5.160112E-05
-1.035325E-04
-2.375271E-04
-6.117906E-05
-1.693114E-04
-1.757892E-04
-7.627198E-07
-1.631832E-04
-2.055016E-04
-3.227657E-04
-3.881009E-04
-1.934789E-04
-2.542037E-04
9.985173E-03
9.470523E-02
3.642931E-02
9.964414E-04
5.740806E-03
2.290655E-01
3.830969E-02
2.746058E-04
1.253836E-04
1.086030E-04
3.615059E-04
5.732675E-04
3.502194E-04
4.787007E-04
1.149908E-03
1.502948E-03
1.887574E-03
2.048719E-03
2.270968E-03
2.477710E-03
2.727787E-03
3.191211E-03
3.248714E-03
3.566802E-03
3.647584E-03
3.911201E-03
3.713652E-03
4.057791E-03
3.934829E-03
3.785745E-03
4.069292E-03
4.187727E-03
4.942562E-03
5.808201E-03
6.504802E-03
7.330128E-03
8.797732E-03
1.006384E-02
1.073701E-02
1.297555E-02
1.447025E-02
1.696627E-02
1.815492E-02
1.968533E-02
2.202525E-02
2.323539E-02
2.503581E-02
2.635327E-02
2.812055E-02
3.088819E-02
3.306466E-02
3.528707E-02
3.715094E-02
3.991261E-02
4.165663E-02
4.240109E-02
4.434931E-02
4.541385E-02
4.814803E-02
5.055601E-02
5.167886E-02
5.346653E-02
5.467552E-02
5.640371E-02
5.894828E-02
6.072503E-02
6.122736E-02
6.150530E-02
6.488419E-02
6.443209E-02
6.708882E-02
6.556125E-02
6.795897E-02
6.808429E-02
6.900533E-02
6.915264E-02
7.144676E-02
7.359698E-02
7.610615E-02
7.498691E-02
7.458836E-02
7.512003E-02
7.275830E-02
7.465873E-02
7.557329E-02
7.452179E-02
7.585040E-02
7.505398E-02
7.587162E-02
7.673156E-02
7.459404E-02
7.783001E-02
7.454157E-02
7.628277E-02
7.533852E-02
7.483490E-02
7.510535E-02
7.488876E-02
7.214985E-02
7.245521E-02
7.083203E-02
7.144665E-02
6.982939E-02
6.702049E-02
6.833957E-02
6.718168E-02
6.593976E-02
6.473360E-02
6.483949E-02
6.193164E-02
6.015182E-02
6.000990E-02
5.850618E-02
5.728720E-02
5.487875E-02
5.436201E-02
5.229690E-02
5.038877E-02
4.909732E-02
4.788598E-02
4.517724E-02
4.389731E-02
4.164238E-02
3.969873E-02
3.825797E-02
3.671631E-02
3.397584E-02
3.267682E-02
3.061557E-02
2.861323E-02
2.641811E-02
2.487724E-02
2.350163E-02
2.164950E-02
1.907049E-02
1.822779E-02
1.622137E-02
1.443505E-02
1.325724E-02
1.166745E-02
9.747966E-03
8.884912E-03
7.786868E-03
6.741467E-03
5.737526E-03
4.924861E-03
4.150372E-03
3.935735E-03
3.485120E-03
3.313493E-03
3.225986E-03
2.985944E-03
3.045505E-03
2.758461E-03
2.510733E-03
2.635922E-03
2.317131E-03
1.537284E-03
1.296086E-03
1.420434E-03
1.536430E-03
1.415264E-03
1.366362E-03
1.080280E-03
5.973778E-04
6.784048E-04
4.968727E-04
4.628914E-04
5.636504E-04
5.496476E-04
3.263000E-04
5.403162E-04
5.214631E-04
3.958756E-04
2.169637E-04
1.759336E-04
1.296851E-04
1.491799E-04
-3.196193E-05
-2.782474E-05
2.676103E-04
4.850478E-04
-2.494348E-05
-1.154885E-04
-2.079384E-04
1.402871E-05
-1.172356E-04
-1.226077E-04
-8.278008E-05
-1.577191E-04
-1.356275E-04
3.498259E-05
-8.443965E-05
-8.039549E-05
1.434449E-04
-3.022593E-04
-3.963468E-04
-3.072458E-04
-2.114229E-04
-1.106041E-04
-2.069479E-04
-4.357176E-04
-4.304751E-02
-1.283230E-02
-5.571340E-03
-1.518363E-02
2.094541E-02
-7.302987E-03
-1.568283E-05
7.060822E-05
3.757636E-04
4.473803E-04
8.792476E-04
6.409851E-04
9.166558E-04
1.046396E-03
1.111902E-03
1.527344E-03
2.056047E-03
2.545541E-03
2.677547E-03
3.052138E-03
3.024582E-03
3.473311E-03
3.177074E-03
3.721307E-03
3.936593E-03
3.939364E-03
4.187424E-03
4.338895E-03
3.971825E-03
4.155766E-03
4.390596E-03
5.198512E-03
5.506533E-03
6.510868E-03
7.496610E-03
8.657023E-03
9.879530E-03
1.106409E-02
1.304887E-02
1.476224E-02
1.673923E-02
1.787888E-02
1.962115E-02
2.159561E-02
2.366976E-02
2.477676E-02
2.672719E-02
2.878650E-02
3.108001E-02
3.317023E-02
3.538604E-02
3.759267E-02
3.956727E-02
4.092951E-02
4.238468E-02
4.437056E-02
4.571876E-02
4.772680E-02
4.999408E-02
5.107736E-02
5.337586E-02
5.531015E-02
5.601194E-02
5.940936E-02
6.043369E-02
6.207077E-02
6.367924E-02
6.525966E-02
6.563426E-02
6.517326E-02
6.529399E-02
6.974817E-02
6.959593E-02
7.171383E-02
7.274786E-02
7.126298E-02
7.065488E-02
7.132471E-02
7.263654E-02
7.387203E-02
7.647612E-02
7.222349E-02
7.633704E-02
7.590687E-02
7.545940E-02
7.521986E-02
7.468997E-02
7.590541E-02
7.687118E-02
7.773405E-02
7.614279E-02
7.372947E-02
7.840641E-02
7.731998E-02
7.384879E-02
7.412349E-02
7.349093E-02
7.074098E-02
6.946209E-02
7.078925E-02
7.079261E-02
6.999673E-02
6.890434E-02
6.881671E-02
6.765776E-02
6.559556E-02
6.272101E-02
6.448924E-02
6.315125E-02
6.159399E-02
5.998753E-02
5.757209E-02
5.676829E-02
5.559090E-02
5.452191E-02
5.205301E-02
5.075707E-02
5.006161E-02
4.738033E-02
4.496819E-02
4.316973E-02
4.145802E-02
4.000318E-02
3.763855E-02
3.600063E-02
3.462411E-02
3.306495E-02
3.072995E-02
2.859550E-02
2.724629E-02
2.533624E-02
2.378230E-02
2.180662E-02
1.938820E-02
1.793065E-02
1.598344E-02
1.423070E-02
1.318495E-02
1.150211E-02
9.906398E-03
8.905040E-03
7.899169E-03
6.912233E-03
6.037775E-03
4.846293E-03
4.091501E-03
3.453370E-03
3.218146E-03
3.322900E-03
3.021087E-03
3.006823E-03
3.031607E-03
2.673471E-03
2.583448E-03
2.428941E-03
2.186677E-03
1.734977E-03
1.558203E-03
1.493829E-03
1.615413E-03
1.173851E-03
1.189502E-03
9.667935E-04
4.304882E-04
4.820663E-04
4.226778E-04
5.009697E-04
7.211656E-04
7.372218E-04
2.784163E-04
4.793611E-04
4.671405E-04
8.941339E-05
7.065636E-05
-7.499733E-05
1.974252E-04
1.873227E-04
2.475533E-04
-8.337084E-06
9.329415E-04
8.133704E-04
-3.075641E-04
-1.779852E-04
-1.424383E-04
-2.337354E-04
-1.063291E-04
-1.285255E-04
-1.808950E-04
-2.209475E-04
-2.176178E-04
-1.364335E-04
8.398135E-05
-1.181992E-04
8.245482E-05
-2.108626E-04
-2.099633E-04
-3.864682E-04
-1.126290E-03
2.711626E-04
1.681156E-04
-1.945642E-04
3.543935E-02
6.241884E-03
-1.512848E-03
-5.587720E-04
1.393160E-02
-9.154095E-03
-1.269637E-04
4.990460E-05
3.574357E-04
3.729910E-04
4.414318E-04
6.597616E-04
1.020313E-03
1.242033E-03
1.593590E-03
1.876338E-03
2.060422E-03
2.172973E-03
2.226670E-03
2.871930E-03
3.146700E-03
3.225254E-03
3.527167E-03
3.703305E-03
3.840519E-03
3.920686E-03
4.538103E-03
4.191514E-03
4.191801E-03
4.119533E-03
4.438697E-03
4.868406E-03
5.481683E-03
6.658655E-03
8.001950E-03
8.868063E-03
1.003597E-02
1.109166E-02
1.322704E-02
1.471048E-02
1.642271E-02
1.739193E-02
1.926071E-02
2.117640E-02
2.356819E-02
2.497551E-02
2.734885E-02
2.921321E-02
3.073679E-02
3.335689E-02
3.624818E-02
3.747144E-02
3.924983E-02
4.127432E-02
4.296158E-02
4.411532E-02
4.599768E-02
4.863733E-02
5.038082E-02
5.165250E-02
5.406260E-02
5.516319E-02
5.633122E-02
5.870466E-02
6.025906E-02
6.162146E-02
6.264925E-02
6.565967E-02
6.365954E-02
6.323967E-02
6.589676E-02
7.050488E-02
6.962637E-02
7.324457E-02
7.485636E-02
7.116464E-02
7.319363E-02
7.331254E-02
7.510097E-02
7.607700E-02
7.636631E-02
7.477317E-02
7.645260E-02
7.637134E-02
7.581467E-02
7.490343E-02
7.469634E-02
7.871646E-02
7.866805E-02
7.833239E-02
7.635561E-02
7.278371E-02
7.364702E-02
7.528661E-02
7.433048E-02
7.326640E-02
7.366703E-02
7.356687E-02
7.271765E-02
7.112977E-02
7.058591E-02
6.950855E-02
6.853255E-02
6.750739E-02
6.651066E-02
6.576759E-02
6.521417E-02
6.353226E-02
6.263456E-02
6.127673E-02
5.924892E-02
5.798335E-02
5.735773E-02
5.554957E-02
5.429339E-02
5.230934E-02
5.104590E-02
4.957944E-02
4.796605E-02
4.538322E-02
4.348123E-02
4.233114E-02
4.014932E-02
3.792583E-02
3.655790E-02
3.564291E-02
3.340141E-02
3.077293E-02
2.925628E-02
2.778245E-02
2.529681E-02
2.334780E-02
2.204843E-02
1.960079E-02
1.793608E-02
1.606580E-02
1.467339E-02
1.286291E-02
1.134225E-02
9.969544E-03
8.888307E-03
7.681238E-03
6.713794E-03
5.651817E-03
5.101080E-03
4.150156E-03
3.589379E-03
3.223653E-03
3.070829E-03
3.041954E-03
3.058919E-03
2.879777E-03
2.715681E-03
2.577247E-03
2.382374E-03
2.016851E-03
1.889098E-03
1.800622E-03
1.405606E-03
1.262249E-03
8.462216E-04
1.042614E-03
1.078289E-03
5.173894E-04
7.562549E-04
4.817168E-04
2.901875E-04
3.456105E-04
4.535078E-04
2.085495E-04
2.779477E-04
2.632947E-04
1.733009E-04
1.251493E-04
1.089697E-04
1.876414E-04
5.074225E-05
-5.255270E-06
-5.748771E-05
-7.279429E-05
-1.523531E-04
-1.842105E-04
-2.048406E-04
3.525385E-05
1.070169E-04
-2.328326E-05
9.750668E-06
-5.510047E-05
-1.760405E-04
-1.867013E-04
3.101126E-04
3.792602E-04
-6.746100E-05
-1.175678E-05
-3.519822E-04
-2.330200E-04
-3.179813E-04
-6.913986E-04
-1.930903E-04
-9.427204E-05
-1.276876E-04
1.197346E-01
-2.594376E-03
-4.006594E-03
6.015479E-03
5.496498E-02
1.269005E-02
-5.160118E-05
-5.466367E-05
1.055834E-04
2.226314E-04
4.978863E-04
5.921131E-04
8.719293E-04
9.504552E-04
1.341937E-03
1.516122E-03
1.429713E-03
2.083442E-03
2.218065E-03
3.089073E-03
3.225264E-03
3.385296E-03
3.565008E-03
3.819875E-03
4.111985E-03
4.418344E-03
4.559733E-03
4.437813E-03
4.480986E-03
4.287148E-03
4.412074E-03
5.155402E-03
5.736465E-03
6.995387E-03
7.863781E-03
8.783845E-03
9.784788E-03
1.163565E-02
1.327106E-02
1.477333E-02
1.595045E-02
1.749125E-02
1.928986E-02
2.100689E-02
2.289107E-02
2.498602E-02
2.771985E-02
2.950656E-02
3.173967E-02
3.383514E-02
3.657917E-02
3.741212E-02
3.905439E-02
4.107596E-02
4.234266E-02
4.365844E-02
4.602816E-02
4.873227E-02
5.079926E-02
5.134564E-02
5.313965E-02
5.535168E-02
5.805681E-02
5.879667E-02
5.937349E-02
6.123110E-02
6.298072E-02
6.570696E-02
6.553316E-02
6.619755E-02
6.701725E-02
6.862394E-02
6.921312E-02
6.980909E-02
7.145708E-02
7.256290E-02
7.247073E-02
7.078514E-02
7.121331E-02
7.507179E-02
7.643471E-02
7.642756E-02
7.627475E-02
7.509785E-02
7.500152E-02
7.687569E-02
7.775890E-02
7.621445E-02
7.615334E-02
7.678983E-02
7.484296E-02
7.374938E-02
7.428384E-02
7.469829E-02
7.499506E-02
7.081559E-02
7.348698E-02
7.060789E-02
7.360404E-02
7.023226E-02
6.929869E-02
6.925425E-02
6.930999E-02
6.719220E-02
6.781214E-02
6.731224E-02
6.542714E-02
6.371928E-02
6.142393E-02
6.145849E-02
6.069926E-02
5.854577E-02
5.567386E-02
5.455578E-02
5.413905E-02
5.257507E-02
5.039106E-02
4.882759E-02
4.706524E-02
4.571684E-02
4.419409E-02
4.151675E-02
3.966998E-02
3.802212E-02
3.645558E-02
3.515883E-02
3.302019E-02
3.128179E-02
2.915647E-02
2.750693E-02
2.564115E-02
2.326194E-02
2.161215E-02
2.004168E-02
1.756062E-02
1.610729E-02
1.460343E-02
1.278441E-02
1.129923E-02
9.766767E-03
8.991663E-03
7.593481E-03
6.214944E-03
5.455646E-03
4.968122E-03
3.922882E-03
3.523094E-03
3.067918E-03
2.977599E-03
3.119615E-03
2.890293E-03
2.835452E-03
2.815840E-03
2.726603E-03
2.481082E-03
2.013879E-03
1.590666E-03
1.303233E-03
1.377994E-03
1.153405E-03
1.186943E-03
1.269285E-03
1.176406E-03
1.379399E-03
5.748039E-04
5.999905E-04
4.402341E-04
4.563660E-04
2.458253E-04
2.128509E-04
4.141011E-07
1.194057E-04
2.672438E-04
2.840063E-04
3.150523E-04
3.212637E-04
9.755994E-05
3.072894E-04
-9.809943E-05
3.622251E-04
9.896099E-05
-2.003854E-05
-8.650831E-06
-2.065567E-04
-2.631051E-06
-1.011075E-04
1.010062E-05
2.663859E-05
2.279538E-04
-5.892591E-05
-4.186336E-05
-1.267230E-04
-1.353403E-04
-2.067688E-05
-2.508586E-04
-2.722749E-04
-2.941504E-04
-9.449008E-04
-8.596573E-05
-2.865946E-04
-2.149762E-04
4.565845E-02
-4.387250E-02
-8.322049E-03
9.926518E-03
2.183256E-02
3.770981E-02
1.289753E-04
1.291740E-04
3.362767E-06
3.100668E-04
4.713497E-04
2.005085E-04
3.743573E-04
1.061050E-03
8.752333E-04
1.395584E-03
1.430642E-03
2.170210E-03
2.135004E-03
2.361626E-03
2.872335E-03
3.022188E-03
3.553577E-03
4.119036E-03
3.989988E-03
4.280219E-03
4.439379E-03
4.061693E-03
4.177008E-03
4.041392E-03
4.272464E-03
5.229062E-03
5.940387E-03
6.617637E-03
7.542596E-03
8.920138E-03
1.009298E-02
1.186555E-02
1.327957E-02
1.488107E-02
1.647018E-02
1.790993E-02
1.964071E-02
2.143018E-02
2.308906E-02
2.590373E-02
2.757047E-02
2.978384E-02
3.104988E-02
3.316047E-02
3.451058E-02
3.801493E-02
3.899136E-02
4.050985E-02
4.208075E-02
4.399563E-02
4.652960E-02
4.889300E-02
5.042022E-02
5.207544E-02
5.370339E-02
5.585833E-02
5.704795E-02
5.878355E-02
6.007210E-02
6.137146E-02
6.313872E-02
6.695392E-02
6.665220E-02
6.767492E-02
6.613681E-02
7.005017E-02
6.986258E-02
6.858964E-02
7.074266E-02
7.198783E-02
7.210217E-02
7.096787E-02
7.335175E-02
7.435391E-02
7.479538E-02
7.542529E-02
7.370382E-02
7.622762E-02
7.828258E-02
8.054452E-02
7.784415E-02
7.762254E-02
7.576410E-02
7.503351E-02
7.237835E-02
7.581291E-02
7.539317E-02
7.248337E-02
7.166231E-02
7.221059E-02
7.504936E-02
7.313391E-02
7.148138E-02
7.178080E-02
6.978721E-02
7.112833E-02
6.796376E-02
6.669820E-02
6.692474E-02
6.684784E-02
6.393987E-02
6.566656E-02
6.289667E-02
6.097835E-02
5.936417E-02
5.745430E-02
5.668866E-02
5.484846E-02
5.345327E-02
5.225848E-02
5.012220E-02
4.893836E-02
4.691008E-02
4.549192E-02
4.412344E-02
4.201009E-02
3.923670E-02
3.704090E-02
3.621598E-02
3.458010E-02
3.309416E-02
3.132542E-02
2.917815E-02
2.746625E-02
2.543695E-02
2.336955E-02
2.126910E-02
1.916390E-02
1.793217E-02
1.606706E-02
1.458954E-02
1.317072E-02
1.170579E-02
1.001240E-02
8.652780E-03
7.602156E-03
6.590244E-03
5.781671E-03
4.552220E-03
4.033907E-03
3.756640E-03
3.250533E-03
3.268883E-03
3.216719E-03
2.976289E-03
2.871290E-03
2.640326E-03
2.594780E-03
2.230810E-03
2.158158E-03
1.815739E-03
1.609040E-03
1.206894E-03
1.292143E-03
1.570281E-03
1.254453E-03
1.407597E-03
1.141686E-03
8.086733E-04
8.071115E-04
6.382960E-04
6.697166E-04
6.225130E-04
3.878114E-04
6.183350E-05
1.766778E-04
7.194905E-05
2.253387E-04
2.466851E-04
1.754761E-05
5.820623E-05
2.530068E-04
5.176782E-05
1.100472E-04
8.385401E-06
-9.292512E-05
-2.684370E-04
-5.148546E-05
3.239503E-05
-1.434239E-04
-6.542141E-06
-1.705541E-04
5.710586E-04
-1.403808E-04
-2.792205E-04
-1.567623E-04
-1.137641E-04
2.710082E-05
-1.951226E-04
-4.329452E-04
-4.516298E-04
-3.246590E-04
-1.602069E-04
-2.560947E-04
-2.848832E-04
-1.099868E-01
-2.197649E-02
2.054885E-03
1.320444E-02
5.244725E-02
-1.731785E-03
9.586500E-05
1.507909E-04
6.513305E-05
2.059593E-04
6.386777E-05
2.343550E-04
8.427659E-04
9.923394E-04
1.261109E-03
1.523123E-03
1.938930E-03
2.218414E-03
2.868127E-03
3.013929E-03
3.347606E-03
3.599084E-03
3.682824E-03
4.058115E-03
4.149485E-03
4.505514E-03
4.531291E-03
4.149828E-03
4.218100E-03
4.418944E-03
4.356001E-03
5.057918E-03
5.522587E-03
6.844150E-03
7.997588E-03
8.926692E-03
1.041347E-02
1.215068E-02
1.358603E-02
1.499985E-02
1.661658E-02
1.820642E-02
1.996658E-02
2.125769E-02
2.418631E-02
2.578111E-02
2.779555E-02
2.918718E-02
3.109224E-02
3.263344E-02
3.471565E-02
3.675319E-02
3.833301E-02
4.047590E-02
4.248093E-02
4.489776E-02
4.668006E-02
4.866502E-02
5.033998E-02
5.176756E-02
5.409741E-02
5.484613E-02
5.648227E-02
5.850455E-02
6.112845E-02
6.267063E-02
6.218688E-02
6.396689E-02
6.298461E-02
6.729829E-02
6.858745E-02
7.112787E-02
7.043467E-02
7.189964E-02
7.071777E-02
7.343916E-02
7.480320E-02
7.362239E-02
7.486397E-02
7.542931E-02
7.462735E-02
7.706443E-02
7.500206E-02
7.417904E-02
7.385388E-02
7.431996E-02
7.579646E-02
7.737273E-02
7.552857E-02
7.843738E-02
7.519357E-02
7.476438E-02
7.550712E-02
7.348170E-02
7.270153E-02
7.336986E-02
7.673507E-02
7.138618E-02
7.092805E-02
7.034021E-02
6.902380E-02
6.947876E-02
7.047211E-02
6.853255E-02
6.728713E-02
6.648383E-02
6.404625E-02
6.593826E-02
6.298760E-02
6.070494E-02
5.861672E-02
5.721520E-02
5.675434E-02
5.445153E-02
5.292770E-02
5.162066E-02
5.022151E-02
4.880804E-02
4.692165E-02
4.525292E-02
4.413712E-02
4.257168E-02
3.991555E-02
3.790459E-02
3.714814E-02
3.411844E-02
3.288639E-02
3.123388E-02
2.869488E-02
2.704390E-02
2.529037E-02
2.316760E-02
2.118472E-02
1.918591E-02
1.809899E-02
1.601070E-02
1.429314E-02
1.266027E-02
1.104369E-02
9.810775E-03
8.660771E-03
7.731647E-03
6.676945E-03
5.693575E-03
5.001737E-03
4.802942E-03
4.128775E-03
3.745368E-03
3.310727E-03
3.285242E-03
3.083517E-03
2.983042E-03
2.575791E-03
2.362729E-03
2.038057E-03
1.596116E-03
1.898720E-03
1.732803E-03
1.479689E-03
1.275621E-03
1.111740E-03
1.157399E-03
9.990676E-04
7.146076E-04
8.621786E-04
3.774475E-04
2.989467E-04
2.271024E-04
2.089069E-04
3.523170E-04
1.807208E-04
1.567622E-04
8.083859E-05
1.088466E-04
-3.327817E-06
-1.207633E-04
-6.594644E-05
2.283664E-05
-9.864657E-05
-1.867861E-06
-6.312453E-05
-4.747900E-05
-1.684603E-04
-4.624982E-04
-3.190464E-04
-1.022987E-04
2.534811E-05
-5.097770E-05
-1.462565E-04
7.045643E-05
-3.379069E-05
-1.426199E-04
-1.647973E-04
-1.245809E-04
-2.273558E-04
-2.552450E-04
-2.056700E-04
-2.149444E-04
-2.866987E-04
-3.577384E-04
-3.672560E-04
-2.263714E-02
-4.322937E-02
-7.731636E-03
9.391666E-03
5.778825E-03
3.243013E-02
-2.154620E-04
1.317740E-04
2.822422E-04
1.376485E-04
1.870489E-04
3.526374E-04
1.006070E-03
1.602837E-03
1.558980E-03
1.871787E-03
2.297655E-03
2.540770E-03
3.039944E-03
2.675247E-03
3.078776E-03
3.326188E-03
3.629624E-03
4.200008E-03
4.163346E-03
4.382846E-03
4.396883E-03
4.577307E-03
4.019132E-03
4.010114E-03
4.420701E-03
5.242743E-03
5.928261E-03
6.885875E-03
7.933730E-03
8.952319E-03
1.033766E-02
1.214153E-02
1.330843E-02
1.458663E-02
1.662471E-02
1.896824E-02
2.008777E-02
2.183481E-02
2.385451E-02
2.610540E-02
2.762054E-02
2.875093E-02
3.101356E-02
3.365350E-02
3.543398E-02
3.648317E-02
3.847659E-02
4.096997E-02
4.280931E-02
4.535839E-02
4.609614E-02
4.796891E-02
5.020480E-02
5.238001E-02
5.355620E-02
5.468521E-02
5.793081E-02
5.810705E-02
6.141587E-02
6.063975E-02
6.286199E-02
6.542616E-02
6.531837E-02
6.769662E-02
6.666969E-02
6.851281E-02
6.889571E-02
7.281426E-02
7.009327E-02
7.242314E-02
7.263925E-02
7.284612E-02
7.515483E-02
7.451955E-02
7.121361E-02
7.358257E-02
7.537351E-02
7.429199E-02
7.451317E-02
7.371439E-02
7.225050E-02
7.590250E-02
7.836240E-02
7.603724E-02
7.861465E-02
7.679671E-02
7.641559E-02
7.817710E-02
7.239539E-02
7.311830E-02
7.366795E-02
7.156839E-02
7.190193E-02
6.977261E-02
7.054039E-02
6.992915E-02
6.962479E-02
6.741688E-02
6.624506E-02
6.771603E-02
6.301796E-02
6.512337E-02
6.257824E-02
6.132188E-02
5.736408E-02
5.721788E-02
5.700416E-02
5.454410E-02
5.408264E-02
5.125948E-02
5.004886E-02
4.890425E-02
4.751522E-02
4.604026E-02
4.380402E-02
4.192596E-02
3.997228E-02
3.850520E-02
3.636919E-02
3.425859E-02
3.269580E-02
3.088533E-02
2.941432E-02
2.739190E-02
2.499989E-02
2.311695E-02
2.156414E-02
1.951014E-02
1.805437E-02
1.577765E-02
1.421213E-02
1.249599E-02
1.134712E-02
9.905116E-03
8.478720E-03
7.532392E-03
6.968606E-03
5.363003E-03
5.318678E-03
4.550783E-03
3.903101E-03
3.556947E-03
3.303449E-03
3.236255E-03
3.053470E-03
3.040707E-03
2.689577E-03
2.368748E-03
2.117411E-03
1.896571E-03
1.649367E-03
1.435324E-03
1.186871E-03
1.169406E-03
1.114049E-03
9.022782E-04
9.274680E-04
8.262237E-04
6.648688E-04
5.273360E-04
4.057574E-04
3.888667E-04
3.279054E-04
4.142078E-04
1.252458E-04
7.037828E-05
-7.935696E-06
3.023570E-05
-1.718035E-05
7.154645E-05
1.715466E-04
4.903723E-05
-5.768546E-05
1.347427E-05
4.566206E-05
-5.223837E-05
-1.584755E-04
-2.049482E-04
-2.360108E-04
-2.435740E-04
-1.171948E-04
1.998231E-04
3.936163E-04
2.409213E-04
3.398192E-04
2.207352E-04
-1.770081E-04
-1.608924E-04
-1.138060E-04
-1.847366E-04
-4.399930E-04
-4.511285E-04
-3.260315E-04
-1.903207E-04
-2.822709E-04
-7.302269E-04
-7.144276E-03
7.489039E-03
2.450735E-02
4.637875E-02
6.452880E-03
2.963667E-04
-6.396963E-05
1.997205E-04
3.430005E-04
6.501696E-04
6.898119E-04
9.184362E-04
1.783442E-03
2.493754E-03
2.412597E-03
2.488989E-03
2.803706E-03
2.775353E-03
2.855269E-03
2.961945E-03
3.127964E-03
3.367306E-03
3.943012E-03
4.354196E-03
4.048835E-03
4.045829E-03
4.017110E-03
3.814216E-03
4.293095E-03
4.573641E-03
5.212284E-03
6.037044E-03
6.950995E-03
7.763131E-03
9.182582E-03
1.040110E-02
1.196318E-02
1.331169E-02
1.435211E-02
1.631271E-02
1.809283E-02
1.935399E-02
2.195210E-02
2.358999E-02
2.557064E-02
2.732374E-02
2.921330E-02
3.111054E-02
3.284048E-02
3.489893E-02
3.690908E-02
3.906876E-02
4.056076E-02
4.207243E-02
4.348642E-02
4.573222E-02
4.828324E-02
4.989799E-02
5.164764E-02
5.269376E-02
5.476584E-02
5.751636E-02
5.856277E-02
6.098151E-02
6.169238E-02
6.335649E-02
6.465536E-02
6.476094E-02
6.826200E-02
6.738680E-02
6.683227E-02
7.230644E-02
7.083323E-02
6.974453E-02
7.242182E-02
7.153023E-02
7.256817E-02
7.638965E-02
7.535833E-02
7.416987E-02
7.297460E-02
7.451642E-02
7.505856E-02
7.571617E-02
7.259772E-02
7.556473E-02
7.706758E-02
7.508179E-02
7.773823E-02
7.645445E-02
7.646801E-02
7.548129E-02
7.705580E-02
7.555603E-02
7.588938E-02
7.295646E-02
7.427540E-02
7.172316E-02
7.298618E-02
7.080777E-02
6.914598E-02
6.694333E-02
6.743112E-02
6.698524E-02
6.452885E-02
6.439294E-02
6.402637E-02
6.189966E-02
6.099819E-02
5.903984E-02
5.849935E-02
5.681917E-02
5.516217E-02
5.389191E-02
5.243085E-02
5.077619E-02
4.826123E-02
4.762431E-02
4.662190E-02
4.382314E-02
4.211382E-02
4.005839E-02
3.873280E-02
3.650889E-02
3.396633E-02
3.291277E-02
3.111444E-02
2.879819E-02
2.721746E-02
2.488630E-02
2.331147E-02
2.145946E-02
1.961720E-02
1.785343E-02
1.595442E-02
1.434307E-02
1.247925E-02
1.130819E-02
9.902760E-03
8.934145E-03
7.376404E-03
6.560830E-03
5.525894E-03
5.024617E-03
4.414705E-03
3.816160E-03
3.627005E-03
3.344395E-03
3.141832E-03
2.990041E-03
2.580665E-03
2.534612E-03
2.253724E-03
2.131003E-03
1.819945E-03
1.486142E-03
1.318293E-03
1.277692E-03
1.150721E-03
9.964115E-04
7.148193E-04
8.664363E-04
8.903938E-04
1.055133E-03
6.029833E-04
4.401784E-04
5.108416E-04
4.149945E-04
4.595961E-04
3.780078E-04
2.617066E-04
2.085789E-04
9.578732E-05
6.363142E-05
1.704452E-04
1.093835E-04
4.344494E-05
-6.859459E-05
-7.072903E-05
-2.003030E-04
-2.021217E-04
-1.025045E-04
-4.743765E-05
-4.242703E-04
-3.545644E-04
-2.278034E-05
-1.985032E-05
4.303561E-06
-1.642784E-05
6.963545E-05
8.262950E-05
-2.517689E-05
-2.398437E-05
-2.171775E-04
-1.750863E-04
-2.345359E-04
-3.319359E-04
-2.693890E-04
-2.150406E-04
-2.129344E-04
4.311601E-02
-1.300339E-02
9.993636E-05
3.242671E-02
9.449288E-03
4.136705E-02
2.268662E-04
-1.042330E-04
1.712825E-04
2.136056E-04
5.486156E-04
7.061646E-04
1.024359E-03
1.775092E-03
2.166342E-03
1.747044E-03
1.969184E-03
2.153763E-03
2.240050E-03
2.479220E-03
2.684973E-03
3.329766E-03
3.399838E-03
3.717143E-03
3.971156E-03
3.722353E-03
4.015678E-03
3.828794E-03
3.676204E-03
3.928250E-03
4.405821E-03
5.369842E-03
6.333316E-03
7.146617E-03
8.243455E-03
9.205247E-03
1.015320E-02
1.201324E-02
1.342840E-02
1.462968E-02
1.614869E-02
1.807296E-02
1.992227E-02
2.187262E-02
2.346505E-02
2.554786E-02
2.739703E-02
2.953588E-02
3.124121E-02
3.355874E-02
3.550835E-02
3.669677E-02
3.884293E-02
4.103875E-02
4.173300E-02
4.361167E-02
4.548855E-02
4.788180E-02
4.894979E-02
5.170750E-02
5.406476E-02
5.555022E-02
5.594718E-02
5.767354E-02
6.144946E-02
6.458401E-02
6.384746E-02
6.593434E-02
6.552375E-02
6.475360E-02
6.752598E-02
6.874046E-02
6.860650E-02
7.031648E-02
7.159009E-02
7.237478E-02
7.293951E-02
7.416511E-02
7.350363E-02
7.437771E-02
7.526701E-02
7.687225E-02
7.639385E-02
7.355700E-02
7.561966E-02
7.450661E-02
7.444290E-02
7.545234E-02
7.549715E-02
7.824931E-02
7.197863E-02
7.391493E-02
7.289017E-02
7.389318E-02
7.222575E-02
7.656191E-02
7.219601E-02
7.202507E-02
7.374366E-02
7.305024E-02
7.207459E-02
6.891016E-02
6.941203E-02
6.689582E-02
6.744963E-02
6.500616E-02
6.477979E-02
6.311424E-02
6.101068E-02
6.054749E-02
5.857774E-02
5.848113E-02
5.685009E-02
5.626958E-02
5.490565E-02
5.306419E-02
5.121594E-02
4.932146E-02
4.721045E-02
4.503311E-02
4.286275E-02
4.198405E-02
4.065099E-02
3.883757E-02
3.702933E-02
3.512434E-02
3.272751E-02
3.087947E-02
2.842139E-02
2.712742E-02
2.556132E-02
2.352318E-02
2.146687E-02
1.977104E-02
1.835549E-02
1.623271E-02
1.471898E-02
1.298782E-02
1.090865E-02
9.686537E-03
8.179631E-03
7.022592E-03
6.520687E-03
5.620195E-03
5.100231E-03
4.281520E-03
3.829147E-03
3.814958E-03
3.540970E-03
3.443982E-03
2.899213E-03
2.780805E-03
2.562882E-03
2.249145E-03
2.359891E-03
2.031932E-03
1.829679E-03
1.441385E-03
1.707830E-03
1.609263E-03
1.214067E-03
1.172080E-03
9.848277E-04
1.109027E-03
6.834672E-04
5.848636E-04
4.214427E-04
4.550172E-04
5.191790E-04
4.001405E-04
1.141900E-04
4.097654E-04
1.732308E-04
1.581906E-04
1.482188E-04
1.082822E-04
9.009530E-05
-2.615628E-05
-5.166738E-05
3.991815E-06
-1.498637E-04
-3.633751E-04
-2.118413E-04
-2.766934E-04
-1.435778E-04
-2.161851E-04
-1.756974E-04
5.145221E-05
1.225019E-04
6.803573E-05
1.314610E-04
2.309062E-04
7.062981E-05
8.368372E-05
-5.292683E-04
-2.234973E-04
-2.168350E-04
-1.347275E-04
2.923051E-05
-7.733954E-05
-1.831921E-04
-8.495991E-03
1.087563E-03
2.795457E-04
3.452040E-02
1.138401E-01
-2.775524E-04
4.594512E-04
3.859010E-04
-7.401214E-05
1.593737E-04
7.616997E-04
8.111502E-04
6.673225E-04
9.127633E-04
1.095956E-03
1.807313E-03
2.104403E-03
1.873065E-03
2.057394E-03
2.480506E-03
2.685821E-03
3.139015E-03
3.134858E-03
3.370074E-03
3.535813E-03
3.591134E-03
3.677063E-03
3.866403E-03
3.884751E-03
4.098682E-03
4.496898E-03
5.511056E-03
6.145119E-03
6.706549E-03
7.761014E-03
8.907383E-03
1.028502E-02
1.198801E-02
1.376037E-02
1.498887E-02
1.625137E-02
1.862690E-02
2.043900E-02
2.218229E-02
2.320669E-02
2.538268E-02
2.703360E-02
2.969952E-02
3.122289E-02
3.326211E-02
3.576546E-02
3.720913E-02
3.859263E-02
4.163093E-02
4.276290E-02
4.401439E-02
4.615167E-02
4.756111E-02
4.985674E-02
5.184255E-02
5.385251E-02
5.500113E-02
5.689734E-02
5.878691E-02
6.045026E-02
6.093140E-02
6.301255E-02
6.538657E-02
6.482365E-02
6.493211E-02
6.839902E-02
6.893047E-02
6.799857E-02
7.067880E-02
7.185434E-02
7.261126E-02
7.231027E-02
7.189246E-02
7.408249E-02
7.559234E-02
7.679749E-02
7.745686E-02
7.611776E-02
7.475504E-02
7.516807E-02
7.593873E-02
7.380968E-02
7.681697E-02
7.703432E-02
8.009784E-02
7.604317E-02
7.280483E-02
7.576575E-02
7.516852E-02
7.372707E-02
7.633585E-02
7.060593E-02
7.378068E-02
7.121121E-02
7.103584E-02
7.108727E-02
7.007257E-02
6.780553E-02
6.803984E-02
6.559496E-02
6.562739E-02
6.505618E-02
6.450799E-02
6.215478E-02
6.132171E-02
5.990837E-02
5.903425E-02
5.663165E-02
5.605413E-02
5.468505E-02
5.272619E-02
5.077377E-02
4.893733E-02
4.787238E-02
4.498501E-02
4.332891E-02
4.233244E-02
4.040992E-02
3.865194E-02
3.649496E-02
3.524642E-02
3.336156E-02
3.134822E-02
2.888580E-02
2.728401E-02
2.565698E-02
2.293994E-02
2.118096E-02
1.997935E-02
1.842132E-02
1.572228E-02
1.413873E-02
1.266192E-02
1.046377E-02
9.719735E-03
8.419613E-03
7.472638E-03
6.362032E-03
5.698311E-03
4.946743E-03
4.492879E-03
3.870938E-03
3.585628E-03
3.450782E-03
3.285589E-03
3.085464E-03
2.995584E-03
2.977462E-03
2.515653E-03
2.374944E-03
2.317048E-03
1.816798E-03
1.432350E-03
1.550841E-03
1.312681E-03
1.266338E-03
1.334378E-03
8.206367E-04
8.585853E-04
6.000864E-04
7.247758E-04
5.952952E-04
4.298687E-04
4.142161E-04
3.939829E-04
2.895080E-04
9.166242E-05
4.902018E-06
3.131984E-04
2.155877E-05
-1.732783E-06
-1.110814E-04
5.575806E-05
-4.500130E-05
1.252634E-05
-2.033121E-04
-4.992139E-04
-1.546098E-04
-1.872653E-04
-1.177439E-05
7.401825E-05
7.543629E-05
-1.763286E-05
-6.827625E-05
1.896630E-05
1.813710E-04
2.314164E-04
5.046039E-05
1.257394E-04
4.569083E-04
3.675128E-04
8.708261E-05
1.599913E-04
1.649291E-04
5.441625E-05
-3.360133E-05
-1.663414E-02
4.819051E-03
4.075922E-03
4.046849E-02
1.099431E-04
1.418791E-04
3.149838E-04
1.977109E-04
3.532941E-04
1.373250E-04
4.454965E-04
5.615324E-04
4.067801E-04
5.898440E-04
9.788907E-04
1.887109E-03
1.891496E-03
1.634531E-03
1.706137E-03
2.502624E-03
2.342466E-03
3.128532E-03
3.113983E-03
3.676557E-03
3.735280E-03
3.588419E-03
3.720818E-03
3.847789E-03
3.683595E-03
3.751170E-03
4.260564E-03
5.114209E-03
6.182848E-03
6.721714E-03
7.725905E-03
9.004737E-03
1.003316E-02
1.157316E-02
1.313114E-02
1.474615E-02
1.670605E-02
1.844505E-02
2.036488E-02
2.238859E-02
2.391021E-02
2.574807E-02
2.766035E-02
2.981896E-02
3.218907E-02
3.362764E-02
3.551483E-02
3.679862E-02
3.881795E-02
4.107017E-02
4.309883E-02
4.469233E-02
4.702643E-02
4.714664E-02
5.030196E-02
5.147579E-02
5.346031E-02
5.545099E-02
5.743375E-02
5.922012E-02
5.926137E-02
6.032268E-02
6.477687E-02
6.557245E-02
6.518432E-02
6.487789E-02
6.718172E-02
6.865735E-02
7.092469E-02
7.203653E-02
7.181314E-02
7.315720E-02
7.234426E-02
7.070985E-02
7.405284E-02
7.146674E-02
7.196501E-02
7.326576E-02
7.405788E-02
7.498136E-02
7.508612E-02
7.577230E-02
7.509316E-02
7.615939E-02
7.473364E-02
7.604328E-02
7.619105E-02
7.594141E-02
7.460882E-02
7.317744E-02
7.461424E-02
7.632206E-02
7.406750E-02
7.268629E-02
7.108781E-02
7.081340E-02
7.046965E-02
7.133192E-02
6.918973E-02
6.714951E-02
6.693439E-02
6.313080E-02
6.474444E-02
6.448272E-02
6.184514E-02
6.151807E-02
5.941031E-02
5.924466E-02
5.714898E-02
5.673016E-02
5.411455E-02
5.347858E-02
5.048251E-02
4.797967E-02
4.683237E-02
4.552549E-02
4.391045E-02
4.203087E-02
3.975356E-02
3.772008E-02
3.615559E-02
3.478206E-02
3.266354E-02
3.027071E-02
2.870201E-02
2.698593E-02
2.501009E-02
2.266698E-02
2.117348E-02
1.946923E-02
1.798332E-02
1.624093E-02
1.444740E-02
1.280245E-02
1.081578E-02
9.651385E-03
8.571498E-03
7.630569E-03
6.125109E-03
5.790549E-03
4.649918E-03
4.050087E-03
3.702819E-03
3.796075E-03
3.661951E-03
3.324929E-03
3.327997E-03
2.913465E-03
2.835967E-03
2.558282E-03
2.081135E-03
2.062429E-03
1.355382E-03
9.548076E-04
9.875621E-04
8.140879E-04
1.097549E-03
1.173053E-03
1.006538E-03
7.768564E-04
2.893519E-04
4.978881E-04
5.698372E-04
5.284888E-04
4.666605E-04
3.406870E-04
3.303024E-04
2.137117E-04
5.199911E-05
-4.894474E-05
-6.295707E-05
-1.610825E-04
-3.431791E-05
1.247457E-05
1.286199E-04
-2.519921E-06
-2.467099E-04
-3.700707E-04
3.560849E-05
-8.581463E-05
-1.416618E-04
-1.994922E-04
4.158856E-05
8.096911E-05
9.806506E-05
-9.283195E-05
9.181355E-05
1.232715E-04
9.845798E-05
1.296248E-04
1.698821E-05
-2.383741E-04
-2.727381E-04
-1.634091E-05
-5.549555E-05
-4.304516E-05
-2.754945E-05
1.220348E-04
-2.324661E-02
3.015402E-04
9.702492E-03
8.246804E-03
6.004003E-04
4.173936E-04
2.141401E-04
4.547913E-04
1.968053E-04
3.544341E-04
6.029714E-04
8.227912E-04
7.645051E-04
9.466661E-04
1.159413E-03
1.657031E-03
1.384262E-03
1.377921E-03
2.255067E-03
2.263643E-03
2.821774E-03
3.167530E-03
3.239171E-03
3.485547E-03
3.629726E-03
3.944068E-03
3.725235E-03
3.761508E-03
3.556903E-03
4.473507E-03
4.785098E-03
5.765335E-03
6.764115E-03
7.830046E-03
8.759502E-03
1.034575E-02
1.178109E-02
1.295712E-02
1.458159E-02
1.648569E-02
1.790030E-02
2.017228E-02
2.200383E-02
2.385605E-02
2.562964E-02
2.742269E-02
2.977337E-02
3.193827E-02
3.417522E-02
3.571674E-02
3.668866E-02
3.957770E-02
4.154016E-02
4.242467E-02
4.423884E-02
4.649382E-02
4.832776E-02
4.983139E-02
5.170052E-02
5.295454E-02
5.633002E-02
5.635784E-02
5.773079E-02
6.048444E-02
6.270457E-02
6.426554E-02
6.518316E-02
6.498834E-02
6.644537E-02
6.781302E-02
6.978340E-02
7.060203E-02
6.975050E-02
7.000165E-02
7.136274E-02
7.249521E-02
7.249466E-02
7.508309E-02
6.951825E-02
7.356689E-02
7.655696E-02
7.483038E-02
7.614183E-02
7.396754E-02
7.823472E-02
7.928834E-02
7.693433E-02
7.598674E-02
7.674162E-02
7.835500E-02
7.655741E-02
7.820221E-02
7.659631E-02
7.433795E-02
7.403858E-02
7.149148E-02
7.349959E-02
7.234061E-02
7.084149E-02
7.148402E-02
6.869781E-02
6.732305E-02
6.637354E-02
6.738969E-02
6.589862E-02
6.332101E-02
6.325566E-02
6.159514E-02
6.135173E-02
6.108633E-02
5.993769E-02
5.749891E-02
5.629948E-02
5.383985E-02
5.301487E-02
5.051878E-02
4.783159E-02
4.660168E-02
4.578960E-02
4.426709E-02
4.284341E-02
4.026906E-02
3.821976E-02
3.670419E-02
3.511773E-02
3.328131E-02
3.030400E-02
2.847488E-02
2.636637E-02
2.475674E-02
2.291724E-02
2.121989E-02
1.908418E-02
1.761164E-02
1.618730E-02
1.483074E-02
1.289605E-02
1.136984E-02
9.541146E-03
8.466377E-03
7.265377E-03
6.230990E-03
5.400468E-03
4.611569E-03
4.094116E-03
3.779477E-03
3.487694E-03
3.422113E-03
3.321982E-03
3.408064E-03
3.376679E-03
2.983128E-03
2.876201E-03
2.714028E-03
2.469169E-03
1.900402E-03
1.772433E-03
1.572642E-03
1.592430E-03
1.497223E-03
1.448663E-03
1.101735E-03
8.551522E-04
6.601700E-04
3.618788E-04
6.388363E-04
8.296880E-04
5.395160E-04
4.488367E-04
2.481115E-04
5.767939E-04
8.858294E-05
-2.039310E-04
-3.672865E-05
-5.673469E-05
1.440698E-05
-1.293632E-04
-2.085506E-05
-5.439636E-05
-5.157921E-05
-2.282506E-04
-1.485103E-04
-2.605614E-04
-2.116562E-04
-1.905975E-04
-1.721026E-04
-4.530142E-05
2.881144E-06
-1.366123E-04
-1.860290E-04
-1.960759E-05
3.198577E-04
-8.216559E-05
-8.388863E-05
-5.027518E-05
-1.069976E-04
2.509258E-05
2.659163E-04
3.218396E-05
7.179471E-05
8.565208E-05
1.414691E-02
1.442613E-02
1.921889E-02
6.793443E-04
4.358368E-04
2.019713E-04
1.619339E-04
3.694317E-04
1.606263E-04
3.108662E-04
5.052679E-04
1.091846E-03
8.069811E-04
8.937443E-04
1.249761E-03
1.489239E-03
1.689427E-03
1.782110E-03
2.320460E-03
2.483798E-03
2.790018E-03
3.322062E-03
3.414634E-03
3.234544E-03
3.166733E-03
3.766918E-03
3.850569E-03
3.908826E-03
3.612578E-03
4.200088E-03
4.775157E-03
5.832950E-03
6.769791E-03
7.803149E-03
9.085740E-03
1.012184E-02
1.162570E-02
1.302923E-02
1.451923E-02
1.637888E-02
1.839850E-02
2.044585E-02
2.187632E-02
2.367522E-02
2.631135E-02
2.787512E-02
2.984757E-02
3.094388E-02
3.391880E-02
3.507559E-02
3.704701E-02
3.905206E-02
4.093888E-02
4.183729E-02
4.354160E-02
4.580598E-02
4.887968E-02
4.945886E-02
5.079171E-02
5.288068E-02
5.586693E-02
5.608226E-02
5.740946E-02
5.921661E-02
6.041477E-02
6.421334E-02
6.539682E-02
6.469036E-02
6.510062E-02
6.700510E-02
7.054385E-02
6.941358E-02
6.955093E-02
7.059685E-02
7.080755E-02
7.133654E-02
7.562802E-02
7.438522E-02
6.924945E-02
7.275945E-02
7.346550E-02
7.712930E-02
7.531117E-02
7.492836E-02
7.739926E-02
7.794177E-02
7.673151E-02
7.441273E-02
7.543167E-02
7.641837E-02
7.594748E-02
7.764153E-02
7.443542E-02
7.319120E-02
7.478826E-02
7.099254E-02
7.311312E-02
7.163911E-02
7.139934E-02
6.925348E-02
6.967377E-02
6.883198E-02
6.541244E-02
6.710471E-02
6.257989E-02
6.364844E-02
6.377290E-02
6.196452E-02
6.051494E-02
5.983252E-02
5.709080E-02
5.738068E-02
5.727079E-02
5.457475E-02
5.194445E-02
5.077775E-02
4.894106E-02
4.723770E-02
4.514148E-02
4.353362E-02
4.281327E-02
4.029580E-02
3.850954E-02
3.635509E-02
3.447038E-02
3.279517E-02
3.057718E-02
2.921907E-02
2.651912E-02
2.498967E-02
2.299126E-02
2.071260E-02
1.937429E-02
1.834843E-02
1.547840E-02
1.448895E-02
1.250009E-02
1.133862E-02
1.002460E-02
8.749458E-03
8.016587E-03
6.358484E-03
5.513900E-03
4.695904E-03
4.262607E-03
3.969285E-03
3.601082E-03
3.542193E-03
3.162103E-03
3.264825E-03
3.017085E-03
2.838284E-03
2.874831E-03
2.851020E-03
2.568316E-03
2.039080E-03
1.955901E-03
1.765620E-03
1.459009E-03
1.131959E-03
1.367515E-03
1.082839E-03
8.138582E-04
6.958153E-04
7.154601E-04
5.021087E-04
4.089801E-04
1.117248E-04
-3.854192E-05
5.400835E-04
7.148755E-04
-1.255925E-04
-8.892999E-05
1.358070E-05
2.169906E-04
2.181230E-04
1.247528E-04
-1.202352E-05
-1.272045E-04
-3.226047E-05
-2.101488E-04
-1.920020E-04
-1.526894E-04
-1.108850E-04
-6.551804E-05
-3.162858E-05
-2.442784E-04
-1.003022E-04
-1.846679E-04
-1.530223E-04
-7.660937E-05
4.508740E-05
1.308751E-05
1.513052E-04
-4.390696E-06
-9.282682E-05
-3.247299E-04
-6.327911E-06
4.246631E-05
4.681239E-05
1.971298E-04
-1.156713E-05
2.586629E-04
1.424802E-04
2.039074E-04
4.384165E-04
1.611354E-04
5.506377E-05
1.096101E-04
2.900776E-05
4.469801E-04
4.814956E-04
8.300097E-04
1.281905E-03
1.332986E-03
1.297260E-03
1.256491E-03
1.666313E-03
1.797483E-03
2.237431E-03
2.913306E-03
2.902151E-03
3.085903E-03
3.173103E-03
3.642029E-03
3.486367E-03
3.518691E-03
4.258772E-03
3.790617E-03
3.580411E-03
4.462257E-03
4.641828E-03
5.649498E-03
6.743082E-03
7.859989E-03
8.818838E-03
1.015049E-02
1.182201E-02
1.347378E-02
1.456935E-02
1.583884E-02
1.864953E-02
2.023074E-02
2.160925E-02
2.401903E-02
2.612476E-02
2.788321E-02
2.952958E-02
3.117184E-02
3.318119E-02
3.576379E-02
3.784079E-02
3.938350E-02
4.050590E-02
4.240187E-02
4.480832E-02
4.589139E-02
4.745204E-02
4.964123E-02
5.137527E-02
5.353591E-02
5.483923E-02
5.640882E-02
5.802474E-02
5.954306E-02
6.164450E-02
6.607037E-02
6.509396E-02
6.672882E-02
6.500972E-02
6.652672E-02
7.234057E-02
7.093344E-02
7.038285E-02
6.983983E-02
7.143899E-02
7.018545E-02
7.582339E-02
7.487832E-02
7.082958E-02
7.302378E-02
7.431584E-02
7.649892E-02
7.516762E-02
7.657435E-02
7.542264E-02
7.557418E-02
7.542376E-02
7.540419E-02
7.518201E-02
7.576209E-02
7.759370E-02
7.529671E-02
7.188745E-02
7.306710E-02
7.366387E-02
7.302354E-02
7.303427E-02
7.278105E-02
7.115343E-02
6.945571E-02
6.837868E-02
6.839524E-02
6.721533E-02
6.744900E-02
6.493347E-02
6.443224E-02
6.468697E-02
6.146268E-02
5.922160E-02
5.894309E-02
5.780963E-02
5.835508E-02
5.662218E-02
5.308047E-02
5.294129E-02
5.128497E-02
4.931277E-02
4.698499E-02
4.587718E-02
4.351677E-02
4.199140E-02
4.056880E-02
3.698221E-02
3.655718E-02
3.450319E-02
3.234856E-02
3.006760E-02
2.950541E-02
2.730421E-02
2.458875E-02
2.315690E-02
2.066657E-02
1.973546E-02
1.780089E-02
1.548917E-02
1.461144E-02
1.293248E-02
1.134913E-02
9.945541E-03
8.527079E-03
7.608467E-03
6.531513E-03
5.690184E-03
4.876825E-03
4.449856E-03
4.032650E-03
3.699107E-03
3.368465E-03
3.305374E-03
3.176950E-03
2.918338E-03
3.037034E-03
2.635069E-03
2.540281E-03
2.466032E-03
2.234422E-03
1.757460E-03
1.701488E-03
1.548966E-03
1.435857E-03
1.430372E-03
1.431147E-03
1.225444E-03
7.687930E-04
8.233532E-04
3.980565E-04
1.925693E-04
1.458520E-04
-4.124680E-05
1.152914E-03
1.042007E-03
-1.127409E-06
4.062680E-05
-1.323864E-04
-1.012182E-04
4.682350E-06
2.126179E-05
-5.941988E-05
-6.606874E-05
-1.184841E-04
1.683653E-05
-7.304680E-05
-8.147255E-05
-1.625204E-04
-1.707156E-04
-1.122891E-04
-3.952182E-05
1.445050E-05
4.707269E-06
1.770592E-04
1.517602E-04
5.166466E-05
1.039473E-04
4.795430E-04
5.234622E-04
1.169240E-04
-2.419627E-05
-2.512642E-04
-6.538035E-05
6.247964E-05
2.845211E-04
1.067984E-05
5.832000E-05
1.756405E-04
1.186331E-04
2.304270E-04
2.262033E-04
-7.374567E-05
-1.673938E-04
-2.222949E-06
4.899533E-04
6.717470E-04
6.790882E-04
5.873890E-04
8.678628E-04
1.176688E-03
1.545895E-03
1.769333E-03
2.201814E-03
2.222660E-03
2.796966E-03
3.056663E-03
3.085316E-03
3.277336E-03
3.687863E-03
3.530376E-03
5.527508E-03
4.649639E-03
3.730983E-03
3.950919E-03
4.132143E-03
4.678335E-03
5.627188E-03
6.556729E-03
7.776451E-03
8.890515E-03
1.033715E-02
1.180013E-02
1.309387E-02
1.448690E-02
1.615284E-02
1.828763E-02
2.025031E-02
2.203496E-02
2.388276E-02
2.586160E-02
2.716920E-02
2.904484E-02
3.162779E-02
3.359438E-02
3.531812E-02
3.715459E-02
3.900818E-02
4.083753E-02
4.175072E-02
4.491866E-02
4.563288E-02
4.793660E-02
5.012764E-02
5.165699E-02
5.343505E-02
5.541507E-02
5.716245E-02
5.797118E-02
6.028277E-02
6.070317E-02
6.161720E-02
6.422061E-02
6.373883E-02
6.795064E-02
6.823957E-02
6.991108E-02
6.845968E-02
6.775315E-02
7.002019E-02
7.171690E-02
7.280862E-02
7.340383E-02
7.299882E-02
7.476923E-02
7.317244E-02
7.279021E-02
7.379541E-02
7.414960E-02
7.564655E-02
7.685384E-02
7.633940E-02
7.851814E-02
7.411937E-02
7.625267E-02
7.445656E-02
7.555505E-02
7.390842E-02
7.367301E-02
7.443959E-02
7.443482E-02
7.360050E-02
7.078227E-02
7.046488E-02
7.153327E-02
7.000672E-02
7.011660E-02
6.925218E-02
6.672795E-02
6.698682E-02
6.558349E-02
6.439219E-02
6.416714E-02
6.156918E-02
6.056249E-02
5.823297E-02
5.733910E-02
5.427565E-02
5.141480E-02
5.184071E-02
5.212814E-02
5.059883E-02
4.891081E-02
4.694768E-02
4.558815E-02
4.332602E-02
4.181860E-02
3.999981E-02
3.804588E-02
3.643283E-02
3.438635E-02
3.310286E-02
3.152334E-02
2.888874E-02
2.732681E-02
2.513091E-02
2.303611E-02
2.077306E-02
1.914374E-02
1.750777E-02
1.577765E-02
1.499654E-02
1.285040E-02
1.153251E-02
1.008376E-02
8.405215E-03
7.484259E-03
6.509621E-03
5.634983E-03
4.994046E-03
4.324944E-03
3.770369E-03
3.649416E-03
3.353983E-03
3.357368E-03
3.113428E-03
3.222779E-03
3.154030E-03
2.748522E-03
2.515426E-03
2.569372E-03
2.353366E-03
2.219235E-03
1.667471E-03
1.601484E-03
1.697476E-03
1.327874E-03
1.245616E-03
1.009731E-03
6.474279E-04
6.276430E-04
4.930890E-04
3.769299E-04
1.637385E-04
2.957873E-04
2.249909E-03
6.261277E-03
2.370569E-05
-4.269608E-06
-8.103019E-05
4.371629E-05
-5.965347E-05
-6.716955E-05
3.634060E-05
-6.567796E-05
-1.927708E-04
-1.978571E-04
-1.344187E-04
-1.497889E-04
-2.338714E-04
-2.283244E-04
-1.653954E-04
-1.913006E-04
-1.248349E-04
-1.142281E-04
1.154030E-04
-1.735401E-05
6.252632E-05
-6.598503E-05
-5.375037E-05
1.925386E-05
-1.925582E-04
-1.199771E-04
-1.302771E-04
-1.280556E-04
-4.372023E-05
7.864816E-05
3.611266E-05
-9.620951E-05
-1.820169E-05
-3.085336E-06
1.743285E-04
1.327922E-04
3.283144E-05
4.438851E-05
5.423741E-05
1.012942E-04
2.023989E-04
3.401153E-04
7.968634E-04
1.226105E-03
1.363051E-03
1.092716E-03
1.701125E-03
2.035316E-03
2.508965E-03
2.951595E-03
3.013088E-03
3.148805E-03
3.165139E-03
3.263363E-03
3.326115E-03
5.883743E-03
3.279115E-03
3.755345E-03
3.514559E-03
4.093864E-03
4.654587E-03
5.716248E-03
6.759677E-03
7.643955E-03
9.174440E-03
1.015305E-02
1.145907E-02
1.314885E-02
1.466944E-02
1.594853E-02
1.766828E-02
1.970239E-02
2.146720E-02
2.404961E-02
2.576348E-02
2.698816E-02
2.936453E-02
3.162346E-02
3.357378E-02
3.479437E-02
3.623147E-02
3.918388E-02
4.106876E-02
4.308437E-02
4.404772E-02
4.501807E-02
4.748038E-02
4.914642E-02
5.222329E-02
5.304363E-02
5.456945E-02
5.728693E-02
5.879867E-02
6.035724E-02
6.078367E-02
6.148991E-02
6.429219E-02
6.568159E-02
6.868223E-02
6.882129E-02
6.865442E-02
6.734456E-02
6.888496E-02
7.296859E-02
7.264904E-02
7.403892E-02
7.496262E-02
7.332630E-02
7.634054E-02
7.522347E-02
7.589817E-02
7.377279E-02
7.417569E-02
7.405805E-02
7.880080E-02
7.692474E-02
7.658093E-02
7.530869E-02
7.651396E-02
7.720217E-02
7.736520E-02
7.554010E-02
7.543859E-02
7.513780E-02
7.427507E-02
7.275284E-02
7.211036E-02
7.052363E-02
6.999331E-02
7.069331E-02
7.000515E-02
6.647853E-02
6.390824E-02
6.539012E-02
6.675314E-02
6.595385E-02
6.229197E-02
6.309744E-02
6.281029E-02
5.933137E-02
5.860747E-02
5.587503E-02
5.687053E-02
5.480340E-02
5.309380E-02
5.142208E-02
4.942476E-02
4.618871E-02
4.572836E-02
4.409018E-02
4.318132E-02
4.015162E-02
3.831830E-02
3.629301E-02
3.416467E-02
3.339556E-02
3.134059E-02
2.984877E-02
2.745668E-02
2.511816E-02
2.352389E-02
2.090866E-02
1.921626E-02
1.733780E-02
1.562916E-02
1.406625E-02
1.295818E-02
1.168075E-02
1.018080E-02
8.698588E-03
8.037124E-03
6.897923E-03
5.938189E-03
5.007537E-03
4.461970E-03
4.029530E-03
3.565794E-03
3.308942E-03
3.369521E-03
3.176652E-03
3.074891E-03
2.894785E-03
2.652445E-03
2.247086E-03
2.345472E-03
1.984605E-03
1.917176E-03
1.610542E-03
1.589684E-03
1.527162E-03
1.300035E-03
1.021989E-03
7.898941E-04
8.516939E-04
8.417589E-04
3.704179E-04
1.777702E-04
1.891928E-04
3.184720E-04
3.075892E-03
1.341685E-02
-4.213365E-05
-1.041634E-04
1.002803E-04
1.126821E-04
2.330700E-05
-2.399364E-05
-7.155377E-06
-7.877228E-05
-2.109266E-04
-1.065857E-04
9.907915E-06
-1.403084E-04
-1.524627E-05
-2.183662E-04
-1.917528E-04
-1.230855E-04
-3.847661E-05
1.081903E-04
9.908696E-05
-1.791636E-05
4.393909E-06
-3.506039E-04
-1.619132E-04
-3.558243E-04
-2.355255E-04
-2.107976E-04
-6.790309E-04
-5.916565E-04
-1.512220E-04
-1.322738E-04
-4.668671E-05
-7.045400E-05
3.747755E-06
-1.264379E-04
-1.850764E-04
7.796760E-05
1.901816E-04
1.820183E-04
4.432529E-04
6.358358E-04
6.048013E-04
1.061523E-03
7.901882E-04
1.346362E-03
1.174060E-03
1.587669E-03
1.614471E-03
1.731468E-03
2.201595E-03
2.562225E-03
3.132076E-03
2.990179E-03
3.051475E-03
3.303339E-03
3.416260E-03
6.423429E-03
3.507694E-03
3.534665E-03
3.679958E-03
4.099762E-03
4.667024E-03
5.409955E-03
6.211839E-03
7.442328E-03
9.089771E-03
1.049754E-02
1.136289E-02
1.253490E-02
1.426739E-02
1.568234E-02
1.778009E-02
1.991692E-02
2.240756E-02
2.362067E-02
2.565956E-02
2.766882E-02
2.977144E-02
3.148776E-02
3.349587E-02
3.531189E-02
3.685849E-02
3.902912E-02
4.129727E-02
4.335223E-02
4.466139E-02
4.682227E-02
4.853623E-02
5.079961E-02
5.142330E-02
5.441464E-02
5.530377E-02
5.707217E-02
5.916590E-02
6.018685E-02
6.219732E-02
6.362272E-02
6.375184E-02
6.477806E-02
6.713005E-02
6.896274E-02
7.026152E-02
7.081676E-02
7.119855E-02
7.287744E-02
7.274499E-02
7.583971E-02
7.357210E-02
7.278319E-02
7.454377E-02
7.378486E-02
7.619843E-02
7.431798E-02
7.541797E-02
7.509457E-02
7.684696E-02
7.546113E-02
7.601130E-02
7.729079E-02
7.833559E-02
7.616052E-02
7.546448E-02
7.473902E-02
7.494150E-02
7.494716E-02
7.456092E-02
7.502691E-02
7.450399E-02
7.131264E-02
6.931316E-02
6.984943E-02
6.969495E-02
6.809323E-02
6.577903E-02
6.656715E-02
6.353927E-02
6.360317E-02
6.242858E-02
6.317507E-02
6.128472E-02
5.838067E-02
5.741558E-02
5.602455E-02
5.720979E-02
5.432152E-02
5.301607E-02
5.113130E-02
5.021771E-02
4.640986E-02
4.531123E-02
4.383693E-02
4.204346E-02
4.020910E-02
3.787006E-02
3.653980E-02
3.483756E-02
3.322430E-02
3.115733E-02
2.916466E-02
2.697734E-02
2.522031E-02
2.352880E-02
2.114680E-02
1.917211E-02
1.758454E-02
1.569808E-02
1.400369E-02
1.299082E-02
1.135587E-02
1.001451E-02
8.342808E-03
7.657550E-03
6.650146E-03
5.790974E-03
5.059537E-03
4.259144E-03
3.877524E-03
3.631124E-03
3.531496E-03
3.421099E-03
3.411009E-03
3.209365E-03
3.028658E-03
2.835498E-03
2.300150E-03
2.281867E-03
2.176041E-03
2.020303E-03
1.842588E-03
1.776971E-03
1.594926E-03
1.297929E-03
1.173023E-03
8.162395E-04
7.310593E-04
4.206859E-04
3.267029E-04
2.949965E-04
3.542309E-04
1.160105E-04
1.533454E-03
6.390540E-03
2.468957E-04
6.255963E-05
1.199074E-04
-8.191692E-05
-4.906102E-05
-3.864703E-05
7.675305E-05
1.357678E-04
-7.877079E-05
-3.470367E-05
-2.285983E-04
-2.193430E-04
-2.523522E-04
-7.296498E-05
-1.551739E-04
-1.785024E-04
-2.316907E-04
-2.389378E-04
-5.667207E-05
1.444836E-04
-1.421024E-04
-4.945586E-04
-2.313420E-05
-2.918457E-04
-2.818135E-05
-1.056736E-04
-1.150129E-04
-1.875578E-04
-1.198734E-04
-1.785376E-04
-9.827733E-05
-1.477180E-04
-1.317536E-04
-1.098554E-04
1.656867E-04
3.891168E-04
3.393788E-04
4.418858E-04
6.530918E-04
6.548087E-04
5.550722E-04
7.851632E-04
6.808721E-04
1.300551E-03
1.567802E-03
1.396830E-03
2.001025E-03
2.144258E-03
2.190210E-03
2.512389E-03
3.039754E-03
3.196960E-03
2.891791E-03
2.920140E-03
3.380212E-03
3.837431E-03
3.298270E-03
3.513381E-03
3.667026E-03
3.933926E-03
4.638828E-03
5.453445E-03
6.087932E-03
7.770312E-03
8.919184E-03
1.025341E-02
1.137093E-02
1.310085E-02
1.414991E-02
1.595444E-02
1.783783E-02
1.960889E-02
2.185984E-02
2.343338E-02
2.564567E-02
2.747413E-02
3.008852E-02
3.192641E-02
3.332884E-02
3.528650E-02
3.712194E-02
3.889978E-02
4.051052E-02
4.242187E-02
4.464947E-02
4.605913E-02
4.854395E-02
5.075064E-02
5.235482E-02
5.467593E-02
5.502141E-02
5.615857E-02
5.704374E-02
5.996456E-02
6.167556E-02
6.397561E-02
6.343288E-02
6.499379E-02
6.602365E-02
6.728464E-02
6.839343E-02
7.186241E-02
6.735581E-02
7.289446E-02
7.008263E-02
7.357563E-02
7.431690E-02
7.450337E-02
7.336345E-02
7.406503E-02
7.835886E-02
7.470587E-02
7.627287E-02
7.597642E-02
7.791402E-02
7.643878E-02
7.854802E-02
7.755026E-02
7.693565E-02
7.691169E-02
7.539746E-02
7.715332E-02
7.649049E-02
7.512724E-02
7.590498E-02
7.522893E-02
7.381962E-02
7.158373E-02
7.184668E-02
7.198304E-02
7.096519E-02
6.785072E-02
6.705801E-02
6.652237E-02
6.573711E-02
6.452720E-02
6.282739E-02
6.330493E-02
6.113165E-02
6.030233E-02
5.803570E-02
5.681349E-02
5.697472E-02
5.200604E-02
5.209365E-02
5.041788E-02
4.967765E-02
4.664014E-02
4.507698E-02
4.312966E-02
4.192658E-02
3.980075E-02
3.746257E-02
3.619368E-02
3.520925E-02
3.329145E-02
3.067510E-02
2.881622E-02
2.681034E-02
2.470572E-02
2.272675E-02
2.111720E-02
1.923947E-02
1.729627E-02
1.556866E-02
1.429907E-02
1.285200E-02
1.123244E-02
9.924289E-03
8.652475E-03
7.616996E-03
6.560435E-03
5.795962E-03
4.972758E-03
4.388766E-03
3.895583E-03
3.362247E-03
3.275169E-03
3.213098E-03
3.351039E-03
3.026247E-03
3.272077E-03
2.834436E-03
2.333251E-03
2.504907E-03
1.750359E-03
1.420429E-03
1.447634E-03
1.445065E-03
1.631705E-03
1.081486E-03
1.264383E-03
1.024739E-03
4.422052E-04
4.440920E-04
3.237546E-04
4.482323E-04
2.005089E-04
9.846639E-05
6.202757E-04
1.557911E-03
-7.605631E-05
-9.644574E-05
-6.024588E-05
-1.532881E-04
-4.570681E-05
1.212989E-04
1.974529E-04
1.373613E-04
-1.696595E-04
-1.827923E-04
-2.375259E-04
-1.520870E-04
-1.728989E-04
-2.047796E-04
-1.627209E-04
-2.042689E-04
-1.228015E-04
-1.701290E-04
-1.707235E-04
-3.010692E-04
-2.303717E-04
-2.468059E-04
3.133846E-05
-2.058493E-04
-1.572736E-03
-2.981062E-05
4.516995E-05
-7.773705E-05
2.676580E-04
1.501671E-04
-9.487954E-06
-4.967136E-05
3.268364E-05
4.494948E-05
1.413837E-04
1.687484E-04
2.061650E-04
2.436813E-04
5.619807E-04
7.362128E-04
5.610468E-04
7.617201E-04
8.536230E-04
1.499183E-03
1.380690E-03
1.807561E-03
2.128296E-03
2.479912E-03
2.553937E-03
2.719613E-03
3.183752E-03
3.136333E-03
2.943675E-03
3.096501E-03
3.348787E-03
3.574994E-03
3.577083E-03
3.501736E-03
3.774978E-03
4.100297E-03
4.846400E-03
5.484882E-03
6.403750E-03
7.754514E-03
8.886542E-03
1.030444E-02
1.135664E-02
1.303638E-02
1.409306E-02
1.632473E-02
1.801237E-02
1.946064E-02
2.253137E-02
2.391261E-02
2.542551E-02
2.732450E-02
2.957557E-02
3.156323E-02
3.299008E-02
3.512227E-02
3.761735E-02
3.914955E-02
4.171592E-02
4.307710E-02
4.465517E-02
4.703461E-02
4.887925E-02
5.065434E-02
5.205290E-02
5.389265E-02
5.399762E-02
5.680415E-02
5.806263E-02
6.081309E-02
6.140078E-02
6.400311E-02
6.409467E-02
6.566377E-02
6.732274E-02
6.710292E-02
6.818829E-02
6.833414E-02
6.928912E-02
6.840507E-02
7.079490E-02
7.195223E-02
7.502069E-02
7.687847E-02
7.523235E-02
7.315783E-02
7.546733E-02
7.268289E-02
7.520261E-02
7.474982E-02
7.621258E-02
7.775786E-02
7.542677E-02
7.547470E-02
7.552951E-02
7.676220E-02
7.352062E-02
7.582749E-02
7.369856E-02
7.309773E-02
7.449724E-02
7.391022E-02
7.127507E-02
7.095542E-02
7.295716E-02
7.252483E-02
6.930572E-02
6.926304E-02
6.848455E-02
6.442170E-02
6.413023E-02
6.497395E-02
6.488333E-02
6.247763E-02
6.075772E-02
5.831695E-02
5.717189E-02
5.669184E-02
5.570111E-02
5.342257E-02
5.200133E-02
5.013542E-02
4.904499E-02
4.703696E-02
4.503483E-02
4.379770E-02
4.264927E-02
4.066160E-02
3.789007E-02
3.570933E-02
3.444196E-02
3.320919E-02
3.112380E-02
2.913297E-02
2.765736E-02
2.525878E-02
2.330865E-02
2.116425E-02
1.932228E-02
1.737972E-02
1.515168E-02
1.446099E-02
1.279017E-02
1.130633E-02
9.825037E-03
8.681148E-03
7.606655E-03
6.541569E-03
5.957003E-03
5.314429E-03
4.576272E-03
3.907565E-03
3.720119E-03
3.526693E-03
3.277338E-03
3.110536E-03
3.155253E-03
2.768942E-03
2.345538E-03
2.459734E-03
2.062573E-03
1.661447E-03
1.428896E-03
1.408277E-03
1.419212E-03
1.143241E-03
9.535364E-04
1.311663E-03
6.883977E-04
6.215310E-04
3.352710E-04
5.603906E-04
3.699136E-04
3.507914E-04
1.154722E-04
1.185521E-04
1.301431E-03
-1.352362E-04
-1.061806E-04
-7.354377E-05
-1.640756E-05
4.589910E-05
1.079248E-04
-3.909040E-05
-2.331743E-05
-5.337130E-06
-9.138807E-05
-9.557814E-05
-1.500393E-04
-7.783724E-05
-1.733478E-04
-1.941733E-04
-1.570476E-04
-1.308128E-04
-1.255025E-04
-2.347908E-04
-9.322167E-05
-5.112023E-05
4.676062E-05
-3.782032E-04
-1.954879E-04
-1.196723E-03
-2.553714E-05
-7.832546E-05
-1.821378E-05
7.479604E-05
-5.162633E-05
2.870420E-05
-4.536474E-05
-9.265435E-05
-1.064134E-04
-4.842674E-06
-1.144865E-04
-1.826529E-04
1.658091E-04
5.407807E-04
5.762652E-04
5.382041E-04
6.799330E-04
6.880374E-04
9.261514E-04
9.956396E-04
1.505628E-03
2.012397E-03
2.351942E-03
2.336682E-03
2.555164E-03
2.585609E-03
2.993425E-03
3.405404E-03
3.166302E-03
3.533236E-03
3.707170E-03
3.534352E-03
3.775563E-03
3.709417E-03
3.988619E-03
4.749532E-03
5.756161E-03
6.665052E-03
8.003432E-03
8.786972E-03
9.879131E-03
1.169235E-02
1.303988E-02
1.457807E-02
1.671615E-02
1.780944E-02
2.004349E-02
2.185738E-02
2.432786E-02
2.639523E-02
2.815411E-02
2.964639E-02
3.138249E-02
3.312077E-02
3.540262E-02
3.727298E-02
3.934246E-02
4.158686E-02
4.328009E-02
4.484311E-02
4.629406E-02
4.935047E-02
5.155688E-02
5.184965E-02
5.177350E-02
5.372308E-02
5.800356E-02
5.888434E-02
6.086122E-02
6.149011E-02
6.312316E-02
6.563913E-02
6.468895E-02
6.715443E-02
6.900339E-02
6.934117E-02
6.976505E-02
6.838477E-02
7.074822E-02
7.045068E-02
6.958418E-02
7.433863E-02
7.534899E-02
7.423259E-02
7.572278E-02
7.495113E-02
7.593085E-02
7.599875E-02
7.631981E-02
7.505199E-02
7.346397E-02
7.560292E-02
7.611649E-02
7.486413E-02
7.438074E-02
7.155481E-02
7.537670E-02
7.307574E-02
7.184336E-02
7.387986E-02
7.600632E-02
7.208571E-02
7.188726E-02
7.077074E-02
7.007738E-02
6.840486E-02
6.904151E-02
6.787934E-02
6.619231E-02
6.488757E-02
6.477901E-02
6.422227E-02
6.221672E-02
5.983641E-02
5.781170E-02
5.661673E-02
5.684173E-02
5.520960E-02
5.369719E-02
5.156804E-02
5.032221E-02
4.882553E-02
4.725292E-02
4.460258E-02
4.298430E-02
4.160982E-02
3.969097E-02
3.815325E-02
3.647672E-02
3.453822E-02
3.294870E-02
3.072102E-02
2.877836E-02
2.752077E-02
2.516390E-02
2.320725E-02
2.116396E-02
1.971702E-02
1.754979E-02
1.551380E-02
1.395081E-02
1.298440E-02
1.150212E-02
1.018810E-02
9.217354E-03
7.573312E-03
6.190037E-03
5.636777E-03
5.018497E-03
4.435306E-03
3.855664E-03
3.594253E-03
3.454306E-03
3.200888E-03
3.067418E-03
2.899495E-03
2.904938E-03
2.636761E-03
2.522749E-03
2.210619E-03
1.995212E-03
1.696276E-03
1.846660E-03
1.602475E-03
1.692385E-03
1.555963E-03
1.208115E-03
1.018716E-03
4.583361E-04
3.295925E-04
3.213444E-04
3.299120E-04
4.554487E-04
1.393257E-04
1.381357E-04
9.591435E-04
1.837368E-04
5.961145E-05
-8.693430E-05
-8.237072E-06
1.580156E-04
1.921838E-04
1.246677E-04
-2.381531E-05
-2.381426E-08
-1.827522E-04
-6.478697E-05
-3.908532E-05
-5.671644E-05
-1.074319E-04
-6.370640E-05
-5.221890E-05
-5.577094E-05
3.672045E-06
-1.178345E-05
-7.756531E-05
-1.028232E-04
-5.077846E-06
8.385088E-05
2.686339E-05
-1.344495E-03
-2.476547E-04
1.712203E-05
-6.586949E-05
-1.698579E-04
-5.646506E-05
-3.244180E-04
-2.213030E-04
-2.056327E-04
-3.366907E-04
-2.848220E-05
-2.293272E-04
-6.275483E-05
1.499821E-04
2.718045E-04
5.672295E-04
4.949987E-04
5.390862E-04
3.900185E-04
6.609300E-04
1.154901E-03
1.457810E-03
1.992448E-03
2.293213E-03
2.321152E-03
2.484946E-03
3.084814E-03
3.122062E-03
3.659855E-03
3.884172E-03
4.078577E-03
3.772691E-03
3.871171E-03
3.855947E-03
3.978507E-03
4.193033E-03
4.808188E-03
5.791180E-03
6.637837E-03
7.875835E-03
8.490434E-03
9.388567E-03
1.145419E-02
1.276856E-02
1.428062E-02
1.632439E-02
1.766188E-02
2.025312E-02
2.195666E-02
2.369679E-02
2.629245E-02
2.799486E-02
2.977768E-02
3.121155E-02
3.363167E-02
3.493451E-02
3.695354E-02
3.957290E-02
4.117337E-02
4.290779E-02
4.479734E-02
4.629434E-02
4.777170E-02
5.099433E-02
5.228556E-02
5.272687E-02
5.438383E-02
5.583566E-02
5.817435E-02
6.013228E-02
6.197413E-02
6.265610E-02
6.374995E-02
6.554239E-02
6.701122E-02
7.106141E-02
7.071913E-02
7.247213E-02
7.223049E-02
7.150857E-02
7.347973E-02
7.173148E-02
7.317130E-02
7.558627E-02
7.516080E-02
7.528005E-02
7.451084E-02
7.748041E-02
7.850112E-02
7.572990E-02
7.578241E-02
7.279766E-02
7.598617E-02
7.282494E-02
7.818856E-02
7.598716E-02
7.341735E-02
7.071382E-02
7.533544E-02
7.016224E-02
7.338086E-02
7.446336E-02
7.341662E-02
7.217269E-02
7.163795E-02
7.031276E-02
6.895376E-02
6.697754E-02
6.684906E-02
6.668533E-02
6.542167E-02
6.448228E-02
6.258051E-02
6.078662E-02
6.055943E-02
5.946862E-02
5.786483E-02
5.728787E-02
5.591043E-02
5.324152E-02
5.190919E-02
5.056047E-02
4.946001E-02
4.809683E-02
4.443611E-02
4.288788E-02
4.201070E-02
3.933253E-02
3.834103E-02
3.698217E-02
3.453990E-02
3.233008E-02
3.025341E-02
2.889040E-02
2.725500E-02
2.455522E-02
2.288058E-02
2.066007E-02
1.900963E-02
1.714844E-02
1.565576E-02
1.389459E-02
1.263575E-02
1.071502E-02
9.354043E-03
8.823041E-03
7.625651E-03
5.959026E-03
5.347953E-03
4.393804E-03
4.394939E-03
3.828799E-03
3.492835E-03
3.231644E-03
3.275697E-03
3.016086E-03
3.187698E-03
3.119162E-03
2.992871E-03
2.517362E-03
2.355620E-03
2.313353E-03
1.898043E-03
1.766741E-03
1.369609E-03
1.476421E-03
1.528927E-03
1.231429E-03
8.535832E-04
8.212507E-04
6.509164E-04
2.185616E-04
6.349909E-04
4.514959E-04
5.566253E-04
6.238053E-05
3.148627E-04
-6.792166E-05
-6.064651E-05
-8.680037E-05
-8.314655E-05
5.981569E-05
-2.950352E-05
1.038071E-05
-2.259224E-06
-7.594257E-05
-1.731527E-04
-1.135034E-04
-1.318787E-04
-6.070689E-05
-1.135026E-04
-6.794642E-05
-1.025178E-05
4.957168E-05
-3.911378E-05
-3.471568E-06
-1.184606E-05
-1.340843E-04
-7.953608E-05
-1.638030E-04
-5.363365E-04
-5.582376E-04
-2.076499E-04
-4.405006E-05
-1.759749E-04
-4.296560E-04
-3.497985E-04
-2.061124E-04
-1.804898E-04
-1.208401E-04
8.723920E-06
9.260797E-05
5.726322E-05
-4.951459E-06
1.243419E-04
1.787563E-04
6.570584E-04
1.054240E-03
9.497434E-04
5.850997E-04
6.970184E-04
1.025235E-03
1.733208E-03
1.948121E-03
2.018741E-03
2.452649E-03
2.749333E-03
3.425217E-03
3.393847E-03
3.840788E-03
3.695499E-03
3.671116E-03
3.674093E-03
3.773107E-03
3.892122E-03
3.871737E-03
4.385295E-03
4.830450E-03
5.760924E-03
6.773299E-03
7.995920E-03
8.999332E-03
1.000068E-02
1.133416E-02
1.287422E-02
1.454710E-02
1.662779E-02
1.825982E-02
1.931182E-02
2.170819E-02
2.392874E-02
2.593567E-02
2.737764E-02
2.994899E-02
3.170162E-02
3.353604E-02
3.548179E-02
3.744305E-02
3.892192E-02
4.133562E-02
4.272211E-02
4.482670E-02
4.665466E-02
4.901405E-02
5.190752E-02
5.278264E-02
5.340927E-02
5.594810E-02
5.714237E-02
5.888247E-02
5.930763E-02
6.160594E-02
6.289358E-02
6.335602E-02
6.770092E-02
6.534417E-02
6.749119E-02
7.040060E-02
7.044415E-02
7.270191E-02
7.204580E-02
7.254489E-02
7.347780E-02
7.335669E-02
7.226645E-02
7.321495E-02
7.393496E-02
7.726373E-02
7.593428E-02
7.591821E-02
7.468434E-02
7.472769E-02
7.538501E-02
7.930674E-02
7.514776E-02
7.433757E-02
7.527683E-02
7.621470E-02
7.274606E-02
7.582463E-02
7.441739E-02
7.219559E-02
7.263748E-02
7.167621E-02
7.074855E-02
7.095516E-02
7.065035E-02
6.971320E-02
6.800300E-02
6.897126E-02
6.758304E-02
6.731395E-02
6.630112E-02
6.472606E-02
6.195059E-02
6.131158E-02
5.958500E-02
5.779952E-02
5.652821E-02
5.552120E-02
5.436357E-02
5.260957E-02
5.001461E-02
4.872021E-02
4.715524E-02
4.559981E-02
4.378878E-02
4.202362E-02
4.073067E-02
3.913799E-02
3.629526E-02
3.448250E-02
3.218392E-02
2.995986E-02
2.884987E-02
2.698282E-02
2.478398E-02
2.276529E-02
2.118150E-02
1.887838E-02
1.754857E-02
1.538470E-02
1.385170E-02
1.210756E-02
1.113263E-02
9.584002E-03
8.450165E-03
7.420732E-03
6.413512E-03
5.683334E-03
4.851430E-03
4.458266E-03
3.902004E-03
3.580029E-03
3.302698E-03
3.451350E-03
3.285981E-03
3.544801E-03
3.018304E-03
3.028000E-03
2.434986E-03
2.287084E-03
2.292387E-03
1.819411E-03
1.526874E-03
1.510876E-03
1.619878E-03
1.193933E-03
9.835496E-04
9.516475E-04
8.456733E-04
7.035038E-04
4.074858E-04
4.742150E-04
3.019175E-04
3.489121E-04
2.425541E-04
-5.407625E-05
7.459734E-06
-4.907381E-05
5.640008E-05
-1.192295E-04
2.689073E-04
-6.962478E-05
2.315923E-05
-1.157178E-04
-1.050822E-04
-6.197015E-05
-2.225535E-05
-4.580408E-05
1.336534E-06
2.639680E-05
-1.485202E-04
-4.707765E-06
-2.249127E-05
-1.607808E-04
-1.098735E-04
-6.399074E-05
-1.535706E-04
-5.945595E-04
-1.972333E-04
-3.839742E-04
-2.699064E-04
-3.487649E-04
-1.552244E-04
-5.096749E-05
-2.427968E-04
-5.834127E-05
-1.109039E-04
-1.098708E-04
-3.486173E-04
2.273212E-04
1.894699E-04
-9.984315E-05
-3.174763E-05
1.553901E-04
-7.879524E-05
1.437827E-04
3.556401E-04
5.849026E-04
6.685715E-04
6.260025E-04
9.895805E-04
1.422421E-03
1.575512E-03
2.186361E-03
2.455325E-03
2.722091E-03
3.105028E-03
3.080582E-03
3.252872E-03
3.194570E-03
3.332075E-03
3.709639E-03
3.927067E-03
4.199077E-03
4.464733E-03
4.622690E-03
5.510007E-03
5.710000E-03
6.910817E-03
8.533385E-03
8.985637E-03
9.916238E-03
1.177454E-02
1.274419E-02
1.457270E-02
1.673114E-02
1.804420E-02
1.966961E-02
2.206633E-02
2.379085E-02
2.544211E-02
2.752637E-02
3.024284E-02
3.178054E-02
3.340573E-02
3.549549E-02
3.818416E-02
3.897119E-02
4.183266E-02
4.328675E-02
4.510314E-02
4.668632E-02
4.871422E-02
5.075236E-02
5.272754E-02
5.384718E-02
5.600664E-02
5.691078E-02
5.645782E-02
5.888218E-02
6.178093E-02
6.346588E-02
6.601923E-02
6.546493E-02
6.604899E-02
6.792567E-02
7.007393E-02
7.125610E-02
7.204230E-02
7.339953E-02
7.037813E-02
7.196086E-02
7.421090E-02
7.454705E-02
7.602307E-02
7.294159E-02
7.615825E-02
7.421378E-02
7.291499E-02
7.449996E-02
7.516857E-02
7.311985E-02
7.406578E-02
7.315377E-02
7.873240E-02
7.562846E-02
7.757601E-02
7.863548E-02
7.583641E-02
7.185063E-02
7.048497E-02
7.093223E-02
7.095215E-02
7.223609E-02
7.120857E-02
6.968999E-02
6.900666E-02
6.878851E-02
6.845069E-02
6.640129E-02
6.533807E-02
6.544586E-02
6.456315E-02
6.183964E-02
5.909108E-02
5.856663E-02
5.686581E-02
5.679609E-02
5.500983E-02
5.297506E-02
5.180294E-02
4.988002E-02
4.791944E-02
4.689977E-02
4.578848E-02
4.427953E-02
4.167347E-02
4.058343E-02
3.856520E-02
3.660062E-02
3.415598E-02
3.291963E-02
3.045562E-02
2.838390E-02
2.728034E-02
2.444584E-02
2.273293E-02
2.078475E-02
1.968746E-02
1.782157E-02
1.564369E-02
1.444060E-02
1.257960E-02
1.117949E-02
9.741345E-03
8.494416E-03
7.501121E-03
6.408664E-03
5.522907E-03
5.014039E-03
4.405515E-03
3.747013E-03
3.652130E-03
3.373964E-03
3.294565E-03
3.339418E-03
3.326397E-03
3.301563E-03
3.050507E-03
2.792183E-03
2.573943E-03
2.211461E-03
1.741238E-03
1.691056E-03
1.668826E-03
1.685708E-03
1.538218E-03
8.685407E-04
6.403771E-04
5.143632E-04
5.317707E-04
3.688728E-04
4.621411E-04
1.738309E-04
2.457565E-04
1.820089E-04
1.999816E-05
3.065698E-04
1.570377E-05
-8.538856E-05
-6.423397E-05
5.282952E-07
1.019786E-04
1.416379E-04
8.968518E-05
-2.120367E-06
-5.305216E-05
-9.253339E-06
6.192517E-05
-6.429960E-05
-9.201386E-05
-1.546590E-04
-6.904100E-05
-1.746472E-04
-1.833072E-04
-1.398665E-04
8.624199E-06
-1.039803E-04
-5.743896E-05
-1.250996E-04
-2.418531E-04
-2.824537E-04
-2.012589E-04
-1.180256E-04
-1.090313E-04
-1.275717E-04
-1.995613E-04
1.061335E-04
7.806465E-03
5.553354E-03
-1.085190E-04
-2.458829E-04
-3.133425E-04
-1.368426E-05
2.320325E-04
-2.128652E-04
-5.453062E-05
1.797460E-04
4.572813E-04
3.580580E-04
1.014505E-03
1.016108E-03
1.005080E-03
1.649105E-03
2.351773E-03
2.295336E-03
2.687443E-03
2.941418E-03
3.270823E-03
3.329206E-03
3.489088E-03
3.589188E-03
3.943334E-03
3.973937E-03
4.389957E-03
4.409549E-03
4.891369E-03
5.995445E-03
6.280698E-03
7.163977E-03
8.093278E-03
9.287596E-03
1.031923E-02
1.146631E-02
1.262251E-02
1.414425E-02
1.670242E-02
1.867369E-02
2.005511E-02
2.241553E-02
2.390689E-02
2.630048E-02
2.772695E-02
2.978566E-02
3.179435E-02
3.315287E-02
3.506029E-02
3.681600E-02
3.918823E-02
4.194827E-02
4.306769E-02
4.481735E-02
4.619608E-02
4.742983E-02
4.959665E-02
5.217465E-02
5.457079E-02
5.564298E-02
5.753892E-02
5.923956E-02
6.032920E-02
6.109439E-02
6.209305E-02
6.338183E-02
6.608069E-02
6.745906E-02
6.803355E-02
7.039975E-02
7.020154E-02
7.095008E-02
7.051827E-02
7.234012E-02
7.513584E-02
7.321372E-02
7.450672E-02
7.480901E-02
7.553730E-02
7.668657E-02
7.486748E-02
7.462981E-02
7.314173E-02
7.628494E-02
7.762725E-02
7.689032E-02
7.424787E-02
7.584193E-02
7.550901E-02
7.606200E-02
7.550832E-02
7.344292E-02
7.582152E-02
7.501083E-02
7.313463E-02
7.248990E-02
6.997263E-02
7.148069E-02
7.104623E-02
6.984041E-02
6.759357E-02
6.696193E-02
6.708023E-02
6.719048E-02
6.535246E-02
6.385274E-02
6.228847E-02
6.079508E-02
5.936965E-02
5.858453E-02
5.724516E-02
5.491170E-02
5.448832E-02
5.163889E-02
5.016048E-02
4.864809E-02
4.691688E-02
4.556778E-02
4.381003E-02
4.174348E-02
4.035437E-02
3.909944E-02
3.737331E-02
3.456752E-02
3.295453E-02
3.079782E-02
2.823932E-02
2.637445E-02
2.473947E-02
2.342819E-02
2.148777E-02
1.944691E-02
1.773092E-02
1.591704E-02
1.446651E-02
1.310390E-02
1.112941E-02
9.373293E-03
8.196726E-03
7.754620E-03
6.629982E-03
5.700232E-03
5.086159E-03
4.199955E-03
3.865286E-03
3.744427E-03
3.557529E-03
3.381286E-03
3.363344E-03
3.320851E-03
3.190894E-03
3.061492E-03
3.100564E-03
2.726287E-03
2.641655E-03
2.036238E-03
1.963844E-03
2.033513E-03
1.687465E-03
1.479661E-03
9.605261E-04
7.552953E-04
6.550760E-04
7.223015E-04
5.018983E-04
4.391624E-04
2.721559E-04
4.092491E-04
2.463978E-04
2.886833E-04
1.820933E-04
-4.398008E-05
4.355657E-05
4.600951E-05
-4.911296E-05
-7.253967E-05
-3.335763E-05
-1.469913E-04
-1.007626E-04
-3.311955E-05
-6.506747E-05
5.529869E-05
-1.601555E-05
-1.087222E-04
-3.433318E-05
-1.064100E-04
-2.318587E-04
-1.506846E-04
-1.970631E-04
1.696341E-04
1.525108E-05
3.025449E-05
-5.074547E-04
-4.066657E-04
-3.618828E-05
-3.505609E-04
-2.956931E-04
-6.523883E-05
-6.312997E-05
-1.685428E-04
7.268911E-03
-2.146871E-02
2.688091E-02
-2.891848E-03
-1.287443E-04
-1.670337E-04
-1.055109E-04
-2.629727E-05
2.289965E-04
3.474657E-04
6.459579E-04
9.171896E-04
1.044654E-03
1.402835E-03
1.378716E-03
1.288881E-03
1.907400E-03
2.360641E-03
2.653066E-03
2.992225E-03
3.217325E-03
3.500004E-03
3.482843E-03
3.936383E-03
3.830922E-03
4.189695E-03
4.138025E-03
4.469146E-03
4.299149E-03
4.837977E-03
5.575720E-03
5.794495E-03
6.983252E-03
7.641787E-03
8.962016E-03
9.884215E-03
1.134259E-02
1.286995E-02
1.477785E-02
1.607059E-02
1.806858E-02
1.987588E-02
2.216545E-02
2.395213E-02
2.565043E-02
2.791223E-02
2.979876E-02
3.169747E-02
3.327347E-02
3.559041E-02
3.756037E-02
3.944422E-02
4.152204E-02
4.375185E-02
4.587114E-02
4.734798E-02
4.872955E-02
5.031963E-02
5.186917E-02
5.513163E-02
5.594383E-02
5.862772E-02
5.962746E-02
6.120687E-02
6.172628E-02
6.408412E-02
6.283707E-02
6.755006E-02
7.028424E-02
6.845919E-02
7.049604E-02
6.916457E-02
6.821745E-02
6.809223E-02
7.223210E-02
7.555816E-02
7.188571E-02
7.472336E-02
7.647899E-02
7.486763E-02
7.874306E-02
7.296037E-02
7.666551E-02
7.648502E-02
7.677941E-02
7.875075E-02
7.570688E-02
7.769315E-02
7.427240E-02
7.575588E-02
7.382190E-02
7.085739E-02
7.545399E-02
7.485166E-02
7.598263E-02
7.453865E-02
7.225017E-02
7.169464E-02
7.346194E-02
7.054267E-02
7.033307E-02
6.801971E-02
6.771407E-02
6.757559E-02
6.624255E-02
6.707260E-02
6.528344E-02
6.223392E-02
6.170345E-02
6.049228E-02
5.861042E-02
5.745011E-02
5.544726E-02
5.540414E-02
5.222736E-02
5.114861E-02
4.912481E-02
4.762321E-02
4.582473E-02
4.354971E-02
4.200040E-02
4.005968E-02
3.876104E-02
3.631892E-02
3.514927E-02
3.284462E-02
3.086278E-02
2.839398E-02
2.653451E-02
2.512366E-02
2.365817E-02
2.131662E-02
1.927766E-02
1.742679E-02
1.581640E-02
1.372291E-02
1.269425E-02
1.144270E-02
9.695694E-03
8.411728E-03
7.646935E-03
6.578941E-03
5.492187E-03
4.792387E-03
4.156002E-03
3.649701E-03
3.459796E-03
3.457557E-03
3.491482E-03
3.146928E-03
3.173915E-03
2.933455E-03
2.921142E-03
2.647292E-03
2.412158E-03
2.227733E-03
1.964651E-03
1.816182E-03
1.575186E-03
1.510253E-03
9.989616E-04
1.119040E-03
8.039688E-04
1.087279E-03
7.283849E-04
6.571973E-04
3.027424E-04
4.058318E-04
3.141132E-04
2.124429E-04
3.215494E-04
2.094644E-04
6.219183E-05
2.521322E-04
5.463513E-05
-3.919212E-05
2.929863E-05
1.232445E-04
-2.490028E-05
9.502165E-06
9.139961E-05
9.336269E-06
-5.904185E-05
-6.670722E-05
1.569849E-04
-6.169309E-06
-2.103172E-05
-1.336012E-04
-7.421903E-05
-9.565699E-05
-1.280337E-06
-6.493896E-05
-3.252534E-04
-1.084856E-04
-1.054432E-04
-1.792225E-04
-5.114661E-04
-3.931639E-04
-1.243900E-04
-1.028167E-04
-1.331421E-03
-3.705435E-02
-8.168882E-03
1.713488E-02
3.828585E-03
-2.266394E-04
-2.525060E-04
-7.063038E-05
-6.607139E-05
1.754914E-04
2.696847E-04
2.064439E-04
5.555477E-04
7.410369E-04
7.586255E-04
1.140682E-03
1.426332E-03
1.769286E-03
2.267071E-03
2.683628E-03
3.293270E-03
3.568745E-03
3.672649E-03
3.713080E-03
3.817387E-03
3.839502E-03
4.090796E-03
4.316043E-03
4.450308E-03
4.354560E-03
4.754628E-03
5.522707E-03
5.850536E-03
6.729459E-03
7.832864E-03
8.915351E-03
9.650264E-03
1.124530E-02
1.272400E-02
1.443809E-02
1.618750E-02
1.841234E-02
2.051645E-02
2.200403E-02
2.378377E-02
2.538925E-02
2.861396E-02
2.966333E-02
3.091385E-02
3.336855E-02
3.575400E-02
3.784106E-02
3.973631E-02
4.219407E-02
4.340714E-02
4.549887E-02
4.666408E-02
4.897654E-02
5.041026E-02
5.308321E-02
5.426794E-02
5.658461E-02
5.802061E-02
5.802123E-02
6.181199E-02
6.201383E-02
6.223999E-02
6.460370E-02
6.619624E-02
6.790325E-02
6.829603E-02
6.950138E-02
6.982886E-02
7.094439E-02
7.297957E-02
7.260078E-02
7.462021E-02
7.299154E-02
7.403050E-02
7.288421E-02
7.448819E-02
7.426876E-02
7.373491E-02
7.550062E-02
7.528016E-02
7.688476E-02
7.785410E-02
7.551913E-02
7.572746E-02
7.406152E-02
7.739364E-02
7.636195E-02
7.283829E-02
7.767652E-02
7.454586E-02
7.468091E-02
7.407212E-02
7.531949E-02
7.332458E-02
7.191168E-02
7.145528E-02
7.121520E-02
6.824911E-02
6.907522E-02
6.818509E-02
6.655485E-02
6.566872E-02
6.362921E-02
6.295939E-02
6.160998E-02
5.961839E-02
5.835978E-02
5.703647E-02
5.554688E-02
5.407968E-02
5.219459E-02
5.036047E-02
4.864417E-02
4.731575E-02
4.610396E-02
4.418015E-02
4.298204E-02
3.968680E-02
3.862941E-02
3.606077E-02
3.485996E-02
3.287214E-02
3.162442E-02
2.912142E-02
2.745920E-02
2.518401E-02
2.331770E-02
2.104208E-02
1.954238E-02
1.767882E-02
1.593687E-02
1.375842E-02
1.247026E-02
1.099988E-02
9.503153E-03
8.429562E-03
7.502915E-03
6.595619E-03
5.691724E-03
4.935437E-03
3.883918E-03
3.380957E-03
3.179178E-03
3.147666E-03
3.150986E-03
2.956773E-03
2.922729E-03
2.852499E-03
2.813031E-03
2.909841E-03
2.473490E-03
2.107959E-03
1.793223E-03
1.488490E-03
1.592417E-03
1.441725E-03
1.325953E-03
1.231314E-03
8.487920E-04
7.471995E-04
5.489897E-04
5.377258E-04
5.080626E-04
3.832605E-04
3.087668E-04
2.637549E-04
3.126012E-04
2.947067E-05
-6.526712E-06
8.909510E-05
1.087191E-04
-6.313482E-05
-6.023940E-05
-6.498555E-05
1.690730E-05
5.218380E-05
-5.321501E-06
1.663200E-04
3.168889E-05
1.892083E-04
1.320421E-04
5.381551E-05
1.166004E-04
-1.420902E-05
-2.007387E-05
1.423282E-04
1.166735E-04
8.430230E-05
-9.459818E-06
-1.415065E-04
-3.393684E-04
-2.328195E-04
-1.861069E-04
-2.747735E-04
-1.272803E-04
-3.709564E-05
1.402148E-02
-5.089584E-02
-1.114352E-02
-2.428308E-03
6.476562E-03
-1.324105E-03
4.041353E-05
3.435511E-05
-9.836222E-05
2.656591E-06
1.597691E-04
7.888926E-05
1.491432E-04
6.589341E-04
8.012954E-04
1.412021E-03
1.368759E-03
1.643882E-03
2.259962E-03
2.400545E-03
3.159875E-03
3.086725E-03
3.470715E-03
3.781010E-03
3.843633E-03
3.980591E-03
4.113655E-03
4.142374E-03
4.217605E-03
4.335586E-03
4.804440E-03
5.216586E-03
5.570046E-03
6.638841E-03
8.176745E-03
8.907386E-03
1.001726E-02
1.180372E-02
1.306251E-02
1.482899E-02
1.654880E-02
1.829134E-02
2.023711E-02
2.206597E-02
2.376404E-02
2.629082E-02
2.794701E-02
2.949009E-02
3.137587E-02
3.332167E-02
3.556401E-02
3.778605E-02
3.956739E-02
4.117531E-02
4.304090E-02
4.557942E-02
4.670804E-02
4.766172E-02
5.025550E-02
5.320319E-02
5.377165E-02
5.659137E-02
5.776534E-02
6.123133E-02
6.286761E-02
6.261684E-02
6.440799E-02
6.676558E-02
6.380197E-02
6.574950E-02
6.762497E-02
7.074412E-02
6.778758E-02
7.300837E-02
7.505801E-02
7.175975E-02
7.294983E-02
6.892489E-02
7.519621E-02
7.142863E-02
7.383530E-02
7.389680E-02
7.377374E-02
7.676516E-02
7.570043E-02
8.002357E-02
8.207696E-02
8.070883E-02
7.520489E-02
7.140339E-02
7.810916E-02
7.585153E-02
7.510512E-02
7.492038E-02
7.420294E-02
7.344968E-02
7.259674E-02
7.464010E-02
7.427645E-02
7.162596E-02
7.274417E-02
7.082036E-02
6.829446E-02
6.766732E-02
6.683458E-02
6.557719E-02
6.455821E-02
6.369338E-02
6.271959E-02
6.161545E-02
5.830457E-02
5.778250E-02
5.796337E-02
5.458765E-02
5.288793E-02
5.180650E-02
5.032705E-02
4.894052E-02
4.743862E-02
4.601321E-02
4.379467E-02
4.303863E-02
4.049889E-02
3.870019E-02
3.607312E-02
3.457813E-02
3.276070E-02
3.061476E-02
2.921466E-02
2.756115E-02
2.482689E-02
2.303968E-02
2.100588E-02
1.892261E-02
1.770760E-02
1.577040E-02
1.403704E-02
1.280513E-02
1.097982E-02
9.544957E-03
8.113944E-03
7.253073E-03
6.391871E-03
5.685178E-03
4.548230E-03
3.943214E-03
3.404019E-03
3.248613E-03
3.184584E-03
3.397497E-03
3.274990E-03
3.320145E-03
3.180366E-03
2.902675E-03
2.898491E-03
2.504999E-03
2.220682E-03
1.802502E-03
1.492364E-03
1.434358E-03
1.652693E-03
1.238096E-03
1.046646E-03
8.023378E-04
9.982915E-04
5.859425E-04
8.258525E-04
4.960614E-04
4.298849E-04
1.614114E-04
3.977191E-04
2.842626E-04
3.902909E-04
9.205145E-05
4.684398E-05
3.975065E-05
-1.506239E-04
1.199183E-05
1.522631E-04
-1.461355E-05
-5.333218E-05
-1.082983E-04
-3.757497E-05
3.953652E-05
2.224958E-04
-5.898829E-05
-1.504080E-06
-2.794106E-05
7.800089E-06
2.127563E-04
1.675400E-04
3.515401E-05
1.042130E-05
-1.733162E-04
-8.839370E-06
-1.588359E-04
-2.562077E-04
-2.909350E-04
-7.205947E-06
-8.275215E-05
-1.022762E-03
8.109478E-02
-7.476827E-02
-2.710321E-02
-3.383867E-03
-3.518279E-02
1.525121E-02
-1.401692E-04
2.374293E-05
3.137727E-05
2.432393E-04
2.303747E-04
3.029109E-04
2.230912E-04
1.042766E-03
1.018453E-03
1.387746E-03
1.305562E-03
1.383149E-03
1.822124E-03
2.293829E-03
2.596205E-03
2.885726E-03
3.623569E-03
3.787056E-03
3.756456E-03
3.766343E-03
4.151294E-03
4.402617E-03
3.919601E-03
3.967181E-03
4.771369E-03
5.453849E-03
5.841735E-03
6.755208E-03
7.762499E-03
9.261621E-03
1.015647E-02
1.202299E-02
1.349634E-02
1.459061E-02
1.651032E-02
1.846950E-02
2.009704E-02
2.180325E-02
2.317952E-02
2.585631E-02
2.773450E-02
2.957896E-02
3.120828E-02
3.331142E-02
3.553014E-02
3.741015E-02
3.952479E-02
4.137074E-02
4.360859E-02
4.554445E-02
4.741240E-02
4.882650E-02
5.071590E-02
5.274872E-02
5.381995E-02
5.500842E-02
5.613714E-02
5.989925E-02
5.908493E-02
6.073243E-02
6.375742E-02
6.603514E-02
6.650134E-02
6.702168E-02
6.822680E-02
7.152496E-02
6.981346E-02
6.882845E-02
7.218706E-02
7.401643E-02
7.185950E-02
7.465874E-02
7.560264E-02
7.532153E-02
7.473861E-02
7.677363E-02
7.637742E-02
7.747146E-02
7.645755E-02
7.657749E-02
7.739540E-02
7.881968E-02
7.661617E-02
7.352270E-02
7.540061E-02
7.453002E-02
7.718708E-02
7.349307E-02
7.272365E-02
7.319346E-02
6.987769E-02
7.395759E-02
7.333303E-02
7.156746E-02
7.138288E-02
6.939982E-02
6.895469E-02
6.913711E-02
6.632903E-02
6.708799E-02
6.333617E-02
6.209452E-02
6.169816E-02
6.049797E-02
5.883750E-02
5.873312E-02
5.647135E-02
5.557788E-02
5.274669E-02
5.178015E-02
5.115803E-02
4.908915E-02
4.723764E-02
4.550926E-02
4.374484E-02
4.317934E-02
4.059779E-02
3.851983E-02
3.748756E-02
3.515235E-02
3.262490E-02
3.062670E-02
2.869781E-02
2.699809E-02
2.512849E-02
2.316827E-02
2.144750E-02
1.953994E-02
1.778764E-02
1.573813E-02
1.393076E-02
1.253431E-02
1.083697E-02
9.307217E-03
8.646395E-03
7.954946E-03
6.616216E-03
5.782185E-03
4.898632E-03
3.949897E-03
3.507569E-03
3.518152E-03
3.375301E-03
3.461769E-03
3.356205E-03
3.536798E-03
3.294877E-03
3.021664E-03
2.892149E-03
2.748617E-03
2.429486E-03
2.335278E-03
2.112960E-03
1.670517E-03
1.153321E-03
9.650199E-04
1.156993E-03
1.068460E-03
8.904177E-04
4.509957E-04
5.119224E-04
5.323573E-04
4.396521E-04
1.616400E-04
1.071755E-04
-4.097817E-05
1.346323E-04
1.086121E-04
8.772608E-05
4.610196E-05
2.419588E-05
9.475658E-05
9.742247E-07
-4.512737E-05
-1.067191E-05
-3.994312E-05
-3.101027E-05
3.292472E-05
3.200784E-04
5.104996E-05
-5.463997E-06
-1.545077E-04
-1.818792E-04
-1.393494E-05
4.435242E-05
1.897090E-05
-8.157618E-05
-4.299735E-05
-1.130661E-03
-7.747784E-04
-3.181713E-04
-2.906078E-04
6.241067E-06
-1.628884E-04
-2.154165E-04
-1.226764E-02
-5.773693E-02
-6.916657E-03
1.753714E-02
-2.597702E-03
1.698701E-02
3.693088E-05
8.450772E-05
7.276229E-05
7.603546E-05
3.349491E-04
1.512995E-04
3.631217E-04
7.823456E-04
1.212864E-03
1.768701E-03
1.317404E-03
1.470845E-03
2.198825E-03
2.699091E-03
2.729732E-03
2.950300E-03
3.387773E-03
3.923745E-03
4.055073E-03
3.974865E-03
4.061823E-03
4.229746E-03
4.025193E-03
4.033289E-03
4.592128E-03
5.399016E-03
5.804744E-03
6.705023E-03
7.865693E-03
9.016410E-03
9.757314E-03
1.126850E-02
1.300186E-02
1.475860E-02
1.712269E-02
1.849163E-02
2.015020E-02
2.167723E-02
2.324847E-02
2.556812E-02
2.857765E-02
2.972469E-02
3.102428E-02
3.364150E-02
3.503281E-02
3.737396E-02
3.968009E-02
4.147207E-02
4.332064E-02
4.498392E-02
4.654836E-02
4.852241E-02
4.948745E-02
5.193386E-02
5.494291E-02
5.556942E-02
5.629434E-02
5.841735E-02
5.898316E-02
6.033861E-02
6.152797E-02
6.378952E-02
6.415318E-02
6.517041E-02
6.936510E-02
6.936122E-02
7.095876E-02
7.054697E-02
7.040884E-02
7.165045E-02
7.359525E-02
7.692469E-02
7.562998E-02
7.499905E-02
7.583597E-02
7.480364E-02
7.568113E-02
7.778841E-02
7.676120E-02
7.746917E-02
7.814553E-02
7.580204E-02
7.554189E-02
7.783748E-02
7.862867E-02
7.349948E-02
7.943608E-02
7.391369E-02
7.447461E-02
7.402230E-02
7.457169E-02
7.133586E-02
7.338239E-02
6.985580E-02
6.928688E-02
6.982254E-02
6.763795E-02
6.829998E-02
6.705743E-02
6.677238E-02
6.453746E-02
6.389330E-02
6.217453E-02
5.988022E-02
5.850690E-02
5.819864E-02
5.778089E-02
5.488228E-02
5.403125E-02
5.362436E-02
5.193720E-02
4.940134E-02
4.795270E-02
4.545226E-02
4.326109E-02
4.227865E-02
4.119611E-02
3.935389E-02
3.750023E-02
3.517057E-02
3.337293E-02
3.119047E-02
2.895495E-02
2.711261E-02
2.496215E-02
2.327820E-02
2.138248E-02
1.947298E-02
1.694387E-02
1.545261E-02
1.407570E-02
1.254905E-02
1.144926E-02
9.914949E-03
8.921239E-03
7.689186E-03
6.534978E-03
5.885461E-03
4.785509E-03
4.261389E-03
3.687847E-03
3.683545E-03
3.480740E-03
3.390711E-03
3.277218E-03
3.471185E-03
3.474256E-03
3.074923E-03
2.971687E-03
2.743746E-03
2.480148E-03
1.989589E-03
1.795455E-03
1.749652E-03
1.249634E-03
1.033850E-03
1.071377E-03
1.218259E-03
9.089676E-04
4.496712E-04
8.561740E-04
5.347383E-04
2.815837E-04
1.119625E-04
1.446460E-04
1.006934E-04
4.896323E-05
-5.336005E-05
5.164676E-05
1.980599E-05
-1.002497E-04
-8.431294E-05
-7.963815E-05
2.638742E-05
1.855371E-04
-1.183171E-04
-4.479068E-05
-1.048322E-04
-2.948372E-05
-1.082937E-04
-7.061351E-05
-1.013625E-04
-2.429312E-04
-1.344571E-04
-2.038572E-04
-1.355817E-04
-8.431197E-05
3.918489E-04
-6.760788E-04
-8.827853E-04
-2.871941E-04
-3.874326E-04
-1.964652E-04
-2.944672E-04
-2.829891E-03
2.772150E-02
-4.528700E-02
-6.058096E-03
9.586000E-03
-2.409226E-02
2.343497E-02
1.074739E-04
1.466332E-05
-6.350250E-05
-4.338104E-05
2.663946E-04
2.567113E-04
4.426842E-04
4.056525E-04
1.636997E-03
1.871807E-03
1.923781E-03
2.047939E-03
2.413717E-03
2.750164E-03
2.772654E-03
2.999068E-03
3.126613E-03
3.838531E-03
4.027080E-03
4.197262E-03
4.439967E-03
4.001057E-03
4.009804E-03
3.984782E-03
4.385030E-03
5.361030E-03
5.758987E-03
6.640412E-03
7.848707E-03
8.959098E-03
9.975179E-03
1.152209E-02
1.309687E-02
1.494941E-02
1.644651E-02
1.854243E-02
2.000799E-02
2.205027E-02
2.358158E-02
2.552473E-02
2.733206E-02
2.995160E-02
3.233398E-02
3.321426E-02
3.530076E-02
3.764700E-02
3.947554E-02
4.204482E-02
4.400816E-02
4.579190E-02
4.623724E-02
4.825019E-02
4.949572E-02
5.325285E-02
5.375428E-02
5.533772E-02
5.750598E-02
5.930235E-02
6.003473E-02
6.070670E-02
6.345570E-02
6.261800E-02
6.527407E-02
6.474233E-02
6.808514E-02
7.004922E-02
6.914084E-02
7.104680E-02
7.131911E-02
7.297661E-02
7.268379E-02
7.537418E-02
7.699182E-02
7.565178E-02
7.703539E-02
7.762540E-02
7.834967E-02
7.757599E-02
7.727209E-02
7.805970E-02
7.624881E-02
7.542920E-02
7.614466E-02
7.613944E-02
7.635721E-02
7.760664E-02
7.922715E-02
7.557441E-02
7.666489E-02
7.442040E-02
7.481432E-02
7.311623E-02
7.279085E-02
6.937650E-02
7.131574E-02
7.088803E-02
6.833316E-02
6.812770E-02
6.743380E-02
6.811310E-02
6.508546E-02
6.586015E-02
6.197103E-02
6.173845E-02
5.944453E-02
5.737246E-02
5.691546E-02
5.611316E-02
5.470247E-02
5.191294E-02
4.988108E-02
4.840306E-02
4.746241E-02
4.565230E-02
4.327815E-02
4.219985E-02
4.105901E-02
3.903574E-02
3.693637E-02
3.504933E-02
3.271504E-02
3.108833E-02
2.902166E-02
2.671663E-02
2.484558E-02
2.258828E-02
2.094705E-02
1.936056E-02
1.743348E-02
1.527968E-02
1.410432E-02
1.255544E-02
1.138956E-02
1.022610E-02
8.934053E-03
7.705101E-03
6.593154E-03
5.488976E-03
4.461367E-03
4.240750E-03
3.671044E-03
3.493300E-03
3.491470E-03
3.242593E-03
3.362334E-03
3.280099E-03
3.330895E-03
3.236580E-03
3.237901E-03
2.627119E-03
2.206465E-03
1.974703E-03
2.134498E-03
1.848389E-03
1.722429E-03
1.522871E-03
1.053172E-03
1.193930E-03
9.130775E-04
1.024636E-03
1.974597E-03
5.135353E-04
3.522343E-04
8.281188E-05
2.044841E-04
2.982512E-04
2.598491E-04
-1.144225E-06
1.150502E-04
9.844779E-05
-5.707392E-05
-1.246300E-04
-1.446619E-04
4.373202E-05
2.375316E-04
1.132722E-04
-8.622495E-05
-9.444720E-05
-1.374080E-04
-1.840111E-04
-2.239372E-04
-2.190041E-04
-1.568282E-04
-5.610701E-05
-1.871612E-04
-9.798664E-05
-1.522899E-04
2.435986E-04
-8.569534E-04
-4.635094E-04
-4.564566E-04
-2.934595E-04
-3.284420E-04
-3.520045E-04
-2.505544E-04
-1.356530E-02
-2.140807E-02
-5.891619E-03
5.987534E-03
5.500597E-02
2.988718E-02
2.882722E-05
8.528049E-05
-1.312038E-04
-1.269628E-04
2.015196E-05
2.789314E-04
5.124982E-04
9.712980E-04
1.721054E-03
1.532539E-03
2.156592E-03
1.808195E-03
2.107472E-03
2.934313E-03
3.264025E-03
3.575990E-03
3.600932E-03
4.005392E-03
4.180372E-03
4.147599E-03
4.053473E-03
3.951661E-03
4.041904E-03
4.215228E-03
4.354675E-03
4.900356E-03
5.482700E-03
6.335300E-03
7.534564E-03
9.135494E-03
9.655431E-03
1.137044E-02
1.332319E-02
1.484318E-02
1.629869E-02
1.798744E-02
1.971472E-02
2.176787E-02
2.329417E-02
2.511918E-02
2.755211E-02
2.986511E-02
3.225446E-02
3.392972E-02
3.615603E-02
3.723835E-02
3.917313E-02
4.063075E-02
4.216438E-02
4.453084E-02
4.698179E-02
4.850608E-02
4.994709E-02
5.174313E-02
5.389474E-02
5.474511E-02
5.726913E-02
5.823741E-02
5.984285E-02
6.035603E-02
6.361324E-02
6.414170E-02
6.469904E-02
6.525349E-02
6.741664E-02
6.802094E-02
6.877202E-02
7.182163E-02
7.142718E-02
7.100486E-02
7.243956E-02
7.366045E-02
7.696056E-02
7.539184E-02
7.640442E-02
7.604117E-02
7.857958E-02
7.527281E-02
7.524244E-02
7.723911E-02
7.605765E-02
7.663920E-02
7.713191E-02
7.670923E-02
7.290357E-02
7.737316E-02
7.517720E-02
7.453108E-02
7.554245E-02
7.560011E-02
7.108056E-02
7.202131E-02
7.284033E-02
7.413213E-02
7.009986E-02
7.014105E-02
6.817066E-02
6.892107E-02
6.719000E-02
6.507527E-02
6.429794E-02
6.264295E-02
6.211831E-02
6.120831E-02
5.992814E-02
5.872634E-02
5.861097E-02
5.581112E-02
5.497233E-02
5.267764E-02
5.077700E-02
4.864644E-02
4.709532E-02
4.494323E-02
4.403133E-02
4.256220E-02
4.088136E-02
3.882622E-02
3.640868E-02
3.502359E-02
3.251126E-02
3.079918E-02
2.909853E-02
2.668706E-02
2.491890E-02
2.280173E-02
2.128787E-02
1.966425E-02
1.732669E-02
1.564144E-02
1.441389E-02
1.260296E-02
1.142604E-02
9.800120E-03
8.419242E-03
7.344161E-03
6.257843E-03
5.639703E-03
4.728065E-03
4.055201E-03
3.761911E-03
3.220918E-03
3.564939E-03
3.482478E-03
3.312787E-03
2.999997E-03
3.053578E-03
3.218708E-03
2.860634E-03
2.568283E-03
2.314339E-03
2.022733E-03
2.047725E-03
2.122364E-03
1.874230E-03
1.501400E-03
1.129916E-03
1.375893E-03
1.222378E-03
2.145597E-03
4.045623E-03
2.414013E-04
2.034910E-05
2.503903E-05
-5.809472E-05
2.193986E-04
2.936841E-04
1.176172E-06
8.055047E-06
1.365352E-04
2.280263E-05
4.985526E-05
1.708457E-06
2.107067E-04
5.897548E-05
-7.867207E-05
-5.079338E-05
-7.984434E-07
-7.649437E-05
-1.165878E-04
-4.658343E-05
-5.040245E-07
-1.528446E-04
-5.621687E-05
-1.728728E-04
5.356227E-05
-1.075833E-04
5.246998E-05
-4.451200E-04
-3.029041E-04
-2.433056E-04
-4.023305E-04
-2.441688E-04
-2.406004E-04
-4.492528E-03
-1.621171E-03
-1.924679E-02
3.485880E-03
4.730650E-03
1.642378E-01
7.464968E-02
-2.723799E-05
-2.089686E-04
2.263494E-05
2.789366E-04
-3.054710E-05
8.602028E-05
3.844647E-04
1.029959E-03
9.705481E-04
1.034989E-03
1.842327E-03
1.848322E-03
2.332109E-03
2.572789E-03
3.140856E-03
3.211123E-03
3.395178E-03
3.670436E-03
3.847289E-03
4.150640E-03
4.255932E-03
4.111826E-03
4.035059E-03
4.107120E-03
4.324230E-03
4.867897E-03
5.490725E-03
6.549801E-03
7.691697E-03
8.894571E-03
9.890265E-03
1.156194E-02
1.311582E-02
1.490858E-02
1.645591E-02
1.799129E-02
1.983416E-02
2.205678E-02
2.343984E-02
2.537240E-02
2.751882E-02
2.988672E-02
3.169466E-02
3.411318E-02
3.576758E-02
3.741973E-02
3.969177E-02
4.056754E-02
4.306067E-02
4.458054E-02
4.696350E-02
4.845420E-02
5.122246E-02
5.155431E-02
5.389621E-02
5.520901E-02
5.738766E-02
5.866777E-02
6.100236E-02
6.243568E-02
6.454342E-02
6.376136E-02
6.481592E-02
6.522078E-02
6.820372E-02
7.025842E-02
7.123961E-02
6.979307E-02
7.171607E-02
7.170318E-02
7.406500E-02
7.527703E-02
7.577368E-02
7.424264E-02
7.327996E-02
7.325398E-02
7.306625E-02
7.295083E-02
7.577198E-02
7.982642E-02
7.684171E-02
7.801666E-02
7.711154E-02
7.510519E-02
7.678943E-02
7.701792E-02
7.637684E-02
7.314464E-02
7.684095E-02
7.736033E-02
7.104434E-02
7.179382E-02
7.228994E-02
7.490348E-02
6.875981E-02
6.621490E-02
6.847427E-02
6.846222E-02
6.818621E-02
6.578800E-02
6.440868E-02
6.162537E-02
6.191722E-02
6.057364E-02
5.868987E-02
5.811916E-02
5.840136E-02
5.539778E-02
5.378540E-02
5.226728E-02
5.124911E-02
4.919881E-02
4.694622E-02
4.564689E-02
4.440887E-02
4.343947E-02
4.115929E-02
3.843020E-02
3.594301E-02
3.458044E-02
3.241294E-02
3.042508E-02
2.871594E-02
2.688159E-02
2.482230E-02
2.310473E-02
2.112712E-02
1.933533E-02
1.760649E-02
1.527099E-02
1.402185E-02
1.253508E-02
1.092290E-02
9.506434E-03
8.649101E-03
7.476066E-03
6.239141E-03
5.292530E-03
4.170121E-03
3.986178E-03
3.764176E-03
3.260468E-03
3.438370E-03
3.400552E-03
3.189234E-03
3.069982E-03
2.784599E-03
2.784602E-03
2.622748E-03
2.453557E-03
2.486495E-03
2.197689E-03
1.658257E-03
1.519579E-03
1.693364E-03
1.604979E-03
1.447048E-03
1.294424E-03
7.748193E-04
3.282265E-03
2.825469E-03
2.026482E-04
1.923150E-04
1.242350E-04
3.871214E-04
2.368310E-04
-7.729049E-06
-8.336487E-05
-3.961596E-05
8.439180E-05
2.322666E-04
1.836909E-04
-1.297416E-04
3.174603E-04
1.328796E-04
-8.293654E-05
-9.257735E-05
-2.516766E-05
-1.451556E-04
-5.354212E-05
-4.921056E-05
-6.886316E-05
-1.467281E-04
-2.099265E-04
-3.277917E-04
-2.850818E-04
-7.539825E-05
-3.929734E-05
-3.170432E-04
-2.792295E-04
-2.449781E-04
-2.252728E-04
-3.100065E-04
-3.782806E-04
6.191846E-05
-1.073250E-01
1.766061E-02
-1.859195E-03
4.651596E-03
-4.346648E-03
6.274660E-03
-2.304618E-04
-2.262327E-04
2.100642E-04
1.005379E-04
-5.745065E-05
4.651882E-05
3.966367E-04
1.069347E-03
1.061142E-03
9.556512E-04
1.361325E-03
1.971218E-03
2.324363E-03
2.519469E-03
2.845050E-03
2.859902E-03
3.419890E-03
3.481308E-03
3.780226E-03
4.003108E-03
3.971830E-03
3.979726E-03
3.811250E-03
4.070855E-03
4.115586E-03
4.828532E-03
5.767118E-03
6.547757E-03
7.467256E-03
8.994156E-03
1.034999E-02
1.164551E-02
1.349832E-02
1.478187E-02
1.606051E-02
1.816957E-02
2.040962E-02
2.240112E-02
2.397657E-02
2.605973E-02
2.767283E-02
2.946299E-02
3.121101E-02
3.333771E-02
3.540671E-02
3.688472E-02
3.873163E-02
4.056402E-02
4.257896E-02
4.406539E-02
4.690947E-02
4.834741E-02
5.055714E-02
5.264109E-02
5.412018E-02
5.482219E-02
5.677017E-02
5.822113E-02
5.977194E-02
6.155190E-02
6.432406E-02
6.489542E-02
6.628750E-02
6.757992E-02
7.070978E-02
6.949793E-02
7.036801E-02
6.979415E-02
7.206886E-02
7.065619E-02
7.397992E-02
7.421536E-02
7.579711E-02
7.488346E-02
7.605903E-02
7.603616E-02
7.501785E-02
7.623919E-02
7.501599E-02
7.641835E-02
7.209378E-02
7.745212E-02
7.531440E-02
7.568275E-02
7.540096E-02
7.465676E-02
7.583133E-02
7.636169E-02
7.443419E-02
7.428544E-02
7.350986E-02
7.319964E-02
7.157552E-02
7.170410E-02
6.820189E-02
6.949924E-02
6.867928E-02
6.502470E-02
6.488679E-02
6.726911E-02
6.410872E-02
6.178206E-02
6.320128E-02
6.028154E-02
5.871840E-02
5.794642E-02
5.606191E-02
5.401615E-02
5.298030E-02
5.181774E-02
5.060255E-02
4.932070E-02
4.695680E-02
4.478663E-02
4.393768E-02
4.294108E-02
4.192092E-02
3.867905E-02
3.585206E-02
3.433780E-02
3.261667E-02
3.018825E-02
2.851893E-02
2.676670E-02
2.449698E-02
2.318024E-02
2.103231E-02
1.985517E-02
1.757427E-02
1.589434E-02
1.469905E-02
1.293884E-02
1.093604E-02
9.976628E-03
8.485510E-03
7.363018E-03
6.232675E-03
5.546489E-03
4.754399E-03
4.317764E-03
3.922360E-03
3.526797E-03
3.555470E-03
3.290885E-03
2.995961E-03
2.921994E-03
2.721755E-03
2.872036E-03
2.685057E-03
2.308676E-03
2.194566E-03
1.993455E-03
1.905589E-03
1.343168E-03
1.514351E-03
1.246426E-03
8.889192E-04
7.672761E-04
8.477343E-04
1.078010E-03
1.471140E-03
6.050311E-04
4.469024E-04
2.257867E-04
5.699217E-04
2.466011E-04
-4.759681E-05
-2.575305E-05
5.759115E-05
2.598458E-05
1.754523E-06
-4.150509E-05
2.950179E-05
3.757651E-05
1.118025E-04
4.396606E-05
-5.403935E-05
9.105721E-05
3.481327E-05
-9.770392E-05
-7.291567E-05
-1.166904E-04
-1.503939E-04
-1.941040E-04
-1.833292E-04
-1.459040E-04
-1.726794E-04
-1.119156E-04
-2.635278E-04
-4.013620E-04
-2.749677E-04
-2.990426E-04
-2.862178E-04
-2.576243E-04
-1.189877E-04
1.222962E-01
-2.981326E-02
-4.090268E-03
3.937221E-03
-2.191835E-01
1.449145E-02
-2.668418E-04
-4.387923E-05
2.937473E-04
1.754776E-04
1.839582E-04
3.229783E-04
4.008111E-04
1.090545E-03
1.155743E-03
1.139801E-03
1.394081E-03
1.787771E-03
2.112746E-03
2.110230E-03
2.683942E-03
3.255120E-03
3.565469E-03
3.485827E-03
3.802146E-03
3.936821E-03
3.989646E-03
3.893107E-03
3.900324E-03
4.322094E-03
4.376108E-03
4.927887E-03
5.779949E-03
6.436353E-03
7.731694E-03
9.116765E-03
1.041305E-02
1.122600E-02
1.316009E-02
1.447372E-02
1.594420E-02
1.774042E-02
2.007283E-02
2.166992E-02
2.335663E-02
2.553547E-02
2.724176E-02
2.924348E-02
3.100493E-02
3.319931E-02
3.503102E-02
3.679649E-02
3.929353E-02
4.090905E-02
4.256211E-02
4.433803E-02
4.656588E-02
4.811922E-02
4.939481E-02
5.400595E-02
5.523398E-02
5.522767E-02
5.569407E-02
5.697323E-02
5.892115E-02
6.258615E-02
6.512795E-02
6.455658E-02
6.712152E-02
6.682524E-02
6.741458E-02
7.108385E-02
7.278490E-02
7.153985E-02
7.016541E-02
7.211674E-02
7.038396E-02
7.183170E-02
7.329541E-02
7.426665E-02
7.531036E-02
7.714829E-02
7.404492E-02
7.622954E-02
7.879880E-02
7.712440E-02
7.424873E-02
7.463375E-02
7.619353E-02
7.430885E-02
7.637294E-02
7.437549E-02
7.268384E-02
7.487375E-02
7.787156E-02
7.477080E-02
7.338950E-02
7.180899E-02
7.270385E-02
7.066083E-02
7.215065E-02
7.008996E-02
6.981453E-02
6.700061E-02
6.563581E-02
6.616786E-02
6.369683E-02
6.126033E-02
6.205710E-02
5.992817E-02
5.960283E-02
5.823126E-02
5.770481E-02
5.587812E-02
5.370071E-02
5.216967E-02
5.051468E-02
4.937885E-02
4.719413E-02
4.574021E-02
4.429340E-02
4.268944E-02
4.067446E-02
3.886887E-02
3.693376E-02
3.426968E-02
3.285841E-02
3.110032E-02
2.923492E-02
2.700141E-02
2.450261E-02
2.306909E-02
2.134378E-02
1.954272E-02
1.752943E-02
1.596444E-02
1.414580E-02
1.269499E-02
1.122832E-02
9.748125E-03
8.465263E-03
7.282422E-03
5.959333E-03
5.369708E-03
5.157582E-03
4.322082E-03
3.923895E-03
3.354887E-03
3.440848E-03
2.929533E-03
2.966120E-03
2.693880E-03
2.887458E-03
2.992740E-03
2.678897E-03
2.543977E-03
2.263381E-03
1.849004E-03
1.955974E-03
1.882732E-03
1.952485E-03
1.732026E-03
8.981865E-04
6.576714E-04
6.457739E-04
8.725828E-04
5.702675E-04
4.800859E-04
2.649709E-04
3.518064E-04
1.862638E-04
1.370642E-04
1.483517E-04
-2.651131E-05
1.187020E-04
2.952402E-04
2.034232E-04
6.366338E-05
3.181561E-05
2.607679E-04
1.229102E-04
9.039655E-05
7.163065E-05
1.560811E-05
-6.118484E-05
-2.158578E-04
-7.431818E-05
-1.470913E-04
-7.199848E-05
-8.463385E-05
-2.209881E-04
-1.706775E-04
-2.210800E-04
1.215446E-05
-3.268192E-04
-4.451077E-04
-1.970285E-04
-4.083576E-04
-5.135354E-04
-4.170436E-04
-2.591568E-02
-2.631845E-01
-1.145516E-01
-3.604918E-03
-1.196776E-03
1.446966E-02
3.672996E-02
-8.545838E-05
-1.293283E-04
1.485258E-04
-6.061885E-05
2.587445E-04
5.360844E-04
6.348064E-04
7.898259E-04
1.265230E-03
1.216972E-03
1.530652E-03
2.292439E-03
2.525655E-03
2.461795E-03
2.752879E-03
3.325006E-03
3.423014E-03
3.480067E-03
3.654320E-03
4.260899E-03
4.108658E-03
3.730864E-03
3.739315E-03
3.959085E-03
4.411971E-03
5.178684E-03
5.720102E-03
6.249880E-03
7.195185E-03
8.683474E-03
1.015023E-02
1.163530E-02
1.278604E-02
1.461420E-02
1.648286E-02
1.784344E-02
1.989197E-02
2.195193E-02
2.324190E-02
2.499992E-02
2.745050E-02
2.894931E-02
3.083037E-02
3.277569E-02
3.426921E-02
3.637937E-02
3.864596E-02
4.073485E-02
4.235381E-02
4.410973E-02
4.589064E-02
4.782428E-02
4.916503E-02
5.293224E-02
5.454212E-02
5.624455E-02
5.639275E-02
5.875771E-02
5.806900E-02
6.233498E-02
6.326707E-02
6.416912E-02
6.699929E-02
6.719015E-02
6.728306E-02
6.934522E-02
7.265225E-02
7.295669E-02
7.124214E-02
7.436314E-02
7.149119E-02
7.180559E-02
7.194936E-02
7.441523E-02
7.382240E-02
7.550899E-02
7.389666E-02
7.725761E-02
7.739028E-02
7.665249E-02
7.639473E-02
7.568604E-02
7.631681E-02
7.564180E-02
7.839869E-02
7.666503E-02
7.459022E-02
7.448183E-02
7.608080E-02
7.554507E-02
7.566414E-02
7.530839E-02
7.388509E-02
7.266875E-02
7.177715E-02
6.948753E-02
6.953101E-02
6.575430E-02
6.550789E-02
6.731226E-02
6.317913E-02
6.336496E-02
6.356969E-02
6.024638E-02
5.940632E-02
5.795515E-02
5.802868E-02
5.474490E-02
5.326416E-02
5.139747E-02
5.065917E-02
4.870647E-02
4.809614E-02
4.665103E-02
4.393320E-02
4.217304E-02
4.064463E-02
3.850594E-02
3.679441E-02
3.436901E-02
3.291312E-02
3.108139E-02
2.877740E-02
2.733166E-02
2.505772E-02
2.314261E-02
2.122841E-02
1.931193E-02
1.764246E-02
1.600111E-02
1.450530E-02
1.269774E-02
1.081091E-02
9.639162E-03
8.717211E-03
7.610039E-03
6.625020E-03
5.676019E-03
5.190332E-03
4.682699E-03
3.817458E-03
3.562714E-03
3.534624E-03
3.351537E-03
3.195809E-03
3.211267E-03
3.220845E-03
3.297248E-03
2.562849E-03
2.217590E-03
2.008535E-03
1.471134E-03
1.609622E-03
1.782689E-03
1.786281E-03
1.861658E-03
1.023888E-03
1.037399E-03
5.965032E-04
3.980036E-04
4.234351E-04
4.827165E-04
2.100591E-04
2.930004E-04
2.684571E-04
2.872551E-04
2.459422E-04
1.122427E-04
1.369084E-04
6.703521E-05
-1.616334E-05
-2.768264E-05
-1.267165E-04
-1.802628E-04
-1.843849E-04
1.203686E-05
5.357969E-05
3.545589E-05
2.836901E-05
4.817887E-05
-6.986262E-06
-2.989018E-05
-3.048665E-05
-2.477679E-04
-2.375013E-04
-1.288044E-04
-9.225000E-05
-9.916359E-05
Z
0.000000E+00
1.000000E+00
2.000000E+00
3.000000E+00
4.000000E+00
5.000000E+00
6.000000E+00
7.000000E+00
8.000000E+00
9.000000E+00
1.000000E+01
1.100000E+01
1.200000E+01
1.300000E+01
1.400000E+01
1.500000E+01
1.600000E+01
1.700000E+01
1.800000E+01
1.900000E+01
2.000000E+01
2.100000E+01
2.200000E+01
2.300000E+01
2.400000E+01
2.500000E+01
2.600000E+01
2.700000E+01
2.800000E+01
2.900000E+01
3.000000E+01
3.100000E+01
3.200000E+01
3.300000E+01
3.400000E+01
3.500000E+01
3.600000E+01
3.700000E+01
3.800000E+01
3.900000E+01
4.000000E+01
4.100000E+01
4.200000E+01
4.300000E+01
4.400000E+01
4.500000E+01
4.600000E+01
4.700000E+01
4.800000E+01
4.900000E+01
5.000000E+01
5.100000E+01
5.200000E+01
5.300000E+01
5.400000E+01
5.500000E+01
5.600000E+01
5.700000E+01
5.800000E+01
5.900000E+01
6.000000E+01
6.100000E+01
6.200000E+01
6.300000E+01
6.400000E+01
6.500000E+01
6.600000E+01
6.700000E+01
6.800000E+01
6.900000E+01
7.000000E+01
7.100000E+01
7.200000E+01
7.300000E+01
7.400000E+01
7.500000E+01
7.600000E+01
7.700000E+01
7.800000E+01
7.900000E+01
8.000000E+01
8.100000E+01
8.200000E+01
8.300000E+01
8.400000E+01
8.500000E+01
8.600000E+01
8.700000E+01
8.800000E+01
8.900000E+01
9.000000E+01
9.100000E+01
9.200000E+01
9.300000E+01
9.400000E+01
9.500000E+01
9.600000E+01
9.700000E+01
9.800000E+01
9.900000E+01
1.000000E+02
1.010000E+02
1.020000E+02
1.030000E+02
1.040000E+02
1.050000E+02
1.060000E+02
1.070000E+02
1.080000E+02
1.090000E+02
1.100000E+02
1.110000E+02
1.120000E+02
1.130000E+02
1.140000E+02
1.150000E+02
1.160000E+02
1.170000E+02
1.180000E+02
1.190000E+02
1.200000E+02
1.210000E+02
1.220000E+02
1.230000E+02
1.240000E+02
1.250000E+02
1.260000E+02
1.270000E+02
1.280000E+02
1.290000E+02
1.300000E+02
1.310000E+02
1.320000E+02
1.330000E+02
1.340000E+02
1.350000E+02
1.360000E+02
1.370000E+02
1.380000E+02
1.390000E+02
1.400000E+02
1.410000E+02
1.420000E+02
1.430000E+02
1.440000E+02
1.450000E+02
1.460000E+02
1.470000E+02
1.480000E+02
1.490000E+02
1.500000E+02
1.510000E+02
1.520000E+02
1.530000E+02
1.540000E+02
1.550000E+02
1.560000E+02
1.570000E+02
1.580000E+02
1.590000E+02
1.600000E+02
1.610000E+02
1.620000E+02
1.630000E+02
1.640000E+02
1.650000E+02
1.660000E+02
1.670000E+02
1.680000E+02
1.690000E+02
1.700000E+02
1.710000E+02
1.720000E+02
1.730000E+02
1.740000E+02
1.750000E+02
1.760000E+02
1.770000E+02
1.780000E+02
1.790000E+02
1.800000E+02
1.810000E+02
1.820000E+02
1.830000E+02
1.840000E+02
1.850000E+02
1.860000E+02
1.870000E+02
1.880000E+02
1.890000E+02
1.900000E+02
1.910000E+02
1.920000E+02
1.930000E+02
1.940000E+02
1.950000E+02
1.960000E+02
1.970000E+02
1.980000E+02
1.990000E+02
2.000000E+02
0.000000E+00
1.000000E+00
2.000000E+00
3.000000E+00
4.000000E+00
5.000000E+00
6.000000E+00
7.000000E+00
8.000000E+00
9.000000E+00
1.000000E+01
1.100000E+01
1.200000E+01
1.300000E+01
1.400000E+01
1.500000E+01
1.600000E+01
1.700000E+01
1.800000E+01
1.900000E+01
2.000000E+01
2.100000E+01
2.200000E+01
2.300000E+01
2.400000E+01
2.500000E+01
2.600000E+01
2.700000E+01
2.800000E+01
2.900000E+01
3.000000E+01
3.100000E+01
3.200000E+01
3.300000E+01
3.400000E+01
3.500000E+01
3.600000E+01
3.700000E+01
3.800000E+01
3.900000E+01
4.000000E+01
4.100000E+01
4.200000E+01
4.300000E+01
4.400000E+01
4.500000E+01
4.600000E+01
4.700000E+01
4.800000E+01
4.900000E+01
5.000000E+01
5.100000E+01
5.200000E+01
5.300000E+01
5.400000E+01
5.500000E+01
5.600000E+01
5.700000E+01
5.800000E+01
5.900000E+01
6.000000E+01
6.100000E+01
6.200000E+01
6.300000E+01
6.400000E+01
6.500000E+01
6.600000E+01
6.700000E+01
6.800000E+01
6.900000E+01
7.000000E+01
7.100000E+01
7.200000E+01
7.300000E+01
7.400000E+01
7.500000E+01
7.600000E+01
7.700000E+01
7.800000E+01
7.900000E+01
8.000000E+01
8.100000E+01
8.200000E+01
8.300000E+01
8.400000E+01
8.500000E+01
8.600000E+01
8.700000E+01
8.800000E+01
8.900000E+01
9.000000E+01
9.100000E+01
9.200000E+01
9.300000E+01
9.400000E+01
9.500000E+01
9.600000E+01
9.700000E+01
9.800000E+01
9.900000E+01
1.000000E+02
1.010000E+02
1.020000E+02
1.030000E+02
1.040000E+02
1.050000E+02
1.060000E+02
1.070000E+02
1.080000E+02
1.090000E+02
1.100000E+02
1.110000E+02
1.120000E+02
1.130000E+02
1.140000E+02
1.150000E+02
1.160000E+02
1.170000E+02
1.180000E+02
1.190000E+02
1.200000E+02
1.210000E+02
1.220000E+02
1.230000E+02
1.240000E+02
1.250000E+02
1.260000E+02
1.270000E+02
1.280000E+02
1.290000E+02
1.300000E+02
1.310000E+02
1.320000E+02
1.330000E+02
1.340000E+02
1.350000E+02
1.360000E+02
1.370000E+02
1.380000E+02
1.390000E+02
1.400000E+02
1.410000E+02
1.420000E+02
1.430000E+02
1.440000E+02
1.450000E+02
1.460000E+02
1.470000E+02
1.480000E+02
1.490000E+02
1.500000E+02
1.510000E+02
1.520000E+02
1.530000E+02
1.540000E+02
1.550000E+02
1.560000E+02
1.570000E+02
1.580000E+02
1.590000E+02
1.600000E+02
1.610000E+02
1.620000E+02
1.630000E+02
1.640000E+02
1.650000E+02
1.660000E+02
1.670000E+02
1.680000E+02
1.690000E+02
1.700000E+02
1.710000E+02
1.720000E+02
1.730000E+02
1.740000E+02
1.750000E+02
1.760000E+02
1.770000E+02
1.780000E+02
1.790000E+02
1.800000E+02
1.810000E+02
1.820000E+02
1.830000E+02
1.840000E+02
1.850000E+02
1.860000E+02
1.870000E+02
1.880000E+02
1.890000E+02
1.900000E+02
1.910000E+02
1.920000E+02
1.930000E+02
1.940000E+02
1.950000E+02
1.960000E+02
1.970000E+02
1.980000E+02
1.990000E+02
2.000000E+02
0.000000E+00
1.000000E+00
2.000000E+00
3.000000E+00
4.000000E+00
5.000000E+00
6.000000E+00
7.000000E+00
8.000000E+00
9.000000E+00
1.000000E+01
1.100000E+01
1.200000E+01
1.300000E+01
1.400000E+01
1.500000E+01
1.600000E+01
1.700000E+01
1.800000E+01
1.900000E+01
2.000000E+01
2.100000E+01
2.200000E+01
2.300000E+01
2.400000E+01
2.500000E+01
2.600000E+01
2.700000E+01
2.800000E+01
2.900000E+01
3.000000E+01
3.100000E+01
3.200000E+01
3.300000E+01
3.400000E+01
3.500000E+01
3.600000E+01
3.700000E+01
3.800000E+01
3.900000E+01
4.000000E+01
4.100000E+01
4.200000E+01
4.300000E+01
4.400000E+01
4.500000E+01
4.600000E+01
4.700000E+01
4.800000E+01
4.900000E+01
5.000000E+01
5.100000E+01
5.200000E+01
5.300000E+01
5.400000E+01
5.500000E+01
5.600000E+01
5.700000E+01
5.800000E+01
5.900000E+01
6.000000E+01
6.100000E+01
6.200000E+01
6.300000E+01
6.400000E+01
6.500000E+01
6.600000E+01
6.700000E+01
6.800000E+01
6.900000E+01
7.000000E+01
7.100000E+01
7.200000E+01
7.300000E+01
7.400000E+01
7.500000E+01
7.600000E+01
7.700000E+01
7.800000E+01
7.900000E+01
8.000000E+01
8.100000E+01
8.200000E+01
8.300000E+01
8.400000E+01
8.500000E+01
8.600000E+01
8.700000E+01
8.800000E+01
8.900000E+01
9.000000E+01
9.100000E+01
9.200000E+01
9.300000E+01
9.400000E+01
9.500000E+01
9.600000E+01
9.700000E+01
9.800000E+01
9.900000E+01
1.000000E+02
1.010000E+02
1.020000E+02
1.030000E+02
1.040000E+02
1.050000E+02
1.060000E+02
1.070000E+02
1.080000E+02
1.090000E+02
1.100000E+02
1.110000E+02
1.120000E+02
1.130000E+02
1.140000E+02
1.150000E+02
1.160000E+02
1.170000E+02
1.180000E+02
1.190000E+02
1.200000E+02
1.210000E+02
1.220000E+02
1.230000E+02
1.240000E+02
1.250000E+02
1.260000E+02
1.270000E+02
1.280000E+02
1.290000E+02
1.300000E+02
1.310000E+02
1.320000E+02
1.330000E+02
1.340000E+02
1.350000E+02
1.360000E+02
1.370000E+02
1.380000E+02
1.390000E+02
1.400000E+02
1.410000E+02
1.420000E+02
1.430000E+02
1.440000E+02
1.450000E+02
1.460000E+02
1.470000E+02
1.480000E+02
1.490000E+02
1.500000E+02
1.510000E+02
1.520000E+02
1.530000E+02
1.540000E+02
1.550000E+02
1.560000E+02
1.570000E+02
1.580000E+02
1.590000E+02
1.600000E+02
1.610000E+02
1.620000E+02
1.630000E+02
1.640000E+02
1.650000E+02
1.660000E+02
1.670000E+02
1.680000E+02
1.690000E+02
1.700000E+02
1.710000E+02
1.720000E+02
1.730000E+02
1.740000E+02
1.750000E+02
1.760000E+02
1.770000E+02
1.780000E+02
1.790000E+02
1.800000E+02
1.810000E+02
1.820000E+02
1.830000E+02
1.840000E+02
1.850000E+02
1.860000E+02
1.870000E+02
1.880000E+02
1.890000E+02
1.900000E+02
1.910000E+02
1.920000E+02
1.930000E+02
1.940000E+02
1.950000E+02
1.960000E+02
1.970000E+02
1.980000E+02
1.990000E+02
2.000000E+02
0.000000E+00
1.000000E+00
2.000000E+00
3.000000E+00
4.000000E+00
5.000000E+00
6.000000E+00
7.000000E+00
8.000000E+00
9.000000E+00
1.000000E+01
1.100000E+01
1.200000E+01
1.300000E+01
1.400000E+01
1.500000E+01
1.600000E+01
1.700000E+01
1.800000E+01
1.900000E+01
2.000000E+01
2.100000E+01
2.200000E+01
2.300000E+01
2.400000E+01
2.500000E+01
2.600000E+01
2.700000E+01
2.800000E+01
2.900000E+01
3.000000E+01
3.100000E+01
3.200000E+01
3.300000E+01
3.400000E+01
3.500000E+01
3.600000E+01
3.700000E+01
3.800000E+01
3.900000E+01
4.000000E+01
4.100000E+01
4.200000E+01
4.300000E+01
4.400000E+01
4.500000E+01
4.600000E+01
4.700000E+01
4.800000E+01
4.900000E+01
5.000000E+01
5.100000E+01
5.200000E+01
5.300000E+01
5.400000E+01
5.500000E+01
5.600000E+01
5.700000E+01
5.800000E+01
5.900000E+01
6.000000E+01
6.100000E+01
6.200000E+01
6.300000E+01
6.400000E+01
6.500000E+01
6.600000E+01
6.700000E+01
6.800000E+01
6.900000E+01
7.000000E+01
7.100000E+01
7.200000E+01
7.300000E+01
7.400000E+01
7.500000E+01
7.600000E+01
7.700000E+01
7.800000E+01
7.900000E+01
8.000000E+01
8.100000E+01
8.200000E+01
8.300000E+01
8.400000E+01
8.500000E+01
8.600000E+01
8.700000E+01
8.800000E+01
8.900000E+01
9.000000E+01
9.100000E+01
9.200000E+01
9.300000E+01
9.400000E+01
9.500000E+01
9.600000E+01
9.700000E+01
9.800000E+01
9.900000E+01
1.000000E+02
1.010000E+02
1.020000E+02
1.030000E+02
1.040000E+02
1.050000E+02
1.060000E+02
1.070000E+02
1.080000E+02
1.090000E+02
1.100000E+02
1.110000E+02
1.120000E+02
1.130000E+02
1.140000E+02
1.150000E+02
1.160000E+02
1.170000E+02
1.180000E+02
1.190000E+02
1.200000E+02
1.210000E+02
1.220000E+02
1.230000E+02
1.240000E+02
1.250000E+02
1.260000E+02
1.270000E+02
1.280000E+02
1.290000E+02
1.300000E+02
1.310000E+02
1.320000E+02
1.330000E+02
1.340000E+02
1.350000E+02
1.360000E+02
1.370000E+02
1.380000E+02
1.390000E+02
1.400000E+02
1.410000E+02
1.420000E+02
1.430000E+02
1.440000E+02
1.450000E+02
1.460000E+02
1.470000E+02
1.480000E+02
1.490000E+02
1.500000E+02
1.510000E+02
1.520000E+02
1.530000E+02
1.540000E+02
1.550000E+02
1.560000E+02
1.570000E+02
1.580000E+02
1.590000E+02
1.600000E+02
1.610000E+02
1.620000E+02
1.630000E+02
1.640000E+02
1.650000E+02
1.660000E+02
1.670000E+02
1.680000E+02
1.690000E+02
1.700000E+02
1.710000E+02
1.720000E+02
1.730000E+02
1.740000E+02
1.750000E+02
1.760000E+02
1.770000E+02
1.780000E+02
1.790000E+02
1.800000E+02
1.810000E+02
1.820000E+02
1.830000E+02
1.840000E+02
1.850000E+02
1.860000E+02
1.870000E+02
1.880000E+02
1.890000E+02
1.900000E+02
1.910000E+02
1.920000E+02
1.930000E+02
1.940000E+02
1.950000E+02
1.960000E+02
1.970000E+02
1.980000E+02
1.990000E+02
2.000000E+02
0.000000E+00
1.000000E+00
2.000000E+00
3.000000E+00
4.000000E+00
5.000000E+00
6.000000E+00
7.000000E+00
8.000000E+00
9.000000E+00
1.000000E+01
1.100000E+01
1.200000E+01
1.300000E+01
1.400000E+01
1.500000E+01
1.600000E+01
1.700000E+01
1.800000E+01
1.900000E+01
2.000000E+01
2.100000E+01
2.200000E+01
2.300000E+01
2.400000E+01
2.500000E+01
2.600000E+01
2.700000E+01
2.800000E+01
2.900000E+01
3.000000E+01
3.100000E+01
3.200000E+01
3.300000E+01
3.400000E+01
3.500000E+01
3.600000E+01
3.700000E+01
3.800000E+01
3.900000E+01
4.000000E+01
4.100000E+01
4.200000E+01
4.300000E+01
4.400000E+01
4.500000E+01
4.600000E+01
4.700000E+01
4.800000E+01
4.900000E+01
5.000000E+01
5.100000E+01
5.200000E+01
5.300000E+01
5.400000E+01
5.500000E+01
5.600000E+01
5.700000E+01
5.800000E+01
5.900000E+01
6.000000E+01
6.100000E+01
6.200000E+01
6.300000E+01
6.400000E+01
6.500000E+01
6.600000E+01
6.700000E+01
6.800000E+01
6.900000E+01
7.000000E+01
7.100000E+01
7.200000E+01
7.300000E+01
7.400000E+01
7.500000E+01
7.600000E+01
7.700000E+01
7.800000E+01
7.900000E+01
8.000000E+01
8.100000E+01
8.200000E+01
8.300000E+01
8.400000E+01
8.500000E+01
8.600000E+01
8.700000E+01
8.800000E+01
8.900000E+01
9.000000E+01
9.100000E+01
9.200000E+01
9.300000E+01
9.400000E+01
9.500000E+01
9.600000E+01
9.700000E+01
9.800000E+01
9.900000E+01
1.000000E+02
1.010000E+02
1.020000E+02
1.030000E+02
1.040000E+02
1.050000E+02
1.060000E+02
1.070000E+02
1.080000E+02
1.090000E+02
1.100000E+02
1.110000E+02
1.120000E+02
1.130000E+02
1.140000E+02
1.150000E+02
1.160000E+02
1.170000E+02
1.180000E+02
1.190000E+02
1.200000E+02
1.210000E+02
1.220000E+02
1.230000E+02
1.240000E+02
1.250000E+02
1.260000E+02
1.270000E+02
1.280000E+02
1.290000E+02
1.300000E+02
1.310000E+02
1.320000E+02
1.330000E+02
1.340000E+02
1.350000E+02
1.360000E+02
1.370000E+02
1.380000E+02
1.390000E+02
1.400000E+02
1.410000E+02
1.420000E+02
1.430000E+02
1.440000E+02
1.450000E+02
1.460000E+02
1.470000E+02
1.480000E+02
1.490000E+02
1.500000E+02
1.510000E+02
1.520000E+02
1.530000E+02
1.540000E+02
1.550000E+02
1.560000E+02
1.570000E+02
1.580000E+02
1.590000E+02
1.600000E+02
1.610000E+02
1.620000E+02
1.630000E+02
1.640000E+02
1.650000E+02
1.660000E+02
1.670000E+02
1.680000E+02
1.690000E+02
1.700000E+02
1.710000E+02
1.720000E+02
1.730000E+02
1.740000E+02
1.750000E+02
1.760000E+02
1.770000E+02
1.780000E+02
1.790000E+02
1.800000E+02
1.810000E+02
1.820000E+02
1.830000E+02
1.840000E+02
1.850000E+02
1.860000E+02
1.870000E+02
1.880000E+02
1.890000E+02
1.900000E+02
1.910000E+02
1.920000E+02
1.930000E+02
1.940000E+02
1.950000E+02
1.960000E+02
1.970000E+02
1.980000E+02
1.990000E+02
2.000000E+02
0.000000E+00
1.000000E+00
2.000000E+00
3.000000E+00
4.000000E+00
5.000000E+00
6.000000E+00
7.000000E+00
8.000000E+00
9.000000E+00
1.000000E+01
1.100000E+01
1.200000E+01
1.300000E+01
1.400000E+01
1.500000E+01
1.600000E+01
1.700000E+01
1.800000E+01
1.900000E+01
2.000000E+01
2.100000E+01
2.200000E+01
2.300000E+01
2.400000E+01
2.500000E+01
2.600000E+01
2.700000E+01
2.800000E+01
2.900000E+01
3.000000E+01
3.100000E+01
3.200000E+01
3.300000E+01
3.400000E+01
3.500000E+01
3.600000E+01
3.700000E+01
3.800000E+01
3.900000E+01
4.000000E+01
4.100000E+01
4.200000E+01
4.300000E+01
4.400000E+01
4.500000E+01
4.600000E+01
4.700000E+01
4.800000E+01
4.900000E+01
5.000000E+01
5.100000E+01
5.200000E+01
5.300000E+01
5.400000E+01
5.500000E+01
5.600000E+01
5.700000E+01
5.800000E+01
5.900000E+01
6.000000E+01
6.100000E+01
6.200000E+01
6.300000E+01
6.400000E+01
6.500000E+01
6.600000E+01
6.700000E+01
6.800000E+01
6.900000E+01
7.000000E+01
7.100000E+01
7.200000E+01
7.300000E+01
7.400000E+01
7.500000E+01
7.600000E+01
7.700000E+01
7.800000E+01
7.900000E+01
8.000000E+01
8.100000E+01
8.200000E+01
8.300000E+01
8.400000E+01
8.500000E+01
8.600000E+01
8.700000E+01
8.800000E+01
8.900000E+01
9.000000E+01
9.100000E+01
9.200000E+01
9.300000E+01
9.400000E+01
9.500000E+01
9.600000E+01
9.700000E+01
9.800000E+01
9.900000E+01
1.000000E+02
1.010000E+02
1.020000E+02
1.030000E+02
1.040000E+02
1.050000E+02
1.060000E+02
1.070000E+02
1.080000E+02
1.090000E+02
1.100000E+02
1.110000E+02
1.120000E+02
1.130000E+02
1.140000E+02
1.150000E+02
1.160000E+02
1.170000E+02
1.180000E+02
1.190000E+02
1.200000E+02
1.210000E+02
1.220000E+02
1.230000E+02
1.240000E+02
1.250000E+02
1.260000E+02
1.270000E+02
1.280000E+02
1.290000E+02
1.300000E+02
1.310000E+02
1.320000E+02
1.330000E+02
1.340000E+02
1.350000E+02
1.360000E+02
1.370000E+02
1.380000E+02
1.390000E+02
1.400000E+02
1.410000E+02
1.420000E+02
1.430000E+02
1.440000E+02
1.450000E+02
1.460000E+02
1.470000E+02
1.480000E+02
1.490000E+02
1.500000E+02
1.510000E+02
1.520000E+02
1.530000E+02
1.540000E+02
1.550000E+02
1.560000E+02
1.570000E+02
1.580000E+02
1.590000E+02
1.600000E+02
1.610000E+02
1.620000E+02
1.630000E+02
1.640000E+02
1.650000E+02
1.660000E+02
1.670000E+02
1.680000E+02
1.690000E+02
1.700000E+02
1.710000E+02
1.720000E+02
1.730000E+02
1.740000E+02
1.750000E+02
1.760000E+02
1.770000E+02
1.780000E+02
1.790000E+02
1.800000E+02
1.810000E+02
1.820000E+02
1.830000E+02
1.840000E+02
1.850000E+02
1.860000E+02
1.870000E+02
1.880000E+02
1.890000E+02
1.900000E+02
1.910000E+02
1.920000E+02
1.930000E+02
1.940000E+02
1.950000E+02
1.960000E+02
1.970000E+02
1.980000E+02
1.990000E+02
2.000000E+02
0.000000E+00
1.000000E+00
2.000000E+00
3.000000E+00
4.000000E+00
5.000000E+00
6.000000E+00
7.000000E+00
8.000000E+00
9.000000E+00
1.000000E+01
1.100000E+01
1.200000E+01
1.300000E+01
1.400000E+01
1.500000E+01
1.600000E+01
1.700000E+01
1.800000E+01
1.900000E+01
2.000000E+01
2.100000E+01
2.200000E+01
2.300000E+01
2.400000E+01
2.500000E+01
2.600000E+01
2.700000E+01
2.800000E+01
2.900000E+01
3.000000E+01
3.100000E+01
3.200000E+01
3.300000E+01
3.400000E+01
3.500000E+01
3.600000E+01
3.700000E+01
3.800000E+01
3.900000E+01
4.000000E+01
4.100000E+01
4.200000E+01
4.300000E+01
4.400000E+01
4.500000E+01
4.600000E+01
4.700000E+01
4.800000E+01
4.900000E+01
5.000000E+01
5.100000E+01
5.200000E+01
5.300000E+01
5.400000E+01
5.500000E+01
5.600000E+01
5.700000E+01
5.800000E+01
5.900000E+01
6.000000E+01
6.100000E+01
6.200000E+01
6.300000E+01
6.400000E+01
6.500000E+01
6.600000E+01
6.700000E+01
6.800000E+01
6.900000E+01
7.000000E+01
7.100000E+01
7.200000E+01
7.300000E+01
7.400000E+01
7.500000E+01
7.600000E+01
7.700000E+01
7.800000E+01
7.900000E+01
8.000000E+01
8.100000E+01
8.200000E+01
8.300000E+01
8.400000E+01
8.500000E+01
8.600000E+01
8.700000E+01
8.800000E+01
8.900000E+01
9.000000E+01
9.100000E+01
9.200000E+01
9.300000E+01
9.400000E+01
9.500000E+01
9.600000E+01
9.700000E+01
9.800000E+01
9.900000E+01
1.000000E+02
1.010000E+02
1.020000E+02
1.030000E+02
1.040000E+02
1.050000E+02
1.060000E+02
1.070000E+02
1.080000E+02
1.090000E+02
1.100000E+02
1.110000E+02
1.120000E+02
1.130000E+02
1.140000E+02
1.150000E+02
1.160000E+02
1.170000E+02
1.180000E+02
1.190000E+02
1.200000E+02
1.210000E+02
1.220000E+02
1.230000E+02
1.240000E+02
1.250000E+02
1.260000E+02
1.270000E+02
1.280000E+02
1.290000E+02
1.300000E+02
1.310000E+02
1.320000E+02
1.330000E+02
1.340000E+02
1.350000E+02
1.360000E+02
1.370000E+02
1.380000E+02
1.390000E+02
1.400000E+02
1.410000E+02
1.420000E+02
1.430000E+02
1.440000E+02
1.450000E+02
1.460000E+02
1.470000E+02
1.480000E+02
1.490000E+02
1.500000E+02
1.510000E+02
1.520000E+02
1.530000E+02
1.540000E+02
1.550000E+02
1.560000E+02
1.570000E+02
1.580000E+02
1.590000E+02
1.600000E+02
1.610000E+02
1.620000E+02
1.630000E+02
1.640000E+02
1.650000E+02
1.660000E+02
1.670000E+02
1.680000E+02
1.690000E+02
1.700000E+02
1.710000E+02
1.720000E+02
1.730000E+02
1.740000E+02
1.750000E+02
1.760000E+02
1.770000E+02
1.780000E+02
1.790000E+02
1.800000E+02
1.810000E+02
1.820000E+02
1.830000E+02
1.840000E+02
1.850000E+02
1.860000E+02
1.870000E+02
1.880000E+02
1.890000E+02
1.900000E+02
1.910000E+02
1.920000E+02
1.930000E+02
1.940000E+02
1.950000E+02
1.960000E+02
1.970000E+02
1.980000E+02
1.990000E+02
2.000000E+02
0.000000E+00
1.000000E+00
2.000000E+00
3.000000E+00
4.000000E+00
5.000000E+00
6.000000E+00
7.000000E+00
8.000000E+00
9.000000E+00
1.000000E+01
1.100000E+01
1.200000E+01
1.300000E+01
1.400000E+01
1.500000E+01
1.600000E+01
1.700000E+01
1.800000E+01
1.900000E+01
2.000000E+01
2.100000E+01
2.200000E+01
2.300000E+01
2.400000E+01
2.500000E+01
2.600000E+01
2.700000E+01
2.800000E+01
2.900000E+01
3.000000E+01
3.100000E+01
3.200000E+01
3.300000E+01
3.400000E+01
3.500000E+01
3.600000E+01
3.700000E+01
3.800000E+01
3.900000E+01
4.000000E+01
4.100000E+01
4.200000E+01
4.300000E+01
4.400000E+01
4.500000E+01
4.600000E+01
4.700000E+01
4.800000E+01
4.900000E+01
5.000000E+01
5.100000E+01
5.200000E+01
5.300000E+01
5.400000E+01
5.500000E+01
5.600000E+01
5.700000E+01
5.800000E+01
5.900000E+01
6.000000E+01
6.100000E+01
6.200000E+01
6.300000E+01
6.400000E+01
6.500000E+01
6.600000E+01
6.700000E+01
6.800000E+01
6.900000E+01
7.000000E+01
7.100000E+01
7.200000E+01
7.300000E+01
7.400000E+01
7.500000E+01
7.600000E+01
7.700000E+01
7.800000E+01
7.900000E+01
8.000000E+01
8.100000E+01
8.200000E+01
8.300000E+01
8.400000E+01
8.500000E+01
8.600000E+01
8.700000E+01
8.800000E+01
8.900000E+01
9.000000E+01
9.100000E+01
9.200000E+01
9.300000E+01
9.400000E+01
9.500000E+01
9.600000E+01
9.700000E+01
9.800000E+01
9.900000E+01
1.000000E+02
1.010000E+02
1.020000E+02
1.030000E+02
1.040000E+02
1.050000E+02
1.060000E+02
1.070000E+02
1.080000E+02
1.090000E+02
1.100000E+02
1.110000E+02
1.120000E+02
1.130000E+02
1.140000E+02
1.150000E+02
1.160000E+02
1.170000E+02
1.180000E+02
1.190000E+02
1.200000E+02
1.210000E+02
1.220000E+02
1.230000E+02
1.240000E+02
1.250000E+02
1.260000E+02
1.270000E+02
1.280000E+02
1.290000E+02
1.300000E+02
1.310000E+02
1.320000E+02
1.330000E+02
1.340000E+02
1.350000E+02
1.360000E+02
1.370000E+02
1.380000E+02
1.390000E+02
1.400000E+02
1.410000E+02
1.420000E+02
1.430000E+02
1.440000E+02
1.450000E+02
1.460000E+02
1.470000E+02
1.480000E+02
1.490000E+02
1.500000E+02
1.510000E+02
1.520000E+02
1.530000E+02
1.540000E+02
1.550000E+02
1.560000E+02
1.570000E+02
1.580000E+02
1.590000E+02
1.600000E+02
1.610000E+02
1.620000E+02
1.630000E+02
1.640000E+02
1.650000E+02
1.660000E+02
1.670000E+02
1.680000E+02
1.690000E+02
1.700000E+02
1.710000E+02
1.720000E+02
1.730000E+02
1.740000E+02
1.750000E+02
1.760000E+02
1.770000E+02
1.780000E+02
1.790000E+02
1.800000E+02
1.810000E+02
1.820000E+02
1.830000E+02
1.840000E+02
1.850000E+02
1.860000E+02
1.870000E+02
1.880000E+02
1.890000E+02
1.900000E+02
1.910000E+02
1.920000E+02
1.930000E+02
1.940000E+02
1.950000E+02
1.960000E+02
1.970000E+02
1.980000E+02
1.990000E+02
2.000000E+02
0.000000E+00
1.000000E+00
2.000000E+00
3.000000E+00
4.000000E+00
5.000000E+00
6.000000E+00
7.000000E+00
8.000000E+00
9.000000E+00
1.000000E+01
1.100000E+01
1.200000E+01
1.300000E+01
1.400000E+01
1.500000E+01
1.600000E+01
1.700000E+01
1.800000E+01
1.900000E+01
2.000000E+01
2.100000E+01
2.200000E+01
2.300000E+01
2.400000E+01
2.500000E+01
2.600000E+01
2.700000E+01
2.800000E+01
2.900000E+01
3.000000E+01
3.100000E+01
3.200000E+01
3.300000E+01
3.400000E+01
3.500000E+01
3.600000E+01
3.700000E+01
3.800000E+01
3.900000E+01
4.000000E+01
4.100000E+01
4.200000E+01
4.300000E+01
4.400000E+01
4.500000E+01
4.600000E+01
4.700000E+01
4.800000E+01
4.900000E+01
5.000000E+01
5.100000E+01
5.200000E+01
5.300000E+01
5.400000E+01
5.500000E+01
5.600000E+01
5.700000E+01
5.800000E+01
5.900000E+01
6.000000E+01
6.100000E+01
6.200000E+01
6.300000E+01
6.400000E+01
6.500000E+01
6.600000E+01
6.700000E+01
6.800000E+01
6.900000E+01
7.000000E+01
7.100000E+01
7.200000E+01
7.300000E+01
7.400000E+01
7.500000E+01
7.600000E+01
7.700000E+01
7.800000E+01
7.900000E+01
8.000000E+01
8.100000E+01
[truncated: 166,167 more chars]
