# Supplementary material for: Visualization of porosity and pore size gradients in electrospun scaffolds using laser metrology
Source: PLoS One. 2023 Mar 9;18(3):e0282903. doi: 10.1371/journal.pone.0282903 (PMC9997878; doi:10.1371/journal.pone.0282903)
Supplement: S1 Data — (GZ) [file pone.0282903.s002.gz › data/Thickness&Porosity/160.DepositThickness.txt]

THETA
0.000000E+00
0.000000E+00
0.000000E+00
0.000000E+00
0.000000E+00
0.000000E+00
0.000000E+00
0.000000E+00
0.000000E+00
0.000000E+00
0.000000E+00
0.000000E+00
0.000000E+00
0.000000E+00
0.000000E+00
0.000000E+00
0.000000E+00
0.000000E+00
0.000000E+00
0.000000E+00
0.000000E+00
0.000000E+00
0.000000E+00
0.000000E+00
0.000000E+00
0.000000E+00
0.000000E+00
0.000000E+00
0.000000E+00
0.000000E+00
0.000000E+00
0.000000E+00
0.000000E+00
0.000000E+00
0.000000E+00
0.000000E+00
0.000000E+00
0.000000E+00
0.000000E+00
0.000000E+00
0.000000E+00
0.000000E+00
0.000000E+00
0.000000E+00
0.000000E+00
0.000000E+00
0.000000E+00
0.000000E+00
0.000000E+00
0.000000E+00
0.000000E+00
0.000000E+00
0.000000E+00
0.000000E+00
0.000000E+00
0.000000E+00
0.000000E+00
0.000000E+00
0.000000E+00
0.000000E+00
0.000000E+00
0.000000E+00
0.000000E+00
0.000000E+00
0.000000E+00
0.000000E+00
0.000000E+00
0.000000E+00
0.000000E+00
0.000000E+00
0.000000E+00
0.000000E+00
0.000000E+00
0.000000E+00
0.000000E+00
0.000000E+00
0.000000E+00
0.000000E+00
0.000000E+00
0.000000E+00
0.000000E+00
0.000000E+00
0.000000E+00
0.000000E+00
0.000000E+00
0.000000E+00
0.000000E+00
0.000000E+00
0.000000E+00
0.000000E+00
0.000000E+00
0.000000E+00
0.000000E+00
0.000000E+00
0.000000E+00
0.000000E+00
0.000000E+00
0.000000E+00
0.000000E+00
0.000000E+00
0.000000E+00
0.000000E+00
0.000000E+00
0.000000E+00
0.000000E+00
0.000000E+00
0.000000E+00
0.000000E+00
0.000000E+00
0.000000E+00
0.000000E+00
0.000000E+00
0.000000E+00
0.000000E+00
0.000000E+00
0.000000E+00
0.000000E+00
0.000000E+00
0.000000E+00
0.000000E+00
0.000000E+00
0.000000E+00
0.000000E+00
0.000000E+00
0.000000E+00
0.000000E+00
0.000000E+00
0.000000E+00
0.000000E+00
0.000000E+00
0.000000E+00
0.000000E+00
0.000000E+00
0.000000E+00
0.000000E+00
0.000000E+00
0.000000E+00
0.000000E+00
0.000000E+00
0.000000E+00
0.000000E+00
0.000000E+00
0.000000E+00
0.000000E+00
0.000000E+00
0.000000E+00
0.000000E+00
0.000000E+00
0.000000E+00
0.000000E+00
0.000000E+00
0.000000E+00
0.000000E+00
0.000000E+00
0.000000E+00
0.000000E+00
0.000000E+00
0.000000E+00
0.000000E+00
0.000000E+00
0.000000E+00
0.000000E+00
0.000000E+00
0.000000E+00
0.000000E+00
0.000000E+00
0.000000E+00
0.000000E+00
0.000000E+00
0.000000E+00
0.000000E+00
0.000000E+00
0.000000E+00
0.000000E+00
0.000000E+00
0.000000E+00
0.000000E+00
0.000000E+00
0.000000E+00
0.000000E+00
0.000000E+00
0.000000E+00
0.000000E+00
0.000000E+00
0.000000E+00
0.000000E+00
0.000000E+00
0.000000E+00
0.000000E+00
0.000000E+00
0.000000E+00
0.000000E+00
0.000000E+00
0.000000E+00
0.000000E+00
0.000000E+00
0.000000E+00
0.000000E+00
0.000000E+00
0.000000E+00
0.000000E+00
5.000000E+00
5.000000E+00
5.000000E+00
5.000000E+00
5.000000E+00
5.000000E+00
5.000000E+00
5.000000E+00
5.000000E+00
5.000000E+00
5.000000E+00
5.000000E+00
5.000000E+00
5.000000E+00
5.000000E+00
5.000000E+00
5.000000E+00
5.000000E+00
5.000000E+00
5.000000E+00
5.000000E+00
5.000000E+00
5.000000E+00
5.000000E+00
5.000000E+00
5.000000E+00
5.000000E+00
5.000000E+00
5.000000E+00
5.000000E+00
5.000000E+00
5.000000E+00
5.000000E+00
5.000000E+00
5.000000E+00
5.000000E+00
5.000000E+00
5.000000E+00
5.000000E+00
5.000000E+00
5.000000E+00
5.000000E+00
5.000000E+00
5.000000E+00
5.000000E+00
5.000000E+00
5.000000E+00
5.000000E+00
5.000000E+00
5.000000E+00
5.000000E+00
5.000000E+00
5.000000E+00
5.000000E+00
5.000000E+00
5.000000E+00
5.000000E+00
5.000000E+00
5.000000E+00
5.000000E+00
5.000000E+00
5.000000E+00
5.000000E+00
5.000000E+00
5.000000E+00
5.000000E+00
5.000000E+00
5.000000E+00
5.000000E+00
5.000000E+00
5.000000E+00
5.000000E+00
5.000000E+00
5.000000E+00
5.000000E+00
5.000000E+00
5.000000E+00
5.000000E+00
5.000000E+00
5.000000E+00
5.000000E+00
5.000000E+00
5.000000E+00
5.000000E+00
5.000000E+00
5.000000E+00
5.000000E+00
5.000000E+00
5.000000E+00
5.000000E+00
5.000000E+00
5.000000E+00
5.000000E+00
5.000000E+00
5.000000E+00
5.000000E+00
5.000000E+00
5.000000E+00
5.000000E+00
5.000000E+00
5.000000E+00
5.000000E+00
5.000000E+00
5.000000E+00
5.000000E+00
5.000000E+00
5.000000E+00
5.000000E+00
5.000000E+00
5.000000E+00
5.000000E+00
5.000000E+00
5.000000E+00
5.000000E+00
5.000000E+00
5.000000E+00
5.000000E+00
5.000000E+00
5.000000E+00
5.000000E+00
5.000000E+00
5.000000E+00
5.000000E+00
5.000000E+00
5.000000E+00
5.000000E+00
5.000000E+00
5.000000E+00
5.000000E+00
5.000000E+00
5.000000E+00
5.000000E+00
5.000000E+00
5.000000E+00
5.000000E+00
5.000000E+00
5.000000E+00
5.000000E+00
5.000000E+00
5.000000E+00
5.000000E+00
5.000000E+00
5.000000E+00
5.000000E+00
5.000000E+00
5.000000E+00
5.000000E+00
5.000000E+00
5.000000E+00
5.000000E+00
5.000000E+00
5.000000E+00
5.000000E+00
5.000000E+00
5.000000E+00
5.000000E+00
5.000000E+00
5.000000E+00
5.000000E+00
5.000000E+00
5.000000E+00
5.000000E+00
5.000000E+00
5.000000E+00
5.000000E+00
5.000000E+00
5.000000E+00
5.000000E+00
5.000000E+00
5.000000E+00
5.000000E+00
5.000000E+00
5.000000E+00
5.000000E+00
5.000000E+00
5.000000E+00
5.000000E+00
5.000000E+00
5.000000E+00
5.000000E+00
5.000000E+00
5.000000E+00
5.000000E+00
5.000000E+00
5.000000E+00
5.000000E+00
5.000000E+00
5.000000E+00
5.000000E+00
5.000000E+00
5.000000E+00
5.000000E+00
5.000000E+00
5.000000E+00
5.000000E+00
5.000000E+00
5.000000E+00
5.000000E+00
5.000000E+00
5.000000E+00
5.000000E+00
1.000000E+01
1.000000E+01
1.000000E+01
1.000000E+01
1.000000E+01
1.000000E+01
1.000000E+01
1.000000E+01
1.000000E+01
1.000000E+01
1.000000E+01
1.000000E+01
1.000000E+01
1.000000E+01
1.000000E+01
1.000000E+01
1.000000E+01
1.000000E+01
1.000000E+01
1.000000E+01
1.000000E+01
1.000000E+01
1.000000E+01
1.000000E+01
1.000000E+01
1.000000E+01
1.000000E+01
1.000000E+01
1.000000E+01
1.000000E+01
1.000000E+01
1.000000E+01
1.000000E+01
1.000000E+01
1.000000E+01
1.000000E+01
1.000000E+01
1.000000E+01
1.000000E+01
1.000000E+01
1.000000E+01
1.000000E+01
1.000000E+01
1.000000E+01
1.000000E+01
1.000000E+01
1.000000E+01
1.000000E+01
1.000000E+01
1.000000E+01
1.000000E+01
1.000000E+01
1.000000E+01
1.000000E+01
1.000000E+01
1.000000E+01
1.000000E+01
1.000000E+01
1.000000E+01
1.000000E+01
1.000000E+01
1.000000E+01
1.000000E+01
1.000000E+01
1.000000E+01
1.000000E+01
1.000000E+01
1.000000E+01
1.000000E+01
1.000000E+01
1.000000E+01
1.000000E+01
1.000000E+01
1.000000E+01
1.000000E+01
1.000000E+01
1.000000E+01
1.000000E+01
1.000000E+01
1.000000E+01
1.000000E+01
1.000000E+01
1.000000E+01
1.000000E+01
1.000000E+01
1.000000E+01
1.000000E+01
1.000000E+01
1.000000E+01
1.000000E+01
1.000000E+01
1.000000E+01
1.000000E+01
1.000000E+01
1.000000E+01
1.000000E+01
1.000000E+01
1.000000E+01
1.000000E+01
1.000000E+01
1.000000E+01
1.000000E+01
1.000000E+01
1.000000E+01
1.000000E+01
1.000000E+01
1.000000E+01
1.000000E+01
1.000000E+01
1.000000E+01
1.000000E+01
1.000000E+01
1.000000E+01
1.000000E+01
1.000000E+01
1.000000E+01
1.000000E+01
1.000000E+01
1.000000E+01
1.000000E+01
1.000000E+01
1.000000E+01
1.000000E+01
1.000000E+01
1.000000E+01
1.000000E+01
1.000000E+01
1.000000E+01
1.000000E+01
1.000000E+01
1.000000E+01
1.000000E+01
1.000000E+01
1.000000E+01
1.000000E+01
1.000000E+01
1.000000E+01
1.000000E+01
1.000000E+01
1.000000E+01
1.000000E+01
1.000000E+01
1.000000E+01
1.000000E+01
1.000000E+01
1.000000E+01
1.000000E+01
1.000000E+01
1.000000E+01
1.000000E+01
1.000000E+01
1.000000E+01
1.000000E+01
1.000000E+01
1.000000E+01
1.000000E+01
1.000000E+01
1.000000E+01
1.000000E+01
1.000000E+01
1.000000E+01
1.000000E+01
1.000000E+01
1.000000E+01
1.000000E+01
1.000000E+01
1.000000E+01
1.000000E+01
1.000000E+01
1.000000E+01
1.000000E+01
1.000000E+01
1.000000E+01
1.000000E+01
1.000000E+01
1.000000E+01
1.000000E+01
1.000000E+01
1.000000E+01
1.000000E+01
1.000000E+01
1.000000E+01
1.000000E+01
1.000000E+01
1.000000E+01
1.000000E+01
1.000000E+01
1.000000E+01
1.000000E+01
1.000000E+01
1.000000E+01
1.000000E+01
1.000000E+01
1.000000E+01
1.000000E+01
1.000000E+01
1.000000E+01
1.000000E+01
1.000000E+01
1.000000E+01
1.000000E+01
1.500000E+01
1.500000E+01
1.500000E+01
1.500000E+01
1.500000E+01
1.500000E+01
1.500000E+01
1.500000E+01
1.500000E+01
1.500000E+01
1.500000E+01
1.500000E+01
1.500000E+01
1.500000E+01
1.500000E+01
1.500000E+01
1.500000E+01
1.500000E+01
1.500000E+01
1.500000E+01
1.500000E+01
1.500000E+01
1.500000E+01
1.500000E+01
1.500000E+01
1.500000E+01
1.500000E+01
1.500000E+01
1.500000E+01
1.500000E+01
1.500000E+01
1.500000E+01
1.500000E+01
1.500000E+01
1.500000E+01
1.500000E+01
1.500000E+01
1.500000E+01
1.500000E+01
1.500000E+01
1.500000E+01
1.500000E+01
1.500000E+01
1.500000E+01
1.500000E+01
1.500000E+01
1.500000E+01
1.500000E+01
1.500000E+01
1.500000E+01
1.500000E+01
1.500000E+01
1.500000E+01
1.500000E+01
1.500000E+01
1.500000E+01
1.500000E+01
1.500000E+01
1.500000E+01
1.500000E+01
1.500000E+01
1.500000E+01
1.500000E+01
1.500000E+01
1.500000E+01
1.500000E+01
1.500000E+01
1.500000E+01
1.500000E+01
1.500000E+01
1.500000E+01
1.500000E+01
1.500000E+01
1.500000E+01
1.500000E+01
1.500000E+01
1.500000E+01
1.500000E+01
1.500000E+01
1.500000E+01
1.500000E+01
1.500000E+01
1.500000E+01
1.500000E+01
1.500000E+01
1.500000E+01
1.500000E+01
1.500000E+01
1.500000E+01
1.500000E+01
1.500000E+01
1.500000E+01
1.500000E+01
1.500000E+01
1.500000E+01
1.500000E+01
1.500000E+01
1.500000E+01
1.500000E+01
1.500000E+01
1.500000E+01
1.500000E+01
1.500000E+01
1.500000E+01
1.500000E+01
1.500000E+01
1.500000E+01
1.500000E+01
1.500000E+01
1.500000E+01
1.500000E+01
1.500000E+01
1.500000E+01
1.500000E+01
1.500000E+01
1.500000E+01
1.500000E+01
1.500000E+01
1.500000E+01
1.500000E+01
1.500000E+01
1.500000E+01
1.500000E+01
1.500000E+01
1.500000E+01
1.500000E+01
1.500000E+01
1.500000E+01
1.500000E+01
1.500000E+01
1.500000E+01
1.500000E+01
1.500000E+01
1.500000E+01
1.500000E+01
1.500000E+01
1.500000E+01
1.500000E+01
1.500000E+01
1.500000E+01
1.500000E+01
1.500000E+01
1.500000E+01
1.500000E+01
1.500000E+01
1.500000E+01
1.500000E+01
1.500000E+01
1.500000E+01
1.500000E+01
1.500000E+01
1.500000E+01
1.500000E+01
1.500000E+01
1.500000E+01
1.500000E+01
1.500000E+01
1.500000E+01
1.500000E+01
1.500000E+01
1.500000E+01
1.500000E+01
1.500000E+01
1.500000E+01
1.500000E+01
1.500000E+01
1.500000E+01
1.500000E+01
1.500000E+01
1.500000E+01
1.500000E+01
1.500000E+01
1.500000E+01
1.500000E+01
1.500000E+01
1.500000E+01
1.500000E+01
1.500000E+01
1.500000E+01
1.500000E+01
1.500000E+01
1.500000E+01
1.500000E+01
1.500000E+01
1.500000E+01
1.500000E+01
1.500000E+01
1.500000E+01
1.500000E+01
1.500000E+01
1.500000E+01
1.500000E+01
1.500000E+01
1.500000E+01
1.500000E+01
1.500000E+01
1.500000E+01
1.500000E+01
1.500000E+01
1.500000E+01
1.500000E+01
2.000000E+01
2.000000E+01
2.000000E+01
2.000000E+01
2.000000E+01
2.000000E+01
2.000000E+01
2.000000E+01
2.000000E+01
2.000000E+01
2.000000E+01
2.000000E+01
2.000000E+01
2.000000E+01
2.000000E+01
2.000000E+01
2.000000E+01
2.000000E+01
2.000000E+01
2.000000E+01
2.000000E+01
2.000000E+01
2.000000E+01
2.000000E+01
2.000000E+01
2.000000E+01
2.000000E+01
2.000000E+01
2.000000E+01
2.000000E+01
2.000000E+01
2.000000E+01
2.000000E+01
2.000000E+01
2.000000E+01
2.000000E+01
2.000000E+01
2.000000E+01
2.000000E+01
2.000000E+01
2.000000E+01
2.000000E+01
2.000000E+01
2.000000E+01
2.000000E+01
2.000000E+01
2.000000E+01
2.000000E+01
2.000000E+01
2.000000E+01
2.000000E+01
2.000000E+01
2.000000E+01
2.000000E+01
2.000000E+01
2.000000E+01
2.000000E+01
2.000000E+01
2.000000E+01
2.000000E+01
2.000000E+01
2.000000E+01
2.000000E+01
2.000000E+01
2.000000E+01
2.000000E+01
2.000000E+01
2.000000E+01
2.000000E+01
2.000000E+01
2.000000E+01
2.000000E+01
2.000000E+01
2.000000E+01
2.000000E+01
2.000000E+01
2.000000E+01
2.000000E+01
2.000000E+01
2.000000E+01
2.000000E+01
2.000000E+01
2.000000E+01
2.000000E+01
2.000000E+01
2.000000E+01
2.000000E+01
2.000000E+01
2.000000E+01
2.000000E+01
2.000000E+01
2.000000E+01
2.000000E+01
2.000000E+01
2.000000E+01
2.000000E+01
2.000000E+01
2.000000E+01
2.000000E+01
2.000000E+01
2.000000E+01
2.000000E+01
2.000000E+01
2.000000E+01
2.000000E+01
2.000000E+01
2.000000E+01
2.000000E+01
2.000000E+01
2.000000E+01
2.000000E+01
2.000000E+01
2.000000E+01
2.000000E+01
2.000000E+01
2.000000E+01
2.000000E+01
2.000000E+01
2.000000E+01
2.000000E+01
2.000000E+01
2.000000E+01
2.000000E+01
2.000000E+01
2.000000E+01
2.000000E+01
2.000000E+01
2.000000E+01
2.000000E+01
2.000000E+01
2.000000E+01
2.000000E+01
2.000000E+01
2.000000E+01
2.000000E+01
2.000000E+01
2.000000E+01
2.000000E+01
2.000000E+01
2.000000E+01
2.000000E+01
2.000000E+01
2.000000E+01
2.000000E+01
2.000000E+01
2.000000E+01
2.000000E+01
2.000000E+01
2.000000E+01
2.000000E+01
2.000000E+01
2.000000E+01
2.000000E+01
2.000000E+01
2.000000E+01
2.000000E+01
2.000000E+01
2.000000E+01
2.000000E+01
2.000000E+01
2.000000E+01
2.000000E+01
2.000000E+01
2.000000E+01
2.000000E+01
2.000000E+01
2.000000E+01
2.000000E+01
2.000000E+01
2.000000E+01
2.000000E+01
2.000000E+01
2.000000E+01
2.000000E+01
2.000000E+01
2.000000E+01
2.000000E+01
2.000000E+01
2.000000E+01
2.000000E+01
2.000000E+01
2.000000E+01
2.000000E+01
2.000000E+01
2.000000E+01
2.000000E+01
2.000000E+01
2.000000E+01
2.000000E+01
2.000000E+01
2.000000E+01
2.000000E+01
2.000000E+01
2.000000E+01
2.000000E+01
2.000000E+01
2.000000E+01
2.000000E+01
2.000000E+01
2.000000E+01
2.000000E+01
2.500000E+01
2.500000E+01
2.500000E+01
2.500000E+01
2.500000E+01
2.500000E+01
2.500000E+01
2.500000E+01
2.500000E+01
2.500000E+01
2.500000E+01
2.500000E+01
2.500000E+01
2.500000E+01
2.500000E+01
2.500000E+01
2.500000E+01
2.500000E+01
2.500000E+01
2.500000E+01
2.500000E+01
2.500000E+01
2.500000E+01
2.500000E+01
2.500000E+01
2.500000E+01
2.500000E+01
2.500000E+01
2.500000E+01
2.500000E+01
2.500000E+01
2.500000E+01
2.500000E+01
2.500000E+01
2.500000E+01
2.500000E+01
2.500000E+01
2.500000E+01
2.500000E+01
2.500000E+01
2.500000E+01
2.500000E+01
2.500000E+01
2.500000E+01
2.500000E+01
2.500000E+01
2.500000E+01
2.500000E+01
2.500000E+01
2.500000E+01
2.500000E+01
2.500000E+01
2.500000E+01
2.500000E+01
2.500000E+01
2.500000E+01
2.500000E+01
2.500000E+01
2.500000E+01
2.500000E+01
2.500000E+01
2.500000E+01
2.500000E+01
2.500000E+01
2.500000E+01
2.500000E+01
2.500000E+01
2.500000E+01
2.500000E+01
2.500000E+01
2.500000E+01
2.500000E+01
2.500000E+01
2.500000E+01
2.500000E+01
2.500000E+01
2.500000E+01
2.500000E+01
2.500000E+01
2.500000E+01
2.500000E+01
2.500000E+01
2.500000E+01
2.500000E+01
2.500000E+01
2.500000E+01
2.500000E+01
2.500000E+01
2.500000E+01
2.500000E+01
2.500000E+01
2.500000E+01
2.500000E+01
2.500000E+01
2.500000E+01
2.500000E+01
2.500000E+01
2.500000E+01
2.500000E+01
2.500000E+01
2.500000E+01
2.500000E+01
2.500000E+01
2.500000E+01
2.500000E+01
2.500000E+01
2.500000E+01
2.500000E+01
2.500000E+01
2.500000E+01
2.500000E+01
2.500000E+01
2.500000E+01
2.500000E+01
2.500000E+01
2.500000E+01
2.500000E+01
2.500000E+01
2.500000E+01
2.500000E+01
2.500000E+01
2.500000E+01
2.500000E+01
2.500000E+01
2.500000E+01
2.500000E+01
2.500000E+01
2.500000E+01
2.500000E+01
2.500000E+01
2.500000E+01
2.500000E+01
2.500000E+01
2.500000E+01
2.500000E+01
2.500000E+01
2.500000E+01
2.500000E+01
2.500000E+01
2.500000E+01
2.500000E+01
2.500000E+01
2.500000E+01
2.500000E+01
2.500000E+01
2.500000E+01
2.500000E+01
2.500000E+01
2.500000E+01
2.500000E+01
2.500000E+01
2.500000E+01
2.500000E+01
2.500000E+01
2.500000E+01
2.500000E+01
2.500000E+01
2.500000E+01
2.500000E+01
2.500000E+01
2.500000E+01
2.500000E+01
2.500000E+01
2.500000E+01
2.500000E+01
2.500000E+01
2.500000E+01
2.500000E+01
2.500000E+01
2.500000E+01
2.500000E+01
2.500000E+01
2.500000E+01
2.500000E+01
2.500000E+01
2.500000E+01
2.500000E+01
2.500000E+01
2.500000E+01
2.500000E+01
2.500000E+01
2.500000E+01
2.500000E+01
2.500000E+01
2.500000E+01
2.500000E+01
2.500000E+01
2.500000E+01
2.500000E+01
2.500000E+01
2.500000E+01
2.500000E+01
2.500000E+01
2.500000E+01
2.500000E+01
2.500000E+01
2.500000E+01
2.500000E+01
2.500000E+01
2.500000E+01
2.500000E+01
3.000000E+01
3.000000E+01
3.000000E+01
3.000000E+01
3.000000E+01
3.000000E+01
3.000000E+01
3.000000E+01
3.000000E+01
3.000000E+01
3.000000E+01
3.000000E+01
3.000000E+01
3.000000E+01
3.000000E+01
3.000000E+01
3.000000E+01
3.000000E+01
3.000000E+01
3.000000E+01
3.000000E+01
3.000000E+01
3.000000E+01
3.000000E+01
3.000000E+01
3.000000E+01
3.000000E+01
3.000000E+01
3.000000E+01
3.000000E+01
3.000000E+01
3.000000E+01
3.000000E+01
3.000000E+01
3.000000E+01
3.000000E+01
3.000000E+01
3.000000E+01
3.000000E+01
3.000000E+01
3.000000E+01
3.000000E+01
3.000000E+01
3.000000E+01
3.000000E+01
3.000000E+01
3.000000E+01
3.000000E+01
3.000000E+01
3.000000E+01
3.000000E+01
3.000000E+01
3.000000E+01
3.000000E+01
3.000000E+01
3.000000E+01
3.000000E+01
3.000000E+01
3.000000E+01
3.000000E+01
3.000000E+01
3.000000E+01
3.000000E+01
3.000000E+01
3.000000E+01
3.000000E+01
3.000000E+01
3.000000E+01
3.000000E+01
3.000000E+01
3.000000E+01
3.000000E+01
3.000000E+01
3.000000E+01
3.000000E+01
3.000000E+01
3.000000E+01
3.000000E+01
3.000000E+01
3.000000E+01
3.000000E+01
3.000000E+01
3.000000E+01
3.000000E+01
3.000000E+01
3.000000E+01
3.000000E+01
3.000000E+01
3.000000E+01
3.000000E+01
3.000000E+01
3.000000E+01
3.000000E+01
3.000000E+01
3.000000E+01
3.000000E+01
3.000000E+01
3.000000E+01
3.000000E+01
3.000000E+01
3.000000E+01
3.000000E+01
3.000000E+01
3.000000E+01
3.000000E+01
3.000000E+01
3.000000E+01
3.000000E+01
3.000000E+01
3.000000E+01
3.000000E+01
3.000000E+01
3.000000E+01
3.000000E+01
3.000000E+01
3.000000E+01
3.000000E+01
3.000000E+01
3.000000E+01
3.000000E+01
3.000000E+01
3.000000E+01
3.000000E+01
3.000000E+01
3.000000E+01
3.000000E+01
3.000000E+01
3.000000E+01
3.000000E+01
3.000000E+01
3.000000E+01
3.000000E+01
3.000000E+01
3.000000E+01
3.000000E+01
3.000000E+01
3.000000E+01
3.000000E+01
3.000000E+01
3.000000E+01
3.000000E+01
3.000000E+01
3.000000E+01
3.000000E+01
3.000000E+01
3.000000E+01
3.000000E+01
3.000000E+01
3.000000E+01
3.000000E+01
3.000000E+01
3.000000E+01
3.000000E+01
3.000000E+01
3.000000E+01
3.000000E+01
3.000000E+01
3.000000E+01
3.000000E+01
3.000000E+01
3.000000E+01
3.000000E+01
3.000000E+01
3.000000E+01
3.000000E+01
3.000000E+01
3.000000E+01
3.000000E+01
3.000000E+01
3.000000E+01
3.000000E+01
3.000000E+01
3.000000E+01
3.000000E+01
3.000000E+01
3.000000E+01
3.000000E+01
3.000000E+01
3.000000E+01
3.000000E+01
3.000000E+01
3.000000E+01
3.000000E+01
3.000000E+01
3.000000E+01
3.000000E+01
3.000000E+01
3.000000E+01
3.000000E+01
3.000000E+01
3.000000E+01
3.000000E+01
3.000000E+01
3.000000E+01
3.000000E+01
3.000000E+01
3.000000E+01
3.000000E+01
3.000000E+01
3.000000E+01
3.000000E+01
3.500000E+01
3.500000E+01
3.500000E+01
3.500000E+01
3.500000E+01
3.500000E+01
3.500000E+01
3.500000E+01
3.500000E+01
3.500000E+01
3.500000E+01
3.500000E+01
3.500000E+01
3.500000E+01
3.500000E+01
3.500000E+01
3.500000E+01
3.500000E+01
3.500000E+01
3.500000E+01
3.500000E+01
3.500000E+01
3.500000E+01
3.500000E+01
3.500000E+01
3.500000E+01
3.500000E+01
3.500000E+01
3.500000E+01
3.500000E+01
3.500000E+01
3.500000E+01
3.500000E+01
3.500000E+01
3.500000E+01
3.500000E+01
3.500000E+01
3.500000E+01
3.500000E+01
3.500000E+01
3.500000E+01
3.500000E+01
3.500000E+01
3.500000E+01
3.500000E+01
3.500000E+01
3.500000E+01
3.500000E+01
3.500000E+01
3.500000E+01
3.500000E+01
3.500000E+01
3.500000E+01
3.500000E+01
3.500000E+01
3.500000E+01
3.500000E+01
3.500000E+01
3.500000E+01
3.500000E+01
3.500000E+01
3.500000E+01
3.500000E+01
3.500000E+01
3.500000E+01
3.500000E+01
3.500000E+01
3.500000E+01
3.500000E+01
3.500000E+01
3.500000E+01
3.500000E+01
3.500000E+01
3.500000E+01
3.500000E+01
3.500000E+01
3.500000E+01
3.500000E+01
3.500000E+01
3.500000E+01
3.500000E+01
3.500000E+01
3.500000E+01
3.500000E+01
3.500000E+01
3.500000E+01
3.500000E+01
3.500000E+01
3.500000E+01
3.500000E+01
3.500000E+01
3.500000E+01
3.500000E+01
3.500000E+01
3.500000E+01
3.500000E+01
3.500000E+01
3.500000E+01
3.500000E+01
3.500000E+01
3.500000E+01
3.500000E+01
3.500000E+01
3.500000E+01
3.500000E+01
3.500000E+01
3.500000E+01
3.500000E+01
3.500000E+01
3.500000E+01
3.500000E+01
3.500000E+01
3.500000E+01
3.500000E+01
3.500000E+01
3.500000E+01
3.500000E+01
3.500000E+01
3.500000E+01
3.500000E+01
3.500000E+01
3.500000E+01
3.500000E+01
3.500000E+01
3.500000E+01
3.500000E+01
3.500000E+01
3.500000E+01
3.500000E+01
3.500000E+01
3.500000E+01
3.500000E+01
3.500000E+01
3.500000E+01
3.500000E+01
3.500000E+01
3.500000E+01
3.500000E+01
3.500000E+01
3.500000E+01
3.500000E+01
3.500000E+01
3.500000E+01
3.500000E+01
3.500000E+01
3.500000E+01
3.500000E+01
3.500000E+01
3.500000E+01
3.500000E+01
3.500000E+01
3.500000E+01
3.500000E+01
3.500000E+01
3.500000E+01
3.500000E+01
3.500000E+01
3.500000E+01
3.500000E+01
3.500000E+01
3.500000E+01
3.500000E+01
3.500000E+01
3.500000E+01
3.500000E+01
3.500000E+01
3.500000E+01
3.500000E+01
3.500000E+01
3.500000E+01
3.500000E+01
3.500000E+01
3.500000E+01
3.500000E+01
3.500000E+01
3.500000E+01
3.500000E+01
3.500000E+01
3.500000E+01
3.500000E+01
3.500000E+01
3.500000E+01
3.500000E+01
3.500000E+01
3.500000E+01
3.500000E+01
3.500000E+01
3.500000E+01
3.500000E+01
3.500000E+01
3.500000E+01
3.500000E+01
3.500000E+01
3.500000E+01
3.500000E+01
3.500000E+01
3.500000E+01
3.500000E+01
3.500000E+01
3.500000E+01
3.500000E+01
4.000000E+01
4.000000E+01
4.000000E+01
4.000000E+01
4.000000E+01
4.000000E+01
4.000000E+01
4.000000E+01
4.000000E+01
4.000000E+01
4.000000E+01
4.000000E+01
4.000000E+01
4.000000E+01
4.000000E+01
4.000000E+01
4.000000E+01
4.000000E+01
4.000000E+01
4.000000E+01
4.000000E+01
4.000000E+01
4.000000E+01
4.000000E+01
4.000000E+01
4.000000E+01
4.000000E+01
4.000000E+01
4.000000E+01
4.000000E+01
4.000000E+01
4.000000E+01
4.000000E+01
4.000000E+01
4.000000E+01
4.000000E+01
4.000000E+01
4.000000E+01
4.000000E+01
4.000000E+01
4.000000E+01
4.000000E+01
4.000000E+01
4.000000E+01
4.000000E+01
4.000000E+01
4.000000E+01
4.000000E+01
4.000000E+01
4.000000E+01
4.000000E+01
4.000000E+01
4.000000E+01
4.000000E+01
4.000000E+01
4.000000E+01
4.000000E+01
4.000000E+01
4.000000E+01
4.000000E+01
4.000000E+01
4.000000E+01
4.000000E+01
4.000000E+01
4.000000E+01
4.000000E+01
4.000000E+01
4.000000E+01
4.000000E+01
4.000000E+01
4.000000E+01
4.000000E+01
4.000000E+01
4.000000E+01
4.000000E+01
4.000000E+01
4.000000E+01
4.000000E+01
4.000000E+01
4.000000E+01
4.000000E+01
4.000000E+01
4.000000E+01
4.000000E+01
4.000000E+01
4.000000E+01
4.000000E+01
4.000000E+01
4.000000E+01
4.000000E+01
4.000000E+01
4.000000E+01
4.000000E+01
4.000000E+01
4.000000E+01
4.000000E+01
4.000000E+01
4.000000E+01
4.000000E+01
4.000000E+01
4.000000E+01
4.000000E+01
4.000000E+01
4.000000E+01
4.000000E+01
4.000000E+01
4.000000E+01
4.000000E+01
4.000000E+01
4.000000E+01
4.000000E+01
4.000000E+01
4.000000E+01
4.000000E+01
4.000000E+01
4.000000E+01
4.000000E+01
4.000000E+01
4.000000E+01
4.000000E+01
4.000000E+01
4.000000E+01
4.000000E+01
4.000000E+01
4.000000E+01
4.000000E+01
4.000000E+01
4.000000E+01
4.000000E+01
4.000000E+01
4.000000E+01
4.000000E+01
4.000000E+01
4.000000E+01
4.000000E+01
4.000000E+01
4.000000E+01
4.000000E+01
4.000000E+01
4.000000E+01
4.000000E+01
4.000000E+01
4.000000E+01
4.000000E+01
4.000000E+01
4.000000E+01
4.000000E+01
4.000000E+01
4.000000E+01
4.000000E+01
4.000000E+01
4.000000E+01
4.000000E+01
4.000000E+01
4.000000E+01
4.000000E+01
4.000000E+01
4.000000E+01
4.000000E+01
4.000000E+01
4.000000E+01
4.000000E+01
4.000000E+01
4.000000E+01
4.000000E+01
4.000000E+01
4.000000E+01
4.000000E+01
4.000000E+01
4.000000E+01
4.000000E+01
4.000000E+01
4.000000E+01
4.000000E+01
4.000000E+01
4.000000E+01
4.000000E+01
4.000000E+01
4.000000E+01
4.000000E+01
4.000000E+01
4.000000E+01
4.000000E+01
4.000000E+01
4.000000E+01
4.000000E+01
4.000000E+01
4.000000E+01
4.000000E+01
4.000000E+01
4.000000E+01
4.000000E+01
4.000000E+01
4.000000E+01
4.000000E+01
4.000000E+01
4.000000E+01
4.000000E+01
4.000000E+01
4.000000E+01
4.000000E+01
4.500000E+01
4.500000E+01
4.500000E+01
4.500000E+01
4.500000E+01
4.500000E+01
4.500000E+01
4.500000E+01
4.500000E+01
4.500000E+01
4.500000E+01
4.500000E+01
4.500000E+01
4.500000E+01
4.500000E+01
4.500000E+01
4.500000E+01
4.500000E+01
4.500000E+01
4.500000E+01
4.500000E+01
4.500000E+01
4.500000E+01
4.500000E+01
4.500000E+01
4.500000E+01
4.500000E+01
4.500000E+01
4.500000E+01
4.500000E+01
4.500000E+01
4.500000E+01
4.500000E+01
4.500000E+01
4.500000E+01
4.500000E+01
4.500000E+01
4.500000E+01
4.500000E+01
4.500000E+01
4.500000E+01
4.500000E+01
4.500000E+01
4.500000E+01
4.500000E+01
4.500000E+01
4.500000E+01
4.500000E+01
4.500000E+01
4.500000E+01
4.500000E+01
4.500000E+01
4.500000E+01
4.500000E+01
4.500000E+01
4.500000E+01
4.500000E+01
4.500000E+01
4.500000E+01
4.500000E+01
4.500000E+01
4.500000E+01
4.500000E+01
4.500000E+01
4.500000E+01
4.500000E+01
4.500000E+01
4.500000E+01
4.500000E+01
4.500000E+01
4.500000E+01
4.500000E+01
4.500000E+01
4.500000E+01
4.500000E+01
4.500000E+01
4.500000E+01
4.500000E+01
4.500000E+01
4.500000E+01
4.500000E+01
4.500000E+01
4.500000E+01
4.500000E+01
4.500000E+01
4.500000E+01
4.500000E+01
4.500000E+01
4.500000E+01
4.500000E+01
4.500000E+01
4.500000E+01
4.500000E+01
4.500000E+01
4.500000E+01
4.500000E+01
4.500000E+01
4.500000E+01
4.500000E+01
4.500000E+01
4.500000E+01
4.500000E+01
4.500000E+01
4.500000E+01
4.500000E+01
4.500000E+01
4.500000E+01
4.500000E+01
4.500000E+01
4.500000E+01
4.500000E+01
4.500000E+01
4.500000E+01
4.500000E+01
4.500000E+01
4.500000E+01
4.500000E+01
4.500000E+01
4.500000E+01
4.500000E+01
4.500000E+01
4.500000E+01
4.500000E+01
4.500000E+01
4.500000E+01
4.500000E+01
4.500000E+01
4.500000E+01
4.500000E+01
4.500000E+01
4.500000E+01
4.500000E+01
4.500000E+01
4.500000E+01
4.500000E+01
4.500000E+01
4.500000E+01
4.500000E+01
4.500000E+01
4.500000E+01
4.500000E+01
4.500000E+01
4.500000E+01
4.500000E+01
4.500000E+01
4.500000E+01
4.500000E+01
4.500000E+01
4.500000E+01
4.500000E+01
4.500000E+01
4.500000E+01
4.500000E+01
4.500000E+01
4.500000E+01
4.500000E+01
4.500000E+01
4.500000E+01
4.500000E+01
4.500000E+01
4.500000E+01
4.500000E+01
4.500000E+01
4.500000E+01
4.500000E+01
4.500000E+01
4.500000E+01
4.500000E+01
4.500000E+01
4.500000E+01
4.500000E+01
4.500000E+01
4.500000E+01
4.500000E+01
4.500000E+01
4.500000E+01
4.500000E+01
4.500000E+01
4.500000E+01
4.500000E+01
4.500000E+01
4.500000E+01
4.500000E+01
4.500000E+01
4.500000E+01
4.500000E+01
4.500000E+01
4.500000E+01
4.500000E+01
4.500000E+01
4.500000E+01
4.500000E+01
4.500000E+01
4.500000E+01
4.500000E+01
4.500000E+01
4.500000E+01
4.500000E+01
4.500000E+01
4.500000E+01
4.500000E+01
5.000000E+01
5.000000E+01
5.000000E+01
5.000000E+01
5.000000E+01
5.000000E+01
5.000000E+01
5.000000E+01
5.000000E+01
5.000000E+01
5.000000E+01
5.000000E+01
5.000000E+01
5.000000E+01
5.000000E+01
5.000000E+01
5.000000E+01
5.000000E+01
5.000000E+01
5.000000E+01
5.000000E+01
5.000000E+01
5.000000E+01
5.000000E+01
5.000000E+01
5.000000E+01
5.000000E+01
5.000000E+01
5.000000E+01
5.000000E+01
5.000000E+01
5.000000E+01
5.000000E+01
5.000000E+01
5.000000E+01
5.000000E+01
5.000000E+01
5.000000E+01
5.000000E+01
5.000000E+01
5.000000E+01
5.000000E+01
5.000000E+01
5.000000E+01
5.000000E+01
5.000000E+01
5.000000E+01
5.000000E+01
5.000000E+01
5.000000E+01
5.000000E+01
5.000000E+01
5.000000E+01
5.000000E+01
5.000000E+01
5.000000E+01
5.000000E+01
5.000000E+01
5.000000E+01
5.000000E+01
5.000000E+01
5.000000E+01
5.000000E+01
5.000000E+01
5.000000E+01
5.000000E+01
5.000000E+01
5.000000E+01
5.000000E+01
5.000000E+01
5.000000E+01
5.000000E+01
5.000000E+01
5.000000E+01
5.000000E+01
5.000000E+01
5.000000E+01
5.000000E+01
5.000000E+01
5.000000E+01
5.000000E+01
5.000000E+01
5.000000E+01
5.000000E+01
5.000000E+01
5.000000E+01
5.000000E+01
5.000000E+01
5.000000E+01
5.000000E+01
5.000000E+01
5.000000E+01
5.000000E+01
5.000000E+01
5.000000E+01
5.000000E+01
5.000000E+01
5.000000E+01
5.000000E+01
5.000000E+01
5.000000E+01
5.000000E+01
5.000000E+01
5.000000E+01
5.000000E+01
5.000000E+01
5.000000E+01
5.000000E+01
5.000000E+01
5.000000E+01
5.000000E+01
5.000000E+01
5.000000E+01
5.000000E+01
5.000000E+01
5.000000E+01
5.000000E+01
5.000000E+01
5.000000E+01
5.000000E+01
5.000000E+01
5.000000E+01
5.000000E+01
5.000000E+01
5.000000E+01
5.000000E+01
5.000000E+01
5.000000E+01
5.000000E+01
5.000000E+01
5.000000E+01
5.000000E+01
5.000000E+01
5.000000E+01
5.000000E+01
5.000000E+01
5.000000E+01
5.000000E+01
5.000000E+01
5.000000E+01
5.000000E+01
5.000000E+01
5.000000E+01
5.000000E+01
5.000000E+01
5.000000E+01
5.000000E+01
5.000000E+01
5.000000E+01
5.000000E+01
5.000000E+01
5.000000E+01
5.000000E+01
5.000000E+01
5.000000E+01
5.000000E+01
5.000000E+01
5.000000E+01
5.000000E+01
5.000000E+01
5.000000E+01
5.000000E+01
5.000000E+01
5.000000E+01
5.000000E+01
5.000000E+01
5.000000E+01
5.000000E+01
5.000000E+01
5.000000E+01
5.000000E+01
5.000000E+01
5.000000E+01
5.000000E+01
5.000000E+01
5.000000E+01
5.000000E+01
5.000000E+01
5.000000E+01
5.000000E+01
5.000000E+01
5.000000E+01
5.000000E+01
5.000000E+01
5.000000E+01
5.000000E+01
5.000000E+01
5.000000E+01
5.000000E+01
5.000000E+01
5.000000E+01
5.000000E+01
5.000000E+01
5.000000E+01
5.000000E+01
5.000000E+01
5.000000E+01
5.000000E+01
5.000000E+01
5.000000E+01
5.000000E+01
5.500000E+01
5.500000E+01
5.500000E+01
5.500000E+01
5.500000E+01
5.500000E+01
5.500000E+01
5.500000E+01
5.500000E+01
5.500000E+01
5.500000E+01
5.500000E+01
5.500000E+01
5.500000E+01
5.500000E+01
5.500000E+01
5.500000E+01
5.500000E+01
5.500000E+01
5.500000E+01
5.500000E+01
5.500000E+01
5.500000E+01
5.500000E+01
5.500000E+01
5.500000E+01
5.500000E+01
5.500000E+01
5.500000E+01
5.500000E+01
5.500000E+01
5.500000E+01
5.500000E+01
5.500000E+01
5.500000E+01
5.500000E+01
5.500000E+01
5.500000E+01
5.500000E+01
5.500000E+01
5.500000E+01
5.500000E+01
5.500000E+01
5.500000E+01
5.500000E+01
5.500000E+01
5.500000E+01
5.500000E+01
5.500000E+01
5.500000E+01
5.500000E+01
5.500000E+01
5.500000E+01
5.500000E+01
5.500000E+01
5.500000E+01
5.500000E+01
5.500000E+01
5.500000E+01
5.500000E+01
5.500000E+01
5.500000E+01
5.500000E+01
5.500000E+01
5.500000E+01
5.500000E+01
5.500000E+01
5.500000E+01
5.500000E+01
5.500000E+01
5.500000E+01
5.500000E+01
5.500000E+01
5.500000E+01
5.500000E+01
5.500000E+01
5.500000E+01
5.500000E+01
5.500000E+01
5.500000E+01
5.500000E+01
5.500000E+01
5.500000E+01
5.500000E+01
5.500000E+01
5.500000E+01
5.500000E+01
5.500000E+01
5.500000E+01
5.500000E+01
5.500000E+01
5.500000E+01
5.500000E+01
5.500000E+01
5.500000E+01
5.500000E+01
5.500000E+01
5.500000E+01
5.500000E+01
5.500000E+01
5.500000E+01
5.500000E+01
5.500000E+01
5.500000E+01
5.500000E+01
5.500000E+01
5.500000E+01
5.500000E+01
5.500000E+01
5.500000E+01
5.500000E+01
5.500000E+01
5.500000E+01
5.500000E+01
5.500000E+01
5.500000E+01
5.500000E+01
5.500000E+01
5.500000E+01
5.500000E+01
5.500000E+01
5.500000E+01
5.500000E+01
5.500000E+01
5.500000E+01
5.500000E+01
5.500000E+01
5.500000E+01
5.500000E+01
5.500000E+01
5.500000E+01
5.500000E+01
5.500000E+01
5.500000E+01
5.500000E+01
5.500000E+01
5.500000E+01
5.500000E+01
5.500000E+01
5.500000E+01
5.500000E+01
5.500000E+01
5.500000E+01
5.500000E+01
5.500000E+01
5.500000E+01
5.500000E+01
5.500000E+01
5.500000E+01
5.500000E+01
5.500000E+01
5.500000E+01
5.500000E+01
5.500000E+01
5.500000E+01
5.500000E+01
5.500000E+01
5.500000E+01
5.500000E+01
5.500000E+01
5.500000E+01
5.500000E+01
5.500000E+01
5.500000E+01
5.500000E+01
5.500000E+01
5.500000E+01
5.500000E+01
5.500000E+01
5.500000E+01
5.500000E+01
5.500000E+01
5.500000E+01
5.500000E+01
5.500000E+01
5.500000E+01
5.500000E+01
5.500000E+01
5.500000E+01
5.500000E+01
5.500000E+01
5.500000E+01
5.500000E+01
5.500000E+01
5.500000E+01
5.500000E+01
5.500000E+01
5.500000E+01
5.500000E+01
5.500000E+01
5.500000E+01
5.500000E+01
5.500000E+01
5.500000E+01
5.500000E+01
5.500000E+01
5.500000E+01
5.500000E+01
5.500000E+01
5.500000E+01
5.500000E+01
6.000000E+01
6.000000E+01
6.000000E+01
6.000000E+01
6.000000E+01
6.000000E+01
6.000000E+01
6.000000E+01
6.000000E+01
6.000000E+01
6.000000E+01
6.000000E+01
6.000000E+01
6.000000E+01
6.000000E+01
6.000000E+01
6.000000E+01
6.000000E+01
6.000000E+01
6.000000E+01
6.000000E+01
6.000000E+01
6.000000E+01
6.000000E+01
6.000000E+01
6.000000E+01
6.000000E+01
6.000000E+01
6.000000E+01
6.000000E+01
6.000000E+01
6.000000E+01
6.000000E+01
6.000000E+01
6.000000E+01
6.000000E+01
6.000000E+01
6.000000E+01
6.000000E+01
6.000000E+01
6.000000E+01
6.000000E+01
6.000000E+01
6.000000E+01
6.000000E+01
6.000000E+01
6.000000E+01
6.000000E+01
6.000000E+01
6.000000E+01
6.000000E+01
6.000000E+01
6.000000E+01
6.000000E+01
6.000000E+01
6.000000E+01
6.000000E+01
6.000000E+01
6.000000E+01
6.000000E+01
6.000000E+01
6.000000E+01
6.000000E+01
6.000000E+01
6.000000E+01
6.000000E+01
6.000000E+01
6.000000E+01
6.000000E+01
6.000000E+01
6.000000E+01
6.000000E+01
6.000000E+01
6.000000E+01
6.000000E+01
6.000000E+01
6.000000E+01
6.000000E+01
6.000000E+01
6.000000E+01
6.000000E+01
6.000000E+01
6.000000E+01
6.000000E+01
6.000000E+01
6.000000E+01
6.000000E+01
6.000000E+01
6.000000E+01
6.000000E+01
6.000000E+01
6.000000E+01
6.000000E+01
6.000000E+01
6.000000E+01
6.000000E+01
6.000000E+01
6.000000E+01
6.000000E+01
6.000000E+01
6.000000E+01
6.000000E+01
6.000000E+01
6.000000E+01
6.000000E+01
6.000000E+01
6.000000E+01
6.000000E+01
6.000000E+01
6.000000E+01
6.000000E+01
6.000000E+01
6.000000E+01
6.000000E+01
6.000000E+01
6.000000E+01
6.000000E+01
6.000000E+01
6.000000E+01
6.000000E+01
6.000000E+01
6.000000E+01
6.000000E+01
6.000000E+01
6.000000E+01
6.000000E+01
6.000000E+01
6.000000E+01
6.000000E+01
6.000000E+01
6.000000E+01
6.000000E+01
6.000000E+01
6.000000E+01
6.000000E+01
6.000000E+01
6.000000E+01
6.000000E+01
6.000000E+01
6.000000E+01
6.000000E+01
6.000000E+01
6.000000E+01
6.000000E+01
6.000000E+01
6.000000E+01
6.000000E+01
6.000000E+01
6.000000E+01
6.000000E+01
6.000000E+01
6.000000E+01
6.000000E+01
6.000000E+01
6.000000E+01
6.000000E+01
6.000000E+01
6.000000E+01
6.000000E+01
6.000000E+01
6.000000E+01
6.000000E+01
6.000000E+01
6.000000E+01
6.000000E+01
6.000000E+01
6.000000E+01
6.000000E+01
6.000000E+01
6.000000E+01
6.000000E+01
6.000000E+01
6.000000E+01
6.000000E+01
6.000000E+01
6.000000E+01
6.000000E+01
6.000000E+01
6.000000E+01
6.000000E+01
6.000000E+01
6.000000E+01
6.000000E+01
6.000000E+01
6.000000E+01
6.000000E+01
6.000000E+01
6.000000E+01
6.000000E+01
6.000000E+01
6.000000E+01
6.000000E+01
6.000000E+01
6.000000E+01
6.000000E+01
6.000000E+01
6.000000E+01
6.000000E+01
6.000000E+01
6.000000E+01
6.000000E+01
6.500000E+01
6.500000E+01
6.500000E+01
6.500000E+01
6.500000E+01
6.500000E+01
6.500000E+01
6.500000E+01
6.500000E+01
6.500000E+01
6.500000E+01
6.500000E+01
6.500000E+01
6.500000E+01
6.500000E+01
6.500000E+01
6.500000E+01
6.500000E+01
6.500000E+01
6.500000E+01
6.500000E+01
6.500000E+01
6.500000E+01
6.500000E+01
6.500000E+01
6.500000E+01
6.500000E+01
6.500000E+01
6.500000E+01
6.500000E+01
6.500000E+01
6.500000E+01
6.500000E+01
6.500000E+01
6.500000E+01
6.500000E+01
6.500000E+01
6.500000E+01
6.500000E+01
6.500000E+01
6.500000E+01
6.500000E+01
6.500000E+01
6.500000E+01
6.500000E+01
6.500000E+01
6.500000E+01
6.500000E+01
6.500000E+01
6.500000E+01
6.500000E+01
6.500000E+01
6.500000E+01
6.500000E+01
6.500000E+01
6.500000E+01
6.500000E+01
6.500000E+01
6.500000E+01
6.500000E+01
6.500000E+01
6.500000E+01
6.500000E+01
6.500000E+01
6.500000E+01
6.500000E+01
6.500000E+01
6.500000E+01
6.500000E+01
6.500000E+01
6.500000E+01
6.500000E+01
6.500000E+01
6.500000E+01
6.500000E+01
6.500000E+01
6.500000E+01
6.500000E+01
6.500000E+01
6.500000E+01
6.500000E+01
6.500000E+01
6.500000E+01
6.500000E+01
6.500000E+01
6.500000E+01
6.500000E+01
6.500000E+01
6.500000E+01
6.500000E+01
6.500000E+01
6.500000E+01
6.500000E+01
6.500000E+01
6.500000E+01
6.500000E+01
6.500000E+01
6.500000E+01
6.500000E+01
6.500000E+01
6.500000E+01
6.500000E+01
6.500000E+01
6.500000E+01
6.500000E+01
6.500000E+01
6.500000E+01
6.500000E+01
6.500000E+01
6.500000E+01
6.500000E+01
6.500000E+01
6.500000E+01
6.500000E+01
6.500000E+01
6.500000E+01
6.500000E+01
6.500000E+01
6.500000E+01
6.500000E+01
6.500000E+01
6.500000E+01
6.500000E+01
6.500000E+01
6.500000E+01
6.500000E+01
6.500000E+01
6.500000E+01
6.500000E+01
6.500000E+01
6.500000E+01
6.500000E+01
6.500000E+01
6.500000E+01
6.500000E+01
6.500000E+01
6.500000E+01
6.500000E+01
6.500000E+01
6.500000E+01
6.500000E+01
6.500000E+01
6.500000E+01
6.500000E+01
6.500000E+01
6.500000E+01
6.500000E+01
6.500000E+01
6.500000E+01
6.500000E+01
6.500000E+01
6.500000E+01
6.500000E+01
6.500000E+01
6.500000E+01
6.500000E+01
6.500000E+01
6.500000E+01
6.500000E+01
6.500000E+01
6.500000E+01
6.500000E+01
6.500000E+01
6.500000E+01
6.500000E+01
6.500000E+01
6.500000E+01
6.500000E+01
6.500000E+01
6.500000E+01
6.500000E+01
6.500000E+01
6.500000E+01
6.500000E+01
6.500000E+01
6.500000E+01
6.500000E+01
6.500000E+01
6.500000E+01
6.500000E+01
6.500000E+01
6.500000E+01
6.500000E+01
6.500000E+01
6.500000E+01
6.500000E+01
6.500000E+01
6.500000E+01
6.500000E+01
6.500000E+01
6.500000E+01
6.500000E+01
6.500000E+01
6.500000E+01
6.500000E+01
6.500000E+01
6.500000E+01
6.500000E+01
6.500000E+01
6.500000E+01
6.500000E+01
7.000000E+01
7.000000E+01
7.000000E+01
7.000000E+01
7.000000E+01
7.000000E+01
7.000000E+01
7.000000E+01
7.000000E+01
7.000000E+01
7.000000E+01
7.000000E+01
7.000000E+01
7.000000E+01
7.000000E+01
7.000000E+01
7.000000E+01
7.000000E+01
7.000000E+01
7.000000E+01
7.000000E+01
7.000000E+01
7.000000E+01
7.000000E+01
7.000000E+01
7.000000E+01
7.000000E+01
7.000000E+01
7.000000E+01
7.000000E+01
7.000000E+01
7.000000E+01
7.000000E+01
7.000000E+01
7.000000E+01
7.000000E+01
7.000000E+01
7.000000E+01
7.000000E+01
7.000000E+01
7.000000E+01
7.000000E+01
7.000000E+01
7.000000E+01
7.000000E+01
7.000000E+01
7.000000E+01
7.000000E+01
7.000000E+01
7.000000E+01
7.000000E+01
7.000000E+01
7.000000E+01
7.000000E+01
7.000000E+01
7.000000E+01
7.000000E+01
7.000000E+01
7.000000E+01
7.000000E+01
7.000000E+01
7.000000E+01
7.000000E+01
7.000000E+01
7.000000E+01
7.000000E+01
7.000000E+01
7.000000E+01
7.000000E+01
7.000000E+01
7.000000E+01
7.000000E+01
7.000000E+01
7.000000E+01
7.000000E+01
7.000000E+01
7.000000E+01
7.000000E+01
7.000000E+01
7.000000E+01
7.000000E+01
7.000000E+01
7.000000E+01
7.000000E+01
7.000000E+01
7.000000E+01
7.000000E+01
7.000000E+01
7.000000E+01
7.000000E+01
7.000000E+01
7.000000E+01
7.000000E+01
7.000000E+01
7.000000E+01
7.000000E+01
7.000000E+01
7.000000E+01
7.000000E+01
7.000000E+01
7.000000E+01
7.000000E+01
7.000000E+01
7.000000E+01
7.000000E+01
7.000000E+01
7.000000E+01
7.000000E+01
7.000000E+01
7.000000E+01
7.000000E+01
7.000000E+01
7.000000E+01
7.000000E+01
7.000000E+01
7.000000E+01
7.000000E+01
7.000000E+01
7.000000E+01
7.000000E+01
7.000000E+01
7.000000E+01
7.000000E+01
7.000000E+01
7.000000E+01
7.000000E+01
7.000000E+01
7.000000E+01
7.000000E+01
7.000000E+01
7.000000E+01
7.000000E+01
7.000000E+01
7.000000E+01
7.000000E+01
7.000000E+01
7.000000E+01
7.000000E+01
7.000000E+01
7.000000E+01
7.000000E+01
7.000000E+01
7.000000E+01
7.000000E+01
7.000000E+01
7.000000E+01
7.000000E+01
7.000000E+01
7.000000E+01
7.000000E+01
7.000000E+01
7.000000E+01
7.000000E+01
7.000000E+01
7.000000E+01
7.000000E+01
7.000000E+01
7.000000E+01
7.000000E+01
7.000000E+01
7.000000E+01
7.000000E+01
7.000000E+01
7.000000E+01
7.000000E+01
7.000000E+01
7.000000E+01
7.000000E+01
7.000000E+01
7.000000E+01
7.000000E+01
7.000000E+01
7.000000E+01
7.000000E+01
7.000000E+01
7.000000E+01
7.000000E+01
7.000000E+01
7.000000E+01
7.000000E+01
7.000000E+01
7.000000E+01
7.000000E+01
7.000000E+01
7.000000E+01
7.000000E+01
7.000000E+01
7.000000E+01
7.000000E+01
7.000000E+01
7.000000E+01
7.000000E+01
7.000000E+01
7.000000E+01
7.000000E+01
7.000000E+01
7.000000E+01
7.000000E+01
7.000000E+01
7.000000E+01
7.000000E+01
7.500000E+01
7.500000E+01
7.500000E+01
7.500000E+01
7.500000E+01
7.500000E+01
7.500000E+01
7.500000E+01
7.500000E+01
7.500000E+01
7.500000E+01
7.500000E+01
7.500000E+01
7.500000E+01
7.500000E+01
7.500000E+01
7.500000E+01
7.500000E+01
7.500000E+01
7.500000E+01
7.500000E+01
7.500000E+01
7.500000E+01
7.500000E+01
7.500000E+01
7.500000E+01
7.500000E+01
7.500000E+01
7.500000E+01
7.500000E+01
7.500000E+01
7.500000E+01
7.500000E+01
7.500000E+01
7.500000E+01
7.500000E+01
7.500000E+01
7.500000E+01
7.500000E+01
7.500000E+01
7.500000E+01
7.500000E+01
7.500000E+01
7.500000E+01
7.500000E+01
7.500000E+01
7.500000E+01
7.500000E+01
7.500000E+01
7.500000E+01
7.500000E+01
7.500000E+01
7.500000E+01
7.500000E+01
7.500000E+01
7.500000E+01
7.500000E+01
7.500000E+01
7.500000E+01
7.500000E+01
7.500000E+01
7.500000E+01
7.500000E+01
7.500000E+01
7.500000E+01
7.500000E+01
7.500000E+01
7.500000E+01
7.500000E+01
7.500000E+01
7.500000E+01
7.500000E+01
7.500000E+01
7.500000E+01
7.500000E+01
7.500000E+01
7.500000E+01
7.500000E+01
7.500000E+01
7.500000E+01
7.500000E+01
7.500000E+01
7.500000E+01
7.500000E+01
7.500000E+01
7.500000E+01
7.500000E+01
7.500000E+01
7.500000E+01
7.500000E+01
7.500000E+01
7.500000E+01
7.500000E+01
7.500000E+01
7.500000E+01
7.500000E+01
7.500000E+01
7.500000E+01
7.500000E+01
7.500000E+01
7.500000E+01
7.500000E+01
7.500000E+01
7.500000E+01
7.500000E+01
7.500000E+01
7.500000E+01
7.500000E+01
7.500000E+01
7.500000E+01
7.500000E+01
7.500000E+01
7.500000E+01
7.500000E+01
7.500000E+01
7.500000E+01
7.500000E+01
7.500000E+01
7.500000E+01
7.500000E+01
7.500000E+01
7.500000E+01
7.500000E+01
7.500000E+01
7.500000E+01
7.500000E+01
7.500000E+01
7.500000E+01
7.500000E+01
7.500000E+01
7.500000E+01
7.500000E+01
7.500000E+01
7.500000E+01
7.500000E+01
7.500000E+01
7.500000E+01
7.500000E+01
7.500000E+01
7.500000E+01
7.500000E+01
7.500000E+01
7.500000E+01
7.500000E+01
7.500000E+01
7.500000E+01
7.500000E+01
7.500000E+01
7.500000E+01
7.500000E+01
7.500000E+01
7.500000E+01
7.500000E+01
7.500000E+01
7.500000E+01
7.500000E+01
7.500000E+01
7.500000E+01
7.500000E+01
7.500000E+01
7.500000E+01
7.500000E+01
7.500000E+01
7.500000E+01
7.500000E+01
7.500000E+01
7.500000E+01
7.500000E+01
7.500000E+01
7.500000E+01
7.500000E+01
7.500000E+01
7.500000E+01
7.500000E+01
7.500000E+01
7.500000E+01
7.500000E+01
7.500000E+01
7.500000E+01
7.500000E+01
7.500000E+01
7.500000E+01
7.500000E+01
7.500000E+01
7.500000E+01
7.500000E+01
7.500000E+01
7.500000E+01
7.500000E+01
7.500000E+01
7.500000E+01
7.500000E+01
7.500000E+01
7.500000E+01
7.500000E+01
7.500000E+01
7.500000E+01
7.500000E+01
7.500000E+01
7.500000E+01
7.500000E+01
8.000000E+01
8.000000E+01
8.000000E+01
8.000000E+01
8.000000E+01
8.000000E+01
8.000000E+01
8.000000E+01
8.000000E+01
8.000000E+01
8.000000E+01
8.000000E+01
8.000000E+01
8.000000E+01
8.000000E+01
8.000000E+01
8.000000E+01
8.000000E+01
8.000000E+01
8.000000E+01
8.000000E+01
8.000000E+01
8.000000E+01
8.000000E+01
8.000000E+01
8.000000E+01
8.000000E+01
8.000000E+01
8.000000E+01
8.000000E+01
8.000000E+01
8.000000E+01
8.000000E+01
8.000000E+01
8.000000E+01
8.000000E+01
8.000000E+01
8.000000E+01
8.000000E+01
8.000000E+01
8.000000E+01
8.000000E+01
8.000000E+01
8.000000E+01
8.000000E+01
8.000000E+01
8.000000E+01
8.000000E+01
8.000000E+01
8.000000E+01
8.000000E+01
8.000000E+01
8.000000E+01
8.000000E+01
8.000000E+01
8.000000E+01
8.000000E+01
8.000000E+01
8.000000E+01
8.000000E+01
8.000000E+01
8.000000E+01
8.000000E+01
8.000000E+01
8.000000E+01
8.000000E+01
8.000000E+01
8.000000E+01
8.000000E+01
8.000000E+01
8.000000E+01
8.000000E+01
8.000000E+01
8.000000E+01
8.000000E+01
8.000000E+01
8.000000E+01
8.000000E+01
8.000000E+01
8.000000E+01
8.000000E+01
8.000000E+01
8.000000E+01
8.000000E+01
8.000000E+01
8.000000E+01
8.000000E+01
8.000000E+01
8.000000E+01
8.000000E+01
8.000000E+01
8.000000E+01
8.000000E+01
8.000000E+01
8.000000E+01
8.000000E+01
8.000000E+01
8.000000E+01
8.000000E+01
8.000000E+01
8.000000E+01
8.000000E+01
8.000000E+01
8.000000E+01
8.000000E+01
8.000000E+01
8.000000E+01
8.000000E+01
8.000000E+01
8.000000E+01
8.000000E+01
8.000000E+01
8.000000E+01
8.000000E+01
8.000000E+01
8.000000E+01
8.000000E+01
8.000000E+01
8.000000E+01
8.000000E+01
8.000000E+01
8.000000E+01
8.000000E+01
8.000000E+01
8.000000E+01
8.000000E+01
8.000000E+01
8.000000E+01
8.000000E+01
8.000000E+01
8.000000E+01
8.000000E+01
8.000000E+01
8.000000E+01
8.000000E+01
8.000000E+01
8.000000E+01
8.000000E+01
8.000000E+01
8.000000E+01
8.000000E+01
8.000000E+01
8.000000E+01
8.000000E+01
8.000000E+01
8.000000E+01
8.000000E+01
8.000000E+01
8.000000E+01
8.000000E+01
8.000000E+01
8.000000E+01
8.000000E+01
8.000000E+01
8.000000E+01
8.000000E+01
8.000000E+01
8.000000E+01
8.000000E+01
8.000000E+01
8.000000E+01
8.000000E+01
8.000000E+01
8.000000E+01
8.000000E+01
8.000000E+01
8.000000E+01
8.000000E+01
8.000000E+01
8.000000E+01
8.000000E+01
8.000000E+01
8.000000E+01
8.000000E+01
8.000000E+01
8.000000E+01
8.000000E+01
8.000000E+01
8.000000E+01
8.000000E+01
8.000000E+01
8.000000E+01
8.000000E+01
8.000000E+01
8.000000E+01
8.000000E+01
8.000000E+01
8.000000E+01
8.000000E+01
8.000000E+01
8.000000E+01
8.000000E+01
8.000000E+01
8.000000E+01
8.000000E+01
8.000000E+01
8.000000E+01
8.000000E+01
8.000000E+01
8.000000E+01
8.000000E+01
8.500000E+01
8.500000E+01
8.500000E+01
8.500000E+01
8.500000E+01
8.500000E+01
8.500000E+01
8.500000E+01
8.500000E+01
8.500000E+01
8.500000E+01
8.500000E+01
8.500000E+01
8.500000E+01
8.500000E+01
8.500000E+01
8.500000E+01
8.500000E+01
8.500000E+01
8.500000E+01
8.500000E+01
8.500000E+01
8.500000E+01
8.500000E+01
8.500000E+01
8.500000E+01
8.500000E+01
8.500000E+01
8.500000E+01
8.500000E+01
8.500000E+01
8.500000E+01
8.500000E+01
8.500000E+01
8.500000E+01
8.500000E+01
8.500000E+01
8.500000E+01
8.500000E+01
8.500000E+01
8.500000E+01
8.500000E+01
8.500000E+01
8.500000E+01
8.500000E+01
8.500000E+01
8.500000E+01
8.500000E+01
8.500000E+01
8.500000E+01
8.500000E+01
8.500000E+01
8.500000E+01
8.500000E+01
8.500000E+01
8.500000E+01
8.500000E+01
8.500000E+01
8.500000E+01
8.500000E+01
8.500000E+01
8.500000E+01
8.500000E+01
8.500000E+01
8.500000E+01
8.500000E+01
8.500000E+01
8.500000E+01
8.500000E+01
8.500000E+01
8.500000E+01
8.500000E+01
8.500000E+01
8.500000E+01
8.500000E+01
8.500000E+01
8.500000E+01
8.500000E+01
8.500000E+01
8.500000E+01
8.500000E+01
8.500000E+01
8.500000E+01
8.500000E+01
8.500000E+01
8.500000E+01
8.500000E+01
8.500000E+01
8.500000E+01
8.500000E+01
8.500000E+01
8.500000E+01
8.500000E+01
8.500000E+01
8.500000E+01
8.500000E+01
8.500000E+01
8.500000E+01
8.500000E+01
8.500000E+01
8.500000E+01
8.500000E+01
8.500000E+01
8.500000E+01
8.500000E+01
8.500000E+01
8.500000E+01
8.500000E+01
8.500000E+01
8.500000E+01
8.500000E+01
8.500000E+01
8.500000E+01
8.500000E+01
8.500000E+01
8.500000E+01
8.500000E+01
8.500000E+01
8.500000E+01
8.500000E+01
8.500000E+01
8.500000E+01
8.500000E+01
8.500000E+01
8.500000E+01
8.500000E+01
8.500000E+01
8.500000E+01
8.500000E+01
8.500000E+01
8.500000E+01
8.500000E+01
8.500000E+01
8.500000E+01
8.500000E+01
8.500000E+01
8.500000E+01
8.500000E+01
8.500000E+01
8.500000E+01
8.500000E+01
8.500000E+01
8.500000E+01
8.500000E+01
8.500000E+01
8.500000E+01
8.500000E+01
8.500000E+01
8.500000E+01
8.500000E+01
8.500000E+01
8.500000E+01
8.500000E+01
8.500000E+01
8.500000E+01
8.500000E+01
8.500000E+01
8.500000E+01
8.500000E+01
8.500000E+01
8.500000E+01
8.500000E+01
8.500000E+01
8.500000E+01
8.500000E+01
8.500000E+01
8.500000E+01
8.500000E+01
8.500000E+01
8.500000E+01
8.500000E+01
8.500000E+01
8.500000E+01
8.500000E+01
8.500000E+01
8.500000E+01
8.500000E+01
8.500000E+01
8.500000E+01
8.500000E+01
8.500000E+01
8.500000E+01
8.500000E+01
8.500000E+01
8.500000E+01
8.500000E+01
8.500000E+01
8.500000E+01
8.500000E+01
8.500000E+01
8.500000E+01
8.500000E+01
8.500000E+01
8.500000E+01
8.500000E+01
8.500000E+01
8.500000E+01
8.500000E+01
8.500000E+01
8.500000E+01
8.500000E+01
9.000000E+01
9.000000E+01
9.000000E+01
9.000000E+01
9.000000E+01
9.000000E+01
9.000000E+01
9.000000E+01
9.000000E+01
9.000000E+01
9.000000E+01
9.000000E+01
9.000000E+01
9.000000E+01
9.000000E+01
9.000000E+01
9.000000E+01
9.000000E+01
9.000000E+01
9.000000E+01
9.000000E+01
9.000000E+01
9.000000E+01
9.000000E+01
9.000000E+01
9.000000E+01
9.000000E+01
9.000000E+01
9.000000E+01
9.000000E+01
9.000000E+01
9.000000E+01
9.000000E+01
9.000000E+01
9.000000E+01
9.000000E+01
9.000000E+01
9.000000E+01
9.000000E+01
9.000000E+01
9.000000E+01
9.000000E+01
9.000000E+01
9.000000E+01
9.000000E+01
9.000000E+01
9.000000E+01
9.000000E+01
9.000000E+01
9.000000E+01
9.000000E+01
9.000000E+01
9.000000E+01
9.000000E+01
9.000000E+01
9.000000E+01
9.000000E+01
9.000000E+01
9.000000E+01
9.000000E+01
9.000000E+01
9.000000E+01
9.000000E+01
9.000000E+01
9.000000E+01
9.000000E+01
9.000000E+01
9.000000E+01
9.000000E+01
9.000000E+01
9.000000E+01
9.000000E+01
9.000000E+01
9.000000E+01
9.000000E+01
9.000000E+01
9.000000E+01
9.000000E+01
9.000000E+01
9.000000E+01
9.000000E+01
9.000000E+01
9.000000E+01
9.000000E+01
9.000000E+01
9.000000E+01
9.000000E+01
9.000000E+01
9.000000E+01
9.000000E+01
9.000000E+01
9.000000E+01
9.000000E+01
9.000000E+01
9.000000E+01
9.000000E+01
9.000000E+01
9.000000E+01
9.000000E+01
9.000000E+01
9.000000E+01
9.000000E+01
9.000000E+01
9.000000E+01
9.000000E+01
9.000000E+01
9.000000E+01
9.000000E+01
9.000000E+01
9.000000E+01
9.000000E+01
9.000000E+01
9.000000E+01
9.000000E+01
9.000000E+01
9.000000E+01
9.000000E+01
9.000000E+01
9.000000E+01
9.000000E+01
9.000000E+01
9.000000E+01
9.000000E+01
9.000000E+01
9.000000E+01
9.000000E+01
9.000000E+01
9.000000E+01
9.000000E+01
9.000000E+01
9.000000E+01
9.000000E+01
9.000000E+01
9.000000E+01
9.000000E+01
9.000000E+01
9.000000E+01
9.000000E+01
9.000000E+01
9.000000E+01
9.000000E+01
9.000000E+01
9.000000E+01
9.000000E+01
9.000000E+01
9.000000E+01
9.000000E+01
9.000000E+01
9.000000E+01
9.000000E+01
9.000000E+01
9.000000E+01
9.000000E+01
9.000000E+01
9.000000E+01
9.000000E+01
9.000000E+01
9.000000E+01
9.000000E+01
9.000000E+01
9.000000E+01
9.000000E+01
9.000000E+01
9.000000E+01
9.000000E+01
9.000000E+01
9.000000E+01
9.000000E+01
9.000000E+01
9.000000E+01
9.000000E+01
9.000000E+01
9.000000E+01
9.000000E+01
9.000000E+01
9.000000E+01
9.000000E+01
9.000000E+01
9.000000E+01
9.000000E+01
9.000000E+01
9.000000E+01
9.000000E+01
9.000000E+01
9.000000E+01
9.000000E+01
9.000000E+01
9.000000E+01
9.000000E+01
9.000000E+01
9.000000E+01
9.000000E+01
9.000000E+01
9.000000E+01
9.000000E+01
9.000000E+01
9.000000E+01
9.000000E+01
9.000000E+01
9.000000E+01
9.000000E+01
9.500000E+01
9.500000E+01
9.500000E+01
9.500000E+01
9.500000E+01
9.500000E+01
9.500000E+01
9.500000E+01
9.500000E+01
9.500000E+01
9.500000E+01
9.500000E+01
9.500000E+01
9.500000E+01
9.500000E+01
9.500000E+01
9.500000E+01
9.500000E+01
9.500000E+01
9.500000E+01
9.500000E+01
9.500000E+01
9.500000E+01
9.500000E+01
9.500000E+01
9.500000E+01
9.500000E+01
9.500000E+01
9.500000E+01
9.500000E+01
9.500000E+01
9.500000E+01
9.500000E+01
9.500000E+01
9.500000E+01
9.500000E+01
9.500000E+01
9.500000E+01
9.500000E+01
9.500000E+01
9.500000E+01
9.500000E+01
9.500000E+01
9.500000E+01
9.500000E+01
9.500000E+01
9.500000E+01
9.500000E+01
9.500000E+01
9.500000E+01
9.500000E+01
9.500000E+01
9.500000E+01
9.500000E+01
9.500000E+01
9.500000E+01
9.500000E+01
9.500000E+01
9.500000E+01
9.500000E+01
9.500000E+01
9.500000E+01
9.500000E+01
9.500000E+01
9.500000E+01
9.500000E+01
9.500000E+01
9.500000E+01
9.500000E+01
9.500000E+01
9.500000E+01
9.500000E+01
9.500000E+01
9.500000E+01
9.500000E+01
9.500000E+01
9.500000E+01
9.500000E+01
9.500000E+01
9.500000E+01
9.500000E+01
9.500000E+01
9.500000E+01
9.500000E+01
9.500000E+01
9.500000E+01
9.500000E+01
9.500000E+01
9.500000E+01
9.500000E+01
9.500000E+01
9.500000E+01
9.500000E+01
9.500000E+01
9.500000E+01
9.500000E+01
9.500000E+01
9.500000E+01
9.500000E+01
9.500000E+01
9.500000E+01
9.500000E+01
9.500000E+01
9.500000E+01
9.500000E+01
9.500000E+01
9.500000E+01
9.500000E+01
9.500000E+01
9.500000E+01
9.500000E+01
9.500000E+01
9.500000E+01
9.500000E+01
9.500000E+01
9.500000E+01
9.500000E+01
9.500000E+01
9.500000E+01
9.500000E+01
9.500000E+01
9.500000E+01
9.500000E+01
9.500000E+01
9.500000E+01
9.500000E+01
9.500000E+01
9.500000E+01
9.500000E+01
9.500000E+01
9.500000E+01
9.500000E+01
9.500000E+01
9.500000E+01
9.500000E+01
9.500000E+01
9.500000E+01
9.500000E+01
9.500000E+01
9.500000E+01
9.500000E+01
9.500000E+01
9.500000E+01
9.500000E+01
9.500000E+01
9.500000E+01
9.500000E+01
9.500000E+01
9.500000E+01
9.500000E+01
9.500000E+01
9.500000E+01
9.500000E+01
9.500000E+01
9.500000E+01
9.500000E+01
9.500000E+01
9.500000E+01
9.500000E+01
9.500000E+01
9.500000E+01
9.500000E+01
9.500000E+01
9.500000E+01
9.500000E+01
9.500000E+01
9.500000E+01
9.500000E+01
9.500000E+01
9.500000E+01
9.500000E+01
9.500000E+01
9.500000E+01
9.500000E+01
9.500000E+01
9.500000E+01
9.500000E+01
9.500000E+01
9.500000E+01
9.500000E+01
9.500000E+01
9.500000E+01
9.500000E+01
9.500000E+01
9.500000E+01
9.500000E+01
9.500000E+01
9.500000E+01
9.500000E+01
9.500000E+01
9.500000E+01
9.500000E+01
9.500000E+01
9.500000E+01
9.500000E+01
9.500000E+01
9.500000E+01
9.500000E+01
9.500000E+01
9.500000E+01
9.500000E+01
1.000000E+02
1.000000E+02
1.000000E+02
1.000000E+02
1.000000E+02
1.000000E+02
1.000000E+02
1.000000E+02
1.000000E+02
1.000000E+02
1.000000E+02
1.000000E+02
1.000000E+02
1.000000E+02
1.000000E+02
1.000000E+02
1.000000E+02
1.000000E+02
1.000000E+02
1.000000E+02
1.000000E+02
1.000000E+02
1.000000E+02
1.000000E+02
1.000000E+02
1.000000E+02
1.000000E+02
1.000000E+02
1.000000E+02
1.000000E+02
1.000000E+02
1.000000E+02
1.000000E+02
1.000000E+02
1.000000E+02
1.000000E+02
1.000000E+02
1.000000E+02
1.000000E+02
1.000000E+02
1.000000E+02
1.000000E+02
1.000000E+02
1.000000E+02
1.000000E+02
1.000000E+02
1.000000E+02
1.000000E+02
1.000000E+02
1.000000E+02
1.000000E+02
1.000000E+02
1.000000E+02
1.000000E+02
1.000000E+02
1.000000E+02
1.000000E+02
1.000000E+02
1.000000E+02
1.000000E+02
1.000000E+02
1.000000E+02
1.000000E+02
1.000000E+02
1.000000E+02
1.000000E+02
1.000000E+02
1.000000E+02
1.000000E+02
1.000000E+02
1.000000E+02
1.000000E+02
1.000000E+02
1.000000E+02
1.000000E+02
1.000000E+02
1.000000E+02
1.000000E+02
1.000000E+02
1.000000E+02
1.000000E+02
1.000000E+02
1.000000E+02
1.000000E+02
1.000000E+02
1.000000E+02
1.000000E+02
1.000000E+02
1.000000E+02
1.000000E+02
1.000000E+02
1.000000E+02
1.000000E+02
1.000000E+02
1.000000E+02
1.000000E+02
1.000000E+02
1.000000E+02
1.000000E+02
1.000000E+02
1.000000E+02
1.000000E+02
1.000000E+02
1.000000E+02
1.000000E+02
1.000000E+02
1.000000E+02
1.000000E+02
1.000000E+02
1.000000E+02
1.000000E+02
1.000000E+02
1.000000E+02
1.000000E+02
1.000000E+02
1.000000E+02
1.000000E+02
1.000000E+02
1.000000E+02
1.000000E+02
1.000000E+02
1.000000E+02
1.000000E+02
1.000000E+02
1.000000E+02
1.000000E+02
1.000000E+02
1.000000E+02
1.000000E+02
1.000000E+02
1.000000E+02
1.000000E+02
1.000000E+02
1.000000E+02
1.000000E+02
1.000000E+02
1.000000E+02
1.000000E+02
1.000000E+02
1.000000E+02
1.000000E+02
1.000000E+02
1.000000E+02
1.000000E+02
1.000000E+02
1.000000E+02
1.000000E+02
1.000000E+02
1.000000E+02
1.000000E+02
1.000000E+02
1.000000E+02
1.000000E+02
1.000000E+02
1.000000E+02
1.000000E+02
1.000000E+02
1.000000E+02
1.000000E+02
1.000000E+02
1.000000E+02
1.000000E+02
1.000000E+02
1.000000E+02
1.000000E+02
1.000000E+02
1.000000E+02
1.000000E+02
1.000000E+02
1.000000E+02
1.000000E+02
1.000000E+02
1.000000E+02
1.000000E+02
1.000000E+02
1.000000E+02
1.000000E+02
1.000000E+02
1.000000E+02
1.000000E+02
1.000000E+02
1.000000E+02
1.000000E+02
1.000000E+02
1.000000E+02
1.000000E+02
1.000000E+02
1.000000E+02
1.000000E+02
1.000000E+02
1.000000E+02
1.000000E+02
1.000000E+02
1.000000E+02
1.000000E+02
1.000000E+02
1.000000E+02
1.000000E+02
1.000000E+02
1.000000E+02
1.000000E+02
1.050000E+02
1.050000E+02
1.050000E+02
1.050000E+02
1.050000E+02
1.050000E+02
1.050000E+02
1.050000E+02
1.050000E+02
1.050000E+02
1.050000E+02
1.050000E+02
1.050000E+02
1.050000E+02
1.050000E+02
1.050000E+02
1.050000E+02
1.050000E+02
1.050000E+02
1.050000E+02
1.050000E+02
1.050000E+02
1.050000E+02
1.050000E+02
1.050000E+02
1.050000E+02
1.050000E+02
1.050000E+02
1.050000E+02
1.050000E+02
1.050000E+02
1.050000E+02
1.050000E+02
1.050000E+02
1.050000E+02
1.050000E+02
1.050000E+02
1.050000E+02
1.050000E+02
1.050000E+02
1.050000E+02
1.050000E+02
1.050000E+02
1.050000E+02
1.050000E+02
1.050000E+02
1.050000E+02
1.050000E+02
1.050000E+02
1.050000E+02
1.050000E+02
1.050000E+02
1.050000E+02
1.050000E+02
1.050000E+02
1.050000E+02
1.050000E+02
1.050000E+02
1.050000E+02
1.050000E+02
1.050000E+02
1.050000E+02
1.050000E+02
1.050000E+02
1.050000E+02
1.050000E+02
1.050000E+02
1.050000E+02
1.050000E+02
1.050000E+02
1.050000E+02
1.050000E+02
1.050000E+02
1.050000E+02
1.050000E+02
1.050000E+02
1.050000E+02
1.050000E+02
1.050000E+02
1.050000E+02
1.050000E+02
1.050000E+02
1.050000E+02
1.050000E+02
1.050000E+02
1.050000E+02
1.050000E+02
1.050000E+02
1.050000E+02
1.050000E+02
1.050000E+02
1.050000E+02
1.050000E+02
1.050000E+02
1.050000E+02
1.050000E+02
1.050000E+02
1.050000E+02
1.050000E+02
1.050000E+02
1.050000E+02
1.050000E+02
1.050000E+02
1.050000E+02
1.050000E+02
1.050000E+02
1.050000E+02
1.050000E+02
1.050000E+02
1.050000E+02
1.050000E+02
1.050000E+02
1.050000E+02
1.050000E+02
1.050000E+02
1.050000E+02
1.050000E+02
1.050000E+02
1.050000E+02
1.050000E+02
1.050000E+02
1.050000E+02
1.050000E+02
1.050000E+02
1.050000E+02
1.050000E+02
1.050000E+02
1.050000E+02
1.050000E+02
1.050000E+02
1.050000E+02
1.050000E+02
1.050000E+02
1.050000E+02
1.050000E+02
1.050000E+02
1.050000E+02
1.050000E+02
1.050000E+02
1.050000E+02
1.050000E+02
1.050000E+02
1.050000E+02
1.050000E+02
1.050000E+02
1.050000E+02
1.050000E+02
1.050000E+02
1.050000E+02
1.050000E+02
1.050000E+02
1.050000E+02
1.050000E+02
1.050000E+02
1.050000E+02
1.050000E+02
1.050000E+02
1.050000E+02
1.050000E+02
1.050000E+02
1.050000E+02
1.050000E+02
1.050000E+02
1.050000E+02
1.050000E+02
1.050000E+02
1.050000E+02
1.050000E+02
1.050000E+02
1.050000E+02
1.050000E+02
1.050000E+02
1.050000E+02
1.050000E+02
1.050000E+02
1.050000E+02
1.050000E+02
1.050000E+02
1.050000E+02
1.050000E+02
1.050000E+02
1.050000E+02
1.050000E+02
1.050000E+02
1.050000E+02
1.050000E+02
1.050000E+02
1.050000E+02
1.050000E+02
1.050000E+02
1.050000E+02
1.050000E+02
1.050000E+02
1.050000E+02
1.050000E+02
1.050000E+02
1.050000E+02
1.050000E+02
1.050000E+02
1.050000E+02
1.050000E+02
1.100000E+02
1.100000E+02
1.100000E+02
1.100000E+02
1.100000E+02
1.100000E+02
1.100000E+02
1.100000E+02
1.100000E+02
1.100000E+02
1.100000E+02
1.100000E+02
1.100000E+02
1.100000E+02
1.100000E+02
1.100000E+02
1.100000E+02
1.100000E+02
1.100000E+02
1.100000E+02
1.100000E+02
1.100000E+02
1.100000E+02
1.100000E+02
1.100000E+02
1.100000E+02
1.100000E+02
1.100000E+02
1.100000E+02
1.100000E+02
1.100000E+02
1.100000E+02
1.100000E+02
1.100000E+02
1.100000E+02
1.100000E+02
1.100000E+02
1.100000E+02
1.100000E+02
1.100000E+02
1.100000E+02
1.100000E+02
1.100000E+02
1.100000E+02
1.100000E+02
1.100000E+02
1.100000E+02
1.100000E+02
1.100000E+02
1.100000E+02
1.100000E+02
1.100000E+02
1.100000E+02
1.100000E+02
1.100000E+02
1.100000E+02
1.100000E+02
1.100000E+02
1.100000E+02
1.100000E+02
1.100000E+02
1.100000E+02
1.100000E+02
1.100000E+02
1.100000E+02
1.100000E+02
1.100000E+02
1.100000E+02
1.100000E+02
1.100000E+02
1.100000E+02
1.100000E+02
1.100000E+02
1.100000E+02
1.100000E+02
1.100000E+02
1.100000E+02
1.100000E+02
1.100000E+02
1.100000E+02
1.100000E+02
1.100000E+02
1.100000E+02
1.100000E+02
1.100000E+02
1.100000E+02
1.100000E+02
1.100000E+02
1.100000E+02
1.100000E+02
1.100000E+02
1.100000E+02
1.100000E+02
1.100000E+02
1.100000E+02
1.100000E+02
1.100000E+02
1.100000E+02
1.100000E+02
1.100000E+02
1.100000E+02
1.100000E+02
1.100000E+02
1.100000E+02
1.100000E+02
1.100000E+02
1.100000E+02
1.100000E+02
1.100000E+02
1.100000E+02
1.100000E+02
1.100000E+02
1.100000E+02
1.100000E+02
1.100000E+02
1.100000E+02
1.100000E+02
1.100000E+02
1.100000E+02
1.100000E+02
1.100000E+02
1.100000E+02
1.100000E+02
1.100000E+02
1.100000E+02
1.100000E+02
1.100000E+02
1.100000E+02
1.100000E+02
1.100000E+02
1.100000E+02
1.100000E+02
1.100000E+02
1.100000E+02
1.100000E+02
1.100000E+02
1.100000E+02
1.100000E+02
1.100000E+02
1.100000E+02
1.100000E+02
1.100000E+02
1.100000E+02
1.100000E+02
1.100000E+02
1.100000E+02
1.100000E+02
1.100000E+02
1.100000E+02
1.100000E+02
1.100000E+02
1.100000E+02
1.100000E+02
1.100000E+02
1.100000E+02
1.100000E+02
1.100000E+02
1.100000E+02
1.100000E+02
1.100000E+02
1.100000E+02
1.100000E+02
1.100000E+02
1.100000E+02
1.100000E+02
1.100000E+02
1.100000E+02
1.100000E+02
1.100000E+02
1.100000E+02
1.100000E+02
1.100000E+02
1.100000E+02
1.100000E+02
1.100000E+02
1.100000E+02
1.100000E+02
1.100000E+02
1.100000E+02
1.100000E+02
1.100000E+02
1.100000E+02
1.100000E+02
1.100000E+02
1.100000E+02
1.100000E+02
1.100000E+02
1.100000E+02
1.100000E+02
1.100000E+02
1.100000E+02
1.100000E+02
1.100000E+02
1.100000E+02
1.100000E+02
1.100000E+02
1.100000E+02
1.100000E+02
1.100000E+02
1.100000E+02
1.100000E+02
1.150000E+02
1.150000E+02
1.150000E+02
1.150000E+02
1.150000E+02
1.150000E+02
1.150000E+02
1.150000E+02
1.150000E+02
1.150000E+02
1.150000E+02
1.150000E+02
1.150000E+02
1.150000E+02
1.150000E+02
1.150000E+02
1.150000E+02
1.150000E+02
1.150000E+02
1.150000E+02
1.150000E+02
1.150000E+02
1.150000E+02
1.150000E+02
1.150000E+02
1.150000E+02
1.150000E+02
1.150000E+02
1.150000E+02
1.150000E+02
1.150000E+02
1.150000E+02
1.150000E+02
1.150000E+02
1.150000E+02
1.150000E+02
1.150000E+02
1.150000E+02
1.150000E+02
1.150000E+02
1.150000E+02
1.150000E+02
1.150000E+02
1.150000E+02
1.150000E+02
1.150000E+02
1.150000E+02
1.150000E+02
1.150000E+02
1.150000E+02
1.150000E+02
1.150000E+02
1.150000E+02
1.150000E+02
1.150000E+02
1.150000E+02
1.150000E+02
1.150000E+02
1.150000E+02
1.150000E+02
1.150000E+02
1.150000E+02
1.150000E+02
1.150000E+02
1.150000E+02
1.150000E+02
1.150000E+02
1.150000E+02
1.150000E+02
1.150000E+02
1.150000E+02
1.150000E+02
1.150000E+02
1.150000E+02
1.150000E+02
1.150000E+02
1.150000E+02
1.150000E+02
1.150000E+02
1.150000E+02
1.150000E+02
1.150000E+02
1.150000E+02
1.150000E+02
1.150000E+02
1.150000E+02
1.150000E+02
1.150000E+02
1.150000E+02
1.150000E+02
1.150000E+02
1.150000E+02
1.150000E+02
1.150000E+02
1.150000E+02
1.150000E+02
1.150000E+02
1.150000E+02
1.150000E+02
1.150000E+02
1.150000E+02
1.150000E+02
1.150000E+02
1.150000E+02
1.150000E+02
1.150000E+02
1.150000E+02
1.150000E+02
1.150000E+02
1.150000E+02
1.150000E+02
1.150000E+02
1.150000E+02
1.150000E+02
1.150000E+02
1.150000E+02
1.150000E+02
1.150000E+02
1.150000E+02
1.150000E+02
1.150000E+02
1.150000E+02
1.150000E+02
1.150000E+02
1.150000E+02
1.150000E+02
1.150000E+02
1.150000E+02
1.150000E+02
1.150000E+02
1.150000E+02
1.150000E+02
1.150000E+02
1.150000E+02
1.150000E+02
1.150000E+02
1.150000E+02
1.150000E+02
1.150000E+02
1.150000E+02
1.150000E+02
1.150000E+02
1.150000E+02
1.150000E+02
1.150000E+02
1.150000E+02
1.150000E+02
1.150000E+02
1.150000E+02
1.150000E+02
1.150000E+02
1.150000E+02
1.150000E+02
1.150000E+02
1.150000E+02
1.150000E+02
1.150000E+02
1.150000E+02
1.150000E+02
1.150000E+02
1.150000E+02
1.150000E+02
1.150000E+02
1.150000E+02
1.150000E+02
1.150000E+02
1.150000E+02
1.150000E+02
1.150000E+02
1.150000E+02
1.150000E+02
1.150000E+02
1.150000E+02
1.150000E+02
1.150000E+02
1.150000E+02
1.150000E+02
1.150000E+02
1.150000E+02
1.150000E+02
1.150000E+02
1.150000E+02
1.150000E+02
1.150000E+02
1.150000E+02
1.150000E+02
1.150000E+02
1.150000E+02
1.150000E+02
1.150000E+02
1.150000E+02
1.150000E+02
1.150000E+02
1.150000E+02
1.150000E+02
1.150000E+02
1.150000E+02
1.150000E+02
1.150000E+02
1.150000E+02
1.150000E+02
1.200000E+02
1.200000E+02
1.200000E+02
1.200000E+02
1.200000E+02
1.200000E+02
1.200000E+02
1.200000E+02
1.200000E+02
1.200000E+02
1.200000E+02
1.200000E+02
1.200000E+02
1.200000E+02
1.200000E+02
1.200000E+02
1.200000E+02
1.200000E+02
1.200000E+02
1.200000E+02
1.200000E+02
1.200000E+02
1.200000E+02
1.200000E+02
1.200000E+02
1.200000E+02
1.200000E+02
1.200000E+02
1.200000E+02
1.200000E+02
1.200000E+02
1.200000E+02
1.200000E+02
1.200000E+02
1.200000E+02
1.200000E+02
1.200000E+02
1.200000E+02
1.200000E+02
1.200000E+02
1.200000E+02
1.200000E+02
1.200000E+02
1.200000E+02
1.200000E+02
1.200000E+02
1.200000E+02
1.200000E+02
1.200000E+02
1.200000E+02
1.200000E+02
1.200000E+02
1.200000E+02
1.200000E+02
1.200000E+02
1.200000E+02
1.200000E+02
1.200000E+02
1.200000E+02
1.200000E+02
1.200000E+02
1.200000E+02
1.200000E+02
1.200000E+02
1.200000E+02
1.200000E+02
1.200000E+02
1.200000E+02
1.200000E+02
1.200000E+02
1.200000E+02
1.200000E+02
1.200000E+02
1.200000E+02
1.200000E+02
1.200000E+02
1.200000E+02
1.200000E+02
1.200000E+02
1.200000E+02
1.200000E+02
1.200000E+02
1.200000E+02
1.200000E+02
1.200000E+02
1.200000E+02
1.200000E+02
1.200000E+02
1.200000E+02
1.200000E+02
1.200000E+02
1.200000E+02
1.200000E+02
1.200000E+02
1.200000E+02
1.200000E+02
1.200000E+02
1.200000E+02
1.200000E+02
1.200000E+02
1.200000E+02
1.200000E+02
1.200000E+02
1.200000E+02
1.200000E+02
1.200000E+02
1.200000E+02
1.200000E+02
1.200000E+02
1.200000E+02
1.200000E+02
1.200000E+02
1.200000E+02
1.200000E+02
1.200000E+02
1.200000E+02
1.200000E+02
1.200000E+02
1.200000E+02
1.200000E+02
1.200000E+02
1.200000E+02
1.200000E+02
1.200000E+02
1.200000E+02
1.200000E+02
1.200000E+02
1.200000E+02
1.200000E+02
1.200000E+02
1.200000E+02
1.200000E+02
1.200000E+02
1.200000E+02
1.200000E+02
1.200000E+02
1.200000E+02
1.200000E+02
1.200000E+02
1.200000E+02
1.200000E+02
1.200000E+02
1.200000E+02
1.200000E+02
1.200000E+02
1.200000E+02
1.200000E+02
1.200000E+02
1.200000E+02
1.200000E+02
1.200000E+02
1.200000E+02
1.200000E+02
1.200000E+02
1.200000E+02
1.200000E+02
1.200000E+02
1.200000E+02
1.200000E+02
1.200000E+02
1.200000E+02
1.200000E+02
1.200000E+02
1.200000E+02
1.200000E+02
1.200000E+02
1.200000E+02
1.200000E+02
1.200000E+02
1.200000E+02
1.200000E+02
1.200000E+02
1.200000E+02
1.200000E+02
1.200000E+02
1.200000E+02
1.200000E+02
1.200000E+02
1.200000E+02
1.200000E+02
1.200000E+02
1.200000E+02
1.200000E+02
1.200000E+02
1.200000E+02
1.200000E+02
1.200000E+02
1.200000E+02
1.200000E+02
1.200000E+02
1.200000E+02
1.200000E+02
1.200000E+02
1.200000E+02
1.200000E+02
1.200000E+02
1.200000E+02
1.200000E+02
1.200000E+02
1.200000E+02
1.200000E+02
1.250000E+02
1.250000E+02
1.250000E+02
1.250000E+02
1.250000E+02
1.250000E+02
1.250000E+02
1.250000E+02
1.250000E+02
1.250000E+02
1.250000E+02
1.250000E+02
1.250000E+02
1.250000E+02
1.250000E+02
1.250000E+02
1.250000E+02
1.250000E+02
1.250000E+02
1.250000E+02
1.250000E+02
1.250000E+02
1.250000E+02
1.250000E+02
1.250000E+02
1.250000E+02
1.250000E+02
1.250000E+02
1.250000E+02
1.250000E+02
1.250000E+02
1.250000E+02
1.250000E+02
1.250000E+02
1.250000E+02
1.250000E+02
1.250000E+02
1.250000E+02
1.250000E+02
1.250000E+02
1.250000E+02
1.250000E+02
1.250000E+02
1.250000E+02
1.250000E+02
1.250000E+02
1.250000E+02
1.250000E+02
1.250000E+02
1.250000E+02
1.250000E+02
1.250000E+02
1.250000E+02
1.250000E+02
1.250000E+02
1.250000E+02
1.250000E+02
1.250000E+02
1.250000E+02
1.250000E+02
1.250000E+02
1.250000E+02
1.250000E+02
1.250000E+02
1.250000E+02
1.250000E+02
1.250000E+02
1.250000E+02
1.250000E+02
1.250000E+02
1.250000E+02
1.250000E+02
1.250000E+02
1.250000E+02
1.250000E+02
1.250000E+02
1.250000E+02
1.250000E+02
1.250000E+02
1.250000E+02
1.250000E+02
1.250000E+02
1.250000E+02
1.250000E+02
1.250000E+02
1.250000E+02
1.250000E+02
1.250000E+02
1.250000E+02
1.250000E+02
1.250000E+02
1.250000E+02
1.250000E+02
1.250000E+02
1.250000E+02
1.250000E+02
1.250000E+02
1.250000E+02
1.250000E+02
1.250000E+02
1.250000E+02
1.250000E+02
1.250000E+02
1.250000E+02
1.250000E+02
1.250000E+02
1.250000E+02
1.250000E+02
1.250000E+02
1.250000E+02
1.250000E+02
1.250000E+02
1.250000E+02
1.250000E+02
1.250000E+02
1.250000E+02
1.250000E+02
1.250000E+02
1.250000E+02
1.250000E+02
1.250000E+02
1.250000E+02
1.250000E+02
1.250000E+02
1.250000E+02
1.250000E+02
1.250000E+02
1.250000E+02
1.250000E+02
1.250000E+02
1.250000E+02
1.250000E+02
1.250000E+02
1.250000E+02
1.250000E+02
1.250000E+02
1.250000E+02
1.250000E+02
1.250000E+02
1.250000E+02
1.250000E+02
1.250000E+02
1.250000E+02
1.250000E+02
1.250000E+02
1.250000E+02
1.250000E+02
1.250000E+02
1.250000E+02
1.250000E+02
1.250000E+02
1.250000E+02
1.250000E+02
1.250000E+02
1.250000E+02
1.250000E+02
1.250000E+02
1.250000E+02
1.250000E+02
1.250000E+02
1.250000E+02
1.250000E+02
1.250000E+02
1.250000E+02
1.250000E+02
1.250000E+02
1.250000E+02
1.250000E+02
1.250000E+02
1.250000E+02
1.250000E+02
1.250000E+02
1.250000E+02
1.250000E+02
1.250000E+02
1.250000E+02
1.250000E+02
1.250000E+02
1.250000E+02
1.250000E+02
1.250000E+02
1.250000E+02
1.250000E+02
1.250000E+02
1.250000E+02
1.250000E+02
1.250000E+02
1.250000E+02
1.250000E+02
1.250000E+02
1.250000E+02
1.250000E+02
1.250000E+02
1.250000E+02
1.250000E+02
1.250000E+02
1.250000E+02
1.250000E+02
1.250000E+02
1.250000E+02
1.250000E+02
1.300000E+02
1.300000E+02
1.300000E+02
1.300000E+02
1.300000E+02
1.300000E+02
1.300000E+02
1.300000E+02
1.300000E+02
1.300000E+02
1.300000E+02
1.300000E+02
1.300000E+02
1.300000E+02
1.300000E+02
1.300000E+02
1.300000E+02
1.300000E+02
1.300000E+02
1.300000E+02
1.300000E+02
1.300000E+02
1.300000E+02
1.300000E+02
1.300000E+02
1.300000E+02
1.300000E+02
1.300000E+02
1.300000E+02
1.300000E+02
1.300000E+02
1.300000E+02
1.300000E+02
1.300000E+02
1.300000E+02
1.300000E+02
1.300000E+02
1.300000E+02
1.300000E+02
1.300000E+02
1.300000E+02
1.300000E+02
1.300000E+02
1.300000E+02
1.300000E+02
1.300000E+02
1.300000E+02
1.300000E+02
1.300000E+02
1.300000E+02
1.300000E+02
1.300000E+02
1.300000E+02
1.300000E+02
1.300000E+02
1.300000E+02
1.300000E+02
1.300000E+02
1.300000E+02
1.300000E+02
1.300000E+02
1.300000E+02
1.300000E+02
1.300000E+02
1.300000E+02
1.300000E+02
1.300000E+02
1.300000E+02
1.300000E+02
1.300000E+02
1.300000E+02
1.300000E+02
1.300000E+02
1.300000E+02
1.300000E+02
1.300000E+02
1.300000E+02
1.300000E+02
1.300000E+02
1.300000E+02
1.300000E+02
1.300000E+02
1.300000E+02
1.300000E+02
1.300000E+02
1.300000E+02
1.300000E+02
1.300000E+02
1.300000E+02
1.300000E+02
1.300000E+02
1.300000E+02
1.300000E+02
1.300000E+02
1.300000E+02
1.300000E+02
1.300000E+02
1.300000E+02
1.300000E+02
1.300000E+02
1.300000E+02
1.300000E+02
1.300000E+02
1.300000E+02
1.300000E+02
1.300000E+02
1.300000E+02
1.300000E+02
1.300000E+02
1.300000E+02
1.300000E+02
1.300000E+02
1.300000E+02
1.300000E+02
1.300000E+02
1.300000E+02
1.300000E+02
1.300000E+02
1.300000E+02
1.300000E+02
1.300000E+02
1.300000E+02
1.300000E+02
1.300000E+02
1.300000E+02
1.300000E+02
1.300000E+02
1.300000E+02
1.300000E+02
1.300000E+02
1.300000E+02
1.300000E+02
1.300000E+02
1.300000E+02
1.300000E+02
1.300000E+02
1.300000E+02
1.300000E+02
1.300000E+02
1.300000E+02
1.300000E+02
1.300000E+02
1.300000E+02
1.300000E+02
1.300000E+02
1.300000E+02
1.300000E+02
1.300000E+02
1.300000E+02
1.300000E+02
1.300000E+02
1.300000E+02
1.300000E+02
1.300000E+02
1.300000E+02
1.300000E+02
1.300000E+02
1.300000E+02
1.300000E+02
1.300000E+02
1.300000E+02
1.300000E+02
1.300000E+02
1.300000E+02
1.300000E+02
1.300000E+02
1.300000E+02
1.300000E+02
1.300000E+02
1.300000E+02
1.300000E+02
1.300000E+02
1.300000E+02
1.300000E+02
1.300000E+02
1.300000E+02
1.300000E+02
1.300000E+02
1.300000E+02
1.300000E+02
1.300000E+02
1.300000E+02
1.300000E+02
1.300000E+02
1.300000E+02
1.300000E+02
1.300000E+02
1.300000E+02
1.300000E+02
1.300000E+02
1.300000E+02
1.300000E+02
1.300000E+02
1.300000E+02
1.300000E+02
1.300000E+02
1.300000E+02
1.300000E+02
1.300000E+02
1.300000E+02
1.300000E+02
1.350000E+02
1.350000E+02
1.350000E+02
1.350000E+02
1.350000E+02
1.350000E+02
1.350000E+02
1.350000E+02
1.350000E+02
1.350000E+02
1.350000E+02
1.350000E+02
1.350000E+02
1.350000E+02
1.350000E+02
1.350000E+02
1.350000E+02
1.350000E+02
1.350000E+02
1.350000E+02
1.350000E+02
1.350000E+02
1.350000E+02
1.350000E+02
1.350000E+02
1.350000E+02
1.350000E+02
1.350000E+02
1.350000E+02
1.350000E+02
1.350000E+02
1.350000E+02
1.350000E+02
1.350000E+02
1.350000E+02
1.350000E+02
1.350000E+02
1.350000E+02
1.350000E+02
1.350000E+02
1.350000E+02
1.350000E+02
1.350000E+02
1.350000E+02
1.350000E+02
1.350000E+02
1.350000E+02
1.350000E+02
1.350000E+02
1.350000E+02
1.350000E+02
1.350000E+02
1.350000E+02
1.350000E+02
1.350000E+02
1.350000E+02
1.350000E+02
1.350000E+02
1.350000E+02
1.350000E+02
1.350000E+02
1.350000E+02
1.350000E+02
1.350000E+02
1.350000E+02
1.350000E+02
1.350000E+02
1.350000E+02
1.350000E+02
1.350000E+02
1.350000E+02
1.350000E+02
1.350000E+02
1.350000E+02
1.350000E+02
1.350000E+02
1.350000E+02
1.350000E+02
1.350000E+02
1.350000E+02
1.350000E+02
1.350000E+02
1.350000E+02
1.350000E+02
1.350000E+02
1.350000E+02
1.350000E+02
1.350000E+02
1.350000E+02
1.350000E+02
1.350000E+02
1.350000E+02
1.350000E+02
1.350000E+02
1.350000E+02
1.350000E+02
1.350000E+02
1.350000E+02
1.350000E+02
1.350000E+02
1.350000E+02
1.350000E+02
1.350000E+02
1.350000E+02
1.350000E+02
1.350000E+02
1.350000E+02
1.350000E+02
1.350000E+02
1.350000E+02
1.350000E+02
1.350000E+02
1.350000E+02
1.350000E+02
1.350000E+02
1.350000E+02
1.350000E+02
1.350000E+02
1.350000E+02
1.350000E+02
1.350000E+02
1.350000E+02
1.350000E+02
1.350000E+02
1.350000E+02
1.350000E+02
1.350000E+02
1.350000E+02
1.350000E+02
1.350000E+02
1.350000E+02
1.350000E+02
1.350000E+02
1.350000E+02
1.350000E+02
1.350000E+02
1.350000E+02
1.350000E+02
1.350000E+02
1.350000E+02
1.350000E+02
1.350000E+02
1.350000E+02
1.350000E+02
1.350000E+02
1.350000E+02
1.350000E+02
1.350000E+02
1.350000E+02
1.350000E+02
1.350000E+02
1.350000E+02
1.350000E+02
1.350000E+02
1.350000E+02
1.350000E+02
1.350000E+02
1.350000E+02
1.350000E+02
1.350000E+02
1.350000E+02
1.350000E+02
1.350000E+02
1.350000E+02
1.350000E+02
1.350000E+02
1.350000E+02
1.350000E+02
1.350000E+02
1.350000E+02
1.350000E+02
1.350000E+02
1.350000E+02
1.350000E+02
1.350000E+02
1.350000E+02
1.350000E+02
1.350000E+02
1.350000E+02
1.350000E+02
1.350000E+02
1.350000E+02
1.350000E+02
1.350000E+02
1.350000E+02
1.350000E+02
1.350000E+02
1.350000E+02
1.350000E+02
1.350000E+02
1.350000E+02
1.350000E+02
1.350000E+02
1.350000E+02
1.350000E+02
1.350000E+02
1.350000E+02
1.350000E+02
1.350000E+02
1.350000E+02
1.350000E+02
1.400000E+02
1.400000E+02
1.400000E+02
1.400000E+02
1.400000E+02
1.400000E+02
1.400000E+02
1.400000E+02
1.400000E+02
1.400000E+02
1.400000E+02
1.400000E+02
1.400000E+02
1.400000E+02
1.400000E+02
1.400000E+02
1.400000E+02
1.400000E+02
1.400000E+02
1.400000E+02
1.400000E+02
1.400000E+02
1.400000E+02
1.400000E+02
1.400000E+02
1.400000E+02
1.400000E+02
1.400000E+02
1.400000E+02
1.400000E+02
1.400000E+02
1.400000E+02
1.400000E+02
1.400000E+02
1.400000E+02
1.400000E+02
1.400000E+02
1.400000E+02
1.400000E+02
1.400000E+02
1.400000E+02
1.400000E+02
1.400000E+02
1.400000E+02
1.400000E+02
1.400000E+02
1.400000E+02
1.400000E+02
1.400000E+02
1.400000E+02
1.400000E+02
1.400000E+02
1.400000E+02
1.400000E+02
1.400000E+02
1.400000E+02
1.400000E+02
1.400000E+02
1.400000E+02
1.400000E+02
1.400000E+02
1.400000E+02
1.400000E+02
1.400000E+02
1.400000E+02
1.400000E+02
1.400000E+02
1.400000E+02
1.400000E+02
1.400000E+02
1.400000E+02
1.400000E+02
1.400000E+02
1.400000E+02
1.400000E+02
1.400000E+02
1.400000E+02
1.400000E+02
1.400000E+02
1.400000E+02
1.400000E+02
1.400000E+02
1.400000E+02
1.400000E+02
1.400000E+02
1.400000E+02
1.400000E+02
1.400000E+02
1.400000E+02
1.400000E+02
1.400000E+02
1.400000E+02
1.400000E+02
1.400000E+02
1.400000E+02
1.400000E+02
1.400000E+02
1.400000E+02
1.400000E+02
1.400000E+02
1.400000E+02
1.400000E+02
1.400000E+02
1.400000E+02
1.400000E+02
1.400000E+02
1.400000E+02
1.400000E+02
1.400000E+02
1.400000E+02
1.400000E+02
1.400000E+02
1.400000E+02
1.400000E+02
1.400000E+02
1.400000E+02
1.400000E+02
1.400000E+02
1.400000E+02
1.400000E+02
1.400000E+02
1.400000E+02
1.400000E+02
1.400000E+02
1.400000E+02
1.400000E+02
1.400000E+02
1.400000E+02
1.400000E+02
1.400000E+02
1.400000E+02
1.400000E+02
1.400000E+02
1.400000E+02
1.400000E+02
1.400000E+02
1.400000E+02
1.400000E+02
1.400000E+02
1.400000E+02
1.400000E+02
1.400000E+02
1.400000E+02
1.400000E+02
1.400000E+02
1.400000E+02
1.400000E+02
1.400000E+02
1.400000E+02
1.400000E+02
1.400000E+02
1.400000E+02
1.400000E+02
1.400000E+02
1.400000E+02
1.400000E+02
1.400000E+02
1.400000E+02
1.400000E+02
1.400000E+02
1.400000E+02
1.400000E+02
1.400000E+02
1.400000E+02
1.400000E+02
1.400000E+02
1.400000E+02
1.400000E+02
1.400000E+02
1.400000E+02
1.400000E+02
1.400000E+02
1.400000E+02
1.400000E+02
1.400000E+02
1.400000E+02
1.400000E+02
1.400000E+02
1.400000E+02
1.400000E+02
1.400000E+02
1.400000E+02
1.400000E+02
1.400000E+02
1.400000E+02
1.400000E+02
1.400000E+02
1.400000E+02
1.400000E+02
1.400000E+02
1.400000E+02
1.400000E+02
1.400000E+02
1.400000E+02
1.400000E+02
1.400000E+02
1.400000E+02
1.400000E+02
1.400000E+02
1.400000E+02
1.400000E+02
1.450000E+02
1.450000E+02
1.450000E+02
1.450000E+02
1.450000E+02
1.450000E+02
1.450000E+02
1.450000E+02
1.450000E+02
1.450000E+02
1.450000E+02
1.450000E+02
1.450000E+02
1.450000E+02
1.450000E+02
1.450000E+02
1.450000E+02
1.450000E+02
1.450000E+02
1.450000E+02
1.450000E+02
1.450000E+02
1.450000E+02
1.450000E+02
1.450000E+02
1.450000E+02
1.450000E+02
1.450000E+02
1.450000E+02
1.450000E+02
1.450000E+02
1.450000E+02
1.450000E+02
1.450000E+02
1.450000E+02
1.450000E+02
1.450000E+02
1.450000E+02
1.450000E+02
1.450000E+02
1.450000E+02
1.450000E+02
1.450000E+02
1.450000E+02
1.450000E+02
1.450000E+02
1.450000E+02
1.450000E+02
1.450000E+02
1.450000E+02
1.450000E+02
1.450000E+02
1.450000E+02
1.450000E+02
1.450000E+02
1.450000E+02
1.450000E+02
1.450000E+02
1.450000E+02
1.450000E+02
1.450000E+02
1.450000E+02
1.450000E+02
1.450000E+02
1.450000E+02
1.450000E+02
1.450000E+02
1.450000E+02
1.450000E+02
1.450000E+02
1.450000E+02
1.450000E+02
1.450000E+02
1.450000E+02
1.450000E+02
1.450000E+02
1.450000E+02
1.450000E+02
1.450000E+02
1.450000E+02
1.450000E+02
1.450000E+02
1.450000E+02
1.450000E+02
1.450000E+02
1.450000E+02
1.450000E+02
1.450000E+02
1.450000E+02
1.450000E+02
1.450000E+02
1.450000E+02
1.450000E+02
1.450000E+02
1.450000E+02
1.450000E+02
1.450000E+02
1.450000E+02
1.450000E+02
1.450000E+02
1.450000E+02
1.450000E+02
1.450000E+02
1.450000E+02
1.450000E+02
1.450000E+02
1.450000E+02
1.450000E+02
1.450000E+02
1.450000E+02
1.450000E+02
1.450000E+02
1.450000E+02
1.450000E+02
1.450000E+02
1.450000E+02
1.450000E+02
1.450000E+02
1.450000E+02
1.450000E+02
1.450000E+02
1.450000E+02
1.450000E+02
1.450000E+02
1.450000E+02
1.450000E+02
1.450000E+02
1.450000E+02
1.450000E+02
1.450000E+02
1.450000E+02
1.450000E+02
1.450000E+02
1.450000E+02
1.450000E+02
1.450000E+02
1.450000E+02
1.450000E+02
1.450000E+02
1.450000E+02
1.450000E+02
1.450000E+02
1.450000E+02
1.450000E+02
1.450000E+02
1.450000E+02
1.450000E+02
1.450000E+02
1.450000E+02
1.450000E+02
1.450000E+02
1.450000E+02
1.450000E+02
1.450000E+02
1.450000E+02
1.450000E+02
1.450000E+02
1.450000E+02
1.450000E+02
1.450000E+02
1.450000E+02
1.450000E+02
1.450000E+02
1.450000E+02
1.450000E+02
1.450000E+02
1.450000E+02
1.450000E+02
1.450000E+02
1.450000E+02
1.450000E+02
1.450000E+02
1.450000E+02
1.450000E+02
1.450000E+02
1.450000E+02
1.450000E+02
1.450000E+02
1.450000E+02
1.450000E+02
1.450000E+02
1.450000E+02
1.450000E+02
1.450000E+02
1.450000E+02
1.450000E+02
1.450000E+02
1.450000E+02
1.450000E+02
1.450000E+02
1.450000E+02
1.450000E+02
1.450000E+02
1.450000E+02
1.450000E+02
1.450000E+02
1.450000E+02
1.450000E+02
1.450000E+02
1.450000E+02
1.450000E+02
1.500000E+02
1.500000E+02
1.500000E+02
1.500000E+02
1.500000E+02
1.500000E+02
1.500000E+02
1.500000E+02
1.500000E+02
1.500000E+02
1.500000E+02
1.500000E+02
1.500000E+02
1.500000E+02
1.500000E+02
1.500000E+02
1.500000E+02
1.500000E+02
1.500000E+02
1.500000E+02
1.500000E+02
1.500000E+02
1.500000E+02
1.500000E+02
1.500000E+02
1.500000E+02
1.500000E+02
1.500000E+02
1.500000E+02
1.500000E+02
1.500000E+02
1.500000E+02
1.500000E+02
1.500000E+02
1.500000E+02
1.500000E+02
1.500000E+02
1.500000E+02
1.500000E+02
1.500000E+02
1.500000E+02
1.500000E+02
1.500000E+02
1.500000E+02
1.500000E+02
1.500000E+02
1.500000E+02
1.500000E+02
1.500000E+02
1.500000E+02
1.500000E+02
1.500000E+02
1.500000E+02
1.500000E+02
1.500000E+02
1.500000E+02
1.500000E+02
1.500000E+02
1.500000E+02
1.500000E+02
1.500000E+02
1.500000E+02
1.500000E+02
1.500000E+02
1.500000E+02
1.500000E+02
1.500000E+02
1.500000E+02
1.500000E+02
1.500000E+02
1.500000E+02
1.500000E+02
1.500000E+02
1.500000E+02
1.500000E+02
1.500000E+02
1.500000E+02
1.500000E+02
1.500000E+02
1.500000E+02
1.500000E+02
1.500000E+02
1.500000E+02
1.500000E+02
1.500000E+02
1.500000E+02
1.500000E+02
1.500000E+02
1.500000E+02
1.500000E+02
1.500000E+02
1.500000E+02
1.500000E+02
1.500000E+02
1.500000E+02
1.500000E+02
1.500000E+02
1.500000E+02
1.500000E+02
1.500000E+02
1.500000E+02
1.500000E+02
1.500000E+02
1.500000E+02
1.500000E+02
1.500000E+02
1.500000E+02
1.500000E+02
1.500000E+02
1.500000E+02
1.500000E+02
1.500000E+02
1.500000E+02
1.500000E+02
1.500000E+02
1.500000E+02
1.500000E+02
1.500000E+02
1.500000E+02
1.500000E+02
1.500000E+02
1.500000E+02
1.500000E+02
1.500000E+02
1.500000E+02
1.500000E+02
1.500000E+02
1.500000E+02
1.500000E+02
1.500000E+02
1.500000E+02
1.500000E+02
1.500000E+02
1.500000E+02
1.500000E+02
1.500000E+02
1.500000E+02
1.500000E+02
1.500000E+02
1.500000E+02
1.500000E+02
1.500000E+02
1.500000E+02
1.500000E+02
1.500000E+02
1.500000E+02
1.500000E+02
1.500000E+02
1.500000E+02
1.500000E+02
1.500000E+02
1.500000E+02
1.500000E+02
1.500000E+02
1.500000E+02
1.500000E+02
1.500000E+02
1.500000E+02
1.500000E+02
1.500000E+02
1.500000E+02
1.500000E+02
1.500000E+02
1.500000E+02
1.500000E+02
1.500000E+02
1.500000E+02
1.500000E+02
1.500000E+02
1.500000E+02
1.500000E+02
1.500000E+02
1.500000E+02
1.500000E+02
1.500000E+02
1.500000E+02
1.500000E+02
1.500000E+02
1.500000E+02
1.500000E+02
1.500000E+02
1.500000E+02
1.500000E+02
1.500000E+02
1.500000E+02
1.500000E+02
1.500000E+02
1.500000E+02
1.500000E+02
1.500000E+02
1.500000E+02
1.500000E+02
1.500000E+02
1.500000E+02
1.500000E+02
1.500000E+02
1.500000E+02
1.500000E+02
1.500000E+02
1.500000E+02
1.500000E+02
1.550000E+02
1.550000E+02
1.550000E+02
1.550000E+02
1.550000E+02
1.550000E+02
1.550000E+02
1.550000E+02
1.550000E+02
1.550000E+02
1.550000E+02
1.550000E+02
1.550000E+02
1.550000E+02
1.550000E+02
1.550000E+02
1.550000E+02
1.550000E+02
1.550000E+02
1.550000E+02
1.550000E+02
1.550000E+02
1.550000E+02
1.550000E+02
1.550000E+02
1.550000E+02
1.550000E+02
1.550000E+02
1.550000E+02
1.550000E+02
1.550000E+02
1.550000E+02
1.550000E+02
1.550000E+02
1.550000E+02
1.550000E+02
1.550000E+02
1.550000E+02
1.550000E+02
1.550000E+02
1.550000E+02
1.550000E+02
1.550000E+02
1.550000E+02
1.550000E+02
1.550000E+02
1.550000E+02
1.550000E+02
1.550000E+02
1.550000E+02
1.550000E+02
1.550000E+02
1.550000E+02
1.550000E+02
1.550000E+02
1.550000E+02
1.550000E+02
1.550000E+02
1.550000E+02
1.550000E+02
1.550000E+02
1.550000E+02
1.550000E+02
1.550000E+02
1.550000E+02
1.550000E+02
1.550000E+02
1.550000E+02
1.550000E+02
1.550000E+02
1.550000E+02
1.550000E+02
1.550000E+02
1.550000E+02
1.550000E+02
1.550000E+02
1.550000E+02
1.550000E+02
1.550000E+02
1.550000E+02
1.550000E+02
1.550000E+02
1.550000E+02
1.550000E+02
1.550000E+02
1.550000E+02
1.550000E+02
1.550000E+02
1.550000E+02
1.550000E+02
1.550000E+02
1.550000E+02
1.550000E+02
1.550000E+02
1.550000E+02
1.550000E+02
1.550000E+02
1.550000E+02
1.550000E+02
1.550000E+02
1.550000E+02
1.550000E+02
1.550000E+02
1.550000E+02
1.550000E+02
1.550000E+02
1.550000E+02
1.550000E+02
1.550000E+02
1.550000E+02
1.550000E+02
1.550000E+02
1.550000E+02
1.550000E+02
1.550000E+02
1.550000E+02
1.550000E+02
1.550000E+02
1.550000E+02
1.550000E+02
1.550000E+02
1.550000E+02
1.550000E+02
1.550000E+02
1.550000E+02
1.550000E+02
1.550000E+02
1.550000E+02
1.550000E+02
1.550000E+02
1.550000E+02
1.550000E+02
1.550000E+02
1.550000E+02
1.550000E+02
1.550000E+02
1.550000E+02
1.550000E+02
1.550000E+02
1.550000E+02
1.550000E+02
1.550000E+02
1.550000E+02
1.550000E+02
1.550000E+02
1.550000E+02
1.550000E+02
1.550000E+02
1.550000E+02
1.550000E+02
1.550000E+02
1.550000E+02
1.550000E+02
1.550000E+02
1.550000E+02
1.550000E+02
1.550000E+02
1.550000E+02
1.550000E+02
1.550000E+02
1.550000E+02
1.550000E+02
1.550000E+02
1.550000E+02
1.550000E+02
1.550000E+02
1.550000E+02
1.550000E+02
1.550000E+02
1.550000E+02
1.550000E+02
1.550000E+02
1.550000E+02
1.550000E+02
1.550000E+02
1.550000E+02
1.550000E+02
1.550000E+02
1.550000E+02
1.550000E+02
1.550000E+02
1.550000E+02
1.550000E+02
1.550000E+02
1.550000E+02
1.550000E+02
1.550000E+02
1.550000E+02
1.550000E+02
1.550000E+02
1.550000E+02
1.550000E+02
1.550000E+02
1.550000E+02
1.550000E+02
1.550000E+02
1.550000E+02
1.550000E+02
1.550000E+02
1.550000E+02
1.550000E+02
1.600000E+02
1.600000E+02
1.600000E+02
1.600000E+02
1.600000E+02
1.600000E+02
1.600000E+02
1.600000E+02
1.600000E+02
1.600000E+02
1.600000E+02
1.600000E+02
1.600000E+02
1.600000E+02
1.600000E+02
1.600000E+02
1.600000E+02
1.600000E+02
1.600000E+02
1.600000E+02
1.600000E+02
1.600000E+02
1.600000E+02
1.600000E+02
1.600000E+02
1.600000E+02
1.600000E+02
1.600000E+02
1.600000E+02
1.600000E+02
1.600000E+02
1.600000E+02
1.600000E+02
1.600000E+02
1.600000E+02
1.600000E+02
1.600000E+02
1.600000E+02
1.600000E+02
1.600000E+02
1.600000E+02
1.600000E+02
1.600000E+02
1.600000E+02
1.600000E+02
1.600000E+02
1.600000E+02
1.600000E+02
1.600000E+02
1.600000E+02
1.600000E+02
1.600000E+02
1.600000E+02
1.600000E+02
1.600000E+02
1.600000E+02
1.600000E+02
1.600000E+02
1.600000E+02
1.600000E+02
1.600000E+02
1.600000E+02
1.600000E+02
1.600000E+02
1.600000E+02
1.600000E+02
1.600000E+02
1.600000E+02
1.600000E+02
1.600000E+02
1.600000E+02
1.600000E+02
1.600000E+02
1.600000E+02
1.600000E+02
1.600000E+02
1.600000E+02
1.600000E+02
1.600000E+02
1.600000E+02
1.600000E+02
1.600000E+02
1.600000E+02
1.600000E+02
1.600000E+02
1.600000E+02
1.600000E+02
1.600000E+02
1.600000E+02
1.600000E+02
1.600000E+02
1.600000E+02
1.600000E+02
1.600000E+02
1.600000E+02
1.600000E+02
1.600000E+02
1.600000E+02
1.600000E+02
1.600000E+02
1.600000E+02
1.600000E+02
1.600000E+02
1.600000E+02
1.600000E+02
1.600000E+02
1.600000E+02
1.600000E+02
1.600000E+02
1.600000E+02
1.600000E+02
1.600000E+02
1.600000E+02
1.600000E+02
1.600000E+02
1.600000E+02
1.600000E+02
1.600000E+02
1.600000E+02
1.600000E+02
1.600000E+02
1.600000E+02
1.600000E+02
1.600000E+02
1.600000E+02
1.600000E+02
1.600000E+02
1.600000E+02
1.600000E+02
1.600000E+02
1.600000E+02
1.600000E+02
1.600000E+02
1.600000E+02
1.600000E+02
1.600000E+02
1.600000E+02
1.600000E+02
1.600000E+02
1.600000E+02
1.600000E+02
1.600000E+02
1.600000E+02
1.600000E+02
1.600000E+02
1.600000E+02
1.600000E+02
1.600000E+02
1.600000E+02
1.600000E+02
1.600000E+02
1.600000E+02
1.600000E+02
1.600000E+02
1.600000E+02
1.600000E+02
1.600000E+02
1.600000E+02
1.600000E+02
1.600000E+02
1.600000E+02
1.600000E+02
1.600000E+02
1.600000E+02
1.600000E+02
1.600000E+02
1.600000E+02
1.600000E+02
1.600000E+02
1.600000E+02
1.600000E+02
1.600000E+02
1.600000E+02
1.600000E+02
1.600000E+02
1.600000E+02
1.600000E+02
1.600000E+02
1.600000E+02
1.600000E+02
1.600000E+02
1.600000E+02
1.600000E+02
1.600000E+02
1.600000E+02
1.600000E+02
1.600000E+02
1.600000E+02
1.600000E+02
1.600000E+02
1.600000E+02
1.600000E+02
1.600000E+02
1.600000E+02
1.600000E+02
1.600000E+02
1.600000E+02
1.600000E+02
1.600000E+02
1.600000E+02
1.600000E+02
1.650000E+02
1.650000E+02
1.650000E+02
1.650000E+02
1.650000E+02
1.650000E+02
1.650000E+02
1.650000E+02
1.650000E+02
1.650000E+02
1.650000E+02
1.650000E+02
1.650000E+02
1.650000E+02
1.650000E+02
1.650000E+02
1.650000E+02
1.650000E+02
1.650000E+02
1.650000E+02
1.650000E+02
1.650000E+02
1.650000E+02
1.650000E+02
1.650000E+02
1.650000E+02
1.650000E+02
1.650000E+02
1.650000E+02
1.650000E+02
1.650000E+02
1.650000E+02
1.650000E+02
1.650000E+02
1.650000E+02
1.650000E+02
1.650000E+02
1.650000E+02
1.650000E+02
1.650000E+02
1.650000E+02
1.650000E+02
1.650000E+02
1.650000E+02
1.650000E+02
1.650000E+02
1.650000E+02
1.650000E+02
1.650000E+02
1.650000E+02
1.650000E+02
1.650000E+02
1.650000E+02
1.650000E+02
1.650000E+02
1.650000E+02
1.650000E+02
1.650000E+02
1.650000E+02
1.650000E+02
1.650000E+02
1.650000E+02
1.650000E+02
1.650000E+02
1.650000E+02
1.650000E+02
1.650000E+02
1.650000E+02
1.650000E+02
1.650000E+02
1.650000E+02
1.650000E+02
1.650000E+02
1.650000E+02
1.650000E+02
1.650000E+02
1.650000E+02
1.650000E+02
1.650000E+02
1.650000E+02
1.650000E+02
1.650000E+02
1.650000E+02
1.650000E+02
1.650000E+02
1.650000E+02
1.650000E+02
1.650000E+02
1.650000E+02
1.650000E+02
1.650000E+02
1.650000E+02
1.650000E+02
1.650000E+02
1.650000E+02
1.650000E+02
1.650000E+02
1.650000E+02
1.650000E+02
1.650000E+02
1.650000E+02
1.650000E+02
1.650000E+02
1.650000E+02
1.650000E+02
1.650000E+02
1.650000E+02
1.650000E+02
1.650000E+02
1.650000E+02
1.650000E+02
1.650000E+02
1.650000E+02
1.650000E+02
1.650000E+02
1.650000E+02
1.650000E+02
1.650000E+02
1.650000E+02
1.650000E+02
1.650000E+02
1.650000E+02
1.650000E+02
1.650000E+02
1.650000E+02
1.650000E+02
1.650000E+02
1.650000E+02
1.650000E+02
1.650000E+02
1.650000E+02
1.650000E+02
1.650000E+02
1.650000E+02
1.650000E+02
1.650000E+02
1.650000E+02
1.650000E+02
1.650000E+02
1.650000E+02
1.650000E+02
1.650000E+02
1.650000E+02
1.650000E+02
1.650000E+02
1.650000E+02
1.650000E+02
1.650000E+02
1.650000E+02
1.650000E+02
1.650000E+02
1.650000E+02
1.650000E+02
1.650000E+02
1.650000E+02
1.650000E+02
1.650000E+02
1.650000E+02
1.650000E+02
1.650000E+02
1.650000E+02
1.650000E+02
1.650000E+02
1.650000E+02
1.650000E+02
1.650000E+02
1.650000E+02
1.650000E+02
1.650000E+02
1.650000E+02
1.650000E+02
1.650000E+02
1.650000E+02
1.650000E+02
1.650000E+02
1.650000E+02
1.650000E+02
1.650000E+02
1.650000E+02
1.650000E+02
1.650000E+02
1.650000E+02
1.650000E+02
1.650000E+02
1.650000E+02
1.650000E+02
1.650000E+02
1.650000E+02
1.650000E+02
1.650000E+02
1.650000E+02
1.650000E+02
1.650000E+02
1.650000E+02
1.650000E+02
1.650000E+02
1.650000E+02
1.650000E+02
1.650000E+02
1.650000E+02
1.650000E+02
1.700000E+02
1.700000E+02
1.700000E+02
1.700000E+02
1.700000E+02
1.700000E+02
1.700000E+02
1.700000E+02
1.700000E+02
1.700000E+02
1.700000E+02
1.700000E+02
1.700000E+02
1.700000E+02
1.700000E+02
1.700000E+02
1.700000E+02
1.700000E+02
1.700000E+02
1.700000E+02
1.700000E+02
1.700000E+02
1.700000E+02
1.700000E+02
1.700000E+02
1.700000E+02
1.700000E+02
1.700000E+02
1.700000E+02
1.700000E+02
1.700000E+02
1.700000E+02
1.700000E+02
1.700000E+02
1.700000E+02
1.700000E+02
1.700000E+02
1.700000E+02
1.700000E+02
1.700000E+02
1.700000E+02
1.700000E+02
1.700000E+02
1.700000E+02
1.700000E+02
1.700000E+02
1.700000E+02
1.700000E+02
1.700000E+02
1.700000E+02
1.700000E+02
1.700000E+02
1.700000E+02
1.700000E+02
1.700000E+02
1.700000E+02
1.700000E+02
1.700000E+02
1.700000E+02
1.700000E+02
1.700000E+02
1.700000E+02
1.700000E+02
1.700000E+02
1.700000E+02
1.700000E+02
1.700000E+02
1.700000E+02
1.700000E+02
1.700000E+02
1.700000E+02
1.700000E+02
1.700000E+02
1.700000E+02
1.700000E+02
1.700000E+02
1.700000E+02
1.700000E+02
1.700000E+02
1.700000E+02
1.700000E+02
1.700000E+02
1.700000E+02
1.700000E+02
1.700000E+02
1.700000E+02
1.700000E+02
1.700000E+02
1.700000E+02
1.700000E+02
1.700000E+02
1.700000E+02
1.700000E+02
1.700000E+02
1.700000E+02
1.700000E+02
1.700000E+02
1.700000E+02
1.700000E+02
1.700000E+02
1.700000E+02
1.700000E+02
1.700000E+02
1.700000E+02
1.700000E+02
1.700000E+02
1.700000E+02
1.700000E+02
1.700000E+02
1.700000E+02
1.700000E+02
1.700000E+02
1.700000E+02
1.700000E+02
1.700000E+02
1.700000E+02
1.700000E+02
1.700000E+02
1.700000E+02
1.700000E+02
1.700000E+02
1.700000E+02
1.700000E+02
1.700000E+02
1.700000E+02
1.700000E+02
1.700000E+02
1.700000E+02
1.700000E+02
1.700000E+02
1.700000E+02
1.700000E+02
1.700000E+02
1.700000E+02
1.700000E+02
1.700000E+02
1.700000E+02
1.700000E+02
1.700000E+02
1.700000E+02
1.700000E+02
1.700000E+02
1.700000E+02
1.700000E+02
1.700000E+02
1.700000E+02
1.700000E+02
1.700000E+02
1.700000E+02
1.700000E+02
1.700000E+02
1.700000E+02
1.700000E+02
1.700000E+02
1.700000E+02
1.700000E+02
1.700000E+02
1.700000E+02
1.700000E+02
1.700000E+02
1.700000E+02
1.700000E+02
1.700000E+02
1.700000E+02
1.700000E+02
1.700000E+02
1.700000E+02
1.700000E+02
1.700000E+02
1.700000E+02
1.700000E+02
1.700000E+02
1.700000E+02
1.700000E+02
1.700000E+02
1.700000E+02
1.700000E+02
1.700000E+02
1.700000E+02
1.700000E+02
1.700000E+02
1.700000E+02
1.700000E+02
1.700000E+02
1.700000E+02
1.700000E+02
1.700000E+02
1.700000E+02
1.700000E+02
1.700000E+02
1.700000E+02
1.700000E+02
1.700000E+02
1.700000E+02
1.700000E+02
1.700000E+02
1.700000E+02
1.700000E+02
1.700000E+02
1.700000E+02
1.700000E+02
1.750000E+02
1.750000E+02
1.750000E+02
1.750000E+02
1.750000E+02
1.750000E+02
1.750000E+02
1.750000E+02
1.750000E+02
1.750000E+02
1.750000E+02
1.750000E+02
1.750000E+02
1.750000E+02
1.750000E+02
1.750000E+02
1.750000E+02
1.750000E+02
1.750000E+02
1.750000E+02
1.750000E+02
1.750000E+02
1.750000E+02
1.750000E+02
1.750000E+02
1.750000E+02
1.750000E+02
1.750000E+02
1.750000E+02
1.750000E+02
1.750000E+02
1.750000E+02
1.750000E+02
1.750000E+02
1.750000E+02
1.750000E+02
1.750000E+02
1.750000E+02
1.750000E+02
1.750000E+02
1.750000E+02
1.750000E+02
1.750000E+02
1.750000E+02
1.750000E+02
1.750000E+02
1.750000E+02
1.750000E+02
1.750000E+02
1.750000E+02
1.750000E+02
1.750000E+02
1.750000E+02
1.750000E+02
1.750000E+02
1.750000E+02
1.750000E+02
1.750000E+02
1.750000E+02
1.750000E+02
1.750000E+02
1.750000E+02
1.750000E+02
1.750000E+02
1.750000E+02
1.750000E+02
1.750000E+02
1.750000E+02
1.750000E+02
1.750000E+02
1.750000E+02
1.750000E+02
1.750000E+02
1.750000E+02
1.750000E+02
1.750000E+02
1.750000E+02
1.750000E+02
1.750000E+02
1.750000E+02
1.750000E+02
1.750000E+02
1.750000E+02
1.750000E+02
1.750000E+02
1.750000E+02
1.750000E+02
1.750000E+02
1.750000E+02
1.750000E+02
1.750000E+02
1.750000E+02
1.750000E+02
1.750000E+02
1.750000E+02
1.750000E+02
1.750000E+02
1.750000E+02
1.750000E+02
1.750000E+02
1.750000E+02
1.750000E+02
1.750000E+02
1.750000E+02
1.750000E+02
1.750000E+02
1.750000E+02
1.750000E+02
1.750000E+02
1.750000E+02
1.750000E+02
1.750000E+02
1.750000E+02
1.750000E+02
1.750000E+02
1.750000E+02
1.750000E+02
1.750000E+02
1.750000E+02
1.750000E+02
1.750000E+02
1.750000E+02
1.750000E+02
1.750000E+02
1.750000E+02
1.750000E+02
1.750000E+02
1.750000E+02
1.750000E+02
1.750000E+02
1.750000E+02
1.750000E+02
1.750000E+02
1.750000E+02
1.750000E+02
1.750000E+02
1.750000E+02
1.750000E+02
1.750000E+02
1.750000E+02
1.750000E+02
1.750000E+02
1.750000E+02
1.750000E+02
1.750000E+02
1.750000E+02
1.750000E+02
1.750000E+02
1.750000E+02
1.750000E+02
1.750000E+02
1.750000E+02
1.750000E+02
1.750000E+02
1.750000E+02
1.750000E+02
1.750000E+02
1.750000E+02
1.750000E+02
1.750000E+02
1.750000E+02
1.750000E+02
1.750000E+02
1.750000E+02
1.750000E+02
1.750000E+02
1.750000E+02
1.750000E+02
1.750000E+02
1.750000E+02
1.750000E+02
1.750000E+02
1.750000E+02
1.750000E+02
1.750000E+02
1.750000E+02
1.750000E+02
1.750000E+02
1.750000E+02
1.750000E+02
1.750000E+02
1.750000E+02
1.750000E+02
1.750000E+02
1.750000E+02
1.750000E+02
1.750000E+02
1.750000E+02
1.750000E+02
1.750000E+02
1.750000E+02
1.750000E+02
1.750000E+02
1.750000E+02
1.750000E+02
1.750000E+02
1.750000E+02
1.750000E+02
1.750000E+02
1.750000E+02
1.750000E+02
1.800000E+02
1.800000E+02
1.800000E+02
1.800000E+02
1.800000E+02
1.800000E+02
1.800000E+02
1.800000E+02
1.800000E+02
1.800000E+02
1.800000E+02
1.800000E+02
1.800000E+02
1.800000E+02
1.800000E+02
1.800000E+02
1.800000E+02
1.800000E+02
1.800000E+02
1.800000E+02
1.800000E+02
1.800000E+02
1.800000E+02
1.800000E+02
1.800000E+02
1.800000E+02
1.800000E+02
1.800000E+02
1.800000E+02
1.800000E+02
1.800000E+02
1.800000E+02
1.800000E+02
1.800000E+02
1.800000E+02
1.800000E+02
1.800000E+02
1.800000E+02
1.800000E+02
1.800000E+02
1.800000E+02
1.800000E+02
1.800000E+02
1.800000E+02
1.800000E+02
1.800000E+02
1.800000E+02
1.800000E+02
1.800000E+02
1.800000E+02
1.800000E+02
1.800000E+02
1.800000E+02
1.800000E+02
1.800000E+02
1.800000E+02
1.800000E+02
1.800000E+02
1.800000E+02
1.800000E+02
1.800000E+02
1.800000E+02
1.800000E+02
1.800000E+02
1.800000E+02
1.800000E+02
1.800000E+02
1.800000E+02
1.800000E+02
1.800000E+02
1.800000E+02
1.800000E+02
1.800000E+02
1.800000E+02
1.800000E+02
1.800000E+02
1.800000E+02
1.800000E+02
1.800000E+02
1.800000E+02
1.800000E+02
1.800000E+02
1.800000E+02
1.800000E+02
1.800000E+02
1.800000E+02
1.800000E+02
1.800000E+02
1.800000E+02
1.800000E+02
1.800000E+02
1.800000E+02
1.800000E+02
1.800000E+02
1.800000E+02
1.800000E+02
1.800000E+02
1.800000E+02
1.800000E+02
1.800000E+02
1.800000E+02
1.800000E+02
1.800000E+02
1.800000E+02
1.800000E+02
1.800000E+02
1.800000E+02
1.800000E+02
1.800000E+02
1.800000E+02
1.800000E+02
1.800000E+02
1.800000E+02
1.800000E+02
1.800000E+02
1.800000E+02
1.800000E+02
1.800000E+02
1.800000E+02
1.800000E+02
1.800000E+02
1.800000E+02
1.800000E+02
1.800000E+02
1.800000E+02
1.800000E+02
1.800000E+02
1.800000E+02
1.800000E+02
1.800000E+02
1.800000E+02
1.800000E+02
1.800000E+02
1.800000E+02
1.800000E+02
1.800000E+02
1.800000E+02
1.800000E+02
1.800000E+02
1.800000E+02
1.800000E+02
1.800000E+02
1.800000E+02
1.800000E+02
1.800000E+02
1.800000E+02
1.800000E+02
1.800000E+02
1.800000E+02
1.800000E+02
1.800000E+02
1.800000E+02
1.800000E+02
1.800000E+02
1.800000E+02
1.800000E+02
1.800000E+02
1.800000E+02
1.800000E+02
1.800000E+02
1.800000E+02
1.800000E+02
1.800000E+02
1.800000E+02
1.800000E+02
1.800000E+02
1.800000E+02
1.800000E+02
1.800000E+02
1.800000E+02
1.800000E+02
1.800000E+02
1.800000E+02
1.800000E+02
1.800000E+02
1.800000E+02
1.800000E+02
1.800000E+02
1.800000E+02
1.800000E+02
1.800000E+02
1.800000E+02
1.800000E+02
1.800000E+02
1.800000E+02
1.800000E+02
1.800000E+02
1.800000E+02
1.800000E+02
1.800000E+02
1.800000E+02
1.800000E+02
1.800000E+02
1.800000E+02
1.800000E+02
1.800000E+02
1.800000E+02
1.800000E+02
1.800000E+02
1.800000E+02
1.800000E+02
1.850000E+02
1.850000E+02
1.850000E+02
1.850000E+02
1.850000E+02
1.850000E+02
1.850000E+02
1.850000E+02
1.850000E+02
1.850000E+02
1.850000E+02
1.850000E+02
1.850000E+02
1.850000E+02
1.850000E+02
1.850000E+02
1.850000E+02
1.850000E+02
1.850000E+02
1.850000E+02
1.850000E+02
1.850000E+02
1.850000E+02
1.850000E+02
1.850000E+02
1.850000E+02
1.850000E+02
1.850000E+02
1.850000E+02
1.850000E+02
1.850000E+02
1.850000E+02
1.850000E+02
1.850000E+02
1.850000E+02
1.850000E+02
1.850000E+02
1.850000E+02
1.850000E+02
1.850000E+02
1.850000E+02
1.850000E+02
1.850000E+02
1.850000E+02
1.850000E+02
1.850000E+02
1.850000E+02
1.850000E+02
1.850000E+02
1.850000E+02
1.850000E+02
1.850000E+02
1.850000E+02
1.850000E+02
1.850000E+02
1.850000E+02
1.850000E+02
1.850000E+02
1.850000E+02
1.850000E+02
1.850000E+02
1.850000E+02
1.850000E+02
1.850000E+02
1.850000E+02
1.850000E+02
1.850000E+02
1.850000E+02
1.850000E+02
1.850000E+02
1.850000E+02
1.850000E+02
1.850000E+02
1.850000E+02
1.850000E+02
1.850000E+02
1.850000E+02
1.850000E+02
1.850000E+02
1.850000E+02
1.850000E+02
1.850000E+02
1.850000E+02
1.850000E+02
1.850000E+02
1.850000E+02
1.850000E+02
1.850000E+02
1.850000E+02
1.850000E+02
1.850000E+02
1.850000E+02
1.850000E+02
1.850000E+02
1.850000E+02
1.850000E+02
1.850000E+02
1.850000E+02
1.850000E+02
1.850000E+02
1.850000E+02
1.850000E+02
1.850000E+02
1.850000E+02
1.850000E+02
1.850000E+02
1.850000E+02
1.850000E+02
1.850000E+02
1.850000E+02
1.850000E+02
1.850000E+02
1.850000E+02
1.850000E+02
1.850000E+02
1.850000E+02
1.850000E+02
1.850000E+02
1.850000E+02
1.850000E+02
1.850000E+02
1.850000E+02
1.850000E+02
1.850000E+02
1.850000E+02
1.850000E+02
1.850000E+02
1.850000E+02
1.850000E+02
1.850000E+02
1.850000E+02
1.850000E+02
1.850000E+02
1.850000E+02
1.850000E+02
1.850000E+02
1.850000E+02
1.850000E+02
1.850000E+02
1.850000E+02
1.850000E+02
1.850000E+02
1.850000E+02
1.850000E+02
1.850000E+02
1.850000E+02
1.850000E+02
1.850000E+02
1.850000E+02
1.850000E+02
1.850000E+02
1.850000E+02
1.850000E+02
1.850000E+02
1.850000E+02
1.850000E+02
1.850000E+02
1.850000E+02
1.850000E+02
1.850000E+02
1.850000E+02
1.850000E+02
1.850000E+02
1.850000E+02
1.850000E+02
1.850000E+02
1.850000E+02
1.850000E+02
1.850000E+02
1.850000E+02
1.850000E+02
1.850000E+02
1.850000E+02
1.850000E+02
1.850000E+02
1.850000E+02
1.850000E+02
1.850000E+02
1.850000E+02
1.850000E+02
1.850000E+02
1.850000E+02
1.850000E+02
1.850000E+02
1.850000E+02
1.850000E+02
1.850000E+02
1.850000E+02
1.850000E+02
1.850000E+02
1.850000E+02
1.850000E+02
1.850000E+02
1.850000E+02
1.850000E+02
1.850000E+02
1.850000E+02
1.850000E+02
1.850000E+02
1.850000E+02
1.850000E+02
1.900000E+02
1.900000E+02
1.900000E+02
1.900000E+02
1.900000E+02
1.900000E+02
1.900000E+02
1.900000E+02
1.900000E+02
1.900000E+02
1.900000E+02
1.900000E+02
1.900000E+02
1.900000E+02
1.900000E+02
1.900000E+02
1.900000E+02
1.900000E+02
1.900000E+02
1.900000E+02
1.900000E+02
1.900000E+02
1.900000E+02
1.900000E+02
1.900000E+02
1.900000E+02
1.900000E+02
1.900000E+02
1.900000E+02
1.900000E+02
1.900000E+02
1.900000E+02
1.900000E+02
1.900000E+02
1.900000E+02
1.900000E+02
1.900000E+02
1.900000E+02
1.900000E+02
1.900000E+02
1.900000E+02
1.900000E+02
1.900000E+02
1.900000E+02
1.900000E+02
1.900000E+02
1.900000E+02
1.900000E+02
1.900000E+02
1.900000E+02
1.900000E+02
1.900000E+02
1.900000E+02
1.900000E+02
1.900000E+02
1.900000E+02
1.900000E+02
1.900000E+02
1.900000E+02
1.900000E+02
1.900000E+02
1.900000E+02
1.900000E+02
1.900000E+02
1.900000E+02
1.900000E+02
1.900000E+02
1.900000E+02
1.900000E+02
1.900000E+02
1.900000E+02
1.900000E+02
1.900000E+02
1.900000E+02
1.900000E+02
1.900000E+02
1.900000E+02
1.900000E+02
1.900000E+02
1.900000E+02
1.900000E+02
1.900000E+02
1.900000E+02
1.900000E+02
1.900000E+02
1.900000E+02
1.900000E+02
1.900000E+02
1.900000E+02
1.900000E+02
1.900000E+02
1.900000E+02
1.900000E+02
1.900000E+02
1.900000E+02
1.900000E+02
1.900000E+02
1.900000E+02
1.900000E+02
1.900000E+02
1.900000E+02
1.900000E+02
1.900000E+02
1.900000E+02
1.900000E+02
1.900000E+02
1.900000E+02
1.900000E+02
1.900000E+02
1.900000E+02
1.900000E+02
1.900000E+02
1.900000E+02
1.900000E+02
1.900000E+02
1.900000E+02
1.900000E+02
1.900000E+02
1.900000E+02
1.900000E+02
1.900000E+02
1.900000E+02
1.900000E+02
1.900000E+02
1.900000E+02
1.900000E+02
1.900000E+02
1.900000E+02
1.900000E+02
1.900000E+02
1.900000E+02
1.900000E+02
1.900000E+02
1.900000E+02
1.900000E+02
1.900000E+02
1.900000E+02
1.900000E+02
1.900000E+02
1.900000E+02
1.900000E+02
1.900000E+02
1.900000E+02
1.900000E+02
1.900000E+02
1.900000E+02
1.900000E+02
1.900000E+02
1.900000E+02
1.900000E+02
1.900000E+02
1.900000E+02
1.900000E+02
1.900000E+02
1.900000E+02
1.900000E+02
1.900000E+02
1.900000E+02
1.900000E+02
1.900000E+02
1.900000E+02
1.900000E+02
1.900000E+02
1.900000E+02
1.900000E+02
1.900000E+02
1.900000E+02
1.900000E+02
1.900000E+02
1.900000E+02
1.900000E+02
1.900000E+02
1.900000E+02
1.900000E+02
1.900000E+02
1.900000E+02
1.900000E+02
1.900000E+02
1.900000E+02
1.900000E+02
1.900000E+02
1.900000E+02
1.900000E+02
1.900000E+02
1.900000E+02
1.900000E+02
1.900000E+02
1.900000E+02
1.900000E+02
1.900000E+02
1.900000E+02
1.900000E+02
1.900000E+02
1.900000E+02
1.900000E+02
1.900000E+02
1.900000E+02
1.900000E+02
1.900000E+02
1.900000E+02
1.900000E+02
1.950000E+02
1.950000E+02
1.950000E+02
1.950000E+02
1.950000E+02
1.950000E+02
1.950000E+02
1.950000E+02
1.950000E+02
1.950000E+02
1.950000E+02
1.950000E+02
1.950000E+02
1.950000E+02
1.950000E+02
1.950000E+02
1.950000E+02
1.950000E+02
1.950000E+02
1.950000E+02
1.950000E+02
1.950000E+02
1.950000E+02
1.950000E+02
1.950000E+02
1.950000E+02
1.950000E+02
1.950000E+02
1.950000E+02
1.950000E+02
1.950000E+02
1.950000E+02
1.950000E+02
1.950000E+02
1.950000E+02
1.950000E+02
1.950000E+02
1.950000E+02
1.950000E+02
1.950000E+02
1.950000E+02
1.950000E+02
1.950000E+02
1.950000E+02
1.950000E+02
1.950000E+02
1.950000E+02
1.950000E+02
1.950000E+02
1.950000E+02
1.950000E+02
1.950000E+02
1.950000E+02
1.950000E+02
1.950000E+02
1.950000E+02
1.950000E+02
1.950000E+02
1.950000E+02
1.950000E+02
1.950000E+02
1.950000E+02
1.950000E+02
1.950000E+02
1.950000E+02
1.950000E+02
1.950000E+02
1.950000E+02
1.950000E+02
1.950000E+02
1.950000E+02
1.950000E+02
1.950000E+02
1.950000E+02
1.950000E+02
1.950000E+02
1.950000E+02
1.950000E+02
1.950000E+02
1.950000E+02
1.950000E+02
1.950000E+02
1.950000E+02
1.950000E+02
1.950000E+02
1.950000E+02
1.950000E+02
1.950000E+02
1.950000E+02
1.950000E+02
1.950000E+02
1.950000E+02
1.950000E+02
1.950000E+02
1.950000E+02
1.950000E+02
1.950000E+02
1.950000E+02
1.950000E+02
1.950000E+02
1.950000E+02
1.950000E+02
1.950000E+02
1.950000E+02
1.950000E+02
1.950000E+02
1.950000E+02
1.950000E+02
1.950000E+02
1.950000E+02
1.950000E+02
1.950000E+02
1.950000E+02
1.950000E+02
1.950000E+02
1.950000E+02
1.950000E+02
1.950000E+02
1.950000E+02
1.950000E+02
1.950000E+02
1.950000E+02
1.950000E+02
1.950000E+02
1.950000E+02
1.950000E+02
1.950000E+02
1.950000E+02
1.950000E+02
1.950000E+02
1.950000E+02
1.950000E+02
1.950000E+02
1.950000E+02
1.950000E+02
1.950000E+02
1.950000E+02
1.950000E+02
1.950000E+02
1.950000E+02
1.950000E+02
1.950000E+02
1.950000E+02
1.950000E+02
1.950000E+02
1.950000E+02
1.950000E+02
1.950000E+02
1.950000E+02
1.950000E+02
1.950000E+02
1.950000E+02
1.950000E+02
1.950000E+02
1.950000E+02
1.950000E+02
1.950000E+02
1.950000E+02
1.950000E+02
1.950000E+02
1.950000E+02
1.950000E+02
1.950000E+02
1.950000E+02
1.950000E+02
1.950000E+02
1.950000E+02
1.950000E+02
1.950000E+02
1.950000E+02
1.950000E+02
1.950000E+02
1.950000E+02
1.950000E+02
1.950000E+02
1.950000E+02
1.950000E+02
1.950000E+02
1.950000E+02
1.950000E+02
1.950000E+02
1.950000E+02
1.950000E+02
1.950000E+02
1.950000E+02
1.950000E+02
1.950000E+02
1.950000E+02
1.950000E+02
1.950000E+02
1.950000E+02
1.950000E+02
1.950000E+02
1.950000E+02
1.950000E+02
1.950000E+02
1.950000E+02
1.950000E+02
1.950000E+02
1.950000E+02
1.950000E+02
2.000000E+02
2.000000E+02
2.000000E+02
2.000000E+02
2.000000E+02
2.000000E+02
2.000000E+02
2.000000E+02
2.000000E+02
2.000000E+02
2.000000E+02
2.000000E+02
2.000000E+02
2.000000E+02
2.000000E+02
2.000000E+02
2.000000E+02
2.000000E+02
2.000000E+02
2.000000E+02
2.000000E+02
2.000000E+02
2.000000E+02
2.000000E+02
2.000000E+02
2.000000E+02
2.000000E+02
2.000000E+02
2.000000E+02
2.000000E+02
2.000000E+02
2.000000E+02
2.000000E+02
2.000000E+02
2.000000E+02
2.000000E+02
2.000000E+02
2.000000E+02
2.000000E+02
2.000000E+02
2.000000E+02
2.000000E+02
2.000000E+02
2.000000E+02
2.000000E+02
2.000000E+02
2.000000E+02
2.000000E+02
2.000000E+02
2.000000E+02
2.000000E+02
2.000000E+02
2.000000E+02
2.000000E+02
2.000000E+02
2.000000E+02
2.000000E+02
2.000000E+02
2.000000E+02
2.000000E+02
2.000000E+02
2.000000E+02
2.000000E+02
2.000000E+02
2.000000E+02
2.000000E+02
2.000000E+02
2.000000E+02
2.000000E+02
2.000000E+02
2.000000E+02
2.000000E+02
2.000000E+02
2.000000E+02
2.000000E+02
2.000000E+02
2.000000E+02
2.000000E+02
2.000000E+02
2.000000E+02
2.000000E+02
2.000000E+02
2.000000E+02
2.000000E+02
2.000000E+02
2.000000E+02
2.000000E+02
2.000000E+02
2.000000E+02
2.000000E+02
2.000000E+02
2.000000E+02
2.000000E+02
2.000000E+02
2.000000E+02
2.000000E+02
2.000000E+02
2.000000E+02
2.000000E+02
2.000000E+02
2.000000E+02
2.000000E+02
2.000000E+02
2.000000E+02
2.000000E+02
2.000000E+02
2.000000E+02
2.000000E+02
2.000000E+02
2.000000E+02
2.000000E+02
2.000000E+02
2.000000E+02
2.000000E+02
2.000000E+02
2.000000E+02
2.000000E+02
2.000000E+02
2.000000E+02
2.000000E+02
2.000000E+02
2.000000E+02
2.000000E+02
2.000000E+02
2.000000E+02
2.000000E+02
2.000000E+02
2.000000E+02
2.000000E+02
2.000000E+02
2.000000E+02
2.000000E+02
2.000000E+02
2.000000E+02
2.000000E+02
2.000000E+02
2.000000E+02
2.000000E+02
2.000000E+02
2.000000E+02
2.000000E+02
2.000000E+02
2.000000E+02
2.000000E+02
2.000000E+02
2.000000E+02
2.000000E+02
2.000000E+02
2.000000E+02
2.000000E+02
2.000000E+02
2.000000E+02
2.000000E+02
2.000000E+02
2.000000E+02
2.000000E+02
2.000000E+02
2.000000E+02
2.000000E+02
2.000000E+02
2.000000E+02
2.000000E+02
2.000000E+02
2.000000E+02
2.000000E+02
2.000000E+02
2.000000E+02
2.000000E+02
2.000000E+02
2.000000E+02
2.000000E+02
2.000000E+02
2.000000E+02
2.000000E+02
2.000000E+02
2.000000E+02
2.000000E+02
2.000000E+02
2.000000E+02
2.000000E+02
2.000000E+02
2.000000E+02
2.000000E+02
2.000000E+02
2.000000E+02
2.000000E+02
2.000000E+02
2.000000E+02
2.000000E+02
2.000000E+02
2.000000E+02
2.000000E+02
2.000000E+02
2.000000E+02
2.000000E+02
2.000000E+02
2.000000E+02
2.000000E+02
2.000000E+02
2.000000E+02
2.000000E+02
2.050000E+02
2.050000E+02
2.050000E+02
2.050000E+02
2.050000E+02
2.050000E+02
2.050000E+02
2.050000E+02
2.050000E+02
2.050000E+02
2.050000E+02
2.050000E+02
2.050000E+02
2.050000E+02
2.050000E+02
2.050000E+02
2.050000E+02
2.050000E+02
2.050000E+02
2.050000E+02
2.050000E+02
2.050000E+02
2.050000E+02
2.050000E+02
2.050000E+02
2.050000E+02
2.050000E+02
2.050000E+02
2.050000E+02
2.050000E+02
2.050000E+02
2.050000E+02
2.050000E+02
2.050000E+02
2.050000E+02
2.050000E+02
2.050000E+02
2.050000E+02
2.050000E+02
2.050000E+02
2.050000E+02
2.050000E+02
2.050000E+02
2.050000E+02
2.050000E+02
2.050000E+02
2.050000E+02
2.050000E+02
2.050000E+02
2.050000E+02
2.050000E+02
2.050000E+02
2.050000E+02
2.050000E+02
2.050000E+02
2.050000E+02
2.050000E+02
2.050000E+02
2.050000E+02
2.050000E+02
2.050000E+02
2.050000E+02
2.050000E+02
2.050000E+02
2.050000E+02
2.050000E+02
2.050000E+02
2.050000E+02
2.050000E+02
2.050000E+02
2.050000E+02
2.050000E+02
2.050000E+02
2.050000E+02
2.050000E+02
2.050000E+02
2.050000E+02
2.050000E+02
2.050000E+02
2.050000E+02
2.050000E+02
2.050000E+02
2.050000E+02
2.050000E+02
2.050000E+02
2.050000E+02
2.050000E+02
2.050000E+02
2.050000E+02
2.050000E+02
2.050000E+02
2.050000E+02
2.050000E+02
2.050000E+02
2.050000E+02
2.050000E+02
2.050000E+02
2.050000E+02
2.050000E+02
2.050000E+02
2.050000E+02
2.050000E+02
2.050000E+02
2.050000E+02
2.050000E+02
2.050000E+02
2.050000E+02
2.050000E+02
2.050000E+02
2.050000E+02
2.050000E+02
2.050000E+02
2.050000E+02
2.050000E+02
2.050000E+02
2.050000E+02
2.050000E+02
2.050000E+02
2.050000E+02
2.050000E+02
2.050000E+02
2.050000E+02
2.050000E+02
2.050000E+02
2.050000E+02
2.050000E+02
2.050000E+02
2.050000E+02
2.050000E+02
2.050000E+02
2.050000E+02
2.050000E+02
2.050000E+02
2.050000E+02
2.050000E+02
2.050000E+02
2.050000E+02
2.050000E+02
2.050000E+02
2.050000E+02
2.050000E+02
2.050000E+02
2.050000E+02
2.050000E+02
2.050000E+02
2.050000E+02
2.050000E+02
2.050000E+02
2.050000E+02
2.050000E+02
2.050000E+02
2.050000E+02
2.050000E+02
2.050000E+02
2.050000E+02
2.050000E+02
2.050000E+02
2.050000E+02
2.050000E+02
2.050000E+02
2.050000E+02
2.050000E+02
2.050000E+02
2.050000E+02
2.050000E+02
2.050000E+02
2.050000E+02
2.050000E+02
2.050000E+02
2.050000E+02
2.050000E+02
2.050000E+02
2.050000E+02
2.050000E+02
2.050000E+02
2.050000E+02
2.050000E+02
2.050000E+02
2.050000E+02
2.050000E+02
2.050000E+02
2.050000E+02
2.050000E+02
2.050000E+02
2.050000E+02
2.050000E+02
2.050000E+02
2.050000E+02
2.050000E+02
2.050000E+02
2.050000E+02
2.050000E+02
2.050000E+02
2.050000E+02
2.050000E+02
2.050000E+02
2.050000E+02
2.050000E+02
2.050000E+02
2.050000E+02
2.050000E+02
2.100000E+02
2.100000E+02
2.100000E+02
2.100000E+02
2.100000E+02
2.100000E+02
2.100000E+02
2.100000E+02
2.100000E+02
2.100000E+02
2.100000E+02
2.100000E+02
2.100000E+02
2.100000E+02
2.100000E+02
2.100000E+02
2.100000E+02
2.100000E+02
2.100000E+02
2.100000E+02
2.100000E+02
2.100000E+02
2.100000E+02
2.100000E+02
2.100000E+02
2.100000E+02
2.100000E+02
2.100000E+02
2.100000E+02
2.100000E+02
2.100000E+02
2.100000E+02
2.100000E+02
2.100000E+02
2.100000E+02
2.100000E+02
2.100000E+02
2.100000E+02
2.100000E+02
2.100000E+02
2.100000E+02
2.100000E+02
2.100000E+02
2.100000E+02
2.100000E+02
2.100000E+02
2.100000E+02
2.100000E+02
2.100000E+02
2.100000E+02
2.100000E+02
2.100000E+02
2.100000E+02
2.100000E+02
2.100000E+02
2.100000E+02
2.100000E+02
2.100000E+02
2.100000E+02
2.100000E+02
2.100000E+02
2.100000E+02
2.100000E+02
2.100000E+02
2.100000E+02
2.100000E+02
2.100000E+02
2.100000E+02
2.100000E+02
2.100000E+02
2.100000E+02
2.100000E+02
2.100000E+02
2.100000E+02
2.100000E+02
2.100000E+02
2.100000E+02
2.100000E+02
2.100000E+02
2.100000E+02
2.100000E+02
2.100000E+02
2.100000E+02
2.100000E+02
2.100000E+02
2.100000E+02
2.100000E+02
2.100000E+02
2.100000E+02
2.100000E+02
2.100000E+02
2.100000E+02
2.100000E+02
2.100000E+02
2.100000E+02
2.100000E+02
2.100000E+02
2.100000E+02
2.100000E+02
2.100000E+02
2.100000E+02
2.100000E+02
2.100000E+02
2.100000E+02
2.100000E+02
2.100000E+02
2.100000E+02
2.100000E+02
2.100000E+02
2.100000E+02
2.100000E+02
2.100000E+02
2.100000E+02
2.100000E+02
2.100000E+02
2.100000E+02
2.100000E+02
2.100000E+02
2.100000E+02
2.100000E+02
2.100000E+02
2.100000E+02
2.100000E+02
2.100000E+02
2.100000E+02
2.100000E+02
2.100000E+02
2.100000E+02
2.100000E+02
2.100000E+02
2.100000E+02
2.100000E+02
2.100000E+02
2.100000E+02
2.100000E+02
2.100000E+02
2.100000E+02
2.100000E+02
2.100000E+02
2.100000E+02
2.100000E+02
2.100000E+02
2.100000E+02
2.100000E+02
2.100000E+02
2.100000E+02
2.100000E+02
2.100000E+02
2.100000E+02
2.100000E+02
2.100000E+02
2.100000E+02
2.100000E+02
2.100000E+02
2.100000E+02
2.100000E+02
2.100000E+02
2.100000E+02
2.100000E+02
2.100000E+02
2.100000E+02
2.100000E+02
2.100000E+02
2.100000E+02
2.100000E+02
2.100000E+02
2.100000E+02
2.100000E+02
2.100000E+02
2.100000E+02
2.100000E+02
2.100000E+02
2.100000E+02
2.100000E+02
2.100000E+02
2.100000E+02
2.100000E+02
2.100000E+02
2.100000E+02
2.100000E+02
2.100000E+02
2.100000E+02
2.100000E+02
2.100000E+02
2.100000E+02
2.100000E+02
2.100000E+02
2.100000E+02
2.100000E+02
2.100000E+02
2.100000E+02
2.100000E+02
2.100000E+02
2.100000E+02
2.100000E+02
2.100000E+02
2.100000E+02
2.100000E+02
2.100000E+02
2.100000E+02
2.100000E+02
2.150000E+02
2.150000E+02
2.150000E+02
2.150000E+02
2.150000E+02
2.150000E+02
2.150000E+02
2.150000E+02
2.150000E+02
2.150000E+02
2.150000E+02
2.150000E+02
2.150000E+02
2.150000E+02
2.150000E+02
2.150000E+02
2.150000E+02
2.150000E+02
2.150000E+02
2.150000E+02
2.150000E+02
2.150000E+02
2.150000E+02
2.150000E+02
2.150000E+02
2.150000E+02
2.150000E+02
2.150000E+02
2.150000E+02
2.150000E+02
2.150000E+02
2.150000E+02
2.150000E+02
2.150000E+02
2.150000E+02
2.150000E+02
2.150000E+02
2.150000E+02
2.150000E+02
2.150000E+02
2.150000E+02
2.150000E+02
2.150000E+02
2.150000E+02
2.150000E+02
2.150000E+02
2.150000E+02
2.150000E+02
2.150000E+02
2.150000E+02
2.150000E+02
2.150000E+02
2.150000E+02
2.150000E+02
2.150000E+02
2.150000E+02
2.150000E+02
2.150000E+02
2.150000E+02
2.150000E+02
2.150000E+02
2.150000E+02
2.150000E+02
2.150000E+02
2.150000E+02
2.150000E+02
2.150000E+02
2.150000E+02
2.150000E+02
2.150000E+02
2.150000E+02
2.150000E+02
2.150000E+02
2.150000E+02
2.150000E+02
2.150000E+02
2.150000E+02
2.150000E+02
2.150000E+02
2.150000E+02
2.150000E+02
2.150000E+02
2.150000E+02
2.150000E+02
2.150000E+02
2.150000E+02
2.150000E+02
2.150000E+02
2.150000E+02
2.150000E+02
2.150000E+02
2.150000E+02
2.150000E+02
2.150000E+02
2.150000E+02
2.150000E+02
2.150000E+02
2.150000E+02
2.150000E+02
2.150000E+02
2.150000E+02
2.150000E+02
2.150000E+02
2.150000E+02
2.150000E+02
2.150000E+02
2.150000E+02
2.150000E+02
2.150000E+02
2.150000E+02
2.150000E+02
2.150000E+02
2.150000E+02
2.150000E+02
2.150000E+02
2.150000E+02
2.150000E+02
2.150000E+02
2.150000E+02
2.150000E+02
2.150000E+02
2.150000E+02
2.150000E+02
2.150000E+02
2.150000E+02
2.150000E+02
2.150000E+02
2.150000E+02
2.150000E+02
2.150000E+02
2.150000E+02
2.150000E+02
2.150000E+02
2.150000E+02
2.150000E+02
2.150000E+02
2.150000E+02
2.150000E+02
2.150000E+02
2.150000E+02
2.150000E+02
2.150000E+02
2.150000E+02
2.150000E+02
2.150000E+02
2.150000E+02
2.150000E+02
2.150000E+02
2.150000E+02
2.150000E+02
2.150000E+02
2.150000E+02
2.150000E+02
2.150000E+02
2.150000E+02
2.150000E+02
2.150000E+02
2.150000E+02
2.150000E+02
2.150000E+02
2.150000E+02
2.150000E+02
2.150000E+02
2.150000E+02
2.150000E+02
2.150000E+02
2.150000E+02
2.150000E+02
2.150000E+02
2.150000E+02
2.150000E+02
2.150000E+02
2.150000E+02
2.150000E+02
2.150000E+02
2.150000E+02
2.150000E+02
2.150000E+02
2.150000E+02
2.150000E+02
2.150000E+02
2.150000E+02
2.150000E+02
2.150000E+02
2.150000E+02
2.150000E+02
2.150000E+02
2.150000E+02
2.150000E+02
2.150000E+02
2.150000E+02
2.150000E+02
2.150000E+02
2.150000E+02
2.150000E+02
2.150000E+02
2.150000E+02
2.150000E+02
2.150000E+02
2.150000E+02
2.150000E+02
2.200000E+02
2.200000E+02
2.200000E+02
2.200000E+02
2.200000E+02
2.200000E+02
2.200000E+02
2.200000E+02
2.200000E+02
2.200000E+02
2.200000E+02
2.200000E+02
2.200000E+02
2.200000E+02
2.200000E+02
2.200000E+02
2.200000E+02
2.200000E+02
2.200000E+02
2.200000E+02
2.200000E+02
2.200000E+02
2.200000E+02
2.200000E+02
2.200000E+02
2.200000E+02
2.200000E+02
2.200000E+02
2.200000E+02
2.200000E+02
2.200000E+02
2.200000E+02
2.200000E+02
2.200000E+02
2.200000E+02
2.200000E+02
2.200000E+02
2.200000E+02
2.200000E+02
2.200000E+02
2.200000E+02
2.200000E+02
2.200000E+02
2.200000E+02
2.200000E+02
2.200000E+02
2.200000E+02
2.200000E+02
2.200000E+02
2.200000E+02
2.200000E+02
2.200000E+02
2.200000E+02
2.200000E+02
2.200000E+02
2.200000E+02
2.200000E+02
2.200000E+02
2.200000E+02
2.200000E+02
2.200000E+02
2.200000E+02
2.200000E+02
2.200000E+02
2.200000E+02
2.200000E+02
2.200000E+02
2.200000E+02
2.200000E+02
2.200000E+02
2.200000E+02
2.200000E+02
2.200000E+02
2.200000E+02
2.200000E+02
2.200000E+02
2.200000E+02
2.200000E+02
2.200000E+02
2.200000E+02
2.200000E+02
2.200000E+02
2.200000E+02
2.200000E+02
2.200000E+02
2.200000E+02
2.200000E+02
2.200000E+02
2.200000E+02
2.200000E+02
2.200000E+02
2.200000E+02
2.200000E+02
2.200000E+02
2.200000E+02
2.200000E+02
2.200000E+02
2.200000E+02
2.200000E+02
2.200000E+02
2.200000E+02
2.200000E+02
2.200000E+02
2.200000E+02
2.200000E+02
2.200000E+02
2.200000E+02
2.200000E+02
2.200000E+02
2.200000E+02
2.200000E+02
2.200000E+02
2.200000E+02
2.200000E+02
2.200000E+02
2.200000E+02
2.200000E+02
2.200000E+02
2.200000E+02
2.200000E+02
2.200000E+02
2.200000E+02
2.200000E+02
2.200000E+02
2.200000E+02
2.200000E+02
2.200000E+02
2.200000E+02
2.200000E+02
2.200000E+02
2.200000E+02
2.200000E+02
2.200000E+02
2.200000E+02
2.200000E+02
2.200000E+02
2.200000E+02
2.200000E+02
2.200000E+02
2.200000E+02
2.200000E+02
2.200000E+02
2.200000E+02
2.200000E+02
2.200000E+02
2.200000E+02
2.200000E+02
2.200000E+02
2.200000E+02
2.200000E+02
2.200000E+02
2.200000E+02
2.200000E+02
2.200000E+02
2.200000E+02
2.200000E+02
2.200000E+02
2.200000E+02
2.200000E+02
2.200000E+02
2.200000E+02
2.200000E+02
2.200000E+02
2.200000E+02
2.200000E+02
2.200000E+02
2.200000E+02
2.200000E+02
2.200000E+02
2.200000E+02
2.200000E+02
2.200000E+02
2.200000E+02
2.200000E+02
2.200000E+02
2.200000E+02
2.200000E+02
2.200000E+02
2.200000E+02
2.200000E+02
2.200000E+02
2.200000E+02
2.200000E+02
2.200000E+02
2.200000E+02
2.200000E+02
2.200000E+02
2.200000E+02
2.200000E+02
2.200000E+02
2.200000E+02
2.200000E+02
2.200000E+02
2.200000E+02
2.200000E+02
2.200000E+02
2.200000E+02
2.200000E+02
2.200000E+02
2.200000E+02
2.200000E+02
2.250000E+02
2.250000E+02
2.250000E+02
2.250000E+02
2.250000E+02
2.250000E+02
2.250000E+02
2.250000E+02
2.250000E+02
2.250000E+02
2.250000E+02
2.250000E+02
2.250000E+02
2.250000E+02
2.250000E+02
2.250000E+02
2.250000E+02
2.250000E+02
2.250000E+02
2.250000E+02
2.250000E+02
2.250000E+02
2.250000E+02
2.250000E+02
2.250000E+02
2.250000E+02
2.250000E+02
2.250000E+02
2.250000E+02
2.250000E+02
2.250000E+02
2.250000E+02
2.250000E+02
2.250000E+02
2.250000E+02
2.250000E+02
2.250000E+02
2.250000E+02
2.250000E+02
2.250000E+02
2.250000E+02
2.250000E+02
2.250000E+02
2.250000E+02
2.250000E+02
2.250000E+02
2.250000E+02
2.250000E+02
2.250000E+02
2.250000E+02
2.250000E+02
2.250000E+02
2.250000E+02
2.250000E+02
2.250000E+02
2.250000E+02
2.250000E+02
2.250000E+02
2.250000E+02
2.250000E+02
2.250000E+02
2.250000E+02
2.250000E+02
2.250000E+02
2.250000E+02
2.250000E+02
2.250000E+02
2.250000E+02
2.250000E+02
2.250000E+02
2.250000E+02
2.250000E+02
2.250000E+02
2.250000E+02
2.250000E+02
2.250000E+02
2.250000E+02
2.250000E+02
2.250000E+02
2.250000E+02
2.250000E+02
2.250000E+02
2.250000E+02
2.250000E+02
2.250000E+02
2.250000E+02
2.250000E+02
2.250000E+02
2.250000E+02
2.250000E+02
2.250000E+02
2.250000E+02
2.250000E+02
2.250000E+02
2.250000E+02
2.250000E+02
2.250000E+02
2.250000E+02
2.250000E+02
2.250000E+02
2.250000E+02
2.250000E+02
2.250000E+02
2.250000E+02
2.250000E+02
2.250000E+02
2.250000E+02
2.250000E+02
2.250000E+02
2.250000E+02
2.250000E+02
2.250000E+02
2.250000E+02
2.250000E+02
2.250000E+02
2.250000E+02
2.250000E+02
2.250000E+02
2.250000E+02
2.250000E+02
2.250000E+02
2.250000E+02
2.250000E+02
2.250000E+02
2.250000E+02
2.250000E+02
2.250000E+02
2.250000E+02
2.250000E+02
2.250000E+02
2.250000E+02
2.250000E+02
2.250000E+02
2.250000E+02
2.250000E+02
2.250000E+02
2.250000E+02
2.250000E+02
2.250000E+02
2.250000E+02
2.250000E+02
2.250000E+02
2.250000E+02
2.250000E+02
2.250000E+02
2.250000E+02
2.250000E+02
2.250000E+02
2.250000E+02
2.250000E+02
2.250000E+02
2.250000E+02
2.250000E+02
2.250000E+02
2.250000E+02
2.250000E+02
2.250000E+02
2.250000E+02
2.250000E+02
2.250000E+02
2.250000E+02
2.250000E+02
2.250000E+02
2.250000E+02
2.250000E+02
2.250000E+02
2.250000E+02
2.250000E+02
2.250000E+02
2.250000E+02
2.250000E+02
2.250000E+02
2.250000E+02
2.250000E+02
2.250000E+02
2.250000E+02
2.250000E+02
2.250000E+02
2.250000E+02
2.250000E+02
2.250000E+02
2.250000E+02
2.250000E+02
2.250000E+02
2.250000E+02
2.250000E+02
2.250000E+02
2.250000E+02
2.250000E+02
2.250000E+02
2.250000E+02
2.250000E+02
2.250000E+02
2.250000E+02
2.250000E+02
2.250000E+02
2.250000E+02
2.250000E+02
2.250000E+02
2.250000E+02
2.250000E+02
2.300000E+02
2.300000E+02
2.300000E+02
2.300000E+02
2.300000E+02
2.300000E+02
2.300000E+02
2.300000E+02
2.300000E+02
2.300000E+02
2.300000E+02
2.300000E+02
2.300000E+02
2.300000E+02
2.300000E+02
2.300000E+02
2.300000E+02
2.300000E+02
2.300000E+02
2.300000E+02
2.300000E+02
2.300000E+02
2.300000E+02
2.300000E+02
2.300000E+02
2.300000E+02
2.300000E+02
2.300000E+02
2.300000E+02
2.300000E+02
2.300000E+02
2.300000E+02
2.300000E+02
2.300000E+02
2.300000E+02
2.300000E+02
2.300000E+02
2.300000E+02
2.300000E+02
2.300000E+02
2.300000E+02
2.300000E+02
2.300000E+02
2.300000E+02
2.300000E+02
2.300000E+02
2.300000E+02
2.300000E+02
2.300000E+02
2.300000E+02
2.300000E+02
2.300000E+02
2.300000E+02
2.300000E+02
2.300000E+02
2.300000E+02
2.300000E+02
2.300000E+02
2.300000E+02
2.300000E+02
2.300000E+02
2.300000E+02
2.300000E+02
2.300000E+02
2.300000E+02
2.300000E+02
2.300000E+02
2.300000E+02
2.300000E+02
2.300000E+02
2.300000E+02
2.300000E+02
2.300000E+02
2.300000E+02
2.300000E+02
2.300000E+02
2.300000E+02
2.300000E+02
2.300000E+02
2.300000E+02
2.300000E+02
2.300000E+02
2.300000E+02
2.300000E+02
2.300000E+02
2.300000E+02
2.300000E+02
2.300000E+02
2.300000E+02
2.300000E+02
2.300000E+02
2.300000E+02
2.300000E+02
2.300000E+02
2.300000E+02
2.300000E+02
2.300000E+02
2.300000E+02
2.300000E+02
2.300000E+02
2.300000E+02
2.300000E+02
2.300000E+02
2.300000E+02
2.300000E+02
2.300000E+02
2.300000E+02
2.300000E+02
2.300000E+02
2.300000E+02
2.300000E+02
2.300000E+02
2.300000E+02
2.300000E+02
2.300000E+02
2.300000E+02
2.300000E+02
2.300000E+02
2.300000E+02
2.300000E+02
2.300000E+02
2.300000E+02
2.300000E+02
2.300000E+02
2.300000E+02
2.300000E+02
2.300000E+02
2.300000E+02
2.300000E+02
2.300000E+02
2.300000E+02
2.300000E+02
2.300000E+02
2.300000E+02
2.300000E+02
2.300000E+02
2.300000E+02
2.300000E+02
2.300000E+02
2.300000E+02
2.300000E+02
2.300000E+02
2.300000E+02
2.300000E+02
2.300000E+02
2.300000E+02
2.300000E+02
2.300000E+02
2.300000E+02
2.300000E+02
2.300000E+02
2.300000E+02
2.300000E+02
2.300000E+02
2.300000E+02
2.300000E+02
2.300000E+02
2.300000E+02
2.300000E+02
2.300000E+02
2.300000E+02
2.300000E+02
2.300000E+02
2.300000E+02
2.300000E+02
2.300000E+02
2.300000E+02
2.300000E+02
2.300000E+02
2.300000E+02
2.300000E+02
2.300000E+02
2.300000E+02
2.300000E+02
2.300000E+02
2.300000E+02
2.300000E+02
2.300000E+02
2.300000E+02
2.300000E+02
2.300000E+02
2.300000E+02
2.300000E+02
2.300000E+02
2.300000E+02
2.300000E+02
2.300000E+02
2.300000E+02
2.300000E+02
2.300000E+02
2.300000E+02
2.300000E+02
2.300000E+02
2.300000E+02
2.300000E+02
2.300000E+02
2.300000E+02
2.300000E+02
2.300000E+02
2.300000E+02
2.300000E+02
2.350000E+02
2.350000E+02
2.350000E+02
2.350000E+02
2.350000E+02
2.350000E+02
2.350000E+02
2.350000E+02
2.350000E+02
2.350000E+02
2.350000E+02
2.350000E+02
2.350000E+02
2.350000E+02
2.350000E+02
2.350000E+02
2.350000E+02
2.350000E+02
2.350000E+02
2.350000E+02
2.350000E+02
2.350000E+02
2.350000E+02
2.350000E+02
2.350000E+02
2.350000E+02
2.350000E+02
2.350000E+02
2.350000E+02
2.350000E+02
2.350000E+02
2.350000E+02
2.350000E+02
2.350000E+02
2.350000E+02
2.350000E+02
2.350000E+02
2.350000E+02
2.350000E+02
2.350000E+02
2.350000E+02
2.350000E+02
2.350000E+02
2.350000E+02
2.350000E+02
2.350000E+02
2.350000E+02
2.350000E+02
2.350000E+02
2.350000E+02
2.350000E+02
2.350000E+02
2.350000E+02
2.350000E+02
2.350000E+02
2.350000E+02
2.350000E+02
2.350000E+02
2.350000E+02
2.350000E+02
2.350000E+02
2.350000E+02
2.350000E+02
2.350000E+02
2.350000E+02
2.350000E+02
2.350000E+02
2.350000E+02
2.350000E+02
2.350000E+02
2.350000E+02
2.350000E+02
2.350000E+02
2.350000E+02
2.350000E+02
2.350000E+02
2.350000E+02
2.350000E+02
2.350000E+02
2.350000E+02
2.350000E+02
2.350000E+02
2.350000E+02
2.350000E+02
2.350000E+02
2.350000E+02
2.350000E+02
2.350000E+02
2.350000E+02
2.350000E+02
2.350000E+02
2.350000E+02
2.350000E+02
2.350000E+02
2.350000E+02
2.350000E+02
2.350000E+02
2.350000E+02
2.350000E+02
2.350000E+02
2.350000E+02
2.350000E+02
2.350000E+02
2.350000E+02
2.350000E+02
2.350000E+02
2.350000E+02
2.350000E+02
2.350000E+02
2.350000E+02
2.350000E+02
2.350000E+02
2.350000E+02
2.350000E+02
2.350000E+02
2.350000E+02
2.350000E+02
2.350000E+02
2.350000E+02
2.350000E+02
2.350000E+02
2.350000E+02
2.350000E+02
2.350000E+02
2.350000E+02
2.350000E+02
2.350000E+02
2.350000E+02
2.350000E+02
2.350000E+02
2.350000E+02
2.350000E+02
2.350000E+02
2.350000E+02
2.350000E+02
2.350000E+02
2.350000E+02
2.350000E+02
2.350000E+02
2.350000E+02
2.350000E+02
2.350000E+02
2.350000E+02
2.350000E+02
2.350000E+02
2.350000E+02
2.350000E+02
2.350000E+02
2.350000E+02
2.350000E+02
2.350000E+02
2.350000E+02
2.350000E+02
2.350000E+02
2.350000E+02
2.350000E+02
2.350000E+02
2.350000E+02
2.350000E+02
2.350000E+02
2.350000E+02
2.350000E+02
2.350000E+02
2.350000E+02
2.350000E+02
2.350000E+02
2.350000E+02
2.350000E+02
2.350000E+02
2.350000E+02
2.350000E+02
2.350000E+02
2.350000E+02
2.350000E+02
2.350000E+02
2.350000E+02
2.350000E+02
2.350000E+02
2.350000E+02
2.350000E+02
2.350000E+02
2.350000E+02
2.350000E+02
2.350000E+02
2.350000E+02
2.350000E+02
2.350000E+02
2.350000E+02
2.350000E+02
2.350000E+02
2.350000E+02
2.350000E+02
2.350000E+02
2.350000E+02
2.350000E+02
2.350000E+02
2.350000E+02
2.350000E+02
2.350000E+02
2.350000E+02
2.350000E+02
2.400000E+02
2.400000E+02
2.400000E+02
2.400000E+02
2.400000E+02
2.400000E+02
2.400000E+02
2.400000E+02
2.400000E+02
2.400000E+02
2.400000E+02
2.400000E+02
2.400000E+02
2.400000E+02
2.400000E+02
2.400000E+02
2.400000E+02
2.400000E+02
2.400000E+02
2.400000E+02
2.400000E+02
2.400000E+02
2.400000E+02
2.400000E+02
2.400000E+02
2.400000E+02
2.400000E+02
2.400000E+02
2.400000E+02
2.400000E+02
2.400000E+02
2.400000E+02
2.400000E+02
2.400000E+02
2.400000E+02
2.400000E+02
2.400000E+02
2.400000E+02
2.400000E+02
2.400000E+02
2.400000E+02
2.400000E+02
2.400000E+02
2.400000E+02
2.400000E+02
2.400000E+02
2.400000E+02
2.400000E+02
2.400000E+02
2.400000E+02
2.400000E+02
2.400000E+02
2.400000E+02
2.400000E+02
2.400000E+02
2.400000E+02
2.400000E+02
2.400000E+02
2.400000E+02
2.400000E+02
2.400000E+02
2.400000E+02
2.400000E+02
2.400000E+02
2.400000E+02
2.400000E+02
2.400000E+02
2.400000E+02
2.400000E+02
2.400000E+02
2.400000E+02
2.400000E+02
2.400000E+02
2.400000E+02
2.400000E+02
2.400000E+02
2.400000E+02
2.400000E+02
2.400000E+02
2.400000E+02
2.400000E+02
2.400000E+02
2.400000E+02
2.400000E+02
2.400000E+02
2.400000E+02
2.400000E+02
2.400000E+02
2.400000E+02
2.400000E+02
2.400000E+02
2.400000E+02
2.400000E+02
2.400000E+02
2.400000E+02
2.400000E+02
2.400000E+02
2.400000E+02
2.400000E+02
2.400000E+02
2.400000E+02
2.400000E+02
2.400000E+02
2.400000E+02
2.400000E+02
2.400000E+02
2.400000E+02
2.400000E+02
2.400000E+02
2.400000E+02
2.400000E+02
2.400000E+02
2.400000E+02
2.400000E+02
2.400000E+02
2.400000E+02
2.400000E+02
2.400000E+02
2.400000E+02
2.400000E+02
2.400000E+02
2.400000E+02
2.400000E+02
2.400000E+02
2.400000E+02
2.400000E+02
2.400000E+02
2.400000E+02
2.400000E+02
2.400000E+02
2.400000E+02
2.400000E+02
2.400000E+02
2.400000E+02
2.400000E+02
2.400000E+02
2.400000E+02
2.400000E+02
2.400000E+02
2.400000E+02
2.400000E+02
2.400000E+02
2.400000E+02
2.400000E+02
2.400000E+02
2.400000E+02
2.400000E+02
2.400000E+02
2.400000E+02
2.400000E+02
2.400000E+02
2.400000E+02
2.400000E+02
2.400000E+02
2.400000E+02
2.400000E+02
2.400000E+02
2.400000E+02
2.400000E+02
2.400000E+02
2.400000E+02
2.400000E+02
2.400000E+02
2.400000E+02
2.400000E+02
2.400000E+02
2.400000E+02
2.400000E+02
2.400000E+02
2.400000E+02
2.400000E+02
2.400000E+02
2.400000E+02
2.400000E+02
2.400000E+02
2.400000E+02
2.400000E+02
2.400000E+02
2.400000E+02
2.400000E+02
2.400000E+02
2.400000E+02
2.400000E+02
2.400000E+02
2.400000E+02
2.400000E+02
2.400000E+02
2.400000E+02
2.400000E+02
2.400000E+02
2.400000E+02
2.400000E+02
2.400000E+02
2.400000E+02
2.400000E+02
2.400000E+02
2.400000E+02
2.400000E+02
2.400000E+02
2.400000E+02
2.400000E+02
2.450000E+02
2.450000E+02
2.450000E+02
2.450000E+02
2.450000E+02
2.450000E+02
2.450000E+02
2.450000E+02
2.450000E+02
2.450000E+02
2.450000E+02
2.450000E+02
2.450000E+02
2.450000E+02
2.450000E+02
2.450000E+02
2.450000E+02
2.450000E+02
2.450000E+02
2.450000E+02
2.450000E+02
2.450000E+02
2.450000E+02
2.450000E+02
2.450000E+02
2.450000E+02
2.450000E+02
2.450000E+02
2.450000E+02
2.450000E+02
2.450000E+02
2.450000E+02
2.450000E+02
2.450000E+02
2.450000E+02
2.450000E+02
2.450000E+02
2.450000E+02
2.450000E+02
2.450000E+02
2.450000E+02
2.450000E+02
2.450000E+02
2.450000E+02
2.450000E+02
2.450000E+02
2.450000E+02
2.450000E+02
2.450000E+02
2.450000E+02
2.450000E+02
2.450000E+02
2.450000E+02
2.450000E+02
2.450000E+02
2.450000E+02
2.450000E+02
2.450000E+02
2.450000E+02
2.450000E+02
2.450000E+02
2.450000E+02
2.450000E+02
2.450000E+02
2.450000E+02
2.450000E+02
2.450000E+02
2.450000E+02
2.450000E+02
2.450000E+02
2.450000E+02
2.450000E+02
2.450000E+02
2.450000E+02
2.450000E+02
2.450000E+02
2.450000E+02
2.450000E+02
2.450000E+02
2.450000E+02
2.450000E+02
2.450000E+02
2.450000E+02
2.450000E+02
2.450000E+02
2.450000E+02
2.450000E+02
2.450000E+02
2.450000E+02
2.450000E+02
2.450000E+02
2.450000E+02
2.450000E+02
2.450000E+02
2.450000E+02
2.450000E+02
2.450000E+02
2.450000E+02
2.450000E+02
2.450000E+02
2.450000E+02
2.450000E+02
2.450000E+02
2.450000E+02
2.450000E+02
2.450000E+02
2.450000E+02
2.450000E+02
2.450000E+02
2.450000E+02
2.450000E+02
2.450000E+02
2.450000E+02
2.450000E+02
2.450000E+02
2.450000E+02
2.450000E+02
2.450000E+02
2.450000E+02
2.450000E+02
2.450000E+02
2.450000E+02
2.450000E+02
2.450000E+02
2.450000E+02
2.450000E+02
2.450000E+02
2.450000E+02
2.450000E+02
2.450000E+02
2.450000E+02
2.450000E+02
2.450000E+02
2.450000E+02
2.450000E+02
2.450000E+02
2.450000E+02
2.450000E+02
2.450000E+02
2.450000E+02
2.450000E+02
2.450000E+02
2.450000E+02
2.450000E+02
2.450000E+02
2.450000E+02
2.450000E+02
2.450000E+02
2.450000E+02
2.450000E+02
2.450000E+02
2.450000E+02
2.450000E+02
2.450000E+02
2.450000E+02
2.450000E+02
2.450000E+02
2.450000E+02
2.450000E+02
2.450000E+02
2.450000E+02
2.450000E+02
2.450000E+02
2.450000E+02
2.450000E+02
2.450000E+02
2.450000E+02
2.450000E+02
2.450000E+02
2.450000E+02
2.450000E+02
2.450000E+02
2.450000E+02
2.450000E+02
2.450000E+02
2.450000E+02
2.450000E+02
2.450000E+02
2.450000E+02
2.450000E+02
2.450000E+02
2.450000E+02
2.450000E+02
2.450000E+02
2.450000E+02
2.450000E+02
2.450000E+02
2.450000E+02
2.450000E+02
2.450000E+02
2.450000E+02
2.450000E+02
2.450000E+02
2.450000E+02
2.450000E+02
2.450000E+02
2.450000E+02
2.450000E+02
2.450000E+02
2.450000E+02
2.450000E+02
2.500000E+02
2.500000E+02
2.500000E+02
2.500000E+02
2.500000E+02
2.500000E+02
2.500000E+02
2.500000E+02
2.500000E+02
2.500000E+02
2.500000E+02
2.500000E+02
2.500000E+02
2.500000E+02
2.500000E+02
2.500000E+02
2.500000E+02
2.500000E+02
2.500000E+02
2.500000E+02
2.500000E+02
2.500000E+02
2.500000E+02
2.500000E+02
2.500000E+02
2.500000E+02
2.500000E+02
2.500000E+02
2.500000E+02
2.500000E+02
2.500000E+02
2.500000E+02
2.500000E+02
2.500000E+02
2.500000E+02
2.500000E+02
2.500000E+02
2.500000E+02
2.500000E+02
2.500000E+02
2.500000E+02
2.500000E+02
2.500000E+02
2.500000E+02
2.500000E+02
2.500000E+02
2.500000E+02
2.500000E+02
2.500000E+02
2.500000E+02
2.500000E+02
2.500000E+02
2.500000E+02
2.500000E+02
2.500000E+02
2.500000E+02
2.500000E+02
2.500000E+02
2.500000E+02
2.500000E+02
2.500000E+02
2.500000E+02
2.500000E+02
2.500000E+02
2.500000E+02
2.500000E+02
2.500000E+02
2.500000E+02
2.500000E+02
2.500000E+02
2.500000E+02
2.500000E+02
2.500000E+02
2.500000E+02
2.500000E+02
2.500000E+02
2.500000E+02
2.500000E+02
2.500000E+02
2.500000E+02
2.500000E+02
2.500000E+02
2.500000E+02
2.500000E+02
2.500000E+02
2.500000E+02
2.500000E+02
2.500000E+02
2.500000E+02
2.500000E+02
2.500000E+02
2.500000E+02
2.500000E+02
2.500000E+02
2.500000E+02
2.500000E+02
2.500000E+02
2.500000E+02
2.500000E+02
2.500000E+02
2.500000E+02
2.500000E+02
2.500000E+02
2.500000E+02
2.500000E+02
2.500000E+02
2.500000E+02
2.500000E+02
2.500000E+02
2.500000E+02
2.500000E+02
2.500000E+02
2.500000E+02
2.500000E+02
2.500000E+02
2.500000E+02
2.500000E+02
2.500000E+02
2.500000E+02
2.500000E+02
2.500000E+02
2.500000E+02
2.500000E+02
2.500000E+02
2.500000E+02
2.500000E+02
2.500000E+02
2.500000E+02
2.500000E+02
2.500000E+02
2.500000E+02
2.500000E+02
2.500000E+02
2.500000E+02
2.500000E+02
2.500000E+02
2.500000E+02
2.500000E+02
2.500000E+02
2.500000E+02
2.500000E+02
2.500000E+02
2.500000E+02
2.500000E+02
2.500000E+02
2.500000E+02
2.500000E+02
2.500000E+02
2.500000E+02
2.500000E+02
2.500000E+02
2.500000E+02
2.500000E+02
2.500000E+02
2.500000E+02
2.500000E+02
2.500000E+02
2.500000E+02
2.500000E+02
2.500000E+02
2.500000E+02
2.500000E+02
2.500000E+02
2.500000E+02
2.500000E+02
2.500000E+02
2.500000E+02
2.500000E+02
2.500000E+02
2.500000E+02
2.500000E+02
2.500000E+02
2.500000E+02
2.500000E+02
2.500000E+02
2.500000E+02
2.500000E+02
2.500000E+02
2.500000E+02
2.500000E+02
2.500000E+02
2.500000E+02
2.500000E+02
2.500000E+02
2.500000E+02
2.500000E+02
2.500000E+02
2.500000E+02
2.500000E+02
2.500000E+02
2.500000E+02
2.500000E+02
2.500000E+02
2.500000E+02
2.500000E+02
2.500000E+02
2.500000E+02
2.500000E+02
2.500000E+02
2.500000E+02
2.500000E+02
2.550000E+02
2.550000E+02
2.550000E+02
2.550000E+02
2.550000E+02
2.550000E+02
2.550000E+02
2.550000E+02
2.550000E+02
2.550000E+02
2.550000E+02
2.550000E+02
2.550000E+02
2.550000E+02
2.550000E+02
2.550000E+02
2.550000E+02
2.550000E+02
2.550000E+02
2.550000E+02
2.550000E+02
2.550000E+02
2.550000E+02
2.550000E+02
2.550000E+02
2.550000E+02
2.550000E+02
2.550000E+02
2.550000E+02
2.550000E+02
2.550000E+02
2.550000E+02
2.550000E+02
2.550000E+02
2.550000E+02
2.550000E+02
2.550000E+02
2.550000E+02
2.550000E+02
2.550000E+02
2.550000E+02
2.550000E+02
2.550000E+02
2.550000E+02
2.550000E+02
2.550000E+02
2.550000E+02
2.550000E+02
2.550000E+02
2.550000E+02
2.550000E+02
2.550000E+02
2.550000E+02
2.550000E+02
2.550000E+02
2.550000E+02
2.550000E+02
2.550000E+02
2.550000E+02
2.550000E+02
2.550000E+02
2.550000E+02
2.550000E+02
2.550000E+02
2.550000E+02
2.550000E+02
2.550000E+02
2.550000E+02
2.550000E+02
2.550000E+02
2.550000E+02
2.550000E+02
2.550000E+02
2.550000E+02
2.550000E+02
2.550000E+02
2.550000E+02
2.550000E+02
2.550000E+02
2.550000E+02
2.550000E+02
2.550000E+02
2.550000E+02
2.550000E+02
2.550000E+02
2.550000E+02
2.550000E+02
2.550000E+02
2.550000E+02
2.550000E+02
2.550000E+02
2.550000E+02
2.550000E+02
2.550000E+02
2.550000E+02
2.550000E+02
2.550000E+02
2.550000E+02
2.550000E+02
2.550000E+02
2.550000E+02
2.550000E+02
2.550000E+02
2.550000E+02
2.550000E+02
2.550000E+02
2.550000E+02
2.550000E+02
2.550000E+02
2.550000E+02
2.550000E+02
2.550000E+02
2.550000E+02
2.550000E+02
2.550000E+02
2.550000E+02
2.550000E+02
2.550000E+02
2.550000E+02
2.550000E+02
2.550000E+02
2.550000E+02
2.550000E+02
2.550000E+02
2.550000E+02
2.550000E+02
2.550000E+02
2.550000E+02
2.550000E+02
2.550000E+02
2.550000E+02
2.550000E+02
2.550000E+02
2.550000E+02
2.550000E+02
2.550000E+02
2.550000E+02
2.550000E+02
2.550000E+02
2.550000E+02
2.550000E+02
2.550000E+02
2.550000E+02
2.550000E+02
2.550000E+02
2.550000E+02
2.550000E+02
2.550000E+02
2.550000E+02
2.550000E+02
2.550000E+02
2.550000E+02
2.550000E+02
2.550000E+02
2.550000E+02
2.550000E+02
2.550000E+02
2.550000E+02
2.550000E+02
2.550000E+02
2.550000E+02
2.550000E+02
2.550000E+02
2.550000E+02
2.550000E+02
2.550000E+02
2.550000E+02
2.550000E+02
2.550000E+02
2.550000E+02
2.550000E+02
2.550000E+02
2.550000E+02
2.550000E+02
2.550000E+02
2.550000E+02
2.550000E+02
2.550000E+02
2.550000E+02
2.550000E+02
2.550000E+02
2.550000E+02
2.550000E+02
2.550000E+02
2.550000E+02
2.550000E+02
2.550000E+02
2.550000E+02
2.550000E+02
2.550000E+02
2.550000E+02
2.550000E+02
2.550000E+02
2.550000E+02
2.550000E+02
2.550000E+02
2.550000E+02
2.550000E+02
2.550000E+02
2.550000E+02
2.550000E+02
2.600000E+02
2.600000E+02
2.600000E+02
2.600000E+02
2.600000E+02
2.600000E+02
2.600000E+02
2.600000E+02
2.600000E+02
2.600000E+02
2.600000E+02
2.600000E+02
2.600000E+02
2.600000E+02
2.600000E+02
2.600000E+02
2.600000E+02
2.600000E+02
2.600000E+02
2.600000E+02
2.600000E+02
2.600000E+02
2.600000E+02
2.600000E+02
2.600000E+02
2.600000E+02
2.600000E+02
2.600000E+02
2.600000E+02
2.600000E+02
2.600000E+02
2.600000E+02
2.600000E+02
2.600000E+02
2.600000E+02
2.600000E+02
2.600000E+02
2.600000E+02
2.600000E+02
2.600000E+02
2.600000E+02
2.600000E+02
2.600000E+02
2.600000E+02
2.600000E+02
2.600000E+02
2.600000E+02
2.600000E+02
2.600000E+02
2.600000E+02
2.600000E+02
2.600000E+02
2.600000E+02
2.600000E+02
2.600000E+02
2.600000E+02
2.600000E+02
2.600000E+02
2.600000E+02
2.600000E+02
2.600000E+02
2.600000E+02
2.600000E+02
2.600000E+02
2.600000E+02
2.600000E+02
2.600000E+02
2.600000E+02
2.600000E+02
2.600000E+02
2.600000E+02
2.600000E+02
2.600000E+02
2.600000E+02
2.600000E+02
2.600000E+02
2.600000E+02
2.600000E+02
2.600000E+02
2.600000E+02
2.600000E+02
2.600000E+02
2.600000E+02
2.600000E+02
2.600000E+02
2.600000E+02
2.600000E+02
2.600000E+02
2.600000E+02
2.600000E+02
2.600000E+02
2.600000E+02
2.600000E+02
2.600000E+02
2.600000E+02
2.600000E+02
2.600000E+02
2.600000E+02
2.600000E+02
2.600000E+02
2.600000E+02
2.600000E+02
2.600000E+02
2.600000E+02
2.600000E+02
2.600000E+02
2.600000E+02
2.600000E+02
2.600000E+02
2.600000E+02
2.600000E+02
2.600000E+02
2.600000E+02
2.600000E+02
2.600000E+02
2.600000E+02
2.600000E+02
2.600000E+02
2.600000E+02
2.600000E+02
2.600000E+02
2.600000E+02
2.600000E+02
2.600000E+02
2.600000E+02
2.600000E+02
2.600000E+02
2.600000E+02
2.600000E+02
2.600000E+02
2.600000E+02
2.600000E+02
2.600000E+02
2.600000E+02
2.600000E+02
2.600000E+02
2.600000E+02
2.600000E+02
2.600000E+02
2.600000E+02
2.600000E+02
2.600000E+02
2.600000E+02
2.600000E+02
2.600000E+02
2.600000E+02
2.600000E+02
2.600000E+02
2.600000E+02
2.600000E+02
2.600000E+02
2.600000E+02
2.600000E+02
2.600000E+02
2.600000E+02
2.600000E+02
2.600000E+02
2.600000E+02
2.600000E+02
2.600000E+02
2.600000E+02
2.600000E+02
2.600000E+02
2.600000E+02
2.600000E+02
2.600000E+02
2.600000E+02
2.600000E+02
2.600000E+02
2.600000E+02
2.600000E+02
2.600000E+02
2.600000E+02
2.600000E+02
2.600000E+02
2.600000E+02
2.600000E+02
2.600000E+02
2.600000E+02
2.600000E+02
2.600000E+02
2.600000E+02
2.600000E+02
2.600000E+02
2.600000E+02
2.600000E+02
2.600000E+02
2.600000E+02
2.600000E+02
2.600000E+02
2.600000E+02
2.600000E+02
2.600000E+02
2.600000E+02
2.600000E+02
2.600000E+02
2.600000E+02
2.600000E+02
2.600000E+02
2.600000E+02
2.600000E+02
2.650000E+02
2.650000E+02
2.650000E+02
2.650000E+02
2.650000E+02
2.650000E+02
2.650000E+02
2.650000E+02
2.650000E+02
2.650000E+02
2.650000E+02
2.650000E+02
2.650000E+02
2.650000E+02
2.650000E+02
2.650000E+02
2.650000E+02
2.650000E+02
2.650000E+02
2.650000E+02
2.650000E+02
2.650000E+02
2.650000E+02
2.650000E+02
2.650000E+02
2.650000E+02
2.650000E+02
2.650000E+02
2.650000E+02
2.650000E+02
2.650000E+02
2.650000E+02
2.650000E+02
2.650000E+02
2.650000E+02
2.650000E+02
2.650000E+02
2.650000E+02
2.650000E+02
2.650000E+02
2.650000E+02
2.650000E+02
2.650000E+02
2.650000E+02
2.650000E+02
2.650000E+02
2.650000E+02
2.650000E+02
2.650000E+02
2.650000E+02
2.650000E+02
2.650000E+02
2.650000E+02
2.650000E+02
2.650000E+02
2.650000E+02
2.650000E+02
2.650000E+02
2.650000E+02
2.650000E+02
2.650000E+02
2.650000E+02
2.650000E+02
2.650000E+02
2.650000E+02
2.650000E+02
2.650000E+02
2.650000E+02
2.650000E+02
2.650000E+02
2.650000E+02
2.650000E+02
2.650000E+02
2.650000E+02
2.650000E+02
2.650000E+02
2.650000E+02
2.650000E+02
2.650000E+02
2.650000E+02
2.650000E+02
2.650000E+02
2.650000E+02
2.650000E+02
2.650000E+02
2.650000E+02
2.650000E+02
2.650000E+02
2.650000E+02
2.650000E+02
2.650000E+02
2.650000E+02
2.650000E+02
2.650000E+02
2.650000E+02
2.650000E+02
2.650000E+02
2.650000E+02
2.650000E+02
2.650000E+02
2.650000E+02
2.650000E+02
2.650000E+02
2.650000E+02
2.650000E+02
2.650000E+02
2.650000E+02
2.650000E+02
2.650000E+02
2.650000E+02
2.650000E+02
2.650000E+02
2.650000E+02
2.650000E+02
2.650000E+02
2.650000E+02
2.650000E+02
2.650000E+02
2.650000E+02
2.650000E+02
2.650000E+02
2.650000E+02
2.650000E+02
2.650000E+02
2.650000E+02
2.650000E+02
2.650000E+02
2.650000E+02
2.650000E+02
2.650000E+02
2.650000E+02
2.650000E+02
2.650000E+02
2.650000E+02
2.650000E+02
2.650000E+02
2.650000E+02
2.650000E+02
2.650000E+02
2.650000E+02
2.650000E+02
2.650000E+02
2.650000E+02
2.650000E+02
2.650000E+02
2.650000E+02
2.650000E+02
2.650000E+02
2.650000E+02
2.650000E+02
2.650000E+02
2.650000E+02
2.650000E+02
2.650000E+02
2.650000E+02
2.650000E+02
2.650000E+02
2.650000E+02
2.650000E+02
2.650000E+02
2.650000E+02
2.650000E+02
2.650000E+02
2.650000E+02
2.650000E+02
2.650000E+02
2.650000E+02
2.650000E+02
2.650000E+02
2.650000E+02
2.650000E+02
2.650000E+02
2.650000E+02
2.650000E+02
2.650000E+02
2.650000E+02
2.650000E+02
2.650000E+02
2.650000E+02
2.650000E+02
2.650000E+02
2.650000E+02
2.650000E+02
2.650000E+02
2.650000E+02
2.650000E+02
2.650000E+02
2.650000E+02
2.650000E+02
2.650000E+02
2.650000E+02
2.650000E+02
2.650000E+02
2.650000E+02
2.650000E+02
2.650000E+02
2.650000E+02
2.650000E+02
2.650000E+02
2.650000E+02
2.650000E+02
2.700000E+02
2.700000E+02
2.700000E+02
2.700000E+02
2.700000E+02
2.700000E+02
2.700000E+02
2.700000E+02
2.700000E+02
2.700000E+02
2.700000E+02
2.700000E+02
2.700000E+02
2.700000E+02
2.700000E+02
2.700000E+02
2.700000E+02
2.700000E+02
2.700000E+02
2.700000E+02
2.700000E+02
2.700000E+02
2.700000E+02
2.700000E+02
2.700000E+02
2.700000E+02
2.700000E+02
2.700000E+02
2.700000E+02
2.700000E+02
2.700000E+02
2.700000E+02
2.700000E+02
2.700000E+02
2.700000E+02
2.700000E+02
2.700000E+02
2.700000E+02
2.700000E+02
2.700000E+02
2.700000E+02
2.700000E+02
2.700000E+02
2.700000E+02
2.700000E+02
2.700000E+02
2.700000E+02
2.700000E+02
2.700000E+02
2.700000E+02
2.700000E+02
2.700000E+02
2.700000E+02
2.700000E+02
2.700000E+02
2.700000E+02
2.700000E+02
2.700000E+02
2.700000E+02
2.700000E+02
2.700000E+02
2.700000E+02
2.700000E+02
2.700000E+02
2.700000E+02
2.700000E+02
2.700000E+02
2.700000E+02
2.700000E+02
2.700000E+02
2.700000E+02
2.700000E+02
2.700000E+02
2.700000E+02
2.700000E+02
2.700000E+02
2.700000E+02
2.700000E+02
2.700000E+02
2.700000E+02
2.700000E+02
2.700000E+02
2.700000E+02
2.700000E+02
2.700000E+02
2.700000E+02
2.700000E+02
2.700000E+02
2.700000E+02
2.700000E+02
2.700000E+02
2.700000E+02
2.700000E+02
2.700000E+02
2.700000E+02
2.700000E+02
2.700000E+02
2.700000E+02
2.700000E+02
2.700000E+02
2.700000E+02
2.700000E+02
2.700000E+02
2.700000E+02
2.700000E+02
2.700000E+02
2.700000E+02
2.700000E+02
2.700000E+02
2.700000E+02
2.700000E+02
2.700000E+02
2.700000E+02
2.700000E+02
2.700000E+02
2.700000E+02
2.700000E+02
2.700000E+02
2.700000E+02
2.700000E+02
2.700000E+02
2.700000E+02
2.700000E+02
2.700000E+02
2.700000E+02
2.700000E+02
2.700000E+02
2.700000E+02
2.700000E+02
2.700000E+02
2.700000E+02
2.700000E+02
2.700000E+02
2.700000E+02
2.700000E+02
2.700000E+02
2.700000E+02
2.700000E+02
2.700000E+02
2.700000E+02
2.700000E+02
2.700000E+02
2.700000E+02
2.700000E+02
2.700000E+02
2.700000E+02
2.700000E+02
2.700000E+02
2.700000E+02
2.700000E+02
2.700000E+02
2.700000E+02
2.700000E+02
2.700000E+02
2.700000E+02
2.700000E+02
2.700000E+02
2.700000E+02
2.700000E+02
2.700000E+02
2.700000E+02
2.700000E+02
2.700000E+02
2.700000E+02
2.700000E+02
2.700000E+02
2.700000E+02
2.700000E+02
2.700000E+02
2.700000E+02
2.700000E+02
2.700000E+02
2.700000E+02
2.700000E+02
2.700000E+02
2.700000E+02
2.700000E+02
2.700000E+02
2.700000E+02
2.700000E+02
2.700000E+02
2.700000E+02
2.700000E+02
2.700000E+02
2.700000E+02
2.700000E+02
2.700000E+02
2.700000E+02
2.700000E+02
2.700000E+02
2.700000E+02
2.700000E+02
2.700000E+02
2.700000E+02
2.700000E+02
2.700000E+02
2.700000E+02
2.700000E+02
2.700000E+02
2.700000E+02
2.700000E+02
2.750000E+02
2.750000E+02
2.750000E+02
2.750000E+02
2.750000E+02
2.750000E+02
2.750000E+02
2.750000E+02
2.750000E+02
2.750000E+02
2.750000E+02
2.750000E+02
2.750000E+02
2.750000E+02
2.750000E+02
2.750000E+02
2.750000E+02
2.750000E+02
2.750000E+02
2.750000E+02
2.750000E+02
2.750000E+02
2.750000E+02
2.750000E+02
2.750000E+02
2.750000E+02
2.750000E+02
2.750000E+02
2.750000E+02
2.750000E+02
2.750000E+02
2.750000E+02
2.750000E+02
2.750000E+02
2.750000E+02
2.750000E+02
2.750000E+02
2.750000E+02
2.750000E+02
2.750000E+02
2.750000E+02
2.750000E+02
2.750000E+02
2.750000E+02
2.750000E+02
2.750000E+02
2.750000E+02
2.750000E+02
2.750000E+02
2.750000E+02
2.750000E+02
2.750000E+02
2.750000E+02
2.750000E+02
2.750000E+02
2.750000E+02
2.750000E+02
2.750000E+02
2.750000E+02
2.750000E+02
2.750000E+02
2.750000E+02
2.750000E+02
2.750000E+02
2.750000E+02
2.750000E+02
2.750000E+02
2.750000E+02
2.750000E+02
2.750000E+02
2.750000E+02
2.750000E+02
2.750000E+02
2.750000E+02
2.750000E+02
2.750000E+02
2.750000E+02
2.750000E+02
2.750000E+02
2.750000E+02
2.750000E+02
2.750000E+02
2.750000E+02
2.750000E+02
2.750000E+02
2.750000E+02
2.750000E+02
2.750000E+02
2.750000E+02
2.750000E+02
2.750000E+02
2.750000E+02
2.750000E+02
2.750000E+02
2.750000E+02
2.750000E+02
2.750000E+02
2.750000E+02
2.750000E+02
2.750000E+02
2.750000E+02
2.750000E+02
2.750000E+02
2.750000E+02
2.750000E+02
2.750000E+02
2.750000E+02
2.750000E+02
2.750000E+02
2.750000E+02
2.750000E+02
2.750000E+02
2.750000E+02
2.750000E+02
2.750000E+02
2.750000E+02
2.750000E+02
2.750000E+02
2.750000E+02
2.750000E+02
2.750000E+02
2.750000E+02
2.750000E+02
2.750000E+02
2.750000E+02
2.750000E+02
2.750000E+02
2.750000E+02
2.750000E+02
2.750000E+02
2.750000E+02
2.750000E+02
2.750000E+02
2.750000E+02
2.750000E+02
2.750000E+02
2.750000E+02
2.750000E+02
2.750000E+02
2.750000E+02
2.750000E+02
2.750000E+02
2.750000E+02
2.750000E+02
2.750000E+02
2.750000E+02
2.750000E+02
2.750000E+02
2.750000E+02
2.750000E+02
2.750000E+02
2.750000E+02
2.750000E+02
2.750000E+02
2.750000E+02
2.750000E+02
2.750000E+02
2.750000E+02
2.750000E+02
2.750000E+02
2.750000E+02
2.750000E+02
2.750000E+02
2.750000E+02
2.750000E+02
2.750000E+02
2.750000E+02
2.750000E+02
2.750000E+02
2.750000E+02
2.750000E+02
2.750000E+02
2.750000E+02
2.750000E+02
2.750000E+02
2.750000E+02
2.750000E+02
2.750000E+02
2.750000E+02
2.750000E+02
2.750000E+02
2.750000E+02
2.750000E+02
2.750000E+02
2.750000E+02
2.750000E+02
2.750000E+02
2.750000E+02
2.750000E+02
2.750000E+02
2.750000E+02
2.750000E+02
2.750000E+02
2.750000E+02
2.750000E+02
2.750000E+02
2.750000E+02
2.750000E+02
2.750000E+02
2.750000E+02
2.750000E+02
2.800000E+02
2.800000E+02
2.800000E+02
2.800000E+02
2.800000E+02
2.800000E+02
2.800000E+02
2.800000E+02
2.800000E+02
2.800000E+02
2.800000E+02
2.800000E+02
2.800000E+02
2.800000E+02
2.800000E+02
2.800000E+02
2.800000E+02
2.800000E+02
2.800000E+02
2.800000E+02
2.800000E+02
2.800000E+02
2.800000E+02
2.800000E+02
2.800000E+02
2.800000E+02
2.800000E+02
2.800000E+02
2.800000E+02
2.800000E+02
2.800000E+02
2.800000E+02
2.800000E+02
2.800000E+02
2.800000E+02
2.800000E+02
2.800000E+02
2.800000E+02
2.800000E+02
2.800000E+02
2.800000E+02
2.800000E+02
2.800000E+02
2.800000E+02
2.800000E+02
2.800000E+02
2.800000E+02
2.800000E+02
2.800000E+02
2.800000E+02
2.800000E+02
2.800000E+02
2.800000E+02
2.800000E+02
2.800000E+02
2.800000E+02
2.800000E+02
2.800000E+02
2.800000E+02
2.800000E+02
2.800000E+02
2.800000E+02
2.800000E+02
2.800000E+02
2.800000E+02
2.800000E+02
2.800000E+02
2.800000E+02
2.800000E+02
2.800000E+02
2.800000E+02
2.800000E+02
2.800000E+02
2.800000E+02
2.800000E+02
2.800000E+02
2.800000E+02
2.800000E+02
2.800000E+02
2.800000E+02
2.800000E+02
2.800000E+02
2.800000E+02
2.800000E+02
2.800000E+02
2.800000E+02
2.800000E+02
2.800000E+02
2.800000E+02
2.800000E+02
2.800000E+02
2.800000E+02
2.800000E+02
2.800000E+02
2.800000E+02
2.800000E+02
2.800000E+02
2.800000E+02
2.800000E+02
2.800000E+02
2.800000E+02
2.800000E+02
2.800000E+02
2.800000E+02
2.800000E+02
2.800000E+02
2.800000E+02
2.800000E+02
2.800000E+02
2.800000E+02
2.800000E+02
2.800000E+02
2.800000E+02
2.800000E+02
2.800000E+02
2.800000E+02
2.800000E+02
2.800000E+02
2.800000E+02
2.800000E+02
2.800000E+02
2.800000E+02
2.800000E+02
2.800000E+02
2.800000E+02
2.800000E+02
2.800000E+02
2.800000E+02
2.800000E+02
2.800000E+02
2.800000E+02
2.800000E+02
2.800000E+02
2.800000E+02
2.800000E+02
2.800000E+02
2.800000E+02
2.800000E+02
2.800000E+02
2.800000E+02
2.800000E+02
2.800000E+02
2.800000E+02
2.800000E+02
2.800000E+02
2.800000E+02
2.800000E+02
2.800000E+02
2.800000E+02
2.800000E+02
2.800000E+02
2.800000E+02
2.800000E+02
2.800000E+02
2.800000E+02
2.800000E+02
2.800000E+02
2.800000E+02
2.800000E+02
2.800000E+02
2.800000E+02
2.800000E+02
2.800000E+02
2.800000E+02
2.800000E+02
2.800000E+02
2.800000E+02
2.800000E+02
2.800000E+02
2.800000E+02
2.800000E+02
2.800000E+02
2.800000E+02
2.800000E+02
2.800000E+02
2.800000E+02
2.800000E+02
2.800000E+02
2.800000E+02
2.800000E+02
2.800000E+02
2.800000E+02
2.800000E+02
2.800000E+02
2.800000E+02
2.800000E+02
2.800000E+02
2.800000E+02
2.800000E+02
2.800000E+02
2.800000E+02
2.800000E+02
2.800000E+02
2.800000E+02
2.800000E+02
2.800000E+02
2.800000E+02
2.800000E+02
2.800000E+02
2.800000E+02
2.800000E+02
2.850000E+02
2.850000E+02
2.850000E+02
2.850000E+02
2.850000E+02
2.850000E+02
2.850000E+02
2.850000E+02
2.850000E+02
2.850000E+02
2.850000E+02
2.850000E+02
2.850000E+02
2.850000E+02
2.850000E+02
2.850000E+02
2.850000E+02
2.850000E+02
2.850000E+02
2.850000E+02
2.850000E+02
2.850000E+02
2.850000E+02
2.850000E+02
2.850000E+02
2.850000E+02
2.850000E+02
2.850000E+02
2.850000E+02
2.850000E+02
2.850000E+02
2.850000E+02
2.850000E+02
2.850000E+02
2.850000E+02
2.850000E+02
2.850000E+02
2.850000E+02
2.850000E+02
2.850000E+02
2.850000E+02
2.850000E+02
2.850000E+02
2.850000E+02
2.850000E+02
2.850000E+02
2.850000E+02
2.850000E+02
2.850000E+02
2.850000E+02
2.850000E+02
2.850000E+02
2.850000E+02
2.850000E+02
2.850000E+02
2.850000E+02
2.850000E+02
2.850000E+02
2.850000E+02
2.850000E+02
2.850000E+02
2.850000E+02
2.850000E+02
2.850000E+02
2.850000E+02
2.850000E+02
2.850000E+02
2.850000E+02
2.850000E+02
2.850000E+02
2.850000E+02
2.850000E+02
2.850000E+02
2.850000E+02
2.850000E+02
2.850000E+02
2.850000E+02
2.850000E+02
2.850000E+02
2.850000E+02
2.850000E+02
2.850000E+02
2.850000E+02
2.850000E+02
2.850000E+02
2.850000E+02
2.850000E+02
2.850000E+02
2.850000E+02
2.850000E+02
2.850000E+02
2.850000E+02
2.850000E+02
2.850000E+02
2.850000E+02
2.850000E+02
2.850000E+02
2.850000E+02
2.850000E+02
2.850000E+02
2.850000E+02
2.850000E+02
2.850000E+02
2.850000E+02
2.850000E+02
2.850000E+02
2.850000E+02
2.850000E+02
2.850000E+02
2.850000E+02
2.850000E+02
2.850000E+02
2.850000E+02
2.850000E+02
2.850000E+02
2.850000E+02
2.850000E+02
2.850000E+02
2.850000E+02
2.850000E+02
2.850000E+02
2.850000E+02
2.850000E+02
2.850000E+02
2.850000E+02
2.850000E+02
2.850000E+02
2.850000E+02
2.850000E+02
2.850000E+02
2.850000E+02
2.850000E+02
2.850000E+02
2.850000E+02
2.850000E+02
2.850000E+02
2.850000E+02
2.850000E+02
2.850000E+02
2.850000E+02
2.850000E+02
2.850000E+02
2.850000E+02
2.850000E+02
2.850000E+02
2.850000E+02
2.850000E+02
2.850000E+02
2.850000E+02
2.850000E+02
2.850000E+02
2.850000E+02
2.850000E+02
2.850000E+02
2.850000E+02
2.850000E+02
2.850000E+02
2.850000E+02
2.850000E+02
2.850000E+02
2.850000E+02
2.850000E+02
2.850000E+02
2.850000E+02
2.850000E+02
2.850000E+02
2.850000E+02
2.850000E+02
2.850000E+02
2.850000E+02
2.850000E+02
2.850000E+02
2.850000E+02
2.850000E+02
2.850000E+02
2.850000E+02
2.850000E+02
2.850000E+02
2.850000E+02
2.850000E+02
2.850000E+02
2.850000E+02
2.850000E+02
2.850000E+02
2.850000E+02
2.850000E+02
2.850000E+02
2.850000E+02
2.850000E+02
2.850000E+02
2.850000E+02
2.850000E+02
2.850000E+02
2.850000E+02
2.850000E+02
2.850000E+02
2.850000E+02
2.850000E+02
2.850000E+02
2.850000E+02
2.850000E+02
2.900000E+02
2.900000E+02
2.900000E+02
2.900000E+02
2.900000E+02
2.900000E+02
2.900000E+02
2.900000E+02
2.900000E+02
2.900000E+02
2.900000E+02
2.900000E+02
2.900000E+02
2.900000E+02
2.900000E+02
2.900000E+02
2.900000E+02
2.900000E+02
2.900000E+02
2.900000E+02
2.900000E+02
2.900000E+02
2.900000E+02
2.900000E+02
2.900000E+02
2.900000E+02
2.900000E+02
2.900000E+02
2.900000E+02
2.900000E+02
2.900000E+02
2.900000E+02
2.900000E+02
2.900000E+02
2.900000E+02
2.900000E+02
2.900000E+02
2.900000E+02
2.900000E+02
2.900000E+02
2.900000E+02
2.900000E+02
2.900000E+02
2.900000E+02
2.900000E+02
2.900000E+02
2.900000E+02
2.900000E+02
2.900000E+02
2.900000E+02
2.900000E+02
2.900000E+02
2.900000E+02
2.900000E+02
2.900000E+02
2.900000E+02
2.900000E+02
2.900000E+02
2.900000E+02
2.900000E+02
2.900000E+02
2.900000E+02
2.900000E+02
2.900000E+02
2.900000E+02
2.900000E+02
2.900000E+02
2.900000E+02
2.900000E+02
2.900000E+02
2.900000E+02
2.900000E+02
2.900000E+02
2.900000E+02
2.900000E+02
2.900000E+02
2.900000E+02
2.900000E+02
2.900000E+02
2.900000E+02
2.900000E+02
2.900000E+02
2.900000E+02
2.900000E+02
2.900000E+02
2.900000E+02
2.900000E+02
2.900000E+02
2.900000E+02
2.900000E+02
2.900000E+02
2.900000E+02
2.900000E+02
2.900000E+02
2.900000E+02
2.900000E+02
2.900000E+02
2.900000E+02
2.900000E+02
2.900000E+02
2.900000E+02
2.900000E+02
2.900000E+02
2.900000E+02
2.900000E+02
2.900000E+02
2.900000E+02
2.900000E+02
2.900000E+02
2.900000E+02
2.900000E+02
2.900000E+02
2.900000E+02
2.900000E+02
2.900000E+02
2.900000E+02
2.900000E+02
2.900000E+02
2.900000E+02
2.900000E+02
2.900000E+02
2.900000E+02
2.900000E+02
2.900000E+02
2.900000E+02
2.900000E+02
2.900000E+02
2.900000E+02
2.900000E+02
2.900000E+02
2.900000E+02
2.900000E+02
2.900000E+02
2.900000E+02
2.900000E+02
2.900000E+02
2.900000E+02
2.900000E+02
2.900000E+02
2.900000E+02
2.900000E+02
2.900000E+02
2.900000E+02
2.900000E+02
2.900000E+02
2.900000E+02
2.900000E+02
2.900000E+02
2.900000E+02
2.900000E+02
2.900000E+02
2.900000E+02
2.900000E+02
2.900000E+02
2.900000E+02
2.900000E+02
2.900000E+02
2.900000E+02
2.900000E+02
2.900000E+02
2.900000E+02
2.900000E+02
2.900000E+02
2.900000E+02
2.900000E+02
2.900000E+02
2.900000E+02
2.900000E+02
2.900000E+02
2.900000E+02
2.900000E+02
2.900000E+02
2.900000E+02
2.900000E+02
2.900000E+02
2.900000E+02
2.900000E+02
2.900000E+02
2.900000E+02
2.900000E+02
2.900000E+02
2.900000E+02
2.900000E+02
2.900000E+02
2.900000E+02
2.900000E+02
2.900000E+02
2.900000E+02
2.900000E+02
2.900000E+02
2.900000E+02
2.900000E+02
2.900000E+02
2.900000E+02
2.900000E+02
2.900000E+02
2.900000E+02
2.900000E+02
2.900000E+02
2.900000E+02
2.900000E+02
2.950000E+02
2.950000E+02
2.950000E+02
2.950000E+02
2.950000E+02
2.950000E+02
2.950000E+02
2.950000E+02
2.950000E+02
2.950000E+02
2.950000E+02
2.950000E+02
2.950000E+02
2.950000E+02
2.950000E+02
2.950000E+02
2.950000E+02
2.950000E+02
2.950000E+02
2.950000E+02
2.950000E+02
2.950000E+02
2.950000E+02
2.950000E+02
2.950000E+02
2.950000E+02
2.950000E+02
2.950000E+02
2.950000E+02
2.950000E+02
2.950000E+02
2.950000E+02
2.950000E+02
2.950000E+02
2.950000E+02
2.950000E+02
2.950000E+02
2.950000E+02
2.950000E+02
2.950000E+02
2.950000E+02
2.950000E+02
2.950000E+02
2.950000E+02
2.950000E+02
2.950000E+02
2.950000E+02
2.950000E+02
2.950000E+02
2.950000E+02
2.950000E+02
2.950000E+02
2.950000E+02
2.950000E+02
2.950000E+02
2.950000E+02
2.950000E+02
2.950000E+02
2.950000E+02
2.950000E+02
2.950000E+02
2.950000E+02
2.950000E+02
2.950000E+02
2.950000E+02
2.950000E+02
2.950000E+02
2.950000E+02
2.950000E+02
2.950000E+02
2.950000E+02
2.950000E+02
2.950000E+02
2.950000E+02
2.950000E+02
2.950000E+02
2.950000E+02
2.950000E+02
2.950000E+02
2.950000E+02
2.950000E+02
2.950000E+02
2.950000E+02
2.950000E+02
2.950000E+02
2.950000E+02
2.950000E+02
2.950000E+02
2.950000E+02
2.950000E+02
2.950000E+02
2.950000E+02
2.950000E+02
2.950000E+02
2.950000E+02
2.950000E+02
2.950000E+02
2.950000E+02
2.950000E+02
2.950000E+02
2.950000E+02
2.950000E+02
2.950000E+02
2.950000E+02
2.950000E+02
2.950000E+02
2.950000E+02
2.950000E+02
2.950000E+02
2.950000E+02
2.950000E+02
2.950000E+02
2.950000E+02
2.950000E+02
2.950000E+02
2.950000E+02
2.950000E+02
2.950000E+02
2.950000E+02
2.950000E+02
2.950000E+02
2.950000E+02
2.950000E+02
2.950000E+02
2.950000E+02
2.950000E+02
2.950000E+02
2.950000E+02
2.950000E+02
2.950000E+02
2.950000E+02
2.950000E+02
2.950000E+02
2.950000E+02
2.950000E+02
2.950000E+02
2.950000E+02
2.950000E+02
2.950000E+02
2.950000E+02
2.950000E+02
2.950000E+02
2.950000E+02
2.950000E+02
2.950000E+02
2.950000E+02
2.950000E+02
2.950000E+02
2.950000E+02
2.950000E+02
2.950000E+02
2.950000E+02
2.950000E+02
2.950000E+02
2.950000E+02
2.950000E+02
2.950000E+02
2.950000E+02
2.950000E+02
2.950000E+02
2.950000E+02
2.950000E+02
2.950000E+02
2.950000E+02
2.950000E+02
2.950000E+02
2.950000E+02
2.950000E+02
2.950000E+02
2.950000E+02
2.950000E+02
2.950000E+02
2.950000E+02
2.950000E+02
2.950000E+02
2.950000E+02
2.950000E+02
2.950000E+02
2.950000E+02
2.950000E+02
2.950000E+02
2.950000E+02
2.950000E+02
2.950000E+02
2.950000E+02
2.950000E+02
2.950000E+02
2.950000E+02
2.950000E+02
2.950000E+02
2.950000E+02
2.950000E+02
2.950000E+02
2.950000E+02
2.950000E+02
2.950000E+02
2.950000E+02
2.950000E+02
2.950000E+02
2.950000E+02
2.950000E+02
3.000000E+02
3.000000E+02
3.000000E+02
3.000000E+02
3.000000E+02
3.000000E+02
3.000000E+02
3.000000E+02
3.000000E+02
3.000000E+02
3.000000E+02
3.000000E+02
3.000000E+02
3.000000E+02
3.000000E+02
3.000000E+02
3.000000E+02
3.000000E+02
3.000000E+02
3.000000E+02
3.000000E+02
3.000000E+02
3.000000E+02
3.000000E+02
3.000000E+02
3.000000E+02
3.000000E+02
3.000000E+02
3.000000E+02
3.000000E+02
3.000000E+02
3.000000E+02
3.000000E+02
3.000000E+02
3.000000E+02
3.000000E+02
3.000000E+02
3.000000E+02
3.000000E+02
3.000000E+02
3.000000E+02
3.000000E+02
3.000000E+02
3.000000E+02
3.000000E+02
3.000000E+02
3.000000E+02
3.000000E+02
3.000000E+02
3.000000E+02
3.000000E+02
3.000000E+02
3.000000E+02
3.000000E+02
3.000000E+02
3.000000E+02
3.000000E+02
3.000000E+02
3.000000E+02
3.000000E+02
3.000000E+02
3.000000E+02
3.000000E+02
3.000000E+02
3.000000E+02
3.000000E+02
3.000000E+02
3.000000E+02
3.000000E+02
3.000000E+02
3.000000E+02
3.000000E+02
3.000000E+02
3.000000E+02
3.000000E+02
3.000000E+02
3.000000E+02
3.000000E+02
3.000000E+02
3.000000E+02
3.000000E+02
3.000000E+02
3.000000E+02
3.000000E+02
3.000000E+02
3.000000E+02
3.000000E+02
3.000000E+02
3.000000E+02
3.000000E+02
3.000000E+02
3.000000E+02
3.000000E+02
3.000000E+02
3.000000E+02
3.000000E+02
3.000000E+02
3.000000E+02
3.000000E+02
3.000000E+02
3.000000E+02
3.000000E+02
3.000000E+02
3.000000E+02
3.000000E+02
3.000000E+02
3.000000E+02
3.000000E+02
3.000000E+02
3.000000E+02
3.000000E+02
3.000000E+02
3.000000E+02
3.000000E+02
3.000000E+02
3.000000E+02
3.000000E+02
3.000000E+02
3.000000E+02
3.000000E+02
3.000000E+02
3.000000E+02
3.000000E+02
3.000000E+02
3.000000E+02
3.000000E+02
3.000000E+02
3.000000E+02
3.000000E+02
3.000000E+02
3.000000E+02
3.000000E+02
3.000000E+02
3.000000E+02
3.000000E+02
3.000000E+02
3.000000E+02
3.000000E+02
3.000000E+02
3.000000E+02
3.000000E+02
3.000000E+02
3.000000E+02
3.000000E+02
3.000000E+02
3.000000E+02
3.000000E+02
3.000000E+02
3.000000E+02
3.000000E+02
3.000000E+02
3.000000E+02
3.000000E+02
3.000000E+02
3.000000E+02
3.000000E+02
3.000000E+02
3.000000E+02
3.000000E+02
3.000000E+02
3.000000E+02
3.000000E+02
3.000000E+02
3.000000E+02
3.000000E+02
3.000000E+02
3.000000E+02
3.000000E+02
3.000000E+02
3.000000E+02
3.000000E+02
3.000000E+02
3.000000E+02
3.000000E+02
3.000000E+02
3.000000E+02
3.000000E+02
3.000000E+02
3.000000E+02
3.000000E+02
3.000000E+02
3.000000E+02
3.000000E+02
3.000000E+02
3.000000E+02
3.000000E+02
3.000000E+02
3.000000E+02
3.000000E+02
3.000000E+02
3.000000E+02
3.000000E+02
3.000000E+02
3.000000E+02
3.000000E+02
3.000000E+02
3.000000E+02
3.000000E+02
3.000000E+02
3.000000E+02
3.000000E+02
3.050000E+02
3.050000E+02
3.050000E+02
3.050000E+02
3.050000E+02
3.050000E+02
3.050000E+02
3.050000E+02
3.050000E+02
3.050000E+02
3.050000E+02
3.050000E+02
3.050000E+02
3.050000E+02
3.050000E+02
3.050000E+02
3.050000E+02
3.050000E+02
3.050000E+02
3.050000E+02
3.050000E+02
3.050000E+02
3.050000E+02
3.050000E+02
3.050000E+02
3.050000E+02
3.050000E+02
3.050000E+02
3.050000E+02
3.050000E+02
3.050000E+02
3.050000E+02
3.050000E+02
3.050000E+02
3.050000E+02
3.050000E+02
3.050000E+02
3.050000E+02
3.050000E+02
3.050000E+02
3.050000E+02
3.050000E+02
3.050000E+02
3.050000E+02
3.050000E+02
3.050000E+02
3.050000E+02
3.050000E+02
3.050000E+02
3.050000E+02
3.050000E+02
3.050000E+02
3.050000E+02
3.050000E+02
3.050000E+02
3.050000E+02
3.050000E+02
3.050000E+02
3.050000E+02
3.050000E+02
3.050000E+02
3.050000E+02
3.050000E+02
3.050000E+02
3.050000E+02
3.050000E+02
3.050000E+02
3.050000E+02
3.050000E+02
3.050000E+02
3.050000E+02
3.050000E+02
3.050000E+02
3.050000E+02
3.050000E+02
3.050000E+02
3.050000E+02
3.050000E+02
3.050000E+02
3.050000E+02
3.050000E+02
3.050000E+02
3.050000E+02
3.050000E+02
3.050000E+02
3.050000E+02
3.050000E+02
3.050000E+02
3.050000E+02
3.050000E+02
3.050000E+02
3.050000E+02
3.050000E+02
3.050000E+02
3.050000E+02
3.050000E+02
3.050000E+02
3.050000E+02
3.050000E+02
3.050000E+02
3.050000E+02
3.050000E+02
3.050000E+02
3.050000E+02
3.050000E+02
3.050000E+02
3.050000E+02
3.050000E+02
3.050000E+02
3.050000E+02
3.050000E+02
3.050000E+02
3.050000E+02
3.050000E+02
3.050000E+02
3.050000E+02
3.050000E+02
3.050000E+02
3.050000E+02
3.050000E+02
3.050000E+02
3.050000E+02
3.050000E+02
3.050000E+02
3.050000E+02
3.050000E+02
3.050000E+02
3.050000E+02
3.050000E+02
3.050000E+02
3.050000E+02
3.050000E+02
3.050000E+02
3.050000E+02
3.050000E+02
3.050000E+02
3.050000E+02
3.050000E+02
3.050000E+02
3.050000E+02
3.050000E+02
3.050000E+02
3.050000E+02
3.050000E+02
3.050000E+02
3.050000E+02
3.050000E+02
3.050000E+02
3.050000E+02
3.050000E+02
3.050000E+02
3.050000E+02
3.050000E+02
3.050000E+02
3.050000E+02
3.050000E+02
3.050000E+02
3.050000E+02
3.050000E+02
3.050000E+02
3.050000E+02
3.050000E+02
3.050000E+02
3.050000E+02
3.050000E+02
3.050000E+02
3.050000E+02
3.050000E+02
3.050000E+02
3.050000E+02
3.050000E+02
3.050000E+02
3.050000E+02
3.050000E+02
3.050000E+02
3.050000E+02
3.050000E+02
3.050000E+02
3.050000E+02
3.050000E+02
3.050000E+02
3.050000E+02
3.050000E+02
3.050000E+02
3.050000E+02
3.050000E+02
3.050000E+02
3.050000E+02
3.050000E+02
3.050000E+02
3.050000E+02
3.050000E+02
3.050000E+02
3.050000E+02
3.050000E+02
3.050000E+02
3.050000E+02
3.050000E+02
3.050000E+02
3.050000E+02
3.050000E+02
3.100000E+02
3.100000E+02
3.100000E+02
3.100000E+02
3.100000E+02
3.100000E+02
3.100000E+02
3.100000E+02
3.100000E+02
3.100000E+02
3.100000E+02
3.100000E+02
3.100000E+02
3.100000E+02
3.100000E+02
3.100000E+02
3.100000E+02
3.100000E+02
3.100000E+02
3.100000E+02
3.100000E+02
3.100000E+02
3.100000E+02
3.100000E+02
3.100000E+02
3.100000E+02
3.100000E+02
3.100000E+02
3.100000E+02
3.100000E+02
3.100000E+02
3.100000E+02
3.100000E+02
3.100000E+02
3.100000E+02
3.100000E+02
3.100000E+02
3.100000E+02
3.100000E+02
3.100000E+02
3.100000E+02
3.100000E+02
3.100000E+02
3.100000E+02
3.100000E+02
3.100000E+02
3.100000E+02
3.100000E+02
3.100000E+02
3.100000E+02
3.100000E+02
3.100000E+02
3.100000E+02
3.100000E+02
3.100000E+02
3.100000E+02
3.100000E+02
3.100000E+02
3.100000E+02
3.100000E+02
3.100000E+02
3.100000E+02
3.100000E+02
3.100000E+02
3.100000E+02
3.100000E+02
3.100000E+02
3.100000E+02
3.100000E+02
3.100000E+02
3.100000E+02
3.100000E+02
3.100000E+02
3.100000E+02
3.100000E+02
3.100000E+02
3.100000E+02
3.100000E+02
3.100000E+02
3.100000E+02
3.100000E+02
3.100000E+02
3.100000E+02
3.100000E+02
3.100000E+02
3.100000E+02
3.100000E+02
3.100000E+02
3.100000E+02
3.100000E+02
3.100000E+02
3.100000E+02
3.100000E+02
3.100000E+02
3.100000E+02
3.100000E+02
3.100000E+02
3.100000E+02
3.100000E+02
3.100000E+02
3.100000E+02
3.100000E+02
3.100000E+02
3.100000E+02
3.100000E+02
3.100000E+02
3.100000E+02
3.100000E+02
3.100000E+02
3.100000E+02
3.100000E+02
3.100000E+02
3.100000E+02
3.100000E+02
3.100000E+02
3.100000E+02
3.100000E+02
3.100000E+02
3.100000E+02
3.100000E+02
3.100000E+02
3.100000E+02
3.100000E+02
3.100000E+02
3.100000E+02
3.100000E+02
3.100000E+02
3.100000E+02
3.100000E+02
3.100000E+02
3.100000E+02
3.100000E+02
3.100000E+02
3.100000E+02
3.100000E+02
3.100000E+02
3.100000E+02
3.100000E+02
3.100000E+02
3.100000E+02
3.100000E+02
3.100000E+02
3.100000E+02
3.100000E+02
3.100000E+02
3.100000E+02
3.100000E+02
3.100000E+02
3.100000E+02
3.100000E+02
3.100000E+02
3.100000E+02
3.100000E+02
3.100000E+02
3.100000E+02
3.100000E+02
3.100000E+02
3.100000E+02
3.100000E+02
3.100000E+02
3.100000E+02
3.100000E+02
3.100000E+02
3.100000E+02
3.100000E+02
3.100000E+02
3.100000E+02
3.100000E+02
3.100000E+02
3.100000E+02
3.100000E+02
3.100000E+02
3.100000E+02
3.100000E+02
3.100000E+02
3.100000E+02
3.100000E+02
3.100000E+02
3.100000E+02
3.100000E+02
3.100000E+02
3.100000E+02
3.100000E+02
3.100000E+02
3.100000E+02
3.100000E+02
3.100000E+02
3.100000E+02
3.100000E+02
3.100000E+02
3.100000E+02
3.100000E+02
3.100000E+02
3.100000E+02
3.100000E+02
3.100000E+02
3.100000E+02
3.100000E+02
3.100000E+02
3.100000E+02
3.100000E+02
3.150000E+02
3.150000E+02
3.150000E+02
3.150000E+02
3.150000E+02
3.150000E+02
3.150000E+02
3.150000E+02
3.150000E+02
3.150000E+02
3.150000E+02
3.150000E+02
3.150000E+02
3.150000E+02
3.150000E+02
3.150000E+02
3.150000E+02
3.150000E+02
3.150000E+02
3.150000E+02
3.150000E+02
3.150000E+02
3.150000E+02
3.150000E+02
3.150000E+02
3.150000E+02
3.150000E+02
3.150000E+02
3.150000E+02
3.150000E+02
3.150000E+02
3.150000E+02
3.150000E+02
3.150000E+02
3.150000E+02
3.150000E+02
3.150000E+02
3.150000E+02
3.150000E+02
3.150000E+02
3.150000E+02
3.150000E+02
3.150000E+02
3.150000E+02
3.150000E+02
3.150000E+02
3.150000E+02
3.150000E+02
3.150000E+02
3.150000E+02
3.150000E+02
3.150000E+02
3.150000E+02
3.150000E+02
3.150000E+02
3.150000E+02
3.150000E+02
3.150000E+02
3.150000E+02
3.150000E+02
3.150000E+02
3.150000E+02
3.150000E+02
3.150000E+02
3.150000E+02
3.150000E+02
3.150000E+02
3.150000E+02
3.150000E+02
3.150000E+02
3.150000E+02
3.150000E+02
3.150000E+02
3.150000E+02
3.150000E+02
3.150000E+02
3.150000E+02
3.150000E+02
3.150000E+02
3.150000E+02
3.150000E+02
3.150000E+02
3.150000E+02
3.150000E+02
3.150000E+02
3.150000E+02
3.150000E+02
3.150000E+02
3.150000E+02
3.150000E+02
3.150000E+02
3.150000E+02
3.150000E+02
3.150000E+02
3.150000E+02
3.150000E+02
3.150000E+02
3.150000E+02
3.150000E+02
3.150000E+02
3.150000E+02
3.150000E+02
3.150000E+02
3.150000E+02
3.150000E+02
3.150000E+02
3.150000E+02
3.150000E+02
3.150000E+02
3.150000E+02
3.150000E+02
3.150000E+02
3.150000E+02
3.150000E+02
3.150000E+02
3.150000E+02
3.150000E+02
3.150000E+02
3.150000E+02
3.150000E+02
3.150000E+02
3.150000E+02
3.150000E+02
3.150000E+02
3.150000E+02
3.150000E+02
3.150000E+02
3.150000E+02
3.150000E+02
3.150000E+02
3.150000E+02
3.150000E+02
3.150000E+02
3.150000E+02
3.150000E+02
3.150000E+02
3.150000E+02
3.150000E+02
3.150000E+02
3.150000E+02
3.150000E+02
3.150000E+02
3.150000E+02
3.150000E+02
3.150000E+02
3.150000E+02
3.150000E+02
3.150000E+02
3.150000E+02
3.150000E+02
3.150000E+02
3.150000E+02
3.150000E+02
3.150000E+02
3.150000E+02
3.150000E+02
3.150000E+02
3.150000E+02
3.150000E+02
3.150000E+02
3.150000E+02
3.150000E+02
3.150000E+02
3.150000E+02
3.150000E+02
3.150000E+02
3.150000E+02
3.150000E+02
3.150000E+02
3.150000E+02
3.150000E+02
3.150000E+02
3.150000E+02
3.150000E+02
3.150000E+02
3.150000E+02
3.150000E+02
3.150000E+02
3.150000E+02
3.150000E+02
3.150000E+02
3.150000E+02
3.150000E+02
3.150000E+02
3.150000E+02
3.150000E+02
3.150000E+02
3.150000E+02
3.150000E+02
3.150000E+02
3.150000E+02
3.150000E+02
3.150000E+02
3.150000E+02
3.150000E+02
3.150000E+02
3.150000E+02
3.150000E+02
3.150000E+02
3.150000E+02
3.150000E+02
3.200000E+02
3.200000E+02
3.200000E+02
3.200000E+02
3.200000E+02
3.200000E+02
3.200000E+02
3.200000E+02
3.200000E+02
3.200000E+02
3.200000E+02
3.200000E+02
3.200000E+02
3.200000E+02
3.200000E+02
3.200000E+02
3.200000E+02
3.200000E+02
3.200000E+02
3.200000E+02
3.200000E+02
3.200000E+02
3.200000E+02
3.200000E+02
3.200000E+02
3.200000E+02
3.200000E+02
3.200000E+02
3.200000E+02
3.200000E+02
3.200000E+02
3.200000E+02
3.200000E+02
3.200000E+02
3.200000E+02
3.200000E+02
3.200000E+02
3.200000E+02
3.200000E+02
3.200000E+02
3.200000E+02
3.200000E+02
3.200000E+02
3.200000E+02
3.200000E+02
3.200000E+02
3.200000E+02
3.200000E+02
3.200000E+02
3.200000E+02
3.200000E+02
3.200000E+02
3.200000E+02
3.200000E+02
3.200000E+02
3.200000E+02
3.200000E+02
3.200000E+02
3.200000E+02
3.200000E+02
3.200000E+02
3.200000E+02
3.200000E+02
3.200000E+02
3.200000E+02
3.200000E+02
3.200000E+02
3.200000E+02
3.200000E+02
3.200000E+02
3.200000E+02
3.200000E+02
3.200000E+02
3.200000E+02
3.200000E+02
3.200000E+02
3.200000E+02
3.200000E+02
3.200000E+02
3.200000E+02
3.200000E+02
3.200000E+02
3.200000E+02
3.200000E+02
3.200000E+02
3.200000E+02
3.200000E+02
3.200000E+02
3.200000E+02
3.200000E+02
3.200000E+02
3.200000E+02
3.200000E+02
3.200000E+02
3.200000E+02
3.200000E+02
3.200000E+02
3.200000E+02
3.200000E+02
3.200000E+02
3.200000E+02
3.200000E+02
3.200000E+02
3.200000E+02
3.200000E+02
3.200000E+02
3.200000E+02
3.200000E+02
3.200000E+02
3.200000E+02
3.200000E+02
3.200000E+02
3.200000E+02
3.200000E+02
3.200000E+02
3.200000E+02
3.200000E+02
3.200000E+02
3.200000E+02
3.200000E+02
3.200000E+02
3.200000E+02
3.200000E+02
3.200000E+02
3.200000E+02
3.200000E+02
3.200000E+02
3.200000E+02
3.200000E+02
3.200000E+02
3.200000E+02
3.200000E+02
3.200000E+02
3.200000E+02
3.200000E+02
3.200000E+02
3.200000E+02
3.200000E+02
3.200000E+02
3.200000E+02
3.200000E+02
3.200000E+02
3.200000E+02
3.200000E+02
3.200000E+02
3.200000E+02
3.200000E+02
3.200000E+02
3.200000E+02
3.200000E+02
3.200000E+02
3.200000E+02
3.200000E+02
3.200000E+02
3.200000E+02
3.200000E+02
3.200000E+02
3.200000E+02
3.200000E+02
3.200000E+02
3.200000E+02
3.200000E+02
3.200000E+02
3.200000E+02
3.200000E+02
3.200000E+02
3.200000E+02
3.200000E+02
3.200000E+02
3.200000E+02
3.200000E+02
3.200000E+02
3.200000E+02
3.200000E+02
3.200000E+02
3.200000E+02
3.200000E+02
3.200000E+02
3.200000E+02
3.200000E+02
3.200000E+02
3.200000E+02
3.200000E+02
3.200000E+02
3.200000E+02
3.200000E+02
3.200000E+02
3.200000E+02
3.200000E+02
3.200000E+02
3.200000E+02
3.200000E+02
3.200000E+02
3.200000E+02
3.200000E+02
3.200000E+02
3.200000E+02
3.200000E+02
3.200000E+02
3.200000E+02
3.200000E+02
3.250000E+02
3.250000E+02
3.250000E+02
3.250000E+02
3.250000E+02
3.250000E+02
3.250000E+02
3.250000E+02
3.250000E+02
3.250000E+02
3.250000E+02
3.250000E+02
3.250000E+02
3.250000E+02
3.250000E+02
3.250000E+02
3.250000E+02
3.250000E+02
3.250000E+02
3.250000E+02
3.250000E+02
3.250000E+02
3.250000E+02
3.250000E+02
3.250000E+02
3.250000E+02
3.250000E+02
3.250000E+02
3.250000E+02
3.250000E+02
3.250000E+02
3.250000E+02
3.250000E+02
3.250000E+02
3.250000E+02
3.250000E+02
3.250000E+02
3.250000E+02
3.250000E+02
3.250000E+02
3.250000E+02
3.250000E+02
3.250000E+02
3.250000E+02
3.250000E+02
3.250000E+02
3.250000E+02
3.250000E+02
3.250000E+02
3.250000E+02
3.250000E+02
3.250000E+02
3.250000E+02
3.250000E+02
3.250000E+02
3.250000E+02
3.250000E+02
3.250000E+02
3.250000E+02
3.250000E+02
3.250000E+02
3.250000E+02
3.250000E+02
3.250000E+02
3.250000E+02
3.250000E+02
3.250000E+02
3.250000E+02
3.250000E+02
3.250000E+02
3.250000E+02
3.250000E+02
3.250000E+02
3.250000E+02
3.250000E+02
3.250000E+02
3.250000E+02
3.250000E+02
3.250000E+02
3.250000E+02
3.250000E+02
3.250000E+02
3.250000E+02
3.250000E+02
3.250000E+02
3.250000E+02
3.250000E+02
3.250000E+02
3.250000E+02
3.250000E+02
3.250000E+02
3.250000E+02
3.250000E+02
3.250000E+02
3.250000E+02
3.250000E+02
3.250000E+02
3.250000E+02
3.250000E+02
3.250000E+02
3.250000E+02
3.250000E+02
3.250000E+02
3.250000E+02
3.250000E+02
3.250000E+02
3.250000E+02
3.250000E+02
3.250000E+02
3.250000E+02
3.250000E+02
3.250000E+02
3.250000E+02
3.250000E+02
3.250000E+02
3.250000E+02
3.250000E+02
3.250000E+02
3.250000E+02
3.250000E+02
3.250000E+02
3.250000E+02
3.250000E+02
3.250000E+02
3.250000E+02
3.250000E+02
3.250000E+02
3.250000E+02
3.250000E+02
3.250000E+02
3.250000E+02
3.250000E+02
3.250000E+02
3.250000E+02
3.250000E+02
3.250000E+02
3.250000E+02
3.250000E+02
3.250000E+02
3.250000E+02
3.250000E+02
3.250000E+02
3.250000E+02
3.250000E+02
3.250000E+02
3.250000E+02
3.250000E+02
3.250000E+02
3.250000E+02
3.250000E+02
3.250000E+02
3.250000E+02
3.250000E+02
3.250000E+02
3.250000E+02
3.250000E+02
3.250000E+02
3.250000E+02
3.250000E+02
3.250000E+02
3.250000E+02
3.250000E+02
3.250000E+02
3.250000E+02
3.250000E+02
3.250000E+02
3.250000E+02
3.250000E+02
3.250000E+02
3.250000E+02
3.250000E+02
3.250000E+02
3.250000E+02
3.250000E+02
3.250000E+02
3.250000E+02
3.250000E+02
3.250000E+02
3.250000E+02
3.250000E+02
3.250000E+02
3.250000E+02
3.250000E+02
3.250000E+02
3.250000E+02
3.250000E+02
3.250000E+02
3.250000E+02
3.250000E+02
3.250000E+02
3.250000E+02
3.250000E+02
3.250000E+02
3.250000E+02
3.250000E+02
3.250000E+02
3.250000E+02
3.250000E+02
3.250000E+02
3.250000E+02
3.250000E+02
3.300000E+02
3.300000E+02
3.300000E+02
3.300000E+02
3.300000E+02
3.300000E+02
3.300000E+02
3.300000E+02
3.300000E+02
3.300000E+02
3.300000E+02
3.300000E+02
3.300000E+02
3.300000E+02
3.300000E+02
3.300000E+02
3.300000E+02
3.300000E+02
3.300000E+02
3.300000E+02
3.300000E+02
3.300000E+02
3.300000E+02
3.300000E+02
3.300000E+02
3.300000E+02
3.300000E+02
3.300000E+02
3.300000E+02
3.300000E+02
3.300000E+02
3.300000E+02
3.300000E+02
3.300000E+02
3.300000E+02
3.300000E+02
3.300000E+02
3.300000E+02
3.300000E+02
3.300000E+02
3.300000E+02
3.300000E+02
3.300000E+02
3.300000E+02
3.300000E+02
3.300000E+02
3.300000E+02
3.300000E+02
3.300000E+02
3.300000E+02
3.300000E+02
3.300000E+02
3.300000E+02
3.300000E+02
3.300000E+02
3.300000E+02
3.300000E+02
3.300000E+02
3.300000E+02
3.300000E+02
3.300000E+02
3.300000E+02
3.300000E+02
3.300000E+02
3.300000E+02
3.300000E+02
3.300000E+02
3.300000E+02
3.300000E+02
3.300000E+02
3.300000E+02
3.300000E+02
3.300000E+02
3.300000E+02
3.300000E+02
3.300000E+02
3.300000E+02
3.300000E+02
3.300000E+02
3.300000E+02
3.300000E+02
3.300000E+02
3.300000E+02
3.300000E+02
3.300000E+02
3.300000E+02
3.300000E+02
3.300000E+02
3.300000E+02
3.300000E+02
3.300000E+02
3.300000E+02
3.300000E+02
3.300000E+02
3.300000E+02
3.300000E+02
3.300000E+02
3.300000E+02
3.300000E+02
3.300000E+02
3.300000E+02
3.300000E+02
3.300000E+02
3.300000E+02
3.300000E+02
3.300000E+02
3.300000E+02
3.300000E+02
3.300000E+02
3.300000E+02
3.300000E+02
3.300000E+02
3.300000E+02
3.300000E+02
3.300000E+02
3.300000E+02
3.300000E+02
3.300000E+02
3.300000E+02
3.300000E+02
3.300000E+02
3.300000E+02
3.300000E+02
3.300000E+02
3.300000E+02
3.300000E+02
3.300000E+02
3.300000E+02
3.300000E+02
3.300000E+02
3.300000E+02
3.300000E+02
3.300000E+02
3.300000E+02
3.300000E+02
3.300000E+02
3.300000E+02
3.300000E+02
3.300000E+02
3.300000E+02
3.300000E+02
3.300000E+02
3.300000E+02
3.300000E+02
3.300000E+02
3.300000E+02
3.300000E+02
3.300000E+02
3.300000E+02
3.300000E+02
3.300000E+02
3.300000E+02
3.300000E+02
3.300000E+02
3.300000E+02
3.300000E+02
3.300000E+02
3.300000E+02
3.300000E+02
3.300000E+02
3.300000E+02
3.300000E+02
3.300000E+02
3.300000E+02
3.300000E+02
3.300000E+02
3.300000E+02
3.300000E+02
3.300000E+02
3.300000E+02
3.300000E+02
3.300000E+02
3.300000E+02
3.300000E+02
3.300000E+02
3.300000E+02
3.300000E+02
3.300000E+02
3.300000E+02
3.300000E+02
3.300000E+02
3.300000E+02
3.300000E+02
3.300000E+02
3.300000E+02
3.300000E+02
3.300000E+02
3.300000E+02
3.300000E+02
3.300000E+02
3.300000E+02
3.300000E+02
3.300000E+02
3.300000E+02
3.300000E+02
3.300000E+02
3.300000E+02
3.300000E+02
3.300000E+02
3.300000E+02
3.300000E+02
3.350000E+02
3.350000E+02
3.350000E+02
3.350000E+02
3.350000E+02
3.350000E+02
3.350000E+02
3.350000E+02
3.350000E+02
3.350000E+02
3.350000E+02
3.350000E+02
3.350000E+02
3.350000E+02
3.350000E+02
3.350000E+02
3.350000E+02
3.350000E+02
3.350000E+02
3.350000E+02
3.350000E+02
3.350000E+02
3.350000E+02
3.350000E+02
3.350000E+02
3.350000E+02
3.350000E+02
3.350000E+02
3.350000E+02
3.350000E+02
3.350000E+02
3.350000E+02
3.350000E+02
3.350000E+02
3.350000E+02
3.350000E+02
3.350000E+02
3.350000E+02
3.350000E+02
3.350000E+02
3.350000E+02
3.350000E+02
3.350000E+02
3.350000E+02
3.350000E+02
3.350000E+02
3.350000E+02
3.350000E+02
3.350000E+02
3.350000E+02
3.350000E+02
3.350000E+02
3.350000E+02
3.350000E+02
3.350000E+02
3.350000E+02
3.350000E+02
3.350000E+02
3.350000E+02
3.350000E+02
3.350000E+02
3.350000E+02
3.350000E+02
3.350000E+02
3.350000E+02
3.350000E+02
3.350000E+02
3.350000E+02
3.350000E+02
3.350000E+02
3.350000E+02
3.350000E+02
3.350000E+02
3.350000E+02
3.350000E+02
3.350000E+02
3.350000E+02
3.350000E+02
3.350000E+02
3.350000E+02
3.350000E+02
3.350000E+02
3.350000E+02
3.350000E+02
3.350000E+02
3.350000E+02
3.350000E+02
3.350000E+02
3.350000E+02
3.350000E+02
3.350000E+02
3.350000E+02
3.350000E+02
3.350000E+02
3.350000E+02
3.350000E+02
3.350000E+02
3.350000E+02
3.350000E+02
3.350000E+02
3.350000E+02
3.350000E+02
3.350000E+02
3.350000E+02
3.350000E+02
3.350000E+02
3.350000E+02
3.350000E+02
3.350000E+02
3.350000E+02
3.350000E+02
3.350000E+02
3.350000E+02
3.350000E+02
3.350000E+02
3.350000E+02
3.350000E+02
3.350000E+02
3.350000E+02
3.350000E+02
3.350000E+02
3.350000E+02
3.350000E+02
3.350000E+02
3.350000E+02
3.350000E+02
3.350000E+02
3.350000E+02
3.350000E+02
3.350000E+02
3.350000E+02
3.350000E+02
3.350000E+02
3.350000E+02
3.350000E+02
3.350000E+02
3.350000E+02
3.350000E+02
3.350000E+02
3.350000E+02
3.350000E+02
3.350000E+02
3.350000E+02
3.350000E+02
3.350000E+02
3.350000E+02
3.350000E+02
3.350000E+02
3.350000E+02
3.350000E+02
3.350000E+02
3.350000E+02
3.350000E+02
3.350000E+02
3.350000E+02
3.350000E+02
3.350000E+02
3.350000E+02
3.350000E+02
3.350000E+02
3.350000E+02
3.350000E+02
3.350000E+02
3.350000E+02
3.350000E+02
3.350000E+02
3.350000E+02
3.350000E+02
3.350000E+02
3.350000E+02
3.350000E+02
3.350000E+02
3.350000E+02
3.350000E+02
3.350000E+02
3.350000E+02
3.350000E+02
3.350000E+02
3.350000E+02
3.350000E+02
3.350000E+02
3.350000E+02
3.350000E+02
3.350000E+02
3.350000E+02
3.350000E+02
3.350000E+02
3.350000E+02
3.350000E+02
3.350000E+02
3.350000E+02
3.350000E+02
3.350000E+02
3.350000E+02
3.350000E+02
3.350000E+02
3.350000E+02
3.350000E+02
3.350000E+02
3.350000E+02
3.350000E+02
3.400000E+02
3.400000E+02
3.400000E+02
3.400000E+02
3.400000E+02
3.400000E+02
3.400000E+02
3.400000E+02
3.400000E+02
3.400000E+02
3.400000E+02
3.400000E+02
3.400000E+02
3.400000E+02
3.400000E+02
3.400000E+02
3.400000E+02
3.400000E+02
3.400000E+02
3.400000E+02
3.400000E+02
3.400000E+02
3.400000E+02
3.400000E+02
3.400000E+02
3.400000E+02
3.400000E+02
3.400000E+02
3.400000E+02
3.400000E+02
3.400000E+02
3.400000E+02
3.400000E+02
3.400000E+02
3.400000E+02
3.400000E+02
3.400000E+02
3.400000E+02
3.400000E+02
3.400000E+02
3.400000E+02
3.400000E+02
3.400000E+02
3.400000E+02
3.400000E+02
3.400000E+02
3.400000E+02
3.400000E+02
3.400000E+02
3.400000E+02
3.400000E+02
3.400000E+02
3.400000E+02
3.400000E+02
3.400000E+02
3.400000E+02
3.400000E+02
3.400000E+02
3.400000E+02
3.400000E+02
3.400000E+02
3.400000E+02
3.400000E+02
3.400000E+02
3.400000E+02
3.400000E+02
3.400000E+02
3.400000E+02
3.400000E+02
3.400000E+02
3.400000E+02
3.400000E+02
3.400000E+02
3.400000E+02
3.400000E+02
3.400000E+02
3.400000E+02
3.400000E+02
3.400000E+02
3.400000E+02
3.400000E+02
3.400000E+02
3.400000E+02
3.400000E+02
3.400000E+02
3.400000E+02
3.400000E+02
3.400000E+02
3.400000E+02
3.400000E+02
3.400000E+02
3.400000E+02
3.400000E+02
3.400000E+02
3.400000E+02
3.400000E+02
3.400000E+02
3.400000E+02
3.400000E+02
3.400000E+02
3.400000E+02
3.400000E+02
3.400000E+02
3.400000E+02
3.400000E+02
3.400000E+02
3.400000E+02
3.400000E+02
3.400000E+02
3.400000E+02
3.400000E+02
3.400000E+02
3.400000E+02
3.400000E+02
3.400000E+02
3.400000E+02
3.400000E+02
3.400000E+02
3.400000E+02
3.400000E+02
3.400000E+02
3.400000E+02
3.400000E+02
3.400000E+02
3.400000E+02
3.400000E+02
3.400000E+02
3.400000E+02
3.400000E+02
3.400000E+02
3.400000E+02
3.400000E+02
3.400000E+02
3.400000E+02
3.400000E+02
3.400000E+02
3.400000E+02
3.400000E+02
3.400000E+02
3.400000E+02
3.400000E+02
3.400000E+02
3.400000E+02
3.400000E+02
3.400000E+02
3.400000E+02
3.400000E+02
3.400000E+02
3.400000E+02
3.400000E+02
3.400000E+02
3.400000E+02
3.400000E+02
3.400000E+02
3.400000E+02
3.400000E+02
3.400000E+02
3.400000E+02
3.400000E+02
3.400000E+02
3.400000E+02
3.400000E+02
3.400000E+02
3.400000E+02
3.400000E+02
3.400000E+02
3.400000E+02
3.400000E+02
3.400000E+02
3.400000E+02
3.400000E+02
3.400000E+02
3.400000E+02
3.400000E+02
3.400000E+02
3.400000E+02
3.400000E+02
3.400000E+02
3.400000E+02
3.400000E+02
3.400000E+02
3.400000E+02
3.400000E+02
3.400000E+02
3.400000E+02
3.400000E+02
3.400000E+02
3.400000E+02
3.400000E+02
3.400000E+02
3.400000E+02
3.400000E+02
3.400000E+02
3.400000E+02
3.400000E+02
3.400000E+02
3.400000E+02
3.400000E+02
3.400000E+02
3.400000E+02
3.400000E+02
3.450000E+02
3.450000E+02
3.450000E+02
3.450000E+02
3.450000E+02
3.450000E+02
3.450000E+02
3.450000E+02
3.450000E+02
3.450000E+02
3.450000E+02
3.450000E+02
3.450000E+02
3.450000E+02
3.450000E+02
3.450000E+02
3.450000E+02
3.450000E+02
3.450000E+02
3.450000E+02
3.450000E+02
3.450000E+02
3.450000E+02
3.450000E+02
3.450000E+02
3.450000E+02
3.450000E+02
3.450000E+02
3.450000E+02
3.450000E+02
3.450000E+02
3.450000E+02
3.450000E+02
3.450000E+02
3.450000E+02
3.450000E+02
3.450000E+02
3.450000E+02
3.450000E+02
3.450000E+02
3.450000E+02
3.450000E+02
3.450000E+02
3.450000E+02
3.450000E+02
3.450000E+02
3.450000E+02
3.450000E+02
3.450000E+02
3.450000E+02
3.450000E+02
3.450000E+02
3.450000E+02
3.450000E+02
3.450000E+02
3.450000E+02
3.450000E+02
3.450000E+02
3.450000E+02
3.450000E+02
3.450000E+02
3.450000E+02
3.450000E+02
3.450000E+02
3.450000E+02
3.450000E+02
3.450000E+02
3.450000E+02
3.450000E+02
3.450000E+02
3.450000E+02
3.450000E+02
3.450000E+02
3.450000E+02
3.450000E+02
3.450000E+02
3.450000E+02
3.450000E+02
3.450000E+02
3.450000E+02
3.450000E+02
3.450000E+02
3.450000E+02
3.450000E+02
3.450000E+02
3.450000E+02
3.450000E+02
3.450000E+02
3.450000E+02
3.450000E+02
3.450000E+02
3.450000E+02
3.450000E+02
3.450000E+02
3.450000E+02
3.450000E+02
3.450000E+02
3.450000E+02
3.450000E+02
3.450000E+02
3.450000E+02
3.450000E+02
3.450000E+02
3.450000E+02
3.450000E+02
3.450000E+02
3.450000E+02
3.450000E+02
3.450000E+02
3.450000E+02
3.450000E+02
3.450000E+02
3.450000E+02
3.450000E+02
3.450000E+02
3.450000E+02
3.450000E+02
3.450000E+02
3.450000E+02
3.450000E+02
3.450000E+02
3.450000E+02
3.450000E+02
3.450000E+02
3.450000E+02
3.450000E+02
3.450000E+02
3.450000E+02
3.450000E+02
3.450000E+02
3.450000E+02
3.450000E+02
3.450000E+02
3.450000E+02
3.450000E+02
3.450000E+02
3.450000E+02
3.450000E+02
3.450000E+02
3.450000E+02
3.450000E+02
3.450000E+02
3.450000E+02
3.450000E+02
3.450000E+02
3.450000E+02
3.450000E+02
3.450000E+02
3.450000E+02
3.450000E+02
3.450000E+02
3.450000E+02
3.450000E+02
3.450000E+02
3.450000E+02
3.450000E+02
3.450000E+02
3.450000E+02
3.450000E+02
3.450000E+02
3.450000E+02
3.450000E+02
3.450000E+02
3.450000E+02
3.450000E+02
3.450000E+02
3.450000E+02
3.450000E+02
3.450000E+02
3.450000E+02
3.450000E+02
3.450000E+02
3.450000E+02
3.450000E+02
3.450000E+02
3.450000E+02
3.450000E+02
3.450000E+02
3.450000E+02
3.450000E+02
3.450000E+02
3.450000E+02
3.450000E+02
3.450000E+02
3.450000E+02
3.450000E+02
3.450000E+02
3.450000E+02
3.450000E+02
3.450000E+02
3.450000E+02
3.450000E+02
3.450000E+02
3.450000E+02
3.450000E+02
3.450000E+02
3.450000E+02
3.450000E+02
3.450000E+02
3.450000E+02
3.450000E+02
3.500000E+02
3.500000E+02
3.500000E+02
3.500000E+02
3.500000E+02
3.500000E+02
3.500000E+02
3.500000E+02
3.500000E+02
3.500000E+02
3.500000E+02
3.500000E+02
3.500000E+02
3.500000E+02
3.500000E+02
3.500000E+02
3.500000E+02
3.500000E+02
3.500000E+02
3.500000E+02
3.500000E+02
3.500000E+02
3.500000E+02
3.500000E+02
3.500000E+02
3.500000E+02
3.500000E+02
3.500000E+02
3.500000E+02
3.500000E+02
3.500000E+02
3.500000E+02
3.500000E+02
3.500000E+02
3.500000E+02
3.500000E+02
3.500000E+02
3.500000E+02
3.500000E+02
3.500000E+02
3.500000E+02
3.500000E+02
3.500000E+02
3.500000E+02
3.500000E+02
3.500000E+02
3.500000E+02
3.500000E+02
3.500000E+02
3.500000E+02
3.500000E+02
3.500000E+02
3.500000E+02
3.500000E+02
3.500000E+02
3.500000E+02
3.500000E+02
3.500000E+02
3.500000E+02
3.500000E+02
3.500000E+02
3.500000E+02
3.500000E+02
3.500000E+02
3.500000E+02
3.500000E+02
3.500000E+02
3.500000E+02
3.500000E+02
3.500000E+02
3.500000E+02
3.500000E+02
3.500000E+02
3.500000E+02
3.500000E+02
3.500000E+02
3.500000E+02
3.500000E+02
3.500000E+02
3.500000E+02
3.500000E+02
3.500000E+02
3.500000E+02
3.500000E+02
3.500000E+02
3.500000E+02
3.500000E+02
3.500000E+02
3.500000E+02
3.500000E+02
3.500000E+02
3.500000E+02
3.500000E+02
3.500000E+02
3.500000E+02
3.500000E+02
3.500000E+02
3.500000E+02
3.500000E+02
3.500000E+02
3.500000E+02
3.500000E+02
3.500000E+02
3.500000E+02
3.500000E+02
3.500000E+02
3.500000E+02
3.500000E+02
3.500000E+02
3.500000E+02
3.500000E+02
3.500000E+02
3.500000E+02
3.500000E+02
3.500000E+02
3.500000E+02
3.500000E+02
3.500000E+02
3.500000E+02
3.500000E+02
3.500000E+02
3.500000E+02
3.500000E+02
3.500000E+02
3.500000E+02
3.500000E+02
3.500000E+02
3.500000E+02
3.500000E+02
3.500000E+02
3.500000E+02
3.500000E+02
3.500000E+02
3.500000E+02
3.500000E+02
3.500000E+02
3.500000E+02
3.500000E+02
3.500000E+02
3.500000E+02
3.500000E+02
3.500000E+02
3.500000E+02
3.500000E+02
3.500000E+02
3.500000E+02
3.500000E+02
3.500000E+02
3.500000E+02
3.500000E+02
3.500000E+02
3.500000E+02
3.500000E+02
3.500000E+02
3.500000E+02
3.500000E+02
3.500000E+02
3.500000E+02
3.500000E+02
3.500000E+02
3.500000E+02
3.500000E+02
3.500000E+02
3.500000E+02
3.500000E+02
3.500000E+02
3.500000E+02
3.500000E+02
3.500000E+02
3.500000E+02
3.500000E+02
3.500000E+02
3.500000E+02
3.500000E+02
3.500000E+02
3.500000E+02
3.500000E+02
3.500000E+02
3.500000E+02
3.500000E+02
3.500000E+02
3.500000E+02
3.500000E+02
3.500000E+02
3.500000E+02
3.500000E+02
3.500000E+02
3.500000E+02
3.500000E+02
3.500000E+02
3.500000E+02
3.500000E+02
3.500000E+02
3.500000E+02
3.500000E+02
3.500000E+02
3.500000E+02
3.500000E+02
3.500000E+02
3.500000E+02
3.500000E+02
3.550000E+02
3.550000E+02
3.550000E+02
3.550000E+02
3.550000E+02
3.550000E+02
3.550000E+02
3.550000E+02
3.550000E+02
3.550000E+02
3.550000E+02
3.550000E+02
3.550000E+02
3.550000E+02
3.550000E+02
3.550000E+02
3.550000E+02
3.550000E+02
3.550000E+02
3.550000E+02
3.550000E+02
3.550000E+02
3.550000E+02
3.550000E+02
3.550000E+02
3.550000E+02
3.550000E+02
3.550000E+02
3.550000E+02
3.550000E+02
3.550000E+02
3.550000E+02
3.550000E+02
3.550000E+02
3.550000E+02
3.550000E+02
3.550000E+02
3.550000E+02
3.550000E+02
3.550000E+02
3.550000E+02
3.550000E+02
3.550000E+02
3.550000E+02
3.550000E+02
3.550000E+02
3.550000E+02
3.550000E+02
3.550000E+02
3.550000E+02
3.550000E+02
3.550000E+02
3.550000E+02
3.550000E+02
3.550000E+02
3.550000E+02
3.550000E+02
3.550000E+02
3.550000E+02
3.550000E+02
3.550000E+02
3.550000E+02
3.550000E+02
3.550000E+02
3.550000E+02
3.550000E+02
3.550000E+02
3.550000E+02
3.550000E+02
3.550000E+02
3.550000E+02
3.550000E+02
3.550000E+02
3.550000E+02
3.550000E+02
3.550000E+02
3.550000E+02
3.550000E+02
3.550000E+02
3.550000E+02
3.550000E+02
3.550000E+02
3.550000E+02
3.550000E+02
3.550000E+02
3.550000E+02
3.550000E+02
3.550000E+02
3.550000E+02
3.550000E+02
3.550000E+02
3.550000E+02
3.550000E+02
3.550000E+02
3.550000E+02
3.550000E+02
3.550000E+02
3.550000E+02
3.550000E+02
3.550000E+02
3.550000E+02
3.550000E+02
3.550000E+02
3.550000E+02
3.550000E+02
3.550000E+02
3.550000E+02
3.550000E+02
3.550000E+02
3.550000E+02
3.550000E+02
3.550000E+02
3.550000E+02
3.550000E+02
3.550000E+02
3.550000E+02
3.550000E+02
3.550000E+02
3.550000E+02
3.550000E+02
3.550000E+02
3.550000E+02
3.550000E+02
3.550000E+02
3.550000E+02
3.550000E+02
3.550000E+02
3.550000E+02
3.550000E+02
3.550000E+02
3.550000E+02
3.550000E+02
3.550000E+02
3.550000E+02
3.550000E+02
3.550000E+02
3.550000E+02
3.550000E+02
3.550000E+02
3.550000E+02
3.550000E+02
3.550000E+02
3.550000E+02
3.550000E+02
3.550000E+02
3.550000E+02
3.550000E+02
3.550000E+02
3.550000E+02
3.550000E+02
3.550000E+02
3.550000E+02
3.550000E+02
3.550000E+02
3.550000E+02
3.550000E+02
3.550000E+02
3.550000E+02
3.550000E+02
3.550000E+02
3.550000E+02
3.550000E+02
3.550000E+02
3.550000E+02
3.550000E+02
3.550000E+02
3.550000E+02
3.550000E+02
3.550000E+02
3.550000E+02
3.550000E+02
3.550000E+02
3.550000E+02
3.550000E+02
3.550000E+02
3.550000E+02
3.550000E+02
3.550000E+02
3.550000E+02
3.550000E+02
3.550000E+02
3.550000E+02
3.550000E+02
3.550000E+02
3.550000E+02
3.550000E+02
3.550000E+02
3.550000E+02
3.550000E+02
3.550000E+02
3.550000E+02
3.550000E+02
3.550000E+02
3.550000E+02
3.550000E+02
3.550000E+02
3.550000E+02
3.550000E+02
3.550000E+02
3.550000E+02
3.550000E+02
Thickness
-6.201549E-04
-5.169729E-04
-3.872282E-04
-3.522556E-04
-4.767309E-04
-3.778546E-04
-2.224509E-04
6.054534E-02
5.605956E-02
-5.340364E-03
1.995635E-02
6.097538E-02
-2.588943E-02
9.481310E-04
-3.470693E-05
3.570481E-04
9.439284E-04
1.328279E-03
2.115229E-03
2.750057E-03
2.488891E-03
4.899449E-03
5.181935E-03
5.404503E-03
5.746688E-03
7.324328E-03
8.645037E-03
8.900451E-03
1.123820E-02
1.456734E-02
1.471599E-02
1.608434E-02
1.888448E-02
2.217342E-02
2.476095E-02
2.983850E-02
3.382234E-02
3.837609E-02
4.565401E-02
5.274453E-02
5.885313E-02
6.873828E-02
7.437560E-02
8.727331E-02
1.000075E-01
1.110945E-01
1.278348E-01
1.402539E-01
1.549110E-01
1.698577E-01
1.858550E-01
2.025280E-01
2.187629E-01
2.328981E-01
2.518718E-01
2.697170E-01
2.856514E-01
3.037612E-01
3.239577E-01
3.468402E-01
3.796870E-01
3.947952E-01
4.067303E-01
4.261512E-01
4.478928E-01
4.706768E-01
5.237331E-01
5.259414E-01
5.423294E-01
6.018233E-01
6.066170E-01
6.231051E-01
6.485911E-01
6.786430E-01
7.372156E-01
7.410722E-01
6.894355E-01
6.742610E-01
7.674217E-01
7.828747E-01
8.057306E-01
8.302011E-01
8.544582E-01
8.271941E-01
8.949734E-01
8.703483E-01
8.604869E-01
8.310478E-01
8.143865E-01
8.519504E-01
9.126944E-01
8.706522E-01
8.525203E-01
8.013210E-01
8.750586E-01
9.105671E-01
8.815256E-01
8.934140E-01
8.347204E-01
8.720918E-01
8.617370E-01
8.195748E-01
8.036317E-01
8.430705E-01
8.310618E-01
8.134323E-01
8.004306E-01
7.589466E-01
7.199200E-01
7.227943E-01
7.023431E-01
7.128957E-01
7.121161E-01
6.681557E-01
6.636529E-01
6.353661E-01
5.949128E-01
6.041308E-01
5.681407E-01
6.079798E-01
5.517218E-01
5.222144E-01
5.039088E-01
4.883875E-01
4.767078E-01
4.643308E-01
4.284511E-01
4.084036E-01
3.768011E-01
3.613558E-01
3.384355E-01
3.189253E-01
3.059743E-01
2.897005E-01
2.676148E-01
2.522909E-01
2.345593E-01
2.176082E-01
1.997395E-01
1.815190E-01
1.667810E-01
1.496857E-01
1.380018E-01
1.254570E-01
1.090398E-01
9.525718E-02
8.458381E-02
7.414597E-02
6.398757E-02
5.558860E-02
5.155294E-02
4.416332E-02
3.900055E-02
3.364257E-02
2.960781E-02
2.523998E-02
2.314884E-02
1.939569E-02
1.620358E-02
1.484124E-02
1.362397E-02
1.157681E-02
1.057379E-02
8.985973E-03
7.383986E-03
6.652401E-03
7.502485E-03
7.427851E-03
6.423738E-03
5.566046E-03
5.457872E-03
3.857131E-03
3.764361E-03
3.592652E-03
3.233668E-03
2.957265E-03
3.282714E-03
2.509331E-03
2.284898E-03
1.839226E-03
2.702460E-03
2.744878E-03
1.360134E-03
1.169042E-03
1.250607E-03
3.359869E-04
2.981460E-04
6.650512E-04
1.042430E-03
1.105695E-03
1.029556E-03
5.186110E-04
-2.014216E-04
5.133874E-05
1.739075E-04
7.228763E-04
2.054512E-05
8.301743E-05
4.883414E-04
2.115272E-04
-3.085784E-05
-4.338599E-04
-4.392268E-04
-2.654969E-04
-3.042091E-04
-4.847259E-04
-5.340764E-04
-2.276549E-04
1.724736E-01
1.271552E-01
7.468556E-03
-3.255523E-02
-2.763900E-02
3.341802E-03
1.507213E-03
1.058687E-03
9.393624E-04
1.618478E-03
3.038284E-03
1.855598E-03
2.282478E-03
4.006589E-03
4.435188E-03
5.555668E-03
5.649532E-03
6.917421E-03
7.323174E-03
8.756531E-03
9.054921E-03
1.137077E-02
1.347935E-02
1.507818E-02
1.587490E-02
1.795613E-02
2.087446E-02
2.522967E-02
2.850698E-02
3.289770E-02
3.731435E-02
4.619264E-02
5.347013E-02
5.960277E-02
6.546559E-02
7.609446E-02
8.748050E-02
9.943097E-02
1.114521E-01
1.259612E-01
1.409640E-01
1.548075E-01
1.694426E-01
1.841674E-01
2.031722E-01
2.169885E-01
2.325699E-01
2.519944E-01
2.737777E-01
2.898304E-01
3.075754E-01
3.244991E-01
3.513057E-01
3.800404E-01
3.977159E-01
4.186991E-01
4.286293E-01
4.469687E-01
4.840077E-01
5.241111E-01
5.232232E-01
5.312666E-01
5.873620E-01
6.062607E-01
6.433958E-01
6.587408E-01
6.769351E-01
7.468368E-01
7.700533E-01
6.936981E-01
6.672426E-01
7.726872E-01
7.902011E-01
8.320185E-01
8.698636E-01
8.583533E-01
8.250476E-01
9.212503E-01
8.799615E-01
8.537474E-01
8.266668E-01
8.246384E-01
8.530744E-01
9.003486E-01
8.812195E-01
8.440016E-01
7.775476E-01
8.668286E-01
8.968254E-01
8.787172E-01
8.972651E-01
8.356033E-01
8.917945E-01
8.786104E-01
8.201806E-01
8.000696E-01
8.493869E-01
8.237603E-01
7.837679E-01
7.875189E-01
7.454282E-01
7.281250E-01
7.271524E-01
7.121759E-01
7.333946E-01
6.942742E-01
6.503479E-01
6.566762E-01
6.435741E-01
6.024295E-01
6.220371E-01
5.735758E-01
6.160842E-01
5.470988E-01
5.392198E-01
5.055522E-01
4.815840E-01
4.810672E-01
4.569250E-01
4.259410E-01
4.001102E-01
3.831370E-01
3.573334E-01
3.393292E-01
3.195879E-01
3.038540E-01
2.897797E-01
2.664076E-01
2.514362E-01
2.335087E-01
2.165122E-01
2.005602E-01
1.815705E-01
1.671825E-01
1.514589E-01
1.359569E-01
1.246929E-01
1.090801E-01
9.778395E-02
8.557371E-02
7.538503E-02
6.832417E-02
5.945125E-02
5.170166E-02
4.410517E-02
3.780177E-02
3.419413E-02
2.990524E-02
2.583379E-02
2.243685E-02
1.999756E-02
1.739916E-02
1.430851E-02
1.294108E-02
1.190946E-02
9.750708E-03
8.072802E-03
7.385511E-03
7.257312E-03
6.945607E-03
6.256927E-03
6.031417E-03
5.144693E-03
3.828366E-03
4.060903E-03
3.759592E-03
3.743707E-03
4.545715E-03
4.799103E-03
3.258287E-03
2.732801E-03
2.803105E-03
2.746669E-03
2.219418E-03
2.349407E-03
1.824238E-03
2.108168E-03
2.047472E-03
7.299950E-04
5.757040E-04
4.816174E-04
3.215952E-04
8.072553E-04
5.495839E-04
-1.998483E-05
-7.071485E-05
-7.671166E-05
-1.815731E-04
4.485818E-04
6.145749E-04
2.819663E-04
1.204910E-03
8.204623E-04
6.670308E-04
-5.908181E-04
-6.961184E-04
-7.189891E-04
-3.123215E-04
5.270576E-04
-2.880376E-04
-1.381207E-04
-4.946836E-02
7.435223E-02
1.435228E-03
4.952511E-02
1.144587E-01
-1.988730E-03
1.234802E-03
1.125180E-03
9.030644E-04
1.873783E-03
2.257675E-03
2.023370E-03
2.583590E-03
4.939067E-03
3.683460E-03
4.514980E-03
5.980219E-03
7.257249E-03
7.296953E-03
8.753447E-03
9.258367E-03
1.229029E-02
1.215268E-02
1.454545E-02
1.562231E-02
1.790322E-02
2.087391E-02
2.659998E-02
2.814132E-02
3.242228E-02
3.552055E-02
4.498864E-02
5.205155E-02
5.928140E-02
6.646360E-02
7.589903E-02
8.627388E-02
9.913243E-02
1.103612E-01
1.267151E-01
1.418263E-01
1.545396E-01
1.687272E-01
1.838529E-01
2.035299E-01
2.175397E-01
2.330891E-01
2.526846E-01
2.704360E-01
2.926216E-01
3.051979E-01
3.263203E-01
3.481948E-01
3.753553E-01
4.081257E-01
4.185076E-01
4.269921E-01
4.579012E-01
4.856300E-01
5.108391E-01
5.230745E-01
5.381341E-01
5.790575E-01
6.160798E-01
6.171581E-01
6.484216E-01
6.769440E-01
7.606443E-01
7.707164E-01
7.023994E-01
6.883805E-01
7.875277E-01
8.134433E-01
8.355981E-01
8.696321E-01
8.442991E-01
8.493014E-01
8.997478E-01
8.738979E-01
8.456873E-01
8.164876E-01
8.246080E-01
8.634570E-01
8.742026E-01
8.875246E-01
8.390475E-01
8.005792E-01
8.684113E-01
8.963426E-01
8.647206E-01
8.780336E-01
8.456355E-01
8.887270E-01
8.921115E-01
8.260637E-01
7.991223E-01
8.234061E-01
8.089087E-01
7.787011E-01
7.635437E-01
7.255754E-01
7.477261E-01
7.473808E-01
7.237610E-01
7.394902E-01
6.999678E-01
6.485663E-01
6.489146E-01
6.654008E-01
6.100616E-01
6.201257E-01
5.793667E-01
6.039167E-01
5.533721E-01
5.471857E-01
5.164519E-01
4.828565E-01
4.714770E-01
4.473637E-01
4.313162E-01
4.089638E-01
3.771281E-01
3.570081E-01
3.395123E-01
3.252227E-01
3.074252E-01
2.924338E-01
2.689193E-01
2.515317E-01
2.329174E-01
2.165247E-01
2.032907E-01
1.816088E-01
1.669325E-01
1.512327E-01
1.365982E-01
1.270563E-01
1.112758E-01
9.735355E-02
8.646503E-02
7.479860E-02
6.719317E-02
5.948604E-02
4.942115E-02
4.323025E-02
3.759435E-02
3.200296E-02
2.947839E-02
2.605992E-02
2.229881E-02
2.054101E-02
1.838859E-02
1.472596E-02
1.434162E-02
1.253063E-02
1.014205E-02
9.093751E-03
7.885851E-03
7.673843E-03
6.848231E-03
5.955253E-03
6.104661E-03
5.448939E-03
3.548538E-03
4.580509E-03
4.138116E-03
3.907474E-03
4.588792E-03
5.241406E-03
3.187401E-03
2.941752E-03
3.207394E-03
2.609119E-03
2.142143E-03
1.658569E-03
1.941683E-03
2.823712E-03
3.146060E-03
1.572723E-03
1.532291E-03
8.156789E-04
3.779493E-05
9.085728E-04
1.039082E-03
3.909535E-05
5.939145E-04
5.170282E-04
6.623089E-05
4.449223E-03
1.146736E-03
7.816166E-04
4.247158E-04
6.683532E-04
1.540763E-03
-3.705156E-04
-4.074032E-04
-5.102493E-04
-1.296517E-03
1.851366E-03
5.018797E-04
2.568575E-04
-2.300750E-01
-9.512003E-03
-1.607554E-03
3.031628E-02
2.558092E-01
6.270468E-03
7.945156E-04
1.338506E-03
1.061882E-03
1.662417E-03
2.099151E-03
2.216339E-03
3.301774E-03
3.547546E-03
4.426381E-03
4.735573E-03
5.196921E-03
5.871444E-03
6.304249E-03
8.323659E-03
9.290798E-03
1.072954E-02
1.218478E-02
1.370118E-02
1.565615E-02
1.848621E-02
2.099261E-02
2.507732E-02
2.834426E-02
3.195271E-02
3.783199E-02
4.391697E-02
5.153142E-02
5.878701E-02
6.809349E-02
7.732477E-02
8.690732E-02
9.847588E-02
1.115631E-01
1.270137E-01
1.404120E-01
1.533389E-01
1.667739E-01
1.836889E-01
2.023025E-01
2.174422E-01
2.343863E-01
2.548123E-01
2.708908E-01
2.908211E-01
3.063383E-01
3.267022E-01
3.477086E-01
3.772906E-01
3.903671E-01
4.154963E-01
4.339829E-01
4.721791E-01
4.912459E-01
5.203030E-01
5.287090E-01
5.359490E-01
5.845515E-01
5.993855E-01
6.055322E-01
6.450351E-01
6.607886E-01
7.727727E-01
7.467197E-01
6.896324E-01
6.953653E-01
7.854636E-01
8.128731E-01
8.557344E-01
8.821310E-01
8.175479E-01
8.371625E-01
9.300247E-01
8.569049E-01
8.488778E-01
8.360176E-01
8.225332E-01
8.582260E-01
8.648046E-01
8.898994E-01
8.593698E-01
8.215632E-01
8.826418E-01
8.918388E-01
8.730970E-01
8.809009E-01
8.611442E-01
8.704552E-01
8.712874E-01
8.287359E-01
8.109082E-01
8.388543E-01
8.083072E-01
7.702025E-01
7.519055E-01
7.572322E-01
7.636166E-01
7.465816E-01
7.210914E-01
7.362286E-01
7.123428E-01
6.554371E-01
6.391377E-01
6.574740E-01
6.119776E-01
6.155627E-01
5.870741E-01
5.945997E-01
5.569121E-01
5.496380E-01
5.296350E-01
4.780099E-01
4.631055E-01
4.311437E-01
4.362291E-01
4.172836E-01
3.809373E-01
3.585977E-01
3.397729E-01
3.321861E-01
3.139340E-01
2.924106E-01
2.690142E-01
2.544848E-01
2.343504E-01
2.178448E-01
2.019425E-01
1.838037E-01
1.698062E-01
1.518708E-01
1.366274E-01
1.252042E-01
1.097803E-01
9.720981E-02
8.581056E-02
7.771533E-02
6.937162E-02
5.828642E-02
4.886435E-02
4.396296E-02
3.739363E-02
3.234233E-02
2.866932E-02
2.529599E-02
2.249058E-02
2.022261E-02
1.698238E-02
1.476813E-02
1.486227E-02
1.303410E-02
1.017339E-02
9.486417E-03
7.798064E-03
7.797006E-03
6.726325E-03
6.266513E-03
6.528470E-03
5.579967E-03
4.155727E-03
4.919489E-03
4.626033E-03
3.888706E-03
3.158411E-03
2.579278E-03
2.585927E-03
2.205586E-03
2.486172E-03
2.325147E-03
2.422274E-03
2.108482E-03
3.058789E-03
2.849111E-03
1.987037E-03
6.067752E-04
1.876099E-03
1.422961E-03
3.180515E-04
7.511138E-04
1.041372E-03
9.235544E-04
8.782187E-04
6.342770E-04
5.188926E-04
9.854848E-03
4.380391E-03
1.729620E-03
1.332137E-03
4.555616E-04
5.897320E-04
-4.427296E-04
-2.587065E-04
-1.056884E-04
-7.221688E-04
4.612297E-04
1.509145E-05
-1.304510E-04
-1.665634E-01
1.087360E-02
-3.336596E-04
1.049101E-02
2.055126E-01
7.451117E-03
1.539980E-03
1.192908E-03
7.456018E-04
1.405883E-03
2.539363E-03
2.207313E-03
3.224989E-03
2.560326E-03
4.207631E-03
4.663317E-03
4.340431E-03
5.494556E-03
5.919881E-03
7.831468E-03
8.889370E-03
1.051806E-02
1.144127E-02
1.379784E-02
1.580911E-02
1.929474E-02
2.160663E-02
2.532328E-02
2.995663E-02
3.404223E-02
3.966121E-02
4.696684E-02
5.243681E-02
5.919853E-02
6.810778E-02
7.593501E-02
8.536042E-02
9.981458E-02
1.130251E-01
1.278050E-01
1.399420E-01
1.540191E-01
1.686981E-01
1.833081E-01
2.009406E-01
2.173973E-01
2.354387E-01
2.554377E-01
2.700763E-01
2.874151E-01
3.076359E-01
3.271477E-01
3.489358E-01
3.737962E-01
3.873484E-01
4.181486E-01
4.260275E-01
4.755892E-01
5.207958E-01
5.241756E-01
5.266113E-01
5.596024E-01
5.734693E-01
5.811719E-01
6.183699E-01
6.434605E-01
6.530433E-01
7.572448E-01
7.322671E-01
7.140518E-01
7.178172E-01
7.675697E-01
8.029244E-01
8.505627E-01
8.342234E-01
7.748039E-01
8.553860E-01
8.793766E-01
8.584221E-01
8.404447E-01
8.292864E-01
8.314723E-01
8.637417E-01
8.730687E-01
8.935165E-01
8.747995E-01
8.453243E-01
8.735299E-01
8.832930E-01
8.878211E-01
8.969015E-01
8.955476E-01
8.416774E-01
8.412578E-01
8.550588E-01
8.087068E-01
8.382245E-01
8.155857E-01
7.725112E-01
7.608658E-01
7.669942E-01
7.897182E-01
7.398183E-01
7.040771E-01
7.280333E-01
7.464331E-01
6.900945E-01
6.404305E-01
6.474341E-01
6.010862E-01
5.978903E-01
5.941174E-01
5.847269E-01
5.591636E-01
5.503841E-01
5.441421E-01
4.924653E-01
4.588120E-01
4.361085E-01
4.363643E-01
4.210187E-01
3.877533E-01
3.578442E-01
3.413930E-01
3.297475E-01
3.133528E-01
2.914862E-01
2.686321E-01
2.525561E-01
2.364040E-01
2.198951E-01
2.026276E-01
1.828633E-01
1.676988E-01
1.532306E-01
1.364365E-01
1.285010E-01
1.102350E-01
9.760000E-02
8.690628E-02
7.808868E-02
6.652980E-02
5.807011E-02
4.969185E-02
4.485929E-02
3.722936E-02
3.205856E-02
2.870659E-02
2.485910E-02
2.278370E-02
1.952447E-02
1.744646E-02
1.539107E-02
1.400018E-02
1.294562E-02
1.059986E-02
9.529411E-03
7.766803E-03
8.660722E-03
7.409168E-03
6.822745E-03
6.533169E-03
5.919728E-03
5.105949E-03
4.216441E-03
3.557062E-03
4.029813E-03
3.544929E-03
2.562042E-03
2.181189E-03
2.010250E-03
2.892562E-03
3.166635E-03
2.591380E-03
2.322472E-03
3.749730E-03
3.274648E-03
2.156466E-03
5.283915E-04
1.226785E-03
7.543614E-04
7.324302E-04
1.445240E-04
2.479429E-04
4.363644E-04
3.650052E-04
7.120552E-04
1.021568E-03
1.031094E-02
3.981169E-03
3.722858E-04
-2.594491E-04
-2.375241E-04
-9.061196E-06
-1.932484E-04
-1.278758E-04
-1.362358E-04
-1.113203E-03
-1.011168E-04
-1.061715E-04
-3.371122E-05
-5.994716E-02
-2.830369E-02
-9.106918E-03
1.260577E-02
5.484270E-02
1.014563E-02
1.873532E-03
1.268260E-03
9.591176E-04
1.639577E-03
1.719763E-03
1.620076E-03
2.049072E-03
2.970368E-03
3.697870E-03
4.065212E-03
4.586928E-03
5.628164E-03
6.291438E-03
6.844918E-03
8.007236E-03
9.955721E-03
1.134853E-02
1.399982E-02
1.550671E-02
1.787558E-02
2.201249E-02
2.475771E-02
3.067327E-02
3.521720E-02
3.933253E-02
4.679206E-02
5.312363E-02
5.925145E-02
6.781197E-02
7.621263E-02
8.719115E-02
9.911734E-02
1.143495E-01
1.295425E-01
1.416936E-01
1.555748E-01
1.693405E-01
1.849736E-01
2.036782E-01
2.215531E-01
2.369001E-01
2.561268E-01
2.730057E-01
2.878916E-01
3.084884E-01
3.289703E-01
3.456135E-01
3.705938E-01
3.809465E-01
4.122279E-01
4.368080E-01
4.738658E-01
5.254555E-01
5.393672E-01
5.307362E-01
5.491679E-01
5.705724E-01
5.911749E-01
6.505528E-01
6.642823E-01
6.521837E-01
7.429305E-01
6.944591E-01
7.375619E-01
7.447364E-01
7.696209E-01
7.983062E-01
8.375497E-01
7.840720E-01
7.619182E-01
8.777032E-01
8.563831E-01
8.479310E-01
8.431445E-01
8.396661E-01
8.473378E-01
8.701128E-01
8.699092E-01
9.049404E-01
8.814175E-01
8.409688E-01
8.685497E-01
8.775327E-01
8.967268E-01
9.030196E-01
8.916356E-01
8.259476E-01
8.336651E-01
8.790568E-01
8.159279E-01
8.356306E-01
8.254436E-01
7.935223E-01
7.800648E-01
7.810618E-01
7.810689E-01
7.368239E-01
6.868272E-01
7.270321E-01
7.593570E-01
7.127268E-01
6.511360E-01
6.424328E-01
6.027232E-01
5.947260E-01
5.888093E-01
5.723524E-01
5.564510E-01
5.631119E-01
5.391335E-01
4.859462E-01
4.657288E-01
4.412219E-01
4.279144E-01
4.231682E-01
3.981367E-01
3.616271E-01
3.400444E-01
3.274655E-01
3.103580E-01
2.892439E-01
2.688026E-01
2.541740E-01
2.399045E-01
2.191236E-01
2.008044E-01
1.822706E-01
1.658398E-01
1.523307E-01
1.368325E-01
1.239035E-01
1.122789E-01
9.742165E-02
8.472609E-02
7.549333E-02
6.871930E-02
5.770557E-02
5.086223E-02
4.358990E-02
3.737855E-02
3.331541E-02
2.939451E-02
2.609647E-02
2.329640E-02
2.050202E-02
1.790215E-02
1.564556E-02
1.361100E-02
1.236027E-02
1.078737E-02
9.453710E-03
8.874606E-03
8.124050E-03
7.574351E-03
7.179963E-03
6.885252E-03
6.099242E-03
4.709738E-03
4.781075E-03
3.826534E-03
3.288159E-03
3.834727E-03
3.368015E-03
2.985871E-03
2.162578E-03
2.604823E-03
2.252666E-03
2.587689E-03
1.634551E-03
2.122091E-03
1.147763E-03
1.131287E-03
1.022930E-03
1.168555E-03
1.244532E-03
1.067951E-03
1.515059E-04
6.801509E-04
7.423301E-04
1.123040E-04
6.580951E-04
8.188367E-04
1.171633E-02
3.272283E-03
1.412356E-03
8.821971E-04
3.714453E-04
-5.036280E-05
-2.086439E-04
-5.427899E-04
-5.704728E-04
-6.525835E-04
-3.877097E-04
-1.784731E-04
-4.262957E-04
-1.865905E-01
-3.914373E-03
3.266749E-03
1.719794E-02
2.056583E-01
-2.461007E-02
1.552982E-03
7.729073E-04
9.783533E-04
1.511445E-03
8.170764E-04
1.413717E-03
2.720718E-03
3.439492E-03
3.766121E-03
4.043631E-03
5.573784E-03
6.379747E-03
6.930148E-03
8.273628E-03
9.190323E-03
9.860804E-03
1.172159E-02
1.498254E-02
1.670658E-02
1.846251E-02
2.207430E-02
2.399130E-02
2.965432E-02
3.486446E-02
3.877777E-02
4.503918E-02
5.337923E-02
5.903730E-02
6.836660E-02
7.704268E-02
9.063871E-02
9.959506E-02
1.172928E-01
1.306067E-01
1.431954E-01
1.563867E-01
1.703501E-01
1.867480E-01
2.053618E-01
2.235845E-01
2.365144E-01
2.542588E-01
2.753610E-01
2.912878E-01
3.097689E-01
3.230806E-01
3.432871E-01
3.694652E-01
3.857376E-01
4.080198E-01
4.271498E-01
4.469470E-01
5.195301E-01
5.403854E-01
5.254403E-01
5.667775E-01
5.881134E-01
6.010993E-01
6.654130E-01
6.751541E-01
6.837966E-01
7.065819E-01
6.869817E-01
7.257134E-01
7.503014E-01
7.988819E-01
8.147359E-01
8.009056E-01
7.366773E-01
7.845382E-01
8.383924E-01
8.155872E-01
8.310701E-01
8.492554E-01
8.477129E-01
8.768805E-01
8.741617E-01
8.583346E-01
9.278078E-01
8.764382E-01
8.362214E-01
8.529581E-01
8.547454E-01
8.842201E-01
8.992933E-01
8.737346E-01
8.500105E-01
8.506182E-01
8.782644E-01
8.414646E-01
8.313971E-01
8.393712E-01
7.896212E-01
8.149842E-01
7.792978E-01
7.591886E-01
7.463556E-01
7.020583E-01
7.109672E-01
7.639665E-01
6.897036E-01
6.660966E-01
6.513740E-01
6.156135E-01
6.128567E-01
5.945035E-01
5.757068E-01
5.536665E-01
5.663113E-01
5.312470E-01
4.953595E-01
4.793432E-01
4.408864E-01
4.363473E-01
4.183271E-01
3.863016E-01
3.626826E-01
3.360023E-01
3.236664E-01
3.077610E-01
2.874143E-01
2.714999E-01
2.556119E-01
2.394536E-01
2.192348E-01
2.002430E-01
1.811933E-01
1.656960E-01
1.533116E-01
1.369112E-01
1.237129E-01
1.097425E-01
9.538796E-02
8.400060E-02
7.326581E-02
6.468821E-02
5.773627E-02
4.901903E-02
4.299883E-02
4.008895E-02
3.621699E-02
3.172832E-02
2.756340E-02
2.345414E-02
2.146726E-02
1.831883E-02
1.606142E-02
1.396078E-02
1.180738E-02
9.424140E-03
9.543322E-03
9.924870E-03
7.867455E-03
7.410535E-03
6.448219E-03
7.295390E-03
5.707119E-03
3.991670E-03
4.552162E-03
3.160299E-03
2.492285E-03
2.914840E-03
1.807078E-03
2.573412E-03
1.720568E-03
1.994620E-03
1.498511E-03
1.684392E-03
6.180302E-04
3.968293E-04
6.291683E-04
8.066776E-04
5.174718E-04
7.365058E-04
1.216142E-03
1.052310E-03
8.566081E-04
6.773079E-04
6.650351E-04
5.279628E-04
1.867509E-03
1.902109E-03
3.750285E-03
4.220413E-03
4.311240E-03
2.247897E-03
3.631801E-04
-2.228806E-04
-2.387388E-04
-5.747395E-04
-3.671662E-04
-2.651913E-04
-4.273784E-04
-4.509147E-04
-5.761376E-04
-1.107199E-01
-1.914118E-02
-1.365178E-02
-4.845755E-03
5.185519E-02
-1.038439E-02
1.329531E-03
5.372002E-04
1.622364E-03
1.397244E-03
1.856544E-03
2.368468E-03
2.839137E-03
4.938515E-03
4.974431E-03
5.704217E-03
6.516929E-03
7.258708E-03
7.976867E-03
8.644910E-03
9.511674E-03
9.929649E-03
1.217764E-02
1.547946E-02
1.746791E-02
1.907206E-02
2.222473E-02
2.646507E-02
2.980254E-02
3.399319E-02
3.820764E-02
4.588916E-02
5.343208E-02
6.089837E-02
6.793993E-02
7.885341E-02
9.132287E-02
1.036009E-01
1.164306E-01
1.288017E-01
1.428675E-01
1.566969E-01
1.756406E-01
1.886304E-01
2.033348E-01
2.223974E-01
2.382902E-01
2.554698E-01
2.740012E-01
2.902312E-01
3.109229E-01
3.254839E-01
3.404791E-01
3.649103E-01
3.857873E-01
4.023746E-01
4.250488E-01
4.446406E-01
5.123545E-01
5.314861E-01
5.283721E-01
5.573077E-01
5.982509E-01
6.042336E-01
6.579854E-01
6.574658E-01
6.771273E-01
7.080549E-01
6.633250E-01
7.229494E-01
7.444209E-01
8.278210E-01
8.205205E-01
7.811358E-01
7.068853E-01
7.879435E-01
8.244721E-01
7.634760E-01
8.455643E-01
8.436623E-01
8.205705E-01
8.743820E-01
8.922140E-01
8.467442E-01
9.518719E-01
8.828767E-01
8.170111E-01
8.473415E-01
8.359855E-01
8.757778E-01
8.908573E-01
8.643803E-01
8.566054E-01
8.667853E-01
8.921797E-01
8.519660E-01
8.257588E-01
8.118214E-01
7.967355E-01
8.183926E-01
7.908358E-01
7.758545E-01
7.706383E-01
6.845373E-01
7.024997E-01
7.339232E-01
6.775126E-01
6.656805E-01
6.532404E-01
6.276371E-01
6.010677E-01
5.899123E-01
5.697883E-01
5.380245E-01
5.557623E-01
5.227464E-01
4.801137E-01
4.746834E-01
4.467137E-01
4.522868E-01
4.119506E-01
3.746527E-01
3.616910E-01
3.340339E-01
3.201530E-01
3.067272E-01
2.901519E-01
2.702359E-01
2.532401E-01
2.346144E-01
2.183588E-01
2.003783E-01
1.834340E-01
1.658576E-01
1.514862E-01
1.353784E-01
1.207770E-01
1.068942E-01
9.612733E-02
8.390170E-02
7.392324E-02
6.572914E-02
5.887832E-02
4.964269E-02
4.366095E-02
3.903161E-02
3.494944E-02
3.020579E-02
2.698204E-02
2.453165E-02
2.146432E-02
1.823906E-02
1.580455E-02
1.339363E-02
1.207882E-02
1.060597E-02
9.399722E-03
8.574830E-03
7.618127E-03
6.758622E-03
6.179729E-03
5.221847E-03
5.097530E-03
4.417155E-03
4.043209E-03
3.810648E-03
3.261164E-03
3.363413E-03
2.301102E-03
2.546029E-03
2.159223E-03
1.653546E-03
8.903973E-04
7.982114E-04
2.907389E-04
1.006185E-03
1.149902E-03
7.981525E-04
3.825585E-04
7.647439E-04
1.033071E-03
1.031429E-03
5.857005E-04
1.406996E-04
6.730642E-04
4.810850E-04
1.553152E-03
1.786673E-03
5.557509E-03
4.484755E-03
4.106904E-03
2.022379E-03
1.162460E-04
2.873024E-04
5.439400E-05
-1.985868E-04
-3.552177E-04
-3.626928E-04
-2.120881E-04
3.986893E-06
-1.548469E-04
8.365709E-02
-3.396772E-02
-1.182817E-02
2.090232E-03
-3.553600E-02
1.155248E-02
1.778043E-03
6.428812E-04
1.517458E-03
1.806022E-03
2.617000E-03
2.897572E-03
2.983010E-03
4.973574E-03
6.356111E-03
6.566746E-03
6.429379E-03
8.083136E-03
8.868703E-03
8.823125E-03
9.979636E-03
1.045453E-02
1.295678E-02
1.581194E-02
1.924066E-02
1.862256E-02
2.278321E-02
2.597296E-02
2.968391E-02
3.467662E-02
4.054140E-02
4.686961E-02
5.257385E-02
6.178443E-02
6.926986E-02
8.097208E-02
9.154294E-02
1.018302E-01
1.150878E-01
1.263468E-01
1.415155E-01
1.565272E-01
1.758226E-01
1.885082E-01
2.006096E-01
2.201590E-01
2.387346E-01
2.573964E-01
2.756354E-01
2.878829E-01
3.105126E-01
3.289805E-01
3.424469E-01
3.642106E-01
3.807764E-01
4.019862E-01
4.329577E-01
4.570470E-01
4.925801E-01
5.353649E-01
5.214586E-01
5.471877E-01
6.300896E-01
6.154322E-01
6.553065E-01
6.348011E-01
6.819027E-01
7.136429E-01
6.767592E-01
6.914878E-01
7.530076E-01
8.388729E-01
8.272337E-01
7.661488E-01
7.128294E-01
7.554983E-01
7.940463E-01
7.626819E-01
8.648926E-01
8.633827E-01
8.368496E-01
8.705650E-01
8.974708E-01
8.447584E-01
9.468218E-01
9.070368E-01
8.449685E-01
8.578585E-01
8.285151E-01
8.344396E-01
8.610026E-01
8.696141E-01
8.468193E-01
8.673837E-01
8.771057E-01
8.905404E-01
7.841568E-01
7.995167E-01
8.079706E-01
8.042787E-01
7.995039E-01
7.835418E-01
7.539485E-01
7.175107E-01
7.004137E-01
7.115886E-01
6.775796E-01
6.470187E-01
6.521510E-01
6.217757E-01
5.832011E-01
5.961016E-01
5.687493E-01
5.420345E-01
5.368588E-01
5.195032E-01
4.751792E-01
4.606521E-01
4.499555E-01
4.612335E-01
4.197727E-01
3.746452E-01
3.602654E-01
3.383937E-01
3.212603E-01
3.059273E-01
2.875256E-01
2.678263E-01
2.511401E-01
2.332083E-01
2.171494E-01
1.993848E-01
1.834473E-01
1.682430E-01
1.513174E-01
1.357131E-01
1.223907E-01
1.067245E-01
9.606518E-02
8.539780E-02
7.339827E-02
6.483667E-02
5.753915E-02
4.960205E-02
4.417688E-02
3.913144E-02
3.402533E-02
3.020716E-02
2.746491E-02
2.413365E-02
2.070065E-02
1.738141E-02
1.567702E-02
1.348143E-02
1.081569E-02
9.405112E-03
9.344444E-03
7.212720E-03
8.019015E-03
7.062405E-03
6.069947E-03
5.074027E-03
5.396723E-03
4.675671E-03
4.359209E-03
4.223255E-03
3.480989E-03
4.538291E-03
2.765112E-03
3.142883E-03
2.152213E-03
1.632374E-03
1.152302E-03
1.131456E-03
6.359573E-04
1.380610E-03
1.422549E-03
9.967638E-04
7.514255E-04
5.779907E-04
3.296830E-05
5.868754E-04
3.582643E-04
2.362594E-04
3.998178E-04
4.806942E-05
2.873338E-04
8.707858E-04
2.164590E-03
5.599168E-04
3.605774E-03
2.333429E-03
8.482151E-04
1.861304E-03
-1.521771E-04
-2.306897E-04
4.340521E-05
-8.338107E-05
-2.882482E-04
-2.108977E-04
2.980080E-04
1.446119E-02
-1.494360E-02
-1.429231E-02
1.142721E-03
-1.980031E-03
6.060799E-03
1.198130E-03
6.812890E-04
1.424690E-03
1.609992E-03
2.594104E-03
2.626214E-03
3.512298E-03
4.940192E-03
5.873230E-03
5.570005E-03
5.697834E-03
7.306575E-03
8.098209E-03
8.691458E-03
9.452056E-03
1.163256E-02
1.332864E-02
1.573496E-02
1.779178E-02
1.951640E-02
2.214073E-02
2.470260E-02
2.983737E-02
3.592686E-02
4.223541E-02
4.761840E-02
5.418337E-02
6.120639E-02
6.973475E-02
7.984113E-02
9.174570E-02
1.034458E-01
1.153910E-01
1.277631E-01
1.417864E-01
1.576413E-01
1.740636E-01
1.892910E-01
2.015138E-01
2.220798E-01
2.391686E-01
2.563438E-01
2.725761E-01
2.899149E-01
3.057788E-01
3.369046E-01
3.483510E-01
3.609598E-01
3.742366E-01
4.028576E-01
4.421410E-01
4.805491E-01
4.963321E-01
5.063342E-01
5.217449E-01
5.835281E-01
6.367668E-01
6.342718E-01
6.255641E-01
6.561851E-01
7.176896E-01
7.240463E-01
6.981167E-01
6.659583E-01
7.738581E-01
8.414419E-01
8.273440E-01
7.263172E-01
7.382590E-01
7.498587E-01
7.618935E-01
7.673538E-01
8.945864E-01
8.875650E-01
8.784966E-01
8.735642E-01
8.821269E-01
8.333342E-01
8.939559E-01
9.364318E-01
8.472369E-01
8.585865E-01
8.042719E-01
8.239137E-01
8.429289E-01
8.770182E-01
8.528077E-01
8.482931E-01
8.686579E-01
9.029288E-01
7.887957E-01
8.352211E-01
8.206533E-01
7.900393E-01
7.759747E-01
7.797751E-01
7.619926E-01
7.514022E-01
7.130662E-01
6.979330E-01
6.891785E-01
6.424997E-01
6.320445E-01
6.265963E-01
5.917175E-01
5.990909E-01
5.740161E-01
5.478637E-01
5.280099E-01
5.234689E-01
4.852143E-01
4.716074E-01
4.488509E-01
4.476980E-01
4.112760E-01
3.753496E-01
3.600414E-01
3.414146E-01
3.303929E-01
3.095713E-01
2.864929E-01
2.676679E-01
2.547131E-01
2.368911E-01
2.187688E-01
2.000382E-01
1.830207E-01
1.695045E-01
1.535660E-01
1.356426E-01
1.228517E-01
1.063479E-01
9.482283E-02
8.503437E-02
7.164626E-02
6.344144E-02
5.731465E-02
5.063350E-02
4.546705E-02
3.925019E-02
3.333108E-02
3.002812E-02
2.656156E-02
2.314108E-02
2.031359E-02
1.745298E-02
1.554195E-02
1.427874E-02
1.218662E-02
1.017575E-02
9.008508E-03
7.926875E-03
8.389083E-03
8.291971E-03
7.022678E-03
5.866649E-03
5.172725E-03
4.587830E-03
4.058337E-03
4.012733E-03
3.415928E-03
2.560549E-03
2.824006E-03
3.021596E-03
2.273337E-03
2.105549E-03
1.431149E-03
1.717161E-03
1.348133E-03
1.091573E-03
9.051476E-04
7.408073E-04
5.189833E-04
5.264885E-04
4.670038E-04
-9.588238E-06
6.017155E-04
2.576412E-04
7.484970E-04
1.011606E-03
4.381858E-04
1.327209E-03
1.117597E-03
1.151819E-03
2.480264E-03
1.521823E-03
2.095848E-03
2.979438E-03
8.897626E-05
-5.670818E-05
4.461393E-04
6.152558E-04
8.944063E-04
5.001941E-04
1.853305E-04
2.664859E-02
-4.242856E-02
-2.019430E-02
8.760651E-03
2.396077E-02
7.421157E-03
1.669222E-03
1.619102E-03
1.440702E-03
1.827419E-03
3.431519E-03
3.556118E-03
3.330820E-03
3.891872E-03
5.231855E-03
6.136217E-03
5.659959E-03
6.151137E-03
7.096901E-03
7.810032E-03
8.546887E-03
1.109049E-02
1.251354E-02
1.433028E-02
1.716503E-02
2.032683E-02
2.312246E-02
2.632652E-02
3.142752E-02
3.694189E-02
4.353914E-02
4.890697E-02
5.448036E-02
5.929635E-02
6.929039E-02
8.010764E-02
9.190864E-02
1.026557E-01
1.149344E-01
1.282512E-01
1.419641E-01
1.590115E-01
1.749170E-01
1.918957E-01
2.029971E-01
2.235435E-01
2.382689E-01
2.582186E-01
2.732736E-01
2.879536E-01
3.094408E-01
3.327753E-01
3.428425E-01
3.632911E-01
3.750775E-01
4.138305E-01
4.460820E-01
4.780402E-01
4.872985E-01
5.010713E-01
5.369785E-01
5.979782E-01
6.308505E-01
6.193146E-01
6.312761E-01
6.862188E-01
7.354999E-01
7.536709E-01
6.979708E-01
6.419890E-01
7.938794E-01
8.555349E-01
8.103113E-01
7.712489E-01
7.396977E-01
7.788958E-01
7.292652E-01
7.591251E-01
8.936719E-01
8.871205E-01
8.899664E-01
8.677636E-01
8.694671E-01
8.429419E-01
8.770616E-01
9.332292E-01
8.561223E-01
8.664033E-01
8.020027E-01
8.178010E-01
8.144767E-01
8.730018E-01
8.677571E-01
7.885316E-01
8.501171E-01
8.819793E-01
7.947012E-01
8.314356E-01
8.160492E-01
7.896672E-01
7.711104E-01
7.834852E-01
7.589595E-01
7.459318E-01
7.214099E-01
7.032600E-01
6.724830E-01
6.460837E-01
6.194344E-01
6.157846E-01
6.020090E-01
6.207578E-01
5.993961E-01
5.703769E-01
5.296241E-01
5.074266E-01
4.908127E-01
4.794640E-01
4.522377E-01
4.472409E-01
4.114183E-01
3.826501E-01
3.616466E-01
3.431947E-01
3.299238E-01
3.120522E-01
2.874929E-01
2.668987E-01
2.541467E-01
2.371603E-01
2.179752E-01
1.981645E-01
1.824274E-01
1.681249E-01
1.556338E-01
1.359851E-01
1.194286E-01
1.057350E-01
9.341415E-02
8.449838E-02
7.256235E-02
6.382385E-02
5.753912E-02
4.874823E-02
4.476604E-02
3.838939E-02
3.436084E-02
3.057450E-02
2.628952E-02
2.257234E-02
2.014563E-02
1.813125E-02
1.596810E-02
1.508637E-02
1.360869E-02
1.148011E-02
9.587805E-03
7.787758E-03
7.862218E-03
7.546452E-03
6.036047E-03
6.044236E-03
5.090890E-03
4.420861E-03
4.067259E-03
4.026429E-03
3.218436E-03
2.954141E-03
2.541100E-03
2.841400E-03
2.387766E-03
1.633372E-03
1.258791E-03
1.642830E-03
6.294300E-04
6.275628E-04
8.056948E-04
1.540270E-03
1.013737E-03
8.099790E-04
7.764745E-04
9.756828E-05
1.398541E-03
6.939812E-04
1.003680E-03
1.505482E-03
9.053981E-04
9.473748E-04
5.528264E-04
1.053433E-03
1.544572E-03
1.431224E-03
2.735423E-03
3.571755E-03
2.065385E-03
1.298542E-03
1.200382E-03
9.673718E-04
1.332836E-03
1.345318E-03
1.033646E-03
-3.189593E-02
-1.914764E-02
-1.389406E-02
1.482489E-02
9.329880E-03
1.613475E-03
1.702991E-03
1.698795E-03
2.130985E-03
1.846780E-03
3.092191E-03
3.212791E-03
3.330409E-03
3.725891E-03
4.737294E-03
5.559220E-03
5.232246E-03
5.314354E-03
5.646910E-03
7.524998E-03
7.963100E-03
1.102163E-02
1.273530E-02
1.546336E-02
1.797105E-02
2.021102E-02
2.274696E-02
2.677145E-02
3.030555E-02
3.430241E-02
4.075056E-02
4.753935E-02
5.411371E-02
5.975755E-02
6.889769E-02
7.985911E-02
9.038921E-02
1.018990E-01
1.147782E-01
1.275865E-01
1.429853E-01
1.608491E-01
1.750352E-01
1.879509E-01
2.058037E-01
2.221613E-01
2.395311E-01
2.550384E-01
2.743427E-01
2.913472E-01
3.074137E-01
3.303440E-01
3.454062E-01
3.642309E-01
3.779249E-01
4.149112E-01
4.385629E-01
4.679792E-01
4.801376E-01
5.036010E-01
5.501486E-01
5.982033E-01
6.096274E-01
6.135963E-01
6.189137E-01
6.726366E-01
7.542039E-01
7.573597E-01
6.864484E-01
6.793945E-01
8.014727E-01
8.239463E-01
8.176670E-01
8.120875E-01
7.718114E-01
8.151950E-01
7.357052E-01
8.133376E-01
8.729635E-01
8.810534E-01
9.063740E-01
8.487653E-01
8.897842E-01
8.416990E-01
8.697324E-01
9.071233E-01
8.573052E-01
8.538555E-01
8.058360E-01
8.181510E-01
7.993448E-01
8.716231E-01
8.689896E-01
7.647754E-01
8.297100E-01
8.603976E-01
7.889395E-01
8.425426E-01
8.009126E-01
7.798319E-01
7.664686E-01
7.744374E-01
7.410263E-01
7.419346E-01
7.274448E-01
7.066275E-01
6.708509E-01
6.439934E-01
6.076854E-01
6.264066E-01
5.957299E-01
6.367340E-01
6.208516E-01
5.967639E-01
5.461669E-01
5.119064E-01
4.894678E-01
4.642506E-01
4.507504E-01
4.332731E-01
4.057767E-01
3.865345E-01
3.612764E-01
3.471836E-01
3.294596E-01
3.076892E-01
2.878690E-01
2.647049E-01
2.508509E-01
2.327879E-01
2.168432E-01
1.993769E-01
1.814735E-01
1.662913E-01
1.547160E-01
1.358760E-01
1.193534E-01
1.066210E-01
9.432409E-02
8.247543E-02
7.230228E-02
6.254140E-02
5.615364E-02
4.883671E-02
4.323963E-02
3.644119E-02
3.476337E-02
3.060818E-02
2.782135E-02
2.355872E-02
1.962425E-02
1.768494E-02
1.528922E-02
1.394779E-02
1.209965E-02
1.135457E-02
9.193993E-03
7.116113E-03
7.574887E-03
6.455684E-03
5.734874E-03
5.822915E-03
5.196042E-03
4.717185E-03
4.227046E-03
3.434790E-03
3.454547E-03
2.968881E-03
2.494389E-03
2.072878E-03
2.461915E-03
1.731690E-03
1.165661E-03
8.426770E-04
9.757871E-05
-7.397268E-05
7.785739E-04
1.429698E-03
1.186138E-03
5.072237E-04
2.761854E-04
5.943589E-04
4.975043E-04
6.072787E-04
7.297178E-04
3.213167E-04
6.691951E-04
1.022555E-03
7.267230E-04
5.696156E-04
1.060304E-03
1.475735E-03
2.865152E-03
2.782583E-03
-7.299013E-05
-2.159690E-04
-1.948486E-04
1.215877E-04
7.282586E-04
6.153041E-04
1.175610E-03
1.287112E-03
-3.503259E-02
-2.648554E-02
1.689189E-03
2.614807E-02
2.450534E-03
3.282028E-03
2.723598E-03
2.696728E-03
2.101749E-03
2.619110E-03
2.688690E-03
4.053021E-03
4.051555E-03
4.552159E-03
4.721328E-03
4.870678E-03
5.319326E-03
4.941075E-03
8.637411E-03
8.542158E-03
1.077449E-02
1.333066E-02
1.585196E-02
1.826982E-02
1.958524E-02
2.179655E-02
2.578694E-02
2.954334E-02
3.336123E-02
4.000926E-02
4.581840E-02
5.334494E-02
6.015096E-02
6.956923E-02
7.929618E-02
8.997764E-02
1.003173E-01
1.131823E-01
1.263784E-01
1.425816E-01
1.591431E-01
1.729003E-01
1.898661E-01
2.058765E-01
2.224423E-01
2.393995E-01
2.553300E-01
2.755615E-01
2.938633E-01
3.093704E-01
3.310065E-01
3.419038E-01
3.702084E-01
3.765704E-01
4.072993E-01
4.239883E-01
4.576208E-01
4.787060E-01
5.020866E-01
5.504367E-01
5.851005E-01
6.059582E-01
5.937721E-01
5.964710E-01
6.754335E-01
7.313600E-01
7.472073E-01
7.209091E-01
7.235167E-01
7.685460E-01
8.358590E-01
7.910512E-01
8.324401E-01
8.162884E-01
8.139167E-01
7.768952E-01
8.137035E-01
8.756340E-01
8.834496E-01
8.957577E-01
8.290624E-01
8.844658E-01
8.513508E-01
8.604034E-01
8.923145E-01
8.428982E-01
8.447724E-01
8.235557E-01
8.365434E-01
8.128670E-01
8.214130E-01
8.760651E-01
7.710100E-01
8.023863E-01
8.445154E-01
8.059272E-01
8.127475E-01
8.011486E-01
7.569108E-01
7.698143E-01
7.676438E-01
7.389269E-01
7.268410E-01
7.337956E-01
7.197500E-01
6.901729E-01
6.479563E-01
6.184105E-01
6.373285E-01
6.031246E-01
6.230736E-01
6.390387E-01
6.139032E-01
5.503297E-01
5.059691E-01
4.857043E-01
4.666286E-01
4.547159E-01
4.245379E-01
4.038233E-01
3.841270E-01
3.618799E-01
3.477092E-01
3.261289E-01
3.048029E-01
2.863548E-01
2.671794E-01
2.498732E-01
2.315049E-01
2.154520E-01
2.011688E-01
1.873318E-01
1.666971E-01
1.536753E-01
1.352157E-01
1.207513E-01
1.073123E-01
9.780748E-02
8.299085E-02
7.351641E-02
6.440730E-02
5.690214E-02
4.923843E-02
4.075726E-02
3.704212E-02
3.414953E-02
2.885830E-02
2.529007E-02
2.419852E-02
2.072848E-02
1.819911E-02
1.506919E-02
1.482217E-02
1.248155E-02
1.077911E-02
9.211088E-03
8.469894E-03
7.653303E-03
6.741480E-03
6.665140E-03
6.704411E-03
4.993505E-03
3.957928E-03
4.034809E-03
3.336143E-03
3.801098E-03
3.713059E-03
2.780837E-03
2.326942E-03
1.851401E-03
2.153603E-03
7.796263E-04
5.711805E-04
4.720957E-04
4.919441E-04
6.354862E-04
8.712148E-04
6.292786E-04
7.903384E-04
7.271075E-04
8.155262E-05
1.236199E-05
-2.819426E-05
5.762404E-04
6.775701E-04
4.410789E-04
3.667227E-04
-1.304030E-04
1.025736E-05
-2.802392E-04
8.784894E-04
4.121830E-03
1.248032E-03
8.106232E-04
8.677213E-04
4.755939E-04
6.609833E-04
2.083458E-03
1.026692E-03
1.665267E-03
1.457723E-03
6.792838E-04
1.106595E-02
1.710939E-02
4.724927E-03
2.067684E-03
2.473229E-03
1.934210E-03
1.873984E-03
2.828030E-03
2.486165E-03
2.282970E-03
4.223085E-03
3.931232E-03
3.888792E-03
4.873882E-03
4.710900E-03
5.819005E-03
5.896986E-03
8.746226E-03
9.614238E-03
1.083093E-02
1.327076E-02
1.532633E-02
1.741344E-02
1.871604E-02
2.111003E-02
2.533875E-02
2.913001E-02
3.228516E-02
3.829504E-02
4.485506E-02
5.244011E-02
6.000137E-02
7.005072E-02
7.844187E-02
8.965617E-02
1.009785E-01
1.127431E-01
1.266832E-01
1.408077E-01
1.578953E-01
1.716041E-01
1.900527E-01
2.057302E-01
2.248364E-01
2.406155E-01
2.571053E-01
2.745907E-01
2.972646E-01
3.108948E-01
3.381393E-01
3.467659E-01
3.625895E-01
3.811938E-01
3.932264E-01
4.148484E-01
4.487255E-01
4.822653E-01
5.041686E-01
5.596876E-01
5.891803E-01
5.992545E-01
5.777832E-01
6.031706E-01
6.584678E-01
7.321805E-01
7.361487E-01
7.287130E-01
7.598610E-01
7.710065E-01
8.116511E-01
8.027480E-01
8.450092E-01
8.380187E-01
8.292364E-01
7.715034E-01
8.469843E-01
8.684329E-01
8.467846E-01
8.697130E-01
8.142693E-01
8.589084E-01
8.221841E-01
8.515889E-01
8.775759E-01
8.507923E-01
8.450745E-01
8.237013E-01
8.897317E-01
8.394592E-01
8.219672E-01
8.440756E-01
7.781119E-01
7.887496E-01
8.286248E-01
8.068016E-01
7.986585E-01
7.700698E-01
7.503055E-01
7.496348E-01
7.737708E-01
7.369010E-01
7.115916E-01
7.300410E-01
7.288758E-01
6.916582E-01
6.486251E-01
6.286296E-01
6.586628E-01
5.979473E-01
6.092846E-01
6.326687E-01
6.292346E-01
5.522572E-01
5.080179E-01
4.918840E-01
4.693820E-01
4.512435E-01
4.222892E-01
4.041403E-01
3.841801E-01
3.603454E-01
3.471218E-01
3.242524E-01
3.052653E-01
2.890452E-01
2.700978E-01
2.498523E-01
2.345052E-01
2.138268E-01
1.975716E-01
1.821099E-01
1.658916E-01
1.507761E-01
1.335204E-01
1.213873E-01
1.069341E-01
9.641253E-02
8.435772E-02
7.594940E-02
6.630552E-02
5.813939E-02
4.991899E-02
4.243295E-02
3.947734E-02
3.475274E-02
2.919375E-02
2.602638E-02
2.413377E-02
2.051758E-02
1.844182E-02
1.480321E-02
1.490432E-02
1.266284E-02
1.124676E-02
8.672649E-03
8.546093E-03
7.849443E-03
6.090242E-03
5.810622E-03
5.843241E-03
5.387914E-03
4.646134E-03
3.920048E-03
3.994323E-03
3.766249E-03
3.561274E-03
1.466411E-03
1.166592E-03
9.073110E-04
8.650482E-04
7.471569E-04
6.795885E-04
1.236024E-03
1.022621E-03
1.287017E-03
9.367550E-04
9.570126E-04
4.001347E-04
5.452168E-04
1.687954E-04
3.270521E-05
-8.223534E-05
2.420509E-04
2.887110E-04
5.479614E-04
6.149296E-04
6.930150E-05
-3.277842E-05
1.582584E-04
1.275112E-03
3.203486E-03
4.424935E-04
1.815240E-03
1.783623E-03
1.104513E-03
6.909448E-04
1.122371E-03
1.250172E-03
7.419425E-04
1.089589E-03
9.396653E-04
1.352969E-03
1.148453E-03
1.052782E-03
1.855189E-03
1.937558E-03
1.141512E-03
1.130091E-03
2.603411E-03
3.342851E-03
3.053880E-03
3.720218E-03
4.546386E-03
4.621207E-03
4.821410E-03
4.998901E-03
5.757377E-03
6.495882E-03
8.604604E-03
1.019818E-02
1.123190E-02
1.277406E-02
1.579416E-02
1.763499E-02
1.934017E-02
2.129148E-02
2.409170E-02
2.802122E-02
3.129017E-02
3.791080E-02
4.466615E-02
5.263837E-02
6.071645E-02
7.015866E-02
7.854333E-02
8.942078E-02
9.955311E-02
1.110533E-01
1.239343E-01
1.364994E-01
1.574673E-01
1.731317E-01
1.926223E-01
2.059762E-01
2.215104E-01
2.419092E-01
2.571973E-01
2.719749E-01
2.991743E-01
3.137051E-01
3.411456E-01
3.489816E-01
3.595157E-01
3.815261E-01
4.000269E-01
4.170083E-01
4.497960E-01
4.810055E-01
5.209372E-01
5.719351E-01
5.831492E-01
5.918476E-01
5.760688E-01
6.246332E-01
6.637609E-01
7.268167E-01
7.483203E-01
7.366689E-01
7.850489E-01
7.747562E-01
7.880852E-01
7.883067E-01
8.472317E-01
8.481395E-01
8.546854E-01
7.649234E-01
8.633780E-01
8.567174E-01
7.990361E-01
8.645641E-01
7.863042E-01
8.396888E-01
8.113171E-01
8.603045E-01
8.941326E-01
8.583141E-01
8.371274E-01
8.330576E-01
9.334467E-01
8.446085E-01
8.082233E-01
8.462612E-01
7.875432E-01
7.750267E-01
8.331763E-01
8.023610E-01
7.965474E-01
7.701295E-01
7.347021E-01
7.545181E-01
7.614121E-01
7.259609E-01
7.062638E-01
7.434597E-01
7.374975E-01
6.976639E-01
6.682958E-01
6.462075E-01
6.585181E-01
6.050906E-01
5.942622E-01
6.101888E-01
6.176437E-01
5.682977E-01
5.167101E-01
4.950098E-01
4.648750E-01
4.338183E-01
4.273425E-01
4.064597E-01
3.883815E-01
3.571940E-01
3.431533E-01
3.249973E-01
3.046127E-01
2.915977E-01
2.712469E-01
2.491365E-01
2.339794E-01
2.135884E-01
1.971002E-01
1.809429E-01
1.643498E-01
1.493560E-01
1.335350E-01
1.218190E-01
1.100397E-01
9.859894E-02
8.907941E-02
7.566490E-02
6.738961E-02
5.779513E-02
5.070984E-02
4.368786E-02
3.900938E-02
3.519677E-02
3.042097E-02
2.747773E-02
2.357880E-02
2.037388E-02
1.855211E-02
1.554248E-02
1.403020E-02
1.233559E-02
1.157537E-02
9.782356E-03
8.830898E-03
7.945749E-03
7.120103E-03
6.703183E-03
6.059493E-03
5.813499E-03
4.966555E-03
4.362512E-03
3.848838E-03
3.132516E-03
2.908287E-03
1.772988E-03
8.337087E-04
9.789336E-04
1.147408E-03
8.688589E-04
9.491918E-04
1.263162E-03
4.233217E-04
1.975160E-04
7.110606E-04
2.060783E-04
3.170937E-04
1.587582E-04
4.142523E-04
4.141037E-04
1.762231E-04
3.641407E-05
-2.590221E-04
-5.521939E-04
-1.458857E-04
2.119330E-04
4.560850E-04
1.228429E-03
2.093964E-03
2.332039E-03
5.069001E-04
1.677513E-03
2.058935E-03
1.277648E-03
5.594829E-04
5.788765E-04
3.942215E-04
3.294934E-04
9.946835E-04
9.911957E-04
1.032418E-03
1.728085E-03
1.278284E-03
1.395733E-03
1.734784E-03
5.352466E-04
2.813500E-04
1.375018E-03
2.432665E-03
2.869790E-03
2.878860E-03
3.235334E-03
3.574787E-03
4.410900E-03
4.915783E-03
5.960657E-03
7.002852E-03
8.523842E-03
9.799194E-03
1.124889E-02
1.237135E-02
1.639226E-02
1.786064E-02
2.011961E-02
2.267021E-02
2.282977E-02
2.699013E-02
3.145515E-02
3.609348E-02
4.395291E-02
5.216557E-02
5.933877E-02
6.980857E-02
7.734429E-02
8.974662E-02
9.900591E-02
1.130782E-01
1.235720E-01
1.376849E-01
1.584175E-01
1.718094E-01
1.940415E-01
2.075414E-01
2.215381E-01
2.377270E-01
2.552315E-01
2.730243E-01
2.950778E-01
3.095214E-01
3.342146E-01
3.442849E-01
3.618317E-01
3.878123E-01
4.120853E-01
4.373246E-01
4.576160E-01
4.802445E-01
5.385319E-01
5.519688E-01
5.705015E-01
5.883152E-01
5.590226E-01
6.198279E-01
6.540268E-01
6.957861E-01
7.515604E-01
7.521970E-01
8.030442E-01
7.599028E-01
7.576852E-01
7.745317E-01
8.273946E-01
8.566352E-01
8.419117E-01
8.042565E-01
8.752875E-01
8.445268E-01
8.152367E-01
8.240367E-01
7.969919E-01
8.107710E-01
8.314382E-01
8.395205E-01
9.182460E-01
8.978774E-01
8.595302E-01
8.481352E-01
9.319642E-01
8.620476E-01
8.103948E-01
8.531221E-01
8.137325E-01
7.630475E-01
8.242850E-01
8.210784E-01
7.853391E-01
7.671075E-01
7.384997E-01
7.697188E-01
7.485227E-01
7.180232E-01
7.060984E-01
7.529361E-01
7.348844E-01
7.145381E-01
6.913626E-01
6.684754E-01
6.583020E-01
5.925398E-01
5.736655E-01
5.914801E-01
6.124904E-01
5.552548E-01
5.153705E-01
5.006884E-01
4.573863E-01
4.335103E-01
4.241723E-01
4.081542E-01
3.827929E-01
3.618714E-01
3.408720E-01
3.271065E-01
3.057845E-01
2.929546E-01
2.717451E-01
2.523485E-01
2.328396E-01
2.153086E-01
1.976047E-01
1.812164E-01
1.637426E-01
1.493730E-01
1.338196E-01
1.226884E-01
1.094718E-01
9.826591E-02
8.946871E-02
7.536212E-02
6.680279E-02
5.853494E-02
5.141041E-02
4.416106E-02
3.872629E-02
3.513832E-02
3.048493E-02
2.595998E-02
2.340632E-02
2.010789E-02
1.900983E-02
1.610965E-02
1.428036E-02
1.217693E-02
1.120621E-02
9.877145E-03
9.108284E-03
7.530285E-03
7.150543E-03
7.338933E-03
6.134914E-03
5.457780E-03
4.352696E-03
3.943329E-03
3.533791E-03
2.379770E-03
2.454046E-03
1.925891E-03
2.177554E-03
1.966741E-03
1.701044E-03
8.424814E-04
8.145115E-04
1.432509E-03
1.259596E-03
2.629883E-04
-1.106341E-04
6.567552E-04
7.378313E-04
2.802196E-05
6.929347E-05
1.732885E-04
1.186154E-04
-8.921910E-05
-4.184583E-04
-4.674864E-04
-5.652864E-04
-3.259653E-04
3.099830E-04
1.103517E-03
3.006117E-03
2.621426E-03
3.225256E-04
-5.396463E-05
1.871640E-04
1.220033E-05
2.404657E-04
2.378968E-04
-2.011341E-04
6.718514E-04
1.147179E-03
1.681255E-03
8.027738E-04
1.912677E-03
1.602277E-03
1.430160E-03
1.366049E-03
1.800382E-03
1.247304E-03
9.717395E-04
1.032213E-03
1.580085E-03
2.637916E-03
4.147239E-03
4.591146E-03
4.669036E-03
4.933883E-03
5.723635E-03
6.453727E-03
7.922043E-03
1.039668E-02
1.168129E-02
1.316752E-02
1.439855E-02
1.738489E-02
2.036575E-02
2.197969E-02
2.310034E-02
2.714578E-02
3.203471E-02
3.685654E-02
4.275971E-02
4.966395E-02
5.893880E-02
6.871779E-02
7.779714E-02
8.710090E-02
1.018164E-01
1.131839E-01
1.257529E-01
1.396087E-01
1.549476E-01
1.742551E-01
1.904591E-01
2.083948E-01
2.241980E-01
2.383491E-01
2.557835E-01
2.752609E-01
2.941473E-01
3.108170E-01
3.312240E-01
3.449601E-01
3.648281E-01
3.854781E-01
4.039360E-01
4.378731E-01
4.623209E-01
4.797664E-01
5.345818E-01
5.366126E-01
5.546225E-01
5.973136E-01
5.906246E-01
6.062952E-01
6.460420E-01
6.621157E-01
7.199247E-01
7.639718E-01
7.728448E-01
7.419574E-01
7.475379E-01
7.691810E-01
8.032728E-01
8.556204E-01
8.500894E-01
8.133534E-01
8.894211E-01
8.642098E-01
8.451354E-01
8.192161E-01
8.112153E-01
8.380832E-01
8.464988E-01
8.591656E-01
9.076206E-01
9.362889E-01
8.789931E-01
8.697102E-01
9.508787E-01
8.424423E-01
8.001484E-01
8.453192E-01
8.080022E-01
7.529671E-01
8.051678E-01
8.268080E-01
7.738760E-01
7.672878E-01
7.329714E-01
7.830742E-01
7.309017E-01
7.242231E-01
7.056624E-01
7.370857E-01
7.105021E-01
7.172594E-01
6.830803E-01
6.774006E-01
6.601056E-01
5.757820E-01
5.528814E-01
5.779657E-01
6.288761E-01
5.564443E-01
5.193142E-01
4.946672E-01
4.566705E-01
4.370062E-01
4.297777E-01
4.113845E-01
3.834598E-01
3.632459E-01
3.395145E-01
3.245010E-01
3.051294E-01
2.924724E-01
2.698949E-01
2.564506E-01
2.341069E-01
2.175161E-01
1.996946E-01
1.799078E-01
1.633917E-01
1.485107E-01
1.351692E-01
1.218589E-01
1.096872E-01
9.866720E-02
8.559317E-02
7.605107E-02
6.843313E-02
5.817545E-02
5.236568E-02
4.501453E-02
3.824271E-02
3.628903E-02
3.076190E-02
2.483495E-02
2.261637E-02
2.002859E-02
1.678088E-02
1.448002E-02
1.204928E-02
1.041171E-02
9.526051E-03
8.531276E-03
7.640127E-03
7.107914E-03
7.146256E-03
7.014698E-03
6.002205E-03
5.029030E-03
4.738596E-03
4.049758E-03
3.132389E-03
1.785605E-03
2.003957E-03
2.006584E-03
2.453568E-03
2.626066E-03
1.347160E-03
7.495902E-04
5.933931E-04
1.234279E-03
1.234053E-03
9.519232E-04
8.536214E-05
5.329687E-04
9.434213E-04
1.273862E-04
7.003655E-04
1.232690E-03
9.772665E-04
4.709060E-04
-1.502737E-04
-2.675362E-04
-4.165527E-04
-2.118865E-04
6.075563E-04
5.609497E-04
1.905131E-03
1.037186E-03
8.170473E-05
-3.823083E-04
-3.279284E-04
1.230624E-04
8.550802E-05
-5.749009E-04
-4.620233E-04
9.823890E-05
1.542842E-04
7.153193E-04
2.046825E-04
4.197260E-04
9.774444E-04
8.007034E-04
9.302064E-04
1.994387E-03
1.711438E-03
1.972657E-03
2.375635E-03
2.762853E-03
3.849909E-03
4.284404E-03
5.051165E-03
5.499230E-03
5.879370E-03
6.248915E-03
7.182398E-03
7.240778E-03
1.004201E-02
1.228271E-02
1.306965E-02
1.414555E-02
1.654792E-02
1.993328E-02
2.224605E-02
2.424425E-02
2.817594E-02
3.253989E-02
3.724821E-02
4.304280E-02
4.861933E-02
5.681484E-02
6.778306E-02
7.682232E-02
8.803325E-02
1.009022E-01
1.126370E-01
1.248137E-01
1.388689E-01
1.545480E-01
1.736920E-01
1.903846E-01
2.066021E-01
2.228365E-01
2.395528E-01
2.581122E-01
2.771877E-01
2.961915E-01
3.135597E-01
3.290733E-01
3.451819E-01
3.692850E-01
3.890370E-01
4.072036E-01
4.498534E-01
4.546802E-01
4.728438E-01
5.237236E-01
5.195104E-01
5.418233E-01
6.177602E-01
5.877172E-01
5.987401E-01
6.534078E-01
6.678627E-01
6.989264E-01
7.356200E-01
7.486008E-01
7.634394E-01
7.271887E-01
7.653231E-01
8.188943E-01
8.430839E-01
8.198291E-01
8.159575E-01
8.759027E-01
8.840350E-01
8.483565E-01
8.413230E-01
8.490813E-01
8.447645E-01
8.668726E-01
8.461744E-01
9.042267E-01
9.260178E-01
8.782620E-01
8.622681E-01
9.064218E-01
8.415330E-01
7.961318E-01
8.403193E-01
8.094147E-01
7.752117E-01
8.028639E-01
8.126349E-01
7.722013E-01
7.650953E-01
7.553303E-01
7.876961E-01
7.243104E-01
7.107756E-01
7.117837E-01
7.275471E-01
6.813747E-01
7.108168E-01
6.769678E-01
6.704006E-01
6.391080E-01
5.790229E-01
5.450516E-01
5.804969E-01
6.126369E-01
5.751093E-01
5.380705E-01
5.027291E-01
4.816767E-01
4.349675E-01
4.382302E-01
4.139720E-01
3.859877E-01
3.656401E-01
3.400637E-01
3.199705E-01
3.081369E-01
2.893959E-01
2.736876E-01
2.564483E-01
2.357768E-01
2.154453E-01
1.998064E-01
1.822009E-01
1.640660E-01
1.490724E-01
1.346160E-01
1.218268E-01
1.090117E-01
9.677198E-02
8.590664E-02
7.378269E-02
6.505500E-02
5.568214E-02
5.040104E-02
4.512026E-02
3.876606E-02
3.463086E-02
2.894559E-02
2.516906E-02
2.330831E-02
2.093600E-02
1.717541E-02
1.494947E-02
1.346380E-02
1.063509E-02
1.036009E-02
9.853977E-03
8.026726E-03
7.401185E-03
7.372559E-03
7.426431E-03
5.672837E-03
5.157705E-03
4.758638E-03
3.768819E-03
3.090533E-03
2.199898E-03
2.406644E-03
2.326248E-03
2.383764E-03
2.888931E-03
1.625306E-03
1.672683E-03
1.498702E-03
1.044960E-03
3.857258E-04
3.192555E-04
1.856802E-04
7.520295E-04
1.658123E-03
8.880760E-04
1.940344E-03
1.096761E-03
2.100262E-04
-2.628887E-04
-2.173018E-04
-1.067674E-04
-4.039729E-04
-4.894705E-04
-3.357814E-04
5.575012E-04
2.100772E-03
1.100606E-03
3.841219E-04
-5.010874E-05
-1.466245E-04
2.172233E-04
3.959436E-04
2.039277E-04
1.737990E-04
3.661027E-04
4.195206E-04
6.284227E-04
2.779440E-04
2.187023E-06
5.105423E-04
1.084246E-03
1.543025E-03
1.820874E-03
2.202443E-03
3.045583E-03
3.154328E-03
2.996798E-03
4.002989E-03
3.500872E-03
4.703195E-03
5.754969E-03
6.137093E-03
6.651249E-03
7.664339E-03
7.784908E-03
9.598870E-03
1.197388E-02
1.307095E-02
1.460593E-02
1.537521E-02
1.867069E-02
2.098339E-02
2.208342E-02
2.789251E-02
3.213595E-02
3.575417E-02
4.274717E-02
4.867332E-02
5.691511E-02
6.841527E-02
7.616597E-02
8.972048E-02
9.928125E-02
1.137865E-01
1.245269E-01
1.385241E-01
1.552903E-01
1.708487E-01
1.898417E-01
2.052943E-01
2.233623E-01
2.388684E-01
2.579121E-01
2.780711E-01
2.942592E-01
3.188447E-01
3.335235E-01
3.420473E-01
3.670580E-01
3.832912E-01
4.237656E-01
4.623017E-01
4.471635E-01
4.677570E-01
5.034348E-01
5.195563E-01
5.462584E-01
6.350392E-01
6.034993E-01
6.112640E-01
6.636960E-01
6.949683E-01
6.796255E-01
6.965614E-01
7.427277E-01
7.791606E-01
7.211277E-01
7.736605E-01
8.266697E-01
8.132363E-01
7.870443E-01
8.036280E-01
8.521968E-01
8.903547E-01
8.565899E-01
8.664681E-01
8.610275E-01
8.586042E-01
8.564384E-01
8.170500E-01
9.054602E-01
9.168013E-01
8.776850E-01
8.309845E-01
8.717037E-01
8.321921E-01
8.070596E-01
8.675608E-01
8.173239E-01
7.941719E-01
8.245177E-01
8.002316E-01
7.657967E-01
7.591858E-01
7.659262E-01
8.034901E-01
7.330223E-01
7.106111E-01
7.179568E-01
7.152449E-01
6.779154E-01
6.854545E-01
6.875200E-01
6.595653E-01
6.075055E-01
5.765242E-01
5.568871E-01
5.789074E-01
5.823508E-01
5.698820E-01
5.355833E-01
5.086434E-01
4.864777E-01
4.484457E-01
4.348152E-01
4.177432E-01
3.941848E-01
3.678120E-01
3.401638E-01
3.209427E-01
3.114957E-01
2.897783E-01
2.774090E-01
2.525144E-01
2.356505E-01
2.160637E-01
1.990032E-01
1.800012E-01
1.634213E-01
1.477413E-01
1.329186E-01
1.198855E-01
1.083533E-01
9.653754E-02
8.617238E-02
7.332704E-02
6.532760E-02
5.597975E-02
4.953048E-02
4.465837E-02
3.917378E-02
3.452024E-02
2.938654E-02
2.573580E-02
2.214547E-02
2.047491E-02
1.732507E-02
1.617360E-02
1.409957E-02
1.152937E-02
1.142267E-02
8.270734E-03
6.879755E-03
7.547485E-03
6.597288E-03
6.632352E-03
5.221345E-03
4.994259E-03
4.664085E-03
3.576173E-03
3.095767E-03
3.030282E-03
2.492133E-03
1.729756E-03
2.309017E-03
2.885399E-03
1.088603E-03
9.028154E-04
8.031216E-04
9.839241E-04
5.190910E-04
7.475141E-04
1.259472E-03
1.926626E-03
1.551222E-03
6.745132E-04
4.045822E-04
-5.442430E-05
3.214819E-04
-4.748124E-05
-2.105740E-04
-7.665801E-05
-9.614200E-05
-1.173599E-04
1.821354E-04
1.552478E-04
9.385288E-04
7.901925E-04
7.057304E-04
1.704449E-04
-8.220160E-05
-1.546795E-03
4.174421E-04
3.566755E-04
3.404721E-04
1.713327E-03
9.632758E-04
4.649611E-04
9.204189E-04
3.654253E-04
7.287352E-04
6.433596E-04
7.664488E-04
1.094396E-03
1.245007E-03
2.232700E-03
3.379500E-03
3.157461E-03
3.616785E-03
2.847288E-03
4.622425E-03
5.314674E-03
5.812057E-03
6.959463E-03
7.484842E-03
8.152440E-03
9.612192E-03
1.113584E-02
1.173712E-02
1.380132E-02
1.472559E-02
1.844114E-02
2.323120E-02
2.260987E-02
2.644486E-02
3.232261E-02
3.650242E-02
4.360653E-02
4.998449E-02
5.745090E-02
6.849489E-02
7.657882E-02
8.767356E-02
9.938645E-02
1.141296E-01
1.243983E-01
1.405796E-01
1.551507E-01
1.711313E-01
1.906008E-01
2.063129E-01
2.246733E-01
2.401915E-01
2.603487E-01
2.757360E-01
2.921779E-01
3.135844E-01
3.370450E-01
3.393047E-01
3.685113E-01
3.831920E-01
4.273448E-01
4.595169E-01
4.468913E-01
4.817969E-01
4.932508E-01
5.246078E-01
5.720141E-01
6.220693E-01
6.123780E-01
6.289307E-01
6.532162E-01
6.980138E-01
6.958044E-01
6.791965E-01
7.458556E-01
8.005104E-01
7.592747E-01
7.794683E-01
8.295897E-01
7.924918E-01
7.613802E-01
7.851846E-01
8.245573E-01
8.736692E-01
8.528950E-01
8.638870E-01
8.439669E-01
8.366530E-01
8.392377E-01
8.224209E-01
8.609149E-01
9.229895E-01
8.863221E-01
8.333363E-01
8.735776E-01
8.452585E-01
7.992734E-01
9.003435E-01
8.419898E-01
7.895925E-01
8.318652E-01
8.093475E-01
7.313907E-01
7.624867E-01
7.735944E-01
8.070139E-01
7.275252E-01
7.160701E-01
7.177322E-01
7.147181E-01
6.828137E-01
6.687077E-01
7.021761E-01
6.586936E-01
5.988156E-01
5.766302E-01
5.615033E-01
5.849368E-01
5.594292E-01
5.460111E-01
5.434327E-01
5.152731E-01
4.860481E-01
4.750661E-01
4.340336E-01
4.120475E-01
3.947627E-01
3.677496E-01
3.475177E-01
3.226607E-01
3.061075E-01
2.945401E-01
2.718708E-01
2.492591E-01
2.364364E-01
2.161418E-01
1.990897E-01
1.811924E-01
1.664672E-01
1.483691E-01
1.338766E-01
1.206098E-01
1.079221E-01
9.460183E-02
8.621615E-02
7.384212E-02
6.617034E-02
5.837033E-02
5.142286E-02
4.548897E-02
4.015418E-02
3.424113E-02
3.037435E-02
2.565671E-02
2.207832E-02
1.945115E-02
1.726351E-02
1.577877E-02
1.228787E-02
1.150712E-02
1.086261E-02
8.363038E-03
7.396493E-03
7.532350E-03
6.187617E-03
5.493536E-03
5.053611E-03
5.593780E-03
4.098197E-03
3.729555E-03
2.408259E-03
3.321798E-03
2.866020E-03
2.524816E-03
2.329533E-03
2.081633E-03
1.027768E-03
1.150570E-03
8.130604E-04
1.146888E-03
1.006575E-03
1.154231E-03
1.597967E-03
1.416950E-03
1.087231E-03
8.676573E-04
1.620492E-04
3.344352E-04
3.984962E-04
2.672309E-04
2.595074E-04
-3.566558E-05
1.015030E-04
3.584543E-04
5.993305E-04
8.961012E-05
6.680005E-04
6.495376E-04
3.764734E-04
-4.320245E-05
5.213322E-05
-6.116594E-04
5.069638E-04
4.006170E-04
4.041149E-04
1.243404E-03
4.240371E-04
4.207853E-04
4.308789E-04
1.114811E-04
1.173685E-04
5.428373E-04
1.065353E-04
2.092406E-04
1.196349E-03
1.623402E-03
2.580085E-03
2.759156E-03
2.637083E-03
3.162477E-03
3.811335E-03
4.751632E-03
5.144218E-03
5.790126E-03
7.250660E-03
7.980127E-03
9.203405E-03
9.756168E-03
1.186301E-02
1.517888E-02
1.538570E-02
1.919069E-02
2.264761E-02
2.296127E-02
2.727394E-02
3.189748E-02
3.761098E-02
4.401600E-02
5.172269E-02
5.995790E-02
6.854140E-02
7.697149E-02
8.590206E-02
9.845071E-02
1.130459E-01
1.261566E-01
1.403729E-01
1.566511E-01
1.714187E-01
1.897366E-01
2.090585E-01
2.272132E-01
2.419860E-01
2.589443E-01
2.741552E-01
2.916847E-01
3.109843E-01
3.293585E-01
3.389940E-01
3.650847E-01
3.869242E-01
4.230902E-01
4.472943E-01
4.536460E-01
5.040763E-01
5.180113E-01
5.340949E-01
5.775588E-01
6.050674E-01
6.170350E-01
6.302042E-01
6.400042E-01
6.875129E-01
7.014057E-01
7.053067E-01
7.542657E-01
8.176306E-01
7.794020E-01
7.844251E-01
8.273373E-01
7.725702E-01
7.470025E-01
7.770227E-01
8.025428E-01
8.394732E-01
8.379085E-01
8.565684E-01
8.470179E-01
8.113947E-01
8.264342E-01
8.116537E-01
8.336637E-01
9.145613E-01
9.309480E-01
8.463647E-01
8.698582E-01
8.361546E-01
7.940083E-01
9.181294E-01
8.679410E-01
7.814364E-01
8.431875E-01
8.118964E-01
7.283486E-01
7.462984E-01
7.799507E-01
7.944925E-01
7.323404E-01
7.161559E-01
7.245926E-01
7.062237E-01
6.718144E-01
6.535071E-01
7.291207E-01
6.627723E-01
6.099479E-01
5.876269E-01
5.773985E-01
5.873254E-01
5.517402E-01
5.238586E-01
5.591219E-01
5.083309E-01
4.770409E-01
4.784134E-01
4.300760E-01
4.123794E-01
3.960146E-01
3.644378E-01
3.524082E-01
3.306549E-01
3.071405E-01
2.938080E-01
2.670121E-01
2.498663E-01
2.347335E-01
2.148942E-01
1.979806E-01
1.808316E-01
1.672867E-01
1.488765E-01
1.344485E-01
1.198053E-01
1.098827E-01
9.567242E-02
8.486586E-02
7.464950E-02
6.483409E-02
5.685046E-02
4.997766E-02
4.416735E-02
3.979355E-02
3.447164E-02
3.048275E-02
2.462669E-02
2.214027E-02
1.936302E-02
1.667414E-02
1.518425E-02
1.319969E-02
1.174454E-02
1.185974E-02
1.010229E-02
8.523061E-03
7.662001E-03
6.617440E-03
6.400967E-03
5.745963E-03
5.593563E-03
5.026914E-03
3.841005E-03
2.669336E-03
2.737691E-03
2.876968E-03
3.179420E-03
2.340412E-03
2.359551E-03
1.252486E-03
1.518970E-03
1.064375E-03
9.634604E-04
1.209156E-03
1.543602E-03
1.466073E-03
1.314528E-03
7.089467E-04
6.090913E-04
4.101393E-04
5.860273E-04
4.639084E-04
7.537430E-04
1.098200E-03
3.758551E-04
7.054766E-04
3.522420E-04
6.967518E-04
7.547056E-04
1.020100E-03
3.381846E-04
-7.629658E-05
9.792464E-04
9.818600E-04
-3.672956E-04
-1.764793E-04
4.001740E-04
4.907238E-04
6.824382E-04
5.117366E-04
4.673875E-04
3.922062E-04
1.433189E-04
-2.174801E-04
2.237954E-04
-4.834788E-05
3.937770E-04
8.970172E-04
1.014523E-03
2.030000E-03
2.076068E-03
2.083160E-03
2.116389E-03
4.204201E-03
5.334064E-03
5.951118E-03
5.794401E-03
7.385743E-03
8.087377E-03
9.121054E-03
1.009380E-02
1.255784E-02
1.540878E-02
1.601436E-02
1.862828E-02
2.192101E-02
2.360883E-02
2.697890E-02
3.177828E-02
3.844673E-02
4.478904E-02
5.220798E-02
6.059744E-02
6.983267E-02
7.692784E-02
8.796295E-02
1.008833E-01
1.116299E-01
1.254181E-01
1.407864E-01
1.561542E-01
1.692773E-01
1.892073E-01
2.099072E-01
2.257679E-01
2.419706E-01
2.585204E-01
2.748316E-01
2.944809E-01
3.077167E-01
3.228599E-01
3.419248E-01
3.661857E-01
3.870494E-01
4.084837E-01
4.275409E-01
4.652619E-01
5.154078E-01
5.275053E-01
5.521272E-01
5.700976E-01
5.867415E-01
6.222472E-01
6.284149E-01
6.217768E-01
6.650456E-01
7.045976E-01
7.224440E-01
7.599021E-01
8.031914E-01
8.074565E-01
7.675434E-01
8.312985E-01
7.789913E-01
7.505373E-01
7.964676E-01
8.163394E-01
8.159863E-01
8.249098E-01
8.423847E-01
8.469601E-01
8.019110E-01
8.210147E-01
7.988694E-01
8.635789E-01
8.753653E-01
9.683274E-01
8.733036E-01
8.788421E-01
8.263631E-01
7.933821E-01
9.057974E-01
8.887832E-01
7.850378E-01
8.384236E-01
8.137072E-01
7.587298E-01
7.299019E-01
7.839232E-01
7.928310E-01
7.383672E-01
7.056491E-01
7.217258E-01
6.903001E-01
6.653223E-01
6.637045E-01
7.412227E-01
6.801833E-01
6.125007E-01
5.984332E-01
5.853855E-01
5.791323E-01
5.650383E-01
5.186108E-01
5.648059E-01
5.053614E-01
4.711083E-01
4.720735E-01
4.267701E-01
4.064876E-01
4.048645E-01
3.627517E-01
3.464001E-01
3.281668E-01
3.047669E-01
2.908014E-01
2.651603E-01
2.500145E-01
2.320993E-01
2.122772E-01
1.961502E-01
1.799370E-01
1.657293E-01
1.480578E-01
1.347362E-01
1.203885E-01
1.101255E-01
9.642262E-02
8.368041E-02
7.298858E-02
6.474294E-02
5.524266E-02
4.842362E-02
4.270433E-02
3.786422E-02
3.375190E-02
3.002432E-02
2.392168E-02
2.307991E-02
1.912072E-02
1.739292E-02
1.566024E-02
1.388475E-02
1.095187E-02
1.049384E-02
1.094957E-02
8.343283E-03
7.335989E-03
7.217132E-03
6.282769E-03
5.940222E-03
5.592552E-03
4.938786E-03
3.469562E-03
3.788784E-03
2.974126E-03
3.245576E-03
2.945061E-03
3.099318E-03
2.106326E-03
1.336153E-03
1.095260E-03
9.531611E-04
7.430849E-04
1.089999E-03
1.374639E-03
7.852015E-04
7.224031E-04
8.189344E-04
5.445643E-04
3.570189E-04
2.402775E-04
-1.418749E-04
4.638111E-04
2.854702E-04
2.888197E-04
9.189561E-04
6.383661E-04
2.535488E-04
7.601227E-04
7.770258E-04
4.795084E-04
8.373388E-05
1.421857E-04
1.950576E-05
-9.374297E-05
-3.831248E-04
-1.844200E-04
-4.335092E-06
3.525846E-05
1.150128E-04
2.982579E-04
3.349527E-04
-1.233487E-04
3.568962E-05
2.406189E-04
1.036101E-03
9.712059E-04
1.006206E-03
1.536576E-03
2.461839E-03
2.915253E-03
2.829507E-03
2.982925E-03
3.183003E-03
4.317063E-03
5.712259E-03
6.366572E-03
6.359188E-03
7.861276E-03
9.027332E-03
1.047779E-02
1.196131E-02
1.462230E-02
1.646529E-02
1.905937E-02
2.102500E-02
2.522705E-02
2.842941E-02
3.114918E-02
3.774045E-02
4.413802E-02
5.039862E-02
5.993632E-02
7.090998E-02
7.956859E-02
8.904494E-02
1.014539E-01
1.133671E-01
1.255905E-01
1.410737E-01
1.579753E-01
1.719377E-01
1.896357E-01
2.087679E-01
2.222786E-01
2.382376E-01
2.588544E-01
2.775541E-01
2.957444E-01
3.077884E-01
3.298803E-01
3.461470E-01
3.608736E-01
3.885166E-01
4.044770E-01
4.221398E-01
4.797828E-01
5.192665E-01
5.158862E-01
5.597278E-01
5.798027E-01
5.827549E-01
6.184664E-01
6.167802E-01
5.942053E-01
6.471728E-01
7.266728E-01
7.371370E-01
7.490000E-01
7.839761E-01
8.348693E-01
7.508941E-01
8.547320E-01
7.957805E-01
7.792560E-01
8.345986E-01
8.336070E-01
8.278356E-01
8.332883E-01
8.419874E-01
8.499131E-01
8.092715E-01
8.174583E-01
7.910901E-01
8.555250E-01
8.776175E-01
9.758557E-01
8.992609E-01
8.965436E-01
8.457211E-01
8.133879E-01
8.769941E-01
9.047771E-01
7.953699E-01
8.194367E-01
8.350315E-01
7.689449E-01
7.305523E-01
8.040908E-01
7.943953E-01
7.495473E-01
6.942933E-01
7.225974E-01
6.847978E-01
6.877852E-01
6.781205E-01
7.106629E-01
6.766851E-01
6.171320E-01
5.971689E-01
5.886117E-01
5.721974E-01
5.696101E-01
5.261475E-01
5.491220E-01
5.037112E-01
4.789468E-01
4.567081E-01
4.275814E-01
4.061865E-01
3.997929E-01
3.587583E-01
3.435933E-01
3.247905E-01
3.013838E-01
2.876598E-01
2.684556E-01
2.515852E-01
2.288711E-01
2.134488E-01
1.958300E-01
1.795124E-01
1.655108E-01
1.483257E-01
1.347847E-01
1.215997E-01
1.094540E-01
9.854335E-02
8.235077E-02
7.182881E-02
6.382816E-02
5.574139E-02
4.942586E-02
4.361644E-02
3.796520E-02
3.303568E-02
2.815435E-02
2.414246E-02
2.295895E-02
2.078528E-02
1.710558E-02
1.600929E-02
1.397582E-02
1.138649E-02
1.093566E-02
1.015000E-02
8.339747E-03
7.463843E-03
6.894525E-03
6.797911E-03
5.878920E-03
5.100460E-03
4.477411E-03
3.924023E-03
3.405269E-03
2.641654E-03
3.094777E-03
2.055516E-03
2.136710E-03
1.863744E-03
6.261508E-04
1.092257E-03
9.987627E-04
9.377116E-04
9.752707E-04
1.509159E-03
9.200451E-04
9.326813E-04
7.849427E-04
3.014014E-04
6.755147E-04
3.587899E-04
2.204208E-04
6.961593E-04
5.406212E-05
-7.907751E-05
9.640247E-05
-7.529050E-05
-2.057250E-04
3.492214E-04
1.341440E-04
-1.796770E-04
-7.723349E-04
1.232711E-03
5.668332E-04
-4.790327E-04
-6.123073E-04
-4.861718E-04
-3.344794E-04
-3.717167E-04
-3.613230E-04
-4.569435E-04
-3.671526E-04
-3.138033E-04
4.897528E-04
7.801282E-05
6.746129E-04
8.815223E-04
1.009477E-03
1.314447E-03
2.213638E-03
2.263448E-03
3.030196E-03
3.019279E-03
2.982925E-03
3.703257E-03
4.705013E-03
5.777135E-03
6.194395E-03
7.722803E-03
8.907421E-03
9.946587E-03
1.132507E-02
1.344434E-02
1.575468E-02
1.849623E-02
1.889458E-02
2.599159E-02
2.937868E-02
3.094805E-02
3.873182E-02
4.487026E-02
5.140976E-02
5.910359E-02
7.246194E-02
7.965281E-02
8.994361E-02
1.021704E-01
1.125541E-01
1.256828E-01
1.405049E-01
1.559813E-01
1.716399E-01
1.901405E-01
2.077262E-01
2.216779E-01
2.382676E-01
2.587461E-01
2.749856E-01
2.940216E-01
3.116774E-01
3.282271E-01
3.491166E-01
3.628695E-01
3.884453E-01
4.099083E-01
4.324895E-01
4.832749E-01
5.135183E-01
5.040563E-01
5.466799E-01
5.723481E-01
5.844199E-01
6.028760E-01
6.120684E-01
6.089165E-01
6.422350E-01
7.226861E-01
7.676809E-01
7.521226E-01
7.741312E-01
8.243473E-01
7.796207E-01
8.256755E-01
8.132239E-01
8.224628E-01
8.414718E-01
8.238643E-01
8.311008E-01
8.427306E-01
8.486809E-01
8.569457E-01
8.461959E-01
8.163493E-01
8.009772E-01
8.456903E-01
9.011979E-01
9.422159E-01
9.185134E-01
9.120373E-01
8.819055E-01
8.507746E-01
8.744913E-01
8.672651E-01
8.283374E-01
8.077061E-01
8.077748E-01
7.606198E-01
7.623550E-01
8.263190E-01
8.092569E-01
7.446481E-01
6.863449E-01
7.311230E-01
7.098803E-01
6.848872E-01
6.849827E-01
6.899227E-01
6.517131E-01
6.111311E-01
5.849874E-01
5.984968E-01
5.977634E-01
5.583625E-01
5.136760E-01
5.206271E-01
4.924148E-01
4.783568E-01
4.509749E-01
4.278974E-01
4.049870E-01
3.926692E-01
3.650787E-01
3.495902E-01
3.280947E-01
3.021664E-01
2.916032E-01
2.720074E-01
2.551701E-01
2.293512E-01
2.140584E-01
1.962414E-01
1.782657E-01
1.655660E-01
1.488483E-01
1.354656E-01
1.213220E-01
1.084818E-01
9.665174E-02
8.244862E-02
7.158843E-02
6.353878E-02
5.732383E-02
5.044275E-02
4.377110E-02
3.817162E-02
3.149381E-02
2.740981E-02
2.389322E-02
2.208252E-02
1.997502E-02
1.651787E-02
1.655066E-02
1.482259E-02
1.200230E-02
1.251877E-02
1.136789E-02
8.813213E-03
8.688208E-03
6.725397E-03
6.803352E-03
6.155399E-03
4.902554E-03
4.099706E-03
3.838796E-03
3.674260E-03
2.751811E-03
3.090985E-03
1.305634E-03
1.675478E-03
1.627688E-03
1.198539E-03
2.199044E-03
1.161336E-03
7.091975E-04
5.829148E-04
6.264414E-04
1.224970E-03
8.962138E-04
9.418370E-04
1.683819E-04
6.065045E-04
3.909195E-04
2.900345E-04
2.942226E-04
-2.442153E-04
2.294494E-05
-1.986767E-04
-3.432357E-04
-6.234835E-05
-2.251345E-04
-1.448049E-04
-2.281355E-04
-3.431635E-05
6.248694E-04
-2.561924E-04
-4.477125E-04
-5.712869E-04
-4.227444E-04
-4.136639E-04
-4.123924E-04
-5.588147E-04
-8.214369E-06
9.983367E-03
9.149134E-03
-3.902026E-04
2.267582E-04
1.605622E-05
5.382371E-04
1.033570E-03
6.051222E-04
9.567376E-04
2.048118E-03
2.453745E-03
3.334007E-03
4.675972E-03
4.078192E-03
4.450757E-03
5.514976E-03
8.059992E-03
8.298383E-03
9.499227E-03
1.047939E-02
1.241754E-02
1.382197E-02
1.563855E-02
1.721330E-02
2.015001E-02
2.485317E-02
2.938405E-02
3.250830E-02
3.810782E-02
4.660242E-02
5.397724E-02
6.122368E-02
7.238226E-02
7.885665E-02
8.914308E-02
1.035172E-01
1.120640E-01
1.246599E-01
1.382844E-01
1.552983E-01
1.725525E-01
1.912242E-01
2.066238E-01
2.223045E-01
2.407265E-01
2.538280E-01
2.713309E-01
2.942270E-01
3.183679E-01
3.304620E-01
3.476025E-01
3.683201E-01
3.963075E-01
4.250214E-01
4.532954E-01
4.782934E-01
4.767730E-01
5.100907E-01
5.258054E-01
5.601716E-01
5.922675E-01
5.997310E-01
6.199850E-01
6.068248E-01
6.482662E-01
7.243570E-01
7.991476E-01
7.498677E-01
7.525289E-01
8.050623E-01
7.808521E-01
8.253932E-01
8.278469E-01
8.176256E-01
8.474895E-01
8.188959E-01
8.199498E-01
8.650179E-01
8.516833E-01
8.751290E-01
8.580615E-01
8.459984E-01
7.959316E-01
8.456670E-01
9.461277E-01
9.301458E-01
9.041726E-01
9.083417E-01
9.006193E-01
8.955347E-01
8.374270E-01
8.477278E-01
8.152914E-01
8.366612E-01
7.878077E-01
7.757880E-01
7.620969E-01
8.323838E-01
7.758841E-01
7.277758E-01
6.807317E-01
7.429526E-01
7.181422E-01
6.741322E-01
6.817084E-01
6.777782E-01
6.538842E-01
6.242085E-01
5.850092E-01
6.028488E-01
5.938556E-01
5.536634E-01
5.239450E-01
5.094818E-01
4.908053E-01
4.811483E-01
4.485955E-01
4.237405E-01
4.073024E-01
3.950929E-01
3.666182E-01
3.469552E-01
3.258577E-01
3.045193E-01
2.901525E-01
2.709351E-01
2.526137E-01
2.299368E-01
2.149235E-01
1.995984E-01
1.807425E-01
1.634312E-01
1.489479E-01
1.358857E-01
1.239285E-01
1.100562E-01
9.769513E-02
8.220152E-02
7.165590E-02
6.565531E-02
5.808505E-02
4.879551E-02
4.287476E-02
3.695555E-02
3.095424E-02
2.777920E-02
2.454481E-02
2.227999E-02
1.977483E-02
1.784670E-02
1.641134E-02
1.427609E-02
1.291875E-02
1.200510E-02
1.023974E-02
8.995490E-03
8.207804E-03
7.707458E-03
6.382312E-03
5.441276E-03
4.416691E-03
4.071155E-03
3.444255E-03
4.014352E-03
3.285035E-03
3.080080E-03
1.802766E-03
2.108231E-03
2.137195E-03
2.246038E-03
1.878127E-03
9.454433E-04
8.960962E-04
5.129650E-04
1.614275E-04
2.641373E-04
1.228897E-04
5.744218E-04
1.037623E-04
9.474034E-05
2.079586E-04
3.654880E-04
5.561925E-04
5.501605E-04
2.344220E-04
-9.822075E-05
-3.157809E-04
-2.737148E-04
-5.307393E-04
-1.812218E-04
-1.103952E-04
5.595321E-05
-6.447095E-04
-5.069632E-04
-4.409371E-04
-4.975320E-04
-2.072994E-04
-1.040517E-04
-9.741287E-06
-1.885226E-04
2.929164E-02
-2.225620E-04
4.436028E-02
-3.262030E-03
-2.161729E-05
-1.495537E-04
4.684391E-04
1.061326E-03
9.451365E-04
1.211633E-03
2.270969E-03
3.180567E-03
3.574215E-03
4.747568E-03
5.481089E-03
5.888196E-03
6.522203E-03
8.082036E-03
8.591277E-03
9.808462E-03
1.090222E-02
1.282327E-02
1.395491E-02
1.651401E-02
1.823221E-02
2.124256E-02
2.513425E-02
2.813459E-02
3.223837E-02
3.719167E-02
4.576985E-02
5.227566E-02
6.159640E-02
7.016820E-02
7.891122E-02
8.692480E-02
1.025548E-01
1.134392E-01
1.251480E-01
1.382665E-01
1.542881E-01
1.727051E-01
1.897348E-01
2.051835E-01
2.222402E-01
2.439415E-01
2.546699E-01
2.709728E-01
2.937378E-01
3.193536E-01
3.254122E-01
3.431120E-01
3.681551E-01
3.995880E-01
4.357872E-01
4.647926E-01
4.795937E-01
4.748567E-01
5.258906E-01
5.251733E-01
5.721870E-01
6.076160E-01
5.996103E-01
6.182289E-01
5.958319E-01
6.388724E-01
7.206217E-01
8.065648E-01
7.425516E-01
7.298319E-01
7.756559E-01
7.686104E-01
8.079072E-01
8.267889E-01
8.116707E-01
8.521851E-01
8.045655E-01
8.160149E-01
8.674988E-01
8.464426E-01
8.718477E-01
8.567520E-01
8.571130E-01
8.100056E-01
8.761474E-01
9.940512E-01
9.091460E-01
8.942748E-01
8.808840E-01
9.106093E-01
9.018746E-01
8.129324E-01
8.189758E-01
8.208803E-01
8.501521E-01
7.905144E-01
8.086029E-01
7.667647E-01
8.170913E-01
7.814704E-01
7.494325E-01
6.945122E-01
7.402070E-01
7.326254E-01
6.785489E-01
6.714791E-01
6.892921E-01
6.640297E-01
6.345278E-01
5.993080E-01
5.988067E-01
6.034556E-01
5.573121E-01
5.254612E-01
4.885865E-01
4.833500E-01
4.793806E-01
4.473767E-01
4.221330E-01
4.136505E-01
3.942496E-01
3.657828E-01
3.443901E-01
3.233203E-01
3.035619E-01
2.885967E-01
2.721065E-01
2.520178E-01
2.329739E-01
2.145837E-01
2.006535E-01
1.846171E-01
1.640999E-01
1.503695E-01
1.362141E-01
1.200963E-01
1.085120E-01
9.420696E-02
8.148815E-02
7.304014E-02
6.663616E-02
5.768387E-02
4.923894E-02
4.256940E-02
3.621804E-02
3.062894E-02
2.730459E-02
2.468528E-02
2.201428E-02
1.894924E-02
1.729397E-02
1.605786E-02
1.340935E-02
1.143264E-02
1.038121E-02
9.050668E-03
8.503553E-03
7.541340E-03
6.614929E-03
5.586675E-03
5.737015E-03
5.230126E-03
4.300135E-03
4.240093E-03
3.707877E-03
3.441193E-03
2.250027E-03
1.792292E-03
1.652757E-03
1.397663E-03
1.894282E-03
1.858421E-03
6.095805E-04
1.537835E-03
3.704566E-04
2.160134E-04
4.478434E-04
5.478850E-04
1.061835E-03
6.345694E-04
6.024139E-04
6.089500E-04
1.734784E-05
6.488254E-04
1.216173E-03
1.554991E-04
1.104455E-04
-1.308197E-04
3.663518E-05
-1.322309E-04
4.227484E-04
-2.767125E-05
-1.398536E-04
-8.570834E-05
-1.791546E-04
-4.550980E-04
-6.166369E-04
-6.710395E-04
-5.319989E-04
-5.204540E-04
-3.406082E-03
5.640543E-03
1.605985E-02
5.019980E-02
4.088864E-02
-1.910781E-04
-3.471867E-04
7.703995E-04
1.127837E-03
8.888471E-04
1.255745E-03
1.317810E-03
2.929431E-03
2.433930E-03
2.817101E-03
4.470449E-03
7.252489E-03
6.207362E-03
6.678231E-03
8.124009E-03
9.706721E-03
1.079938E-02
1.295967E-02
1.472016E-02
1.596107E-02
1.835910E-02
2.087311E-02
2.534347E-02
2.813575E-02
3.280328E-02
3.597989E-02
4.345543E-02
4.904037E-02
6.140351E-02
6.839834E-02
7.814285E-02
8.651775E-02
9.829697E-02
1.125457E-01
1.263051E-01
1.403113E-01
1.558945E-01
1.714928E-01
1.879520E-01
2.044574E-01
2.265294E-01
2.446768E-01
2.553441E-01
2.720204E-01
2.919469E-01
3.105669E-01
3.268682E-01
3.468104E-01
3.695017E-01
3.946150E-01
4.304861E-01
4.568529E-01
4.755222E-01
4.947337E-01
5.293759E-01
5.275393E-01
5.778256E-01
6.022807E-01
5.988274E-01
6.138750E-01
5.975082E-01
6.421733E-01
7.206585E-01
7.797445E-01
7.364215E-01
7.329259E-01
7.601686E-01
7.553658E-01
7.926779E-01
8.038265E-01
8.096878E-01
8.299081E-01
8.312508E-01
8.158162E-01
8.587187E-01
8.833809E-01
8.581870E-01
8.537218E-01
8.334544E-01
8.162077E-01
8.962029E-01
9.837932E-01
9.088640E-01
8.618087E-01
8.476085E-01
8.888351E-01
8.835116E-01
8.247691E-01
8.348193E-01
8.019393E-01
8.307640E-01
7.892270E-01
8.196078E-01
8.140964E-01
7.961445E-01
7.912596E-01
7.610107E-01
7.278354E-01
7.213752E-01
7.180616E-01
6.795001E-01
6.536665E-01
6.826381E-01
6.970268E-01
6.268005E-01
6.097927E-01
6.136135E-01
5.978476E-01
5.733641E-01
5.277382E-01
4.879622E-01
4.840215E-01
4.945079E-01
4.508549E-01
4.296708E-01
4.154950E-01
3.914486E-01
3.640034E-01
3.446834E-01
3.248606E-01
3.018027E-01
2.880889E-01
2.759541E-01
2.520274E-01
2.344347E-01
2.153428E-01
2.003873E-01
1.825784E-01
1.630428E-01
1.492738E-01
1.356305E-01
1.199679E-01
1.073655E-01
9.570082E-02
8.144049E-02
7.209405E-02
6.371447E-02
5.711415E-02
4.923041E-02
4.341873E-02
3.512692E-02
3.212102E-02
2.698211E-02
2.332633E-02
2.178410E-02
1.954757E-02
1.698865E-02
1.533602E-02
1.393687E-02
1.240241E-02
1.051297E-02
9.508812E-03
9.092162E-03
7.034785E-03
6.537778E-03
5.334749E-03
6.306511E-03
4.838151E-03
3.842529E-03
3.817602E-03
3.163259E-03
2.868642E-03
2.511488E-03
2.111891E-03
1.772204E-03
1.489815E-03
1.725276E-03
1.289278E-03
8.852762E-04
1.202482E-03
1.121363E-03
4.782912E-04
2.063771E-04
4.664315E-04
5.174424E-04
2.881954E-04
9.300264E-04
9.182415E-04
6.131945E-04
7.593718E-04
8.861380E-04
1.184716E-03
5.490685E-04
-2.849605E-06
4.401331E-04
7.704967E-04
3.639710E-04
3.878618E-04
4.834293E-04
-4.109739E-04
-2.440096E-04
-8.548059E-05
-1.819248E-04
-6.940189E-04
-3.726949E-04
-4.727136E-04
-1.197153E-02
2.429489E-02
6.245898E-03
1.614856E-02
2.701045E-02
-1.134465E-03
1.986330E-04
8.660168E-05
3.457834E-04
8.682908E-04
1.342168E-03
1.445529E-03
1.678233E-03
2.727723E-03
3.451741E-03
5.090409E-03
5.040689E-03
6.068074E-03
7.092478E-03
8.029310E-03
9.419256E-03
1.048035E-02
1.210239E-02
1.383239E-02
1.583292E-02
1.862776E-02
2.125317E-02
2.391971E-02
2.823749E-02
3.417832E-02
3.564215E-02
4.220562E-02
4.911954E-02
5.912866E-02
6.816296E-02
7.766812E-02
8.661736E-02
9.813180E-02
1.127389E-01
1.270715E-01
1.404956E-01
1.552908E-01
1.722497E-01
1.871974E-01
2.036516E-01
2.239724E-01
2.410580E-01
2.568461E-01
2.752136E-01
2.966396E-01
3.120732E-01
3.319233E-01
3.478058E-01
3.694149E-01
3.956678E-01
4.217056E-01
4.331268E-01
4.648450E-01
4.875288E-01
5.211810E-01
5.210429E-01
5.842208E-01
5.939803E-01
6.041646E-01
6.080406E-01
5.919233E-01
6.762198E-01
7.064714E-01
7.427839E-01
7.458038E-01
7.469538E-01
7.708848E-01
7.455403E-01
7.793308E-01
7.919214E-01
7.999550E-01
8.284313E-01
8.533292E-01
8.070973E-01
8.567971E-01
8.926504E-01
8.816943E-01
8.529495E-01
8.213782E-01
8.165841E-01
9.031648E-01
9.969767E-01
8.982147E-01
8.521236E-01
8.450783E-01
8.911078E-01
8.910550E-01
8.416759E-01
8.509532E-01
7.635645E-01
8.009596E-01
7.796940E-01
8.437252E-01
8.331539E-01
8.015201E-01
8.075387E-01
7.702463E-01
7.340280E-01
7.060394E-01
7.132994E-01
6.778181E-01
6.544306E-01
6.879248E-01
7.075136E-01
6.185459E-01
6.153210E-01
6.094751E-01
5.916662E-01
5.663189E-01
5.265333E-01
4.983263E-01
4.912512E-01
4.993808E-01
4.587794E-01
4.354369E-01
4.219136E-01
3.990397E-01
3.629216E-01
3.432882E-01
3.283004E-01
3.069135E-01
2.906558E-01
2.740123E-01
2.568663E-01
2.347727E-01
2.157515E-01
1.987312E-01
1.811073E-01
1.638605E-01
1.494648E-01
1.333176E-01
1.207537E-01
1.093425E-01
9.658069E-02
8.199280E-02
7.144523E-02
6.419572E-02
5.712286E-02
4.922342E-02
4.203516E-02
3.570040E-02
3.019898E-02
2.565086E-02
2.323864E-02
2.191081E-02
1.983041E-02
1.820877E-02
1.669326E-02
1.486180E-02
1.299703E-02
1.036828E-02
9.557000E-03
9.238439E-03
7.934572E-03
6.740534E-03
6.331865E-03
5.542424E-03
4.977388E-03
4.613080E-03
4.503263E-03
3.457051E-03
3.589962E-03
3.366130E-03
2.229747E-03
1.753505E-03
1.910902E-03
1.637338E-03
1.883800E-03
1.445935E-03
1.075908E-03
1.033912E-03
4.750239E-04
5.414593E-04
8.202983E-04
1.008360E-03
2.609048E-04
8.176230E-05
3.659558E-04
6.233445E-04
6.172817E-04
2.527174E-04
3.283213E-04
2.246334E-04
1.012004E-04
8.064401E-04
7.988227E-04
1.275793E-04
6.571410E-04
-2.135713E-04
-1.804260E-04
-4.588055E-04
-5.254347E-04
-4.425131E-04
9.440120E-05
-2.406603E-04
-1.312586E-03
3.378953E-02
-2.721254E-02
-1.104646E-03
-7.165597E-05
8.752867E-03
1.596752E-04
1.756846E-04
1.386600E-04
5.467781E-04
7.584934E-04
1.256854E-03
1.401721E-03
1.505719E-03
2.822989E-03
3.281362E-03
4.066095E-03
4.250173E-03
5.352815E-03
6.481428E-03
7.359008E-03
8.592484E-03
1.014091E-02
1.138605E-02
1.324072E-02
1.713660E-02
1.853666E-02
2.103738E-02
2.428851E-02
2.922486E-02
3.320244E-02
3.685842E-02
4.301794E-02
4.952186E-02
5.817257E-02
6.777987E-02
7.885902E-02
8.660793E-02
1.011567E-01
1.145324E-01
1.262252E-01
1.422686E-01
1.553345E-01
1.734705E-01
1.877098E-01
2.032419E-01
2.198189E-01
2.385332E-01
2.577516E-01
2.777743E-01
2.952763E-01
3.137126E-01
3.321633E-01
3.465784E-01
3.685691E-01
4.010669E-01
4.295937E-01
4.208278E-01
4.675421E-01
4.822347E-01
5.136834E-01
5.389863E-01
5.753171E-01
5.898232E-01
5.854595E-01
5.970657E-01
5.943030E-01
6.775996E-01
7.080567E-01
7.214320E-01
7.510095E-01
7.682347E-01
7.701759E-01
7.590958E-01
7.827149E-01
8.108215E-01
8.136127E-01
7.991572E-01
8.471489E-01
7.910184E-01
8.304751E-01
9.048900E-01
8.967084E-01
8.345546E-01
8.326398E-01
8.229030E-01
8.864954E-01
9.389661E-01
8.813723E-01
8.580935E-01
8.567790E-01
9.121579E-01
8.979853E-01
8.876135E-01
8.480695E-01
7.620772E-01
8.064274E-01
8.126668E-01
8.646228E-01
8.437071E-01
8.100181E-01
8.093264E-01
7.739138E-01
7.028457E-01
6.800323E-01
7.021918E-01
6.984214E-01
6.591795E-01
6.888258E-01
6.753464E-01
6.141387E-01
5.998843E-01
6.000774E-01
6.000541E-01
5.600031E-01
5.290519E-01
5.064754E-01
4.924372E-01
4.789950E-01
4.483248E-01
4.287115E-01
4.170087E-01
3.936675E-01
3.686533E-01
3.402237E-01
3.327265E-01
3.043080E-01
2.915673E-01
2.701820E-01
2.556915E-01
2.338126E-01
2.156815E-01
1.959578E-01
1.826162E-01
1.656377E-01
1.480700E-01
1.320827E-01
1.212237E-01
1.070884E-01
9.424532E-02
8.191161E-02
7.257878E-02
6.511067E-02
5.544689E-02
4.879599E-02
4.320308E-02
3.600931E-02
3.053398E-02
2.619266E-02
2.422001E-02
2.126589E-02
1.906695E-02
1.753698E-02
1.623849E-02
1.405564E-02
1.274737E-02
1.083737E-02
1.073459E-02
9.590945E-03
8.903992E-03
7.173131E-03
6.285097E-03
5.446643E-03
4.703905E-03
4.855127E-03
3.312560E-03
2.786887E-03
2.757769E-03
3.368675E-03
1.989937E-03
1.440097E-03
9.084597E-04
9.541257E-04
1.862510E-03
9.970682E-04
1.010351E-03
1.543342E-03
9.117834E-04
4.806190E-04
1.027648E-03
9.535647E-04
5.110832E-04
-4.022362E-06
4.564966E-04
6.358397E-04
1.035572E-03
1.183212E-03
7.111736E-05
-4.045436E-04
-4.761715E-04
-1.625857E-05
1.964062E-04
2.649738E-04
-1.701166E-04
-3.623474E-04
-1.324096E-03
-1.268800E-03
-5.888187E-04
-6.645781E-04
-2.039781E-04
-2.597808E-04
-1.325379E-04
-6.858280E-02
-1.883251E-02
4.861561E-03
2.379400E-02
3.560055E-02
4.099420E-04
4.638742E-04
6.086108E-04
4.591347E-04
4.066576E-04
1.438385E-03
1.018189E-03
1.940532E-03
1.980537E-03
3.527177E-03
4.794989E-03
4.287348E-03
5.255821E-03
6.563602E-03
7.798677E-03
7.984775E-03
9.509948E-03
1.118563E-02
1.377631E-02
1.657155E-02
1.853756E-02
2.192906E-02
2.450561E-02
2.896718E-02
3.317325E-02
3.912504E-02
4.565779E-02
5.006434E-02
5.911122E-02
6.891612E-02
7.814789E-02
8.740969E-02
1.000895E-01
1.137436E-01
1.268909E-01
1.419093E-01
1.590577E-01
1.742915E-01
1.875493E-01
2.019669E-01
2.218608E-01
2.367609E-01
2.568437E-01
2.799048E-01
2.957493E-01
3.125355E-01
3.336555E-01
3.487712E-01
3.715449E-01
4.012035E-01
4.273503E-01
4.289518E-01
4.698151E-01
5.031436E-01
5.286226E-01
5.336940E-01
5.592545E-01
5.825989E-01
5.914033E-01
5.986358E-01
6.073159E-01
6.925568E-01
7.104838E-01
7.049645E-01
7.348015E-01
7.801589E-01
7.529974E-01
7.526647E-01
7.921858E-01
8.155219E-01
8.388634E-01
8.402049E-01
8.275851E-01
7.894004E-01
8.466155E-01
8.866177E-01
9.039241E-01
8.420664E-01
8.350364E-01
8.162691E-01
8.974811E-01
9.097850E-01
8.570205E-01
8.672620E-01
8.443247E-01
9.205527E-01
9.123935E-01
9.106846E-01
8.361192E-01
7.759710E-01
8.249758E-01
8.408216E-01
8.609339E-01
8.319626E-01
7.977818E-01
8.039041E-01
7.945403E-01
6.804729E-01
6.754578E-01
7.100295E-01
7.234286E-01
6.770663E-01
6.913588E-01
6.524209E-01
6.091126E-01
5.829137E-01
5.875000E-01
6.071942E-01
5.606244E-01
5.215889E-01
5.052202E-01
4.764102E-01
4.695870E-01
4.400219E-01
4.181087E-01
4.034325E-01
3.873404E-01
3.760591E-01
3.432502E-01
3.420475E-01
3.033960E-01
2.919029E-01
2.684664E-01
2.517832E-01
2.315408E-01
2.138335E-01
1.962766E-01
1.818659E-01
1.642411E-01
1.468350E-01
1.313353E-01
1.201091E-01
1.061024E-01
9.435696E-02
8.210731E-02
7.348110E-02
6.435234E-02
5.536379E-02
4.867671E-02
4.221042E-02
3.569739E-02
2.995872E-02
2.788191E-02
2.423850E-02
2.112086E-02
1.856720E-02
1.777109E-02
1.546010E-02
1.331285E-02
1.225049E-02
1.162485E-02
1.090212E-02
8.771463E-03
7.959002E-03
8.008572E-03
6.975781E-03
5.104961E-03
5.175217E-03
5.422781E-03
3.940193E-03
4.153089E-03
2.743953E-03
3.468463E-03
2.297877E-03
1.706526E-03
1.384572E-03
1.615207E-03
1.558158E-03
8.876075E-04
5.673064E-04
5.201662E-04
4.054493E-04
3.247599E-04
2.255681E-04
7.770517E-04
1.216049E-03
5.593516E-04
1.236076E-04
6.292872E-04
6.527123E-04
5.149627E-04
2.026039E-04
-2.219761E-04
-3.351170E-04
-3.047017E-04
-2.574698E-04
-9.813497E-06
-4.147908E-04
-1.953949E-04
-8.740510E-04
-1.240468E-03
-6.065210E-04
-6.690536E-04
-3.828941E-04
-5.474453E-04
-2.924099E-03
-2.748166E-02
-3.533064E-02
8.633584E-04
1.217423E-02
7.211548E-03
-1.594356E-02
4.644473E-04
1.393420E-03
4.347475E-04
2.359922E-04
1.026555E-03
1.219137E-03
1.984039E-03
2.075760E-03
3.608248E-03
4.487422E-03
5.249923E-03
5.769493E-03
6.272256E-03
7.642981E-03
8.739382E-03
9.458426E-03
1.145987E-02
1.424457E-02
1.570946E-02
1.894809E-02
2.141425E-02
2.553130E-02
2.955229E-02
3.311902E-02
3.840970E-02
4.641694E-02
5.118592E-02
5.849486E-02
6.918688E-02
7.790380E-02
8.553590E-02
9.977966E-02
1.137096E-01
1.281112E-01
1.397998E-01
1.558025E-01
1.730420E-01
1.883825E-01
2.023690E-01
2.215664E-01
2.351197E-01
2.545534E-01
2.792408E-01
2.915152E-01
3.132205E-01
3.350892E-01
3.508397E-01
3.652813E-01
3.921743E-01
4.352509E-01
4.279201E-01
4.873730E-01
5.109724E-01
5.351684E-01
5.262549E-01
5.432441E-01
5.816176E-01
6.020700E-01
6.012940E-01
6.125273E-01
7.088412E-01
7.142733E-01
7.069678E-01
7.029351E-01
7.873698E-01
7.565627E-01
7.340840E-01
7.866541E-01
7.971806E-01
8.584806E-01
8.617428E-01
8.416100E-01
8.152301E-01
8.513550E-01
8.827057E-01
8.807258E-01
8.660073E-01
8.440365E-01
8.275861E-01
9.368633E-01
9.371124E-01
8.407368E-01
8.625805E-01
8.343757E-01
9.174167E-01
9.381847E-01
9.123012E-01
8.321425E-01
7.970462E-01
8.525978E-01
8.286399E-01
8.344372E-01
8.149526E-01
8.043991E-01
8.210164E-01
8.011837E-01
6.822268E-01
6.842082E-01
7.179158E-01
7.381628E-01
6.905999E-01
6.872870E-01
6.440964E-01
6.208293E-01
5.949354E-01
5.770278E-01
6.229738E-01
5.567158E-01
5.324700E-01
5.043748E-01
4.840695E-01
4.574878E-01
4.334801E-01
4.179574E-01
4.020622E-01
3.863914E-01
3.596747E-01
3.472491E-01
3.416222E-01
3.070027E-01
2.896808E-01
2.675664E-01
2.518183E-01
2.321271E-01
2.119978E-01
1.973308E-01
1.805279E-01
1.661455E-01
1.475638E-01
1.319577E-01
1.197005E-01
1.065058E-01
9.447754E-02
8.263607E-02
7.384889E-02
6.333282E-02
5.444979E-02
4.751788E-02
4.272273E-02
3.566432E-02
3.099675E-02
2.790911E-02
2.553192E-02
2.166690E-02
1.885221E-02
1.697739E-02
1.564512E-02
1.449821E-02
1.276777E-02
1.080642E-02
1.019053E-02
9.187125E-03
8.122603E-03
8.734966E-03
6.727562E-03
5.510379E-03
5.121842E-03
5.761764E-03
4.424389E-03
4.895703E-03
5.997277E-03
2.880652E-03
1.624571E-03
1.310329E-03
1.620785E-03
2.067679E-03
1.814636E-03
9.929980E-04
1.424993E-03
1.217254E-03
7.032157E-04
4.712061E-04
3.701294E-05
7.295757E-04
8.835020E-04
2.799132E-04
-1.803097E-04
1.021024E-05
2.054488E-05
-7.572269E-05
-2.079188E-04
-4.372772E-04
-3.930271E-04
-2.565910E-04
-4.626207E-04
6.280219E-05
-3.138519E-04
-1.010585E-04
-8.516595E-04
-3.650368E-04
-5.421459E-04
-3.719181E-04
-4.357638E-04
-7.214179E-04
-4.962123E-04
-1.254075E-01
-9.318007E-03
3.787512E-03
1.401124E-02
1.287966E-01
2.771707E-02
1.472709E-04
1.029528E-03
2.675572E-04
-7.236931E-05
3.534898E-04
6.596109E-04
1.815891E-03
2.985763E-03
4.571571E-03
4.444854E-03
5.812800E-03
5.842280E-03
5.971361E-03
8.419932E-03
9.546289E-03
1.064857E-02
1.214435E-02
1.498424E-02
1.570777E-02
1.916418E-02
2.040368E-02
2.472124E-02
2.863947E-02
3.251979E-02
3.707399E-02
4.589759E-02
5.014388E-02
5.897019E-02
6.987060E-02
7.739070E-02
8.625234E-02
1.012802E-01
1.140471E-01
1.280475E-01
1.400137E-01
1.539628E-01
1.731986E-01
1.876651E-01
2.027352E-01
2.192737E-01
2.343336E-01
2.548524E-01
2.724979E-01
2.908695E-01
3.107368E-01
3.245227E-01
3.488962E-01
3.623931E-01
3.899377E-01
4.188827E-01
4.304069E-01
4.681749E-01
5.124284E-01
5.337337E-01
5.225824E-01
5.333578E-01
5.869258E-01
5.838715E-01
5.799482E-01
6.203502E-01
6.842356E-01
7.212875E-01
7.014720E-01
6.995119E-01
7.693868E-01
7.608668E-01
7.537115E-01
7.624349E-01
7.972172E-01
8.574483E-01
8.735999E-01
8.658698E-01
8.366941E-01
8.302528E-01
8.717162E-01
8.561648E-01
8.781480E-01
8.584063E-01
8.535898E-01
9.481064E-01
9.181940E-01
8.472953E-01
8.467887E-01
8.413692E-01
9.059750E-01
9.141734E-01
9.031448E-01
8.574691E-01
8.201576E-01
8.468776E-01
8.247621E-01
8.154545E-01
8.078457E-01
8.196212E-01
8.064749E-01
8.028956E-01
6.845088E-01
6.896980E-01
7.085310E-01
7.317480E-01
6.866437E-01
6.622895E-01
6.241966E-01
6.466899E-01
5.956065E-01
5.985599E-01
6.203259E-01
5.741827E-01
5.298666E-01
5.023114E-01
4.801853E-01
4.530024E-01
4.379609E-01
4.356165E-01
4.102498E-01
3.889128E-01
3.577395E-01
3.462570E-01
3.324121E-01
3.100449E-01
2.903870E-01
2.668880E-01
2.504688E-01
2.305526E-01
2.143404E-01
1.982759E-01
1.797210E-01
1.659943E-01
1.470211E-01
1.340759E-01
1.202255E-01
1.079087E-01
9.496748E-02
8.335900E-02
7.419447E-02
6.597816E-02
5.473642E-02
4.774641E-02
4.363892E-02
3.470656E-02
3.265854E-02
2.807541E-02
2.546389E-02
2.155289E-02
1.920062E-02
1.620862E-02
1.511220E-02
1.486177E-02
1.322921E-02
1.154905E-02
1.063781E-02
9.088721E-03
7.837602E-03
9.989972E-03
7.615134E-03
5.832312E-03
4.832135E-03
5.715364E-03
4.737682E-03
6.130427E-03
7.921198E-03
1.990208E-03
4.966975E-04
5.897882E-04
7.981857E-04
1.546887E-03
1.680536E-03
3.786503E-04
1.189207E-03
1.533753E-03
9.707926E-04
4.536725E-04
3.258898E-04
1.357569E-03
4.367520E-04
-2.921235E-04
5.307098E-04
3.357387E-06
4.307304E-04
7.210523E-05
2.575076E-04
-4.695598E-05
-1.716352E-04
-7.877951E-05
-2.701023E-04
1.788510E-04
-4.801096E-05
-2.313085E-04
-3.153798E-04
-4.451658E-04
-4.957959E-04
-4.796013E-04
-5.056722E-04
-5.224575E-04
-4.412821E-03
-6.741452E-02
-9.332553E-03
4.599139E-03
1.102690E-02
1.274759E-01
-4.102638E-03
-1.066423E-04
-1.197638E-04
8.217398E-04
6.556363E-04
4.825619E-04
8.108613E-04
1.691987E-03
2.898601E-03
3.353052E-03
3.675633E-03
5.250817E-03
5.866319E-03
6.577520E-03
8.156372E-03
9.388981E-03
9.893968E-03
1.200278E-02
1.336669E-02
1.515868E-02
1.950317E-02
2.155244E-02
2.381312E-02
2.821218E-02
3.296738E-02
3.694606E-02
4.467542E-02
5.073937E-02
5.955217E-02
7.129190E-02
7.559351E-02
8.614269E-02
1.006382E-01
1.147552E-01
1.272267E-01
1.387935E-01
1.562135E-01
1.725544E-01
1.912539E-01
2.049680E-01
2.200795E-01
2.384143E-01
2.544809E-01
2.689932E-01
2.893367E-01
3.077686E-01
3.255888E-01
3.437768E-01
3.620624E-01
3.919143E-01
4.135507E-01
4.274046E-01
4.627519E-01
4.861744E-01
5.123063E-01
5.344403E-01
5.332128E-01
5.881728E-01
5.919257E-01
5.826747E-01
6.227248E-01
6.901179E-01
7.162526E-01
7.124367E-01
6.951320E-01
7.397335E-01
7.531563E-01
7.862673E-01
7.688502E-01
7.868582E-01
8.606862E-01
8.656971E-01
8.676357E-01
8.213876E-01
8.396587E-01
8.736986E-01
8.656155E-01
8.666617E-01
8.677593E-01
8.633211E-01
9.665664E-01
9.028389E-01
8.420863E-01
8.672341E-01
8.302435E-01
8.842117E-01
8.951218E-01
8.863949E-01
8.545658E-01
8.179443E-01
8.586127E-01
8.270653E-01
8.252785E-01
8.051857E-01
8.139385E-01
7.804529E-01
7.848544E-01
6.787348E-01
6.940484E-01
7.222332E-01
7.319365E-01
6.935650E-01
6.538911E-01
6.278376E-01
6.538050E-01
5.956371E-01
6.096183E-01
6.389236E-01
5.709333E-01
5.224972E-01
5.026453E-01
4.777783E-01
4.581796E-01
4.393442E-01
4.415201E-01
4.041722E-01
3.852537E-01
3.652624E-01
3.433581E-01
3.276604E-01
3.055923E-01
2.869864E-01
2.660904E-01
2.503109E-01
2.325678E-01
2.179787E-01
2.006204E-01
1.792158E-01
1.617967E-01
1.472178E-01
1.340896E-01
1.261897E-01
1.088552E-01
9.531665E-02
8.428504E-02
7.417450E-02
6.460454E-02
5.490528E-02
4.770042E-02
4.290501E-02
3.666120E-02
3.242480E-02
2.815252E-02
2.461419E-02
2.217853E-02
1.933479E-02
1.630573E-02
1.391984E-02
1.245574E-02
1.265008E-02
1.067208E-02
1.056426E-02
9.464883E-03
7.709754E-03
8.241743E-03
6.971837E-03
5.809795E-03
5.243603E-03
4.794771E-03
4.207249E-03
6.551300E-03
8.475022E-03
2.102629E-03
1.238870E-03
9.581162E-04
2.145561E-03
1.732742E-03
5.367488E-04
3.932883E-04
4.170357E-04
1.405082E-03
9.529793E-04
7.884708E-04
5.173789E-04
7.648071E-04
4.005210E-04
-2.637019E-05
3.893168E-04
5.019596E-04
3.670753E-04
-2.603609E-04
9.467515E-05
-9.167268E-05
-6.575112E-05
1.940211E-04
-1.656100E-04
-2.051248E-04
-1.079344E-04
-3.060117E-04
-5.445944E-04
-6.351725E-04
-5.457311E-04
-5.426699E-04
-6.939118E-04
-7.226131E-04
7.736975E-04
5.258464E-02
-2.039770E-02
-3.955699E-03
6.657282E-03
5.829965E-02
4.312352E-02
-2.999453E-04
2.656198E-04
1.391534E-03
6.265901E-04
3.258260E-04
9.570679E-04
2.127349E-03
3.344669E-03
3.257953E-03
3.733874E-03
5.011851E-03
5.719166E-03
6.667122E-03
7.570797E-03
8.285398E-03
9.110789E-03
1.145683E-02
1.280945E-02
1.444427E-02
1.908076E-02
2.099031E-02
2.348308E-02
2.810631E-02
3.413015E-02
3.727776E-02
4.436222E-02
5.191085E-02
5.762053E-02
6.741889E-02
7.868121E-02
8.587159E-02
1.002501E-01
1.151403E-01
1.270408E-01
1.376461E-01
1.547997E-01
1.714751E-01
1.929687E-01
2.035744E-01
2.188913E-01
2.399288E-01
2.569566E-01
2.693134E-01
2.883343E-01
3.060438E-01
3.277700E-01
3.477762E-01
3.604312E-01
3.980040E-01
4.132287E-01
4.290633E-01
4.545138E-01
4.673714E-01
5.093689E-01
5.350527E-01
5.276506E-01
5.944670E-01
5.973233E-01
6.037482E-01
6.228460E-01
7.039003E-01
7.221527E-01
7.218279E-01
6.853143E-01
7.312895E-01
7.857698E-01
7.940707E-01
7.594304E-01
7.687633E-01
8.510936E-01
8.635769E-01
8.809556E-01
8.328867E-01
8.554255E-01
8.628427E-01
8.493482E-01
8.555087E-01
8.894196E-01
8.676172E-01
9.183633E-01
8.835979E-01
8.564193E-01
8.871905E-01
8.519354E-01
8.346331E-01
8.784419E-01
8.660110E-01
8.481351E-01
8.003314E-01
8.268603E-01
8.327106E-01
8.294908E-01
8.153640E-01
7.967020E-01
7.758266E-01
7.709099E-01
7.051786E-01
6.960195E-01
7.013345E-01
7.120577E-01
7.016153E-01
6.509082E-01
6.323820E-01
6.362324E-01
6.133565E-01
6.222669E-01
6.100147E-01
5.677799E-01
5.435139E-01
4.924548E-01
4.830626E-01
4.657311E-01
4.348129E-01
4.318875E-01
4.077058E-01
3.905516E-01
3.798810E-01
3.449740E-01
3.220261E-01
3.067326E-01
2.897431E-01
2.682260E-01
2.496941E-01
2.336575E-01
2.168425E-01
1.986998E-01
1.798842E-01
1.633434E-01
1.480090E-01
1.345062E-01
1.237837E-01
1.112572E-01
9.598474E-02
8.369645E-02
7.503306E-02
6.834583E-02
5.534858E-02
4.807034E-02
4.126346E-02
3.716523E-02
3.298983E-02
3.029994E-02
2.536037E-02
2.188341E-02
1.878812E-02
1.581693E-02
1.363110E-02
1.307991E-02
1.183793E-02
1.017051E-02
9.720624E-03
8.897077E-03
8.513462E-03
7.787823E-03
6.753057E-03
5.925108E-03
4.574893E-03
3.659841E-03
3.538568E-03
3.428296E-03
3.719681E-03
2.993558E-03
2.383538E-03
1.914371E-03
3.298192E-03
2.858214E-03
8.238638E-04
8.869918E-04
4.976286E-04
8.899421E-04
-2.989598E-06
4.682106E-05
5.054459E-04
6.983859E-04
5.297350E-04
5.734821E-04
4.675331E-04
4.451151E-04
1.007963E-03
-6.127844E-07
4.599417E-04
1.645269E-04
-9.204658E-05
2.632554E-04
-2.591087E-04
-2.949013E-04
-4.143171E-04
-3.349464E-04
-4.511831E-04
-4.122183E-04
-5.656402E-04
-6.104479E-04
-7.147962E-04
-6.450098E-04
-1.437383E-05
1.498066E-01
-2.178612E-02
-4.017540E-03
7.209606E-03
-1.506927E-01
4.523184E-02
-3.122685E-04
9.727938E-04
1.911126E-03
1.090035E-03
8.415103E-04
1.010348E-03
2.447642E-03
3.400054E-03
2.925020E-03
3.721463E-03
4.443318E-03
5.514896E-03
6.899819E-03
7.965296E-03
8.222094E-03
1.092492E-02
1.194352E-02
1.403107E-02
1.507476E-02
1.719792E-02
2.157787E-02
2.274760E-02
2.819380E-02
3.506480E-02
3.959633E-02
4.551466E-02
5.174562E-02
5.759758E-02
6.671887E-02
7.803837E-02
8.722951E-02
1.002772E-01
1.149377E-01
1.270130E-01
1.411057E-01
1.553974E-01
1.714675E-01
1.872157E-01
2.027974E-01
2.154558E-01
2.355304E-01
2.560617E-01
2.687204E-01
2.878863E-01
3.041523E-01
3.224038E-01
3.507260E-01
3.741200E-01
4.044843E-01
4.017809E-01
4.169362E-01
4.490284E-01
4.723570E-01
5.271870E-01
5.507280E-01
5.558420E-01
6.050690E-01
5.773477E-01
6.097697E-01
6.323490E-01
6.973435E-01
7.184352E-01
7.413474E-01
6.888478E-01
6.830476E-01
7.889528E-01
8.029708E-01
7.572384E-01
7.547485E-01
8.551970E-01
8.619939E-01
8.631909E-01
8.413083E-01
8.693811E-01
8.607319E-01
8.325479E-01
8.303775E-01
9.202513E-01
8.620523E-01
8.823824E-01
8.379948E-01
8.631388E-01
9.132372E-01
8.507964E-01
8.553550E-01
8.418372E-01
8.733972E-01
8.471229E-01
8.079148E-01
8.321178E-01
8.441976E-01
8.365055E-01
8.276502E-01
8.087723E-01
7.848354E-01
7.451450E-01
7.113700E-01
6.994655E-01
7.044928E-01
7.162877E-01
7.006374E-01
6.558157E-01
6.243369E-01
6.251477E-01
5.949844E-01
6.062542E-01
6.014110E-01
5.640144E-01
5.415616E-01
4.973662E-01
4.861390E-01
4.601492E-01
4.449023E-01
4.398725E-01
4.119481E-01
3.936890E-01
3.700198E-01
3.410989E-01
3.225809E-01
3.061827E-01
2.931916E-01
2.694501E-01
2.499186E-01
2.341354E-01
2.134784E-01
1.977230E-01
1.825878E-01
1.683671E-01
1.495001E-01
1.351253E-01
1.244972E-01
1.067704E-01
9.486954E-02
8.390970E-02
7.392788E-02
6.527690E-02
5.222004E-02
4.737993E-02
4.253046E-02
3.903410E-02
3.397380E-02
2.940637E-02
2.558534E-02
2.075950E-02
1.856990E-02
1.463572E-02
1.394459E-02
1.498997E-02
1.218236E-02
1.043012E-02
1.001077E-02
8.632113E-03
8.751467E-03
7.829731E-03
6.952641E-03
6.728543E-03
5.070756E-03
4.219747E-03
3.771771E-03
3.849666E-03
4.010722E-03
3.159001E-03
2.198317E-03
2.519449E-03
2.060481E-03
1.998993E-03
1.305803E-03
7.932216E-04
9.984237E-04
1.046833E-03
9.967791E-04
5.096791E-04
4.666894E-04
1.372439E-03
9.705516E-04
1.317341E-03
1.163782E-03
5.904771E-04
7.561610E-04
8.462596E-04
7.845501E-04
1.120207E-04
2.351749E-04
-2.967671E-04
-3.805788E-04
-1.196288E-04
-4.549671E-04
-1.578945E-04
-3.648517E-04
-2.862092E-04
-4.772942E-04
-7.905786E-04
-7.498759E-04
-6.916146E-04
-2.575191E-02
-2.088367E-01
6.588047E-03
-5.550552E-03
3.725718E-05
4.368228E-02
8.425254E-04
4.566689E-04
3.221466E-04
9.976461E-04
4.342852E-04
8.089364E-04
1.996878E-03
2.744325E-03
2.375283E-03
3.534447E-03
3.800610E-03
4.962135E-03
5.775370E-03
7.268580E-03
8.143374E-03
9.203893E-03
1.124713E-02
1.327620E-02
1.429274E-02
1.573758E-02
1.916779E-02
2.188510E-02
2.375218E-02
2.940538E-02
3.420626E-02
3.924356E-02
4.577774E-02
5.201595E-02
5.804464E-02
6.718480E-02
7.541607E-02
8.834054E-02
1.008007E-01
1.115548E-01
1.265577E-01
1.391260E-01
1.552747E-01
1.711435E-01
1.878897E-01
2.025404E-01
2.176908E-01
2.334913E-01
2.527328E-01
2.659299E-01
2.854764E-01
3.026692E-01
3.200032E-01
3.507322E-01
3.727481E-01
3.913116E-01
3.975262E-01
4.233224E-01
4.474910E-01
4.726166E-01
5.335614E-01
5.333902E-01
5.262395E-01
5.779609E-01
5.914774E-01
6.036520E-01
6.390329E-01
6.851142E-01
7.279002E-01
7.366931E-01
6.899525E-01
6.737052E-01
7.835122E-01
7.985244E-01
7.620486E-01
7.765603E-01
8.532807E-01
8.321416E-01
8.530259E-01
8.627373E-01
8.841222E-01
8.588372E-01
8.425362E-01
8.424517E-01
9.471205E-01
8.412498E-01
8.627099E-01
8.105323E-01
8.755211E-01
9.256763E-01
8.497564E-01
8.733313E-01
8.182843E-01
8.705550E-01
8.541000E-01
8.139055E-01
8.331363E-01
8.300858E-01
8.392521E-01
8.309615E-01
8.142532E-01
7.791235E-01
7.494148E-01
7.208777E-01
6.972637E-01
6.987194E-01
7.155353E-01
6.976868E-01
6.578455E-01
6.354152E-01
5.966029E-01
5.950508E-01
5.699911E-01
6.001878E-01
5.513521E-01
5.255753E-01
5.060901E-01
4.868742E-01
4.678494E-01
4.673531E-01
4.415612E-01
4.177823E-01
3.783241E-01
3.665122E-01
3.403668E-01
3.210184E-01
3.068995E-01
2.922667E-01
2.678174E-01
2.527604E-01
2.350908E-01
2.162159E-01
1.994984E-01
1.815016E-01
1.703646E-01
1.501587E-01
1.374901E-01
1.243516E-01
1.087012E-01
9.482176E-02
8.402852E-02
7.439428E-02
6.571122E-02
5.465477E-02
5.022789E-02
4.399408E-02
3.943949E-02
3.326469E-02
2.917914E-02
2.554903E-02
2.196158E-02
1.939047E-02
1.629474E-02
1.551974E-02
1.541301E-02
1.201082E-02
1.070930E-02
9.783801E-03
8.008177E-03
7.905381E-03
7.976778E-03
7.608353E-03
7.829130E-03
5.865988E-03
5.417111E-03
3.486335E-03
3.158531E-03
3.621932E-03
2.729882E-03
1.993384E-03
2.567647E-03
2.111408E-03
2.216526E-03
1.614929E-03
1.894334E-03
1.728145E-03
1.011381E-03
1.132543E-03
9.199730E-04
7.229119E-04
4.369249E-04
1.031796E-03
1.235486E-03
7.759265E-04
8.633993E-04
4.605341E-04
3.761676E-04
4.364525E-04
2.618898E-04
2.342866E-04
-4.524404E-04
-4.116829E-04
-1.735106E-04
-8.073781E-05
-7.264095E-05
-6.201549E-04
-5.169729E-04
-3.872282E-04
-3.522556E-04
-4.767309E-04
-3.778546E-04
-2.224509E-04
6.054534E-02
5.605956E-02
-5.340364E-03
1.995635E-02
6.097538E-02
-2.588943E-02
9.481310E-04
-3.470693E-05
3.570481E-04
9.439284E-04
1.328279E-03
2.115229E-03
2.750057E-03
2.488891E-03
4.899449E-03
5.181935E-03
5.404503E-03
5.746688E-03
7.324328E-03
8.645037E-03
8.900451E-03
1.123820E-02
1.456734E-02
1.471599E-02
1.608434E-02
1.888448E-02
2.217342E-02
2.476095E-02
2.983850E-02
3.382234E-02
3.837609E-02
4.565401E-02
5.274453E-02
5.885313E-02
6.873828E-02
7.437560E-02
8.727331E-02
1.000075E-01
1.110945E-01
1.278348E-01
1.402539E-01
1.549110E-01
1.698577E-01
1.858550E-01
2.025280E-01
2.187629E-01
2.328981E-01
2.518718E-01
2.697170E-01
2.856514E-01
3.037612E-01
3.239577E-01
3.468402E-01
3.796870E-01
3.947952E-01
4.067303E-01
4.261512E-01
4.478928E-01
4.706768E-01
5.237331E-01
5.259414E-01
5.423294E-01
6.018233E-01
6.066170E-01
6.231051E-01
6.485911E-01
6.786430E-01
7.372156E-01
7.410722E-01
6.894355E-01
6.742610E-01
7.674217E-01
7.828747E-01
8.057306E-01
8.302011E-01
8.544582E-01
8.271941E-01
8.949734E-01
8.703483E-01
8.604869E-01
8.310478E-01
8.143865E-01
8.519504E-01
9.126944E-01
8.706522E-01
8.525203E-01
8.013210E-01
8.750586E-01
9.105671E-01
8.815256E-01
8.934140E-01
8.347204E-01
8.720918E-01
8.617370E-01
8.195748E-01
8.036317E-01
8.430705E-01
8.310618E-01
8.134323E-01
8.004306E-01
7.589466E-01
7.199200E-01
7.227943E-01
7.023431E-01
7.128957E-01
7.121161E-01
6.681557E-01
6.636529E-01
6.353661E-01
5.949128E-01
6.041308E-01
5.681407E-01
6.079798E-01
5.517218E-01
5.222144E-01
5.039088E-01
4.883875E-01
4.767078E-01
4.643308E-01
4.284511E-01
4.084036E-01
3.768011E-01
3.613558E-01
3.384355E-01
3.189253E-01
3.059743E-01
2.897005E-01
2.676148E-01
2.522909E-01
2.345593E-01
2.176082E-01
1.997395E-01
1.815190E-01
1.667810E-01
1.496857E-01
1.380018E-01
1.254570E-01
1.090398E-01
9.525718E-02
8.458381E-02
7.414597E-02
6.398757E-02
5.558860E-02
5.155294E-02
4.416332E-02
3.900055E-02
3.364257E-02
2.960781E-02
2.523998E-02
2.314884E-02
1.939569E-02
1.620358E-02
1.484124E-02
1.362397E-02
1.157681E-02
1.057379E-02
8.985973E-03
7.383986E-03
6.652401E-03
7.502485E-03
7.427851E-03
6.423738E-03
5.566046E-03
5.457872E-03
3.857131E-03
3.764361E-03
3.592652E-03
3.233668E-03
2.957265E-03
3.282714E-03
2.509331E-03
2.284898E-03
1.839226E-03
2.702460E-03
2.744878E-03
1.360134E-03
1.169042E-03
1.250607E-03
3.359869E-04
2.981460E-04
6.650512E-04
1.042430E-03
1.105695E-03
1.029556E-03
5.186110E-04
-2.014216E-04
5.133874E-05
1.739075E-04
7.228763E-04
2.054512E-05
8.301743E-05
4.883414E-04
2.115272E-04
-3.085784E-05
-4.338599E-04
-4.392268E-04
-2.654969E-04
-3.042091E-04
-4.847259E-04
-5.340764E-04
-2.276549E-04
1.724736E-01
1.271552E-01
7.468556E-03
-3.255523E-02
-2.763900E-02
3.341802E-03
1.507213E-03
1.058687E-03
9.393624E-04
1.618478E-03
3.038284E-03
1.855598E-03
2.282478E-03
4.006589E-03
4.435188E-03
5.555668E-03
5.649532E-03
6.917421E-03
7.323174E-03
8.756531E-03
9.054921E-03
1.137077E-02
1.347935E-02
1.507818E-02
1.587490E-02
1.795613E-02
2.087446E-02
2.522967E-02
2.850698E-02
3.289770E-02
3.731435E-02
4.619264E-02
5.347013E-02
5.960277E-02
6.546559E-02
7.609446E-02
8.748050E-02
9.943097E-02
1.114521E-01
1.259612E-01
1.409640E-01
1.548075E-01
1.694426E-01
1.841674E-01
2.031722E-01
2.169885E-01
2.325699E-01
2.519944E-01
2.737777E-01
2.898304E-01
3.075754E-01
3.244991E-01
3.513057E-01
3.800404E-01
3.977159E-01
4.186991E-01
4.286293E-01
4.469687E-01
4.840077E-01
5.241111E-01
5.232232E-01
5.312666E-01
5.873620E-01
6.062607E-01
6.433958E-01
6.587408E-01
6.769351E-01
7.468368E-01
7.700533E-01
6.936981E-01
6.672426E-01
7.726872E-01
7.902011E-01
8.320185E-01
8.698636E-01
8.583533E-01
8.250476E-01
9.212503E-01
8.799615E-01
8.537474E-01
8.266668E-01
8.246384E-01
8.530744E-01
9.003486E-01
8.812195E-01
8.440016E-01
7.775476E-01
8.668286E-01
8.968254E-01
8.787172E-01
8.972651E-01
8.356033E-01
8.917945E-01
8.786104E-01
8.201806E-01
8.000696E-01
8.493869E-01
8.237603E-01
7.837679E-01
7.875189E-01
7.454282E-01
7.281250E-01
7.271524E-01
7.121759E-01
7.333946E-01
6.942742E-01
6.503479E-01
6.566762E-01
6.435741E-01
6.024295E-01
6.220371E-01
5.735758E-01
6.160842E-01
5.470988E-01
5.392198E-01
5.055522E-01
4.815840E-01
4.810672E-01
4.569250E-01
4.259410E-01
4.001102E-01
3.831370E-01
3.573334E-01
3.393292E-01
3.195879E-01
3.038540E-01
2.897797E-01
2.664076E-01
2.514362E-01
2.335087E-01
2.165122E-01
2.005602E-01
1.815705E-01
1.671825E-01
1.514589E-01
1.359569E-01
1.246929E-01
1.090801E-01
9.778395E-02
8.557371E-02
7.538503E-02
6.832417E-02
5.945125E-02
5.170166E-02
4.410517E-02
3.780177E-02
3.419413E-02
2.990524E-02
2.583379E-02
2.243685E-02
1.999756E-02
1.739916E-02
1.430851E-02
1.294108E-02
1.190946E-02
9.750708E-03
8.072802E-03
7.385511E-03
7.257312E-03
6.945607E-03
6.256927E-03
6.031417E-03
5.144693E-03
3.828366E-03
4.060903E-03
3.759592E-03
3.743707E-03
4.545715E-03
4.799103E-03
3.258287E-03
2.732801E-03
2.803105E-03
2.746669E-03
2.219418E-03
2.349407E-03
1.824238E-03
2.108168E-03
2.047472E-03
7.299950E-04
5.757040E-04
4.816174E-04
3.215952E-04
8.072553E-04
5.495839E-04
-1.998483E-05
-7.071485E-05
-7.671166E-05
-1.815731E-04
4.485818E-04
6.145749E-04
2.819663E-04
1.204910E-03
8.204623E-04
6.670308E-04
-5.908181E-04
-6.961184E-04
-7.189891E-04
-3.123215E-04
5.270576E-04
-2.880376E-04
-1.381207E-04
-4.946836E-02
7.435223E-02
1.435228E-03
4.952511E-02
1.144587E-01
-1.988730E-03
1.234802E-03
1.125180E-03
9.030644E-04
1.873783E-03
2.257675E-03
2.023370E-03
2.583590E-03
4.939067E-03
3.683460E-03
4.514980E-03
5.980219E-03
7.257249E-03
7.296953E-03
8.753447E-03
9.258367E-03
1.229029E-02
1.215268E-02
1.454545E-02
1.562231E-02
1.790322E-02
2.087391E-02
2.659998E-02
2.814132E-02
3.242228E-02
3.552055E-02
4.498864E-02
5.205155E-02
5.928140E-02
6.646360E-02
7.589903E-02
8.627388E-02
9.913243E-02
1.103612E-01
1.267151E-01
1.418263E-01
1.545396E-01
1.687272E-01
1.838529E-01
2.035299E-01
2.175397E-01
2.330891E-01
2.526846E-01
2.704360E-01
2.926216E-01
3.051979E-01
3.263203E-01
3.481948E-01
3.753553E-01
4.081257E-01
4.185076E-01
4.269921E-01
4.579012E-01
4.856300E-01
5.108391E-01
5.230745E-01
5.381341E-01
5.790575E-01
6.160798E-01
6.171581E-01
6.484216E-01
6.769440E-01
7.606443E-01
7.707164E-01
7.023994E-01
6.883805E-01
7.875277E-01
8.134433E-01
8.355981E-01
8.696321E-01
8.442991E-01
8.493014E-01
8.997478E-01
8.738979E-01
8.456873E-01
8.164876E-01
8.246080E-01
8.634570E-01
8.742026E-01
8.875246E-01
8.390475E-01
8.005792E-01
8.684113E-01
8.963426E-01
8.647206E-01
8.780336E-01
8.456355E-01
8.887270E-01
8.921115E-01
8.260637E-01
7.991223E-01
8.234061E-01
8.089087E-01
7.787011E-01
7.635437E-01
7.255754E-01
7.477261E-01
7.473808E-01
7.237610E-01
7.394902E-01
6.999678E-01
6.485663E-01
6.489146E-01
6.654008E-01
6.100616E-01
6.201257E-01
5.793667E-01
6.039167E-01
5.533721E-01
5.471857E-01
5.164519E-01
4.828565E-01
4.714770E-01
4.473637E-01
4.313162E-01
4.089638E-01
3.771281E-01
3.570081E-01
3.395123E-01
3.252227E-01
3.074252E-01
2.924338E-01
2.689193E-01
2.515317E-01
2.329174E-01
2.165247E-01
2.032907E-01
1.816088E-01
1.669325E-01
1.512327E-01
1.365982E-01
1.270563E-01
1.112758E-01
9.735355E-02
8.646503E-02
7.479860E-02
6.719317E-02
5.948604E-02
4.942115E-02
4.323025E-02
3.759435E-02
3.200296E-02
2.947839E-02
2.605992E-02
2.229881E-02
2.054101E-02
1.838859E-02
1.472596E-02
1.434162E-02
1.253063E-02
1.014205E-02
9.093751E-03
7.885851E-03
7.673843E-03
6.848231E-03
5.955253E-03
6.104661E-03
5.448939E-03
3.548538E-03
4.580509E-03
4.138116E-03
3.907474E-03
4.588792E-03
5.241406E-03
3.187401E-03
2.941752E-03
3.207394E-03
2.609119E-03
2.142143E-03
1.658569E-03
1.941683E-03
2.823712E-03
3.146060E-03
1.572723E-03
1.532291E-03
8.156789E-04
3.779493E-05
9.085728E-04
1.039082E-03
3.909535E-05
5.939145E-04
5.170282E-04
6.623089E-05
4.449223E-03
1.146736E-03
7.816166E-04
4.247158E-04
6.683532E-04
1.540763E-03
-3.705156E-04
-4.074032E-04
-5.102493E-04
-1.296517E-03
1.851366E-03
5.018797E-04
2.568575E-04
-2.300750E-01
-9.512003E-03
-1.607554E-03
3.031628E-02
2.558092E-01
6.270468E-03
7.945156E-04
1.338506E-03
1.061882E-03
1.662417E-03
2.099151E-03
2.216339E-03
3.301774E-03
3.547546E-03
4.426381E-03
4.735573E-03
5.196921E-03
5.871444E-03
6.304249E-03
8.323659E-03
9.290798E-03
1.072954E-02
1.218478E-02
1.370118E-02
1.565615E-02
1.848621E-02
2.099261E-02
2.507732E-02
2.834426E-02
3.195271E-02
3.783199E-02
4.391697E-02
5.153142E-02
5.878701E-02
6.809349E-02
7.732477E-02
8.690732E-02
9.847588E-02
1.115631E-01
1.270137E-01
1.404120E-01
1.533389E-01
1.667739E-01
1.836889E-01
2.023025E-01
2.174422E-01
2.343863E-01
2.548123E-01
2.708908E-01
2.908211E-01
3.063383E-01
3.267022E-01
3.477086E-01
3.772906E-01
3.903671E-01
4.154963E-01
4.339829E-01
4.721791E-01
4.912459E-01
5.203030E-01
5.287090E-01
5.359490E-01
5.845515E-01
5.993855E-01
6.055322E-01
6.450351E-01
6.607886E-01
7.727727E-01
7.467197E-01
6.896324E-01
6.953653E-01
7.854636E-01
8.128731E-01
8.557344E-01
8.821310E-01
8.175479E-01
8.371625E-01
9.300247E-01
8.569049E-01
8.488778E-01
8.360176E-01
8.225332E-01
8.582260E-01
8.648046E-01
8.898994E-01
8.593698E-01
8.215632E-01
8.826418E-01
8.918388E-01
8.730970E-01
8.809009E-01
8.611442E-01
8.704552E-01
8.712874E-01
8.287359E-01
8.109082E-01
8.388543E-01
8.083072E-01
7.702025E-01
7.519055E-01
7.572322E-01
7.636166E-01
7.465816E-01
7.210914E-01
7.362286E-01
7.123428E-01
6.554371E-01
6.391377E-01
6.574740E-01
6.119776E-01
6.155627E-01
5.870741E-01
5.945997E-01
5.569121E-01
5.496380E-01
5.296350E-01
4.780099E-01
4.631055E-01
4.311437E-01
4.362291E-01
4.172836E-01
3.809373E-01
3.585977E-01
3.397729E-01
3.321861E-01
3.139340E-01
2.924106E-01
2.690142E-01
2.544848E-01
2.343504E-01
2.178448E-01
2.019425E-01
1.838037E-01
1.698062E-01
1.518708E-01
1.366274E-01
1.252042E-01
1.097803E-01
9.720981E-02
8.581056E-02
7.771533E-02
6.937162E-02
5.828642E-02
4.886435E-02
4.396296E-02
3.739363E-02
3.234233E-02
2.866932E-02
2.529599E-02
2.249058E-02
2.022261E-02
1.698238E-02
1.476813E-02
1.486227E-02
1.303410E-02
1.017339E-02
9.486417E-03
7.798064E-03
7.797006E-03
6.726325E-03
6.266513E-03
6.528470E-03
5.579967E-03
4.155727E-03
4.919489E-03
4.626033E-03
3.888706E-03
3.158411E-03
2.579278E-03
2.585927E-03
2.205586E-03
2.486172E-03
2.325147E-03
2.422274E-03
2.108482E-03
3.058789E-03
2.849111E-03
1.987037E-03
6.067752E-04
1.876099E-03
1.422961E-03
3.180515E-04
7.511138E-04
1.041372E-03
9.235544E-04
8.782187E-04
6.342770E-04
5.188926E-04
9.854848E-03
4.380391E-03
1.729620E-03
1.332137E-03
4.555616E-04
5.897320E-04
-4.427296E-04
-2.587065E-04
-1.056884E-04
-7.221688E-04
4.612297E-04
1.509145E-05
-1.304510E-04
-1.665634E-01
1.087360E-02
-3.336596E-04
1.049101E-02
2.055126E-01
7.451117E-03
1.539980E-03
1.192908E-03
7.456018E-04
1.405883E-03
2.539363E-03
2.207313E-03
3.224989E-03
2.560326E-03
4.207631E-03
4.663317E-03
4.340431E-03
5.494556E-03
5.919881E-03
7.831468E-03
8.889370E-03
1.051806E-02
1.144127E-02
1.379784E-02
1.580911E-02
1.929474E-02
2.160663E-02
2.532328E-02
2.995663E-02
3.404223E-02
3.966121E-02
4.696684E-02
5.243681E-02
5.919853E-02
6.810778E-02
7.593501E-02
8.536042E-02
9.981458E-02
1.130251E-01
1.278050E-01
1.399420E-01
1.540191E-01
1.686981E-01
1.833081E-01
2.009406E-01
2.173973E-01
2.354387E-01
2.554377E-01
2.700763E-01
2.874151E-01
3.076359E-01
3.271477E-01
3.489358E-01
3.737962E-01
3.873484E-01
4.181486E-01
4.260275E-01
4.755892E-01
5.207958E-01
5.241756E-01
5.266113E-01
5.596024E-01
5.734693E-01
5.811719E-01
6.183699E-01
6.434605E-01
6.530433E-01
7.572448E-01
7.322671E-01
7.140518E-01
7.178172E-01
7.675697E-01
8.029244E-01
8.505627E-01
8.342234E-01
7.748039E-01
8.553860E-01
8.793766E-01
8.584221E-01
8.404447E-01
8.292864E-01
8.314723E-01
8.637417E-01
8.730687E-01
8.935165E-01
8.747995E-01
8.453243E-01
8.735299E-01
8.832930E-01
8.878211E-01
8.969015E-01
8.955476E-01
8.416774E-01
8.412578E-01
8.550588E-01
8.087068E-01
8.382245E-01
8.155857E-01
7.725112E-01
7.608658E-01
7.669942E-01
7.897182E-01
7.398183E-01
7.040771E-01
7.280333E-01
7.464331E-01
6.900945E-01
6.404305E-01
6.474341E-01
6.010862E-01
5.978903E-01
5.941174E-01
5.847269E-01
5.591636E-01
5.503841E-01
5.441421E-01
4.924653E-01
4.588120E-01
4.361085E-01
4.363643E-01
4.210187E-01
3.877533E-01
3.578442E-01
3.413930E-01
3.297475E-01
3.133528E-01
2.914862E-01
2.686321E-01
2.525561E-01
2.364040E-01
2.198951E-01
2.026276E-01
1.828633E-01
1.676988E-01
1.532306E-01
1.364365E-01
1.285010E-01
1.102350E-01
9.760000E-02
8.690628E-02
7.808868E-02
6.652980E-02
5.807011E-02
4.969185E-02
4.485929E-02
3.722936E-02
3.205856E-02
2.870659E-02
2.485910E-02
2.278370E-02
1.952447E-02
1.744646E-02
1.539107E-02
1.400018E-02
1.294562E-02
1.059986E-02
9.529411E-03
7.766803E-03
8.660722E-03
7.409168E-03
6.822745E-03
6.533169E-03
5.919728E-03
5.105949E-03
4.216441E-03
3.557062E-03
4.029813E-03
3.544929E-03
2.562042E-03
2.181189E-03
2.010250E-03
2.892562E-03
3.166635E-03
2.591380E-03
2.322472E-03
3.749730E-03
3.274648E-03
2.156466E-03
5.283915E-04
1.226785E-03
7.543614E-04
7.324302E-04
1.445240E-04
2.479429E-04
4.363644E-04
3.650052E-04
7.120552E-04
1.021568E-03
1.031094E-02
3.981169E-03
3.722858E-04
-2.594491E-04
-2.375241E-04
-9.061196E-06
-1.932484E-04
-1.278758E-04
-1.362358E-04
-1.113203E-03
-1.011168E-04
-1.061715E-04
-3.371122E-05
-5.994716E-02
-2.830369E-02
-9.106918E-03
1.260577E-02
5.484270E-02
1.014563E-02
1.873532E-03
1.268260E-03
9.591176E-04
1.639577E-03
1.719763E-03
1.620076E-03
2.049072E-03
2.970368E-03
3.697870E-03
4.065212E-03
4.586928E-03
5.628164E-03
6.291438E-03
6.844918E-03
8.007236E-03
9.955721E-03
1.134853E-02
1.399982E-02
1.550671E-02
1.787558E-02
2.201249E-02
2.475771E-02
3.067327E-02
3.521720E-02
3.933253E-02
4.679206E-02
5.312363E-02
5.925145E-02
6.781197E-02
7.621263E-02
8.719115E-02
9.911734E-02
1.143495E-01
1.295425E-01
1.416936E-01
1.555748E-01
1.693405E-01
1.849736E-01
2.036782E-01
2.215531E-01
2.369001E-01
2.561268E-01
2.730057E-01
2.878916E-01
3.084884E-01
3.289703E-01
3.456135E-01
3.705938E-01
3.809465E-01
4.122279E-01
4.368080E-01
4.738658E-01
5.254555E-01
5.393672E-01
5.307362E-01
5.491679E-01
5.705724E-01
5.911749E-01
6.505528E-01
6.642823E-01
6.521837E-01
7.429305E-01
6.944591E-01
7.375619E-01
7.447364E-01
7.696209E-01
7.983062E-01
8.375497E-01
7.840720E-01
7.619182E-01
8.777032E-01
8.563831E-01
8.479310E-01
8.431445E-01
8.396661E-01
8.473378E-01
8.701128E-01
8.699092E-01
9.049404E-01
8.814175E-01
8.409688E-01
8.685497E-01
8.775327E-01
8.967268E-01
9.030196E-01
8.916356E-01
8.259476E-01
8.336651E-01
8.790568E-01
8.159279E-01
8.356306E-01
8.254436E-01
7.935223E-01
7.800648E-01
7.810618E-01
7.810689E-01
7.368239E-01
6.868272E-01
7.270321E-01
7.593570E-01
7.127268E-01
6.511360E-01
6.424328E-01
6.027232E-01
5.947260E-01
5.888093E-01
5.723524E-01
5.564510E-01
5.631119E-01
5.391335E-01
4.859462E-01
4.657288E-01
4.412219E-01
4.279144E-01
4.231682E-01
3.981367E-01
3.616271E-01
3.400444E-01
3.274655E-01
3.103580E-01
2.892439E-01
2.688026E-01
2.541740E-01
2.399045E-01
2.191236E-01
2.008044E-01
1.822706E-01
1.658398E-01
1.523307E-01
1.368325E-01
1.239035E-01
1.122789E-01
9.742165E-02
8.472609E-02
7.549333E-02
6.871930E-02
5.770557E-02
5.086223E-02
4.358990E-02
3.737855E-02
3.331541E-02
2.939451E-02
2.609647E-02
2.329640E-02
2.050202E-02
1.790215E-02
1.564556E-02
1.361100E-02
1.236027E-02
1.078737E-02
9.453710E-03
8.874606E-03
8.124050E-03
7.574351E-03
7.179963E-03
6.885252E-03
6.099242E-03
4.709738E-03
4.781075E-03
3.826534E-03
3.288159E-03
3.834727E-03
3.368015E-03
2.985871E-03
2.162578E-03
2.604823E-03
2.252666E-03
2.587689E-03
1.634551E-03
2.122091E-03
1.147763E-03
1.131287E-03
1.022930E-03
1.168555E-03
1.244532E-03
1.067951E-03
1.515059E-04
6.801509E-04
7.423301E-04
1.123040E-04
6.580951E-04
8.188367E-04
1.171633E-02
3.272283E-03
1.412356E-03
8.821971E-04
3.714453E-04
-5.036280E-05
-2.086439E-04
-5.427899E-04
-5.704728E-04
-6.525835E-04
-3.877097E-04
-1.784731E-04
-4.262957E-04
-1.865905E-01
-3.914373E-03
3.266749E-03
1.719794E-02
2.056583E-01
-2.461007E-02
1.552982E-03
7.729073E-04
9.783533E-04
1.511445E-03
8.170764E-04
1.413717E-03
2.720718E-03
3.439492E-03
3.766121E-03
4.043631E-03
5.573784E-03
6.379747E-03
6.930148E-03
8.273628E-03
9.190323E-03
9.860804E-03
1.172159E-02
1.498254E-02
1.670658E-02
1.846251E-02
2.207430E-02
2.399130E-02
2.965432E-02
3.486446E-02
3.877777E-02
4.503918E-02
5.337923E-02
5.903730E-02
6.836660E-02
7.704268E-02
9.063871E-02
9.959506E-02
1.172928E-01
1.306067E-01
1.431954E-01
1.563867E-01
1.703501E-01
1.867480E-01
2.053618E-01
2.235845E-01
2.365144E-01
2.542588E-01
2.753610E-01
2.912878E-01
3.097689E-01
3.230806E-01
3.432871E-01
3.694652E-01
3.857376E-01
4.080198E-01
4.271498E-01
4.469470E-01
5.195301E-01
5.403854E-01
5.254403E-01
5.667775E-01
5.881134E-01
6.010993E-01
6.654130E-01
6.751541E-01
6.837966E-01
7.065819E-01
6.869817E-01
7.257134E-01
7.503014E-01
7.988819E-01
8.147359E-01
8.009056E-01
7.366773E-01
7.845382E-01
8.383924E-01
8.155872E-01
8.310701E-01
8.492554E-01
8.477129E-01
8.768805E-01
8.741617E-01
8.583346E-01
9.278078E-01
8.764382E-01
8.362214E-01
8.529581E-01
8.547454E-01
8.842201E-01
8.992933E-01
8.737346E-01
8.500105E-01
8.506182E-01
8.782644E-01
8.414646E-01
8.313971E-01
8.393712E-01
7.896212E-01
8.149842E-01
7.792978E-01
7.591886E-01
7.463556E-01
7.020583E-01
7.109672E-01
7.639665E-01
6.897036E-01
6.660966E-01
6.513740E-01
6.156135E-01
6.128567E-01
5.945035E-01
5.757068E-01
5.536665E-01
5.663113E-01
5.312470E-01
4.953595E-01
4.793432E-01
4.408864E-01
4.363473E-01
4.183271E-01
3.863016E-01
3.626826E-01
3.360023E-01
3.236664E-01
3.077610E-01
2.874143E-01
2.714999E-01
2.556119E-01
2.394536E-01
2.192348E-01
2.002430E-01
1.811933E-01
1.656960E-01
1.533116E-01
1.369112E-01
1.237129E-01
1.097425E-01
9.538796E-02
8.400060E-02
7.326581E-02
6.468821E-02
5.773627E-02
4.901903E-02
4.299883E-02
4.008895E-02
3.621699E-02
3.172832E-02
2.756340E-02
2.345414E-02
2.146726E-02
1.831883E-02
1.606142E-02
1.396078E-02
1.180738E-02
9.424140E-03
9.543322E-03
9.924870E-03
7.867455E-03
7.410535E-03
6.448219E-03
7.295390E-03
5.707119E-03
3.991670E-03
4.552162E-03
3.160299E-03
2.492285E-03
2.914840E-03
1.807078E-03
2.573412E-03
1.720568E-03
1.994620E-03
1.498511E-03
1.684392E-03
6.180302E-04
3.968293E-04
6.291683E-04
8.066776E-04
5.174718E-04
7.365058E-04
1.216142E-03
1.052310E-03
8.566081E-04
6.773079E-04
6.650351E-04
5.279628E-04
1.867509E-03
1.902109E-03
3.750285E-03
4.220413E-03
4.311240E-03
2.247897E-03
3.631801E-04
-2.228806E-04
-2.387388E-04
-5.747395E-04
-3.671662E-04
-2.651913E-04
-4.273784E-04
-4.509147E-04
-5.761376E-04
-1.107199E-01
-1.914118E-02
-1.365178E-02
-4.845755E-03
5.185519E-02
-1.038439E-02
1.329531E-03
5.372002E-04
1.622364E-03
1.397244E-03
1.856544E-03
2.368468E-03
2.839137E-03
4.938515E-03
4.974431E-03
5.704217E-03
6.516929E-03
7.258708E-03
7.976867E-03
8.644910E-03
9.511674E-03
9.929649E-03
1.217764E-02
1.547946E-02
1.746791E-02
1.907206E-02
2.222473E-02
2.646507E-02
2.980254E-02
3.399319E-02
3.820764E-02
4.588916E-02
5.343208E-02
6.089837E-02
6.793993E-02
7.885341E-02
9.132287E-02
1.036009E-01
1.164306E-01
1.288017E-01
1.428675E-01
1.566969E-01
1.756406E-01
1.886304E-01
2.033348E-01
2.223974E-01
2.382902E-01
2.554698E-01
2.740012E-01
2.902312E-01
3.109229E-01
3.254839E-01
3.404791E-01
3.649103E-01
3.857873E-01
4.023746E-01
4.250488E-01
4.446406E-01
5.123545E-01
5.314861E-01
5.283721E-01
5.573077E-01
5.982509E-01
6.042336E-01
6.579854E-01
6.574658E-01
6.771273E-01
7.080549E-01
6.633250E-01
7.229494E-01
7.444209E-01
8.278210E-01
8.205205E-01
7.811358E-01
7.068853E-01
7.879435E-01
8.244721E-01
7.634760E-01
8.455643E-01
8.436623E-01
8.205705E-01
8.743820E-01
8.922140E-01
8.467442E-01
9.518719E-01
8.828767E-01
8.170111E-01
8.473415E-01
8.359855E-01
8.757778E-01
8.908573E-01
8.643803E-01
8.566054E-01
8.667853E-01
8.921797E-01
8.519660E-01
8.257588E-01
8.118214E-01
7.967355E-01
8.183926E-01
7.908358E-01
7.758545E-01
7.706383E-01
6.845373E-01
7.024997E-01
7.339232E-01
6.775126E-01
6.656805E-01
6.532404E-01
6.276371E-01
6.010677E-01
5.899123E-01
5.697883E-01
5.380245E-01
5.557623E-01
5.227464E-01
4.801137E-01
4.746834E-01
4.467137E-01
4.522868E-01
4.119506E-01
3.746527E-01
3.616910E-01
3.340339E-01
3.201530E-01
3.067272E-01
2.901519E-01
2.702359E-01
2.532401E-01
2.346144E-01
2.183588E-01
2.003783E-01
1.834340E-01
1.658576E-01
1.514862E-01
1.353784E-01
1.207770E-01
1.068942E-01
9.612733E-02
8.390170E-02
7.392324E-02
6.572914E-02
5.887832E-02
4.964269E-02
4.366095E-02
3.903161E-02
3.494944E-02
3.020579E-02
2.698204E-02
2.453165E-02
2.146432E-02
1.823906E-02
1.580455E-02
1.339363E-02
1.207882E-02
1.060597E-02
9.399722E-03
8.574830E-03
7.618127E-03
6.758622E-03
6.179729E-03
5.221847E-03
5.097530E-03
4.417155E-03
4.043209E-03
3.810648E-03
3.261164E-03
3.363413E-03
2.301102E-03
2.546029E-03
2.159223E-03
1.653546E-03
8.903973E-04
7.982114E-04
2.907389E-04
1.006185E-03
1.149902E-03
7.981525E-04
3.825585E-04
7.647439E-04
1.033071E-03
1.031429E-03
5.857005E-04
1.406996E-04
6.730642E-04
4.810850E-04
1.553152E-03
1.786673E-03
5.557509E-03
4.484755E-03
4.106904E-03
2.022379E-03
1.162460E-04
2.873024E-04
5.439400E-05
-1.985868E-04
-3.552177E-04
-3.626928E-04
-2.120881E-04
3.986893E-06
-1.548469E-04
8.365709E-02
-3.396772E-02
-1.182817E-02
2.090232E-03
-3.553600E-02
1.155248E-02
1.778043E-03
6.428812E-04
1.517458E-03
1.806022E-03
2.617000E-03
2.897572E-03
2.983010E-03
4.973574E-03
6.356111E-03
6.566746E-03
6.429379E-03
8.083136E-03
8.868703E-03
8.823125E-03
9.979636E-03
1.045453E-02
1.295678E-02
1.581194E-02
1.924066E-02
1.862256E-02
2.278321E-02
2.597296E-02
2.968391E-02
3.467662E-02
4.054140E-02
4.686961E-02
5.257385E-02
6.178443E-02
6.926986E-02
8.097208E-02
9.154294E-02
1.018302E-01
1.150878E-01
1.263468E-01
1.415155E-01
1.565272E-01
1.758226E-01
1.885082E-01
2.006096E-01
2.201590E-01
2.387346E-01
2.573964E-01
2.756354E-01
2.878829E-01
3.105126E-01
3.289805E-01
3.424469E-01
3.642106E-01
3.807764E-01
4.019862E-01
4.329577E-01
4.570470E-01
4.925801E-01
5.353649E-01
5.214586E-01
5.471877E-01
6.300896E-01
6.154322E-01
6.553065E-01
6.348011E-01
6.819027E-01
7.136429E-01
6.767592E-01
6.914878E-01
7.530076E-01
8.388729E-01
8.272337E-01
7.661488E-01
7.128294E-01
7.554983E-01
7.940463E-01
7.626819E-01
8.648926E-01
8.633827E-01
8.368496E-01
8.705650E-01
8.974708E-01
8.447584E-01
9.468218E-01
9.070368E-01
8.449685E-01
8.578585E-01
8.285151E-01
8.344396E-01
8.610026E-01
8.696141E-01
8.468193E-01
8.673837E-01
8.771057E-01
8.905404E-01
7.841568E-01
7.995167E-01
8.079706E-01
8.042787E-01
7.995039E-01
7.835418E-01
7.539485E-01
7.175107E-01
7.004137E-01
7.115886E-01
6.775796E-01
6.470187E-01
6.521510E-01
6.217757E-01
5.832011E-01
5.961016E-01
5.687493E-01
5.420345E-01
5.368588E-01
5.195032E-01
4.751792E-01
4.606521E-01
4.499555E-01
4.612335E-01
4.197727E-01
3.746452E-01
3.602654E-01
3.383937E-01
3.212603E-01
3.059273E-01
2.875256E-01
2.678263E-01
2.511401E-01
2.332083E-01
2.171494E-01
1.993848E-01
1.834473E-01
1.682430E-01
1.513174E-01
1.357131E-01
1.223907E-01
1.067245E-01
9.606518E-02
8.539780E-02
7.339827E-02
6.483667E-02
5.753915E-02
4.960205E-02
4.417688E-02
3.913144E-02
3.402533E-02
3.020716E-02
2.746491E-02
2.413365E-02
2.070065E-02
1.738141E-02
1.567702E-02
1.348143E-02
1.081569E-02
9.405112E-03
9.344444E-03
7.212720E-03
8.019015E-03
7.062405E-03
6.069947E-03
5.074027E-03
5.396723E-03
4.675671E-03
4.359209E-03
4.223255E-03
3.480989E-03
4.538291E-03
2.765112E-03
3.142883E-03
2.152213E-03
1.632374E-03
1.152302E-03
1.131456E-03
6.359573E-04
1.380610E-03
1.422549E-03
9.967638E-04
7.514255E-04
5.779907E-04
3.296830E-05
5.868754E-04
3.582643E-04
2.362594E-04
3.998178E-04
4.806942E-05
2.873338E-04
8.707858E-04
2.164590E-03
5.599168E-04
3.605774E-03
2.333429E-03
8.482151E-04
1.861304E-03
-1.521771E-04
-2.306897E-04
4.340521E-05
-8.338107E-05
-2.882482E-04
-2.108977E-04
2.980080E-04
1.446119E-02
-1.494360E-02
-1.429231E-02
1.142721E-03
-1.980031E-03
6.060799E-03
1.198130E-03
6.812890E-04
1.424690E-03
1.609992E-03
2.594104E-03
2.626214E-03
3.512298E-03
4.940192E-03
5.873230E-03
5.570005E-03
5.697834E-03
7.306575E-03
8.098209E-03
8.691458E-03
9.452056E-03
1.163256E-02
1.332864E-02
1.573496E-02
1.779178E-02
1.951640E-02
2.214073E-02
2.470260E-02
2.983737E-02
3.592686E-02
4.223541E-02
4.761840E-02
5.418337E-02
6.120639E-02
6.973475E-02
7.984113E-02
9.174570E-02
1.034458E-01
1.153910E-01
1.277631E-01
1.417864E-01
1.576413E-01
1.740636E-01
1.892910E-01
2.015138E-01
2.220798E-01
2.391686E-01
2.563438E-01
2.725761E-01
2.899149E-01
3.057788E-01
3.369046E-01
3.483510E-01
3.609598E-01
3.742366E-01
4.028576E-01
4.421410E-01
4.805491E-01
4.963321E-01
5.063342E-01
5.217449E-01
5.835281E-01
6.367668E-01
6.342718E-01
6.255641E-01
6.561851E-01
7.176896E-01
7.240463E-01
6.981167E-01
6.659583E-01
7.738581E-01
8.414419E-01
8.273440E-01
7.263172E-01
7.382590E-01
7.498587E-01
7.618935E-01
7.673538E-01
8.945864E-01
8.875650E-01
8.784966E-01
8.735642E-01
8.821269E-01
8.333342E-01
8.939559E-01
9.364318E-01
8.472369E-01
8.585865E-01
8.042719E-01
8.239137E-01
8.429289E-01
8.770182E-01
8.528077E-01
8.482931E-01
8.686579E-01
9.029288E-01
7.887957E-01
8.352211E-01
8.206533E-01
7.900393E-01
7.759747E-01
7.797751E-01
7.619926E-01
7.514022E-01
7.130662E-01
6.979330E-01
6.891785E-01
6.424997E-01
6.320445E-01
6.265963E-01
5.917175E-01
5.990909E-01
5.740161E-01
5.478637E-01
5.280099E-01
5.234689E-01
4.852143E-01
4.716074E-01
4.488509E-01
4.476980E-01
4.112760E-01
3.753496E-01
3.600414E-01
3.414146E-01
3.303929E-01
3.095713E-01
2.864929E-01
2.676679E-01
2.547131E-01
2.368911E-01
2.187688E-01
2.000382E-01
1.830207E-01
1.695045E-01
1.535660E-01
1.356426E-01
1.228517E-01
1.063479E-01
9.482283E-02
8.503437E-02
7.164626E-02
6.344144E-02
5.731465E-02
5.063350E-02
4.546705E-02
3.925019E-02
3.333108E-02
3.002812E-02
2.656156E-02
2.314108E-02
2.031359E-02
1.745298E-02
1.554195E-02
1.427874E-02
1.218662E-02
1.017575E-02
9.008508E-03
7.926875E-03
8.389083E-03
8.291971E-03
7.022678E-03
5.866649E-03
5.172725E-03
4.587830E-03
4.058337E-03
4.012733E-03
3.415928E-03
2.560549E-03
2.824006E-03
3.021596E-03
2.273337E-03
2.105549E-03
1.431149E-03
1.717161E-03
1.348133E-03
1.091573E-03
9.051476E-04
7.408073E-04
5.189833E-04
5.264885E-04
4.670038E-04
-9.588238E-06
6.017155E-04
2.576412E-04
7.484970E-04
1.011606E-03
4.381858E-04
1.327209E-03
1.117597E-03
1.151819E-03
2.480264E-03
1.521823E-03
2.095848E-03
2.979438E-03
8.897626E-05
-5.670818E-05
4.461393E-04
6.152558E-04
8.944063E-04
5.001941E-04
1.853305E-04
2.664859E-02
-4.242856E-02
-2.019430E-02
8.760651E-03
2.396077E-02
7.421157E-03
1.669222E-03
1.619102E-03
1.440702E-03
1.827419E-03
3.431519E-03
3.556118E-03
3.330820E-03
3.891872E-03
5.231855E-03
6.136217E-03
5.659959E-03
6.151137E-03
7.096901E-03
7.810032E-03
8.546887E-03
1.109049E-02
1.251354E-02
1.433028E-02
1.716503E-02
2.032683E-02
2.312246E-02
2.632652E-02
3.142752E-02
3.694189E-02
4.353914E-02
4.890697E-02
5.448036E-02
5.929635E-02
6.929039E-02
8.010764E-02
9.190864E-02
1.026557E-01
1.149344E-01
1.282512E-01
1.419641E-01
1.590115E-01
1.749170E-01
1.918957E-01
2.029971E-01
2.235435E-01
2.382689E-01
2.582186E-01
2.732736E-01
2.879536E-01
3.094408E-01
3.327753E-01
3.428425E-01
3.632911E-01
3.750775E-01
4.138305E-01
4.460820E-01
4.780402E-01
4.872985E-01
5.010713E-01
5.369785E-01
5.979782E-01
6.308505E-01
6.193146E-01
6.312761E-01
6.862188E-01
7.354999E-01
7.536709E-01
6.979708E-01
6.419890E-01
7.938794E-01
8.555349E-01
8.103113E-01
7.712489E-01
7.396977E-01
7.788958E-01
7.292652E-01
7.591251E-01
8.936719E-01
8.871205E-01
8.899664E-01
8.677636E-01
8.694671E-01
8.429419E-01
8.770616E-01
9.332292E-01
8.561223E-01
8.664033E-01
8.020027E-01
8.178010E-01
8.144767E-01
8.730018E-01
8.677571E-01
7.885316E-01
8.501171E-01
8.819793E-01
7.947012E-01
8.314356E-01
8.160492E-01
7.896672E-01
7.711104E-01
7.834852E-01
7.589595E-01
7.459318E-01
7.214099E-01
7.032600E-01
6.724830E-01
6.460837E-01
6.194344E-01
6.157846E-01
6.020090E-01
6.207578E-01
5.993961E-01
5.703769E-01
5.296241E-01
5.074266E-01
4.908127E-01
4.794640E-01
4.522377E-01
4.472409E-01
4.114183E-01
3.826501E-01
3.616466E-01
3.431947E-01
3.299238E-01
3.120522E-01
2.874929E-01
2.668987E-01
2.541467E-01
2.371603E-01
2.179752E-01
1.981645E-01
1.824274E-01
1.681249E-01
1.556338E-01
1.359851E-01
1.194286E-01
1.057350E-01
9.341415E-02
8.449838E-02
7.256235E-02
6.382385E-02
5.753912E-02
4.874823E-02
4.476604E-02
3.838939E-02
3.436084E-02
3.057450E-02
2.628952E-02
2.257234E-02
2.014563E-02
1.813125E-02
1.596810E-02
1.508637E-02
1.360869E-02
1.148011E-02
9.587805E-03
7.787758E-03
7.862218E-03
7.546452E-03
6.036047E-03
6.044236E-03
5.090890E-03
4.420861E-03
4.067259E-03
4.026429E-03
3.218436E-03
2.954141E-03
2.541100E-03
2.841400E-03
2.387766E-03
1.633372E-03
1.258791E-03
1.642830E-03
6.294300E-04
6.275628E-04
8.056948E-04
1.540270E-03
1.013737E-03
8.099790E-04
7.764745E-04
9.756828E-05
1.398541E-03
6.939812E-04
1.003680E-03
1.505482E-03
9.053981E-04
9.473748E-04
5.528264E-04
1.053433E-03
1.544572E-03
1.431224E-03
2.735423E-03
3.571755E-03
2.065385E-03
1.298542E-03
1.200382E-03
9.673718E-04
1.332836E-03
1.345318E-03
1.033646E-03
-3.189593E-02
-1.914764E-02
-1.389406E-02
1.482489E-02
9.329880E-03
1.613475E-03
1.702991E-03
1.698795E-03
2.130985E-03
1.846780E-03
3.092191E-03
3.212791E-03
3.330409E-03
3.725891E-03
4.737294E-03
5.559220E-03
5.232246E-03
5.314354E-03
5.646910E-03
7.524998E-03
7.963100E-03
1.102163E-02
1.273530E-02
1.546336E-02
1.797105E-02
2.021102E-02
2.274696E-02
2.677145E-02
3.030555E-02
3.430241E-02
4.075056E-02
4.753935E-02
5.411371E-02
5.975755E-02
6.889769E-02
7.985911E-02
9.038921E-02
1.018990E-01
1.147782E-01
1.275865E-01
1.429853E-01
1.608491E-01
1.750352E-01
1.879509E-01
2.058037E-01
2.221613E-01
2.395311E-01
2.550384E-01
2.743427E-01
2.913472E-01
3.074137E-01
3.303440E-01
3.454062E-01
3.642309E-01
3.779249E-01
4.149112E-01
4.385629E-01
4.679792E-01
4.801376E-01
5.036010E-01
5.501486E-01
5.982033E-01
6.096274E-01
6.135963E-01
6.189137E-01
6.726366E-01
7.542039E-01
7.573597E-01
6.864484E-01
6.793945E-01
8.014727E-01
8.239463E-01
8.176670E-01
8.120875E-01
7.718114E-01
8.151950E-01
7.357052E-01
8.133376E-01
8.729635E-01
8.810534E-01
9.063740E-01
8.487653E-01
8.897842E-01
8.416990E-01
8.697324E-01
9.071233E-01
8.573052E-01
8.538555E-01
8.058360E-01
8.181510E-01
7.993448E-01
8.716231E-01
8.689896E-01
7.647754E-01
8.297100E-01
8.603976E-01
7.889395E-01
8.425426E-01
8.009126E-01
7.798319E-01
7.664686E-01
7.744374E-01
7.410263E-01
7.419346E-01
7.274448E-01
7.066275E-01
6.708509E-01
6.439934E-01
6.076854E-01
6.264066E-01
5.957299E-01
6.367340E-01
6.208516E-01
5.967639E-01
5.461669E-01
5.119064E-01
4.894678E-01
4.642506E-01
4.507504E-01
4.332731E-01
4.057767E-01
3.865345E-01
3.612764E-01
3.471836E-01
3.294596E-01
3.076892E-01
2.878690E-01
2.647049E-01
2.508509E-01
2.327879E-01
2.168432E-01
1.993769E-01
1.814735E-01
1.662913E-01
1.547160E-01
1.358760E-01
1.193534E-01
1.066210E-01
9.432409E-02
8.247543E-02
7.230228E-02
6.254140E-02
5.615364E-02
4.883671E-02
4.323963E-02
3.644119E-02
3.476337E-02
3.060818E-02
2.782135E-02
2.355872E-02
1.962425E-02
1.768494E-02
1.528922E-02
1.394779E-02
1.209965E-02
1.135457E-02
9.193993E-03
7.116113E-03
7.574887E-03
6.455684E-03
5.734874E-03
5.822915E-03
5.196042E-03
4.717185E-03
4.227046E-03
3.434790E-03
3.454547E-03
2.968881E-03
2.494389E-03
2.072878E-03
2.461915E-03
1.731690E-03
1.165661E-03
8.426770E-04
9.757871E-05
-7.397268E-05
7.785739E-04
1.429698E-03
1.186138E-03
5.072237E-04
2.761854E-04
5.943589E-04
4.975043E-04
6.072787E-04
7.297178E-04
3.213167E-04
6.691951E-04
1.022555E-03
7.267230E-04
5.696156E-04
1.060304E-03
1.475735E-03
2.865152E-03
2.782583E-03
-7.299013E-05
-2.159690E-04
-1.948486E-04
1.215877E-04
7.282586E-04
6.153041E-04
1.175610E-03
1.287112E-03
-3.503259E-02
-2.648554E-02
1.689189E-03
2.614807E-02
2.450534E-03
3.282028E-03
2.723598E-03
2.696728E-03
2.101749E-03
2.619110E-03
2.688690E-03
4.053021E-03
4.051555E-03
4.552159E-03
4.721328E-03
4.870678E-03
5.319326E-03
4.941075E-03
8.637411E-03
8.542158E-03
1.077449E-02
1.333066E-02
1.585196E-02
1.826982E-02
1.958524E-02
2.179655E-02
2.578694E-02
2.954334E-02
3.336123E-02
4.000926E-02
4.581840E-02
5.334494E-02
6.015096E-02
6.956923E-02
7.929618E-02
8.997764E-02
1.003173E-01
1.131823E-01
1.263784E-01
1.425816E-01
1.591431E-01
1.729003E-01
1.898661E-01
2.058765E-01
2.224423E-01
2.393995E-01
2.553300E-01
2.755615E-01
2.938633E-01
3.093704E-01
3.310065E-01
3.419038E-01
3.702084E-01
3.765704E-01
4.072993E-01
4.239883E-01
4.576208E-01
4.787060E-01
5.020866E-01
5.504367E-01
5.851005E-01
6.059582E-01
5.937721E-01
5.964710E-01
6.754335E-01
7.313600E-01
7.472073E-01
7.209091E-01
7.235167E-01
7.685460E-01
8.358590E-01
7.910512E-01
8.324401E-01
8.162884E-01
8.139167E-01
7.768952E-01
8.137035E-01
8.756340E-01
8.834496E-01
8.957577E-01
8.290624E-01
8.844658E-01
8.513508E-01
8.604034E-01
8.923145E-01
8.428982E-01
8.447724E-01
8.235557E-01
8.365434E-01
8.128670E-01
8.214130E-01
8.760651E-01
7.710100E-01
8.023863E-01
8.445154E-01
8.059272E-01
8.127475E-01
8.011486E-01
7.569108E-01
7.698143E-01
7.676438E-01
7.389269E-01
7.268410E-01
7.337956E-01
7.197500E-01
6.901729E-01
6.479563E-01
6.184105E-01
6.373285E-01
6.031246E-01
6.230736E-01
6.390387E-01
6.139032E-01
5.503297E-01
5.059691E-01
4.857043E-01
4.666286E-01
4.547159E-01
4.245379E-01
4.038233E-01
3.841270E-01
3.618799E-01
3.477092E-01
3.261289E-01
3.048029E-01
2.863548E-01
2.671794E-01
2.498732E-01
2.315049E-01
2.154520E-01
2.011688E-01
1.873318E-01
1.666971E-01
1.536753E-01
1.352157E-01
1.207513E-01
1.073123E-01
9.780748E-02
8.299085E-02
7.351641E-02
6.440730E-02
5.690214E-02
4.923843E-02
4.075726E-02
3.704212E-02
3.414953E-02
2.885830E-02
2.529007E-02
2.419852E-02
2.072848E-02
1.819911E-02
1.506919E-02
1.482217E-02
1.248155E-02
1.077911E-02
9.211088E-03
8.469894E-03
7.653303E-03
6.741480E-03
6.665140E-03
6.704411E-03
4.993505E-03
3.957928E-03
4.034809E-03
3.336143E-03
3.801098E-03
3.713059E-03
2.780837E-03
2.326942E-03
1.851401E-03
2.153603E-03
7.796263E-04
5.711805E-04
4.720957E-04
4.919441E-04
6.354862E-04
8.712148E-04
6.292786E-04
7.903384E-04
7.271075E-04
8.155262E-05
1.236199E-05
-2.819426E-05
5.762404E-04
6.775701E-04
4.410789E-04
3.667227E-04
-1.304030E-04
1.025736E-05
-2.802392E-04
8.784894E-04
4.121830E-03
1.248032E-03
8.106232E-04
8.677213E-04
4.755939E-04
6.609833E-04
2.083458E-03
1.026692E-03
1.665267E-03
1.457723E-03
6.792838E-04
1.106595E-02
1.710939E-02
4.724927E-03
2.067684E-03
2.473229E-03
1.934210E-03
1.873984E-03
2.828030E-03
2.486165E-03
2.282970E-03
4.223085E-03
3.931232E-03
3.888792E-03
4.873882E-03
4.710900E-03
5.819005E-03
5.896986E-03
8.746226E-03
9.614238E-03
1.083093E-02
1.327076E-02
1.532633E-02
1.741344E-02
1.871604E-02
2.111003E-02
2.533875E-02
2.913001E-02
3.228516E-02
3.829504E-02
4.485506E-02
5.244011E-02
6.000137E-02
7.005072E-02
7.844187E-02
8.965617E-02
1.009785E-01
1.127431E-01
1.266832E-01
1.408077E-01
1.578953E-01
1.716041E-01
1.900527E-01
2.057302E-01
2.248364E-01
2.406155E-01
2.571053E-01
2.745907E-01
2.972646E-01
3.108948E-01
3.381393E-01
3.467659E-01
3.625895E-01
3.811938E-01
3.932264E-01
4.148484E-01
4.487255E-01
4.822653E-01
5.041686E-01
5.596876E-01
5.891803E-01
5.992545E-01
5.777832E-01
6.031706E-01
6.584678E-01
7.321805E-01
7.361487E-01
7.287130E-01
7.598610E-01
7.710065E-01
8.116511E-01
8.027480E-01
8.450092E-01
8.380187E-01
8.292364E-01
7.715034E-01
8.469843E-01
8.684329E-01
8.467846E-01
8.697130E-01
8.142693E-01
8.589084E-01
8.221841E-01
8.515889E-01
8.775759E-01
8.507923E-01
8.450745E-01
8.237013E-01
8.897317E-01
8.394592E-01
8.219672E-01
8.440756E-01
7.781119E-01
7.887496E-01
8.286248E-01
8.068016E-01
7.986585E-01
7.700698E-01
7.503055E-01
7.496348E-01
7.737708E-01
7.369010E-01
7.115916E-01
7.300410E-01
7.288758E-01
6.916582E-01
6.486251E-01
6.286296E-01
6.586628E-01
5.979473E-01
6.092846E-01
6.326687E-01
6.292346E-01
5.522572E-01
5.080179E-01
4.918840E-01
4.693820E-01
4.512435E-01
4.222892E-01
4.041403E-01
3.841801E-01
3.603454E-01
3.471218E-01
3.242524E-01
3.052653E-01
2.890452E-01
2.700978E-01
2.498523E-01
2.345052E-01
2.138268E-01
1.975716E-01
1.821099E-01
1.658916E-01
1.507761E-01
1.335204E-01
1.213873E-01
1.069341E-01
9.641253E-02
8.435772E-02
7.594940E-02
6.630552E-02
5.813939E-02
4.991899E-02
4.243295E-02
3.947734E-02
3.475274E-02
2.919375E-02
2.602638E-02
2.413377E-02
2.051758E-02
1.844182E-02
1.480321E-02
1.490432E-02
1.266284E-02
1.124676E-02
8.672649E-03
8.546093E-03
7.849443E-03
6.090242E-03
5.810622E-03
5.843241E-03
5.387914E-03
4.646134E-03
3.920048E-03
3.994323E-03
3.766249E-03
3.561274E-03
1.466411E-03
1.166592E-03
9.073110E-04
8.650482E-04
7.471569E-04
6.795885E-04
1.236024E-03
1.022621E-03
1.287017E-03
9.367550E-04
9.570126E-04
4.001347E-04
5.452168E-04
1.687954E-04
3.270521E-05
-8.223534E-05
2.420509E-04
2.887110E-04
5.479614E-04
6.149296E-04
6.930150E-05
-3.277842E-05
1.582584E-04
1.275112E-03
3.203486E-03
4.424935E-04
1.815240E-03
1.783623E-03
1.104513E-03
6.909448E-04
1.122371E-03
1.250172E-03
7.419425E-04
1.089589E-03
9.396653E-04
1.352969E-03
1.148453E-03
1.052782E-03
1.855189E-03
1.937558E-03
1.141512E-03
1.130091E-03
2.603411E-03
3.342851E-03
3.053880E-03
3.720218E-03
4.546386E-03
4.621207E-03
4.821410E-03
4.998901E-03
5.757377E-03
6.495882E-03
8.604604E-03
1.019818E-02
1.123190E-02
1.277406E-02
1.579416E-02
1.763499E-02
1.934017E-02
2.129148E-02
2.409170E-02
2.802122E-02
3.129017E-02
3.791080E-02
4.466615E-02
5.263837E-02
6.071645E-02
7.015866E-02
7.854333E-02
8.942078E-02
9.955311E-02
1.110533E-01
1.239343E-01
1.364994E-01
1.574673E-01
1.731317E-01
1.926223E-01
2.059762E-01
2.215104E-01
2.419092E-01
2.571973E-01
2.719749E-01
2.991743E-01
3.137051E-01
3.411456E-01
3.489816E-01
3.595157E-01
3.815261E-01
4.000269E-01
4.170083E-01
4.497960E-01
4.810055E-01
5.209372E-01
5.719351E-01
5.831492E-01
5.918476E-01
5.760688E-01
6.246332E-01
6.637609E-01
7.268167E-01
7.483203E-01
7.366689E-01
7.850489E-01
7.747562E-01
7.880852E-01
7.883067E-01
8.472317E-01
8.481395E-01
8.546854E-01
7.649234E-01
8.633780E-01
8.567174E-01
7.990361E-01
8.645641E-01
7.863042E-01
8.396888E-01
8.113171E-01
8.603045E-01
8.941326E-01
8.583141E-01
8.371274E-01
8.330576E-01
9.334467E-01
8.446085E-01
8.082233E-01
8.462612E-01
7.875432E-01
7.750267E-01
8.331763E-01
8.023610E-01
7.965474E-01
7.701295E-01
7.347021E-01
7.545181E-01
7.614121E-01
7.259609E-01
7.062638E-01
7.434597E-01
7.374975E-01
6.976639E-01
6.682958E-01
6.462075E-01
6.585181E-01
6.050906E-01
5.942622E-01
6.101888E-01
6.176437E-01
5.682977E-01
5.167101E-01
4.950098E-01
4.648750E-01
4.338183E-01
4.273425E-01
4.064597E-01
3.883815E-01
3.571940E-01
3.431533E-01
3.249973E-01
3.046127E-01
2.915977E-01
2.712469E-01
2.491365E-01
2.339794E-01
2.135884E-01
1.971002E-01
1.809429E-01
1.643498E-01
1.493560E-01
1.335350E-01
1.218190E-01
1.100397E-01
9.859894E-02
8.907941E-02
7.566490E-02
6.738961E-02
5.779513E-02
5.070984E-02
4.368786E-02
3.900938E-02
3.519677E-02
3.042097E-02
2.747773E-02
2.357880E-02
2.037388E-02
1.855211E-02
1.554248E-02
1.403020E-02
1.233559E-02
1.157537E-02
9.782356E-03
8.830898E-03
7.945749E-03
7.120103E-03
6.703183E-03
6.059493E-03
5.813499E-03
4.966555E-03
4.362512E-03
3.848838E-03
3.132516E-03
2.908287E-03
1.772988E-03
8.337087E-04
9.789336E-04
1.147408E-03
8.688589E-04
9.491918E-04
1.263162E-03
4.233217E-04
1.975160E-04
7.110606E-04
2.060783E-04
3.170937E-04
1.587582E-04
4.142523E-04
4.141037E-04
1.762231E-04
3.641407E-05
-2.590221E-04
-5.521939E-04
-1.458857E-04
2.119330E-04
4.560850E-04
1.228429E-03
2.093964E-03
2.332039E-03
5.069001E-04
1.677513E-03
2.058935E-03
1.277648E-03
5.594829E-04
5.788765E-04
3.942215E-04
3.294934E-04
9.946835E-04
9.911957E-04
1.032418E-03
1.728085E-03
1.278284E-03
1.395733E-03
1.734784E-03
5.352466E-04
2.813500E-04
1.375018E-03
2.432665E-03
2.869790E-03
2.878860E-03
3.235334E-03
3.574787E-03
4.410900E-03
4.915783E-03
5.960657E-03
7.002852E-03
8.523842E-03
9.799194E-03
1.124889E-02
1.237135E-02
1.639226E-02
1.786064E-02
2.011961E-02
2.267021E-02
2.282977E-02
2.699013E-02
3.145515E-02
3.609348E-02
4.395291E-02
5.216557E-02
5.933877E-02
6.980857E-02
7.734429E-02
8.974662E-02
9.900591E-02
1.130782E-01
1.235720E-01
1.376849E-01
1.584175E-01
1.718094E-01
1.940415E-01
2.075414E-01
2.215381E-01
2.377270E-01
2.552315E-01
2.730243E-01
2.950778E-01
3.095214E-01
3.342146E-01
3.442849E-01
3.618317E-01
3.878123E-01
4.120853E-01
4.373246E-01
4.576160E-01
4.802445E-01
5.385319E-01
5.519688E-01
5.705015E-01
5.883152E-01
5.590226E-01
6.198279E-01
6.540268E-01
6.957861E-01
7.515604E-01
7.521970E-01
8.030442E-01
7.599028E-01
7.576852E-01
7.745317E-01
8.273946E-01
8.566352E-01
8.419117E-01
8.042565E-01
8.752875E-01
8.445268E-01
8.152367E-01
8.240367E-01
7.969919E-01
8.107710E-01
8.314382E-01
8.395205E-01
9.182460E-01
8.978774E-01
8.595302E-01
8.481352E-01
9.319642E-01
8.620476E-01
8.103948E-01
8.531221E-01
8.137325E-01
7.630475E-01
8.242850E-01
8.210784E-01
7.853391E-01
7.671075E-01
7.384997E-01
7.697188E-01
7.485227E-01
7.180232E-01
7.060984E-01
7.529361E-01
7.348844E-01
7.145381E-01
6.913626E-01
6.684754E-01
6.583020E-01
5.925398E-01
5.736655E-01
5.914801E-01
6.124904E-01
5.552548E-01
5.153705E-01
5.006884E-01
4.573863E-01
4.335103E-01
4.241723E-01
4.081542E-01
3.827929E-01
3.618714E-01
3.408720E-01
3.271065E-01
3.057845E-01
2.929546E-01
2.717451E-01
2.523485E-01
2.328396E-01
2.153086E-01
1.976047E-01
1.812164E-01
1.637426E-01
1.493730E-01
1.338196E-01
1.226884E-01
1.094718E-01
9.826591E-02
8.946871E-02
7.536212E-02
6.680279E-02
5.853494E-02
5.141041E-02
4.416106E-02
3.872629E-02
3.513832E-02
3.048493E-02
2.595998E-02
2.340632E-02
2.010789E-02
1.900983E-02
1.610965E-02
1.428036E-02
1.217693E-02
1.120621E-02
9.877145E-03
9.108284E-03
7.530285E-03
7.150543E-03
7.338933E-03
6.134914E-03
5.457780E-03
4.352696E-03
3.943329E-03
3.533791E-03
2.379770E-03
2.454046E-03
1.925891E-03
2.177554E-03
1.966741E-03
1.701044E-03
8.424814E-04
8.145115E-04
1.432509E-03
1.259596E-03
2.629883E-04
-1.106341E-04
6.567552E-04
7.378313E-04
2.802196E-05
6.929347E-05
1.732885E-04
1.186154E-04
-8.921910E-05
-4.184583E-04
-4.674864E-04
-5.652864E-04
-3.259653E-04
3.099830E-04
1.103517E-03
3.006117E-03
2.621426E-03
3.225256E-04
-5.396463E-05
1.871640E-04
1.220033E-05
2.404657E-04
2.378968E-04
-2.011341E-04
6.718514E-04
1.147179E-03
1.681255E-03
8.027738E-04
1.912677E-03
1.602277E-03
1.430160E-03
1.366049E-03
1.800382E-03
1.247304E-03
9.717395E-04
1.032213E-03
1.580085E-03
2.637916E-03
4.147239E-03
4.591146E-03
4.669036E-03
4.933883E-03
5.723635E-03
6.453727E-03
7.922043E-03
1.039668E-02
1.168129E-02
1.316752E-02
1.439855E-02
1.738489E-02
2.036575E-02
2.197969E-02
2.310034E-02
2.714578E-02
3.203471E-02
3.685654E-02
4.275971E-02
4.966395E-02
5.893880E-02
6.871779E-02
7.779714E-02
8.710090E-02
1.018164E-01
1.131839E-01
1.257529E-01
1.396087E-01
1.549476E-01
1.742551E-01
1.904591E-01
2.083948E-01
2.241980E-01
2.383491E-01
2.557835E-01
2.752609E-01
2.941473E-01
3.108170E-01
3.312240E-01
3.449601E-01
3.648281E-01
3.854781E-01
4.039360E-01
4.378731E-01
4.623209E-01
4.797664E-01
5.345818E-01
5.366126E-01
5.546225E-01
5.973136E-01
5.906246E-01
6.062952E-01
6.460420E-01
6.621157E-01
7.199247E-01
7.639718E-01
7.728448E-01
7.419574E-01
7.475379E-01
7.691810E-01
8.032728E-01
8.556204E-01
8.500894E-01
8.133534E-01
8.894211E-01
8.642098E-01
8.451354E-01
8.192161E-01
8.112153E-01
8.380832E-01
8.464988E-01
8.591656E-01
9.076206E-01
9.362889E-01
8.789931E-01
8.697102E-01
9.508787E-01
8.424423E-01
8.001484E-01
8.453192E-01
8.080022E-01
7.529671E-01
8.051678E-01
8.268080E-01
7.738760E-01
7.672878E-01
7.329714E-01
7.830742E-01
7.309017E-01
7.242231E-01
7.056624E-01
7.370857E-01
7.105021E-01
7.172594E-01
6.830803E-01
6.774006E-01
6.601056E-01
5.757820E-01
5.528814E-01
5.779657E-01
6.288761E-01
5.564443E-01
5.193142E-01
4.946672E-01
4.566705E-01
4.370062E-01
4.297777E-01
4.113845E-01
3.834598E-01
3.632459E-01
3.395145E-01
3.245010E-01
3.051294E-01
2.924724E-01
2.698949E-01
2.564506E-01
2.341069E-01
2.175161E-01
1.996946E-01
1.799078E-01
1.633917E-01
1.485107E-01
1.351692E-01
1.218589E-01
1.096872E-01
9.866720E-02
8.559317E-02
7.605107E-02
6.843313E-02
5.817545E-02
5.236568E-02
4.501453E-02
3.824271E-02
3.628903E-02
3.076190E-02
2.483495E-02
2.261637E-02
2.002859E-02
1.678088E-02
1.448002E-02
1.204928E-02
1.041171E-02
9.526051E-03
8.531276E-03
7.640127E-03
7.107914E-03
7.146256E-03
7.014698E-03
6.002205E-03
5.029030E-03
4.738596E-03
4.049758E-03
3.132389E-03
1.785605E-03
2.003957E-03
2.006584E-03
2.453568E-03
2.626066E-03
1.347160E-03
7.495902E-04
5.933931E-04
1.234279E-03
1.234053E-03
9.519232E-04
8.536214E-05
5.329687E-04
9.434213E-04
1.273862E-04
7.003655E-04
1.232690E-03
9.772665E-04
4.709060E-04
-1.502737E-04
-2.675362E-04
-4.165527E-04
-2.118865E-04
6.075563E-04
5.609497E-04
1.905131E-03
1.037186E-03
8.170473E-05
-3.823083E-04
-3.279284E-04
1.230624E-04
8.550802E-05
-5.749009E-04
-4.620233E-04
9.823890E-05
1.542842E-04
7.153193E-04
2.046825E-04
4.197260E-04
9.774444E-04
8.007034E-04
9.302064E-04
1.994387E-03
1.711438E-03
1.972657E-03
2.375635E-03
2.762853E-03
3.849909E-03
4.284404E-03
5.051165E-03
5.499230E-03
5.879370E-03
6.248915E-03
7.182398E-03
7.240778E-03
1.004201E-02
1.228271E-02
1.306965E-02
1.414555E-02
1.654792E-02
1.993328E-02
2.224605E-02
2.424425E-02
2.817594E-02
3.253989E-02
3.724821E-02
4.304280E-02
4.861933E-02
5.681484E-02
6.778306E-02
7.682232E-02
8.803325E-02
1.009022E-01
1.126370E-01
1.248137E-01
1.388689E-01
1.545480E-01
1.736920E-01
1.903846E-01
2.066021E-01
2.228365E-01
2.395528E-01
2.581122E-01
2.771877E-01
2.961915E-01
3.135597E-01
3.290733E-01
3.451819E-01
3.692850E-01
3.890370E-01
4.072036E-01
4.498534E-01
4.546802E-01
4.728438E-01
5.237236E-01
5.195104E-01
5.418233E-01
6.177602E-01
5.877172E-01
5.987401E-01
6.534078E-01
6.678627E-01
6.989264E-01
7.356200E-01
7.486008E-01
7.634394E-01
7.271887E-01
7.653231E-01
8.188943E-01
8.430839E-01
8.198291E-01
8.159575E-01
8.759027E-01
8.840350E-01
8.483565E-01
8.413230E-01
8.490813E-01
8.447645E-01
8.668726E-01
8.461744E-01
9.042267E-01
9.260178E-01
8.782620E-01
8.622681E-01
9.064218E-01
8.415330E-01
7.961318E-01
8.403193E-01
8.094147E-01
7.752117E-01
8.028639E-01
8.126349E-01
7.722013E-01
7.650953E-01
7.553303E-01
7.876961E-01
7.243104E-01
7.107756E-01
7.117837E-01
7.275471E-01
6.813747E-01
7.108168E-01
6.769678E-01
6.704006E-01
6.391080E-01
5.790229E-01
5.450516E-01
5.804969E-01
6.126369E-01
5.751093E-01
5.380705E-01
5.027291E-01
4.816767E-01
4.349675E-01
4.382302E-01
4.139720E-01
3.859877E-01
3.656401E-01
3.400637E-01
3.199705E-01
3.081369E-01
2.893959E-01
2.736876E-01
2.564483E-01
2.357768E-01
2.154453E-01
1.998064E-01
1.822009E-01
1.640660E-01
1.490724E-01
1.346160E-01
1.218268E-01
1.090117E-01
9.677198E-02
8.590664E-02
7.378269E-02
6.505500E-02
5.568214E-02
5.040104E-02
4.512026E-02
3.876606E-02
3.463086E-02
2.894559E-02
2.516906E-02
2.330831E-02
2.093600E-02
1.717541E-02
1.494947E-02
1.346380E-02
1.063509E-02
1.036009E-02
9.853977E-03
8.026726E-03
7.401185E-03
7.372559E-03
7.426431E-03
5.672837E-03
5.157705E-03
4.758638E-03
3.768819E-03
3.090533E-03
2.199898E-03
2.406644E-03
2.326248E-03
2.383764E-03
2.888931E-03
1.625306E-03
1.672683E-03
1.498702E-03
1.044960E-03
3.857258E-04
3.192555E-04
1.856802E-04
7.520295E-04
1.658123E-03
8.880760E-04
1.940344E-03
1.096761E-03
2.100262E-04
-2.628887E-04
-2.173018E-04
-1.067674E-04
-4.039729E-04
-4.894705E-04
-3.357814E-04
5.575012E-04
2.100772E-03
1.100606E-03
3.841219E-04
-5.010874E-05
-1.466245E-04
2.172233E-04
3.959436E-04
2.039277E-04
1.737990E-04
3.661027E-04
4.195206E-04
6.284227E-04
2.779440E-04
2.187023E-06
5.105423E-04
1.084246E-03
1.543025E-03
1.820874E-03
2.202443E-03
3.045583E-03
3.154328E-03
2.996798E-03
4.002989E-03
3.500872E-03
4.703195E-03
5.754969E-03
6.137093E-03
6.651249E-03
7.664339E-03
7.784908E-03
9.598870E-03
1.197388E-02
1.307095E-02
1.460593E-02
1.537521E-02
1.867069E-02
2.098339E-02
2.208342E-02
2.789251E-02
3.213595E-02
3.575417E-02
4.274717E-02
4.867332E-02
5.691511E-02
6.841527E-02
7.616597E-02
8.972048E-02
9.928125E-02
1.137865E-01
1.245269E-01
1.385241E-01
1.552903E-01
1.708487E-01
1.898417E-01
2.052943E-01
2.233623E-01
2.388684E-01
2.579121E-01
2.780711E-01
2.942592E-01
3.188447E-01
3.335235E-01
3.420473E-01
3.670580E-01
3.832912E-01
4.237656E-01
4.623017E-01
4.471635E-01
4.677570E-01
5.034348E-01
5.195563E-01
5.462584E-01
6.350392E-01
6.034993E-01
6.112640E-01
6.636960E-01
6.949683E-01
6.796255E-01
6.965614E-01
7.427277E-01
7.791606E-01
7.211277E-01
7.736605E-01
8.266697E-01
8.132363E-01
7.870443E-01
8.036280E-01
8.521968E-01
8.903547E-01
8.565899E-01
8.664681E-01
8.610275E-01
8.586042E-01
8.564384E-01
8.170500E-01
9.054602E-01
9.168013E-01
8.776850E-01
8.309845E-01
8.717037E-01
8.321921E-01
8.070596E-01
8.675608E-01
8.173239E-01
7.941719E-01
8.245177E-01
8.002316E-01
7.657967E-01
7.591858E-01
7.659262E-01
8.034901E-01
7.330223E-01
7.106111E-01
7.179568E-01
7.152449E-01
6.779154E-01
6.854545E-01
6.875200E-01
6.595653E-01
6.075055E-01
5.765242E-01
5.568871E-01
5.789074E-01
5.823508E-01
5.698820E-01
5.355833E-01
5.086434E-01
4.864777E-01
4.484457E-01
4.348152E-01
4.177432E-01
3.941848E-01
3.678120E-01
3.401638E-01
3.209427E-01
3.114957E-01
2.897783E-01
2.774090E-01
2.525144E-01
2.356505E-01
2.160637E-01
1.990032E-01
1.800012E-01
1.634213E-01
1.477413E-01
1.329186E-01
1.198855E-01
1.083533E-01
9.653754E-02
8.617238E-02
7.332704E-02
6.532760E-02
5.597975E-02
4.953048E-02
4.465837E-02
3.917378E-02
3.452024E-02
2.938654E-02
2.573580E-02
2.214547E-02
2.047491E-02
1.732507E-02
1.617360E-02
1.409957E-02
1.152937E-02
1.142267E-02
8.270734E-03
6.879755E-03
7.547485E-03
6.597288E-03
6.632352E-03
5.221345E-03
4.994259E-03
4.664085E-03
3.576173E-03
3.095767E-03
3.030282E-03
2.492133E-03
1.729756E-03
2.309017E-03
2.885399E-03
1.088603E-03
9.028154E-04
8.031216E-04
9.839241E-04
5.190910E-04
7.475141E-04
1.259472E-03
1.926626E-03
1.551222E-03
6.745132E-04
4.045822E-04
-5.442430E-05
3.214819E-04
-4.748124E-05
-2.105740E-04
-7.665801E-05
-9.614200E-05
-1.173599E-04
1.821354E-04
1.552478E-04
9.385288E-04
7.901925E-04
7.057304E-04
1.704449E-04
-8.220160E-05
-1.546795E-03
4.174421E-04
3.566755E-04
3.404721E-04
1.713327E-03
9.632758E-04
4.649611E-04
9.204189E-04
3.654253E-04
7.287352E-04
6.433596E-04
7.664488E-04
1.094396E-03
1.245007E-03
2.232700E-03
3.379500E-03
3.157461E-03
3.616785E-03
2.847288E-03
4.622425E-03
5.314674E-03
5.812057E-03
6.959463E-03
7.484842E-03
8.152440E-03
9.612192E-03
1.113584E-02
1.173712E-02
1.380132E-02
1.472559E-02
1.844114E-02
2.323120E-02
2.260987E-02
2.644486E-02
3.232261E-02
3.650242E-02
4.360653E-02
4.998449E-02
5.745090E-02
6.849489E-02
7.657882E-02
8.767356E-02
9.938645E-02
1.141296E-01
1.243983E-01
1.405796E-01
1.551507E-01
1.711313E-01
1.906008E-01
2.063129E-01
2.246733E-01
2.401915E-01
2.603487E-01
2.757360E-01
2.921779E-01
3.135844E-01
3.370450E-01
3.393047E-01
3.685113E-01
3.831920E-01
4.273448E-01
4.595169E-01
4.468913E-01
4.817969E-01
4.932508E-01
5.246078E-01
5.720141E-01
6.220693E-01
6.123780E-01
6.289307E-01
6.532162E-01
6.980138E-01
6.958044E-01
6.791965E-01
7.458556E-01
8.005104E-01
7.592747E-01
7.794683E-01
8.295897E-01
7.924918E-01
7.613802E-01
7.851846E-01
8.245573E-01
8.736692E-01
8.528950E-01
8.638870E-01
8.439669E-01
8.366530E-01
8.392377E-01
8.224209E-01
8.609149E-01
9.229895E-01
8.863221E-01
8.333363E-01
8.735776E-01
8.452585E-01
7.992734E-01
9.003435E-01
8.419898E-01
7.895925E-01
8.318652E-01
8.093475E-01
7.313907E-01
7.624867E-01
7.735944E-01
8.070139E-01
7.275252E-01
7.160701E-01
7.177322E-01
7.147181E-01
6.828137E-01
6.687077E-01
7.021761E-01
6.586936E-01
5.988156E-01
5.766302E-01
5.615033E-01
5.849368E-01
5.594292E-01
5.460111E-01
5.434327E-01
5.152731E-01
4.860481E-01
4.750661E-01
4.340336E-01
4.120475E-01
3.947627E-01
3.677496E-01
3.475177E-01
3.226607E-01
3.061075E-01
2.945401E-01
2.718708E-01
2.492591E-01
2.364364E-01
2.161418E-01
1.990897E-01
1.811924E-01
1.664672E-01
1.483691E-01
1.338766E-01
1.206098E-01
1.079221E-01
9.460183E-02
8.621615E-02
7.384212E-02
6.617034E-02
5.837033E-02
5.142286E-02
4.548897E-02
4.015418E-02
3.424113E-02
3.037435E-02
2.565671E-02
2.207832E-02
1.945115E-02
1.726351E-02
1.577877E-02
1.228787E-02
1.150712E-02
1.086261E-02
8.363038E-03
7.396493E-03
7.532350E-03
6.187617E-03
5.493536E-03
5.053611E-03
5.593780E-03
4.098197E-03
3.729555E-03
2.408259E-03
3.321798E-03
2.866020E-03
2.524816E-03
2.329533E-03
2.081633E-03
1.027768E-03
1.150570E-03
8.130604E-04
1.146888E-03
1.006575E-03
1.154231E-03
1.597967E-03
1.416950E-03
1.087231E-03
8.676573E-04
1.620492E-04
3.344352E-04
3.984962E-04
2.672309E-04
2.595074E-04
-3.566558E-05
1.015030E-04
3.584543E-04
5.993305E-04
8.961012E-05
6.680005E-04
6.495376E-04
3.764734E-04
-4.320245E-05
5.213322E-05
-6.116594E-04
5.069638E-04
4.006170E-04
4.041149E-04
1.243404E-03
4.240371E-04
4.207853E-04
4.308789E-04
1.114811E-04
1.173685E-04
5.428373E-04
1.065353E-04
2.092406E-04
1.196349E-03
1.623402E-03
2.580085E-03
2.759156E-03
2.637083E-03
3.162477E-03
3.811335E-03
4.751632E-03
5.144218E-03
5.790126E-03
7.250660E-03
7.980127E-03
9.203405E-03
9.756168E-03
1.186301E-02
1.517888E-02
1.538570E-02
1.919069E-02
2.264761E-02
2.296127E-02
2.727394E-02
3.189748E-02
3.761098E-02
4.401600E-02
5.172269E-02
5.995790E-02
6.854140E-02
7.697149E-02
8.590206E-02
9.845071E-02
1.130459E-01
1.261566E-01
1.403729E-01
1.566511E-01
1.714187E-01
1.897366E-01
2.090585E-01
2.272132E-01
2.419860E-01
2.589443E-01
2.741552E-01
2.916847E-01
3.109843E-01
3.293585E-01
3.389940E-01
3.650847E-01
3.869242E-01
4.230902E-01
4.472943E-01
4.536460E-01
5.040763E-01
5.180113E-01
5.340949E-01
5.775588E-01
6.050674E-01
6.170350E-01
6.302042E-01
6.400042E-01
6.875129E-01
7.014057E-01
7.053067E-01
7.542657E-01
8.176306E-01
7.794020E-01
7.844251E-01
8.273373E-01
7.725702E-01
7.470025E-01
7.770227E-01
8.025428E-01
8.394732E-01
8.379085E-01
8.565684E-01
8.470179E-01
8.113947E-01
8.264342E-01
8.116537E-01
8.336637E-01
9.145613E-01
9.309480E-01
8.463647E-01
8.698582E-01
8.361546E-01
7.940083E-01
9.181294E-01
8.679410E-01
7.814364E-01
8.431875E-01
8.118964E-01
7.283486E-01
7.462984E-01
7.799507E-01
7.944925E-01
7.323404E-01
7.161559E-01
7.245926E-01
7.062237E-01
6.718144E-01
6.535071E-01
7.291207E-01
6.627723E-01
6.099479E-01
5.876269E-01
5.773985E-01
5.873254E-01
5.517402E-01
5.238586E-01
5.591219E-01
5.083309E-01
4.770409E-01
4.784134E-01
4.300760E-01
4.123794E-01
3.960146E-01
3.644378E-01
3.524082E-01
3.306549E-01
3.071405E-01
2.938080E-01
2.670121E-01
2.498663E-01
2.347335E-01
2.148942E-01
1.979806E-01
1.808316E-01
1.672867E-01
1.488765E-01
1.344485E-01
1.198053E-01
1.098827E-01
9.567242E-02
8.486586E-02
7.464950E-02
6.483409E-02
5.685046E-02
4.997766E-02
4.416735E-02
3.979355E-02
3.447164E-02
3.048275E-02
2.462669E-02
2.214027E-02
1.936302E-02
1.667414E-02
1.518425E-02
1.319969E-02
1.174454E-02
1.185974E-02
1.010229E-02
8.523061E-03
7.662001E-03
6.617440E-03
6.400967E-03
5.745963E-03
5.593563E-03
5.026914E-03
3.841005E-03
2.669336E-03
2.737691E-03
2.876968E-03
3.179420E-03
2.340412E-03
2.359551E-03
1.252486E-03
1.518970E-03
1.064375E-03
9.634604E-04
1.209156E-03
1.543602E-03
1.466073E-03
1.314528E-03
7.089467E-04
6.090913E-04
4.101393E-04
5.860273E-04
4.639084E-04
7.537430E-04
1.098200E-03
3.758551E-04
7.054766E-04
3.522420E-04
6.967518E-04
7.547056E-04
1.020100E-03
3.381846E-04
-7.629658E-05
9.792464E-04
9.818600E-04
-3.672956E-04
-1.764793E-04
4.001740E-04
4.907238E-04
6.824382E-04
5.117366E-04
4.673875E-04
3.922062E-04
1.433189E-04
-2.174801E-04
2.237954E-04
-4.834788E-05
3.937770E-04
8.970172E-04
1.014523E-03
2.030000E-03
2.076068E-03
2.083160E-03
2.116389E-03
4.204201E-03
5.334064E-03
5.951118E-03
5.794401E-03
7.385743E-03
8.087377E-03
9.121054E-03
1.009380E-02
1.255784E-02
1.540878E-02
1.601436E-02
1.862828E-02
2.192101E-02
2.360883E-02
2.697890E-02
3.177828E-02
3.844673E-02
4.478904E-02
5.220798E-02
6.059744E-02
6.983267E-02
7.692784E-02
8.796295E-02
1.008833E-01
1.116299E-01
1.254181E-01
1.407864E-01
1.561542E-01
1.692773E-01
1.892073E-01
2.099072E-01
2.257679E-01
2.419706E-01
2.585204E-01
2.748316E-01
2.944809E-01
3.077167E-01
3.228599E-01
3.419248E-01
3.661857E-01
3.870494E-01
4.084837E-01
4.275409E-01
4.652619E-01
5.154078E-01
5.275053E-01
5.521272E-01
5.700976E-01
5.867415E-01
6.222472E-01
6.284149E-01
6.217768E-01
6.650456E-01
7.045976E-01
7.224440E-01
7.599021E-01
8.031914E-01
8.074565E-01
7.675434E-01
8.312985E-01
7.789913E-01
7.505373E-01
7.964676E-01
8.163394E-01
8.159863E-01
8.249098E-01
8.423847E-01
8.469601E-01
8.019110E-01
8.210147E-01
7.988694E-01
8.635789E-01
8.753653E-01
9.683274E-01
8.733036E-01
8.788421E-01
8.263631E-01
7.933821E-01
9.057974E-01
8.887832E-01
7.850378E-01
8.384236E-01
8.137072E-01
7.587298E-01
7.299019E-01
7.839232E-01
7.928310E-01
7.383672E-01
7.056491E-01
7.217258E-01
6.903001E-01
6.653223E-01
6.637045E-01
7.412227E-01
6.801833E-01
6.125007E-01
5.984332E-01
5.853855E-01
5.791323E-01
5.650383E-01
5.186108E-01
5.648059E-01
5.053614E-01
4.711083E-01
4.720735E-01
4.267701E-01
4.064876E-01
4.048645E-01
3.627517E-01
3.464001E-01
3.281668E-01
3.047669E-01
2.908014E-01
2.651603E-01
2.500145E-01
2.320993E-01
2.122772E-01
1.961502E-01
1.799370E-01
1.657293E-01
1.480578E-01
1.347362E-01
1.203885E-01
1.101255E-01
9.642262E-02
8.368041E-02
7.298858E-02
6.474294E-02
5.524266E-02
4.842362E-02
4.270433E-02
3.786422E-02
3.375190E-02
3.002432E-02
2.392168E-02
2.307991E-02
1.912072E-02
1.739292E-02
1.566024E-02
1.388475E-02
1.095187E-02
1.049384E-02
1.094957E-02
8.343283E-03
7.335989E-03
7.217132E-03
6.282769E-03
5.940222E-03
5.592552E-03
4.938786E-03
3.469562E-03
3.788784E-03
2.974126E-03
3.245576E-03
2.945061E-03
3.099318E-03
2.106326E-03
1.336153E-03
1.095260E-03
9.531611E-04
7.430849E-04
1.089999E-03
1.374639E-03
7.852015E-04
7.224031E-04
8.189344E-04
5.445643E-04
3.570189E-04
2.402775E-04
-1.418749E-04
4.638111E-04
2.854702E-04
2.888197E-04
9.189561E-04
6.383661E-04
2.535488E-04
7.601227E-04
7.770258E-04
4.795084E-04
8.373388E-05
1.421857E-04
1.950576E-05
-9.374297E-05
-3.831248E-04
-1.844200E-04
-4.335092E-06
3.525846E-05
1.150128E-04
2.982579E-04
3.349527E-04
-1.233487E-04
3.568962E-05
2.406189E-04
1.036101E-03
9.712059E-04
1.006206E-03
1.536576E-03
2.461839E-03
2.915253E-03
2.829507E-03
2.982925E-03
3.183003E-03
4.317063E-03
5.712259E-03
6.366572E-03
6.359188E-03
7.861276E-03
9.027332E-03
1.047779E-02
1.196131E-02
1.462230E-02
1.646529E-02
1.905937E-02
2.102500E-02
2.522705E-02
2.842941E-02
3.114918E-02
3.774045E-02
4.413802E-02
5.039862E-02
5.993632E-02
7.090998E-02
7.956859E-02
8.904494E-02
1.014539E-01
1.133671E-01
1.255905E-01
1.410737E-01
1.579753E-01
1.719377E-01
1.896357E-01
2.087679E-01
2.222786E-01
2.382376E-01
2.588544E-01
2.775541E-01
2.957444E-01
3.077884E-01
3.298803E-01
3.461470E-01
3.608736E-01
3.885166E-01
4.044770E-01
4.221398E-01
4.797828E-01
5.192665E-01
5.158862E-01
5.597278E-01
5.798027E-01
5.827549E-01
6.184664E-01
6.167802E-01
5.942053E-01
6.471728E-01
7.266728E-01
7.371370E-01
7.490000E-01
7.839761E-01
8.348693E-01
7.508941E-01
8.547320E-01
7.957805E-01
7.792560E-01
8.345986E-01
8.336070E-01
8.278356E-01
8.332883E-01
8.419874E-01
8.499131E-01
8.092715E-01
8.174583E-01
7.910901E-01
8.555250E-01
8.776175E-01
9.758557E-01
8.992609E-01
8.965436E-01
8.457211E-01
8.133879E-01
8.769941E-01
9.047771E-01
7.953699E-01
8.194367E-01
8.350315E-01
7.689449E-01
7.305523E-01
8.040908E-01
7.943953E-01
7.495473E-01
6.942933E-01
7.225974E-01
6.847978E-01
6.877852E-01
6.781205E-01
7.106629E-01
6.766851E-01
6.171320E-01
5.971689E-01
5.886117E-01
5.721974E-01
5.696101E-01
5.261475E-01
5.491220E-01
5.037112E-01
4.789468E-01
4.567081E-01
4.275814E-01
4.061865E-01
3.997929E-01
3.587583E-01
3.435933E-01
3.247905E-01
3.013838E-01
2.876598E-01
2.684556E-01
2.515852E-01
2.288711E-01
2.134488E-01
1.958300E-01
1.795124E-01
1.655108E-01
1.483257E-01
1.347847E-01
1.215997E-01
1.094540E-01
9.854335E-02
8.235077E-02
7.182881E-02
6.382816E-02
5.574139E-02
4.942586E-02
4.361644E-02
3.796520E-02
3.303568E-02
2.815435E-02
2.414246E-02
2.295895E-02
2.078528E-02
1.710558E-02
1.600929E-02
1.397582E-02
1.138649E-02
1.093566E-02
1.015000E-02
8.339747E-03
7.463843E-03
6.894525E-03
6.797911E-03
5.878920E-03
5.100460E-03
4.477411E-03
3.924023E-03
3.405269E-03
2.641654E-03
3.094777E-03
2.055516E-03
2.136710E-03
1.863744E-03
6.261508E-04
1.092257E-03
9.987627E-04
9.377116E-04
9.752707E-04
1.509159E-03
9.200451E-04
9.326813E-04
7.849427E-04
3.014014E-04
6.755147E-04
3.587899E-04
2.204208E-04
6.961593E-04
5.406212E-05
-7.907751E-05
9.640247E-05
-7.529050E-05
-2.057250E-04
3.492214E-04
1.341440E-04
-1.796770E-04
-7.723349E-04
1.232711E-03
5.668332E-04
-4.790327E-04
-6.123073E-04
-4.861718E-04
-3.344794E-04
-3.717167E-04
-3.613230E-04
-4.569435E-04
-3.671526E-04
-3.138033E-04
4.897528E-04
7.801282E-05
6.746129E-04
8.815223E-04
1.009477E-03
1.314447E-03
2.213638E-03
2.263448E-03
3.030196E-03
3.019279E-03
2.982925E-03
3.703257E-03
4.705013E-03
5.777135E-03
6.194395E-03
7.722803E-03
8.907421E-03
9.946587E-03
1.132507E-02
1.344434E-02
1.575468E-02
1.849623E-02
1.889458E-02
2.599159E-02
2.937868E-02
3.094805E-02
3.873182E-02
4.487026E-02
5.140976E-02
5.910359E-02
7.246194E-02
7.965281E-02
8.994361E-02
1.021704E-01
1.125541E-01
1.256828E-01
1.405049E-01
1.559813E-01
1.716399E-01
1.901405E-01
2.077262E-01
2.216779E-01
2.382676E-01
2.587461E-01
2.749856E-01
2.940216E-01
3.116774E-01
3.282271E-01
3.491166E-01
3.628695E-01
3.884453E-01
4.099083E-01
4.324895E-01
4.832749E-01
5.135183E-01
5.040563E-01
5.466799E-01
5.723481E-01
5.844199E-01
6.028760E-01
6.120684E-01
6.089165E-01
6.422350E-01
7.226861E-01
7.676809E-01
7.521226E-01
7.741312E-01
8.243473E-01
7.796207E-01
8.256755E-01
8.132239E-01
8.224628E-01
8.414718E-01
8.238643E-01
8.311008E-01
8.427306E-01
8.486809E-01
8.569457E-01
8.461959E-01
8.163493E-01
8.009772E-01
8.456903E-01
9.011979E-01
9.422159E-01
9.185134E-01
9.120373E-01
8.819055E-01
8.507746E-01
8.744913E-01
8.672651E-01
8.283374E-01
8.077061E-01
8.077748E-01
7.606198E-01
7.623550E-01
8.263190E-01
8.092569E-01
7.446481E-01
6.863449E-01
7.311230E-01
7.098803E-01
6.848872E-01
6.849827E-01
6.899227E-01
6.517131E-01
6.111311E-01
5.849874E-01
5.984968E-01
5.977634E-01
5.583625E-01
5.136760E-01
5.206271E-01
4.924148E-01
4.783568E-01
4.509749E-01
4.278974E-01
4.049870E-01
3.926692E-01
3.650787E-01
3.495902E-01
3.280947E-01
3.021664E-01
2.916032E-01
2.720074E-01
2.551701E-01
2.293512E-01
2.140584E-01
1.962414E-01
1.782657E-01
1.655660E-01
1.488483E-01
1.354656E-01
1.213220E-01
1.084818E-01
9.665174E-02
8.244862E-02
7.158843E-02
6.353878E-02
5.732383E-02
5.044275E-02
4.377110E-02
3.817162E-02
3.149381E-02
2.740981E-02
2.389322E-02
2.208252E-02
1.997502E-02
1.651787E-02
1.655066E-02
1.482259E-02
1.200230E-02
1.251877E-02
1.136789E-02
8.813213E-03
8.688208E-03
6.725397E-03
6.803352E-03
6.155399E-03
4.902554E-03
4.099706E-03
3.838796E-03
3.674260E-03
2.751811E-03
3.090985E-03
1.305634E-03
1.675478E-03
1.627688E-03
1.198539E-03
2.199044E-03
1.161336E-03
7.091975E-04
5.829148E-04
6.264414E-04
1.224970E-03
8.962138E-04
9.418370E-04
1.683819E-04
6.065045E-04
3.909195E-04
2.900345E-04
2.942226E-04
-2.442153E-04
2.294494E-05
-1.986767E-04
-3.432357E-04
-6.234835E-05
-2.251345E-04
-1.448049E-04
-2.281355E-04
-3.431635E-05
6.248694E-04
-2.561924E-04
-4.477125E-04
-5.712869E-04
-4.227444E-04
-4.136639E-04
-4.123924E-04
-5.588147E-04
-8.214369E-06
9.983367E-03
9.149134E-03
-3.902026E-04
2.267582E-04
1.605622E-05
5.382371E-04
1.033570E-03
6.051222E-04
9.567376E-04
2.048118E-03
2.453745E-03
3.334007E-03
4.675972E-03
4.078192E-03
4.450757E-03
5.514976E-03
8.059992E-03
8.298383E-03
9.499227E-03
1.047939E-02
1.241754E-02
1.382197E-02
1.563855E-02
1.721330E-02
2.015001E-02
2.485317E-02
2.938405E-02
3.250830E-02
3.810782E-02
4.660242E-02
5.397724E-02
6.122368E-02
7.238226E-02
7.885665E-02
8.914308E-02
1.035172E-01
1.120640E-01
1.246599E-01
1.382844E-01
1.552983E-01
1.725525E-01
1.912242E-01
2.066238E-01
2.223045E-01
2.407265E-01
2.538280E-01
2.713309E-01
2.942270E-01
3.183679E-01
3.304620E-01
3.476025E-01
3.683201E-01
3.963075E-01
4.250214E-01
4.532954E-01
4.782934E-01
4.767730E-01
5.100907E-01
5.258054E-01
5.601716E-01
5.922675E-01
5.997310E-01
6.199850E-01
6.068248E-01
6.482662E-01
7.243570E-01
7.991476E-01
7.498677E-01
7.525289E-01
8.050623E-01
7.808521E-01
8.253932E-01
8.278469E-01
8.176256E-01
8.474895E-01
8.188959E-01
8.199498E-01
8.650179E-01
8.516833E-01
8.751290E-01
8.580615E-01
8.459984E-01
7.959316E-01
8.456670E-01
9.461277E-01
9.301458E-01
9.041726E-01
9.083417E-01
9.006193E-01
8.955347E-01
8.374270E-01
8.477278E-01
8.152914E-01
8.366612E-01
7.878077E-01
7.757880E-01
7.620969E-01
8.323838E-01
7.758841E-01
7.277758E-01
6.807317E-01
7.429526E-01
7.181422E-01
6.741322E-01
6.817084E-01
6.777782E-01
6.538842E-01
6.242085E-01
5.850092E-01
6.028488E-01
5.938556E-01
5.536634E-01
5.239450E-01
5.094818E-01
4.908053E-01
4.811483E-01
4.485955E-01
4.237405E-01
4.073024E-01
3.950929E-01
3.666182E-01
3.469552E-01
3.258577E-01
3.045193E-01
2.901525E-01
2.709351E-01
2.526137E-01
2.299368E-01
2.149235E-01
1.995984E-01
1.807425E-01
1.634312E-01
1.489479E-01
1.358857E-01
1.239285E-01
1.100562E-01
9.769513E-02
8.220152E-02
7.165590E-02
6.565531E-02
5.808505E-02
4.879551E-02
4.287476E-02
3.695555E-02
3.095424E-02
2.777920E-02
2.454481E-02
2.227999E-02
1.977483E-02
1.784670E-02
1.641134E-02
1.427609E-02
1.291875E-02
1.200510E-02
1.023974E-02
8.995490E-03
8.207804E-03
7.707458E-03
6.382312E-03
5.441276E-03
4.416691E-03
4.071155E-03
3.444255E-03
4.014352E-03
3.285035E-03
3.080080E-03
1.802766E-03
2.108231E-03
2.137195E-03
2.246038E-03
1.878127E-03
9.454433E-04
8.960962E-04
5.129650E-04
1.614275E-04
2.641373E-04
1.228897E-04
5.744218E-04
1.037623E-04
9.474034E-05
2.079586E-04
3.654880E-04
5.561925E-04
5.501605E-04
2.344220E-04
-9.822075E-05
-3.157809E-04
-2.737148E-04
-5.307393E-04
-1.812218E-04
-1.103952E-04
5.595321E-05
-6.447095E-04
-5.069632E-04
-4.409371E-04
-4.975320E-04
-2.072994E-04
-1.040517E-04
-9.741287E-06
-1.885226E-04
2.929164E-02
-2.225620E-04
4.436028E-02
-3.262030E-03
-2.161729E-05
-1.495537E-04
4.684391E-04
1.061326E-03
9.451365E-04
1.211633E-03
2.270969E-03
3.180567E-03
3.574215E-03
4.747568E-03
5.481089E-03
5.888196E-03
6.522203E-03
8.082036E-03
8.591277E-03
9.808462E-03
1.090222E-02
1.282327E-02
1.395491E-02
1.651401E-02
1.823221E-02
2.124256E-02
2.513425E-02
2.813459E-02
3.223837E-02
3.719167E-02
4.576985E-02
5.227566E-02
6.159640E-02
7.016820E-02
7.891122E-02
8.692480E-02
1.025548E-01
1.134392E-01
1.251480E-01
1.382665E-01
1.542881E-01
1.727051E-01
1.897348E-01
2.051835E-01
2.222402E-01
2.439415E-01
2.546699E-01
2.709728E-01
2.937378E-01
3.193536E-01
3.254122E-01
3.431120E-01
3.681551E-01
3.995880E-01
4.357872E-01
4.647926E-01
4.795937E-01
4.748567E-01
5.258906E-01
5.251733E-01
5.721870E-01
6.076160E-01
5.996103E-01
6.182289E-01
5.958319E-01
6.388724E-01
7.206217E-01
8.065648E-01
7.425516E-01
7.298319E-01
7.756559E-01
7.686104E-01
8.079072E-01
8.267889E-01
8.116707E-01
8.521851E-01
8.045655E-01
8.160149E-01
8.674988E-01
8.464426E-01
8.718477E-01
8.567520E-01
8.571130E-01
8.100056E-01
8.761474E-01
9.940512E-01
9.091460E-01
8.942748E-01
8.808840E-01
9.106093E-01
9.018746E-01
8.129324E-01
8.189758E-01
8.208803E-01
8.501521E-01
7.905144E-01
8.086029E-01
7.667647E-01
8.170913E-01
7.814704E-01
7.494325E-01
6.945122E-01
7.402070E-01
7.326254E-01
6.785489E-01
6.714791E-01
6.892921E-01
6.640297E-01
6.345278E-01
5.993080E-01
5.988067E-01
6.034556E-01
5.573121E-01
5.254612E-01
4.885865E-01
4.833500E-01
4.793806E-01
4.473767E-01
4.221330E-01
4.136505E-01
3.942496E-01
3.657828E-01
3.443901E-01
3.233203E-01
3.035619E-01
2.885967E-01
2.721065E-01
2.520178E-01
2.329739E-01
2.145837E-01
2.006535E-01
1.846171E-01
1.640999E-01
1.503695E-01
1.362141E-01
1.200963E-01
1.085120E-01
9.420696E-02
8.148815E-02
7.304014E-02
6.663616E-02
5.768387E-02
4.923894E-02
4.256940E-02
3.621804E-02
3.062894E-02
2.730459E-02
2.468528E-02
2.201428E-02
1.894924E-02
1.729397E-02
1.605786E-02
1.340935E-02
1.143264E-02
1.038121E-02
9.050668E-03
8.503553E-03
7.541340E-03
6.614929E-03
5.586675E-03
5.737015E-03
5.230126E-03
4.300135E-03
4.240093E-03
3.707877E-03
3.441193E-03
2.250027E-03
1.792292E-03
1.652757E-03
1.397663E-03
1.894282E-03
1.858421E-03
6.095805E-04
1.537835E-03
3.704566E-04
2.160134E-04
4.478434E-04
5.478850E-04
1.061835E-03
6.345694E-04
6.024139E-04
6.089500E-04
1.734784E-05
6.488254E-04
1.216173E-03
1.554991E-04
1.104455E-04
-1.308197E-04
3.663518E-05
-1.322309E-04
4.227484E-04
-2.767125E-05
-1.398536E-04
-8.570834E-05
-1.791546E-04
-4.550980E-04
-6.166369E-04
-6.710395E-04
-5.319989E-04
-5.204540E-04
-3.406082E-03
5.640543E-03
1.605985E-02
5.019980E-02
4.088864E-02
-1.910781E-04
-3.471867E-04
7.703995E-04
1.127837E-03
8.888471E-04
1.255745E-03
1.317810E-03
2.929431E-03
2.433930E-03
2.817101E-03
4.470449E-03
7.252489E-03
6.207362E-03
6.678231E-03
8.124009E-03
9.706721E-03
1.079938E-02
1.295967E-02
1.472016E-02
1.596107E-02
1.835910E-02
2.087311E-02
2.534347E-02
2.813575E-02
3.280328E-02
3.597989E-02
4.345543E-02
4.904037E-02
6.140351E-02
6.839834E-02
7.814285E-02
8.651775E-02
9.829697E-02
1.125457E-01
1.263051E-01
1.403113E-01
1.558945E-01
1.714928E-01
1.879520E-01
2.044574E-01
2.265294E-01
2.446768E-01
2.553441E-01
2.720204E-01
2.919469E-01
3.105669E-01
3.268682E-01
3.468104E-01
3.695017E-01
3.946150E-01
4.304861E-01
4.568529E-01
4.755222E-01
4.947337E-01
5.293759E-01
5.275393E-01
5.778256E-01
6.022807E-01
5.988274E-01
6.138750E-01
5.975082E-01
6.421733E-01
7.206585E-01
7.797445E-01
7.364215E-01
7.329259E-01
7.601686E-01
7.553658E-01
7.926779E-01
8.038265E-01
8.096878E-01
8.299081E-01
8.312508E-01
8.158162E-01
8.587187E-01
8.833809E-01
8.581870E-01
8.537218E-01
8.334544E-01
8.162077E-01
8.962029E-01
9.837932E-01
9.088640E-01
8.618087E-01
8.476085E-01
8.888351E-01
8.835116E-01
8.247691E-01
8.348193E-01
8.019393E-01
8.307640E-01
7.892270E-01
8.196078E-01
8.140964E-01
7.961445E-01
7.912596E-01
7.610107E-01
7.278354E-01
7.213752E-01
7.180616E-01
6.795001E-01
6.536665E-01
6.826381E-01
6.970268E-01
6.268005E-01
6.097927E-01
6.136135E-01
5.978476E-01
5.733641E-01
5.277382E-01
4.879622E-01
4.840215E-01
4.945079E-01
4.508549E-01
4.296708E-01
4.154950E-01
3.914486E-01
3.640034E-01
3.446834E-01
3.248606E-01
3.018027E-01
2.880889E-01
2.759541E-01
2.520274E-01
2.344347E-01
2.153428E-01
2.003873E-01
1.825784E-01
1.630428E-01
1.492738E-01
1.356305E-01
1.199679E-01
1.073655E-01
9.570082E-02
8.144049E-02
7.209405E-02
6.371447E-02
5.711415E-02
4.923041E-02
4.341873E-02
3.512692E-02
3.212102E-02
2.698211E-02
2.332633E-02
2.178410E-02
1.954757E-02
1.698865E-02
1.533602E-02
1.393687E-02
1.240241E-02
1.051297E-02
9.508812E-03
9.092162E-03
7.034785E-03
6.537778E-03
5.334749E-03
6.306511E-03
4.838151E-03
3.842529E-03
3.817602E-03
3.163259E-03
2.868642E-03
2.511488E-03
2.111891E-03
1.772204E-03
1.489815E-03
1.725276E-03
1.289278E-03
8.852762E-04
1.202482E-03
1.121363E-03
4.782912E-04
2.063771E-04
4.664315E-04
5.174424E-04
2.881954E-04
9.300264E-04
9.182415E-04
6.131945E-04
7.593718E-04
8.861380E-04
1.184716E-03
5.490685E-04
-2.849605E-06
4.401331E-04
7.704967E-04
3.639710E-04
3.878618E-04
4.834293E-04
-4.109739E-04
-2.440096E-04
-8.548059E-05
-1.819248E-04
-6.940189E-04
-3.726949E-04
-4.727136E-04
-1.197153E-02
2.429489E-02
6.245898E-03
1.614856E-02
2.701045E-02
-1.134465E-03
1.986330E-04
8.660168E-05
3.457834E-04
8.682908E-04
1.342168E-03
1.445529E-03
1.678233E-03
2.727723E-03
3.451741E-03
5.090409E-03
5.040689E-03
6.068074E-03
7.092478E-03
8.029310E-03
9.419256E-03
1.048035E-02
1.210239E-02
1.383239E-02
1.583292E-02
1.862776E-02
2.125317E-02
2.391971E-02
2.823749E-02
3.417832E-02
3.564215E-02
4.220562E-02
4.911954E-02
5.912866E-02
6.816296E-02
7.766812E-02
8.661736E-02
9.813180E-02
1.127389E-01
1.270715E-01
1.404956E-01
1.552908E-01
1.722497E-01
1.871974E-01
2.036516E-01
2.239724E-01
2.410580E-01
2.568461E-01
2.752136E-01
2.966396E-01
3.120732E-01
3.319233E-01
3.478058E-01
3.694149E-01
3.956678E-01
4.217056E-01
4.331268E-01
4.648450E-01
4.875288E-01
5.211810E-01
5.210429E-01
5.842208E-01
5.939803E-01
6.041646E-01
6.080406E-01
5.919233E-01
6.762198E-01
7.064714E-01
7.427839E-01
7.458038E-01
7.469538E-01
7.708848E-01
7.455403E-01
7.793308E-01
7.919214E-01
7.999550E-01
8.284313E-01
8.533292E-01
8.070973E-01
8.567971E-01
8.926504E-01
8.816943E-01
8.529495E-01
8.213782E-01
8.165841E-01
9.031648E-01
9.969767E-01
8.982147E-01
8.521236E-01
8.450783E-01
8.911078E-01
8.910550E-01
8.416759E-01
8.509532E-01
7.635645E-01
8.009596E-01
7.796940E-01
8.437252E-01
8.331539E-01
8.015201E-01
8.075387E-01
7.702463E-01
7.340280E-01
7.060394E-01
7.132994E-01
6.778181E-01
6.544306E-01
6.879248E-01
7.075136E-01
6.185459E-01
6.153210E-01
6.094751E-01
5.916662E-01
5.663189E-01
5.265333E-01
4.983263E-01
4.912512E-01
4.993808E-01
4.587794E-01
4.354369E-01
4.219136E-01
3.990397E-01
3.629216E-01
3.432882E-01
3.283004E-01
3.069135E-01
2.906558E-01
2.740123E-01
2.568663E-01
2.347727E-01
2.157515E-01
1.987312E-01
1.811073E-01
1.638605E-01
1.494648E-01
1.333176E-01
1.207537E-01
1.093425E-01
9.658069E-02
8.199280E-02
7.144523E-02
6.419572E-02
5.712286E-02
4.922342E-02
4.203516E-02
3.570040E-02
3.019898E-02
2.565086E-02
2.323864E-02
2.191081E-02
1.983041E-02
1.820877E-02
1.669326E-02
1.486180E-02
1.299703E-02
1.036828E-02
9.557000E-03
9.238439E-03
7.934572E-03
6.740534E-03
6.331865E-03
5.542424E-03
4.977388E-03
4.613080E-03
4.503263E-03
3.457051E-03
3.589962E-03
3.366130E-03
2.229747E-03
1.753505E-03
1.910902E-03
1.637338E-03
1.883800E-03
1.445935E-03
1.075908E-03
1.033912E-03
4.750239E-04
5.414593E-04
8.202983E-04
1.008360E-03
2.609048E-04
8.176230E-05
3.659558E-04
6.233445E-04
6.172817E-04
2.527174E-04
3.283213E-04
2.246334E-04
1.012004E-04
8.064401E-04
7.988227E-04
1.275793E-04
6.571410E-04
-2.135713E-04
-1.804260E-04
-4.588055E-04
-5.254347E-04
-4.425131E-04
9.440120E-05
-2.406603E-04
-1.312586E-03
3.378953E-02
-2.721254E-02
-1.104646E-03
-7.165597E-05
8.752867E-03
1.596752E-04
1.756846E-04
1.386600E-04
5.467781E-04
7.584934E-04
1.256854E-03
1.401721E-03
1.505719E-03
2.822989E-03
3.281362E-03
4.066095E-03
4.250173E-03
5.352815E-03
6.481428E-03
7.359008E-03
8.592484E-03
1.014091E-02
1.138605E-02
1.324072E-02
1.713660E-02
1.853666E-02
2.103738E-02
2.428851E-02
2.922486E-02
3.320244E-02
3.685842E-02
4.301794E-02
4.952186E-02
5.817257E-02
6.777987E-02
7.885902E-02
8.660793E-02
1.011567E-01
1.145324E-01
1.262252E-01
1.422686E-01
1.553345E-01
1.734705E-01
1.877098E-01
2.032419E-01
2.198189E-01
2.385332E-01
2.577516E-01
2.777743E-01
2.952763E-01
3.137126E-01
3.321633E-01
3.465784E-01
3.685691E-01
4.010669E-01
4.295937E-01
4.208278E-01
4.675421E-01
4.822347E-01
5.136834E-01
5.389863E-01
5.753171E-01
5.898232E-01
5.854595E-01
5.970657E-01
5.943030E-01
6.775996E-01
7.080567E-01
7.214320E-01
7.510095E-01
7.682347E-01
7.701759E-01
7.590958E-01
7.827149E-01
8.108215E-01
8.136127E-01
7.991572E-01
8.471489E-01
7.910184E-01
8.304751E-01
9.048900E-01
8.967084E-01
8.345546E-01
8.326398E-01
8.229030E-01
8.864954E-01
9.389661E-01
8.813723E-01
8.580935E-01
8.567790E-01
9.121579E-01
8.979853E-01
8.876135E-01
8.480695E-01
7.620772E-01
8.064274E-01
8.126668E-01
8.646228E-01
8.437071E-01
8.100181E-01
8.093264E-01
7.739138E-01
7.028457E-01
6.800323E-01
7.021918E-01
6.984214E-01
6.591795E-01
6.888258E-01
6.753464E-01
6.141387E-01
5.998843E-01
6.000774E-01
6.000541E-01
5.600031E-01
5.290519E-01
5.064754E-01
4.924372E-01
4.789950E-01
4.483248E-01
4.287115E-01
4.170087E-01
3.936675E-01
3.686533E-01
3.402237E-01
3.327265E-01
3.043080E-01
2.915673E-01
2.701820E-01
2.556915E-01
2.338126E-01
2.156815E-01
1.959578E-01
1.826162E-01
1.656377E-01
1.480700E-01
1.320827E-01
1.212237E-01
1.070884E-01
9.424532E-02
8.191161E-02
7.257878E-02
6.511067E-02
5.544689E-02
4.879599E-02
4.320308E-02
3.600931E-02
3.053398E-02
2.619266E-02
2.422001E-02
2.126589E-02
1.906695E-02
1.753698E-02
1.623849E-02
1.405564E-02
1.274737E-02
1.083737E-02
1.073459E-02
9.590945E-03
8.903992E-03
7.173131E-03
6.285097E-03
5.446643E-03
4.703905E-03
4.855127E-03
3.312560E-03
2.786887E-03
2.757769E-03
3.368675E-03
1.989937E-03
1.440097E-03
9.084597E-04
9.541257E-04
1.862510E-03
9.970682E-04
1.010351E-03
1.543342E-03
9.117834E-04
4.806190E-04
1.027648E-03
9.535647E-04
5.110832E-04
-4.022362E-06
4.564966E-04
6.358397E-04
1.035572E-03
1.183212E-03
7.111736E-05
-4.045436E-04
-4.761715E-04
-1.625857E-05
1.964062E-04
2.649738E-04
-1.701166E-04
-3.623474E-04
-1.324096E-03
-1.268800E-03
-5.888187E-04
-6.645781E-04
-2.039781E-04
-2.597808E-04
-1.325379E-04
-6.858280E-02
-1.883251E-02
4.861561E-03
2.379400E-02
3.560055E-02
4.099420E-04
4.638742E-04
6.086108E-04
4.591347E-04
4.066576E-04
1.438385E-03
1.018189E-03
1.940532E-03
1.980537E-03
3.527177E-03
4.794989E-03
4.287348E-03
5.255821E-03
6.563602E-03
7.798677E-03
7.984775E-03
9.509948E-03
1.118563E-02
1.377631E-02
1.657155E-02
1.853756E-02
2.192906E-02
2.450561E-02
2.896718E-02
3.317325E-02
3.912504E-02
4.565779E-02
5.006434E-02
5.911122E-02
6.891612E-02
7.814789E-02
8.740969E-02
1.000895E-01
1.137436E-01
1.268909E-01
1.419093E-01
1.590577E-01
1.742915E-01
1.875493E-01
2.019669E-01
2.218608E-01
2.367609E-01
2.568437E-01
2.799048E-01
2.957493E-01
3.125355E-01
3.336555E-01
3.487712E-01
3.715449E-01
4.012035E-01
4.273503E-01
4.289518E-01
4.698151E-01
5.031436E-01
5.286226E-01
5.336940E-01
5.592545E-01
5.825989E-01
5.914033E-01
5.986358E-01
6.073159E-01
6.925568E-01
7.104838E-01
7.049645E-01
7.348015E-01
7.801589E-01
7.529974E-01
7.526647E-01
7.921858E-01
8.155219E-01
8.388634E-01
8.402049E-01
8.275851E-01
7.894004E-01
8.466155E-01
8.866177E-01
9.039241E-01
8.420664E-01
8.350364E-01
8.162691E-01
8.974811E-01
9.097850E-01
8.570205E-01
8.672620E-01
8.443247E-01
9.205527E-01
9.123935E-01
9.106846E-01
8.361192E-01
7.759710E-01
8.249758E-01
8.408216E-01
8.609339E-01
8.319626E-01
7.977818E-01
8.039041E-01
7.945403E-01
6.804729E-01
6.754578E-01
7.100295E-01
7.234286E-01
6.770663E-01
6.913588E-01
6.524209E-01
6.091126E-01
5.829137E-01
5.875000E-01
6.071942E-01
5.606244E-01
5.215889E-01
5.052202E-01
4.764102E-01
4.695870E-01
4.400219E-01
4.181087E-01
4.034325E-01
3.873404E-01
3.760591E-01
3.432502E-01
3.420475E-01
3.033960E-01
2.919029E-01
2.684664E-01
2.517832E-01
2.315408E-01
2.138335E-01
1.962766E-01
1.818659E-01
1.642411E-01
1.468350E-01
1.313353E-01
1.201091E-01
1.061024E-01
9.435696E-02
8.210731E-02
7.348110E-02
6.435234E-02
5.536379E-02
4.867671E-02
4.221042E-02
3.569739E-02
2.995872E-02
2.788191E-02
2.423850E-02
2.112086E-02
1.856720E-02
1.777109E-02
1.546010E-02
1.331285E-02
1.225049E-02
1.162485E-02
1.090212E-02
8.771463E-03
7.959002E-03
8.008572E-03
6.975781E-03
5.104961E-03
5.175217E-03
5.422781E-03
3.940193E-03
4.153089E-03
2.743953E-03
3.468463E-03
2.297877E-03
1.706526E-03
1.384572E-03
1.615207E-03
1.558158E-03
8.876075E-04
5.673064E-04
5.201662E-04
4.054493E-04
3.247599E-04
2.255681E-04
7.770517E-04
1.216049E-03
5.593516E-04
1.236076E-04
6.292872E-04
6.527123E-04
5.149627E-04
2.026039E-04
-2.219761E-04
-3.351170E-04
-3.047017E-04
-2.574698E-04
-9.813497E-06
-4.147908E-04
-1.953949E-04
-8.740510E-04
-1.240468E-03
-6.065210E-04
-6.690536E-04
-3.828941E-04
-5.474453E-04
-2.924099E-03
-2.748166E-02
-3.533064E-02
8.633584E-04
1.217423E-02
7.211548E-03
-1.594356E-02
4.644473E-04
1.393420E-03
4.347475E-04
2.359922E-04
1.026555E-03
1.219137E-03
1.984039E-03
2.075760E-03
3.608248E-03
4.487422E-03
5.249923E-03
5.769493E-03
6.272256E-03
7.642981E-03
8.739382E-03
9.458426E-03
1.145987E-02
1.424457E-02
1.570946E-02
1.894809E-02
2.141425E-02
2.553130E-02
2.955229E-02
3.311902E-02
3.840970E-02
4.641694E-02
5.118592E-02
5.849486E-02
6.918688E-02
7.790380E-02
8.553590E-02
9.977966E-02
1.137096E-01
1.281112E-01
1.397998E-01
1.558025E-01
1.730420E-01
1.883825E-01
2.023690E-01
2.215664E-01
2.351197E-01
2.545534E-01
2.792408E-01
2.915152E-01
3.132205E-01
3.350892E-01
3.508397E-01
3.652813E-01
3.921743E-01
4.352509E-01
4.279201E-01
4.873730E-01
5.109724E-01
5.351684E-01
5.262549E-01
5.432441E-01
5.816176E-01
6.020700E-01
6.012940E-01
6.125273E-01
7.088412E-01
7.142733E-01
7.069678E-01
7.029351E-01
7.873698E-01
7.565627E-01
7.340840E-01
7.866541E-01
7.971806E-01
8.584806E-01
8.617428E-01
8.416100E-01
8.152301E-01
8.513550E-01
8.827057E-01
8.807258E-01
8.660073E-01
8.440365E-01
8.275861E-01
9.368633E-01
9.371124E-01
8.407368E-01
8.625805E-01
8.343757E-01
9.174167E-01
9.381847E-01
9.123012E-01
8.321425E-01
7.970462E-01
8.525978E-01
8.286399E-01
8.344372E-01
8.149526E-01
8.043991E-01
8.210164E-01
8.011837E-01
6.822268E-01
6.842082E-01
7.179158E-01
7.381628E-01
6.905999E-01
6.872870E-01
6.440964E-01
6.208293E-01
5.949354E-01
5.770278E-01
6.229738E-01
5.567158E-01
5.324700E-01
5.043748E-01
4.840695E-01
4.574878E-01
4.334801E-01
4.179574E-01
4.020622E-01
3.863914E-01
3.596747E-01
3.472491E-01
3.416222E-01
3.070027E-01
2.896808E-01
2.675664E-01
2.518183E-01
2.321271E-01
2.119978E-01
1.973308E-01
1.805279E-01
1.661455E-01
1.475638E-01
1.319577E-01
1.197005E-01
1.065058E-01
9.447754E-02
8.263607E-02
7.384889E-02
6.333282E-02
5.444979E-02
4.751788E-02
4.272273E-02
3.566432E-02
3.099675E-02
2.790911E-02
2.553192E-02
2.166690E-02
1.885221E-02
1.697739E-02
1.564512E-02
1.449821E-02
1.276777E-02
1.080642E-02
1.019053E-02
9.187125E-03
8.122603E-03
8.734966E-03
6.727562E-03
5.510379E-03
5.121842E-03
5.761764E-03
4.424389E-03
4.895703E-03
5.997277E-03
2.880652E-03
1.624571E-03
1.310329E-03
1.620785E-03
2.067679E-03
1.814636E-03
9.929980E-04
1.424993E-03
1.217254E-03
7.032157E-04
4.712061E-04
3.701294E-05
7.295757E-04
8.835020E-04
2.799132E-04
-1.803097E-04
1.021024E-05
2.054488E-05
-7.572269E-05
-2.079188E-04
-4.372772E-04
-3.930271E-04
-2.565910E-04
-4.626207E-04
6.280219E-05
-3.138519E-04
-1.010585E-04
-8.516595E-04
-3.650368E-04
-5.421459E-04
-3.719181E-04
-4.357638E-04
-7.214179E-04
-4.962123E-04
-1.254075E-01
-9.318007E-03
3.787512E-03
1.401124E-02
1.287966E-01
2.771707E-02
1.472709E-04
1.029528E-03
2.675572E-04
-7.236931E-05
3.534898E-04
6.596109E-04
1.815891E-03
2.985763E-03
4.571571E-03
4.444854E-03
5.812800E-03
5.842280E-03
5.971361E-03
8.419932E-03
9.546289E-03
1.064857E-02
1.214435E-02
1.498424E-02
1.570777E-02
1.916418E-02
2.040368E-02
2.472124E-02
2.863947E-02
3.251979E-02
3.707399E-02
4.589759E-02
5.014388E-02
5.897019E-02
6.987060E-02
7.739070E-02
8.625234E-02
1.012802E-01
1.140471E-01
1.280475E-01
1.400137E-01
1.539628E-01
1.731986E-01
1.876651E-01
2.027352E-01
2.192737E-01
2.343336E-01
2.548524E-01
2.724979E-01
2.908695E-01
3.107368E-01
3.245227E-01
3.488962E-01
3.623931E-01
3.899377E-01
4.188827E-01
4.304069E-01
4.681749E-01
5.124284E-01
5.337337E-01
5.225824E-01
5.333578E-01
5.869258E-01
5.838715E-01
5.799482E-01
6.203502E-01
6.842356E-01
7.212875E-01
7.014720E-01
6.995119E-01
7.693868E-01
7.608668E-01
7.537115E-01
7.624349E-01
7.972172E-01
8.574483E-01
8.735999E-01
8.658698E-01
8.366941E-01
8.302528E-01
8.717162E-01
8.561648E-01
8.781480E-01
8.584063E-01
8.535898E-01
9.481064E-01
9.181940E-01
8.472953E-01
8.467887E-01
8.413692E-01
9.059750E-01
9.141734E-01
9.031448E-01
8.574691E-01
8.201576E-01
8.468776E-01
8.247621E-01
8.154545E-01
8.078457E-01
8.196212E-01
8.064749E-01
8.028956E-01
6.845088E-01
6.896980E-01
7.085310E-01
7.317480E-01
6.866437E-01
6.622895E-01
6.241966E-01
6.466899E-01
5.956065E-01
5.985599E-01
6.203259E-01
5.741827E-01
5.298666E-01
5.023114E-01
4.801853E-01
4.530024E-01
4.379609E-01
4.356165E-01
4.102498E-01
3.889128E-01
3.577395E-01
3.462570E-01
3.324121E-01
3.100449E-01
2.903870E-01
2.668880E-01
2.504688E-01
2.305526E-01
2.143404E-01
1.982759E-01
1.797210E-01
1.659943E-01
1.470211E-01
1.340759E-01
1.202255E-01
1.079087E-01
9.496748E-02
8.335900E-02
7.419447E-02
6.597816E-02
5.473642E-02
4.774641E-02
4.363892E-02
3.470656E-02
3.265854E-02
2.807541E-02
2.546389E-02
2.155289E-02
1.920062E-02
1.620862E-02
1.511220E-02
1.486177E-02
1.322921E-02
1.154905E-02
1.063781E-02
9.088721E-03
7.837602E-03
9.989972E-03
7.615134E-03
5.832312E-03
4.832135E-03
5.715364E-03
4.737682E-03
6.130427E-03
7.921198E-03
1.990208E-03
4.966975E-04
5.897882E-04
7.981857E-04
1.546887E-03
1.680536E-03
3.786503E-04
1.189207E-03
1.533753E-03
9.707926E-04
4.536725E-04
3.258898E-04
1.357569E-03
4.367520E-04
-2.921235E-04
5.307098E-04
3.357387E-06
4.307304E-04
7.210523E-05
2.575076E-04
-4.695598E-05
-1.716352E-04
-7.877951E-05
-2.701023E-04
1.788510E-04
-4.801096E-05
-2.313085E-04
-3.153798E-04
-4.451658E-04
-4.957959E-04
-4.796013E-04
-5.056722E-04
-5.224575E-04
-4.412821E-03
-6.741452E-02
-9.332553E-03
4.599139E-03
1.102690E-02
1.274759E-01
-4.102638E-03
-1.066423E-04
-1.197638E-04
8.217398E-04
6.556363E-04
4.825619E-04
8.108613E-04
1.691987E-03
2.898601E-03
3.353052E-03
3.675633E-03
5.250817E-03
5.866319E-03
6.577520E-03
8.156372E-03
9.388981E-03
9.893968E-03
1.200278E-02
1.336669E-02
1.515868E-02
1.950317E-02
2.155244E-02
2.381312E-02
2.821218E-02
3.296738E-02
3.694606E-02
4.467542E-02
5.073937E-02
5.955217E-02
7.129190E-02
7.559351E-02
8.614269E-02
1.006382E-01
1.147552E-01
1.272267E-01
1.387935E-01
1.562135E-01
1.725544E-01
1.912539E-01
2.049680E-01
2.200795E-01
2.384143E-01
2.544809E-01
2.689932E-01
2.893367E-01
3.077686E-01
3.255888E-01
3.437768E-01
3.620624E-01
3.919143E-01
4.135507E-01
4.274046E-01
4.627519E-01
4.861744E-01
5.123063E-01
5.344403E-01
5.332128E-01
5.881728E-01
5.919257E-01
5.826747E-01
6.227248E-01
6.901179E-01
7.162526E-01
7.124367E-01
6.951320E-01
7.397335E-01
7.531563E-01
7.862673E-01
7.688502E-01
7.868582E-01
8.606862E-01
8.656971E-01
8.676357E-01
8.213876E-01
8.396587E-01
8.736986E-01
8.656155E-01
8.666617E-01
8.677593E-01
8.633211E-01
9.665664E-01
9.028389E-01
8.420863E-01
8.672341E-01
8.302435E-01
8.842117E-01
8.951218E-01
8.863949E-01
8.545658E-01
8.179443E-01
8.586127E-01
8.270653E-01
8.252785E-01
8.051857E-01
8.139385E-01
7.804529E-01
7.848544E-01
6.787348E-01
6.940484E-01
7.222332E-01
7.319365E-01
6.935650E-01
6.538911E-01
6.278376E-01
6.538050E-01
5.956371E-01
6.096183E-01
6.389236E-01
5.709333E-01
5.224972E-01
5.026453E-01
4.777783E-01
4.581796E-01
4.393442E-01
4.415201E-01
4.041722E-01
3.852537E-01
3.652624E-01
3.433581E-01
3.276604E-01
3.055923E-01
2.869864E-01
2.660904E-01
2.503109E-01
2.325678E-01
2.179787E-01
2.006204E-01
1.792158E-01
1.617967E-01
1.472178E-01
1.340896E-01
1.261897E-01
1.088552E-01
9.531665E-02
8.428504E-02
7.417450E-02
6.460454E-02
5.490528E-02
4.770042E-02
4.290501E-02
3.666120E-02
3.242480E-02
2.815252E-02
2.461419E-02
2.217853E-02
1.933479E-02
1.630573E-02
1.391984E-02
1.245574E-02
1.265008E-02
1.067208E-02
1.056426E-02
9.464883E-03
7.709754E-03
8.241743E-03
6.971837E-03
5.809795E-03
5.243603E-03
4.794771E-03
4.207249E-03
6.551300E-03
8.475022E-03
2.102629E-03
1.238870E-03
9.581162E-04
2.145561E-03
1.732742E-03
5.367488E-04
3.932883E-04
4.170357E-04
1.405082E-03
9.529793E-04
7.884708E-04
5.173789E-04
7.648071E-04
4.005210E-04
-2.637019E-05
3.893168E-04
5.019596E-04
3.670753E-04
-2.603609E-04
9.467515E-05
-9.167268E-05
-6.575112E-05
1.940211E-04
-1.656100E-04
-2.051248E-04
-1.079344E-04
-3.060117E-04
-5.445944E-04
-6.351725E-04
-5.457311E-04
-5.426699E-04
-6.939118E-04
-7.226131E-04
7.736975E-04
5.258464E-02
-2.039770E-02
-3.955699E-03
6.657282E-03
5.829965E-02
4.312352E-02
-2.999453E-04
2.656198E-04
1.391534E-03
6.265901E-04
3.258260E-04
9.570679E-04
2.127349E-03
3.344669E-03
3.257953E-03
3.733874E-03
5.011851E-03
5.719166E-03
6.667122E-03
7.570797E-03
8.285398E-03
9.110789E-03
1.145683E-02
1.280945E-02
1.444427E-02
1.908076E-02
2.099031E-02
2.348308E-02
2.810631E-02
3.413015E-02
3.727776E-02
4.436222E-02
5.191085E-02
5.762053E-02
6.741889E-02
7.868121E-02
8.587159E-02
1.002501E-01
1.151403E-01
1.270408E-01
1.376461E-01
1.547997E-01
1.714751E-01
1.929687E-01
2.035744E-01
2.188913E-01
2.399288E-01
2.569566E-01
2.693134E-01
2.883343E-01
3.060438E-01
3.277700E-01
3.477762E-01
3.604312E-01
3.980040E-01
4.132287E-01
4.290633E-01
4.545138E-01
4.673714E-01
5.093689E-01
5.350527E-01
5.276506E-01
5.944670E-01
5.973233E-01
6.037482E-01
6.228460E-01
7.039003E-01
7.221527E-01
7.218279E-01
6.853143E-01
7.312895E-01
7.857698E-01
7.940707E-01
7.594304E-01
7.687633E-01
8.510936E-01
8.635769E-01
8.809556E-01
8.328867E-01
8.554255E-01
8.628427E-01
8.493482E-01
8.555087E-01
8.894196E-01
8.676172E-01
9.183633E-01
8.835979E-01
8.564193E-01
8.871905E-01
8.519354E-01
8.346331E-01
8.784419E-01
8.660110E-01
8.481351E-01
8.003314E-01
8.268603E-01
8.327106E-01
8.294908E-01
8.153640E-01
7.967020E-01
7.758266E-01
7.709099E-01
7.051786E-01
6.960195E-01
7.013345E-01
7.120577E-01
7.016153E-01
6.509082E-01
6.323820E-01
6.362324E-01
6.133565E-01
6.222669E-01
6.100147E-01
5.677799E-01
5.435139E-01
4.924548E-01
4.830626E-01
4.657311E-01
4.348129E-01
4.318875E-01
4.077058E-01
3.905516E-01
3.798810E-01
3.449740E-01
3.220261E-01
3.067326E-01
2.897431E-01
2.682260E-01
2.496941E-01
2.336575E-01
2.168425E-01
1.986998E-01
1.798842E-01
1.633434E-01
1.480090E-01
1.345062E-01
1.237837E-01
1.112572E-01
9.598474E-02
8.369645E-02
7.503306E-02
6.834583E-02
5.534858E-02
4.807034E-02
4.126346E-02
3.716523E-02
3.298983E-02
3.029994E-02
2.536037E-02
2.188341E-02
1.878812E-02
1.581693E-02
1.363110E-02
1.307991E-02
1.183793E-02
1.017051E-02
9.720624E-03
8.897077E-03
8.513462E-03
7.787823E-03
6.753057E-03
5.925108E-03
4.574893E-03
3.659841E-03
3.538568E-03
3.428296E-03
3.719681E-03
2.993558E-03
2.383538E-03
1.914371E-03
3.298192E-03
2.858214E-03
8.238638E-04
8.869918E-04
4.976286E-04
8.899421E-04
-2.989598E-06
4.682106E-05
5.054459E-04
6.983859E-04
5.297350E-04
5.734821E-04
4.675331E-04
4.451151E-04
1.007963E-03
-6.127844E-07
4.599417E-04
1.645269E-04
-9.204658E-05
2.632554E-04
-2.591087E-04
-2.949013E-04
-4.143171E-04
-3.349464E-04
-4.511831E-04
-4.122183E-04
-5.656402E-04
-6.104479E-04
-7.147962E-04
-6.450098E-04
-1.437383E-05
1.498066E-01
-2.178612E-02
-4.017540E-03
7.209606E-03
-1.506927E-01
4.523184E-02
-3.122685E-04
9.727938E-04
1.911126E-03
1.090035E-03
8.415103E-04
1.010348E-03
2.447642E-03
3.400054E-03
2.925020E-03
3.721463E-03
4.443318E-03
5.514896E-03
6.899819E-03
7.965296E-03
8.222094E-03
1.092492E-02
1.194352E-02
1.403107E-02
1.507476E-02
1.719792E-02
2.157787E-02
2.274760E-02
2.819380E-02
3.506480E-02
3.959633E-02
4.551466E-02
5.174562E-02
5.759758E-02
6.671887E-02
7.803837E-02
8.722951E-02
1.002772E-01
1.149377E-01
1.270130E-01
1.411057E-01
1.553974E-01
1.714675E-01
1.872157E-01
2.027974E-01
2.154558E-01
2.355304E-01
2.560617E-01
2.687204E-01
2.878863E-01
3.041523E-01
3.224038E-01
3.507260E-01
3.741200E-01
4.044843E-01
4.017809E-01
4.169362E-01
4.490284E-01
4.723570E-01
5.271870E-01
5.507280E-01
5.558420E-01
6.050690E-01
5.773477E-01
6.097697E-01
6.323490E-01
6.973435E-01
7.184352E-01
7.413474E-01
6.888478E-01
6.830476E-01
7.889528E-01
8.029708E-01
7.572384E-01
7.547485E-01
8.551970E-01
8.619939E-01
8.631909E-01
8.413083E-01
8.693811E-01
8.607319E-01
8.325479E-01
8.303775E-01
9.202513E-01
8.620523E-01
8.823824E-01
8.379948E-01
8.631388E-01
9.132372E-01
8.507964E-01
8.553550E-01
8.418372E-01
8.733972E-01
8.471229E-01
8.079148E-01
8.321178E-01
8.441976E-01
8.365055E-01
8.276502E-01
8.087723E-01
7.848354E-01
7.451450E-01
7.113700E-01
6.994655E-01
7.044928E-01
7.162877E-01
7.006374E-01
6.558157E-01
6.243369E-01
6.251477E-01
5.949844E-01
6.062542E-01
6.014110E-01
5.640144E-01
5.415616E-01
4.973662E-01
4.861390E-01
4.601492E-01
4.449023E-01
4.398725E-01
4.119481E-01
3.936890E-01
3.700198E-01
3.410989E-01
3.225809E-01
3.061827E-01
2.931916E-01
2.694501E-01
2.499186E-01
2.341354E-01
2.134784E-01
1.977230E-01
1.825878E-01
1.683671E-01
1.495001E-01
1.351253E-01
1.244972E-01
1.067704E-01
9.486954E-02
8.390970E-02
7.392788E-02
6.527690E-02
5.222004E-02
4.737993E-02
4.253046E-02
3.903410E-02
3.397380E-02
2.940637E-02
2.558534E-02
2.075950E-02
1.856990E-02
1.463572E-02
1.394459E-02
1.498997E-02
1.218236E-02
1.043012E-02
1.001077E-02
8.632113E-03
8.751467E-03
7.829731E-03
6.952641E-03
6.728543E-03
5.070756E-03
4.219747E-03
3.771771E-03
3.849666E-03
4.010722E-03
3.159001E-03
2.198317E-03
2.519449E-03
2.060481E-03
1.998993E-03
1.305803E-03
7.932216E-04
9.984237E-04
1.046833E-03
9.967791E-04
5.096791E-04
4.666894E-04
1.372439E-03
9.705516E-04
1.317341E-03
1.163782E-03
5.904771E-04
7.561610E-04
8.462596E-04
7.845501E-04
1.120207E-04
2.351749E-04
-2.967671E-04
-3.805788E-04
-1.196288E-04
-4.549671E-04
-1.578945E-04
-3.648517E-04
-2.862092E-04
-4.772942E-04
-7.905786E-04
-7.498759E-04
-6.916146E-04
-2.575191E-02
-2.088367E-01
6.588047E-03
-5.550552E-03
3.725718E-05
4.368228E-02
8.425254E-04
4.566689E-04
3.221466E-04
9.976461E-04
4.342852E-04
8.089364E-04
1.996878E-03
2.744325E-03
2.375283E-03
3.534447E-03
3.800610E-03
4.962135E-03
5.775370E-03
7.268580E-03
8.143374E-03
9.203893E-03
1.124713E-02
1.327620E-02
1.429274E-02
1.573758E-02
1.916779E-02
2.188510E-02
2.375218E-02
2.940538E-02
3.420626E-02
3.924356E-02
4.577774E-02
5.201595E-02
5.804464E-02
6.718480E-02
7.541607E-02
8.834054E-02
1.008007E-01
1.115548E-01
1.265577E-01
1.391260E-01
1.552747E-01
1.711435E-01
1.878897E-01
2.025404E-01
2.176908E-01
2.334913E-01
2.527328E-01
2.659299E-01
2.854764E-01
3.026692E-01
3.200032E-01
3.507322E-01
3.727481E-01
3.913116E-01
3.975262E-01
4.233224E-01
4.474910E-01
4.726166E-01
5.335614E-01
5.333902E-01
5.262395E-01
5.779609E-01
5.914774E-01
6.036520E-01
6.390329E-01
6.851142E-01
7.279002E-01
7.366931E-01
6.899525E-01
6.737052E-01
7.835122E-01
7.985244E-01
7.620486E-01
7.765603E-01
8.532807E-01
8.321416E-01
8.530259E-01
8.627373E-01
8.841222E-01
8.588372E-01
8.425362E-01
8.424517E-01
9.471205E-01
8.412498E-01
8.627099E-01
8.105323E-01
8.755211E-01
9.256763E-01
8.497564E-01
8.733313E-01
8.182843E-01
8.705550E-01
8.541000E-01
8.139055E-01
8.331363E-01
8.300858E-01
8.392521E-01
8.309615E-01
8.142532E-01
7.791235E-01
7.494148E-01
7.208777E-01
6.972637E-01
6.987194E-01
7.155353E-01
6.976868E-01
6.578455E-01
6.354152E-01
5.966029E-01
5.950508E-01
5.699911E-01
6.001878E-01
5.513521E-01
5.255753E-01
5.060901E-01
4.868742E-01
4.678494E-01
4.673531E-01
4.415612E-01
4.177823E-01
3.783241E-01
3.665122E-01
3.403668E-01
3.210184E-01
3.068995E-01
2.922667E-01
2.678174E-01
2.527604E-01
2.350908E-01
2.162159E-01
1.994984E-01
1.815016E-01
1.703646E-01
1.501587E-01
1.374901E-01
1.243516E-01
1.087012E-01
9.482176E-02
8.402852E-02
7.439428E-02
6.571122E-02
5.465477E-02
5.022789E-02
4.399408E-02
3.943949E-02
3.326469E-02
2.917914E-02
2.554903E-02
2.196158E-02
1.939047E-02
1.629474E-02
1.551974E-02
1.541301E-02
1.201082E-02
1.070930E-02
9.783801E-03
8.008177E-03
7.905381E-03
7.976778E-03
7.608353E-03
7.829130E-03
5.865988E-03
5.417111E-03
3.486335E-03
3.158531E-03
3.621932E-03
2.729882E-03
1.993384E-03
2.567647E-03
2.111408E-03
2.216526E-03
1.614929E-03
1.894334E-03
1.728145E-03
1.011381E-03
1.132543E-03
9.199730E-04
7.229119E-04
4.369249E-04
1.031796E-03
1.235486E-03
7.759265E-04
8.633993E-04
4.605341E-04
3.761676E-04
4.364525E-04
2.618898E-04
2.342866E-04
-4.524404E-04
-4.116829E-04
-1.735106E-04
-8.073781E-05
-7.264095E-05
Z
0.000000E+00
1.000000E+00
2.000000E+00
3.000000E+00
4.000000E+00
5.000000E+00
6.000000E+00
7.000000E+00
8.000000E+00
9.000000E+00
1.000000E+01
1.100000E+01
1.200000E+01
1.300000E+01
1.400000E+01
1.500000E+01
1.600000E+01
1.700000E+01
1.800000E+01
1.900000E+01
2.000000E+01
2.100000E+01
2.200000E+01
2.300000E+01
2.400000E+01
2.500000E+01
2.600000E+01
2.700000E+01
2.800000E+01
2.900000E+01
3.000000E+01
3.100000E+01
3.200000E+01
3.300000E+01
3.400000E+01
3.500000E+01
3.600000E+01
3.700000E+01
3.800000E+01
3.900000E+01
4.000000E+01
4.100000E+01
4.200000E+01
4.300000E+01
4.400000E+01
4.500000E+01
4.600000E+01
4.700000E+01
4.800000E+01
4.900000E+01
5.000000E+01
5.100000E+01
5.200000E+01
5.300000E+01
5.400000E+01
5.500000E+01
5.600000E+01
5.700000E+01
5.800000E+01
5.900000E+01
6.000000E+01
6.100000E+01
6.200000E+01
6.300000E+01
6.400000E+01
6.500000E+01
6.600000E+01
6.700000E+01
6.800000E+01
6.900000E+01
7.000000E+01
7.100000E+01
7.200000E+01
7.300000E+01
7.400000E+01
7.500000E+01
7.600000E+01
7.700000E+01
7.800000E+01
7.900000E+01
8.000000E+01
8.100000E+01
8.200000E+01
8.300000E+01
8.400000E+01
8.500000E+01
8.600000E+01
8.700000E+01
8.800000E+01
8.900000E+01
9.000000E+01
9.100000E+01
9.200000E+01
9.300000E+01
9.400000E+01
9.500000E+01
9.600000E+01
9.700000E+01
9.800000E+01
9.900000E+01
1.000000E+02
1.010000E+02
1.020000E+02
1.030000E+02
1.040000E+02
1.050000E+02
1.060000E+02
1.070000E+02
1.080000E+02
1.090000E+02
1.100000E+02
1.110000E+02
1.120000E+02
1.130000E+02
1.140000E+02
1.150000E+02
1.160000E+02
1.170000E+02
1.180000E+02
1.190000E+02
1.200000E+02
1.210000E+02
1.220000E+02
1.230000E+02
1.240000E+02
1.250000E+02
1.260000E+02
1.270000E+02
1.280000E+02
1.290000E+02
1.300000E+02
1.310000E+02
1.320000E+02
1.330000E+02
1.340000E+02
1.350000E+02
1.360000E+02
1.370000E+02
1.380000E+02
1.390000E+02
1.400000E+02
1.410000E+02
1.420000E+02
1.430000E+02
1.440000E+02
1.450000E+02
1.460000E+02
1.470000E+02
1.480000E+02
1.490000E+02
1.500000E+02
1.510000E+02
1.520000E+02
1.530000E+02
1.540000E+02
1.550000E+02
1.560000E+02
1.570000E+02
1.580000E+02
1.590000E+02
1.600000E+02
1.610000E+02
1.620000E+02
1.630000E+02
1.640000E+02
1.650000E+02
1.660000E+02
1.670000E+02
1.680000E+02
1.690000E+02
1.700000E+02
1.710000E+02
1.720000E+02
1.730000E+02
1.740000E+02
1.750000E+02
1.760000E+02
1.770000E+02
1.780000E+02
1.790000E+02
1.800000E+02
1.810000E+02
1.820000E+02
1.830000E+02
1.840000E+02
1.850000E+02
1.860000E+02
1.870000E+02
1.880000E+02
1.890000E+02
1.900000E+02
1.910000E+02
1.920000E+02
1.930000E+02
1.940000E+02
1.950000E+02
1.960000E+02
1.970000E+02
1.980000E+02
1.990000E+02
2.000000E+02
0.000000E+00
1.000000E+00
2.000000E+00
3.000000E+00
4.000000E+00
5.000000E+00
6.000000E+00
7.000000E+00
8.000000E+00
9.000000E+00
1.000000E+01
1.100000E+01
1.200000E+01
1.300000E+01
1.400000E+01
1.500000E+01
1.600000E+01
1.700000E+01
1.800000E+01
1.900000E+01
2.000000E+01
2.100000E+01
2.200000E+01
2.300000E+01
2.400000E+01
2.500000E+01
2.600000E+01
2.700000E+01
2.800000E+01
2.900000E+01
3.000000E+01
3.100000E+01
3.200000E+01
3.300000E+01
3.400000E+01
3.500000E+01
3.600000E+01
3.700000E+01
3.800000E+01
3.900000E+01
4.000000E+01
4.100000E+01
4.200000E+01
4.300000E+01
4.400000E+01
4.500000E+01
4.600000E+01
4.700000E+01
4.800000E+01
4.900000E+01
5.000000E+01
5.100000E+01
5.200000E+01
5.300000E+01
5.400000E+01
5.500000E+01
5.600000E+01
5.700000E+01
5.800000E+01
5.900000E+01
6.000000E+01
6.100000E+01
6.200000E+01
6.300000E+01
6.400000E+01
6.500000E+01
6.600000E+01
6.700000E+01
6.800000E+01
6.900000E+01
7.000000E+01
7.100000E+01
7.200000E+01
7.300000E+01
7.400000E+01
7.500000E+01
7.600000E+01
7.700000E+01
7.800000E+01
7.900000E+01
8.000000E+01
8.100000E+01
8.200000E+01
8.300000E+01
8.400000E+01
8.500000E+01
8.600000E+01
8.700000E+01
8.800000E+01
8.900000E+01
9.000000E+01
9.100000E+01
9.200000E+01
9.300000E+01
9.400000E+01
9.500000E+01
9.600000E+01
9.700000E+01
9.800000E+01
9.900000E+01
1.000000E+02
1.010000E+02
1.020000E+02
1.030000E+02
1.040000E+02
1.050000E+02
1.060000E+02
1.070000E+02
1.080000E+02
1.090000E+02
1.100000E+02
1.110000E+02
1.120000E+02
1.130000E+02
1.140000E+02
1.150000E+02
1.160000E+02
1.170000E+02
1.180000E+02
1.190000E+02
1.200000E+02
1.210000E+02
1.220000E+02
1.230000E+02
1.240000E+02
1.250000E+02
1.260000E+02
1.270000E+02
1.280000E+02
1.290000E+02
1.300000E+02
1.310000E+02
1.320000E+02
1.330000E+02
1.340000E+02
1.350000E+02
1.360000E+02
1.370000E+02
1.380000E+02
1.390000E+02
1.400000E+02
1.410000E+02
1.420000E+02
1.430000E+02
1.440000E+02
1.450000E+02
1.460000E+02
1.470000E+02
1.480000E+02
1.490000E+02
1.500000E+02
1.510000E+02
1.520000E+02
1.530000E+02
1.540000E+02
1.550000E+02
1.560000E+02
1.570000E+02
1.580000E+02
1.590000E+02
1.600000E+02
1.610000E+02
1.620000E+02
1.630000E+02
1.640000E+02
1.650000E+02
1.660000E+02
1.670000E+02
1.680000E+02
1.690000E+02
1.700000E+02
1.710000E+02
1.720000E+02
1.730000E+02
1.740000E+02
1.750000E+02
1.760000E+02
1.770000E+02
1.780000E+02
1.790000E+02
1.800000E+02
1.810000E+02
1.820000E+02
1.830000E+02
1.840000E+02
1.850000E+02
1.860000E+02
1.870000E+02
1.880000E+02
1.890000E+02
1.900000E+02
1.910000E+02
1.920000E+02
1.930000E+02
1.940000E+02
1.950000E+02
1.960000E+02
1.970000E+02
1.980000E+02
1.990000E+02
2.000000E+02
0.000000E+00
1.000000E+00
2.000000E+00
3.000000E+00
4.000000E+00
5.000000E+00
6.000000E+00
7.000000E+00
8.000000E+00
9.000000E+00
1.000000E+01
1.100000E+01
1.200000E+01
1.300000E+01
1.400000E+01
1.500000E+01
1.600000E+01
1.700000E+01
1.800000E+01
1.900000E+01
2.000000E+01
2.100000E+01
2.200000E+01
2.300000E+01
2.400000E+01
2.500000E+01
2.600000E+01
2.700000E+01
2.800000E+01
2.900000E+01
3.000000E+01
3.100000E+01
3.200000E+01
3.300000E+01
3.400000E+01
3.500000E+01
3.600000E+01
3.700000E+01
3.800000E+01
3.900000E+01
4.000000E+01
4.100000E+01
4.200000E+01
4.300000E+01
4.400000E+01
4.500000E+01
4.600000E+01
4.700000E+01
4.800000E+01
4.900000E+01
5.000000E+01
5.100000E+01
5.200000E+01
5.300000E+01
5.400000E+01
5.500000E+01
5.600000E+01
5.700000E+01
5.800000E+01
5.900000E+01
6.000000E+01
6.100000E+01
6.200000E+01
6.300000E+01
6.400000E+01
6.500000E+01
6.600000E+01
6.700000E+01
6.800000E+01
6.900000E+01
7.000000E+01
7.100000E+01
7.200000E+01
7.300000E+01
7.400000E+01
7.500000E+01
7.600000E+01
7.700000E+01
7.800000E+01
7.900000E+01
8.000000E+01
8.100000E+01
8.200000E+01
8.300000E+01
8.400000E+01
8.500000E+01
8.600000E+01
8.700000E+01
8.800000E+01
8.900000E+01
9.000000E+01
9.100000E+01
9.200000E+01
9.300000E+01
9.400000E+01
9.500000E+01
9.600000E+01
9.700000E+01
9.800000E+01
9.900000E+01
1.000000E+02
1.010000E+02
1.020000E+02
1.030000E+02
1.040000E+02
1.050000E+02
1.060000E+02
1.070000E+02
1.080000E+02
1.090000E+02
1.100000E+02
1.110000E+02
1.120000E+02
1.130000E+02
1.140000E+02
1.150000E+02
1.160000E+02
1.170000E+02
1.180000E+02
1.190000E+02
1.200000E+02
1.210000E+02
1.220000E+02
1.230000E+02
1.240000E+02
1.250000E+02
1.260000E+02
1.270000E+02
1.280000E+02
1.290000E+02
1.300000E+02
1.310000E+02
1.320000E+02
1.330000E+02
1.340000E+02
1.350000E+02
1.360000E+02
1.370000E+02
1.380000E+02
1.390000E+02
1.400000E+02
1.410000E+02
1.420000E+02
1.430000E+02
1.440000E+02
1.450000E+02
1.460000E+02
1.470000E+02
1.480000E+02
1.490000E+02
1.500000E+02
1.510000E+02
1.520000E+02
1.530000E+02
1.540000E+02
1.550000E+02
1.560000E+02
1.570000E+02
1.580000E+02
1.590000E+02
1.600000E+02
1.610000E+02
1.620000E+02
1.630000E+02
1.640000E+02
1.650000E+02
1.660000E+02
1.670000E+02
1.680000E+02
1.690000E+02
1.700000E+02
1.710000E+02
1.720000E+02
1.730000E+02
1.740000E+02
1.750000E+02
1.760000E+02
1.770000E+02
1.780000E+02
1.790000E+02
1.800000E+02
1.810000E+02
1.820000E+02
1.830000E+02
1.840000E+02
1.850000E+02
1.860000E+02
1.870000E+02
1.880000E+02
1.890000E+02
1.900000E+02
1.910000E+02
1.920000E+02
1.930000E+02
1.940000E+02
1.950000E+02
1.960000E+02
1.970000E+02
1.980000E+02
1.990000E+02
2.000000E+02
0.000000E+00
1.000000E+00
2.000000E+00
3.000000E+00
4.000000E+00
5.000000E+00
6.000000E+00
7.000000E+00
8.000000E+00
9.000000E+00
1.000000E+01
1.100000E+01
1.200000E+01
1.300000E+01
1.400000E+01
1.500000E+01
1.600000E+01
1.700000E+01
1.800000E+01
1.900000E+01
2.000000E+01
2.100000E+01
2.200000E+01
2.300000E+01
2.400000E+01
2.500000E+01
2.600000E+01
2.700000E+01
2.800000E+01
2.900000E+01
3.000000E+01
3.100000E+01
3.200000E+01
3.300000E+01
3.400000E+01
3.500000E+01
3.600000E+01
3.700000E+01
3.800000E+01
3.900000E+01
4.000000E+01
4.100000E+01
4.200000E+01
4.300000E+01
4.400000E+01
4.500000E+01
4.600000E+01
4.700000E+01
4.800000E+01
4.900000E+01
5.000000E+01
5.100000E+01
5.200000E+01
5.300000E+01
5.400000E+01
5.500000E+01
5.600000E+01
5.700000E+01
5.800000E+01
5.900000E+01
6.000000E+01
6.100000E+01
6.200000E+01
6.300000E+01
6.400000E+01
6.500000E+01
6.600000E+01
6.700000E+01
6.800000E+01
6.900000E+01
7.000000E+01
7.100000E+01
7.200000E+01
7.300000E+01
7.400000E+01
7.500000E+01
7.600000E+01
7.700000E+01
7.800000E+01
7.900000E+01
8.000000E+01
8.100000E+01
8.200000E+01
8.300000E+01
8.400000E+01
8.500000E+01
8.600000E+01
8.700000E+01
8.800000E+01
8.900000E+01
9.000000E+01
9.100000E+01
9.200000E+01
9.300000E+01
9.400000E+01
9.500000E+01
9.600000E+01
9.700000E+01
9.800000E+01
9.900000E+01
1.000000E+02
1.010000E+02
1.020000E+02
1.030000E+02
1.040000E+02
1.050000E+02
1.060000E+02
1.070000E+02
1.080000E+02
1.090000E+02
1.100000E+02
1.110000E+02
1.120000E+02
1.130000E+02
1.140000E+02
1.150000E+02
1.160000E+02
1.170000E+02
1.180000E+02
1.190000E+02
1.200000E+02
1.210000E+02
1.220000E+02
1.230000E+02
1.240000E+02
1.250000E+02
1.260000E+02
1.270000E+02
1.280000E+02
1.290000E+02
1.300000E+02
1.310000E+02
1.320000E+02
1.330000E+02
1.340000E+02
1.350000E+02
1.360000E+02
1.370000E+02
1.380000E+02
1.390000E+02
1.400000E+02
1.410000E+02
1.420000E+02
1.430000E+02
1.440000E+02
1.450000E+02
1.460000E+02
1.470000E+02
1.480000E+02
1.490000E+02
1.500000E+02
1.510000E+02
1.520000E+02
1.530000E+02
1.540000E+02
1.550000E+02
1.560000E+02
1.570000E+02
1.580000E+02
1.590000E+02
1.600000E+02
1.610000E+02
1.620000E+02
1.630000E+02
1.640000E+02
1.650000E+02
1.660000E+02
1.670000E+02
1.680000E+02
1.690000E+02
1.700000E+02
1.710000E+02
1.720000E+02
1.730000E+02
1.740000E+02
1.750000E+02
1.760000E+02
1.770000E+02
1.780000E+02
1.790000E+02
1.800000E+02
1.810000E+02
1.820000E+02
1.830000E+02
1.840000E+02
1.850000E+02
1.860000E+02
1.870000E+02
1.880000E+02
1.890000E+02
1.900000E+02
1.910000E+02
1.920000E+02
1.930000E+02
1.940000E+02
1.950000E+02
1.960000E+02
1.970000E+02
1.980000E+02
1.990000E+02
2.000000E+02
0.000000E+00
1.000000E+00
2.000000E+00
3.000000E+00
4.000000E+00
5.000000E+00
6.000000E+00
7.000000E+00
8.000000E+00
9.000000E+00
1.000000E+01
1.100000E+01
1.200000E+01
1.300000E+01
1.400000E+01
1.500000E+01
1.600000E+01
1.700000E+01
1.800000E+01
1.900000E+01
2.000000E+01
2.100000E+01
2.200000E+01
2.300000E+01
2.400000E+01
2.500000E+01
2.600000E+01
2.700000E+01
2.800000E+01
2.900000E+01
3.000000E+01
3.100000E+01
3.200000E+01
3.300000E+01
3.400000E+01
3.500000E+01
3.600000E+01
3.700000E+01
3.800000E+01
3.900000E+01
4.000000E+01
4.100000E+01
4.200000E+01
4.300000E+01
4.400000E+01
4.500000E+01
4.600000E+01
4.700000E+01
4.800000E+01
4.900000E+01
5.000000E+01
5.100000E+01
5.200000E+01
5.300000E+01
5.400000E+01
5.500000E+01
5.600000E+01
5.700000E+01
5.800000E+01
5.900000E+01
6.000000E+01
6.100000E+01
6.200000E+01
6.300000E+01
6.400000E+01
6.500000E+01
6.600000E+01
6.700000E+01
6.800000E+01
6.900000E+01
7.000000E+01
7.100000E+01
7.200000E+01
7.300000E+01
7.400000E+01
7.500000E+01
7.600000E+01
7.700000E+01
7.800000E+01
7.900000E+01
8.000000E+01
8.100000E+01
8.200000E+01
8.300000E+01
8.400000E+01
8.500000E+01
8.600000E+01
8.700000E+01
8.800000E+01
8.900000E+01
9.000000E+01
9.100000E+01
9.200000E+01
9.300000E+01
9.400000E+01
9.500000E+01
9.600000E+01
9.700000E+01
9.800000E+01
9.900000E+01
1.000000E+02
1.010000E+02
1.020000E+02
1.030000E+02
1.040000E+02
1.050000E+02
1.060000E+02
1.070000E+02
1.080000E+02
1.090000E+02
1.100000E+02
1.110000E+02
1.120000E+02
1.130000E+02
1.140000E+02
1.150000E+02
1.160000E+02
1.170000E+02
1.180000E+02
1.190000E+02
1.200000E+02
1.210000E+02
1.220000E+02
1.230000E+02
1.240000E+02
1.250000E+02
1.260000E+02
1.270000E+02
1.280000E+02
1.290000E+02
1.300000E+02
1.310000E+02
1.320000E+02
1.330000E+02
1.340000E+02
1.350000E+02
1.360000E+02
1.370000E+02
1.380000E+02
1.390000E+02
1.400000E+02
1.410000E+02
1.420000E+02
1.430000E+02
1.440000E+02
1.450000E+02
1.460000E+02
1.470000E+02
1.480000E+02
1.490000E+02
1.500000E+02
1.510000E+02
1.520000E+02
1.530000E+02
1.540000E+02
1.550000E+02
1.560000E+02
1.570000E+02
1.580000E+02
1.590000E+02
1.600000E+02
1.610000E+02
1.620000E+02
1.630000E+02
1.640000E+02
1.650000E+02
1.660000E+02
1.670000E+02
1.680000E+02
1.690000E+02
1.700000E+02
1.710000E+02
1.720000E+02
1.730000E+02
1.740000E+02
1.750000E+02
1.760000E+02
1.770000E+02
1.780000E+02
1.790000E+02
1.800000E+02
1.810000E+02
1.820000E+02
1.830000E+02
1.840000E+02
1.850000E+02
1.860000E+02
1.870000E+02
1.880000E+02
1.890000E+02
1.900000E+02
1.910000E+02
1.920000E+02
1.930000E+02
1.940000E+02
1.950000E+02
1.960000E+02
1.970000E+02
1.980000E+02
1.990000E+02
2.000000E+02
0.000000E+00
1.000000E+00
2.000000E+00
3.000000E+00
4.000000E+00
5.000000E+00
6.000000E+00
7.000000E+00
8.000000E+00
9.000000E+00
1.000000E+01
1.100000E+01
1.200000E+01
1.300000E+01
1.400000E+01
1.500000E+01
1.600000E+01
1.700000E+01
1.800000E+01
1.900000E+01
2.000000E+01
2.100000E+01
2.200000E+01
2.300000E+01
2.400000E+01
2.500000E+01
2.600000E+01
2.700000E+01
2.800000E+01
2.900000E+01
3.000000E+01
3.100000E+01
3.200000E+01
3.300000E+01
3.400000E+01
3.500000E+01
3.600000E+01
3.700000E+01
3.800000E+01
3.900000E+01
4.000000E+01
4.100000E+01
4.200000E+01
4.300000E+01
4.400000E+01
4.500000E+01
4.600000E+01
4.700000E+01
4.800000E+01
4.900000E+01
5.000000E+01
5.100000E+01
5.200000E+01
5.300000E+01
5.400000E+01
5.500000E+01
5.600000E+01
5.700000E+01
5.800000E+01
5.900000E+01
6.000000E+01
6.100000E+01
6.200000E+01
6.300000E+01
6.400000E+01
6.500000E+01
6.600000E+01
6.700000E+01
6.800000E+01
6.900000E+01
7.000000E+01
7.100000E+01
7.200000E+01
7.300000E+01
7.400000E+01
7.500000E+01
7.600000E+01
7.700000E+01
7.800000E+01
7.900000E+01
8.000000E+01
8.100000E+01
8.200000E+01
8.300000E+01
8.400000E+01
8.500000E+01
8.600000E+01
8.700000E+01
8.800000E+01
8.900000E+01
9.000000E+01
9.100000E+01
9.200000E+01
9.300000E+01
9.400000E+01
9.500000E+01
9.600000E+01
9.700000E+01
9.800000E+01
9.900000E+01
1.000000E+02
1.010000E+02
1.020000E+02
1.030000E+02
1.040000E+02
1.050000E+02
1.060000E+02
1.070000E+02
1.080000E+02
1.090000E+02
1.100000E+02
1.110000E+02
1.120000E+02
1.130000E+02
1.140000E+02
1.150000E+02
1.160000E+02
1.170000E+02
1.180000E+02
1.190000E+02
1.200000E+02
1.210000E+02
1.220000E+02
1.230000E+02
1.240000E+02
1.250000E+02
1.260000E+02
1.270000E+02
1.280000E+02
1.290000E+02
1.300000E+02
1.310000E+02
1.320000E+02
1.330000E+02
1.340000E+02
1.350000E+02
1.360000E+02
1.370000E+02
1.380000E+02
1.390000E+02
1.400000E+02
1.410000E+02
1.420000E+02
1.430000E+02
1.440000E+02
1.450000E+02
1.460000E+02
1.470000E+02
1.480000E+02
1.490000E+02
1.500000E+02
1.510000E+02
1.520000E+02
1.530000E+02
1.540000E+02
1.550000E+02
1.560000E+02
1.570000E+02
1.580000E+02
1.590000E+02
1.600000E+02
1.610000E+02
1.620000E+02
1.630000E+02
1.640000E+02
1.650000E+02
1.660000E+02
1.670000E+02
1.680000E+02
1.690000E+02
1.700000E+02
1.710000E+02
1.720000E+02
1.730000E+02
1.740000E+02
1.750000E+02
1.760000E+02
1.770000E+02
1.780000E+02
1.790000E+02
1.800000E+02
1.810000E+02
1.820000E+02
1.830000E+02
1.840000E+02
1.850000E+02
1.860000E+02
1.870000E+02
1.880000E+02
1.890000E+02
1.900000E+02
1.910000E+02
1.920000E+02
1.930000E+02
1.940000E+02
1.950000E+02
1.960000E+02
1.970000E+02
1.980000E+02
1.990000E+02
2.000000E+02
0.000000E+00
1.000000E+00
2.000000E+00
3.000000E+00
4.000000E+00
5.000000E+00
6.000000E+00
7.000000E+00
8.000000E+00
9.000000E+00
1.000000E+01
1.100000E+01
1.200000E+01
1.300000E+01
1.400000E+01
1.500000E+01
1.600000E+01
1.700000E+01
1.800000E+01
1.900000E+01
2.000000E+01
2.100000E+01
2.200000E+01
2.300000E+01
2.400000E+01
2.500000E+01
2.600000E+01
2.700000E+01
2.800000E+01
2.900000E+01
3.000000E+01
3.100000E+01
3.200000E+01
3.300000E+01
3.400000E+01
3.500000E+01
3.600000E+01
3.700000E+01
3.800000E+01
3.900000E+01
4.000000E+01
4.100000E+01
4.200000E+01
4.300000E+01
4.400000E+01
4.500000E+01
4.600000E+01
4.700000E+01
4.800000E+01
4.900000E+01
5.000000E+01
5.100000E+01
5.200000E+01
5.300000E+01
5.400000E+01
5.500000E+01
5.600000E+01
5.700000E+01
5.800000E+01
5.900000E+01
6.000000E+01
6.100000E+01
6.200000E+01
6.300000E+01
6.400000E+01
6.500000E+01
6.600000E+01
6.700000E+01
6.800000E+01
6.900000E+01
7.000000E+01
7.100000E+01
7.200000E+01
7.300000E+01
7.400000E+01
7.500000E+01
7.600000E+01
7.700000E+01
7.800000E+01
7.900000E+01
8.000000E+01
8.100000E+01
8.200000E+01
8.300000E+01
8.400000E+01
8.500000E+01
8.600000E+01
8.700000E+01
8.800000E+01
8.900000E+01
9.000000E+01
9.100000E+01
9.200000E+01
9.300000E+01
9.400000E+01
9.500000E+01
9.600000E+01
9.700000E+01
9.800000E+01
9.900000E+01
1.000000E+02
1.010000E+02
1.020000E+02
1.030000E+02
1.040000E+02
1.050000E+02
1.060000E+02
1.070000E+02
1.080000E+02
1.090000E+02
1.100000E+02
1.110000E+02
1.120000E+02
1.130000E+02
1.140000E+02
1.150000E+02
1.160000E+02
1.170000E+02
1.180000E+02
1.190000E+02
1.200000E+02
1.210000E+02
1.220000E+02
1.230000E+02
1.240000E+02
1.250000E+02
1.260000E+02
1.270000E+02
1.280000E+02
1.290000E+02
1.300000E+02
1.310000E+02
1.320000E+02
1.330000E+02
1.340000E+02
1.350000E+02
1.360000E+02
1.370000E+02
1.380000E+02
1.390000E+02
1.400000E+02
1.410000E+02
1.420000E+02
1.430000E+02
1.440000E+02
1.450000E+02
1.460000E+02
1.470000E+02
1.480000E+02
1.490000E+02
1.500000E+02
1.510000E+02
1.520000E+02
1.530000E+02
1.540000E+02
1.550000E+02
1.560000E+02
1.570000E+02
1.580000E+02
1.590000E+02
1.600000E+02
1.610000E+02
1.620000E+02
1.630000E+02
1.640000E+02
1.650000E+02
1.660000E+02
1.670000E+02
1.680000E+02
1.690000E+02
1.700000E+02
1.710000E+02
1.720000E+02
1.730000E+02
1.740000E+02
1.750000E+02
1.760000E+02
1.770000E+02
1.780000E+02
1.790000E+02
1.800000E+02
1.810000E+02
1.820000E+02
1.830000E+02
1.840000E+02
1.850000E+02
1.860000E+02
1.870000E+02
1.880000E+02
1.890000E+02
1.900000E+02
1.910000E+02
1.920000E+02
1.930000E+02
1.940000E+02
1.950000E+02
1.960000E+02
1.970000E+02
1.980000E+02
1.990000E+02
2.000000E+02
0.000000E+00
1.000000E+00
2.000000E+00
3.000000E+00
4.000000E+00
5.000000E+00
6.000000E+00
7.000000E+00
8.000000E+00
9.000000E+00
1.000000E+01
1.100000E+01
1.200000E+01
1.300000E+01
1.400000E+01
1.500000E+01
1.600000E+01
1.700000E+01
1.800000E+01
1.900000E+01
2.000000E+01
2.100000E+01
2.200000E+01
2.300000E+01
2.400000E+01
2.500000E+01
2.600000E+01
2.700000E+01
2.800000E+01
2.900000E+01
3.000000E+01
3.100000E+01
3.200000E+01
3.300000E+01
3.400000E+01
3.500000E+01
3.600000E+01
3.700000E+01
3.800000E+01
3.900000E+01
4.000000E+01
4.100000E+01
4.200000E+01
4.300000E+01
4.400000E+01
4.500000E+01
4.600000E+01
4.700000E+01
4.800000E+01
4.900000E+01
5.000000E+01
5.100000E+01
5.200000E+01
5.300000E+01
5.400000E+01
5.500000E+01
5.600000E+01
5.700000E+01
5.800000E+01
5.900000E+01
6.000000E+01
6.100000E+01
6.200000E+01
6.300000E+01
6.400000E+01
6.500000E+01
6.600000E+01
6.700000E+01
6.800000E+01
6.900000E+01
7.000000E+01
7.100000E+01
7.200000E+01
7.300000E+01
7.400000E+01
7.500000E+01
7.600000E+01
7.700000E+01
7.800000E+01
7.900000E+01
8.000000E+01
8.100000E+01
8.200000E+01
8.300000E+01
8.400000E+01
8.500000E+01
8.600000E+01
8.700000E+01
8.800000E+01
8.900000E+01
9.000000E+01
9.100000E+01
9.200000E+01
9.300000E+01
9.400000E+01
9.500000E+01
9.600000E+01
9.700000E+01
9.800000E+01
9.900000E+01
1.000000E+02
1.010000E+02
1.020000E+02
1.030000E+02
1.040000E+02
1.050000E+02
1.060000E+02
1.070000E+02
1.080000E+02
1.090000E+02
1.100000E+02
1.110000E+02
1.120000E+02
1.130000E+02
1.140000E+02
1.150000E+02
1.160000E+02
1.170000E+02
1.180000E+02
1.190000E+02
1.200000E+02
1.210000E+02
1.220000E+02
1.230000E+02
1.240000E+02
1.250000E+02
1.260000E+02
1.270000E+02
1.280000E+02
1.290000E+02
1.300000E+02
1.310000E+02
1.320000E+02
1.330000E+02
1.340000E+02
1.350000E+02
1.360000E+02
1.370000E+02
1.380000E+02
1.390000E+02
1.400000E+02
1.410000E+02
1.420000E+02
1.430000E+02
1.440000E+02
1.450000E+02
1.460000E+02
1.470000E+02
1.480000E+02
1.490000E+02
1.500000E+02
1.510000E+02
1.520000E+02
1.530000E+02
1.540000E+02
1.550000E+02
1.560000E+02
1.570000E+02
1.580000E+02
1.590000E+02
1.600000E+02
1.610000E+02
1.620000E+02
1.630000E+02
1.640000E+02
1.650000E+02
1.660000E+02
1.670000E+02
1.680000E+02
1.690000E+02
1.700000E+02
1.710000E+02
1.720000E+02
1.730000E+02
1.740000E+02
1.750000E+02
1.760000E+02
1.770000E+02
1.780000E+02
1.790000E+02
1.800000E+02
1.810000E+02
1.820000E+02
1.830000E+02
1.840000E+02
1.850000E+02
1.860000E+02
1.870000E+02
1.880000E+02
1.890000E+02
1.900000E+02
1.910000E+02
1.920000E+02
1.930000E+02
1.940000E+02
1.950000E+02
1.960000E+02
1.970000E+02
1.980000E+02
1.990000E+02
2.000000E+02
0.000000E+00
1.000000E+00
2.000000E+00
3.000000E+00
4.000000E+00
5.000000E+00
6.000000E+00
7.000000E+00
8.000000E+00
9.000000E+00
1.000000E+01
1.100000E+01
1.200000E+01
1.300000E+01
1.400000E+01
1.500000E+01
1.600000E+01
1.700000E+01
1.800000E+01
1.900000E+01
2.000000E+01
2.100000E+01
2.200000E+01
2.300000E+01
2.400000E+01
2.500000E+01
2.600000E+01
2.700000E+01
2.800000E+01
2.900000E+01
3.000000E+01
3.100000E+01
3.200000E+01
3.300000E+01
3.400000E+01
3.500000E+01
3.600000E+01
3.700000E+01
3.800000E+01
3.900000E+01
4.000000E+01
4.100000E+01
4.200000E+01
4.300000E+01
4.400000E+01
4.500000E+01
4.600000E+01
4.700000E+01
4.800000E+01
4.900000E+01
5.000000E+01
5.100000E+01
5.200000E+01
5.300000E+01
5.400000E+01
5.500000E+01
5.600000E+01
5.700000E+01
5.800000E+01
5.900000E+01
6.000000E+01
6.100000E+01
6.200000E+01
6.300000E+01
6.400000E+01
6.500000E+01
6.600000E+01
6.700000E+01
6.800000E+01
6.900000E+01
7.000000E+01
7.100000E+01
7.200000E+01
7.300000E+01
7.400000E+01
7.500000E+01
7.600000E+01
7.700000E+01
7.800000E+01
7.900000E+01
8.000000E+01
8.100000E+01
8.200000E+01
8.300000E+01
8.400000E+01
8.500000E+01
8.600000E+01
8.700000E+01
8.800000E+01
8.900000E+01
9.000000E+01
9.100000E+01
9.200000E+01
9.300000E+01
9.400000E+01
9.500000E+01
9.600000E+01
9.700000E+01
9.800000E+01
9.900000E+01
1.000000E+02
1.010000E+02
1.020000E+02
1.030000E+02
1.040000E+02
1.050000E+02
1.060000E+02
1.070000E+02
1.080000E+02
1.090000E+02
1.100000E+02
1.110000E+02
1.120000E+02
1.130000E+02
1.140000E+02
1.150000E+02
1.160000E+02
1.170000E+02
1.180000E+02
1.190000E+02
1.200000E+02
1.210000E+02
1.220000E+02
1.230000E+02
1.240000E+02
1.250000E+02
1.260000E+02
1.270000E+02
1.280000E+02
1.290000E+02
1.300000E+02
1.310000E+02
1.320000E+02
1.330000E+02
1.340000E+02
1.350000E+02
1.360000E+02
1.370000E+02
1.380000E+02
1.390000E+02
1.400000E+02
1.410000E+02
1.420000E+02
1.430000E+02
1.440000E+02
1.450000E+02
1.460000E+02
1.470000E+02
1.480000E+02
1.490000E+02
1.500000E+02
1.510000E+02
1.520000E+02
1.530000E+02
1.540000E+02
1.550000E+02
1.560000E+02
1.570000E+02
[truncated: 165,179 more chars]
