# Supplementary material for: Visualization of porosity and pore size gradients in electrospun scaffolds using laser metrology
Source: PLoS One. 2023 Mar 9;18(3):e0282903. doi: 10.1371/journal.pone.0282903 (PMC9997878; doi:10.1371/journal.pone.0282903)
Supplement: S1 Data — (GZ) [file pone.0282903.s002.gz › data/Thickness&Porosity/160.Porosity.txt]

Porosity
4.059968E+01
4.578697E+01
-1.235187E+01
5.052715E+01
6.400668E+01
4.877797E+01
-1.381634E+01
-4.541699E+01
-2.007996E+01
1.227210E+02
-1.207684E+01
1.557081E+02
-1.427391E+01
1.012202E+02
-3.967174E+02
1.317337E+02
9.807515E+01
7.862949E+01
7.732462E+01
8.328237E+01
6.424684E+01
6.892064E+01
6.101263E+01
6.518696E+01
6.017170E+01
6.491279E+01
6.811129E+01
6.364210E+01
6.991335E+01
7.484776E+01
7.420897E+01
7.655792E+01
7.910149E+01
8.057934E+01
8.404349E+01
8.688824E+01
8.792853E+01
8.922365E+01
8.893338E+01
8.928206E+01
8.850764E+01
8.899143E+01
8.807826E+01
8.884308E+01
8.873399E+01
8.871176E+01
8.808585E+01
8.826606E+01
8.855569E+01
8.856512E+01
8.838614E+01
8.874664E+01
8.863755E+01
8.878943E+01
8.896552E+01
8.874241E+01
8.877303E+01
8.895756E+01
8.905767E+01
8.905211E+01
8.949746E+01
8.954657E+01
8.940011E+01
8.953005E+01
8.958343E+01
8.973746E+01
9.027692E+01
9.018814E+01
9.035327E+01
9.102220E+01
9.089686E+01
9.087762E+01
9.097001E+01
9.130678E+01
9.205610E+01
9.172936E+01
9.072005E+01
9.044491E+01
9.184074E+01
9.176549E+01
9.192504E+01
9.234380E+01
9.206366E+01
9.188240E+01
9.219114E+01
9.198120E+01
9.159964E+01
9.172996E+01
9.144460E+01
9.261650E+01
9.199186E+01
9.230232E+01
9.148733E+01
9.136854E+01
9.172052E+01
9.263421E+01
9.226907E+01
9.173711E+01
9.169307E+01
9.207148E+01
9.208119E+01
9.182756E+01
9.150975E+01
9.207528E+01
9.206993E+01
9.195479E+01
9.184486E+01
9.158061E+01
9.091787E+01
9.108511E+01
9.095418E+01
9.116749E+01
9.146520E+01
9.109860E+01
9.090503E+01
9.072408E+01
9.038154E+01
9.079354E+01
9.028241E+01
9.103285E+01
9.053604E+01
9.007911E+01
9.007572E+01
8.983394E+01
9.003373E+01
9.019919E+01
9.004206E+01
8.979938E+01
8.940889E+01
8.936566E+01
8.906142E+01
8.887183E+01
8.902684E+01
8.884553E+01
8.867947E+01
8.885549E+01
8.882905E+01
8.851534E+01
8.822956E+01
8.825006E+01
8.860559E+01
8.819576E+01
8.846053E+01
8.851410E+01
8.877945E+01
8.856708E+01
8.860026E+01
8.851577E+01
8.840729E+01
8.863749E+01
8.853466E+01
8.874309E+01
8.873005E+01
8.774161E+01
8.771994E+01
8.648516E+01
8.580580E+01
8.421110E+01
8.085673E+01
7.915020E+01
8.064824E+01
7.851177E+01
7.801554E+01
7.667892E+01
8.221669E+01
8.257559E+01
7.805105E+01
7.579772E+01
7.606090E+01
8.073516E+01
8.124333E+01
7.463309E+01
8.225885E+01
8.394565E+01
8.932135E+01
8.980597E+01
8.854031E+01
8.618777E+01
8.422949E+01
9.296965E+01
9.274715E+01
9.481231E+01
1.036371E+02
1.019592E+02
9.769889E+01
1.537166E+02
9.792487E+01
9.536770E+01
9.019288E+01
9.589774E+01
9.914458E+01
8.943587E+01
8.234511E+01
1.969057E+02
1.296709E+02
1.143211E+02
1.256093E+03
1.736931E+02
1.346683E+02
1.831014E+02
9.752827E+01
6.238698E+01
5.321172E+01
-2.156969E+01
-2.757590E+01
6.008366E+01
5.240172E+01
4.490806E+03
4.550899E+01
7.158330E+01
8.666578E+01
1.176937E+02
9.491563E+02
-1.050561E+03
8.178292E+01
8.815785E+01
8.843966E+01
7.766679E+01
8.113675E+01
8.112932E+01
7.903112E+01
7.130819E+01
6.612353E+01
6.603745E+01
6.375019E+01
6.718633E+01
6.618338E+01
6.886826E+01
6.477886E+01
7.145361E+01
7.356628E+01
7.583787E+01
7.539328E+01
7.934908E+01
8.059524E+01
8.443876E+01
8.675432E+01
8.766780E+01
8.881607E+01
8.934625E+01
8.919157E+01
8.914691E+01
8.887100E+01
8.851949E+01
8.858862E+01
8.930112E+01
8.847678E+01
8.864493E+01
8.811860E+01
8.843824E+01
8.856188E+01
8.824047E+01
8.877536E+01
8.868963E+01
8.890828E+01
8.909648E+01
8.899761E+01
8.889035E+01
8.884524E+01
8.888550E+01
8.899721E+01
8.941358E+01
8.972082E+01
8.980682E+01
8.981300E+01
8.965892E+01
9.000730E+01
9.060352E+01
9.025931E+01
9.019647E+01
9.090160E+01
9.080231E+01
9.110293E+01
9.125104E+01
9.146256E+01
9.188926E+01
9.220660E+01
9.092219E+01
9.075468E+01
9.180710E+01
9.198743E+01
9.231762E+01
9.266288E+01
9.230746E+01
9.172769E+01
9.240756E+01
9.213803E+01
9.191966E+01
9.157301E+01
9.181827E+01
9.190507E+01
9.227064E+01
9.219927E+01
9.167915E+01
9.100589E+01
9.191379E+01
9.211773E+01
9.216753E+01
9.200823E+01
9.173495E+01
9.211618E+01
9.208768E+01
9.153353E+01
9.127214E+01
9.184178E+01
9.187788E+01
9.139376E+01
9.163110E+01
9.104469E+01
9.102578E+01
9.137697E+01
9.100795E+01
9.143486E+01
9.108663E+01
9.061948E+01
9.070037E+01
9.092766E+01
9.055008E+01
9.088733E+01
9.032030E+01
9.121407E+01
9.045962E+01
9.040436E+01
9.012319E+01
8.998799E+01
9.023493E+01
8.994965E+01
8.979962E+01
8.942269E+01
8.950603E+01
8.924758E+01
8.906973E+01
8.884167E+01
8.912557E+01
8.901913E+01
8.878490E+01
8.887960E+01
8.892668E+01
8.873617E+01
8.849546E+01
8.827309E+01
8.876742E+01
8.813099E+01
8.821670E+01
8.855587E+01
8.796728E+01
8.817498E+01
8.869862E+01
8.829564E+01
8.867502E+01
8.872291E+01
8.895592E+01
8.887957E+01
8.905935E+01
8.852648E+01
8.837836E+01
8.720406E+01
8.565088E+01
8.509509E+01
8.252259E+01
8.074489E+01
8.061996E+01
7.788852E+01
7.625482E+01
8.097030E+01
8.246218E+01
8.043953E+01
7.789168E+01
7.739234E+01
7.735702E+01
7.901102E+01
8.440130E+01
8.330017E+01
8.678839E+01
8.763974E+01
8.760559E+01
8.855198E+01
8.998862E+01
8.023304E+01
8.140141E+01
8.559063E+01
9.022636E+01
9.251329E+01
9.289226E+01
9.292517E+01
1.015607E+02
1.038113E+02
5.351749E+01
-7.123122E-01
1.077559E+02
1.143049E+02
1.378326E+02
1.701970E+02
-6.578551E+01
-5.982846E+01
5.440903E+01
1.351573E+02
1.220668E+02
8.759367E+01
1.070070E+02
1.097979E+02
7.849620E+01
4.883900E+01
4.306151E+01
5.726513E+01
3.230530E+01
1.209838E+02
2.815184E+01
-2.154517E+02
1.292466E+01
1.171247E+02
4.879479E+02
1.304849E+02
8.186188E+01
-2.670153E+02
1.012699E+02
9.372541E+01
5.839247E+01
7.612779E+01
6.106081E+01
6.832551E+01
6.452629E+01
7.882255E+01
6.982182E+01
6.618223E+01
6.563338E+01
6.494151E+01
6.332376E+01
6.515302E+01
6.735274E+01
7.176554E+01
7.388162E+01
7.444506E+01
7.483235E+01
7.802856E+01
7.997452E+01
8.372639E+01
8.592188E+01
8.722031E+01
8.767955E+01
8.849291E+01
8.947245E+01
8.907752E+01
8.879012E+01
8.867396E+01
8.863972E+01
8.894127E+01
8.829570E+01
8.848527E+01
8.835019E+01
8.859432E+01
8.855007E+01
8.845029E+01
8.858552E+01
8.883595E+01
8.877612E+01
8.886876E+01
8.878843E+01
8.896421E+01
8.872397E+01
8.881766E+01
8.899188E+01
8.946435E+01
8.999741E+01
8.979706E+01
8.970327E+01
9.000555E+01
9.015357E+01
9.045960E+01
9.027301E+01
9.021528E+01
9.082806E+01
9.088651E+01
9.074558E+01
9.097945E+01
9.115893E+01
9.200085E+01
9.206753E+01
9.129978E+01
9.109382E+01
9.176020E+01
9.206021E+01
9.205079E+01
9.227630E+01
9.218911E+01
9.230557E+01
9.270311E+01
9.232901E+01
9.191530E+01
9.130413E+01
9.187855E+01
9.182937E+01
9.198394E+01
9.216121E+01
9.169617E+01
9.132673E+01
9.192612E+01
9.209863E+01
9.169179E+01
9.199684E+01
9.193049E+01
9.186454E+01
9.201121E+01
9.171018E+01
9.137612E+01
9.172190E+01
9.187979E+01
9.169410E+01
9.135345E+01
9.086682E+01
9.125665E+01
9.138984E+01
9.109975E+01
9.144993E+01
9.121051E+01
9.088648E+01
9.063317E+01
9.107050E+01
9.045032E+01
9.086094E+01
9.057636E+01
9.110803E+01
9.045060E+01
9.052359E+01
9.038743E+01
8.994229E+01
8.982983E+01
8.983402E+01
8.997899E+01
8.983303E+01
8.937978E+01
8.915454E+01
8.925339E+01
8.925568E+01
8.905006E+01
8.899207E+01
8.885087E+01
8.889084E+01
8.854887E+01
8.852847E+01
8.851733E+01
8.819034E+01
8.856252E+01
8.830710E+01
8.844510E+01
8.893069E+01
8.827180E+01
8.829069E+01
8.863420E+01
8.817641E+01
8.831680E+01
8.844385E+01
8.783840E+01
8.883458E+01
8.915487E+01
8.924147E+01
8.911306E+01
8.727938E+01
8.647918E+01
8.538876E+01
8.354020E+01
8.186813E+01
8.200858E+01
8.063652E+01
7.845749E+01
8.093595E+01
8.025364E+01
8.054612E+01
7.642419E+01
8.029870E+01
8.052491E+01
8.226556E+01
8.787255E+01
8.948023E+01
8.978973E+01
8.718378E+01
8.429058E+01
8.594131E+01
9.126777E+01
8.370913E+01
8.543970E+01
9.657395E+01
9.670232E+01
1.045210E+02
8.983413E+01
9.336792E+01
9.213372E+01
1.005300E+02
3.911844E+01
2.830479E-01
9.137412E+02
1.195873E+02
1.137064E+02
6.978428E+02
1.179018E+02
1.248568E+02
3.731208E+02
1.049635E+02
1.189744E+02
1.174536E+02
8.022717E+01
1.176837E+02
9.464926E+01
4.308847E+01
4.846195E+01
2.425795E+01
1.312800E+01
8.535581E+01
6.650398E+01
1.757443E+02
1.158093E+02
1.657120E+02
5.890527E+00
1.018382E+02
9.467836E+01
2.457515E+02
1.159785E+02
9.627212E+01
6.634191E+01
7.756636E+01
7.897460E+01
7.023679E+01
6.910543E+01
6.499744E+01
6.400861E+01
6.038969E+01
6.036608E+01
6.300520E+01
6.469496E+01
6.551653E+01
6.615284E+01
6.996409E+01
7.107898E+01
7.299926E+01
7.549998E+01
7.882368E+01
7.841967E+01
8.332222E+01
8.524852E+01
8.714498E+01
8.830834E+01
8.895979E+01
8.941363E+01
8.873490E+01
8.832224E+01
8.861322E+01
8.854451E+01
8.883902E+01
8.826495E+01
8.855304E+01
8.845405E+01
8.881726E+01
8.862690E+01
8.866468E+01
8.856422E+01
8.874101E+01
8.857941E+01
8.880003E+01
8.893177E+01
8.883113E+01
8.849254E+01
8.886733E+01
8.906475E+01
8.943177E+01
8.938039E+01
8.977939E+01
8.981419E+01
9.013603E+01
9.019594E+01
9.053602E+01
9.025764E+01
9.019952E+01
9.086715E+01
9.072921E+01
9.058453E+01
9.099515E+01
9.107610E+01
9.208713E+01
9.204202E+01
9.139260E+01
9.110744E+01
9.164660E+01
9.205072E+01
9.208630E+01
9.217276E+01
9.192389E+01
9.190189E+01
9.276344E+01
9.189614E+01
9.170593E+01
9.153556E+01
9.156669E+01
9.176287E+01
9.183946E+01
9.214682E+01
9.194272E+01
9.156470E+01
9.177099E+01
9.186808E+01
9.171433E+01
9.200263E+01
9.218991E+01
9.218813E+01
9.202110E+01
9.168473E+01
9.161006E+01
9.186688E+01
9.154614E+01
9.119862E+01
9.116706E+01
9.130128E+01
9.151189E+01
9.142679E+01
9.123567E+01
9.155597E+01
9.135086E+01
9.062745E+01
9.062294E+01
9.103029E+01
9.053137E+01
9.090316E+01
9.064039E+01
9.086596E+01
9.052174E+01
9.060792E+01
9.059264E+01
8.977723E+01
8.973763E+01
8.930312E+01
9.000490E+01
8.997193E+01
8.926770E+01
8.916474E+01
8.917963E+01
8.932500E+01
8.896769E+01
8.887876E+01
8.883927E+01
8.876864E+01
8.839598E+01
8.861732E+01
8.865079E+01
8.820433E+01
8.863591E+01
8.835347E+01
8.838797E+01
8.841474E+01
8.840098E+01
8.843638E+01
8.847365E+01
8.864502E+01
8.899864E+01
8.854340E+01
8.848590E+01
8.844402E+01
8.894005E+01
8.893533E+01
8.878571E+01
8.788868E+01
8.650211E+01
8.490099E+01
8.306764E+01
8.163445E+01
8.268148E+01
8.174241E+01
8.019220E+01
8.010216E+01
7.692391E+01
8.198458E+01
8.124496E+01
8.650382E+01
8.403894E+01
8.068485E+01
8.755472E+01
8.463409E+01
8.959136E+01
9.254050E+01
8.906069E+01
8.242119E+01
9.193723E+01
8.740056E+01
8.941211E+01
9.254835E+01
9.483464E+01
9.483292E+01
9.386735E+01
9.821954E+01
1.002644E+02
1.094736E+02
1.038793E+02
1.107050E+02
1.579154E+02
1.272688E+02
9.661503E+01
8.841350E+01
1.026509E+02
9.846281E+01
1.106182E+02
1.017845E+02
1.042602E+02
8.207315E+01
7.153279E+01
1.148075E+02
1.019935E+02
2.049650E+01
9.928583E+00
-2.008600E+02
4.260493E+00
1.418614E+02
7.246645E+02
2.118310E+00
1.739403E+02
1.238312E+02
-1.100422E+03
4.268288E+01
7.362785E+01
-7.040366E+01
1.033502E+02
1.045818E+02
8.584013E+01
8.416627E+01
8.039746E+01
7.317949E+01
7.297002E+01
6.288385E+01
6.811665E+01
6.749907E+01
6.707065E+01
6.209529E+01
6.254649E+01
6.057527E+01
6.373931E+01
6.783853E+01
6.886655E+01
7.234439E+01
7.402169E+01
7.713651E+01
7.893431E+01
8.251372E+01
8.508166E+01
8.744561E+01
8.891662E+01
8.907129E+01
8.911361E+01
8.824758E+01
8.852647E+01
8.851337E+01
8.862729E+01
8.844960E+01
8.837990E+01
8.857616E+01
8.874841E+01
8.880374E+01
8.874181E+01
8.873181E+01
8.881671E+01
8.873387E+01
8.847702E+01
8.871563E+01
8.853401E+01
8.853219E+01
8.843757E+01
8.890065E+01
8.915904E+01
8.938070E+01
8.944928E+01
8.995257E+01
8.960878E+01
9.019089E+01
9.070245E+01
9.066565E+01
9.038472E+01
9.060360E+01
9.039321E+01
9.040631E+01
9.092783E+01
9.102927E+01
9.091524E+01
9.190680E+01
9.163269E+01
9.131622E+01
9.125728E+01
9.166703E+01
9.199259E+01
9.241054E+01
9.206536E+01
9.127356E+01
9.216706E+01
9.257645E+01
9.233346E+01
9.172754E+01
9.145360E+01
9.147868E+01
9.183901E+01
9.205888E+01
9.226585E+01
9.188680E+01
9.148252E+01
9.194447E+01
9.204742E+01
9.202479E+01
9.231395E+01
9.241469E+01
9.182798E+01
9.177760E+01
9.188873E+01
9.186898E+01
9.188032E+01
9.196671E+01
9.111913E+01
9.138954E+01
9.157771E+01
9.184336E+01
9.124379E+01
9.105122E+01
9.128568E+01
9.157871E+01
9.109919E+01
9.061532E+01
9.105955E+01
9.032062E+01
9.038681E+01
9.066760E+01
9.097719E+01
9.073181E+01
9.064816E+01
9.080995E+01
9.021941E+01
8.979509E+01
8.962965E+01
8.993433E+01
8.990099E+01
8.966720E+01
8.927128E+01
8.920530E+01
8.927362E+01
8.909724E+01
8.897022E+01
8.863753E+01
8.871937E+01
8.861358E+01
8.857195E+01
8.873166E+01
8.837769E+01
8.823117E+01
8.870049E+01
8.834142E+01
8.876971E+01
8.851995E+01
8.852681E+01
8.885197E+01
8.856822E+01
8.865652E+01
8.935546E+01
8.907180E+01
8.897129E+01
8.949966E+01
8.904328E+01
8.934154E+01
8.804956E+01
8.633590E+01
8.522237E+01
8.377260E+01
8.172884E+01
8.054755E+01
8.085562E+01
8.101800E+01
8.332173E+01
8.323186E+01
8.410132E+01
8.444296E+01
8.261343E+01
8.058241E+01
8.013726E+01
7.299505E+01
8.637277E+01
8.313765E+01
8.907969E+01
8.713041E+01
9.040744E+01
9.024354E+01
9.997940E+01
9.587318E+01
9.156321E+01
8.904300E+01
8.643748E+01
9.143544E+01
9.702174E+01
8.575310E+01
1.185644E+02
7.047631E+01
8.688239E+01
1.027357E+02
1.059856E+02
1.833042E+02
1.006029E+02
1.276989E+02
9.858159E+01
9.739266E+01
9.779154E+01
1.014795E+02
1.112445E+02
5.115622E+01
4.301979E+01
-1.281912E+02
-2.981071E+01
-1.129181E+02
-1.159091E+02
1.511724E+01
1.498361E+01
-1.699305E+02
-5.376870E+02
1.769547E+02
-5.479374E+01
8.612157E+00
2.127253E+01
6.031244E+01
-2.727531E+02
9.311719E+01
8.981608E+01
9.964942E+01
8.109125E+01
7.259577E+01
8.762536E+01
8.173361E+01
6.428601E+01
7.633843E+01
6.567971E+01
6.882078E+01
6.145419E+01
6.607974E+01
6.551435E+01
6.414760E+01
6.966580E+01
6.871250E+01
7.060843E+01
7.430036E+01
7.608963E+01
7.986961E+01
8.362981E+01
8.642004E+01
8.856183E+01
8.917742E+01
8.887345E+01
8.887293E+01
8.889264E+01
8.894712E+01
8.837780E+01
8.851721E+01
8.813738E+01
8.850869E+01
8.864911E+01
8.852686E+01
8.865171E+01
8.858085E+01
8.860972E+01
8.887450E+01
8.854295E+01
8.861169E+01
8.864070E+01
8.890768E+01
8.878079E+01
8.912488E+01
8.878567E+01
8.906888E+01
8.943377E+01
8.933173E+01
8.972306E+01
8.976538E+01
9.012089E+01
9.085827E+01
9.081283E+01
9.036163E+01
9.032691E+01
9.051049E+01
9.058009E+01
9.130214E+01
9.130821E+01
9.087952E+01
9.158150E+01
9.099223E+01
9.142377E+01
9.170657E+01
9.151697E+01
9.186651E+01
9.241871E+01
9.160218E+01
9.118579E+01
9.242164E+01
9.234036E+01
9.199564E+01
9.183558E+01
9.174994E+01
9.176136E+01
9.217870E+01
9.190670E+01
9.203541E+01
9.156557E+01
9.142533E+01
9.174342E+01
9.203204E+01
9.229259E+01
9.262364E+01
9.216360E+01
9.153416E+01
9.194470E+01
9.248080E+01
9.178672E+01
9.167850E+01
9.178437E+01
9.162257E+01
9.143090E+01
9.168207E+01
9.152111E+01
9.137766E+01
9.087900E+01
9.138782E+01
9.178987E+01
9.159767E+01
9.049562E+01
9.076796E+01
9.042434E+01
9.054659E+01
9.075522E+01
9.060158E+01
9.063385E+01
9.098735E+01
9.077613E+01
9.013493E+01
8.993070E+01
8.978903E+01
8.977763E+01
8.997059E+01
8.982722E+01
8.950397E+01
8.944181E+01
8.926764E+01
8.917059E+01
8.885718E+01
8.862905E+01
8.878468E+01
8.880039E+01
8.862239E+01
8.857447E+01
8.852468E+01
8.861933E+01
8.839171E+01
8.840472E+01
8.835856E+01
8.839034E+01
8.809151E+01
8.827455E+01
8.861820E+01
8.900790E+01
8.864049E+01
8.868623E+01
8.959934E+01
8.924562E+01
8.875891E+01
8.897198E+01
8.750381E+01
8.622126E+01
8.550961E+01
8.398648E+01
8.314714E+01
8.095819E+01
8.197095E+01
8.001178E+01
8.080877E+01
8.188299E+01
8.515496E+01
8.295179E+01
7.814255E+01
8.179135E+01
7.693314E+01
7.576812E+01
8.309301E+01
7.891419E+01
8.059344E+01
8.254129E+01
8.152225E+01
8.701532E+01
9.714138E+01
9.321901E+01
9.680678E+01
9.129405E+01
8.491029E+01
9.917328E+01
9.492931E+01
7.763754E+01
9.493978E+01
9.058367E+01
9.932631E+01
1.087002E+02
2.771714E+02
1.075691E+02
9.563636E+01
2.277071E+02
1.009940E+02
1.208267E+02
9.513166E+01
1.042885E+02
1.197663E+02
1.177676E+02
1.306259E+02
1.538116E+02
6.480444E+00
2.023614E+01
2.083137E+01
5.024849E+01
5.867766E+01
-4.349087E+01
3.317140E+01
4.060700E+01
-4.605301E+02
3.710360E+01
2.324766E+01
7.486074E+01
9.294624E+01
9.382798E+01
8.049170E+01
9.334322E+01
8.637522E+01
9.218400E+01
8.342483E+01
6.903025E+01
7.115608E+01
6.652319E+01
6.234277E+01
6.522668E+01
6.524243E+01
5.863142E+01
6.359196E+01
6.359701E+01
6.352510E+01
6.860735E+01
7.294540E+01
7.519527E+01
7.563213E+01
7.951030E+01
8.273874E+01
8.581366E+01
8.736575E+01
8.880721E+01
8.881691E+01
8.970578E+01
8.847025E+01
8.837557E+01
8.849556E+01
8.860693E+01
8.791083E+01
8.854165E+01
8.865285E+01
8.854789E+01
8.852435E+01
8.846100E+01
8.881100E+01
8.844201E+01
8.870329E+01
8.849928E+01
8.878504E+01
8.899015E+01
8.909221E+01
8.910667E+01
8.895509E+01
8.917882E+01
8.940921E+01
8.936874E+01
8.939869E+01
8.948977E+01
8.954683E+01
9.076335E+01
9.088556E+01
9.018749E+01
9.081434E+01
9.090119E+01
9.078890E+01
9.135852E+01
9.127528E+01
9.145971E+01
9.151590E+01
9.139221E+01
9.132256E+01
9.146548E+01
9.172454E+01
9.197756E+01
9.165686E+01
9.102379E+01
9.128521E+01
9.173554E+01
9.162114E+01
9.165000E+01
9.178104E+01
9.185309E+01
9.188764E+01
9.207983E+01
9.201081E+01
9.269062E+01
9.217451E+01
9.160144E+01
9.160718E+01
9.182733E+01
9.181627E+01
9.229996E+01
9.210094E+01
9.178041E+01
9.200876E+01
9.236347E+01
9.192710E+01
9.144327E+01
9.212580E+01
9.164366E+01
9.199103E+01
9.175368E+01
9.146238E+01
9.117951E+01
9.084337E+01
9.113129E+01
9.188779E+01
9.128303E+01
9.068409E+01
9.088945E+01
9.067901E+01
9.095868E+01
9.088724E+01
9.064856E+01
9.065267E+01
9.112967E+01
9.074680E+01
9.031223E+01
9.025617E+01
8.977838E+01
9.003656E+01
8.984642E+01
8.936209E+01
8.935382E+01
8.906017E+01
8.885680E+01
8.922267E+01
8.885481E+01
8.877811E+01
8.903464E+01
8.895182E+01
8.869399E+01
8.864104E+01
8.850107E+01
8.859618E+01
8.835967E+01
8.845220E+01
8.857762E+01
8.857997E+01
8.852391E+01
8.841082E+01
8.825859E+01
8.811886E+01
8.849710E+01
8.843757E+01
8.841396E+01
8.806351E+01
8.863818E+01
8.823009E+01
8.801920E+01
8.602252E+01
8.566386E+01
8.374216E+01
8.398555E+01
8.309654E+01
8.275682E+01
8.307745E+01
8.012016E+01
8.255580E+01
8.120489E+01
8.279747E+01
8.276861E+01
8.414542E+01
8.250301E+01
8.210369E+01
8.106736E+01
8.806008E+01
8.800788E+01
9.221095E+01
8.844146E+01
8.631254E+01
8.949815E+01
9.214227E+01
9.460621E+01
9.353900E+01
1.005384E+02
1.304304E+02
1.104808E+02
9.716928E+01
1.190619E+02
1.002536E+02
1.051899E+02
1.045114E+02
1.196639E+02
1.682766E+02
1.479694E+02
1.193748E+02
9.864294E+01
1.026795E+02
1.038983E+02
9.833131E+01
1.007834E+02
1.063430E+02
1.453737E+02
4.410360E+01
4.767864E+00
5.558796E+01
4.398354E+01
1.894700E+01
3.291590E+01
2.066308E+01
3.625411E+01
7.937573E+01
-1.253560E+02
4.333581E+01
2.940570E+02
8.890465E+01
4.136994E+02
1.162032E+02
7.547127E+01
8.260548E+01
9.014988E+01
8.992665E+01
8.511431E+01
6.457105E+01
6.755552E+01
6.867137E+01
6.719912E+01
6.475891E+01
6.501427E+01
6.191025E+01
6.907347E+01
6.765346E+01
6.652568E+01
7.022110E+01
7.289932E+01
7.619900E+01
7.705494E+01
8.025323E+01
8.274400E+01
8.655054E+01
8.824021E+01
8.847070E+01
8.862376E+01
8.896011E+01
8.875659E+01
8.839553E+01
8.872957E+01
8.877549E+01
8.839186E+01
8.869197E+01
8.880920E+01
8.851559E+01
8.806726E+01
8.874665E+01
8.862344E+01
8.848493E+01
8.849835E+01
8.865913E+01
8.900690E+01
8.896208E+01
8.870789E+01
8.892300E+01
8.912015E+01
8.904542E+01
8.914056E+01
8.928763E+01
8.913296E+01
8.956838E+01
8.964126E+01
9.065260E+01
9.061442E+01
9.034292E+01
9.067706E+01
9.083378E+01
9.090214E+01
9.121322E+01
9.131765E+01
9.127565E+01
9.134034E+01
9.073117E+01
9.123511E+01
9.163547E+01
9.233106E+01
9.221378E+01
9.131940E+01
9.070167E+01
9.144664E+01
9.182997E+01
9.109946E+01
9.177252E+01
9.182272E+01
9.195041E+01
9.223299E+01
9.221486E+01
9.187995E+01
9.282783E+01
9.230013E+01
9.179390E+01
9.170885E+01
9.131213E+01
9.198570E+01
9.186390E+01
9.178926E+01
9.175002E+01
9.166561E+01
9.252449E+01
9.206221E+01
9.172735E+01
9.181589E+01
9.160952E+01
9.209181E+01
9.170342E+01
9.160484E+01
9.158081E+01
9.074710E+01
9.115705E+01
9.137292E+01
9.125916E+01
9.079388E+01
9.097657E+01
9.077501E+01
9.096904E+01
9.081171E+01
9.050403E+01
9.034951E+01
9.075332E+01
9.065460E+01
9.002397E+01
9.013643E+01
8.978945E+01
9.023527E+01
8.976085E+01
8.918571E+01
8.930833E+01
8.881840E+01
8.896770E+01
8.914063E+01
8.902723E+01
8.885041E+01
8.865084E+01
8.857275E+01
8.877834E+01
8.867374E+01
8.844032E+01
8.841456E+01
8.824628E+01
8.848989E+01
8.836283E+01
8.842458E+01
8.829981E+01
8.828535E+01
8.860862E+01
8.860984E+01
8.822854E+01
8.924678E+01
8.786707E+01
8.838284E+01
8.886844E+01
8.825715E+01
8.778723E+01
8.683728E+01
8.580166E+01
8.335517E+01
8.300566E+01
8.233482E+01
8.248837E+01
8.213424E+01
8.246729E+01
8.327373E+01
8.443095E+01
8.270771E+01
8.198212E+01
8.272893E+01
8.181351E+01
8.130217E+01
8.356174E+01
8.616628E+01
8.756163E+01
8.844194E+01
8.575302E+01
8.373486E+01
9.420073E+01
9.574450E+01
1.008912E+02
9.621237E+01
1.059090E+02
9.289004E+01
8.508316E+01
9.385664E+01
1.150782E+02
9.823821E+01
9.558043E+01
1.050641E+02
1.270553E+02
2.456584E+02
1.350618E+02
1.506263E+02
1.075443E+02
8.881777E+01
9.292124E+01
9.463039E+01
9.172893E+01
8.908743E+01
2.522656E+02
1.559984E+02
3.092216E+02
6.974230E+00
-2.386465E+01
-2.438194E+01
-5.372272E+01
4.873561E+03
-8.228786E+01
1.008655E+02
7.891576E+01
1.634248E+02
-1.074842E+03
2.315545E+02
4.417275E+01
8.333446E+01
1.099497E+02
8.684030E+01
8.101087E+01
7.516105E+01
7.619897E+01
6.921777E+01
6.415365E+01
6.078194E+01
6.327641E+01
6.130327E+01
6.533335E+01
6.872623E+01
6.765907E+01
7.034197E+01
7.010329E+01
7.403739E+01
7.509411E+01
7.740514E+01
7.829167E+01
8.227693E+01
8.456907E+01
8.718538E+01
8.765900E+01
8.876104E+01
8.892761E+01
8.857285E+01
8.881399E+01
8.886481E+01
8.874438E+01
8.873394E+01
8.836157E+01
8.855564E+01
8.877260E+01
8.862224E+01
8.860648E+01
8.916998E+01
8.855463E+01
8.845501E+01
8.861744E+01
8.880273E+01
8.891536E+01
8.899493E+01
8.888908E+01
8.907600E+01
8.911350E+01
8.894226E+01
8.922806E+01
8.932890E+01
8.957301E+01
8.984824E+01
8.986868E+01
9.031798E+01
9.081693E+01
9.036671E+01
9.048101E+01
9.138670E+01
9.100715E+01
9.123778E+01
9.083013E+01
9.127223E+01
9.151468E+01
9.100512E+01
9.073077E+01
9.164827E+01
9.262689E+01
9.189701E+01
9.137964E+01
9.083074E+01
9.105133E+01
9.162277E+01
9.112376E+01
9.183838E+01
9.193419E+01
9.178973E+01
9.226105E+01
9.235302E+01
9.177466E+01
9.266871E+01
9.263672E+01
9.172100E+01
9.169224E+01
9.159762E+01
9.136467E+01
9.179144E+01
9.187801E+01
9.174975E+01
9.179227E+01
9.204991E+01
9.214517E+01
9.133840E+01
9.136291E+01
9.175591E+01
9.156810E+01
9.176897E+01
9.178712E+01
9.171475E+01
9.119888E+01
9.102909E+01
9.150524E+01
9.106811E+01
9.067187E+01
9.105918E+01
9.073217E+01
9.040185E+01
9.070792E+01
9.051677E+01
9.031559E+01
9.044374E+01
9.037707E+01
8.976805E+01
8.995620E+01
8.984294E+01
9.031184E+01
8.995517E+01
8.913683E+01
8.924125E+01
8.890187E+01
8.896457E+01
8.920457E+01
8.885029E+01
8.866359E+01
8.879397E+01
8.857563E+01
8.876586E+01
8.852013E+01
8.849741E+01
8.851885E+01
8.836417E+01
8.838983E+01
8.841225E+01
8.842153E+01
8.833240E+01
8.849511E+01
8.790965E+01
8.869131E+01
8.865832E+01
8.891086E+01
8.867270E+01
8.875924E+01
8.881982E+01
8.802632E+01
8.785379E+01
8.701016E+01
8.558262E+01
8.517577E+01
8.385459E+01
8.330243E+01
8.031508E+01
8.066481E+01
8.410910E+01
8.173397E+01
8.407800E+01
8.371649E+01
8.359325E+01
8.591864E+01
8.395278E+01
8.096444E+01
7.580372E+01
8.572774E+01
8.735883E+01
8.874851E+01
8.499547E+01
8.538073E+01
8.243960E+01
8.397003E+01
8.190074E+01
9.153507E+01
8.999499E+01
8.765592E+01
9.231180E+01
9.564184E+01
1.091278E+02
1.122362E+02
7.075475E+02
1.344375E+02
1.286100E+02
1.200780E+02
2.061067E+02
8.375780E+02
1.079279E+02
1.022794E+02
9.980123E+01
1.029338E+02
9.806950E+01
9.645972E+01
1.029679E+02
1.012883E+02
-4.271270E+01
2.410268E+01
6.403246E+02
-2.980846E+02
6.542527E+00
-1.964396E+00
1.714487E+02
-1.990268E+02
1.296776E+01
1.007002E+02
-2.745861E+03
5.777655E+02
-5.850646E+02
8.106691E+01
1.152981E+02
8.797914E+01
8.673445E+01
7.885598E+01
7.311635E+01
7.084268E+01
6.408031E+01
6.312933E+01
6.864738E+01
6.545331E+01
7.053889E+01
7.235596E+01
7.149381E+01
7.161394E+01
7.140041E+01
7.451880E+01
7.640631E+01
7.771217E+01
8.095863E+01
8.189739E+01
8.453434E+01
8.771295E+01
8.910260E+01
8.960969E+01
8.877298E+01
8.836975E+01
8.838963E+01
8.825465E+01
8.855539E+01
8.902728E+01
8.849727E+01
8.848585E+01
8.868365E+01
8.875867E+01
8.870075E+01
8.873661E+01
8.864424E+01
8.856890E+01
8.872818E+01
8.879348E+01
8.874535E+01
8.882103E+01
8.872715E+01
8.870702E+01
8.943945E+01
8.919925E+01
8.899880E+01
8.922328E+01
8.956638E+01
9.012142E+01
9.046715E+01
9.057824E+01
9.025097E+01
9.012036E+01
9.097780E+01
9.171634E+01
9.142349E+01
9.072318E+01
9.072989E+01
9.167196E+01
9.147869E+01
9.119532E+01
9.085057E+01
9.187289E+01
9.243990E+01
9.231572E+01
9.093863E+01
9.093310E+01
9.098497E+01
9.106807E+01
9.098626E+01
9.243134E+01
9.227484E+01
9.209416E+01
9.187475E+01
9.201068E+01
9.182097E+01
9.220577E+01
9.269947E+01
9.186847E+01
9.187519E+01
9.127565E+01
9.118741E+01
9.209620E+01
9.222307E+01
9.209560E+01
9.193984E+01
9.232284E+01
9.219303E+01
9.148359E+01
9.201214E+01
9.166314E+01
9.139667E+01
9.134678E+01
9.177278E+01
9.150437E+01
9.169056E+01
9.113775E+01
9.126290E+01
9.117537E+01
9.073686E+01
9.089009E+01
9.087619E+01
9.062239E+01
9.075990E+01
9.060355E+01
9.023081E+01
9.009104E+01
9.033779E+01
8.990257E+01
8.998387E+01
8.990572E+01
9.034756E+01
8.996476E+01
8.919154E+01
8.907438E+01
8.897358E+01
8.912615E+01
8.897069E+01
8.887213E+01
8.874263E+01
8.910015E+01
8.879479E+01
8.854766E+01
8.845423E+01
8.846610E+01
8.851624E+01
8.821425E+01
8.818074E+01
8.815327E+01
8.790588E+01
8.859617E+01
8.869805E+01
8.865886E+01
8.899576E+01
8.868334E+01
8.895245E+01
8.882992E+01
8.913163E+01
8.854726E+01
8.733026E+01
8.670097E+01
8.514817E+01
8.575377E+01
8.409139E+01
8.353236E+01
8.426817E+01
8.065537E+01
8.004870E+01
7.970473E+01
8.182885E+01
7.965650E+01
8.060612E+01
8.272273E+01
8.003114E+01
8.096952E+01
7.583558E+01
8.316490E+01
8.543005E+01
8.766630E+01
8.223363E+01
8.161996E+01
8.676096E+01
9.497813E+01
8.054225E+01
8.789729E+01
9.078917E+01
8.900701E+01
9.008120E+01
9.004719E+01
1.035305E+02
1.099549E+02
9.924185E+01
1.320884E+02
-3.689659E+03
1.352032E+02
2.073888E+02
1.191803E+02
1.213677E+02
1.400940E+02
9.612380E+01
8.903996E+01
9.409386E+01
9.470102E+01
8.482906E+01
9.663073E+01
9.719215E+01
6.948035E+02
-2.941113E+02
1.485991E+02
1.218961E+02
9.673215E+01
1.154610E+02
1.988423E+02
1.317654E+02
1.025740E+02
1.013869E+02
-2.949991E+02
-3.794394E+02
1.037370E+02
7.247862E+01
7.616883E+01
1.051364E+02
9.128028E+01
7.780906E+01
7.719658E+01
7.997082E+01
7.655427E+01
7.906134E+01
7.056017E+01
6.283335E+01
6.956296E+01
7.102530E+01
6.825726E+01
6.859477E+01
7.171995E+01
7.497293E+01
7.650988E+01
7.943051E+01
8.236403E+01
8.412985E+01
8.534822E+01
8.767466E+01
8.894319E+01
8.971377E+01
8.878266E+01
8.877744E+01
8.875188E+01
8.887117E+01
8.896321E+01
8.890456E+01
8.843217E+01
8.815336E+01
8.845009E+01
8.870144E+01
8.845574E+01
8.850124E+01
8.864246E+01
8.877937E+01
8.887625E+01
8.889979E+01
8.876713E+01
8.885691E+01
8.874878E+01
8.876374E+01
8.915399E+01
8.909060E+01
8.891360E+01
8.898184E+01
8.976013E+01
9.006920E+01
9.047922E+01
9.021602E+01
9.011751E+01
9.045302E+01
9.129580E+01
9.149087E+01
9.103254E+01
9.096263E+01
9.166474E+01
9.199451E+01
9.190551E+01
9.128809E+01
9.046019E+01
9.199030E+01
9.255387E+01
9.221138E+01
9.145968E+01
9.091835E+01
9.131701E+01
9.072010E+01
9.116277E+01
9.236280E+01
9.214342E+01
9.204487E+01
9.175312E+01
9.191402E+01
9.178909E+01
9.209061E+01
9.253019E+01
9.202867E+01
9.180788E+01
9.106943E+01
9.090468E+01
9.133073E+01
9.230251E+01
9.193451E+01
9.112701E+01
9.197677E+01
9.201533E+01
9.173917E+01
9.177568E+01
9.190256E+01
9.163142E+01
9.140831E+01
9.167561E+01
9.166677E+01
9.148092E+01
9.148969E+01
9.125020E+01
9.090254E+01
9.058678E+01
9.051743E+01
9.058648E+01
9.058160E+01
9.101679E+01
9.105868E+01
9.067341E+01
9.016276E+01
9.008032E+01
9.010991E+01
9.023281E+01
8.984360E+01
9.034762E+01
8.985877E+01
8.931726E+01
8.918941E+01
8.908538E+01
8.926793E+01
8.902298E+01
8.869641E+01
8.853735E+01
8.889617E+01
8.874302E+01
8.846189E+01
8.863254E+01
8.858235E+01
8.829810E+01
8.833154E+01
8.858225E+01
8.829068E+01
8.814066E+01
8.889518E+01
8.858670E+01
8.847431E+01
8.836063E+01
8.900221E+01
8.836332E+01
8.899579E+01
8.833807E+01
8.877040E+01
8.830563E+01
8.690533E+01
8.547360E+01
8.471159E+01
8.350456E+01
8.137909E+01
8.334698E+01
8.256889E+01
7.983626E+01
8.106640E+01
8.161994E+01
8.028783E+01
8.261670E+01
7.903091E+01
7.793405E+01
8.388752E+01
8.058604E+01
8.525130E+01
8.200578E+01
8.150868E+01
8.545246E+01
8.370298E+01
8.613776E+01
8.787803E+01
9.438906E+01
9.961063E+01
8.093810E+01
9.657509E+01
1.002761E+02
1.137857E+02
9.638055E+01
1.044387E+02
9.845363E+01
1.261813E+02
6.116239E+02
1.110533E+02
1.269817E+02
1.011730E+02
9.508416E+01
9.166889E+01
1.018610E+02
1.123496E+02
9.819977E+01
8.825921E+01
8.383291E+01
9.815582E+01
9.648089E+01
7.788155E+01
7.170081E+01
9.274627E+01
8.346264E+01
8.762722E+01
9.595569E+01
1.032504E+02
4.776564E+01
1.252279E+02
1.293865E+02
-1.736600E+02
9.882272E+01
9.120797E+01
8.150677E+01
8.836353E+01
8.342419E+01
9.256542E+01
8.559686E+01
8.252684E+01
8.778963E+01
8.417426E+01
7.934466E+01
6.606751E+01
6.386194E+01
6.925497E+01
6.979886E+01
6.676006E+01
7.060085E+01
7.163813E+01
7.557310E+01
7.625346E+01
7.924604E+01
8.227617E+01
8.367519E+01
8.566178E+01
8.787903E+01
8.909939E+01
8.958468E+01
8.928986E+01
8.863155E+01
8.881397E+01
8.885795E+01
8.880745E+01
8.899287E+01
8.874915E+01
8.868026E+01
8.857744E+01
8.846894E+01
8.870140E+01
8.855089E+01
8.829124E+01
8.859934E+01
8.864388E+01
8.870301E+01
8.857746E+01
8.855695E+01
8.876109E+01
8.876688E+01
8.919251E+01
8.911094E+01
8.909283E+01
8.898174E+01
8.962989E+01
8.969878E+01
9.035000E+01
8.997379E+01
9.023956E+01
9.076191E+01
9.122769E+01
9.109250E+01
9.087672E+01
9.095351E+01
9.157070E+01
9.198760E+01
9.192480E+01
9.108219E+01
9.102603E+01
9.221409E+01
9.227574E+01
9.195259E+01
9.176487E+01
9.132840E+01
9.167016E+01
9.080275E+01
9.193106E+01
9.216921E+01
9.251991E+01
9.269558E+01
9.201361E+01
9.232913E+01
9.175089E+01
9.202711E+01
9.231301E+01
9.190109E+01
9.174925E+01
9.138263E+01
9.137272E+01
9.113631E+01
9.195453E+01
9.207085E+01
9.107499E+01
9.166334E+01
9.179952E+01
9.126284E+01
9.201396E+01
9.175184E+01
9.154455E+01
9.142808E+01
9.141835E+01
9.127439E+01
9.154459E+01
9.139183E+01
9.162812E+01
9.092296E+01
9.055800E+01
9.037138E+01
9.072601E+01
9.055608E+01
9.122460E+01
9.130678E+01
9.100119E+01
9.057630E+01
9.003048E+01
9.013861E+01
9.009606E+01
9.003106E+01
8.990202E+01
8.957321E+01
8.950441E+01
8.935443E+01
8.947618E+01
8.935262E+01
8.900965E+01
8.894860E+01
8.883836E+01
8.881830E+01
8.865215E+01
8.869353E+01
8.883780E+01
8.852527E+01
8.846957E+01
8.854085E+01
8.819535E+01
8.802703E+01
8.810959E+01
8.863299E+01
8.838662E+01
8.822368E+01
8.786909E+01
8.914922E+01
8.819638E+01
8.928956E+01
8.892364E+01
8.938313E+01
8.763266E+01
8.687093E+01
8.591656E+01
8.307037E+01
8.355125E+01
8.147543E+01
8.168007E+01
8.281812E+01
8.185385E+01
8.527008E+01
8.659113E+01
8.697170E+01
8.739706E+01
8.087117E+01
7.986438E+01
8.063729E+01
8.353817E+01
9.315758E+01
8.550903E+01
8.350972E+01
8.220362E+01
8.129557E+01
8.356753E+01
8.658652E+01
8.766074E+01
9.553961E+01
1.058077E+02
1.645182E+02
-1.177574E+02
1.044074E+02
9.912760E+01
8.915762E+01
1.004968E+02
1.893227E+02
1.622575E+02
9.284292E+01
1.141300E+02
1.194115E+02
1.620825E+02
9.378570E+01
9.208247E+01
8.650675E+01
1.162962E+02
9.134171E+01
9.164796E+01
9.656460E+01
9.534286E+01
1.232749E+02
-1.037393E+01
-3.997318E+01
1.134394E+02
1.076197E+02
1.069953E+02
1.023431E+02
9.051987E+01
3.356301E+01
1.011415E+02
-4.748519E+02
6.852015E+01
7.550396E+01
8.728627E+01
9.213967E+01
8.313941E+01
9.063799E+01
8.647060E+01
7.757870E+01
7.970619E+01
8.113709E+01
7.921189E+01
7.545226E+01
6.599094E+01
7.398750E+01
7.212336E+01
7.390936E+01
7.351780E+01
7.383246E+01
7.626409E+01
7.959314E+01
8.095141E+01
8.149804E+01
8.193894E+01
8.558718E+01
8.730221E+01
8.937148E+01
8.886039E+01
8.960118E+01
8.924607E+01
8.881744E+01
8.881743E+01
8.903462E+01
8.859715E+01
8.836426E+01
8.867111E+01
8.859570E+01
8.858862E+01
8.891622E+01
8.851685E+01
8.861124E+01
8.862933E+01
8.871085E+01
8.879403E+01
8.860834E+01
8.869804E+01
8.867813E+01
8.877647E+01
8.924722E+01
8.877921E+01
8.915217E+01
8.911435E+01
8.953576E+01
8.945050E+01
8.987260E+01
9.003693E+01
9.016566E+01
9.085483E+01
9.087641E+01
9.120423E+01
9.079264E+01
9.039692E+01
9.127437E+01
9.178472E+01
9.185596E+01
9.156265E+01
9.140546E+01
9.177746E+01
9.226892E+01
9.169857E+01
9.223830E+01
9.204360E+01
9.186225E+01
9.130700E+01
9.172985E+01
9.208565E+01
9.274672E+01
9.243553E+01
9.143733E+01
9.219789E+01
9.172489E+01
9.205452E+01
9.191793E+01
9.128658E+01
9.156762E+01
9.144023E+01
9.149942E+01
9.104592E+01
9.135114E+01
9.175860E+01
9.073588E+01
9.138889E+01
9.188479E+01
9.176027E+01
9.160370E+01
9.160804E+01
9.126557E+01
9.134436E+01
9.165887E+01
9.148559E+01
9.145686E+01
9.141319E+01
9.142892E+01
9.138867E+01
9.079909E+01
9.058683E+01
9.091952E+01
9.041405E+01
9.091444E+01
9.151738E+01
9.133391E+01
9.069918E+01
8.999553E+01
9.005128E+01
9.017944E+01
9.017082E+01
8.962507E+01
8.943522E+01
8.923093E+01
8.923445E+01
8.935290E+01
8.907635E+01
8.879483E+01
8.867756E+01
8.893234E+01
8.886253E+01
8.885049E+01
8.873449E+01
8.881686E+01
8.886642E+01
8.872606E+01
8.870092E+01
8.817613E+01
8.785289E+01
8.810056E+01
8.847977E+01
8.859132E+01
8.856178E+01
8.878689E+01
8.910758E+01
8.908226E+01
8.872806E+01
8.898551E+01
8.896775E+01
8.794653E+01
8.649955E+01
8.630199E+01
8.358839E+01
8.147475E+01
8.022889E+01
8.061959E+01
7.827796E+01
7.711300E+01
7.938415E+01
7.908843E+01
7.946458E+01
7.639140E+01
7.754869E+01
7.840432E+01
7.794566E+01
7.840098E+01
8.364393E+01
8.915617E+01
8.319896E+01
7.766164E+01
8.060336E+01
8.071511E+01
8.660097E+01
7.322169E+01
8.863859E+01
1.357005E+02
1.077795E+02
1.115321E+02
9.773307E+01
1.148470E+02
1.033139E+02
1.068821E+02
1.070932E+02
3.798722E+02
1.301326E+03
-8.241424E+02
1.367275E+02
1.281270E+02
1.390160E+02
1.123525E+02
1.022094E+02
1.431826E+03
3.361711E+01
1.022318E+02
9.224301E+01
1.065827E+02
1.103477E+02
1.057934E+02
1.224963E+02
9.620400E+01
8.723922E+01
9.686560E+01
9.568942E+01
9.412510E+01
-1.985563E+03
-3.041024E+01
-1.235415E+01
8.562823E+01
7.892512E+01
9.183565E+01
9.162946E+01
8.028941E+01
9.432179E+01
8.749901E+01
7.787210E+01
7.415428E+01
7.947930E+01
7.702466E+01
7.436776E+01
6.839808E+01
7.097967E+01
6.979236E+01
7.348690E+01
7.418475E+01
7.426201E+01
7.499317E+01
7.774831E+01
8.145263E+01
8.310770E+01
8.218823E+01
8.483785E+01
8.661689E+01
8.884400E+01
8.907142E+01
8.939886E+01
8.893109E+01
8.877997E+01
8.893303E+01
8.850094E+01
8.880383E+01
8.859389E+01
8.856307E+01
8.867221E+01
8.851775E+01
8.851563E+01
8.827130E+01
8.868872E+01
8.870754E+01
8.853598E+01
8.866760E+01
8.866078E+01
8.901126E+01
8.889580E+01
8.903442E+01
8.937851E+01
8.908945E+01
8.907682E+01
8.940087E+01
8.931772E+01
8.936858E+01
8.954396E+01
9.018827E+01
9.038133E+01
9.102685E+01
9.101814E+01
9.114371E+01
9.057593E+01
9.071001E+01
9.136409E+01
9.180130E+01
9.169739E+01
9.169788E+01
9.201164E+01
9.190396E+01
9.193209E+01
9.196733E+01
9.238503E+01
9.219993E+01
9.208691E+01
9.138268E+01
9.173531E+01
9.208929E+01
9.243548E+01
9.227584E+01
9.162453E+01
9.169652E+01
9.150164E+01
9.186026E+01
9.185912E+01
9.152167E+01
9.159328E+01
9.162052E+01
9.218521E+01
9.156727E+01
9.142684E+01
9.148188E+01
9.108755E+01
9.136476E+01
9.163191E+01
9.182775E+01
9.148924E+01
9.132853E+01
9.111305E+01
9.137381E+01
9.161151E+01
9.126772E+01
9.138819E+01
9.140264E+01
9.197241E+01
9.136367E+01
9.073352E+01
9.069336E+01
9.135240E+01
9.052589E+01
9.114071E+01
9.144433E+01
9.141130E+01
9.060620E+01
9.024014E+01
9.013174E+01
9.001218E+01
8.995585E+01
8.971583E+01
8.961954E+01
8.924007E+01
8.917971E+01
8.925306E+01
8.911595E+01
8.901930E+01
8.895038E+01
8.895621E+01
8.856958E+01
8.893260E+01
8.853987E+01
8.857216E+01
8.881554E+01
8.849780E+01
8.799733E+01
8.854922E+01
8.819622E+01
8.842515E+01
8.834352E+01
8.820854E+01
8.856057E+01
8.798315E+01
8.912251E+01
8.900556E+01
8.897703E+01
8.924217E+01
8.861530E+01
8.769795E+01
8.642205E+01
8.692639E+01
8.411645E+01
8.366644E+01
8.085063E+01
8.073577E+01
7.750832E+01
7.718475E+01
7.650475E+01
7.712934E+01
7.752079E+01
7.605514E+01
8.052871E+01
7.660764E+01
7.991153E+01
8.249016E+01
8.225584E+01
8.209424E+01
8.667277E+01
8.851971E+01
9.238216E+01
1.033034E+02
4.047656E+01
1.736134E+01
1.168078E+02
1.130848E+02
9.890140E+01
7.878274E+01
8.305394E+01
8.668359E+01
1.012562E+02
1.317887E+02
1.059166E+02
2.244941E+02
6.870549E+02
-8.567229E+01
1.458089E+02
1.226925E+02
1.057717E+02
1.397210E+02
2.447305E+02
-4.633736E+02
1.966883E+02
1.060072E+02
9.859302E+01
9.704246E+01
9.166618E+01
1.002461E+02
1.084033E+02
1.469929E+02
1.005637E+02
9.660359E+01
9.369102E+01
8.190958E+01
1.012309E+02
8.088403E+01
8.759504E+01
8.063328E+01
7.637161E+01
9.168514E+01
9.517679E+01
9.030181E+01
9.888608E+01
8.663284E+01
8.423757E+01
7.769599E+01
7.181354E+01
7.116499E+01
7.310373E+01
7.487454E+01
7.107021E+01
7.234254E+01
7.401466E+01
7.145491E+01
7.418410E+01
7.586699E+01
7.993624E+01
7.937802E+01
8.200340E+01
8.350450E+01
8.235940E+01
8.650667E+01
8.859059E+01
8.827079E+01
8.965122E+01
8.932003E+01
8.895671E+01
8.886962E+01
8.885358E+01
8.874228E+01
8.823323E+01
8.799022E+01
8.837762E+01
8.854141E+01
8.832647E+01
8.849916E+01
8.897909E+01
8.855711E+01
8.844265E+01
8.872642E+01
8.878608E+01
8.882059E+01
8.920954E+01
8.892180E+01
8.924893E+01
8.906879E+01
8.909704E+01
8.926692E+01
8.919981E+01
8.940611E+01
8.987609E+01
9.012487E+01
9.059914E+01
9.112038E+01
9.108781E+01
9.097375E+01
9.044434E+01
9.099855E+01
9.126199E+01
9.149585E+01
9.188014E+01
9.153351E+01
9.229767E+01
9.200398E+01
9.145814E+01
9.162805E+01
9.231515E+01
9.238371E+01
9.227257E+01
9.144436E+01
9.188398E+01
9.191844E+01
9.176122E+01
9.219753E+01
9.120168E+01
9.156081E+01
9.139532E+01
9.177123E+01
9.222790E+01
9.185917E+01
9.165284E+01
9.161096E+01
9.260708E+01
9.169537E+01
9.107868E+01
9.176421E+01
9.150574E+01
9.121518E+01
9.180731E+01
9.154201E+01
9.147421E+01
9.119000E+01
9.094204E+01
9.140851E+01
9.162488E+01
9.118335E+01
9.107775E+01
9.152530E+01
9.177278E+01
9.133698E+01
9.089411E+01
9.103580E+01
9.153639E+01
9.078429E+01
9.078804E+01
9.095757E+01
9.133992E+01
9.113680E+01
9.022763E+01
9.009868E+01
8.983378E+01
8.959037E+01
8.967627E+01
8.968520E+01
8.956610E+01
8.900647E+01
8.955730E+01
8.908113E+01
8.898453E+01
8.919959E+01
8.918811E+01
8.842321E+01
8.857779E+01
8.871134E+01
8.846154E+01
8.876712E+01
8.817113E+01
8.824374E+01
8.854252E+01
8.813900E+01
8.836596E+01
8.859403E+01
8.892715E+01
8.880933E+01
8.878014E+01
8.875935E+01
8.883172E+01
8.888242E+01
8.863410E+01
8.857993E+01
8.787430E+01
8.777206E+01
8.601137E+01
8.443487E+01
8.429529E+01
8.048541E+01
8.124104E+01
7.942806E+01
7.871622E+01
7.717674E+01
8.011351E+01
7.860022E+01
7.825790E+01
7.859132E+01
7.640600E+01
7.539368E+01
7.533577E+01
8.238394E+01
7.861454E+01
8.729640E+01
9.338049E+01
9.177507E+01
1.049469E+02
-1.777458E+01
9.186967E+00
1.001297E+02
9.572026E+01
1.104790E+02
1.239092E+02
9.762943E+01
9.701007E+01
1.288328E+02
1.208349E+02
1.746296E+02
9.593585E+01
1.176388E+02
1.462314E+02
5.463029E+02
3.409165E+01
7.966397E+01
7.290875E+01
9.318171E+01
9.896795E+01
8.558813E+01
9.275397E+01
9.778510E+01
7.949440E+01
7.141705E+01
7.458017E+01
9.084961E+01
1.043245E+02
1.434017E+02
1.165839E+02
8.103820E+01
7.139795E+01
9.892264E+01
9.435170E+01
8.983777E+01
9.072047E+01
8.349263E+01
8.696279E+01
1.137770E+02
1.594938E+02
1.001616E+02
7.986351E+01
7.659787E+01
7.641666E+01
8.184961E+01
7.572957E+01
7.333224E+01
6.856354E+01
7.032953E+01
6.857417E+01
7.394144E+01
7.147816E+01
7.285034E+01
7.508508E+01
8.003431E+01
7.938269E+01
8.248357E+01
7.566156E+01
7.967224E+01
8.621018E+01
8.747569E+01
8.858985E+01
8.939974E+01
8.926528E+01
8.901123E+01
8.893238E+01
8.858727E+01
8.857703E+01
8.818945E+01
8.854073E+01
8.840918E+01
8.841590E+01
8.862321E+01
8.839784E+01
8.884529E+01
8.870982E+01
8.856085E+01
8.881790E+01
8.888353E+01
8.870133E+01
8.891840E+01
8.890777E+01
8.921817E+01
8.902047E+01
8.908031E+01
8.961036E+01
8.950267E+01
8.997594E+01
8.995486E+01
9.001104E+01
9.087215E+01
9.079840E+01
9.078248E+01
9.079429E+01
9.014547E+01
9.081102E+01
9.125986E+01
9.169402E+01
9.202688E+01
9.209428E+01
9.214096E+01
9.162421E+01
9.139057E+01
9.176741E+01
9.241247E+01
9.244582E+01
9.211487E+01
9.158851E+01
9.226070E+01
9.199973E+01
9.148567E+01
9.176487E+01
9.150804E+01
9.154749E+01
9.173426E+01
9.165379E+01
9.230507E+01
9.216833E+01
9.155242E+01
9.191335E+01
9.248798E+01
9.201810E+01
9.134001E+01
9.198754E+01
9.159474E+01
9.089778E+01
9.162442E+01
9.168410E+01
9.161204E+01
9.143632E+01
9.094352E+01
9.152343E+01
9.125159E+01
9.096640E+01
9.114068E+01
9.169736E+01
9.165818E+01
9.156079E+01
9.128887E+01
9.133830E+01
9.134052E+01
9.069161E+01
9.051612E+01
9.131132E+01
9.207048E+01
9.113016E+01
9.035225E+01
9.034810E+01
8.974429E+01
8.959098E+01
8.966165E+01
8.977500E+01
8.945159E+01
8.930646E+01
8.918141E+01
8.919089E+01
8.906535E+01
8.899959E+01
8.868428E+01
8.881384E+01
8.851100E+01
8.855599E+01
8.855177E+01
8.872648E+01
8.848324E+01
8.843902E+01
8.835394E+01
8.791325E+01
8.837925E+01
8.836982E+01
8.882241E+01
8.892473E+01
8.886582E+01
8.893950E+01
8.909164E+01
8.873761E+01
8.887222E+01
8.930515E+01
8.806243E+01
8.711078E+01
8.568629E+01
8.454397E+01
8.307484E+01
8.044809E+01
8.077641E+01
7.936364E+01
7.709266E+01
7.619243E+01
7.565260E+01
7.787010E+01
7.761637E+01
7.688396E+01
7.836637E+01
7.718734E+01
7.681032E+01
8.358737E+01
8.224424E+01
7.928408E+01
8.464382E+01
9.149962E+01
8.641922E+01
-1.440125E+01
-2.682606E+02
9.718645E+01
1.005241E+02
1.056556E+02
9.652978E+01
1.226822E+02
3.928647E+01
9.446701E+01
1.089007E+02
7.879117E+02
3.855269E+02
1.775668E+02
2.262777E+02
-1.621276E+02
4.543568E+01
6.461915E+01
6.615731E+01
6.170221E+01
1.368481E+02
8.954334E+01
1.005771E+02
9.761544E+01
1.204580E+02
3.970464E-01
8.971302E+01
1.678269E+03
1.498917E+02
1.547599E+02
3.633273E+01
1.065069E+02
9.314498E+01
9.785241E+01
1.119835E+02
1.009514E+02
1.001925E+02
8.781217E+01
9.028036E+01
9.817676E+01
9.644169E+01
9.441906E+01
9.018765E+01
8.719249E+01
8.710978E+01
8.079245E+01
7.330358E+01
7.081673E+01
7.786174E+01
7.029149E+01
6.847756E+01
6.834731E+01
7.163240E+01
7.422933E+01
7.611171E+01
7.804355E+01
8.125654E+01
8.369727E+01
7.327616E+01
8.583439E+01
8.619991E+01
8.906166E+01
8.893052E+01
8.915793E+01
8.854301E+01
8.859350E+01
8.894717E+01
8.829155E+01
8.843672E+01
8.885106E+01
8.850341E+01
8.846907E+01
8.872252E+01
8.875906E+01
8.887364E+01
8.892488E+01
8.867829E+01
8.874264E+01
8.892232E+01
8.878569E+01
8.879724E+01
8.888914E+01
8.911985E+01
8.938892E+01
8.899315E+01
8.911172E+01
8.920951E+01
8.949086E+01
9.012456E+01
9.015682E+01
9.019734E+01
9.069971E+01
9.059045E+01
9.064937E+01
9.092119E+01
9.056835E+01
9.058165E+01
9.113307E+01
9.126097E+01
9.164143E+01
9.198643E+01
9.172109E+01
9.133286E+01
9.142322E+01
9.184191E+01
9.203457E+01
9.211518E+01
9.209469E+01
9.154842E+01
9.223125E+01
9.216149E+01
9.163709E+01
9.147842E+01
9.130985E+01
9.184702E+01
9.189025E+01
9.203231E+01
9.200801E+01
9.245937E+01
9.195997E+01
9.200306E+01
9.262533E+01
9.151272E+01
9.100836E+01
9.172742E+01
9.132585E+01
9.067959E+01
9.142826E+01
9.184208E+01
9.131721E+01
9.143130E+01
9.106827E+01
9.159659E+01
9.103965E+01
9.141014E+01
9.151195E+01
9.170957E+01
9.119604E+01
9.138980E+01
9.143561E+01
9.124653E+01
9.104314E+01
9.022269E+01
8.991983E+01
9.083235E+01
9.146653E+01
9.064150E+01
9.025101E+01
9.006486E+01
8.961899E+01
8.984555E+01
8.977073E+01
8.967890E+01
8.912599E+01
8.930782E+01
8.905860E+01
8.914320E+01
8.911204E+01
8.888313E+01
8.867084E+01
8.863062E+01
8.852024E+01
8.868045E+01
8.843359E+01
8.856865E+01
8.841427E+01
8.848395E+01
8.858050E+01
8.858600E+01
8.830493E+01
8.826854E+01
8.819898E+01
8.864246E+01
8.832949E+01
8.820638E+01
8.871516E+01
8.892226E+01
8.837373E+01
8.893350E+01
8.844142E+01
8.670632E+01
8.513146E+01
8.416743E+01
8.170256E+01
8.003270E+01
7.800840E+01
7.843620E+01
7.539689E+01
7.675328E+01
7.492156E+01
7.735464E+01
7.776798E+01
7.824166E+01
7.835140E+01
7.968676E+01
8.333754E+01
7.897633E+01
7.313372E+01
7.925842E+01
9.113074E+01
9.057320E+01
8.702296E+01
-1.713480E+01
-8.971991E+02
1.056204E+02
1.175526E+02
9.187636E+01
9.087002E+01
9.755183E+01
1.281077E+02
1.013425E+02
1.083487E+02
2.655745E+02
1.152173E+02
9.919634E+01
1.143555E+02
1.032375E+02
-4.531127E+01
2.832584E+01
7.045050E+01
8.184060E+01
8.219349E+01
8.233671E+01
1.009402E+02
9.957641E+01
5.290914E+02
5.764754E+01
-8.506379E+00
2.913798E+02
3.465161E+02
-1.811139E+01
-2.805597E+01
2.539289E+02
1.857313E+02
1.065262E+02
1.344201E+02
9.910713E+01
1.129341E+02
1.231118E+02
9.161900E+01
9.046596E+01
8.936631E+01
7.753377E+01
7.324001E+01
7.811450E+01
7.243539E+01
8.156340E+01
7.335589E+01
7.866017E+01
7.300810E+01
7.417655E+01
7.590670E+01
6.961058E+01
7.450498E+01
7.452460E+01
7.714540E+01
7.845312E+01
8.006547E+01
8.289120E+01
7.117342E+01
8.556329E+01
8.748740E+01
8.872510E+01
8.903158E+01
8.920076E+01
8.892308E+01
8.912430E+01
8.908948E+01
8.825132E+01
8.817173E+01
8.884352E+01
8.898707E+01
8.870008E+01
8.885113E+01
8.865808E+01
8.871512E+01
8.843398E+01
8.878217E+01
8.871809E+01
8.870058E+01
8.873507E+01
8.892518E+01
8.899380E+01
8.905706E+01
8.913165E+01
8.904410E+01
8.918789E+01
8.924530E+01
8.943274E+01
9.001245E+01
8.975988E+01
8.971036E+01
9.064298E+01
9.001106E+01
9.028661E+01
9.127244E+01
9.045940E+01
9.048280E+01
9.103431E+01
9.103873E+01
9.144560E+01
9.177014E+01
9.162776E+01
9.157692E+01
9.095738E+01
9.137169E+01
9.193435E+01
9.199835E+01
9.176796E+01
9.137102E+01
9.224872E+01
9.240895E+01
9.186899E+01
9.187962E+01
9.169475E+01
9.185651E+01
9.196297E+01
9.178559E+01
9.217597E+01
9.251459E+01
9.201305E+01
9.171410E+01
9.204415E+01
9.161836E+01
9.118334E+01
9.176317E+01
9.139967E+01
9.098970E+01
9.136840E+01
9.142660E+01
9.100584E+01
9.130802E+01
9.143616E+01
9.175005E+01
9.099267E+01
9.102174E+01
9.134210E+01
9.144068E+01
9.123965E+01
9.161819E+01
9.133402E+01
9.113809E+01
9.095634E+01
9.043721E+01
8.997641E+01
9.085003E+01
9.117364E+01
9.104189E+01
9.062221E+01
9.028755E+01
9.002418E+01
8.974676E+01
9.006841E+01
8.980524E+01
8.948580E+01
8.936514E+01
8.920517E+01
8.890922E+01
8.900855E+01
8.881926E+01
8.889768E+01
8.889188E+01
8.880301E+01
8.852261E+01
8.843779E+01
8.858637E+01
8.848924E+01
8.836444E+01
8.848226E+01
8.863380E+01
8.820194E+01
8.836957E+01
8.843467E+01
8.876986E+01
8.829961E+01
8.811811E+01
8.856377E+01
8.883352E+01
8.905288E+01
8.883931E+01
8.748860E+01
8.600071E+01
8.535300E+01
8.373738E+01
8.134156E+01
7.976603E+01
7.896332E+01
7.839098E+01
7.799311E+01
7.793493E+01
7.484617E+01
7.511868E+01
7.591165E+01
7.853681E+01
7.713079E+01
7.726639E+01
8.285430E+01
8.060862E+01
8.639173E+01
8.515210E+01
8.774513E+01
8.477559E+01
9.513446E+01
4.692723E+01
-2.933867E+02
8.524175E+01
9.582638E+01
8.852629E+01
1.212360E+02
1.153667E+02
1.208133E+02
8.979460E+01
9.181327E+01
1.088689E+02
1.017882E+02
1.208401E+02
2.044313E+02
4.007857E+00
6.642177E+01
-4.533759E+01
5.581223E+01
5.266375E+01
2.884055E+01
1.101647E+02
9.312377E+01
1.129096E+02
2.287386E+02
5.383187E+01
-9.903988E+01
1.129731E+02
1.266876E+02
1.563970E+02
2.079124E+02
1.327414E+02
1.425549E+02
1.156375E+02
1.531443E+02
6.124253E+03
1.215160E+02
8.472020E+01
7.478527E+01
8.136467E+01
7.994027E+01
7.856149E+01
7.924640E+01
8.148257E+01
8.039221E+01
8.055712E+01
7.235737E+01
7.276939E+01
7.725087E+01
6.992974E+01
7.203914E+01
7.188247E+01
7.384566E+01
7.463726E+01
7.556682E+01
8.022557E+01
8.103229E+01
8.192465E+01
8.174492E+01
8.509390E+01
8.743602E+01
8.862303E+01
8.903394E+01
8.919147E+01
8.884643E+01
8.936026E+01
8.871427E+01
8.837187E+01
8.866634E+01
8.865142E+01
8.860681E+01
8.876711E+01
8.862872E+01
8.867644E+01
8.870179E+01
8.868445E+01
8.879894E+01
8.875136E+01
8.874738E+01
8.860564E+01
8.880706E+01
8.897480E+01
8.925198E+01
8.920461E+01
8.897698E+01
8.932798E+01
8.931319E+01
8.986538E+01
9.045247E+01
8.957822E+01
8.960325E+01
9.006852E+01
8.996375E+01
9.041916E+01
9.166082E+01
9.105809E+01
9.072392E+01
9.125665E+01
9.136314E+01
9.123041E+01
9.124618E+01
9.169684E+01
9.196141E+01
9.112031E+01
9.134469E+01
9.245014E+01
9.167876E+01
9.171493E+01
9.149207E+01
9.193345E+01
9.228800E+01
9.208192E+01
9.210427E+01
9.158556E+01
9.195637E+01
9.176383E+01
9.136782E+01
9.207819E+01
9.233385E+01
9.173843E+01
9.134701E+01
9.184918E+01
9.143229E+01
9.131970E+01
9.178361E+01
9.131210E+01
9.119971E+01
9.146028E+01
9.125958E+01
9.100898E+01
9.120178E+01
9.125267E+01
9.167608E+01
9.094402E+01
9.105174E+01
9.125376E+01
9.128889E+01
9.088520E+01
9.115903E+01
9.142104E+01
9.096426E+01
9.048019E+01
9.007520E+01
9.009451E+01
9.069348E+01
9.072526E+01
9.134267E+01
9.074117E+01
9.054072E+01
9.023409E+01
9.001885E+01
9.003898E+01
9.006478E+01
8.974167E+01
8.953805E+01
8.932503E+01
8.904903E+01
8.901438E+01
8.881181E+01
8.922078E+01
8.884953E+01
8.886641E+01
8.879030E+01
8.878686E+01
8.846048E+01
8.840238E+01
8.845084E+01
8.842948E+01
8.820338E+01
8.825646E+01
8.846792E+01
8.857463E+01
8.827971E+01
8.841052E+01
8.834118E+01
8.835168E+01
8.891110E+01
8.883745E+01
8.875125E+01
8.858973E+01
8.730383E+01
8.551974E+01
8.366282E+01
8.255874E+01
7.979640E+01
7.992076E+01
7.978208E+01
7.809127E+01
7.885120E+01
7.936533E+01
8.083193E+01
7.810792E+01
7.541070E+01
7.929621E+01
7.469318E+01
7.803755E+01
8.763875E+01
8.565886E+01
8.931906E+01
8.201797E+01
8.841011E+01
9.573656E+01
7.850806E+01
-4.311807E+01
1.084235E+02
1.120077E+02
1.061223E+02
1.295280E+02
1.061140E+02
9.037021E+01
8.975322E+01
9.114628E+01
1.251506E+02
1.451777E+02
-3.364251E+02
1.473058E+02
-2.641368E+02
2.751641E+00
-1.122667E+02
-1.124634E+02
-4.636625E+00
1.934045E+02
2.099646E+02
1.320747E+02
1.291508E+02
1.349682E+02
8.161399E+01
-1.504168E+02
-1.676808E+00
1.071409E+02
8.733626E+01
1.228311E+02
8.438025E+01
8.441212E+01
1.020405E+02
1.053961E+02
9.105631E+01
9.383229E+01
7.802532E+01
7.798447E+01
8.116352E+01
8.042938E+01
7.483397E+01
7.822138E+01
8.223592E+01
7.894562E+01
7.002607E+01
6.757782E+01
7.403190E+01
6.891288E+01
6.943419E+01
6.688495E+01
6.869113E+01
7.172710E+01
7.143372E+01
7.330262E+01
7.869536E+01
7.899761E+01
8.186941E+01
8.464293E+01
8.421067E+01
8.679018E+01
8.835584E+01
8.880514E+01
8.893111E+01
8.907786E+01
8.891294E+01
8.875042E+01
8.847742E+01
8.834147E+01
8.867783E+01
8.869742E+01
8.880059E+01
8.853692E+01
8.855498E+01
8.880622E+01
8.838337E+01
8.862691E+01
8.891474E+01
8.887199E+01
8.890808E+01
8.883845E+01
8.900718E+01
8.911691E+01
8.917812E+01
8.881313E+01
8.905402E+01
8.914445E+01
8.995258E+01
9.018742E+01
8.949918E+01
8.993961E+01
8.991198E+01
9.020850E+01
9.104466E+01
9.137749E+01
9.103724E+01
9.087203E+01
9.114709E+01
9.139965E+01
9.135804E+01
9.091374E+01
9.157040E+01
9.221321E+01
9.162311E+01
9.183859E+01
9.226139E+01
9.197446E+01
9.132637E+01
9.147055E+01
9.156099E+01
9.187513E+01
9.184052E+01
9.217647E+01
9.172113E+01
9.195353E+01
9.170012E+01
9.156810E+01
9.181670E+01
9.225736E+01
9.215310E+01
9.160608E+01
9.201792E+01
9.159186E+01
9.144854E+01
9.224438E+01
9.189613E+01
9.138579E+01
9.169981E+01
9.151817E+01
9.088243E+01
9.132010E+01
9.121104E+01
9.165241E+01
9.108571E+01
9.093861E+01
9.106336E+01
9.155917E+01
9.117751E+01
9.085943E+01
9.133579E+01
9.107054E+01
9.039325E+01
9.040580E+01
9.032746E+01
9.081473E+01
9.054086E+01
9.069468E+01
9.089828E+01
9.072114E+01
9.035016E+01
9.052290E+01
9.002962E+01
8.976485E+01
8.957995E+01
8.930893E+01
8.943909E+01
8.925553E+01
8.905951E+01
8.902531E+01
8.883348E+01
8.857555E+01
8.855275E+01
8.854293E+01
8.850415E+01
8.851216E+01
8.856908E+01
8.844487E+01
8.882155E+01
8.814213E+01
8.826581E+01
8.815205E+01
8.869481E+01
8.832349E+01
8.857467E+01
8.885364E+01
8.847069E+01
8.836618E+01
8.864566E+01
8.862433E+01
8.778662E+01
8.628618E+01
8.518510E+01
8.403587E+01
8.175004E+01
8.247541E+01
8.093167E+01
7.864453E+01
8.102972E+01
8.014742E+01
8.069353E+01
8.131563E+01
7.707516E+01
7.919885E+01
8.113971E+01
7.656195E+01
8.320844E+01
8.334042E+01
8.608131E+01
8.313479E+01
8.709651E+01
8.610943E+01
9.504427E+01
9.430603E+01
-2.663063E+01
1.117522E+02
1.130581E+02
1.064116E+02
1.016299E+02
9.602387E+01
9.324717E+01
1.027583E+02
1.021444E+02
1.006151E+02
1.563938E+02
1.285777E+02
1.376492E+02
1.291263E+02
1.667958E+02
-4.444186E+02
2.547179E+02
1.364917E+02
1.209389E+02
3.620048E+02
1.139542E+02
1.078697E+02
8.757973E+01
-7.753898E+02
4.749678E+02
-9.563990E+01
1.050370E+02
1.195502E+02
1.045069E+02
9.398531E+01
1.121743E+02
9.317870E+01
1.105279E+02
1.831103E+02
1.906640E+02
1.008921E+02
2.074609E+02
1.872896E+02
8.614190E+01
6.669223E+01
7.766958E+01
8.049844E+01
7.422177E+01
7.824937E+01
7.570744E+01
7.905463E+01
7.074283E+01
6.525811E+01
6.757905E+01
7.073608E+01
7.225612E+01
7.351764E+01
7.479020E+01
7.759256E+01
7.944686E+01
8.161902E+01
8.366357E+01
8.463867E+01
8.619096E+01
8.840514E+01
8.943238E+01
8.925384E+01
8.892456E+01
8.894562E+01
8.839694E+01
8.866523E+01
8.859056E+01
8.823078E+01
8.858472E+01
8.857814E+01
8.824406E+01
8.879428E+01
8.848993E+01
8.867933E+01
8.858410E+01
8.862240E+01
8.862026E+01
8.881953E+01
8.883678E+01
8.894426E+01
8.893508E+01
8.901878E+01
8.874711E+01
8.898179E+01
8.920234E+01
8.980427E+01
9.006661E+01
8.956238E+01
9.023376E+01
9.045549E+01
9.077137E+01
9.118081E+01
9.093169E+01
9.098237E+01
9.088434E+01
9.093933E+01
9.138027E+01
9.122388E+01
9.140289E+01
9.169217E+01
9.217176E+01
9.171667E+01
9.172307E+01
9.234065E+01
9.146694E+01
9.119038E+01
9.166006E+01
9.139061E+01
9.168636E+01
9.179395E+01
9.182503E+01
9.181022E+01
9.130815E+01
9.147106E+01
9.126630E+01
9.165700E+01
9.261483E+01
9.254363E+01
9.167494E+01
9.205210E+01
9.175881E+01
9.161945E+01
9.245308E+01
9.222484E+01
9.143958E+01
9.188851E+01
9.130525E+01
9.073668E+01
9.100032E+01
9.155107E+01
9.179913E+01
9.126437E+01
9.096896E+01
9.123264E+01
9.121397E+01
9.091667E+01
9.066115E+01
9.176328E+01
9.116634E+01
9.072269E+01
9.067756E+01
9.070028E+01
9.082992E+01
9.048690E+01
9.022954E+01
9.124144E+01
9.055266E+01
9.020336E+01
9.054896E+01
9.003094E+01
8.996421E+01
8.986842E+01
8.946683E+01
8.951821E+01
8.929781E+01
8.906687E+01
8.908375E+01
8.877232E+01
8.874315E+01
8.852481E+01
8.851834E+01
8.848885E+01
8.848896E+01
8.839319E+01
8.837197E+01
8.860332E+01
8.848330E+01
8.830231E+01
8.808285E+01
8.808840E+01
8.773670E+01
8.838873E+01
8.916932E+01
8.877367E+01
8.868405E+01
8.889544E+01
8.885081E+01
8.824209E+01
8.600444E+01
8.557139E+01
8.418543E+01
8.263595E+01
8.089338E+01
8.004620E+01
7.854059E+01
8.137918E+01
8.026671E+01
8.011207E+01
7.591317E+01
7.579681E+01
7.357355E+01
7.293268E+01
7.841165E+01
7.974328E+01
8.807153E+01
8.765567E+01
8.826519E+01
8.853572E+01
8.567920E+01
9.404834E+01
9.414704E+01
2.342321E+01
8.790556E+01
9.439998E+01
1.090221E+02
1.006811E+02
8.976468E+01
8.689300E+01
9.051735E+01
1.033590E+02
1.000039E+02
1.445558E+02
1.110545E+02
1.084248E+02
1.075240E+02
1.097813E+02
1.169489E+02
1.074013E+02
1.158325E+02
9.947302E+01
1.015612E+02
1.076028E+02
1.304031E+02
9.334455E+01
9.143801E+01
9.726430E+01
-2.660150E+02
-4.032971E+01
9.572153E+01
1.134221E+02
1.248876E+02
1.110334E+02
1.694052E+02
1.564215E+02
2.434738E+02
-5.481254E+01
1.127266E+02
-3.743184E+02
1.159359E+02
8.328122E+01
7.321071E+01
7.206195E+01
7.616087E+01
7.412591E+01
8.157486E+01
8.428515E+01
7.835806E+01
7.551515E+01
6.562797E+01
6.896741E+01
7.131644E+01
7.277490E+01
6.946099E+01
7.516316E+01
7.627751E+01
7.577655E+01
7.813886E+01
8.282235E+01
8.363679E+01
8.574217E+01
8.751686E+01
8.913300E+01
8.930969E+01
8.896128E+01
8.910771E+01
8.879472E+01
8.904183E+01
8.941397E+01
8.875164E+01
8.867912E+01
8.874479E+01
8.855424E+01
8.885136E+01
8.821957E+01
8.859536E+01
8.892689E+01
8.859259E+01
8.868408E+01
8.875095E+01
8.892587E+01
8.888289E+01
8.896231E+01
8.888680E+01
8.878129E+01
8.912583E+01
8.929926E+01
8.943500E+01
8.958697E+01
9.016163E+01
9.056392E+01
9.055698E+01
9.092376E+01
9.094820E+01
9.098369E+01
9.117092E+01
9.096698E+01
9.058294E+01
9.113593E+01
9.151940E+01
9.150957E+01
9.177602E+01
9.178012E+01
9.186657E+01
9.119589E+01
9.194832E+01
9.145099E+01
9.085515E+01
9.162652E+01
9.168115E+01
9.140041E+01
9.154899E+01
9.172505E+01
9.185810E+01
9.101619E+01
9.112511E+01
9.118474E+01
9.189045E+01
9.232584E+01
9.282052E+01
9.230328E+01
9.178828E+01
9.147157E+01
9.139231E+01
9.281854E+01
9.218623E+01
9.168262E+01
9.189423E+01
9.150358E+01
9.096895E+01
9.074655E+01
9.149337E+01
9.175281E+01
9.127078E+01
9.110127E+01
9.132992E+01
9.092973E+01
9.074613E+01
9.085623E+01
9.211555E+01
9.160592E+01
9.065138E+01
9.059196E+01
9.063113E+01
9.061916E+01
9.060459E+01
9.020978E+01
9.127684E+01
9.044909E+01
8.994445E+01
9.024392E+01
8.998807E+01
8.983565E+01
9.000291E+01
8.951204E+01
8.927720E+01
8.906390E+01
8.897852E+01
8.917534E+01
8.886444E+01
8.870607E+01
8.850386E+01
8.865561E+01
8.854321E+01
8.870672E+01
8.870348E+01
8.857458E+01
8.852377E+01
8.858604E+01
8.864221E+01
8.898649E+01
8.890822E+01
8.799261E+01
8.829184E+01
8.926852E+01
8.900562E+01
8.975233E+01
8.843355E+01
8.869158E+01
8.839897E+01
8.652002E+01
8.583661E+01
8.425272E+01
8.169974E+01
8.010848E+01
7.846953E+01
7.703466E+01
7.757152E+01
7.889179E+01
7.726603E+01
7.593088E+01
8.103445E+01
7.651232E+01
7.427337E+01
7.799100E+01
8.272415E+01
7.633643E+01
8.282557E+01
9.265336E+01
8.044055E+01
8.467340E+01
8.204519E+01
9.703906E+01
7.643766E+01
1.062007E+02
1.063620E+02
1.116801E+02
1.076272E+02
9.564923E+01
1.037571E+02
9.856314E+01
1.002758E+02
1.139447E+02
1.484969E+02
1.472367E+02
7.045654E+00
1.130880E+02
1.397582E+02
1.235247E+02
1.011155E+02
9.223508E+01
1.154261E+02
1.004567E+02
1.015244E+02
1.279611E+02
1.949851E+02
2.151998E+02
2.849471E+03
-4.954690E+02
4.579999E+01
7.611392E+01
-3.959238E+03
1.318530E+03
4.041239E+02
1.691018E+02
1.538822E+02
2.033682E+00
7.555621E+01
6.151319E+01
9.447377E+01
1.005098E+02
8.764365E+01
8.836824E+01
7.331532E+01
6.384415E+01
6.644094E+01
8.038998E+01
7.810758E+01
7.625978E+01
6.967077E+01
6.941498E+01
6.826920E+01
6.881859E+01
6.956441E+01
6.733394E+01
7.165196E+01
7.376305E+01
7.758588E+01
8.076960E+01
8.255691E+01
8.507703E+01
8.634471E+01
8.760584E+01
8.842094E+01
8.910102E+01
8.862260E+01
8.876189E+01
8.879782E+01
8.877300E+01
8.886135E+01
8.893291E+01
8.876226E+01
8.855039E+01
8.836524E+01
8.860822E+01
8.894502E+01
8.875068E+01
8.875590E+01
8.856708E+01
8.875660E+01
8.870102E+01
8.886485E+01
8.896340E+01
8.879145E+01
8.898652E+01
8.910583E+01
8.891613E+01
8.938757E+01
8.931902E+01
8.936549E+01
9.022423E+01
9.046908E+01
9.024071E+01
9.093733E+01
9.085102E+01
9.070462E+01
9.100480E+01
9.091316E+01
9.017820E+01
9.084030E+01
9.184579E+01
9.141515E+01
9.185666E+01
9.198982E+01
9.219006E+01
9.124017E+01
9.213538E+01
9.158173E+01
9.132932E+01
9.184319E+01
9.184630E+01
9.190788E+01
9.185881E+01
9.186992E+01
9.158662E+01
9.128317E+01
9.137914E+01
9.121529E+01
9.192265E+01
9.207306E+01
9.256735E+01
9.230440E+01
9.236295E+01
9.176071E+01
9.129846E+01
9.234676E+01
9.228597E+01
9.129765E+01
9.182639E+01
9.194173E+01
9.131038E+01
9.093915E+01
9.180240E+01
9.173050E+01
9.131504E+01
9.080606E+01
9.106426E+01
9.072791E+01
9.080789E+01
9.080943E+01
9.146725E+01
9.139696E+01
9.060986E+01
9.055232E+01
9.069605E+01
9.062569E+01
9.074946E+01
9.015290E+01
9.089180E+01
9.052023E+01
9.026535E+01
9.009885E+01
8.974496E+01
8.961316E+01
8.986780E+01
8.901230E+01
8.896084E+01
8.915252E+01
8.886955E+01
8.910327E+01
8.911185E+01
8.879418E+01
8.845464E+01
8.861387E+01
8.858206E+01
8.839316E+01
8.876656E+01
8.832894E+01
8.872689E+01
8.873608E+01
8.905005E+01
8.880548E+01
8.845018E+01
8.831343E+01
8.844233E+01
8.855344E+01
8.855386E+01
8.892215E+01
8.829814E+01
8.822454E+01
8.731701E+01
8.634983E+01
8.499803E+01
8.421982E+01
7.930640E+01
8.117224E+01
7.835889E+01
7.863521E+01
7.910498E+01
7.743354E+01
7.819879E+01
7.955580E+01
7.809824E+01
7.618389E+01
7.970128E+01
8.072479E+01
7.875345E+01
7.845578E+01
7.934659E+01
8.457822E+01
8.468114E+01
8.531454E+01
8.367366E+01
8.698787E+01
1.086357E+02
9.931711E+01
1.049129E+02
9.398591E+01
1.122239E+02
8.218397E+01
1.075668E+02
9.751716E+01
1.147408E+02
1.348631E+02
1.091731E+02
1.062026E+02
1.207797E+02
9.980803E+01
5.117335E+01
-8.781465E+01
1.048834E+02
7.012718E+01
2.184639E+01
1.314609E+02
1.477020E+02
1.452942E+01
2.301647E+01
1.159976E+02
1.677335E+02
4.365472E+01
4.303930E+01
6.807099E+01
8.476169E+01
3.468140E+01
8.385292E+01
7.572830E+01
7.007409E+01
-1.109378E+01
5.358578E+01
-1.428730E+02
1.147989E+02
1.036011E+02
8.460825E+01
1.059937E+02
9.350610E+01
8.429083E+01
8.070249E+01
7.786206E+01
7.901900E+01
7.328572E+01
6.977839E+01
7.274051E+01
6.471906E+01
6.822439E+01
6.946003E+01
6.880539E+01
7.282209E+01
7.583077E+01
7.974975E+01
8.201375E+01
8.039791E+01
8.492593E+01
8.574475E+01
8.561347E+01
8.810747E+01
8.777067E+01
8.894619E+01
8.837099E+01
8.830212E+01
8.880204E+01
8.906687E+01
8.858386E+01
8.879461E+01
8.853874E+01
8.824470E+01
8.859674E+01
8.871989E+01
8.859561E+01
8.876358E+01
8.875414E+01
8.869680E+01
8.858491E+01
8.872981E+01
8.894007E+01
8.893140E+01
8.870919E+01
8.918803E+01
8.884623E+01
8.924462E+01
8.940105E+01
8.962371E+01
9.035791E+01
9.057261E+01
9.001038E+01
9.063240E+01
9.071526E+01
9.077043E+01
9.114078E+01
9.090508E+01
9.040204E+01
9.068081E+01
9.145045E+01
9.205449E+01
9.180488E+01
9.182756E+01
9.211933E+01
9.148881E+01
9.191038E+01
9.162051E+01
9.206529E+01
9.208337E+01
9.164520E+01
9.168596E+01
9.164644E+01
9.204836E+01
9.178156E+01
9.188289E+01
9.171063E+01
9.135361E+01
9.177233E+01
9.253112E+01
9.279151E+01
9.268066E+01
9.205702E+01
9.208919E+01
9.156159E+01
9.169639E+01
9.192198E+01
9.196006E+01
9.189641E+01
9.184536E+01
9.129761E+01
9.116061E+01
9.201141E+01
9.200504E+01
9.134301E+01
9.058405E+01
9.124287E+01
9.123455E+01
9.103925E+01
9.102571E+01
9.121520E+01
9.106153E+01
9.085777E+01
9.050999E+01
9.100721E+01
9.100663E+01
9.064010E+01
9.016063E+01
9.051454E+01
9.031809E+01
9.041380E+01
9.002186E+01
8.971027E+01
8.946384E+01
8.976296E+01
8.924860E+01
8.931613E+01
8.917472E+01
8.900476E+01
8.900848E+01
8.907961E+01
8.913456E+01
8.835198E+01
8.880230E+01
8.862271E+01
8.852992E+01
8.828810E+01
8.818929E+01
8.859523E+01
8.822926E+01
8.851947E+01
8.853603E+01
8.827442E+01
8.821243E+01
8.826346E+01
8.887968E+01
8.910253E+01
8.859129E+01
8.849944E+01
8.813695E+01
8.670899E+01
8.590935E+01
8.511004E+01
8.331118E+01
7.988969E+01
8.007949E+01
7.944529E+01
7.675875E+01
7.946079E+01
8.056512E+01
8.025753E+01
8.055049E+01
7.519938E+01
7.523570E+01
7.502238E+01
8.229141E+01
8.438560E+01
8.660560E+01
8.553191E+01
8.659863E+01
8.505287E+01
8.668767E+01
8.533435E+01
8.881965E+01
9.833166E+01
8.606172E+01
9.864795E+01
1.120392E+02
1.110187E+02
9.991567E+01
9.167600E+01
8.419723E+01
9.047848E+01
1.012592E+02
1.087466E+02
1.023670E+02
7.864955E+01
1.218532E+02
6.232204E+01
7.740316E+02
6.524910E+01
4.911651E+01
-1.940012E+02
3.787368E+01
1.059558E+02
5.442112E+01
-6.738034E+01
1.200185E+02
5.596934E+00
3.691072E+01
6.476959E+01
7.208021E+01
7.364169E+01
6.906454E+01
6.428712E+01
1.392062E+03
2.182314E+01
3.932476E+01
7.218825E+01
2.084286E+02
2.051466E+03
1.025423E+02
7.755227E+01
1.351742E+02
1.056990E+02
9.122557E+01
8.136785E+01
8.926379E+01
7.831221E+01
7.509235E+01
7.742595E+01
7.010982E+01
7.083913E+01
7.235738E+01
7.172905E+01
7.195360E+01
7.368493E+01
7.594018E+01
7.771762E+01
7.917854E+01
8.046336E+01
8.404533E+01
8.509918E+01
8.647552E+01
8.720901E+01
8.718952E+01
8.842215E+01
8.836471E+01
8.889365E+01
8.830755E+01
8.851893E+01
8.902923E+01
8.885262E+01
8.878375E+01
8.807375E+01
8.814541E+01
8.856026E+01
8.848165E+01
8.864712E+01
8.840721E+01
8.873333E+01
8.853442E+01
8.856877E+01
8.903197E+01
8.930462E+01
8.919137E+01
8.907853E+01
8.898686E+01
8.951991E+01
8.985844E+01
9.022486E+01
9.051090E+01
9.004198E+01
9.023850E+01
9.010836E+01
9.056400E+01
9.079874E+01
9.064991E+01
9.080635E+01
9.047470E+01
9.097387E+01
9.181452E+01
9.231856E+01
9.160169E+01
9.156180E+01
9.187761E+01
9.162990E+01
9.203098E+01
9.210519E+01
9.179032E+01
9.179482E+01
9.170432E+01
9.156839E+01
9.200985E+01
9.179457E+01
9.191022E+01
9.193330E+01
9.183497E+01
9.145446E+01
9.164892E+01
9.247616E+01
9.240853E+01
9.244213E+01
9.231711E+01
9.227978E+01
9.217483E+01
9.164663E+01
9.198356E+01
9.136551E+01
9.169389E+01
9.136037E+01
9.129429E+01
9.143650E+01
9.204376E+01
9.147009E+01
9.101975E+01
9.066735E+01
9.158077E+01
9.125326E+01
9.062652E+01
9.099266E+01
9.114631E+01
9.102804E+01
9.080144E+01
9.037944E+01
9.080459E+01
9.087191E+01
9.057320E+01
9.008650E+01
9.032715E+01
9.022986E+01
9.032645E+01
8.996284E+01
8.965531E+01
8.963773E+01
8.981108E+01
8.935609E+01
8.908233E+01
8.886687E+01
8.896043E+01
8.894014E+01
8.891159E+01
8.907783E+01
8.876920E+01
8.871407E+01
8.847511E+01
8.830658E+01
8.827781E+01
8.825746E+01
8.843200E+01
8.845924E+01
8.821333E+01
8.871056E+01
8.868367E+01
8.863668E+01
8.826024E+01
8.864706E+01
8.837074E+01
8.818405E+01
8.867407E+01
8.754833E+01
8.655469E+01
8.553786E+01
8.485372E+01
8.302105E+01
8.142069E+01
8.058373E+01
7.858033E+01
7.602422E+01
7.731270E+01
7.422250E+01
7.738032E+01
7.608914E+01
7.363201E+01
7.357332E+01
7.281803E+01
7.826025E+01
8.145410E+01
8.098619E+01
8.201324E+01
8.472614E+01
8.574580E+01
8.490585E+01
8.059149E+01
8.847326E+01
8.714964E+01
9.030625E+01
1.046513E+02
9.513973E+01
9.103111E+01
1.304235E+02
1.274619E+02
1.271439E+02
1.255875E+02
1.971070E+02
1.349578E+02
1.312878E+02
8.487040E+01
1.028793E+02
1.197605E+02
1.146455E+02
-8.337521E+00
2.657545E+01
4.494760E+01
6.286878E+01
1.936093E+02
1.138152E+02
4.592909E+01
2.128827E+01
1.978313E+01
9.179252E+01
2.953893E+01
-4.263929E+01
3.730129E+01
-5.480624E+02
1.059791E+01
7.524131E+01
-9.525097E+03
3.951324E+01
1.134475E+01
-4.955550E+02
-1.168784E+01
1.225226E+02
1.024775E+02
7.577289E+01
7.132512E+01
7.156070E+01
7.116955E+01
7.078027E+01
7.046188E+01
7.485679E+01
7.812134E+01
7.076945E+01
7.080904E+01
6.913833E+01
6.951526E+01
7.051308E+01
7.273253E+01
7.506958E+01
7.619482E+01
7.901989E+01
8.031213E+01
8.357253E+01
8.415450E+01
8.670351E+01
8.703582E+01
8.786911E+01
8.896933E+01
8.872751E+01
8.918034E+01
8.872568E+01
8.872020E+01
8.904481E+01
8.877321E+01
8.832683E+01
8.852415E+01
8.845397E+01
8.867291E+01
8.851930E+01
8.854404E+01
8.869116E+01
8.881100E+01
8.856827E+01
8.858823E+01
8.897306E+01
8.917691E+01
8.879509E+01
8.885794E+01
8.909417E+01
8.944357E+01
8.988626E+01
9.023903E+01
9.027724E+01
8.985334E+01
9.060232E+01
8.999347E+01
9.072298E+01
9.087426E+01
9.058630E+01
9.064363E+01
9.018733E+01
9.053676E+01
9.184029E+01
9.222436E+01
9.115485E+01
9.122515E+01
9.153395E+01
9.161313E+01
9.216105E+01
9.236819E+01
9.173777E+01
9.179753E+01
9.169937E+01
9.149967E+01
9.185536E+01
9.181340E+01
9.165761E+01
9.212736E+01
9.172814E+01
9.122802E+01
9.191057E+01
9.276751E+01
9.233826E+01
9.199342E+01
9.222235E+01
9.234665E+01
9.246501E+01
9.190974E+01
9.144939E+01
9.153942E+01
9.172974E+01
9.122569E+01
9.170188E+01
9.128157E+01
9.165616E+01
9.159611E+01
9.123581E+01
9.080686E+01
9.145165E+01
9.137460E+01
9.082378E+01
9.060365E+01
9.110785E+01
9.118172E+01
9.082430E+01
9.044382E+01
9.073471E+01
9.099333E+01
9.054648E+01
8.994952E+01
8.977661E+01
8.987514E+01
9.019342E+01
8.978199E+01
8.955540E+01
8.986415E+01
8.972529E+01
8.940911E+01
8.909376E+01
8.909444E+01
8.873747E+01
8.891597E+01
8.893729E+01
8.899119E+01
8.885162E+01
8.851980E+01
8.842414E+01
8.864791E+01
8.842818E+01
8.857003E+01
8.853336E+01
8.869951E+01
8.841795E+01
8.795823E+01
8.819069E+01
8.856101E+01
8.859497E+01
8.865570E+01
8.889684E+01
8.878666E+01
8.856355E+01
8.811781E+01
8.736054E+01
8.602460E+01
8.417071E+01
8.342036E+01
8.167444E+01
8.175711E+01
7.823960E+01
7.686579E+01
7.678363E+01
7.540361E+01
7.691197E+01
7.593145E+01
7.620000E+01
7.297844E+01
8.259609E+01
7.861320E+01
8.131050E+01
7.436567E+01
8.036189E+01
8.090763E+01
8.654770E+01
7.736012E+01
8.099727E+01
8.480203E+01
8.302807E+01
8.873086E+01
8.979819E+01
8.360694E+01
8.525244E+01
1.181429E+02
9.345813E+01
7.750641E+01
1.023448E+02
9.850268E+01
8.482859E+01
9.846692E+01
4.403384E+02
1.102805E+02
8.709334E+01
1.039674E+02
1.190424E+02
-2.126140E+00
3.025872E+02
2.765887E+01
1.003028E+02
-1.346793E+02
-1.325626E+02
-2.657504E+01
4.114357E+01
6.061778E+01
1.705463E+01
4.140801E+01
7.661737E+01
8.024394E+01
6.090198E+01
7.540674E+02
1.507432E+02
6.597990E+01
9.067263E+01
-1.861043E+01
2.727011E+01
1.091672E+02
1.058575E+02
8.025777E+01
7.852616E+01
8.433615E+01
8.104037E+01
6.955930E+01
7.307653E+01
7.449288E+01
8.034524E+01
7.151026E+01
6.606854E+01
6.698557E+01
6.609510E+01
6.697924E+01
7.168854E+01
7.480466E+01
7.611360E+01
7.911850E+01
8.043607E+01
8.300732E+01
8.422197E+01
8.676477E+01
8.682850E+01
8.734152E+01
8.812381E+01
8.910314E+01
8.862051E+01
8.867325E+01
8.893517E+01
8.866343E+01
8.881154E+01
8.870145E+01
8.861140E+01
8.835706E+01
8.822294E+01
8.849288E+01
8.858351E+01
8.902339E+01
8.856419E+01
8.865122E+01
8.891531E+01
8.887156E+01
8.880936E+01
8.876297E+01
8.889897E+01
8.895879E+01
8.938981E+01
8.983977E+01
9.020573E+01
9.014002E+01
9.026273E+01
9.044779E+01
9.019759E+01
9.071285E+01
9.088454E+01
9.082875E+01
9.047944E+01
9.017062E+01
9.086107E+01
9.160981E+01
9.209870E+01
9.138034E+01
9.128581E+01
9.147141E+01
9.137243E+01
9.167645E+01
9.156375E+01
9.167334E+01
9.166482E+01
9.186235E+01
9.157689E+01
9.215514E+01
9.222350E+01
9.199960E+01
9.201256E+01
9.160447E+01
9.143803E+01
9.209592E+01
9.276894E+01
9.235484E+01
9.187832E+01
9.191426E+01
9.197153E+01
9.202760E+01
9.181061E+01
9.137581E+01
9.135943E+01
9.166728E+01
9.126573E+01
9.147187E+01
9.163883E+01
9.160168E+01
9.159989E+01
9.126995E+01
9.122661E+01
9.103447E+01
9.110710E+01
9.079400E+01
9.053447E+01
9.124451E+01
9.152805E+01
9.071827E+01
9.075421E+01
9.101033E+01
9.096968E+01
9.080917E+01
9.023567E+01
8.976935E+01
9.004647E+01
9.060110E+01
8.993010E+01
8.968362E+01
8.976429E+01
8.940582E+01
8.945491E+01
8.914052E+01
8.922528E+01
8.876338E+01
8.888652E+01
8.882584E+01
8.870873E+01
8.853562E+01
8.853361E+01
8.857568E+01
8.866694E+01
8.819160E+01
8.831797E+01
8.839545E+01
8.865794E+01
8.849972E+01
8.860722E+01
8.841860E+01
8.838516E+01
8.829323E+01
8.851279E+01
8.849121E+01
8.867868E+01
8.897934E+01
8.950599E+01
8.824684E+01
8.653449E+01
8.556363E+01
8.490027E+01
8.282137E+01
8.142436E+01
7.983946E+01
7.656147E+01
7.649186E+01
7.784874E+01
8.029237E+01
7.885332E+01
7.565548E+01
7.298587E+01
7.898585E+01
7.455955E+01
7.791754E+01
8.043383E+01
8.264957E+01
8.125963E+01
7.977471E+01
8.185555E+01
8.257992E+01
8.229841E+01
8.188378E+01
9.771448E+01
1.007372E+02
9.259160E+01
9.030577E+01
1.131993E+02
1.291882E+02
1.139317E+02
9.673270E+01
8.189336E+01
1.005721E+02
8.188855E+01
9.483248E+01
7.508507E+01
8.510033E+01
9.545806E+01
7.876493E+01
-3.986306E+02
1.045606E+02
8.152895E+01
6.794512E+01
7.826555E+01
1.019567E+02
6.556703E+01
-3.907855E+01
-1.723611E+02
-2.298728E+00
6.040661E+01
6.584777E+01
9.215226E+01
2.174412E+02
3.079320E+02
2.781159E+02
1.150102E+02
7.607238E+01
-1.671389E+01
7.965451E+01
6.032996E+01
1.284449E+02
9.969407E+01
8.809767E+01
9.454332E+01
9.111451E+01
7.584832E+01
7.679222E+01
7.227186E+01
7.285627E+01
7.292191E+01
6.815196E+01
7.012038E+01
6.647506E+01
7.057035E+01
7.134804E+01
7.269436E+01
7.575432E+01
7.866368E+01
8.067928E+01
8.271807E+01
8.510139E+01
8.735443E+01
8.656385E+01
8.768788E+01
8.871183E+01
8.883374E+01
8.807918E+01
8.861365E+01
8.852726E+01
8.807954E+01
8.853339E+01
8.846599E+01
8.837226E+01
8.838803E+01
8.843557E+01
8.841299E+01
8.854692E+01
8.849974E+01
8.865965E+01
8.878540E+01
8.888327E+01
8.906828E+01
8.892447E+01
8.895593E+01
8.897909E+01
8.922389E+01
8.950885E+01
8.960060E+01
8.963479E+01
9.017518E+01
9.014223E+01
9.026760E+01
9.016029E+01
9.081922E+01
9.079052E+01
9.040868E+01
9.021722E+01
8.997523E+01
9.104685E+01
9.114064E+01
9.197875E+01
9.176814E+01
9.154566E+01
9.144740E+01
9.150794E+01
9.127442E+01
9.118098E+01
9.166254E+01
9.183713E+01
9.253365E+01
9.134348E+01
9.229431E+01
9.237902E+01
9.226971E+01
9.200050E+01
9.132709E+01
9.139414E+01
9.183941E+01
9.248364E+01
9.171967E+01
9.183553E+01
9.218139E+01
9.191913E+01
9.215404E+01
9.173690E+01
9.185454E+01
9.093353E+01
9.147623E+01
9.132833E+01
9.181004E+01
9.173843E+01
9.169572E+01
9.163285E+01
9.143050E+01
9.130005E+01
9.101427E+01
9.122218E+01
9.090613E+01
9.070716E+01
9.130745E+01
9.169414E+01
9.058589E+01
9.104532E+01
9.103569E+01
9.072048E+01
9.085004E+01
9.042902E+01
9.006729E+01
9.020656E+01
9.064038E+01
9.008609E+01
8.984625E+01
9.001481E+01
8.960159E+01
8.920497E+01
8.907479E+01
8.933822E+01
8.904584E+01
8.902501E+01
8.910491E+01
8.889136E+01
8.850988E+01
8.871851E+01
8.861621E+01
8.859285E+01
8.862485E+01
8.831411E+01
8.831485E+01
8.850417E+01
8.840639E+01
8.873266E+01
8.844662E+01
8.871812E+01
8.876876E+01
8.886959E+01
8.850281E+01
8.922236E+01
8.899142E+01
8.875966E+01
8.736499E+01
8.632497E+01
8.452405E+01
8.351368E+01
8.179470E+01
8.097520E+01
8.049338E+01
7.772245E+01
7.585972E+01
7.678171E+01
8.050433E+01
8.120434E+01
7.873226E+01
7.391162E+01
7.767156E+01
7.898066E+01
8.261429E+01
7.783997E+01
8.305591E+01
7.700219E+01
8.526759E+01
8.072411E+01
9.079646E+01
7.919015E+01
8.264120E+01
7.928497E+01
9.363468E+01
9.564657E+01
9.615572E+01
1.317066E+02
9.778540E+01
8.143938E+01
1.014491E+02
1.204406E+02
2.324524E+02
1.102672E+02
9.365774E+01
6.395705E+01
1.233408E+02
1.004581E+02
1.124382E+02
9.229251E+01
7.361949E+01
7.902803E+01
7.244563E+01
9.841425E+01
1.884818E+01
9.510074E+01
6.537947E+01
5.123752E+01
3.425286E+01
1.076332E+02
6.561397E+01
2.207799E+01
-1.411846E+02
-1.735097E+02
-2.347627E+03
-4.620908E+03
5.001891E+02
-9.466539E+03
1.797819E+02
8.287708E+01
9.426174E+01
6.793299E+01
8.167251E+01
7.839257E+01
8.518574E+01
6.306855E+01
6.896986E+01
6.587990E+01
6.929163E+01
7.417111E+01
7.190075E+01
6.884622E+01
6.980418E+01
7.156539E+01
6.820129E+01
7.142678E+01
7.811010E+01
7.971312E+01
8.030198E+01
8.191143E+01
8.662367E+01
8.808811E+01
8.709834E+01
8.737173E+01
8.825757E+01
8.844999E+01
8.861918E+01
8.834063E+01
8.836638E+01
8.822461E+01
8.833973E+01
8.857460E+01
8.854602E+01
8.827806E+01
8.859804E+01
8.858311E+01
8.880633E+01
8.847171E+01
8.862408E+01
8.879206E+01
8.904764E+01
8.901968E+01
8.899472E+01
8.907440E+01
8.895064E+01
8.914674E+01
8.951864E+01
8.980750E+01
8.915678E+01
8.999462E+01
8.993690E+01
9.020305E+01
9.049625E+01
9.093142E+01
9.098483E+01
9.030098E+01
9.063037E+01
9.032004E+01
9.115714E+01
9.125923E+01
9.137158E+01
9.167013E+01
9.172333E+01
9.134376E+01
9.141984E+01
9.181581E+01
9.173364E+01
9.155390E+01
9.164189E+01
9.184380E+01
9.110557E+01
9.159206E+01
9.239834E+01
9.211226E+01
9.151829E+01
9.137444E+01
9.137940E+01
9.203412E+01
9.243643E+01
9.174724E+01
9.174373E+01
9.206648E+01
9.239689E+01
9.235637E+01
9.198117E+01
9.198153E+01
9.109702E+01
9.156826E+01
9.201961E+01
9.209756E+01
9.195438E+01
9.179636E+01
9.181013E+01
9.164640E+01
9.079762E+01
9.044221E+01
9.114163E+01
9.098786E+01
9.095413E+01
9.153891E+01
9.141414E+01
9.068734E+01
9.071629E+01
9.073600E+01
9.109449E+01
9.057211E+01
9.050256E+01
9.024005E+01
9.006916E+01
9.019229E+01
8.988750E+01
8.979355E+01
8.990392E+01
8.941933E+01
8.935292E+01
8.902455E+01
8.907086E+01
8.876493E+01
8.910584E+01
8.894180E+01
8.903703E+01
8.869796E+01
8.857731E+01
8.838718E+01
8.845052E+01
8.838116E+01
8.814890E+01
8.822828E+01
8.863611E+01
8.841033E+01
8.860108E+01
8.872341E+01
8.816629E+01
8.785528E+01
8.812833E+01
8.820356E+01
8.870680E+01
8.906770E+01
8.854508E+01
8.660008E+01
8.609444E+01
8.375187E+01
8.242678E+01
7.986195E+01
7.973700E+01
7.852700E+01
7.733524E+01
7.465913E+01
7.738741E+01
7.566976E+01
7.628643E+01
7.672491E+01
8.165979E+01
8.229064E+01
7.541273E+01
7.800191E+01
7.312679E+01
8.382119E+01
8.144146E+01
8.420154E+01
7.790982E+01
8.877727E+01
8.820349E+01
1.042944E+02
9.277277E+01
8.910787E+01
9.131811E+01
9.701332E+01
9.734656E+01
8.028527E+01
9.990521E+01
1.047320E+02
1.020880E+02
-8.930227E+02
1.067928E+02
9.482218E+01
6.909396E+01
9.568599E+01
1.076830E+02
6.180592E+01
6.180267E+01
1.429174E+01
7.741838E+01
9.284065E+01
5.204644E+01
8.813327E+01
1.460708E+01
3.893298E+01
4.596293E+01
5.627013E+01
1.030597E+02
3.729711E+01
-6.253062E+01
8.200943E+01
-2.054695E+02
2.421198E+02
2.633835E+01
1.072695E+02
-4.050975E+03
9.203896E+01
8.611542E+01
8.415294E+01
8.130299E+01
7.671623E+01
8.514169E+01
8.129062E+01
6.050329E+01
6.562209E+01
6.312527E+01
6.928186E+01
7.202606E+01
6.651506E+01
6.540893E+01
6.583215E+01
6.899805E+01
6.973794E+01
7.154760E+01
7.556203E+01
7.859052E+01
8.151213E+01
8.277635E+01
8.614060E+01
8.787883E+01
8.830535E+01
8.822481E+01
8.845906E+01
8.871900E+01
8.865924E+01
8.854549E+01
8.892750E+01
8.884553E+01
8.868870E+01
8.850427E+01
8.808991E+01
8.854311E+01
8.862263E+01
8.863936E+01
8.870059E+01
8.870784E+01
8.818732E+01
8.869581E+01
8.919764E+01
8.892877E+01
8.910716E+01
8.913547E+01
8.897925E+01
8.921044E+01
8.959186E+01
8.987841E+01
8.956549E+01
9.010757E+01
9.060950E+01
9.064171E+01
9.019544E+01
9.056024E+01
9.084080E+01
9.064296E+01
9.067259E+01
9.060135E+01
9.166481E+01
9.158927E+01
9.147017E+01
9.171008E+01
9.172246E+01
9.140168E+01
9.119799E+01
9.171788E+01
9.198888E+01
9.209128E+01
9.188900E+01
9.137928E+01
9.108269E+01
9.180075E+01
9.211305E+01
9.238285E+01
9.167723E+01
9.136572E+01
9.126894E+01
9.204768E+01
9.209550E+01
9.182108E+01
9.195356E+01
9.146293E+01
9.214737E+01
9.259214E+01
9.197250E+01
9.181057E+01
9.105636E+01
9.167872E+01
9.178704E+01
9.234441E+01
9.182601E+01
9.186154E+01
9.199453E+01
9.182969E+01
9.065739E+01
9.049056E+01
9.114932E+01
9.136175E+01
9.104069E+01
9.132622E+01
9.102318E+01
9.070237E+01
9.048404E+01
9.061265E+01
9.100025E+01
9.070168E+01
9.012340E+01
8.986410E+01
8.956118E+01
8.992237E+01
8.953122E+01
8.953675E+01
8.966597E+01
8.946508E+01
8.941602E+01
8.888820E+01
8.937513E+01
8.872426E+01
8.886838E+01
8.866363E+01
8.876230E+01
8.853585E+01
8.855289E+01
8.835129E+01
8.843722E+01
8.832091E+01
8.861567E+01
8.837551E+01
8.840982E+01
8.828766E+01
8.797066E+01
8.801520E+01
8.794085E+01
8.812208E+01
8.825649E+01
8.796316E+01
8.870710E+01
8.810174E+01
8.772410E+01
8.682225E+01
8.567086E+01
8.397599E+01
8.237772E+01
8.049652E+01
7.755584E+01
7.692740E+01
7.576592E+01
7.641958E+01
7.727088E+01
7.733362E+01
7.745580E+01
7.816711E+01
8.209688E+01
7.975678E+01
7.930685E+01
7.754434E+01
7.693823E+01
8.917682E+01
6.880398E+01
8.458759E+01
8.774851E+01
9.344025E+01
8.955438E+01
9.376690E+01
9.685812E+01
1.060111E+02
9.089664E+01
9.619257E+01
1.247243E+02
1.259605E+02
1.353045E+02
9.660443E+01
8.474429E+01
1.211510E+02
1.362355E+02
1.166576E+02
1.045168E+02
1.210280E+02
1.348520E+02
5.433573E+01
2.750784E+01
5.587175E+01
2.082243E+01
-1.281566E+03
7.967291E+01
3.005544E+02
2.264835E+01
2.883182E+01
5.264736E+01
4.209073E+01
4.868840E+01
4.620923E+01
3.220823E+00
2.014385E+02
-2.806372E+01
8.012554E+02
2.127826E+01
4.330777E+02
2.475941E+02
7.686070E+01
9.894783E+01
1.146060E+02
1.183819E+02
7.405173E+01
7.894532E+01
7.769134E+01
8.046106E+01
5.464119E+01
5.829916E+01
6.336881E+01
6.451787E+01
6.153316E+01
6.403561E+01
6.829390E+01
6.831359E+01
7.274070E+01
7.308208E+01
7.439666E+01
7.788289E+01
7.930318E+01
8.436416E+01
8.646779E+01
8.800499E+01
8.862418E+01
8.849984E+01
8.880229E+01
8.870933E+01
8.872836E+01
8.858241E+01
8.842977E+01
8.855842E+01
8.860248E+01
8.846780E+01
8.838591E+01
8.826760E+01
8.862006E+01
8.849551E+01
8.856154E+01
8.871173E+01
8.862289E+01
8.850406E+01
8.871253E+01
8.890632E+01
8.904831E+01
8.910420E+01
8.910322E+01
8.886615E+01
8.917262E+01
8.989082E+01
8.960950E+01
9.053437E+01
9.075908E+01
9.052627E+01
9.026595E+01
9.030739E+01
9.062578E+01
9.067847E+01
9.054972E+01
9.062893E+01
9.161284E+01
9.179159E+01
9.134640E+01
9.136473E+01
9.195631E+01
9.135969E+01
9.119215E+01
9.159559E+01
9.168306E+01
9.214277E+01
9.220660E+01
9.170640E+01
9.123047E+01
9.177862E+01
9.194876E+01
9.186681E+01
9.163895E+01
9.148869E+01
9.134005E+01
9.235233E+01
9.253332E+01
9.169097E+01
9.184116E+01
9.154297E+01
9.234766E+01
9.240874E+01
9.200921E+01
9.158187E+01
9.105304E+01
9.192623E+01
9.162914E+01
9.188198E+01
9.170957E+01
9.198944E+01
9.194353E+01
9.177820E+01
9.058657E+01
9.064405E+01
9.120385E+01
9.137538E+01
9.115293E+01
9.100084E+01
9.092970E+01
9.060380E+01
9.053726E+01
9.056900E+01
9.137380E+01
9.042144E+01
9.021496E+01
9.017207E+01
9.014273E+01
8.985364E+01
8.947551E+01
8.948652E+01
8.962523E+01
8.945797E+01
8.895258E+01
8.910975E+01
8.952203E+01
8.889935E+01
8.900237E+01
8.866183E+01
8.873794E+01
8.873297E+01
8.850566E+01
8.875895E+01
8.858767E+01
8.852383E+01
8.834484E+01
8.856077E+01
8.834608E+01
8.832656E+01
8.804887E+01
8.771846E+01
8.798411E+01
8.790458E+01
8.795184E+01
8.849936E+01
8.959918E+01
8.814837E+01
8.819057E+01
8.751531E+01
8.635665E+01
8.506324E+01
8.219374E+01
8.070736E+01
7.873719E+01
7.770237E+01
7.466540E+01
7.571014E+01
7.836602E+01
7.852202E+01
7.373801E+01
7.885449E+01
7.441088E+01
7.237515E+01
7.944641E+01
7.928833E+01
7.937024E+01
7.907921E+01
6.708901E+01
8.217738E+01
7.832122E+01
9.368088E+01
8.738552E+01
8.557824E+01
8.568271E+01
1.001152E+02
9.192737E+01
9.191326E+01
1.081155E+02
1.264475E+02
4.908340E+02
9.400626E+01
7.311659E+01
5.953380E+01
5.217904E+01
1.025014E+03
7.688079E+02
-1.430038E+02
-7.703973E+00
4.991526E+01
6.009637E+01
7.813322E+01
5.954211E+01
2.560216E+02
5.147632E+01
3.410558E+02
-6.215387E-01
-2.697474E+01
1.580481E+01
2.109500E+01
2.462757E+01
5.120469E+01
4.950531E+01
8.906015E+01
-1.294993E+02
2.554212E+02
5.729664E+01
5.758866E+01
-7.854009E+00
8.042596E+01
9.171736E+01
1.490356E+02
-7.543639E+01
9.429934E+01
5.771442E+01
7.178089E+01
6.747591E+01
6.236439E+01
6.553159E+01
6.291350E+01
6.906295E+01
6.472133E+01
6.517046E+01
6.583099E+01
6.644304E+01
7.037550E+01
7.330008E+01
7.341878E+01
7.839162E+01
8.016767E+01
8.404991E+01
8.592331E+01
8.707637E+01
8.829431E+01
8.936904E+01
8.911709E+01
8.931581E+01
8.928650E+01
8.827958E+01
8.889487E+01
8.887821E+01
8.843997E+01
8.854409E+01
8.850832E+01
8.848125E+01
8.879753E+01
8.859892E+01
8.872212E+01
8.877276E+01
8.849163E+01
8.855116E+01
8.845383E+01
8.864060E+01
8.868945E+01
8.886008E+01
8.912467E+01
8.915328E+01
8.956638E+01
8.976958E+01
8.950498E+01
9.007467E+01
9.070222E+01
9.077024E+01
9.016818E+01
9.022445E+01
9.075391E+01
9.054459E+01
9.021276E+01
9.080799E+01
9.126850E+01
9.167799E+01
9.135132E+01
9.125057E+01
9.183545E+01
9.166260E+01
9.148391E+01
9.121270E+01
9.167077E+01
9.234666E+01
9.234714E+01
9.214185E+01
9.147663E+01
9.158171E+01
9.190602E+01
9.178621E+01
9.173982E+01
9.189284E+01
9.184662E+01
9.253112E+01
9.238496E+01
9.162728E+01
9.156756E+01
9.155571E+01
9.259606E+01
9.221510E+01
9.233732E+01
9.196384E+01
9.145262E+01
9.173728E+01
9.200964E+01
9.180330E+01
9.162512E+01
9.160750E+01
9.192774E+01
9.188415E+01
9.064252E+01
9.061473E+01
9.111165E+01
9.168524E+01
9.120693E+01
9.109852E+01
9.059974E+01
9.108025E+01
9.047117E+01
9.071222E+01
9.107502E+01
9.077910E+01
9.011553E+01
8.998347E+01
8.987965E+01
8.969676E+01
8.966880E+01
9.008774E+01
8.966304E+01
8.943867E+01
8.893892E+01
8.913630E+01
8.937621E+01
8.901977E+01
8.909848E+01
8.873829E+01
8.864562E+01
8.866678E+01
8.860039E+01
8.870766E+01
8.834853E+01
8.833264E+01
8.837294E+01
8.847702E+01
8.814255E+01
8.843634E+01
8.807301E+01
8.833353E+01
8.873027E+01
8.893689E+01
8.862520E+01
8.824020E+01
8.920957E+01
8.835323E+01
8.851593E+01
8.855748E+01
8.603215E+01
8.387278E+01
8.277520E+01
8.151699E+01
7.981952E+01
7.836881E+01
7.839990E+01
7.778291E+01
7.826322E+01
7.776109E+01
7.388895E+01
7.877260E+01
7.540292E+01
7.426892E+01
7.662572E+01
7.593739E+01
7.420835E+01
6.501549E+01
4.894741E+01
8.787278E+01
9.590332E+01
9.575482E+01
1.072777E+02
8.581874E+01
8.252693E+01
9.968939E+01
9.932274E+01
9.109928E+01
9.765137E+01
8.901121E+01
9.947577E+01
8.448099E+01
8.649734E+01
7.306830E+01
1.095703E+02
1.237817E+02
1.177583E+02
2.616880E+02
1.180895E+02
9.892660E+01
1.094778E+01
2.864007E+01
3.599662E+01
7.005241E+01
-1.240794E+02
1.226847E+02
-4.113584E+01
3.195601E+01
5.092497E+01
1.611079E+01
5.171269E+01
5.394697E+01
-1.805407E+00
9.757940E+01
-1.060511E+02
2.421318E+01
5.712271E+01
-2.928042E+01
1.934556E+03
7.445834E+01
-7.448230E+01
9.724572E+01
5.745728E+01
1.063299E+02
8.939230E+01
7.728044E+01
6.447401E+01
7.106203E+01
7.184969E+01
6.492608E+01
6.850594E+01
6.456005E+01
6.847518E+01
6.656936E+01
6.756740E+01
7.173895E+01
7.256835E+01
7.465000E+01
7.875238E+01
8.028893E+01
8.276859E+01
8.573368E+01
8.757951E+01
8.833578E+01
8.914921E+01
8.922974E+01
8.906243E+01
8.928253E+01
8.831548E+01
8.860989E+01
8.861777E+01
8.869120E+01
8.841832E+01
8.829379E+01
8.864742E+01
8.868669E+01
8.866823E+01
8.877762E+01
8.870174E+01
8.870704E+01
8.852569E+01
8.850295E+01
8.851665E+01
8.870009E+01
8.884347E+01
8.881017E+01
8.915998E+01
8.939947E+01
8.962049E+01
8.943221E+01
8.996370E+01
8.992219E+01
9.039902E+01
9.039741E+01
9.013831E+01
9.075544E+01
9.061138E+01
9.007128E+01
9.052768E+01
9.122055E+01
9.166541E+01
9.147807E+01
9.119611E+01
9.138349E+01
9.129162E+01
9.156816E+01
9.153922E+01
9.151821E+01
9.230231E+01
9.209665E+01
9.198575E+01
9.144011E+01
9.181133E+01
9.225863E+01
9.218306E+01
9.221344E+01
9.223650E+01
9.188896E+01
9.243966E+01
9.216343E+01
9.141852E+01
9.178475E+01
9.161389E+01
9.198952E+01
9.207173E+01
9.205419E+01
9.208548E+01
9.127913E+01
9.166836E+01
9.203775E+01
9.193431E+01
9.165929E+01
9.145560E+01
9.179854E+01
9.215182E+01
9.051521E+01
9.074002E+01
9.116190E+01
9.159587E+01
9.128550E+01
9.112428E+01
9.068803E+01
9.127548E+01
9.066978E+01
9.098541E+01
9.138180E+01
9.079275E+01
9.018658E+01
9.006886E+01
8.973112E+01
8.970227E+01
8.973553E+01
9.007232E+01
8.941074E+01
8.911359E+01
8.910107E+01
8.915359E+01
8.935538E+01
8.899627E+01
8.899895E+01
8.884126E+01
8.878810E+01
8.868519E+01
8.883841E+01
8.869369E+01
8.840351E+01
8.822546E+01
8.820087E+01
8.875153E+01
8.901749E+01
8.859982E+01
8.864099E+01
8.880891E+01
8.841917E+01
8.849693E+01
8.869430E+01
8.895383E+01
9.031995E+01
8.916416E+01
8.842589E+01
8.844875E+01
8.606194E+01
8.469755E+01
8.353312E+01
8.119851E+01
8.001883E+01
7.766670E+01
7.928877E+01
7.702940E+01
7.648310E+01
7.679831E+01
7.850511E+01
8.157542E+01
7.572483E+01
7.238680E+01
7.241456E+01
7.301335E+01
8.159035E+01
4.991623E+01
6.668099E+01
9.036407E+01
8.447829E+01
8.703454E+01
8.196043E+01
8.633416E+01
1.014399E+02
1.211958E+02
1.094990E+02
9.399465E+01
7.562917E+01
7.670437E+01
1.250750E+02
5.849340E+01
6.682425E+01
-2.145069E+02
1.237782E+02
1.050136E+02
1.395417E+02
7.943498E+01
1.519775E+02
2.488130E+01
-1.231549E+02
2.081931E+02
-9.792648E+01
-3.897854E+01
3.014416E+01
8.715786E+01
4.178222E+01
5.603715E+01
5.510869E+01
5.848667E+01
5.532300E+01
4.764913E+01
9.199767E+01
3.009078E+02
1.868735E+02
5.299101E+01
3.013991E+01
1.074121E+02
8.550527E+01
2.316482E+01
1.851672E+02
8.490601E+01
8.395564E+01
1.176316E+02
9.513991E+01
8.135874E+01
6.803594E+01
6.743669E+01
7.441337E+01
7.284829E+01
6.554668E+01
6.515284E+01
6.673886E+01
6.568149E+01
6.863032E+01
7.017493E+01
7.284894E+01
7.385816E+01
7.905335E+01
8.111155E+01
8.308743E+01
8.647438E+01
8.811008E+01
8.899799E+01
8.916066E+01
8.894391E+01
8.869702E+01
8.899335E+01
8.865186E+01
8.804190E+01
8.849053E+01
8.840032E+01
8.849988E+01
8.847893E+01
8.842830E+01
8.828316E+01
8.859520E+01
8.843977E+01
8.833042E+01
8.871709E+01
8.880069E+01
8.869280E+01
8.873844E+01
8.874951E+01
8.907919E+01
8.921188E+01
8.911007E+01
8.968529E+01
8.973266E+01
8.948698E+01
8.979601E+01
8.963414E+01
9.013608E+01
9.036890E+01
9.009909E+01
9.095795E+01
9.077240E+01
9.063186E+01
9.066456E+01
9.143347E+01
9.159032E+01
9.140454E+01
9.073579E+01
9.095393E+01
9.177019E+01
9.176016E+01
9.142629E+01
9.126020E+01
9.232296E+01
9.208481E+01
9.222908E+01
9.156503E+01
9.190467E+01
9.185309E+01
9.171539E+01
9.189088E+01
9.209788E+01
9.201361E+01
9.235009E+01
9.247737E+01
9.163527E+01
9.217321E+01
9.178129E+01
9.162842E+01
9.215822E+01
9.190986E+01
9.166677E+01
9.135379E+01
9.166946E+01
9.181964E+01
9.182026E+01
9.185344E+01
9.163241E+01
9.181337E+01
9.159929E+01
9.086705E+01
9.123473E+01
9.132424E+01
9.114824E+01
9.143263E+01
9.105816E+01
9.056620E+01
9.106260E+01
9.095075E+01
9.120602E+01
9.131234E+01
9.097098E+01
9.072745E+01
8.994078E+01
8.997755E+01
8.985169E+01
8.962148E+01
9.003342E+01
8.961810E+01
8.939069E+01
8.934147E+01
8.913599E+01
8.919047E+01
8.911564E+01
8.903798E+01
8.901894E+01
8.883704E+01
8.878748E+01
8.892605E+01
8.854474E+01
8.849935E+01
8.802465E+01
8.828641E+01
8.832837E+01
8.825955E+01
8.848906E+01
8.870726E+01
8.817149E+01
8.876941E+01
8.929534E+01
8.879700E+01
8.851301E+01
8.852194E+01
8.842218E+01
8.814658E+01
8.839302E+01
8.601224E+01
8.499104E+01
8.408036E+01
8.155115E+01
8.005561E+01
7.806590E+01
7.733997E+01
7.731903E+01
7.744144E+01
7.761050E+01
7.763228E+01
8.276464E+01
7.758766E+01
7.897398E+01
8.057714E+01
7.904163E+01
7.604978E+01
6.856328E+01
6.045918E+01
7.979397E+01
8.125427E+01
8.820779E+01
8.272513E+01
9.137456E+01
1.057767E+02
1.029031E+02
8.842742E+01
9.708046E+01
1.586876E+02
1.886454E+02
9.416351E+01
9.461989E+01
7.889556E+01
9.233392E+01
1.115578E+02
7.954376E+01
9.654653E+01
-1.584409E+04
1.158524E+02
1.709227E+02
-6.338795E+01
1.737287E+02
2.924565E+01
5.052367E+01
5.832087E+01
6.658624E+01
4.159068E+01
2.633514E+00
5.138674E+01
5.101099E+01
5.995633E+01
6.005723E+01
-7.277983E+02
1.858979E+01
-3.674853E+01
-1.809605E+00
4.540477E+01
-4.453417E+01
6.806481E+01
1.454690E+01
1.045102E+02
8.463223E+01
8.390320E+01
7.814103E+01
6.803528E+01
8.362812E+01
6.793343E+01
6.049503E+01
6.938053E+01
6.863528E+01
6.759555E+01
6.939508E+01
7.352348E+01
6.737593E+01
7.022862E+01
7.017350E+01
7.518385E+01
7.480790E+01
7.714058E+01
8.154456E+01
8.291946E+01
8.620122E+01
8.771364E+01
8.898892E+01
8.921891E+01
8.888372E+01
8.888500E+01
8.848284E+01
8.840148E+01
8.815793E+01
8.890866E+01
8.867120E+01
8.873748E+01
8.884692E+01
8.874627E+01
8.847640E+01
8.862257E+01
8.869536E+01
8.837940E+01
8.868083E+01
8.884452E+01
8.874223E+01
8.876739E+01
8.879795E+01
8.891805E+01
8.915002E+01
8.943354E+01
8.986120E+01
8.936222E+01
8.924773E+01
8.971469E+01
8.998557E+01
9.023831E+01
9.046422E+01
9.055783E+01
9.129488E+01
9.064050E+01
9.086264E+01
9.065808E+01
9.123849E+01
9.158819E+01
9.154094E+01
9.089011E+01
9.072589E+01
9.161756E+01
9.157677E+01
9.118293E+01
9.132293E+01
9.220375E+01
9.245738E+01
9.231264E+01
9.193374E+01
9.211133E+01
9.191247E+01
9.140967E+01
9.173462E+01
9.238617E+01
9.154885E+01
9.193620E+01
9.179309E+01
9.200992E+01
9.232619E+01
9.191996E+01
9.174163E+01
9.181953E+01
9.231921E+01
9.181986E+01
9.104279E+01
9.167184E+01
9.195321E+01
9.204950E+01
9.185659E+01
9.188760E+01
9.144276E+01
9.121241E+01
9.080136E+01
9.101404E+01
9.126544E+01
9.134914E+01
9.147533E+01
9.120473E+01
9.061129E+01
9.094789E+01
9.051272E+01
9.091476E+01
9.092056E+01
9.059206E+01
9.056494E+01
8.997701E+01
9.006142E+01
8.971066E+01
8.981564E+01
9.001300E+01
8.964586E+01
8.954050E+01
8.937358E+01
8.895408E+01
8.888285E+01
8.911719E+01
8.909019E+01
8.873891E+01
8.856648E+01
8.871252E+01
8.874507E+01
8.854233E+01
8.850467E+01
8.857110E+01
8.843468E+01
8.833127E+01
8.876767E+01
8.822621E+01
8.826743E+01
8.847231E+01
8.862743E+01
8.891130E+01
8.864319E+01
8.871647E+01
8.792060E+01
8.896763E+01
8.848656E+01
8.862242E+01
8.658268E+01
8.591460E+01
8.405340E+01
8.161686E+01
7.931736E+01
8.006017E+01
7.803197E+01
7.562950E+01
7.740891E+01
7.859519E+01
7.766569E+01
7.596907E+01
7.193210E+01
7.427203E+01
8.229469E+01
8.442026E+01
8.288438E+01
7.734063E+01
8.578656E+01
8.480688E+01
8.794910E+01
8.603955E+01
9.096196E+01
9.314468E+01
8.864043E+01
1.033419E+02
8.811216E+01
7.179906E+01
7.959365E+01
8.750971E+01
9.318301E+01
8.100189E+01
8.733717E+01
9.313884E+01
9.384572E+01
9.735686E+01
1.080908E+02
1.255044E+02
1.094719E+02
2.313037E+02
1.306139E+02
7.148075E+01
4.193270E+01
-4.267186E+01
5.140628E+01
1.076980E+02
1.042376E+01
-5.551574E+01
5.871848E+01
4.834492E+01
3.151558E+01
3.969827E+01
-6.342272E-01
-2.535294E+01
1.820271E+03
3.504199E+01
3.311857E+03
6.696552E+01
-4.275942E+03
1.187124E+02
1.401439E+02
8.511370E+01
1.139576E+02
6.801608E+01
7.315799E+01
7.687352E+01
6.675367E+01
6.421143E+01
6.798825E+01
6.916447E+01
6.032115E+01
6.526973E+01
6.978738E+01
7.011031E+01
7.046143E+01
7.424357E+01
7.567911E+01
7.680909E+01
7.780527E+01
8.126121E+01
8.432550E+01
8.731775E+01
8.846249E+01
8.879843E+01
8.873535E+01
8.905637E+01
8.929086E+01
8.935748E+01
8.856599E+01
8.860362E+01
8.856411E+01
8.865588E+01
8.858655E+01
8.830301E+01
8.867172E+01
8.855845E+01
8.851631E+01
8.873644E+01
8.874313E+01
8.849184E+01
8.880781E+01
8.868513E+01
8.881485E+01
8.898705E+01
8.895928E+01
8.932977E+01
8.943855E+01
8.955756E+01
8.929938E+01
8.957093E+01
8.974135E+01
9.003814E+01
9.055375E+01
9.026153E+01
8.981203E+01
9.074680E+01
9.058935E+01
9.089885E+01
9.079919E+01
9.132821E+01
9.175537E+01
9.149927E+01
9.085567E+01
9.060715E+01
9.176294E+01
9.154176E+01
9.106791E+01
9.145441E+01
9.193947E+01
9.204007E+01
9.221626E+01
9.229557E+01
9.223824E+01
9.205456E+01
9.170132E+01
9.187900E+01
9.252084E+01
9.147883E+01
9.178764E+01
9.124460E+01
9.202049E+01
9.242599E+01
9.176299E+01
9.170968E+01
9.130314E+01
9.208828E+01
9.193489E+01
9.131982E+01
9.159602E+01
9.154923E+01
9.168851E+01
9.175887E+01
9.171589E+01
9.142023E+01
9.134171E+01
9.096819E+01
9.115258E+01
9.120558E+01
9.118855E+01
9.150686E+01
9.093045E+01
9.055895E+01
9.043718E+01
9.054531E+01
9.034829E+01
9.084957E+01
9.056042E+01
9.034207E+01
9.030481E+01
9.004863E+01
9.002621E+01
9.014087E+01
8.985385E+01
8.987983E+01
8.923128E+01
8.927598E+01
8.903329E+01
8.886928E+01
8.911182E+01
8.903635E+01
8.867528E+01
8.887571E+01
8.862163E+01
8.863835E+01
8.861010E+01
8.849724E+01
8.884107E+01
8.841182E+01
8.850841E+01
8.846812E+01
8.843516E+01
8.869833E+01
8.861756E+01
8.836264E+01
8.848917E+01
8.793924E+01
8.875208E+01
8.825008E+01
8.817005E+01
8.855937E+01
8.782296E+01
8.619724E+01
8.476885E+01
8.354665E+01
8.031966E+01
7.927356E+01
7.863456E+01
7.868333E+01
7.931131E+01
7.948756E+01
8.164221E+01
7.965237E+01
7.766605E+01
7.653646E+01
7.623629E+01
8.255422E+01
8.085840E+01
8.289544E+01
8.740274E+01
8.831306E+01
8.232149E+01
8.946416E+01
8.859148E+01
8.728786E+01
8.704292E+01
8.477290E+01
9.407593E+01
9.207905E+01
9.337257E+01
1.014270E+02
1.030088E+02
1.175271E+02
1.412545E+02
1.178680E+02
9.902586E+01
9.309527E+01
9.589381E+01
9.384026E+01
8.719262E+01
1.016006E+02
1.114129E+02
1.130122E+02
4.523627E+01
4.230861E+01
2.576536E+01
-1.425860E+01
-3.651158E+01
4.059968E+01
4.578697E+01
-1.235187E+01
5.052715E+01
6.400668E+01
4.877797E+01
-1.381634E+01
-4.541699E+01
-2.007996E+01
1.227210E+02
-1.207684E+01
1.557081E+02
-1.427391E+01
1.012202E+02
-3.967174E+02
1.317337E+02
9.807515E+01
7.862949E+01
7.732462E+01
8.328237E+01
6.424684E+01
6.892064E+01
6.101263E+01
6.518696E+01
6.017170E+01
6.491279E+01
6.811129E+01
6.364210E+01
6.991335E+01
7.484776E+01
7.420897E+01
7.655792E+01
7.910149E+01
8.057934E+01
8.404349E+01
8.688824E+01
8.792853E+01
8.922365E+01
8.893338E+01
8.928206E+01
8.850764E+01
8.899143E+01
8.807826E+01
8.884308E+01
8.873399E+01
8.871176E+01
8.808585E+01
8.826606E+01
8.855569E+01
8.856512E+01
8.838614E+01
8.874664E+01
8.863755E+01
8.878943E+01
8.896552E+01
8.874241E+01
8.877303E+01
8.895756E+01
8.905767E+01
8.905211E+01
8.949746E+01
8.954657E+01
8.940011E+01
8.953005E+01
8.958343E+01
8.973746E+01
9.027692E+01
9.018814E+01
9.035327E+01
9.102220E+01
9.089686E+01
9.087762E+01
9.097001E+01
9.130678E+01
9.205610E+01
9.172936E+01
9.072005E+01
9.044491E+01
9.184074E+01
9.176549E+01
9.192504E+01
9.234380E+01
9.206366E+01
9.188240E+01
9.219114E+01
9.198120E+01
9.159964E+01
9.172996E+01
9.144460E+01
9.261650E+01
9.199186E+01
9.230232E+01
9.148733E+01
9.136854E+01
9.172052E+01
9.263421E+01
9.226907E+01
9.173711E+01
9.169307E+01
9.207148E+01
9.208119E+01
9.182756E+01
9.150975E+01
9.207528E+01
9.206993E+01
9.195479E+01
9.184486E+01
9.158061E+01
9.091787E+01
9.108511E+01
9.095418E+01
9.116749E+01
9.146520E+01
9.109860E+01
9.090503E+01
9.072408E+01
9.038154E+01
9.079354E+01
9.028241E+01
9.103285E+01
9.053604E+01
9.007911E+01
9.007572E+01
8.983394E+01
9.003373E+01
9.019919E+01
9.004206E+01
8.979938E+01
8.940889E+01
8.936566E+01
8.906142E+01
8.887183E+01
8.902684E+01
8.884553E+01
8.867947E+01
8.885549E+01
8.882905E+01
8.851534E+01
8.822956E+01
8.825006E+01
8.860559E+01
8.819576E+01
8.846053E+01
8.851410E+01
8.877945E+01
8.856708E+01
8.860026E+01
8.851577E+01
8.840729E+01
8.863749E+01
8.853466E+01
8.874309E+01
8.873005E+01
8.774161E+01
8.771994E+01
8.648516E+01
8.580580E+01
8.421110E+01
8.085673E+01
7.915020E+01
8.064824E+01
7.851177E+01
7.801554E+01
7.667892E+01
8.221669E+01
8.257559E+01
7.805105E+01
7.579772E+01
7.606090E+01
8.073516E+01
8.124333E+01
7.463309E+01
8.225885E+01
8.394565E+01
8.932135E+01
8.980597E+01
8.854031E+01
8.618777E+01
8.422949E+01
9.296965E+01
9.274715E+01
9.481231E+01
1.036371E+02
1.019592E+02
9.769889E+01
1.537166E+02
9.792487E+01
9.536770E+01
9.019288E+01
9.589774E+01
9.914458E+01
8.943587E+01
8.234511E+01
1.969057E+02
1.296709E+02
1.143211E+02
1.256093E+03
1.736931E+02
1.346683E+02
1.831014E+02
9.752827E+01
6.238698E+01
5.321172E+01
-2.156969E+01
-2.757590E+01
6.008366E+01
5.240172E+01
4.490806E+03
4.550899E+01
7.158330E+01
8.666578E+01
1.176937E+02
9.491563E+02
-1.050561E+03
8.178292E+01
8.815785E+01
8.843966E+01
7.766679E+01
8.113675E+01
8.112932E+01
7.903112E+01
7.130819E+01
6.612353E+01
6.603745E+01
6.375019E+01
6.718633E+01
6.618338E+01
6.886826E+01
6.477886E+01
7.145361E+01
7.356628E+01
7.583787E+01
7.539328E+01
7.934908E+01
8.059524E+01
8.443876E+01
8.675432E+01
8.766780E+01
8.881607E+01
8.934625E+01
8.919157E+01
8.914691E+01
8.887100E+01
8.851949E+01
8.858862E+01
8.930112E+01
8.847678E+01
8.864493E+01
8.811860E+01
8.843824E+01
8.856188E+01
8.824047E+01
8.877536E+01
8.868963E+01
8.890828E+01
8.909648E+01
8.899761E+01
8.889035E+01
8.884524E+01
8.888550E+01
8.899721E+01
8.941358E+01
8.972082E+01
8.980682E+01
8.981300E+01
8.965892E+01
9.000730E+01
9.060352E+01
9.025931E+01
9.019647E+01
9.090160E+01
9.080231E+01
9.110293E+01
9.125104E+01
9.146256E+01
9.188926E+01
9.220660E+01
9.092219E+01
9.075468E+01
9.180710E+01
9.198743E+01
9.231762E+01
9.266288E+01
9.230746E+01
9.172769E+01
9.240756E+01
9.213803E+01
9.191966E+01
9.157301E+01
9.181827E+01
9.190507E+01
9.227064E+01
9.219927E+01
9.167915E+01
9.100589E+01
9.191379E+01
9.211773E+01
9.216753E+01
9.200823E+01
9.173495E+01
9.211618E+01
9.208768E+01
9.153353E+01
9.127214E+01
9.184178E+01
9.187788E+01
9.139376E+01
9.163110E+01
9.104469E+01
9.102578E+01
9.137697E+01
9.100795E+01
9.143486E+01
9.108663E+01
9.061948E+01
9.070037E+01
9.092766E+01
9.055008E+01
9.088733E+01
9.032030E+01
9.121407E+01
9.045962E+01
9.040436E+01
9.012319E+01
8.998799E+01
9.023493E+01
8.994965E+01
8.979962E+01
8.942269E+01
8.950603E+01
8.924758E+01
8.906973E+01
8.884167E+01
8.912557E+01
8.901913E+01
8.878490E+01
8.887960E+01
8.892668E+01
8.873617E+01
8.849546E+01
8.827309E+01
8.876742E+01
8.813099E+01
8.821670E+01
8.855587E+01
8.796728E+01
8.817498E+01
8.869862E+01
8.829564E+01
8.867502E+01
8.872291E+01
8.895592E+01
8.887957E+01
8.905935E+01
8.852648E+01
8.837836E+01
8.720406E+01
8.565088E+01
8.509509E+01
8.252259E+01
8.074489E+01
8.061996E+01
7.788852E+01
7.625482E+01
8.097030E+01
8.246218E+01
8.043953E+01
7.789168E+01
7.739234E+01
7.735702E+01
7.901102E+01
8.440130E+01
8.330017E+01
8.678839E+01
8.763974E+01
8.760559E+01
8.855198E+01
8.998862E+01
8.023304E+01
8.140141E+01
8.559063E+01
9.022636E+01
9.251329E+01
9.289226E+01
9.292517E+01
1.015607E+02
1.038113E+02
5.351749E+01
-7.123122E-01
1.077559E+02
1.143049E+02
1.378326E+02
1.701970E+02
-6.578551E+01
-5.982846E+01
5.440903E+01
1.351573E+02
1.220668E+02
8.759367E+01
1.070070E+02
1.097979E+02
7.849620E+01
4.883900E+01
4.306151E+01
5.726513E+01
3.230530E+01
1.209838E+02
2.815184E+01
-2.154517E+02
1.292466E+01
1.171247E+02
4.879479E+02
1.304849E+02
8.186188E+01
-2.670153E+02
1.012699E+02
9.372541E+01
5.839247E+01
7.612779E+01
6.106081E+01
6.832551E+01
6.452629E+01
7.882255E+01
6.982182E+01
6.618223E+01
6.563338E+01
6.494151E+01
6.332376E+01
6.515302E+01
6.735274E+01
7.176554E+01
7.388162E+01
7.444506E+01
7.483235E+01
7.802856E+01
7.997452E+01
8.372639E+01
8.592188E+01
8.722031E+01
8.767955E+01
8.849291E+01
8.947245E+01
8.907752E+01
8.879012E+01
8.867396E+01
8.863972E+01
8.894127E+01
8.829570E+01
8.848527E+01
8.835019E+01
8.859432E+01
8.855007E+01
8.845029E+01
8.858552E+01
8.883595E+01
8.877612E+01
8.886876E+01
8.878843E+01
8.896421E+01
8.872397E+01
8.881766E+01
8.899188E+01
8.946435E+01
8.999741E+01
8.979706E+01
8.970327E+01
9.000555E+01
9.015357E+01
9.045960E+01
9.027301E+01
9.021528E+01
9.082806E+01
9.088651E+01
9.074558E+01
9.097945E+01
9.115893E+01
9.200085E+01
9.206753E+01
9.129978E+01
9.109382E+01
9.176020E+01
9.206021E+01
9.205079E+01
9.227630E+01
9.218911E+01
9.230557E+01
9.270311E+01
9.232901E+01
9.191530E+01
9.130413E+01
9.187855E+01
9.182937E+01
9.198394E+01
9.216121E+01
9.169617E+01
9.132673E+01
9.192612E+01
9.209863E+01
9.169179E+01
9.199684E+01
9.193049E+01
9.186454E+01
9.201121E+01
9.171018E+01
9.137612E+01
9.172190E+01
9.187979E+01
9.169410E+01
9.135345E+01
9.086682E+01
9.125665E+01
9.138984E+01
9.109975E+01
9.144993E+01
9.121051E+01
9.088648E+01
9.063317E+01
9.107050E+01
9.045032E+01
9.086094E+01
9.057636E+01
9.110803E+01
9.045060E+01
9.052359E+01
9.038743E+01
8.994229E+01
8.982983E+01
8.983402E+01
8.997899E+01
8.983303E+01
8.937978E+01
8.915454E+01
8.925339E+01
8.925568E+01
8.905006E+01
8.899207E+01
8.885087E+01
8.889084E+01
8.854887E+01
8.852847E+01
8.851733E+01
8.819034E+01
8.856252E+01
8.830710E+01
8.844510E+01
8.893069E+01
8.827180E+01
8.829069E+01
8.863420E+01
8.817641E+01
8.831680E+01
8.844385E+01
8.783840E+01
8.883458E+01
8.915487E+01
8.924147E+01
8.911306E+01
8.727938E+01
8.647918E+01
8.538876E+01
8.354020E+01
8.186813E+01
8.200858E+01
8.063652E+01
7.845749E+01
8.093595E+01
8.025364E+01
8.054612E+01
7.642419E+01
8.029870E+01
8.052491E+01
8.226556E+01
8.787255E+01
8.948023E+01
8.978973E+01
8.718378E+01
8.429058E+01
8.594131E+01
9.126777E+01
8.370913E+01
8.543970E+01
9.657395E+01
9.670232E+01
1.045210E+02
8.983413E+01
9.336792E+01
9.213372E+01
1.005300E+02
3.911844E+01
2.830479E-01
9.137412E+02
1.195873E+02
1.137064E+02
6.978428E+02
1.179018E+02
1.248568E+02
3.731208E+02
1.049635E+02
1.189744E+02
1.174536E+02
8.022717E+01
1.176837E+02
9.464926E+01
4.308847E+01
4.846195E+01
2.425795E+01
1.312800E+01
8.535581E+01
6.650398E+01
1.757443E+02
1.158093E+02
1.657120E+02
5.890527E+00
1.018382E+02
9.467836E+01
2.457515E+02
1.159785E+02
9.627212E+01
6.634191E+01
7.756636E+01
7.897460E+01
7.023679E+01
6.910543E+01
6.499744E+01
6.400861E+01
6.038969E+01
6.036608E+01
6.300520E+01
6.469496E+01
6.551653E+01
6.615284E+01
6.996409E+01
7.107898E+01
7.299926E+01
7.549998E+01
7.882368E+01
7.841967E+01
8.332222E+01
8.524852E+01
8.714498E+01
8.830834E+01
8.895979E+01
8.941363E+01
8.873490E+01
8.832224E+01
8.861322E+01
8.854451E+01
8.883902E+01
8.826495E+01
8.855304E+01
8.845405E+01
8.881726E+01
8.862690E+01
8.866468E+01
8.856422E+01
8.874101E+01
8.857941E+01
8.880003E+01
8.893177E+01
8.883113E+01
8.849254E+01
8.886733E+01
8.906475E+01
8.943177E+01
8.938039E+01
8.977939E+01
8.981419E+01
9.013603E+01
9.019594E+01
9.053602E+01
9.025764E+01
9.019952E+01
9.086715E+01
9.072921E+01
9.058453E+01
9.099515E+01
9.107610E+01
9.208713E+01
9.204202E+01
9.139260E+01
9.110744E+01
9.164660E+01
9.205072E+01
9.208630E+01
9.217276E+01
9.192389E+01
9.190189E+01
9.276344E+01
9.189614E+01
9.170593E+01
9.153556E+01
9.156669E+01
9.176287E+01
9.183946E+01
9.214682E+01
9.194272E+01
9.156470E+01
9.177099E+01
9.186808E+01
9.171433E+01
9.200263E+01
9.218991E+01
9.218813E+01
9.202110E+01
9.168473E+01
9.161006E+01
9.186688E+01
9.154614E+01
9.119862E+01
9.116706E+01
9.130128E+01
9.151189E+01
9.142679E+01
9.123567E+01
9.155597E+01
9.135086E+01
9.062745E+01
9.062294E+01
9.103029E+01
9.053137E+01
9.090316E+01
9.064039E+01
9.086596E+01
9.052174E+01
9.060792E+01
9.059264E+01
8.977723E+01
8.973763E+01
8.930312E+01
9.000490E+01
8.997193E+01
8.926770E+01
8.916474E+01
8.917963E+01
8.932500E+01
8.896769E+01
8.887876E+01
8.883927E+01
8.876864E+01
8.839598E+01
8.861732E+01
8.865079E+01
8.820433E+01
8.863591E+01
8.835347E+01
8.838797E+01
8.841474E+01
8.840098E+01
8.843638E+01
8.847365E+01
8.864502E+01
8.899864E+01
8.854340E+01
8.848590E+01
8.844402E+01
8.894005E+01
8.893533E+01
8.878571E+01
8.788868E+01
8.650211E+01
8.490099E+01
8.306764E+01
8.163445E+01
8.268148E+01
8.174241E+01
8.019220E+01
8.010216E+01
7.692391E+01
8.198458E+01
8.124496E+01
8.650382E+01
8.403894E+01
8.068485E+01
8.755472E+01
8.463409E+01
8.959136E+01
9.254050E+01
8.906069E+01
8.242119E+01
9.193723E+01
8.740056E+01
8.941211E+01
9.254835E+01
9.483464E+01
9.483292E+01
9.386735E+01
9.821954E+01
1.002644E+02
1.094736E+02
1.038793E+02
1.107050E+02
1.579154E+02
1.272688E+02
9.661503E+01
8.841350E+01
1.026509E+02
9.846281E+01
1.106182E+02
1.017845E+02
1.042602E+02
8.207315E+01
7.153279E+01
1.148075E+02
1.019935E+02
2.049650E+01
9.928583E+00
-2.008600E+02
4.260493E+00
1.418614E+02
7.246645E+02
2.118310E+00
1.739403E+02
1.238312E+02
-1.100422E+03
4.268288E+01
7.362785E+01
-7.040366E+01
1.033502E+02
1.045818E+02
8.584013E+01
8.416627E+01
8.039746E+01
7.317949E+01
7.297002E+01
6.288385E+01
6.811665E+01
6.749907E+01
6.707065E+01
6.209529E+01
6.254649E+01
6.057527E+01
6.373931E+01
6.783853E+01
6.886655E+01
7.234439E+01
7.402169E+01
7.713651E+01
7.893431E+01
8.251372E+01
8.508166E+01
8.744561E+01
8.891662E+01
8.907129E+01
8.911361E+01
8.824758E+01
8.852647E+01
8.851337E+01
8.862729E+01
8.844960E+01
8.837990E+01
8.857616E+01
8.874841E+01
8.880374E+01
8.874181E+01
8.873181E+01
8.881671E+01
8.873387E+01
8.847702E+01
8.871563E+01
8.853401E+01
8.853219E+01
8.843757E+01
8.890065E+01
8.915904E+01
8.938070E+01
8.944928E+01
8.995257E+01
8.960878E+01
9.019089E+01
9.070245E+01
9.066565E+01
9.038472E+01
9.060360E+01
9.039321E+01
9.040631E+01
9.092783E+01
9.102927E+01
9.091524E+01
9.190680E+01
9.163269E+01
9.131622E+01
9.125728E+01
9.166703E+01
9.199259E+01
9.241054E+01
9.206536E+01
9.127356E+01
9.216706E+01
9.257645E+01
9.233346E+01
9.172754E+01
9.145360E+01
9.147868E+01
9.183901E+01
9.205888E+01
9.226585E+01
9.188680E+01
9.148252E+01
9.194447E+01
9.204742E+01
9.202479E+01
9.231395E+01
9.241469E+01
9.182798E+01
9.177760E+01
9.188873E+01
9.186898E+01
9.188032E+01
9.196671E+01
9.111913E+01
9.138954E+01
9.157771E+01
9.184336E+01
9.124379E+01
9.105122E+01
9.128568E+01
9.157871E+01
9.109919E+01
9.061532E+01
9.105955E+01
9.032062E+01
9.038681E+01
9.066760E+01
9.097719E+01
9.073181E+01
9.064816E+01
9.080995E+01
9.021941E+01
8.979509E+01
8.962965E+01
8.993433E+01
8.990099E+01
8.966720E+01
8.927128E+01
8.920530E+01
8.927362E+01
8.909724E+01
8.897022E+01
8.863753E+01
8.871937E+01
8.861358E+01
8.857195E+01
8.873166E+01
8.837769E+01
8.823117E+01
8.870049E+01
8.834142E+01
8.876971E+01
8.851995E+01
8.852681E+01
8.885197E+01
8.856822E+01
8.865652E+01
8.935546E+01
8.907180E+01
8.897129E+01
8.949966E+01
8.904328E+01
8.934154E+01
8.804956E+01
8.633590E+01
8.522237E+01
8.377260E+01
8.172884E+01
8.054755E+01
8.085562E+01
8.101800E+01
8.332173E+01
8.323186E+01
8.410132E+01
8.444296E+01
8.261343E+01
8.058241E+01
8.013726E+01
7.299505E+01
8.637277E+01
8.313765E+01
8.907969E+01
8.713041E+01
9.040744E+01
9.024354E+01
9.997940E+01
9.587318E+01
9.156321E+01
8.904300E+01
8.643748E+01
9.143544E+01
9.702174E+01
8.575310E+01
1.185644E+02
7.047631E+01
8.688239E+01
1.027357E+02
1.059856E+02
1.833042E+02
1.006029E+02
1.276989E+02
9.858159E+01
9.739266E+01
9.779154E+01
1.014795E+02
1.112445E+02
5.115622E+01
4.301979E+01
-1.281912E+02
-2.981071E+01
-1.129181E+02
-1.159091E+02
1.511724E+01
1.498361E+01
-1.699305E+02
-5.376870E+02
1.769547E+02
-5.479374E+01
8.612157E+00
2.127253E+01
6.031244E+01
-2.727531E+02
9.311719E+01
8.981608E+01
9.964942E+01
8.109125E+01
7.259577E+01
8.762536E+01
8.173361E+01
6.428601E+01
7.633843E+01
6.567971E+01
6.882078E+01
6.145419E+01
6.607974E+01
6.551435E+01
6.414760E+01
6.966580E+01
6.871250E+01
7.060843E+01
7.430036E+01
7.608963E+01
7.986961E+01
8.362981E+01
8.642004E+01
8.856183E+01
8.917742E+01
8.887345E+01
8.887293E+01
8.889264E+01
8.894712E+01
8.837780E+01
8.851721E+01
8.813738E+01
8.850869E+01
8.864911E+01
8.852686E+01
8.865171E+01
8.858085E+01
8.860972E+01
8.887450E+01
8.854295E+01
8.861169E+01
8.864070E+01
8.890768E+01
8.878079E+01
8.912488E+01
8.878567E+01
8.906888E+01
8.943377E+01
8.933173E+01
8.972306E+01
8.976538E+01
9.012089E+01
9.085827E+01
9.081283E+01
9.036163E+01
9.032691E+01
9.051049E+01
9.058009E+01
9.130214E+01
9.130821E+01
9.087952E+01
9.158150E+01
9.099223E+01
9.142377E+01
9.170657E+01
9.151697E+01
9.186651E+01
9.241871E+01
9.160218E+01
9.118579E+01
9.242164E+01
9.234036E+01
9.199564E+01
9.183558E+01
9.174994E+01
9.176136E+01
9.217870E+01
9.190670E+01
9.203541E+01
9.156557E+01
9.142533E+01
9.174342E+01
9.203204E+01
9.229259E+01
9.262364E+01
9.216360E+01
9.153416E+01
9.194470E+01
9.248080E+01
9.178672E+01
9.167850E+01
9.178437E+01
9.162257E+01
9.143090E+01
9.168207E+01
9.152111E+01
9.137766E+01
9.087900E+01
9.138782E+01
9.178987E+01
9.159767E+01
9.049562E+01
9.076796E+01
9.042434E+01
9.054659E+01
9.075522E+01
9.060158E+01
9.063385E+01
9.098735E+01
9.077613E+01
9.013493E+01
8.993070E+01
8.978903E+01
8.977763E+01
8.997059E+01
8.982722E+01
8.950397E+01
8.944181E+01
8.926764E+01
8.917059E+01
8.885718E+01
8.862905E+01
8.878468E+01
8.880039E+01
8.862239E+01
8.857447E+01
8.852468E+01
8.861933E+01
8.839171E+01
8.840472E+01
8.835856E+01
8.839034E+01
8.809151E+01
8.827455E+01
8.861820E+01
8.900790E+01
8.864049E+01
8.868623E+01
8.959934E+01
8.924562E+01
8.875891E+01
8.897198E+01
8.750381E+01
8.622126E+01
8.550961E+01
8.398648E+01
8.314714E+01
8.095819E+01
8.197095E+01
8.001178E+01
8.080877E+01
8.188299E+01
8.515496E+01
8.295179E+01
7.814255E+01
8.179135E+01
7.693314E+01
7.576812E+01
8.309301E+01
7.891419E+01
8.059344E+01
8.254129E+01
8.152225E+01
8.701532E+01
9.714138E+01
9.321901E+01
9.680678E+01
9.129405E+01
8.491029E+01
9.917328E+01
9.492931E+01
7.763754E+01
9.493978E+01
9.058367E+01
9.932631E+01
1.087002E+02
2.771714E+02
1.075691E+02
9.563636E+01
2.277071E+02
1.009940E+02
1.208267E+02
9.513166E+01
1.042885E+02
1.197663E+02
1.177676E+02
1.306259E+02
1.538116E+02
6.480444E+00
2.023614E+01
2.083137E+01
5.024849E+01
5.867766E+01
-4.349087E+01
3.317140E+01
4.060700E+01
-4.605301E+02
3.710360E+01
2.324766E+01
7.486074E+01
9.294624E+01
9.382798E+01
8.049170E+01
9.334322E+01
8.637522E+01
9.218400E+01
8.342483E+01
6.903025E+01
7.115608E+01
6.652319E+01
6.234277E+01
6.522668E+01
6.524243E+01
5.863142E+01
6.359196E+01
6.359701E+01
6.352510E+01
6.860735E+01
7.294540E+01
7.519527E+01
7.563213E+01
7.951030E+01
8.273874E+01
8.581366E+01
8.736575E+01
8.880721E+01
8.881691E+01
8.970578E+01
8.847025E+01
8.837557E+01
8.849556E+01
8.860693E+01
8.791083E+01
8.854165E+01
8.865285E+01
8.854789E+01
8.852435E+01
8.846100E+01
8.881100E+01
8.844201E+01
8.870329E+01
8.849928E+01
8.878504E+01
8.899015E+01
8.909221E+01
8.910667E+01
8.895509E+01
8.917882E+01
8.940921E+01
8.936874E+01
8.939869E+01
8.948977E+01
8.954683E+01
9.076335E+01
9.088556E+01
9.018749E+01
9.081434E+01
9.090119E+01
9.078890E+01
9.135852E+01
9.127528E+01
9.145971E+01
9.151590E+01
9.139221E+01
9.132256E+01
9.146548E+01
9.172454E+01
9.197756E+01
9.165686E+01
9.102379E+01
9.128521E+01
9.173554E+01
9.162114E+01
9.165000E+01
9.178104E+01
9.185309E+01
9.188764E+01
9.207983E+01
9.201081E+01
9.269062E+01
9.217451E+01
9.160144E+01
9.160718E+01
9.182733E+01
9.181627E+01
9.229996E+01
9.210094E+01
9.178041E+01
9.200876E+01
9.236347E+01
9.192710E+01
9.144327E+01
9.212580E+01
9.164366E+01
9.199103E+01
9.175368E+01
9.146238E+01
9.117951E+01
9.084337E+01
9.113129E+01
9.188779E+01
9.128303E+01
9.068409E+01
9.088945E+01
9.067901E+01
9.095868E+01
9.088724E+01
9.064856E+01
9.065267E+01
9.112967E+01
9.074680E+01
9.031223E+01
9.025617E+01
8.977838E+01
9.003656E+01
8.984642E+01
8.936209E+01
8.935382E+01
8.906017E+01
8.885680E+01
8.922267E+01
8.885481E+01
8.877811E+01
8.903464E+01
8.895182E+01
8.869399E+01
8.864104E+01
8.850107E+01
8.859618E+01
8.835967E+01
8.845220E+01
8.857762E+01
8.857997E+01
8.852391E+01
8.841082E+01
8.825859E+01
8.811886E+01
8.849710E+01
8.843757E+01
8.841396E+01
8.806351E+01
8.863818E+01
8.823009E+01
8.801920E+01
8.602252E+01
8.566386E+01
8.374216E+01
8.398555E+01
8.309654E+01
8.275682E+01
8.307745E+01
8.012016E+01
8.255580E+01
8.120489E+01
8.279747E+01
8.276861E+01
8.414542E+01
8.250301E+01
8.210369E+01
8.106736E+01
8.806008E+01
8.800788E+01
9.221095E+01
8.844146E+01
8.631254E+01
8.949815E+01
9.214227E+01
9.460621E+01
9.353900E+01
1.005384E+02
1.304304E+02
1.104808E+02
9.716928E+01
1.190619E+02
1.002536E+02
1.051899E+02
1.045114E+02
1.196639E+02
1.682766E+02
1.479694E+02
1.193748E+02
9.864294E+01
1.026795E+02
1.038983E+02
9.833131E+01
1.007834E+02
1.063430E+02
1.453737E+02
4.410360E+01
4.767864E+00
5.558796E+01
4.398354E+01
1.894700E+01
3.291590E+01
2.066308E+01
3.625411E+01
7.937573E+01
-1.253560E+02
4.333581E+01
2.940570E+02
8.890465E+01
4.136994E+02
1.162032E+02
7.547127E+01
8.260548E+01
9.014988E+01
8.992665E+01
8.511431E+01
6.457105E+01
6.755552E+01
6.867137E+01
6.719912E+01
6.475891E+01
6.501427E+01
6.191025E+01
6.907347E+01
6.765346E+01
6.652568E+01
7.022110E+01
7.289932E+01
7.619900E+01
7.705494E+01
8.025323E+01
8.274400E+01
8.655054E+01
8.824021E+01
8.847070E+01
8.862376E+01
8.896011E+01
8.875659E+01
8.839553E+01
8.872957E+01
8.877549E+01
8.839186E+01
8.869197E+01
8.880920E+01
8.851559E+01
8.806726E+01
8.874665E+01
8.862344E+01
8.848493E+01
8.849835E+01
8.865913E+01
8.900690E+01
8.896208E+01
8.870789E+01
8.892300E+01
8.912015E+01
8.904542E+01
8.914056E+01
8.928763E+01
8.913296E+01
8.956838E+01
8.964126E+01
9.065260E+01
9.061442E+01
9.034292E+01
9.067706E+01
9.083378E+01
9.090214E+01
9.121322E+01
9.131765E+01
9.127565E+01
9.134034E+01
9.073117E+01
9.123511E+01
9.163547E+01
9.233106E+01
9.221378E+01
9.131940E+01
9.070167E+01
9.144664E+01
9.182997E+01
9.109946E+01
9.177252E+01
9.182272E+01
9.195041E+01
9.223299E+01
9.221486E+01
9.187995E+01
9.282783E+01
9.230013E+01
9.179390E+01
9.170885E+01
9.131213E+01
9.198570E+01
9.186390E+01
9.178926E+01
9.175002E+01
9.166561E+01
9.252449E+01
9.206221E+01
9.172735E+01
9.181589E+01
9.160952E+01
9.209181E+01
9.170342E+01
9.160484E+01
9.158081E+01
9.074710E+01
9.115705E+01
9.137292E+01
9.125916E+01
9.079388E+01
9.097657E+01
9.077501E+01
9.096904E+01
9.081171E+01
9.050403E+01
9.034951E+01
9.075332E+01
9.065460E+01
9.002397E+01
9.013643E+01
8.978945E+01
9.023527E+01
8.976085E+01
8.918571E+01
8.930833E+01
8.881840E+01
8.896770E+01
8.914063E+01
8.902723E+01
8.885041E+01
8.865084E+01
8.857275E+01
8.877834E+01
8.867374E+01
8.844032E+01
8.841456E+01
8.824628E+01
8.848989E+01
8.836283E+01
8.842458E+01
8.829981E+01
8.828535E+01
8.860862E+01
8.860984E+01
8.822854E+01
8.924678E+01
8.786707E+01
8.838284E+01
8.886844E+01
8.825715E+01
8.778723E+01
8.683728E+01
8.580166E+01
8.335517E+01
8.300566E+01
8.233482E+01
8.248837E+01
8.213424E+01
8.246729E+01
8.327373E+01
8.443095E+01
8.270771E+01
8.198212E+01
8.272893E+01
8.181351E+01
8.130217E+01
8.356174E+01
8.616628E+01
8.756163E+01
8.844194E+01
8.575302E+01
8.373486E+01
9.420073E+01
9.574450E+01
1.008912E+02
9.621237E+01
1.059090E+02
9.289004E+01
8.508316E+01
9.385664E+01
1.150782E+02
9.823821E+01
9.558043E+01
1.050641E+02
1.270553E+02
2.456584E+02
1.350618E+02
1.506263E+02
1.075443E+02
8.881777E+01
9.292124E+01
9.463039E+01
9.172893E+01
8.908743E+01
2.522656E+02
1.559984E+02
3.092216E+02
6.974230E+00
-2.386465E+01
-2.438194E+01
-5.372272E+01
4.873561E+03
-8.228786E+01
1.008655E+02
7.891576E+01
1.634248E+02
-1.074842E+03
2.315545E+02
4.417275E+01
8.333446E+01
1.099497E+02
8.684030E+01
8.101087E+01
7.516105E+01
7.619897E+01
6.921777E+01
6.415365E+01
6.078194E+01
6.327641E+01
6.130327E+01
6.533335E+01
6.872623E+01
6.765907E+01
7.034197E+01
7.010329E+01
7.403739E+01
7.509411E+01
7.740514E+01
7.829167E+01
8.227693E+01
8.456907E+01
8.718538E+01
8.765900E+01
8.876104E+01
8.892761E+01
8.857285E+01
8.881399E+01
8.886481E+01
8.874438E+01
8.873394E+01
8.836157E+01
8.855564E+01
8.877260E+01
8.862224E+01
8.860648E+01
8.916998E+01
8.855463E+01
8.845501E+01
8.861744E+01
8.880273E+01
8.891536E+01
8.899493E+01
8.888908E+01
8.907600E+01
8.911350E+01
8.894226E+01
8.922806E+01
8.932890E+01
8.957301E+01
8.984824E+01
8.986868E+01
9.031798E+01
9.081693E+01
9.036671E+01
9.048101E+01
9.138670E+01
9.100715E+01
9.123778E+01
9.083013E+01
9.127223E+01
9.151468E+01
9.100512E+01
9.073077E+01
9.164827E+01
9.262689E+01
9.189701E+01
9.137964E+01
9.083074E+01
9.105133E+01
9.162277E+01
9.112376E+01
9.183838E+01
9.193419E+01
9.178973E+01
9.226105E+01
9.235302E+01
9.177466E+01
9.266871E+01
9.263672E+01
9.172100E+01
9.169224E+01
9.159762E+01
9.136467E+01
9.179144E+01
9.187801E+01
9.174975E+01
9.179227E+01
9.204991E+01
9.214517E+01
9.133840E+01
9.136291E+01
9.175591E+01
9.156810E+01
9.176897E+01
9.178712E+01
9.171475E+01
9.119888E+01
9.102909E+01
9.150524E+01
9.106811E+01
9.067187E+01
9.105918E+01
9.073217E+01
9.040185E+01
9.070792E+01
9.051677E+01
9.031559E+01
9.044374E+01
9.037707E+01
8.976805E+01
8.995620E+01
8.984294E+01
9.031184E+01
8.995517E+01
8.913683E+01
8.924125E+01
8.890187E+01
8.896457E+01
8.920457E+01
8.885029E+01
8.866359E+01
8.879397E+01
8.857563E+01
8.876586E+01
8.852013E+01
8.849741E+01
8.851885E+01
8.836417E+01
8.838983E+01
8.841225E+01
8.842153E+01
8.833240E+01
8.849511E+01
8.790965E+01
8.869131E+01
8.865832E+01
8.891086E+01
8.867270E+01
8.875924E+01
8.881982E+01
8.802632E+01
8.785379E+01
8.701016E+01
8.558262E+01
8.517577E+01
8.385459E+01
8.330243E+01
8.031508E+01
8.066481E+01
8.410910E+01
8.173397E+01
8.407800E+01
8.371649E+01
8.359325E+01
8.591864E+01
8.395278E+01
8.096444E+01
7.580372E+01
8.572774E+01
8.735883E+01
8.874851E+01
8.499547E+01
8.538073E+01
8.243960E+01
8.397003E+01
8.190074E+01
9.153507E+01
8.999499E+01
8.765592E+01
9.231180E+01
9.564184E+01
1.091278E+02
1.122362E+02
7.075475E+02
1.344375E+02
1.286100E+02
1.200780E+02
2.061067E+02
8.375780E+02
1.079279E+02
1.022794E+02
9.980123E+01
1.029338E+02
9.806950E+01
9.645972E+01
1.029679E+02
1.012883E+02
-4.271270E+01
2.410268E+01
6.403246E+02
-2.980846E+02
6.542527E+00
-1.964396E+00
1.714487E+02
-1.990268E+02
1.296776E+01
1.007002E+02
-2.745861E+03
5.777655E+02
-5.850646E+02
8.106691E+01
1.152981E+02
8.797914E+01
8.673445E+01
7.885598E+01
7.311635E+01
7.084268E+01
6.408031E+01
6.312933E+01
6.864738E+01
6.545331E+01
7.053889E+01
7.235596E+01
7.149381E+01
7.161394E+01
7.140041E+01
7.451880E+01
7.640631E+01
7.771217E+01
8.095863E+01
8.189739E+01
8.453434E+01
8.771295E+01
8.910260E+01
8.960969E+01
8.877298E+01
8.836975E+01
8.838963E+01
8.825465E+01
8.855539E+01
8.902728E+01
8.849727E+01
8.848585E+01
8.868365E+01
8.875867E+01
8.870075E+01
8.873661E+01
8.864424E+01
8.856890E+01
8.872818E+01
8.879348E+01
8.874535E+01
8.882103E+01
8.872715E+01
8.870702E+01
8.943945E+01
8.919925E+01
8.899880E+01
8.922328E+01
8.956638E+01
9.012142E+01
9.046715E+01
9.057824E+01
9.025097E+01
9.012036E+01
9.097780E+01
9.171634E+01
9.142349E+01
9.072318E+01
9.072989E+01
9.167196E+01
9.147869E+01
9.119532E+01
9.085057E+01
9.187289E+01
9.243990E+01
9.231572E+01
9.093863E+01
9.093310E+01
9.098497E+01
9.106807E+01
9.098626E+01
9.243134E+01
9.227484E+01
9.209416E+01
9.187475E+01
9.201068E+01
9.182097E+01
9.220577E+01
9.269947E+01
9.186847E+01
9.187519E+01
9.127565E+01
9.118741E+01
9.209620E+01
9.222307E+01
9.209560E+01
9.193984E+01
9.232284E+01
9.219303E+01
9.148359E+01
9.201214E+01
9.166314E+01
9.139667E+01
9.134678E+01
9.177278E+01
9.150437E+01
9.169056E+01
9.113775E+01
9.126290E+01
9.117537E+01
9.073686E+01
9.089009E+01
9.087619E+01
9.062239E+01
9.075990E+01
9.060355E+01
9.023081E+01
9.009104E+01
9.033779E+01
8.990257E+01
8.998387E+01
8.990572E+01
9.034756E+01
8.996476E+01
8.919154E+01
8.907438E+01
8.897358E+01
8.912615E+01
8.897069E+01
8.887213E+01
8.874263E+01
8.910015E+01
8.879479E+01
8.854766E+01
8.845423E+01
8.846610E+01
8.851624E+01
8.821425E+01
8.818074E+01
8.815327E+01
8.790588E+01
8.859617E+01
8.869805E+01
8.865886E+01
8.899576E+01
8.868334E+01
8.895245E+01
8.882992E+01
8.913163E+01
8.854726E+01
8.733026E+01
8.670097E+01
8.514817E+01
8.575377E+01
8.409139E+01
8.353236E+01
8.426817E+01
8.065537E+01
8.004870E+01
7.970473E+01
8.182885E+01
7.965650E+01
8.060612E+01
8.272273E+01
8.003114E+01
8.096952E+01
7.583558E+01
8.316490E+01
8.543005E+01
8.766630E+01
8.223363E+01
8.161996E+01
8.676096E+01
9.497813E+01
8.054225E+01
8.789729E+01
9.078917E+01
8.900701E+01
9.008120E+01
9.004719E+01
1.035305E+02
1.099549E+02
9.924185E+01
1.320884E+02
-3.689659E+03
1.352032E+02
2.073888E+02
1.191803E+02
1.213677E+02
1.400940E+02
9.612380E+01
8.903996E+01
9.409386E+01
9.470102E+01
8.482906E+01
9.663073E+01
9.719215E+01
6.948035E+02
-2.941113E+02
1.485991E+02
1.218961E+02
9.673215E+01
1.154610E+02
1.988423E+02
1.317654E+02
1.025740E+02
1.013869E+02
-2.949991E+02
-3.794394E+02
1.037370E+02
7.247862E+01
7.616883E+01
1.051364E+02
9.128028E+01
7.780906E+01
7.719658E+01
7.997082E+01
7.655427E+01
7.906134E+01
7.056017E+01
6.283335E+01
6.956296E+01
7.102530E+01
6.825726E+01
6.859477E+01
7.171995E+01
7.497293E+01
7.650988E+01
7.943051E+01
8.236403E+01
8.412985E+01
8.534822E+01
8.767466E+01
8.894319E+01
8.971377E+01
8.878266E+01
8.877744E+01
8.875188E+01
8.887117E+01
8.896321E+01
8.890456E+01
8.843217E+01
8.815336E+01
8.845009E+01
8.870144E+01
8.845574E+01
8.850124E+01
8.864246E+01
8.877937E+01
8.887625E+01
8.889979E+01
8.876713E+01
8.885691E+01
8.874878E+01
8.876374E+01
8.915399E+01
8.909060E+01
8.891360E+01
8.898184E+01
8.976013E+01
9.006920E+01
9.047922E+01
9.021602E+01
9.011751E+01
9.045302E+01
9.129580E+01
9.149087E+01
9.103254E+01
9.096263E+01
9.166474E+01
9.199451E+01
9.190551E+01
9.128809E+01
9.046019E+01
9.199030E+01
9.255387E+01
9.221138E+01
9.145968E+01
9.091835E+01
9.131701E+01
9.072010E+01
9.116277E+01
9.236280E+01
9.214342E+01
9.204487E+01
9.175312E+01
9.191402E+01
9.178909E+01
9.209061E+01
9.253019E+01
9.202867E+01
9.180788E+01
9.106943E+01
9.090468E+01
9.133073E+01
9.230251E+01
9.193451E+01
9.112701E+01
9.197677E+01
9.201533E+01
9.173917E+01
9.177568E+01
9.190256E+01
9.163142E+01
9.140831E+01
9.167561E+01
9.166677E+01
9.148092E+01
9.148969E+01
9.125020E+01
9.090254E+01
9.058678E+01
9.051743E+01
9.058648E+01
9.058160E+01
9.101679E+01
9.105868E+01
9.067341E+01
9.016276E+01
9.008032E+01
9.010991E+01
9.023281E+01
8.984360E+01
9.034762E+01
8.985877E+01
8.931726E+01
8.918941E+01
8.908538E+01
8.926793E+01
8.902298E+01
8.869641E+01
8.853735E+01
8.889617E+01
8.874302E+01
8.846189E+01
8.863254E+01
8.858235E+01
8.829810E+01
8.833154E+01
8.858225E+01
8.829068E+01
8.814066E+01
8.889518E+01
8.858670E+01
8.847431E+01
8.836063E+01
8.900221E+01
8.836332E+01
8.899579E+01
8.833807E+01
8.877040E+01
8.830563E+01
8.690533E+01
8.547360E+01
8.471159E+01
8.350456E+01
8.137909E+01
8.334698E+01
8.256889E+01
7.983626E+01
8.106640E+01
8.161994E+01
8.028783E+01
8.261670E+01
7.903091E+01
7.793405E+01
8.388752E+01
8.058604E+01
8.525130E+01
8.200578E+01
8.150868E+01
8.545246E+01
8.370298E+01
8.613776E+01
8.787803E+01
9.438906E+01
9.961063E+01
8.093810E+01
9.657509E+01
1.002761E+02
1.137857E+02
9.638055E+01
1.044387E+02
9.845363E+01
1.261813E+02
6.116239E+02
1.110533E+02
1.269817E+02
1.011730E+02
9.508416E+01
9.166889E+01
1.018610E+02
1.123496E+02
9.819977E+01
8.825921E+01
8.383291E+01
9.815582E+01
9.648089E+01
7.788155E+01
7.170081E+01
9.274627E+01
8.346264E+01
8.762722E+01
9.595569E+01
1.032504E+02
4.776564E+01
1.252279E+02
1.293865E+02
-1.736600E+02
9.882272E+01
9.120797E+01
8.150677E+01
8.836353E+01
8.342419E+01
9.256542E+01
8.559686E+01
8.252684E+01
8.778963E+01
8.417426E+01
7.934466E+01
6.606751E+01
6.386194E+01
6.925497E+01
6.979886E+01
6.676006E+01
7.060085E+01
7.163813E+01
7.557310E+01
7.625346E+01
7.924604E+01
8.227617E+01
8.367519E+01
8.566178E+01
8.787903E+01
8.909939E+01
8.958468E+01
8.928986E+01
8.863155E+01
8.881397E+01
8.885795E+01
8.880745E+01
8.899287E+01
8.874915E+01
8.868026E+01
8.857744E+01
8.846894E+01
8.870140E+01
8.855089E+01
8.829124E+01
8.859934E+01
8.864388E+01
8.870301E+01
8.857746E+01
8.855695E+01
8.876109E+01
8.876688E+01
8.919251E+01
8.911094E+01
8.909283E+01
8.898174E+01
8.962989E+01
8.969878E+01
9.035000E+01
8.997379E+01
9.023956E+01
9.076191E+01
9.122769E+01
9.109250E+01
9.087672E+01
9.095351E+01
9.157070E+01
9.198760E+01
9.192480E+01
9.108219E+01
9.102603E+01
9.221409E+01
9.227574E+01
9.195259E+01
9.176487E+01
9.132840E+01
9.167016E+01
9.080275E+01
9.193106E+01
9.216921E+01
9.251991E+01
9.269558E+01
9.201361E+01
9.232913E+01
9.175089E+01
9.202711E+01
9.231301E+01
9.190109E+01
9.174925E+01
9.138263E+01
9.137272E+01
9.113631E+01
9.195453E+01
9.207085E+01
9.107499E+01
9.166334E+01
9.179952E+01
9.126284E+01
9.201396E+01
9.175184E+01
9.154455E+01
9.142808E+01
9.141835E+01
9.127439E+01
9.154459E+01
9.139183E+01
9.162812E+01
9.092296E+01
9.055800E+01
9.037138E+01
9.072601E+01
9.055608E+01
9.122460E+01
9.130678E+01
9.100119E+01
9.057630E+01
9.003048E+01
9.013861E+01
9.009606E+01
9.003106E+01
8.990202E+01
8.957321E+01
8.950441E+01
8.935443E+01
8.947618E+01
8.935262E+01
8.900965E+01
8.894860E+01
8.883836E+01
8.881830E+01
8.865215E+01
8.869353E+01
8.883780E+01
8.852527E+01
8.846957E+01
8.854085E+01
8.819535E+01
8.802703E+01
8.810959E+01
8.863299E+01
8.838662E+01
8.822368E+01
8.786909E+01
8.914922E+01
8.819638E+01
8.928956E+01
8.892364E+01
8.938313E+01
8.763266E+01
8.687093E+01
8.591656E+01
8.307037E+01
8.355125E+01
8.147543E+01
8.168007E+01
8.281812E+01
8.185385E+01
8.527008E+01
8.659113E+01
8.697170E+01
8.739706E+01
8.087117E+01
7.986438E+01
8.063729E+01
8.353817E+01
9.315758E+01
8.550903E+01
8.350972E+01
8.220362E+01
8.129557E+01
8.356753E+01
8.658652E+01
8.766074E+01
9.553961E+01
1.058077E+02
1.645182E+02
-1.177574E+02
1.044074E+02
9.912760E+01
8.915762E+01
1.004968E+02
1.893227E+02
1.622575E+02
9.284292E+01
1.141300E+02
1.194115E+02
1.620825E+02
9.378570E+01
9.208247E+01
8.650675E+01
1.162962E+02
9.134171E+01
9.164796E+01
9.656460E+01
9.534286E+01
1.232749E+02
-1.037393E+01
-3.997318E+01
1.134394E+02
1.076197E+02
1.069953E+02
1.023431E+02
9.051987E+01
3.356301E+01
1.011415E+02
-4.748519E+02
6.852015E+01
7.550396E+01
8.728627E+01
9.213967E+01
8.313941E+01
9.063799E+01
8.647060E+01
7.757870E+01
7.970619E+01
8.113709E+01
7.921189E+01
7.545226E+01
6.599094E+01
7.398750E+01
7.212336E+01
7.390936E+01
7.351780E+01
7.383246E+01
7.626409E+01
7.959314E+01
8.095141E+01
8.149804E+01
8.193894E+01
8.558718E+01
8.730221E+01
8.937148E+01
8.886039E+01
8.960118E+01
8.924607E+01
8.881744E+01
8.881743E+01
8.903462E+01
8.859715E+01
8.836426E+01
8.867111E+01
8.859570E+01
8.858862E+01
8.891622E+01
8.851685E+01
8.861124E+01
8.862933E+01
8.871085E+01
8.879403E+01
8.860834E+01
8.869804E+01
8.867813E+01
8.877647E+01
8.924722E+01
8.877921E+01
8.915217E+01
8.911435E+01
8.953576E+01
8.945050E+01
8.987260E+01
9.003693E+01
9.016566E+01
9.085483E+01
9.087641E+01
9.120423E+01
9.079264E+01
9.039692E+01
9.127437E+01
9.178472E+01
9.185596E+01
9.156265E+01
9.140546E+01
9.177746E+01
9.226892E+01
9.169857E+01
9.223830E+01
9.204360E+01
9.186225E+01
9.130700E+01
9.172985E+01
9.208565E+01
9.274672E+01
9.243553E+01
9.143733E+01
9.219789E+01
9.172489E+01
9.205452E+01
9.191793E+01
9.128658E+01
9.156762E+01
9.144023E+01
9.149942E+01
9.104592E+01
9.135114E+01
9.175860E+01
9.073588E+01
9.138889E+01
9.188479E+01
9.176027E+01
9.160370E+01
9.160804E+01
9.126557E+01
9.134436E+01
9.165887E+01
9.148559E+01
9.145686E+01
9.141319E+01
9.142892E+01
9.138867E+01
9.079909E+01
9.058683E+01
9.091952E+01
9.041405E+01
9.091444E+01
9.151738E+01
9.133391E+01
9.069918E+01
8.999553E+01
9.005128E+01
9.017944E+01
9.017082E+01
8.962507E+01
8.943522E+01
8.923093E+01
8.923445E+01
8.935290E+01
8.907635E+01
8.879483E+01
8.867756E+01
8.893234E+01
8.886253E+01
8.885049E+01
8.873449E+01
8.881686E+01
8.886642E+01
8.872606E+01
8.870092E+01
8.817613E+01
8.785289E+01
8.810056E+01
8.847977E+01
8.859132E+01
8.856178E+01
8.878689E+01
8.910758E+01
8.908226E+01
8.872806E+01
8.898551E+01
8.896775E+01
8.794653E+01
8.649955E+01
8.630199E+01
8.358839E+01
8.147475E+01
8.022889E+01
8.061959E+01
7.827796E+01
7.711300E+01
7.938415E+01
7.908843E+01
7.946458E+01
7.639140E+01
7.754869E+01
7.840432E+01
7.794566E+01
7.840098E+01
8.364393E+01
8.915617E+01
8.319896E+01
7.766164E+01
8.060336E+01
8.071511E+01
8.660097E+01
7.322169E+01
8.863859E+01
1.357005E+02
1.077795E+02
1.115321E+02
9.773307E+01
1.148470E+02
1.033139E+02
1.068821E+02
1.070932E+02
3.798722E+02
1.301326E+03
-8.241424E+02
1.367275E+02
1.281270E+02
1.390160E+02
1.123525E+02
1.022094E+02
1.431826E+03
3.361711E+01
1.022318E+02
9.224301E+01
1.065827E+02
1.103477E+02
1.057934E+02
1.224963E+02
9.620400E+01
8.723922E+01
9.686560E+01
9.568942E+01
9.412510E+01
-1.985563E+03
-3.041024E+01
-1.235415E+01
8.562823E+01
7.892512E+01
9.183565E+01
9.162946E+01
8.028941E+01
9.432179E+01
8.749901E+01
7.787210E+01
7.415428E+01
7.947930E+01
7.702466E+01
7.436776E+01
6.839808E+01
7.097967E+01
6.979236E+01
7.348690E+01
7.418475E+01
7.426201E+01
7.499317E+01
7.774831E+01
8.145263E+01
8.310770E+01
8.218823E+01
8.483785E+01
8.661689E+01
8.884400E+01
8.907142E+01
8.939886E+01
8.893109E+01
8.877997E+01
8.893303E+01
8.850094E+01
8.880383E+01
8.859389E+01
8.856307E+01
8.867221E+01
8.851775E+01
8.851563E+01
8.827130E+01
8.868872E+01
8.870754E+01
8.853598E+01
8.866760E+01
8.866078E+01
8.901126E+01
8.889580E+01
8.903442E+01
8.937851E+01
8.908945E+01
8.907682E+01
8.940087E+01
8.931772E+01
8.936858E+01
8.954396E+01
9.018827E+01
9.038133E+01
9.102685E+01
9.101814E+01
9.114371E+01
9.057593E+01
9.071001E+01
9.136409E+01
9.180130E+01
9.169739E+01
9.169788E+01
9.201164E+01
9.190396E+01
9.193209E+01
9.196733E+01
9.238503E+01
9.219993E+01
9.208691E+01
9.138268E+01
9.173531E+01
9.208929E+01
9.243548E+01
9.227584E+01
9.162453E+01
9.169652E+01
9.150164E+01
9.186026E+01
9.185912E+01
9.152167E+01
9.159328E+01
9.162052E+01
9.218521E+01
9.156727E+01
9.142684E+01
9.148188E+01
9.108755E+01
9.136476E+01
9.163191E+01
9.182775E+01
9.148924E+01
9.132853E+01
9.111305E+01
9.137381E+01
9.161151E+01
9.126772E+01
9.138819E+01
9.140264E+01
9.197241E+01
9.136367E+01
9.073352E+01
9.069336E+01
9.135240E+01
9.052589E+01
9.114071E+01
9.144433E+01
9.141130E+01
9.060620E+01
9.024014E+01
9.013174E+01
9.001218E+01
8.995585E+01
8.971583E+01
8.961954E+01
8.924007E+01
8.917971E+01
8.925306E+01
8.911595E+01
8.901930E+01
8.895038E+01
8.895621E+01
8.856958E+01
8.893260E+01
8.853987E+01
8.857216E+01
8.881554E+01
8.849780E+01
8.799733E+01
8.854922E+01
8.819622E+01
8.842515E+01
8.834352E+01
8.820854E+01
8.856057E+01
8.798315E+01
8.912251E+01
8.900556E+01
8.897703E+01
8.924217E+01
8.861530E+01
8.769795E+01
8.642205E+01
8.692639E+01
8.411645E+01
8.366644E+01
8.085063E+01
8.073577E+01
7.750832E+01
7.718475E+01
7.650475E+01
7.712934E+01
7.752079E+01
7.605514E+01
8.052871E+01
7.660764E+01
7.991153E+01
8.249016E+01
8.225584E+01
8.209424E+01
8.667277E+01
8.851971E+01
9.238216E+01
1.033034E+02
4.047656E+01
1.736134E+01
1.168078E+02
1.130848E+02
9.890140E+01
7.878274E+01
8.305394E+01
8.668359E+01
1.012562E+02
1.317887E+02
1.059166E+02
2.244941E+02
6.870549E+02
-8.567229E+01
1.458089E+02
1.226925E+02
1.057717E+02
1.397210E+02
2.447305E+02
-4.633736E+02
1.966883E+02
1.060072E+02
9.859302E+01
9.704246E+01
9.166618E+01
1.002461E+02
1.084033E+02
1.469929E+02
1.005637E+02
9.660359E+01
9.369102E+01
8.190958E+01
1.012309E+02
8.088403E+01
8.759504E+01
8.063328E+01
7.637161E+01
9.168514E+01
9.517679E+01
9.030181E+01
9.888608E+01
8.663284E+01
8.423757E+01
7.769599E+01
7.181354E+01
7.116499E+01
7.310373E+01
7.487454E+01
7.107021E+01
7.234254E+01
7.401466E+01
7.145491E+01
7.418410E+01
7.586699E+01
7.993624E+01
7.937802E+01
8.200340E+01
8.350450E+01
8.235940E+01
8.650667E+01
8.859059E+01
8.827079E+01
8.965122E+01
8.932003E+01
8.895671E+01
8.886962E+01
8.885358E+01
8.874228E+01
8.823323E+01
8.799022E+01
8.837762E+01
8.854141E+01
8.832647E+01
8.849916E+01
8.897909E+01
8.855711E+01
8.844265E+01
8.872642E+01
8.878608E+01
8.882059E+01
8.920954E+01
8.892180E+01
8.924893E+01
8.906879E+01
8.909704E+01
8.926692E+01
8.919981E+01
8.940611E+01
8.987609E+01
9.012487E+01
9.059914E+01
9.112038E+01
9.108781E+01
9.097375E+01
9.044434E+01
9.099855E+01
9.126199E+01
9.149585E+01
9.188014E+01
9.153351E+01
9.229767E+01
9.200398E+01
9.145814E+01
9.162805E+01
9.231515E+01
9.238371E+01
9.227257E+01
9.144436E+01
9.188398E+01
9.191844E+01
9.176122E+01
9.219753E+01
9.120168E+01
9.156081E+01
9.139532E+01
9.177123E+01
9.222790E+01
9.185917E+01
9.165284E+01
9.161096E+01
9.260708E+01
9.169537E+01
9.107868E+01
9.176421E+01
9.150574E+01
9.121518E+01
9.180731E+01
9.154201E+01
9.147421E+01
9.119000E+01
9.094204E+01
9.140851E+01
9.162488E+01
9.118335E+01
9.107775E+01
9.152530E+01
9.177278E+01
9.133698E+01
9.089411E+01
9.103580E+01
9.153639E+01
9.078429E+01
9.078804E+01
9.095757E+01
9.133992E+01
9.113680E+01
9.022763E+01
9.009868E+01
8.983378E+01
8.959037E+01
8.967627E+01
8.968520E+01
8.956610E+01
8.900647E+01
8.955730E+01
8.908113E+01
8.898453E+01
8.919959E+01
8.918811E+01
8.842321E+01
8.857779E+01
8.871134E+01
8.846154E+01
8.876712E+01
8.817113E+01
8.824374E+01
8.854252E+01
8.813900E+01
8.836596E+01
8.859403E+01
8.892715E+01
8.880933E+01
8.878014E+01
8.875935E+01
8.883172E+01
8.888242E+01
8.863410E+01
8.857993E+01
8.787430E+01
8.777206E+01
8.601137E+01
8.443487E+01
8.429529E+01
8.048541E+01
8.124104E+01
7.942806E+01
7.871622E+01
7.717674E+01
8.011351E+01
7.860022E+01
7.825790E+01
7.859132E+01
7.640600E+01
7.539368E+01
7.533577E+01
8.238394E+01
7.861454E+01
8.729640E+01
9.338049E+01
9.177507E+01
1.049469E+02
-1.777458E+01
9.186967E+00
1.001297E+02
9.572026E+01
1.104790E+02
1.239092E+02
9.762943E+01
9.701007E+01
1.288328E+02
1.208349E+02
1.746296E+02
9.593585E+01
1.176388E+02
1.462314E+02
5.463029E+02
3.409165E+01
7.966397E+01
7.290875E+01
9.318171E+01
9.896795E+01
8.558813E+01
9.275397E+01
9.778510E+01
7.949440E+01
7.141705E+01
7.458017E+01
9.084961E+01
1.043245E+02
1.434017E+02
1.165839E+02
8.103820E+01
7.139795E+01
9.892264E+01
9.435170E+01
8.983777E+01
9.072047E+01
8.349263E+01
8.696279E+01
1.137770E+02
1.594938E+02
1.001616E+02
7.986351E+01
7.659787E+01
7.641666E+01
8.184961E+01
7.572957E+01
7.333224E+01
6.856354E+01
7.032953E+01
6.857417E+01
7.394144E+01
7.147816E+01
7.285034E+01
7.508508E+01
8.003431E+01
7.938269E+01
8.248357E+01
7.566156E+01
7.967224E+01
8.621018E+01
8.747569E+01
8.858985E+01
8.939974E+01
8.926528E+01
8.901123E+01
8.893238E+01
8.858727E+01
8.857703E+01
8.818945E+01
8.854073E+01
8.840918E+01
8.841590E+01
8.862321E+01
8.839784E+01
8.884529E+01
8.870982E+01
8.856085E+01
8.881790E+01
8.888353E+01
8.870133E+01
8.891840E+01
8.890777E+01
8.921817E+01
8.902047E+01
8.908031E+01
8.961036E+01
8.950267E+01
8.997594E+01
8.995486E+01
9.001104E+01
9.087215E+01
9.079840E+01
9.078248E+01
9.079429E+01
9.014547E+01
9.081102E+01
9.125986E+01
9.169402E+01
9.202688E+01
9.209428E+01
9.214096E+01
9.162421E+01
9.139057E+01
9.176741E+01
9.241247E+01
9.244582E+01
9.211487E+01
9.158851E+01
9.226070E+01
9.199973E+01
9.148567E+01
9.176487E+01
9.150804E+01
9.154749E+01
9.173426E+01
9.165379E+01
9.230507E+01
9.216833E+01
9.155242E+01
9.191335E+01
9.248798E+01
9.201810E+01
9.134001E+01
9.198754E+01
9.159474E+01
9.089778E+01
9.162442E+01
9.168410E+01
9.161204E+01
9.143632E+01
9.094352E+01
9.152343E+01
9.125159E+01
9.096640E+01
9.114068E+01
9.169736E+01
9.165818E+01
9.156079E+01
9.128887E+01
9.133830E+01
9.134052E+01
9.069161E+01
9.051612E+01
9.131132E+01
9.207048E+01
9.113016E+01
9.035225E+01
9.034810E+01
8.974429E+01
8.959098E+01
8.966165E+01
8.977500E+01
8.945159E+01
8.930646E+01
8.918141E+01
8.919089E+01
8.906535E+01
8.899959E+01
8.868428E+01
8.881384E+01
8.851100E+01
8.855599E+01
8.855177E+01
8.872648E+01
8.848324E+01
8.843902E+01
8.835394E+01
8.791325E+01
8.837925E+01
8.836982E+01
8.882241E+01
8.892473E+01
8.886582E+01
8.893950E+01
8.909164E+01
8.873761E+01
8.887222E+01
8.930515E+01
8.806243E+01
8.711078E+01
8.568629E+01
8.454397E+01
8.307484E+01
8.044809E+01
8.077641E+01
7.936364E+01
7.709266E+01
7.619243E+01
7.565260E+01
7.787010E+01
7.761637E+01
7.688396E+01
7.836637E+01
7.718734E+01
7.681032E+01
8.358737E+01
8.224424E+01
7.928408E+01
8.464382E+01
9.149962E+01
8.641922E+01
-1.440125E+01
-2.682606E+02
9.718645E+01
1.005241E+02
1.056556E+02
9.652978E+01
1.226822E+02
3.928647E+01
9.446701E+01
1.089007E+02
7.879117E+02
3.855269E+02
1.775668E+02
2.262777E+02
-1.621276E+02
4.543568E+01
6.461915E+01
6.615731E+01
6.170221E+01
1.368481E+02
8.954334E+01
1.005771E+02
9.761544E+01
1.204580E+02
3.970464E-01
8.971302E+01
1.678269E+03
1.498917E+02
1.547599E+02
3.633273E+01
1.065069E+02
9.314498E+01
9.785241E+01
1.119835E+02
1.009514E+02
1.001925E+02
8.781217E+01
9.028036E+01
9.817676E+01
9.644169E+01
9.441906E+01
9.018765E+01
8.719249E+01
8.710978E+01
8.079245E+01
7.330358E+01
7.081673E+01
7.786174E+01
7.029149E+01
6.847756E+01
6.834731E+01
7.163240E+01
7.422933E+01
7.611171E+01
7.804355E+01
8.125654E+01
8.369727E+01
7.327616E+01
8.583439E+01
8.619991E+01
8.906166E+01
8.893052E+01
8.915793E+01
8.854301E+01
8.859350E+01
8.894717E+01
8.829155E+01
8.843672E+01
8.885106E+01
8.850341E+01
8.846907E+01
8.872252E+01
8.875906E+01
8.887364E+01
8.892488E+01
8.867829E+01
8.874264E+01
8.892232E+01
8.878569E+01
8.879724E+01
8.888914E+01
8.911985E+01
8.938892E+01
8.899315E+01
8.911172E+01
8.920951E+01
8.949086E+01
9.012456E+01
9.015682E+01
9.019734E+01
9.069971E+01
9.059045E+01
9.064937E+01
9.092119E+01
9.056835E+01
9.058165E+01
9.113307E+01
9.126097E+01
9.164143E+01
9.198643E+01
9.172109E+01
9.133286E+01
9.142322E+01
9.184191E+01
9.203457E+01
9.211518E+01
9.209469E+01
9.154842E+01
9.223125E+01
9.216149E+01
9.163709E+01
9.147842E+01
9.130985E+01
9.184702E+01
9.189025E+01
9.203231E+01
9.200801E+01
9.245937E+01
9.195997E+01
9.200306E+01
9.262533E+01
9.151272E+01
9.100836E+01
9.172742E+01
9.132585E+01
9.067959E+01
9.142826E+01
9.184208E+01
9.131721E+01
9.143130E+01
9.106827E+01
9.159659E+01
9.103965E+01
9.141014E+01
9.151195E+01
9.170957E+01
9.119604E+01
9.138980E+01
9.143561E+01
9.124653E+01
9.104314E+01
9.022269E+01
8.991983E+01
9.083235E+01
9.146653E+01
9.064150E+01
9.025101E+01
9.006486E+01
8.961899E+01
8.984555E+01
8.977073E+01
8.967890E+01
8.912599E+01
8.930782E+01
8.905860E+01
8.914320E+01
8.911204E+01
8.888313E+01
8.867084E+01
8.863062E+01
8.852024E+01
8.868045E+01
8.843359E+01
8.856865E+01
8.841427E+01
8.848395E+01
8.858050E+01
8.858600E+01
8.830493E+01
8.826854E+01
8.819898E+01
8.864246E+01
8.832949E+01
8.820638E+01
8.871516E+01
8.892226E+01
8.837373E+01
8.893350E+01
8.844142E+01
8.670632E+01
8.513146E+01
8.416743E+01
8.170256E+01
8.003270E+01
7.800840E+01
7.843620E+01
7.539689E+01
7.675328E+01
7.492156E+01
7.735464E+01
7.776798E+01
7.824166E+01
7.835140E+01
7.968676E+01
8.333754E+01
7.897633E+01
7.313372E+01
7.925842E+01
9.113074E+01
9.057320E+01
8.702296E+01
-1.713480E+01
-8.971991E+02
1.056204E+02
1.175526E+02
9.187636E+01
9.087002E+01
9.755183E+01
1.281077E+02
1.013425E+02
1.083487E+02
2.655745E+02
1.152173E+02
9.919634E+01
1.143555E+02
1.032375E+02
-4.531127E+01
2.832584E+01
7.045050E+01
8.184060E+01
8.219349E+01
8.233671E+01
1.009402E+02
9.957641E+01
5.290914E+02
5.764754E+01
-8.506379E+00
2.913798E+02
3.465161E+02
-1.811139E+01
-2.805597E+01
2.539289E+02
1.857313E+02
1.065262E+02
1.344201E+02
9.910713E+01
1.129341E+02
1.231118E+02
9.161900E+01
9.046596E+01
8.936631E+01
7.753377E+01
7.324001E+01
7.811450E+01
7.243539E+01
8.156340E+01
7.335589E+01
7.866017E+01
7.300810E+01
7.417655E+01
7.590670E+01
6.961058E+01
7.450498E+01
7.452460E+01
7.714540E+01
7.845312E+01
8.006547E+01
8.289120E+01
7.117342E+01
8.556329E+01
8.748740E+01
8.872510E+01
8.903158E+01
8.920076E+01
8.892308E+01
8.912430E+01
8.908948E+01
8.825132E+01
8.817173E+01
8.884352E+01
8.898707E+01
8.870008E+01
8.885113E+01
8.865808E+01
8.871512E+01
8.843398E+01
8.878217E+01
8.871809E+01
8.870058E+01
8.873507E+01
8.892518E+01
8.899380E+01
8.905706E+01
8.913165E+01
8.904410E+01
8.918789E+01
8.924530E+01
8.943274E+01
9.001245E+01
8.975988E+01
8.971036E+01
9.064298E+01
9.001106E+01
9.028661E+01
9.127244E+01
9.045940E+01
9.048280E+01
9.103431E+01
9.103873E+01
9.144560E+01
9.177014E+01
9.162776E+01
9.157692E+01
9.095738E+01
9.137169E+01
9.193435E+01
9.199835E+01
9.176796E+01
9.137102E+01
9.224872E+01
9.240895E+01
9.186899E+01
9.187962E+01
9.169475E+01
9.185651E+01
9.196297E+01
9.178559E+01
9.217597E+01
9.251459E+01
9.201305E+01
9.171410E+01
9.204415E+01
9.161836E+01
9.118334E+01
9.176317E+01
9.139967E+01
9.098970E+01
9.136840E+01
9.142660E+01
9.100584E+01
9.130802E+01
9.143616E+01
9.175005E+01
9.099267E+01
9.102174E+01
9.134210E+01
9.144068E+01
9.123965E+01
9.161819E+01
9.133402E+01
9.113809E+01
9.095634E+01
9.043721E+01
8.997641E+01
9.085003E+01
9.117364E+01
9.104189E+01
9.062221E+01
9.028755E+01
9.002418E+01
8.974676E+01
9.006841E+01
8.980524E+01
8.948580E+01
8.936514E+01
8.920517E+01
8.890922E+01
8.900855E+01
8.881926E+01
8.889768E+01
8.889188E+01
8.880301E+01
8.852261E+01
8.843779E+01
8.858637E+01
8.848924E+01
8.836444E+01
8.848226E+01
8.863380E+01
8.820194E+01
8.836957E+01
8.843467E+01
8.876986E+01
8.829961E+01
8.811811E+01
8.856377E+01
8.883352E+01
8.905288E+01
8.883931E+01
8.748860E+01
8.600071E+01
8.535300E+01
8.373738E+01
8.134156E+01
7.976603E+01
7.896332E+01
7.839098E+01
7.799311E+01
7.793493E+01
7.484617E+01
7.511868E+01
7.591165E+01
7.853681E+01
7.713079E+01
7.726639E+01
8.285430E+01
8.060862E+01
8.639173E+01
8.515210E+01
8.774513E+01
8.477559E+01
9.513446E+01
4.692723E+01
-2.933867E+02
8.524175E+01
9.582638E+01
8.852629E+01
1.212360E+02
1.153667E+02
1.208133E+02
8.979460E+01
9.181327E+01
1.088689E+02
1.017882E+02
1.208401E+02
2.044313E+02
4.007857E+00
6.642177E+01
-4.533759E+01
5.581223E+01
5.266375E+01
2.884055E+01
1.101647E+02
9.312377E+01
1.129096E+02
2.287386E+02
5.383187E+01
-9.903988E+01
1.129731E+02
1.266876E+02
1.563970E+02
2.079124E+02
1.327414E+02
1.425549E+02
1.156375E+02
1.531443E+02
6.124253E+03
1.215160E+02
8.472020E+01
7.478527E+01
8.136467E+01
7.994027E+01
7.856149E+01
7.924640E+01
8.148257E+01
8.039221E+01
8.055712E+01
7.235737E+01
7.276939E+01
7.725087E+01
6.992974E+01
7.203914E+01
7.188247E+01
7.384566E+01
7.463726E+01
7.556682E+01
8.022557E+01
8.103229E+01
8.192465E+01
8.174492E+01
8.509390E+01
8.743602E+01
8.862303E+01
8.903394E+01
8.919147E+01
8.884643E+01
8.936026E+01
8.871427E+01
8.837187E+01
8.866634E+01
8.865142E+01
8.860681E+01
8.876711E+01
8.862872E+01
8.867644E+01
8.870179E+01
8.868445E+01
8.879894E+01
8.875136E+01
8.874738E+01
8.860564E+01
8.880706E+01
8.897480E+01
8.925198E+01
8.920461E+01
8.897698E+01
8.932798E+01
8.931319E+01
8.986538E+01
9.045247E+01
8.957822E+01
8.960325E+01
9.006852E+01
8.996375E+01
9.041916E+01
9.166082E+01
9.105809E+01
9.072392E+01
9.125665E+01
9.136314E+01
9.123041E+01
9.124618E+01
9.169684E+01
9.196141E+01
9.112031E+01
9.134469E+01
9.245014E+01
9.167876E+01
9.171493E+01
9.149207E+01
9.193345E+01
9.228800E+01
9.208192E+01
9.210427E+01
9.158556E+01
9.195637E+01
9.176383E+01
9.136782E+01
9.207819E+01
9.233385E+01
9.173843E+01
9.134701E+01
9.184918E+01
9.143229E+01
9.131970E+01
9.178361E+01
9.131210E+01
9.119971E+01
9.146028E+01
9.125958E+01
9.100898E+01
9.120178E+01
9.125267E+01
9.167608E+01
9.094402E+01
9.105174E+01
9.125376E+01
9.128889E+01
9.088520E+01
9.115903E+01
9.142104E+01
9.096426E+01
9.048019E+01
9.007520E+01
9.009451E+01
9.069348E+01
9.072526E+01
9.134267E+01
9.074117E+01
9.054072E+01
9.023409E+01
9.001885E+01
9.003898E+01
9.006478E+01
8.974167E+01
8.953805E+01
8.932503E+01
8.904903E+01
8.901438E+01
8.881181E+01
8.922078E+01
8.884953E+01
8.886641E+01
8.879030E+01
8.878686E+01
8.846048E+01
8.840238E+01
8.845084E+01
8.842948E+01
8.820338E+01
8.825646E+01
8.846792E+01
8.857463E+01
8.827971E+01
8.841052E+01
8.834118E+01
8.835168E+01
8.891110E+01
8.883745E+01
8.875125E+01
8.858973E+01
8.730383E+01
8.551974E+01
8.366282E+01
8.255874E+01
7.979640E+01
7.992076E+01
7.978208E+01
7.809127E+01
7.885120E+01
7.936533E+01
8.083193E+01
7.810792E+01
7.541070E+01
7.929621E+01
7.469318E+01
7.803755E+01
8.763875E+01
8.565886E+01
8.931906E+01
8.201797E+01
8.841011E+01
9.573656E+01
7.850806E+01
-4.311807E+01
1.084235E+02
1.120077E+02
1.061223E+02
1.295280E+02
1.061140E+02
9.037021E+01
8.975322E+01
9.114628E+01
1.251506E+02
1.451777E+02
-3.364251E+02
1.473058E+02
-2.641368E+02
2.751641E+00
-1.122667E+02
-1.124634E+02
-4.636625E+00
1.934045E+02
2.099646E+02
1.320747E+02
1.291508E+02
1.349682E+02
8.161399E+01
-1.504168E+02
-1.676808E+00
1.071409E+02
8.733626E+01
1.228311E+02
8.438025E+01
8.441212E+01
1.020405E+02
1.053961E+02
9.105631E+01
9.383229E+01
7.802532E+01
7.798447E+01
8.116352E+01
8.042938E+01
7.483397E+01
7.822138E+01
8.223592E+01
7.894562E+01
7.002607E+01
6.757782E+01
7.403190E+01
6.891288E+01
6.943419E+01
6.688495E+01
6.869113E+01
7.172710E+01
7.143372E+01
7.330262E+01
7.869536E+01
7.899761E+01
8.186941E+01
8.464293E+01
8.421067E+01
8.679018E+01
8.835584E+01
8.880514E+01
8.893111E+01
8.907786E+01
8.891294E+01
8.875042E+01
8.847742E+01
8.834147E+01
8.867783E+01
8.869742E+01
8.880059E+01
8.853692E+01
8.855498E+01
8.880622E+01
8.838337E+01
8.862691E+01
8.891474E+01
8.887199E+01
8.890808E+01
8.883845E+01
8.900718E+01
8.911691E+01
8.917812E+01
8.881313E+01
8.905402E+01
8.914445E+01
8.995258E+01
9.018742E+01
8.949918E+01
8.993961E+01
8.991198E+01
9.020850E+01
9.104466E+01
9.137749E+01
9.103724E+01
9.087203E+01
9.114709E+01
9.139965E+01
9.135804E+01
9.091374E+01
9.157040E+01
9.221321E+01
9.162311E+01
9.183859E+01
9.226139E+01
9.197446E+01
9.132637E+01
9.147055E+01
9.156099E+01
9.187513E+01
9.184052E+01
9.217647E+01
9.172113E+01
9.195353E+01
9.170012E+01
9.156810E+01
9.181670E+01
9.225736E+01
9.215310E+01
9.160608E+01
9.201792E+01
9.159186E+01
9.144854E+01
9.224438E+01
9.189613E+01
9.138579E+01
9.169981E+01
9.151817E+01
9.088243E+01
9.132010E+01
9.121104E+01
9.165241E+01
9.108571E+01
9.093861E+01
9.106336E+01
9.155917E+01
9.117751E+01
9.085943E+01
9.133579E+01
9.107054E+01
9.039325E+01
9.040580E+01
9.032746E+01
9.081473E+01
9.054086E+01
9.069468E+01
9.089828E+01
9.072114E+01
9.035016E+01
9.052290E+01
9.002962E+01
8.976485E+01
8.957995E+01
8.930893E+01
8.943909E+01
8.925553E+01
8.905951E+01
8.902531E+01
8.883348E+01
8.857555E+01
8.855275E+01
8.854293E+01
8.850415E+01
8.851216E+01
8.856908E+01
8.844487E+01
8.882155E+01
8.814213E+01
8.826581E+01
8.815205E+01
8.869481E+01
8.832349E+01
8.857467E+01
8.885364E+01
8.847069E+01
8.836618E+01
8.864566E+01
8.862433E+01
8.778662E+01
8.628618E+01
8.518510E+01
8.403587E+01
8.175004E+01
8.247541E+01
8.093167E+01
7.864453E+01
8.102972E+01
8.014742E+01
8.069353E+01
8.131563E+01
7.707516E+01
7.919885E+01
8.113971E+01
7.656195E+01
8.320844E+01
8.334042E+01
8.608131E+01
8.313479E+01
8.709651E+01
8.610943E+01
9.504427E+01
9.430603E+01
-2.663063E+01
1.117522E+02
1.130581E+02
1.064116E+02
1.016299E+02
9.602387E+01
9.324717E+01
1.027583E+02
1.021444E+02
1.006151E+02
1.563938E+02
1.285777E+02
1.376492E+02
1.291263E+02
1.667958E+02
-4.444186E+02
2.547179E+02
1.364917E+02
1.209389E+02
3.620048E+02
1.139542E+02
1.078697E+02
8.757973E+01
-7.753898E+02
4.749678E+02
-9.563990E+01
1.050370E+02
1.195502E+02
1.045069E+02
9.398531E+01
1.121743E+02
9.317870E+01
1.105279E+02
1.831103E+02
1.906640E+02
1.008921E+02
2.074609E+02
1.872896E+02
8.614190E+01
6.669223E+01
7.766958E+01
8.049844E+01
7.422177E+01
7.824937E+01
7.570744E+01
7.905463E+01
7.074283E+01
6.525811E+01
6.757905E+01
7.073608E+01
7.225612E+01
7.351764E+01
7.479020E+01
7.759256E+01
7.944686E+01
8.161902E+01
8.366357E+01
8.463867E+01
8.619096E+01
8.840514E+01
8.943238E+01
8.925384E+01
8.892456E+01
8.894562E+01
8.839694E+01
8.866523E+01
8.859056E+01
8.823078E+01
8.858472E+01
8.857814E+01
8.824406E+01
8.879428E+01
8.848993E+01
8.867933E+01
8.858410E+01
8.862240E+01
8.862026E+01
8.881953E+01
8.883678E+01
8.894426E+01
8.893508E+01
8.901878E+01
8.874711E+01
8.898179E+01
8.920234E+01
8.980427E+01
9.006661E+01
8.956238E+01
9.023376E+01
9.045549E+01
9.077137E+01
9.118081E+01
9.093169E+01
9.098237E+01
9.088434E+01
9.093933E+01
9.138027E+01
9.122388E+01
9.140289E+01
9.169217E+01
9.217176E+01
9.171667E+01
9.172307E+01
9.234065E+01
9.146694E+01
9.119038E+01
9.166006E+01
9.139061E+01
9.168636E+01
9.179395E+01
9.182503E+01
9.181022E+01
9.130815E+01
9.147106E+01
9.126630E+01
9.165700E+01
9.261483E+01
9.254363E+01
9.167494E+01
9.205210E+01
9.175881E+01
9.161945E+01
9.245308E+01
9.222484E+01
9.143958E+01
9.188851E+01
9.130525E+01
9.073668E+01
9.100032E+01
9.155107E+01
9.179913E+01
9.126437E+01
9.096896E+01
9.123264E+01
9.121397E+01
9.091667E+01
9.066115E+01
9.176328E+01
9.116634E+01
9.072269E+01
9.067756E+01
9.070028E+01
9.082992E+01
9.048690E+01
9.022954E+01
9.124144E+01
9.055266E+01
9.020336E+01
9.054896E+01
9.003094E+01
8.996421E+01
8.986842E+01
8.946683E+01
8.951821E+01
8.929781E+01
8.906687E+01
8.908375E+01
8.877232E+01
8.874315E+01
8.852481E+01
8.851834E+01
8.848885E+01
8.848896E+01
8.839319E+01
8.837197E+01
8.860332E+01
8.848330E+01
8.830231E+01
8.808285E+01
8.808840E+01
8.773670E+01
8.838873E+01
8.916932E+01
8.877367E+01
8.868405E+01
8.889544E+01
8.885081E+01
8.824209E+01
8.600444E+01
8.557139E+01
8.418543E+01
8.263595E+01
8.089338E+01
8.004620E+01
7.854059E+01
8.137918E+01
8.026671E+01
8.011207E+01
7.591317E+01
7.579681E+01
7.357355E+01
7.293268E+01
7.841165E+01
7.974328E+01
8.807153E+01
8.765567E+01
8.826519E+01
8.853572E+01
8.567920E+01
9.404834E+01
9.414704E+01
2.342321E+01
8.790556E+01
9.439998E+01
1.090221E+02
1.006811E+02
8.976468E+01
8.689300E+01
9.051735E+01
1.033590E+02
1.000039E+02
1.445558E+02
1.110545E+02
1.084248E+02
1.075240E+02
1.097813E+02
1.169489E+02
1.074013E+02
1.158325E+02
9.947302E+01
1.015612E+02
1.076028E+02
1.304031E+02
9.334455E+01
9.143801E+01
9.726430E+01
-2.660150E+02
-4.032971E+01
9.572153E+01
1.134221E+02
1.248876E+02
1.110334E+02
1.694052E+02
1.564215E+02
2.434738E+02
-5.481254E+01
1.127266E+02
-3.743184E+02
1.159359E+02
8.328122E+01
7.321071E+01
7.206195E+01
7.616087E+01
7.412591E+01
8.157486E+01
8.428515E+01
7.835806E+01
7.551515E+01
6.562797E+01
6.896741E+01
7.131644E+01
7.277490E+01
6.946099E+01
7.516316E+01
7.627751E+01
7.577655E+01
7.813886E+01
8.282235E+01
8.363679E+01
8.574217E+01
8.751686E+01
8.913300E+01
8.930969E+01
8.896128E+01
8.910771E+01
8.879472E+01
8.904183E+01
8.941397E+01
8.875164E+01
8.867912E+01
8.874479E+01
8.855424E+01
8.885136E+01
8.821957E+01
8.859536E+01
8.892689E+01
8.859259E+01
8.868408E+01
8.875095E+01
8.892587E+01
8.888289E+01
8.896231E+01
8.888680E+01
8.878129E+01
8.912583E+01
8.929926E+01
8.943500E+01
8.958697E+01
9.016163E+01
9.056392E+01
9.055698E+01
9.092376E+01
9.094820E+01
9.098369E+01
9.117092E+01
9.096698E+01
9.058294E+01
9.113593E+01
9.151940E+01
9.150957E+01
9.177602E+01
9.178012E+01
9.186657E+01
9.119589E+01
9.194832E+01
9.145099E+01
9.085515E+01
9.162652E+01
9.168115E+01
9.140041E+01
9.154899E+01
9.172505E+01
9.185810E+01
9.101619E+01
9.112511E+01
9.118474E+01
9.189045E+01
9.232584E+01
9.282052E+01
9.230328E+01
9.178828E+01
9.147157E+01
9.139231E+01
9.281854E+01
9.218623E+01
9.168262E+01
9.189423E+01
9.150358E+01
9.096895E+01
9.074655E+01
9.149337E+01
9.175281E+01
9.127078E+01
9.110127E+01
9.132992E+01
9.092973E+01
9.074613E+01
9.085623E+01
9.211555E+01
9.160592E+01
9.065138E+01
9.059196E+01
9.063113E+01
9.061916E+01
9.060459E+01
9.020978E+01
9.127684E+01
9.044909E+01
8.994445E+01
9.024392E+01
8.998807E+01
8.983565E+01
9.000291E+01
8.951204E+01
8.927720E+01
8.906390E+01
8.897852E+01
8.917534E+01
8.886444E+01
8.870607E+01
8.850386E+01
8.865561E+01
8.854321E+01
8.870672E+01
8.870348E+01
8.857458E+01
8.852377E+01
8.858604E+01
8.864221E+01
8.898649E+01
8.890822E+01
8.799261E+01
8.829184E+01
8.926852E+01
8.900562E+01
8.975233E+01
8.843355E+01
8.869158E+01
8.839897E+01
8.652002E+01
8.583661E+01
8.425272E+01
8.169974E+01
8.010848E+01
7.846953E+01
7.703466E+01
7.757152E+01
7.889179E+01
7.726603E+01
7.593088E+01
8.103445E+01
7.651232E+01
7.427337E+01
7.799100E+01
8.272415E+01
7.633643E+01
8.282557E+01
9.265336E+01
8.044055E+01
8.467340E+01
8.204519E+01
9.703906E+01
7.643766E+01
1.062007E+02
1.063620E+02
1.116801E+02
1.076272E+02
9.564923E+01
1.037571E+02
9.856314E+01
1.002758E+02
1.139447E+02
1.484969E+02
1.472367E+02
7.045654E+00
1.130880E+02
1.397582E+02
1.235247E+02
1.011155E+02
9.223508E+01
1.154261E+02
1.004567E+02
1.015244E+02
1.279611E+02
1.949851E+02
2.151998E+02
2.849471E+03
-4.954690E+02
4.579999E+01
7.611392E+01
-3.959238E+03
1.318530E+03
4.041239E+02
1.691018E+02
1.538822E+02
2.033682E+00
7.555621E+01
6.151319E+01
9.447377E+01
1.005098E+02
8.764365E+01
8.836824E+01
7.331532E+01
6.384415E+01
6.644094E+01
8.038998E+01
7.810758E+01
7.625978E+01
6.967077E+01
6.941498E+01
6.826920E+01
6.881859E+01
6.956441E+01
6.733394E+01
7.165196E+01
7.376305E+01
7.758588E+01
8.076960E+01
8.255691E+01
8.507703E+01
8.634471E+01
8.760584E+01
8.842094E+01
8.910102E+01
8.862260E+01
8.876189E+01
8.879782E+01
8.877300E+01
8.886135E+01
8.893291E+01
8.876226E+01
8.855039E+01
8.836524E+01
8.860822E+01
8.894502E+01
8.875068E+01
8.875590E+01
8.856708E+01
8.875660E+01
8.870102E+01
8.886485E+01
8.896340E+01
8.879145E+01
8.898652E+01
8.910583E+01
8.891613E+01
8.938757E+01
8.931902E+01
8.936549E+01
9.022423E+01
9.046908E+01
9.024071E+01
9.093733E+01
9.085102E+01
9.070462E+01
9.100480E+01
9.091316E+01
9.017820E+01
9.084030E+01
9.184579E+01
9.141515E+01
9.185666E+01
9.198982E+01
9.219006E+01
9.124017E+01
9.213538E+01
9.158173E+01
9.132932E+01
9.184319E+01
9.184630E+01
9.190788E+01
9.185881E+01
9.186992E+01
9.158662E+01
9.128317E+01
9.137914E+01
9.121529E+01
9.192265E+01
9.207306E+01
9.256735E+01
9.230440E+01
9.236295E+01
9.176071E+01
9.129846E+01
9.234676E+01
9.228597E+01
9.129765E+01
9.182639E+01
9.194173E+01
9.131038E+01
9.093915E+01
9.180240E+01
9.173050E+01
9.131504E+01
9.080606E+01
9.106426E+01
9.072791E+01
9.080789E+01
9.080943E+01
9.146725E+01
9.139696E+01
9.060986E+01
9.055232E+01
9.069605E+01
9.062569E+01
9.074946E+01
9.015290E+01
9.089180E+01
9.052023E+01
9.026535E+01
9.009885E+01
8.974496E+01
8.961316E+01
8.986780E+01
8.901230E+01
8.896084E+01
8.915252E+01
8.886955E+01
8.910327E+01
8.911185E+01
8.879418E+01
8.845464E+01
8.861387E+01
8.858206E+01
8.839316E+01
8.876656E+01
8.832894E+01
8.872689E+01
8.873608E+01
8.905005E+01
8.880548E+01
8.845018E+01
8.831343E+01
8.844233E+01
8.855344E+01
8.855386E+01
8.892215E+01
8.829814E+01
8.822454E+01
8.731701E+01
8.634983E+01
8.499803E+01
8.421982E+01
7.930640E+01
8.117224E+01
7.835889E+01
7.863521E+01
7.910498E+01
7.743354E+01
7.819879E+01
7.955580E+01
7.809824E+01
7.618389E+01
7.970128E+01
8.072479E+01
7.875345E+01
7.845578E+01
7.934659E+01
8.457822E+01
8.468114E+01
8.531454E+01
8.367366E+01
8.698787E+01
1.086357E+02
9.931711E+01
1.049129E+02
9.398591E+01
1.122239E+02
8.218397E+01
1.075668E+02
9.751716E+01
1.147408E+02
1.348631E+02
1.091731E+02
1.062026E+02
1.207797E+02
9.980803E+01
5.117335E+01
-8.781465E+01
1.048834E+02
7.012718E+01
2.184639E+01
1.314609E+02
1.477020E+02
1.452942E+01
2.301647E+01
1.159976E+02
1.677335E+02
4.365472E+01
4.303930E+01
6.807099E+01
8.476169E+01
3.468140E+01
8.385292E+01
7.572830E+01
7.007409E+01
-1.109378E+01
5.358578E+01
-1.428730E+02
1.147989E+02
1.036011E+02
8.460825E+01
1.059937E+02
9.350610E+01
8.429083E+01
8.070249E+01
7.786206E+01
7.901900E+01
7.328572E+01
6.977839E+01
7.274051E+01
6.471906E+01
6.822439E+01
6.946003E+01
6.880539E+01
7.282209E+01
7.583077E+01
7.974975E+01
8.201375E+01
8.039791E+01
8.492593E+01
8.574475E+01
8.561347E+01
8.810747E+01
8.777067E+01
8.894619E+01
8.837099E+01
8.830212E+01
8.880204E+01
8.906687E+01
8.858386E+01
8.879461E+01
8.853874E+01
8.824470E+01
8.859674E+01
8.871989E+01
8.859561E+01
8.876358E+01
8.875414E+01
8.869680E+01
8.858491E+01
8.872981E+01
8.894007E+01
8.893140E+01
8.870919E+01
8.918803E+01
8.884623E+01
8.924462E+01
8.940105E+01
8.962371E+01
9.035791E+01
9.057261E+01
9.001038E+01
9.063240E+01
9.071526E+01
9.077043E+01
9.114078E+01
9.090508E+01
9.040204E+01
9.068081E+01
9.145045E+01
9.205449E+01
9.180488E+01
9.182756E+01
9.211933E+01
9.148881E+01
9.191038E+01
9.162051E+01
9.206529E+01
9.208337E+01
9.164520E+01
9.168596E+01
9.164644E+01
9.204836E+01
9.178156E+01
9.188289E+01
9.171063E+01
9.135361E+01
9.177233E+01
9.253112E+01
9.279151E+01
9.268066E+01
9.205702E+01
9.208919E+01
9.156159E+01
9.169639E+01
9.192198E+01
9.196006E+01
9.189641E+01
9.184536E+01
9.129761E+01
9.116061E+01
9.201141E+01
9.200504E+01
9.134301E+01
9.058405E+01
9.124287E+01
9.123455E+01
9.103925E+01
9.102571E+01
9.121520E+01
9.106153E+01
9.085777E+01
9.050999E+01
9.100721E+01
9.100663E+01
9.064010E+01
9.016063E+01
9.051454E+01
9.031809E+01
9.041380E+01
9.002186E+01
8.971027E+01
8.946384E+01
8.976296E+01
8.924860E+01
8.931613E+01
8.917472E+01
8.900476E+01
8.900848E+01
8.907961E+01
8.913456E+01
8.835198E+01
8.880230E+01
8.862271E+01
8.852992E+01
8.828810E+01
8.818929E+01
8.859523E+01
8.822926E+01
8.851947E+01
8.853603E+01
8.827442E+01
8.821243E+01
8.826346E+01
8.887968E+01
8.910253E+01
8.859129E+01
8.849944E+01
8.813695E+01
8.670899E+01
8.590935E+01
8.511004E+01
8.331118E+01
7.988969E+01
8.007949E+01
7.944529E+01
7.675875E+01
7.946079E+01
8.056512E+01
8.025753E+01
8.055049E+01
7.519938E+01
7.523570E+01
7.502238E+01
8.229141E+01
8.438560E+01
8.660560E+01
8.553191E+01
8.659863E+01
8.505287E+01
8.668767E+01
8.533435E+01
8.881965E+01
9.833166E+01
8.606172E+01
9.864795E+01
1.120392E+02
1.110187E+02
9.991567E+01
9.167600E+01
8.419723E+01
9.047848E+01
1.012592E+02
1.087466E+02
1.023670E+02
7.864955E+01
1.218532E+02
6.232204E+01
7.740316E+02
6.524910E+01
4.911651E+01
-1.940012E+02
3.787368E+01
1.059558E+02
5.442112E+01
-6.738034E+01
1.200185E+02
5.596934E+00
3.691072E+01
6.476959E+01
7.208021E+01
7.364169E+01
6.906454E+01
6.428712E+01
1.392062E+03
2.182314E+01
3.932476E+01
7.218825E+01
2.084286E+02
2.051466E+03
1.025423E+02
7.755227E+01
1.351742E+02
1.056990E+02
9.122557E+01
8.136785E+01
8.926379E+01
7.831221E+01
7.509235E+01
7.742595E+01
7.010982E+01
7.083913E+01
7.235738E+01
7.172905E+01
7.195360E+01
7.368493E+01
7.594018E+01
7.771762E+01
7.917854E+01
8.046336E+01
8.404533E+01
8.509918E+01
8.647552E+01
8.720901E+01
8.718952E+01
8.842215E+01
8.836471E+01
8.889365E+01
8.830755E+01
8.851893E+01
8.902923E+01
8.885262E+01
8.878375E+01
8.807375E+01
8.814541E+01
8.856026E+01
8.848165E+01
8.864712E+01
8.840721E+01
8.873333E+01
8.853442E+01
8.856877E+01
8.903197E+01
8.930462E+01
8.919137E+01
8.907853E+01
8.898686E+01
8.951991E+01
8.985844E+01
9.022486E+01
9.051090E+01
9.004198E+01
9.023850E+01
9.010836E+01
9.056400E+01
9.079874E+01
9.064991E+01
9.080635E+01
9.047470E+01
9.097387E+01
9.181452E+01
9.231856E+01
9.160169E+01
9.156180E+01
9.187761E+01
9.162990E+01
9.203098E+01
9.210519E+01
9.179032E+01
9.179482E+01
9.170432E+01
9.156839E+01
9.200985E+01
9.179457E+01
9.191022E+01
9.193330E+01
9.183497E+01
9.145446E+01
9.164892E+01
9.247616E+01
9.240853E+01
9.244213E+01
9.231711E+01
9.227978E+01
9.217483E+01
9.164663E+01
9.198356E+01
9.136551E+01
9.169389E+01
9.136037E+01
9.129429E+01
9.143650E+01
9.204376E+01
9.147009E+01
9.101975E+01
9.066735E+01
9.158077E+01
9.125326E+01
9.062652E+01
9.099266E+01
9.114631E+01
9.102804E+01
9.080144E+01
9.037944E+01
9.080459E+01
9.087191E+01
9.057320E+01
9.008650E+01
9.032715E+01
9.022986E+01
9.032645E+01
8.996284E+01
8.965531E+01
8.963773E+01
8.981108E+01
8.935609E+01
8.908233E+01
8.886687E+01
8.896043E+01
8.894014E+01
8.891159E+01
8.907783E+01
8.876920E+01
8.871407E+01
8.847511E+01
8.830658E+01
8.827781E+01
8.825746E+01
8.843200E+01
8.845924E+01
8.821333E+01
8.871056E+01
8.868367E+01
8.863668E+01
8.826024E+01
8.864706E+01
8.837074E+01
8.818405E+01
8.867407E+01
8.754833E+01
8.655469E+01
8.553786E+01
8.485372E+01
8.302105E+01
8.142069E+01
8.058373E+01
7.858033E+01
7.602422E+01
7.731270E+01
7.422250E+01
7.738032E+01
7.608914E+01
7.363201E+01
7.357332E+01
7.281803E+01
7.826025E+01
8.145410E+01
8.098619E+01
8.201324E+01
8.472614E+01
8.574580E+01
8.490585E+01
8.059149E+01
8.847326E+01
8.714964E+01
9.030625E+01
1.046513E+02
9.513973E+01
9.103111E+01
1.304235E+02
1.274619E+02
1.271439E+02
1.255875E+02
1.971070E+02
1.349578E+02
1.312878E+02
8.487040E+01
1.028793E+02
1.197605E+02
1.146455E+02
-8.337521E+00
2.657545E+01
4.494760E+01
6.286878E+01
1.936093E+02
1.138152E+02
4.592909E+01
2.128827E+01
1.978313E+01
9.179252E+01
2.953893E+01
-4.263929E+01
3.730129E+01
-5.480624E+02
1.059791E+01
7.524131E+01
-9.525097E+03
3.951324E+01
1.134475E+01
-4.955550E+02
-1.168784E+01
1.225226E+02
1.024775E+02
7.577289E+01
7.132512E+01
7.156070E+01
7.116955E+01
7.078027E+01
7.046188E+01
7.485679E+01
7.812134E+01
7.076945E+01
7.080904E+01
6.913833E+01
6.951526E+01
7.051308E+01
7.273253E+01
7.506958E+01
7.619482E+01
7.901989E+01
8.031213E+01
8.357253E+01
8.415450E+01
8.670351E+01
8.703582E+01
8.786911E+01
8.896933E+01
8.872751E+01
8.918034E+01
8.872568E+01
8.872020E+01
8.904481E+01
8.877321E+01
8.832683E+01
8.852415E+01
8.845397E+01
8.867291E+01
8.851930E+01
8.854404E+01
8.869116E+01
8.881100E+01
8.856827E+01
8.858823E+01
8.897306E+01
8.917691E+01
8.879509E+01
8.885794E+01
8.909417E+01
8.944357E+01
8.988626E+01
9.023903E+01
9.027724E+01
8.985334E+01
9.060232E+01
8.999347E+01
9.072298E+01
9.087426E+01
9.058630E+01
9.064363E+01
9.018733E+01
9.053676E+01
9.184029E+01
9.222436E+01
9.115485E+01
9.122515E+01
9.153395E+01
9.161313E+01
9.216105E+01
9.236819E+01
9.173777E+01
9.179753E+01
9.169937E+01
9.149967E+01
9.185536E+01
9.181340E+01
9.165761E+01
9.212736E+01
9.172814E+01
9.122802E+01
9.191057E+01
9.276751E+01
9.233826E+01
9.199342E+01
9.222235E+01
9.234665E+01
9.246501E+01
9.190974E+01
9.144939E+01
9.153942E+01
9.172974E+01
9.122569E+01
9.170188E+01
9.128157E+01
9.165616E+01
9.159611E+01
9.123581E+01
9.080686E+01
9.145165E+01
9.137460E+01
9.082378E+01
9.060365E+01
9.110785E+01
9.118172E+01
9.082430E+01
9.044382E+01
9.073471E+01
9.099333E+01
9.054648E+01
8.994952E+01
8.977661E+01
8.987514E+01
9.019342E+01
8.978199E+01
8.955540E+01
8.986415E+01
8.972529E+01
8.940911E+01
8.909376E+01
8.909444E+01
8.873747E+01
8.891597E+01
8.893729E+01
8.899119E+01
8.885162E+01
8.851980E+01
8.842414E+01
8.864791E+01
8.842818E+01
8.857003E+01
8.853336E+01
8.869951E+01
8.841795E+01
8.795823E+01
8.819069E+01
8.856101E+01
8.859497E+01
8.865570E+01
8.889684E+01
8.878666E+01
8.856355E+01
8.811781E+01
8.736054E+01
8.602460E+01
8.417071E+01
8.342036E+01
8.167444E+01
8.175711E+01
7.823960E+01
7.686579E+01
7.678363E+01
7.540361E+01
7.691197E+01
7.593145E+01
7.620000E+01
7.297844E+01
8.259609E+01
7.861320E+01
8.131050E+01
7.436567E+01
8.036189E+01
8.090763E+01
8.654770E+01
7.736012E+01
8.099727E+01
8.480203E+01
8.302807E+01
8.873086E+01
8.979819E+01
8.360694E+01
8.525244E+01
1.181429E+02
9.345813E+01
7.750641E+01
1.023448E+02
9.850268E+01
8.482859E+01
9.846692E+01
4.403384E+02
1.102805E+02
8.709334E+01
1.039674E+02
1.190424E+02
-2.126140E+00
3.025872E+02
2.765887E+01
1.003028E+02
-1.346793E+02
-1.325626E+02
-2.657504E+01
4.114357E+01
6.061778E+01
1.705463E+01
4.140801E+01
7.661737E+01
8.024394E+01
6.090198E+01
7.540674E+02
1.507432E+02
6.597990E+01
9.067263E+01
-1.861043E+01
2.727011E+01
1.091672E+02
1.058575E+02
8.025777E+01
7.852616E+01
8.433615E+01
8.104037E+01
6.955930E+01
7.307653E+01
7.449288E+01
8.034524E+01
7.151026E+01
6.606854E+01
6.698557E+01
6.609510E+01
6.697924E+01
7.168854E+01
7.480466E+01
7.611360E+01
7.911850E+01
8.043607E+01
8.300732E+01
8.422197E+01
8.676477E+01
8.682850E+01
8.734152E+01
8.812381E+01
8.910314E+01
8.862051E+01
8.867325E+01
8.893517E+01
8.866343E+01
8.881154E+01
8.870145E+01
8.861140E+01
8.835706E+01
8.822294E+01
8.849288E+01
8.858351E+01
8.902339E+01
8.856419E+01
8.865122E+01
8.891531E+01
8.887156E+01
8.880936E+01
8.876297E+01
8.889897E+01
8.895879E+01
8.938981E+01
8.983977E+01
9.020573E+01
9.014002E+01
9.026273E+01
9.044779E+01
9.019759E+01
9.071285E+01
9.088454E+01
9.082875E+01
9.047944E+01
9.017062E+01
9.086107E+01
9.160981E+01
9.209870E+01
9.138034E+01
9.128581E+01
9.147141E+01
9.137243E+01
9.167645E+01
9.156375E+01
9.167334E+01
9.166482E+01
9.186235E+01
9.157689E+01
9.215514E+01
9.222350E+01
9.199960E+01
9.201256E+01
9.160447E+01
9.143803E+01
9.209592E+01
9.276894E+01
9.235484E+01
9.187832E+01
9.191426E+01
9.197153E+01
9.202760E+01
9.181061E+01
9.137581E+01
9.135943E+01
9.166728E+01
9.126573E+01
9.147187E+01
9.163883E+01
9.160168E+01
9.159989E+01
9.126995E+01
9.122661E+01
9.103447E+01
9.110710E+01
9.079400E+01
9.053447E+01
9.124451E+01
9.152805E+01
9.071827E+01
9.075421E+01
9.101033E+01
9.096968E+01
9.080917E+01
9.023567E+01
8.976935E+01
9.004647E+01
9.060110E+01
8.993010E+01
8.968362E+01
8.976429E+01
8.940582E+01
8.945491E+01
8.914052E+01
8.922528E+01
8.876338E+01
8.888652E+01
8.882584E+01
8.870873E+01
8.853562E+01
8.853361E+01
8.857568E+01
8.866694E+01
8.819160E+01
8.831797E+01
8.839545E+01
8.865794E+01
8.849972E+01
8.860722E+01
8.841860E+01
8.838516E+01
8.829323E+01
8.851279E+01
8.849121E+01
8.867868E+01
8.897934E+01
8.950599E+01
8.824684E+01
8.653449E+01
8.556363E+01
8.490027E+01
8.282137E+01
8.142436E+01
7.983946E+01
7.656147E+01
7.649186E+01
7.784874E+01
8.029237E+01
7.885332E+01
7.565548E+01
7.298587E+01
7.898585E+01
7.455955E+01
7.791754E+01
8.043383E+01
8.264957E+01
8.125963E+01
7.977471E+01
8.185555E+01
8.257992E+01
8.229841E+01
8.188378E+01
9.771448E+01
1.007372E+02
9.259160E+01
9.030577E+01
1.131993E+02
1.291882E+02
1.139317E+02
9.673270E+01
8.189336E+01
1.005721E+02
8.188855E+01
9.483248E+01
7.508507E+01
8.510033E+01
9.545806E+01
7.876493E+01
-3.986306E+02
1.045606E+02
8.152895E+01
6.794512E+01
7.826555E+01
1.019567E+02
6.556703E+01
-3.907855E+01
-1.723611E+02
-2.298728E+00
6.040661E+01
6.584777E+01
9.215226E+01
2.174412E+02
3.079320E+02
2.781159E+02
1.150102E+02
7.607238E+01
-1.671389E+01
7.965451E+01
6.032996E+01
1.284449E+02
9.969407E+01
8.809767E+01
9.454332E+01
9.111451E+01
7.584832E+01
7.679222E+01
7.227186E+01
7.285627E+01
7.292191E+01
6.815196E+01
7.012038E+01
6.647506E+01
7.057035E+01
7.134804E+01
7.269436E+01
7.575432E+01
7.866368E+01
8.067928E+01
8.271807E+01
8.510139E+01
8.735443E+01
8.656385E+01
8.768788E+01
8.871183E+01
8.883374E+01
8.807918E+01
8.861365E+01
8.852726E+01
8.807954E+01
8.853339E+01
8.846599E+01
8.837226E+01
8.838803E+01
8.843557E+01
8.841299E+01
8.854692E+01
8.849974E+01
8.865965E+01
8.878540E+01
8.888327E+01
8.906828E+01
8.892447E+01
8.895593E+01
8.897909E+01
8.922389E+01
8.950885E+01
8.960060E+01
8.963479E+01
9.017518E+01
9.014223E+01
9.026760E+01
9.016029E+01
9.081922E+01
9.079052E+01
9.040868E+01
9.021722E+01
8.997523E+01
9.104685E+01
9.114064E+01
9.197875E+01
9.176814E+01
9.154566E+01
9.144740E+01
9.150794E+01
9.127442E+01
9.118098E+01
9.166254E+01
9.183713E+01
9.253365E+01
9.134348E+01
9.229431E+01
9.237902E+01
9.226971E+01
9.200050E+01
9.132709E+01
9.139414E+01
9.183941E+01
9.248364E+01
9.171967E+01
9.183553E+01
9.218139E+01
9.191913E+01
9.215404E+01
9.173690E+01
9.185454E+01
9.093353E+01
9.147623E+01
9.132833E+01
9.181004E+01
9.173843E+01
9.169572E+01
9.163285E+01
9.143050E+01
9.130005E+01
9.101427E+01
9.122218E+01
9.090613E+01
9.070716E+01
9.130745E+01
9.169414E+01
9.058589E+01
9.104532E+01
9.103569E+01
9.072048E+01
9.085004E+01
9.042902E+01
9.006729E+01
9.020656E+01
9.064038E+01
9.008609E+01
8.984625E+01
9.001481E+01
8.960159E+01
8.920497E+01
8.907479E+01
8.933822E+01
8.904584E+01
8.902501E+01
8.910491E+01
8.889136E+01
8.850988E+01
8.871851E+01
8.861621E+01
8.859285E+01
8.862485E+01
8.831411E+01
8.831485E+01
8.850417E+01
8.840639E+01
8.873266E+01
8.844662E+01
8.871812E+01
8.876876E+01
8.886959E+01
8.850281E+01
8.922236E+01
8.899142E+01
8.875966E+01
8.736499E+01
8.632497E+01
8.452405E+01
8.351368E+01
8.179470E+01
8.097520E+01
8.049338E+01
7.772245E+01
7.585972E+01
7.678171E+01
8.050433E+01
8.120434E+01
7.873226E+01
7.391162E+01
7.767156E+01
7.898066E+01
8.261429E+01
7.783997E+01
8.305591E+01
7.700219E+01
8.526759E+01
8.072411E+01
9.079646E+01
7.919015E+01
8.264120E+01
7.928497E+01
9.363468E+01
9.564657E+01
9.615572E+01
1.317066E+02
9.778540E+01
8.143938E+01
1.014491E+02
1.204406E+02
2.324524E+02
1.102672E+02
9.365774E+01
6.395705E+01
1.233408E+02
1.004581E+02
1.124382E+02
9.229251E+01
7.361949E+01
7.902803E+01
7.244563E+01
9.841425E+01
1.884818E+01
9.510074E+01
6.537947E+01
5.123752E+01
3.425286E+01
1.076332E+02
6.561397E+01
2.207799E+01
-1.411846E+02
-1.735097E+02
-2.347627E+03
-4.620908E+03
5.001891E+02
-9.466539E+03
1.797819E+02
8.287708E+01
9.426174E+01
6.793299E+01
8.167251E+01
7.839257E+01
8.518574E+01
6.306855E+01
6.896986E+01
6.587990E+01
6.929163E+01
7.417111E+01
7.190075E+01
6.884622E+01
6.980418E+01
7.156539E+01
6.820129E+01
7.142678E+01
7.811010E+01
7.971312E+01
8.030198E+01
8.191143E+01
8.662367E+01
8.808811E+01
8.709834E+01
8.737173E+01
8.825757E+01
8.844999E+01
8.861918E+01
8.834063E+01
8.836638E+01
8.822461E+01
8.833973E+01
8.857460E+01
8.854602E+01
8.827806E+01
8.859804E+01
8.858311E+01
8.880633E+01
8.847171E+01
8.862408E+01
8.879206E+01
8.904764E+01
8.901968E+01
8.899472E+01
8.907440E+01
8.895064E+01
8.914674E+01
8.951864E+01
8.980750E+01
8.915678E+01
8.999462E+01
8.993690E+01
9.020305E+01
9.049625E+01
9.093142E+01
9.098483E+01
9.030098E+01
9.063037E+01
9.032004E+01
9.115714E+01
9.125923E+01
9.137158E+01
9.167013E+01
9.172333E+01
9.134376E+01
9.141984E+01
9.181581E+01
9.173364E+01
9.155390E+01
9.164189E+01
9.184380E+01
9.110557E+01
9.159206E+01
9.239834E+01
9.211226E+01
9.151829E+01
9.137444E+01
9.137940E+01
9.203412E+01
9.243643E+01
9.174724E+01
9.174373E+01
9.206648E+01
9.239689E+01
9.235637E+01
9.198117E+01
9.198153E+01
9.109702E+01
9.156826E+01
9.201961E+01
9.209756E+01
9.195438E+01
9.179636E+01
9.181013E+01
9.164640E+01
9.079762E+01
9.044221E+01
9.114163E+01
9.098786E+01
9.095413E+01
9.153891E+01
9.141414E+01
9.068734E+01
9.071629E+01
9.073600E+01
9.109449E+01
9.057211E+01
9.050256E+01
9.024005E+01
9.006916E+01
9.019229E+01
8.988750E+01
8.979355E+01
8.990392E+01
8.941933E+01
8.935292E+01
8.902455E+01
8.907086E+01
8.876493E+01
8.910584E+01
8.894180E+01
8.903703E+01
8.869796E+01
8.857731E+01
8.838718E+01
8.845052E+01
8.838116E+01
8.814890E+01
8.822828E+01
8.863611E+01
8.841033E+01
8.860108E+01
8.872341E+01
8.816629E+01
8.785528E+01
8.812833E+01
8.820356E+01
8.870680E+01
8.906770E+01
8.854508E+01
8.660008E+01
8.609444E+01
8.375187E+01
8.242678E+01
7.986195E+01
7.973700E+01
7.852700E+01
7.733524E+01
7.465913E+01
7.738741E+01
7.566976E+01
7.628643E+01
7.672491E+01
8.165979E+01
8.229064E+01
7.541273E+01
7.800191E+01
7.312679E+01
8.382119E+01
8.144146E+01
8.420154E+01
7.790982E+01
8.877727E+01
8.820349E+01
1.042944E+02
9.277277E+01
8.910787E+01
9.131811E+01
9.701332E+01
9.734656E+01
8.028527E+01
9.990521E+01
1.047320E+02
1.020880E+02
-8.930227E+02
1.067928E+02
9.482218E+01
6.909396E+01
9.568599E+01
1.076830E+02
6.180592E+01
6.180267E+01
1.429174E+01
7.741838E+01
9.284065E+01
5.204644E+01
8.813327E+01
1.460708E+01
3.893298E+01
4.596293E+01
5.627013E+01
1.030597E+02
3.729711E+01
-6.253062E+01
8.200943E+01
-2.054695E+02
2.421198E+02
2.633835E+01
1.072695E+02
-4.050975E+03
9.203896E+01
8.611542E+01
8.415294E+01
8.130299E+01
7.671623E+01
8.514169E+01
8.129062E+01
6.050329E+01
6.562209E+01
6.312527E+01
6.928186E+01
7.202606E+01
6.651506E+01
6.540893E+01
6.583215E+01
6.899805E+01
6.973794E+01
7.154760E+01
7.556203E+01
7.859052E+01
8.151213E+01
8.277635E+01
8.614060E+01
8.787883E+01
8.830535E+01
8.822481E+01
8.845906E+01
8.871900E+01
8.865924E+01
8.854549E+01
8.892750E+01
8.884553E+01
8.868870E+01
8.850427E+01
8.808991E+01
8.854311E+01
8.862263E+01
8.863936E+01
8.870059E+01
8.870784E+01
8.818732E+01
8.869581E+01
8.919764E+01
8.892877E+01
8.910716E+01
8.913547E+01
8.897925E+01
8.921044E+01
8.959186E+01
8.987841E+01
8.956549E+01
9.010757E+01
9.060950E+01
9.064171E+01
9.019544E+01
9.056024E+01
9.084080E+01
9.064296E+01
9.067259E+01
9.060135E+01
9.166481E+01
9.158927E+01
9.147017E+01
9.171008E+01
9.172246E+01
9.140168E+01
9.119799E+01
9.171788E+01
9.198888E+01
9.209128E+01
9.188900E+01
9.137928E+01
9.108269E+01
9.180075E+01
9.211305E+01
9.238285E+01
9.167723E+01
9.136572E+01
9.126894E+01
9.204768E+01
9.209550E+01
9.182108E+01
9.195356E+01
9.146293E+01
9.214737E+01
9.259214E+01
9.197250E+01
9.181057E+01
9.105636E+01
9.167872E+01
9.178704E+01
9.234441E+01
9.182601E+01
9.186154E+01
9.199453E+01
9.182969E+01
9.065739E+01
9.049056E+01
9.114932E+01
9.136175E+01
9.104069E+01
9.132622E+01
9.102318E+01
9.070237E+01
9.048404E+01
9.061265E+01
9.100025E+01
9.070168E+01
9.012340E+01
8.986410E+01
8.956118E+01
8.992237E+01
8.953122E+01
8.953675E+01
8.966597E+01
8.946508E+01
8.941602E+01
8.888820E+01
8.937513E+01
8.872426E+01
8.886838E+01
8.866363E+01
8.876230E+01
8.853585E+01
8.855289E+01
8.835129E+01
8.843722E+01
8.832091E+01
8.861567E+01
8.837551E+01
8.840982E+01
8.828766E+01
8.797066E+01
8.801520E+01
8.794085E+01
8.812208E+01
8.825649E+01
8.796316E+01
8.870710E+01
8.810174E+01
8.772410E+01
8.682225E+01
8.567086E+01
8.397599E+01
8.237772E+01
8.049652E+01
7.755584E+01
7.692740E+01
7.576592E+01
7.641958E+01
7.727088E+01
7.733362E+01
7.745580E+01
7.816711E+01
8.209688E+01
7.975678E+01
7.930685E+01
7.754434E+01
7.693823E+01
8.917682E+01
6.880398E+01
8.458759E+01
8.774851E+01
9.344025E+01
8.955438E+01
9.376690E+01
9.685812E+01
1.060111E+02
9.089664E+01
9.619257E+01
1.247243E+02
1.259605E+02
1.353045E+02
9.660443E+01
8.474429E+01
1.211510E+02
1.362355E+02
1.166576E+02
1.045168E+02
1.210280E+02
1.348520E+02
5.433573E+01
2.750784E+01
5.587175E+01
2.082243E+01
-1.281566E+03
7.967291E+01
3.005544E+02
2.264835E+01
2.883182E+01
5.264736E+01
4.209073E+01
4.868840E+01
4.620923E+01
3.220823E+00
2.014385E+02
-2.806372E+01
8.012554E+02
2.127826E+01
4.330777E+02
2.475941E+02
7.686070E+01
9.894783E+01
1.146060E+02
1.183819E+02
7.405173E+01
7.894532E+01
7.769134E+01
8.046106E+01
5.464119E+01
5.829916E+01
6.336881E+01
6.451787E+01
6.153316E+01
6.403561E+01
6.829390E+01
6.831359E+01
7.274070E+01
7.308208E+01
7.439666E+01
7.788289E+01
7.930318E+01
8.436416E+01
8.646779E+01
8.800499E+01
8.862418E+01
8.849984E+01
8.880229E+01
8.870933E+01
8.872836E+01
8.858241E+01
8.842977E+01
8.855842E+01
8.860248E+01
8.846780E+01
8.838591E+01
8.826760E+01
8.862006E+01
8.849551E+01
8.856154E+01
8.871173E+01
8.862289E+01
8.850406E+01
8.871253E+01
8.890632E+01
8.904831E+01
8.910420E+01
8.910322E+01
8.886615E+01
8.917262E+01
8.989082E+01
8.960950E+01
9.053437E+01
9.075908E+01
9.052627E+01
9.026595E+01
9.030739E+01
9.062578E+01
9.067847E+01
9.054972E+01
9.062893E+01
9.161284E+01
9.179159E+01
9.134640E+01
9.136473E+01
9.195631E+01
9.135969E+01
9.119215E+01
9.159559E+01
9.168306E+01
9.214277E+01
9.220660E+01
9.170640E+01
9.123047E+01
9.177862E+01
9.194876E+01
9.186681E+01
9.163895E+01
9.148869E+01
9.134005E+01
9.235233E+01
9.253332E+01
9.169097E+01
9.184116E+01
9.154297E+01
9.234766E+01
9.240874E+01
9.200921E+01
9.158187E+01
9.105304E+01
9.192623E+01
9.162914E+01
9.188198E+01
9.170957E+01
9.198944E+01
9.194353E+01
9.177820E+01
9.058657E+01
9.064405E+01
9.120385E+01
9.137538E+01
9.115293E+01
9.100084E+01
9.092970E+01
9.060380E+01
9.053726E+01
9.056900E+01
9.137380E+01
9.042144E+01
9.021496E+01
9.017207E+01
9.014273E+01
8.985364E+01
8.947551E+01
8.948652E+01
8.962523E+01
8.945797E+01
8.895258E+01
8.910975E+01
8.952203E+01
8.889935E+01
8.900237E+01
8.866183E+01
8.873794E+01
8.873297E+01
8.850566E+01
8.875895E+01
8.858767E+01
8.852383E+01
8.834484E+01
8.856077E+01
8.834608E+01
8.832656E+01
8.804887E+01
8.771846E+01
8.798411E+01
8.790458E+01
8.795184E+01
8.849936E+01
8.959918E+01
8.814837E+01
8.819057E+01
8.751531E+01
8.635665E+01
8.506324E+01
8.219374E+01
8.070736E+01
7.873719E+01
7.770237E+01
7.466540E+01
7.571014E+01
7.836602E+01
7.852202E+01
7.373801E+01
7.885449E+01
7.441088E+01
7.237515E+01
7.944641E+01
7.928833E+01
7.937024E+01
7.907921E+01
6.708901E+01
8.217738E+01
7.832122E+01
9.368088E+01
8.738552E+01
8.557824E+01
8.568271E+01
1.001152E+02
9.192737E+01
9.191326E+01
1.081155E+02
1.264475E+02
4.908340E+02
9.400626E+01
7.311659E+01
5.953380E+01
5.217904E+01
1.025014E+03
7.688079E+02
-1.430038E+02
-7.703973E+00
4.991526E+01
6.009637E+01
7.813322E+01
5.954211E+01
2.560216E+02
5.147632E+01
3.410558E+02
-6.215387E-01
-2.697474E+01
1.580481E+01
2.109500E+01
2.462757E+01
5.120469E+01
4.950531E+01
8.906015E+01
-1.294993E+02
2.554212E+02
5.729664E+01
5.758866E+01
-7.854009E+00
8.042596E+01
9.171736E+01
1.490356E+02
-7.543639E+01
9.429934E+01
5.771442E+01
7.178089E+01
6.747591E+01
6.236439E+01
6.553159E+01
6.291350E+01
6.906295E+01
6.472133E+01
6.517046E+01
6.583099E+01
6.644304E+01
7.037550E+01
7.330008E+01
7.341878E+01
7.839162E+01
8.016767E+01
8.404991E+01
8.592331E+01
8.707637E+01
8.829431E+01
8.936904E+01
8.911709E+01
8.931581E+01
8.928650E+01
8.827958E+01
8.889487E+01
8.887821E+01
8.843997E+01
8.854409E+01
8.850832E+01
8.848125E+01
8.879753E+01
8.859892E+01
8.872212E+01
8.877276E+01
8.849163E+01
8.855116E+01
8.845383E+01
8.864060E+01
8.868945E+01
8.886008E+01
8.912467E+01
8.915328E+01
8.956638E+01
8.976958E+01
8.950498E+01
9.007467E+01
9.070222E+01
9.077024E+01
9.016818E+01
9.022445E+01
9.075391E+01
9.054459E+01
9.021276E+01
9.080799E+01
9.126850E+01
9.167799E+01
9.135132E+01
9.125057E+01
9.183545E+01
9.166260E+01
9.148391E+01
9.121270E+01
9.167077E+01
9.234666E+01
9.234714E+01
9.214185E+01
9.147663E+01
9.158171E+01
9.190602E+01
9.178621E+01
9.173982E+01
9.189284E+01
9.184662E+01
9.253112E+01
9.238496E+01
9.162728E+01
9.156756E+01
9.155571E+01
9.259606E+01
9.221510E+01
9.233732E+01
9.196384E+01
9.145262E+01
9.173728E+01
9.200964E+01
9.180330E+01
9.162512E+01
9.160750E+01
9.192774E+01
9.188415E+01
9.064252E+01
9.061473E+01
9.111165E+01
9.168524E+01
9.120693E+01
9.109852E+01
9.059974E+01
9.108025E+01
9.047117E+01
9.071222E+01
9.107502E+01
9.077910E+01
9.011553E+01
8.998347E+01
8.987965E+01
8.969676E+01
8.966880E+01
9.008774E+01
8.966304E+01
8.943867E+01
8.893892E+01
8.913630E+01
8.937621E+01
8.901977E+01
8.909848E+01
8.873829E+01
8.864562E+01
8.866678E+01
8.860039E+01
8.870766E+01
8.834853E+01
8.833264E+01
8.837294E+01
8.847702E+01
8.814255E+01
8.843634E+01
8.807301E+01
8.833353E+01
8.873027E+01
8.893689E+01
8.862520E+01
8.824020E+01
8.920957E+01
8.835323E+01
8.851593E+01
8.855748E+01
8.603215E+01
8.387278E+01
8.277520E+01
8.151699E+01
7.981952E+01
7.836881E+01
7.839990E+01
7.778291E+01
7.826322E+01
7.776109E+01
7.388895E+01
7.877260E+01
7.540292E+01
7.426892E+01
7.662572E+01
7.593739E+01
7.420835E+01
6.501549E+01
4.894741E+01
8.787278E+01
9.590332E+01
9.575482E+01
1.072777E+02
8.581874E+01
8.252693E+01
9.968939E+01
9.932274E+01
9.109928E+01
9.765137E+01
8.901121E+01
9.947577E+01
8.448099E+01
8.649734E+01
7.306830E+01
1.095703E+02
1.237817E+02
1.177583E+02
2.616880E+02
1.180895E+02
9.892660E+01
1.094778E+01
2.864007E+01
3.599662E+01
7.005241E+01
-1.240794E+02
1.226847E+02
-4.113584E+01
3.195601E+01
5.092497E+01
1.611079E+01
5.171269E+01
5.394697E+01
-1.805407E+00
9.757940E+01
-1.060511E+02
2.421318E+01
5.712271E+01
-2.928042E+01
1.934556E+03
7.445834E+01
-7.448230E+01
9.724572E+01
5.745728E+01
1.063299E+02
8.939230E+01
7.728044E+01
6.447401E+01
7.106203E+01
7.184969E+01
6.492608E+01
6.850594E+01
6.456005E+01
6.847518E+01
6.656936E+01
6.756740E+01
7.173895E+01
7.256835E+01
7.465000E+01
7.875238E+01
8.028893E+01
8.276859E+01
8.573368E+01
8.757951E+01
8.833578E+01
8.914921E+01
8.922974E+01
8.906243E+01
8.928253E+01
8.831548E+01
8.860989E+01
8.861777E+01
8.869120E+01
8.841832E+01
8.829379E+01
8.864742E+01
8.868669E+01
8.866823E+01
8.877762E+01
8.870174E+01
8.870704E+01
8.852569E+01
8.850295E+01
8.851665E+01
8.870009E+01
8.884347E+01
8.881017E+01
8.915998E+01
8.939947E+01
8.962049E+01
8.943221E+01
8.996370E+01
8.992219E+01
9.039902E+01
9.039741E+01
9.013831E+01
9.075544E+01
9.061138E+01
9.007128E+01
9.052768E+01
9.122055E+01
9.166541E+01
9.147807E+01
9.119611E+01
9.138349E+01
9.129162E+01
9.156816E+01
9.153922E+01
9.151821E+01
9.230231E+01
9.209665E+01
9.198575E+01
9.144011E+01
9.181133E+01
9.225863E+01
9.218306E+01
9.221344E+01
9.223650E+01
9.188896E+01
9.243966E+01
9.216343E+01
9.141852E+01
9.178475E+01
9.161389E+01
9.198952E+01
9.207173E+01
9.205419E+01
9.208548E+01
9.127913E+01
9.166836E+01
9.203775E+01
9.193431E+01
9.165929E+01
9.145560E+01
9.179854E+01
9.215182E+01
9.051521E+01
9.074002E+01
9.116190E+01
9.159587E+01
9.128550E+01
9.112428E+01
9.068803E+01
9.127548E+01
9.066978E+01
9.098541E+01
9.138180E+01
9.079275E+01
9.018658E+01
9.006886E+01
8.973112E+01
8.970227E+01
8.973553E+01
9.007232E+01
8.941074E+01
8.911359E+01
8.910107E+01
8.915359E+01
8.935538E+01
8.899627E+01
8.899895E+01
8.884126E+01
8.878810E+01
8.868519E+01
8.883841E+01
8.869369E+01
8.840351E+01
8.822546E+01
8.820087E+01
8.875153E+01
8.901749E+01
8.859982E+01
8.864099E+01
8.880891E+01
8.841917E+01
8.849693E+01
8.869430E+01
8.895383E+01
9.031995E+01
8.916416E+01
8.842589E+01
8.844875E+01
8.606194E+01
8.469755E+01
8.353312E+01
8.119851E+01
8.001883E+01
7.766670E+01
7.928877E+01
7.702940E+01
7.648310E+01
7.679831E+01
7.850511E+01
8.157542E+01
7.572483E+01
7.238680E+01
7.241456E+01
7.301335E+01
8.159035E+01
4.991623E+01
6.668099E+01
9.036407E+01
8.447829E+01
8.703454E+01
8.196043E+01
8.633416E+01
1.014399E+02
1.211958E+02
1.094990E+02
9.399465E+01
7.562917E+01
7.670437E+01
1.250750E+02
5.849340E+01
6.682425E+01
-2.145069E+02
1.237782E+02
1.050136E+02
1.395417E+02
7.943498E+01
1.519775E+02
2.488130E+01
-1.231549E+02
2.081931E+02
-9.792648E+01
-3.897854E+01
3.014416E+01
8.715786E+01
4.178222E+01
5.603715E+01
5.510869E+01
5.848667E+01
5.532300E+01
4.764913E+01
9.199767E+01
3.009078E+02
1.868735E+02
5.299101E+01
3.013991E+01
1.074121E+02
8.550527E+01
2.316482E+01
1.851672E+02
8.490601E+01
8.395564E+01
1.176316E+02
9.513991E+01
8.135874E+01
6.803594E+01
6.743669E+01
7.441337E+01
7.284829E+01
6.554668E+01
6.515284E+01
6.673886E+01
6.568149E+01
6.863032E+01
7.017493E+01
7.284894E+01
7.385816E+01
7.905335E+01
8.111155E+01
8.308743E+01
8.647438E+01
8.811008E+01
8.899799E+01
8.916066E+01
8.894391E+01
8.869702E+01
8.899335E+01
8.865186E+01
8.804190E+01
8.849053E+01
8.840032E+01
8.849988E+01
8.847893E+01
8.842830E+01
8.828316E+01
8.859520E+01
8.843977E+01
8.833042E+01
8.871709E+01
8.880069E+01
8.869280E+01
8.873844E+01
8.874951E+01
8.907919E+01
8.921188E+01
8.911007E+01
8.968529E+01
8.973266E+01
8.948698E+01
8.979601E+01
8.963414E+01
9.013608E+01
9.036890E+01
9.009909E+01
9.095795E+01
9.077240E+01
9.063186E+01
9.066456E+01
9.143347E+01
9.159032E+01
9.140454E+01
9.073579E+01
9.095393E+01
9.177019E+01
9.176016E+01
9.142629E+01
9.126020E+01
9.232296E+01
9.208481E+01
9.222908E+01
9.156503E+01
9.190467E+01
9.185309E+01
9.171539E+01
9.189088E+01
9.209788E+01
9.201361E+01
9.235009E+01
9.247737E+01
9.163527E+01
9.217321E+01
9.178129E+01
9.162842E+01
9.215822E+01
9.190986E+01
9.166677E+01
9.135379E+01
9.166946E+01
9.181964E+01
9.182026E+01
9.185344E+01
9.163241E+01
9.181337E+01
9.159929E+01
9.086705E+01
9.123473E+01
9.132424E+01
9.114824E+01
9.143263E+01
9.105816E+01
9.056620E+01
9.106260E+01
9.095075E+01
9.120602E+01
9.131234E+01
9.097098E+01
9.072745E+01
8.994078E+01
8.997755E+01
8.985169E+01
8.962148E+01
9.003342E+01
8.961810E+01
8.939069E+01
8.934147E+01
8.913599E+01
8.919047E+01
8.911564E+01
8.903798E+01
8.901894E+01
8.883704E+01
8.878748E+01
8.892605E+01
8.854474E+01
8.849935E+01
8.802465E+01
8.828641E+01
8.832837E+01
8.825955E+01
8.848906E+01
8.870726E+01
8.817149E+01
8.876941E+01
8.929534E+01
8.879700E+01
8.851301E+01
8.852194E+01
8.842218E+01
8.814658E+01
8.839302E+01
8.601224E+01
8.499104E+01
8.408036E+01
8.155115E+01
8.005561E+01
7.806590E+01
7.733997E+01
7.731903E+01
7.744144E+01
7.761050E+01
7.763228E+01
8.276464E+01
7.758766E+01
7.897398E+01
8.057714E+01
7.904163E+01
7.604978E+01
6.856328E+01
6.045918E+01
7.979397E+01
8.125427E+01
8.820779E+01
8.272513E+01
9.137456E+01
1.057767E+02
1.029031E+02
8.842742E+01
9.708046E+01
1.586876E+02
1.886454E+02
9.416351E+01
9.461989E+01
7.889556E+01
9.233392E+01
1.115578E+02
7.954376E+01
9.654653E+01
-1.584409E+04
1.158524E+02
1.709227E+02
-6.338795E+01
1.737287E+02
2.924565E+01
5.052367E+01
5.832087E+01
6.658624E+01
4.159068E+01
2.633514E+00
5.138674E+01
5.101099E+01
5.995633E+01
6.005723E+01
-7.277983E+02
1.858979E+01
-3.674853E+01
-1.809605E+00
4.540477E+01
-4.453417E+01
6.806481E+01
1.454690E+01
1.045102E+02
8.463223E+01
8.390320E+01
7.814103E+01
6.803528E+01
8.362812E+01
6.793343E+01
6.049503E+01
6.938053E+01
6.863528E+01
6.759555E+01
6.939508E+01
7.352348E+01
6.737593E+01
7.022862E+01
7.017350E+01
7.518385E+01
7.480790E+01
7.714058E+01
8.154456E+01
8.291946E+01
8.620122E+01
8.771364E+01
8.898892E+01
8.921891E+01
8.888372E+01
8.888500E+01
8.848284E+01
8.840148E+01
8.815793E+01
8.890866E+01
8.867120E+01
8.873748E+01
8.884692E+01
8.874627E+01
8.847640E+01
8.862257E+01
8.869536E+01
8.837940E+01
8.868083E+01
8.884452E+01
8.874223E+01
8.876739E+01
8.879795E+01
8.891805E+01
8.915002E+01
8.943354E+01
8.986120E+01
8.936222E+01
8.924773E+01
8.971469E+01
8.998557E+01
9.023831E+01
9.046422E+01
9.055783E+01
9.129488E+01
9.064050E+01
9.086264E+01
9.065808E+01
9.123849E+01
9.158819E+01
9.154094E+01
9.089011E+01
9.072589E+01
9.161756E+01
9.157677E+01
9.118293E+01
9.132293E+01
9.220375E+01
9.245738E+01
9.231264E+01
9.193374E+01
9.211133E+01
9.191247E+01
9.140967E+01
9.173462E+01
9.238617E+01
9.154885E+01
9.193620E+01
9.179309E+01
9.200992E+01
9.232619E+01
9.191996E+01
9.174163E+01
9.181953E+01
9.231921E+01
9.181986E+01
9.104279E+01
9.167184E+01
9.195321E+01
9.204950E+01
9.185659E+01
9.188760E+01
9.144276E+01
9.121241E+01
9.080136E+01
9.101404E+01
9.126544E+01
9.134914E+01
9.147533E+01
9.120473E+01
9.061129E+01
9.094789E+01
9.051272E+01
9.091476E+01
9.092056E+01
9.059206E+01
9.056494E+01
8.997701E+01
9.006142E+01
8.971066E+01
8.981564E+01
9.001300E+01
8.964586E+01
8.954050E+01
8.937358E+01
8.895408E+01
8.888285E+01
8.911719E+01
8.909019E+01
8.873891E+01
8.856648E+01
8.871252E+01
8.874507E+01
8.854233E+01
8.850467E+01
8.857110E+01
8.843468E+01
8.833127E+01
8.876767E+01
8.822621E+01
8.826743E+01
8.847231E+01
8.862743E+01
8.891130E+01
8.864319E+01
8.871647E+01
8.792060E+01
8.896763E+01
8.848656E+01
8.862242E+01
8.658268E+01
8.591460E+01
8.405340E+01
8.161686E+01
7.931736E+01
8.006017E+01
7.803197E+01
7.562950E+01
7.740891E+01
7.859519E+01
7.766569E+01
7.596907E+01
7.193210E+01
7.427203E+01
8.229469E+01
8.442026E+01
8.288438E+01
7.734063E+01
8.578656E+01
8.480688E+01
8.794910E+01
8.603955E+01
9.096196E+01
9.314468E+01
8.864043E+01
1.033419E+02
8.811216E+01
7.179906E+01
7.959365E+01
8.750971E+01
9.318301E+01
8.100189E+01
8.733717E+01
9.313884E+01
9.384572E+01
9.735686E+01
1.080908E+02
1.255044E+02
1.094719E+02
2.313037E+02
1.306139E+02
7.148075E+01
4.193270E+01
-4.267186E+01
5.140628E+01
1.076980E+02
1.042376E+01
-5.551574E+01
5.871848E+01
4.834492E+01
3.151558E+01
3.969827E+01
-6.342272E-01
-2.535294E+01
1.820271E+03
3.504199E+01
3.311857E+03
6.696552E+01
-4.275942E+03
1.187124E+02
1.401439E+02
8.511370E+01
1.139576E+02
6.801608E+01
7.315799E+01
7.687352E+01
6.675367E+01
6.421143E+01
6.798825E+01
6.916447E+01
6.032115E+01
6.526973E+01
6.978738E+01
7.011031E+01
7.046143E+01
7.424357E+01
7.567911E+01
7.680909E+01
7.780527E+01
8.126121E+01
8.432550E+01
8.731775E+01
8.846249E+01
8.879843E+01
8.873535E+01
8.905637E+01
8.929086E+01
8.935748E+01
8.856599E+01
8.860362E+01
8.856411E+01
8.865588E+01
8.858655E+01
8.830301E+01
8.867172E+01
8.855845E+01
8.851631E+01
8.873644E+01
8.874313E+01
8.849184E+01
8.880781E+01
8.868513E+01
8.881485E+01
8.898705E+01
8.895928E+01
8.932977E+01
8.943855E+01
8.955756E+01
8.929938E+01
8.957093E+01
8.974135E+01
9.003814E+01
9.055375E+01
9.026153E+01
8.981203E+01
9.074680E+01
9.058935E+01
9.089885E+01
9.079919E+01
9.132821E+01
9.175537E+01
9.149927E+01
9.085567E+01
9.060715E+01
9.176294E+01
9.154176E+01
9.106791E+01
9.145441E+01
9.193947E+01
9.204007E+01
9.221626E+01
9.229557E+01
9.223824E+01
9.205456E+01
9.170132E+01
9.187900E+01
9.252084E+01
9.147883E+01
9.178764E+01
9.124460E+01
9.202049E+01
9.242599E+01
9.176299E+01
9.170968E+01
9.130314E+01
9.208828E+01
9.193489E+01
9.131982E+01
9.159602E+01
9.154923E+01
9.168851E+01
9.175887E+01
9.171589E+01
9.142023E+01
9.134171E+01
9.096819E+01
9.115258E+01
9.120558E+01
9.118855E+01
9.150686E+01
9.093045E+01
9.055895E+01
9.043718E+01
9.054531E+01
9.034829E+01
9.084957E+01
9.056042E+01
9.034207E+01
9.030481E+01
9.004863E+01
9.002621E+01
9.014087E+01
8.985385E+01
8.987983E+01
8.923128E+01
8.927598E+01
8.903329E+01
8.886928E+01
8.911182E+01
8.903635E+01
8.867528E+01
8.887571E+01
8.862163E+01
8.863835E+01
8.861010E+01
8.849724E+01
8.884107E+01
8.841182E+01
8.850841E+01
8.846812E+01
8.843516E+01
8.869833E+01
8.861756E+01
8.836264E+01
8.848917E+01
8.793924E+01
8.875208E+01
8.825008E+01
8.817005E+01
8.855937E+01
8.782296E+01
8.619724E+01
8.476885E+01
8.354665E+01
8.031966E+01
7.927356E+01
7.863456E+01
7.868333E+01
7.931131E+01
7.948756E+01
8.164221E+01
7.965237E+01
7.766605E+01
7.653646E+01
7.623629E+01
8.255422E+01
8.085840E+01
8.289544E+01
8.740274E+01
8.831306E+01
8.232149E+01
8.946416E+01
8.859148E+01
8.728786E+01
8.704292E+01
8.477290E+01
9.407593E+01
9.207905E+01
9.337257E+01
1.014270E+02
1.030088E+02
1.175271E+02
1.412545E+02
1.178680E+02
9.902586E+01
9.309527E+01
9.589381E+01
9.384026E+01
8.719262E+01
1.016006E+02
1.114129E+02
1.130122E+02
4.523627E+01
4.230861E+01
2.576536E+01
-1.425860E+01
-3.651158E+01
THETA
0.000000E+00
0.000000E+00
0.000000E+00
0.000000E+00
0.000000E+00
0.000000E+00
0.000000E+00
0.000000E+00
0.000000E+00
0.000000E+00
0.000000E+00
0.000000E+00
0.000000E+00
0.000000E+00
0.000000E+00
0.000000E+00
0.000000E+00
0.000000E+00
0.000000E+00
0.000000E+00
0.000000E+00
0.000000E+00
0.000000E+00
0.000000E+00
0.000000E+00
0.000000E+00
0.000000E+00
0.000000E+00
0.000000E+00
0.000000E+00
0.000000E+00
0.000000E+00
0.000000E+00
0.000000E+00
0.000000E+00
0.000000E+00
0.000000E+00
0.000000E+00
0.000000E+00
0.000000E+00
0.000000E+00
0.000000E+00
0.000000E+00
0.000000E+00
0.000000E+00
0.000000E+00
0.000000E+00
0.000000E+00
0.000000E+00
0.000000E+00
0.000000E+00
0.000000E+00
0.000000E+00
0.000000E+00
0.000000E+00
0.000000E+00
0.000000E+00
0.000000E+00
0.000000E+00
0.000000E+00
0.000000E+00
0.000000E+00
0.000000E+00
0.000000E+00
0.000000E+00
0.000000E+00
0.000000E+00
0.000000E+00
0.000000E+00
0.000000E+00
0.000000E+00
0.000000E+00
0.000000E+00
0.000000E+00
0.000000E+00
0.000000E+00
0.000000E+00
0.000000E+00
0.000000E+00
0.000000E+00
0.000000E+00
0.000000E+00
0.000000E+00
0.000000E+00
0.000000E+00
0.000000E+00
0.000000E+00
0.000000E+00
0.000000E+00
0.000000E+00
0.000000E+00
0.000000E+00
0.000000E+00
0.000000E+00
0.000000E+00
0.000000E+00
0.000000E+00
0.000000E+00
0.000000E+00
0.000000E+00
0.000000E+00
0.000000E+00
0.000000E+00
0.000000E+00
0.000000E+00
0.000000E+00
0.000000E+00
0.000000E+00
0.000000E+00
0.000000E+00
0.000000E+00
0.000000E+00
0.000000E+00
0.000000E+00
0.000000E+00
0.000000E+00
0.000000E+00
0.000000E+00
0.000000E+00
0.000000E+00
0.000000E+00
0.000000E+00
0.000000E+00
0.000000E+00
0.000000E+00
0.000000E+00
0.000000E+00
0.000000E+00
0.000000E+00
0.000000E+00
0.000000E+00
0.000000E+00
0.000000E+00
0.000000E+00
0.000000E+00
0.000000E+00
0.000000E+00
0.000000E+00
0.000000E+00
0.000000E+00
0.000000E+00
0.000000E+00
0.000000E+00
0.000000E+00
0.000000E+00
0.000000E+00
0.000000E+00
0.000000E+00
0.000000E+00
0.000000E+00
0.000000E+00
0.000000E+00
0.000000E+00
0.000000E+00
0.000000E+00
0.000000E+00
0.000000E+00
0.000000E+00
0.000000E+00
0.000000E+00
0.000000E+00
0.000000E+00
0.000000E+00
0.000000E+00
0.000000E+00
0.000000E+00
0.000000E+00
0.000000E+00
0.000000E+00
0.000000E+00
0.000000E+00
0.000000E+00
0.000000E+00
0.000000E+00
0.000000E+00
0.000000E+00
0.000000E+00
0.000000E+00
0.000000E+00
0.000000E+00
0.000000E+00
0.000000E+00
0.000000E+00
0.000000E+00
0.000000E+00
0.000000E+00
0.000000E+00
0.000000E+00
0.000000E+00
0.000000E+00
0.000000E+00
0.000000E+00
0.000000E+00
0.000000E+00
0.000000E+00
0.000000E+00
0.000000E+00
0.000000E+00
0.000000E+00
0.000000E+00
0.000000E+00
5.000000E+00
5.000000E+00
5.000000E+00
5.000000E+00
5.000000E+00
5.000000E+00
5.000000E+00
5.000000E+00
5.000000E+00
5.000000E+00
5.000000E+00
5.000000E+00
5.000000E+00
5.000000E+00
5.000000E+00
5.000000E+00
5.000000E+00
5.000000E+00
5.000000E+00
5.000000E+00
5.000000E+00
5.000000E+00
5.000000E+00
5.000000E+00
5.000000E+00
5.000000E+00
5.000000E+00
5.000000E+00
5.000000E+00
5.000000E+00
5.000000E+00
5.000000E+00
5.000000E+00
5.000000E+00
5.000000E+00
5.000000E+00
5.000000E+00
5.000000E+00
5.000000E+00
5.000000E+00
5.000000E+00
5.000000E+00
5.000000E+00
5.000000E+00
5.000000E+00
5.000000E+00
5.000000E+00
5.000000E+00
5.000000E+00
5.000000E+00
5.000000E+00
5.000000E+00
5.000000E+00
5.000000E+00
5.000000E+00
5.000000E+00
5.000000E+00
5.000000E+00
5.000000E+00
5.000000E+00
5.000000E+00
5.000000E+00
5.000000E+00
5.000000E+00
5.000000E+00
5.000000E+00
5.000000E+00
5.000000E+00
5.000000E+00
5.000000E+00
5.000000E+00
5.000000E+00
5.000000E+00
5.000000E+00
5.000000E+00
5.000000E+00
5.000000E+00
5.000000E+00
5.000000E+00
5.000000E+00
5.000000E+00
5.000000E+00
5.000000E+00
5.000000E+00
5.000000E+00
5.000000E+00
5.000000E+00
5.000000E+00
5.000000E+00
5.000000E+00
5.000000E+00
5.000000E+00
5.000000E+00
5.000000E+00
5.000000E+00
5.000000E+00
5.000000E+00
5.000000E+00
5.000000E+00
5.000000E+00
5.000000E+00
5.000000E+00
5.000000E+00
5.000000E+00
5.000000E+00
5.000000E+00
5.000000E+00
5.000000E+00
5.000000E+00
5.000000E+00
5.000000E+00
5.000000E+00
5.000000E+00
5.000000E+00
5.000000E+00
5.000000E+00
5.000000E+00
5.000000E+00
5.000000E+00
5.000000E+00
5.000000E+00
5.000000E+00
5.000000E+00
5.000000E+00
5.000000E+00
5.000000E+00
5.000000E+00
5.000000E+00
5.000000E+00
5.000000E+00
5.000000E+00
5.000000E+00
5.000000E+00
5.000000E+00
5.000000E+00
5.000000E+00
5.000000E+00
5.000000E+00
5.000000E+00
5.000000E+00
5.000000E+00
5.000000E+00
5.000000E+00
5.000000E+00
5.000000E+00
5.000000E+00
5.000000E+00
5.000000E+00
5.000000E+00
5.000000E+00
5.000000E+00
5.000000E+00
5.000000E+00
5.000000E+00
5.000000E+00
5.000000E+00
5.000000E+00
5.000000E+00
5.000000E+00
5.000000E+00
5.000000E+00
5.000000E+00
5.000000E+00
5.000000E+00
5.000000E+00
5.000000E+00
5.000000E+00
5.000000E+00
5.000000E+00
5.000000E+00
5.000000E+00
5.000000E+00
5.000000E+00
5.000000E+00
5.000000E+00
5.000000E+00
5.000000E+00
5.000000E+00
5.000000E+00
5.000000E+00
5.000000E+00
5.000000E+00
5.000000E+00
5.000000E+00
5.000000E+00
5.000000E+00
5.000000E+00
5.000000E+00
5.000000E+00
5.000000E+00
5.000000E+00
5.000000E+00
5.000000E+00
5.000000E+00
5.000000E+00
5.000000E+00
5.000000E+00
5.000000E+00
5.000000E+00
5.000000E+00
5.000000E+00
1.000000E+01
1.000000E+01
1.000000E+01
1.000000E+01
1.000000E+01
1.000000E+01
1.000000E+01
1.000000E+01
1.000000E+01
1.000000E+01
1.000000E+01
1.000000E+01
1.000000E+01
1.000000E+01
1.000000E+01
1.000000E+01
1.000000E+01
1.000000E+01
1.000000E+01
1.000000E+01
1.000000E+01
1.000000E+01
1.000000E+01
1.000000E+01
1.000000E+01
1.000000E+01
1.000000E+01
1.000000E+01
1.000000E+01
1.000000E+01
1.000000E+01
1.000000E+01
1.000000E+01
1.000000E+01
1.000000E+01
1.000000E+01
1.000000E+01
1.000000E+01
1.000000E+01
1.000000E+01
1.000000E+01
1.000000E+01
1.000000E+01
1.000000E+01
1.000000E+01
1.000000E+01
1.000000E+01
1.000000E+01
1.000000E+01
1.000000E+01
1.000000E+01
1.000000E+01
1.000000E+01
1.000000E+01
1.000000E+01
1.000000E+01
1.000000E+01
1.000000E+01
1.000000E+01
1.000000E+01
1.000000E+01
1.000000E+01
1.000000E+01
1.000000E+01
1.000000E+01
1.000000E+01
1.000000E+01
1.000000E+01
1.000000E+01
1.000000E+01
1.000000E+01
1.000000E+01
1.000000E+01
1.000000E+01
1.000000E+01
1.000000E+01
1.000000E+01
1.000000E+01
1.000000E+01
1.000000E+01
1.000000E+01
1.000000E+01
1.000000E+01
1.000000E+01
1.000000E+01
1.000000E+01
1.000000E+01
1.000000E+01
1.000000E+01
1.000000E+01
1.000000E+01
1.000000E+01
1.000000E+01
1.000000E+01
1.000000E+01
1.000000E+01
1.000000E+01
1.000000E+01
1.000000E+01
1.000000E+01
1.000000E+01
1.000000E+01
1.000000E+01
1.000000E+01
1.000000E+01
1.000000E+01
1.000000E+01
1.000000E+01
1.000000E+01
1.000000E+01
1.000000E+01
1.000000E+01
1.000000E+01
1.000000E+01
1.000000E+01
1.000000E+01
1.000000E+01
1.000000E+01
1.000000E+01
1.000000E+01
1.000000E+01
1.000000E+01
1.000000E+01
1.000000E+01
1.000000E+01
1.000000E+01
1.000000E+01
1.000000E+01
1.000000E+01
1.000000E+01
1.000000E+01
1.000000E+01
1.000000E+01
1.000000E+01
1.000000E+01
1.000000E+01
1.000000E+01
1.000000E+01
1.000000E+01
1.000000E+01
1.000000E+01
1.000000E+01
1.000000E+01
1.000000E+01
1.000000E+01
1.000000E+01
1.000000E+01
1.000000E+01
1.000000E+01
1.000000E+01
1.000000E+01
1.000000E+01
1.000000E+01
1.000000E+01
1.000000E+01
1.000000E+01
1.000000E+01
1.000000E+01
1.000000E+01
1.000000E+01
1.000000E+01
1.000000E+01
1.000000E+01
1.000000E+01
1.000000E+01
1.000000E+01
1.000000E+01
1.000000E+01
1.000000E+01
1.000000E+01
1.000000E+01
1.000000E+01
1.000000E+01
1.000000E+01
1.000000E+01
1.000000E+01
1.000000E+01
1.000000E+01
1.000000E+01
1.000000E+01
1.000000E+01
1.000000E+01
1.000000E+01
1.000000E+01
1.000000E+01
1.000000E+01
1.000000E+01
1.000000E+01
1.000000E+01
1.000000E+01
1.000000E+01
1.000000E+01
1.000000E+01
1.000000E+01
1.000000E+01
1.000000E+01
1.000000E+01
1.000000E+01
1.000000E+01
1.000000E+01
1.000000E+01
1.500000E+01
1.500000E+01
1.500000E+01
1.500000E+01
1.500000E+01
1.500000E+01
1.500000E+01
1.500000E+01
1.500000E+01
1.500000E+01
1.500000E+01
1.500000E+01
1.500000E+01
1.500000E+01
1.500000E+01
1.500000E+01
1.500000E+01
1.500000E+01
1.500000E+01
1.500000E+01
1.500000E+01
1.500000E+01
1.500000E+01
1.500000E+01
1.500000E+01
1.500000E+01
1.500000E+01
1.500000E+01
1.500000E+01
1.500000E+01
1.500000E+01
1.500000E+01
1.500000E+01
1.500000E+01
1.500000E+01
1.500000E+01
1.500000E+01
1.500000E+01
1.500000E+01
1.500000E+01
1.500000E+01
1.500000E+01
1.500000E+01
1.500000E+01
1.500000E+01
1.500000E+01
1.500000E+01
1.500000E+01
1.500000E+01
1.500000E+01
1.500000E+01
1.500000E+01
1.500000E+01
1.500000E+01
1.500000E+01
1.500000E+01
1.500000E+01
1.500000E+01
1.500000E+01
1.500000E+01
1.500000E+01
1.500000E+01
1.500000E+01
1.500000E+01
1.500000E+01
1.500000E+01
1.500000E+01
1.500000E+01
1.500000E+01
1.500000E+01
1.500000E+01
1.500000E+01
1.500000E+01
1.500000E+01
1.500000E+01
1.500000E+01
1.500000E+01
1.500000E+01
1.500000E+01
1.500000E+01
1.500000E+01
1.500000E+01
1.500000E+01
1.500000E+01
1.500000E+01
1.500000E+01
1.500000E+01
1.500000E+01
1.500000E+01
1.500000E+01
1.500000E+01
1.500000E+01
1.500000E+01
1.500000E+01
1.500000E+01
1.500000E+01
1.500000E+01
1.500000E+01
1.500000E+01
1.500000E+01
1.500000E+01
1.500000E+01
1.500000E+01
1.500000E+01
1.500000E+01
1.500000E+01
1.500000E+01
1.500000E+01
1.500000E+01
1.500000E+01
1.500000E+01
1.500000E+01
1.500000E+01
1.500000E+01
1.500000E+01
1.500000E+01
1.500000E+01
1.500000E+01
1.500000E+01
1.500000E+01
1.500000E+01
1.500000E+01
1.500000E+01
1.500000E+01
1.500000E+01
1.500000E+01
1.500000E+01
1.500000E+01
1.500000E+01
1.500000E+01
1.500000E+01
1.500000E+01
1.500000E+01
1.500000E+01
1.500000E+01
1.500000E+01
1.500000E+01
1.500000E+01
1.500000E+01
1.500000E+01
1.500000E+01
1.500000E+01
1.500000E+01
1.500000E+01
1.500000E+01
1.500000E+01
1.500000E+01
1.500000E+01
1.500000E+01
1.500000E+01
1.500000E+01
1.500000E+01
1.500000E+01
1.500000E+01
1.500000E+01
1.500000E+01
1.500000E+01
1.500000E+01
1.500000E+01
1.500000E+01
1.500000E+01
1.500000E+01
1.500000E+01
1.500000E+01
1.500000E+01
1.500000E+01
1.500000E+01
1.500000E+01
1.500000E+01
1.500000E+01
1.500000E+01
1.500000E+01
1.500000E+01
1.500000E+01
1.500000E+01
1.500000E+01
1.500000E+01
1.500000E+01
1.500000E+01
1.500000E+01
1.500000E+01
1.500000E+01
1.500000E+01
1.500000E+01
1.500000E+01
1.500000E+01
1.500000E+01
1.500000E+01
1.500000E+01
1.500000E+01
1.500000E+01
1.500000E+01
1.500000E+01
1.500000E+01
1.500000E+01
1.500000E+01
1.500000E+01
1.500000E+01
1.500000E+01
1.500000E+01
1.500000E+01
2.000000E+01
2.000000E+01
2.000000E+01
2.000000E+01
2.000000E+01
2.000000E+01
2.000000E+01
2.000000E+01
2.000000E+01
2.000000E+01
2.000000E+01
2.000000E+01
2.000000E+01
2.000000E+01
2.000000E+01
2.000000E+01
2.000000E+01
2.000000E+01
2.000000E+01
2.000000E+01
2.000000E+01
2.000000E+01
2.000000E+01
2.000000E+01
2.000000E+01
2.000000E+01
2.000000E+01
2.000000E+01
2.000000E+01
2.000000E+01
2.000000E+01
2.000000E+01
2.000000E+01
2.000000E+01
2.000000E+01
2.000000E+01
2.000000E+01
2.000000E+01
2.000000E+01
2.000000E+01
2.000000E+01
2.000000E+01
2.000000E+01
2.000000E+01
2.000000E+01
2.000000E+01
2.000000E+01
2.000000E+01
2.000000E+01
2.000000E+01
2.000000E+01
2.000000E+01
2.000000E+01
2.000000E+01
2.000000E+01
2.000000E+01
2.000000E+01
2.000000E+01
2.000000E+01
2.000000E+01
2.000000E+01
2.000000E+01
2.000000E+01
2.000000E+01
2.000000E+01
2.000000E+01
2.000000E+01
2.000000E+01
2.000000E+01
2.000000E+01
2.000000E+01
2.000000E+01
2.000000E+01
2.000000E+01
2.000000E+01
2.000000E+01
2.000000E+01
2.000000E+01
2.000000E+01
2.000000E+01
2.000000E+01
2.000000E+01
2.000000E+01
2.000000E+01
2.000000E+01
2.000000E+01
2.000000E+01
2.000000E+01
2.000000E+01
2.000000E+01
2.000000E+01
2.000000E+01
2.000000E+01
2.000000E+01
2.000000E+01
2.000000E+01
2.000000E+01
2.000000E+01
2.000000E+01
2.000000E+01
2.000000E+01
2.000000E+01
2.000000E+01
2.000000E+01
2.000000E+01
2.000000E+01
2.000000E+01
2.000000E+01
2.000000E+01
2.000000E+01
2.000000E+01
2.000000E+01
2.000000E+01
2.000000E+01
2.000000E+01
2.000000E+01
2.000000E+01
2.000000E+01
2.000000E+01
2.000000E+01
2.000000E+01
2.000000E+01
2.000000E+01
2.000000E+01
2.000000E+01
2.000000E+01
2.000000E+01
2.000000E+01
2.000000E+01
2.000000E+01
2.000000E+01
2.000000E+01
2.000000E+01
2.000000E+01
2.000000E+01
2.000000E+01
2.000000E+01
2.000000E+01
2.000000E+01
2.000000E+01
2.000000E+01
2.000000E+01
2.000000E+01
2.000000E+01
2.000000E+01
2.000000E+01
2.000000E+01
2.000000E+01
2.000000E+01
2.000000E+01
2.000000E+01
2.000000E+01
2.000000E+01
2.000000E+01
2.000000E+01
2.000000E+01
2.000000E+01
2.000000E+01
2.000000E+01
2.000000E+01
2.000000E+01
2.000000E+01
2.000000E+01
2.000000E+01
2.000000E+01
2.000000E+01
2.000000E+01
2.000000E+01
2.000000E+01
2.000000E+01
2.000000E+01
2.000000E+01
2.000000E+01
2.000000E+01
2.000000E+01
2.000000E+01
2.000000E+01
2.000000E+01
2.000000E+01
2.000000E+01
2.000000E+01
2.000000E+01
2.000000E+01
2.000000E+01
2.000000E+01
2.000000E+01
2.000000E+01
2.000000E+01
2.000000E+01
2.000000E+01
2.000000E+01
2.000000E+01
2.000000E+01
2.000000E+01
2.000000E+01
2.000000E+01
2.000000E+01
2.000000E+01
2.000000E+01
2.000000E+01
2.000000E+01
2.500000E+01
2.500000E+01
2.500000E+01
2.500000E+01
2.500000E+01
2.500000E+01
2.500000E+01
2.500000E+01
2.500000E+01
2.500000E+01
2.500000E+01
2.500000E+01
2.500000E+01
2.500000E+01
2.500000E+01
2.500000E+01
2.500000E+01
2.500000E+01
2.500000E+01
2.500000E+01
2.500000E+01
2.500000E+01
2.500000E+01
2.500000E+01
2.500000E+01
2.500000E+01
2.500000E+01
2.500000E+01
2.500000E+01
2.500000E+01
2.500000E+01
2.500000E+01
2.500000E+01
2.500000E+01
2.500000E+01
2.500000E+01
2.500000E+01
2.500000E+01
2.500000E+01
2.500000E+01
2.500000E+01
2.500000E+01
2.500000E+01
2.500000E+01
2.500000E+01
2.500000E+01
2.500000E+01
2.500000E+01
2.500000E+01
2.500000E+01
2.500000E+01
2.500000E+01
2.500000E+01
2.500000E+01
2.500000E+01
2.500000E+01
2.500000E+01
2.500000E+01
2.500000E+01
2.500000E+01
2.500000E+01
2.500000E+01
2.500000E+01
2.500000E+01
2.500000E+01
2.500000E+01
2.500000E+01
2.500000E+01
2.500000E+01
2.500000E+01
2.500000E+01
2.500000E+01
2.500000E+01
2.500000E+01
2.500000E+01
2.500000E+01
2.500000E+01
2.500000E+01
2.500000E+01
2.500000E+01
2.500000E+01
2.500000E+01
2.500000E+01
2.500000E+01
2.500000E+01
2.500000E+01
2.500000E+01
2.500000E+01
2.500000E+01
2.500000E+01
2.500000E+01
2.500000E+01
2.500000E+01
2.500000E+01
2.500000E+01
2.500000E+01
2.500000E+01
2.500000E+01
2.500000E+01
2.500000E+01
2.500000E+01
2.500000E+01
2.500000E+01
2.500000E+01
2.500000E+01
2.500000E+01
2.500000E+01
2.500000E+01
2.500000E+01
2.500000E+01
2.500000E+01
2.500000E+01
2.500000E+01
2.500000E+01
2.500000E+01
2.500000E+01
2.500000E+01
2.500000E+01
2.500000E+01
2.500000E+01
2.500000E+01
2.500000E+01
2.500000E+01
2.500000E+01
2.500000E+01
2.500000E+01
2.500000E+01
2.500000E+01
2.500000E+01
2.500000E+01
2.500000E+01
2.500000E+01
2.500000E+01
2.500000E+01
2.500000E+01
2.500000E+01
2.500000E+01
2.500000E+01
2.500000E+01
2.500000E+01
2.500000E+01
2.500000E+01
2.500000E+01
2.500000E+01
2.500000E+01
2.500000E+01
2.500000E+01
2.500000E+01
2.500000E+01
2.500000E+01
2.500000E+01
2.500000E+01
2.500000E+01
2.500000E+01
2.500000E+01
2.500000E+01
2.500000E+01
2.500000E+01
2.500000E+01
2.500000E+01
2.500000E+01
2.500000E+01
2.500000E+01
2.500000E+01
2.500000E+01
2.500000E+01
2.500000E+01
2.500000E+01
2.500000E+01
2.500000E+01
2.500000E+01
2.500000E+01
2.500000E+01
2.500000E+01
2.500000E+01
2.500000E+01
2.500000E+01
2.500000E+01
2.500000E+01
2.500000E+01
2.500000E+01
2.500000E+01
2.500000E+01
2.500000E+01
2.500000E+01
2.500000E+01
2.500000E+01
2.500000E+01
2.500000E+01
2.500000E+01
2.500000E+01
2.500000E+01
2.500000E+01
2.500000E+01
2.500000E+01
2.500000E+01
2.500000E+01
2.500000E+01
2.500000E+01
2.500000E+01
2.500000E+01
3.000000E+01
3.000000E+01
3.000000E+01
3.000000E+01
3.000000E+01
3.000000E+01
3.000000E+01
3.000000E+01
3.000000E+01
3.000000E+01
3.000000E+01
3.000000E+01
3.000000E+01
3.000000E+01
3.000000E+01
3.000000E+01
3.000000E+01
3.000000E+01
3.000000E+01
3.000000E+01
3.000000E+01
3.000000E+01
3.000000E+01
3.000000E+01
3.000000E+01
3.000000E+01
3.000000E+01
3.000000E+01
3.000000E+01
3.000000E+01
3.000000E+01
3.000000E+01
3.000000E+01
3.000000E+01
3.000000E+01
3.000000E+01
3.000000E+01
3.000000E+01
3.000000E+01
3.000000E+01
3.000000E+01
3.000000E+01
3.000000E+01
3.000000E+01
3.000000E+01
3.000000E+01
3.000000E+01
3.000000E+01
3.000000E+01
3.000000E+01
3.000000E+01
3.000000E+01
3.000000E+01
3.000000E+01
3.000000E+01
3.000000E+01
3.000000E+01
3.000000E+01
3.000000E+01
3.000000E+01
3.000000E+01
3.000000E+01
3.000000E+01
3.000000E+01
3.000000E+01
3.000000E+01
3.000000E+01
3.000000E+01
3.000000E+01
3.000000E+01
3.000000E+01
3.000000E+01
3.000000E+01
3.000000E+01
3.000000E+01
3.000000E+01
3.000000E+01
3.000000E+01
3.000000E+01
3.000000E+01
3.000000E+01
3.000000E+01
3.000000E+01
3.000000E+01
3.000000E+01
3.000000E+01
3.000000E+01
3.000000E+01
3.000000E+01
3.000000E+01
3.000000E+01
3.000000E+01
3.000000E+01
3.000000E+01
3.000000E+01
3.000000E+01
3.000000E+01
3.000000E+01
3.000000E+01
3.000000E+01
3.000000E+01
3.000000E+01
3.000000E+01
3.000000E+01
3.000000E+01
3.000000E+01
3.000000E+01
3.000000E+01
3.000000E+01
3.000000E+01
3.000000E+01
3.000000E+01
3.000000E+01
3.000000E+01
3.000000E+01
3.000000E+01
3.000000E+01
3.000000E+01
3.000000E+01
3.000000E+01
3.000000E+01
3.000000E+01
3.000000E+01
3.000000E+01
3.000000E+01
3.000000E+01
3.000000E+01
3.000000E+01
3.000000E+01
3.000000E+01
3.000000E+01
3.000000E+01
3.000000E+01
3.000000E+01
3.000000E+01
3.000000E+01
3.000000E+01
3.000000E+01
3.000000E+01
3.000000E+01
3.000000E+01
3.000000E+01
3.000000E+01
3.000000E+01
3.000000E+01
3.000000E+01
3.000000E+01
3.000000E+01
3.000000E+01
3.000000E+01
3.000000E+01
3.000000E+01
3.000000E+01
3.000000E+01
3.000000E+01
3.000000E+01
3.000000E+01
3.000000E+01
3.000000E+01
3.000000E+01
3.000000E+01
3.000000E+01
3.000000E+01
3.000000E+01
3.000000E+01
3.000000E+01
3.000000E+01
3.000000E+01
3.000000E+01
3.000000E+01
3.000000E+01
3.000000E+01
3.000000E+01
3.000000E+01
3.000000E+01
3.000000E+01
3.000000E+01
3.000000E+01
3.000000E+01
3.000000E+01
3.000000E+01
3.000000E+01
3.000000E+01
3.000000E+01
3.000000E+01
3.000000E+01
3.000000E+01
3.000000E+01
3.000000E+01
3.000000E+01
3.000000E+01
3.000000E+01
3.000000E+01
3.000000E+01
3.000000E+01
3.000000E+01
3.000000E+01
3.000000E+01
3.000000E+01
3.000000E+01
3.000000E+01
3.500000E+01
3.500000E+01
3.500000E+01
3.500000E+01
3.500000E+01
3.500000E+01
3.500000E+01
3.500000E+01
3.500000E+01
3.500000E+01
3.500000E+01
3.500000E+01
3.500000E+01
3.500000E+01
3.500000E+01
3.500000E+01
3.500000E+01
3.500000E+01
3.500000E+01
3.500000E+01
3.500000E+01
3.500000E+01
3.500000E+01
3.500000E+01
3.500000E+01
3.500000E+01
3.500000E+01
3.500000E+01
3.500000E+01
3.500000E+01
3.500000E+01
3.500000E+01
3.500000E+01
3.500000E+01
3.500000E+01
3.500000E+01
3.500000E+01
3.500000E+01
3.500000E+01
3.500000E+01
3.500000E+01
3.500000E+01
3.500000E+01
3.500000E+01
3.500000E+01
3.500000E+01
3.500000E+01
3.500000E+01
3.500000E+01
3.500000E+01
3.500000E+01
3.500000E+01
3.500000E+01
3.500000E+01
3.500000E+01
3.500000E+01
3.500000E+01
3.500000E+01
3.500000E+01
3.500000E+01
3.500000E+01
3.500000E+01
3.500000E+01
3.500000E+01
3.500000E+01
3.500000E+01
3.500000E+01
3.500000E+01
3.500000E+01
3.500000E+01
3.500000E+01
3.500000E+01
3.500000E+01
3.500000E+01
3.500000E+01
3.500000E+01
3.500000E+01
3.500000E+01
3.500000E+01
3.500000E+01
3.500000E+01
3.500000E+01
3.500000E+01
3.500000E+01
3.500000E+01
3.500000E+01
3.500000E+01
3.500000E+01
3.500000E+01
3.500000E+01
3.500000E+01
3.500000E+01
3.500000E+01
3.500000E+01
3.500000E+01
3.500000E+01
3.500000E+01
3.500000E+01
3.500000E+01
3.500000E+01
3.500000E+01
3.500000E+01
3.500000E+01
3.500000E+01
3.500000E+01
3.500000E+01
3.500000E+01
3.500000E+01
3.500000E+01
3.500000E+01
3.500000E+01
3.500000E+01
3.500000E+01
3.500000E+01
3.500000E+01
3.500000E+01
3.500000E+01
3.500000E+01
3.500000E+01
3.500000E+01
3.500000E+01
3.500000E+01
3.500000E+01
3.500000E+01
3.500000E+01
3.500000E+01
3.500000E+01
3.500000E+01
3.500000E+01
3.500000E+01
3.500000E+01
3.500000E+01
3.500000E+01
3.500000E+01
3.500000E+01
3.500000E+01
3.500000E+01
3.500000E+01
3.500000E+01
3.500000E+01
3.500000E+01
3.500000E+01
3.500000E+01
3.500000E+01
3.500000E+01
3.500000E+01
3.500000E+01
3.500000E+01
3.500000E+01
3.500000E+01
3.500000E+01
3.500000E+01
3.500000E+01
3.500000E+01
3.500000E+01
3.500000E+01
3.500000E+01
3.500000E+01
3.500000E+01
3.500000E+01
3.500000E+01
3.500000E+01
3.500000E+01
3.500000E+01
3.500000E+01
3.500000E+01
3.500000E+01
3.500000E+01
3.500000E+01
3.500000E+01
3.500000E+01
3.500000E+01
3.500000E+01
3.500000E+01
3.500000E+01
3.500000E+01
3.500000E+01
3.500000E+01
3.500000E+01
3.500000E+01
3.500000E+01
3.500000E+01
3.500000E+01
3.500000E+01
3.500000E+01
3.500000E+01
3.500000E+01
3.500000E+01
3.500000E+01
3.500000E+01
3.500000E+01
3.500000E+01
3.500000E+01
3.500000E+01
3.500000E+01
3.500000E+01
3.500000E+01
3.500000E+01
3.500000E+01
3.500000E+01
3.500000E+01
4.000000E+01
4.000000E+01
4.000000E+01
4.000000E+01
4.000000E+01
4.000000E+01
4.000000E+01
4.000000E+01
4.000000E+01
4.000000E+01
4.000000E+01
4.000000E+01
4.000000E+01
4.000000E+01
4.000000E+01
4.000000E+01
4.000000E+01
4.000000E+01
4.000000E+01
4.000000E+01
4.000000E+01
4.000000E+01
4.000000E+01
4.000000E+01
4.000000E+01
4.000000E+01
4.000000E+01
4.000000E+01
4.000000E+01
4.000000E+01
4.000000E+01
4.000000E+01
4.000000E+01
4.000000E+01
4.000000E+01
4.000000E+01
4.000000E+01
4.000000E+01
4.000000E+01
4.000000E+01
4.000000E+01
4.000000E+01
4.000000E+01
4.000000E+01
4.000000E+01
4.000000E+01
4.000000E+01
4.000000E+01
4.000000E+01
4.000000E+01
4.000000E+01
4.000000E+01
4.000000E+01
4.000000E+01
4.000000E+01
4.000000E+01
4.000000E+01
4.000000E+01
4.000000E+01
4.000000E+01
4.000000E+01
4.000000E+01
4.000000E+01
4.000000E+01
4.000000E+01
4.000000E+01
4.000000E+01
4.000000E+01
4.000000E+01
4.000000E+01
4.000000E+01
4.000000E+01
4.000000E+01
4.000000E+01
4.000000E+01
4.000000E+01
4.000000E+01
4.000000E+01
4.000000E+01
4.000000E+01
4.000000E+01
4.000000E+01
4.000000E+01
4.000000E+01
4.000000E+01
4.000000E+01
4.000000E+01
4.000000E+01
4.000000E+01
4.000000E+01
4.000000E+01
4.000000E+01
4.000000E+01
4.000000E+01
4.000000E+01
4.000000E+01
4.000000E+01
4.000000E+01
4.000000E+01
4.000000E+01
4.000000E+01
4.000000E+01
4.000000E+01
4.000000E+01
4.000000E+01
4.000000E+01
4.000000E+01
4.000000E+01
4.000000E+01
4.000000E+01
4.000000E+01
4.000000E+01
4.000000E+01
4.000000E+01
4.000000E+01
4.000000E+01
4.000000E+01
4.000000E+01
4.000000E+01
4.000000E+01
4.000000E+01
4.000000E+01
4.000000E+01
4.000000E+01
4.000000E+01
4.000000E+01
4.000000E+01
4.000000E+01
4.000000E+01
4.000000E+01
4.000000E+01
4.000000E+01
4.000000E+01
4.000000E+01
4.000000E+01
4.000000E+01
4.000000E+01
4.000000E+01
4.000000E+01
4.000000E+01
4.000000E+01
4.000000E+01
4.000000E+01
4.000000E+01
4.000000E+01
4.000000E+01
4.000000E+01
4.000000E+01
4.000000E+01
4.000000E+01
4.000000E+01
4.000000E+01
4.000000E+01
4.000000E+01
4.000000E+01
4.000000E+01
4.000000E+01
4.000000E+01
4.000000E+01
4.000000E+01
4.000000E+01
4.000000E+01
4.000000E+01
4.000000E+01
4.000000E+01
4.000000E+01
4.000000E+01
4.000000E+01
4.000000E+01
4.000000E+01
4.000000E+01
4.000000E+01
4.000000E+01
4.000000E+01
4.000000E+01
4.000000E+01
4.000000E+01
4.000000E+01
4.000000E+01
4.000000E+01
4.000000E+01
4.000000E+01
4.000000E+01
4.000000E+01
4.000000E+01
4.000000E+01
4.000000E+01
4.000000E+01
4.000000E+01
4.000000E+01
4.000000E+01
4.000000E+01
4.000000E+01
4.000000E+01
4.000000E+01
4.000000E+01
4.000000E+01
4.000000E+01
4.000000E+01
4.000000E+01
4.000000E+01
4.500000E+01
4.500000E+01
4.500000E+01
4.500000E+01
4.500000E+01
4.500000E+01
4.500000E+01
4.500000E+01
4.500000E+01
4.500000E+01
4.500000E+01
4.500000E+01
4.500000E+01
4.500000E+01
4.500000E+01
4.500000E+01
4.500000E+01
4.500000E+01
4.500000E+01
4.500000E+01
4.500000E+01
4.500000E+01
4.500000E+01
4.500000E+01
4.500000E+01
4.500000E+01
4.500000E+01
4.500000E+01
4.500000E+01
4.500000E+01
4.500000E+01
4.500000E+01
4.500000E+01
4.500000E+01
4.500000E+01
4.500000E+01
4.500000E+01
4.500000E+01
4.500000E+01
4.500000E+01
4.500000E+01
4.500000E+01
4.500000E+01
4.500000E+01
4.500000E+01
4.500000E+01
4.500000E+01
4.500000E+01
4.500000E+01
4.500000E+01
4.500000E+01
4.500000E+01
4.500000E+01
4.500000E+01
4.500000E+01
4.500000E+01
4.500000E+01
4.500000E+01
4.500000E+01
4.500000E+01
4.500000E+01
4.500000E+01
4.500000E+01
4.500000E+01
4.500000E+01
4.500000E+01
4.500000E+01
4.500000E+01
4.500000E+01
4.500000E+01
4.500000E+01
4.500000E+01
4.500000E+01
4.500000E+01
4.500000E+01
4.500000E+01
4.500000E+01
4.500000E+01
4.500000E+01
4.500000E+01
4.500000E+01
4.500000E+01
4.500000E+01
4.500000E+01
4.500000E+01
4.500000E+01
4.500000E+01
4.500000E+01
4.500000E+01
4.500000E+01
4.500000E+01
4.500000E+01
4.500000E+01
4.500000E+01
4.500000E+01
4.500000E+01
4.500000E+01
4.500000E+01
4.500000E+01
4.500000E+01
4.500000E+01
4.500000E+01
4.500000E+01
4.500000E+01
4.500000E+01
4.500000E+01
4.500000E+01
4.500000E+01
4.500000E+01
4.500000E+01
4.500000E+01
4.500000E+01
4.500000E+01
4.500000E+01
4.500000E+01
4.500000E+01
4.500000E+01
4.500000E+01
4.500000E+01
4.500000E+01
4.500000E+01
4.500000E+01
4.500000E+01
4.500000E+01
4.500000E+01
4.500000E+01
4.500000E+01
4.500000E+01
4.500000E+01
4.500000E+01
4.500000E+01
4.500000E+01
4.500000E+01
4.500000E+01
4.500000E+01
4.500000E+01
4.500000E+01
4.500000E+01
4.500000E+01
4.500000E+01
4.500000E+01
4.500000E+01
4.500000E+01
4.500000E+01
4.500000E+01
4.500000E+01
4.500000E+01
4.500000E+01
4.500000E+01
4.500000E+01
4.500000E+01
4.500000E+01
4.500000E+01
4.500000E+01
4.500000E+01
4.500000E+01
4.500000E+01
4.500000E+01
4.500000E+01
4.500000E+01
4.500000E+01
4.500000E+01
4.500000E+01
4.500000E+01
4.500000E+01
4.500000E+01
4.500000E+01
4.500000E+01
4.500000E+01
4.500000E+01
4.500000E+01
4.500000E+01
4.500000E+01
4.500000E+01
4.500000E+01
4.500000E+01
4.500000E+01
4.500000E+01
4.500000E+01
4.500000E+01
4.500000E+01
4.500000E+01
4.500000E+01
4.500000E+01
4.500000E+01
4.500000E+01
4.500000E+01
4.500000E+01
4.500000E+01
4.500000E+01
4.500000E+01
4.500000E+01
4.500000E+01
4.500000E+01
4.500000E+01
4.500000E+01
4.500000E+01
4.500000E+01
4.500000E+01
4.500000E+01
4.500000E+01
5.000000E+01
5.000000E+01
5.000000E+01
5.000000E+01
5.000000E+01
5.000000E+01
5.000000E+01
5.000000E+01
5.000000E+01
5.000000E+01
5.000000E+01
5.000000E+01
5.000000E+01
5.000000E+01
5.000000E+01
5.000000E+01
5.000000E+01
5.000000E+01
5.000000E+01
5.000000E+01
5.000000E+01
5.000000E+01
5.000000E+01
5.000000E+01
5.000000E+01
5.000000E+01
5.000000E+01
5.000000E+01
5.000000E+01
5.000000E+01
5.000000E+01
5.000000E+01
5.000000E+01
5.000000E+01
5.000000E+01
5.000000E+01
5.000000E+01
5.000000E+01
5.000000E+01
5.000000E+01
5.000000E+01
5.000000E+01
5.000000E+01
5.000000E+01
5.000000E+01
5.000000E+01
5.000000E+01
5.000000E+01
5.000000E+01
5.000000E+01
5.000000E+01
5.000000E+01
5.000000E+01
5.000000E+01
5.000000E+01
5.000000E+01
5.000000E+01
5.000000E+01
5.000000E+01
5.000000E+01
5.000000E+01
5.000000E+01
5.000000E+01
5.000000E+01
5.000000E+01
5.000000E+01
5.000000E+01
5.000000E+01
5.000000E+01
5.000000E+01
5.000000E+01
5.000000E+01
5.000000E+01
5.000000E+01
5.000000E+01
5.000000E+01
5.000000E+01
5.000000E+01
5.000000E+01
5.000000E+01
5.000000E+01
5.000000E+01
5.000000E+01
5.000000E+01
5.000000E+01
5.000000E+01
5.000000E+01
5.000000E+01
5.000000E+01
5.000000E+01
5.000000E+01
5.000000E+01
5.000000E+01
5.000000E+01
5.000000E+01
5.000000E+01
5.000000E+01
5.000000E+01
5.000000E+01
5.000000E+01
5.000000E+01
5.000000E+01
5.000000E+01
5.000000E+01
5.000000E+01
5.000000E+01
5.000000E+01
5.000000E+01
5.000000E+01
5.000000E+01
5.000000E+01
5.000000E+01
5.000000E+01
5.000000E+01
5.000000E+01
5.000000E+01
5.000000E+01
5.000000E+01
5.000000E+01
5.000000E+01
5.000000E+01
5.000000E+01
5.000000E+01
5.000000E+01
5.000000E+01
5.000000E+01
5.000000E+01
5.000000E+01
5.000000E+01
5.000000E+01
5.000000E+01
5.000000E+01
5.000000E+01
5.000000E+01
5.000000E+01
5.000000E+01
5.000000E+01
5.000000E+01
5.000000E+01
5.000000E+01
5.000000E+01
5.000000E+01
5.000000E+01
5.000000E+01
5.000000E+01
5.000000E+01
5.000000E+01
5.000000E+01
5.000000E+01
5.000000E+01
5.000000E+01
5.000000E+01
5.000000E+01
5.000000E+01
5.000000E+01
5.000000E+01
5.000000E+01
5.000000E+01
5.000000E+01
5.000000E+01
5.000000E+01
5.000000E+01
5.000000E+01
5.000000E+01
5.000000E+01
5.000000E+01
5.000000E+01
5.000000E+01
5.000000E+01
5.000000E+01
5.000000E+01
5.000000E+01
5.000000E+01
5.000000E+01
5.000000E+01
5.000000E+01
5.000000E+01
5.000000E+01
5.000000E+01
5.000000E+01
5.000000E+01
5.000000E+01
5.000000E+01
5.000000E+01
5.000000E+01
5.000000E+01
5.000000E+01
5.000000E+01
5.000000E+01
5.000000E+01
5.000000E+01
5.000000E+01
5.000000E+01
5.000000E+01
5.000000E+01
5.000000E+01
5.000000E+01
5.000000E+01
5.000000E+01
5.000000E+01
5.000000E+01
5.500000E+01
5.500000E+01
5.500000E+01
5.500000E+01
5.500000E+01
5.500000E+01
5.500000E+01
5.500000E+01
5.500000E+01
5.500000E+01
5.500000E+01
5.500000E+01
5.500000E+01
5.500000E+01
5.500000E+01
5.500000E+01
5.500000E+01
5.500000E+01
5.500000E+01
5.500000E+01
5.500000E+01
5.500000E+01
5.500000E+01
5.500000E+01
5.500000E+01
5.500000E+01
5.500000E+01
5.500000E+01
5.500000E+01
5.500000E+01
5.500000E+01
5.500000E+01
5.500000E+01
5.500000E+01
5.500000E+01
5.500000E+01
5.500000E+01
5.500000E+01
5.500000E+01
5.500000E+01
5.500000E+01
5.500000E+01
5.500000E+01
5.500000E+01
5.500000E+01
5.500000E+01
5.500000E+01
5.500000E+01
5.500000E+01
5.500000E+01
5.500000E+01
5.500000E+01
5.500000E+01
5.500000E+01
5.500000E+01
5.500000E+01
5.500000E+01
5.500000E+01
5.500000E+01
5.500000E+01
5.500000E+01
5.500000E+01
5.500000E+01
5.500000E+01
5.500000E+01
5.500000E+01
5.500000E+01
5.500000E+01
5.500000E+01
5.500000E+01
5.500000E+01
5.500000E+01
5.500000E+01
5.500000E+01
5.500000E+01
5.500000E+01
5.500000E+01
5.500000E+01
5.500000E+01
5.500000E+01
5.500000E+01
5.500000E+01
5.500000E+01
5.500000E+01
5.500000E+01
5.500000E+01
5.500000E+01
5.500000E+01
5.500000E+01
5.500000E+01
5.500000E+01
5.500000E+01
5.500000E+01
5.500000E+01
5.500000E+01
5.500000E+01
5.500000E+01
5.500000E+01
5.500000E+01
5.500000E+01
5.500000E+01
5.500000E+01
5.500000E+01
5.500000E+01
5.500000E+01
5.500000E+01
5.500000E+01
5.500000E+01
5.500000E+01
5.500000E+01
5.500000E+01
5.500000E+01
5.500000E+01
5.500000E+01
5.500000E+01
5.500000E+01
5.500000E+01
5.500000E+01
5.500000E+01
5.500000E+01
5.500000E+01
5.500000E+01
5.500000E+01
5.500000E+01
5.500000E+01
5.500000E+01
5.500000E+01
5.500000E+01
5.500000E+01
5.500000E+01
5.500000E+01
5.500000E+01
5.500000E+01
5.500000E+01
5.500000E+01
5.500000E+01
5.500000E+01
5.500000E+01
5.500000E+01
5.500000E+01
5.500000E+01
5.500000E+01
5.500000E+01
5.500000E+01
5.500000E+01
5.500000E+01
5.500000E+01
5.500000E+01
5.500000E+01
5.500000E+01
5.500000E+01
5.500000E+01
5.500000E+01
5.500000E+01
5.500000E+01
5.500000E+01
5.500000E+01
5.500000E+01
5.500000E+01
5.500000E+01
5.500000E+01
5.500000E+01
5.500000E+01
5.500000E+01
5.500000E+01
5.500000E+01
5.500000E+01
5.500000E+01
5.500000E+01
5.500000E+01
5.500000E+01
5.500000E+01
5.500000E+01
5.500000E+01
5.500000E+01
5.500000E+01
5.500000E+01
5.500000E+01
5.500000E+01
5.500000E+01
5.500000E+01
5.500000E+01
5.500000E+01
5.500000E+01
5.500000E+01
5.500000E+01
5.500000E+01
5.500000E+01
5.500000E+01
5.500000E+01
5.500000E+01
5.500000E+01
5.500000E+01
5.500000E+01
5.500000E+01
5.500000E+01
5.500000E+01
5.500000E+01
5.500000E+01
5.500000E+01
5.500000E+01
6.000000E+01
6.000000E+01
6.000000E+01
6.000000E+01
6.000000E+01
6.000000E+01
6.000000E+01
6.000000E+01
6.000000E+01
6.000000E+01
6.000000E+01
6.000000E+01
6.000000E+01
6.000000E+01
6.000000E+01
6.000000E+01
6.000000E+01
6.000000E+01
6.000000E+01
6.000000E+01
6.000000E+01
6.000000E+01
6.000000E+01
6.000000E+01
6.000000E+01
6.000000E+01
6.000000E+01
6.000000E+01
6.000000E+01
6.000000E+01
6.000000E+01
6.000000E+01
6.000000E+01
6.000000E+01
6.000000E+01
6.000000E+01
6.000000E+01
6.000000E+01
6.000000E+01
6.000000E+01
6.000000E+01
6.000000E+01
6.000000E+01
6.000000E+01
6.000000E+01
6.000000E+01
6.000000E+01
6.000000E+01
6.000000E+01
6.000000E+01
6.000000E+01
6.000000E+01
6.000000E+01
6.000000E+01
6.000000E+01
6.000000E+01
6.000000E+01
6.000000E+01
6.000000E+01
6.000000E+01
6.000000E+01
6.000000E+01
6.000000E+01
6.000000E+01
6.000000E+01
6.000000E+01
6.000000E+01
6.000000E+01
6.000000E+01
6.000000E+01
6.000000E+01
6.000000E+01
6.000000E+01
6.000000E+01
6.000000E+01
6.000000E+01
6.000000E+01
6.000000E+01
6.000000E+01
6.000000E+01
6.000000E+01
6.000000E+01
6.000000E+01
6.000000E+01
6.000000E+01
6.000000E+01
6.000000E+01
6.000000E+01
6.000000E+01
6.000000E+01
6.000000E+01
6.000000E+01
6.000000E+01
6.000000E+01
6.000000E+01
6.000000E+01
6.000000E+01
6.000000E+01
6.000000E+01
6.000000E+01
6.000000E+01
6.000000E+01
6.000000E+01
6.000000E+01
6.000000E+01
6.000000E+01
6.000000E+01
6.000000E+01
6.000000E+01
6.000000E+01
6.000000E+01
6.000000E+01
6.000000E+01
6.000000E+01
6.000000E+01
6.000000E+01
6.000000E+01
6.000000E+01
6.000000E+01
6.000000E+01
6.000000E+01
6.000000E+01
6.000000E+01
6.000000E+01
6.000000E+01
6.000000E+01
6.000000E+01
6.000000E+01
6.000000E+01
6.000000E+01
6.000000E+01
6.000000E+01
6.000000E+01
6.000000E+01
6.000000E+01
6.000000E+01
6.000000E+01
6.000000E+01
6.000000E+01
6.000000E+01
6.000000E+01
6.000000E+01
6.000000E+01
6.000000E+01
6.000000E+01
6.000000E+01
6.000000E+01
6.000000E+01
6.000000E+01
6.000000E+01
6.000000E+01
6.000000E+01
6.000000E+01
6.000000E+01
6.000000E+01
6.000000E+01
6.000000E+01
6.000000E+01
6.000000E+01
6.000000E+01
6.000000E+01
6.000000E+01
6.000000E+01
6.000000E+01
6.000000E+01
6.000000E+01
6.000000E+01
6.000000E+01
6.000000E+01
6.000000E+01
6.000000E+01
6.000000E+01
6.000000E+01
6.000000E+01
6.000000E+01
6.000000E+01
6.000000E+01
6.000000E+01
6.000000E+01
6.000000E+01
6.000000E+01
6.000000E+01
6.000000E+01
6.000000E+01
6.000000E+01
6.000000E+01
6.000000E+01
6.000000E+01
6.000000E+01
6.000000E+01
6.000000E+01
6.000000E+01
6.000000E+01
6.000000E+01
6.000000E+01
6.000000E+01
6.000000E+01
6.000000E+01
6.000000E+01
6.000000E+01
6.000000E+01
6.500000E+01
6.500000E+01
6.500000E+01
6.500000E+01
6.500000E+01
6.500000E+01
6.500000E+01
6.500000E+01
6.500000E+01
6.500000E+01
6.500000E+01
6.500000E+01
6.500000E+01
6.500000E+01
6.500000E+01
6.500000E+01
6.500000E+01
6.500000E+01
6.500000E+01
6.500000E+01
6.500000E+01
6.500000E+01
6.500000E+01
6.500000E+01
6.500000E+01
6.500000E+01
6.500000E+01
6.500000E+01
6.500000E+01
6.500000E+01
6.500000E+01
6.500000E+01
6.500000E+01
6.500000E+01
6.500000E+01
6.500000E+01
6.500000E+01
6.500000E+01
6.500000E+01
6.500000E+01
6.500000E+01
6.500000E+01
6.500000E+01
6.500000E+01
6.500000E+01
6.500000E+01
6.500000E+01
6.500000E+01
6.500000E+01
6.500000E+01
6.500000E+01
6.500000E+01
6.500000E+01
6.500000E+01
6.500000E+01
6.500000E+01
6.500000E+01
6.500000E+01
6.500000E+01
6.500000E+01
6.500000E+01
6.500000E+01
6.500000E+01
6.500000E+01
6.500000E+01
6.500000E+01
6.500000E+01
6.500000E+01
6.500000E+01
6.500000E+01
6.500000E+01
6.500000E+01
6.500000E+01
6.500000E+01
6.500000E+01
6.500000E+01
6.500000E+01
6.500000E+01
6.500000E+01
6.500000E+01
6.500000E+01
6.500000E+01
6.500000E+01
6.500000E+01
6.500000E+01
6.500000E+01
6.500000E+01
6.500000E+01
6.500000E+01
6.500000E+01
6.500000E+01
6.500000E+01
6.500000E+01
6.500000E+01
6.500000E+01
6.500000E+01
6.500000E+01
6.500000E+01
6.500000E+01
6.500000E+01
6.500000E+01
6.500000E+01
6.500000E+01
6.500000E+01
6.500000E+01
6.500000E+01
6.500000E+01
6.500000E+01
6.500000E+01
6.500000E+01
6.500000E+01
6.500000E+01
6.500000E+01
6.500000E+01
6.500000E+01
6.500000E+01
6.500000E+01
6.500000E+01
6.500000E+01
6.500000E+01
6.500000E+01
6.500000E+01
6.500000E+01
6.500000E+01
6.500000E+01
6.500000E+01
6.500000E+01
6.500000E+01
6.500000E+01
6.500000E+01
6.500000E+01
6.500000E+01
6.500000E+01
6.500000E+01
6.500000E+01
6.500000E+01
6.500000E+01
6.500000E+01
6.500000E+01
6.500000E+01
6.500000E+01
6.500000E+01
6.500000E+01
6.500000E+01
6.500000E+01
6.500000E+01
6.500000E+01
6.500000E+01
6.500000E+01
6.500000E+01
6.500000E+01
6.500000E+01
6.500000E+01
6.500000E+01
6.500000E+01
6.500000E+01
6.500000E+01
6.500000E+01
6.500000E+01
6.500000E+01
6.500000E+01
6.500000E+01
6.500000E+01
6.500000E+01
6.500000E+01
6.500000E+01
6.500000E+01
6.500000E+01
6.500000E+01
6.500000E+01
6.500000E+01
6.500000E+01
6.500000E+01
6.500000E+01
6.500000E+01
6.500000E+01
6.500000E+01
6.500000E+01
6.500000E+01
6.500000E+01
6.500000E+01
6.500000E+01
6.500000E+01
6.500000E+01
6.500000E+01
6.500000E+01
6.500000E+01
6.500000E+01
6.500000E+01
6.500000E+01
6.500000E+01
6.500000E+01
6.500000E+01
6.500000E+01
6.500000E+01
6.500000E+01
6.500000E+01
6.500000E+01
6.500000E+01
6.500000E+01
6.500000E+01
7.000000E+01
7.000000E+01
7.000000E+01
7.000000E+01
7.000000E+01
7.000000E+01
7.000000E+01
7.000000E+01
7.000000E+01
7.000000E+01
7.000000E+01
7.000000E+01
7.000000E+01
7.000000E+01
7.000000E+01
7.000000E+01
7.000000E+01
7.000000E+01
7.000000E+01
7.000000E+01
7.000000E+01
7.000000E+01
7.000000E+01
7.000000E+01
7.000000E+01
7.000000E+01
7.000000E+01
7.000000E+01
7.000000E+01
7.000000E+01
7.000000E+01
7.000000E+01
7.000000E+01
7.000000E+01
7.000000E+01
7.000000E+01
7.000000E+01
7.000000E+01
7.000000E+01
7.000000E+01
7.000000E+01
7.000000E+01
7.000000E+01
7.000000E+01
7.000000E+01
7.000000E+01
7.000000E+01
7.000000E+01
7.000000E+01
7.000000E+01
7.000000E+01
7.000000E+01
7.000000E+01
7.000000E+01
7.000000E+01
7.000000E+01
7.000000E+01
7.000000E+01
7.000000E+01
7.000000E+01
7.000000E+01
7.000000E+01
7.000000E+01
7.000000E+01
7.000000E+01
7.000000E+01
7.000000E+01
7.000000E+01
7.000000E+01
7.000000E+01
7.000000E+01
7.000000E+01
7.000000E+01
7.000000E+01
7.000000E+01
7.000000E+01
7.000000E+01
7.000000E+01
7.000000E+01
7.000000E+01
7.000000E+01
7.000000E+01
7.000000E+01
7.000000E+01
7.000000E+01
7.000000E+01
7.000000E+01
7.000000E+01
7.000000E+01
7.000000E+01
7.000000E+01
7.000000E+01
7.000000E+01
7.000000E+01
7.000000E+01
7.000000E+01
7.000000E+01
7.000000E+01
7.000000E+01
7.000000E+01
7.000000E+01
7.000000E+01
7.000000E+01
7.000000E+01
7.000000E+01
7.000000E+01
7.000000E+01
7.000000E+01
7.000000E+01
7.000000E+01
7.000000E+01
7.000000E+01
7.000000E+01
7.000000E+01
7.000000E+01
7.000000E+01
7.000000E+01
7.000000E+01
7.000000E+01
7.000000E+01
7.000000E+01
7.000000E+01
7.000000E+01
7.000000E+01
7.000000E+01
7.000000E+01
7.000000E+01
7.000000E+01
7.000000E+01
7.000000E+01
7.000000E+01
7.000000E+01
7.000000E+01
7.000000E+01
7.000000E+01
7.000000E+01
7.000000E+01
7.000000E+01
7.000000E+01
7.000000E+01
7.000000E+01
7.000000E+01
7.000000E+01
7.000000E+01
7.000000E+01
7.000000E+01
7.000000E+01
7.000000E+01
7.000000E+01
7.000000E+01
7.000000E+01
7.000000E+01
7.000000E+01
7.000000E+01
7.000000E+01
7.000000E+01
7.000000E+01
7.000000E+01
7.000000E+01
7.000000E+01
7.000000E+01
7.000000E+01
7.000000E+01
7.000000E+01
7.000000E+01
7.000000E+01
7.000000E+01
7.000000E+01
7.000000E+01
7.000000E+01
7.000000E+01
7.000000E+01
7.000000E+01
7.000000E+01
7.000000E+01
7.000000E+01
7.000000E+01
7.000000E+01
7.000000E+01
7.000000E+01
7.000000E+01
7.000000E+01
7.000000E+01
7.000000E+01
7.000000E+01
7.000000E+01
7.000000E+01
7.000000E+01
7.000000E+01
7.000000E+01
7.000000E+01
7.000000E+01
7.000000E+01
7.000000E+01
7.000000E+01
7.000000E+01
7.000000E+01
7.000000E+01
7.000000E+01
7.000000E+01
7.000000E+01
7.500000E+01
7.500000E+01
7.500000E+01
7.500000E+01
7.500000E+01
7.500000E+01
7.500000E+01
7.500000E+01
7.500000E+01
7.500000E+01
7.500000E+01
7.500000E+01
7.500000E+01
7.500000E+01
7.500000E+01
7.500000E+01
7.500000E+01
7.500000E+01
7.500000E+01
7.500000E+01
7.500000E+01
7.500000E+01
7.500000E+01
7.500000E+01
7.500000E+01
7.500000E+01
7.500000E+01
7.500000E+01
7.500000E+01
7.500000E+01
7.500000E+01
7.500000E+01
7.500000E+01
7.500000E+01
7.500000E+01
7.500000E+01
7.500000E+01
7.500000E+01
7.500000E+01
7.500000E+01
7.500000E+01
7.500000E+01
7.500000E+01
7.500000E+01
7.500000E+01
7.500000E+01
7.500000E+01
7.500000E+01
7.500000E+01
7.500000E+01
7.500000E+01
7.500000E+01
7.500000E+01
7.500000E+01
7.500000E+01
7.500000E+01
7.500000E+01
7.500000E+01
7.500000E+01
7.500000E+01
7.500000E+01
7.500000E+01
7.500000E+01
7.500000E+01
7.500000E+01
7.500000E+01
7.500000E+01
7.500000E+01
7.500000E+01
7.500000E+01
7.500000E+01
7.500000E+01
7.500000E+01
7.500000E+01
7.500000E+01
7.500000E+01
7.500000E+01
7.500000E+01
7.500000E+01
7.500000E+01
7.500000E+01
7.500000E+01
7.500000E+01
7.500000E+01
7.500000E+01
7.500000E+01
7.500000E+01
7.500000E+01
7.500000E+01
7.500000E+01
7.500000E+01
7.500000E+01
7.500000E+01
7.500000E+01
7.500000E+01
7.500000E+01
7.500000E+01
7.500000E+01
7.500000E+01
7.500000E+01
7.500000E+01
7.500000E+01
7.500000E+01
7.500000E+01
7.500000E+01
7.500000E+01
7.500000E+01
7.500000E+01
7.500000E+01
7.500000E+01
7.500000E+01
7.500000E+01
7.500000E+01
7.500000E+01
7.500000E+01
7.500000E+01
7.500000E+01
7.500000E+01
7.500000E+01
7.500000E+01
7.500000E+01
7.500000E+01
7.500000E+01
7.500000E+01
7.500000E+01
7.500000E+01
7.500000E+01
7.500000E+01
7.500000E+01
7.500000E+01
7.500000E+01
7.500000E+01
7.500000E+01
7.500000E+01
7.500000E+01
7.500000E+01
7.500000E+01
7.500000E+01
7.500000E+01
7.500000E+01
7.500000E+01
7.500000E+01
7.500000E+01
7.500000E+01
7.500000E+01
7.500000E+01
7.500000E+01
7.500000E+01
7.500000E+01
7.500000E+01
7.500000E+01
7.500000E+01
7.500000E+01
7.500000E+01
7.500000E+01
7.500000E+01
7.500000E+01
7.500000E+01
7.500000E+01
7.500000E+01
7.500000E+01
7.500000E+01
7.500000E+01
7.500000E+01
7.500000E+01
7.500000E+01
7.500000E+01
7.500000E+01
7.500000E+01
7.500000E+01
7.500000E+01
7.500000E+01
7.500000E+01
7.500000E+01
7.500000E+01
7.500000E+01
7.500000E+01
7.500000E+01
7.500000E+01
7.500000E+01
7.500000E+01
7.500000E+01
7.500000E+01
7.500000E+01
7.500000E+01
7.500000E+01
7.500000E+01
7.500000E+01
7.500000E+01
7.500000E+01
7.500000E+01
7.500000E+01
7.500000E+01
7.500000E+01
7.500000E+01
7.500000E+01
7.500000E+01
7.500000E+01
7.500000E+01
7.500000E+01
7.500000E+01
8.000000E+01
8.000000E+01
8.000000E+01
8.000000E+01
8.000000E+01
8.000000E+01
8.000000E+01
8.000000E+01
8.000000E+01
8.000000E+01
8.000000E+01
8.000000E+01
8.000000E+01
8.000000E+01
8.000000E+01
8.000000E+01
8.000000E+01
8.000000E+01
8.000000E+01
8.000000E+01
8.000000E+01
8.000000E+01
8.000000E+01
8.000000E+01
8.000000E+01
8.000000E+01
8.000000E+01
8.000000E+01
8.000000E+01
8.000000E+01
8.000000E+01
8.000000E+01
8.000000E+01
8.000000E+01
8.000000E+01
8.000000E+01
8.000000E+01
8.000000E+01
8.000000E+01
8.000000E+01
8.000000E+01
8.000000E+01
8.000000E+01
8.000000E+01
8.000000E+01
8.000000E+01
8.000000E+01
8.000000E+01
8.000000E+01
8.000000E+01
8.000000E+01
8.000000E+01
8.000000E+01
8.000000E+01
8.000000E+01
8.000000E+01
8.000000E+01
8.000000E+01
8.000000E+01
8.000000E+01
8.000000E+01
8.000000E+01
8.000000E+01
8.000000E+01
8.000000E+01
8.000000E+01
8.000000E+01
8.000000E+01
8.000000E+01
8.000000E+01
8.000000E+01
8.000000E+01
8.000000E+01
8.000000E+01
8.000000E+01
8.000000E+01
8.000000E+01
8.000000E+01
8.000000E+01
8.000000E+01
8.000000E+01
8.000000E+01
8.000000E+01
8.000000E+01
8.000000E+01
8.000000E+01
8.000000E+01
8.000000E+01
8.000000E+01
8.000000E+01
8.000000E+01
8.000000E+01
8.000000E+01
8.000000E+01
8.000000E+01
8.000000E+01
8.000000E+01
8.000000E+01
8.000000E+01
8.000000E+01
8.000000E+01
8.000000E+01
8.000000E+01
8.000000E+01
8.000000E+01
8.000000E+01
8.000000E+01
8.000000E+01
8.000000E+01
8.000000E+01
8.000000E+01
8.000000E+01
8.000000E+01
8.000000E+01
8.000000E+01
8.000000E+01
8.000000E+01
8.000000E+01
8.000000E+01
8.000000E+01
8.000000E+01
8.000000E+01
8.000000E+01
8.000000E+01
8.000000E+01
8.000000E+01
8.000000E+01
8.000000E+01
8.000000E+01
8.000000E+01
8.000000E+01
8.000000E+01
8.000000E+01
8.000000E+01
8.000000E+01
8.000000E+01
8.000000E+01
8.000000E+01
8.000000E+01
8.000000E+01
8.000000E+01
8.000000E+01
8.000000E+01
8.000000E+01
8.000000E+01
8.000000E+01
8.000000E+01
8.000000E+01
8.000000E+01
8.000000E+01
8.000000E+01
8.000000E+01
8.000000E+01
8.000000E+01
8.000000E+01
8.000000E+01
8.000000E+01
8.000000E+01
8.000000E+01
8.000000E+01
8.000000E+01
8.000000E+01
8.000000E+01
8.000000E+01
8.000000E+01
8.000000E+01
8.000000E+01
8.000000E+01
8.000000E+01
8.000000E+01
8.000000E+01
8.000000E+01
8.000000E+01
8.000000E+01
8.000000E+01
8.000000E+01
8.000000E+01
8.000000E+01
8.000000E+01
8.000000E+01
8.000000E+01
8.000000E+01
8.000000E+01
8.000000E+01
8.000000E+01
8.000000E+01
8.000000E+01
8.000000E+01
8.000000E+01
8.000000E+01
8.000000E+01
8.000000E+01
8.000000E+01
8.000000E+01
8.000000E+01
8.000000E+01
8.000000E+01
8.000000E+01
8.000000E+01
8.000000E+01
8.000000E+01
8.500000E+01
8.500000E+01
8.500000E+01
8.500000E+01
8.500000E+01
8.500000E+01
8.500000E+01
8.500000E+01
8.500000E+01
8.500000E+01
8.500000E+01
8.500000E+01
8.500000E+01
8.500000E+01
8.500000E+01
8.500000E+01
8.500000E+01
8.500000E+01
8.500000E+01
8.500000E+01
8.500000E+01
8.500000E+01
8.500000E+01
8.500000E+01
8.500000E+01
8.500000E+01
8.500000E+01
8.500000E+01
8.500000E+01
8.500000E+01
8.500000E+01
8.500000E+01
8.500000E+01
8.500000E+01
8.500000E+01
8.500000E+01
8.500000E+01
8.500000E+01
8.500000E+01
8.500000E+01
8.500000E+01
8.500000E+01
8.500000E+01
8.500000E+01
8.500000E+01
8.500000E+01
8.500000E+01
8.500000E+01
8.500000E+01
8.500000E+01
8.500000E+01
8.500000E+01
8.500000E+01
8.500000E+01
8.500000E+01
8.500000E+01
8.500000E+01
8.500000E+01
8.500000E+01
8.500000E+01
8.500000E+01
8.500000E+01
8.500000E+01
8.500000E+01
8.500000E+01
8.500000E+01
8.500000E+01
8.500000E+01
8.500000E+01
8.500000E+01
8.500000E+01
8.500000E+01
8.500000E+01
8.500000E+01
8.500000E+01
8.500000E+01
8.500000E+01
8.500000E+01
8.500000E+01
8.500000E+01
8.500000E+01
8.500000E+01
8.500000E+01
8.500000E+01
8.500000E+01
8.500000E+01
8.500000E+01
8.500000E+01
8.500000E+01
8.500000E+01
8.500000E+01
8.500000E+01
8.500000E+01
8.500000E+01
8.500000E+01
8.500000E+01
8.500000E+01
8.500000E+01
8.500000E+01
8.500000E+01
8.500000E+01
8.500000E+01
8.500000E+01
8.500000E+01
8.500000E+01
8.500000E+01
8.500000E+01
8.500000E+01
8.500000E+01
8.500000E+01
8.500000E+01
8.500000E+01
8.500000E+01
8.500000E+01
8.500000E+01
8.500000E+01
8.500000E+01
8.500000E+01
8.500000E+01
8.500000E+01
8.500000E+01
8.500000E+01
8.500000E+01
8.500000E+01
8.500000E+01
8.500000E+01
8.500000E+01
8.500000E+01
8.500000E+01
8.500000E+01
8.500000E+01
8.500000E+01
8.500000E+01
8.500000E+01
8.500000E+01
8.500000E+01
8.500000E+01
8.500000E+01
8.500000E+01
8.500000E+01
8.500000E+01
8.500000E+01
8.500000E+01
8.500000E+01
8.500000E+01
8.500000E+01
8.500000E+01
8.500000E+01
8.500000E+01
8.500000E+01
8.500000E+01
8.500000E+01
8.500000E+01
8.500000E+01
8.500000E+01
8.500000E+01
8.500000E+01
8.500000E+01
8.500000E+01
8.500000E+01
8.500000E+01
8.500000E+01
8.500000E+01
8.500000E+01
8.500000E+01
8.500000E+01
8.500000E+01
8.500000E+01
8.500000E+01
8.500000E+01
8.500000E+01
8.500000E+01
8.500000E+01
8.500000E+01
8.500000E+01
8.500000E+01
8.500000E+01
8.500000E+01
8.500000E+01
8.500000E+01
8.500000E+01
8.500000E+01
8.500000E+01
8.500000E+01
8.500000E+01
8.500000E+01
8.500000E+01
8.500000E+01
8.500000E+01
8.500000E+01
8.500000E+01
8.500000E+01
8.500000E+01
8.500000E+01
8.500000E+01
8.500000E+01
8.500000E+01
8.500000E+01
8.500000E+01
8.500000E+01
8.500000E+01
9.000000E+01
9.000000E+01
9.000000E+01
9.000000E+01
9.000000E+01
9.000000E+01
9.000000E+01
9.000000E+01
9.000000E+01
9.000000E+01
9.000000E+01
9.000000E+01
9.000000E+01
9.000000E+01
9.000000E+01
9.000000E+01
9.000000E+01
9.000000E+01
9.000000E+01
9.000000E+01
9.000000E+01
9.000000E+01
9.000000E+01
9.000000E+01
9.000000E+01
9.000000E+01
9.000000E+01
9.000000E+01
9.000000E+01
9.000000E+01
9.000000E+01
9.000000E+01
9.000000E+01
9.000000E+01
9.000000E+01
9.000000E+01
9.000000E+01
9.000000E+01
9.000000E+01
9.000000E+01
9.000000E+01
9.000000E+01
9.000000E+01
9.000000E+01
9.000000E+01
9.000000E+01
9.000000E+01
9.000000E+01
9.000000E+01
9.000000E+01
9.000000E+01
9.000000E+01
9.000000E+01
9.000000E+01
9.000000E+01
9.000000E+01
9.000000E+01
9.000000E+01
9.000000E+01
9.000000E+01
9.000000E+01
9.000000E+01
9.000000E+01
9.000000E+01
9.000000E+01
9.000000E+01
9.000000E+01
9.000000E+01
9.000000E+01
9.000000E+01
9.000000E+01
9.000000E+01
9.000000E+01
9.000000E+01
9.000000E+01
9.000000E+01
9.000000E+01
9.000000E+01
9.000000E+01
9.000000E+01
9.000000E+01
9.000000E+01
9.000000E+01
9.000000E+01
9.000000E+01
9.000000E+01
9.000000E+01
9.000000E+01
9.000000E+01
9.000000E+01
9.000000E+01
9.000000E+01
9.000000E+01
9.000000E+01
9.000000E+01
9.000000E+01
9.000000E+01
9.000000E+01
9.000000E+01
9.000000E+01
9.000000E+01
9.000000E+01
9.000000E+01
9.000000E+01
9.000000E+01
9.000000E+01
9.000000E+01
9.000000E+01
9.000000E+01
9.000000E+01
9.000000E+01
9.000000E+01
9.000000E+01
9.000000E+01
9.000000E+01
9.000000E+01
9.000000E+01
9.000000E+01
9.000000E+01
9.000000E+01
9.000000E+01
9.000000E+01
9.000000E+01
9.000000E+01
9.000000E+01
9.000000E+01
9.000000E+01
9.000000E+01
9.000000E+01
9.000000E+01
9.000000E+01
9.000000E+01
9.000000E+01
9.000000E+01
9.000000E+01
9.000000E+01
9.000000E+01
9.000000E+01
9.000000E+01
9.000000E+01
9.000000E+01
9.000000E+01
9.000000E+01
9.000000E+01
9.000000E+01
9.000000E+01
9.000000E+01
9.000000E+01
9.000000E+01
9.000000E+01
9.000000E+01
9.000000E+01
9.000000E+01
9.000000E+01
9.000000E+01
9.000000E+01
9.000000E+01
9.000000E+01
9.000000E+01
9.000000E+01
9.000000E+01
9.000000E+01
9.000000E+01
9.000000E+01
9.000000E+01
9.000000E+01
9.000000E+01
9.000000E+01
9.000000E+01
9.000000E+01
9.000000E+01
9.000000E+01
9.000000E+01
9.000000E+01
9.000000E+01
9.000000E+01
9.000000E+01
9.000000E+01
9.000000E+01
9.000000E+01
9.000000E+01
9.000000E+01
9.000000E+01
9.000000E+01
9.000000E+01
9.000000E+01
9.000000E+01
9.000000E+01
9.000000E+01
9.000000E+01
9.000000E+01
9.000000E+01
9.000000E+01
9.000000E+01
9.000000E+01
9.000000E+01
9.000000E+01
9.000000E+01
9.000000E+01
9.000000E+01
9.000000E+01
9.500000E+01
9.500000E+01
9.500000E+01
9.500000E+01
9.500000E+01
9.500000E+01
9.500000E+01
9.500000E+01
9.500000E+01
9.500000E+01
9.500000E+01
9.500000E+01
9.500000E+01
9.500000E+01
9.500000E+01
9.500000E+01
9.500000E+01
9.500000E+01
9.500000E+01
9.500000E+01
9.500000E+01
9.500000E+01
9.500000E+01
9.500000E+01
9.500000E+01
9.500000E+01
9.500000E+01
9.500000E+01
9.500000E+01
9.500000E+01
9.500000E+01
9.500000E+01
9.500000E+01
9.500000E+01
9.500000E+01
9.500000E+01
9.500000E+01
9.500000E+01
9.500000E+01
9.500000E+01
9.500000E+01
9.500000E+01
9.500000E+01
9.500000E+01
9.500000E+01
9.500000E+01
9.500000E+01
9.500000E+01
9.500000E+01
9.500000E+01
9.500000E+01
9.500000E+01
9.500000E+01
9.500000E+01
9.500000E+01
9.500000E+01
9.500000E+01
9.500000E+01
9.500000E+01
9.500000E+01
9.500000E+01
9.500000E+01
9.500000E+01
9.500000E+01
9.500000E+01
9.500000E+01
9.500000E+01
9.500000E+01
9.500000E+01
9.500000E+01
9.500000E+01
9.500000E+01
9.500000E+01
9.500000E+01
9.500000E+01
9.500000E+01
9.500000E+01
9.500000E+01
9.500000E+01
9.500000E+01
9.500000E+01
9.500000E+01
9.500000E+01
9.500000E+01
9.500000E+01
9.500000E+01
9.500000E+01
9.500000E+01
9.500000E+01
9.500000E+01
9.500000E+01
9.500000E+01
9.500000E+01
9.500000E+01
9.500000E+01
9.500000E+01
9.500000E+01
9.500000E+01
9.500000E+01
9.500000E+01
9.500000E+01
9.500000E+01
9.500000E+01
9.500000E+01
9.500000E+01
9.500000E+01
9.500000E+01
9.500000E+01
9.500000E+01
9.500000E+01
9.500000E+01
9.500000E+01
9.500000E+01
9.500000E+01
9.500000E+01
9.500000E+01
9.500000E+01
9.500000E+01
9.500000E+01
9.500000E+01
9.500000E+01
9.500000E+01
9.500000E+01
9.500000E+01
9.500000E+01
9.500000E+01
9.500000E+01
9.500000E+01
9.500000E+01
9.500000E+01
9.500000E+01
9.500000E+01
9.500000E+01
9.500000E+01
9.500000E+01
9.500000E+01
9.500000E+01
9.500000E+01
9.500000E+01
9.500000E+01
9.500000E+01
9.500000E+01
9.500000E+01
9.500000E+01
9.500000E+01
9.500000E+01
9.500000E+01
9.500000E+01
9.500000E+01
9.500000E+01
9.500000E+01
9.500000E+01
9.500000E+01
9.500000E+01
9.500000E+01
9.500000E+01
9.500000E+01
9.500000E+01
9.500000E+01
9.500000E+01
9.500000E+01
9.500000E+01
9.500000E+01
9.500000E+01
9.500000E+01
9.500000E+01
9.500000E+01
9.500000E+01
9.500000E+01
9.500000E+01
9.500000E+01
9.500000E+01
9.500000E+01
9.500000E+01
9.500000E+01
9.500000E+01
9.500000E+01
9.500000E+01
9.500000E+01
9.500000E+01
9.500000E+01
9.500000E+01
9.500000E+01
9.500000E+01
9.500000E+01
9.500000E+01
9.500000E+01
9.500000E+01
9.500000E+01
9.500000E+01
9.500000E+01
9.500000E+01
9.500000E+01
9.500000E+01
9.500000E+01
9.500000E+01
9.500000E+01
9.500000E+01
9.500000E+01
9.500000E+01
9.500000E+01
1.000000E+02
1.000000E+02
1.000000E+02
1.000000E+02
1.000000E+02
1.000000E+02
1.000000E+02
1.000000E+02
1.000000E+02
1.000000E+02
1.000000E+02
1.000000E+02
1.000000E+02
1.000000E+02
1.000000E+02
1.000000E+02
1.000000E+02
1.000000E+02
1.000000E+02
1.000000E+02
1.000000E+02
1.000000E+02
1.000000E+02
1.000000E+02
1.000000E+02
1.000000E+02
1.000000E+02
1.000000E+02
1.000000E+02
1.000000E+02
1.000000E+02
1.000000E+02
1.000000E+02
1.000000E+02
1.000000E+02
1.000000E+02
1.000000E+02
1.000000E+02
1.000000E+02
1.000000E+02
1.000000E+02
1.000000E+02
1.000000E+02
1.000000E+02
1.000000E+02
1.000000E+02
1.000000E+02
1.000000E+02
1.000000E+02
1.000000E+02
1.000000E+02
1.000000E+02
1.000000E+02
1.000000E+02
1.000000E+02
1.000000E+02
1.000000E+02
1.000000E+02
1.000000E+02
1.000000E+02
1.000000E+02
1.000000E+02
1.000000E+02
1.000000E+02
1.000000E+02
1.000000E+02
1.000000E+02
1.000000E+02
1.000000E+02
1.000000E+02
1.000000E+02
1.000000E+02
1.000000E+02
1.000000E+02
1.000000E+02
1.000000E+02
1.000000E+02
1.000000E+02
1.000000E+02
1.000000E+02
1.000000E+02
1.000000E+02
1.000000E+02
1.000000E+02
1.000000E+02
1.000000E+02
1.000000E+02
1.000000E+02
1.000000E+02
1.000000E+02
1.000000E+02
1.000000E+02
1.000000E+02
1.000000E+02
1.000000E+02
1.000000E+02
1.000000E+02
1.000000E+02
1.000000E+02
1.000000E+02
1.000000E+02
1.000000E+02
1.000000E+02
1.000000E+02
1.000000E+02
1.000000E+02
1.000000E+02
1.000000E+02
1.000000E+02
1.000000E+02
1.000000E+02
1.000000E+02
1.000000E+02
1.000000E+02
1.000000E+02
1.000000E+02
1.000000E+02
1.000000E+02
1.000000E+02
1.000000E+02
1.000000E+02
1.000000E+02
1.000000E+02
1.000000E+02
1.000000E+02
1.000000E+02
1.000000E+02
1.000000E+02
1.000000E+02
1.000000E+02
1.000000E+02
1.000000E+02
1.000000E+02
1.000000E+02
1.000000E+02
1.000000E+02
1.000000E+02
1.000000E+02
1.000000E+02
1.000000E+02
1.000000E+02
1.000000E+02
1.000000E+02
1.000000E+02
1.000000E+02
1.000000E+02
1.000000E+02
1.000000E+02
1.000000E+02
1.000000E+02
1.000000E+02
1.000000E+02
1.000000E+02
1.000000E+02
1.000000E+02
1.000000E+02
1.000000E+02
1.000000E+02
1.000000E+02
1.000000E+02
1.000000E+02
1.000000E+02
1.000000E+02
1.000000E+02
1.000000E+02
1.000000E+02
1.000000E+02
1.000000E+02
1.000000E+02
1.000000E+02
1.000000E+02
1.000000E+02
1.000000E+02
1.000000E+02
1.000000E+02
1.000000E+02
1.000000E+02
1.000000E+02
1.000000E+02
1.000000E+02
1.000000E+02
1.000000E+02
1.000000E+02
1.000000E+02
1.000000E+02
1.000000E+02
1.000000E+02
1.000000E+02
1.000000E+02
1.000000E+02
1.000000E+02
1.000000E+02
1.000000E+02
1.000000E+02
1.000000E+02
1.000000E+02
1.000000E+02
1.000000E+02
1.000000E+02
1.000000E+02
1.000000E+02
1.050000E+02
1.050000E+02
1.050000E+02
1.050000E+02
1.050000E+02
1.050000E+02
1.050000E+02
1.050000E+02
1.050000E+02
1.050000E+02
1.050000E+02
1.050000E+02
1.050000E+02
1.050000E+02
1.050000E+02
1.050000E+02
1.050000E+02
1.050000E+02
1.050000E+02
1.050000E+02
1.050000E+02
1.050000E+02
1.050000E+02
1.050000E+02
1.050000E+02
1.050000E+02
1.050000E+02
1.050000E+02
1.050000E+02
1.050000E+02
1.050000E+02
1.050000E+02
1.050000E+02
1.050000E+02
1.050000E+02
1.050000E+02
1.050000E+02
1.050000E+02
1.050000E+02
1.050000E+02
1.050000E+02
1.050000E+02
1.050000E+02
1.050000E+02
1.050000E+02
1.050000E+02
1.050000E+02
1.050000E+02
1.050000E+02
1.050000E+02
1.050000E+02
1.050000E+02
1.050000E+02
1.050000E+02
1.050000E+02
1.050000E+02
1.050000E+02
1.050000E+02
1.050000E+02
1.050000E+02
1.050000E+02
1.050000E+02
1.050000E+02
1.050000E+02
1.050000E+02
1.050000E+02
1.050000E+02
1.050000E+02
1.050000E+02
1.050000E+02
1.050000E+02
1.050000E+02
1.050000E+02
1.050000E+02
1.050000E+02
1.050000E+02
1.050000E+02
1.050000E+02
1.050000E+02
1.050000E+02
1.050000E+02
1.050000E+02
1.050000E+02
1.050000E+02
1.050000E+02
1.050000E+02
1.050000E+02
1.050000E+02
1.050000E+02
1.050000E+02
1.050000E+02
1.050000E+02
1.050000E+02
1.050000E+02
1.050000E+02
1.050000E+02
1.050000E+02
1.050000E+02
1.050000E+02
1.050000E+02
1.050000E+02
1.050000E+02
1.050000E+02
1.050000E+02
1.050000E+02
1.050000E+02
1.050000E+02
1.050000E+02
1.050000E+02
1.050000E+02
1.050000E+02
1.050000E+02
1.050000E+02
1.050000E+02
1.050000E+02
1.050000E+02
1.050000E+02
1.050000E+02
1.050000E+02
1.050000E+02
1.050000E+02
1.050000E+02
1.050000E+02
1.050000E+02
1.050000E+02
1.050000E+02
1.050000E+02
1.050000E+02
1.050000E+02
1.050000E+02
1.050000E+02
1.050000E+02
1.050000E+02
1.050000E+02
1.050000E+02
1.050000E+02
1.050000E+02
1.050000E+02
1.050000E+02
1.050000E+02
1.050000E+02
1.050000E+02
1.050000E+02
1.050000E+02
1.050000E+02
1.050000E+02
1.050000E+02
1.050000E+02
1.050000E+02
1.050000E+02
1.050000E+02
1.050000E+02
1.050000E+02
1.050000E+02
1.050000E+02
1.050000E+02
1.050000E+02
1.050000E+02
1.050000E+02
1.050000E+02
1.050000E+02
1.050000E+02
1.050000E+02
1.050000E+02
1.050000E+02
1.050000E+02
1.050000E+02
1.050000E+02
1.050000E+02
1.050000E+02
1.050000E+02
1.050000E+02
1.050000E+02
1.050000E+02
1.050000E+02
1.050000E+02
1.050000E+02
1.050000E+02
1.050000E+02
1.050000E+02
1.050000E+02
1.050000E+02
1.050000E+02
1.050000E+02
1.050000E+02
1.050000E+02
1.050000E+02
1.050000E+02
1.050000E+02
1.050000E+02
1.050000E+02
1.050000E+02
1.050000E+02
1.050000E+02
1.050000E+02
1.050000E+02
1.050000E+02
1.050000E+02
1.050000E+02
1.050000E+02
1.050000E+02
1.100000E+02
1.100000E+02
1.100000E+02
1.100000E+02
1.100000E+02
1.100000E+02
1.100000E+02
1.100000E+02
1.100000E+02
1.100000E+02
1.100000E+02
1.100000E+02
1.100000E+02
1.100000E+02
1.100000E+02
1.100000E+02
1.100000E+02
1.100000E+02
1.100000E+02
1.100000E+02
1.100000E+02
1.100000E+02
1.100000E+02
1.100000E+02
1.100000E+02
1.100000E+02
1.100000E+02
1.100000E+02
1.100000E+02
1.100000E+02
1.100000E+02
1.100000E+02
1.100000E+02
1.100000E+02
1.100000E+02
1.100000E+02
1.100000E+02
1.100000E+02
1.100000E+02
1.100000E+02
1.100000E+02
1.100000E+02
1.100000E+02
1.100000E+02
1.100000E+02
1.100000E+02
1.100000E+02
1.100000E+02
1.100000E+02
1.100000E+02
1.100000E+02
1.100000E+02
1.100000E+02
1.100000E+02
1.100000E+02
1.100000E+02
1.100000E+02
1.100000E+02
1.100000E+02
1.100000E+02
1.100000E+02
1.100000E+02
1.100000E+02
1.100000E+02
1.100000E+02
1.100000E+02
1.100000E+02
1.100000E+02
1.100000E+02
1.100000E+02
1.100000E+02
1.100000E+02
1.100000E+02
1.100000E+02
1.100000E+02
1.100000E+02
1.100000E+02
1.100000E+02
1.100000E+02
1.100000E+02
1.100000E+02
1.100000E+02
1.100000E+02
1.100000E+02
1.100000E+02
1.100000E+02
1.100000E+02
1.100000E+02
1.100000E+02
1.100000E+02
1.100000E+02
1.100000E+02
1.100000E+02
1.100000E+02
1.100000E+02
1.100000E+02
1.100000E+02
1.100000E+02
1.100000E+02
1.100000E+02
1.100000E+02
1.100000E+02
1.100000E+02
1.100000E+02
1.100000E+02
1.100000E+02
1.100000E+02
1.100000E+02
1.100000E+02
1.100000E+02
1.100000E+02
1.100000E+02
1.100000E+02
1.100000E+02
1.100000E+02
1.100000E+02
1.100000E+02
1.100000E+02
1.100000E+02
1.100000E+02
1.100000E+02
1.100000E+02
1.100000E+02
1.100000E+02
1.100000E+02
1.100000E+02
1.100000E+02
1.100000E+02
1.100000E+02
1.100000E+02
1.100000E+02
1.100000E+02
1.100000E+02
1.100000E+02
1.100000E+02
1.100000E+02
1.100000E+02
1.100000E+02
1.100000E+02
1.100000E+02
1.100000E+02
1.100000E+02
1.100000E+02
1.100000E+02
1.100000E+02
1.100000E+02
1.100000E+02
1.100000E+02
1.100000E+02
1.100000E+02
1.100000E+02
1.100000E+02
1.100000E+02
1.100000E+02
1.100000E+02
1.100000E+02
1.100000E+02
1.100000E+02
1.100000E+02
1.100000E+02
1.100000E+02
1.100000E+02
1.100000E+02
1.100000E+02
1.100000E+02
1.100000E+02
1.100000E+02
1.100000E+02
1.100000E+02
1.100000E+02
1.100000E+02
1.100000E+02
1.100000E+02
1.100000E+02
1.100000E+02
1.100000E+02
1.100000E+02
1.100000E+02
1.100000E+02
1.100000E+02
1.100000E+02
1.100000E+02
1.100000E+02
1.100000E+02
1.100000E+02
1.100000E+02
1.100000E+02
1.100000E+02
1.100000E+02
1.100000E+02
1.100000E+02
1.100000E+02
1.100000E+02
1.100000E+02
1.100000E+02
1.100000E+02
1.100000E+02
1.100000E+02
1.100000E+02
1.100000E+02
1.100000E+02
1.150000E+02
1.150000E+02
1.150000E+02
1.150000E+02
1.150000E+02
1.150000E+02
1.150000E+02
1.150000E+02
1.150000E+02
1.150000E+02
1.150000E+02
1.150000E+02
1.150000E+02
1.150000E+02
1.150000E+02
1.150000E+02
1.150000E+02
1.150000E+02
1.150000E+02
1.150000E+02
1.150000E+02
1.150000E+02
1.150000E+02
1.150000E+02
1.150000E+02
1.150000E+02
1.150000E+02
1.150000E+02
1.150000E+02
1.150000E+02
1.150000E+02
1.150000E+02
1.150000E+02
1.150000E+02
1.150000E+02
1.150000E+02
1.150000E+02
1.150000E+02
1.150000E+02
1.150000E+02
1.150000E+02
1.150000E+02
1.150000E+02
1.150000E+02
1.150000E+02
1.150000E+02
1.150000E+02
1.150000E+02
1.150000E+02
1.150000E+02
1.150000E+02
1.150000E+02
1.150000E+02
1.150000E+02
1.150000E+02
1.150000E+02
1.150000E+02
1.150000E+02
1.150000E+02
1.150000E+02
1.150000E+02
1.150000E+02
1.150000E+02
1.150000E+02
1.150000E+02
1.150000E+02
1.150000E+02
1.150000E+02
1.150000E+02
1.150000E+02
1.150000E+02
1.150000E+02
1.150000E+02
1.150000E+02
1.150000E+02
1.150000E+02
1.150000E+02
1.150000E+02
1.150000E+02
1.150000E+02
1.150000E+02
1.150000E+02
1.150000E+02
1.150000E+02
1.150000E+02
1.150000E+02
1.150000E+02
1.150000E+02
1.150000E+02
1.150000E+02
1.150000E+02
1.150000E+02
1.150000E+02
1.150000E+02
1.150000E+02
1.150000E+02
1.150000E+02
1.150000E+02
1.150000E+02
1.150000E+02
1.150000E+02
1.150000E+02
1.150000E+02
1.150000E+02
1.150000E+02
1.150000E+02
1.150000E+02
1.150000E+02
1.150000E+02
1.150000E+02
1.150000E+02
1.150000E+02
1.150000E+02
1.150000E+02
1.150000E+02
1.150000E+02
1.150000E+02
1.150000E+02
1.150000E+02
1.150000E+02
1.150000E+02
1.150000E+02
1.150000E+02
1.150000E+02
1.150000E+02
1.150000E+02
1.150000E+02
1.150000E+02
1.150000E+02
1.150000E+02
1.150000E+02
1.150000E+02
1.150000E+02
1.150000E+02
1.150000E+02
1.150000E+02
1.150000E+02
1.150000E+02
1.150000E+02
1.150000E+02
1.150000E+02
1.150000E+02
1.150000E+02
1.150000E+02
1.150000E+02
1.150000E+02
1.150000E+02
1.150000E+02
1.150000E+02
1.150000E+02
1.150000E+02
1.150000E+02
1.150000E+02
1.150000E+02
1.150000E+02
1.150000E+02
1.150000E+02
1.150000E+02
1.150000E+02
1.150000E+02
1.150000E+02
1.150000E+02
1.150000E+02
1.150000E+02
1.150000E+02
1.150000E+02
1.150000E+02
1.150000E+02
1.150000E+02
1.150000E+02
1.150000E+02
1.150000E+02
1.150000E+02
1.150000E+02
1.150000E+02
1.150000E+02
1.150000E+02
1.150000E+02
1.150000E+02
1.150000E+02
1.150000E+02
1.150000E+02
1.150000E+02
1.150000E+02
1.150000E+02
1.150000E+02
1.150000E+02
1.150000E+02
1.150000E+02
1.150000E+02
1.150000E+02
1.150000E+02
1.150000E+02
1.150000E+02
1.150000E+02
1.150000E+02
1.150000E+02
1.150000E+02
1.150000E+02
1.150000E+02
1.150000E+02
1.200000E+02
1.200000E+02
1.200000E+02
1.200000E+02
1.200000E+02
1.200000E+02
1.200000E+02
1.200000E+02
1.200000E+02
1.200000E+02
1.200000E+02
1.200000E+02
1.200000E+02
1.200000E+02
1.200000E+02
1.200000E+02
1.200000E+02
1.200000E+02
1.200000E+02
1.200000E+02
1.200000E+02
1.200000E+02
1.200000E+02
1.200000E+02
1.200000E+02
1.200000E+02
1.200000E+02
1.200000E+02
1.200000E+02
1.200000E+02
1.200000E+02
1.200000E+02
1.200000E+02
1.200000E+02
1.200000E+02
1.200000E+02
1.200000E+02
1.200000E+02
1.200000E+02
1.200000E+02
1.200000E+02
1.200000E+02
1.200000E+02
1.200000E+02
1.200000E+02
1.200000E+02
1.200000E+02
1.200000E+02
1.200000E+02
1.200000E+02
1.200000E+02
1.200000E+02
1.200000E+02
1.200000E+02
1.200000E+02
1.200000E+02
1.200000E+02
1.200000E+02
1.200000E+02
1.200000E+02
1.200000E+02
1.200000E+02
1.200000E+02
1.200000E+02
1.200000E+02
1.200000E+02
1.200000E+02
1.200000E+02
1.200000E+02
1.200000E+02
1.200000E+02
1.200000E+02
1.200000E+02
1.200000E+02
1.200000E+02
1.200000E+02
1.200000E+02
1.200000E+02
1.200000E+02
1.200000E+02
1.200000E+02
1.200000E+02
1.200000E+02
1.200000E+02
1.200000E+02
1.200000E+02
1.200000E+02
1.200000E+02
1.200000E+02
1.200000E+02
1.200000E+02
1.200000E+02
1.200000E+02
1.200000E+02
1.200000E+02
1.200000E+02
1.200000E+02
1.200000E+02
1.200000E+02
1.200000E+02
1.200000E+02
1.200000E+02
1.200000E+02
1.200000E+02
1.200000E+02
1.200000E+02
1.200000E+02
1.200000E+02
1.200000E+02
1.200000E+02
1.200000E+02
1.200000E+02
1.200000E+02
1.200000E+02
1.200000E+02
1.200000E+02
1.200000E+02
1.200000E+02
1.200000E+02
1.200000E+02
1.200000E+02
1.200000E+02
1.200000E+02
1.200000E+02
1.200000E+02
1.200000E+02
1.200000E+02
1.200000E+02
1.200000E+02
1.200000E+02
1.200000E+02
1.200000E+02
1.200000E+02
1.200000E+02
1.200000E+02
1.200000E+02
1.200000E+02
1.200000E+02
1.200000E+02
1.200000E+02
1.200000E+02
1.200000E+02
1.200000E+02
1.200000E+02
1.200000E+02
1.200000E+02
1.200000E+02
1.200000E+02
1.200000E+02
1.200000E+02
1.200000E+02
1.200000E+02
1.200000E+02
1.200000E+02
1.200000E+02
1.200000E+02
1.200000E+02
1.200000E+02
1.200000E+02
1.200000E+02
1.200000E+02
1.200000E+02
1.200000E+02
1.200000E+02
1.200000E+02
1.200000E+02
1.200000E+02
1.200000E+02
1.200000E+02
1.200000E+02
1.200000E+02
1.200000E+02
1.200000E+02
1.200000E+02
1.200000E+02
1.200000E+02
1.200000E+02
1.200000E+02
1.200000E+02
1.200000E+02
1.200000E+02
1.200000E+02
1.200000E+02
1.200000E+02
1.200000E+02
1.200000E+02
1.200000E+02
1.200000E+02
1.200000E+02
1.200000E+02
1.200000E+02
1.200000E+02
1.200000E+02
1.200000E+02
1.200000E+02
1.200000E+02
1.200000E+02
1.200000E+02
1.200000E+02
1.200000E+02
1.200000E+02
1.250000E+02
1.250000E+02
1.250000E+02
1.250000E+02
1.250000E+02
1.250000E+02
1.250000E+02
1.250000E+02
1.250000E+02
1.250000E+02
1.250000E+02
1.250000E+02
1.250000E+02
1.250000E+02
1.250000E+02
1.250000E+02
1.250000E+02
1.250000E+02
1.250000E+02
1.250000E+02
1.250000E+02
1.250000E+02
1.250000E+02
1.250000E+02
1.250000E+02
1.250000E+02
1.250000E+02
1.250000E+02
1.250000E+02
1.250000E+02
1.250000E+02
1.250000E+02
1.250000E+02
1.250000E+02
1.250000E+02
1.250000E+02
1.250000E+02
1.250000E+02
1.250000E+02
1.250000E+02
1.250000E+02
1.250000E+02
1.250000E+02
1.250000E+02
1.250000E+02
1.250000E+02
1.250000E+02
1.250000E+02
1.250000E+02
1.250000E+02
1.250000E+02
1.250000E+02
1.250000E+02
1.250000E+02
1.250000E+02
1.250000E+02
1.250000E+02
1.250000E+02
1.250000E+02
1.250000E+02
1.250000E+02
1.250000E+02
1.250000E+02
1.250000E+02
1.250000E+02
1.250000E+02
1.250000E+02
1.250000E+02
1.250000E+02
1.250000E+02
1.250000E+02
1.250000E+02
1.250000E+02
1.250000E+02
1.250000E+02
1.250000E+02
1.250000E+02
1.250000E+02
1.250000E+02
1.250000E+02
1.250000E+02
1.250000E+02
1.250000E+02
1.250000E+02
1.250000E+02
1.250000E+02
1.250000E+02
1.250000E+02
1.250000E+02
1.250000E+02
1.250000E+02
1.250000E+02
1.250000E+02
1.250000E+02
1.250000E+02
1.250000E+02
1.250000E+02
1.250000E+02
1.250000E+02
1.250000E+02
1.250000E+02
1.250000E+02
1.250000E+02
1.250000E+02
1.250000E+02
1.250000E+02
1.250000E+02
1.250000E+02
1.250000E+02
1.250000E+02
1.250000E+02
1.250000E+02
1.250000E+02
1.250000E+02
1.250000E+02
1.250000E+02
1.250000E+02
1.250000E+02
1.250000E+02
1.250000E+02
1.250000E+02
1.250000E+02
1.250000E+02
1.250000E+02
1.250000E+02
1.250000E+02
1.250000E+02
1.250000E+02
1.250000E+02
1.250000E+02
1.250000E+02
1.250000E+02
1.250000E+02
1.250000E+02
1.250000E+02
1.250000E+02
1.250000E+02
1.250000E+02
1.250000E+02
1.250000E+02
1.250000E+02
1.250000E+02
1.250000E+02
1.250000E+02
1.250000E+02
1.250000E+02
1.250000E+02
1.250000E+02
1.250000E+02
1.250000E+02
1.250000E+02
1.250000E+02
1.250000E+02
1.250000E+02
1.250000E+02
1.250000E+02
1.250000E+02
1.250000E+02
1.250000E+02
1.250000E+02
1.250000E+02
1.250000E+02
1.250000E+02
1.250000E+02
1.250000E+02
1.250000E+02
1.250000E+02
1.250000E+02
1.250000E+02
1.250000E+02
1.250000E+02
1.250000E+02
1.250000E+02
1.250000E+02
1.250000E+02
1.250000E+02
1.250000E+02
1.250000E+02
1.250000E+02
1.250000E+02
1.250000E+02
1.250000E+02
1.250000E+02
1.250000E+02
1.250000E+02
1.250000E+02
1.250000E+02
1.250000E+02
1.250000E+02
1.250000E+02
1.250000E+02
1.250000E+02
1.250000E+02
1.250000E+02
1.250000E+02
1.250000E+02
1.250000E+02
1.250000E+02
1.250000E+02
1.250000E+02
1.250000E+02
1.300000E+02
1.300000E+02
1.300000E+02
1.300000E+02
1.300000E+02
1.300000E+02
1.300000E+02
1.300000E+02
1.300000E+02
1.300000E+02
1.300000E+02
1.300000E+02
1.300000E+02
1.300000E+02
1.300000E+02
1.300000E+02
1.300000E+02
1.300000E+02
1.300000E+02
1.300000E+02
1.300000E+02
1.300000E+02
1.300000E+02
1.300000E+02
1.300000E+02
1.300000E+02
1.300000E+02
1.300000E+02
1.300000E+02
1.300000E+02
1.300000E+02
1.300000E+02
1.300000E+02
1.300000E+02
1.300000E+02
1.300000E+02
1.300000E+02
1.300000E+02
1.300000E+02
1.300000E+02
1.300000E+02
1.300000E+02
1.300000E+02
1.300000E+02
1.300000E+02
1.300000E+02
1.300000E+02
1.300000E+02
1.300000E+02
1.300000E+02
1.300000E+02
1.300000E+02
1.300000E+02
1.300000E+02
1.300000E+02
1.300000E+02
1.300000E+02
1.300000E+02
1.300000E+02
1.300000E+02
1.300000E+02
1.300000E+02
1.300000E+02
1.300000E+02
1.300000E+02
1.300000E+02
1.300000E+02
1.300000E+02
1.300000E+02
1.300000E+02
1.300000E+02
1.300000E+02
1.300000E+02
1.300000E+02
1.300000E+02
1.300000E+02
1.300000E+02
1.300000E+02
1.300000E+02
1.300000E+02
1.300000E+02
1.300000E+02
1.300000E+02
1.300000E+02
1.300000E+02
1.300000E+02
1.300000E+02
1.300000E+02
1.300000E+02
1.300000E+02
1.300000E+02
1.300000E+02
1.300000E+02
1.300000E+02
1.300000E+02
1.300000E+02
1.300000E+02
1.300000E+02
1.300000E+02
1.300000E+02
1.300000E+02
1.300000E+02
1.300000E+02
1.300000E+02
1.300000E+02
1.300000E+02
1.300000E+02
1.300000E+02
1.300000E+02
1.300000E+02
1.300000E+02
1.300000E+02
1.300000E+02
1.300000E+02
1.300000E+02
1.300000E+02
1.300000E+02
1.300000E+02
1.300000E+02
1.300000E+02
1.300000E+02
1.300000E+02
1.300000E+02
1.300000E+02
1.300000E+02
1.300000E+02
1.300000E+02
1.300000E+02
1.300000E+02
1.300000E+02
1.300000E+02
1.300000E+02
1.300000E+02
1.300000E+02
1.300000E+02
1.300000E+02
1.300000E+02
1.300000E+02
1.300000E+02
1.300000E+02
1.300000E+02
1.300000E+02
1.300000E+02
1.300000E+02
1.300000E+02
1.300000E+02
1.300000E+02
1.300000E+02
1.300000E+02
1.300000E+02
1.300000E+02
1.300000E+02
1.300000E+02
1.300000E+02
1.300000E+02
1.300000E+02
1.300000E+02
1.300000E+02
1.300000E+02
1.300000E+02
1.300000E+02
1.300000E+02
1.300000E+02
1.300000E+02
1.300000E+02
1.300000E+02
1.300000E+02
1.300000E+02
1.300000E+02
1.300000E+02
1.300000E+02
1.300000E+02
1.300000E+02
1.300000E+02
1.300000E+02
1.300000E+02
1.300000E+02
1.300000E+02
1.300000E+02
1.300000E+02
1.300000E+02
1.300000E+02
1.300000E+02
1.300000E+02
1.300000E+02
1.300000E+02
1.300000E+02
1.300000E+02
1.300000E+02
1.300000E+02
1.300000E+02
1.300000E+02
1.300000E+02
1.300000E+02
1.300000E+02
1.300000E+02
1.300000E+02
1.300000E+02
1.300000E+02
1.300000E+02
1.300000E+02
1.350000E+02
1.350000E+02
1.350000E+02
1.350000E+02
1.350000E+02
1.350000E+02
1.350000E+02
1.350000E+02
1.350000E+02
1.350000E+02
1.350000E+02
1.350000E+02
1.350000E+02
1.350000E+02
1.350000E+02
1.350000E+02
1.350000E+02
1.350000E+02
1.350000E+02
1.350000E+02
1.350000E+02
1.350000E+02
1.350000E+02
1.350000E+02
1.350000E+02
1.350000E+02
1.350000E+02
1.350000E+02
1.350000E+02
1.350000E+02
1.350000E+02
1.350000E+02
1.350000E+02
1.350000E+02
1.350000E+02
1.350000E+02
1.350000E+02
1.350000E+02
1.350000E+02
1.350000E+02
1.350000E+02
1.350000E+02
1.350000E+02
1.350000E+02
1.350000E+02
1.350000E+02
1.350000E+02
1.350000E+02
1.350000E+02
1.350000E+02
1.350000E+02
1.350000E+02
1.350000E+02
1.350000E+02
1.350000E+02
1.350000E+02
1.350000E+02
1.350000E+02
1.350000E+02
1.350000E+02
1.350000E+02
1.350000E+02
1.350000E+02
1.350000E+02
1.350000E+02
1.350000E+02
1.350000E+02
1.350000E+02
1.350000E+02
1.350000E+02
1.350000E+02
1.350000E+02
1.350000E+02
1.350000E+02
1.350000E+02
1.350000E+02
1.350000E+02
1.350000E+02
1.350000E+02
1.350000E+02
1.350000E+02
1.350000E+02
1.350000E+02
1.350000E+02
1.350000E+02
1.350000E+02
1.350000E+02
1.350000E+02
1.350000E+02
1.350000E+02
1.350000E+02
1.350000E+02
1.350000E+02
1.350000E+02
1.350000E+02
1.350000E+02
1.350000E+02
1.350000E+02
1.350000E+02
1.350000E+02
1.350000E+02
1.350000E+02
1.350000E+02
1.350000E+02
1.350000E+02
1.350000E+02
1.350000E+02
1.350000E+02
1.350000E+02
1.350000E+02
1.350000E+02
1.350000E+02
1.350000E+02
1.350000E+02
1.350000E+02
1.350000E+02
1.350000E+02
1.350000E+02
1.350000E+02
1.350000E+02
1.350000E+02
1.350000E+02
1.350000E+02
1.350000E+02
1.350000E+02
1.350000E+02
1.350000E+02
1.350000E+02
1.350000E+02
1.350000E+02
1.350000E+02
1.350000E+02
1.350000E+02
1.350000E+02
1.350000E+02
1.350000E+02
1.350000E+02
1.350000E+02
1.350000E+02
1.350000E+02
1.350000E+02
1.350000E+02
1.350000E+02
1.350000E+02
1.350000E+02
1.350000E+02
1.350000E+02
1.350000E+02
1.350000E+02
1.350000E+02
1.350000E+02
1.350000E+02
1.350000E+02
1.350000E+02
1.350000E+02
1.350000E+02
1.350000E+02
1.350000E+02
1.350000E+02
1.350000E+02
1.350000E+02
1.350000E+02
1.350000E+02
1.350000E+02
1.350000E+02
1.350000E+02
1.350000E+02
1.350000E+02
1.350000E+02
1.350000E+02
1.350000E+02
1.350000E+02
1.350000E+02
1.350000E+02
1.350000E+02
1.350000E+02
1.350000E+02
1.350000E+02
1.350000E+02
1.350000E+02
1.350000E+02
1.350000E+02
1.350000E+02
1.350000E+02
1.350000E+02
1.350000E+02
1.350000E+02
1.350000E+02
1.350000E+02
1.350000E+02
1.350000E+02
1.350000E+02
1.350000E+02
1.350000E+02
1.350000E+02
1.350000E+02
1.350000E+02
1.350000E+02
1.350000E+02
1.350000E+02
1.350000E+02
1.400000E+02
1.400000E+02
1.400000E+02
1.400000E+02
1.400000E+02
1.400000E+02
1.400000E+02
1.400000E+02
1.400000E+02
1.400000E+02
1.400000E+02
1.400000E+02
1.400000E+02
1.400000E+02
1.400000E+02
1.400000E+02
1.400000E+02
1.400000E+02
1.400000E+02
1.400000E+02
1.400000E+02
1.400000E+02
1.400000E+02
1.400000E+02
1.400000E+02
1.400000E+02
1.400000E+02
1.400000E+02
1.400000E+02
1.400000E+02
1.400000E+02
1.400000E+02
1.400000E+02
1.400000E+02
1.400000E+02
1.400000E+02
1.400000E+02
1.400000E+02
1.400000E+02
1.400000E+02
1.400000E+02
1.400000E+02
1.400000E+02
1.400000E+02
1.400000E+02
1.400000E+02
1.400000E+02
1.400000E+02
1.400000E+02
1.400000E+02
1.400000E+02
1.400000E+02
1.400000E+02
1.400000E+02
1.400000E+02
1.400000E+02
1.400000E+02
1.400000E+02
1.400000E+02
1.400000E+02
1.400000E+02
1.400000E+02
1.400000E+02
1.400000E+02
1.400000E+02
1.400000E+02
1.400000E+02
1.400000E+02
1.400000E+02
1.400000E+02
1.400000E+02
1.400000E+02
1.400000E+02
1.400000E+02
1.400000E+02
1.400000E+02
1.400000E+02
1.400000E+02
1.400000E+02
1.400000E+02
1.400000E+02
1.400000E+02
1.400000E+02
1.400000E+02
1.400000E+02
1.400000E+02
1.400000E+02
1.400000E+02
1.400000E+02
1.400000E+02
1.400000E+02
1.400000E+02
1.400000E+02
1.400000E+02
1.400000E+02
1.400000E+02
1.400000E+02
1.400000E+02
1.400000E+02
1.400000E+02
1.400000E+02
1.400000E+02
1.400000E+02
1.400000E+02
1.400000E+02
1.400000E+02
1.400000E+02
1.400000E+02
1.400000E+02
1.400000E+02
1.400000E+02
1.400000E+02
1.400000E+02
1.400000E+02
1.400000E+02
1.400000E+02
1.400000E+02
1.400000E+02
1.400000E+02
1.400000E+02
1.400000E+02
1.400000E+02
1.400000E+02
1.400000E+02
1.400000E+02
1.400000E+02
1.400000E+02
1.400000E+02
1.400000E+02
1.400000E+02
1.400000E+02
1.400000E+02
1.400000E+02
1.400000E+02
1.400000E+02
1.400000E+02
1.400000E+02
1.400000E+02
1.400000E+02
1.400000E+02
1.400000E+02
1.400000E+02
1.400000E+02
1.400000E+02
1.400000E+02
1.400000E+02
1.400000E+02
1.400000E+02
1.400000E+02
1.400000E+02
1.400000E+02
1.400000E+02
1.400000E+02
1.400000E+02
1.400000E+02
1.400000E+02
1.400000E+02
1.400000E+02
1.400000E+02
1.400000E+02
1.400000E+02
1.400000E+02
1.400000E+02
1.400000E+02
1.400000E+02
1.400000E+02
1.400000E+02
1.400000E+02
1.400000E+02
1.400000E+02
1.400000E+02
1.400000E+02
1.400000E+02
1.400000E+02
1.400000E+02
1.400000E+02
1.400000E+02
1.400000E+02
1.400000E+02
1.400000E+02
1.400000E+02
1.400000E+02
1.400000E+02
1.400000E+02
1.400000E+02
1.400000E+02
1.400000E+02
1.400000E+02
1.400000E+02
1.400000E+02
1.400000E+02
1.400000E+02
1.400000E+02
1.400000E+02
1.400000E+02
1.400000E+02
1.400000E+02
1.400000E+02
1.400000E+02
1.400000E+02
1.400000E+02
1.450000E+02
1.450000E+02
1.450000E+02
1.450000E+02
1.450000E+02
1.450000E+02
1.450000E+02
1.450000E+02
1.450000E+02
1.450000E+02
1.450000E+02
1.450000E+02
1.450000E+02
1.450000E+02
1.450000E+02
1.450000E+02
1.450000E+02
1.450000E+02
1.450000E+02
1.450000E+02
1.450000E+02
1.450000E+02
1.450000E+02
1.450000E+02
1.450000E+02
1.450000E+02
1.450000E+02
1.450000E+02
1.450000E+02
1.450000E+02
1.450000E+02
1.450000E+02
1.450000E+02
1.450000E+02
1.450000E+02
1.450000E+02
1.450000E+02
1.450000E+02
1.450000E+02
1.450000E+02
1.450000E+02
1.450000E+02
1.450000E+02
1.450000E+02
1.450000E+02
1.450000E+02
1.450000E+02
1.450000E+02
1.450000E+02
1.450000E+02
1.450000E+02
1.450000E+02
1.450000E+02
1.450000E+02
1.450000E+02
1.450000E+02
1.450000E+02
1.450000E+02
1.450000E+02
1.450000E+02
1.450000E+02
1.450000E+02
1.450000E+02
1.450000E+02
1.450000E+02
1.450000E+02
1.450000E+02
1.450000E+02
1.450000E+02
1.450000E+02
1.450000E+02
1.450000E+02
1.450000E+02
1.450000E+02
1.450000E+02
1.450000E+02
1.450000E+02
1.450000E+02
1.450000E+02
1.450000E+02
1.450000E+02
1.450000E+02
1.450000E+02
1.450000E+02
1.450000E+02
1.450000E+02
1.450000E+02
1.450000E+02
1.450000E+02
1.450000E+02
1.450000E+02
1.450000E+02
1.450000E+02
1.450000E+02
1.450000E+02
1.450000E+02
1.450000E+02
1.450000E+02
1.450000E+02
1.450000E+02
1.450000E+02
1.450000E+02
1.450000E+02
1.450000E+02
1.450000E+02
1.450000E+02
1.450000E+02
1.450000E+02
1.450000E+02
1.450000E+02
1.450000E+02
1.450000E+02
1.450000E+02
1.450000E+02
1.450000E+02
1.450000E+02
1.450000E+02
1.450000E+02
1.450000E+02
1.450000E+02
1.450000E+02
1.450000E+02
1.450000E+02
1.450000E+02
1.450000E+02
1.450000E+02
1.450000E+02
1.450000E+02
1.450000E+02
1.450000E+02
1.450000E+02
1.450000E+02
1.450000E+02
1.450000E+02
1.450000E+02
1.450000E+02
1.450000E+02
1.450000E+02
1.450000E+02
1.450000E+02
1.450000E+02
1.450000E+02
1.450000E+02
1.450000E+02
1.450000E+02
1.450000E+02
1.450000E+02
1.450000E+02
1.450000E+02
1.450000E+02
1.450000E+02
1.450000E+02
1.450000E+02
1.450000E+02
1.450000E+02
1.450000E+02
1.450000E+02
1.450000E+02
1.450000E+02
1.450000E+02
1.450000E+02
1.450000E+02
1.450000E+02
1.450000E+02
1.450000E+02
1.450000E+02
1.450000E+02
1.450000E+02
1.450000E+02
1.450000E+02
1.450000E+02
1.450000E+02
1.450000E+02
1.450000E+02
1.450000E+02
1.450000E+02
1.450000E+02
1.450000E+02
1.450000E+02
1.450000E+02
1.450000E+02
1.450000E+02
1.450000E+02
1.450000E+02
1.450000E+02
1.450000E+02
1.450000E+02
1.450000E+02
1.450000E+02
1.450000E+02
1.450000E+02
1.450000E+02
1.450000E+02
1.450000E+02
1.450000E+02
1.450000E+02
1.450000E+02
1.450000E+02
1.450000E+02
1.450000E+02
1.450000E+02
1.500000E+02
1.500000E+02
1.500000E+02
1.500000E+02
1.500000E+02
1.500000E+02
1.500000E+02
1.500000E+02
1.500000E+02
1.500000E+02
1.500000E+02
1.500000E+02
1.500000E+02
1.500000E+02
1.500000E+02
1.500000E+02
1.500000E+02
1.500000E+02
1.500000E+02
1.500000E+02
1.500000E+02
1.500000E+02
1.500000E+02
1.500000E+02
1.500000E+02
1.500000E+02
1.500000E+02
1.500000E+02
1.500000E+02
1.500000E+02
1.500000E+02
1.500000E+02
1.500000E+02
1.500000E+02
1.500000E+02
1.500000E+02
1.500000E+02
1.500000E+02
1.500000E+02
1.500000E+02
1.500000E+02
1.500000E+02
1.500000E+02
1.500000E+02
1.500000E+02
1.500000E+02
1.500000E+02
1.500000E+02
1.500000E+02
1.500000E+02
1.500000E+02
1.500000E+02
1.500000E+02
1.500000E+02
1.500000E+02
1.500000E+02
1.500000E+02
1.500000E+02
1.500000E+02
1.500000E+02
1.500000E+02
1.500000E+02
1.500000E+02
1.500000E+02
1.500000E+02
1.500000E+02
1.500000E+02
1.500000E+02
1.500000E+02
1.500000E+02
1.500000E+02
1.500000E+02
1.500000E+02
1.500000E+02
1.500000E+02
1.500000E+02
1.500000E+02
1.500000E+02
1.500000E+02
1.500000E+02
1.500000E+02
1.500000E+02
1.500000E+02
1.500000E+02
1.500000E+02
1.500000E+02
1.500000E+02
1.500000E+02
1.500000E+02
1.500000E+02
1.500000E+02
1.500000E+02
1.500000E+02
1.500000E+02
1.500000E+02
1.500000E+02
1.500000E+02
1.500000E+02
1.500000E+02
1.500000E+02
1.500000E+02
1.500000E+02
1.500000E+02
1.500000E+02
1.500000E+02
1.500000E+02
1.500000E+02
1.500000E+02
1.500000E+02
1.500000E+02
1.500000E+02
1.500000E+02
1.500000E+02
1.500000E+02
1.500000E+02
1.500000E+02
1.500000E+02
1.500000E+02
1.500000E+02
1.500000E+02
1.500000E+02
1.500000E+02
1.500000E+02
1.500000E+02
1.500000E+02
1.500000E+02
1.500000E+02
1.500000E+02
1.500000E+02
1.500000E+02
1.500000E+02
1.500000E+02
1.500000E+02
1.500000E+02
1.500000E+02
1.500000E+02
1.500000E+02
1.500000E+02
1.500000E+02
1.500000E+02
1.500000E+02
1.500000E+02
1.500000E+02
1.500000E+02
1.500000E+02
1.500000E+02
1.500000E+02
1.500000E+02
1.500000E+02
1.500000E+02
1.500000E+02
1.500000E+02
1.500000E+02
1.500000E+02
1.500000E+02
1.500000E+02
1.500000E+02
1.500000E+02
1.500000E+02
1.500000E+02
1.500000E+02
1.500000E+02
1.500000E+02
1.500000E+02
1.500000E+02
1.500000E+02
1.500000E+02
1.500000E+02
1.500000E+02
1.500000E+02
1.500000E+02
1.500000E+02
1.500000E+02
1.500000E+02
1.500000E+02
1.500000E+02
1.500000E+02
1.500000E+02
1.500000E+02
1.500000E+02
1.500000E+02
1.500000E+02
1.500000E+02
1.500000E+02
1.500000E+02
1.500000E+02
1.500000E+02
1.500000E+02
1.500000E+02
1.500000E+02
1.500000E+02
1.500000E+02
1.500000E+02
1.500000E+02
1.500000E+02
1.500000E+02
1.500000E+02
1.500000E+02
1.500000E+02
1.500000E+02
1.500000E+02
1.550000E+02
1.550000E+02
1.550000E+02
1.550000E+02
1.550000E+02
1.550000E+02
1.550000E+02
1.550000E+02
1.550000E+02
1.550000E+02
1.550000E+02
1.550000E+02
1.550000E+02
1.550000E+02
1.550000E+02
1.550000E+02
1.550000E+02
1.550000E+02
1.550000E+02
1.550000E+02
1.550000E+02
1.550000E+02
1.550000E+02
1.550000E+02
1.550000E+02
1.550000E+02
1.550000E+02
1.550000E+02
1.550000E+02
1.550000E+02
1.550000E+02
1.550000E+02
1.550000E+02
1.550000E+02
1.550000E+02
1.550000E+02
1.550000E+02
1.550000E+02
1.550000E+02
1.550000E+02
1.550000E+02
1.550000E+02
1.550000E+02
1.550000E+02
1.550000E+02
1.550000E+02
1.550000E+02
1.550000E+02
1.550000E+02
1.550000E+02
1.550000E+02
1.550000E+02
1.550000E+02
1.550000E+02
1.550000E+02
1.550000E+02
1.550000E+02
1.550000E+02
1.550000E+02
1.550000E+02
1.550000E+02
1.550000E+02
1.550000E+02
1.550000E+02
1.550000E+02
1.550000E+02
1.550000E+02
1.550000E+02
1.550000E+02
1.550000E+02
1.550000E+02
1.550000E+02
1.550000E+02
1.550000E+02
1.550000E+02
1.550000E+02
1.550000E+02
1.550000E+02
1.550000E+02
1.550000E+02
1.550000E+02
1.550000E+02
1.550000E+02
1.550000E+02
1.550000E+02
1.550000E+02
1.550000E+02
1.550000E+02
1.550000E+02
1.550000E+02
1.550000E+02
1.550000E+02
1.550000E+02
1.550000E+02
1.550000E+02
1.550000E+02
1.550000E+02
1.550000E+02
1.550000E+02
1.550000E+02
1.550000E+02
1.550000E+02
1.550000E+02
1.550000E+02
1.550000E+02
1.550000E+02
1.550000E+02
1.550000E+02
1.550000E+02
1.550000E+02
1.550000E+02
1.550000E+02
1.550000E+02
1.550000E+02
1.550000E+02
1.550000E+02
1.550000E+02
1.550000E+02
1.550000E+02
1.550000E+02
1.550000E+02
1.550000E+02
1.550000E+02
1.550000E+02
1.550000E+02
1.550000E+02
1.550000E+02
1.550000E+02
1.550000E+02
1.550000E+02
1.550000E+02
1.550000E+02
1.550000E+02
1.550000E+02
1.550000E+02
1.550000E+02
1.550000E+02
1.550000E+02
1.550000E+02
1.550000E+02
1.550000E+02
1.550000E+02
1.550000E+02
1.550000E+02
1.550000E+02
1.550000E+02
1.550000E+02
1.550000E+02
1.550000E+02
1.550000E+02
1.550000E+02
1.550000E+02
1.550000E+02
1.550000E+02
1.550000E+02
1.550000E+02
1.550000E+02
1.550000E+02
1.550000E+02
1.550000E+02
1.550000E+02
1.550000E+02
1.550000E+02
1.550000E+02
1.550000E+02
1.550000E+02
1.550000E+02
1.550000E+02
1.550000E+02
1.550000E+02
1.550000E+02
1.550000E+02
1.550000E+02
1.550000E+02
1.550000E+02
1.550000E+02
1.550000E+02
1.550000E+02
1.550000E+02
1.550000E+02
1.550000E+02
1.550000E+02
1.550000E+02
1.550000E+02
1.550000E+02
1.550000E+02
1.550000E+02
1.550000E+02
1.550000E+02
1.550000E+02
1.550000E+02
1.550000E+02
1.550000E+02
1.550000E+02
1.550000E+02
1.550000E+02
1.550000E+02
1.550000E+02
1.550000E+02
1.550000E+02
1.550000E+02
1.600000E+02
1.600000E+02
1.600000E+02
1.600000E+02
1.600000E+02
1.600000E+02
1.600000E+02
1.600000E+02
1.600000E+02
1.600000E+02
1.600000E+02
1.600000E+02
1.600000E+02
1.600000E+02
1.600000E+02
1.600000E+02
1.600000E+02
1.600000E+02
1.600000E+02
1.600000E+02
1.600000E+02
1.600000E+02
1.600000E+02
1.600000E+02
1.600000E+02
1.600000E+02
1.600000E+02
1.600000E+02
1.600000E+02
1.600000E+02
1.600000E+02
1.600000E+02
1.600000E+02
1.600000E+02
1.600000E+02
1.600000E+02
1.600000E+02
1.600000E+02
1.600000E+02
1.600000E+02
1.600000E+02
1.600000E+02
1.600000E+02
1.600000E+02
1.600000E+02
1.600000E+02
1.600000E+02
1.600000E+02
1.600000E+02
1.600000E+02
1.600000E+02
1.600000E+02
1.600000E+02
1.600000E+02
1.600000E+02
1.600000E+02
1.600000E+02
1.600000E+02
1.600000E+02
1.600000E+02
1.600000E+02
1.600000E+02
1.600000E+02
1.600000E+02
1.600000E+02
1.600000E+02
1.600000E+02
1.600000E+02
1.600000E+02
1.600000E+02
1.600000E+02
1.600000E+02
1.600000E+02
1.600000E+02
1.600000E+02
1.600000E+02
1.600000E+02
1.600000E+02
1.600000E+02
1.600000E+02
1.600000E+02
1.600000E+02
1.600000E+02
1.600000E+02
1.600000E+02
1.600000E+02
1.600000E+02
1.600000E+02
1.600000E+02
1.600000E+02
1.600000E+02
1.600000E+02
1.600000E+02
1.600000E+02
1.600000E+02
1.600000E+02
1.600000E+02
1.600000E+02
1.600000E+02
1.600000E+02
1.600000E+02
1.600000E+02
1.600000E+02
1.600000E+02
1.600000E+02
1.600000E+02
1.600000E+02
1.600000E+02
1.600000E+02
1.600000E+02
1.600000E+02
1.600000E+02
1.600000E+02
1.600000E+02
1.600000E+02
1.600000E+02
1.600000E+02
1.600000E+02
1.600000E+02
1.600000E+02
1.600000E+02
1.600000E+02
1.600000E+02
1.600000E+02
1.600000E+02
1.600000E+02
1.600000E+02
1.600000E+02
1.600000E+02
1.600000E+02
1.600000E+02
1.600000E+02
1.600000E+02
1.600000E+02
1.600000E+02
1.600000E+02
1.600000E+02
1.600000E+02
1.600000E+02
1.600000E+02
1.600000E+02
1.600000E+02
1.600000E+02
1.600000E+02
1.600000E+02
1.600000E+02
1.600000E+02
1.600000E+02
1.600000E+02
1.600000E+02
1.600000E+02
1.600000E+02
1.600000E+02
1.600000E+02
1.600000E+02
1.600000E+02
1.600000E+02
1.600000E+02
1.600000E+02
1.600000E+02
1.600000E+02
1.600000E+02
1.600000E+02
1.600000E+02
1.600000E+02
1.600000E+02
1.600000E+02
1.600000E+02
1.600000E+02
1.600000E+02
1.600000E+02
1.600000E+02
1.600000E+02
1.600000E+02
1.600000E+02
1.600000E+02
1.600000E+02
1.600000E+02
1.600000E+02
1.600000E+02
1.600000E+02
1.600000E+02
1.600000E+02
1.600000E+02
1.600000E+02
1.600000E+02
1.600000E+02
1.600000E+02
1.600000E+02
1.600000E+02
1.600000E+02
1.600000E+02
1.600000E+02
1.600000E+02
1.600000E+02
1.600000E+02
1.600000E+02
1.600000E+02
1.600000E+02
1.600000E+02
1.600000E+02
1.650000E+02
1.650000E+02
1.650000E+02
1.650000E+02
1.650000E+02
1.650000E+02
1.650000E+02
1.650000E+02
1.650000E+02
1.650000E+02
1.650000E+02
1.650000E+02
1.650000E+02
1.650000E+02
1.650000E+02
1.650000E+02
1.650000E+02
1.650000E+02
1.650000E+02
1.650000E+02
1.650000E+02
1.650000E+02
1.650000E+02
1.650000E+02
1.650000E+02
1.650000E+02
1.650000E+02
1.650000E+02
1.650000E+02
1.650000E+02
1.650000E+02
1.650000E+02
1.650000E+02
1.650000E+02
1.650000E+02
1.650000E+02
1.650000E+02
1.650000E+02
1.650000E+02
1.650000E+02
1.650000E+02
1.650000E+02
1.650000E+02
1.650000E+02
1.650000E+02
1.650000E+02
1.650000E+02
1.650000E+02
1.650000E+02
1.650000E+02
1.650000E+02
1.650000E+02
1.650000E+02
1.650000E+02
1.650000E+02
1.650000E+02
1.650000E+02
1.650000E+02
1.650000E+02
1.650000E+02
1.650000E+02
1.650000E+02
1.650000E+02
1.650000E+02
1.650000E+02
1.650000E+02
1.650000E+02
1.650000E+02
1.650000E+02
1.650000E+02
1.650000E+02
1.650000E+02
1.650000E+02
1.650000E+02
1.650000E+02
1.650000E+02
1.650000E+02
1.650000E+02
1.650000E+02
1.650000E+02
1.650000E+02
1.650000E+02
1.650000E+02
1.650000E+02
1.650000E+02
1.650000E+02
1.650000E+02
1.650000E+02
1.650000E+02
1.650000E+02
1.650000E+02
1.650000E+02
1.650000E+02
1.650000E+02
1.650000E+02
1.650000E+02
1.650000E+02
1.650000E+02
1.650000E+02
1.650000E+02
1.650000E+02
1.650000E+02
1.650000E+02
1.650000E+02
1.650000E+02
1.650000E+02
1.650000E+02
1.650000E+02
1.650000E+02
1.650000E+02
1.650000E+02
1.650000E+02
1.650000E+02
1.650000E+02
1.650000E+02
1.650000E+02
1.650000E+02
1.650000E+02
1.650000E+02
1.650000E+02
1.650000E+02
1.650000E+02
1.650000E+02
1.650000E+02
1.650000E+02
1.650000E+02
1.650000E+02
1.650000E+02
1.650000E+02
1.650000E+02
1.650000E+02
1.650000E+02
1.650000E+02
1.650000E+02
1.650000E+02
1.650000E+02
1.650000E+02
1.650000E+02
1.650000E+02
1.650000E+02
1.650000E+02
1.650000E+02
1.650000E+02
1.650000E+02
1.650000E+02
1.650000E+02
1.650000E+02
1.650000E+02
1.650000E+02
1.650000E+02
1.650000E+02
1.650000E+02
1.650000E+02
1.650000E+02
1.650000E+02
1.650000E+02
1.650000E+02
1.650000E+02
1.650000E+02
1.650000E+02
1.650000E+02
1.650000E+02
1.650000E+02
1.650000E+02
1.650000E+02
1.650000E+02
1.650000E+02
1.650000E+02
1.650000E+02
1.650000E+02
1.650000E+02
1.650000E+02
1.650000E+02
1.650000E+02
1.650000E+02
1.650000E+02
1.650000E+02
1.650000E+02
1.650000E+02
1.650000E+02
1.650000E+02
1.650000E+02
1.650000E+02
1.650000E+02
1.650000E+02
1.650000E+02
1.650000E+02
1.650000E+02
1.650000E+02
1.650000E+02
1.650000E+02
1.650000E+02
1.650000E+02
1.650000E+02
1.650000E+02
1.650000E+02
1.650000E+02
1.650000E+02
1.650000E+02
1.650000E+02
1.650000E+02
1.700000E+02
1.700000E+02
1.700000E+02
1.700000E+02
1.700000E+02
1.700000E+02
1.700000E+02
1.700000E+02
1.700000E+02
1.700000E+02
1.700000E+02
1.700000E+02
1.700000E+02
1.700000E+02
1.700000E+02
1.700000E+02
1.700000E+02
1.700000E+02
1.700000E+02
1.700000E+02
1.700000E+02
1.700000E+02
1.700000E+02
1.700000E+02
1.700000E+02
1.700000E+02
1.700000E+02
1.700000E+02
1.700000E+02
1.700000E+02
1.700000E+02
1.700000E+02
1.700000E+02
1.700000E+02
1.700000E+02
1.700000E+02
1.700000E+02
1.700000E+02
1.700000E+02
1.700000E+02
1.700000E+02
1.700000E+02
1.700000E+02
1.700000E+02
1.700000E+02
1.700000E+02
1.700000E+02
1.700000E+02
1.700000E+02
1.700000E+02
1.700000E+02
1.700000E+02
1.700000E+02
1.700000E+02
1.700000E+02
1.700000E+02
1.700000E+02
1.700000E+02
1.700000E+02
1.700000E+02
1.700000E+02
1.700000E+02
1.700000E+02
1.700000E+02
1.700000E+02
1.700000E+02
1.700000E+02
1.700000E+02
1.700000E+02
1.700000E+02
1.700000E+02
1.700000E+02
1.700000E+02
1.700000E+02
1.700000E+02
1.700000E+02
1.700000E+02
1.700000E+02
1.700000E+02
1.700000E+02
1.700000E+02
1.700000E+02
1.700000E+02
1.700000E+02
1.700000E+02
1.700000E+02
1.700000E+02
1.700000E+02
1.700000E+02
1.700000E+02
1.700000E+02
1.700000E+02
1.700000E+02
1.700000E+02
1.700000E+02
1.700000E+02
1.700000E+02
1.700000E+02
1.700000E+02
1.700000E+02
1.700000E+02
1.700000E+02
1.700000E+02
1.700000E+02
1.700000E+02
1.700000E+02
1.700000E+02
1.700000E+02
1.700000E+02
1.700000E+02
1.700000E+02
1.700000E+02
1.700000E+02
1.700000E+02
1.700000E+02
1.700000E+02
1.700000E+02
1.700000E+02
1.700000E+02
1.700000E+02
1.700000E+02
1.700000E+02
1.700000E+02
1.700000E+02
1.700000E+02
1.700000E+02
1.700000E+02
1.700000E+02
1.700000E+02
1.700000E+02
1.700000E+02
1.700000E+02
1.700000E+02
1.700000E+02
1.700000E+02
1.700000E+02
1.700000E+02
1.700000E+02
1.700000E+02
1.700000E+02
1.700000E+02
1.700000E+02
1.700000E+02
1.700000E+02
1.700000E+02
1.700000E+02
1.700000E+02
1.700000E+02
1.700000E+02
1.700000E+02
1.700000E+02
1.700000E+02
1.700000E+02
1.700000E+02
1.700000E+02
1.700000E+02
1.700000E+02
1.700000E+02
1.700000E+02
1.700000E+02
1.700000E+02
1.700000E+02
1.700000E+02
1.700000E+02
1.700000E+02
1.700000E+02
1.700000E+02
1.700000E+02
1.700000E+02
1.700000E+02
1.700000E+02
1.700000E+02
1.700000E+02
1.700000E+02
1.700000E+02
1.700000E+02
1.700000E+02
1.700000E+02
1.700000E+02
1.700000E+02
1.700000E+02
1.700000E+02
1.700000E+02
1.700000E+02
1.700000E+02
1.700000E+02
1.700000E+02
1.700000E+02
1.700000E+02
1.700000E+02
1.700000E+02
1.700000E+02
1.700000E+02
1.700000E+02
1.700000E+02
1.700000E+02
1.700000E+02
1.700000E+02
1.700000E+02
1.700000E+02
1.700000E+02
1.750000E+02
1.750000E+02
1.750000E+02
1.750000E+02
1.750000E+02
1.750000E+02
1.750000E+02
1.750000E+02
1.750000E+02
1.750000E+02
1.750000E+02
1.750000E+02
1.750000E+02
1.750000E+02
1.750000E+02
1.750000E+02
1.750000E+02
1.750000E+02
1.750000E+02
1.750000E+02
1.750000E+02
1.750000E+02
1.750000E+02
1.750000E+02
1.750000E+02
1.750000E+02
1.750000E+02
1.750000E+02
1.750000E+02
1.750000E+02
1.750000E+02
1.750000E+02
1.750000E+02
1.750000E+02
1.750000E+02
1.750000E+02
1.750000E+02
1.750000E+02
1.750000E+02
1.750000E+02
1.750000E+02
1.750000E+02
1.750000E+02
1.750000E+02
1.750000E+02
1.750000E+02
1.750000E+02
1.750000E+02
1.750000E+02
1.750000E+02
1.750000E+02
1.750000E+02
1.750000E+02
1.750000E+02
1.750000E+02
1.750000E+02
1.750000E+02
1.750000E+02
1.750000E+02
1.750000E+02
1.750000E+02
1.750000E+02
1.750000E+02
1.750000E+02
1.750000E+02
1.750000E+02
1.750000E+02
1.750000E+02
1.750000E+02
1.750000E+02
1.750000E+02
1.750000E+02
1.750000E+02
1.750000E+02
1.750000E+02
1.750000E+02
1.750000E+02
1.750000E+02
1.750000E+02
1.750000E+02
1.750000E+02
1.750000E+02
1.750000E+02
1.750000E+02
1.750000E+02
1.750000E+02
1.750000E+02
1.750000E+02
1.750000E+02
1.750000E+02
1.750000E+02
1.750000E+02
1.750000E+02
1.750000E+02
1.750000E+02
1.750000E+02
1.750000E+02
1.750000E+02
1.750000E+02
1.750000E+02
1.750000E+02
1.750000E+02
1.750000E+02
1.750000E+02
1.750000E+02
1.750000E+02
1.750000E+02
1.750000E+02
1.750000E+02
1.750000E+02
1.750000E+02
1.750000E+02
1.750000E+02
1.750000E+02
1.750000E+02
1.750000E+02
1.750000E+02
1.750000E+02
1.750000E+02
1.750000E+02
1.750000E+02
1.750000E+02
1.750000E+02
1.750000E+02
1.750000E+02
1.750000E+02
1.750000E+02
1.750000E+02
1.750000E+02
1.750000E+02
1.750000E+02
1.750000E+02
1.750000E+02
1.750000E+02
1.750000E+02
1.750000E+02
1.750000E+02
1.750000E+02
1.750000E+02
1.750000E+02
1.750000E+02
1.750000E+02
1.750000E+02
1.750000E+02
1.750000E+02
1.750000E+02
1.750000E+02
1.750000E+02
1.750000E+02
1.750000E+02
1.750000E+02
1.750000E+02
1.750000E+02
1.750000E+02
1.750000E+02
1.750000E+02
1.750000E+02
1.750000E+02
1.750000E+02
1.750000E+02
1.750000E+02
1.750000E+02
1.750000E+02
1.750000E+02
1.750000E+02
1.750000E+02
1.750000E+02
1.750000E+02
1.750000E+02
1.750000E+02
1.750000E+02
1.750000E+02
1.750000E+02
1.750000E+02
1.750000E+02
1.750000E+02
1.750000E+02
1.750000E+02
1.750000E+02
1.750000E+02
1.750000E+02
1.750000E+02
1.750000E+02
1.750000E+02
1.750000E+02
1.750000E+02
1.750000E+02
1.750000E+02
1.750000E+02
1.750000E+02
1.750000E+02
1.750000E+02
1.750000E+02
1.750000E+02
1.750000E+02
1.750000E+02
1.750000E+02
1.750000E+02
1.750000E+02
1.750000E+02
1.750000E+02
1.800000E+02
1.800000E+02
1.800000E+02
1.800000E+02
1.800000E+02
1.800000E+02
1.800000E+02
1.800000E+02
1.800000E+02
1.800000E+02
1.800000E+02
1.800000E+02
1.800000E+02
1.800000E+02
1.800000E+02
1.800000E+02
1.800000E+02
1.800000E+02
1.800000E+02
1.800000E+02
1.800000E+02
1.800000E+02
1.800000E+02
1.800000E+02
1.800000E+02
1.800000E+02
1.800000E+02
1.800000E+02
1.800000E+02
1.800000E+02
1.800000E+02
1.800000E+02
1.800000E+02
1.800000E+02
1.800000E+02
1.800000E+02
1.800000E+02
1.800000E+02
1.800000E+02
1.800000E+02
1.800000E+02
1.800000E+02
1.800000E+02
1.800000E+02
1.800000E+02
1.800000E+02
1.800000E+02
1.800000E+02
1.800000E+02
1.800000E+02
1.800000E+02
1.800000E+02
1.800000E+02
1.800000E+02
1.800000E+02
1.800000E+02
1.800000E+02
1.800000E+02
1.800000E+02
1.800000E+02
1.800000E+02
1.800000E+02
1.800000E+02
1.800000E+02
1.800000E+02
1.800000E+02
1.800000E+02
1.800000E+02
1.800000E+02
1.800000E+02
1.800000E+02
1.800000E+02
1.800000E+02
1.800000E+02
1.800000E+02
1.800000E+02
1.800000E+02
1.800000E+02
1.800000E+02
1.800000E+02
1.800000E+02
1.800000E+02
1.800000E+02
1.800000E+02
1.800000E+02
1.800000E+02
1.800000E+02
1.800000E+02
1.800000E+02
1.800000E+02
1.800000E+02
1.800000E+02
1.800000E+02
1.800000E+02
1.800000E+02
1.800000E+02
1.800000E+02
1.800000E+02
1.800000E+02
1.800000E+02
1.800000E+02
1.800000E+02
1.800000E+02
1.800000E+02
1.800000E+02
1.800000E+02
1.800000E+02
1.800000E+02
1.800000E+02
1.800000E+02
1.800000E+02
1.800000E+02
1.800000E+02
1.800000E+02
1.800000E+02
1.800000E+02
1.800000E+02
1.800000E+02
1.800000E+02
1.800000E+02
1.800000E+02
1.800000E+02
1.800000E+02
1.800000E+02
1.800000E+02
1.800000E+02
1.800000E+02
1.800000E+02
1.800000E+02
1.800000E+02
1.800000E+02
1.800000E+02
1.800000E+02
1.800000E+02
1.800000E+02
1.800000E+02
1.800000E+02
1.800000E+02
1.800000E+02
1.800000E+02
1.800000E+02
1.800000E+02
1.800000E+02
1.800000E+02
1.800000E+02
1.800000E+02
1.800000E+02
1.800000E+02
1.800000E+02
1.800000E+02
1.800000E+02
1.800000E+02
1.800000E+02
1.800000E+02
1.800000E+02
1.800000E+02
1.800000E+02
1.800000E+02
1.800000E+02
1.800000E+02
1.800000E+02
1.800000E+02
1.800000E+02
1.800000E+02
1.800000E+02
1.800000E+02
1.800000E+02
1.800000E+02
1.800000E+02
1.800000E+02
1.800000E+02
1.800000E+02
1.800000E+02
1.800000E+02
1.800000E+02
1.800000E+02
1.800000E+02
1.800000E+02
1.800000E+02
1.800000E+02
1.800000E+02
1.800000E+02
1.800000E+02
1.800000E+02
1.800000E+02
1.800000E+02
1.800000E+02
1.800000E+02
1.800000E+02
1.800000E+02
1.800000E+02
1.800000E+02
1.800000E+02
1.800000E+02
1.800000E+02
1.800000E+02
1.800000E+02
1.800000E+02
1.800000E+02
1.800000E+02
1.800000E+02
1.850000E+02
1.850000E+02
1.850000E+02
1.850000E+02
1.850000E+02
1.850000E+02
1.850000E+02
1.850000E+02
1.850000E+02
1.850000E+02
1.850000E+02
1.850000E+02
1.850000E+02
1.850000E+02
1.850000E+02
1.850000E+02
1.850000E+02
1.850000E+02
1.850000E+02
1.850000E+02
1.850000E+02
1.850000E+02
1.850000E+02
1.850000E+02
1.850000E+02
1.850000E+02
1.850000E+02
1.850000E+02
1.850000E+02
1.850000E+02
1.850000E+02
1.850000E+02
1.850000E+02
1.850000E+02
1.850000E+02
1.850000E+02
1.850000E+02
1.850000E+02
1.850000E+02
1.850000E+02
1.850000E+02
1.850000E+02
1.850000E+02
1.850000E+02
1.850000E+02
1.850000E+02
1.850000E+02
1.850000E+02
1.850000E+02
1.850000E+02
1.850000E+02
1.850000E+02
1.850000E+02
1.850000E+02
1.850000E+02
1.850000E+02
1.850000E+02
1.850000E+02
1.850000E+02
1.850000E+02
1.850000E+02
1.850000E+02
1.850000E+02
1.850000E+02
1.850000E+02
1.850000E+02
1.850000E+02
1.850000E+02
1.850000E+02
1.850000E+02
1.850000E+02
1.850000E+02
1.850000E+02
1.850000E+02
1.850000E+02
1.850000E+02
1.850000E+02
1.850000E+02
1.850000E+02
1.850000E+02
1.850000E+02
1.850000E+02
1.850000E+02
1.850000E+02
1.850000E+02
1.850000E+02
1.850000E+02
1.850000E+02
1.850000E+02
1.850000E+02
1.850000E+02
1.850000E+02
1.850000E+02
1.850000E+02
1.850000E+02
1.850000E+02
1.850000E+02
1.850000E+02
1.850000E+02
1.850000E+02
1.850000E+02
1.850000E+02
1.850000E+02
1.850000E+02
1.850000E+02
1.850000E+02
1.850000E+02
1.850000E+02
1.850000E+02
1.850000E+02
1.850000E+02
1.850000E+02
1.850000E+02
1.850000E+02
1.850000E+02
1.850000E+02
1.850000E+02
1.850000E+02
1.850000E+02
1.850000E+02
1.850000E+02
1.850000E+02
1.850000E+02
1.850000E+02
1.850000E+02
1.850000E+02
1.850000E+02
1.850000E+02
1.850000E+02
1.850000E+02
1.850000E+02
1.850000E+02
1.850000E+02
1.850000E+02
1.850000E+02
1.850000E+02
1.850000E+02
1.850000E+02
1.850000E+02
1.850000E+02
1.850000E+02
1.850000E+02
1.850000E+02
1.850000E+02
1.850000E+02
1.850000E+02
1.850000E+02
1.850000E+02
1.850000E+02
1.850000E+02
1.850000E+02
1.850000E+02
1.850000E+02
1.850000E+02
1.850000E+02
1.850000E+02
1.850000E+02
1.850000E+02
1.850000E+02
1.850000E+02
1.850000E+02
1.850000E+02
1.850000E+02
1.850000E+02
1.850000E+02
1.850000E+02
1.850000E+02
1.850000E+02
1.850000E+02
1.850000E+02
1.850000E+02
1.850000E+02
1.850000E+02
1.850000E+02
1.850000E+02
1.850000E+02
1.850000E+02
1.850000E+02
1.850000E+02
1.850000E+02
1.850000E+02
1.850000E+02
1.850000E+02
1.850000E+02
1.850000E+02
1.850000E+02
1.850000E+02
1.850000E+02
1.850000E+02
1.850000E+02
1.850000E+02
1.850000E+02
1.850000E+02
1.850000E+02
1.850000E+02
1.850000E+02
1.850000E+02
1.850000E+02
1.850000E+02
1.850000E+02
1.850000E+02
1.900000E+02
1.900000E+02
1.900000E+02
1.900000E+02
1.900000E+02
1.900000E+02
1.900000E+02
1.900000E+02
1.900000E+02
1.900000E+02
1.900000E+02
1.900000E+02
1.900000E+02
1.900000E+02
1.900000E+02
1.900000E+02
1.900000E+02
1.900000E+02
1.900000E+02
1.900000E+02
1.900000E+02
1.900000E+02
1.900000E+02
1.900000E+02
1.900000E+02
1.900000E+02
1.900000E+02
1.900000E+02
1.900000E+02
1.900000E+02
1.900000E+02
1.900000E+02
1.900000E+02
1.900000E+02
1.900000E+02
1.900000E+02
1.900000E+02
1.900000E+02
1.900000E+02
1.900000E+02
1.900000E+02
1.900000E+02
1.900000E+02
1.900000E+02
1.900000E+02
1.900000E+02
1.900000E+02
1.900000E+02
1.900000E+02
1.900000E+02
1.900000E+02
1.900000E+02
1.900000E+02
1.900000E+02
1.900000E+02
1.900000E+02
1.900000E+02
1.900000E+02
1.900000E+02
1.900000E+02
1.900000E+02
1.900000E+02
1.900000E+02
1.900000E+02
1.900000E+02
1.900000E+02
1.900000E+02
1.900000E+02
1.900000E+02
1.900000E+02
1.900000E+02
1.900000E+02
1.900000E+02
1.900000E+02
1.900000E+02
1.900000E+02
1.900000E+02
1.900000E+02
1.900000E+02
1.900000E+02
1.900000E+02
1.900000E+02
1.900000E+02
1.900000E+02
1.900000E+02
1.900000E+02
1.900000E+02
1.900000E+02
1.900000E+02
1.900000E+02
1.900000E+02
1.900000E+02
1.900000E+02
1.900000E+02
1.900000E+02
1.900000E+02
1.900000E+02
1.900000E+02
1.900000E+02
1.900000E+02
1.900000E+02
1.900000E+02
1.900000E+02
1.900000E+02
1.900000E+02
1.900000E+02
1.900000E+02
1.900000E+02
1.900000E+02
1.900000E+02
1.900000E+02
1.900000E+02
1.900000E+02
1.900000E+02
1.900000E+02
1.900000E+02
1.900000E+02
1.900000E+02
1.900000E+02
1.900000E+02
1.900000E+02
1.900000E+02
1.900000E+02
1.900000E+02
1.900000E+02
1.900000E+02
1.900000E+02
1.900000E+02
1.900000E+02
1.900000E+02
1.900000E+02
1.900000E+02
1.900000E+02
1.900000E+02
1.900000E+02
1.900000E+02
1.900000E+02
1.900000E+02
1.900000E+02
1.900000E+02
1.900000E+02
1.900000E+02
1.900000E+02
1.900000E+02
1.900000E+02
1.900000E+02
1.900000E+02
1.900000E+02
1.900000E+02
1.900000E+02
1.900000E+02
1.900000E+02
1.900000E+02
1.900000E+02
1.900000E+02
1.900000E+02
1.900000E+02
1.900000E+02
1.900000E+02
1.900000E+02
1.900000E+02
1.900000E+02
1.900000E+02
1.900000E+02
1.900000E+02
1.900000E+02
1.900000E+02
1.900000E+02
1.900000E+02
1.900000E+02
1.900000E+02
1.900000E+02
1.900000E+02
1.900000E+02
1.900000E+02
1.900000E+02
1.900000E+02
1.900000E+02
1.900000E+02
1.900000E+02
1.900000E+02
1.900000E+02
1.900000E+02
1.900000E+02
1.900000E+02
1.900000E+02
1.900000E+02
1.900000E+02
1.900000E+02
1.900000E+02
1.900000E+02
1.900000E+02
1.900000E+02
1.900000E+02
1.900000E+02
1.900000E+02
1.900000E+02
1.900000E+02
1.900000E+02
1.900000E+02
1.900000E+02
1.950000E+02
1.950000E+02
1.950000E+02
1.950000E+02
1.950000E+02
1.950000E+02
1.950000E+02
1.950000E+02
1.950000E+02
1.950000E+02
1.950000E+02
1.950000E+02
1.950000E+02
1.950000E+02
1.950000E+02
1.950000E+02
1.950000E+02
1.950000E+02
1.950000E+02
1.950000E+02
1.950000E+02
1.950000E+02
1.950000E+02
1.950000E+02
1.950000E+02
1.950000E+02
1.950000E+02
1.950000E+02
1.950000E+02
1.950000E+02
1.950000E+02
1.950000E+02
1.950000E+02
1.950000E+02
1.950000E+02
1.950000E+02
1.950000E+02
1.950000E+02
1.950000E+02
1.950000E+02
1.950000E+02
1.950000E+02
1.950000E+02
1.950000E+02
1.950000E+02
1.950000E+02
1.950000E+02
1.950000E+02
1.950000E+02
1.950000E+02
1.950000E+02
1.950000E+02
1.950000E+02
1.950000E+02
1.950000E+02
1.950000E+02
1.950000E+02
1.950000E+02
1.950000E+02
1.950000E+02
1.950000E+02
1.950000E+02
1.950000E+02
1.950000E+02
1.950000E+02
1.950000E+02
1.950000E+02
1.950000E+02
1.950000E+02
1.950000E+02
1.950000E+02
1.950000E+02
1.950000E+02
1.950000E+02
1.950000E+02
1.950000E+02
1.950000E+02
1.950000E+02
1.950000E+02
1.950000E+02
1.950000E+02
1.950000E+02
1.950000E+02
1.950000E+02
1.950000E+02
1.950000E+02
1.950000E+02
1.950000E+02
1.950000E+02
1.950000E+02
1.950000E+02
1.950000E+02
1.950000E+02
1.950000E+02
1.950000E+02
1.950000E+02
1.950000E+02
1.950000E+02
1.950000E+02
1.950000E+02
1.950000E+02
1.950000E+02
1.950000E+02
1.950000E+02
1.950000E+02
1.950000E+02
1.950000E+02
1.950000E+02
1.950000E+02
1.950000E+02
1.950000E+02
1.950000E+02
1.950000E+02
1.950000E+02
1.950000E+02
1.950000E+02
1.950000E+02
1.950000E+02
1.950000E+02
1.950000E+02
1.950000E+02
1.950000E+02
1.950000E+02
1.950000E+02
1.950000E+02
1.950000E+02
1.950000E+02
1.950000E+02
1.950000E+02
1.950000E+02
1.950000E+02
1.950000E+02
1.950000E+02
1.950000E+02
1.950000E+02
1.950000E+02
1.950000E+02
1.950000E+02
1.950000E+02
1.950000E+02
1.950000E+02
1.950000E+02
1.950000E+02
1.950000E+02
1.950000E+02
1.950000E+02
1.950000E+02
1.950000E+02
1.950000E+02
1.950000E+02
1.950000E+02
1.950000E+02
1.950000E+02
1.950000E+02
1.950000E+02
1.950000E+02
1.950000E+02
1.950000E+02
1.950000E+02
1.950000E+02
1.950000E+02
1.950000E+02
1.950000E+02
1.950000E+02
1.950000E+02
1.950000E+02
1.950000E+02
1.950000E+02
1.950000E+02
1.950000E+02
1.950000E+02
1.950000E+02
1.950000E+02
1.950000E+02
1.950000E+02
1.950000E+02
1.950000E+02
1.950000E+02
1.950000E+02
1.950000E+02
1.950000E+02
1.950000E+02
1.950000E+02
1.950000E+02
1.950000E+02
1.950000E+02
1.950000E+02
1.950000E+02
1.950000E+02
1.950000E+02
1.950000E+02
1.950000E+02
1.950000E+02
1.950000E+02
1.950000E+02
1.950000E+02
1.950000E+02
1.950000E+02
1.950000E+02
1.950000E+02
1.950000E+02
2.000000E+02
2.000000E+02
2.000000E+02
2.000000E+02
2.000000E+02
2.000000E+02
2.000000E+02
2.000000E+02
2.000000E+02
2.000000E+02
2.000000E+02
2.000000E+02
2.000000E+02
2.000000E+02
2.000000E+02
2.000000E+02
2.000000E+02
2.000000E+02
2.000000E+02
2.000000E+02
2.000000E+02
2.000000E+02
2.000000E+02
2.000000E+02
2.000000E+02
2.000000E+02
2.000000E+02
2.000000E+02
2.000000E+02
2.000000E+02
2.000000E+02
2.000000E+02
2.000000E+02
2.000000E+02
2.000000E+02
2.000000E+02
2.000000E+02
2.000000E+02
2.000000E+02
2.000000E+02
2.000000E+02
2.000000E+02
2.000000E+02
2.000000E+02
2.000000E+02
2.000000E+02
2.000000E+02
2.000000E+02
2.000000E+02
2.000000E+02
2.000000E+02
2.000000E+02
2.000000E+02
2.000000E+02
2.000000E+02
2.000000E+02
2.000000E+02
2.000000E+02
2.000000E+02
2.000000E+02
2.000000E+02
2.000000E+02
2.000000E+02
2.000000E+02
2.000000E+02
2.000000E+02
2.000000E+02
2.000000E+02
2.000000E+02
2.000000E+02
2.000000E+02
2.000000E+02
2.000000E+02
2.000000E+02
2.000000E+02
2.000000E+02
2.000000E+02
2.000000E+02
2.000000E+02
2.000000E+02
2.000000E+02
2.000000E+02
2.000000E+02
2.000000E+02
2.000000E+02
2.000000E+02
2.000000E+02
2.000000E+02
2.000000E+02
2.000000E+02
2.000000E+02
2.000000E+02
2.000000E+02
2.000000E+02
2.000000E+02
2.000000E+02
2.000000E+02
2.000000E+02
2.000000E+02
2.000000E+02
2.000000E+02
2.000000E+02
2.000000E+02
2.000000E+02
2.000000E+02
2.000000E+02
2.000000E+02
2.000000E+02
2.000000E+02
2.000000E+02
2.000000E+02
2.000000E+02
2.000000E+02
2.000000E+02
2.000000E+02
2.000000E+02
2.000000E+02
2.000000E+02
2.000000E+02
2.000000E+02
2.000000E+02
2.000000E+02
2.000000E+02
2.000000E+02
2.000000E+02
2.000000E+02
2.000000E+02
2.000000E+02
2.000000E+02
2.000000E+02
2.000000E+02
2.000000E+02
2.000000E+02
2.000000E+02
2.000000E+02
2.000000E+02
2.000000E+02
2.000000E+02
2.000000E+02
2.000000E+02
2.000000E+02
2.000000E+02
2.000000E+02
2.000000E+02
2.000000E+02
2.000000E+02
2.000000E+02
2.000000E+02
2.000000E+02
2.000000E+02
2.000000E+02
2.000000E+02
2.000000E+02
2.000000E+02
2.000000E+02
2.000000E+02
2.000000E+02
2.000000E+02
2.000000E+02
2.000000E+02
2.000000E+02
2.000000E+02
2.000000E+02
2.000000E+02
2.000000E+02
2.000000E+02
2.000000E+02
2.000000E+02
2.000000E+02
2.000000E+02
2.000000E+02
2.000000E+02
2.000000E+02
2.000000E+02
2.000000E+02
2.000000E+02
2.000000E+02
2.000000E+02
2.000000E+02
2.000000E+02
2.000000E+02
2.000000E+02
2.000000E+02
2.000000E+02
2.000000E+02
2.000000E+02
2.000000E+02
2.000000E+02
2.000000E+02
2.000000E+02
2.000000E+02
2.000000E+02
2.000000E+02
2.000000E+02
2.000000E+02
2.000000E+02
2.000000E+02
2.000000E+02
2.000000E+02
2.000000E+02
2.000000E+02
2.050000E+02
2.050000E+02
2.050000E+02
2.050000E+02
2.050000E+02
2.050000E+02
2.050000E+02
2.050000E+02
2.050000E+02
2.050000E+02
2.050000E+02
2.050000E+02
2.050000E+02
2.050000E+02
2.050000E+02
2.050000E+02
2.050000E+02
2.050000E+02
2.050000E+02
2.050000E+02
2.050000E+02
2.050000E+02
2.050000E+02
2.050000E+02
2.050000E+02
2.050000E+02
2.050000E+02
2.050000E+02
2.050000E+02
2.050000E+02
2.050000E+02
2.050000E+02
2.050000E+02
2.050000E+02
2.050000E+02
2.050000E+02
2.050000E+02
2.050000E+02
2.050000E+02
2.050000E+02
2.050000E+02
2.050000E+02
2.050000E+02
2.050000E+02
2.050000E+02
2.050000E+02
2.050000E+02
2.050000E+02
2.050000E+02
2.050000E+02
2.050000E+02
2.050000E+02
2.050000E+02
2.050000E+02
2.050000E+02
2.050000E+02
2.050000E+02
2.050000E+02
2.050000E+02
2.050000E+02
2.050000E+02
2.050000E+02
2.050000E+02
2.050000E+02
2.050000E+02
2.050000E+02
2.050000E+02
2.050000E+02
2.050000E+02
2.050000E+02
2.050000E+02
2.050000E+02
2.050000E+02
2.050000E+02
2.050000E+02
2.050000E+02
2.050000E+02
2.050000E+02
2.050000E+02
2.050000E+02
2.050000E+02
2.050000E+02
2.050000E+02
2.050000E+02
2.050000E+02
2.050000E+02
2.050000E+02
2.050000E+02
2.050000E+02
2.050000E+02
2.050000E+02
2.050000E+02
2.050000E+02
2.050000E+02
2.050000E+02
2.050000E+02
2.050000E+02
2.050000E+02
2.050000E+02
2.050000E+02
2.050000E+02
2.050000E+02
2.050000E+02
2.050000E+02
2.050000E+02
2.050000E+02
2.050000E+02
2.050000E+02
2.050000E+02
2.050000E+02
2.050000E+02
2.050000E+02
2.050000E+02
2.050000E+02
2.050000E+02
2.050000E+02
2.050000E+02
2.050000E+02
2.050000E+02
2.050000E+02
2.050000E+02
2.050000E+02
2.050000E+02
2.050000E+02
2.050000E+02
2.050000E+02
2.050000E+02
2.050000E+02
2.050000E+02
2.050000E+02
2.050000E+02
2.050000E+02
2.050000E+02
2.050000E+02
2.050000E+02
2.050000E+02
2.050000E+02
2.050000E+02
2.050000E+02
2.050000E+02
2.050000E+02
2.050000E+02
2.050000E+02
2.050000E+02
2.050000E+02
2.050000E+02
2.050000E+02
2.050000E+02
2.050000E+02
2.050000E+02
2.050000E+02
2.050000E+02
2.050000E+02
2.050000E+02
2.050000E+02
2.050000E+02
2.050000E+02
2.050000E+02
2.050000E+02
2.050000E+02
2.050000E+02
2.050000E+02
2.050000E+02
2.050000E+02
2.050000E+02
2.050000E+02
2.050000E+02
2.050000E+02
2.050000E+02
2.050000E+02
2.050000E+02
2.050000E+02
2.050000E+02
2.050000E+02
2.050000E+02
2.050000E+02
2.050000E+02
2.050000E+02
2.050000E+02
2.050000E+02
2.050000E+02
2.050000E+02
2.050000E+02
2.050000E+02
2.050000E+02
2.050000E+02
2.050000E+02
2.050000E+02
2.050000E+02
2.050000E+02
2.050000E+02
2.050000E+02
2.050000E+02
2.050000E+02
2.050000E+02
2.050000E+02
2.050000E+02
2.050000E+02
2.050000E+02
2.050000E+02
2.050000E+02
2.100000E+02
2.100000E+02
2.100000E+02
2.100000E+02
2.100000E+02
2.100000E+02
2.100000E+02
2.100000E+02
2.100000E+02
2.100000E+02
2.100000E+02
2.100000E+02
2.100000E+02
2.100000E+02
2.100000E+02
2.100000E+02
2.100000E+02
2.100000E+02
2.100000E+02
2.100000E+02
2.100000E+02
2.100000E+02
2.100000E+02
2.100000E+02
2.100000E+02
2.100000E+02
2.100000E+02
2.100000E+02
2.100000E+02
2.100000E+02
2.100000E+02
2.100000E+02
2.100000E+02
2.100000E+02
2.100000E+02
2.100000E+02
2.100000E+02
2.100000E+02
2.100000E+02
2.100000E+02
2.100000E+02
2.100000E+02
2.100000E+02
2.100000E+02
2.100000E+02
2.100000E+02
2.100000E+02
2.100000E+02
2.100000E+02
2.100000E+02
2.100000E+02
2.100000E+02
2.100000E+02
2.100000E+02
2.100000E+02
2.100000E+02
2.100000E+02
2.100000E+02
2.100000E+02
2.100000E+02
2.100000E+02
2.100000E+02
2.100000E+02
2.100000E+02
2.100000E+02
2.100000E+02
2.100000E+02
2.100000E+02
2.100000E+02
2.100000E+02
2.100000E+02
2.100000E+02
2.100000E+02
2.100000E+02
2.100000E+02
2.100000E+02
2.100000E+02
2.100000E+02
2.100000E+02
2.100000E+02
2.100000E+02
2.100000E+02
2.100000E+02
2.100000E+02
2.100000E+02
2.100000E+02
2.100000E+02
2.100000E+02
2.100000E+02
2.100000E+02
2.100000E+02
2.100000E+02
2.100000E+02
2.100000E+02
2.100000E+02
2.100000E+02
2.100000E+02
2.100000E+02
2.100000E+02
2.100000E+02
2.100000E+02
2.100000E+02
2.100000E+02
2.100000E+02
2.100000E+02
2.100000E+02
2.100000E+02
2.100000E+02
2.100000E+02
2.100000E+02
2.100000E+02
2.100000E+02
2.100000E+02
2.100000E+02
2.100000E+02
2.100000E+02
2.100000E+02
2.100000E+02
2.100000E+02
2.100000E+02
2.100000E+02
2.100000E+02
2.100000E+02
2.100000E+02
2.100000E+02
2.100000E+02
2.100000E+02
2.100000E+02
2.100000E+02
2.100000E+02
2.100000E+02
2.100000E+02
2.100000E+02
2.100000E+02
2.100000E+02
2.100000E+02
2.100000E+02
2.100000E+02
2.100000E+02
2.100000E+02
2.100000E+02
2.100000E+02
2.100000E+02
2.100000E+02
2.100000E+02
2.100000E+02
2.100000E+02
2.100000E+02
2.100000E+02
2.100000E+02
2.100000E+02
2.100000E+02
2.100000E+02
2.100000E+02
2.100000E+02
2.100000E+02
2.100000E+02
2.100000E+02
2.100000E+02
2.100000E+02
2.100000E+02
2.100000E+02
2.100000E+02
2.100000E+02
2.100000E+02
2.100000E+02
2.100000E+02
2.100000E+02
2.100000E+02
2.100000E+02
2.100000E+02
2.100000E+02
2.100000E+02
2.100000E+02
2.100000E+02
2.100000E+02
2.100000E+02
2.100000E+02
2.100000E+02
2.100000E+02
2.100000E+02
2.100000E+02
2.100000E+02
2.100000E+02
2.100000E+02
2.100000E+02
2.100000E+02
2.100000E+02
2.100000E+02
2.100000E+02
2.100000E+02
2.100000E+02
2.100000E+02
2.100000E+02
2.100000E+02
2.100000E+02
2.100000E+02
2.100000E+02
2.100000E+02
2.100000E+02
2.100000E+02
2.150000E+02
2.150000E+02
2.150000E+02
2.150000E+02
2.150000E+02
2.150000E+02
2.150000E+02
2.150000E+02
2.150000E+02
2.150000E+02
2.150000E+02
2.150000E+02
2.150000E+02
2.150000E+02
2.150000E+02
2.150000E+02
2.150000E+02
2.150000E+02
2.150000E+02
2.150000E+02
2.150000E+02
2.150000E+02
2.150000E+02
2.150000E+02
2.150000E+02
2.150000E+02
2.150000E+02
2.150000E+02
2.150000E+02
2.150000E+02
2.150000E+02
2.150000E+02
2.150000E+02
2.150000E+02
2.150000E+02
2.150000E+02
2.150000E+02
2.150000E+02
2.150000E+02
2.150000E+02
2.150000E+02
2.150000E+02
2.150000E+02
2.150000E+02
2.150000E+02
2.150000E+02
2.150000E+02
2.150000E+02
2.150000E+02
2.150000E+02
2.150000E+02
2.150000E+02
2.150000E+02
2.150000E+02
2.150000E+02
2.150000E+02
2.150000E+02
2.150000E+02
2.150000E+02
2.150000E+02
2.150000E+02
2.150000E+02
2.150000E+02
2.150000E+02
2.150000E+02
2.150000E+02
2.150000E+02
2.150000E+02
2.150000E+02
2.150000E+02
2.150000E+02
2.150000E+02
2.150000E+02
2.150000E+02
2.150000E+02
2.150000E+02
2.150000E+02
2.150000E+02
2.150000E+02
2.150000E+02
2.150000E+02
2.150000E+02
2.150000E+02
2.150000E+02
2.150000E+02
2.150000E+02
2.150000E+02
2.150000E+02
2.150000E+02
2.150000E+02
2.150000E+02
2.150000E+02
2.150000E+02
2.150000E+02
2.150000E+02
2.150000E+02
2.150000E+02
2.150000E+02
2.150000E+02
2.150000E+02
2.150000E+02
2.150000E+02
2.150000E+02
2.150000E+02
2.150000E+02
2.150000E+02
2.150000E+02
2.150000E+02
2.150000E+02
2.150000E+02
2.150000E+02
2.150000E+02
2.150000E+02
2.150000E+02
2.150000E+02
2.150000E+02
2.150000E+02
2.150000E+02
2.150000E+02
2.150000E+02
2.150000E+02
2.150000E+02
2.150000E+02
2.150000E+02
2.150000E+02
2.150000E+02
2.150000E+02
2.150000E+02
2.150000E+02
2.150000E+02
2.150000E+02
2.150000E+02
2.150000E+02
2.150000E+02
2.150000E+02
2.150000E+02
2.150000E+02
2.150000E+02
2.150000E+02
2.150000E+02
2.150000E+02
2.150000E+02
2.150000E+02
2.150000E+02
2.150000E+02
2.150000E+02
2.150000E+02
2.150000E+02
2.150000E+02
2.150000E+02
2.150000E+02
2.150000E+02
2.150000E+02
2.150000E+02
2.150000E+02
2.150000E+02
2.150000E+02
2.150000E+02
2.150000E+02
2.150000E+02
2.150000E+02
2.150000E+02
2.150000E+02
2.150000E+02
2.150000E+02
2.150000E+02
2.150000E+02
2.150000E+02
2.150000E+02
2.150000E+02
2.150000E+02
2.150000E+02
2.150000E+02
2.150000E+02
2.150000E+02
2.150000E+02
2.150000E+02
2.150000E+02
2.150000E+02
2.150000E+02
2.150000E+02
2.150000E+02
2.150000E+02
2.150000E+02
2.150000E+02
2.150000E+02
2.150000E+02
2.150000E+02
2.150000E+02
2.150000E+02
2.150000E+02
2.150000E+02
2.150000E+02
2.150000E+02
2.150000E+02
2.150000E+02
2.150000E+02
2.150000E+02
2.150000E+02
2.150000E+02
2.150000E+02
2.200000E+02
2.200000E+02
2.200000E+02
2.200000E+02
2.200000E+02
2.200000E+02
2.200000E+02
2.200000E+02
2.200000E+02
2.200000E+02
2.200000E+02
2.200000E+02
2.200000E+02
2.200000E+02
2.200000E+02
2.200000E+02
2.200000E+02
2.200000E+02
2.200000E+02
2.200000E+02
2.200000E+02
2.200000E+02
2.200000E+02
2.200000E+02
2.200000E+02
2.200000E+02
2.200000E+02
2.200000E+02
2.200000E+02
2.200000E+02
2.200000E+02
2.200000E+02
2.200000E+02
2.200000E+02
2.200000E+02
2.200000E+02
2.200000E+02
2.200000E+02
2.200000E+02
2.200000E+02
2.200000E+02
2.200000E+02
2.200000E+02
2.200000E+02
2.200000E+02
2.200000E+02
2.200000E+02
2.200000E+02
2.200000E+02
2.200000E+02
2.200000E+02
2.200000E+02
2.200000E+02
2.200000E+02
2.200000E+02
2.200000E+02
2.200000E+02
2.200000E+02
2.200000E+02
2.200000E+02
2.200000E+02
2.200000E+02
2.200000E+02
2.200000E+02
2.200000E+02
2.200000E+02
2.200000E+02
2.200000E+02
2.200000E+02
2.200000E+02
2.200000E+02
2.200000E+02
2.200000E+02
2.200000E+02
2.200000E+02
2.200000E+02
2.200000E+02
2.200000E+02
2.200000E+02
2.200000E+02
2.200000E+02
2.200000E+02
2.200000E+02
2.200000E+02
2.200000E+02
2.200000E+02
2.200000E+02
2.200000E+02
2.200000E+02
2.200000E+02
2.200000E+02
2.200000E+02
2.200000E+02
2.200000E+02
2.200000E+02
2.200000E+02
2.200000E+02
2.200000E+02
2.200000E+02
2.200000E+02
2.200000E+02
2.200000E+02
2.200000E+02
2.200000E+02
2.200000E+02
2.200000E+02
2.200000E+02
2.200000E+02
2.200000E+02
2.200000E+02
2.200000E+02
2.200000E+02
2.200000E+02
2.200000E+02
2.200000E+02
2.200000E+02
2.200000E+02
2.200000E+02
2.200000E+02
2.200000E+02
2.200000E+02
2.200000E+02
2.200000E+02
2.200000E+02
2.200000E+02
2.200000E+02
2.200000E+02
2.200000E+02
2.200000E+02
2.200000E+02
2.200000E+02
2.200000E+02
2.200000E+02
2.200000E+02
2.200000E+02
2.200000E+02
2.200000E+02
2.200000E+02
2.200000E+02
2.200000E+02
2.200000E+02
2.200000E+02
2.200000E+02
2.200000E+02
2.200000E+02
2.200000E+02
2.200000E+02
2.200000E+02
2.200000E+02
2.200000E+02
2.200000E+02
2.200000E+02
2.200000E+02
2.200000E+02
2.200000E+02
2.200000E+02
2.200000E+02
2.200000E+02
2.200000E+02
2.200000E+02
2.200000E+02
2.200000E+02
2.200000E+02
2.200000E+02
2.200000E+02
2.200000E+02
2.200000E+02
2.200000E+02
2.200000E+02
2.200000E+02
2.200000E+02
2.200000E+02
2.200000E+02
2.200000E+02
2.200000E+02
2.200000E+02
2.200000E+02
2.200000E+02
2.200000E+02
2.200000E+02
2.200000E+02
2.200000E+02
2.200000E+02
2.200000E+02
2.200000E+02
2.200000E+02
2.200000E+02
2.200000E+02
2.200000E+02
2.200000E+02
2.200000E+02
2.200000E+02
2.200000E+02
2.200000E+02
2.200000E+02
2.200000E+02
2.200000E+02
2.200000E+02
2.200000E+02
2.200000E+02
2.200000E+02
2.250000E+02
2.250000E+02
2.250000E+02
2.250000E+02
2.250000E+02
2.250000E+02
2.250000E+02
2.250000E+02
2.250000E+02
2.250000E+02
2.250000E+02
2.250000E+02
2.250000E+02
2.250000E+02
2.250000E+02
2.250000E+02
2.250000E+02
2.250000E+02
2.250000E+02
2.250000E+02
2.250000E+02
2.250000E+02
2.250000E+02
2.250000E+02
2.250000E+02
2.250000E+02
2.250000E+02
2.250000E+02
2.250000E+02
2.250000E+02
2.250000E+02
2.250000E+02
2.250000E+02
2.250000E+02
2.250000E+02
2.250000E+02
2.250000E+02
2.250000E+02
2.250000E+02
2.250000E+02
2.250000E+02
2.250000E+02
2.250000E+02
2.250000E+02
2.250000E+02
2.250000E+02
2.250000E+02
2.250000E+02
2.250000E+02
2.250000E+02
2.250000E+02
2.250000E+02
2.250000E+02
2.250000E+02
2.250000E+02
2.250000E+02
2.250000E+02
2.250000E+02
2.250000E+02
2.250000E+02
2.250000E+02
2.250000E+02
2.250000E+02
2.250000E+02
2.250000E+02
2.250000E+02
2.250000E+02
2.250000E+02
2.250000E+02
2.250000E+02
2.250000E+02
2.250000E+02
2.250000E+02
2.250000E+02
2.250000E+02
2.250000E+02
2.250000E+02
2.250000E+02
2.250000E+02
2.250000E+02
2.250000E+02
2.250000E+02
2.250000E+02
2.250000E+02
2.250000E+02
2.250000E+02
2.250000E+02
2.250000E+02
2.250000E+02
2.250000E+02
2.250000E+02
2.250000E+02
2.250000E+02
2.250000E+02
2.250000E+02
2.250000E+02
2.250000E+02
2.250000E+02
2.250000E+02
2.250000E+02
2.250000E+02
2.250000E+02
2.250000E+02
2.250000E+02
2.250000E+02
2.250000E+02
2.250000E+02
2.250000E+02
2.250000E+02
2.250000E+02
2.250000E+02
2.250000E+02
2.250000E+02
2.250000E+02
2.250000E+02
2.250000E+02
2.250000E+02
2.250000E+02
2.250000E+02
2.250000E+02
2.250000E+02
2.250000E+02
2.250000E+02
2.250000E+02
2.250000E+02
2.250000E+02
2.250000E+02
2.250000E+02
2.250000E+02
2.250000E+02
2.250000E+02
2.250000E+02
2.250000E+02
2.250000E+02
2.250000E+02
2.250000E+02
2.250000E+02
2.250000E+02
2.250000E+02
2.250000E+02
2.250000E+02
2.250000E+02
2.250000E+02
2.250000E+02
2.250000E+02
2.250000E+02
2.250000E+02
2.250000E+02
2.250000E+02
2.250000E+02
2.250000E+02
2.250000E+02
2.250000E+02
2.250000E+02
2.250000E+02
2.250000E+02
2.250000E+02
2.250000E+02
2.250000E+02
2.250000E+02
2.250000E+02
2.250000E+02
2.250000E+02
2.250000E+02
2.250000E+02
2.250000E+02
2.250000E+02
2.250000E+02
2.250000E+02
2.250000E+02
2.250000E+02
2.250000E+02
2.250000E+02
2.250000E+02
2.250000E+02
2.250000E+02
2.250000E+02
2.250000E+02
2.250000E+02
2.250000E+02
2.250000E+02
2.250000E+02
2.250000E+02
2.250000E+02
2.250000E+02
2.250000E+02
2.250000E+02
2.250000E+02
2.250000E+02
2.250000E+02
2.250000E+02
2.250000E+02
2.250000E+02
2.250000E+02
2.250000E+02
2.250000E+02
2.250000E+02
2.250000E+02
2.250000E+02
2.250000E+02
2.250000E+02
2.300000E+02
2.300000E+02
2.300000E+02
2.300000E+02
2.300000E+02
2.300000E+02
2.300000E+02
2.300000E+02
2.300000E+02
2.300000E+02
2.300000E+02
2.300000E+02
2.300000E+02
2.300000E+02
2.300000E+02
2.300000E+02
2.300000E+02
2.300000E+02
2.300000E+02
2.300000E+02
2.300000E+02
2.300000E+02
2.300000E+02
2.300000E+02
2.300000E+02
2.300000E+02
2.300000E+02
2.300000E+02
2.300000E+02
2.300000E+02
2.300000E+02
2.300000E+02
2.300000E+02
2.300000E+02
2.300000E+02
2.300000E+02
2.300000E+02
2.300000E+02
2.300000E+02
2.300000E+02
2.300000E+02
2.300000E+02
2.300000E+02
2.300000E+02
2.300000E+02
2.300000E+02
2.300000E+02
2.300000E+02
2.300000E+02
2.300000E+02
2.300000E+02
2.300000E+02
2.300000E+02
2.300000E+02
2.300000E+02
2.300000E+02
2.300000E+02
2.300000E+02
2.300000E+02
2.300000E+02
2.300000E+02
2.300000E+02
2.300000E+02
2.300000E+02
2.300000E+02
2.300000E+02
2.300000E+02
2.300000E+02
2.300000E+02
2.300000E+02
2.300000E+02
2.300000E+02
2.300000E+02
2.300000E+02
2.300000E+02
2.300000E+02
2.300000E+02
2.300000E+02
2.300000E+02
2.300000E+02
2.300000E+02
2.300000E+02
2.300000E+02
2.300000E+02
2.300000E+02
2.300000E+02
2.300000E+02
2.300000E+02
2.300000E+02
2.300000E+02
2.300000E+02
2.300000E+02
2.300000E+02
2.300000E+02
2.300000E+02
2.300000E+02
2.300000E+02
2.300000E+02
2.300000E+02
2.300000E+02
2.300000E+02
2.300000E+02
2.300000E+02
2.300000E+02
2.300000E+02
2.300000E+02
2.300000E+02
2.300000E+02
2.300000E+02
2.300000E+02
2.300000E+02
2.300000E+02
2.300000E+02
2.300000E+02
2.300000E+02
2.300000E+02
2.300000E+02
2.300000E+02
2.300000E+02
2.300000E+02
2.300000E+02
2.300000E+02
2.300000E+02
2.300000E+02
2.300000E+02
2.300000E+02
2.300000E+02
2.300000E+02
2.300000E+02
2.300000E+02
2.300000E+02
2.300000E+02
2.300000E+02
2.300000E+02
2.300000E+02
2.300000E+02
2.300000E+02
2.300000E+02
2.300000E+02
2.300000E+02
2.300000E+02
2.300000E+02
2.300000E+02
2.300000E+02
2.300000E+02
2.300000E+02
2.300000E+02
2.300000E+02
2.300000E+02
2.300000E+02
2.300000E+02
2.300000E+02
2.300000E+02
2.300000E+02
2.300000E+02
2.300000E+02
2.300000E+02
2.300000E+02
2.300000E+02
2.300000E+02
2.300000E+02
2.300000E+02
2.300000E+02
2.300000E+02
2.300000E+02
2.300000E+02
2.300000E+02
2.300000E+02
2.300000E+02
2.300000E+02
2.300000E+02
2.300000E+02
2.300000E+02
2.300000E+02
2.300000E+02
2.300000E+02
2.300000E+02
2.300000E+02
2.300000E+02
2.300000E+02
2.300000E+02
2.300000E+02
2.300000E+02
2.300000E+02
2.300000E+02
2.300000E+02
2.300000E+02
2.300000E+02
2.300000E+02
2.300000E+02
2.300000E+02
2.300000E+02
2.300000E+02
2.300000E+02
2.300000E+02
2.300000E+02
2.300000E+02
2.300000E+02
2.300000E+02
2.300000E+02
2.300000E+02
2.350000E+02
2.350000E+02
2.350000E+02
2.350000E+02
2.350000E+02
2.350000E+02
2.350000E+02
2.350000E+02
2.350000E+02
2.350000E+02
2.350000E+02
2.350000E+02
2.350000E+02
2.350000E+02
2.350000E+02
2.350000E+02
2.350000E+02
2.350000E+02
2.350000E+02
2.350000E+02
2.350000E+02
2.350000E+02
2.350000E+02
2.350000E+02
2.350000E+02
2.350000E+02
2.350000E+02
2.350000E+02
2.350000E+02
2.350000E+02
2.350000E+02
2.350000E+02
2.350000E+02
2.350000E+02
2.350000E+02
2.350000E+02
2.350000E+02
2.350000E+02
2.350000E+02
2.350000E+02
2.350000E+02
2.350000E+02
2.350000E+02
2.350000E+02
2.350000E+02
2.350000E+02
2.350000E+02
2.350000E+02
2.350000E+02
2.350000E+02
2.350000E+02
2.350000E+02
2.350000E+02
2.350000E+02
2.350000E+02
2.350000E+02
2.350000E+02
2.350000E+02
2.350000E+02
2.350000E+02
2.350000E+02
2.350000E+02
2.350000E+02
2.350000E+02
2.350000E+02
2.350000E+02
2.350000E+02
2.350000E+02
2.350000E+02
2.350000E+02
2.350000E+02
2.350000E+02
2.350000E+02
2.350000E+02
2.350000E+02
2.350000E+02
2.350000E+02
2.350000E+02
2.350000E+02
2.350000E+02
2.350000E+02
2.350000E+02
2.350000E+02
2.350000E+02
2.350000E+02
2.350000E+02
2.350000E+02
2.350000E+02
2.350000E+02
2.350000E+02
2.350000E+02
2.350000E+02
2.350000E+02
2.350000E+02
2.350000E+02
2.350000E+02
2.350000E+02
2.350000E+02
2.350000E+02
2.350000E+02
2.350000E+02
2.350000E+02
2.350000E+02
2.350000E+02
2.350000E+02
2.350000E+02
2.350000E+02
2.350000E+02
2.350000E+02
2.350000E+02
2.350000E+02
2.350000E+02
2.350000E+02
2.350000E+02
2.350000E+02
2.350000E+02
2.350000E+02
2.350000E+02
2.350000E+02
2.350000E+02
2.350000E+02
2.350000E+02
2.350000E+02
2.350000E+02
2.350000E+02
2.350000E+02
2.350000E+02
2.350000E+02
2.350000E+02
2.350000E+02
2.350000E+02
2.350000E+02
2.350000E+02
2.350000E+02
2.350000E+02
2.350000E+02
2.350000E+02
2.350000E+02
2.350000E+02
2.350000E+02
2.350000E+02
2.350000E+02
2.350000E+02
2.350000E+02
2.350000E+02
2.350000E+02
2.350000E+02
2.350000E+02
2.350000E+02
2.350000E+02
2.350000E+02
2.350000E+02
2.350000E+02
2.350000E+02
2.350000E+02
2.350000E+02
2.350000E+02
2.350000E+02
2.350000E+02
2.350000E+02
2.350000E+02
2.350000E+02
2.350000E+02
2.350000E+02
2.350000E+02
2.350000E+02
2.350000E+02
2.350000E+02
2.350000E+02
2.350000E+02
2.350000E+02
2.350000E+02
2.350000E+02
2.350000E+02
2.350000E+02
2.350000E+02
2.350000E+02
2.350000E+02
2.350000E+02
2.350000E+02
2.350000E+02
2.350000E+02
2.350000E+02
2.350000E+02
2.350000E+02
2.350000E+02
2.350000E+02
2.350000E+02
2.350000E+02
2.350000E+02
2.350000E+02
2.350000E+02
2.350000E+02
2.350000E+02
2.350000E+02
2.350000E+02
2.350000E+02
2.350000E+02
2.350000E+02
2.350000E+02
2.350000E+02
2.400000E+02
2.400000E+02
2.400000E+02
2.400000E+02
2.400000E+02
2.400000E+02
2.400000E+02
2.400000E+02
2.400000E+02
2.400000E+02
2.400000E+02
2.400000E+02
2.400000E+02
2.400000E+02
2.400000E+02
2.400000E+02
2.400000E+02
2.400000E+02
2.400000E+02
2.400000E+02
2.400000E+02
2.400000E+02
2.400000E+02
2.400000E+02
2.400000E+02
2.400000E+02
2.400000E+02
2.400000E+02
2.400000E+02
2.400000E+02
2.400000E+02
2.400000E+02
2.400000E+02
2.400000E+02
2.400000E+02
2.400000E+02
2.400000E+02
2.400000E+02
2.400000E+02
2.400000E+02
2.400000E+02
2.400000E+02
2.400000E+02
2.400000E+02
2.400000E+02
2.400000E+02
2.400000E+02
2.400000E+02
2.400000E+02
2.400000E+02
2.400000E+02
2.400000E+02
2.400000E+02
2.400000E+02
2.400000E+02
2.400000E+02
2.400000E+02
2.400000E+02
2.400000E+02
2.400000E+02
2.400000E+02
2.400000E+02
2.400000E+02
2.400000E+02
2.400000E+02
2.400000E+02
2.400000E+02
2.400000E+02
2.400000E+02
2.400000E+02
2.400000E+02
2.400000E+02
2.400000E+02
2.400000E+02
2.400000E+02
2.400000E+02
2.400000E+02
2.400000E+02
2.400000E+02
2.400000E+02
2.400000E+02
2.400000E+02
2.400000E+02
2.400000E+02
2.400000E+02
2.400000E+02
2.400000E+02
2.400000E+02
2.400000E+02
2.400000E+02
2.400000E+02
2.400000E+02
2.400000E+02
2.400000E+02
2.400000E+02
2.400000E+02
2.400000E+02
2.400000E+02
2.400000E+02
2.400000E+02
2.400000E+02
2.400000E+02
2.400000E+02
2.400000E+02
2.400000E+02
2.400000E+02
2.400000E+02
2.400000E+02
2.400000E+02
2.400000E+02
2.400000E+02
2.400000E+02
2.400000E+02
2.400000E+02
2.400000E+02
2.400000E+02
2.400000E+02
2.400000E+02
2.400000E+02
2.400000E+02
2.400000E+02
2.400000E+02
2.400000E+02
2.400000E+02
2.400000E+02
2.400000E+02
2.400000E+02
2.400000E+02
2.400000E+02
2.400000E+02
2.400000E+02
2.400000E+02
2.400000E+02
2.400000E+02
2.400000E+02
2.400000E+02
2.400000E+02
2.400000E+02
2.400000E+02
2.400000E+02
2.400000E+02
2.400000E+02
2.400000E+02
2.400000E+02
2.400000E+02
2.400000E+02
2.400000E+02
2.400000E+02
2.400000E+02
2.400000E+02
2.400000E+02
2.400000E+02
2.400000E+02
2.400000E+02
2.400000E+02
2.400000E+02
2.400000E+02
2.400000E+02
2.400000E+02
2.400000E+02
2.400000E+02
2.400000E+02
2.400000E+02
2.400000E+02
2.400000E+02
2.400000E+02
2.400000E+02
2.400000E+02
2.400000E+02
2.400000E+02
2.400000E+02
2.400000E+02
2.400000E+02
2.400000E+02
2.400000E+02
2.400000E+02
2.400000E+02
2.400000E+02
2.400000E+02
2.400000E+02
2.400000E+02
2.400000E+02
2.400000E+02
2.400000E+02
2.400000E+02
2.400000E+02
2.400000E+02
2.400000E+02
2.400000E+02
2.400000E+02
2.400000E+02
2.400000E+02
2.400000E+02
2.400000E+02
2.400000E+02
2.400000E+02
2.400000E+02
2.400000E+02
2.400000E+02
2.400000E+02
2.400000E+02
2.450000E+02
2.450000E+02
2.450000E+02
2.450000E+02
2.450000E+02
2.450000E+02
2.450000E+02
2.450000E+02
2.450000E+02
2.450000E+02
2.450000E+02
2.450000E+02
2.450000E+02
2.450000E+02
2.450000E+02
2.450000E+02
2.450000E+02
2.450000E+02
2.450000E+02
2.450000E+02
2.450000E+02
2.450000E+02
2.450000E+02
2.450000E+02
2.450000E+02
2.450000E+02
2.450000E+02
2.450000E+02
2.450000E+02
2.450000E+02
2.450000E+02
2.450000E+02
2.450000E+02
2.450000E+02
2.450000E+02
2.450000E+02
2.450000E+02
2.450000E+02
2.450000E+02
2.450000E+02
2.450000E+02
2.450000E+02
2.450000E+02
2.450000E+02
2.450000E+02
2.450000E+02
2.450000E+02
2.450000E+02
2.450000E+02
2.450000E+02
2.450000E+02
2.450000E+02
2.450000E+02
2.450000E+02
2.450000E+02
2.450000E+02
2.450000E+02
2.450000E+02
2.450000E+02
2.450000E+02
2.450000E+02
2.450000E+02
2.450000E+02
2.450000E+02
2.450000E+02
2.450000E+02
2.450000E+02
2.450000E+02
2.450000E+02
2.450000E+02
2.450000E+02
2.450000E+02
2.450000E+02
2.450000E+02
2.450000E+02
2.450000E+02
2.450000E+02
2.450000E+02
2.450000E+02
2.450000E+02
2.450000E+02
2.450000E+02
2.450000E+02
2.450000E+02
2.450000E+02
2.450000E+02
2.450000E+02
2.450000E+02
2.450000E+02
2.450000E+02
2.450000E+02
2.450000E+02
2.450000E+02
2.450000E+02
2.450000E+02
2.450000E+02
2.450000E+02
2.450000E+02
2.450000E+02
2.450000E+02
2.450000E+02
2.450000E+02
2.450000E+02
2.450000E+02
2.450000E+02
2.450000E+02
2.450000E+02
2.450000E+02
2.450000E+02
2.450000E+02
2.450000E+02
2.450000E+02
2.450000E+02
2.450000E+02
2.450000E+02
2.450000E+02
2.450000E+02
2.450000E+02
2.450000E+02
2.450000E+02
2.450000E+02
2.450000E+02
2.450000E+02
2.450000E+02
2.450000E+02
2.450000E+02
2.450000E+02
2.450000E+02
2.450000E+02
2.450000E+02
2.450000E+02
2.450000E+02
2.450000E+02
2.450000E+02
2.450000E+02
2.450000E+02
2.450000E+02
2.450000E+02
2.450000E+02
2.450000E+02
2.450000E+02
2.450000E+02
2.450000E+02
2.450000E+02
2.450000E+02
2.450000E+02
2.450000E+02
2.450000E+02
2.450000E+02
2.450000E+02
2.450000E+02
2.450000E+02
2.450000E+02
2.450000E+02
2.450000E+02
2.450000E+02
2.450000E+02
2.450000E+02
2.450000E+02
2.450000E+02
2.450000E+02
2.450000E+02
2.450000E+02
2.450000E+02
2.450000E+02
2.450000E+02
2.450000E+02
2.450000E+02
2.450000E+02
2.450000E+02
2.450000E+02
2.450000E+02
2.450000E+02
2.450000E+02
2.450000E+02
2.450000E+02
2.450000E+02
2.450000E+02
2.450000E+02
2.450000E+02
2.450000E+02
2.450000E+02
2.450000E+02
2.450000E+02
2.450000E+02
2.450000E+02
2.450000E+02
2.450000E+02
2.450000E+02
2.450000E+02
2.450000E+02
2.450000E+02
2.450000E+02
2.450000E+02
2.450000E+02
2.450000E+02
2.450000E+02
2.450000E+02
2.450000E+02
2.450000E+02
2.450000E+02
2.500000E+02
2.500000E+02
2.500000E+02
2.500000E+02
2.500000E+02
2.500000E+02
2.500000E+02
2.500000E+02
2.500000E+02
2.500000E+02
2.500000E+02
2.500000E+02
2.500000E+02
2.500000E+02
2.500000E+02
2.500000E+02
2.500000E+02
2.500000E+02
2.500000E+02
2.500000E+02
2.500000E+02
2.500000E+02
2.500000E+02
2.500000E+02
2.500000E+02
2.500000E+02
2.500000E+02
2.500000E+02
2.500000E+02
2.500000E+02
2.500000E+02
2.500000E+02
2.500000E+02
2.500000E+02
2.500000E+02
2.500000E+02
2.500000E+02
2.500000E+02
2.500000E+02
2.500000E+02
2.500000E+02
2.500000E+02
2.500000E+02
2.500000E+02
2.500000E+02
2.500000E+02
2.500000E+02
2.500000E+02
2.500000E+02
2.500000E+02
2.500000E+02
2.500000E+02
2.500000E+02
2.500000E+02
2.500000E+02
2.500000E+02
2.500000E+02
2.500000E+02
2.500000E+02
2.500000E+02
2.500000E+02
2.500000E+02
2.500000E+02
2.500000E+02
2.500000E+02
2.500000E+02
2.500000E+02
2.500000E+02
2.500000E+02
2.500000E+02
2.500000E+02
2.500000E+02
2.500000E+02
2.500000E+02
2.500000E+02
2.500000E+02
2.500000E+02
2.500000E+02
2.500000E+02
2.500000E+02
2.500000E+02
2.500000E+02
2.500000E+02
2.500000E+02
2.500000E+02
2.500000E+02
2.500000E+02
2.500000E+02
2.500000E+02
2.500000E+02
2.500000E+02
2.500000E+02
2.500000E+02
2.500000E+02
2.500000E+02
2.500000E+02
2.500000E+02
2.500000E+02
2.500000E+02
2.500000E+02
2.500000E+02
2.500000E+02
2.500000E+02
2.500000E+02
2.500000E+02
2.500000E+02
2.500000E+02
2.500000E+02
2.500000E+02
2.500000E+02
2.500000E+02
2.500000E+02
2.500000E+02
2.500000E+02
2.500000E+02
2.500000E+02
2.500000E+02
2.500000E+02
2.500000E+02
2.500000E+02
2.500000E+02
2.500000E+02
2.500000E+02
2.500000E+02
2.500000E+02
2.500000E+02
2.500000E+02
2.500000E+02
2.500000E+02
2.500000E+02
2.500000E+02
2.500000E+02
2.500000E+02
2.500000E+02
2.500000E+02
2.500000E+02
2.500000E+02
2.500000E+02
2.500000E+02
2.500000E+02
2.500000E+02
2.500000E+02
2.500000E+02
2.500000E+02
2.500000E+02
2.500000E+02
2.500000E+02
2.500000E+02
2.500000E+02
2.500000E+02
2.500000E+02
2.500000E+02
2.500000E+02
2.500000E+02
2.500000E+02
2.500000E+02
2.500000E+02
2.500000E+02
2.500000E+02
2.500000E+02
2.500000E+02
2.500000E+02
2.500000E+02
2.500000E+02
2.500000E+02
2.500000E+02
2.500000E+02
2.500000E+02
2.500000E+02
2.500000E+02
2.500000E+02
2.500000E+02
2.500000E+02
2.500000E+02
2.500000E+02
2.500000E+02
2.500000E+02
2.500000E+02
2.500000E+02
2.500000E+02
2.500000E+02
2.500000E+02
2.500000E+02
2.500000E+02
2.500000E+02
2.500000E+02
2.500000E+02
2.500000E+02
2.500000E+02
2.500000E+02
2.500000E+02
2.500000E+02
2.500000E+02
2.500000E+02
2.500000E+02
2.500000E+02
2.500000E+02
2.500000E+02
2.500000E+02
2.500000E+02
2.500000E+02
2.550000E+02
2.550000E+02
2.550000E+02
2.550000E+02
2.550000E+02
2.550000E+02
2.550000E+02
2.550000E+02
2.550000E+02
2.550000E+02
2.550000E+02
2.550000E+02
2.550000E+02
2.550000E+02
2.550000E+02
2.550000E+02
2.550000E+02
2.550000E+02
2.550000E+02
2.550000E+02
2.550000E+02
2.550000E+02
2.550000E+02
2.550000E+02
2.550000E+02
2.550000E+02
2.550000E+02
2.550000E+02
2.550000E+02
2.550000E+02
2.550000E+02
2.550000E+02
2.550000E+02
2.550000E+02
2.550000E+02
2.550000E+02
2.550000E+02
2.550000E+02
2.550000E+02
2.550000E+02
2.550000E+02
2.550000E+02
2.550000E+02
2.550000E+02
2.550000E+02
2.550000E+02
2.550000E+02
2.550000E+02
2.550000E+02
2.550000E+02
2.550000E+02
2.550000E+02
2.550000E+02
2.550000E+02
2.550000E+02
2.550000E+02
2.550000E+02
2.550000E+02
2.550000E+02
2.550000E+02
2.550000E+02
2.550000E+02
2.550000E+02
2.550000E+02
2.550000E+02
2.550000E+02
2.550000E+02
2.550000E+02
2.550000E+02
2.550000E+02
2.550000E+02
2.550000E+02
2.550000E+02
2.550000E+02
2.550000E+02
2.550000E+02
2.550000E+02
2.550000E+02
2.550000E+02
2.550000E+02
2.550000E+02
2.550000E+02
2.550000E+02
2.550000E+02
2.550000E+02
2.550000E+02
2.550000E+02
2.550000E+02
2.550000E+02
2.550000E+02
2.550000E+02
2.550000E+02
2.550000E+02
2.550000E+02
2.550000E+02
2.550000E+02
2.550000E+02
2.550000E+02
2.550000E+02
2.550000E+02
2.550000E+02
2.550000E+02
2.550000E+02
2.550000E+02
2.550000E+02
2.550000E+02
2.550000E+02
2.550000E+02
2.550000E+02
2.550000E+02
2.550000E+02
2.550000E+02
2.550000E+02
2.550000E+02
2.550000E+02
2.550000E+02
2.550000E+02
2.550000E+02
2.550000E+02
2.550000E+02
2.550000E+02
2.550000E+02
2.550000E+02
2.550000E+02
2.550000E+02
2.550000E+02
2.550000E+02
2.550000E+02
2.550000E+02
2.550000E+02
2.550000E+02
2.550000E+02
2.550000E+02
2.550000E+02
2.550000E+02
2.550000E+02
2.550000E+02
2.550000E+02
2.550000E+02
2.550000E+02
2.550000E+02
2.550000E+02
2.550000E+02
2.550000E+02
2.550000E+02
2.550000E+02
2.550000E+02
2.550000E+02
2.550000E+02
2.550000E+02
2.550000E+02
2.550000E+02
2.550000E+02
2.550000E+02
2.550000E+02
2.550000E+02
2.550000E+02
2.550000E+02
2.550000E+02
2.550000E+02
2.550000E+02
2.550000E+02
2.550000E+02
2.550000E+02
2.550000E+02
2.550000E+02
2.550000E+02
2.550000E+02
2.550000E+02
2.550000E+02
2.550000E+02
2.550000E+02
2.550000E+02
2.550000E+02
2.550000E+02
2.550000E+02
2.550000E+02
2.550000E+02
2.550000E+02
2.550000E+02
2.550000E+02
2.550000E+02
2.550000E+02
2.550000E+02
2.550000E+02
2.550000E+02
2.550000E+02
2.550000E+02
2.550000E+02
2.550000E+02
2.550000E+02
2.550000E+02
2.550000E+02
2.550000E+02
2.550000E+02
2.550000E+02
2.550000E+02
2.550000E+02
2.550000E+02
2.550000E+02
2.550000E+02
2.600000E+02
2.600000E+02
2.600000E+02
2.600000E+02
2.600000E+02
2.600000E+02
2.600000E+02
2.600000E+02
2.600000E+02
2.600000E+02
2.600000E+02
2.600000E+02
2.600000E+02
2.600000E+02
2.600000E+02
2.600000E+02
2.600000E+02
2.600000E+02
2.600000E+02
2.600000E+02
2.600000E+02
2.600000E+02
2.600000E+02
2.600000E+02
2.600000E+02
2.600000E+02
2.600000E+02
2.600000E+02
2.600000E+02
2.600000E+02
2.600000E+02
2.600000E+02
2.600000E+02
2.600000E+02
2.600000E+02
2.600000E+02
2.600000E+02
2.600000E+02
2.600000E+02
2.600000E+02
2.600000E+02
2.600000E+02
2.600000E+02
2.600000E+02
2.600000E+02
2.600000E+02
2.600000E+02
2.600000E+02
2.600000E+02
2.600000E+02
2.600000E+02
2.600000E+02
2.600000E+02
2.600000E+02
2.600000E+02
2.600000E+02
2.600000E+02
2.600000E+02
2.600000E+02
2.600000E+02
2.600000E+02
2.600000E+02
2.600000E+02
2.600000E+02
2.600000E+02
2.600000E+02
2.600000E+02
2.600000E+02
2.600000E+02
2.600000E+02
2.600000E+02
2.600000E+02
2.600000E+02
2.600000E+02
2.600000E+02
2.600000E+02
2.600000E+02
2.600000E+02
2.600000E+02
2.600000E+02
2.600000E+02
2.600000E+02
2.600000E+02
2.600000E+02
2.600000E+02
2.600000E+02
2.600000E+02
2.600000E+02
2.600000E+02
2.600000E+02
2.600000E+02
2.600000E+02
2.600000E+02
2.600000E+02
2.600000E+02
2.600000E+02
2.600000E+02
2.600000E+02
2.600000E+02
2.600000E+02
2.600000E+02
2.600000E+02
2.600000E+02
2.600000E+02
2.600000E+02
2.600000E+02
2.600000E+02
2.600000E+02
2.600000E+02
2.600000E+02
2.600000E+02
2.600000E+02
2.600000E+02
2.600000E+02
2.600000E+02
2.600000E+02
2.600000E+02
2.600000E+02
2.600000E+02
2.600000E+02
2.600000E+02
2.600000E+02
2.600000E+02
2.600000E+02
2.600000E+02
2.600000E+02
2.600000E+02
2.600000E+02
2.600000E+02
2.600000E+02
2.600000E+02
2.600000E+02
2.600000E+02
2.600000E+02
2.600000E+02
2.600000E+02
2.600000E+02
2.600000E+02
2.600000E+02
2.600000E+02
2.600000E+02
2.600000E+02
2.600000E+02
2.600000E+02
2.600000E+02
2.600000E+02
2.600000E+02
2.600000E+02
2.600000E+02
2.600000E+02
2.600000E+02
2.600000E+02
2.600000E+02
2.600000E+02
2.600000E+02
2.600000E+02
2.600000E+02
2.600000E+02
2.600000E+02
2.600000E+02
2.600000E+02
2.600000E+02
2.600000E+02
2.600000E+02
2.600000E+02
2.600000E+02
2.600000E+02
2.600000E+02
2.600000E+02
2.600000E+02
2.600000E+02
2.600000E+02
2.600000E+02
2.600000E+02
2.600000E+02
2.600000E+02
2.600000E+02
2.600000E+02
2.600000E+02
2.600000E+02
2.600000E+02
2.600000E+02
2.600000E+02
2.600000E+02
2.600000E+02
2.600000E+02
2.600000E+02
2.600000E+02
2.600000E+02
2.600000E+02
2.600000E+02
2.600000E+02
2.600000E+02
2.600000E+02
2.600000E+02
2.600000E+02
2.600000E+02
2.600000E+02
2.600000E+02
2.600000E+02
2.600000E+02
2.650000E+02
2.650000E+02
2.650000E+02
2.650000E+02
2.650000E+02
2.650000E+02
2.650000E+02
2.650000E+02
2.650000E+02
2.650000E+02
2.650000E+02
2.650000E+02
2.650000E+02
2.650000E+02
2.650000E+02
2.650000E+02
2.650000E+02
2.650000E+02
2.650000E+02
2.650000E+02
2.650000E+02
2.650000E+02
2.650000E+02
2.650000E+02
2.650000E+02
2.650000E+02
2.650000E+02
2.650000E+02
2.650000E+02
2.650000E+02
2.650000E+02
2.650000E+02
2.650000E+02
2.650000E+02
2.650000E+02
2.650000E+02
2.650000E+02
2.650000E+02
2.650000E+02
2.650000E+02
2.650000E+02
2.650000E+02
2.650000E+02
2.650000E+02
2.650000E+02
2.650000E+02
2.650000E+02
2.650000E+02
2.650000E+02
2.650000E+02
2.650000E+02
2.650000E+02
2.650000E+02
2.650000E+02
2.650000E+02
2.650000E+02
2.650000E+02
2.650000E+02
2.650000E+02
2.650000E+02
2.650000E+02
2.650000E+02
2.650000E+02
2.650000E+02
2.650000E+02
2.650000E+02
2.650000E+02
2.650000E+02
2.650000E+02
2.650000E+02
2.650000E+02
2.650000E+02
2.650000E+02
2.650000E+02
2.650000E+02
2.650000E+02
2.650000E+02
2.650000E+02
2.650000E+02
2.650000E+02
2.650000E+02
2.650000E+02
2.650000E+02
2.650000E+02
2.650000E+02
2.650000E+02
2.650000E+02
2.650000E+02
2.650000E+02
2.650000E+02
2.650000E+02
2.650000E+02
2.650000E+02
2.650000E+02
2.650000E+02
2.650000E+02
2.650000E+02
2.650000E+02
2.650000E+02
2.650000E+02
2.650000E+02
2.650000E+02
2.650000E+02
2.650000E+02
2.650000E+02
2.650000E+02
2.650000E+02
2.650000E+02
2.650000E+02
2.650000E+02
2.650000E+02
2.650000E+02
2.650000E+02
2.650000E+02
2.650000E+02
2.650000E+02
2.650000E+02
2.650000E+02
2.650000E+02
2.650000E+02
2.650000E+02
2.650000E+02
2.650000E+02
2.650000E+02
2.650000E+02
2.650000E+02
2.650000E+02
2.650000E+02
2.650000E+02
2.650000E+02
2.650000E+02
2.650000E+02
2.650000E+02
2.650000E+02
2.650000E+02
2.650000E+02
2.650000E+02
2.650000E+02
2.650000E+02
2.650000E+02
2.650000E+02
2.650000E+02
2.650000E+02
2.650000E+02
2.650000E+02
2.650000E+02
2.650000E+02
2.650000E+02
2.650000E+02
2.650000E+02
2.650000E+02
2.650000E+02
2.650000E+02
2.650000E+02
2.650000E+02
2.650000E+02
2.650000E+02
2.650000E+02
2.650000E+02
2.650000E+02
2.650000E+02
2.650000E+02
2.650000E+02
2.650000E+02
2.650000E+02
2.650000E+02
2.650000E+02
2.650000E+02
2.650000E+02
2.650000E+02
2.650000E+02
2.650000E+02
2.650000E+02
2.650000E+02
2.650000E+02
2.650000E+02
2.650000E+02
2.650000E+02
2.650000E+02
2.650000E+02
2.650000E+02
2.650000E+02
2.650000E+02
2.650000E+02
2.650000E+02
2.650000E+02
2.650000E+02
2.650000E+02
2.650000E+02
2.650000E+02
2.650000E+02
2.650000E+02
2.650000E+02
2.650000E+02
2.650000E+02
2.650000E+02
2.650000E+02
2.650000E+02
2.650000E+02
2.650000E+02
2.650000E+02
2.700000E+02
2.700000E+02
2.700000E+02
2.700000E+02
2.700000E+02
2.700000E+02
2.700000E+02
2.700000E+02
2.700000E+02
2.700000E+02
2.700000E+02
2.700000E+02
2.700000E+02
2.700000E+02
2.700000E+02
2.700000E+02
2.700000E+02
2.700000E+02
2.700000E+02
2.700000E+02
2.700000E+02
2.700000E+02
2.700000E+02
2.700000E+02
2.700000E+02
2.700000E+02
2.700000E+02
2.700000E+02
2.700000E+02
2.700000E+02
2.700000E+02
2.700000E+02
2.700000E+02
2.700000E+02
2.700000E+02
2.700000E+02
2.700000E+02
2.700000E+02
2.700000E+02
2.700000E+02
2.700000E+02
2.700000E+02
2.700000E+02
2.700000E+02
2.700000E+02
2.700000E+02
2.700000E+02
2.700000E+02
2.700000E+02
2.700000E+02
2.700000E+02
2.700000E+02
2.700000E+02
2.700000E+02
2.700000E+02
2.700000E+02
2.700000E+02
2.700000E+02
2.700000E+02
2.700000E+02
2.700000E+02
2.700000E+02
2.700000E+02
2.700000E+02
2.700000E+02
2.700000E+02
2.700000E+02
2.700000E+02
2.700000E+02
2.700000E+02
2.700000E+02
2.700000E+02
2.700000E+02
2.700000E+02
2.700000E+02
2.700000E+02
2.700000E+02
2.700000E+02
2.700000E+02
2.700000E+02
2.700000E+02
2.700000E+02
2.700000E+02
2.700000E+02
2.700000E+02
2.700000E+02
2.700000E+02
2.700000E+02
2.700000E+02
2.700000E+02
2.700000E+02
2.700000E+02
2.700000E+02
2.700000E+02
2.700000E+02
2.700000E+02
2.700000E+02
2.700000E+02
2.700000E+02
2.700000E+02
2.700000E+02
2.700000E+02
2.700000E+02
2.700000E+02
2.700000E+02
2.700000E+02
2.700000E+02
2.700000E+02
2.700000E+02
2.700000E+02
2.700000E+02
2.700000E+02
2.700000E+02
2.700000E+02
2.700000E+02
2.700000E+02
2.700000E+02
2.700000E+02
2.700000E+02
2.700000E+02
2.700000E+02
2.700000E+02
2.700000E+02
2.700000E+02
2.700000E+02
2.700000E+02
2.700000E+02
2.700000E+02
2.700000E+02
2.700000E+02
2.700000E+02
2.700000E+02
2.700000E+02
2.700000E+02
2.700000E+02
2.700000E+02
2.700000E+02
2.700000E+02
2.700000E+02
2.700000E+02
2.700000E+02
2.700000E+02
2.700000E+02
2.700000E+02
2.700000E+02
2.700000E+02
2.700000E+02
2.700000E+02
2.700000E+02
2.700000E+02
2.700000E+02
2.700000E+02
2.700000E+02
2.700000E+02
2.700000E+02
2.700000E+02
2.700000E+02
2.700000E+02
2.700000E+02
2.700000E+02
2.700000E+02
2.700000E+02
2.700000E+02
2.700000E+02
2.700000E+02
2.700000E+02
2.700000E+02
2.700000E+02
2.700000E+02
2.700000E+02
2.700000E+02
2.700000E+02
2.700000E+02
2.700000E+02
2.700000E+02
2.700000E+02
2.700000E+02
2.700000E+02
2.700000E+02
2.700000E+02
2.700000E+02
2.700000E+02
2.700000E+02
2.700000E+02
2.700000E+02
2.700000E+02
2.700000E+02
2.700000E+02
2.700000E+02
2.700000E+02
2.700000E+02
2.700000E+02
2.700000E+02
2.700000E+02
2.700000E+02
2.700000E+02
2.700000E+02
2.700000E+02
2.700000E+02
2.700000E+02
2.700000E+02
2.750000E+02
2.750000E+02
2.750000E+02
2.750000E+02
2.750000E+02
2.750000E+02
2.750000E+02
2.750000E+02
2.750000E+02
2.750000E+02
2.750000E+02
2.750000E+02
2.750000E+02
2.750000E+02
2.750000E+02
2.750000E+02
2.750000E+02
2.750000E+02
2.750000E+02
2.750000E+02
2.750000E+02
2.750000E+02
2.750000E+02
2.750000E+02
2.750000E+02
2.750000E+02
2.750000E+02
2.750000E+02
2.750000E+02
2.750000E+02
2.750000E+02
2.750000E+02
2.750000E+02
2.750000E+02
2.750000E+02
2.750000E+02
2.750000E+02
2.750000E+02
2.750000E+02
2.750000E+02
2.750000E+02
2.750000E+02
2.750000E+02
2.750000E+02
2.750000E+02
2.750000E+02
2.750000E+02
2.750000E+02
2.750000E+02
2.750000E+02
2.750000E+02
2.750000E+02
2.750000E+02
2.750000E+02
2.750000E+02
2.750000E+02
2.750000E+02
2.750000E+02
2.750000E+02
2.750000E+02
2.750000E+02
2.750000E+02
2.750000E+02
2.750000E+02
2.750000E+02
2.750000E+02
2.750000E+02
2.750000E+02
2.750000E+02
2.750000E+02
2.750000E+02
2.750000E+02
2.750000E+02
2.750000E+02
2.750000E+02
2.750000E+02
2.750000E+02
2.750000E+02
2.750000E+02
2.750000E+02
2.750000E+02
2.750000E+02
2.750000E+02
2.750000E+02
2.750000E+02
2.750000E+02
2.750000E+02
2.750000E+02
2.750000E+02
2.750000E+02
2.750000E+02
2.750000E+02
2.750000E+02
2.750000E+02
2.750000E+02
2.750000E+02
2.750000E+02
2.750000E+02
2.750000E+02
2.750000E+02
2.750000E+02
2.750000E+02
2.750000E+02
2.750000E+02
2.750000E+02
2.750000E+02
2.750000E+02
2.750000E+02
2.750000E+02
2.750000E+02
2.750000E+02
2.750000E+02
2.750000E+02
2.750000E+02
2.750000E+02
2.750000E+02
2.750000E+02
2.750000E+02
2.750000E+02
2.750000E+02
2.750000E+02
2.750000E+02
2.750000E+02
2.750000E+02
2.750000E+02
2.750000E+02
2.750000E+02
2.750000E+02
2.750000E+02
2.750000E+02
2.750000E+02
2.750000E+02
2.750000E+02
2.750000E+02
2.750000E+02
2.750000E+02
2.750000E+02
2.750000E+02
2.750000E+02
2.750000E+02
2.750000E+02
2.750000E+02
2.750000E+02
2.750000E+02
2.750000E+02
2.750000E+02
2.750000E+02
2.750000E+02
2.750000E+02
2.750000E+02
2.750000E+02
2.750000E+02
2.750000E+02
2.750000E+02
2.750000E+02
2.750000E+02
2.750000E+02
2.750000E+02
2.750000E+02
2.750000E+02
2.750000E+02
2.750000E+02
2.750000E+02
2.750000E+02
2.750000E+02
2.750000E+02
2.750000E+02
2.750000E+02
2.750000E+02
2.750000E+02
2.750000E+02
2.750000E+02
2.750000E+02
2.750000E+02
2.750000E+02
2.750000E+02
2.750000E+02
2.750000E+02
2.750000E+02
2.750000E+02
2.750000E+02
2.750000E+02
2.750000E+02
2.750000E+02
2.750000E+02
2.750000E+02
2.750000E+02
2.750000E+02
2.750000E+02
2.750000E+02
2.750000E+02
2.750000E+02
2.750000E+02
2.750000E+02
2.750000E+02
2.750000E+02
2.750000E+02
2.750000E+02
2.750000E+02
2.750000E+02
2.750000E+02
2.800000E+02
2.800000E+02
2.800000E+02
2.800000E+02
2.800000E+02
2.800000E+02
2.800000E+02
2.800000E+02
2.800000E+02
2.800000E+02
2.800000E+02
2.800000E+02
2.800000E+02
2.800000E+02
2.800000E+02
2.800000E+02
2.800000E+02
2.800000E+02
2.800000E+02
2.800000E+02
2.800000E+02
2.800000E+02
2.800000E+02
2.800000E+02
2.800000E+02
2.800000E+02
2.800000E+02
2.800000E+02
2.800000E+02
2.800000E+02
2.800000E+02
2.800000E+02
2.800000E+02
2.800000E+02
2.800000E+02
2.800000E+02
2.800000E+02
2.800000E+02
2.800000E+02
2.800000E+02
2.800000E+02
2.800000E+02
2.800000E+02
2.800000E+02
2.800000E+02
2.800000E+02
2.800000E+02
2.800000E+02
2.800000E+02
2.800000E+02
2.800000E+02
2.800000E+02
2.800000E+02
2.800000E+02
2.800000E+02
2.800000E+02
2.800000E+02
2.800000E+02
2.800000E+02
2.800000E+02
2.800000E+02
2.800000E+02
2.800000E+02
2.800000E+02
2.800000E+02
2.800000E+02
2.800000E+02
2.800000E+02
2.800000E+02
2.800000E+02
2.800000E+02
2.800000E+02
2.800000E+02
2.800000E+02
2.800000E+02
2.800000E+02
2.800000E+02
2.800000E+02
2.800000E+02
2.800000E+02
2.800000E+02
2.800000E+02
2.800000E+02
2.800000E+02
2.800000E+02
2.800000E+02
2.800000E+02
2.800000E+02
2.800000E+02
2.800000E+02
2.800000E+02
2.800000E+02
2.800000E+02
2.800000E+02
2.800000E+02
2.800000E+02
2.800000E+02
2.800000E+02
2.800000E+02
2.800000E+02
2.800000E+02
2.800000E+02
2.800000E+02
2.800000E+02
2.800000E+02
2.800000E+02
2.800000E+02
2.800000E+02
2.800000E+02
2.800000E+02
2.800000E+02
2.800000E+02
2.800000E+02
2.800000E+02
2.800000E+02
2.800000E+02
2.800000E+02
2.800000E+02
2.800000E+02
2.800000E+02
2.800000E+02
2.800000E+02
2.800000E+02
2.800000E+02
2.800000E+02
2.800000E+02
2.800000E+02
2.800000E+02
2.800000E+02
2.800000E+02
2.800000E+02
2.800000E+02
2.800000E+02
2.800000E+02
2.800000E+02
2.800000E+02
2.800000E+02
2.800000E+02
2.800000E+02
2.800000E+02
2.800000E+02
2.800000E+02
2.800000E+02
2.800000E+02
2.800000E+02
2.800000E+02
2.800000E+02
2.800000E+02
2.800000E+02
2.800000E+02
2.800000E+02
2.800000E+02
2.800000E+02
2.800000E+02
2.800000E+02
2.800000E+02
2.800000E+02
2.800000E+02
2.800000E+02
2.800000E+02
2.800000E+02
2.800000E+02
2.800000E+02
2.800000E+02
2.800000E+02
2.800000E+02
2.800000E+02
2.800000E+02
2.800000E+02
2.800000E+02
2.800000E+02
2.800000E+02
2.800000E+02
2.800000E+02
2.800000E+02
2.800000E+02
2.800000E+02
2.800000E+02
2.800000E+02
2.800000E+02
2.800000E+02
2.800000E+02
2.800000E+02
2.800000E+02
2.800000E+02
2.800000E+02
2.800000E+02
2.800000E+02
2.800000E+02
2.800000E+02
2.800000E+02
2.800000E+02
2.800000E+02
2.800000E+02
2.800000E+02
2.800000E+02
2.800000E+02
2.800000E+02
2.800000E+02
2.800000E+02
2.800000E+02
2.850000E+02
2.850000E+02
2.850000E+02
2.850000E+02
2.850000E+02
2.850000E+02
2.850000E+02
2.850000E+02
2.850000E+02
2.850000E+02
2.850000E+02
2.850000E+02
2.850000E+02
2.850000E+02
2.850000E+02
2.850000E+02
2.850000E+02
2.850000E+02
2.850000E+02
2.850000E+02
2.850000E+02
2.850000E+02
2.850000E+02
2.850000E+02
2.850000E+02
2.850000E+02
2.850000E+02
2.850000E+02
2.850000E+02
2.850000E+02
2.850000E+02
2.850000E+02
2.850000E+02
2.850000E+02
2.850000E+02
2.850000E+02
2.850000E+02
2.850000E+02
2.850000E+02
2.850000E+02
2.850000E+02
2.850000E+02
2.850000E+02
2.850000E+02
2.850000E+02
2.850000E+02
2.850000E+02
2.850000E+02
2.850000E+02
2.850000E+02
2.850000E+02
2.850000E+02
2.850000E+02
2.850000E+02
2.850000E+02
2.850000E+02
2.850000E+02
2.850000E+02
2.850000E+02
2.850000E+02
2.850000E+02
2.850000E+02
2.850000E+02
2.850000E+02
2.850000E+02
2.850000E+02
2.850000E+02
2.850000E+02
2.850000E+02
2.850000E+02
2.850000E+02
2.850000E+02
2.850000E+02
2.850000E+02
2.850000E+02
2.850000E+02
2.850000E+02
2.850000E+02
2.850000E+02
2.850000E+02
2.850000E+02
2.850000E+02
2.850000E+02
2.850000E+02
2.850000E+02
2.850000E+02
2.850000E+02
2.850000E+02
2.850000E+02
2.850000E+02
2.850000E+02
2.850000E+02
2.850000E+02
2.850000E+02
2.850000E+02
2.850000E+02
2.850000E+02
2.850000E+02
2.850000E+02
2.850000E+02
2.850000E+02
2.850000E+02
2.850000E+02
2.850000E+02
2.850000E+02
2.850000E+02
2.850000E+02
2.850000E+02
2.850000E+02
2.850000E+02
2.850000E+02
2.850000E+02
2.850000E+02
2.850000E+02
2.850000E+02
2.850000E+02
2.850000E+02
2.850000E+02
2.850000E+02
2.850000E+02
2.850000E+02
2.850000E+02
2.850000E+02
2.850000E+02
2.850000E+02
2.850000E+02
2.850000E+02
2.850000E+02
2.850000E+02
2.850000E+02
2.850000E+02
2.850000E+02
2.850000E+02
2.850000E+02
2.850000E+02
2.850000E+02
2.850000E+02
2.850000E+02
2.850000E+02
2.850000E+02
2.850000E+02
2.850000E+02
2.850000E+02
2.850000E+02
2.850000E+02
2.850000E+02
2.850000E+02
2.850000E+02
2.850000E+02
2.850000E+02
2.850000E+02
2.850000E+02
2.850000E+02
2.850000E+02
2.850000E+02
2.850000E+02
2.850000E+02
2.850000E+02
2.850000E+02
2.850000E+02
2.850000E+02
2.850000E+02
2.850000E+02
2.850000E+02
2.850000E+02
2.850000E+02
2.850000E+02
2.850000E+02
2.850000E+02
2.850000E+02
2.850000E+02
2.850000E+02
2.850000E+02
2.850000E+02
2.850000E+02
2.850000E+02
2.850000E+02
2.850000E+02
2.850000E+02
2.850000E+02
2.850000E+02
2.850000E+02
2.850000E+02
2.850000E+02
2.850000E+02
2.850000E+02
2.850000E+02
2.850000E+02
2.850000E+02
2.850000E+02
2.850000E+02
2.850000E+02
2.850000E+02
2.850000E+02
2.850000E+02
2.850000E+02
2.850000E+02
2.850000E+02
2.850000E+02
2.850000E+02
2.850000E+02
2.900000E+02
2.900000E+02
2.900000E+02
2.900000E+02
2.900000E+02
2.900000E+02
2.900000E+02
2.900000E+02
2.900000E+02
2.900000E+02
2.900000E+02
2.900000E+02
2.900000E+02
2.900000E+02
2.900000E+02
2.900000E+02
2.900000E+02
2.900000E+02
2.900000E+02
2.900000E+02
2.900000E+02
2.900000E+02
2.900000E+02
2.900000E+02
2.900000E+02
2.900000E+02
2.900000E+02
2.900000E+02
2.900000E+02
2.900000E+02
2.900000E+02
2.900000E+02
2.900000E+02
2.900000E+02
2.900000E+02
2.900000E+02
2.900000E+02
2.900000E+02
2.900000E+02
2.900000E+02
2.900000E+02
2.900000E+02
2.900000E+02
2.900000E+02
2.900000E+02
2.900000E+02
2.900000E+02
2.900000E+02
2.900000E+02
2.900000E+02
2.900000E+02
2.900000E+02
2.900000E+02
2.900000E+02
2.900000E+02
2.900000E+02
2.900000E+02
2.900000E+02
2.900000E+02
2.900000E+02
2.900000E+02
2.900000E+02
2.900000E+02
2.900000E+02
2.900000E+02
2.900000E+02
2.900000E+02
2.900000E+02
2.900000E+02
2.900000E+02
2.900000E+02
2.900000E+02
2.900000E+02
2.900000E+02
2.900000E+02
2.900000E+02
2.900000E+02
2.900000E+02
2.900000E+02
2.900000E+02
2.900000E+02
2.900000E+02
2.900000E+02
2.900000E+02
2.900000E+02
2.900000E+02
2.900000E+02
2.900000E+02
2.900000E+02
2.900000E+02
2.900000E+02
2.900000E+02
2.900000E+02
2.900000E+02
2.900000E+02
2.900000E+02
2.900000E+02
2.900000E+02
2.900000E+02
2.900000E+02
2.900000E+02
2.900000E+02
2.900000E+02
2.900000E+02
2.900000E+02
2.900000E+02
2.900000E+02
2.900000E+02
2.900000E+02
2.900000E+02
2.900000E+02
2.900000E+02
2.900000E+02
2.900000E+02
2.900000E+02
2.900000E+02
2.900000E+02
2.900000E+02
2.900000E+02
2.900000E+02
2.900000E+02
2.900000E+02
2.900000E+02
2.900000E+02
2.900000E+02
2.900000E+02
2.900000E+02
2.900000E+02
2.900000E+02
2.900000E+02
2.900000E+02
2.900000E+02
2.900000E+02
2.900000E+02
2.900000E+02
2.900000E+02
2.900000E+02
2.900000E+02
2.900000E+02
2.900000E+02
2.900000E+02
2.900000E+02
2.900000E+02
2.900000E+02
2.900000E+02
2.900000E+02
2.900000E+02
2.900000E+02
2.900000E+02
2.900000E+02
2.900000E+02
2.900000E+02
2.900000E+02
2.900000E+02
2.900000E+02
2.900000E+02
2.900000E+02
2.900000E+02
2.900000E+02
2.900000E+02
2.900000E+02
2.900000E+02
2.900000E+02
2.900000E+02
2.900000E+02
2.900000E+02
2.900000E+02
2.900000E+02
2.900000E+02
2.900000E+02
2.900000E+02
2.900000E+02
2.900000E+02
2.900000E+02
2.900000E+02
2.900000E+02
2.900000E+02
2.900000E+02
2.900000E+02
2.900000E+02
2.900000E+02
2.900000E+02
2.900000E+02
2.900000E+02
2.900000E+02
2.900000E+02
2.900000E+02
2.900000E+02
2.900000E+02
2.900000E+02
2.900000E+02
2.900000E+02
2.900000E+02
2.900000E+02
2.900000E+02
2.900000E+02
2.900000E+02
2.900000E+02
2.900000E+02
2.900000E+02
2.900000E+02
2.950000E+02
2.950000E+02
2.950000E+02
2.950000E+02
2.950000E+02
2.950000E+02
2.950000E+02
2.950000E+02
2.950000E+02
2.950000E+02
2.950000E+02
2.950000E+02
2.950000E+02
2.950000E+02
2.950000E+02
2.950000E+02
2.950000E+02
2.950000E+02
2.950000E+02
2.950000E+02
2.950000E+02
2.950000E+02
2.950000E+02
2.950000E+02
2.950000E+02
2.950000E+02
2.950000E+02
2.950000E+02
2.950000E+02
2.950000E+02
2.950000E+02
2.950000E+02
2.950000E+02
2.950000E+02
2.950000E+02
2.950000E+02
2.950000E+02
2.950000E+02
2.950000E+02
2.950000E+02
2.950000E+02
2.950000E+02
2.950000E+02
2.950000E+02
2.950000E+02
2.950000E+02
2.950000E+02
2.950000E+02
2.950000E+02
2.950000E+02
2.950000E+02
2.950000E+02
2.950000E+02
2.950000E+02
2.950000E+02
2.950000E+02
2.950000E+02
2.950000E+02
2.950000E+02
2.950000E+02
2.950000E+02
2.950000E+02
2.950000E+02
2.950000E+02
2.950000E+02
2.950000E+02
2.950000E+02
2.950000E+02
2.950000E+02
2.950000E+02
2.950000E+02
2.950000E+02
2.950000E+02
2.950000E+02
2.950000E+02
2.950000E+02
2.950000E+02
2.950000E+02
2.950000E+02
2.950000E+02
2.950000E+02
2.950000E+02
2.950000E+02
2.950000E+02
2.950000E+02
2.950000E+02
2.950000E+02
2.950000E+02
2.950000E+02
2.950000E+02
2.950000E+02
2.950000E+02
2.950000E+02
2.950000E+02
2.950000E+02
2.950000E+02
2.950000E+02
2.950000E+02
2.950000E+02
2.950000E+02
2.950000E+02
2.950000E+02
2.950000E+02
2.950000E+02
2.950000E+02
2.950000E+02
2.950000E+02
2.950000E+02
2.950000E+02
2.950000E+02
2.950000E+02
2.950000E+02
2.950000E+02
2.950000E+02
2.950000E+02
2.950000E+02
2.950000E+02
2.950000E+02
2.950000E+02
2.950000E+02
2.950000E+02
2.950000E+02
2.950000E+02
2.950000E+02
2.950000E+02
2.950000E+02
2.950000E+02
2.950000E+02
2.950000E+02
2.950000E+02
2.950000E+02
2.950000E+02
2.950000E+02
2.950000E+02
2.950000E+02
2.950000E+02
2.950000E+02
2.950000E+02
2.950000E+02
2.950000E+02
2.950000E+02
2.950000E+02
2.950000E+02
2.950000E+02
2.950000E+02
2.950000E+02
2.950000E+02
2.950000E+02
2.950000E+02
2.950000E+02
2.950000E+02
2.950000E+02
2.950000E+02
2.950000E+02
2.950000E+02
2.950000E+02
2.950000E+02
2.950000E+02
2.950000E+02
2.950000E+02
2.950000E+02
2.950000E+02
2.950000E+02
2.950000E+02
2.950000E+02
2.950000E+02
2.950000E+02
2.950000E+02
2.950000E+02
2.950000E+02
2.950000E+02
2.950000E+02
2.950000E+02
2.950000E+02
2.950000E+02
2.950000E+02
2.950000E+02
2.950000E+02
2.950000E+02
2.950000E+02
2.950000E+02
2.950000E+02
2.950000E+02
2.950000E+02
2.950000E+02
2.950000E+02
2.950000E+02
2.950000E+02
2.950000E+02
2.950000E+02
2.950000E+02
2.950000E+02
2.950000E+02
2.950000E+02
2.950000E+02
2.950000E+02
2.950000E+02
2.950000E+02
2.950000E+02
2.950000E+02
2.950000E+02
3.000000E+02
3.000000E+02
3.000000E+02
3.000000E+02
3.000000E+02
3.000000E+02
3.000000E+02
3.000000E+02
3.000000E+02
3.000000E+02
3.000000E+02
3.000000E+02
3.000000E+02
3.000000E+02
3.000000E+02
3.000000E+02
3.000000E+02
3.000000E+02
3.000000E+02
3.000000E+02
3.000000E+02
3.000000E+02
3.000000E+02
3.000000E+02
3.000000E+02
3.000000E+02
3.000000E+02
3.000000E+02
3.000000E+02
3.000000E+02
3.000000E+02
3.000000E+02
3.000000E+02
3.000000E+02
3.000000E+02
3.000000E+02
3.000000E+02
3.000000E+02
3.000000E+02
3.000000E+02
3.000000E+02
3.000000E+02
3.000000E+02
3.000000E+02
3.000000E+02
3.000000E+02
3.000000E+02
3.000000E+02
3.000000E+02
3.000000E+02
3.000000E+02
3.000000E+02
3.000000E+02
3.000000E+02
3.000000E+02
3.000000E+02
3.000000E+02
3.000000E+02
3.000000E+02
3.000000E+02
3.000000E+02
3.000000E+02
3.000000E+02
3.000000E+02
3.000000E+02
3.000000E+02
3.000000E+02
3.000000E+02
3.000000E+02
3.000000E+02
3.000000E+02
3.000000E+02
3.000000E+02
3.000000E+02
3.000000E+02
3.000000E+02
3.000000E+02
3.000000E+02
3.000000E+02
3.000000E+02
3.000000E+02
3.000000E+02
3.000000E+02
3.000000E+02
3.000000E+02
3.000000E+02
3.000000E+02
3.000000E+02
3.000000E+02
3.000000E+02
3.000000E+02
3.000000E+02
3.000000E+02
3.000000E+02
3.000000E+02
3.000000E+02
3.000000E+02
3.000000E+02
3.000000E+02
3.000000E+02
3.000000E+02
3.000000E+02
3.000000E+02
3.000000E+02
3.000000E+02
3.000000E+02
3.000000E+02
3.000000E+02
3.000000E+02
3.000000E+02
3.000000E+02
3.000000E+02
3.000000E+02
3.000000E+02
3.000000E+02
3.000000E+02
3.000000E+02
3.000000E+02
3.000000E+02
3.000000E+02
3.000000E+02
3.000000E+02
3.000000E+02
3.000000E+02
3.000000E+02
3.000000E+02
3.000000E+02
3.000000E+02
3.000000E+02
3.000000E+02
3.000000E+02
3.000000E+02
3.000000E+02
3.000000E+02
3.000000E+02
3.000000E+02
3.000000E+02
3.000000E+02
3.000000E+02
3.000000E+02
3.000000E+02
3.000000E+02
3.000000E+02
3.000000E+02
3.000000E+02
3.000000E+02
3.000000E+02
3.000000E+02
3.000000E+02
3.000000E+02
3.000000E+02
3.000000E+02
3.000000E+02
3.000000E+02
3.000000E+02
3.000000E+02
3.000000E+02
3.000000E+02
3.000000E+02
3.000000E+02
3.000000E+02
3.000000E+02
3.000000E+02
3.000000E+02
3.000000E+02
3.000000E+02
3.000000E+02
3.000000E+02
3.000000E+02
3.000000E+02
3.000000E+02
3.000000E+02
3.000000E+02
3.000000E+02
3.000000E+02
3.000000E+02
3.000000E+02
3.000000E+02
3.000000E+02
3.000000E+02
3.000000E+02
3.000000E+02
3.000000E+02
3.000000E+02
3.000000E+02
3.000000E+02
3.000000E+02
3.000000E+02
3.000000E+02
3.000000E+02
3.000000E+02
3.000000E+02
3.000000E+02
3.000000E+02
3.000000E+02
3.000000E+02
3.000000E+02
3.000000E+02
3.000000E+02
3.000000E+02
3.000000E+02
3.050000E+02
3.050000E+02
3.050000E+02
3.050000E+02
3.050000E+02
3.050000E+02
3.050000E+02
3.050000E+02
3.050000E+02
3.050000E+02
3.050000E+02
3.050000E+02
3.050000E+02
3.050000E+02
3.050000E+02
3.050000E+02
3.050000E+02
3.050000E+02
3.050000E+02
3.050000E+02
3.050000E+02
3.050000E+02
3.050000E+02
3.050000E+02
3.050000E+02
3.050000E+02
3.050000E+02
3.050000E+02
3.050000E+02
3.050000E+02
3.050000E+02
3.050000E+02
3.050000E+02
3.050000E+02
3.050000E+02
3.050000E+02
3.050000E+02
3.050000E+02
3.050000E+02
3.050000E+02
3.050000E+02
3.050000E+02
3.050000E+02
3.050000E+02
3.050000E+02
3.050000E+02
3.050000E+02
3.050000E+02
3.050000E+02
3.050000E+02
3.050000E+02
3.050000E+02
3.050000E+02
3.050000E+02
3.050000E+02
3.050000E+02
3.050000E+02
3.050000E+02
3.050000E+02
3.050000E+02
3.050000E+02
3.050000E+02
3.050000E+02
3.050000E+02
3.050000E+02
3.050000E+02
3.050000E+02
3.050000E+02
3.050000E+02
3.050000E+02
3.050000E+02
3.050000E+02
3.050000E+02
3.050000E+02
3.050000E+02
3.050000E+02
3.050000E+02
3.050000E+02
3.050000E+02
3.050000E+02
3.050000E+02
3.050000E+02
3.050000E+02
3.050000E+02
3.050000E+02
3.050000E+02
3.050000E+02
3.050000E+02
3.050000E+02
3.050000E+02
3.050000E+02
3.050000E+02
3.050000E+02
3.050000E+02
3.050000E+02
3.050000E+02
3.050000E+02
3.050000E+02
3.050000E+02
3.050000E+02
3.050000E+02
3.050000E+02
3.050000E+02
3.050000E+02
3.050000E+02
3.050000E+02
3.050000E+02
3.050000E+02
3.050000E+02
3.050000E+02
3.050000E+02
3.050000E+02
3.050000E+02
3.050000E+02
3.050000E+02
3.050000E+02
3.050000E+02
3.050000E+02
3.050000E+02
3.050000E+02
3.050000E+02
3.050000E+02
3.050000E+02
3.050000E+02
3.050000E+02
3.050000E+02
3.050000E+02
3.050000E+02
3.050000E+02
3.050000E+02
3.050000E+02
3.050000E+02
3.050000E+02
3.050000E+02
3.050000E+02
3.050000E+02
3.050000E+02
3.050000E+02
3.050000E+02
3.050000E+02
3.050000E+02
3.050000E+02
3.050000E+02
3.050000E+02
3.050000E+02
3.050000E+02
3.050000E+02
3.050000E+02
3.050000E+02
3.050000E+02
3.050000E+02
3.050000E+02
3.050000E+02
3.050000E+02
3.050000E+02
3.050000E+02
3.050000E+02
3.050000E+02
3.050000E+02
3.050000E+02
3.050000E+02
3.050000E+02
3.050000E+02
3.050000E+02
3.050000E+02
3.050000E+02
3.050000E+02
3.050000E+02
3.050000E+02
3.050000E+02
3.050000E+02
3.050000E+02
3.050000E+02
3.050000E+02
3.050000E+02
3.050000E+02
3.050000E+02
3.050000E+02
3.050000E+02
3.050000E+02
3.050000E+02
3.050000E+02
3.050000E+02
3.050000E+02
3.050000E+02
3.050000E+02
3.050000E+02
3.050000E+02
3.050000E+02
3.050000E+02
3.050000E+02
3.050000E+02
3.050000E+02
3.050000E+02
3.050000E+02
3.050000E+02
3.050000E+02
3.050000E+02
3.050000E+02
3.050000E+02
3.050000E+02
3.100000E+02
3.100000E+02
3.100000E+02
3.100000E+02
3.100000E+02
3.100000E+02
3.100000E+02
3.100000E+02
3.100000E+02
3.100000E+02
3.100000E+02
3.100000E+02
3.100000E+02
3.100000E+02
3.100000E+02
3.100000E+02
3.100000E+02
3.100000E+02
3.100000E+02
3.100000E+02
3.100000E+02
3.100000E+02
3.100000E+02
3.100000E+02
3.100000E+02
3.100000E+02
3.100000E+02
3.100000E+02
3.100000E+02
3.100000E+02
3.100000E+02
3.100000E+02
3.100000E+02
3.100000E+02
3.100000E+02
3.100000E+02
3.100000E+02
3.100000E+02
3.100000E+02
3.100000E+02
3.100000E+02
3.100000E+02
3.100000E+02
3.100000E+02
3.100000E+02
3.100000E+02
3.100000E+02
3.100000E+02
3.100000E+02
3.100000E+02
3.100000E+02
3.100000E+02
3.100000E+02
3.100000E+02
3.100000E+02
3.100000E+02
3.100000E+02
3.100000E+02
3.100000E+02
3.100000E+02
3.100000E+02
3.100000E+02
3.100000E+02
3.100000E+02
3.100000E+02
3.100000E+02
3.100000E+02
3.100000E+02
3.100000E+02
3.100000E+02
3.100000E+02
3.100000E+02
3.100000E+02
3.100000E+02
3.100000E+02
3.100000E+02
3.100000E+02
3.100000E+02
3.100000E+02
3.100000E+02
3.100000E+02
3.100000E+02
3.100000E+02
3.100000E+02
3.100000E+02
3.100000E+02
3.100000E+02
3.100000E+02
3.100000E+02
3.100000E+02
3.100000E+02
3.100000E+02
3.100000E+02
3.100000E+02
3.100000E+02
3.100000E+02
3.100000E+02
3.100000E+02
3.100000E+02
3.100000E+02
3.100000E+02
3.100000E+02
3.100000E+02
3.100000E+02
3.100000E+02
3.100000E+02
3.100000E+02
3.100000E+02
3.100000E+02
3.100000E+02
3.100000E+02
3.100000E+02
3.100000E+02
3.100000E+02
3.100000E+02
3.100000E+02
3.100000E+02
3.100000E+02
3.100000E+02
3.100000E+02
3.100000E+02
3.100000E+02
3.100000E+02
3.100000E+02
3.100000E+02
3.100000E+02
3.100000E+02
3.100000E+02
3.100000E+02
3.100000E+02
3.100000E+02
3.100000E+02
3.100000E+02
3.100000E+02
3.100000E+02
3.100000E+02
3.100000E+02
3.100000E+02
3.100000E+02
3.100000E+02
3.100000E+02
3.100000E+02
3.100000E+02
3.100000E+02
3.100000E+02
3.100000E+02
3.100000E+02
3.100000E+02
3.100000E+02
3.100000E+02
3.100000E+02
3.100000E+02
3.100000E+02
3.100000E+02
3.100000E+02
3.100000E+02
3.100000E+02
3.100000E+02
3.100000E+02
3.100000E+02
3.100000E+02
3.100000E+02
3.100000E+02
3.100000E+02
3.100000E+02
3.100000E+02
3.100000E+02
3.100000E+02
3.100000E+02
3.100000E+02
3.100000E+02
3.100000E+02
3.100000E+02
3.100000E+02
3.100000E+02
3.100000E+02
3.100000E+02
3.100000E+02
3.100000E+02
3.100000E+02
3.100000E+02
3.100000E+02
3.100000E+02
3.100000E+02
3.100000E+02
3.100000E+02
3.100000E+02
3.100000E+02
3.100000E+02
3.100000E+02
3.100000E+02
3.100000E+02
3.100000E+02
3.100000E+02
3.100000E+02
3.100000E+02
3.100000E+02
3.100000E+02
3.100000E+02
3.100000E+02
3.100000E+02
3.150000E+02
3.150000E+02
3.150000E+02
3.150000E+02
3.150000E+02
3.150000E+02
3.150000E+02
3.150000E+02
3.150000E+02
3.150000E+02
3.150000E+02
3.150000E+02
3.150000E+02
3.150000E+02
3.150000E+02
3.150000E+02
3.150000E+02
3.150000E+02
3.150000E+02
3.150000E+02
3.150000E+02
3.150000E+02
3.150000E+02
3.150000E+02
3.150000E+02
3.150000E+02
3.150000E+02
3.150000E+02
3.150000E+02
3.150000E+02
3.150000E+02
3.150000E+02
3.150000E+02
3.150000E+02
3.150000E+02
3.150000E+02
3.150000E+02
3.150000E+02
3.150000E+02
3.150000E+02
3.150000E+02
3.150000E+02
3.150000E+02
3.150000E+02
3.150000E+02
3.150000E+02
3.150000E+02
3.150000E+02
3.150000E+02
3.150000E+02
3.150000E+02
3.150000E+02
3.150000E+02
3.150000E+02
3.150000E+02
3.150000E+02
3.150000E+02
3.150000E+02
3.150000E+02
3.150000E+02
3.150000E+02
3.150000E+02
3.150000E+02
3.150000E+02
3.150000E+02
3.150000E+02
3.150000E+02
3.150000E+02
3.150000E+02
3.150000E+02
3.150000E+02
3.150000E+02
3.150000E+02
3.150000E+02
3.150000E+02
3.150000E+02
3.150000E+02
3.150000E+02
3.150000E+02
3.150000E+02
3.150000E+02
3.150000E+02
3.150000E+02
3.150000E+02
3.150000E+02
3.150000E+02
3.150000E+02
3.150000E+02
3.150000E+02
3.150000E+02
3.150000E+02
3.150000E+02
3.150000E+02
3.150000E+02
3.150000E+02
3.150000E+02
3.150000E+02
3.150000E+02
3.150000E+02
3.150000E+02
3.150000E+02
3.150000E+02
3.150000E+02
3.150000E+02
3.150000E+02
3.150000E+02
3.150000E+02
3.150000E+02
3.150000E+02
3.150000E+02
3.150000E+02
3.150000E+02
3.150000E+02
3.150000E+02
3.150000E+02
3.150000E+02
3.150000E+02
3.150000E+02
3.150000E+02
3.150000E+02
3.150000E+02
3.150000E+02
3.150000E+02
3.150000E+02
3.150000E+02
3.150000E+02
3.150000E+02
3.150000E+02
3.150000E+02
3.150000E+02
3.150000E+02
3.150000E+02
3.150000E+02
3.150000E+02
3.150000E+02
3.150000E+02
3.150000E+02
3.150000E+02
3.150000E+02
3.150000E+02
3.150000E+02
3.150000E+02
3.150000E+02
3.150000E+02
3.150000E+02
3.150000E+02
3.150000E+02
3.150000E+02
3.150000E+02
3.150000E+02
3.150000E+02
3.150000E+02
3.150000E+02
3.150000E+02
3.150000E+02
3.150000E+02
3.150000E+02
3.150000E+02
3.150000E+02
3.150000E+02
3.150000E+02
3.150000E+02
3.150000E+02
3.150000E+02
3.150000E+02
3.150000E+02
3.150000E+02
3.150000E+02
3.150000E+02
3.150000E+02
3.150000E+02
3.150000E+02
3.150000E+02
3.150000E+02
3.150000E+02
3.150000E+02
3.150000E+02
3.150000E+02
3.150000E+02
3.150000E+02
3.150000E+02
3.150000E+02
3.150000E+02
3.150000E+02
3.150000E+02
3.150000E+02
3.150000E+02
3.150000E+02
3.150000E+02
3.150000E+02
3.150000E+02
3.150000E+02
3.150000E+02
3.150000E+02
3.150000E+02
3.150000E+02
3.150000E+02
3.150000E+02
3.150000E+02
3.150000E+02
3.150000E+02
3.200000E+02
3.200000E+02
3.200000E+02
3.200000E+02
3.200000E+02
3.200000E+02
3.200000E+02
3.200000E+02
3.200000E+02
3.200000E+02
3.200000E+02
3.200000E+02
3.200000E+02
3.200000E+02
3.200000E+02
3.200000E+02
3.200000E+02
3.200000E+02
3.200000E+02
3.200000E+02
3.200000E+02
3.200000E+02
3.200000E+02
3.200000E+02
3.200000E+02
3.200000E+02
3.200000E+02
3.200000E+02
3.200000E+02
3.200000E+02
3.200000E+02
3.200000E+02
3.200000E+02
3.200000E+02
3.200000E+02
3.200000E+02
3.200000E+02
3.200000E+02
3.200000E+02
3.200000E+02
3.200000E+02
3.200000E+02
3.200000E+02
3.200000E+02
3.200000E+02
3.200000E+02
3.200000E+02
3.200000E+02
3.200000E+02
3.200000E+02
3.200000E+02
3.200000E+02
3.200000E+02
3.200000E+02
3.200000E+02
3.200000E+02
3.200000E+02
3.200000E+02
3.200000E+02
3.200000E+02
3.200000E+02
3.200000E+02
3.200000E+02
3.200000E+02
3.200000E+02
3.200000E+02
3.200000E+02
3.200000E+02
3.200000E+02
3.200000E+02
3.200000E+02
3.200000E+02
3.200000E+02
3.200000E+02
3.200000E+02
3.200000E+02
3.200000E+02
3.200000E+02
3.200000E+02
3.200000E+02
3.200000E+02
3.200000E+02
3.200000E+02
3.200000E+02
3.200000E+02
3.200000E+02
3.200000E+02
3.200000E+02
3.200000E+02
3.200000E+02
3.200000E+02
3.200000E+02
3.200000E+02
3.200000E+02
3.200000E+02
3.200000E+02
3.200000E+02
3.200000E+02
3.200000E+02
3.200000E+02
3.200000E+02
3.200000E+02
3.200000E+02
3.200000E+02
3.200000E+02
3.200000E+02
3.200000E+02
3.200000E+02
3.200000E+02
3.200000E+02
3.200000E+02
3.200000E+02
3.200000E+02
3.200000E+02
3.200000E+02
3.200000E+02
3.200000E+02
3.200000E+02
3.200000E+02
3.200000E+02
3.200000E+02
3.200000E+02
3.200000E+02
3.200000E+02
3.200000E+02
3.200000E+02
3.200000E+02
3.200000E+02
3.200000E+02
3.200000E+02
3.200000E+02
3.200000E+02
3.200000E+02
3.200000E+02
3.200000E+02
3.200000E+02
3.200000E+02
3.200000E+02
3.200000E+02
3.200000E+02
3.200000E+02
3.200000E+02
3.200000E+02
3.200000E+02
3.200000E+02
3.200000E+02
3.200000E+02
3.200000E+02
3.200000E+02
3.200000E+02
3.200000E+02
3.200000E+02
3.200000E+02
3.200000E+02
3.200000E+02
3.200000E+02
3.200000E+02
3.200000E+02
3.200000E+02
3.200000E+02
3.200000E+02
3.200000E+02
3.200000E+02
3.200000E+02
3.200000E+02
3.200000E+02
3.200000E+02
3.200000E+02
3.200000E+02
3.200000E+02
3.200000E+02
3.200000E+02
3.200000E+02
3.200000E+02
3.200000E+02
3.200000E+02
3.200000E+02
3.200000E+02
3.200000E+02
3.200000E+02
3.200000E+02
3.200000E+02
3.200000E+02
3.200000E+02
3.200000E+02
3.200000E+02
3.200000E+02
3.200000E+02
3.200000E+02
3.200000E+02
3.200000E+02
3.200000E+02
3.200000E+02
3.200000E+02
3.200000E+02
3.200000E+02
3.200000E+02
3.200000E+02
3.200000E+02
3.200000E+02
3.200000E+02
3.250000E+02
3.250000E+02
3.250000E+02
3.250000E+02
3.250000E+02
3.250000E+02
3.250000E+02
3.250000E+02
3.250000E+02
3.250000E+02
3.250000E+02
3.250000E+02
3.250000E+02
3.250000E+02
3.250000E+02
3.250000E+02
3.250000E+02
3.250000E+02
3.250000E+02
3.250000E+02
3.250000E+02
3.250000E+02
3.250000E+02
3.250000E+02
3.250000E+02
3.250000E+02
3.250000E+02
3.250000E+02
3.250000E+02
3.250000E+02
3.250000E+02
3.250000E+02
3.250000E+02
3.250000E+02
3.250000E+02
3.250000E+02
3.250000E+02
3.250000E+02
3.250000E+02
3.250000E+02
3.250000E+02
3.250000E+02
3.250000E+02
3.250000E+02
3.250000E+02
3.250000E+02
3.250000E+02
3.250000E+02
3.250000E+02
3.250000E+02
3.250000E+02
3.250000E+02
3.250000E+02
3.250000E+02
3.250000E+02
3.250000E+02
3.250000E+02
3.250000E+02
3.250000E+02
3.250000E+02
3.250000E+02
3.250000E+02
3.250000E+02
3.250000E+02
3.250000E+02
3.250000E+02
3.250000E+02
3.250000E+02
3.250000E+02
3.250000E+02
3.250000E+02
3.250000E+02
3.250000E+02
3.250000E+02
3.250000E+02
3.250000E+02
3.250000E+02
3.250000E+02
3.250000E+02
3.250000E+02
3.250000E+02
3.250000E+02
3.250000E+02
3.250000E+02
3.250000E+02
3.250000E+02
3.250000E+02
3.250000E+02
3.250000E+02
3.250000E+02
3.250000E+02
3.250000E+02
3.250000E+02
3.250000E+02
3.250000E+02
3.250000E+02
3.250000E+02
3.250000E+02
3.250000E+02
3.250000E+02
3.250000E+02
3.250000E+02
3.250000E+02
3.250000E+02
3.250000E+02
3.250000E+02
3.250000E+02
3.250000E+02
3.250000E+02
3.250000E+02
3.250000E+02
3.250000E+02
3.250000E+02
3.250000E+02
3.250000E+02
3.250000E+02
3.250000E+02
3.250000E+02
3.250000E+02
3.250000E+02
3.250000E+02
3.250000E+02
3.250000E+02
3.250000E+02
3.250000E+02
3.250000E+02
3.250000E+02
3.250000E+02
3.250000E+02
3.250000E+02
3.250000E+02
3.250000E+02
3.250000E+02
3.250000E+02
3.250000E+02
3.250000E+02
3.250000E+02
3.250000E+02
3.250000E+02
3.250000E+02
3.250000E+02
3.250000E+02
3.250000E+02
3.250000E+02
3.250000E+02
3.250000E+02
3.250000E+02
3.250000E+02
3.250000E+02
3.250000E+02
3.250000E+02
3.250000E+02
3.250000E+02
3.250000E+02
3.250000E+02
3.250000E+02
3.250000E+02
3.250000E+02
3.250000E+02
3.250000E+02
3.250000E+02
3.250000E+02
3.250000E+02
3.250000E+02
3.250000E+02
3.250000E+02
3.250000E+02
3.250000E+02
3.250000E+02
3.250000E+02
3.250000E+02
3.250000E+02
3.250000E+02
3.250000E+02
3.250000E+02
3.250000E+02
3.250000E+02
3.250000E+02
3.250000E+02
3.250000E+02
3.250000E+02
3.250000E+02
3.250000E+02
3.250000E+02
3.250000E+02
3.250000E+02
3.250000E+02
3.250000E+02
3.250000E+02
3.250000E+02
3.250000E+02
3.250000E+02
3.250000E+02
3.250000E+02
3.250000E+02
3.250000E+02
3.250000E+02
3.250000E+02
3.250000E+02
3.250000E+02
3.250000E+02
3.300000E+02
3.300000E+02
3.300000E+02
3.300000E+02
3.300000E+02
3.300000E+02
3.300000E+02
3.300000E+02
3.300000E+02
3.300000E+02
3.300000E+02
3.300000E+02
3.300000E+02
3.300000E+02
3.300000E+02
3.300000E+02
3.300000E+02
3.300000E+02
3.300000E+02
3.300000E+02
3.300000E+02
3.300000E+02
3.300000E+02
3.300000E+02
3.300000E+02
3.300000E+02
3.300000E+02
3.300000E+02
3.300000E+02
3.300000E+02
3.300000E+02
3.300000E+02
3.300000E+02
3.300000E+02
3.300000E+02
3.300000E+02
3.300000E+02
3.300000E+02
3.300000E+02
3.300000E+02
3.300000E+02
3.300000E+02
3.300000E+02
3.300000E+02
3.300000E+02
3.300000E+02
3.300000E+02
3.300000E+02
3.300000E+02
3.300000E+02
3.300000E+02
3.300000E+02
3.300000E+02
3.300000E+02
3.300000E+02
3.300000E+02
3.300000E+02
3.300000E+02
3.300000E+02
3.300000E+02
3.300000E+02
3.300000E+02
3.300000E+02
3.300000E+02
3.300000E+02
3.300000E+02
3.300000E+02
3.300000E+02
3.300000E+02
3.300000E+02
3.300000E+02
3.300000E+02
3.300000E+02
3.300000E+02
3.300000E+02
3.300000E+02
3.300000E+02
3.300000E+02
3.300000E+02
3.300000E+02
3.300000E+02
3.300000E+02
3.300000E+02
3.300000E+02
3.300000E+02
3.300000E+02
3.300000E+02
3.300000E+02
3.300000E+02
3.300000E+02
3.300000E+02
3.300000E+02
3.300000E+02
3.300000E+02
3.300000E+02
3.300000E+02
3.300000E+02
3.300000E+02
3.300000E+02
3.300000E+02
3.300000E+02
3.300000E+02
3.300000E+02
3.300000E+02
3.300000E+02
3.300000E+02
3.300000E+02
3.300000E+02
3.300000E+02
3.300000E+02
3.300000E+02
3.300000E+02
3.300000E+02
3.300000E+02
3.300000E+02
3.300000E+02
3.300000E+02
3.300000E+02
3.300000E+02
3.300000E+02
3.300000E+02
3.300000E+02
3.300000E+02
3.300000E+02
3.300000E+02
3.300000E+02
3.300000E+02
3.300000E+02
3.300000E+02
3.300000E+02
3.300000E+02
3.300000E+02
3.300000E+02
3.300000E+02
3.300000E+02
3.300000E+02
3.300000E+02
3.300000E+02
3.300000E+02
3.300000E+02
3.300000E+02
3.300000E+02
3.300000E+02
3.300000E+02
3.300000E+02
3.300000E+02
3.300000E+02
3.300000E+02
3.300000E+02
3.300000E+02
3.300000E+02
3.300000E+02
3.300000E+02
3.300000E+02
3.300000E+02
3.300000E+02
3.300000E+02
3.300000E+02
3.300000E+02
3.300000E+02
3.300000E+02
3.300000E+02
3.300000E+02
3.300000E+02
3.300000E+02
3.300000E+02
3.300000E+02
3.300000E+02
3.300000E+02
3.300000E+02
3.300000E+02
3.300000E+02
3.300000E+02
3.300000E+02
3.300000E+02
3.300000E+02
3.300000E+02
3.300000E+02
3.300000E+02
3.300000E+02
3.300000E+02
3.300000E+02
3.300000E+02
3.300000E+02
3.300000E+02
3.300000E+02
3.300000E+02
3.300000E+02
3.300000E+02
3.300000E+02
3.300000E+02
3.300000E+02
3.300000E+02
3.300000E+02
3.300000E+02
3.300000E+02
3.300000E+02
3.300000E+02
3.300000E+02
3.300000E+02
3.300000E+02
3.350000E+02
3.350000E+02
3.350000E+02
3.350000E+02
3.350000E+02
3.350000E+02
3.350000E+02
3.350000E+02
3.350000E+02
3.350000E+02
3.350000E+02
3.350000E+02
3.350000E+02
3.350000E+02
3.350000E+02
3.350000E+02
3.350000E+02
3.350000E+02
3.350000E+02
3.350000E+02
3.350000E+02
3.350000E+02
3.350000E+02
3.350000E+02
3.350000E+02
3.350000E+02
3.350000E+02
3.350000E+02
3.350000E+02
3.350000E+02
3.350000E+02
3.350000E+02
3.350000E+02
3.350000E+02
3.350000E+02
3.350000E+02
3.350000E+02
3.350000E+02
3.350000E+02
3.350000E+02
3.350000E+02
3.350000E+02
3.350000E+02
3.350000E+02
3.350000E+02
3.350000E+02
3.350000E+02
3.350000E+02
3.350000E+02
3.350000E+02
3.350000E+02
3.350000E+02
3.350000E+02
3.350000E+02
3.350000E+02
3.350000E+02
3.350000E+02
3.350000E+02
3.350000E+02
3.350000E+02
3.350000E+02
3.350000E+02
3.350000E+02
3.350000E+02
3.350000E+02
3.350000E+02
3.350000E+02
3.350000E+02
3.350000E+02
3.350000E+02
3.350000E+02
3.350000E+02
3.350000E+02
3.350000E+02
3.350000E+02
3.350000E+02
3.350000E+02
3.350000E+02
3.350000E+02
3.350000E+02
3.350000E+02
3.350000E+02
3.350000E+02
3.350000E+02
3.350000E+02
3.350000E+02
3.350000E+02
3.350000E+02
3.350000E+02
3.350000E+02
3.350000E+02
3.350000E+02
3.350000E+02
3.350000E+02
3.350000E+02
3.350000E+02
3.350000E+02
3.350000E+02
3.350000E+02
3.350000E+02
3.350000E+02
3.350000E+02
3.350000E+02
3.350000E+02
3.350000E+02
3.350000E+02
3.350000E+02
3.350000E+02
3.350000E+02
3.350000E+02
3.350000E+02
3.350000E+02
3.350000E+02
3.350000E+02
3.350000E+02
3.350000E+02
3.350000E+02
3.350000E+02
3.350000E+02
3.350000E+02
3.350000E+02
3.350000E+02
3.350000E+02
3.350000E+02
3.350000E+02
3.350000E+02
3.350000E+02
3.350000E+02
3.350000E+02
3.350000E+02
3.350000E+02
3.350000E+02
3.350000E+02
3.350000E+02
3.350000E+02
3.350000E+02
3.350000E+02
3.350000E+02
3.350000E+02
3.350000E+02
3.350000E+02
3.350000E+02
3.350000E+02
3.350000E+02
3.350000E+02
3.350000E+02
3.350000E+02
3.350000E+02
3.350000E+02
3.350000E+02
3.350000E+02
3.350000E+02
3.350000E+02
3.350000E+02
3.350000E+02
3.350000E+02
3.350000E+02
3.350000E+02
3.350000E+02
3.350000E+02
3.350000E+02
3.350000E+02
3.350000E+02
3.350000E+02
3.350000E+02
3.350000E+02
3.350000E+02
3.350000E+02
3.350000E+02
3.350000E+02
3.350000E+02
3.350000E+02
3.350000E+02
3.350000E+02
3.350000E+02
3.350000E+02
3.350000E+02
3.350000E+02
3.350000E+02
3.350000E+02
3.350000E+02
3.350000E+02
3.350000E+02
3.350000E+02
3.350000E+02
3.350000E+02
3.350000E+02
3.350000E+02
3.350000E+02
3.350000E+02
3.350000E+02
3.350000E+02
3.350000E+02
3.350000E+02
3.350000E+02
3.350000E+02
3.350000E+02
3.350000E+02
3.350000E+02
3.350000E+02
3.350000E+02
3.400000E+02
3.400000E+02
3.400000E+02
3.400000E+02
3.400000E+02
3.400000E+02
3.400000E+02
3.400000E+02
3.400000E+02
3.400000E+02
3.400000E+02
3.400000E+02
3.400000E+02
3.400000E+02
3.400000E+02
3.400000E+02
3.400000E+02
3.400000E+02
3.400000E+02
3.400000E+02
3.400000E+02
3.400000E+02
3.400000E+02
3.400000E+02
3.400000E+02
3.400000E+02
3.400000E+02
3.400000E+02
3.400000E+02
3.400000E+02
3.400000E+02
3.400000E+02
3.400000E+02
3.400000E+02
3.400000E+02
3.400000E+02
3.400000E+02
3.400000E+02
3.400000E+02
3.400000E+02
3.400000E+02
3.400000E+02
3.400000E+02
3.400000E+02
3.400000E+02
3.400000E+02
3.400000E+02
3.400000E+02
3.400000E+02
3.400000E+02
3.400000E+02
3.400000E+02
3.400000E+02
3.400000E+02
3.400000E+02
3.400000E+02
3.400000E+02
3.400000E+02
3.400000E+02
3.400000E+02
3.400000E+02
3.400000E+02
3.400000E+02
3.400000E+02
3.400000E+02
3.400000E+02
3.400000E+02
3.400000E+02
3.400000E+02
3.400000E+02
3.400000E+02
3.400000E+02
3.400000E+02
3.400000E+02
3.400000E+02
3.400000E+02
3.400000E+02
3.400000E+02
3.400000E+02
3.400000E+02
3.400000E+02
3.400000E+02
3.400000E+02
3.400000E+02
3.400000E+02
3.400000E+02
3.400000E+02
3.400000E+02
3.400000E+02
3.400000E+02
3.400000E+02
3.400000E+02
3.400000E+02
3.400000E+02
3.400000E+02
3.400000E+02
3.400000E+02
3.400000E+02
3.400000E+02
3.400000E+02
3.400000E+02
3.400000E+02
3.400000E+02
3.400000E+02
3.400000E+02
3.400000E+02
3.400000E+02
3.400000E+02
3.400000E+02
3.400000E+02
3.400000E+02
3.400000E+02
3.400000E+02
3.400000E+02
3.400000E+02
3.400000E+02
3.400000E+02
3.400000E+02
3.400000E+02
3.400000E+02
3.400000E+02
3.400000E+02
3.400000E+02
3.400000E+02
3.400000E+02
3.400000E+02
3.400000E+02
3.400000E+02
3.400000E+02
3.400000E+02
3.400000E+02
3.400000E+02
3.400000E+02
3.400000E+02
3.400000E+02
3.400000E+02
3.400000E+02
3.400000E+02
3.400000E+02
3.400000E+02
3.400000E+02
3.400000E+02
3.400000E+02
3.400000E+02
3.400000E+02
3.400000E+02
3.400000E+02
3.400000E+02
3.400000E+02
3.400000E+02
3.400000E+02
3.400000E+02
3.400000E+02
3.400000E+02
3.400000E+02
3.400000E+02
3.400000E+02
3.400000E+02
3.400000E+02
3.400000E+02
3.400000E+02
3.400000E+02
3.400000E+02
3.400000E+02
3.400000E+02
3.400000E+02
3.400000E+02
3.400000E+02
3.400000E+02
3.400000E+02
3.400000E+02
3.400000E+02
3.400000E+02
3.400000E+02
3.400000E+02
3.400000E+02
3.400000E+02
3.400000E+02
3.400000E+02
3.400000E+02
3.400000E+02
3.400000E+02
3.400000E+02
3.400000E+02
3.400000E+02
3.400000E+02
3.400000E+02
3.400000E+02
3.400000E+02
3.400000E+02
3.400000E+02
3.400000E+02
3.400000E+02
3.400000E+02
3.400000E+02
3.400000E+02
3.400000E+02
3.400000E+02
3.400000E+02
3.400000E+02
3.400000E+02
3.450000E+02
3.450000E+02
3.450000E+02
3.450000E+02
3.450000E+02
3.450000E+02
3.450000E+02
3.450000E+02
3.450000E+02
3.450000E+02
3.450000E+02
3.450000E+02
3.450000E+02
3.450000E+02
3.450000E+02
3.450000E+02
3.450000E+02
3.450000E+02
3.450000E+02
3.450000E+02
3.450000E+02
3.450000E+02
3.450000E+02
3.450000E+02
3.450000E+02
3.450000E+02
3.450000E+02
3.450000E+02
3.450000E+02
3.450000E+02
3.450000E+02
3.450000E+02
3.450000E+02
3.450000E+02
3.450000E+02
3.450000E+02
3.450000E+02
3.450000E+02
3.450000E+02
3.450000E+02
3.450000E+02
3.450000E+02
3.450000E+02
3.450000E+02
3.450000E+02
3.450000E+02
3.450000E+02
3.450000E+02
3.450000E+02
3.450000E+02
3.450000E+02
3.450000E+02
3.450000E+02
3.450000E+02
3.450000E+02
3.450000E+02
3.450000E+02
3.450000E+02
3.450000E+02
3.450000E+02
3.450000E+02
3.450000E+02
3.450000E+02
3.450000E+02
3.450000E+02
3.450000E+02
3.450000E+02
3.450000E+02
3.450000E+02
3.450000E+02
3.450000E+02
3.450000E+02
3.450000E+02
3.450000E+02
3.450000E+02
3.450000E+02
3.450000E+02
3.450000E+02
3.450000E+02
3.450000E+02
3.450000E+02
3.450000E+02
3.450000E+02
3.450000E+02
3.450000E+02
3.450000E+02
3.450000E+02
3.450000E+02
3.450000E+02
3.450000E+02
3.450000E+02
3.450000E+02
3.450000E+02
3.450000E+02
3.450000E+02
3.450000E+02
3.450000E+02
3.450000E+02
3.450000E+02
3.450000E+02
3.450000E+02
3.450000E+02
3.450000E+02
3.450000E+02
3.450000E+02
3.450000E+02
3.450000E+02
3.450000E+02
3.450000E+02
3.450000E+02
3.450000E+02
3.450000E+02
3.450000E+02
3.450000E+02
3.450000E+02
3.450000E+02
3.450000E+02
3.450000E+02
3.450000E+02
3.450000E+02
3.450000E+02
3.450000E+02
3.450000E+02
3.450000E+02
3.450000E+02
3.450000E+02
3.450000E+02
3.450000E+02
3.450000E+02
3.450000E+02
3.450000E+02
3.450000E+02
3.450000E+02
3.450000E+02
3.450000E+02
3.450000E+02
3.450000E+02
3.450000E+02
3.450000E+02
3.450000E+02
3.450000E+02
3.450000E+02
3.450000E+02
3.450000E+02
3.450000E+02
3.450000E+02
3.450000E+02
3.450000E+02
3.450000E+02
3.450000E+02
3.450000E+02
3.450000E+02
3.450000E+02
3.450000E+02
3.450000E+02
3.450000E+02
3.450000E+02
3.450000E+02
3.450000E+02
3.450000E+02
3.450000E+02
3.450000E+02
3.450000E+02
3.450000E+02
3.450000E+02
3.450000E+02
3.450000E+02
3.450000E+02
3.450000E+02
3.450000E+02
3.450000E+02
3.450000E+02
3.450000E+02
3.450000E+02
3.450000E+02
3.450000E+02
3.450000E+02
3.450000E+02
3.450000E+02
3.450000E+02
3.450000E+02
3.450000E+02
3.450000E+02
3.450000E+02
3.450000E+02
3.450000E+02
3.450000E+02
3.450000E+02
3.450000E+02
3.450000E+02
3.450000E+02
3.450000E+02
3.450000E+02
3.450000E+02
3.450000E+02
3.450000E+02
3.450000E+02
3.450000E+02
3.450000E+02
3.450000E+02
3.450000E+02
3.500000E+02
3.500000E+02
3.500000E+02
3.500000E+02
3.500000E+02
3.500000E+02
3.500000E+02
3.500000E+02
3.500000E+02
3.500000E+02
3.500000E+02
3.500000E+02
3.500000E+02
3.500000E+02
3.500000E+02
3.500000E+02
3.500000E+02
3.500000E+02
3.500000E+02
3.500000E+02
3.500000E+02
3.500000E+02
3.500000E+02
3.500000E+02
3.500000E+02
3.500000E+02
3.500000E+02
3.500000E+02
3.500000E+02
3.500000E+02
3.500000E+02
3.500000E+02
3.500000E+02
3.500000E+02
3.500000E+02
3.500000E+02
3.500000E+02
3.500000E+02
3.500000E+02
3.500000E+02
3.500000E+02
3.500000E+02
3.500000E+02
3.500000E+02
3.500000E+02
3.500000E+02
3.500000E+02
3.500000E+02
3.500000E+02
3.500000E+02
3.500000E+02
3.500000E+02
3.500000E+02
3.500000E+02
3.500000E+02
3.500000E+02
3.500000E+02
3.500000E+02
3.500000E+02
3.500000E+02
3.500000E+02
3.500000E+02
3.500000E+02
3.500000E+02
3.500000E+02
3.500000E+02
3.500000E+02
3.500000E+02
3.500000E+02
3.500000E+02
3.500000E+02
3.500000E+02
3.500000E+02
3.500000E+02
3.500000E+02
3.500000E+02
3.500000E+02
3.500000E+02
3.500000E+02
3.500000E+02
3.500000E+02
3.500000E+02
3.500000E+02
3.500000E+02
3.500000E+02
3.500000E+02
3.500000E+02
3.500000E+02
3.500000E+02
3.500000E+02
3.500000E+02
3.500000E+02
3.500000E+02
3.500000E+02
3.500000E+02
3.500000E+02
3.500000E+02
3.500000E+02
3.500000E+02
3.500000E+02
3.500000E+02
3.500000E+02
3.500000E+02
3.500000E+02
3.500000E+02
3.500000E+02
3.500000E+02
3.500000E+02
3.500000E+02
3.500000E+02
3.500000E+02
3.500000E+02
3.500000E+02
3.500000E+02
3.500000E+02
3.500000E+02
3.500000E+02
3.500000E+02
3.500000E+02
3.500000E+02
3.500000E+02
3.500000E+02
3.500000E+02
3.500000E+02
3.500000E+02
3.500000E+02
3.500000E+02
3.500000E+02
3.500000E+02
3.500000E+02
3.500000E+02
3.500000E+02
3.500000E+02
3.500000E+02
3.500000E+02
3.500000E+02
3.500000E+02
3.500000E+02
3.500000E+02
3.500000E+02
3.500000E+02
3.500000E+02
3.500000E+02
3.500000E+02
3.500000E+02
3.500000E+02
3.500000E+02
3.500000E+02
3.500000E+02
3.500000E+02
3.500000E+02
3.500000E+02
3.500000E+02
3.500000E+02
3.500000E+02
3.500000E+02
3.500000E+02
3.500000E+02
3.500000E+02
3.500000E+02
3.500000E+02
3.500000E+02
3.500000E+02
3.500000E+02
3.500000E+02
3.500000E+02
3.500000E+02
3.500000E+02
3.500000E+02
3.500000E+02
3.500000E+02
3.500000E+02
3.500000E+02
3.500000E+02
3.500000E+02
3.500000E+02
3.500000E+02
3.500000E+02
3.500000E+02
3.500000E+02
3.500000E+02
3.500000E+02
3.500000E+02
3.500000E+02
3.500000E+02
3.500000E+02
3.500000E+02
3.500000E+02
3.500000E+02
3.500000E+02
3.500000E+02
3.500000E+02
3.500000E+02
3.500000E+02
3.500000E+02
3.500000E+02
3.500000E+02
3.500000E+02
3.500000E+02
3.500000E+02
3.500000E+02
3.550000E+02
3.550000E+02
3.550000E+02
3.550000E+02
3.550000E+02
3.550000E+02
3.550000E+02
3.550000E+02
3.550000E+02
3.550000E+02
3.550000E+02
3.550000E+02
3.550000E+02
3.550000E+02
3.550000E+02
3.550000E+02
3.550000E+02
3.550000E+02
3.550000E+02
3.550000E+02
3.550000E+02
3.550000E+02
3.550000E+02
3.550000E+02
3.550000E+02
3.550000E+02
3.550000E+02
3.550000E+02
3.550000E+02
3.550000E+02
3.550000E+02
3.550000E+02
3.550000E+02
3.550000E+02
3.550000E+02
3.550000E+02
3.550000E+02
3.550000E+02
3.550000E+02
3.550000E+02
3.550000E+02
3.550000E+02
3.550000E+02
3.550000E+02
3.550000E+02
3.550000E+02
3.550000E+02
3.550000E+02
3.550000E+02
3.550000E+02
3.550000E+02
3.550000E+02
3.550000E+02
3.550000E+02
3.550000E+02
3.550000E+02
3.550000E+02
3.550000E+02
3.550000E+02
3.550000E+02
3.550000E+02
3.550000E+02
3.550000E+02
3.550000E+02
3.550000E+02
3.550000E+02
3.550000E+02
3.550000E+02
3.550000E+02
3.550000E+02
3.550000E+02
3.550000E+02
3.550000E+02
3.550000E+02
3.550000E+02
3.550000E+02
3.550000E+02
3.550000E+02
3.550000E+02
3.550000E+02
3.550000E+02
3.550000E+02
3.550000E+02
3.550000E+02
3.550000E+02
3.550000E+02
3.550000E+02
3.550000E+02
3.550000E+02
3.550000E+02
3.550000E+02
3.550000E+02
3.550000E+02
3.550000E+02
3.550000E+02
3.550000E+02
3.550000E+02
3.550000E+02
3.550000E+02
3.550000E+02
3.550000E+02
3.550000E+02
3.550000E+02
3.550000E+02
3.550000E+02
3.550000E+02
3.550000E+02
3.550000E+02
3.550000E+02
3.550000E+02
3.550000E+02
3.550000E+02
3.550000E+02
3.550000E+02
3.550000E+02
3.550000E+02
3.550000E+02
3.550000E+02
3.550000E+02
3.550000E+02
3.550000E+02
3.550000E+02
3.550000E+02
3.550000E+02
3.550000E+02
3.550000E+02
3.550000E+02
3.550000E+02
3.550000E+02
3.550000E+02
3.550000E+02
3.550000E+02
3.550000E+02
3.550000E+02
3.550000E+02
3.550000E+02
3.550000E+02
3.550000E+02
3.550000E+02
3.550000E+02
3.550000E+02
3.550000E+02
3.550000E+02
3.550000E+02
3.550000E+02
3.550000E+02
3.550000E+02
3.550000E+02
3.550000E+02
3.550000E+02
3.550000E+02
3.550000E+02
3.550000E+02
3.550000E+02
3.550000E+02
3.550000E+02
3.550000E+02
3.550000E+02
3.550000E+02
3.550000E+02
3.550000E+02
3.550000E+02
3.550000E+02
3.550000E+02
3.550000E+02
3.550000E+02
3.550000E+02
3.550000E+02
3.550000E+02
3.550000E+02
3.550000E+02
3.550000E+02
3.550000E+02
3.550000E+02
3.550000E+02
3.550000E+02
3.550000E+02
3.550000E+02
3.550000E+02
3.550000E+02
3.550000E+02
3.550000E+02
3.550000E+02
3.550000E+02
3.550000E+02
3.550000E+02
3.550000E+02
3.550000E+02
3.550000E+02
3.550000E+02
3.550000E+02
3.550000E+02
3.550000E+02
3.550000E+02
3.550000E+02
3.550000E+02
3.550000E+02
3.550000E+02
3.550000E+02
3.550000E+02
3.550000E+02
Z
0.000000E+00
1.000000E+00
2.000000E+00
3.000000E+00
4.000000E+00
5.000000E+00
6.000000E+00
7.000000E+00
8.000000E+00
9.000000E+00
1.000000E+01
1.100000E+01
1.200000E+01
1.300000E+01
1.400000E+01
1.500000E+01
1.600000E+01
1.700000E+01
1.800000E+01
1.900000E+01
2.000000E+01
2.100000E+01
2.200000E+01
2.300000E+01
2.400000E+01
2.500000E+01
2.600000E+01
2.700000E+01
2.800000E+01
2.900000E+01
3.000000E+01
3.100000E+01
3.200000E+01
3.300000E+01
3.400000E+01
3.500000E+01
3.600000E+01
3.700000E+01
3.800000E+01
3.900000E+01
4.000000E+01
4.100000E+01
4.200000E+01
4.300000E+01
4.400000E+01
4.500000E+01
4.600000E+01
4.700000E+01
4.800000E+01
4.900000E+01
5.000000E+01
5.100000E+01
5.200000E+01
5.300000E+01
5.400000E+01
5.500000E+01
5.600000E+01
5.700000E+01
5.800000E+01
5.900000E+01
6.000000E+01
6.100000E+01
6.200000E+01
6.300000E+01
6.400000E+01
6.500000E+01
6.600000E+01
6.700000E+01
6.800000E+01
6.900000E+01
7.000000E+01
7.100000E+01
7.200000E+01
7.300000E+01
7.400000E+01
7.500000E+01
7.600000E+01
7.700000E+01
7.800000E+01
7.900000E+01
8.000000E+01
8.100000E+01
8.200000E+01
8.300000E+01
8.400000E+01
8.500000E+01
8.600000E+01
8.700000E+01
8.800000E+01
8.900000E+01
9.000000E+01
9.100000E+01
9.200000E+01
9.300000E+01
9.400000E+01
9.500000E+01
9.600000E+01
9.700000E+01
9.800000E+01
9.900000E+01
1.000000E+02
1.010000E+02
1.020000E+02
1.030000E+02
1.040000E+02
1.050000E+02
1.060000E+02
1.070000E+02
1.080000E+02
1.090000E+02
1.100000E+02
1.110000E+02
1.120000E+02
1.130000E+02
1.140000E+02
1.150000E+02
1.160000E+02
1.170000E+02
1.180000E+02
1.190000E+02
1.200000E+02
1.210000E+02
1.220000E+02
1.230000E+02
1.240000E+02
1.250000E+02
1.260000E+02
1.270000E+02
1.280000E+02
1.290000E+02
1.300000E+02
1.310000E+02
1.320000E+02
1.330000E+02
1.340000E+02
1.350000E+02
1.360000E+02
1.370000E+02
1.380000E+02
1.390000E+02
1.400000E+02
1.410000E+02
1.420000E+02
1.430000E+02
1.440000E+02
1.450000E+02
1.460000E+02
1.470000E+02
1.480000E+02
1.490000E+02
1.500000E+02
1.510000E+02
1.520000E+02
1.530000E+02
1.540000E+02
1.550000E+02
1.560000E+02
1.570000E+02
1.580000E+02
1.590000E+02
1.600000E+02
1.610000E+02
1.620000E+02
1.630000E+02
1.640000E+02
1.650000E+02
1.660000E+02
1.670000E+02
1.680000E+02
1.690000E+02
1.700000E+02
1.710000E+02
1.720000E+02
1.730000E+02
1.740000E+02
1.750000E+02
1.760000E+02
1.770000E+02
1.780000E+02
1.790000E+02
1.800000E+02
1.810000E+02
1.820000E+02
1.830000E+02
1.840000E+02
1.850000E+02
1.860000E+02
1.870000E+02
1.880000E+02
1.890000E+02
1.900000E+02
1.910000E+02
1.920000E+02
1.930000E+02
1.940000E+02
1.950000E+02
1.960000E+02
1.970000E+02
1.980000E+02
1.990000E+02
2.000000E+02
0.000000E+00
1.000000E+00
2.000000E+00
3.000000E+00
4.000000E+00
5.000000E+00
6.000000E+00
7.000000E+00
8.000000E+00
9.000000E+00
1.000000E+01
1.100000E+01
1.200000E+01
1.300000E+01
1.400000E+01
1.500000E+01
1.600000E+01
1.700000E+01
1.800000E+01
1.900000E+01
2.000000E+01
2.100000E+01
2.200000E+01
2.300000E+01
2.400000E+01
2.500000E+01
2.600000E+01
2.700000E+01
2.800000E+01
2.900000E+01
3.000000E+01
3.100000E+01
3.200000E+01
3.300000E+01
3.400000E+01
3.500000E+01
3.600000E+01
3.700000E+01
3.800000E+01
3.900000E+01
4.000000E+01
4.100000E+01
4.200000E+01
4.300000E+01
4.400000E+01
4.500000E+01
4.600000E+01
4.700000E+01
4.800000E+01
4.900000E+01
5.000000E+01
5.100000E+01
5.200000E+01
5.300000E+01
5.400000E+01
5.500000E+01
5.600000E+01
5.700000E+01
5.800000E+01
5.900000E+01
6.000000E+01
6.100000E+01
6.200000E+01
6.300000E+01
6.400000E+01
6.500000E+01
6.600000E+01
6.700000E+01
6.800000E+01
6.900000E+01
7.000000E+01
7.100000E+01
7.200000E+01
7.300000E+01
7.400000E+01
7.500000E+01
7.600000E+01
7.700000E+01
7.800000E+01
7.900000E+01
8.000000E+01
8.100000E+01
8.200000E+01
8.300000E+01
8.400000E+01
8.500000E+01
8.600000E+01
8.700000E+01
8.800000E+01
8.900000E+01
9.000000E+01
9.100000E+01
9.200000E+01
9.300000E+01
9.400000E+01
9.500000E+01
9.600000E+01
9.700000E+01
9.800000E+01
9.900000E+01
1.000000E+02
1.010000E+02
1.020000E+02
1.030000E+02
1.040000E+02
1.050000E+02
1.060000E+02
1.070000E+02
1.080000E+02
1.090000E+02
1.100000E+02
1.110000E+02
1.120000E+02
1.130000E+02
1.140000E+02
1.150000E+02
1.160000E+02
1.170000E+02
1.180000E+02
1.190000E+02
1.200000E+02
1.210000E+02
1.220000E+02
1.230000E+02
1.240000E+02
1.250000E+02
1.260000E+02
1.270000E+02
1.280000E+02
1.290000E+02
1.300000E+02
1.310000E+02
1.320000E+02
1.330000E+02
1.340000E+02
1.350000E+02
1.360000E+02
1.370000E+02
1.380000E+02
1.390000E+02
1.400000E+02
1.410000E+02
1.420000E+02
1.430000E+02
1.440000E+02
1.450000E+02
1.460000E+02
1.470000E+02
1.480000E+02
1.490000E+02
1.500000E+02
1.510000E+02
1.520000E+02
1.530000E+02
1.540000E+02
1.550000E+02
1.560000E+02
1.570000E+02
1.580000E+02
1.590000E+02
1.600000E+02
1.610000E+02
1.620000E+02
1.630000E+02
1.640000E+02
1.650000E+02
1.660000E+02
1.670000E+02
1.680000E+02
1.690000E+02
1.700000E+02
1.710000E+02
1.720000E+02
1.730000E+02
1.740000E+02
1.750000E+02
1.760000E+02
1.770000E+02
1.780000E+02
1.790000E+02
1.800000E+02
1.810000E+02
1.820000E+02
1.830000E+02
1.840000E+02
1.850000E+02
1.860000E+02
1.870000E+02
1.880000E+02
1.890000E+02
1.900000E+02
1.910000E+02
1.920000E+02
1.930000E+02
1.940000E+02
1.950000E+02
1.960000E+02
1.970000E+02
1.980000E+02
1.990000E+02
2.000000E+02
0.000000E+00
1.000000E+00
2.000000E+00
3.000000E+00
4.000000E+00
5.000000E+00
6.000000E+00
7.000000E+00
8.000000E+00
9.000000E+00
1.000000E+01
1.100000E+01
1.200000E+01
1.300000E+01
1.400000E+01
1.500000E+01
1.600000E+01
1.700000E+01
1.800000E+01
1.900000E+01
2.000000E+01
2.100000E+01
2.200000E+01
2.300000E+01
2.400000E+01
2.500000E+01
2.600000E+01
2.700000E+01
2.800000E+01
2.900000E+01
3.000000E+01
3.100000E+01
3.200000E+01
3.300000E+01
3.400000E+01
3.500000E+01
3.600000E+01
3.700000E+01
3.800000E+01
3.900000E+01
4.000000E+01
4.100000E+01
4.200000E+01
4.300000E+01
4.400000E+01
4.500000E+01
4.600000E+01
4.700000E+01
4.800000E+01
4.900000E+01
5.000000E+01
5.100000E+01
5.200000E+01
5.300000E+01
5.400000E+01
5.500000E+01
5.600000E+01
5.700000E+01
5.800000E+01
5.900000E+01
6.000000E+01
6.100000E+01
6.200000E+01
6.300000E+01
6.400000E+01
6.500000E+01
6.600000E+01
6.700000E+01
6.800000E+01
6.900000E+01
7.000000E+01
7.100000E+01
7.200000E+01
7.300000E+01
7.400000E+01
7.500000E+01
7.600000E+01
7.700000E+01
7.800000E+01
7.900000E+01
8.000000E+01
8.100000E+01
8.200000E+01
8.300000E+01
8.400000E+01
8.500000E+01
8.600000E+01
8.700000E+01
8.800000E+01
8.900000E+01
9.000000E+01
9.100000E+01
9.200000E+01
9.300000E+01
9.400000E+01
9.500000E+01
9.600000E+01
9.700000E+01
9.800000E+01
9.900000E+01
1.000000E+02
1.010000E+02
1.020000E+02
1.030000E+02
1.040000E+02
1.050000E+02
1.060000E+02
1.070000E+02
1.080000E+02
1.090000E+02
1.100000E+02
1.110000E+02
1.120000E+02
1.130000E+02
1.140000E+02
1.150000E+02
1.160000E+02
1.170000E+02
1.180000E+02
1.190000E+02
1.200000E+02
1.210000E+02
1.220000E+02
1.230000E+02
1.240000E+02
1.250000E+02
1.260000E+02
1.270000E+02
1.280000E+02
1.290000E+02
1.300000E+02
1.310000E+02
1.320000E+02
1.330000E+02
1.340000E+02
1.350000E+02
1.360000E+02
1.370000E+02
1.380000E+02
1.390000E+02
1.400000E+02
1.410000E+02
1.420000E+02
1.430000E+02
1.440000E+02
1.450000E+02
1.460000E+02
1.470000E+02
1.480000E+02
1.490000E+02
1.500000E+02
1.510000E+02
1.520000E+02
1.530000E+02
1.540000E+02
1.550000E+02
1.560000E+02
1.570000E+02
1.580000E+02
1.590000E+02
1.600000E+02
1.610000E+02
1.620000E+02
1.630000E+02
1.640000E+02
1.650000E+02
1.660000E+02
1.670000E+02
1.680000E+02
1.690000E+02
1.700000E+02
1.710000E+02
1.720000E+02
1.730000E+02
1.740000E+02
1.750000E+02
1.760000E+02
1.770000E+02
1.780000E+02
1.790000E+02
1.800000E+02
1.810000E+02
1.820000E+02
1.830000E+02
1.840000E+02
1.850000E+02
1.860000E+02
1.870000E+02
1.880000E+02
1.890000E+02
1.900000E+02
1.910000E+02
1.920000E+02
1.930000E+02
1.940000E+02
1.950000E+02
1.960000E+02
1.970000E+02
1.980000E+02
1.990000E+02
2.000000E+02
0.000000E+00
1.000000E+00
2.000000E+00
3.000000E+00
4.000000E+00
5.000000E+00
6.000000E+00
7.000000E+00
8.000000E+00
9.000000E+00
1.000000E+01
1.100000E+01
1.200000E+01
1.300000E+01
1.400000E+01
1.500000E+01
1.600000E+01
1.700000E+01
1.800000E+01
1.900000E+01
2.000000E+01
2.100000E+01
2.200000E+01
2.300000E+01
2.400000E+01
2.500000E+01
2.600000E+01
2.700000E+01
2.800000E+01
2.900000E+01
3.000000E+01
3.100000E+01
3.200000E+01
3.300000E+01
3.400000E+01
3.500000E+01
3.600000E+01
3.700000E+01
3.800000E+01
3.900000E+01
4.000000E+01
4.100000E+01
4.200000E+01
4.300000E+01
4.400000E+01
4.500000E+01
4.600000E+01
4.700000E+01
4.800000E+01
4.900000E+01
5.000000E+01
5.100000E+01
5.200000E+01
5.300000E+01
5.400000E+01
5.500000E+01
5.600000E+01
5.700000E+01
5.800000E+01
5.900000E+01
6.000000E+01
6.100000E+01
6.200000E+01
6.300000E+01
6.400000E+01
6.500000E+01
6.600000E+01
6.700000E+01
6.800000E+01
6.900000E+01
7.000000E+01
7.100000E+01
7.200000E+01
7.300000E+01
7.400000E+01
7.500000E+01
7.600000E+01
7.700000E+01
7.800000E+01
7.900000E+01
8.000000E+01
8.100000E+01
8.200000E+01
8.300000E+01
8.400000E+01
8.500000E+01
8.600000E+01
8.700000E+01
8.800000E+01
8.900000E+01
9.000000E+01
9.100000E+01
9.200000E+01
9.300000E+01
9.400000E+01
9.500000E+01
9.600000E+01
9.700000E+01
9.800000E+01
9.900000E+01
1.000000E+02
1.010000E+02
1.020000E+02
1.030000E+02
1.040000E+02
1.050000E+02
1.060000E+02
1.070000E+02
1.080000E+02
1.090000E+02
1.100000E+02
1.110000E+02
1.120000E+02
1.130000E+02
1.140000E+02
1.150000E+02
1.160000E+02
1.170000E+02
1.180000E+02
1.190000E+02
1.200000E+02
1.210000E+02
1.220000E+02
1.230000E+02
1.240000E+02
1.250000E+02
1.260000E+02
1.270000E+02
1.280000E+02
1.290000E+02
1.300000E+02
1.310000E+02
1.320000E+02
1.330000E+02
1.340000E+02
1.350000E+02
1.360000E+02
1.370000E+02
1.380000E+02
1.390000E+02
1.400000E+02
1.410000E+02
1.420000E+02
1.430000E+02
1.440000E+02
1.450000E+02
1.460000E+02
1.470000E+02
1.480000E+02
1.490000E+02
1.500000E+02
1.510000E+02
1.520000E+02
1.530000E+02
1.540000E+02
1.550000E+02
1.560000E+02
1.570000E+02
1.580000E+02
1.590000E+02
1.600000E+02
1.610000E+02
1.620000E+02
1.630000E+02
1.640000E+02
1.650000E+02
1.660000E+02
1.670000E+02
1.680000E+02
1.690000E+02
1.700000E+02
1.710000E+02
1.720000E+02
1.730000E+02
1.740000E+02
1.750000E+02
1.760000E+02
1.770000E+02
1.780000E+02
1.790000E+02
1.800000E+02
1.810000E+02
1.820000E+02
1.830000E+02
1.840000E+02
1.850000E+02
1.860000E+02
1.870000E+02
1.880000E+02
1.890000E+02
1.900000E+02
1.910000E+02
1.920000E+02
1.930000E+02
1.940000E+02
1.950000E+02
1.960000E+02
1.970000E+02
1.980000E+02
1.990000E+02
2.000000E+02
0.000000E+00
1.000000E+00
2.000000E+00
3.000000E+00
4.000000E+00
5.000000E+00
6.000000E+00
7.000000E+00
8.000000E+00
9.000000E+00
1.000000E+01
1.100000E+01
1.200000E+01
1.300000E+01
1.400000E+01
1.500000E+01
1.600000E+01
1.700000E+01
1.800000E+01
1.900000E+01
2.000000E+01
2.100000E+01
2.200000E+01
2.300000E+01
2.400000E+01
2.500000E+01
2.600000E+01
2.700000E+01
2.800000E+01
2.900000E+01
3.000000E+01
3.100000E+01
3.200000E+01
3.300000E+01
3.400000E+01
3.500000E+01
3.600000E+01
3.700000E+01
3.800000E+01
3.900000E+01
4.000000E+01
4.100000E+01
4.200000E+01
4.300000E+01
4.400000E+01
4.500000E+01
4.600000E+01
4.700000E+01
4.800000E+01
4.900000E+01
5.000000E+01
5.100000E+01
5.200000E+01
5.300000E+01
5.400000E+01
5.500000E+01
5.600000E+01
5.700000E+01
5.800000E+01
5.900000E+01
6.000000E+01
6.100000E+01
6.200000E+01
6.300000E+01
6.400000E+01
6.500000E+01
6.600000E+01
6.700000E+01
6.800000E+01
6.900000E+01
7.000000E+01
7.100000E+01
7.200000E+01
7.300000E+01
7.400000E+01
7.500000E+01
7.600000E+01
7.700000E+01
7.800000E+01
7.900000E+01
8.000000E+01
8.100000E+01
8.200000E+01
8.300000E+01
8.400000E+01
8.500000E+01
8.600000E+01
8.700000E+01
8.800000E+01
8.900000E+01
9.000000E+01
9.100000E+01
9.200000E+01
9.300000E+01
9.400000E+01
9.500000E+01
9.600000E+01
9.700000E+01
9.800000E+01
9.900000E+01
1.000000E+02
1.010000E+02
1.020000E+02
1.030000E+02
1.040000E+02
1.050000E+02
1.060000E+02
1.070000E+02
1.080000E+02
1.090000E+02
1.100000E+02
1.110000E+02
1.120000E+02
1.130000E+02
1.140000E+02
1.150000E+02
1.160000E+02
1.170000E+02
1.180000E+02
1.190000E+02
1.200000E+02
1.210000E+02
1.220000E+02
1.230000E+02
1.240000E+02
1.250000E+02
1.260000E+02
1.270000E+02
1.280000E+02
1.290000E+02
1.300000E+02
1.310000E+02
1.320000E+02
1.330000E+02
1.340000E+02
1.350000E+02
1.360000E+02
1.370000E+02
1.380000E+02
1.390000E+02
1.400000E+02
1.410000E+02
1.420000E+02
1.430000E+02
1.440000E+02
1.450000E+02
1.460000E+02
1.470000E+02
1.480000E+02
1.490000E+02
1.500000E+02
1.510000E+02
1.520000E+02
1.530000E+02
1.540000E+02
1.550000E+02
1.560000E+02
1.570000E+02
1.580000E+02
1.590000E+02
1.600000E+02
1.610000E+02
1.620000E+02
1.630000E+02
1.640000E+02
1.650000E+02
1.660000E+02
1.670000E+02
1.680000E+02
1.690000E+02
1.700000E+02
1.710000E+02
1.720000E+02
1.730000E+02
1.740000E+02
1.750000E+02
1.760000E+02
1.770000E+02
1.780000E+02
1.790000E+02
1.800000E+02
1.810000E+02
1.820000E+02
1.830000E+02
1.840000E+02
1.850000E+02
1.860000E+02
1.870000E+02
1.880000E+02
1.890000E+02
1.900000E+02
1.910000E+02
1.920000E+02
1.930000E+02
1.940000E+02
1.950000E+02
1.960000E+02
1.970000E+02
1.980000E+02
1.990000E+02
2.000000E+02
0.000000E+00
1.000000E+00
2.000000E+00
3.000000E+00
4.000000E+00
5.000000E+00
6.000000E+00
7.000000E+00
8.000000E+00
9.000000E+00
1.000000E+01
1.100000E+01
1.200000E+01
1.300000E+01
1.400000E+01
1.500000E+01
1.600000E+01
1.700000E+01
1.800000E+01
1.900000E+01
2.000000E+01
2.100000E+01
2.200000E+01
2.300000E+01
2.400000E+01
2.500000E+01
2.600000E+01
2.700000E+01
2.800000E+01
2.900000E+01
3.000000E+01
3.100000E+01
3.200000E+01
3.300000E+01
3.400000E+01
3.500000E+01
3.600000E+01
3.700000E+01
3.800000E+01
3.900000E+01
4.000000E+01
4.100000E+01
4.200000E+01
4.300000E+01
4.400000E+01
4.500000E+01
4.600000E+01
4.700000E+01
4.800000E+01
4.900000E+01
5.000000E+01
5.100000E+01
5.200000E+01
5.300000E+01
5.400000E+01
5.500000E+01
5.600000E+01
5.700000E+01
5.800000E+01
5.900000E+01
6.000000E+01
6.100000E+01
6.200000E+01
6.300000E+01
6.400000E+01
6.500000E+01
6.600000E+01
6.700000E+01
6.800000E+01
6.900000E+01
7.000000E+01
7.100000E+01
7.200000E+01
7.300000E+01
7.400000E+01
7.500000E+01
7.600000E+01
7.700000E+01
7.800000E+01
7.900000E+01
8.000000E+01
8.100000E+01
8.200000E+01
8.300000E+01
8.400000E+01
8.500000E+01
8.600000E+01
8.700000E+01
8.800000E+01
8.900000E+01
9.000000E+01
9.100000E+01
9.200000E+01
9.300000E+01
9.400000E+01
9.500000E+01
9.600000E+01
9.700000E+01
9.800000E+01
9.900000E+01
1.000000E+02
1.010000E+02
1.020000E+02
1.030000E+02
1.040000E+02
1.050000E+02
1.060000E+02
1.070000E+02
1.080000E+02
1.090000E+02
1.100000E+02
1.110000E+02
1.120000E+02
1.130000E+02
1.140000E+02
1.150000E+02
1.160000E+02
1.170000E+02
1.180000E+02
1.190000E+02
1.200000E+02
1.210000E+02
1.220000E+02
1.230000E+02
1.240000E+02
1.250000E+02
1.260000E+02
1.270000E+02
1.280000E+02
1.290000E+02
1.300000E+02
1.310000E+02
1.320000E+02
1.330000E+02
1.340000E+02
1.350000E+02
1.360000E+02
1.370000E+02
1.380000E+02
1.390000E+02
1.400000E+02
1.410000E+02
1.420000E+02
1.430000E+02
1.440000E+02
1.450000E+02
1.460000E+02
1.470000E+02
1.480000E+02
1.490000E+02
1.500000E+02
1.510000E+02
1.520000E+02
1.530000E+02
1.540000E+02
1.550000E+02
1.560000E+02
1.570000E+02
1.580000E+02
1.590000E+02
1.600000E+02
1.610000E+02
1.620000E+02
1.630000E+02
1.640000E+02
1.650000E+02
1.660000E+02
1.670000E+02
1.680000E+02
1.690000E+02
1.700000E+02
1.710000E+02
1.720000E+02
1.730000E+02
1.740000E+02
1.750000E+02
1.760000E+02
1.770000E+02
1.780000E+02
1.790000E+02
1.800000E+02
1.810000E+02
1.820000E+02
1.830000E+02
1.840000E+02
1.850000E+02
1.860000E+02
1.870000E+02
1.880000E+02
1.890000E+02
1.900000E+02
1.910000E+02
1.920000E+02
1.930000E+02
1.940000E+02
1.950000E+02
1.960000E+02
1.970000E+02
1.980000E+02
1.990000E+02
2.000000E+02
0.000000E+00
1.000000E+00
2.000000E+00
3.000000E+00
4.000000E+00
5.000000E+00
6.000000E+00
7.000000E+00
8.000000E+00
9.000000E+00
1.000000E+01
1.100000E+01
1.200000E+01
1.300000E+01
1.400000E+01
1.500000E+01
1.600000E+01
1.700000E+01
1.800000E+01
1.900000E+01
2.000000E+01
2.100000E+01
2.200000E+01
2.300000E+01
2.400000E+01
2.500000E+01
2.600000E+01
2.700000E+01
2.800000E+01
2.900000E+01
3.000000E+01
3.100000E+01
3.200000E+01
3.300000E+01
3.400000E+01
3.500000E+01
3.600000E+01
3.700000E+01
3.800000E+01
3.900000E+01
4.000000E+01
4.100000E+01
4.200000E+01
4.300000E+01
4.400000E+01
4.500000E+01
4.600000E+01
4.700000E+01
4.800000E+01
4.900000E+01
5.000000E+01
5.100000E+01
5.200000E+01
5.300000E+01
5.400000E+01
5.500000E+01
5.600000E+01
5.700000E+01
5.800000E+01
5.900000E+01
6.000000E+01
6.100000E+01
6.200000E+01
6.300000E+01
6.400000E+01
6.500000E+01
6.600000E+01
6.700000E+01
6.800000E+01
6.900000E+01
7.000000E+01
7.100000E+01
7.200000E+01
7.300000E+01
7.400000E+01
7.500000E+01
7.600000E+01
7.700000E+01
7.800000E+01
7.900000E+01
8.000000E+01
8.100000E+01
8.200000E+01
8.300000E+01
8.400000E+01
8.500000E+01
8.600000E+01
8.700000E+01
8.800000E+01
8.900000E+01
9.000000E+01
9.100000E+01
9.200000E+01
9.300000E+01
9.400000E+01
9.500000E+01
9.600000E+01
9.700000E+01
9.800000E+01
9.900000E+01
1.000000E+02
1.010000E+02
1.020000E+02
1.030000E+02
1.040000E+02
1.050000E+02
1.060000E+02
1.070000E+02
1.080000E+02
1.090000E+02
1.100000E+02
1.110000E+02
1.120000E+02
1.130000E+02
1.140000E+02
1.150000E+02
1.160000E+02
1.170000E+02
1.180000E+02
1.190000E+02
1.200000E+02
1.210000E+02
1.220000E+02
1.230000E+02
1.240000E+02
1.250000E+02
1.260000E+02
1.270000E+02
1.280000E+02
1.290000E+02
1.300000E+02
1.310000E+02
1.320000E+02
1.330000E+02
1.340000E+02
1.350000E+02
1.360000E+02
1.370000E+02
1.380000E+02
1.390000E+02
1.400000E+02
1.410000E+02
1.420000E+02
1.430000E+02
1.440000E+02
1.450000E+02
1.460000E+02
1.470000E+02
1.480000E+02
1.490000E+02
1.500000E+02
1.510000E+02
1.520000E+02
1.530000E+02
1.540000E+02
1.550000E+02
1.560000E+02
1.570000E+02
1.580000E+02
1.590000E+02
1.600000E+02
1.610000E+02
1.620000E+02
1.630000E+02
1.640000E+02
1.650000E+02
1.660000E+02
1.670000E+02
1.680000E+02
1.690000E+02
1.700000E+02
1.710000E+02
1.720000E+02
1.730000E+02
1.740000E+02
1.750000E+02
1.760000E+02
1.770000E+02
1.780000E+02
1.790000E+02
1.800000E+02
1.810000E+02
1.820000E+02
1.830000E+02
1.840000E+02
1.850000E+02
1.860000E+02
1.870000E+02
1.880000E+02
1.890000E+02
1.900000E+02
1.910000E+02
1.920000E+02
1.930000E+02
1.940000E+02
1.950000E+02
1.960000E+02
1.970000E+02
1.980000E+02
1.990000E+02
2.000000E+02
0.000000E+00
1.000000E+00
2.000000E+00
3.000000E+00
4.000000E+00
5.000000E+00
6.000000E+00
7.000000E+00
8.000000E+00
9.000000E+00
1.000000E+01
1.100000E+01
1.200000E+01
1.300000E+01
1.400000E+01
1.500000E+01
1.600000E+01
1.700000E+01
1.800000E+01
1.900000E+01
2.000000E+01
2.100000E+01
2.200000E+01
2.300000E+01
2.400000E+01
2.500000E+01
2.600000E+01
2.700000E+01
2.800000E+01
2.900000E+01
3.000000E+01
3.100000E+01
3.200000E+01
3.300000E+01
3.400000E+01
3.500000E+01
3.600000E+01
3.700000E+01
3.800000E+01
3.900000E+01
4.000000E+01
4.100000E+01
4.200000E+01
4.300000E+01
4.400000E+01
4.500000E+01
4.600000E+01
4.700000E+01
4.800000E+01
4.900000E+01
5.000000E+01
5.100000E+01
5.200000E+01
5.300000E+01
5.400000E+01
5.500000E+01
5.600000E+01
5.700000E+01
5.800000E+01
5.900000E+01
6.000000E+01
6.100000E+01
6.200000E+01
6.300000E+01
6.400000E+01
6.500000E+01
6.600000E+01
6.700000E+01
6.800000E+01
6.900000E+01
7.000000E+01
7.100000E+01
7.200000E+01
7.300000E+01
7.400000E+01
7.500000E+01
7.600000E+01
7.700000E+01
7.800000E+01
7.900000E+01
8.000000E+01
8.100000E+01
8.200000E+01
8.300000E+01
8.400000E+01
8.500000E+01
8.600000E+01
8.700000E+01
8.800000E+01
8.900000E+01
9.000000E+01
9.100000E+01
9.200000E+01
9.300000E+01
9.400000E+01
9.500000E+01
9.600000E+01
9.700000E+01
9.800000E+01
9.900000E+01
1.000000E+02
1.010000E+02
1.020000E+02
1.030000E+02
1.040000E+02
1.050000E+02
1.060000E+02
1.070000E+02
1.080000E+02
1.090000E+02
1.100000E+02
1.110000E+02
1.120000E+02
1.130000E+02
1.140000E+02
1.150000E+02
1.160000E+02
1.170000E+02
1.180000E+02
1.190000E+02
1.200000E+02
1.210000E+02
1.220000E+02
1.230000E+02
1.240000E+02
1.250000E+02
1.260000E+02
1.270000E+02
1.280000E+02
1.290000E+02
1.300000E+02
1.310000E+02
1.320000E+02
1.330000E+02
1.340000E+02
1.350000E+02
1.360000E+02
1.370000E+02
1.380000E+02
1.390000E+02
1.400000E+02
1.410000E+02
1.420000E+02
1.430000E+02
1.440000E+02
1.450000E+02
1.460000E+02
1.470000E+02
1.480000E+02
1.490000E+02
1.500000E+02
1.510000E+02
1.520000E+02
1.530000E+02
1.540000E+02
1.550000E+02
1.560000E+02
1.570000E+02
1.580000E+02
1.590000E+02
1.600000E+02
1.610000E+02
1.620000E+02
1.630000E+02
1.640000E+02
1.650000E+02
1.660000E+02
1.670000E+02
1.680000E+02
1.690000E+02
1.700000E+02
1.710000E+02
1.720000E+02
1.730000E+02
1.740000E+02
1.750000E+02
1.760000E+02
1.770000E+02
1.780000E+02
1.790000E+02
1.800000E+02
1.810000E+02
1.820000E+02
1.830000E+02
1.840000E+02
1.850000E+02
1.860000E+02
1.870000E+02
1.880000E+02
1.890000E+02
1.900000E+02
1.910000E+02
1.920000E+02
1.930000E+02
1.940000E+02
1.950000E+02
1.960000E+02
1.970000E+02
1.980000E+02
1.990000E+02
2.000000E+02
0.000000E+00
1.000000E+00
2.000000E+00
3.000000E+00
4.000000E+00
5.000000E+00
6.000000E+00
7.000000E+00
8.000000E+00
9.000000E+00
1.000000E+01
1.100000E+01
1.200000E+01
1.300000E+01
1.400000E+01
1.500000E+01
1.600000E+01
1.700000E+01
1.800000E+01
1.900000E+01
2.000000E+01
2.100000E+01
2.200000E+01
2.300000E+01
2.400000E+01
2.500000E+01
2.600000E+01
2.700000E+01
2.800000E+01
2.900000E+01
3.000000E+01
3.100000E+01
3.200000E+01
3.300000E+01
3.400000E+01
3.500000E+01
3.600000E+01
3.700000E+01
3.800000E+01
3.900000E+01
4.000000E+01
4.100000E+01
4.200000E+01
4.300000E+01
4.400000E+01
4.500000E+01
4.600000E+01
4.700000E+01
4.800000E+01
4.900000E+01
5.000000E+01
5.100000E+01
5.200000E+01
5.300000E+01
5.400000E+01
5.500000E+01
5.600000E+01
5.700000E+01
5.800000E+01
5.900000E+01
6.000000E+01
6.100000E+01
6.200000E+01
6.300000E+01
6.400000E+01
6.500000E+01
6.600000E+01
6.700000E+01
6.800000E+01
6.900000E+01
7.000000E+01
7.100000E+01
7.200000E+01
7.300000E+01
7.400000E+01
7.500000E+01
7.600000E+01
7.700000E+01
7.800000E+01
7.900000E+01
8.000000E+01
8.100000E+01
8.200000E+01
8.300000E+01
8.400000E+01
8.500000E+01
8.600000E+01
8.700000E+01
8.800000E+01
8.900000E+01
9.000000E+01
9.100000E+01
9.200000E+01
9.300000E+01
9.400000E+01
9.500000E+01
9.600000E+01
9.700000E+01
9.800000E+01
9.900000E+01
1.000000E+02
1.010000E+02
1.020000E+02
1.030000E+02
1.040000E+02
1.050000E+02
1.060000E+02
1.070000E+02
1.080000E+02
1.090000E+02
1.100000E+02
1.110000E+02
1.120000E+02
1.130000E+02
1.140000E+02
1.150000E+02
1.160000E+02
1.170000E+02
1.180000E+02
1.190000E+02
1.200000E+02
1.210000E+02
1.220000E+02
1.230000E+02
1.240000E+02
1.250000E+02
1.260000E+02
1.270000E+02
1.280000E+02
1.290000E+02
1.300000E+02
1.310000E+02
1.320000E+02
1.330000E+02
1.340000E+02
1.350000E+02
1.360000E+02
1.370000E+02
1.380000E+02
1.390000E+02
1.400000E+02
1.410000E+02
1.420000E+02
1.430000E+02
1.440000E+02
1.450000E+02
1.460000E+02
1.470000E+02
1.480000E+02
1.490000E+02
1.500000E+02
1.510000E+02
1.520000E+02
1.530000E+02
1.540000E+02
1.550000E+02
1.560000E+02
1.570000E+02
1.580000E+02
1.590000E+02
1.600000E+02
1.610000E+02
1.620000E+02
1.630000E+02
1.640000E+02
1.650000E+02
1.660000E+02
1.670000E+02
1.680000E+02
1.690000E+02
1.700000E+02
1.710000E+02
1.720000E+02
1.730000E+02
1.740000E+02
1.750000E+02
1.760000E+02
1.770000E+02
1.780000E+02
1.790000E+02
1.800000E+02
1.810000E+02
1.820000E+02
1.830000E+02
1.840000E+02
1.850000E+02
1.860000E+02
1.870000E+02
1.880000E+02
1.890000E+02
1.900000E+02
1.910000E+02
1.920000E+02
[truncated: 164,724 more chars]
