# Supplementary material for: Visualization of porosity and pore size gradients in electrospun scaffolds using laser metrology
Source: PLoS One. 2023 Mar 9;18(3):e0282903. doi: 10.1371/journal.pone.0282903 (PMC9997878; doi:10.1371/journal.pone.0282903)
Supplement: S1 Data — (GZ) [file pone.0282903.s002.gz › data/Thickness&Porosity/161.DensifiedThickness.txt]

THETA
0.000000E+00
0.000000E+00
0.000000E+00
0.000000E+00
0.000000E+00
0.000000E+00
0.000000E+00
0.000000E+00
0.000000E+00
0.000000E+00
0.000000E+00
0.000000E+00
0.000000E+00
0.000000E+00
0.000000E+00
0.000000E+00
0.000000E+00
0.000000E+00
0.000000E+00
0.000000E+00
0.000000E+00
0.000000E+00
0.000000E+00
0.000000E+00
0.000000E+00
0.000000E+00
0.000000E+00
0.000000E+00
0.000000E+00
0.000000E+00
0.000000E+00
0.000000E+00
0.000000E+00
0.000000E+00
0.000000E+00
0.000000E+00
0.000000E+00
0.000000E+00
0.000000E+00
0.000000E+00
0.000000E+00
0.000000E+00
0.000000E+00
0.000000E+00
0.000000E+00
0.000000E+00
0.000000E+00
0.000000E+00
0.000000E+00
0.000000E+00
0.000000E+00
0.000000E+00
0.000000E+00
0.000000E+00
0.000000E+00
0.000000E+00
0.000000E+00
0.000000E+00
0.000000E+00
0.000000E+00
0.000000E+00
0.000000E+00
0.000000E+00
0.000000E+00
0.000000E+00
0.000000E+00
0.000000E+00
0.000000E+00
0.000000E+00
0.000000E+00
0.000000E+00
0.000000E+00
0.000000E+00
0.000000E+00
0.000000E+00
0.000000E+00
0.000000E+00
0.000000E+00
0.000000E+00
0.000000E+00
0.000000E+00
0.000000E+00
0.000000E+00
0.000000E+00
0.000000E+00
0.000000E+00
0.000000E+00
0.000000E+00
0.000000E+00
0.000000E+00
0.000000E+00
0.000000E+00
0.000000E+00
0.000000E+00
0.000000E+00
0.000000E+00
0.000000E+00
0.000000E+00
0.000000E+00
0.000000E+00
0.000000E+00
0.000000E+00
0.000000E+00
0.000000E+00
0.000000E+00
0.000000E+00
0.000000E+00
0.000000E+00
0.000000E+00
0.000000E+00
0.000000E+00
0.000000E+00
0.000000E+00
0.000000E+00
0.000000E+00
0.000000E+00
0.000000E+00
0.000000E+00
0.000000E+00
0.000000E+00
0.000000E+00
0.000000E+00
0.000000E+00
0.000000E+00
0.000000E+00
0.000000E+00
0.000000E+00
0.000000E+00
0.000000E+00
0.000000E+00
0.000000E+00
0.000000E+00
0.000000E+00
0.000000E+00
0.000000E+00
0.000000E+00
0.000000E+00
0.000000E+00
0.000000E+00
0.000000E+00
0.000000E+00
0.000000E+00
0.000000E+00
0.000000E+00
0.000000E+00
0.000000E+00
0.000000E+00
0.000000E+00
0.000000E+00
0.000000E+00
0.000000E+00
0.000000E+00
0.000000E+00
0.000000E+00
0.000000E+00
0.000000E+00
0.000000E+00
0.000000E+00
0.000000E+00
0.000000E+00
0.000000E+00
0.000000E+00
0.000000E+00
0.000000E+00
0.000000E+00
0.000000E+00
0.000000E+00
0.000000E+00
0.000000E+00
0.000000E+00
0.000000E+00
0.000000E+00
0.000000E+00
0.000000E+00
0.000000E+00
0.000000E+00
0.000000E+00
0.000000E+00
0.000000E+00
0.000000E+00
0.000000E+00
0.000000E+00
0.000000E+00
0.000000E+00
0.000000E+00
0.000000E+00
0.000000E+00
0.000000E+00
0.000000E+00
0.000000E+00
0.000000E+00
0.000000E+00
0.000000E+00
0.000000E+00
0.000000E+00
0.000000E+00
0.000000E+00
0.000000E+00
0.000000E+00
0.000000E+00
0.000000E+00
5.000000E+00
5.000000E+00
5.000000E+00
5.000000E+00
5.000000E+00
5.000000E+00
5.000000E+00
5.000000E+00
5.000000E+00
5.000000E+00
5.000000E+00
5.000000E+00
5.000000E+00
5.000000E+00
5.000000E+00
5.000000E+00
5.000000E+00
5.000000E+00
5.000000E+00
5.000000E+00
5.000000E+00
5.000000E+00
5.000000E+00
5.000000E+00
5.000000E+00
5.000000E+00
5.000000E+00
5.000000E+00
5.000000E+00
5.000000E+00
5.000000E+00
5.000000E+00
5.000000E+00
5.000000E+00
5.000000E+00
5.000000E+00
5.000000E+00
5.000000E+00
5.000000E+00
5.000000E+00
5.000000E+00
5.000000E+00
5.000000E+00
5.000000E+00
5.000000E+00
5.000000E+00
5.000000E+00
5.000000E+00
5.000000E+00
5.000000E+00
5.000000E+00
5.000000E+00
5.000000E+00
5.000000E+00
5.000000E+00
5.000000E+00
5.000000E+00
5.000000E+00
5.000000E+00
5.000000E+00
5.000000E+00
5.000000E+00
5.000000E+00
5.000000E+00
5.000000E+00
5.000000E+00
5.000000E+00
5.000000E+00
5.000000E+00
5.000000E+00
5.000000E+00
5.000000E+00
5.000000E+00
5.000000E+00
5.000000E+00
5.000000E+00
5.000000E+00
5.000000E+00
5.000000E+00
5.000000E+00
5.000000E+00
5.000000E+00
5.000000E+00
5.000000E+00
5.000000E+00
5.000000E+00
5.000000E+00
5.000000E+00
5.000000E+00
5.000000E+00
5.000000E+00
5.000000E+00
5.000000E+00
5.000000E+00
5.000000E+00
5.000000E+00
5.000000E+00
5.000000E+00
5.000000E+00
5.000000E+00
5.000000E+00
5.000000E+00
5.000000E+00
5.000000E+00
5.000000E+00
5.000000E+00
5.000000E+00
5.000000E+00
5.000000E+00
5.000000E+00
5.000000E+00
5.000000E+00
5.000000E+00
5.000000E+00
5.000000E+00
5.000000E+00
5.000000E+00
5.000000E+00
5.000000E+00
5.000000E+00
5.000000E+00
5.000000E+00
5.000000E+00
5.000000E+00
5.000000E+00
5.000000E+00
5.000000E+00
5.000000E+00
5.000000E+00
5.000000E+00
5.000000E+00
5.000000E+00
5.000000E+00
5.000000E+00
5.000000E+00
5.000000E+00
5.000000E+00
5.000000E+00
5.000000E+00
5.000000E+00
5.000000E+00
5.000000E+00
5.000000E+00
5.000000E+00
5.000000E+00
5.000000E+00
5.000000E+00
5.000000E+00
5.000000E+00
5.000000E+00
5.000000E+00
5.000000E+00
5.000000E+00
5.000000E+00
5.000000E+00
5.000000E+00
5.000000E+00
5.000000E+00
5.000000E+00
5.000000E+00
5.000000E+00
5.000000E+00
5.000000E+00
5.000000E+00
5.000000E+00
5.000000E+00
5.000000E+00
5.000000E+00
5.000000E+00
5.000000E+00
5.000000E+00
5.000000E+00
5.000000E+00
5.000000E+00
5.000000E+00
5.000000E+00
5.000000E+00
5.000000E+00
5.000000E+00
5.000000E+00
5.000000E+00
5.000000E+00
5.000000E+00
5.000000E+00
5.000000E+00
5.000000E+00
5.000000E+00
5.000000E+00
5.000000E+00
5.000000E+00
5.000000E+00
5.000000E+00
5.000000E+00
5.000000E+00
5.000000E+00
5.000000E+00
5.000000E+00
5.000000E+00
5.000000E+00
5.000000E+00
5.000000E+00
1.000000E+01
1.000000E+01
1.000000E+01
1.000000E+01
1.000000E+01
1.000000E+01
1.000000E+01
1.000000E+01
1.000000E+01
1.000000E+01
1.000000E+01
1.000000E+01
1.000000E+01
1.000000E+01
1.000000E+01
1.000000E+01
1.000000E+01
1.000000E+01
1.000000E+01
1.000000E+01
1.000000E+01
1.000000E+01
1.000000E+01
1.000000E+01
1.000000E+01
1.000000E+01
1.000000E+01
1.000000E+01
1.000000E+01
1.000000E+01
1.000000E+01
1.000000E+01
1.000000E+01
1.000000E+01
1.000000E+01
1.000000E+01
1.000000E+01
1.000000E+01
1.000000E+01
1.000000E+01
1.000000E+01
1.000000E+01
1.000000E+01
1.000000E+01
1.000000E+01
1.000000E+01
1.000000E+01
1.000000E+01
1.000000E+01
1.000000E+01
1.000000E+01
1.000000E+01
1.000000E+01
1.000000E+01
1.000000E+01
1.000000E+01
1.000000E+01
1.000000E+01
1.000000E+01
1.000000E+01
1.000000E+01
1.000000E+01
1.000000E+01
1.000000E+01
1.000000E+01
1.000000E+01
1.000000E+01
1.000000E+01
1.000000E+01
1.000000E+01
1.000000E+01
1.000000E+01
1.000000E+01
1.000000E+01
1.000000E+01
1.000000E+01
1.000000E+01
1.000000E+01
1.000000E+01
1.000000E+01
1.000000E+01
1.000000E+01
1.000000E+01
1.000000E+01
1.000000E+01
1.000000E+01
1.000000E+01
1.000000E+01
1.000000E+01
1.000000E+01
1.000000E+01
1.000000E+01
1.000000E+01
1.000000E+01
1.000000E+01
1.000000E+01
1.000000E+01
1.000000E+01
1.000000E+01
1.000000E+01
1.000000E+01
1.000000E+01
1.000000E+01
1.000000E+01
1.000000E+01
1.000000E+01
1.000000E+01
1.000000E+01
1.000000E+01
1.000000E+01
1.000000E+01
1.000000E+01
1.000000E+01
1.000000E+01
1.000000E+01
1.000000E+01
1.000000E+01
1.000000E+01
1.000000E+01
1.000000E+01
1.000000E+01
1.000000E+01
1.000000E+01
1.000000E+01
1.000000E+01
1.000000E+01
1.000000E+01
1.000000E+01
1.000000E+01
1.000000E+01
1.000000E+01
1.000000E+01
1.000000E+01
1.000000E+01
1.000000E+01
1.000000E+01
1.000000E+01
1.000000E+01
1.000000E+01
1.000000E+01
1.000000E+01
1.000000E+01
1.000000E+01
1.000000E+01
1.000000E+01
1.000000E+01
1.000000E+01
1.000000E+01
1.000000E+01
1.000000E+01
1.000000E+01
1.000000E+01
1.000000E+01
1.000000E+01
1.000000E+01
1.000000E+01
1.000000E+01
1.000000E+01
1.000000E+01
1.000000E+01
1.000000E+01
1.000000E+01
1.000000E+01
1.000000E+01
1.000000E+01
1.000000E+01
1.000000E+01
1.000000E+01
1.000000E+01
1.000000E+01
1.000000E+01
1.000000E+01
1.000000E+01
1.000000E+01
1.000000E+01
1.000000E+01
1.000000E+01
1.000000E+01
1.000000E+01
1.000000E+01
1.000000E+01
1.000000E+01
1.000000E+01
1.000000E+01
1.000000E+01
1.000000E+01
1.000000E+01
1.000000E+01
1.000000E+01
1.000000E+01
1.000000E+01
1.000000E+01
1.000000E+01
1.000000E+01
1.000000E+01
1.000000E+01
1.000000E+01
1.000000E+01
1.000000E+01
1.000000E+01
1.000000E+01
1.500000E+01
1.500000E+01
1.500000E+01
1.500000E+01
1.500000E+01
1.500000E+01
1.500000E+01
1.500000E+01
1.500000E+01
1.500000E+01
1.500000E+01
1.500000E+01
1.500000E+01
1.500000E+01
1.500000E+01
1.500000E+01
1.500000E+01
1.500000E+01
1.500000E+01
1.500000E+01
1.500000E+01
1.500000E+01
1.500000E+01
1.500000E+01
1.500000E+01
1.500000E+01
1.500000E+01
1.500000E+01
1.500000E+01
1.500000E+01
1.500000E+01
1.500000E+01
1.500000E+01
1.500000E+01
1.500000E+01
1.500000E+01
1.500000E+01
1.500000E+01
1.500000E+01
1.500000E+01
1.500000E+01
1.500000E+01
1.500000E+01
1.500000E+01
1.500000E+01
1.500000E+01
1.500000E+01
1.500000E+01
1.500000E+01
1.500000E+01
1.500000E+01
1.500000E+01
1.500000E+01
1.500000E+01
1.500000E+01
1.500000E+01
1.500000E+01
1.500000E+01
1.500000E+01
1.500000E+01
1.500000E+01
1.500000E+01
1.500000E+01
1.500000E+01
1.500000E+01
1.500000E+01
1.500000E+01
1.500000E+01
1.500000E+01
1.500000E+01
1.500000E+01
1.500000E+01
1.500000E+01
1.500000E+01
1.500000E+01
1.500000E+01
1.500000E+01
1.500000E+01
1.500000E+01
1.500000E+01
1.500000E+01
1.500000E+01
1.500000E+01
1.500000E+01
1.500000E+01
1.500000E+01
1.500000E+01
1.500000E+01
1.500000E+01
1.500000E+01
1.500000E+01
1.500000E+01
1.500000E+01
1.500000E+01
1.500000E+01
1.500000E+01
1.500000E+01
1.500000E+01
1.500000E+01
1.500000E+01
1.500000E+01
1.500000E+01
1.500000E+01
1.500000E+01
1.500000E+01
1.500000E+01
1.500000E+01
1.500000E+01
1.500000E+01
1.500000E+01
1.500000E+01
1.500000E+01
1.500000E+01
1.500000E+01
1.500000E+01
1.500000E+01
1.500000E+01
1.500000E+01
1.500000E+01
1.500000E+01
1.500000E+01
1.500000E+01
1.500000E+01
1.500000E+01
1.500000E+01
1.500000E+01
1.500000E+01
1.500000E+01
1.500000E+01
1.500000E+01
1.500000E+01
1.500000E+01
1.500000E+01
1.500000E+01
1.500000E+01
1.500000E+01
1.500000E+01
1.500000E+01
1.500000E+01
1.500000E+01
1.500000E+01
1.500000E+01
1.500000E+01
1.500000E+01
1.500000E+01
1.500000E+01
1.500000E+01
1.500000E+01
1.500000E+01
1.500000E+01
1.500000E+01
1.500000E+01
1.500000E+01
1.500000E+01
1.500000E+01
1.500000E+01
1.500000E+01
1.500000E+01
1.500000E+01
1.500000E+01
1.500000E+01
1.500000E+01
1.500000E+01
1.500000E+01
1.500000E+01
1.500000E+01
1.500000E+01
1.500000E+01
1.500000E+01
1.500000E+01
1.500000E+01
1.500000E+01
1.500000E+01
1.500000E+01
1.500000E+01
1.500000E+01
1.500000E+01
1.500000E+01
1.500000E+01
1.500000E+01
1.500000E+01
1.500000E+01
1.500000E+01
1.500000E+01
1.500000E+01
1.500000E+01
1.500000E+01
1.500000E+01
1.500000E+01
1.500000E+01
1.500000E+01
1.500000E+01
1.500000E+01
1.500000E+01
1.500000E+01
1.500000E+01
1.500000E+01
1.500000E+01
1.500000E+01
1.500000E+01
1.500000E+01
2.000000E+01
2.000000E+01
2.000000E+01
2.000000E+01
2.000000E+01
2.000000E+01
2.000000E+01
2.000000E+01
2.000000E+01
2.000000E+01
2.000000E+01
2.000000E+01
2.000000E+01
2.000000E+01
2.000000E+01
2.000000E+01
2.000000E+01
2.000000E+01
2.000000E+01
2.000000E+01
2.000000E+01
2.000000E+01
2.000000E+01
2.000000E+01
2.000000E+01
2.000000E+01
2.000000E+01
2.000000E+01
2.000000E+01
2.000000E+01
2.000000E+01
2.000000E+01
2.000000E+01
2.000000E+01
2.000000E+01
2.000000E+01
2.000000E+01
2.000000E+01
2.000000E+01
2.000000E+01
2.000000E+01
2.000000E+01
2.000000E+01
2.000000E+01
2.000000E+01
2.000000E+01
2.000000E+01
2.000000E+01
2.000000E+01
2.000000E+01
2.000000E+01
2.000000E+01
2.000000E+01
2.000000E+01
2.000000E+01
2.000000E+01
2.000000E+01
2.000000E+01
2.000000E+01
2.000000E+01
2.000000E+01
2.000000E+01
2.000000E+01
2.000000E+01
2.000000E+01
2.000000E+01
2.000000E+01
2.000000E+01
2.000000E+01
2.000000E+01
2.000000E+01
2.000000E+01
2.000000E+01
2.000000E+01
2.000000E+01
2.000000E+01
2.000000E+01
2.000000E+01
2.000000E+01
2.000000E+01
2.000000E+01
2.000000E+01
2.000000E+01
2.000000E+01
2.000000E+01
2.000000E+01
2.000000E+01
2.000000E+01
2.000000E+01
2.000000E+01
2.000000E+01
2.000000E+01
2.000000E+01
2.000000E+01
2.000000E+01
2.000000E+01
2.000000E+01
2.000000E+01
2.000000E+01
2.000000E+01
2.000000E+01
2.000000E+01
2.000000E+01
2.000000E+01
2.000000E+01
2.000000E+01
2.000000E+01
2.000000E+01
2.000000E+01
2.000000E+01
2.000000E+01
2.000000E+01
2.000000E+01
2.000000E+01
2.000000E+01
2.000000E+01
2.000000E+01
2.000000E+01
2.000000E+01
2.000000E+01
2.000000E+01
2.000000E+01
2.000000E+01
2.000000E+01
2.000000E+01
2.000000E+01
2.000000E+01
2.000000E+01
2.000000E+01
2.000000E+01
2.000000E+01
2.000000E+01
2.000000E+01
2.000000E+01
2.000000E+01
2.000000E+01
2.000000E+01
2.000000E+01
2.000000E+01
2.000000E+01
2.000000E+01
2.000000E+01
2.000000E+01
2.000000E+01
2.000000E+01
2.000000E+01
2.000000E+01
2.000000E+01
2.000000E+01
2.000000E+01
2.000000E+01
2.000000E+01
2.000000E+01
2.000000E+01
2.000000E+01
2.000000E+01
2.000000E+01
2.000000E+01
2.000000E+01
2.000000E+01
2.000000E+01
2.000000E+01
2.000000E+01
2.000000E+01
2.000000E+01
2.000000E+01
2.000000E+01
2.000000E+01
2.000000E+01
2.000000E+01
2.000000E+01
2.000000E+01
2.000000E+01
2.000000E+01
2.000000E+01
2.000000E+01
2.000000E+01
2.000000E+01
2.000000E+01
2.000000E+01
2.000000E+01
2.000000E+01
2.000000E+01
2.000000E+01
2.000000E+01
2.000000E+01
2.000000E+01
2.000000E+01
2.000000E+01
2.000000E+01
2.000000E+01
2.000000E+01
2.000000E+01
2.000000E+01
2.000000E+01
2.000000E+01
2.000000E+01
2.000000E+01
2.000000E+01
2.000000E+01
2.000000E+01
2.500000E+01
2.500000E+01
2.500000E+01
2.500000E+01
2.500000E+01
2.500000E+01
2.500000E+01
2.500000E+01
2.500000E+01
2.500000E+01
2.500000E+01
2.500000E+01
2.500000E+01
2.500000E+01
2.500000E+01
2.500000E+01
2.500000E+01
2.500000E+01
2.500000E+01
2.500000E+01
2.500000E+01
2.500000E+01
2.500000E+01
2.500000E+01
2.500000E+01
2.500000E+01
2.500000E+01
2.500000E+01
2.500000E+01
2.500000E+01
2.500000E+01
2.500000E+01
2.500000E+01
2.500000E+01
2.500000E+01
2.500000E+01
2.500000E+01
2.500000E+01
2.500000E+01
2.500000E+01
2.500000E+01
2.500000E+01
2.500000E+01
2.500000E+01
2.500000E+01
2.500000E+01
2.500000E+01
2.500000E+01
2.500000E+01
2.500000E+01
2.500000E+01
2.500000E+01
2.500000E+01
2.500000E+01
2.500000E+01
2.500000E+01
2.500000E+01
2.500000E+01
2.500000E+01
2.500000E+01
2.500000E+01
2.500000E+01
2.500000E+01
2.500000E+01
2.500000E+01
2.500000E+01
2.500000E+01
2.500000E+01
2.500000E+01
2.500000E+01
2.500000E+01
2.500000E+01
2.500000E+01
2.500000E+01
2.500000E+01
2.500000E+01
2.500000E+01
2.500000E+01
2.500000E+01
2.500000E+01
2.500000E+01
2.500000E+01
2.500000E+01
2.500000E+01
2.500000E+01
2.500000E+01
2.500000E+01
2.500000E+01
2.500000E+01
2.500000E+01
2.500000E+01
2.500000E+01
2.500000E+01
2.500000E+01
2.500000E+01
2.500000E+01
2.500000E+01
2.500000E+01
2.500000E+01
2.500000E+01
2.500000E+01
2.500000E+01
2.500000E+01
2.500000E+01
2.500000E+01
2.500000E+01
2.500000E+01
2.500000E+01
2.500000E+01
2.500000E+01
2.500000E+01
2.500000E+01
2.500000E+01
2.500000E+01
2.500000E+01
2.500000E+01
2.500000E+01
2.500000E+01
2.500000E+01
2.500000E+01
2.500000E+01
2.500000E+01
2.500000E+01
2.500000E+01
2.500000E+01
2.500000E+01
2.500000E+01
2.500000E+01
2.500000E+01
2.500000E+01
2.500000E+01
2.500000E+01
2.500000E+01
2.500000E+01
2.500000E+01
2.500000E+01
2.500000E+01
2.500000E+01
2.500000E+01
2.500000E+01
2.500000E+01
2.500000E+01
2.500000E+01
2.500000E+01
2.500000E+01
2.500000E+01
2.500000E+01
2.500000E+01
2.500000E+01
2.500000E+01
2.500000E+01
2.500000E+01
2.500000E+01
2.500000E+01
2.500000E+01
2.500000E+01
2.500000E+01
2.500000E+01
2.500000E+01
2.500000E+01
2.500000E+01
2.500000E+01
2.500000E+01
2.500000E+01
2.500000E+01
2.500000E+01
2.500000E+01
2.500000E+01
2.500000E+01
2.500000E+01
2.500000E+01
2.500000E+01
2.500000E+01
2.500000E+01
2.500000E+01
2.500000E+01
2.500000E+01
2.500000E+01
2.500000E+01
2.500000E+01
2.500000E+01
2.500000E+01
2.500000E+01
2.500000E+01
2.500000E+01
2.500000E+01
2.500000E+01
2.500000E+01
2.500000E+01
2.500000E+01
2.500000E+01
2.500000E+01
2.500000E+01
2.500000E+01
2.500000E+01
2.500000E+01
2.500000E+01
2.500000E+01
2.500000E+01
2.500000E+01
2.500000E+01
3.000000E+01
3.000000E+01
3.000000E+01
3.000000E+01
3.000000E+01
3.000000E+01
3.000000E+01
3.000000E+01
3.000000E+01
3.000000E+01
3.000000E+01
3.000000E+01
3.000000E+01
3.000000E+01
3.000000E+01
3.000000E+01
3.000000E+01
3.000000E+01
3.000000E+01
3.000000E+01
3.000000E+01
3.000000E+01
3.000000E+01
3.000000E+01
3.000000E+01
3.000000E+01
3.000000E+01
3.000000E+01
3.000000E+01
3.000000E+01
3.000000E+01
3.000000E+01
3.000000E+01
3.000000E+01
3.000000E+01
3.000000E+01
3.000000E+01
3.000000E+01
3.000000E+01
3.000000E+01
3.000000E+01
3.000000E+01
3.000000E+01
3.000000E+01
3.000000E+01
3.000000E+01
3.000000E+01
3.000000E+01
3.000000E+01
3.000000E+01
3.000000E+01
3.000000E+01
3.000000E+01
3.000000E+01
3.000000E+01
3.000000E+01
3.000000E+01
3.000000E+01
3.000000E+01
3.000000E+01
3.000000E+01
3.000000E+01
3.000000E+01
3.000000E+01
3.000000E+01
3.000000E+01
3.000000E+01
3.000000E+01
3.000000E+01
3.000000E+01
3.000000E+01
3.000000E+01
3.000000E+01
3.000000E+01
3.000000E+01
3.000000E+01
3.000000E+01
3.000000E+01
3.000000E+01
3.000000E+01
3.000000E+01
3.000000E+01
3.000000E+01
3.000000E+01
3.000000E+01
3.000000E+01
3.000000E+01
3.000000E+01
3.000000E+01
3.000000E+01
3.000000E+01
3.000000E+01
3.000000E+01
3.000000E+01
3.000000E+01
3.000000E+01
3.000000E+01
3.000000E+01
3.000000E+01
3.000000E+01
3.000000E+01
3.000000E+01
3.000000E+01
3.000000E+01
3.000000E+01
3.000000E+01
3.000000E+01
3.000000E+01
3.000000E+01
3.000000E+01
3.000000E+01
3.000000E+01
3.000000E+01
3.000000E+01
3.000000E+01
3.000000E+01
3.000000E+01
3.000000E+01
3.000000E+01
3.000000E+01
3.000000E+01
3.000000E+01
3.000000E+01
3.000000E+01
3.000000E+01
3.000000E+01
3.000000E+01
3.000000E+01
3.000000E+01
3.000000E+01
3.000000E+01
3.000000E+01
3.000000E+01
3.000000E+01
3.000000E+01
3.000000E+01
3.000000E+01
3.000000E+01
3.000000E+01
3.000000E+01
3.000000E+01
3.000000E+01
3.000000E+01
3.000000E+01
3.000000E+01
3.000000E+01
3.000000E+01
3.000000E+01
3.000000E+01
3.000000E+01
3.000000E+01
3.000000E+01
3.000000E+01
3.000000E+01
3.000000E+01
3.000000E+01
3.000000E+01
3.000000E+01
3.000000E+01
3.000000E+01
3.000000E+01
3.000000E+01
3.000000E+01
3.000000E+01
3.000000E+01
3.000000E+01
3.000000E+01
3.000000E+01
3.000000E+01
3.000000E+01
3.000000E+01
3.000000E+01
3.000000E+01
3.000000E+01
3.000000E+01
3.000000E+01
3.000000E+01
3.000000E+01
3.000000E+01
3.000000E+01
3.000000E+01
3.000000E+01
3.000000E+01
3.000000E+01
3.000000E+01
3.000000E+01
3.000000E+01
3.000000E+01
3.000000E+01
3.000000E+01
3.000000E+01
3.000000E+01
3.000000E+01
3.000000E+01
3.000000E+01
3.000000E+01
3.000000E+01
3.000000E+01
3.000000E+01
3.000000E+01
3.000000E+01
3.500000E+01
3.500000E+01
3.500000E+01
3.500000E+01
3.500000E+01
3.500000E+01
3.500000E+01
3.500000E+01
3.500000E+01
3.500000E+01
3.500000E+01
3.500000E+01
3.500000E+01
3.500000E+01
3.500000E+01
3.500000E+01
3.500000E+01
3.500000E+01
3.500000E+01
3.500000E+01
3.500000E+01
3.500000E+01
3.500000E+01
3.500000E+01
3.500000E+01
3.500000E+01
3.500000E+01
3.500000E+01
3.500000E+01
3.500000E+01
3.500000E+01
3.500000E+01
3.500000E+01
3.500000E+01
3.500000E+01
3.500000E+01
3.500000E+01
3.500000E+01
3.500000E+01
3.500000E+01
3.500000E+01
3.500000E+01
3.500000E+01
3.500000E+01
3.500000E+01
3.500000E+01
3.500000E+01
3.500000E+01
3.500000E+01
3.500000E+01
3.500000E+01
3.500000E+01
3.500000E+01
3.500000E+01
3.500000E+01
3.500000E+01
3.500000E+01
3.500000E+01
3.500000E+01
3.500000E+01
3.500000E+01
3.500000E+01
3.500000E+01
3.500000E+01
3.500000E+01
3.500000E+01
3.500000E+01
3.500000E+01
3.500000E+01
3.500000E+01
3.500000E+01
3.500000E+01
3.500000E+01
3.500000E+01
3.500000E+01
3.500000E+01
3.500000E+01
3.500000E+01
3.500000E+01
3.500000E+01
3.500000E+01
3.500000E+01
3.500000E+01
3.500000E+01
3.500000E+01
3.500000E+01
3.500000E+01
3.500000E+01
3.500000E+01
3.500000E+01
3.500000E+01
3.500000E+01
3.500000E+01
3.500000E+01
3.500000E+01
3.500000E+01
3.500000E+01
3.500000E+01
3.500000E+01
3.500000E+01
3.500000E+01
3.500000E+01
3.500000E+01
3.500000E+01
3.500000E+01
3.500000E+01
3.500000E+01
3.500000E+01
3.500000E+01
3.500000E+01
3.500000E+01
3.500000E+01
3.500000E+01
3.500000E+01
3.500000E+01
3.500000E+01
3.500000E+01
3.500000E+01
3.500000E+01
3.500000E+01
3.500000E+01
3.500000E+01
3.500000E+01
3.500000E+01
3.500000E+01
3.500000E+01
3.500000E+01
3.500000E+01
3.500000E+01
3.500000E+01
3.500000E+01
3.500000E+01
3.500000E+01
3.500000E+01
3.500000E+01
3.500000E+01
3.500000E+01
3.500000E+01
3.500000E+01
3.500000E+01
3.500000E+01
3.500000E+01
3.500000E+01
3.500000E+01
3.500000E+01
3.500000E+01
3.500000E+01
3.500000E+01
3.500000E+01
3.500000E+01
3.500000E+01
3.500000E+01
3.500000E+01
3.500000E+01
3.500000E+01
3.500000E+01
3.500000E+01
3.500000E+01
3.500000E+01
3.500000E+01
3.500000E+01
3.500000E+01
3.500000E+01
3.500000E+01
3.500000E+01
3.500000E+01
3.500000E+01
3.500000E+01
3.500000E+01
3.500000E+01
3.500000E+01
3.500000E+01
3.500000E+01
3.500000E+01
3.500000E+01
3.500000E+01
3.500000E+01
3.500000E+01
3.500000E+01
3.500000E+01
3.500000E+01
3.500000E+01
3.500000E+01
3.500000E+01
3.500000E+01
3.500000E+01
3.500000E+01
3.500000E+01
3.500000E+01
3.500000E+01
3.500000E+01
3.500000E+01
3.500000E+01
3.500000E+01
3.500000E+01
3.500000E+01
3.500000E+01
3.500000E+01
3.500000E+01
3.500000E+01
3.500000E+01
4.000000E+01
4.000000E+01
4.000000E+01
4.000000E+01
4.000000E+01
4.000000E+01
4.000000E+01
4.000000E+01
4.000000E+01
4.000000E+01
4.000000E+01
4.000000E+01
4.000000E+01
4.000000E+01
4.000000E+01
4.000000E+01
4.000000E+01
4.000000E+01
4.000000E+01
4.000000E+01
4.000000E+01
4.000000E+01
4.000000E+01
4.000000E+01
4.000000E+01
4.000000E+01
4.000000E+01
4.000000E+01
4.000000E+01
4.000000E+01
4.000000E+01
4.000000E+01
4.000000E+01
4.000000E+01
4.000000E+01
4.000000E+01
4.000000E+01
4.000000E+01
4.000000E+01
4.000000E+01
4.000000E+01
4.000000E+01
4.000000E+01
4.000000E+01
4.000000E+01
4.000000E+01
4.000000E+01
4.000000E+01
4.000000E+01
4.000000E+01
4.000000E+01
4.000000E+01
4.000000E+01
4.000000E+01
4.000000E+01
4.000000E+01
4.000000E+01
4.000000E+01
4.000000E+01
4.000000E+01
4.000000E+01
4.000000E+01
4.000000E+01
4.000000E+01
4.000000E+01
4.000000E+01
4.000000E+01
4.000000E+01
4.000000E+01
4.000000E+01
4.000000E+01
4.000000E+01
4.000000E+01
4.000000E+01
4.000000E+01
4.000000E+01
4.000000E+01
4.000000E+01
4.000000E+01
4.000000E+01
4.000000E+01
4.000000E+01
4.000000E+01
4.000000E+01
4.000000E+01
4.000000E+01
4.000000E+01
4.000000E+01
4.000000E+01
4.000000E+01
4.000000E+01
4.000000E+01
4.000000E+01
4.000000E+01
4.000000E+01
4.000000E+01
4.000000E+01
4.000000E+01
4.000000E+01
4.000000E+01
4.000000E+01
4.000000E+01
4.000000E+01
4.000000E+01
4.000000E+01
4.000000E+01
4.000000E+01
4.000000E+01
4.000000E+01
4.000000E+01
4.000000E+01
4.000000E+01
4.000000E+01
4.000000E+01
4.000000E+01
4.000000E+01
4.000000E+01
4.000000E+01
4.000000E+01
4.000000E+01
4.000000E+01
4.000000E+01
4.000000E+01
4.000000E+01
4.000000E+01
4.000000E+01
4.000000E+01
4.000000E+01
4.000000E+01
4.000000E+01
4.000000E+01
4.000000E+01
4.000000E+01
4.000000E+01
4.000000E+01
4.000000E+01
4.000000E+01
4.000000E+01
4.000000E+01
4.000000E+01
4.000000E+01
4.000000E+01
4.000000E+01
4.000000E+01
4.000000E+01
4.000000E+01
4.000000E+01
4.000000E+01
4.000000E+01
4.000000E+01
4.000000E+01
4.000000E+01
4.000000E+01
4.000000E+01
4.000000E+01
4.000000E+01
4.000000E+01
4.000000E+01
4.000000E+01
4.000000E+01
4.000000E+01
4.000000E+01
4.000000E+01
4.000000E+01
4.000000E+01
4.000000E+01
4.000000E+01
4.000000E+01
4.000000E+01
4.000000E+01
4.000000E+01
4.000000E+01
4.000000E+01
4.000000E+01
4.000000E+01
4.000000E+01
4.000000E+01
4.000000E+01
4.000000E+01
4.000000E+01
4.000000E+01
4.000000E+01
4.000000E+01
4.000000E+01
4.000000E+01
4.000000E+01
4.000000E+01
4.000000E+01
4.000000E+01
4.000000E+01
4.000000E+01
4.000000E+01
4.000000E+01
4.000000E+01
4.000000E+01
4.000000E+01
4.000000E+01
4.000000E+01
4.000000E+01
4.000000E+01
4.000000E+01
4.500000E+01
4.500000E+01
4.500000E+01
4.500000E+01
4.500000E+01
4.500000E+01
4.500000E+01
4.500000E+01
4.500000E+01
4.500000E+01
4.500000E+01
4.500000E+01
4.500000E+01
4.500000E+01
4.500000E+01
4.500000E+01
4.500000E+01
4.500000E+01
4.500000E+01
4.500000E+01
4.500000E+01
4.500000E+01
4.500000E+01
4.500000E+01
4.500000E+01
4.500000E+01
4.500000E+01
4.500000E+01
4.500000E+01
4.500000E+01
4.500000E+01
4.500000E+01
4.500000E+01
4.500000E+01
4.500000E+01
4.500000E+01
4.500000E+01
4.500000E+01
4.500000E+01
4.500000E+01
4.500000E+01
4.500000E+01
4.500000E+01
4.500000E+01
4.500000E+01
4.500000E+01
4.500000E+01
4.500000E+01
4.500000E+01
4.500000E+01
4.500000E+01
4.500000E+01
4.500000E+01
4.500000E+01
4.500000E+01
4.500000E+01
4.500000E+01
4.500000E+01
4.500000E+01
4.500000E+01
4.500000E+01
4.500000E+01
4.500000E+01
4.500000E+01
4.500000E+01
4.500000E+01
4.500000E+01
4.500000E+01
4.500000E+01
4.500000E+01
4.500000E+01
4.500000E+01
4.500000E+01
4.500000E+01
4.500000E+01
4.500000E+01
4.500000E+01
4.500000E+01
4.500000E+01
4.500000E+01
4.500000E+01
4.500000E+01
4.500000E+01
4.500000E+01
4.500000E+01
4.500000E+01
4.500000E+01
4.500000E+01
4.500000E+01
4.500000E+01
4.500000E+01
4.500000E+01
4.500000E+01
4.500000E+01
4.500000E+01
4.500000E+01
4.500000E+01
4.500000E+01
4.500000E+01
4.500000E+01
4.500000E+01
4.500000E+01
4.500000E+01
4.500000E+01
4.500000E+01
4.500000E+01
4.500000E+01
4.500000E+01
4.500000E+01
4.500000E+01
4.500000E+01
4.500000E+01
4.500000E+01
4.500000E+01
4.500000E+01
4.500000E+01
4.500000E+01
4.500000E+01
4.500000E+01
4.500000E+01
4.500000E+01
4.500000E+01
4.500000E+01
4.500000E+01
4.500000E+01
4.500000E+01
4.500000E+01
4.500000E+01
4.500000E+01
4.500000E+01
4.500000E+01
4.500000E+01
4.500000E+01
4.500000E+01
4.500000E+01
4.500000E+01
4.500000E+01
4.500000E+01
4.500000E+01
4.500000E+01
4.500000E+01
4.500000E+01
4.500000E+01
4.500000E+01
4.500000E+01
4.500000E+01
4.500000E+01
4.500000E+01
4.500000E+01
4.500000E+01
4.500000E+01
4.500000E+01
4.500000E+01
4.500000E+01
4.500000E+01
4.500000E+01
4.500000E+01
4.500000E+01
4.500000E+01
4.500000E+01
4.500000E+01
4.500000E+01
4.500000E+01
4.500000E+01
4.500000E+01
4.500000E+01
4.500000E+01
4.500000E+01
4.500000E+01
4.500000E+01
4.500000E+01
4.500000E+01
4.500000E+01
4.500000E+01
4.500000E+01
4.500000E+01
4.500000E+01
4.500000E+01
4.500000E+01
4.500000E+01
4.500000E+01
4.500000E+01
4.500000E+01
4.500000E+01
4.500000E+01
4.500000E+01
4.500000E+01
4.500000E+01
4.500000E+01
4.500000E+01
4.500000E+01
4.500000E+01
4.500000E+01
4.500000E+01
4.500000E+01
4.500000E+01
4.500000E+01
4.500000E+01
4.500000E+01
4.500000E+01
4.500000E+01
5.000000E+01
5.000000E+01
5.000000E+01
5.000000E+01
5.000000E+01
5.000000E+01
5.000000E+01
5.000000E+01
5.000000E+01
5.000000E+01
5.000000E+01
5.000000E+01
5.000000E+01
5.000000E+01
5.000000E+01
5.000000E+01
5.000000E+01
5.000000E+01
5.000000E+01
5.000000E+01
5.000000E+01
5.000000E+01
5.000000E+01
5.000000E+01
5.000000E+01
5.000000E+01
5.000000E+01
5.000000E+01
5.000000E+01
5.000000E+01
5.000000E+01
5.000000E+01
5.000000E+01
5.000000E+01
5.000000E+01
5.000000E+01
5.000000E+01
5.000000E+01
5.000000E+01
5.000000E+01
5.000000E+01
5.000000E+01
5.000000E+01
5.000000E+01
5.000000E+01
5.000000E+01
5.000000E+01
5.000000E+01
5.000000E+01
5.000000E+01
5.000000E+01
5.000000E+01
5.000000E+01
5.000000E+01
5.000000E+01
5.000000E+01
5.000000E+01
5.000000E+01
5.000000E+01
5.000000E+01
5.000000E+01
5.000000E+01
5.000000E+01
5.000000E+01
5.000000E+01
5.000000E+01
5.000000E+01
5.000000E+01
5.000000E+01
5.000000E+01
5.000000E+01
5.000000E+01
5.000000E+01
5.000000E+01
5.000000E+01
5.000000E+01
5.000000E+01
5.000000E+01
5.000000E+01
5.000000E+01
5.000000E+01
5.000000E+01
5.000000E+01
5.000000E+01
5.000000E+01
5.000000E+01
5.000000E+01
5.000000E+01
5.000000E+01
5.000000E+01
5.000000E+01
5.000000E+01
5.000000E+01
5.000000E+01
5.000000E+01
5.000000E+01
5.000000E+01
5.000000E+01
5.000000E+01
5.000000E+01
5.000000E+01
5.000000E+01
5.000000E+01
5.000000E+01
5.000000E+01
5.000000E+01
5.000000E+01
5.000000E+01
5.000000E+01
5.000000E+01
5.000000E+01
5.000000E+01
5.000000E+01
5.000000E+01
5.000000E+01
5.000000E+01
5.000000E+01
5.000000E+01
5.000000E+01
5.000000E+01
5.000000E+01
5.000000E+01
5.000000E+01
5.000000E+01
5.000000E+01
5.000000E+01
5.000000E+01
5.000000E+01
5.000000E+01
5.000000E+01
5.000000E+01
5.000000E+01
5.000000E+01
5.000000E+01
5.000000E+01
5.000000E+01
5.000000E+01
5.000000E+01
5.000000E+01
5.000000E+01
5.000000E+01
5.000000E+01
5.000000E+01
5.000000E+01
5.000000E+01
5.000000E+01
5.000000E+01
5.000000E+01
5.000000E+01
5.000000E+01
5.000000E+01
5.000000E+01
5.000000E+01
5.000000E+01
5.000000E+01
5.000000E+01
5.000000E+01
5.000000E+01
5.000000E+01
5.000000E+01
5.000000E+01
5.000000E+01
5.000000E+01
5.000000E+01
5.000000E+01
5.000000E+01
5.000000E+01
5.000000E+01
5.000000E+01
5.000000E+01
5.000000E+01
5.000000E+01
5.000000E+01
5.000000E+01
5.000000E+01
5.000000E+01
5.000000E+01
5.000000E+01
5.000000E+01
5.000000E+01
5.000000E+01
5.000000E+01
5.000000E+01
5.000000E+01
5.000000E+01
5.000000E+01
5.000000E+01
5.000000E+01
5.000000E+01
5.000000E+01
5.000000E+01
5.000000E+01
5.000000E+01
5.000000E+01
5.000000E+01
5.000000E+01
5.000000E+01
5.000000E+01
5.000000E+01
5.000000E+01
5.000000E+01
5.500000E+01
5.500000E+01
5.500000E+01
5.500000E+01
5.500000E+01
5.500000E+01
5.500000E+01
5.500000E+01
5.500000E+01
5.500000E+01
5.500000E+01
5.500000E+01
5.500000E+01
5.500000E+01
5.500000E+01
5.500000E+01
5.500000E+01
5.500000E+01
5.500000E+01
5.500000E+01
5.500000E+01
5.500000E+01
5.500000E+01
5.500000E+01
5.500000E+01
5.500000E+01
5.500000E+01
5.500000E+01
5.500000E+01
5.500000E+01
5.500000E+01
5.500000E+01
5.500000E+01
5.500000E+01
5.500000E+01
5.500000E+01
5.500000E+01
5.500000E+01
5.500000E+01
5.500000E+01
5.500000E+01
5.500000E+01
5.500000E+01
5.500000E+01
5.500000E+01
5.500000E+01
5.500000E+01
5.500000E+01
5.500000E+01
5.500000E+01
5.500000E+01
5.500000E+01
5.500000E+01
5.500000E+01
5.500000E+01
5.500000E+01
5.500000E+01
5.500000E+01
5.500000E+01
5.500000E+01
5.500000E+01
5.500000E+01
5.500000E+01
5.500000E+01
5.500000E+01
5.500000E+01
5.500000E+01
5.500000E+01
5.500000E+01
5.500000E+01
5.500000E+01
5.500000E+01
5.500000E+01
5.500000E+01
5.500000E+01
5.500000E+01
5.500000E+01
5.500000E+01
5.500000E+01
5.500000E+01
5.500000E+01
5.500000E+01
5.500000E+01
5.500000E+01
5.500000E+01
5.500000E+01
5.500000E+01
5.500000E+01
5.500000E+01
5.500000E+01
5.500000E+01
5.500000E+01
5.500000E+01
5.500000E+01
5.500000E+01
5.500000E+01
5.500000E+01
5.500000E+01
5.500000E+01
5.500000E+01
5.500000E+01
5.500000E+01
5.500000E+01
5.500000E+01
5.500000E+01
5.500000E+01
5.500000E+01
5.500000E+01
5.500000E+01
5.500000E+01
5.500000E+01
5.500000E+01
5.500000E+01
5.500000E+01
5.500000E+01
5.500000E+01
5.500000E+01
5.500000E+01
5.500000E+01
5.500000E+01
5.500000E+01
5.500000E+01
5.500000E+01
5.500000E+01
5.500000E+01
5.500000E+01
5.500000E+01
5.500000E+01
5.500000E+01
5.500000E+01
5.500000E+01
5.500000E+01
5.500000E+01
5.500000E+01
5.500000E+01
5.500000E+01
5.500000E+01
5.500000E+01
5.500000E+01
5.500000E+01
5.500000E+01
5.500000E+01
5.500000E+01
5.500000E+01
5.500000E+01
5.500000E+01
5.500000E+01
5.500000E+01
5.500000E+01
5.500000E+01
5.500000E+01
5.500000E+01
5.500000E+01
5.500000E+01
5.500000E+01
5.500000E+01
5.500000E+01
5.500000E+01
5.500000E+01
5.500000E+01
5.500000E+01
5.500000E+01
5.500000E+01
5.500000E+01
5.500000E+01
5.500000E+01
5.500000E+01
5.500000E+01
5.500000E+01
5.500000E+01
5.500000E+01
5.500000E+01
5.500000E+01
5.500000E+01
5.500000E+01
5.500000E+01
5.500000E+01
5.500000E+01
5.500000E+01
5.500000E+01
5.500000E+01
5.500000E+01
5.500000E+01
5.500000E+01
5.500000E+01
5.500000E+01
5.500000E+01
5.500000E+01
5.500000E+01
5.500000E+01
5.500000E+01
5.500000E+01
5.500000E+01
5.500000E+01
5.500000E+01
5.500000E+01
5.500000E+01
5.500000E+01
5.500000E+01
5.500000E+01
5.500000E+01
6.000000E+01
6.000000E+01
6.000000E+01
6.000000E+01
6.000000E+01
6.000000E+01
6.000000E+01
6.000000E+01
6.000000E+01
6.000000E+01
6.000000E+01
6.000000E+01
6.000000E+01
6.000000E+01
6.000000E+01
6.000000E+01
6.000000E+01
6.000000E+01
6.000000E+01
6.000000E+01
6.000000E+01
6.000000E+01
6.000000E+01
6.000000E+01
6.000000E+01
6.000000E+01
6.000000E+01
6.000000E+01
6.000000E+01
6.000000E+01
6.000000E+01
6.000000E+01
6.000000E+01
6.000000E+01
6.000000E+01
6.000000E+01
6.000000E+01
6.000000E+01
6.000000E+01
6.000000E+01
6.000000E+01
6.000000E+01
6.000000E+01
6.000000E+01
6.000000E+01
6.000000E+01
6.000000E+01
6.000000E+01
6.000000E+01
6.000000E+01
6.000000E+01
6.000000E+01
6.000000E+01
6.000000E+01
6.000000E+01
6.000000E+01
6.000000E+01
6.000000E+01
6.000000E+01
6.000000E+01
6.000000E+01
6.000000E+01
6.000000E+01
6.000000E+01
6.000000E+01
6.000000E+01
6.000000E+01
6.000000E+01
6.000000E+01
6.000000E+01
6.000000E+01
6.000000E+01
6.000000E+01
6.000000E+01
6.000000E+01
6.000000E+01
6.000000E+01
6.000000E+01
6.000000E+01
6.000000E+01
6.000000E+01
6.000000E+01
6.000000E+01
6.000000E+01
6.000000E+01
6.000000E+01
6.000000E+01
6.000000E+01
6.000000E+01
6.000000E+01
6.000000E+01
6.000000E+01
6.000000E+01
6.000000E+01
6.000000E+01
6.000000E+01
6.000000E+01
6.000000E+01
6.000000E+01
6.000000E+01
6.000000E+01
6.000000E+01
6.000000E+01
6.000000E+01
6.000000E+01
6.000000E+01
6.000000E+01
6.000000E+01
6.000000E+01
6.000000E+01
6.000000E+01
6.000000E+01
6.000000E+01
6.000000E+01
6.000000E+01
6.000000E+01
6.000000E+01
6.000000E+01
6.000000E+01
6.000000E+01
6.000000E+01
6.000000E+01
6.000000E+01
6.000000E+01
6.000000E+01
6.000000E+01
6.000000E+01
6.000000E+01
6.000000E+01
6.000000E+01
6.000000E+01
6.000000E+01
6.000000E+01
6.000000E+01
6.000000E+01
6.000000E+01
6.000000E+01
6.000000E+01
6.000000E+01
6.000000E+01
6.000000E+01
6.000000E+01
6.000000E+01
6.000000E+01
6.000000E+01
6.000000E+01
6.000000E+01
6.000000E+01
6.000000E+01
6.000000E+01
6.000000E+01
6.000000E+01
6.000000E+01
6.000000E+01
6.000000E+01
6.000000E+01
6.000000E+01
6.000000E+01
6.000000E+01
6.000000E+01
6.000000E+01
6.000000E+01
6.000000E+01
6.000000E+01
6.000000E+01
6.000000E+01
6.000000E+01
6.000000E+01
6.000000E+01
6.000000E+01
6.000000E+01
6.000000E+01
6.000000E+01
6.000000E+01
6.000000E+01
6.000000E+01
6.000000E+01
6.000000E+01
6.000000E+01
6.000000E+01
6.000000E+01
6.000000E+01
6.000000E+01
6.000000E+01
6.000000E+01
6.000000E+01
6.000000E+01
6.000000E+01
6.000000E+01
6.000000E+01
6.000000E+01
6.000000E+01
6.000000E+01
6.000000E+01
6.000000E+01
6.000000E+01
6.000000E+01
6.000000E+01
6.000000E+01
6.000000E+01
6.000000E+01
6.500000E+01
6.500000E+01
6.500000E+01
6.500000E+01
6.500000E+01
6.500000E+01
6.500000E+01
6.500000E+01
6.500000E+01
6.500000E+01
6.500000E+01
6.500000E+01
6.500000E+01
6.500000E+01
6.500000E+01
6.500000E+01
6.500000E+01
6.500000E+01
6.500000E+01
6.500000E+01
6.500000E+01
6.500000E+01
6.500000E+01
6.500000E+01
6.500000E+01
6.500000E+01
6.500000E+01
6.500000E+01
6.500000E+01
6.500000E+01
6.500000E+01
6.500000E+01
6.500000E+01
6.500000E+01
6.500000E+01
6.500000E+01
6.500000E+01
6.500000E+01
6.500000E+01
6.500000E+01
6.500000E+01
6.500000E+01
6.500000E+01
6.500000E+01
6.500000E+01
6.500000E+01
6.500000E+01
6.500000E+01
6.500000E+01
6.500000E+01
6.500000E+01
6.500000E+01
6.500000E+01
6.500000E+01
6.500000E+01
6.500000E+01
6.500000E+01
6.500000E+01
6.500000E+01
6.500000E+01
6.500000E+01
6.500000E+01
6.500000E+01
6.500000E+01
6.500000E+01
6.500000E+01
6.500000E+01
6.500000E+01
6.500000E+01
6.500000E+01
6.500000E+01
6.500000E+01
6.500000E+01
6.500000E+01
6.500000E+01
6.500000E+01
6.500000E+01
6.500000E+01
6.500000E+01
6.500000E+01
6.500000E+01
6.500000E+01
6.500000E+01
6.500000E+01
6.500000E+01
6.500000E+01
6.500000E+01
6.500000E+01
6.500000E+01
6.500000E+01
6.500000E+01
6.500000E+01
6.500000E+01
6.500000E+01
6.500000E+01
6.500000E+01
6.500000E+01
6.500000E+01
6.500000E+01
6.500000E+01
6.500000E+01
6.500000E+01
6.500000E+01
6.500000E+01
6.500000E+01
6.500000E+01
6.500000E+01
6.500000E+01
6.500000E+01
6.500000E+01
6.500000E+01
6.500000E+01
6.500000E+01
6.500000E+01
6.500000E+01
6.500000E+01
6.500000E+01
6.500000E+01
6.500000E+01
6.500000E+01
6.500000E+01
6.500000E+01
6.500000E+01
6.500000E+01
6.500000E+01
6.500000E+01
6.500000E+01
6.500000E+01
6.500000E+01
6.500000E+01
6.500000E+01
6.500000E+01
6.500000E+01
6.500000E+01
6.500000E+01
6.500000E+01
6.500000E+01
6.500000E+01
6.500000E+01
6.500000E+01
6.500000E+01
6.500000E+01
6.500000E+01
6.500000E+01
6.500000E+01
6.500000E+01
6.500000E+01
6.500000E+01
6.500000E+01
6.500000E+01
6.500000E+01
6.500000E+01
6.500000E+01
6.500000E+01
6.500000E+01
6.500000E+01
6.500000E+01
6.500000E+01
6.500000E+01
6.500000E+01
6.500000E+01
6.500000E+01
6.500000E+01
6.500000E+01
6.500000E+01
6.500000E+01
6.500000E+01
6.500000E+01
6.500000E+01
6.500000E+01
6.500000E+01
6.500000E+01
6.500000E+01
6.500000E+01
6.500000E+01
6.500000E+01
6.500000E+01
6.500000E+01
6.500000E+01
6.500000E+01
6.500000E+01
6.500000E+01
6.500000E+01
6.500000E+01
6.500000E+01
6.500000E+01
6.500000E+01
6.500000E+01
6.500000E+01
6.500000E+01
6.500000E+01
6.500000E+01
6.500000E+01
6.500000E+01
6.500000E+01
6.500000E+01
6.500000E+01
6.500000E+01
6.500000E+01
6.500000E+01
6.500000E+01
7.000000E+01
7.000000E+01
7.000000E+01
7.000000E+01
7.000000E+01
7.000000E+01
7.000000E+01
7.000000E+01
7.000000E+01
7.000000E+01
7.000000E+01
7.000000E+01
7.000000E+01
7.000000E+01
7.000000E+01
7.000000E+01
7.000000E+01
7.000000E+01
7.000000E+01
7.000000E+01
7.000000E+01
7.000000E+01
7.000000E+01
7.000000E+01
7.000000E+01
7.000000E+01
7.000000E+01
7.000000E+01
7.000000E+01
7.000000E+01
7.000000E+01
7.000000E+01
7.000000E+01
7.000000E+01
7.000000E+01
7.000000E+01
7.000000E+01
7.000000E+01
7.000000E+01
7.000000E+01
7.000000E+01
7.000000E+01
7.000000E+01
7.000000E+01
7.000000E+01
7.000000E+01
7.000000E+01
7.000000E+01
7.000000E+01
7.000000E+01
7.000000E+01
7.000000E+01
7.000000E+01
7.000000E+01
7.000000E+01
7.000000E+01
7.000000E+01
7.000000E+01
7.000000E+01
7.000000E+01
7.000000E+01
7.000000E+01
7.000000E+01
7.000000E+01
7.000000E+01
7.000000E+01
7.000000E+01
7.000000E+01
7.000000E+01
7.000000E+01
7.000000E+01
7.000000E+01
7.000000E+01
7.000000E+01
7.000000E+01
7.000000E+01
7.000000E+01
7.000000E+01
7.000000E+01
7.000000E+01
7.000000E+01
7.000000E+01
7.000000E+01
7.000000E+01
7.000000E+01
7.000000E+01
7.000000E+01
7.000000E+01
7.000000E+01
7.000000E+01
7.000000E+01
7.000000E+01
7.000000E+01
7.000000E+01
7.000000E+01
7.000000E+01
7.000000E+01
7.000000E+01
7.000000E+01
7.000000E+01
7.000000E+01
7.000000E+01
7.000000E+01
7.000000E+01
7.000000E+01
7.000000E+01
7.000000E+01
7.000000E+01
7.000000E+01
7.000000E+01
7.000000E+01
7.000000E+01
7.000000E+01
7.000000E+01
7.000000E+01
7.000000E+01
7.000000E+01
7.000000E+01
7.000000E+01
7.000000E+01
7.000000E+01
7.000000E+01
7.000000E+01
7.000000E+01
7.000000E+01
7.000000E+01
7.000000E+01
7.000000E+01
7.000000E+01
7.000000E+01
7.000000E+01
7.000000E+01
7.000000E+01
7.000000E+01
7.000000E+01
7.000000E+01
7.000000E+01
7.000000E+01
7.000000E+01
7.000000E+01
7.000000E+01
7.000000E+01
7.000000E+01
7.000000E+01
7.000000E+01
7.000000E+01
7.000000E+01
7.000000E+01
7.000000E+01
7.000000E+01
7.000000E+01
7.000000E+01
7.000000E+01
7.000000E+01
7.000000E+01
7.000000E+01
7.000000E+01
7.000000E+01
7.000000E+01
7.000000E+01
7.000000E+01
7.000000E+01
7.000000E+01
7.000000E+01
7.000000E+01
7.000000E+01
7.000000E+01
7.000000E+01
7.000000E+01
7.000000E+01
7.000000E+01
7.000000E+01
7.000000E+01
7.000000E+01
7.000000E+01
7.000000E+01
7.000000E+01
7.000000E+01
7.000000E+01
7.000000E+01
7.000000E+01
7.000000E+01
7.000000E+01
7.000000E+01
7.000000E+01
7.000000E+01
7.000000E+01
7.000000E+01
7.000000E+01
7.000000E+01
7.000000E+01
7.000000E+01
7.000000E+01
7.000000E+01
7.000000E+01
7.000000E+01
7.000000E+01
7.000000E+01
7.000000E+01
7.000000E+01
7.000000E+01
7.500000E+01
7.500000E+01
7.500000E+01
7.500000E+01
7.500000E+01
7.500000E+01
7.500000E+01
7.500000E+01
7.500000E+01
7.500000E+01
7.500000E+01
7.500000E+01
7.500000E+01
7.500000E+01
7.500000E+01
7.500000E+01
7.500000E+01
7.500000E+01
7.500000E+01
7.500000E+01
7.500000E+01
7.500000E+01
7.500000E+01
7.500000E+01
7.500000E+01
7.500000E+01
7.500000E+01
7.500000E+01
7.500000E+01
7.500000E+01
7.500000E+01
7.500000E+01
7.500000E+01
7.500000E+01
7.500000E+01
7.500000E+01
7.500000E+01
7.500000E+01
7.500000E+01
7.500000E+01
7.500000E+01
7.500000E+01
7.500000E+01
7.500000E+01
7.500000E+01
7.500000E+01
7.500000E+01
7.500000E+01
7.500000E+01
7.500000E+01
7.500000E+01
7.500000E+01
7.500000E+01
7.500000E+01
7.500000E+01
7.500000E+01
7.500000E+01
7.500000E+01
7.500000E+01
7.500000E+01
7.500000E+01
7.500000E+01
7.500000E+01
7.500000E+01
7.500000E+01
7.500000E+01
7.500000E+01
7.500000E+01
7.500000E+01
7.500000E+01
7.500000E+01
7.500000E+01
7.500000E+01
7.500000E+01
7.500000E+01
7.500000E+01
7.500000E+01
7.500000E+01
7.500000E+01
7.500000E+01
7.500000E+01
7.500000E+01
7.500000E+01
7.500000E+01
7.500000E+01
7.500000E+01
7.500000E+01
7.500000E+01
7.500000E+01
7.500000E+01
7.500000E+01
7.500000E+01
7.500000E+01
7.500000E+01
7.500000E+01
7.500000E+01
7.500000E+01
7.500000E+01
7.500000E+01
7.500000E+01
7.500000E+01
7.500000E+01
7.500000E+01
7.500000E+01
7.500000E+01
7.500000E+01
7.500000E+01
7.500000E+01
7.500000E+01
7.500000E+01
7.500000E+01
7.500000E+01
7.500000E+01
7.500000E+01
7.500000E+01
7.500000E+01
7.500000E+01
7.500000E+01
7.500000E+01
7.500000E+01
7.500000E+01
7.500000E+01
7.500000E+01
7.500000E+01
7.500000E+01
7.500000E+01
7.500000E+01
7.500000E+01
7.500000E+01
7.500000E+01
7.500000E+01
7.500000E+01
7.500000E+01
7.500000E+01
7.500000E+01
7.500000E+01
7.500000E+01
7.500000E+01
7.500000E+01
7.500000E+01
7.500000E+01
7.500000E+01
7.500000E+01
7.500000E+01
7.500000E+01
7.500000E+01
7.500000E+01
7.500000E+01
7.500000E+01
7.500000E+01
7.500000E+01
7.500000E+01
7.500000E+01
7.500000E+01
7.500000E+01
7.500000E+01
7.500000E+01
7.500000E+01
7.500000E+01
7.500000E+01
7.500000E+01
7.500000E+01
7.500000E+01
7.500000E+01
7.500000E+01
7.500000E+01
7.500000E+01
7.500000E+01
7.500000E+01
7.500000E+01
7.500000E+01
7.500000E+01
7.500000E+01
7.500000E+01
7.500000E+01
7.500000E+01
7.500000E+01
7.500000E+01
7.500000E+01
7.500000E+01
7.500000E+01
7.500000E+01
7.500000E+01
7.500000E+01
7.500000E+01
7.500000E+01
7.500000E+01
7.500000E+01
7.500000E+01
7.500000E+01
7.500000E+01
7.500000E+01
7.500000E+01
7.500000E+01
7.500000E+01
7.500000E+01
7.500000E+01
7.500000E+01
7.500000E+01
7.500000E+01
7.500000E+01
8.000000E+01
8.000000E+01
8.000000E+01
8.000000E+01
8.000000E+01
8.000000E+01
8.000000E+01
8.000000E+01
8.000000E+01
8.000000E+01
8.000000E+01
8.000000E+01
8.000000E+01
8.000000E+01
8.000000E+01
8.000000E+01
8.000000E+01
8.000000E+01
8.000000E+01
8.000000E+01
8.000000E+01
8.000000E+01
8.000000E+01
8.000000E+01
8.000000E+01
8.000000E+01
8.000000E+01
8.000000E+01
8.000000E+01
8.000000E+01
8.000000E+01
8.000000E+01
8.000000E+01
8.000000E+01
8.000000E+01
8.000000E+01
8.000000E+01
8.000000E+01
8.000000E+01
8.000000E+01
8.000000E+01
8.000000E+01
8.000000E+01
8.000000E+01
8.000000E+01
8.000000E+01
8.000000E+01
8.000000E+01
8.000000E+01
8.000000E+01
8.000000E+01
8.000000E+01
8.000000E+01
8.000000E+01
8.000000E+01
8.000000E+01
8.000000E+01
8.000000E+01
8.000000E+01
8.000000E+01
8.000000E+01
8.000000E+01
8.000000E+01
8.000000E+01
8.000000E+01
8.000000E+01
8.000000E+01
8.000000E+01
8.000000E+01
8.000000E+01
8.000000E+01
8.000000E+01
8.000000E+01
8.000000E+01
8.000000E+01
8.000000E+01
8.000000E+01
8.000000E+01
8.000000E+01
8.000000E+01
8.000000E+01
8.000000E+01
8.000000E+01
8.000000E+01
8.000000E+01
8.000000E+01
8.000000E+01
8.000000E+01
8.000000E+01
8.000000E+01
8.000000E+01
8.000000E+01
8.000000E+01
8.000000E+01
8.000000E+01
8.000000E+01
8.000000E+01
8.000000E+01
8.000000E+01
8.000000E+01
8.000000E+01
8.000000E+01
8.000000E+01
8.000000E+01
8.000000E+01
8.000000E+01
8.000000E+01
8.000000E+01
8.000000E+01
8.000000E+01
8.000000E+01
8.000000E+01
8.000000E+01
8.000000E+01
8.000000E+01
8.000000E+01
8.000000E+01
8.000000E+01
8.000000E+01
8.000000E+01
8.000000E+01
8.000000E+01
8.000000E+01
8.000000E+01
8.000000E+01
8.000000E+01
8.000000E+01
8.000000E+01
8.000000E+01
8.000000E+01
8.000000E+01
8.000000E+01
8.000000E+01
8.000000E+01
8.000000E+01
8.000000E+01
8.000000E+01
8.000000E+01
8.000000E+01
8.000000E+01
8.000000E+01
8.000000E+01
8.000000E+01
8.000000E+01
8.000000E+01
8.000000E+01
8.000000E+01
8.000000E+01
8.000000E+01
8.000000E+01
8.000000E+01
8.000000E+01
8.000000E+01
8.000000E+01
8.000000E+01
8.000000E+01
8.000000E+01
8.000000E+01
8.000000E+01
8.000000E+01
8.000000E+01
8.000000E+01
8.000000E+01
8.000000E+01
8.000000E+01
8.000000E+01
8.000000E+01
8.000000E+01
8.000000E+01
8.000000E+01
8.000000E+01
8.000000E+01
8.000000E+01
8.000000E+01
8.000000E+01
8.000000E+01
8.000000E+01
8.000000E+01
8.000000E+01
8.000000E+01
8.000000E+01
8.000000E+01
8.000000E+01
8.000000E+01
8.000000E+01
8.000000E+01
8.000000E+01
8.000000E+01
8.000000E+01
8.000000E+01
8.000000E+01
8.000000E+01
8.000000E+01
8.000000E+01
8.000000E+01
8.000000E+01
8.000000E+01
8.000000E+01
8.000000E+01
8.000000E+01
8.000000E+01
8.500000E+01
8.500000E+01
8.500000E+01
8.500000E+01
8.500000E+01
8.500000E+01
8.500000E+01
8.500000E+01
8.500000E+01
8.500000E+01
8.500000E+01
8.500000E+01
8.500000E+01
8.500000E+01
8.500000E+01
8.500000E+01
8.500000E+01
8.500000E+01
8.500000E+01
8.500000E+01
8.500000E+01
8.500000E+01
8.500000E+01
8.500000E+01
8.500000E+01
8.500000E+01
8.500000E+01
8.500000E+01
8.500000E+01
8.500000E+01
8.500000E+01
8.500000E+01
8.500000E+01
8.500000E+01
8.500000E+01
8.500000E+01
8.500000E+01
8.500000E+01
8.500000E+01
8.500000E+01
8.500000E+01
8.500000E+01
8.500000E+01
8.500000E+01
8.500000E+01
8.500000E+01
8.500000E+01
8.500000E+01
8.500000E+01
8.500000E+01
8.500000E+01
8.500000E+01
8.500000E+01
8.500000E+01
8.500000E+01
8.500000E+01
8.500000E+01
8.500000E+01
8.500000E+01
8.500000E+01
8.500000E+01
8.500000E+01
8.500000E+01
8.500000E+01
8.500000E+01
8.500000E+01
8.500000E+01
8.500000E+01
8.500000E+01
8.500000E+01
8.500000E+01
8.500000E+01
8.500000E+01
8.500000E+01
8.500000E+01
8.500000E+01
8.500000E+01
8.500000E+01
8.500000E+01
8.500000E+01
8.500000E+01
8.500000E+01
8.500000E+01
8.500000E+01
8.500000E+01
8.500000E+01
8.500000E+01
8.500000E+01
8.500000E+01
8.500000E+01
8.500000E+01
8.500000E+01
8.500000E+01
8.500000E+01
8.500000E+01
8.500000E+01
8.500000E+01
8.500000E+01
8.500000E+01
8.500000E+01
8.500000E+01
8.500000E+01
8.500000E+01
8.500000E+01
8.500000E+01
8.500000E+01
8.500000E+01
8.500000E+01
8.500000E+01
8.500000E+01
8.500000E+01
8.500000E+01
8.500000E+01
8.500000E+01
8.500000E+01
8.500000E+01
8.500000E+01
8.500000E+01
8.500000E+01
8.500000E+01
8.500000E+01
8.500000E+01
8.500000E+01
8.500000E+01
8.500000E+01
8.500000E+01
8.500000E+01
8.500000E+01
8.500000E+01
8.500000E+01
8.500000E+01
8.500000E+01
8.500000E+01
8.500000E+01
8.500000E+01
8.500000E+01
8.500000E+01
8.500000E+01
8.500000E+01
8.500000E+01
8.500000E+01
8.500000E+01
8.500000E+01
8.500000E+01
8.500000E+01
8.500000E+01
8.500000E+01
8.500000E+01
8.500000E+01
8.500000E+01
8.500000E+01
8.500000E+01
8.500000E+01
8.500000E+01
8.500000E+01
8.500000E+01
8.500000E+01
8.500000E+01
8.500000E+01
8.500000E+01
8.500000E+01
8.500000E+01
8.500000E+01
8.500000E+01
8.500000E+01
8.500000E+01
8.500000E+01
8.500000E+01
8.500000E+01
8.500000E+01
8.500000E+01
8.500000E+01
8.500000E+01
8.500000E+01
8.500000E+01
8.500000E+01
8.500000E+01
8.500000E+01
8.500000E+01
8.500000E+01
8.500000E+01
8.500000E+01
8.500000E+01
8.500000E+01
8.500000E+01
8.500000E+01
8.500000E+01
8.500000E+01
8.500000E+01
8.500000E+01
8.500000E+01
8.500000E+01
8.500000E+01
8.500000E+01
8.500000E+01
8.500000E+01
8.500000E+01
8.500000E+01
8.500000E+01
8.500000E+01
8.500000E+01
9.000000E+01
9.000000E+01
9.000000E+01
9.000000E+01
9.000000E+01
9.000000E+01
9.000000E+01
9.000000E+01
9.000000E+01
9.000000E+01
9.000000E+01
9.000000E+01
9.000000E+01
9.000000E+01
9.000000E+01
9.000000E+01
9.000000E+01
9.000000E+01
9.000000E+01
9.000000E+01
9.000000E+01
9.000000E+01
9.000000E+01
9.000000E+01
9.000000E+01
9.000000E+01
9.000000E+01
9.000000E+01
9.000000E+01
9.000000E+01
9.000000E+01
9.000000E+01
9.000000E+01
9.000000E+01
9.000000E+01
9.000000E+01
9.000000E+01
9.000000E+01
9.000000E+01
9.000000E+01
9.000000E+01
9.000000E+01
9.000000E+01
9.000000E+01
9.000000E+01
9.000000E+01
9.000000E+01
9.000000E+01
9.000000E+01
9.000000E+01
9.000000E+01
9.000000E+01
9.000000E+01
9.000000E+01
9.000000E+01
9.000000E+01
9.000000E+01
9.000000E+01
9.000000E+01
9.000000E+01
9.000000E+01
9.000000E+01
9.000000E+01
9.000000E+01
9.000000E+01
9.000000E+01
9.000000E+01
9.000000E+01
9.000000E+01
9.000000E+01
9.000000E+01
9.000000E+01
9.000000E+01
9.000000E+01
9.000000E+01
9.000000E+01
9.000000E+01
9.000000E+01
9.000000E+01
9.000000E+01
9.000000E+01
9.000000E+01
9.000000E+01
9.000000E+01
9.000000E+01
9.000000E+01
9.000000E+01
9.000000E+01
9.000000E+01
9.000000E+01
9.000000E+01
9.000000E+01
9.000000E+01
9.000000E+01
9.000000E+01
9.000000E+01
9.000000E+01
9.000000E+01
9.000000E+01
9.000000E+01
9.000000E+01
9.000000E+01
9.000000E+01
9.000000E+01
9.000000E+01
9.000000E+01
9.000000E+01
9.000000E+01
9.000000E+01
9.000000E+01
9.000000E+01
9.000000E+01
9.000000E+01
9.000000E+01
9.000000E+01
9.000000E+01
9.000000E+01
9.000000E+01
9.000000E+01
9.000000E+01
9.000000E+01
9.000000E+01
9.000000E+01
9.000000E+01
9.000000E+01
9.000000E+01
9.000000E+01
9.000000E+01
9.000000E+01
9.000000E+01
9.000000E+01
9.000000E+01
9.000000E+01
9.000000E+01
9.000000E+01
9.000000E+01
9.000000E+01
9.000000E+01
9.000000E+01
9.000000E+01
9.000000E+01
9.000000E+01
9.000000E+01
9.000000E+01
9.000000E+01
9.000000E+01
9.000000E+01
9.000000E+01
9.000000E+01
9.000000E+01
9.000000E+01
9.000000E+01
9.000000E+01
9.000000E+01
9.000000E+01
9.000000E+01
9.000000E+01
9.000000E+01
9.000000E+01
9.000000E+01
9.000000E+01
9.000000E+01
9.000000E+01
9.000000E+01
9.000000E+01
9.000000E+01
9.000000E+01
9.000000E+01
9.000000E+01
9.000000E+01
9.000000E+01
9.000000E+01
9.000000E+01
9.000000E+01
9.000000E+01
9.000000E+01
9.000000E+01
9.000000E+01
9.000000E+01
9.000000E+01
9.000000E+01
9.000000E+01
9.000000E+01
9.000000E+01
9.000000E+01
9.000000E+01
9.000000E+01
9.000000E+01
9.000000E+01
9.000000E+01
9.000000E+01
9.000000E+01
9.000000E+01
9.000000E+01
9.000000E+01
9.000000E+01
9.000000E+01
9.000000E+01
9.000000E+01
9.000000E+01
9.000000E+01
9.500000E+01
9.500000E+01
9.500000E+01
9.500000E+01
9.500000E+01
9.500000E+01
9.500000E+01
9.500000E+01
9.500000E+01
9.500000E+01
9.500000E+01
9.500000E+01
9.500000E+01
9.500000E+01
9.500000E+01
9.500000E+01
9.500000E+01
9.500000E+01
9.500000E+01
9.500000E+01
9.500000E+01
9.500000E+01
9.500000E+01
9.500000E+01
9.500000E+01
9.500000E+01
9.500000E+01
9.500000E+01
9.500000E+01
9.500000E+01
9.500000E+01
9.500000E+01
9.500000E+01
9.500000E+01
9.500000E+01
9.500000E+01
9.500000E+01
9.500000E+01
9.500000E+01
9.500000E+01
9.500000E+01
9.500000E+01
9.500000E+01
9.500000E+01
9.500000E+01
9.500000E+01
9.500000E+01
9.500000E+01
9.500000E+01
9.500000E+01
9.500000E+01
9.500000E+01
9.500000E+01
9.500000E+01
9.500000E+01
9.500000E+01
9.500000E+01
9.500000E+01
9.500000E+01
9.500000E+01
9.500000E+01
9.500000E+01
9.500000E+01
9.500000E+01
9.500000E+01
9.500000E+01
9.500000E+01
9.500000E+01
9.500000E+01
9.500000E+01
9.500000E+01
9.500000E+01
9.500000E+01
9.500000E+01
9.500000E+01
9.500000E+01
9.500000E+01
9.500000E+01
9.500000E+01
9.500000E+01
9.500000E+01
9.500000E+01
9.500000E+01
9.500000E+01
9.500000E+01
9.500000E+01
9.500000E+01
9.500000E+01
9.500000E+01
9.500000E+01
9.500000E+01
9.500000E+01
9.500000E+01
9.500000E+01
9.500000E+01
9.500000E+01
9.500000E+01
9.500000E+01
9.500000E+01
9.500000E+01
9.500000E+01
9.500000E+01
9.500000E+01
9.500000E+01
9.500000E+01
9.500000E+01
9.500000E+01
9.500000E+01
9.500000E+01
9.500000E+01
9.500000E+01
9.500000E+01
9.500000E+01
9.500000E+01
9.500000E+01
9.500000E+01
9.500000E+01
9.500000E+01
9.500000E+01
9.500000E+01
9.500000E+01
9.500000E+01
9.500000E+01
9.500000E+01
9.500000E+01
9.500000E+01
9.500000E+01
9.500000E+01
9.500000E+01
9.500000E+01
9.500000E+01
9.500000E+01
9.500000E+01
9.500000E+01
9.500000E+01
9.500000E+01
9.500000E+01
9.500000E+01
9.500000E+01
9.500000E+01
9.500000E+01
9.500000E+01
9.500000E+01
9.500000E+01
9.500000E+01
9.500000E+01
9.500000E+01
9.500000E+01
9.500000E+01
9.500000E+01
9.500000E+01
9.500000E+01
9.500000E+01
9.500000E+01
9.500000E+01
9.500000E+01
9.500000E+01
9.500000E+01
9.500000E+01
9.500000E+01
9.500000E+01
9.500000E+01
9.500000E+01
9.500000E+01
9.500000E+01
9.500000E+01
9.500000E+01
9.500000E+01
9.500000E+01
9.500000E+01
9.500000E+01
9.500000E+01
9.500000E+01
9.500000E+01
9.500000E+01
9.500000E+01
9.500000E+01
9.500000E+01
9.500000E+01
9.500000E+01
9.500000E+01
9.500000E+01
9.500000E+01
9.500000E+01
9.500000E+01
9.500000E+01
9.500000E+01
9.500000E+01
9.500000E+01
9.500000E+01
9.500000E+01
9.500000E+01
9.500000E+01
9.500000E+01
9.500000E+01
9.500000E+01
9.500000E+01
9.500000E+01
9.500000E+01
9.500000E+01
9.500000E+01
1.000000E+02
1.000000E+02
1.000000E+02
1.000000E+02
1.000000E+02
1.000000E+02
1.000000E+02
1.000000E+02
1.000000E+02
1.000000E+02
1.000000E+02
1.000000E+02
1.000000E+02
1.000000E+02
1.000000E+02
1.000000E+02
1.000000E+02
1.000000E+02
1.000000E+02
1.000000E+02
1.000000E+02
1.000000E+02
1.000000E+02
1.000000E+02
1.000000E+02
1.000000E+02
1.000000E+02
1.000000E+02
1.000000E+02
1.000000E+02
1.000000E+02
1.000000E+02
1.000000E+02
1.000000E+02
1.000000E+02
1.000000E+02
1.000000E+02
1.000000E+02
1.000000E+02
1.000000E+02
1.000000E+02
1.000000E+02
1.000000E+02
1.000000E+02
1.000000E+02
1.000000E+02
1.000000E+02
1.000000E+02
1.000000E+02
1.000000E+02
1.000000E+02
1.000000E+02
1.000000E+02
1.000000E+02
1.000000E+02
1.000000E+02
1.000000E+02
1.000000E+02
1.000000E+02
1.000000E+02
1.000000E+02
1.000000E+02
1.000000E+02
1.000000E+02
1.000000E+02
1.000000E+02
1.000000E+02
1.000000E+02
1.000000E+02
1.000000E+02
1.000000E+02
1.000000E+02
1.000000E+02
1.000000E+02
1.000000E+02
1.000000E+02
1.000000E+02
1.000000E+02
1.000000E+02
1.000000E+02
1.000000E+02
1.000000E+02
1.000000E+02
1.000000E+02
1.000000E+02
1.000000E+02
1.000000E+02
1.000000E+02
1.000000E+02
1.000000E+02
1.000000E+02
1.000000E+02
1.000000E+02
1.000000E+02
1.000000E+02
1.000000E+02
1.000000E+02
1.000000E+02
1.000000E+02
1.000000E+02
1.000000E+02
1.000000E+02
1.000000E+02
1.000000E+02
1.000000E+02
1.000000E+02
1.000000E+02
1.000000E+02
1.000000E+02
1.000000E+02
1.000000E+02
1.000000E+02
1.000000E+02
1.000000E+02
1.000000E+02
1.000000E+02
1.000000E+02
1.000000E+02
1.000000E+02
1.000000E+02
1.000000E+02
1.000000E+02
1.000000E+02
1.000000E+02
1.000000E+02
1.000000E+02
1.000000E+02
1.000000E+02
1.000000E+02
1.000000E+02
1.000000E+02
1.000000E+02
1.000000E+02
1.000000E+02
1.000000E+02
1.000000E+02
1.000000E+02
1.000000E+02
1.000000E+02
1.000000E+02
1.000000E+02
1.000000E+02
1.000000E+02
1.000000E+02
1.000000E+02
1.000000E+02
1.000000E+02
1.000000E+02
1.000000E+02
1.000000E+02
1.000000E+02
1.000000E+02
1.000000E+02
1.000000E+02
1.000000E+02
1.000000E+02
1.000000E+02
1.000000E+02
1.000000E+02
1.000000E+02
1.000000E+02
1.000000E+02
1.000000E+02
1.000000E+02
1.000000E+02
1.000000E+02
1.000000E+02
1.000000E+02
1.000000E+02
1.000000E+02
1.000000E+02
1.000000E+02
1.000000E+02
1.000000E+02
1.000000E+02
1.000000E+02
1.000000E+02
1.000000E+02
1.000000E+02
1.000000E+02
1.000000E+02
1.000000E+02
1.000000E+02
1.000000E+02
1.000000E+02
1.000000E+02
1.000000E+02
1.000000E+02
1.000000E+02
1.000000E+02
1.000000E+02
1.000000E+02
1.000000E+02
1.000000E+02
1.000000E+02
1.000000E+02
1.000000E+02
1.000000E+02
1.000000E+02
1.000000E+02
1.000000E+02
1.050000E+02
1.050000E+02
1.050000E+02
1.050000E+02
1.050000E+02
1.050000E+02
1.050000E+02
1.050000E+02
1.050000E+02
1.050000E+02
1.050000E+02
1.050000E+02
1.050000E+02
1.050000E+02
1.050000E+02
1.050000E+02
1.050000E+02
1.050000E+02
1.050000E+02
1.050000E+02
1.050000E+02
1.050000E+02
1.050000E+02
1.050000E+02
1.050000E+02
1.050000E+02
1.050000E+02
1.050000E+02
1.050000E+02
1.050000E+02
1.050000E+02
1.050000E+02
1.050000E+02
1.050000E+02
1.050000E+02
1.050000E+02
1.050000E+02
1.050000E+02
1.050000E+02
1.050000E+02
1.050000E+02
1.050000E+02
1.050000E+02
1.050000E+02
1.050000E+02
1.050000E+02
1.050000E+02
1.050000E+02
1.050000E+02
1.050000E+02
1.050000E+02
1.050000E+02
1.050000E+02
1.050000E+02
1.050000E+02
1.050000E+02
1.050000E+02
1.050000E+02
1.050000E+02
1.050000E+02
1.050000E+02
1.050000E+02
1.050000E+02
1.050000E+02
1.050000E+02
1.050000E+02
1.050000E+02
1.050000E+02
1.050000E+02
1.050000E+02
1.050000E+02
1.050000E+02
1.050000E+02
1.050000E+02
1.050000E+02
1.050000E+02
1.050000E+02
1.050000E+02
1.050000E+02
1.050000E+02
1.050000E+02
1.050000E+02
1.050000E+02
1.050000E+02
1.050000E+02
1.050000E+02
1.050000E+02
1.050000E+02
1.050000E+02
1.050000E+02
1.050000E+02
1.050000E+02
1.050000E+02
1.050000E+02
1.050000E+02
1.050000E+02
1.050000E+02
1.050000E+02
1.050000E+02
1.050000E+02
1.050000E+02
1.050000E+02
1.050000E+02
1.050000E+02
1.050000E+02
1.050000E+02
1.050000E+02
1.050000E+02
1.050000E+02
1.050000E+02
1.050000E+02
1.050000E+02
1.050000E+02
1.050000E+02
1.050000E+02
1.050000E+02
1.050000E+02
1.050000E+02
1.050000E+02
1.050000E+02
1.050000E+02
1.050000E+02
1.050000E+02
1.050000E+02
1.050000E+02
1.050000E+02
1.050000E+02
1.050000E+02
1.050000E+02
1.050000E+02
1.050000E+02
1.050000E+02
1.050000E+02
1.050000E+02
1.050000E+02
1.050000E+02
1.050000E+02
1.050000E+02
1.050000E+02
1.050000E+02
1.050000E+02
1.050000E+02
1.050000E+02
1.050000E+02
1.050000E+02
1.050000E+02
1.050000E+02
1.050000E+02
1.050000E+02
1.050000E+02
1.050000E+02
1.050000E+02
1.050000E+02
1.050000E+02
1.050000E+02
1.050000E+02
1.050000E+02
1.050000E+02
1.050000E+02
1.050000E+02
1.050000E+02
1.050000E+02
1.050000E+02
1.050000E+02
1.050000E+02
1.050000E+02
1.050000E+02
1.050000E+02
1.050000E+02
1.050000E+02
1.050000E+02
1.050000E+02
1.050000E+02
1.050000E+02
1.050000E+02
1.050000E+02
1.050000E+02
1.050000E+02
1.050000E+02
1.050000E+02
1.050000E+02
1.050000E+02
1.050000E+02
1.050000E+02
1.050000E+02
1.050000E+02
1.050000E+02
1.050000E+02
1.050000E+02
1.050000E+02
1.050000E+02
1.050000E+02
1.050000E+02
1.050000E+02
1.050000E+02
1.050000E+02
1.050000E+02
1.050000E+02
1.050000E+02
1.050000E+02
1.050000E+02
1.100000E+02
1.100000E+02
1.100000E+02
1.100000E+02
1.100000E+02
1.100000E+02
1.100000E+02
1.100000E+02
1.100000E+02
1.100000E+02
1.100000E+02
1.100000E+02
1.100000E+02
1.100000E+02
1.100000E+02
1.100000E+02
1.100000E+02
1.100000E+02
1.100000E+02
1.100000E+02
1.100000E+02
1.100000E+02
1.100000E+02
1.100000E+02
1.100000E+02
1.100000E+02
1.100000E+02
1.100000E+02
1.100000E+02
1.100000E+02
1.100000E+02
1.100000E+02
1.100000E+02
1.100000E+02
1.100000E+02
1.100000E+02
1.100000E+02
1.100000E+02
1.100000E+02
1.100000E+02
1.100000E+02
1.100000E+02
1.100000E+02
1.100000E+02
1.100000E+02
1.100000E+02
1.100000E+02
1.100000E+02
1.100000E+02
1.100000E+02
1.100000E+02
1.100000E+02
1.100000E+02
1.100000E+02
1.100000E+02
1.100000E+02
1.100000E+02
1.100000E+02
1.100000E+02
1.100000E+02
1.100000E+02
1.100000E+02
1.100000E+02
1.100000E+02
1.100000E+02
1.100000E+02
1.100000E+02
1.100000E+02
1.100000E+02
1.100000E+02
1.100000E+02
1.100000E+02
1.100000E+02
1.100000E+02
1.100000E+02
1.100000E+02
1.100000E+02
1.100000E+02
1.100000E+02
1.100000E+02
1.100000E+02
1.100000E+02
1.100000E+02
1.100000E+02
1.100000E+02
1.100000E+02
1.100000E+02
1.100000E+02
1.100000E+02
1.100000E+02
1.100000E+02
1.100000E+02
1.100000E+02
1.100000E+02
1.100000E+02
1.100000E+02
1.100000E+02
1.100000E+02
1.100000E+02
1.100000E+02
1.100000E+02
1.100000E+02
1.100000E+02
1.100000E+02
1.100000E+02
1.100000E+02
1.100000E+02
1.100000E+02
1.100000E+02
1.100000E+02
1.100000E+02
1.100000E+02
1.100000E+02
1.100000E+02
1.100000E+02
1.100000E+02
1.100000E+02
1.100000E+02
1.100000E+02
1.100000E+02
1.100000E+02
1.100000E+02
1.100000E+02
1.100000E+02
1.100000E+02
1.100000E+02
1.100000E+02
1.100000E+02
1.100000E+02
1.100000E+02
1.100000E+02
1.100000E+02
1.100000E+02
1.100000E+02
1.100000E+02
1.100000E+02
1.100000E+02
1.100000E+02
1.100000E+02
1.100000E+02
1.100000E+02
1.100000E+02
1.100000E+02
1.100000E+02
1.100000E+02
1.100000E+02
1.100000E+02
1.100000E+02
1.100000E+02
1.100000E+02
1.100000E+02
1.100000E+02
1.100000E+02
1.100000E+02
1.100000E+02
1.100000E+02
1.100000E+02
1.100000E+02
1.100000E+02
1.100000E+02
1.100000E+02
1.100000E+02
1.100000E+02
1.100000E+02
1.100000E+02
1.100000E+02
1.100000E+02
1.100000E+02
1.100000E+02
1.100000E+02
1.100000E+02
1.100000E+02
1.100000E+02
1.100000E+02
1.100000E+02
1.100000E+02
1.100000E+02
1.100000E+02
1.100000E+02
1.100000E+02
1.100000E+02
1.100000E+02
1.100000E+02
1.100000E+02
1.100000E+02
1.100000E+02
1.100000E+02
1.100000E+02
1.100000E+02
1.100000E+02
1.100000E+02
1.100000E+02
1.100000E+02
1.100000E+02
1.100000E+02
1.100000E+02
1.100000E+02
1.100000E+02
1.100000E+02
1.100000E+02
1.100000E+02
1.150000E+02
1.150000E+02
1.150000E+02
1.150000E+02
1.150000E+02
1.150000E+02
1.150000E+02
1.150000E+02
1.150000E+02
1.150000E+02
1.150000E+02
1.150000E+02
1.150000E+02
1.150000E+02
1.150000E+02
1.150000E+02
1.150000E+02
1.150000E+02
1.150000E+02
1.150000E+02
1.150000E+02
1.150000E+02
1.150000E+02
1.150000E+02
1.150000E+02
1.150000E+02
1.150000E+02
1.150000E+02
1.150000E+02
1.150000E+02
1.150000E+02
1.150000E+02
1.150000E+02
1.150000E+02
1.150000E+02
1.150000E+02
1.150000E+02
1.150000E+02
1.150000E+02
1.150000E+02
1.150000E+02
1.150000E+02
1.150000E+02
1.150000E+02
1.150000E+02
1.150000E+02
1.150000E+02
1.150000E+02
1.150000E+02
1.150000E+02
1.150000E+02
1.150000E+02
1.150000E+02
1.150000E+02
1.150000E+02
1.150000E+02
1.150000E+02
1.150000E+02
1.150000E+02
1.150000E+02
1.150000E+02
1.150000E+02
1.150000E+02
1.150000E+02
1.150000E+02
1.150000E+02
1.150000E+02
1.150000E+02
1.150000E+02
1.150000E+02
1.150000E+02
1.150000E+02
1.150000E+02
1.150000E+02
1.150000E+02
1.150000E+02
1.150000E+02
1.150000E+02
1.150000E+02
1.150000E+02
1.150000E+02
1.150000E+02
1.150000E+02
1.150000E+02
1.150000E+02
1.150000E+02
1.150000E+02
1.150000E+02
1.150000E+02
1.150000E+02
1.150000E+02
1.150000E+02
1.150000E+02
1.150000E+02
1.150000E+02
1.150000E+02
1.150000E+02
1.150000E+02
1.150000E+02
1.150000E+02
1.150000E+02
1.150000E+02
1.150000E+02
1.150000E+02
1.150000E+02
1.150000E+02
1.150000E+02
1.150000E+02
1.150000E+02
1.150000E+02
1.150000E+02
1.150000E+02
1.150000E+02
1.150000E+02
1.150000E+02
1.150000E+02
1.150000E+02
1.150000E+02
1.150000E+02
1.150000E+02
1.150000E+02
1.150000E+02
1.150000E+02
1.150000E+02
1.150000E+02
1.150000E+02
1.150000E+02
1.150000E+02
1.150000E+02
1.150000E+02
1.150000E+02
1.150000E+02
1.150000E+02
1.150000E+02
1.150000E+02
1.150000E+02
1.150000E+02
1.150000E+02
1.150000E+02
1.150000E+02
1.150000E+02
1.150000E+02
1.150000E+02
1.150000E+02
1.150000E+02
1.150000E+02
1.150000E+02
1.150000E+02
1.150000E+02
1.150000E+02
1.150000E+02
1.150000E+02
1.150000E+02
1.150000E+02
1.150000E+02
1.150000E+02
1.150000E+02
1.150000E+02
1.150000E+02
1.150000E+02
1.150000E+02
1.150000E+02
1.150000E+02
1.150000E+02
1.150000E+02
1.150000E+02
1.150000E+02
1.150000E+02
1.150000E+02
1.150000E+02
1.150000E+02
1.150000E+02
1.150000E+02
1.150000E+02
1.150000E+02
1.150000E+02
1.150000E+02
1.150000E+02
1.150000E+02
1.150000E+02
1.150000E+02
1.150000E+02
1.150000E+02
1.150000E+02
1.150000E+02
1.150000E+02
1.150000E+02
1.150000E+02
1.150000E+02
1.150000E+02
1.150000E+02
1.150000E+02
1.150000E+02
1.150000E+02
1.150000E+02
1.150000E+02
1.150000E+02
1.150000E+02
1.150000E+02
1.150000E+02
1.150000E+02
1.200000E+02
1.200000E+02
1.200000E+02
1.200000E+02
1.200000E+02
1.200000E+02
1.200000E+02
1.200000E+02
1.200000E+02
1.200000E+02
1.200000E+02
1.200000E+02
1.200000E+02
1.200000E+02
1.200000E+02
1.200000E+02
1.200000E+02
1.200000E+02
1.200000E+02
1.200000E+02
1.200000E+02
1.200000E+02
1.200000E+02
1.200000E+02
1.200000E+02
1.200000E+02
1.200000E+02
1.200000E+02
1.200000E+02
1.200000E+02
1.200000E+02
1.200000E+02
1.200000E+02
1.200000E+02
1.200000E+02
1.200000E+02
1.200000E+02
1.200000E+02
1.200000E+02
1.200000E+02
1.200000E+02
1.200000E+02
1.200000E+02
1.200000E+02
1.200000E+02
1.200000E+02
1.200000E+02
1.200000E+02
1.200000E+02
1.200000E+02
1.200000E+02
1.200000E+02
1.200000E+02
1.200000E+02
1.200000E+02
1.200000E+02
1.200000E+02
1.200000E+02
1.200000E+02
1.200000E+02
1.200000E+02
1.200000E+02
1.200000E+02
1.200000E+02
1.200000E+02
1.200000E+02
1.200000E+02
1.200000E+02
1.200000E+02
1.200000E+02
1.200000E+02
1.200000E+02
1.200000E+02
1.200000E+02
1.200000E+02
1.200000E+02
1.200000E+02
1.200000E+02
1.200000E+02
1.200000E+02
1.200000E+02
1.200000E+02
1.200000E+02
1.200000E+02
1.200000E+02
1.200000E+02
1.200000E+02
1.200000E+02
1.200000E+02
1.200000E+02
1.200000E+02
1.200000E+02
1.200000E+02
1.200000E+02
1.200000E+02
1.200000E+02
1.200000E+02
1.200000E+02
1.200000E+02
1.200000E+02
1.200000E+02
1.200000E+02
1.200000E+02
1.200000E+02
1.200000E+02
1.200000E+02
1.200000E+02
1.200000E+02
1.200000E+02
1.200000E+02
1.200000E+02
1.200000E+02
1.200000E+02
1.200000E+02
1.200000E+02
1.200000E+02
1.200000E+02
1.200000E+02
1.200000E+02
1.200000E+02
1.200000E+02
1.200000E+02
1.200000E+02
1.200000E+02
1.200000E+02
1.200000E+02
1.200000E+02
1.200000E+02
1.200000E+02
1.200000E+02
1.200000E+02
1.200000E+02
1.200000E+02
1.200000E+02
1.200000E+02
1.200000E+02
1.200000E+02
1.200000E+02
1.200000E+02
1.200000E+02
1.200000E+02
1.200000E+02
1.200000E+02
1.200000E+02
1.200000E+02
1.200000E+02
1.200000E+02
1.200000E+02
1.200000E+02
1.200000E+02
1.200000E+02
1.200000E+02
1.200000E+02
1.200000E+02
1.200000E+02
1.200000E+02
1.200000E+02
1.200000E+02
1.200000E+02
1.200000E+02
1.200000E+02
1.200000E+02
1.200000E+02
1.200000E+02
1.200000E+02
1.200000E+02
1.200000E+02
1.200000E+02
1.200000E+02
1.200000E+02
1.200000E+02
1.200000E+02
1.200000E+02
1.200000E+02
1.200000E+02
1.200000E+02
1.200000E+02
1.200000E+02
1.200000E+02
1.200000E+02
1.200000E+02
1.200000E+02
1.200000E+02
1.200000E+02
1.200000E+02
1.200000E+02
1.200000E+02
1.200000E+02
1.200000E+02
1.200000E+02
1.200000E+02
1.200000E+02
1.200000E+02
1.200000E+02
1.200000E+02
1.200000E+02
1.200000E+02
1.200000E+02
1.200000E+02
1.200000E+02
1.200000E+02
1.250000E+02
1.250000E+02
1.250000E+02
1.250000E+02
1.250000E+02
1.250000E+02
1.250000E+02
1.250000E+02
1.250000E+02
1.250000E+02
1.250000E+02
1.250000E+02
1.250000E+02
1.250000E+02
1.250000E+02
1.250000E+02
1.250000E+02
1.250000E+02
1.250000E+02
1.250000E+02
1.250000E+02
1.250000E+02
1.250000E+02
1.250000E+02
1.250000E+02
1.250000E+02
1.250000E+02
1.250000E+02
1.250000E+02
1.250000E+02
1.250000E+02
1.250000E+02
1.250000E+02
1.250000E+02
1.250000E+02
1.250000E+02
1.250000E+02
1.250000E+02
1.250000E+02
1.250000E+02
1.250000E+02
1.250000E+02
1.250000E+02
1.250000E+02
1.250000E+02
1.250000E+02
1.250000E+02
1.250000E+02
1.250000E+02
1.250000E+02
1.250000E+02
1.250000E+02
1.250000E+02
1.250000E+02
1.250000E+02
1.250000E+02
1.250000E+02
1.250000E+02
1.250000E+02
1.250000E+02
1.250000E+02
1.250000E+02
1.250000E+02
1.250000E+02
1.250000E+02
1.250000E+02
1.250000E+02
1.250000E+02
1.250000E+02
1.250000E+02
1.250000E+02
1.250000E+02
1.250000E+02
1.250000E+02
1.250000E+02
1.250000E+02
1.250000E+02
1.250000E+02
1.250000E+02
1.250000E+02
1.250000E+02
1.250000E+02
1.250000E+02
1.250000E+02
1.250000E+02
1.250000E+02
1.250000E+02
1.250000E+02
1.250000E+02
1.250000E+02
1.250000E+02
1.250000E+02
1.250000E+02
1.250000E+02
1.250000E+02
1.250000E+02
1.250000E+02
1.250000E+02
1.250000E+02
1.250000E+02
1.250000E+02
1.250000E+02
1.250000E+02
1.250000E+02
1.250000E+02
1.250000E+02
1.250000E+02
1.250000E+02
1.250000E+02
1.250000E+02
1.250000E+02
1.250000E+02
1.250000E+02
1.250000E+02
1.250000E+02
1.250000E+02
1.250000E+02
1.250000E+02
1.250000E+02
1.250000E+02
1.250000E+02
1.250000E+02
1.250000E+02
1.250000E+02
1.250000E+02
1.250000E+02
1.250000E+02
1.250000E+02
1.250000E+02
1.250000E+02
1.250000E+02
1.250000E+02
1.250000E+02
1.250000E+02
1.250000E+02
1.250000E+02
1.250000E+02
1.250000E+02
1.250000E+02
1.250000E+02
1.250000E+02
1.250000E+02
1.250000E+02
1.250000E+02
1.250000E+02
1.250000E+02
1.250000E+02
1.250000E+02
1.250000E+02
1.250000E+02
1.250000E+02
1.250000E+02
1.250000E+02
1.250000E+02
1.250000E+02
1.250000E+02
1.250000E+02
1.250000E+02
1.250000E+02
1.250000E+02
1.250000E+02
1.250000E+02
1.250000E+02
1.250000E+02
1.250000E+02
1.250000E+02
1.250000E+02
1.250000E+02
1.250000E+02
1.250000E+02
1.250000E+02
1.250000E+02
1.250000E+02
1.250000E+02
1.250000E+02
1.250000E+02
1.250000E+02
1.250000E+02
1.250000E+02
1.250000E+02
1.250000E+02
1.250000E+02
1.250000E+02
1.250000E+02
1.250000E+02
1.250000E+02
1.250000E+02
1.250000E+02
1.250000E+02
1.250000E+02
1.250000E+02
1.250000E+02
1.250000E+02
1.250000E+02
1.250000E+02
1.250000E+02
1.250000E+02
1.250000E+02
1.250000E+02
1.250000E+02
1.250000E+02
1.300000E+02
1.300000E+02
1.300000E+02
1.300000E+02
1.300000E+02
1.300000E+02
1.300000E+02
1.300000E+02
1.300000E+02
1.300000E+02
1.300000E+02
1.300000E+02
1.300000E+02
1.300000E+02
1.300000E+02
1.300000E+02
1.300000E+02
1.300000E+02
1.300000E+02
1.300000E+02
1.300000E+02
1.300000E+02
1.300000E+02
1.300000E+02
1.300000E+02
1.300000E+02
1.300000E+02
1.300000E+02
1.300000E+02
1.300000E+02
1.300000E+02
1.300000E+02
1.300000E+02
1.300000E+02
1.300000E+02
1.300000E+02
1.300000E+02
1.300000E+02
1.300000E+02
1.300000E+02
1.300000E+02
1.300000E+02
1.300000E+02
1.300000E+02
1.300000E+02
1.300000E+02
1.300000E+02
1.300000E+02
1.300000E+02
1.300000E+02
1.300000E+02
1.300000E+02
1.300000E+02
1.300000E+02
1.300000E+02
1.300000E+02
1.300000E+02
1.300000E+02
1.300000E+02
1.300000E+02
1.300000E+02
1.300000E+02
1.300000E+02
1.300000E+02
1.300000E+02
1.300000E+02
1.300000E+02
1.300000E+02
1.300000E+02
1.300000E+02
1.300000E+02
1.300000E+02
1.300000E+02
1.300000E+02
1.300000E+02
1.300000E+02
1.300000E+02
1.300000E+02
1.300000E+02
1.300000E+02
1.300000E+02
1.300000E+02
1.300000E+02
1.300000E+02
1.300000E+02
1.300000E+02
1.300000E+02
1.300000E+02
1.300000E+02
1.300000E+02
1.300000E+02
1.300000E+02
1.300000E+02
1.300000E+02
1.300000E+02
1.300000E+02
1.300000E+02
1.300000E+02
1.300000E+02
1.300000E+02
1.300000E+02
1.300000E+02
1.300000E+02
1.300000E+02
1.300000E+02
1.300000E+02
1.300000E+02
1.300000E+02
1.300000E+02
1.300000E+02
1.300000E+02
1.300000E+02
1.300000E+02
1.300000E+02
1.300000E+02
1.300000E+02
1.300000E+02
1.300000E+02
1.300000E+02
1.300000E+02
1.300000E+02
1.300000E+02
1.300000E+02
1.300000E+02
1.300000E+02
1.300000E+02
1.300000E+02
1.300000E+02
1.300000E+02
1.300000E+02
1.300000E+02
1.300000E+02
1.300000E+02
1.300000E+02
1.300000E+02
1.300000E+02
1.300000E+02
1.300000E+02
1.300000E+02
1.300000E+02
1.300000E+02
1.300000E+02
1.300000E+02
1.300000E+02
1.300000E+02
1.300000E+02
1.300000E+02
1.300000E+02
1.300000E+02
1.300000E+02
1.300000E+02
1.300000E+02
1.300000E+02
1.300000E+02
1.300000E+02
1.300000E+02
1.300000E+02
1.300000E+02
1.300000E+02
1.300000E+02
1.300000E+02
1.300000E+02
1.300000E+02
1.300000E+02
1.300000E+02
1.300000E+02
1.300000E+02
1.300000E+02
1.300000E+02
1.300000E+02
1.300000E+02
1.300000E+02
1.300000E+02
1.300000E+02
1.300000E+02
1.300000E+02
1.300000E+02
1.300000E+02
1.300000E+02
1.300000E+02
1.300000E+02
1.300000E+02
1.300000E+02
1.300000E+02
1.300000E+02
1.300000E+02
1.300000E+02
1.300000E+02
1.300000E+02
1.300000E+02
1.300000E+02
1.300000E+02
1.300000E+02
1.300000E+02
1.300000E+02
1.300000E+02
1.300000E+02
1.300000E+02
1.300000E+02
1.300000E+02
1.300000E+02
1.350000E+02
1.350000E+02
1.350000E+02
1.350000E+02
1.350000E+02
1.350000E+02
1.350000E+02
1.350000E+02
1.350000E+02
1.350000E+02
1.350000E+02
1.350000E+02
1.350000E+02
1.350000E+02
1.350000E+02
1.350000E+02
1.350000E+02
1.350000E+02
1.350000E+02
1.350000E+02
1.350000E+02
1.350000E+02
1.350000E+02
1.350000E+02
1.350000E+02
1.350000E+02
1.350000E+02
1.350000E+02
1.350000E+02
1.350000E+02
1.350000E+02
1.350000E+02
1.350000E+02
1.350000E+02
1.350000E+02
1.350000E+02
1.350000E+02
1.350000E+02
1.350000E+02
1.350000E+02
1.350000E+02
1.350000E+02
1.350000E+02
1.350000E+02
1.350000E+02
1.350000E+02
1.350000E+02
1.350000E+02
1.350000E+02
1.350000E+02
1.350000E+02
1.350000E+02
1.350000E+02
1.350000E+02
1.350000E+02
1.350000E+02
1.350000E+02
1.350000E+02
1.350000E+02
1.350000E+02
1.350000E+02
1.350000E+02
1.350000E+02
1.350000E+02
1.350000E+02
1.350000E+02
1.350000E+02
1.350000E+02
1.350000E+02
1.350000E+02
1.350000E+02
1.350000E+02
1.350000E+02
1.350000E+02
1.350000E+02
1.350000E+02
1.350000E+02
1.350000E+02
1.350000E+02
1.350000E+02
1.350000E+02
1.350000E+02
1.350000E+02
1.350000E+02
1.350000E+02
1.350000E+02
1.350000E+02
1.350000E+02
1.350000E+02
1.350000E+02
1.350000E+02
1.350000E+02
1.350000E+02
1.350000E+02
1.350000E+02
1.350000E+02
1.350000E+02
1.350000E+02
1.350000E+02
1.350000E+02
1.350000E+02
1.350000E+02
1.350000E+02
1.350000E+02
1.350000E+02
1.350000E+02
1.350000E+02
1.350000E+02
1.350000E+02
1.350000E+02
1.350000E+02
1.350000E+02
1.350000E+02
1.350000E+02
1.350000E+02
1.350000E+02
1.350000E+02
1.350000E+02
1.350000E+02
1.350000E+02
1.350000E+02
1.350000E+02
1.350000E+02
1.350000E+02
1.350000E+02
1.350000E+02
1.350000E+02
1.350000E+02
1.350000E+02
1.350000E+02
1.350000E+02
1.350000E+02
1.350000E+02
1.350000E+02
1.350000E+02
1.350000E+02
1.350000E+02
1.350000E+02
1.350000E+02
1.350000E+02
1.350000E+02
1.350000E+02
1.350000E+02
1.350000E+02
1.350000E+02
1.350000E+02
1.350000E+02
1.350000E+02
1.350000E+02
1.350000E+02
1.350000E+02
1.350000E+02
1.350000E+02
1.350000E+02
1.350000E+02
1.350000E+02
1.350000E+02
1.350000E+02
1.350000E+02
1.350000E+02
1.350000E+02
1.350000E+02
1.350000E+02
1.350000E+02
1.350000E+02
1.350000E+02
1.350000E+02
1.350000E+02
1.350000E+02
1.350000E+02
1.350000E+02
1.350000E+02
1.350000E+02
1.350000E+02
1.350000E+02
1.350000E+02
1.350000E+02
1.350000E+02
1.350000E+02
1.350000E+02
1.350000E+02
1.350000E+02
1.350000E+02
1.350000E+02
1.350000E+02
1.350000E+02
1.350000E+02
1.350000E+02
1.350000E+02
1.350000E+02
1.350000E+02
1.350000E+02
1.350000E+02
1.350000E+02
1.350000E+02
1.350000E+02
1.350000E+02
1.350000E+02
1.350000E+02
1.350000E+02
1.350000E+02
1.400000E+02
1.400000E+02
1.400000E+02
1.400000E+02
1.400000E+02
1.400000E+02
1.400000E+02
1.400000E+02
1.400000E+02
1.400000E+02
1.400000E+02
1.400000E+02
1.400000E+02
1.400000E+02
1.400000E+02
1.400000E+02
1.400000E+02
1.400000E+02
1.400000E+02
1.400000E+02
1.400000E+02
1.400000E+02
1.400000E+02
1.400000E+02
1.400000E+02
1.400000E+02
1.400000E+02
1.400000E+02
1.400000E+02
1.400000E+02
1.400000E+02
1.400000E+02
1.400000E+02
1.400000E+02
1.400000E+02
1.400000E+02
1.400000E+02
1.400000E+02
1.400000E+02
1.400000E+02
1.400000E+02
1.400000E+02
1.400000E+02
1.400000E+02
1.400000E+02
1.400000E+02
1.400000E+02
1.400000E+02
1.400000E+02
1.400000E+02
1.400000E+02
1.400000E+02
1.400000E+02
1.400000E+02
1.400000E+02
1.400000E+02
1.400000E+02
1.400000E+02
1.400000E+02
1.400000E+02
1.400000E+02
1.400000E+02
1.400000E+02
1.400000E+02
1.400000E+02
1.400000E+02
1.400000E+02
1.400000E+02
1.400000E+02
1.400000E+02
1.400000E+02
1.400000E+02
1.400000E+02
1.400000E+02
1.400000E+02
1.400000E+02
1.400000E+02
1.400000E+02
1.400000E+02
1.400000E+02
1.400000E+02
1.400000E+02
1.400000E+02
1.400000E+02
1.400000E+02
1.400000E+02
1.400000E+02
1.400000E+02
1.400000E+02
1.400000E+02
1.400000E+02
1.400000E+02
1.400000E+02
1.400000E+02
1.400000E+02
1.400000E+02
1.400000E+02
1.400000E+02
1.400000E+02
1.400000E+02
1.400000E+02
1.400000E+02
1.400000E+02
1.400000E+02
1.400000E+02
1.400000E+02
1.400000E+02
1.400000E+02
1.400000E+02
1.400000E+02
1.400000E+02
1.400000E+02
1.400000E+02
1.400000E+02
1.400000E+02
1.400000E+02
1.400000E+02
1.400000E+02
1.400000E+02
1.400000E+02
1.400000E+02
1.400000E+02
1.400000E+02
1.400000E+02
1.400000E+02
1.400000E+02
1.400000E+02
1.400000E+02
1.400000E+02
1.400000E+02
1.400000E+02
1.400000E+02
1.400000E+02
1.400000E+02
1.400000E+02
1.400000E+02
1.400000E+02
1.400000E+02
1.400000E+02
1.400000E+02
1.400000E+02
1.400000E+02
1.400000E+02
1.400000E+02
1.400000E+02
1.400000E+02
1.400000E+02
1.400000E+02
1.400000E+02
1.400000E+02
1.400000E+02
1.400000E+02
1.400000E+02
1.400000E+02
1.400000E+02
1.400000E+02
1.400000E+02
1.400000E+02
1.400000E+02
1.400000E+02
1.400000E+02
1.400000E+02
1.400000E+02
1.400000E+02
1.400000E+02
1.400000E+02
1.400000E+02
1.400000E+02
1.400000E+02
1.400000E+02
1.400000E+02
1.400000E+02
1.400000E+02
1.400000E+02
1.400000E+02
1.400000E+02
1.400000E+02
1.400000E+02
1.400000E+02
1.400000E+02
1.400000E+02
1.400000E+02
1.400000E+02
1.400000E+02
1.400000E+02
1.400000E+02
1.400000E+02
1.400000E+02
1.400000E+02
1.400000E+02
1.400000E+02
1.400000E+02
1.400000E+02
1.400000E+02
1.400000E+02
1.400000E+02
1.400000E+02
1.400000E+02
1.400000E+02
1.400000E+02
1.400000E+02
1.450000E+02
1.450000E+02
1.450000E+02
1.450000E+02
1.450000E+02
1.450000E+02
1.450000E+02
1.450000E+02
1.450000E+02
1.450000E+02
1.450000E+02
1.450000E+02
1.450000E+02
1.450000E+02
1.450000E+02
1.450000E+02
1.450000E+02
1.450000E+02
1.450000E+02
1.450000E+02
1.450000E+02
1.450000E+02
1.450000E+02
1.450000E+02
1.450000E+02
1.450000E+02
1.450000E+02
1.450000E+02
1.450000E+02
1.450000E+02
1.450000E+02
1.450000E+02
1.450000E+02
1.450000E+02
1.450000E+02
1.450000E+02
1.450000E+02
1.450000E+02
1.450000E+02
1.450000E+02
1.450000E+02
1.450000E+02
1.450000E+02
1.450000E+02
1.450000E+02
1.450000E+02
1.450000E+02
1.450000E+02
1.450000E+02
1.450000E+02
1.450000E+02
1.450000E+02
1.450000E+02
1.450000E+02
1.450000E+02
1.450000E+02
1.450000E+02
1.450000E+02
1.450000E+02
1.450000E+02
1.450000E+02
1.450000E+02
1.450000E+02
1.450000E+02
1.450000E+02
1.450000E+02
1.450000E+02
1.450000E+02
1.450000E+02
1.450000E+02
1.450000E+02
1.450000E+02
1.450000E+02
1.450000E+02
1.450000E+02
1.450000E+02
1.450000E+02
1.450000E+02
1.450000E+02
1.450000E+02
1.450000E+02
1.450000E+02
1.450000E+02
1.450000E+02
1.450000E+02
1.450000E+02
1.450000E+02
1.450000E+02
1.450000E+02
1.450000E+02
1.450000E+02
1.450000E+02
1.450000E+02
1.450000E+02
1.450000E+02
1.450000E+02
1.450000E+02
1.450000E+02
1.450000E+02
1.450000E+02
1.450000E+02
1.450000E+02
1.450000E+02
1.450000E+02
1.450000E+02
1.450000E+02
1.450000E+02
1.450000E+02
1.450000E+02
1.450000E+02
1.450000E+02
1.450000E+02
1.450000E+02
1.450000E+02
1.450000E+02
1.450000E+02
1.450000E+02
1.450000E+02
1.450000E+02
1.450000E+02
1.450000E+02
1.450000E+02
1.450000E+02
1.450000E+02
1.450000E+02
1.450000E+02
1.450000E+02
1.450000E+02
1.450000E+02
1.450000E+02
1.450000E+02
1.450000E+02
1.450000E+02
1.450000E+02
1.450000E+02
1.450000E+02
1.450000E+02
1.450000E+02
1.450000E+02
1.450000E+02
1.450000E+02
1.450000E+02
1.450000E+02
1.450000E+02
1.450000E+02
1.450000E+02
1.450000E+02
1.450000E+02
1.450000E+02
1.450000E+02
1.450000E+02
1.450000E+02
1.450000E+02
1.450000E+02
1.450000E+02
1.450000E+02
1.450000E+02
1.450000E+02
1.450000E+02
1.450000E+02
1.450000E+02
1.450000E+02
1.450000E+02
1.450000E+02
1.450000E+02
1.450000E+02
1.450000E+02
1.450000E+02
1.450000E+02
1.450000E+02
1.450000E+02
1.450000E+02
1.450000E+02
1.450000E+02
1.450000E+02
1.450000E+02
1.450000E+02
1.450000E+02
1.450000E+02
1.450000E+02
1.450000E+02
1.450000E+02
1.450000E+02
1.450000E+02
1.450000E+02
1.450000E+02
1.450000E+02
1.450000E+02
1.450000E+02
1.450000E+02
1.450000E+02
1.450000E+02
1.450000E+02
1.450000E+02
1.450000E+02
1.450000E+02
1.450000E+02
1.450000E+02
1.450000E+02
1.450000E+02
1.450000E+02
1.500000E+02
1.500000E+02
1.500000E+02
1.500000E+02
1.500000E+02
1.500000E+02
1.500000E+02
1.500000E+02
1.500000E+02
1.500000E+02
1.500000E+02
1.500000E+02
1.500000E+02
1.500000E+02
1.500000E+02
1.500000E+02
1.500000E+02
1.500000E+02
1.500000E+02
1.500000E+02
1.500000E+02
1.500000E+02
1.500000E+02
1.500000E+02
1.500000E+02
1.500000E+02
1.500000E+02
1.500000E+02
1.500000E+02
1.500000E+02
1.500000E+02
1.500000E+02
1.500000E+02
1.500000E+02
1.500000E+02
1.500000E+02
1.500000E+02
1.500000E+02
1.500000E+02
1.500000E+02
1.500000E+02
1.500000E+02
1.500000E+02
1.500000E+02
1.500000E+02
1.500000E+02
1.500000E+02
1.500000E+02
1.500000E+02
1.500000E+02
1.500000E+02
1.500000E+02
1.500000E+02
1.500000E+02
1.500000E+02
1.500000E+02
1.500000E+02
1.500000E+02
1.500000E+02
1.500000E+02
1.500000E+02
1.500000E+02
1.500000E+02
1.500000E+02
1.500000E+02
1.500000E+02
1.500000E+02
1.500000E+02
1.500000E+02
1.500000E+02
1.500000E+02
1.500000E+02
1.500000E+02
1.500000E+02
1.500000E+02
1.500000E+02
1.500000E+02
1.500000E+02
1.500000E+02
1.500000E+02
1.500000E+02
1.500000E+02
1.500000E+02
1.500000E+02
1.500000E+02
1.500000E+02
1.500000E+02
1.500000E+02
1.500000E+02
1.500000E+02
1.500000E+02
1.500000E+02
1.500000E+02
1.500000E+02
1.500000E+02
1.500000E+02
1.500000E+02
1.500000E+02
1.500000E+02
1.500000E+02
1.500000E+02
1.500000E+02
1.500000E+02
1.500000E+02
1.500000E+02
1.500000E+02
1.500000E+02
1.500000E+02
1.500000E+02
1.500000E+02
1.500000E+02
1.500000E+02
1.500000E+02
1.500000E+02
1.500000E+02
1.500000E+02
1.500000E+02
1.500000E+02
1.500000E+02
1.500000E+02
1.500000E+02
1.500000E+02
1.500000E+02
1.500000E+02
1.500000E+02
1.500000E+02
1.500000E+02
1.500000E+02
1.500000E+02
1.500000E+02
1.500000E+02
1.500000E+02
1.500000E+02
1.500000E+02
1.500000E+02
1.500000E+02
1.500000E+02
1.500000E+02
1.500000E+02
1.500000E+02
1.500000E+02
1.500000E+02
1.500000E+02
1.500000E+02
1.500000E+02
1.500000E+02
1.500000E+02
1.500000E+02
1.500000E+02
1.500000E+02
1.500000E+02
1.500000E+02
1.500000E+02
1.500000E+02
1.500000E+02
1.500000E+02
1.500000E+02
1.500000E+02
1.500000E+02
1.500000E+02
1.500000E+02
1.500000E+02
1.500000E+02
1.500000E+02
1.500000E+02
1.500000E+02
1.500000E+02
1.500000E+02
1.500000E+02
1.500000E+02
1.500000E+02
1.500000E+02
1.500000E+02
1.500000E+02
1.500000E+02
1.500000E+02
1.500000E+02
1.500000E+02
1.500000E+02
1.500000E+02
1.500000E+02
1.500000E+02
1.500000E+02
1.500000E+02
1.500000E+02
1.500000E+02
1.500000E+02
1.500000E+02
1.500000E+02
1.500000E+02
1.500000E+02
1.500000E+02
1.500000E+02
1.500000E+02
1.500000E+02
1.500000E+02
1.500000E+02
1.500000E+02
1.500000E+02
1.500000E+02
1.500000E+02
1.550000E+02
1.550000E+02
1.550000E+02
1.550000E+02
1.550000E+02
1.550000E+02
1.550000E+02
1.550000E+02
1.550000E+02
1.550000E+02
1.550000E+02
1.550000E+02
1.550000E+02
1.550000E+02
1.550000E+02
1.550000E+02
1.550000E+02
1.550000E+02
1.550000E+02
1.550000E+02
1.550000E+02
1.550000E+02
1.550000E+02
1.550000E+02
1.550000E+02
1.550000E+02
1.550000E+02
1.550000E+02
1.550000E+02
1.550000E+02
1.550000E+02
1.550000E+02
1.550000E+02
1.550000E+02
1.550000E+02
1.550000E+02
1.550000E+02
1.550000E+02
1.550000E+02
1.550000E+02
1.550000E+02
1.550000E+02
1.550000E+02
1.550000E+02
1.550000E+02
1.550000E+02
1.550000E+02
1.550000E+02
1.550000E+02
1.550000E+02
1.550000E+02
1.550000E+02
1.550000E+02
1.550000E+02
1.550000E+02
1.550000E+02
1.550000E+02
1.550000E+02
1.550000E+02
1.550000E+02
1.550000E+02
1.550000E+02
1.550000E+02
1.550000E+02
1.550000E+02
1.550000E+02
1.550000E+02
1.550000E+02
1.550000E+02
1.550000E+02
1.550000E+02
1.550000E+02
1.550000E+02
1.550000E+02
1.550000E+02
1.550000E+02
1.550000E+02
1.550000E+02
1.550000E+02
1.550000E+02
1.550000E+02
1.550000E+02
1.550000E+02
1.550000E+02
1.550000E+02
1.550000E+02
1.550000E+02
1.550000E+02
1.550000E+02
1.550000E+02
1.550000E+02
1.550000E+02
1.550000E+02
1.550000E+02
1.550000E+02
1.550000E+02
1.550000E+02
1.550000E+02
1.550000E+02
1.550000E+02
1.550000E+02
1.550000E+02
1.550000E+02
1.550000E+02
1.550000E+02
1.550000E+02
1.550000E+02
1.550000E+02
1.550000E+02
1.550000E+02
1.550000E+02
1.550000E+02
1.550000E+02
1.550000E+02
1.550000E+02
1.550000E+02
1.550000E+02
1.550000E+02
1.550000E+02
1.550000E+02
1.550000E+02
1.550000E+02
1.550000E+02
1.550000E+02
1.550000E+02
1.550000E+02
1.550000E+02
1.550000E+02
1.550000E+02
1.550000E+02
1.550000E+02
1.550000E+02
1.550000E+02
1.550000E+02
1.550000E+02
1.550000E+02
1.550000E+02
1.550000E+02
1.550000E+02
1.550000E+02
1.550000E+02
1.550000E+02
1.550000E+02
1.550000E+02
1.550000E+02
1.550000E+02
1.550000E+02
1.550000E+02
1.550000E+02
1.550000E+02
1.550000E+02
1.550000E+02
1.550000E+02
1.550000E+02
1.550000E+02
1.550000E+02
1.550000E+02
1.550000E+02
1.550000E+02
1.550000E+02
1.550000E+02
1.550000E+02
1.550000E+02
1.550000E+02
1.550000E+02
1.550000E+02
1.550000E+02
1.550000E+02
1.550000E+02
1.550000E+02
1.550000E+02
1.550000E+02
1.550000E+02
1.550000E+02
1.550000E+02
1.550000E+02
1.550000E+02
1.550000E+02
1.550000E+02
1.550000E+02
1.550000E+02
1.550000E+02
1.550000E+02
1.550000E+02
1.550000E+02
1.550000E+02
1.550000E+02
1.550000E+02
1.550000E+02
1.550000E+02
1.550000E+02
1.550000E+02
1.550000E+02
1.550000E+02
1.550000E+02
1.550000E+02
1.550000E+02
1.550000E+02
1.550000E+02
1.550000E+02
1.550000E+02
1.600000E+02
1.600000E+02
1.600000E+02
1.600000E+02
1.600000E+02
1.600000E+02
1.600000E+02
1.600000E+02
1.600000E+02
1.600000E+02
1.600000E+02
1.600000E+02
1.600000E+02
1.600000E+02
1.600000E+02
1.600000E+02
1.600000E+02
1.600000E+02
1.600000E+02
1.600000E+02
1.600000E+02
1.600000E+02
1.600000E+02
1.600000E+02
1.600000E+02
1.600000E+02
1.600000E+02
1.600000E+02
1.600000E+02
1.600000E+02
1.600000E+02
1.600000E+02
1.600000E+02
1.600000E+02
1.600000E+02
1.600000E+02
1.600000E+02
1.600000E+02
1.600000E+02
1.600000E+02
1.600000E+02
1.600000E+02
1.600000E+02
1.600000E+02
1.600000E+02
1.600000E+02
1.600000E+02
1.600000E+02
1.600000E+02
1.600000E+02
1.600000E+02
1.600000E+02
1.600000E+02
1.600000E+02
1.600000E+02
1.600000E+02
1.600000E+02
1.600000E+02
1.600000E+02
1.600000E+02
1.600000E+02
1.600000E+02
1.600000E+02
1.600000E+02
1.600000E+02
1.600000E+02
1.600000E+02
1.600000E+02
1.600000E+02
1.600000E+02
1.600000E+02
1.600000E+02
1.600000E+02
1.600000E+02
1.600000E+02
1.600000E+02
1.600000E+02
1.600000E+02
1.600000E+02
1.600000E+02
1.600000E+02
1.600000E+02
1.600000E+02
1.600000E+02
1.600000E+02
1.600000E+02
1.600000E+02
1.600000E+02
1.600000E+02
1.600000E+02
1.600000E+02
1.600000E+02
1.600000E+02
1.600000E+02
1.600000E+02
1.600000E+02
1.600000E+02
1.600000E+02
1.600000E+02
1.600000E+02
1.600000E+02
1.600000E+02
1.600000E+02
1.600000E+02
1.600000E+02
1.600000E+02
1.600000E+02
1.600000E+02
1.600000E+02
1.600000E+02
1.600000E+02
1.600000E+02
1.600000E+02
1.600000E+02
1.600000E+02
1.600000E+02
1.600000E+02
1.600000E+02
1.600000E+02
1.600000E+02
1.600000E+02
1.600000E+02
1.600000E+02
1.600000E+02
1.600000E+02
1.600000E+02
1.600000E+02
1.600000E+02
1.600000E+02
1.600000E+02
1.600000E+02
1.600000E+02
1.600000E+02
1.600000E+02
1.600000E+02
1.600000E+02
1.600000E+02
1.600000E+02
1.600000E+02
1.600000E+02
1.600000E+02
1.600000E+02
1.600000E+02
1.600000E+02
1.600000E+02
1.600000E+02
1.600000E+02
1.600000E+02
1.600000E+02
1.600000E+02
1.600000E+02
1.600000E+02
1.600000E+02
1.600000E+02
1.600000E+02
1.600000E+02
1.600000E+02
1.600000E+02
1.600000E+02
1.600000E+02
1.600000E+02
1.600000E+02
1.600000E+02
1.600000E+02
1.600000E+02
1.600000E+02
1.600000E+02
1.600000E+02
1.600000E+02
1.600000E+02
1.600000E+02
1.600000E+02
1.600000E+02
1.600000E+02
1.600000E+02
1.600000E+02
1.600000E+02
1.600000E+02
1.600000E+02
1.600000E+02
1.600000E+02
1.600000E+02
1.600000E+02
1.600000E+02
1.600000E+02
1.600000E+02
1.600000E+02
1.600000E+02
1.600000E+02
1.600000E+02
1.600000E+02
1.600000E+02
1.600000E+02
1.600000E+02
1.600000E+02
1.600000E+02
1.600000E+02
1.600000E+02
1.600000E+02
1.600000E+02
1.600000E+02
1.650000E+02
1.650000E+02
1.650000E+02
1.650000E+02
1.650000E+02
1.650000E+02
1.650000E+02
1.650000E+02
1.650000E+02
1.650000E+02
1.650000E+02
1.650000E+02
1.650000E+02
1.650000E+02
1.650000E+02
1.650000E+02
1.650000E+02
1.650000E+02
1.650000E+02
1.650000E+02
1.650000E+02
1.650000E+02
1.650000E+02
1.650000E+02
1.650000E+02
1.650000E+02
1.650000E+02
1.650000E+02
1.650000E+02
1.650000E+02
1.650000E+02
1.650000E+02
1.650000E+02
1.650000E+02
1.650000E+02
1.650000E+02
1.650000E+02
1.650000E+02
1.650000E+02
1.650000E+02
1.650000E+02
1.650000E+02
1.650000E+02
1.650000E+02
1.650000E+02
1.650000E+02
1.650000E+02
1.650000E+02
1.650000E+02
1.650000E+02
1.650000E+02
1.650000E+02
1.650000E+02
1.650000E+02
1.650000E+02
1.650000E+02
1.650000E+02
1.650000E+02
1.650000E+02
1.650000E+02
1.650000E+02
1.650000E+02
1.650000E+02
1.650000E+02
1.650000E+02
1.650000E+02
1.650000E+02
1.650000E+02
1.650000E+02
1.650000E+02
1.650000E+02
1.650000E+02
1.650000E+02
1.650000E+02
1.650000E+02
1.650000E+02
1.650000E+02
1.650000E+02
1.650000E+02
1.650000E+02
1.650000E+02
1.650000E+02
1.650000E+02
1.650000E+02
1.650000E+02
1.650000E+02
1.650000E+02
1.650000E+02
1.650000E+02
1.650000E+02
1.650000E+02
1.650000E+02
1.650000E+02
1.650000E+02
1.650000E+02
1.650000E+02
1.650000E+02
1.650000E+02
1.650000E+02
1.650000E+02
1.650000E+02
1.650000E+02
1.650000E+02
1.650000E+02
1.650000E+02
1.650000E+02
1.650000E+02
1.650000E+02
1.650000E+02
1.650000E+02
1.650000E+02
1.650000E+02
1.650000E+02
1.650000E+02
1.650000E+02
1.650000E+02
1.650000E+02
1.650000E+02
1.650000E+02
1.650000E+02
1.650000E+02
1.650000E+02
1.650000E+02
1.650000E+02
1.650000E+02
1.650000E+02
1.650000E+02
1.650000E+02
1.650000E+02
1.650000E+02
1.650000E+02
1.650000E+02
1.650000E+02
1.650000E+02
1.650000E+02
1.650000E+02
1.650000E+02
1.650000E+02
1.650000E+02
1.650000E+02
1.650000E+02
1.650000E+02
1.650000E+02
1.650000E+02
1.650000E+02
1.650000E+02
1.650000E+02
1.650000E+02
1.650000E+02
1.650000E+02
1.650000E+02
1.650000E+02
1.650000E+02
1.650000E+02
1.650000E+02
1.650000E+02
1.650000E+02
1.650000E+02
1.650000E+02
1.650000E+02
1.650000E+02
1.650000E+02
1.650000E+02
1.650000E+02
1.650000E+02
1.650000E+02
1.650000E+02
1.650000E+02
1.650000E+02
1.650000E+02
1.650000E+02
1.650000E+02
1.650000E+02
1.650000E+02
1.650000E+02
1.650000E+02
1.650000E+02
1.650000E+02
1.650000E+02
1.650000E+02
1.650000E+02
1.650000E+02
1.650000E+02
1.650000E+02
1.650000E+02
1.650000E+02
1.650000E+02
1.650000E+02
1.650000E+02
1.650000E+02
1.650000E+02
1.650000E+02
1.650000E+02
1.650000E+02
1.650000E+02
1.650000E+02
1.650000E+02
1.650000E+02
1.650000E+02
1.650000E+02
1.650000E+02
1.700000E+02
1.700000E+02
1.700000E+02
1.700000E+02
1.700000E+02
1.700000E+02
1.700000E+02
1.700000E+02
1.700000E+02
1.700000E+02
1.700000E+02
1.700000E+02
1.700000E+02
1.700000E+02
1.700000E+02
1.700000E+02
1.700000E+02
1.700000E+02
1.700000E+02
1.700000E+02
1.700000E+02
1.700000E+02
1.700000E+02
1.700000E+02
1.700000E+02
1.700000E+02
1.700000E+02
1.700000E+02
1.700000E+02
1.700000E+02
1.700000E+02
1.700000E+02
1.700000E+02
1.700000E+02
1.700000E+02
1.700000E+02
1.700000E+02
1.700000E+02
1.700000E+02
1.700000E+02
1.700000E+02
1.700000E+02
1.700000E+02
1.700000E+02
1.700000E+02
1.700000E+02
1.700000E+02
1.700000E+02
1.700000E+02
1.700000E+02
1.700000E+02
1.700000E+02
1.700000E+02
1.700000E+02
1.700000E+02
1.700000E+02
1.700000E+02
1.700000E+02
1.700000E+02
1.700000E+02
1.700000E+02
1.700000E+02
1.700000E+02
1.700000E+02
1.700000E+02
1.700000E+02
1.700000E+02
1.700000E+02
1.700000E+02
1.700000E+02
1.700000E+02
1.700000E+02
1.700000E+02
1.700000E+02
1.700000E+02
1.700000E+02
1.700000E+02
1.700000E+02
1.700000E+02
1.700000E+02
1.700000E+02
1.700000E+02
1.700000E+02
1.700000E+02
1.700000E+02
1.700000E+02
1.700000E+02
1.700000E+02
1.700000E+02
1.700000E+02
1.700000E+02
1.700000E+02
1.700000E+02
1.700000E+02
1.700000E+02
1.700000E+02
1.700000E+02
1.700000E+02
1.700000E+02
1.700000E+02
1.700000E+02
1.700000E+02
1.700000E+02
1.700000E+02
1.700000E+02
1.700000E+02
1.700000E+02
1.700000E+02
1.700000E+02
1.700000E+02
1.700000E+02
1.700000E+02
1.700000E+02
1.700000E+02
1.700000E+02
1.700000E+02
1.700000E+02
1.700000E+02
1.700000E+02
1.700000E+02
1.700000E+02
1.700000E+02
1.700000E+02
1.700000E+02
1.700000E+02
1.700000E+02
1.700000E+02
1.700000E+02
1.700000E+02
1.700000E+02
1.700000E+02
1.700000E+02
1.700000E+02
1.700000E+02
1.700000E+02
1.700000E+02
1.700000E+02
1.700000E+02
1.700000E+02
1.700000E+02
1.700000E+02
1.700000E+02
1.700000E+02
1.700000E+02
1.700000E+02
1.700000E+02
1.700000E+02
1.700000E+02
1.700000E+02
1.700000E+02
1.700000E+02
1.700000E+02
1.700000E+02
1.700000E+02
1.700000E+02
1.700000E+02
1.700000E+02
1.700000E+02
1.700000E+02
1.700000E+02
1.700000E+02
1.700000E+02
1.700000E+02
1.700000E+02
1.700000E+02
1.700000E+02
1.700000E+02
1.700000E+02
1.700000E+02
1.700000E+02
1.700000E+02
1.700000E+02
1.700000E+02
1.700000E+02
1.700000E+02
1.700000E+02
1.700000E+02
1.700000E+02
1.700000E+02
1.700000E+02
1.700000E+02
1.700000E+02
1.700000E+02
1.700000E+02
1.700000E+02
1.700000E+02
1.700000E+02
1.700000E+02
1.700000E+02
1.700000E+02
1.700000E+02
1.700000E+02
1.700000E+02
1.700000E+02
1.700000E+02
1.700000E+02
1.700000E+02
1.700000E+02
1.700000E+02
1.700000E+02
1.700000E+02
1.750000E+02
1.750000E+02
1.750000E+02
1.750000E+02
1.750000E+02
1.750000E+02
1.750000E+02
1.750000E+02
1.750000E+02
1.750000E+02
1.750000E+02
1.750000E+02
1.750000E+02
1.750000E+02
1.750000E+02
1.750000E+02
1.750000E+02
1.750000E+02
1.750000E+02
1.750000E+02
1.750000E+02
1.750000E+02
1.750000E+02
1.750000E+02
1.750000E+02
1.750000E+02
1.750000E+02
1.750000E+02
1.750000E+02
1.750000E+02
1.750000E+02
1.750000E+02
1.750000E+02
1.750000E+02
1.750000E+02
1.750000E+02
1.750000E+02
1.750000E+02
1.750000E+02
1.750000E+02
1.750000E+02
1.750000E+02
1.750000E+02
1.750000E+02
1.750000E+02
1.750000E+02
1.750000E+02
1.750000E+02
1.750000E+02
1.750000E+02
1.750000E+02
1.750000E+02
1.750000E+02
1.750000E+02
1.750000E+02
1.750000E+02
1.750000E+02
1.750000E+02
1.750000E+02
1.750000E+02
1.750000E+02
1.750000E+02
1.750000E+02
1.750000E+02
1.750000E+02
1.750000E+02
1.750000E+02
1.750000E+02
1.750000E+02
1.750000E+02
1.750000E+02
1.750000E+02
1.750000E+02
1.750000E+02
1.750000E+02
1.750000E+02
1.750000E+02
1.750000E+02
1.750000E+02
1.750000E+02
1.750000E+02
1.750000E+02
1.750000E+02
1.750000E+02
1.750000E+02
1.750000E+02
1.750000E+02
1.750000E+02
1.750000E+02
1.750000E+02
1.750000E+02
1.750000E+02
1.750000E+02
1.750000E+02
1.750000E+02
1.750000E+02
1.750000E+02
1.750000E+02
1.750000E+02
1.750000E+02
1.750000E+02
1.750000E+02
1.750000E+02
1.750000E+02
1.750000E+02
1.750000E+02
1.750000E+02
1.750000E+02
1.750000E+02
1.750000E+02
1.750000E+02
1.750000E+02
1.750000E+02
1.750000E+02
1.750000E+02
1.750000E+02
1.750000E+02
1.750000E+02
1.750000E+02
1.750000E+02
1.750000E+02
1.750000E+02
1.750000E+02
1.750000E+02
1.750000E+02
1.750000E+02
1.750000E+02
1.750000E+02
1.750000E+02
1.750000E+02
1.750000E+02
1.750000E+02
1.750000E+02
1.750000E+02
1.750000E+02
1.750000E+02
1.750000E+02
1.750000E+02
1.750000E+02
1.750000E+02
1.750000E+02
1.750000E+02
1.750000E+02
1.750000E+02
1.750000E+02
1.750000E+02
1.750000E+02
1.750000E+02
1.750000E+02
1.750000E+02
1.750000E+02
1.750000E+02
1.750000E+02
1.750000E+02
1.750000E+02
1.750000E+02
1.750000E+02
1.750000E+02
1.750000E+02
1.750000E+02
1.750000E+02
1.750000E+02
1.750000E+02
1.750000E+02
1.750000E+02
1.750000E+02
1.750000E+02
1.750000E+02
1.750000E+02
1.750000E+02
1.750000E+02
1.750000E+02
1.750000E+02
1.750000E+02
1.750000E+02
1.750000E+02
1.750000E+02
1.750000E+02
1.750000E+02
1.750000E+02
1.750000E+02
1.750000E+02
1.750000E+02
1.750000E+02
1.750000E+02
1.750000E+02
1.750000E+02
1.750000E+02
1.750000E+02
1.750000E+02
1.750000E+02
1.750000E+02
1.750000E+02
1.750000E+02
1.750000E+02
1.750000E+02
1.750000E+02
1.750000E+02
1.750000E+02
1.750000E+02
1.750000E+02
1.800000E+02
1.800000E+02
1.800000E+02
1.800000E+02
1.800000E+02
1.800000E+02
1.800000E+02
1.800000E+02
1.800000E+02
1.800000E+02
1.800000E+02
1.800000E+02
1.800000E+02
1.800000E+02
1.800000E+02
1.800000E+02
1.800000E+02
1.800000E+02
1.800000E+02
1.800000E+02
1.800000E+02
1.800000E+02
1.800000E+02
1.800000E+02
1.800000E+02
1.800000E+02
1.800000E+02
1.800000E+02
1.800000E+02
1.800000E+02
1.800000E+02
1.800000E+02
1.800000E+02
1.800000E+02
1.800000E+02
1.800000E+02
1.800000E+02
1.800000E+02
1.800000E+02
1.800000E+02
1.800000E+02
1.800000E+02
1.800000E+02
1.800000E+02
1.800000E+02
1.800000E+02
1.800000E+02
1.800000E+02
1.800000E+02
1.800000E+02
1.800000E+02
1.800000E+02
1.800000E+02
1.800000E+02
1.800000E+02
1.800000E+02
1.800000E+02
1.800000E+02
1.800000E+02
1.800000E+02
1.800000E+02
1.800000E+02
1.800000E+02
1.800000E+02
1.800000E+02
1.800000E+02
1.800000E+02
1.800000E+02
1.800000E+02
1.800000E+02
1.800000E+02
1.800000E+02
1.800000E+02
1.800000E+02
1.800000E+02
1.800000E+02
1.800000E+02
1.800000E+02
1.800000E+02
1.800000E+02
1.800000E+02
1.800000E+02
1.800000E+02
1.800000E+02
1.800000E+02
1.800000E+02
1.800000E+02
1.800000E+02
1.800000E+02
1.800000E+02
1.800000E+02
1.800000E+02
1.800000E+02
1.800000E+02
1.800000E+02
1.800000E+02
1.800000E+02
1.800000E+02
1.800000E+02
1.800000E+02
1.800000E+02
1.800000E+02
1.800000E+02
1.800000E+02
1.800000E+02
1.800000E+02
1.800000E+02
1.800000E+02
1.800000E+02
1.800000E+02
1.800000E+02
1.800000E+02
1.800000E+02
1.800000E+02
1.800000E+02
1.800000E+02
1.800000E+02
1.800000E+02
1.800000E+02
1.800000E+02
1.800000E+02
1.800000E+02
1.800000E+02
1.800000E+02
1.800000E+02
1.800000E+02
1.800000E+02
1.800000E+02
1.800000E+02
1.800000E+02
1.800000E+02
1.800000E+02
1.800000E+02
1.800000E+02
1.800000E+02
1.800000E+02
1.800000E+02
1.800000E+02
1.800000E+02
1.800000E+02
1.800000E+02
1.800000E+02
1.800000E+02
1.800000E+02
1.800000E+02
1.800000E+02
1.800000E+02
1.800000E+02
1.800000E+02
1.800000E+02
1.800000E+02
1.800000E+02
1.800000E+02
1.800000E+02
1.800000E+02
1.800000E+02
1.800000E+02
1.800000E+02
1.800000E+02
1.800000E+02
1.800000E+02
1.800000E+02
1.800000E+02
1.800000E+02
1.800000E+02
1.800000E+02
1.800000E+02
1.800000E+02
1.800000E+02
1.800000E+02
1.800000E+02
1.800000E+02
1.800000E+02
1.800000E+02
1.800000E+02
1.800000E+02
1.800000E+02
1.800000E+02
1.800000E+02
1.800000E+02
1.800000E+02
1.800000E+02
1.800000E+02
1.800000E+02
1.800000E+02
1.800000E+02
1.800000E+02
1.800000E+02
1.800000E+02
1.800000E+02
1.800000E+02
1.800000E+02
1.800000E+02
1.800000E+02
1.800000E+02
1.800000E+02
1.800000E+02
1.800000E+02
1.800000E+02
1.800000E+02
1.800000E+02
1.850000E+02
1.850000E+02
1.850000E+02
1.850000E+02
1.850000E+02
1.850000E+02
1.850000E+02
1.850000E+02
1.850000E+02
1.850000E+02
1.850000E+02
1.850000E+02
1.850000E+02
1.850000E+02
1.850000E+02
1.850000E+02
1.850000E+02
1.850000E+02
1.850000E+02
1.850000E+02
1.850000E+02
1.850000E+02
1.850000E+02
1.850000E+02
1.850000E+02
1.850000E+02
1.850000E+02
1.850000E+02
1.850000E+02
1.850000E+02
1.850000E+02
1.850000E+02
1.850000E+02
1.850000E+02
1.850000E+02
1.850000E+02
1.850000E+02
1.850000E+02
1.850000E+02
1.850000E+02
1.850000E+02
1.850000E+02
1.850000E+02
1.850000E+02
1.850000E+02
1.850000E+02
1.850000E+02
1.850000E+02
1.850000E+02
1.850000E+02
1.850000E+02
1.850000E+02
1.850000E+02
1.850000E+02
1.850000E+02
1.850000E+02
1.850000E+02
1.850000E+02
1.850000E+02
1.850000E+02
1.850000E+02
1.850000E+02
1.850000E+02
1.850000E+02
1.850000E+02
1.850000E+02
1.850000E+02
1.850000E+02
1.850000E+02
1.850000E+02
1.850000E+02
1.850000E+02
1.850000E+02
1.850000E+02
1.850000E+02
1.850000E+02
1.850000E+02
1.850000E+02
1.850000E+02
1.850000E+02
1.850000E+02
1.850000E+02
1.850000E+02
1.850000E+02
1.850000E+02
1.850000E+02
1.850000E+02
1.850000E+02
1.850000E+02
1.850000E+02
1.850000E+02
1.850000E+02
1.850000E+02
1.850000E+02
1.850000E+02
1.850000E+02
1.850000E+02
1.850000E+02
1.850000E+02
1.850000E+02
1.850000E+02
1.850000E+02
1.850000E+02
1.850000E+02
1.850000E+02
1.850000E+02
1.850000E+02
1.850000E+02
1.850000E+02
1.850000E+02
1.850000E+02
1.850000E+02
1.850000E+02
1.850000E+02
1.850000E+02
1.850000E+02
1.850000E+02
1.850000E+02
1.850000E+02
1.850000E+02
1.850000E+02
1.850000E+02
1.850000E+02
1.850000E+02
1.850000E+02
1.850000E+02
1.850000E+02
1.850000E+02
1.850000E+02
1.850000E+02
1.850000E+02
1.850000E+02
1.850000E+02
1.850000E+02
1.850000E+02
1.850000E+02
1.850000E+02
1.850000E+02
1.850000E+02
1.850000E+02
1.850000E+02
1.850000E+02
1.850000E+02
1.850000E+02
1.850000E+02
1.850000E+02
1.850000E+02
1.850000E+02
1.850000E+02
1.850000E+02
1.850000E+02
1.850000E+02
1.850000E+02
1.850000E+02
1.850000E+02
1.850000E+02
1.850000E+02
1.850000E+02
1.850000E+02
1.850000E+02
1.850000E+02
1.850000E+02
1.850000E+02
1.850000E+02
1.850000E+02
1.850000E+02
1.850000E+02
1.850000E+02
1.850000E+02
1.850000E+02
1.850000E+02
1.850000E+02
1.850000E+02
1.850000E+02
1.850000E+02
1.850000E+02
1.850000E+02
1.850000E+02
1.850000E+02
1.850000E+02
1.850000E+02
1.850000E+02
1.850000E+02
1.850000E+02
1.850000E+02
1.850000E+02
1.850000E+02
1.850000E+02
1.850000E+02
1.850000E+02
1.850000E+02
1.850000E+02
1.850000E+02
1.850000E+02
1.850000E+02
1.850000E+02
1.850000E+02
1.850000E+02
1.850000E+02
1.850000E+02
1.850000E+02
1.900000E+02
1.900000E+02
1.900000E+02
1.900000E+02
1.900000E+02
1.900000E+02
1.900000E+02
1.900000E+02
1.900000E+02
1.900000E+02
1.900000E+02
1.900000E+02
1.900000E+02
1.900000E+02
1.900000E+02
1.900000E+02
1.900000E+02
1.900000E+02
1.900000E+02
1.900000E+02
1.900000E+02
1.900000E+02
1.900000E+02
1.900000E+02
1.900000E+02
1.900000E+02
1.900000E+02
1.900000E+02
1.900000E+02
1.900000E+02
1.900000E+02
1.900000E+02
1.900000E+02
1.900000E+02
1.900000E+02
1.900000E+02
1.900000E+02
1.900000E+02
1.900000E+02
1.900000E+02
1.900000E+02
1.900000E+02
1.900000E+02
1.900000E+02
1.900000E+02
1.900000E+02
1.900000E+02
1.900000E+02
1.900000E+02
1.900000E+02
1.900000E+02
1.900000E+02
1.900000E+02
1.900000E+02
1.900000E+02
1.900000E+02
1.900000E+02
1.900000E+02
1.900000E+02
1.900000E+02
1.900000E+02
1.900000E+02
1.900000E+02
1.900000E+02
1.900000E+02
1.900000E+02
1.900000E+02
1.900000E+02
1.900000E+02
1.900000E+02
1.900000E+02
1.900000E+02
1.900000E+02
1.900000E+02
1.900000E+02
1.900000E+02
1.900000E+02
1.900000E+02
1.900000E+02
1.900000E+02
1.900000E+02
1.900000E+02
1.900000E+02
1.900000E+02
1.900000E+02
1.900000E+02
1.900000E+02
1.900000E+02
1.900000E+02
1.900000E+02
1.900000E+02
1.900000E+02
1.900000E+02
1.900000E+02
1.900000E+02
1.900000E+02
1.900000E+02
1.900000E+02
1.900000E+02
1.900000E+02
1.900000E+02
1.900000E+02
1.900000E+02
1.900000E+02
1.900000E+02
1.900000E+02
1.900000E+02
1.900000E+02
1.900000E+02
1.900000E+02
1.900000E+02
1.900000E+02
1.900000E+02
1.900000E+02
1.900000E+02
1.900000E+02
1.900000E+02
1.900000E+02
1.900000E+02
1.900000E+02
1.900000E+02
1.900000E+02
1.900000E+02
1.900000E+02
1.900000E+02
1.900000E+02
1.900000E+02
1.900000E+02
1.900000E+02
1.900000E+02
1.900000E+02
1.900000E+02
1.900000E+02
1.900000E+02
1.900000E+02
1.900000E+02
1.900000E+02
1.900000E+02
1.900000E+02
1.900000E+02
1.900000E+02
1.900000E+02
1.900000E+02
1.900000E+02
1.900000E+02
1.900000E+02
1.900000E+02
1.900000E+02
1.900000E+02
1.900000E+02
1.900000E+02
1.900000E+02
1.900000E+02
1.900000E+02
1.900000E+02
1.900000E+02
1.900000E+02
1.900000E+02
1.900000E+02
1.900000E+02
1.900000E+02
1.900000E+02
1.900000E+02
1.900000E+02
1.900000E+02
1.900000E+02
1.900000E+02
1.900000E+02
1.900000E+02
1.900000E+02
1.900000E+02
1.900000E+02
1.900000E+02
1.900000E+02
1.900000E+02
1.900000E+02
1.900000E+02
1.900000E+02
1.900000E+02
1.900000E+02
1.900000E+02
1.900000E+02
1.900000E+02
1.900000E+02
1.900000E+02
1.900000E+02
1.900000E+02
1.900000E+02
1.900000E+02
1.900000E+02
1.900000E+02
1.900000E+02
1.900000E+02
1.900000E+02
1.900000E+02
1.900000E+02
1.900000E+02
1.900000E+02
1.900000E+02
1.900000E+02
1.900000E+02
1.950000E+02
1.950000E+02
1.950000E+02
1.950000E+02
1.950000E+02
1.950000E+02
1.950000E+02
1.950000E+02
1.950000E+02
1.950000E+02
1.950000E+02
1.950000E+02
1.950000E+02
1.950000E+02
1.950000E+02
1.950000E+02
1.950000E+02
1.950000E+02
1.950000E+02
1.950000E+02
1.950000E+02
1.950000E+02
1.950000E+02
1.950000E+02
1.950000E+02
1.950000E+02
1.950000E+02
1.950000E+02
1.950000E+02
1.950000E+02
1.950000E+02
1.950000E+02
1.950000E+02
1.950000E+02
1.950000E+02
1.950000E+02
1.950000E+02
1.950000E+02
1.950000E+02
1.950000E+02
1.950000E+02
1.950000E+02
1.950000E+02
1.950000E+02
1.950000E+02
1.950000E+02
1.950000E+02
1.950000E+02
1.950000E+02
1.950000E+02
1.950000E+02
1.950000E+02
1.950000E+02
1.950000E+02
1.950000E+02
1.950000E+02
1.950000E+02
1.950000E+02
1.950000E+02
1.950000E+02
1.950000E+02
1.950000E+02
1.950000E+02
1.950000E+02
1.950000E+02
1.950000E+02
1.950000E+02
1.950000E+02
1.950000E+02
1.950000E+02
1.950000E+02
1.950000E+02
1.950000E+02
1.950000E+02
1.950000E+02
1.950000E+02
1.950000E+02
1.950000E+02
1.950000E+02
1.950000E+02
1.950000E+02
1.950000E+02
1.950000E+02
1.950000E+02
1.950000E+02
1.950000E+02
1.950000E+02
1.950000E+02
1.950000E+02
1.950000E+02
1.950000E+02
1.950000E+02
1.950000E+02
1.950000E+02
1.950000E+02
1.950000E+02
1.950000E+02
1.950000E+02
1.950000E+02
1.950000E+02
1.950000E+02
1.950000E+02
1.950000E+02
1.950000E+02
1.950000E+02
1.950000E+02
1.950000E+02
1.950000E+02
1.950000E+02
1.950000E+02
1.950000E+02
1.950000E+02
1.950000E+02
1.950000E+02
1.950000E+02
1.950000E+02
1.950000E+02
1.950000E+02
1.950000E+02
1.950000E+02
1.950000E+02
1.950000E+02
1.950000E+02
1.950000E+02
1.950000E+02
1.950000E+02
1.950000E+02
1.950000E+02
1.950000E+02
1.950000E+02
1.950000E+02
1.950000E+02
1.950000E+02
1.950000E+02
1.950000E+02
1.950000E+02
1.950000E+02
1.950000E+02
1.950000E+02
1.950000E+02
1.950000E+02
1.950000E+02
1.950000E+02
1.950000E+02
1.950000E+02
1.950000E+02
1.950000E+02
1.950000E+02
1.950000E+02
1.950000E+02
1.950000E+02
1.950000E+02
1.950000E+02
1.950000E+02
1.950000E+02
1.950000E+02
1.950000E+02
1.950000E+02
1.950000E+02
1.950000E+02
1.950000E+02
1.950000E+02
1.950000E+02
1.950000E+02
1.950000E+02
1.950000E+02
1.950000E+02
1.950000E+02
1.950000E+02
1.950000E+02
1.950000E+02
1.950000E+02
1.950000E+02
1.950000E+02
1.950000E+02
1.950000E+02
1.950000E+02
1.950000E+02
1.950000E+02
1.950000E+02
1.950000E+02
1.950000E+02
1.950000E+02
1.950000E+02
1.950000E+02
1.950000E+02
1.950000E+02
1.950000E+02
1.950000E+02
1.950000E+02
1.950000E+02
1.950000E+02
1.950000E+02
1.950000E+02
1.950000E+02
1.950000E+02
1.950000E+02
1.950000E+02
1.950000E+02
1.950000E+02
1.950000E+02
2.000000E+02
2.000000E+02
2.000000E+02
2.000000E+02
2.000000E+02
2.000000E+02
2.000000E+02
2.000000E+02
2.000000E+02
2.000000E+02
2.000000E+02
2.000000E+02
2.000000E+02
2.000000E+02
2.000000E+02
2.000000E+02
2.000000E+02
2.000000E+02
2.000000E+02
2.000000E+02
2.000000E+02
2.000000E+02
2.000000E+02
2.000000E+02
2.000000E+02
2.000000E+02
2.000000E+02
2.000000E+02
2.000000E+02
2.000000E+02
2.000000E+02
2.000000E+02
2.000000E+02
2.000000E+02
2.000000E+02
2.000000E+02
2.000000E+02
2.000000E+02
2.000000E+02
2.000000E+02
2.000000E+02
2.000000E+02
2.000000E+02
2.000000E+02
2.000000E+02
2.000000E+02
2.000000E+02
2.000000E+02
2.000000E+02
2.000000E+02
2.000000E+02
2.000000E+02
2.000000E+02
2.000000E+02
2.000000E+02
2.000000E+02
2.000000E+02
2.000000E+02
2.000000E+02
2.000000E+02
2.000000E+02
2.000000E+02
2.000000E+02
2.000000E+02
2.000000E+02
2.000000E+02
2.000000E+02
2.000000E+02
2.000000E+02
2.000000E+02
2.000000E+02
2.000000E+02
2.000000E+02
2.000000E+02
2.000000E+02
2.000000E+02
2.000000E+02
2.000000E+02
2.000000E+02
2.000000E+02
2.000000E+02
2.000000E+02
2.000000E+02
2.000000E+02
2.000000E+02
2.000000E+02
2.000000E+02
2.000000E+02
2.000000E+02
2.000000E+02
2.000000E+02
2.000000E+02
2.000000E+02
2.000000E+02
2.000000E+02
2.000000E+02
2.000000E+02
2.000000E+02
2.000000E+02
2.000000E+02
2.000000E+02
2.000000E+02
2.000000E+02
2.000000E+02
2.000000E+02
2.000000E+02
2.000000E+02
2.000000E+02
2.000000E+02
2.000000E+02
2.000000E+02
2.000000E+02
2.000000E+02
2.000000E+02
2.000000E+02
2.000000E+02
2.000000E+02
2.000000E+02
2.000000E+02
2.000000E+02
2.000000E+02
2.000000E+02
2.000000E+02
2.000000E+02
2.000000E+02
2.000000E+02
2.000000E+02
2.000000E+02
2.000000E+02
2.000000E+02
2.000000E+02
2.000000E+02
2.000000E+02
2.000000E+02
2.000000E+02
2.000000E+02
2.000000E+02
2.000000E+02
2.000000E+02
2.000000E+02
2.000000E+02
2.000000E+02
2.000000E+02
2.000000E+02
2.000000E+02
2.000000E+02
2.000000E+02
2.000000E+02
2.000000E+02
2.000000E+02
2.000000E+02
2.000000E+02
2.000000E+02
2.000000E+02
2.000000E+02
2.000000E+02
2.000000E+02
2.000000E+02
2.000000E+02
2.000000E+02
2.000000E+02
2.000000E+02
2.000000E+02
2.000000E+02
2.000000E+02
2.000000E+02
2.000000E+02
2.000000E+02
2.000000E+02
2.000000E+02
2.000000E+02
2.000000E+02
2.000000E+02
2.000000E+02
2.000000E+02
2.000000E+02
2.000000E+02
2.000000E+02
2.000000E+02
2.000000E+02
2.000000E+02
2.000000E+02
2.000000E+02
2.000000E+02
2.000000E+02
2.000000E+02
2.000000E+02
2.000000E+02
2.000000E+02
2.000000E+02
2.000000E+02
2.000000E+02
2.000000E+02
2.000000E+02
2.000000E+02
2.000000E+02
2.000000E+02
2.000000E+02
2.000000E+02
2.000000E+02
2.000000E+02
2.050000E+02
2.050000E+02
2.050000E+02
2.050000E+02
2.050000E+02
2.050000E+02
2.050000E+02
2.050000E+02
2.050000E+02
2.050000E+02
2.050000E+02
2.050000E+02
2.050000E+02
2.050000E+02
2.050000E+02
2.050000E+02
2.050000E+02
2.050000E+02
2.050000E+02
2.050000E+02
2.050000E+02
2.050000E+02
2.050000E+02
2.050000E+02
2.050000E+02
2.050000E+02
2.050000E+02
2.050000E+02
2.050000E+02
2.050000E+02
2.050000E+02
2.050000E+02
2.050000E+02
2.050000E+02
2.050000E+02
2.050000E+02
2.050000E+02
2.050000E+02
2.050000E+02
2.050000E+02
2.050000E+02
2.050000E+02
2.050000E+02
2.050000E+02
2.050000E+02
2.050000E+02
2.050000E+02
2.050000E+02
2.050000E+02
2.050000E+02
2.050000E+02
2.050000E+02
2.050000E+02
2.050000E+02
2.050000E+02
2.050000E+02
2.050000E+02
2.050000E+02
2.050000E+02
2.050000E+02
2.050000E+02
2.050000E+02
2.050000E+02
2.050000E+02
2.050000E+02
2.050000E+02
2.050000E+02
2.050000E+02
2.050000E+02
2.050000E+02
2.050000E+02
2.050000E+02
2.050000E+02
2.050000E+02
2.050000E+02
2.050000E+02
2.050000E+02
2.050000E+02
2.050000E+02
2.050000E+02
2.050000E+02
2.050000E+02
2.050000E+02
2.050000E+02
2.050000E+02
2.050000E+02
2.050000E+02
2.050000E+02
2.050000E+02
2.050000E+02
2.050000E+02
2.050000E+02
2.050000E+02
2.050000E+02
2.050000E+02
2.050000E+02
2.050000E+02
2.050000E+02
2.050000E+02
2.050000E+02
2.050000E+02
2.050000E+02
2.050000E+02
2.050000E+02
2.050000E+02
2.050000E+02
2.050000E+02
2.050000E+02
2.050000E+02
2.050000E+02
2.050000E+02
2.050000E+02
2.050000E+02
2.050000E+02
2.050000E+02
2.050000E+02
2.050000E+02
2.050000E+02
2.050000E+02
2.050000E+02
2.050000E+02
2.050000E+02
2.050000E+02
2.050000E+02
2.050000E+02
2.050000E+02
2.050000E+02
2.050000E+02
2.050000E+02
2.050000E+02
2.050000E+02
2.050000E+02
2.050000E+02
2.050000E+02
2.050000E+02
2.050000E+02
2.050000E+02
2.050000E+02
2.050000E+02
2.050000E+02
2.050000E+02
2.050000E+02
2.050000E+02
2.050000E+02
2.050000E+02
2.050000E+02
2.050000E+02
2.050000E+02
2.050000E+02
2.050000E+02
2.050000E+02
2.050000E+02
2.050000E+02
2.050000E+02
2.050000E+02
2.050000E+02
2.050000E+02
2.050000E+02
2.050000E+02
2.050000E+02
2.050000E+02
2.050000E+02
2.050000E+02
2.050000E+02
2.050000E+02
2.050000E+02
2.050000E+02
2.050000E+02
2.050000E+02
2.050000E+02
2.050000E+02
2.050000E+02
2.050000E+02
2.050000E+02
2.050000E+02
2.050000E+02
2.050000E+02
2.050000E+02
2.050000E+02
2.050000E+02
2.050000E+02
2.050000E+02
2.050000E+02
2.050000E+02
2.050000E+02
2.050000E+02
2.050000E+02
2.050000E+02
2.050000E+02
2.050000E+02
2.050000E+02
2.050000E+02
2.050000E+02
2.050000E+02
2.050000E+02
2.050000E+02
2.050000E+02
2.050000E+02
2.050000E+02
2.050000E+02
2.050000E+02
2.100000E+02
2.100000E+02
2.100000E+02
2.100000E+02
2.100000E+02
2.100000E+02
2.100000E+02
2.100000E+02
2.100000E+02
2.100000E+02
2.100000E+02
2.100000E+02
2.100000E+02
2.100000E+02
2.100000E+02
2.100000E+02
2.100000E+02
2.100000E+02
2.100000E+02
2.100000E+02
2.100000E+02
2.100000E+02
2.100000E+02
2.100000E+02
2.100000E+02
2.100000E+02
2.100000E+02
2.100000E+02
2.100000E+02
2.100000E+02
2.100000E+02
2.100000E+02
2.100000E+02
2.100000E+02
2.100000E+02
2.100000E+02
2.100000E+02
2.100000E+02
2.100000E+02
2.100000E+02
2.100000E+02
2.100000E+02
2.100000E+02
2.100000E+02
2.100000E+02
2.100000E+02
2.100000E+02
2.100000E+02
2.100000E+02
2.100000E+02
2.100000E+02
2.100000E+02
2.100000E+02
2.100000E+02
2.100000E+02
2.100000E+02
2.100000E+02
2.100000E+02
2.100000E+02
2.100000E+02
2.100000E+02
2.100000E+02
2.100000E+02
2.100000E+02
2.100000E+02
2.100000E+02
2.100000E+02
2.100000E+02
2.100000E+02
2.100000E+02
2.100000E+02
2.100000E+02
2.100000E+02
2.100000E+02
2.100000E+02
2.100000E+02
2.100000E+02
2.100000E+02
2.100000E+02
2.100000E+02
2.100000E+02
2.100000E+02
2.100000E+02
2.100000E+02
2.100000E+02
2.100000E+02
2.100000E+02
2.100000E+02
2.100000E+02
2.100000E+02
2.100000E+02
2.100000E+02
2.100000E+02
2.100000E+02
2.100000E+02
2.100000E+02
2.100000E+02
2.100000E+02
2.100000E+02
2.100000E+02
2.100000E+02
2.100000E+02
2.100000E+02
2.100000E+02
2.100000E+02
2.100000E+02
2.100000E+02
2.100000E+02
2.100000E+02
2.100000E+02
2.100000E+02
2.100000E+02
2.100000E+02
2.100000E+02
2.100000E+02
2.100000E+02
2.100000E+02
2.100000E+02
2.100000E+02
2.100000E+02
2.100000E+02
2.100000E+02
2.100000E+02
2.100000E+02
2.100000E+02
2.100000E+02
2.100000E+02
2.100000E+02
2.100000E+02
2.100000E+02
2.100000E+02
2.100000E+02
2.100000E+02
2.100000E+02
2.100000E+02
2.100000E+02
2.100000E+02
2.100000E+02
2.100000E+02
2.100000E+02
2.100000E+02
2.100000E+02
2.100000E+02
2.100000E+02
2.100000E+02
2.100000E+02
2.100000E+02
2.100000E+02
2.100000E+02
2.100000E+02
2.100000E+02
2.100000E+02
2.100000E+02
2.100000E+02
2.100000E+02
2.100000E+02
2.100000E+02
2.100000E+02
2.100000E+02
2.100000E+02
2.100000E+02
2.100000E+02
2.100000E+02
2.100000E+02
2.100000E+02
2.100000E+02
2.100000E+02
2.100000E+02
2.100000E+02
2.100000E+02
2.100000E+02
2.100000E+02
2.100000E+02
2.100000E+02
2.100000E+02
2.100000E+02
2.100000E+02
2.100000E+02
2.100000E+02
2.100000E+02
2.100000E+02
2.100000E+02
2.100000E+02
2.100000E+02
2.100000E+02
2.100000E+02
2.100000E+02
2.100000E+02
2.100000E+02
2.100000E+02
2.100000E+02
2.100000E+02
2.100000E+02
2.100000E+02
2.100000E+02
2.100000E+02
2.100000E+02
2.100000E+02
2.100000E+02
2.100000E+02
2.100000E+02
2.150000E+02
2.150000E+02
2.150000E+02
2.150000E+02
2.150000E+02
2.150000E+02
2.150000E+02
2.150000E+02
2.150000E+02
2.150000E+02
2.150000E+02
2.150000E+02
2.150000E+02
2.150000E+02
2.150000E+02
2.150000E+02
2.150000E+02
2.150000E+02
2.150000E+02
2.150000E+02
2.150000E+02
2.150000E+02
2.150000E+02
2.150000E+02
2.150000E+02
2.150000E+02
2.150000E+02
2.150000E+02
2.150000E+02
2.150000E+02
2.150000E+02
2.150000E+02
2.150000E+02
2.150000E+02
2.150000E+02
2.150000E+02
2.150000E+02
2.150000E+02
2.150000E+02
2.150000E+02
2.150000E+02
2.150000E+02
2.150000E+02
2.150000E+02
2.150000E+02
2.150000E+02
2.150000E+02
2.150000E+02
2.150000E+02
2.150000E+02
2.150000E+02
2.150000E+02
2.150000E+02
2.150000E+02
2.150000E+02
2.150000E+02
2.150000E+02
2.150000E+02
2.150000E+02
2.150000E+02
2.150000E+02
2.150000E+02
2.150000E+02
2.150000E+02
2.150000E+02
2.150000E+02
2.150000E+02
2.150000E+02
2.150000E+02
2.150000E+02
2.150000E+02
2.150000E+02
2.150000E+02
2.150000E+02
2.150000E+02
2.150000E+02
2.150000E+02
2.150000E+02
2.150000E+02
2.150000E+02
2.150000E+02
2.150000E+02
2.150000E+02
2.150000E+02
2.150000E+02
2.150000E+02
2.150000E+02
2.150000E+02
2.150000E+02
2.150000E+02
2.150000E+02
2.150000E+02
2.150000E+02
2.150000E+02
2.150000E+02
2.150000E+02
2.150000E+02
2.150000E+02
2.150000E+02
2.150000E+02
2.150000E+02
2.150000E+02
2.150000E+02
2.150000E+02
2.150000E+02
2.150000E+02
2.150000E+02
2.150000E+02
2.150000E+02
2.150000E+02
2.150000E+02
2.150000E+02
2.150000E+02
2.150000E+02
2.150000E+02
2.150000E+02
2.150000E+02
2.150000E+02
2.150000E+02
2.150000E+02
2.150000E+02
2.150000E+02
2.150000E+02
2.150000E+02
2.150000E+02
2.150000E+02
2.150000E+02
2.150000E+02
2.150000E+02
2.150000E+02
2.150000E+02
2.150000E+02
2.150000E+02
2.150000E+02
2.150000E+02
2.150000E+02
2.150000E+02
2.150000E+02
2.150000E+02
2.150000E+02
2.150000E+02
2.150000E+02
2.150000E+02
2.150000E+02
2.150000E+02
2.150000E+02
2.150000E+02
2.150000E+02
2.150000E+02
2.150000E+02
2.150000E+02
2.150000E+02
2.150000E+02
2.150000E+02
2.150000E+02
2.150000E+02
2.150000E+02
2.150000E+02
2.150000E+02
2.150000E+02
2.150000E+02
2.150000E+02
2.150000E+02
2.150000E+02
2.150000E+02
2.150000E+02
2.150000E+02
2.150000E+02
2.150000E+02
2.150000E+02
2.150000E+02
2.150000E+02
2.150000E+02
2.150000E+02
2.150000E+02
2.150000E+02
2.150000E+02
2.150000E+02
2.150000E+02
2.150000E+02
2.150000E+02
2.150000E+02
2.150000E+02
2.150000E+02
2.150000E+02
2.150000E+02
2.150000E+02
2.150000E+02
2.150000E+02
2.150000E+02
2.150000E+02
2.150000E+02
2.150000E+02
2.150000E+02
2.150000E+02
2.150000E+02
2.150000E+02
2.150000E+02
2.150000E+02
2.150000E+02
2.150000E+02
2.200000E+02
2.200000E+02
2.200000E+02
2.200000E+02
2.200000E+02
2.200000E+02
2.200000E+02
2.200000E+02
2.200000E+02
2.200000E+02
2.200000E+02
2.200000E+02
2.200000E+02
2.200000E+02
2.200000E+02
2.200000E+02
2.200000E+02
2.200000E+02
2.200000E+02
2.200000E+02
2.200000E+02
2.200000E+02
2.200000E+02
2.200000E+02
2.200000E+02
2.200000E+02
2.200000E+02
2.200000E+02
2.200000E+02
2.200000E+02
2.200000E+02
2.200000E+02
2.200000E+02
2.200000E+02
2.200000E+02
2.200000E+02
2.200000E+02
2.200000E+02
2.200000E+02
2.200000E+02
2.200000E+02
2.200000E+02
2.200000E+02
2.200000E+02
2.200000E+02
2.200000E+02
2.200000E+02
2.200000E+02
2.200000E+02
2.200000E+02
2.200000E+02
2.200000E+02
2.200000E+02
2.200000E+02
2.200000E+02
2.200000E+02
2.200000E+02
2.200000E+02
2.200000E+02
2.200000E+02
2.200000E+02
2.200000E+02
2.200000E+02
2.200000E+02
2.200000E+02
2.200000E+02
2.200000E+02
2.200000E+02
2.200000E+02
2.200000E+02
2.200000E+02
2.200000E+02
2.200000E+02
2.200000E+02
2.200000E+02
2.200000E+02
2.200000E+02
2.200000E+02
2.200000E+02
2.200000E+02
2.200000E+02
2.200000E+02
2.200000E+02
2.200000E+02
2.200000E+02
2.200000E+02
2.200000E+02
2.200000E+02
2.200000E+02
2.200000E+02
2.200000E+02
2.200000E+02
2.200000E+02
2.200000E+02
2.200000E+02
2.200000E+02
2.200000E+02
2.200000E+02
2.200000E+02
2.200000E+02
2.200000E+02
2.200000E+02
2.200000E+02
2.200000E+02
2.200000E+02
2.200000E+02
2.200000E+02
2.200000E+02
2.200000E+02
2.200000E+02
2.200000E+02
2.200000E+02
2.200000E+02
2.200000E+02
2.200000E+02
2.200000E+02
2.200000E+02
2.200000E+02
2.200000E+02
2.200000E+02
2.200000E+02
2.200000E+02
2.200000E+02
2.200000E+02
2.200000E+02
2.200000E+02
2.200000E+02
2.200000E+02
2.200000E+02
2.200000E+02
2.200000E+02
2.200000E+02
2.200000E+02
2.200000E+02
2.200000E+02
2.200000E+02
2.200000E+02
2.200000E+02
2.200000E+02
2.200000E+02
2.200000E+02
2.200000E+02
2.200000E+02
2.200000E+02
2.200000E+02
2.200000E+02
2.200000E+02
2.200000E+02
2.200000E+02
2.200000E+02
2.200000E+02
2.200000E+02
2.200000E+02
2.200000E+02
2.200000E+02
2.200000E+02
2.200000E+02
2.200000E+02
2.200000E+02
2.200000E+02
2.200000E+02
2.200000E+02
2.200000E+02
2.200000E+02
2.200000E+02
2.200000E+02
2.200000E+02
2.200000E+02
2.200000E+02
2.200000E+02
2.200000E+02
2.200000E+02
2.200000E+02
2.200000E+02
2.200000E+02
2.200000E+02
2.200000E+02
2.200000E+02
2.200000E+02
2.200000E+02
2.200000E+02
2.200000E+02
2.200000E+02
2.200000E+02
2.200000E+02
2.200000E+02
2.200000E+02
2.200000E+02
2.200000E+02
2.200000E+02
2.200000E+02
2.200000E+02
2.200000E+02
2.200000E+02
2.200000E+02
2.200000E+02
2.200000E+02
2.200000E+02
2.200000E+02
2.200000E+02
2.200000E+02
2.250000E+02
2.250000E+02
2.250000E+02
2.250000E+02
2.250000E+02
2.250000E+02
2.250000E+02
2.250000E+02
2.250000E+02
2.250000E+02
2.250000E+02
2.250000E+02
2.250000E+02
2.250000E+02
2.250000E+02
2.250000E+02
2.250000E+02
2.250000E+02
2.250000E+02
2.250000E+02
2.250000E+02
2.250000E+02
2.250000E+02
2.250000E+02
2.250000E+02
2.250000E+02
2.250000E+02
2.250000E+02
2.250000E+02
2.250000E+02
2.250000E+02
2.250000E+02
2.250000E+02
2.250000E+02
2.250000E+02
2.250000E+02
2.250000E+02
2.250000E+02
2.250000E+02
2.250000E+02
2.250000E+02
2.250000E+02
2.250000E+02
2.250000E+02
2.250000E+02
2.250000E+02
2.250000E+02
2.250000E+02
2.250000E+02
2.250000E+02
2.250000E+02
2.250000E+02
2.250000E+02
2.250000E+02
2.250000E+02
2.250000E+02
2.250000E+02
2.250000E+02
2.250000E+02
2.250000E+02
2.250000E+02
2.250000E+02
2.250000E+02
2.250000E+02
2.250000E+02
2.250000E+02
2.250000E+02
2.250000E+02
2.250000E+02
2.250000E+02
2.250000E+02
2.250000E+02
2.250000E+02
2.250000E+02
2.250000E+02
2.250000E+02
2.250000E+02
2.250000E+02
2.250000E+02
2.250000E+02
2.250000E+02
2.250000E+02
2.250000E+02
2.250000E+02
2.250000E+02
2.250000E+02
2.250000E+02
2.250000E+02
2.250000E+02
2.250000E+02
2.250000E+02
2.250000E+02
2.250000E+02
2.250000E+02
2.250000E+02
2.250000E+02
2.250000E+02
2.250000E+02
2.250000E+02
2.250000E+02
2.250000E+02
2.250000E+02
2.250000E+02
2.250000E+02
2.250000E+02
2.250000E+02
2.250000E+02
2.250000E+02
2.250000E+02
2.250000E+02
2.250000E+02
2.250000E+02
2.250000E+02
2.250000E+02
2.250000E+02
2.250000E+02
2.250000E+02
2.250000E+02
2.250000E+02
2.250000E+02
2.250000E+02
2.250000E+02
2.250000E+02
2.250000E+02
2.250000E+02
2.250000E+02
2.250000E+02
2.250000E+02
2.250000E+02
2.250000E+02
2.250000E+02
2.250000E+02
2.250000E+02
2.250000E+02
2.250000E+02
2.250000E+02
2.250000E+02
2.250000E+02
2.250000E+02
2.250000E+02
2.250000E+02
2.250000E+02
2.250000E+02
2.250000E+02
2.250000E+02
2.250000E+02
2.250000E+02
2.250000E+02
2.250000E+02
2.250000E+02
2.250000E+02
2.250000E+02
2.250000E+02
2.250000E+02
2.250000E+02
2.250000E+02
2.250000E+02
2.250000E+02
2.250000E+02
2.250000E+02
2.250000E+02
2.250000E+02
2.250000E+02
2.250000E+02
2.250000E+02
2.250000E+02
2.250000E+02
2.250000E+02
2.250000E+02
2.250000E+02
2.250000E+02
2.250000E+02
2.250000E+02
2.250000E+02
2.250000E+02
2.250000E+02
2.250000E+02
2.250000E+02
2.250000E+02
2.250000E+02
2.250000E+02
2.250000E+02
2.250000E+02
2.250000E+02
2.250000E+02
2.250000E+02
2.250000E+02
2.250000E+02
2.250000E+02
2.250000E+02
2.250000E+02
2.250000E+02
2.250000E+02
2.250000E+02
2.250000E+02
2.250000E+02
2.250000E+02
2.250000E+02
2.250000E+02
2.250000E+02
2.250000E+02
2.300000E+02
2.300000E+02
2.300000E+02
2.300000E+02
2.300000E+02
2.300000E+02
2.300000E+02
2.300000E+02
2.300000E+02
2.300000E+02
2.300000E+02
2.300000E+02
2.300000E+02
2.300000E+02
2.300000E+02
2.300000E+02
2.300000E+02
2.300000E+02
2.300000E+02
2.300000E+02
2.300000E+02
2.300000E+02
2.300000E+02
2.300000E+02
2.300000E+02
2.300000E+02
2.300000E+02
2.300000E+02
2.300000E+02
2.300000E+02
2.300000E+02
2.300000E+02
2.300000E+02
2.300000E+02
2.300000E+02
2.300000E+02
2.300000E+02
2.300000E+02
2.300000E+02
2.300000E+02
2.300000E+02
2.300000E+02
2.300000E+02
2.300000E+02
2.300000E+02
2.300000E+02
2.300000E+02
2.300000E+02
2.300000E+02
2.300000E+02
2.300000E+02
2.300000E+02
2.300000E+02
2.300000E+02
2.300000E+02
2.300000E+02
2.300000E+02
2.300000E+02
2.300000E+02
2.300000E+02
2.300000E+02
2.300000E+02
2.300000E+02
2.300000E+02
2.300000E+02
2.300000E+02
2.300000E+02
2.300000E+02
2.300000E+02
2.300000E+02
2.300000E+02
2.300000E+02
2.300000E+02
2.300000E+02
2.300000E+02
2.300000E+02
2.300000E+02
2.300000E+02
2.300000E+02
2.300000E+02
2.300000E+02
2.300000E+02
2.300000E+02
2.300000E+02
2.300000E+02
2.300000E+02
2.300000E+02
2.300000E+02
2.300000E+02
2.300000E+02
2.300000E+02
2.300000E+02
2.300000E+02
2.300000E+02
2.300000E+02
2.300000E+02
2.300000E+02
2.300000E+02
2.300000E+02
2.300000E+02
2.300000E+02
2.300000E+02
2.300000E+02
2.300000E+02
2.300000E+02
2.300000E+02
2.300000E+02
2.300000E+02
2.300000E+02
2.300000E+02
2.300000E+02
2.300000E+02
2.300000E+02
2.300000E+02
2.300000E+02
2.300000E+02
2.300000E+02
2.300000E+02
2.300000E+02
2.300000E+02
2.300000E+02
2.300000E+02
2.300000E+02
2.300000E+02
2.300000E+02
2.300000E+02
2.300000E+02
2.300000E+02
2.300000E+02
2.300000E+02
2.300000E+02
2.300000E+02
2.300000E+02
2.300000E+02
2.300000E+02
2.300000E+02
2.300000E+02
2.300000E+02
2.300000E+02
2.300000E+02
2.300000E+02
2.300000E+02
2.300000E+02
2.300000E+02
2.300000E+02
2.300000E+02
2.300000E+02
2.300000E+02
2.300000E+02
2.300000E+02
2.300000E+02
2.300000E+02
2.300000E+02
2.300000E+02
2.300000E+02
2.300000E+02
2.300000E+02
2.300000E+02
2.300000E+02
2.300000E+02
2.300000E+02
2.300000E+02
2.300000E+02
2.300000E+02
2.300000E+02
2.300000E+02
2.300000E+02
2.300000E+02
2.300000E+02
2.300000E+02
2.300000E+02
2.300000E+02
2.300000E+02
2.300000E+02
2.300000E+02
2.300000E+02
2.300000E+02
2.300000E+02
2.300000E+02
2.300000E+02
2.300000E+02
2.300000E+02
2.300000E+02
2.300000E+02
2.300000E+02
2.300000E+02
2.300000E+02
2.300000E+02
2.300000E+02
2.300000E+02
2.300000E+02
2.300000E+02
2.300000E+02
2.300000E+02
2.300000E+02
2.300000E+02
2.300000E+02
2.300000E+02
2.300000E+02
2.300000E+02
2.300000E+02
2.350000E+02
2.350000E+02
2.350000E+02
2.350000E+02
2.350000E+02
2.350000E+02
2.350000E+02
2.350000E+02
2.350000E+02
2.350000E+02
2.350000E+02
2.350000E+02
2.350000E+02
2.350000E+02
2.350000E+02
2.350000E+02
2.350000E+02
2.350000E+02
2.350000E+02
2.350000E+02
2.350000E+02
2.350000E+02
2.350000E+02
2.350000E+02
2.350000E+02
2.350000E+02
2.350000E+02
2.350000E+02
2.350000E+02
2.350000E+02
2.350000E+02
2.350000E+02
2.350000E+02
2.350000E+02
2.350000E+02
2.350000E+02
2.350000E+02
2.350000E+02
2.350000E+02
2.350000E+02
2.350000E+02
2.350000E+02
2.350000E+02
2.350000E+02
2.350000E+02
2.350000E+02
2.350000E+02
2.350000E+02
2.350000E+02
2.350000E+02
2.350000E+02
2.350000E+02
2.350000E+02
2.350000E+02
2.350000E+02
2.350000E+02
2.350000E+02
2.350000E+02
2.350000E+02
2.350000E+02
2.350000E+02
2.350000E+02
2.350000E+02
2.350000E+02
2.350000E+02
2.350000E+02
2.350000E+02
2.350000E+02
2.350000E+02
2.350000E+02
2.350000E+02
2.350000E+02
2.350000E+02
2.350000E+02
2.350000E+02
2.350000E+02
2.350000E+02
2.350000E+02
2.350000E+02
2.350000E+02
2.350000E+02
2.350000E+02
2.350000E+02
2.350000E+02
2.350000E+02
2.350000E+02
2.350000E+02
2.350000E+02
2.350000E+02
2.350000E+02
2.350000E+02
2.350000E+02
2.350000E+02
2.350000E+02
2.350000E+02
2.350000E+02
2.350000E+02
2.350000E+02
2.350000E+02
2.350000E+02
2.350000E+02
2.350000E+02
2.350000E+02
2.350000E+02
2.350000E+02
2.350000E+02
2.350000E+02
2.350000E+02
2.350000E+02
2.350000E+02
2.350000E+02
2.350000E+02
2.350000E+02
2.350000E+02
2.350000E+02
2.350000E+02
2.350000E+02
2.350000E+02
2.350000E+02
2.350000E+02
2.350000E+02
2.350000E+02
2.350000E+02
2.350000E+02
2.350000E+02
2.350000E+02
2.350000E+02
2.350000E+02
2.350000E+02
2.350000E+02
2.350000E+02
2.350000E+02
2.350000E+02
2.350000E+02
2.350000E+02
2.350000E+02
2.350000E+02
2.350000E+02
2.350000E+02
2.350000E+02
2.350000E+02
2.350000E+02
2.350000E+02
2.350000E+02
2.350000E+02
2.350000E+02
2.350000E+02
2.350000E+02
2.350000E+02
2.350000E+02
2.350000E+02
2.350000E+02
2.350000E+02
2.350000E+02
2.350000E+02
2.350000E+02
2.350000E+02
2.350000E+02
2.350000E+02
2.350000E+02
2.350000E+02
2.350000E+02
2.350000E+02
2.350000E+02
2.350000E+02
2.350000E+02
2.350000E+02
2.350000E+02
2.350000E+02
2.350000E+02
2.350000E+02
2.350000E+02
2.350000E+02
2.350000E+02
2.350000E+02
2.350000E+02
2.350000E+02
2.350000E+02
2.350000E+02
2.350000E+02
2.350000E+02
2.350000E+02
2.350000E+02
2.350000E+02
2.350000E+02
2.350000E+02
2.350000E+02
2.350000E+02
2.350000E+02
2.350000E+02
2.350000E+02
2.350000E+02
2.350000E+02
2.350000E+02
2.350000E+02
2.350000E+02
2.350000E+02
2.350000E+02
2.350000E+02
2.350000E+02
2.350000E+02
2.400000E+02
2.400000E+02
2.400000E+02
2.400000E+02
2.400000E+02
2.400000E+02
2.400000E+02
2.400000E+02
2.400000E+02
2.400000E+02
2.400000E+02
2.400000E+02
2.400000E+02
2.400000E+02
2.400000E+02
2.400000E+02
2.400000E+02
2.400000E+02
2.400000E+02
2.400000E+02
2.400000E+02
2.400000E+02
2.400000E+02
2.400000E+02
2.400000E+02
2.400000E+02
2.400000E+02
2.400000E+02
2.400000E+02
2.400000E+02
2.400000E+02
2.400000E+02
2.400000E+02
2.400000E+02
2.400000E+02
2.400000E+02
2.400000E+02
2.400000E+02
2.400000E+02
2.400000E+02
2.400000E+02
2.400000E+02
2.400000E+02
2.400000E+02
2.400000E+02
2.400000E+02
2.400000E+02
2.400000E+02
2.400000E+02
2.400000E+02
2.400000E+02
2.400000E+02
2.400000E+02
2.400000E+02
2.400000E+02
2.400000E+02
2.400000E+02
2.400000E+02
2.400000E+02
2.400000E+02
2.400000E+02
2.400000E+02
2.400000E+02
2.400000E+02
2.400000E+02
2.400000E+02
2.400000E+02
2.400000E+02
2.400000E+02
2.400000E+02
2.400000E+02
2.400000E+02
2.400000E+02
2.400000E+02
2.400000E+02
2.400000E+02
2.400000E+02
2.400000E+02
2.400000E+02
2.400000E+02
2.400000E+02
2.400000E+02
2.400000E+02
2.400000E+02
2.400000E+02
2.400000E+02
2.400000E+02
2.400000E+02
2.400000E+02
2.400000E+02
2.400000E+02
2.400000E+02
2.400000E+02
2.400000E+02
2.400000E+02
2.400000E+02
2.400000E+02
2.400000E+02
2.400000E+02
2.400000E+02
2.400000E+02
2.400000E+02
2.400000E+02
2.400000E+02
2.400000E+02
2.400000E+02
2.400000E+02
2.400000E+02
2.400000E+02
2.400000E+02
2.400000E+02
2.400000E+02
2.400000E+02
2.400000E+02
2.400000E+02
2.400000E+02
2.400000E+02
2.400000E+02
2.400000E+02
2.400000E+02
2.400000E+02
2.400000E+02
2.400000E+02
2.400000E+02
2.400000E+02
2.400000E+02
2.400000E+02
2.400000E+02
2.400000E+02
2.400000E+02
2.400000E+02
2.400000E+02
2.400000E+02
2.400000E+02
2.400000E+02
2.400000E+02
2.400000E+02
2.400000E+02
2.400000E+02
2.400000E+02
2.400000E+02
2.400000E+02
2.400000E+02
2.400000E+02
2.400000E+02
2.400000E+02
2.400000E+02
2.400000E+02
2.400000E+02
2.400000E+02
2.400000E+02
2.400000E+02
2.400000E+02
2.400000E+02
2.400000E+02
2.400000E+02
2.400000E+02
2.400000E+02
2.400000E+02
2.400000E+02
2.400000E+02
2.400000E+02
2.400000E+02
2.400000E+02
2.400000E+02
2.400000E+02
2.400000E+02
2.400000E+02
2.400000E+02
2.400000E+02
2.400000E+02
2.400000E+02
2.400000E+02
2.400000E+02
2.400000E+02
2.400000E+02
2.400000E+02
2.400000E+02
2.400000E+02
2.400000E+02
2.400000E+02
2.400000E+02
2.400000E+02
2.400000E+02
2.400000E+02
2.400000E+02
2.400000E+02
2.400000E+02
2.400000E+02
2.400000E+02
2.400000E+02
2.400000E+02
2.400000E+02
2.400000E+02
2.400000E+02
2.400000E+02
2.400000E+02
2.400000E+02
2.400000E+02
2.400000E+02
2.400000E+02
2.450000E+02
2.450000E+02
2.450000E+02
2.450000E+02
2.450000E+02
2.450000E+02
2.450000E+02
2.450000E+02
2.450000E+02
2.450000E+02
2.450000E+02
2.450000E+02
2.450000E+02
2.450000E+02
2.450000E+02
2.450000E+02
2.450000E+02
2.450000E+02
2.450000E+02
2.450000E+02
2.450000E+02
2.450000E+02
2.450000E+02
2.450000E+02
2.450000E+02
2.450000E+02
2.450000E+02
2.450000E+02
2.450000E+02
2.450000E+02
2.450000E+02
2.450000E+02
2.450000E+02
2.450000E+02
2.450000E+02
2.450000E+02
2.450000E+02
2.450000E+02
2.450000E+02
2.450000E+02
2.450000E+02
2.450000E+02
2.450000E+02
2.450000E+02
2.450000E+02
2.450000E+02
2.450000E+02
2.450000E+02
2.450000E+02
2.450000E+02
2.450000E+02
2.450000E+02
2.450000E+02
2.450000E+02
2.450000E+02
2.450000E+02
2.450000E+02
2.450000E+02
2.450000E+02
2.450000E+02
2.450000E+02
2.450000E+02
2.450000E+02
2.450000E+02
2.450000E+02
2.450000E+02
2.450000E+02
2.450000E+02
2.450000E+02
2.450000E+02
2.450000E+02
2.450000E+02
2.450000E+02
2.450000E+02
2.450000E+02
2.450000E+02
2.450000E+02
2.450000E+02
2.450000E+02
2.450000E+02
2.450000E+02
2.450000E+02
2.450000E+02
2.450000E+02
2.450000E+02
2.450000E+02
2.450000E+02
2.450000E+02
2.450000E+02
2.450000E+02
2.450000E+02
2.450000E+02
2.450000E+02
2.450000E+02
2.450000E+02
2.450000E+02
2.450000E+02
2.450000E+02
2.450000E+02
2.450000E+02
2.450000E+02
2.450000E+02
2.450000E+02
2.450000E+02
2.450000E+02
2.450000E+02
2.450000E+02
2.450000E+02
2.450000E+02
2.450000E+02
2.450000E+02
2.450000E+02
2.450000E+02
2.450000E+02
2.450000E+02
2.450000E+02
2.450000E+02
2.450000E+02
2.450000E+02
2.450000E+02
2.450000E+02
2.450000E+02
2.450000E+02
2.450000E+02
2.450000E+02
2.450000E+02
2.450000E+02
2.450000E+02
2.450000E+02
2.450000E+02
2.450000E+02
2.450000E+02
2.450000E+02
2.450000E+02
2.450000E+02
2.450000E+02
2.450000E+02
2.450000E+02
2.450000E+02
2.450000E+02
2.450000E+02
2.450000E+02
2.450000E+02
2.450000E+02
2.450000E+02
2.450000E+02
2.450000E+02
2.450000E+02
2.450000E+02
2.450000E+02
2.450000E+02
2.450000E+02
2.450000E+02
2.450000E+02
2.450000E+02
2.450000E+02
2.450000E+02
2.450000E+02
2.450000E+02
2.450000E+02
2.450000E+02
2.450000E+02
2.450000E+02
2.450000E+02
2.450000E+02
2.450000E+02
2.450000E+02
2.450000E+02
2.450000E+02
2.450000E+02
2.450000E+02
2.450000E+02
2.450000E+02
2.450000E+02
2.450000E+02
2.450000E+02
2.450000E+02
2.450000E+02
2.450000E+02
2.450000E+02
2.450000E+02
2.450000E+02
2.450000E+02
2.450000E+02
2.450000E+02
2.450000E+02
2.450000E+02
2.450000E+02
2.450000E+02
2.450000E+02
2.450000E+02
2.450000E+02
2.450000E+02
2.450000E+02
2.450000E+02
2.450000E+02
2.450000E+02
2.450000E+02
2.450000E+02
2.450000E+02
2.450000E+02
2.500000E+02
2.500000E+02
2.500000E+02
2.500000E+02
2.500000E+02
2.500000E+02
2.500000E+02
2.500000E+02
2.500000E+02
2.500000E+02
2.500000E+02
2.500000E+02
2.500000E+02
2.500000E+02
2.500000E+02
2.500000E+02
2.500000E+02
2.500000E+02
2.500000E+02
2.500000E+02
2.500000E+02
2.500000E+02
2.500000E+02
2.500000E+02
2.500000E+02
2.500000E+02
2.500000E+02
2.500000E+02
2.500000E+02
2.500000E+02
2.500000E+02
2.500000E+02
2.500000E+02
2.500000E+02
2.500000E+02
2.500000E+02
2.500000E+02
2.500000E+02
2.500000E+02
2.500000E+02
2.500000E+02
2.500000E+02
2.500000E+02
2.500000E+02
2.500000E+02
2.500000E+02
2.500000E+02
2.500000E+02
2.500000E+02
2.500000E+02
2.500000E+02
2.500000E+02
2.500000E+02
2.500000E+02
2.500000E+02
2.500000E+02
2.500000E+02
2.500000E+02
2.500000E+02
2.500000E+02
2.500000E+02
2.500000E+02
2.500000E+02
2.500000E+02
2.500000E+02
2.500000E+02
2.500000E+02
2.500000E+02
2.500000E+02
2.500000E+02
2.500000E+02
2.500000E+02
2.500000E+02
2.500000E+02
2.500000E+02
2.500000E+02
2.500000E+02
2.500000E+02
2.500000E+02
2.500000E+02
2.500000E+02
2.500000E+02
2.500000E+02
2.500000E+02
2.500000E+02
2.500000E+02
2.500000E+02
2.500000E+02
2.500000E+02
2.500000E+02
2.500000E+02
2.500000E+02
2.500000E+02
2.500000E+02
2.500000E+02
2.500000E+02
2.500000E+02
2.500000E+02
2.500000E+02
2.500000E+02
2.500000E+02
2.500000E+02
2.500000E+02
2.500000E+02
2.500000E+02
2.500000E+02
2.500000E+02
2.500000E+02
2.500000E+02
2.500000E+02
2.500000E+02
2.500000E+02
2.500000E+02
2.500000E+02
2.500000E+02
2.500000E+02
2.500000E+02
2.500000E+02
2.500000E+02
2.500000E+02
2.500000E+02
2.500000E+02
2.500000E+02
2.500000E+02
2.500000E+02
2.500000E+02
2.500000E+02
2.500000E+02
2.500000E+02
2.500000E+02
2.500000E+02
2.500000E+02
2.500000E+02
2.500000E+02
2.500000E+02
2.500000E+02
2.500000E+02
2.500000E+02
2.500000E+02
2.500000E+02
2.500000E+02
2.500000E+02
2.500000E+02
2.500000E+02
2.500000E+02
2.500000E+02
2.500000E+02
2.500000E+02
2.500000E+02
2.500000E+02
2.500000E+02
2.500000E+02
2.500000E+02
2.500000E+02
2.500000E+02
2.500000E+02
2.500000E+02
2.500000E+02
2.500000E+02
2.500000E+02
2.500000E+02
2.500000E+02
2.500000E+02
2.500000E+02
2.500000E+02
2.500000E+02
2.500000E+02
2.500000E+02
2.500000E+02
2.500000E+02
2.500000E+02
2.500000E+02
2.500000E+02
2.500000E+02
2.500000E+02
2.500000E+02
2.500000E+02
2.500000E+02
2.500000E+02
2.500000E+02
2.500000E+02
2.500000E+02
2.500000E+02
2.500000E+02
2.500000E+02
2.500000E+02
2.500000E+02
2.500000E+02
2.500000E+02
2.500000E+02
2.500000E+02
2.500000E+02
2.500000E+02
2.500000E+02
2.500000E+02
2.500000E+02
2.500000E+02
2.500000E+02
2.500000E+02
2.500000E+02
2.500000E+02
2.550000E+02
2.550000E+02
2.550000E+02
2.550000E+02
2.550000E+02
2.550000E+02
2.550000E+02
2.550000E+02
2.550000E+02
2.550000E+02
2.550000E+02
2.550000E+02
2.550000E+02
2.550000E+02
2.550000E+02
2.550000E+02
2.550000E+02
2.550000E+02
2.550000E+02
2.550000E+02
2.550000E+02
2.550000E+02
2.550000E+02
2.550000E+02
2.550000E+02
2.550000E+02
2.550000E+02
2.550000E+02
2.550000E+02
2.550000E+02
2.550000E+02
2.550000E+02
2.550000E+02
2.550000E+02
2.550000E+02
2.550000E+02
2.550000E+02
2.550000E+02
2.550000E+02
2.550000E+02
2.550000E+02
2.550000E+02
2.550000E+02
2.550000E+02
2.550000E+02
2.550000E+02
2.550000E+02
2.550000E+02
2.550000E+02
2.550000E+02
2.550000E+02
2.550000E+02
2.550000E+02
2.550000E+02
2.550000E+02
2.550000E+02
2.550000E+02
2.550000E+02
2.550000E+02
2.550000E+02
2.550000E+02
2.550000E+02
2.550000E+02
2.550000E+02
2.550000E+02
2.550000E+02
2.550000E+02
2.550000E+02
2.550000E+02
2.550000E+02
2.550000E+02
2.550000E+02
2.550000E+02
2.550000E+02
2.550000E+02
2.550000E+02
2.550000E+02
2.550000E+02
2.550000E+02
2.550000E+02
2.550000E+02
2.550000E+02
2.550000E+02
2.550000E+02
2.550000E+02
2.550000E+02
2.550000E+02
2.550000E+02
2.550000E+02
2.550000E+02
2.550000E+02
2.550000E+02
2.550000E+02
2.550000E+02
2.550000E+02
2.550000E+02
2.550000E+02
2.550000E+02
2.550000E+02
2.550000E+02
2.550000E+02
2.550000E+02
2.550000E+02
2.550000E+02
2.550000E+02
2.550000E+02
2.550000E+02
2.550000E+02
2.550000E+02
2.550000E+02
2.550000E+02
2.550000E+02
2.550000E+02
2.550000E+02
2.550000E+02
2.550000E+02
2.550000E+02
2.550000E+02
2.550000E+02
2.550000E+02
2.550000E+02
2.550000E+02
2.550000E+02
2.550000E+02
2.550000E+02
2.550000E+02
2.550000E+02
2.550000E+02
2.550000E+02
2.550000E+02
2.550000E+02
2.550000E+02
2.550000E+02
2.550000E+02
2.550000E+02
2.550000E+02
2.550000E+02
2.550000E+02
2.550000E+02
2.550000E+02
2.550000E+02
2.550000E+02
2.550000E+02
2.550000E+02
2.550000E+02
2.550000E+02
2.550000E+02
2.550000E+02
2.550000E+02
2.550000E+02
2.550000E+02
2.550000E+02
2.550000E+02
2.550000E+02
2.550000E+02
2.550000E+02
2.550000E+02
2.550000E+02
2.550000E+02
2.550000E+02
2.550000E+02
2.550000E+02
2.550000E+02
2.550000E+02
2.550000E+02
2.550000E+02
2.550000E+02
2.550000E+02
2.550000E+02
2.550000E+02
2.550000E+02
2.550000E+02
2.550000E+02
2.550000E+02
2.550000E+02
2.550000E+02
2.550000E+02
2.550000E+02
2.550000E+02
2.550000E+02
2.550000E+02
2.550000E+02
2.550000E+02
2.550000E+02
2.550000E+02
2.550000E+02
2.550000E+02
2.550000E+02
2.550000E+02
2.550000E+02
2.550000E+02
2.550000E+02
2.550000E+02
2.550000E+02
2.550000E+02
2.550000E+02
2.550000E+02
2.550000E+02
2.550000E+02
2.550000E+02
2.550000E+02
2.600000E+02
2.600000E+02
2.600000E+02
2.600000E+02
2.600000E+02
2.600000E+02
2.600000E+02
2.600000E+02
2.600000E+02
2.600000E+02
2.600000E+02
2.600000E+02
2.600000E+02
2.600000E+02
2.600000E+02
2.600000E+02
2.600000E+02
2.600000E+02
2.600000E+02
2.600000E+02
2.600000E+02
2.600000E+02
2.600000E+02
2.600000E+02
2.600000E+02
2.600000E+02
2.600000E+02
2.600000E+02
2.600000E+02
2.600000E+02
2.600000E+02
2.600000E+02
2.600000E+02
2.600000E+02
2.600000E+02
2.600000E+02
2.600000E+02
2.600000E+02
2.600000E+02
2.600000E+02
2.600000E+02
2.600000E+02
2.600000E+02
2.600000E+02
2.600000E+02
2.600000E+02
2.600000E+02
2.600000E+02
2.600000E+02
2.600000E+02
2.600000E+02
2.600000E+02
2.600000E+02
2.600000E+02
2.600000E+02
2.600000E+02
2.600000E+02
2.600000E+02
2.600000E+02
2.600000E+02
2.600000E+02
2.600000E+02
2.600000E+02
2.600000E+02
2.600000E+02
2.600000E+02
2.600000E+02
2.600000E+02
2.600000E+02
2.600000E+02
2.600000E+02
2.600000E+02
2.600000E+02
2.600000E+02
2.600000E+02
2.600000E+02
2.600000E+02
2.600000E+02
2.600000E+02
2.600000E+02
2.600000E+02
2.600000E+02
2.600000E+02
2.600000E+02
2.600000E+02
2.600000E+02
2.600000E+02
2.600000E+02
2.600000E+02
2.600000E+02
2.600000E+02
2.600000E+02
2.600000E+02
2.600000E+02
2.600000E+02
2.600000E+02
2.600000E+02
2.600000E+02
2.600000E+02
2.600000E+02
2.600000E+02
2.600000E+02
2.600000E+02
2.600000E+02
2.600000E+02
2.600000E+02
2.600000E+02
2.600000E+02
2.600000E+02
2.600000E+02
2.600000E+02
2.600000E+02
2.600000E+02
2.600000E+02
2.600000E+02
2.600000E+02
2.600000E+02
2.600000E+02
2.600000E+02
2.600000E+02
2.600000E+02
2.600000E+02
2.600000E+02
2.600000E+02
2.600000E+02
2.600000E+02
2.600000E+02
2.600000E+02
2.600000E+02
2.600000E+02
2.600000E+02
2.600000E+02
2.600000E+02
2.600000E+02
2.600000E+02
2.600000E+02
2.600000E+02
2.600000E+02
2.600000E+02
2.600000E+02
2.600000E+02
2.600000E+02
2.600000E+02
2.600000E+02
2.600000E+02
2.600000E+02
2.600000E+02
2.600000E+02
2.600000E+02
2.600000E+02
2.600000E+02
2.600000E+02
2.600000E+02
2.600000E+02
2.600000E+02
2.600000E+02
2.600000E+02
2.600000E+02
2.600000E+02
2.600000E+02
2.600000E+02
2.600000E+02
2.600000E+02
2.600000E+02
2.600000E+02
2.600000E+02
2.600000E+02
2.600000E+02
2.600000E+02
2.600000E+02
2.600000E+02
2.600000E+02
2.600000E+02
2.600000E+02
2.600000E+02
2.600000E+02
2.600000E+02
2.600000E+02
2.600000E+02
2.600000E+02
2.600000E+02
2.600000E+02
2.600000E+02
2.600000E+02
2.600000E+02
2.600000E+02
2.600000E+02
2.600000E+02
2.600000E+02
2.600000E+02
2.600000E+02
2.600000E+02
2.600000E+02
2.600000E+02
2.600000E+02
2.600000E+02
2.600000E+02
2.600000E+02
2.600000E+02
2.600000E+02
2.600000E+02
2.650000E+02
2.650000E+02
2.650000E+02
2.650000E+02
2.650000E+02
2.650000E+02
2.650000E+02
2.650000E+02
2.650000E+02
2.650000E+02
2.650000E+02
2.650000E+02
2.650000E+02
2.650000E+02
2.650000E+02
2.650000E+02
2.650000E+02
2.650000E+02
2.650000E+02
2.650000E+02
2.650000E+02
2.650000E+02
2.650000E+02
2.650000E+02
2.650000E+02
2.650000E+02
2.650000E+02
2.650000E+02
2.650000E+02
2.650000E+02
2.650000E+02
2.650000E+02
2.650000E+02
2.650000E+02
2.650000E+02
2.650000E+02
2.650000E+02
2.650000E+02
2.650000E+02
2.650000E+02
2.650000E+02
2.650000E+02
2.650000E+02
2.650000E+02
2.650000E+02
2.650000E+02
2.650000E+02
2.650000E+02
2.650000E+02
2.650000E+02
2.650000E+02
2.650000E+02
2.650000E+02
2.650000E+02
2.650000E+02
2.650000E+02
2.650000E+02
2.650000E+02
2.650000E+02
2.650000E+02
2.650000E+02
2.650000E+02
2.650000E+02
2.650000E+02
2.650000E+02
2.650000E+02
2.650000E+02
2.650000E+02
2.650000E+02
2.650000E+02
2.650000E+02
2.650000E+02
2.650000E+02
2.650000E+02
2.650000E+02
2.650000E+02
2.650000E+02
2.650000E+02
2.650000E+02
2.650000E+02
2.650000E+02
2.650000E+02
2.650000E+02
2.650000E+02
2.650000E+02
2.650000E+02
2.650000E+02
2.650000E+02
2.650000E+02
2.650000E+02
2.650000E+02
2.650000E+02
2.650000E+02
2.650000E+02
2.650000E+02
2.650000E+02
2.650000E+02
2.650000E+02
2.650000E+02
2.650000E+02
2.650000E+02
2.650000E+02
2.650000E+02
2.650000E+02
2.650000E+02
2.650000E+02
2.650000E+02
2.650000E+02
2.650000E+02
2.650000E+02
2.650000E+02
2.650000E+02
2.650000E+02
2.650000E+02
2.650000E+02
2.650000E+02
2.650000E+02
2.650000E+02
2.650000E+02
2.650000E+02
2.650000E+02
2.650000E+02
2.650000E+02
2.650000E+02
2.650000E+02
2.650000E+02
2.650000E+02
2.650000E+02
2.650000E+02
2.650000E+02
2.650000E+02
2.650000E+02
2.650000E+02
2.650000E+02
2.650000E+02
2.650000E+02
2.650000E+02
2.650000E+02
2.650000E+02
2.650000E+02
2.650000E+02
2.650000E+02
2.650000E+02
2.650000E+02
2.650000E+02
2.650000E+02
2.650000E+02
2.650000E+02
2.650000E+02
2.650000E+02
2.650000E+02
2.650000E+02
2.650000E+02
2.650000E+02
2.650000E+02
2.650000E+02
2.650000E+02
2.650000E+02
2.650000E+02
2.650000E+02
2.650000E+02
2.650000E+02
2.650000E+02
2.650000E+02
2.650000E+02
2.650000E+02
2.650000E+02
2.650000E+02
2.650000E+02
2.650000E+02
2.650000E+02
2.650000E+02
2.650000E+02
2.650000E+02
2.650000E+02
2.650000E+02
2.650000E+02
2.650000E+02
2.650000E+02
2.650000E+02
2.650000E+02
2.650000E+02
2.650000E+02
2.650000E+02
2.650000E+02
2.650000E+02
2.650000E+02
2.650000E+02
2.650000E+02
2.650000E+02
2.650000E+02
2.650000E+02
2.650000E+02
2.650000E+02
2.650000E+02
2.650000E+02
2.650000E+02
2.650000E+02
2.650000E+02
2.650000E+02
2.650000E+02
2.700000E+02
2.700000E+02
2.700000E+02
2.700000E+02
2.700000E+02
2.700000E+02
2.700000E+02
2.700000E+02
2.700000E+02
2.700000E+02
2.700000E+02
2.700000E+02
2.700000E+02
2.700000E+02
2.700000E+02
2.700000E+02
2.700000E+02
2.700000E+02
2.700000E+02
2.700000E+02
2.700000E+02
2.700000E+02
2.700000E+02
2.700000E+02
2.700000E+02
2.700000E+02
2.700000E+02
2.700000E+02
2.700000E+02
2.700000E+02
2.700000E+02
2.700000E+02
2.700000E+02
2.700000E+02
2.700000E+02
2.700000E+02
2.700000E+02
2.700000E+02
2.700000E+02
2.700000E+02
2.700000E+02
2.700000E+02
2.700000E+02
2.700000E+02
2.700000E+02
2.700000E+02
2.700000E+02
2.700000E+02
2.700000E+02
2.700000E+02
2.700000E+02
2.700000E+02
2.700000E+02
2.700000E+02
2.700000E+02
2.700000E+02
2.700000E+02
2.700000E+02
2.700000E+02
2.700000E+02
2.700000E+02
2.700000E+02
2.700000E+02
2.700000E+02
2.700000E+02
2.700000E+02
2.700000E+02
2.700000E+02
2.700000E+02
2.700000E+02
2.700000E+02
2.700000E+02
2.700000E+02
2.700000E+02
2.700000E+02
2.700000E+02
2.700000E+02
2.700000E+02
2.700000E+02
2.700000E+02
2.700000E+02
2.700000E+02
2.700000E+02
2.700000E+02
2.700000E+02
2.700000E+02
2.700000E+02
2.700000E+02
2.700000E+02
2.700000E+02
2.700000E+02
2.700000E+02
2.700000E+02
2.700000E+02
2.700000E+02
2.700000E+02
2.700000E+02
2.700000E+02
2.700000E+02
2.700000E+02
2.700000E+02
2.700000E+02
2.700000E+02
2.700000E+02
2.700000E+02
2.700000E+02
2.700000E+02
2.700000E+02
2.700000E+02
2.700000E+02
2.700000E+02
2.700000E+02
2.700000E+02
2.700000E+02
2.700000E+02
2.700000E+02
2.700000E+02
2.700000E+02
2.700000E+02
2.700000E+02
2.700000E+02
2.700000E+02
2.700000E+02
2.700000E+02
2.700000E+02
2.700000E+02
2.700000E+02
2.700000E+02
2.700000E+02
2.700000E+02
2.700000E+02
2.700000E+02
2.700000E+02
2.700000E+02
2.700000E+02
2.700000E+02
2.700000E+02
2.700000E+02
2.700000E+02
2.700000E+02
2.700000E+02
2.700000E+02
2.700000E+02
2.700000E+02
2.700000E+02
2.700000E+02
2.700000E+02
2.700000E+02
2.700000E+02
2.700000E+02
2.700000E+02
2.700000E+02
2.700000E+02
2.700000E+02
2.700000E+02
2.700000E+02
2.700000E+02
2.700000E+02
2.700000E+02
2.700000E+02
2.700000E+02
2.700000E+02
2.700000E+02
2.700000E+02
2.700000E+02
2.700000E+02
2.700000E+02
2.700000E+02
2.700000E+02
2.700000E+02
2.700000E+02
2.700000E+02
2.700000E+02
2.700000E+02
2.700000E+02
2.700000E+02
2.700000E+02
2.700000E+02
2.700000E+02
2.700000E+02
2.700000E+02
2.700000E+02
2.700000E+02
2.700000E+02
2.700000E+02
2.700000E+02
2.700000E+02
2.700000E+02
2.700000E+02
2.700000E+02
2.700000E+02
2.700000E+02
2.700000E+02
2.700000E+02
2.700000E+02
2.700000E+02
2.700000E+02
2.700000E+02
2.700000E+02
2.700000E+02
2.700000E+02
2.750000E+02
2.750000E+02
2.750000E+02
2.750000E+02
2.750000E+02
2.750000E+02
2.750000E+02
2.750000E+02
2.750000E+02
2.750000E+02
2.750000E+02
2.750000E+02
2.750000E+02
2.750000E+02
2.750000E+02
2.750000E+02
2.750000E+02
2.750000E+02
2.750000E+02
2.750000E+02
2.750000E+02
2.750000E+02
2.750000E+02
2.750000E+02
2.750000E+02
2.750000E+02
2.750000E+02
2.750000E+02
2.750000E+02
2.750000E+02
2.750000E+02
2.750000E+02
2.750000E+02
2.750000E+02
2.750000E+02
2.750000E+02
2.750000E+02
2.750000E+02
2.750000E+02
2.750000E+02
2.750000E+02
2.750000E+02
2.750000E+02
2.750000E+02
2.750000E+02
2.750000E+02
2.750000E+02
2.750000E+02
2.750000E+02
2.750000E+02
2.750000E+02
2.750000E+02
2.750000E+02
2.750000E+02
2.750000E+02
2.750000E+02
2.750000E+02
2.750000E+02
2.750000E+02
2.750000E+02
2.750000E+02
2.750000E+02
2.750000E+02
2.750000E+02
2.750000E+02
2.750000E+02
2.750000E+02
2.750000E+02
2.750000E+02
2.750000E+02
2.750000E+02
2.750000E+02
2.750000E+02
2.750000E+02
2.750000E+02
2.750000E+02
2.750000E+02
2.750000E+02
2.750000E+02
2.750000E+02
2.750000E+02
2.750000E+02
2.750000E+02
2.750000E+02
2.750000E+02
2.750000E+02
2.750000E+02
2.750000E+02
2.750000E+02
2.750000E+02
2.750000E+02
2.750000E+02
2.750000E+02
2.750000E+02
2.750000E+02
2.750000E+02
2.750000E+02
2.750000E+02
2.750000E+02
2.750000E+02
2.750000E+02
2.750000E+02
2.750000E+02
2.750000E+02
2.750000E+02
2.750000E+02
2.750000E+02
2.750000E+02
2.750000E+02
2.750000E+02
2.750000E+02
2.750000E+02
2.750000E+02
2.750000E+02
2.750000E+02
2.750000E+02
2.750000E+02
2.750000E+02
2.750000E+02
2.750000E+02
2.750000E+02
2.750000E+02
2.750000E+02
2.750000E+02
2.750000E+02
2.750000E+02
2.750000E+02
2.750000E+02
2.750000E+02
2.750000E+02
2.750000E+02
2.750000E+02
2.750000E+02
2.750000E+02
2.750000E+02
2.750000E+02
2.750000E+02
2.750000E+02
2.750000E+02
2.750000E+02
2.750000E+02
2.750000E+02
2.750000E+02
2.750000E+02
2.750000E+02
2.750000E+02
2.750000E+02
2.750000E+02
2.750000E+02
2.750000E+02
2.750000E+02
2.750000E+02
2.750000E+02
2.750000E+02
2.750000E+02
2.750000E+02
2.750000E+02
2.750000E+02
2.750000E+02
2.750000E+02
2.750000E+02
2.750000E+02
2.750000E+02
2.750000E+02
2.750000E+02
2.750000E+02
2.750000E+02
2.750000E+02
2.750000E+02
2.750000E+02
2.750000E+02
2.750000E+02
2.750000E+02
2.750000E+02
2.750000E+02
2.750000E+02
2.750000E+02
2.750000E+02
2.750000E+02
2.750000E+02
2.750000E+02
2.750000E+02
2.750000E+02
2.750000E+02
2.750000E+02
2.750000E+02
2.750000E+02
2.750000E+02
2.750000E+02
2.750000E+02
2.750000E+02
2.750000E+02
2.750000E+02
2.750000E+02
2.750000E+02
2.750000E+02
2.750000E+02
2.750000E+02
2.750000E+02
2.750000E+02
2.750000E+02
2.800000E+02
2.800000E+02
2.800000E+02
2.800000E+02
2.800000E+02
2.800000E+02
2.800000E+02
2.800000E+02
2.800000E+02
2.800000E+02
2.800000E+02
2.800000E+02
2.800000E+02
2.800000E+02
2.800000E+02
2.800000E+02
2.800000E+02
2.800000E+02
2.800000E+02
2.800000E+02
2.800000E+02
2.800000E+02
2.800000E+02
2.800000E+02
2.800000E+02
2.800000E+02
2.800000E+02
2.800000E+02
2.800000E+02
2.800000E+02
2.800000E+02
2.800000E+02
2.800000E+02
2.800000E+02
2.800000E+02
2.800000E+02
2.800000E+02
2.800000E+02
2.800000E+02
2.800000E+02
2.800000E+02
2.800000E+02
2.800000E+02
2.800000E+02
2.800000E+02
2.800000E+02
2.800000E+02
2.800000E+02
2.800000E+02
2.800000E+02
2.800000E+02
2.800000E+02
2.800000E+02
2.800000E+02
2.800000E+02
2.800000E+02
2.800000E+02
2.800000E+02
2.800000E+02
2.800000E+02
2.800000E+02
2.800000E+02
2.800000E+02
2.800000E+02
2.800000E+02
2.800000E+02
2.800000E+02
2.800000E+02
2.800000E+02
2.800000E+02
2.800000E+02
2.800000E+02
2.800000E+02
2.800000E+02
2.800000E+02
2.800000E+02
2.800000E+02
2.800000E+02
2.800000E+02
2.800000E+02
2.800000E+02
2.800000E+02
2.800000E+02
2.800000E+02
2.800000E+02
2.800000E+02
2.800000E+02
2.800000E+02
2.800000E+02
2.800000E+02
2.800000E+02
2.800000E+02
2.800000E+02
2.800000E+02
2.800000E+02
2.800000E+02
2.800000E+02
2.800000E+02
2.800000E+02
2.800000E+02
2.800000E+02
2.800000E+02
2.800000E+02
2.800000E+02
2.800000E+02
2.800000E+02
2.800000E+02
2.800000E+02
2.800000E+02
2.800000E+02
2.800000E+02
2.800000E+02
2.800000E+02
2.800000E+02
2.800000E+02
2.800000E+02
2.800000E+02
2.800000E+02
2.800000E+02
2.800000E+02
2.800000E+02
2.800000E+02
2.800000E+02
2.800000E+02
2.800000E+02
2.800000E+02
2.800000E+02
2.800000E+02
2.800000E+02
2.800000E+02
2.800000E+02
2.800000E+02
2.800000E+02
2.800000E+02
2.800000E+02
2.800000E+02
2.800000E+02
2.800000E+02
2.800000E+02
2.800000E+02
2.800000E+02
2.800000E+02
2.800000E+02
2.800000E+02
2.800000E+02
2.800000E+02
2.800000E+02
2.800000E+02
2.800000E+02
2.800000E+02
2.800000E+02
2.800000E+02
2.800000E+02
2.800000E+02
2.800000E+02
2.800000E+02
2.800000E+02
2.800000E+02
2.800000E+02
2.800000E+02
2.800000E+02
2.800000E+02
2.800000E+02
2.800000E+02
2.800000E+02
2.800000E+02
2.800000E+02
2.800000E+02
2.800000E+02
2.800000E+02
2.800000E+02
2.800000E+02
2.800000E+02
2.800000E+02
2.800000E+02
2.800000E+02
2.800000E+02
2.800000E+02
2.800000E+02
2.800000E+02
2.800000E+02
2.800000E+02
2.800000E+02
2.800000E+02
2.800000E+02
2.800000E+02
2.800000E+02
2.800000E+02
2.800000E+02
2.800000E+02
2.800000E+02
2.800000E+02
2.800000E+02
2.800000E+02
2.800000E+02
2.800000E+02
2.800000E+02
2.800000E+02
2.800000E+02
2.800000E+02
2.800000E+02
2.850000E+02
2.850000E+02
2.850000E+02
2.850000E+02
2.850000E+02
2.850000E+02
2.850000E+02
2.850000E+02
2.850000E+02
2.850000E+02
2.850000E+02
2.850000E+02
2.850000E+02
2.850000E+02
2.850000E+02
2.850000E+02
2.850000E+02
2.850000E+02
2.850000E+02
2.850000E+02
2.850000E+02
2.850000E+02
2.850000E+02
2.850000E+02
2.850000E+02
2.850000E+02
2.850000E+02
2.850000E+02
2.850000E+02
2.850000E+02
2.850000E+02
2.850000E+02
2.850000E+02
2.850000E+02
2.850000E+02
2.850000E+02
2.850000E+02
2.850000E+02
2.850000E+02
2.850000E+02
2.850000E+02
2.850000E+02
2.850000E+02
2.850000E+02
2.850000E+02
2.850000E+02
2.850000E+02
2.850000E+02
2.850000E+02
2.850000E+02
2.850000E+02
2.850000E+02
2.850000E+02
2.850000E+02
2.850000E+02
2.850000E+02
2.850000E+02
2.850000E+02
2.850000E+02
2.850000E+02
2.850000E+02
2.850000E+02
2.850000E+02
2.850000E+02
2.850000E+02
2.850000E+02
2.850000E+02
2.850000E+02
2.850000E+02
2.850000E+02
2.850000E+02
2.850000E+02
2.850000E+02
2.850000E+02
2.850000E+02
2.850000E+02
2.850000E+02
2.850000E+02
2.850000E+02
2.850000E+02
2.850000E+02
2.850000E+02
2.850000E+02
2.850000E+02
2.850000E+02
2.850000E+02
2.850000E+02
2.850000E+02
2.850000E+02
2.850000E+02
2.850000E+02
2.850000E+02
2.850000E+02
2.850000E+02
2.850000E+02
2.850000E+02
2.850000E+02
2.850000E+02
2.850000E+02
2.850000E+02
2.850000E+02
2.850000E+02
2.850000E+02
2.850000E+02
2.850000E+02
2.850000E+02
2.850000E+02
2.850000E+02
2.850000E+02
2.850000E+02
2.850000E+02
2.850000E+02
2.850000E+02
2.850000E+02
2.850000E+02
2.850000E+02
2.850000E+02
2.850000E+02
2.850000E+02
2.850000E+02
2.850000E+02
2.850000E+02
2.850000E+02
2.850000E+02
2.850000E+02
2.850000E+02
2.850000E+02
2.850000E+02
2.850000E+02
2.850000E+02
2.850000E+02
2.850000E+02
2.850000E+02
2.850000E+02
2.850000E+02
2.850000E+02
2.850000E+02
2.850000E+02
2.850000E+02
2.850000E+02
2.850000E+02
2.850000E+02
2.850000E+02
2.850000E+02
2.850000E+02
2.850000E+02
2.850000E+02
2.850000E+02
2.850000E+02
2.850000E+02
2.850000E+02
2.850000E+02
2.850000E+02
2.850000E+02
2.850000E+02
2.850000E+02
2.850000E+02
2.850000E+02
2.850000E+02
2.850000E+02
2.850000E+02
2.850000E+02
2.850000E+02
2.850000E+02
2.850000E+02
2.850000E+02
2.850000E+02
2.850000E+02
2.850000E+02
2.850000E+02
2.850000E+02
2.850000E+02
2.850000E+02
2.850000E+02
2.850000E+02
2.850000E+02
2.850000E+02
2.850000E+02
2.850000E+02
2.850000E+02
2.850000E+02
2.850000E+02
2.850000E+02
2.850000E+02
2.850000E+02
2.850000E+02
2.850000E+02
2.850000E+02
2.850000E+02
2.850000E+02
2.850000E+02
2.850000E+02
2.850000E+02
2.850000E+02
2.850000E+02
2.850000E+02
2.850000E+02
2.850000E+02
2.850000E+02
2.850000E+02
2.850000E+02
2.900000E+02
2.900000E+02
2.900000E+02
2.900000E+02
2.900000E+02
2.900000E+02
2.900000E+02
2.900000E+02
2.900000E+02
2.900000E+02
2.900000E+02
2.900000E+02
2.900000E+02
2.900000E+02
2.900000E+02
2.900000E+02
2.900000E+02
2.900000E+02
2.900000E+02
2.900000E+02
2.900000E+02
2.900000E+02
2.900000E+02
2.900000E+02
2.900000E+02
2.900000E+02
2.900000E+02
2.900000E+02
2.900000E+02
2.900000E+02
2.900000E+02
2.900000E+02
2.900000E+02
2.900000E+02
2.900000E+02
2.900000E+02
2.900000E+02
2.900000E+02
2.900000E+02
2.900000E+02
2.900000E+02
2.900000E+02
2.900000E+02
2.900000E+02
2.900000E+02
2.900000E+02
2.900000E+02
2.900000E+02
2.900000E+02
2.900000E+02
2.900000E+02
2.900000E+02
2.900000E+02
2.900000E+02
2.900000E+02
2.900000E+02
2.900000E+02
2.900000E+02
2.900000E+02
2.900000E+02
2.900000E+02
2.900000E+02
2.900000E+02
2.900000E+02
2.900000E+02
2.900000E+02
2.900000E+02
2.900000E+02
2.900000E+02
2.900000E+02
2.900000E+02
2.900000E+02
2.900000E+02
2.900000E+02
2.900000E+02
2.900000E+02
2.900000E+02
2.900000E+02
2.900000E+02
2.900000E+02
2.900000E+02
2.900000E+02
2.900000E+02
2.900000E+02
2.900000E+02
2.900000E+02
2.900000E+02
2.900000E+02
2.900000E+02
2.900000E+02
2.900000E+02
2.900000E+02
2.900000E+02
2.900000E+02
2.900000E+02
2.900000E+02
2.900000E+02
2.900000E+02
2.900000E+02
2.900000E+02
2.900000E+02
2.900000E+02
2.900000E+02
2.900000E+02
2.900000E+02
2.900000E+02
2.900000E+02
2.900000E+02
2.900000E+02
2.900000E+02
2.900000E+02
2.900000E+02
2.900000E+02
2.900000E+02
2.900000E+02
2.900000E+02
2.900000E+02
2.900000E+02
2.900000E+02
2.900000E+02
2.900000E+02
2.900000E+02
2.900000E+02
2.900000E+02
2.900000E+02
2.900000E+02
2.900000E+02
2.900000E+02
2.900000E+02
2.900000E+02
2.900000E+02
2.900000E+02
2.900000E+02
2.900000E+02
2.900000E+02
2.900000E+02
2.900000E+02
2.900000E+02
2.900000E+02
2.900000E+02
2.900000E+02
2.900000E+02
2.900000E+02
2.900000E+02
2.900000E+02
2.900000E+02
2.900000E+02
2.900000E+02
2.900000E+02
2.900000E+02
2.900000E+02
2.900000E+02
2.900000E+02
2.900000E+02
2.900000E+02
2.900000E+02
2.900000E+02
2.900000E+02
2.900000E+02
2.900000E+02
2.900000E+02
2.900000E+02
2.900000E+02
2.900000E+02
2.900000E+02
2.900000E+02
2.900000E+02
2.900000E+02
2.900000E+02
2.900000E+02
2.900000E+02
2.900000E+02
2.900000E+02
2.900000E+02
2.900000E+02
2.900000E+02
2.900000E+02
2.900000E+02
2.900000E+02
2.900000E+02
2.900000E+02
2.900000E+02
2.900000E+02
2.900000E+02
2.900000E+02
2.900000E+02
2.900000E+02
2.900000E+02
2.900000E+02
2.900000E+02
2.900000E+02
2.900000E+02
2.900000E+02
2.900000E+02
2.900000E+02
2.900000E+02
2.900000E+02
2.900000E+02
2.900000E+02
2.900000E+02
2.900000E+02
2.950000E+02
2.950000E+02
2.950000E+02
2.950000E+02
2.950000E+02
2.950000E+02
2.950000E+02
2.950000E+02
2.950000E+02
2.950000E+02
2.950000E+02
2.950000E+02
2.950000E+02
2.950000E+02
2.950000E+02
2.950000E+02
2.950000E+02
2.950000E+02
2.950000E+02
2.950000E+02
2.950000E+02
2.950000E+02
2.950000E+02
2.950000E+02
2.950000E+02
2.950000E+02
2.950000E+02
2.950000E+02
2.950000E+02
2.950000E+02
2.950000E+02
2.950000E+02
2.950000E+02
2.950000E+02
2.950000E+02
2.950000E+02
2.950000E+02
2.950000E+02
2.950000E+02
2.950000E+02
2.950000E+02
2.950000E+02
2.950000E+02
2.950000E+02
2.950000E+02
2.950000E+02
2.950000E+02
2.950000E+02
2.950000E+02
2.950000E+02
2.950000E+02
2.950000E+02
2.950000E+02
2.950000E+02
2.950000E+02
2.950000E+02
2.950000E+02
2.950000E+02
2.950000E+02
2.950000E+02
2.950000E+02
2.950000E+02
2.950000E+02
2.950000E+02
2.950000E+02
2.950000E+02
2.950000E+02
2.950000E+02
2.950000E+02
2.950000E+02
2.950000E+02
2.950000E+02
2.950000E+02
2.950000E+02
2.950000E+02
2.950000E+02
2.950000E+02
2.950000E+02
2.950000E+02
2.950000E+02
2.950000E+02
2.950000E+02
2.950000E+02
2.950000E+02
2.950000E+02
2.950000E+02
2.950000E+02
2.950000E+02
2.950000E+02
2.950000E+02
2.950000E+02
2.950000E+02
2.950000E+02
2.950000E+02
2.950000E+02
2.950000E+02
2.950000E+02
2.950000E+02
2.950000E+02
2.950000E+02
2.950000E+02
2.950000E+02
2.950000E+02
2.950000E+02
2.950000E+02
2.950000E+02
2.950000E+02
2.950000E+02
2.950000E+02
2.950000E+02
2.950000E+02
2.950000E+02
2.950000E+02
2.950000E+02
2.950000E+02
2.950000E+02
2.950000E+02
2.950000E+02
2.950000E+02
2.950000E+02
2.950000E+02
2.950000E+02
2.950000E+02
2.950000E+02
2.950000E+02
2.950000E+02
2.950000E+02
2.950000E+02
2.950000E+02
2.950000E+02
2.950000E+02
2.950000E+02
2.950000E+02
2.950000E+02
2.950000E+02
2.950000E+02
2.950000E+02
2.950000E+02
2.950000E+02
2.950000E+02
2.950000E+02
2.950000E+02
2.950000E+02
2.950000E+02
2.950000E+02
2.950000E+02
2.950000E+02
2.950000E+02
2.950000E+02
2.950000E+02
2.950000E+02
2.950000E+02
2.950000E+02
2.950000E+02
2.950000E+02
2.950000E+02
2.950000E+02
2.950000E+02
2.950000E+02
2.950000E+02
2.950000E+02
2.950000E+02
2.950000E+02
2.950000E+02
2.950000E+02
2.950000E+02
2.950000E+02
2.950000E+02
2.950000E+02
2.950000E+02
2.950000E+02
2.950000E+02
2.950000E+02
2.950000E+02
2.950000E+02
2.950000E+02
2.950000E+02
2.950000E+02
2.950000E+02
2.950000E+02
2.950000E+02
2.950000E+02
2.950000E+02
2.950000E+02
2.950000E+02
2.950000E+02
2.950000E+02
2.950000E+02
2.950000E+02
2.950000E+02
2.950000E+02
2.950000E+02
2.950000E+02
2.950000E+02
2.950000E+02
2.950000E+02
2.950000E+02
2.950000E+02
2.950000E+02
2.950000E+02
2.950000E+02
3.000000E+02
3.000000E+02
3.000000E+02
3.000000E+02
3.000000E+02
3.000000E+02
3.000000E+02
3.000000E+02
3.000000E+02
3.000000E+02
3.000000E+02
3.000000E+02
3.000000E+02
3.000000E+02
3.000000E+02
3.000000E+02
3.000000E+02
3.000000E+02
3.000000E+02
3.000000E+02
3.000000E+02
3.000000E+02
3.000000E+02
3.000000E+02
3.000000E+02
3.000000E+02
3.000000E+02
3.000000E+02
3.000000E+02
3.000000E+02
3.000000E+02
3.000000E+02
3.000000E+02
3.000000E+02
3.000000E+02
3.000000E+02
3.000000E+02
3.000000E+02
3.000000E+02
3.000000E+02
3.000000E+02
3.000000E+02
3.000000E+02
3.000000E+02
3.000000E+02
3.000000E+02
3.000000E+02
3.000000E+02
3.000000E+02
3.000000E+02
3.000000E+02
3.000000E+02
3.000000E+02
3.000000E+02
3.000000E+02
3.000000E+02
3.000000E+02
3.000000E+02
3.000000E+02
3.000000E+02
3.000000E+02
3.000000E+02
3.000000E+02
3.000000E+02
3.000000E+02
3.000000E+02
3.000000E+02
3.000000E+02
3.000000E+02
3.000000E+02
3.000000E+02
3.000000E+02
3.000000E+02
3.000000E+02
3.000000E+02
3.000000E+02
3.000000E+02
3.000000E+02
3.000000E+02
3.000000E+02
3.000000E+02
3.000000E+02
3.000000E+02
3.000000E+02
3.000000E+02
3.000000E+02
3.000000E+02
3.000000E+02
3.000000E+02
3.000000E+02
3.000000E+02
3.000000E+02
3.000000E+02
3.000000E+02
3.000000E+02
3.000000E+02
3.000000E+02
3.000000E+02
3.000000E+02
3.000000E+02
3.000000E+02
3.000000E+02
3.000000E+02
3.000000E+02
3.000000E+02
3.000000E+02
3.000000E+02
3.000000E+02
3.000000E+02
3.000000E+02
3.000000E+02
3.000000E+02
3.000000E+02
3.000000E+02
3.000000E+02
3.000000E+02
3.000000E+02
3.000000E+02
3.000000E+02
3.000000E+02
3.000000E+02
3.000000E+02
3.000000E+02
3.000000E+02
3.000000E+02
3.000000E+02
3.000000E+02
3.000000E+02
3.000000E+02
3.000000E+02
3.000000E+02
3.000000E+02
3.000000E+02
3.000000E+02
3.000000E+02
3.000000E+02
3.000000E+02
3.000000E+02
3.000000E+02
3.000000E+02
3.000000E+02
3.000000E+02
3.000000E+02
3.000000E+02
3.000000E+02
3.000000E+02
3.000000E+02
3.000000E+02
3.000000E+02
3.000000E+02
3.000000E+02
3.000000E+02
3.000000E+02
3.000000E+02
3.000000E+02
3.000000E+02
3.000000E+02
3.000000E+02
3.000000E+02
3.000000E+02
3.000000E+02
3.000000E+02
3.000000E+02
3.000000E+02
3.000000E+02
3.000000E+02
3.000000E+02
3.000000E+02
3.000000E+02
3.000000E+02
3.000000E+02
3.000000E+02
3.000000E+02
3.000000E+02
3.000000E+02
3.000000E+02
3.000000E+02
3.000000E+02
3.000000E+02
3.000000E+02
3.000000E+02
3.000000E+02
3.000000E+02
3.000000E+02
3.000000E+02
3.000000E+02
3.000000E+02
3.000000E+02
3.000000E+02
3.000000E+02
3.000000E+02
3.000000E+02
3.000000E+02
3.000000E+02
3.000000E+02
3.000000E+02
3.000000E+02
3.000000E+02
3.000000E+02
3.000000E+02
3.000000E+02
3.050000E+02
3.050000E+02
3.050000E+02
3.050000E+02
3.050000E+02
3.050000E+02
3.050000E+02
3.050000E+02
3.050000E+02
3.050000E+02
3.050000E+02
3.050000E+02
3.050000E+02
3.050000E+02
3.050000E+02
3.050000E+02
3.050000E+02
3.050000E+02
3.050000E+02
3.050000E+02
3.050000E+02
3.050000E+02
3.050000E+02
3.050000E+02
3.050000E+02
3.050000E+02
3.050000E+02
3.050000E+02
3.050000E+02
3.050000E+02
3.050000E+02
3.050000E+02
3.050000E+02
3.050000E+02
3.050000E+02
3.050000E+02
3.050000E+02
3.050000E+02
3.050000E+02
3.050000E+02
3.050000E+02
3.050000E+02
3.050000E+02
3.050000E+02
3.050000E+02
3.050000E+02
3.050000E+02
3.050000E+02
3.050000E+02
3.050000E+02
3.050000E+02
3.050000E+02
3.050000E+02
3.050000E+02
3.050000E+02
3.050000E+02
3.050000E+02
3.050000E+02
3.050000E+02
3.050000E+02
3.050000E+02
3.050000E+02
3.050000E+02
3.050000E+02
3.050000E+02
3.050000E+02
3.050000E+02
3.050000E+02
3.050000E+02
3.050000E+02
3.050000E+02
3.050000E+02
3.050000E+02
3.050000E+02
3.050000E+02
3.050000E+02
3.050000E+02
3.050000E+02
3.050000E+02
3.050000E+02
3.050000E+02
3.050000E+02
3.050000E+02
3.050000E+02
3.050000E+02
3.050000E+02
3.050000E+02
3.050000E+02
3.050000E+02
3.050000E+02
3.050000E+02
3.050000E+02
3.050000E+02
3.050000E+02
3.050000E+02
3.050000E+02
3.050000E+02
3.050000E+02
3.050000E+02
3.050000E+02
3.050000E+02
3.050000E+02
3.050000E+02
3.050000E+02
3.050000E+02
3.050000E+02
3.050000E+02
3.050000E+02
3.050000E+02
3.050000E+02
3.050000E+02
3.050000E+02
3.050000E+02
3.050000E+02
3.050000E+02
3.050000E+02
3.050000E+02
3.050000E+02
3.050000E+02
3.050000E+02
3.050000E+02
3.050000E+02
3.050000E+02
3.050000E+02
3.050000E+02
3.050000E+02
3.050000E+02
3.050000E+02
3.050000E+02
3.050000E+02
3.050000E+02
3.050000E+02
3.050000E+02
3.050000E+02
3.050000E+02
3.050000E+02
3.050000E+02
3.050000E+02
3.050000E+02
3.050000E+02
3.050000E+02
3.050000E+02
3.050000E+02
3.050000E+02
3.050000E+02
3.050000E+02
3.050000E+02
3.050000E+02
3.050000E+02
3.050000E+02
3.050000E+02
3.050000E+02
3.050000E+02
3.050000E+02
3.050000E+02
3.050000E+02
3.050000E+02
3.050000E+02
3.050000E+02
3.050000E+02
3.050000E+02
3.050000E+02
3.050000E+02
3.050000E+02
3.050000E+02
3.050000E+02
3.050000E+02
3.050000E+02
3.050000E+02
3.050000E+02
3.050000E+02
3.050000E+02
3.050000E+02
3.050000E+02
3.050000E+02
3.050000E+02
3.050000E+02
3.050000E+02
3.050000E+02
3.050000E+02
3.050000E+02
3.050000E+02
3.050000E+02
3.050000E+02
3.050000E+02
3.050000E+02
3.050000E+02
3.050000E+02
3.050000E+02
3.050000E+02
3.050000E+02
3.050000E+02
3.050000E+02
3.050000E+02
3.050000E+02
3.050000E+02
3.050000E+02
3.050000E+02
3.050000E+02
3.050000E+02
3.050000E+02
3.100000E+02
3.100000E+02
3.100000E+02
3.100000E+02
3.100000E+02
3.100000E+02
3.100000E+02
3.100000E+02
3.100000E+02
3.100000E+02
3.100000E+02
3.100000E+02
3.100000E+02
3.100000E+02
3.100000E+02
3.100000E+02
3.100000E+02
3.100000E+02
3.100000E+02
3.100000E+02
3.100000E+02
3.100000E+02
3.100000E+02
3.100000E+02
3.100000E+02
3.100000E+02
3.100000E+02
3.100000E+02
3.100000E+02
3.100000E+02
3.100000E+02
3.100000E+02
3.100000E+02
3.100000E+02
3.100000E+02
3.100000E+02
3.100000E+02
3.100000E+02
3.100000E+02
3.100000E+02
3.100000E+02
3.100000E+02
3.100000E+02
3.100000E+02
3.100000E+02
3.100000E+02
3.100000E+02
3.100000E+02
3.100000E+02
3.100000E+02
3.100000E+02
3.100000E+02
3.100000E+02
3.100000E+02
3.100000E+02
3.100000E+02
3.100000E+02
3.100000E+02
3.100000E+02
3.100000E+02
3.100000E+02
3.100000E+02
3.100000E+02
3.100000E+02
3.100000E+02
3.100000E+02
3.100000E+02
3.100000E+02
3.100000E+02
3.100000E+02
3.100000E+02
3.100000E+02
3.100000E+02
3.100000E+02
3.100000E+02
3.100000E+02
3.100000E+02
3.100000E+02
3.100000E+02
3.100000E+02
3.100000E+02
3.100000E+02
3.100000E+02
3.100000E+02
3.100000E+02
3.100000E+02
3.100000E+02
3.100000E+02
3.100000E+02
3.100000E+02
3.100000E+02
3.100000E+02
3.100000E+02
3.100000E+02
3.100000E+02
3.100000E+02
3.100000E+02
3.100000E+02
3.100000E+02
3.100000E+02
3.100000E+02
3.100000E+02
3.100000E+02
3.100000E+02
3.100000E+02
3.100000E+02
3.100000E+02
3.100000E+02
3.100000E+02
3.100000E+02
3.100000E+02
3.100000E+02
3.100000E+02
3.100000E+02
3.100000E+02
3.100000E+02
3.100000E+02
3.100000E+02
3.100000E+02
3.100000E+02
3.100000E+02
3.100000E+02
3.100000E+02
3.100000E+02
3.100000E+02
3.100000E+02
3.100000E+02
3.100000E+02
3.100000E+02
3.100000E+02
3.100000E+02
3.100000E+02
3.100000E+02
3.100000E+02
3.100000E+02
3.100000E+02
3.100000E+02
3.100000E+02
3.100000E+02
3.100000E+02
3.100000E+02
3.100000E+02
3.100000E+02
3.100000E+02
3.100000E+02
3.100000E+02
3.100000E+02
3.100000E+02
3.100000E+02
3.100000E+02
3.100000E+02
3.100000E+02
3.100000E+02
3.100000E+02
3.100000E+02
3.100000E+02
3.100000E+02
3.100000E+02
3.100000E+02
3.100000E+02
3.100000E+02
3.100000E+02
3.100000E+02
3.100000E+02
3.100000E+02
3.100000E+02
3.100000E+02
3.100000E+02
3.100000E+02
3.100000E+02
3.100000E+02
3.100000E+02
3.100000E+02
3.100000E+02
3.100000E+02
3.100000E+02
3.100000E+02
3.100000E+02
3.100000E+02
3.100000E+02
3.100000E+02
3.100000E+02
3.100000E+02
3.100000E+02
3.100000E+02
3.100000E+02
3.100000E+02
3.100000E+02
3.100000E+02
3.100000E+02
3.100000E+02
3.100000E+02
3.100000E+02
3.100000E+02
3.100000E+02
3.100000E+02
3.100000E+02
3.100000E+02
3.100000E+02
3.100000E+02
3.100000E+02
3.150000E+02
3.150000E+02
3.150000E+02
3.150000E+02
3.150000E+02
3.150000E+02
3.150000E+02
3.150000E+02
3.150000E+02
3.150000E+02
3.150000E+02
3.150000E+02
3.150000E+02
3.150000E+02
3.150000E+02
3.150000E+02
3.150000E+02
3.150000E+02
3.150000E+02
3.150000E+02
3.150000E+02
3.150000E+02
3.150000E+02
3.150000E+02
3.150000E+02
3.150000E+02
3.150000E+02
3.150000E+02
3.150000E+02
3.150000E+02
3.150000E+02
3.150000E+02
3.150000E+02
3.150000E+02
3.150000E+02
3.150000E+02
3.150000E+02
3.150000E+02
3.150000E+02
3.150000E+02
3.150000E+02
3.150000E+02
3.150000E+02
3.150000E+02
3.150000E+02
3.150000E+02
3.150000E+02
3.150000E+02
3.150000E+02
3.150000E+02
3.150000E+02
3.150000E+02
3.150000E+02
3.150000E+02
3.150000E+02
3.150000E+02
3.150000E+02
3.150000E+02
3.150000E+02
3.150000E+02
3.150000E+02
3.150000E+02
3.150000E+02
3.150000E+02
3.150000E+02
3.150000E+02
3.150000E+02
3.150000E+02
3.150000E+02
3.150000E+02
3.150000E+02
3.150000E+02
3.150000E+02
3.150000E+02
3.150000E+02
3.150000E+02
3.150000E+02
3.150000E+02
3.150000E+02
3.150000E+02
3.150000E+02
3.150000E+02
3.150000E+02
3.150000E+02
3.150000E+02
3.150000E+02
3.150000E+02
3.150000E+02
3.150000E+02
3.150000E+02
3.150000E+02
3.150000E+02
3.150000E+02
3.150000E+02
3.150000E+02
3.150000E+02
3.150000E+02
3.150000E+02
3.150000E+02
3.150000E+02
3.150000E+02
3.150000E+02
3.150000E+02
3.150000E+02
3.150000E+02
3.150000E+02
3.150000E+02
3.150000E+02
3.150000E+02
3.150000E+02
3.150000E+02
3.150000E+02
3.150000E+02
3.150000E+02
3.150000E+02
3.150000E+02
3.150000E+02
3.150000E+02
3.150000E+02
3.150000E+02
3.150000E+02
3.150000E+02
3.150000E+02
3.150000E+02
3.150000E+02
3.150000E+02
3.150000E+02
3.150000E+02
3.150000E+02
3.150000E+02
3.150000E+02
3.150000E+02
3.150000E+02
3.150000E+02
3.150000E+02
3.150000E+02
3.150000E+02
3.150000E+02
3.150000E+02
3.150000E+02
3.150000E+02
3.150000E+02
3.150000E+02
3.150000E+02
3.150000E+02
3.150000E+02
3.150000E+02
3.150000E+02
3.150000E+02
3.150000E+02
3.150000E+02
3.150000E+02
3.150000E+02
3.150000E+02
3.150000E+02
3.150000E+02
3.150000E+02
3.150000E+02
3.150000E+02
3.150000E+02
3.150000E+02
3.150000E+02
3.150000E+02
3.150000E+02
3.150000E+02
3.150000E+02
3.150000E+02
3.150000E+02
3.150000E+02
3.150000E+02
3.150000E+02
3.150000E+02
3.150000E+02
3.150000E+02
3.150000E+02
3.150000E+02
3.150000E+02
3.150000E+02
3.150000E+02
3.150000E+02
3.150000E+02
3.150000E+02
3.150000E+02
3.150000E+02
3.150000E+02
3.150000E+02
3.150000E+02
3.150000E+02
3.150000E+02
3.150000E+02
3.150000E+02
3.150000E+02
3.150000E+02
3.150000E+02
3.150000E+02
3.150000E+02
3.150000E+02
3.150000E+02
3.150000E+02
3.150000E+02
3.150000E+02
3.200000E+02
3.200000E+02
3.200000E+02
3.200000E+02
3.200000E+02
3.200000E+02
3.200000E+02
3.200000E+02
3.200000E+02
3.200000E+02
3.200000E+02
3.200000E+02
3.200000E+02
3.200000E+02
3.200000E+02
3.200000E+02
3.200000E+02
3.200000E+02
3.200000E+02
3.200000E+02
3.200000E+02
3.200000E+02
3.200000E+02
3.200000E+02
3.200000E+02
3.200000E+02
3.200000E+02
3.200000E+02
3.200000E+02
3.200000E+02
3.200000E+02
3.200000E+02
3.200000E+02
3.200000E+02
3.200000E+02
3.200000E+02
3.200000E+02
3.200000E+02
3.200000E+02
3.200000E+02
3.200000E+02
3.200000E+02
3.200000E+02
3.200000E+02
3.200000E+02
3.200000E+02
3.200000E+02
3.200000E+02
3.200000E+02
3.200000E+02
3.200000E+02
3.200000E+02
3.200000E+02
3.200000E+02
3.200000E+02
3.200000E+02
3.200000E+02
3.200000E+02
3.200000E+02
3.200000E+02
3.200000E+02
3.200000E+02
3.200000E+02
3.200000E+02
3.200000E+02
3.200000E+02
3.200000E+02
3.200000E+02
3.200000E+02
3.200000E+02
3.200000E+02
3.200000E+02
3.200000E+02
3.200000E+02
3.200000E+02
3.200000E+02
3.200000E+02
3.200000E+02
3.200000E+02
3.200000E+02
3.200000E+02
3.200000E+02
3.200000E+02
3.200000E+02
3.200000E+02
3.200000E+02
3.200000E+02
3.200000E+02
3.200000E+02
3.200000E+02
3.200000E+02
3.200000E+02
3.200000E+02
3.200000E+02
3.200000E+02
3.200000E+02
3.200000E+02
3.200000E+02
3.200000E+02
3.200000E+02
3.200000E+02
3.200000E+02
3.200000E+02
3.200000E+02
3.200000E+02
3.200000E+02
3.200000E+02
3.200000E+02
3.200000E+02
3.200000E+02
3.200000E+02
3.200000E+02
3.200000E+02
3.200000E+02
3.200000E+02
3.200000E+02
3.200000E+02
3.200000E+02
3.200000E+02
3.200000E+02
3.200000E+02
3.200000E+02
3.200000E+02
3.200000E+02
3.200000E+02
3.200000E+02
3.200000E+02
3.200000E+02
3.200000E+02
3.200000E+02
3.200000E+02
3.200000E+02
3.200000E+02
3.200000E+02
3.200000E+02
3.200000E+02
3.200000E+02
3.200000E+02
3.200000E+02
3.200000E+02
3.200000E+02
3.200000E+02
3.200000E+02
3.200000E+02
3.200000E+02
3.200000E+02
3.200000E+02
3.200000E+02
3.200000E+02
3.200000E+02
3.200000E+02
3.200000E+02
3.200000E+02
3.200000E+02
3.200000E+02
3.200000E+02
3.200000E+02
3.200000E+02
3.200000E+02
3.200000E+02
3.200000E+02
3.200000E+02
3.200000E+02
3.200000E+02
3.200000E+02
3.200000E+02
3.200000E+02
3.200000E+02
3.200000E+02
3.200000E+02
3.200000E+02
3.200000E+02
3.200000E+02
3.200000E+02
3.200000E+02
3.200000E+02
3.200000E+02
3.200000E+02
3.200000E+02
3.200000E+02
3.200000E+02
3.200000E+02
3.200000E+02
3.200000E+02
3.200000E+02
3.200000E+02
3.200000E+02
3.200000E+02
3.200000E+02
3.200000E+02
3.200000E+02
3.200000E+02
3.200000E+02
3.200000E+02
3.200000E+02
3.200000E+02
3.200000E+02
3.200000E+02
3.200000E+02
3.200000E+02
3.200000E+02
3.250000E+02
3.250000E+02
3.250000E+02
3.250000E+02
3.250000E+02
3.250000E+02
3.250000E+02
3.250000E+02
3.250000E+02
3.250000E+02
3.250000E+02
3.250000E+02
3.250000E+02
3.250000E+02
3.250000E+02
3.250000E+02
3.250000E+02
3.250000E+02
3.250000E+02
3.250000E+02
3.250000E+02
3.250000E+02
3.250000E+02
3.250000E+02
3.250000E+02
3.250000E+02
3.250000E+02
3.250000E+02
3.250000E+02
3.250000E+02
3.250000E+02
3.250000E+02
3.250000E+02
3.250000E+02
3.250000E+02
3.250000E+02
3.250000E+02
3.250000E+02
3.250000E+02
3.250000E+02
3.250000E+02
3.250000E+02
3.250000E+02
3.250000E+02
3.250000E+02
3.250000E+02
3.250000E+02
3.250000E+02
3.250000E+02
3.250000E+02
3.250000E+02
3.250000E+02
3.250000E+02
3.250000E+02
3.250000E+02
3.250000E+02
3.250000E+02
3.250000E+02
3.250000E+02
3.250000E+02
3.250000E+02
3.250000E+02
3.250000E+02
3.250000E+02
3.250000E+02
3.250000E+02
3.250000E+02
3.250000E+02
3.250000E+02
3.250000E+02
3.250000E+02
3.250000E+02
3.250000E+02
3.250000E+02
3.250000E+02
3.250000E+02
3.250000E+02
3.250000E+02
3.250000E+02
3.250000E+02
3.250000E+02
3.250000E+02
3.250000E+02
3.250000E+02
3.250000E+02
3.250000E+02
3.250000E+02
3.250000E+02
3.250000E+02
3.250000E+02
3.250000E+02
3.250000E+02
3.250000E+02
3.250000E+02
3.250000E+02
3.250000E+02
3.250000E+02
3.250000E+02
3.250000E+02
3.250000E+02
3.250000E+02
3.250000E+02
3.250000E+02
3.250000E+02
3.250000E+02
3.250000E+02
3.250000E+02
3.250000E+02
3.250000E+02
3.250000E+02
3.250000E+02
3.250000E+02
3.250000E+02
3.250000E+02
3.250000E+02
3.250000E+02
3.250000E+02
3.250000E+02
3.250000E+02
3.250000E+02
3.250000E+02
3.250000E+02
3.250000E+02
3.250000E+02
3.250000E+02
3.250000E+02
3.250000E+02
3.250000E+02
3.250000E+02
3.250000E+02
3.250000E+02
3.250000E+02
3.250000E+02
3.250000E+02
3.250000E+02
3.250000E+02
3.250000E+02
3.250000E+02
3.250000E+02
3.250000E+02
3.250000E+02
3.250000E+02
3.250000E+02
3.250000E+02
3.250000E+02
3.250000E+02
3.250000E+02
3.250000E+02
3.250000E+02
3.250000E+02
3.250000E+02
3.250000E+02
3.250000E+02
3.250000E+02
3.250000E+02
3.250000E+02
3.250000E+02
3.250000E+02
3.250000E+02
3.250000E+02
3.250000E+02
3.250000E+02
3.250000E+02
3.250000E+02
3.250000E+02
3.250000E+02
3.250000E+02
3.250000E+02
3.250000E+02
3.250000E+02
3.250000E+02
3.250000E+02
3.250000E+02
3.250000E+02
3.250000E+02
3.250000E+02
3.250000E+02
3.250000E+02
3.250000E+02
3.250000E+02
3.250000E+02
3.250000E+02
3.250000E+02
3.250000E+02
3.250000E+02
3.250000E+02
3.250000E+02
3.250000E+02
3.250000E+02
3.250000E+02
3.250000E+02
3.250000E+02
3.250000E+02
3.250000E+02
3.250000E+02
3.250000E+02
3.250000E+02
3.250000E+02
3.250000E+02
3.250000E+02
3.250000E+02
3.300000E+02
3.300000E+02
3.300000E+02
3.300000E+02
3.300000E+02
3.300000E+02
3.300000E+02
3.300000E+02
3.300000E+02
3.300000E+02
3.300000E+02
3.300000E+02
3.300000E+02
3.300000E+02
3.300000E+02
3.300000E+02
3.300000E+02
3.300000E+02
3.300000E+02
3.300000E+02
3.300000E+02
3.300000E+02
3.300000E+02
3.300000E+02
3.300000E+02
3.300000E+02
3.300000E+02
3.300000E+02
3.300000E+02
3.300000E+02
3.300000E+02
3.300000E+02
3.300000E+02
3.300000E+02
3.300000E+02
3.300000E+02
3.300000E+02
3.300000E+02
3.300000E+02
3.300000E+02
3.300000E+02
3.300000E+02
3.300000E+02
3.300000E+02
3.300000E+02
3.300000E+02
3.300000E+02
3.300000E+02
3.300000E+02
3.300000E+02
3.300000E+02
3.300000E+02
3.300000E+02
3.300000E+02
3.300000E+02
3.300000E+02
3.300000E+02
3.300000E+02
3.300000E+02
3.300000E+02
3.300000E+02
3.300000E+02
3.300000E+02
3.300000E+02
3.300000E+02
3.300000E+02
3.300000E+02
3.300000E+02
3.300000E+02
3.300000E+02
3.300000E+02
3.300000E+02
3.300000E+02
3.300000E+02
3.300000E+02
3.300000E+02
3.300000E+02
3.300000E+02
3.300000E+02
3.300000E+02
3.300000E+02
3.300000E+02
3.300000E+02
3.300000E+02
3.300000E+02
3.300000E+02
3.300000E+02
3.300000E+02
3.300000E+02
3.300000E+02
3.300000E+02
3.300000E+02
3.300000E+02
3.300000E+02
3.300000E+02
3.300000E+02
3.300000E+02
3.300000E+02
3.300000E+02
3.300000E+02
3.300000E+02
3.300000E+02
3.300000E+02
3.300000E+02
3.300000E+02
3.300000E+02
3.300000E+02
3.300000E+02
3.300000E+02
3.300000E+02
3.300000E+02
3.300000E+02
3.300000E+02
3.300000E+02
3.300000E+02
3.300000E+02
3.300000E+02
3.300000E+02
3.300000E+02
3.300000E+02
3.300000E+02
3.300000E+02
3.300000E+02
3.300000E+02
3.300000E+02
3.300000E+02
3.300000E+02
3.300000E+02
3.300000E+02
3.300000E+02
3.300000E+02
3.300000E+02
3.300000E+02
3.300000E+02
3.300000E+02
3.300000E+02
3.300000E+02
3.300000E+02
3.300000E+02
3.300000E+02
3.300000E+02
3.300000E+02
3.300000E+02
3.300000E+02
3.300000E+02
3.300000E+02
3.300000E+02
3.300000E+02
3.300000E+02
3.300000E+02
3.300000E+02
3.300000E+02
3.300000E+02
3.300000E+02
3.300000E+02
3.300000E+02
3.300000E+02
3.300000E+02
3.300000E+02
3.300000E+02
3.300000E+02
3.300000E+02
3.300000E+02
3.300000E+02
3.300000E+02
3.300000E+02
3.300000E+02
3.300000E+02
3.300000E+02
3.300000E+02
3.300000E+02
3.300000E+02
3.300000E+02
3.300000E+02
3.300000E+02
3.300000E+02
3.300000E+02
3.300000E+02
3.300000E+02
3.300000E+02
3.300000E+02
3.300000E+02
3.300000E+02
3.300000E+02
3.300000E+02
3.300000E+02
3.300000E+02
3.300000E+02
3.300000E+02
3.300000E+02
3.300000E+02
3.300000E+02
3.300000E+02
3.300000E+02
3.300000E+02
3.300000E+02
3.300000E+02
3.300000E+02
3.300000E+02
3.300000E+02
3.300000E+02
3.350000E+02
3.350000E+02
3.350000E+02
3.350000E+02
3.350000E+02
3.350000E+02
3.350000E+02
3.350000E+02
3.350000E+02
3.350000E+02
3.350000E+02
3.350000E+02
3.350000E+02
3.350000E+02
3.350000E+02
3.350000E+02
3.350000E+02
3.350000E+02
3.350000E+02
3.350000E+02
3.350000E+02
3.350000E+02
3.350000E+02
3.350000E+02
3.350000E+02
3.350000E+02
3.350000E+02
3.350000E+02
3.350000E+02
3.350000E+02
3.350000E+02
3.350000E+02
3.350000E+02
3.350000E+02
3.350000E+02
3.350000E+02
3.350000E+02
3.350000E+02
3.350000E+02
3.350000E+02
3.350000E+02
3.350000E+02
3.350000E+02
3.350000E+02
3.350000E+02
3.350000E+02
3.350000E+02
3.350000E+02
3.350000E+02
3.350000E+02
3.350000E+02
3.350000E+02
3.350000E+02
3.350000E+02
3.350000E+02
3.350000E+02
3.350000E+02
3.350000E+02
3.350000E+02
3.350000E+02
3.350000E+02
3.350000E+02
3.350000E+02
3.350000E+02
3.350000E+02
3.350000E+02
3.350000E+02
3.350000E+02
3.350000E+02
3.350000E+02
3.350000E+02
3.350000E+02
3.350000E+02
3.350000E+02
3.350000E+02
3.350000E+02
3.350000E+02
3.350000E+02
3.350000E+02
3.350000E+02
3.350000E+02
3.350000E+02
3.350000E+02
3.350000E+02
3.350000E+02
3.350000E+02
3.350000E+02
3.350000E+02
3.350000E+02
3.350000E+02
3.350000E+02
3.350000E+02
3.350000E+02
3.350000E+02
3.350000E+02
3.350000E+02
3.350000E+02
3.350000E+02
3.350000E+02
3.350000E+02
3.350000E+02
3.350000E+02
3.350000E+02
3.350000E+02
3.350000E+02
3.350000E+02
3.350000E+02
3.350000E+02
3.350000E+02
3.350000E+02
3.350000E+02
3.350000E+02
3.350000E+02
3.350000E+02
3.350000E+02
3.350000E+02
3.350000E+02
3.350000E+02
3.350000E+02
3.350000E+02
3.350000E+02
3.350000E+02
3.350000E+02
3.350000E+02
3.350000E+02
3.350000E+02
3.350000E+02
3.350000E+02
3.350000E+02
3.350000E+02
3.350000E+02
3.350000E+02
3.350000E+02
3.350000E+02
3.350000E+02
3.350000E+02
3.350000E+02
3.350000E+02
3.350000E+02
3.350000E+02
3.350000E+02
3.350000E+02
3.350000E+02
3.350000E+02
3.350000E+02
3.350000E+02
3.350000E+02
3.350000E+02
3.350000E+02
3.350000E+02
3.350000E+02
3.350000E+02
3.350000E+02
3.350000E+02
3.350000E+02
3.350000E+02
3.350000E+02
3.350000E+02
3.350000E+02
3.350000E+02
3.350000E+02
3.350000E+02
3.350000E+02
3.350000E+02
3.350000E+02
3.350000E+02
3.350000E+02
3.350000E+02
3.350000E+02
3.350000E+02
3.350000E+02
3.350000E+02
3.350000E+02
3.350000E+02
3.350000E+02
3.350000E+02
3.350000E+02
3.350000E+02
3.350000E+02
3.350000E+02
3.350000E+02
3.350000E+02
3.350000E+02
3.350000E+02
3.350000E+02
3.350000E+02
3.350000E+02
3.350000E+02
3.350000E+02
3.350000E+02
3.350000E+02
3.350000E+02
3.350000E+02
3.350000E+02
3.350000E+02
3.350000E+02
3.350000E+02
3.350000E+02
3.350000E+02
3.350000E+02
3.350000E+02
3.400000E+02
3.400000E+02
3.400000E+02
3.400000E+02
3.400000E+02
3.400000E+02
3.400000E+02
3.400000E+02
3.400000E+02
3.400000E+02
3.400000E+02
3.400000E+02
3.400000E+02
3.400000E+02
3.400000E+02
3.400000E+02
3.400000E+02
3.400000E+02
3.400000E+02
3.400000E+02
3.400000E+02
3.400000E+02
3.400000E+02
3.400000E+02
3.400000E+02
3.400000E+02
3.400000E+02
3.400000E+02
3.400000E+02
3.400000E+02
3.400000E+02
3.400000E+02
3.400000E+02
3.400000E+02
3.400000E+02
3.400000E+02
3.400000E+02
3.400000E+02
3.400000E+02
3.400000E+02
3.400000E+02
3.400000E+02
3.400000E+02
3.400000E+02
3.400000E+02
3.400000E+02
3.400000E+02
3.400000E+02
3.400000E+02
3.400000E+02
3.400000E+02
3.400000E+02
3.400000E+02
3.400000E+02
3.400000E+02
3.400000E+02
3.400000E+02
3.400000E+02
3.400000E+02
3.400000E+02
3.400000E+02
3.400000E+02
3.400000E+02
3.400000E+02
3.400000E+02
3.400000E+02
3.400000E+02
3.400000E+02
3.400000E+02
3.400000E+02
3.400000E+02
3.400000E+02
3.400000E+02
3.400000E+02
3.400000E+02
3.400000E+02
3.400000E+02
3.400000E+02
3.400000E+02
3.400000E+02
3.400000E+02
3.400000E+02
3.400000E+02
3.400000E+02
3.400000E+02
3.400000E+02
3.400000E+02
3.400000E+02
3.400000E+02
3.400000E+02
3.400000E+02
3.400000E+02
3.400000E+02
3.400000E+02
3.400000E+02
3.400000E+02
3.400000E+02
3.400000E+02
3.400000E+02
3.400000E+02
3.400000E+02
3.400000E+02
3.400000E+02
3.400000E+02
3.400000E+02
3.400000E+02
3.400000E+02
3.400000E+02
3.400000E+02
3.400000E+02
3.400000E+02
3.400000E+02
3.400000E+02
3.400000E+02
3.400000E+02
3.400000E+02
3.400000E+02
3.400000E+02
3.400000E+02
3.400000E+02
3.400000E+02
3.400000E+02
3.400000E+02
3.400000E+02
3.400000E+02
3.400000E+02
3.400000E+02
3.400000E+02
3.400000E+02
3.400000E+02
3.400000E+02
3.400000E+02
3.400000E+02
3.400000E+02
3.400000E+02
3.400000E+02
3.400000E+02
3.400000E+02
3.400000E+02
3.400000E+02
3.400000E+02
3.400000E+02
3.400000E+02
3.400000E+02
3.400000E+02
3.400000E+02
3.400000E+02
3.400000E+02
3.400000E+02
3.400000E+02
3.400000E+02
3.400000E+02
3.400000E+02
3.400000E+02
3.400000E+02
3.400000E+02
3.400000E+02
3.400000E+02
3.400000E+02
3.400000E+02
3.400000E+02
3.400000E+02
3.400000E+02
3.400000E+02
3.400000E+02
3.400000E+02
3.400000E+02
3.400000E+02
3.400000E+02
3.400000E+02
3.400000E+02
3.400000E+02
3.400000E+02
3.400000E+02
3.400000E+02
3.400000E+02
3.400000E+02
3.400000E+02
3.400000E+02
3.400000E+02
3.400000E+02
3.400000E+02
3.400000E+02
3.400000E+02
3.400000E+02
3.400000E+02
3.400000E+02
3.400000E+02
3.400000E+02
3.400000E+02
3.400000E+02
3.400000E+02
3.400000E+02
3.400000E+02
3.400000E+02
3.400000E+02
3.400000E+02
3.400000E+02
3.400000E+02
3.400000E+02
3.400000E+02
3.450000E+02
3.450000E+02
3.450000E+02
3.450000E+02
3.450000E+02
3.450000E+02
3.450000E+02
3.450000E+02
3.450000E+02
3.450000E+02
3.450000E+02
3.450000E+02
3.450000E+02
3.450000E+02
3.450000E+02
3.450000E+02
3.450000E+02
3.450000E+02
3.450000E+02
3.450000E+02
3.450000E+02
3.450000E+02
3.450000E+02
3.450000E+02
3.450000E+02
3.450000E+02
3.450000E+02
3.450000E+02
3.450000E+02
3.450000E+02
3.450000E+02
3.450000E+02
3.450000E+02
3.450000E+02
3.450000E+02
3.450000E+02
3.450000E+02
3.450000E+02
3.450000E+02
3.450000E+02
3.450000E+02
3.450000E+02
3.450000E+02
3.450000E+02
3.450000E+02
3.450000E+02
3.450000E+02
3.450000E+02
3.450000E+02
3.450000E+02
3.450000E+02
3.450000E+02
3.450000E+02
3.450000E+02
3.450000E+02
3.450000E+02
3.450000E+02
3.450000E+02
3.450000E+02
3.450000E+02
3.450000E+02
3.450000E+02
3.450000E+02
3.450000E+02
3.450000E+02
3.450000E+02
3.450000E+02
3.450000E+02
3.450000E+02
3.450000E+02
3.450000E+02
3.450000E+02
3.450000E+02
3.450000E+02
3.450000E+02
3.450000E+02
3.450000E+02
3.450000E+02
3.450000E+02
3.450000E+02
3.450000E+02
3.450000E+02
3.450000E+02
3.450000E+02
3.450000E+02
3.450000E+02
3.450000E+02
3.450000E+02
3.450000E+02
3.450000E+02
3.450000E+02
3.450000E+02
3.450000E+02
3.450000E+02
3.450000E+02
3.450000E+02
3.450000E+02
3.450000E+02
3.450000E+02
3.450000E+02
3.450000E+02
3.450000E+02
3.450000E+02
3.450000E+02
3.450000E+02
3.450000E+02
3.450000E+02
3.450000E+02
3.450000E+02
3.450000E+02
3.450000E+02
3.450000E+02
3.450000E+02
3.450000E+02
3.450000E+02
3.450000E+02
3.450000E+02
3.450000E+02
3.450000E+02
3.450000E+02
3.450000E+02
3.450000E+02
3.450000E+02
3.450000E+02
3.450000E+02
3.450000E+02
3.450000E+02
3.450000E+02
3.450000E+02
3.450000E+02
3.450000E+02
3.450000E+02
3.450000E+02
3.450000E+02
3.450000E+02
3.450000E+02
3.450000E+02
3.450000E+02
3.450000E+02
3.450000E+02
3.450000E+02
3.450000E+02
3.450000E+02
3.450000E+02
3.450000E+02
3.450000E+02
3.450000E+02
3.450000E+02
3.450000E+02
3.450000E+02
3.450000E+02
3.450000E+02
3.450000E+02
3.450000E+02
3.450000E+02
3.450000E+02
3.450000E+02
3.450000E+02
3.450000E+02
3.450000E+02
3.450000E+02
3.450000E+02
3.450000E+02
3.450000E+02
3.450000E+02
3.450000E+02
3.450000E+02
3.450000E+02
3.450000E+02
3.450000E+02
3.450000E+02
3.450000E+02
3.450000E+02
3.450000E+02
3.450000E+02
3.450000E+02
3.450000E+02
3.450000E+02
3.450000E+02
3.450000E+02
3.450000E+02
3.450000E+02
3.450000E+02
3.450000E+02
3.450000E+02
3.450000E+02
3.450000E+02
3.450000E+02
3.450000E+02
3.450000E+02
3.450000E+02
3.450000E+02
3.450000E+02
3.450000E+02
3.450000E+02
3.450000E+02
3.450000E+02
3.450000E+02
3.450000E+02
3.450000E+02
3.450000E+02
3.500000E+02
3.500000E+02
3.500000E+02
3.500000E+02
3.500000E+02
3.500000E+02
3.500000E+02
3.500000E+02
3.500000E+02
3.500000E+02
3.500000E+02
3.500000E+02
3.500000E+02
3.500000E+02
3.500000E+02
3.500000E+02
3.500000E+02
3.500000E+02
3.500000E+02
3.500000E+02
3.500000E+02
3.500000E+02
3.500000E+02
3.500000E+02
3.500000E+02
3.500000E+02
3.500000E+02
3.500000E+02
3.500000E+02
3.500000E+02
3.500000E+02
3.500000E+02
3.500000E+02
3.500000E+02
3.500000E+02
3.500000E+02
3.500000E+02
3.500000E+02
3.500000E+02
3.500000E+02
3.500000E+02
3.500000E+02
3.500000E+02
3.500000E+02
3.500000E+02
3.500000E+02
3.500000E+02
3.500000E+02
3.500000E+02
3.500000E+02
3.500000E+02
3.500000E+02
3.500000E+02
3.500000E+02
3.500000E+02
3.500000E+02
3.500000E+02
3.500000E+02
3.500000E+02
3.500000E+02
3.500000E+02
3.500000E+02
3.500000E+02
3.500000E+02
3.500000E+02
3.500000E+02
3.500000E+02
3.500000E+02
3.500000E+02
3.500000E+02
3.500000E+02
3.500000E+02
3.500000E+02
3.500000E+02
3.500000E+02
3.500000E+02
3.500000E+02
3.500000E+02
3.500000E+02
3.500000E+02
3.500000E+02
3.500000E+02
3.500000E+02
3.500000E+02
3.500000E+02
3.500000E+02
3.500000E+02
3.500000E+02
3.500000E+02
3.500000E+02
3.500000E+02
3.500000E+02
3.500000E+02
3.500000E+02
3.500000E+02
3.500000E+02
3.500000E+02
3.500000E+02
3.500000E+02
3.500000E+02
3.500000E+02
3.500000E+02
3.500000E+02
3.500000E+02
3.500000E+02
3.500000E+02
3.500000E+02
3.500000E+02
3.500000E+02
3.500000E+02
3.500000E+02
3.500000E+02
3.500000E+02
3.500000E+02
3.500000E+02
3.500000E+02
3.500000E+02
3.500000E+02
3.500000E+02
3.500000E+02
3.500000E+02
3.500000E+02
3.500000E+02
3.500000E+02
3.500000E+02
3.500000E+02
3.500000E+02
3.500000E+02
3.500000E+02
3.500000E+02
3.500000E+02
3.500000E+02
3.500000E+02
3.500000E+02
3.500000E+02
3.500000E+02
3.500000E+02
3.500000E+02
3.500000E+02
3.500000E+02
3.500000E+02
3.500000E+02
3.500000E+02
3.500000E+02
3.500000E+02
3.500000E+02
3.500000E+02
3.500000E+02
3.500000E+02
3.500000E+02
3.500000E+02
3.500000E+02
3.500000E+02
3.500000E+02
3.500000E+02
3.500000E+02
3.500000E+02
3.500000E+02
3.500000E+02
3.500000E+02
3.500000E+02
3.500000E+02
3.500000E+02
3.500000E+02
3.500000E+02
3.500000E+02
3.500000E+02
3.500000E+02
3.500000E+02
3.500000E+02
3.500000E+02
3.500000E+02
3.500000E+02
3.500000E+02
3.500000E+02
3.500000E+02
3.500000E+02
3.500000E+02
3.500000E+02
3.500000E+02
3.500000E+02
3.500000E+02
3.500000E+02
3.500000E+02
3.500000E+02
3.500000E+02
3.500000E+02
3.500000E+02
3.500000E+02
3.500000E+02
3.500000E+02
3.500000E+02
3.500000E+02
3.500000E+02
3.500000E+02
3.500000E+02
3.500000E+02
3.500000E+02
3.500000E+02
3.500000E+02
3.500000E+02
3.550000E+02
3.550000E+02
3.550000E+02
3.550000E+02
3.550000E+02
3.550000E+02
3.550000E+02
3.550000E+02
3.550000E+02
3.550000E+02
3.550000E+02
3.550000E+02
3.550000E+02
3.550000E+02
3.550000E+02
3.550000E+02
3.550000E+02
3.550000E+02
3.550000E+02
3.550000E+02
3.550000E+02
3.550000E+02
3.550000E+02
3.550000E+02
3.550000E+02
3.550000E+02
3.550000E+02
3.550000E+02
3.550000E+02
3.550000E+02
3.550000E+02
3.550000E+02
3.550000E+02
3.550000E+02
3.550000E+02
3.550000E+02
3.550000E+02
3.550000E+02
3.550000E+02
3.550000E+02
3.550000E+02
3.550000E+02
3.550000E+02
3.550000E+02
3.550000E+02
3.550000E+02
3.550000E+02
3.550000E+02
3.550000E+02
3.550000E+02
3.550000E+02
3.550000E+02
3.550000E+02
3.550000E+02
3.550000E+02
3.550000E+02
3.550000E+02
3.550000E+02
3.550000E+02
3.550000E+02
3.550000E+02
3.550000E+02
3.550000E+02
3.550000E+02
3.550000E+02
3.550000E+02
3.550000E+02
3.550000E+02
3.550000E+02
3.550000E+02
3.550000E+02
3.550000E+02
3.550000E+02
3.550000E+02
3.550000E+02
3.550000E+02
3.550000E+02
3.550000E+02
3.550000E+02
3.550000E+02
3.550000E+02
3.550000E+02
3.550000E+02
3.550000E+02
3.550000E+02
3.550000E+02
3.550000E+02
3.550000E+02
3.550000E+02
3.550000E+02
3.550000E+02
3.550000E+02
3.550000E+02
3.550000E+02
3.550000E+02
3.550000E+02
3.550000E+02
3.550000E+02
3.550000E+02
3.550000E+02
3.550000E+02
3.550000E+02
3.550000E+02
3.550000E+02
3.550000E+02
3.550000E+02
3.550000E+02
3.550000E+02
3.550000E+02
3.550000E+02
3.550000E+02
3.550000E+02
3.550000E+02
3.550000E+02
3.550000E+02
3.550000E+02
3.550000E+02
3.550000E+02
3.550000E+02
3.550000E+02
3.550000E+02
3.550000E+02
3.550000E+02
3.550000E+02
3.550000E+02
3.550000E+02
3.550000E+02
3.550000E+02
3.550000E+02
3.550000E+02
3.550000E+02
3.550000E+02
3.550000E+02
3.550000E+02
3.550000E+02
3.550000E+02
3.550000E+02
3.550000E+02
3.550000E+02
3.550000E+02
3.550000E+02
3.550000E+02
3.550000E+02
3.550000E+02
3.550000E+02
3.550000E+02
3.550000E+02
3.550000E+02
3.550000E+02
3.550000E+02
3.550000E+02
3.550000E+02
3.550000E+02
3.550000E+02
3.550000E+02
3.550000E+02
3.550000E+02
3.550000E+02
3.550000E+02
3.550000E+02
3.550000E+02
3.550000E+02
3.550000E+02
3.550000E+02
3.550000E+02
3.550000E+02
3.550000E+02
3.550000E+02
3.550000E+02
3.550000E+02
3.550000E+02
3.550000E+02
3.550000E+02
3.550000E+02
3.550000E+02
3.550000E+02
3.550000E+02
3.550000E+02
3.550000E+02
3.550000E+02
3.550000E+02
3.550000E+02
3.550000E+02
3.550000E+02
3.550000E+02
3.550000E+02
3.550000E+02
3.550000E+02
3.550000E+02
3.550000E+02
3.550000E+02
3.550000E+02
3.550000E+02
3.550000E+02
3.550000E+02
3.550000E+02
3.550000E+02
3.550000E+02
3.550000E+02
3.550000E+02
3.550000E+02
Thickness
8.873074E-04
6.181722E-04
5.422471E-04
3.122628E-04
1.530293E-05
7.906255E-06
2.448282E-02
7.318654E-02
5.791608E-03
-1.060159E-03
3.692722E-03
1.404966E-01
3.329068E-04
6.576866E-04
5.233180E-04
8.617556E-04
1.623014E-03
1.787078E-03
1.645080E-03
2.076281E-03
2.465683E-03
2.342386E-03
2.772579E-03
3.259234E-03
3.218752E-03
3.202637E-03
3.484642E-03
3.572451E-03
3.536395E-03
3.804515E-03
3.987448E-03
3.953658E-03
4.402560E-03
5.055479E-03
5.699838E-03
6.642138E-03
7.778071E-03
9.035520E-03
9.612962E-03
1.094425E-02
1.257962E-02
1.300357E-02
1.494858E-02
1.726126E-02
1.821517E-02
1.966237E-02
2.136886E-02
2.333381E-02
2.557885E-02
2.732276E-02
2.891168E-02
2.982741E-02
3.193596E-02
3.383999E-02
3.501531E-02
3.678051E-02
3.897671E-02
3.972530E-02
4.210527E-02
4.294274E-02
4.392656E-02
4.554197E-02
4.708811E-02
4.853254E-02
4.994684E-02
5.093297E-02
5.245344E-02
5.434189E-02
5.545870E-02
5.662015E-02
5.822918E-02
5.850481E-02
5.828508E-02
5.933026E-02
6.039473E-02
6.138641E-02
6.152969E-02
6.266325E-02
6.391061E-02
6.387165E-02
6.422064E-02
6.434601E-02
6.524827E-02
6.453918E-02
6.637981E-02
6.562220E-02
6.722061E-02
6.826115E-02
6.877227E-02
6.748260E-02
6.742972E-02
6.651628E-02
6.651186E-02
6.719767E-02
6.585765E-02
6.848135E-02
6.814246E-02
6.514860E-02
6.651366E-02
6.858865E-02
6.541661E-02
6.410404E-02
6.278017E-02
6.415710E-02
6.398200E-02
6.332058E-02
6.340537E-02
6.354489E-02
6.272051E-02
6.202921E-02
6.115899E-02
6.195241E-02
6.114447E-02
6.115592E-02
5.986260E-02
5.822889E-02
5.722224E-02
5.599785E-02
5.708750E-02
5.508608E-02
5.507378E-02
5.224044E-02
5.080460E-02
5.126556E-02
4.943834E-02
4.843938E-02
4.738436E-02
4.600760E-02
4.449636E-02
4.322859E-02
4.191988E-02
3.956345E-02
3.784358E-02
3.671964E-02
3.509314E-02
3.388372E-02
3.208417E-02
3.048188E-02
2.938727E-02
2.733067E-02
2.588626E-02
2.447747E-02
2.292971E-02
2.137337E-02
1.972734E-02
1.756722E-02
1.658777E-02
1.541150E-02
1.391017E-02
1.310919E-02
1.179802E-02
1.030664E-02
8.922497E-03
7.674820E-03
6.852347E-03
6.061027E-03
5.158232E-03
4.799885E-03
4.203778E-03
3.991786E-03
3.707561E-03
3.519813E-03
3.581368E-03
3.236887E-03
3.071102E-03
2.974160E-03
2.987206E-03
3.011727E-03
2.515646E-03
2.728249E-03
2.294965E-03
1.886100E-03
1.434686E-03
1.147382E-03
1.242626E-03
8.939129E-04
1.067563E-03
7.322802E-04
7.997771E-04
2.762922E-04
3.031729E-04
3.740873E-04
1.258757E-04
-9.904612E-05
-6.809922E-05
-8.115865E-05
4.196722E-05
1.198857E-04
-7.261493E-05
1.084095E-05
2.027093E-05
-6.181050E-06
-1.027471E-04
2.218918E-04
1.311948E-04
2.014168E-04
6.902324E-05
1.219725E-04
-2.210460E-05
1.383285E-04
1.694816E-04
2.442914E-04
2.126103E-04
1.228035E-04
1.200732E-05
-1.609829E-04
7.642117E-05
8.201356E-04
-1.112095E-02
-6.854448E-03
4.715145E-04
2.156344E-04
-5.989110E-02
-2.642391E-02
7.591631E-04
8.954893E-04
6.229237E-04
1.200435E-03
1.468041E-03
1.633796E-03
2.019877E-03
2.543352E-03
2.459803E-03
2.923270E-03
3.460568E-03
3.043142E-03
3.299491E-03
3.528254E-03
3.289992E-03
3.594042E-03
3.376965E-03
3.849541E-03
4.018290E-03
4.341255E-03
4.572387E-03
5.398452E-03
6.762130E-03
7.538079E-03
8.757603E-03
9.715720E-03
1.113000E-02
1.249632E-02
1.305023E-02
1.457735E-02
1.699850E-02
1.855565E-02
1.977279E-02
2.078588E-02
2.231276E-02
2.442697E-02
2.565021E-02
2.816431E-02
3.119461E-02
3.162743E-02
3.276940E-02
3.415702E-02
3.588076E-02
3.871793E-02
3.994967E-02
4.136716E-02
4.383339E-02
4.470545E-02
4.655197E-02
4.785183E-02
4.919815E-02
5.055961E-02
5.220317E-02
5.314616E-02
5.387193E-02
5.511553E-02
5.768223E-02
5.826395E-02
5.794691E-02
5.917824E-02
5.998731E-02
6.028174E-02
6.085765E-02
6.177071E-02
6.149865E-02
6.336004E-02
6.258370E-02
6.382730E-02
6.413768E-02
6.424887E-02
6.536994E-02
6.540125E-02
6.590431E-02
6.729231E-02
6.716105E-02
6.654972E-02
6.585793E-02
6.660584E-02
6.720971E-02
6.581441E-02
6.752944E-02
6.646789E-02
6.637451E-02
6.653416E-02
6.700596E-02
6.713664E-02
6.750200E-02
6.609534E-02
6.592233E-02
6.471129E-02
6.391640E-02
6.370486E-02
6.348764E-02
6.292770E-02
6.311073E-02
6.282978E-02
6.314272E-02
6.094973E-02
5.980465E-02
6.026608E-02
5.925387E-02
5.946260E-02
5.870211E-02
5.818288E-02
5.662690E-02
5.513084E-02
5.411566E-02
5.382754E-02
5.156240E-02
5.082218E-02
5.578330E-02
5.215458E-02
4.757063E-02
4.666457E-02
4.574651E-02
4.347686E-02
4.245950E-02
4.122939E-02
3.854665E-02
3.772647E-02
3.644944E-02
3.535489E-02
3.419753E-02
3.245511E-02
3.038383E-02
2.918878E-02
2.723289E-02
2.588954E-02
2.471622E-02
2.235586E-02
2.046387E-02
1.990592E-02
1.780814E-02
1.604144E-02
1.545334E-02
1.345520E-02
1.270049E-02
1.108609E-02
9.907657E-03
8.725602E-03
7.584277E-03
7.157179E-03
6.566195E-03
6.067337E-03
4.807082E-03
4.513321E-03
3.828537E-03
3.796192E-03
3.428710E-03
3.412443E-03
3.256337E-03
3.270920E-03
3.414714E-03
2.888898E-03
2.674753E-03
2.419173E-03
2.303394E-03
2.132021E-03
1.780993E-03
2.102314E-03
1.499126E-03
1.378954E-03
1.117979E-03
8.631207E-04
8.114985E-04
9.921847E-04
8.335418E-04
4.916252E-04
6.236884E-04
3.734208E-04
2.677923E-04
3.068671E-04
3.772174E-04
1.861243E-04
1.300418E-04
1.140037E-04
-3.191612E-05
-5.621043E-05
-3.941271E-05
-7.072435E-05
8.617241E-05
1.431811E-04
3.633858E-04
1.771654E-04
2.420689E-04
2.942556E-04
1.621285E-05
-4.932250E-05
1.015034E-03
5.450346E-04
1.548750E-04
2.485638E-04
2.550734E-05
2.061760E-04
2.046826E-03
-7.372480E-02
2.753573E-03
3.893299E-03
5.395976E-03
6.716824E-03
-8.760477E-03
9.417825E-04
9.759507E-04
1.403310E-03
1.516699E-03
1.508072E-03
1.650068E-03
1.922874E-03
3.853015E-03
4.709731E-03
2.997009E-03
3.248338E-03
3.216234E-03
3.448373E-03
3.427455E-03
3.314201E-03
3.410177E-03
3.588243E-03
3.689544E-03
3.984295E-03
4.459609E-03
5.154883E-03
5.892405E-03
6.633981E-03
7.566383E-03
8.662086E-03
1.020959E-02
1.093748E-02
1.180262E-02
1.380348E-02
1.517114E-02
1.706780E-02
1.765052E-02
1.968317E-02
2.177909E-02
2.343718E-02
2.490699E-02
2.652886E-02
2.847661E-02
3.024024E-02
3.173602E-02
3.344684E-02
3.534700E-02
3.614386E-02
3.752619E-02
3.958022E-02
4.084783E-02
4.325178E-02
4.480600E-02
4.589417E-02
4.731046E-02
4.929013E-02
5.087282E-02
5.161295E-02
5.306625E-02
5.375931E-02
5.521613E-02
5.674005E-02
5.812447E-02
5.880902E-02
6.100352E-02
6.086782E-02
6.030524E-02
6.113322E-02
6.208044E-02
6.259904E-02
6.277263E-02
6.386089E-02
6.380986E-02
6.417041E-02
6.494379E-02
6.566609E-02
6.589381E-02
6.665981E-02
6.809299E-02
6.677209E-02
6.935292E-02
6.746326E-02
6.620038E-02
6.659910E-02
6.826591E-02
6.658041E-02
6.568679E-02
6.565358E-02
6.668191E-02
6.624093E-02
6.568228E-02
6.635302E-02
6.697878E-02
6.767273E-02
6.523809E-02
6.426560E-02
6.230319E-02
6.362243E-02
6.393339E-02
6.273472E-02
6.201321E-02
6.163437E-02
6.180880E-02
6.093915E-02
6.104497E-02
5.930687E-02
5.801797E-02
5.690996E-02
5.572870E-02
5.521123E-02
5.523370E-02
5.376889E-02
5.353251E-02
5.324035E-02
5.259797E-02
5.618426E-02
5.187198E-02
4.729669E-02
4.618859E-02
4.426828E-02
4.294706E-02
4.189866E-02
4.060914E-02
4.008658E-02
3.937327E-02
3.689342E-02
3.594359E-02
3.263853E-02
3.146724E-02
3.097387E-02
2.784917E-02
2.818239E-02
2.527327E-02
2.469507E-02
2.308495E-02
2.090788E-02
1.936459E-02
1.748275E-02
1.681440E-02
1.517414E-02
1.431161E-02
1.264060E-02
1.141777E-02
9.753331E-03
8.715440E-03
7.818445E-03
7.205478E-03
6.203657E-03
5.274458E-03
4.641540E-03
4.384233E-03
4.023593E-03
3.322779E-03
3.377721E-03
3.199932E-03
3.155979E-03
3.077630E-03
2.974780E-03
2.902467E-03
2.834483E-03
2.535435E-03
2.350176E-03
2.028411E-03
1.878590E-03
1.631977E-03
1.157545E-03
1.597508E-03
1.621358E-03
1.463901E-03
6.485570E-04
8.407167E-04
6.242725E-04
6.317144E-04
2.657185E-04
6.821717E-04
1.173676E-04
1.908433E-05
4.771643E-04
4.604960E-04
1.918940E-04
9.316400E-05
4.445825E-05
1.073654E-04
3.585013E-04
6.553854E-04
4.031746E-04
2.545767E-04
2.394742E-04
2.430807E-04
4.620650E-05
9.798437E-05
-8.297899E-07
1.533160E-04
-3.493526E-04
-2.188360E-04
-2.697594E-04
9.994154E-05
-2.764595E-05
1.987090E-04
2.700339E-04
1.040027E-01
3.390407E-03
2.351461E-03
3.197947E-03
1.640511E-01
7.106688E-02
2.498913E-04
6.753442E-04
8.137498E-04
9.691432E-04
1.558879E-03
2.264962E-03
2.235095E-03
3.486848E-03
4.057758E-03
3.035561E-03
3.234419E-03
3.205189E-03
3.356251E-03
3.511780E-03
3.475381E-03
3.542928E-03
3.480087E-03
3.429620E-03
3.847974E-03
4.292822E-03
4.874534E-03
5.400779E-03
6.300794E-03
7.493235E-03
8.881373E-03
9.609119E-03
1.026011E-02
1.170800E-02
1.312192E-02
1.441724E-02
1.578520E-02
1.794827E-02
2.042450E-02
2.153010E-02
2.255825E-02
2.527633E-02
2.711273E-02
2.832939E-02
2.953541E-02
3.131929E-02
3.443696E-02
3.651944E-02
3.726320E-02
3.858743E-02
4.083607E-02
4.200453E-02
4.336935E-02
4.444446E-02
4.572353E-02
4.773100E-02
4.892795E-02
5.040461E-02
5.139822E-02
5.361643E-02
5.336650E-02
5.432056E-02
5.601227E-02
5.732164E-02
5.774751E-02
5.869468E-02
5.891963E-02
6.146381E-02
6.237822E-02
6.301202E-02
6.426867E-02
6.360196E-02
6.318866E-02
6.327213E-02
6.411948E-02
6.599492E-02
6.557493E-02
6.618262E-02
6.651526E-02
6.707847E-02
6.586322E-02
6.617447E-02
6.690287E-02
6.722310E-02
6.672454E-02
6.582374E-02
6.527850E-02
6.709897E-02
6.682805E-02
6.745822E-02
6.863490E-02
6.620963E-02
6.617901E-02
6.614933E-02
6.841967E-02
6.527378E-02
6.440221E-02
6.417148E-02
6.465677E-02
6.426233E-02
6.369628E-02
6.200334E-02
6.236292E-02
6.170300E-02
5.988579E-02
5.996591E-02
5.880895E-02
5.916887E-02
5.873402E-02
5.803877E-02
5.693083E-02
5.494382E-02
5.359764E-02
5.389232E-02
5.285593E-02
5.273875E-02
5.420775E-02
5.078259E-02
4.806268E-02
4.686611E-02
4.576506E-02
4.450742E-02
4.339734E-02
4.126453E-02
3.978929E-02
3.827363E-02
3.673479E-02
3.551495E-02
3.351317E-02
3.207277E-02
3.033851E-02
2.987519E-02
2.730460E-02
2.507967E-02
2.404179E-02
2.247305E-02
2.114584E-02
1.946380E-02
1.853416E-02
1.658936E-02
1.534006E-02
1.352887E-02
1.190637E-02
1.136869E-02
1.043779E-02
8.732158E-03
8.238094E-03
7.119086E-03
5.963893E-03
5.324901E-03
4.762262E-03
4.321589E-03
3.825787E-03
3.672051E-03
3.546593E-03
3.407206E-03
3.287556E-03
3.205828E-03
3.166233E-03
3.069368E-03
2.840577E-03
2.687477E-03
2.245462E-03
2.145415E-03
1.755239E-03
1.707258E-03
1.234963E-03
1.327650E-03
1.047150E-03
6.181474E-04
5.899575E-04
6.350245E-04
3.566453E-04
2.526750E-04
2.661284E-04
5.977641E-06
2.037862E-04
3.587920E-04
5.087094E-04
4.944185E-06
1.788614E-04
1.102774E-03
5.253636E-04
7.815836E-04
4.494440E-04
-2.768998E-06
1.552615E-04
1.116206E-04
1.767107E-04
2.399558E-04
3.251503E-04
1.238386E-04
1.332750E-04
1.057509E-04
1.115821E-03
7.113497E-04
5.749580E-04
3.077015E-04
2.614028E-04
4.875080E-04
1.897493E-04
1.678708E-01
1.097239E-02
5.004900E-04
1.030570E-02
-9.718015E-02
2.187488E-02
-2.651961E-04
-3.153174E-04
6.641756E-04
1.146826E-03
1.550548E-03
1.783965E-03
2.905005E-03
1.876733E-03
2.969488E-03
3.297453E-03
4.834358E-03
2.838689E-03
3.293417E-03
3.647543E-03
3.604096E-03
3.752709E-03
3.753172E-03
4.039023E-03
3.811149E-03
4.244535E-03
4.890791E-03
5.892370E-03
6.489341E-03
7.460073E-03
9.132588E-03
9.601740E-03
1.060743E-02
1.187145E-02
1.338470E-02
1.513958E-02
1.628478E-02
1.784042E-02
1.952752E-02
2.097811E-02
2.290247E-02
2.470059E-02
2.643568E-02
2.840651E-02
2.977627E-02
3.225103E-02
3.366044E-02
3.504659E-02
3.693691E-02
3.857519E-02
4.002390E-02
4.158105E-02
4.202939E-02
4.307159E-02
4.524021E-02
4.619480E-02
4.935712E-02
5.152621E-02
5.200058E-02
5.339751E-02
5.356687E-02
5.475896E-02
5.560722E-02
5.781802E-02
5.805351E-02
5.921539E-02
6.024171E-02
6.054736E-02
6.244250E-02
6.339117E-02
6.316707E-02
6.337558E-02
6.443416E-02
6.384805E-02
6.525548E-02
6.692429E-02
6.495655E-02
6.515576E-02
6.519840E-02
6.468798E-02
6.592314E-02
6.778827E-02
6.791014E-02
6.671849E-02
6.749427E-02
6.771200E-02
6.556970E-02
6.678633E-02
6.641535E-02
6.540825E-02
6.494869E-02
6.661792E-02
6.928164E-02
6.521758E-02
6.660464E-02
6.372322E-02
6.420195E-02
6.481666E-02
6.309030E-02
6.208278E-02
6.191964E-02
6.261503E-02
6.323890E-02
6.182627E-02
6.093862E-02
6.042449E-02
5.977623E-02
5.945624E-02
5.829229E-02
5.761355E-02
5.660945E-02
5.574968E-02
5.536860E-02
5.461533E-02
5.274031E-02
5.220057E-02
5.130081E-02
4.912549E-02
4.838058E-02
4.645646E-02
4.584979E-02
4.521973E-02
4.365052E-02
4.220064E-02
3.977950E-02
3.832522E-02
3.623196E-02
3.480949E-02
3.383751E-02
3.152606E-02
3.072382E-02
2.890697E-02
2.831957E-02
2.643807E-02
2.459276E-02
2.371467E-02
2.143065E-02
1.968449E-02
1.785605E-02
1.649007E-02
1.426121E-02
1.363920E-02
1.331847E-02
1.162042E-02
9.959271E-03
8.664130E-03
7.688026E-03
6.897873E-03
6.467644E-03
5.360133E-03
4.558920E-03
4.137164E-03
4.073084E-03
3.759167E-03
3.332492E-03
3.211646E-03
3.135993E-03
3.069767E-03
3.009759E-03
2.567322E-03
2.299555E-03
2.409109E-03
2.438558E-03
1.840340E-03
1.496234E-03
1.555774E-03
1.129556E-03
1.022066E-03
1.024366E-03
6.689684E-04
6.619422E-04
1.234445E-03
8.589442E-04
5.816238E-04
7.309105E-04
7.132435E-04
5.436451E-04
3.723829E-04
3.431979E-04
3.536853E-04
2.312596E-03
-2.830880E-05
5.596912E-04
6.687311E-05
7.234093E-04
1.671876E-03
1.764446E-04
5.438370E-05
-4.767224E-05
1.680555E-04
9.826031E-05
5.710493E-05
4.810629E-05
8.886121E-05
-4.316671E-05
1.211993E-04
2.042266E-04
2.424277E-04
2.564658E-04
5.173636E-04
-9.117337E-03
8.567895E-03
-2.769637E-03
-2.835161E-03
2.603551E-02
-1.651883E-02
-2.002341E-02
1.106670E-03
3.317684E-04
7.245172E-04
9.336893E-04
1.414738E-03
2.108961E-03
1.990468E-03
2.709881E-03
2.690086E-03
3.042780E-03
3.722595E-03
3.402203E-03
3.144185E-03
3.947280E-03
4.099685E-03
3.550081E-03
3.525206E-03
3.797929E-03
3.920554E-03
4.131552E-03
4.748333E-03
5.831602E-03
6.393505E-03
7.116465E-03
8.496467E-03
1.031669E-02
1.180972E-02
1.217588E-02
1.335882E-02
1.422121E-02
1.628470E-02
1.830890E-02
2.010088E-02
2.155820E-02
2.336122E-02
2.523773E-02
2.638233E-02
2.718440E-02
2.937569E-02
3.190649E-02
3.298977E-02
3.483319E-02
3.691663E-02
3.729126E-02
4.066045E-02
4.167750E-02
4.337857E-02
4.469503E-02
4.541613E-02
4.740431E-02
4.788951E-02
4.944426E-02
5.152342E-02
5.358256E-02
5.394191E-02
5.572334E-02
5.593138E-02
5.634257E-02
5.759865E-02
6.000456E-02
5.984389E-02
5.903064E-02
6.025979E-02
6.274531E-02
6.276536E-02
6.089064E-02
6.209542E-02
6.425785E-02
6.382594E-02
6.474660E-02
6.664586E-02
6.601066E-02
6.840253E-02
6.592515E-02
6.575382E-02
6.757869E-02
6.753353E-02
6.699533E-02
6.629249E-02
6.724044E-02
6.669262E-02
6.740138E-02
6.639446E-02
6.530017E-02
6.706522E-02
6.746820E-02
6.544212E-02
6.434516E-02
6.561920E-02
6.496381E-02
6.429151E-02
6.395625E-02
6.431094E-02
6.258792E-02
6.281196E-02
6.169676E-02
6.075651E-02
6.057586E-02
5.947895E-02
6.029314E-02
5.827801E-02
5.710273E-02
5.811716E-02
5.709496E-02
5.605929E-02
5.596977E-02
5.482159E-02
5.412808E-02
5.375294E-02
5.126447E-02
5.072923E-02
5.065023E-02
4.873280E-02
4.712892E-02
4.619894E-02
4.497610E-02
4.304796E-02
4.127185E-02
4.015965E-02
3.902944E-02
3.766738E-02
3.587378E-02
3.324712E-02
3.237349E-02
3.104209E-02
2.956248E-02
2.719169E-02
2.562106E-02
2.445064E-02
2.299632E-02
2.166037E-02
1.961108E-02
1.838338E-02
1.699650E-02
1.516353E-02
1.333415E-02
1.235225E-02
1.129274E-02
1.020857E-02
8.765169E-03
8.052824E-03
6.940148E-03
5.772370E-03
5.629753E-03
4.867366E-03
4.112909E-03
3.537687E-03
4.053345E-03
3.536642E-03
3.373533E-03
3.160960E-03
2.988715E-03
2.817184E-03
2.794972E-03
2.560955E-03
2.378867E-03
2.387520E-03
1.926729E-03
1.805667E-03
1.677089E-03
9.047527E-04
9.040645E-04
1.002624E-03
6.580511E-04
9.084403E-04
3.766083E-04
9.395651E-04
6.744249E-04
7.619713E-04
6.121309E-04
5.803788E-04
8.544486E-04
2.095601E-03
1.482116E-03
1.981277E-04
1.198278E-04
5.321820E-05
-1.037039E-04
2.813693E-05
-3.617709E-05
1.888909E-04
4.330175E-05
1.525525E-04
6.797510E-06
-6.116213E-05
-4.306502E-05
-1.440268E-04
-2.603818E-04
-8.167617E-04
-5.327446E-04
-2.435324E-04
1.464102E-04
1.024864E-04
4.622754E-04
5.991870E-04
-4.131429E-02
-1.612956E-02
-4.088373E-03
-1.443049E-03
-9.543359E-03
-8.040784E-03
6.149117E-04
6.454610E-04
8.723131E-04
1.236323E-03
1.657404E-03
1.437599E-03
1.572008E-03
2.382333E-03
2.397113E-03
2.874319E-03
3.655392E-03
3.347322E-03
3.288208E-03
3.365063E-03
4.497767E-03
3.767354E-03
3.722150E-03
3.776862E-03
4.178573E-03
4.679238E-03
4.710109E-03
5.429407E-03
6.808098E-03
7.594091E-03
8.831195E-03
9.700569E-03
1.070557E-02
1.201139E-02
1.368399E-02
1.441631E-02
1.541371E-02
1.775562E-02
1.956689E-02
2.171079E-02
2.280305E-02
2.468595E-02
2.628389E-02
2.845158E-02
3.042671E-02
3.106995E-02
3.247600E-02
3.464240E-02
3.555272E-02
3.840063E-02
3.983176E-02
4.198773E-02
4.344432E-02
4.475751E-02
4.694262E-02
4.767388E-02
4.921816E-02
5.130463E-02
5.123744E-02
5.176722E-02
5.343466E-02
5.430044E-02
5.560348E-02
5.626888E-02
5.679728E-02
5.936789E-02
5.881720E-02
6.014891E-02
6.192086E-02
6.318893E-02
6.242975E-02
6.194562E-02
6.253746E-02
6.440354E-02
6.386648E-02
6.539370E-02
6.475658E-02
6.520022E-02
6.618873E-02
6.711278E-02
6.794000E-02
6.788573E-02
6.675104E-02
6.615418E-02
6.670663E-02
6.641873E-02
6.527360E-02
6.649052E-02
6.793457E-02
6.684843E-02
6.579718E-02
6.659864E-02
6.693507E-02
6.561744E-02
6.604878E-02
6.477668E-02
6.286890E-02
6.412607E-02
6.346306E-02
6.356074E-02
6.272820E-02
6.166457E-02
6.148946E-02
6.088309E-02
6.106318E-02
6.055669E-02
5.866851E-02
5.854012E-02
5.652307E-02
5.621498E-02
5.561988E-02
5.415670E-02
5.283352E-02
5.362801E-02
5.333785E-02
5.144417E-02
5.093853E-02
4.905273E-02
4.781487E-02
4.596641E-02
4.447633E-02
4.367178E-02
4.314804E-02
4.264520E-02
3.992274E-02
3.904835E-02
3.630505E-02
3.450961E-02
3.429198E-02
3.263968E-02
3.193843E-02
2.941413E-02
2.733636E-02
2.602960E-02
2.440506E-02
2.260377E-02
2.042972E-02
1.874112E-02
1.760851E-02
1.634711E-02
1.433142E-02
1.327364E-02
1.217558E-02
1.114400E-02
9.803424E-03
8.904079E-03
8.066251E-03
7.276454E-03
6.003210E-03
5.241612E-03
4.617151E-03
4.138749E-03
4.037784E-03
3.821455E-03
3.464848E-03
3.475584E-03
3.468457E-03
3.451013E-03
3.027735E-03
2.869229E-03
2.774310E-03
2.736450E-03
2.257421E-03
2.270288E-03
1.888478E-03
1.910037E-03
1.514504E-03
9.930470E-04
1.080977E-03
7.789457E-04
7.019061E-04
6.070437E-04
5.528653E-04
6.302786E-04
5.604705E-04
3.516671E-04
2.153045E-04
7.506288E-05
2.516763E-04
3.324785E-04
3.278864E-04
4.126620E-04
3.819099E-04
2.855844E-04
3.293302E-04
2.345770E-04
1.386465E-04
7.665902E-05
6.201488E-04
-1.160601E-04
-5.888430E-06
-1.329083E-04
2.398039E-05
-3.228436E-04
-5.525018E-04
-2.883764E-04
1.156350E-05
6.290646E-05
-9.686683E-05
2.547333E-04
7.252229E-04
7.711983E-02
-5.711243E-04
3.873499E-03
1.480433E-02
3.447466E-02
5.895701E-02
5.836951E-04
4.713529E-04
4.456256E-04
8.273986E-04
1.525538E-03
1.717375E-03
1.998401E-03
2.308241E-03
2.555312E-03
2.877143E-03
3.213764E-03
3.355739E-03
3.478535E-03
3.551741E-03
3.549010E-03
3.722522E-03
3.596851E-03
3.768036E-03
3.629608E-03
4.151927E-03
5.075868E-03
5.514097E-03
6.477934E-03
7.162445E-03
8.442591E-03
9.667087E-03
1.082626E-02
1.247114E-02
1.381878E-02
1.521768E-02
1.675212E-02
1.805514E-02
1.925168E-02
2.074009E-02
2.238657E-02
2.447006E-02
2.684838E-02
2.825257E-02
2.981775E-02
3.204815E-02
3.428515E-02
3.569780E-02
3.667973E-02
3.813314E-02
3.959633E-02
4.147390E-02
4.352951E-02
4.469052E-02
4.632716E-02
4.835626E-02
4.788222E-02
5.051375E-02
5.093814E-02
5.182916E-02
5.353064E-02
5.514829E-02
5.654424E-02
5.768081E-02
5.831716E-02
5.757577E-02
5.878386E-02
5.983510E-02
6.229747E-02
6.171673E-02
5.898352E-02
6.129006E-02
6.352441E-02
6.255924E-02
6.334879E-02
6.487089E-02
6.536529E-02
6.641276E-02
6.614036E-02
6.605716E-02
6.621057E-02
6.696104E-02
6.601034E-02
6.630252E-02
6.609591E-02
6.694749E-02
6.630595E-02
6.636413E-02
6.721743E-02
6.572471E-02
6.716615E-02
6.529229E-02
6.528522E-02
6.678697E-02
6.617561E-02
6.618065E-02
6.426042E-02
6.357350E-02
6.352831E-02
6.101163E-02
6.414705E-02
6.269880E-02
6.167411E-02
6.115333E-02
6.150797E-02
5.989968E-02
5.976714E-02
5.720290E-02
5.806625E-02
5.727780E-02
5.507952E-02
5.463264E-02
5.294210E-02
5.279660E-02
5.220829E-02
5.086361E-02
4.984872E-02
4.858923E-02
4.780088E-02
4.725488E-02
4.588923E-02
4.318202E-02
4.202685E-02
4.085606E-02
3.989506E-02
3.846989E-02
3.672268E-02
3.509552E-02
3.319835E-02
3.198984E-02
3.046773E-02
2.900072E-02
2.718763E-02
2.629566E-02
2.409625E-02
2.288237E-02
2.063562E-02
1.886577E-02
1.762088E-02
1.640740E-02
1.490342E-02
1.339637E-02
1.190993E-02
1.105910E-02
1.009504E-02
8.789987E-03
7.667327E-03
6.821191E-03
6.004409E-03
4.949375E-03
4.478773E-03
4.120991E-03
3.632468E-03
3.330121E-03
3.216404E-03
3.301525E-03
3.343411E-03
3.130780E-03
2.709174E-03
2.840084E-03
2.998324E-03
2.602026E-03
2.204700E-03
1.999814E-03
1.675187E-03
1.524737E-03
1.094776E-03
6.983510E-04
7.553338E-04
6.492763E-04
7.844077E-04
8.296753E-04
1.083786E-03
8.561100E-04
7.011274E-04
6.436450E-04
3.666672E-04
3.889332E-04
2.380487E-04
1.228901E-04
5.501032E-05
1.935480E-04
1.989071E-04
3.526976E-04
9.361845E-05
2.714551E-04
1.887774E-04
3.564434E-04
1.505561E-04
-1.386823E-05
-1.444315E-04
-8.238447E-05
-7.300604E-05
-6.934755E-05
-5.608447E-04
-4.449975E-04
-1.554776E-04
-4.946733E-05
-1.969522E-04
-1.301578E-06
6.184829E-03
-2.972686E-02
-1.727115E-02
-5.112145E-03
1.062914E-02
-3.047832E-02
6.380685E-03
5.737209E-04
7.386350E-04
8.314522E-04
1.012202E-03
1.128331E-03
1.593346E-03
1.714708E-03
2.461102E-03
2.600597E-03
2.592125E-03
2.802895E-03
2.875799E-03
3.285026E-03
3.539958E-03
3.419228E-03
3.496990E-03
3.712948E-03
3.762749E-03
4.131904E-03
4.544105E-03
4.919436E-03
5.328590E-03
8.465334E-03
9.124684E-03
8.914302E-03
9.942061E-03
1.108705E-02
1.238765E-02
1.352359E-02
1.492631E-02
1.678618E-02
2.029641E-02
2.007026E-02
2.170658E-02
2.325890E-02
2.488609E-02
2.629915E-02
2.821284E-02
3.048569E-02
3.127008E-02
3.338672E-02
3.459878E-02
3.684235E-02
3.745866E-02
4.029797E-02
4.150741E-02
4.248815E-02
4.555620E-02
4.617648E-02
4.693958E-02
4.946126E-02
5.061484E-02
5.132341E-02
5.238888E-02
5.450299E-02
5.540853E-02
5.593336E-02
5.676846E-02
5.889393E-02
5.980947E-02
5.958705E-02
6.049821E-02
6.175489E-02
6.237324E-02
6.180139E-02
6.192996E-02
6.218605E-02
6.419873E-02
6.484553E-02
6.445877E-02
6.520922E-02
6.656130E-02
6.771509E-02
6.672028E-02
6.762644E-02
6.882271E-02
6.847311E-02
6.832083E-02
6.699954E-02
6.582024E-02
6.588911E-02
6.593358E-02
6.965006E-02
6.776460E-02
6.559132E-02
6.605971E-02
6.405432E-02
6.489068E-02
6.945865E-02
6.809424E-02
6.468534E-02
6.404740E-02
6.643027E-02
6.231113E-02
6.359687E-02
6.116219E-02
6.069680E-02
6.157680E-02
6.080066E-02
5.936536E-02
5.837662E-02
5.837714E-02
5.816324E-02
5.766717E-02
5.472179E-02
5.461995E-02
5.381901E-02
5.290412E-02
5.257179E-02
5.179826E-02
4.996707E-02
4.867684E-02
4.751345E-02
4.581619E-02
4.539907E-02
4.391139E-02
4.226790E-02
4.074138E-02
3.803911E-02
3.739162E-02
3.656392E-02
3.490869E-02
3.298433E-02
3.266354E-02
3.180265E-02
2.939021E-02
2.753704E-02
2.620623E-02
2.474401E-02
2.327850E-02
2.204235E-02
2.028430E-02
1.831504E-02
1.666560E-02
1.449502E-02
1.337741E-02
1.185968E-02
1.123783E-02
9.872460E-03
9.005324E-03
8.048379E-03
6.652934E-03
6.040362E-03
5.601492E-03
4.765850E-03
4.099956E-03
3.725605E-03
3.546929E-03
3.302034E-03
3.331499E-03
3.254995E-03
3.165848E-03
3.037506E-03
3.255586E-03
3.209041E-03
2.656116E-03
2.196075E-03
1.774185E-03
1.460623E-03
1.420449E-03
1.451898E-03
1.400370E-03
1.200440E-03
9.486144E-04
1.102552E-03
8.002566E-04
6.375506E-04
8.001601E-04
2.069194E-04
2.190602E-04
-1.608641E-05
2.916919E-04
2.775134E-04
4.277318E-04
-5.576918E-06
1.049695E-04
1.373601E-04
-5.809090E-05
-8.990246E-05
-2.981126E-05
3.133708E-04
5.960577E-04
1.512947E-04
-9.947108E-05
-7.344354E-05
-3.882109E-05
-7.357261E-05
-3.705459E-04
2.011786E-03
8.668699E-04
-2.214139E-04
9.184033E-05
-9.744471E-05
5.659487E-05
-4.050267E-03
5.825465E-02
-1.893150E-02
5.188286E-03
2.060393E-02
-3.498905E-02
1.040694E-03
6.834369E-04
1.127330E-03
1.401956E-03
1.121222E-03
1.344999E-03
1.633475E-03
2.045223E-03
2.259682E-03
2.928459E-03
2.896070E-03
3.379288E-03
3.563079E-03
3.400262E-03
3.633577E-03
3.668535E-03
3.926982E-03
3.680151E-03
3.800121E-03
3.978936E-03
4.582005E-03
5.105316E-03
5.417031E-03
7.376582E-03
8.111383E-03
8.235225E-03
9.722107E-03
1.116853E-02
1.224410E-02
1.336858E-02
1.497705E-02
1.654685E-02
1.866368E-02
1.937456E-02
2.045895E-02
2.307875E-02
2.512746E-02
2.715798E-02
2.859219E-02
2.991119E-02
3.221892E-02
3.330305E-02
3.496912E-02
3.562372E-02
3.781778E-02
3.923566E-02
4.284293E-02
4.343016E-02
4.406996E-02
4.627484E-02
4.745264E-02
4.864639E-02
4.980641E-02
5.080554E-02
5.287635E-02
5.431887E-02
5.562674E-02
5.441632E-02
5.563899E-02
5.836509E-02
5.885471E-02
6.016262E-02
6.050873E-02
6.065475E-02
6.187998E-02
6.258580E-02
6.301389E-02
6.336904E-02
6.406100E-02
6.442510E-02
6.506446E-02
6.482733E-02
6.560371E-02
6.501783E-02
6.580569E-02
6.703571E-02
6.809602E-02
6.615843E-02
6.661830E-02
6.813548E-02
6.782994E-02
6.675424E-02
6.701241E-02
6.824859E-02
6.595187E-02
6.659615E-02
6.843583E-02
6.509163E-02
6.813109E-02
6.673272E-02
6.657290E-02
6.465371E-02
6.469002E-02
6.465517E-02
6.394384E-02
6.253152E-02
6.113702E-02
6.109026E-02
6.196671E-02
6.131182E-02
5.880069E-02
5.880078E-02
5.776310E-02
5.803837E-02
5.690864E-02
5.544570E-02
5.630111E-02
5.503597E-02
5.261245E-02
5.190583E-02
5.158772E-02
4.980464E-02
4.881280E-02
4.755341E-02
4.561350E-02
4.410956E-02
4.414594E-02
4.253190E-02
3.977106E-02
3.890140E-02
3.811796E-02
3.679445E-02
3.614054E-02
3.512395E-02
3.194419E-02
3.118508E-02
3.032441E-02
2.770940E-02
2.632906E-02
2.364247E-02
2.302291E-02
2.131724E-02
2.030673E-02
1.840271E-02
1.673699E-02
1.613155E-02
1.413064E-02
1.234514E-02
1.078383E-02
9.139082E-03
8.385816E-03
7.583438E-03
7.001098E-03
6.086498E-03
5.246544E-03
4.309804E-03
4.038612E-03
3.655395E-03
3.544829E-03
3.376817E-03
3.319433E-03
3.306031E-03
3.226352E-03
3.027173E-03
2.808740E-03
2.634671E-03
2.446420E-03
2.244305E-03
2.292189E-03
2.006722E-03
1.888172E-03
1.757414E-03
1.593656E-03
1.407713E-03
8.945065E-04
9.415985E-04
8.899366E-04
4.768112E-04
3.126821E-05
1.600615E-04
2.004390E-04
-4.605985E-05
6.103549E-05
-1.680091E-04
1.155222E-04
2.147896E-04
-1.825156E-05
2.721832E-04
1.975045E-04
7.662460E-05
2.141710E-04
3.959236E-04
5.318532E-04
7.064903E-05
-4.003091E-05
-1.751122E-04
7.942525E-05
-5.685607E-05
-3.413691E-04
-5.033266E-04
-2.024206E-04
-1.207371E-04
-6.252184E-05
-7.173988E-05
1.079984E-04
9.947199E-04
-3.077941E-02
5.271303E-03
1.591792E-04
4.384860E-03
1.023235E-02
6.310818E-04
4.839001E-04
4.646375E-04
7.499477E-04
1.106235E-03
1.443846E-03
1.368597E-03
2.066583E-03
2.372576E-03
2.533011E-03
2.746579E-03
4.088936E-03
3.242167E-03
3.103451E-03
3.193904E-03
3.462038E-03
3.403408E-03
3.410314E-03
3.660690E-03
4.627428E-03
4.763601E-03
5.371724E-03
5.883942E-03
6.246495E-03
7.378485E-03
8.542176E-03
9.375413E-03
1.071896E-02
1.202479E-02
1.300671E-02
1.444424E-02
1.623743E-02
1.801304E-02
1.953522E-02
2.167087E-02
2.333681E-02
2.459084E-02
2.658109E-02
2.842383E-02
2.956856E-02
3.106466E-02
3.337621E-02
3.519922E-02
3.625055E-02
3.817664E-02
4.052300E-02
4.176751E-02
4.315933E-02
4.536022E-02
4.655819E-02
4.737325E-02
4.847943E-02
5.069139E-02
5.197392E-02
5.187216E-02
5.338790E-02
5.500082E-02
5.516335E-02
5.521552E-02
5.790725E-02
5.869015E-02
5.949546E-02
5.983319E-02
6.087997E-02
6.181386E-02
6.327573E-02
6.333694E-02
6.417549E-02
6.524443E-02
6.410287E-02
6.580576E-02
6.509172E-02
6.527669E-02
6.623123E-02
6.714749E-02
6.533449E-02
6.699748E-02
6.789702E-02
6.804759E-02
6.810760E-02
6.707266E-02
6.661643E-02
6.592763E-02
6.617028E-02
6.748956E-02
6.753219E-02
6.690648E-02
6.702891E-02
6.762551E-02
6.541961E-02
6.538094E-02
6.342537E-02
6.359055E-02
6.368398E-02
6.391778E-02
6.317333E-02
6.208258E-02
6.218602E-02
6.149382E-02
6.012810E-02
5.971958E-02
5.923782E-02
5.930223E-02
5.876492E-02
5.730749E-02
5.649520E-02
5.648002E-02
5.546664E-02
5.439546E-02
5.392328E-02
5.214788E-02
5.101472E-02
4.890249E-02
4.715857E-02
4.588703E-02
4.516252E-02
4.326916E-02
4.188667E-02
4.116896E-02
4.015552E-02
3.716565E-02
3.583871E-02
3.536066E-02
3.380771E-02
3.210863E-02
2.983078E-02
2.904116E-02
2.763303E-02
2.689478E-02
2.490406E-02
2.298464E-02
2.090735E-02
1.878238E-02
1.750794E-02
1.649345E-02
1.541028E-02
1.395938E-02
1.301196E-02
1.090898E-02
9.596674E-03
8.698154E-03
8.169910E-03
6.600935E-03
5.597397E-03
4.996762E-03
4.421459E-03
3.827358E-03
3.552464E-03
3.253131E-03
3.166084E-03
3.102655E-03
3.081154E-03
2.834020E-03
2.858076E-03
3.011566E-03
2.635742E-03
2.309819E-03
2.214164E-03
2.019038E-03
1.946661E-03
1.734270E-03
1.663772E-03
1.300519E-03
1.675075E-03
1.196816E-03
1.272578E-03
8.599863E-04
7.363295E-04
4.174719E-04
3.705428E-04
5.298172E-04
3.245023E-04
2.814816E-05
1.058740E-04
5.188607E-05
-3.230779E-05
1.821874E-04
3.236930E-05
1.421753E-04
3.723635E-04
3.923041E-04
2.246977E-04
-1.546379E-05
1.584641E-04
2.813250E-04
2.643810E-04
2.302244E-04
-3.036466E-05
8.100197E-05
-7.722774E-04
-4.861134E-04
-1.607492E-04
-1.383270E-04
-2.595340E-04
7.913830E-06
-6.033781E-05
-3.471056E-02
-1.882547E-02
-4.769224E-03
2.992717E-02
-6.203708E-02
5.834966E-04
1.089399E-03
4.567748E-04
1.351912E-03
1.365761E-03
1.015928E-03
1.732160E-03
1.920363E-03
2.226934E-03
2.340287E-03
2.972706E-03
3.350201E-03
3.317239E-03
3.395166E-03
3.584990E-03
3.756252E-03
3.651672E-03
3.679184E-03
3.767908E-03
3.878668E-03
4.233260E-03
5.155287E-03
5.965168E-03
6.850711E-03
7.503709E-03
8.185219E-03
9.735566E-03
1.087892E-02
1.166363E-02
1.314483E-02
1.483859E-02
1.620709E-02
1.818782E-02
1.949959E-02
2.163661E-02
2.295812E-02
2.463540E-02
2.646730E-02
2.762443E-02
2.929324E-02
3.048389E-02
3.275802E-02
3.552453E-02
3.745386E-02
3.839990E-02
3.981066E-02
4.113513E-02
4.287754E-02
4.410898E-02
4.618941E-02
4.780389E-02
4.891248E-02
5.044463E-02
5.085657E-02
5.350918E-02
5.423877E-02
5.425928E-02
5.487933E-02
5.612787E-02
5.694758E-02
5.854679E-02
6.120602E-02
6.159555E-02
6.076028E-02
6.202415E-02
6.233439E-02
6.338220E-02
6.507877E-02
6.343713E-02
6.331453E-02
6.423800E-02
6.582870E-02
6.429834E-02
6.409473E-02
6.590628E-02
6.594605E-02
6.606981E-02
6.667990E-02
6.838816E-02
6.891465E-02
6.756385E-02
6.768651E-02
6.544200E-02
6.526775E-02
6.679727E-02
6.733115E-02
6.769386E-02
6.472218E-02
6.590370E-02
6.407855E-02
6.669104E-02
6.436600E-02
6.389765E-02
6.456634E-02
6.375780E-02
6.297453E-02
6.224038E-02
6.177349E-02
6.087944E-02
6.052872E-02
5.957356E-02
5.934250E-02
5.918307E-02
5.914048E-02
5.805750E-02
5.712899E-02
5.612225E-02
5.382682E-02
5.342502E-02
5.315609E-02
5.157272E-02
4.983433E-02
4.894511E-02
4.763852E-02
4.633837E-02
4.514018E-02
4.342894E-02
4.267769E-02
4.115142E-02
3.943570E-02
3.793389E-02
3.663470E-02
3.484180E-02
3.384730E-02
3.250758E-02
3.070762E-02
2.964089E-02
2.804758E-02
2.627546E-02
2.370270E-02
2.228694E-02
2.146470E-02
1.921454E-02
1.881195E-02
1.674142E-02
1.554650E-02
1.362174E-02
1.208564E-02
1.034238E-02
9.568996E-03
8.540671E-03
7.370266E-03
7.225802E-03
6.209078E-03
5.078986E-03
4.191458E-03
4.163258E-03
3.661495E-03
3.351396E-03
3.095343E-03
3.034773E-03
3.141818E-03
3.252934E-03
2.924824E-03
2.671622E-03
2.583480E-03
2.409972E-03
2.140716E-03
2.163368E-03
1.900542E-03
1.517403E-03
1.428919E-03
1.212385E-03
8.412842E-04
1.334417E-03
1.422507E-03
1.083191E-03
8.598933E-04
7.889224E-04
6.031280E-04
5.893891E-04
3.896667E-04
1.167959E-04
3.359021E-05
1.848334E-05
-2.833461E-05
1.352602E-04
1.320627E-04
1.548975E-04
2.940249E-04
4.547447E-04
1.670385E-04
-7.923528E-06
-1.093422E-04
-1.478816E-04
2.664395E-06
-1.037357E-04
2.063822E-06
-7.590659E-05
1.094322E-03
8.608023E-04
8.318719E-04
5.001716E-04
-2.609331E-05
8.161478E-05
2.520323E-04
-3.773058E-03
-2.752087E-02
-8.346099E-03
8.108848E-04
1.366765E-02
8.710764E-04
6.760191E-04
8.894557E-04
1.431407E-03
1.209629E-03
1.313754E-03
1.421974E-03
1.768640E-03
2.100920E-03
2.506420E-03
2.800818E-03
4.322173E-03
3.457547E-03
3.594481E-03
3.636835E-03
3.849909E-03
3.779697E-03
3.803312E-03
3.762042E-03
3.754154E-03
4.364068E-03
5.059234E-03
5.469000E-03
6.249729E-03
7.005284E-03
8.374754E-03
9.629394E-03
1.122122E-02
1.199964E-02
1.272127E-02
1.429183E-02
1.604340E-02
1.829262E-02
1.919394E-02
2.079589E-02
2.298249E-02
2.405892E-02
2.593519E-02
2.811588E-02
2.965380E-02
3.109852E-02
3.247833E-02
3.521280E-02
3.736694E-02
3.938810E-02
4.048305E-02
4.189921E-02
4.286601E-02
4.438239E-02
4.614215E-02
4.644932E-02
4.857973E-02
4.976050E-02
5.089894E-02
5.254494E-02
5.399240E-02
5.486977E-02
5.504965E-02
5.460657E-02
5.665940E-02
5.917638E-02
6.023493E-02
6.037547E-02
6.031870E-02
6.210919E-02
6.073598E-02
6.421139E-02
6.464904E-02
6.511792E-02
6.465474E-02
6.306687E-02
6.455163E-02
6.578140E-02
6.659984E-02
6.642106E-02
6.658657E-02
6.622265E-02
6.646379E-02
6.638345E-02
6.686352E-02
6.730673E-02
6.598539E-02
6.622742E-02
6.638700E-02
6.601288E-02
6.557233E-02
6.667281E-02
6.594378E-02
6.515126E-02
6.498427E-02
6.407870E-02
6.477902E-02
6.405204E-02
6.297410E-02
6.331361E-02
6.314369E-02
6.164599E-02
6.140412E-02
6.221444E-02
6.255544E-02
6.123551E-02
5.945748E-02
5.838476E-02
5.795323E-02
5.640162E-02
5.640705E-02
5.470087E-02
5.507851E-02
5.276506E-02
5.197268E-02
5.067885E-02
4.966884E-02
4.919979E-02
4.878911E-02
4.643113E-02
4.430272E-02
4.316714E-02
4.224651E-02
4.036021E-02
3.982883E-02
3.836013E-02
3.633637E-02
3.541301E-02
3.418504E-02
3.227832E-02
3.114220E-02
2.955051E-02
2.774946E-02
2.688067E-02
2.481233E-02
2.278323E-02
2.074496E-02
1.970408E-02
1.770374E-02
1.665587E-02
1.570137E-02
1.357616E-02
1.241348E-02
1.138918E-02
9.615868E-03
8.194305E-03
7.668219E-03
6.751545E-03
6.217514E-03
5.360104E-03
4.500876E-03
4.210059E-03
3.916811E-03
3.382867E-03
3.408649E-03
3.073498E-03
2.970530E-03
2.689697E-03
2.756103E-03
2.741984E-03
2.402642E-03
2.064288E-03
2.264339E-03
2.112824E-03
1.778150E-03
1.984567E-03
1.141157E-03
1.237070E-03
1.276793E-03
1.271928E-03
9.179135E-04
6.686946E-04
7.133065E-04
5.695241E-04
2.816196E-04
4.021460E-04
2.271389E-04
2.001558E-04
1.507721E-04
1.833086E-04
3.406722E-04
1.538545E-04
1.682935E-04
3.317767E-04
1.441678E-04
1.337526E-04
9.972808E-05
5.983730E-05
-2.260938E-06
2.481949E-04
6.430523E-05
6.168011E-05
2.670010E-05
-5.126008E-05
3.472818E-04
2.538045E-04
2.633745E-04
3.348248E-04
2.481796E-04
3.040507E-04
1.029937E-04
1.827543E-04
3.341160E-04
6.896871E-03
-9.029440E-03
1.508667E-03
5.121378E-04
5.488291E-04
8.446458E-04
9.508123E-04
1.042976E-03
1.319152E-03
1.385215E-03
1.482197E-03
2.133824E-03
2.560087E-03
2.738464E-03
3.935246E-03
3.753347E-03
3.628645E-03
3.384755E-03
2.919905E-03
3.681919E-03
3.733017E-03
3.896005E-03
4.189851E-03
4.367359E-03
4.606498E-03
5.331578E-03
6.565440E-03
7.630531E-03
8.448175E-03
7.096039E-03
1.072965E-02
1.233207E-02
1.316284E-02
1.521588E-02
1.573780E-02
1.811257E-02
2.021270E-02
2.129140E-02
2.323921E-02
2.481836E-02
2.654139E-02
2.727313E-02
2.923468E-02
3.198357E-02
3.267502E-02
3.459930E-02
3.615883E-02
3.934609E-02
4.076526E-02
4.212448E-02
4.324537E-02
4.652237E-02
4.613422E-02
4.649512E-02
4.768484E-02
5.022691E-02
5.046346E-02
5.211974E-02
5.401652E-02
5.396497E-02
5.578511E-02
5.723494E-02
5.778236E-02
5.891057E-02
5.935679E-02
6.095902E-02
6.186823E-02
6.248849E-02
6.323971E-02
6.316119E-02
6.402270E-02
6.476008E-02
6.511857E-02
6.424662E-02
6.622648E-02
6.735317E-02
6.689894E-02
6.677432E-02
6.679317E-02
6.609225E-02
6.622818E-02
6.838570E-02
6.786552E-02
6.800270E-02
6.698381E-02
6.599293E-02
6.677031E-02
6.686046E-02
6.636161E-02
6.486706E-02
6.750185E-02
6.533610E-02
6.532697E-02
6.403519E-02
6.542228E-02
6.516315E-02
6.377764E-02
6.344402E-02
6.405551E-02
6.328031E-02
6.221565E-02
6.095772E-02
6.222708E-02
5.957261E-02
6.163406E-02
5.906066E-02
5.729602E-02
5.772961E-02
5.714144E-02
5.525553E-02
5.388248E-02
5.365515E-02
5.231071E-02
5.083629E-02
5.071543E-02
4.930804E-02
4.728629E-02
4.627904E-02
4.548631E-02
4.437440E-02
4.268107E-02
4.089328E-02
3.970998E-02
3.682818E-02
3.655484E-02
3.542664E-02
3.411134E-02
3.183562E-02
3.028027E-02
3.008814E-02
2.792382E-02
2.586149E-02
2.434235E-02
2.269406E-02
2.119693E-02
1.969253E-02
1.701851E-02
1.565433E-02
1.511971E-02
1.325219E-02
1.194572E-02
1.099614E-02
9.910271E-03
9.080895E-03
7.865813E-03
7.072404E-03
6.245267E-03
5.227249E-03
4.410979E-03
3.659074E-03
3.186228E-03
3.150531E-03
3.191591E-03
3.168735E-03
3.066827E-03
3.107209E-03
3.099345E-03
2.793193E-03
2.684740E-03
2.381523E-03
2.337964E-03
2.157829E-03
1.299622E-03
1.252153E-03
1.299424E-03
1.183059E-03
8.937913E-04
7.893089E-04
1.135238E-03
9.478152E-04
8.700178E-04
7.749057E-04
4.938696E-04
6.852124E-04
3.328269E-04
4.573240E-04
7.669910E-04
4.595063E-04
2.272689E-04
1.701844E-04
4.565769E-05
3.133478E-05
3.901424E-04
1.766619E-04
6.730372E-05
1.401863E-04
-2.438914E-04
1.052294E-05
-1.844873E-05
-1.577829E-05
6.512769E-05
7.926780E-05
-1.373642E-03
-4.098589E-04
6.370832E-04
5.390177E-04
-1.723653E-04
2.085022E-04
6.944908E-04
4.484677E-04
2.159670E-04
5.189134E-04
2.843330E-04
5.957684E-04
4.689281E-04
6.748753E-04
7.083876E-04
1.184348E-03
1.634800E-03
2.050420E-03
2.246713E-03
1.999705E-03
2.552250E-03
2.193458E-03
2.501347E-03
3.644610E-03
3.210424E-03
3.274164E-03
3.783694E-03
3.789587E-03
3.679078E-03
3.590539E-03
3.727553E-03
4.077323E-03
4.266984E-03
4.755133E-03
5.590995E-03
6.475320E-03
7.819600E-03
8.875076E-03
1.007436E-02
1.092010E-02
1.225864E-02
1.397034E-02
1.485364E-02
1.594109E-02
1.792155E-02
1.922440E-02
2.103963E-02
2.251358E-02
2.481545E-02
2.688327E-02
2.886577E-02
2.984212E-02
3.146305E-02
3.280780E-02
3.442564E-02
3.631976E-02
3.773053E-02
3.972763E-02
4.107230E-02
4.272273E-02
4.456568E-02
4.634574E-02
4.696544E-02
4.811215E-02
5.059421E-02
5.091280E-02
5.212538E-02
5.400050E-02
5.482206E-02
5.620051E-02
5.624361E-02
5.752906E-02
5.786598E-02
5.967528E-02
6.026737E-02
6.131782E-02
6.180083E-02
6.297444E-02
6.360855E-02
6.537922E-02
6.532251E-02
6.342734E-02
6.432371E-02
6.536548E-02
6.704010E-02
6.552989E-02
6.509693E-02
6.729815E-02
6.781462E-02
6.669704E-02
6.707475E-02
6.839762E-02
6.819922E-02
6.693888E-02
6.731893E-02
6.625075E-02
6.693486E-02
6.716005E-02
6.674144E-02
6.634194E-02
6.603065E-02
6.491612E-02
6.463453E-02
6.466577E-02
6.426900E-02
6.379956E-02
6.499886E-02
6.232384E-02
6.203861E-02
6.135157E-02
6.148296E-02
6.226496E-02
6.112062E-02
6.018124E-02
5.829664E-02
5.751110E-02
5.690473E-02
5.635313E-02
5.645053E-02
5.646974E-02
5.355257E-02
5.396830E-02
5.206599E-02
5.006905E-02
4.966215E-02
4.729477E-02
4.711505E-02
4.475723E-02
4.345597E-02
4.258913E-02
4.180870E-02
3.999196E-02
3.841194E-02
3.809911E-02
3.667386E-02
3.439273E-02
3.244708E-02
3.096200E-02
2.934993E-02
2.735585E-02
2.571542E-02
2.414071E-02
2.263289E-02
2.036089E-02
1.932004E-02
1.823132E-02
1.663838E-02
1.496302E-02
1.351831E-02
1.247135E-02
1.112261E-02
1.025733E-02
9.007904E-03
7.851419E-03
7.130428E-03
5.891604E-03
5.180798E-03
4.343874E-03
3.688294E-03
3.432999E-03
3.318708E-03
3.087931E-03
3.254922E-03
3.054269E-03
2.783851E-03
2.834903E-03
2.653286E-03
2.509122E-03
2.076967E-03
1.913203E-03
2.021932E-03
1.975192E-03
1.763635E-03
1.299108E-03
8.526275E-04
7.977624E-04
8.815790E-04
9.133726E-04
6.056145E-04
9.263123E-04
8.330456E-04
5.678591E-04
4.770551E-04
1.706862E-04
2.516180E-04
2.208496E-04
5.993310E-05
1.096422E-04
1.560200E-04
2.404666E-04
3.631481E-05
1.808456E-04
2.894128E-04
2.184405E-04
2.426305E-04
1.096466E-04
1.313193E-04
1.340190E-04
1.004060E-04
2.306057E-04
2.182378E-04
9.849214E-04
6.870753E-04
5.246363E-04
-2.937490E-05
5.086034E-05
2.121803E-05
3.813679E-04
6.335394E-04
1.050805E-04
6.102590E-04
5.371266E-04
5.469908E-04
4.980803E-04
7.427034E-04
1.441197E-03
1.536712E-03
1.639618E-03
1.664140E-03
2.019899E-03
2.185473E-03
2.123089E-03
2.378627E-03
2.822716E-03
2.937355E-03
3.223722E-03
3.192911E-03
3.427136E-03
3.691138E-03
3.555574E-03
3.609796E-03
3.711313E-03
4.036159E-03
4.301599E-03
4.747656E-03
5.550463E-03
6.483944E-03
7.162626E-03
8.247425E-03
1.166187E-02
1.039878E-02
1.226676E-02
1.365742E-02
1.467626E-02
1.612126E-02
1.789490E-02
1.954688E-02
2.090272E-02
2.243246E-02
2.447413E-02
2.640491E-02
2.764384E-02
2.954918E-02
3.172218E-02
3.353341E-02
3.501789E-02
3.644950E-02
3.794724E-02
3.996921E-02
4.132915E-02
4.256266E-02
4.431796E-02
4.665017E-02
4.698140E-02
4.798432E-02
5.100121E-02
5.154222E-02
5.171955E-02
5.419612E-02
5.540180E-02
5.615212E-02
5.642357E-02
5.893806E-02
6.025641E-02
5.977324E-02
6.149673E-02
6.195114E-02
6.208742E-02
6.346751E-02
6.419220E-02
6.320522E-02
6.243349E-02
6.459361E-02
6.420106E-02
6.638771E-02
6.692534E-02
6.721756E-02
6.625542E-02
6.629363E-02
6.819734E-02
6.904125E-02
6.946977E-02
6.676342E-02
6.622716E-02
6.500271E-02
6.581122E-02
6.526288E-02
6.713334E-02
6.721149E-02
6.700879E-02
6.639971E-02
6.663366E-02
6.571994E-02
6.354425E-02
6.488576E-02
6.486441E-02
6.470465E-02
6.453228E-02
6.284182E-02
6.219146E-02
6.150561E-02
6.112301E-02
6.128738E-02
5.989639E-02
5.902476E-02
5.916546E-02
5.875113E-02
5.631553E-02
5.580987E-02
5.572560E-02
5.498356E-02
5.422298E-02
5.218944E-02
5.237549E-02
5.095037E-02
4.882790E-02
4.827226E-02
4.683592E-02
4.524326E-02
4.443764E-02
4.203091E-02
4.057746E-02
4.006930E-02
4.012378E-02
3.697720E-02
3.460902E-02
3.429286E-02
3.225484E-02
3.053322E-02
2.877874E-02
2.755330E-02
2.669189E-02
2.510828E-02
2.266701E-02
2.016901E-02
1.949419E-02
1.771209E-02
1.707085E-02
1.461778E-02
1.331466E-02
1.190090E-02
1.016790E-02
9.807213E-03
8.907127E-03
7.902891E-03
6.997088E-03
6.217346E-03
5.284041E-03
4.323397E-03
3.709549E-03
3.487883E-03
3.195599E-03
3.110728E-03
3.026262E-03
3.057891E-03
3.404591E-03
3.350215E-03
2.966437E-03
2.751930E-03
2.627557E-03
2.124904E-03
1.784862E-03
1.783925E-03
1.914876E-03
1.903983E-03
1.871279E-03
1.663359E-03
9.239322E-04
8.161649E-04
8.149790E-04
8.470742E-04
6.895186E-04
5.634695E-04
9.124979E-04
4.652184E-04
5.635000E-04
3.601227E-04
1.150746E-04
2.140558E-04
2.229721E-04
2.322171E-04
2.249093E-04
7.241364E-05
3.490813E-04
2.629816E-04
7.222183E-05
5.691287E-05
-4.429877E-05
3.186118E-05
-1.367205E-04
8.032551E-05
4.041892E-04
2.473041E-03
2.093855E-03
1.361508E-03
6.739949E-04
3.372651E-04
3.550177E-04
3.015591E-04
-1.012581E-04
-1.413924E-04
7.919414E-05
5.579610E-04
6.316608E-04
1.059322E-03
1.032194E-03
1.291468E-03
1.407728E-03
1.289681E-03
1.762997E-03
1.905501E-03
2.776564E-03
2.023615E-03
2.505425E-03
2.769301E-03
3.149918E-03
2.951976E-03
3.373080E-03
3.330935E-03
3.596248E-03
3.407411E-03
3.544625E-03
3.897302E-03
3.986819E-03
4.209889E-03
4.607622E-03
5.768306E-03
6.474294E-03
7.633179E-03
8.603886E-03
1.010486E-02
9.757917E-03
1.212019E-02
1.361915E-02
1.521610E-02
1.639690E-02
1.792362E-02
1.900733E-02
2.096809E-02
2.358555E-02
2.520903E-02
2.643611E-02
2.792317E-02
2.866419E-02
3.079516E-02
3.328407E-02
3.511293E-02
3.676982E-02
3.785097E-02
4.036578E-02
4.136137E-02
4.297442E-02
4.476341E-02
4.634106E-02
4.746388E-02
4.830705E-02
4.894021E-02
4.959540E-02
5.183208E-02
5.432175E-02
5.514505E-02
5.603797E-02
5.638939E-02
5.747195E-02
6.001235E-02
6.202787E-02
5.932997E-02
6.170820E-02
6.191904E-02
6.345757E-02
6.366271E-02
6.334937E-02
6.521122E-02
6.271951E-02
6.303493E-02
6.372599E-02
6.374657E-02
6.500802E-02
6.634246E-02
6.648478E-02
6.734145E-02
6.737355E-02
6.707392E-02
6.614464E-02
6.637011E-02
6.669522E-02
6.636884E-02
6.648515E-02
6.660738E-02
6.601718E-02
6.578999E-02
6.615600E-02
6.621353E-02
6.557540E-02
6.582083E-02
6.501537E-02
6.534197E-02
6.498610E-02
6.498127E-02
6.325192E-02
6.320770E-02
6.154057E-02
6.257745E-02
6.257711E-02
5.989548E-02
5.901561E-02
5.765515E-02
5.937321E-02
5.743981E-02
5.516866E-02
5.478322E-02
5.278202E-02
5.313128E-02
5.151164E-02
5.165563E-02
5.004503E-02
4.985176E-02
4.650760E-02
4.645276E-02
4.560164E-02
4.407414E-02
4.226356E-02
4.171229E-02
4.025732E-02
3.974348E-02
3.776554E-02
3.545084E-02
3.378678E-02
3.228625E-02
3.144194E-02
2.987141E-02
2.887060E-02
2.698194E-02
2.456474E-02
2.220700E-02
2.078043E-02
1.984388E-02
1.847211E-02
1.683627E-02
1.510759E-02
1.370916E-02
1.248130E-02
1.175982E-02
9.995945E-03
8.809878E-03
7.810661E-03
7.052845E-03
6.262302E-03
5.567105E-03
4.703041E-03
3.964028E-03
3.628654E-03
3.317340E-03
3.002221E-03
2.966687E-03
3.120557E-03
2.899105E-03
2.900244E-03
2.728733E-03
2.438020E-03
2.034319E-03
1.970839E-03
1.836221E-03
1.772484E-03
1.728244E-03
1.572716E-03
1.274054E-03
1.359998E-03
1.164752E-03
1.231072E-03
1.163599E-03
7.901634E-04
4.732299E-04
3.658355E-04
4.655485E-04
5.477782E-04
5.496788E-04
2.171970E-04
2.483297E-04
-3.193817E-06
1.806375E-04
1.656251E-04
9.629561E-05
-9.011976E-05
3.219802E-04
8.884902E-05
2.149810E-05
-1.608358E-04
2.165823E-05
9.594684E-05
-2.823544E-05
8.766355E-06
-4.246330E-04
1.771434E-03
1.282545E-03
6.921757E-04
1.631314E-04
1.556429E-04
5.755274E-04
7.186631E-04
4.358681E-04
4.761533E-04
8.630074E-05
7.504629E-04
9.155730E-04
9.455576E-04
1.163267E-03
1.240411E-03
1.335278E-03
1.257424E-03
1.195340E-03
1.602223E-03
1.547650E-03
2.058691E-03
2.371742E-03
2.903382E-03
3.470818E-03
3.171278E-03
3.327836E-03
3.275983E-03
3.145925E-03
3.791747E-03
3.692005E-03
3.709001E-03
4.046766E-03
4.284174E-03
4.581513E-03
5.358453E-03
6.575746E-03
7.132423E-03
8.478281E-03
1.030552E-02
1.122628E-02
1.187460E-02
1.387989E-02
1.518015E-02
1.649268E-02
1.749508E-02
1.985231E-02
2.104136E-02
2.267910E-02
2.521395E-02
2.617365E-02
2.765849E-02
2.941030E-02
3.107488E-02
3.271583E-02
3.435524E-02
3.626927E-02
3.788210E-02
3.978099E-02
4.239384E-02
4.419198E-02
4.506979E-02
4.576565E-02
4.866092E-02
4.978519E-02
4.957521E-02
5.175581E-02
5.226558E-02
5.319655E-02
5.346933E-02
5.500938E-02
5.557259E-02
5.905166E-02
5.977491E-02
5.927999E-02
5.927743E-02
6.064780E-02
6.131449E-02
6.421561E-02
6.381816E-02
6.320385E-02
6.483061E-02
6.434369E-02
6.440705E-02
6.500405E-02
6.540148E-02
6.613341E-02
6.468585E-02
6.613890E-02
6.577764E-02
6.708976E-02
6.640856E-02
6.791215E-02
6.789523E-02
6.885795E-02
6.703693E-02
6.681640E-02
6.558073E-02
6.463293E-02
6.435817E-02
6.569267E-02
6.334633E-02
6.389767E-02
6.403016E-02
6.352480E-02
6.337199E-02
6.256535E-02
6.221909E-02
6.361297E-02
6.301009E-02
6.163175E-02
6.089594E-02
6.039891E-02
6.074045E-02
5.879984E-02
5.895511E-02
5.927904E-02
5.695802E-02
5.707739E-02
5.574536E-02
5.331776E-02
5.329509E-02
5.265211E-02
5.170889E-02
4.993148E-02
4.897800E-02
4.845975E-02
4.670693E-02
4.636964E-02
4.338456E-02
4.214424E-02
4.109047E-02
3.942748E-02
3.774673E-02
3.720889E-02
3.558745E-02
3.374310E-02
3.262932E-02
3.024597E-02
2.832249E-02
2.761029E-02
2.599732E-02
2.431891E-02
2.260138E-02
2.108409E-02
2.000835E-02
1.848255E-02
1.714550E-02
1.538193E-02
1.394452E-02
1.276936E-02
1.099127E-02
9.598877E-03
9.181939E-03
7.858494E-03
7.278578E-03
6.285108E-03
5.171164E-03
4.267954E-03
3.851195E-03
3.637059E-03
3.318661E-03
3.201073E-03
3.066570E-03
3.166197E-03
3.149682E-03
3.056722E-03
2.746128E-03
2.685820E-03
2.352924E-03
2.227534E-03
2.014952E-03
1.367633E-03
1.121485E-03
1.501279E-03
1.340767E-03
1.360154E-03
1.335510E-03
1.021772E-03
5.657152E-04
5.087312E-04
5.800881E-04
4.832007E-04
6.536233E-04
3.147180E-04
1.465873E-04
1.714604E-04
1.988457E-04
2.622490E-05
-4.136427E-05
-2.560157E-05
-5.465210E-05
2.727271E-05
1.845427E-04
-1.148687E-05
-1.245128E-04
-5.433171E-05
-9.655610E-05
-2.527999E-05
-1.066475E-04
-1.332226E-04
-5.190793E-04
4.454649E-04
5.960336E-04
3.962006E-04
4.591098E-04
3.441964E-04
7.246736E-05
2.988054E-04
2.385288E-04
1.043656E-03
7.537450E-04
4.685900E-04
3.470874E-04
3.747258E-04
2.337890E-04
7.152496E-04
1.602104E-03
1.305013E-03
1.220256E-03
1.573207E-03
1.713860E-03
1.732287E-03
2.332929E-03
2.510023E-03
2.650521E-03
2.969118E-03
3.678258E-03
3.678162E-03
3.847819E-03
3.496625E-03
3.861928E-03
3.901073E-03
4.290979E-03
4.101869E-03
4.759986E-03
5.459457E-03
6.127429E-03
7.434885E-03
8.866339E-03
9.094390E-03
1.165803E-02
1.192848E-02
1.328112E-02
1.512616E-02
1.638432E-02
1.831638E-02
1.951487E-02
2.123903E-02
2.287680E-02
2.422202E-02
2.593882E-02
2.782001E-02
2.900090E-02
3.103622E-02
3.356480E-02
3.494206E-02
3.664621E-02
3.809121E-02
4.120761E-02
4.152292E-02
4.229291E-02
4.481031E-02
4.629313E-02
4.539077E-02
4.841772E-02
4.958825E-02
4.913714E-02
5.090292E-02
5.267527E-02
5.418545E-02
5.518594E-02
5.670424E-02
5.925897E-02
5.872147E-02
5.874811E-02
5.991556E-02
6.135492E-02
6.173318E-02
6.154229E-02
6.265423E-02
6.224937E-02
6.404009E-02
6.348391E-02
6.386042E-02
6.566396E-02
6.648454E-02
6.669299E-02
6.682815E-02
6.677074E-02
6.695627E-02
6.718429E-02
6.807022E-02
6.715412E-02
6.603639E-02
6.588130E-02
6.674774E-02
6.796600E-02
6.733445E-02
6.589015E-02
6.530919E-02
6.486793E-02
6.551318E-02
6.577158E-02
6.628452E-02
6.495566E-02
6.440409E-02
6.512659E-02
6.305607E-02
6.202998E-02
6.074793E-02
6.089217E-02
6.145003E-02
6.146758E-02
5.906612E-02
5.962150E-02
5.746823E-02
5.773490E-02
5.740750E-02
5.600648E-02
5.497096E-02
5.437231E-02
5.563201E-02
5.333452E-02
5.142382E-02
5.026625E-02
4.937593E-02
4.792721E-02
4.628844E-02
4.453577E-02
4.440169E-02
4.254774E-02
4.087497E-02
3.955077E-02
3.808887E-02
3.639323E-02
3.605204E-02
3.473378E-02
3.329358E-02
3.117340E-02
2.962011E-02
2.763829E-02
2.576326E-02
2.407702E-02
2.265665E-02
2.145848E-02
1.965779E-02
1.789231E-02
1.712431E-02
1.518325E-02
1.380824E-02
1.250316E-02
1.119802E-02
1.005080E-02
8.526451E-03
7.866744E-03
7.109284E-03
6.251930E-03
5.499727E-03
5.100963E-03
4.059164E-03
3.771888E-03
3.501178E-03
2.916746E-03
3.031850E-03
3.241433E-03
2.901502E-03
2.702787E-03
2.629051E-03
2.585308E-03
2.147601E-03
2.140432E-03
1.986009E-03
1.480938E-03
1.153976E-03
1.122575E-03
9.375144E-04
9.629387E-04
8.728851E-04
9.307755E-04
6.051762E-04
5.642284E-04
4.859665E-04
6.102137E-04
2.795326E-04
3.556475E-04
2.162534E-04
8.707828E-05
4.705400E-05
-1.189916E-04
-1.576351E-04
-1.740536E-04
-2.454989E-04
-8.576591E-05
-1.263539E-04
-1.588034E-04
-4.101345E-06
-1.664925E-04
-6.886120E-05
-1.175461E-04
-2.349718E-04
-1.984563E-04
-3.505577E-04
1.264939E-03
1.060221E-03
7.245084E-04
2.996437E-04
1.196659E-04
2.783478E-04
5.561039E-05
1.832816E-04
-7.731474E-04
1.003471E-04
9.233067E-04
1.135856E-03
1.379819E-03
1.345732E-03
1.341702E-03
1.333519E-03
1.441504E-03
1.687358E-03
2.216924E-03
2.609090E-03
2.309479E-03
2.075713E-03
2.292246E-03
2.671642E-03
2.958021E-03
3.120586E-03
3.509981E-03
3.628222E-03
3.757547E-03
4.060454E-03
4.218900E-03
4.089568E-03
4.180632E-03
4.694245E-03
5.717338E-03
6.232467E-03
7.187926E-03
8.311507E-03
8.145826E-03
1.092283E-02
1.203205E-02
1.321926E-02
1.446283E-02
1.660595E-02
1.726536E-02
1.939105E-02
2.086890E-02
2.294683E-02
2.397990E-02
2.599444E-02
2.756910E-02
2.973667E-02
3.129073E-02
3.299596E-02
3.482439E-02
3.658162E-02
3.818134E-02
4.015921E-02
4.247886E-02
4.256620E-02
4.384231E-02
4.538001E-02
4.753846E-02
4.858001E-02
4.984438E-02
5.083380E-02
5.167342E-02
5.290055E-02
5.481931E-02
5.555346E-02
5.707575E-02
5.829106E-02
5.921736E-02
6.066301E-02
6.161438E-02
6.243506E-02
6.221022E-02
6.233385E-02
6.296696E-02
6.441651E-02
6.520129E-02
6.356101E-02
6.484409E-02
6.554125E-02
6.517778E-02
6.505359E-02
6.670292E-02
6.517196E-02
6.757568E-02
6.731613E-02
6.657646E-02
6.563029E-02
6.587492E-02
6.739290E-02
6.529988E-02
6.520248E-02
6.790936E-02
6.682821E-02
6.681594E-02
6.593433E-02
6.575050E-02
6.613270E-02
6.456079E-02
6.554409E-02
6.283573E-02
6.351141E-02
6.315681E-02
6.239132E-02
6.367879E-02
6.331353E-02
6.199345E-02
6.049953E-02
5.790539E-02
5.841320E-02
5.937220E-02
5.909272E-02
5.947006E-02
5.757577E-02
5.590357E-02
5.370307E-02
5.342459E-02
5.393754E-02
5.140813E-02
5.256292E-02
5.093238E-02
4.888474E-02
4.642817E-02
4.507341E-02
4.490720E-02
4.272835E-02
3.983227E-02
4.088273E-02
3.851125E-02
3.678877E-02
3.469599E-02
3.408223E-02
3.179588E-02
3.068861E-02
2.880654E-02
2.735670E-02
2.600132E-02
2.455502E-02
2.279338E-02
2.108333E-02
1.909847E-02
1.787820E-02
1.613776E-02
1.483258E-02
1.366891E-02
1.211642E-02
1.060834E-02
9.353501E-03
8.480358E-03
7.805389E-03
6.975267E-03
5.923220E-03
5.248834E-03
4.649089E-03
3.960874E-03
3.717130E-03
3.339610E-03
3.094162E-03
2.875615E-03
3.145570E-03
3.140975E-03
2.871688E-03
2.632046E-03
2.579704E-03
2.254625E-03
1.845552E-03
1.400381E-03
1.631107E-03
1.384391E-03
9.182320E-04
9.332930E-04
9.802826E-04
7.547544E-04
1.089851E-03
5.846455E-04
3.492899E-04
2.624822E-04
3.785843E-04
2.175938E-04
6.088264E-05
-4.199743E-05
-1.389676E-04
-1.197817E-04
-8.246540E-05
-1.339070E-04
-3.998180E-05
-7.192800E-05
-3.411557E-04
-2.800573E-04
-2.830045E-05
-1.182496E-04
-2.754310E-04
-3.135893E-04
-2.768360E-04
-3.496830E-04
-3.072871E-04
-3.113326E-04
-9.229229E-04
-4.502640E-04
1.337884E-04
4.447065E-04
2.970370E-04
7.890861E-04
6.258117E-04
9.117323E-04
9.747013E-04
6.616224E-04
5.692439E-04
3.392204E-04
1.376508E-03
-1.946499E-03
9.968511E-04
1.028807E-03
1.217453E-03
1.521543E-03
1.405989E-03
1.897682E-03
2.697285E-03
2.736697E-03
3.006391E-03
3.121146E-03
3.054485E-03
3.571006E-03
3.834107E-03
4.180396E-03
4.233479E-03
4.248999E-03
4.358211E-03
4.445182E-03
4.574187E-03
4.763252E-03
5.233170E-03
6.336590E-03
6.759417E-03
8.105374E-03
9.547740E-03
1.078369E-02
1.242796E-02
1.339426E-02
1.557078E-02
1.650184E-02
1.931453E-02
1.961803E-02
2.161780E-02
2.283133E-02
2.393212E-02
2.609681E-02
2.803418E-02
2.941427E-02
3.088357E-02
3.279013E-02
3.415259E-02
3.605616E-02
3.872351E-02
4.115912E-02
4.171669E-02
4.226084E-02
4.443247E-02
4.653088E-02
4.764821E-02
4.912642E-02
5.011939E-02
5.032502E-02
5.160965E-02
5.238051E-02
5.414346E-02
5.578368E-02
5.716806E-02
5.813023E-02
5.904309E-02
5.876997E-02
6.060546E-02
6.200862E-02
6.170964E-02
6.380368E-02
6.305357E-02
6.521218E-02
6.492374E-02
6.329187E-02
6.647175E-02
6.352712E-02
6.540822E-02
6.358440E-02
6.710498E-02
6.476866E-02
6.573979E-02
6.643724E-02
6.695201E-02
6.637561E-02
6.689438E-02
6.591584E-02
6.557828E-02
6.561544E-02
6.740089E-02
6.770392E-02
6.658605E-02
6.667931E-02
6.670660E-02
6.601436E-02
6.548556E-02
6.328061E-02
6.317842E-02
6.305477E-02
6.288520E-02
6.305943E-02
6.206046E-02
6.115311E-02
5.973821E-02
6.002517E-02
6.105650E-02
6.010112E-02
6.020513E-02
5.885360E-02
5.730345E-02
5.657572E-02
5.631743E-02
5.467793E-02
5.351596E-02
5.207042E-02
5.036046E-02
4.929452E-02
4.940009E-02
4.765867E-02
4.612150E-02
4.554152E-02
4.612985E-02
4.356086E-02
4.065439E-02
3.982601E-02
3.931606E-02
3.951508E-02
3.555596E-02
3.354665E-02
3.225525E-02
3.133843E-02
2.834603E-02
2.648995E-02
2.537724E-02
2.398270E-02
2.258238E-02
2.149414E-02
1.970713E-02
1.784312E-02
1.629985E-02
1.537031E-02
1.355391E-02
1.225991E-02
1.178835E-02
1.037843E-02
8.749604E-03
8.066668E-03
7.417625E-03
6.374930E-03
5.830960E-03
4.908956E-03
4.152019E-03
3.571475E-03
3.371520E-03
3.269532E-03
3.342543E-03
2.695951E-03
2.741525E-03
2.787498E-03
2.727782E-03
2.768704E-03
2.133031E-03
1.959227E-03
1.861495E-03
1.651680E-03
1.331040E-03
1.071527E-03
6.952150E-04
1.071693E-03
8.240331E-04
1.065874E-03
9.829741E-04
6.175390E-04
5.627684E-04
5.994676E-04
4.175580E-04
2.065339E-04
-7.260776E-06
-1.459508E-04
-3.188486E-05
4.192914E-05
-1.818799E-04
-2.868149E-04
-2.004488E-04
-7.866766E-05
-1.149063E-04
-1.822604E-04
-2.134070E-04
-1.662125E-04
-1.933067E-04
-1.778231E-04
-1.281066E-04
-1.197539E-04
-8.267656E-05
-1.766611E-03
-4.691063E-04
3.092818E-04
1.298239E-03
8.632483E-04
9.868993E-04
4.058671E-05
-6.520268E-05
8.282783E-04
1.936772E-04
3.773909E-04
6.448991E-04
5.751915E-04
9.554072E-04
1.312222E-03
1.198762E-03
1.632964E-03
1.616946E-03
1.569231E-03
1.914490E-03
2.566055E-03
2.830403E-03
2.856501E-03
3.071468E-03
3.873547E-03
3.725480E-03
3.666349E-03
3.594791E-03
4.051050E-03
4.155505E-03
4.410797E-03
4.413538E-03
4.673192E-03
5.240464E-03
6.005277E-03
6.903271E-03
7.547289E-03
8.582927E-03
9.424805E-03
1.049061E-02
1.207202E-02
1.361917E-02
1.507551E-02
1.658715E-02
1.805498E-02
1.948360E-02
2.142170E-02
2.383705E-02
2.552468E-02
2.654569E-02
2.766930E-02
2.973637E-02
3.133457E-02
3.345065E-02
3.558804E-02
3.650594E-02
3.768039E-02
3.936301E-02
4.047220E-02
4.386875E-02
4.572585E-02
4.536005E-02
4.611329E-02
4.792147E-02
4.883182E-02
4.871993E-02
5.255139E-02
5.359756E-02
5.518371E-02
5.658581E-02
5.731004E-02
5.899800E-02
6.020007E-02
6.002476E-02
6.011776E-02
6.076235E-02
6.176528E-02
6.179376E-02
6.250089E-02
6.367921E-02
6.477646E-02
6.418270E-02
6.552526E-02
6.603164E-02
6.637530E-02
6.594689E-02
6.675217E-02
6.599025E-02
6.509728E-02
6.580141E-02
6.664271E-02
6.541100E-02
6.550807E-02
6.423696E-02
6.618943E-02
6.739191E-02
6.681507E-02
6.635116E-02
6.707692E-02
6.483094E-02
6.864170E-02
6.388419E-02
6.455439E-02
6.476312E-02
6.242103E-02
6.241762E-02
6.283992E-02
6.186987E-02
6.157017E-02
6.051302E-02
6.042634E-02
6.174491E-02
6.178633E-02
5.946425E-02
5.885343E-02
5.779443E-02
5.557004E-02
5.516195E-02
5.534742E-02
5.488106E-02
5.457053E-02
5.187196E-02
5.095830E-02
5.079948E-02
4.984305E-02
4.875203E-02
4.708439E-02
4.663979E-02
4.394731E-02
4.377935E-02
4.221705E-02
3.992428E-02
3.757612E-02
3.708482E-02
3.548836E-02
3.412410E-02
3.161849E-02
3.049181E-02
2.938646E-02
2.834877E-02
2.711359E-02
2.491207E-02
2.271403E-02
2.088613E-02
1.996914E-02
1.863381E-02
1.656767E-02
1.534265E-02
1.338224E-02
1.250306E-02
1.114585E-02
9.916313E-03
8.941216E-03
8.362309E-03
7.040554E-03
6.166061E-03
5.701101E-03
5.222591E-03
4.513840E-03
3.685266E-03
3.343784E-03
3.185311E-03
3.050818E-03
3.124521E-03
3.111674E-03
2.985690E-03
2.853019E-03
2.684143E-03
2.586653E-03
2.300038E-03
1.702280E-03
1.457112E-03
1.604729E-03
1.286537E-03
1.332728E-03
1.106779E-03
9.465630E-04
7.307567E-04
9.012938E-04
7.964127E-04
4.358047E-04
6.448700E-04
5.168370E-04
2.333401E-04
-1.673354E-04
-1.764810E-04
-2.285156E-04
-2.816573E-04
-3.243721E-04
-3.026989E-04
-3.166482E-04
-1.773476E-04
-2.047867E-04
-6.797200E-05
-2.943106E-04
-2.376851E-04
-2.798157E-04
-1.902919E-04
-2.555912E-04
-3.181642E-04
-4.872002E-04
-2.755082E-03
-4.926415E-04
-4.370919E-05
7.738819E-04
1.099694E-03
5.303677E-04
4.022884E-04
6.930620E-04
7.181190E-04
4.515448E-04
3.348321E-04
4.371871E-04
7.060351E-04
1.014594E-03
1.186415E-03
1.325430E-03
9.629195E-04
1.424933E-03
2.362055E-03
2.062980E-03
2.287132E-03
2.617797E-03
2.791636E-03
3.406678E-03
3.580125E-03
3.668558E-03
3.677802E-03
3.650795E-03
3.916031E-03
4.048042E-03
4.370828E-03
4.501085E-03
4.849180E-03
5.375726E-03
6.081049E-03
6.742032E-03
6.930533E-03
8.618492E-03
9.473218E-03
1.053611E-02
1.201697E-02
1.374171E-02
1.577131E-02
1.649448E-02
1.800597E-02
1.983252E-02
2.166113E-02
2.338252E-02
2.540253E-02
2.640009E-02
2.830320E-02
3.020223E-02
3.272602E-02
3.351510E-02
3.495543E-02
3.702541E-02
3.878937E-02
3.977774E-02
4.106277E-02
4.255456E-02
4.401905E-02
4.526613E-02
4.680966E-02
4.843738E-02
5.038569E-02
5.134663E-02
5.198702E-02
5.317347E-02
5.501661E-02
5.631292E-02
5.704987E-02
5.808054E-02
5.997338E-02
5.956799E-02
6.163230E-02
6.072102E-02
6.190321E-02
6.333016E-02
6.366565E-02
6.402984E-02
6.559164E-02
6.411461E-02
6.724022E-02
6.352640E-02
6.446834E-02
6.742447E-02
6.718601E-02
6.706467E-02
6.565948E-02
6.664690E-02
6.761026E-02
6.821355E-02
6.781669E-02
6.735650E-02
6.697906E-02
6.904011E-02
6.689773E-02
6.667140E-02
6.625779E-02
6.532650E-02
6.562166E-02
6.541537E-02
6.630818E-02
6.494158E-02
6.420844E-02
6.453832E-02
6.301868E-02
6.098998E-02
6.163778E-02
6.212368E-02
6.120987E-02
6.102009E-02
6.019486E-02
6.010306E-02
5.860521E-02
5.703778E-02
5.870121E-02
5.781455E-02
5.580551E-02
5.386404E-02
5.236779E-02
5.181352E-02
5.219330E-02
5.035170E-02
4.729949E-02
4.704917E-02
4.757288E-02
4.575287E-02
4.365858E-02
4.173638E-02
4.048580E-02
3.916453E-02
3.834497E-02
3.607835E-02
3.514845E-02
3.429995E-02
3.276624E-02
3.165385E-02
2.937838E-02
2.728169E-02
2.628874E-02
2.437921E-02
2.273079E-02
2.149615E-02
1.872776E-02
1.748055E-02
1.685128E-02
1.569442E-02
1.416850E-02
1.313703E-02
1.270869E-02
1.016357E-02
8.757293E-03
8.265056E-03
7.024796E-03
6.203799E-03
5.448769E-03
4.810744E-03
4.364825E-03
4.051862E-03
3.741728E-03
3.450758E-03
3.500073E-03
3.446046E-03
3.226338E-03
3.171833E-03
2.760627E-03
2.871617E-03
2.757753E-03
2.379352E-03
2.169842E-03
1.719810E-03
1.786155E-03
1.261808E-03
9.972425E-04
1.145001E-03
1.212089E-03
9.620670E-04
8.993874E-04
5.306665E-04
5.997187E-04
1.631034E-04
4.183870E-04
1.827937E-04
1.523350E-04
-7.310056E-05
1.161190E-04
2.883768E-05
-5.400018E-05
-4.647445E-05
-1.391195E-05
-1.838442E-04
-1.351890E-04
-9.386508E-05
-1.779537E-04
-1.347321E-04
-7.626375E-05
4.255477E-05
-1.350060E-04
-1.257791E-04
-1.928220E-04
4.358605E-04
3.700449E-04
-2.492827E-04
-2.509053E-04
4.901554E-04
1.674706E-04
3.533893E-04
4.810727E-04
2.871959E-04
1.034001E-03
1.440575E-03
6.351570E-04
3.384253E-04
8.215199E-04
1.016525E-03
1.037049E-03
1.946220E-03
2.374670E-03
2.147524E-03
2.227950E-03
2.995910E-03
3.273976E-03
3.297176E-03
3.481474E-03
3.571424E-03
3.676341E-03
3.868979E-03
3.945423E-03
4.121306E-03
4.052474E-03
4.078034E-03
4.395803E-03
4.769392E-03
5.337947E-03
5.933217E-03
6.374450E-03
7.792868E-03
8.783105E-03
9.886331E-03
1.047731E-02
1.161041E-02
1.288012E-02
1.509346E-02
1.653645E-02
1.812199E-02
2.030463E-02
2.144195E-02
2.287635E-02
2.407109E-02
2.659644E-02
2.864724E-02
2.988582E-02
3.195979E-02
3.291626E-02
3.440362E-02
3.643148E-02
3.787179E-02
4.095414E-02
4.205821E-02
4.342163E-02
4.357775E-02
4.615821E-02
4.629305E-02
4.815920E-02
5.016423E-02
4.956491E-02
5.233562E-02
5.307575E-02
5.456321E-02
5.501878E-02
5.699395E-02
5.943702E-02
5.969095E-02
6.072226E-02
5.982882E-02
6.172273E-02
6.212829E-02
6.234995E-02
6.259100E-02
6.269239E-02
6.376011E-02
6.310155E-02
6.146679E-02
6.428124E-02
6.565826E-02
6.662855E-02
6.829904E-02
6.692141E-02
6.631358E-02
6.733417E-02
6.711199E-02
6.757105E-02
6.829626E-02
6.714923E-02
6.857072E-02
6.741446E-02
6.784669E-02
6.516360E-02
6.721680E-02
6.650328E-02
6.488539E-02
6.592383E-02
6.606436E-02
6.636853E-02
6.337885E-02
6.372032E-02
6.388601E-02
6.556056E-02
6.201363E-02
6.126935E-02
6.068302E-02
5.954056E-02
6.026414E-02
6.014200E-02
5.955708E-02
5.795877E-02
5.629448E-02
5.594277E-02
5.558280E-02
5.427028E-02
5.254884E-02
5.247360E-02
5.195655E-02
4.989209E-02
4.922625E-02
4.851159E-02
4.670444E-02
4.507336E-02
4.486173E-02
4.325157E-02
4.103676E-02
3.929482E-02
3.865234E-02
3.721473E-02
3.574438E-02
3.494703E-02
3.293716E-02
3.110467E-02
2.881665E-02
2.809994E-02
2.634131E-02
2.421167E-02
2.293910E-02
2.087993E-02
1.980431E-02
1.879727E-02
1.699750E-02
1.598749E-02
1.408964E-02
1.279761E-02
1.144201E-02
9.530486E-03
9.074221E-03
7.997923E-03
7.082835E-03
5.934256E-03
5.095577E-03
4.853412E-03
4.125674E-03
3.890583E-03
3.630029E-03
3.508101E-03
3.309631E-03
3.111086E-03
2.878240E-03
2.854602E-03
2.979152E-03
3.031921E-03
2.522395E-03
2.252820E-03
2.152574E-03
1.630042E-03
1.128588E-03
1.086351E-03
1.220814E-03
9.498139E-04
1.064707E-03
7.637700E-04
8.121371E-04
3.848086E-04
6.367609E-04
3.699391E-04
3.870664E-04
1.588349E-04
1.901602E-05
-9.394128E-05
-1.701136E-04
3.724153E-05
-2.072068E-04
-1.647670E-04
-1.184164E-04
-3.259209E-05
-6.666918E-05
-1.172497E-04
-1.653936E-04
-4.515094E-05
-1.840061E-04
-2.321238E-04
-2.483115E-04
-2.464679E-04
-1.386448E-04
7.195108E-04
6.878877E-04
6.073604E-04
6.665749E-04
5.854795E-04
1.699573E-04
6.900268E-04
1.010564E-03
9.896924E-06
-1.556047E-04
2.165059E-04
3.665978E-04
6.029326E-04
6.890024E-04
9.748909E-04
1.448614E-03
1.316906E-03
1.619775E-03
2.059290E-03
2.667742E-03
2.656422E-03
3.098721E-03
3.331767E-03
3.637796E-03
3.519732E-03
3.848503E-03
3.410819E-03
4.053761E-03
4.080084E-03
4.141298E-03
4.203543E-03
4.202953E-03
4.726646E-03
5.282438E-03
5.826164E-03
6.357981E-03
7.403434E-03
8.728575E-03
9.392310E-03
1.066900E-02
1.187367E-02
1.346249E-02
1.553952E-02
1.686694E-02
1.890090E-02
2.027374E-02
2.167457E-02
2.336845E-02
2.454451E-02
2.636605E-02
2.706573E-02
3.021287E-02
3.063969E-02
3.332328E-02
3.418785E-02
3.746347E-02
3.938798E-02
4.093808E-02
4.162567E-02
4.277011E-02
4.432099E-02
4.577037E-02
4.785300E-02
4.881942E-02
5.068524E-02
5.213344E-02
5.306373E-02
5.349073E-02
5.467714E-02
5.566096E-02
5.645945E-02
5.860178E-02
5.878973E-02
5.843001E-02
6.008867E-02
6.145883E-02
6.212138E-02
6.157153E-02
6.249651E-02
6.362004E-02
6.368481E-02
6.176144E-02
6.315143E-02
6.413300E-02
6.511111E-02
6.670793E-02
6.750124E-02
6.668377E-02
6.578063E-02
6.619205E-02
6.729096E-02
6.796560E-02
6.741233E-02
6.856912E-02
6.955769E-02
6.639268E-02
6.675346E-02
6.441750E-02
6.604504E-02
6.797879E-02
6.638567E-02
6.530501E-02
6.566477E-02
6.307545E-02
6.468180E-02
6.318996E-02
6.247492E-02
6.250394E-02
6.214209E-02
6.122846E-02
6.105298E-02
6.268182E-02
6.038117E-02
5.952175E-02
6.128162E-02
5.962968E-02
5.762716E-02
5.636556E-02
5.591081E-02
5.451805E-02
5.416445E-02
5.260603E-02
5.114887E-02
4.983131E-02
4.901243E-02
4.757987E-02
4.689618E-02
4.602875E-02
4.237393E-02
4.194839E-02
4.127100E-02
3.949559E-02
3.810293E-02
3.675083E-02
3.459362E-02
3.458312E-02
3.232519E-02
3.090252E-02
2.910120E-02
2.774381E-02
2.579464E-02
2.409982E-02
2.271059E-02
2.134159E-02
1.975024E-02
1.812172E-02
1.685104E-02
1.531301E-02
1.390577E-02
1.271815E-02
1.169797E-02
1.045126E-02
9.177360E-03
7.737213E-03
6.924348E-03
6.438662E-03
5.599862E-03
4.731599E-03
4.021493E-03
3.596387E-03
3.369500E-03
3.149367E-03
2.995456E-03
3.031361E-03
3.357321E-03
3.055905E-03
2.858996E-03
2.589309E-03
2.533584E-03
2.573492E-03
2.262452E-03
1.596776E-03
1.559249E-03
1.743812E-03
1.656257E-03
9.823613E-04
9.959360E-04
9.337303E-04
4.535088E-04
1.805950E-04
6.285503E-04
5.739601E-04
2.902854E-04
4.200904E-04
1.614786E-04
6.724408E-05
1.703608E-04
1.626652E-04
1.243202E-04
-1.319753E-04
-1.376779E-04
-2.012993E-04
-2.004908E-04
-1.885517E-04
-1.040693E-04
-1.816774E-04
-1.918529E-04
-1.244302E-04
-1.529849E-04
-1.624223E-04
1.253234E-04
-5.581019E-04
-5.282554E-04
-4.788363E-04
7.017192E-05
-9.411890E-05
-2.105178E-04
-2.218211E-05
2.162754E-04
5.899130E-04
1.534186E-03
4.178804E-04
1.711149E-04
7.498233E-04
5.136174E-04
1.209130E-03
1.053484E-03
1.494301E-03
1.888613E-03
2.168505E-03
2.471926E-03
2.550161E-03
2.908707E-03
3.584323E-03
3.340215E-03
3.678976E-03
3.710171E-03
3.743939E-03
3.804236E-03
3.804078E-03
3.864875E-03
4.255738E-03
4.606119E-03
4.810919E-03
5.517465E-03
5.882755E-03
6.357810E-03
7.239802E-03
8.945977E-03
1.059874E-02
1.101657E-02
1.235808E-02
1.379072E-02
1.464048E-02
1.643711E-02
1.754461E-02
2.003650E-02
2.146987E-02
2.341723E-02
2.517050E-02
2.555475E-02
2.842090E-02
3.019404E-02
3.193244E-02
3.366403E-02
3.546203E-02
3.625275E-02
3.852040E-02
3.952005E-02
4.099171E-02
4.234040E-02
4.446104E-02
4.616299E-02
4.754581E-02
4.878177E-02
4.978640E-02
5.041482E-02
5.132200E-02
5.169777E-02
5.407579E-02
5.586682E-02
5.673915E-02
5.800032E-02
5.914412E-02
6.076460E-02
6.181196E-02
6.294970E-02
6.415005E-02
6.489951E-02
6.432673E-02
6.363079E-02
6.466317E-02
6.581677E-02
6.663415E-02
6.539224E-02
6.483895E-02
6.513080E-02
6.458118E-02
6.755444E-02
6.536015E-02
6.771174E-02
6.884327E-02
6.859934E-02
6.730194E-02
6.873481E-02
6.672842E-02
6.691367E-02
6.588290E-02
6.684286E-02
6.347009E-02
6.525174E-02
6.660233E-02
6.646227E-02
6.610632E-02
6.250962E-02
6.293957E-02
6.376057E-02
6.297420E-02
6.326701E-02
6.316429E-02
6.361074E-02
6.294532E-02
6.124681E-02
5.910608E-02
5.895992E-02
5.838864E-02
5.871739E-02
5.856315E-02
5.710059E-02
5.472604E-02
5.301413E-02
5.437201E-02
5.301103E-02
5.237080E-02
5.074297E-02
4.941066E-02
4.852432E-02
4.735636E-02
4.635141E-02
4.467389E-02
4.359323E-02
4.142711E-02
4.013117E-02
3.779394E-02
3.846862E-02
3.606372E-02
3.496120E-02
3.230947E-02
2.990246E-02
2.963006E-02
2.776703E-02
2.622691E-02
2.396629E-02
2.305310E-02
2.194967E-02
2.005046E-02
1.830128E-02
1.693501E-02
1.596682E-02
1.419188E-02
1.264267E-02
1.171935E-02
1.032157E-02
8.984921E-03
8.118795E-03
7.321009E-03
6.327075E-03
5.714177E-03
4.799847E-03
4.125918E-03
3.679073E-03
3.411551E-03
2.968284E-03
3.081450E-03
3.286565E-03
3.194110E-03
2.977072E-03
2.892262E-03
2.831562E-03
2.377770E-03
2.453760E-03
2.053636E-03
2.193635E-03
2.055067E-03
1.366230E-03
1.219340E-03
6.255328E-04
4.348478E-04
1.746500E-04
5.033816E-04
4.930928E-04
1.350155E-04
9.802419E-05
1.961617E-04
9.015222E-05
1.203278E-04
-1.824975E-04
-9.582637E-05
-2.034982E-04
-9.748558E-05
-2.246761E-04
9.559829E-05
6.092319E-06
-2.299590E-04
-2.505960E-04
-2.882284E-04
-2.911173E-04
-2.605692E-04
-2.896947E-04
-3.305672E-04
-4.454244E-04
-1.570274E-04
2.128234E-03
1.756226E-03
1.138285E-03
6.643728E-04
3.125398E-04
4.047775E-05
-2.888495E-04
5.011848E-04
5.769203E-03
9.745493E-03
-2.797149E-05
3.468522E-04
7.007073E-04
7.965038E-04
7.807446E-04
1.315076E-03
1.381304E-03
1.601356E-03
2.194414E-03
2.234381E-03
2.222674E-03
2.817434E-03
3.555205E-03
3.428077E-03
3.606905E-03
3.614319E-03
3.749337E-03
4.102948E-03
4.553024E-03
4.627722E-03
4.361361E-03
4.565981E-03
5.042411E-03
5.506609E-03
6.120208E-03
6.754208E-03
8.093223E-03
8.237011E-03
9.560233E-03
1.111568E-02
1.230545E-02
1.381959E-02
1.605136E-02
1.661498E-02
1.827058E-02
1.947127E-02
2.136989E-02
2.380501E-02
2.450327E-02
2.745322E-02
2.896665E-02
3.100668E-02
3.608073E-02
3.329264E-02
3.570891E-02
3.818291E-02
3.835398E-02
4.088093E-02
4.166309E-02
4.352833E-02
4.483841E-02
4.658068E-02
4.787024E-02
4.982751E-02
4.958016E-02
5.164499E-02
5.432863E-02
5.389238E-02
5.460288E-02
5.619263E-02
5.751114E-02
5.871227E-02
5.838970E-02
6.017647E-02
6.248145E-02
6.314065E-02
6.309194E-02
6.396851E-02
6.430633E-02
6.354339E-02
6.332985E-02
6.726328E-02
6.646802E-02
6.616197E-02
6.540491E-02
6.602016E-02
6.830205E-02
6.863220E-02
6.717801E-02
6.693261E-02
6.681338E-02
6.728402E-02
6.706073E-02
6.724402E-02
6.758917E-02
6.717131E-02
6.667501E-02
6.892083E-02
6.705965E-02
6.790124E-02
6.430947E-02
6.416764E-02
6.464329E-02
6.405131E-02
6.515293E-02
6.534711E-02
6.193462E-02
6.298898E-02
6.403433E-02
6.344328E-02
6.263183E-02
6.055501E-02
6.017493E-02
6.045036E-02
5.981165E-02
5.755008E-02
5.729031E-02
5.627666E-02
5.474216E-02
5.429140E-02
5.320224E-02
5.269992E-02
5.111378E-02
5.028282E-02
5.024467E-02
4.903530E-02
4.770647E-02
4.669480E-02
4.434221E-02
4.291543E-02
4.153726E-02
4.014708E-02
3.926161E-02
3.806524E-02
3.701003E-02
3.374158E-02
3.270862E-02
3.132960E-02
2.831506E-02
2.770578E-02
2.527810E-02
2.485931E-02
2.282971E-02
2.110193E-02
1.949865E-02
1.744222E-02
1.686302E-02
1.526815E-02
1.406351E-02
1.283578E-02
1.206823E-02
1.045746E-02
9.146161E-03
7.648616E-03
7.180041E-03
6.275201E-03
5.016080E-03
4.648292E-03
3.762194E-03
3.272182E-03
3.040852E-03
3.144857E-03
3.065486E-03
2.828423E-03
2.959185E-03
3.044973E-03
2.732166E-03
2.628706E-03
2.519440E-03
2.378302E-03
1.789080E-03
1.964959E-03
1.613047E-03
1.041076E-03
9.243698E-04
1.206445E-03
9.214194E-04
7.295693E-04
6.571495E-04
4.703396E-04
3.528674E-04
1.124525E-04
2.755942E-04
2.508035E-04
1.909005E-04
6.055613E-05
-1.366405E-04
-2.660661E-04
-7.135315E-05
-1.482949E-04
-1.768697E-04
-3.540509E-06
-1.445796E-04
-8.604085E-05
-2.656798E-04
-2.715894E-04
-2.631706E-04
-2.858039E-04
-1.683857E-04
-2.191013E-04
-1.520319E-05
1.706018E-03
1.269933E-03
9.999738E-04
3.391946E-04
5.747010E-04
3.047092E-04
2.486006E-04
-2.827007E-04
3.085211E-03
7.579014E-03
1.055501E-02
1.657969E-03
5.590673E-04
2.703196E-03
6.770590E-04
1.711130E-03
2.269861E-03
2.089277E-03
1.562969E-03
1.890587E-03
2.816208E-03
3.147784E-03
3.307040E-03
3.360824E-03
3.751405E-03
4.596898E-03
6.714954E-03
4.171689E-03
4.292618E-03
4.371688E-03
4.470782E-03
4.771150E-03
4.738236E-03
4.924805E-03
5.908133E-03
7.014458E-03
7.851785E-03
9.058063E-03
9.973875E-03
1.129915E-02
1.281194E-02
1.366513E-02
1.491834E-02
1.717336E-02
1.874059E-02
2.007993E-02
2.096370E-02
2.350224E-02
2.458788E-02
2.590618E-02
2.908759E-02
2.912807E-02
3.198220E-02
3.408110E-02
3.522049E-02
3.767506E-02
3.989736E-02
3.939013E-02
4.218752E-02
4.345104E-02
4.449839E-02
4.573494E-02
4.732118E-02
4.768161E-02
5.121909E-02
5.189800E-02
5.304429E-02
5.588927E-02
5.681555E-02
5.589171E-02
5.735988E-02
5.853212E-02
5.893140E-02
5.952148E-02
6.039772E-02
6.110051E-02
6.217607E-02
6.317304E-02
6.461118E-02
6.416439E-02
6.376248E-02
6.494277E-02
6.492049E-02
6.686572E-02
6.543642E-02
6.572391E-02
6.555701E-02
6.571250E-02
6.829885E-02
6.762564E-02
6.647313E-02
6.654895E-02
6.687932E-02
6.583463E-02
6.654246E-02
6.739895E-02
6.690827E-02
6.741137E-02
6.638163E-02
6.665125E-02
6.629784E-02
6.590559E-02
6.571375E-02
6.526836E-02
6.501523E-02
6.366949E-02
6.315520E-02
6.449704E-02
6.178914E-02
6.162839E-02
6.160747E-02
6.165331E-02
5.963710E-02
5.954467E-02
5.887870E-02
5.680875E-02
5.622052E-02
5.620532E-02
5.597163E-02
5.462185E-02
5.260209E-02
5.109451E-02
4.974025E-02
5.051920E-02
4.956596E-02
4.810124E-02
4.672493E-02
4.538909E-02
4.483527E-02
4.280129E-02
4.103707E-02
3.996037E-02
3.804787E-02
3.633750E-02
3.492277E-02
3.425570E-02
3.173641E-02
3.200636E-02
2.965129E-02
2.773206E-02
2.646547E-02
2.410047E-02
2.363152E-02
2.032005E-02
1.937025E-02
1.865757E-02
1.677469E-02
1.601279E-02
1.408266E-02
1.281190E-02
1.148303E-02
9.963000E-03
9.021052E-03
8.125326E-03
7.047083E-03
6.266746E-03
5.406854E-03
4.887118E-03
4.306784E-03
3.682676E-03
3.446900E-03
3.027555E-03
3.170908E-03
2.809783E-03
3.081045E-03
2.935404E-03
2.787559E-03
2.631076E-03
2.635738E-03
2.239548E-03
1.866613E-03
1.440362E-03
1.264268E-03
7.881359E-04
1.232719E-03
8.706613E-04
5.994584E-04
8.070623E-04
3.325454E-04
2.871766E-04
4.120958E-04
1.081165E-04
2.637300E-04
1.750000E-04
4.338026E-04
1.822961E-04
-7.712133E-05
-7.216660E-05
1.235489E-05
1.524606E-04
5.923273E-04
-9.156911E-05
-5.432294E-05
-1.126226E-04
-9.431529E-05
-1.335574E-04
-2.081523E-04
-2.428899E-04
-2.405493E-04
-2.003424E-04
-1.240559E-04
7.359156E-04
3.837210E-04
3.877459E-04
2.147923E-04
1.114982E-04
6.846629E-04
2.710656E-04
-2.658061E-02
7.810055E-03
5.164925E-03
1.549561E-02
5.588963E-03
4.438296E-04
2.899981E-03
1.450846E-03
1.279399E-03
1.711727E-03
1.825232E-03
2.490904E-03
2.551993E-03
2.735177E-03
3.215803E-03
3.011819E-03
3.355124E-03
3.443704E-03
5.357203E-03
6.759620E-03
4.063897E-03
4.198415E-03
4.502962E-03
4.593069E-03
4.806159E-03
4.907813E-03
5.155347E-03
5.775532E-03
6.734846E-03
7.597172E-03
8.774231E-03
9.841440E-03
1.097503E-02
1.247668E-02
1.429241E-02
1.552942E-02
1.658130E-02
1.794457E-02
1.968933E-02
2.303964E-02
2.310967E-02
2.500224E-02
2.636383E-02
2.827856E-02
3.020648E-02
3.147470E-02
3.334244E-02
3.572052E-02
3.693256E-02
3.756721E-02
4.104185E-02
4.178618E-02
4.275736E-02
4.437267E-02
4.655575E-02
4.680146E-02
4.926017E-02
5.130579E-02
5.245027E-02
5.211936E-02
5.379334E-02
5.613892E-02
5.556996E-02
5.606141E-02
5.838805E-02
5.932410E-02
5.910132E-02
5.936116E-02
6.197736E-02
6.271938E-02
6.282631E-02
6.371134E-02
6.347098E-02
6.399103E-02
6.554868E-02
6.500913E-02
6.518421E-02
6.594710E-02
6.630198E-02
6.756449E-02
6.830093E-02
6.732138E-02
6.740900E-02
6.735399E-02
6.781149E-02
6.639434E-02
6.767666E-02
6.753276E-02
6.753360E-02
6.711810E-02
6.673844E-02
6.562855E-02
6.561100E-02
6.626109E-02
6.458442E-02
6.619590E-02
6.442162E-02
6.628762E-02
6.644358E-02
6.556855E-02
6.325002E-02
6.369227E-02
6.089133E-02
6.076480E-02
6.159753E-02
6.063123E-02
5.900392E-02
5.823677E-02
5.798281E-02
5.765197E-02
5.674229E-02
5.570352E-02
5.476409E-02
5.457432E-02
5.253783E-02
5.035920E-02
4.870377E-02
4.903242E-02
4.813873E-02
4.771372E-02
4.578593E-02
4.415441E-02
4.328844E-02
4.149692E-02
3.966349E-02
3.865786E-02
3.660277E-02
3.607144E-02
3.443083E-02
3.153219E-02
3.040545E-02
2.914109E-02
2.683875E-02
2.471955E-02
2.418353E-02
2.209205E-02
2.161832E-02
2.020708E-02
1.743147E-02
1.688848E-02
1.569709E-02
1.374311E-02
1.257247E-02
1.150196E-02
1.037235E-02
9.153170E-03
7.917294E-03
7.052086E-03
6.162208E-03
5.279011E-03
4.402616E-03
4.038002E-03
3.728573E-03
3.542767E-03
3.370975E-03
3.258673E-03
3.041471E-03
3.052679E-03
2.912362E-03
2.693208E-03
2.415173E-03
2.291398E-03
2.321902E-03
2.170597E-03
1.594070E-03
1.297742E-03
1.011722E-03
8.482242E-04
9.691653E-04
7.146971E-04
8.693811E-04
5.760594E-04
3.106231E-04
3.643693E-04
3.423900E-04
2.897120E-04
3.463697E-04
1.962499E-04
2.088696E-04
1.293697E-04
4.632851E-05
1.750613E-04
6.777234E-05
-2.791081E-04
-4.698725E-05
4.529974E-05
3.200884E-04
4.121911E-04
1.683731E-04
-1.582589E-04
-1.747719E-04
-2.117576E-04
-2.441400E-04
-1.539274E-04
2.074935E-04
2.895989E-04
3.005364E-04
2.075458E-04
1.083115E-04
2.473277E-04
1.938553E-04
-6.081082E-02
3.465309E-02
9.357333E-03
8.769092E-03
7.835505E-03
1.118094E-03
1.175668E-03
1.547510E-03
1.302998E-03
1.295116E-03
1.988996E-03
2.535688E-03
2.279691E-03
2.593161E-03
2.862245E-03
2.902983E-03
3.542487E-03
3.768252E-03
4.729108E-03
5.690692E-03
4.218550E-03
4.253137E-03
4.351172E-03
4.339697E-03
4.727155E-03
4.862121E-03
5.439500E-03
6.293880E-03
6.893327E-03
7.798428E-03
8.903519E-03
1.044259E-02
1.100889E-02
1.241220E-02
1.345994E-02
1.454893E-02
1.597954E-02
1.789614E-02
1.943491E-02
2.121776E-02
2.285121E-02
2.457391E-02
2.683366E-02
2.761045E-02
2.940121E-02
3.169568E-02
3.339589E-02
3.502717E-02
3.751920E-02
3.903129E-02
3.976503E-02
4.146867E-02
4.281539E-02
4.449129E-02
4.529432E-02
4.708646E-02
4.874028E-02
4.931213E-02
5.130889E-02
5.175382E-02
5.431457E-02
5.438939E-02
5.498072E-02
5.813327E-02
5.904008E-02
5.953970E-02
6.002100E-02
6.040186E-02
6.153851E-02
6.165325E-02
6.262158E-02
6.407380E-02
6.324147E-02
6.355080E-02
6.515791E-02
6.554079E-02
6.577182E-02
6.738295E-02
6.662525E-02
6.772685E-02
6.688684E-02
6.663961E-02
6.718230E-02
6.813450E-02
6.669734E-02
6.666266E-02
6.551374E-02
6.616217E-02
6.700171E-02
6.651247E-02
6.718193E-02
6.723675E-02
6.652648E-02
6.631513E-02
6.754540E-02
6.610841E-02
6.625830E-02
6.631536E-02
6.567457E-02
6.480622E-02
6.511169E-02
6.263034E-02
6.303157E-02
6.223010E-02
6.169477E-02
6.007880E-02
5.894214E-02
5.828528E-02
5.710617E-02
5.680573E-02
5.632316E-02
5.471375E-02
5.363818E-02
5.414731E-02
5.360386E-02
5.124228E-02
4.972241E-02
4.913556E-02
4.785192E-02
4.686500E-02
4.434488E-02
4.368770E-02
4.210333E-02
4.210297E-02
3.991223E-02
3.843319E-02
3.712948E-02
3.513381E-02
3.357965E-02
3.207206E-02
2.976735E-02
2.879725E-02
2.787201E-02
2.625217E-02
2.444725E-02
2.288341E-02
2.168803E-02
2.032923E-02
1.889575E-02
1.604388E-02
1.499619E-02
1.346834E-02
1.189572E-02
1.090076E-02
1.016917E-02
9.073348E-03
7.987600E-03
7.472267E-03
6.540374E-03
5.501756E-03
4.701756E-03
4.292726E-03
3.841021E-03
3.594814E-03
3.422888E-03
3.166384E-03
3.137634E-03
2.858737E-03
2.612804E-03
2.644832E-03
2.517654E-03
2.202422E-03
2.035201E-03
1.761790E-03
1.900458E-03
1.262446E-03
1.141378E-03
8.823607E-04
7.406682E-04
6.635824E-04
6.591707E-04
6.069116E-04
3.523725E-04
1.477795E-04
2.581930E-04
2.580343E-04
2.681512E-04
1.634888E-04
8.888628E-05
4.602915E-04
3.593797E-04
4.822662E-04
4.698687E-04
5.345377E-04
6.397555E-04
6.103781E-04
6.070329E-04
3.339171E-04
3.482900E-04
5.538056E-04
-1.060765E-04
-1.738072E-04
-1.662355E-04
-2.266388E-04
-5.619812E-03
-2.444437E-03
-4.783558E-05
-1.770399E-04
6.948894E-05
-4.513340E-05
2.965991E-03
-6.828103E-02
-1.915046E-02
-8.116459E-03
-1.392836E-02
7.048564E-02
-1.211995E-03
9.653763E-04
9.950740E-04
1.576421E-03
1.580012E-03
1.579218E-03
2.003161E-03
2.655594E-03
2.650309E-03
2.311251E-03
2.978339E-03
3.536466E-03
3.856010E-03
4.069142E-03
3.839594E-03
3.941432E-03
4.245279E-03
4.375172E-03
4.401659E-03
4.527337E-03
4.917212E-03
5.626799E-03
6.255106E-03
7.127825E-03
7.612348E-03
8.336510E-03
1.003095E-02
1.121017E-02
1.219806E-02
1.407484E-02
1.556053E-02
1.689754E-02
1.790489E-02
1.948702E-02
2.124467E-02
2.335996E-02
2.542177E-02
2.669208E-02
2.822433E-02
2.998836E-02
3.113042E-02
3.355846E-02
3.472963E-02
3.647919E-02
3.846145E-02
3.892001E-02
4.148409E-02
4.264330E-02
4.436807E-02
4.598112E-02
4.696770E-02
4.984873E-02
5.080391E-02
5.177571E-02
5.275361E-02
5.614318E-02
5.653914E-02
5.706832E-02
5.734629E-02
5.856408E-02
5.927908E-02
5.958666E-02
6.127374E-02
6.240277E-02
6.247834E-02
6.243826E-02
6.365599E-02
6.444530E-02
6.464216E-02
6.532509E-02
6.491416E-02
6.707580E-02
6.740729E-02
6.521680E-02
6.735027E-02
6.712072E-02
6.782742E-02
6.672036E-02
6.708721E-02
6.752322E-02
6.767861E-02
6.597117E-02
6.597007E-02
6.731289E-02
6.773485E-02
6.736778E-02
6.760285E-02
6.748676E-02
6.569405E-02
6.467034E-02
6.554102E-02
6.552428E-02
6.557738E-02
6.476363E-02
6.397601E-02
6.304188E-02
6.329288E-02
6.206318E-02
6.083059E-02
6.165523E-02
6.165671E-02
5.993962E-02
5.884387E-02
5.736652E-02
5.771474E-02
5.732679E-02
5.625084E-02
5.342534E-02
5.334049E-02
5.302446E-02
5.271650E-02
4.977272E-02
4.890599E-02
4.808388E-02
4.645730E-02
4.437662E-02
4.390394E-02
4.404247E-02
4.255382E-02
4.008046E-02
3.882051E-02
3.760017E-02
3.582365E-02
3.410307E-02
3.147214E-02
3.127659E-02
2.973604E-02
2.693497E-02
2.584983E-02
2.460738E-02
2.355120E-02
2.165564E-02
1.947601E-02
1.748920E-02
1.693432E-02
1.547875E-02
1.393115E-02
1.266215E-02
1.133369E-02
1.000305E-02
9.095144E-03
7.718231E-03
7.292663E-03
6.140729E-03
5.448237E-03
4.735636E-03
4.192578E-03
3.759147E-03
3.247440E-03
3.155840E-03
3.109246E-03
3.037854E-03
3.189011E-03
2.883827E-03
2.684649E-03
2.665022E-03
2.571396E-03
2.392072E-03
1.950971E-03
2.264329E-03
2.254352E-03
2.036845E-03
1.575971E-03
1.496950E-03
9.892946E-04
9.082407E-04
1.003523E-04
3.907137E-04
1.601917E-04
3.094295E-04
2.572594E-04
3.572052E-04
1.634465E-04
-6.299808E-05
1.664208E-04
4.891240E-04
4.131730E-04
2.271820E-04
-9.169490E-05
2.093199E-05
7.697657E-05
-7.786408E-05
-4.426936E-06
-7.696495E-05
-2.509625E-04
3.447504E-04
-1.053034E-04
-1.499966E-04
-1.262544E-04
-3.035753E-03
-3.157604E-03
-2.866280E-04
1.722004E-04
8.005675E-04
6.367446E-04
-3.305513E-03
1.701144E-01
2.733861E-03
1.133353E-02
2.843685E-02
-8.828674E-02
1.028047E-02
8.036913E-04
1.106953E-03
1.188366E-03
5.447702E-04
1.634109E-03
2.077265E-03
1.839741E-03
4.018159E-03
3.268546E-03
3.097677E-03
3.581205E-03
3.705527E-03
4.108973E-03
4.261380E-03
3.992812E-03
3.830361E-03
4.154826E-03
4.386389E-03
4.558685E-03
5.077620E-03
5.718338E-03
5.962567E-03
6.475922E-03
7.470297E-03
8.464559E-03
9.850361E-03
1.122586E-02
1.233064E-02
1.324787E-02
1.452567E-02
1.633696E-02
1.837595E-02
1.999222E-02
2.154593E-02
2.305648E-02
2.515712E-02
2.641827E-02
2.818646E-02
2.956296E-02
3.251535E-02
3.315437E-02
3.557113E-02
3.551787E-02
3.834031E-02
3.929422E-02
4.117365E-02
4.272804E-02
4.391410E-02
4.593926E-02
4.844791E-02
4.871409E-02
4.987072E-02
5.094388E-02
5.411321E-02
5.501799E-02
5.594688E-02
5.864974E-02
5.805711E-02
5.847578E-02
5.786153E-02
5.988764E-02
6.118632E-02
6.294770E-02
6.338829E-02
6.273348E-02
6.302915E-02
6.296292E-02
6.466965E-02
6.611771E-02
6.552152E-02
6.553268E-02
6.677382E-02
6.606802E-02
6.655462E-02
6.816808E-02
6.710431E-02
6.653136E-02
6.674659E-02
6.606901E-02
6.901384E-02
6.734299E-02
6.675786E-02
6.670935E-02
6.732023E-02
6.628175E-02
6.921883E-02
6.646077E-02
6.557209E-02
6.432758E-02
6.612003E-02
6.702081E-02
6.500434E-02
6.389999E-02
6.334482E-02
6.266990E-02
6.246770E-02
6.316661E-02
6.347125E-02
6.194665E-02
6.160633E-02
6.099444E-02
5.893239E-02
5.758466E-02
5.702346E-02
5.588488E-02
5.554215E-02
5.512818E-02
5.432296E-02
5.363989E-02
5.234334E-02
5.091582E-02
4.945781E-02
4.828103E-02
4.682020E-02
4.525537E-02
4.345744E-02
4.250659E-02
4.109013E-02
4.011588E-02
3.868581E-02
3.623800E-02
3.572285E-02
3.423125E-02
3.212791E-02
3.172921E-02
2.991907E-02
2.798590E-02
2.644494E-02
2.588943E-02
2.243711E-02
2.101273E-02
1.949123E-02
1.789230E-02
1.604677E-02
1.535212E-02
1.406460E-02
1.339890E-02
1.097249E-02
9.925313E-03
7.919773E-03
8.395602E-03
6.491004E-03
6.036880E-03
5.493274E-03
4.735689E-03
4.298346E-03
3.693940E-03
3.605342E-03
3.435821E-03
3.185929E-03
3.360512E-03
3.227212E-03
2.977576E-03
3.033950E-03
3.041765E-03
2.811401E-03
2.615970E-03
2.419766E-03
2.075644E-03
1.775502E-03
1.746257E-03
1.448375E-03
1.206652E-03
8.534724E-04
1.124823E-03
7.002835E-04
4.395908E-04
7.857742E-04
5.756413E-04
5.303073E-04
3.297419E-04
6.860359E-04
5.655359E-04
7.612666E-04
5.086641E-04
4.488510E-04
-1.349993E-04
1.171507E-04
2.217026E-04
5.401772E-05
-1.281222E-04
-2.778558E-05
6.738184E-04
1.891159E-05
4.885897E-05
2.376642E-04
-5.533402E-05
-2.042962E-04
-2.413423E-03
-3.915639E-03
-8.256605E-04
3.870693E-05
2.369217E-04
1.743251E-04
6.433601E-03
1.009686E-02
1.010999E-02
3.018385E-03
1.073301E-02
3.239548E-02
4.391381E-03
1.237725E-03
9.802646E-04
1.103222E-03
1.334344E-03
1.290174E-03
1.309454E-03
1.923878E-03
4.032213E-03
3.359334E-03
3.455807E-03
3.833349E-03
3.566446E-03
4.042272E-03
4.053213E-03
3.966081E-03
4.163417E-03
4.066546E-03
4.319109E-03
4.369077E-03
4.504536E-03
5.184033E-03
5.830853E-03
6.806209E-03
7.954923E-03
8.769276E-03
9.967601E-03
1.084373E-02
1.265893E-02
1.393886E-02
1.534884E-02
1.695732E-02
1.844265E-02
1.990866E-02
2.140190E-02
2.286758E-02
2.487045E-02
2.578103E-02
2.779697E-02
3.029419E-02
3.193674E-02
3.361753E-02
3.548753E-02
3.619825E-02
3.843927E-02
4.014398E-02
4.193134E-02
4.392264E-02
4.503539E-02
4.620798E-02
4.677715E-02
4.879022E-02
4.980036E-02
5.144307E-02
5.224432E-02
5.319732E-02
5.603098E-02
5.721508E-02
5.777856E-02
5.833845E-02
5.951224E-02
6.036449E-02
6.145543E-02
6.314667E-02
6.357657E-02
6.262813E-02
6.286918E-02
6.425297E-02
6.522960E-02
6.389714E-02
6.475228E-02
6.548598E-02
6.563322E-02
6.552754E-02
6.506806E-02
6.602899E-02
6.718805E-02
6.762692E-02
6.718366E-02
6.529992E-02
6.652835E-02
6.640624E-02
6.609897E-02
6.540277E-02
6.729207E-02
6.652308E-02
6.679166E-02
6.654934E-02
6.625288E-02
6.613122E-02
6.588135E-02
6.476938E-02
6.464985E-02
6.350858E-02
6.293491E-02
6.364509E-02
6.250098E-02
6.167177E-02
6.107578E-02
6.193064E-02
6.196216E-02
6.006296E-02
5.870152E-02
5.753366E-02
5.706307E-02
5.793811E-02
5.569169E-02
5.473168E-02
5.356121E-02
5.250623E-02
5.138114E-02
5.040598E-02
4.836221E-02
4.726469E-02
4.673744E-02
4.514696E-02
4.429958E-02
4.279313E-02
4.172225E-02
4.089011E-02
3.855366E-02
3.693223E-02
3.563200E-02
3.370706E-02
3.187453E-02
3.034671E-02
2.793758E-02
2.741281E-02
2.557988E-02
2.367378E-02
2.273686E-02
2.029180E-02
1.932799E-02
1.829036E-02
1.748090E-02
1.527965E-02
1.393531E-02
1.221097E-02
1.121478E-02
1.105729E-02
7.799657E-03
7.665687E-03
6.903099E-03
5.832976E-03
5.227351E-03
4.403880E-03
4.121100E-03
3.901398E-03
3.608560E-03
3.536157E-03
3.613137E-03
3.219873E-03
3.111462E-03
2.973163E-03
2.751432E-03
2.845304E-03
2.594365E-03
2.364715E-03
2.291933E-03
2.003804E-03
1.850207E-03
1.586769E-03
1.249993E-03
8.913643E-04
6.788835E-04
7.070560E-04
7.940143E-04
6.714204E-04
7.129136E-04
5.723408E-04
3.918048E-04
1.214311E-04
7.938071E-05
1.803901E-04
1.966722E-04
2.560532E-04
2.413415E-04
3.511470E-04
2.928776E-04
9.819482E-05
2.179968E-05
1.663486E-04
1.993516E-04
1.761562E-04
-9.172336E-05
-2.010413E-04
-1.170449E-04
-8.725640E-05
-4.081914E-04
-6.527618E-03
-6.264753E-03
-1.780239E-03
-1.117771E-04
-2.527519E-05
3.103474E-04
9.714203E-04
3.373277E-02
-7.690845E-03
1.335296E-04
4.400717E-03
8.944974E-02
-9.045324E-03
6.499582E-04
7.237315E-04
1.591058E-03
1.289358E-03
1.432783E-03
2.365691E-03
3.598157E-03
3.679471E-03
3.216239E-03
3.150621E-03
3.614885E-03
3.334638E-03
3.786259E-03
3.561420E-03
2.814469E-03
3.757916E-03
3.746088E-03
4.162693E-03
4.419756E-03
4.505173E-03
4.780038E-03
5.991277E-03
6.953793E-03
7.796560E-03
8.675086E-03
9.860880E-03
1.105574E-02
1.223399E-02
1.386277E-02
1.516679E-02
1.619287E-02
1.811177E-02
1.972115E-02
2.118900E-02
2.306659E-02
2.590408E-02
2.689474E-02
2.824079E-02
3.028495E-02
3.187097E-02
3.270293E-02
3.484965E-02
3.604832E-02
3.897616E-02
4.027459E-02
4.241867E-02
4.343392E-02
4.497397E-02
4.687104E-02
4.741951E-02
4.753466E-02
5.052210E-02
5.197371E-02
5.267813E-02
5.367855E-02
5.590058E-02
5.636556E-02
5.565056E-02
5.781467E-02
5.942198E-02
5.936166E-02
6.093574E-02
6.184379E-02
6.164385E-02
6.247191E-02
6.346384E-02
6.304075E-02
6.575192E-02
6.636341E-02
6.487591E-02
6.453407E-02
6.466163E-02
6.596941E-02
6.647539E-02
6.543722E-02
6.653129E-02
6.718766E-02
6.814976E-02
6.810560E-02
6.678002E-02
6.708503E-02
6.788650E-02
6.798830E-02
6.698131E-02
6.712385E-02
6.579280E-02
6.665045E-02
6.641818E-02
6.407608E-02
6.567585E-02
6.689688E-02
6.554540E-02
6.241375E-02
6.317746E-02
6.300734E-02
6.296289E-02
6.264189E-02
6.298667E-02
6.111529E-02
6.224464E-02
5.932230E-02
5.893426E-02
5.734754E-02
5.846535E-02
5.817634E-02
5.655482E-02
5.384461E-02
5.383602E-02
5.304952E-02
5.195144E-02
5.012321E-02
4.825566E-02
4.779857E-02
4.766351E-02
4.676900E-02
4.538206E-02
4.282808E-02
4.119698E-02
4.185113E-02
3.899596E-02
3.784434E-02
3.628085E-02
3.475857E-02
3.205065E-02
3.127884E-02
2.818107E-02
2.686323E-02
2.528910E-02
2.389873E-02
2.264932E-02
2.116058E-02
1.954784E-02
1.855513E-02
1.712170E-02
1.499420E-02
1.481501E-02
1.250006E-02
1.089050E-02
9.564497E-03
9.848486E-03
8.018860E-03
6.808687E-03
5.885481E-03
5.202232E-03
5.013573E-03
4.455726E-03
3.612952E-03
3.618639E-03
3.604760E-03
3.815891E-03
3.568765E-03
3.283248E-03
3.264135E-03
3.064190E-03
2.723475E-03
2.815544E-03
2.499849E-03
2.300114E-03
1.887062E-03
1.723023E-03
1.604450E-03
1.314759E-03
8.433653E-04
6.589418E-04
5.055227E-04
8.802206E-04
1.090265E-03
7.299487E-04
5.683887E-04
1.893811E-04
7.950359E-05
2.525323E-04
3.168041E-04
1.516371E-04
6.089881E-05
-1.253772E-04
-2.623737E-05
-3.742674E-05
1.364812E-04
-8.521082E-06
4.156391E-05
-5.638713E-05
1.895133E-05
-1.218625E-04
-9.148037E-05
2.907693E-05
1.367376E-04
-4.900336E-05
1.078303E-03
7.019029E-04
1.873094E-04
-1.451815E-04
-1.078720E-04
-3.406844E-05
-1.374332E-04
-7.972945E-02
7.038430E-04
-1.376050E-03
-2.597634E-03
1.001812E-02
-2.083060E-02
8.474433E-04
1.075046E-03
1.148628E-03
1.338134E-03
1.608929E-03
1.804514E-03
2.156069E-03
2.531533E-03
2.644743E-03
2.973950E-03
3.338428E-03
3.351165E-03
3.591559E-03
3.849892E-03
3.656220E-03
3.433638E-03
3.767529E-03
4.271496E-03
4.231723E-03
4.938306E-03
4.948159E-03
5.841766E-03
6.723984E-03
7.774501E-03
8.929333E-03
1.014368E-02
1.176866E-02
1.248936E-02
1.386545E-02
1.539250E-02
1.715508E-02
1.805481E-02
2.007272E-02
2.151224E-02
2.314464E-02
2.458903E-02
2.683086E-02
2.763457E-02
2.910985E-02
3.073402E-02
3.417857E-02
3.561289E-02
3.651553E-02
3.821488E-02
4.038676E-02
4.184181E-02
4.273903E-02
4.468033E-02
4.646991E-02
4.775320E-02
4.898984E-02
5.051103E-02
5.152935E-02
5.317978E-02
5.369298E-02
5.567325E-02
5.743916E-02
5.789276E-02
5.841830E-02
5.799004E-02
5.900857E-02
6.131265E-02
6.071533E-02
6.086365E-02
6.127554E-02
6.158508E-02
6.339058E-02
6.354879E-02
6.477765E-02
6.412808E-02
6.588011E-02
6.715498E-02
6.658783E-02
6.648684E-02
6.861669E-02
6.800505E-02
6.745382E-02
6.812204E-02
6.570650E-02
6.652603E-02
6.803384E-02
6.754601E-02
6.744753E-02
6.666293E-02
6.767681E-02
6.664498E-02
6.639555E-02
6.498807E-02
6.602389E-02
6.607827E-02
6.393267E-02
6.405552E-02
6.379334E-02
6.411122E-02
6.458660E-02
6.328158E-02
6.251337E-02
6.228601E-02
6.140543E-02
6.010923E-02
5.930811E-02
5.895843E-02
5.895006E-02
5.981155E-02
5.640226E-02
5.475839E-02
5.485998E-02
5.325421E-02
5.263248E-02
5.404661E-02
5.089958E-02
4.948887E-02
4.695411E-02
4.734498E-02
4.491111E-02
4.327837E-02
4.307432E-02
4.175163E-02
3.933980E-02
3.869390E-02
3.703608E-02
3.629415E-02
3.420166E-02
3.276906E-02
3.113633E-02
2.899628E-02
2.837695E-02
2.689947E-02
2.490453E-02
2.322796E-02
2.136426E-02
1.968803E-02
1.773810E-02
1.652820E-02
1.522223E-02
1.385679E-02
1.257337E-02
1.168309E-02
9.962294E-03
9.181619E-03
8.056491E-03
6.936560E-03
6.239311E-03
5.365986E-03
4.539781E-03
3.995849E-03
4.067399E-03
3.744891E-03
3.727163E-03
3.733043E-03
3.482029E-03
3.527544E-03
2.850234E-03
2.831208E-03
2.841387E-03
2.521820E-03
2.330943E-03
2.391555E-03
2.375545E-03
1.656244E-03
9.044570E-04
1.087266E-03
8.642745E-04
7.026891E-04
6.096043E-04
6.560160E-04
7.516337E-04
6.495774E-04
4.155802E-04
2.088773E-04
3.404623E-04
3.580150E-04
1.150401E-04
2.623408E-04
2.540869E-04
2.402120E-04
4.532966E-05
-6.232537E-05
-6.917304E-05
-6.208944E-05
-1.566770E-05
5.642096E-06
-1.741894E-05
4.245215E-05
6.092692E-05
1.301395E-04
1.531203E-04
-4.257509E-05
-3.514788E-04
-6.164769E-04
-7.308173E-04
-1.358652E-05
2.884999E-05
4.124493E-04
3.924339E-04
-4.397400E-02
5.531260E-03
3.218012E-03
6.314485E-03
1.571567E-01
1.302703E-03
8.324879E-04
1.013661E-03
9.225450E-04
1.555847E-03
1.574534E-03
1.629890E-03
2.092517E-03
2.463119E-03
2.745407E-03
2.836746E-03
4.295010E-03
3.758618E-03
3.331024E-03
3.748186E-03
3.650698E-03
3.709857E-03
3.902603E-03
3.673898E-03
3.931312E-03
4.170523E-03
5.064717E-03
5.911754E-03
6.164728E-03
7.550354E-03
8.608830E-03
9.825099E-03
1.159222E-02
1.283570E-02
1.490215E-02
1.550117E-02
1.635255E-02
1.876769E-02
2.025259E-02
2.111956E-02
2.356650E-02
2.568012E-02
2.696032E-02
2.838498E-02
3.079213E-02
3.197834E-02
3.436760E-02
3.523786E-02
3.694924E-02
3.975669E-02
4.120703E-02
4.143389E-02
4.297042E-02
4.478283E-02
4.574103E-02
4.762271E-02
5.036566E-02
5.146081E-02
5.070744E-02
5.208761E-02
5.552184E-02
5.593022E-02
5.614084E-02
5.727526E-02
5.943770E-02
5.802902E-02
5.940456E-02
6.135877E-02
6.092316E-02
6.054637E-02
6.024737E-02
6.140318E-02
6.277138E-02
6.434585E-02
6.477947E-02
6.501591E-02
6.581307E-02
6.639613E-02
6.599740E-02
6.580635E-02
6.687650E-02
6.693215E-02
6.612889E-02
6.728553E-02
6.852073E-02
6.641902E-02
6.653929E-02
6.751122E-02
6.765514E-02
6.654046E-02
6.615233E-02
6.585375E-02
6.643137E-02
6.622865E-02
6.572571E-02
6.614937E-02
6.422798E-02
6.380108E-02
6.405653E-02
6.401606E-02
6.368572E-02
6.364812E-02
6.276086E-02
6.348908E-02
6.355860E-02
6.123322E-02
5.900581E-02
5.885183E-02
5.876401E-02
5.842893E-02
5.587059E-02
5.505481E-02
5.511542E-02
5.419046E-02
5.268433E-02
5.164229E-02
5.136733E-02
5.011904E-02
4.794473E-02
4.560347E-02
4.461026E-02
4.382116E-02
4.249985E-02
4.121350E-02
4.032662E-02
3.848571E-02
3.636225E-02
3.446473E-02
3.407332E-02
3.213818E-02
3.092663E-02
2.858873E-02
2.719329E-02
2.564603E-02
2.393448E-02
2.372648E-02
2.117547E-02
1.950123E-02
1.808185E-02
1.633854E-02
1.492182E-02
1.390920E-02
1.256938E-02
1.129838E-02
1.016825E-02
9.303958E-03
8.287167E-03
7.100012E-03
6.275076E-03
5.456062E-03
4.613983E-03
4.314100E-03
4.204975E-03
4.104671E-03
3.909270E-03
3.758675E-03
3.532140E-03
3.172491E-03
3.362991E-03
3.238807E-03
2.843998E-03
2.602296E-03
2.528415E-03
2.300280E-03
2.085344E-03
1.673205E-03
1.229986E-03
1.154441E-03
9.989532E-04
6.918825E-04
9.244194E-04
1.033345E-03
6.796800E-04
5.354580E-04
4.552876E-04
3.206471E-04
4.015662E-05
1.638143E-04
1.122464E-04
3.700475E-05
8.956418E-05
4.761825E-05
-4.685392E-06
1.263363E-04
1.666322E-04
2.488921E-05
-5.633911E-05
-4.828464E-05
-8.545360E-06
1.253356E-04
5.480997E-05
1.000477E-04
1.081710E-04
2.343691E-04
8.873074E-04
6.181722E-04
5.422471E-04
3.122628E-04
1.530293E-05
7.906255E-06
2.448282E-02
7.318654E-02
5.791608E-03
-1.060159E-03
3.692722E-03
1.404966E-01
3.329068E-04
6.576866E-04
5.233180E-04
8.617556E-04
1.623014E-03
1.787078E-03
1.645080E-03
2.076281E-03
2.465683E-03
2.342386E-03
2.772579E-03
3.259234E-03
3.218752E-03
3.202637E-03
3.484642E-03
3.572451E-03
3.536395E-03
3.804515E-03
3.987448E-03
3.953658E-03
4.402560E-03
5.055479E-03
5.699838E-03
6.642138E-03
7.778071E-03
9.035520E-03
9.612962E-03
1.094425E-02
1.257962E-02
1.300357E-02
1.494858E-02
1.726126E-02
1.821517E-02
1.966237E-02
2.136886E-02
2.333381E-02
2.557885E-02
2.732276E-02
2.891168E-02
2.982741E-02
3.193596E-02
3.383999E-02
3.501531E-02
3.678051E-02
3.897671E-02
3.972530E-02
4.210527E-02
4.294274E-02
4.392656E-02
4.554197E-02
4.708811E-02
4.853254E-02
4.994684E-02
5.093297E-02
5.245344E-02
5.434189E-02
5.545870E-02
5.662015E-02
5.822918E-02
5.850481E-02
5.828508E-02
5.933026E-02
6.039473E-02
6.138641E-02
6.152969E-02
6.266325E-02
6.391061E-02
6.387165E-02
6.422064E-02
6.434601E-02
6.524827E-02
6.453918E-02
6.637981E-02
6.562220E-02
6.722061E-02
6.826115E-02
6.877227E-02
6.748260E-02
6.742972E-02
6.651628E-02
6.651186E-02
6.719767E-02
6.585765E-02
6.848135E-02
6.814246E-02
6.514860E-02
6.651366E-02
6.858865E-02
6.541661E-02
6.410404E-02
6.278017E-02
6.415710E-02
6.398200E-02
6.332058E-02
6.340537E-02
6.354489E-02
6.272051E-02
6.202921E-02
6.115899E-02
6.195241E-02
6.114447E-02
6.115592E-02
5.986260E-02
5.822889E-02
5.722224E-02
5.599785E-02
5.708750E-02
5.508608E-02
5.507378E-02
5.224044E-02
5.080460E-02
5.126556E-02
4.943834E-02
4.843938E-02
4.738436E-02
4.600760E-02
4.449636E-02
4.322859E-02
4.191988E-02
3.956345E-02
3.784358E-02
3.671964E-02
3.509314E-02
3.388372E-02
3.208417E-02
3.048188E-02
2.938727E-02
2.733067E-02
2.588626E-02
2.447747E-02
2.292971E-02
2.137337E-02
1.972734E-02
1.756722E-02
1.658777E-02
1.541150E-02
1.391017E-02
1.310919E-02
1.179802E-02
1.030664E-02
8.922497E-03
7.674820E-03
6.852347E-03
6.061027E-03
5.158232E-03
4.799885E-03
4.203778E-03
3.991786E-03
3.707561E-03
3.519813E-03
3.581368E-03
3.236887E-03
3.071102E-03
2.974160E-03
2.987206E-03
3.011727E-03
2.515646E-03
2.728249E-03
2.294965E-03
1.886100E-03
1.434686E-03
1.147382E-03
1.242626E-03
8.939129E-04
1.067563E-03
7.322802E-04
7.997771E-04
2.762922E-04
3.031729E-04
3.740873E-04
1.258757E-04
-9.904612E-05
-6.809922E-05
-8.115865E-05
4.196722E-05
1.198857E-04
-7.261493E-05
1.084095E-05
2.027093E-05
-6.181050E-06
-1.027471E-04
2.218918E-04
1.311948E-04
2.014168E-04
6.902324E-05
1.219725E-04
-2.210460E-05
1.383285E-04
1.694816E-04
2.442914E-04
2.126103E-04
1.228035E-04
1.200732E-05
-1.609829E-04
7.642117E-05
8.201356E-04
-1.112095E-02
-6.854448E-03
4.715145E-04
2.156344E-04
-5.989110E-02
-2.642391E-02
7.591631E-04
8.954893E-04
6.229237E-04
1.200435E-03
1.468041E-03
1.633796E-03
2.019877E-03
2.543352E-03
2.459803E-03
2.923270E-03
3.460568E-03
3.043142E-03
3.299491E-03
3.528254E-03
3.289992E-03
3.594042E-03
3.376965E-03
3.849541E-03
4.018290E-03
4.341255E-03
4.572387E-03
5.398452E-03
6.762130E-03
7.538079E-03
8.757603E-03
9.715720E-03
1.113000E-02
1.249632E-02
1.305023E-02
1.457735E-02
1.699850E-02
1.855565E-02
1.977279E-02
2.078588E-02
2.231276E-02
2.442697E-02
2.565021E-02
2.816431E-02
3.119461E-02
3.162743E-02
3.276940E-02
3.415702E-02
3.588076E-02
3.871793E-02
3.994967E-02
4.136716E-02
4.383339E-02
4.470545E-02
4.655197E-02
4.785183E-02
4.919815E-02
5.055961E-02
5.220317E-02
5.314616E-02
5.387193E-02
5.511553E-02
5.768223E-02
5.826395E-02
5.794691E-02
5.917824E-02
5.998731E-02
6.028174E-02
6.085765E-02
6.177071E-02
6.149865E-02
6.336004E-02
6.258370E-02
6.382730E-02
6.413768E-02
6.424887E-02
6.536994E-02
6.540125E-02
6.590431E-02
6.729231E-02
6.716105E-02
6.654972E-02
6.585793E-02
6.660584E-02
6.720971E-02
6.581441E-02
6.752944E-02
6.646789E-02
6.637451E-02
6.653416E-02
6.700596E-02
6.713664E-02
6.750200E-02
6.609534E-02
6.592233E-02
6.471129E-02
6.391640E-02
6.370486E-02
6.348764E-02
6.292770E-02
6.311073E-02
6.282978E-02
6.314272E-02
6.094973E-02
5.980465E-02
6.026608E-02
5.925387E-02
5.946260E-02
5.870211E-02
5.818288E-02
5.662690E-02
5.513084E-02
5.411566E-02
5.382754E-02
5.156240E-02
5.082218E-02
5.578330E-02
5.215458E-02
4.757063E-02
4.666457E-02
4.574651E-02
4.347686E-02
4.245950E-02
4.122939E-02
3.854665E-02
3.772647E-02
3.644944E-02
3.535489E-02
3.419753E-02
3.245511E-02
3.038383E-02
2.918878E-02
2.723289E-02
2.588954E-02
2.471622E-02
2.235586E-02
2.046387E-02
1.990592E-02
1.780814E-02
1.604144E-02
1.545334E-02
1.345520E-02
1.270049E-02
1.108609E-02
9.907657E-03
8.725602E-03
7.584277E-03
7.157179E-03
6.566195E-03
6.067337E-03
4.807082E-03
4.513321E-03
3.828537E-03
3.796192E-03
3.428710E-03
3.412443E-03
3.256337E-03
3.270920E-03
3.414714E-03
2.888898E-03
2.674753E-03
2.419173E-03
2.303394E-03
2.132021E-03
1.780993E-03
2.102314E-03
1.499126E-03
1.378954E-03
1.117979E-03
8.631207E-04
8.114985E-04
9.921847E-04
8.335418E-04
4.916252E-04
6.236884E-04
3.734208E-04
2.677923E-04
3.068671E-04
3.772174E-04
1.861243E-04
1.300418E-04
1.140037E-04
-3.191612E-05
-5.621043E-05
-3.941271E-05
-7.072435E-05
8.617241E-05
1.431811E-04
3.633858E-04
1.771654E-04
2.420689E-04
2.942556E-04
1.621285E-05
-4.932250E-05
1.015034E-03
5.450346E-04
1.548750E-04
2.485638E-04
2.550734E-05
2.061760E-04
2.046826E-03
-7.372480E-02
2.753573E-03
3.893299E-03
5.395976E-03
6.716824E-03
-8.760477E-03
9.417825E-04
9.759507E-04
1.403310E-03
1.516699E-03
1.508072E-03
1.650068E-03
1.922874E-03
3.853015E-03
4.709731E-03
2.997009E-03
3.248338E-03
3.216234E-03
3.448373E-03
3.427455E-03
3.314201E-03
3.410177E-03
3.588243E-03
3.689544E-03
3.984295E-03
4.459609E-03
5.154883E-03
5.892405E-03
6.633981E-03
7.566383E-03
8.662086E-03
1.020959E-02
1.093748E-02
1.180262E-02
1.380348E-02
1.517114E-02
1.706780E-02
1.765052E-02
1.968317E-02
2.177909E-02
2.343718E-02
2.490699E-02
2.652886E-02
2.847661E-02
3.024024E-02
3.173602E-02
3.344684E-02
3.534700E-02
3.614386E-02
3.752619E-02
3.958022E-02
4.084783E-02
4.325178E-02
4.480600E-02
4.589417E-02
4.731046E-02
4.929013E-02
5.087282E-02
5.161295E-02
5.306625E-02
5.375931E-02
5.521613E-02
5.674005E-02
5.812447E-02
5.880902E-02
6.100352E-02
6.086782E-02
6.030524E-02
6.113322E-02
6.208044E-02
6.259904E-02
6.277263E-02
6.386089E-02
6.380986E-02
6.417041E-02
6.494379E-02
6.566609E-02
6.589381E-02
6.665981E-02
6.809299E-02
6.677209E-02
6.935292E-02
6.746326E-02
6.620038E-02
6.659910E-02
6.826591E-02
6.658041E-02
6.568679E-02
6.565358E-02
6.668191E-02
6.624093E-02
6.568228E-02
6.635302E-02
6.697878E-02
6.767273E-02
6.523809E-02
6.426560E-02
6.230319E-02
6.362243E-02
6.393339E-02
6.273472E-02
6.201321E-02
6.163437E-02
6.180880E-02
6.093915E-02
6.104497E-02
5.930687E-02
5.801797E-02
5.690996E-02
5.572870E-02
5.521123E-02
5.523370E-02
5.376889E-02
5.353251E-02
5.324035E-02
5.259797E-02
5.618426E-02
5.187198E-02
4.729669E-02
4.618859E-02
4.426828E-02
4.294706E-02
4.189866E-02
4.060914E-02
4.008658E-02
3.937327E-02
3.689342E-02
3.594359E-02
3.263853E-02
3.146724E-02
3.097387E-02
2.784917E-02
2.818239E-02
2.527327E-02
2.469507E-02
2.308495E-02
2.090788E-02
1.936459E-02
1.748275E-02
1.681440E-02
1.517414E-02
1.431161E-02
1.264060E-02
1.141777E-02
9.753331E-03
8.715440E-03
7.818445E-03
7.205478E-03
6.203657E-03
5.274458E-03
4.641540E-03
4.384233E-03
4.023593E-03
3.322779E-03
3.377721E-03
3.199932E-03
3.155979E-03
3.077630E-03
2.974780E-03
2.902467E-03
2.834483E-03
2.535435E-03
2.350176E-03
2.028411E-03
1.878590E-03
1.631977E-03
1.157545E-03
1.597508E-03
1.621358E-03
1.463901E-03
6.485570E-04
8.407167E-04
6.242725E-04
6.317144E-04
2.657185E-04
6.821717E-04
1.173676E-04
1.908433E-05
4.771643E-04
4.604960E-04
1.918940E-04
9.316400E-05
4.445825E-05
1.073654E-04
3.585013E-04
6.553854E-04
4.031746E-04
2.545767E-04
2.394742E-04
2.430807E-04
4.620650E-05
9.798437E-05
-8.297899E-07
1.533160E-04
-3.493526E-04
-2.188360E-04
-2.697594E-04
9.994154E-05
-2.764595E-05
1.987090E-04
2.700339E-04
1.040027E-01
3.390407E-03
2.351461E-03
3.197947E-03
1.640511E-01
7.106688E-02
2.498913E-04
6.753442E-04
8.137498E-04
9.691432E-04
1.558879E-03
2.264962E-03
2.235095E-03
3.486848E-03
4.057758E-03
3.035561E-03
3.234419E-03
3.205189E-03
3.356251E-03
3.511780E-03
3.475381E-03
3.542928E-03
3.480087E-03
3.429620E-03
3.847974E-03
4.292822E-03
4.874534E-03
5.400779E-03
6.300794E-03
7.493235E-03
8.881373E-03
9.609119E-03
1.026011E-02
1.170800E-02
1.312192E-02
1.441724E-02
1.578520E-02
1.794827E-02
2.042450E-02
2.153010E-02
2.255825E-02
2.527633E-02
2.711273E-02
2.832939E-02
2.953541E-02
3.131929E-02
3.443696E-02
3.651944E-02
3.726320E-02
3.858743E-02
4.083607E-02
4.200453E-02
4.336935E-02
4.444446E-02
4.572353E-02
4.773100E-02
4.892795E-02
5.040461E-02
5.139822E-02
5.361643E-02
5.336650E-02
5.432056E-02
5.601227E-02
5.732164E-02
5.774751E-02
5.869468E-02
5.891963E-02
6.146381E-02
6.237822E-02
6.301202E-02
6.426867E-02
6.360196E-02
6.318866E-02
6.327213E-02
6.411948E-02
6.599492E-02
6.557493E-02
6.618262E-02
6.651526E-02
6.707847E-02
6.586322E-02
6.617447E-02
6.690287E-02
6.722310E-02
6.672454E-02
6.582374E-02
6.527850E-02
6.709897E-02
6.682805E-02
6.745822E-02
6.863490E-02
6.620963E-02
6.617901E-02
6.614933E-02
6.841967E-02
6.527378E-02
6.440221E-02
6.417148E-02
6.465677E-02
6.426233E-02
6.369628E-02
6.200334E-02
6.236292E-02
6.170300E-02
5.988579E-02
5.996591E-02
5.880895E-02
5.916887E-02
5.873402E-02
5.803877E-02
5.693083E-02
5.494382E-02
5.359764E-02
5.389232E-02
5.285593E-02
5.273875E-02
5.420775E-02
5.078259E-02
4.806268E-02
4.686611E-02
4.576506E-02
4.450742E-02
4.339734E-02
4.126453E-02
3.978929E-02
3.827363E-02
3.673479E-02
3.551495E-02
3.351317E-02
3.207277E-02
3.033851E-02
2.987519E-02
2.730460E-02
2.507967E-02
2.404179E-02
2.247305E-02
2.114584E-02
1.946380E-02
1.853416E-02
1.658936E-02
1.534006E-02
1.352887E-02
1.190637E-02
1.136869E-02
1.043779E-02
8.732158E-03
8.238094E-03
7.119086E-03
5.963893E-03
5.324901E-03
4.762262E-03
4.321589E-03
3.825787E-03
3.672051E-03
3.546593E-03
3.407206E-03
3.287556E-03
3.205828E-03
3.166233E-03
3.069368E-03
2.840577E-03
2.687477E-03
2.245462E-03
2.145415E-03
1.755239E-03
1.707258E-03
1.234963E-03
1.327650E-03
1.047150E-03
6.181474E-04
5.899575E-04
6.350245E-04
3.566453E-04
2.526750E-04
2.661284E-04
5.977641E-06
2.037862E-04
3.587920E-04
5.087094E-04
4.944185E-06
1.788614E-04
1.102774E-03
5.253636E-04
7.815836E-04
4.494440E-04
-2.768998E-06
1.552615E-04
1.116206E-04
1.767107E-04
2.399558E-04
3.251503E-04
1.238386E-04
1.332750E-04
1.057509E-04
1.115821E-03
7.113497E-04
5.749580E-04
3.077015E-04
2.614028E-04
4.875080E-04
1.897493E-04
1.678708E-01
1.097239E-02
5.004900E-04
1.030570E-02
-9.718015E-02
2.187488E-02
-2.651961E-04
-3.153174E-04
6.641756E-04
1.146826E-03
1.550548E-03
1.783965E-03
2.905005E-03
1.876733E-03
2.969488E-03
3.297453E-03
4.834358E-03
2.838689E-03
3.293417E-03
3.647543E-03
3.604096E-03
3.752709E-03
3.753172E-03
4.039023E-03
3.811149E-03
4.244535E-03
4.890791E-03
5.892370E-03
6.489341E-03
7.460073E-03
9.132588E-03
9.601740E-03
1.060743E-02
1.187145E-02
1.338470E-02
1.513958E-02
1.628478E-02
1.784042E-02
1.952752E-02
2.097811E-02
2.290247E-02
2.470059E-02
2.643568E-02
2.840651E-02
2.977627E-02
3.225103E-02
3.366044E-02
3.504659E-02
3.693691E-02
3.857519E-02
4.002390E-02
4.158105E-02
4.202939E-02
4.307159E-02
4.524021E-02
4.619480E-02
4.935712E-02
5.152621E-02
5.200058E-02
5.339751E-02
5.356687E-02
5.475896E-02
5.560722E-02
5.781802E-02
5.805351E-02
5.921539E-02
6.024171E-02
6.054736E-02
6.244250E-02
6.339117E-02
6.316707E-02
6.337558E-02
6.443416E-02
6.384805E-02
6.525548E-02
6.692429E-02
6.495655E-02
6.515576E-02
6.519840E-02
6.468798E-02
6.592314E-02
6.778827E-02
6.791014E-02
6.671849E-02
6.749427E-02
6.771200E-02
6.556970E-02
6.678633E-02
6.641535E-02
6.540825E-02
6.494869E-02
6.661792E-02
6.928164E-02
6.521758E-02
6.660464E-02
6.372322E-02
6.420195E-02
6.481666E-02
6.309030E-02
6.208278E-02
6.191964E-02
6.261503E-02
6.323890E-02
6.182627E-02
6.093862E-02
6.042449E-02
5.977623E-02
5.945624E-02
5.829229E-02
5.761355E-02
5.660945E-02
5.574968E-02
5.536860E-02
5.461533E-02
5.274031E-02
5.220057E-02
5.130081E-02
4.912549E-02
4.838058E-02
4.645646E-02
4.584979E-02
4.521973E-02
4.365052E-02
4.220064E-02
3.977950E-02
3.832522E-02
3.623196E-02
3.480949E-02
3.383751E-02
3.152606E-02
3.072382E-02
2.890697E-02
2.831957E-02
2.643807E-02
2.459276E-02
2.371467E-02
2.143065E-02
1.968449E-02
1.785605E-02
1.649007E-02
1.426121E-02
1.363920E-02
1.331847E-02
1.162042E-02
9.959271E-03
8.664130E-03
7.688026E-03
6.897873E-03
6.467644E-03
5.360133E-03
4.558920E-03
4.137164E-03
4.073084E-03
3.759167E-03
3.332492E-03
3.211646E-03
3.135993E-03
3.069767E-03
3.009759E-03
2.567322E-03
2.299555E-03
2.409109E-03
2.438558E-03
1.840340E-03
1.496234E-03
1.555774E-03
1.129556E-03
1.022066E-03
1.024366E-03
6.689684E-04
6.619422E-04
1.234445E-03
8.589442E-04
5.816238E-04
7.309105E-04
7.132435E-04
5.436451E-04
3.723829E-04
3.431979E-04
3.536853E-04
2.312596E-03
-2.830880E-05
5.596912E-04
6.687311E-05
7.234093E-04
1.671876E-03
1.764446E-04
5.438370E-05
-4.767224E-05
1.680555E-04
9.826031E-05
5.710493E-05
4.810629E-05
8.886121E-05
-4.316671E-05
1.211993E-04
2.042266E-04
2.424277E-04
2.564658E-04
5.173636E-04
-9.117337E-03
8.567895E-03
-2.769637E-03
-2.835161E-03
2.603551E-02
-1.651883E-02
-2.002341E-02
1.106670E-03
3.317684E-04
7.245172E-04
9.336893E-04
1.414738E-03
2.108961E-03
1.990468E-03
2.709881E-03
2.690086E-03
3.042780E-03
3.722595E-03
3.402203E-03
3.144185E-03
3.947280E-03
4.099685E-03
3.550081E-03
3.525206E-03
3.797929E-03
3.920554E-03
4.131552E-03
4.748333E-03
5.831602E-03
6.393505E-03
7.116465E-03
8.496467E-03
1.031669E-02
1.180972E-02
1.217588E-02
1.335882E-02
1.422121E-02
1.628470E-02
1.830890E-02
2.010088E-02
2.155820E-02
2.336122E-02
2.523773E-02
2.638233E-02
2.718440E-02
2.937569E-02
3.190649E-02
3.298977E-02
3.483319E-02
3.691663E-02
3.729126E-02
4.066045E-02
4.167750E-02
4.337857E-02
4.469503E-02
4.541613E-02
4.740431E-02
4.788951E-02
4.944426E-02
5.152342E-02
5.358256E-02
5.394191E-02
5.572334E-02
5.593138E-02
5.634257E-02
5.759865E-02
6.000456E-02
5.984389E-02
5.903064E-02
6.025979E-02
6.274531E-02
6.276536E-02
6.089064E-02
6.209542E-02
6.425785E-02
6.382594E-02
6.474660E-02
6.664586E-02
6.601066E-02
6.840253E-02
6.592515E-02
6.575382E-02
6.757869E-02
6.753353E-02
6.699533E-02
6.629249E-02
6.724044E-02
6.669262E-02
6.740138E-02
6.639446E-02
6.530017E-02
6.706522E-02
6.746820E-02
6.544212E-02
6.434516E-02
6.561920E-02
6.496381E-02
6.429151E-02
6.395625E-02
6.431094E-02
6.258792E-02
6.281196E-02
6.169676E-02
6.075651E-02
6.057586E-02
5.947895E-02
6.029314E-02
5.827801E-02
5.710273E-02
5.811716E-02
5.709496E-02
5.605929E-02
5.596977E-02
5.482159E-02
5.412808E-02
5.375294E-02
5.126447E-02
5.072923E-02
5.065023E-02
4.873280E-02
4.712892E-02
4.619894E-02
4.497610E-02
4.304796E-02
4.127185E-02
4.015965E-02
3.902944E-02
3.766738E-02
3.587378E-02
3.324712E-02
3.237349E-02
3.104209E-02
2.956248E-02
2.719169E-02
2.562106E-02
2.445064E-02
2.299632E-02
2.166037E-02
1.961108E-02
1.838338E-02
1.699650E-02
1.516353E-02
1.333415E-02
1.235225E-02
1.129274E-02
1.020857E-02
8.765169E-03
8.052824E-03
6.940148E-03
5.772370E-03
5.629753E-03
4.867366E-03
4.112909E-03
3.537687E-03
4.053345E-03
3.536642E-03
3.373533E-03
3.160960E-03
2.988715E-03
2.817184E-03
2.794972E-03
2.560955E-03
2.378867E-03
2.387520E-03
1.926729E-03
1.805667E-03
1.677089E-03
9.047527E-04
9.040645E-04
1.002624E-03
6.580511E-04
9.084403E-04
3.766083E-04
9.395651E-04
6.744249E-04
7.619713E-04
6.121309E-04
5.803788E-04
8.544486E-04
2.095601E-03
1.482116E-03
1.981277E-04
1.198278E-04
5.321820E-05
-1.037039E-04
2.813693E-05
-3.617709E-05
1.888909E-04
4.330175E-05
1.525525E-04
6.797510E-06
-6.116213E-05
-4.306502E-05
-1.440268E-04
-2.603818E-04
-8.167617E-04
-5.327446E-04
-2.435324E-04
1.464102E-04
1.024864E-04
4.622754E-04
5.991870E-04
-4.131429E-02
-1.612956E-02
-4.088373E-03
-1.443049E-03
-9.543359E-03
-8.040784E-03
6.149117E-04
6.454610E-04
8.723131E-04
1.236323E-03
1.657404E-03
1.437599E-03
1.572008E-03
2.382333E-03
2.397113E-03
2.874319E-03
3.655392E-03
3.347322E-03
3.288208E-03
3.365063E-03
4.497767E-03
3.767354E-03
3.722150E-03
3.776862E-03
4.178573E-03
4.679238E-03
4.710109E-03
5.429407E-03
6.808098E-03
7.594091E-03
8.831195E-03
9.700569E-03
1.070557E-02
1.201139E-02
1.368399E-02
1.441631E-02
1.541371E-02
1.775562E-02
1.956689E-02
2.171079E-02
2.280305E-02
2.468595E-02
2.628389E-02
2.845158E-02
3.042671E-02
3.106995E-02
3.247600E-02
3.464240E-02
3.555272E-02
3.840063E-02
3.983176E-02
4.198773E-02
4.344432E-02
4.475751E-02
4.694262E-02
4.767388E-02
4.921816E-02
5.130463E-02
5.123744E-02
5.176722E-02
5.343466E-02
5.430044E-02
5.560348E-02
5.626888E-02
5.679728E-02
5.936789E-02
5.881720E-02
6.014891E-02
6.192086E-02
6.318893E-02
6.242975E-02
6.194562E-02
6.253746E-02
6.440354E-02
6.386648E-02
6.539370E-02
6.475658E-02
6.520022E-02
6.618873E-02
6.711278E-02
6.794000E-02
6.788573E-02
6.675104E-02
6.615418E-02
6.670663E-02
6.641873E-02
6.527360E-02
6.649052E-02
6.793457E-02
6.684843E-02
6.579718E-02
6.659864E-02
6.693507E-02
6.561744E-02
6.604878E-02
6.477668E-02
6.286890E-02
6.412607E-02
6.346306E-02
6.356074E-02
6.272820E-02
6.166457E-02
6.148946E-02
6.088309E-02
6.106318E-02
6.055669E-02
5.866851E-02
5.854012E-02
5.652307E-02
5.621498E-02
5.561988E-02
5.415670E-02
5.283352E-02
5.362801E-02
5.333785E-02
5.144417E-02
5.093853E-02
4.905273E-02
4.781487E-02
4.596641E-02
4.447633E-02
4.367178E-02
4.314804E-02
4.264520E-02
3.992274E-02
3.904835E-02
3.630505E-02
3.450961E-02
3.429198E-02
3.263968E-02
3.193843E-02
2.941413E-02
2.733636E-02
2.602960E-02
2.440506E-02
2.260377E-02
2.042972E-02
1.874112E-02
1.760851E-02
1.634711E-02
1.433142E-02
1.327364E-02
1.217558E-02
1.114400E-02
9.803424E-03
8.904079E-03
8.066251E-03
7.276454E-03
6.003210E-03
5.241612E-03
4.617151E-03
4.138749E-03
4.037784E-03
3.821455E-03
3.464848E-03
3.475584E-03
3.468457E-03
3.451013E-03
3.027735E-03
2.869229E-03
2.774310E-03
2.736450E-03
2.257421E-03
2.270288E-03
1.888478E-03
1.910037E-03
1.514504E-03
9.930470E-04
1.080977E-03
7.789457E-04
7.019061E-04
6.070437E-04
5.528653E-04
6.302786E-04
5.604705E-04
3.516671E-04
2.153045E-04
7.506288E-05
2.516763E-04
3.324785E-04
3.278864E-04
4.126620E-04
3.819099E-04
2.855844E-04
3.293302E-04
2.345770E-04
1.386465E-04
7.665902E-05
6.201488E-04
-1.160601E-04
-5.888430E-06
-1.329083E-04
2.398039E-05
-3.228436E-04
-5.525018E-04
-2.883764E-04
1.156350E-05
6.290646E-05
-9.686683E-05
2.547333E-04
7.252229E-04
7.711983E-02
-5.711243E-04
3.873499E-03
1.480433E-02
3.447466E-02
5.895701E-02
5.836951E-04
4.713529E-04
4.456256E-04
8.273986E-04
1.525538E-03
1.717375E-03
1.998401E-03
2.308241E-03
2.555312E-03
2.877143E-03
3.213764E-03
3.355739E-03
3.478535E-03
3.551741E-03
3.549010E-03
3.722522E-03
3.596851E-03
3.768036E-03
3.629608E-03
4.151927E-03
5.075868E-03
5.514097E-03
6.477934E-03
7.162445E-03
8.442591E-03
9.667087E-03
1.082626E-02
1.247114E-02
1.381878E-02
1.521768E-02
1.675212E-02
1.805514E-02
1.925168E-02
2.074009E-02
2.238657E-02
2.447006E-02
2.684838E-02
2.825257E-02
2.981775E-02
3.204815E-02
3.428515E-02
3.569780E-02
3.667973E-02
3.813314E-02
3.959633E-02
4.147390E-02
4.352951E-02
4.469052E-02
4.632716E-02
4.835626E-02
4.788222E-02
5.051375E-02
5.093814E-02
5.182916E-02
5.353064E-02
5.514829E-02
5.654424E-02
5.768081E-02
5.831716E-02
5.757577E-02
5.878386E-02
5.983510E-02
6.229747E-02
6.171673E-02
5.898352E-02
6.129006E-02
6.352441E-02
6.255924E-02
6.334879E-02
6.487089E-02
6.536529E-02
6.641276E-02
6.614036E-02
6.605716E-02
6.621057E-02
6.696104E-02
6.601034E-02
6.630252E-02
6.609591E-02
6.694749E-02
6.630595E-02
6.636413E-02
6.721743E-02
6.572471E-02
6.716615E-02
6.529229E-02
6.528522E-02
6.678697E-02
6.617561E-02
6.618065E-02
6.426042E-02
6.357350E-02
6.352831E-02
6.101163E-02
6.414705E-02
6.269880E-02
6.167411E-02
6.115333E-02
6.150797E-02
5.989968E-02
5.976714E-02
5.720290E-02
5.806625E-02
5.727780E-02
5.507952E-02
5.463264E-02
5.294210E-02
5.279660E-02
5.220829E-02
5.086361E-02
4.984872E-02
4.858923E-02
4.780088E-02
4.725488E-02
4.588923E-02
4.318202E-02
4.202685E-02
4.085606E-02
3.989506E-02
3.846989E-02
3.672268E-02
3.509552E-02
3.319835E-02
3.198984E-02
3.046773E-02
2.900072E-02
2.718763E-02
2.629566E-02
2.409625E-02
2.288237E-02
2.063562E-02
1.886577E-02
1.762088E-02
1.640740E-02
1.490342E-02
1.339637E-02
1.190993E-02
1.105910E-02
1.009504E-02
8.789987E-03
7.667327E-03
6.821191E-03
6.004409E-03
4.949375E-03
4.478773E-03
4.120991E-03
3.632468E-03
3.330121E-03
3.216404E-03
3.301525E-03
3.343411E-03
3.130780E-03
2.709174E-03
2.840084E-03
2.998324E-03
2.602026E-03
2.204700E-03
1.999814E-03
1.675187E-03
1.524737E-03
1.094776E-03
6.983510E-04
7.553338E-04
6.492763E-04
7.844077E-04
8.296753E-04
1.083786E-03
8.561100E-04
7.011274E-04
6.436450E-04
3.666672E-04
3.889332E-04
2.380487E-04
1.228901E-04
5.501032E-05
1.935480E-04
1.989071E-04
3.526976E-04
9.361845E-05
2.714551E-04
1.887774E-04
3.564434E-04
1.505561E-04
-1.386823E-05
-1.444315E-04
-8.238447E-05
-7.300604E-05
-6.934755E-05
-5.608447E-04
-4.449975E-04
-1.554776E-04
-4.946733E-05
-1.969522E-04
-1.301578E-06
6.184829E-03
-2.972686E-02
-1.727115E-02
-5.112145E-03
1.062914E-02
-3.047832E-02
6.380685E-03
5.737209E-04
7.386350E-04
8.314522E-04
1.012202E-03
1.128331E-03
1.593346E-03
1.714708E-03
2.461102E-03
2.600597E-03
2.592125E-03
2.802895E-03
2.875799E-03
3.285026E-03
3.539958E-03
3.419228E-03
3.496990E-03
3.712948E-03
3.762749E-03
4.131904E-03
4.544105E-03
4.919436E-03
5.328590E-03
8.465334E-03
9.124684E-03
8.914302E-03
9.942061E-03
1.108705E-02
1.238765E-02
1.352359E-02
1.492631E-02
1.678618E-02
2.029641E-02
2.007026E-02
2.170658E-02
2.325890E-02
2.488609E-02
2.629915E-02
2.821284E-02
3.048569E-02
3.127008E-02
3.338672E-02
3.459878E-02
3.684235E-02
3.745866E-02
4.029797E-02
4.150741E-02
4.248815E-02
4.555620E-02
4.617648E-02
4.693958E-02
4.946126E-02
5.061484E-02
5.132341E-02
5.238888E-02
5.450299E-02
5.540853E-02
5.593336E-02
5.676846E-02
5.889393E-02
5.980947E-02
5.958705E-02
6.049821E-02
6.175489E-02
6.237324E-02
6.180139E-02
6.192996E-02
6.218605E-02
6.419873E-02
6.484553E-02
6.445877E-02
6.520922E-02
6.656130E-02
6.771509E-02
6.672028E-02
6.762644E-02
6.882271E-02
6.847311E-02
6.832083E-02
6.699954E-02
6.582024E-02
6.588911E-02
6.593358E-02
6.965006E-02
6.776460E-02
6.559132E-02
6.605971E-02
6.405432E-02
6.489068E-02
6.945865E-02
6.809424E-02
6.468534E-02
6.404740E-02
6.643027E-02
6.231113E-02
6.359687E-02
6.116219E-02
6.069680E-02
6.157680E-02
6.080066E-02
5.936536E-02
5.837662E-02
5.837714E-02
5.816324E-02
5.766717E-02
5.472179E-02
5.461995E-02
5.381901E-02
5.290412E-02
5.257179E-02
5.179826E-02
4.996707E-02
4.867684E-02
4.751345E-02
4.581619E-02
4.539907E-02
4.391139E-02
4.226790E-02
4.074138E-02
3.803911E-02
3.739162E-02
3.656392E-02
3.490869E-02
3.298433E-02
3.266354E-02
3.180265E-02
2.939021E-02
2.753704E-02
2.620623E-02
2.474401E-02
2.327850E-02
2.204235E-02
2.028430E-02
1.831504E-02
1.666560E-02
1.449502E-02
1.337741E-02
1.185968E-02
1.123783E-02
9.872460E-03
9.005324E-03
8.048379E-03
6.652934E-03
6.040362E-03
5.601492E-03
4.765850E-03
4.099956E-03
3.725605E-03
3.546929E-03
3.302034E-03
3.331499E-03
3.254995E-03
3.165848E-03
3.037506E-03
3.255586E-03
3.209041E-03
2.656116E-03
2.196075E-03
1.774185E-03
1.460623E-03
1.420449E-03
1.451898E-03
1.400370E-03
1.200440E-03
9.486144E-04
1.102552E-03
8.002566E-04
6.375506E-04
8.001601E-04
2.069194E-04
2.190602E-04
-1.608641E-05
2.916919E-04
2.775134E-04
4.277318E-04
-5.576918E-06
1.049695E-04
1.373601E-04
-5.809090E-05
-8.990246E-05
-2.981126E-05
3.133708E-04
5.960577E-04
1.512947E-04
-9.947108E-05
-7.344354E-05
-3.882109E-05
-7.357261E-05
-3.705459E-04
2.011786E-03
8.668699E-04
-2.214139E-04
9.184033E-05
-9.744471E-05
5.659487E-05
-4.050267E-03
5.825465E-02
-1.893150E-02
5.188286E-03
2.060393E-02
-3.498905E-02
1.040694E-03
6.834369E-04
1.127330E-03
1.401956E-03
1.121222E-03
1.344999E-03
1.633475E-03
2.045223E-03
2.259682E-03
2.928459E-03
2.896070E-03
3.379288E-03
3.563079E-03
3.400262E-03
3.633577E-03
3.668535E-03
3.926982E-03
3.680151E-03
3.800121E-03
3.978936E-03
4.582005E-03
5.105316E-03
5.417031E-03
7.376582E-03
8.111383E-03
8.235225E-03
9.722107E-03
1.116853E-02
1.224410E-02
1.336858E-02
1.497705E-02
1.654685E-02
1.866368E-02
1.937456E-02
2.045895E-02
2.307875E-02
2.512746E-02
2.715798E-02
2.859219E-02
2.991119E-02
3.221892E-02
3.330305E-02
3.496912E-02
3.562372E-02
3.781778E-02
3.923566E-02
4.284293E-02
4.343016E-02
4.406996E-02
4.627484E-02
4.745264E-02
4.864639E-02
4.980641E-02
5.080554E-02
5.287635E-02
5.431887E-02
5.562674E-02
5.441632E-02
5.563899E-02
5.836509E-02
5.885471E-02
6.016262E-02
6.050873E-02
6.065475E-02
6.187998E-02
6.258580E-02
6.301389E-02
6.336904E-02
6.406100E-02
6.442510E-02
6.506446E-02
6.482733E-02
6.560371E-02
6.501783E-02
6.580569E-02
6.703571E-02
6.809602E-02
6.615843E-02
6.661830E-02
6.813548E-02
6.782994E-02
6.675424E-02
6.701241E-02
6.824859E-02
6.595187E-02
6.659615E-02
6.843583E-02
6.509163E-02
6.813109E-02
6.673272E-02
6.657290E-02
6.465371E-02
6.469002E-02
6.465517E-02
6.394384E-02
6.253152E-02
6.113702E-02
6.109026E-02
6.196671E-02
6.131182E-02
5.880069E-02
5.880078E-02
5.776310E-02
5.803837E-02
5.690864E-02
5.544570E-02
5.630111E-02
5.503597E-02
5.261245E-02
5.190583E-02
5.158772E-02
4.980464E-02
4.881280E-02
4.755341E-02
4.561350E-02
4.410956E-02
4.414594E-02
4.253190E-02
3.977106E-02
3.890140E-02
3.811796E-02
3.679445E-02
3.614054E-02
3.512395E-02
3.194419E-02
3.118508E-02
3.032441E-02
2.770940E-02
2.632906E-02
2.364247E-02
2.302291E-02
2.131724E-02
2.030673E-02
1.840271E-02
1.673699E-02
1.613155E-02
1.413064E-02
1.234514E-02
1.078383E-02
9.139082E-03
8.385816E-03
7.583438E-03
7.001098E-03
6.086498E-03
5.246544E-03
4.309804E-03
4.038612E-03
3.655395E-03
3.544829E-03
3.376817E-03
3.319433E-03
3.306031E-03
3.226352E-03
3.027173E-03
2.808740E-03
2.634671E-03
2.446420E-03
2.244305E-03
2.292189E-03
2.006722E-03
1.888172E-03
1.757414E-03
1.593656E-03
1.407713E-03
8.945065E-04
9.415985E-04
8.899366E-04
4.768112E-04
3.126821E-05
1.600615E-04
2.004390E-04
-4.605985E-05
6.103549E-05
-1.680091E-04
1.155222E-04
2.147896E-04
-1.825156E-05
2.721832E-04
1.975045E-04
7.662460E-05
2.141710E-04
3.959236E-04
5.318532E-04
7.064903E-05
-4.003091E-05
-1.751122E-04
7.942525E-05
-5.685607E-05
-3.413691E-04
-5.033266E-04
-2.024206E-04
-1.207371E-04
-6.252184E-05
-7.173988E-05
1.079984E-04
9.947199E-04
-3.077941E-02
5.271303E-03
1.591792E-04
4.384860E-03
1.023235E-02
6.310818E-04
4.839001E-04
4.646375E-04
7.499477E-04
1.106235E-03
1.443846E-03
1.368597E-03
2.066583E-03
2.372576E-03
2.533011E-03
2.746579E-03
4.088936E-03
3.242167E-03
3.103451E-03
3.193904E-03
3.462038E-03
3.403408E-03
3.410314E-03
3.660690E-03
4.627428E-03
4.763601E-03
5.371724E-03
5.883942E-03
6.246495E-03
7.378485E-03
8.542176E-03
9.375413E-03
1.071896E-02
1.202479E-02
1.300671E-02
1.444424E-02
1.623743E-02
1.801304E-02
1.953522E-02
2.167087E-02
2.333681E-02
2.459084E-02
2.658109E-02
2.842383E-02
2.956856E-02
3.106466E-02
3.337621E-02
3.519922E-02
3.625055E-02
3.817664E-02
4.052300E-02
4.176751E-02
4.315933E-02
4.536022E-02
4.655819E-02
4.737325E-02
4.847943E-02
5.069139E-02
5.197392E-02
5.187216E-02
5.338790E-02
5.500082E-02
5.516335E-02
5.521552E-02
5.790725E-02
5.869015E-02
5.949546E-02
5.983319E-02
6.087997E-02
6.181386E-02
6.327573E-02
6.333694E-02
6.417549E-02
6.524443E-02
6.410287E-02
6.580576E-02
6.509172E-02
6.527669E-02
6.623123E-02
6.714749E-02
6.533449E-02
6.699748E-02
6.789702E-02
6.804759E-02
6.810760E-02
6.707266E-02
6.661643E-02
6.592763E-02
6.617028E-02
6.748956E-02
6.753219E-02
6.690648E-02
6.702891E-02
6.762551E-02
6.541961E-02
6.538094E-02
6.342537E-02
6.359055E-02
6.368398E-02
6.391778E-02
6.317333E-02
6.208258E-02
6.218602E-02
6.149382E-02
6.012810E-02
5.971958E-02
5.923782E-02
5.930223E-02
5.876492E-02
5.730749E-02
5.649520E-02
5.648002E-02
5.546664E-02
5.439546E-02
5.392328E-02
5.214788E-02
5.101472E-02
4.890249E-02
4.715857E-02
4.588703E-02
4.516252E-02
4.326916E-02
4.188667E-02
4.116896E-02
4.015552E-02
3.716565E-02
3.583871E-02
3.536066E-02
3.380771E-02
3.210863E-02
2.983078E-02
2.904116E-02
2.763303E-02
2.689478E-02
2.490406E-02
2.298464E-02
2.090735E-02
1.878238E-02
1.750794E-02
1.649345E-02
1.541028E-02
1.395938E-02
1.301196E-02
1.090898E-02
9.596674E-03
8.698154E-03
8.169910E-03
6.600935E-03
5.597397E-03
4.996762E-03
4.421459E-03
3.827358E-03
3.552464E-03
3.253131E-03
3.166084E-03
3.102655E-03
3.081154E-03
2.834020E-03
2.858076E-03
3.011566E-03
2.635742E-03
2.309819E-03
2.214164E-03
2.019038E-03
1.946661E-03
1.734270E-03
1.663772E-03
1.300519E-03
1.675075E-03
1.196816E-03
1.272578E-03
8.599863E-04
7.363295E-04
4.174719E-04
3.705428E-04
5.298172E-04
3.245023E-04
2.814816E-05
1.058740E-04
5.188607E-05
-3.230779E-05
1.821874E-04
3.236930E-05
1.421753E-04
3.723635E-04
3.923041E-04
2.246977E-04
-1.546379E-05
1.584641E-04
2.813250E-04
2.643810E-04
2.302244E-04
-3.036466E-05
8.100197E-05
-7.722774E-04
-4.861134E-04
-1.607492E-04
-1.383270E-04
-2.595340E-04
7.913830E-06
-6.033781E-05
-3.471056E-02
-1.882547E-02
-4.769224E-03
2.992717E-02
-6.203708E-02
5.834966E-04
1.089399E-03
4.567748E-04
1.351912E-03
1.365761E-03
1.015928E-03
1.732160E-03
1.920363E-03
2.226934E-03
2.340287E-03
2.972706E-03
3.350201E-03
3.317239E-03
3.395166E-03
3.584990E-03
3.756252E-03
3.651672E-03
3.679184E-03
3.767908E-03
3.878668E-03
4.233260E-03
5.155287E-03
5.965168E-03
6.850711E-03
7.503709E-03
8.185219E-03
9.735566E-03
1.087892E-02
1.166363E-02
1.314483E-02
1.483859E-02
1.620709E-02
1.818782E-02
1.949959E-02
2.163661E-02
2.295812E-02
2.463540E-02
2.646730E-02
2.762443E-02
2.929324E-02
3.048389E-02
3.275802E-02
3.552453E-02
3.745386E-02
3.839990E-02
3.981066E-02
4.113513E-02
4.287754E-02
4.410898E-02
4.618941E-02
4.780389E-02
4.891248E-02
5.044463E-02
5.085657E-02
5.350918E-02
5.423877E-02
5.425928E-02
5.487933E-02
5.612787E-02
5.694758E-02
5.854679E-02
6.120602E-02
6.159555E-02
6.076028E-02
6.202415E-02
6.233439E-02
6.338220E-02
6.507877E-02
6.343713E-02
6.331453E-02
6.423800E-02
6.582870E-02
6.429834E-02
6.409473E-02
6.590628E-02
6.594605E-02
6.606981E-02
6.667990E-02
6.838816E-02
6.891465E-02
6.756385E-02
6.768651E-02
6.544200E-02
6.526775E-02
6.679727E-02
6.733115E-02
6.769386E-02
6.472218E-02
6.590370E-02
6.407855E-02
6.669104E-02
6.436600E-02
6.389765E-02
6.456634E-02
6.375780E-02
6.297453E-02
6.224038E-02
6.177349E-02
6.087944E-02
6.052872E-02
5.957356E-02
5.934250E-02
5.918307E-02
5.914048E-02
5.805750E-02
5.712899E-02
5.612225E-02
5.382682E-02
5.342502E-02
5.315609E-02
5.157272E-02
4.983433E-02
4.894511E-02
4.763852E-02
4.633837E-02
4.514018E-02
4.342894E-02
4.267769E-02
4.115142E-02
3.943570E-02
3.793389E-02
3.663470E-02
3.484180E-02
3.384730E-02
3.250758E-02
3.070762E-02
2.964089E-02
2.804758E-02
2.627546E-02
2.370270E-02
2.228694E-02
2.146470E-02
1.921454E-02
1.881195E-02
1.674142E-02
1.554650E-02
1.362174E-02
1.208564E-02
1.034238E-02
9.568996E-03
8.540671E-03
7.370266E-03
7.225802E-03
6.209078E-03
5.078986E-03
4.191458E-03
4.163258E-03
3.661495E-03
3.351396E-03
3.095343E-03
3.034773E-03
3.141818E-03
3.252934E-03
2.924824E-03
2.671622E-03
2.583480E-03
2.409972E-03
2.140716E-03
2.163368E-03
1.900542E-03
1.517403E-03
1.428919E-03
1.212385E-03
8.412842E-04
1.334417E-03
1.422507E-03
1.083191E-03
8.598933E-04
7.889224E-04
6.031280E-04
5.893891E-04
3.896667E-04
1.167959E-04
3.359021E-05
1.848334E-05
-2.833461E-05
1.352602E-04
1.320627E-04
1.548975E-04
2.940249E-04
4.547447E-04
1.670385E-04
-7.923528E-06
-1.093422E-04
-1.478816E-04
2.664395E-06
-1.037357E-04
2.063822E-06
-7.590659E-05
1.094322E-03
8.608023E-04
8.318719E-04
5.001716E-04
-2.609331E-05
8.161478E-05
2.520323E-04
-3.773058E-03
-2.752087E-02
-8.346099E-03
8.108848E-04
1.366765E-02
8.710764E-04
6.760191E-04
8.894557E-04
1.431407E-03
1.209629E-03
1.313754E-03
1.421974E-03
1.768640E-03
2.100920E-03
2.506420E-03
2.800818E-03
4.322173E-03
3.457547E-03
3.594481E-03
3.636835E-03
3.849909E-03
3.779697E-03
3.803312E-03
3.762042E-03
3.754154E-03
4.364068E-03
5.059234E-03
5.469000E-03
6.249729E-03
7.005284E-03
8.374754E-03
9.629394E-03
1.122122E-02
1.199964E-02
1.272127E-02
1.429183E-02
1.604340E-02
1.829262E-02
1.919394E-02
2.079589E-02
2.298249E-02
2.405892E-02
2.593519E-02
2.811588E-02
2.965380E-02
3.109852E-02
3.247833E-02
3.521280E-02
3.736694E-02
3.938810E-02
4.048305E-02
4.189921E-02
4.286601E-02
4.438239E-02
4.614215E-02
4.644932E-02
4.857973E-02
4.976050E-02
5.089894E-02
5.254494E-02
5.399240E-02
5.486977E-02
5.504965E-02
5.460657E-02
5.665940E-02
5.917638E-02
6.023493E-02
6.037547E-02
6.031870E-02
6.210919E-02
6.073598E-02
6.421139E-02
6.464904E-02
6.511792E-02
6.465474E-02
6.306687E-02
6.455163E-02
6.578140E-02
6.659984E-02
6.642106E-02
6.658657E-02
6.622265E-02
6.646379E-02
6.638345E-02
6.686352E-02
6.730673E-02
6.598539E-02
6.622742E-02
6.638700E-02
6.601288E-02
6.557233E-02
6.667281E-02
6.594378E-02
6.515126E-02
6.498427E-02
6.407870E-02
6.477902E-02
6.405204E-02
6.297410E-02
6.331361E-02
6.314369E-02
6.164599E-02
6.140412E-02
6.221444E-02
6.255544E-02
6.123551E-02
5.945748E-02
5.838476E-02
5.795323E-02
5.640162E-02
5.640705E-02
5.470087E-02
5.507851E-02
5.276506E-02
5.197268E-02
5.067885E-02
4.966884E-02
4.919979E-02
4.878911E-02
4.643113E-02
4.430272E-02
4.316714E-02
4.224651E-02
4.036021E-02
3.982883E-02
3.836013E-02
3.633637E-02
3.541301E-02
3.418504E-02
3.227832E-02
3.114220E-02
2.955051E-02
2.774946E-02
2.688067E-02
2.481233E-02
2.278323E-02
2.074496E-02
1.970408E-02
1.770374E-02
1.665587E-02
1.570137E-02
1.357616E-02
1.241348E-02
1.138918E-02
9.615868E-03
8.194305E-03
7.668219E-03
6.751545E-03
6.217514E-03
5.360104E-03
4.500876E-03
4.210059E-03
3.916811E-03
3.382867E-03
3.408649E-03
3.073498E-03
2.970530E-03
2.689697E-03
2.756103E-03
2.741984E-03
2.402642E-03
2.064288E-03
2.264339E-03
2.112824E-03
1.778150E-03
1.984567E-03
1.141157E-03
1.237070E-03
1.276793E-03
1.271928E-03
9.179135E-04
6.686946E-04
7.133065E-04
5.695241E-04
2.816196E-04
4.021460E-04
2.271389E-04
2.001558E-04
1.507721E-04
1.833086E-04
3.406722E-04
1.538545E-04
1.682935E-04
3.317767E-04
1.441678E-04
1.337526E-04
9.972808E-05
5.983730E-05
-2.260938E-06
2.481949E-04
6.430523E-05
6.168011E-05
2.670010E-05
-5.126008E-05
3.472818E-04
2.538045E-04
2.633745E-04
3.348248E-04
2.481796E-04
3.040507E-04
1.029937E-04
1.827543E-04
3.341160E-04
6.896871E-03
-9.029440E-03
1.508667E-03
5.121378E-04
5.488291E-04
8.446458E-04
9.508123E-04
1.042976E-03
1.319152E-03
1.385215E-03
1.482197E-03
2.133824E-03
2.560087E-03
2.738464E-03
3.935246E-03
3.753347E-03
3.628645E-03
3.384755E-03
2.919905E-03
3.681919E-03
3.733017E-03
3.896005E-03
4.189851E-03
4.367359E-03
4.606498E-03
5.331578E-03
6.565440E-03
7.630531E-03
8.448175E-03
7.096039E-03
1.072965E-02
1.233207E-02
1.316284E-02
1.521588E-02
1.573780E-02
1.811257E-02
2.021270E-02
2.129140E-02
2.323921E-02
2.481836E-02
2.654139E-02
2.727313E-02
2.923468E-02
3.198357E-02
3.267502E-02
3.459930E-02
3.615883E-02
3.934609E-02
4.076526E-02
4.212448E-02
4.324537E-02
4.652237E-02
4.613422E-02
4.649512E-02
4.768484E-02
5.022691E-02
5.046346E-02
5.211974E-02
5.401652E-02
5.396497E-02
5.578511E-02
5.723494E-02
5.778236E-02
5.891057E-02
5.935679E-02
6.095902E-02
6.186823E-02
6.248849E-02
6.323971E-02
6.316119E-02
6.402270E-02
6.476008E-02
6.511857E-02
6.424662E-02
6.622648E-02
6.735317E-02
6.689894E-02
6.677432E-02
6.679317E-02
6.609225E-02
6.622818E-02
6.838570E-02
6.786552E-02
6.800270E-02
6.698381E-02
6.599293E-02
6.677031E-02
6.686046E-02
6.636161E-02
6.486706E-02
6.750185E-02
6.533610E-02
6.532697E-02
6.403519E-02
6.542228E-02
6.516315E-02
6.377764E-02
6.344402E-02
6.405551E-02
6.328031E-02
6.221565E-02
6.095772E-02
6.222708E-02
5.957261E-02
6.163406E-02
5.906066E-02
5.729602E-02
5.772961E-02
5.714144E-02
5.525553E-02
5.388248E-02
5.365515E-02
5.231071E-02
5.083629E-02
5.071543E-02
4.930804E-02
4.728629E-02
4.627904E-02
4.548631E-02
4.437440E-02
4.268107E-02
4.089328E-02
3.970998E-02
3.682818E-02
3.655484E-02
3.542664E-02
3.411134E-02
3.183562E-02
3.028027E-02
3.008814E-02
2.792382E-02
2.586149E-02
2.434235E-02
2.269406E-02
2.119693E-02
1.969253E-02
1.701851E-02
1.565433E-02
1.511971E-02
1.325219E-02
1.194572E-02
1.099614E-02
9.910271E-03
9.080895E-03
7.865813E-03
7.072404E-03
6.245267E-03
5.227249E-03
4.410979E-03
3.659074E-03
3.186228E-03
3.150531E-03
3.191591E-03
3.168735E-03
3.066827E-03
3.107209E-03
3.099345E-03
2.793193E-03
2.684740E-03
2.381523E-03
2.337964E-03
2.157829E-03
1.299622E-03
1.252153E-03
1.299424E-03
1.183059E-03
8.937913E-04
7.893089E-04
1.135238E-03
9.478152E-04
8.700178E-04
7.749057E-04
4.938696E-04
6.852124E-04
3.328269E-04
4.573240E-04
7.669910E-04
4.595063E-04
2.272689E-04
1.701844E-04
4.565769E-05
3.133478E-05
3.901424E-04
1.766619E-04
6.730372E-05
1.401863E-04
-2.438914E-04
1.052294E-05
-1.844873E-05
-1.577829E-05
6.512769E-05
7.926780E-05
-1.373642E-03
-4.098589E-04
6.370832E-04
5.390177E-04
-1.723653E-04
2.085022E-04
6.944908E-04
4.484677E-04
2.159670E-04
5.189134E-04
2.843330E-04
5.957684E-04
4.689281E-04
6.748753E-04
7.083876E-04
1.184348E-03
1.634800E-03
2.050420E-03
2.246713E-03
1.999705E-03
2.552250E-03
2.193458E-03
2.501347E-03
3.644610E-03
3.210424E-03
3.274164E-03
3.783694E-03
3.789587E-03
3.679078E-03
3.590539E-03
3.727553E-03
4.077323E-03
4.266984E-03
4.755133E-03
5.590995E-03
6.475320E-03
7.819600E-03
8.875076E-03
1.007436E-02
1.092010E-02
1.225864E-02
1.397034E-02
1.485364E-02
1.594109E-02
1.792155E-02
1.922440E-02
2.103963E-02
2.251358E-02
2.481545E-02
2.688327E-02
2.886577E-02
2.984212E-02
3.146305E-02
3.280780E-02
3.442564E-02
3.631976E-02
3.773053E-02
3.972763E-02
4.107230E-02
4.272273E-02
4.456568E-02
4.634574E-02
4.696544E-02
4.811215E-02
5.059421E-02
5.091280E-02
5.212538E-02
5.400050E-02
5.482206E-02
5.620051E-02
5.624361E-02
5.752906E-02
5.786598E-02
5.967528E-02
6.026737E-02
6.131782E-02
6.180083E-02
6.297444E-02
6.360855E-02
6.537922E-02
6.532251E-02
6.342734E-02
6.432371E-02
6.536548E-02
6.704010E-02
6.552989E-02
6.509693E-02
6.729815E-02
6.781462E-02
6.669704E-02
6.707475E-02
6.839762E-02
6.819922E-02
6.693888E-02
6.731893E-02
6.625075E-02
6.693486E-02
6.716005E-02
6.674144E-02
6.634194E-02
6.603065E-02
6.491612E-02
6.463453E-02
6.466577E-02
6.426900E-02
6.379956E-02
6.499886E-02
6.232384E-02
6.203861E-02
6.135157E-02
6.148296E-02
6.226496E-02
6.112062E-02
6.018124E-02
5.829664E-02
5.751110E-02
5.690473E-02
5.635313E-02
5.645053E-02
5.646974E-02
5.355257E-02
5.396830E-02
5.206599E-02
5.006905E-02
4.966215E-02
4.729477E-02
4.711505E-02
4.475723E-02
4.345597E-02
4.258913E-02
4.180870E-02
3.999196E-02
3.841194E-02
3.809911E-02
3.667386E-02
3.439273E-02
3.244708E-02
3.096200E-02
2.934993E-02
2.735585E-02
2.571542E-02
2.414071E-02
2.263289E-02
2.036089E-02
1.932004E-02
1.823132E-02
1.663838E-02
1.496302E-02
1.351831E-02
1.247135E-02
1.112261E-02
1.025733E-02
9.007904E-03
7.851419E-03
7.130428E-03
5.891604E-03
5.180798E-03
4.343874E-03
3.688294E-03
3.432999E-03
3.318708E-03
3.087931E-03
3.254922E-03
3.054269E-03
2.783851E-03
2.834903E-03
2.653286E-03
2.509122E-03
2.076967E-03
1.913203E-03
2.021932E-03
1.975192E-03
1.763635E-03
1.299108E-03
8.526275E-04
7.977624E-04
8.815790E-04
9.133726E-04
6.056145E-04
9.263123E-04
8.330456E-04
5.678591E-04
4.770551E-04
1.706862E-04
2.516180E-04
2.208496E-04
5.993310E-05
1.096422E-04
1.560200E-04
2.404666E-04
3.631481E-05
1.808456E-04
2.894128E-04
2.184405E-04
2.426305E-04
1.096466E-04
1.313193E-04
1.340190E-04
1.004060E-04
2.306057E-04
2.182378E-04
9.849214E-04
6.870753E-04
5.246363E-04
-2.937490E-05
5.086034E-05
2.121803E-05
3.813679E-04
6.335394E-04
1.050805E-04
6.102590E-04
5.371266E-04
5.469908E-04
4.980803E-04
7.427034E-04
1.441197E-03
1.536712E-03
1.639618E-03
1.664140E-03
2.019899E-03
2.185473E-03
2.123089E-03
2.378627E-03
2.822716E-03
2.937355E-03
3.223722E-03
3.192911E-03
3.427136E-03
3.691138E-03
3.555574E-03
3.609796E-03
3.711313E-03
4.036159E-03
4.301599E-03
4.747656E-03
5.550463E-03
6.483944E-03
7.162626E-03
8.247425E-03
1.166187E-02
1.039878E-02
1.226676E-02
1.365742E-02
1.467626E-02
1.612126E-02
1.789490E-02
1.954688E-02
2.090272E-02
2.243246E-02
2.447413E-02
2.640491E-02
2.764384E-02
2.954918E-02
3.172218E-02
3.353341E-02
3.501789E-02
3.644950E-02
3.794724E-02
3.996921E-02
4.132915E-02
4.256266E-02
4.431796E-02
4.665017E-02
4.698140E-02
4.798432E-02
5.100121E-02
5.154222E-02
5.171955E-02
5.419612E-02
5.540180E-02
5.615212E-02
5.642357E-02
5.893806E-02
6.025641E-02
5.977324E-02
6.149673E-02
6.195114E-02
6.208742E-02
6.346751E-02
6.419220E-02
6.320522E-02
6.243349E-02
6.459361E-02
6.420106E-02
6.638771E-02
6.692534E-02
6.721756E-02
6.625542E-02
6.629363E-02
6.819734E-02
6.904125E-02
6.946977E-02
6.676342E-02
6.622716E-02
6.500271E-02
6.581122E-02
6.526288E-02
6.713334E-02
6.721149E-02
6.700879E-02
6.639971E-02
6.663366E-02
6.571994E-02
6.354425E-02
6.488576E-02
6.486441E-02
6.470465E-02
6.453228E-02
6.284182E-02
6.219146E-02
6.150561E-02
6.112301E-02
6.128738E-02
5.989639E-02
5.902476E-02
5.916546E-02
5.875113E-02
5.631553E-02
5.580987E-02
5.572560E-02
5.498356E-02
5.422298E-02
5.218944E-02
5.237549E-02
5.095037E-02
4.882790E-02
4.827226E-02
4.683592E-02
4.524326E-02
4.443764E-02
4.203091E-02
4.057746E-02
4.006930E-02
4.012378E-02
3.697720E-02
3.460902E-02
3.429286E-02
3.225484E-02
3.053322E-02
2.877874E-02
2.755330E-02
2.669189E-02
2.510828E-02
2.266701E-02
2.016901E-02
1.949419E-02
1.771209E-02
1.707085E-02
1.461778E-02
1.331466E-02
1.190090E-02
1.016790E-02
9.807213E-03
8.907127E-03
7.902891E-03
6.997088E-03
6.217346E-03
5.284041E-03
4.323397E-03
3.709549E-03
3.487883E-03
3.195599E-03
3.110728E-03
3.026262E-03
3.057891E-03
3.404591E-03
3.350215E-03
2.966437E-03
2.751930E-03
2.627557E-03
2.124904E-03
1.784862E-03
1.783925E-03
1.914876E-03
1.903983E-03
1.871279E-03
1.663359E-03
9.239322E-04
8.161649E-04
8.149790E-04
8.470742E-04
6.895186E-04
5.634695E-04
9.124979E-04
4.652184E-04
5.635000E-04
3.601227E-04
1.150746E-04
2.140558E-04
2.229721E-04
2.322171E-04
2.249093E-04
7.241364E-05
3.490813E-04
2.629816E-04
7.222183E-05
5.691287E-05
-4.429877E-05
3.186118E-05
-1.367205E-04
8.032551E-05
4.041892E-04
2.473041E-03
2.093855E-03
1.361508E-03
6.739949E-04
3.372651E-04
3.550177E-04
3.015591E-04
-1.012581E-04
-1.413924E-04
7.919414E-05
5.579610E-04
6.316608E-04
1.059322E-03
1.032194E-03
1.291468E-03
1.407728E-03
1.289681E-03
1.762997E-03
1.905501E-03
2.776564E-03
2.023615E-03
2.505425E-03
2.769301E-03
3.149918E-03
2.951976E-03
3.373080E-03
3.330935E-03
3.596248E-03
3.407411E-03
3.544625E-03
3.897302E-03
3.986819E-03
4.209889E-03
4.607622E-03
5.768306E-03
6.474294E-03
7.633179E-03
8.603886E-03
1.010486E-02
9.757917E-03
1.212019E-02
1.361915E-02
1.521610E-02
1.639690E-02
1.792362E-02
1.900733E-02
2.096809E-02
2.358555E-02
2.520903E-02
2.643611E-02
2.792317E-02
2.866419E-02
3.079516E-02
3.328407E-02
3.511293E-02
3.676982E-02
3.785097E-02
4.036578E-02
4.136137E-02
4.297442E-02
4.476341E-02
4.634106E-02
4.746388E-02
4.830705E-02
4.894021E-02
4.959540E-02
5.183208E-02
5.432175E-02
5.514505E-02
5.603797E-02
5.638939E-02
5.747195E-02
6.001235E-02
6.202787E-02
5.932997E-02
6.170820E-02
6.191904E-02
6.345757E-02
6.366271E-02
6.334937E-02
6.521122E-02
6.271951E-02
6.303493E-02
6.372599E-02
6.374657E-02
6.500802E-02
6.634246E-02
6.648478E-02
6.734145E-02
6.737355E-02
6.707392E-02
6.614464E-02
6.637011E-02
6.669522E-02
6.636884E-02
6.648515E-02
6.660738E-02
6.601718E-02
6.578999E-02
6.615600E-02
6.621353E-02
6.557540E-02
6.582083E-02
6.501537E-02
6.534197E-02
6.498610E-02
6.498127E-02
6.325192E-02
6.320770E-02
6.154057E-02
6.257745E-02
6.257711E-02
5.989548E-02
5.901561E-02
5.765515E-02
5.937321E-02
5.743981E-02
5.516866E-02
5.478322E-02
5.278202E-02
5.313128E-02
5.151164E-02
5.165563E-02
5.004503E-02
4.985176E-02
4.650760E-02
4.645276E-02
4.560164E-02
4.407414E-02
4.226356E-02
4.171229E-02
4.025732E-02
3.974348E-02
3.776554E-02
3.545084E-02
3.378678E-02
3.228625E-02
3.144194E-02
2.987141E-02
2.887060E-02
2.698194E-02
2.456474E-02
2.220700E-02
2.078043E-02
1.984388E-02
1.847211E-02
1.683627E-02
1.510759E-02
1.370916E-02
1.248130E-02
1.175982E-02
9.995945E-03
8.809878E-03
7.810661E-03
7.052845E-03
6.262302E-03
5.567105E-03
4.703041E-03
3.964028E-03
3.628654E-03
3.317340E-03
3.002221E-03
2.966687E-03
3.120557E-03
2.899105E-03
2.900244E-03
2.728733E-03
2.438020E-03
2.034319E-03
1.970839E-03
1.836221E-03
1.772484E-03
1.728244E-03
1.572716E-03
1.274054E-03
1.359998E-03
1.164752E-03
1.231072E-03
1.163599E-03
7.901634E-04
4.732299E-04
3.658355E-04
4.655485E-04
5.477782E-04
5.496788E-04
2.171970E-04
2.483297E-04
-3.193817E-06
1.806375E-04
1.656251E-04
9.629561E-05
-9.011976E-05
3.219802E-04
8.884902E-05
2.149810E-05
-1.608358E-04
2.165823E-05
9.594684E-05
-2.823544E-05
8.766355E-06
-4.246330E-04
1.771434E-03
1.282545E-03
6.921757E-04
1.631314E-04
1.556429E-04
5.755274E-04
7.186631E-04
4.358681E-04
4.761533E-04
8.630074E-05
7.504629E-04
9.155730E-04
9.455576E-04
1.163267E-03
1.240411E-03
1.335278E-03
1.257424E-03
1.195340E-03
1.602223E-03
1.547650E-03
2.058691E-03
2.371742E-03
2.903382E-03
3.470818E-03
3.171278E-03
3.327836E-03
3.275983E-03
3.145925E-03
3.791747E-03
3.692005E-03
3.709001E-03
4.046766E-03
4.284174E-03
4.581513E-03
5.358453E-03
6.575746E-03
7.132423E-03
8.478281E-03
1.030552E-02
1.122628E-02
1.187460E-02
1.387989E-02
1.518015E-02
1.649268E-02
1.749508E-02
1.985231E-02
2.104136E-02
2.267910E-02
2.521395E-02
2.617365E-02
2.765849E-02
2.941030E-02
3.107488E-02
3.271583E-02
3.435524E-02
3.626927E-02
3.788210E-02
3.978099E-02
4.239384E-02
4.419198E-02
4.506979E-02
4.576565E-02
4.866092E-02
4.978519E-02
4.957521E-02
5.175581E-02
5.226558E-02
5.319655E-02
5.346933E-02
5.500938E-02
5.557259E-02
5.905166E-02
5.977491E-02
5.927999E-02
5.927743E-02
6.064780E-02
6.131449E-02
6.421561E-02
6.381816E-02
6.320385E-02
6.483061E-02
6.434369E-02
6.440705E-02
6.500405E-02
6.540148E-02
6.613341E-02
6.468585E-02
6.613890E-02
6.577764E-02
6.708976E-02
6.640856E-02
6.791215E-02
6.789523E-02
6.885795E-02
6.703693E-02
6.681640E-02
6.558073E-02
6.463293E-02
6.435817E-02
6.569267E-02
6.334633E-02
6.389767E-02
6.403016E-02
6.352480E-02
6.337199E-02
6.256535E-02
6.221909E-02
6.361297E-02
6.301009E-02
6.163175E-02
6.089594E-02
6.039891E-02
6.074045E-02
5.879984E-02
5.895511E-02
5.927904E-02
5.695802E-02
5.707739E-02
5.574536E-02
5.331776E-02
5.329509E-02
5.265211E-02
5.170889E-02
4.993148E-02
4.897800E-02
4.845975E-02
4.670693E-02
4.636964E-02
4.338456E-02
4.214424E-02
4.109047E-02
3.942748E-02
3.774673E-02
3.720889E-02
3.558745E-02
3.374310E-02
3.262932E-02
3.024597E-02
2.832249E-02
2.761029E-02
2.599732E-02
2.431891E-02
2.260138E-02
2.108409E-02
2.000835E-02
1.848255E-02
1.714550E-02
1.538193E-02
1.394452E-02
1.276936E-02
1.099127E-02
9.598877E-03
9.181939E-03
7.858494E-03
7.278578E-03
6.285108E-03
5.171164E-03
4.267954E-03
3.851195E-03
3.637059E-03
3.318661E-03
3.201073E-03
3.066570E-03
3.166197E-03
3.149682E-03
3.056722E-03
2.746128E-03
2.685820E-03
2.352924E-03
2.227534E-03
2.014952E-03
1.367633E-03
1.121485E-03
1.501279E-03
1.340767E-03
1.360154E-03
1.335510E-03
1.021772E-03
5.657152E-04
5.087312E-04
5.800881E-04
4.832007E-04
6.536233E-04
3.147180E-04
1.465873E-04
1.714604E-04
1.988457E-04
2.622490E-05
-4.136427E-05
-2.560157E-05
-5.465210E-05
2.727271E-05
1.845427E-04
-1.148687E-05
-1.245128E-04
-5.433171E-05
-9.655610E-05
-2.527999E-05
-1.066475E-04
-1.332226E-04
-5.190793E-04
4.454649E-04
5.960336E-04
3.962006E-04
4.591098E-04
3.441964E-04
7.246736E-05
2.988054E-04
2.385288E-04
1.043656E-03
7.537450E-04
4.685900E-04
3.470874E-04
3.747258E-04
2.337890E-04
7.152496E-04
1.602104E-03
1.305013E-03
1.220256E-03
1.573207E-03
1.713860E-03
1.732287E-03
2.332929E-03
2.510023E-03
2.650521E-03
2.969118E-03
3.678258E-03
3.678162E-03
3.847819E-03
3.496625E-03
3.861928E-03
3.901073E-03
4.290979E-03
4.101869E-03
4.759986E-03
5.459457E-03
6.127429E-03
7.434885E-03
8.866339E-03
9.094390E-03
1.165803E-02
1.192848E-02
1.328112E-02
1.512616E-02
1.638432E-02
1.831638E-02
1.951487E-02
2.123903E-02
2.287680E-02
2.422202E-02
2.593882E-02
2.782001E-02
2.900090E-02
3.103622E-02
3.356480E-02
3.494206E-02
3.664621E-02
3.809121E-02
4.120761E-02
4.152292E-02
4.229291E-02
4.481031E-02
4.629313E-02
4.539077E-02
4.841772E-02
4.958825E-02
4.913714E-02
5.090292E-02
5.267527E-02
5.418545E-02
5.518594E-02
5.670424E-02
5.925897E-02
5.872147E-02
5.874811E-02
5.991556E-02
6.135492E-02
6.173318E-02
6.154229E-02
6.265423E-02
6.224937E-02
6.404009E-02
6.348391E-02
6.386042E-02
6.566396E-02
6.648454E-02
6.669299E-02
6.682815E-02
6.677074E-02
6.695627E-02
6.718429E-02
6.807022E-02
6.715412E-02
6.603639E-02
6.588130E-02
6.674774E-02
6.796600E-02
6.733445E-02
6.589015E-02
6.530919E-02
6.486793E-02
6.551318E-02
6.577158E-02
6.628452E-02
6.495566E-02
6.440409E-02
6.512659E-02
6.305607E-02
6.202998E-02
6.074793E-02
6.089217E-02
6.145003E-02
6.146758E-02
5.906612E-02
5.962150E-02
5.746823E-02
5.773490E-02
5.740750E-02
5.600648E-02
5.497096E-02
5.437231E-02
5.563201E-02
5.333452E-02
5.142382E-02
5.026625E-02
4.937593E-02
4.792721E-02
4.628844E-02
4.453577E-02
4.440169E-02
4.254774E-02
4.087497E-02
3.955077E-02
3.808887E-02
3.639323E-02
3.605204E-02
3.473378E-02
3.329358E-02
3.117340E-02
2.962011E-02
2.763829E-02
2.576326E-02
2.407702E-02
2.265665E-02
2.145848E-02
1.965779E-02
1.789231E-02
1.712431E-02
1.518325E-02
1.380824E-02
1.250316E-02
1.119802E-02
1.005080E-02
8.526451E-03
7.866744E-03
7.109284E-03
6.251930E-03
5.499727E-03
5.100963E-03
4.059164E-03
3.771888E-03
3.501178E-03
2.916746E-03
3.031850E-03
3.241433E-03
2.901502E-03
2.702787E-03
2.629051E-03
2.585308E-03
2.147601E-03
2.140432E-03
1.986009E-03
1.480938E-03
1.153976E-03
1.122575E-03
9.375144E-04
9.629387E-04
8.728851E-04
9.307755E-04
6.051762E-04
5.642284E-04
4.859665E-04
6.102137E-04
2.795326E-04
3.556475E-04
2.162534E-04
8.707828E-05
4.705400E-05
-1.189916E-04
-1.576351E-04
-1.740536E-04
-2.454989E-04
-8.576591E-05
-1.263539E-04
-1.588034E-04
-4.101345E-06
-1.664925E-04
-6.886120E-05
-1.175461E-04
-2.349718E-04
-1.984563E-04
-3.505577E-04
1.264939E-03
1.060221E-03
7.245084E-04
2.996437E-04
1.196659E-04
2.783478E-04
5.561039E-05
1.832816E-04
-7.731474E-04
1.003471E-04
9.233067E-04
1.135856E-03
1.379819E-03
1.345732E-03
1.341702E-03
1.333519E-03
1.441504E-03
1.687358E-03
2.216924E-03
2.609090E-03
2.309479E-03
2.075713E-03
2.292246E-03
2.671642E-03
2.958021E-03
3.120586E-03
3.509981E-03
3.628222E-03
3.757547E-03
4.060454E-03
4.218900E-03
4.089568E-03
4.180632E-03
4.694245E-03
5.717338E-03
6.232467E-03
7.187926E-03
8.311507E-03
8.145826E-03
1.092283E-02
1.203205E-02
1.321926E-02
1.446283E-02
1.660595E-02
1.726536E-02
1.939105E-02
2.086890E-02
2.294683E-02
2.397990E-02
2.599444E-02
2.756910E-02
2.973667E-02
3.129073E-02
3.299596E-02
3.482439E-02
3.658162E-02
3.818134E-02
4.015921E-02
4.247886E-02
4.256620E-02
4.384231E-02
4.538001E-02
4.753846E-02
4.858001E-02
4.984438E-02
5.083380E-02
5.167342E-02
5.290055E-02
5.481931E-02
5.555346E-02
5.707575E-02
5.829106E-02
5.921736E-02
6.066301E-02
6.161438E-02
6.243506E-02
6.221022E-02
6.233385E-02
6.296696E-02
6.441651E-02
6.520129E-02
6.356101E-02
6.484409E-02
6.554125E-02
6.517778E-02
6.505359E-02
6.670292E-02
6.517196E-02
6.757568E-02
6.731613E-02
6.657646E-02
6.563029E-02
6.587492E-02
6.739290E-02
6.529988E-02
6.520248E-02
6.790936E-02
6.682821E-02
6.681594E-02
6.593433E-02
6.575050E-02
6.613270E-02
6.456079E-02
6.554409E-02
6.283573E-02
6.351141E-02
6.315681E-02
6.239132E-02
6.367879E-02
6.331353E-02
6.199345E-02
6.049953E-02
5.790539E-02
5.841320E-02
5.937220E-02
5.909272E-02
5.947006E-02
5.757577E-02
5.590357E-02
5.370307E-02
5.342459E-02
5.393754E-02
5.140813E-02
5.256292E-02
5.093238E-02
4.888474E-02
4.642817E-02
4.507341E-02
4.490720E-02
4.272835E-02
3.983227E-02
4.088273E-02
3.851125E-02
3.678877E-02
3.469599E-02
3.408223E-02
3.179588E-02
3.068861E-02
2.880654E-02
2.735670E-02
2.600132E-02
2.455502E-02
2.279338E-02
2.108333E-02
1.909847E-02
1.787820E-02
1.613776E-02
1.483258E-02
1.366891E-02
1.211642E-02
1.060834E-02
9.353501E-03
8.480358E-03
7.805389E-03
6.975267E-03
5.923220E-03
5.248834E-03
4.649089E-03
3.960874E-03
3.717130E-03
3.339610E-03
3.094162E-03
2.875615E-03
3.145570E-03
3.140975E-03
2.871688E-03
2.632046E-03
2.579704E-03
2.254625E-03
1.845552E-03
1.400381E-03
1.631107E-03
1.384391E-03
9.182320E-04
9.332930E-04
9.802826E-04
7.547544E-04
1.089851E-03
5.846455E-04
3.492899E-04
2.624822E-04
3.785843E-04
2.175938E-04
6.088264E-05
-4.199743E-05
-1.389676E-04
-1.197817E-04
-8.246540E-05
-1.339070E-04
-3.998180E-05
-7.192800E-05
-3.411557E-04
-2.800573E-04
-2.830045E-05
-1.182496E-04
-2.754310E-04
-3.135893E-04
-2.768360E-04
-3.496830E-04
-3.072871E-04
-3.113326E-04
-9.229229E-04
-4.502640E-04
1.337884E-04
4.447065E-04
2.970370E-04
7.890861E-04
6.258117E-04
9.117323E-04
9.747013E-04
6.616224E-04
5.692439E-04
3.392204E-04
1.376508E-03
-1.946499E-03
9.968511E-04
1.028807E-03
1.217453E-03
1.521543E-03
1.405989E-03
1.897682E-03
2.697285E-03
2.736697E-03
3.006391E-03
3.121146E-03
3.054485E-03
3.571006E-03
3.834107E-03
4.180396E-03
4.233479E-03
4.248999E-03
4.358211E-03
4.445182E-03
4.574187E-03
4.763252E-03
5.233170E-03
6.336590E-03
6.759417E-03
8.105374E-03
9.547740E-03
1.078369E-02
1.242796E-02
1.339426E-02
1.557078E-02
1.650184E-02
1.931453E-02
1.961803E-02
2.161780E-02
2.283133E-02
2.393212E-02
2.609681E-02
2.803418E-02
2.941427E-02
3.088357E-02
3.279013E-02
3.415259E-02
3.605616E-02
3.872351E-02
4.115912E-02
4.171669E-02
4.226084E-02
4.443247E-02
4.653088E-02
4.764821E-02
4.912642E-02
5.011939E-02
5.032502E-02
5.160965E-02
5.238051E-02
5.414346E-02
5.578368E-02
5.716806E-02
5.813023E-02
5.904309E-02
5.876997E-02
6.060546E-02
6.200862E-02
6.170964E-02
6.380368E-02
6.305357E-02
6.521218E-02
6.492374E-02
6.329187E-02
6.647175E-02
6.352712E-02
6.540822E-02
6.358440E-02
6.710498E-02
6.476866E-02
6.573979E-02
6.643724E-02
6.695201E-02
6.637561E-02
6.689438E-02
6.591584E-02
6.557828E-02
6.561544E-02
6.740089E-02
6.770392E-02
6.658605E-02
6.667931E-02
6.670660E-02
6.601436E-02
6.548556E-02
6.328061E-02
6.317842E-02
6.305477E-02
6.288520E-02
6.305943E-02
6.206046E-02
6.115311E-02
5.973821E-02
6.002517E-02
6.105650E-02
6.010112E-02
6.020513E-02
5.885360E-02
5.730345E-02
5.657572E-02
5.631743E-02
5.467793E-02
5.351596E-02
5.207042E-02
5.036046E-02
4.929452E-02
4.940009E-02
4.765867E-02
4.612150E-02
4.554152E-02
4.612985E-02
4.356086E-02
4.065439E-02
3.982601E-02
3.931606E-02
3.951508E-02
3.555596E-02
3.354665E-02
3.225525E-02
3.133843E-02
2.834603E-02
2.648995E-02
2.537724E-02
2.398270E-02
2.258238E-02
2.149414E-02
1.970713E-02
1.784312E-02
1.629985E-02
1.537031E-02
1.355391E-02
1.225991E-02
1.178835E-02
1.037843E-02
8.749604E-03
8.066668E-03
7.417625E-03
6.374930E-03
5.830960E-03
4.908956E-03
4.152019E-03
3.571475E-03
3.371520E-03
3.269532E-03
3.342543E-03
2.695951E-03
2.741525E-03
2.787498E-03
2.727782E-03
2.768704E-03
2.133031E-03
1.959227E-03
1.861495E-03
1.651680E-03
1.331040E-03
1.071527E-03
6.952150E-04
1.071693E-03
8.240331E-04
1.065874E-03
9.829741E-04
6.175390E-04
5.627684E-04
5.994676E-04
4.175580E-04
2.065339E-04
-7.260776E-06
-1.459508E-04
-3.188486E-05
4.192914E-05
-1.818799E-04
-2.868149E-04
-2.004488E-04
-7.866766E-05
-1.149063E-04
-1.822604E-04
-2.134070E-04
-1.662125E-04
-1.933067E-04
-1.778231E-04
-1.281066E-04
-1.197539E-04
-8.267656E-05
-1.766611E-03
-4.691063E-04
3.092818E-04
1.298239E-03
8.632483E-04
9.868993E-04
4.058671E-05
-6.520268E-05
8.282783E-04
1.936772E-04
3.773909E-04
6.448991E-04
5.751915E-04
9.554072E-04
1.312222E-03
1.198762E-03
1.632964E-03
1.616946E-03
1.569231E-03
1.914490E-03
2.566055E-03
2.830403E-03
2.856501E-03
3.071468E-03
3.873547E-03
3.725480E-03
3.666349E-03
3.594791E-03
4.051050E-03
4.155505E-03
4.410797E-03
4.413538E-03
4.673192E-03
5.240464E-03
6.005277E-03
6.903271E-03
7.547289E-03
8.582927E-03
9.424805E-03
1.049061E-02
1.207202E-02
1.361917E-02
1.507551E-02
1.658715E-02
1.805498E-02
1.948360E-02
2.142170E-02
2.383705E-02
2.552468E-02
2.654569E-02
2.766930E-02
2.973637E-02
3.133457E-02
3.345065E-02
3.558804E-02
3.650594E-02
3.768039E-02
3.936301E-02
4.047220E-02
4.386875E-02
4.572585E-02
4.536005E-02
4.611329E-02
4.792147E-02
4.883182E-02
4.871993E-02
5.255139E-02
5.359756E-02
5.518371E-02
5.658581E-02
5.731004E-02
5.899800E-02
6.020007E-02
6.002476E-02
6.011776E-02
6.076235E-02
6.176528E-02
6.179376E-02
6.250089E-02
6.367921E-02
6.477646E-02
6.418270E-02
6.552526E-02
6.603164E-02
6.637530E-02
6.594689E-02
6.675217E-02
6.599025E-02
6.509728E-02
6.580141E-02
6.664271E-02
6.541100E-02
6.550807E-02
6.423696E-02
6.618943E-02
6.739191E-02
6.681507E-02
6.635116E-02
6.707692E-02
6.483094E-02
6.864170E-02
6.388419E-02
6.455439E-02
6.476312E-02
6.242103E-02
6.241762E-02
6.283992E-02
6.186987E-02
6.157017E-02
6.051302E-02
6.042634E-02
6.174491E-02
6.178633E-02
5.946425E-02
5.885343E-02
5.779443E-02
5.557004E-02
5.516195E-02
5.534742E-02
5.488106E-02
5.457053E-02
5.187196E-02
5.095830E-02
5.079948E-02
4.984305E-02
4.875203E-02
4.708439E-02
4.663979E-02
4.394731E-02
4.377935E-02
4.221705E-02
3.992428E-02
3.757612E-02
3.708482E-02
3.548836E-02
3.412410E-02
3.161849E-02
3.049181E-02
2.938646E-02
2.834877E-02
2.711359E-02
2.491207E-02
2.271403E-02
2.088613E-02
1.996914E-02
1.863381E-02
1.656767E-02
1.534265E-02
1.338224E-02
1.250306E-02
1.114585E-02
9.916313E-03
8.941216E-03
8.362309E-03
7.040554E-03
6.166061E-03
5.701101E-03
5.222591E-03
4.513840E-03
3.685266E-03
3.343784E-03
3.185311E-03
3.050818E-03
3.124521E-03
3.111674E-03
2.985690E-03
2.853019E-03
2.684143E-03
2.586653E-03
2.300038E-03
1.702280E-03
1.457112E-03
1.604729E-03
1.286537E-03
1.332728E-03
1.106779E-03
9.465630E-04
7.307567E-04
9.012938E-04
7.964127E-04
4.358047E-04
6.448700E-04
5.168370E-04
2.333401E-04
-1.673354E-04
-1.764810E-04
-2.285156E-04
-2.816573E-04
-3.243721E-04
-3.026989E-04
-3.166482E-04
-1.773476E-04
-2.047867E-04
-6.797200E-05
-2.943106E-04
-2.376851E-04
-2.798157E-04
-1.902919E-04
-2.555912E-04
-3.181642E-04
-4.872002E-04
-2.755082E-03
-4.926415E-04
-4.370919E-05
7.738819E-04
1.099694E-03
5.303677E-04
4.022884E-04
6.930620E-04
7.181190E-04
4.515448E-04
3.348321E-04
4.371871E-04
7.060351E-04
1.014594E-03
1.186415E-03
1.325430E-03
9.629195E-04
1.424933E-03
2.362055E-03
2.062980E-03
2.287132E-03
2.617797E-03
2.791636E-03
3.406678E-03
3.580125E-03
3.668558E-03
3.677802E-03
3.650795E-03
3.916031E-03
4.048042E-03
4.370828E-03
4.501085E-03
4.849180E-03
5.375726E-03
6.081049E-03
6.742032E-03
6.930533E-03
8.618492E-03
9.473218E-03
1.053611E-02
1.201697E-02
1.374171E-02
1.577131E-02
1.649448E-02
1.800597E-02
1.983252E-02
2.166113E-02
2.338252E-02
2.540253E-02
2.640009E-02
2.830320E-02
3.020223E-02
3.272602E-02
3.351510E-02
3.495543E-02
3.702541E-02
3.878937E-02
3.977774E-02
4.106277E-02
4.255456E-02
4.401905E-02
4.526613E-02
4.680966E-02
4.843738E-02
5.038569E-02
5.134663E-02
5.198702E-02
5.317347E-02
5.501661E-02
5.631292E-02
5.704987E-02
5.808054E-02
5.997338E-02
5.956799E-02
6.163230E-02
6.072102E-02
6.190321E-02
6.333016E-02
6.366565E-02
6.402984E-02
6.559164E-02
6.411461E-02
6.724022E-02
6.352640E-02
6.446834E-02
6.742447E-02
6.718601E-02
6.706467E-02
6.565948E-02
6.664690E-02
6.761026E-02
6.821355E-02
6.781669E-02
6.735650E-02
6.697906E-02
6.904011E-02
6.689773E-02
6.667140E-02
6.625779E-02
6.532650E-02
6.562166E-02
6.541537E-02
6.630818E-02
6.494158E-02
6.420844E-02
6.453832E-02
6.301868E-02
6.098998E-02
6.163778E-02
6.212368E-02
6.120987E-02
6.102009E-02
6.019486E-02
6.010306E-02
5.860521E-02
5.703778E-02
5.870121E-02
5.781455E-02
5.580551E-02
5.386404E-02
5.236779E-02
5.181352E-02
5.219330E-02
5.035170E-02
4.729949E-02
4.704917E-02
4.757288E-02
4.575287E-02
4.365858E-02
4.173638E-02
4.048580E-02
3.916453E-02
3.834497E-02
3.607835E-02
3.514845E-02
3.429995E-02
3.276624E-02
3.165385E-02
2.937838E-02
2.728169E-02
2.628874E-02
2.437921E-02
2.273079E-02
2.149615E-02
1.872776E-02
1.748055E-02
1.685128E-02
1.569442E-02
1.416850E-02
1.313703E-02
1.270869E-02
1.016357E-02
8.757293E-03
8.265056E-03
7.024796E-03
6.203799E-03
5.448769E-03
4.810744E-03
4.364825E-03
4.051862E-03
3.741728E-03
3.450758E-03
3.500073E-03
3.446046E-03
3.226338E-03
3.171833E-03
2.760627E-03
2.871617E-03
2.757753E-03
2.379352E-03
2.169842E-03
1.719810E-03
1.786155E-03
1.261808E-03
9.972425E-04
1.145001E-03
1.212089E-03
9.620670E-04
8.993874E-04
5.306665E-04
5.997187E-04
1.631034E-04
4.183870E-04
1.827937E-04
1.523350E-04
-7.310056E-05
1.161190E-04
2.883768E-05
-5.400018E-05
-4.647445E-05
-1.391195E-05
-1.838442E-04
-1.351890E-04
-9.386508E-05
-1.779537E-04
-1.347321E-04
-7.626375E-05
4.255477E-05
-1.350060E-04
-1.257791E-04
-1.928220E-04
4.358605E-04
3.700449E-04
-2.492827E-04
-2.509053E-04
4.901554E-04
1.674706E-04
3.533893E-04
4.810727E-04
2.871959E-04
1.034001E-03
1.440575E-03
6.351570E-04
3.384253E-04
8.215199E-04
1.016525E-03
1.037049E-03
1.946220E-03
2.374670E-03
2.147524E-03
2.227950E-03
2.995910E-03
3.273976E-03
3.297176E-03
3.481474E-03
3.571424E-03
3.676341E-03
3.868979E-03
3.945423E-03
4.121306E-03
4.052474E-03
4.078034E-03
4.395803E-03
4.769392E-03
5.337947E-03
5.933217E-03
6.374450E-03
7.792868E-03
8.783105E-03
9.886331E-03
1.047731E-02
1.161041E-02
1.288012E-02
1.509346E-02
1.653645E-02
1.812199E-02
2.030463E-02
2.144195E-02
2.287635E-02
2.407109E-02
2.659644E-02
2.864724E-02
2.988582E-02
3.195979E-02
3.291626E-02
3.440362E-02
3.643148E-02
3.787179E-02
4.095414E-02
4.205821E-02
4.342163E-02
4.357775E-02
4.615821E-02
4.629305E-02
4.815920E-02
5.016423E-02
4.956491E-02
5.233562E-02
5.307575E-02
5.456321E-02
5.501878E-02
5.699395E-02
5.943702E-02
5.969095E-02
6.072226E-02
5.982882E-02
6.172273E-02
6.212829E-02
6.234995E-02
6.259100E-02
6.269239E-02
6.376011E-02
6.310155E-02
6.146679E-02
6.428124E-02
6.565826E-02
6.662855E-02
6.829904E-02
6.692141E-02
6.631358E-02
6.733417E-02
6.711199E-02
6.757105E-02
6.829626E-02
6.714923E-02
6.857072E-02
6.741446E-02
6.784669E-02
6.516360E-02
6.721680E-02
6.650328E-02
6.488539E-02
6.592383E-02
6.606436E-02
6.636853E-02
6.337885E-02
6.372032E-02
6.388601E-02
6.556056E-02
6.201363E-02
6.126935E-02
6.068302E-02
5.954056E-02
6.026414E-02
6.014200E-02
5.955708E-02
5.795877E-02
5.629448E-02
5.594277E-02
5.558280E-02
5.427028E-02
5.254884E-02
5.247360E-02
5.195655E-02
4.989209E-02
4.922625E-02
4.851159E-02
4.670444E-02
4.507336E-02
4.486173E-02
4.325157E-02
4.103676E-02
3.929482E-02
3.865234E-02
3.721473E-02
3.574438E-02
3.494703E-02
3.293716E-02
3.110467E-02
2.881665E-02
2.809994E-02
2.634131E-02
2.421167E-02
2.293910E-02
2.087993E-02
1.980431E-02
1.879727E-02
1.699750E-02
1.598749E-02
1.408964E-02
1.279761E-02
1.144201E-02
9.530486E-03
9.074221E-03
7.997923E-03
7.082835E-03
5.934256E-03
5.095577E-03
4.853412E-03
4.125674E-03
3.890583E-03
3.630029E-03
3.508101E-03
3.309631E-03
3.111086E-03
2.878240E-03
2.854602E-03
2.979152E-03
3.031921E-03
2.522395E-03
2.252820E-03
2.152574E-03
1.630042E-03
1.128588E-03
1.086351E-03
1.220814E-03
9.498139E-04
1.064707E-03
7.637700E-04
8.121371E-04
3.848086E-04
6.367609E-04
3.699391E-04
3.870664E-04
1.588349E-04
1.901602E-05
-9.394128E-05
-1.701136E-04
3.724153E-05
-2.072068E-04
-1.647670E-04
-1.184164E-04
-3.259209E-05
-6.666918E-05
-1.172497E-04
-1.653936E-04
-4.515094E-05
-1.840061E-04
-2.321238E-04
-2.483115E-04
-2.464679E-04
-1.386448E-04
7.195108E-04
6.878877E-04
6.073604E-04
6.665749E-04
5.854795E-04
1.699573E-04
6.900268E-04
1.010564E-03
9.896924E-06
-1.556047E-04
2.165059E-04
3.665978E-04
6.029326E-04
6.890024E-04
9.748909E-04
1.448614E-03
1.316906E-03
1.619775E-03
2.059290E-03
2.667742E-03
2.656422E-03
3.098721E-03
3.331767E-03
3.637796E-03
3.519732E-03
3.848503E-03
3.410819E-03
4.053761E-03
4.080084E-03
4.141298E-03
4.203543E-03
4.202953E-03
4.726646E-03
5.282438E-03
5.826164E-03
6.357981E-03
7.403434E-03
8.728575E-03
9.392310E-03
1.066900E-02
1.187367E-02
1.346249E-02
1.553952E-02
1.686694E-02
1.890090E-02
2.027374E-02
2.167457E-02
2.336845E-02
2.454451E-02
2.636605E-02
2.706573E-02
3.021287E-02
3.063969E-02
3.332328E-02
3.418785E-02
3.746347E-02
3.938798E-02
4.093808E-02
4.162567E-02
4.277011E-02
4.432099E-02
4.577037E-02
4.785300E-02
4.881942E-02
5.068524E-02
5.213344E-02
5.306373E-02
5.349073E-02
5.467714E-02
5.566096E-02
5.645945E-02
5.860178E-02
5.878973E-02
5.843001E-02
6.008867E-02
6.145883E-02
6.212138E-02
6.157153E-02
6.249651E-02
6.362004E-02
6.368481E-02
6.176144E-02
6.315143E-02
6.413300E-02
6.511111E-02
6.670793E-02
6.750124E-02
6.668377E-02
6.578063E-02
6.619205E-02
6.729096E-02
6.796560E-02
6.741233E-02
6.856912E-02
6.955769E-02
6.639268E-02
6.675346E-02
6.441750E-02
6.604504E-02
6.797879E-02
6.638567E-02
6.530501E-02
6.566477E-02
6.307545E-02
6.468180E-02
6.318996E-02
6.247492E-02
6.250394E-02
6.214209E-02
6.122846E-02
6.105298E-02
6.268182E-02
6.038117E-02
5.952175E-02
6.128162E-02
5.962968E-02
5.762716E-02
5.636556E-02
5.591081E-02
5.451805E-02
5.416445E-02
5.260603E-02
5.114887E-02
4.983131E-02
4.901243E-02
4.757987E-02
4.689618E-02
4.602875E-02
4.237393E-02
4.194839E-02
4.127100E-02
3.949559E-02
3.810293E-02
3.675083E-02
3.459362E-02
3.458312E-02
3.232519E-02
3.090252E-02
2.910120E-02
2.774381E-02
2.579464E-02
2.409982E-02
2.271059E-02
2.134159E-02
1.975024E-02
1.812172E-02
1.685104E-02
1.531301E-02
1.390577E-02
1.271815E-02
1.169797E-02
1.045126E-02
9.177360E-03
7.737213E-03
6.924348E-03
6.438662E-03
5.599862E-03
4.731599E-03
4.021493E-03
3.596387E-03
3.369500E-03
3.149367E-03
2.995456E-03
3.031361E-03
3.357321E-03
3.055905E-03
2.858996E-03
2.589309E-03
2.533584E-03
2.573492E-03
2.262452E-03
1.596776E-03
1.559249E-03
1.743812E-03
1.656257E-03
9.823613E-04
9.959360E-04
9.337303E-04
4.535088E-04
1.805950E-04
6.285503E-04
5.739601E-04
2.902854E-04
4.200904E-04
1.614786E-04
6.724408E-05
1.703608E-04
1.626652E-04
1.243202E-04
-1.319753E-04
-1.376779E-04
-2.012993E-04
-2.004908E-04
-1.885517E-04
-1.040693E-04
-1.816774E-04
-1.918529E-04
-1.244302E-04
-1.529849E-04
-1.624223E-04
1.253234E-04
-5.581019E-04
-5.282554E-04
-4.788363E-04
7.017192E-05
-9.411890E-05
-2.105178E-04
-2.218211E-05
2.162754E-04
5.899130E-04
1.534186E-03
4.178804E-04
1.711149E-04
7.498233E-04
5.136174E-04
1.209130E-03
1.053484E-03
1.494301E-03
1.888613E-03
2.168505E-03
2.471926E-03
2.550161E-03
2.908707E-03
3.584323E-03
3.340215E-03
3.678976E-03
3.710171E-03
3.743939E-03
3.804236E-03
3.804078E-03
3.864875E-03
4.255738E-03
4.606119E-03
4.810919E-03
5.517465E-03
5.882755E-03
6.357810E-03
7.239802E-03
8.945977E-03
1.059874E-02
1.101657E-02
1.235808E-02
1.379072E-02
1.464048E-02
1.643711E-02
1.754461E-02
2.003650E-02
2.146987E-02
2.341723E-02
2.517050E-02
2.555475E-02
2.842090E-02
3.019404E-02
3.193244E-02
3.366403E-02
3.546203E-02
3.625275E-02
3.852040E-02
3.952005E-02
4.099171E-02
4.234040E-02
4.446104E-02
4.616299E-02
4.754581E-02
4.878177E-02
4.978640E-02
5.041482E-02
5.132200E-02
5.169777E-02
5.407579E-02
5.586682E-02
5.673915E-02
5.800032E-02
5.914412E-02
6.076460E-02
6.181196E-02
6.294970E-02
6.415005E-02
6.489951E-02
6.432673E-02
6.363079E-02
6.466317E-02
6.581677E-02
6.663415E-02
6.539224E-02
6.483895E-02
6.513080E-02
6.458118E-02
6.755444E-02
6.536015E-02
6.771174E-02
6.884327E-02
6.859934E-02
6.730194E-02
6.873481E-02
6.672842E-02
6.691367E-02
6.588290E-02
6.684286E-02
6.347009E-02
6.525174E-02
6.660233E-02
6.646227E-02
6.610632E-02
6.250962E-02
6.293957E-02
6.376057E-02
6.297420E-02
6.326701E-02
6.316429E-02
6.361074E-02
6.294532E-02
6.124681E-02
5.910608E-02
5.895992E-02
5.838864E-02
5.871739E-02
5.856315E-02
5.710059E-02
5.472604E-02
5.301413E-02
5.437201E-02
5.301103E-02
5.237080E-02
5.074297E-02
4.941066E-02
4.852432E-02
4.735636E-02
4.635141E-02
4.467389E-02
4.359323E-02
4.142711E-02
4.013117E-02
3.779394E-02
3.846862E-02
3.606372E-02
3.496120E-02
3.230947E-02
2.990246E-02
2.963006E-02
2.776703E-02
2.622691E-02
2.396629E-02
2.305310E-02
2.194967E-02
2.005046E-02
1.830128E-02
1.693501E-02
1.596682E-02
1.419188E-02
1.264267E-02
1.171935E-02
1.032157E-02
8.984921E-03
8.118795E-03
7.321009E-03
6.327075E-03
5.714177E-03
4.799847E-03
4.125918E-03
3.679073E-03
3.411551E-03
2.968284E-03
3.081450E-03
3.286565E-03
3.194110E-03
2.977072E-03
2.892262E-03
2.831562E-03
2.377770E-03
2.453760E-03
2.053636E-03
2.193635E-03
2.055067E-03
1.366230E-03
1.219340E-03
6.255328E-04
4.348478E-04
1.746500E-04
5.033816E-04
4.930928E-04
1.350155E-04
9.802419E-05
1.961617E-04
9.015222E-05
1.203278E-04
-1.824975E-04
-9.582637E-05
-2.034982E-04
-9.748558E-05
-2.246761E-04
9.559829E-05
6.092319E-06
-2.299590E-04
-2.505960E-04
-2.882284E-04
-2.911173E-04
-2.605692E-04
-2.896947E-04
-3.305672E-04
-4.454244E-04
-1.570274E-04
2.128234E-03
1.756226E-03
1.138285E-03
6.643728E-04
3.125398E-04
4.047775E-05
-2.888495E-04
5.011848E-04
5.769203E-03
9.745493E-03
-2.797149E-05
3.468522E-04
7.007073E-04
7.965038E-04
7.807446E-04
1.315076E-03
1.381304E-03
1.601356E-03
2.194414E-03
2.234381E-03
2.222674E-03
2.817434E-03
3.555205E-03
3.428077E-03
3.606905E-03
3.614319E-03
3.749337E-03
4.102948E-03
4.553024E-03
4.627722E-03
4.361361E-03
4.565981E-03
5.042411E-03
5.506609E-03
6.120208E-03
6.754208E-03
8.093223E-03
8.237011E-03
9.560233E-03
1.111568E-02
1.230545E-02
1.381959E-02
1.605136E-02
1.661498E-02
1.827058E-02
1.947127E-02
2.136989E-02
2.380501E-02
2.450327E-02
2.745322E-02
2.896665E-02
3.100668E-02
3.608073E-02
3.329264E-02
3.570891E-02
3.818291E-02
3.835398E-02
4.088093E-02
4.166309E-02
4.352833E-02
4.483841E-02
4.658068E-02
4.787024E-02
4.982751E-02
4.958016E-02
5.164499E-02
5.432863E-02
5.389238E-02
5.460288E-02
5.619263E-02
5.751114E-02
5.871227E-02
5.838970E-02
6.017647E-02
6.248145E-02
6.314065E-02
6.309194E-02
6.396851E-02
6.430633E-02
6.354339E-02
6.332985E-02
6.726328E-02
6.646802E-02
6.616197E-02
6.540491E-02
6.602016E-02
6.830205E-02
6.863220E-02
6.717801E-02
6.693261E-02
6.681338E-02
6.728402E-02
6.706073E-02
6.724402E-02
6.758917E-02
6.717131E-02
6.667501E-02
6.892083E-02
6.705965E-02
6.790124E-02
6.430947E-02
6.416764E-02
6.464329E-02
6.405131E-02
6.515293E-02
6.534711E-02
6.193462E-02
6.298898E-02
6.403433E-02
6.344328E-02
6.263183E-02
6.055501E-02
6.017493E-02
6.045036E-02
5.981165E-02
5.755008E-02
5.729031E-02
5.627666E-02
5.474216E-02
5.429140E-02
5.320224E-02
5.269992E-02
5.111378E-02
5.028282E-02
5.024467E-02
4.903530E-02
4.770647E-02
4.669480E-02
4.434221E-02
4.291543E-02
4.153726E-02
4.014708E-02
3.926161E-02
3.806524E-02
3.701003E-02
3.374158E-02
3.270862E-02
3.132960E-02
2.831506E-02
2.770578E-02
2.527810E-02
2.485931E-02
2.282971E-02
2.110193E-02
1.949865E-02
1.744222E-02
1.686302E-02
1.526815E-02
1.406351E-02
1.283578E-02
1.206823E-02
1.045746E-02
9.146161E-03
7.648616E-03
7.180041E-03
6.275201E-03
5.016080E-03
4.648292E-03
3.762194E-03
3.272182E-03
3.040852E-03
3.144857E-03
3.065486E-03
2.828423E-03
2.959185E-03
3.044973E-03
2.732166E-03
2.628706E-03
2.519440E-03
2.378302E-03
1.789080E-03
1.964959E-03
1.613047E-03
1.041076E-03
9.243698E-04
1.206445E-03
9.214194E-04
7.295693E-04
6.571495E-04
4.703396E-04
3.528674E-04
1.124525E-04
2.755942E-04
2.508035E-04
1.909005E-04
6.055613E-05
-1.366405E-04
-2.660661E-04
-7.135315E-05
-1.482949E-04
-1.768697E-04
-3.540509E-06
-1.445796E-04
-8.604085E-05
-2.656798E-04
-2.715894E-04
-2.631706E-04
-2.858039E-04
-1.683857E-04
-2.191013E-04
-1.520319E-05
1.706018E-03
1.269933E-03
9.999738E-04
3.391946E-04
5.747010E-04
3.047092E-04
2.486006E-04
-2.827007E-04
3.085211E-03
7.579014E-03
1.055501E-02
1.657969E-03
5.590673E-04
2.703196E-03
6.770590E-04
1.711130E-03
2.269861E-03
2.089277E-03
1.562969E-03
1.890587E-03
2.816208E-03
3.147784E-03
3.307040E-03
3.360824E-03
3.751405E-03
4.596898E-03
6.714954E-03
4.171689E-03
4.292618E-03
4.371688E-03
4.470782E-03
4.771150E-03
4.738236E-03
4.924805E-03
5.908133E-03
7.014458E-03
7.851785E-03
9.058063E-03
9.973875E-03
1.129915E-02
1.281194E-02
1.366513E-02
1.491834E-02
1.717336E-02
1.874059E-02
2.007993E-02
2.096370E-02
2.350224E-02
2.458788E-02
2.590618E-02
2.908759E-02
2.912807E-02
3.198220E-02
3.408110E-02
3.522049E-02
3.767506E-02
3.989736E-02
3.939013E-02
4.218752E-02
4.345104E-02
4.449839E-02
4.573494E-02
4.732118E-02
4.768161E-02
5.121909E-02
5.189800E-02
5.304429E-02
5.588927E-02
5.681555E-02
5.589171E-02
5.735988E-02
5.853212E-02
5.893140E-02
5.952148E-02
6.039772E-02
6.110051E-02
6.217607E-02
6.317304E-02
6.461118E-02
6.416439E-02
6.376248E-02
6.494277E-02
6.492049E-02
6.686572E-02
6.543642E-02
6.572391E-02
6.555701E-02
6.571250E-02
6.829885E-02
6.762564E-02
6.647313E-02
6.654895E-02
6.687932E-02
6.583463E-02
6.654246E-02
6.739895E-02
6.690827E-02
6.741137E-02
6.638163E-02
6.665125E-02
6.629784E-02
6.590559E-02
6.571375E-02
6.526836E-02
6.501523E-02
6.366949E-02
6.315520E-02
6.449704E-02
6.178914E-02
6.162839E-02
6.160747E-02
6.165331E-02
5.963710E-02
5.954467E-02
5.887870E-02
5.680875E-02
5.622052E-02
5.620532E-02
5.597163E-02
5.462185E-02
5.260209E-02
5.109451E-02
4.974025E-02
5.051920E-02
4.956596E-02
4.810124E-02
4.672493E-02
4.538909E-02
4.483527E-02
4.280129E-02
4.103707E-02
3.996037E-02
3.804787E-02
3.633750E-02
3.492277E-02
3.425570E-02
3.173641E-02
3.200636E-02
2.965129E-02
2.773206E-02
2.646547E-02
2.410047E-02
2.363152E-02
2.032005E-02
1.937025E-02
1.865757E-02
1.677469E-02
1.601279E-02
1.408266E-02
1.281190E-02
1.148303E-02
9.963000E-03
9.021052E-03
8.125326E-03
7.047083E-03
6.266746E-03
5.406854E-03
4.887118E-03
4.306784E-03
3.682676E-03
3.446900E-03
3.027555E-03
3.170908E-03
2.809783E-03
3.081045E-03
2.935404E-03
2.787559E-03
2.631076E-03
2.635738E-03
2.239548E-03
1.866613E-03
1.440362E-03
1.264268E-03
7.881359E-04
1.232719E-03
8.706613E-04
5.994584E-04
8.070623E-04
3.325454E-04
2.871766E-04
4.120958E-04
1.081165E-04
2.637300E-04
1.750000E-04
4.338026E-04
1.822961E-04
-7.712133E-05
-7.216660E-05
1.235489E-05
1.524606E-04
5.923273E-04
-9.156911E-05
-5.432294E-05
-1.126226E-04
-9.431529E-05
-1.335574E-04
-2.081523E-04
-2.428899E-04
-2.405493E-04
-2.003424E-04
-1.240559E-04
7.359156E-04
3.837210E-04
3.877459E-04
2.147923E-04
1.114982E-04
6.846629E-04
2.710656E-04
-2.658061E-02
7.810055E-03
5.164925E-03
1.549561E-02
5.588963E-03
4.438296E-04
2.899981E-03
1.450846E-03
1.279399E-03
1.711727E-03
1.825232E-03
2.490904E-03
2.551993E-03
2.735177E-03
3.215803E-03
3.011819E-03
3.355124E-03
3.443704E-03
5.357203E-03
6.759620E-03
4.063897E-03
4.198415E-03
4.502962E-03
4.593069E-03
4.806159E-03
4.907813E-03
5.155347E-03
5.775532E-03
6.734846E-03
7.597172E-03
8.774231E-03
9.841440E-03
1.097503E-02
1.247668E-02
1.429241E-02
1.552942E-02
1.658130E-02
1.794457E-02
1.968933E-02
2.303964E-02
2.310967E-02
2.500224E-02
2.636383E-02
2.827856E-02
3.020648E-02
3.147470E-02
3.334244E-02
3.572052E-02
3.693256E-02
3.756721E-02
4.104185E-02
4.178618E-02
4.275736E-02
4.437267E-02
4.655575E-02
4.680146E-02
4.926017E-02
5.130579E-02
5.245027E-02
5.211936E-02
5.379334E-02
5.613892E-02
5.556996E-02
5.606141E-02
5.838805E-02
5.932410E-02
5.910132E-02
5.936116E-02
6.197736E-02
6.271938E-02
6.282631E-02
6.371134E-02
6.347098E-02
6.399103E-02
6.554868E-02
6.500913E-02
6.518421E-02
6.594710E-02
6.630198E-02
6.756449E-02
6.830093E-02
6.732138E-02
6.740900E-02
6.735399E-02
6.781149E-02
6.639434E-02
6.767666E-02
6.753276E-02
6.753360E-02
6.711810E-02
6.673844E-02
6.562855E-02
6.561100E-02
6.626109E-02
6.458442E-02
6.619590E-02
6.442162E-02
6.628762E-02
6.644358E-02
6.556855E-02
6.325002E-02
6.369227E-02
6.089133E-02
6.076480E-02
6.159753E-02
6.063123E-02
5.900392E-02
5.823677E-02
5.798281E-02
5.765197E-02
5.674229E-02
5.570352E-02
5.476409E-02
5.457432E-02
5.253783E-02
5.035920E-02
4.870377E-02
4.903242E-02
4.813873E-02
4.771372E-02
4.578593E-02
4.415441E-02
4.328844E-02
4.149692E-02
3.966349E-02
3.865786E-02
3.660277E-02
3.607144E-02
3.443083E-02
3.153219E-02
3.040545E-02
2.914109E-02
2.683875E-02
2.471955E-02
2.418353E-02
2.209205E-02
2.161832E-02
2.020708E-02
1.743147E-02
1.688848E-02
1.569709E-02
1.374311E-02
1.257247E-02
1.150196E-02
1.037235E-02
9.153170E-03
7.917294E-03
7.052086E-03
6.162208E-03
5.279011E-03
4.402616E-03
4.038002E-03
3.728573E-03
3.542767E-03
3.370975E-03
3.258673E-03
3.041471E-03
3.052679E-03
2.912362E-03
2.693208E-03
2.415173E-03
2.291398E-03
2.321902E-03
2.170597E-03
1.594070E-03
1.297742E-03
1.011722E-03
8.482242E-04
9.691653E-04
7.146971E-04
8.693811E-04
5.760594E-04
3.106231E-04
3.643693E-04
3.423900E-04
2.897120E-04
3.463697E-04
1.962499E-04
2.088696E-04
1.293697E-04
4.632851E-05
1.750613E-04
6.777234E-05
-2.791081E-04
-4.698725E-05
4.529974E-05
3.200884E-04
4.121911E-04
1.683731E-04
-1.582589E-04
-1.747719E-04
-2.117576E-04
-2.441400E-04
-1.539274E-04
2.074935E-04
2.895989E-04
3.005364E-04
2.075458E-04
1.083115E-04
2.473277E-04
1.938553E-04
-6.081082E-02
3.465309E-02
9.357333E-03
8.769092E-03
7.835505E-03
1.118094E-03
1.175668E-03
1.547510E-03
1.302998E-03
1.295116E-03
1.988996E-03
2.535688E-03
2.279691E-03
2.593161E-03
2.862245E-03
2.902983E-03
3.542487E-03
3.768252E-03
4.729108E-03
5.690692E-03
4.218550E-03
4.253137E-03
4.351172E-03
4.339697E-03
4.727155E-03
4.862121E-03
5.439500E-03
6.293880E-03
6.893327E-03
7.798428E-03
8.903519E-03
1.044259E-02
1.100889E-02
1.241220E-02
1.345994E-02
1.454893E-02
1.597954E-02
1.789614E-02
1.943491E-02
2.121776E-02
2.285121E-02
2.457391E-02
2.683366E-02
2.761045E-02
2.940121E-02
3.169568E-02
3.339589E-02
3.502717E-02
3.751920E-02
3.903129E-02
3.976503E-02
4.146867E-02
4.281539E-02
4.449129E-02
4.529432E-02
4.708646E-02
4.874028E-02
4.931213E-02
5.130889E-02
5.175382E-02
5.431457E-02
5.438939E-02
5.498072E-02
5.813327E-02
5.904008E-02
5.953970E-02
6.002100E-02
6.040186E-02
6.153851E-02
6.165325E-02
6.262158E-02
6.407380E-02
6.324147E-02
6.355080E-02
6.515791E-02
6.554079E-02
6.577182E-02
6.738295E-02
6.662525E-02
6.772685E-02
6.688684E-02
6.663961E-02
6.718230E-02
6.813450E-02
6.669734E-02
6.666266E-02
6.551374E-02
6.616217E-02
6.700171E-02
6.651247E-02
6.718193E-02
6.723675E-02
6.652648E-02
6.631513E-02
6.754540E-02
6.610841E-02
6.625830E-02
6.631536E-02
6.567457E-02
6.480622E-02
6.511169E-02
6.263034E-02
6.303157E-02
6.223010E-02
6.169477E-02
6.007880E-02
5.894214E-02
5.828528E-02
5.710617E-02
5.680573E-02
5.632316E-02
5.471375E-02
5.363818E-02
5.414731E-02
5.360386E-02
5.124228E-02
4.972241E-02
4.913556E-02
4.785192E-02
4.686500E-02
4.434488E-02
4.368770E-02
4.210333E-02
4.210297E-02
3.991223E-02
3.843319E-02
3.712948E-02
3.513381E-02
3.357965E-02
3.207206E-02
2.976735E-02
2.879725E-02
2.787201E-02
2.625217E-02
2.444725E-02
2.288341E-02
2.168803E-02
2.032923E-02
1.889575E-02
1.604388E-02
1.499619E-02
1.346834E-02
1.189572E-02
1.090076E-02
1.016917E-02
9.073348E-03
7.987600E-03
7.472267E-03
6.540374E-03
5.501756E-03
4.701756E-03
4.292726E-03
3.841021E-03
3.594814E-03
3.422888E-03
3.166384E-03
3.137634E-03
2.858737E-03
2.612804E-03
2.644832E-03
2.517654E-03
2.202422E-03
2.035201E-03
1.761790E-03
1.900458E-03
1.262446E-03
1.141378E-03
8.823607E-04
7.406682E-04
6.635824E-04
6.591707E-04
6.069116E-04
3.523725E-04
1.477795E-04
2.581930E-04
2.580343E-04
2.681512E-04
1.634888E-04
8.888628E-05
4.602915E-04
3.593797E-04
4.822662E-04
4.698687E-04
5.345377E-04
6.397555E-04
6.103781E-04
6.070329E-04
3.339171E-04
3.482900E-04
5.538056E-04
-1.060765E-04
-1.738072E-04
-1.662355E-04
-2.266388E-04
-5.619812E-03
-2.444437E-03
-4.783558E-05
-1.770399E-04
6.948894E-05
-4.513340E-05
2.965991E-03
-6.828103E-02
-1.915046E-02
-8.116459E-03
-1.392836E-02
7.048564E-02
-1.211995E-03
9.653763E-04
9.950740E-04
1.576421E-03
1.580012E-03
1.579218E-03
2.003161E-03
2.655594E-03
2.650309E-03
2.311251E-03
2.978339E-03
3.536466E-03
3.856010E-03
4.069142E-03
3.839594E-03
3.941432E-03
4.245279E-03
4.375172E-03
4.401659E-03
4.527337E-03
4.917212E-03
5.626799E-03
6.255106E-03
7.127825E-03
7.612348E-03
8.336510E-03
1.003095E-02
1.121017E-02
1.219806E-02
1.407484E-02
1.556053E-02
1.689754E-02
1.790489E-02
1.948702E-02
2.124467E-02
2.335996E-02
2.542177E-02
2.669208E-02
2.822433E-02
2.998836E-02
3.113042E-02
3.355846E-02
3.472963E-02
3.647919E-02
3.846145E-02
3.892001E-02
4.148409E-02
4.264330E-02
4.436807E-02
4.598112E-02
4.696770E-02
4.984873E-02
5.080391E-02
5.177571E-02
5.275361E-02
5.614318E-02
5.653914E-02
5.706832E-02
5.734629E-02
5.856408E-02
5.927908E-02
5.958666E-02
6.127374E-02
6.240277E-02
6.247834E-02
6.243826E-02
6.365599E-02
6.444530E-02
6.464216E-02
6.532509E-02
6.491416E-02
6.707580E-02
6.740729E-02
6.521680E-02
6.735027E-02
6.712072E-02
6.782742E-02
6.672036E-02
6.708721E-02
6.752322E-02
6.767861E-02
6.597117E-02
6.597007E-02
6.731289E-02
6.773485E-02
6.736778E-02
6.760285E-02
6.748676E-02
6.569405E-02
6.467034E-02
6.554102E-02
6.552428E-02
6.557738E-02
6.476363E-02
6.397601E-02
6.304188E-02
6.329288E-02
6.206318E-02
6.083059E-02
6.165523E-02
6.165671E-02
5.993962E-02
5.884387E-02
5.736652E-02
5.771474E-02
5.732679E-02
5.625084E-02
5.342534E-02
5.334049E-02
5.302446E-02
5.271650E-02
4.977272E-02
4.890599E-02
4.808388E-02
4.645730E-02
4.437662E-02
4.390394E-02
4.404247E-02
4.255382E-02
4.008046E-02
3.882051E-02
3.760017E-02
3.582365E-02
3.410307E-02
3.147214E-02
3.127659E-02
2.973604E-02
2.693497E-02
2.584983E-02
2.460738E-02
2.355120E-02
2.165564E-02
1.947601E-02
1.748920E-02
1.693432E-02
1.547875E-02
1.393115E-02
1.266215E-02
1.133369E-02
1.000305E-02
9.095144E-03
7.718231E-03
7.292663E-03
6.140729E-03
5.448237E-03
4.735636E-03
4.192578E-03
3.759147E-03
3.247440E-03
3.155840E-03
3.109246E-03
3.037854E-03
3.189011E-03
2.883827E-03
2.684649E-03
2.665022E-03
2.571396E-03
2.392072E-03
1.950971E-03
2.264329E-03
2.254352E-03
2.036845E-03
1.575971E-03
1.496950E-03
9.892946E-04
9.082407E-04
1.003523E-04
3.907137E-04
1.601917E-04
3.094295E-04
2.572594E-04
3.572052E-04
1.634465E-04
-6.299808E-05
1.664208E-04
4.891240E-04
4.131730E-04
2.271820E-04
-9.169490E-05
2.093199E-05
7.697657E-05
-7.786408E-05
-4.426936E-06
-7.696495E-05
-2.509625E-04
3.447504E-04
-1.053034E-04
-1.499966E-04
-1.262544E-04
-3.035753E-03
-3.157604E-03
-2.866280E-04
1.722004E-04
8.005675E-04
6.367446E-04
-3.305513E-03
1.701144E-01
2.733861E-03
1.133353E-02
2.843685E-02
-8.828674E-02
1.028047E-02
8.036913E-04
1.106953E-03
1.188366E-03
5.447702E-04
1.634109E-03
2.077265E-03
1.839741E-03
4.018159E-03
3.268546E-03
3.097677E-03
3.581205E-03
3.705527E-03
4.108973E-03
4.261380E-03
3.992812E-03
3.830361E-03
4.154826E-03
4.386389E-03
4.558685E-03
5.077620E-03
5.718338E-03
5.962567E-03
6.475922E-03
7.470297E-03
8.464559E-03
9.850361E-03
1.122586E-02
1.233064E-02
1.324787E-02
1.452567E-02
1.633696E-02
1.837595E-02
1.999222E-02
2.154593E-02
2.305648E-02
2.515712E-02
2.641827E-02
2.818646E-02
2.956296E-02
3.251535E-02
3.315437E-02
3.557113E-02
3.551787E-02
3.834031E-02
3.929422E-02
4.117365E-02
4.272804E-02
4.391410E-02
4.593926E-02
4.844791E-02
4.871409E-02
4.987072E-02
5.094388E-02
5.411321E-02
5.501799E-02
5.594688E-02
5.864974E-02
5.805711E-02
5.847578E-02
5.786153E-02
5.988764E-02
6.118632E-02
6.294770E-02
6.338829E-02
6.273348E-02
6.302915E-02
6.296292E-02
6.466965E-02
6.611771E-02
6.552152E-02
6.553268E-02
6.677382E-02
6.606802E-02
6.655462E-02
6.816808E-02
6.710431E-02
6.653136E-02
6.674659E-02
6.606901E-02
6.901384E-02
6.734299E-02
6.675786E-02
6.670935E-02
6.732023E-02
6.628175E-02
6.921883E-02
6.646077E-02
6.557209E-02
6.432758E-02
6.612003E-02
6.702081E-02
6.500434E-02
6.389999E-02
6.334482E-02
6.266990E-02
6.246770E-02
6.316661E-02
6.347125E-02
6.194665E-02
6.160633E-02
6.099444E-02
5.893239E-02
5.758466E-02
5.702346E-02
5.588488E-02
5.554215E-02
5.512818E-02
5.432296E-02
5.363989E-02
5.234334E-02
5.091582E-02
4.945781E-02
4.828103E-02
4.682020E-02
4.525537E-02
4.345744E-02
4.250659E-02
4.109013E-02
4.011588E-02
3.868581E-02
3.623800E-02
3.572285E-02
3.423125E-02
3.212791E-02
3.172921E-02
2.991907E-02
2.798590E-02
2.644494E-02
2.588943E-02
2.243711E-02
2.101273E-02
1.949123E-02
1.789230E-02
1.604677E-02
1.535212E-02
1.406460E-02
1.339890E-02
1.097249E-02
9.925313E-03
7.919773E-03
8.395602E-03
6.491004E-03
6.036880E-03
5.493274E-03
4.735689E-03
4.298346E-03
3.693940E-03
3.605342E-03
3.435821E-03
3.185929E-03
3.360512E-03
3.227212E-03
2.977576E-03
3.033950E-03
3.041765E-03
2.811401E-03
2.615970E-03
2.419766E-03
2.075644E-03
1.775502E-03
1.746257E-03
1.448375E-03
1.206652E-03
8.534724E-04
1.124823E-03
7.002835E-04
4.395908E-04
7.857742E-04
5.756413E-04
5.303073E-04
3.297419E-04
6.860359E-04
5.655359E-04
7.612666E-04
5.086641E-04
4.488510E-04
-1.349993E-04
1.171507E-04
2.217026E-04
5.401772E-05
-1.281222E-04
-2.778558E-05
6.738184E-04
1.891159E-05
4.885897E-05
2.376642E-04
-5.533402E-05
-2.042962E-04
-2.413423E-03
-3.915639E-03
-8.256605E-04
3.870693E-05
2.369217E-04
1.743251E-04
6.433601E-03
1.009686E-02
1.010999E-02
3.018385E-03
1.073301E-02
3.239548E-02
4.391381E-03
1.237725E-03
9.802646E-04
1.103222E-03
1.334344E-03
1.290174E-03
1.309454E-03
1.923878E-03
4.032213E-03
3.359334E-03
3.455807E-03
3.833349E-03
3.566446E-03
4.042272E-03
4.053213E-03
3.966081E-03
4.163417E-03
4.066546E-03
4.319109E-03
4.369077E-03
4.504536E-03
5.184033E-03
5.830853E-03
6.806209E-03
7.954923E-03
8.769276E-03
9.967601E-03
1.084373E-02
1.265893E-02
1.393886E-02
1.534884E-02
1.695732E-02
1.844265E-02
1.990866E-02
2.140190E-02
2.286758E-02
2.487045E-02
2.578103E-02
2.779697E-02
3.029419E-02
3.193674E-02
3.361753E-02
3.548753E-02
3.619825E-02
3.843927E-02
4.014398E-02
4.193134E-02
4.392264E-02
4.503539E-02
4.620798E-02
4.677715E-02
4.879022E-02
4.980036E-02
5.144307E-02
5.224432E-02
5.319732E-02
5.603098E-02
5.721508E-02
5.777856E-02
5.833845E-02
5.951224E-02
6.036449E-02
6.145543E-02
6.314667E-02
6.357657E-02
6.262813E-02
6.286918E-02
6.425297E-02
6.522960E-02
6.389714E-02
6.475228E-02
6.548598E-02
6.563322E-02
6.552754E-02
6.506806E-02
6.602899E-02
6.718805E-02
6.762692E-02
6.718366E-02
6.529992E-02
6.652835E-02
6.640624E-02
6.609897E-02
6.540277E-02
6.729207E-02
6.652308E-02
6.679166E-02
6.654934E-02
6.625288E-02
6.613122E-02
6.588135E-02
6.476938E-02
6.464985E-02
6.350858E-02
6.293491E-02
6.364509E-02
6.250098E-02
6.167177E-02
6.107578E-02
6.193064E-02
6.196216E-02
6.006296E-02
5.870152E-02
5.753366E-02
5.706307E-02
5.793811E-02
5.569169E-02
5.473168E-02
5.356121E-02
5.250623E-02
5.138114E-02
5.040598E-02
4.836221E-02
4.726469E-02
4.673744E-02
4.514696E-02
4.429958E-02
4.279313E-02
4.172225E-02
4.089011E-02
3.855366E-02
3.693223E-02
3.563200E-02
3.370706E-02
3.187453E-02
3.034671E-02
2.793758E-02
2.741281E-02
2.557988E-02
2.367378E-02
2.273686E-02
2.029180E-02
1.932799E-02
1.829036E-02
1.748090E-02
1.527965E-02
1.393531E-02
1.221097E-02
1.121478E-02
1.105729E-02
7.799657E-03
7.665687E-03
6.903099E-03
5.832976E-03
5.227351E-03
4.403880E-03
4.121100E-03
3.901398E-03
3.608560E-03
3.536157E-03
3.613137E-03
3.219873E-03
3.111462E-03
2.973163E-03
2.751432E-03
2.845304E-03
2.594365E-03
2.364715E-03
2.291933E-03
2.003804E-03
1.850207E-03
1.586769E-03
1.249993E-03
8.913643E-04
6.788835E-04
7.070560E-04
7.940143E-04
6.714204E-04
7.129136E-04
5.723408E-04
3.918048E-04
1.214311E-04
7.938071E-05
1.803901E-04
1.966722E-04
2.560532E-04
2.413415E-04
3.511470E-04
2.928776E-04
9.819482E-05
2.179968E-05
1.663486E-04
1.993516E-04
1.761562E-04
-9.172336E-05
-2.010413E-04
-1.170449E-04
-8.725640E-05
-4.081914E-04
-6.527618E-03
-6.264753E-03
-1.780239E-03
-1.117771E-04
-2.527519E-05
3.103474E-04
9.714203E-04
3.373277E-02
-7.690845E-03
1.335296E-04
4.400717E-03
8.944974E-02
-9.045324E-03
6.499582E-04
7.237315E-04
1.591058E-03
1.289358E-03
1.432783E-03
2.365691E-03
3.598157E-03
3.679471E-03
3.216239E-03
3.150621E-03
3.614885E-03
3.334638E-03
3.786259E-03
3.561420E-03
2.814469E-03
3.757916E-03
3.746088E-03
4.162693E-03
4.419756E-03
4.505173E-03
4.780038E-03
5.991277E-03
6.953793E-03
7.796560E-03
8.675086E-03
9.860880E-03
1.105574E-02
1.223399E-02
1.386277E-02
1.516679E-02
1.619287E-02
1.811177E-02
1.972115E-02
2.118900E-02
2.306659E-02
2.590408E-02
2.689474E-02
2.824079E-02
3.028495E-02
3.187097E-02
3.270293E-02
3.484965E-02
3.604832E-02
3.897616E-02
4.027459E-02
4.241867E-02
4.343392E-02
4.497397E-02
4.687104E-02
4.741951E-02
4.753466E-02
5.052210E-02
5.197371E-02
5.267813E-02
5.367855E-02
5.590058E-02
5.636556E-02
5.565056E-02
5.781467E-02
5.942198E-02
5.936166E-02
6.093574E-02
6.184379E-02
6.164385E-02
6.247191E-02
6.346384E-02
6.304075E-02
6.575192E-02
6.636341E-02
6.487591E-02
6.453407E-02
6.466163E-02
6.596941E-02
6.647539E-02
6.543722E-02
6.653129E-02
6.718766E-02
6.814976E-02
6.810560E-02
6.678002E-02
6.708503E-02
6.788650E-02
6.798830E-02
6.698131E-02
6.712385E-02
6.579280E-02
6.665045E-02
6.641818E-02
6.407608E-02
6.567585E-02
6.689688E-02
6.554540E-02
6.241375E-02
6.317746E-02
6.300734E-02
6.296289E-02
6.264189E-02
6.298667E-02
6.111529E-02
6.224464E-02
5.932230E-02
5.893426E-02
5.734754E-02
5.846535E-02
5.817634E-02
5.655482E-02
5.384461E-02
5.383602E-02
5.304952E-02
5.195144E-02
5.012321E-02
4.825566E-02
4.779857E-02
4.766351E-02
4.676900E-02
4.538206E-02
4.282808E-02
4.119698E-02
4.185113E-02
3.899596E-02
3.784434E-02
3.628085E-02
3.475857E-02
3.205065E-02
3.127884E-02
2.818107E-02
2.686323E-02
2.528910E-02
2.389873E-02
2.264932E-02
2.116058E-02
1.954784E-02
1.855513E-02
1.712170E-02
1.499420E-02
1.481501E-02
1.250006E-02
1.089050E-02
9.564497E-03
9.848486E-03
8.018860E-03
6.808687E-03
5.885481E-03
5.202232E-03
5.013573E-03
4.455726E-03
3.612952E-03
3.618639E-03
3.604760E-03
3.815891E-03
3.568765E-03
3.283248E-03
3.264135E-03
3.064190E-03
2.723475E-03
2.815544E-03
2.499849E-03
2.300114E-03
1.887062E-03
1.723023E-03
1.604450E-03
1.314759E-03
8.433653E-04
6.589418E-04
5.055227E-04
8.802206E-04
1.090265E-03
7.299487E-04
5.683887E-04
1.893811E-04
7.950359E-05
2.525323E-04
3.168041E-04
1.516371E-04
6.089881E-05
-1.253772E-04
-2.623737E-05
-3.742674E-05
1.364812E-04
-8.521082E-06
4.156391E-05
-5.638713E-05
1.895133E-05
-1.218625E-04
-9.148037E-05
2.907693E-05
1.367376E-04
-4.900336E-05
1.078303E-03
7.019029E-04
1.873094E-04
-1.451815E-04
-1.078720E-04
-3.406844E-05
-1.374332E-04
-7.972945E-02
7.038430E-04
-1.376050E-03
-2.597634E-03
1.001812E-02
-2.083060E-02
8.474433E-04
1.075046E-03
1.148628E-03
1.338134E-03
1.608929E-03
1.804514E-03
2.156069E-03
2.531533E-03
2.644743E-03
2.973950E-03
3.338428E-03
3.351165E-03
3.591559E-03
3.849892E-03
3.656220E-03
3.433638E-03
3.767529E-03
4.271496E-03
4.231723E-03
4.938306E-03
4.948159E-03
5.841766E-03
6.723984E-03
7.774501E-03
8.929333E-03
1.014368E-02
1.176866E-02
1.248936E-02
1.386545E-02
1.539250E-02
1.715508E-02
1.805481E-02
2.007272E-02
2.151224E-02
2.314464E-02
2.458903E-02
2.683086E-02
2.763457E-02
2.910985E-02
3.073402E-02
3.417857E-02
3.561289E-02
3.651553E-02
3.821488E-02
4.038676E-02
4.184181E-02
4.273903E-02
4.468033E-02
4.646991E-02
4.775320E-02
4.898984E-02
5.051103E-02
5.152935E-02
5.317978E-02
5.369298E-02
5.567325E-02
5.743916E-02
5.789276E-02
5.841830E-02
5.799004E-02
5.900857E-02
6.131265E-02
6.071533E-02
6.086365E-02
6.127554E-02
6.158508E-02
6.339058E-02
6.354879E-02
6.477765E-02
6.412808E-02
6.588011E-02
6.715498E-02
6.658783E-02
6.648684E-02
6.861669E-02
6.800505E-02
6.745382E-02
6.812204E-02
6.570650E-02
6.652603E-02
6.803384E-02
6.754601E-02
6.744753E-02
6.666293E-02
6.767681E-02
6.664498E-02
6.639555E-02
6.498807E-02
6.602389E-02
6.607827E-02
6.393267E-02
6.405552E-02
6.379334E-02
6.411122E-02
6.458660E-02
6.328158E-02
6.251337E-02
6.228601E-02
6.140543E-02
6.010923E-02
5.930811E-02
5.895843E-02
5.895006E-02
5.981155E-02
5.640226E-02
5.475839E-02
5.485998E-02
5.325421E-02
5.263248E-02
5.404661E-02
5.089958E-02
4.948887E-02
4.695411E-02
4.734498E-02
4.491111E-02
4.327837E-02
4.307432E-02
4.175163E-02
3.933980E-02
3.869390E-02
3.703608E-02
3.629415E-02
3.420166E-02
3.276906E-02
3.113633E-02
2.899628E-02
2.837695E-02
2.689947E-02
2.490453E-02
2.322796E-02
2.136426E-02
1.968803E-02
1.773810E-02
1.652820E-02
1.522223E-02
1.385679E-02
1.257337E-02
1.168309E-02
9.962294E-03
9.181619E-03
8.056491E-03
6.936560E-03
6.239311E-03
5.365986E-03
4.539781E-03
3.995849E-03
4.067399E-03
3.744891E-03
3.727163E-03
3.733043E-03
3.482029E-03
3.527544E-03
2.850234E-03
2.831208E-03
2.841387E-03
2.521820E-03
2.330943E-03
2.391555E-03
2.375545E-03
1.656244E-03
9.044570E-04
1.087266E-03
8.642745E-04
7.026891E-04
6.096043E-04
6.560160E-04
7.516337E-04
6.495774E-04
4.155802E-04
2.088773E-04
3.404623E-04
3.580150E-04
1.150401E-04
2.623408E-04
2.540869E-04
2.402120E-04
4.532966E-05
-6.232537E-05
-6.917304E-05
-6.208944E-05
-1.566770E-05
5.642096E-06
-1.741894E-05
4.245215E-05
6.092692E-05
1.301395E-04
1.531203E-04
-4.257509E-05
-3.514788E-04
-6.164769E-04
-7.308173E-04
-1.358652E-05
2.884999E-05
4.124493E-04
3.924339E-04
-4.397400E-02
5.531260E-03
3.218012E-03
6.314485E-03
1.571567E-01
1.302703E-03
8.324879E-04
1.013661E-03
9.225450E-04
1.555847E-03
1.574534E-03
1.629890E-03
2.092517E-03
2.463119E-03
2.745407E-03
2.836746E-03
4.295010E-03
3.758618E-03
3.331024E-03
3.748186E-03
3.650698E-03
3.709857E-03
3.902603E-03
3.673898E-03
3.931312E-03
4.170523E-03
5.064717E-03
5.911754E-03
6.164728E-03
7.550354E-03
8.608830E-03
9.825099E-03
1.159222E-02
1.283570E-02
1.490215E-02
1.550117E-02
1.635255E-02
1.876769E-02
2.025259E-02
2.111956E-02
2.356650E-02
2.568012E-02
2.696032E-02
2.838498E-02
3.079213E-02
3.197834E-02
3.436760E-02
3.523786E-02
3.694924E-02
3.975669E-02
4.120703E-02
4.143389E-02
4.297042E-02
4.478283E-02
4.574103E-02
4.762271E-02
5.036566E-02
5.146081E-02
5.070744E-02
5.208761E-02
5.552184E-02
5.593022E-02
5.614084E-02
5.727526E-02
5.943770E-02
5.802902E-02
5.940456E-02
6.135877E-02
6.092316E-02
6.054637E-02
6.024737E-02
6.140318E-02
6.277138E-02
6.434585E-02
6.477947E-02
6.501591E-02
6.581307E-02
6.639613E-02
6.599740E-02
6.580635E-02
6.687650E-02
6.693215E-02
6.612889E-02
6.728553E-02
6.852073E-02
6.641902E-02
6.653929E-02
6.751122E-02
6.765514E-02
6.654046E-02
6.615233E-02
6.585375E-02
6.643137E-02
6.622865E-02
6.572571E-02
6.614937E-02
6.422798E-02
6.380108E-02
6.405653E-02
6.401606E-02
6.368572E-02
6.364812E-02
6.276086E-02
6.348908E-02
6.355860E-02
6.123322E-02
5.900581E-02
5.885183E-02
5.876401E-02
5.842893E-02
5.587059E-02
5.505481E-02
5.511542E-02
5.419046E-02
5.268433E-02
5.164229E-02
5.136733E-02
5.011904E-02
4.794473E-02
4.560347E-02
4.461026E-02
4.382116E-02
4.249985E-02
4.121350E-02
4.032662E-02
3.848571E-02
3.636225E-02
3.446473E-02
3.407332E-02
3.213818E-02
3.092663E-02
2.858873E-02
2.719329E-02
2.564603E-02
2.393448E-02
2.372648E-02
2.117547E-02
1.950123E-02
1.808185E-02
1.633854E-02
1.492182E-02
1.390920E-02
1.256938E-02
1.129838E-02
1.016825E-02
9.303958E-03
8.287167E-03
7.100012E-03
6.275076E-03
5.456062E-03
4.613983E-03
4.314100E-03
4.204975E-03
4.104671E-03
3.909270E-03
3.758675E-03
3.532140E-03
3.172491E-03
3.362991E-03
3.238807E-03
2.843998E-03
2.602296E-03
2.528415E-03
2.300280E-03
2.085344E-03
1.673205E-03
1.229986E-03
1.154441E-03
9.989532E-04
6.918825E-04
9.244194E-04
1.033345E-03
6.796800E-04
5.354580E-04
4.552876E-04
3.206471E-04
4.015662E-05
1.638143E-04
1.122464E-04
3.700475E-05
8.956418E-05
4.761825E-05
-4.685392E-06
1.263363E-04
1.666322E-04
2.488921E-05
-5.633911E-05
-4.828464E-05
-8.545360E-06
1.253356E-04
5.480997E-05
1.000477E-04
1.081710E-04
2.343691E-04
Z
0.000000E+00
1.000000E+00
2.000000E+00
3.000000E+00
4.000000E+00
5.000000E+00
6.000000E+00
7.000000E+00
8.000000E+00
9.000000E+00
1.000000E+01
1.100000E+01
1.200000E+01
1.300000E+01
1.400000E+01
1.500000E+01
1.600000E+01
1.700000E+01
1.800000E+01
1.900000E+01
2.000000E+01
2.100000E+01
2.200000E+01
2.300000E+01
2.400000E+01
2.500000E+01
2.600000E+01
2.700000E+01
2.800000E+01
2.900000E+01
3.000000E+01
3.100000E+01
3.200000E+01
3.300000E+01
3.400000E+01
3.500000E+01
3.600000E+01
3.700000E+01
3.800000E+01
3.900000E+01
4.000000E+01
4.100000E+01
4.200000E+01
4.300000E+01
4.400000E+01
4.500000E+01
4.600000E+01
4.700000E+01
4.800000E+01
4.900000E+01
5.000000E+01
5.100000E+01
5.200000E+01
5.300000E+01
5.400000E+01
5.500000E+01
5.600000E+01
5.700000E+01
5.800000E+01
5.900000E+01
6.000000E+01
6.100000E+01
6.200000E+01
6.300000E+01
6.400000E+01
6.500000E+01
6.600000E+01
6.700000E+01
6.800000E+01
6.900000E+01
7.000000E+01
7.100000E+01
7.200000E+01
7.300000E+01
7.400000E+01
7.500000E+01
7.600000E+01
7.700000E+01
7.800000E+01
7.900000E+01
8.000000E+01
8.100000E+01
8.200000E+01
8.300000E+01
8.400000E+01
8.500000E+01
8.600000E+01
8.700000E+01
8.800000E+01
8.900000E+01
9.000000E+01
9.100000E+01
9.200000E+01
9.300000E+01
9.400000E+01
9.500000E+01
9.600000E+01
9.700000E+01
9.800000E+01
9.900000E+01
1.000000E+02
1.010000E+02
1.020000E+02
1.030000E+02
1.040000E+02
1.050000E+02
1.060000E+02
1.070000E+02
1.080000E+02
1.090000E+02
1.100000E+02
1.110000E+02
1.120000E+02
1.130000E+02
1.140000E+02
1.150000E+02
1.160000E+02
1.170000E+02
1.180000E+02
1.190000E+02
1.200000E+02
1.210000E+02
1.220000E+02
1.230000E+02
1.240000E+02
1.250000E+02
1.260000E+02
1.270000E+02
1.280000E+02
1.290000E+02
1.300000E+02
1.310000E+02
1.320000E+02
1.330000E+02
1.340000E+02
1.350000E+02
1.360000E+02
1.370000E+02
1.380000E+02
1.390000E+02
1.400000E+02
1.410000E+02
1.420000E+02
1.430000E+02
1.440000E+02
1.450000E+02
1.460000E+02
1.470000E+02
1.480000E+02
1.490000E+02
1.500000E+02
1.510000E+02
1.520000E+02
1.530000E+02
1.540000E+02
1.550000E+02
1.560000E+02
1.570000E+02
1.580000E+02
1.590000E+02
1.600000E+02
1.610000E+02
1.620000E+02
1.630000E+02
1.640000E+02
1.650000E+02
1.660000E+02
1.670000E+02
1.680000E+02
1.690000E+02
1.700000E+02
1.710000E+02
1.720000E+02
1.730000E+02
1.740000E+02
1.750000E+02
1.760000E+02
1.770000E+02
1.780000E+02
1.790000E+02
1.800000E+02
1.810000E+02
1.820000E+02
1.830000E+02
1.840000E+02
1.850000E+02
1.860000E+02
1.870000E+02
1.880000E+02
1.890000E+02
1.900000E+02
1.910000E+02
1.920000E+02
1.930000E+02
1.940000E+02
1.950000E+02
1.960000E+02
1.970000E+02
1.980000E+02
1.990000E+02
2.000000E+02
0.000000E+00
1.000000E+00
2.000000E+00
3.000000E+00
4.000000E+00
5.000000E+00
6.000000E+00
7.000000E+00
8.000000E+00
9.000000E+00
1.000000E+01
1.100000E+01
1.200000E+01
1.300000E+01
1.400000E+01
1.500000E+01
1.600000E+01
1.700000E+01
1.800000E+01
1.900000E+01
2.000000E+01
2.100000E+01
2.200000E+01
2.300000E+01
2.400000E+01
2.500000E+01
2.600000E+01
2.700000E+01
2.800000E+01
2.900000E+01
3.000000E+01
3.100000E+01
3.200000E+01
3.300000E+01
3.400000E+01
3.500000E+01
3.600000E+01
3.700000E+01
3.800000E+01
3.900000E+01
4.000000E+01
4.100000E+01
4.200000E+01
4.300000E+01
4.400000E+01
4.500000E+01
4.600000E+01
4.700000E+01
4.800000E+01
4.900000E+01
5.000000E+01
5.100000E+01
5.200000E+01
5.300000E+01
5.400000E+01
5.500000E+01
5.600000E+01
5.700000E+01
5.800000E+01
5.900000E+01
6.000000E+01
6.100000E+01
6.200000E+01
6.300000E+01
6.400000E+01
6.500000E+01
6.600000E+01
6.700000E+01
6.800000E+01
6.900000E+01
7.000000E+01
7.100000E+01
7.200000E+01
7.300000E+01
7.400000E+01
7.500000E+01
7.600000E+01
7.700000E+01
7.800000E+01
7.900000E+01
8.000000E+01
8.100000E+01
8.200000E+01
8.300000E+01
8.400000E+01
8.500000E+01
8.600000E+01
8.700000E+01
8.800000E+01
8.900000E+01
9.000000E+01
9.100000E+01
9.200000E+01
9.300000E+01
9.400000E+01
9.500000E+01
9.600000E+01
9.700000E+01
9.800000E+01
9.900000E+01
1.000000E+02
1.010000E+02
1.020000E+02
1.030000E+02
1.040000E+02
1.050000E+02
1.060000E+02
1.070000E+02
1.080000E+02
1.090000E+02
1.100000E+02
1.110000E+02
1.120000E+02
1.130000E+02
1.140000E+02
1.150000E+02
1.160000E+02
1.170000E+02
1.180000E+02
1.190000E+02
1.200000E+02
1.210000E+02
1.220000E+02
1.230000E+02
1.240000E+02
1.250000E+02
1.260000E+02
1.270000E+02
1.280000E+02
1.290000E+02
1.300000E+02
1.310000E+02
1.320000E+02
1.330000E+02
1.340000E+02
1.350000E+02
1.360000E+02
1.370000E+02
1.380000E+02
1.390000E+02
1.400000E+02
1.410000E+02
1.420000E+02
1.430000E+02
1.440000E+02
1.450000E+02
1.460000E+02
1.470000E+02
1.480000E+02
1.490000E+02
1.500000E+02
1.510000E+02
1.520000E+02
1.530000E+02
1.540000E+02
1.550000E+02
1.560000E+02
1.570000E+02
1.580000E+02
1.590000E+02
1.600000E+02
1.610000E+02
1.620000E+02
1.630000E+02
1.640000E+02
1.650000E+02
1.660000E+02
1.670000E+02
1.680000E+02
1.690000E+02
1.700000E+02
1.710000E+02
1.720000E+02
1.730000E+02
1.740000E+02
1.750000E+02
1.760000E+02
1.770000E+02
1.780000E+02
1.790000E+02
1.800000E+02
1.810000E+02
1.820000E+02
1.830000E+02
1.840000E+02
1.850000E+02
1.860000E+02
1.870000E+02
1.880000E+02
1.890000E+02
1.900000E+02
1.910000E+02
1.920000E+02
1.930000E+02
1.940000E+02
1.950000E+02
1.960000E+02
1.970000E+02
1.980000E+02
1.990000E+02
2.000000E+02
0.000000E+00
1.000000E+00
2.000000E+00
3.000000E+00
4.000000E+00
5.000000E+00
6.000000E+00
7.000000E+00
8.000000E+00
9.000000E+00
1.000000E+01
1.100000E+01
1.200000E+01
1.300000E+01
1.400000E+01
1.500000E+01
1.600000E+01
1.700000E+01
1.800000E+01
1.900000E+01
2.000000E+01
2.100000E+01
2.200000E+01
2.300000E+01
2.400000E+01
2.500000E+01
2.600000E+01
2.700000E+01
2.800000E+01
2.900000E+01
3.000000E+01
3.100000E+01
3.200000E+01
3.300000E+01
3.400000E+01
3.500000E+01
3.600000E+01
3.700000E+01
3.800000E+01
3.900000E+01
4.000000E+01
4.100000E+01
4.200000E+01
4.300000E+01
4.400000E+01
4.500000E+01
4.600000E+01
4.700000E+01
4.800000E+01
4.900000E+01
5.000000E+01
5.100000E+01
5.200000E+01
5.300000E+01
5.400000E+01
5.500000E+01
5.600000E+01
5.700000E+01
5.800000E+01
5.900000E+01
6.000000E+01
6.100000E+01
6.200000E+01
6.300000E+01
6.400000E+01
6.500000E+01
6.600000E+01
6.700000E+01
6.800000E+01
6.900000E+01
7.000000E+01
7.100000E+01
7.200000E+01
7.300000E+01
7.400000E+01
7.500000E+01
7.600000E+01
7.700000E+01
7.800000E+01
7.900000E+01
8.000000E+01
8.100000E+01
8.200000E+01
8.300000E+01
8.400000E+01
8.500000E+01
8.600000E+01
8.700000E+01
8.800000E+01
8.900000E+01
9.000000E+01
9.100000E+01
9.200000E+01
9.300000E+01
9.400000E+01
9.500000E+01
9.600000E+01
9.700000E+01
9.800000E+01
9.900000E+01
1.000000E+02
1.010000E+02
1.020000E+02
1.030000E+02
1.040000E+02
1.050000E+02
1.060000E+02
1.070000E+02
1.080000E+02
1.090000E+02
1.100000E+02
1.110000E+02
1.120000E+02
1.130000E+02
1.140000E+02
1.150000E+02
1.160000E+02
1.170000E+02
1.180000E+02
1.190000E+02
1.200000E+02
1.210000E+02
1.220000E+02
1.230000E+02
1.240000E+02
1.250000E+02
1.260000E+02
1.270000E+02
1.280000E+02
1.290000E+02
1.300000E+02
1.310000E+02
1.320000E+02
1.330000E+02
1.340000E+02
1.350000E+02
1.360000E+02
1.370000E+02
1.380000E+02
1.390000E+02
1.400000E+02
1.410000E+02
1.420000E+02
1.430000E+02
1.440000E+02
1.450000E+02
1.460000E+02
1.470000E+02
1.480000E+02
1.490000E+02
1.500000E+02
1.510000E+02
1.520000E+02
1.530000E+02
1.540000E+02
1.550000E+02
1.560000E+02
1.570000E+02
1.580000E+02
1.590000E+02
1.600000E+02
1.610000E+02
1.620000E+02
1.630000E+02
1.640000E+02
1.650000E+02
1.660000E+02
1.670000E+02
1.680000E+02
1.690000E+02
1.700000E+02
1.710000E+02
1.720000E+02
1.730000E+02
1.740000E+02
1.750000E+02
1.760000E+02
1.770000E+02
1.780000E+02
1.790000E+02
1.800000E+02
1.810000E+02
1.820000E+02
1.830000E+02
1.840000E+02
1.850000E+02
1.860000E+02
1.870000E+02
1.880000E+02
1.890000E+02
1.900000E+02
1.910000E+02
1.920000E+02
1.930000E+02
1.940000E+02
1.950000E+02
1.960000E+02
1.970000E+02
1.980000E+02
1.990000E+02
2.000000E+02
0.000000E+00
1.000000E+00
2.000000E+00
3.000000E+00
4.000000E+00
5.000000E+00
6.000000E+00
7.000000E+00
8.000000E+00
9.000000E+00
1.000000E+01
1.100000E+01
1.200000E+01
1.300000E+01
1.400000E+01
1.500000E+01
1.600000E+01
1.700000E+01
1.800000E+01
1.900000E+01
2.000000E+01
2.100000E+01
2.200000E+01
2.300000E+01
2.400000E+01
2.500000E+01
2.600000E+01
2.700000E+01
2.800000E+01
2.900000E+01
3.000000E+01
3.100000E+01
3.200000E+01
3.300000E+01
3.400000E+01
3.500000E+01
3.600000E+01
3.700000E+01
3.800000E+01
3.900000E+01
4.000000E+01
4.100000E+01
4.200000E+01
4.300000E+01
4.400000E+01
4.500000E+01
4.600000E+01
4.700000E+01
4.800000E+01
4.900000E+01
5.000000E+01
5.100000E+01
5.200000E+01
5.300000E+01
5.400000E+01
5.500000E+01
5.600000E+01
5.700000E+01
5.800000E+01
5.900000E+01
6.000000E+01
6.100000E+01
6.200000E+01
6.300000E+01
6.400000E+01
6.500000E+01
6.600000E+01
6.700000E+01
6.800000E+01
6.900000E+01
7.000000E+01
7.100000E+01
7.200000E+01
7.300000E+01
7.400000E+01
7.500000E+01
7.600000E+01
7.700000E+01
7.800000E+01
7.900000E+01
8.000000E+01
8.100000E+01
8.200000E+01
8.300000E+01
8.400000E+01
8.500000E+01
8.600000E+01
8.700000E+01
8.800000E+01
8.900000E+01
9.000000E+01
9.100000E+01
9.200000E+01
9.300000E+01
9.400000E+01
9.500000E+01
9.600000E+01
9.700000E+01
9.800000E+01
9.900000E+01
1.000000E+02
1.010000E+02
1.020000E+02
1.030000E+02
1.040000E+02
1.050000E+02
1.060000E+02
1.070000E+02
1.080000E+02
1.090000E+02
1.100000E+02
1.110000E+02
1.120000E+02
1.130000E+02
1.140000E+02
1.150000E+02
1.160000E+02
1.170000E+02
1.180000E+02
1.190000E+02
1.200000E+02
1.210000E+02
1.220000E+02
1.230000E+02
1.240000E+02
1.250000E+02
1.260000E+02
1.270000E+02
1.280000E+02
1.290000E+02
1.300000E+02
1.310000E+02
1.320000E+02
1.330000E+02
1.340000E+02
1.350000E+02
1.360000E+02
1.370000E+02
1.380000E+02
1.390000E+02
1.400000E+02
1.410000E+02
1.420000E+02
1.430000E+02
1.440000E+02
1.450000E+02
1.460000E+02
1.470000E+02
1.480000E+02
1.490000E+02
1.500000E+02
1.510000E+02
1.520000E+02
1.530000E+02
1.540000E+02
1.550000E+02
1.560000E+02
1.570000E+02
1.580000E+02
1.590000E+02
1.600000E+02
1.610000E+02
1.620000E+02
1.630000E+02
1.640000E+02
1.650000E+02
1.660000E+02
1.670000E+02
1.680000E+02
1.690000E+02
1.700000E+02
1.710000E+02
1.720000E+02
1.730000E+02
1.740000E+02
1.750000E+02
1.760000E+02
1.770000E+02
1.780000E+02
1.790000E+02
1.800000E+02
1.810000E+02
1.820000E+02
1.830000E+02
1.840000E+02
1.850000E+02
1.860000E+02
1.870000E+02
1.880000E+02
1.890000E+02
1.900000E+02
1.910000E+02
1.920000E+02
1.930000E+02
1.940000E+02
1.950000E+02
1.960000E+02
1.970000E+02
1.980000E+02
1.990000E+02
2.000000E+02
0.000000E+00
1.000000E+00
2.000000E+00
3.000000E+00
4.000000E+00
5.000000E+00
6.000000E+00
7.000000E+00
8.000000E+00
9.000000E+00
1.000000E+01
1.100000E+01
1.200000E+01
1.300000E+01
1.400000E+01
1.500000E+01
1.600000E+01
1.700000E+01
1.800000E+01
1.900000E+01
2.000000E+01
2.100000E+01
2.200000E+01
2.300000E+01
2.400000E+01
2.500000E+01
2.600000E+01
2.700000E+01
2.800000E+01
2.900000E+01
3.000000E+01
3.100000E+01
3.200000E+01
3.300000E+01
3.400000E+01
3.500000E+01
3.600000E+01
3.700000E+01
3.800000E+01
3.900000E+01
4.000000E+01
4.100000E+01
4.200000E+01
4.300000E+01
4.400000E+01
4.500000E+01
4.600000E+01
4.700000E+01
4.800000E+01
4.900000E+01
5.000000E+01
5.100000E+01
5.200000E+01
5.300000E+01
5.400000E+01
5.500000E+01
5.600000E+01
5.700000E+01
5.800000E+01
5.900000E+01
6.000000E+01
6.100000E+01
6.200000E+01
6.300000E+01
6.400000E+01
6.500000E+01
6.600000E+01
6.700000E+01
6.800000E+01
6.900000E+01
7.000000E+01
7.100000E+01
7.200000E+01
7.300000E+01
7.400000E+01
7.500000E+01
7.600000E+01
7.700000E+01
7.800000E+01
7.900000E+01
8.000000E+01
8.100000E+01
8.200000E+01
8.300000E+01
8.400000E+01
8.500000E+01
8.600000E+01
8.700000E+01
8.800000E+01
8.900000E+01
9.000000E+01
9.100000E+01
9.200000E+01
9.300000E+01
9.400000E+01
9.500000E+01
9.600000E+01
9.700000E+01
9.800000E+01
9.900000E+01
1.000000E+02
1.010000E+02
1.020000E+02
1.030000E+02
1.040000E+02
1.050000E+02
1.060000E+02
1.070000E+02
1.080000E+02
1.090000E+02
1.100000E+02
1.110000E+02
1.120000E+02
1.130000E+02
1.140000E+02
1.150000E+02
1.160000E+02
1.170000E+02
1.180000E+02
1.190000E+02
1.200000E+02
1.210000E+02
1.220000E+02
1.230000E+02
1.240000E+02
1.250000E+02
1.260000E+02
1.270000E+02
1.280000E+02
1.290000E+02
1.300000E+02
1.310000E+02
1.320000E+02
1.330000E+02
1.340000E+02
1.350000E+02
1.360000E+02
1.370000E+02
1.380000E+02
1.390000E+02
1.400000E+02
1.410000E+02
1.420000E+02
1.430000E+02
1.440000E+02
1.450000E+02
1.460000E+02
1.470000E+02
1.480000E+02
1.490000E+02
1.500000E+02
1.510000E+02
1.520000E+02
1.530000E+02
1.540000E+02
1.550000E+02
1.560000E+02
1.570000E+02
1.580000E+02
1.590000E+02
1.600000E+02
1.610000E+02
1.620000E+02
1.630000E+02
1.640000E+02
1.650000E+02
1.660000E+02
1.670000E+02
1.680000E+02
1.690000E+02
1.700000E+02
1.710000E+02
1.720000E+02
1.730000E+02
1.740000E+02
1.750000E+02
1.760000E+02
1.770000E+02
1.780000E+02
1.790000E+02
1.800000E+02
1.810000E+02
1.820000E+02
1.830000E+02
1.840000E+02
1.850000E+02
1.860000E+02
1.870000E+02
1.880000E+02
1.890000E+02
1.900000E+02
1.910000E+02
1.920000E+02
1.930000E+02
1.940000E+02
1.950000E+02
1.960000E+02
1.970000E+02
1.980000E+02
1.990000E+02
2.000000E+02
0.000000E+00
1.000000E+00
2.000000E+00
3.000000E+00
4.000000E+00
5.000000E+00
6.000000E+00
7.000000E+00
8.000000E+00
9.000000E+00
1.000000E+01
1.100000E+01
1.200000E+01
1.300000E+01
1.400000E+01
1.500000E+01
1.600000E+01
1.700000E+01
1.800000E+01
1.900000E+01
2.000000E+01
2.100000E+01
2.200000E+01
2.300000E+01
2.400000E+01
2.500000E+01
2.600000E+01
2.700000E+01
2.800000E+01
2.900000E+01
3.000000E+01
3.100000E+01
3.200000E+01
3.300000E+01
3.400000E+01
3.500000E+01
3.600000E+01
3.700000E+01
3.800000E+01
3.900000E+01
4.000000E+01
4.100000E+01
4.200000E+01
4.300000E+01
4.400000E+01
4.500000E+01
4.600000E+01
4.700000E+01
4.800000E+01
4.900000E+01
5.000000E+01
5.100000E+01
5.200000E+01
5.300000E+01
5.400000E+01
5.500000E+01
5.600000E+01
5.700000E+01
5.800000E+01
5.900000E+01
6.000000E+01
6.100000E+01
6.200000E+01
6.300000E+01
6.400000E+01
6.500000E+01
6.600000E+01
6.700000E+01
6.800000E+01
6.900000E+01
7.000000E+01
7.100000E+01
7.200000E+01
7.300000E+01
7.400000E+01
7.500000E+01
7.600000E+01
7.700000E+01
7.800000E+01
7.900000E+01
8.000000E+01
8.100000E+01
8.200000E+01
8.300000E+01
8.400000E+01
8.500000E+01
8.600000E+01
8.700000E+01
8.800000E+01
8.900000E+01
9.000000E+01
9.100000E+01
9.200000E+01
9.300000E+01
9.400000E+01
9.500000E+01
9.600000E+01
9.700000E+01
9.800000E+01
9.900000E+01
1.000000E+02
1.010000E+02
1.020000E+02
1.030000E+02
1.040000E+02
1.050000E+02
1.060000E+02
1.070000E+02
1.080000E+02
1.090000E+02
1.100000E+02
1.110000E+02
1.120000E+02
1.130000E+02
1.140000E+02
1.150000E+02
1.160000E+02
1.170000E+02
1.180000E+02
1.190000E+02
1.200000E+02
1.210000E+02
1.220000E+02
1.230000E+02
1.240000E+02
1.250000E+02
1.260000E+02
1.270000E+02
1.280000E+02
1.290000E+02
1.300000E+02
1.310000E+02
1.320000E+02
1.330000E+02
1.340000E+02
1.350000E+02
1.360000E+02
1.370000E+02
1.380000E+02
1.390000E+02
1.400000E+02
1.410000E+02
1.420000E+02
1.430000E+02
1.440000E+02
1.450000E+02
1.460000E+02
1.470000E+02
1.480000E+02
1.490000E+02
1.500000E+02
1.510000E+02
1.520000E+02
1.530000E+02
1.540000E+02
1.550000E+02
1.560000E+02
1.570000E+02
1.580000E+02
1.590000E+02
1.600000E+02
1.610000E+02
1.620000E+02
1.630000E+02
1.640000E+02
1.650000E+02
1.660000E+02
1.670000E+02
1.680000E+02
1.690000E+02
1.700000E+02
1.710000E+02
1.720000E+02
1.730000E+02
1.740000E+02
1.750000E+02
1.760000E+02
1.770000E+02
1.780000E+02
1.790000E+02
1.800000E+02
1.810000E+02
1.820000E+02
1.830000E+02
1.840000E+02
1.850000E+02
1.860000E+02
1.870000E+02
1.880000E+02
1.890000E+02
1.900000E+02
1.910000E+02
1.920000E+02
1.930000E+02
1.940000E+02
1.950000E+02
1.960000E+02
1.970000E+02
1.980000E+02
1.990000E+02
2.000000E+02
0.000000E+00
1.000000E+00
2.000000E+00
3.000000E+00
4.000000E+00
5.000000E+00
6.000000E+00
7.000000E+00
8.000000E+00
9.000000E+00
1.000000E+01
1.100000E+01
1.200000E+01
1.300000E+01
1.400000E+01
1.500000E+01
1.600000E+01
1.700000E+01
1.800000E+01
1.900000E+01
2.000000E+01
2.100000E+01
2.200000E+01
2.300000E+01
2.400000E+01
2.500000E+01
2.600000E+01
2.700000E+01
2.800000E+01
2.900000E+01
3.000000E+01
3.100000E+01
3.200000E+01
3.300000E+01
3.400000E+01
3.500000E+01
3.600000E+01
3.700000E+01
3.800000E+01
3.900000E+01
4.000000E+01
4.100000E+01
4.200000E+01
4.300000E+01
4.400000E+01
4.500000E+01
4.600000E+01
4.700000E+01
4.800000E+01
4.900000E+01
5.000000E+01
5.100000E+01
5.200000E+01
5.300000E+01
5.400000E+01
5.500000E+01
5.600000E+01
5.700000E+01
5.800000E+01
5.900000E+01
6.000000E+01
6.100000E+01
6.200000E+01
6.300000E+01
6.400000E+01
6.500000E+01
6.600000E+01
6.700000E+01
6.800000E+01
6.900000E+01
7.000000E+01
7.100000E+01
7.200000E+01
7.300000E+01
7.400000E+01
7.500000E+01
7.600000E+01
7.700000E+01
7.800000E+01
7.900000E+01
8.000000E+01
8.100000E+01
8.200000E+01
8.300000E+01
8.400000E+01
8.500000E+01
8.600000E+01
8.700000E+01
8.800000E+01
8.900000E+01
9.000000E+01
9.100000E+01
9.200000E+01
9.300000E+01
9.400000E+01
9.500000E+01
9.600000E+01
9.700000E+01
9.800000E+01
9.900000E+01
1.000000E+02
1.010000E+02
1.020000E+02
1.030000E+02
1.040000E+02
1.050000E+02
1.060000E+02
1.070000E+02
1.080000E+02
1.090000E+02
1.100000E+02
1.110000E+02
1.120000E+02
1.130000E+02
1.140000E+02
1.150000E+02
1.160000E+02
1.170000E+02
1.180000E+02
1.190000E+02
1.200000E+02
1.210000E+02
1.220000E+02
1.230000E+02
1.240000E+02
1.250000E+02
1.260000E+02
1.270000E+02
1.280000E+02
1.290000E+02
1.300000E+02
1.310000E+02
1.320000E+02
1.330000E+02
1.340000E+02
1.350000E+02
1.360000E+02
1.370000E+02
1.380000E+02
1.390000E+02
1.400000E+02
1.410000E+02
1.420000E+02
1.430000E+02
1.440000E+02
1.450000E+02
1.460000E+02
1.470000E+02
1.480000E+02
1.490000E+02
1.500000E+02
1.510000E+02
1.520000E+02
1.530000E+02
1.540000E+02
1.550000E+02
1.560000E+02
1.570000E+02
1.580000E+02
1.590000E+02
1.600000E+02
1.610000E+02
1.620000E+02
1.630000E+02
1.640000E+02
1.650000E+02
1.660000E+02
1.670000E+02
1.680000E+02
1.690000E+02
1.700000E+02
1.710000E+02
1.720000E+02
1.730000E+02
1.740000E+02
1.750000E+02
1.760000E+02
1.770000E+02
1.780000E+02
1.790000E+02
1.800000E+02
1.810000E+02
1.820000E+02
1.830000E+02
1.840000E+02
1.850000E+02
1.860000E+02
1.870000E+02
1.880000E+02
1.890000E+02
1.900000E+02
1.910000E+02
1.920000E+02
1.930000E+02
1.940000E+02
1.950000E+02
1.960000E+02
1.970000E+02
1.980000E+02
1.990000E+02
2.000000E+02
0.000000E+00
1.000000E+00
2.000000E+00
3.000000E+00
4.000000E+00
5.000000E+00
6.000000E+00
7.000000E+00
8.000000E+00
9.000000E+00
1.000000E+01
1.100000E+01
1.200000E+01
1.300000E+01
1.400000E+01
1.500000E+01
1.600000E+01
1.700000E+01
1.800000E+01
1.900000E+01
2.000000E+01
2.100000E+01
2.200000E+01
2.300000E+01
2.400000E+01
2.500000E+01
2.600000E+01
2.700000E+01
2.800000E+01
2.900000E+01
3.000000E+01
3.100000E+01
3.200000E+01
3.300000E+01
3.400000E+01
3.500000E+01
3.600000E+01
3.700000E+01
3.800000E+01
3.900000E+01
4.000000E+01
4.100000E+01
4.200000E+01
4.300000E+01
4.400000E+01
4.500000E+01
4.600000E+01
4.700000E+01
4.800000E+01
4.900000E+01
5.000000E+01
5.100000E+01
5.200000E+01
5.300000E+01
5.400000E+01
5.500000E+01
5.600000E+01
5.700000E+01
5.800000E+01
5.900000E+01
6.000000E+01
6.100000E+01
6.200000E+01
6.300000E+01
6.400000E+01
6.500000E+01
6.600000E+01
6.700000E+01
6.800000E+01
6.900000E+01
7.000000E+01
7.100000E+01
7.200000E+01
7.300000E+01
7.400000E+01
7.500000E+01
7.600000E+01
7.700000E+01
7.800000E+01
7.900000E+01
8.000000E+01
8.100000E+01
8.200000E+01
8.300000E+01
8.400000E+01
8.500000E+01
8.600000E+01
8.700000E+01
8.800000E+01
8.900000E+01
9.000000E+01
9.100000E+01
9.200000E+01
9.300000E+01
9.400000E+01
9.500000E+01
9.600000E+01
9.700000E+01
9.800000E+01
9.900000E+01
1.000000E+02
1.010000E+02
1.020000E+02
1.030000E+02
1.040000E+02
1.050000E+02
1.060000E+02
1.070000E+02
1.080000E+02
1.090000E+02
1.100000E+02
1.110000E+02
1.120000E+02
1.130000E+02
1.140000E+02
1.150000E+02
1.160000E+02
1.170000E+02
1.180000E+02
1.190000E+02
1.200000E+02
1.210000E+02
1.220000E+02
1.230000E+02
1.240000E+02
1.250000E+02
1.260000E+02
1.270000E+02
1.280000E+02
1.290000E+02
1.300000E+02
1.310000E+02
1.320000E+02
1.330000E+02
1.340000E+02
1.350000E+02
1.360000E+02
1.370000E+02
1.380000E+02
1.390000E+02
1.400000E+02
1.410000E+02
1.420000E+02
1.430000E+02
1.440000E+02
1.450000E+02
1.460000E+02
1.470000E+02
1.480000E+02
1.490000E+02
1.500000E+02
1.510000E+02
1.520000E+02
1.530000E+02
1.540000E+02
1.550000E+02
1.560000E+02
1.570000E+02
1.580000E+02
1.590000E+02
1.600000E+02
1.610000E+02
1.620000E+02
1.630000E+02
1.640000E+02
1.650000E+02
1.660000E+02
1.670000E+02
1.680000E+02
1.690000E+02
1.700000E+02
1.710000E+02
1.720000E+02
1.730000E+02
1.740000E+02
1.750000E+02
1.760000E+02
1.770000E+02
1.780000E+02
1.790000E+02
1.800000E+02
1.810000E+02
1.820000E+02
1.830000E+02
1.840000E+02
1.850000E+02
1.860000E+02
1.870000E+02
1.880000E+02
1.890000E+02
1.900000E+02
1.910000E+02
1.920000E+02
1.930000E+02
1.940000E+02
1.950000E+02
1.960000E+02
1.970000E+02
1.980000E+02
1.990000E+02
2.000000E+02
0.000000E+00
1.000000E+00
2.000000E+00
3.000000E+00
4.000000E+00
5.000000E+00
6.000000E+00
7.000000E+00
8.000000E+00
9.000000E+00
1.000000E+01
1.100000E+01
1.200000E+01
1.300000E+01
1.400000E+01
1.500000E+01
1.600000E+01
1.700000E+01
1.800000E+01
1.900000E+01
2.000000E+01
2.100000E+01
2.200000E+01
2.300000E+01
2.400000E+01
2.500000E+01
2.600000E+01
2.700000E+01
2.800000E+01
2.900000E+01
3.000000E+01
3.100000E+01
3.200000E+01
3.300000E+01
3.400000E+01
3.500000E+01
3.600000E+01
3.700000E+01
3.800000E+01
3.900000E+01
4.000000E+01
4.100000E+01
4.200000E+01
4.300000E+01
4.400000E+01
4.500000E+01
4.600000E+01
4.700000E+01
4.800000E+01
4.900000E+01
5.000000E+01
5.100000E+01
5.200000E+01
5.300000E+01
5.400000E+01
5.500000E+01
5.600000E+01
5.700000E+01
5.800000E+01
5.900000E+01
6.000000E+01
6.100000E+01
6.200000E+01
6.300000E+01
6.400000E+01
6.500000E+01
6.600000E+01
6.700000E+01
6.800000E+01
6.900000E+01
7.000000E+01
7.100000E+01
7.200000E+01
7.300000E+01
7.400000E+01
7.500000E+01
7.600000E+01
7.700000E+01
7.800000E+01
7.900000E+01
8.000000E+01
8.100000E+01
8.200000E+01
8.300000E+01
8.400000E+01
8.500000E+01
8.600000E+01
8.700000E+01
8.800000E+01
8.900000E+01
9.000000E+01
9.100000E+01
9.200000E+01
9.300000E+01
9.400000E+01
9.500000E+01
9.600000E+01
9.700000E+01
9.800000E+01
9.900000E+01
1.000000E+02
1.010000E+02
1.020000E+02
1.030000E+02
1.040000E+02
1.050000E+02
1.060000E+02
1.070000E+02
1.080000E+02
1.090000E+02
1.100000E+02
1.110000E+02
1.120000E+02
1.130000E+02
1.140000E+02
1.150000E+02
1.160000E+02
1.170000E+02
1.180000E+02
1.190000E+02
1.200000E+02
1.210000E+02
1.220000E+02
1.230000E+02
1.240000E+02
1.250000E+02
1.260000E+02
1.270000E+02
1.280000E+02
1.290000E+02
1.300000E+02
1.310000E+02
1.320000E+02
1.330000E+02
1.340000E+02
1.350000E+02
1.360000E+02
1.370000E+02
1.380000E+02
1.390000E+02
1.400000E+02
1.410000E+02
1.420000E+02
1.430000E+02
1.440000E+02
1.450000E+02
1.460000E+02
1.470000E+02
1.480000E+02
1.490000E+02
1.500000E+02
1.510000E+02
[truncated: 165,257 more chars]
