# Supplementary material for: Visualization of porosity and pore size gradients in electrospun scaffolds using laser metrology
Source: PLoS One. 2023 Mar 9;18(3):e0282903. doi: 10.1371/journal.pone.0282903 (PMC9997878; doi:10.1371/journal.pone.0282903)
Supplement: S1 Data — (GZ) [file pone.0282903.s002.gz › data/Thickness&Porosity/161.DepositThickness.txt]

THETA
0.000000E+00
0.000000E+00
0.000000E+00
0.000000E+00
0.000000E+00
0.000000E+00
0.000000E+00
0.000000E+00
0.000000E+00
0.000000E+00
0.000000E+00
0.000000E+00
0.000000E+00
0.000000E+00
0.000000E+00
0.000000E+00
0.000000E+00
0.000000E+00
0.000000E+00
0.000000E+00
0.000000E+00
0.000000E+00
0.000000E+00
0.000000E+00
0.000000E+00
0.000000E+00
0.000000E+00
0.000000E+00
0.000000E+00
0.000000E+00
0.000000E+00
0.000000E+00
0.000000E+00
0.000000E+00
0.000000E+00
0.000000E+00
0.000000E+00
0.000000E+00
0.000000E+00
0.000000E+00
0.000000E+00
0.000000E+00
0.000000E+00
0.000000E+00
0.000000E+00
0.000000E+00
0.000000E+00
0.000000E+00
0.000000E+00
0.000000E+00
0.000000E+00
0.000000E+00
0.000000E+00
0.000000E+00
0.000000E+00
0.000000E+00
0.000000E+00
0.000000E+00
0.000000E+00
0.000000E+00
0.000000E+00
0.000000E+00
0.000000E+00
0.000000E+00
0.000000E+00
0.000000E+00
0.000000E+00
0.000000E+00
0.000000E+00
0.000000E+00
0.000000E+00
0.000000E+00
0.000000E+00
0.000000E+00
0.000000E+00
0.000000E+00
0.000000E+00
0.000000E+00
0.000000E+00
0.000000E+00
0.000000E+00
0.000000E+00
0.000000E+00
0.000000E+00
0.000000E+00
0.000000E+00
0.000000E+00
0.000000E+00
0.000000E+00
0.000000E+00
0.000000E+00
0.000000E+00
0.000000E+00
0.000000E+00
0.000000E+00
0.000000E+00
0.000000E+00
0.000000E+00
0.000000E+00
0.000000E+00
0.000000E+00
0.000000E+00
0.000000E+00
0.000000E+00
0.000000E+00
0.000000E+00
0.000000E+00
0.000000E+00
0.000000E+00
0.000000E+00
0.000000E+00
0.000000E+00
0.000000E+00
0.000000E+00
0.000000E+00
0.000000E+00
0.000000E+00
0.000000E+00
0.000000E+00
0.000000E+00
0.000000E+00
0.000000E+00
0.000000E+00
0.000000E+00
0.000000E+00
0.000000E+00
0.000000E+00
0.000000E+00
0.000000E+00
0.000000E+00
0.000000E+00
0.000000E+00
0.000000E+00
0.000000E+00
0.000000E+00
0.000000E+00
0.000000E+00
0.000000E+00
0.000000E+00
0.000000E+00
0.000000E+00
0.000000E+00
0.000000E+00
0.000000E+00
0.000000E+00
0.000000E+00
0.000000E+00
0.000000E+00
0.000000E+00
0.000000E+00
0.000000E+00
0.000000E+00
0.000000E+00
0.000000E+00
0.000000E+00
0.000000E+00
0.000000E+00
0.000000E+00
0.000000E+00
0.000000E+00
0.000000E+00
0.000000E+00
0.000000E+00
0.000000E+00
0.000000E+00
0.000000E+00
0.000000E+00
0.000000E+00
0.000000E+00
0.000000E+00
0.000000E+00
0.000000E+00
0.000000E+00
0.000000E+00
0.000000E+00
0.000000E+00
0.000000E+00
0.000000E+00
0.000000E+00
0.000000E+00
0.000000E+00
0.000000E+00
0.000000E+00
0.000000E+00
0.000000E+00
0.000000E+00
0.000000E+00
0.000000E+00
0.000000E+00
0.000000E+00
0.000000E+00
0.000000E+00
0.000000E+00
0.000000E+00
0.000000E+00
0.000000E+00
0.000000E+00
0.000000E+00
0.000000E+00
0.000000E+00
0.000000E+00
5.000000E+00
5.000000E+00
5.000000E+00
5.000000E+00
5.000000E+00
5.000000E+00
5.000000E+00
5.000000E+00
5.000000E+00
5.000000E+00
5.000000E+00
5.000000E+00
5.000000E+00
5.000000E+00
5.000000E+00
5.000000E+00
5.000000E+00
5.000000E+00
5.000000E+00
5.000000E+00
5.000000E+00
5.000000E+00
5.000000E+00
5.000000E+00
5.000000E+00
5.000000E+00
5.000000E+00
5.000000E+00
5.000000E+00
5.000000E+00
5.000000E+00
5.000000E+00
5.000000E+00
5.000000E+00
5.000000E+00
5.000000E+00
5.000000E+00
5.000000E+00
5.000000E+00
5.000000E+00
5.000000E+00
5.000000E+00
5.000000E+00
5.000000E+00
5.000000E+00
5.000000E+00
5.000000E+00
5.000000E+00
5.000000E+00
5.000000E+00
5.000000E+00
5.000000E+00
5.000000E+00
5.000000E+00
5.000000E+00
5.000000E+00
5.000000E+00
5.000000E+00
5.000000E+00
5.000000E+00
5.000000E+00
5.000000E+00
5.000000E+00
5.000000E+00
5.000000E+00
5.000000E+00
5.000000E+00
5.000000E+00
5.000000E+00
5.000000E+00
5.000000E+00
5.000000E+00
5.000000E+00
5.000000E+00
5.000000E+00
5.000000E+00
5.000000E+00
5.000000E+00
5.000000E+00
5.000000E+00
5.000000E+00
5.000000E+00
5.000000E+00
5.000000E+00
5.000000E+00
5.000000E+00
5.000000E+00
5.000000E+00
5.000000E+00
5.000000E+00
5.000000E+00
5.000000E+00
5.000000E+00
5.000000E+00
5.000000E+00
5.000000E+00
5.000000E+00
5.000000E+00
5.000000E+00
5.000000E+00
5.000000E+00
5.000000E+00
5.000000E+00
5.000000E+00
5.000000E+00
5.000000E+00
5.000000E+00
5.000000E+00
5.000000E+00
5.000000E+00
5.000000E+00
5.000000E+00
5.000000E+00
5.000000E+00
5.000000E+00
5.000000E+00
5.000000E+00
5.000000E+00
5.000000E+00
5.000000E+00
5.000000E+00
5.000000E+00
5.000000E+00
5.000000E+00
5.000000E+00
5.000000E+00
5.000000E+00
5.000000E+00
5.000000E+00
5.000000E+00
5.000000E+00
5.000000E+00
5.000000E+00
5.000000E+00
5.000000E+00
5.000000E+00
5.000000E+00
5.000000E+00
5.000000E+00
5.000000E+00
5.000000E+00
5.000000E+00
5.000000E+00
5.000000E+00
5.000000E+00
5.000000E+00
5.000000E+00
5.000000E+00
5.000000E+00
5.000000E+00
5.000000E+00
5.000000E+00
5.000000E+00
5.000000E+00
5.000000E+00
5.000000E+00
5.000000E+00
5.000000E+00
5.000000E+00
5.000000E+00
5.000000E+00
5.000000E+00
5.000000E+00
5.000000E+00
5.000000E+00
5.000000E+00
5.000000E+00
5.000000E+00
5.000000E+00
5.000000E+00
5.000000E+00
5.000000E+00
5.000000E+00
5.000000E+00
5.000000E+00
5.000000E+00
5.000000E+00
5.000000E+00
5.000000E+00
5.000000E+00
5.000000E+00
5.000000E+00
5.000000E+00
5.000000E+00
5.000000E+00
5.000000E+00
5.000000E+00
5.000000E+00
5.000000E+00
5.000000E+00
5.000000E+00
5.000000E+00
5.000000E+00
5.000000E+00
5.000000E+00
5.000000E+00
5.000000E+00
5.000000E+00
5.000000E+00
5.000000E+00
5.000000E+00
1.000000E+01
1.000000E+01
1.000000E+01
1.000000E+01
1.000000E+01
1.000000E+01
1.000000E+01
1.000000E+01
1.000000E+01
1.000000E+01
1.000000E+01
1.000000E+01
1.000000E+01
1.000000E+01
1.000000E+01
1.000000E+01
1.000000E+01
1.000000E+01
1.000000E+01
1.000000E+01
1.000000E+01
1.000000E+01
1.000000E+01
1.000000E+01
1.000000E+01
1.000000E+01
1.000000E+01
1.000000E+01
1.000000E+01
1.000000E+01
1.000000E+01
1.000000E+01
1.000000E+01
1.000000E+01
1.000000E+01
1.000000E+01
1.000000E+01
1.000000E+01
1.000000E+01
1.000000E+01
1.000000E+01
1.000000E+01
1.000000E+01
1.000000E+01
1.000000E+01
1.000000E+01
1.000000E+01
1.000000E+01
1.000000E+01
1.000000E+01
1.000000E+01
1.000000E+01
1.000000E+01
1.000000E+01
1.000000E+01
1.000000E+01
1.000000E+01
1.000000E+01
1.000000E+01
1.000000E+01
1.000000E+01
1.000000E+01
1.000000E+01
1.000000E+01
1.000000E+01
1.000000E+01
1.000000E+01
1.000000E+01
1.000000E+01
1.000000E+01
1.000000E+01
1.000000E+01
1.000000E+01
1.000000E+01
1.000000E+01
1.000000E+01
1.000000E+01
1.000000E+01
1.000000E+01
1.000000E+01
1.000000E+01
1.000000E+01
1.000000E+01
1.000000E+01
1.000000E+01
1.000000E+01
1.000000E+01
1.000000E+01
1.000000E+01
1.000000E+01
1.000000E+01
1.000000E+01
1.000000E+01
1.000000E+01
1.000000E+01
1.000000E+01
1.000000E+01
1.000000E+01
1.000000E+01
1.000000E+01
1.000000E+01
1.000000E+01
1.000000E+01
1.000000E+01
1.000000E+01
1.000000E+01
1.000000E+01
1.000000E+01
1.000000E+01
1.000000E+01
1.000000E+01
1.000000E+01
1.000000E+01
1.000000E+01
1.000000E+01
1.000000E+01
1.000000E+01
1.000000E+01
1.000000E+01
1.000000E+01
1.000000E+01
1.000000E+01
1.000000E+01
1.000000E+01
1.000000E+01
1.000000E+01
1.000000E+01
1.000000E+01
1.000000E+01
1.000000E+01
1.000000E+01
1.000000E+01
1.000000E+01
1.000000E+01
1.000000E+01
1.000000E+01
1.000000E+01
1.000000E+01
1.000000E+01
1.000000E+01
1.000000E+01
1.000000E+01
1.000000E+01
1.000000E+01
1.000000E+01
1.000000E+01
1.000000E+01
1.000000E+01
1.000000E+01
1.000000E+01
1.000000E+01
1.000000E+01
1.000000E+01
1.000000E+01
1.000000E+01
1.000000E+01
1.000000E+01
1.000000E+01
1.000000E+01
1.000000E+01
1.000000E+01
1.000000E+01
1.000000E+01
1.000000E+01
1.000000E+01
1.000000E+01
1.000000E+01
1.000000E+01
1.000000E+01
1.000000E+01
1.000000E+01
1.000000E+01
1.000000E+01
1.000000E+01
1.000000E+01
1.000000E+01
1.000000E+01
1.000000E+01
1.000000E+01
1.000000E+01
1.000000E+01
1.000000E+01
1.000000E+01
1.000000E+01
1.000000E+01
1.000000E+01
1.000000E+01
1.000000E+01
1.000000E+01
1.000000E+01
1.000000E+01
1.000000E+01
1.000000E+01
1.000000E+01
1.000000E+01
1.000000E+01
1.000000E+01
1.000000E+01
1.000000E+01
1.000000E+01
1.000000E+01
1.500000E+01
1.500000E+01
1.500000E+01
1.500000E+01
1.500000E+01
1.500000E+01
1.500000E+01
1.500000E+01
1.500000E+01
1.500000E+01
1.500000E+01
1.500000E+01
1.500000E+01
1.500000E+01
1.500000E+01
1.500000E+01
1.500000E+01
1.500000E+01
1.500000E+01
1.500000E+01
1.500000E+01
1.500000E+01
1.500000E+01
1.500000E+01
1.500000E+01
1.500000E+01
1.500000E+01
1.500000E+01
1.500000E+01
1.500000E+01
1.500000E+01
1.500000E+01
1.500000E+01
1.500000E+01
1.500000E+01
1.500000E+01
1.500000E+01
1.500000E+01
1.500000E+01
1.500000E+01
1.500000E+01
1.500000E+01
1.500000E+01
1.500000E+01
1.500000E+01
1.500000E+01
1.500000E+01
1.500000E+01
1.500000E+01
1.500000E+01
1.500000E+01
1.500000E+01
1.500000E+01
1.500000E+01
1.500000E+01
1.500000E+01
1.500000E+01
1.500000E+01
1.500000E+01
1.500000E+01
1.500000E+01
1.500000E+01
1.500000E+01
1.500000E+01
1.500000E+01
1.500000E+01
1.500000E+01
1.500000E+01
1.500000E+01
1.500000E+01
1.500000E+01
1.500000E+01
1.500000E+01
1.500000E+01
1.500000E+01
1.500000E+01
1.500000E+01
1.500000E+01
1.500000E+01
1.500000E+01
1.500000E+01
1.500000E+01
1.500000E+01
1.500000E+01
1.500000E+01
1.500000E+01
1.500000E+01
1.500000E+01
1.500000E+01
1.500000E+01
1.500000E+01
1.500000E+01
1.500000E+01
1.500000E+01
1.500000E+01
1.500000E+01
1.500000E+01
1.500000E+01
1.500000E+01
1.500000E+01
1.500000E+01
1.500000E+01
1.500000E+01
1.500000E+01
1.500000E+01
1.500000E+01
1.500000E+01
1.500000E+01
1.500000E+01
1.500000E+01
1.500000E+01
1.500000E+01
1.500000E+01
1.500000E+01
1.500000E+01
1.500000E+01
1.500000E+01
1.500000E+01
1.500000E+01
1.500000E+01
1.500000E+01
1.500000E+01
1.500000E+01
1.500000E+01
1.500000E+01
1.500000E+01
1.500000E+01
1.500000E+01
1.500000E+01
1.500000E+01
1.500000E+01
1.500000E+01
1.500000E+01
1.500000E+01
1.500000E+01
1.500000E+01
1.500000E+01
1.500000E+01
1.500000E+01
1.500000E+01
1.500000E+01
1.500000E+01
1.500000E+01
1.500000E+01
1.500000E+01
1.500000E+01
1.500000E+01
1.500000E+01
1.500000E+01
1.500000E+01
1.500000E+01
1.500000E+01
1.500000E+01
1.500000E+01
1.500000E+01
1.500000E+01
1.500000E+01
1.500000E+01
1.500000E+01
1.500000E+01
1.500000E+01
1.500000E+01
1.500000E+01
1.500000E+01
1.500000E+01
1.500000E+01
1.500000E+01
1.500000E+01
1.500000E+01
1.500000E+01
1.500000E+01
1.500000E+01
1.500000E+01
1.500000E+01
1.500000E+01
1.500000E+01
1.500000E+01
1.500000E+01
1.500000E+01
1.500000E+01
1.500000E+01
1.500000E+01
1.500000E+01
1.500000E+01
1.500000E+01
1.500000E+01
1.500000E+01
1.500000E+01
1.500000E+01
1.500000E+01
1.500000E+01
1.500000E+01
1.500000E+01
1.500000E+01
1.500000E+01
1.500000E+01
1.500000E+01
1.500000E+01
1.500000E+01
1.500000E+01
1.500000E+01
2.000000E+01
2.000000E+01
2.000000E+01
2.000000E+01
2.000000E+01
2.000000E+01
2.000000E+01
2.000000E+01
2.000000E+01
2.000000E+01
2.000000E+01
2.000000E+01
2.000000E+01
2.000000E+01
2.000000E+01
2.000000E+01
2.000000E+01
2.000000E+01
2.000000E+01
2.000000E+01
2.000000E+01
2.000000E+01
2.000000E+01
2.000000E+01
2.000000E+01
2.000000E+01
2.000000E+01
2.000000E+01
2.000000E+01
2.000000E+01
2.000000E+01
2.000000E+01
2.000000E+01
2.000000E+01
2.000000E+01
2.000000E+01
2.000000E+01
2.000000E+01
2.000000E+01
2.000000E+01
2.000000E+01
2.000000E+01
2.000000E+01
2.000000E+01
2.000000E+01
2.000000E+01
2.000000E+01
2.000000E+01
2.000000E+01
2.000000E+01
2.000000E+01
2.000000E+01
2.000000E+01
2.000000E+01
2.000000E+01
2.000000E+01
2.000000E+01
2.000000E+01
2.000000E+01
2.000000E+01
2.000000E+01
2.000000E+01
2.000000E+01
2.000000E+01
2.000000E+01
2.000000E+01
2.000000E+01
2.000000E+01
2.000000E+01
2.000000E+01
2.000000E+01
2.000000E+01
2.000000E+01
2.000000E+01
2.000000E+01
2.000000E+01
2.000000E+01
2.000000E+01
2.000000E+01
2.000000E+01
2.000000E+01
2.000000E+01
2.000000E+01
2.000000E+01
2.000000E+01
2.000000E+01
2.000000E+01
2.000000E+01
2.000000E+01
2.000000E+01
2.000000E+01
2.000000E+01
2.000000E+01
2.000000E+01
2.000000E+01
2.000000E+01
2.000000E+01
2.000000E+01
2.000000E+01
2.000000E+01
2.000000E+01
2.000000E+01
2.000000E+01
2.000000E+01
2.000000E+01
2.000000E+01
2.000000E+01
2.000000E+01
2.000000E+01
2.000000E+01
2.000000E+01
2.000000E+01
2.000000E+01
2.000000E+01
2.000000E+01
2.000000E+01
2.000000E+01
2.000000E+01
2.000000E+01
2.000000E+01
2.000000E+01
2.000000E+01
2.000000E+01
2.000000E+01
2.000000E+01
2.000000E+01
2.000000E+01
2.000000E+01
2.000000E+01
2.000000E+01
2.000000E+01
2.000000E+01
2.000000E+01
2.000000E+01
2.000000E+01
2.000000E+01
2.000000E+01
2.000000E+01
2.000000E+01
2.000000E+01
2.000000E+01
2.000000E+01
2.000000E+01
2.000000E+01
2.000000E+01
2.000000E+01
2.000000E+01
2.000000E+01
2.000000E+01
2.000000E+01
2.000000E+01
2.000000E+01
2.000000E+01
2.000000E+01
2.000000E+01
2.000000E+01
2.000000E+01
2.000000E+01
2.000000E+01
2.000000E+01
2.000000E+01
2.000000E+01
2.000000E+01
2.000000E+01
2.000000E+01
2.000000E+01
2.000000E+01
2.000000E+01
2.000000E+01
2.000000E+01
2.000000E+01
2.000000E+01
2.000000E+01
2.000000E+01
2.000000E+01
2.000000E+01
2.000000E+01
2.000000E+01
2.000000E+01
2.000000E+01
2.000000E+01
2.000000E+01
2.000000E+01
2.000000E+01
2.000000E+01
2.000000E+01
2.000000E+01
2.000000E+01
2.000000E+01
2.000000E+01
2.000000E+01
2.000000E+01
2.000000E+01
2.000000E+01
2.000000E+01
2.000000E+01
2.000000E+01
2.000000E+01
2.000000E+01
2.000000E+01
2.000000E+01
2.500000E+01
2.500000E+01
2.500000E+01
2.500000E+01
2.500000E+01
2.500000E+01
2.500000E+01
2.500000E+01
2.500000E+01
2.500000E+01
2.500000E+01
2.500000E+01
2.500000E+01
2.500000E+01
2.500000E+01
2.500000E+01
2.500000E+01
2.500000E+01
2.500000E+01
2.500000E+01
2.500000E+01
2.500000E+01
2.500000E+01
2.500000E+01
2.500000E+01
2.500000E+01
2.500000E+01
2.500000E+01
2.500000E+01
2.500000E+01
2.500000E+01
2.500000E+01
2.500000E+01
2.500000E+01
2.500000E+01
2.500000E+01
2.500000E+01
2.500000E+01
2.500000E+01
2.500000E+01
2.500000E+01
2.500000E+01
2.500000E+01
2.500000E+01
2.500000E+01
2.500000E+01
2.500000E+01
2.500000E+01
2.500000E+01
2.500000E+01
2.500000E+01
2.500000E+01
2.500000E+01
2.500000E+01
2.500000E+01
2.500000E+01
2.500000E+01
2.500000E+01
2.500000E+01
2.500000E+01
2.500000E+01
2.500000E+01
2.500000E+01
2.500000E+01
2.500000E+01
2.500000E+01
2.500000E+01
2.500000E+01
2.500000E+01
2.500000E+01
2.500000E+01
2.500000E+01
2.500000E+01
2.500000E+01
2.500000E+01
2.500000E+01
2.500000E+01
2.500000E+01
2.500000E+01
2.500000E+01
2.500000E+01
2.500000E+01
2.500000E+01
2.500000E+01
2.500000E+01
2.500000E+01
2.500000E+01
2.500000E+01
2.500000E+01
2.500000E+01
2.500000E+01
2.500000E+01
2.500000E+01
2.500000E+01
2.500000E+01
2.500000E+01
2.500000E+01
2.500000E+01
2.500000E+01
2.500000E+01
2.500000E+01
2.500000E+01
2.500000E+01
2.500000E+01
2.500000E+01
2.500000E+01
2.500000E+01
2.500000E+01
2.500000E+01
2.500000E+01
2.500000E+01
2.500000E+01
2.500000E+01
2.500000E+01
2.500000E+01
2.500000E+01
2.500000E+01
2.500000E+01
2.500000E+01
2.500000E+01
2.500000E+01
2.500000E+01
2.500000E+01
2.500000E+01
2.500000E+01
2.500000E+01
2.500000E+01
2.500000E+01
2.500000E+01
2.500000E+01
2.500000E+01
2.500000E+01
2.500000E+01
2.500000E+01
2.500000E+01
2.500000E+01
2.500000E+01
2.500000E+01
2.500000E+01
2.500000E+01
2.500000E+01
2.500000E+01
2.500000E+01
2.500000E+01
2.500000E+01
2.500000E+01
2.500000E+01
2.500000E+01
2.500000E+01
2.500000E+01
2.500000E+01
2.500000E+01
2.500000E+01
2.500000E+01
2.500000E+01
2.500000E+01
2.500000E+01
2.500000E+01
2.500000E+01
2.500000E+01
2.500000E+01
2.500000E+01
2.500000E+01
2.500000E+01
2.500000E+01
2.500000E+01
2.500000E+01
2.500000E+01
2.500000E+01
2.500000E+01
2.500000E+01
2.500000E+01
2.500000E+01
2.500000E+01
2.500000E+01
2.500000E+01
2.500000E+01
2.500000E+01
2.500000E+01
2.500000E+01
2.500000E+01
2.500000E+01
2.500000E+01
2.500000E+01
2.500000E+01
2.500000E+01
2.500000E+01
2.500000E+01
2.500000E+01
2.500000E+01
2.500000E+01
2.500000E+01
2.500000E+01
2.500000E+01
2.500000E+01
2.500000E+01
2.500000E+01
2.500000E+01
2.500000E+01
2.500000E+01
2.500000E+01
3.000000E+01
3.000000E+01
3.000000E+01
3.000000E+01
3.000000E+01
3.000000E+01
3.000000E+01
3.000000E+01
3.000000E+01
3.000000E+01
3.000000E+01
3.000000E+01
3.000000E+01
3.000000E+01
3.000000E+01
3.000000E+01
3.000000E+01
3.000000E+01
3.000000E+01
3.000000E+01
3.000000E+01
3.000000E+01
3.000000E+01
3.000000E+01
3.000000E+01
3.000000E+01
3.000000E+01
3.000000E+01
3.000000E+01
3.000000E+01
3.000000E+01
3.000000E+01
3.000000E+01
3.000000E+01
3.000000E+01
3.000000E+01
3.000000E+01
3.000000E+01
3.000000E+01
3.000000E+01
3.000000E+01
3.000000E+01
3.000000E+01
3.000000E+01
3.000000E+01
3.000000E+01
3.000000E+01
3.000000E+01
3.000000E+01
3.000000E+01
3.000000E+01
3.000000E+01
3.000000E+01
3.000000E+01
3.000000E+01
3.000000E+01
3.000000E+01
3.000000E+01
3.000000E+01
3.000000E+01
3.000000E+01
3.000000E+01
3.000000E+01
3.000000E+01
3.000000E+01
3.000000E+01
3.000000E+01
3.000000E+01
3.000000E+01
3.000000E+01
3.000000E+01
3.000000E+01
3.000000E+01
3.000000E+01
3.000000E+01
3.000000E+01
3.000000E+01
3.000000E+01
3.000000E+01
3.000000E+01
3.000000E+01
3.000000E+01
3.000000E+01
3.000000E+01
3.000000E+01
3.000000E+01
3.000000E+01
3.000000E+01
3.000000E+01
3.000000E+01
3.000000E+01
3.000000E+01
3.000000E+01
3.000000E+01
3.000000E+01
3.000000E+01
3.000000E+01
3.000000E+01
3.000000E+01
3.000000E+01
3.000000E+01
3.000000E+01
3.000000E+01
3.000000E+01
3.000000E+01
3.000000E+01
3.000000E+01
3.000000E+01
3.000000E+01
3.000000E+01
3.000000E+01
3.000000E+01
3.000000E+01
3.000000E+01
3.000000E+01
3.000000E+01
3.000000E+01
3.000000E+01
3.000000E+01
3.000000E+01
3.000000E+01
3.000000E+01
3.000000E+01
3.000000E+01
3.000000E+01
3.000000E+01
3.000000E+01
3.000000E+01
3.000000E+01
3.000000E+01
3.000000E+01
3.000000E+01
3.000000E+01
3.000000E+01
3.000000E+01
3.000000E+01
3.000000E+01
3.000000E+01
3.000000E+01
3.000000E+01
3.000000E+01
3.000000E+01
3.000000E+01
3.000000E+01
3.000000E+01
3.000000E+01
3.000000E+01
3.000000E+01
3.000000E+01
3.000000E+01
3.000000E+01
3.000000E+01
3.000000E+01
3.000000E+01
3.000000E+01
3.000000E+01
3.000000E+01
3.000000E+01
3.000000E+01
3.000000E+01
3.000000E+01
3.000000E+01
3.000000E+01
3.000000E+01
3.000000E+01
3.000000E+01
3.000000E+01
3.000000E+01
3.000000E+01
3.000000E+01
3.000000E+01
3.000000E+01
3.000000E+01
3.000000E+01
3.000000E+01
3.000000E+01
3.000000E+01
3.000000E+01
3.000000E+01
3.000000E+01
3.000000E+01
3.000000E+01
3.000000E+01
3.000000E+01
3.000000E+01
3.000000E+01
3.000000E+01
3.000000E+01
3.000000E+01
3.000000E+01
3.000000E+01
3.000000E+01
3.000000E+01
3.000000E+01
3.000000E+01
3.000000E+01
3.000000E+01
3.000000E+01
3.000000E+01
3.000000E+01
3.000000E+01
3.500000E+01
3.500000E+01
3.500000E+01
3.500000E+01
3.500000E+01
3.500000E+01
3.500000E+01
3.500000E+01
3.500000E+01
3.500000E+01
3.500000E+01
3.500000E+01
3.500000E+01
3.500000E+01
3.500000E+01
3.500000E+01
3.500000E+01
3.500000E+01
3.500000E+01
3.500000E+01
3.500000E+01
3.500000E+01
3.500000E+01
3.500000E+01
3.500000E+01
3.500000E+01
3.500000E+01
3.500000E+01
3.500000E+01
3.500000E+01
3.500000E+01
3.500000E+01
3.500000E+01
3.500000E+01
3.500000E+01
3.500000E+01
3.500000E+01
3.500000E+01
3.500000E+01
3.500000E+01
3.500000E+01
3.500000E+01
3.500000E+01
3.500000E+01
3.500000E+01
3.500000E+01
3.500000E+01
3.500000E+01
3.500000E+01
3.500000E+01
3.500000E+01
3.500000E+01
3.500000E+01
3.500000E+01
3.500000E+01
3.500000E+01
3.500000E+01
3.500000E+01
3.500000E+01
3.500000E+01
3.500000E+01
3.500000E+01
3.500000E+01
3.500000E+01
3.500000E+01
3.500000E+01
3.500000E+01
3.500000E+01
3.500000E+01
3.500000E+01
3.500000E+01
3.500000E+01
3.500000E+01
3.500000E+01
3.500000E+01
3.500000E+01
3.500000E+01
3.500000E+01
3.500000E+01
3.500000E+01
3.500000E+01
3.500000E+01
3.500000E+01
3.500000E+01
3.500000E+01
3.500000E+01
3.500000E+01
3.500000E+01
3.500000E+01
3.500000E+01
3.500000E+01
3.500000E+01
3.500000E+01
3.500000E+01
3.500000E+01
3.500000E+01
3.500000E+01
3.500000E+01
3.500000E+01
3.500000E+01
3.500000E+01
3.500000E+01
3.500000E+01
3.500000E+01
3.500000E+01
3.500000E+01
3.500000E+01
3.500000E+01
3.500000E+01
3.500000E+01
3.500000E+01
3.500000E+01
3.500000E+01
3.500000E+01
3.500000E+01
3.500000E+01
3.500000E+01
3.500000E+01
3.500000E+01
3.500000E+01
3.500000E+01
3.500000E+01
3.500000E+01
3.500000E+01
3.500000E+01
3.500000E+01
3.500000E+01
3.500000E+01
3.500000E+01
3.500000E+01
3.500000E+01
3.500000E+01
3.500000E+01
3.500000E+01
3.500000E+01
3.500000E+01
3.500000E+01
3.500000E+01
3.500000E+01
3.500000E+01
3.500000E+01
3.500000E+01
3.500000E+01
3.500000E+01
3.500000E+01
3.500000E+01
3.500000E+01
3.500000E+01
3.500000E+01
3.500000E+01
3.500000E+01
3.500000E+01
3.500000E+01
3.500000E+01
3.500000E+01
3.500000E+01
3.500000E+01
3.500000E+01
3.500000E+01
3.500000E+01
3.500000E+01
3.500000E+01
3.500000E+01
3.500000E+01
3.500000E+01
3.500000E+01
3.500000E+01
3.500000E+01
3.500000E+01
3.500000E+01
3.500000E+01
3.500000E+01
3.500000E+01
3.500000E+01
3.500000E+01
3.500000E+01
3.500000E+01
3.500000E+01
3.500000E+01
3.500000E+01
3.500000E+01
3.500000E+01
3.500000E+01
3.500000E+01
3.500000E+01
3.500000E+01
3.500000E+01
3.500000E+01
3.500000E+01
3.500000E+01
3.500000E+01
3.500000E+01
3.500000E+01
3.500000E+01
3.500000E+01
3.500000E+01
3.500000E+01
3.500000E+01
3.500000E+01
3.500000E+01
3.500000E+01
4.000000E+01
4.000000E+01
4.000000E+01
4.000000E+01
4.000000E+01
4.000000E+01
4.000000E+01
4.000000E+01
4.000000E+01
4.000000E+01
4.000000E+01
4.000000E+01
4.000000E+01
4.000000E+01
4.000000E+01
4.000000E+01
4.000000E+01
4.000000E+01
4.000000E+01
4.000000E+01
4.000000E+01
4.000000E+01
4.000000E+01
4.000000E+01
4.000000E+01
4.000000E+01
4.000000E+01
4.000000E+01
4.000000E+01
4.000000E+01
4.000000E+01
4.000000E+01
4.000000E+01
4.000000E+01
4.000000E+01
4.000000E+01
4.000000E+01
4.000000E+01
4.000000E+01
4.000000E+01
4.000000E+01
4.000000E+01
4.000000E+01
4.000000E+01
4.000000E+01
4.000000E+01
4.000000E+01
4.000000E+01
4.000000E+01
4.000000E+01
4.000000E+01
4.000000E+01
4.000000E+01
4.000000E+01
4.000000E+01
4.000000E+01
4.000000E+01
4.000000E+01
4.000000E+01
4.000000E+01
4.000000E+01
4.000000E+01
4.000000E+01
4.000000E+01
4.000000E+01
4.000000E+01
4.000000E+01
4.000000E+01
4.000000E+01
4.000000E+01
4.000000E+01
4.000000E+01
4.000000E+01
4.000000E+01
4.000000E+01
4.000000E+01
4.000000E+01
4.000000E+01
4.000000E+01
4.000000E+01
4.000000E+01
4.000000E+01
4.000000E+01
4.000000E+01
4.000000E+01
4.000000E+01
4.000000E+01
4.000000E+01
4.000000E+01
4.000000E+01
4.000000E+01
4.000000E+01
4.000000E+01
4.000000E+01
4.000000E+01
4.000000E+01
4.000000E+01
4.000000E+01
4.000000E+01
4.000000E+01
4.000000E+01
4.000000E+01
4.000000E+01
4.000000E+01
4.000000E+01
4.000000E+01
4.000000E+01
4.000000E+01
4.000000E+01
4.000000E+01
4.000000E+01
4.000000E+01
4.000000E+01
4.000000E+01
4.000000E+01
4.000000E+01
4.000000E+01
4.000000E+01
4.000000E+01
4.000000E+01
4.000000E+01
4.000000E+01
4.000000E+01
4.000000E+01
4.000000E+01
4.000000E+01
4.000000E+01
4.000000E+01
4.000000E+01
4.000000E+01
4.000000E+01
4.000000E+01
4.000000E+01
4.000000E+01
4.000000E+01
4.000000E+01
4.000000E+01
4.000000E+01
4.000000E+01
4.000000E+01
4.000000E+01
4.000000E+01
4.000000E+01
4.000000E+01
4.000000E+01
4.000000E+01
4.000000E+01
4.000000E+01
4.000000E+01
4.000000E+01
4.000000E+01
4.000000E+01
4.000000E+01
4.000000E+01
4.000000E+01
4.000000E+01
4.000000E+01
4.000000E+01
4.000000E+01
4.000000E+01
4.000000E+01
4.000000E+01
4.000000E+01
4.000000E+01
4.000000E+01
4.000000E+01
4.000000E+01
4.000000E+01
4.000000E+01
4.000000E+01
4.000000E+01
4.000000E+01
4.000000E+01
4.000000E+01
4.000000E+01
4.000000E+01
4.000000E+01
4.000000E+01
4.000000E+01
4.000000E+01
4.000000E+01
4.000000E+01
4.000000E+01
4.000000E+01
4.000000E+01
4.000000E+01
4.000000E+01
4.000000E+01
4.000000E+01
4.000000E+01
4.000000E+01
4.000000E+01
4.000000E+01
4.000000E+01
4.000000E+01
4.000000E+01
4.000000E+01
4.000000E+01
4.000000E+01
4.000000E+01
4.000000E+01
4.500000E+01
4.500000E+01
4.500000E+01
4.500000E+01
4.500000E+01
4.500000E+01
4.500000E+01
4.500000E+01
4.500000E+01
4.500000E+01
4.500000E+01
4.500000E+01
4.500000E+01
4.500000E+01
4.500000E+01
4.500000E+01
4.500000E+01
4.500000E+01
4.500000E+01
4.500000E+01
4.500000E+01
4.500000E+01
4.500000E+01
4.500000E+01
4.500000E+01
4.500000E+01
4.500000E+01
4.500000E+01
4.500000E+01
4.500000E+01
4.500000E+01
4.500000E+01
4.500000E+01
4.500000E+01
4.500000E+01
4.500000E+01
4.500000E+01
4.500000E+01
4.500000E+01
4.500000E+01
4.500000E+01
4.500000E+01
4.500000E+01
4.500000E+01
4.500000E+01
4.500000E+01
4.500000E+01
4.500000E+01
4.500000E+01
4.500000E+01
4.500000E+01
4.500000E+01
4.500000E+01
4.500000E+01
4.500000E+01
4.500000E+01
4.500000E+01
4.500000E+01
4.500000E+01
4.500000E+01
4.500000E+01
4.500000E+01
4.500000E+01
4.500000E+01
4.500000E+01
4.500000E+01
4.500000E+01
4.500000E+01
4.500000E+01
4.500000E+01
4.500000E+01
4.500000E+01
4.500000E+01
4.500000E+01
4.500000E+01
4.500000E+01
4.500000E+01
4.500000E+01
4.500000E+01
4.500000E+01
4.500000E+01
4.500000E+01
4.500000E+01
4.500000E+01
4.500000E+01
4.500000E+01
4.500000E+01
4.500000E+01
4.500000E+01
4.500000E+01
4.500000E+01
4.500000E+01
4.500000E+01
4.500000E+01
4.500000E+01
4.500000E+01
4.500000E+01
4.500000E+01
4.500000E+01
4.500000E+01
4.500000E+01
4.500000E+01
4.500000E+01
4.500000E+01
4.500000E+01
4.500000E+01
4.500000E+01
4.500000E+01
4.500000E+01
4.500000E+01
4.500000E+01
4.500000E+01
4.500000E+01
4.500000E+01
4.500000E+01
4.500000E+01
4.500000E+01
4.500000E+01
4.500000E+01
4.500000E+01
4.500000E+01
4.500000E+01
4.500000E+01
4.500000E+01
4.500000E+01
4.500000E+01
4.500000E+01
4.500000E+01
4.500000E+01
4.500000E+01
4.500000E+01
4.500000E+01
4.500000E+01
4.500000E+01
4.500000E+01
4.500000E+01
4.500000E+01
4.500000E+01
4.500000E+01
4.500000E+01
4.500000E+01
4.500000E+01
4.500000E+01
4.500000E+01
4.500000E+01
4.500000E+01
4.500000E+01
4.500000E+01
4.500000E+01
4.500000E+01
4.500000E+01
4.500000E+01
4.500000E+01
4.500000E+01
4.500000E+01
4.500000E+01
4.500000E+01
4.500000E+01
4.500000E+01
4.500000E+01
4.500000E+01
4.500000E+01
4.500000E+01
4.500000E+01
4.500000E+01
4.500000E+01
4.500000E+01
4.500000E+01
4.500000E+01
4.500000E+01
4.500000E+01
4.500000E+01
4.500000E+01
4.500000E+01
4.500000E+01
4.500000E+01
4.500000E+01
4.500000E+01
4.500000E+01
4.500000E+01
4.500000E+01
4.500000E+01
4.500000E+01
4.500000E+01
4.500000E+01
4.500000E+01
4.500000E+01
4.500000E+01
4.500000E+01
4.500000E+01
4.500000E+01
4.500000E+01
4.500000E+01
4.500000E+01
4.500000E+01
4.500000E+01
4.500000E+01
4.500000E+01
4.500000E+01
4.500000E+01
4.500000E+01
5.000000E+01
5.000000E+01
5.000000E+01
5.000000E+01
5.000000E+01
5.000000E+01
5.000000E+01
5.000000E+01
5.000000E+01
5.000000E+01
5.000000E+01
5.000000E+01
5.000000E+01
5.000000E+01
5.000000E+01
5.000000E+01
5.000000E+01
5.000000E+01
5.000000E+01
5.000000E+01
5.000000E+01
5.000000E+01
5.000000E+01
5.000000E+01
5.000000E+01
5.000000E+01
5.000000E+01
5.000000E+01
5.000000E+01
5.000000E+01
5.000000E+01
5.000000E+01
5.000000E+01
5.000000E+01
5.000000E+01
5.000000E+01
5.000000E+01
5.000000E+01
5.000000E+01
5.000000E+01
5.000000E+01
5.000000E+01
5.000000E+01
5.000000E+01
5.000000E+01
5.000000E+01
5.000000E+01
5.000000E+01
5.000000E+01
5.000000E+01
5.000000E+01
5.000000E+01
5.000000E+01
5.000000E+01
5.000000E+01
5.000000E+01
5.000000E+01
5.000000E+01
5.000000E+01
5.000000E+01
5.000000E+01
5.000000E+01
5.000000E+01
5.000000E+01
5.000000E+01
5.000000E+01
5.000000E+01
5.000000E+01
5.000000E+01
5.000000E+01
5.000000E+01
5.000000E+01
5.000000E+01
5.000000E+01
5.000000E+01
5.000000E+01
5.000000E+01
5.000000E+01
5.000000E+01
5.000000E+01
5.000000E+01
5.000000E+01
5.000000E+01
5.000000E+01
5.000000E+01
5.000000E+01
5.000000E+01
5.000000E+01
5.000000E+01
5.000000E+01
5.000000E+01
5.000000E+01
5.000000E+01
5.000000E+01
5.000000E+01
5.000000E+01
5.000000E+01
5.000000E+01
5.000000E+01
5.000000E+01
5.000000E+01
5.000000E+01
5.000000E+01
5.000000E+01
5.000000E+01
5.000000E+01
5.000000E+01
5.000000E+01
5.000000E+01
5.000000E+01
5.000000E+01
5.000000E+01
5.000000E+01
5.000000E+01
5.000000E+01
5.000000E+01
5.000000E+01
5.000000E+01
5.000000E+01
5.000000E+01
5.000000E+01
5.000000E+01
5.000000E+01
5.000000E+01
5.000000E+01
5.000000E+01
5.000000E+01
5.000000E+01
5.000000E+01
5.000000E+01
5.000000E+01
5.000000E+01
5.000000E+01
5.000000E+01
5.000000E+01
5.000000E+01
5.000000E+01
5.000000E+01
5.000000E+01
5.000000E+01
5.000000E+01
5.000000E+01
5.000000E+01
5.000000E+01
5.000000E+01
5.000000E+01
5.000000E+01
5.000000E+01
5.000000E+01
5.000000E+01
5.000000E+01
5.000000E+01
5.000000E+01
5.000000E+01
5.000000E+01
5.000000E+01
5.000000E+01
5.000000E+01
5.000000E+01
5.000000E+01
5.000000E+01
5.000000E+01
5.000000E+01
5.000000E+01
5.000000E+01
5.000000E+01
5.000000E+01
5.000000E+01
5.000000E+01
5.000000E+01
5.000000E+01
5.000000E+01
5.000000E+01
5.000000E+01
5.000000E+01
5.000000E+01
5.000000E+01
5.000000E+01
5.000000E+01
5.000000E+01
5.000000E+01
5.000000E+01
5.000000E+01
5.000000E+01
5.000000E+01
5.000000E+01
5.000000E+01
5.000000E+01
5.000000E+01
5.000000E+01
5.000000E+01
5.000000E+01
5.000000E+01
5.000000E+01
5.000000E+01
5.000000E+01
5.000000E+01
5.000000E+01
5.000000E+01
5.000000E+01
5.000000E+01
5.500000E+01
5.500000E+01
5.500000E+01
5.500000E+01
5.500000E+01
5.500000E+01
5.500000E+01
5.500000E+01
5.500000E+01
5.500000E+01
5.500000E+01
5.500000E+01
5.500000E+01
5.500000E+01
5.500000E+01
5.500000E+01
5.500000E+01
5.500000E+01
5.500000E+01
5.500000E+01
5.500000E+01
5.500000E+01
5.500000E+01
5.500000E+01
5.500000E+01
5.500000E+01
5.500000E+01
5.500000E+01
5.500000E+01
5.500000E+01
5.500000E+01
5.500000E+01
5.500000E+01
5.500000E+01
5.500000E+01
5.500000E+01
5.500000E+01
5.500000E+01
5.500000E+01
5.500000E+01
5.500000E+01
5.500000E+01
5.500000E+01
5.500000E+01
5.500000E+01
5.500000E+01
5.500000E+01
5.500000E+01
5.500000E+01
5.500000E+01
5.500000E+01
5.500000E+01
5.500000E+01
5.500000E+01
5.500000E+01
5.500000E+01
5.500000E+01
5.500000E+01
5.500000E+01
5.500000E+01
5.500000E+01
5.500000E+01
5.500000E+01
5.500000E+01
5.500000E+01
5.500000E+01
5.500000E+01
5.500000E+01
5.500000E+01
5.500000E+01
5.500000E+01
5.500000E+01
5.500000E+01
5.500000E+01
5.500000E+01
5.500000E+01
5.500000E+01
5.500000E+01
5.500000E+01
5.500000E+01
5.500000E+01
5.500000E+01
5.500000E+01
5.500000E+01
5.500000E+01
5.500000E+01
5.500000E+01
5.500000E+01
5.500000E+01
5.500000E+01
5.500000E+01
5.500000E+01
5.500000E+01
5.500000E+01
5.500000E+01
5.500000E+01
5.500000E+01
5.500000E+01
5.500000E+01
5.500000E+01
5.500000E+01
5.500000E+01
5.500000E+01
5.500000E+01
5.500000E+01
5.500000E+01
5.500000E+01
5.500000E+01
5.500000E+01
5.500000E+01
5.500000E+01
5.500000E+01
5.500000E+01
5.500000E+01
5.500000E+01
5.500000E+01
5.500000E+01
5.500000E+01
5.500000E+01
5.500000E+01
5.500000E+01
5.500000E+01
5.500000E+01
5.500000E+01
5.500000E+01
5.500000E+01
5.500000E+01
5.500000E+01
5.500000E+01
5.500000E+01
5.500000E+01
5.500000E+01
5.500000E+01
5.500000E+01
5.500000E+01
5.500000E+01
5.500000E+01
5.500000E+01
5.500000E+01
5.500000E+01
5.500000E+01
5.500000E+01
5.500000E+01
5.500000E+01
5.500000E+01
5.500000E+01
5.500000E+01
5.500000E+01
5.500000E+01
5.500000E+01
5.500000E+01
5.500000E+01
5.500000E+01
5.500000E+01
5.500000E+01
5.500000E+01
5.500000E+01
5.500000E+01
5.500000E+01
5.500000E+01
5.500000E+01
5.500000E+01
5.500000E+01
5.500000E+01
5.500000E+01
5.500000E+01
5.500000E+01
5.500000E+01
5.500000E+01
5.500000E+01
5.500000E+01
5.500000E+01
5.500000E+01
5.500000E+01
5.500000E+01
5.500000E+01
5.500000E+01
5.500000E+01
5.500000E+01
5.500000E+01
5.500000E+01
5.500000E+01
5.500000E+01
5.500000E+01
5.500000E+01
5.500000E+01
5.500000E+01
5.500000E+01
5.500000E+01
5.500000E+01
5.500000E+01
5.500000E+01
5.500000E+01
5.500000E+01
5.500000E+01
5.500000E+01
5.500000E+01
5.500000E+01
5.500000E+01
5.500000E+01
5.500000E+01
6.000000E+01
6.000000E+01
6.000000E+01
6.000000E+01
6.000000E+01
6.000000E+01
6.000000E+01
6.000000E+01
6.000000E+01
6.000000E+01
6.000000E+01
6.000000E+01
6.000000E+01
6.000000E+01
6.000000E+01
6.000000E+01
6.000000E+01
6.000000E+01
6.000000E+01
6.000000E+01
6.000000E+01
6.000000E+01
6.000000E+01
6.000000E+01
6.000000E+01
6.000000E+01
6.000000E+01
6.000000E+01
6.000000E+01
6.000000E+01
6.000000E+01
6.000000E+01
6.000000E+01
6.000000E+01
6.000000E+01
6.000000E+01
6.000000E+01
6.000000E+01
6.000000E+01
6.000000E+01
6.000000E+01
6.000000E+01
6.000000E+01
6.000000E+01
6.000000E+01
6.000000E+01
6.000000E+01
6.000000E+01
6.000000E+01
6.000000E+01
6.000000E+01
6.000000E+01
6.000000E+01
6.000000E+01
6.000000E+01
6.000000E+01
6.000000E+01
6.000000E+01
6.000000E+01
6.000000E+01
6.000000E+01
6.000000E+01
6.000000E+01
6.000000E+01
6.000000E+01
6.000000E+01
6.000000E+01
6.000000E+01
6.000000E+01
6.000000E+01
6.000000E+01
6.000000E+01
6.000000E+01
6.000000E+01
6.000000E+01
6.000000E+01
6.000000E+01
6.000000E+01
6.000000E+01
6.000000E+01
6.000000E+01
6.000000E+01
6.000000E+01
6.000000E+01
6.000000E+01
6.000000E+01
6.000000E+01
6.000000E+01
6.000000E+01
6.000000E+01
6.000000E+01
6.000000E+01
6.000000E+01
6.000000E+01
6.000000E+01
6.000000E+01
6.000000E+01
6.000000E+01
6.000000E+01
6.000000E+01
6.000000E+01
6.000000E+01
6.000000E+01
6.000000E+01
6.000000E+01
6.000000E+01
6.000000E+01
6.000000E+01
6.000000E+01
6.000000E+01
6.000000E+01
6.000000E+01
6.000000E+01
6.000000E+01
6.000000E+01
6.000000E+01
6.000000E+01
6.000000E+01
6.000000E+01
6.000000E+01
6.000000E+01
6.000000E+01
6.000000E+01
6.000000E+01
6.000000E+01
6.000000E+01
6.000000E+01
6.000000E+01
6.000000E+01
6.000000E+01
6.000000E+01
6.000000E+01
6.000000E+01
6.000000E+01
6.000000E+01
6.000000E+01
6.000000E+01
6.000000E+01
6.000000E+01
6.000000E+01
6.000000E+01
6.000000E+01
6.000000E+01
6.000000E+01
6.000000E+01
6.000000E+01
6.000000E+01
6.000000E+01
6.000000E+01
6.000000E+01
6.000000E+01
6.000000E+01
6.000000E+01
6.000000E+01
6.000000E+01
6.000000E+01
6.000000E+01
6.000000E+01
6.000000E+01
6.000000E+01
6.000000E+01
6.000000E+01
6.000000E+01
6.000000E+01
6.000000E+01
6.000000E+01
6.000000E+01
6.000000E+01
6.000000E+01
6.000000E+01
6.000000E+01
6.000000E+01
6.000000E+01
6.000000E+01
6.000000E+01
6.000000E+01
6.000000E+01
6.000000E+01
6.000000E+01
6.000000E+01
6.000000E+01
6.000000E+01
6.000000E+01
6.000000E+01
6.000000E+01
6.000000E+01
6.000000E+01
6.000000E+01
6.000000E+01
6.000000E+01
6.000000E+01
6.000000E+01
6.000000E+01
6.000000E+01
6.000000E+01
6.000000E+01
6.000000E+01
6.000000E+01
6.000000E+01
6.000000E+01
6.000000E+01
6.500000E+01
6.500000E+01
6.500000E+01
6.500000E+01
6.500000E+01
6.500000E+01
6.500000E+01
6.500000E+01
6.500000E+01
6.500000E+01
6.500000E+01
6.500000E+01
6.500000E+01
6.500000E+01
6.500000E+01
6.500000E+01
6.500000E+01
6.500000E+01
6.500000E+01
6.500000E+01
6.500000E+01
6.500000E+01
6.500000E+01
6.500000E+01
6.500000E+01
6.500000E+01
6.500000E+01
6.500000E+01
6.500000E+01
6.500000E+01
6.500000E+01
6.500000E+01
6.500000E+01
6.500000E+01
6.500000E+01
6.500000E+01
6.500000E+01
6.500000E+01
6.500000E+01
6.500000E+01
6.500000E+01
6.500000E+01
6.500000E+01
6.500000E+01
6.500000E+01
6.500000E+01
6.500000E+01
6.500000E+01
6.500000E+01
6.500000E+01
6.500000E+01
6.500000E+01
6.500000E+01
6.500000E+01
6.500000E+01
6.500000E+01
6.500000E+01
6.500000E+01
6.500000E+01
6.500000E+01
6.500000E+01
6.500000E+01
6.500000E+01
6.500000E+01
6.500000E+01
6.500000E+01
6.500000E+01
6.500000E+01
6.500000E+01
6.500000E+01
6.500000E+01
6.500000E+01
6.500000E+01
6.500000E+01
6.500000E+01
6.500000E+01
6.500000E+01
6.500000E+01
6.500000E+01
6.500000E+01
6.500000E+01
6.500000E+01
6.500000E+01
6.500000E+01
6.500000E+01
6.500000E+01
6.500000E+01
6.500000E+01
6.500000E+01
6.500000E+01
6.500000E+01
6.500000E+01
6.500000E+01
6.500000E+01
6.500000E+01
6.500000E+01
6.500000E+01
6.500000E+01
6.500000E+01
6.500000E+01
6.500000E+01
6.500000E+01
6.500000E+01
6.500000E+01
6.500000E+01
6.500000E+01
6.500000E+01
6.500000E+01
6.500000E+01
6.500000E+01
6.500000E+01
6.500000E+01
6.500000E+01
6.500000E+01
6.500000E+01
6.500000E+01
6.500000E+01
6.500000E+01
6.500000E+01
6.500000E+01
6.500000E+01
6.500000E+01
6.500000E+01
6.500000E+01
6.500000E+01
6.500000E+01
6.500000E+01
6.500000E+01
6.500000E+01
6.500000E+01
6.500000E+01
6.500000E+01
6.500000E+01
6.500000E+01
6.500000E+01
6.500000E+01
6.500000E+01
6.500000E+01
6.500000E+01
6.500000E+01
6.500000E+01
6.500000E+01
6.500000E+01
6.500000E+01
6.500000E+01
6.500000E+01
6.500000E+01
6.500000E+01
6.500000E+01
6.500000E+01
6.500000E+01
6.500000E+01
6.500000E+01
6.500000E+01
6.500000E+01
6.500000E+01
6.500000E+01
6.500000E+01
6.500000E+01
6.500000E+01
6.500000E+01
6.500000E+01
6.500000E+01
6.500000E+01
6.500000E+01
6.500000E+01
6.500000E+01
6.500000E+01
6.500000E+01
6.500000E+01
6.500000E+01
6.500000E+01
6.500000E+01
6.500000E+01
6.500000E+01
6.500000E+01
6.500000E+01
6.500000E+01
6.500000E+01
6.500000E+01
6.500000E+01
6.500000E+01
6.500000E+01
6.500000E+01
6.500000E+01
6.500000E+01
6.500000E+01
6.500000E+01
6.500000E+01
6.500000E+01
6.500000E+01
6.500000E+01
6.500000E+01
6.500000E+01
6.500000E+01
6.500000E+01
6.500000E+01
6.500000E+01
6.500000E+01
6.500000E+01
6.500000E+01
7.000000E+01
7.000000E+01
7.000000E+01
7.000000E+01
7.000000E+01
7.000000E+01
7.000000E+01
7.000000E+01
7.000000E+01
7.000000E+01
7.000000E+01
7.000000E+01
7.000000E+01
7.000000E+01
7.000000E+01
7.000000E+01
7.000000E+01
7.000000E+01
7.000000E+01
7.000000E+01
7.000000E+01
7.000000E+01
7.000000E+01
7.000000E+01
7.000000E+01
7.000000E+01
7.000000E+01
7.000000E+01
7.000000E+01
7.000000E+01
7.000000E+01
7.000000E+01
7.000000E+01
7.000000E+01
7.000000E+01
7.000000E+01
7.000000E+01
7.000000E+01
7.000000E+01
7.000000E+01
7.000000E+01
7.000000E+01
7.000000E+01
7.000000E+01
7.000000E+01
7.000000E+01
7.000000E+01
7.000000E+01
7.000000E+01
7.000000E+01
7.000000E+01
7.000000E+01
7.000000E+01
7.000000E+01
7.000000E+01
7.000000E+01
7.000000E+01
7.000000E+01
7.000000E+01
7.000000E+01
7.000000E+01
7.000000E+01
7.000000E+01
7.000000E+01
7.000000E+01
7.000000E+01
7.000000E+01
7.000000E+01
7.000000E+01
7.000000E+01
7.000000E+01
7.000000E+01
7.000000E+01
7.000000E+01
7.000000E+01
7.000000E+01
7.000000E+01
7.000000E+01
7.000000E+01
7.000000E+01
7.000000E+01
7.000000E+01
7.000000E+01
7.000000E+01
7.000000E+01
7.000000E+01
7.000000E+01
7.000000E+01
7.000000E+01
7.000000E+01
7.000000E+01
7.000000E+01
7.000000E+01
7.000000E+01
7.000000E+01
7.000000E+01
7.000000E+01
7.000000E+01
7.000000E+01
7.000000E+01
7.000000E+01
7.000000E+01
7.000000E+01
7.000000E+01
7.000000E+01
7.000000E+01
7.000000E+01
7.000000E+01
7.000000E+01
7.000000E+01
7.000000E+01
7.000000E+01
7.000000E+01
7.000000E+01
7.000000E+01
7.000000E+01
7.000000E+01
7.000000E+01
7.000000E+01
7.000000E+01
7.000000E+01
7.000000E+01
7.000000E+01
7.000000E+01
7.000000E+01
7.000000E+01
7.000000E+01
7.000000E+01
7.000000E+01
7.000000E+01
7.000000E+01
7.000000E+01
7.000000E+01
7.000000E+01
7.000000E+01
7.000000E+01
7.000000E+01
7.000000E+01
7.000000E+01
7.000000E+01
7.000000E+01
7.000000E+01
7.000000E+01
7.000000E+01
7.000000E+01
7.000000E+01
7.000000E+01
7.000000E+01
7.000000E+01
7.000000E+01
7.000000E+01
7.000000E+01
7.000000E+01
7.000000E+01
7.000000E+01
7.000000E+01
7.000000E+01
7.000000E+01
7.000000E+01
7.000000E+01
7.000000E+01
7.000000E+01
7.000000E+01
7.000000E+01
7.000000E+01
7.000000E+01
7.000000E+01
7.000000E+01
7.000000E+01
7.000000E+01
7.000000E+01
7.000000E+01
7.000000E+01
7.000000E+01
7.000000E+01
7.000000E+01
7.000000E+01
7.000000E+01
7.000000E+01
7.000000E+01
7.000000E+01
7.000000E+01
7.000000E+01
7.000000E+01
7.000000E+01
7.000000E+01
7.000000E+01
7.000000E+01
7.000000E+01
7.000000E+01
7.000000E+01
7.000000E+01
7.000000E+01
7.000000E+01
7.000000E+01
7.000000E+01
7.000000E+01
7.000000E+01
7.000000E+01
7.000000E+01
7.000000E+01
7.500000E+01
7.500000E+01
7.500000E+01
7.500000E+01
7.500000E+01
7.500000E+01
7.500000E+01
7.500000E+01
7.500000E+01
7.500000E+01
7.500000E+01
7.500000E+01
7.500000E+01
7.500000E+01
7.500000E+01
7.500000E+01
7.500000E+01
7.500000E+01
7.500000E+01
7.500000E+01
7.500000E+01
7.500000E+01
7.500000E+01
7.500000E+01
7.500000E+01
7.500000E+01
7.500000E+01
7.500000E+01
7.500000E+01
7.500000E+01
7.500000E+01
7.500000E+01
7.500000E+01
7.500000E+01
7.500000E+01
7.500000E+01
7.500000E+01
7.500000E+01
7.500000E+01
7.500000E+01
7.500000E+01
7.500000E+01
7.500000E+01
7.500000E+01
7.500000E+01
7.500000E+01
7.500000E+01
7.500000E+01
7.500000E+01
7.500000E+01
7.500000E+01
7.500000E+01
7.500000E+01
7.500000E+01
7.500000E+01
7.500000E+01
7.500000E+01
7.500000E+01
7.500000E+01
7.500000E+01
7.500000E+01
7.500000E+01
7.500000E+01
7.500000E+01
7.500000E+01
7.500000E+01
7.500000E+01
7.500000E+01
7.500000E+01
7.500000E+01
7.500000E+01
7.500000E+01
7.500000E+01
7.500000E+01
7.500000E+01
7.500000E+01
7.500000E+01
7.500000E+01
7.500000E+01
7.500000E+01
7.500000E+01
7.500000E+01
7.500000E+01
7.500000E+01
7.500000E+01
7.500000E+01
7.500000E+01
7.500000E+01
7.500000E+01
7.500000E+01
7.500000E+01
7.500000E+01
7.500000E+01
7.500000E+01
7.500000E+01
7.500000E+01
7.500000E+01
7.500000E+01
7.500000E+01
7.500000E+01
7.500000E+01
7.500000E+01
7.500000E+01
7.500000E+01
7.500000E+01
7.500000E+01
7.500000E+01
7.500000E+01
7.500000E+01
7.500000E+01
7.500000E+01
7.500000E+01
7.500000E+01
7.500000E+01
7.500000E+01
7.500000E+01
7.500000E+01
7.500000E+01
7.500000E+01
7.500000E+01
7.500000E+01
7.500000E+01
7.500000E+01
7.500000E+01
7.500000E+01
7.500000E+01
7.500000E+01
7.500000E+01
7.500000E+01
7.500000E+01
7.500000E+01
7.500000E+01
7.500000E+01
7.500000E+01
7.500000E+01
7.500000E+01
7.500000E+01
7.500000E+01
7.500000E+01
7.500000E+01
7.500000E+01
7.500000E+01
7.500000E+01
7.500000E+01
7.500000E+01
7.500000E+01
7.500000E+01
7.500000E+01
7.500000E+01
7.500000E+01
7.500000E+01
7.500000E+01
7.500000E+01
7.500000E+01
7.500000E+01
7.500000E+01
7.500000E+01
7.500000E+01
7.500000E+01
7.500000E+01
7.500000E+01
7.500000E+01
7.500000E+01
7.500000E+01
7.500000E+01
7.500000E+01
7.500000E+01
7.500000E+01
7.500000E+01
7.500000E+01
7.500000E+01
7.500000E+01
7.500000E+01
7.500000E+01
7.500000E+01
7.500000E+01
7.500000E+01
7.500000E+01
7.500000E+01
7.500000E+01
7.500000E+01
7.500000E+01
7.500000E+01
7.500000E+01
7.500000E+01
7.500000E+01
7.500000E+01
7.500000E+01
7.500000E+01
7.500000E+01
7.500000E+01
7.500000E+01
7.500000E+01
7.500000E+01
7.500000E+01
7.500000E+01
7.500000E+01
7.500000E+01
7.500000E+01
7.500000E+01
7.500000E+01
8.000000E+01
8.000000E+01
8.000000E+01
8.000000E+01
8.000000E+01
8.000000E+01
8.000000E+01
8.000000E+01
8.000000E+01
8.000000E+01
8.000000E+01
8.000000E+01
8.000000E+01
8.000000E+01
8.000000E+01
8.000000E+01
8.000000E+01
8.000000E+01
8.000000E+01
8.000000E+01
8.000000E+01
8.000000E+01
8.000000E+01
8.000000E+01
8.000000E+01
8.000000E+01
8.000000E+01
8.000000E+01
8.000000E+01
8.000000E+01
8.000000E+01
8.000000E+01
8.000000E+01
8.000000E+01
8.000000E+01
8.000000E+01
8.000000E+01
8.000000E+01
8.000000E+01
8.000000E+01
8.000000E+01
8.000000E+01
8.000000E+01
8.000000E+01
8.000000E+01
8.000000E+01
8.000000E+01
8.000000E+01
8.000000E+01
8.000000E+01
8.000000E+01
8.000000E+01
8.000000E+01
8.000000E+01
8.000000E+01
8.000000E+01
8.000000E+01
8.000000E+01
8.000000E+01
8.000000E+01
8.000000E+01
8.000000E+01
8.000000E+01
8.000000E+01
8.000000E+01
8.000000E+01
8.000000E+01
8.000000E+01
8.000000E+01
8.000000E+01
8.000000E+01
8.000000E+01
8.000000E+01
8.000000E+01
8.000000E+01
8.000000E+01
8.000000E+01
8.000000E+01
8.000000E+01
8.000000E+01
8.000000E+01
8.000000E+01
8.000000E+01
8.000000E+01
8.000000E+01
8.000000E+01
8.000000E+01
8.000000E+01
8.000000E+01
8.000000E+01
8.000000E+01
8.000000E+01
8.000000E+01
8.000000E+01
8.000000E+01
8.000000E+01
8.000000E+01
8.000000E+01
8.000000E+01
8.000000E+01
8.000000E+01
8.000000E+01
8.000000E+01
8.000000E+01
8.000000E+01
8.000000E+01
8.000000E+01
8.000000E+01
8.000000E+01
8.000000E+01
8.000000E+01
8.000000E+01
8.000000E+01
8.000000E+01
8.000000E+01
8.000000E+01
8.000000E+01
8.000000E+01
8.000000E+01
8.000000E+01
8.000000E+01
8.000000E+01
8.000000E+01
8.000000E+01
8.000000E+01
8.000000E+01
8.000000E+01
8.000000E+01
8.000000E+01
8.000000E+01
8.000000E+01
8.000000E+01
8.000000E+01
8.000000E+01
8.000000E+01
8.000000E+01
8.000000E+01
8.000000E+01
8.000000E+01
8.000000E+01
8.000000E+01
8.000000E+01
8.000000E+01
8.000000E+01
8.000000E+01
8.000000E+01
8.000000E+01
8.000000E+01
8.000000E+01
8.000000E+01
8.000000E+01
8.000000E+01
8.000000E+01
8.000000E+01
8.000000E+01
8.000000E+01
8.000000E+01
8.000000E+01
8.000000E+01
8.000000E+01
8.000000E+01
8.000000E+01
8.000000E+01
8.000000E+01
8.000000E+01
8.000000E+01
8.000000E+01
8.000000E+01
8.000000E+01
8.000000E+01
8.000000E+01
8.000000E+01
8.000000E+01
8.000000E+01
8.000000E+01
8.000000E+01
8.000000E+01
8.000000E+01
8.000000E+01
8.000000E+01
8.000000E+01
8.000000E+01
8.000000E+01
8.000000E+01
8.000000E+01
8.000000E+01
8.000000E+01
8.000000E+01
8.000000E+01
8.000000E+01
8.000000E+01
8.000000E+01
8.000000E+01
8.000000E+01
8.000000E+01
8.000000E+01
8.000000E+01
8.000000E+01
8.000000E+01
8.000000E+01
8.000000E+01
8.500000E+01
8.500000E+01
8.500000E+01
8.500000E+01
8.500000E+01
8.500000E+01
8.500000E+01
8.500000E+01
8.500000E+01
8.500000E+01
8.500000E+01
8.500000E+01
8.500000E+01
8.500000E+01
8.500000E+01
8.500000E+01
8.500000E+01
8.500000E+01
8.500000E+01
8.500000E+01
8.500000E+01
8.500000E+01
8.500000E+01
8.500000E+01
8.500000E+01
8.500000E+01
8.500000E+01
8.500000E+01
8.500000E+01
8.500000E+01
8.500000E+01
8.500000E+01
8.500000E+01
8.500000E+01
8.500000E+01
8.500000E+01
8.500000E+01
8.500000E+01
8.500000E+01
8.500000E+01
8.500000E+01
8.500000E+01
8.500000E+01
8.500000E+01
8.500000E+01
8.500000E+01
8.500000E+01
8.500000E+01
8.500000E+01
8.500000E+01
8.500000E+01
8.500000E+01
8.500000E+01
8.500000E+01
8.500000E+01
8.500000E+01
8.500000E+01
8.500000E+01
8.500000E+01
8.500000E+01
8.500000E+01
8.500000E+01
8.500000E+01
8.500000E+01
8.500000E+01
8.500000E+01
8.500000E+01
8.500000E+01
8.500000E+01
8.500000E+01
8.500000E+01
8.500000E+01
8.500000E+01
8.500000E+01
8.500000E+01
8.500000E+01
8.500000E+01
8.500000E+01
8.500000E+01
8.500000E+01
8.500000E+01
8.500000E+01
8.500000E+01
8.500000E+01
8.500000E+01
8.500000E+01
8.500000E+01
8.500000E+01
8.500000E+01
8.500000E+01
8.500000E+01
8.500000E+01
8.500000E+01
8.500000E+01
8.500000E+01
8.500000E+01
8.500000E+01
8.500000E+01
8.500000E+01
8.500000E+01
8.500000E+01
8.500000E+01
8.500000E+01
8.500000E+01
8.500000E+01
8.500000E+01
8.500000E+01
8.500000E+01
8.500000E+01
8.500000E+01
8.500000E+01
8.500000E+01
8.500000E+01
8.500000E+01
8.500000E+01
8.500000E+01
8.500000E+01
8.500000E+01
8.500000E+01
8.500000E+01
8.500000E+01
8.500000E+01
8.500000E+01
8.500000E+01
8.500000E+01
8.500000E+01
8.500000E+01
8.500000E+01
8.500000E+01
8.500000E+01
8.500000E+01
8.500000E+01
8.500000E+01
8.500000E+01
8.500000E+01
8.500000E+01
8.500000E+01
8.500000E+01
8.500000E+01
8.500000E+01
8.500000E+01
8.500000E+01
8.500000E+01
8.500000E+01
8.500000E+01
8.500000E+01
8.500000E+01
8.500000E+01
8.500000E+01
8.500000E+01
8.500000E+01
8.500000E+01
8.500000E+01
8.500000E+01
8.500000E+01
8.500000E+01
8.500000E+01
8.500000E+01
8.500000E+01
8.500000E+01
8.500000E+01
8.500000E+01
8.500000E+01
8.500000E+01
8.500000E+01
8.500000E+01
8.500000E+01
8.500000E+01
8.500000E+01
8.500000E+01
8.500000E+01
8.500000E+01
8.500000E+01
8.500000E+01
8.500000E+01
8.500000E+01
8.500000E+01
8.500000E+01
8.500000E+01
8.500000E+01
8.500000E+01
8.500000E+01
8.500000E+01
8.500000E+01
8.500000E+01
8.500000E+01
8.500000E+01
8.500000E+01
8.500000E+01
8.500000E+01
8.500000E+01
8.500000E+01
8.500000E+01
8.500000E+01
8.500000E+01
8.500000E+01
8.500000E+01
8.500000E+01
8.500000E+01
8.500000E+01
8.500000E+01
9.000000E+01
9.000000E+01
9.000000E+01
9.000000E+01
9.000000E+01
9.000000E+01
9.000000E+01
9.000000E+01
9.000000E+01
9.000000E+01
9.000000E+01
9.000000E+01
9.000000E+01
9.000000E+01
9.000000E+01
9.000000E+01
9.000000E+01
9.000000E+01
9.000000E+01
9.000000E+01
9.000000E+01
9.000000E+01
9.000000E+01
9.000000E+01
9.000000E+01
9.000000E+01
9.000000E+01
9.000000E+01
9.000000E+01
9.000000E+01
9.000000E+01
9.000000E+01
9.000000E+01
9.000000E+01
9.000000E+01
9.000000E+01
9.000000E+01
9.000000E+01
9.000000E+01
9.000000E+01
9.000000E+01
9.000000E+01
9.000000E+01
9.000000E+01
9.000000E+01
9.000000E+01
9.000000E+01
9.000000E+01
9.000000E+01
9.000000E+01
9.000000E+01
9.000000E+01
9.000000E+01
9.000000E+01
9.000000E+01
9.000000E+01
9.000000E+01
9.000000E+01
9.000000E+01
9.000000E+01
9.000000E+01
9.000000E+01
9.000000E+01
9.000000E+01
9.000000E+01
9.000000E+01
9.000000E+01
9.000000E+01
9.000000E+01
9.000000E+01
9.000000E+01
9.000000E+01
9.000000E+01
9.000000E+01
9.000000E+01
9.000000E+01
9.000000E+01
9.000000E+01
9.000000E+01
9.000000E+01
9.000000E+01
9.000000E+01
9.000000E+01
9.000000E+01
9.000000E+01
9.000000E+01
9.000000E+01
9.000000E+01
9.000000E+01
9.000000E+01
9.000000E+01
9.000000E+01
9.000000E+01
9.000000E+01
9.000000E+01
9.000000E+01
9.000000E+01
9.000000E+01
9.000000E+01
9.000000E+01
9.000000E+01
9.000000E+01
9.000000E+01
9.000000E+01
9.000000E+01
9.000000E+01
9.000000E+01
9.000000E+01
9.000000E+01
9.000000E+01
9.000000E+01
9.000000E+01
9.000000E+01
9.000000E+01
9.000000E+01
9.000000E+01
9.000000E+01
9.000000E+01
9.000000E+01
9.000000E+01
9.000000E+01
9.000000E+01
9.000000E+01
9.000000E+01
9.000000E+01
9.000000E+01
9.000000E+01
9.000000E+01
9.000000E+01
9.000000E+01
9.000000E+01
9.000000E+01
9.000000E+01
9.000000E+01
9.000000E+01
9.000000E+01
9.000000E+01
9.000000E+01
9.000000E+01
9.000000E+01
9.000000E+01
9.000000E+01
9.000000E+01
9.000000E+01
9.000000E+01
9.000000E+01
9.000000E+01
9.000000E+01
9.000000E+01
9.000000E+01
9.000000E+01
9.000000E+01
9.000000E+01
9.000000E+01
9.000000E+01
9.000000E+01
9.000000E+01
9.000000E+01
9.000000E+01
9.000000E+01
9.000000E+01
9.000000E+01
9.000000E+01
9.000000E+01
9.000000E+01
9.000000E+01
9.000000E+01
9.000000E+01
9.000000E+01
9.000000E+01
9.000000E+01
9.000000E+01
9.000000E+01
9.000000E+01
9.000000E+01
9.000000E+01
9.000000E+01
9.000000E+01
9.000000E+01
9.000000E+01
9.000000E+01
9.000000E+01
9.000000E+01
9.000000E+01
9.000000E+01
9.000000E+01
9.000000E+01
9.000000E+01
9.000000E+01
9.000000E+01
9.000000E+01
9.000000E+01
9.000000E+01
9.000000E+01
9.000000E+01
9.000000E+01
9.000000E+01
9.000000E+01
9.000000E+01
9.000000E+01
9.000000E+01
9.500000E+01
9.500000E+01
9.500000E+01
9.500000E+01
9.500000E+01
9.500000E+01
9.500000E+01
9.500000E+01
9.500000E+01
9.500000E+01
9.500000E+01
9.500000E+01
9.500000E+01
9.500000E+01
9.500000E+01
9.500000E+01
9.500000E+01
9.500000E+01
9.500000E+01
9.500000E+01
9.500000E+01
9.500000E+01
9.500000E+01
9.500000E+01
9.500000E+01
9.500000E+01
9.500000E+01
9.500000E+01
9.500000E+01
9.500000E+01
9.500000E+01
9.500000E+01
9.500000E+01
9.500000E+01
9.500000E+01
9.500000E+01
9.500000E+01
9.500000E+01
9.500000E+01
9.500000E+01
9.500000E+01
9.500000E+01
9.500000E+01
9.500000E+01
9.500000E+01
9.500000E+01
9.500000E+01
9.500000E+01
9.500000E+01
9.500000E+01
9.500000E+01
9.500000E+01
9.500000E+01
9.500000E+01
9.500000E+01
9.500000E+01
9.500000E+01
9.500000E+01
9.500000E+01
9.500000E+01
9.500000E+01
9.500000E+01
9.500000E+01
9.500000E+01
9.500000E+01
9.500000E+01
9.500000E+01
9.500000E+01
9.500000E+01
9.500000E+01
9.500000E+01
9.500000E+01
9.500000E+01
9.500000E+01
9.500000E+01
9.500000E+01
9.500000E+01
9.500000E+01
9.500000E+01
9.500000E+01
9.500000E+01
9.500000E+01
9.500000E+01
9.500000E+01
9.500000E+01
9.500000E+01
9.500000E+01
9.500000E+01
9.500000E+01
9.500000E+01
9.500000E+01
9.500000E+01
9.500000E+01
9.500000E+01
9.500000E+01
9.500000E+01
9.500000E+01
9.500000E+01
9.500000E+01
9.500000E+01
9.500000E+01
9.500000E+01
9.500000E+01
9.500000E+01
9.500000E+01
9.500000E+01
9.500000E+01
9.500000E+01
9.500000E+01
9.500000E+01
9.500000E+01
9.500000E+01
9.500000E+01
9.500000E+01
9.500000E+01
9.500000E+01
9.500000E+01
9.500000E+01
9.500000E+01
9.500000E+01
9.500000E+01
9.500000E+01
9.500000E+01
9.500000E+01
9.500000E+01
9.500000E+01
9.500000E+01
9.500000E+01
9.500000E+01
9.500000E+01
9.500000E+01
9.500000E+01
9.500000E+01
9.500000E+01
9.500000E+01
9.500000E+01
9.500000E+01
9.500000E+01
9.500000E+01
9.500000E+01
9.500000E+01
9.500000E+01
9.500000E+01
9.500000E+01
9.500000E+01
9.500000E+01
9.500000E+01
9.500000E+01
9.500000E+01
9.500000E+01
9.500000E+01
9.500000E+01
9.500000E+01
9.500000E+01
9.500000E+01
9.500000E+01
9.500000E+01
9.500000E+01
9.500000E+01
9.500000E+01
9.500000E+01
9.500000E+01
9.500000E+01
9.500000E+01
9.500000E+01
9.500000E+01
9.500000E+01
9.500000E+01
9.500000E+01
9.500000E+01
9.500000E+01
9.500000E+01
9.500000E+01
9.500000E+01
9.500000E+01
9.500000E+01
9.500000E+01
9.500000E+01
9.500000E+01
9.500000E+01
9.500000E+01
9.500000E+01
9.500000E+01
9.500000E+01
9.500000E+01
9.500000E+01
9.500000E+01
9.500000E+01
9.500000E+01
9.500000E+01
9.500000E+01
9.500000E+01
9.500000E+01
9.500000E+01
9.500000E+01
9.500000E+01
9.500000E+01
9.500000E+01
9.500000E+01
9.500000E+01
9.500000E+01
1.000000E+02
1.000000E+02
1.000000E+02
1.000000E+02
1.000000E+02
1.000000E+02
1.000000E+02
1.000000E+02
1.000000E+02
1.000000E+02
1.000000E+02
1.000000E+02
1.000000E+02
1.000000E+02
1.000000E+02
1.000000E+02
1.000000E+02
1.000000E+02
1.000000E+02
1.000000E+02
1.000000E+02
1.000000E+02
1.000000E+02
1.000000E+02
1.000000E+02
1.000000E+02
1.000000E+02
1.000000E+02
1.000000E+02
1.000000E+02
1.000000E+02
1.000000E+02
1.000000E+02
1.000000E+02
1.000000E+02
1.000000E+02
1.000000E+02
1.000000E+02
1.000000E+02
1.000000E+02
1.000000E+02
1.000000E+02
1.000000E+02
1.000000E+02
1.000000E+02
1.000000E+02
1.000000E+02
1.000000E+02
1.000000E+02
1.000000E+02
1.000000E+02
1.000000E+02
1.000000E+02
1.000000E+02
1.000000E+02
1.000000E+02
1.000000E+02
1.000000E+02
1.000000E+02
1.000000E+02
1.000000E+02
1.000000E+02
1.000000E+02
1.000000E+02
1.000000E+02
1.000000E+02
1.000000E+02
1.000000E+02
1.000000E+02
1.000000E+02
1.000000E+02
1.000000E+02
1.000000E+02
1.000000E+02
1.000000E+02
1.000000E+02
1.000000E+02
1.000000E+02
1.000000E+02
1.000000E+02
1.000000E+02
1.000000E+02
1.000000E+02
1.000000E+02
1.000000E+02
1.000000E+02
1.000000E+02
1.000000E+02
1.000000E+02
1.000000E+02
1.000000E+02
1.000000E+02
1.000000E+02
1.000000E+02
1.000000E+02
1.000000E+02
1.000000E+02
1.000000E+02
1.000000E+02
1.000000E+02
1.000000E+02
1.000000E+02
1.000000E+02
1.000000E+02
1.000000E+02
1.000000E+02
1.000000E+02
1.000000E+02
1.000000E+02
1.000000E+02
1.000000E+02
1.000000E+02
1.000000E+02
1.000000E+02
1.000000E+02
1.000000E+02
1.000000E+02
1.000000E+02
1.000000E+02
1.000000E+02
1.000000E+02
1.000000E+02
1.000000E+02
1.000000E+02
1.000000E+02
1.000000E+02
1.000000E+02
1.000000E+02
1.000000E+02
1.000000E+02
1.000000E+02
1.000000E+02
1.000000E+02
1.000000E+02
1.000000E+02
1.000000E+02
1.000000E+02
1.000000E+02
1.000000E+02
1.000000E+02
1.000000E+02
1.000000E+02
1.000000E+02
1.000000E+02
1.000000E+02
1.000000E+02
1.000000E+02
1.000000E+02
1.000000E+02
1.000000E+02
1.000000E+02
1.000000E+02
1.000000E+02
1.000000E+02
1.000000E+02
1.000000E+02
1.000000E+02
1.000000E+02
1.000000E+02
1.000000E+02
1.000000E+02
1.000000E+02
1.000000E+02
1.000000E+02
1.000000E+02
1.000000E+02
1.000000E+02
1.000000E+02
1.000000E+02
1.000000E+02
1.000000E+02
1.000000E+02
1.000000E+02
1.000000E+02
1.000000E+02
1.000000E+02
1.000000E+02
1.000000E+02
1.000000E+02
1.000000E+02
1.000000E+02
1.000000E+02
1.000000E+02
1.000000E+02
1.000000E+02
1.000000E+02
1.000000E+02
1.000000E+02
1.000000E+02
1.000000E+02
1.000000E+02
1.000000E+02
1.000000E+02
1.000000E+02
1.000000E+02
1.000000E+02
1.000000E+02
1.000000E+02
1.000000E+02
1.000000E+02
1.000000E+02
1.050000E+02
1.050000E+02
1.050000E+02
1.050000E+02
1.050000E+02
1.050000E+02
1.050000E+02
1.050000E+02
1.050000E+02
1.050000E+02
1.050000E+02
1.050000E+02
1.050000E+02
1.050000E+02
1.050000E+02
1.050000E+02
1.050000E+02
1.050000E+02
1.050000E+02
1.050000E+02
1.050000E+02
1.050000E+02
1.050000E+02
1.050000E+02
1.050000E+02
1.050000E+02
1.050000E+02
1.050000E+02
1.050000E+02
1.050000E+02
1.050000E+02
1.050000E+02
1.050000E+02
1.050000E+02
1.050000E+02
1.050000E+02
1.050000E+02
1.050000E+02
1.050000E+02
1.050000E+02
1.050000E+02
1.050000E+02
1.050000E+02
1.050000E+02
1.050000E+02
1.050000E+02
1.050000E+02
1.050000E+02
1.050000E+02
1.050000E+02
1.050000E+02
1.050000E+02
1.050000E+02
1.050000E+02
1.050000E+02
1.050000E+02
1.050000E+02
1.050000E+02
1.050000E+02
1.050000E+02
1.050000E+02
1.050000E+02
1.050000E+02
1.050000E+02
1.050000E+02
1.050000E+02
1.050000E+02
1.050000E+02
1.050000E+02
1.050000E+02
1.050000E+02
1.050000E+02
1.050000E+02
1.050000E+02
1.050000E+02
1.050000E+02
1.050000E+02
1.050000E+02
1.050000E+02
1.050000E+02
1.050000E+02
1.050000E+02
1.050000E+02
1.050000E+02
1.050000E+02
1.050000E+02
1.050000E+02
1.050000E+02
1.050000E+02
1.050000E+02
1.050000E+02
1.050000E+02
1.050000E+02
1.050000E+02
1.050000E+02
1.050000E+02
1.050000E+02
1.050000E+02
1.050000E+02
1.050000E+02
1.050000E+02
1.050000E+02
1.050000E+02
1.050000E+02
1.050000E+02
1.050000E+02
1.050000E+02
1.050000E+02
1.050000E+02
1.050000E+02
1.050000E+02
1.050000E+02
1.050000E+02
1.050000E+02
1.050000E+02
1.050000E+02
1.050000E+02
1.050000E+02
1.050000E+02
1.050000E+02
1.050000E+02
1.050000E+02
1.050000E+02
1.050000E+02
1.050000E+02
1.050000E+02
1.050000E+02
1.050000E+02
1.050000E+02
1.050000E+02
1.050000E+02
1.050000E+02
1.050000E+02
1.050000E+02
1.050000E+02
1.050000E+02
1.050000E+02
1.050000E+02
1.050000E+02
1.050000E+02
1.050000E+02
1.050000E+02
1.050000E+02
1.050000E+02
1.050000E+02
1.050000E+02
1.050000E+02
1.050000E+02
1.050000E+02
1.050000E+02
1.050000E+02
1.050000E+02
1.050000E+02
1.050000E+02
1.050000E+02
1.050000E+02
1.050000E+02
1.050000E+02
1.050000E+02
1.050000E+02
1.050000E+02
1.050000E+02
1.050000E+02
1.050000E+02
1.050000E+02
1.050000E+02
1.050000E+02
1.050000E+02
1.050000E+02
1.050000E+02
1.050000E+02
1.050000E+02
1.050000E+02
1.050000E+02
1.050000E+02
1.050000E+02
1.050000E+02
1.050000E+02
1.050000E+02
1.050000E+02
1.050000E+02
1.050000E+02
1.050000E+02
1.050000E+02
1.050000E+02
1.050000E+02
1.050000E+02
1.050000E+02
1.050000E+02
1.050000E+02
1.050000E+02
1.050000E+02
1.050000E+02
1.050000E+02
1.050000E+02
1.050000E+02
1.050000E+02
1.050000E+02
1.050000E+02
1.050000E+02
1.050000E+02
1.100000E+02
1.100000E+02
1.100000E+02
1.100000E+02
1.100000E+02
1.100000E+02
1.100000E+02
1.100000E+02
1.100000E+02
1.100000E+02
1.100000E+02
1.100000E+02
1.100000E+02
1.100000E+02
1.100000E+02
1.100000E+02
1.100000E+02
1.100000E+02
1.100000E+02
1.100000E+02
1.100000E+02
1.100000E+02
1.100000E+02
1.100000E+02
1.100000E+02
1.100000E+02
1.100000E+02
1.100000E+02
1.100000E+02
1.100000E+02
1.100000E+02
1.100000E+02
1.100000E+02
1.100000E+02
1.100000E+02
1.100000E+02
1.100000E+02
1.100000E+02
1.100000E+02
1.100000E+02
1.100000E+02
1.100000E+02
1.100000E+02
1.100000E+02
1.100000E+02
1.100000E+02
1.100000E+02
1.100000E+02
1.100000E+02
1.100000E+02
1.100000E+02
1.100000E+02
1.100000E+02
1.100000E+02
1.100000E+02
1.100000E+02
1.100000E+02
1.100000E+02
1.100000E+02
1.100000E+02
1.100000E+02
1.100000E+02
1.100000E+02
1.100000E+02
1.100000E+02
1.100000E+02
1.100000E+02
1.100000E+02
1.100000E+02
1.100000E+02
1.100000E+02
1.100000E+02
1.100000E+02
1.100000E+02
1.100000E+02
1.100000E+02
1.100000E+02
1.100000E+02
1.100000E+02
1.100000E+02
1.100000E+02
1.100000E+02
1.100000E+02
1.100000E+02
1.100000E+02
1.100000E+02
1.100000E+02
1.100000E+02
1.100000E+02
1.100000E+02
1.100000E+02
1.100000E+02
1.100000E+02
1.100000E+02
1.100000E+02
1.100000E+02
1.100000E+02
1.100000E+02
1.100000E+02
1.100000E+02
1.100000E+02
1.100000E+02
1.100000E+02
1.100000E+02
1.100000E+02
1.100000E+02
1.100000E+02
1.100000E+02
1.100000E+02
1.100000E+02
1.100000E+02
1.100000E+02
1.100000E+02
1.100000E+02
1.100000E+02
1.100000E+02
1.100000E+02
1.100000E+02
1.100000E+02
1.100000E+02
1.100000E+02
1.100000E+02
1.100000E+02
1.100000E+02
1.100000E+02
1.100000E+02
1.100000E+02
1.100000E+02
1.100000E+02
1.100000E+02
1.100000E+02
1.100000E+02
1.100000E+02
1.100000E+02
1.100000E+02
1.100000E+02
1.100000E+02
1.100000E+02
1.100000E+02
1.100000E+02
1.100000E+02
1.100000E+02
1.100000E+02
1.100000E+02
1.100000E+02
1.100000E+02
1.100000E+02
1.100000E+02
1.100000E+02
1.100000E+02
1.100000E+02
1.100000E+02
1.100000E+02
1.100000E+02
1.100000E+02
1.100000E+02
1.100000E+02
1.100000E+02
1.100000E+02
1.100000E+02
1.100000E+02
1.100000E+02
1.100000E+02
1.100000E+02
1.100000E+02
1.100000E+02
1.100000E+02
1.100000E+02
1.100000E+02
1.100000E+02
1.100000E+02
1.100000E+02
1.100000E+02
1.100000E+02
1.100000E+02
1.100000E+02
1.100000E+02
1.100000E+02
1.100000E+02
1.100000E+02
1.100000E+02
1.100000E+02
1.100000E+02
1.100000E+02
1.100000E+02
1.100000E+02
1.100000E+02
1.100000E+02
1.100000E+02
1.100000E+02
1.100000E+02
1.100000E+02
1.100000E+02
1.100000E+02
1.100000E+02
1.100000E+02
1.100000E+02
1.100000E+02
1.100000E+02
1.100000E+02
1.100000E+02
1.150000E+02
1.150000E+02
1.150000E+02
1.150000E+02
1.150000E+02
1.150000E+02
1.150000E+02
1.150000E+02
1.150000E+02
1.150000E+02
1.150000E+02
1.150000E+02
1.150000E+02
1.150000E+02
1.150000E+02
1.150000E+02
1.150000E+02
1.150000E+02
1.150000E+02
1.150000E+02
1.150000E+02
1.150000E+02
1.150000E+02
1.150000E+02
1.150000E+02
1.150000E+02
1.150000E+02
1.150000E+02
1.150000E+02
1.150000E+02
1.150000E+02
1.150000E+02
1.150000E+02
1.150000E+02
1.150000E+02
1.150000E+02
1.150000E+02
1.150000E+02
1.150000E+02
1.150000E+02
1.150000E+02
1.150000E+02
1.150000E+02
1.150000E+02
1.150000E+02
1.150000E+02
1.150000E+02
1.150000E+02
1.150000E+02
1.150000E+02
1.150000E+02
1.150000E+02
1.150000E+02
1.150000E+02
1.150000E+02
1.150000E+02
1.150000E+02
1.150000E+02
1.150000E+02
1.150000E+02
1.150000E+02
1.150000E+02
1.150000E+02
1.150000E+02
1.150000E+02
1.150000E+02
1.150000E+02
1.150000E+02
1.150000E+02
1.150000E+02
1.150000E+02
1.150000E+02
1.150000E+02
1.150000E+02
1.150000E+02
1.150000E+02
1.150000E+02
1.150000E+02
1.150000E+02
1.150000E+02
1.150000E+02
1.150000E+02
1.150000E+02
1.150000E+02
1.150000E+02
1.150000E+02
1.150000E+02
1.150000E+02
1.150000E+02
1.150000E+02
1.150000E+02
1.150000E+02
1.150000E+02
1.150000E+02
1.150000E+02
1.150000E+02
1.150000E+02
1.150000E+02
1.150000E+02
1.150000E+02
1.150000E+02
1.150000E+02
1.150000E+02
1.150000E+02
1.150000E+02
1.150000E+02
1.150000E+02
1.150000E+02
1.150000E+02
1.150000E+02
1.150000E+02
1.150000E+02
1.150000E+02
1.150000E+02
1.150000E+02
1.150000E+02
1.150000E+02
1.150000E+02
1.150000E+02
1.150000E+02
1.150000E+02
1.150000E+02
1.150000E+02
1.150000E+02
1.150000E+02
1.150000E+02
1.150000E+02
1.150000E+02
1.150000E+02
1.150000E+02
1.150000E+02
1.150000E+02
1.150000E+02
1.150000E+02
1.150000E+02
1.150000E+02
1.150000E+02
1.150000E+02
1.150000E+02
1.150000E+02
1.150000E+02
1.150000E+02
1.150000E+02
1.150000E+02
1.150000E+02
1.150000E+02
1.150000E+02
1.150000E+02
1.150000E+02
1.150000E+02
1.150000E+02
1.150000E+02
1.150000E+02
1.150000E+02
1.150000E+02
1.150000E+02
1.150000E+02
1.150000E+02
1.150000E+02
1.150000E+02
1.150000E+02
1.150000E+02
1.150000E+02
1.150000E+02
1.150000E+02
1.150000E+02
1.150000E+02
1.150000E+02
1.150000E+02
1.150000E+02
1.150000E+02
1.150000E+02
1.150000E+02
1.150000E+02
1.150000E+02
1.150000E+02
1.150000E+02
1.150000E+02
1.150000E+02
1.150000E+02
1.150000E+02
1.150000E+02
1.150000E+02
1.150000E+02
1.150000E+02
1.150000E+02
1.150000E+02
1.150000E+02
1.150000E+02
1.150000E+02
1.150000E+02
1.150000E+02
1.150000E+02
1.150000E+02
1.150000E+02
1.150000E+02
1.150000E+02
1.150000E+02
1.150000E+02
1.150000E+02
1.150000E+02
1.200000E+02
1.200000E+02
1.200000E+02
1.200000E+02
1.200000E+02
1.200000E+02
1.200000E+02
1.200000E+02
1.200000E+02
1.200000E+02
1.200000E+02
1.200000E+02
1.200000E+02
1.200000E+02
1.200000E+02
1.200000E+02
1.200000E+02
1.200000E+02
1.200000E+02
1.200000E+02
1.200000E+02
1.200000E+02
1.200000E+02
1.200000E+02
1.200000E+02
1.200000E+02
1.200000E+02
1.200000E+02
1.200000E+02
1.200000E+02
1.200000E+02
1.200000E+02
1.200000E+02
1.200000E+02
1.200000E+02
1.200000E+02
1.200000E+02
1.200000E+02
1.200000E+02
1.200000E+02
1.200000E+02
1.200000E+02
1.200000E+02
1.200000E+02
1.200000E+02
1.200000E+02
1.200000E+02
1.200000E+02
1.200000E+02
1.200000E+02
1.200000E+02
1.200000E+02
1.200000E+02
1.200000E+02
1.200000E+02
1.200000E+02
1.200000E+02
1.200000E+02
1.200000E+02
1.200000E+02
1.200000E+02
1.200000E+02
1.200000E+02
1.200000E+02
1.200000E+02
1.200000E+02
1.200000E+02
1.200000E+02
1.200000E+02
1.200000E+02
1.200000E+02
1.200000E+02
1.200000E+02
1.200000E+02
1.200000E+02
1.200000E+02
1.200000E+02
1.200000E+02
1.200000E+02
1.200000E+02
1.200000E+02
1.200000E+02
1.200000E+02
1.200000E+02
1.200000E+02
1.200000E+02
1.200000E+02
1.200000E+02
1.200000E+02
1.200000E+02
1.200000E+02
1.200000E+02
1.200000E+02
1.200000E+02
1.200000E+02
1.200000E+02
1.200000E+02
1.200000E+02
1.200000E+02
1.200000E+02
1.200000E+02
1.200000E+02
1.200000E+02
1.200000E+02
1.200000E+02
1.200000E+02
1.200000E+02
1.200000E+02
1.200000E+02
1.200000E+02
1.200000E+02
1.200000E+02
1.200000E+02
1.200000E+02
1.200000E+02
1.200000E+02
1.200000E+02
1.200000E+02
1.200000E+02
1.200000E+02
1.200000E+02
1.200000E+02
1.200000E+02
1.200000E+02
1.200000E+02
1.200000E+02
1.200000E+02
1.200000E+02
1.200000E+02
1.200000E+02
1.200000E+02
1.200000E+02
1.200000E+02
1.200000E+02
1.200000E+02
1.200000E+02
1.200000E+02
1.200000E+02
1.200000E+02
1.200000E+02
1.200000E+02
1.200000E+02
1.200000E+02
1.200000E+02
1.200000E+02
1.200000E+02
1.200000E+02
1.200000E+02
1.200000E+02
1.200000E+02
1.200000E+02
1.200000E+02
1.200000E+02
1.200000E+02
1.200000E+02
1.200000E+02
1.200000E+02
1.200000E+02
1.200000E+02
1.200000E+02
1.200000E+02
1.200000E+02
1.200000E+02
1.200000E+02
1.200000E+02
1.200000E+02
1.200000E+02
1.200000E+02
1.200000E+02
1.200000E+02
1.200000E+02
1.200000E+02
1.200000E+02
1.200000E+02
1.200000E+02
1.200000E+02
1.200000E+02
1.200000E+02
1.200000E+02
1.200000E+02
1.200000E+02
1.200000E+02
1.200000E+02
1.200000E+02
1.200000E+02
1.200000E+02
1.200000E+02
1.200000E+02
1.200000E+02
1.200000E+02
1.200000E+02
1.200000E+02
1.200000E+02
1.200000E+02
1.200000E+02
1.200000E+02
1.200000E+02
1.200000E+02
1.200000E+02
1.200000E+02
1.200000E+02
1.250000E+02
1.250000E+02
1.250000E+02
1.250000E+02
1.250000E+02
1.250000E+02
1.250000E+02
1.250000E+02
1.250000E+02
1.250000E+02
1.250000E+02
1.250000E+02
1.250000E+02
1.250000E+02
1.250000E+02
1.250000E+02
1.250000E+02
1.250000E+02
1.250000E+02
1.250000E+02
1.250000E+02
1.250000E+02
1.250000E+02
1.250000E+02
1.250000E+02
1.250000E+02
1.250000E+02
1.250000E+02
1.250000E+02
1.250000E+02
1.250000E+02
1.250000E+02
1.250000E+02
1.250000E+02
1.250000E+02
1.250000E+02
1.250000E+02
1.250000E+02
1.250000E+02
1.250000E+02
1.250000E+02
1.250000E+02
1.250000E+02
1.250000E+02
1.250000E+02
1.250000E+02
1.250000E+02
1.250000E+02
1.250000E+02
1.250000E+02
1.250000E+02
1.250000E+02
1.250000E+02
1.250000E+02
1.250000E+02
1.250000E+02
1.250000E+02
1.250000E+02
1.250000E+02
1.250000E+02
1.250000E+02
1.250000E+02
1.250000E+02
1.250000E+02
1.250000E+02
1.250000E+02
1.250000E+02
1.250000E+02
1.250000E+02
1.250000E+02
1.250000E+02
1.250000E+02
1.250000E+02
1.250000E+02
1.250000E+02
1.250000E+02
1.250000E+02
1.250000E+02
1.250000E+02
1.250000E+02
1.250000E+02
1.250000E+02
1.250000E+02
1.250000E+02
1.250000E+02
1.250000E+02
1.250000E+02
1.250000E+02
1.250000E+02
1.250000E+02
1.250000E+02
1.250000E+02
1.250000E+02
1.250000E+02
1.250000E+02
1.250000E+02
1.250000E+02
1.250000E+02
1.250000E+02
1.250000E+02
1.250000E+02
1.250000E+02
1.250000E+02
1.250000E+02
1.250000E+02
1.250000E+02
1.250000E+02
1.250000E+02
1.250000E+02
1.250000E+02
1.250000E+02
1.250000E+02
1.250000E+02
1.250000E+02
1.250000E+02
1.250000E+02
1.250000E+02
1.250000E+02
1.250000E+02
1.250000E+02
1.250000E+02
1.250000E+02
1.250000E+02
1.250000E+02
1.250000E+02
1.250000E+02
1.250000E+02
1.250000E+02
1.250000E+02
1.250000E+02
1.250000E+02
1.250000E+02
1.250000E+02
1.250000E+02
1.250000E+02
1.250000E+02
1.250000E+02
1.250000E+02
1.250000E+02
1.250000E+02
1.250000E+02
1.250000E+02
1.250000E+02
1.250000E+02
1.250000E+02
1.250000E+02
1.250000E+02
1.250000E+02
1.250000E+02
1.250000E+02
1.250000E+02
1.250000E+02
1.250000E+02
1.250000E+02
1.250000E+02
1.250000E+02
1.250000E+02
1.250000E+02
1.250000E+02
1.250000E+02
1.250000E+02
1.250000E+02
1.250000E+02
1.250000E+02
1.250000E+02
1.250000E+02
1.250000E+02
1.250000E+02
1.250000E+02
1.250000E+02
1.250000E+02
1.250000E+02
1.250000E+02
1.250000E+02
1.250000E+02
1.250000E+02
1.250000E+02
1.250000E+02
1.250000E+02
1.250000E+02
1.250000E+02
1.250000E+02
1.250000E+02
1.250000E+02
1.250000E+02
1.250000E+02
1.250000E+02
1.250000E+02
1.250000E+02
1.250000E+02
1.250000E+02
1.250000E+02
1.250000E+02
1.250000E+02
1.250000E+02
1.250000E+02
1.250000E+02
1.250000E+02
1.250000E+02
1.250000E+02
1.250000E+02
1.300000E+02
1.300000E+02
1.300000E+02
1.300000E+02
1.300000E+02
1.300000E+02
1.300000E+02
1.300000E+02
1.300000E+02
1.300000E+02
1.300000E+02
1.300000E+02
1.300000E+02
1.300000E+02
1.300000E+02
1.300000E+02
1.300000E+02
1.300000E+02
1.300000E+02
1.300000E+02
1.300000E+02
1.300000E+02
1.300000E+02
1.300000E+02
1.300000E+02
1.300000E+02
1.300000E+02
1.300000E+02
1.300000E+02
1.300000E+02
1.300000E+02
1.300000E+02
1.300000E+02
1.300000E+02
1.300000E+02
1.300000E+02
1.300000E+02
1.300000E+02
1.300000E+02
1.300000E+02
1.300000E+02
1.300000E+02
1.300000E+02
1.300000E+02
1.300000E+02
1.300000E+02
1.300000E+02
1.300000E+02
1.300000E+02
1.300000E+02
1.300000E+02
1.300000E+02
1.300000E+02
1.300000E+02
1.300000E+02
1.300000E+02
1.300000E+02
1.300000E+02
1.300000E+02
1.300000E+02
1.300000E+02
1.300000E+02
1.300000E+02
1.300000E+02
1.300000E+02
1.300000E+02
1.300000E+02
1.300000E+02
1.300000E+02
1.300000E+02
1.300000E+02
1.300000E+02
1.300000E+02
1.300000E+02
1.300000E+02
1.300000E+02
1.300000E+02
1.300000E+02
1.300000E+02
1.300000E+02
1.300000E+02
1.300000E+02
1.300000E+02
1.300000E+02
1.300000E+02
1.300000E+02
1.300000E+02
1.300000E+02
1.300000E+02
1.300000E+02
1.300000E+02
1.300000E+02
1.300000E+02
1.300000E+02
1.300000E+02
1.300000E+02
1.300000E+02
1.300000E+02
1.300000E+02
1.300000E+02
1.300000E+02
1.300000E+02
1.300000E+02
1.300000E+02
1.300000E+02
1.300000E+02
1.300000E+02
1.300000E+02
1.300000E+02
1.300000E+02
1.300000E+02
1.300000E+02
1.300000E+02
1.300000E+02
1.300000E+02
1.300000E+02
1.300000E+02
1.300000E+02
1.300000E+02
1.300000E+02
1.300000E+02
1.300000E+02
1.300000E+02
1.300000E+02
1.300000E+02
1.300000E+02
1.300000E+02
1.300000E+02
1.300000E+02
1.300000E+02
1.300000E+02
1.300000E+02
1.300000E+02
1.300000E+02
1.300000E+02
1.300000E+02
1.300000E+02
1.300000E+02
1.300000E+02
1.300000E+02
1.300000E+02
1.300000E+02
1.300000E+02
1.300000E+02
1.300000E+02
1.300000E+02
1.300000E+02
1.300000E+02
1.300000E+02
1.300000E+02
1.300000E+02
1.300000E+02
1.300000E+02
1.300000E+02
1.300000E+02
1.300000E+02
1.300000E+02
1.300000E+02
1.300000E+02
1.300000E+02
1.300000E+02
1.300000E+02
1.300000E+02
1.300000E+02
1.300000E+02
1.300000E+02
1.300000E+02
1.300000E+02
1.300000E+02
1.300000E+02
1.300000E+02
1.300000E+02
1.300000E+02
1.300000E+02
1.300000E+02
1.300000E+02
1.300000E+02
1.300000E+02
1.300000E+02
1.300000E+02
1.300000E+02
1.300000E+02
1.300000E+02
1.300000E+02
1.300000E+02
1.300000E+02
1.300000E+02
1.300000E+02
1.300000E+02
1.300000E+02
1.300000E+02
1.300000E+02
1.300000E+02
1.300000E+02
1.300000E+02
1.300000E+02
1.300000E+02
1.300000E+02
1.300000E+02
1.300000E+02
1.300000E+02
1.350000E+02
1.350000E+02
1.350000E+02
1.350000E+02
1.350000E+02
1.350000E+02
1.350000E+02
1.350000E+02
1.350000E+02
1.350000E+02
1.350000E+02
1.350000E+02
1.350000E+02
1.350000E+02
1.350000E+02
1.350000E+02
1.350000E+02
1.350000E+02
1.350000E+02
1.350000E+02
1.350000E+02
1.350000E+02
1.350000E+02
1.350000E+02
1.350000E+02
1.350000E+02
1.350000E+02
1.350000E+02
1.350000E+02
1.350000E+02
1.350000E+02
1.350000E+02
1.350000E+02
1.350000E+02
1.350000E+02
1.350000E+02
1.350000E+02
1.350000E+02
1.350000E+02
1.350000E+02
1.350000E+02
1.350000E+02
1.350000E+02
1.350000E+02
1.350000E+02
1.350000E+02
1.350000E+02
1.350000E+02
1.350000E+02
1.350000E+02
1.350000E+02
1.350000E+02
1.350000E+02
1.350000E+02
1.350000E+02
1.350000E+02
1.350000E+02
1.350000E+02
1.350000E+02
1.350000E+02
1.350000E+02
1.350000E+02
1.350000E+02
1.350000E+02
1.350000E+02
1.350000E+02
1.350000E+02
1.350000E+02
1.350000E+02
1.350000E+02
1.350000E+02
1.350000E+02
1.350000E+02
1.350000E+02
1.350000E+02
1.350000E+02
1.350000E+02
1.350000E+02
1.350000E+02
1.350000E+02
1.350000E+02
1.350000E+02
1.350000E+02
1.350000E+02
1.350000E+02
1.350000E+02
1.350000E+02
1.350000E+02
1.350000E+02
1.350000E+02
1.350000E+02
1.350000E+02
1.350000E+02
1.350000E+02
1.350000E+02
1.350000E+02
1.350000E+02
1.350000E+02
1.350000E+02
1.350000E+02
1.350000E+02
1.350000E+02
1.350000E+02
1.350000E+02
1.350000E+02
1.350000E+02
1.350000E+02
1.350000E+02
1.350000E+02
1.350000E+02
1.350000E+02
1.350000E+02
1.350000E+02
1.350000E+02
1.350000E+02
1.350000E+02
1.350000E+02
1.350000E+02
1.350000E+02
1.350000E+02
1.350000E+02
1.350000E+02
1.350000E+02
1.350000E+02
1.350000E+02
1.350000E+02
1.350000E+02
1.350000E+02
1.350000E+02
1.350000E+02
1.350000E+02
1.350000E+02
1.350000E+02
1.350000E+02
1.350000E+02
1.350000E+02
1.350000E+02
1.350000E+02
1.350000E+02
1.350000E+02
1.350000E+02
1.350000E+02
1.350000E+02
1.350000E+02
1.350000E+02
1.350000E+02
1.350000E+02
1.350000E+02
1.350000E+02
1.350000E+02
1.350000E+02
1.350000E+02
1.350000E+02
1.350000E+02
1.350000E+02
1.350000E+02
1.350000E+02
1.350000E+02
1.350000E+02
1.350000E+02
1.350000E+02
1.350000E+02
1.350000E+02
1.350000E+02
1.350000E+02
1.350000E+02
1.350000E+02
1.350000E+02
1.350000E+02
1.350000E+02
1.350000E+02
1.350000E+02
1.350000E+02
1.350000E+02
1.350000E+02
1.350000E+02
1.350000E+02
1.350000E+02
1.350000E+02
1.350000E+02
1.350000E+02
1.350000E+02
1.350000E+02
1.350000E+02
1.350000E+02
1.350000E+02
1.350000E+02
1.350000E+02
1.350000E+02
1.350000E+02
1.350000E+02
1.350000E+02
1.350000E+02
1.350000E+02
1.350000E+02
1.350000E+02
1.350000E+02
1.350000E+02
1.350000E+02
1.350000E+02
1.350000E+02
1.400000E+02
1.400000E+02
1.400000E+02
1.400000E+02
1.400000E+02
1.400000E+02
1.400000E+02
1.400000E+02
1.400000E+02
1.400000E+02
1.400000E+02
1.400000E+02
1.400000E+02
1.400000E+02
1.400000E+02
1.400000E+02
1.400000E+02
1.400000E+02
1.400000E+02
1.400000E+02
1.400000E+02
1.400000E+02
1.400000E+02
1.400000E+02
1.400000E+02
1.400000E+02
1.400000E+02
1.400000E+02
1.400000E+02
1.400000E+02
1.400000E+02
1.400000E+02
1.400000E+02
1.400000E+02
1.400000E+02
1.400000E+02
1.400000E+02
1.400000E+02
1.400000E+02
1.400000E+02
1.400000E+02
1.400000E+02
1.400000E+02
1.400000E+02
1.400000E+02
1.400000E+02
1.400000E+02
1.400000E+02
1.400000E+02
1.400000E+02
1.400000E+02
1.400000E+02
1.400000E+02
1.400000E+02
1.400000E+02
1.400000E+02
1.400000E+02
1.400000E+02
1.400000E+02
1.400000E+02
1.400000E+02
1.400000E+02
1.400000E+02
1.400000E+02
1.400000E+02
1.400000E+02
1.400000E+02
1.400000E+02
1.400000E+02
1.400000E+02
1.400000E+02
1.400000E+02
1.400000E+02
1.400000E+02
1.400000E+02
1.400000E+02
1.400000E+02
1.400000E+02
1.400000E+02
1.400000E+02
1.400000E+02
1.400000E+02
1.400000E+02
1.400000E+02
1.400000E+02
1.400000E+02
1.400000E+02
1.400000E+02
1.400000E+02
1.400000E+02
1.400000E+02
1.400000E+02
1.400000E+02
1.400000E+02
1.400000E+02
1.400000E+02
1.400000E+02
1.400000E+02
1.400000E+02
1.400000E+02
1.400000E+02
1.400000E+02
1.400000E+02
1.400000E+02
1.400000E+02
1.400000E+02
1.400000E+02
1.400000E+02
1.400000E+02
1.400000E+02
1.400000E+02
1.400000E+02
1.400000E+02
1.400000E+02
1.400000E+02
1.400000E+02
1.400000E+02
1.400000E+02
1.400000E+02
1.400000E+02
1.400000E+02
1.400000E+02
1.400000E+02
1.400000E+02
1.400000E+02
1.400000E+02
1.400000E+02
1.400000E+02
1.400000E+02
1.400000E+02
1.400000E+02
1.400000E+02
1.400000E+02
1.400000E+02
1.400000E+02
1.400000E+02
1.400000E+02
1.400000E+02
1.400000E+02
1.400000E+02
1.400000E+02
1.400000E+02
1.400000E+02
1.400000E+02
1.400000E+02
1.400000E+02
1.400000E+02
1.400000E+02
1.400000E+02
1.400000E+02
1.400000E+02
1.400000E+02
1.400000E+02
1.400000E+02
1.400000E+02
1.400000E+02
1.400000E+02
1.400000E+02
1.400000E+02
1.400000E+02
1.400000E+02
1.400000E+02
1.400000E+02
1.400000E+02
1.400000E+02
1.400000E+02
1.400000E+02
1.400000E+02
1.400000E+02
1.400000E+02
1.400000E+02
1.400000E+02
1.400000E+02
1.400000E+02
1.400000E+02
1.400000E+02
1.400000E+02
1.400000E+02
1.400000E+02
1.400000E+02
1.400000E+02
1.400000E+02
1.400000E+02
1.400000E+02
1.400000E+02
1.400000E+02
1.400000E+02
1.400000E+02
1.400000E+02
1.400000E+02
1.400000E+02
1.400000E+02
1.400000E+02
1.400000E+02
1.400000E+02
1.400000E+02
1.400000E+02
1.400000E+02
1.400000E+02
1.400000E+02
1.400000E+02
1.450000E+02
1.450000E+02
1.450000E+02
1.450000E+02
1.450000E+02
1.450000E+02
1.450000E+02
1.450000E+02
1.450000E+02
1.450000E+02
1.450000E+02
1.450000E+02
1.450000E+02
1.450000E+02
1.450000E+02
1.450000E+02
1.450000E+02
1.450000E+02
1.450000E+02
1.450000E+02
1.450000E+02
1.450000E+02
1.450000E+02
1.450000E+02
1.450000E+02
1.450000E+02
1.450000E+02
1.450000E+02
1.450000E+02
1.450000E+02
1.450000E+02
1.450000E+02
1.450000E+02
1.450000E+02
1.450000E+02
1.450000E+02
1.450000E+02
1.450000E+02
1.450000E+02
1.450000E+02
1.450000E+02
1.450000E+02
1.450000E+02
1.450000E+02
1.450000E+02
1.450000E+02
1.450000E+02
1.450000E+02
1.450000E+02
1.450000E+02
1.450000E+02
1.450000E+02
1.450000E+02
1.450000E+02
1.450000E+02
1.450000E+02
1.450000E+02
1.450000E+02
1.450000E+02
1.450000E+02
1.450000E+02
1.450000E+02
1.450000E+02
1.450000E+02
1.450000E+02
1.450000E+02
1.450000E+02
1.450000E+02
1.450000E+02
1.450000E+02
1.450000E+02
1.450000E+02
1.450000E+02
1.450000E+02
1.450000E+02
1.450000E+02
1.450000E+02
1.450000E+02
1.450000E+02
1.450000E+02
1.450000E+02
1.450000E+02
1.450000E+02
1.450000E+02
1.450000E+02
1.450000E+02
1.450000E+02
1.450000E+02
1.450000E+02
1.450000E+02
1.450000E+02
1.450000E+02
1.450000E+02
1.450000E+02
1.450000E+02
1.450000E+02
1.450000E+02
1.450000E+02
1.450000E+02
1.450000E+02
1.450000E+02
1.450000E+02
1.450000E+02
1.450000E+02
1.450000E+02
1.450000E+02
1.450000E+02
1.450000E+02
1.450000E+02
1.450000E+02
1.450000E+02
1.450000E+02
1.450000E+02
1.450000E+02
1.450000E+02
1.450000E+02
1.450000E+02
1.450000E+02
1.450000E+02
1.450000E+02
1.450000E+02
1.450000E+02
1.450000E+02
1.450000E+02
1.450000E+02
1.450000E+02
1.450000E+02
1.450000E+02
1.450000E+02
1.450000E+02
1.450000E+02
1.450000E+02
1.450000E+02
1.450000E+02
1.450000E+02
1.450000E+02
1.450000E+02
1.450000E+02
1.450000E+02
1.450000E+02
1.450000E+02
1.450000E+02
1.450000E+02
1.450000E+02
1.450000E+02
1.450000E+02
1.450000E+02
1.450000E+02
1.450000E+02
1.450000E+02
1.450000E+02
1.450000E+02
1.450000E+02
1.450000E+02
1.450000E+02
1.450000E+02
1.450000E+02
1.450000E+02
1.450000E+02
1.450000E+02
1.450000E+02
1.450000E+02
1.450000E+02
1.450000E+02
1.450000E+02
1.450000E+02
1.450000E+02
1.450000E+02
1.450000E+02
1.450000E+02
1.450000E+02
1.450000E+02
1.450000E+02
1.450000E+02
1.450000E+02
1.450000E+02
1.450000E+02
1.450000E+02
1.450000E+02
1.450000E+02
1.450000E+02
1.450000E+02
1.450000E+02
1.450000E+02
1.450000E+02
1.450000E+02
1.450000E+02
1.450000E+02
1.450000E+02
1.450000E+02
1.450000E+02
1.450000E+02
1.450000E+02
1.450000E+02
1.450000E+02
1.450000E+02
1.450000E+02
1.450000E+02
1.450000E+02
1.450000E+02
1.450000E+02
1.500000E+02
1.500000E+02
1.500000E+02
1.500000E+02
1.500000E+02
1.500000E+02
1.500000E+02
1.500000E+02
1.500000E+02
1.500000E+02
1.500000E+02
1.500000E+02
1.500000E+02
1.500000E+02
1.500000E+02
1.500000E+02
1.500000E+02
1.500000E+02
1.500000E+02
1.500000E+02
1.500000E+02
1.500000E+02
1.500000E+02
1.500000E+02
1.500000E+02
1.500000E+02
1.500000E+02
1.500000E+02
1.500000E+02
1.500000E+02
1.500000E+02
1.500000E+02
1.500000E+02
1.500000E+02
1.500000E+02
1.500000E+02
1.500000E+02
1.500000E+02
1.500000E+02
1.500000E+02
1.500000E+02
1.500000E+02
1.500000E+02
1.500000E+02
1.500000E+02
1.500000E+02
1.500000E+02
1.500000E+02
1.500000E+02
1.500000E+02
1.500000E+02
1.500000E+02
1.500000E+02
1.500000E+02
1.500000E+02
1.500000E+02
1.500000E+02
1.500000E+02
1.500000E+02
1.500000E+02
1.500000E+02
1.500000E+02
1.500000E+02
1.500000E+02
1.500000E+02
1.500000E+02
1.500000E+02
1.500000E+02
1.500000E+02
1.500000E+02
1.500000E+02
1.500000E+02
1.500000E+02
1.500000E+02
1.500000E+02
1.500000E+02
1.500000E+02
1.500000E+02
1.500000E+02
1.500000E+02
1.500000E+02
1.500000E+02
1.500000E+02
1.500000E+02
1.500000E+02
1.500000E+02
1.500000E+02
1.500000E+02
1.500000E+02
1.500000E+02
1.500000E+02
1.500000E+02
1.500000E+02
1.500000E+02
1.500000E+02
1.500000E+02
1.500000E+02
1.500000E+02
1.500000E+02
1.500000E+02
1.500000E+02
1.500000E+02
1.500000E+02
1.500000E+02
1.500000E+02
1.500000E+02
1.500000E+02
1.500000E+02
1.500000E+02
1.500000E+02
1.500000E+02
1.500000E+02
1.500000E+02
1.500000E+02
1.500000E+02
1.500000E+02
1.500000E+02
1.500000E+02
1.500000E+02
1.500000E+02
1.500000E+02
1.500000E+02
1.500000E+02
1.500000E+02
1.500000E+02
1.500000E+02
1.500000E+02
1.500000E+02
1.500000E+02
1.500000E+02
1.500000E+02
1.500000E+02
1.500000E+02
1.500000E+02
1.500000E+02
1.500000E+02
1.500000E+02
1.500000E+02
1.500000E+02
1.500000E+02
1.500000E+02
1.500000E+02
1.500000E+02
1.500000E+02
1.500000E+02
1.500000E+02
1.500000E+02
1.500000E+02
1.500000E+02
1.500000E+02
1.500000E+02
1.500000E+02
1.500000E+02
1.500000E+02
1.500000E+02
1.500000E+02
1.500000E+02
1.500000E+02
1.500000E+02
1.500000E+02
1.500000E+02
1.500000E+02
1.500000E+02
1.500000E+02
1.500000E+02
1.500000E+02
1.500000E+02
1.500000E+02
1.500000E+02
1.500000E+02
1.500000E+02
1.500000E+02
1.500000E+02
1.500000E+02
1.500000E+02
1.500000E+02
1.500000E+02
1.500000E+02
1.500000E+02
1.500000E+02
1.500000E+02
1.500000E+02
1.500000E+02
1.500000E+02
1.500000E+02
1.500000E+02
1.500000E+02
1.500000E+02
1.500000E+02
1.500000E+02
1.500000E+02
1.500000E+02
1.500000E+02
1.500000E+02
1.500000E+02
1.500000E+02
1.500000E+02
1.500000E+02
1.500000E+02
1.500000E+02
1.500000E+02
1.550000E+02
1.550000E+02
1.550000E+02
1.550000E+02
1.550000E+02
1.550000E+02
1.550000E+02
1.550000E+02
1.550000E+02
1.550000E+02
1.550000E+02
1.550000E+02
1.550000E+02
1.550000E+02
1.550000E+02
1.550000E+02
1.550000E+02
1.550000E+02
1.550000E+02
1.550000E+02
1.550000E+02
1.550000E+02
1.550000E+02
1.550000E+02
1.550000E+02
1.550000E+02
1.550000E+02
1.550000E+02
1.550000E+02
1.550000E+02
1.550000E+02
1.550000E+02
1.550000E+02
1.550000E+02
1.550000E+02
1.550000E+02
1.550000E+02
1.550000E+02
1.550000E+02
1.550000E+02
1.550000E+02
1.550000E+02
1.550000E+02
1.550000E+02
1.550000E+02
1.550000E+02
1.550000E+02
1.550000E+02
1.550000E+02
1.550000E+02
1.550000E+02
1.550000E+02
1.550000E+02
1.550000E+02
1.550000E+02
1.550000E+02
1.550000E+02
1.550000E+02
1.550000E+02
1.550000E+02
1.550000E+02
1.550000E+02
1.550000E+02
1.550000E+02
1.550000E+02
1.550000E+02
1.550000E+02
1.550000E+02
1.550000E+02
1.550000E+02
1.550000E+02
1.550000E+02
1.550000E+02
1.550000E+02
1.550000E+02
1.550000E+02
1.550000E+02
1.550000E+02
1.550000E+02
1.550000E+02
1.550000E+02
1.550000E+02
1.550000E+02
1.550000E+02
1.550000E+02
1.550000E+02
1.550000E+02
1.550000E+02
1.550000E+02
1.550000E+02
1.550000E+02
1.550000E+02
1.550000E+02
1.550000E+02
1.550000E+02
1.550000E+02
1.550000E+02
1.550000E+02
1.550000E+02
1.550000E+02
1.550000E+02
1.550000E+02
1.550000E+02
1.550000E+02
1.550000E+02
1.550000E+02
1.550000E+02
1.550000E+02
1.550000E+02
1.550000E+02
1.550000E+02
1.550000E+02
1.550000E+02
1.550000E+02
1.550000E+02
1.550000E+02
1.550000E+02
1.550000E+02
1.550000E+02
1.550000E+02
1.550000E+02
1.550000E+02
1.550000E+02
1.550000E+02
1.550000E+02
1.550000E+02
1.550000E+02
1.550000E+02
1.550000E+02
1.550000E+02
1.550000E+02
1.550000E+02
1.550000E+02
1.550000E+02
1.550000E+02
1.550000E+02
1.550000E+02
1.550000E+02
1.550000E+02
1.550000E+02
1.550000E+02
1.550000E+02
1.550000E+02
1.550000E+02
1.550000E+02
1.550000E+02
1.550000E+02
1.550000E+02
1.550000E+02
1.550000E+02
1.550000E+02
1.550000E+02
1.550000E+02
1.550000E+02
1.550000E+02
1.550000E+02
1.550000E+02
1.550000E+02
1.550000E+02
1.550000E+02
1.550000E+02
1.550000E+02
1.550000E+02
1.550000E+02
1.550000E+02
1.550000E+02
1.550000E+02
1.550000E+02
1.550000E+02
1.550000E+02
1.550000E+02
1.550000E+02
1.550000E+02
1.550000E+02
1.550000E+02
1.550000E+02
1.550000E+02
1.550000E+02
1.550000E+02
1.550000E+02
1.550000E+02
1.550000E+02
1.550000E+02
1.550000E+02
1.550000E+02
1.550000E+02
1.550000E+02
1.550000E+02
1.550000E+02
1.550000E+02
1.550000E+02
1.550000E+02
1.550000E+02
1.550000E+02
1.550000E+02
1.550000E+02
1.550000E+02
1.550000E+02
1.550000E+02
1.550000E+02
1.550000E+02
1.600000E+02
1.600000E+02
1.600000E+02
1.600000E+02
1.600000E+02
1.600000E+02
1.600000E+02
1.600000E+02
1.600000E+02
1.600000E+02
1.600000E+02
1.600000E+02
1.600000E+02
1.600000E+02
1.600000E+02
1.600000E+02
1.600000E+02
1.600000E+02
1.600000E+02
1.600000E+02
1.600000E+02
1.600000E+02
1.600000E+02
1.600000E+02
1.600000E+02
1.600000E+02
1.600000E+02
1.600000E+02
1.600000E+02
1.600000E+02
1.600000E+02
1.600000E+02
1.600000E+02
1.600000E+02
1.600000E+02
1.600000E+02
1.600000E+02
1.600000E+02
1.600000E+02
1.600000E+02
1.600000E+02
1.600000E+02
1.600000E+02
1.600000E+02
1.600000E+02
1.600000E+02
1.600000E+02
1.600000E+02
1.600000E+02
1.600000E+02
1.600000E+02
1.600000E+02
1.600000E+02
1.600000E+02
1.600000E+02
1.600000E+02
1.600000E+02
1.600000E+02
1.600000E+02
1.600000E+02
1.600000E+02
1.600000E+02
1.600000E+02
1.600000E+02
1.600000E+02
1.600000E+02
1.600000E+02
1.600000E+02
1.600000E+02
1.600000E+02
1.600000E+02
1.600000E+02
1.600000E+02
1.600000E+02
1.600000E+02
1.600000E+02
1.600000E+02
1.600000E+02
1.600000E+02
1.600000E+02
1.600000E+02
1.600000E+02
1.600000E+02
1.600000E+02
1.600000E+02
1.600000E+02
1.600000E+02
1.600000E+02
1.600000E+02
1.600000E+02
1.600000E+02
1.600000E+02
1.600000E+02
1.600000E+02
1.600000E+02
1.600000E+02
1.600000E+02
1.600000E+02
1.600000E+02
1.600000E+02
1.600000E+02
1.600000E+02
1.600000E+02
1.600000E+02
1.600000E+02
1.600000E+02
1.600000E+02
1.600000E+02
1.600000E+02
1.600000E+02
1.600000E+02
1.600000E+02
1.600000E+02
1.600000E+02
1.600000E+02
1.600000E+02
1.600000E+02
1.600000E+02
1.600000E+02
1.600000E+02
1.600000E+02
1.600000E+02
1.600000E+02
1.600000E+02
1.600000E+02
1.600000E+02
1.600000E+02
1.600000E+02
1.600000E+02
1.600000E+02
1.600000E+02
1.600000E+02
1.600000E+02
1.600000E+02
1.600000E+02
1.600000E+02
1.600000E+02
1.600000E+02
1.600000E+02
1.600000E+02
1.600000E+02
1.600000E+02
1.600000E+02
1.600000E+02
1.600000E+02
1.600000E+02
1.600000E+02
1.600000E+02
1.600000E+02
1.600000E+02
1.600000E+02
1.600000E+02
1.600000E+02
1.600000E+02
1.600000E+02
1.600000E+02
1.600000E+02
1.600000E+02
1.600000E+02
1.600000E+02
1.600000E+02
1.600000E+02
1.600000E+02
1.600000E+02
1.600000E+02
1.600000E+02
1.600000E+02
1.600000E+02
1.600000E+02
1.600000E+02
1.600000E+02
1.600000E+02
1.600000E+02
1.600000E+02
1.600000E+02
1.600000E+02
1.600000E+02
1.600000E+02
1.600000E+02
1.600000E+02
1.600000E+02
1.600000E+02
1.600000E+02
1.600000E+02
1.600000E+02
1.600000E+02
1.600000E+02
1.600000E+02
1.600000E+02
1.600000E+02
1.600000E+02
1.600000E+02
1.600000E+02
1.600000E+02
1.600000E+02
1.600000E+02
1.600000E+02
1.600000E+02
1.600000E+02
1.600000E+02
1.600000E+02
1.650000E+02
1.650000E+02
1.650000E+02
1.650000E+02
1.650000E+02
1.650000E+02
1.650000E+02
1.650000E+02
1.650000E+02
1.650000E+02
1.650000E+02
1.650000E+02
1.650000E+02
1.650000E+02
1.650000E+02
1.650000E+02
1.650000E+02
1.650000E+02
1.650000E+02
1.650000E+02
1.650000E+02
1.650000E+02
1.650000E+02
1.650000E+02
1.650000E+02
1.650000E+02
1.650000E+02
1.650000E+02
1.650000E+02
1.650000E+02
1.650000E+02
1.650000E+02
1.650000E+02
1.650000E+02
1.650000E+02
1.650000E+02
1.650000E+02
1.650000E+02
1.650000E+02
1.650000E+02
1.650000E+02
1.650000E+02
1.650000E+02
1.650000E+02
1.650000E+02
1.650000E+02
1.650000E+02
1.650000E+02
1.650000E+02
1.650000E+02
1.650000E+02
1.650000E+02
1.650000E+02
1.650000E+02
1.650000E+02
1.650000E+02
1.650000E+02
1.650000E+02
1.650000E+02
1.650000E+02
1.650000E+02
1.650000E+02
1.650000E+02
1.650000E+02
1.650000E+02
1.650000E+02
1.650000E+02
1.650000E+02
1.650000E+02
1.650000E+02
1.650000E+02
1.650000E+02
1.650000E+02
1.650000E+02
1.650000E+02
1.650000E+02
1.650000E+02
1.650000E+02
1.650000E+02
1.650000E+02
1.650000E+02
1.650000E+02
1.650000E+02
1.650000E+02
1.650000E+02
1.650000E+02
1.650000E+02
1.650000E+02
1.650000E+02
1.650000E+02
1.650000E+02
1.650000E+02
1.650000E+02
1.650000E+02
1.650000E+02
1.650000E+02
1.650000E+02
1.650000E+02
1.650000E+02
1.650000E+02
1.650000E+02
1.650000E+02
1.650000E+02
1.650000E+02
1.650000E+02
1.650000E+02
1.650000E+02
1.650000E+02
1.650000E+02
1.650000E+02
1.650000E+02
1.650000E+02
1.650000E+02
1.650000E+02
1.650000E+02
1.650000E+02
1.650000E+02
1.650000E+02
1.650000E+02
1.650000E+02
1.650000E+02
1.650000E+02
1.650000E+02
1.650000E+02
1.650000E+02
1.650000E+02
1.650000E+02
1.650000E+02
1.650000E+02
1.650000E+02
1.650000E+02
1.650000E+02
1.650000E+02
1.650000E+02
1.650000E+02
1.650000E+02
1.650000E+02
1.650000E+02
1.650000E+02
1.650000E+02
1.650000E+02
1.650000E+02
1.650000E+02
1.650000E+02
1.650000E+02
1.650000E+02
1.650000E+02
1.650000E+02
1.650000E+02
1.650000E+02
1.650000E+02
1.650000E+02
1.650000E+02
1.650000E+02
1.650000E+02
1.650000E+02
1.650000E+02
1.650000E+02
1.650000E+02
1.650000E+02
1.650000E+02
1.650000E+02
1.650000E+02
1.650000E+02
1.650000E+02
1.650000E+02
1.650000E+02
1.650000E+02
1.650000E+02
1.650000E+02
1.650000E+02
1.650000E+02
1.650000E+02
1.650000E+02
1.650000E+02
1.650000E+02
1.650000E+02
1.650000E+02
1.650000E+02
1.650000E+02
1.650000E+02
1.650000E+02
1.650000E+02
1.650000E+02
1.650000E+02
1.650000E+02
1.650000E+02
1.650000E+02
1.650000E+02
1.650000E+02
1.650000E+02
1.650000E+02
1.650000E+02
1.650000E+02
1.650000E+02
1.650000E+02
1.650000E+02
1.650000E+02
1.650000E+02
1.650000E+02
1.650000E+02
1.700000E+02
1.700000E+02
1.700000E+02
1.700000E+02
1.700000E+02
1.700000E+02
1.700000E+02
1.700000E+02
1.700000E+02
1.700000E+02
1.700000E+02
1.700000E+02
1.700000E+02
1.700000E+02
1.700000E+02
1.700000E+02
1.700000E+02
1.700000E+02
1.700000E+02
1.700000E+02
1.700000E+02
1.700000E+02
1.700000E+02
1.700000E+02
1.700000E+02
1.700000E+02
1.700000E+02
1.700000E+02
1.700000E+02
1.700000E+02
1.700000E+02
1.700000E+02
1.700000E+02
1.700000E+02
1.700000E+02
1.700000E+02
1.700000E+02
1.700000E+02
1.700000E+02
1.700000E+02
1.700000E+02
1.700000E+02
1.700000E+02
1.700000E+02
1.700000E+02
1.700000E+02
1.700000E+02
1.700000E+02
1.700000E+02
1.700000E+02
1.700000E+02
1.700000E+02
1.700000E+02
1.700000E+02
1.700000E+02
1.700000E+02
1.700000E+02
1.700000E+02
1.700000E+02
1.700000E+02
1.700000E+02
1.700000E+02
1.700000E+02
1.700000E+02
1.700000E+02
1.700000E+02
1.700000E+02
1.700000E+02
1.700000E+02
1.700000E+02
1.700000E+02
1.700000E+02
1.700000E+02
1.700000E+02
1.700000E+02
1.700000E+02
1.700000E+02
1.700000E+02
1.700000E+02
1.700000E+02
1.700000E+02
1.700000E+02
1.700000E+02
1.700000E+02
1.700000E+02
1.700000E+02
1.700000E+02
1.700000E+02
1.700000E+02
1.700000E+02
1.700000E+02
1.700000E+02
1.700000E+02
1.700000E+02
1.700000E+02
1.700000E+02
1.700000E+02
1.700000E+02
1.700000E+02
1.700000E+02
1.700000E+02
1.700000E+02
1.700000E+02
1.700000E+02
1.700000E+02
1.700000E+02
1.700000E+02
1.700000E+02
1.700000E+02
1.700000E+02
1.700000E+02
1.700000E+02
1.700000E+02
1.700000E+02
1.700000E+02
1.700000E+02
1.700000E+02
1.700000E+02
1.700000E+02
1.700000E+02
1.700000E+02
1.700000E+02
1.700000E+02
1.700000E+02
1.700000E+02
1.700000E+02
1.700000E+02
1.700000E+02
1.700000E+02
1.700000E+02
1.700000E+02
1.700000E+02
1.700000E+02
1.700000E+02
1.700000E+02
1.700000E+02
1.700000E+02
1.700000E+02
1.700000E+02
1.700000E+02
1.700000E+02
1.700000E+02
1.700000E+02
1.700000E+02
1.700000E+02
1.700000E+02
1.700000E+02
1.700000E+02
1.700000E+02
1.700000E+02
1.700000E+02
1.700000E+02
1.700000E+02
1.700000E+02
1.700000E+02
1.700000E+02
1.700000E+02
1.700000E+02
1.700000E+02
1.700000E+02
1.700000E+02
1.700000E+02
1.700000E+02
1.700000E+02
1.700000E+02
1.700000E+02
1.700000E+02
1.700000E+02
1.700000E+02
1.700000E+02
1.700000E+02
1.700000E+02
1.700000E+02
1.700000E+02
1.700000E+02
1.700000E+02
1.700000E+02
1.700000E+02
1.700000E+02
1.700000E+02
1.700000E+02
1.700000E+02
1.700000E+02
1.700000E+02
1.700000E+02
1.700000E+02
1.700000E+02
1.700000E+02
1.700000E+02
1.700000E+02
1.700000E+02
1.700000E+02
1.700000E+02
1.700000E+02
1.700000E+02
1.700000E+02
1.700000E+02
1.700000E+02
1.700000E+02
1.700000E+02
1.700000E+02
1.750000E+02
1.750000E+02
1.750000E+02
1.750000E+02
1.750000E+02
1.750000E+02
1.750000E+02
1.750000E+02
1.750000E+02
1.750000E+02
1.750000E+02
1.750000E+02
1.750000E+02
1.750000E+02
1.750000E+02
1.750000E+02
1.750000E+02
1.750000E+02
1.750000E+02
1.750000E+02
1.750000E+02
1.750000E+02
1.750000E+02
1.750000E+02
1.750000E+02
1.750000E+02
1.750000E+02
1.750000E+02
1.750000E+02
1.750000E+02
1.750000E+02
1.750000E+02
1.750000E+02
1.750000E+02
1.750000E+02
1.750000E+02
1.750000E+02
1.750000E+02
1.750000E+02
1.750000E+02
1.750000E+02
1.750000E+02
1.750000E+02
1.750000E+02
1.750000E+02
1.750000E+02
1.750000E+02
1.750000E+02
1.750000E+02
1.750000E+02
1.750000E+02
1.750000E+02
1.750000E+02
1.750000E+02
1.750000E+02
1.750000E+02
1.750000E+02
1.750000E+02
1.750000E+02
1.750000E+02
1.750000E+02
1.750000E+02
1.750000E+02
1.750000E+02
1.750000E+02
1.750000E+02
1.750000E+02
1.750000E+02
1.750000E+02
1.750000E+02
1.750000E+02
1.750000E+02
1.750000E+02
1.750000E+02
1.750000E+02
1.750000E+02
1.750000E+02
1.750000E+02
1.750000E+02
1.750000E+02
1.750000E+02
1.750000E+02
1.750000E+02
1.750000E+02
1.750000E+02
1.750000E+02
1.750000E+02
1.750000E+02
1.750000E+02
1.750000E+02
1.750000E+02
1.750000E+02
1.750000E+02
1.750000E+02
1.750000E+02
1.750000E+02
1.750000E+02
1.750000E+02
1.750000E+02
1.750000E+02
1.750000E+02
1.750000E+02
1.750000E+02
1.750000E+02
1.750000E+02
1.750000E+02
1.750000E+02
1.750000E+02
1.750000E+02
1.750000E+02
1.750000E+02
1.750000E+02
1.750000E+02
1.750000E+02
1.750000E+02
1.750000E+02
1.750000E+02
1.750000E+02
1.750000E+02
1.750000E+02
1.750000E+02
1.750000E+02
1.750000E+02
1.750000E+02
1.750000E+02
1.750000E+02
1.750000E+02
1.750000E+02
1.750000E+02
1.750000E+02
1.750000E+02
1.750000E+02
1.750000E+02
1.750000E+02
1.750000E+02
1.750000E+02
1.750000E+02
1.750000E+02
1.750000E+02
1.750000E+02
1.750000E+02
1.750000E+02
1.750000E+02
1.750000E+02
1.750000E+02
1.750000E+02
1.750000E+02
1.750000E+02
1.750000E+02
1.750000E+02
1.750000E+02
1.750000E+02
1.750000E+02
1.750000E+02
1.750000E+02
1.750000E+02
1.750000E+02
1.750000E+02
1.750000E+02
1.750000E+02
1.750000E+02
1.750000E+02
1.750000E+02
1.750000E+02
1.750000E+02
1.750000E+02
1.750000E+02
1.750000E+02
1.750000E+02
1.750000E+02
1.750000E+02
1.750000E+02
1.750000E+02
1.750000E+02
1.750000E+02
1.750000E+02
1.750000E+02
1.750000E+02
1.750000E+02
1.750000E+02
1.750000E+02
1.750000E+02
1.750000E+02
1.750000E+02
1.750000E+02
1.750000E+02
1.750000E+02
1.750000E+02
1.750000E+02
1.750000E+02
1.750000E+02
1.750000E+02
1.750000E+02
1.750000E+02
1.750000E+02
1.750000E+02
1.750000E+02
1.750000E+02
1.750000E+02
1.750000E+02
1.750000E+02
1.800000E+02
1.800000E+02
1.800000E+02
1.800000E+02
1.800000E+02
1.800000E+02
1.800000E+02
1.800000E+02
1.800000E+02
1.800000E+02
1.800000E+02
1.800000E+02
1.800000E+02
1.800000E+02
1.800000E+02
1.800000E+02
1.800000E+02
1.800000E+02
1.800000E+02
1.800000E+02
1.800000E+02
1.800000E+02
1.800000E+02
1.800000E+02
1.800000E+02
1.800000E+02
1.800000E+02
1.800000E+02
1.800000E+02
1.800000E+02
1.800000E+02
1.800000E+02
1.800000E+02
1.800000E+02
1.800000E+02
1.800000E+02
1.800000E+02
1.800000E+02
1.800000E+02
1.800000E+02
1.800000E+02
1.800000E+02
1.800000E+02
1.800000E+02
1.800000E+02
1.800000E+02
1.800000E+02
1.800000E+02
1.800000E+02
1.800000E+02
1.800000E+02
1.800000E+02
1.800000E+02
1.800000E+02
1.800000E+02
1.800000E+02
1.800000E+02
1.800000E+02
1.800000E+02
1.800000E+02
1.800000E+02
1.800000E+02
1.800000E+02
1.800000E+02
1.800000E+02
1.800000E+02
1.800000E+02
1.800000E+02
1.800000E+02
1.800000E+02
1.800000E+02
1.800000E+02
1.800000E+02
1.800000E+02
1.800000E+02
1.800000E+02
1.800000E+02
1.800000E+02
1.800000E+02
1.800000E+02
1.800000E+02
1.800000E+02
1.800000E+02
1.800000E+02
1.800000E+02
1.800000E+02
1.800000E+02
1.800000E+02
1.800000E+02
1.800000E+02
1.800000E+02
1.800000E+02
1.800000E+02
1.800000E+02
1.800000E+02
1.800000E+02
1.800000E+02
1.800000E+02
1.800000E+02
1.800000E+02
1.800000E+02
1.800000E+02
1.800000E+02
1.800000E+02
1.800000E+02
1.800000E+02
1.800000E+02
1.800000E+02
1.800000E+02
1.800000E+02
1.800000E+02
1.800000E+02
1.800000E+02
1.800000E+02
1.800000E+02
1.800000E+02
1.800000E+02
1.800000E+02
1.800000E+02
1.800000E+02
1.800000E+02
1.800000E+02
1.800000E+02
1.800000E+02
1.800000E+02
1.800000E+02
1.800000E+02
1.800000E+02
1.800000E+02
1.800000E+02
1.800000E+02
1.800000E+02
1.800000E+02
1.800000E+02
1.800000E+02
1.800000E+02
1.800000E+02
1.800000E+02
1.800000E+02
1.800000E+02
1.800000E+02
1.800000E+02
1.800000E+02
1.800000E+02
1.800000E+02
1.800000E+02
1.800000E+02
1.800000E+02
1.800000E+02
1.800000E+02
1.800000E+02
1.800000E+02
1.800000E+02
1.800000E+02
1.800000E+02
1.800000E+02
1.800000E+02
1.800000E+02
1.800000E+02
1.800000E+02
1.800000E+02
1.800000E+02
1.800000E+02
1.800000E+02
1.800000E+02
1.800000E+02
1.800000E+02
1.800000E+02
1.800000E+02
1.800000E+02
1.800000E+02
1.800000E+02
1.800000E+02
1.800000E+02
1.800000E+02
1.800000E+02
1.800000E+02
1.800000E+02
1.800000E+02
1.800000E+02
1.800000E+02
1.800000E+02
1.800000E+02
1.800000E+02
1.800000E+02
1.800000E+02
1.800000E+02
1.800000E+02
1.800000E+02
1.800000E+02
1.800000E+02
1.800000E+02
1.800000E+02
1.800000E+02
1.800000E+02
1.800000E+02
1.800000E+02
1.800000E+02
1.800000E+02
1.800000E+02
1.800000E+02
1.850000E+02
1.850000E+02
1.850000E+02
1.850000E+02
1.850000E+02
1.850000E+02
1.850000E+02
1.850000E+02
1.850000E+02
1.850000E+02
1.850000E+02
1.850000E+02
1.850000E+02
1.850000E+02
1.850000E+02
1.850000E+02
1.850000E+02
1.850000E+02
1.850000E+02
1.850000E+02
1.850000E+02
1.850000E+02
1.850000E+02
1.850000E+02
1.850000E+02
1.850000E+02
1.850000E+02
1.850000E+02
1.850000E+02
1.850000E+02
1.850000E+02
1.850000E+02
1.850000E+02
1.850000E+02
1.850000E+02
1.850000E+02
1.850000E+02
1.850000E+02
1.850000E+02
1.850000E+02
1.850000E+02
1.850000E+02
1.850000E+02
1.850000E+02
1.850000E+02
1.850000E+02
1.850000E+02
1.850000E+02
1.850000E+02
1.850000E+02
1.850000E+02
1.850000E+02
1.850000E+02
1.850000E+02
1.850000E+02
1.850000E+02
1.850000E+02
1.850000E+02
1.850000E+02
1.850000E+02
1.850000E+02
1.850000E+02
1.850000E+02
1.850000E+02
1.850000E+02
1.850000E+02
1.850000E+02
1.850000E+02
1.850000E+02
1.850000E+02
1.850000E+02
1.850000E+02
1.850000E+02
1.850000E+02
1.850000E+02
1.850000E+02
1.850000E+02
1.850000E+02
1.850000E+02
1.850000E+02
1.850000E+02
1.850000E+02
1.850000E+02
1.850000E+02
1.850000E+02
1.850000E+02
1.850000E+02
1.850000E+02
1.850000E+02
1.850000E+02
1.850000E+02
1.850000E+02
1.850000E+02
1.850000E+02
1.850000E+02
1.850000E+02
1.850000E+02
1.850000E+02
1.850000E+02
1.850000E+02
1.850000E+02
1.850000E+02
1.850000E+02
1.850000E+02
1.850000E+02
1.850000E+02
1.850000E+02
1.850000E+02
1.850000E+02
1.850000E+02
1.850000E+02
1.850000E+02
1.850000E+02
1.850000E+02
1.850000E+02
1.850000E+02
1.850000E+02
1.850000E+02
1.850000E+02
1.850000E+02
1.850000E+02
1.850000E+02
1.850000E+02
1.850000E+02
1.850000E+02
1.850000E+02
1.850000E+02
1.850000E+02
1.850000E+02
1.850000E+02
1.850000E+02
1.850000E+02
1.850000E+02
1.850000E+02
1.850000E+02
1.850000E+02
1.850000E+02
1.850000E+02
1.850000E+02
1.850000E+02
1.850000E+02
1.850000E+02
1.850000E+02
1.850000E+02
1.850000E+02
1.850000E+02
1.850000E+02
1.850000E+02
1.850000E+02
1.850000E+02
1.850000E+02
1.850000E+02
1.850000E+02
1.850000E+02
1.850000E+02
1.850000E+02
1.850000E+02
1.850000E+02
1.850000E+02
1.850000E+02
1.850000E+02
1.850000E+02
1.850000E+02
1.850000E+02
1.850000E+02
1.850000E+02
1.850000E+02
1.850000E+02
1.850000E+02
1.850000E+02
1.850000E+02
1.850000E+02
1.850000E+02
1.850000E+02
1.850000E+02
1.850000E+02
1.850000E+02
1.850000E+02
1.850000E+02
1.850000E+02
1.850000E+02
1.850000E+02
1.850000E+02
1.850000E+02
1.850000E+02
1.850000E+02
1.850000E+02
1.850000E+02
1.850000E+02
1.850000E+02
1.850000E+02
1.850000E+02
1.850000E+02
1.850000E+02
1.850000E+02
1.850000E+02
1.850000E+02
1.850000E+02
1.850000E+02
1.850000E+02
1.850000E+02
1.900000E+02
1.900000E+02
1.900000E+02
1.900000E+02
1.900000E+02
1.900000E+02
1.900000E+02
1.900000E+02
1.900000E+02
1.900000E+02
1.900000E+02
1.900000E+02
1.900000E+02
1.900000E+02
1.900000E+02
1.900000E+02
1.900000E+02
1.900000E+02
1.900000E+02
1.900000E+02
1.900000E+02
1.900000E+02
1.900000E+02
1.900000E+02
1.900000E+02
1.900000E+02
1.900000E+02
1.900000E+02
1.900000E+02
1.900000E+02
1.900000E+02
1.900000E+02
1.900000E+02
1.900000E+02
1.900000E+02
1.900000E+02
1.900000E+02
1.900000E+02
1.900000E+02
1.900000E+02
1.900000E+02
1.900000E+02
1.900000E+02
1.900000E+02
1.900000E+02
1.900000E+02
1.900000E+02
1.900000E+02
1.900000E+02
1.900000E+02
1.900000E+02
1.900000E+02
1.900000E+02
1.900000E+02
1.900000E+02
1.900000E+02
1.900000E+02
1.900000E+02
1.900000E+02
1.900000E+02
1.900000E+02
1.900000E+02
1.900000E+02
1.900000E+02
1.900000E+02
1.900000E+02
1.900000E+02
1.900000E+02
1.900000E+02
1.900000E+02
1.900000E+02
1.900000E+02
1.900000E+02
1.900000E+02
1.900000E+02
1.900000E+02
1.900000E+02
1.900000E+02
1.900000E+02
1.900000E+02
1.900000E+02
1.900000E+02
1.900000E+02
1.900000E+02
1.900000E+02
1.900000E+02
1.900000E+02
1.900000E+02
1.900000E+02
1.900000E+02
1.900000E+02
1.900000E+02
1.900000E+02
1.900000E+02
1.900000E+02
1.900000E+02
1.900000E+02
1.900000E+02
1.900000E+02
1.900000E+02
1.900000E+02
1.900000E+02
1.900000E+02
1.900000E+02
1.900000E+02
1.900000E+02
1.900000E+02
1.900000E+02
1.900000E+02
1.900000E+02
1.900000E+02
1.900000E+02
1.900000E+02
1.900000E+02
1.900000E+02
1.900000E+02
1.900000E+02
1.900000E+02
1.900000E+02
1.900000E+02
1.900000E+02
1.900000E+02
1.900000E+02
1.900000E+02
1.900000E+02
1.900000E+02
1.900000E+02
1.900000E+02
1.900000E+02
1.900000E+02
1.900000E+02
1.900000E+02
1.900000E+02
1.900000E+02
1.900000E+02
1.900000E+02
1.900000E+02
1.900000E+02
1.900000E+02
1.900000E+02
1.900000E+02
1.900000E+02
1.900000E+02
1.900000E+02
1.900000E+02
1.900000E+02
1.900000E+02
1.900000E+02
1.900000E+02
1.900000E+02
1.900000E+02
1.900000E+02
1.900000E+02
1.900000E+02
1.900000E+02
1.900000E+02
1.900000E+02
1.900000E+02
1.900000E+02
1.900000E+02
1.900000E+02
1.900000E+02
1.900000E+02
1.900000E+02
1.900000E+02
1.900000E+02
1.900000E+02
1.900000E+02
1.900000E+02
1.900000E+02
1.900000E+02
1.900000E+02
1.900000E+02
1.900000E+02
1.900000E+02
1.900000E+02
1.900000E+02
1.900000E+02
1.900000E+02
1.900000E+02
1.900000E+02
1.900000E+02
1.900000E+02
1.900000E+02
1.900000E+02
1.900000E+02
1.900000E+02
1.900000E+02
1.900000E+02
1.900000E+02
1.900000E+02
1.900000E+02
1.900000E+02
1.900000E+02
1.900000E+02
1.900000E+02
1.900000E+02
1.900000E+02
1.900000E+02
1.900000E+02
1.900000E+02
1.950000E+02
1.950000E+02
1.950000E+02
1.950000E+02
1.950000E+02
1.950000E+02
1.950000E+02
1.950000E+02
1.950000E+02
1.950000E+02
1.950000E+02
1.950000E+02
1.950000E+02
1.950000E+02
1.950000E+02
1.950000E+02
1.950000E+02
1.950000E+02
1.950000E+02
1.950000E+02
1.950000E+02
1.950000E+02
1.950000E+02
1.950000E+02
1.950000E+02
1.950000E+02
1.950000E+02
1.950000E+02
1.950000E+02
1.950000E+02
1.950000E+02
1.950000E+02
1.950000E+02
1.950000E+02
1.950000E+02
1.950000E+02
1.950000E+02
1.950000E+02
1.950000E+02
1.950000E+02
1.950000E+02
1.950000E+02
1.950000E+02
1.950000E+02
1.950000E+02
1.950000E+02
1.950000E+02
1.950000E+02
1.950000E+02
1.950000E+02
1.950000E+02
1.950000E+02
1.950000E+02
1.950000E+02
1.950000E+02
1.950000E+02
1.950000E+02
1.950000E+02
1.950000E+02
1.950000E+02
1.950000E+02
1.950000E+02
1.950000E+02
1.950000E+02
1.950000E+02
1.950000E+02
1.950000E+02
1.950000E+02
1.950000E+02
1.950000E+02
1.950000E+02
1.950000E+02
1.950000E+02
1.950000E+02
1.950000E+02
1.950000E+02
1.950000E+02
1.950000E+02
1.950000E+02
1.950000E+02
1.950000E+02
1.950000E+02
1.950000E+02
1.950000E+02
1.950000E+02
1.950000E+02
1.950000E+02
1.950000E+02
1.950000E+02
1.950000E+02
1.950000E+02
1.950000E+02
1.950000E+02
1.950000E+02
1.950000E+02
1.950000E+02
1.950000E+02
1.950000E+02
1.950000E+02
1.950000E+02
1.950000E+02
1.950000E+02
1.950000E+02
1.950000E+02
1.950000E+02
1.950000E+02
1.950000E+02
1.950000E+02
1.950000E+02
1.950000E+02
1.950000E+02
1.950000E+02
1.950000E+02
1.950000E+02
1.950000E+02
1.950000E+02
1.950000E+02
1.950000E+02
1.950000E+02
1.950000E+02
1.950000E+02
1.950000E+02
1.950000E+02
1.950000E+02
1.950000E+02
1.950000E+02
1.950000E+02
1.950000E+02
1.950000E+02
1.950000E+02
1.950000E+02
1.950000E+02
1.950000E+02
1.950000E+02
1.950000E+02
1.950000E+02
1.950000E+02
1.950000E+02
1.950000E+02
1.950000E+02
1.950000E+02
1.950000E+02
1.950000E+02
1.950000E+02
1.950000E+02
1.950000E+02
1.950000E+02
1.950000E+02
1.950000E+02
1.950000E+02
1.950000E+02
1.950000E+02
1.950000E+02
1.950000E+02
1.950000E+02
1.950000E+02
1.950000E+02
1.950000E+02
1.950000E+02
1.950000E+02
1.950000E+02
1.950000E+02
1.950000E+02
1.950000E+02
1.950000E+02
1.950000E+02
1.950000E+02
1.950000E+02
1.950000E+02
1.950000E+02
1.950000E+02
1.950000E+02
1.950000E+02
1.950000E+02
1.950000E+02
1.950000E+02
1.950000E+02
1.950000E+02
1.950000E+02
1.950000E+02
1.950000E+02
1.950000E+02
1.950000E+02
1.950000E+02
1.950000E+02
1.950000E+02
1.950000E+02
1.950000E+02
1.950000E+02
1.950000E+02
1.950000E+02
1.950000E+02
1.950000E+02
1.950000E+02
1.950000E+02
1.950000E+02
1.950000E+02
1.950000E+02
1.950000E+02
1.950000E+02
1.950000E+02
2.000000E+02
2.000000E+02
2.000000E+02
2.000000E+02
2.000000E+02
2.000000E+02
2.000000E+02
2.000000E+02
2.000000E+02
2.000000E+02
2.000000E+02
2.000000E+02
2.000000E+02
2.000000E+02
2.000000E+02
2.000000E+02
2.000000E+02
2.000000E+02
2.000000E+02
2.000000E+02
2.000000E+02
2.000000E+02
2.000000E+02
2.000000E+02
2.000000E+02
2.000000E+02
2.000000E+02
2.000000E+02
2.000000E+02
2.000000E+02
2.000000E+02
2.000000E+02
2.000000E+02
2.000000E+02
2.000000E+02
2.000000E+02
2.000000E+02
2.000000E+02
2.000000E+02
2.000000E+02
2.000000E+02
2.000000E+02
2.000000E+02
2.000000E+02
2.000000E+02
2.000000E+02
2.000000E+02
2.000000E+02
2.000000E+02
2.000000E+02
2.000000E+02
2.000000E+02
2.000000E+02
2.000000E+02
2.000000E+02
2.000000E+02
2.000000E+02
2.000000E+02
2.000000E+02
2.000000E+02
2.000000E+02
2.000000E+02
2.000000E+02
2.000000E+02
2.000000E+02
2.000000E+02
2.000000E+02
2.000000E+02
2.000000E+02
2.000000E+02
2.000000E+02
2.000000E+02
2.000000E+02
2.000000E+02
2.000000E+02
2.000000E+02
2.000000E+02
2.000000E+02
2.000000E+02
2.000000E+02
2.000000E+02
2.000000E+02
2.000000E+02
2.000000E+02
2.000000E+02
2.000000E+02
2.000000E+02
2.000000E+02
2.000000E+02
2.000000E+02
2.000000E+02
2.000000E+02
2.000000E+02
2.000000E+02
2.000000E+02
2.000000E+02
2.000000E+02
2.000000E+02
2.000000E+02
2.000000E+02
2.000000E+02
2.000000E+02
2.000000E+02
2.000000E+02
2.000000E+02
2.000000E+02
2.000000E+02
2.000000E+02
2.000000E+02
2.000000E+02
2.000000E+02
2.000000E+02
2.000000E+02
2.000000E+02
2.000000E+02
2.000000E+02
2.000000E+02
2.000000E+02
2.000000E+02
2.000000E+02
2.000000E+02
2.000000E+02
2.000000E+02
2.000000E+02
2.000000E+02
2.000000E+02
2.000000E+02
2.000000E+02
2.000000E+02
2.000000E+02
2.000000E+02
2.000000E+02
2.000000E+02
2.000000E+02
2.000000E+02
2.000000E+02
2.000000E+02
2.000000E+02
2.000000E+02
2.000000E+02
2.000000E+02
2.000000E+02
2.000000E+02
2.000000E+02
2.000000E+02
2.000000E+02
2.000000E+02
2.000000E+02
2.000000E+02
2.000000E+02
2.000000E+02
2.000000E+02
2.000000E+02
2.000000E+02
2.000000E+02
2.000000E+02
2.000000E+02
2.000000E+02
2.000000E+02
2.000000E+02
2.000000E+02
2.000000E+02
2.000000E+02
2.000000E+02
2.000000E+02
2.000000E+02
2.000000E+02
2.000000E+02
2.000000E+02
2.000000E+02
2.000000E+02
2.000000E+02
2.000000E+02
2.000000E+02
2.000000E+02
2.000000E+02
2.000000E+02
2.000000E+02
2.000000E+02
2.000000E+02
2.000000E+02
2.000000E+02
2.000000E+02
2.000000E+02
2.000000E+02
2.000000E+02
2.000000E+02
2.000000E+02
2.000000E+02
2.000000E+02
2.000000E+02
2.000000E+02
2.000000E+02
2.000000E+02
2.000000E+02
2.000000E+02
2.000000E+02
2.000000E+02
2.000000E+02
2.000000E+02
2.000000E+02
2.050000E+02
2.050000E+02
2.050000E+02
2.050000E+02
2.050000E+02
2.050000E+02
2.050000E+02
2.050000E+02
2.050000E+02
2.050000E+02
2.050000E+02
2.050000E+02
2.050000E+02
2.050000E+02
2.050000E+02
2.050000E+02
2.050000E+02
2.050000E+02
2.050000E+02
2.050000E+02
2.050000E+02
2.050000E+02
2.050000E+02
2.050000E+02
2.050000E+02
2.050000E+02
2.050000E+02
2.050000E+02
2.050000E+02
2.050000E+02
2.050000E+02
2.050000E+02
2.050000E+02
2.050000E+02
2.050000E+02
2.050000E+02
2.050000E+02
2.050000E+02
2.050000E+02
2.050000E+02
2.050000E+02
2.050000E+02
2.050000E+02
2.050000E+02
2.050000E+02
2.050000E+02
2.050000E+02
2.050000E+02
2.050000E+02
2.050000E+02
2.050000E+02
2.050000E+02
2.050000E+02
2.050000E+02
2.050000E+02
2.050000E+02
2.050000E+02
2.050000E+02
2.050000E+02
2.050000E+02
2.050000E+02
2.050000E+02
2.050000E+02
2.050000E+02
2.050000E+02
2.050000E+02
2.050000E+02
2.050000E+02
2.050000E+02
2.050000E+02
2.050000E+02
2.050000E+02
2.050000E+02
2.050000E+02
2.050000E+02
2.050000E+02
2.050000E+02
2.050000E+02
2.050000E+02
2.050000E+02
2.050000E+02
2.050000E+02
2.050000E+02
2.050000E+02
2.050000E+02
2.050000E+02
2.050000E+02
2.050000E+02
2.050000E+02
2.050000E+02
2.050000E+02
2.050000E+02
2.050000E+02
2.050000E+02
2.050000E+02
2.050000E+02
2.050000E+02
2.050000E+02
2.050000E+02
2.050000E+02
2.050000E+02
2.050000E+02
2.050000E+02
2.050000E+02
2.050000E+02
2.050000E+02
2.050000E+02
2.050000E+02
2.050000E+02
2.050000E+02
2.050000E+02
2.050000E+02
2.050000E+02
2.050000E+02
2.050000E+02
2.050000E+02
2.050000E+02
2.050000E+02
2.050000E+02
2.050000E+02
2.050000E+02
2.050000E+02
2.050000E+02
2.050000E+02
2.050000E+02
2.050000E+02
2.050000E+02
2.050000E+02
2.050000E+02
2.050000E+02
2.050000E+02
2.050000E+02
2.050000E+02
2.050000E+02
2.050000E+02
2.050000E+02
2.050000E+02
2.050000E+02
2.050000E+02
2.050000E+02
2.050000E+02
2.050000E+02
2.050000E+02
2.050000E+02
2.050000E+02
2.050000E+02
2.050000E+02
2.050000E+02
2.050000E+02
2.050000E+02
2.050000E+02
2.050000E+02
2.050000E+02
2.050000E+02
2.050000E+02
2.050000E+02
2.050000E+02
2.050000E+02
2.050000E+02
2.050000E+02
2.050000E+02
2.050000E+02
2.050000E+02
2.050000E+02
2.050000E+02
2.050000E+02
2.050000E+02
2.050000E+02
2.050000E+02
2.050000E+02
2.050000E+02
2.050000E+02
2.050000E+02
2.050000E+02
2.050000E+02
2.050000E+02
2.050000E+02
2.050000E+02
2.050000E+02
2.050000E+02
2.050000E+02
2.050000E+02
2.050000E+02
2.050000E+02
2.050000E+02
2.050000E+02
2.050000E+02
2.050000E+02
2.050000E+02
2.050000E+02
2.050000E+02
2.050000E+02
2.050000E+02
2.050000E+02
2.050000E+02
2.050000E+02
2.050000E+02
2.050000E+02
2.050000E+02
2.050000E+02
2.050000E+02
2.100000E+02
2.100000E+02
2.100000E+02
2.100000E+02
2.100000E+02
2.100000E+02
2.100000E+02
2.100000E+02
2.100000E+02
2.100000E+02
2.100000E+02
2.100000E+02
2.100000E+02
2.100000E+02
2.100000E+02
2.100000E+02
2.100000E+02
2.100000E+02
2.100000E+02
2.100000E+02
2.100000E+02
2.100000E+02
2.100000E+02
2.100000E+02
2.100000E+02
2.100000E+02
2.100000E+02
2.100000E+02
2.100000E+02
2.100000E+02
2.100000E+02
2.100000E+02
2.100000E+02
2.100000E+02
2.100000E+02
2.100000E+02
2.100000E+02
2.100000E+02
2.100000E+02
2.100000E+02
2.100000E+02
2.100000E+02
2.100000E+02
2.100000E+02
2.100000E+02
2.100000E+02
2.100000E+02
2.100000E+02
2.100000E+02
2.100000E+02
2.100000E+02
2.100000E+02
2.100000E+02
2.100000E+02
2.100000E+02
2.100000E+02
2.100000E+02
2.100000E+02
2.100000E+02
2.100000E+02
2.100000E+02
2.100000E+02
2.100000E+02
2.100000E+02
2.100000E+02
2.100000E+02
2.100000E+02
2.100000E+02
2.100000E+02
2.100000E+02
2.100000E+02
2.100000E+02
2.100000E+02
2.100000E+02
2.100000E+02
2.100000E+02
2.100000E+02
2.100000E+02
2.100000E+02
2.100000E+02
2.100000E+02
2.100000E+02
2.100000E+02
2.100000E+02
2.100000E+02
2.100000E+02
2.100000E+02
2.100000E+02
2.100000E+02
2.100000E+02
2.100000E+02
2.100000E+02
2.100000E+02
2.100000E+02
2.100000E+02
2.100000E+02
2.100000E+02
2.100000E+02
2.100000E+02
2.100000E+02
2.100000E+02
2.100000E+02
2.100000E+02
2.100000E+02
2.100000E+02
2.100000E+02
2.100000E+02
2.100000E+02
2.100000E+02
2.100000E+02
2.100000E+02
2.100000E+02
2.100000E+02
2.100000E+02
2.100000E+02
2.100000E+02
2.100000E+02
2.100000E+02
2.100000E+02
2.100000E+02
2.100000E+02
2.100000E+02
2.100000E+02
2.100000E+02
2.100000E+02
2.100000E+02
2.100000E+02
2.100000E+02
2.100000E+02
2.100000E+02
2.100000E+02
2.100000E+02
2.100000E+02
2.100000E+02
2.100000E+02
2.100000E+02
2.100000E+02
2.100000E+02
2.100000E+02
2.100000E+02
2.100000E+02
2.100000E+02
2.100000E+02
2.100000E+02
2.100000E+02
2.100000E+02
2.100000E+02
2.100000E+02
2.100000E+02
2.100000E+02
2.100000E+02
2.100000E+02
2.100000E+02
2.100000E+02
2.100000E+02
2.100000E+02
2.100000E+02
2.100000E+02
2.100000E+02
2.100000E+02
2.100000E+02
2.100000E+02
2.100000E+02
2.100000E+02
2.100000E+02
2.100000E+02
2.100000E+02
2.100000E+02
2.100000E+02
2.100000E+02
2.100000E+02
2.100000E+02
2.100000E+02
2.100000E+02
2.100000E+02
2.100000E+02
2.100000E+02
2.100000E+02
2.100000E+02
2.100000E+02
2.100000E+02
2.100000E+02
2.100000E+02
2.100000E+02
2.100000E+02
2.100000E+02
2.100000E+02
2.100000E+02
2.100000E+02
2.100000E+02
2.100000E+02
2.100000E+02
2.100000E+02
2.100000E+02
2.100000E+02
2.100000E+02
2.100000E+02
2.100000E+02
2.100000E+02
2.100000E+02
2.100000E+02
2.150000E+02
2.150000E+02
2.150000E+02
2.150000E+02
2.150000E+02
2.150000E+02
2.150000E+02
2.150000E+02
2.150000E+02
2.150000E+02
2.150000E+02
2.150000E+02
2.150000E+02
2.150000E+02
2.150000E+02
2.150000E+02
2.150000E+02
2.150000E+02
2.150000E+02
2.150000E+02
2.150000E+02
2.150000E+02
2.150000E+02
2.150000E+02
2.150000E+02
2.150000E+02
2.150000E+02
2.150000E+02
2.150000E+02
2.150000E+02
2.150000E+02
2.150000E+02
2.150000E+02
2.150000E+02
2.150000E+02
2.150000E+02
2.150000E+02
2.150000E+02
2.150000E+02
2.150000E+02
2.150000E+02
2.150000E+02
2.150000E+02
2.150000E+02
2.150000E+02
2.150000E+02
2.150000E+02
2.150000E+02
2.150000E+02
2.150000E+02
2.150000E+02
2.150000E+02
2.150000E+02
2.150000E+02
2.150000E+02
2.150000E+02
2.150000E+02
2.150000E+02
2.150000E+02
2.150000E+02
2.150000E+02
2.150000E+02
2.150000E+02
2.150000E+02
2.150000E+02
2.150000E+02
2.150000E+02
2.150000E+02
2.150000E+02
2.150000E+02
2.150000E+02
2.150000E+02
2.150000E+02
2.150000E+02
2.150000E+02
2.150000E+02
2.150000E+02
2.150000E+02
2.150000E+02
2.150000E+02
2.150000E+02
2.150000E+02
2.150000E+02
2.150000E+02
2.150000E+02
2.150000E+02
2.150000E+02
2.150000E+02
2.150000E+02
2.150000E+02
2.150000E+02
2.150000E+02
2.150000E+02
2.150000E+02
2.150000E+02
2.150000E+02
2.150000E+02
2.150000E+02
2.150000E+02
2.150000E+02
2.150000E+02
2.150000E+02
2.150000E+02
2.150000E+02
2.150000E+02
2.150000E+02
2.150000E+02
2.150000E+02
2.150000E+02
2.150000E+02
2.150000E+02
2.150000E+02
2.150000E+02
2.150000E+02
2.150000E+02
2.150000E+02
2.150000E+02
2.150000E+02
2.150000E+02
2.150000E+02
2.150000E+02
2.150000E+02
2.150000E+02
2.150000E+02
2.150000E+02
2.150000E+02
2.150000E+02
2.150000E+02
2.150000E+02
2.150000E+02
2.150000E+02
2.150000E+02
2.150000E+02
2.150000E+02
2.150000E+02
2.150000E+02
2.150000E+02
2.150000E+02
2.150000E+02
2.150000E+02
2.150000E+02
2.150000E+02
2.150000E+02
2.150000E+02
2.150000E+02
2.150000E+02
2.150000E+02
2.150000E+02
2.150000E+02
2.150000E+02
2.150000E+02
2.150000E+02
2.150000E+02
2.150000E+02
2.150000E+02
2.150000E+02
2.150000E+02
2.150000E+02
2.150000E+02
2.150000E+02
2.150000E+02
2.150000E+02
2.150000E+02
2.150000E+02
2.150000E+02
2.150000E+02
2.150000E+02
2.150000E+02
2.150000E+02
2.150000E+02
2.150000E+02
2.150000E+02
2.150000E+02
2.150000E+02
2.150000E+02
2.150000E+02
2.150000E+02
2.150000E+02
2.150000E+02
2.150000E+02
2.150000E+02
2.150000E+02
2.150000E+02
2.150000E+02
2.150000E+02
2.150000E+02
2.150000E+02
2.150000E+02
2.150000E+02
2.150000E+02
2.150000E+02
2.150000E+02
2.150000E+02
2.150000E+02
2.150000E+02
2.150000E+02
2.150000E+02
2.150000E+02
2.150000E+02
2.150000E+02
2.150000E+02
2.200000E+02
2.200000E+02
2.200000E+02
2.200000E+02
2.200000E+02
2.200000E+02
2.200000E+02
2.200000E+02
2.200000E+02
2.200000E+02
2.200000E+02
2.200000E+02
2.200000E+02
2.200000E+02
2.200000E+02
2.200000E+02
2.200000E+02
2.200000E+02
2.200000E+02
2.200000E+02
2.200000E+02
2.200000E+02
2.200000E+02
2.200000E+02
2.200000E+02
2.200000E+02
2.200000E+02
2.200000E+02
2.200000E+02
2.200000E+02
2.200000E+02
2.200000E+02
2.200000E+02
2.200000E+02
2.200000E+02
2.200000E+02
2.200000E+02
2.200000E+02
2.200000E+02
2.200000E+02
2.200000E+02
2.200000E+02
2.200000E+02
2.200000E+02
2.200000E+02
2.200000E+02
2.200000E+02
2.200000E+02
2.200000E+02
2.200000E+02
2.200000E+02
2.200000E+02
2.200000E+02
2.200000E+02
2.200000E+02
2.200000E+02
2.200000E+02
2.200000E+02
2.200000E+02
2.200000E+02
2.200000E+02
2.200000E+02
2.200000E+02
2.200000E+02
2.200000E+02
2.200000E+02
2.200000E+02
2.200000E+02
2.200000E+02
2.200000E+02
2.200000E+02
2.200000E+02
2.200000E+02
2.200000E+02
2.200000E+02
2.200000E+02
2.200000E+02
2.200000E+02
2.200000E+02
2.200000E+02
2.200000E+02
2.200000E+02
2.200000E+02
2.200000E+02
2.200000E+02
2.200000E+02
2.200000E+02
2.200000E+02
2.200000E+02
2.200000E+02
2.200000E+02
2.200000E+02
2.200000E+02
2.200000E+02
2.200000E+02
2.200000E+02
2.200000E+02
2.200000E+02
2.200000E+02
2.200000E+02
2.200000E+02
2.200000E+02
2.200000E+02
2.200000E+02
2.200000E+02
2.200000E+02
2.200000E+02
2.200000E+02
2.200000E+02
2.200000E+02
2.200000E+02
2.200000E+02
2.200000E+02
2.200000E+02
2.200000E+02
2.200000E+02
2.200000E+02
2.200000E+02
2.200000E+02
2.200000E+02
2.200000E+02
2.200000E+02
2.200000E+02
2.200000E+02
2.200000E+02
2.200000E+02
2.200000E+02
2.200000E+02
2.200000E+02
2.200000E+02
2.200000E+02
2.200000E+02
2.200000E+02
2.200000E+02
2.200000E+02
2.200000E+02
2.200000E+02
2.200000E+02
2.200000E+02
2.200000E+02
2.200000E+02
2.200000E+02
2.200000E+02
2.200000E+02
2.200000E+02
2.200000E+02
2.200000E+02
2.200000E+02
2.200000E+02
2.200000E+02
2.200000E+02
2.200000E+02
2.200000E+02
2.200000E+02
2.200000E+02
2.200000E+02
2.200000E+02
2.200000E+02
2.200000E+02
2.200000E+02
2.200000E+02
2.200000E+02
2.200000E+02
2.200000E+02
2.200000E+02
2.200000E+02
2.200000E+02
2.200000E+02
2.200000E+02
2.200000E+02
2.200000E+02
2.200000E+02
2.200000E+02
2.200000E+02
2.200000E+02
2.200000E+02
2.200000E+02
2.200000E+02
2.200000E+02
2.200000E+02
2.200000E+02
2.200000E+02
2.200000E+02
2.200000E+02
2.200000E+02
2.200000E+02
2.200000E+02
2.200000E+02
2.200000E+02
2.200000E+02
2.200000E+02
2.200000E+02
2.200000E+02
2.200000E+02
2.200000E+02
2.200000E+02
2.200000E+02
2.200000E+02
2.200000E+02
2.200000E+02
2.200000E+02
2.250000E+02
2.250000E+02
2.250000E+02
2.250000E+02
2.250000E+02
2.250000E+02
2.250000E+02
2.250000E+02
2.250000E+02
2.250000E+02
2.250000E+02
2.250000E+02
2.250000E+02
2.250000E+02
2.250000E+02
2.250000E+02
2.250000E+02
2.250000E+02
2.250000E+02
2.250000E+02
2.250000E+02
2.250000E+02
2.250000E+02
2.250000E+02
2.250000E+02
2.250000E+02
2.250000E+02
2.250000E+02
2.250000E+02
2.250000E+02
2.250000E+02
2.250000E+02
2.250000E+02
2.250000E+02
2.250000E+02
2.250000E+02
2.250000E+02
2.250000E+02
2.250000E+02
2.250000E+02
2.250000E+02
2.250000E+02
2.250000E+02
2.250000E+02
2.250000E+02
2.250000E+02
2.250000E+02
2.250000E+02
2.250000E+02
2.250000E+02
2.250000E+02
2.250000E+02
2.250000E+02
2.250000E+02
2.250000E+02
2.250000E+02
2.250000E+02
2.250000E+02
2.250000E+02
2.250000E+02
2.250000E+02
2.250000E+02
2.250000E+02
2.250000E+02
2.250000E+02
2.250000E+02
2.250000E+02
2.250000E+02
2.250000E+02
2.250000E+02
2.250000E+02
2.250000E+02
2.250000E+02
2.250000E+02
2.250000E+02
2.250000E+02
2.250000E+02
2.250000E+02
2.250000E+02
2.250000E+02
2.250000E+02
2.250000E+02
2.250000E+02
2.250000E+02
2.250000E+02
2.250000E+02
2.250000E+02
2.250000E+02
2.250000E+02
2.250000E+02
2.250000E+02
2.250000E+02
2.250000E+02
2.250000E+02
2.250000E+02
2.250000E+02
2.250000E+02
2.250000E+02
2.250000E+02
2.250000E+02
2.250000E+02
2.250000E+02
2.250000E+02
2.250000E+02
2.250000E+02
2.250000E+02
2.250000E+02
2.250000E+02
2.250000E+02
2.250000E+02
2.250000E+02
2.250000E+02
2.250000E+02
2.250000E+02
2.250000E+02
2.250000E+02
2.250000E+02
2.250000E+02
2.250000E+02
2.250000E+02
2.250000E+02
2.250000E+02
2.250000E+02
2.250000E+02
2.250000E+02
2.250000E+02
2.250000E+02
2.250000E+02
2.250000E+02
2.250000E+02
2.250000E+02
2.250000E+02
2.250000E+02
2.250000E+02
2.250000E+02
2.250000E+02
2.250000E+02
2.250000E+02
2.250000E+02
2.250000E+02
2.250000E+02
2.250000E+02
2.250000E+02
2.250000E+02
2.250000E+02
2.250000E+02
2.250000E+02
2.250000E+02
2.250000E+02
2.250000E+02
2.250000E+02
2.250000E+02
2.250000E+02
2.250000E+02
2.250000E+02
2.250000E+02
2.250000E+02
2.250000E+02
2.250000E+02
2.250000E+02
2.250000E+02
2.250000E+02
2.250000E+02
2.250000E+02
2.250000E+02
2.250000E+02
2.250000E+02
2.250000E+02
2.250000E+02
2.250000E+02
2.250000E+02
2.250000E+02
2.250000E+02
2.250000E+02
2.250000E+02
2.250000E+02
2.250000E+02
2.250000E+02
2.250000E+02
2.250000E+02
2.250000E+02
2.250000E+02
2.250000E+02
2.250000E+02
2.250000E+02
2.250000E+02
2.250000E+02
2.250000E+02
2.250000E+02
2.250000E+02
2.250000E+02
2.250000E+02
2.250000E+02
2.250000E+02
2.250000E+02
2.250000E+02
2.250000E+02
2.250000E+02
2.250000E+02
2.250000E+02
2.250000E+02
2.300000E+02
2.300000E+02
2.300000E+02
2.300000E+02
2.300000E+02
2.300000E+02
2.300000E+02
2.300000E+02
2.300000E+02
2.300000E+02
2.300000E+02
2.300000E+02
2.300000E+02
2.300000E+02
2.300000E+02
2.300000E+02
2.300000E+02
2.300000E+02
2.300000E+02
2.300000E+02
2.300000E+02
2.300000E+02
2.300000E+02
2.300000E+02
2.300000E+02
2.300000E+02
2.300000E+02
2.300000E+02
2.300000E+02
2.300000E+02
2.300000E+02
2.300000E+02
2.300000E+02
2.300000E+02
2.300000E+02
2.300000E+02
2.300000E+02
2.300000E+02
2.300000E+02
2.300000E+02
2.300000E+02
2.300000E+02
2.300000E+02
2.300000E+02
2.300000E+02
2.300000E+02
2.300000E+02
2.300000E+02
2.300000E+02
2.300000E+02
2.300000E+02
2.300000E+02
2.300000E+02
2.300000E+02
2.300000E+02
2.300000E+02
2.300000E+02
2.300000E+02
2.300000E+02
2.300000E+02
2.300000E+02
2.300000E+02
2.300000E+02
2.300000E+02
2.300000E+02
2.300000E+02
2.300000E+02
2.300000E+02
2.300000E+02
2.300000E+02
2.300000E+02
2.300000E+02
2.300000E+02
2.300000E+02
2.300000E+02
2.300000E+02
2.300000E+02
2.300000E+02
2.300000E+02
2.300000E+02
2.300000E+02
2.300000E+02
2.300000E+02
2.300000E+02
2.300000E+02
2.300000E+02
2.300000E+02
2.300000E+02
2.300000E+02
2.300000E+02
2.300000E+02
2.300000E+02
2.300000E+02
2.300000E+02
2.300000E+02
2.300000E+02
2.300000E+02
2.300000E+02
2.300000E+02
2.300000E+02
2.300000E+02
2.300000E+02
2.300000E+02
2.300000E+02
2.300000E+02
2.300000E+02
2.300000E+02
2.300000E+02
2.300000E+02
2.300000E+02
2.300000E+02
2.300000E+02
2.300000E+02
2.300000E+02
2.300000E+02
2.300000E+02
2.300000E+02
2.300000E+02
2.300000E+02
2.300000E+02
2.300000E+02
2.300000E+02
2.300000E+02
2.300000E+02
2.300000E+02
2.300000E+02
2.300000E+02
2.300000E+02
2.300000E+02
2.300000E+02
2.300000E+02
2.300000E+02
2.300000E+02
2.300000E+02
2.300000E+02
2.300000E+02
2.300000E+02
2.300000E+02
2.300000E+02
2.300000E+02
2.300000E+02
2.300000E+02
2.300000E+02
2.300000E+02
2.300000E+02
2.300000E+02
2.300000E+02
2.300000E+02
2.300000E+02
2.300000E+02
2.300000E+02
2.300000E+02
2.300000E+02
2.300000E+02
2.300000E+02
2.300000E+02
2.300000E+02
2.300000E+02
2.300000E+02
2.300000E+02
2.300000E+02
2.300000E+02
2.300000E+02
2.300000E+02
2.300000E+02
2.300000E+02
2.300000E+02
2.300000E+02
2.300000E+02
2.300000E+02
2.300000E+02
2.300000E+02
2.300000E+02
2.300000E+02
2.300000E+02
2.300000E+02
2.300000E+02
2.300000E+02
2.300000E+02
2.300000E+02
2.300000E+02
2.300000E+02
2.300000E+02
2.300000E+02
2.300000E+02
2.300000E+02
2.300000E+02
2.300000E+02
2.300000E+02
2.300000E+02
2.300000E+02
2.300000E+02
2.300000E+02
2.300000E+02
2.300000E+02
2.300000E+02
2.300000E+02
2.300000E+02
2.300000E+02
2.300000E+02
2.300000E+02
2.350000E+02
2.350000E+02
2.350000E+02
2.350000E+02
2.350000E+02
2.350000E+02
2.350000E+02
2.350000E+02
2.350000E+02
2.350000E+02
2.350000E+02
2.350000E+02
2.350000E+02
2.350000E+02
2.350000E+02
2.350000E+02
2.350000E+02
2.350000E+02
2.350000E+02
2.350000E+02
2.350000E+02
2.350000E+02
2.350000E+02
2.350000E+02
2.350000E+02
2.350000E+02
2.350000E+02
2.350000E+02
2.350000E+02
2.350000E+02
2.350000E+02
2.350000E+02
2.350000E+02
2.350000E+02
2.350000E+02
2.350000E+02
2.350000E+02
2.350000E+02
2.350000E+02
2.350000E+02
2.350000E+02
2.350000E+02
2.350000E+02
2.350000E+02
2.350000E+02
2.350000E+02
2.350000E+02
2.350000E+02
2.350000E+02
2.350000E+02
2.350000E+02
2.350000E+02
2.350000E+02
2.350000E+02
2.350000E+02
2.350000E+02
2.350000E+02
2.350000E+02
2.350000E+02
2.350000E+02
2.350000E+02
2.350000E+02
2.350000E+02
2.350000E+02
2.350000E+02
2.350000E+02
2.350000E+02
2.350000E+02
2.350000E+02
2.350000E+02
2.350000E+02
2.350000E+02
2.350000E+02
2.350000E+02
2.350000E+02
2.350000E+02
2.350000E+02
2.350000E+02
2.350000E+02
2.350000E+02
2.350000E+02
2.350000E+02
2.350000E+02
2.350000E+02
2.350000E+02
2.350000E+02
2.350000E+02
2.350000E+02
2.350000E+02
2.350000E+02
2.350000E+02
2.350000E+02
2.350000E+02
2.350000E+02
2.350000E+02
2.350000E+02
2.350000E+02
2.350000E+02
2.350000E+02
2.350000E+02
2.350000E+02
2.350000E+02
2.350000E+02
2.350000E+02
2.350000E+02
2.350000E+02
2.350000E+02
2.350000E+02
2.350000E+02
2.350000E+02
2.350000E+02
2.350000E+02
2.350000E+02
2.350000E+02
2.350000E+02
2.350000E+02
2.350000E+02
2.350000E+02
2.350000E+02
2.350000E+02
2.350000E+02
2.350000E+02
2.350000E+02
2.350000E+02
2.350000E+02
2.350000E+02
2.350000E+02
2.350000E+02
2.350000E+02
2.350000E+02
2.350000E+02
2.350000E+02
2.350000E+02
2.350000E+02
2.350000E+02
2.350000E+02
2.350000E+02
2.350000E+02
2.350000E+02
2.350000E+02
2.350000E+02
2.350000E+02
2.350000E+02
2.350000E+02
2.350000E+02
2.350000E+02
2.350000E+02
2.350000E+02
2.350000E+02
2.350000E+02
2.350000E+02
2.350000E+02
2.350000E+02
2.350000E+02
2.350000E+02
2.350000E+02
2.350000E+02
2.350000E+02
2.350000E+02
2.350000E+02
2.350000E+02
2.350000E+02
2.350000E+02
2.350000E+02
2.350000E+02
2.350000E+02
2.350000E+02
2.350000E+02
2.350000E+02
2.350000E+02
2.350000E+02
2.350000E+02
2.350000E+02
2.350000E+02
2.350000E+02
2.350000E+02
2.350000E+02
2.350000E+02
2.350000E+02
2.350000E+02
2.350000E+02
2.350000E+02
2.350000E+02
2.350000E+02
2.350000E+02
2.350000E+02
2.350000E+02
2.350000E+02
2.350000E+02
2.350000E+02
2.350000E+02
2.350000E+02
2.350000E+02
2.350000E+02
2.350000E+02
2.350000E+02
2.350000E+02
2.350000E+02
2.350000E+02
2.350000E+02
2.350000E+02
2.400000E+02
2.400000E+02
2.400000E+02
2.400000E+02
2.400000E+02
2.400000E+02
2.400000E+02
2.400000E+02
2.400000E+02
2.400000E+02
2.400000E+02
2.400000E+02
2.400000E+02
2.400000E+02
2.400000E+02
2.400000E+02
2.400000E+02
2.400000E+02
2.400000E+02
2.400000E+02
2.400000E+02
2.400000E+02
2.400000E+02
2.400000E+02
2.400000E+02
2.400000E+02
2.400000E+02
2.400000E+02
2.400000E+02
2.400000E+02
2.400000E+02
2.400000E+02
2.400000E+02
2.400000E+02
2.400000E+02
2.400000E+02
2.400000E+02
2.400000E+02
2.400000E+02
2.400000E+02
2.400000E+02
2.400000E+02
2.400000E+02
2.400000E+02
2.400000E+02
2.400000E+02
2.400000E+02
2.400000E+02
2.400000E+02
2.400000E+02
2.400000E+02
2.400000E+02
2.400000E+02
2.400000E+02
2.400000E+02
2.400000E+02
2.400000E+02
2.400000E+02
2.400000E+02
2.400000E+02
2.400000E+02
2.400000E+02
2.400000E+02
2.400000E+02
2.400000E+02
2.400000E+02
2.400000E+02
2.400000E+02
2.400000E+02
2.400000E+02
2.400000E+02
2.400000E+02
2.400000E+02
2.400000E+02
2.400000E+02
2.400000E+02
2.400000E+02
2.400000E+02
2.400000E+02
2.400000E+02
2.400000E+02
2.400000E+02
2.400000E+02
2.400000E+02
2.400000E+02
2.400000E+02
2.400000E+02
2.400000E+02
2.400000E+02
2.400000E+02
2.400000E+02
2.400000E+02
2.400000E+02
2.400000E+02
2.400000E+02
2.400000E+02
2.400000E+02
2.400000E+02
2.400000E+02
2.400000E+02
2.400000E+02
2.400000E+02
2.400000E+02
2.400000E+02
2.400000E+02
2.400000E+02
2.400000E+02
2.400000E+02
2.400000E+02
2.400000E+02
2.400000E+02
2.400000E+02
2.400000E+02
2.400000E+02
2.400000E+02
2.400000E+02
2.400000E+02
2.400000E+02
2.400000E+02
2.400000E+02
2.400000E+02
2.400000E+02
2.400000E+02
2.400000E+02
2.400000E+02
2.400000E+02
2.400000E+02
2.400000E+02
2.400000E+02
2.400000E+02
2.400000E+02
2.400000E+02
2.400000E+02
2.400000E+02
2.400000E+02
2.400000E+02
2.400000E+02
2.400000E+02
2.400000E+02
2.400000E+02
2.400000E+02
2.400000E+02
2.400000E+02
2.400000E+02
2.400000E+02
2.400000E+02
2.400000E+02
2.400000E+02
2.400000E+02
2.400000E+02
2.400000E+02
2.400000E+02
2.400000E+02
2.400000E+02
2.400000E+02
2.400000E+02
2.400000E+02
2.400000E+02
2.400000E+02
2.400000E+02
2.400000E+02
2.400000E+02
2.400000E+02
2.400000E+02
2.400000E+02
2.400000E+02
2.400000E+02
2.400000E+02
2.400000E+02
2.400000E+02
2.400000E+02
2.400000E+02
2.400000E+02
2.400000E+02
2.400000E+02
2.400000E+02
2.400000E+02
2.400000E+02
2.400000E+02
2.400000E+02
2.400000E+02
2.400000E+02
2.400000E+02
2.400000E+02
2.400000E+02
2.400000E+02
2.400000E+02
2.400000E+02
2.400000E+02
2.400000E+02
2.400000E+02
2.400000E+02
2.400000E+02
2.400000E+02
2.400000E+02
2.400000E+02
2.400000E+02
2.400000E+02
2.400000E+02
2.400000E+02
2.400000E+02
2.450000E+02
2.450000E+02
2.450000E+02
2.450000E+02
2.450000E+02
2.450000E+02
2.450000E+02
2.450000E+02
2.450000E+02
2.450000E+02
2.450000E+02
2.450000E+02
2.450000E+02
2.450000E+02
2.450000E+02
2.450000E+02
2.450000E+02
2.450000E+02
2.450000E+02
2.450000E+02
2.450000E+02
2.450000E+02
2.450000E+02
2.450000E+02
2.450000E+02
2.450000E+02
2.450000E+02
2.450000E+02
2.450000E+02
2.450000E+02
2.450000E+02
2.450000E+02
2.450000E+02
2.450000E+02
2.450000E+02
2.450000E+02
2.450000E+02
2.450000E+02
2.450000E+02
2.450000E+02
2.450000E+02
2.450000E+02
2.450000E+02
2.450000E+02
2.450000E+02
2.450000E+02
2.450000E+02
2.450000E+02
2.450000E+02
2.450000E+02
2.450000E+02
2.450000E+02
2.450000E+02
2.450000E+02
2.450000E+02
2.450000E+02
2.450000E+02
2.450000E+02
2.450000E+02
2.450000E+02
2.450000E+02
2.450000E+02
2.450000E+02
2.450000E+02
2.450000E+02
2.450000E+02
2.450000E+02
2.450000E+02
2.450000E+02
2.450000E+02
2.450000E+02
2.450000E+02
2.450000E+02
2.450000E+02
2.450000E+02
2.450000E+02
2.450000E+02
2.450000E+02
2.450000E+02
2.450000E+02
2.450000E+02
2.450000E+02
2.450000E+02
2.450000E+02
2.450000E+02
2.450000E+02
2.450000E+02
2.450000E+02
2.450000E+02
2.450000E+02
2.450000E+02
2.450000E+02
2.450000E+02
2.450000E+02
2.450000E+02
2.450000E+02
2.450000E+02
2.450000E+02
2.450000E+02
2.450000E+02
2.450000E+02
2.450000E+02
2.450000E+02
2.450000E+02
2.450000E+02
2.450000E+02
2.450000E+02
2.450000E+02
2.450000E+02
2.450000E+02
2.450000E+02
2.450000E+02
2.450000E+02
2.450000E+02
2.450000E+02
2.450000E+02
2.450000E+02
2.450000E+02
2.450000E+02
2.450000E+02
2.450000E+02
2.450000E+02
2.450000E+02
2.450000E+02
2.450000E+02
2.450000E+02
2.450000E+02
2.450000E+02
2.450000E+02
2.450000E+02
2.450000E+02
2.450000E+02
2.450000E+02
2.450000E+02
2.450000E+02
2.450000E+02
2.450000E+02
2.450000E+02
2.450000E+02
2.450000E+02
2.450000E+02
2.450000E+02
2.450000E+02
2.450000E+02
2.450000E+02
2.450000E+02
2.450000E+02
2.450000E+02
2.450000E+02
2.450000E+02
2.450000E+02
2.450000E+02
2.450000E+02
2.450000E+02
2.450000E+02
2.450000E+02
2.450000E+02
2.450000E+02
2.450000E+02
2.450000E+02
2.450000E+02
2.450000E+02
2.450000E+02
2.450000E+02
2.450000E+02
2.450000E+02
2.450000E+02
2.450000E+02
2.450000E+02
2.450000E+02
2.450000E+02
2.450000E+02
2.450000E+02
2.450000E+02
2.450000E+02
2.450000E+02
2.450000E+02
2.450000E+02
2.450000E+02
2.450000E+02
2.450000E+02
2.450000E+02
2.450000E+02
2.450000E+02
2.450000E+02
2.450000E+02
2.450000E+02
2.450000E+02
2.450000E+02
2.450000E+02
2.450000E+02
2.450000E+02
2.450000E+02
2.450000E+02
2.450000E+02
2.450000E+02
2.450000E+02
2.450000E+02
2.450000E+02
2.450000E+02
2.450000E+02
2.500000E+02
2.500000E+02
2.500000E+02
2.500000E+02
2.500000E+02
2.500000E+02
2.500000E+02
2.500000E+02
2.500000E+02
2.500000E+02
2.500000E+02
2.500000E+02
2.500000E+02
2.500000E+02
2.500000E+02
2.500000E+02
2.500000E+02
2.500000E+02
2.500000E+02
2.500000E+02
2.500000E+02
2.500000E+02
2.500000E+02
2.500000E+02
2.500000E+02
2.500000E+02
2.500000E+02
2.500000E+02
2.500000E+02
2.500000E+02
2.500000E+02
2.500000E+02
2.500000E+02
2.500000E+02
2.500000E+02
2.500000E+02
2.500000E+02
2.500000E+02
2.500000E+02
2.500000E+02
2.500000E+02
2.500000E+02
2.500000E+02
2.500000E+02
2.500000E+02
2.500000E+02
2.500000E+02
2.500000E+02
2.500000E+02
2.500000E+02
2.500000E+02
2.500000E+02
2.500000E+02
2.500000E+02
2.500000E+02
2.500000E+02
2.500000E+02
2.500000E+02
2.500000E+02
2.500000E+02
2.500000E+02
2.500000E+02
2.500000E+02
2.500000E+02
2.500000E+02
2.500000E+02
2.500000E+02
2.500000E+02
2.500000E+02
2.500000E+02
2.500000E+02
2.500000E+02
2.500000E+02
2.500000E+02
2.500000E+02
2.500000E+02
2.500000E+02
2.500000E+02
2.500000E+02
2.500000E+02
2.500000E+02
2.500000E+02
2.500000E+02
2.500000E+02
2.500000E+02
2.500000E+02
2.500000E+02
2.500000E+02
2.500000E+02
2.500000E+02
2.500000E+02
2.500000E+02
2.500000E+02
2.500000E+02
2.500000E+02
2.500000E+02
2.500000E+02
2.500000E+02
2.500000E+02
2.500000E+02
2.500000E+02
2.500000E+02
2.500000E+02
2.500000E+02
2.500000E+02
2.500000E+02
2.500000E+02
2.500000E+02
2.500000E+02
2.500000E+02
2.500000E+02
2.500000E+02
2.500000E+02
2.500000E+02
2.500000E+02
2.500000E+02
2.500000E+02
2.500000E+02
2.500000E+02
2.500000E+02
2.500000E+02
2.500000E+02
2.500000E+02
2.500000E+02
2.500000E+02
2.500000E+02
2.500000E+02
2.500000E+02
2.500000E+02
2.500000E+02
2.500000E+02
2.500000E+02
2.500000E+02
2.500000E+02
2.500000E+02
2.500000E+02
2.500000E+02
2.500000E+02
2.500000E+02
2.500000E+02
2.500000E+02
2.500000E+02
2.500000E+02
2.500000E+02
2.500000E+02
2.500000E+02
2.500000E+02
2.500000E+02
2.500000E+02
2.500000E+02
2.500000E+02
2.500000E+02
2.500000E+02
2.500000E+02
2.500000E+02
2.500000E+02
2.500000E+02
2.500000E+02
2.500000E+02
2.500000E+02
2.500000E+02
2.500000E+02
2.500000E+02
2.500000E+02
2.500000E+02
2.500000E+02
2.500000E+02
2.500000E+02
2.500000E+02
2.500000E+02
2.500000E+02
2.500000E+02
2.500000E+02
2.500000E+02
2.500000E+02
2.500000E+02
2.500000E+02
2.500000E+02
2.500000E+02
2.500000E+02
2.500000E+02
2.500000E+02
2.500000E+02
2.500000E+02
2.500000E+02
2.500000E+02
2.500000E+02
2.500000E+02
2.500000E+02
2.500000E+02
2.500000E+02
2.500000E+02
2.500000E+02
2.500000E+02
2.500000E+02
2.500000E+02
2.500000E+02
2.500000E+02
2.500000E+02
2.500000E+02
2.500000E+02
2.550000E+02
2.550000E+02
2.550000E+02
2.550000E+02
2.550000E+02
2.550000E+02
2.550000E+02
2.550000E+02
2.550000E+02
2.550000E+02
2.550000E+02
2.550000E+02
2.550000E+02
2.550000E+02
2.550000E+02
2.550000E+02
2.550000E+02
2.550000E+02
2.550000E+02
2.550000E+02
2.550000E+02
2.550000E+02
2.550000E+02
2.550000E+02
2.550000E+02
2.550000E+02
2.550000E+02
2.550000E+02
2.550000E+02
2.550000E+02
2.550000E+02
2.550000E+02
2.550000E+02
2.550000E+02
2.550000E+02
2.550000E+02
2.550000E+02
2.550000E+02
2.550000E+02
2.550000E+02
2.550000E+02
2.550000E+02
2.550000E+02
2.550000E+02
2.550000E+02
2.550000E+02
2.550000E+02
2.550000E+02
2.550000E+02
2.550000E+02
2.550000E+02
2.550000E+02
2.550000E+02
2.550000E+02
2.550000E+02
2.550000E+02
2.550000E+02
2.550000E+02
2.550000E+02
2.550000E+02
2.550000E+02
2.550000E+02
2.550000E+02
2.550000E+02
2.550000E+02
2.550000E+02
2.550000E+02
2.550000E+02
2.550000E+02
2.550000E+02
2.550000E+02
2.550000E+02
2.550000E+02
2.550000E+02
2.550000E+02
2.550000E+02
2.550000E+02
2.550000E+02
2.550000E+02
2.550000E+02
2.550000E+02
2.550000E+02
2.550000E+02
2.550000E+02
2.550000E+02
2.550000E+02
2.550000E+02
2.550000E+02
2.550000E+02
2.550000E+02
2.550000E+02
2.550000E+02
2.550000E+02
2.550000E+02
2.550000E+02
2.550000E+02
2.550000E+02
2.550000E+02
2.550000E+02
2.550000E+02
2.550000E+02
2.550000E+02
2.550000E+02
2.550000E+02
2.550000E+02
2.550000E+02
2.550000E+02
2.550000E+02
2.550000E+02
2.550000E+02
2.550000E+02
2.550000E+02
2.550000E+02
2.550000E+02
2.550000E+02
2.550000E+02
2.550000E+02
2.550000E+02
2.550000E+02
2.550000E+02
2.550000E+02
2.550000E+02
2.550000E+02
2.550000E+02
2.550000E+02
2.550000E+02
2.550000E+02
2.550000E+02
2.550000E+02
2.550000E+02
2.550000E+02
2.550000E+02
2.550000E+02
2.550000E+02
2.550000E+02
2.550000E+02
2.550000E+02
2.550000E+02
2.550000E+02
2.550000E+02
2.550000E+02
2.550000E+02
2.550000E+02
2.550000E+02
2.550000E+02
2.550000E+02
2.550000E+02
2.550000E+02
2.550000E+02
2.550000E+02
2.550000E+02
2.550000E+02
2.550000E+02
2.550000E+02
2.550000E+02
2.550000E+02
2.550000E+02
2.550000E+02
2.550000E+02
2.550000E+02
2.550000E+02
2.550000E+02
2.550000E+02
2.550000E+02
2.550000E+02
2.550000E+02
2.550000E+02
2.550000E+02
2.550000E+02
2.550000E+02
2.550000E+02
2.550000E+02
2.550000E+02
2.550000E+02
2.550000E+02
2.550000E+02
2.550000E+02
2.550000E+02
2.550000E+02
2.550000E+02
2.550000E+02
2.550000E+02
2.550000E+02
2.550000E+02
2.550000E+02
2.550000E+02
2.550000E+02
2.550000E+02
2.550000E+02
2.550000E+02
2.550000E+02
2.550000E+02
2.550000E+02
2.550000E+02
2.550000E+02
2.550000E+02
2.550000E+02
2.550000E+02
2.550000E+02
2.550000E+02
2.550000E+02
2.600000E+02
2.600000E+02
2.600000E+02
2.600000E+02
2.600000E+02
2.600000E+02
2.600000E+02
2.600000E+02
2.600000E+02
2.600000E+02
2.600000E+02
2.600000E+02
2.600000E+02
2.600000E+02
2.600000E+02
2.600000E+02
2.600000E+02
2.600000E+02
2.600000E+02
2.600000E+02
2.600000E+02
2.600000E+02
2.600000E+02
2.600000E+02
2.600000E+02
2.600000E+02
2.600000E+02
2.600000E+02
2.600000E+02
2.600000E+02
2.600000E+02
2.600000E+02
2.600000E+02
2.600000E+02
2.600000E+02
2.600000E+02
2.600000E+02
2.600000E+02
2.600000E+02
2.600000E+02
2.600000E+02
2.600000E+02
2.600000E+02
2.600000E+02
2.600000E+02
2.600000E+02
2.600000E+02
2.600000E+02
2.600000E+02
2.600000E+02
2.600000E+02
2.600000E+02
2.600000E+02
2.600000E+02
2.600000E+02
2.600000E+02
2.600000E+02
2.600000E+02
2.600000E+02
2.600000E+02
2.600000E+02
2.600000E+02
2.600000E+02
2.600000E+02
2.600000E+02
2.600000E+02
2.600000E+02
2.600000E+02
2.600000E+02
2.600000E+02
2.600000E+02
2.600000E+02
2.600000E+02
2.600000E+02
2.600000E+02
2.600000E+02
2.600000E+02
2.600000E+02
2.600000E+02
2.600000E+02
2.600000E+02
2.600000E+02
2.600000E+02
2.600000E+02
2.600000E+02
2.600000E+02
2.600000E+02
2.600000E+02
2.600000E+02
2.600000E+02
2.600000E+02
2.600000E+02
2.600000E+02
2.600000E+02
2.600000E+02
2.600000E+02
2.600000E+02
2.600000E+02
2.600000E+02
2.600000E+02
2.600000E+02
2.600000E+02
2.600000E+02
2.600000E+02
2.600000E+02
2.600000E+02
2.600000E+02
2.600000E+02
2.600000E+02
2.600000E+02
2.600000E+02
2.600000E+02
2.600000E+02
2.600000E+02
2.600000E+02
2.600000E+02
2.600000E+02
2.600000E+02
2.600000E+02
2.600000E+02
2.600000E+02
2.600000E+02
2.600000E+02
2.600000E+02
2.600000E+02
2.600000E+02
2.600000E+02
2.600000E+02
2.600000E+02
2.600000E+02
2.600000E+02
2.600000E+02
2.600000E+02
2.600000E+02
2.600000E+02
2.600000E+02
2.600000E+02
2.600000E+02
2.600000E+02
2.600000E+02
2.600000E+02
2.600000E+02
2.600000E+02
2.600000E+02
2.600000E+02
2.600000E+02
2.600000E+02
2.600000E+02
2.600000E+02
2.600000E+02
2.600000E+02
2.600000E+02
2.600000E+02
2.600000E+02
2.600000E+02
2.600000E+02
2.600000E+02
2.600000E+02
2.600000E+02
2.600000E+02
2.600000E+02
2.600000E+02
2.600000E+02
2.600000E+02
2.600000E+02
2.600000E+02
2.600000E+02
2.600000E+02
2.600000E+02
2.600000E+02
2.600000E+02
2.600000E+02
2.600000E+02
2.600000E+02
2.600000E+02
2.600000E+02
2.600000E+02
2.600000E+02
2.600000E+02
2.600000E+02
2.600000E+02
2.600000E+02
2.600000E+02
2.600000E+02
2.600000E+02
2.600000E+02
2.600000E+02
2.600000E+02
2.600000E+02
2.600000E+02
2.600000E+02
2.600000E+02
2.600000E+02
2.600000E+02
2.600000E+02
2.600000E+02
2.600000E+02
2.600000E+02
2.600000E+02
2.600000E+02
2.600000E+02
2.650000E+02
2.650000E+02
2.650000E+02
2.650000E+02
2.650000E+02
2.650000E+02
2.650000E+02
2.650000E+02
2.650000E+02
2.650000E+02
2.650000E+02
2.650000E+02
2.650000E+02
2.650000E+02
2.650000E+02
2.650000E+02
2.650000E+02
2.650000E+02
2.650000E+02
2.650000E+02
2.650000E+02
2.650000E+02
2.650000E+02
2.650000E+02
2.650000E+02
2.650000E+02
2.650000E+02
2.650000E+02
2.650000E+02
2.650000E+02
2.650000E+02
2.650000E+02
2.650000E+02
2.650000E+02
2.650000E+02
2.650000E+02
2.650000E+02
2.650000E+02
2.650000E+02
2.650000E+02
2.650000E+02
2.650000E+02
2.650000E+02
2.650000E+02
2.650000E+02
2.650000E+02
2.650000E+02
2.650000E+02
2.650000E+02
2.650000E+02
2.650000E+02
2.650000E+02
2.650000E+02
2.650000E+02
2.650000E+02
2.650000E+02
2.650000E+02
2.650000E+02
2.650000E+02
2.650000E+02
2.650000E+02
2.650000E+02
2.650000E+02
2.650000E+02
2.650000E+02
2.650000E+02
2.650000E+02
2.650000E+02
2.650000E+02
2.650000E+02
2.650000E+02
2.650000E+02
2.650000E+02
2.650000E+02
2.650000E+02
2.650000E+02
2.650000E+02
2.650000E+02
2.650000E+02
2.650000E+02
2.650000E+02
2.650000E+02
2.650000E+02
2.650000E+02
2.650000E+02
2.650000E+02
2.650000E+02
2.650000E+02
2.650000E+02
2.650000E+02
2.650000E+02
2.650000E+02
2.650000E+02
2.650000E+02
2.650000E+02
2.650000E+02
2.650000E+02
2.650000E+02
2.650000E+02
2.650000E+02
2.650000E+02
2.650000E+02
2.650000E+02
2.650000E+02
2.650000E+02
2.650000E+02
2.650000E+02
2.650000E+02
2.650000E+02
2.650000E+02
2.650000E+02
2.650000E+02
2.650000E+02
2.650000E+02
2.650000E+02
2.650000E+02
2.650000E+02
2.650000E+02
2.650000E+02
2.650000E+02
2.650000E+02
2.650000E+02
2.650000E+02
2.650000E+02
2.650000E+02
2.650000E+02
2.650000E+02
2.650000E+02
2.650000E+02
2.650000E+02
2.650000E+02
2.650000E+02
2.650000E+02
2.650000E+02
2.650000E+02
2.650000E+02
2.650000E+02
2.650000E+02
2.650000E+02
2.650000E+02
2.650000E+02
2.650000E+02
2.650000E+02
2.650000E+02
2.650000E+02
2.650000E+02
2.650000E+02
2.650000E+02
2.650000E+02
2.650000E+02
2.650000E+02
2.650000E+02
2.650000E+02
2.650000E+02
2.650000E+02
2.650000E+02
2.650000E+02
2.650000E+02
2.650000E+02
2.650000E+02
2.650000E+02
2.650000E+02
2.650000E+02
2.650000E+02
2.650000E+02
2.650000E+02
2.650000E+02
2.650000E+02
2.650000E+02
2.650000E+02
2.650000E+02
2.650000E+02
2.650000E+02
2.650000E+02
2.650000E+02
2.650000E+02
2.650000E+02
2.650000E+02
2.650000E+02
2.650000E+02
2.650000E+02
2.650000E+02
2.650000E+02
2.650000E+02
2.650000E+02
2.650000E+02
2.650000E+02
2.650000E+02
2.650000E+02
2.650000E+02
2.650000E+02
2.650000E+02
2.650000E+02
2.650000E+02
2.650000E+02
2.650000E+02
2.650000E+02
2.650000E+02
2.650000E+02
2.650000E+02
2.650000E+02
2.700000E+02
2.700000E+02
2.700000E+02
2.700000E+02
2.700000E+02
2.700000E+02
2.700000E+02
2.700000E+02
2.700000E+02
2.700000E+02
2.700000E+02
2.700000E+02
2.700000E+02
2.700000E+02
2.700000E+02
2.700000E+02
2.700000E+02
2.700000E+02
2.700000E+02
2.700000E+02
2.700000E+02
2.700000E+02
2.700000E+02
2.700000E+02
2.700000E+02
2.700000E+02
2.700000E+02
2.700000E+02
2.700000E+02
2.700000E+02
2.700000E+02
2.700000E+02
2.700000E+02
2.700000E+02
2.700000E+02
2.700000E+02
2.700000E+02
2.700000E+02
2.700000E+02
2.700000E+02
2.700000E+02
2.700000E+02
2.700000E+02
2.700000E+02
2.700000E+02
2.700000E+02
2.700000E+02
2.700000E+02
2.700000E+02
2.700000E+02
2.700000E+02
2.700000E+02
2.700000E+02
2.700000E+02
2.700000E+02
2.700000E+02
2.700000E+02
2.700000E+02
2.700000E+02
2.700000E+02
2.700000E+02
2.700000E+02
2.700000E+02
2.700000E+02
2.700000E+02
2.700000E+02
2.700000E+02
2.700000E+02
2.700000E+02
2.700000E+02
2.700000E+02
2.700000E+02
2.700000E+02
2.700000E+02
2.700000E+02
2.700000E+02
2.700000E+02
2.700000E+02
2.700000E+02
2.700000E+02
2.700000E+02
2.700000E+02
2.700000E+02
2.700000E+02
2.700000E+02
2.700000E+02
2.700000E+02
2.700000E+02
2.700000E+02
2.700000E+02
2.700000E+02
2.700000E+02
2.700000E+02
2.700000E+02
2.700000E+02
2.700000E+02
2.700000E+02
2.700000E+02
2.700000E+02
2.700000E+02
2.700000E+02
2.700000E+02
2.700000E+02
2.700000E+02
2.700000E+02
2.700000E+02
2.700000E+02
2.700000E+02
2.700000E+02
2.700000E+02
2.700000E+02
2.700000E+02
2.700000E+02
2.700000E+02
2.700000E+02
2.700000E+02
2.700000E+02
2.700000E+02
2.700000E+02
2.700000E+02
2.700000E+02
2.700000E+02
2.700000E+02
2.700000E+02
2.700000E+02
2.700000E+02
2.700000E+02
2.700000E+02
2.700000E+02
2.700000E+02
2.700000E+02
2.700000E+02
2.700000E+02
2.700000E+02
2.700000E+02
2.700000E+02
2.700000E+02
2.700000E+02
2.700000E+02
2.700000E+02
2.700000E+02
2.700000E+02
2.700000E+02
2.700000E+02
2.700000E+02
2.700000E+02
2.700000E+02
2.700000E+02
2.700000E+02
2.700000E+02
2.700000E+02
2.700000E+02
2.700000E+02
2.700000E+02
2.700000E+02
2.700000E+02
2.700000E+02
2.700000E+02
2.700000E+02
2.700000E+02
2.700000E+02
2.700000E+02
2.700000E+02
2.700000E+02
2.700000E+02
2.700000E+02
2.700000E+02
2.700000E+02
2.700000E+02
2.700000E+02
2.700000E+02
2.700000E+02
2.700000E+02
2.700000E+02
2.700000E+02
2.700000E+02
2.700000E+02
2.700000E+02
2.700000E+02
2.700000E+02
2.700000E+02
2.700000E+02
2.700000E+02
2.700000E+02
2.700000E+02
2.700000E+02
2.700000E+02
2.700000E+02
2.700000E+02
2.700000E+02
2.700000E+02
2.700000E+02
2.700000E+02
2.700000E+02
2.700000E+02
2.700000E+02
2.700000E+02
2.700000E+02
2.700000E+02
2.700000E+02
2.700000E+02
2.750000E+02
2.750000E+02
2.750000E+02
2.750000E+02
2.750000E+02
2.750000E+02
2.750000E+02
2.750000E+02
2.750000E+02
2.750000E+02
2.750000E+02
2.750000E+02
2.750000E+02
2.750000E+02
2.750000E+02
2.750000E+02
2.750000E+02
2.750000E+02
2.750000E+02
2.750000E+02
2.750000E+02
2.750000E+02
2.750000E+02
2.750000E+02
2.750000E+02
2.750000E+02
2.750000E+02
2.750000E+02
2.750000E+02
2.750000E+02
2.750000E+02
2.750000E+02
2.750000E+02
2.750000E+02
2.750000E+02
2.750000E+02
2.750000E+02
2.750000E+02
2.750000E+02
2.750000E+02
2.750000E+02
2.750000E+02
2.750000E+02
2.750000E+02
2.750000E+02
2.750000E+02
2.750000E+02
2.750000E+02
2.750000E+02
2.750000E+02
2.750000E+02
2.750000E+02
2.750000E+02
2.750000E+02
2.750000E+02
2.750000E+02
2.750000E+02
2.750000E+02
2.750000E+02
2.750000E+02
2.750000E+02
2.750000E+02
2.750000E+02
2.750000E+02
2.750000E+02
2.750000E+02
2.750000E+02
2.750000E+02
2.750000E+02
2.750000E+02
2.750000E+02
2.750000E+02
2.750000E+02
2.750000E+02
2.750000E+02
2.750000E+02
2.750000E+02
2.750000E+02
2.750000E+02
2.750000E+02
2.750000E+02
2.750000E+02
2.750000E+02
2.750000E+02
2.750000E+02
2.750000E+02
2.750000E+02
2.750000E+02
2.750000E+02
2.750000E+02
2.750000E+02
2.750000E+02
2.750000E+02
2.750000E+02
2.750000E+02
2.750000E+02
2.750000E+02
2.750000E+02
2.750000E+02
2.750000E+02
2.750000E+02
2.750000E+02
2.750000E+02
2.750000E+02
2.750000E+02
2.750000E+02
2.750000E+02
2.750000E+02
2.750000E+02
2.750000E+02
2.750000E+02
2.750000E+02
2.750000E+02
2.750000E+02
2.750000E+02
2.750000E+02
2.750000E+02
2.750000E+02
2.750000E+02
2.750000E+02
2.750000E+02
2.750000E+02
2.750000E+02
2.750000E+02
2.750000E+02
2.750000E+02
2.750000E+02
2.750000E+02
2.750000E+02
2.750000E+02
2.750000E+02
2.750000E+02
2.750000E+02
2.750000E+02
2.750000E+02
2.750000E+02
2.750000E+02
2.750000E+02
2.750000E+02
2.750000E+02
2.750000E+02
2.750000E+02
2.750000E+02
2.750000E+02
2.750000E+02
2.750000E+02
2.750000E+02
2.750000E+02
2.750000E+02
2.750000E+02
2.750000E+02
2.750000E+02
2.750000E+02
2.750000E+02
2.750000E+02
2.750000E+02
2.750000E+02
2.750000E+02
2.750000E+02
2.750000E+02
2.750000E+02
2.750000E+02
2.750000E+02
2.750000E+02
2.750000E+02
2.750000E+02
2.750000E+02
2.750000E+02
2.750000E+02
2.750000E+02
2.750000E+02
2.750000E+02
2.750000E+02
2.750000E+02
2.750000E+02
2.750000E+02
2.750000E+02
2.750000E+02
2.750000E+02
2.750000E+02
2.750000E+02
2.750000E+02
2.750000E+02
2.750000E+02
2.750000E+02
2.750000E+02
2.750000E+02
2.750000E+02
2.750000E+02
2.750000E+02
2.750000E+02
2.750000E+02
2.750000E+02
2.750000E+02
2.750000E+02
2.750000E+02
2.750000E+02
2.750000E+02
2.750000E+02
2.750000E+02
2.750000E+02
2.800000E+02
2.800000E+02
2.800000E+02
2.800000E+02
2.800000E+02
2.800000E+02
2.800000E+02
2.800000E+02
2.800000E+02
2.800000E+02
2.800000E+02
2.800000E+02
2.800000E+02
2.800000E+02
2.800000E+02
2.800000E+02
2.800000E+02
2.800000E+02
2.800000E+02
2.800000E+02
2.800000E+02
2.800000E+02
2.800000E+02
2.800000E+02
2.800000E+02
2.800000E+02
2.800000E+02
2.800000E+02
2.800000E+02
2.800000E+02
2.800000E+02
2.800000E+02
2.800000E+02
2.800000E+02
2.800000E+02
2.800000E+02
2.800000E+02
2.800000E+02
2.800000E+02
2.800000E+02
2.800000E+02
2.800000E+02
2.800000E+02
2.800000E+02
2.800000E+02
2.800000E+02
2.800000E+02
2.800000E+02
2.800000E+02
2.800000E+02
2.800000E+02
2.800000E+02
2.800000E+02
2.800000E+02
2.800000E+02
2.800000E+02
2.800000E+02
2.800000E+02
2.800000E+02
2.800000E+02
2.800000E+02
2.800000E+02
2.800000E+02
2.800000E+02
2.800000E+02
2.800000E+02
2.800000E+02
2.800000E+02
2.800000E+02
2.800000E+02
2.800000E+02
2.800000E+02
2.800000E+02
2.800000E+02
2.800000E+02
2.800000E+02
2.800000E+02
2.800000E+02
2.800000E+02
2.800000E+02
2.800000E+02
2.800000E+02
2.800000E+02
2.800000E+02
2.800000E+02
2.800000E+02
2.800000E+02
2.800000E+02
2.800000E+02
2.800000E+02
2.800000E+02
2.800000E+02
2.800000E+02
2.800000E+02
2.800000E+02
2.800000E+02
2.800000E+02
2.800000E+02
2.800000E+02
2.800000E+02
2.800000E+02
2.800000E+02
2.800000E+02
2.800000E+02
2.800000E+02
2.800000E+02
2.800000E+02
2.800000E+02
2.800000E+02
2.800000E+02
2.800000E+02
2.800000E+02
2.800000E+02
2.800000E+02
2.800000E+02
2.800000E+02
2.800000E+02
2.800000E+02
2.800000E+02
2.800000E+02
2.800000E+02
2.800000E+02
2.800000E+02
2.800000E+02
2.800000E+02
2.800000E+02
2.800000E+02
2.800000E+02
2.800000E+02
2.800000E+02
2.800000E+02
2.800000E+02
2.800000E+02
2.800000E+02
2.800000E+02
2.800000E+02
2.800000E+02
2.800000E+02
2.800000E+02
2.800000E+02
2.800000E+02
2.800000E+02
2.800000E+02
2.800000E+02
2.800000E+02
2.800000E+02
2.800000E+02
2.800000E+02
2.800000E+02
2.800000E+02
2.800000E+02
2.800000E+02
2.800000E+02
2.800000E+02
2.800000E+02
2.800000E+02
2.800000E+02
2.800000E+02
2.800000E+02
2.800000E+02
2.800000E+02
2.800000E+02
2.800000E+02
2.800000E+02
2.800000E+02
2.800000E+02
2.800000E+02
2.800000E+02
2.800000E+02
2.800000E+02
2.800000E+02
2.800000E+02
2.800000E+02
2.800000E+02
2.800000E+02
2.800000E+02
2.800000E+02
2.800000E+02
2.800000E+02
2.800000E+02
2.800000E+02
2.800000E+02
2.800000E+02
2.800000E+02
2.800000E+02
2.800000E+02
2.800000E+02
2.800000E+02
2.800000E+02
2.800000E+02
2.800000E+02
2.800000E+02
2.800000E+02
2.800000E+02
2.800000E+02
2.800000E+02
2.800000E+02
2.800000E+02
2.800000E+02
2.800000E+02
2.800000E+02
2.850000E+02
2.850000E+02
2.850000E+02
2.850000E+02
2.850000E+02
2.850000E+02
2.850000E+02
2.850000E+02
2.850000E+02
2.850000E+02
2.850000E+02
2.850000E+02
2.850000E+02
2.850000E+02
2.850000E+02
2.850000E+02
2.850000E+02
2.850000E+02
2.850000E+02
2.850000E+02
2.850000E+02
2.850000E+02
2.850000E+02
2.850000E+02
2.850000E+02
2.850000E+02
2.850000E+02
2.850000E+02
2.850000E+02
2.850000E+02
2.850000E+02
2.850000E+02
2.850000E+02
2.850000E+02
2.850000E+02
2.850000E+02
2.850000E+02
2.850000E+02
2.850000E+02
2.850000E+02
2.850000E+02
2.850000E+02
2.850000E+02
2.850000E+02
2.850000E+02
2.850000E+02
2.850000E+02
2.850000E+02
2.850000E+02
2.850000E+02
2.850000E+02
2.850000E+02
2.850000E+02
2.850000E+02
2.850000E+02
2.850000E+02
2.850000E+02
2.850000E+02
2.850000E+02
2.850000E+02
2.850000E+02
2.850000E+02
2.850000E+02
2.850000E+02
2.850000E+02
2.850000E+02
2.850000E+02
2.850000E+02
2.850000E+02
2.850000E+02
2.850000E+02
2.850000E+02
2.850000E+02
2.850000E+02
2.850000E+02
2.850000E+02
2.850000E+02
2.850000E+02
2.850000E+02
2.850000E+02
2.850000E+02
2.850000E+02
2.850000E+02
2.850000E+02
2.850000E+02
2.850000E+02
2.850000E+02
2.850000E+02
2.850000E+02
2.850000E+02
2.850000E+02
2.850000E+02
2.850000E+02
2.850000E+02
2.850000E+02
2.850000E+02
2.850000E+02
2.850000E+02
2.850000E+02
2.850000E+02
2.850000E+02
2.850000E+02
2.850000E+02
2.850000E+02
2.850000E+02
2.850000E+02
2.850000E+02
2.850000E+02
2.850000E+02
2.850000E+02
2.850000E+02
2.850000E+02
2.850000E+02
2.850000E+02
2.850000E+02
2.850000E+02
2.850000E+02
2.850000E+02
2.850000E+02
2.850000E+02
2.850000E+02
2.850000E+02
2.850000E+02
2.850000E+02
2.850000E+02
2.850000E+02
2.850000E+02
2.850000E+02
2.850000E+02
2.850000E+02
2.850000E+02
2.850000E+02
2.850000E+02
2.850000E+02
2.850000E+02
2.850000E+02
2.850000E+02
2.850000E+02
2.850000E+02
2.850000E+02
2.850000E+02
2.850000E+02
2.850000E+02
2.850000E+02
2.850000E+02
2.850000E+02
2.850000E+02
2.850000E+02
2.850000E+02
2.850000E+02
2.850000E+02
2.850000E+02
2.850000E+02
2.850000E+02
2.850000E+02
2.850000E+02
2.850000E+02
2.850000E+02
2.850000E+02
2.850000E+02
2.850000E+02
2.850000E+02
2.850000E+02
2.850000E+02
2.850000E+02
2.850000E+02
2.850000E+02
2.850000E+02
2.850000E+02
2.850000E+02
2.850000E+02
2.850000E+02
2.850000E+02
2.850000E+02
2.850000E+02
2.850000E+02
2.850000E+02
2.850000E+02
2.850000E+02
2.850000E+02
2.850000E+02
2.850000E+02
2.850000E+02
2.850000E+02
2.850000E+02
2.850000E+02
2.850000E+02
2.850000E+02
2.850000E+02
2.850000E+02
2.850000E+02
2.850000E+02
2.850000E+02
2.850000E+02
2.850000E+02
2.850000E+02
2.850000E+02
2.850000E+02
2.850000E+02
2.850000E+02
2.850000E+02
2.900000E+02
2.900000E+02
2.900000E+02
2.900000E+02
2.900000E+02
2.900000E+02
2.900000E+02
2.900000E+02
2.900000E+02
2.900000E+02
2.900000E+02
2.900000E+02
2.900000E+02
2.900000E+02
2.900000E+02
2.900000E+02
2.900000E+02
2.900000E+02
2.900000E+02
2.900000E+02
2.900000E+02
2.900000E+02
2.900000E+02
2.900000E+02
2.900000E+02
2.900000E+02
2.900000E+02
2.900000E+02
2.900000E+02
2.900000E+02
2.900000E+02
2.900000E+02
2.900000E+02
2.900000E+02
2.900000E+02
2.900000E+02
2.900000E+02
2.900000E+02
2.900000E+02
2.900000E+02
2.900000E+02
2.900000E+02
2.900000E+02
2.900000E+02
2.900000E+02
2.900000E+02
2.900000E+02
2.900000E+02
2.900000E+02
2.900000E+02
2.900000E+02
2.900000E+02
2.900000E+02
2.900000E+02
2.900000E+02
2.900000E+02
2.900000E+02
2.900000E+02
2.900000E+02
2.900000E+02
2.900000E+02
2.900000E+02
2.900000E+02
2.900000E+02
2.900000E+02
2.900000E+02
2.900000E+02
2.900000E+02
2.900000E+02
2.900000E+02
2.900000E+02
2.900000E+02
2.900000E+02
2.900000E+02
2.900000E+02
2.900000E+02
2.900000E+02
2.900000E+02
2.900000E+02
2.900000E+02
2.900000E+02
2.900000E+02
2.900000E+02
2.900000E+02
2.900000E+02
2.900000E+02
2.900000E+02
2.900000E+02
2.900000E+02
2.900000E+02
2.900000E+02
2.900000E+02
2.900000E+02
2.900000E+02
2.900000E+02
2.900000E+02
2.900000E+02
2.900000E+02
2.900000E+02
2.900000E+02
2.900000E+02
2.900000E+02
2.900000E+02
2.900000E+02
2.900000E+02
2.900000E+02
2.900000E+02
2.900000E+02
2.900000E+02
2.900000E+02
2.900000E+02
2.900000E+02
2.900000E+02
2.900000E+02
2.900000E+02
2.900000E+02
2.900000E+02
2.900000E+02
2.900000E+02
2.900000E+02
2.900000E+02
2.900000E+02
2.900000E+02
2.900000E+02
2.900000E+02
2.900000E+02
2.900000E+02
2.900000E+02
2.900000E+02
2.900000E+02
2.900000E+02
2.900000E+02
2.900000E+02
2.900000E+02
2.900000E+02
2.900000E+02
2.900000E+02
2.900000E+02
2.900000E+02
2.900000E+02
2.900000E+02
2.900000E+02
2.900000E+02
2.900000E+02
2.900000E+02
2.900000E+02
2.900000E+02
2.900000E+02
2.900000E+02
2.900000E+02
2.900000E+02
2.900000E+02
2.900000E+02
2.900000E+02
2.900000E+02
2.900000E+02
2.900000E+02
2.900000E+02
2.900000E+02
2.900000E+02
2.900000E+02
2.900000E+02
2.900000E+02
2.900000E+02
2.900000E+02
2.900000E+02
2.900000E+02
2.900000E+02
2.900000E+02
2.900000E+02
2.900000E+02
2.900000E+02
2.900000E+02
2.900000E+02
2.900000E+02
2.900000E+02
2.900000E+02
2.900000E+02
2.900000E+02
2.900000E+02
2.900000E+02
2.900000E+02
2.900000E+02
2.900000E+02
2.900000E+02
2.900000E+02
2.900000E+02
2.900000E+02
2.900000E+02
2.900000E+02
2.900000E+02
2.900000E+02
2.900000E+02
2.900000E+02
2.900000E+02
2.900000E+02
2.900000E+02
2.900000E+02
2.900000E+02
2.900000E+02
2.900000E+02
2.950000E+02
2.950000E+02
2.950000E+02
2.950000E+02
2.950000E+02
2.950000E+02
2.950000E+02
2.950000E+02
2.950000E+02
2.950000E+02
2.950000E+02
2.950000E+02
2.950000E+02
2.950000E+02
2.950000E+02
2.950000E+02
2.950000E+02
2.950000E+02
2.950000E+02
2.950000E+02
2.950000E+02
2.950000E+02
2.950000E+02
2.950000E+02
2.950000E+02
2.950000E+02
2.950000E+02
2.950000E+02
2.950000E+02
2.950000E+02
2.950000E+02
2.950000E+02
2.950000E+02
2.950000E+02
2.950000E+02
2.950000E+02
2.950000E+02
2.950000E+02
2.950000E+02
2.950000E+02
2.950000E+02
2.950000E+02
2.950000E+02
2.950000E+02
2.950000E+02
2.950000E+02
2.950000E+02
2.950000E+02
2.950000E+02
2.950000E+02
2.950000E+02
2.950000E+02
2.950000E+02
2.950000E+02
2.950000E+02
2.950000E+02
2.950000E+02
2.950000E+02
2.950000E+02
2.950000E+02
2.950000E+02
2.950000E+02
2.950000E+02
2.950000E+02
2.950000E+02
2.950000E+02
2.950000E+02
2.950000E+02
2.950000E+02
2.950000E+02
2.950000E+02
2.950000E+02
2.950000E+02
2.950000E+02
2.950000E+02
2.950000E+02
2.950000E+02
2.950000E+02
2.950000E+02
2.950000E+02
2.950000E+02
2.950000E+02
2.950000E+02
2.950000E+02
2.950000E+02
2.950000E+02
2.950000E+02
2.950000E+02
2.950000E+02
2.950000E+02
2.950000E+02
2.950000E+02
2.950000E+02
2.950000E+02
2.950000E+02
2.950000E+02
2.950000E+02
2.950000E+02
2.950000E+02
2.950000E+02
2.950000E+02
2.950000E+02
2.950000E+02
2.950000E+02
2.950000E+02
2.950000E+02
2.950000E+02
2.950000E+02
2.950000E+02
2.950000E+02
2.950000E+02
2.950000E+02
2.950000E+02
2.950000E+02
2.950000E+02
2.950000E+02
2.950000E+02
2.950000E+02
2.950000E+02
2.950000E+02
2.950000E+02
2.950000E+02
2.950000E+02
2.950000E+02
2.950000E+02
2.950000E+02
2.950000E+02
2.950000E+02
2.950000E+02
2.950000E+02
2.950000E+02
2.950000E+02
2.950000E+02
2.950000E+02
2.950000E+02
2.950000E+02
2.950000E+02
2.950000E+02
2.950000E+02
2.950000E+02
2.950000E+02
2.950000E+02
2.950000E+02
2.950000E+02
2.950000E+02
2.950000E+02
2.950000E+02
2.950000E+02
2.950000E+02
2.950000E+02
2.950000E+02
2.950000E+02
2.950000E+02
2.950000E+02
2.950000E+02
2.950000E+02
2.950000E+02
2.950000E+02
2.950000E+02
2.950000E+02
2.950000E+02
2.950000E+02
2.950000E+02
2.950000E+02
2.950000E+02
2.950000E+02
2.950000E+02
2.950000E+02
2.950000E+02
2.950000E+02
2.950000E+02
2.950000E+02
2.950000E+02
2.950000E+02
2.950000E+02
2.950000E+02
2.950000E+02
2.950000E+02
2.950000E+02
2.950000E+02
2.950000E+02
2.950000E+02
2.950000E+02
2.950000E+02
2.950000E+02
2.950000E+02
2.950000E+02
2.950000E+02
2.950000E+02
2.950000E+02
2.950000E+02
2.950000E+02
2.950000E+02
2.950000E+02
2.950000E+02
2.950000E+02
2.950000E+02
2.950000E+02
2.950000E+02
2.950000E+02
2.950000E+02
3.000000E+02
3.000000E+02
3.000000E+02
3.000000E+02
3.000000E+02
3.000000E+02
3.000000E+02
3.000000E+02
3.000000E+02
3.000000E+02
3.000000E+02
3.000000E+02
3.000000E+02
3.000000E+02
3.000000E+02
3.000000E+02
3.000000E+02
3.000000E+02
3.000000E+02
3.000000E+02
3.000000E+02
3.000000E+02
3.000000E+02
3.000000E+02
3.000000E+02
3.000000E+02
3.000000E+02
3.000000E+02
3.000000E+02
3.000000E+02
3.000000E+02
3.000000E+02
3.000000E+02
3.000000E+02
3.000000E+02
3.000000E+02
3.000000E+02
3.000000E+02
3.000000E+02
3.000000E+02
3.000000E+02
3.000000E+02
3.000000E+02
3.000000E+02
3.000000E+02
3.000000E+02
3.000000E+02
3.000000E+02
3.000000E+02
3.000000E+02
3.000000E+02
3.000000E+02
3.000000E+02
3.000000E+02
3.000000E+02
3.000000E+02
3.000000E+02
3.000000E+02
3.000000E+02
3.000000E+02
3.000000E+02
3.000000E+02
3.000000E+02
3.000000E+02
3.000000E+02
3.000000E+02
3.000000E+02
3.000000E+02
3.000000E+02
3.000000E+02
3.000000E+02
3.000000E+02
3.000000E+02
3.000000E+02
3.000000E+02
3.000000E+02
3.000000E+02
3.000000E+02
3.000000E+02
3.000000E+02
3.000000E+02
3.000000E+02
3.000000E+02
3.000000E+02
3.000000E+02
3.000000E+02
3.000000E+02
3.000000E+02
3.000000E+02
3.000000E+02
3.000000E+02
3.000000E+02
3.000000E+02
3.000000E+02
3.000000E+02
3.000000E+02
3.000000E+02
3.000000E+02
3.000000E+02
3.000000E+02
3.000000E+02
3.000000E+02
3.000000E+02
3.000000E+02
3.000000E+02
3.000000E+02
3.000000E+02
3.000000E+02
3.000000E+02
3.000000E+02
3.000000E+02
3.000000E+02
3.000000E+02
3.000000E+02
3.000000E+02
3.000000E+02
3.000000E+02
3.000000E+02
3.000000E+02
3.000000E+02
3.000000E+02
3.000000E+02
3.000000E+02
3.000000E+02
3.000000E+02
3.000000E+02
3.000000E+02
3.000000E+02
3.000000E+02
3.000000E+02
3.000000E+02
3.000000E+02
3.000000E+02
3.000000E+02
3.000000E+02
3.000000E+02
3.000000E+02
3.000000E+02
3.000000E+02
3.000000E+02
3.000000E+02
3.000000E+02
3.000000E+02
3.000000E+02
3.000000E+02
3.000000E+02
3.000000E+02
3.000000E+02
3.000000E+02
3.000000E+02
3.000000E+02
3.000000E+02
3.000000E+02
3.000000E+02
3.000000E+02
3.000000E+02
3.000000E+02
3.000000E+02
3.000000E+02
3.000000E+02
3.000000E+02
3.000000E+02
3.000000E+02
3.000000E+02
3.000000E+02
3.000000E+02
3.000000E+02
3.000000E+02
3.000000E+02
3.000000E+02
3.000000E+02
3.000000E+02
3.000000E+02
3.000000E+02
3.000000E+02
3.000000E+02
3.000000E+02
3.000000E+02
3.000000E+02
3.000000E+02
3.000000E+02
3.000000E+02
3.000000E+02
3.000000E+02
3.000000E+02
3.000000E+02
3.000000E+02
3.000000E+02
3.000000E+02
3.000000E+02
3.000000E+02
3.000000E+02
3.000000E+02
3.000000E+02
3.000000E+02
3.000000E+02
3.000000E+02
3.000000E+02
3.000000E+02
3.000000E+02
3.000000E+02
3.050000E+02
3.050000E+02
3.050000E+02
3.050000E+02
3.050000E+02
3.050000E+02
3.050000E+02
3.050000E+02
3.050000E+02
3.050000E+02
3.050000E+02
3.050000E+02
3.050000E+02
3.050000E+02
3.050000E+02
3.050000E+02
3.050000E+02
3.050000E+02
3.050000E+02
3.050000E+02
3.050000E+02
3.050000E+02
3.050000E+02
3.050000E+02
3.050000E+02
3.050000E+02
3.050000E+02
3.050000E+02
3.050000E+02
3.050000E+02
3.050000E+02
3.050000E+02
3.050000E+02
3.050000E+02
3.050000E+02
3.050000E+02
3.050000E+02
3.050000E+02
3.050000E+02
3.050000E+02
3.050000E+02
3.050000E+02
3.050000E+02
3.050000E+02
3.050000E+02
3.050000E+02
3.050000E+02
3.050000E+02
3.050000E+02
3.050000E+02
3.050000E+02
3.050000E+02
3.050000E+02
3.050000E+02
3.050000E+02
3.050000E+02
3.050000E+02
3.050000E+02
3.050000E+02
3.050000E+02
3.050000E+02
3.050000E+02
3.050000E+02
3.050000E+02
3.050000E+02
3.050000E+02
3.050000E+02
3.050000E+02
3.050000E+02
3.050000E+02
3.050000E+02
3.050000E+02
3.050000E+02
3.050000E+02
3.050000E+02
3.050000E+02
3.050000E+02
3.050000E+02
3.050000E+02
3.050000E+02
3.050000E+02
3.050000E+02
3.050000E+02
3.050000E+02
3.050000E+02
3.050000E+02
3.050000E+02
3.050000E+02
3.050000E+02
3.050000E+02
3.050000E+02
3.050000E+02
3.050000E+02
3.050000E+02
3.050000E+02
3.050000E+02
3.050000E+02
3.050000E+02
3.050000E+02
3.050000E+02
3.050000E+02
3.050000E+02
3.050000E+02
3.050000E+02
3.050000E+02
3.050000E+02
3.050000E+02
3.050000E+02
3.050000E+02
3.050000E+02
3.050000E+02
3.050000E+02
3.050000E+02
3.050000E+02
3.050000E+02
3.050000E+02
3.050000E+02
3.050000E+02
3.050000E+02
3.050000E+02
3.050000E+02
3.050000E+02
3.050000E+02
3.050000E+02
3.050000E+02
3.050000E+02
3.050000E+02
3.050000E+02
3.050000E+02
3.050000E+02
3.050000E+02
3.050000E+02
3.050000E+02
3.050000E+02
3.050000E+02
3.050000E+02
3.050000E+02
3.050000E+02
3.050000E+02
3.050000E+02
3.050000E+02
3.050000E+02
3.050000E+02
3.050000E+02
3.050000E+02
3.050000E+02
3.050000E+02
3.050000E+02
3.050000E+02
3.050000E+02
3.050000E+02
3.050000E+02
3.050000E+02
3.050000E+02
3.050000E+02
3.050000E+02
3.050000E+02
3.050000E+02
3.050000E+02
3.050000E+02
3.050000E+02
3.050000E+02
3.050000E+02
3.050000E+02
3.050000E+02
3.050000E+02
3.050000E+02
3.050000E+02
3.050000E+02
3.050000E+02
3.050000E+02
3.050000E+02
3.050000E+02
3.050000E+02
3.050000E+02
3.050000E+02
3.050000E+02
3.050000E+02
3.050000E+02
3.050000E+02
3.050000E+02
3.050000E+02
3.050000E+02
3.050000E+02
3.050000E+02
3.050000E+02
3.050000E+02
3.050000E+02
3.050000E+02
3.050000E+02
3.050000E+02
3.050000E+02
3.050000E+02
3.050000E+02
3.050000E+02
3.050000E+02
3.050000E+02
3.050000E+02
3.050000E+02
3.050000E+02
3.050000E+02
3.100000E+02
3.100000E+02
3.100000E+02
3.100000E+02
3.100000E+02
3.100000E+02
3.100000E+02
3.100000E+02
3.100000E+02
3.100000E+02
3.100000E+02
3.100000E+02
3.100000E+02
3.100000E+02
3.100000E+02
3.100000E+02
3.100000E+02
3.100000E+02
3.100000E+02
3.100000E+02
3.100000E+02
3.100000E+02
3.100000E+02
3.100000E+02
3.100000E+02
3.100000E+02
3.100000E+02
3.100000E+02
3.100000E+02
3.100000E+02
3.100000E+02
3.100000E+02
3.100000E+02
3.100000E+02
3.100000E+02
3.100000E+02
3.100000E+02
3.100000E+02
3.100000E+02
3.100000E+02
3.100000E+02
3.100000E+02
3.100000E+02
3.100000E+02
3.100000E+02
3.100000E+02
3.100000E+02
3.100000E+02
3.100000E+02
3.100000E+02
3.100000E+02
3.100000E+02
3.100000E+02
3.100000E+02
3.100000E+02
3.100000E+02
3.100000E+02
3.100000E+02
3.100000E+02
3.100000E+02
3.100000E+02
3.100000E+02
3.100000E+02
3.100000E+02
3.100000E+02
3.100000E+02
3.100000E+02
3.100000E+02
3.100000E+02
3.100000E+02
3.100000E+02
3.100000E+02
3.100000E+02
3.100000E+02
3.100000E+02
3.100000E+02
3.100000E+02
3.100000E+02
3.100000E+02
3.100000E+02
3.100000E+02
3.100000E+02
3.100000E+02
3.100000E+02
3.100000E+02
3.100000E+02
3.100000E+02
3.100000E+02
3.100000E+02
3.100000E+02
3.100000E+02
3.100000E+02
3.100000E+02
3.100000E+02
3.100000E+02
3.100000E+02
3.100000E+02
3.100000E+02
3.100000E+02
3.100000E+02
3.100000E+02
3.100000E+02
3.100000E+02
3.100000E+02
3.100000E+02
3.100000E+02
3.100000E+02
3.100000E+02
3.100000E+02
3.100000E+02
3.100000E+02
3.100000E+02
3.100000E+02
3.100000E+02
3.100000E+02
3.100000E+02
3.100000E+02
3.100000E+02
3.100000E+02
3.100000E+02
3.100000E+02
3.100000E+02
3.100000E+02
3.100000E+02
3.100000E+02
3.100000E+02
3.100000E+02
3.100000E+02
3.100000E+02
3.100000E+02
3.100000E+02
3.100000E+02
3.100000E+02
3.100000E+02
3.100000E+02
3.100000E+02
3.100000E+02
3.100000E+02
3.100000E+02
3.100000E+02
3.100000E+02
3.100000E+02
3.100000E+02
3.100000E+02
3.100000E+02
3.100000E+02
3.100000E+02
3.100000E+02
3.100000E+02
3.100000E+02
3.100000E+02
3.100000E+02
3.100000E+02
3.100000E+02
3.100000E+02
3.100000E+02
3.100000E+02
3.100000E+02
3.100000E+02
3.100000E+02
3.100000E+02
3.100000E+02
3.100000E+02
3.100000E+02
3.100000E+02
3.100000E+02
3.100000E+02
3.100000E+02
3.100000E+02
3.100000E+02
3.100000E+02
3.100000E+02
3.100000E+02
3.100000E+02
3.100000E+02
3.100000E+02
3.100000E+02
3.100000E+02
3.100000E+02
3.100000E+02
3.100000E+02
3.100000E+02
3.100000E+02
3.100000E+02
3.100000E+02
3.100000E+02
3.100000E+02
3.100000E+02
3.100000E+02
3.100000E+02
3.100000E+02
3.100000E+02
3.100000E+02
3.100000E+02
3.100000E+02
3.100000E+02
3.100000E+02
3.100000E+02
3.100000E+02
3.100000E+02
3.100000E+02
3.150000E+02
3.150000E+02
3.150000E+02
3.150000E+02
3.150000E+02
3.150000E+02
3.150000E+02
3.150000E+02
3.150000E+02
3.150000E+02
3.150000E+02
3.150000E+02
3.150000E+02
3.150000E+02
3.150000E+02
3.150000E+02
3.150000E+02
3.150000E+02
3.150000E+02
3.150000E+02
3.150000E+02
3.150000E+02
3.150000E+02
3.150000E+02
3.150000E+02
3.150000E+02
3.150000E+02
3.150000E+02
3.150000E+02
3.150000E+02
3.150000E+02
3.150000E+02
3.150000E+02
3.150000E+02
3.150000E+02
3.150000E+02
3.150000E+02
3.150000E+02
3.150000E+02
3.150000E+02
3.150000E+02
3.150000E+02
3.150000E+02
3.150000E+02
3.150000E+02
3.150000E+02
3.150000E+02
3.150000E+02
3.150000E+02
3.150000E+02
3.150000E+02
3.150000E+02
3.150000E+02
3.150000E+02
3.150000E+02
3.150000E+02
3.150000E+02
3.150000E+02
3.150000E+02
3.150000E+02
3.150000E+02
3.150000E+02
3.150000E+02
3.150000E+02
3.150000E+02
3.150000E+02
3.150000E+02
3.150000E+02
3.150000E+02
3.150000E+02
3.150000E+02
3.150000E+02
3.150000E+02
3.150000E+02
3.150000E+02
3.150000E+02
3.150000E+02
3.150000E+02
3.150000E+02
3.150000E+02
3.150000E+02
3.150000E+02
3.150000E+02
3.150000E+02
3.150000E+02
3.150000E+02
3.150000E+02
3.150000E+02
3.150000E+02
3.150000E+02
3.150000E+02
3.150000E+02
3.150000E+02
3.150000E+02
3.150000E+02
3.150000E+02
3.150000E+02
3.150000E+02
3.150000E+02
3.150000E+02
3.150000E+02
3.150000E+02
3.150000E+02
3.150000E+02
3.150000E+02
3.150000E+02
3.150000E+02
3.150000E+02
3.150000E+02
3.150000E+02
3.150000E+02
3.150000E+02
3.150000E+02
3.150000E+02
3.150000E+02
3.150000E+02
3.150000E+02
3.150000E+02
3.150000E+02
3.150000E+02
3.150000E+02
3.150000E+02
3.150000E+02
3.150000E+02
3.150000E+02
3.150000E+02
3.150000E+02
3.150000E+02
3.150000E+02
3.150000E+02
3.150000E+02
3.150000E+02
3.150000E+02
3.150000E+02
3.150000E+02
3.150000E+02
3.150000E+02
3.150000E+02
3.150000E+02
3.150000E+02
3.150000E+02
3.150000E+02
3.150000E+02
3.150000E+02
3.150000E+02
3.150000E+02
3.150000E+02
3.150000E+02
3.150000E+02
3.150000E+02
3.150000E+02
3.150000E+02
3.150000E+02
3.150000E+02
3.150000E+02
3.150000E+02
3.150000E+02
3.150000E+02
3.150000E+02
3.150000E+02
3.150000E+02
3.150000E+02
3.150000E+02
3.150000E+02
3.150000E+02
3.150000E+02
3.150000E+02
3.150000E+02
3.150000E+02
3.150000E+02
3.150000E+02
3.150000E+02
3.150000E+02
3.150000E+02
3.150000E+02
3.150000E+02
3.150000E+02
3.150000E+02
3.150000E+02
3.150000E+02
3.150000E+02
3.150000E+02
3.150000E+02
3.150000E+02
3.150000E+02
3.150000E+02
3.150000E+02
3.150000E+02
3.150000E+02
3.150000E+02
3.150000E+02
3.150000E+02
3.150000E+02
3.150000E+02
3.150000E+02
3.150000E+02
3.150000E+02
3.150000E+02
3.150000E+02
3.150000E+02
3.150000E+02
3.200000E+02
3.200000E+02
3.200000E+02
3.200000E+02
3.200000E+02
3.200000E+02
3.200000E+02
3.200000E+02
3.200000E+02
3.200000E+02
3.200000E+02
3.200000E+02
3.200000E+02
3.200000E+02
3.200000E+02
3.200000E+02
3.200000E+02
3.200000E+02
3.200000E+02
3.200000E+02
3.200000E+02
3.200000E+02
3.200000E+02
3.200000E+02
3.200000E+02
3.200000E+02
3.200000E+02
3.200000E+02
3.200000E+02
3.200000E+02
3.200000E+02
3.200000E+02
3.200000E+02
3.200000E+02
3.200000E+02
3.200000E+02
3.200000E+02
3.200000E+02
3.200000E+02
3.200000E+02
3.200000E+02
3.200000E+02
3.200000E+02
3.200000E+02
3.200000E+02
3.200000E+02
3.200000E+02
3.200000E+02
3.200000E+02
3.200000E+02
3.200000E+02
3.200000E+02
3.200000E+02
3.200000E+02
3.200000E+02
3.200000E+02
3.200000E+02
3.200000E+02
3.200000E+02
3.200000E+02
3.200000E+02
3.200000E+02
3.200000E+02
3.200000E+02
3.200000E+02
3.200000E+02
3.200000E+02
3.200000E+02
3.200000E+02
3.200000E+02
3.200000E+02
3.200000E+02
3.200000E+02
3.200000E+02
3.200000E+02
3.200000E+02
3.200000E+02
3.200000E+02
3.200000E+02
3.200000E+02
3.200000E+02
3.200000E+02
3.200000E+02
3.200000E+02
3.200000E+02
3.200000E+02
3.200000E+02
3.200000E+02
3.200000E+02
3.200000E+02
3.200000E+02
3.200000E+02
3.200000E+02
3.200000E+02
3.200000E+02
3.200000E+02
3.200000E+02
3.200000E+02
3.200000E+02
3.200000E+02
3.200000E+02
3.200000E+02
3.200000E+02
3.200000E+02
3.200000E+02
3.200000E+02
3.200000E+02
3.200000E+02
3.200000E+02
3.200000E+02
3.200000E+02
3.200000E+02
3.200000E+02
3.200000E+02
3.200000E+02
3.200000E+02
3.200000E+02
3.200000E+02
3.200000E+02
3.200000E+02
3.200000E+02
3.200000E+02
3.200000E+02
3.200000E+02
3.200000E+02
3.200000E+02
3.200000E+02
3.200000E+02
3.200000E+02
3.200000E+02
3.200000E+02
3.200000E+02
3.200000E+02
3.200000E+02
3.200000E+02
3.200000E+02
3.200000E+02
3.200000E+02
3.200000E+02
3.200000E+02
3.200000E+02
3.200000E+02
3.200000E+02
3.200000E+02
3.200000E+02
3.200000E+02
3.200000E+02
3.200000E+02
3.200000E+02
3.200000E+02
3.200000E+02
3.200000E+02
3.200000E+02
3.200000E+02
3.200000E+02
3.200000E+02
3.200000E+02
3.200000E+02
3.200000E+02
3.200000E+02
3.200000E+02
3.200000E+02
3.200000E+02
3.200000E+02
3.200000E+02
3.200000E+02
3.200000E+02
3.200000E+02
3.200000E+02
3.200000E+02
3.200000E+02
3.200000E+02
3.200000E+02
3.200000E+02
3.200000E+02
3.200000E+02
3.200000E+02
3.200000E+02
3.200000E+02
3.200000E+02
3.200000E+02
3.200000E+02
3.200000E+02
3.200000E+02
3.200000E+02
3.200000E+02
3.200000E+02
3.200000E+02
3.200000E+02
3.200000E+02
3.200000E+02
3.200000E+02
3.200000E+02
3.200000E+02
3.200000E+02
3.200000E+02
3.200000E+02
3.200000E+02
3.200000E+02
3.200000E+02
3.200000E+02
3.250000E+02
3.250000E+02
3.250000E+02
3.250000E+02
3.250000E+02
3.250000E+02
3.250000E+02
3.250000E+02
3.250000E+02
3.250000E+02
3.250000E+02
3.250000E+02
3.250000E+02
3.250000E+02
3.250000E+02
3.250000E+02
3.250000E+02
3.250000E+02
3.250000E+02
3.250000E+02
3.250000E+02
3.250000E+02
3.250000E+02
3.250000E+02
3.250000E+02
3.250000E+02
3.250000E+02
3.250000E+02
3.250000E+02
3.250000E+02
3.250000E+02
3.250000E+02
3.250000E+02
3.250000E+02
3.250000E+02
3.250000E+02
3.250000E+02
3.250000E+02
3.250000E+02
3.250000E+02
3.250000E+02
3.250000E+02
3.250000E+02
3.250000E+02
3.250000E+02
3.250000E+02
3.250000E+02
3.250000E+02
3.250000E+02
3.250000E+02
3.250000E+02
3.250000E+02
3.250000E+02
3.250000E+02
3.250000E+02
3.250000E+02
3.250000E+02
3.250000E+02
3.250000E+02
3.250000E+02
3.250000E+02
3.250000E+02
3.250000E+02
3.250000E+02
3.250000E+02
3.250000E+02
3.250000E+02
3.250000E+02
3.250000E+02
3.250000E+02
3.250000E+02
3.250000E+02
3.250000E+02
3.250000E+02
3.250000E+02
3.250000E+02
3.250000E+02
3.250000E+02
3.250000E+02
3.250000E+02
3.250000E+02
3.250000E+02
3.250000E+02
3.250000E+02
3.250000E+02
3.250000E+02
3.250000E+02
3.250000E+02
3.250000E+02
3.250000E+02
3.250000E+02
3.250000E+02
3.250000E+02
3.250000E+02
3.250000E+02
3.250000E+02
3.250000E+02
3.250000E+02
3.250000E+02
3.250000E+02
3.250000E+02
3.250000E+02
3.250000E+02
3.250000E+02
3.250000E+02
3.250000E+02
3.250000E+02
3.250000E+02
3.250000E+02
3.250000E+02
3.250000E+02
3.250000E+02
3.250000E+02
3.250000E+02
3.250000E+02
3.250000E+02
3.250000E+02
3.250000E+02
3.250000E+02
3.250000E+02
3.250000E+02
3.250000E+02
3.250000E+02
3.250000E+02
3.250000E+02
3.250000E+02
3.250000E+02
3.250000E+02
3.250000E+02
3.250000E+02
3.250000E+02
3.250000E+02
3.250000E+02
3.250000E+02
3.250000E+02
3.250000E+02
3.250000E+02
3.250000E+02
3.250000E+02
3.250000E+02
3.250000E+02
3.250000E+02
3.250000E+02
3.250000E+02
3.250000E+02
3.250000E+02
3.250000E+02
3.250000E+02
3.250000E+02
3.250000E+02
3.250000E+02
3.250000E+02
3.250000E+02
3.250000E+02
3.250000E+02
3.250000E+02
3.250000E+02
3.250000E+02
3.250000E+02
3.250000E+02
3.250000E+02
3.250000E+02
3.250000E+02
3.250000E+02
3.250000E+02
3.250000E+02
3.250000E+02
3.250000E+02
3.250000E+02
3.250000E+02
3.250000E+02
3.250000E+02
3.250000E+02
3.250000E+02
3.250000E+02
3.250000E+02
3.250000E+02
3.250000E+02
3.250000E+02
3.250000E+02
3.250000E+02
3.250000E+02
3.250000E+02
3.250000E+02
3.250000E+02
3.250000E+02
3.250000E+02
3.250000E+02
3.250000E+02
3.250000E+02
3.250000E+02
3.250000E+02
3.250000E+02
3.250000E+02
3.250000E+02
3.250000E+02
3.250000E+02
3.250000E+02
3.250000E+02
3.250000E+02
3.250000E+02
3.300000E+02
3.300000E+02
3.300000E+02
3.300000E+02
3.300000E+02
3.300000E+02
3.300000E+02
3.300000E+02
3.300000E+02
3.300000E+02
3.300000E+02
3.300000E+02
3.300000E+02
3.300000E+02
3.300000E+02
3.300000E+02
3.300000E+02
3.300000E+02
3.300000E+02
3.300000E+02
3.300000E+02
3.300000E+02
3.300000E+02
3.300000E+02
3.300000E+02
3.300000E+02
3.300000E+02
3.300000E+02
3.300000E+02
3.300000E+02
3.300000E+02
3.300000E+02
3.300000E+02
3.300000E+02
3.300000E+02
3.300000E+02
3.300000E+02
3.300000E+02
3.300000E+02
3.300000E+02
3.300000E+02
3.300000E+02
3.300000E+02
3.300000E+02
3.300000E+02
3.300000E+02
3.300000E+02
3.300000E+02
3.300000E+02
3.300000E+02
3.300000E+02
3.300000E+02
3.300000E+02
3.300000E+02
3.300000E+02
3.300000E+02
3.300000E+02
3.300000E+02
3.300000E+02
3.300000E+02
3.300000E+02
3.300000E+02
3.300000E+02
3.300000E+02
3.300000E+02
3.300000E+02
3.300000E+02
3.300000E+02
3.300000E+02
3.300000E+02
3.300000E+02
3.300000E+02
3.300000E+02
3.300000E+02
3.300000E+02
3.300000E+02
3.300000E+02
3.300000E+02
3.300000E+02
3.300000E+02
3.300000E+02
3.300000E+02
3.300000E+02
3.300000E+02
3.300000E+02
3.300000E+02
3.300000E+02
3.300000E+02
3.300000E+02
3.300000E+02
3.300000E+02
3.300000E+02
3.300000E+02
3.300000E+02
3.300000E+02
3.300000E+02
3.300000E+02
3.300000E+02
3.300000E+02
3.300000E+02
3.300000E+02
3.300000E+02
3.300000E+02
3.300000E+02
3.300000E+02
3.300000E+02
3.300000E+02
3.300000E+02
3.300000E+02
3.300000E+02
3.300000E+02
3.300000E+02
3.300000E+02
3.300000E+02
3.300000E+02
3.300000E+02
3.300000E+02
3.300000E+02
3.300000E+02
3.300000E+02
3.300000E+02
3.300000E+02
3.300000E+02
3.300000E+02
3.300000E+02
3.300000E+02
3.300000E+02
3.300000E+02
3.300000E+02
3.300000E+02
3.300000E+02
3.300000E+02
3.300000E+02
3.300000E+02
3.300000E+02
3.300000E+02
3.300000E+02
3.300000E+02
3.300000E+02
3.300000E+02
3.300000E+02
3.300000E+02
3.300000E+02
3.300000E+02
3.300000E+02
3.300000E+02
3.300000E+02
3.300000E+02
3.300000E+02
3.300000E+02
3.300000E+02
3.300000E+02
3.300000E+02
3.300000E+02
3.300000E+02
3.300000E+02
3.300000E+02
3.300000E+02
3.300000E+02
3.300000E+02
3.300000E+02
3.300000E+02
3.300000E+02
3.300000E+02
3.300000E+02
3.300000E+02
3.300000E+02
3.300000E+02
3.300000E+02
3.300000E+02
3.300000E+02
3.300000E+02
3.300000E+02
3.300000E+02
3.300000E+02
3.300000E+02
3.300000E+02
3.300000E+02
3.300000E+02
3.300000E+02
3.300000E+02
3.300000E+02
3.300000E+02
3.300000E+02
3.300000E+02
3.300000E+02
3.300000E+02
3.300000E+02
3.300000E+02
3.300000E+02
3.300000E+02
3.300000E+02
3.300000E+02
3.300000E+02
3.300000E+02
3.300000E+02
3.300000E+02
3.300000E+02
3.300000E+02
3.300000E+02
3.300000E+02
3.350000E+02
3.350000E+02
3.350000E+02
3.350000E+02
3.350000E+02
3.350000E+02
3.350000E+02
3.350000E+02
3.350000E+02
3.350000E+02
3.350000E+02
3.350000E+02
3.350000E+02
3.350000E+02
3.350000E+02
3.350000E+02
3.350000E+02
3.350000E+02
3.350000E+02
3.350000E+02
3.350000E+02
3.350000E+02
3.350000E+02
3.350000E+02
3.350000E+02
3.350000E+02
3.350000E+02
3.350000E+02
3.350000E+02
3.350000E+02
3.350000E+02
3.350000E+02
3.350000E+02
3.350000E+02
3.350000E+02
3.350000E+02
3.350000E+02
3.350000E+02
3.350000E+02
3.350000E+02
3.350000E+02
3.350000E+02
3.350000E+02
3.350000E+02
3.350000E+02
3.350000E+02
3.350000E+02
3.350000E+02
3.350000E+02
3.350000E+02
3.350000E+02
3.350000E+02
3.350000E+02
3.350000E+02
3.350000E+02
3.350000E+02
3.350000E+02
3.350000E+02
3.350000E+02
3.350000E+02
3.350000E+02
3.350000E+02
3.350000E+02
3.350000E+02
3.350000E+02
3.350000E+02
3.350000E+02
3.350000E+02
3.350000E+02
3.350000E+02
3.350000E+02
3.350000E+02
3.350000E+02
3.350000E+02
3.350000E+02
3.350000E+02
3.350000E+02
3.350000E+02
3.350000E+02
3.350000E+02
3.350000E+02
3.350000E+02
3.350000E+02
3.350000E+02
3.350000E+02
3.350000E+02
3.350000E+02
3.350000E+02
3.350000E+02
3.350000E+02
3.350000E+02
3.350000E+02
3.350000E+02
3.350000E+02
3.350000E+02
3.350000E+02
3.350000E+02
3.350000E+02
3.350000E+02
3.350000E+02
3.350000E+02
3.350000E+02
3.350000E+02
3.350000E+02
3.350000E+02
3.350000E+02
3.350000E+02
3.350000E+02
3.350000E+02
3.350000E+02
3.350000E+02
3.350000E+02
3.350000E+02
3.350000E+02
3.350000E+02
3.350000E+02
3.350000E+02
3.350000E+02
3.350000E+02
3.350000E+02
3.350000E+02
3.350000E+02
3.350000E+02
3.350000E+02
3.350000E+02
3.350000E+02
3.350000E+02
3.350000E+02
3.350000E+02
3.350000E+02
3.350000E+02
3.350000E+02
3.350000E+02
3.350000E+02
3.350000E+02
3.350000E+02
3.350000E+02
3.350000E+02
3.350000E+02
3.350000E+02
3.350000E+02
3.350000E+02
3.350000E+02
3.350000E+02
3.350000E+02
3.350000E+02
3.350000E+02
3.350000E+02
3.350000E+02
3.350000E+02
3.350000E+02
3.350000E+02
3.350000E+02
3.350000E+02
3.350000E+02
3.350000E+02
3.350000E+02
3.350000E+02
3.350000E+02
3.350000E+02
3.350000E+02
3.350000E+02
3.350000E+02
3.350000E+02
3.350000E+02
3.350000E+02
3.350000E+02
3.350000E+02
3.350000E+02
3.350000E+02
3.350000E+02
3.350000E+02
3.350000E+02
3.350000E+02
3.350000E+02
3.350000E+02
3.350000E+02
3.350000E+02
3.350000E+02
3.350000E+02
3.350000E+02
3.350000E+02
3.350000E+02
3.350000E+02
3.350000E+02
3.350000E+02
3.350000E+02
3.350000E+02
3.350000E+02
3.350000E+02
3.350000E+02
3.350000E+02
3.350000E+02
3.350000E+02
3.350000E+02
3.350000E+02
3.350000E+02
3.350000E+02
3.350000E+02
3.350000E+02
3.350000E+02
3.400000E+02
3.400000E+02
3.400000E+02
3.400000E+02
3.400000E+02
3.400000E+02
3.400000E+02
3.400000E+02
3.400000E+02
3.400000E+02
3.400000E+02
3.400000E+02
3.400000E+02
3.400000E+02
3.400000E+02
3.400000E+02
3.400000E+02
3.400000E+02
3.400000E+02
3.400000E+02
3.400000E+02
3.400000E+02
3.400000E+02
3.400000E+02
3.400000E+02
3.400000E+02
3.400000E+02
3.400000E+02
3.400000E+02
3.400000E+02
3.400000E+02
3.400000E+02
3.400000E+02
3.400000E+02
3.400000E+02
3.400000E+02
3.400000E+02
3.400000E+02
3.400000E+02
3.400000E+02
3.400000E+02
3.400000E+02
3.400000E+02
3.400000E+02
3.400000E+02
3.400000E+02
3.400000E+02
3.400000E+02
3.400000E+02
3.400000E+02
3.400000E+02
3.400000E+02
3.400000E+02
3.400000E+02
3.400000E+02
3.400000E+02
3.400000E+02
3.400000E+02
3.400000E+02
3.400000E+02
3.400000E+02
3.400000E+02
3.400000E+02
3.400000E+02
3.400000E+02
3.400000E+02
3.400000E+02
3.400000E+02
3.400000E+02
3.400000E+02
3.400000E+02
3.400000E+02
3.400000E+02
3.400000E+02
3.400000E+02
3.400000E+02
3.400000E+02
3.400000E+02
3.400000E+02
3.400000E+02
3.400000E+02
3.400000E+02
3.400000E+02
3.400000E+02
3.400000E+02
3.400000E+02
3.400000E+02
3.400000E+02
3.400000E+02
3.400000E+02
3.400000E+02
3.400000E+02
3.400000E+02
3.400000E+02
3.400000E+02
3.400000E+02
3.400000E+02
3.400000E+02
3.400000E+02
3.400000E+02
3.400000E+02
3.400000E+02
3.400000E+02
3.400000E+02
3.400000E+02
3.400000E+02
3.400000E+02
3.400000E+02
3.400000E+02
3.400000E+02
3.400000E+02
3.400000E+02
3.400000E+02
3.400000E+02
3.400000E+02
3.400000E+02
3.400000E+02
3.400000E+02
3.400000E+02
3.400000E+02
3.400000E+02
3.400000E+02
3.400000E+02
3.400000E+02
3.400000E+02
3.400000E+02
3.400000E+02
3.400000E+02
3.400000E+02
3.400000E+02
3.400000E+02
3.400000E+02
3.400000E+02
3.400000E+02
3.400000E+02
3.400000E+02
3.400000E+02
3.400000E+02
3.400000E+02
3.400000E+02
3.400000E+02
3.400000E+02
3.400000E+02
3.400000E+02
3.400000E+02
3.400000E+02
3.400000E+02
3.400000E+02
3.400000E+02
3.400000E+02
3.400000E+02
3.400000E+02
3.400000E+02
3.400000E+02
3.400000E+02
3.400000E+02
3.400000E+02
3.400000E+02
3.400000E+02
3.400000E+02
3.400000E+02
3.400000E+02
3.400000E+02
3.400000E+02
3.400000E+02
3.400000E+02
3.400000E+02
3.400000E+02
3.400000E+02
3.400000E+02
3.400000E+02
3.400000E+02
3.400000E+02
3.400000E+02
3.400000E+02
3.400000E+02
3.400000E+02
3.400000E+02
3.400000E+02
3.400000E+02
3.400000E+02
3.400000E+02
3.400000E+02
3.400000E+02
3.400000E+02
3.400000E+02
3.400000E+02
3.400000E+02
3.400000E+02
3.400000E+02
3.400000E+02
3.400000E+02
3.400000E+02
3.400000E+02
3.400000E+02
3.400000E+02
3.400000E+02
3.400000E+02
3.400000E+02
3.400000E+02
3.400000E+02
3.450000E+02
3.450000E+02
3.450000E+02
3.450000E+02
3.450000E+02
3.450000E+02
3.450000E+02
3.450000E+02
3.450000E+02
3.450000E+02
3.450000E+02
3.450000E+02
3.450000E+02
3.450000E+02
3.450000E+02
3.450000E+02
3.450000E+02
3.450000E+02
3.450000E+02
3.450000E+02
3.450000E+02
3.450000E+02
3.450000E+02
3.450000E+02
3.450000E+02
3.450000E+02
3.450000E+02
3.450000E+02
3.450000E+02
3.450000E+02
3.450000E+02
3.450000E+02
3.450000E+02
3.450000E+02
3.450000E+02
3.450000E+02
3.450000E+02
3.450000E+02
3.450000E+02
3.450000E+02
3.450000E+02
3.450000E+02
3.450000E+02
3.450000E+02
3.450000E+02
3.450000E+02
3.450000E+02
3.450000E+02
3.450000E+02
3.450000E+02
3.450000E+02
3.450000E+02
3.450000E+02
3.450000E+02
3.450000E+02
3.450000E+02
3.450000E+02
3.450000E+02
3.450000E+02
3.450000E+02
3.450000E+02
3.450000E+02
3.450000E+02
3.450000E+02
3.450000E+02
3.450000E+02
3.450000E+02
3.450000E+02
3.450000E+02
3.450000E+02
3.450000E+02
3.450000E+02
3.450000E+02
3.450000E+02
3.450000E+02
3.450000E+02
3.450000E+02
3.450000E+02
3.450000E+02
3.450000E+02
3.450000E+02
3.450000E+02
3.450000E+02
3.450000E+02
3.450000E+02
3.450000E+02
3.450000E+02
3.450000E+02
3.450000E+02
3.450000E+02
3.450000E+02
3.450000E+02
3.450000E+02
3.450000E+02
3.450000E+02
3.450000E+02
3.450000E+02
3.450000E+02
3.450000E+02
3.450000E+02
3.450000E+02
3.450000E+02
3.450000E+02
3.450000E+02
3.450000E+02
3.450000E+02
3.450000E+02
3.450000E+02
3.450000E+02
3.450000E+02
3.450000E+02
3.450000E+02
3.450000E+02
3.450000E+02
3.450000E+02
3.450000E+02
3.450000E+02
3.450000E+02
3.450000E+02
3.450000E+02
3.450000E+02
3.450000E+02
3.450000E+02
3.450000E+02
3.450000E+02
3.450000E+02
3.450000E+02
3.450000E+02
3.450000E+02
3.450000E+02
3.450000E+02
3.450000E+02
3.450000E+02
3.450000E+02
3.450000E+02
3.450000E+02
3.450000E+02
3.450000E+02
3.450000E+02
3.450000E+02
3.450000E+02
3.450000E+02
3.450000E+02
3.450000E+02
3.450000E+02
3.450000E+02
3.450000E+02
3.450000E+02
3.450000E+02
3.450000E+02
3.450000E+02
3.450000E+02
3.450000E+02
3.450000E+02
3.450000E+02
3.450000E+02
3.450000E+02
3.450000E+02
3.450000E+02
3.450000E+02
3.450000E+02
3.450000E+02
3.450000E+02
3.450000E+02
3.450000E+02
3.450000E+02
3.450000E+02
3.450000E+02
3.450000E+02
3.450000E+02
3.450000E+02
3.450000E+02
3.450000E+02
3.450000E+02
3.450000E+02
3.450000E+02
3.450000E+02
3.450000E+02
3.450000E+02
3.450000E+02
3.450000E+02
3.450000E+02
3.450000E+02
3.450000E+02
3.450000E+02
3.450000E+02
3.450000E+02
3.450000E+02
3.450000E+02
3.450000E+02
3.450000E+02
3.450000E+02
3.450000E+02
3.450000E+02
3.450000E+02
3.450000E+02
3.450000E+02
3.450000E+02
3.450000E+02
3.450000E+02
3.450000E+02
3.500000E+02
3.500000E+02
3.500000E+02
3.500000E+02
3.500000E+02
3.500000E+02
3.500000E+02
3.500000E+02
3.500000E+02
3.500000E+02
3.500000E+02
3.500000E+02
3.500000E+02
3.500000E+02
3.500000E+02
3.500000E+02
3.500000E+02
3.500000E+02
3.500000E+02
3.500000E+02
3.500000E+02
3.500000E+02
3.500000E+02
3.500000E+02
3.500000E+02
3.500000E+02
3.500000E+02
3.500000E+02
3.500000E+02
3.500000E+02
3.500000E+02
3.500000E+02
3.500000E+02
3.500000E+02
3.500000E+02
3.500000E+02
3.500000E+02
3.500000E+02
3.500000E+02
3.500000E+02
3.500000E+02
3.500000E+02
3.500000E+02
3.500000E+02
3.500000E+02
3.500000E+02
3.500000E+02
3.500000E+02
3.500000E+02
3.500000E+02
3.500000E+02
3.500000E+02
3.500000E+02
3.500000E+02
3.500000E+02
3.500000E+02
3.500000E+02
3.500000E+02
3.500000E+02
3.500000E+02
3.500000E+02
3.500000E+02
3.500000E+02
3.500000E+02
3.500000E+02
3.500000E+02
3.500000E+02
3.500000E+02
3.500000E+02
3.500000E+02
3.500000E+02
3.500000E+02
3.500000E+02
3.500000E+02
3.500000E+02
3.500000E+02
3.500000E+02
3.500000E+02
3.500000E+02
3.500000E+02
3.500000E+02
3.500000E+02
3.500000E+02
3.500000E+02
3.500000E+02
3.500000E+02
3.500000E+02
3.500000E+02
3.500000E+02
3.500000E+02
3.500000E+02
3.500000E+02
3.500000E+02
3.500000E+02
3.500000E+02
3.500000E+02
3.500000E+02
3.500000E+02
3.500000E+02
3.500000E+02
3.500000E+02
3.500000E+02
3.500000E+02
3.500000E+02
3.500000E+02
3.500000E+02
3.500000E+02
3.500000E+02
3.500000E+02
3.500000E+02
3.500000E+02
3.500000E+02
3.500000E+02
3.500000E+02
3.500000E+02
3.500000E+02
3.500000E+02
3.500000E+02
3.500000E+02
3.500000E+02
3.500000E+02
3.500000E+02
3.500000E+02
3.500000E+02
3.500000E+02
3.500000E+02
3.500000E+02
3.500000E+02
3.500000E+02
3.500000E+02
3.500000E+02
3.500000E+02
3.500000E+02
3.500000E+02
3.500000E+02
3.500000E+02
3.500000E+02
3.500000E+02
3.500000E+02
3.500000E+02
3.500000E+02
3.500000E+02
3.500000E+02
3.500000E+02
3.500000E+02
3.500000E+02
3.500000E+02
3.500000E+02
3.500000E+02
3.500000E+02
3.500000E+02
3.500000E+02
3.500000E+02
3.500000E+02
3.500000E+02
3.500000E+02
3.500000E+02
3.500000E+02
3.500000E+02
3.500000E+02
3.500000E+02
3.500000E+02
3.500000E+02
3.500000E+02
3.500000E+02
3.500000E+02
3.500000E+02
3.500000E+02
3.500000E+02
3.500000E+02
3.500000E+02
3.500000E+02
3.500000E+02
3.500000E+02
3.500000E+02
3.500000E+02
3.500000E+02
3.500000E+02
3.500000E+02
3.500000E+02
3.500000E+02
3.500000E+02
3.500000E+02
3.500000E+02
3.500000E+02
3.500000E+02
3.500000E+02
3.500000E+02
3.500000E+02
3.500000E+02
3.500000E+02
3.500000E+02
3.500000E+02
3.500000E+02
3.500000E+02
3.500000E+02
3.500000E+02
3.500000E+02
3.500000E+02
3.500000E+02
3.500000E+02
3.550000E+02
3.550000E+02
3.550000E+02
3.550000E+02
3.550000E+02
3.550000E+02
3.550000E+02
3.550000E+02
3.550000E+02
3.550000E+02
3.550000E+02
3.550000E+02
3.550000E+02
3.550000E+02
3.550000E+02
3.550000E+02
3.550000E+02
3.550000E+02
3.550000E+02
3.550000E+02
3.550000E+02
3.550000E+02
3.550000E+02
3.550000E+02
3.550000E+02
3.550000E+02
3.550000E+02
3.550000E+02
3.550000E+02
3.550000E+02
3.550000E+02
3.550000E+02
3.550000E+02
3.550000E+02
3.550000E+02
3.550000E+02
3.550000E+02
3.550000E+02
3.550000E+02
3.550000E+02
3.550000E+02
3.550000E+02
3.550000E+02
3.550000E+02
3.550000E+02
3.550000E+02
3.550000E+02
3.550000E+02
3.550000E+02
3.550000E+02
3.550000E+02
3.550000E+02
3.550000E+02
3.550000E+02
3.550000E+02
3.550000E+02
3.550000E+02
3.550000E+02
3.550000E+02
3.550000E+02
3.550000E+02
3.550000E+02
3.550000E+02
3.550000E+02
3.550000E+02
3.550000E+02
3.550000E+02
3.550000E+02
3.550000E+02
3.550000E+02
3.550000E+02
3.550000E+02
3.550000E+02
3.550000E+02
3.550000E+02
3.550000E+02
3.550000E+02
3.550000E+02
3.550000E+02
3.550000E+02
3.550000E+02
3.550000E+02
3.550000E+02
3.550000E+02
3.550000E+02
3.550000E+02
3.550000E+02
3.550000E+02
3.550000E+02
3.550000E+02
3.550000E+02
3.550000E+02
3.550000E+02
3.550000E+02
3.550000E+02
3.550000E+02
3.550000E+02
3.550000E+02
3.550000E+02
3.550000E+02
3.550000E+02
3.550000E+02
3.550000E+02
3.550000E+02
3.550000E+02
3.550000E+02
3.550000E+02
3.550000E+02
3.550000E+02
3.550000E+02
3.550000E+02
3.550000E+02
3.550000E+02
3.550000E+02
3.550000E+02
3.550000E+02
3.550000E+02
3.550000E+02
3.550000E+02
3.550000E+02
3.550000E+02
3.550000E+02
3.550000E+02
3.550000E+02
3.550000E+02
3.550000E+02
3.550000E+02
3.550000E+02
3.550000E+02
3.550000E+02
3.550000E+02
3.550000E+02
3.550000E+02
3.550000E+02
3.550000E+02
3.550000E+02
3.550000E+02
3.550000E+02
3.550000E+02
3.550000E+02
3.550000E+02
3.550000E+02
3.550000E+02
3.550000E+02
3.550000E+02
3.550000E+02
3.550000E+02
3.550000E+02
3.550000E+02
3.550000E+02
3.550000E+02
3.550000E+02
3.550000E+02
3.550000E+02
3.550000E+02
3.550000E+02
3.550000E+02
3.550000E+02
3.550000E+02
3.550000E+02
3.550000E+02
3.550000E+02
3.550000E+02
3.550000E+02
3.550000E+02
3.550000E+02
3.550000E+02
3.550000E+02
3.550000E+02
3.550000E+02
3.550000E+02
3.550000E+02
3.550000E+02
3.550000E+02
3.550000E+02
3.550000E+02
3.550000E+02
3.550000E+02
3.550000E+02
3.550000E+02
3.550000E+02
3.550000E+02
3.550000E+02
3.550000E+02
3.550000E+02
3.550000E+02
3.550000E+02
3.550000E+02
3.550000E+02
3.550000E+02
3.550000E+02
3.550000E+02
3.550000E+02
3.550000E+02
3.550000E+02
3.550000E+02
3.550000E+02
3.550000E+02
3.550000E+02
3.550000E+02
3.550000E+02
Thickness
3.034241E-03
2.341409E-03
1.841788E-03
8.442973E-04
2.221099E-04
1.044372E-03
-5.096175E-03
8.859751E-02
2.171173E-03
-2.324229E-03
1.976986E-03
5.134187E-02
2.156911E-01
5.920900E-03
5.257065E-03
5.510695E-03
5.964978E-03
5.986012E-03
7.071311E-03
7.999470E-03
9.367083E-03
9.052721E-03
9.605004E-03
1.327636E-02
1.501328E-02
1.683399E-02
1.987988E-02
2.181531E-02
2.444536E-02
2.820000E-02
3.065788E-02
3.389563E-02
3.902982E-02
4.574895E-02
5.068274E-02
6.022047E-02
6.911914E-02
7.776002E-02
8.706432E-02
9.802257E-02
1.096977E-01
1.203602E-01
1.337923E-01
1.467217E-01
1.612545E-01
1.780121E-01
1.946809E-01
2.096742E-01
2.267081E-01
2.427158E-01
2.607065E-01
2.724162E-01
2.944444E-01
3.175059E-01
3.271167E-01
3.408782E-01
3.695577E-01
3.828653E-01
3.936468E-01
4.156116E-01
4.244047E-01
4.568893E-01
4.708554E-01
5.008570E-01
5.023159E-01
4.966785E-01
5.129501E-01
5.375517E-01
5.523129E-01
5.743271E-01
5.803361E-01
5.767297E-01
5.800125E-01
5.917982E-01
6.037438E-01
6.124270E-01
6.030083E-01
6.293840E-01
6.266362E-01
6.367966E-01
6.474801E-01
6.488270E-01
6.709668E-01
6.894395E-01
6.673845E-01
6.475819E-01
6.714316E-01
6.714479E-01
6.868385E-01
6.570423E-01
6.765031E-01
6.642280E-01
6.634883E-01
6.704527E-01
6.491547E-01
6.550376E-01
6.515560E-01
6.592524E-01
6.777713E-01
6.726500E-01
6.914092E-01
6.673120E-01
6.686341E-01
6.435305E-01
6.353585E-01
6.316987E-01
6.397606E-01
6.335427E-01
6.423144E-01
6.560698E-01
6.409574E-01
6.242390E-01
6.166630E-01
5.956219E-01
5.982383E-01
5.901002E-01
5.936686E-01
5.605030E-01
5.520750E-01
5.434470E-01
5.424292E-01
5.279595E-01
5.254728E-01
5.226363E-01
5.020172E-01
4.786870E-01
4.687352E-01
4.431827E-01
4.278726E-01
4.071361E-01
3.977741E-01
3.777707E-01
3.676557E-01
3.473157E-01
3.241803E-01
3.121842E-01
2.951286E-01
2.815005E-01
2.659052E-01
2.471544E-01
2.309750E-01
2.156785E-01
2.012500E-01
1.875480E-01
1.721375E-01
1.572617E-01
1.446387E-01
1.329587E-01
1.200600E-01
1.086658E-01
9.853660E-02
8.689349E-02
7.799505E-02
6.826647E-02
6.069516E-02
5.403046E-02
4.684069E-02
4.346515E-02
3.913971E-02
3.423516E-02
3.049223E-02
2.580919E-02
2.422151E-02
2.197167E-02
1.800687E-02
1.651796E-02
1.549405E-02
1.345853E-02
1.129979E-02
1.067057E-02
1.054745E-02
8.906349E-03
7.491071E-03
6.087761E-03
5.373985E-03
4.834996E-03
5.234901E-03
5.645858E-03
9.252032E-03
3.570593E-03
2.478489E-03
1.820657E-03
1.253160E-03
1.066473E-03
1.634153E-03
1.714846E-03
3.860671E-03
6.045663E-03
6.014201E-03
4.518337E-03
6.636521E-03
1.288270E-02
7.650356E-03
4.370529E-03
1.119461E-02
8.119566E-03
2.118146E-03
2.765499E-03
1.952711E-03
2.901980E-03
1.538648E-03
4.335549E-03
3.177701E-03
1.961727E-03
2.110138E-03
8.644545E-04
1.274218E-03
5.426154E-03
3.743806E-02
1.253369E-02
2.940890E-03
1.073335E-03
4.231142E-02
1.646556E-01
6.604863E-03
5.304679E-03
6.056289E-03
6.010917E-03
6.512958E-03
6.515787E-03
7.693558E-03
9.295512E-03
9.334954E-03
1.025373E-02
1.211366E-02
1.408307E-02
1.672188E-02
1.931361E-02
2.130670E-02
2.472318E-02
2.636121E-02
2.957428E-02
3.334283E-02
3.835184E-02
4.514564E-02
5.140812E-02
6.006788E-02
6.793317E-02
7.738075E-02
8.648700E-02
9.757058E-02
1.095234E-01
1.201795E-01
1.330619E-01
1.469675E-01
1.619943E-01
1.782683E-01
1.949332E-01
2.106524E-01
2.267432E-01
2.422732E-01
2.619161E-01
2.756473E-01
2.940231E-01
3.116551E-01
3.275978E-01
3.389059E-01
3.622639E-01
3.779202E-01
3.910428E-01
4.113412E-01
4.228936E-01
4.541704E-01
4.702550E-01
4.839456E-01
5.050932E-01
5.071508E-01
5.208837E-01
5.327664E-01
5.436937E-01
5.780354E-01
5.814050E-01
5.690123E-01
5.937599E-01
6.025152E-01
6.137319E-01
6.170234E-01
6.072804E-01
6.360930E-01
6.350699E-01
6.464515E-01
6.454837E-01
6.564022E-01
6.602119E-01
6.794142E-01
6.683364E-01
6.566535E-01
6.711664E-01
6.786666E-01
6.813586E-01
6.727314E-01
6.689050E-01
6.702625E-01
6.672477E-01
6.592810E-01
6.524935E-01
6.568043E-01
6.565750E-01
6.606220E-01
6.790387E-01
6.725214E-01
6.978843E-01
6.656358E-01
6.572866E-01
6.486657E-01
6.431609E-01
6.409717E-01
6.424581E-01
6.513013E-01
6.420012E-01
6.479231E-01
6.243487E-01
6.171120E-01
6.114927E-01
6.087615E-01
6.061981E-01
5.876978E-01
5.946862E-01
5.644154E-01
5.533102E-01
5.323660E-01
5.424478E-01
5.298707E-01
5.272046E-01
5.308906E-01
5.092794E-01
4.854257E-01
4.734642E-01
4.399338E-01
4.257341E-01
4.147121E-01
3.994276E-01
3.728475E-01
3.652149E-01
3.518320E-01
3.260639E-01
3.124096E-01
2.974948E-01
2.800573E-01
2.682206E-01
2.489286E-01
2.304360E-01
2.150893E-01
2.007890E-01
1.854179E-01
1.705513E-01
1.569199E-01
1.431445E-01
1.325990E-01
1.205274E-01
1.094090E-01
9.808938E-02
8.615436E-02
7.563363E-02
6.953938E-02
6.093941E-02
5.423441E-02
4.764915E-02
4.230546E-02
3.907138E-02
3.422945E-02
2.926938E-02
2.564998E-02
2.407280E-02
2.091381E-02
1.829356E-02
1.671083E-02
1.428753E-02
1.288652E-02
1.153983E-02
1.065380E-02
9.739598E-03
8.399179E-03
7.672918E-03
7.078400E-03
6.283576E-03
6.065581E-03
5.554714E-03
6.126521E-03
8.105241E-03
3.309971E-03
3.021987E-03
2.947601E-03
2.196068E-03
1.639168E-03
1.643409E-03
2.835762E-03
4.523492E-03
8.368070E-03
8.965613E-03
3.079218E-03
7.111658E-03
1.546385E-02
1.827721E-02
5.922838E-03
1.293375E-02
9.797130E-03
3.015932E-03
2.466432E-03
2.861276E-03
3.283001E-03
2.131002E-03
1.564591E-03
1.391625E-03
1.298498E-03
2.105788E-03
1.233849E-03
1.874484E-03
2.135186E-02
3.385879E-02
1.035698E-02
1.200403E-02
1.356473E-02
3.693612E-02
2.495711E-02
6.403121E-03
4.493852E-03
5.686635E-03
5.447203E-03
6.745721E-03
6.603037E-03
7.379038E-03
9.395861E-03
1.048347E-02
1.094438E-02
1.172848E-02
1.331882E-02
1.674750E-02
1.906106E-02
2.085320E-02
2.438085E-02
2.608024E-02
2.953302E-02
3.336877E-02
3.806985E-02
4.541453E-02
5.129599E-02
5.897879E-02
6.695424E-02
7.767562E-02
8.649879E-02
9.788942E-02
1.100249E-01
1.206649E-01
1.338174E-01
1.474083E-01
1.624747E-01
1.798229E-01
1.967898E-01
2.106598E-01
2.272435E-01
2.433205E-01
2.610681E-01
2.771280E-01
2.949653E-01
3.110131E-01
3.282871E-01
3.406154E-01
3.601521E-01
3.793900E-01
3.927420E-01
4.098392E-01
4.263246E-01
4.421059E-01
4.621642E-01
4.689398E-01
5.067649E-01
5.135669E-01
5.248245E-01
5.272851E-01
5.457112E-01
5.771770E-01
5.796862E-01
5.770018E-01
5.894225E-01
5.985096E-01
6.152551E-01
6.173354E-01
6.253521E-01
6.255760E-01
6.420993E-01
6.439576E-01
6.481743E-01
6.609174E-01
6.453136E-01
6.694004E-01
6.910833E-01
6.673947E-01
6.699859E-01
6.868939E-01
6.965873E-01
6.803735E-01
6.761811E-01
6.686259E-01
6.650411E-01
6.617231E-01
6.539325E-01
6.706508E-01
6.577051E-01
6.561900E-01
6.870527E-01
6.773643E-01
6.856001E-01
6.722129E-01
6.504974E-01
6.504789E-01
6.532288E-01
6.503861E-01
6.462864E-01
6.705814E-01
6.414748E-01
6.306604E-01
6.166696E-01
6.178083E-01
6.071979E-01
6.120737E-01
6.031599E-01
5.845623E-01
5.950269E-01
5.679654E-01
5.488201E-01
5.301877E-01
5.329224E-01
5.338316E-01
5.295396E-01
5.407293E-01
5.124587E-01
4.844129E-01
4.726190E-01
4.412643E-01
4.295145E-01
4.167282E-01
3.989772E-01
3.824318E-01
3.659507E-01
3.518681E-01
3.283809E-01
3.122211E-01
2.974533E-01
2.798023E-01
2.683495E-01
2.484566E-01
2.292921E-01
2.147058E-01
1.999772E-01
1.845408E-01
1.700573E-01
1.584380E-01
1.427441E-01
1.328472E-01
1.191272E-01
1.086512E-01
9.694511E-02
8.487052E-02
7.448137E-02
6.837008E-02
6.177861E-02
5.407650E-02
4.734989E-02
4.104796E-02
3.771788E-02
3.299036E-02
2.810278E-02
2.574591E-02
2.277912E-02
1.938741E-02
1.754886E-02
1.611253E-02
1.380803E-02
1.218052E-02
1.080500E-02
1.028079E-02
9.080833E-03
8.616750E-03
7.767303E-03
7.252509E-03
6.867169E-03
6.065781E-03
5.315515E-03
4.796478E-03
6.345674E-03
3.101486E-03
2.976883E-03
3.215005E-03
2.095567E-03
1.285356E-03
5.439108E-03
6.616541E-03
3.176065E-03
8.893160E-03
9.402997E-03
3.403303E-03
6.537016E-03
2.265491E-02
2.207948E-02
8.768549E-03
1.313030E-02
9.035684E-03
3.511415E-03
2.317802E-03
2.555906E-03
3.091301E-03
1.811153E-03
1.097202E-03
1.014862E-03
7.510818E-04
1.091129E-03
9.863164E-04
2.722306E-03
4.930386E-02
1.557159E-01
2.466952E-03
4.950153E-03
8.498175E-03
1.273514E-01
9.417560E-03
7.652392E-03
5.405556E-03
4.916397E-03
5.058457E-03
5.915166E-03
7.001917E-03
7.134422E-03
9.016619E-03
1.053110E-02
1.123274E-02
1.217372E-02
1.254567E-02
1.634788E-02
1.880006E-02
2.080239E-02
2.429014E-02
2.790708E-02
3.093907E-02
3.346904E-02
3.831509E-02
4.479140E-02
5.083062E-02
5.808718E-02
6.838704E-02
7.745797E-02
8.560229E-02
9.535687E-02
1.084303E-01
1.209649E-01
1.341321E-01
1.470638E-01
1.611854E-01
1.797736E-01
1.958040E-01
2.113304E-01
2.264922E-01
2.430645E-01
2.591799E-01
2.763700E-01
2.964120E-01
3.105083E-01
3.283596E-01
3.454566E-01
3.612577E-01
3.797432E-01
3.961735E-01
4.061387E-01
4.230974E-01
4.397308E-01
4.571077E-01
4.653966E-01
4.971821E-01
5.176604E-01
5.248962E-01
5.332474E-01
5.479343E-01
5.752677E-01
5.774222E-01
5.801198E-01
5.940809E-01
5.993386E-01
6.115832E-01
6.109663E-01
6.299281E-01
6.267239E-01
6.322663E-01
6.415171E-01
6.443274E-01
6.722390E-01
6.476352E-01
6.715964E-01
7.095833E-01
6.690081E-01
6.552386E-01
6.885969E-01
6.963886E-01
6.673319E-01
6.753029E-01
6.626821E-01
6.652524E-01
6.542922E-01
6.601645E-01
6.770916E-01
6.654754E-01
6.465776E-01
6.887110E-01
6.968195E-01
6.677121E-01
6.873997E-01
6.525140E-01
6.384014E-01
6.531078E-01
6.511653E-01
6.441394E-01
6.673615E-01
6.262166E-01
6.219207E-01
6.216751E-01
6.151739E-01
6.100268E-01
6.082180E-01
6.001385E-01
5.932867E-01
6.053198E-01
5.656019E-01
5.526548E-01
5.363303E-01
5.244229E-01
5.336916E-01
5.250297E-01
5.376697E-01
5.097132E-01
4.778432E-01
4.652233E-01
4.457617E-01
4.384710E-01
4.149854E-01
4.026752E-01
3.925148E-01
3.645043E-01
3.463705E-01
3.266151E-01
3.119187E-01
2.993507E-01
2.799828E-01
2.685278E-01
2.488449E-01
2.307220E-01
2.166422E-01
2.018194E-01
1.871382E-01
1.720438E-01
1.584297E-01
1.441317E-01
1.307475E-01
1.181104E-01
1.071838E-01
9.698691E-02
8.538538E-02
7.485782E-02
6.693998E-02
6.133441E-02
5.465562E-02
4.717296E-02
4.100969E-02
3.718962E-02
3.204143E-02
2.787271E-02
2.546451E-02
2.218769E-02
1.938708E-02
1.766183E-02
1.619115E-02
1.413348E-02
1.275266E-02
1.105533E-02
1.007586E-02
8.145486E-03
8.514902E-03
7.007154E-03
6.148568E-03
6.342797E-03
5.474509E-03
4.262825E-03
4.288068E-03
3.419783E-03
3.008276E-03
3.012795E-03
3.354097E-03
2.522080E-03
2.386087E-03
6.166798E-03
6.862191E-03
5.104923E-03
1.227582E-02
1.482156E-02
2.822233E-03
7.558577E-03
1.700089E-02
1.607932E-02
9.022294E-03
1.309575E-02
9.730255E-03
3.367469E-03
2.223421E-03
2.246729E-03
3.100162E-03
1.388362E-03
2.791449E-03
2.034610E-03
1.545851E-03
1.053356E-03
1.187400E-03
2.239716E-03
4.519358E-03
6.275183E-02
1.265531E-02
3.337324E-03
8.532215E-03
-6.001275E-02
1.780806E-02
8.287842E-03
3.721374E-03
5.609959E-03
5.264221E-03
5.747726E-03
6.721118E-03
7.280932E-03
8.407208E-03
1.006281E-02
1.095224E-02
1.391896E-02
1.414406E-02
1.649108E-02
1.969176E-02
1.964583E-02
2.462780E-02
2.831650E-02
3.061738E-02
3.320865E-02
3.855945E-02
4.490976E-02
5.223866E-02
5.867388E-02
6.780427E-02
7.882682E-02
8.440558E-02
9.434306E-02
1.068494E-01
1.203562E-01
1.341633E-01
1.477645E-01
1.621644E-01
1.789699E-01
1.929730E-01
2.093754E-01
2.259703E-01
2.391848E-01
2.576640E-01
2.759787E-01
2.944990E-01
3.088123E-01
3.262453E-01
3.452935E-01
3.606764E-01
3.823421E-01
3.950843E-01
4.076603E-01
4.217861E-01
4.367563E-01
4.558711E-01
4.667198E-01
4.944811E-01
5.166926E-01
5.194074E-01
5.296609E-01
5.575395E-01
5.721539E-01
5.731640E-01
5.919419E-01
5.915864E-01
6.024818E-01
6.101029E-01
6.052563E-01
6.485695E-01
6.311884E-01
6.272972E-01
6.375596E-01
6.384995E-01
6.644762E-01
6.552074E-01
6.710131E-01
7.152909E-01
6.651167E-01
6.467679E-01
6.798899E-01
6.906997E-01
6.668781E-01
6.649217E-01
6.615369E-01
6.648849E-01
6.465745E-01
6.583729E-01
6.743755E-01
6.731027E-01
6.459215E-01
6.793069E-01
6.955220E-01
6.605646E-01
6.889787E-01
6.544417E-01
6.354324E-01
6.453222E-01
6.460777E-01
6.318012E-01
6.531021E-01
6.222868E-01
6.263660E-01
6.252181E-01
6.135437E-01
6.081263E-01
6.007283E-01
5.981950E-01
6.012068E-01
6.008916E-01
5.614175E-01
5.568677E-01
5.395756E-01
5.297047E-01
5.353124E-01
5.212104E-01
5.193390E-01
4.961081E-01
4.791444E-01
4.608172E-01
4.456621E-01
4.396535E-01
4.155691E-01
4.038599E-01
3.903932E-01
3.646647E-01
3.455192E-01
3.271066E-01
3.111275E-01
2.995392E-01
2.809672E-01
2.684815E-01
2.511838E-01
2.318043E-01
2.165917E-01
2.036378E-01
1.881620E-01
1.733740E-01
1.565489E-01
1.446509E-01
1.284046E-01
1.184395E-01
1.074644E-01
9.663416E-02
8.641364E-02
7.481456E-02
6.796487E-02
6.217741E-02
5.466396E-02
4.669639E-02
4.233509E-02
3.654725E-02
3.244280E-02
2.840474E-02
2.428842E-02
2.193079E-02
1.908662E-02
1.818503E-02
1.610900E-02
1.402327E-02
1.175237E-02
1.176798E-02
1.016929E-02
8.680507E-03
7.455203E-03
6.804948E-03
5.265152E-03
5.246804E-03
4.721319E-03
4.185142E-03
3.932749E-03
3.609480E-03
3.660478E-03
3.600186E-03
4.100767E-03
3.954455E-03
3.332293E-03
7.729835E-03
4.184105E-03
3.062469E-03
1.053853E-02
1.222466E-02
1.947241E-03
8.005181E-03
1.177997E-02
1.373559E-02
8.001690E-03
8.574991E-03
7.206788E-03
3.756601E-03
1.463304E-03
1.884141E-03
1.581701E-03
1.232966E-03
3.224722E-03
2.717043E-03
2.128026E-03
1.308394E-03
1.618539E-03
2.207760E-03
-9.793702E-03
4.417904E-02
-6.378357E-03
-9.558514E-04
1.797298E-02
-4.165632E-02
1.557735E-03
7.768077E-03
4.079819E-03
5.679640E-03
6.477413E-03
6.614574E-03
6.554497E-03
7.293258E-03
9.716695E-03
1.019583E-02
1.137876E-02
1.415209E-02
1.435954E-02
1.629342E-02
1.919395E-02
2.024940E-02
2.348643E-02
2.711133E-02
2.947964E-02
3.433102E-02
3.848503E-02
4.389915E-02
5.184940E-02
6.001257E-02
6.670048E-02
7.772089E-02
8.679910E-02
9.757979E-02
1.073747E-01
1.203305E-01
1.319495E-01
1.464611E-01
1.641681E-01
1.782869E-01
1.925539E-01
2.089812E-01
2.246727E-01
2.399820E-01
2.569921E-01
2.755576E-01
2.949897E-01
3.093756E-01
3.234220E-01
3.421783E-01
3.600029E-01
3.824400E-01
3.977113E-01
4.119962E-01
4.261738E-01
4.430122E-01
4.616038E-01
4.656335E-01
4.903361E-01
5.106901E-01
5.114124E-01
5.229987E-01
5.562968E-01
5.630799E-01
5.686735E-01
5.831053E-01
5.916032E-01
5.947277E-01
6.078495E-01
6.134141E-01
6.508765E-01
6.335237E-01
6.251032E-01
6.311444E-01
6.431856E-01
6.531207E-01
6.619428E-01
6.691325E-01
7.007887E-01
6.762147E-01
6.514846E-01
6.683018E-01
6.837072E-01
6.726714E-01
6.606538E-01
6.691300E-01
6.572377E-01
6.516503E-01
6.588867E-01
6.669279E-01
6.739563E-01
6.582666E-01
6.694884E-01
6.883627E-01
6.590201E-01
6.827316E-01
6.460441E-01
6.320651E-01
6.349701E-01
6.335356E-01
6.217739E-01
6.372882E-01
6.362063E-01
6.276354E-01
6.277578E-01
6.047697E-01
6.080580E-01
5.888506E-01
5.937758E-01
6.030374E-01
5.871240E-01
5.565912E-01
5.489406E-01
5.395416E-01
5.377612E-01
5.429302E-01
5.228013E-01
5.064062E-01
4.887396E-01
4.756177E-01
4.605488E-01
4.444103E-01
4.366573E-01
4.141325E-01
4.050770E-01
3.861160E-01
3.653731E-01
3.475680E-01
3.298538E-01
3.123948E-01
2.968348E-01
2.827135E-01
2.670224E-01
2.487308E-01
2.325900E-01
2.153540E-01
2.020826E-01
1.865444E-01
1.704660E-01
1.576992E-01
1.449395E-01
1.280110E-01
1.175520E-01
1.067949E-01
9.511178E-02
8.500478E-02
7.478610E-02
6.815008E-02
6.329906E-02
5.391470E-02
4.618443E-02
4.186814E-02
3.734493E-02
3.109618E-02
2.842175E-02
2.497530E-02
2.333827E-02
1.972752E-02
1.751590E-02
1.498364E-02
1.348847E-02
1.160293E-02
1.083761E-02
9.832417E-03
8.985051E-03
7.884524E-03
6.745296E-03
5.602161E-03
5.151826E-03
4.673020E-03
3.704917E-03
3.560936E-03
3.266464E-03
3.000347E-03
2.999825E-03
3.684204E-03
3.869564E-03
4.379495E-03
7.577802E-03
3.199868E-03
2.264182E-03
5.483718E-03
8.932608E-03
2.900058E-03
7.376313E-03
8.837541E-03
1.618246E-02
6.830989E-03
3.250520E-03
6.833986E-03
2.616073E-03
6.676096E-04
3.081150E-04
2.943343E-04
7.833342E-04
2.227123E-03
1.775222E-03
1.328517E-03
9.909075E-04
1.312337E-03
2.268390E-03
3.942970E-03
-5.781495E-02
-4.756901E-03
8.734658E-04
8.296776E-03
-1.553163E-03
4.040906E-03
5.007427E-03
4.574961E-03
4.880033E-03
6.212951E-03
6.215678E-03
7.051303E-03
8.017851E-03
9.340480E-03
1.047951E-02
1.175231E-02
1.329009E-02
1.416312E-02
1.608967E-02
1.891258E-02
2.045600E-02
2.221229E-02
2.469457E-02
2.885454E-02
3.362450E-02
3.884047E-02
4.419842E-02
5.103720E-02
6.033741E-02
6.644468E-02
7.581463E-02
8.888256E-02
9.959904E-02
1.089297E-01
1.213789E-01
1.319902E-01
1.459792E-01
1.645779E-01
1.783408E-01
1.937116E-01
2.104597E-01
2.253276E-01
2.427463E-01
2.596098E-01
2.752897E-01
2.951339E-01
3.109047E-01
3.228579E-01
3.416210E-01
3.605231E-01
3.808106E-01
3.957970E-01
4.105828E-01
4.300138E-01
4.445708E-01
4.680000E-01
4.689846E-01
4.896441E-01
5.055025E-01
5.094338E-01
5.175277E-01
5.472329E-01
5.619020E-01
5.664294E-01
5.779221E-01
5.932298E-01
5.867046E-01
6.137412E-01
6.256882E-01
6.515636E-01
6.366681E-01
6.259380E-01
6.221086E-01
6.520459E-01
6.496462E-01
6.593305E-01
6.515062E-01
6.717203E-01
6.727378E-01
6.595339E-01
6.679014E-01
6.948503E-01
6.877666E-01
6.716467E-01
6.695843E-01
6.510640E-01
6.553902E-01
6.688633E-01
6.698291E-01
6.729071E-01
6.657726E-01
6.589399E-01
6.783507E-01
6.673757E-01
6.714800E-01
6.468695E-01
6.369251E-01
6.321934E-01
6.264951E-01
6.182991E-01
6.436826E-01
6.396773E-01
6.275525E-01
6.223388E-01
6.056378E-01
6.134842E-01
5.896904E-01
5.882163E-01
5.910363E-01
5.787217E-01
5.558725E-01
5.483722E-01
5.449146E-01
5.438889E-01
5.414292E-01
5.178436E-01
5.014575E-01
4.807123E-01
4.671999E-01
4.593294E-01
4.396135E-01
4.344475E-01
4.143922E-01
4.044496E-01
3.876555E-01
3.610232E-01
3.466943E-01
3.352698E-01
3.167773E-01
2.962600E-01
2.853064E-01
2.669042E-01
2.469743E-01
2.342028E-01
2.156688E-01
2.014963E-01
1.839028E-01
1.685651E-01
1.576366E-01
1.414265E-01
1.275179E-01
1.171180E-01
1.067271E-01
9.585065E-02
8.342762E-02
7.639066E-02
6.808043E-02
6.194156E-02
5.311461E-02
4.591339E-02
4.139522E-02
3.728784E-02
3.214293E-02
2.847289E-02
2.608157E-02
2.374987E-02
2.050675E-02
1.726551E-02
1.510420E-02
1.317790E-02
1.249284E-02
1.119196E-02
1.039852E-02
9.566470E-03
8.362352E-03
7.694109E-03
6.316219E-03
4.816565E-03
5.398688E-03
3.853995E-03
3.645881E-03
3.755011E-03
3.783770E-03
3.701051E-03
3.478901E-03
3.358515E-03
4.005727E-03
7.055167E-03
4.618259E-03
2.292371E-03
5.539294E-03
6.639219E-03
5.394693E-03
5.491542E-03
9.300671E-03
1.607173E-02
7.704781E-03
3.967572E-03
5.340468E-03
2.005482E-03
1.708135E-04
-4.084592E-05
5.002287E-04
-6.418209E-08
8.865619E-04
8.155670E-04
7.803867E-04
8.568488E-04
7.383268E-04
1.656159E-03
6.843684E-03
2.703479E-02
1.413664E-02
5.641836E-03
1.868588E-02
1.289858E-01
6.043454E-03
3.732675E-03
3.538597E-03
3.804978E-03
5.786462E-03
6.022211E-03
7.157111E-03
8.902832E-03
9.064631E-03
9.668092E-03
1.121724E-02
1.277152E-02
1.456256E-02
1.689019E-02
1.966396E-02
1.996114E-02
2.151776E-02
2.388236E-02
2.793597E-02
3.365320E-02
3.905469E-02
4.552168E-02
5.198804E-02
5.957572E-02
6.596091E-02
7.517286E-02
8.727237E-02
9.782122E-02
1.096880E-01
1.218005E-01
1.342822E-01
1.471973E-01
1.651727E-01
1.778526E-01
1.915064E-01
2.093524E-01
2.259686E-01
2.406969E-01
2.586882E-01
2.746970E-01
2.914319E-01
3.080821E-01
3.265418E-01
3.475615E-01
3.585761E-01
3.790414E-01
3.997227E-01
4.050922E-01
4.254457E-01
4.431909E-01
4.652643E-01
4.778084E-01
5.031681E-01
5.036926E-01
5.089944E-01
5.141070E-01
5.397652E-01
5.607918E-01
5.703251E-01
5.935125E-01
5.973261E-01
5.830035E-01
6.190330E-01
6.490049E-01
6.530734E-01
6.226629E-01
6.249731E-01
6.268879E-01
6.454665E-01
6.536356E-01
6.487824E-01
6.383164E-01
6.525529E-01
6.631464E-01
6.704341E-01
6.713382E-01
7.001691E-01
6.912749E-01
6.748927E-01
6.637627E-01
6.460744E-01
6.598651E-01
6.716807E-01
6.859758E-01
6.653780E-01
6.543121E-01
6.547862E-01
6.758078E-01
6.847191E-01
6.753863E-01
6.648766E-01
6.506038E-01
6.467431E-01
6.385559E-01
6.236699E-01
6.562484E-01
6.431805E-01
6.189234E-01
6.124031E-01
6.044259E-01
6.104628E-01
6.091519E-01
5.899707E-01
5.831979E-01
5.683215E-01
5.677751E-01
5.508349E-01
5.487848E-01
5.399718E-01
5.338975E-01
5.169877E-01
4.985473E-01
4.780106E-01
4.681986E-01
4.650350E-01
4.468913E-01
4.371715E-01
4.105600E-01
3.913058E-01
3.918507E-01
3.578344E-01
3.463962E-01
3.300108E-01
3.192465E-01
2.973211E-01
2.880898E-01
2.683986E-01
2.498464E-01
2.339637E-01
2.175833E-01
2.030976E-01
1.842636E-01
1.711760E-01
1.579177E-01
1.412571E-01
1.269776E-01
1.187765E-01
1.064332E-01
9.584794E-02
8.466289E-02
7.706575E-02
6.786242E-02
6.046489E-02
5.504729E-02
4.640327E-02
4.136104E-02
3.664899E-02
3.230135E-02
2.862197E-02
2.628813E-02
2.341626E-02
1.946083E-02
1.715637E-02
1.571372E-02
1.396641E-02
1.308451E-02
1.252639E-02
1.055283E-02
8.998918E-03
8.636559E-03
7.619216E-03
5.796512E-03
4.332115E-03
4.946725E-03
3.802453E-03
3.516372E-03
4.388042E-03
4.449085E-03
3.556950E-03
2.395976E-03
2.045471E-03
3.782102E-03
7.484961E-03
1.082589E-02
3.245699E-03
3.378998E-03
5.059600E-03
5.759982E-03
2.999662E-03
8.197561E-03
1.450686E-02
9.492056E-03
4.021619E-03
2.694804E-03
1.057320E-03
6.582025E-04
4.472284E-04
6.881659E-05
4.823946E-04
-4.871651E-04
-3.123126E-04
3.621258E-05
4.475683E-04
4.808813E-04
1.389624E-03
3.346206E-03
1.497582E-02
-1.646290E-02
-2.003646E-03
3.940559E-03
-3.677982E-03
4.855422E-03
2.491647E-03
4.524227E-03
4.669150E-03
5.882156E-03
5.859014E-03
6.380206E-03
8.071564E-03
8.269574E-03
9.133936E-03
1.062516E-02
1.280075E-02
1.409035E-02
1.578394E-02
1.899108E-02
2.014199E-02
2.219826E-02
2.414634E-02
2.697814E-02
3.376446E-02
3.961905E-02
4.544742E-02
5.192754E-02
5.893660E-02
6.612328E-02
7.593672E-02
8.662921E-02
9.816258E-02
1.104402E-01
1.211252E-01
1.349874E-01
1.484143E-01
1.656991E-01
1.780869E-01
1.882621E-01
2.107553E-01
2.255058E-01
2.410993E-01
2.577464E-01
2.767348E-01
2.889000E-01
3.097377E-01
3.311013E-01
3.447647E-01
3.555172E-01
3.815898E-01
4.026695E-01
4.134255E-01
4.298573E-01
4.392450E-01
4.686389E-01
4.721840E-01
4.990036E-01
5.012831E-01
5.089593E-01
5.202271E-01
5.473980E-01
5.631875E-01
5.642903E-01
5.936573E-01
5.948193E-01
5.912640E-01
6.062801E-01
6.406394E-01
6.744246E-01
6.148861E-01
6.386542E-01
6.244129E-01
6.485762E-01
6.534132E-01
6.329993E-01
6.336775E-01
6.453171E-01
6.667140E-01
6.941185E-01
6.838207E-01
6.990149E-01
6.845809E-01
6.783922E-01
6.601308E-01
6.447620E-01
6.588471E-01
6.714197E-01
6.918822E-01
6.508388E-01
6.507628E-01
6.417808E-01
6.703049E-01
6.978729E-01
6.887077E-01
6.702563E-01
6.647759E-01
6.542487E-01
6.538220E-01
6.282705E-01
6.526044E-01
6.350879E-01
6.255955E-01
6.149490E-01
6.262383E-01
6.038282E-01
6.091753E-01
5.883555E-01
5.895952E-01
5.770637E-01
5.676918E-01
5.527742E-01
5.525159E-01
5.400665E-01
5.225227E-01
5.181852E-01
4.990290E-01
4.787086E-01
4.723410E-01
4.628512E-01
4.487455E-01
4.380790E-01
4.072517E-01
3.897071E-01
3.878771E-01
3.581227E-01
3.488763E-01
3.300526E-01
3.172349E-01
2.999938E-01
2.847625E-01
2.695510E-01
2.512124E-01
2.347473E-01
2.180166E-01
2.034311E-01
1.858274E-01
1.734685E-01
1.585719E-01
1.467785E-01
1.296156E-01
1.198084E-01
1.057118E-01
9.530638E-02
8.300406E-02
7.500249E-02
6.701906E-02
5.942940E-02
5.531273E-02
4.653804E-02
4.176288E-02
3.690072E-02
3.224341E-02
2.852228E-02
2.561330E-02
2.296770E-02
1.936329E-02
1.737083E-02
1.621577E-02
1.475671E-02
1.366719E-02
1.185549E-02
1.051139E-02
8.678669E-03
8.454496E-03
7.613705E-03
6.628945E-03
5.475584E-03
4.729824E-03
4.089861E-03
3.933443E-03
4.234902E-03
3.542830E-03
3.400615E-03
1.031640E-03
1.585728E-03
1.603893E-03
4.878072E-03
9.727881E-03
3.216736E-03
7.576453E-03
2.533487E-03
4.421707E-03
2.868306E-03
5.162419E-03
7.439849E-03
6.712999E-03
3.272387E-03
1.426010E-03
9.530863E-04
6.667620E-04
9.251355E-04
8.688328E-04
3.384837E-04
-2.359607E-04
-2.096561E-04
-1.267193E-04
3.845719E-04
4.433927E-04
1.665279E-03
-6.776508E-04
5.243671E-02
4.527426E-03
3.613697E-03
7.888655E-03
-6.110719E-02
4.352430E-03
3.604115E-03
5.038309E-03
5.438790E-03
5.276577E-03
6.197333E-03
6.100977E-03
7.312013E-03
7.896385E-03
9.522443E-03
1.088584E-02
1.389859E-02
1.372422E-02
1.603600E-02
1.802417E-02
1.993679E-02
2.314186E-02
2.477599E-02
2.789802E-02
3.460998E-02
4.019900E-02
4.441896E-02
5.112759E-02
5.839712E-02
6.602089E-02
7.503187E-02
8.647962E-02
9.932686E-02
1.108596E-01
1.215124E-01
1.336135E-01
1.486794E-01
1.644735E-01
1.776144E-01
1.908490E-01
2.098509E-01
2.277613E-01
2.455021E-01
2.579437E-01
2.783371E-01
2.896938E-01
3.100249E-01
3.332273E-01
3.438412E-01
3.558177E-01
3.819055E-01
3.976576E-01
4.166465E-01
4.408002E-01
4.400670E-01
4.685498E-01
4.680709E-01
4.864564E-01
4.987459E-01
5.162109E-01
5.255235E-01
5.596909E-01
5.509972E-01
5.598211E-01
5.828995E-01
5.898908E-01
6.007911E-01
5.975211E-01
6.164510E-01
6.708827E-01
6.264373E-01
6.505707E-01
6.283971E-01
6.429941E-01
6.363995E-01
6.222009E-01
6.310479E-01
6.450107E-01
6.751083E-01
7.080324E-01
6.805050E-01
6.878594E-01
6.911386E-01
6.912856E-01
6.664146E-01
6.559340E-01
6.593720E-01
6.676246E-01
6.918117E-01
6.546875E-01
6.541244E-01
6.385443E-01
6.638475E-01
6.930965E-01
6.833718E-01
6.695000E-01
6.638481E-01
6.531879E-01
6.540587E-01
6.264823E-01
6.325784E-01
6.269754E-01
6.389563E-01
6.197317E-01
6.324891E-01
6.038217E-01
5.962994E-01
5.891531E-01
5.988335E-01
5.774229E-01
5.631664E-01
5.506696E-01
5.574544E-01
5.483405E-01
5.185252E-01
5.150312E-01
4.925348E-01
4.793862E-01
4.699784E-01
4.547537E-01
4.417457E-01
4.358661E-01
4.106928E-01
3.911152E-01
3.820946E-01
3.624195E-01
3.508728E-01
3.335432E-01
3.162991E-01
2.975606E-01
2.797278E-01
2.672919E-01
2.502505E-01
2.339428E-01
2.175185E-01
2.027548E-01
1.859174E-01
1.705270E-01
1.559512E-01
1.460580E-01
1.326704E-01
1.200016E-01
1.062943E-01
9.506299E-02
8.300222E-02
7.398766E-02
6.673927E-02
5.927006E-02
5.331002E-02
4.625789E-02
4.097843E-02
3.651481E-02
3.177729E-02
2.819125E-02
2.537967E-02
2.252592E-02
1.976099E-02
1.780702E-02
1.643311E-02
1.493838E-02
1.349096E-02
1.211640E-02
1.100847E-02
9.849295E-03
8.529578E-03
8.189434E-03
7.319993E-03
6.520669E-03
5.736560E-03
5.006833E-03
4.179464E-03
3.678091E-03
2.990874E-03
2.852365E-03
1.351600E-03
1.793193E-03
1.158573E-03
1.932024E-03
2.071248E-03
6.748995E-03
8.978220E-03
1.280732E-03
2.416891E-03
2.288084E-03
2.671522E-03
3.140316E-03
4.069037E-03
2.662161E-03
1.240863E-03
1.073683E-03
1.223998E-03
1.250617E-03
1.734735E-03
1.026849E-03
-5.660772E-04
-1.452588E-04
5.633714E-05
3.206516E-04
3.907403E-04
1.619642E-03
4.404774E-03
-2.387761E-02
-1.290976E-02
-1.701363E-03
-4.884663E-03
2.248767E-03
4.131866E-03
3.642356E-03
4.221870E-03
5.028751E-03
4.346437E-03
6.472378E-03
6.309585E-03
7.071142E-03
7.589086E-03
9.321999E-03
1.162039E-02
1.414536E-02
1.445579E-02
1.587555E-02
1.685342E-02
1.893915E-02
2.172146E-02
2.428204E-02
2.791953E-02
3.517497E-02
4.058537E-02
4.630613E-02
5.113583E-02
5.868865E-02
6.590879E-02
7.417965E-02
8.587227E-02
9.792925E-02
1.099669E-01
1.209240E-01
1.331391E-01
1.481000E-01
1.643783E-01
1.752484E-01
1.948754E-01
2.103740E-01
2.280054E-01
2.448921E-01
2.599998E-01
2.746487E-01
2.885845E-01
3.083076E-01
3.310218E-01
3.495783E-01
3.612917E-01
3.901285E-01
3.928811E-01
4.165512E-01
4.346290E-01
4.433935E-01
4.612487E-01
4.742617E-01
4.833696E-01
4.929435E-01
5.185256E-01
5.370801E-01
5.730351E-01
5.412687E-01
5.588557E-01
5.821332E-01
5.918379E-01
6.151091E-01
6.027440E-01
6.014888E-01
6.243793E-01
6.362041E-01
6.450632E-01
6.425522E-01
6.302688E-01
6.269630E-01
6.239968E-01
6.312716E-01
6.545206E-01
6.958667E-01
6.958843E-01
6.744178E-01
6.768648E-01
6.921985E-01
6.870244E-01
6.722359E-01
6.686859E-01
6.621080E-01
6.676478E-01
6.884970E-01
6.613295E-01
6.520216E-01
6.426422E-01
6.609282E-01
6.797793E-01
6.671229E-01
6.602604E-01
6.621045E-01
6.489398E-01
6.355377E-01
6.294834E-01
6.288078E-01
6.249749E-01
6.362230E-01
6.267738E-01
6.214488E-01
6.025268E-01
5.944855E-01
5.923808E-01
5.907420E-01
5.689809E-01
5.565138E-01
5.543571E-01
5.628132E-01
5.556798E-01
5.231005E-01
5.055136E-01
4.879188E-01
4.822254E-01
4.729548E-01
4.504548E-01
4.419528E-01
4.273398E-01
4.096992E-01
3.909469E-01
3.805729E-01
3.627631E-01
3.579520E-01
3.362995E-01
3.164427E-01
2.955872E-01
2.787939E-01
2.643055E-01
2.486338E-01
2.314231E-01
2.170094E-01
2.031051E-01
1.860762E-01
1.702567E-01
1.578416E-01
1.458725E-01
1.317340E-01
1.207844E-01
1.072355E-01
9.676819E-02
8.278400E-02
7.410669E-02
6.764178E-02
5.956129E-02
5.219885E-02
4.552660E-02
4.015955E-02
3.579072E-02
3.096521E-02
2.886699E-02
2.549874E-02
2.170871E-02
1.972555E-02
1.843716E-02
1.770946E-02
1.449620E-02
1.343567E-02
1.137991E-02
1.094982E-02
1.087873E-02
7.996741E-03
8.657420E-03
7.054655E-03
7.253894E-03
6.756418E-03
5.611338E-03
4.761093E-03
4.694556E-03
3.194135E-03
2.825245E-03
2.671828E-03
2.793624E-03
2.636788E-03
2.630277E-03
1.634965E-03
5.505600E-03
2.773595E-03
2.977221E-03
2.263590E-03
2.425402E-03
2.247236E-03
2.097689E-03
2.474830E-03
2.299539E-03
1.743265E-03
8.404224E-04
1.596781E-03
2.023529E-03
2.302296E-03
2.064013E-03
1.131709E-04
2.733357E-04
4.727006E-04
4.472795E-04
2.928385E-04
8.403593E-04
2.869854E-03
1.042725E-02
-3.686120E-02
-1.363551E-02
8.486448E-03
-5.065342E-02
3.492035E-03
3.321813E-03
3.757001E-03
5.733467E-03
5.728541E-03
5.842790E-03
6.388679E-03
6.814987E-03
7.771838E-03
9.244354E-03
1.118324E-02
1.329911E-02
1.443707E-02
1.566714E-02
1.734521E-02
1.965847E-02
2.231080E-02
2.421163E-02
2.703410E-02
3.271951E-02
4.068511E-02
4.645748E-02
5.141510E-02
5.857733E-02
6.608831E-02
7.433106E-02
8.627571E-02
9.755590E-02
1.087972E-01
1.194785E-01
1.339253E-01
1.480326E-01
1.650697E-01
1.768199E-01
1.941380E-01
2.086147E-01
2.250730E-01
2.416653E-01
2.621801E-01
2.719157E-01
2.878684E-01
3.079099E-01
3.280676E-01
3.577757E-01
3.675188E-01
3.930224E-01
3.931324E-01
4.131867E-01
4.272698E-01
4.437060E-01
4.583438E-01
4.711834E-01
4.897300E-01
4.884103E-01
5.176636E-01
5.487164E-01
5.725041E-01
5.510551E-01
5.620795E-01
5.769186E-01
6.029889E-01
6.296655E-01
6.047256E-01
5.935327E-01
6.104443E-01
6.290674E-01
6.363266E-01
6.477297E-01
6.319978E-01
6.347162E-01
6.301192E-01
6.458232E-01
6.555028E-01
6.956791E-01
6.884137E-01
6.850173E-01
6.713507E-01
6.859341E-01
6.780105E-01
6.754709E-01
6.684008E-01
6.638708E-01
6.661808E-01
6.803473E-01
6.709262E-01
6.512968E-01
6.535054E-01
6.580600E-01
6.631315E-01
6.560626E-01
6.614156E-01
6.632136E-01
6.479107E-01
6.347252E-01
6.399898E-01
6.294527E-01
6.257355E-01
6.347086E-01
6.358145E-01
6.119984E-01
5.994406E-01
5.983463E-01
5.857538E-01
5.832063E-01
5.763208E-01
5.682881E-01
5.542052E-01
5.620598E-01
5.478953E-01
5.336408E-01
5.031670E-01
4.920093E-01
4.936605E-01
4.709062E-01
4.527606E-01
4.430940E-01
4.227082E-01
4.086292E-01
3.914487E-01
3.809352E-01
3.627475E-01
3.579311E-01
3.302052E-01
3.185438E-01
2.956987E-01
2.804754E-01
2.645191E-01
2.484139E-01
2.322344E-01
2.176370E-01
2.046718E-01
1.876930E-01
1.710137E-01
1.606270E-01
1.472472E-01
1.313456E-01
1.183289E-01
1.066230E-01
9.582170E-02
8.226014E-02
7.400979E-02
6.814485E-02
6.043110E-02
5.422489E-02
4.665762E-02
4.095458E-02
3.726920E-02
3.359051E-02
3.058263E-02
2.724279E-02
2.320510E-02
2.172564E-02
2.015952E-02
1.849527E-02
1.541300E-02
1.408747E-02
1.223745E-02
1.106327E-02
1.071075E-02
7.840797E-03
8.667548E-03
7.114053E-03
6.656019E-03
6.467124E-03
5.651584E-03
5.300395E-03
4.883185E-03
3.462816E-03
3.434463E-03
3.369775E-03
3.456053E-03
2.664007E-03
1.987610E-03
1.680291E-03
9.278081E-04
1.302890E-03
2.379811E-03
1.531473E-03
1.920713E-03
2.273679E-03
2.232039E-03
1.407360E-03
1.255564E-03
1.673414E-03
8.186867E-04
1.016878E-03
1.236029E-03
1.438184E-03
1.542392E-03
3.339510E-03
2.402854E-03
1.670787E-03
1.020323E-03
6.710420E-04
7.045758E-04
1.494372E-03
-8.167671E-03
1.016708E-03
2.116995E-03
1.147196E-02
2.930011E-03
3.420328E-03
2.885418E-03
3.373061E-03
5.190650E-03
5.537105E-03
7.385905E-03
6.208781E-03
6.745862E-03
8.374423E-03
9.164536E-03
9.784169E-03
1.249272E-02
1.384607E-02
1.602119E-02
1.837826E-02
1.978902E-02
2.279438E-02
2.472453E-02
2.740980E-02
3.107601E-02
3.929947E-02
4.466390E-02
5.025008E-02
5.856026E-02
6.647865E-02
7.556973E-02
8.819036E-02
9.759788E-02
1.080564E-01
1.194050E-01
1.332772E-01
1.461660E-01
1.639521E-01
1.772723E-01
1.924300E-01
2.080737E-01
2.245297E-01
2.414632E-01
2.604399E-01
2.696561E-01
2.861012E-01
3.068926E-01
3.276478E-01
3.526159E-01
3.635932E-01
3.867267E-01
3.976143E-01
4.113709E-01
4.273499E-01
4.483408E-01
4.594232E-01
4.708754E-01
4.849689E-01
4.899526E-01
5.113653E-01
5.341796E-01
5.541336E-01
5.561473E-01
5.734583E-01
5.755727E-01
6.049645E-01
6.239423E-01
5.962272E-01
5.935464E-01
6.061872E-01
6.299838E-01
6.339754E-01
6.509634E-01
6.435475E-01
6.355961E-01
6.340214E-01
6.798960E-01
6.694001E-01
6.836003E-01
6.975497E-01
6.956047E-01
6.632362E-01
6.668450E-01
6.654156E-01
6.791403E-01
6.680504E-01
6.679075E-01
6.598150E-01
6.635740E-01
6.621605E-01
6.549412E-01
6.644501E-01
6.665325E-01
6.569679E-01
6.640720E-01
6.570068E-01
6.680557E-01
6.654904E-01
6.492624E-01
6.441428E-01
6.371739E-01
6.226933E-01
6.268856E-01
6.271968E-01
6.193228E-01
6.117124E-01
6.060309E-01
5.798544E-01
5.870043E-01
5.909504E-01
5.989716E-01
5.521477E-01
5.536576E-01
5.384370E-01
5.362542E-01
4.979818E-01
4.919880E-01
5.010809E-01
4.733503E-01
4.608756E-01
4.368310E-01
4.260580E-01
4.086146E-01
3.872239E-01
3.827795E-01
3.573938E-01
3.536789E-01
3.264193E-01
3.183133E-01
2.977054E-01
2.847411E-01
2.653115E-01
2.489135E-01
2.320971E-01
2.164061E-01
2.030496E-01
1.876083E-01
1.716171E-01
1.587869E-01
1.442139E-01
1.314996E-01
1.166080E-01
1.051196E-01
9.576415E-02
8.285720E-02
7.448328E-02
6.989323E-02
6.107859E-02
5.528051E-02
4.708200E-02
4.250685E-02
3.830230E-02
3.577691E-02
3.095210E-02
2.778057E-02
2.389600E-02
2.143728E-02
2.004890E-02
1.752209E-02
1.537577E-02
1.410548E-02
1.240712E-02
1.081490E-02
9.513814E-03
8.008821E-03
7.959156E-03
6.703776E-03
5.303329E-03
5.570960E-03
5.291457E-03
4.648611E-03
4.562375E-03
4.296577E-03
3.710557E-03
3.160717E-03
2.895016E-03
2.155078E-03
2.120989E-03
1.026006E-03
5.614210E-04
9.613105E-04
1.469144E-03
1.749891E-03
1.556823E-03
1.931163E-03
2.498804E-03
1.384722E-03
9.198626E-04
1.164462E-03
1.423289E-03
8.808783E-04
8.825571E-04
1.168218E-03
1.121838E-03
1.689427E-03
1.547533E-03
1.508685E-03
1.536158E-03
1.094658E-03
1.143379E-03
1.869781E-03
1.976719E-03
1.113075E-02
6.216344E-03
6.588023E-03
2.356670E-03
2.671098E-03
2.931781E-03
3.263494E-03
3.707620E-03
4.775445E-03
6.823745E-03
6.213368E-03
6.721320E-03
8.697927E-03
9.165757E-03
9.666067E-03
1.386283E-02
1.325388E-02
1.456789E-02
1.752391E-02
1.803618E-02
2.110907E-02
2.413885E-02
2.818256E-02
3.311822E-02
3.760903E-02
4.327587E-02
4.983606E-02
5.872169E-02
6.663363E-02
7.750642E-02
9.581276E-02
9.679946E-02
1.084069E-01
1.202037E-01
1.338263E-01
1.453629E-01
1.614093E-01
1.796207E-01
1.937064E-01
2.090737E-01
2.262258E-01
2.414664E-01
2.587596E-01
2.707524E-01
2.856090E-01
3.082892E-01
3.280904E-01
3.426947E-01
3.584486E-01
3.837793E-01
4.034321E-01
4.115708E-01
4.340518E-01
4.477985E-01
4.630800E-01
4.803984E-01
4.895794E-01
4.978584E-01
5.112806E-01
5.264023E-01
5.335485E-01
5.595703E-01
5.711081E-01
5.803408E-01
5.937306E-01
6.170418E-01
5.946161E-01
6.113261E-01
6.059947E-01
6.258751E-01
6.430915E-01
6.596828E-01
6.622054E-01
6.370815E-01
6.415236E-01
6.818424E-01
6.769648E-01
6.791082E-01
6.945192E-01
6.932543E-01
6.731858E-01
6.654904E-01
6.714879E-01
6.787643E-01
6.738691E-01
6.717356E-01
6.529356E-01
6.539014E-01
6.629813E-01
6.528687E-01
6.632820E-01
6.749886E-01
6.592194E-01
6.685412E-01
6.614595E-01
6.712485E-01
6.655557E-01
6.414498E-01
6.460945E-01
6.399220E-01
6.211960E-01
6.134872E-01
6.183882E-01
6.329924E-01
6.178835E-01
6.081957E-01
5.833564E-01
5.884737E-01
5.885807E-01
6.104721E-01
5.558073E-01
5.558097E-01
5.359638E-01
5.299767E-01
5.021324E-01
4.934980E-01
4.913757E-01
4.725301E-01
4.703886E-01
4.461431E-01
4.323831E-01
4.079114E-01
3.893484E-01
3.786971E-01
3.560562E-01
3.507195E-01
3.257526E-01
3.175315E-01
2.984825E-01
2.847538E-01
2.667440E-01
2.508528E-01
2.325320E-01
2.155415E-01
1.999990E-01
1.873562E-01
1.722103E-01
1.598526E-01
1.444709E-01
1.308703E-01
1.181747E-01
1.071246E-01
9.614990E-02
8.350339E-02
7.599924E-02
7.071950E-02
6.102113E-02
5.394262E-02
4.702459E-02
4.257111E-02
3.674349E-02
3.371210E-02
3.022361E-02
2.666496E-02
2.278169E-02
2.038829E-02
1.908627E-02
1.782432E-02
1.429281E-02
1.357981E-02
1.223599E-02
1.112107E-02
9.155201E-03
8.191949E-03
7.295396E-03
6.208207E-03
5.071161E-03
5.475600E-03
5.239799E-03
5.014143E-03
4.689038E-03
4.665925E-03
3.394377E-03
3.178432E-03
2.470266E-03
1.903610E-03
2.449668E-03
1.529738E-03
1.946336E-03
1.369484E-03
1.103073E-03
1.518606E-03
1.593393E-03
2.233454E-03
2.187729E-03
1.366142E-03
1.321001E-03
8.519360E-04
1.047324E-03
8.508317E-04
1.436908E-03
1.504383E-03
1.265419E-03
1.112681E-04
5.045926E-04
9.810764E-04
8.289917E-04
1.112788E-04
1.224207E-03
1.544780E-03
1.582654E-03
5.647545E-03
2.469263E-02
9.578878E-03
2.568255E-03
2.346456E-03
3.139595E-03
4.124697E-03
4.572589E-03
5.539097E-03
5.777684E-03
6.749829E-03
7.603498E-03
9.204965E-03
9.131760E-03
1.099533E-02
1.375304E-02
1.272614E-02
1.524435E-02
1.633127E-02
1.865202E-02
2.066219E-02
2.391855E-02
2.919355E-02
3.315275E-02
3.755137E-02
4.245613E-02
4.923619E-02
5.798437E-02
6.621458E-02
7.659824E-02
1.121354E-01
1.036301E-01
1.087958E-01
1.212216E-01
1.341486E-01
1.454846E-01
1.576625E-01
1.791851E-01
1.926894E-01
2.072196E-01
2.240618E-01
2.411908E-01
2.589502E-01
2.724111E-01
2.870437E-01
3.169407E-01
3.277137E-01
3.432342E-01
3.582532E-01
3.773860E-01
4.023730E-01
4.112349E-01
4.307800E-01
4.438754E-01
4.625762E-01
4.872718E-01
5.000432E-01
5.026339E-01
5.089651E-01
5.262333E-01
5.347739E-01
5.531781E-01
5.645703E-01
5.859696E-01
5.888632E-01
6.243102E-01
6.074827E-01
6.378985E-01
6.198908E-01
6.146700E-01
6.491554E-01
6.667101E-01
6.715080E-01
6.436257E-01
6.430042E-01
6.724340E-01
6.741455E-01
6.677228E-01
6.847592E-01
6.894623E-01
6.915394E-01
6.849876E-01
6.857651E-01
6.730092E-01
6.798461E-01
6.711417E-01
6.519766E-01
6.538859E-01
6.764648E-01
6.572012E-01
6.551985E-01
6.696416E-01
6.582410E-01
6.584723E-01
6.645066E-01
6.649620E-01
6.512616E-01
6.386328E-01
6.413631E-01
6.271580E-01
6.128991E-01
6.137942E-01
6.165547E-01
6.383707E-01
6.127216E-01
5.980884E-01
5.864186E-01
5.922176E-01
5.879597E-01
5.987086E-01
5.636928E-01
5.645837E-01
5.360494E-01
5.220294E-01
5.084357E-01
4.950436E-01
4.880467E-01
4.685241E-01
4.716229E-01
4.455467E-01
4.242968E-01
4.077274E-01
3.942647E-01
3.795695E-01
3.621026E-01
3.482130E-01
3.284790E-01
3.163406E-01
2.997348E-01
2.801339E-01
2.668619E-01
2.544335E-01
2.348598E-01
2.178674E-01
2.023361E-01
1.871750E-01
1.705169E-01
1.606508E-01
1.461567E-01
1.310467E-01
1.189051E-01
1.083886E-01
9.692003E-02
8.503692E-02
7.696299E-02
6.895856E-02
6.169038E-02
5.431969E-02
4.729968E-02
4.165056E-02
3.672672E-02
3.275230E-02
3.026098E-02
2.694743E-02
2.366188E-02
2.106856E-02
1.926021E-02
1.821316E-02
1.609077E-02
1.346987E-02
1.222784E-02
1.119767E-02
9.002355E-03
8.572442E-03
7.492275E-03
6.570739E-03
6.142267E-03
5.473480E-03
4.964900E-03
5.023967E-03
3.756300E-03
4.330815E-03
3.959348E-03
3.417530E-03
3.632577E-03
2.413503E-03
3.102379E-03
1.999958E-03
1.819027E-03
1.493173E-03
1.356709E-03
1.598604E-03
1.341845E-03
1.646284E-03
1.854990E-03
1.229253E-03
1.168918E-03
1.579854E-03
8.495274E-04
5.543367E-04
8.648913E-04
1.322598E-03
1.322208E-03
9.762327E-04
7.753309E-04
7.098363E-04
1.999036E-04
8.205935E-04
7.852342E-04
1.106784E-03
8.407172E-04
9.969627E-04
2.692325E-03
2.310324E-03
2.800319E-03
2.950560E-03
3.126035E-03
3.750900E-03
4.950109E-03
4.208856E-03
6.172268E-03
6.839953E-03
7.201708E-03
8.224482E-03
9.374412E-03
1.096528E-02
1.139567E-02
1.321330E-02
1.547864E-02
1.645465E-02
1.907139E-02
2.131440E-02
2.413665E-02
2.887297E-02
3.337752E-02
3.765477E-02
4.271005E-02
5.006475E-02
5.813292E-02
6.569209E-02
7.707130E-02
1.206378E-01
1.036645E-01
1.098136E-01
1.222894E-01
1.341094E-01
1.449987E-01
1.619859E-01
1.779123E-01
1.925169E-01
2.077186E-01
2.225607E-01
2.370502E-01
2.557296E-01
2.709551E-01
2.904183E-01
3.209490E-01
3.343860E-01
3.456920E-01
3.585104E-01
3.749140E-01
3.958452E-01
4.116639E-01
4.315092E-01
4.467359E-01
4.612272E-01
4.910571E-01
5.019207E-01
5.027764E-01
5.080860E-01
5.248442E-01
5.374713E-01
5.647305E-01
5.655539E-01
5.817880E-01
5.899564E-01
6.153613E-01
6.109089E-01
6.430395E-01
6.306392E-01
6.077168E-01
6.563912E-01
6.603732E-01
6.630380E-01
6.450307E-01
6.349708E-01
6.756911E-01
6.657771E-01
6.590650E-01
6.716064E-01
6.870980E-01
6.992379E-01
6.916402E-01
6.915108E-01
6.665246E-01
6.640586E-01
6.732793E-01
6.607754E-01
6.512264E-01
6.856891E-01
6.662598E-01
6.530612E-01
6.601077E-01
6.574766E-01
6.607304E-01
6.658777E-01
6.745004E-01
6.483183E-01
6.362629E-01
6.345515E-01
6.171173E-01
6.337148E-01
6.226270E-01
6.161276E-01
6.277570E-01
6.100050E-01
5.989871E-01
5.894248E-01
5.903697E-01
5.910952E-01
5.729415E-01
5.644596E-01
5.705316E-01
5.345078E-01
5.149750E-01
5.089328E-01
5.050716E-01
4.881356E-01
4.661893E-01
4.622511E-01
4.447983E-01
4.318125E-01
4.091566E-01
3.942580E-01
3.791351E-01
3.683455E-01
3.497873E-01
3.357981E-01
3.207810E-01
3.024821E-01
2.793548E-01
2.663938E-01
2.550363E-01
2.334160E-01
2.181804E-01
2.037557E-01
1.877023E-01
1.724933E-01
1.602559E-01
1.472180E-01
1.307605E-01
1.195945E-01
1.092279E-01
9.722449E-02
8.717010E-02
7.691625E-02
6.853096E-02
6.114413E-02
5.471074E-02
4.806222E-02
4.182862E-02
3.684515E-02
3.266418E-02
3.015263E-02
2.661826E-02
2.424295E-02
2.113989E-02
1.898362E-02
1.743790E-02
1.605414E-02
1.386281E-02
1.293489E-02
1.139288E-02
9.869994E-03
8.980849E-03
7.733777E-03
7.010758E-03
6.525476E-03
5.905221E-03
4.866031E-03
5.043040E-03
4.017006E-03
4.344588E-03
4.051253E-03
3.181928E-03
3.526066E-03
2.993445E-03
2.471989E-03
1.224998E-03
5.816695E-04
1.082020E-03
1.333008E-03
1.337481E-03
1.527900E-03
1.630275E-03
2.342178E-03
1.391447E-03
1.126432E-03
1.669537E-03
1.148058E-03
1.057075E-03
1.109736E-03
1.353606E-03
1.133956E-03
1.696403E-03
1.481199E-03
9.128347E-04
7.822931E-04
1.325450E-03
1.641300E-03
1.596686E-03
4.518585E-04
1.067669E-03
1.782144E-03
2.514510E-03
2.750514E-03
3.728977E-03
4.119516E-03
3.924442E-03
4.647816E-03
4.456278E-03
5.400484E-03
6.544960E-03
7.561349E-03
7.424173E-03
9.550337E-03
1.076856E-02
1.223119E-02
1.285577E-02
1.518189E-02
1.670455E-02
1.863991E-02
2.176255E-02
2.437320E-02
2.895412E-02
3.387980E-02
3.778194E-02
4.277651E-02
4.935093E-02
5.851686E-02
6.599301E-02
7.748039E-02
1.297013E-01
1.058571E-01
1.092328E-01
1.216130E-01
1.347195E-01
1.489835E-01
1.616766E-01
1.785562E-01
1.932675E-01
2.099002E-01
2.257989E-01
2.388185E-01
2.538788E-01
2.724403E-01
2.879505E-01
3.160430E-01
3.326175E-01
3.429965E-01
3.598986E-01
3.751217E-01
3.966272E-01
4.123783E-01
4.320288E-01
4.441229E-01
4.659974E-01
4.863775E-01
4.899055E-01
4.911967E-01
5.055047E-01
5.317538E-01
5.400119E-01
5.692930E-01
5.727583E-01
5.866613E-01
5.828919E-01
5.968651E-01
5.978078E-01
6.250053E-01
6.263292E-01
6.172783E-01
6.537196E-01
6.497570E-01
6.570836E-01
6.512322E-01
6.403257E-01
6.717744E-01
6.600702E-01
6.609537E-01
6.691727E-01
6.787747E-01
7.008695E-01
6.972280E-01
6.803950E-01
6.634797E-01
6.579426E-01
6.656960E-01
6.636928E-01
6.562194E-01
6.937361E-01
6.704358E-01
6.519367E-01
6.608185E-01
6.585438E-01
6.643711E-01
6.711439E-01
6.729095E-01
6.554377E-01
6.494703E-01
6.344478E-01
6.248704E-01
6.392152E-01
6.252692E-01
6.150670E-01
6.226301E-01
6.026679E-01
5.974829E-01
6.000079E-01
5.873965E-01
5.838641E-01
5.612096E-01
5.584225E-01
5.661962E-01
5.353271E-01
5.201286E-01
5.164821E-01
5.091483E-01
4.839772E-01
4.672766E-01
4.598213E-01
4.452586E-01
4.373184E-01
4.161978E-01
3.953619E-01
3.801621E-01
3.695297E-01
3.497583E-01
3.362758E-01
3.201541E-01
3.027554E-01
2.799983E-01
2.641538E-01
2.529978E-01
2.333414E-01
2.209487E-01
2.048358E-01
1.901646E-01
1.769619E-01
1.616050E-01
1.472590E-01
1.315291E-01
1.206338E-01
1.106113E-01
9.961599E-02
8.636607E-02
7.709964E-02
6.878879E-02
6.118749E-02
5.506713E-02
4.750165E-02
4.180916E-02
3.577292E-02
3.237703E-02
2.867190E-02
2.633689E-02
2.403474E-02
2.104796E-02
1.933084E-02
1.745008E-02
1.542804E-02
1.381345E-02
1.292021E-02
1.135243E-02
1.005207E-02
8.274066E-03
7.543611E-03
7.390169E-03
5.700439E-03
6.320572E-03
6.079154E-03
5.240140E-03
4.941375E-03
4.223857E-03
3.391134E-03
2.838678E-03
2.688143E-03
2.534003E-03
1.781375E-03
1.210344E-03
1.014132E-03
1.067455E-03
1.109198E-03
1.152371E-03
1.059117E-03
1.483610E-03
2.702811E-03
8.807684E-04
1.191104E-03
8.016769E-04
9.609671E-04
1.432106E-03
1.393130E-03
8.745621E-04
-2.076520E-04
8.245923E-04
9.639668E-04
1.001860E-03
1.260077E-03
5.744866E-04
1.283093E-03
2.011467E-03
1.204881E-03
1.731782E-03
1.460130E-03
2.687311E-03
3.034597E-03
2.904494E-03
3.793165E-03
4.182565E-03
5.785432E-03
5.743069E-03
5.500567E-03
6.150696E-03
7.447783E-03
8.083051E-03
9.015209E-03
1.118109E-02
1.242489E-02
1.348216E-02
1.593426E-02
1.757269E-02
1.879824E-02
2.206830E-02
2.466798E-02
2.897346E-02
3.452507E-02
3.697681E-02
4.355349E-02
4.761786E-02
5.836172E-02
6.631547E-02
7.802158E-02
1.382162E-01
1.027282E-01
1.094040E-01
1.209924E-01
1.351214E-01
1.488012E-01
1.635136E-01
1.764231E-01
1.913753E-01
2.092077E-01
2.303389E-01
2.405355E-01
2.565201E-01
2.741709E-01
2.870599E-01
3.144867E-01
3.257633E-01
3.464760E-01
3.632866E-01
3.794760E-01
3.992971E-01
4.074539E-01
4.357324E-01
4.369393E-01
4.636083E-01
4.707158E-01
4.783328E-01
4.938570E-01
5.073802E-01
5.296453E-01
5.339631E-01
5.583596E-01
5.740960E-01
5.874614E-01
5.815270E-01
5.797112E-01
5.875099E-01
6.057490E-01
6.185156E-01
6.397992E-01
6.691139E-01
6.301064E-01
6.529240E-01
6.463536E-01
6.446451E-01
6.663510E-01
6.586961E-01
6.584913E-01
6.717655E-01
6.757210E-01
6.920636E-01
6.983520E-01
6.691398E-01
6.597551E-01
6.692164E-01
6.719122E-01
6.592392E-01
6.735947E-01
7.004012E-01
6.648386E-01
6.493038E-01
6.680884E-01
6.569068E-01
6.544547E-01
6.679557E-01
6.722690E-01
6.468299E-01
6.395885E-01
6.355247E-01
6.321884E-01
6.339096E-01
6.198374E-01
6.129917E-01
6.191162E-01
5.985479E-01
5.900767E-01
6.080605E-01
5.954456E-01
5.808477E-01
5.651742E-01
5.586653E-01
5.548264E-01
5.467005E-01
5.411342E-01
5.288973E-01
5.078087E-01
4.932721E-01
4.689156E-01
4.624487E-01
4.511110E-01
4.317809E-01
4.134144E-01
3.972459E-01
3.827315E-01
3.687276E-01
3.485843E-01
3.352048E-01
3.145537E-01
2.991851E-01
2.831390E-01
2.637638E-01
2.477742E-01
2.343874E-01
2.231945E-01
2.078800E-01
1.898928E-01
1.770031E-01
1.636441E-01
1.483452E-01
1.319786E-01
1.194116E-01
1.104326E-01
1.003329E-01
8.472157E-02
7.706647E-02
6.904626E-02
6.213730E-02
5.586347E-02
4.831531E-02
4.272233E-02
3.735070E-02
3.267453E-02
2.946686E-02
2.566221E-02
2.314359E-02
2.149595E-02
1.906110E-02
1.862115E-02
1.539092E-02
1.407625E-02
1.194267E-02
1.205965E-02
9.781762E-03
7.182118E-03
7.634477E-03
6.781216E-03
6.305679E-03
6.124922E-03
5.302445E-03
5.818649E-03
4.348626E-03
3.916725E-03
3.506165E-03
3.447311E-03
3.264261E-03
2.459391E-03
2.217546E-03
2.186349E-03
1.821351E-03
1.079927E-03
1.108438E-03
6.573433E-04
6.223740E-04
1.038372E-03
1.265921E-03
8.821051E-04
6.607239E-04
6.187977E-04
6.662772E-04
8.682361E-04
3.736906E-04
-1.036491E-04
1.292178E-04
4.737419E-04
7.801895E-04
7.362353E-04
1.026328E-03
3.014081E-04
8.198934E-04
2.070630E-03
2.192209E-03
1.177900E-03
1.612645E-03
2.614058E-03
2.948076E-03
3.006220E-03
3.182852E-03
4.370620E-03
5.556786E-03
6.004665E-03
5.957429E-03
7.039661E-03
6.790040E-03
8.756950E-03
7.861927E-03
1.053183E-02
1.085223E-02
1.287174E-02
1.611603E-02
1.654741E-02
2.102787E-02
2.256381E-02
2.560173E-02
2.827282E-02
3.412289E-02
3.705648E-02
4.353757E-02
5.009783E-02
5.733910E-02
6.625200E-02
7.859026E-02
1.192979E-01
1.081231E-01
1.091491E-01
1.204205E-01
1.350939E-01
1.463208E-01
1.646929E-01
1.780903E-01
1.904660E-01
2.075598E-01
2.284143E-01
2.406855E-01
2.573191E-01
2.731529E-01
2.887627E-01
3.125237E-01
3.216076E-01
3.510734E-01
3.703423E-01
3.839427E-01
4.004709E-01
4.060074E-01
4.346349E-01
4.426488E-01
4.577438E-01
4.659264E-01
4.769952E-01
4.959805E-01
5.127139E-01
5.273585E-01
5.477579E-01
5.564995E-01
5.599425E-01
5.895250E-01
5.839326E-01
5.818671E-01
5.902546E-01
6.069993E-01
6.188419E-01
6.414755E-01
6.618159E-01
6.316095E-01
6.464157E-01
6.501128E-01
6.435463E-01
6.611383E-01
6.667446E-01
6.530435E-01
6.750803E-01
6.695716E-01
6.951237E-01
6.935894E-01
6.818952E-01
6.589405E-01
6.717772E-01
6.659018E-01
6.684836E-01
6.852197E-01
6.859630E-01
6.480357E-01
6.617842E-01
6.800199E-01
6.685385E-01
6.517019E-01
6.932234E-01
6.598651E-01
6.424113E-01
6.382298E-01
6.338529E-01
6.262502E-01
6.242333E-01
6.110453E-01
6.082312E-01
6.211997E-01
6.114604E-01
6.134918E-01
6.122129E-01
5.945515E-01
5.788348E-01
5.669480E-01
5.824989E-01
5.540127E-01
5.481564E-01
5.452291E-01
5.248780E-01
5.152352E-01
5.010890E-01
4.765262E-01
4.649675E-01
4.475861E-01
4.310104E-01
4.093370E-01
3.869569E-01
3.957407E-01
3.665262E-01
3.474857E-01
3.301224E-01
3.164969E-01
2.964551E-01
2.842775E-01
2.651253E-01
2.455439E-01
2.347297E-01
2.247107E-01
2.065736E-01
1.905141E-01
1.750188E-01
1.638008E-01
1.473053E-01
1.320205E-01
1.187647E-01
1.083874E-01
9.887308E-02
8.565617E-02
7.618263E-02
6.899063E-02
6.373197E-02
5.713353E-02
4.877724E-02
4.359230E-02
3.865794E-02
3.356900E-02
3.011889E-02
2.485976E-02
2.286508E-02
2.244080E-02
1.922061E-02
1.905247E-02
1.611755E-02
1.575461E-02
1.185800E-02
1.202493E-02
1.029536E-02
7.187770E-03
7.219190E-03
5.830567E-03
5.789723E-03
6.016098E-03
5.429003E-03
5.896570E-03
4.156994E-03
4.315984E-03
4.284306E-03
3.875643E-03
3.262942E-03
2.341303E-03
2.110577E-03
2.351792E-03
1.921179E-03
8.133117E-04
8.152347E-04
4.047756E-04
7.698922E-04
1.035001E-03
8.302868E-04
1.043241E-03
6.559111E-04
6.519472E-04
6.554235E-04
2.902398E-04
-7.882213E-05
-1.114578E-04
2.476924E-04
2.422334E-04
4.748991E-04
5.765698E-04
7.521266E-04
5.189070E-04
7.158503E-04
1.251455E-03
1.863439E-03
9.758768E-04
6.317764E-04
3.063523E-03
3.292379E-03
2.719569E-03
4.234462E-03
4.326804E-03
5.030868E-03
5.110341E-03
6.581958E-03
6.244655E-03
7.532743E-03
8.265112E-03
8.956584E-03
9.994729E-03
1.047771E-02
1.289256E-02
1.438229E-02
1.674364E-02
1.946677E-02
2.214261E-02
2.513773E-02
2.932941E-02
3.426083E-02
3.652288E-02
4.466471E-02
5.051346E-02
5.869273E-02
6.659020E-02
7.758706E-02
9.444457E-02
1.075357E-01
1.077583E-01
1.214831E-01
1.370707E-01
1.493438E-01
1.627252E-01
1.787139E-01
1.923762E-01
2.072848E-01
2.261756E-01
2.396983E-01
2.593146E-01
2.728194E-01
2.950296E-01
3.106446E-01
3.230184E-01
3.547589E-01
3.768262E-01
3.839515E-01
4.034972E-01
4.130147E-01
4.399632E-01
4.553290E-01
4.558484E-01
4.703863E-01
4.813382E-01
4.971082E-01
5.160792E-01
5.195228E-01
5.618644E-01
5.749746E-01
5.599339E-01
5.909993E-01
5.867626E-01
5.905547E-01
6.067805E-01
6.086038E-01
6.215979E-01
6.345424E-01
6.484127E-01
6.410199E-01
6.439412E-01
6.595374E-01
6.607561E-01
6.606080E-01
6.800159E-01
6.625472E-01
6.675819E-01
6.727724E-01
6.985184E-01
6.848748E-01
6.716355E-01
6.780223E-01
6.744667E-01
6.562829E-01
6.733808E-01
6.862098E-01
6.673758E-01
6.416625E-01
6.628154E-01
6.837320E-01
6.862599E-01
6.673136E-01
6.966552E-01
6.539838E-01
6.494362E-01
6.674634E-01
6.491491E-01
6.210448E-01
6.229566E-01
6.095667E-01
6.103856E-01
6.226872E-01
6.209985E-01
6.365727E-01
6.145566E-01
5.848177E-01
5.855984E-01
5.644671E-01
5.971024E-01
5.503862E-01
5.438554E-01
5.405131E-01
5.248644E-01
5.254742E-01
4.958226E-01
4.877545E-01
4.667203E-01
4.576305E-01
4.398227E-01
4.140991E-01
3.856947E-01
4.027945E-01
3.687583E-01
3.513286E-01
3.289800E-01
3.162553E-01
2.942621E-01
2.829684E-01
2.647478E-01
2.472560E-01
2.334727E-01
2.222138E-01
2.036466E-01
1.927985E-01
1.735925E-01
1.654330E-01
1.473575E-01
1.330551E-01
1.219758E-01
1.068617E-01
9.765118E-02
8.708067E-02
7.650795E-02
6.921530E-02
6.306410E-02
5.626955E-02
4.871998E-02
4.537015E-02
3.820445E-02
3.447449E-02
2.981206E-02
2.581591E-02
2.356624E-02
2.128285E-02
1.927768E-02
1.683537E-02
1.621444E-02
1.567718E-02
1.183233E-02
1.103145E-02
1.040710E-02
8.521445E-03
6.772196E-03
7.187246E-03
5.352828E-03
5.590019E-03
5.467615E-03
4.905206E-03
4.545166E-03
3.240772E-03
3.242531E-03
3.053104E-03
2.665893E-03
1.973764E-03
1.583199E-03
1.010249E-03
1.358914E-03
1.093871E-03
8.201532E-04
5.108330E-04
7.148647E-04
1.108083E-03
6.954701E-04
1.384508E-03
-4.323332E-05
9.719193E-05
4.390147E-04
4.949681E-04
-1.630308E-04
-1.948522E-04
-1.765061E-06
1.541085E-03
1.200718E-03
9.717443E-04
7.691175E-04
7.613598E-04
7.163187E-04
7.050097E-04
1.632689E-03
1.500720E-03
1.332750E-03
2.927875E-03
2.508392E-03
2.501471E-03
1.516313E-04
4.185650E-03
4.608817E-03
4.610690E-03
5.676025E-03
5.904025E-03
7.524333E-03
8.490740E-03
9.332474E-03
9.916707E-03
1.093641E-02
1.320604E-02
1.472695E-02
1.744975E-02
1.841836E-02
2.165271E-02
2.494987E-02
2.993128E-02
3.530225E-02
3.707091E-02
4.427521E-02
5.124083E-02
5.937506E-02
6.602835E-02
7.786789E-02
9.098077E-02
1.020725E-01
1.064161E-01
1.215617E-01
1.372094E-01
1.526883E-01
1.626697E-01
1.796868E-01
1.935348E-01
2.081881E-01
2.250339E-01
2.375615E-01
2.600915E-01
2.744266E-01
2.923205E-01
3.119320E-01
3.246427E-01
3.460922E-01
3.718819E-01
3.797510E-01
4.006360E-01
4.153661E-01
4.448012E-01
4.484073E-01
4.543140E-01
4.653308E-01
4.967301E-01
5.116622E-01
5.061205E-01
5.291298E-01
5.546199E-01
5.666509E-01
5.865535E-01
5.848205E-01
5.801066E-01
5.976948E-01
6.205434E-01
6.130772E-01
6.444792E-01
6.394114E-01
6.309847E-01
6.497598E-01
6.601911E-01
6.509393E-01
6.768376E-01
6.607863E-01
6.879574E-01
6.629199E-01
6.974679E-01
6.800093E-01
6.695464E-01
6.650685E-01
6.810701E-01
6.755564E-01
6.872035E-01
6.597278E-01
6.644817E-01
6.674585E-01
6.846331E-01
6.482617E-01
6.695542E-01
6.672478E-01
7.076698E-01
6.747991E-01
6.641932E-01
6.589782E-01
6.466523E-01
6.711110E-01
6.416905E-01
6.209320E-01
6.334467E-01
6.311172E-01
6.025839E-01
6.139746E-01
6.314175E-01
6.321538E-01
6.122963E-01
5.845874E-01
5.958276E-01
5.767589E-01
5.772977E-01
5.435305E-01
5.418844E-01
5.397100E-01
5.282930E-01
5.195178E-01
4.955874E-01
4.876770E-01
4.714483E-01
4.610586E-01
4.476799E-01
4.170776E-01
3.973261E-01
3.885145E-01
3.681242E-01
3.536411E-01
3.313494E-01
3.151008E-01
3.019553E-01
2.842145E-01
2.661410E-01
2.521530E-01
2.353393E-01
2.193707E-01
2.030935E-01
1.908276E-01
1.732976E-01
1.654837E-01
1.475201E-01
1.335622E-01
1.219706E-01
1.098716E-01
1.001209E-01
8.882529E-02
7.883407E-02
7.092418E-02
6.311716E-02
5.629485E-02
5.140405E-02
4.653773E-02
3.897445E-02
3.540114E-02
2.954239E-02
2.611361E-02
2.314440E-02
2.093770E-02
1.998603E-02
1.787402E-02
1.455241E-02
1.478691E-02
1.144433E-02
1.071782E-02
1.014296E-02
8.553824E-03
7.519922E-03
7.985671E-03
6.086259E-03
5.775883E-03
5.385332E-03
5.339305E-03
5.560243E-03
4.866593E-03
2.613571E-03
3.461297E-03
2.998805E-03
2.206343E-03
1.540412E-03
9.694374E-04
8.690608E-04
8.323654E-04
4.310718E-04
1.618162E-04
4.031252E-04
3.594520E-04
3.500814E-04
4.766783E-04
-2.228450E-04
-1.606376E-04
4.750441E-04
2.390630E-04
2.776205E-04
1.928838E-04
-8.930991E-05
-3.768192E-04
6.606441E-04
1.178991E-03
1.663867E-03
2.089406E-03
9.785142E-04
1.140470E-03
1.037168E-03
1.138411E-03
1.945922E-03
1.410380E-03
2.314216E-03
3.357287E-03
3.874503E-03
4.501717E-03
4.397659E-03
4.774662E-03
4.984879E-03
6.104004E-03
7.576439E-03
8.919167E-03
9.569239E-03
1.009981E-02
1.254821E-02
1.395225E-02
1.468667E-02
1.726452E-02
1.886903E-02
2.375357E-02
2.572955E-02
2.873043E-02
3.533774E-02
3.947064E-02
4.630727E-02
5.268474E-02
5.968094E-02
6.698464E-02
7.688423E-02
9.051969E-02
9.658601E-02
1.073163E-01
1.205983E-01
1.362127E-01
1.518466E-01
1.642165E-01
1.793409E-01
1.947405E-01
2.105195E-01
2.256641E-01
2.420942E-01
2.567416E-01
2.748461E-01
2.931904E-01
3.100197E-01
3.279782E-01
3.474453E-01
3.641292E-01
3.800709E-01
3.959465E-01
4.161390E-01
4.366039E-01
4.399758E-01
4.507457E-01
4.727903E-01
5.027921E-01
5.233082E-01
5.025693E-01
5.268859E-01
5.501266E-01
5.700932E-01
5.755802E-01
5.982708E-01
5.858847E-01
6.066390E-01
6.419770E-01
6.199911E-01
6.649204E-01
6.472336E-01
6.269713E-01
6.462208E-01
6.708796E-01
6.438360E-01
6.863878E-01
6.513410E-01
6.898331E-01
6.624345E-01
7.129489E-01
6.722866E-01
6.520168E-01
6.688358E-01
6.764385E-01
6.763735E-01
6.928486E-01
6.654986E-01
6.682437E-01
6.588210E-01
6.833732E-01
6.520483E-01
6.779970E-01
6.715053E-01
7.102262E-01
6.780401E-01
6.545772E-01
6.515384E-01
6.518780E-01
6.567659E-01
6.464161E-01
6.300411E-01
6.340573E-01
6.452203E-01
6.001455E-01
6.161467E-01
6.367142E-01
6.274311E-01
6.026343E-01
6.058571E-01
5.854259E-01
5.786893E-01
5.580069E-01
5.447767E-01
5.367116E-01
5.345846E-01
5.273387E-01
5.076479E-01
5.000515E-01
4.825951E-01
4.757821E-01
4.592729E-01
4.440165E-01
4.131286E-01
4.001919E-01
3.726279E-01
3.668840E-01
3.530203E-01
3.328172E-01
3.160616E-01
3.054253E-01
2.862805E-01
2.694114E-01
2.552036E-01
2.372029E-01
2.202278E-01
2.036288E-01
1.881056E-01
1.725116E-01
1.587348E-01
1.488133E-01
1.344567E-01
1.205227E-01
1.085163E-01
1.012201E-01
8.859237E-02
7.958951E-02
7.190829E-02
6.337832E-02
5.691546E-02
5.235944E-02
4.612874E-02
4.163416E-02
3.418315E-02
3.103279E-02
2.650638E-02
2.311160E-02
2.141039E-02
1.888911E-02
1.705235E-02
1.534562E-02
1.383478E-02
1.241708E-02
1.133752E-02
1.045900E-02
8.371190E-03
8.165700E-03
7.182786E-03
6.133461E-03
5.551034E-03
5.620777E-03
5.727951E-03
5.256305E-03
4.927395E-03
3.135751E-03
2.806554E-03
2.384989E-03
2.463892E-03
1.129941E-03
7.593576E-04
6.894655E-04
5.227799E-04
2.665819E-04
1.001825E-03
7.382982E-04
1.281717E-04
3.758987E-04
5.352530E-04
8.412802E-05
4.277417E-05
5.797923E-04
6.554618E-04
2.459179E-04
2.382888E-04
-2.883929E-04
-3.753306E-03
-7.039033E-04
5.319915E-04
1.705797E-03
1.888249E-03
1.572170E-03
1.394103E-03
2.036950E-03
1.778652E-03
2.204288E-03
2.334232E-03
3.275231E-03
3.445163E-03
3.942265E-03
5.289887E-03
5.394399E-03
6.292190E-03
5.317346E-03
7.483254E-03
8.379802E-03
8.781765E-03
9.576975E-03
1.120469E-02
1.303551E-02
1.397606E-02
1.604335E-02
1.798233E-02
1.999647E-02
2.384940E-02
2.682621E-02
2.975158E-02
3.457833E-02
4.119595E-02
4.828326E-02
5.361358E-02
5.964198E-02
6.659775E-02
7.682086E-02
8.611599E-02
9.669922E-02
1.065117E-01
1.205720E-01
1.370449E-01
1.518573E-01
1.653237E-01
1.804166E-01
1.952681E-01
2.108488E-01
2.266528E-01
2.406096E-01
2.590551E-01
2.771641E-01
2.961133E-01
3.108260E-01
3.313663E-01
3.485572E-01
3.627279E-01
3.784355E-01
3.951981E-01
4.130136E-01
4.227546E-01
4.478088E-01
4.607080E-01
4.830480E-01
5.001083E-01
5.146767E-01
5.057654E-01
5.222939E-01
5.503515E-01
5.730488E-01
5.708144E-01
6.126982E-01
5.980319E-01
6.123248E-01
6.423815E-01
6.246186E-01
6.647836E-01
6.504954E-01
6.362728E-01
6.329322E-01
6.626614E-01
6.515134E-01
6.805787E-01
6.510178E-01
6.737100E-01
6.581249E-01
6.843856E-01
6.714946E-01
6.562796E-01
6.710360E-01
6.774679E-01
6.871795E-01
6.947077E-01
6.622764E-01
6.723914E-01
6.634807E-01
6.726691E-01
6.575531E-01
6.838122E-01
6.763254E-01
7.031233E-01
6.770524E-01
6.665090E-01
6.538887E-01
6.605857E-01
6.529021E-01
6.418012E-01
6.449818E-01
6.300030E-01
6.685446E-01
6.258863E-01
6.248453E-01
6.301028E-01
6.195807E-01
6.078186E-01
6.010600E-01
5.851041E-01
5.798711E-01
5.641794E-01
5.411046E-01
5.381681E-01
5.323383E-01
5.187199E-01
5.062995E-01
5.078521E-01
4.926121E-01
4.626029E-01
4.639194E-01
4.335616E-01
4.104295E-01
4.007550E-01
3.745054E-01
3.663321E-01
3.539092E-01
3.352216E-01
3.146916E-01
3.004846E-01
2.910737E-01
2.668253E-01
2.523418E-01
2.370908E-01
2.195095E-01
2.045430E-01
1.871755E-01
1.750900E-01
1.607965E-01
1.491124E-01
1.361209E-01
1.223845E-01
1.104978E-01
9.717915E-02
8.790431E-02
8.001956E-02
7.067364E-02
6.327734E-02
5.616906E-02
5.048447E-02
4.692022E-02
4.053496E-02
3.426613E-02
3.020793E-02
2.684104E-02
2.373298E-02
2.098693E-02
1.859114E-02
1.690652E-02
1.589149E-02
1.417038E-02
1.386389E-02
1.178209E-02
1.006612E-02
9.132844E-03
8.237107E-03
7.451985E-03
6.260886E-03
5.997655E-03
5.901307E-03
5.023811E-03
4.139120E-03
4.411248E-03
3.799241E-03
2.021745E-03
2.256562E-03
2.258517E-03
1.222708E-03
1.178551E-03
1.023934E-03
6.384508E-04
6.320695E-04
1.022835E-03
1.180877E-03
5.200503E-04
1.334690E-03
6.339499E-04
1.041474E-04
-4.094867E-06
3.980226E-04
7.960517E-04
2.032004E-04
1.119603E-04
-2.098445E-04
-1.066963E-03
-4.631351E-04
-4.128191E-04
2.040385E-04
8.909037E-04
8.634836E-04
6.593028E-04
1.334337E-03
8.788285E-04
2.447918E-03
2.701345E-03
3.094010E-03
3.690668E-03
3.927210E-03
5.365289E-03
5.749709E-03
6.191888E-03
6.961460E-03
7.943805E-03
8.522256E-03
8.754685E-03
1.032775E-02
1.097985E-02
1.335067E-02
1.463529E-02
1.565498E-02
1.638004E-02
2.010823E-02
2.348995E-02
2.758524E-02
3.063964E-02
3.561407E-02
4.207713E-02
4.849461E-02
5.303335E-02
5.932710E-02
6.582512E-02
7.699530E-02
8.761322E-02
9.600976E-02
1.073300E-01
1.218930E-01
1.382963E-01
1.521633E-01
1.649281E-01
1.818285E-01
1.953000E-01
2.097610E-01
2.261158E-01
2.409071E-01
2.580455E-01
2.739542E-01
2.936826E-01
3.092406E-01
3.275796E-01
3.478541E-01
3.631104E-01
3.804111E-01
3.967394E-01
4.082082E-01
4.344284E-01
4.559985E-01
4.683566E-01
4.892824E-01
5.000493E-01
5.024976E-01
5.194072E-01
5.418602E-01
5.452818E-01
5.719549E-01
5.689788E-01
6.223908E-01
6.030864E-01
6.054993E-01
6.254439E-01
6.216116E-01
6.559428E-01
6.444666E-01
6.393104E-01
6.406622E-01
6.514231E-01
6.363262E-01
6.634277E-01
6.392118E-01
6.443426E-01
6.577783E-01
6.819447E-01
6.849151E-01
6.754794E-01
6.725261E-01
6.775418E-01
6.893996E-01
6.951356E-01
6.666021E-01
6.699282E-01
6.724213E-01
6.755078E-01
6.612335E-01
6.674697E-01
6.861755E-01
6.877049E-01
6.779553E-01
6.662107E-01
6.728047E-01
6.818916E-01
6.452493E-01
6.420531E-01
6.498191E-01
6.354125E-01
6.779748E-01
6.655261E-01
6.335924E-01
6.226456E-01
6.089935E-01
6.183240E-01
6.033601E-01
5.883284E-01
5.853354E-01
5.762959E-01
5.416509E-01
5.446932E-01
5.432566E-01
5.216811E-01
5.061156E-01
5.068357E-01
4.877740E-01
4.634934E-01
4.641684E-01
4.291667E-01
4.104994E-01
4.012658E-01
3.765402E-01
3.710292E-01
3.593212E-01
3.364236E-01
3.141355E-01
3.019740E-01
2.873507E-01
2.652113E-01
2.537801E-01
2.378347E-01
2.192877E-01
2.060782E-01
1.884058E-01
1.753630E-01
1.630241E-01
1.480764E-01
1.356382E-01
1.214609E-01
1.090657E-01
9.814663E-02
8.739391E-02
7.925351E-02
7.049904E-02
6.212290E-02
5.718496E-02
5.105829E-02
4.459462E-02
3.878637E-02
3.454924E-02
2.925586E-02
2.660923E-02
2.391398E-02
2.023834E-02
1.944631E-02
1.763972E-02
1.653061E-02
1.457402E-02
1.291439E-02
1.142122E-02
9.341308E-03
8.737382E-03
7.380831E-03
7.175593E-03
7.207953E-03
6.908673E-03
6.136698E-03
5.764079E-03
4.068286E-03
3.748383E-03
4.070110E-03
3.500669E-03
3.222660E-03
2.326485E-03
2.040323E-03
1.899820E-03
1.696260E-03
1.852853E-03
8.184380E-04
1.934423E-03
1.939912E-03
4.191394E-04
5.319848E-04
5.788042E-04
5.882226E-05
-1.483956E-05
6.146987E-04
1.949047E-03
7.487346E-04
-6.698535E-05
-9.553540E-05
6.927064E-04
5.735554E-04
4.055003E-04
1.989449E-04
3.765207E-04
9.642701E-05
5.330752E-04
1.411366E-03
1.542247E-04
2.293014E-03
2.412231E-03
2.013957E-03
3.961221E-03
3.531500E-03
4.696424E-03
5.453070E-03
5.928089E-03
7.583134E-03
7.680042E-03
8.488025E-03
8.255792E-03
1.164901E-02
1.190623E-02
1.341389E-02
1.495982E-02
1.599759E-02
1.629805E-02
2.031945E-02
2.403389E-02
2.730801E-02
3.094789E-02
3.811292E-02
4.253607E-02
4.825980E-02
5.275273E-02
6.034055E-02
6.671740E-02
7.756766E-02
8.894730E-02
9.786832E-02
1.092641E-01
1.211071E-01
1.361292E-01
1.494786E-01
1.648342E-01
1.827332E-01
1.962688E-01
2.102781E-01
2.262067E-01
2.412759E-01
2.564537E-01
2.726778E-01
2.932095E-01
3.090146E-01
3.274831E-01
3.494496E-01
3.661222E-01
3.840538E-01
3.957908E-01
4.117105E-01
4.415182E-01
4.557713E-01
4.746709E-01
4.797465E-01
4.943293E-01
5.058374E-01
5.185769E-01
5.464536E-01
5.388872E-01
5.627765E-01
5.735888E-01
6.170701E-01
6.011963E-01
5.943060E-01
6.090616E-01
6.261772E-01
6.463207E-01
6.381927E-01
6.393363E-01
6.413150E-01
6.334446E-01
6.465848E-01
6.491029E-01
6.414604E-01
6.298775E-01
6.543752E-01
6.847204E-01
7.024300E-01
6.786737E-01
6.697463E-01
6.770094E-01
6.932742E-01
7.064047E-01
6.753888E-01
6.622876E-01
6.722513E-01
6.690308E-01
6.639797E-01
6.548077E-01
6.716892E-01
6.778583E-01
6.584267E-01
6.744525E-01
6.959398E-01
6.938219E-01
6.555123E-01
6.583452E-01
6.524886E-01
6.325605E-01
6.783845E-01
6.743554E-01
6.327929E-01
6.072556E-01
6.104149E-01
6.421474E-01
6.013268E-01
5.783073E-01
5.715555E-01
5.771240E-01
5.405079E-01
5.571608E-01
5.312648E-01
5.140639E-01
5.030519E-01
5.038844E-01
4.769526E-01
4.675414E-01
4.575654E-01
4.232112E-01
4.172530E-01
4.109967E-01
3.792418E-01
3.756147E-01
3.549664E-01
3.322638E-01
3.214003E-01
3.131764E-01
2.828566E-01
2.645940E-01
2.510335E-01
2.418034E-01
2.177102E-01
2.065330E-01
1.909872E-01
1.751098E-01
1.623171E-01
1.461842E-01
1.345856E-01
1.212352E-01
1.079108E-01
9.982607E-02
8.977748E-02
7.908163E-02
6.898119E-02
6.226112E-02
5.744637E-02
5.094603E-02
4.489536E-02
3.836920E-02
3.395768E-02
2.920393E-02
2.634432E-02
2.419036E-02
2.071404E-02
1.956782E-02
1.800772E-02
1.617588E-02
1.395222E-02
1.180093E-02
1.132853E-02
9.572634E-03
8.957090E-03
6.980546E-03
6.579169E-03
6.726699E-03
5.890078E-03
5.511058E-03
5.825879E-03
4.153357E-03
3.479525E-03
4.071809E-03
3.845355E-03
3.854287E-03
3.158698E-03
2.664364E-03
2.548793E-03
1.886591E-03
2.188135E-03
1.881339E-03
2.787866E-03
1.512597E-03
2.287581E-04
-1.596478E-04
3.065749E-04
2.906856E-04
9.079140E-04
1.149719E-03
2.263009E-03
1.649964E-03
4.628980E-04
2.519336E-04
1.316836E-03
1.048574E-03
7.998857E-04
7.827155E-04
3.709498E-04
4.920166E-04
8.588722E-04
1.643779E-03
2.295217E-03
3.139864E-03
2.956950E-03
1.786295E-03
3.688871E-03
3.777042E-03
4.379299E-03
5.821376E-03
6.320811E-03
7.004763E-03
7.212284E-03
7.582413E-03
7.852431E-03
1.064839E-02
1.255129E-02
1.392320E-02
1.510242E-02
1.671908E-02
1.810257E-02
2.072050E-02
2.546402E-02
2.795261E-02
3.176875E-02
3.802925E-02
4.248398E-02
4.899148E-02
5.400744E-02
5.943833E-02
6.914986E-02
7.915284E-02
8.949495E-02
9.792060E-02
1.092299E-01
1.216129E-01
1.354265E-01
1.492706E-01
1.652139E-01
1.807086E-01
1.959579E-01
2.124904E-01
2.261254E-01
2.421426E-01
2.604309E-01
2.779331E-01
2.931961E-01
3.101694E-01
3.308475E-01
3.506888E-01
3.674774E-01
3.824493E-01
3.959238E-01
4.092159E-01
4.386443E-01
4.618944E-01
4.840321E-01
4.821720E-01
4.858749E-01
5.099464E-01
5.209666E-01
5.292645E-01
5.379989E-01
5.511326E-01
5.682011E-01
5.973564E-01
6.115198E-01
5.961215E-01
5.956751E-01
6.340646E-01
6.457505E-01
6.436978E-01
6.379254E-01
6.329008E-01
6.344542E-01
6.744183E-01
6.641318E-01
6.523624E-01
6.395902E-01
6.459447E-01
6.798799E-01
7.037373E-01
6.761794E-01
6.716247E-01
6.825781E-01
7.045643E-01
7.053226E-01
6.777291E-01
6.654338E-01
6.666147E-01
6.648179E-01
6.641539E-01
6.553986E-01
6.660925E-01
6.670341E-01
6.433769E-01
6.668513E-01
6.919215E-01
7.009089E-01
6.764314E-01
6.733306E-01
6.501340E-01
6.400954E-01
6.725945E-01
6.724613E-01
6.103455E-01
5.877570E-01
6.156843E-01
6.631409E-01
5.995499E-01
5.705187E-01
5.667400E-01
5.688559E-01
5.457134E-01
5.597602E-01
5.182293E-01
5.056238E-01
5.046018E-01
4.935183E-01
4.735202E-01
4.653501E-01
4.516050E-01
4.204166E-01
4.271932E-01
4.161945E-01
3.830779E-01
3.676571E-01
3.491858E-01
3.330555E-01
3.263781E-01
3.127406E-01
2.850257E-01
2.664952E-01
2.510031E-01
2.438156E-01
2.190740E-01
2.066819E-01
1.902358E-01
1.747256E-01
1.622599E-01
1.466799E-01
1.352100E-01
1.242224E-01
1.100217E-01
1.014067E-01
9.076657E-02
7.890801E-02
6.873398E-02
6.219101E-02
5.561259E-02
5.016969E-02
4.554155E-02
3.771305E-02
3.293823E-02
2.874151E-02
2.636884E-02
2.437265E-02
2.141703E-02
1.957129E-02
1.832464E-02
1.573687E-02
1.384384E-02
1.278526E-02
1.114563E-02
9.158912E-03
8.639134E-03
7.264637E-03
6.951426E-03
6.562206E-03
5.231015E-03
4.812244E-03
5.094502E-03
4.243217E-03
3.406671E-03
3.758598E-03
3.118628E-03
3.939878E-03
3.699789E-03
2.235286E-03
1.210728E-03
8.929977E-04
1.734244E-03
3.215869E-03
3.688653E-03
3.810124E-03
2.741072E-03
2.251178E-03
2.189515E-03
7.008414E-04
1.799274E-03
1.672064E-03
1.043906E-03
1.748307E-03
2.649859E-03
1.876384E-03
4.640884E-03
3.708573E-03
2.530330E-03
1.867661E-03
1.564718E-03
7.356487E-04
1.812863E-03
2.425362E-03
3.026388E-02
3.048188E-02
2.347192E-02
3.399799E-03
3.507441E-03
3.264778E-03
5.003094E-03
5.912681E-03
6.910934E-03
6.999129E-03
7.405996E-03
7.257152E-03
7.698819E-03
1.012953E-02
1.240050E-02
1.493224E-02
1.557973E-02
1.629405E-02
1.885620E-02
2.099913E-02
2.563175E-02
2.848198E-02
3.303902E-02
3.884635E-02
4.241405E-02
4.918157E-02
5.521835E-02
5.992443E-02
6.989135E-02
7.900106E-02
8.919293E-02
9.792774E-02
1.066307E-01
1.231122E-01
1.368572E-01
1.491981E-01
1.633036E-01
1.770414E-01
1.949334E-01
2.117345E-01
2.271095E-01
2.419302E-01
2.586750E-01
2.785675E-01
2.957988E-01
3.109484E-01
3.327195E-01
3.491231E-01
3.734096E-01
3.828359E-01
3.975810E-01
4.138386E-01
4.266664E-01
4.711614E-01
4.824398E-01
4.776058E-01
4.914799E-01
5.052723E-01
5.261552E-01
5.227254E-01
5.518504E-01
5.493036E-01
5.587914E-01
5.833087E-01
6.087412E-01
5.958965E-01
6.153730E-01
6.330234E-01
6.464694E-01
6.394382E-01
6.363875E-01
6.450444E-01
6.470097E-01
6.836385E-01
6.641610E-01
6.666877E-01
6.524096E-01
6.414042E-01
6.807866E-01
7.035388E-01
6.827619E-01
6.755408E-01
6.910667E-01
7.129323E-01
6.900810E-01
6.876771E-01
6.635862E-01
6.662421E-01
6.605759E-01
6.648577E-01
6.600899E-01
6.745019E-01
6.576021E-01
6.442073E-01
6.554344E-01
6.694248E-01
6.973705E-01
6.761150E-01
6.612703E-01
6.498681E-01
6.602788E-01
6.543921E-01
6.411153E-01
6.147139E-01
5.898069E-01
6.219927E-01
6.516364E-01
5.843257E-01
5.768495E-01
5.720897E-01
5.601403E-01
5.585268E-01
5.548825E-01
5.194810E-01
5.099236E-01
5.004643E-01
4.907623E-01
4.813422E-01
4.653331E-01
4.485865E-01
4.286141E-01
4.262257E-01
4.147283E-01
3.772898E-01
3.617077E-01
3.528684E-01
3.350281E-01
3.226779E-01
3.026068E-01
2.857145E-01
2.683815E-01
2.522825E-01
2.402298E-01
2.192576E-01
2.057193E-01
1.897264E-01
1.730440E-01
1.603773E-01
1.467357E-01
1.338546E-01
1.248714E-01
1.125352E-01
1.051101E-01
8.974752E-02
8.095050E-02
6.982525E-02
6.253791E-02
5.510204E-02
4.869413E-02
4.544690E-02
3.677296E-02
3.243409E-02
2.951121E-02
2.700650E-02
2.484600E-02
2.176849E-02
2.045109E-02
1.804494E-02
1.608800E-02
1.342249E-02
1.333448E-02
1.148610E-02
9.454367E-03
8.850973E-03
7.371510E-03
6.660247E-03
6.664153E-03
5.932638E-03
4.965200E-03
5.139903E-03
3.938071E-03
3.353681E-03
2.948835E-03
2.869871E-03
3.291489E-03
3.336927E-03
2.745163E-03
1.466511E-03
1.512582E-03
1.493557E-03
3.320943E-03
6.930378E-03
4.555679E-03
3.153222E-03
5.204540E-03
3.045091E-03
6.588767E-04
1.093060E-03
1.281025E-03
7.931137E-04
1.914784E-03
4.094918E-03
4.131769E-03
5.593027E-03
3.976986E-03
2.527069E-03
1.713812E-03
2.188600E-03
1.518505E-03
2.247876E-03
1.710987E-02
-1.479687E-02
1.017426E-02
3.611823E-02
1.192251E-02
2.815535E-03
6.343247E-03
5.357510E-03
6.071942E-03
8.102492E-03
8.031333E-03
8.543659E-03
8.230789E-03
8.743181E-03
1.194067E-02
1.295309E-02
1.391649E-02
1.579475E-02
1.602741E-02
1.929808E-02
2.138551E-02
2.457833E-02
2.787607E-02
3.250840E-02
3.789957E-02
4.113071E-02
4.633905E-02
5.343077E-02
6.093579E-02
6.934820E-02
7.842231E-02
8.844793E-02
9.954305E-02
1.093804E-01
1.234317E-01
1.372913E-01
1.481950E-01
1.624575E-01
1.773533E-01
1.951721E-01
2.121690E-01
2.278429E-01
2.424047E-01
2.550377E-01
2.776852E-01
2.966357E-01
3.099776E-01
3.305056E-01
3.450308E-01
3.711722E-01
3.890122E-01
3.991732E-01
4.114517E-01
4.233422E-01
4.708069E-01
4.798298E-01
4.780371E-01
4.952708E-01
5.072636E-01
5.319161E-01
5.255987E-01
5.620703E-01
5.453274E-01
5.736506E-01
5.676263E-01
6.037863E-01
5.923106E-01
6.066963E-01
6.163297E-01
6.334033E-01
6.421564E-01
6.409479E-01
6.444331E-01
6.533779E-01
6.567852E-01
6.634975E-01
6.641443E-01
6.644358E-01
6.394220E-01
6.706035E-01
7.091358E-01
6.949567E-01
6.757877E-01
6.914183E-01
6.934881E-01
6.637476E-01
6.853959E-01
6.635058E-01
6.617425E-01
6.639052E-01
6.711995E-01
6.682183E-01
6.696025E-01
6.526427E-01
6.554646E-01
6.566403E-01
6.610447E-01
7.028057E-01
6.770616E-01
6.551987E-01
6.595884E-01
6.763021E-01
6.422739E-01
6.178803E-01
6.059434E-01
5.891344E-01
6.096615E-01
6.336848E-01
5.915145E-01
5.802344E-01
5.818690E-01
5.532304E-01
5.695031E-01
5.532055E-01
5.194248E-01
5.095823E-01
4.941954E-01
4.900845E-01
4.907932E-01
4.696071E-01
4.456946E-01
4.278584E-01
4.246811E-01
4.094616E-01
3.774955E-01
3.608966E-01
3.532436E-01
3.382167E-01
3.224522E-01
3.059820E-01
2.828750E-01
2.688907E-01
2.502226E-01
2.333200E-01
2.187245E-01
2.042505E-01
1.904980E-01
1.721710E-01
1.597031E-01
1.482127E-01
1.340625E-01
1.233008E-01
1.122725E-01
1.043714E-01
8.967589E-02
8.033653E-02
7.024486E-02
6.233116E-02
5.476128E-02
4.915109E-02
4.452957E-02
3.826471E-02
3.315966E-02
3.003349E-02
2.702028E-02
2.474493E-02
2.185403E-02
2.024411E-02
1.787583E-02
1.579553E-02
1.376284E-02
1.360336E-02
1.110443E-02
9.506144E-03
8.514217E-03
6.902180E-03
6.459432E-03
5.975047E-03
5.862546E-03
5.181382E-03
4.982098E-03
3.520755E-03
2.996318E-03
2.722686E-03
2.730008E-03
3.356252E-03
3.502745E-03
3.180370E-03
2.532057E-03
2.462247E-03
2.172175E-03
3.498627E-03
6.694447E-03
5.679452E-03
3.083991E-03
5.866991E-03
3.674426E-03
1.448598E-03
1.939415E-03
2.165971E-03
2.373413E-03
2.128712E-03
4.646800E-03
3.688450E-03
1.960652E-03
1.560290E-03
1.516148E-03
1.015850E-03
1.232226E-03
2.018251E-03
2.389111E-03
1.214473E-02
1.722912E-02
1.557209E-02
2.403921E-02
-1.531549E-03
3.074642E-03
7.070996E-03
6.206039E-03
6.147398E-03
6.862290E-03
7.918771E-03
9.007441E-03
9.137356E-03
8.980979E-03
1.119859E-02
1.289911E-02
1.453488E-02
1.594376E-02
1.708070E-02
1.860407E-02
2.054419E-02
2.419096E-02
2.889891E-02
3.146755E-02
3.620421E-02
3.931909E-02
4.374040E-02
5.306126E-02
6.061037E-02
6.782577E-02
7.905466E-02
8.888623E-02
9.875825E-02
1.116387E-01
1.255193E-01
1.358295E-01
1.487606E-01
1.631383E-01
1.771839E-01
1.960998E-01
2.101876E-01
2.262462E-01
2.383782E-01
2.571656E-01
2.769945E-01
2.950280E-01
3.131322E-01
3.283968E-01
3.478002E-01
3.649570E-01
3.817847E-01
4.059130E-01
4.124695E-01
4.208898E-01
4.570008E-01
4.821599E-01
4.860266E-01
4.927601E-01
5.065224E-01
5.228015E-01
5.387449E-01
5.613528E-01
5.423276E-01
5.723437E-01
5.670996E-01
5.893658E-01
5.923125E-01
5.936265E-01
6.160138E-01
6.190892E-01
6.270588E-01
6.346516E-01
6.310572E-01
6.287368E-01
6.426978E-01
6.622166E-01
6.593576E-01
6.579445E-01
6.398318E-01
6.711693E-01
7.072421E-01
6.812701E-01
6.723454E-01
6.915331E-01
6.724740E-01
6.528970E-01
6.759091E-01
6.760382E-01
6.752273E-01
6.666295E-01
6.724159E-01
6.734595E-01
6.664321E-01
6.624912E-01
6.702800E-01
6.620119E-01
6.612306E-01
7.126645E-01
7.048503E-01
6.541796E-01
6.645604E-01
6.708309E-01
6.388619E-01
6.075053E-01
6.030842E-01
6.025324E-01
5.939386E-01
6.176497E-01
5.951059E-01
5.796629E-01
5.858356E-01
5.577451E-01
5.609813E-01
5.498222E-01
5.233031E-01
5.031587E-01
5.027923E-01
5.008556E-01
5.004389E-01
4.657309E-01
4.440040E-01
4.218070E-01
4.167257E-01
4.025488E-01
3.810638E-01
3.615056E-01
3.476272E-01
3.306027E-01
3.180180E-01
3.024158E-01
2.795058E-01
2.687842E-01
2.492935E-01
2.303652E-01
2.188551E-01
2.039939E-01
1.893348E-01
1.749410E-01
1.606140E-01
1.483310E-01
1.348366E-01
1.215949E-01
1.121548E-01
1.021891E-01
8.972684E-02
8.033208E-02
6.941422E-02
6.291773E-02
5.582467E-02
4.845287E-02
4.401557E-02
3.786827E-02
3.370442E-02
2.967528E-02
2.617736E-02
2.376916E-02
2.118519E-02
1.942782E-02
1.761200E-02
1.600326E-02
1.436928E-02
1.197012E-02
9.978357E-03
9.437519E-03
7.767609E-03
6.068192E-03
5.367076E-03
5.074865E-03
5.951623E-03
5.428255E-03
4.894480E-03
3.500146E-03
2.922647E-03
3.198750E-03
3.343703E-03
3.959141E-03
3.596144E-03
3.654291E-03
2.960118E-03
3.016516E-03
3.564129E-03
5.399410E-03
7.387504E-03
5.268803E-03
5.251774E-03
6.446554E-03
6.190425E-03
4.729823E-03
3.968397E-03
2.844838E-03
3.145492E-03
2.411556E-03
3.420873E-03
3.143049E-03
7.869048E-04
8.346155E-04
8.111581E-04
5.423653E-04
6.034026E-04
4.457248E-04
1.605392E-03
-4.358554E-02
-6.883757E-03
1.665672E-02
9.279617E-03
-8.706384E-03
6.734934E-03
7.017137E-03
6.276230E-03
6.382557E-03
6.115417E-03
6.892382E-03
7.997290E-03
8.459760E-03
8.330239E-03
9.958906E-03
1.256451E-02
1.460489E-02
1.576914E-02
1.750279E-02
1.920059E-02
2.142862E-02
2.451266E-02
2.845310E-02
3.025465E-02
3.601492E-02
4.072009E-02
4.613567E-02
5.387169E-02
6.036486E-02
6.663123E-02
7.744417E-02
8.803775E-02
9.739964E-02
1.133340E-01
1.243592E-01
1.365137E-01
1.504681E-01
1.630470E-01
1.777160E-01
1.938925E-01
2.083077E-01
2.232726E-01
2.405428E-01
2.621933E-01
2.704821E-01
2.911977E-01
3.130121E-01
3.280193E-01
3.546568E-01
3.615477E-01
3.773479E-01
4.188444E-01
4.082555E-01
4.202001E-01
4.473041E-01
4.772683E-01
4.837235E-01
4.821493E-01
4.994251E-01
5.188465E-01
5.429763E-01
5.574063E-01
5.450061E-01
5.651435E-01
5.752581E-01
5.943241E-01
5.859229E-01
6.018106E-01
6.193405E-01
6.321326E-01
6.056065E-01
6.261871E-01
6.143021E-01
6.190409E-01
6.439775E-01
6.599556E-01
6.637778E-01
6.656249E-01
6.497206E-01
6.749875E-01
7.022292E-01
6.724667E-01
6.859976E-01
6.954906E-01
6.559951E-01
6.568409E-01
6.665726E-01
6.810775E-01
6.819873E-01
6.675895E-01
6.820205E-01
6.777235E-01
6.707880E-01
6.876473E-01
6.890751E-01
6.614322E-01
6.654802E-01
6.913995E-01
6.684234E-01
6.559834E-01
6.627009E-01
6.505606E-01
6.258104E-01
6.116865E-01
6.074132E-01
6.220662E-01
6.024043E-01
5.979204E-01
5.963658E-01
5.777079E-01
5.720927E-01
5.731028E-01
5.502928E-01
5.517060E-01
5.360531E-01
5.117340E-01
5.051866E-01
5.097752E-01
4.767490E-01
4.542908E-01
4.444769E-01
4.245378E-01
4.191406E-01
4.116221E-01
3.834840E-01
3.694046E-01
3.461716E-01
3.286904E-01
3.137313E-01
2.926257E-01
2.779584E-01
2.681645E-01
2.499639E-01
2.325931E-01
2.189450E-01
2.052070E-01
1.893328E-01
1.737290E-01
1.610194E-01
1.481673E-01
1.337753E-01
1.194110E-01
1.096348E-01
9.927102E-02
8.755559E-02
7.902790E-02
6.986253E-02
6.342369E-02
5.702769E-02
4.696227E-02
4.165291E-02
3.717859E-02
3.355176E-02
3.043511E-02
2.649436E-02
2.266451E-02
2.063110E-02
1.874387E-02
1.739997E-02
1.573154E-02
1.400837E-02
1.116019E-02
1.054540E-02
9.273350E-03
8.398030E-03
6.676192E-03
5.780268E-03
5.777838E-03
5.532688E-03
5.146267E-03
4.626330E-03
3.568239E-03
3.833341E-03
2.797038E-03
2.601253E-03
3.454238E-03
3.442232E-03
2.889287E-03
2.796420E-03
3.631834E-03
4.880792E-03
8.226301E-03
9.893503E-03
6.685094E-03
5.859690E-03
5.805500E-03
4.739925E-03
3.980560E-03
2.611299E-03
1.867468E-03
2.406302E-03
2.589725E-03
5.059966E-03
5.012304E-03
-3.819698E-03
-1.126951E-03
7.870216E-04
5.495892E-04
1.085171E-03
3.487313E-04
1.181648E-03
-9.604377E-02
1.264224E-02
2.879967E-03
4.586010E-03
7.918258E-02
2.006145E-03
4.529320E-03
5.403454E-03
6.489079E-03
5.961860E-03
6.751957E-03
7.978603E-03
7.627510E-03
8.413112E-03
9.781667E-03
1.109574E-02
1.328202E-02
1.576111E-02
1.808675E-02
1.943648E-02
2.265430E-02
2.429172E-02
2.762847E-02
3.036637E-02
3.461526E-02
4.107377E-02
4.752695E-02
5.390235E-02
6.105692E-02
6.782867E-02
7.756976E-02
8.825103E-02
9.816861E-02
1.120862E-01
1.224581E-01
1.357268E-01
1.489097E-01
1.654441E-01
1.796727E-01
1.927985E-01
2.083272E-01
2.235481E-01
2.437722E-01
2.602995E-01
2.695274E-01
2.885814E-01
3.095095E-01
3.260253E-01
3.500470E-01
3.599123E-01
3.768921E-01
4.082300E-01
4.058624E-01
4.244597E-01
4.422395E-01
4.657361E-01
4.809213E-01
4.846564E-01
4.982523E-01
5.266426E-01
5.363152E-01
5.578306E-01
5.550670E-01
5.727695E-01
5.818998E-01
5.903374E-01
5.861445E-01
6.036906E-01
6.413517E-01
6.324880E-01
6.267881E-01
6.229134E-01
6.142991E-01
6.292584E-01
6.438573E-01
6.472016E-01
6.657482E-01
6.636040E-01
6.483576E-01
6.930385E-01
6.921616E-01
6.676542E-01
6.766968E-01
6.981043E-01
6.607126E-01
6.663442E-01
6.596120E-01
6.686795E-01
6.754124E-01
6.814377E-01
6.915278E-01
6.932460E-01
6.875933E-01
6.848709E-01
6.707149E-01
6.532964E-01
6.600114E-01
6.682714E-01
6.600210E-01
6.432873E-01
6.489992E-01
6.388726E-01
6.181460E-01
6.164556E-01
6.224508E-01
6.198351E-01
6.065730E-01
6.081490E-01
5.949039E-01
5.685617E-01
5.766542E-01
5.574092E-01
5.357168E-01
5.498867E-01
5.639249E-01
5.178246E-01
4.991193E-01
4.948448E-01
4.768532E-01
4.534879E-01
4.417835E-01
4.267554E-01
4.204899E-01
4.073796E-01
3.871894E-01
3.709392E-01
3.524183E-01
3.351649E-01
3.164191E-01
2.933559E-01
2.823174E-01
2.682184E-01
2.493754E-01
2.343189E-01
2.196754E-01
2.076897E-01
1.881208E-01
1.709662E-01
1.600296E-01
1.471054E-01
1.316034E-01
1.187444E-01
1.091641E-01
9.930646E-02
8.640019E-02
7.783816E-02
7.066203E-02
6.193876E-02
5.571747E-02
4.685121E-02
4.132156E-02
3.749610E-02
3.375359E-02
2.965956E-02
2.593930E-02
2.263653E-02
2.074004E-02
1.829442E-02
1.612517E-02
1.461207E-02
1.407054E-02
1.214866E-02
1.091485E-02
9.847618E-03
8.876726E-03
7.664890E-03
7.016025E-03
6.554486E-03
6.128410E-03
5.103378E-03
4.781041E-03
4.034306E-03
3.888899E-03
2.431982E-03
1.941607E-03
2.965576E-03
2.883951E-03
2.514024E-03
3.465058E-03
3.560268E-03
4.037317E-03
7.068216E-03
9.256888E-03
7.856392E-03
6.063383E-03
5.410446E-03
3.170137E-03
2.508937E-03
2.440534E-03
1.981248E-03
2.447051E-03
2.808327E-03
5.878133E-03
4.511206E-03
-1.621520E-03
-1.971073E-03
6.722002E-04
6.754871E-04
1.055458E-03
9.063373E-04
4.342884E-03
5.519665E-02
1.900413E-02
1.713154E-02
3.803465E-02
-1.338576E-02
7.654210E-03
4.177987E-03
5.064869E-03
6.907381E-03
6.155738E-03
6.676984E-03
7.537127E-03
7.492859E-03
9.057082E-03
1.011952E-02
1.071822E-02
1.369112E-02
1.588307E-02
1.734598E-02
1.940367E-02
2.147158E-02
2.472962E-02
2.806738E-02
3.184770E-02
3.476940E-02
3.868577E-02
4.595357E-02
5.418611E-02
6.147448E-02
6.871379E-02
7.802133E-02
8.892236E-02
9.849140E-02
1.102582E-01
1.220691E-01
1.359428E-01
1.498562E-01
1.638477E-01
1.783618E-01
1.933556E-01
2.090553E-01
2.240874E-01
2.402738E-01
2.554031E-01
2.750753E-01
2.949584E-01
3.081649E-01
3.232525E-01
3.465147E-01
3.556084E-01
3.795277E-01
3.916678E-01
4.132407E-01
4.277697E-01
4.412616E-01
4.576569E-01
4.791443E-01
4.976769E-01
5.024897E-01
5.206714E-01
5.331619E-01
5.577855E-01
5.606683E-01
5.692724E-01
5.904584E-01
5.830578E-01
5.901652E-01
6.116816E-01
6.453325E-01
6.383980E-01
6.382954E-01
6.299834E-01
6.209201E-01
6.368107E-01
6.474291E-01
6.460815E-01
6.549702E-01
6.484026E-01
6.399663E-01
6.875308E-01
6.802294E-01
6.605314E-01
6.750838E-01
6.904768E-01
6.768410E-01
6.704701E-01
6.710640E-01
6.663193E-01
6.738164E-01
6.832612E-01
6.954865E-01
7.017689E-01
6.978743E-01
6.877572E-01
6.536716E-01
6.474387E-01
6.570841E-01
6.523491E-01
6.392707E-01
6.338603E-01
6.459340E-01
6.291244E-01
6.230398E-01
6.367942E-01
6.355428E-01
6.222332E-01
6.118863E-01
6.035533E-01
5.949735E-01
5.667434E-01
5.823754E-01
5.560100E-01
5.331341E-01
5.512085E-01
5.790368E-01
5.118050E-01
4.879952E-01
4.766116E-01
4.709668E-01
4.501719E-01
4.441338E-01
4.305412E-01
4.100543E-01
4.039159E-01
3.896225E-01
3.650423E-01
3.527411E-01
3.349983E-01
3.156836E-01
2.973661E-01
2.802244E-01
2.657119E-01
2.505150E-01
2.347467E-01
2.176845E-01
2.048101E-01
1.883265E-01
1.699009E-01
1.621688E-01
1.472606E-01
1.334051E-01
1.225373E-01
1.083116E-01
9.850945E-02
8.728657E-02
8.022966E-02
7.154091E-02
6.033082E-02
5.324388E-02
4.802266E-02
4.234881E-02
3.780039E-02
3.372051E-02
2.825280E-02
2.438514E-02
2.271132E-02
2.107150E-02
1.829265E-02
1.526944E-02
1.449509E-02
1.443748E-02
1.250106E-02
1.002874E-02
9.686052E-03
8.668074E-03
7.094129E-03
6.741018E-03
5.896498E-03
5.801763E-03
5.012811E-03
3.941349E-03
4.542110E-03
3.344781E-03
3.319925E-03
3.181466E-03
3.638587E-03
2.881633E-03
3.195236E-03
3.775626E-03
3.902613E-03
3.089216E-03
4.492987E-03
5.556199E-03
7.171320E-03
7.781294E-03
5.764877E-03
3.884978E-03
4.429058E-03
3.691773E-03
3.810536E-03
1.884976E-03
2.747862E-03
3.852576E-03
3.311999E-03
-2.344682E-03
-3.630545E-03
-3.242151E-04
5.740298E-04
4.859561E-04
8.219136E-04
2.405069E-03
-1.320911E-02
2.461574E-02
9.029340E-03
2.501245E-02
5.045927E-02
7.798647E-03
5.446545E-03
6.337179E-03
7.080999E-03
6.389025E-03
6.861094E-03
6.583487E-03
7.273816E-03
8.897266E-03
1.078571E-02
1.184626E-02
1.370897E-02
1.570021E-02
1.744754E-02
1.905018E-02
2.117340E-02
2.462978E-02
2.839418E-02
3.240338E-02
3.495540E-02
3.820902E-02
4.490362E-02
5.420929E-02
6.125137E-02
6.905535E-02
7.751939E-02
8.911368E-02
9.897426E-02
1.103961E-01
1.237963E-01
1.360620E-01
1.507323E-01
1.620970E-01
1.770912E-01
1.952977E-01
2.095011E-01
2.262585E-01
2.382340E-01
2.560823E-01
2.798291E-01
2.953072E-01
3.079641E-01
3.216933E-01
3.461052E-01
3.542250E-01
3.781622E-01
3.901379E-01
4.149793E-01
4.322592E-01
4.388715E-01
4.539916E-01
4.732736E-01
4.917967E-01
5.153256E-01
5.168545E-01
5.254564E-01
5.839775E-01
5.687903E-01
5.694091E-01
5.942938E-01
5.983484E-01
5.887939E-01
6.171430E-01
6.380532E-01
6.386287E-01
6.275264E-01
6.302072E-01
6.221736E-01
6.501808E-01
6.541390E-01
6.489161E-01
6.532108E-01
6.458871E-01
6.392102E-01
6.675994E-01
6.553999E-01
6.729437E-01
6.832121E-01
6.975937E-01
6.746857E-01
6.800811E-01
6.880882E-01
6.629482E-01
6.607600E-01
7.021603E-01
6.962491E-01
6.888120E-01
6.922590E-01
6.735413E-01
6.554890E-01
6.596822E-01
6.634162E-01
6.421654E-01
6.356512E-01
6.373536E-01
6.485995E-01
6.314245E-01
6.237054E-01
6.451612E-01
6.364108E-01
6.346544E-01
6.036953E-01
5.952176E-01
6.016070E-01
5.779063E-01
5.874354E-01
5.653133E-01
5.381354E-01
5.465379E-01
5.569603E-01
5.156779E-01
4.918600E-01
4.792436E-01
4.783093E-01
4.637874E-01
4.547506E-01
4.337294E-01
4.101863E-01
4.033741E-01
3.863019E-01
3.618620E-01
3.506060E-01
3.349773E-01
3.129261E-01
2.950679E-01
2.770524E-01
2.648589E-01
2.503175E-01
2.341044E-01
2.150481E-01
2.010462E-01
1.875081E-01
1.709594E-01
1.642099E-01
1.466396E-01
1.342801E-01
1.225857E-01
1.085890E-01
9.746733E-02
8.813998E-02
7.853333E-02
7.121068E-02
6.039182E-02
5.259978E-02
4.810396E-02
4.256399E-02
3.748524E-02
3.354530E-02
2.989778E-02
2.502645E-02
2.354356E-02
2.128625E-02
1.961695E-02
1.671395E-02
1.383624E-02
1.414531E-02
1.271415E-02
1.107961E-02
9.425226E-03
8.797484E-03
7.156649E-03
7.141170E-03
6.047706E-03
5.611746E-03
4.450464E-03
3.773246E-03
4.978249E-03
3.641170E-03
3.338040E-03
3.546415E-03
2.807700E-03
1.824964E-03
1.671109E-03
4.136409E-03
2.660287E-03
1.901983E-03
2.350091E-03
3.011335E-03
5.142958E-03
6.023289E-03
5.788753E-03
4.758652E-03
3.264667E-03
3.095578E-03
3.147563E-03
1.902192E-03
3.055014E-03
2.671488E-03
1.044944E-03
-3.327726E-03
-4.238904E-03
-9.284345E-04
1.892945E-05
-1.677162E-04
5.471210E-04
1.715327E-03
-9.250071E-02
-6.471264E-03
-2.266179E-03
-6.767499E-03
6.768176E-02
-7.613958E-03
6.456463E-03
6.667145E-03
6.211343E-03
5.714335E-03
7.453325E-03
8.636463E-03
9.228454E-03
9.276499E-03
1.123561E-02
1.247735E-02
1.377536E-02
1.560955E-02
1.755823E-02
1.866972E-02
1.977890E-02
2.377472E-02
2.784359E-02
3.194020E-02
3.573136E-02
3.909846E-02
4.587370E-02
5.335654E-02
5.952399E-02
6.941607E-02
7.791434E-02
8.906654E-02
1.010260E-01
1.108279E-01
1.228574E-01
1.360722E-01
1.495730E-01
1.628651E-01
1.777025E-01
1.961761E-01
2.107895E-01
2.254051E-01
2.433115E-01
2.581796E-01
2.766771E-01
2.945290E-01
3.104405E-01
3.220556E-01
3.423878E-01
3.548203E-01
3.799484E-01
3.922112E-01
4.149230E-01
4.297150E-01
4.403366E-01
4.558002E-01
4.748213E-01
4.871635E-01
5.138256E-01
5.257740E-01
5.202731E-01
5.812110E-01
5.692775E-01
5.690500E-01
5.845907E-01
5.987973E-01
5.910061E-01
6.081170E-01
6.177223E-01
6.262688E-01
6.175596E-01
6.172127E-01
6.228017E-01
6.503483E-01
6.622653E-01
6.547789E-01
6.644130E-01
6.615120E-01
6.419780E-01
6.623763E-01
6.534173E-01
6.768715E-01
6.769701E-01
7.185106E-01
6.797515E-01
6.840319E-01
6.979357E-01
6.595057E-01
6.512882E-01
6.963481E-01
6.866101E-01
6.767410E-01
6.809971E-01
6.709098E-01
6.573276E-01
6.720952E-01
6.640636E-01
6.350950E-01
6.377377E-01
6.528924E-01
6.387412E-01
6.404655E-01
6.204082E-01
6.416289E-01
6.303056E-01
6.356217E-01
5.911958E-01
5.947965E-01
5.940199E-01
5.968913E-01
5.784076E-01
5.654069E-01
5.456808E-01
5.381186E-01
5.400589E-01
5.228525E-01
5.048909E-01
4.849661E-01
4.863352E-01
4.798115E-01
4.512191E-01
4.278124E-01
4.134646E-01
4.031652E-01
3.838375E-01
3.633676E-01
3.462434E-01
3.348007E-01
3.153522E-01
2.943910E-01
2.797701E-01
2.654437E-01
2.505258E-01
2.318583E-01
2.150059E-01
2.005197E-01
1.865638E-01
1.737608E-01
1.582919E-01
1.455678E-01
1.327219E-01
1.211535E-01
1.071455E-01
9.608948E-02
8.732380E-02
7.914031E-02
7.036400E-02
6.099067E-02
5.324280E-02
4.859429E-02
4.240223E-02
3.740349E-02
3.262463E-02
2.991874E-02
2.788903E-02
2.549014E-02
2.079336E-02
1.910983E-02
1.728224E-02
1.478944E-02
1.413520E-02
1.252009E-02
1.151085E-02
1.004426E-02
8.678037E-03
7.649637E-03
7.204065E-03
5.649515E-03
5.187200E-03
3.734726E-03
4.720778E-03
5.572026E-03
4.413676E-03
3.982888E-03
3.567618E-03
2.324119E-03
1.384545E-03
2.165504E-03
3.369397E-03
3.156906E-03
3.682575E-03
1.528820E-03
2.329802E-03
4.933134E-03
5.839900E-03
4.341572E-03
3.622354E-03
2.623028E-03
2.871045E-03
3.747902E-03
3.133336E-03
2.788911E-03
2.379781E-03
1.014242E-03
1.868383E-03
1.348218E-03
6.898594E-04
9.816789E-06
-8.344933E-05
1.902960E-04
-7.033484E-03
7.221214E-02
2.770037E-03
2.313136E-03
2.549904E-03
1.748650E-02
-9.729196E-03
6.410243E-03
6.303980E-03
6.147629E-03
6.330176E-03
6.870756E-03
8.638259E-03
9.144690E-03
8.934375E-03
9.862907E-03
1.129289E-02
1.340119E-02
1.600410E-02
1.757657E-02
1.826336E-02
2.098552E-02
2.214661E-02
2.656766E-02
3.164248E-02
3.603022E-02
3.966887E-02
4.514031E-02
5.182202E-02
5.843818E-02
6.817512E-02
7.780124E-02
8.891554E-02
1.019993E-01
1.117183E-01
1.222494E-01
1.355250E-01
1.479754E-01
1.640375E-01
1.794177E-01
1.966632E-01
2.069278E-01
2.266772E-01
2.431235E-01
2.590763E-01
2.758550E-01
2.947779E-01
3.164107E-01
3.244993E-01
3.390995E-01
3.614185E-01
3.846457E-01
3.956012E-01
4.120823E-01
4.295767E-01
4.463505E-01
4.601973E-01
4.947478E-01
4.940289E-01
5.015928E-01
5.191309E-01
5.344943E-01
5.619120E-01
5.692483E-01
5.674076E-01
5.898308E-01
5.827299E-01
5.898115E-01
5.951008E-01
6.090394E-01
6.089084E-01
6.103749E-01
6.093088E-01
6.238902E-01
6.501641E-01
6.641493E-01
6.616319E-01
6.689680E-01
6.739159E-01
6.468283E-01
6.619522E-01
6.766283E-01
6.794286E-01
6.682711E-01
7.229716E-01
6.789595E-01
6.802754E-01
6.940396E-01
6.544461E-01
6.526622E-01
6.697355E-01
6.751389E-01
6.730400E-01
6.775832E-01
6.734980E-01
6.675225E-01
6.755731E-01
6.641275E-01
6.419613E-01
6.313563E-01
6.474580E-01
6.404469E-01
6.403533E-01
6.284515E-01
6.440375E-01
6.361157E-01
6.187120E-01
5.888042E-01
5.862452E-01
5.839602E-01
5.930058E-01
5.669707E-01
5.530139E-01
5.510208E-01
5.294728E-01
5.336645E-01
5.252998E-01
5.113726E-01
4.904304E-01
4.919728E-01
4.757628E-01
4.442985E-01
4.265160E-01
4.179349E-01
4.005792E-01
3.867461E-01
3.659785E-01
3.462285E-01
3.342704E-01
3.157543E-01
2.983016E-01
2.825750E-01
2.652955E-01
2.485582E-01
2.305776E-01
2.161091E-01
2.021536E-01
1.890961E-01
1.744240E-01
1.575198E-01
1.443594E-01
1.333991E-01
1.215951E-01
1.086523E-01
9.903163E-02
8.550409E-02
7.791341E-02
6.923818E-02
5.894370E-02
5.304385E-02
4.792745E-02
4.239257E-02
3.745918E-02
3.341676E-02
3.032126E-02
2.743556E-02
2.497329E-02
2.051598E-02
1.821423E-02
1.694277E-02
1.673654E-02
1.457325E-02
1.207680E-02
1.068790E-02
9.687475E-03
8.975687E-03
7.650749E-03
5.961365E-03
5.690990E-03
5.288281E-03
4.299038E-03
5.128533E-03
1.024316E-02
4.338763E-03
3.712992E-03
3.144238E-03
2.568667E-03
2.428539E-03
3.403593E-03
2.545878E-03
4.263341E-03
3.010613E-03
2.300794E-03
5.530402E-03
6.031990E-03
6.350904E-03
4.390172E-03
3.307534E-03
3.502871E-03
5.980822E-03
4.939948E-03
2.545317E-03
1.638863E-03
2.584011E-03
2.193534E-03
-8.069479E-04
-7.861004E-04
-6.145952E-04
1.485392E-04
-3.329689E-05
6.025554E-04
3.084785E-03
6.214764E-02
3.599823E-03
3.152631E-03
2.172608E-03
1.511035E-01
2.238697E-02
6.641943E-03
5.648501E-03
5.757853E-03
7.082152E-03
6.830400E-03
7.778291E-03
8.630436E-03
8.722811E-03
8.968447E-03
1.000877E-02
1.362948E-02
1.587693E-02
1.708440E-02
1.946064E-02
2.190767E-02
2.293926E-02
2.707337E-02
3.129458E-02
3.582139E-02
3.974004E-02
4.568801E-02
5.135214E-02
5.943584E-02
6.881396E-02
7.822417E-02
8.840054E-02
1.009186E-01
1.113646E-01
1.224588E-01
1.353399E-01
1.475345E-01
1.629492E-01
1.786583E-01
1.958395E-01
2.070841E-01
2.281943E-01
2.444853E-01
2.591061E-01
2.733656E-01
2.972351E-01
3.183176E-01
3.259364E-01
3.436489E-01
3.665141E-01
3.858353E-01
3.933066E-01
4.169075E-01
4.291999E-01
4.487263E-01
4.707493E-01
5.075191E-01
4.962117E-01
4.924084E-01
5.162604E-01
5.444102E-01
5.563911E-01
5.773017E-01
5.765198E-01
5.824304E-01
5.733912E-01
5.859558E-01
5.969237E-01
6.057135E-01
6.009365E-01
6.181027E-01
6.121744E-01
6.309383E-01
6.481778E-01
6.539231E-01
6.727703E-01
6.749954E-01
6.660030E-01
6.455227E-01
6.626069E-01
6.789986E-01
6.901823E-01
6.666881E-01
6.983983E-01
6.674643E-01
6.773742E-01
6.852813E-01
6.508527E-01
6.555617E-01
6.594600E-01
6.656495E-01
6.789960E-01
6.737825E-01
6.723934E-01
6.743599E-01
6.728389E-01
6.538659E-01
6.371995E-01
6.272348E-01
6.419655E-01
6.348769E-01
6.386658E-01
6.430256E-01
6.468630E-01
6.374166E-01
6.104304E-01
5.883907E-01
5.869198E-01
5.936284E-01
5.883905E-01
5.619927E-01
5.467053E-01
5.471289E-01
5.355659E-01
5.273600E-01
5.229147E-01
5.132062E-01
4.947372E-01
4.835399E-01
4.675792E-01
4.383825E-01
4.291352E-01
4.075843E-01
3.985365E-01
3.844090E-01
3.696121E-01
3.504093E-01
3.293785E-01
3.146447E-01
2.975384E-01
2.829530E-01
2.665567E-01
2.466235E-01
2.293930E-01
2.159181E-01
2.024050E-01
1.904410E-01
1.729758E-01
1.575821E-01
1.447280E-01
1.342616E-01
1.197984E-01
1.092623E-01
9.957118E-02
8.568709E-02
7.764415E-02
6.898823E-02
5.970150E-02
5.345354E-02
4.679349E-02
4.239722E-02
3.809764E-02
3.413973E-02
3.048084E-02
2.665764E-02
2.445133E-02
2.165124E-02
1.791342E-02
1.670828E-02
1.654955E-02
1.381629E-02
1.110094E-02
1.061891E-02
9.869100E-03
8.850723E-03
7.468445E-03
5.847304E-03
5.326986E-03
4.935251E-03
4.242371E-03
6.101058E-03
1.059749E-02
3.874975E-03
2.574537E-03
2.335040E-03
1.911105E-03
1.641767E-03
2.331022E-03
1.947671E-03
3.463156E-03
5.175256E-03
3.386294E-03
6.670519E-03
3.212500E-03
8.335897E-03
6.691154E-03
3.777215E-03
6.527392E-03
6.431533E-03
2.941927E-03
2.323617E-03
2.039128E-03
2.630622E-03
2.592779E-03
3.034241E-03
2.341409E-03
1.841788E-03
8.442973E-04
2.221099E-04
1.044372E-03
-5.096175E-03
8.859751E-02
2.171173E-03
-2.324229E-03
1.976986E-03
5.134187E-02
2.156911E-01
5.920900E-03
5.257065E-03
5.510695E-03
5.964978E-03
5.986012E-03
7.071311E-03
7.999470E-03
9.367083E-03
9.052721E-03
9.605004E-03
1.327636E-02
1.501328E-02
1.683399E-02
1.987988E-02
2.181531E-02
2.444536E-02
2.820000E-02
3.065788E-02
3.389563E-02
3.902982E-02
4.574895E-02
5.068274E-02
6.022047E-02
6.911914E-02
7.776002E-02
8.706432E-02
9.802257E-02
1.096977E-01
1.203602E-01
1.337923E-01
1.467217E-01
1.612545E-01
1.780121E-01
1.946809E-01
2.096742E-01
2.267081E-01
2.427158E-01
2.607065E-01
2.724162E-01
2.944444E-01
3.175059E-01
3.271167E-01
3.408782E-01
3.695577E-01
3.828653E-01
3.936468E-01
4.156116E-01
4.244047E-01
4.568893E-01
4.708554E-01
5.008570E-01
5.023159E-01
4.966785E-01
5.129501E-01
5.375517E-01
5.523129E-01
5.743271E-01
5.803361E-01
5.767297E-01
5.800125E-01
5.917982E-01
6.037438E-01
6.124270E-01
6.030083E-01
6.293840E-01
6.266362E-01
6.367966E-01
6.474801E-01
6.488270E-01
6.709668E-01
6.894395E-01
6.673845E-01
6.475819E-01
6.714316E-01
6.714479E-01
6.868385E-01
6.570423E-01
6.765031E-01
6.642280E-01
6.634883E-01
6.704527E-01
6.491547E-01
6.550376E-01
6.515560E-01
6.592524E-01
6.777713E-01
6.726500E-01
6.914092E-01
6.673120E-01
6.686341E-01
6.435305E-01
6.353585E-01
6.316987E-01
6.397606E-01
6.335427E-01
6.423144E-01
6.560698E-01
6.409574E-01
6.242390E-01
6.166630E-01
5.956219E-01
5.982383E-01
5.901002E-01
5.936686E-01
5.605030E-01
5.520750E-01
5.434470E-01
5.424292E-01
5.279595E-01
5.254728E-01
5.226363E-01
5.020172E-01
4.786870E-01
4.687352E-01
4.431827E-01
4.278726E-01
4.071361E-01
3.977741E-01
3.777707E-01
3.676557E-01
3.473157E-01
3.241803E-01
3.121842E-01
2.951286E-01
2.815005E-01
2.659052E-01
2.471544E-01
2.309750E-01
2.156785E-01
2.012500E-01
1.875480E-01
1.721375E-01
1.572617E-01
1.446387E-01
1.329587E-01
1.200600E-01
1.086658E-01
9.853660E-02
8.689349E-02
7.799505E-02
6.826647E-02
6.069516E-02
5.403046E-02
4.684069E-02
4.346515E-02
3.913971E-02
3.423516E-02
3.049223E-02
2.580919E-02
2.422151E-02
2.197167E-02
1.800687E-02
1.651796E-02
1.549405E-02
1.345853E-02
1.129979E-02
1.067057E-02
1.054745E-02
8.906349E-03
7.491071E-03
6.087761E-03
5.373985E-03
4.834996E-03
5.234901E-03
5.645858E-03
9.252032E-03
3.570593E-03
2.478489E-03
1.820657E-03
1.253160E-03
1.066473E-03
1.634153E-03
1.714846E-03
3.860671E-03
6.045663E-03
6.014201E-03
4.518337E-03
6.636521E-03
1.288270E-02
7.650356E-03
4.370529E-03
1.119461E-02
8.119566E-03
2.118146E-03
2.765499E-03
1.952711E-03
2.901980E-03
1.538648E-03
4.335549E-03
3.177701E-03
1.961727E-03
2.110138E-03
8.644545E-04
1.274218E-03
5.426154E-03
3.743806E-02
1.253369E-02
2.940890E-03
1.073335E-03
4.231142E-02
1.646556E-01
6.604863E-03
5.304679E-03
6.056289E-03
6.010917E-03
6.512958E-03
6.515787E-03
7.693558E-03
9.295512E-03
9.334954E-03
1.025373E-02
1.211366E-02
1.408307E-02
1.672188E-02
1.931361E-02
2.130670E-02
2.472318E-02
2.636121E-02
2.957428E-02
3.334283E-02
3.835184E-02
4.514564E-02
5.140812E-02
6.006788E-02
6.793317E-02
7.738075E-02
8.648700E-02
9.757058E-02
1.095234E-01
1.201795E-01
1.330619E-01
1.469675E-01
1.619943E-01
1.782683E-01
1.949332E-01
2.106524E-01
2.267432E-01
2.422732E-01
2.619161E-01
2.756473E-01
2.940231E-01
3.116551E-01
3.275978E-01
3.389059E-01
3.622639E-01
3.779202E-01
3.910428E-01
4.113412E-01
4.228936E-01
4.541704E-01
4.702550E-01
4.839456E-01
5.050932E-01
5.071508E-01
5.208837E-01
5.327664E-01
5.436937E-01
5.780354E-01
5.814050E-01
5.690123E-01
5.937599E-01
6.025152E-01
6.137319E-01
6.170234E-01
6.072804E-01
6.360930E-01
6.350699E-01
6.464515E-01
6.454837E-01
6.564022E-01
6.602119E-01
6.794142E-01
6.683364E-01
6.566535E-01
6.711664E-01
6.786666E-01
6.813586E-01
6.727314E-01
6.689050E-01
6.702625E-01
6.672477E-01
6.592810E-01
6.524935E-01
6.568043E-01
6.565750E-01
6.606220E-01
6.790387E-01
6.725214E-01
6.978843E-01
6.656358E-01
6.572866E-01
6.486657E-01
6.431609E-01
6.409717E-01
6.424581E-01
6.513013E-01
6.420012E-01
6.479231E-01
6.243487E-01
6.171120E-01
6.114927E-01
6.087615E-01
6.061981E-01
5.876978E-01
5.946862E-01
5.644154E-01
5.533102E-01
5.323660E-01
5.424478E-01
5.298707E-01
5.272046E-01
5.308906E-01
5.092794E-01
4.854257E-01
4.734642E-01
4.399338E-01
4.257341E-01
4.147121E-01
3.994276E-01
3.728475E-01
3.652149E-01
3.518320E-01
3.260639E-01
3.124096E-01
2.974948E-01
2.800573E-01
2.682206E-01
2.489286E-01
2.304360E-01
2.150893E-01
2.007890E-01
1.854179E-01
1.705513E-01
1.569199E-01
1.431445E-01
1.325990E-01
1.205274E-01
1.094090E-01
9.808938E-02
8.615436E-02
7.563363E-02
6.953938E-02
6.093941E-02
5.423441E-02
4.764915E-02
4.230546E-02
3.907138E-02
3.422945E-02
2.926938E-02
2.564998E-02
2.407280E-02
2.091381E-02
1.829356E-02
1.671083E-02
1.428753E-02
1.288652E-02
1.153983E-02
1.065380E-02
9.739598E-03
8.399179E-03
7.672918E-03
7.078400E-03
6.283576E-03
6.065581E-03
5.554714E-03
6.126521E-03
8.105241E-03
3.309971E-03
3.021987E-03
2.947601E-03
2.196068E-03
1.639168E-03
1.643409E-03
2.835762E-03
4.523492E-03
8.368070E-03
8.965613E-03
3.079218E-03
7.111658E-03
1.546385E-02
1.827721E-02
5.922838E-03
1.293375E-02
9.797130E-03
3.015932E-03
2.466432E-03
2.861276E-03
3.283001E-03
2.131002E-03
1.564591E-03
1.391625E-03
1.298498E-03
2.105788E-03
1.233849E-03
1.874484E-03
2.135186E-02
3.385879E-02
1.035698E-02
1.200403E-02
1.356473E-02
3.693612E-02
2.495711E-02
6.403121E-03
4.493852E-03
5.686635E-03
5.447203E-03
6.745721E-03
6.603037E-03
7.379038E-03
9.395861E-03
1.048347E-02
1.094438E-02
1.172848E-02
1.331882E-02
1.674750E-02
1.906106E-02
2.085320E-02
2.438085E-02
2.608024E-02
2.953302E-02
3.336877E-02
3.806985E-02
4.541453E-02
5.129599E-02
5.897879E-02
6.695424E-02
7.767562E-02
8.649879E-02
9.788942E-02
1.100249E-01
1.206649E-01
1.338174E-01
1.474083E-01
1.624747E-01
1.798229E-01
1.967898E-01
2.106598E-01
2.272435E-01
2.433205E-01
2.610681E-01
2.771280E-01
2.949653E-01
3.110131E-01
3.282871E-01
3.406154E-01
3.601521E-01
3.793900E-01
3.927420E-01
4.098392E-01
4.263246E-01
4.421059E-01
4.621642E-01
4.689398E-01
5.067649E-01
5.135669E-01
5.248245E-01
5.272851E-01
5.457112E-01
5.771770E-01
5.796862E-01
5.770018E-01
5.894225E-01
5.985096E-01
6.152551E-01
6.173354E-01
6.253521E-01
6.255760E-01
6.420993E-01
6.439576E-01
6.481743E-01
6.609174E-01
6.453136E-01
6.694004E-01
6.910833E-01
6.673947E-01
6.699859E-01
6.868939E-01
6.965873E-01
6.803735E-01
6.761811E-01
6.686259E-01
6.650411E-01
6.617231E-01
6.539325E-01
6.706508E-01
6.577051E-01
6.561900E-01
6.870527E-01
6.773643E-01
6.856001E-01
6.722129E-01
6.504974E-01
6.504789E-01
6.532288E-01
6.503861E-01
6.462864E-01
6.705814E-01
6.414748E-01
6.306604E-01
6.166696E-01
6.178083E-01
6.071979E-01
6.120737E-01
6.031599E-01
5.845623E-01
5.950269E-01
5.679654E-01
5.488201E-01
5.301877E-01
5.329224E-01
5.338316E-01
5.295396E-01
5.407293E-01
5.124587E-01
4.844129E-01
4.726190E-01
4.412643E-01
4.295145E-01
4.167282E-01
3.989772E-01
3.824318E-01
3.659507E-01
3.518681E-01
3.283809E-01
3.122211E-01
2.974533E-01
2.798023E-01
2.683495E-01
2.484566E-01
2.292921E-01
2.147058E-01
1.999772E-01
1.845408E-01
1.700573E-01
1.584380E-01
1.427441E-01
1.328472E-01
1.191272E-01
1.086512E-01
9.694511E-02
8.487052E-02
7.448137E-02
6.837008E-02
6.177861E-02
5.407650E-02
4.734989E-02
4.104796E-02
3.771788E-02
3.299036E-02
2.810278E-02
2.574591E-02
2.277912E-02
1.938741E-02
1.754886E-02
1.611253E-02
1.380803E-02
1.218052E-02
1.080500E-02
1.028079E-02
9.080833E-03
8.616750E-03
7.767303E-03
7.252509E-03
6.867169E-03
6.065781E-03
5.315515E-03
4.796478E-03
6.345674E-03
3.101486E-03
2.976883E-03
3.215005E-03
2.095567E-03
1.285356E-03
5.439108E-03
6.616541E-03
3.176065E-03
8.893160E-03
9.402997E-03
3.403303E-03
6.537016E-03
2.265491E-02
2.207948E-02
8.768549E-03
1.313030E-02
9.035684E-03
3.511415E-03
2.317802E-03
2.555906E-03
3.091301E-03
1.811153E-03
1.097202E-03
1.014862E-03
7.510818E-04
1.091129E-03
9.863164E-04
2.722306E-03
4.930386E-02
1.557159E-01
2.466952E-03
4.950153E-03
8.498175E-03
1.273514E-01
9.417560E-03
7.652392E-03
5.405556E-03
4.916397E-03
5.058457E-03
5.915166E-03
7.001917E-03
7.134422E-03
9.016619E-03
1.053110E-02
1.123274E-02
1.217372E-02
1.254567E-02
1.634788E-02
1.880006E-02
2.080239E-02
2.429014E-02
2.790708E-02
3.093907E-02
3.346904E-02
3.831509E-02
4.479140E-02
5.083062E-02
5.808718E-02
6.838704E-02
7.745797E-02
8.560229E-02
9.535687E-02
1.084303E-01
1.209649E-01
1.341321E-01
1.470638E-01
1.611854E-01
1.797736E-01
1.958040E-01
2.113304E-01
2.264922E-01
2.430645E-01
2.591799E-01
2.763700E-01
2.964120E-01
3.105083E-01
3.283596E-01
3.454566E-01
3.612577E-01
3.797432E-01
3.961735E-01
4.061387E-01
4.230974E-01
4.397308E-01
4.571077E-01
4.653966E-01
4.971821E-01
5.176604E-01
5.248962E-01
5.332474E-01
5.479343E-01
5.752677E-01
5.774222E-01
5.801198E-01
5.940809E-01
5.993386E-01
6.115832E-01
6.109663E-01
6.299281E-01
6.267239E-01
6.322663E-01
6.415171E-01
6.443274E-01
6.722390E-01
6.476352E-01
6.715964E-01
7.095833E-01
6.690081E-01
6.552386E-01
6.885969E-01
6.963886E-01
6.673319E-01
6.753029E-01
6.626821E-01
6.652524E-01
6.542922E-01
6.601645E-01
6.770916E-01
6.654754E-01
6.465776E-01
6.887110E-01
6.968195E-01
6.677121E-01
6.873997E-01
6.525140E-01
6.384014E-01
6.531078E-01
6.511653E-01
6.441394E-01
6.673615E-01
6.262166E-01
6.219207E-01
6.216751E-01
6.151739E-01
6.100268E-01
6.082180E-01
6.001385E-01
5.932867E-01
6.053198E-01
5.656019E-01
5.526548E-01
5.363303E-01
5.244229E-01
5.336916E-01
5.250297E-01
5.376697E-01
5.097132E-01
4.778432E-01
4.652233E-01
4.457617E-01
4.384710E-01
4.149854E-01
4.026752E-01
3.925148E-01
3.645043E-01
3.463705E-01
3.266151E-01
3.119187E-01
2.993507E-01
2.799828E-01
2.685278E-01
2.488449E-01
2.307220E-01
2.166422E-01
2.018194E-01
1.871382E-01
1.720438E-01
1.584297E-01
1.441317E-01
1.307475E-01
1.181104E-01
1.071838E-01
9.698691E-02
8.538538E-02
7.485782E-02
6.693998E-02
6.133441E-02
5.465562E-02
4.717296E-02
4.100969E-02
3.718962E-02
3.204143E-02
2.787271E-02
2.546451E-02
2.218769E-02
1.938708E-02
1.766183E-02
1.619115E-02
1.413348E-02
1.275266E-02
1.105533E-02
1.007586E-02
8.145486E-03
8.514902E-03
7.007154E-03
6.148568E-03
6.342797E-03
5.474509E-03
4.262825E-03
4.288068E-03
3.419783E-03
3.008276E-03
3.012795E-03
3.354097E-03
2.522080E-03
2.386087E-03
6.166798E-03
6.862191E-03
5.104923E-03
1.227582E-02
1.482156E-02
2.822233E-03
7.558577E-03
1.700089E-02
1.607932E-02
9.022294E-03
1.309575E-02
9.730255E-03
3.367469E-03
2.223421E-03
2.246729E-03
3.100162E-03
1.388362E-03
2.791449E-03
2.034610E-03
1.545851E-03
1.053356E-03
1.187400E-03
2.239716E-03
4.519358E-03
6.275183E-02
1.265531E-02
3.337324E-03
8.532215E-03
-6.001275E-02
1.780806E-02
8.287842E-03
3.721374E-03
5.609959E-03
5.264221E-03
5.747726E-03
6.721118E-03
7.280932E-03
8.407208E-03
1.006281E-02
1.095224E-02
1.391896E-02
1.414406E-02
1.649108E-02
1.969176E-02
1.964583E-02
2.462780E-02
2.831650E-02
3.061738E-02
3.320865E-02
3.855945E-02
4.490976E-02
5.223866E-02
5.867388E-02
6.780427E-02
7.882682E-02
8.440558E-02
9.434306E-02
1.068494E-01
1.203562E-01
1.341633E-01
1.477645E-01
1.621644E-01
1.789699E-01
1.929730E-01
2.093754E-01
2.259703E-01
2.391848E-01
2.576640E-01
2.759787E-01
2.944990E-01
3.088123E-01
3.262453E-01
3.452935E-01
3.606764E-01
3.823421E-01
3.950843E-01
4.076603E-01
4.217861E-01
4.367563E-01
4.558711E-01
4.667198E-01
4.944811E-01
5.166926E-01
5.194074E-01
5.296609E-01
5.575395E-01
5.721539E-01
5.731640E-01
5.919419E-01
5.915864E-01
6.024818E-01
6.101029E-01
6.052563E-01
6.485695E-01
6.311884E-01
6.272972E-01
6.375596E-01
6.384995E-01
6.644762E-01
6.552074E-01
6.710131E-01
7.152909E-01
6.651167E-01
6.467679E-01
6.798899E-01
6.906997E-01
6.668781E-01
6.649217E-01
6.615369E-01
6.648849E-01
6.465745E-01
6.583729E-01
6.743755E-01
6.731027E-01
6.459215E-01
6.793069E-01
6.955220E-01
6.605646E-01
6.889787E-01
6.544417E-01
6.354324E-01
6.453222E-01
6.460777E-01
6.318012E-01
6.531021E-01
6.222868E-01
6.263660E-01
6.252181E-01
6.135437E-01
6.081263E-01
6.007283E-01
5.981950E-01
6.012068E-01
6.008916E-01
5.614175E-01
5.568677E-01
5.395756E-01
5.297047E-01
5.353124E-01
5.212104E-01
5.193390E-01
4.961081E-01
4.791444E-01
4.608172E-01
4.456621E-01
4.396535E-01
4.155691E-01
4.038599E-01
3.903932E-01
3.646647E-01
3.455192E-01
3.271066E-01
3.111275E-01
2.995392E-01
2.809672E-01
2.684815E-01
2.511838E-01
2.318043E-01
2.165917E-01
2.036378E-01
1.881620E-01
1.733740E-01
1.565489E-01
1.446509E-01
1.284046E-01
1.184395E-01
1.074644E-01
9.663416E-02
8.641364E-02
7.481456E-02
6.796487E-02
6.217741E-02
5.466396E-02
4.669639E-02
4.233509E-02
3.654725E-02
3.244280E-02
2.840474E-02
2.428842E-02
2.193079E-02
1.908662E-02
1.818503E-02
1.610900E-02
1.402327E-02
1.175237E-02
1.176798E-02
1.016929E-02
8.680507E-03
7.455203E-03
6.804948E-03
5.265152E-03
5.246804E-03
4.721319E-03
4.185142E-03
3.932749E-03
3.609480E-03
3.660478E-03
3.600186E-03
4.100767E-03
3.954455E-03
3.332293E-03
7.729835E-03
4.184105E-03
3.062469E-03
1.053853E-02
1.222466E-02
1.947241E-03
8.005181E-03
1.177997E-02
1.373559E-02
8.001690E-03
8.574991E-03
7.206788E-03
3.756601E-03
1.463304E-03
1.884141E-03
1.581701E-03
1.232966E-03
3.224722E-03
2.717043E-03
2.128026E-03
1.308394E-03
1.618539E-03
2.207760E-03
-9.793702E-03
4.417904E-02
-6.378357E-03
-9.558514E-04
1.797298E-02
-4.165632E-02
1.557735E-03
7.768077E-03
4.079819E-03
5.679640E-03
6.477413E-03
6.614574E-03
6.554497E-03
7.293258E-03
9.716695E-03
1.019583E-02
1.137876E-02
1.415209E-02
1.435954E-02
1.629342E-02
1.919395E-02
2.024940E-02
2.348643E-02
2.711133E-02
2.947964E-02
3.433102E-02
3.848503E-02
4.389915E-02
5.184940E-02
6.001257E-02
6.670048E-02
7.772089E-02
8.679910E-02
9.757979E-02
1.073747E-01
1.203305E-01
1.319495E-01
1.464611E-01
1.641681E-01
1.782869E-01
1.925539E-01
2.089812E-01
2.246727E-01
2.399820E-01
2.569921E-01
2.755576E-01
2.949897E-01
3.093756E-01
3.234220E-01
3.421783E-01
3.600029E-01
3.824400E-01
3.977113E-01
4.119962E-01
4.261738E-01
4.430122E-01
4.616038E-01
4.656335E-01
4.903361E-01
5.106901E-01
5.114124E-01
5.229987E-01
5.562968E-01
5.630799E-01
5.686735E-01
5.831053E-01
5.916032E-01
5.947277E-01
6.078495E-01
6.134141E-01
6.508765E-01
6.335237E-01
6.251032E-01
6.311444E-01
6.431856E-01
6.531207E-01
6.619428E-01
6.691325E-01
7.007887E-01
6.762147E-01
6.514846E-01
6.683018E-01
6.837072E-01
6.726714E-01
6.606538E-01
6.691300E-01
6.572377E-01
6.516503E-01
6.588867E-01
6.669279E-01
6.739563E-01
6.582666E-01
6.694884E-01
6.883627E-01
6.590201E-01
6.827316E-01
6.460441E-01
6.320651E-01
6.349701E-01
6.335356E-01
6.217739E-01
6.372882E-01
6.362063E-01
6.276354E-01
6.277578E-01
6.047697E-01
6.080580E-01
5.888506E-01
5.937758E-01
6.030374E-01
5.871240E-01
5.565912E-01
5.489406E-01
5.395416E-01
5.377612E-01
5.429302E-01
5.228013E-01
5.064062E-01
4.887396E-01
4.756177E-01
4.605488E-01
4.444103E-01
4.366573E-01
4.141325E-01
4.050770E-01
3.861160E-01
3.653731E-01
3.475680E-01
3.298538E-01
3.123948E-01
2.968348E-01
2.827135E-01
2.670224E-01
2.487308E-01
2.325900E-01
2.153540E-01
2.020826E-01
1.865444E-01
1.704660E-01
1.576992E-01
1.449395E-01
1.280110E-01
1.175520E-01
1.067949E-01
9.511178E-02
8.500478E-02
7.478610E-02
6.815008E-02
6.329906E-02
5.391470E-02
4.618443E-02
4.186814E-02
3.734493E-02
3.109618E-02
2.842175E-02
2.497530E-02
2.333827E-02
1.972752E-02
1.751590E-02
1.498364E-02
1.348847E-02
1.160293E-02
1.083761E-02
9.832417E-03
8.985051E-03
7.884524E-03
6.745296E-03
5.602161E-03
5.151826E-03
4.673020E-03
3.704917E-03
3.560936E-03
3.266464E-03
3.000347E-03
2.999825E-03
3.684204E-03
3.869564E-03
4.379495E-03
7.577802E-03
3.199868E-03
2.264182E-03
5.483718E-03
8.932608E-03
2.900058E-03
7.376313E-03
8.837541E-03
1.618246E-02
6.830989E-03
3.250520E-03
6.833986E-03
2.616073E-03
6.676096E-04
3.081150E-04
2.943343E-04
7.833342E-04
2.227123E-03
1.775222E-03
1.328517E-03
9.909075E-04
1.312337E-03
2.268390E-03
3.942970E-03
-5.781495E-02
-4.756901E-03
8.734658E-04
8.296776E-03
-1.553163E-03
4.040906E-03
5.007427E-03
4.574961E-03
4.880033E-03
6.212951E-03
6.215678E-03
7.051303E-03
8.017851E-03
9.340480E-03
1.047951E-02
1.175231E-02
1.329009E-02
1.416312E-02
1.608967E-02
1.891258E-02
2.045600E-02
2.221229E-02
2.469457E-02
2.885454E-02
3.362450E-02
3.884047E-02
4.419842E-02
5.103720E-02
6.033741E-02
6.644468E-02
7.581463E-02
8.888256E-02
9.959904E-02
1.089297E-01
1.213789E-01
1.319902E-01
1.459792E-01
1.645779E-01
1.783408E-01
1.937116E-01
2.104597E-01
2.253276E-01
2.427463E-01
2.596098E-01
2.752897E-01
2.951339E-01
3.109047E-01
3.228579E-01
3.416210E-01
3.605231E-01
3.808106E-01
3.957970E-01
4.105828E-01
4.300138E-01
4.445708E-01
4.680000E-01
4.689846E-01
4.896441E-01
5.055025E-01
5.094338E-01
5.175277E-01
5.472329E-01
5.619020E-01
5.664294E-01
5.779221E-01
5.932298E-01
5.867046E-01
6.137412E-01
6.256882E-01
6.515636E-01
6.366681E-01
6.259380E-01
6.221086E-01
6.520459E-01
6.496462E-01
6.593305E-01
6.515062E-01
6.717203E-01
6.727378E-01
6.595339E-01
6.679014E-01
6.948503E-01
6.877666E-01
6.716467E-01
6.695843E-01
6.510640E-01
6.553902E-01
6.688633E-01
6.698291E-01
6.729071E-01
6.657726E-01
6.589399E-01
6.783507E-01
6.673757E-01
6.714800E-01
6.468695E-01
6.369251E-01
6.321934E-01
6.264951E-01
6.182991E-01
6.436826E-01
6.396773E-01
6.275525E-01
6.223388E-01
6.056378E-01
6.134842E-01
5.896904E-01
5.882163E-01
5.910363E-01
5.787217E-01
5.558725E-01
5.483722E-01
5.449146E-01
5.438889E-01
5.414292E-01
5.178436E-01
5.014575E-01
4.807123E-01
4.671999E-01
4.593294E-01
4.396135E-01
4.344475E-01
4.143922E-01
4.044496E-01
3.876555E-01
3.610232E-01
3.466943E-01
3.352698E-01
3.167773E-01
2.962600E-01
2.853064E-01
2.669042E-01
2.469743E-01
2.342028E-01
2.156688E-01
2.014963E-01
1.839028E-01
1.685651E-01
1.576366E-01
1.414265E-01
1.275179E-01
1.171180E-01
1.067271E-01
9.585065E-02
8.342762E-02
7.639066E-02
6.808043E-02
6.194156E-02
5.311461E-02
4.591339E-02
4.139522E-02
3.728784E-02
3.214293E-02
2.847289E-02
2.608157E-02
2.374987E-02
2.050675E-02
1.726551E-02
1.510420E-02
1.317790E-02
1.249284E-02
1.119196E-02
1.039852E-02
9.566470E-03
8.362352E-03
7.694109E-03
6.316219E-03
4.816565E-03
5.398688E-03
3.853995E-03
3.645881E-03
3.755011E-03
3.783770E-03
3.701051E-03
3.478901E-03
3.358515E-03
4.005727E-03
7.055167E-03
4.618259E-03
2.292371E-03
5.539294E-03
6.639219E-03
5.394693E-03
5.491542E-03
9.300671E-03
1.607173E-02
7.704781E-03
3.967572E-03
5.340468E-03
2.005482E-03
1.708135E-04
-4.084592E-05
5.002287E-04
-6.418209E-08
8.865619E-04
8.155670E-04
7.803867E-04
8.568488E-04
7.383268E-04
1.656159E-03
6.843684E-03
2.703479E-02
1.413664E-02
5.641836E-03
1.868588E-02
1.289858E-01
6.043454E-03
3.732675E-03
3.538597E-03
3.804978E-03
5.786462E-03
6.022211E-03
7.157111E-03
8.902832E-03
9.064631E-03
9.668092E-03
1.121724E-02
1.277152E-02
1.456256E-02
1.689019E-02
1.966396E-02
1.996114E-02
2.151776E-02
2.388236E-02
2.793597E-02
3.365320E-02
3.905469E-02
4.552168E-02
5.198804E-02
5.957572E-02
6.596091E-02
7.517286E-02
8.727237E-02
9.782122E-02
1.096880E-01
1.218005E-01
1.342822E-01
1.471973E-01
1.651727E-01
1.778526E-01
1.915064E-01
2.093524E-01
2.259686E-01
2.406969E-01
2.586882E-01
2.746970E-01
2.914319E-01
3.080821E-01
3.265418E-01
3.475615E-01
3.585761E-01
3.790414E-01
3.997227E-01
4.050922E-01
4.254457E-01
4.431909E-01
4.652643E-01
4.778084E-01
5.031681E-01
5.036926E-01
5.089944E-01
5.141070E-01
5.397652E-01
5.607918E-01
5.703251E-01
5.935125E-01
5.973261E-01
5.830035E-01
6.190330E-01
6.490049E-01
6.530734E-01
6.226629E-01
6.249731E-01
6.268879E-01
6.454665E-01
6.536356E-01
6.487824E-01
6.383164E-01
6.525529E-01
6.631464E-01
6.704341E-01
6.713382E-01
7.001691E-01
6.912749E-01
6.748927E-01
6.637627E-01
6.460744E-01
6.598651E-01
6.716807E-01
6.859758E-01
6.653780E-01
6.543121E-01
6.547862E-01
6.758078E-01
6.847191E-01
6.753863E-01
6.648766E-01
6.506038E-01
6.467431E-01
6.385559E-01
6.236699E-01
6.562484E-01
6.431805E-01
6.189234E-01
6.124031E-01
6.044259E-01
6.104628E-01
6.091519E-01
5.899707E-01
5.831979E-01
5.683215E-01
5.677751E-01
5.508349E-01
5.487848E-01
5.399718E-01
5.338975E-01
5.169877E-01
4.985473E-01
4.780106E-01
4.681986E-01
4.650350E-01
4.468913E-01
4.371715E-01
4.105600E-01
3.913058E-01
3.918507E-01
3.578344E-01
3.463962E-01
3.300108E-01
3.192465E-01
2.973211E-01
2.880898E-01
2.683986E-01
2.498464E-01
2.339637E-01
2.175833E-01
2.030976E-01
1.842636E-01
1.711760E-01
1.579177E-01
1.412571E-01
1.269776E-01
1.187765E-01
1.064332E-01
9.584794E-02
8.466289E-02
7.706575E-02
6.786242E-02
6.046489E-02
5.504729E-02
4.640327E-02
4.136104E-02
3.664899E-02
3.230135E-02
2.862197E-02
2.628813E-02
2.341626E-02
1.946083E-02
1.715637E-02
1.571372E-02
1.396641E-02
1.308451E-02
1.252639E-02
1.055283E-02
8.998918E-03
8.636559E-03
7.619216E-03
5.796512E-03
4.332115E-03
4.946725E-03
3.802453E-03
3.516372E-03
4.388042E-03
4.449085E-03
3.556950E-03
2.395976E-03
2.045471E-03
3.782102E-03
7.484961E-03
1.082589E-02
3.245699E-03
3.378998E-03
5.059600E-03
5.759982E-03
2.999662E-03
8.197561E-03
1.450686E-02
9.492056E-03
4.021619E-03
2.694804E-03
1.057320E-03
6.582025E-04
4.472284E-04
6.881659E-05
4.823946E-04
-4.871651E-04
-3.123126E-04
3.621258E-05
4.475683E-04
4.808813E-04
1.389624E-03
3.346206E-03
1.497582E-02
-1.646290E-02
-2.003646E-03
3.940559E-03
-3.677982E-03
4.855422E-03
2.491647E-03
4.524227E-03
4.669150E-03
5.882156E-03
5.859014E-03
6.380206E-03
8.071564E-03
8.269574E-03
9.133936E-03
1.062516E-02
1.280075E-02
1.409035E-02
1.578394E-02
1.899108E-02
2.014199E-02
2.219826E-02
2.414634E-02
2.697814E-02
3.376446E-02
3.961905E-02
4.544742E-02
5.192754E-02
5.893660E-02
6.612328E-02
7.593672E-02
8.662921E-02
9.816258E-02
1.104402E-01
1.211252E-01
1.349874E-01
1.484143E-01
1.656991E-01
1.780869E-01
1.882621E-01
2.107553E-01
2.255058E-01
2.410993E-01
2.577464E-01
2.767348E-01
2.889000E-01
3.097377E-01
3.311013E-01
3.447647E-01
3.555172E-01
3.815898E-01
4.026695E-01
4.134255E-01
4.298573E-01
4.392450E-01
4.686389E-01
4.721840E-01
4.990036E-01
5.012831E-01
5.089593E-01
5.202271E-01
5.473980E-01
5.631875E-01
5.642903E-01
5.936573E-01
5.948193E-01
5.912640E-01
6.062801E-01
6.406394E-01
6.744246E-01
6.148861E-01
6.386542E-01
6.244129E-01
6.485762E-01
6.534132E-01
6.329993E-01
6.336775E-01
6.453171E-01
6.667140E-01
6.941185E-01
6.838207E-01
6.990149E-01
6.845809E-01
6.783922E-01
6.601308E-01
6.447620E-01
6.588471E-01
6.714197E-01
6.918822E-01
6.508388E-01
6.507628E-01
6.417808E-01
6.703049E-01
6.978729E-01
6.887077E-01
6.702563E-01
6.647759E-01
6.542487E-01
6.538220E-01
6.282705E-01
6.526044E-01
6.350879E-01
6.255955E-01
6.149490E-01
6.262383E-01
6.038282E-01
6.091753E-01
5.883555E-01
5.895952E-01
5.770637E-01
5.676918E-01
5.527742E-01
5.525159E-01
5.400665E-01
5.225227E-01
5.181852E-01
4.990290E-01
4.787086E-01
4.723410E-01
4.628512E-01
4.487455E-01
4.380790E-01
4.072517E-01
3.897071E-01
3.878771E-01
3.581227E-01
3.488763E-01
3.300526E-01
3.172349E-01
2.999938E-01
2.847625E-01
2.695510E-01
2.512124E-01
2.347473E-01
2.180166E-01
2.034311E-01
1.858274E-01
1.734685E-01
1.585719E-01
1.467785E-01
1.296156E-01
1.198084E-01
1.057118E-01
9.530638E-02
8.300406E-02
7.500249E-02
6.701906E-02
5.942940E-02
5.531273E-02
4.653804E-02
4.176288E-02
3.690072E-02
3.224341E-02
2.852228E-02
2.561330E-02
2.296770E-02
1.936329E-02
1.737083E-02
1.621577E-02
1.475671E-02
1.366719E-02
1.185549E-02
1.051139E-02
8.678669E-03
8.454496E-03
7.613705E-03
6.628945E-03
5.475584E-03
4.729824E-03
4.089861E-03
3.933443E-03
4.234902E-03
3.542830E-03
3.400615E-03
1.031640E-03
1.585728E-03
1.603893E-03
4.878072E-03
9.727881E-03
3.216736E-03
7.576453E-03
2.533487E-03
4.421707E-03
2.868306E-03
5.162419E-03
7.439849E-03
6.712999E-03
3.272387E-03
1.426010E-03
9.530863E-04
6.667620E-04
9.251355E-04
8.688328E-04
3.384837E-04
-2.359607E-04
-2.096561E-04
-1.267193E-04
3.845719E-04
4.433927E-04
1.665279E-03
-6.776508E-04
5.243671E-02
4.527426E-03
3.613697E-03
7.888655E-03
-6.110719E-02
4.352430E-03
3.604115E-03
5.038309E-03
5.438790E-03
5.276577E-03
6.197333E-03
6.100977E-03
7.312013E-03
7.896385E-03
9.522443E-03
1.088584E-02
1.389859E-02
1.372422E-02
1.603600E-02
1.802417E-02
1.993679E-02
2.314186E-02
2.477599E-02
2.789802E-02
3.460998E-02
4.019900E-02
4.441896E-02
5.112759E-02
5.839712E-02
6.602089E-02
7.503187E-02
8.647962E-02
9.932686E-02
1.108596E-01
1.215124E-01
1.336135E-01
1.486794E-01
1.644735E-01
1.776144E-01
1.908490E-01
2.098509E-01
2.277613E-01
2.455021E-01
2.579437E-01
2.783371E-01
2.896938E-01
3.100249E-01
3.332273E-01
3.438412E-01
3.558177E-01
3.819055E-01
3.976576E-01
4.166465E-01
4.408002E-01
4.400670E-01
4.685498E-01
4.680709E-01
4.864564E-01
4.987459E-01
5.162109E-01
5.255235E-01
5.596909E-01
5.509972E-01
5.598211E-01
5.828995E-01
5.898908E-01
6.007911E-01
5.975211E-01
6.164510E-01
6.708827E-01
6.264373E-01
6.505707E-01
6.283971E-01
6.429941E-01
6.363995E-01
6.222009E-01
6.310479E-01
6.450107E-01
6.751083E-01
7.080324E-01
6.805050E-01
6.878594E-01
6.911386E-01
6.912856E-01
6.664146E-01
6.559340E-01
6.593720E-01
6.676246E-01
6.918117E-01
6.546875E-01
6.541244E-01
6.385443E-01
6.638475E-01
6.930965E-01
6.833718E-01
6.695000E-01
6.638481E-01
6.531879E-01
6.540587E-01
6.264823E-01
6.325784E-01
6.269754E-01
6.389563E-01
6.197317E-01
6.324891E-01
6.038217E-01
5.962994E-01
5.891531E-01
5.988335E-01
5.774229E-01
5.631664E-01
5.506696E-01
5.574544E-01
5.483405E-01
5.185252E-01
5.150312E-01
4.925348E-01
4.793862E-01
4.699784E-01
4.547537E-01
4.417457E-01
4.358661E-01
4.106928E-01
3.911152E-01
3.820946E-01
3.624195E-01
3.508728E-01
3.335432E-01
3.162991E-01
2.975606E-01
2.797278E-01
2.672919E-01
2.502505E-01
2.339428E-01
2.175185E-01
2.027548E-01
1.859174E-01
1.705270E-01
1.559512E-01
1.460580E-01
1.326704E-01
1.200016E-01
1.062943E-01
9.506299E-02
8.300222E-02
7.398766E-02
6.673927E-02
5.927006E-02
5.331002E-02
4.625789E-02
4.097843E-02
3.651481E-02
3.177729E-02
2.819125E-02
2.537967E-02
2.252592E-02
1.976099E-02
1.780702E-02
1.643311E-02
1.493838E-02
1.349096E-02
1.211640E-02
1.100847E-02
9.849295E-03
8.529578E-03
8.189434E-03
7.319993E-03
6.520669E-03
5.736560E-03
5.006833E-03
4.179464E-03
3.678091E-03
2.990874E-03
2.852365E-03
1.351600E-03
1.793193E-03
1.158573E-03
1.932024E-03
2.071248E-03
6.748995E-03
8.978220E-03
1.280732E-03
2.416891E-03
2.288084E-03
2.671522E-03
3.140316E-03
4.069037E-03
2.662161E-03
1.240863E-03
1.073683E-03
1.223998E-03
1.250617E-03
1.734735E-03
1.026849E-03
-5.660772E-04
-1.452588E-04
5.633714E-05
3.206516E-04
3.907403E-04
1.619642E-03
4.404774E-03
-2.387761E-02
-1.290976E-02
-1.701363E-03
-4.884663E-03
2.248767E-03
4.131866E-03
3.642356E-03
4.221870E-03
5.028751E-03
4.346437E-03
6.472378E-03
6.309585E-03
7.071142E-03
7.589086E-03
9.321999E-03
1.162039E-02
1.414536E-02
1.445579E-02
1.587555E-02
1.685342E-02
1.893915E-02
2.172146E-02
2.428204E-02
2.791953E-02
3.517497E-02
4.058537E-02
4.630613E-02
5.113583E-02
5.868865E-02
6.590879E-02
7.417965E-02
8.587227E-02
9.792925E-02
1.099669E-01
1.209240E-01
1.331391E-01
1.481000E-01
1.643783E-01
1.752484E-01
1.948754E-01
2.103740E-01
2.280054E-01
2.448921E-01
2.599998E-01
2.746487E-01
2.885845E-01
3.083076E-01
3.310218E-01
3.495783E-01
3.612917E-01
3.901285E-01
3.928811E-01
4.165512E-01
4.346290E-01
4.433935E-01
4.612487E-01
4.742617E-01
4.833696E-01
4.929435E-01
5.185256E-01
5.370801E-01
5.730351E-01
5.412687E-01
5.588557E-01
5.821332E-01
5.918379E-01
6.151091E-01
6.027440E-01
6.014888E-01
6.243793E-01
6.362041E-01
6.450632E-01
6.425522E-01
6.302688E-01
6.269630E-01
6.239968E-01
6.312716E-01
6.545206E-01
6.958667E-01
6.958843E-01
6.744178E-01
6.768648E-01
6.921985E-01
6.870244E-01
6.722359E-01
6.686859E-01
6.621080E-01
6.676478E-01
6.884970E-01
6.613295E-01
6.520216E-01
6.426422E-01
6.609282E-01
6.797793E-01
6.671229E-01
6.602604E-01
6.621045E-01
6.489398E-01
6.355377E-01
6.294834E-01
6.288078E-01
6.249749E-01
6.362230E-01
6.267738E-01
6.214488E-01
6.025268E-01
5.944855E-01
5.923808E-01
5.907420E-01
5.689809E-01
5.565138E-01
5.543571E-01
5.628132E-01
5.556798E-01
5.231005E-01
5.055136E-01
4.879188E-01
4.822254E-01
4.729548E-01
4.504548E-01
4.419528E-01
4.273398E-01
4.096992E-01
3.909469E-01
3.805729E-01
3.627631E-01
3.579520E-01
3.362995E-01
3.164427E-01
2.955872E-01
2.787939E-01
2.643055E-01
2.486338E-01
2.314231E-01
2.170094E-01
2.031051E-01
1.860762E-01
1.702567E-01
1.578416E-01
1.458725E-01
1.317340E-01
1.207844E-01
1.072355E-01
9.676819E-02
8.278400E-02
7.410669E-02
6.764178E-02
5.956129E-02
5.219885E-02
4.552660E-02
4.015955E-02
3.579072E-02
3.096521E-02
2.886699E-02
2.549874E-02
2.170871E-02
1.972555E-02
1.843716E-02
1.770946E-02
1.449620E-02
1.343567E-02
1.137991E-02
1.094982E-02
1.087873E-02
7.996741E-03
8.657420E-03
7.054655E-03
7.253894E-03
6.756418E-03
5.611338E-03
4.761093E-03
4.694556E-03
3.194135E-03
2.825245E-03
2.671828E-03
2.793624E-03
2.636788E-03
2.630277E-03
1.634965E-03
5.505600E-03
2.773595E-03
2.977221E-03
2.263590E-03
2.425402E-03
2.247236E-03
2.097689E-03
2.474830E-03
2.299539E-03
1.743265E-03
8.404224E-04
1.596781E-03
2.023529E-03
2.302296E-03
2.064013E-03
1.131709E-04
2.733357E-04
4.727006E-04
4.472795E-04
2.928385E-04
8.403593E-04
2.869854E-03
1.042725E-02
-3.686120E-02
-1.363551E-02
8.486448E-03
-5.065342E-02
3.492035E-03
3.321813E-03
3.757001E-03
5.733467E-03
5.728541E-03
5.842790E-03
6.388679E-03
6.814987E-03
7.771838E-03
9.244354E-03
1.118324E-02
1.329911E-02
1.443707E-02
1.566714E-02
1.734521E-02
1.965847E-02
2.231080E-02
2.421163E-02
2.703410E-02
3.271951E-02
4.068511E-02
4.645748E-02
5.141510E-02
5.857733E-02
6.608831E-02
7.433106E-02
8.627571E-02
9.755590E-02
1.087972E-01
1.194785E-01
1.339253E-01
1.480326E-01
1.650697E-01
1.768199E-01
1.941380E-01
2.086147E-01
2.250730E-01
2.416653E-01
2.621801E-01
2.719157E-01
2.878684E-01
3.079099E-01
3.280676E-01
3.577757E-01
3.675188E-01
3.930224E-01
3.931324E-01
4.131867E-01
4.272698E-01
4.437060E-01
4.583438E-01
4.711834E-01
4.897300E-01
4.884103E-01
5.176636E-01
5.487164E-01
5.725041E-01
5.510551E-01
5.620795E-01
5.769186E-01
6.029889E-01
6.296655E-01
6.047256E-01
5.935327E-01
6.104443E-01
6.290674E-01
6.363266E-01
6.477297E-01
6.319978E-01
6.347162E-01
6.301192E-01
6.458232E-01
6.555028E-01
6.956791E-01
6.884137E-01
6.850173E-01
6.713507E-01
6.859341E-01
6.780105E-01
6.754709E-01
6.684008E-01
6.638708E-01
6.661808E-01
6.803473E-01
6.709262E-01
6.512968E-01
6.535054E-01
6.580600E-01
6.631315E-01
6.560626E-01
6.614156E-01
6.632136E-01
6.479107E-01
6.347252E-01
6.399898E-01
6.294527E-01
6.257355E-01
6.347086E-01
6.358145E-01
6.119984E-01
5.994406E-01
5.983463E-01
5.857538E-01
5.832063E-01
5.763208E-01
5.682881E-01
5.542052E-01
5.620598E-01
5.478953E-01
5.336408E-01
5.031670E-01
4.920093E-01
4.936605E-01
4.709062E-01
4.527606E-01
4.430940E-01
4.227082E-01
4.086292E-01
3.914487E-01
3.809352E-01
3.627475E-01
3.579311E-01
3.302052E-01
3.185438E-01
2.956987E-01
2.804754E-01
2.645191E-01
2.484139E-01
2.322344E-01
2.176370E-01
2.046718E-01
1.876930E-01
1.710137E-01
1.606270E-01
1.472472E-01
1.313456E-01
1.183289E-01
1.066230E-01
9.582170E-02
8.226014E-02
7.400979E-02
6.814485E-02
6.043110E-02
5.422489E-02
4.665762E-02
4.095458E-02
3.726920E-02
3.359051E-02
3.058263E-02
2.724279E-02
2.320510E-02
2.172564E-02
2.015952E-02
1.849527E-02
1.541300E-02
1.408747E-02
1.223745E-02
1.106327E-02
1.071075E-02
7.840797E-03
8.667548E-03
7.114053E-03
6.656019E-03
6.467124E-03
5.651584E-03
5.300395E-03
4.883185E-03
3.462816E-03
3.434463E-03
3.369775E-03
3.456053E-03
2.664007E-03
1.987610E-03
1.680291E-03
9.278081E-04
1.302890E-03
2.379811E-03
1.531473E-03
1.920713E-03
2.273679E-03
2.232039E-03
1.407360E-03
1.255564E-03
1.673414E-03
8.186867E-04
1.016878E-03
1.236029E-03
1.438184E-03
1.542392E-03
3.339510E-03
2.402854E-03
1.670787E-03
1.020323E-03
6.710420E-04
7.045758E-04
1.494372E-03
-8.167671E-03
1.016708E-03
2.116995E-03
1.147196E-02
2.930011E-03
3.420328E-03
2.885418E-03
3.373061E-03
5.190650E-03
5.537105E-03
7.385905E-03
6.208781E-03
6.745862E-03
8.374423E-03
9.164536E-03
9.784169E-03
1.249272E-02
1.384607E-02
1.602119E-02
1.837826E-02
1.978902E-02
2.279438E-02
2.472453E-02
2.740980E-02
3.107601E-02
3.929947E-02
4.466390E-02
5.025008E-02
5.856026E-02
6.647865E-02
7.556973E-02
8.819036E-02
9.759788E-02
1.080564E-01
1.194050E-01
1.332772E-01
1.461660E-01
1.639521E-01
1.772723E-01
1.924300E-01
2.080737E-01
2.245297E-01
2.414632E-01
2.604399E-01
2.696561E-01
2.861012E-01
3.068926E-01
3.276478E-01
3.526159E-01
3.635932E-01
3.867267E-01
3.976143E-01
4.113709E-01
4.273499E-01
4.483408E-01
4.594232E-01
4.708754E-01
4.849689E-01
4.899526E-01
5.113653E-01
5.341796E-01
5.541336E-01
5.561473E-01
5.734583E-01
5.755727E-01
6.049645E-01
6.239423E-01
5.962272E-01
5.935464E-01
6.061872E-01
6.299838E-01
6.339754E-01
6.509634E-01
6.435475E-01
6.355961E-01
6.340214E-01
6.798960E-01
6.694001E-01
6.836003E-01
6.975497E-01
6.956047E-01
6.632362E-01
6.668450E-01
6.654156E-01
6.791403E-01
6.680504E-01
6.679075E-01
6.598150E-01
6.635740E-01
6.621605E-01
6.549412E-01
6.644501E-01
6.665325E-01
6.569679E-01
6.640720E-01
6.570068E-01
6.680557E-01
6.654904E-01
6.492624E-01
6.441428E-01
6.371739E-01
6.226933E-01
6.268856E-01
6.271968E-01
6.193228E-01
6.117124E-01
6.060309E-01
5.798544E-01
5.870043E-01
5.909504E-01
5.989716E-01
5.521477E-01
5.536576E-01
5.384370E-01
5.362542E-01
4.979818E-01
4.919880E-01
5.010809E-01
4.733503E-01
4.608756E-01
4.368310E-01
4.260580E-01
4.086146E-01
3.872239E-01
3.827795E-01
3.573938E-01
3.536789E-01
3.264193E-01
3.183133E-01
2.977054E-01
2.847411E-01
2.653115E-01
2.489135E-01
2.320971E-01
2.164061E-01
2.030496E-01
1.876083E-01
1.716171E-01
1.587869E-01
1.442139E-01
1.314996E-01
1.166080E-01
1.051196E-01
9.576415E-02
8.285720E-02
7.448328E-02
6.989323E-02
6.107859E-02
5.528051E-02
4.708200E-02
4.250685E-02
3.830230E-02
3.577691E-02
3.095210E-02
2.778057E-02
2.389600E-02
2.143728E-02
2.004890E-02
1.752209E-02
1.537577E-02
1.410548E-02
1.240712E-02
1.081490E-02
9.513814E-03
8.008821E-03
7.959156E-03
6.703776E-03
5.303329E-03
5.570960E-03
5.291457E-03
4.648611E-03
4.562375E-03
4.296577E-03
3.710557E-03
3.160717E-03
2.895016E-03
2.155078E-03
2.120989E-03
1.026006E-03
5.614210E-04
9.613105E-04
1.469144E-03
1.749891E-03
1.556823E-03
1.931163E-03
2.498804E-03
1.384722E-03
9.198626E-04
1.164462E-03
1.423289E-03
8.808783E-04
8.825571E-04
1.168218E-03
1.121838E-03
1.689427E-03
1.547533E-03
1.508685E-03
1.536158E-03
1.094658E-03
1.143379E-03
1.869781E-03
1.976719E-03
1.113075E-02
6.216344E-03
6.588023E-03
2.356670E-03
2.671098E-03
2.931781E-03
3.263494E-03
3.707620E-03
4.775445E-03
6.823745E-03
6.213368E-03
6.721320E-03
8.697927E-03
9.165757E-03
9.666067E-03
1.386283E-02
1.325388E-02
1.456789E-02
1.752391E-02
1.803618E-02
2.110907E-02
2.413885E-02
2.818256E-02
3.311822E-02
3.760903E-02
4.327587E-02
4.983606E-02
5.872169E-02
6.663363E-02
7.750642E-02
9.581276E-02
9.679946E-02
1.084069E-01
1.202037E-01
1.338263E-01
1.453629E-01
1.614093E-01
1.796207E-01
1.937064E-01
2.090737E-01
2.262258E-01
2.414664E-01
2.587596E-01
2.707524E-01
2.856090E-01
3.082892E-01
3.280904E-01
3.426947E-01
3.584486E-01
3.837793E-01
4.034321E-01
4.115708E-01
4.340518E-01
4.477985E-01
4.630800E-01
4.803984E-01
4.895794E-01
4.978584E-01
5.112806E-01
5.264023E-01
5.335485E-01
5.595703E-01
5.711081E-01
5.803408E-01
5.937306E-01
6.170418E-01
5.946161E-01
6.113261E-01
6.059947E-01
6.258751E-01
6.430915E-01
6.596828E-01
6.622054E-01
6.370815E-01
6.415236E-01
6.818424E-01
6.769648E-01
6.791082E-01
6.945192E-01
6.932543E-01
6.731858E-01
6.654904E-01
6.714879E-01
6.787643E-01
6.738691E-01
6.717356E-01
6.529356E-01
6.539014E-01
6.629813E-01
6.528687E-01
6.632820E-01
6.749886E-01
6.592194E-01
6.685412E-01
6.614595E-01
6.712485E-01
6.655557E-01
6.414498E-01
6.460945E-01
6.399220E-01
6.211960E-01
6.134872E-01
6.183882E-01
6.329924E-01
6.178835E-01
6.081957E-01
5.833564E-01
5.884737E-01
5.885807E-01
6.104721E-01
5.558073E-01
5.558097E-01
5.359638E-01
5.299767E-01
5.021324E-01
4.934980E-01
4.913757E-01
4.725301E-01
4.703886E-01
4.461431E-01
4.323831E-01
4.079114E-01
3.893484E-01
3.786971E-01
3.560562E-01
3.507195E-01
3.257526E-01
3.175315E-01
2.984825E-01
2.847538E-01
2.667440E-01
2.508528E-01
2.325320E-01
2.155415E-01
1.999990E-01
1.873562E-01
1.722103E-01
1.598526E-01
1.444709E-01
1.308703E-01
1.181747E-01
1.071246E-01
9.614990E-02
8.350339E-02
7.599924E-02
7.071950E-02
6.102113E-02
5.394262E-02
4.702459E-02
4.257111E-02
3.674349E-02
3.371210E-02
3.022361E-02
2.666496E-02
2.278169E-02
2.038829E-02
1.908627E-02
1.782432E-02
1.429281E-02
1.357981E-02
1.223599E-02
1.112107E-02
9.155201E-03
8.191949E-03
7.295396E-03
6.208207E-03
5.071161E-03
5.475600E-03
5.239799E-03
5.014143E-03
4.689038E-03
4.665925E-03
3.394377E-03
3.178432E-03
2.470266E-03
1.903610E-03
2.449668E-03
1.529738E-03
1.946336E-03
1.369484E-03
1.103073E-03
1.518606E-03
1.593393E-03
2.233454E-03
2.187729E-03
1.366142E-03
1.321001E-03
8.519360E-04
1.047324E-03
8.508317E-04
1.436908E-03
1.504383E-03
1.265419E-03
1.112681E-04
5.045926E-04
9.810764E-04
8.289917E-04
1.112788E-04
1.224207E-03
1.544780E-03
1.582654E-03
5.647545E-03
2.469263E-02
9.578878E-03
2.568255E-03
2.346456E-03
3.139595E-03
4.124697E-03
4.572589E-03
5.539097E-03
5.777684E-03
6.749829E-03
7.603498E-03
9.204965E-03
9.131760E-03
1.099533E-02
1.375304E-02
1.272614E-02
1.524435E-02
1.633127E-02
1.865202E-02
2.066219E-02
2.391855E-02
2.919355E-02
3.315275E-02
3.755137E-02
4.245613E-02
4.923619E-02
5.798437E-02
6.621458E-02
7.659824E-02
1.121354E-01
1.036301E-01
1.087958E-01
1.212216E-01
1.341486E-01
1.454846E-01
1.576625E-01
1.791851E-01
1.926894E-01
2.072196E-01
2.240618E-01
2.411908E-01
2.589502E-01
2.724111E-01
2.870437E-01
3.169407E-01
3.277137E-01
3.432342E-01
3.582532E-01
3.773860E-01
4.023730E-01
4.112349E-01
4.307800E-01
4.438754E-01
4.625762E-01
4.872718E-01
5.000432E-01
5.026339E-01
5.089651E-01
5.262333E-01
5.347739E-01
5.531781E-01
5.645703E-01
5.859696E-01
5.888632E-01
6.243102E-01
6.074827E-01
6.378985E-01
6.198908E-01
6.146700E-01
6.491554E-01
6.667101E-01
6.715080E-01
6.436257E-01
6.430042E-01
6.724340E-01
6.741455E-01
6.677228E-01
6.847592E-01
6.894623E-01
6.915394E-01
6.849876E-01
6.857651E-01
6.730092E-01
6.798461E-01
6.711417E-01
6.519766E-01
6.538859E-01
6.764648E-01
6.572012E-01
6.551985E-01
6.696416E-01
6.582410E-01
6.584723E-01
6.645066E-01
6.649620E-01
6.512616E-01
6.386328E-01
6.413631E-01
6.271580E-01
6.128991E-01
6.137942E-01
6.165547E-01
6.383707E-01
6.127216E-01
5.980884E-01
5.864186E-01
5.922176E-01
5.879597E-01
5.987086E-01
5.636928E-01
5.645837E-01
5.360494E-01
5.220294E-01
5.084357E-01
4.950436E-01
4.880467E-01
4.685241E-01
4.716229E-01
4.455467E-01
4.242968E-01
4.077274E-01
3.942647E-01
3.795695E-01
3.621026E-01
3.482130E-01
3.284790E-01
3.163406E-01
2.997348E-01
2.801339E-01
2.668619E-01
2.544335E-01
2.348598E-01
2.178674E-01
2.023361E-01
1.871750E-01
1.705169E-01
1.606508E-01
1.461567E-01
1.310467E-01
1.189051E-01
1.083886E-01
9.692003E-02
8.503692E-02
7.696299E-02
6.895856E-02
6.169038E-02
5.431969E-02
4.729968E-02
4.165056E-02
3.672672E-02
3.275230E-02
3.026098E-02
2.694743E-02
2.366188E-02
2.106856E-02
1.926021E-02
1.821316E-02
1.609077E-02
1.346987E-02
1.222784E-02
1.119767E-02
9.002355E-03
8.572442E-03
7.492275E-03
6.570739E-03
6.142267E-03
5.473480E-03
4.964900E-03
5.023967E-03
3.756300E-03
4.330815E-03
3.959348E-03
3.417530E-03
3.632577E-03
2.413503E-03
3.102379E-03
1.999958E-03
1.819027E-03
1.493173E-03
1.356709E-03
1.598604E-03
1.341845E-03
1.646284E-03
1.854990E-03
1.229253E-03
1.168918E-03
1.579854E-03
8.495274E-04
5.543367E-04
8.648913E-04
1.322598E-03
1.322208E-03
9.762327E-04
7.753309E-04
7.098363E-04
1.999036E-04
8.205935E-04
7.852342E-04
1.106784E-03
8.407172E-04
9.969627E-04
2.692325E-03
2.310324E-03
2.800319E-03
2.950560E-03
3.126035E-03
3.750900E-03
4.950109E-03
4.208856E-03
6.172268E-03
6.839953E-03
7.201708E-03
8.224482E-03
9.374412E-03
1.096528E-02
1.139567E-02
1.321330E-02
1.547864E-02
1.645465E-02
1.907139E-02
2.131440E-02
2.413665E-02
2.887297E-02
3.337752E-02
3.765477E-02
4.271005E-02
5.006475E-02
5.813292E-02
6.569209E-02
7.707130E-02
1.206378E-01
1.036645E-01
1.098136E-01
1.222894E-01
1.341094E-01
1.449987E-01
1.619859E-01
1.779123E-01
1.925169E-01
2.077186E-01
2.225607E-01
2.370502E-01
2.557296E-01
2.709551E-01
2.904183E-01
3.209490E-01
3.343860E-01
3.456920E-01
3.585104E-01
3.749140E-01
3.958452E-01
4.116639E-01
4.315092E-01
4.467359E-01
4.612272E-01
4.910571E-01
5.019207E-01
5.027764E-01
5.080860E-01
5.248442E-01
5.374713E-01
5.647305E-01
5.655539E-01
5.817880E-01
5.899564E-01
6.153613E-01
6.109089E-01
6.430395E-01
6.306392E-01
6.077168E-01
6.563912E-01
6.603732E-01
6.630380E-01
6.450307E-01
6.349708E-01
6.756911E-01
6.657771E-01
6.590650E-01
6.716064E-01
6.870980E-01
6.992379E-01
6.916402E-01
6.915108E-01
6.665246E-01
6.640586E-01
6.732793E-01
6.607754E-01
6.512264E-01
6.856891E-01
6.662598E-01
6.530612E-01
6.601077E-01
6.574766E-01
6.607304E-01
6.658777E-01
6.745004E-01
6.483183E-01
6.362629E-01
6.345515E-01
6.171173E-01
6.337148E-01
6.226270E-01
6.161276E-01
6.277570E-01
6.100050E-01
5.989871E-01
5.894248E-01
5.903697E-01
5.910952E-01
5.729415E-01
5.644596E-01
5.705316E-01
5.345078E-01
5.149750E-01
5.089328E-01
5.050716E-01
4.881356E-01
4.661893E-01
4.622511E-01
4.447983E-01
4.318125E-01
4.091566E-01
3.942580E-01
3.791351E-01
3.683455E-01
3.497873E-01
3.357981E-01
3.207810E-01
3.024821E-01
2.793548E-01
2.663938E-01
2.550363E-01
2.334160E-01
2.181804E-01
2.037557E-01
1.877023E-01
1.724933E-01
1.602559E-01
1.472180E-01
1.307605E-01
1.195945E-01
1.092279E-01
9.722449E-02
8.717010E-02
7.691625E-02
6.853096E-02
6.114413E-02
5.471074E-02
4.806222E-02
4.182862E-02
3.684515E-02
3.266418E-02
3.015263E-02
2.661826E-02
2.424295E-02
2.113989E-02
1.898362E-02
1.743790E-02
1.605414E-02
1.386281E-02
1.293489E-02
1.139288E-02
9.869994E-03
8.980849E-03
7.733777E-03
7.010758E-03
6.525476E-03
5.905221E-03
4.866031E-03
5.043040E-03
4.017006E-03
4.344588E-03
4.051253E-03
3.181928E-03
3.526066E-03
2.993445E-03
2.471989E-03
1.224998E-03
5.816695E-04
1.082020E-03
1.333008E-03
1.337481E-03
1.527900E-03
1.630275E-03
2.342178E-03
1.391447E-03
1.126432E-03
1.669537E-03
1.148058E-03
1.057075E-03
1.109736E-03
1.353606E-03
1.133956E-03
1.696403E-03
1.481199E-03
9.128347E-04
7.822931E-04
1.325450E-03
1.641300E-03
1.596686E-03
4.518585E-04
1.067669E-03
1.782144E-03
2.514510E-03
2.750514E-03
3.728977E-03
4.119516E-03
3.924442E-03
4.647816E-03
4.456278E-03
5.400484E-03
6.544960E-03
7.561349E-03
7.424173E-03
9.550337E-03
1.076856E-02
1.223119E-02
1.285577E-02
1.518189E-02
1.670455E-02
1.863991E-02
2.176255E-02
2.437320E-02
2.895412E-02
3.387980E-02
3.778194E-02
4.277651E-02
4.935093E-02
5.851686E-02
6.599301E-02
7.748039E-02
1.297013E-01
1.058571E-01
1.092328E-01
1.216130E-01
1.347195E-01
1.489835E-01
1.616766E-01
1.785562E-01
1.932675E-01
2.099002E-01
2.257989E-01
2.388185E-01
2.538788E-01
2.724403E-01
2.879505E-01
3.160430E-01
3.326175E-01
3.429965E-01
3.598986E-01
3.751217E-01
3.966272E-01
4.123783E-01
4.320288E-01
4.441229E-01
4.659974E-01
4.863775E-01
4.899055E-01
4.911967E-01
5.055047E-01
5.317538E-01
5.400119E-01
5.692930E-01
5.727583E-01
5.866613E-01
5.828919E-01
5.968651E-01
5.978078E-01
6.250053E-01
6.263292E-01
6.172783E-01
6.537196E-01
6.497570E-01
6.570836E-01
6.512322E-01
6.403257E-01
6.717744E-01
6.600702E-01
6.609537E-01
6.691727E-01
6.787747E-01
7.008695E-01
6.972280E-01
6.803950E-01
6.634797E-01
6.579426E-01
6.656960E-01
6.636928E-01
6.562194E-01
6.937361E-01
6.704358E-01
6.519367E-01
6.608185E-01
6.585438E-01
6.643711E-01
6.711439E-01
6.729095E-01
6.554377E-01
6.494703E-01
6.344478E-01
6.248704E-01
6.392152E-01
6.252692E-01
6.150670E-01
6.226301E-01
6.026679E-01
5.974829E-01
6.000079E-01
5.873965E-01
5.838641E-01
5.612096E-01
5.584225E-01
5.661962E-01
5.353271E-01
5.201286E-01
5.164821E-01
5.091483E-01
4.839772E-01
4.672766E-01
4.598213E-01
4.452586E-01
4.373184E-01
4.161978E-01
3.953619E-01
3.801621E-01
3.695297E-01
3.497583E-01
3.362758E-01
3.201541E-01
3.027554E-01
2.799983E-01
2.641538E-01
2.529978E-01
2.333414E-01
2.209487E-01
2.048358E-01
1.901646E-01
1.769619E-01
1.616050E-01
1.472590E-01
1.315291E-01
1.206338E-01
1.106113E-01
9.961599E-02
8.636607E-02
7.709964E-02
6.878879E-02
6.118749E-02
5.506713E-02
4.750165E-02
4.180916E-02
3.577292E-02
3.237703E-02
2.867190E-02
2.633689E-02
2.403474E-02
2.104796E-02
1.933084E-02
1.745008E-02
1.542804E-02
1.381345E-02
1.292021E-02
1.135243E-02
1.005207E-02
8.274066E-03
7.543611E-03
7.390169E-03
5.700439E-03
6.320572E-03
6.079154E-03
5.240140E-03
4.941375E-03
4.223857E-03
3.391134E-03
2.838678E-03
2.688143E-03
2.534003E-03
1.781375E-03
1.210344E-03
1.014132E-03
1.067455E-03
1.109198E-03
1.152371E-03
1.059117E-03
1.483610E-03
2.702811E-03
8.807684E-04
1.191104E-03
8.016769E-04
9.609671E-04
1.432106E-03
1.393130E-03
8.745621E-04
-2.076520E-04
8.245923E-04
9.639668E-04
1.001860E-03
1.260077E-03
5.744866E-04
1.283093E-03
2.011467E-03
1.204881E-03
1.731782E-03
1.460130E-03
2.687311E-03
3.034597E-03
2.904494E-03
3.793165E-03
4.182565E-03
5.785432E-03
5.743069E-03
5.500567E-03
6.150696E-03
7.447783E-03
8.083051E-03
9.015209E-03
1.118109E-02
1.242489E-02
1.348216E-02
1.593426E-02
1.757269E-02
1.879824E-02
2.206830E-02
2.466798E-02
2.897346E-02
3.452507E-02
3.697681E-02
4.355349E-02
4.761786E-02
5.836172E-02
6.631547E-02
7.802158E-02
1.382162E-01
1.027282E-01
1.094040E-01
1.209924E-01
1.351214E-01
1.488012E-01
1.635136E-01
1.764231E-01
1.913753E-01
2.092077E-01
2.303389E-01
2.405355E-01
2.565201E-01
2.741709E-01
2.870599E-01
3.144867E-01
3.257633E-01
3.464760E-01
3.632866E-01
3.794760E-01
3.992971E-01
4.074539E-01
4.357324E-01
4.369393E-01
4.636083E-01
4.707158E-01
4.783328E-01
4.938570E-01
5.073802E-01
5.296453E-01
5.339631E-01
5.583596E-01
5.740960E-01
5.874614E-01
5.815270E-01
5.797112E-01
5.875099E-01
6.057490E-01
6.185156E-01
6.397992E-01
6.691139E-01
6.301064E-01
6.529240E-01
6.463536E-01
6.446451E-01
6.663510E-01
6.586961E-01
6.584913E-01
6.717655E-01
6.757210E-01
6.920636E-01
6.983520E-01
6.691398E-01
6.597551E-01
6.692164E-01
6.719122E-01
6.592392E-01
6.735947E-01
7.004012E-01
6.648386E-01
6.493038E-01
6.680884E-01
6.569068E-01
6.544547E-01
6.679557E-01
6.722690E-01
6.468299E-01
6.395885E-01
6.355247E-01
6.321884E-01
6.339096E-01
6.198374E-01
6.129917E-01
6.191162E-01
5.985479E-01
5.900767E-01
6.080605E-01
5.954456E-01
5.808477E-01
5.651742E-01
5.586653E-01
5.548264E-01
5.467005E-01
5.411342E-01
5.288973E-01
5.078087E-01
4.932721E-01
4.689156E-01
4.624487E-01
4.511110E-01
4.317809E-01
4.134144E-01
3.972459E-01
3.827315E-01
3.687276E-01
3.485843E-01
3.352048E-01
3.145537E-01
2.991851E-01
2.831390E-01
2.637638E-01
2.477742E-01
2.343874E-01
2.231945E-01
2.078800E-01
1.898928E-01
1.770031E-01
1.636441E-01
1.483452E-01
1.319786E-01
1.194116E-01
1.104326E-01
1.003329E-01
8.472157E-02
7.706647E-02
6.904626E-02
6.213730E-02
5.586347E-02
4.831531E-02
4.272233E-02
3.735070E-02
3.267453E-02
2.946686E-02
2.566221E-02
2.314359E-02
2.149595E-02
1.906110E-02
1.862115E-02
1.539092E-02
1.407625E-02
1.194267E-02
1.205965E-02
9.781762E-03
7.182118E-03
7.634477E-03
6.781216E-03
6.305679E-03
6.124922E-03
5.302445E-03
5.818649E-03
4.348626E-03
3.916725E-03
3.506165E-03
3.447311E-03
3.264261E-03
2.459391E-03
2.217546E-03
2.186349E-03
1.821351E-03
1.079927E-03
1.108438E-03
6.573433E-04
6.223740E-04
1.038372E-03
1.265921E-03
8.821051E-04
6.607239E-04
6.187977E-04
6.662772E-04
8.682361E-04
3.736906E-04
-1.036491E-04
1.292178E-04
4.737419E-04
7.801895E-04
7.362353E-04
1.026328E-03
3.014081E-04
8.198934E-04
2.070630E-03
2.192209E-03
1.177900E-03
1.612645E-03
2.614058E-03
2.948076E-03
3.006220E-03
3.182852E-03
4.370620E-03
5.556786E-03
6.004665E-03
5.957429E-03
7.039661E-03
6.790040E-03
8.756950E-03
7.861927E-03
1.053183E-02
1.085223E-02
1.287174E-02
1.611603E-02
1.654741E-02
2.102787E-02
2.256381E-02
2.560173E-02
2.827282E-02
3.412289E-02
3.705648E-02
4.353757E-02
5.009783E-02
5.733910E-02
6.625200E-02
7.859026E-02
1.192979E-01
1.081231E-01
1.091491E-01
1.204205E-01
1.350939E-01
1.463208E-01
1.646929E-01
1.780903E-01
1.904660E-01
2.075598E-01
2.284143E-01
2.406855E-01
2.573191E-01
2.731529E-01
2.887627E-01
3.125237E-01
3.216076E-01
3.510734E-01
3.703423E-01
3.839427E-01
4.004709E-01
4.060074E-01
4.346349E-01
4.426488E-01
4.577438E-01
4.659264E-01
4.769952E-01
4.959805E-01
5.127139E-01
5.273585E-01
5.477579E-01
5.564995E-01
5.599425E-01
5.895250E-01
5.839326E-01
5.818671E-01
5.902546E-01
6.069993E-01
6.188419E-01
6.414755E-01
6.618159E-01
6.316095E-01
6.464157E-01
6.501128E-01
6.435463E-01
6.611383E-01
6.667446E-01
6.530435E-01
6.750803E-01
6.695716E-01
6.951237E-01
6.935894E-01
6.818952E-01
6.589405E-01
6.717772E-01
6.659018E-01
6.684836E-01
6.852197E-01
6.859630E-01
6.480357E-01
6.617842E-01
6.800199E-01
6.685385E-01
6.517019E-01
6.932234E-01
6.598651E-01
6.424113E-01
6.382298E-01
6.338529E-01
6.262502E-01
6.242333E-01
6.110453E-01
6.082312E-01
6.211997E-01
6.114604E-01
6.134918E-01
6.122129E-01
5.945515E-01
5.788348E-01
5.669480E-01
5.824989E-01
5.540127E-01
5.481564E-01
5.452291E-01
5.248780E-01
5.152352E-01
5.010890E-01
4.765262E-01
4.649675E-01
4.475861E-01
4.310104E-01
4.093370E-01
3.869569E-01
3.957407E-01
3.665262E-01
3.474857E-01
3.301224E-01
3.164969E-01
2.964551E-01
2.842775E-01
2.651253E-01
2.455439E-01
2.347297E-01
2.247107E-01
2.065736E-01
1.905141E-01
1.750188E-01
1.638008E-01
1.473053E-01
1.320205E-01
1.187647E-01
1.083874E-01
9.887308E-02
8.565617E-02
7.618263E-02
6.899063E-02
6.373197E-02
5.713353E-02
4.877724E-02
4.359230E-02
3.865794E-02
3.356900E-02
3.011889E-02
2.485976E-02
2.286508E-02
2.244080E-02
1.922061E-02
1.905247E-02
1.611755E-02
1.575461E-02
1.185800E-02
1.202493E-02
1.029536E-02
7.187770E-03
7.219190E-03
5.830567E-03
5.789723E-03
6.016098E-03
5.429003E-03
5.896570E-03
4.156994E-03
4.315984E-03
4.284306E-03
3.875643E-03
3.262942E-03
2.341303E-03
2.110577E-03
2.351792E-03
1.921179E-03
8.133117E-04
8.152347E-04
4.047756E-04
7.698922E-04
1.035001E-03
8.302868E-04
1.043241E-03
6.559111E-04
6.519472E-04
6.554235E-04
2.902398E-04
-7.882213E-05
-1.114578E-04
2.476924E-04
2.422334E-04
4.748991E-04
5.765698E-04
7.521266E-04
5.189070E-04
7.158503E-04
1.251455E-03
1.863439E-03
9.758768E-04
6.317764E-04
3.063523E-03
3.292379E-03
2.719569E-03
4.234462E-03
4.326804E-03
5.030868E-03
5.110341E-03
6.581958E-03
6.244655E-03
7.532743E-03
8.265112E-03
8.956584E-03
9.994729E-03
1.047771E-02
1.289256E-02
1.438229E-02
1.674364E-02
1.946677E-02
2.214261E-02
2.513773E-02
2.932941E-02
3.426083E-02
3.652288E-02
4.466471E-02
5.051346E-02
5.869273E-02
6.659020E-02
7.758706E-02
9.444457E-02
1.075357E-01
1.077583E-01
1.214831E-01
1.370707E-01
1.493438E-01
1.627252E-01
1.787139E-01
1.923762E-01
2.072848E-01
2.261756E-01
2.396983E-01
2.593146E-01
2.728194E-01
2.950296E-01
3.106446E-01
3.230184E-01
3.547589E-01
3.768262E-01
3.839515E-01
4.034972E-01
4.130147E-01
4.399632E-01
4.553290E-01
4.558484E-01
4.703863E-01
4.813382E-01
4.971082E-01
5.160792E-01
5.195228E-01
5.618644E-01
5.749746E-01
5.599339E-01
5.909993E-01
5.867626E-01
5.905547E-01
6.067805E-01
6.086038E-01
6.215979E-01
6.345424E-01
6.484127E-01
6.410199E-01
6.439412E-01
6.595374E-01
6.607561E-01
6.606080E-01
6.800159E-01
6.625472E-01
6.675819E-01
6.727724E-01
6.985184E-01
6.848748E-01
6.716355E-01
6.780223E-01
6.744667E-01
6.562829E-01
6.733808E-01
6.862098E-01
6.673758E-01
6.416625E-01
6.628154E-01
6.837320E-01
6.862599E-01
6.673136E-01
6.966552E-01
6.539838E-01
6.494362E-01
6.674634E-01
6.491491E-01
6.210448E-01
6.229566E-01
6.095667E-01
6.103856E-01
6.226872E-01
6.209985E-01
6.365727E-01
6.145566E-01
5.848177E-01
5.855984E-01
5.644671E-01
5.971024E-01
5.503862E-01
5.438554E-01
5.405131E-01
5.248644E-01
5.254742E-01
4.958226E-01
4.877545E-01
4.667203E-01
4.576305E-01
4.398227E-01
4.140991E-01
3.856947E-01
4.027945E-01
3.687583E-01
3.513286E-01
3.289800E-01
3.162553E-01
2.942621E-01
2.829684E-01
2.647478E-01
2.472560E-01
2.334727E-01
2.222138E-01
2.036466E-01
1.927985E-01
1.735925E-01
1.654330E-01
1.473575E-01
1.330551E-01
1.219758E-01
1.068617E-01
9.765118E-02
8.708067E-02
7.650795E-02
6.921530E-02
6.306410E-02
5.626955E-02
4.871998E-02
4.537015E-02
3.820445E-02
3.447449E-02
2.981206E-02
2.581591E-02
2.356624E-02
2.128285E-02
1.927768E-02
1.683537E-02
1.621444E-02
1.567718E-02
1.183233E-02
1.103145E-02
1.040710E-02
8.521445E-03
6.772196E-03
7.187246E-03
5.352828E-03
5.590019E-03
5.467615E-03
4.905206E-03
4.545166E-03
3.240772E-03
3.242531E-03
3.053104E-03
2.665893E-03
1.973764E-03
1.583199E-03
1.010249E-03
1.358914E-03
1.093871E-03
8.201532E-04
5.108330E-04
7.148647E-04
1.108083E-03
6.954701E-04
1.384508E-03
-4.323332E-05
9.719193E-05
4.390147E-04
4.949681E-04
-1.630308E-04
-1.948522E-04
-1.765061E-06
1.541085E-03
1.200718E-03
9.717443E-04
7.691175E-04
7.613598E-04
7.163187E-04
7.050097E-04
1.632689E-03
1.500720E-03
1.332750E-03
2.927875E-03
2.508392E-03
2.501471E-03
1.516313E-04
4.185650E-03
4.608817E-03
4.610690E-03
5.676025E-03
5.904025E-03
7.524333E-03
8.490740E-03
9.332474E-03
9.916707E-03
1.093641E-02
1.320604E-02
1.472695E-02
1.744975E-02
1.841836E-02
2.165271E-02
2.494987E-02
2.993128E-02
3.530225E-02
3.707091E-02
4.427521E-02
5.124083E-02
5.937506E-02
6.602835E-02
7.786789E-02
9.098077E-02
1.020725E-01
1.064161E-01
1.215617E-01
1.372094E-01
1.526883E-01
1.626697E-01
1.796868E-01
1.935348E-01
2.081881E-01
2.250339E-01
2.375615E-01
2.600915E-01
2.744266E-01
2.923205E-01
3.119320E-01
3.246427E-01
3.460922E-01
3.718819E-01
3.797510E-01
4.006360E-01
4.153661E-01
4.448012E-01
4.484073E-01
4.543140E-01
4.653308E-01
4.967301E-01
5.116622E-01
5.061205E-01
5.291298E-01
5.546199E-01
5.666509E-01
5.865535E-01
5.848205E-01
5.801066E-01
5.976948E-01
6.205434E-01
6.130772E-01
6.444792E-01
6.394114E-01
6.309847E-01
6.497598E-01
6.601911E-01
6.509393E-01
6.768376E-01
6.607863E-01
6.879574E-01
6.629199E-01
6.974679E-01
6.800093E-01
6.695464E-01
6.650685E-01
6.810701E-01
6.755564E-01
6.872035E-01
6.597278E-01
6.644817E-01
6.674585E-01
6.846331E-01
6.482617E-01
6.695542E-01
6.672478E-01
7.076698E-01
6.747991E-01
6.641932E-01
6.589782E-01
6.466523E-01
6.711110E-01
6.416905E-01
6.209320E-01
6.334467E-01
6.311172E-01
6.025839E-01
6.139746E-01
6.314175E-01
6.321538E-01
6.122963E-01
5.845874E-01
5.958276E-01
5.767589E-01
5.772977E-01
5.435305E-01
5.418844E-01
5.397100E-01
5.282930E-01
5.195178E-01
4.955874E-01
4.876770E-01
4.714483E-01
4.610586E-01
4.476799E-01
4.170776E-01
3.973261E-01
3.885145E-01
3.681242E-01
3.536411E-01
3.313494E-01
3.151008E-01
3.019553E-01
2.842145E-01
2.661410E-01
2.521530E-01
2.353393E-01
2.193707E-01
2.030935E-01
1.908276E-01
1.732976E-01
1.654837E-01
1.475201E-01
1.335622E-01
1.219706E-01
1.098716E-01
1.001209E-01
8.882529E-02
7.883407E-02
7.092418E-02
6.311716E-02
5.629485E-02
5.140405E-02
4.653773E-02
3.897445E-02
3.540114E-02
2.954239E-02
2.611361E-02
2.314440E-02
2.093770E-02
1.998603E-02
1.787402E-02
1.455241E-02
1.478691E-02
1.144433E-02
1.071782E-02
1.014296E-02
8.553824E-03
7.519922E-03
7.985671E-03
6.086259E-03
5.775883E-03
5.385332E-03
5.339305E-03
5.560243E-03
4.866593E-03
2.613571E-03
3.461297E-03
2.998805E-03
2.206343E-03
1.540412E-03
9.694374E-04
8.690608E-04
8.323654E-04
4.310718E-04
1.618162E-04
4.031252E-04
3.594520E-04
3.500814E-04
4.766783E-04
-2.228450E-04
-1.606376E-04
4.750441E-04
2.390630E-04
2.776205E-04
1.928838E-04
-8.930991E-05
-3.768192E-04
6.606441E-04
1.178991E-03
1.663867E-03
2.089406E-03
9.785142E-04
1.140470E-03
1.037168E-03
1.138411E-03
1.945922E-03
1.410380E-03
2.314216E-03
3.357287E-03
3.874503E-03
4.501717E-03
4.397659E-03
4.774662E-03
4.984879E-03
6.104004E-03
7.576439E-03
8.919167E-03
9.569239E-03
1.009981E-02
1.254821E-02
1.395225E-02
1.468667E-02
1.726452E-02
1.886903E-02
2.375357E-02
2.572955E-02
2.873043E-02
3.533774E-02
3.947064E-02
4.630727E-02
5.268474E-02
5.968094E-02
6.698464E-02
7.688423E-02
9.051969E-02
9.658601E-02
1.073163E-01
1.205983E-01
1.362127E-01
1.518466E-01
1.642165E-01
1.793409E-01
1.947405E-01
2.105195E-01
2.256641E-01
2.420942E-01
2.567416E-01
2.748461E-01
2.931904E-01
3.100197E-01
3.279782E-01
3.474453E-01
3.641292E-01
3.800709E-01
3.959465E-01
4.161390E-01
4.366039E-01
4.399758E-01
4.507457E-01
4.727903E-01
5.027921E-01
5.233082E-01
5.025693E-01
5.268859E-01
5.501266E-01
5.700932E-01
5.755802E-01
5.982708E-01
5.858847E-01
6.066390E-01
6.419770E-01
6.199911E-01
6.649204E-01
6.472336E-01
6.269713E-01
6.462208E-01
6.708796E-01
6.438360E-01
6.863878E-01
6.513410E-01
6.898331E-01
6.624345E-01
7.129489E-01
6.722866E-01
6.520168E-01
6.688358E-01
6.764385E-01
6.763735E-01
6.928486E-01
6.654986E-01
6.682437E-01
6.588210E-01
6.833732E-01
6.520483E-01
6.779970E-01
6.715053E-01
7.102262E-01
6.780401E-01
6.545772E-01
6.515384E-01
6.518780E-01
6.567659E-01
6.464161E-01
6.300411E-01
6.340573E-01
6.452203E-01
6.001455E-01
6.161467E-01
6.367142E-01
6.274311E-01
6.026343E-01
6.058571E-01
5.854259E-01
5.786893E-01
5.580069E-01
5.447767E-01
5.367116E-01
5.345846E-01
5.273387E-01
5.076479E-01
5.000515E-01
4.825951E-01
4.757821E-01
4.592729E-01
4.440165E-01
4.131286E-01
4.001919E-01
3.726279E-01
3.668840E-01
3.530203E-01
3.328172E-01
3.160616E-01
3.054253E-01
2.862805E-01
2.694114E-01
2.552036E-01
2.372029E-01
2.202278E-01
2.036288E-01
1.881056E-01
1.725116E-01
1.587348E-01
1.488133E-01
1.344567E-01
1.205227E-01
1.085163E-01
1.012201E-01
8.859237E-02
7.958951E-02
7.190829E-02
6.337832E-02
5.691546E-02
5.235944E-02
4.612874E-02
4.163416E-02
3.418315E-02
3.103279E-02
2.650638E-02
2.311160E-02
2.141039E-02
1.888911E-02
1.705235E-02
1.534562E-02
1.383478E-02
1.241708E-02
1.133752E-02
1.045900E-02
8.371190E-03
8.165700E-03
7.182786E-03
6.133461E-03
5.551034E-03
5.620777E-03
5.727951E-03
5.256305E-03
4.927395E-03
3.135751E-03
2.806554E-03
2.384989E-03
2.463892E-03
1.129941E-03
7.593576E-04
6.894655E-04
5.227799E-04
2.665819E-04
1.001825E-03
7.382982E-04
1.281717E-04
3.758987E-04
5.352530E-04
8.412802E-05
4.277417E-05
5.797923E-04
6.554618E-04
2.459179E-04
2.382888E-04
-2.883929E-04
-3.753306E-03
-7.039033E-04
5.319915E-04
1.705797E-03
1.888249E-03
1.572170E-03
1.394103E-03
2.036950E-03
1.778652E-03
2.204288E-03
2.334232E-03
3.275231E-03
3.445163E-03
3.942265E-03
5.289887E-03
5.394399E-03
6.292190E-03
5.317346E-03
7.483254E-03
8.379802E-03
8.781765E-03
9.576975E-03
1.120469E-02
1.303551E-02
1.397606E-02
1.604335E-02
1.798233E-02
1.999647E-02
2.384940E-02
2.682621E-02
2.975158E-02
3.457833E-02
4.119595E-02
4.828326E-02
5.361358E-02
5.964198E-02
6.659775E-02
7.682086E-02
8.611599E-02
9.669922E-02
1.065117E-01
1.205720E-01
1.370449E-01
1.518573E-01
1.653237E-01
1.804166E-01
1.952681E-01
2.108488E-01
2.266528E-01
2.406096E-01
2.590551E-01
2.771641E-01
2.961133E-01
3.108260E-01
3.313663E-01
3.485572E-01
3.627279E-01
3.784355E-01
3.951981E-01
4.130136E-01
4.227546E-01
4.478088E-01
4.607080E-01
4.830480E-01
5.001083E-01
5.146767E-01
5.057654E-01
5.222939E-01
5.503515E-01
5.730488E-01
5.708144E-01
6.126982E-01
5.980319E-01
6.123248E-01
6.423815E-01
6.246186E-01
6.647836E-01
6.504954E-01
6.362728E-01
6.329322E-01
6.626614E-01
6.515134E-01
6.805787E-01
6.510178E-01
6.737100E-01
6.581249E-01
6.843856E-01
6.714946E-01
6.562796E-01
6.710360E-01
6.774679E-01
6.871795E-01
6.947077E-01
6.622764E-01
6.723914E-01
6.634807E-01
6.726691E-01
6.575531E-01
6.838122E-01
6.763254E-01
7.031233E-01
6.770524E-01
6.665090E-01
6.538887E-01
6.605857E-01
6.529021E-01
6.418012E-01
6.449818E-01
6.300030E-01
6.685446E-01
6.258863E-01
6.248453E-01
6.301028E-01
6.195807E-01
6.078186E-01
6.010600E-01
5.851041E-01
5.798711E-01
5.641794E-01
5.411046E-01
5.381681E-01
5.323383E-01
5.187199E-01
5.062995E-01
5.078521E-01
4.926121E-01
4.626029E-01
4.639194E-01
4.335616E-01
4.104295E-01
4.007550E-01
3.745054E-01
3.663321E-01
3.539092E-01
3.352216E-01
3.146916E-01
3.004846E-01
2.910737E-01
2.668253E-01
2.523418E-01
2.370908E-01
2.195095E-01
2.045430E-01
1.871755E-01
1.750900E-01
1.607965E-01
1.491124E-01
1.361209E-01
1.223845E-01
1.104978E-01
9.717915E-02
8.790431E-02
8.001956E-02
7.067364E-02
6.327734E-02
5.616906E-02
5.048447E-02
4.692022E-02
4.053496E-02
3.426613E-02
3.020793E-02
2.684104E-02
2.373298E-02
2.098693E-02
1.859114E-02
1.690652E-02
1.589149E-02
1.417038E-02
1.386389E-02
1.178209E-02
1.006612E-02
9.132844E-03
8.237107E-03
7.451985E-03
6.260886E-03
5.997655E-03
5.901307E-03
5.023811E-03
4.139120E-03
4.411248E-03
3.799241E-03
2.021745E-03
2.256562E-03
2.258517E-03
1.222708E-03
1.178551E-03
1.023934E-03
6.384508E-04
6.320695E-04
1.022835E-03
1.180877E-03
5.200503E-04
1.334690E-03
6.339499E-04
1.041474E-04
-4.094867E-06
3.980226E-04
7.960517E-04
2.032004E-04
1.119603E-04
-2.098445E-04
-1.066963E-03
-4.631351E-04
-4.128191E-04
2.040385E-04
8.909037E-04
8.634836E-04
6.593028E-04
1.334337E-03
8.788285E-04
2.447918E-03
2.701345E-03
3.094010E-03
3.690668E-03
3.927210E-03
5.365289E-03
5.749709E-03
6.191888E-03
6.961460E-03
7.943805E-03
8.522256E-03
8.754685E-03
1.032775E-02
1.097985E-02
1.335067E-02
1.463529E-02
1.565498E-02
1.638004E-02
2.010823E-02
2.348995E-02
2.758524E-02
3.063964E-02
3.561407E-02
4.207713E-02
4.849461E-02
5.303335E-02
5.932710E-02
6.582512E-02
7.699530E-02
8.761322E-02
9.600976E-02
1.073300E-01
1.218930E-01
1.382963E-01
1.521633E-01
1.649281E-01
1.818285E-01
1.953000E-01
2.097610E-01
2.261158E-01
2.409071E-01
2.580455E-01
2.739542E-01
2.936826E-01
3.092406E-01
3.275796E-01
3.478541E-01
3.631104E-01
3.804111E-01
3.967394E-01
4.082082E-01
4.344284E-01
4.559985E-01
4.683566E-01
4.892824E-01
5.000493E-01
5.024976E-01
5.194072E-01
5.418602E-01
5.452818E-01
5.719549E-01
5.689788E-01
6.223908E-01
6.030864E-01
6.054993E-01
6.254439E-01
6.216116E-01
6.559428E-01
6.444666E-01
6.393104E-01
6.406622E-01
6.514231E-01
6.363262E-01
6.634277E-01
6.392118E-01
6.443426E-01
6.577783E-01
6.819447E-01
6.849151E-01
6.754794E-01
6.725261E-01
6.775418E-01
6.893996E-01
6.951356E-01
6.666021E-01
6.699282E-01
6.724213E-01
6.755078E-01
6.612335E-01
6.674697E-01
6.861755E-01
6.877049E-01
6.779553E-01
6.662107E-01
6.728047E-01
6.818916E-01
6.452493E-01
6.420531E-01
6.498191E-01
6.354125E-01
6.779748E-01
6.655261E-01
6.335924E-01
6.226456E-01
6.089935E-01
6.183240E-01
6.033601E-01
5.883284E-01
5.853354E-01
5.762959E-01
5.416509E-01
5.446932E-01
5.432566E-01
5.216811E-01
5.061156E-01
5.068357E-01
4.877740E-01
4.634934E-01
4.641684E-01
4.291667E-01
4.104994E-01
4.012658E-01
3.765402E-01
3.710292E-01
3.593212E-01
3.364236E-01
3.141355E-01
3.019740E-01
2.873507E-01
2.652113E-01
2.537801E-01
2.378347E-01
2.192877E-01
2.060782E-01
1.884058E-01
1.753630E-01
1.630241E-01
1.480764E-01
1.356382E-01
1.214609E-01
1.090657E-01
9.814663E-02
8.739391E-02
7.925351E-02
7.049904E-02
6.212290E-02
5.718496E-02
5.105829E-02
4.459462E-02
3.878637E-02
3.454924E-02
2.925586E-02
2.660923E-02
2.391398E-02
2.023834E-02
1.944631E-02
1.763972E-02
1.653061E-02
1.457402E-02
1.291439E-02
1.142122E-02
9.341308E-03
8.737382E-03
7.380831E-03
7.175593E-03
7.207953E-03
6.908673E-03
6.136698E-03
5.764079E-03
4.068286E-03
3.748383E-03
4.070110E-03
3.500669E-03
3.222660E-03
2.326485E-03
2.040323E-03
1.899820E-03
1.696260E-03
1.852853E-03
8.184380E-04
1.934423E-03
1.939912E-03
4.191394E-04
5.319848E-04
5.788042E-04
5.882226E-05
-1.483956E-05
6.146987E-04
1.949047E-03
7.487346E-04
-6.698535E-05
-9.553540E-05
6.927064E-04
5.735554E-04
4.055003E-04
1.989449E-04
3.765207E-04
9.642701E-05
5.330752E-04
1.411366E-03
1.542247E-04
2.293014E-03
2.412231E-03
2.013957E-03
3.961221E-03
3.531500E-03
4.696424E-03
5.453070E-03
5.928089E-03
7.583134E-03
7.680042E-03
8.488025E-03
8.255792E-03
1.164901E-02
1.190623E-02
1.341389E-02
1.495982E-02
1.599759E-02
1.629805E-02
2.031945E-02
2.403389E-02
2.730801E-02
3.094789E-02
3.811292E-02
4.253607E-02
4.825980E-02
5.275273E-02
6.034055E-02
6.671740E-02
7.756766E-02
8.894730E-02
9.786832E-02
1.092641E-01
1.211071E-01
1.361292E-01
1.494786E-01
1.648342E-01
1.827332E-01
1.962688E-01
2.102781E-01
2.262067E-01
2.412759E-01
2.564537E-01
2.726778E-01
2.932095E-01
3.090146E-01
3.274831E-01
3.494496E-01
3.661222E-01
3.840538E-01
3.957908E-01
4.117105E-01
4.415182E-01
4.557713E-01
4.746709E-01
4.797465E-01
4.943293E-01
5.058374E-01
5.185769E-01
5.464536E-01
5.388872E-01
5.627765E-01
5.735888E-01
6.170701E-01
6.011963E-01
5.943060E-01
6.090616E-01
6.261772E-01
6.463207E-01
6.381927E-01
6.393363E-01
6.413150E-01
6.334446E-01
6.465848E-01
6.491029E-01
6.414604E-01
6.298775E-01
6.543752E-01
6.847204E-01
7.024300E-01
6.786737E-01
6.697463E-01
6.770094E-01
6.932742E-01
7.064047E-01
6.753888E-01
6.622876E-01
6.722513E-01
6.690308E-01
6.639797E-01
6.548077E-01
6.716892E-01
6.778583E-01
6.584267E-01
6.744525E-01
6.959398E-01
6.938219E-01
6.555123E-01
6.583452E-01
6.524886E-01
6.325605E-01
6.783845E-01
6.743554E-01
6.327929E-01
6.072556E-01
6.104149E-01
6.421474E-01
6.013268E-01
5.783073E-01
5.715555E-01
5.771240E-01
5.405079E-01
5.571608E-01
5.312648E-01
5.140639E-01
5.030519E-01
5.038844E-01
4.769526E-01
4.675414E-01
4.575654E-01
4.232112E-01
4.172530E-01
4.109967E-01
3.792418E-01
3.756147E-01
3.549664E-01
3.322638E-01
3.214003E-01
3.131764E-01
2.828566E-01
2.645940E-01
2.510335E-01
2.418034E-01
2.177102E-01
2.065330E-01
1.909872E-01
1.751098E-01
1.623171E-01
1.461842E-01
1.345856E-01
1.212352E-01
1.079108E-01
9.982607E-02
8.977748E-02
7.908163E-02
6.898119E-02
6.226112E-02
5.744637E-02
5.094603E-02
4.489536E-02
3.836920E-02
3.395768E-02
2.920393E-02
2.634432E-02
2.419036E-02
2.071404E-02
1.956782E-02
1.800772E-02
1.617588E-02
1.395222E-02
1.180093E-02
1.132853E-02
9.572634E-03
8.957090E-03
6.980546E-03
6.579169E-03
6.726699E-03
5.890078E-03
5.511058E-03
5.825879E-03
4.153357E-03
3.479525E-03
4.071809E-03
3.845355E-03
3.854287E-03
3.158698E-03
2.664364E-03
2.548793E-03
1.886591E-03
2.188135E-03
1.881339E-03
2.787866E-03
1.512597E-03
2.287581E-04
-1.596478E-04
3.065749E-04
2.906856E-04
9.079140E-04
1.149719E-03
2.263009E-03
1.649964E-03
4.628980E-04
2.519336E-04
1.316836E-03
1.048574E-03
7.998857E-04
7.827155E-04
3.709498E-04
4.920166E-04
8.588722E-04
1.643779E-03
2.295217E-03
3.139864E-03
2.956950E-03
1.786295E-03
3.688871E-03
3.777042E-03
4.379299E-03
5.821376E-03
6.320811E-03
7.004763E-03
7.212284E-03
7.582413E-03
7.852431E-03
1.064839E-02
1.255129E-02
1.392320E-02
1.510242E-02
1.671908E-02
1.810257E-02
2.072050E-02
2.546402E-02
2.795261E-02
3.176875E-02
3.802925E-02
4.248398E-02
4.899148E-02
5.400744E-02
5.943833E-02
6.914986E-02
7.915284E-02
8.949495E-02
9.792060E-02
1.092299E-01
1.216129E-01
1.354265E-01
1.492706E-01
1.652139E-01
1.807086E-01
1.959579E-01
2.124904E-01
2.261254E-01
2.421426E-01
2.604309E-01
2.779331E-01
2.931961E-01
3.101694E-01
3.308475E-01
3.506888E-01
3.674774E-01
3.824493E-01
3.959238E-01
4.092159E-01
4.386443E-01
4.618944E-01
4.840321E-01
4.821720E-01
4.858749E-01
5.099464E-01
5.209666E-01
5.292645E-01
5.379989E-01
5.511326E-01
5.682011E-01
5.973564E-01
6.115198E-01
5.961215E-01
5.956751E-01
6.340646E-01
6.457505E-01
6.436978E-01
6.379254E-01
6.329008E-01
6.344542E-01
6.744183E-01
6.641318E-01
6.523624E-01
6.395902E-01
6.459447E-01
6.798799E-01
7.037373E-01
6.761794E-01
6.716247E-01
6.825781E-01
7.045643E-01
7.053226E-01
6.777291E-01
6.654338E-01
6.666147E-01
6.648179E-01
6.641539E-01
6.553986E-01
6.660925E-01
6.670341E-01
6.433769E-01
6.668513E-01
6.919215E-01
7.009089E-01
6.764314E-01
6.733306E-01
6.501340E-01
6.400954E-01
6.725945E-01
6.724613E-01
6.103455E-01
5.877570E-01
6.156843E-01
6.631409E-01
5.995499E-01
5.705187E-01
5.667400E-01
5.688559E-01
5.457134E-01
5.597602E-01
5.182293E-01
5.056238E-01
5.046018E-01
4.935183E-01
4.735202E-01
4.653501E-01
4.516050E-01
4.204166E-01
4.271932E-01
4.161945E-01
3.830779E-01
3.676571E-01
3.491858E-01
3.330555E-01
3.263781E-01
3.127406E-01
2.850257E-01
2.664952E-01
2.510031E-01
2.438156E-01
2.190740E-01
2.066819E-01
1.902358E-01
1.747256E-01
1.622599E-01
1.466799E-01
1.352100E-01
1.242224E-01
1.100217E-01
1.014067E-01
9.076657E-02
7.890801E-02
6.873398E-02
6.219101E-02
5.561259E-02
5.016969E-02
4.554155E-02
3.771305E-02
3.293823E-02
2.874151E-02
2.636884E-02
2.437265E-02
2.141703E-02
1.957129E-02
1.832464E-02
1.573687E-02
1.384384E-02
1.278526E-02
1.114563E-02
9.158912E-03
8.639134E-03
7.264637E-03
6.951426E-03
6.562206E-03
5.231015E-03
4.812244E-03
5.094502E-03
4.243217E-03
3.406671E-03
3.758598E-03
3.118628E-03
3.939878E-03
3.699789E-03
2.235286E-03
1.210728E-03
8.929977E-04
1.734244E-03
3.215869E-03
3.688653E-03
3.810124E-03
2.741072E-03
2.251178E-03
2.189515E-03
7.008414E-04
1.799274E-03
1.672064E-03
1.043906E-03
1.748307E-03
2.649859E-03
1.876384E-03
4.640884E-03
3.708573E-03
2.530330E-03
1.867661E-03
1.564718E-03
7.356487E-04
1.812863E-03
2.425362E-03
3.026388E-02
3.048188E-02
2.347192E-02
3.399799E-03
3.507441E-03
3.264778E-03
5.003094E-03
5.912681E-03
6.910934E-03
6.999129E-03
7.405996E-03
7.257152E-03
7.698819E-03
1.012953E-02
1.240050E-02
1.493224E-02
1.557973E-02
1.629405E-02
1.885620E-02
2.099913E-02
2.563175E-02
2.848198E-02
3.303902E-02
3.884635E-02
4.241405E-02
4.918157E-02
5.521835E-02
5.992443E-02
6.989135E-02
7.900106E-02
8.919293E-02
9.792774E-02
1.066307E-01
1.231122E-01
1.368572E-01
1.491981E-01
1.633036E-01
1.770414E-01
1.949334E-01
2.117345E-01
2.271095E-01
2.419302E-01
2.586750E-01
2.785675E-01
2.957988E-01
3.109484E-01
3.327195E-01
3.491231E-01
3.734096E-01
3.828359E-01
3.975810E-01
4.138386E-01
4.266664E-01
4.711614E-01
4.824398E-01
4.776058E-01
4.914799E-01
5.052723E-01
5.261552E-01
5.227254E-01
5.518504E-01
5.493036E-01
5.587914E-01
5.833087E-01
6.087412E-01
5.958965E-01
6.153730E-01
6.330234E-01
6.464694E-01
6.394382E-01
6.363875E-01
6.450444E-01
6.470097E-01
6.836385E-01
6.641610E-01
6.666877E-01
6.524096E-01
6.414042E-01
6.807866E-01
7.035388E-01
6.827619E-01
6.755408E-01
6.910667E-01
7.129323E-01
6.900810E-01
6.876771E-01
6.635862E-01
6.662421E-01
6.605759E-01
6.648577E-01
6.600899E-01
6.745019E-01
6.576021E-01
6.442073E-01
6.554344E-01
6.694248E-01
6.973705E-01
6.761150E-01
6.612703E-01
6.498681E-01
6.602788E-01
6.543921E-01
6.411153E-01
6.147139E-01
5.898069E-01
6.219927E-01
6.516364E-01
5.843257E-01
5.768495E-01
5.720897E-01
5.601403E-01
5.585268E-01
5.548825E-01
5.194810E-01
5.099236E-01
5.004643E-01
4.907623E-01
4.813422E-01
4.653331E-01
4.485865E-01
4.286141E-01
4.262257E-01
4.147283E-01
3.772898E-01
3.617077E-01
3.528684E-01
3.350281E-01
3.226779E-01
3.026068E-01
2.857145E-01
2.683815E-01
2.522825E-01
2.402298E-01
2.192576E-01
2.057193E-01
1.897264E-01
1.730440E-01
1.603773E-01
1.467357E-01
1.338546E-01
1.248714E-01
1.125352E-01
1.051101E-01
8.974752E-02
8.095050E-02
6.982525E-02
6.253791E-02
5.510204E-02
4.869413E-02
4.544690E-02
3.677296E-02
3.243409E-02
2.951121E-02
2.700650E-02
2.484600E-02
2.176849E-02
2.045109E-02
1.804494E-02
1.608800E-02
1.342249E-02
1.333448E-02
1.148610E-02
9.454367E-03
8.850973E-03
7.371510E-03
6.660247E-03
6.664153E-03
5.932638E-03
4.965200E-03
5.139903E-03
3.938071E-03
3.353681E-03
2.948835E-03
2.869871E-03
3.291489E-03
3.336927E-03
2.745163E-03
1.466511E-03
1.512582E-03
1.493557E-03
3.320943E-03
6.930378E-03
4.555679E-03
3.153222E-03
5.204540E-03
3.045091E-03
6.588767E-04
1.093060E-03
1.281025E-03
7.931137E-04
1.914784E-03
4.094918E-03
4.131769E-03
5.593027E-03
3.976986E-03
2.527069E-03
1.713812E-03
2.188600E-03
1.518505E-03
2.247876E-03
1.710987E-02
-1.479687E-02
1.017426E-02
3.611823E-02
1.192251E-02
2.815535E-03
6.343247E-03
5.357510E-03
6.071942E-03
8.102492E-03
8.031333E-03
8.543659E-03
8.230789E-03
8.743181E-03
1.194067E-02
1.295309E-02
1.391649E-02
1.579475E-02
1.602741E-02
1.929808E-02
2.138551E-02
2.457833E-02
2.787607E-02
3.250840E-02
3.789957E-02
4.113071E-02
4.633905E-02
5.343077E-02
6.093579E-02
6.934820E-02
7.842231E-02
8.844793E-02
9.954305E-02
1.093804E-01
1.234317E-01
1.372913E-01
1.481950E-01
1.624575E-01
1.773533E-01
1.951721E-01
2.121690E-01
2.278429E-01
2.424047E-01
2.550377E-01
2.776852E-01
2.966357E-01
3.099776E-01
3.305056E-01
3.450308E-01
3.711722E-01
3.890122E-01
3.991732E-01
4.114517E-01
4.233422E-01
4.708069E-01
4.798298E-01
4.780371E-01
4.952708E-01
5.072636E-01
5.319161E-01
5.255987E-01
5.620703E-01
5.453274E-01
5.736506E-01
5.676263E-01
6.037863E-01
5.923106E-01
6.066963E-01
6.163297E-01
6.334033E-01
6.421564E-01
6.409479E-01
6.444331E-01
6.533779E-01
6.567852E-01
6.634975E-01
6.641443E-01
6.644358E-01
6.394220E-01
6.706035E-01
7.091358E-01
6.949567E-01
6.757877E-01
6.914183E-01
6.934881E-01
6.637476E-01
6.853959E-01
6.635058E-01
6.617425E-01
6.639052E-01
6.711995E-01
6.682183E-01
6.696025E-01
6.526427E-01
6.554646E-01
6.566403E-01
6.610447E-01
7.028057E-01
6.770616E-01
6.551987E-01
6.595884E-01
6.763021E-01
6.422739E-01
6.178803E-01
6.059434E-01
5.891344E-01
6.096615E-01
6.336848E-01
5.915145E-01
5.802344E-01
5.818690E-01
5.532304E-01
5.695031E-01
5.532055E-01
5.194248E-01
5.095823E-01
4.941954E-01
4.900845E-01
4.907932E-01
4.696071E-01
4.456946E-01
4.278584E-01
4.246811E-01
4.094616E-01
3.774955E-01
3.608966E-01
3.532436E-01
3.382167E-01
3.224522E-01
3.059820E-01
2.828750E-01
2.688907E-01
2.502226E-01
2.333200E-01
2.187245E-01
2.042505E-01
1.904980E-01
1.721710E-01
1.597031E-01
1.482127E-01
1.340625E-01
1.233008E-01
1.122725E-01
1.043714E-01
8.967589E-02
8.033653E-02
7.024486E-02
6.233116E-02
5.476128E-02
4.915109E-02
4.452957E-02
3.826471E-02
3.315966E-02
3.003349E-02
2.702028E-02
2.474493E-02
2.185403E-02
2.024411E-02
1.787583E-02
1.579553E-02
1.376284E-02
1.360336E-02
1.110443E-02
9.506144E-03
8.514217E-03
6.902180E-03
6.459432E-03
5.975047E-03
5.862546E-03
5.181382E-03
4.982098E-03
3.520755E-03
2.996318E-03
2.722686E-03
2.730008E-03
3.356252E-03
3.502745E-03
3.180370E-03
2.532057E-03
2.462247E-03
2.172175E-03
3.498627E-03
6.694447E-03
5.679452E-03
3.083991E-03
5.866991E-03
3.674426E-03
1.448598E-03
1.939415E-03
2.165971E-03
2.373413E-03
2.128712E-03
4.646800E-03
3.688450E-03
1.960652E-03
1.560290E-03
1.516148E-03
1.015850E-03
1.232226E-03
2.018251E-03
2.389111E-03
1.214473E-02
1.722912E-02
1.557209E-02
2.403921E-02
-1.531549E-03
3.074642E-03
7.070996E-03
6.206039E-03
6.147398E-03
6.862290E-03
7.918771E-03
9.007441E-03
9.137356E-03
8.980979E-03
1.119859E-02
1.289911E-02
1.453488E-02
1.594376E-02
1.708070E-02
1.860407E-02
2.054419E-02
2.419096E-02
2.889891E-02
3.146755E-02
3.620421E-02
3.931909E-02
4.374040E-02
5.306126E-02
6.061037E-02
6.782577E-02
7.905466E-02
8.888623E-02
9.875825E-02
1.116387E-01
1.255193E-01
1.358295E-01
1.487606E-01
1.631383E-01
1.771839E-01
1.960998E-01
2.101876E-01
2.262462E-01
2.383782E-01
2.571656E-01
2.769945E-01
2.950280E-01
3.131322E-01
3.283968E-01
3.478002E-01
3.649570E-01
3.817847E-01
4.059130E-01
4.124695E-01
4.208898E-01
4.570008E-01
4.821599E-01
4.860266E-01
4.927601E-01
5.065224E-01
5.228015E-01
5.387449E-01
5.613528E-01
5.423276E-01
5.723437E-01
5.670996E-01
5.893658E-01
5.923125E-01
5.936265E-01
6.160138E-01
6.190892E-01
6.270588E-01
6.346516E-01
6.310572E-01
6.287368E-01
6.426978E-01
6.622166E-01
6.593576E-01
6.579445E-01
6.398318E-01
6.711693E-01
7.072421E-01
6.812701E-01
6.723454E-01
6.915331E-01
6.724740E-01
6.528970E-01
6.759091E-01
6.760382E-01
6.752273E-01
6.666295E-01
6.724159E-01
6.734595E-01
6.664321E-01
6.624912E-01
6.702800E-01
6.620119E-01
6.612306E-01
7.126645E-01
7.048503E-01
6.541796E-01
6.645604E-01
6.708309E-01
6.388619E-01
6.075053E-01
6.030842E-01
6.025324E-01
5.939386E-01
6.176497E-01
5.951059E-01
5.796629E-01
5.858356E-01
5.577451E-01
5.609813E-01
5.498222E-01
5.233031E-01
5.031587E-01
5.027923E-01
5.008556E-01
5.004389E-01
4.657309E-01
4.440040E-01
4.218070E-01
4.167257E-01
4.025488E-01
3.810638E-01
3.615056E-01
3.476272E-01
3.306027E-01
3.180180E-01
3.024158E-01
2.795058E-01
2.687842E-01
2.492935E-01
2.303652E-01
2.188551E-01
2.039939E-01
1.893348E-01
1.749410E-01
1.606140E-01
1.483310E-01
1.348366E-01
1.215949E-01
1.121548E-01
1.021891E-01
8.972684E-02
8.033208E-02
6.941422E-02
6.291773E-02
5.582467E-02
4.845287E-02
4.401557E-02
3.786827E-02
3.370442E-02
2.967528E-02
2.617736E-02
2.376916E-02
2.118519E-02
1.942782E-02
1.761200E-02
1.600326E-02
1.436928E-02
1.197012E-02
9.978357E-03
9.437519E-03
7.767609E-03
6.068192E-03
5.367076E-03
5.074865E-03
5.951623E-03
5.428255E-03
4.894480E-03
3.500146E-03
2.922647E-03
3.198750E-03
3.343703E-03
3.959141E-03
3.596144E-03
3.654291E-03
2.960118E-03
3.016516E-03
3.564129E-03
5.399410E-03
7.387504E-03
5.268803E-03
5.251774E-03
6.446554E-03
6.190425E-03
4.729823E-03
3.968397E-03
2.844838E-03
3.145492E-03
2.411556E-03
3.420873E-03
3.143049E-03
7.869048E-04
8.346155E-04
8.111581E-04
5.423653E-04
6.034026E-04
4.457248E-04
1.605392E-03
-4.358554E-02
-6.883757E-03
1.665672E-02
9.279617E-03
-8.706384E-03
6.734934E-03
7.017137E-03
6.276230E-03
6.382557E-03
6.115417E-03
6.892382E-03
7.997290E-03
8.459760E-03
8.330239E-03
9.958906E-03
1.256451E-02
1.460489E-02
1.576914E-02
1.750279E-02
1.920059E-02
2.142862E-02
2.451266E-02
2.845310E-02
3.025465E-02
3.601492E-02
4.072009E-02
4.613567E-02
5.387169E-02
6.036486E-02
6.663123E-02
7.744417E-02
8.803775E-02
9.739964E-02
1.133340E-01
1.243592E-01
1.365137E-01
1.504681E-01
1.630470E-01
1.777160E-01
1.938925E-01
2.083077E-01
2.232726E-01
2.405428E-01
2.621933E-01
2.704821E-01
2.911977E-01
3.130121E-01
3.280193E-01
3.546568E-01
3.615477E-01
3.773479E-01
4.188444E-01
4.082555E-01
4.202001E-01
4.473041E-01
4.772683E-01
4.837235E-01
4.821493E-01
4.994251E-01
5.188465E-01
5.429763E-01
5.574063E-01
5.450061E-01
5.651435E-01
5.752581E-01
5.943241E-01
5.859229E-01
6.018106E-01
6.193405E-01
6.321326E-01
6.056065E-01
6.261871E-01
6.143021E-01
6.190409E-01
6.439775E-01
6.599556E-01
6.637778E-01
6.656249E-01
6.497206E-01
6.749875E-01
7.022292E-01
6.724667E-01
6.859976E-01
6.954906E-01
6.559951E-01
6.568409E-01
6.665726E-01
6.810775E-01
6.819873E-01
6.675895E-01
6.820205E-01
6.777235E-01
6.707880E-01
6.876473E-01
6.890751E-01
6.614322E-01
6.654802E-01
6.913995E-01
6.684234E-01
6.559834E-01
6.627009E-01
6.505606E-01
6.258104E-01
6.116865E-01
6.074132E-01
6.220662E-01
6.024043E-01
5.979204E-01
5.963658E-01
5.777079E-01
5.720927E-01
5.731028E-01
5.502928E-01
5.517060E-01
5.360531E-01
5.117340E-01
5.051866E-01
5.097752E-01
4.767490E-01
4.542908E-01
4.444769E-01
4.245378E-01
4.191406E-01
4.116221E-01
3.834840E-01
3.694046E-01
3.461716E-01
3.286904E-01
3.137313E-01
2.926257E-01
2.779584E-01
2.681645E-01
2.499639E-01
2.325931E-01
2.189450E-01
2.052070E-01
1.893328E-01
1.737290E-01
1.610194E-01
1.481673E-01
1.337753E-01
1.194110E-01
1.096348E-01
9.927102E-02
8.755559E-02
7.902790E-02
6.986253E-02
6.342369E-02
5.702769E-02
4.696227E-02
4.165291E-02
3.717859E-02
3.355176E-02
3.043511E-02
2.649436E-02
2.266451E-02
2.063110E-02
1.874387E-02
1.739997E-02
1.573154E-02
1.400837E-02
1.116019E-02
1.054540E-02
9.273350E-03
8.398030E-03
6.676192E-03
5.780268E-03
5.777838E-03
5.532688E-03
5.146267E-03
4.626330E-03
3.568239E-03
3.833341E-03
2.797038E-03
2.601253E-03
3.454238E-03
3.442232E-03
2.889287E-03
2.796420E-03
3.631834E-03
4.880792E-03
8.226301E-03
9.893503E-03
6.685094E-03
5.859690E-03
5.805500E-03
4.739925E-03
3.980560E-03
2.611299E-03
1.867468E-03
2.406302E-03
2.589725E-03
5.059966E-03
5.012304E-03
-3.819698E-03
-1.126951E-03
7.870216E-04
5.495892E-04
1.085171E-03
3.487313E-04
1.181648E-03
-9.604377E-02
1.264224E-02
2.879967E-03
4.586010E-03
7.918258E-02
2.006145E-03
4.529320E-03
5.403454E-03
6.489079E-03
5.961860E-03
6.751957E-03
7.978603E-03
7.627510E-03
8.413112E-03
9.781667E-03
1.109574E-02
1.328202E-02
1.576111E-02
1.808675E-02
1.943648E-02
2.265430E-02
2.429172E-02
2.762847E-02
3.036637E-02
3.461526E-02
4.107377E-02
4.752695E-02
5.390235E-02
6.105692E-02
6.782867E-02
7.756976E-02
8.825103E-02
9.816861E-02
1.120862E-01
1.224581E-01
1.357268E-01
1.489097E-01
1.654441E-01
1.796727E-01
1.927985E-01
2.083272E-01
2.235481E-01
2.437722E-01
2.602995E-01
2.695274E-01
2.885814E-01
3.095095E-01
3.260253E-01
3.500470E-01
3.599123E-01
3.768921E-01
4.082300E-01
4.058624E-01
4.244597E-01
4.422395E-01
4.657361E-01
4.809213E-01
4.846564E-01
4.982523E-01
5.266426E-01
5.363152E-01
5.578306E-01
5.550670E-01
5.727695E-01
5.818998E-01
5.903374E-01
5.861445E-01
6.036906E-01
6.413517E-01
6.324880E-01
6.267881E-01
6.229134E-01
6.142991E-01
6.292584E-01
6.438573E-01
6.472016E-01
6.657482E-01
6.636040E-01
6.483576E-01
6.930385E-01
6.921616E-01
6.676542E-01
6.766968E-01
6.981043E-01
6.607126E-01
6.663442E-01
6.596120E-01
6.686795E-01
6.754124E-01
6.814377E-01
6.915278E-01
6.932460E-01
6.875933E-01
6.848709E-01
6.707149E-01
6.532964E-01
6.600114E-01
6.682714E-01
6.600210E-01
6.432873E-01
6.489992E-01
6.388726E-01
6.181460E-01
6.164556E-01
6.224508E-01
6.198351E-01
6.065730E-01
6.081490E-01
5.949039E-01
5.685617E-01
5.766542E-01
5.574092E-01
5.357168E-01
5.498867E-01
5.639249E-01
5.178246E-01
4.991193E-01
4.948448E-01
4.768532E-01
4.534879E-01
4.417835E-01
4.267554E-01
4.204899E-01
4.073796E-01
3.871894E-01
3.709392E-01
3.524183E-01
3.351649E-01
3.164191E-01
2.933559E-01
2.823174E-01
2.682184E-01
2.493754E-01
2.343189E-01
2.196754E-01
2.076897E-01
1.881208E-01
1.709662E-01
1.600296E-01
1.471054E-01
1.316034E-01
1.187444E-01
1.091641E-01
9.930646E-02
8.640019E-02
7.783816E-02
7.066203E-02
6.193876E-02
5.571747E-02
4.685121E-02
4.132156E-02
3.749610E-02
3.375359E-02
2.965956E-02
2.593930E-02
2.263653E-02
2.074004E-02
1.829442E-02
1.612517E-02
1.461207E-02
1.407054E-02
1.214866E-02
1.091485E-02
9.847618E-03
8.876726E-03
7.664890E-03
7.016025E-03
6.554486E-03
6.128410E-03
5.103378E-03
4.781041E-03
4.034306E-03
3.888899E-03
2.431982E-03
1.941607E-03
2.965576E-03
2.883951E-03
2.514024E-03
3.465058E-03
3.560268E-03
4.037317E-03
7.068216E-03
9.256888E-03
7.856392E-03
6.063383E-03
5.410446E-03
3.170137E-03
2.508937E-03
2.440534E-03
1.981248E-03
2.447051E-03
2.808327E-03
5.878133E-03
4.511206E-03
-1.621520E-03
-1.971073E-03
6.722002E-04
6.754871E-04
1.055458E-03
9.063373E-04
4.342884E-03
5.519665E-02
1.900413E-02
1.713154E-02
3.803465E-02
-1.338576E-02
7.654210E-03
4.177987E-03
5.064869E-03
6.907381E-03
6.155738E-03
6.676984E-03
7.537127E-03
7.492859E-03
9.057082E-03
1.011952E-02
1.071822E-02
1.369112E-02
1.588307E-02
1.734598E-02
1.940367E-02
2.147158E-02
2.472962E-02
2.806738E-02
3.184770E-02
3.476940E-02
3.868577E-02
4.595357E-02
5.418611E-02
6.147448E-02
6.871379E-02
7.802133E-02
8.892236E-02
9.849140E-02
1.102582E-01
1.220691E-01
1.359428E-01
1.498562E-01
1.638477E-01
1.783618E-01
1.933556E-01
2.090553E-01
2.240874E-01
2.402738E-01
2.554031E-01
2.750753E-01
2.949584E-01
3.081649E-01
3.232525E-01
3.465147E-01
3.556084E-01
3.795277E-01
3.916678E-01
4.132407E-01
4.277697E-01
4.412616E-01
4.576569E-01
4.791443E-01
4.976769E-01
5.024897E-01
5.206714E-01
5.331619E-01
5.577855E-01
5.606683E-01
5.692724E-01
5.904584E-01
5.830578E-01
5.901652E-01
6.116816E-01
6.453325E-01
6.383980E-01
6.382954E-01
6.299834E-01
6.209201E-01
6.368107E-01
6.474291E-01
6.460815E-01
6.549702E-01
6.484026E-01
6.399663E-01
6.875308E-01
6.802294E-01
6.605314E-01
6.750838E-01
6.904768E-01
6.768410E-01
6.704701E-01
6.710640E-01
6.663193E-01
6.738164E-01
6.832612E-01
6.954865E-01
7.017689E-01
6.978743E-01
6.877572E-01
6.536716E-01
6.474387E-01
6.570841E-01
6.523491E-01
6.392707E-01
6.338603E-01
6.459340E-01
6.291244E-01
6.230398E-01
6.367942E-01
6.355428E-01
6.222332E-01
6.118863E-01
6.035533E-01
5.949735E-01
5.667434E-01
5.823754E-01
5.560100E-01
5.331341E-01
5.512085E-01
5.790368E-01
5.118050E-01
4.879952E-01
4.766116E-01
4.709668E-01
4.501719E-01
4.441338E-01
4.305412E-01
4.100543E-01
4.039159E-01
3.896225E-01
3.650423E-01
3.527411E-01
3.349983E-01
3.156836E-01
2.973661E-01
2.802244E-01
2.657119E-01
2.505150E-01
2.347467E-01
2.176845E-01
2.048101E-01
1.883265E-01
1.699009E-01
1.621688E-01
1.472606E-01
1.334051E-01
1.225373E-01
1.083116E-01
9.850945E-02
8.728657E-02
8.022966E-02
7.154091E-02
6.033082E-02
5.324388E-02
4.802266E-02
4.234881E-02
3.780039E-02
3.372051E-02
2.825280E-02
2.438514E-02
2.271132E-02
2.107150E-02
1.829265E-02
1.526944E-02
1.449509E-02
1.443748E-02
1.250106E-02
1.002874E-02
9.686052E-03
8.668074E-03
7.094129E-03
6.741018E-03
5.896498E-03
5.801763E-03
5.012811E-03
3.941349E-03
4.542110E-03
3.344781E-03
3.319925E-03
3.181466E-03
3.638587E-03
2.881633E-03
3.195236E-03
3.775626E-03
3.902613E-03
3.089216E-03
4.492987E-03
5.556199E-03
7.171320E-03
7.781294E-03
5.764877E-03
3.884978E-03
4.429058E-03
3.691773E-03
3.810536E-03
1.884976E-03
2.747862E-03
3.852576E-03
3.311999E-03
-2.344682E-03
-3.630545E-03
-3.242151E-04
5.740298E-04
4.859561E-04
8.219136E-04
2.405069E-03
-1.320911E-02
2.461574E-02
9.029340E-03
2.501245E-02
5.045927E-02
7.798647E-03
5.446545E-03
6.337179E-03
7.080999E-03
6.389025E-03
6.861094E-03
6.583487E-03
7.273816E-03
8.897266E-03
1.078571E-02
1.184626E-02
1.370897E-02
1.570021E-02
1.744754E-02
1.905018E-02
2.117340E-02
2.462978E-02
2.839418E-02
3.240338E-02
3.495540E-02
3.820902E-02
4.490362E-02
5.420929E-02
6.125137E-02
6.905535E-02
7.751939E-02
8.911368E-02
9.897426E-02
1.103961E-01
1.237963E-01
1.360620E-01
1.507323E-01
1.620970E-01
1.770912E-01
1.952977E-01
2.095011E-01
2.262585E-01
2.382340E-01
2.560823E-01
2.798291E-01
2.953072E-01
3.079641E-01
3.216933E-01
3.461052E-01
3.542250E-01
3.781622E-01
3.901379E-01
4.149793E-01
4.322592E-01
4.388715E-01
4.539916E-01
4.732736E-01
4.917967E-01
5.153256E-01
5.168545E-01
5.254564E-01
5.839775E-01
5.687903E-01
5.694091E-01
5.942938E-01
5.983484E-01
5.887939E-01
6.171430E-01
6.380532E-01
6.386287E-01
6.275264E-01
6.302072E-01
6.221736E-01
6.501808E-01
6.541390E-01
6.489161E-01
6.532108E-01
6.458871E-01
6.392102E-01
6.675994E-01
6.553999E-01
6.729437E-01
6.832121E-01
6.975937E-01
6.746857E-01
6.800811E-01
6.880882E-01
6.629482E-01
6.607600E-01
7.021603E-01
6.962491E-01
6.888120E-01
6.922590E-01
6.735413E-01
6.554890E-01
6.596822E-01
6.634162E-01
6.421654E-01
6.356512E-01
6.373536E-01
6.485995E-01
6.314245E-01
6.237054E-01
6.451612E-01
6.364108E-01
6.346544E-01
6.036953E-01
5.952176E-01
6.016070E-01
5.779063E-01
5.874354E-01
5.653133E-01
5.381354E-01
5.465379E-01
5.569603E-01
5.156779E-01
4.918600E-01
4.792436E-01
4.783093E-01
4.637874E-01
4.547506E-01
4.337294E-01
4.101863E-01
4.033741E-01
3.863019E-01
3.618620E-01
3.506060E-01
3.349773E-01
3.129261E-01
2.950679E-01
2.770524E-01
2.648589E-01
2.503175E-01
2.341044E-01
2.150481E-01
2.010462E-01
1.875081E-01
1.709594E-01
1.642099E-01
1.466396E-01
1.342801E-01
1.225857E-01
1.085890E-01
9.746733E-02
8.813998E-02
7.853333E-02
7.121068E-02
6.039182E-02
5.259978E-02
4.810396E-02
4.256399E-02
3.748524E-02
3.354530E-02
2.989778E-02
2.502645E-02
2.354356E-02
2.128625E-02
1.961695E-02
1.671395E-02
1.383624E-02
1.414531E-02
1.271415E-02
1.107961E-02
9.425226E-03
8.797484E-03
7.156649E-03
7.141170E-03
6.047706E-03
5.611746E-03
4.450464E-03
3.773246E-03
4.978249E-03
3.641170E-03
3.338040E-03
3.546415E-03
2.807700E-03
1.824964E-03
1.671109E-03
4.136409E-03
2.660287E-03
1.901983E-03
2.350091E-03
3.011335E-03
5.142958E-03
6.023289E-03
5.788753E-03
4.758652E-03
3.264667E-03
3.095578E-03
3.147563E-03
1.902192E-03
3.055014E-03
2.671488E-03
1.044944E-03
-3.327726E-03
-4.238904E-03
-9.284345E-04
1.892945E-05
-1.677162E-04
5.471210E-04
1.715327E-03
-9.250071E-02
-6.471264E-03
-2.266179E-03
-6.767499E-03
6.768176E-02
-7.613958E-03
6.456463E-03
6.667145E-03
6.211343E-03
5.714335E-03
7.453325E-03
8.636463E-03
9.228454E-03
9.276499E-03
1.123561E-02
1.247735E-02
1.377536E-02
1.560955E-02
1.755823E-02
1.866972E-02
1.977890E-02
2.377472E-02
2.784359E-02
3.194020E-02
3.573136E-02
3.909846E-02
4.587370E-02
5.335654E-02
5.952399E-02
6.941607E-02
7.791434E-02
8.906654E-02
1.010260E-01
1.108279E-01
1.228574E-01
1.360722E-01
1.495730E-01
1.628651E-01
1.777025E-01
1.961761E-01
2.107895E-01
2.254051E-01
2.433115E-01
2.581796E-01
2.766771E-01
2.945290E-01
3.104405E-01
3.220556E-01
3.423878E-01
3.548203E-01
3.799484E-01
3.922112E-01
4.149230E-01
4.297150E-01
4.403366E-01
4.558002E-01
4.748213E-01
4.871635E-01
5.138256E-01
5.257740E-01
5.202731E-01
5.812110E-01
5.692775E-01
5.690500E-01
5.845907E-01
5.987973E-01
5.910061E-01
6.081170E-01
6.177223E-01
6.262688E-01
6.175596E-01
6.172127E-01
6.228017E-01
6.503483E-01
6.622653E-01
6.547789E-01
6.644130E-01
6.615120E-01
6.419780E-01
6.623763E-01
6.534173E-01
6.768715E-01
6.769701E-01
7.185106E-01
6.797515E-01
6.840319E-01
6.979357E-01
6.595057E-01
6.512882E-01
6.963481E-01
6.866101E-01
6.767410E-01
6.809971E-01
6.709098E-01
6.573276E-01
6.720952E-01
6.640636E-01
6.350950E-01
6.377377E-01
6.528924E-01
6.387412E-01
6.404655E-01
6.204082E-01
6.416289E-01
6.303056E-01
6.356217E-01
5.911958E-01
5.947965E-01
5.940199E-01
5.968913E-01
5.784076E-01
5.654069E-01
5.456808E-01
5.381186E-01
5.400589E-01
5.228525E-01
5.048909E-01
4.849661E-01
4.863352E-01
4.798115E-01
4.512191E-01
4.278124E-01
4.134646E-01
4.031652E-01
3.838375E-01
3.633676E-01
3.462434E-01
3.348007E-01
3.153522E-01
2.943910E-01
2.797701E-01
2.654437E-01
2.505258E-01
2.318583E-01
2.150059E-01
2.005197E-01
1.865638E-01
1.737608E-01
1.582919E-01
1.455678E-01
1.327219E-01
1.211535E-01
1.071455E-01
9.608948E-02
8.732380E-02
7.914031E-02
7.036400E-02
6.099067E-02
5.324280E-02
4.859429E-02
4.240223E-02
3.740349E-02
3.262463E-02
2.991874E-02
2.788903E-02
2.549014E-02
2.079336E-02
1.910983E-02
1.728224E-02
1.478944E-02
1.413520E-02
1.252009E-02
1.151085E-02
1.004426E-02
8.678037E-03
7.649637E-03
7.204065E-03
5.649515E-03
5.187200E-03
3.734726E-03
4.720778E-03
5.572026E-03
4.413676E-03
3.982888E-03
3.567618E-03
2.324119E-03
1.384545E-03
2.165504E-03
3.369397E-03
3.156906E-03
3.682575E-03
1.528820E-03
2.329802E-03
4.933134E-03
5.839900E-03
4.341572E-03
3.622354E-03
2.623028E-03
2.871045E-03
3.747902E-03
3.133336E-03
2.788911E-03
2.379781E-03
1.014242E-03
1.868383E-03
1.348218E-03
6.898594E-04
9.816789E-06
-8.344933E-05
1.902960E-04
-7.033484E-03
7.221214E-02
2.770037E-03
2.313136E-03
2.549904E-03
1.748650E-02
-9.729196E-03
6.410243E-03
6.303980E-03
6.147629E-03
6.330176E-03
6.870756E-03
8.638259E-03
9.144690E-03
8.934375E-03
9.862907E-03
1.129289E-02
1.340119E-02
1.600410E-02
1.757657E-02
1.826336E-02
2.098552E-02
2.214661E-02
2.656766E-02
3.164248E-02
3.603022E-02
3.966887E-02
4.514031E-02
5.182202E-02
5.843818E-02
6.817512E-02
7.780124E-02
8.891554E-02
1.019993E-01
1.117183E-01
1.222494E-01
1.355250E-01
1.479754E-01
1.640375E-01
1.794177E-01
1.966632E-01
2.069278E-01
2.266772E-01
2.431235E-01
2.590763E-01
2.758550E-01
2.947779E-01
3.164107E-01
3.244993E-01
3.390995E-01
3.614185E-01
3.846457E-01
3.956012E-01
4.120823E-01
4.295767E-01
4.463505E-01
4.601973E-01
4.947478E-01
4.940289E-01
5.015928E-01
5.191309E-01
5.344943E-01
5.619120E-01
5.692483E-01
5.674076E-01
5.898308E-01
5.827299E-01
5.898115E-01
5.951008E-01
6.090394E-01
6.089084E-01
6.103749E-01
6.093088E-01
6.238902E-01
6.501641E-01
6.641493E-01
6.616319E-01
6.689680E-01
6.739159E-01
6.468283E-01
6.619522E-01
6.766283E-01
6.794286E-01
6.682711E-01
7.229716E-01
6.789595E-01
6.802754E-01
6.940396E-01
6.544461E-01
6.526622E-01
6.697355E-01
6.751389E-01
6.730400E-01
6.775832E-01
6.734980E-01
6.675225E-01
6.755731E-01
6.641275E-01
6.419613E-01
6.313563E-01
6.474580E-01
6.404469E-01
6.403533E-01
6.284515E-01
6.440375E-01
6.361157E-01
6.187120E-01
5.888042E-01
5.862452E-01
5.839602E-01
5.930058E-01
5.669707E-01
5.530139E-01
5.510208E-01
5.294728E-01
5.336645E-01
5.252998E-01
5.113726E-01
4.904304E-01
4.919728E-01
4.757628E-01
4.442985E-01
4.265160E-01
4.179349E-01
4.005792E-01
3.867461E-01
3.659785E-01
3.462285E-01
3.342704E-01
3.157543E-01
2.983016E-01
2.825750E-01
2.652955E-01
2.485582E-01
2.305776E-01
2.161091E-01
2.021536E-01
1.890961E-01
1.744240E-01
1.575198E-01
1.443594E-01
1.333991E-01
1.215951E-01
1.086523E-01
9.903163E-02
8.550409E-02
7.791341E-02
6.923818E-02
5.894370E-02
5.304385E-02
4.792745E-02
4.239257E-02
3.745918E-02
3.341676E-02
3.032126E-02
2.743556E-02
2.497329E-02
2.051598E-02
1.821423E-02
1.694277E-02
1.673654E-02
1.457325E-02
1.207680E-02
1.068790E-02
9.687475E-03
8.975687E-03
7.650749E-03
5.961365E-03
5.690990E-03
5.288281E-03
4.299038E-03
5.128533E-03
1.024316E-02
4.338763E-03
3.712992E-03
3.144238E-03
2.568667E-03
2.428539E-03
3.403593E-03
2.545878E-03
4.263341E-03
3.010613E-03
2.300794E-03
5.530402E-03
6.031990E-03
6.350904E-03
4.390172E-03
3.307534E-03
3.502871E-03
5.980822E-03
4.939948E-03
2.545317E-03
1.638863E-03
2.584011E-03
2.193534E-03
-8.069479E-04
-7.861004E-04
-6.145952E-04
1.485392E-04
-3.329689E-05
6.025554E-04
3.084785E-03
6.214764E-02
3.599823E-03
3.152631E-03
2.172608E-03
1.511035E-01
2.238697E-02
6.641943E-03
5.648501E-03
5.757853E-03
7.082152E-03
6.830400E-03
7.778291E-03
8.630436E-03
8.722811E-03
8.968447E-03
1.000877E-02
1.362948E-02
1.587693E-02
1.708440E-02
1.946064E-02
2.190767E-02
2.293926E-02
2.707337E-02
3.129458E-02
3.582139E-02
3.974004E-02
4.568801E-02
5.135214E-02
5.943584E-02
6.881396E-02
7.822417E-02
8.840054E-02
1.009186E-01
1.113646E-01
1.224588E-01
1.353399E-01
1.475345E-01
1.629492E-01
1.786583E-01
1.958395E-01
2.070841E-01
2.281943E-01
2.444853E-01
2.591061E-01
2.733656E-01
2.972351E-01
3.183176E-01
3.259364E-01
3.436489E-01
3.665141E-01
3.858353E-01
3.933066E-01
4.169075E-01
4.291999E-01
4.487263E-01
4.707493E-01
5.075191E-01
4.962117E-01
4.924084E-01
5.162604E-01
5.444102E-01
5.563911E-01
5.773017E-01
5.765198E-01
5.824304E-01
5.733912E-01
5.859558E-01
5.969237E-01
6.057135E-01
6.009365E-01
6.181027E-01
6.121744E-01
6.309383E-01
6.481778E-01
6.539231E-01
6.727703E-01
6.749954E-01
6.660030E-01
6.455227E-01
6.626069E-01
6.789986E-01
6.901823E-01
6.666881E-01
6.983983E-01
6.674643E-01
6.773742E-01
6.852813E-01
6.508527E-01
6.555617E-01
6.594600E-01
6.656495E-01
6.789960E-01
6.737825E-01
6.723934E-01
6.743599E-01
6.728389E-01
6.538659E-01
6.371995E-01
6.272348E-01
6.419655E-01
6.348769E-01
6.386658E-01
6.430256E-01
6.468630E-01
6.374166E-01
6.104304E-01
5.883907E-01
5.869198E-01
5.936284E-01
5.883905E-01
5.619927E-01
5.467053E-01
5.471289E-01
5.355659E-01
5.273600E-01
5.229147E-01
5.132062E-01
4.947372E-01
4.835399E-01
4.675792E-01
4.383825E-01
4.291352E-01
4.075843E-01
3.985365E-01
3.844090E-01
3.696121E-01
3.504093E-01
3.293785E-01
3.146447E-01
2.975384E-01
2.829530E-01
2.665567E-01
2.466235E-01
2.293930E-01
2.159181E-01
2.024050E-01
1.904410E-01
1.729758E-01
1.575821E-01
1.447280E-01
1.342616E-01
1.197984E-01
1.092623E-01
9.957118E-02
8.568709E-02
7.764415E-02
6.898823E-02
5.970150E-02
5.345354E-02
4.679349E-02
4.239722E-02
3.809764E-02
3.413973E-02
3.048084E-02
2.665764E-02
2.445133E-02
2.165124E-02
1.791342E-02
1.670828E-02
1.654955E-02
1.381629E-02
1.110094E-02
1.061891E-02
9.869100E-03
8.850723E-03
7.468445E-03
5.847304E-03
5.326986E-03
4.935251E-03
4.242371E-03
6.101058E-03
1.059749E-02
3.874975E-03
2.574537E-03
2.335040E-03
1.911105E-03
1.641767E-03
2.331022E-03
1.947671E-03
3.463156E-03
5.175256E-03
3.386294E-03
6.670519E-03
3.212500E-03
8.335897E-03
6.691154E-03
3.777215E-03
6.527392E-03
6.431533E-03
2.941927E-03
2.323617E-03
2.039128E-03
2.630622E-03
2.592779E-03
Z
0.000000E+00
1.000000E+00
2.000000E+00
3.000000E+00
4.000000E+00
5.000000E+00
6.000000E+00
7.000000E+00
8.000000E+00
9.000000E+00
1.000000E+01
1.100000E+01
1.200000E+01
1.300000E+01
1.400000E+01
1.500000E+01
1.600000E+01
1.700000E+01
1.800000E+01
1.900000E+01
2.000000E+01
2.100000E+01
2.200000E+01
2.300000E+01
2.400000E+01
2.500000E+01
2.600000E+01
2.700000E+01
2.800000E+01
2.900000E+01
3.000000E+01
3.100000E+01
3.200000E+01
3.300000E+01
3.400000E+01
3.500000E+01
3.600000E+01
3.700000E+01
3.800000E+01
3.900000E+01
4.000000E+01
4.100000E+01
4.200000E+01
4.300000E+01
4.400000E+01
4.500000E+01
4.600000E+01
4.700000E+01
4.800000E+01
4.900000E+01
5.000000E+01
5.100000E+01
5.200000E+01
5.300000E+01
5.400000E+01
5.500000E+01
5.600000E+01
5.700000E+01
5.800000E+01
5.900000E+01
6.000000E+01
6.100000E+01
6.200000E+01
6.300000E+01
6.400000E+01
6.500000E+01
6.600000E+01
6.700000E+01
6.800000E+01
6.900000E+01
7.000000E+01
7.100000E+01
7.200000E+01
7.300000E+01
7.400000E+01
7.500000E+01
7.600000E+01
7.700000E+01
7.800000E+01
7.900000E+01
8.000000E+01
8.100000E+01
8.200000E+01
8.300000E+01
8.400000E+01
8.500000E+01
8.600000E+01
8.700000E+01
8.800000E+01
8.900000E+01
9.000000E+01
9.100000E+01
9.200000E+01
9.300000E+01
9.400000E+01
9.500000E+01
9.600000E+01
9.700000E+01
9.800000E+01
9.900000E+01
1.000000E+02
1.010000E+02
1.020000E+02
1.030000E+02
1.040000E+02
1.050000E+02
1.060000E+02
1.070000E+02
1.080000E+02
1.090000E+02
1.100000E+02
1.110000E+02
1.120000E+02
1.130000E+02
1.140000E+02
1.150000E+02
1.160000E+02
1.170000E+02
1.180000E+02
1.190000E+02
1.200000E+02
1.210000E+02
1.220000E+02
1.230000E+02
1.240000E+02
1.250000E+02
1.260000E+02
1.270000E+02
1.280000E+02
1.290000E+02
1.300000E+02
1.310000E+02
1.320000E+02
1.330000E+02
1.340000E+02
1.350000E+02
1.360000E+02
1.370000E+02
1.380000E+02
1.390000E+02
1.400000E+02
1.410000E+02
1.420000E+02
1.430000E+02
1.440000E+02
1.450000E+02
1.460000E+02
1.470000E+02
1.480000E+02
1.490000E+02
1.500000E+02
1.510000E+02
1.520000E+02
1.530000E+02
1.540000E+02
1.550000E+02
1.560000E+02
1.570000E+02
1.580000E+02
1.590000E+02
1.600000E+02
1.610000E+02
1.620000E+02
1.630000E+02
1.640000E+02
1.650000E+02
1.660000E+02
1.670000E+02
1.680000E+02
1.690000E+02
1.700000E+02
1.710000E+02
1.720000E+02
1.730000E+02
1.740000E+02
1.750000E+02
1.760000E+02
1.770000E+02
1.780000E+02
1.790000E+02
1.800000E+02
1.810000E+02
1.820000E+02
1.830000E+02
1.840000E+02
1.850000E+02
1.860000E+02
1.870000E+02
1.880000E+02
1.890000E+02
1.900000E+02
1.910000E+02
1.920000E+02
1.930000E+02
1.940000E+02
1.950000E+02
1.960000E+02
1.970000E+02
1.980000E+02
1.990000E+02
2.000000E+02
0.000000E+00
1.000000E+00
2.000000E+00
3.000000E+00
4.000000E+00
5.000000E+00
6.000000E+00
7.000000E+00
8.000000E+00
9.000000E+00
1.000000E+01
1.100000E+01
1.200000E+01
1.300000E+01
1.400000E+01
1.500000E+01
1.600000E+01
1.700000E+01
1.800000E+01
1.900000E+01
2.000000E+01
2.100000E+01
2.200000E+01
2.300000E+01
2.400000E+01
2.500000E+01
2.600000E+01
2.700000E+01
2.800000E+01
2.900000E+01
3.000000E+01
3.100000E+01
3.200000E+01
3.300000E+01
3.400000E+01
3.500000E+01
3.600000E+01
3.700000E+01
3.800000E+01
3.900000E+01
4.000000E+01
4.100000E+01
4.200000E+01
4.300000E+01
4.400000E+01
4.500000E+01
4.600000E+01
4.700000E+01
4.800000E+01
4.900000E+01
5.000000E+01
5.100000E+01
5.200000E+01
5.300000E+01
5.400000E+01
5.500000E+01
5.600000E+01
5.700000E+01
5.800000E+01
5.900000E+01
6.000000E+01
6.100000E+01
6.200000E+01
6.300000E+01
6.400000E+01
6.500000E+01
6.600000E+01
6.700000E+01
6.800000E+01
6.900000E+01
7.000000E+01
7.100000E+01
7.200000E+01
7.300000E+01
7.400000E+01
7.500000E+01
7.600000E+01
7.700000E+01
7.800000E+01
7.900000E+01
8.000000E+01
8.100000E+01
8.200000E+01
8.300000E+01
8.400000E+01
8.500000E+01
8.600000E+01
8.700000E+01
8.800000E+01
8.900000E+01
9.000000E+01
9.100000E+01
9.200000E+01
9.300000E+01
9.400000E+01
9.500000E+01
9.600000E+01
9.700000E+01
9.800000E+01
9.900000E+01
1.000000E+02
1.010000E+02
1.020000E+02
1.030000E+02
1.040000E+02
1.050000E+02
1.060000E+02
1.070000E+02
1.080000E+02
1.090000E+02
1.100000E+02
1.110000E+02
1.120000E+02
1.130000E+02
1.140000E+02
1.150000E+02
1.160000E+02
1.170000E+02
1.180000E+02
1.190000E+02
1.200000E+02
1.210000E+02
1.220000E+02
1.230000E+02
1.240000E+02
1.250000E+02
1.260000E+02
1.270000E+02
1.280000E+02
1.290000E+02
1.300000E+02
1.310000E+02
1.320000E+02
1.330000E+02
1.340000E+02
1.350000E+02
1.360000E+02
1.370000E+02
1.380000E+02
1.390000E+02
1.400000E+02
1.410000E+02
1.420000E+02
1.430000E+02
1.440000E+02
1.450000E+02
1.460000E+02
1.470000E+02
1.480000E+02
1.490000E+02
1.500000E+02
1.510000E+02
1.520000E+02
1.530000E+02
1.540000E+02
1.550000E+02
1.560000E+02
1.570000E+02
1.580000E+02
1.590000E+02
1.600000E+02
1.610000E+02
1.620000E+02
1.630000E+02
1.640000E+02
1.650000E+02
1.660000E+02
1.670000E+02
1.680000E+02
1.690000E+02
1.700000E+02
1.710000E+02
1.720000E+02
1.730000E+02
1.740000E+02
1.750000E+02
1.760000E+02
1.770000E+02
1.780000E+02
1.790000E+02
1.800000E+02
1.810000E+02
1.820000E+02
1.830000E+02
1.840000E+02
1.850000E+02
1.860000E+02
1.870000E+02
1.880000E+02
1.890000E+02
1.900000E+02
1.910000E+02
1.920000E+02
1.930000E+02
1.940000E+02
1.950000E+02
1.960000E+02
1.970000E+02
1.980000E+02
1.990000E+02
2.000000E+02
0.000000E+00
1.000000E+00
2.000000E+00
3.000000E+00
4.000000E+00
5.000000E+00
6.000000E+00
7.000000E+00
8.000000E+00
9.000000E+00
1.000000E+01
1.100000E+01
1.200000E+01
1.300000E+01
1.400000E+01
1.500000E+01
1.600000E+01
1.700000E+01
1.800000E+01
1.900000E+01
2.000000E+01
2.100000E+01
2.200000E+01
2.300000E+01
2.400000E+01
2.500000E+01
2.600000E+01
2.700000E+01
2.800000E+01
2.900000E+01
3.000000E+01
3.100000E+01
3.200000E+01
3.300000E+01
3.400000E+01
3.500000E+01
3.600000E+01
3.700000E+01
3.800000E+01
3.900000E+01
4.000000E+01
4.100000E+01
4.200000E+01
4.300000E+01
4.400000E+01
4.500000E+01
4.600000E+01
4.700000E+01
4.800000E+01
4.900000E+01
5.000000E+01
5.100000E+01
5.200000E+01
5.300000E+01
5.400000E+01
5.500000E+01
5.600000E+01
5.700000E+01
5.800000E+01
5.900000E+01
6.000000E+01
6.100000E+01
6.200000E+01
6.300000E+01
6.400000E+01
6.500000E+01
6.600000E+01
6.700000E+01
6.800000E+01
6.900000E+01
7.000000E+01
7.100000E+01
7.200000E+01
7.300000E+01
7.400000E+01
7.500000E+01
7.600000E+01
7.700000E+01
7.800000E+01
7.900000E+01
8.000000E+01
8.100000E+01
8.200000E+01
8.300000E+01
8.400000E+01
8.500000E+01
8.600000E+01
8.700000E+01
8.800000E+01
8.900000E+01
9.000000E+01
9.100000E+01
9.200000E+01
9.300000E+01
9.400000E+01
9.500000E+01
9.600000E+01
9.700000E+01
9.800000E+01
9.900000E+01
1.000000E+02
1.010000E+02
1.020000E+02
1.030000E+02
1.040000E+02
1.050000E+02
1.060000E+02
1.070000E+02
1.080000E+02
1.090000E+02
1.100000E+02
1.110000E+02
1.120000E+02
1.130000E+02
1.140000E+02
1.150000E+02
1.160000E+02
1.170000E+02
1.180000E+02
1.190000E+02
1.200000E+02
1.210000E+02
1.220000E+02
1.230000E+02
1.240000E+02
1.250000E+02
1.260000E+02
1.270000E+02
1.280000E+02
1.290000E+02
1.300000E+02
1.310000E+02
1.320000E+02
1.330000E+02
1.340000E+02
1.350000E+02
1.360000E+02
1.370000E+02
1.380000E+02
1.390000E+02
1.400000E+02
1.410000E+02
1.420000E+02
1.430000E+02
1.440000E+02
1.450000E+02
1.460000E+02
1.470000E+02
1.480000E+02
1.490000E+02
1.500000E+02
1.510000E+02
1.520000E+02
1.530000E+02
1.540000E+02
1.550000E+02
1.560000E+02
1.570000E+02
1.580000E+02
1.590000E+02
1.600000E+02
1.610000E+02
1.620000E+02
1.630000E+02
1.640000E+02
1.650000E+02
1.660000E+02
1.670000E+02
1.680000E+02
1.690000E+02
1.700000E+02
1.710000E+02
1.720000E+02
1.730000E+02
1.740000E+02
1.750000E+02
1.760000E+02
1.770000E+02
1.780000E+02
1.790000E+02
1.800000E+02
1.810000E+02
1.820000E+02
1.830000E+02
1.840000E+02
1.850000E+02
1.860000E+02
1.870000E+02
1.880000E+02
1.890000E+02
1.900000E+02
1.910000E+02
1.920000E+02
1.930000E+02
1.940000E+02
1.950000E+02
1.960000E+02
1.970000E+02
1.980000E+02
1.990000E+02
2.000000E+02
0.000000E+00
1.000000E+00
2.000000E+00
3.000000E+00
4.000000E+00
5.000000E+00
6.000000E+00
7.000000E+00
8.000000E+00
9.000000E+00
1.000000E+01
1.100000E+01
1.200000E+01
1.300000E+01
1.400000E+01
1.500000E+01
1.600000E+01
1.700000E+01
1.800000E+01
1.900000E+01
2.000000E+01
2.100000E+01
2.200000E+01
2.300000E+01
2.400000E+01
2.500000E+01
2.600000E+01
2.700000E+01
2.800000E+01
2.900000E+01
3.000000E+01
3.100000E+01
3.200000E+01
3.300000E+01
3.400000E+01
3.500000E+01
3.600000E+01
3.700000E+01
3.800000E+01
3.900000E+01
4.000000E+01
4.100000E+01
4.200000E+01
4.300000E+01
4.400000E+01
4.500000E+01
4.600000E+01
4.700000E+01
4.800000E+01
4.900000E+01
5.000000E+01
5.100000E+01
5.200000E+01
5.300000E+01
5.400000E+01
5.500000E+01
5.600000E+01
5.700000E+01
5.800000E+01
5.900000E+01
6.000000E+01
6.100000E+01
6.200000E+01
6.300000E+01
6.400000E+01
6.500000E+01
6.600000E+01
6.700000E+01
6.800000E+01
6.900000E+01
7.000000E+01
7.100000E+01
7.200000E+01
7.300000E+01
7.400000E+01
7.500000E+01
7.600000E+01
7.700000E+01
7.800000E+01
7.900000E+01
8.000000E+01
8.100000E+01
8.200000E+01
8.300000E+01
8.400000E+01
8.500000E+01
8.600000E+01
8.700000E+01
8.800000E+01
8.900000E+01
9.000000E+01
9.100000E+01
9.200000E+01
9.300000E+01
9.400000E+01
9.500000E+01
9.600000E+01
9.700000E+01
9.800000E+01
9.900000E+01
1.000000E+02
1.010000E+02
1.020000E+02
1.030000E+02
1.040000E+02
1.050000E+02
1.060000E+02
1.070000E+02
1.080000E+02
1.090000E+02
1.100000E+02
1.110000E+02
1.120000E+02
1.130000E+02
1.140000E+02
1.150000E+02
1.160000E+02
1.170000E+02
1.180000E+02
1.190000E+02
1.200000E+02
1.210000E+02
1.220000E+02
1.230000E+02
1.240000E+02
1.250000E+02
1.260000E+02
1.270000E+02
1.280000E+02
1.290000E+02
1.300000E+02
1.310000E+02
1.320000E+02
1.330000E+02
1.340000E+02
1.350000E+02
1.360000E+02
1.370000E+02
1.380000E+02
1.390000E+02
1.400000E+02
1.410000E+02
1.420000E+02
1.430000E+02
1.440000E+02
1.450000E+02
1.460000E+02
1.470000E+02
1.480000E+02
1.490000E+02
1.500000E+02
1.510000E+02
1.520000E+02
1.530000E+02
1.540000E+02
1.550000E+02
1.560000E+02
1.570000E+02
1.580000E+02
1.590000E+02
1.600000E+02
1.610000E+02
1.620000E+02
1.630000E+02
1.640000E+02
1.650000E+02
1.660000E+02
1.670000E+02
1.680000E+02
1.690000E+02
1.700000E+02
1.710000E+02
1.720000E+02
1.730000E+02
1.740000E+02
1.750000E+02
1.760000E+02
1.770000E+02
1.780000E+02
1.790000E+02
1.800000E+02
1.810000E+02
1.820000E+02
1.830000E+02
1.840000E+02
1.850000E+02
1.860000E+02
1.870000E+02
1.880000E+02
1.890000E+02
1.900000E+02
1.910000E+02
1.920000E+02
1.930000E+02
1.940000E+02
1.950000E+02
1.960000E+02
1.970000E+02
1.980000E+02
1.990000E+02
2.000000E+02
0.000000E+00
1.000000E+00
2.000000E+00
3.000000E+00
4.000000E+00
5.000000E+00
6.000000E+00
7.000000E+00
8.000000E+00
9.000000E+00
1.000000E+01
1.100000E+01
1.200000E+01
1.300000E+01
1.400000E+01
1.500000E+01
1.600000E+01
1.700000E+01
1.800000E+01
1.900000E+01
2.000000E+01
2.100000E+01
2.200000E+01
2.300000E+01
2.400000E+01
2.500000E+01
2.600000E+01
2.700000E+01
2.800000E+01
2.900000E+01
3.000000E+01
3.100000E+01
3.200000E+01
3.300000E+01
3.400000E+01
3.500000E+01
3.600000E+01
3.700000E+01
3.800000E+01
3.900000E+01
4.000000E+01
4.100000E+01
4.200000E+01
4.300000E+01
4.400000E+01
4.500000E+01
4.600000E+01
4.700000E+01
4.800000E+01
4.900000E+01
5.000000E+01
5.100000E+01
5.200000E+01
5.300000E+01
5.400000E+01
5.500000E+01
5.600000E+01
5.700000E+01
5.800000E+01
5.900000E+01
6.000000E+01
6.100000E+01
6.200000E+01
6.300000E+01
6.400000E+01
6.500000E+01
6.600000E+01
6.700000E+01
6.800000E+01
6.900000E+01
7.000000E+01
7.100000E+01
7.200000E+01
7.300000E+01
7.400000E+01
7.500000E+01
7.600000E+01
7.700000E+01
7.800000E+01
7.900000E+01
8.000000E+01
8.100000E+01
8.200000E+01
8.300000E+01
8.400000E+01
8.500000E+01
8.600000E+01
8.700000E+01
8.800000E+01
8.900000E+01
9.000000E+01
9.100000E+01
9.200000E+01
9.300000E+01
9.400000E+01
9.500000E+01
9.600000E+01
9.700000E+01
9.800000E+01
9.900000E+01
1.000000E+02
1.010000E+02
1.020000E+02
1.030000E+02
1.040000E+02
1.050000E+02
1.060000E+02
1.070000E+02
1.080000E+02
1.090000E+02
1.100000E+02
1.110000E+02
1.120000E+02
1.130000E+02
1.140000E+02
1.150000E+02
1.160000E+02
1.170000E+02
1.180000E+02
1.190000E+02
1.200000E+02
1.210000E+02
1.220000E+02
1.230000E+02
1.240000E+02
1.250000E+02
1.260000E+02
1.270000E+02
1.280000E+02
1.290000E+02
1.300000E+02
1.310000E+02
1.320000E+02
1.330000E+02
1.340000E+02
1.350000E+02
1.360000E+02
1.370000E+02
1.380000E+02
1.390000E+02
1.400000E+02
1.410000E+02
1.420000E+02
1.430000E+02
1.440000E+02
1.450000E+02
1.460000E+02
1.470000E+02
1.480000E+02
1.490000E+02
1.500000E+02
1.510000E+02
1.520000E+02
1.530000E+02
1.540000E+02
1.550000E+02
1.560000E+02
1.570000E+02
1.580000E+02
1.590000E+02
1.600000E+02
1.610000E+02
1.620000E+02
1.630000E+02
1.640000E+02
1.650000E+02
1.660000E+02
1.670000E+02
1.680000E+02
1.690000E+02
1.700000E+02
1.710000E+02
1.720000E+02
1.730000E+02
1.740000E+02
1.750000E+02
1.760000E+02
1.770000E+02
1.780000E+02
1.790000E+02
1.800000E+02
1.810000E+02
1.820000E+02
1.830000E+02
1.840000E+02
1.850000E+02
1.860000E+02
1.870000E+02
1.880000E+02
1.890000E+02
1.900000E+02
1.910000E+02
1.920000E+02
1.930000E+02
1.940000E+02
1.950000E+02
1.960000E+02
1.970000E+02
1.980000E+02
1.990000E+02
2.000000E+02
0.000000E+00
1.000000E+00
2.000000E+00
3.000000E+00
4.000000E+00
5.000000E+00
6.000000E+00
7.000000E+00
8.000000E+00
9.000000E+00
1.000000E+01
1.100000E+01
1.200000E+01
1.300000E+01
1.400000E+01
1.500000E+01
1.600000E+01
1.700000E+01
1.800000E+01
1.900000E+01
2.000000E+01
2.100000E+01
2.200000E+01
2.300000E+01
2.400000E+01
2.500000E+01
2.600000E+01
2.700000E+01
2.800000E+01
2.900000E+01
3.000000E+01
3.100000E+01
3.200000E+01
3.300000E+01
3.400000E+01
3.500000E+01
3.600000E+01
3.700000E+01
3.800000E+01
3.900000E+01
4.000000E+01
4.100000E+01
4.200000E+01
4.300000E+01
4.400000E+01
4.500000E+01
4.600000E+01
4.700000E+01
4.800000E+01
4.900000E+01
5.000000E+01
5.100000E+01
5.200000E+01
5.300000E+01
5.400000E+01
5.500000E+01
5.600000E+01
5.700000E+01
5.800000E+01
5.900000E+01
6.000000E+01
6.100000E+01
6.200000E+01
6.300000E+01
6.400000E+01
6.500000E+01
6.600000E+01
6.700000E+01
6.800000E+01
6.900000E+01
7.000000E+01
7.100000E+01
7.200000E+01
7.300000E+01
7.400000E+01
7.500000E+01
7.600000E+01
7.700000E+01
7.800000E+01
7.900000E+01
8.000000E+01
8.100000E+01
8.200000E+01
8.300000E+01
8.400000E+01
8.500000E+01
8.600000E+01
8.700000E+01
8.800000E+01
8.900000E+01
9.000000E+01
9.100000E+01
9.200000E+01
9.300000E+01
9.400000E+01
9.500000E+01
9.600000E+01
9.700000E+01
9.800000E+01
9.900000E+01
1.000000E+02
1.010000E+02
1.020000E+02
1.030000E+02
1.040000E+02
1.050000E+02
1.060000E+02
1.070000E+02
1.080000E+02
1.090000E+02
1.100000E+02
1.110000E+02
1.120000E+02
1.130000E+02
1.140000E+02
1.150000E+02
1.160000E+02
1.170000E+02
1.180000E+02
1.190000E+02
1.200000E+02
1.210000E+02
1.220000E+02
1.230000E+02
1.240000E+02
1.250000E+02
1.260000E+02
1.270000E+02
1.280000E+02
1.290000E+02
1.300000E+02
1.310000E+02
1.320000E+02
1.330000E+02
1.340000E+02
1.350000E+02
1.360000E+02
1.370000E+02
1.380000E+02
1.390000E+02
1.400000E+02
1.410000E+02
1.420000E+02
1.430000E+02
1.440000E+02
1.450000E+02
1.460000E+02
1.470000E+02
1.480000E+02
1.490000E+02
1.500000E+02
1.510000E+02
1.520000E+02
1.530000E+02
1.540000E+02
1.550000E+02
1.560000E+02
1.570000E+02
1.580000E+02
1.590000E+02
1.600000E+02
1.610000E+02
1.620000E+02
1.630000E+02
1.640000E+02
1.650000E+02
1.660000E+02
1.670000E+02
1.680000E+02
1.690000E+02
1.700000E+02
1.710000E+02
1.720000E+02
1.730000E+02
1.740000E+02
1.750000E+02
1.760000E+02
1.770000E+02
1.780000E+02
1.790000E+02
1.800000E+02
1.810000E+02
1.820000E+02
1.830000E+02
1.840000E+02
1.850000E+02
1.860000E+02
1.870000E+02
1.880000E+02
1.890000E+02
1.900000E+02
1.910000E+02
1.920000E+02
1.930000E+02
1.940000E+02
1.950000E+02
1.960000E+02
1.970000E+02
1.980000E+02
1.990000E+02
2.000000E+02
0.000000E+00
1.000000E+00
2.000000E+00
3.000000E+00
4.000000E+00
5.000000E+00
6.000000E+00
7.000000E+00
8.000000E+00
9.000000E+00
1.000000E+01
1.100000E+01
1.200000E+01
1.300000E+01
1.400000E+01
1.500000E+01
1.600000E+01
1.700000E+01
1.800000E+01
1.900000E+01
2.000000E+01
2.100000E+01
2.200000E+01
2.300000E+01
2.400000E+01
2.500000E+01
2.600000E+01
2.700000E+01
2.800000E+01
2.900000E+01
3.000000E+01
3.100000E+01
3.200000E+01
3.300000E+01
3.400000E+01
3.500000E+01
3.600000E+01
3.700000E+01
3.800000E+01
3.900000E+01
4.000000E+01
4.100000E+01
4.200000E+01
4.300000E+01
4.400000E+01
4.500000E+01
4.600000E+01
4.700000E+01
4.800000E+01
4.900000E+01
5.000000E+01
5.100000E+01
5.200000E+01
5.300000E+01
5.400000E+01
5.500000E+01
5.600000E+01
5.700000E+01
5.800000E+01
5.900000E+01
6.000000E+01
6.100000E+01
6.200000E+01
6.300000E+01
6.400000E+01
6.500000E+01
6.600000E+01
6.700000E+01
6.800000E+01
6.900000E+01
7.000000E+01
7.100000E+01
7.200000E+01
7.300000E+01
7.400000E+01
7.500000E+01
7.600000E+01
7.700000E+01
7.800000E+01
7.900000E+01
8.000000E+01
8.100000E+01
8.200000E+01
8.300000E+01
8.400000E+01
8.500000E+01
8.600000E+01
8.700000E+01
8.800000E+01
8.900000E+01
9.000000E+01
9.100000E+01
9.200000E+01
9.300000E+01
9.400000E+01
9.500000E+01
9.600000E+01
9.700000E+01
9.800000E+01
9.900000E+01
1.000000E+02
1.010000E+02
1.020000E+02
1.030000E+02
1.040000E+02
1.050000E+02
1.060000E+02
1.070000E+02
1.080000E+02
1.090000E+02
1.100000E+02
1.110000E+02
1.120000E+02
1.130000E+02
1.140000E+02
1.150000E+02
1.160000E+02
1.170000E+02
1.180000E+02
1.190000E+02
1.200000E+02
1.210000E+02
1.220000E+02
1.230000E+02
1.240000E+02
1.250000E+02
1.260000E+02
1.270000E+02
1.280000E+02
1.290000E+02
1.300000E+02
1.310000E+02
1.320000E+02
1.330000E+02
1.340000E+02
1.350000E+02
1.360000E+02
1.370000E+02
1.380000E+02
1.390000E+02
1.400000E+02
1.410000E+02
1.420000E+02
1.430000E+02
1.440000E+02
1.450000E+02
1.460000E+02
1.470000E+02
1.480000E+02
1.490000E+02
1.500000E+02
1.510000E+02
1.520000E+02
1.530000E+02
1.540000E+02
1.550000E+02
1.560000E+02
1.570000E+02
1.580000E+02
1.590000E+02
1.600000E+02
1.610000E+02
1.620000E+02
1.630000E+02
1.640000E+02
1.650000E+02
1.660000E+02
1.670000E+02
1.680000E+02
1.690000E+02
1.700000E+02
1.710000E+02
1.720000E+02
1.730000E+02
1.740000E+02
1.750000E+02
1.760000E+02
1.770000E+02
1.780000E+02
1.790000E+02
1.800000E+02
1.810000E+02
1.820000E+02
1.830000E+02
1.840000E+02
1.850000E+02
1.860000E+02
1.870000E+02
1.880000E+02
1.890000E+02
1.900000E+02
1.910000E+02
1.920000E+02
1.930000E+02
1.940000E+02
1.950000E+02
1.960000E+02
1.970000E+02
1.980000E+02
1.990000E+02
2.000000E+02
0.000000E+00
1.000000E+00
2.000000E+00
3.000000E+00
4.000000E+00
5.000000E+00
6.000000E+00
7.000000E+00
8.000000E+00
9.000000E+00
1.000000E+01
1.100000E+01
1.200000E+01
1.300000E+01
1.400000E+01
1.500000E+01
1.600000E+01
1.700000E+01
1.800000E+01
1.900000E+01
2.000000E+01
2.100000E+01
2.200000E+01
2.300000E+01
2.400000E+01
2.500000E+01
2.600000E+01
2.700000E+01
2.800000E+01
2.900000E+01
3.000000E+01
3.100000E+01
3.200000E+01
3.300000E+01
3.400000E+01
3.500000E+01
3.600000E+01
3.700000E+01
3.800000E+01
3.900000E+01
4.000000E+01
4.100000E+01
4.200000E+01
4.300000E+01
4.400000E+01
4.500000E+01
4.600000E+01
4.700000E+01
4.800000E+01
4.900000E+01
5.000000E+01
5.100000E+01
5.200000E+01
5.300000E+01
5.400000E+01
5.500000E+01
5.600000E+01
5.700000E+01
5.800000E+01
5.900000E+01
6.000000E+01
6.100000E+01
6.200000E+01
6.300000E+01
6.400000E+01
6.500000E+01
6.600000E+01
6.700000E+01
6.800000E+01
6.900000E+01
7.000000E+01
7.100000E+01
7.200000E+01
7.300000E+01
7.400000E+01
7.500000E+01
7.600000E+01
7.700000E+01
7.800000E+01
7.900000E+01
8.000000E+01
8.100000E+01
8.200000E+01
8.300000E+01
8.400000E+01
8.500000E+01
8.600000E+01
8.700000E+01
8.800000E+01
8.900000E+01
9.000000E+01
9.100000E+01
9.200000E+01
9.300000E+01
9.400000E+01
9.500000E+01
9.600000E+01
9.700000E+01
9.800000E+01
9.900000E+01
1.000000E+02
1.010000E+02
1.020000E+02
1.030000E+02
1.040000E+02
1.050000E+02
1.060000E+02
1.070000E+02
1.080000E+02
1.090000E+02
1.100000E+02
1.110000E+02
1.120000E+02
1.130000E+02
1.140000E+02
1.150000E+02
1.160000E+02
1.170000E+02
1.180000E+02
1.190000E+02
1.200000E+02
1.210000E+02
1.220000E+02
1.230000E+02
1.240000E+02
1.250000E+02
1.260000E+02
1.270000E+02
1.280000E+02
1.290000E+02
1.300000E+02
1.310000E+02
1.320000E+02
1.330000E+02
1.340000E+02
1.350000E+02
1.360000E+02
1.370000E+02
1.380000E+02
1.390000E+02
1.400000E+02
1.410000E+02
1.420000E+02
1.430000E+02
1.440000E+02
1.450000E+02
1.460000E+02
1.470000E+02
1.480000E+02
1.490000E+02
1.500000E+02
1.510000E+02
1.520000E+02
1.530000E+02
1.540000E+02
1.550000E+02
1.560000E+02
1.570000E+02
1.580000E+02
1.590000E+02
1.600000E+02
1.610000E+02
1.620000E+02
1.630000E+02
1.640000E+02
1.650000E+02
1.660000E+02
1.670000E+02
1.680000E+02
1.690000E+02
1.700000E+02
1.710000E+02
1.720000E+02
1.730000E+02
1.740000E+02
1.750000E+02
1.760000E+02
1.770000E+02
1.780000E+02
1.790000E+02
1.800000E+02
1.810000E+02
1.820000E+02
1.830000E+02
1.840000E+02
1.850000E+02
1.860000E+02
1.870000E+02
1.880000E+02
1.890000E+02
1.900000E+02
1.910000E+02
1.920000E+02
1.930000E+02
1.940000E+02
1.950000E+02
1.960000E+02
1.970000E+02
1.980000E+02
1.990000E+02
2.000000E+02
0.000000E+00
1.000000E+00
2.000000E+00
3.000000E+00
4.000000E+00
5.000000E+00
6.000000E+00
7.000000E+00
8.000000E+00
9.000000E+00
1.000000E+01
1.100000E+01
1.200000E+01
1.300000E+01
1.400000E+01
1.500000E+01
1.600000E+01
1.700000E+01
1.800000E+01
1.900000E+01
2.000000E+01
2.100000E+01
2.200000E+01
2.300000E+01
2.400000E+01
2.500000E+01
2.600000E+01
2.700000E+01
2.800000E+01
2.900000E+01
3.000000E+01
3.100000E+01
3.200000E+01
3.300000E+01
3.400000E+01
3.500000E+01
3.600000E+01
3.700000E+01
3.800000E+01
3.900000E+01
4.000000E+01
4.100000E+01
4.200000E+01
4.300000E+01
4.400000E+01
4.500000E+01
4.600000E+01
4.700000E+01
4.800000E+01
4.900000E+01
5.000000E+01
5.100000E+01
5.200000E+01
5.300000E+01
5.400000E+01
5.500000E+01
5.600000E+01
5.700000E+01
5.800000E+01
5.900000E+01
6.000000E+01
6.100000E+01
6.200000E+01
6.300000E+01
6.400000E+01
6.500000E+01
6.600000E+01
6.700000E+01
6.800000E+01
6.900000E+01
7.000000E+01
7.100000E+01
7.200000E+01
7.300000E+01
7.400000E+01
7.500000E+01
7.600000E+01
7.700000E+01
7.800000E+01
7.900000E+01
8.000000E+01
8.100000E+01
8.200000E+01
8.300000E+01
8.400000E+01
8.500000E+01
8.600000E+01
8.700000E+01
8.800000E+01
8.900000E+01
9.000000E+01
9.100000E+01
9.200000E+01
9.300000E+01
9.400000E+01
9.500000E+01
9.600000E+01
9.700000E+01
9.800000E+01
9.900000E+01
1.000000E+02
1.010000E+02
1.020000E+02
1.030000E+02
1.040000E+02
1.050000E+02
1.060000E+02
1.070000E+02
1.080000E+02
1.090000E+02
1.100000E+02
1.110000E+02
1.120000E+02
1.130000E+02
1.140000E+02
1.150000E+02
1.160000E+02
1.170000E+02
1.180000E+02
1.190000E+02
1.200000E+02
1.210000E+02
1.220000E+02
1.230000E+02
1.240000E+02
1.250000E+02
1.260000E+02
1.270000E+02
1.280000E+02
1.290000E+02
1.300000E+02
1.310000E+02
1.320000E+02
1.330000E+02
1.340000E+02
1.350000E+02
1.360000E+02
1.370000E+02
1.380000E+02
1.390000E+02
1.400000E+02
1.410000E+02
1.420000E+02
1.430000E+02
1.440000E+02
1.450000E+02
1.460000E+02
1.470000E+02
1.480000E+02
1.490000E+02
1.500000E+02
1.510000E+02
1.520000E+02
1.530000E+02
1.540000E+02
1.550000E+02
1.560000E+02
1.570000E+02
1.580000E+02
1.590000E+02
1.600000E+02
1.610000E+02
1.620000E+02
1.630000E+02
1.640000E+02
1.650000E+02
1.660000E+02
1.670000E+02
1.680000E+02
1.690000E+02
1.700000E+02
1.710000E+02
1.720000E+02
1.730000E+02
1.740000E+02
1.750000E+02
1.760000E+02
1.770000E+02
1.780000E+02
1.790000E+02
1.800000E+02
1.810000E+02
1.820000E+02
1.830000E+02
1.840000E+02
1.850000E+02
1.860000E+02
1.870000E+02
1.880000E+02
1.890000E+02
1.900000E+02
1.910000E+02
1.920000E+02
1.930000E+02
1.940000E+02
1.950000E+02
1.960000E+02
1.970000E+02
1.980000E+02
1.990000E+02
2.000000E+02
0.000000E+00
[truncated: 164,607 more chars]
