# Supplementary material for: Visualization of porosity and pore size gradients in electrospun scaffolds using laser metrology
Source: PLoS One. 2023 Mar 9;18(3):e0282903. doi: 10.1371/journal.pone.0282903 (PMC9997878; doi:10.1371/journal.pone.0282903)
Supplement: S1 Data — (GZ) [file pone.0282903.s002.gz › data/Thickness&Porosity/161.Porosity.txt]

Porosity
7.076345E+01
7.360306E+01
7.056267E+01
6.301713E+01
9.311035E+01
9.924305E+01
5.819059E+02
1.752038E+01
-1.668381E+02
5.438143E+01
-8.681457E+01
-1.759600E+02
9.984907E+01
8.889826E+01
9.005038E+01
8.436976E+01
7.280335E+01
7.015893E+01
7.674911E+01
7.406091E+01
7.369622E+01
7.414329E+01
7.115471E+01
7.547664E+01
7.858716E+01
8.100238E+01
8.250165E+01
8.365542E+01
8.556517E+01
8.654329E+01
8.703005E+01
8.837235E+01
8.876088E+01
8.899653E+01
8.880675E+01
8.903199E+01
8.881886E+01
8.846346E+01
8.904781E+01
8.893607E+01
8.864814E+01
8.931643E+01
8.896459E+01
8.839295E+01
8.887101E+01
8.913485E+01
8.921950E+01
8.908456E+01
8.895013E+01
8.899130E+01
8.917311E+01
8.932208E+01
8.944397E+01
8.964931E+01
8.961335E+01
8.954286E+01
8.980574E+01
8.998379E+01
8.968313E+01
9.005518E+01
9.004589E+01
9.044320E+01
9.042369E+01
9.074754E+01
9.050554E+01
9.020168E+01
9.024356E+01
9.037659E+01
9.045419E+01
9.064715E+01
9.048502E+01
9.037648E+01
9.047019E+01
9.050254E+01
9.053357E+01
9.052170E+01
9.034206E+01
9.059970E+01
9.036668E+01
9.053569E+01
9.065049E+01
9.065279E+01
9.085354E+01
9.121192E+01
9.064057E+01
9.044664E+01
9.058207E+01
9.043549E+01
9.059350E+01
9.032437E+01
9.062806E+01
9.057371E+01
9.056315E+01
9.057066E+01
9.043683E+01
9.014816E+01
9.014150E+01
9.069462E+01
9.077470E+01
9.040758E+01
9.111872E+01
9.096255E+01
9.116906E+01
9.059880E+01
9.049641E+01
9.053740E+01
9.065147E+01
9.053303E+01
9.079221E+01
9.109731E+01
9.100271E+01
9.062570E+01
9.062807E+01
9.027498E+01
9.052602E+01
9.065156E+01
9.087259E+01
9.050945E+01
9.016774E+01
9.035558E+01
9.033867E+01
9.057377E+01
9.078857E+01
9.065146E+01
9.059686E+01
9.031630E+01
9.031753E+01
9.003274E+01
9.000142E+01
8.977157E+01
8.983958E+01
8.988504E+01
9.005019E+01
8.976044E+01
8.949276E+01
8.945351E+01
8.942014E+01
8.944900E+01
8.921537E+01
8.919078E+01
8.902837E+01
8.887386E+01
8.881538E+01
8.879889E+01
8.872002E+01
8.899058E+01
8.868355E+01
8.854998E+01
8.854159E+01
8.805597E+01
8.813475E+01
8.823333E+01
8.864251E+01
8.882861E+01
8.877368E+01
8.883842E+01
8.903570E+01
8.900159E+01
8.929882E+01
8.837701E+01
8.787507E+01
8.639402E+01
8.524608E+01
8.529684E+01
8.297154E+01
8.201996E+01
8.074559E+01
7.764669E+01
7.775775E+01
7.445332E+01
7.826037E+01
7.883857E+01
8.086023E+01
8.116242E+01
7.688705E+01
8.151926E+01
7.961574E+01
8.703647E+01
9.136333E+01
9.226468E+01
8.777063E+01
7.945629E+01
8.995653E+01
1.092861E+02
1.041665E+02
1.047318E+02
9.891339E+01
9.801823E+01
1.012066E+02
9.976018E+01
9.969477E+01
1.000479E+02
1.013419E+02
9.492521E+01
9.882941E+01
9.752143E+01
9.674204E+01
9.559072E+01
1.011318E+02
9.523469E+01
8.898661E+01
9.436781E+01
9.331139E+01
9.374124E+01
9.943110E+01
1.186205E+02
9.400326E+01
8.489282E+01
1.295631E+02
1.545911E+02
8.397056E+01
7.991144E+01
2.401674E+02
1.157331E+02
8.851305E+01
8.312669E+01
8.972030E+01
8.003918E+01
7.747163E+01
7.493843E+01
7.376150E+01
7.265832E+01
7.366855E+01
7.151261E+01
7.145845E+01
7.841652E+01
8.029620E+01
8.176201E+01
8.458805E+01
8.549505E+01
8.722049E+01
8.701855E+01
8.798556E+01
8.872073E+01
8.991489E+01
8.954932E+01
8.880517E+01
8.897359E+01
8.876339E+01
8.885605E+01
8.869541E+01
8.870526E+01
8.926173E+01
8.917916E+01
8.858937E+01
8.871522E+01
8.908971E+01
8.952810E+01
8.961283E+01
8.945069E+01
8.964766E+01
8.950382E+01
8.896560E+01
8.953087E+01
8.978367E+01
8.988423E+01
8.973822E+01
8.966220E+01
8.979008E+01
8.979461E+01
8.973817E+01
8.983082E+01
9.016906E+01
9.025459E+01
9.027580E+01
9.044396E+01
9.017367E+01
9.027227E+01
9.037002E+01
9.035497E+01
9.053527E+01
9.049781E+01
9.033214E+01
9.056017E+01
9.057752E+01
9.071433E+01
9.067809E+01
9.037626E+01
9.087886E+01
9.058487E+01
9.087494E+01
9.067757E+01
9.079764E+01
9.083821E+01
9.095780E+01
9.079349E+01
9.054627E+01
9.056799E+01
9.069739E+01
9.082149E+01
9.079330E+01
9.063124E+01
9.056610E+01
9.071883E+01
9.035261E+01
9.040016E+01
9.048069E+01
9.045409E+01
9.044861E+01
9.070622E+01
9.055870E+01
9.111483E+01
9.067950E+01
9.072807E+01
9.071317E+01
9.065982E+01
9.065808E+01
9.076377E+01
9.087046E+01
9.077127E+01
9.081513E+01
9.078006E+01
9.084178E+01
9.068071E+01
9.079462E+01
9.072057E+01
9.053435E+01
9.073524E+01
9.047244E+01
9.052903E+01
9.031858E+01
9.055885E+01
9.073209E+01
9.081722E+01
8.998928E+01
9.022600E+01
9.062916E+01
9.056502E+01
9.001312E+01
9.018036E+01
9.014539E+01
9.005069E+01
9.001097E+01
9.001235E+01
8.997113E+01
8.947726E+01
8.936340E+01
8.938509E+01
8.942729E+01
8.938341E+01
8.930827E+01
8.900070E+01
8.873360E+01
8.907039E+01
8.915098E+01
8.850995E+01
8.881461E+01
8.894095E+01
8.848726E+01
8.896039E+01
8.850833E+01
8.880022E+01
8.859140E+01
8.854378E+01
8.916402E+01
8.832119E+01
8.795322E+01
8.732199E+01
8.868177E+01
8.849029E+01
8.885067E+01
8.706476E+01
8.666382E+01
8.585518E+01
8.445855E+01
8.214799E+01
7.959435E+01
7.980446E+01
7.926603E+01
7.905639E+01
7.839855E+01
7.812724E+01
7.881036E+01
7.261687E+01
7.883353E+01
7.806593E+01
8.157806E+01
8.446913E+01
8.676172E+01
8.776787E+01
7.482380E+01
8.373605E+01
7.884597E+01
8.299919E+01
8.366526E+01
8.133002E+01
8.670128E+01
9.588726E+01
9.844732E+01
9.872962E+01
1.010362E+02
1.007898E+02
1.002545E+02
1.003862E+02
9.854597E+01
9.889445E+01
9.629457E+01
9.412744E+01
9.018775E+01
8.971870E+01
9.950633E+01
1.023140E+02
3.512842E+01
6.083815E+01
8.807419E+01
8.819847E+01
9.793296E+01
8.900285E+01
9.043322E+01
3.154798E+02
7.343182E+01
6.759072E+01
6.025018E+01
8.186746E+01
1.349784E+02
8.530025E+01
7.829056E+01
7.533376E+01
7.216785E+01
7.765631E+01
7.502346E+01
7.395632E+01
5.901628E+01
5.510189E+01
7.263883E+01
7.232849E+01
7.587755E+01
7.943835E+01
8.204802E+01
8.413621E+01
8.604362E+01
8.627395E+01
8.754087E+01
8.809654E+01
8.832692E+01
8.869705E+01
8.856743E+01
8.881340E+01
8.876919E+01
8.892858E+01
8.829059E+01
8.892773E+01
8.938220E+01
8.868731E+01
8.880216E+01
8.857755E+01
8.929897E+01
8.923487E+01
8.913218E+01
8.908849E+01
8.926708E+01
8.933929E+01
8.935169E+01
8.936302E+01
8.952937E+01
8.954953E+01
8.955323E+01
8.971637E+01
8.992075E+01
8.992558E+01
8.996860E+01
8.983632E+01
8.989337E+01
9.003212E+01
9.018878E+01
8.993067E+01
9.041777E+01
9.041288E+01
9.036371E+01
9.028509E+01
9.037493E+01
9.067616E+01
9.049099E+01
9.033098E+01
9.019135E+01
9.037054E+01
9.073508E+01
9.064064E+01
9.062394E+01
9.054869E+01
9.078122E+01
9.064911E+01
9.072128E+01
9.085987E+01
9.051073E+01
9.077160E+01
9.104898E+01
9.060097E+01
9.043702E+01
9.086977E+01
9.065519E+01
9.068025E+01
9.079543E+01
9.062802E+01
9.033659E+01
9.052650E+01
9.053594E+01
9.079170E+01
9.045022E+01
9.049049E+01
9.102202E+01
9.079122E+01
9.082285E+01
9.052999E+01
9.054819E+01
9.068975E+01
9.101632E+01
9.078215E+01
9.067428E+01
9.120278E+01
9.088404E+01
9.077492E+01
9.052569E+01
9.067811E+01
9.048869E+01
9.083919E+01
9.089905E+01
9.077297E+01
9.113369E+01
9.077329E+01
9.042936E+01
9.033933E+01
9.043402E+01
9.050358E+01
9.053871E+01
9.011006E+01
9.034262E+01
9.066297E+01
9.064423E+01
9.036775E+01
9.038959E+01
9.032514E+01
9.018949E+01
8.988042E+01
8.959631E+01
8.984958E+01
8.937937E+01
8.984363E+01
8.970778E+01
8.921120E+01
8.987708E+01
8.891283E+01
8.920839E+01
8.872272E+01
8.866632E+01
8.886138E+01
8.879001E+01
8.912628E+01
8.837412E+01
8.871701E+01
8.811693E+01
8.848191E+01
8.832719E+01
8.859787E+01
8.837871E+01
8.863675E+01
8.840305E+01
8.858537E+01
8.890967E+01
8.873546E+01
8.841679E+01
8.784072E+01
8.820702E+01
8.691130E+01
8.598117E+01
8.374920E+01
8.248912E+01
8.156292E+01
7.900391E+01
7.675219E+01
7.655497E+01
7.715915E+01
7.767926E+01
7.821381E+01
7.900268E+01
8.404960E+01
7.674989E+01
7.328289E+01
7.247098E+01
8.648436E+01
8.675900E+01
7.987706E+01
7.878456E+01
9.173761E+01
6.745175E+01
9.086998E+01
9.964933E+01
9.279296E+01
8.550519E+01
9.784420E+01
9.901018E+01
9.869413E+01
9.835869E+01
9.842125E+01
9.703836E+01
9.540607E+01
9.806377E+01
9.735213E+01
9.307979E+01
9.800693E+01
9.616734E+01
1.000268E+02
9.153637E+01
1.318355E+02
1.215603E+02
1.359123E+02
9.084149E+01
1.028027E+02
9.270264E+01
9.945511E+01
3.354569E+01
-3.744451E+01
5.250834E+01
6.238704E+01
-2.927404E+01
-6.595035E+02
9.673701E+01
8.751268E+01
8.345538E+01
8.084936E+01
7.365812E+01
6.766835E+01
6.868779E+01
6.135109E+01
6.149497E+01
7.299902E+01
7.345607E+01
7.447687E+01
7.949778E+01
8.135032E+01
8.332370E+01
8.544584E+01
8.756165E+01
8.894685E+01
8.853854E+01
8.883589E+01
8.916268E+01
8.942539E+01
8.921152E+01
8.911250E+01
8.861589E+01
8.886352E+01
8.933555E+01
8.931077E+01
8.927365E+01
8.938477E+01
8.941221E+01
8.902961E+01
8.882544E+01
8.920153E+01
8.953270E+01
8.907052E+01
8.909223E+01
8.932768E+01
8.958241E+01
8.971926E+01
8.922101E+01
8.920786E+01
8.955039E+01
8.966745E+01
8.961460E+01
8.977619E+01
8.971187E+01
8.989555E+01
9.001334E+01
8.998656E+01
8.992538E+01
9.031418E+01
9.053233E+01
9.026464E+01
9.046995E+01
9.057242E+01
9.076415E+01
9.058423E+01
9.056049E+01
9.064314E+01
9.069430E+01
9.049579E+01
9.034315E+01
9.055572E+01
9.031380E+01
9.050416E+01
9.071078E+01
9.074155E+01
9.103096E+01
9.039284E+01
9.081661E+01
9.125971E+01
9.064559E+01
9.035455E+01
9.101868E+01
9.108372E+01
9.056551E+01
9.063927E+01
9.052048E+01
9.068783E+01
9.060068E+01
9.042821E+01
9.072086E+01
9.045837E+01
8.998838E+01
9.097270E+01
9.108897E+01
9.067815E+01
9.065022E+01
9.057409E+01
9.048202E+01
9.074330E+01
9.064320E+01
9.059274E+01
9.102113E+01
9.064939E+01
9.052582E+01
9.062280E+01
9.079864E+01
9.070379E+01
9.085551E+01
9.066788E+01
9.062356E+01
9.093020E+01
9.044221E+01
9.054953E+01
9.048639E+01
9.020498E+01
9.056991E+01
9.042746E+01
9.040274E+01
9.049299E+01
9.037421E+01
9.034825E+01
9.014544E+01
9.025105E+01
8.993364E+01
9.012571E+01
9.022375E+01
8.984642E+01
8.972726E+01
8.944787E+01
8.956008E+01
8.957756E+01
8.944021E+01
8.914574E+01
8.927633E+01
8.935919E+01
8.912209E+01
8.907022E+01
8.889367E+01
8.886484E+01
8.847045E+01
8.864206E+01
8.840773E+01
8.866988E+01
8.900159E+01
8.838249E+01
8.787106E+01
8.841541E+01
8.776868E+01
8.845868E+01
8.914373E+01
8.876134E+01
8.843150E+01
8.841955E+01
8.809515E+01
8.685904E+01
8.610439E+01
8.467394E+01
8.307116E+01
8.187635E+01
8.047138E+01
7.830821E+01
7.774878E+01
7.571201E+01
7.773276E+01
7.367789E+01
7.940089E+01
7.564906E+01
7.992498E+01
7.907940E+01
8.088115E+01
8.550466E+01
8.624722E+01
8.143629E+01
8.814783E+01
9.161570E+01
9.206815E+01
9.976305E+01
9.146136E+01
9.418542E+01
9.259172E+01
9.990320E+01
9.854483E+01
9.257037E+01
8.138931E+01
8.966700E+01
9.736094E+01
1.000172E+02
9.828074E+01
9.914882E+01
9.818573E+01
9.287664E+01
8.537904E+01
9.448928E+01
9.570237E+01
9.238408E+01
6.003420E+01
6.504240E+01
6.281016E+01
7.079075E+01
7.798743E+01
7.823749E+01
9.580332E+01
-1.702729E+02
1.331135E+01
8.500706E+01
-2.080502E+01
-6.135582E+01
-2.288940E+01
1.031969E+02
1.084696E+02
8.816693E+01
7.822412E+01
7.303517E+01
7.347107E+01
6.011953E+01
7.769239E+01
7.051243E+01
6.991662E+01
6.530092E+01
7.995398E+01
8.005674E+01
8.150796E+01
8.168551E+01
8.479564E+01
8.677974E+01
8.684479E+01
8.855895E+01
8.903175E+01
8.915531E+01
8.877491E+01
8.900025E+01
8.906689E+01
8.849850E+01
8.871290E+01
8.885448E+01
8.899918E+01
8.900251E+01
8.885470E+01
8.912914E+01
8.916258E+01
8.926833E+01
8.932153E+01
8.927122E+01
8.929488E+01
8.918857E+01
8.923390E+01
8.948188E+01
8.934152E+01
8.940523E+01
8.957536E+01
8.963717E+01
8.965348E+01
8.989385E+01
8.985070E+01
9.006987E+01
9.017735E+01
9.004915E+01
9.028291E+01
8.986671E+01
9.004072E+01
9.040191E+01
9.019680E+01
9.036575E+01
9.066854E+01
9.077858E+01
9.042761E+01
9.071057E+01
9.051747E+01
9.053676E+01
9.061432E+01
9.023644E+01
9.078854E+01
9.055241E+01
9.045856E+01
9.046393E+01
9.056603E+01
9.075728E+01
9.037639E+01
9.089538E+01
9.146967E+01
9.077489E+01
9.057096E+01
9.088756E+01
9.078436E+01
9.041553E+01
9.055537E+01
9.039269E+01
9.041316E+01
9.043852E+01
9.044551E+01
9.073895E+01
9.086196E+01
9.051950E+01
9.078241E+01
9.064960E+01
9.070441E+01
9.092225E+01
9.082835E+01
9.046471E+01
9.052956E+01
9.079492E+01
9.072519E+01
9.107016E+01
9.049321E+01
9.046424E+01
9.066044E+01
9.060944E+01
9.060121E+01
9.058130E+01
9.059001E+01
9.082429E+01
9.092674E+01
9.042167E+01
9.048664E+01
9.023250E+01
9.017698E+01
9.062065E+01
9.045262E+01
9.058250E+01
9.053979E+01
9.033778E+01
9.033728E+01
9.012480E+01
9.012209E+01
8.988946E+01
8.993155E+01
9.017095E+01
8.983732E+01
8.984256E+01
8.967429E+01
8.943103E+01
8.976245E+01
8.934421E+01
8.949672E+01
8.898274E+01
8.883488E+01
8.886949E+01
8.856999E+01
8.880616E+01
8.882626E+01
8.875744E+01
8.875128E+01
8.902495E+01
8.860947E+01
8.772783E+01
8.808115E+01
8.856662E+01
8.849904E+01
8.875936E+01
8.897015E+01
8.822792E+01
8.857091E+01
8.927389E+01
8.871835E+01
8.748263E+01
8.679987E+01
8.630963E+01
8.538427E+01
8.359716E+01
8.314601E+01
8.134196E+01
8.171441E+01
8.045268E+01
7.954837E+01
7.603981E+01
7.881439E+01
7.994289E+01
7.715021E+01
7.855587E+01
8.052886E+01
7.831181E+01
8.402154E+01
8.317424E+01
6.580845E+01
7.654154E+01
8.384974E+01
8.218255E+01
8.196969E+01
8.369033E+01
9.518624E+01
9.180089E+01
8.845426E+01
7.807474E+01
1.002313E+02
7.126141E+01
9.916532E+01
9.386611E+01
8.784355E+01
9.779672E+01
9.936635E+01
1.006610E+02
9.552808E+01
9.328600E+01
9.696976E+01
9.695906E+01
9.279376E+01
1.013382E+02
9.554051E+01
9.040494E+01
8.147343E+01
8.415675E+01
7.657029E+01
6.899521E+00
8.067392E+01
5.656344E+01
-1.965613E+02
-4.496425E+01
6.024920E+01
1.382518E+03
8.576358E+01
9.187126E+01
8.725024E+01
8.559385E+01
7.862348E+01
6.783923E+01
7.272331E+01
7.213159E+01
7.363661E+01
7.328251E+01
7.372456E+01
7.633425E+01
8.072934E+01
7.946764E+01
7.978831E+01
8.491612E+01
8.702943E+01
8.715142E+01
8.861650E+01
8.930311E+01
8.922783E+01
8.880689E+01
8.940603E+01
8.939704E+01
8.914684E+01
8.820894E+01
8.800532E+01
8.877253E+01
8.902143E+01
8.935372E+01
8.903097E+01
8.901547E+01
8.890946E+01
8.900121E+01
8.903469E+01
8.899683E+01
8.924717E+01
8.967077E+01
8.960752E+01
8.947383E+01
8.963655E+01
8.954561E+01
8.954529E+01
8.997980E+01
8.973517E+01
8.989692E+01
8.986196E+01
8.991480E+01
9.015752E+01
9.015673E+01
9.014551E+01
9.036044E+01
9.037292E+01
9.000088E+01
9.016780E+01
9.048085E+01
9.056655E+01
9.059547E+01
9.063594E+01
9.039060E+01
9.046978E+01
9.081492E+01
9.071263E+01
9.091738E+01
9.064964E+01
9.080090E+01
9.071304E+01
9.057860E+01
9.079369E+01
9.079245E+01
9.062896E+01
9.116559E+01
9.048755E+01
9.046339E+01
9.074300E+01
9.071274E+01
9.055651E+01
9.045063E+01
9.067896E+01
9.036239E+01
9.035420E+01
9.036490E+01
9.063166E+01
9.088948E+01
9.040367E+01
9.051789E+01
9.107324E+01
9.080670E+01
9.097011E+01
9.051919E+01
9.039725E+01
9.049408E+01
9.041802E+01
9.048903E+01
9.070136E+01
9.085102E+01
9.086059E+01
9.088983E+01
9.069476E+01
9.062065E+01
9.062258E+01
9.089347E+01
9.088144E+01
9.078552E+01
9.042848E+01
9.030331E+01
9.032890E+01
9.041863E+01
9.058083E+01
9.065475E+01
9.043786E+01
9.009027E+01
9.019146E+01
9.019076E+01
9.001996E+01
9.010516E+01
8.999362E+01
9.018489E+01
8.996236E+01
8.967062E+01
8.950299E+01
8.944898E+01
8.965953E+01
8.938761E+01
8.930187E+01
8.919748E+01
8.931577E+01
8.921824E+01
8.886896E+01
8.882998E+01
8.858588E+01
8.867472E+01
8.851058E+01
8.842864E+01
8.829308E+01
8.877949E+01
8.854716E+01
8.823039E+01
8.808412E+01
8.836034E+01
8.825776E+01
8.910042E+01
8.934736E+01
8.786196E+01
8.841953E+01
8.902500E+01
8.865622E+01
8.577498E+01
8.587125E+01
8.557531E+01
8.400473E+01
8.296312E+01
8.122226E+01
7.930205E+01
7.794931E+01
7.806937E+01
7.573684E+01
7.857216E+01
7.711320E+01
7.515013E+01
8.385790E+01
8.245940E+01
7.855267E+01
8.224412E+01
7.449583E+01
8.847396E+01
6.869156E+01
7.752335E+01
7.932423E+01
8.418629E+01
8.675310E+01
8.873228E+01
3.451736E+01
3.454617E+01
9.638899E+01
9.865978E+01
9.816548E+01
1.014048E+02
9.968191E+01
1.002232E+02
9.723672E+01
9.866830E+01
9.776930E+01
9.974023E+01
1.091607E+02
1.139764E+02
1.489308E+02
1.332365E+02
1.366617E+02
1.300028E+02
1.183281E+02
8.522594E+01
9.219153E+01
7.962486E+01
8.480900E+01
2.842542E+01
-2.387284E+02
5.678555E+02
1.173776E+02
-5.139708E+02
2.987328E+02
8.772567E+01
8.589726E+01
8.213237E+01
8.011128E+01
7.334786E+01
7.962431E+01
8.040691E+01
7.451316E+01
7.714512E+01
7.556531E+01
7.252315E+01
7.639275E+01
7.959068E+01
8.223628E+01
7.804927E+01
8.307212E+01
8.496037E+01
8.694506E+01
8.761114E+01
8.799573E+01
8.938727E+01
8.941256E+01
8.877968E+01
8.864098E+01
8.843292E+01
8.917603E+01
8.935068E+01
8.908427E+01
8.885217E+01
8.921081E+01
8.958381E+01
8.937501E+01
8.920802E+01
8.899070E+01
8.937412E+01
8.927002E+01
8.941240E+01
8.929972E+01
8.922373E+01
8.975587E+01
8.985025E+01
8.958433E+01
8.991600E+01
8.969596E+01
8.990057E+01
8.977019E+01
8.981013E+01
8.999469E+01
8.986234E+01
9.024204E+01
8.994646E+01
8.998098E+01
9.032340E+01
9.030207E+01
9.015247E+01
9.056320E+01
9.060143E+01
9.056855E+01
9.067939E+01
9.052078E+01
9.049867E+01
9.073507E+01
9.065353E+01
9.086300E+01
9.074876E+01
9.065373E+01
9.050219E+01
9.069352E+01
9.073538E+01
9.066056E+01
9.063390E+01
9.087125E+01
9.074682E+01
9.041647E+01
9.042692E+01
9.082986E+01
9.088504E+01
9.073568E+01
9.062710E+01
9.038490E+01
9.061816E+01
9.064695E+01
9.045708E+01
9.065648E+01
9.069936E+01
9.048128E+01
9.072430E+01
9.074867E+01
9.074809E+01
9.055952E+01
9.068722E+01
9.042419E+01
9.043229E+01
9.028261E+01
9.081188E+01
9.090854E+01
9.074834E+01
9.075868E+01
9.045986E+01
9.066772E+01
9.057353E+01
9.056940E+01
9.094224E+01
9.078899E+01
9.049097E+01
9.060893E+01
9.077836E+01
9.062030E+01
9.062666E+01
9.052735E+01
9.029863E+01
9.023633E+01
9.019548E+01
9.040730E+01
9.028432E+01
9.034242E+01
8.997680E+01
8.984044E+01
9.006299E+01
8.953647E+01
8.985769E+01
9.002108E+01
8.948564E+01
8.927866E+01
8.909486E+01
8.924697E+01
8.918043E+01
8.912309E+01
8.890634E+01
8.898849E+01
8.907818E+01
8.905392E+01
8.899132E+01
8.859092E+01
8.889312E+01
8.878857E+01
8.870392E+01
8.847601E+01
8.833928E+01
8.842600E+01
8.822605E+01
8.831974E+01
8.875326E+01
8.863224E+01
8.888908E+01
8.893904E+01
8.747500E+01
8.661327E+01
8.674682E+01
8.539697E+01
8.311647E+01
8.004105E+01
7.997975E+01
7.825050E+01
7.781544E+01
7.557155E+01
7.830948E+01
7.628646E+01
7.743224E+01
7.519041E+01
7.603407E+01
7.939095E+01
7.998612E+01
7.979514E+01
8.075392E+01
8.383911E+01
8.539346E+01
8.297577E+01
8.389438E+01
8.953239E+01
9.462722E+01
9.893684E+01
9.455291E+01
8.549929E+01
9.408396E+01
9.378854E+01
9.292436E+01
9.480240E+01
9.646240E+01
9.854286E+01
9.820194E+01
9.806865E+01
8.839350E+01
1.057859E+02
1.034472E+02
-2.253863E+02
9.520635E+01
-5.028949E+05
1.623102E+02
1.353549E+02
9.851835E+01
9.265901E+01
1.131186E+02
8.462130E+01
8.940984E+01
-1.866665E+02
1.040346E+02
3.135422E+01
2.080068E+01
7.352026E+01
-8.809710E+02
8.436772E+01
8.668396E+01
8.829248E+01
8.570858E+01
7.468011E+01
7.601833E+01
7.756947E+01
7.455380E+01
7.358936E+01
7.437315E+01
7.486171E+01
7.698349E+01
7.943397E+01
8.196833E+01
8.225100E+01
8.273250E+01
8.497132E+01
8.654603E+01
8.924857E+01
8.940777E+01
8.889671E+01
8.944503E+01
8.918683E+01
8.920799E+01
8.884722E+01
8.901258E+01
8.903273E+01
8.874515E+01
8.878166E+01
8.880718E+01
8.877286E+01
8.923500E+01
8.935254E+01
8.936049E+01
8.951228E+01
8.939497E+01
8.909000E+01
8.933594E+01
8.941665E+01
8.929399E+01
8.918151E+01
8.939090E+01
8.977911E+01
8.971043E+01
8.991184E+01
8.999912E+01
8.964595E+01
8.989783E+01
8.996336E+01
9.004070E+01
9.040976E+01
9.041431E+01
9.034392E+01
9.028159E+01
9.006566E+01
9.027519E+01
9.042150E+01
9.040023E+01
9.069426E+01
9.087539E+01
9.044031E+01
9.086726E+01
9.095495E+01
9.109920E+01
9.105373E+01
9.073812E+01
9.042938E+01
9.086373E+01
9.087063E+01
9.057535E+01
9.033737E+01
9.040911E+01
9.061107E+01
9.073154E+01
9.072319E+01
9.102905E+01
9.103572E+01
9.076237E+01
9.062671E+01
9.022818E+01
9.053755E+01
9.070658E+01
9.079533E+01
9.070381E+01
9.032730E+01
9.060624E+01
9.091819E+01
9.083677E+01
9.078735E+01
9.063134E+01
9.069243E+01
9.073410E+01
9.061445E+01
9.075998E+01
9.079399E+01
9.080859E+01
9.058299E+01
9.055753E+01
9.036949E+01
9.072115E+01
9.072064E+01
9.081506E+01
9.056104E+01
9.043219E+01
9.079216E+01
9.057059E+01
9.082799E+01
9.069590E+01
9.068986E+01
9.061851E+01
9.044908E+01
9.027177E+01
9.022025E+01
9.026366E+01
9.014466E+01
9.051331E+01
9.014347E+01
8.992827E+01
9.018038E+01
8.959688E+01
8.973142E+01
8.968379E+01
8.990338E+01
8.953147E+01
8.970204E+01
8.945919E+01
8.936628E+01
8.900010E+01
8.914558E+01
8.894216E+01
8.898988E+01
8.915196E+01
8.900350E+01
8.853484E+01
8.839932E+01
8.884468E+01
8.891984E+01
8.856358E+01
8.816877E+01
8.867532E+01
8.877260E+01
8.878193E+01
8.914815E+01
8.938022E+01
8.921329E+01
8.879379E+01
8.878819E+01
8.839598E+01
8.779438E+01
8.593044E+01
8.284882E+01
8.177834E+01
8.278269E+01
7.968864E+01
7.710919E+01
7.924928E+01
7.912628E+01
7.779350E+01
8.061771E+01
8.000108E+01
8.112252E+01
8.388583E+01
8.473735E+01
8.293046E+01
7.769910E+01
8.109942E+01
7.564885E+01
7.593817E+01
7.074251E+01
6.853780E+01
9.030868E+01
9.480767E+01
9.780356E+01
9.621500E+01
9.837256E+01
9.617659E+01
9.654876E+01
8.824536E+01
9.885894E+01
9.813157E+01
9.801315E+01
9.114023E+01
9.441459E+01
1.013115E+02
1.219415E+02
1.184201E+02
2.060863E+02
1.143749E+02
-1.512327E+01
-4.248265E+01
5.293382E+02
1.110519E+02
1.409536E+02
1.000937E+02
-8.488623E+01
2.976168E+02
-4.901691E+00
-1.550700E+02
-1.699033E+02
-7.264779E+02
-3.143464E+01
7.697887E+01
8.368028E+01
8.219982E+01
8.280079E+01
8.075153E+01
7.503927E+01
7.877036E+01
7.025722E+01
7.154771E+01
7.562446E+01
7.812664E+01
7.961430E+01
7.921482E+01
8.139009E+01
8.305414E+01
8.427743E+01
8.465607E+01
8.608652E+01
8.780053E+01
8.857259E+01
8.922141E+01
8.978838E+01
8.571223E+01
8.628256E+01
8.834289E+01
8.861506E+01
8.880769E+01
8.889761E+01
8.895966E+01
8.907997E+01
8.884365E+01
8.793495E+01
8.891373E+01
8.866786E+01
8.917671E+01
8.919154E+01
8.933207E+01
8.931104E+01
8.926075E+01
8.946050E+01
8.952408E+01
8.986498E+01
8.964740E+01
8.980302E+01
8.980353E+01
9.006720E+01
9.010676E+01
8.981144E+01
8.990230E+01
9.040679E+01
8.996823E+01
9.031085E+01
9.022138E+01
9.017536E+01
9.000929E+01
9.037258E+01
9.056814E+01
9.044623E+01
9.060411E+01
9.047687E+01
9.045208E+01
9.055930E+01
9.090969E+01
9.130695E+01
9.049770E+01
9.085363E+01
9.059290E+01
9.067052E+01
9.065009E+01
9.038723E+01
9.028560E+01
9.027281E+01
9.044075E+01
9.097827E+01
9.070778E+01
9.076157E+01
9.060177E+01
9.053153E+01
9.044198E+01
9.037304E+01
9.058198E+01
9.076346E+01
9.054670E+01
9.018507E+01
9.050082E+01
9.029004E+01
9.101257E+01
9.127773E+01
9.052647E+01
9.044096E+01
9.084297E+01
9.077847E+01
9.042636E+01
9.063527E+01
9.081922E+01
9.091381E+01
9.083801E+01
9.053346E+01
9.083224E+01
9.069730E+01
9.093824E+01
9.059817E+01
9.065368E+01
9.052091E+01
9.085088E+01
9.060767E+01
9.074161E+01
9.067857E+01
9.040973E+01
9.046840E+01
9.043598E+01
9.026902E+01
9.036858E+01
9.051489E+01
9.029251E+01
9.037319E+01
9.000281E+01
8.991378E+01
9.053928E+01
8.989804E+01
8.985122E+01
8.974025E+01
8.990302E+01
8.940837E+01
8.912003E+01
8.936412E+01
8.928930E+01
8.907509E+01
8.887568E+01
8.876909E+01
8.833845E+01
8.849145E+01
8.861739E+01
8.879858E+01
8.895034E+01
8.895763E+01
8.889052E+01
8.831184E+01
8.819664E+01
8.807589E+01
8.806479E+01
8.886700E+01
8.913582E+01
8.801514E+01
8.863247E+01
8.892736E+01
8.847987E+01
8.759689E+01
8.713826E+01
8.552470E+01
8.321825E+01
8.180207E+01
8.129409E+01
7.796489E+01
7.654587E+01
7.761751E+01
7.912589E+01
7.957175E+01
8.273640E+01
8.135565E+01
7.810950E+01
7.443614E+01
7.462917E+01
7.681335E+01
7.197813E+01
8.111012E+01
8.200997E+01
7.647656E+01
7.994442E+01
8.618750E+01
1.010028E+02
9.402323E+01
9.715007E+01
8.670682E+01
1.000735E+02
9.585777E+01
9.689490E+01
1.020246E+02
1.017405E+02
1.004004E+02
9.533502E+01
8.179035E+01
8.939177E+01
1.104356E+02
1.110141E+02
1.041958E+02
1.084671E+02
2.094642E+02
9.527952E+02
5.135191E+02
-7.472602E+01
7.611955E+01
1.219758E+02
9.660205E+01
-4.974808E+02
-1.116078E+01
5.172312E+02
-4.359366E+01
-1.614962E+02
4.259146E+01
7.609766E+01
8.104313E+01
7.763402E+01
7.423394E+01
7.876023E+01
7.830819E+01
7.323857E+01
7.204474E+01
7.140027E+01
6.926805E+01
7.341829E+01
7.571294E+01
7.406570E+01
7.882417E+01
7.987096E+01
8.163056E+01
8.306500E+01
8.517914E+01
8.641291E+01
8.854036E+01
8.864417E+01
8.855370E+01
8.945549E+01
8.743554E+01
8.778815E+01
8.910078E+01
8.884776E+01
8.885885E+01
8.906842E+01
8.912159E+01
8.892854E+01
8.902290E+01
8.882335E+01
8.926981E+01
8.946816E+01
8.921345E+01
8.919701E+01
8.918516E+01
8.917539E+01
8.952613E+01
8.917025E+01
8.956040E+01
8.982365E+01
8.996329E+01
8.971389E+01
9.008195E+01
8.961169E+01
8.996785E+01
9.040055E+01
8.990042E+01
9.029948E+01
9.004355E+01
9.020824E+01
9.026887E+01
9.022980E+01
9.014877E+01
9.055826E+01
9.061106E+01
9.055848E+01
9.050704E+01
9.054692E+01
9.052109E+01
9.041094E+01
9.070022E+01
9.132760E+01
9.056451E+01
9.087369E+01
9.047729E+01
9.060467E+01
9.044681E+01
9.011736E+01
9.030012E+01
9.040887E+01
9.094566E+01
9.128950E+01
9.074164E+01
9.070143E+01
9.101356E+01
9.095272E+01
9.037638E+01
9.025674E+01
9.046554E+01
9.055439E+01
9.073726E+01
9.050915E+01
9.040701E+01
8.988406E+01
9.077134E+01
9.077161E+01
9.082499E+01
9.064475E+01
9.083385E+01
9.066922E+01
9.068751E+01
9.035912E+01
9.066989E+01
9.079271E+01
9.098295E+01
9.055111E+01
9.085167E+01
9.078620E+01
9.066302E+01
9.071098E+01
9.082612E+01
9.065248E+01
9.065046E+01
9.027785E+01
9.061954E+01
9.087762E+01
9.045508E+01
9.044622E+01
9.033528E+01
9.025615E+01
9.030970E+01
9.038110E+01
9.041335E+01
9.027023E+01
9.002785E+01
9.019181E+01
9.017176E+01
8.982755E+01
8.984716E+01
8.949173E+01
8.921280E+01
8.955512E+01
8.913441E+01
8.892965E+01
8.917956E+01
8.898508E+01
8.934724E+01
8.885488E+01
8.872849E+01
8.827640E+01
8.836746E+01
8.869419E+01
8.798770E+01
8.835396E+01
8.849924E+01
8.875556E+01
8.907405E+01
8.874343E+01
8.870734E+01
8.825226E+01
8.863915E+01
8.870669E+01
8.952309E+01
8.897738E+01
8.853071E+01
8.745824E+01
8.672546E+01
8.529360E+01
8.329877E+01
8.190928E+01
8.160471E+01
8.122175E+01
8.049309E+01
7.982949E+01
7.963167E+01
7.674584E+01
7.648948E+01
7.695905E+01
7.600561E+01
7.557257E+01
7.547183E+01
8.214200E+01
7.747849E+01
7.581148E+01
8.406201E+01
9.890410E+01
8.815911E+01
8.882410E+01
1.039751E+02
9.684147E+01
1.081096E+02
9.828950E+01
9.760986E+01
1.014249E+02
8.874083E+01
9.137002E+01
9.713258E+01
9.318205E+01
9.027360E+01
8.002622E+01
9.430716E+01
1.037279E+02
1.143045E+02
9.364990E+01
1.032769E+02
1.332396E+02
1.108459E+01
-3.935087E+01
3.143078E+02
1.194976E+02
1.183591E+02
9.333302E+01
7.742532E+01
-2.881425E+01
1.409033E+02
1.093576E+02
1.898476E+02
-3.553931E+02
8.473208E+01
8.671905E+01
8.899885E+01
8.509350E+01
7.455713E+01
7.770397E+01
7.832049E+01
7.078976E+01
6.875412E+01
7.284696E+01
7.638614E+01
7.112394E+01
7.759822E+01
8.047757E+01
8.107608E+01
8.174987E+01
8.436167E+01
8.598613E+01
8.692175E+01
8.688661E+01
8.830675E+01
8.844919E+01
8.854792E+01
8.941484E+01
8.887337E+01
8.856327E+01
8.916910E+01
8.915365E+01
8.917632E+01
8.936431E+01
8.928444E+01
8.918573E+01
8.920736E+01
8.903190E+01
8.907793E+01
8.912026E+01
8.943991E+01
8.938851E+01
8.932666E+01
8.950348E+01
8.951818E+01
8.947727E+01
8.968588E+01
8.995948E+01
8.977889E+01
8.997942E+01
8.974554E+01
9.002831E+01
8.997166E+01
8.991788E+01
9.015531E+01
9.021349E+01
8.996659E+01
8.992084E+01
9.046134E+01
9.053776E+01
9.089455E+01
9.030098E+01
9.061368E+01
9.056886E+01
9.060634E+01
9.085798E+01
9.060568E+01
9.041914E+01
9.064903E+01
9.061530E+01
9.074326E+01
9.058089E+01
9.022447E+01
9.034286E+01
9.003451E+01
9.026395E+01
9.060445E+01
9.106888E+01
9.094469E+01
9.089132E+01
9.069386E+01
9.079081E+01
9.069602E+01
9.046908E+01
9.056181E+01
9.052721E+01
9.070867E+01
9.097511E+01
9.039014E+01
9.023782E+01
9.017871E+01
9.045002E+01
9.064894E+01
9.077302E+01
9.067639E+01
9.098392E+01
9.076495E+01
9.054380E+01
9.041185E+01
9.051345E+01
9.061760E+01
9.077825E+01
9.073546E+01
9.086010E+01
9.062002E+01
9.056281E+01
9.051694E+01
9.057580E+01
9.043891E+01
9.035218E+01
9.031519E+01
9.064071E+01
9.069808E+01
9.017323E+01
9.015072E+01
9.000093E+01
9.029839E+01
9.045386E+01
9.022659E+01
9.018822E+01
9.026576E+01
9.015498E+01
8.984108E+01
8.981148E+01
9.009241E+01
9.031437E+01
8.980644E+01
8.962333E+01
8.942895E+01
8.957194E+01
8.927650E+01
8.913751E+01
8.862230E+01
8.875041E+01
8.889304E+01
8.895531E+01
8.914066E+01
8.906876E+01
8.884459E+01
8.844297E+01
8.857080E+01
8.798477E+01
8.882734E+01
8.849593E+01
8.834269E+01
8.799673E+01
8.897868E+01
8.932899E+01
8.907103E+01
8.903143E+01
8.934205E+01
8.856049E+01
8.876085E+01
8.761242E+01
8.573566E+01
8.440714E+01
8.465391E+01
8.388644E+01
7.925017E+01
8.040474E+01
7.972198E+01
7.979752E+01
8.145776E+01
7.567228E+01
7.998238E+01
7.642931E+01
8.208264E+01
7.522087E+01
7.868135E+01
7.328110E+01
8.168857E+01
7.695340E+01
8.522725E+01
8.613484E+01
8.103928E+01
8.769626E+01
9.893013E+01
9.352543E+01
9.905812E+01
1.011645E+02
9.388242E+01
9.857034E+01
9.413948E+01
8.343342E+01
8.130162E+01
9.092283E+01
1.006723E+02
9.091143E+01
6.652773E+01
8.344520E+01
8.862477E+01
1.013186E+02
9.607633E+01
7.823357E+02
2.778306E+02
1.340043E+02
1.309244E+02
1.886219E+02
9.905836E+01
1.021018E+02
4.313251E+02
4.883795E+01
6.499363E+01
-2.533893E+02
-2.232898E+01
8.329575E+01
6.721239E+01
8.784625E+01
7.643153E+01
7.616958E+01
8.262109E+01
7.290029E+01
7.183595E+01
7.136279E+01
7.470249E+01
7.344110E+01
7.483512E+01
7.704957E+01
7.835728E+01
7.936135E+01
8.092431E+01
8.366472E+01
8.483676E+01
8.609636E+01
8.818150E+01
8.963474E+01
8.895113E+01
8.845313E+01
8.836801E+01
8.871534E+01
8.906409E+01
8.880568E+01
8.894905E+01
8.938764E+01
8.911955E+01
8.905695E+01
8.920098E+01
8.914886E+01
8.915101E+01
8.905298E+01
8.920502E+01
8.927965E+01
8.928944E+01
8.971625E+01
8.949407E+01
8.968843E+01
8.965908E+01
8.949331E+01
8.987102E+01
8.989944E+01
9.023163E+01
8.990818E+01
9.000966E+01
9.007428E+01
9.000548E+01
8.999948E+01
9.005804E+01
9.015164E+01
9.004263E+01
9.014140E+01
9.060086E+01
9.100921E+01
9.053178E+01
9.051544E+01
9.063742E+01
9.081285E+01
9.082409E+01
9.036077E+01
9.030229E+01
9.038963E+01
9.064439E+01
9.060133E+01
9.052860E+01
9.052467E+01
9.058612E+01
9.037384E+01
9.038861E+01
9.076096E+01
9.135641E+01
9.101022E+01
9.095715E+01
9.074323E+01
9.086885E+01
9.051644E+01
9.040458E+01
9.048789E+01
9.040121E+01
9.075595E+01
9.098523E+01
9.063428E+01
9.025557E+01
9.023796E+01
9.073812E+01
9.064467E+01
9.080111E+01
9.050596E+01
9.086561E+01
9.070439E+01
9.039887E+01
9.060276E+01
9.055380E+01
9.060575E+01
9.081659E+01
9.096707E+01
9.064802E+01
9.059205E+01
9.061062E+01
9.042277E+01
9.038548E+01
9.044334E+01
9.045659E+01
9.037411E+01
9.090610E+01
9.072800E+01
9.051509E+01
9.021222E+01
9.031865E+01
9.052564E+01
9.031228E+01
9.018251E+01
9.021947E+01
9.011799E+01
8.994089E+01
8.985893E+01
9.000468E+01
8.988635E+01
9.009782E+01
8.976486E+01
8.968186E+01
8.930132E+01
8.933063E+01
8.906344E+01
8.896406E+01
8.892476E+01
8.932599E+01
8.931513E+01
8.875977E+01
8.894033E+01
8.846000E+01
8.878390E+01
8.830569E+01
8.861330E+01
8.877639E+01
8.930259E+01
8.845546E+01
8.853883E+01
8.925297E+01
8.810932E+01
8.860682E+01
8.916166E+01
8.980495E+01
8.886792E+01
8.913377E+01
8.907275E+01
8.866668E+01
8.694960E+01
8.556684E+01
8.389263E+01
8.421191E+01
8.268960E+01
8.168328E+01
8.032689E+01
8.066837E+01
7.982001E+01
7.577597E+01
8.250643E+01
7.992612E+01
8.179554E+01
8.699905E+01
7.639933E+01
7.317318E+01
7.782678E+01
7.517459E+01
7.703562E+01
8.210703E+01
8.295131E+01
8.537641E+01
9.412496E+01
9.800127E+01
9.800804E+01
1.021744E+02
9.431769E+01
9.137802E+01
9.193691E+01
8.707101E+01
7.963029E+01
8.813262E+01
1.006310E+02
1.065329E+02
1.180614E+02
9.973801E+01
1.083915E+02
9.985652E+01
1.049205E+02
6.723878E+01
6.418164E+01
5.021516E+01
5.098176E+01
1.038882E+02
8.841722E+01
8.313676E+01
5.378372E+01
2.799036E+03
4.938342E+02
9.293920E+01
-3.669957E+02
7.453919E+01
7.657663E+01
7.363749E+01
7.243424E+01
7.816405E+01
8.222403E+01
7.710889E+01
7.379556E+01
7.492919E+01
7.266999E+01
7.139496E+01
6.543211E+01
7.505589E+01
7.759345E+01
8.024181E+01
8.057774E+01
8.345134E+01
8.465097E+01
8.630883E+01
8.795401E+01
8.893594E+01
8.871957E+01
8.916737E+01
8.938599E+01
8.952774E+01
8.899546E+01
8.917042E+01
8.860588E+01
8.900583E+01
8.946404E+01
8.940881E+01
8.917163E+01
8.901055E+01
8.934915E+01
8.938402E+01
8.916483E+01
8.950523E+01
8.949635E+01
8.946095E+01
8.927275E+01
8.941295E+01
8.971262E+01
8.957206E+01
8.974138E+01
8.952241E+01
8.989781E+01
8.984038E+01
8.996644E+01
9.001442E+01
9.012357E+01
9.030811E+01
9.011926E+01
9.018585E+01
9.006720E+01
9.019464E+01
9.037528E+01
9.058891E+01
9.059395E+01
9.096725E+01
9.066206E+01
9.074557E+01
9.088263E+01
9.041020E+01
9.037345E+01
9.030470E+01
9.089988E+01
9.044003E+01
9.064128E+01
9.045735E+01
9.039965E+01
9.061227E+01
9.107851E+01
9.075530E+01
9.084668E+01
9.106619E+01
9.101703E+01
9.060067E+01
9.062059E+01
9.061056E+01
9.074579E+01
9.051906E+01
9.070434E+01
9.054807E+01
9.058229E+01
9.061442E+01
9.056805E+01
9.055473E+01
9.068982E+01
9.065978E+01
9.078998E+01
9.081515E+01
9.087757E+01
9.094359E+01
9.085991E+01
9.073259E+01
9.065013E+01
9.064776E+01
9.075082E+01
9.063290E+01
9.045407E+01
9.053343E+01
9.071864E+01
9.045104E+01
9.064412E+01
9.096042E+01
9.108768E+01
9.058241E+01
9.054430E+01
9.067357E+01
9.077499E+01
9.027760E+01
9.035052E+01
9.062407E+01
9.013075E+01
9.034383E+01
9.025802E+01
9.025832E+01
9.004258E+01
8.994199E+01
8.995522E+01
8.961342E+01
9.005641E+01
8.947173E+01
8.957075E+01
8.945079E+01
8.934589E+01
8.913033E+01
8.910417E+01
8.866208E+01
8.876001E+01
8.898752E+01
8.913248E+01
8.869856E+01
8.901316E+01
8.860303E+01
8.820303E+01
8.848193E+01
8.830483E+01
8.821141E+01
8.848317E+01
8.907448E+01
8.909986E+01
8.900882E+01
8.881043E+01
8.866504E+01
8.945350E+01
8.904755E+01
8.908863E+01
8.910219E+01
8.776142E+01
8.716609E+01
8.616998E+01
8.660873E+01
8.429505E+01
8.219048E+01
8.298751E+01
8.338012E+01
7.908156E+01
7.780929E+01
7.781213E+01
7.508125E+01
8.298734E+01
7.668367E+01
7.709160E+01
7.597276E+01
8.026176E+01
8.534927E+01
8.340451E+01
8.465631E+01
9.109270E+01
8.611266E+01
8.946242E+01
9.056500E+01
8.530630E+01
6.735047E+01
6.456400E+01
8.952906E+01
9.038423E+01
7.869160E+01
9.253606E+01
9.464867E+01
9.279894E+01
9.349556E+01
1.001941E+02
8.256403E+01
9.270050E+01
9.301181E+01
9.771473E+01
1.045687E+02
7.944672E+01
8.360164E+01
8.254506E+01
7.820650E+01
7.733014E+01
7.341005E+01
9.449269E+01
9.075641E+01
9.700164E+01
-1.095511E+01
2.368367E+02
3.598879E+01
8.083104E+01
8.128469E+01
7.412493E+01
7.436261E+01
7.816816E+01
8.067938E+01
7.771718E+01
7.795996E+01
7.548434E+01
7.208837E+01
7.168991E+01
7.164254E+01
7.170937E+01
7.512008E+01
8.071357E+01
8.383650E+01
8.258951E+01
8.456831E+01
8.621100E+01
8.738712E+01
8.842787E+01
8.939855E+01
8.935153E+01
8.888028E+01
8.861902E+01
8.917848E+01
9.266215E+01
8.901480E+01
8.873781E+01
8.917117E+01
8.876984E+01
8.931866E+01
8.894460E+01
8.893197E+01
8.920355E+01
8.909702E+01
8.925614E+01
8.925031E+01
8.970960E+01
8.946884E+01
8.909133E+01
8.969846E+01
8.976868E+01
8.977668E+01
8.937788E+01
8.974591E+01
8.993872E+01
8.988237E+01
8.969920E+01
9.011278E+01
9.037865E+01
9.050348E+01
9.019120E+01
9.031666E+01
9.027273E+01
9.022113E+01
9.036821E+01
9.052908E+01
9.048870E+01
9.055859E+01
9.060268E+01
9.090973E+01
9.028915E+01
9.042860E+01
9.024183E+01
9.045620E+01
9.073901E+01
9.086289E+01
9.079443E+01
9.035428E+01
9.055431E+01
9.087332E+01
9.064559E+01
9.074039E+01
9.097649E+01
9.095634E+01
9.076698E+01
9.063380E+01
9.041854E+01
9.060058E+01
9.050846E+01
9.062001E+01
9.047610E+01
9.037828E+01
9.050562E+01
9.042148E+01
9.079506E+01
9.059552E+01
9.066719E+01
9.080703E+01
9.088723E+01
9.083308E+01
9.078639E+01
9.062255E+01
9.074322E+01
9.055752E+01
9.037363E+01
9.041043E+01
9.068451E+01
9.072206E+01
9.088961E+01
9.041300E+01
9.040115E+01
9.077529E+01
9.070686E+01
9.115111E+01
9.055244E+01
9.078856E+01
9.046923E+01
9.059879E+01
9.033186E+01
9.017774E+01
9.040845E+01
9.041886E+01
9.057923E+01
9.021446E+01
9.013740E+01
8.992164E+01
8.986636E+01
8.987318E+01
8.999100E+01
8.990894E+01
8.944539E+01
8.956686E+01
8.962386E+01
8.964217E+01
8.899300E+01
8.912244E+01
8.911401E+01
8.892824E+01
8.885991E+01
8.887996E+01
8.874480E+01
8.951073E+01
8.930881E+01
8.858537E+01
8.890801E+01
8.895902E+01
8.866482E+01
8.822285E+01
8.813467E+01
8.895035E+01
8.847518E+01
8.848007E+01
8.893258E+01
8.967991E+01
9.007605E+01
9.057891E+01
8.960548E+01
8.806020E+01
8.611946E+01
8.498521E+01
8.374746E+01
8.263855E+01
8.048093E+01
8.025251E+01
8.055686E+01
7.899654E+01
7.644787E+01
8.414685E+01
8.284729E+01
7.908005E+01
7.668036E+01
8.368468E+01
8.494331E+01
7.736849E+01
7.979451E+01
8.136123E+01
7.717718E+01
8.446623E+01
7.226679E+01
8.251889E+01
8.133509E+01
4.986530E+01
7.639490E+01
8.340677E+01
8.457331E+01
9.699391E+01
9.803378E+01
8.253526E+01
9.192658E+01
9.507412E+01
8.938919E+01
1.286246E+02
9.899536E+01
1.021681E+02
1.010979E+02
9.567146E+01
9.373663E+01
1.334340E+03
1.812179E+02
3.506518E+01
3.498110E+01
2.548903E+02
8.297020E+01
5.504674E+01
7.166694E+01
9.617809E+01
9.790383E+01
9.703456E+01
7.680741E+01
8.001941E+01
7.850995E+01
8.283187E+01
7.410818E+01
7.049826E+01
6.452527E+01
6.673026E+01
7.371566E+01
7.229248E+01
7.599740E+01
7.727110E+01
7.352770E+01
7.479819E+01
7.854908E+01
7.686209E+01
7.971436E+01
8.222586E+01
8.502045E+01
8.726565E+01
8.773884E+01
8.867652E+01
8.884406E+01
8.869634E+01
8.889271E+01
8.826247E+01
8.849525E+01
9.111110E+01
8.956395E+01
8.884542E+01
8.860359E+01
8.906432E+01
8.918964E+01
8.879713E+01
8.944817E+01
8.927406E+01
8.934174E+01
8.915123E+01
8.909869E+01
8.911509E+01
8.931660E+01
8.932465E+01
8.994765E+01
8.980813E+01
8.974771E+01
8.980999E+01
8.983215E+01
9.016423E+01
8.999667E+01
9.005625E+01
8.997550E+01
9.026977E+01
9.055961E+01
9.033596E+01
9.032741E+01
9.022517E+01
9.022074E+01
9.023798E+01
9.034175E+01
9.054004E+01
9.069569E+01
9.068953E+01
9.097351E+01
9.061529E+01
9.093322E+01
9.057916E+01
9.031255E+01
9.076563E+01
9.077270E+01
9.085094E+01
9.070794E+01
9.056606E+01
9.085832E+01
9.064785E+01
9.076623E+01
9.107079E+01
9.083394E+01
9.079271E+01
9.085304E+01
9.081200E+01
9.043995E+01
9.057005E+01
9.061750E+01
9.026818E+01
9.045342E+01
9.069676E+01
9.037343E+01
9.040273E+01
9.067955E+01
9.055234E+01
9.071636E+01
9.084625E+01
9.084848E+01
9.070118E+01
9.057532E+01
9.044041E+01
9.061571E+01
9.042817E+01
9.054949E+01
9.057408E+01
9.079947E+01
9.056780E+01
9.047272E+01
9.057839E+01
9.080241E+01
9.083019E+01
9.109210E+01
9.048939E+01
9.050198E+01
9.048915E+01
9.014374E+01
9.022563E+01
9.033536E+01
9.027007E+01
9.033133E+01
9.043450E+01
9.035858E+01
9.015039E+01
8.993873E+01
8.977279E+01
8.982530E+01
8.973947E+01
8.940254E+01
8.916609E+01
8.943960E+01
8.946942E+01
8.922846E+01
8.926876E+01
8.949813E+01
8.928550E+01
8.913999E+01
8.902098E+01
8.930895E+01
8.884651E+01
8.881855E+01
8.876862E+01
8.871926E+01
8.875532E+01
8.860849E+01
8.862632E+01
8.803171E+01
8.837868E+01
8.868686E+01
8.850741E+01
8.920870E+01
8.909509E+01
8.961137E+01
8.999218E+01
8.955047E+01
8.906398E+01
8.856954E+01
8.627344E+01
8.553057E+01
8.557107E+01
8.445996E+01
8.353375E+01
8.139375E+01
8.303253E+01
8.293092E+01
7.755642E+01
7.697477E+01
7.647478E+01
8.023983E+01
8.612639E+01
8.543211E+01
8.225139E+01
8.182754E+01
8.388270E+01
7.861878E+01
7.896694E+01
8.338890E+01
8.687166E+01
9.292953E+01
9.189194E+01
8.895935E+01
9.670582E+01
9.265817E+01
8.850156E+01
8.495986E+01
9.729404E+01
8.901661E+01
8.440071E+01
8.223171E+01
7.924518E+01
9.306078E+01
8.454324E+01
7.582461E+01
8.839184E+01
8.256620E+01
8.349636E+01
-8.901108E-01
1.138379E+01
2.609196E+01
1.146942E+02
9.380251E+01
9.729809E+01
6.554532E+01
2.464462E+01
8.946093E+01
7.733834E+01
7.675536E+01
8.047146E+01
8.312348E+01
7.624731E+01
6.158661E+01
6.896712E+01
6.105413E+01
7.305120E+01
7.048405E+01
6.966939E+01
7.420228E+01
7.464502E+01
7.427968E+01
7.424681E+01
7.562803E+01
7.939874E+01
7.920070E+01
8.067689E+01
8.334950E+01
8.507651E+01
8.717994E+01
8.794470E+01
8.861609E+01
8.892812E+01
8.896501E+01
8.890650E+01
8.916325E+01
8.937572E+01
9.044242E+01
9.006603E+01
8.894265E+01
8.895772E+01
8.919190E+01
8.903007E+01
8.911724E+01
8.919263E+01
8.933427E+01
8.940629E+01
8.922701E+01
8.910156E+01
8.944246E+01
8.936337E+01
8.936515E+01
8.985700E+01
8.984590E+01
8.978664E+01
8.975885E+01
8.970004E+01
8.993262E+01
9.004514E+01
9.012922E+01
8.997681E+01
9.023666E+01
9.066092E+01
9.029606E+01
9.021009E+01
9.028404E+01
9.015777E+01
9.018629E+01
9.055831E+01
9.052695E+01
9.039391E+01
9.032151E+01
9.081901E+01
9.047955E+01
9.091681E+01
9.070635E+01
9.011769E+01
9.078961E+01
9.099036E+01
9.113917E+01
9.055785E+01
9.045749E+01
9.076208E+01
9.053885E+01
9.039415E+01
9.072082E+01
9.093854E+01
9.084923E+01
9.062644E+01
9.056594E+01
9.057317E+01
9.061241E+01
9.092155E+01
9.062241E+01
9.055587E+01
9.080282E+01
9.050544E+01
9.033044E+01
9.052778E+01
9.045367E+01
9.063482E+01
9.102143E+01
9.095547E+01
9.056909E+01
9.040287E+01
9.040117E+01
9.037371E+01
9.073863E+01
9.066814E+01
9.062272E+01
9.078212E+01
9.071427E+01
9.067177E+01
9.048870E+01
9.057173E+01
9.097663E+01
9.075820E+01
9.062570E+01
9.085518E+01
9.034015E+01
9.033304E+01
9.017730E+01
9.036924E+01
9.043618E+01
9.007874E+01
9.028956E+01
9.023626E+01
9.010966E+01
9.010729E+01
9.007509E+01
8.979343E+01
8.946863E+01
8.976374E+01
9.000849E+01
8.962081E+01
8.962999E+01
8.934764E+01
8.945924E+01
8.944776E+01
8.880706E+01
8.872014E+01
8.908258E+01
8.944024E+01
8.887699E+01
8.911037E+01
8.856050E+01
8.895549E+01
8.898958E+01
8.921466E+01
8.963651E+01
8.883994E+01
8.850178E+01
8.854107E+01
8.862108E+01
8.869353E+01
8.905499E+01
8.970457E+01
8.996697E+01
8.935461E+01
8.943184E+01
8.834233E+01
8.754469E+01
8.556239E+01
8.209493E+01
8.081612E+01
8.154766E+01
8.017196E+01
7.970825E+01
8.136699E+01
8.193162E+01
8.015134E+01
7.525522E+01
7.285654E+01
7.133750E+01
7.184495E+01
8.102047E+01
8.382320E+01
7.971860E+01
8.050993E+01
8.298612E+01
8.229644E+01
7.412847E+01
8.446289E+01
7.720916E+01
7.060486E+01
8.021747E+01
8.021881E+01
8.327496E+01
8.263974E+01
8.528186E+01
9.555892E+01
8.509899E+01
8.110237E+01
9.358915E+01
9.659168E+01
1.038581E+02
9.698624E+01
1.123185E+02
9.406661E+01
6.435855E+01
-4.579331E+01
-4.137124E+01
-4.915874E+01
1.384466E+01
7.455731E+01
7.837265E+01
8.111601E+01
1.224079E+02
1.132414E+02
9.555704E+01
7.781491E+01
7.703992E+01
7.160011E+01
7.495193E+01
6.710078E+01
6.972237E+01
7.106886E+01
6.736731E+01
7.090016E+01
6.329796E+01
7.275835E+01
7.378551E+01
7.430505E+01
7.427137E+01
7.706161E+01
7.780973E+01
8.008768E+01
8.073717E+01
8.437290E+01
8.548862E+01
8.657506E+01
8.826929E+01
8.889655E+01
8.927162E+01
8.836490E+01
8.899614E+01
8.850378E+01
8.897510E+01
9.230569E+01
9.087403E+01
8.901618E+01
8.892669E+01
8.884517E+01
8.914509E+01
8.907853E+01
8.953013E+01
8.934322E+01
8.897864E+01
8.906545E+01
8.917140E+01
8.925568E+01
8.974068E+01
8.958585E+01
8.977131E+01
8.976226E+01
8.961272E+01
8.982576E+01
8.960339E+01
8.994538E+01
8.996653E+01
9.004205E+01
8.998234E+01
9.024152E+01
9.050287E+01
9.045042E+01
9.034860E+01
9.021054E+01
9.026971E+01
9.028045E+01
9.065739E+01
9.065854E+01
9.071656E+01
9.023729E+01
9.015720E+01
9.060367E+01
9.067505E+01
9.066397E+01
9.028148E+01
9.082634E+01
9.081254E+01
9.065291E+01
9.092642E+01
9.071519E+01
9.107980E+01
9.090823E+01
9.074030E+01
9.067253E+01
9.079329E+01
9.098736E+01
9.093272E+01
9.073472E+01
9.061548E+01
9.049885E+01
9.057038E+01
9.058668E+01
9.045567E+01
9.098832E+01
9.073720E+01
9.049010E+01
9.057360E+01
9.053063E+01
9.071008E+01
9.077531E+01
9.091444E+01
9.060897E+01
9.056912E+01
9.033225E+01
9.043801E+01
9.067236E+01
9.070468E+01
9.038056E+01
9.050454E+01
9.059454E+01
9.064835E+01
9.090594E+01
9.042023E+01
9.067472E+01
9.066318E+01
9.067993E+01
9.115234E+01
9.055097E+01
9.055864E+01
9.046181E+01
9.062082E+01
9.014660E+01
9.046646E+01
9.031613E+01
9.016918E+01
9.031979E+01
9.022751E+01
8.982593E+01
8.977408E+01
8.960352E+01
8.954374E+01
8.977959E+01
8.975385E+01
8.962952E+01
8.905549E+01
8.896246E+01
8.885032E+01
8.868138E+01
8.910631E+01
8.936224E+01
8.926303E+01
8.896806E+01
8.873859E+01
8.872115E+01
8.865244E+01
8.876176E+01
8.883105E+01
8.830267E+01
8.851809E+01
8.865470E+01
8.871766E+01
8.853852E+01
8.868585E+01
8.833156E+01
8.879483E+01
8.895580E+01
8.882624E+01
8.846072E+01
8.862857E+01
8.768392E+01
8.520192E+01
8.502853E+01
8.340512E+01
8.233672E+01
8.237145E+01
8.427273E+01
8.265659E+01
8.174865E+01
7.859246E+01
7.710395E+01
7.873180E+01
7.766028E+01
7.849419E+01
8.085012E+01
7.651678E+01
7.646127E+01
8.129959E+01
8.604936E+01
8.711582E+01
8.268545E+01
7.838740E+01
6.914700E+01
8.205681E+01
7.551506E+01
1.002992E+02
8.371618E+01
8.562894E+01
9.090885E+01
1.060734E+02
8.809019E+01
8.991317E+01
9.819533E+01
1.200604E+02
9.774643E+01
9.330124E+01
1.020265E+02
9.899772E+01
-1.044880E+02
-1.148468E+02
-3.305317E+01
3.091321E+01
8.705534E+01
7.290868E+01
5.514864E+01
6.427655E+01
6.382773E+01
7.250863E+01
9.409037E+01
7.207951E+01
6.983556E+01
6.745171E+01
6.934101E+01
7.035245E+01
7.693078E+01
7.811567E+01
7.827861E+01
7.396299E+01
7.923287E+01
7.454687E+01
7.371012E+01
7.405567E+01
7.209185E+01
7.650342E+01
7.914283E+01
8.138548E+01
8.329226E+01
8.285104E+01
8.506610E+01
8.723250E+01
8.831616E+01
8.845353E+01
8.952360E+01
8.879668E+01
8.879370E+01
8.931112E+01
8.921216E+01
9.264264E+01
8.917579E+01
8.925604E+01
8.865577E+01
8.890512E+01
8.906799E+01
8.946189E+01
8.892905E+01
8.919805E+01
8.936739E+01
8.928387E+01
8.935760E+01
8.947025E+01
8.954112E+01
8.945738E+01
8.989518E+01
8.976612E+01
8.986113E+01
8.991578E+01
8.987665E+01
8.976496E+01
8.955105E+01
9.006249E+01
8.993742E+01
8.994020E+01
8.986920E+01
9.008035E+01
8.998283E+01
9.016654E+01
9.043244E+01
9.046497E+01
9.064015E+01
9.081730E+01
9.047357E+01
9.025203E+01
9.030121E+01
9.043775E+01
9.052700E+01
9.063170E+01
9.053185E+01
9.102896E+01
9.052964E+01
9.064480E+01
9.061510E+01
9.057931E+01
9.082074E+01
9.064987E+01
9.054138E+01
9.094441E+01
9.079736E+01
9.107839E+01
9.098667E+01
9.066266E+01
9.030497E+01
9.045333E+01
9.035837E+01
9.042283E+01
9.067113E+01
9.121834E+01
9.085137E+01
9.065832E+01
9.074853E+01
9.091936E+01
9.080325E+01
9.098230E+01
9.111510E+01
9.076497E+01
9.077350E+01
9.076254E+01
9.050125E+01
9.061899E+01
9.060421E+01
9.060708E+01
9.078196E+01
9.039143E+01
9.055888E+01
9.083009E+01
9.057230E+01
9.070262E+01
9.040975E+01
9.051964E+01
9.086859E+01
9.072935E+01
9.074249E+01
9.068757E+01
9.061627E+01
9.051140E+01
9.010061E+01
9.032075E+01
9.013829E+01
9.034436E+01
9.018686E+01
9.002767E+01
9.005555E+01
9.010564E+01
8.966253E+01
8.970616E+01
8.957903E+01
8.939002E+01
8.959322E+01
8.952059E+01
8.910786E+01
8.914537E+01
8.932658E+01
8.933477E+01
8.908989E+01
8.887906E+01
8.887495E+01
8.859901E+01
8.848593E+01
8.845008E+01
8.855423E+01
8.914694E+01
8.875871E+01
8.816997E+01
8.869114E+01
8.835336E+01
8.880742E+01
8.934531E+01
9.005019E+01
8.972524E+01
8.890266E+01
8.876849E+01
8.755547E+01
8.677768E+01
8.529902E+01
8.350343E+01
8.361147E+01
8.218114E+01
8.094228E+01
8.031801E+01
8.154809E+01
7.941772E+01
8.096942E+01
8.532031E+01
7.787347E+01
7.874823E+01
7.780424E+01
7.482381E+01
8.244854E+01
8.699611E+01
8.701596E+01
8.346028E+01
8.598762E+01
7.998187E+01
8.720630E+01
9.339110E+01
9.215934E+01
8.908438E+01
9.757187E+01
1.037313E+02
1.038944E+02
1.087806E+02
9.737379E+01
8.542392E+01
1.013021E+02
1.188434E+02
1.087796E+02
1.144907E+02
1.029114E+02
1.285375E+02
-2.853192E+01
5.016814E+02
5.969156E+00
2.360547E+01
4.618751E+01
5.526943E+01
-1.419664E+01
9.116206E+01
8.557203E+01
8.912148E+01
1.139817E+01
5.326455E+01
8.207827E+01
8.822987E+01
8.753843E+01
9.265701E+01
8.364134E+01
7.118048E+01
7.827741E+01
7.952726E+01
7.766506E+01
7.477266E+01
8.023273E+01
7.034346E+01
7.618733E+01
7.559727E+01
7.695701E+01
7.720618E+01
7.780198E+01
8.173429E+01
8.453436E+01
8.494972E+01
8.623726E+01
8.746420E+01
8.896894E+01
8.911128E+01
8.915324E+01
8.937085E+01
8.884674E+01
8.880024E+01
9.246388E+01
8.932585E+01
8.918174E+01
8.909363E+01
8.894236E+01
8.895300E+01
8.904658E+01
8.922134E+01
8.904327E+01
8.918750E+01
8.961773E+01
8.946008E+01
8.944233E+01
8.964765E+01
8.953446E+01
8.956483E+01
8.945171E+01
8.989422E+01
9.006018E+01
8.963873E+01
9.000670E+01
8.996498E+01
9.009393E+01
8.995793E+01
9.049369E+01
9.004284E+01
9.004858E+01
9.053499E+01
9.052894E+01
9.048347E+01
9.059282E+01
9.057681E+01
9.037885E+01
9.047534E+01
9.046659E+01
9.042642E+01
9.038173E+01
9.043678E+01
9.057261E+01
9.095374E+01
9.109014E+01
9.069715E+01
9.066063E+01
9.079827E+01
9.064284E+01
9.064901E+01
9.061612E+01
9.037605E+01
9.069138E+01
9.061784E+01
9.096011E+01
9.090768E+01
9.061820E+01
9.040135E+01
9.075422E+01
9.068932E+01
9.060485E+01
9.068115E+01
9.077902E+01
9.041452E+01
9.070954E+01
9.103624E+01
9.078060E+01
9.048914E+01
9.102524E+01
9.073154E+01
9.054490E+01
9.037149E+01
9.061122E+01
9.064587E+01
9.080899E+01
9.057594E+01
9.044238E+01
9.065118E+01
9.086687E+01
9.081282E+01
9.112700E+01
9.080473E+01
9.059433E+01
9.062183E+01
9.105572E+01
9.067252E+01
9.034758E+01
9.069605E+01
9.066453E+01
9.069608E+01
9.059048E+01
9.037363E+01
9.046227E+01
9.045216E+01
9.009850E+01
8.998968E+01
8.980585E+01
9.036492E+01
8.995339E+01
8.985691E+01
8.940525E+01
8.933993E+01
8.907052E+01
8.931727E+01
8.909678E+01
8.899523E+01
8.925942E+01
8.950594E+01
8.923956E+01
8.893264E+01
8.894818E+01
8.924138E+01
8.853150E+01
8.863855E+01
8.850005E+01
8.857926E+01
8.877759E+01
8.835847E+01
8.888679E+01
8.867006E+01
8.891094E+01
8.911548E+01
8.877581E+01
8.834557E+01
8.953780E+01
8.879882E+01
8.840788E+01
8.829418E+01
8.676782E+01
8.558469E+01
8.493004E+01
8.583829E+01
8.371134E+01
8.361281E+01
8.190746E+01
8.221850E+01
8.072649E+01
7.940876E+01
8.402533E+01
8.075625E+01
8.381552E+01
8.400246E+01
8.392951E+01
8.422320E+01
8.544740E+01
8.693215E+01
8.866158E+01
8.426056E+01
9.143580E+01
8.481302E+01
8.975587E+01
9.629825E+01
9.755126E+01
1.146291E+02
1.193342E+02
1.429974E+02
1.318840E+02
1.082856E+02
1.152166E+02
1.152202E+02
1.006252E+02
1.255355E+02
1.105056E+02
1.404979E+02
-1.980990E+02
-7.805349E+01
2.415206E+02
-4.222547E+02
-1.232657E+02
-2.566036E+01
6.016237E+01
7.693983E+01
6.111827E+01
9.555690E+01
9.016607E+01
1.792114E+02
8.411756E+01
6.986805E+01
6.550825E+01
4.927045E+01
6.822918E+01
6.900064E+01
7.350355E+01
7.180327E+01
7.437707E+01
6.451387E+01
6.538125E+01
7.207497E+01
7.684146E+01
7.708399E+01
7.452256E+01
7.708029E+01
7.832822E+01
7.906602E+01
8.139293E+01
8.306295E+01
8.388285E+01
8.565329E+01
8.810113E+01
8.859213E+01
8.953396E+01
8.873454E+01
8.943936E+01
8.927262E+01
8.936484E+01
9.145241E+01
8.994454E+01
8.894525E+01
8.924063E+01
8.958262E+01
8.903338E+01
8.954928E+01
8.932793E+01
8.934362E+01
8.913962E+01
8.961765E+01
8.939285E+01
8.962045E+01
8.937084E+01
8.967906E+01
8.967826E+01
8.953477E+01
9.002062E+01
9.021441E+01
8.990368E+01
8.985538E+01
9.007821E+01
9.043139E+01
9.044323E+01
8.999834E+01
9.010843E+01
9.009146E+01
9.022973E+01
9.045069E+01
9.029080E+01
9.073407E+01
9.083530E+01
9.031527E+01
9.065657E+01
9.043462E+01
9.026621E+01
9.039239E+01
9.029450E+01
9.054396E+01
9.073016E+01
9.084821E+01
9.052123E+01
9.045124E+01
9.092705E+01
9.076086E+01
9.065861E+01
9.099306E+01
9.075749E+01
9.059766E+01
9.089044E+01
9.092325E+01
9.076590E+01
9.067595E+01
9.090165E+01
9.081616E+01
9.032543E+01
9.088122E+01
9.107637E+01
9.042324E+01
9.017436E+01
9.050944E+01
9.094061E+01
9.100155E+01
9.067460E+01
9.130616E+01
9.055742E+01
9.088271E+01
9.104880E+01
9.083152E+01
9.050729E+01
9.034166E+01
9.017351E+01
9.039340E+01
9.082268E+01
9.119322E+01
9.134616E+01
9.086828E+01
9.042127E+01
9.037331E+01
9.031270E+01
9.113838E+01
9.072393E+01
9.065544E+01
9.050372E+01
9.066714E+01
9.046800E+01
9.018402E+01
9.041714E+01
9.047093E+01
9.055798E+01
9.019457E+01
9.006737E+01
9.003320E+01
9.022044E+01
8.990529E+01
8.986235E+01
8.976860E+01
8.953236E+01
8.948370E+01
8.943387E+01
8.938163E+01
8.918499E+01
8.910013E+01
8.917403E+01
8.901557E+01
8.925792E+01
8.917345E+01
8.935774E+01
8.919722E+01
8.898883E+01
8.891963E+01
8.877318E+01
8.923481E+01
8.934571E+01
8.899429E+01
8.879525E+01
8.900414E+01
8.952883E+01
8.927547E+01
8.979660E+01
8.966957E+01
8.925245E+01
8.882884E+01
8.804305E+01
8.782419E+01
8.524826E+01
8.373423E+01
8.296751E+01
8.379039E+01
8.356745E+01
8.096437E+01
8.328621E+01
8.655670E+01
8.087264E+01
7.956928E+01
8.723255E+01
8.257258E+01
8.247218E+01
8.620274E+01
7.779065E+01
8.714233E+01
8.922529E+01
9.190755E+01
8.760350E+01
9.183996E+01
9.691602E+01
1.026522E+02
1.137541E+02
1.088131E+02
1.075379E+02
1.163254E+02
1.078263E+02
1.100609E+02
1.307832E+02
1.402646E+02
1.020438E+02
-1.735128E+02
3.833777E+02
1.714246E+02
1.559255E+02
-1.144847E+02
-5.770074E+01
-1.753806E+04
1.598723E+02
1.374931E+02
8.623335E+01
4.218161E+01
6.098790E+01
-1.015936E+01
1.123435E+01
4.416185E+01
3.505469E+01
5.036012E+01
8.056259E+01
8.647966E+01
4.497854E+01
1.383422E+03
7.619205E+01
7.768580E+01
7.360440E+01
7.320520E+01
7.619717E+01
7.479430E+01
6.825194E+01
7.069585E+01
6.970557E+01
7.148438E+01
7.689517E+01
7.578027E+01
7.805910E+01
7.733699E+01
8.048397E+01
8.300679E+01
8.547827E+01
8.744889E+01
8.770294E+01
8.928617E+01
8.983621E+01
8.938696E+01
8.982616E+01
8.966653E+01
8.959469E+01
8.953550E+01
8.843539E+01
8.910514E+01
8.879477E+01
8.934464E+01
8.830234E+01
8.926229E+01
8.902773E+01
8.924229E+01
8.958460E+01
8.925281E+01
8.947719E+01
8.954971E+01
8.971656E+01
8.978654E+01
8.979041E+01
8.990935E+01
8.993790E+01
8.953229E+01
8.996415E+01
9.020777E+01
9.041212E+01
9.004148E+01
8.993972E+01
8.988279E+01
9.036006E+01
9.061679E+01
9.026521E+01
9.057033E+01
9.072275E+01
9.065420E+01
9.076414E+01
9.057831E+01
9.034716E+01
9.069103E+01
9.077283E+01
9.043577E+01
9.097390E+01
9.058690E+01
9.056625E+01
9.054058E+01
9.074101E+01
9.083868E+01
9.076699E+01
9.095018E+01
9.107229E+01
9.097303E+01
9.097242E+01
9.104988E+01
9.076332E+01
9.059766E+01
9.076144E+01
9.076178E+01
9.085733E+01
9.059150E+01
9.071131E+01
9.075017E+01
9.075070E+01
9.015242E+01
9.064370E+01
9.059599E+01
9.116455E+01
9.080141E+01
9.072025E+01
9.095918E+01
9.079067E+01
9.116504E+01
9.075831E+01
9.040312E+01
9.075410E+01
9.085443E+01
9.061800E+01
9.075794E+01
9.087357E+01
9.102839E+01
9.070311E+01
9.045630E+01
9.089457E+01
9.069615E+01
9.074802E+01
9.042893E+01
9.060347E+01
9.081986E+01
9.092076E+01
9.095593E+01
9.047613E+01
9.065712E+01
9.063355E+01
9.053363E+01
9.011093E+01
8.994831E+01
9.013601E+01
9.010990E+01
8.967505E+01
8.918172E+01
8.959156E+01
8.965847E+01
8.961120E+01
8.925808E+01
8.960806E+01
8.973711E+01
8.944884E+01
8.928684E+01
8.908724E+01
8.893278E+01
8.880835E+01
8.938196E+01
8.910073E+01
8.863292E+01
8.901251E+01
8.895471E+01
8.833400E+01
8.841130E+01
8.898228E+01
8.870090E+01
8.831616E+01
8.873486E+01
8.871063E+01
8.949756E+01
8.938563E+01
8.994502E+01
8.861879E+01
8.750955E+01
8.558784E+01
8.714855E+01
8.630759E+01
8.442942E+01
8.127871E+01
8.129959E+01
8.137990E+01
8.173671E+01
8.166336E+01
8.070473E+01
8.231132E+01
8.659161E+01
8.858377E+01
8.145454E+01
8.470589E+01
8.004618E+01
8.232988E+01
8.731631E+01
7.847209E+01
8.268605E+01
8.607963E+01
9.064105E+01
1.004713E+02
1.150534E+02
1.036685E+02
9.496307E+01
1.421898E+02
2.772390E+02
1.497206E+02
1.218844E+02
1.328211E+02
1.382329E+02
4.235130E+00
-3.470384E+00
1.406895E+02
1.743801E+02
1.461425E+02
1.620840E+02
7.427273E+00
-3.687534E+02
1.709990E+02
7.376965E+01
2.197759E+01
5.868983E+01
-8.570155E-01
9.644164E+01
1.062859E+02
2.724494E+01
9.004886E+01
7.324480E+01
7.213804E+01
8.287238E+01
7.534873E+01
7.086041E+01
7.275007E+01
6.581066E+01
6.757446E+01
7.430401E+01
7.474602E+01
7.124907E+01
7.044278E+01
7.173877E+01
7.554700E+01
7.226648E+01
7.466276E+01
7.879396E+01
8.097923E+01
8.298072E+01
8.388579E+01
8.468675E+01
8.755084E+01
8.820344E+01
8.873187E+01
8.865708E+01
8.849678E+01
8.880267E+01
8.891602E+01
8.967598E+01
8.923583E+01
8.886230E+01
8.883233E+01
8.907124E+01
8.922916E+01
8.917134E+01
8.931507E+01
8.919615E+01
8.889429E+01
8.892139E+01
8.927711E+01
8.947544E+01
8.945150E+01
8.959777E+01
8.951376E+01
8.947147E+01
8.982417E+01
8.999373E+01
8.999971E+01
9.014484E+01
8.985316E+01
8.993813E+01
9.009885E+01
9.018477E+01
9.029511E+01
9.072781E+01
9.113000E+01
9.001301E+01
9.030674E+01
9.046199E+01
9.057949E+01
9.055429E+01
9.066422E+01
9.025947E+01
9.063951E+01
9.117177E+01
9.074003E+01
9.126103E+01
9.100242E+01
9.058590E+01
9.071061E+01
9.091886E+01
9.059978E+01
9.103438E+01
9.044563E+01
9.096568E+01
9.062800E+01
9.122847E+01
9.076816E+01
9.059213E+01
9.074412E+01
9.073725E+01
9.090868E+01
9.112595E+01
9.091738E+01
9.068036E+01
9.036522E+01
9.081359E+01
9.041015E+01
9.069932E+01
9.092018E+01
9.094139E+01
9.114556E+01
9.070992E+01
9.063342E+01
9.097937E+01
9.105130E+01
9.083678E+01
9.072974E+01
9.083700E+01
9.116082E+01
9.046838E+01
9.052700E+01
9.084539E+01
9.105307E+01
9.075863E+01
9.097706E+01
9.100550E+01
9.096198E+01
9.057598E+01
9.041633E+01
9.031992E+01
9.076265E+01
9.079491E+01
9.044909E+01
9.048030E+01
9.033614E+01
9.052825E+01
9.026481E+01
9.049976E+01
8.979704E+01
8.983150E+01
8.964611E+01
9.009920E+01
8.983116E+01
8.965877E+01
8.951283E+01
8.993621E+01
8.962681E+01
8.935980E+01
8.914951E+01
8.881558E+01
8.891489E+01
8.905292E+01
8.908785E+01
8.860665E+01
8.843097E+01
8.901909E+01
8.872994E+01
8.901990E+01
8.859307E+01
8.909159E+01
8.889846E+01
8.884852E+01
8.844791E+01
8.895653E+01
8.922369E+01
8.916468E+01
8.872664E+01
8.920042E+01
8.925347E+01
8.925623E+01
8.801221E+01
8.682738E+01
8.543449E+01
8.355388E+01
8.251686E+01
8.143261E+01
8.062128E+01
7.919006E+01
7.973228E+01
8.373921E+01
8.260636E+01
8.036146E+01
8.209970E+01
7.828215E+01
8.007105E+01
8.316783E+01
8.724896E+01
8.286093E+01
8.384405E+01
8.610600E+01
7.702793E+01
7.833384E+01
9.053183E+01
1.148072E+02
1.232386E+02
1.331407E+02
1.538723E+02
2.216707E+02
1.302106E+02
1.428842E+02
2.383627E+02
1.544759E+02
1.126982E+02
4.498227E+02
6.556581E+02
1.482570E+02
1.290291E+02
2.039281E+02
2.335126E+02
-6.893274E+01
2.658816E+01
3.001134E+01
1.082156E+02
5.463667E+01
4.176601E+01
6.626894E+01
7.114658E+01
6.598031E+01
5.963016E+01
7.951893E+01
8.565859E+01
8.665570E+01
7.951238E+01
7.427158E+01
7.758169E+01
7.544002E+01
8.470516E+01
7.321314E+01
6.845242E+01
7.539785E+01
7.397365E+01
7.268568E+01
7.510710E+01
7.389257E+01
7.441181E+01
7.716314E+01
7.957836E+01
8.177410E+01
8.361447E+01
8.494613E+01
8.534797E+01
8.702392E+01
8.827374E+01
8.891621E+01
8.871395E+01
8.875826E+01
8.965822E+01
8.886079E+01
8.908724E+01
8.920188E+01
8.882846E+01
8.872921E+01
8.863640E+01
8.929020E+01
8.927434E+01
8.918937E+01
8.910523E+01
8.912396E+01
8.902376E+01
8.926866E+01
8.933228E+01
8.937783E+01
8.924472E+01
8.952159E+01
8.976855E+01
8.971289E+01
8.965676E+01
8.984855E+01
8.998072E+01
9.008089E+01
8.998424E+01
9.029991E+01
9.026102E+01
9.040827E+01
9.037728E+01
9.048421E+01
9.018640E+01
9.029488E+01
9.049513E+01
9.067627E+01
9.051444E+01
9.103944E+01
9.050489E+01
9.080259E+01
9.095400E+01
9.081913E+01
9.123946E+01
9.082643E+01
9.055816E+01
9.045052E+01
9.068221E+01
9.072747E+01
9.071423E+01
9.080566E+01
9.100280E+01
9.034969E+01
9.077684E+01
9.060501E+01
9.057592E+01
9.065712E+01
9.061705E+01
9.067540E+01
9.083724E+01
9.042382E+01
9.063042E+01
9.020172E+01
9.064599E+01
9.044938E+01
9.089700E+01
9.091981E+01
9.124914E+01
9.091778E+01
9.063765E+01
9.064336E+01
9.084949E+01
9.068690E+01
9.074025E+01
9.108721E+01
9.076415E+01
9.126073E+01
9.076460E+01
9.077714E+01
9.098323E+01
9.083467E+01
9.088099E+01
9.102058E+01
9.049004E+01
9.054515E+01
9.060724E+01
9.052765E+01
9.073927E+01
9.073211E+01
9.040569E+01
9.050724E+01
9.111414E+01
9.087409E+01
9.014384E+01
9.055086E+01
9.032473E+01
9.020862E+01
9.026451E+01
8.989679E+01
8.988001E+01
9.013393E+01
8.983413E+01
8.941122E+01
8.939282E+01
8.941270E+01
8.925680E+01
8.943759E+01
8.915151E+01
8.911630E+01
8.909481E+01
8.871153E+01
8.947643E+01
8.928972E+01
8.885353E+01
8.861404E+01
8.855289E+01
8.823124E+01
8.703728E+01
8.853147E+01
8.913730E+01
8.838142E+01
8.896357E+01
8.901276E+01
8.925783E+01
8.979210E+01
8.927269E+01
8.821271E+01
8.764775E+01
8.717522E+01
8.528355E+01
8.361023E+01
8.267378E+01
8.126602E+01
8.265219E+01
7.975909E+01
8.013155E+01
7.982527E+01
7.846198E+01
8.118360E+01
7.833043E+01
8.307849E+01
8.408066E+01
8.091891E+01
7.947077E+01
8.085802E+01
7.827844E+01
8.797505E+01
8.422008E+01
9.193412E+01
8.146267E+01
9.190823E+01
8.754258E+01
1.062018E+02
8.866060E+01
9.548347E+01
1.085428E+02
1.045432E+02
1.011780E+02
1.353486E+02
1.101273E+02
1.148053E+02
2.708620E+02
-3.190222E+03
1.191597E+02
9.465469E+01
1.664375E+02
2.123399E+02
8.111827E+00
1.408570E+02
1.799070E+02
3.961351E+01
2.229637E+02
4.498454E+01
8.060665E+01
4.640126E+01
6.394993E+01
6.732263E+01
5.776626E+01
4.667899E+01
7.947670E+01
9.083347E+01
7.908816E+01
8.106233E+01
8.197237E+01
6.858224E+01
6.590476E+01
7.298250E+01
7.387454E+01
6.580004E+01
6.832270E+01
6.999488E+01
7.394985E+01
7.562549E+01
7.654598E+01
7.641090E+01
8.041231E+01
8.249064E+01
8.534548E+01
8.672736E+01
8.769745E+01
8.870935E+01
8.904235E+01
8.886734E+01
8.931482E+01
8.823294E+01
8.867376E+01
8.880724E+01
8.918432E+01
8.929007E+01
8.955274E+01
8.922538E+01
8.928484E+01
8.917876E+01
8.901902E+01
8.921751E+01
8.930359E+01
8.957524E+01
8.920230E+01
8.915885E+01
8.936283E+01
8.940783E+01
8.965505E+01
8.981034E+01
8.985736E+01
8.991344E+01
8.960341E+01
8.977823E+01
8.975375E+01
9.036285E+01
9.029345E+01
9.053357E+01
9.059102E+01
9.041862E+01
9.058211E+01
9.039282E+01
9.068079E+01
9.048148E+01
9.087335E+01
9.049150E+01
9.098032E+01
9.063377E+01
9.051114E+01
9.096753E+01
9.061874E+01
9.108116E+01
9.087945E+01
9.076543E+01
9.077112E+01
9.077772E+01
9.064319E+01
9.128269E+01
9.051283E+01
9.039023E+01
9.045905E+01
9.058715E+01
9.082099E+01
9.076935E+01
9.058239E+01
9.068775E+01
9.079559E+01
9.077806E+01
9.051947E+01
9.036855E+01
9.056951E+01
9.055486E+01
9.072214E+01
9.052301E+01
9.089661E+01
9.114066E+01
9.085970E+01
9.066785E+01
9.072248E+01
9.126897E+01
9.068966E+01
9.061588E+01
9.049060E+01
9.079150E+01
9.150942E+01
9.142342E+01
9.113402E+01
9.085796E+01
9.065952E+01
9.089888E+01
9.091156E+01
9.093511E+01
9.094334E+01
9.085263E+01
9.046595E+01
9.082436E+01
9.081203E+01
9.050647E+01
9.059076E+01
9.073083E+01
9.049106E+01
9.034410E+01
9.069708E+01
8.995058E+01
8.985335E+01
9.014452E+01
8.991988E+01
8.993249E+01
8.998074E+01
8.969932E+01
8.919102E+01
8.939150E+01
8.945820E+01
8.939696E+01
8.918313E+01
8.916459E+01
8.918011E+01
8.907835E+01
8.910882E+01
8.888787E+01
8.864138E+01
8.867676E+01
8.835920E+01
8.852904E+01
8.838347E+01
8.844702E+01
8.918318E+01
8.863409E+01
8.872921E+01
8.866416E+01
8.967823E+01
9.006801E+01
8.916182E+01
8.940165E+01
8.877516E+01
8.762543E+01
8.684813E+01
8.619015E+01
8.465536E+01
8.522475E+01
8.384228E+01
8.200358E+01
7.922159E+01
8.048963E+01
8.029410E+01
7.697378E+01
8.135796E+01
8.471924E+01
8.487015E+01
8.307360E+01
8.626046E+01
8.265940E+01
8.675644E+01
8.004419E+01
8.973764E+01
8.436083E+01
8.943581E+01
8.799281E+01
9.317431E+01
9.906819E+01
1.049437E+02
1.100268E+02
9.799043E+01
1.253146E+02
1.085158E+02
1.061029E+02
1.077756E+02
1.125314E+02
1.202558E+02
3.811686E+02
-2.042597E+02
1.299318E+02
1.119069E+02
1.331607E+02
-2.679360E+02
-4.512336E+01
-3.869811E+00
-1.993540E+01
-4.978370E+01
-2.350715E+02
-5.550071E+01
-7.625625E+01
-2.944482E+01
2.840117E+01
9.358288E+01
1.067843E+02
9.102673E+01
8.180029E+01
8.478449E+01
8.049563E+01
7.924996E+01
7.344605E+01
7.779608E+01
7.865314E+01
7.320230E+01
6.858972E+01
6.784245E+01
7.342315E+01
7.204180E+01
7.290819E+01
7.650033E+01
7.597389E+01
7.910050E+01
8.008387E+01
8.305912E+01
8.487166E+01
8.645539E+01
8.901149E+01
8.893185E+01
8.910334E+01
8.900986E+01
8.952255E+01
8.897196E+01
8.882787E+01
8.952802E+01
8.919746E+01
8.924297E+01
8.900794E+01
8.872730E+01
8.887091E+01
8.870619E+01
8.909106E+01
8.915515E+01
8.910038E+01
8.937406E+01
8.931286E+01
8.969381E+01
8.919431E+01
8.982988E+01
8.951879E+01
8.987139E+01
8.961823E+01
8.959744E+01
8.970987E+01
8.985860E+01
8.999755E+01
9.036199E+01
9.037040E+01
9.034927E+01
9.026250E+01
9.020096E+01
9.016009E+01
9.024200E+01
9.069071E+01
9.034217E+01
9.060708E+01
9.066116E+01
9.102646E+01
9.074532E+01
9.068931E+01
9.066898E+01
9.073140E+01
9.094083E+01
9.089990E+01
9.077987E+01
9.064379E+01
9.051048E+01
9.099757E+01
9.083161E+01
9.057011E+01
9.023812E+01
9.039471E+01
9.073808E+01
9.109714E+01
9.088999E+01
9.070228E+01
9.065492E+01
9.079670E+01
9.105333E+01
9.045178E+01
9.010878E+01
9.071096E+01
9.061219E+01
9.086949E+01
9.049751E+01
9.047897E+01
9.079383E+01
9.065966E+01
9.084544E+01
9.149815E+01
9.125174E+01
9.092138E+01
9.106589E+01
9.097630E+01
9.072809E+01
9.152059E+01
9.149117E+01
9.065069E+01
9.059369E+01
9.077926E+01
9.100228E+01
9.061441E+01
9.054904E+01
9.064172E+01
9.081229E+01
9.040084E+01
9.076378E+01
9.056956E+01
9.050918E+01
9.054217E+01
9.071453E+01
9.045271E+01
9.039212E+01
9.035548E+01
9.037107E+01
9.032628E+01
9.033219E+01
8.994309E+01
9.020186E+01
8.998033E+01
8.990310E+01
8.955347E+01
8.997310E+01
8.935566E+01
8.926629E+01
8.920074E+01
8.956846E+01
8.915043E+01
8.921172E+01
8.902086E+01
8.890197E+01
8.900188E+01
8.862698E+01
8.876267E+01
8.865762E+01
8.833073E+01
8.838900E+01
8.845480E+01
8.847959E+01
8.885523E+01
8.894276E+01
8.885157E+01
8.906033E+01
8.950509E+01
8.955662E+01
8.944287E+01
8.849339E+01
8.807442E+01
8.764465E+01
8.539279E+01
8.287180E+01
8.305663E+01
8.235024E+01
8.146372E+01
7.855152E+01
7.730394E+01
7.638355E+01
8.218682E+01
7.767565E+01
7.350841E+01
7.539097E+01
8.333035E+01
8.193697E+01
8.398094E+01
8.908515E+01
9.481158E+01
8.456895E+01
8.507907E+01
9.247132E+01
8.670435E+01
9.394091E+01
9.736242E+01
9.097154E+01
9.256762E+01
9.339315E+01
1.047325E+02
1.091005E+02
1.879926E+02
-2.558267E+01
1.614995E+02
1.357998E+02
1.200081E+02
1.166846E+02
1.054971E+02
1.092703E+02
1.350858E+02
5.025604E+01
1.423737E+02
1.503701E+02
1.598550E+02
9.103548E+01
1.253712E+02
1.427836E+02
1.025825E+02
8.684476E+01
7.430277E+01
5.114669E+01
8.587162E+01
9.042231E+01
7.967964E+01
8.640626E+01
7.239907E+01
8.191224E+01
7.637101E+01
7.305265E+01
6.994909E+01
6.741671E+01
6.754200E+01
7.270626E+01
7.146945E+01
7.603635E+01
7.566901E+01
7.783904E+01
7.934933E+01
8.167278E+01
8.509487E+01
8.620836E+01
8.664260E+01
8.793032E+01
8.872054E+01
8.878908E+01
8.916227E+01
8.936280E+01
8.959788E+01
8.878052E+01
8.825441E+01
8.885115E+01
8.880001E+01
8.878698E+01
8.932461E+01
8.913968E+01
8.954260E+01
8.909592E+01
8.924042E+01
8.919374E+01
8.909832E+01
8.968058E+01
8.934588E+01
8.941094E+01
8.939884E+01
8.945189E+01
8.960290E+01
8.999176E+01
8.986640E+01
9.002449E+01
9.001720E+01
9.003563E+01
9.026524E+01
9.042202E+01
9.060578E+01
9.032134E+01
9.019989E+01
9.056663E+01
9.060950E+01
9.069639E+01
9.043237E+01
9.036182E+01
9.052058E+01
9.080817E+01
9.085569E+01
9.034618E+01
9.017091E+01
9.063049E+01
9.063422E+01
9.049191E+01
9.048572E+01
9.050993E+01
9.038001E+01
9.082362E+01
9.055543E+01
9.055454E+01
9.043597E+01
9.049310E+01
9.107415E+01
9.099799E+01
9.091301E+01
9.051567E+01
9.052098E+01
9.086922E+01
9.105342E+01
9.046377E+01
9.056168E+01
9.055316E+01
9.067290E+01
9.052597E+01
9.087919E+01
9.078168E+01
9.060370E+01
9.025620E+01
9.067144E+01
9.152265E+01
9.158082E+01
9.114038E+01
9.120741E+01
9.083020E+01
9.069241E+01
9.110758E+01
9.119935E+01
9.050916E+01
9.046975E+01
9.094970E+01
9.171806E+01
9.072986E+01
9.025594E+01
9.043383E+01
9.086993E+01
9.076092E+01
9.077363E+01
9.024486E+01
9.011065E+01
9.039929E+01
9.043217E+01
9.018829E+01
9.024955E+01
9.015348E+01
8.977561E+01
9.018900E+01
9.042169E+01
8.988684E+01
9.006330E+01
8.933022E+01
8.949827E+01
8.960519E+01
8.996359E+01
8.978185E+01
8.915070E+01
8.919033E+01
8.948287E+01
8.927936E+01
8.905668E+01
8.866184E+01
8.870769E+01
8.888871E+01
8.860941E+01
8.833694E+01
8.870577E+01
8.862513E+01
8.855095E+01
8.872363E+01
8.869637E+01
8.826276E+01
8.829560E+01
8.868151E+01
8.866321E+01
8.950540E+01
8.909815E+01
8.886460E+01
8.816172E+01
8.877081E+01
8.738514E+01
8.468359E+01
8.370763E+01
8.377987E+01
8.164587E+01
7.957004E+01
8.142255E+01
7.800463E+01
7.759445E+01
7.462534E+01
7.172683E+01
8.035756E+01
8.142916E+01
8.804763E+01
9.096787E+01
9.657356E+01
8.814145E+01
8.553010E+01
9.640919E+01
9.685781E+01
9.502308E+01
9.756424E+01
9.461809E+01
1.150712E+02
1.107297E+02
1.117317E+02
1.030303E+02
1.060885E+02
9.749192E+01
9.977780E+01
1.102124E+02
1.114423E+02
1.411218E+02
1.161762E+02
1.155805E+02
1.277472E+02
1.189037E+02
1.168039E+02
1.083668E+02
5.415372E+01
5.265388E+01
5.502094E+01
6.443204E+01
8.002844E+01
9.449808E+01
1.159298E+02
7.933985E+01
8.098589E+01
6.809763E+01
1.001189E+02
8.980113E+01
8.002815E+01
7.560945E+01
8.440168E+01
7.776912E+01
8.002438E+01
7.713360E+01
7.038597E+01
6.922756E+01
7.114628E+01
7.220729E+01
7.135676E+01
7.707015E+01
7.687780E+01
7.784766E+01
8.014765E+01
8.049595E+01
8.227601E+01
8.379270E+01
8.683900E+01
8.828820E+01
8.815793E+01
8.885462E+01
8.897319E+01
8.879135E+01
8.849491E+01
8.965042E+01
8.937024E+01
8.875156E+01
8.857284E+01
8.890204E+01
8.841819E+01
8.901652E+01
8.897948E+01
8.918059E+01
8.923321E+01
8.897428E+01
8.943511E+01
8.890177E+01
8.906499E+01
8.915049E+01
8.812505E+01
8.959562E+01
8.959113E+01
8.940782E+01
9.007660E+01
8.969034E+01
8.989696E+01
8.987395E+01
8.989445E+01
9.053383E+01
9.050861E+01
9.001366E+01
9.035739E+01
9.024133E+01
9.015942E+01
9.017148E+01
9.059405E+01
9.027123E+01
9.021989E+01
9.045729E+01
9.092935E+01
9.043637E+01
9.040051E+01
9.058546E+01
9.080061E+01
9.056285E+01
9.046433E+01
9.071258E+01
9.077388E+01
9.075539E+01
9.057958E+01
9.066111E+01
9.055344E+01
9.028983E+01
9.056964E+01
9.085060E+01
9.075454E+01
9.068349E+01
9.092296E+01
9.115788E+01
9.087523E+01
9.081597E+01
9.041072E+01
9.051088E+01
9.049540E+01
9.024035E+01
9.043268E+01
9.053217E+01
9.079073E+01
9.060775E+01
9.071000E+01
9.100038E+01
9.123547E+01
9.091390E+01
9.118537E+01
9.086679E+01
9.086996E+01
9.086814E+01
9.078700E+01
9.068775E+01
9.033203E+01
9.081932E+01
9.135540E+01
9.066453E+01
9.057952E+01
9.066579E+01
9.071710E+01
9.076592E+01
9.088948E+01
9.032701E+01
9.043477E+01
9.040421E+01
9.021249E+01
9.025320E+01
9.017673E+01
9.001040E+01
9.005417E+01
9.031938E+01
9.036075E+01
8.972161E+01
8.949972E+01
8.955663E+01
8.928725E+01
8.985026E+01
8.948807E+01
8.931914E+01
8.970847E+01
8.927035E+01
8.970929E+01
8.888838E+01
8.911119E+01
8.907087E+01
8.891047E+01
8.928485E+01
8.866230E+01
8.873360E+01
8.886700E+01
8.871205E+01
8.862947E+01
8.844406E+01
8.878604E+01
8.911708E+01
8.858523E+01
8.866975E+01
8.974582E+01
8.981566E+01
8.980447E+01
8.994209E+01
8.972451E+01
8.838429E+01
8.769021E+01
8.703260E+01
8.555696E+01
8.315215E+01
8.304116E+01
8.043783E+01
8.112727E+01
7.931386E+01
8.109190E+01
7.781556E+01
7.813104E+01
8.437803E+01
8.613758E+01
7.967437E+01
8.145033E+01
8.581235E+01
8.331866E+01
8.597967E+01
8.803693E+01
9.608275E+01
9.162972E+01
9.248643E+01
9.304780E+01
9.587135E+01
1.090320E+02
1.178110E+02
1.021478E+02
1.021382E+02
1.038805E+02
1.001122E+02
1.027764E+02
1.028246E+02
1.403192E+02
1.248431E+02
1.205404E+02
1.360316E+02
1.087921E+02
1.053481E+02
1.003678E+02
6.950986E+01
6.807702E+01
6.043585E+01
8.021104E+01
7.374561E+01
7.993616E+01
8.894297E+01
1.016493E+02
1.208890E+02
2.552749E+01
7.085313E+01
8.610876E+01
8.014819E+01
5.740096E+01
8.736864E+01
7.183197E+01
7.200279E+01
7.400216E+01
8.171949E+01
7.704560E+01
6.780971E+01
7.366246E+01
7.449494E+01
7.587680E+01
7.627905E+01
7.135291E+01
6.524994E+01
8.052812E+01
8.257207E+01
8.435603E+01
8.628767E+01
8.745471E+01
8.852391E+01
8.941825E+01
8.899735E+01
8.855357E+01
8.875036E+01
8.853312E+01
8.881556E+01
8.875313E+01
8.840428E+01
8.905502E+01
8.927151E+01
8.856871E+01
8.863556E+01
8.886165E+01
8.945149E+01
8.913763E+01
8.943345E+01
8.954988E+01
8.885845E+01
8.977654E+01
8.950906E+01
8.931392E+01
8.966294E+01
8.942091E+01
8.961105E+01
9.023164E+01
8.981168E+01
8.983093E+01
8.988931E+01
9.069919E+01
9.056451E+01
9.045492E+01
9.011695E+01
9.023370E+01
9.050283E+01
8.986380E+01
9.039836E+01
9.024923E+01
9.051241E+01
9.020873E+01
9.076505E+01
9.048048E+01
9.058192E+01
9.062948E+01
9.073612E+01
9.072291E+01
9.049127E+01
9.061175E+01
9.080675E+01
9.068712E+01
9.079059E+01
9.052257E+01
9.073087E+01
9.030185E+01
9.080465E+01
9.131636E+01
9.077517E+01
9.059002E+01
9.097441E+01
9.099284E+01
9.051459E+01
9.097785E+01
9.055903E+01
9.040952E+01
9.051285E+01
9.055167E+01
9.065275E+01
9.063519E+01
9.042720E+01
9.052782E+01
9.057358E+01
9.070432E+01
9.132637E+01
9.116191E+01
9.092180E+01
9.079330E+01
9.141434E+01
9.095294E+01
9.057637E+01
9.037219E+01
9.040742E+01
9.076361E+01
9.123456E+01
9.090396E+01
9.081347E+01
9.084325E+01
9.038225E+01
9.089837E+01
9.096401E+01
9.062219E+01
9.068660E+01
9.023045E+01
9.033138E+01
9.063275E+01
9.047146E+01
9.022522E+01
8.992453E+01
9.030860E+01
9.034970E+01
8.977539E+01
8.980192E+01
9.004341E+01
8.999214E+01
8.968760E+01
8.991753E+01
8.897492E+01
8.924226E+01
8.916945E+01
8.889759E+01
8.920158E+01
8.864505E+01
8.952014E+01
8.892679E+01
8.848758E+01
8.883589E+01
8.820179E+01
8.870798E+01
8.870641E+01
8.910411E+01
8.898215E+01
8.885434E+01
8.850778E+01
8.875936E+01
8.861421E+01
8.904982E+01
8.907050E+01
8.878475E+01
8.892838E+01
8.855510E+01
8.882341E+01
8.721459E+01
8.716861E+01
8.480792E+01
8.360465E+01
8.237630E+01
8.090508E+01
8.064665E+01
7.985070E+01
8.037988E+01
8.309541E+01
8.169390E+01
8.780594E+01
7.937915E+01
8.515653E+01
8.843610E+01
8.380786E+01
9.055788E+01
9.041841E+01
8.486804E+01
9.604079E+01
9.214468E+01
9.500566E+01
8.636393E+01
9.280225E+01
1.031313E+02
1.033215E+02
9.964699E+01
9.772415E+01
8.957627E+01
1.029682E+02
1.009253E+02
1.030638E+02
1.065097E+02
1.068850E+02
1.096077E+02
1.102310E+02
1.112974E+02
1.043092E+02
1.033620E+02
6.247060E+01
7.541011E+01
7.442862E+01
7.885768E+01
9.095255E+01
6.608117E+01
8.865665E+01
3.179816E+02
5.471218E+01
6.686599E+01
3.559530E+01
4.651944E+02
8.556882E+01
5.900562E+01
7.663370E+01
7.919860E+01
7.506953E+01
7.696531E+01
7.236506E+01
7.209007E+01
6.956475E+01
7.130792E+01
7.667517E+01
7.694381E+01
7.842924E+01
6.867449E+01
6.371103E+01
8.025292E+01
8.268106E+01
8.445805E+01
8.544487E+01
8.676848E+01
8.756293E+01
8.826132E+01
8.916912E+01
8.895079E+01
8.886936E+01
8.898233E+01
8.901914E+01
8.898840E+01
8.893913E+01
8.874470E+01
8.870944E+01
8.900610E+01
8.916535E+01
8.906814E+01
8.846036E+01
8.921664E+01
8.917732E+01
8.918065E+01
8.926121E+01
8.936966E+01
8.961813E+01
8.965498E+01
8.944606E+01
8.971567E+01
9.004737E+01
8.961998E+01
9.008332E+01
9.001972E+01
8.985677E+01
9.023191E+01
9.071592E+01
9.030718E+01
9.004720E+01
9.011404E+01
9.049805E+01
9.049651E+01
9.050058E+01
9.024916E+01
9.070607E+01
9.022339E+01
9.046205E+01
9.054811E+01
9.052855E+01
9.048896E+01
9.042507E+01
9.053798E+01
9.052569E+01
9.050455E+01
9.038870E+01
9.038028E+01
9.075894E+01
9.069109E+01
9.055985E+01
9.022261E+01
9.052961E+01
9.094604E+01
9.071303E+01
9.056917E+01
9.085560E+01
9.051440E+01
9.041715E+01
9.058466E+01
9.060674E+01
9.059459E+01
9.052432E+01
9.066466E+01
9.083614E+01
9.073562E+01
9.058388E+01
9.093730E+01
9.058596E+01
9.082846E+01
9.128622E+01
9.116198E+01
9.055688E+01
9.104440E+01
9.107115E+01
9.101107E+01
9.053766E+01
9.033263E+01
9.047600E+01
9.059114E+01
9.109158E+01
9.077415E+01
9.056833E+01
9.082145E+01
9.051032E+01
9.072807E+01
9.056241E+01
9.043100E+01
9.044359E+01
9.075226E+01
9.065174E+01
9.081495E+01
9.018401E+01
9.010013E+01
8.992977E+01
9.000269E+01
9.006660E+01
8.995032E+01
8.965585E+01
8.980261E+01
8.941546E+01
8.948542E+01
8.986081E+01
8.939826E+01
8.942363E+01
8.947925E+01
8.949574E+01
8.917088E+01
8.937284E+01
8.877920E+01
8.863357E+01
8.930751E+01
8.876913E+01
8.850210E+01
8.882406E+01
8.890598E+01
8.885053E+01
8.853555E+01
8.869032E+01
8.866728E+01
8.885692E+01
8.901875E+01
8.915402E+01
9.003903E+01
8.937446E+01
8.897215E+01
8.809423E+01
8.715332E+01
8.631980E+01
8.567071E+01
8.431405E+01
8.348925E+01
8.319437E+01
8.321319E+01
8.087678E+01
7.674931E+01
7.701789E+01
7.949128E+01
7.862474E+01
8.115809E+01
8.329320E+01
8.372447E+01
8.684028E+01
8.224502E+01
8.354690E+01
8.937477E+01
8.861240E+01
8.976338E+01
9.268527E+01
9.037159E+01
9.463155E+01
9.294591E+01
9.571259E+01
9.870062E+01
9.675955E+01
9.908331E+01
1.052943E+02
1.008942E+02
9.929778E+01
9.483248E+01
9.128922E+01
9.575884E+01
1.055613E+02
1.055543E+02
1.087785E+02
1.071340E+02
1.048957E+02
7.363330E+01
6.530350E+01
6.295170E+01
6.173455E+01
8.205081E+01
4.451226E+01
8.792653E+01
-3.927350E+01
6.054525E+02
4.386173E+01
5.506271E+00
1.901507E+02
8.340837E+01
8.325604E+01
7.535556E+01
7.959590E+01
7.883283E+01
7.115696E+01
6.831134E+01
7.307001E+01
6.888926E+01
7.128085E+01
7.691880E+01
7.577266E+01
7.613371E+01
7.301703E+01
7.040387E+01
8.034899E+01
8.268606E+01
8.474617E+01
8.569503E+01
8.691744E+01
8.810444E+01
8.825994E+01
8.837497E+01
8.864431E+01
8.836797E+01
8.858542E+01
8.823432E+01
8.879875E+01
8.916287E+01
8.930104E+01
8.947714E+01
8.952782E+01
8.918850E+01
8.924258E+01
8.925149E+01
8.923922E+01
8.921825E+01
8.908882E+01
8.972199E+01
8.939777E+01
8.940334E+01
8.963423E+01
8.963935E+01
8.976078E+01
8.955678E+01
8.982145E+01
9.047524E+01
8.989867E+01
8.981213E+01
9.028239E+01
9.055874E+01
9.036212E+01
9.021508E+01
9.018594E+01
9.048939E+01
9.048269E+01
9.072953E+01
9.040311E+01
9.023073E+01
9.026164E+01
9.051171E+01
9.028930E+01
9.050021E+01
9.061055E+01
9.079490E+01
9.021424E+01
9.033457E+01
9.026498E+01
9.029649E+01
9.045822E+01
9.064884E+01
9.067320E+01
9.047137E+01
9.033356E+01
9.056393E+01
9.106713E+01
9.067935E+01
9.080049E+01
9.080508E+01
9.042150E+01
9.043964E+01
9.075154E+01
9.087129E+01
9.076780E+01
9.062480E+01
9.074327E+01
9.067300E+01
9.067045E+01
9.094328E+01
9.079448E+01
9.058971E+01
9.062932E+01
9.099570E+01
9.075600E+01
9.069473E+01
9.075144E+01
9.092942E+01
9.048673E+01
9.037824E+01
9.039038E+01
9.087725E+01
9.074087E+01
9.077194E+01
9.093479E+01
9.067435E+01
9.065809E+01
9.094346E+01
9.073358E+01
9.067039E+01
9.048009E+01
9.044626E+01
9.060483E+01
9.080407E+01
9.039357E+01
9.010538E+01
9.042382E+01
9.010351E+01
9.033595E+01
9.015207E+01
8.995332E+01
8.994415E+01
8.961026E+01
8.962960E+01
8.960164E+01
8.933096E+01
8.956202E+01
8.952398E+01
8.910309E+01
8.895209E+01
8.905708E+01
8.905770E+01
8.874283E+01
8.848351E+01
8.843721E+01
8.931976E+01
8.892795E+01
8.884499E+01
8.925981E+01
8.912007E+01
8.847902E+01
8.860248E+01
8.864047E+01
8.828728E+01
8.859169E+01
8.833551E+01
8.875568E+01
8.849350E+01
8.858756E+01
8.822179E+01
8.711192E+01
8.605788E+01
8.481962E+01
8.477382E+01
8.500714E+01
8.321079E+01
8.204917E+01
8.028392E+01
8.071782E+01
8.101656E+01
7.738563E+01
8.110108E+01
8.026350E+01
8.473638E+01
8.661960E+01
8.711163E+01
8.575769E+01
8.299657E+01
9.081105E+01
9.471804E+01
9.007673E+01
9.253243E+01
9.221256E+01
9.434317E+01
9.682233E+01
8.733042E+01
9.264035E+01
9.414227E+01
9.525543E+01
9.200920E+01
8.908808E+01
8.949194E+01
8.719875E+01
9.161452E+01
8.666536E+01
7.034867E+01
1.044071E+02
1.067095E+02
1.032835E+02
1.045192E+02
-4.709933E+01
-1.168770E+02
1.060775E+02
1.322107E+02
9.359718E+01
1.129416E+02
-1.510517E+02
2.870553E+01
2.510210E+02
3.815345E+02
4.031804E+02
1.106256E+01
1.603937E+02
7.869404E+01
8.159301E+01
7.571909E+01
7.351020E+01
7.662366E+01
7.490909E+01
6.520218E+01
6.851693E+01
7.639013E+01
7.318068E+01
7.340127E+01
7.556521E+01
7.753515E+01
8.027772E+01
8.263596E+01
8.256047E+01
8.420283E+01
8.554424E+01
8.696217E+01
8.807362E+01
8.821268E+01
8.845325E+01
8.839165E+01
8.884759E+01
8.933042E+01
8.872616E+01
8.868395E+01
8.923012E+01
8.863562E+01
8.867810E+01
8.880744E+01
8.934256E+01
8.933330E+01
8.917554E+01
8.900011E+01
8.885932E+01
8.929387E+01
8.941430E+01
8.914601E+01
8.949578E+01
8.946196E+01
8.966276E+01
8.990990E+01
8.966139E+01
9.002612E+01
9.021348E+01
8.987769E+01
8.994674E+01
9.001628E+01
9.033835E+01
9.008157E+01
8.997217E+01
9.007170E+01
9.045558E+01
9.003158E+01
9.036868E+01
9.022691E+01
9.049925E+01
9.045715E+01
9.048595E+01
9.036386E+01
9.039402E+01
9.082454E+01
9.067647E+01
9.059248E+01
9.034443E+01
9.007839E+01
9.029879E+01
9.043168E+01
9.054450E+01
9.051698E+01
9.043698E+01
9.051814E+01
9.087731E+01
9.089633E+01
9.043914E+01
9.073016E+01
9.098361E+01
9.037577E+01
9.044028E+01
9.058180E+01
9.071793E+01
9.062828E+01
9.065803E+01
9.085362E+01
9.084577E+01
9.078138E+01
9.098986E+01
9.093145E+01
9.054730E+01
9.065204E+01
9.076754E+01
9.076144E+01
9.062176E+01
9.084605E+01
9.065438E+01
9.051053E+01
9.067314E+01
9.064249E+01
9.060035E+01
9.065179E+01
9.084894E+01
9.086953E+01
9.036307E+01
9.057013E+01
9.041046E+01
9.050569E+01
9.077813E+01
9.107372E+01
9.029141E+01
9.047520E+01
9.055706E+01
9.034899E+01
9.017372E+01
9.035592E+01
9.010820E+01
8.992265E+01
8.993820E+01
9.001111E+01
8.988600E+01
8.967110E+01
8.963633E+01
8.953156E+01
8.955803E+01
8.920524E+01
8.918365E+01
8.944498E+01
8.920390E+01
8.902267E+01
8.887506E+01
8.868585E+01
8.878636E+01
8.923221E+01
8.864333E+01
8.837986E+01
8.839554E+01
8.851705E+01
8.869154E+01
8.851450E+01
8.839901E+01
8.914895E+01
8.829316E+01
8.903587E+01
8.842152E+01
8.858341E+01
8.885760E+01
8.889794E+01
8.908124E+01
8.786279E+01
8.629259E+01
8.537989E+01
8.259601E+01
8.214082E+01
8.165017E+01
8.108222E+01
7.885517E+01
7.810383E+01
8.020482E+01
7.450910E+01
7.060530E+01
7.098384E+01
7.596841E+01
7.558547E+01
8.062328E+01
8.101101E+01
9.751355E+01
8.995679E+01
9.341469E+01
8.406596E+01
9.132761E+01
8.761732E+01
9.350021E+01
1.018174E+02
9.532728E+01
8.788944E+01
9.415858E+01
9.754813E+01
1.011662E+02
9.965500E+01
9.857806E+01
1.024553E+02
1.001764E+02
1.031528E+02
1.126639E+02
8.591470E+01
1.037485E+02
1.025502E+02
1.027973E+02
-8.718870E+01
-6.017722E+01
1.426360E+02
7.450857E+01
2.415179E+01
2.974728E+01
1.760522E+02
-2.118210E+02
8.563627E+01
3.387944E+01
2.530138E+01
-5.546808E+02
-3.434833E+01
8.077049E+01
7.815357E+01
8.280604E+01
9.115542E+01
7.553920E+01
7.245536E+01
7.546131E+01
5.565863E+01
6.772382E+01
7.112209E+01
7.387059E+01
7.669976E+01
7.634456E+01
7.807315E+01
8.143827E+01
8.454496E+01
8.523404E+01
8.626658E+01
8.693026E+01
8.692086E+01
8.760862E+01
8.905157E+01
8.952615E+01
8.919783E+01
8.922960E+01
8.901368E+01
8.870561E+01
8.893031E+01
8.926974E+01
8.944924E+01
8.924879E+01
8.895324E+01
8.897425E+01
8.905396E+01
8.918199E+01
8.900275E+01
8.924587E+01
8.922049E+01
8.952218E+01
8.927109E+01
8.954244E+01
8.931751E+01
9.007309E+01
8.956480E+01
9.000242E+01
8.985939E+01
9.004597E+01
9.013034E+01
9.000232E+01
8.984813E+01
9.027080E+01
9.042729E+01
9.031852E+01
9.009002E+01
9.017166E+01
9.046935E+01
9.006032E+01
9.031833E+01
9.061769E+01
9.059213E+01
9.038469E+01
9.054059E+01
9.080459E+01
9.063282E+01
9.072863E+01
9.055401E+01
9.041771E+01
9.041687E+01
9.037160E+01
9.043784E+01
9.057423E+01
9.029092E+01
9.025954E+01
9.090873E+01
9.058004E+01
9.043310E+01
9.073306E+01
9.092383E+01
9.082336E+01
9.031423E+01
9.055929E+01
9.057086E+01
9.068945E+01
9.074207E+01
9.105677E+01
9.074695E+01
9.106523E+01
9.104698E+01
9.072916E+01
9.037139E+01
9.039169E+01
9.061073E+01
9.057039E+01
9.056806E+01
9.085449E+01
9.062513E+01
9.042121E+01
9.059536E+01
9.080353E+01
9.064650E+01
9.057378E+01
9.076111E+01
9.083574E+01
9.044692E+01
9.090415E+01
9.050683E+01
9.015134E+01
9.063106E+01
9.121837E+01
9.024128E+01
9.002207E+01
9.006652E+01
9.018230E+01
9.002031E+01
9.021839E+01
9.029904E+01
9.001766E+01
9.019904E+01
9.006709E+01
8.975230E+01
9.005612E+01
8.966028E+01
8.946680E+01
8.948776E+01
8.896434E+01
8.901137E+01
8.908311E+01
8.897527E+01
8.834117E+01
8.925039E+01
8.903470E+01
8.870597E+01
8.913127E+01
8.925105E+01
8.863285E+01
8.865132E+01
8.775126E+01
8.896286E+01
8.872062E+01
9.020296E+01
8.834188E+01
8.930145E+01
8.871775E+01
8.861193E+01
8.886141E+01
8.866869E+01
8.907985E+01
8.727194E+01
8.594112E+01
8.600077E+01
8.408146E+01
8.238575E+01
8.052491E+01
7.909429E+01
7.895665E+01
7.753356E+01
7.393555E+01
7.503708E+01
7.607071E+01
7.498621E+01
7.410864E+01
7.544817E+01
7.921202E+01
8.298161E+01
7.146941E+01
8.458864E+01
8.686142E+01
7.633786E+01
8.191136E+01
8.543022E+01
8.856018E+01
7.853507E+01
8.502645E+01
8.049985E+01
8.353866E+01
9.001421E+01
1.024283E+02
9.836761E+01
9.715309E+01
9.906355E+01
1.032965E+02
1.006271E+02
8.175390E+01
9.950390E+01
9.740848E+01
9.135322E+01
1.014357E+02
1.061661E+02
-2.931077E+00
-7.849410E+00
-1.546510E+02
9.325736E+01
5.124755E+01
7.879178E+01
-1.676149E+02
1.766177E+02
5.898380E+01
6.658966E+01
5.714579E+01
3.591306E+01
4.371062E+01
7.728508E+01
8.454023E+01
8.442974E+01
7.912614E+01
8.120680E+01
8.012103E+01
7.356549E+01
5.470345E+01
6.887812E+01
7.085356E+01
7.206662E+01
7.731300E+01
7.686441E+01
7.875695E+01
8.130235E+01
8.313226E+01
8.571474E+01
8.671000E+01
8.754101E+01
8.825238E+01
8.850315E+01
8.929817E+01
8.895122E+01
8.855378E+01
8.876868E+01
8.890688E+01
8.914429E+01
8.864956E+01
8.886877E+01
8.886027E+01
8.890569E+01
8.879129E+01
8.894021E+01
8.923757E+01
8.929415E+01
8.923511E+01
8.941391E+01
8.939880E+01
8.944973E+01
8.947548E+01
8.938870E+01
8.928936E+01
8.986981E+01
8.949543E+01
8.974702E+01
8.962986E+01
8.981105E+01
8.998681E+01
8.988637E+01
9.011719E+01
9.012886E+01
9.032088E+01
9.047885E+01
9.035983E+01
9.035198E+01
9.090667E+01
9.045103E+01
9.036750E+01
9.070380E+01
9.058363E+01
9.028375E+01
9.058787E+01
9.066341E+01
9.060842E+01
9.057548E+01
9.058171E+01
9.024098E+01
9.054455E+01
9.079862E+01
9.059476E+01
9.055399E+01
9.041835E+01
9.032761E+01
9.082994E+01
9.050899E+01
9.060921E+01
9.069889E+01
9.096350E+01
9.090002E+01
9.080607E+01
9.093697E+01
9.061399E+01
9.068076E+01
9.101168E+01
9.103449E+01
9.089423E+01
9.097570E+01
9.074954E+01
9.049555E+01
9.059577E+01
9.081097E+01
9.050470E+01
9.057181E+01
9.068405E+01
9.075183E+01
9.065638E+01
9.065995E+01
9.107726E+01
9.081925E+01
9.078753E+01
9.058510E+01
9.066096E+01
9.095081E+01
9.063528E+01
9.065389E+01
9.064642E+01
9.031828E+01
9.067993E+01
9.104474E+01
9.049725E+01
9.020391E+01
9.034356E+01
9.054447E+01
9.034369E+01
9.047989E+01
9.018602E+01
8.995344E+01
9.003370E+01
8.978411E+01
8.969439E+01
8.980097E+01
8.968601E+01
8.953434E+01
8.948726E+01
8.932243E+01
8.970733E+01
8.929865E+01
8.930691E+01
8.920783E+01
8.889819E+01
8.936460E+01
8.887131E+01
8.902944E+01
8.823830E+01
8.876133E+01
8.876028E+01
8.886743E+01
8.859701E+01
8.755551E+01
9.014150E+01
8.930652E+01
8.863330E+01
8.896483E+01
8.918192E+01
8.969480E+01
8.904446E+01
8.840585E+01
8.796357E+01
8.590214E+01
8.468545E+01
8.490211E+01
8.416635E+01
8.223712E+01
8.013744E+01
7.990901E+01
7.961633E+01
7.867658E+01
7.570120E+01
7.723923E+01
7.416143E+01
7.779294E+01
7.934154E+01
8.412397E+01
8.475182E+01
8.126737E+01
8.405734E+01
8.156606E+01
7.864863E+01
8.386647E+01
8.604888E+01
9.334730E+01
9.525061E+01
9.564078E+01
9.260902E+01
8.653990E+01
8.973282E+01
8.834242E+01
9.430817E+01
9.837076E+01
9.962364E+01
9.650598E+01
9.389563E+01
9.431117E+01
1.029131E+02
1.105666E+02
1.038300E+02
1.032653E+02
1.390575E+02
-9.609264E+01
-4.776037E+01
-9.172921E+01
6.904847E+02
8.492956E+01
4.327768E+01
4.337263E+01
1.369192E+02
-1.883286E+01
1.058936E+02
1.650934E+02
-3.244218E+01
-1.878140E+01
8.993935E+01
8.915158E+01
7.439707E+01
7.744691E+01
8.078875E+01
7.262613E+01
6.103323E+01
6.035886E+01
7.139870E+01
7.477398E+01
7.378629E+01
7.866469E+01
7.846713E+01
8.095430E+01
8.579565E+01
8.422680E+01
8.657992E+01
8.700514E+01
8.767113E+01
8.851907E+01
8.962477E+01
8.882681E+01
8.838178E+01
8.884054E+01
8.894620E+01
8.901991E+01
8.915889E+01
8.907429E+01
8.884393E+01
8.899345E+01
8.932329E+01
8.904555E+01
8.908297E+01
8.939354E+01
8.926819E+01
8.874306E+01
8.919142E+01
8.931883E+01
8.932938E+01
8.946864E+01
8.976330E+01
8.949481E+01
8.979857E+01
8.936663E+01
8.976373E+01
8.956644E+01
8.992352E+01
8.993876E+01
8.977617E+01
9.002237E+01
9.041696E+01
9.008189E+01
9.035060E+01
9.045275E+01
9.016216E+01
9.088229E+01
9.060217E+01
9.071815E+01
9.062586E+01
9.060547E+01
9.048400E+01
9.052102E+01
9.053744E+01
9.070477E+01
9.043803E+01
9.027940E+01
9.043656E+01
9.047093E+01
9.056584E+01
9.066643E+01
9.085922E+01
9.079823E+01
9.030656E+01
9.055149E+01
9.056425E+01
9.075917E+01
9.066881E+01
9.111768E+01
9.058168E+01
9.082791E+01
9.098157E+01
9.030476E+01
9.015967E+01
9.097368E+01
9.081729E+01
9.086055E+01
9.080230E+01
9.068756E+01
9.082031E+01
9.080966E+01
9.051689E+01
9.025830E+01
9.076761E+01
9.088443E+01
9.069479E+01
9.072801E+01
9.045854E+01
9.074237E+01
9.084764E+01
9.076021E+01
9.049360E+01
9.061668E+01
9.085819E+01
9.072640E+01
9.046022E+01
9.050225E+01
9.061476E+01
9.047729E+01
9.065269E+01
9.052982E+01
9.052289E+01
9.048408E+01
9.060250E+01
9.049558E+01
9.005547E+01
8.979995E+01
9.002822E+01
9.015441E+01
8.947321E+01
8.962045E+01
8.941172E+01
8.949175E+01
8.929236E+01
8.940395E+01
8.910334E+01
8.964086E+01
8.952275E+01
8.932393E+01
8.910284E+01
8.891139E+01
8.885102E+01
8.892913E+01
8.844717E+01
8.839431E+01
8.884034E+01
8.790658E+01
8.844827E+01
8.876672E+01
8.913574E+01
8.764549E+01
8.867784E+01
8.889965E+01
8.900065E+01
8.934311E+01
8.822239E+01
8.812848E+01
8.895933E+01
8.793842E+01
8.710751E+01
8.506393E+01
8.286798E+01
8.284757E+01
8.114054E+01
7.930671E+01
8.075574E+01
7.753469E+01
7.830320E+01
7.711884E+01
7.827024E+01
7.748976E+01
7.774163E+01
7.673852E+01
8.374883E+01
8.236205E+01
8.929628E+01
8.421064E+01
7.530664E+01
8.167914E+01
8.407314E+01
9.185332E+01
9.425857E+01
8.834075E+01
9.060062E+01
9.519817E+01
9.834693E+01
1.081995E+02
1.011259E+02
1.007583E+02
9.766435E+01
1.001962E+02
9.885300E+01
1.021491E+02
9.934011E+01
1.032502E+02
1.029186E+02
9.895771E+01
9.425555E+01
1.048310E+02
4.229162E+01
4.794200E+01
7.284961E+01
1.578887E+03
-2.926609E+01
1.179024E+02
9.804460E+01
2.087832E+02
7.459562E+01
1.594688E+02
2.018243E+02
4.275052E+01
-1.138552E+02
8.678758E+01
8.295592E+01
8.132573E+01
7.887212E+01
7.659587E+01
7.912519E+01
7.644002E+01
7.168429E+01
7.320527E+01
7.368828E+01
7.511486E+01
7.908837E+01
7.959618E+01
7.895199E+01
8.260907E+01
8.452628E+01
8.585299E+01
8.653944E+01
8.829416E+01
8.759641E+01
8.908434E+01
8.878141E+01
8.855597E+01
8.866812E+01
8.860526E+01
8.868532E+01
8.857023E+01
8.893586E+01
8.878556E+01
8.878365E+01
8.856370E+01
8.915943E+01
8.899612E+01
8.925859E+01
8.902648E+01
8.937735E+01
8.920863E+01
8.958590E+01
8.971325E+01
8.985437E+01
8.950801E+01
8.934737E+01
8.956215E+01
8.977231E+01
8.986526E+01
8.980063E+01
9.001425E+01
9.000140E+01
9.000669E+01
9.005220E+01
9.053881E+01
9.022859E+01
9.018827E+01
9.023152E+01
9.043487E+01
9.058973E+01
9.042157E+01
9.031239E+01
9.061642E+01
9.056536E+01
9.052054E+01
9.024084E+01
9.057068E+01
9.054534E+01
9.050519E+01
9.043922E+01
9.040094E+01
9.078957E+01
9.082060E+01
9.087644E+01
9.073494E+01
9.062830E+01
9.029307E+01
9.054340E+01
9.046379E+01
9.059093E+01
9.050151E+01
9.117994E+01
9.090443E+01
9.080919E+01
9.079825E+01
9.027432E+01
9.026035E+01
9.063553E+01
9.057320E+01
9.068706E+01
9.078847E+01
9.092674E+01
9.069315E+01
9.080369E+01
9.094081E+01
9.058940E+01
9.046079E+01
9.066617E+01
9.048700E+01
9.067903E+01
9.060757E+01
9.088242E+01
9.089314E+01
9.082014E+01
9.045505E+01
9.046784E+01
9.042974E+01
9.044571E+01
9.055562E+01
9.058807E+01
9.053452E+01
9.041875E+01
9.060951E+01
9.019405E+01
9.050347E+01
9.035367E+01
9.088026E+01
9.047522E+01
9.029692E+01
9.024409E+01
9.008237E+01
8.995425E+01
9.018477E+01
8.977735E+01
8.963828E+01
8.947064E+01
8.947837E+01
8.931192E+01
8.926389E+01
8.933416E+01
8.884073E+01
8.857759E+01
8.870229E+01
8.872124E+01
8.889711E+01
8.889272E+01
8.890180E+01
8.870212E+01
8.872866E+01
8.873151E+01
8.854337E+01
8.830981E+01
8.844039E+01
8.830001E+01
8.843834E+01
8.829579E+01
8.829496E+01
8.885375E+01
8.933349E+01
8.937014E+01
8.786566E+01
8.768366E+01
8.644859E+01
8.508512E+01
8.305803E+01
8.066286E+01
8.320215E+01
8.310834E+01
8.052671E+01
7.913940E+01
7.820996E+01
7.533182E+01
7.355189E+01
7.836549E+01
8.483608E+01
8.090419E+01
8.366439E+01
8.366091E+01
8.811912E+01
9.360201E+01
8.268284E+01
8.251091E+01
8.678659E+01
9.187028E+01
8.598385E+01
8.948463E+01
9.548247E+01
9.384918E+01
9.156274E+01
8.956187E+01
9.918083E+01
1.010326E+02
1.010885E+02
1.014136E+02
1.004735E+02
9.983899E+01
1.002911E+02
9.914108E+01
9.760694E+01
9.206042E+01
9.407583E+01
1.019405E+02
5.644134E+01
2.157644E+01
-1.890890E+01
1.091466E+02
1.866453E+02
3.155135E+01
8.728200E+01
1.700316E+02
-5.368058E+01
-2.074473E+00
-1.907498E+02
-4.067155E+00
9.419380E+01
8.747384E+01
8.206307E+01
8.398576E+01
7.804418E+01
7.696087E+01
7.905918E+01
7.577086E+01
7.178088E+01
6.940815E+01
7.167874E+01
6.851821E+01
7.635663E+01
8.053067E+01
8.077139E+01
8.336788E+01
8.386007E+01
8.562007E+01
8.829423E+01
8.906187E+01
8.954454E+01
8.896165E+01
8.854248E+01
8.968561E+01
8.909799E+01
8.907450E+01
8.897661E+01
8.861996E+01
8.859209E+01
8.796665E+01
8.868867E+01
8.906654E+01
8.865402E+01
8.884924E+01
8.940984E+01
8.883458E+01
8.898020E+01
8.921832E+01
8.930354E+01
8.901496E+01
8.953213E+01
8.951501E+01
8.950797E+01
8.958234E+01
8.951131E+01
8.969166E+01
8.983923E+01
9.008097E+01
8.996918E+01
9.021860E+01
9.031214E+01
9.052859E+01
9.008981E+01
9.015650E+01
9.037728E+01
9.029693E+01
9.044699E+01
9.077729E+01
9.057633E+01
9.032326E+01
9.039633E+01
9.039009E+01
9.026504E+01
9.048312E+01
9.046266E+01
9.078924E+01
9.051494E+01
9.060802E+01
9.064286E+01
9.066741E+01
9.091237E+01
9.083250E+01
9.061756E+01
9.035903E+01
9.065070E+01
9.074190E+01
9.089429E+01
9.066581E+01
9.096083E+01
9.033779E+01
9.078216E+01
9.087898E+01
9.022224E+01
9.027614E+01
9.049762E+01
9.064696E+01
9.088443E+01
9.072802E+01
9.073615E+01
9.083556E+01
9.075385E+01
9.074653E+01
9.055255E+01
9.035432E+01
9.059530E+01
9.053309E+01
9.059836E+01
9.079708E+01
9.074832E+01
9.059213E+01
9.051273E+01
9.049691E+01
9.049673E+01
9.062448E+01
9.059041E+01
9.055764E+01
9.042162E+01
9.041883E+01
9.036611E+01
9.048186E+01
9.058766E+01
9.045170E+01
9.031939E+01
9.051647E+01
9.065905E+01
9.022635E+01
9.018404E+01
8.995627E+01
9.003140E+01
8.987395E+01
8.993622E+01
8.995314E+01
8.984979E+01
8.947985E+01
8.949068E+01
8.935109E+01
8.953563E+01
8.922153E+01
8.905372E+01
8.913363E+01
8.849318E+01
8.907467E+01
8.890456E+01
8.869087E+01
8.886085E+01
8.902342E+01
8.851704E+01
8.861168E+01
8.875710E+01
8.822658E+01
8.810252E+01
8.806362E+01
8.817279E+01
8.831855E+01
8.839051E+01
8.916026E+01
8.871623E+01
8.772164E+01
8.657080E+01
8.537022E+01
8.466126E+01
8.371718E+01
8.231724E+01
7.990048E+01
8.045695E+01
7.943931E+01
7.657879E+01
7.620973E+01
7.671061E+01
7.645545E+01
7.760996E+01
7.897511E+01
7.833794E+01
7.976718E+01
8.369722E+01
8.485645E+01
9.025894E+01
8.246564E+01
7.920623E+01
8.050578E+01
8.322471E+01
9.755447E+01
9.297402E+01
9.423800E+01
9.893186E+01
9.827030E+01
9.859429E+01
1.000702E+02
9.606863E+01
9.800274E+01
9.962829E+01
1.014910E+02
1.007392E+02
1.001328E+02
9.574094E+01
9.764174E+01
9.509460E+01
9.588910E+01
9.096294E+01
7.076345E+01
7.360306E+01
7.056267E+01
6.301713E+01
9.311035E+01
9.924305E+01
5.819059E+02
1.752038E+01
-1.668381E+02
5.438143E+01
-8.681457E+01
-1.759600E+02
9.984907E+01
8.889826E+01
9.005038E+01
8.436976E+01
7.280335E+01
7.015893E+01
7.674911E+01
7.406091E+01
7.369622E+01
7.414329E+01
7.115471E+01
7.547664E+01
7.858716E+01
8.100238E+01
8.250165E+01
8.365542E+01
8.556517E+01
8.654329E+01
8.703005E+01
8.837235E+01
8.876088E+01
8.899653E+01
8.880675E+01
8.903199E+01
8.881886E+01
8.846346E+01
8.904781E+01
8.893607E+01
8.864814E+01
8.931643E+01
8.896459E+01
8.839295E+01
8.887101E+01
8.913485E+01
8.921950E+01
8.908456E+01
8.895013E+01
8.899130E+01
8.917311E+01
8.932208E+01
8.944397E+01
8.964931E+01
8.961335E+01
8.954286E+01
8.980574E+01
8.998379E+01
8.968313E+01
9.005518E+01
9.004589E+01
9.044320E+01
9.042369E+01
9.074754E+01
9.050554E+01
9.020168E+01
9.024356E+01
9.037659E+01
9.045419E+01
9.064715E+01
9.048502E+01
9.037648E+01
9.047019E+01
9.050254E+01
9.053357E+01
9.052170E+01
9.034206E+01
9.059970E+01
9.036668E+01
9.053569E+01
9.065049E+01
9.065279E+01
9.085354E+01
9.121192E+01
9.064057E+01
9.044664E+01
9.058207E+01
9.043549E+01
9.059350E+01
9.032437E+01
9.062806E+01
9.057371E+01
9.056315E+01
9.057066E+01
9.043683E+01
9.014816E+01
9.014150E+01
9.069462E+01
9.077470E+01
9.040758E+01
9.111872E+01
9.096255E+01
9.116906E+01
9.059880E+01
9.049641E+01
9.053740E+01
9.065147E+01
9.053303E+01
9.079221E+01
9.109731E+01
9.100271E+01
9.062570E+01
9.062807E+01
9.027498E+01
9.052602E+01
9.065156E+01
9.087259E+01
9.050945E+01
9.016774E+01
9.035558E+01
9.033867E+01
9.057377E+01
9.078857E+01
9.065146E+01
9.059686E+01
9.031630E+01
9.031753E+01
9.003274E+01
9.000142E+01
8.977157E+01
8.983958E+01
8.988504E+01
9.005019E+01
8.976044E+01
8.949276E+01
8.945351E+01
8.942014E+01
8.944900E+01
8.921537E+01
8.919078E+01
8.902837E+01
8.887386E+01
8.881538E+01
8.879889E+01
8.872002E+01
8.899058E+01
8.868355E+01
8.854998E+01
8.854159E+01
8.805597E+01
8.813475E+01
8.823333E+01
8.864251E+01
8.882861E+01
8.877368E+01
8.883842E+01
8.903570E+01
8.900159E+01
8.929882E+01
8.837701E+01
8.787507E+01
8.639402E+01
8.524608E+01
8.529684E+01
8.297154E+01
8.201996E+01
8.074559E+01
7.764669E+01
7.775775E+01
7.445332E+01
7.826037E+01
7.883857E+01
8.086023E+01
8.116242E+01
7.688705E+01
8.151926E+01
7.961574E+01
8.703647E+01
9.136333E+01
9.226468E+01
8.777063E+01
7.945629E+01
8.995653E+01
1.092861E+02
1.041665E+02
1.047318E+02
9.891339E+01
9.801823E+01
1.012066E+02
9.976018E+01
9.969477E+01
1.000479E+02
1.013419E+02
9.492521E+01
9.882941E+01
9.752143E+01
9.674204E+01
9.559072E+01
1.011318E+02
9.523469E+01
8.898661E+01
9.436781E+01
9.331139E+01
9.374124E+01
9.943110E+01
1.186205E+02
9.400326E+01
8.489282E+01
1.295631E+02
1.545911E+02
8.397056E+01
7.991144E+01
2.401674E+02
1.157331E+02
8.851305E+01
8.312669E+01
8.972030E+01
8.003918E+01
7.747163E+01
7.493843E+01
7.376150E+01
7.265832E+01
7.366855E+01
7.151261E+01
7.145845E+01
7.841652E+01
8.029620E+01
8.176201E+01
8.458805E+01
8.549505E+01
8.722049E+01
8.701855E+01
8.798556E+01
8.872073E+01
8.991489E+01
8.954932E+01
8.880517E+01
8.897359E+01
8.876339E+01
8.885605E+01
8.869541E+01
8.870526E+01
8.926173E+01
8.917916E+01
8.858937E+01
8.871522E+01
8.908971E+01
8.952810E+01
8.961283E+01
8.945069E+01
8.964766E+01
8.950382E+01
8.896560E+01
8.953087E+01
8.978367E+01
8.988423E+01
8.973822E+01
8.966220E+01
8.979008E+01
8.979461E+01
8.973817E+01
8.983082E+01
9.016906E+01
9.025459E+01
9.027580E+01
9.044396E+01
9.017367E+01
9.027227E+01
9.037002E+01
9.035497E+01
9.053527E+01
9.049781E+01
9.033214E+01
9.056017E+01
9.057752E+01
9.071433E+01
9.067809E+01
9.037626E+01
9.087886E+01
9.058487E+01
9.087494E+01
9.067757E+01
9.079764E+01
9.083821E+01
9.095780E+01
9.079349E+01
9.054627E+01
9.056799E+01
9.069739E+01
9.082149E+01
9.079330E+01
9.063124E+01
9.056610E+01
9.071883E+01
9.035261E+01
9.040016E+01
9.048069E+01
9.045409E+01
9.044861E+01
9.070622E+01
9.055870E+01
9.111483E+01
9.067950E+01
9.072807E+01
9.071317E+01
9.065982E+01
9.065808E+01
9.076377E+01
9.087046E+01
9.077127E+01
9.081513E+01
9.078006E+01
9.084178E+01
9.068071E+01
9.079462E+01
9.072057E+01
9.053435E+01
9.073524E+01
9.047244E+01
9.052903E+01
9.031858E+01
9.055885E+01
9.073209E+01
9.081722E+01
8.998928E+01
9.022600E+01
9.062916E+01
9.056502E+01
9.001312E+01
9.018036E+01
9.014539E+01
9.005069E+01
9.001097E+01
9.001235E+01
8.997113E+01
8.947726E+01
8.936340E+01
8.938509E+01
8.942729E+01
8.938341E+01
8.930827E+01
8.900070E+01
8.873360E+01
8.907039E+01
8.915098E+01
8.850995E+01
8.881461E+01
8.894095E+01
8.848726E+01
8.896039E+01
8.850833E+01
8.880022E+01
8.859140E+01
8.854378E+01
8.916402E+01
8.832119E+01
8.795322E+01
8.732199E+01
8.868177E+01
8.849029E+01
8.885067E+01
8.706476E+01
8.666382E+01
8.585518E+01
8.445855E+01
8.214799E+01
7.959435E+01
7.980446E+01
7.926603E+01
7.905639E+01
7.839855E+01
7.812724E+01
7.881036E+01
7.261687E+01
7.883353E+01
7.806593E+01
8.157806E+01
8.446913E+01
8.676172E+01
8.776787E+01
7.482380E+01
8.373605E+01
7.884597E+01
8.299919E+01
8.366526E+01
8.133002E+01
8.670128E+01
9.588726E+01
9.844732E+01
9.872962E+01
1.010362E+02
1.007898E+02
1.002545E+02
1.003862E+02
9.854597E+01
9.889445E+01
9.629457E+01
9.412744E+01
9.018775E+01
8.971870E+01
9.950633E+01
1.023140E+02
3.512842E+01
6.083815E+01
8.807419E+01
8.819847E+01
9.793296E+01
8.900285E+01
9.043322E+01
3.154798E+02
7.343182E+01
6.759072E+01
6.025018E+01
8.186746E+01
1.349784E+02
8.530025E+01
7.829056E+01
7.533376E+01
7.216785E+01
7.765631E+01
7.502346E+01
7.395632E+01
5.901628E+01
5.510189E+01
7.263883E+01
7.232849E+01
7.587755E+01
7.943835E+01
8.204802E+01
8.413621E+01
8.604362E+01
8.627395E+01
8.754087E+01
8.809654E+01
8.832692E+01
8.869705E+01
8.856743E+01
8.881340E+01
8.876919E+01
8.892858E+01
8.829059E+01
8.892773E+01
8.938220E+01
8.868731E+01
8.880216E+01
8.857755E+01
8.929897E+01
8.923487E+01
8.913218E+01
8.908849E+01
8.926708E+01
8.933929E+01
8.935169E+01
8.936302E+01
8.952937E+01
8.954953E+01
8.955323E+01
8.971637E+01
8.992075E+01
8.992558E+01
8.996860E+01
8.983632E+01
8.989337E+01
9.003212E+01
9.018878E+01
8.993067E+01
9.041777E+01
9.041288E+01
9.036371E+01
9.028509E+01
9.037493E+01
9.067616E+01
9.049099E+01
9.033098E+01
9.019135E+01
9.037054E+01
9.073508E+01
9.064064E+01
9.062394E+01
9.054869E+01
9.078122E+01
9.064911E+01
9.072128E+01
9.085987E+01
9.051073E+01
9.077160E+01
9.104898E+01
9.060097E+01
9.043702E+01
9.086977E+01
9.065519E+01
9.068025E+01
9.079543E+01
9.062802E+01
9.033659E+01
9.052650E+01
9.053594E+01
9.079170E+01
9.045022E+01
9.049049E+01
9.102202E+01
9.079122E+01
9.082285E+01
9.052999E+01
9.054819E+01
9.068975E+01
9.101632E+01
9.078215E+01
9.067428E+01
9.120278E+01
9.088404E+01
9.077492E+01
9.052569E+01
9.067811E+01
9.048869E+01
9.083919E+01
9.089905E+01
9.077297E+01
9.113369E+01
9.077329E+01
9.042936E+01
9.033933E+01
9.043402E+01
9.050358E+01
9.053871E+01
9.011006E+01
9.034262E+01
9.066297E+01
9.064423E+01
9.036775E+01
9.038959E+01
9.032514E+01
9.018949E+01
8.988042E+01
8.959631E+01
8.984958E+01
8.937937E+01
8.984363E+01
8.970778E+01
8.921120E+01
8.987708E+01
8.891283E+01
8.920839E+01
8.872272E+01
8.866632E+01
8.886138E+01
8.879001E+01
8.912628E+01
8.837412E+01
8.871701E+01
8.811693E+01
8.848191E+01
8.832719E+01
8.859787E+01
8.837871E+01
8.863675E+01
8.840305E+01
8.858537E+01
8.890967E+01
8.873546E+01
8.841679E+01
8.784072E+01
8.820702E+01
8.691130E+01
8.598117E+01
8.374920E+01
8.248912E+01
8.156292E+01
7.900391E+01
7.675219E+01
7.655497E+01
7.715915E+01
7.767926E+01
7.821381E+01
7.900268E+01
8.404960E+01
7.674989E+01
7.328289E+01
7.247098E+01
8.648436E+01
8.675900E+01
7.987706E+01
7.878456E+01
9.173761E+01
6.745175E+01
9.086998E+01
9.964933E+01
9.279296E+01
8.550519E+01
9.784420E+01
9.901018E+01
9.869413E+01
9.835869E+01
9.842125E+01
9.703836E+01
9.540607E+01
9.806377E+01
9.735213E+01
9.307979E+01
9.800693E+01
9.616734E+01
1.000268E+02
9.153637E+01
1.318355E+02
1.215603E+02
1.359123E+02
9.084149E+01
1.028027E+02
9.270264E+01
9.945511E+01
3.354569E+01
-3.744451E+01
5.250834E+01
6.238704E+01
-2.927404E+01
-6.595035E+02
9.673701E+01
8.751268E+01
8.345538E+01
8.084936E+01
7.365812E+01
6.766835E+01
6.868779E+01
6.135109E+01
6.149497E+01
7.299902E+01
7.345607E+01
7.447687E+01
7.949778E+01
8.135032E+01
8.332370E+01
8.544584E+01
8.756165E+01
8.894685E+01
8.853854E+01
8.883589E+01
8.916268E+01
8.942539E+01
8.921152E+01
8.911250E+01
8.861589E+01
8.886352E+01
8.933555E+01
8.931077E+01
8.927365E+01
8.938477E+01
8.941221E+01
8.902961E+01
8.882544E+01
8.920153E+01
8.953270E+01
8.907052E+01
8.909223E+01
8.932768E+01
8.958241E+01
8.971926E+01
8.922101E+01
8.920786E+01
8.955039E+01
8.966745E+01
8.961460E+01
8.977619E+01
8.971187E+01
8.989555E+01
9.001334E+01
8.998656E+01
8.992538E+01
9.031418E+01
9.053233E+01
9.026464E+01
9.046995E+01
9.057242E+01
9.076415E+01
9.058423E+01
9.056049E+01
9.064314E+01
9.069430E+01
9.049579E+01
9.034315E+01
9.055572E+01
9.031380E+01
9.050416E+01
9.071078E+01
9.074155E+01
9.103096E+01
9.039284E+01
9.081661E+01
9.125971E+01
9.064559E+01
9.035455E+01
9.101868E+01
9.108372E+01
9.056551E+01
9.063927E+01
9.052048E+01
9.068783E+01
9.060068E+01
9.042821E+01
9.072086E+01
9.045837E+01
8.998838E+01
9.097270E+01
9.108897E+01
9.067815E+01
9.065022E+01
9.057409E+01
9.048202E+01
9.074330E+01
9.064320E+01
9.059274E+01
9.102113E+01
9.064939E+01
9.052582E+01
9.062280E+01
9.079864E+01
9.070379E+01
9.085551E+01
9.066788E+01
9.062356E+01
9.093020E+01
9.044221E+01
9.054953E+01
9.048639E+01
9.020498E+01
9.056991E+01
9.042746E+01
9.040274E+01
9.049299E+01
9.037421E+01
9.034825E+01
9.014544E+01
9.025105E+01
8.993364E+01
9.012571E+01
9.022375E+01
8.984642E+01
8.972726E+01
8.944787E+01
8.956008E+01
8.957756E+01
8.944021E+01
8.914574E+01
8.927633E+01
8.935919E+01
8.912209E+01
8.907022E+01
8.889367E+01
8.886484E+01
8.847045E+01
8.864206E+01
8.840773E+01
8.866988E+01
8.900159E+01
8.838249E+01
8.787106E+01
8.841541E+01
8.776868E+01
8.845868E+01
8.914373E+01
8.876134E+01
8.843150E+01
8.841955E+01
8.809515E+01
8.685904E+01
8.610439E+01
8.467394E+01
8.307116E+01
8.187635E+01
8.047138E+01
7.830821E+01
7.774878E+01
7.571201E+01
7.773276E+01
7.367789E+01
7.940089E+01
7.564906E+01
7.992498E+01
7.907940E+01
8.088115E+01
8.550466E+01
8.624722E+01
8.143629E+01
8.814783E+01
9.161570E+01
9.206815E+01
9.976305E+01
9.146136E+01
9.418542E+01
9.259172E+01
9.990320E+01
9.854483E+01
9.257037E+01
8.138931E+01
8.966700E+01
9.736094E+01
1.000172E+02
9.828074E+01
9.914882E+01
9.818573E+01
9.287664E+01
8.537904E+01
9.448928E+01
9.570237E+01
9.238408E+01
6.003420E+01
6.504240E+01
6.281016E+01
7.079075E+01
7.798743E+01
7.823749E+01
9.580332E+01
-1.702729E+02
1.331135E+01
8.500706E+01
-2.080502E+01
-6.135582E+01
-2.288940E+01
1.031969E+02
1.084696E+02
8.816693E+01
7.822412E+01
7.303517E+01
7.347107E+01
6.011953E+01
7.769239E+01
7.051243E+01
6.991662E+01
6.530092E+01
7.995398E+01
8.005674E+01
8.150796E+01
8.168551E+01
8.479564E+01
8.677974E+01
8.684479E+01
8.855895E+01
8.903175E+01
8.915531E+01
8.877491E+01
8.900025E+01
8.906689E+01
8.849850E+01
8.871290E+01
8.885448E+01
8.899918E+01
8.900251E+01
8.885470E+01
8.912914E+01
8.916258E+01
8.926833E+01
8.932153E+01
8.927122E+01
8.929488E+01
8.918857E+01
8.923390E+01
8.948188E+01
8.934152E+01
8.940523E+01
8.957536E+01
8.963717E+01
8.965348E+01
8.989385E+01
8.985070E+01
9.006987E+01
9.017735E+01
9.004915E+01
9.028291E+01
8.986671E+01
9.004072E+01
9.040191E+01
9.019680E+01
9.036575E+01
9.066854E+01
9.077858E+01
9.042761E+01
9.071057E+01
9.051747E+01
9.053676E+01
9.061432E+01
9.023644E+01
9.078854E+01
9.055241E+01
9.045856E+01
9.046393E+01
9.056603E+01
9.075728E+01
9.037639E+01
9.089538E+01
9.146967E+01
9.077489E+01
9.057096E+01
9.088756E+01
9.078436E+01
9.041553E+01
9.055537E+01
9.039269E+01
9.041316E+01
9.043852E+01
9.044551E+01
9.073895E+01
9.086196E+01
9.051950E+01
9.078241E+01
9.064960E+01
9.070441E+01
9.092225E+01
9.082835E+01
9.046471E+01
9.052956E+01
9.079492E+01
9.072519E+01
9.107016E+01
9.049321E+01
9.046424E+01
9.066044E+01
9.060944E+01
9.060121E+01
9.058130E+01
9.059001E+01
9.082429E+01
9.092674E+01
9.042167E+01
9.048664E+01
9.023250E+01
9.017698E+01
9.062065E+01
9.045262E+01
9.058250E+01
9.053979E+01
9.033778E+01
9.033728E+01
9.012480E+01
9.012209E+01
8.988946E+01
8.993155E+01
9.017095E+01
8.983732E+01
8.984256E+01
8.967429E+01
8.943103E+01
8.976245E+01
8.934421E+01
8.949672E+01
8.898274E+01
8.883488E+01
8.886949E+01
8.856999E+01
8.880616E+01
8.882626E+01
8.875744E+01
8.875128E+01
8.902495E+01
8.860947E+01
8.772783E+01
8.808115E+01
8.856662E+01
8.849904E+01
8.875936E+01
8.897015E+01
8.822792E+01
8.857091E+01
8.927389E+01
8.871835E+01
8.748263E+01
8.679987E+01
8.630963E+01
8.538427E+01
8.359716E+01
8.314601E+01
8.134196E+01
8.171441E+01
8.045268E+01
7.954837E+01
7.603981E+01
7.881439E+01
7.994289E+01
7.715021E+01
7.855587E+01
8.052886E+01
7.831181E+01
8.402154E+01
8.317424E+01
6.580845E+01
7.654154E+01
8.384974E+01
8.218255E+01
8.196969E+01
8.369033E+01
9.518624E+01
9.180089E+01
8.845426E+01
7.807474E+01
1.002313E+02
7.126141E+01
9.916532E+01
9.386611E+01
8.784355E+01
9.779672E+01
9.936635E+01
1.006610E+02
9.552808E+01
9.328600E+01
9.696976E+01
9.695906E+01
9.279376E+01
1.013382E+02
9.554051E+01
9.040494E+01
8.147343E+01
8.415675E+01
7.657029E+01
6.899521E+00
8.067392E+01
5.656344E+01
-1.965613E+02
-4.496425E+01
6.024920E+01
1.382518E+03
8.576358E+01
9.187126E+01
8.725024E+01
8.559385E+01
7.862348E+01
6.783923E+01
7.272331E+01
7.213159E+01
7.363661E+01
7.328251E+01
7.372456E+01
7.633425E+01
8.072934E+01
7.946764E+01
7.978831E+01
8.491612E+01
8.702943E+01
8.715142E+01
8.861650E+01
8.930311E+01
8.922783E+01
8.880689E+01
8.940603E+01
8.939704E+01
8.914684E+01
8.820894E+01
8.800532E+01
8.877253E+01
8.902143E+01
8.935372E+01
8.903097E+01
8.901547E+01
8.890946E+01
8.900121E+01
8.903469E+01
8.899683E+01
8.924717E+01
8.967077E+01
8.960752E+01
8.947383E+01
8.963655E+01
8.954561E+01
8.954529E+01
8.997980E+01
8.973517E+01
8.989692E+01
8.986196E+01
8.991480E+01
9.015752E+01
9.015673E+01
9.014551E+01
9.036044E+01
9.037292E+01
9.000088E+01
9.016780E+01
9.048085E+01
9.056655E+01
9.059547E+01
9.063594E+01
9.039060E+01
9.046978E+01
9.081492E+01
9.071263E+01
9.091738E+01
9.064964E+01
9.080090E+01
9.071304E+01
9.057860E+01
9.079369E+01
9.079245E+01
9.062896E+01
9.116559E+01
9.048755E+01
9.046339E+01
9.074300E+01
9.071274E+01
9.055651E+01
9.045063E+01
9.067896E+01
9.036239E+01
9.035420E+01
9.036490E+01
9.063166E+01
9.088948E+01
9.040367E+01
9.051789E+01
9.107324E+01
9.080670E+01
9.097011E+01
9.051919E+01
9.039725E+01
9.049408E+01
9.041802E+01
9.048903E+01
9.070136E+01
9.085102E+01
9.086059E+01
9.088983E+01
9.069476E+01
9.062065E+01
9.062258E+01
9.089347E+01
9.088144E+01
9.078552E+01
9.042848E+01
9.030331E+01
9.032890E+01
9.041863E+01
9.058083E+01
9.065475E+01
9.043786E+01
9.009027E+01
9.019146E+01
9.019076E+01
9.001996E+01
9.010516E+01
8.999362E+01
9.018489E+01
8.996236E+01
8.967062E+01
8.950299E+01
8.944898E+01
8.965953E+01
8.938761E+01
8.930187E+01
8.919748E+01
8.931577E+01
8.921824E+01
8.886896E+01
8.882998E+01
8.858588E+01
8.867472E+01
8.851058E+01
8.842864E+01
8.829308E+01
8.877949E+01
8.854716E+01
8.823039E+01
8.808412E+01
8.836034E+01
8.825776E+01
8.910042E+01
8.934736E+01
8.786196E+01
8.841953E+01
8.902500E+01
8.865622E+01
8.577498E+01
8.587125E+01
8.557531E+01
8.400473E+01
8.296312E+01
8.122226E+01
7.930205E+01
7.794931E+01
7.806937E+01
7.573684E+01
7.857216E+01
7.711320E+01
7.515013E+01
8.385790E+01
8.245940E+01
7.855267E+01
8.224412E+01
7.449583E+01
8.847396E+01
6.869156E+01
7.752335E+01
7.932423E+01
8.418629E+01
8.675310E+01
8.873228E+01
3.451736E+01
3.454617E+01
9.638899E+01
9.865978E+01
9.816548E+01
1.014048E+02
9.968191E+01
1.002232E+02
9.723672E+01
9.866830E+01
9.776930E+01
9.974023E+01
1.091607E+02
1.139764E+02
1.489308E+02
1.332365E+02
1.366617E+02
1.300028E+02
1.183281E+02
8.522594E+01
9.219153E+01
7.962486E+01
8.480900E+01
2.842542E+01
-2.387284E+02
5.678555E+02
1.173776E+02
-5.139708E+02
2.987328E+02
8.772567E+01
8.589726E+01
8.213237E+01
8.011128E+01
7.334786E+01
7.962431E+01
8.040691E+01
7.451316E+01
7.714512E+01
7.556531E+01
7.252315E+01
7.639275E+01
7.959068E+01
8.223628E+01
7.804927E+01
8.307212E+01
8.496037E+01
8.694506E+01
8.761114E+01
8.799573E+01
8.938727E+01
8.941256E+01
8.877968E+01
8.864098E+01
8.843292E+01
8.917603E+01
8.935068E+01
8.908427E+01
8.885217E+01
8.921081E+01
8.958381E+01
8.937501E+01
8.920802E+01
8.899070E+01
8.937412E+01
8.927002E+01
8.941240E+01
8.929972E+01
8.922373E+01
8.975587E+01
8.985025E+01
8.958433E+01
8.991600E+01
8.969596E+01
8.990057E+01
8.977019E+01
8.981013E+01
8.999469E+01
8.986234E+01
9.024204E+01
8.994646E+01
8.998098E+01
9.032340E+01
9.030207E+01
9.015247E+01
9.056320E+01
9.060143E+01
9.056855E+01
9.067939E+01
9.052078E+01
9.049867E+01
9.073507E+01
9.065353E+01
9.086300E+01
9.074876E+01
9.065373E+01
9.050219E+01
9.069352E+01
9.073538E+01
9.066056E+01
9.063390E+01
9.087125E+01
9.074682E+01
9.041647E+01
9.042692E+01
9.082986E+01
9.088504E+01
9.073568E+01
9.062710E+01
9.038490E+01
9.061816E+01
9.064695E+01
9.045708E+01
9.065648E+01
9.069936E+01
9.048128E+01
9.072430E+01
9.074867E+01
9.074809E+01
9.055952E+01
9.068722E+01
9.042419E+01
9.043229E+01
9.028261E+01
9.081188E+01
9.090854E+01
9.074834E+01
9.075868E+01
9.045986E+01
9.066772E+01
9.057353E+01
9.056940E+01
9.094224E+01
9.078899E+01
9.049097E+01
9.060893E+01
9.077836E+01
9.062030E+01
9.062666E+01
9.052735E+01
9.029863E+01
9.023633E+01
9.019548E+01
9.040730E+01
9.028432E+01
9.034242E+01
8.997680E+01
8.984044E+01
9.006299E+01
8.953647E+01
8.985769E+01
9.002108E+01
8.948564E+01
8.927866E+01
8.909486E+01
8.924697E+01
8.918043E+01
8.912309E+01
8.890634E+01
8.898849E+01
8.907818E+01
8.905392E+01
8.899132E+01
8.859092E+01
8.889312E+01
8.878857E+01
8.870392E+01
8.847601E+01
8.833928E+01
8.842600E+01
8.822605E+01
8.831974E+01
8.875326E+01
8.863224E+01
8.888908E+01
8.893904E+01
8.747500E+01
8.661327E+01
8.674682E+01
8.539697E+01
8.311647E+01
8.004105E+01
7.997975E+01
7.825050E+01
7.781544E+01
7.557155E+01
7.830948E+01
7.628646E+01
7.743224E+01
7.519041E+01
7.603407E+01
7.939095E+01
7.998612E+01
7.979514E+01
8.075392E+01
8.383911E+01
8.539346E+01
8.297577E+01
8.389438E+01
8.953239E+01
9.462722E+01
9.893684E+01
9.455291E+01
8.549929E+01
9.408396E+01
9.378854E+01
9.292436E+01
9.480240E+01
9.646240E+01
9.854286E+01
9.820194E+01
9.806865E+01
8.839350E+01
1.057859E+02
1.034472E+02
-2.253863E+02
9.520635E+01
-5.028949E+05
1.623102E+02
1.353549E+02
9.851835E+01
9.265901E+01
1.131186E+02
8.462130E+01
8.940984E+01
-1.866665E+02
1.040346E+02
3.135422E+01
2.080068E+01
7.352026E+01
-8.809710E+02
8.436772E+01
8.668396E+01
8.829248E+01
8.570858E+01
7.468011E+01
7.601833E+01
7.756947E+01
7.455380E+01
7.358936E+01
7.437315E+01
7.486171E+01
7.698349E+01
7.943397E+01
8.196833E+01
8.225100E+01
8.273250E+01
8.497132E+01
8.654603E+01
8.924857E+01
8.940777E+01
8.889671E+01
8.944503E+01
8.918683E+01
8.920799E+01
8.884722E+01
8.901258E+01
8.903273E+01
8.874515E+01
8.878166E+01
8.880718E+01
8.877286E+01
8.923500E+01
8.935254E+01
8.936049E+01
8.951228E+01
8.939497E+01
8.909000E+01
8.933594E+01
8.941665E+01
8.929399E+01
8.918151E+01
8.939090E+01
8.977911E+01
8.971043E+01
8.991184E+01
8.999912E+01
8.964595E+01
8.989783E+01
8.996336E+01
9.004070E+01
9.040976E+01
9.041431E+01
9.034392E+01
9.028159E+01
9.006566E+01
9.027519E+01
9.042150E+01
9.040023E+01
9.069426E+01
9.087539E+01
9.044031E+01
9.086726E+01
9.095495E+01
9.109920E+01
9.105373E+01
9.073812E+01
9.042938E+01
9.086373E+01
9.087063E+01
9.057535E+01
9.033737E+01
9.040911E+01
9.061107E+01
9.073154E+01
9.072319E+01
9.102905E+01
9.103572E+01
9.076237E+01
9.062671E+01
9.022818E+01
9.053755E+01
9.070658E+01
9.079533E+01
9.070381E+01
9.032730E+01
9.060624E+01
9.091819E+01
9.083677E+01
9.078735E+01
9.063134E+01
9.069243E+01
9.073410E+01
9.061445E+01
9.075998E+01
9.079399E+01
9.080859E+01
9.058299E+01
9.055753E+01
9.036949E+01
9.072115E+01
9.072064E+01
9.081506E+01
9.056104E+01
9.043219E+01
9.079216E+01
9.057059E+01
9.082799E+01
9.069590E+01
9.068986E+01
9.061851E+01
9.044908E+01
9.027177E+01
9.022025E+01
9.026366E+01
9.014466E+01
9.051331E+01
9.014347E+01
8.992827E+01
9.018038E+01
8.959688E+01
8.973142E+01
8.968379E+01
8.990338E+01
8.953147E+01
8.970204E+01
8.945919E+01
8.936628E+01
8.900010E+01
8.914558E+01
8.894216E+01
8.898988E+01
8.915196E+01
8.900350E+01
8.853484E+01
8.839932E+01
8.884468E+01
8.891984E+01
8.856358E+01
8.816877E+01
8.867532E+01
8.877260E+01
8.878193E+01
8.914815E+01
8.938022E+01
8.921329E+01
8.879379E+01
8.878819E+01
8.839598E+01
8.779438E+01
8.593044E+01
8.284882E+01
8.177834E+01
8.278269E+01
7.968864E+01
7.710919E+01
7.924928E+01
7.912628E+01
7.779350E+01
8.061771E+01
8.000108E+01
8.112252E+01
8.388583E+01
8.473735E+01
8.293046E+01
7.769910E+01
8.109942E+01
7.564885E+01
7.593817E+01
7.074251E+01
6.853780E+01
9.030868E+01
9.480767E+01
9.780356E+01
9.621500E+01
9.837256E+01
9.617659E+01
9.654876E+01
8.824536E+01
9.885894E+01
9.813157E+01
9.801315E+01
9.114023E+01
9.441459E+01
1.013115E+02
1.219415E+02
1.184201E+02
2.060863E+02
1.143749E+02
-1.512327E+01
-4.248265E+01
5.293382E+02
1.110519E+02
1.409536E+02
1.000937E+02
-8.488623E+01
2.976168E+02
-4.901691E+00
-1.550700E+02
-1.699033E+02
-7.264779E+02
-3.143464E+01
7.697887E+01
8.368028E+01
8.219982E+01
8.280079E+01
8.075153E+01
7.503927E+01
7.877036E+01
7.025722E+01
7.154771E+01
7.562446E+01
7.812664E+01
7.961430E+01
7.921482E+01
8.139009E+01
8.305414E+01
8.427743E+01
8.465607E+01
8.608652E+01
8.780053E+01
8.857259E+01
8.922141E+01
8.978838E+01
8.571223E+01
8.628256E+01
8.834289E+01
8.861506E+01
8.880769E+01
8.889761E+01
8.895966E+01
8.907997E+01
8.884365E+01
8.793495E+01
8.891373E+01
8.866786E+01
8.917671E+01
8.919154E+01
8.933207E+01
8.931104E+01
8.926075E+01
8.946050E+01
8.952408E+01
8.986498E+01
8.964740E+01
8.980302E+01
8.980353E+01
9.006720E+01
9.010676E+01
8.981144E+01
8.990230E+01
9.040679E+01
8.996823E+01
9.031085E+01
9.022138E+01
9.017536E+01
9.000929E+01
9.037258E+01
9.056814E+01
9.044623E+01
9.060411E+01
9.047687E+01
9.045208E+01
9.055930E+01
9.090969E+01
9.130695E+01
9.049770E+01
9.085363E+01
9.059290E+01
9.067052E+01
9.065009E+01
9.038723E+01
9.028560E+01
9.027281E+01
9.044075E+01
9.097827E+01
9.070778E+01
9.076157E+01
9.060177E+01
9.053153E+01
9.044198E+01
9.037304E+01
9.058198E+01
9.076346E+01
9.054670E+01
9.018507E+01
9.050082E+01
9.029004E+01
9.101257E+01
9.127773E+01
9.052647E+01
9.044096E+01
9.084297E+01
9.077847E+01
9.042636E+01
9.063527E+01
9.081922E+01
9.091381E+01
9.083801E+01
9.053346E+01
9.083224E+01
9.069730E+01
9.093824E+01
9.059817E+01
9.065368E+01
9.052091E+01
9.085088E+01
9.060767E+01
9.074161E+01
9.067857E+01
9.040973E+01
9.046840E+01
9.043598E+01
9.026902E+01
9.036858E+01
9.051489E+01
9.029251E+01
9.037319E+01
9.000281E+01
8.991378E+01
9.053928E+01
8.989804E+01
8.985122E+01
8.974025E+01
8.990302E+01
8.940837E+01
8.912003E+01
8.936412E+01
8.928930E+01
8.907509E+01
8.887568E+01
8.876909E+01
8.833845E+01
8.849145E+01
8.861739E+01
8.879858E+01
8.895034E+01
8.895763E+01
8.889052E+01
8.831184E+01
8.819664E+01
8.807589E+01
8.806479E+01
8.886700E+01
8.913582E+01
8.801514E+01
8.863247E+01
8.892736E+01
8.847987E+01
8.759689E+01
8.713826E+01
8.552470E+01
8.321825E+01
8.180207E+01
8.129409E+01
7.796489E+01
7.654587E+01
7.761751E+01
7.912589E+01
7.957175E+01
8.273640E+01
8.135565E+01
7.810950E+01
7.443614E+01
7.462917E+01
7.681335E+01
7.197813E+01
8.111012E+01
8.200997E+01
7.647656E+01
7.994442E+01
8.618750E+01
1.010028E+02
9.402323E+01
9.715007E+01
8.670682E+01
1.000735E+02
9.585777E+01
9.689490E+01
1.020246E+02
1.017405E+02
1.004004E+02
9.533502E+01
8.179035E+01
8.939177E+01
1.104356E+02
1.110141E+02
1.041958E+02
1.084671E+02
2.094642E+02
9.527952E+02
5.135191E+02
-7.472602E+01
7.611955E+01
1.219758E+02
9.660205E+01
-4.974808E+02
-1.116078E+01
5.172312E+02
-4.359366E+01
-1.614962E+02
4.259146E+01
7.609766E+01
8.104313E+01
7.763402E+01
7.423394E+01
7.876023E+01
7.830819E+01
7.323857E+01
7.204474E+01
7.140027E+01
6.926805E+01
7.341829E+01
7.571294E+01
7.406570E+01
7.882417E+01
7.987096E+01
8.163056E+01
8.306500E+01
8.517914E+01
8.641291E+01
8.854036E+01
8.864417E+01
8.855370E+01
8.945549E+01
8.743554E+01
8.778815E+01
8.910078E+01
8.884776E+01
8.885885E+01
8.906842E+01
8.912159E+01
8.892854E+01
8.902290E+01
8.882335E+01
8.926981E+01
8.946816E+01
8.921345E+01
8.919701E+01
8.918516E+01
8.917539E+01
8.952613E+01
8.917025E+01
8.956040E+01
8.982365E+01
8.996329E+01
8.971389E+01
9.008195E+01
8.961169E+01
8.996785E+01
9.040055E+01
8.990042E+01
9.029948E+01
9.004355E+01
9.020824E+01
9.026887E+01
9.022980E+01
9.014877E+01
9.055826E+01
9.061106E+01
9.055848E+01
9.050704E+01
9.054692E+01
9.052109E+01
9.041094E+01
9.070022E+01
9.132760E+01
9.056451E+01
9.087369E+01
9.047729E+01
9.060467E+01
9.044681E+01
9.011736E+01
9.030012E+01
9.040887E+01
9.094566E+01
9.128950E+01
9.074164E+01
9.070143E+01
9.101356E+01
9.095272E+01
9.037638E+01
9.025674E+01
9.046554E+01
9.055439E+01
9.073726E+01
9.050915E+01
9.040701E+01
8.988406E+01
9.077134E+01
9.077161E+01
9.082499E+01
9.064475E+01
9.083385E+01
9.066922E+01
9.068751E+01
9.035912E+01
9.066989E+01
9.079271E+01
9.098295E+01
9.055111E+01
9.085167E+01
9.078620E+01
9.066302E+01
9.071098E+01
9.082612E+01
9.065248E+01
9.065046E+01
9.027785E+01
9.061954E+01
9.087762E+01
9.045508E+01
9.044622E+01
9.033528E+01
9.025615E+01
9.030970E+01
9.038110E+01
9.041335E+01
9.027023E+01
9.002785E+01
9.019181E+01
9.017176E+01
8.982755E+01
8.984716E+01
8.949173E+01
8.921280E+01
8.955512E+01
8.913441E+01
8.892965E+01
8.917956E+01
8.898508E+01
8.934724E+01
8.885488E+01
8.872849E+01
8.827640E+01
8.836746E+01
8.869419E+01
8.798770E+01
8.835396E+01
8.849924E+01
8.875556E+01
8.907405E+01
8.874343E+01
8.870734E+01
8.825226E+01
8.863915E+01
8.870669E+01
8.952309E+01
8.897738E+01
8.853071E+01
8.745824E+01
8.672546E+01
8.529360E+01
8.329877E+01
8.190928E+01
8.160471E+01
8.122175E+01
8.049309E+01
7.982949E+01
7.963167E+01
7.674584E+01
7.648948E+01
7.695905E+01
7.600561E+01
7.557257E+01
7.547183E+01
8.214200E+01
7.747849E+01
7.581148E+01
8.406201E+01
9.890410E+01
8.815911E+01
8.882410E+01
1.039751E+02
9.684147E+01
1.081096E+02
9.828950E+01
9.760986E+01
1.014249E+02
8.874083E+01
9.137002E+01
9.713258E+01
9.318205E+01
9.027360E+01
8.002622E+01
9.430716E+01
1.037279E+02
1.143045E+02
9.364990E+01
1.032769E+02
1.332396E+02
1.108459E+01
-3.935087E+01
3.143078E+02
1.194976E+02
1.183591E+02
9.333302E+01
7.742532E+01
-2.881425E+01
1.409033E+02
1.093576E+02
1.898476E+02
-3.553931E+02
8.473208E+01
8.671905E+01
8.899885E+01
8.509350E+01
7.455713E+01
7.770397E+01
7.832049E+01
7.078976E+01
6.875412E+01
7.284696E+01
7.638614E+01
7.112394E+01
7.759822E+01
8.047757E+01
8.107608E+01
8.174987E+01
8.436167E+01
8.598613E+01
8.692175E+01
8.688661E+01
8.830675E+01
8.844919E+01
8.854792E+01
8.941484E+01
8.887337E+01
8.856327E+01
8.916910E+01
8.915365E+01
8.917632E+01
8.936431E+01
8.928444E+01
8.918573E+01
8.920736E+01
8.903190E+01
8.907793E+01
8.912026E+01
8.943991E+01
8.938851E+01
8.932666E+01
8.950348E+01
8.951818E+01
8.947727E+01
8.968588E+01
8.995948E+01
8.977889E+01
8.997942E+01
8.974554E+01
9.002831E+01
8.997166E+01
8.991788E+01
9.015531E+01
9.021349E+01
8.996659E+01
8.992084E+01
9.046134E+01
9.053776E+01
9.089455E+01
9.030098E+01
9.061368E+01
9.056886E+01
9.060634E+01
9.085798E+01
9.060568E+01
9.041914E+01
9.064903E+01
9.061530E+01
9.074326E+01
9.058089E+01
9.022447E+01
9.034286E+01
9.003451E+01
9.026395E+01
9.060445E+01
9.106888E+01
9.094469E+01
9.089132E+01
9.069386E+01
9.079081E+01
9.069602E+01
9.046908E+01
9.056181E+01
9.052721E+01
9.070867E+01
9.097511E+01
9.039014E+01
9.023782E+01
9.017871E+01
9.045002E+01
9.064894E+01
9.077302E+01
9.067639E+01
9.098392E+01
9.076495E+01
9.054380E+01
9.041185E+01
9.051345E+01
9.061760E+01
9.077825E+01
9.073546E+01
9.086010E+01
9.062002E+01
9.056281E+01
9.051694E+01
9.057580E+01
9.043891E+01
9.035218E+01
9.031519E+01
9.064071E+01
9.069808E+01
9.017323E+01
9.015072E+01
9.000093E+01
9.029839E+01
9.045386E+01
9.022659E+01
9.018822E+01
9.026576E+01
9.015498E+01
8.984108E+01
8.981148E+01
9.009241E+01
9.031437E+01
8.980644E+01
8.962333E+01
8.942895E+01
8.957194E+01
8.927650E+01
8.913751E+01
8.862230E+01
8.875041E+01
8.889304E+01
8.895531E+01
8.914066E+01
8.906876E+01
8.884459E+01
8.844297E+01
8.857080E+01
8.798477E+01
8.882734E+01
8.849593E+01
8.834269E+01
8.799673E+01
8.897868E+01
8.932899E+01
8.907103E+01
8.903143E+01
8.934205E+01
8.856049E+01
8.876085E+01
8.761242E+01
8.573566E+01
8.440714E+01
8.465391E+01
8.388644E+01
7.925017E+01
8.040474E+01
7.972198E+01
7.979752E+01
8.145776E+01
7.567228E+01
7.998238E+01
7.642931E+01
8.208264E+01
7.522087E+01
7.868135E+01
7.328110E+01
8.168857E+01
7.695340E+01
8.522725E+01
8.613484E+01
8.103928E+01
8.769626E+01
9.893013E+01
9.352543E+01
9.905812E+01
1.011645E+02
9.388242E+01
9.857034E+01
9.413948E+01
8.343342E+01
8.130162E+01
9.092283E+01
1.006723E+02
9.091143E+01
6.652773E+01
8.344520E+01
8.862477E+01
1.013186E+02
9.607633E+01
7.823357E+02
2.778306E+02
1.340043E+02
1.309244E+02
1.886219E+02
9.905836E+01
1.021018E+02
4.313251E+02
4.883795E+01
6.499363E+01
-2.533893E+02
-2.232898E+01
8.329575E+01
6.721239E+01
8.784625E+01
7.643153E+01
7.616958E+01
8.262109E+01
7.290029E+01
7.183595E+01
7.136279E+01
7.470249E+01
7.344110E+01
7.483512E+01
7.704957E+01
7.835728E+01
7.936135E+01
8.092431E+01
8.366472E+01
8.483676E+01
8.609636E+01
8.818150E+01
8.963474E+01
8.895113E+01
8.845313E+01
8.836801E+01
8.871534E+01
8.906409E+01
8.880568E+01
8.894905E+01
8.938764E+01
8.911955E+01
8.905695E+01
8.920098E+01
8.914886E+01
8.915101E+01
8.905298E+01
8.920502E+01
8.927965E+01
8.928944E+01
8.971625E+01
8.949407E+01
8.968843E+01
8.965908E+01
8.949331E+01
8.987102E+01
8.989944E+01
9.023163E+01
8.990818E+01
9.000966E+01
9.007428E+01
9.000548E+01
8.999948E+01
9.005804E+01
9.015164E+01
9.004263E+01
9.014140E+01
9.060086E+01
9.100921E+01
9.053178E+01
9.051544E+01
9.063742E+01
9.081285E+01
9.082409E+01
9.036077E+01
9.030229E+01
9.038963E+01
9.064439E+01
9.060133E+01
9.052860E+01
9.052467E+01
9.058612E+01
9.037384E+01
9.038861E+01
9.076096E+01
9.135641E+01
9.101022E+01
9.095715E+01
9.074323E+01
9.086885E+01
9.051644E+01
9.040458E+01
9.048789E+01
9.040121E+01
9.075595E+01
9.098523E+01
9.063428E+01
9.025557E+01
9.023796E+01
9.073812E+01
9.064467E+01
9.080111E+01
9.050596E+01
9.086561E+01
9.070439E+01
9.039887E+01
9.060276E+01
9.055380E+01
9.060575E+01
9.081659E+01
9.096707E+01
9.064802E+01
9.059205E+01
9.061062E+01
9.042277E+01
9.038548E+01
9.044334E+01
9.045659E+01
9.037411E+01
9.090610E+01
9.072800E+01
9.051509E+01
9.021222E+01
9.031865E+01
9.052564E+01
9.031228E+01
9.018251E+01
9.021947E+01
9.011799E+01
8.994089E+01
8.985893E+01
9.000468E+01
8.988635E+01
9.009782E+01
8.976486E+01
8.968186E+01
8.930132E+01
8.933063E+01
8.906344E+01
8.896406E+01
8.892476E+01
8.932599E+01
8.931513E+01
8.875977E+01
8.894033E+01
8.846000E+01
8.878390E+01
8.830569E+01
8.861330E+01
8.877639E+01
8.930259E+01
8.845546E+01
8.853883E+01
8.925297E+01
8.810932E+01
8.860682E+01
8.916166E+01
8.980495E+01
8.886792E+01
8.913377E+01
8.907275E+01
8.866668E+01
8.694960E+01
8.556684E+01
8.389263E+01
8.421191E+01
8.268960E+01
8.168328E+01
8.032689E+01
8.066837E+01
7.982001E+01
7.577597E+01
8.250643E+01
7.992612E+01
8.179554E+01
8.699905E+01
7.639933E+01
7.317318E+01
7.782678E+01
7.517459E+01
7.703562E+01
8.210703E+01
8.295131E+01
8.537641E+01
9.412496E+01
9.800127E+01
9.800804E+01
1.021744E+02
9.431769E+01
9.137802E+01
9.193691E+01
8.707101E+01
7.963029E+01
8.813262E+01
1.006310E+02
1.065329E+02
1.180614E+02
9.973801E+01
1.083915E+02
9.985652E+01
1.049205E+02
6.723878E+01
6.418164E+01
5.021516E+01
5.098176E+01
1.038882E+02
8.841722E+01
8.313676E+01
5.378372E+01
2.799036E+03
4.938342E+02
9.293920E+01
-3.669957E+02
7.453919E+01
7.657663E+01
7.363749E+01
7.243424E+01
7.816405E+01
8.222403E+01
7.710889E+01
7.379556E+01
7.492919E+01
7.266999E+01
7.139496E+01
6.543211E+01
7.505589E+01
7.759345E+01
8.024181E+01
8.057774E+01
8.345134E+01
8.465097E+01
8.630883E+01
8.795401E+01
8.893594E+01
8.871957E+01
8.916737E+01
8.938599E+01
8.952774E+01
8.899546E+01
8.917042E+01
8.860588E+01
8.900583E+01
8.946404E+01
8.940881E+01
8.917163E+01
8.901055E+01
8.934915E+01
8.938402E+01
8.916483E+01
8.950523E+01
8.949635E+01
8.946095E+01
8.927275E+01
8.941295E+01
8.971262E+01
8.957206E+01
8.974138E+01
8.952241E+01
8.989781E+01
8.984038E+01
8.996644E+01
9.001442E+01
9.012357E+01
9.030811E+01
9.011926E+01
9.018585E+01
9.006720E+01
9.019464E+01
9.037528E+01
9.058891E+01
9.059395E+01
9.096725E+01
9.066206E+01
9.074557E+01
9.088263E+01
9.041020E+01
9.037345E+01
9.030470E+01
9.089988E+01
9.044003E+01
9.064128E+01
9.045735E+01
9.039965E+01
9.061227E+01
9.107851E+01
9.075530E+01
9.084668E+01
9.106619E+01
9.101703E+01
9.060067E+01
9.062059E+01
9.061056E+01
9.074579E+01
9.051906E+01
9.070434E+01
9.054807E+01
9.058229E+01
9.061442E+01
9.056805E+01
9.055473E+01
9.068982E+01
9.065978E+01
9.078998E+01
9.081515E+01
9.087757E+01
9.094359E+01
9.085991E+01
9.073259E+01
9.065013E+01
9.064776E+01
9.075082E+01
9.063290E+01
9.045407E+01
9.053343E+01
9.071864E+01
9.045104E+01
9.064412E+01
9.096042E+01
9.108768E+01
9.058241E+01
9.054430E+01
9.067357E+01
9.077499E+01
9.027760E+01
9.035052E+01
9.062407E+01
9.013075E+01
9.034383E+01
9.025802E+01
9.025832E+01
9.004258E+01
8.994199E+01
8.995522E+01
8.961342E+01
9.005641E+01
8.947173E+01
8.957075E+01
8.945079E+01
8.934589E+01
8.913033E+01
8.910417E+01
8.866208E+01
8.876001E+01
8.898752E+01
8.913248E+01
8.869856E+01
8.901316E+01
8.860303E+01
8.820303E+01
8.848193E+01
8.830483E+01
8.821141E+01
8.848317E+01
8.907448E+01
8.909986E+01
8.900882E+01
8.881043E+01
8.866504E+01
8.945350E+01
8.904755E+01
8.908863E+01
8.910219E+01
8.776142E+01
8.716609E+01
8.616998E+01
8.660873E+01
8.429505E+01
8.219048E+01
8.298751E+01
8.338012E+01
7.908156E+01
7.780929E+01
7.781213E+01
7.508125E+01
8.298734E+01
7.668367E+01
7.709160E+01
7.597276E+01
8.026176E+01
8.534927E+01
8.340451E+01
8.465631E+01
9.109270E+01
8.611266E+01
8.946242E+01
9.056500E+01
8.530630E+01
6.735047E+01
6.456400E+01
8.952906E+01
9.038423E+01
7.869160E+01
9.253606E+01
9.464867E+01
9.279894E+01
9.349556E+01
1.001941E+02
8.256403E+01
9.270050E+01
9.301181E+01
9.771473E+01
1.045687E+02
7.944672E+01
8.360164E+01
8.254506E+01
7.820650E+01
7.733014E+01
7.341005E+01
9.449269E+01
9.075641E+01
9.700164E+01
-1.095511E+01
2.368367E+02
3.598879E+01
8.083104E+01
8.128469E+01
7.412493E+01
7.436261E+01
7.816816E+01
8.067938E+01
7.771718E+01
7.795996E+01
7.548434E+01
7.208837E+01
7.168991E+01
7.164254E+01
7.170937E+01
7.512008E+01
8.071357E+01
8.383650E+01
8.258951E+01
8.456831E+01
8.621100E+01
8.738712E+01
8.842787E+01
8.939855E+01
8.935153E+01
8.888028E+01
8.861902E+01
8.917848E+01
9.266215E+01
8.901480E+01
8.873781E+01
8.917117E+01
8.876984E+01
8.931866E+01
8.894460E+01
8.893197E+01
8.920355E+01
8.909702E+01
8.925614E+01
8.925031E+01
8.970960E+01
8.946884E+01
8.909133E+01
8.969846E+01
8.976868E+01
8.977668E+01
8.937788E+01
8.974591E+01
8.993872E+01
8.988237E+01
8.969920E+01
9.011278E+01
9.037865E+01
9.050348E+01
9.019120E+01
9.031666E+01
9.027273E+01
9.022113E+01
9.036821E+01
9.052908E+01
9.048870E+01
9.055859E+01
9.060268E+01
9.090973E+01
9.028915E+01
9.042860E+01
9.024183E+01
9.045620E+01
9.073901E+01
9.086289E+01
9.079443E+01
9.035428E+01
9.055431E+01
9.087332E+01
9.064559E+01
9.074039E+01
9.097649E+01
9.095634E+01
9.076698E+01
9.063380E+01
9.041854E+01
9.060058E+01
9.050846E+01
9.062001E+01
9.047610E+01
9.037828E+01
9.050562E+01
9.042148E+01
9.079506E+01
9.059552E+01
9.066719E+01
9.080703E+01
9.088723E+01
9.083308E+01
9.078639E+01
9.062255E+01
9.074322E+01
9.055752E+01
9.037363E+01
9.041043E+01
9.068451E+01
9.072206E+01
9.088961E+01
9.041300E+01
9.040115E+01
9.077529E+01
9.070686E+01
9.115111E+01
9.055244E+01
9.078856E+01
9.046923E+01
9.059879E+01
9.033186E+01
9.017774E+01
9.040845E+01
9.041886E+01
9.057923E+01
9.021446E+01
9.013740E+01
8.992164E+01
8.986636E+01
8.987318E+01
8.999100E+01
8.990894E+01
8.944539E+01
8.956686E+01
8.962386E+01
8.964217E+01
8.899300E+01
8.912244E+01
8.911401E+01
8.892824E+01
8.885991E+01
8.887996E+01
8.874480E+01
8.951073E+01
8.930881E+01
8.858537E+01
8.890801E+01
8.895902E+01
8.866482E+01
8.822285E+01
8.813467E+01
8.895035E+01
8.847518E+01
8.848007E+01
8.893258E+01
8.967991E+01
9.007605E+01
9.057891E+01
8.960548E+01
8.806020E+01
8.611946E+01
8.498521E+01
8.374746E+01
8.263855E+01
8.048093E+01
8.025251E+01
8.055686E+01
7.899654E+01
7.644787E+01
8.414685E+01
8.284729E+01
7.908005E+01
7.668036E+01
8.368468E+01
8.494331E+01
7.736849E+01
7.979451E+01
8.136123E+01
7.717718E+01
8.446623E+01
7.226679E+01
8.251889E+01
8.133509E+01
4.986530E+01
7.639490E+01
8.340677E+01
8.457331E+01
9.699391E+01
9.803378E+01
8.253526E+01
9.192658E+01
9.507412E+01
8.938919E+01
1.286246E+02
9.899536E+01
1.021681E+02
1.010979E+02
9.567146E+01
9.373663E+01
1.334340E+03
1.812179E+02
3.506518E+01
3.498110E+01
2.548903E+02
8.297020E+01
5.504674E+01
7.166694E+01
9.617809E+01
9.790383E+01
9.703456E+01
7.680741E+01
8.001941E+01
7.850995E+01
8.283187E+01
7.410818E+01
7.049826E+01
6.452527E+01
6.673026E+01
7.371566E+01
7.229248E+01
7.599740E+01
7.727110E+01
7.352770E+01
7.479819E+01
7.854908E+01
7.686209E+01
7.971436E+01
8.222586E+01
8.502045E+01
8.726565E+01
8.773884E+01
8.867652E+01
8.884406E+01
8.869634E+01
8.889271E+01
8.826247E+01
8.849525E+01
9.111110E+01
8.956395E+01
8.884542E+01
8.860359E+01
8.906432E+01
8.918964E+01
8.879713E+01
8.944817E+01
8.927406E+01
8.934174E+01
8.915123E+01
8.909869E+01
8.911509E+01
8.931660E+01
8.932465E+01
8.994765E+01
8.980813E+01
8.974771E+01
8.980999E+01
8.983215E+01
9.016423E+01
8.999667E+01
9.005625E+01
8.997550E+01
9.026977E+01
9.055961E+01
9.033596E+01
9.032741E+01
9.022517E+01
9.022074E+01
9.023798E+01
9.034175E+01
9.054004E+01
9.069569E+01
9.068953E+01
9.097351E+01
9.061529E+01
9.093322E+01
9.057916E+01
9.031255E+01
9.076563E+01
9.077270E+01
9.085094E+01
9.070794E+01
9.056606E+01
9.085832E+01
9.064785E+01
9.076623E+01
9.107079E+01
9.083394E+01
9.079271E+01
9.085304E+01
9.081200E+01
9.043995E+01
9.057005E+01
9.061750E+01
9.026818E+01
9.045342E+01
9.069676E+01
9.037343E+01
9.040273E+01
9.067955E+01
9.055234E+01
9.071636E+01
9.084625E+01
9.084848E+01
9.070118E+01
9.057532E+01
9.044041E+01
9.061571E+01
9.042817E+01
9.054949E+01
9.057408E+01
9.079947E+01
9.056780E+01
9.047272E+01
9.057839E+01
9.080241E+01
9.083019E+01
9.109210E+01
9.048939E+01
9.050198E+01
9.048915E+01
9.014374E+01
9.022563E+01
9.033536E+01
9.027007E+01
9.033133E+01
9.043450E+01
9.035858E+01
9.015039E+01
8.993873E+01
8.977279E+01
8.982530E+01
8.973947E+01
8.940254E+01
8.916609E+01
8.943960E+01
8.946942E+01
8.922846E+01
8.926876E+01
8.949813E+01
8.928550E+01
8.913999E+01
8.902098E+01
8.930895E+01
8.884651E+01
8.881855E+01
8.876862E+01
8.871926E+01
8.875532E+01
8.860849E+01
8.862632E+01
8.803171E+01
8.837868E+01
8.868686E+01
8.850741E+01
8.920870E+01
8.909509E+01
8.961137E+01
8.999218E+01
8.955047E+01
8.906398E+01
8.856954E+01
8.627344E+01
8.553057E+01
8.557107E+01
8.445996E+01
8.353375E+01
8.139375E+01
8.303253E+01
8.293092E+01
7.755642E+01
7.697477E+01
7.647478E+01
8.023983E+01
8.612639E+01
8.543211E+01
8.225139E+01
8.182754E+01
8.388270E+01
7.861878E+01
7.896694E+01
8.338890E+01
8.687166E+01
9.292953E+01
9.189194E+01
8.895935E+01
9.670582E+01
9.265817E+01
8.850156E+01
8.495986E+01
9.729404E+01
8.901661E+01
8.440071E+01
8.223171E+01
7.924518E+01
9.306078E+01
8.454324E+01
7.582461E+01
8.839184E+01
8.256620E+01
8.349636E+01
-8.901108E-01
1.138379E+01
2.609196E+01
1.146942E+02
9.380251E+01
9.729809E+01
6.554532E+01
2.464462E+01
8.946093E+01
7.733834E+01
7.675536E+01
8.047146E+01
8.312348E+01
7.624731E+01
6.158661E+01
6.896712E+01
6.105413E+01
7.305120E+01
7.048405E+01
6.966939E+01
7.420228E+01
7.464502E+01
7.427968E+01
7.424681E+01
7.562803E+01
7.939874E+01
7.920070E+01
8.067689E+01
8.334950E+01
8.507651E+01
8.717994E+01
8.794470E+01
8.861609E+01
8.892812E+01
8.896501E+01
8.890650E+01
8.916325E+01
8.937572E+01
9.044242E+01
9.006603E+01
8.894265E+01
8.895772E+01
8.919190E+01
8.903007E+01
8.911724E+01
8.919263E+01
8.933427E+01
8.940629E+01
8.922701E+01
8.910156E+01
8.944246E+01
8.936337E+01
8.936515E+01
8.985700E+01
8.984590E+01
8.978664E+01
8.975885E+01
8.970004E+01
8.993262E+01
9.004514E+01
9.012922E+01
8.997681E+01
9.023666E+01
9.066092E+01
9.029606E+01
9.021009E+01
9.028404E+01
9.015777E+01
9.018629E+01
9.055831E+01
9.052695E+01
9.039391E+01
9.032151E+01
9.081901E+01
9.047955E+01
9.091681E+01
9.070635E+01
9.011769E+01
9.078961E+01
9.099036E+01
9.113917E+01
9.055785E+01
9.045749E+01
9.076208E+01
9.053885E+01
9.039415E+01
9.072082E+01
9.093854E+01
9.084923E+01
9.062644E+01
9.056594E+01
9.057317E+01
9.061241E+01
9.092155E+01
9.062241E+01
9.055587E+01
9.080282E+01
9.050544E+01
9.033044E+01
9.052778E+01
9.045367E+01
9.063482E+01
9.102143E+01
9.095547E+01
9.056909E+01
9.040287E+01
9.040117E+01
9.037371E+01
9.073863E+01
9.066814E+01
9.062272E+01
9.078212E+01
9.071427E+01
9.067177E+01
9.048870E+01
9.057173E+01
9.097663E+01
9.075820E+01
9.062570E+01
9.085518E+01
9.034015E+01
9.033304E+01
9.017730E+01
9.036924E+01
9.043618E+01
9.007874E+01
9.028956E+01
9.023626E+01
9.010966E+01
9.010729E+01
9.007509E+01
8.979343E+01
8.946863E+01
8.976374E+01
9.000849E+01
8.962081E+01
8.962999E+01
8.934764E+01
8.945924E+01
8.944776E+01
8.880706E+01
8.872014E+01
8.908258E+01
8.944024E+01
8.887699E+01
8.911037E+01
8.856050E+01
8.895549E+01
8.898958E+01
8.921466E+01
8.963651E+01
8.883994E+01
8.850178E+01
8.854107E+01
8.862108E+01
8.869353E+01
8.905499E+01
8.970457E+01
8.996697E+01
8.935461E+01
8.943184E+01
8.834233E+01
8.754469E+01
8.556239E+01
8.209493E+01
8.081612E+01
8.154766E+01
8.017196E+01
7.970825E+01
8.136699E+01
8.193162E+01
8.015134E+01
7.525522E+01
7.285654E+01
7.133750E+01
7.184495E+01
8.102047E+01
8.382320E+01
7.971860E+01
8.050993E+01
8.298612E+01
8.229644E+01
7.412847E+01
8.446289E+01
7.720916E+01
7.060486E+01
8.021747E+01
8.021881E+01
8.327496E+01
8.263974E+01
8.528186E+01
9.555892E+01
8.509899E+01
8.110237E+01
9.358915E+01
9.659168E+01
1.038581E+02
9.698624E+01
1.123185E+02
9.406661E+01
6.435855E+01
-4.579331E+01
-4.137124E+01
-4.915874E+01
1.384466E+01
7.455731E+01
7.837265E+01
8.111601E+01
1.224079E+02
1.132414E+02
9.555704E+01
7.781491E+01
7.703992E+01
7.160011E+01
7.495193E+01
6.710078E+01
6.972237E+01
7.106886E+01
6.736731E+01
7.090016E+01
6.329796E+01
7.275835E+01
7.378551E+01
7.430505E+01
7.427137E+01
7.706161E+01
7.780973E+01
8.008768E+01
8.073717E+01
8.437290E+01
8.548862E+01
8.657506E+01
8.826929E+01
8.889655E+01
8.927162E+01
8.836490E+01
8.899614E+01
8.850378E+01
8.897510E+01
9.230569E+01
9.087403E+01
8.901618E+01
8.892669E+01
8.884517E+01
8.914509E+01
8.907853E+01
8.953013E+01
8.934322E+01
8.897864E+01
8.906545E+01
8.917140E+01
8.925568E+01
8.974068E+01
8.958585E+01
8.977131E+01
8.976226E+01
8.961272E+01
8.982576E+01
8.960339E+01
8.994538E+01
8.996653E+01
9.004205E+01
8.998234E+01
9.024152E+01
9.050287E+01
9.045042E+01
9.034860E+01
9.021054E+01
9.026971E+01
9.028045E+01
9.065739E+01
9.065854E+01
9.071656E+01
9.023729E+01
9.015720E+01
9.060367E+01
9.067505E+01
9.066397E+01
9.028148E+01
9.082634E+01
9.081254E+01
9.065291E+01
9.092642E+01
9.071519E+01
9.107980E+01
9.090823E+01
9.074030E+01
9.067253E+01
9.079329E+01
9.098736E+01
9.093272E+01
9.073472E+01
9.061548E+01
9.049885E+01
9.057038E+01
9.058668E+01
9.045567E+01
9.098832E+01
9.073720E+01
9.049010E+01
9.057360E+01
9.053063E+01
9.071008E+01
9.077531E+01
9.091444E+01
9.060897E+01
9.056912E+01
9.033225E+01
9.043801E+01
9.067236E+01
9.070468E+01
9.038056E+01
9.050454E+01
9.059454E+01
9.064835E+01
9.090594E+01
9.042023E+01
9.067472E+01
9.066318E+01
9.067993E+01
9.115234E+01
9.055097E+01
9.055864E+01
9.046181E+01
9.062082E+01
9.014660E+01
9.046646E+01
9.031613E+01
9.016918E+01
9.031979E+01
9.022751E+01
8.982593E+01
8.977408E+01
8.960352E+01
8.954374E+01
8.977959E+01
8.975385E+01
8.962952E+01
8.905549E+01
8.896246E+01
8.885032E+01
8.868138E+01
8.910631E+01
8.936224E+01
8.926303E+01
8.896806E+01
8.873859E+01
8.872115E+01
8.865244E+01
8.876176E+01
8.883105E+01
8.830267E+01
8.851809E+01
8.865470E+01
8.871766E+01
8.853852E+01
8.868585E+01
8.833156E+01
8.879483E+01
8.895580E+01
8.882624E+01
8.846072E+01
8.862857E+01
8.768392E+01
8.520192E+01
8.502853E+01
8.340512E+01
8.233672E+01
8.237145E+01
8.427273E+01
8.265659E+01
8.174865E+01
7.859246E+01
7.710395E+01
7.873180E+01
7.766028E+01
7.849419E+01
8.085012E+01
7.651678E+01
7.646127E+01
8.129959E+01
8.604936E+01
8.711582E+01
8.268545E+01
7.838740E+01
6.914700E+01
8.205681E+01
7.551506E+01
1.002992E+02
8.371618E+01
8.562894E+01
9.090885E+01
1.060734E+02
8.809019E+01
8.991317E+01
9.819533E+01
1.200604E+02
9.774643E+01
9.330124E+01
1.020265E+02
9.899772E+01
-1.044880E+02
-1.148468E+02
-3.305317E+01
3.091321E+01
8.705534E+01
7.290868E+01
5.514864E+01
6.427655E+01
6.382773E+01
7.250863E+01
9.409037E+01
7.207951E+01
6.983556E+01
6.745171E+01
6.934101E+01
7.035245E+01
7.693078E+01
7.811567E+01
7.827861E+01
7.396299E+01
7.923287E+01
7.454687E+01
7.371012E+01
7.405567E+01
7.209185E+01
7.650342E+01
7.914283E+01
8.138548E+01
8.329226E+01
8.285104E+01
8.506610E+01
8.723250E+01
8.831616E+01
8.845353E+01
8.952360E+01
8.879668E+01
8.879370E+01
8.931112E+01
8.921216E+01
9.264264E+01
8.917579E+01
8.925604E+01
8.865577E+01
8.890512E+01
8.906799E+01
8.946189E+01
8.892905E+01
8.919805E+01
8.936739E+01
8.928387E+01
8.935760E+01
8.947025E+01
8.954112E+01
8.945738E+01
8.989518E+01
8.976612E+01
8.986113E+01
8.991578E+01
8.987665E+01
8.976496E+01
8.955105E+01
9.006249E+01
8.993742E+01
8.994020E+01
8.986920E+01
9.008035E+01
8.998283E+01
9.016654E+01
9.043244E+01
9.046497E+01
9.064015E+01
9.081730E+01
9.047357E+01
9.025203E+01
9.030121E+01
9.043775E+01
9.052700E+01
9.063170E+01
9.053185E+01
9.102896E+01
9.052964E+01
9.064480E+01
9.061510E+01
9.057931E+01
9.082074E+01
9.064987E+01
9.054138E+01
9.094441E+01
9.079736E+01
9.107839E+01
9.098667E+01
9.066266E+01
9.030497E+01
9.045333E+01
9.035837E+01
9.042283E+01
9.067113E+01
9.121834E+01
9.085137E+01
9.065832E+01
9.074853E+01
9.091936E+01
9.080325E+01
9.098230E+01
9.111510E+01
9.076497E+01
9.077350E+01
9.076254E+01
9.050125E+01
9.061899E+01
9.060421E+01
9.060708E+01
9.078196E+01
9.039143E+01
9.055888E+01
9.083009E+01
9.057230E+01
9.070262E+01
9.040975E+01
9.051964E+01
9.086859E+01
9.072935E+01
9.074249E+01
9.068757E+01
9.061627E+01
9.051140E+01
9.010061E+01
9.032075E+01
9.013829E+01
9.034436E+01
9.018686E+01
9.002767E+01
9.005555E+01
9.010564E+01
8.966253E+01
8.970616E+01
8.957903E+01
8.939002E+01
8.959322E+01
8.952059E+01
8.910786E+01
8.914537E+01
8.932658E+01
8.933477E+01
8.908989E+01
8.887906E+01
8.887495E+01
8.859901E+01
8.848593E+01
8.845008E+01
8.855423E+01
8.914694E+01
8.875871E+01
8.816997E+01
8.869114E+01
8.835336E+01
8.880742E+01
8.934531E+01
9.005019E+01
8.972524E+01
8.890266E+01
8.876849E+01
8.755547E+01
8.677768E+01
8.529902E+01
8.350343E+01
8.361147E+01
8.218114E+01
8.094228E+01
8.031801E+01
8.154809E+01
7.941772E+01
8.096942E+01
8.532031E+01
7.787347E+01
7.874823E+01
7.780424E+01
7.482381E+01
8.244854E+01
8.699611E+01
8.701596E+01
8.346028E+01
8.598762E+01
7.998187E+01
8.720630E+01
9.339110E+01
9.215934E+01
8.908438E+01
9.757187E+01
1.037313E+02
1.038944E+02
1.087806E+02
9.737379E+01
8.542392E+01
1.013021E+02
1.188434E+02
1.087796E+02
1.144907E+02
1.029114E+02
1.285375E+02
-2.853192E+01
5.016814E+02
5.969156E+00
2.360547E+01
4.618751E+01
5.526943E+01
-1.419664E+01
9.116206E+01
8.557203E+01
8.912148E+01
1.139817E+01
5.326455E+01
8.207827E+01
8.822987E+01
8.753843E+01
9.265701E+01
8.364134E+01
7.118048E+01
7.827741E+01
7.952726E+01
7.766506E+01
7.477266E+01
8.023273E+01
7.034346E+01
7.618733E+01
7.559727E+01
7.695701E+01
7.720618E+01
7.780198E+01
8.173429E+01
8.453436E+01
8.494972E+01
8.623726E+01
8.746420E+01
8.896894E+01
8.911128E+01
8.915324E+01
8.937085E+01
8.884674E+01
8.880024E+01
9.246388E+01
8.932585E+01
8.918174E+01
8.909363E+01
8.894236E+01
8.895300E+01
8.904658E+01
8.922134E+01
8.904327E+01
8.918750E+01
8.961773E+01
8.946008E+01
8.944233E+01
8.964765E+01
8.953446E+01
8.956483E+01
8.945171E+01
8.989422E+01
9.006018E+01
8.963873E+01
9.000670E+01
8.996498E+01
9.009393E+01
8.995793E+01
9.049369E+01
9.004284E+01
9.004858E+01
9.053499E+01
9.052894E+01
9.048347E+01
9.059282E+01
9.057681E+01
9.037885E+01
9.047534E+01
9.046659E+01
9.042642E+01
9.038173E+01
9.043678E+01
9.057261E+01
9.095374E+01
9.109014E+01
9.069715E+01
9.066063E+01
9.079827E+01
9.064284E+01
9.064901E+01
9.061612E+01
9.037605E+01
9.069138E+01
9.061784E+01
9.096011E+01
9.090768E+01
9.061820E+01
9.040135E+01
9.075422E+01
9.068932E+01
9.060485E+01
9.068115E+01
9.077902E+01
9.041452E+01
9.070954E+01
9.103624E+01
9.078060E+01
9.048914E+01
9.102524E+01
9.073154E+01
9.054490E+01
9.037149E+01
9.061122E+01
9.064587E+01
9.080899E+01
9.057594E+01
9.044238E+01
9.065118E+01
9.086687E+01
9.081282E+01
9.112700E+01
9.080473E+01
9.059433E+01
9.062183E+01
9.105572E+01
9.067252E+01
9.034758E+01
9.069605E+01
9.066453E+01
9.069608E+01
9.059048E+01
9.037363E+01
9.046227E+01
9.045216E+01
9.009850E+01
8.998968E+01
8.980585E+01
9.036492E+01
8.995339E+01
8.985691E+01
8.940525E+01
8.933993E+01
8.907052E+01
8.931727E+01
8.909678E+01
8.899523E+01
8.925942E+01
8.950594E+01
8.923956E+01
8.893264E+01
8.894818E+01
8.924138E+01
8.853150E+01
8.863855E+01
8.850005E+01
8.857926E+01
8.877759E+01
8.835847E+01
8.888679E+01
8.867006E+01
8.891094E+01
8.911548E+01
8.877581E+01
8.834557E+01
8.953780E+01
8.879882E+01
8.840788E+01
8.829418E+01
8.676782E+01
8.558469E+01
8.493004E+01
8.583829E+01
8.371134E+01
8.361281E+01
8.190746E+01
8.221850E+01
8.072649E+01
7.940876E+01
8.402533E+01
8.075625E+01
8.381552E+01
8.400246E+01
8.392951E+01
8.422320E+01
8.544740E+01
8.693215E+01
8.866158E+01
8.426056E+01
9.143580E+01
8.481302E+01
8.975587E+01
9.629825E+01
9.755126E+01
1.146291E+02
1.193342E+02
1.429974E+02
1.318840E+02
1.082856E+02
1.152166E+02
1.152202E+02
1.006252E+02
1.255355E+02
1.105056E+02
1.404979E+02
-1.980990E+02
-7.805349E+01
2.415206E+02
-4.222547E+02
-1.232657E+02
-2.566036E+01
6.016237E+01
7.693983E+01
6.111827E+01
9.555690E+01
9.016607E+01
1.792114E+02
8.411756E+01
6.986805E+01
6.550825E+01
4.927045E+01
6.822918E+01
6.900064E+01
7.350355E+01
7.180327E+01
7.437707E+01
6.451387E+01
6.538125E+01
7.207497E+01
7.684146E+01
7.708399E+01
7.452256E+01
7.708029E+01
7.832822E+01
7.906602E+01
8.139293E+01
8.306295E+01
8.388285E+01
8.565329E+01
8.810113E+01
8.859213E+01
8.953396E+01
8.873454E+01
8.943936E+01
8.927262E+01
8.936484E+01
9.145241E+01
8.994454E+01
8.894525E+01
8.924063E+01
8.958262E+01
8.903338E+01
8.954928E+01
8.932793E+01
8.934362E+01
8.913962E+01
8.961765E+01
8.939285E+01
8.962045E+01
8.937084E+01
8.967906E+01
8.967826E+01
8.953477E+01
9.002062E+01
9.021441E+01
8.990368E+01
8.985538E+01
9.007821E+01
9.043139E+01
9.044323E+01
8.999834E+01
9.010843E+01
9.009146E+01
9.022973E+01
9.045069E+01
9.029080E+01
9.073407E+01
9.083530E+01
9.031527E+01
9.065657E+01
9.043462E+01
9.026621E+01
9.039239E+01
9.029450E+01
9.054396E+01
9.073016E+01
9.084821E+01
9.052123E+01
9.045124E+01
9.092705E+01
9.076086E+01
9.065861E+01
9.099306E+01
9.075749E+01
9.059766E+01
9.089044E+01
9.092325E+01
9.076590E+01
9.067595E+01
9.090165E+01
9.081616E+01
9.032543E+01
9.088122E+01
9.107637E+01
9.042324E+01
9.017436E+01
9.050944E+01
9.094061E+01
9.100155E+01
9.067460E+01
9.130616E+01
9.055742E+01
9.088271E+01
9.104880E+01
9.083152E+01
9.050729E+01
9.034166E+01
9.017351E+01
9.039340E+01
9.082268E+01
9.119322E+01
9.134616E+01
9.086828E+01
9.042127E+01
9.037331E+01
9.031270E+01
9.113838E+01
9.072393E+01
9.065544E+01
9.050372E+01
9.066714E+01
9.046800E+01
9.018402E+01
9.041714E+01
9.047093E+01
9.055798E+01
9.019457E+01
9.006737E+01
9.003320E+01
9.022044E+01
8.990529E+01
8.986235E+01
8.976860E+01
8.953236E+01
8.948370E+01
8.943387E+01
8.938163E+01
8.918499E+01
8.910013E+01
8.917403E+01
8.901557E+01
8.925792E+01
8.917345E+01
8.935774E+01
8.919722E+01
8.898883E+01
8.891963E+01
8.877318E+01
8.923481E+01
8.934571E+01
8.899429E+01
8.879525E+01
8.900414E+01
8.952883E+01
8.927547E+01
8.979660E+01
8.966957E+01
8.925245E+01
8.882884E+01
8.804305E+01
8.782419E+01
8.524826E+01
8.373423E+01
8.296751E+01
8.379039E+01
8.356745E+01
8.096437E+01
8.328621E+01
8.655670E+01
8.087264E+01
7.956928E+01
8.723255E+01
8.257258E+01
8.247218E+01
8.620274E+01
7.779065E+01
8.714233E+01
8.922529E+01
9.190755E+01
8.760350E+01
9.183996E+01
9.691602E+01
1.026522E+02
1.137541E+02
1.088131E+02
1.075379E+02
1.163254E+02
1.078263E+02
1.100609E+02
1.307832E+02
1.402646E+02
1.020438E+02
-1.735128E+02
3.833777E+02
1.714246E+02
1.559255E+02
-1.144847E+02
-5.770074E+01
-1.753806E+04
1.598723E+02
1.374931E+02
8.623335E+01
4.218161E+01
6.098790E+01
-1.015936E+01
1.123435E+01
4.416185E+01
3.505469E+01
5.036012E+01
8.056259E+01
8.647966E+01
4.497854E+01
1.383422E+03
7.619205E+01
7.768580E+01
7.360440E+01
7.320520E+01
7.619717E+01
7.479430E+01
6.825194E+01
7.069585E+01
6.970557E+01
7.148438E+01
7.689517E+01
7.578027E+01
7.805910E+01
7.733699E+01
8.048397E+01
8.300679E+01
8.547827E+01
8.744889E+01
8.770294E+01
8.928617E+01
8.983621E+01
8.938696E+01
8.982616E+01
8.966653E+01
8.959469E+01
8.953550E+01
8.843539E+01
8.910514E+01
8.879477E+01
8.934464E+01
8.830234E+01
8.926229E+01
8.902773E+01
8.924229E+01
8.958460E+01
8.925281E+01
8.947719E+01
8.954971E+01
8.971656E+01
8.978654E+01
8.979041E+01
8.990935E+01
8.993790E+01
8.953229E+01
8.996415E+01
9.020777E+01
9.041212E+01
9.004148E+01
8.993972E+01
8.988279E+01
9.036006E+01
9.061679E+01
9.026521E+01
9.057033E+01
9.072275E+01
9.065420E+01
9.076414E+01
9.057831E+01
9.034716E+01
9.069103E+01
9.077283E+01
9.043577E+01
9.097390E+01
9.058690E+01
9.056625E+01
9.054058E+01
9.074101E+01
9.083868E+01
9.076699E+01
9.095018E+01
9.107229E+01
9.097303E+01
9.097242E+01
9.104988E+01
9.076332E+01
9.059766E+01
9.076144E+01
9.076178E+01
9.085733E+01
9.059150E+01
9.071131E+01
9.075017E+01
9.075070E+01
9.015242E+01
9.064370E+01
9.059599E+01
9.116455E+01
9.080141E+01
9.072025E+01
9.095918E+01
9.079067E+01
9.116504E+01
9.075831E+01
9.040312E+01
9.075410E+01
9.085443E+01
9.061800E+01
9.075794E+01
9.087357E+01
9.102839E+01
9.070311E+01
9.045630E+01
9.089457E+01
9.069615E+01
9.074802E+01
9.042893E+01
9.060347E+01
9.081986E+01
9.092076E+01
9.095593E+01
9.047613E+01
9.065712E+01
9.063355E+01
9.053363E+01
9.011093E+01
8.994831E+01
9.013601E+01
9.010990E+01
8.967505E+01
8.918172E+01
8.959156E+01
8.965847E+01
8.961120E+01
8.925808E+01
8.960806E+01
8.973711E+01
8.944884E+01
8.928684E+01
8.908724E+01
8.893278E+01
8.880835E+01
8.938196E+01
8.910073E+01
8.863292E+01
8.901251E+01
8.895471E+01
8.833400E+01
8.841130E+01
8.898228E+01
8.870090E+01
8.831616E+01
8.873486E+01
8.871063E+01
8.949756E+01
8.938563E+01
8.994502E+01
8.861879E+01
8.750955E+01
8.558784E+01
8.714855E+01
8.630759E+01
8.442942E+01
8.127871E+01
8.129959E+01
8.137990E+01
8.173671E+01
8.166336E+01
8.070473E+01
8.231132E+01
8.659161E+01
8.858377E+01
8.145454E+01
8.470589E+01
8.004618E+01
8.232988E+01
8.731631E+01
7.847209E+01
8.268605E+01
8.607963E+01
9.064105E+01
1.004713E+02
1.150534E+02
1.036685E+02
9.496307E+01
1.421898E+02
2.772390E+02
1.497206E+02
1.218844E+02
1.328211E+02
1.382329E+02
4.235130E+00
-3.470384E+00
1.406895E+02
1.743801E+02
1.461425E+02
1.620840E+02
7.427273E+00
-3.687534E+02
1.709990E+02
7.376965E+01
2.197759E+01
5.868983E+01
-8.570155E-01
9.644164E+01
1.062859E+02
2.724494E+01
9.004886E+01
7.324480E+01
7.213804E+01
8.287238E+01
7.534873E+01
7.086041E+01
7.275007E+01
6.581066E+01
6.757446E+01
7.430401E+01
7.474602E+01
7.124907E+01
7.044278E+01
7.173877E+01
7.554700E+01
7.226648E+01
7.466276E+01
7.879396E+01
8.097923E+01
8.298072E+01
8.388579E+01
8.468675E+01
8.755084E+01
8.820344E+01
8.873187E+01
8.865708E+01
8.849678E+01
8.880267E+01
8.891602E+01
8.967598E+01
8.923583E+01
8.886230E+01
8.883233E+01
8.907124E+01
8.922916E+01
8.917134E+01
8.931507E+01
8.919615E+01
8.889429E+01
8.892139E+01
8.927711E+01
8.947544E+01
8.945150E+01
8.959777E+01
8.951376E+01
8.947147E+01
8.982417E+01
8.999373E+01
8.999971E+01
9.014484E+01
8.985316E+01
8.993813E+01
9.009885E+01
9.018477E+01
9.029511E+01
9.072781E+01
9.113000E+01
9.001301E+01
9.030674E+01
9.046199E+01
9.057949E+01
9.055429E+01
9.066422E+01
9.025947E+01
9.063951E+01
9.117177E+01
9.074003E+01
9.126103E+01
9.100242E+01
9.058590E+01
9.071061E+01
9.091886E+01
9.059978E+01
9.103438E+01
9.044563E+01
9.096568E+01
9.062800E+01
9.122847E+01
9.076816E+01
9.059213E+01
9.074412E+01
9.073725E+01
9.090868E+01
9.112595E+01
9.091738E+01
9.068036E+01
9.036522E+01
9.081359E+01
9.041015E+01
9.069932E+01
9.092018E+01
9.094139E+01
9.114556E+01
9.070992E+01
9.063342E+01
9.097937E+01
9.105130E+01
9.083678E+01
9.072974E+01
9.083700E+01
9.116082E+01
9.046838E+01
9.052700E+01
9.084539E+01
9.105307E+01
9.075863E+01
9.097706E+01
9.100550E+01
9.096198E+01
9.057598E+01
9.041633E+01
9.031992E+01
9.076265E+01
9.079491E+01
9.044909E+01
9.048030E+01
9.033614E+01
9.052825E+01
9.026481E+01
9.049976E+01
8.979704E+01
8.983150E+01
8.964611E+01
9.009920E+01
8.983116E+01
8.965877E+01
8.951283E+01
8.993621E+01
8.962681E+01
8.935980E+01
8.914951E+01
8.881558E+01
8.891489E+01
8.905292E+01
8.908785E+01
8.860665E+01
8.843097E+01
8.901909E+01
8.872994E+01
8.901990E+01
8.859307E+01
8.909159E+01
8.889846E+01
8.884852E+01
8.844791E+01
8.895653E+01
8.922369E+01
8.916468E+01
8.872664E+01
8.920042E+01
8.925347E+01
8.925623E+01
8.801221E+01
8.682738E+01
8.543449E+01
8.355388E+01
8.251686E+01
8.143261E+01
8.062128E+01
7.919006E+01
7.973228E+01
8.373921E+01
8.260636E+01
8.036146E+01
8.209970E+01
7.828215E+01
8.007105E+01
8.316783E+01
8.724896E+01
8.286093E+01
8.384405E+01
8.610600E+01
7.702793E+01
7.833384E+01
9.053183E+01
1.148072E+02
1.232386E+02
1.331407E+02
1.538723E+02
2.216707E+02
1.302106E+02
1.428842E+02
2.383627E+02
1.544759E+02
1.126982E+02
4.498227E+02
6.556581E+02
1.482570E+02
1.290291E+02
2.039281E+02
2.335126E+02
-6.893274E+01
2.658816E+01
3.001134E+01
1.082156E+02
5.463667E+01
4.176601E+01
6.626894E+01
7.114658E+01
6.598031E+01
5.963016E+01
7.951893E+01
8.565859E+01
8.665570E+01
7.951238E+01
7.427158E+01
7.758169E+01
7.544002E+01
8.470516E+01
7.321314E+01
6.845242E+01
7.539785E+01
7.397365E+01
7.268568E+01
7.510710E+01
7.389257E+01
7.441181E+01
7.716314E+01
7.957836E+01
8.177410E+01
8.361447E+01
8.494613E+01
8.534797E+01
8.702392E+01
8.827374E+01
8.891621E+01
8.871395E+01
8.875826E+01
8.965822E+01
8.886079E+01
8.908724E+01
8.920188E+01
8.882846E+01
8.872921E+01
8.863640E+01
8.929020E+01
8.927434E+01
8.918937E+01
8.910523E+01
8.912396E+01
8.902376E+01
8.926866E+01
8.933228E+01
8.937783E+01
8.924472E+01
8.952159E+01
8.976855E+01
8.971289E+01
8.965676E+01
8.984855E+01
8.998072E+01
9.008089E+01
8.998424E+01
9.029991E+01
9.026102E+01
9.040827E+01
9.037728E+01
9.048421E+01
9.018640E+01
9.029488E+01
9.049513E+01
9.067627E+01
9.051444E+01
9.103944E+01
9.050489E+01
9.080259E+01
9.095400E+01
9.081913E+01
9.123946E+01
9.082643E+01
9.055816E+01
9.045052E+01
9.068221E+01
9.072747E+01
9.071423E+01
9.080566E+01
9.100280E+01
9.034969E+01
9.077684E+01
9.060501E+01
9.057592E+01
9.065712E+01
9.061705E+01
9.067540E+01
9.083724E+01
9.042382E+01
9.063042E+01
9.020172E+01
9.064599E+01
9.044938E+01
9.089700E+01
9.091981E+01
9.124914E+01
9.091778E+01
9.063765E+01
9.064336E+01
9.084949E+01
9.068690E+01
9.074025E+01
9.108721E+01
9.076415E+01
9.126073E+01
9.076460E+01
9.077714E+01
9.098323E+01
9.083467E+01
9.088099E+01
9.102058E+01
9.049004E+01
9.054515E+01
9.060724E+01
9.052765E+01
9.073927E+01
9.073211E+01
9.040569E+01
9.050724E+01
9.111414E+01
9.087409E+01
9.014384E+01
9.055086E+01
9.032473E+01
9.020862E+01
9.026451E+01
8.989679E+01
8.988001E+01
9.013393E+01
8.983413E+01
8.941122E+01
8.939282E+01
8.941270E+01
8.925680E+01
8.943759E+01
8.915151E+01
8.911630E+01
8.909481E+01
8.871153E+01
8.947643E+01
8.928972E+01
8.885353E+01
8.861404E+01
8.855289E+01
8.823124E+01
8.703728E+01
8.853147E+01
8.913730E+01
8.838142E+01
8.896357E+01
8.901276E+01
8.925783E+01
8.979210E+01
8.927269E+01
8.821271E+01
8.764775E+01
8.717522E+01
8.528355E+01
8.361023E+01
8.267378E+01
8.126602E+01
8.265219E+01
7.975909E+01
8.013155E+01
7.982527E+01
7.846198E+01
8.118360E+01
7.833043E+01
8.307849E+01
8.408066E+01
8.091891E+01
7.947077E+01
8.085802E+01
7.827844E+01
8.797505E+01
8.422008E+01
9.193412E+01
8.146267E+01
9.190823E+01
8.754258E+01
1.062018E+02
8.866060E+01
9.548347E+01
1.085428E+02
1.045432E+02
1.011780E+02
1.353486E+02
1.101273E+02
1.148053E+02
2.708620E+02
-3.190222E+03
1.191597E+02
9.465469E+01
1.664375E+02
2.123399E+02
8.111827E+00
1.408570E+02
1.799070E+02
3.961351E+01
2.229637E+02
4.498454E+01
8.060665E+01
4.640126E+01
6.394993E+01
6.732263E+01
5.776626E+01
4.667899E+01
7.947670E+01
9.083347E+01
7.908816E+01
8.106233E+01
8.197237E+01
6.858224E+01
6.590476E+01
7.298250E+01
7.387454E+01
6.580004E+01
6.832270E+01
6.999488E+01
7.394985E+01
7.562549E+01
7.654598E+01
7.641090E+01
8.041231E+01
8.249064E+01
8.534548E+01
8.672736E+01
8.769745E+01
8.870935E+01
8.904235E+01
8.886734E+01
8.931482E+01
8.823294E+01
8.867376E+01
8.880724E+01
8.918432E+01
8.929007E+01
8.955274E+01
8.922538E+01
8.928484E+01
8.917876E+01
8.901902E+01
8.921751E+01
8.930359E+01
8.957524E+01
8.920230E+01
8.915885E+01
8.936283E+01
8.940783E+01
8.965505E+01
8.981034E+01
8.985736E+01
8.991344E+01
8.960341E+01
8.977823E+01
8.975375E+01
9.036285E+01
9.029345E+01
9.053357E+01
9.059102E+01
9.041862E+01
9.058211E+01
9.039282E+01
9.068079E+01
9.048148E+01
9.087335E+01
9.049150E+01
9.098032E+01
9.063377E+01
9.051114E+01
9.096753E+01
9.061874E+01
9.108116E+01
9.087945E+01
9.076543E+01
9.077112E+01
9.077772E+01
9.064319E+01
9.128269E+01
9.051283E+01
9.039023E+01
9.045905E+01
9.058715E+01
9.082099E+01
9.076935E+01
9.058239E+01
9.068775E+01
9.079559E+01
9.077806E+01
9.051947E+01
9.036855E+01
9.056951E+01
9.055486E+01
9.072214E+01
9.052301E+01
9.089661E+01
9.114066E+01
9.085970E+01
9.066785E+01
9.072248E+01
9.126897E+01
9.068966E+01
9.061588E+01
9.049060E+01
9.079150E+01
9.150942E+01
9.142342E+01
9.113402E+01
9.085796E+01
9.065952E+01
9.089888E+01
9.091156E+01
9.093511E+01
9.094334E+01
9.085263E+01
9.046595E+01
9.082436E+01
9.081203E+01
9.050647E+01
9.059076E+01
9.073083E+01
9.049106E+01
9.034410E+01
9.069708E+01
8.995058E+01
8.985335E+01
9.014452E+01
8.991988E+01
8.993249E+01
8.998074E+01
8.969932E+01
8.919102E+01
8.939150E+01
8.945820E+01
8.939696E+01
8.918313E+01
8.916459E+01
8.918011E+01
8.907835E+01
8.910882E+01
8.888787E+01
8.864138E+01
8.867676E+01
8.835920E+01
8.852904E+01
8.838347E+01
8.844702E+01
8.918318E+01
8.863409E+01
8.872921E+01
8.866416E+01
8.967823E+01
9.006801E+01
8.916182E+01
8.940165E+01
8.877516E+01
8.762543E+01
8.684813E+01
8.619015E+01
8.465536E+01
8.522475E+01
8.384228E+01
8.200358E+01
7.922159E+01
8.048963E+01
8.029410E+01
7.697378E+01
8.135796E+01
8.471924E+01
8.487015E+01
8.307360E+01
8.626046E+01
8.265940E+01
8.675644E+01
8.004419E+01
8.973764E+01
8.436083E+01
8.943581E+01
8.799281E+01
9.317431E+01
9.906819E+01
1.049437E+02
1.100268E+02
9.799043E+01
1.253146E+02
1.085158E+02
1.061029E+02
1.077756E+02
1.125314E+02
1.202558E+02
3.811686E+02
-2.042597E+02
1.299318E+02
1.119069E+02
1.331607E+02
-2.679360E+02
-4.512336E+01
-3.869811E+00
-1.993540E+01
-4.978370E+01
-2.350715E+02
-5.550071E+01
-7.625625E+01
-2.944482E+01
2.840117E+01
9.358288E+01
1.067843E+02
9.102673E+01
8.180029E+01
8.478449E+01
8.049563E+01
7.924996E+01
7.344605E+01
7.779608E+01
7.865314E+01
7.320230E+01
6.858972E+01
6.784245E+01
7.342315E+01
7.204180E+01
7.290819E+01
7.650033E+01
7.597389E+01
7.910050E+01
8.008387E+01
8.305912E+01
8.487166E+01
8.645539E+01
8.901149E+01
8.893185E+01
8.910334E+01
8.900986E+01
8.952255E+01
8.897196E+01
8.882787E+01
8.952802E+01
8.919746E+01
8.924297E+01
8.900794E+01
8.872730E+01
8.887091E+01
8.870619E+01
8.909106E+01
8.915515E+01
8.910038E+01
8.937406E+01
8.931286E+01
8.969381E+01
8.919431E+01
8.982988E+01
8.951879E+01
8.987139E+01
8.961823E+01
8.959744E+01
8.970987E+01
8.985860E+01
8.999755E+01
9.036199E+01
9.037040E+01
9.034927E+01
9.026250E+01
9.020096E+01
9.016009E+01
9.024200E+01
9.069071E+01
9.034217E+01
9.060708E+01
9.066116E+01
9.102646E+01
9.074532E+01
9.068931E+01
9.066898E+01
9.073140E+01
9.094083E+01
9.089990E+01
9.077987E+01
9.064379E+01
9.051048E+01
9.099757E+01
9.083161E+01
9.057011E+01
9.023812E+01
9.039471E+01
9.073808E+01
9.109714E+01
9.088999E+01
9.070228E+01
9.065492E+01
9.079670E+01
9.105333E+01
9.045178E+01
9.010878E+01
9.071096E+01
9.061219E+01
9.086949E+01
9.049751E+01
9.047897E+01
9.079383E+01
9.065966E+01
9.084544E+01
9.149815E+01
9.125174E+01
9.092138E+01
9.106589E+01
9.097630E+01
9.072809E+01
9.152059E+01
9.149117E+01
9.065069E+01
9.059369E+01
9.077926E+01
9.100228E+01
9.061441E+01
9.054904E+01
9.064172E+01
9.081229E+01
9.040084E+01
9.076378E+01
9.056956E+01
9.050918E+01
9.054217E+01
9.071453E+01
9.045271E+01
9.039212E+01
9.035548E+01
9.037107E+01
9.032628E+01
9.033219E+01
8.994309E+01
9.020186E+01
8.998033E+01
8.990310E+01
8.955347E+01
8.997310E+01
8.935566E+01
8.926629E+01
8.920074E+01
8.956846E+01
8.915043E+01
8.921172E+01
8.902086E+01
8.890197E+01
8.900188E+01
8.862698E+01
8.876267E+01
8.865762E+01
8.833073E+01
8.838900E+01
8.845480E+01
8.847959E+01
8.885523E+01
8.894276E+01
8.885157E+01
8.906033E+01
8.950509E+01
8.955662E+01
8.944287E+01
8.849339E+01
8.807442E+01
8.764465E+01
8.539279E+01
8.287180E+01
8.305663E+01
8.235024E+01
8.146372E+01
7.855152E+01
7.730394E+01
7.638355E+01
8.218682E+01
7.767565E+01
7.350841E+01
7.539097E+01
8.333035E+01
8.193697E+01
8.398094E+01
8.908515E+01
9.481158E+01
8.456895E+01
8.507907E+01
9.247132E+01
8.670435E+01
9.394091E+01
9.736242E+01
9.097154E+01
9.256762E+01
9.339315E+01
1.047325E+02
1.091005E+02
1.879926E+02
-2.558267E+01
1.614995E+02
1.357998E+02
1.200081E+02
1.166846E+02
1.054971E+02
1.092703E+02
1.350858E+02
5.025604E+01
1.423737E+02
1.503701E+02
1.598550E+02
9.103548E+01
1.253712E+02
1.427836E+02
1.025825E+02
8.684476E+01
7.430277E+01
5.114669E+01
8.587162E+01
9.042231E+01
7.967964E+01
8.640626E+01
7.239907E+01
8.191224E+01
7.637101E+01
7.305265E+01
6.994909E+01
6.741671E+01
6.754200E+01
7.270626E+01
7.146945E+01
7.603635E+01
7.566901E+01
7.783904E+01
7.934933E+01
8.167278E+01
8.509487E+01
8.620836E+01
8.664260E+01
8.793032E+01
8.872054E+01
8.878908E+01
8.916227E+01
8.936280E+01
8.959788E+01
8.878052E+01
8.825441E+01
8.885115E+01
8.880001E+01
8.878698E+01
8.932461E+01
8.913968E+01
8.954260E+01
8.909592E+01
8.924042E+01
8.919374E+01
8.909832E+01
8.968058E+01
8.934588E+01
8.941094E+01
8.939884E+01
8.945189E+01
8.960290E+01
8.999176E+01
8.986640E+01
9.002449E+01
9.001720E+01
9.003563E+01
9.026524E+01
9.042202E+01
9.060578E+01
9.032134E+01
9.019989E+01
9.056663E+01
9.060950E+01
9.069639E+01
9.043237E+01
9.036182E+01
9.052058E+01
9.080817E+01
9.085569E+01
9.034618E+01
9.017091E+01
9.063049E+01
9.063422E+01
9.049191E+01
9.048572E+01
9.050993E+01
9.038001E+01
9.082362E+01
9.055543E+01
9.055454E+01
9.043597E+01
9.049310E+01
9.107415E+01
9.099799E+01
9.091301E+01
9.051567E+01
9.052098E+01
9.086922E+01
9.105342E+01
9.046377E+01
9.056168E+01
9.055316E+01
9.067290E+01
9.052597E+01
9.087919E+01
9.078168E+01
9.060370E+01
9.025620E+01
9.067144E+01
9.152265E+01
9.158082E+01
9.114038E+01
9.120741E+01
9.083020E+01
9.069241E+01
9.110758E+01
9.119935E+01
9.050916E+01
9.046975E+01
9.094970E+01
9.171806E+01
9.072986E+01
9.025594E+01
9.043383E+01
9.086993E+01
9.076092E+01
9.077363E+01
9.024486E+01
9.011065E+01
9.039929E+01
9.043217E+01
9.018829E+01
9.024955E+01
9.015348E+01
8.977561E+01
9.018900E+01
9.042169E+01
8.988684E+01
9.006330E+01
8.933022E+01
8.949827E+01
8.960519E+01
8.996359E+01
8.978185E+01
8.915070E+01
8.919033E+01
8.948287E+01
8.927936E+01
8.905668E+01
8.866184E+01
8.870769E+01
8.888871E+01
8.860941E+01
8.833694E+01
8.870577E+01
8.862513E+01
8.855095E+01
8.872363E+01
8.869637E+01
8.826276E+01
8.829560E+01
8.868151E+01
8.866321E+01
8.950540E+01
8.909815E+01
8.886460E+01
8.816172E+01
8.877081E+01
8.738514E+01
8.468359E+01
8.370763E+01
8.377987E+01
8.164587E+01
7.957004E+01
8.142255E+01
7.800463E+01
7.759445E+01
7.462534E+01
7.172683E+01
8.035756E+01
8.142916E+01
8.804763E+01
9.096787E+01
9.657356E+01
8.814145E+01
8.553010E+01
9.640919E+01
9.685781E+01
9.502308E+01
9.756424E+01
9.461809E+01
1.150712E+02
1.107297E+02
1.117317E+02
1.030303E+02
1.060885E+02
9.749192E+01
9.977780E+01
1.102124E+02
1.114423E+02
1.411218E+02
1.161762E+02
1.155805E+02
1.277472E+02
1.189037E+02
1.168039E+02
1.083668E+02
5.415372E+01
5.265388E+01
5.502094E+01
6.443204E+01
8.002844E+01
9.449808E+01
1.159298E+02
7.933985E+01
8.098589E+01
6.809763E+01
1.001189E+02
8.980113E+01
8.002815E+01
7.560945E+01
8.440168E+01
7.776912E+01
8.002438E+01
7.713360E+01
7.038597E+01
6.922756E+01
7.114628E+01
7.220729E+01
7.135676E+01
7.707015E+01
7.687780E+01
7.784766E+01
8.014765E+01
8.049595E+01
8.227601E+01
8.379270E+01
8.683900E+01
8.828820E+01
8.815793E+01
8.885462E+01
8.897319E+01
8.879135E+01
8.849491E+01
8.965042E+01
8.937024E+01
8.875156E+01
8.857284E+01
8.890204E+01
8.841819E+01
8.901652E+01
8.897948E+01
8.918059E+01
8.923321E+01
8.897428E+01
8.943511E+01
8.890177E+01
8.906499E+01
8.915049E+01
8.812505E+01
8.959562E+01
8.959113E+01
8.940782E+01
9.007660E+01
8.969034E+01
8.989696E+01
8.987395E+01
8.989445E+01
9.053383E+01
9.050861E+01
9.001366E+01
9.035739E+01
9.024133E+01
9.015942E+01
9.017148E+01
9.059405E+01
9.027123E+01
9.021989E+01
9.045729E+01
9.092935E+01
9.043637E+01
9.040051E+01
9.058546E+01
9.080061E+01
9.056285E+01
9.046433E+01
9.071258E+01
9.077388E+01
9.075539E+01
9.057958E+01
9.066111E+01
9.055344E+01
9.028983E+01
9.056964E+01
9.085060E+01
9.075454E+01
9.068349E+01
9.092296E+01
9.115788E+01
9.087523E+01
9.081597E+01
9.041072E+01
9.051088E+01
9.049540E+01
9.024035E+01
9.043268E+01
9.053217E+01
9.079073E+01
9.060775E+01
9.071000E+01
9.100038E+01
9.123547E+01
9.091390E+01
9.118537E+01
9.086679E+01
9.086996E+01
9.086814E+01
9.078700E+01
9.068775E+01
9.033203E+01
9.081932E+01
9.135540E+01
9.066453E+01
9.057952E+01
9.066579E+01
9.071710E+01
9.076592E+01
9.088948E+01
9.032701E+01
9.043477E+01
9.040421E+01
9.021249E+01
9.025320E+01
9.017673E+01
9.001040E+01
9.005417E+01
9.031938E+01
9.036075E+01
8.972161E+01
8.949972E+01
8.955663E+01
8.928725E+01
8.985026E+01
8.948807E+01
8.931914E+01
8.970847E+01
8.927035E+01
8.970929E+01
8.888838E+01
8.911119E+01
8.907087E+01
8.891047E+01
8.928485E+01
8.866230E+01
8.873360E+01
8.886700E+01
8.871205E+01
8.862947E+01
8.844406E+01
8.878604E+01
8.911708E+01
8.858523E+01
8.866975E+01
8.974582E+01
8.981566E+01
8.980447E+01
8.994209E+01
8.972451E+01
8.838429E+01
8.769021E+01
8.703260E+01
8.555696E+01
8.315215E+01
8.304116E+01
8.043783E+01
8.112727E+01
7.931386E+01
8.109190E+01
7.781556E+01
7.813104E+01
8.437803E+01
8.613758E+01
7.967437E+01
8.145033E+01
8.581235E+01
8.331866E+01
8.597967E+01
8.803693E+01
9.608275E+01
9.162972E+01
9.248643E+01
9.304780E+01
9.587135E+01
1.090320E+02
1.178110E+02
1.021478E+02
1.021382E+02
1.038805E+02
1.001122E+02
1.027764E+02
1.028246E+02
1.403192E+02
1.248431E+02
1.205404E+02
1.360316E+02
1.087921E+02
1.053481E+02
1.003678E+02
6.950986E+01
6.807702E+01
6.043585E+01
8.021104E+01
7.374561E+01
7.993616E+01
8.894297E+01
1.016493E+02
1.208890E+02
2.552749E+01
7.085313E+01
8.610876E+01
8.014819E+01
5.740096E+01
8.736864E+01
7.183197E+01
7.200279E+01
7.400216E+01
8.171949E+01
7.704560E+01
6.780971E+01
7.366246E+01
7.449494E+01
7.587680E+01
7.627905E+01
7.135291E+01
6.524994E+01
8.052812E+01
8.257207E+01
8.435603E+01
8.628767E+01
8.745471E+01
8.852391E+01
8.941825E+01
8.899735E+01
8.855357E+01
8.875036E+01
8.853312E+01
8.881556E+01
8.875313E+01
8.840428E+01
8.905502E+01
8.927151E+01
8.856871E+01
8.863556E+01
8.886165E+01
8.945149E+01
8.913763E+01
8.943345E+01
8.954988E+01
8.885845E+01
8.977654E+01
8.950906E+01
8.931392E+01
8.966294E+01
8.942091E+01
8.961105E+01
9.023164E+01
8.981168E+01
8.983093E+01
8.988931E+01
9.069919E+01
9.056451E+01
9.045492E+01
9.011695E+01
9.023370E+01
9.050283E+01
8.986380E+01
9.039836E+01
9.024923E+01
9.051241E+01
9.020873E+01
9.076505E+01
9.048048E+01
9.058192E+01
9.062948E+01
9.073612E+01
9.072291E+01
9.049127E+01
9.061175E+01
9.080675E+01
9.068712E+01
9.079059E+01
9.052257E+01
9.073087E+01
9.030185E+01
9.080465E+01
9.131636E+01
9.077517E+01
9.059002E+01
9.097441E+01
9.099284E+01
9.051459E+01
9.097785E+01
9.055903E+01
9.040952E+01
9.051285E+01
9.055167E+01
9.065275E+01
9.063519E+01
9.042720E+01
9.052782E+01
9.057358E+01
9.070432E+01
9.132637E+01
9.116191E+01
9.092180E+01
9.079330E+01
9.141434E+01
9.095294E+01
9.057637E+01
9.037219E+01
9.040742E+01
9.076361E+01
9.123456E+01
9.090396E+01
9.081347E+01
9.084325E+01
9.038225E+01
9.089837E+01
9.096401E+01
9.062219E+01
9.068660E+01
9.023045E+01
9.033138E+01
9.063275E+01
9.047146E+01
9.022522E+01
8.992453E+01
9.030860E+01
9.034970E+01
8.977539E+01
8.980192E+01
9.004341E+01
8.999214E+01
8.968760E+01
8.991753E+01
8.897492E+01
8.924226E+01
8.916945E+01
8.889759E+01
8.920158E+01
8.864505E+01
8.952014E+01
8.892679E+01
8.848758E+01
8.883589E+01
8.820179E+01
8.870798E+01
8.870641E+01
8.910411E+01
8.898215E+01
8.885434E+01
8.850778E+01
8.875936E+01
8.861421E+01
8.904982E+01
8.907050E+01
8.878475E+01
8.892838E+01
8.855510E+01
8.882341E+01
8.721459E+01
8.716861E+01
8.480792E+01
8.360465E+01
8.237630E+01
8.090508E+01
8.064665E+01
7.985070E+01
8.037988E+01
8.309541E+01
8.169390E+01
8.780594E+01
7.937915E+01
8.515653E+01
8.843610E+01
8.380786E+01
9.055788E+01
9.041841E+01
8.486804E+01
9.604079E+01
9.214468E+01
9.500566E+01
8.636393E+01
9.280225E+01
1.031313E+02
1.033215E+02
9.964699E+01
9.772415E+01
8.957627E+01
1.029682E+02
1.009253E+02
1.030638E+02
1.065097E+02
1.068850E+02
1.096077E+02
1.102310E+02
1.112974E+02
1.043092E+02
1.033620E+02
6.247060E+01
7.541011E+01
7.442862E+01
7.885768E+01
9.095255E+01
6.608117E+01
8.865665E+01
3.179816E+02
5.471218E+01
6.686599E+01
3.559530E+01
4.651944E+02
8.556882E+01
5.900562E+01
7.663370E+01
7.919860E+01
7.506953E+01
7.696531E+01
7.236506E+01
7.209007E+01
6.956475E+01
7.130792E+01
7.667517E+01
7.694381E+01
7.842924E+01
6.867449E+01
6.371103E+01
8.025292E+01
8.268106E+01
8.445805E+01
8.544487E+01
8.676848E+01
8.756293E+01
8.826132E+01
8.916912E+01
8.895079E+01
8.886936E+01
8.898233E+01
8.901914E+01
8.898840E+01
8.893913E+01
8.874470E+01
8.870944E+01
8.900610E+01
8.916535E+01
8.906814E+01
8.846036E+01
8.921664E+01
8.917732E+01
8.918065E+01
8.926121E+01
8.936966E+01
8.961813E+01
8.965498E+01
8.944606E+01
8.971567E+01
9.004737E+01
8.961998E+01
9.008332E+01
9.001972E+01
8.985677E+01
9.023191E+01
9.071592E+01
9.030718E+01
9.004720E+01
9.011404E+01
9.049805E+01
9.049651E+01
9.050058E+01
9.024916E+01
9.070607E+01
9.022339E+01
9.046205E+01
9.054811E+01
9.052855E+01
9.048896E+01
9.042507E+01
9.053798E+01
9.052569E+01
9.050455E+01
9.038870E+01
9.038028E+01
9.075894E+01
9.069109E+01
9.055985E+01
9.022261E+01
9.052961E+01
9.094604E+01
9.071303E+01
9.056917E+01
9.085560E+01
9.051440E+01
9.041715E+01
9.058466E+01
9.060674E+01
9.059459E+01
9.052432E+01
9.066466E+01
9.083614E+01
9.073562E+01
9.058388E+01
9.093730E+01
9.058596E+01
9.082846E+01
9.128622E+01
9.116198E+01
9.055688E+01
9.104440E+01
9.107115E+01
9.101107E+01
9.053766E+01
9.033263E+01
9.047600E+01
9.059114E+01
9.109158E+01
9.077415E+01
9.056833E+01
9.082145E+01
9.051032E+01
9.072807E+01
9.056241E+01
9.043100E+01
9.044359E+01
9.075226E+01
9.065174E+01
9.081495E+01
9.018401E+01
9.010013E+01
8.992977E+01
9.000269E+01
9.006660E+01
8.995032E+01
8.965585E+01
8.980261E+01
8.941546E+01
8.948542E+01
8.986081E+01
8.939826E+01
8.942363E+01
8.947925E+01
8.949574E+01
8.917088E+01
8.937284E+01
8.877920E+01
8.863357E+01
8.930751E+01
8.876913E+01
8.850210E+01
8.882406E+01
8.890598E+01
8.885053E+01
8.853555E+01
8.869032E+01
8.866728E+01
8.885692E+01
8.901875E+01
8.915402E+01
9.003903E+01
8.937446E+01
8.897215E+01
8.809423E+01
8.715332E+01
8.631980E+01
8.567071E+01
8.431405E+01
8.348925E+01
8.319437E+01
8.321319E+01
8.087678E+01
7.674931E+01
7.701789E+01
7.949128E+01
7.862474E+01
8.115809E+01
8.329320E+01
8.372447E+01
8.684028E+01
8.224502E+01
8.354690E+01
8.937477E+01
8.861240E+01
8.976338E+01
9.268527E+01
9.037159E+01
9.463155E+01
9.294591E+01
9.571259E+01
9.870062E+01
9.675955E+01
9.908331E+01
1.052943E+02
1.008942E+02
9.929778E+01
9.483248E+01
9.128922E+01
9.575884E+01
1.055613E+02
1.055543E+02
1.087785E+02
1.071340E+02
1.048957E+02
7.363330E+01
6.530350E+01
6.295170E+01
6.173455E+01
8.205081E+01
4.451226E+01
8.792653E+01
-3.927350E+01
6.054525E+02
4.386173E+01
5.506271E+00
1.901507E+02
8.340837E+01
8.325604E+01
7.535556E+01
7.959590E+01
7.883283E+01
7.115696E+01
6.831134E+01
7.307001E+01
6.888926E+01
7.128085E+01
7.691880E+01
7.577266E+01
7.613371E+01
7.301703E+01
7.040387E+01
8.034899E+01
8.268606E+01
8.474617E+01
8.569503E+01
8.691744E+01
8.810444E+01
8.825994E+01
8.837497E+01
8.864431E+01
8.836797E+01
8.858542E+01
8.823432E+01
8.879875E+01
8.916287E+01
8.930104E+01
8.947714E+01
8.952782E+01
8.918850E+01
8.924258E+01
8.925149E+01
8.923922E+01
8.921825E+01
8.908882E+01
8.972199E+01
8.939777E+01
8.940334E+01
8.963423E+01
8.963935E+01
8.976078E+01
8.955678E+01
8.982145E+01
9.047524E+01
8.989867E+01
8.981213E+01
9.028239E+01
9.055874E+01
9.036212E+01
9.021508E+01
9.018594E+01
9.048939E+01
9.048269E+01
9.072953E+01
9.040311E+01
9.023073E+01
9.026164E+01
9.051171E+01
9.028930E+01
9.050021E+01
9.061055E+01
9.079490E+01
9.021424E+01
9.033457E+01
9.026498E+01
9.029649E+01
9.045822E+01
9.064884E+01
9.067320E+01
9.047137E+01
9.033356E+01
9.056393E+01
9.106713E+01
9.067935E+01
9.080049E+01
9.080508E+01
9.042150E+01
9.043964E+01
9.075154E+01
9.087129E+01
9.076780E+01
9.062480E+01
9.074327E+01
9.067300E+01
9.067045E+01
9.094328E+01
9.079448E+01
9.058971E+01
9.062932E+01
9.099570E+01
9.075600E+01
9.069473E+01
9.075144E+01
9.092942E+01
9.048673E+01
9.037824E+01
9.039038E+01
9.087725E+01
9.074087E+01
9.077194E+01
9.093479E+01
9.067435E+01
9.065809E+01
9.094346E+01
9.073358E+01
9.067039E+01
9.048009E+01
9.044626E+01
9.060483E+01
9.080407E+01
9.039357E+01
9.010538E+01
9.042382E+01
9.010351E+01
9.033595E+01
9.015207E+01
8.995332E+01
8.994415E+01
8.961026E+01
8.962960E+01
8.960164E+01
8.933096E+01
8.956202E+01
8.952398E+01
8.910309E+01
8.895209E+01
8.905708E+01
8.905770E+01
8.874283E+01
8.848351E+01
8.843721E+01
8.931976E+01
8.892795E+01
8.884499E+01
8.925981E+01
8.912007E+01
8.847902E+01
8.860248E+01
8.864047E+01
8.828728E+01
8.859169E+01
8.833551E+01
8.875568E+01
8.849350E+01
8.858756E+01
8.822179E+01
8.711192E+01
8.605788E+01
8.481962E+01
8.477382E+01
8.500714E+01
8.321079E+01
8.204917E+01
8.028392E+01
8.071782E+01
8.101656E+01
7.738563E+01
8.110108E+01
8.026350E+01
8.473638E+01
8.661960E+01
8.711163E+01
8.575769E+01
8.299657E+01
9.081105E+01
9.471804E+01
9.007673E+01
9.253243E+01
9.221256E+01
9.434317E+01
9.682233E+01
8.733042E+01
9.264035E+01
9.414227E+01
9.525543E+01
9.200920E+01
8.908808E+01
8.949194E+01
8.719875E+01
9.161452E+01
8.666536E+01
7.034867E+01
1.044071E+02
1.067095E+02
1.032835E+02
1.045192E+02
-4.709933E+01
-1.168770E+02
1.060775E+02
1.322107E+02
9.359718E+01
1.129416E+02
-1.510517E+02
2.870553E+01
2.510210E+02
3.815345E+02
4.031804E+02
1.106256E+01
1.603937E+02
7.869404E+01
8.159301E+01
7.571909E+01
7.351020E+01
7.662366E+01
7.490909E+01
6.520218E+01
6.851693E+01
7.639013E+01
7.318068E+01
7.340127E+01
7.556521E+01
7.753515E+01
8.027772E+01
8.263596E+01
8.256047E+01
8.420283E+01
8.554424E+01
8.696217E+01
8.807362E+01
8.821268E+01
8.845325E+01
8.839165E+01
8.884759E+01
8.933042E+01
8.872616E+01
8.868395E+01
8.923012E+01
8.863562E+01
8.867810E+01
8.880744E+01
8.934256E+01
8.933330E+01
8.917554E+01
8.900011E+01
8.885932E+01
8.929387E+01
8.941430E+01
8.914601E+01
8.949578E+01
8.946196E+01
8.966276E+01
8.990990E+01
8.966139E+01
9.002612E+01
9.021348E+01
8.987769E+01
8.994674E+01
9.001628E+01
9.033835E+01
9.008157E+01
8.997217E+01
9.007170E+01
9.045558E+01
9.003158E+01
9.036868E+01
9.022691E+01
9.049925E+01
9.045715E+01
9.048595E+01
9.036386E+01
9.039402E+01
9.082454E+01
9.067647E+01
9.059248E+01
9.034443E+01
9.007839E+01
9.029879E+01
9.043168E+01
9.054450E+01
9.051698E+01
9.043698E+01
9.051814E+01
9.087731E+01
9.089633E+01
9.043914E+01
9.073016E+01
9.098361E+01
9.037577E+01
9.044028E+01
9.058180E+01
9.071793E+01
9.062828E+01
9.065803E+01
9.085362E+01
9.084577E+01
9.078138E+01
9.098986E+01
9.093145E+01
9.054730E+01
9.065204E+01
9.076754E+01
9.076144E+01
9.062176E+01
9.084605E+01
9.065438E+01
9.051053E+01
9.067314E+01
9.064249E+01
9.060035E+01
9.065179E+01
9.084894E+01
9.086953E+01
9.036307E+01
9.057013E+01
9.041046E+01
9.050569E+01
9.077813E+01
9.107372E+01
9.029141E+01
9.047520E+01
9.055706E+01
9.034899E+01
9.017372E+01
9.035592E+01
9.010820E+01
8.992265E+01
8.993820E+01
9.001111E+01
8.988600E+01
8.967110E+01
8.963633E+01
8.953156E+01
8.955803E+01
8.920524E+01
8.918365E+01
8.944498E+01
8.920390E+01
8.902267E+01
8.887506E+01
8.868585E+01
8.878636E+01
8.923221E+01
8.864333E+01
8.837986E+01
8.839554E+01
8.851705E+01
8.869154E+01
8.851450E+01
8.839901E+01
8.914895E+01
8.829316E+01
8.903587E+01
8.842152E+01
8.858341E+01
8.885760E+01
8.889794E+01
8.908124E+01
8.786279E+01
8.629259E+01
8.537989E+01
8.259601E+01
8.214082E+01
8.165017E+01
8.108222E+01
7.885517E+01
7.810383E+01
8.020482E+01
7.450910E+01
7.060530E+01
7.098384E+01
7.596841E+01
7.558547E+01
8.062328E+01
8.101101E+01
9.751355E+01
8.995679E+01
9.341469E+01
8.406596E+01
9.132761E+01
8.761732E+01
9.350021E+01
1.018174E+02
9.532728E+01
8.788944E+01
9.415858E+01
9.754813E+01
1.011662E+02
9.965500E+01
9.857806E+01
1.024553E+02
1.001764E+02
1.031528E+02
1.126639E+02
8.591470E+01
1.037485E+02
1.025502E+02
1.027973E+02
-8.718870E+01
-6.017722E+01
1.426360E+02
7.450857E+01
2.415179E+01
2.974728E+01
1.760522E+02
-2.118210E+02
8.563627E+01
3.387944E+01
2.530138E+01
-5.546808E+02
-3.434833E+01
8.077049E+01
7.815357E+01
8.280604E+01
9.115542E+01
7.553920E+01
7.245536E+01
7.546131E+01
5.565863E+01
6.772382E+01
7.112209E+01
7.387059E+01
7.669976E+01
7.634456E+01
7.807315E+01
8.143827E+01
8.454496E+01
8.523404E+01
8.626658E+01
8.693026E+01
8.692086E+01
8.760862E+01
8.905157E+01
8.952615E+01
8.919783E+01
8.922960E+01
8.901368E+01
8.870561E+01
8.893031E+01
8.926974E+01
8.944924E+01
8.924879E+01
8.895324E+01
8.897425E+01
8.905396E+01
8.918199E+01
8.900275E+01
8.924587E+01
8.922049E+01
8.952218E+01
8.927109E+01
8.954244E+01
8.931751E+01
9.007309E+01
8.956480E+01
9.000242E+01
8.985939E+01
9.004597E+01
9.013034E+01
9.000232E+01
8.984813E+01
9.027080E+01
9.042729E+01
9.031852E+01
9.009002E+01
9.017166E+01
9.046935E+01
9.006032E+01
9.031833E+01
9.061769E+01
9.059213E+01
9.038469E+01
9.054059E+01
9.080459E+01
9.063282E+01
9.072863E+01
9.055401E+01
9.041771E+01
9.041687E+01
9.037160E+01
9.043784E+01
9.057423E+01
9.029092E+01
9.025954E+01
9.090873E+01
9.058004E+01
9.043310E+01
9.073306E+01
9.092383E+01
9.082336E+01
9.031423E+01
9.055929E+01
9.057086E+01
9.068945E+01
9.074207E+01
9.105677E+01
9.074695E+01
9.106523E+01
9.104698E+01
9.072916E+01
9.037139E+01
9.039169E+01
9.061073E+01
9.057039E+01
9.056806E+01
9.085449E+01
9.062513E+01
9.042121E+01
9.059536E+01
9.080353E+01
9.064650E+01
9.057378E+01
9.076111E+01
9.083574E+01
9.044692E+01
9.090415E+01
9.050683E+01
9.015134E+01
9.063106E+01
9.121837E+01
9.024128E+01
9.002207E+01
9.006652E+01
9.018230E+01
9.002031E+01
9.021839E+01
9.029904E+01
9.001766E+01
9.019904E+01
9.006709E+01
8.975230E+01
9.005612E+01
8.966028E+01
8.946680E+01
8.948776E+01
8.896434E+01
8.901137E+01
8.908311E+01
8.897527E+01
8.834117E+01
8.925039E+01
8.903470E+01
8.870597E+01
8.913127E+01
8.925105E+01
8.863285E+01
8.865132E+01
8.775126E+01
8.896286E+01
8.872062E+01
9.020296E+01
8.834188E+01
8.930145E+01
8.871775E+01
8.861193E+01
8.886141E+01
8.866869E+01
8.907985E+01
8.727194E+01
8.594112E+01
8.600077E+01
8.408146E+01
8.238575E+01
8.052491E+01
7.909429E+01
7.895665E+01
7.753356E+01
7.393555E+01
7.503708E+01
7.607071E+01
7.498621E+01
7.410864E+01
7.544817E+01
7.921202E+01
8.298161E+01
7.146941E+01
8.458864E+01
8.686142E+01
7.633786E+01
8.191136E+01
8.543022E+01
8.856018E+01
7.853507E+01
8.502645E+01
8.049985E+01
8.353866E+01
9.001421E+01
1.024283E+02
9.836761E+01
9.715309E+01
9.906355E+01
1.032965E+02
1.006271E+02
8.175390E+01
9.950390E+01
9.740848E+01
9.135322E+01
1.014357E+02
1.061661E+02
-2.931077E+00
-7.849410E+00
-1.546510E+02
9.325736E+01
5.124755E+01
7.879178E+01
-1.676149E+02
1.766177E+02
5.898380E+01
6.658966E+01
5.714579E+01
3.591306E+01
4.371062E+01
7.728508E+01
8.454023E+01
8.442974E+01
7.912614E+01
8.120680E+01
8.012103E+01
7.356549E+01
5.470345E+01
6.887812E+01
7.085356E+01
7.206662E+01
7.731300E+01
7.686441E+01
7.875695E+01
8.130235E+01
8.313226E+01
8.571474E+01
8.671000E+01
8.754101E+01
8.825238E+01
8.850315E+01
8.929817E+01
8.895122E+01
8.855378E+01
8.876868E+01
8.890688E+01
8.914429E+01
8.864956E+01
8.886877E+01
8.886027E+01
8.890569E+01
8.879129E+01
8.894021E+01
8.923757E+01
8.929415E+01
8.923511E+01
8.941391E+01
8.939880E+01
8.944973E+01
8.947548E+01
8.938870E+01
8.928936E+01
8.986981E+01
8.949543E+01
8.974702E+01
8.962986E+01
8.981105E+01
8.998681E+01
8.988637E+01
9.011719E+01
9.012886E+01
9.032088E+01
9.047885E+01
9.035983E+01
9.035198E+01
9.090667E+01
9.045103E+01
9.036750E+01
9.070380E+01
9.058363E+01
9.028375E+01
9.058787E+01
9.066341E+01
9.060842E+01
9.057548E+01
9.058171E+01
9.024098E+01
9.054455E+01
9.079862E+01
9.059476E+01
9.055399E+01
9.041835E+01
9.032761E+01
9.082994E+01
9.050899E+01
9.060921E+01
9.069889E+01
9.096350E+01
9.090002E+01
9.080607E+01
9.093697E+01
9.061399E+01
9.068076E+01
9.101168E+01
9.103449E+01
9.089423E+01
9.097570E+01
9.074954E+01
9.049555E+01
9.059577E+01
9.081097E+01
9.050470E+01
9.057181E+01
9.068405E+01
9.075183E+01
9.065638E+01
9.065995E+01
9.107726E+01
9.081925E+01
9.078753E+01
9.058510E+01
9.066096E+01
9.095081E+01
9.063528E+01
9.065389E+01
9.064642E+01
9.031828E+01
9.067993E+01
9.104474E+01
9.049725E+01
9.020391E+01
9.034356E+01
9.054447E+01
9.034369E+01
9.047989E+01
9.018602E+01
8.995344E+01
9.003370E+01
8.978411E+01
8.969439E+01
8.980097E+01
8.968601E+01
8.953434E+01
8.948726E+01
8.932243E+01
8.970733E+01
8.929865E+01
8.930691E+01
8.920783E+01
8.889819E+01
8.936460E+01
8.887131E+01
8.902944E+01
8.823830E+01
8.876133E+01
8.876028E+01
8.886743E+01
8.859701E+01
8.755551E+01
9.014150E+01
8.930652E+01
8.863330E+01
8.896483E+01
8.918192E+01
8.969480E+01
8.904446E+01
8.840585E+01
8.796357E+01
8.590214E+01
8.468545E+01
8.490211E+01
8.416635E+01
8.223712E+01
8.013744E+01
7.990901E+01
7.961633E+01
7.867658E+01
7.570120E+01
7.723923E+01
7.416143E+01
7.779294E+01
7.934154E+01
8.412397E+01
8.475182E+01
8.126737E+01
8.405734E+01
8.156606E+01
7.864863E+01
8.386647E+01
8.604888E+01
9.334730E+01
9.525061E+01
9.564078E+01
9.260902E+01
8.653990E+01
8.973282E+01
8.834242E+01
9.430817E+01
9.837076E+01
9.962364E+01
9.650598E+01
9.389563E+01
9.431117E+01
1.029131E+02
1.105666E+02
1.038300E+02
1.032653E+02
1.390575E+02
-9.609264E+01
-4.776037E+01
-9.172921E+01
6.904847E+02
8.492956E+01
4.327768E+01
4.337263E+01
1.369192E+02
-1.883286E+01
1.058936E+02
1.650934E+02
-3.244218E+01
-1.878140E+01
8.993935E+01
8.915158E+01
7.439707E+01
7.744691E+01
8.078875E+01
7.262613E+01
6.103323E+01
6.035886E+01
7.139870E+01
7.477398E+01
7.378629E+01
7.866469E+01
7.846713E+01
8.095430E+01
8.579565E+01
8.422680E+01
8.657992E+01
8.700514E+01
8.767113E+01
8.851907E+01
8.962477E+01
8.882681E+01
8.838178E+01
8.884054E+01
8.894620E+01
8.901991E+01
8.915889E+01
8.907429E+01
8.884393E+01
8.899345E+01
8.932329E+01
8.904555E+01
8.908297E+01
8.939354E+01
8.926819E+01
8.874306E+01
8.919142E+01
8.931883E+01
8.932938E+01
8.946864E+01
8.976330E+01
8.949481E+01
8.979857E+01
8.936663E+01
8.976373E+01
8.956644E+01
8.992352E+01
8.993876E+01
8.977617E+01
9.002237E+01
9.041696E+01
9.008189E+01
9.035060E+01
9.045275E+01
9.016216E+01
9.088229E+01
9.060217E+01
9.071815E+01
9.062586E+01
9.060547E+01
9.048400E+01
9.052102E+01
9.053744E+01
9.070477E+01
9.043803E+01
9.027940E+01
9.043656E+01
9.047093E+01
9.056584E+01
9.066643E+01
9.085922E+01
9.079823E+01
9.030656E+01
9.055149E+01
9.056425E+01
9.075917E+01
9.066881E+01
9.111768E+01
9.058168E+01
9.082791E+01
9.098157E+01
9.030476E+01
9.015967E+01
9.097368E+01
9.081729E+01
9.086055E+01
9.080230E+01
9.068756E+01
9.082031E+01
9.080966E+01
9.051689E+01
9.025830E+01
9.076761E+01
9.088443E+01
9.069479E+01
9.072801E+01
9.045854E+01
9.074237E+01
9.084764E+01
9.076021E+01
9.049360E+01
9.061668E+01
9.085819E+01
9.072640E+01
9.046022E+01
9.050225E+01
9.061476E+01
9.047729E+01
9.065269E+01
9.052982E+01
9.052289E+01
9.048408E+01
9.060250E+01
9.049558E+01
9.005547E+01
8.979995E+01
9.002822E+01
9.015441E+01
8.947321E+01
8.962045E+01
8.941172E+01
8.949175E+01
8.929236E+01
8.940395E+01
8.910334E+01
8.964086E+01
8.952275E+01
8.932393E+01
8.910284E+01
8.891139E+01
8.885102E+01
8.892913E+01
8.844717E+01
8.839431E+01
8.884034E+01
8.790658E+01
8.844827E+01
8.876672E+01
8.913574E+01
8.764549E+01
8.867784E+01
8.889965E+01
8.900065E+01
8.934311E+01
8.822239E+01
8.812848E+01
8.895933E+01
8.793842E+01
8.710751E+01
8.506393E+01
8.286798E+01
8.284757E+01
8.114054E+01
7.930671E+01
8.075574E+01
7.753469E+01
7.830320E+01
7.711884E+01
7.827024E+01
7.748976E+01
7.774163E+01
7.673852E+01
8.374883E+01
8.236205E+01
8.929628E+01
8.421064E+01
7.530664E+01
8.167914E+01
8.407314E+01
9.185332E+01
9.425857E+01
8.834075E+01
9.060062E+01
9.519817E+01
9.834693E+01
1.081995E+02
1.011259E+02
1.007583E+02
9.766435E+01
1.001962E+02
9.885300E+01
1.021491E+02
9.934011E+01
1.032502E+02
1.029186E+02
9.895771E+01
9.425555E+01
1.048310E+02
4.229162E+01
4.794200E+01
7.284961E+01
1.578887E+03
-2.926609E+01
1.179024E+02
9.804460E+01
2.087832E+02
7.459562E+01
1.594688E+02
2.018243E+02
4.275052E+01
-1.138552E+02
8.678758E+01
8.295592E+01
8.132573E+01
7.887212E+01
7.659587E+01
7.912519E+01
7.644002E+01
7.168429E+01
7.320527E+01
7.368828E+01
7.511486E+01
7.908837E+01
7.959618E+01
7.895199E+01
8.260907E+01
8.452628E+01
8.585299E+01
8.653944E+01
8.829416E+01
8.759641E+01
8.908434E+01
8.878141E+01
8.855597E+01
8.866812E+01
8.860526E+01
8.868532E+01
8.857023E+01
8.893586E+01
8.878556E+01
8.878365E+01
8.856370E+01
8.915943E+01
8.899612E+01
8.925859E+01
8.902648E+01
8.937735E+01
8.920863E+01
8.958590E+01
8.971325E+01
8.985437E+01
8.950801E+01
8.934737E+01
8.956215E+01
8.977231E+01
8.986526E+01
8.980063E+01
9.001425E+01
9.000140E+01
9.000669E+01
9.005220E+01
9.053881E+01
9.022859E+01
9.018827E+01
9.023152E+01
9.043487E+01
9.058973E+01
9.042157E+01
9.031239E+01
9.061642E+01
9.056536E+01
9.052054E+01
9.024084E+01
9.057068E+01
9.054534E+01
9.050519E+01
9.043922E+01
9.040094E+01
9.078957E+01
9.082060E+01
9.087644E+01
9.073494E+01
9.062830E+01
9.029307E+01
9.054340E+01
9.046379E+01
9.059093E+01
9.050151E+01
9.117994E+01
9.090443E+01
9.080919E+01
9.079825E+01
9.027432E+01
9.026035E+01
9.063553E+01
9.057320E+01
9.068706E+01
9.078847E+01
9.092674E+01
9.069315E+01
9.080369E+01
9.094081E+01
9.058940E+01
9.046079E+01
9.066617E+01
9.048700E+01
9.067903E+01
9.060757E+01
9.088242E+01
9.089314E+01
9.082014E+01
9.045505E+01
9.046784E+01
9.042974E+01
9.044571E+01
9.055562E+01
9.058807E+01
9.053452E+01
9.041875E+01
9.060951E+01
9.019405E+01
9.050347E+01
9.035367E+01
9.088026E+01
9.047522E+01
9.029692E+01
9.024409E+01
9.008237E+01
8.995425E+01
9.018477E+01
8.977735E+01
8.963828E+01
8.947064E+01
8.947837E+01
8.931192E+01
8.926389E+01
8.933416E+01
8.884073E+01
8.857759E+01
8.870229E+01
8.872124E+01
8.889711E+01
8.889272E+01
8.890180E+01
8.870212E+01
8.872866E+01
8.873151E+01
8.854337E+01
8.830981E+01
8.844039E+01
8.830001E+01
8.843834E+01
8.829579E+01
8.829496E+01
8.885375E+01
8.933349E+01
8.937014E+01
8.786566E+01
8.768366E+01
8.644859E+01
8.508512E+01
8.305803E+01
8.066286E+01
8.320215E+01
8.310834E+01
8.052671E+01
7.913940E+01
7.820996E+01
7.533182E+01
7.355189E+01
7.836549E+01
8.483608E+01
8.090419E+01
8.366439E+01
8.366091E+01
8.811912E+01
9.360201E+01
8.268284E+01
8.251091E+01
8.678659E+01
9.187028E+01
8.598385E+01
8.948463E+01
9.548247E+01
9.384918E+01
9.156274E+01
8.956187E+01
9.918083E+01
1.010326E+02
1.010885E+02
1.014136E+02
1.004735E+02
9.983899E+01
1.002911E+02
9.914108E+01
9.760694E+01
9.206042E+01
9.407583E+01
1.019405E+02
5.644134E+01
2.157644E+01
-1.890890E+01
1.091466E+02
1.866453E+02
3.155135E+01
8.728200E+01
1.700316E+02
-5.368058E+01
-2.074473E+00
-1.907498E+02
-4.067155E+00
9.419380E+01
8.747384E+01
8.206307E+01
8.398576E+01
7.804418E+01
7.696087E+01
7.905918E+01
7.577086E+01
7.178088E+01
6.940815E+01
7.167874E+01
6.851821E+01
7.635663E+01
8.053067E+01
8.077139E+01
8.336788E+01
8.386007E+01
8.562007E+01
8.829423E+01
8.906187E+01
8.954454E+01
8.896165E+01
8.854248E+01
8.968561E+01
8.909799E+01
8.907450E+01
8.897661E+01
8.861996E+01
8.859209E+01
8.796665E+01
8.868867E+01
8.906654E+01
8.865402E+01
8.884924E+01
8.940984E+01
8.883458E+01
8.898020E+01
8.921832E+01
8.930354E+01
8.901496E+01
8.953213E+01
8.951501E+01
8.950797E+01
8.958234E+01
8.951131E+01
8.969166E+01
8.983923E+01
9.008097E+01
8.996918E+01
9.021860E+01
9.031214E+01
9.052859E+01
9.008981E+01
9.015650E+01
9.037728E+01
9.029693E+01
9.044699E+01
9.077729E+01
9.057633E+01
9.032326E+01
9.039633E+01
9.039009E+01
9.026504E+01
9.048312E+01
9.046266E+01
9.078924E+01
9.051494E+01
9.060802E+01
9.064286E+01
9.066741E+01
9.091237E+01
9.083250E+01
9.061756E+01
9.035903E+01
9.065070E+01
9.074190E+01
9.089429E+01
9.066581E+01
9.096083E+01
9.033779E+01
9.078216E+01
9.087898E+01
9.022224E+01
9.027614E+01
9.049762E+01
9.064696E+01
9.088443E+01
9.072802E+01
9.073615E+01
9.083556E+01
9.075385E+01
9.074653E+01
9.055255E+01
9.035432E+01
9.059530E+01
9.053309E+01
9.059836E+01
9.079708E+01
9.074832E+01
9.059213E+01
9.051273E+01
9.049691E+01
9.049673E+01
9.062448E+01
9.059041E+01
9.055764E+01
9.042162E+01
9.041883E+01
9.036611E+01
9.048186E+01
9.058766E+01
9.045170E+01
9.031939E+01
9.051647E+01
9.065905E+01
9.022635E+01
9.018404E+01
8.995627E+01
9.003140E+01
8.987395E+01
8.993622E+01
8.995314E+01
8.984979E+01
8.947985E+01
8.949068E+01
8.935109E+01
8.953563E+01
8.922153E+01
8.905372E+01
8.913363E+01
8.849318E+01
8.907467E+01
8.890456E+01
8.869087E+01
8.886085E+01
8.902342E+01
8.851704E+01
8.861168E+01
8.875710E+01
8.822658E+01
8.810252E+01
8.806362E+01
8.817279E+01
8.831855E+01
8.839051E+01
8.916026E+01
8.871623E+01
8.772164E+01
8.657080E+01
8.537022E+01
8.466126E+01
8.371718E+01
8.231724E+01
7.990048E+01
8.045695E+01
7.943931E+01
7.657879E+01
7.620973E+01
7.671061E+01
7.645545E+01
7.760996E+01
7.897511E+01
7.833794E+01
7.976718E+01
8.369722E+01
8.485645E+01
9.025894E+01
8.246564E+01
7.920623E+01
8.050578E+01
8.322471E+01
9.755447E+01
9.297402E+01
9.423800E+01
9.893186E+01
9.827030E+01
9.859429E+01
1.000702E+02
9.606863E+01
9.800274E+01
9.962829E+01
1.014910E+02
1.007392E+02
1.001328E+02
9.574094E+01
9.764174E+01
9.509460E+01
9.588910E+01
9.096294E+01
THETA
0.000000E+00
0.000000E+00
0.000000E+00
0.000000E+00
0.000000E+00
0.000000E+00
0.000000E+00
0.000000E+00
0.000000E+00
0.000000E+00
0.000000E+00
0.000000E+00
0.000000E+00
0.000000E+00
0.000000E+00
0.000000E+00
0.000000E+00
0.000000E+00
0.000000E+00
0.000000E+00
0.000000E+00
0.000000E+00
0.000000E+00
0.000000E+00
0.000000E+00
0.000000E+00
0.000000E+00
0.000000E+00
0.000000E+00
0.000000E+00
0.000000E+00
0.000000E+00
0.000000E+00
0.000000E+00
0.000000E+00
0.000000E+00
0.000000E+00
0.000000E+00
0.000000E+00
0.000000E+00
0.000000E+00
0.000000E+00
0.000000E+00
0.000000E+00
0.000000E+00
0.000000E+00
0.000000E+00
0.000000E+00
0.000000E+00
0.000000E+00
0.000000E+00
0.000000E+00
0.000000E+00
0.000000E+00
0.000000E+00
0.000000E+00
0.000000E+00
0.000000E+00
0.000000E+00
0.000000E+00
0.000000E+00
0.000000E+00
0.000000E+00
0.000000E+00
0.000000E+00
0.000000E+00
0.000000E+00
0.000000E+00
0.000000E+00
0.000000E+00
0.000000E+00
0.000000E+00
0.000000E+00
0.000000E+00
0.000000E+00
0.000000E+00
0.000000E+00
0.000000E+00
0.000000E+00
0.000000E+00
0.000000E+00
0.000000E+00
0.000000E+00
0.000000E+00
0.000000E+00
0.000000E+00
0.000000E+00
0.000000E+00
0.000000E+00
0.000000E+00
0.000000E+00
0.000000E+00
0.000000E+00
0.000000E+00
0.000000E+00
0.000000E+00
0.000000E+00
0.000000E+00
0.000000E+00
0.000000E+00
0.000000E+00
0.000000E+00
0.000000E+00
0.000000E+00
0.000000E+00
0.000000E+00
0.000000E+00
0.000000E+00
0.000000E+00
0.000000E+00
0.000000E+00
0.000000E+00
0.000000E+00
0.000000E+00
0.000000E+00
0.000000E+00
0.000000E+00
0.000000E+00
0.000000E+00
0.000000E+00
0.000000E+00
0.000000E+00
0.000000E+00
0.000000E+00
0.000000E+00
0.000000E+00
0.000000E+00
0.000000E+00
0.000000E+00
0.000000E+00
0.000000E+00
0.000000E+00
0.000000E+00
0.000000E+00
0.000000E+00
0.000000E+00
0.000000E+00
0.000000E+00
0.000000E+00
0.000000E+00
0.000000E+00
0.000000E+00
0.000000E+00
0.000000E+00
0.000000E+00
0.000000E+00
0.000000E+00
0.000000E+00
0.000000E+00
0.000000E+00
0.000000E+00
0.000000E+00
0.000000E+00
0.000000E+00
0.000000E+00
0.000000E+00
0.000000E+00
0.000000E+00
0.000000E+00
0.000000E+00
0.000000E+00
0.000000E+00
0.000000E+00
0.000000E+00
0.000000E+00
0.000000E+00
0.000000E+00
0.000000E+00
0.000000E+00
0.000000E+00
0.000000E+00
0.000000E+00
0.000000E+00
0.000000E+00
0.000000E+00
0.000000E+00
0.000000E+00
0.000000E+00
0.000000E+00
0.000000E+00
0.000000E+00
0.000000E+00
0.000000E+00
0.000000E+00
0.000000E+00
0.000000E+00
0.000000E+00
0.000000E+00
0.000000E+00
0.000000E+00
0.000000E+00
0.000000E+00
0.000000E+00
0.000000E+00
0.000000E+00
0.000000E+00
0.000000E+00
0.000000E+00
0.000000E+00
0.000000E+00
0.000000E+00
5.000000E+00
5.000000E+00
5.000000E+00
5.000000E+00
5.000000E+00
5.000000E+00
5.000000E+00
5.000000E+00
5.000000E+00
5.000000E+00
5.000000E+00
5.000000E+00
5.000000E+00
5.000000E+00
5.000000E+00
5.000000E+00
5.000000E+00
5.000000E+00
5.000000E+00
5.000000E+00
5.000000E+00
5.000000E+00
5.000000E+00
5.000000E+00
5.000000E+00
5.000000E+00
5.000000E+00
5.000000E+00
5.000000E+00
5.000000E+00
5.000000E+00
5.000000E+00
5.000000E+00
5.000000E+00
5.000000E+00
5.000000E+00
5.000000E+00
5.000000E+00
5.000000E+00
5.000000E+00
5.000000E+00
5.000000E+00
5.000000E+00
5.000000E+00
5.000000E+00
5.000000E+00
5.000000E+00
5.000000E+00
5.000000E+00
5.000000E+00
5.000000E+00
5.000000E+00
5.000000E+00
5.000000E+00
5.000000E+00
5.000000E+00
5.000000E+00
5.000000E+00
5.000000E+00
5.000000E+00
5.000000E+00
5.000000E+00
5.000000E+00
5.000000E+00
5.000000E+00
5.000000E+00
5.000000E+00
5.000000E+00
5.000000E+00
5.000000E+00
5.000000E+00
5.000000E+00
5.000000E+00
5.000000E+00
5.000000E+00
5.000000E+00
5.000000E+00
5.000000E+00
5.000000E+00
5.000000E+00
5.000000E+00
5.000000E+00
5.000000E+00
5.000000E+00
5.000000E+00
5.000000E+00
5.000000E+00
5.000000E+00
5.000000E+00
5.000000E+00
5.000000E+00
5.000000E+00
5.000000E+00
5.000000E+00
5.000000E+00
5.000000E+00
5.000000E+00
5.000000E+00
5.000000E+00
5.000000E+00
5.000000E+00
5.000000E+00
5.000000E+00
5.000000E+00
5.000000E+00
5.000000E+00
5.000000E+00
5.000000E+00
5.000000E+00
5.000000E+00
5.000000E+00
5.000000E+00
5.000000E+00
5.000000E+00
5.000000E+00
5.000000E+00
5.000000E+00
5.000000E+00
5.000000E+00
5.000000E+00
5.000000E+00
5.000000E+00
5.000000E+00
5.000000E+00
5.000000E+00
5.000000E+00
5.000000E+00
5.000000E+00
5.000000E+00
5.000000E+00
5.000000E+00
5.000000E+00
5.000000E+00
5.000000E+00
5.000000E+00
5.000000E+00
5.000000E+00
5.000000E+00
5.000000E+00
5.000000E+00
5.000000E+00
5.000000E+00
5.000000E+00
5.000000E+00
5.000000E+00
5.000000E+00
5.000000E+00
5.000000E+00
5.000000E+00
5.000000E+00
5.000000E+00
5.000000E+00
5.000000E+00
5.000000E+00
5.000000E+00
5.000000E+00
5.000000E+00
5.000000E+00
5.000000E+00
5.000000E+00
5.000000E+00
5.000000E+00
5.000000E+00
5.000000E+00
5.000000E+00
5.000000E+00
5.000000E+00
5.000000E+00
5.000000E+00
5.000000E+00
5.000000E+00
5.000000E+00
5.000000E+00
5.000000E+00
5.000000E+00
5.000000E+00
5.000000E+00
5.000000E+00
5.000000E+00
5.000000E+00
5.000000E+00
5.000000E+00
5.000000E+00
5.000000E+00
5.000000E+00
5.000000E+00
5.000000E+00
5.000000E+00
5.000000E+00
5.000000E+00
5.000000E+00
5.000000E+00
5.000000E+00
5.000000E+00
5.000000E+00
5.000000E+00
5.000000E+00
5.000000E+00
5.000000E+00
5.000000E+00
5.000000E+00
1.000000E+01
1.000000E+01
1.000000E+01
1.000000E+01
1.000000E+01
1.000000E+01
1.000000E+01
1.000000E+01
1.000000E+01
1.000000E+01
1.000000E+01
1.000000E+01
1.000000E+01
1.000000E+01
1.000000E+01
1.000000E+01
1.000000E+01
1.000000E+01
1.000000E+01
1.000000E+01
1.000000E+01
1.000000E+01
1.000000E+01
1.000000E+01
1.000000E+01
1.000000E+01
1.000000E+01
1.000000E+01
1.000000E+01
1.000000E+01
1.000000E+01
1.000000E+01
1.000000E+01
1.000000E+01
1.000000E+01
1.000000E+01
1.000000E+01
1.000000E+01
1.000000E+01
1.000000E+01
1.000000E+01
1.000000E+01
1.000000E+01
1.000000E+01
1.000000E+01
1.000000E+01
1.000000E+01
1.000000E+01
1.000000E+01
1.000000E+01
1.000000E+01
1.000000E+01
1.000000E+01
1.000000E+01
1.000000E+01
1.000000E+01
1.000000E+01
1.000000E+01
1.000000E+01
1.000000E+01
1.000000E+01
1.000000E+01
1.000000E+01
1.000000E+01
1.000000E+01
1.000000E+01
1.000000E+01
1.000000E+01
1.000000E+01
1.000000E+01
1.000000E+01
1.000000E+01
1.000000E+01
1.000000E+01
1.000000E+01
1.000000E+01
1.000000E+01
1.000000E+01
1.000000E+01
1.000000E+01
1.000000E+01
1.000000E+01
1.000000E+01
1.000000E+01
1.000000E+01
1.000000E+01
1.000000E+01
1.000000E+01
1.000000E+01
1.000000E+01
1.000000E+01
1.000000E+01
1.000000E+01
1.000000E+01
1.000000E+01
1.000000E+01
1.000000E+01
1.000000E+01
1.000000E+01
1.000000E+01
1.000000E+01
1.000000E+01
1.000000E+01
1.000000E+01
1.000000E+01
1.000000E+01
1.000000E+01
1.000000E+01
1.000000E+01
1.000000E+01
1.000000E+01
1.000000E+01
1.000000E+01
1.000000E+01
1.000000E+01
1.000000E+01
1.000000E+01
1.000000E+01
1.000000E+01
1.000000E+01
1.000000E+01
1.000000E+01
1.000000E+01
1.000000E+01
1.000000E+01
1.000000E+01
1.000000E+01
1.000000E+01
1.000000E+01
1.000000E+01
1.000000E+01
1.000000E+01
1.000000E+01
1.000000E+01
1.000000E+01
1.000000E+01
1.000000E+01
1.000000E+01
1.000000E+01
1.000000E+01
1.000000E+01
1.000000E+01
1.000000E+01
1.000000E+01
1.000000E+01
1.000000E+01
1.000000E+01
1.000000E+01
1.000000E+01
1.000000E+01
1.000000E+01
1.000000E+01
1.000000E+01
1.000000E+01
1.000000E+01
1.000000E+01
1.000000E+01
1.000000E+01
1.000000E+01
1.000000E+01
1.000000E+01
1.000000E+01
1.000000E+01
1.000000E+01
1.000000E+01
1.000000E+01
1.000000E+01
1.000000E+01
1.000000E+01
1.000000E+01
1.000000E+01
1.000000E+01
1.000000E+01
1.000000E+01
1.000000E+01
1.000000E+01
1.000000E+01
1.000000E+01
1.000000E+01
1.000000E+01
1.000000E+01
1.000000E+01
1.000000E+01
1.000000E+01
1.000000E+01
1.000000E+01
1.000000E+01
1.000000E+01
1.000000E+01
1.000000E+01
1.000000E+01
1.000000E+01
1.000000E+01
1.000000E+01
1.000000E+01
1.000000E+01
1.000000E+01
1.000000E+01
1.000000E+01
1.000000E+01
1.000000E+01
1.500000E+01
1.500000E+01
1.500000E+01
1.500000E+01
1.500000E+01
1.500000E+01
1.500000E+01
1.500000E+01
1.500000E+01
1.500000E+01
1.500000E+01
1.500000E+01
1.500000E+01
1.500000E+01
1.500000E+01
1.500000E+01
1.500000E+01
1.500000E+01
1.500000E+01
1.500000E+01
1.500000E+01
1.500000E+01
1.500000E+01
1.500000E+01
1.500000E+01
1.500000E+01
1.500000E+01
1.500000E+01
1.500000E+01
1.500000E+01
1.500000E+01
1.500000E+01
1.500000E+01
1.500000E+01
1.500000E+01
1.500000E+01
1.500000E+01
1.500000E+01
1.500000E+01
1.500000E+01
1.500000E+01
1.500000E+01
1.500000E+01
1.500000E+01
1.500000E+01
1.500000E+01
1.500000E+01
1.500000E+01
1.500000E+01
1.500000E+01
1.500000E+01
1.500000E+01
1.500000E+01
1.500000E+01
1.500000E+01
1.500000E+01
1.500000E+01
1.500000E+01
1.500000E+01
1.500000E+01
1.500000E+01
1.500000E+01
1.500000E+01
1.500000E+01
1.500000E+01
1.500000E+01
1.500000E+01
1.500000E+01
1.500000E+01
1.500000E+01
1.500000E+01
1.500000E+01
1.500000E+01
1.500000E+01
1.500000E+01
1.500000E+01
1.500000E+01
1.500000E+01
1.500000E+01
1.500000E+01
1.500000E+01
1.500000E+01
1.500000E+01
1.500000E+01
1.500000E+01
1.500000E+01
1.500000E+01
1.500000E+01
1.500000E+01
1.500000E+01
1.500000E+01
1.500000E+01
1.500000E+01
1.500000E+01
1.500000E+01
1.500000E+01
1.500000E+01
1.500000E+01
1.500000E+01
1.500000E+01
1.500000E+01
1.500000E+01
1.500000E+01
1.500000E+01
1.500000E+01
1.500000E+01
1.500000E+01
1.500000E+01
1.500000E+01
1.500000E+01
1.500000E+01
1.500000E+01
1.500000E+01
1.500000E+01
1.500000E+01
1.500000E+01
1.500000E+01
1.500000E+01
1.500000E+01
1.500000E+01
1.500000E+01
1.500000E+01
1.500000E+01
1.500000E+01
1.500000E+01
1.500000E+01
1.500000E+01
1.500000E+01
1.500000E+01
1.500000E+01
1.500000E+01
1.500000E+01
1.500000E+01
1.500000E+01
1.500000E+01
1.500000E+01
1.500000E+01
1.500000E+01
1.500000E+01
1.500000E+01
1.500000E+01
1.500000E+01
1.500000E+01
1.500000E+01
1.500000E+01
1.500000E+01
1.500000E+01
1.500000E+01
1.500000E+01
1.500000E+01
1.500000E+01
1.500000E+01
1.500000E+01
1.500000E+01
1.500000E+01
1.500000E+01
1.500000E+01
1.500000E+01
1.500000E+01
1.500000E+01
1.500000E+01
1.500000E+01
1.500000E+01
1.500000E+01
1.500000E+01
1.500000E+01
1.500000E+01
1.500000E+01
1.500000E+01
1.500000E+01
1.500000E+01
1.500000E+01
1.500000E+01
1.500000E+01
1.500000E+01
1.500000E+01
1.500000E+01
1.500000E+01
1.500000E+01
1.500000E+01
1.500000E+01
1.500000E+01
1.500000E+01
1.500000E+01
1.500000E+01
1.500000E+01
1.500000E+01
1.500000E+01
1.500000E+01
1.500000E+01
1.500000E+01
1.500000E+01
1.500000E+01
1.500000E+01
1.500000E+01
1.500000E+01
1.500000E+01
1.500000E+01
1.500000E+01
1.500000E+01
1.500000E+01
2.000000E+01
2.000000E+01
2.000000E+01
2.000000E+01
2.000000E+01
2.000000E+01
2.000000E+01
2.000000E+01
2.000000E+01
2.000000E+01
2.000000E+01
2.000000E+01
2.000000E+01
2.000000E+01
2.000000E+01
2.000000E+01
2.000000E+01
2.000000E+01
2.000000E+01
2.000000E+01
2.000000E+01
2.000000E+01
2.000000E+01
2.000000E+01
2.000000E+01
2.000000E+01
2.000000E+01
2.000000E+01
2.000000E+01
2.000000E+01
2.000000E+01
2.000000E+01
2.000000E+01
2.000000E+01
2.000000E+01
2.000000E+01
2.000000E+01
2.000000E+01
2.000000E+01
2.000000E+01
2.000000E+01
2.000000E+01
2.000000E+01
2.000000E+01
2.000000E+01
2.000000E+01
2.000000E+01
2.000000E+01
2.000000E+01
2.000000E+01
2.000000E+01
2.000000E+01
2.000000E+01
2.000000E+01
2.000000E+01
2.000000E+01
2.000000E+01
2.000000E+01
2.000000E+01
2.000000E+01
2.000000E+01
2.000000E+01
2.000000E+01
2.000000E+01
2.000000E+01
2.000000E+01
2.000000E+01
2.000000E+01
2.000000E+01
2.000000E+01
2.000000E+01
2.000000E+01
2.000000E+01
2.000000E+01
2.000000E+01
2.000000E+01
2.000000E+01
2.000000E+01
2.000000E+01
2.000000E+01
2.000000E+01
2.000000E+01
2.000000E+01
2.000000E+01
2.000000E+01
2.000000E+01
2.000000E+01
2.000000E+01
2.000000E+01
2.000000E+01
2.000000E+01
2.000000E+01
2.000000E+01
2.000000E+01
2.000000E+01
2.000000E+01
2.000000E+01
2.000000E+01
2.000000E+01
2.000000E+01
2.000000E+01
2.000000E+01
2.000000E+01
2.000000E+01
2.000000E+01
2.000000E+01
2.000000E+01
2.000000E+01
2.000000E+01
2.000000E+01
2.000000E+01
2.000000E+01
2.000000E+01
2.000000E+01
2.000000E+01
2.000000E+01
2.000000E+01
2.000000E+01
2.000000E+01
2.000000E+01
2.000000E+01
2.000000E+01
2.000000E+01
2.000000E+01
2.000000E+01
2.000000E+01
2.000000E+01
2.000000E+01
2.000000E+01
2.000000E+01
2.000000E+01
2.000000E+01
2.000000E+01
2.000000E+01
2.000000E+01
2.000000E+01
2.000000E+01
2.000000E+01
2.000000E+01
2.000000E+01
2.000000E+01
2.000000E+01
2.000000E+01
2.000000E+01
2.000000E+01
2.000000E+01
2.000000E+01
2.000000E+01
2.000000E+01
2.000000E+01
2.000000E+01
2.000000E+01
2.000000E+01
2.000000E+01
2.000000E+01
2.000000E+01
2.000000E+01
2.000000E+01
2.000000E+01
2.000000E+01
2.000000E+01
2.000000E+01
2.000000E+01
2.000000E+01
2.000000E+01
2.000000E+01
2.000000E+01
2.000000E+01
2.000000E+01
2.000000E+01
2.000000E+01
2.000000E+01
2.000000E+01
2.000000E+01
2.000000E+01
2.000000E+01
2.000000E+01
2.000000E+01
2.000000E+01
2.000000E+01
2.000000E+01
2.000000E+01
2.000000E+01
2.000000E+01
2.000000E+01
2.000000E+01
2.000000E+01
2.000000E+01
2.000000E+01
2.000000E+01
2.000000E+01
2.000000E+01
2.000000E+01
2.000000E+01
2.000000E+01
2.000000E+01
2.000000E+01
2.000000E+01
2.000000E+01
2.000000E+01
2.000000E+01
2.500000E+01
2.500000E+01
2.500000E+01
2.500000E+01
2.500000E+01
2.500000E+01
2.500000E+01
2.500000E+01
2.500000E+01
2.500000E+01
2.500000E+01
2.500000E+01
2.500000E+01
2.500000E+01
2.500000E+01
2.500000E+01
2.500000E+01
2.500000E+01
2.500000E+01
2.500000E+01
2.500000E+01
2.500000E+01
2.500000E+01
2.500000E+01
2.500000E+01
2.500000E+01
2.500000E+01
2.500000E+01
2.500000E+01
2.500000E+01
2.500000E+01
2.500000E+01
2.500000E+01
2.500000E+01
2.500000E+01
2.500000E+01
2.500000E+01
2.500000E+01
2.500000E+01
2.500000E+01
2.500000E+01
2.500000E+01
2.500000E+01
2.500000E+01
2.500000E+01
2.500000E+01
2.500000E+01
2.500000E+01
2.500000E+01
2.500000E+01
2.500000E+01
2.500000E+01
2.500000E+01
2.500000E+01
2.500000E+01
2.500000E+01
2.500000E+01
2.500000E+01
2.500000E+01
2.500000E+01
2.500000E+01
2.500000E+01
2.500000E+01
2.500000E+01
2.500000E+01
2.500000E+01
2.500000E+01
2.500000E+01
2.500000E+01
2.500000E+01
2.500000E+01
2.500000E+01
2.500000E+01
2.500000E+01
2.500000E+01
2.500000E+01
2.500000E+01
2.500000E+01
2.500000E+01
2.500000E+01
2.500000E+01
2.500000E+01
2.500000E+01
2.500000E+01
2.500000E+01
2.500000E+01
2.500000E+01
2.500000E+01
2.500000E+01
2.500000E+01
2.500000E+01
2.500000E+01
2.500000E+01
2.500000E+01
2.500000E+01
2.500000E+01
2.500000E+01
2.500000E+01
2.500000E+01
2.500000E+01
2.500000E+01
2.500000E+01
2.500000E+01
2.500000E+01
2.500000E+01
2.500000E+01
2.500000E+01
2.500000E+01
2.500000E+01
2.500000E+01
2.500000E+01
2.500000E+01
2.500000E+01
2.500000E+01
2.500000E+01
2.500000E+01
2.500000E+01
2.500000E+01
2.500000E+01
2.500000E+01
2.500000E+01
2.500000E+01
2.500000E+01
2.500000E+01
2.500000E+01
2.500000E+01
2.500000E+01
2.500000E+01
2.500000E+01
2.500000E+01
2.500000E+01
2.500000E+01
2.500000E+01
2.500000E+01
2.500000E+01
2.500000E+01
2.500000E+01
2.500000E+01
2.500000E+01
2.500000E+01
2.500000E+01
2.500000E+01
2.500000E+01
2.500000E+01
2.500000E+01
2.500000E+01
2.500000E+01
2.500000E+01
2.500000E+01
2.500000E+01
2.500000E+01
2.500000E+01
2.500000E+01
2.500000E+01
2.500000E+01
2.500000E+01
2.500000E+01
2.500000E+01
2.500000E+01
2.500000E+01
2.500000E+01
2.500000E+01
2.500000E+01
2.500000E+01
2.500000E+01
2.500000E+01
2.500000E+01
2.500000E+01
2.500000E+01
2.500000E+01
2.500000E+01
2.500000E+01
2.500000E+01
2.500000E+01
2.500000E+01
2.500000E+01
2.500000E+01
2.500000E+01
2.500000E+01
2.500000E+01
2.500000E+01
2.500000E+01
2.500000E+01
2.500000E+01
2.500000E+01
2.500000E+01
2.500000E+01
2.500000E+01
2.500000E+01
2.500000E+01
2.500000E+01
2.500000E+01
2.500000E+01
2.500000E+01
2.500000E+01
2.500000E+01
2.500000E+01
2.500000E+01
2.500000E+01
2.500000E+01
2.500000E+01
3.000000E+01
3.000000E+01
3.000000E+01
3.000000E+01
3.000000E+01
3.000000E+01
3.000000E+01
3.000000E+01
3.000000E+01
3.000000E+01
3.000000E+01
3.000000E+01
3.000000E+01
3.000000E+01
3.000000E+01
3.000000E+01
3.000000E+01
3.000000E+01
3.000000E+01
3.000000E+01
3.000000E+01
3.000000E+01
3.000000E+01
3.000000E+01
3.000000E+01
3.000000E+01
3.000000E+01
3.000000E+01
3.000000E+01
3.000000E+01
3.000000E+01
3.000000E+01
3.000000E+01
3.000000E+01
3.000000E+01
3.000000E+01
3.000000E+01
3.000000E+01
3.000000E+01
3.000000E+01
3.000000E+01
3.000000E+01
3.000000E+01
3.000000E+01
3.000000E+01
3.000000E+01
3.000000E+01
3.000000E+01
3.000000E+01
3.000000E+01
3.000000E+01
3.000000E+01
3.000000E+01
3.000000E+01
3.000000E+01
3.000000E+01
3.000000E+01
3.000000E+01
3.000000E+01
3.000000E+01
3.000000E+01
3.000000E+01
3.000000E+01
3.000000E+01
3.000000E+01
3.000000E+01
3.000000E+01
3.000000E+01
3.000000E+01
3.000000E+01
3.000000E+01
3.000000E+01
3.000000E+01
3.000000E+01
3.000000E+01
3.000000E+01
3.000000E+01
3.000000E+01
3.000000E+01
3.000000E+01
3.000000E+01
3.000000E+01
3.000000E+01
3.000000E+01
3.000000E+01
3.000000E+01
3.000000E+01
3.000000E+01
3.000000E+01
3.000000E+01
3.000000E+01
3.000000E+01
3.000000E+01
3.000000E+01
3.000000E+01
3.000000E+01
3.000000E+01
3.000000E+01
3.000000E+01
3.000000E+01
3.000000E+01
3.000000E+01
3.000000E+01
3.000000E+01
3.000000E+01
3.000000E+01
3.000000E+01
3.000000E+01
3.000000E+01
3.000000E+01
3.000000E+01
3.000000E+01
3.000000E+01
3.000000E+01
3.000000E+01
3.000000E+01
3.000000E+01
3.000000E+01
3.000000E+01
3.000000E+01
3.000000E+01
3.000000E+01
3.000000E+01
3.000000E+01
3.000000E+01
3.000000E+01
3.000000E+01
3.000000E+01
3.000000E+01
3.000000E+01
3.000000E+01
3.000000E+01
3.000000E+01
3.000000E+01
3.000000E+01
3.000000E+01
3.000000E+01
3.000000E+01
3.000000E+01
3.000000E+01
3.000000E+01
3.000000E+01
3.000000E+01
3.000000E+01
3.000000E+01
3.000000E+01
3.000000E+01
3.000000E+01
3.000000E+01
3.000000E+01
3.000000E+01
3.000000E+01
3.000000E+01
3.000000E+01
3.000000E+01
3.000000E+01
3.000000E+01
3.000000E+01
3.000000E+01
3.000000E+01
3.000000E+01
3.000000E+01
3.000000E+01
3.000000E+01
3.000000E+01
3.000000E+01
3.000000E+01
3.000000E+01
3.000000E+01
3.000000E+01
3.000000E+01
3.000000E+01
3.000000E+01
3.000000E+01
3.000000E+01
3.000000E+01
3.000000E+01
3.000000E+01
3.000000E+01
3.000000E+01
3.000000E+01
3.000000E+01
3.000000E+01
3.000000E+01
3.000000E+01
3.000000E+01
3.000000E+01
3.000000E+01
3.000000E+01
3.000000E+01
3.000000E+01
3.000000E+01
3.000000E+01
3.000000E+01
3.000000E+01
3.000000E+01
3.000000E+01
3.000000E+01
3.000000E+01
3.000000E+01
3.000000E+01
3.500000E+01
3.500000E+01
3.500000E+01
3.500000E+01
3.500000E+01
3.500000E+01
3.500000E+01
3.500000E+01
3.500000E+01
3.500000E+01
3.500000E+01
3.500000E+01
3.500000E+01
3.500000E+01
3.500000E+01
3.500000E+01
3.500000E+01
3.500000E+01
3.500000E+01
3.500000E+01
3.500000E+01
3.500000E+01
3.500000E+01
3.500000E+01
3.500000E+01
3.500000E+01
3.500000E+01
3.500000E+01
3.500000E+01
3.500000E+01
3.500000E+01
3.500000E+01
3.500000E+01
3.500000E+01
3.500000E+01
3.500000E+01
3.500000E+01
3.500000E+01
3.500000E+01
3.500000E+01
3.500000E+01
3.500000E+01
3.500000E+01
3.500000E+01
3.500000E+01
3.500000E+01
3.500000E+01
3.500000E+01
3.500000E+01
3.500000E+01
3.500000E+01
3.500000E+01
3.500000E+01
3.500000E+01
3.500000E+01
3.500000E+01
3.500000E+01
3.500000E+01
3.500000E+01
3.500000E+01
3.500000E+01
3.500000E+01
3.500000E+01
3.500000E+01
3.500000E+01
3.500000E+01
3.500000E+01
3.500000E+01
3.500000E+01
3.500000E+01
3.500000E+01
3.500000E+01
3.500000E+01
3.500000E+01
3.500000E+01
3.500000E+01
3.500000E+01
3.500000E+01
3.500000E+01
3.500000E+01
3.500000E+01
3.500000E+01
3.500000E+01
3.500000E+01
3.500000E+01
3.500000E+01
3.500000E+01
3.500000E+01
3.500000E+01
3.500000E+01
3.500000E+01
3.500000E+01
3.500000E+01
3.500000E+01
3.500000E+01
3.500000E+01
3.500000E+01
3.500000E+01
3.500000E+01
3.500000E+01
3.500000E+01
3.500000E+01
3.500000E+01
3.500000E+01
3.500000E+01
3.500000E+01
3.500000E+01
3.500000E+01
3.500000E+01
3.500000E+01
3.500000E+01
3.500000E+01
3.500000E+01
3.500000E+01
3.500000E+01
3.500000E+01
3.500000E+01
3.500000E+01
3.500000E+01
3.500000E+01
3.500000E+01
3.500000E+01
3.500000E+01
3.500000E+01
3.500000E+01
3.500000E+01
3.500000E+01
3.500000E+01
3.500000E+01
3.500000E+01
3.500000E+01
3.500000E+01
3.500000E+01
3.500000E+01
3.500000E+01
3.500000E+01
3.500000E+01
3.500000E+01
3.500000E+01
3.500000E+01
3.500000E+01
3.500000E+01
3.500000E+01
3.500000E+01
3.500000E+01
3.500000E+01
3.500000E+01
3.500000E+01
3.500000E+01
3.500000E+01
3.500000E+01
3.500000E+01
3.500000E+01
3.500000E+01
3.500000E+01
3.500000E+01
3.500000E+01
3.500000E+01
3.500000E+01
3.500000E+01
3.500000E+01
3.500000E+01
3.500000E+01
3.500000E+01
3.500000E+01
3.500000E+01
3.500000E+01
3.500000E+01
3.500000E+01
3.500000E+01
3.500000E+01
3.500000E+01
3.500000E+01
3.500000E+01
3.500000E+01
3.500000E+01
3.500000E+01
3.500000E+01
3.500000E+01
3.500000E+01
3.500000E+01
3.500000E+01
3.500000E+01
3.500000E+01
3.500000E+01
3.500000E+01
3.500000E+01
3.500000E+01
3.500000E+01
3.500000E+01
3.500000E+01
3.500000E+01
3.500000E+01
3.500000E+01
3.500000E+01
3.500000E+01
3.500000E+01
3.500000E+01
3.500000E+01
3.500000E+01
3.500000E+01
4.000000E+01
4.000000E+01
4.000000E+01
4.000000E+01
4.000000E+01
4.000000E+01
4.000000E+01
4.000000E+01
4.000000E+01
4.000000E+01
4.000000E+01
4.000000E+01
4.000000E+01
4.000000E+01
4.000000E+01
4.000000E+01
4.000000E+01
4.000000E+01
4.000000E+01
4.000000E+01
4.000000E+01
4.000000E+01
4.000000E+01
4.000000E+01
4.000000E+01
4.000000E+01
4.000000E+01
4.000000E+01
4.000000E+01
4.000000E+01
4.000000E+01
4.000000E+01
4.000000E+01
4.000000E+01
4.000000E+01
4.000000E+01
4.000000E+01
4.000000E+01
4.000000E+01
4.000000E+01
4.000000E+01
4.000000E+01
4.000000E+01
4.000000E+01
4.000000E+01
4.000000E+01
4.000000E+01
4.000000E+01
4.000000E+01
4.000000E+01
4.000000E+01
4.000000E+01
4.000000E+01
4.000000E+01
4.000000E+01
4.000000E+01
4.000000E+01
4.000000E+01
4.000000E+01
4.000000E+01
4.000000E+01
4.000000E+01
4.000000E+01
4.000000E+01
4.000000E+01
4.000000E+01
4.000000E+01
4.000000E+01
4.000000E+01
4.000000E+01
4.000000E+01
4.000000E+01
4.000000E+01
4.000000E+01
4.000000E+01
4.000000E+01
4.000000E+01
4.000000E+01
4.000000E+01
4.000000E+01
4.000000E+01
4.000000E+01
4.000000E+01
4.000000E+01
4.000000E+01
4.000000E+01
4.000000E+01
4.000000E+01
4.000000E+01
4.000000E+01
4.000000E+01
4.000000E+01
4.000000E+01
4.000000E+01
4.000000E+01
4.000000E+01
4.000000E+01
4.000000E+01
4.000000E+01
4.000000E+01
4.000000E+01
4.000000E+01
4.000000E+01
4.000000E+01
4.000000E+01
4.000000E+01
4.000000E+01
4.000000E+01
4.000000E+01
4.000000E+01
4.000000E+01
4.000000E+01
4.000000E+01
4.000000E+01
4.000000E+01
4.000000E+01
4.000000E+01
4.000000E+01
4.000000E+01
4.000000E+01
4.000000E+01
4.000000E+01
4.000000E+01
4.000000E+01
4.000000E+01
4.000000E+01
4.000000E+01
4.000000E+01
4.000000E+01
4.000000E+01
4.000000E+01
4.000000E+01
4.000000E+01
4.000000E+01
4.000000E+01
4.000000E+01
4.000000E+01
4.000000E+01
4.000000E+01
4.000000E+01
4.000000E+01
4.000000E+01
4.000000E+01
4.000000E+01
4.000000E+01
4.000000E+01
4.000000E+01
4.000000E+01
4.000000E+01
4.000000E+01
4.000000E+01
4.000000E+01
4.000000E+01
4.000000E+01
4.000000E+01
4.000000E+01
4.000000E+01
4.000000E+01
4.000000E+01
4.000000E+01
4.000000E+01
4.000000E+01
4.000000E+01
4.000000E+01
4.000000E+01
4.000000E+01
4.000000E+01
4.000000E+01
4.000000E+01
4.000000E+01
4.000000E+01
4.000000E+01
4.000000E+01
4.000000E+01
4.000000E+01
4.000000E+01
4.000000E+01
4.000000E+01
4.000000E+01
4.000000E+01
4.000000E+01
4.000000E+01
4.000000E+01
4.000000E+01
4.000000E+01
4.000000E+01
4.000000E+01
4.000000E+01
4.000000E+01
4.000000E+01
4.000000E+01
4.000000E+01
4.000000E+01
4.000000E+01
4.000000E+01
4.000000E+01
4.000000E+01
4.000000E+01
4.000000E+01
4.000000E+01
4.000000E+01
4.500000E+01
4.500000E+01
4.500000E+01
4.500000E+01
4.500000E+01
4.500000E+01
4.500000E+01
4.500000E+01
4.500000E+01
4.500000E+01
4.500000E+01
4.500000E+01
4.500000E+01
4.500000E+01
4.500000E+01
4.500000E+01
4.500000E+01
4.500000E+01
4.500000E+01
4.500000E+01
4.500000E+01
4.500000E+01
4.500000E+01
4.500000E+01
4.500000E+01
4.500000E+01
4.500000E+01
4.500000E+01
4.500000E+01
4.500000E+01
4.500000E+01
4.500000E+01
4.500000E+01
4.500000E+01
4.500000E+01
4.500000E+01
4.500000E+01
4.500000E+01
4.500000E+01
4.500000E+01
4.500000E+01
4.500000E+01
4.500000E+01
4.500000E+01
4.500000E+01
4.500000E+01
4.500000E+01
4.500000E+01
4.500000E+01
4.500000E+01
4.500000E+01
4.500000E+01
4.500000E+01
4.500000E+01
4.500000E+01
4.500000E+01
4.500000E+01
4.500000E+01
4.500000E+01
4.500000E+01
4.500000E+01
4.500000E+01
4.500000E+01
4.500000E+01
4.500000E+01
4.500000E+01
4.500000E+01
4.500000E+01
4.500000E+01
4.500000E+01
4.500000E+01
4.500000E+01
4.500000E+01
4.500000E+01
4.500000E+01
4.500000E+01
4.500000E+01
4.500000E+01
4.500000E+01
4.500000E+01
4.500000E+01
4.500000E+01
4.500000E+01
4.500000E+01
4.500000E+01
4.500000E+01
4.500000E+01
4.500000E+01
4.500000E+01
4.500000E+01
4.500000E+01
4.500000E+01
4.500000E+01
4.500000E+01
4.500000E+01
4.500000E+01
4.500000E+01
4.500000E+01
4.500000E+01
4.500000E+01
4.500000E+01
4.500000E+01
4.500000E+01
4.500000E+01
4.500000E+01
4.500000E+01
4.500000E+01
4.500000E+01
4.500000E+01
4.500000E+01
4.500000E+01
4.500000E+01
4.500000E+01
4.500000E+01
4.500000E+01
4.500000E+01
4.500000E+01
4.500000E+01
4.500000E+01
4.500000E+01
4.500000E+01
4.500000E+01
4.500000E+01
4.500000E+01
4.500000E+01
4.500000E+01
4.500000E+01
4.500000E+01
4.500000E+01
4.500000E+01
4.500000E+01
4.500000E+01
4.500000E+01
4.500000E+01
4.500000E+01
4.500000E+01
4.500000E+01
4.500000E+01
4.500000E+01
4.500000E+01
4.500000E+01
4.500000E+01
4.500000E+01
4.500000E+01
4.500000E+01
4.500000E+01
4.500000E+01
4.500000E+01
4.500000E+01
4.500000E+01
4.500000E+01
4.500000E+01
4.500000E+01
4.500000E+01
4.500000E+01
4.500000E+01
4.500000E+01
4.500000E+01
4.500000E+01
4.500000E+01
4.500000E+01
4.500000E+01
4.500000E+01
4.500000E+01
4.500000E+01
4.500000E+01
4.500000E+01
4.500000E+01
4.500000E+01
4.500000E+01
4.500000E+01
4.500000E+01
4.500000E+01
4.500000E+01
4.500000E+01
4.500000E+01
4.500000E+01
4.500000E+01
4.500000E+01
4.500000E+01
4.500000E+01
4.500000E+01
4.500000E+01
4.500000E+01
4.500000E+01
4.500000E+01
4.500000E+01
4.500000E+01
4.500000E+01
4.500000E+01
4.500000E+01
4.500000E+01
4.500000E+01
4.500000E+01
4.500000E+01
4.500000E+01
4.500000E+01
4.500000E+01
4.500000E+01
4.500000E+01
4.500000E+01
5.000000E+01
5.000000E+01
5.000000E+01
5.000000E+01
5.000000E+01
5.000000E+01
5.000000E+01
5.000000E+01
5.000000E+01
5.000000E+01
5.000000E+01
5.000000E+01
5.000000E+01
5.000000E+01
5.000000E+01
5.000000E+01
5.000000E+01
5.000000E+01
5.000000E+01
5.000000E+01
5.000000E+01
5.000000E+01
5.000000E+01
5.000000E+01
5.000000E+01
5.000000E+01
5.000000E+01
5.000000E+01
5.000000E+01
5.000000E+01
5.000000E+01
5.000000E+01
5.000000E+01
5.000000E+01
5.000000E+01
5.000000E+01
5.000000E+01
5.000000E+01
5.000000E+01
5.000000E+01
5.000000E+01
5.000000E+01
5.000000E+01
5.000000E+01
5.000000E+01
5.000000E+01
5.000000E+01
5.000000E+01
5.000000E+01
5.000000E+01
5.000000E+01
5.000000E+01
5.000000E+01
5.000000E+01
5.000000E+01
5.000000E+01
5.000000E+01
5.000000E+01
5.000000E+01
5.000000E+01
5.000000E+01
5.000000E+01
5.000000E+01
5.000000E+01
5.000000E+01
5.000000E+01
5.000000E+01
5.000000E+01
5.000000E+01
5.000000E+01
5.000000E+01
5.000000E+01
5.000000E+01
5.000000E+01
5.000000E+01
5.000000E+01
5.000000E+01
5.000000E+01
5.000000E+01
5.000000E+01
5.000000E+01
5.000000E+01
5.000000E+01
5.000000E+01
5.000000E+01
5.000000E+01
5.000000E+01
5.000000E+01
5.000000E+01
5.000000E+01
5.000000E+01
5.000000E+01
5.000000E+01
5.000000E+01
5.000000E+01
5.000000E+01
5.000000E+01
5.000000E+01
5.000000E+01
5.000000E+01
5.000000E+01
5.000000E+01
5.000000E+01
5.000000E+01
5.000000E+01
5.000000E+01
5.000000E+01
5.000000E+01
5.000000E+01
5.000000E+01
5.000000E+01
5.000000E+01
5.000000E+01
5.000000E+01
5.000000E+01
5.000000E+01
5.000000E+01
5.000000E+01
5.000000E+01
5.000000E+01
5.000000E+01
5.000000E+01
5.000000E+01
5.000000E+01
5.000000E+01
5.000000E+01
5.000000E+01
5.000000E+01
5.000000E+01
5.000000E+01
5.000000E+01
5.000000E+01
5.000000E+01
5.000000E+01
5.000000E+01
5.000000E+01
5.000000E+01
5.000000E+01
5.000000E+01
5.000000E+01
5.000000E+01
5.000000E+01
5.000000E+01
5.000000E+01
5.000000E+01
5.000000E+01
5.000000E+01
5.000000E+01
5.000000E+01
5.000000E+01
5.000000E+01
5.000000E+01
5.000000E+01
5.000000E+01
5.000000E+01
5.000000E+01
5.000000E+01
5.000000E+01
5.000000E+01
5.000000E+01
5.000000E+01
5.000000E+01
5.000000E+01
5.000000E+01
5.000000E+01
5.000000E+01
5.000000E+01
5.000000E+01
5.000000E+01
5.000000E+01
5.000000E+01
5.000000E+01
5.000000E+01
5.000000E+01
5.000000E+01
5.000000E+01
5.000000E+01
5.000000E+01
5.000000E+01
5.000000E+01
5.000000E+01
5.000000E+01
5.000000E+01
5.000000E+01
5.000000E+01
5.000000E+01
5.000000E+01
5.000000E+01
5.000000E+01
5.000000E+01
5.000000E+01
5.000000E+01
5.000000E+01
5.000000E+01
5.000000E+01
5.000000E+01
5.000000E+01
5.000000E+01
5.000000E+01
5.000000E+01
5.000000E+01
5.500000E+01
5.500000E+01
5.500000E+01
5.500000E+01
5.500000E+01
5.500000E+01
5.500000E+01
5.500000E+01
5.500000E+01
5.500000E+01
5.500000E+01
5.500000E+01
5.500000E+01
5.500000E+01
5.500000E+01
5.500000E+01
5.500000E+01
5.500000E+01
5.500000E+01
5.500000E+01
5.500000E+01
5.500000E+01
5.500000E+01
5.500000E+01
5.500000E+01
5.500000E+01
5.500000E+01
5.500000E+01
5.500000E+01
5.500000E+01
5.500000E+01
5.500000E+01
5.500000E+01
5.500000E+01
5.500000E+01
5.500000E+01
5.500000E+01
5.500000E+01
5.500000E+01
5.500000E+01
5.500000E+01
5.500000E+01
5.500000E+01
5.500000E+01
5.500000E+01
5.500000E+01
5.500000E+01
5.500000E+01
5.500000E+01
5.500000E+01
5.500000E+01
5.500000E+01
5.500000E+01
5.500000E+01
5.500000E+01
5.500000E+01
5.500000E+01
5.500000E+01
5.500000E+01
5.500000E+01
5.500000E+01
5.500000E+01
5.500000E+01
5.500000E+01
5.500000E+01
5.500000E+01
5.500000E+01
5.500000E+01
5.500000E+01
5.500000E+01
5.500000E+01
5.500000E+01
5.500000E+01
5.500000E+01
5.500000E+01
5.500000E+01
5.500000E+01
5.500000E+01
5.500000E+01
5.500000E+01
5.500000E+01
5.500000E+01
5.500000E+01
5.500000E+01
5.500000E+01
5.500000E+01
5.500000E+01
5.500000E+01
5.500000E+01
5.500000E+01
5.500000E+01
5.500000E+01
5.500000E+01
5.500000E+01
5.500000E+01
5.500000E+01
5.500000E+01
5.500000E+01
5.500000E+01
5.500000E+01
5.500000E+01
5.500000E+01
5.500000E+01
5.500000E+01
5.500000E+01
5.500000E+01
5.500000E+01
5.500000E+01
5.500000E+01
5.500000E+01
5.500000E+01
5.500000E+01
5.500000E+01
5.500000E+01
5.500000E+01
5.500000E+01
5.500000E+01
5.500000E+01
5.500000E+01
5.500000E+01
5.500000E+01
5.500000E+01
5.500000E+01
5.500000E+01
5.500000E+01
5.500000E+01
5.500000E+01
5.500000E+01
5.500000E+01
5.500000E+01
5.500000E+01
5.500000E+01
5.500000E+01
5.500000E+01
5.500000E+01
5.500000E+01
5.500000E+01
5.500000E+01
5.500000E+01
5.500000E+01
5.500000E+01
5.500000E+01
5.500000E+01
5.500000E+01
5.500000E+01
5.500000E+01
5.500000E+01
5.500000E+01
5.500000E+01
5.500000E+01
5.500000E+01
5.500000E+01
5.500000E+01
5.500000E+01
5.500000E+01
5.500000E+01
5.500000E+01
5.500000E+01
5.500000E+01
5.500000E+01
5.500000E+01
5.500000E+01
5.500000E+01
5.500000E+01
5.500000E+01
5.500000E+01
5.500000E+01
5.500000E+01
5.500000E+01
5.500000E+01
5.500000E+01
5.500000E+01
5.500000E+01
5.500000E+01
5.500000E+01
5.500000E+01
5.500000E+01
5.500000E+01
5.500000E+01
5.500000E+01
5.500000E+01
5.500000E+01
5.500000E+01
5.500000E+01
5.500000E+01
5.500000E+01
5.500000E+01
5.500000E+01
5.500000E+01
5.500000E+01
5.500000E+01
5.500000E+01
5.500000E+01
5.500000E+01
5.500000E+01
5.500000E+01
5.500000E+01
5.500000E+01
5.500000E+01
5.500000E+01
5.500000E+01
6.000000E+01
6.000000E+01
6.000000E+01
6.000000E+01
6.000000E+01
6.000000E+01
6.000000E+01
6.000000E+01
6.000000E+01
6.000000E+01
6.000000E+01
6.000000E+01
6.000000E+01
6.000000E+01
6.000000E+01
6.000000E+01
6.000000E+01
6.000000E+01
6.000000E+01
6.000000E+01
6.000000E+01
6.000000E+01
6.000000E+01
6.000000E+01
6.000000E+01
6.000000E+01
6.000000E+01
6.000000E+01
6.000000E+01
6.000000E+01
6.000000E+01
6.000000E+01
6.000000E+01
6.000000E+01
6.000000E+01
6.000000E+01
6.000000E+01
6.000000E+01
6.000000E+01
6.000000E+01
6.000000E+01
6.000000E+01
6.000000E+01
6.000000E+01
6.000000E+01
6.000000E+01
6.000000E+01
6.000000E+01
6.000000E+01
6.000000E+01
6.000000E+01
6.000000E+01
6.000000E+01
6.000000E+01
6.000000E+01
6.000000E+01
6.000000E+01
6.000000E+01
6.000000E+01
6.000000E+01
6.000000E+01
6.000000E+01
6.000000E+01
6.000000E+01
6.000000E+01
6.000000E+01
6.000000E+01
6.000000E+01
6.000000E+01
6.000000E+01
6.000000E+01
6.000000E+01
6.000000E+01
6.000000E+01
6.000000E+01
6.000000E+01
6.000000E+01
6.000000E+01
6.000000E+01
6.000000E+01
6.000000E+01
6.000000E+01
6.000000E+01
6.000000E+01
6.000000E+01
6.000000E+01
6.000000E+01
6.000000E+01
6.000000E+01
6.000000E+01
6.000000E+01
6.000000E+01
6.000000E+01
6.000000E+01
6.000000E+01
6.000000E+01
6.000000E+01
6.000000E+01
6.000000E+01
6.000000E+01
6.000000E+01
6.000000E+01
6.000000E+01
6.000000E+01
6.000000E+01
6.000000E+01
6.000000E+01
6.000000E+01
6.000000E+01
6.000000E+01
6.000000E+01
6.000000E+01
6.000000E+01
6.000000E+01
6.000000E+01
6.000000E+01
6.000000E+01
6.000000E+01
6.000000E+01
6.000000E+01
6.000000E+01
6.000000E+01
6.000000E+01
6.000000E+01
6.000000E+01
6.000000E+01
6.000000E+01
6.000000E+01
6.000000E+01
6.000000E+01
6.000000E+01
6.000000E+01
6.000000E+01
6.000000E+01
6.000000E+01
6.000000E+01
6.000000E+01
6.000000E+01
6.000000E+01
6.000000E+01
6.000000E+01
6.000000E+01
6.000000E+01
6.000000E+01
6.000000E+01
6.000000E+01
6.000000E+01
6.000000E+01
6.000000E+01
6.000000E+01
6.000000E+01
6.000000E+01
6.000000E+01
6.000000E+01
6.000000E+01
6.000000E+01
6.000000E+01
6.000000E+01
6.000000E+01
6.000000E+01
6.000000E+01
6.000000E+01
6.000000E+01
6.000000E+01
6.000000E+01
6.000000E+01
6.000000E+01
6.000000E+01
6.000000E+01
6.000000E+01
6.000000E+01
6.000000E+01
6.000000E+01
6.000000E+01
6.000000E+01
6.000000E+01
6.000000E+01
6.000000E+01
6.000000E+01
6.000000E+01
6.000000E+01
6.000000E+01
6.000000E+01
6.000000E+01
6.000000E+01
6.000000E+01
6.000000E+01
6.000000E+01
6.000000E+01
6.000000E+01
6.000000E+01
6.000000E+01
6.000000E+01
6.000000E+01
6.000000E+01
6.000000E+01
6.000000E+01
6.000000E+01
6.000000E+01
6.000000E+01
6.000000E+01
6.500000E+01
6.500000E+01
6.500000E+01
6.500000E+01
6.500000E+01
6.500000E+01
6.500000E+01
6.500000E+01
6.500000E+01
6.500000E+01
6.500000E+01
6.500000E+01
6.500000E+01
6.500000E+01
6.500000E+01
6.500000E+01
6.500000E+01
6.500000E+01
6.500000E+01
6.500000E+01
6.500000E+01
6.500000E+01
6.500000E+01
6.500000E+01
6.500000E+01
6.500000E+01
6.500000E+01
6.500000E+01
6.500000E+01
6.500000E+01
6.500000E+01
6.500000E+01
6.500000E+01
6.500000E+01
6.500000E+01
6.500000E+01
6.500000E+01
6.500000E+01
6.500000E+01
6.500000E+01
6.500000E+01
6.500000E+01
6.500000E+01
6.500000E+01
6.500000E+01
6.500000E+01
6.500000E+01
6.500000E+01
6.500000E+01
6.500000E+01
6.500000E+01
6.500000E+01
6.500000E+01
6.500000E+01
6.500000E+01
6.500000E+01
6.500000E+01
6.500000E+01
6.500000E+01
6.500000E+01
6.500000E+01
6.500000E+01
6.500000E+01
6.500000E+01
6.500000E+01
6.500000E+01
6.500000E+01
6.500000E+01
6.500000E+01
6.500000E+01
6.500000E+01
6.500000E+01
6.500000E+01
6.500000E+01
6.500000E+01
6.500000E+01
6.500000E+01
6.500000E+01
6.500000E+01
6.500000E+01
6.500000E+01
6.500000E+01
6.500000E+01
6.500000E+01
6.500000E+01
6.500000E+01
6.500000E+01
6.500000E+01
6.500000E+01
6.500000E+01
6.500000E+01
6.500000E+01
6.500000E+01
6.500000E+01
6.500000E+01
6.500000E+01
6.500000E+01
6.500000E+01
6.500000E+01
6.500000E+01
6.500000E+01
6.500000E+01
6.500000E+01
6.500000E+01
6.500000E+01
6.500000E+01
6.500000E+01
6.500000E+01
6.500000E+01
6.500000E+01
6.500000E+01
6.500000E+01
6.500000E+01
6.500000E+01
6.500000E+01
6.500000E+01
6.500000E+01
6.500000E+01
6.500000E+01
6.500000E+01
6.500000E+01
6.500000E+01
6.500000E+01
6.500000E+01
6.500000E+01
6.500000E+01
6.500000E+01
6.500000E+01
6.500000E+01
6.500000E+01
6.500000E+01
6.500000E+01
6.500000E+01
6.500000E+01
6.500000E+01
6.500000E+01
6.500000E+01
6.500000E+01
6.500000E+01
6.500000E+01
6.500000E+01
6.500000E+01
6.500000E+01
6.500000E+01
6.500000E+01
6.500000E+01
6.500000E+01
6.500000E+01
6.500000E+01
6.500000E+01
6.500000E+01
6.500000E+01
6.500000E+01
6.500000E+01
6.500000E+01
6.500000E+01
6.500000E+01
6.500000E+01
6.500000E+01
6.500000E+01
6.500000E+01
6.500000E+01
6.500000E+01
6.500000E+01
6.500000E+01
6.500000E+01
6.500000E+01
6.500000E+01
6.500000E+01
6.500000E+01
6.500000E+01
6.500000E+01
6.500000E+01
6.500000E+01
6.500000E+01
6.500000E+01
6.500000E+01
6.500000E+01
6.500000E+01
6.500000E+01
6.500000E+01
6.500000E+01
6.500000E+01
6.500000E+01
6.500000E+01
6.500000E+01
6.500000E+01
6.500000E+01
6.500000E+01
6.500000E+01
6.500000E+01
6.500000E+01
6.500000E+01
6.500000E+01
6.500000E+01
6.500000E+01
6.500000E+01
6.500000E+01
6.500000E+01
6.500000E+01
6.500000E+01
7.000000E+01
7.000000E+01
7.000000E+01
7.000000E+01
7.000000E+01
7.000000E+01
7.000000E+01
7.000000E+01
7.000000E+01
7.000000E+01
7.000000E+01
7.000000E+01
7.000000E+01
7.000000E+01
7.000000E+01
7.000000E+01
7.000000E+01
7.000000E+01
7.000000E+01
7.000000E+01
7.000000E+01
7.000000E+01
7.000000E+01
7.000000E+01
7.000000E+01
7.000000E+01
7.000000E+01
7.000000E+01
7.000000E+01
7.000000E+01
7.000000E+01
7.000000E+01
7.000000E+01
7.000000E+01
7.000000E+01
7.000000E+01
7.000000E+01
7.000000E+01
7.000000E+01
7.000000E+01
7.000000E+01
7.000000E+01
7.000000E+01
7.000000E+01
7.000000E+01
7.000000E+01
7.000000E+01
7.000000E+01
7.000000E+01
7.000000E+01
7.000000E+01
7.000000E+01
7.000000E+01
7.000000E+01
7.000000E+01
7.000000E+01
7.000000E+01
7.000000E+01
7.000000E+01
7.000000E+01
7.000000E+01
7.000000E+01
7.000000E+01
7.000000E+01
7.000000E+01
7.000000E+01
7.000000E+01
7.000000E+01
7.000000E+01
7.000000E+01
7.000000E+01
7.000000E+01
7.000000E+01
7.000000E+01
7.000000E+01
7.000000E+01
7.000000E+01
7.000000E+01
7.000000E+01
7.000000E+01
7.000000E+01
7.000000E+01
7.000000E+01
7.000000E+01
7.000000E+01
7.000000E+01
7.000000E+01
7.000000E+01
7.000000E+01
7.000000E+01
7.000000E+01
7.000000E+01
7.000000E+01
7.000000E+01
7.000000E+01
7.000000E+01
7.000000E+01
7.000000E+01
7.000000E+01
7.000000E+01
7.000000E+01
7.000000E+01
7.000000E+01
7.000000E+01
7.000000E+01
7.000000E+01
7.000000E+01
7.000000E+01
7.000000E+01
7.000000E+01
7.000000E+01
7.000000E+01
7.000000E+01
7.000000E+01
7.000000E+01
7.000000E+01
7.000000E+01
7.000000E+01
7.000000E+01
7.000000E+01
7.000000E+01
7.000000E+01
7.000000E+01
7.000000E+01
7.000000E+01
7.000000E+01
7.000000E+01
7.000000E+01
7.000000E+01
7.000000E+01
7.000000E+01
7.000000E+01
7.000000E+01
7.000000E+01
7.000000E+01
7.000000E+01
7.000000E+01
7.000000E+01
7.000000E+01
7.000000E+01
7.000000E+01
7.000000E+01
7.000000E+01
7.000000E+01
7.000000E+01
7.000000E+01
7.000000E+01
7.000000E+01
7.000000E+01
7.000000E+01
7.000000E+01
7.000000E+01
7.000000E+01
7.000000E+01
7.000000E+01
7.000000E+01
7.000000E+01
7.000000E+01
7.000000E+01
7.000000E+01
7.000000E+01
7.000000E+01
7.000000E+01
7.000000E+01
7.000000E+01
7.000000E+01
7.000000E+01
7.000000E+01
7.000000E+01
7.000000E+01
7.000000E+01
7.000000E+01
7.000000E+01
7.000000E+01
7.000000E+01
7.000000E+01
7.000000E+01
7.000000E+01
7.000000E+01
7.000000E+01
7.000000E+01
7.000000E+01
7.000000E+01
7.000000E+01
7.000000E+01
7.000000E+01
7.000000E+01
7.000000E+01
7.000000E+01
7.000000E+01
7.000000E+01
7.000000E+01
7.000000E+01
7.000000E+01
7.000000E+01
7.000000E+01
7.000000E+01
7.000000E+01
7.000000E+01
7.000000E+01
7.000000E+01
7.500000E+01
7.500000E+01
7.500000E+01
7.500000E+01
7.500000E+01
7.500000E+01
7.500000E+01
7.500000E+01
7.500000E+01
7.500000E+01
7.500000E+01
7.500000E+01
7.500000E+01
7.500000E+01
7.500000E+01
7.500000E+01
7.500000E+01
7.500000E+01
7.500000E+01
7.500000E+01
7.500000E+01
7.500000E+01
7.500000E+01
7.500000E+01
7.500000E+01
7.500000E+01
7.500000E+01
7.500000E+01
7.500000E+01
7.500000E+01
7.500000E+01
7.500000E+01
7.500000E+01
7.500000E+01
7.500000E+01
7.500000E+01
7.500000E+01
7.500000E+01
7.500000E+01
7.500000E+01
7.500000E+01
7.500000E+01
7.500000E+01
7.500000E+01
7.500000E+01
7.500000E+01
7.500000E+01
7.500000E+01
7.500000E+01
7.500000E+01
7.500000E+01
7.500000E+01
7.500000E+01
7.500000E+01
7.500000E+01
7.500000E+01
7.500000E+01
7.500000E+01
7.500000E+01
7.500000E+01
7.500000E+01
7.500000E+01
7.500000E+01
7.500000E+01
7.500000E+01
7.500000E+01
7.500000E+01
7.500000E+01
7.500000E+01
7.500000E+01
7.500000E+01
7.500000E+01
7.500000E+01
7.500000E+01
7.500000E+01
7.500000E+01
7.500000E+01
7.500000E+01
7.500000E+01
7.500000E+01
7.500000E+01
7.500000E+01
7.500000E+01
7.500000E+01
7.500000E+01
7.500000E+01
7.500000E+01
7.500000E+01
7.500000E+01
7.500000E+01
7.500000E+01
7.500000E+01
7.500000E+01
7.500000E+01
7.500000E+01
7.500000E+01
7.500000E+01
7.500000E+01
7.500000E+01
7.500000E+01
7.500000E+01
7.500000E+01
7.500000E+01
7.500000E+01
7.500000E+01
7.500000E+01
7.500000E+01
7.500000E+01
7.500000E+01
7.500000E+01
7.500000E+01
7.500000E+01
7.500000E+01
7.500000E+01
7.500000E+01
7.500000E+01
7.500000E+01
7.500000E+01
7.500000E+01
7.500000E+01
7.500000E+01
7.500000E+01
7.500000E+01
7.500000E+01
7.500000E+01
7.500000E+01
7.500000E+01
7.500000E+01
7.500000E+01
7.500000E+01
7.500000E+01
7.500000E+01
7.500000E+01
7.500000E+01
7.500000E+01
7.500000E+01
7.500000E+01
7.500000E+01
7.500000E+01
7.500000E+01
7.500000E+01
7.500000E+01
7.500000E+01
7.500000E+01
7.500000E+01
7.500000E+01
7.500000E+01
7.500000E+01
7.500000E+01
7.500000E+01
7.500000E+01
7.500000E+01
7.500000E+01
7.500000E+01
7.500000E+01
7.500000E+01
7.500000E+01
7.500000E+01
7.500000E+01
7.500000E+01
7.500000E+01
7.500000E+01
7.500000E+01
7.500000E+01
7.500000E+01
7.500000E+01
7.500000E+01
7.500000E+01
7.500000E+01
7.500000E+01
7.500000E+01
7.500000E+01
7.500000E+01
7.500000E+01
7.500000E+01
7.500000E+01
7.500000E+01
7.500000E+01
7.500000E+01
7.500000E+01
7.500000E+01
7.500000E+01
7.500000E+01
7.500000E+01
7.500000E+01
7.500000E+01
7.500000E+01
7.500000E+01
7.500000E+01
7.500000E+01
7.500000E+01
7.500000E+01
7.500000E+01
7.500000E+01
7.500000E+01
7.500000E+01
7.500000E+01
7.500000E+01
7.500000E+01
7.500000E+01
7.500000E+01
8.000000E+01
8.000000E+01
8.000000E+01
8.000000E+01
8.000000E+01
8.000000E+01
8.000000E+01
8.000000E+01
8.000000E+01
8.000000E+01
8.000000E+01
8.000000E+01
8.000000E+01
8.000000E+01
8.000000E+01
8.000000E+01
8.000000E+01
8.000000E+01
8.000000E+01
8.000000E+01
8.000000E+01
8.000000E+01
8.000000E+01
8.000000E+01
8.000000E+01
8.000000E+01
8.000000E+01
8.000000E+01
8.000000E+01
8.000000E+01
8.000000E+01
8.000000E+01
8.000000E+01
8.000000E+01
8.000000E+01
8.000000E+01
8.000000E+01
8.000000E+01
8.000000E+01
8.000000E+01
8.000000E+01
8.000000E+01
8.000000E+01
8.000000E+01
8.000000E+01
8.000000E+01
8.000000E+01
8.000000E+01
8.000000E+01
8.000000E+01
8.000000E+01
8.000000E+01
8.000000E+01
8.000000E+01
8.000000E+01
8.000000E+01
8.000000E+01
8.000000E+01
8.000000E+01
8.000000E+01
8.000000E+01
8.000000E+01
8.000000E+01
8.000000E+01
8.000000E+01
8.000000E+01
8.000000E+01
8.000000E+01
8.000000E+01
8.000000E+01
8.000000E+01
8.000000E+01
8.000000E+01
8.000000E+01
8.000000E+01
8.000000E+01
8.000000E+01
8.000000E+01
8.000000E+01
8.000000E+01
8.000000E+01
8.000000E+01
8.000000E+01
8.000000E+01
8.000000E+01
8.000000E+01
8.000000E+01
8.000000E+01
8.000000E+01
8.000000E+01
8.000000E+01
8.000000E+01
8.000000E+01
8.000000E+01
8.000000E+01
8.000000E+01
8.000000E+01
8.000000E+01
8.000000E+01
8.000000E+01
8.000000E+01
8.000000E+01
8.000000E+01
8.000000E+01
8.000000E+01
8.000000E+01
8.000000E+01
8.000000E+01
8.000000E+01
8.000000E+01
8.000000E+01
8.000000E+01
8.000000E+01
8.000000E+01
8.000000E+01
8.000000E+01
8.000000E+01
8.000000E+01
8.000000E+01
8.000000E+01
8.000000E+01
8.000000E+01
8.000000E+01
8.000000E+01
8.000000E+01
8.000000E+01
8.000000E+01
8.000000E+01
8.000000E+01
8.000000E+01
8.000000E+01
8.000000E+01
8.000000E+01
8.000000E+01
8.000000E+01
8.000000E+01
8.000000E+01
8.000000E+01
8.000000E+01
8.000000E+01
8.000000E+01
8.000000E+01
8.000000E+01
8.000000E+01
8.000000E+01
8.000000E+01
8.000000E+01
8.000000E+01
8.000000E+01
8.000000E+01
8.000000E+01
8.000000E+01
8.000000E+01
8.000000E+01
8.000000E+01
8.000000E+01
8.000000E+01
8.000000E+01
8.000000E+01
8.000000E+01
8.000000E+01
8.000000E+01
8.000000E+01
8.000000E+01
8.000000E+01
8.000000E+01
8.000000E+01
8.000000E+01
8.000000E+01
8.000000E+01
8.000000E+01
8.000000E+01
8.000000E+01
8.000000E+01
8.000000E+01
8.000000E+01
8.000000E+01
8.000000E+01
8.000000E+01
8.000000E+01
8.000000E+01
8.000000E+01
8.000000E+01
8.000000E+01
8.000000E+01
8.000000E+01
8.000000E+01
8.000000E+01
8.000000E+01
8.000000E+01
8.000000E+01
8.000000E+01
8.000000E+01
8.000000E+01
8.000000E+01
8.000000E+01
8.000000E+01
8.000000E+01
8.000000E+01
8.000000E+01
8.000000E+01
8.500000E+01
8.500000E+01
8.500000E+01
8.500000E+01
8.500000E+01
8.500000E+01
8.500000E+01
8.500000E+01
8.500000E+01
8.500000E+01
8.500000E+01
8.500000E+01
8.500000E+01
8.500000E+01
8.500000E+01
8.500000E+01
8.500000E+01
8.500000E+01
8.500000E+01
8.500000E+01
8.500000E+01
8.500000E+01
8.500000E+01
8.500000E+01
8.500000E+01
8.500000E+01
8.500000E+01
8.500000E+01
8.500000E+01
8.500000E+01
8.500000E+01
8.500000E+01
8.500000E+01
8.500000E+01
8.500000E+01
8.500000E+01
8.500000E+01
8.500000E+01
8.500000E+01
8.500000E+01
8.500000E+01
8.500000E+01
8.500000E+01
8.500000E+01
8.500000E+01
8.500000E+01
8.500000E+01
8.500000E+01
8.500000E+01
8.500000E+01
8.500000E+01
8.500000E+01
8.500000E+01
8.500000E+01
8.500000E+01
8.500000E+01
8.500000E+01
8.500000E+01
8.500000E+01
8.500000E+01
8.500000E+01
8.500000E+01
8.500000E+01
8.500000E+01
8.500000E+01
8.500000E+01
8.500000E+01
8.500000E+01
8.500000E+01
8.500000E+01
8.500000E+01
8.500000E+01
8.500000E+01
8.500000E+01
8.500000E+01
8.500000E+01
8.500000E+01
8.500000E+01
8.500000E+01
8.500000E+01
8.500000E+01
8.500000E+01
8.500000E+01
8.500000E+01
8.500000E+01
8.500000E+01
8.500000E+01
8.500000E+01
8.500000E+01
8.500000E+01
8.500000E+01
8.500000E+01
8.500000E+01
8.500000E+01
8.500000E+01
8.500000E+01
8.500000E+01
8.500000E+01
8.500000E+01
8.500000E+01
8.500000E+01
8.500000E+01
8.500000E+01
8.500000E+01
8.500000E+01
8.500000E+01
8.500000E+01
8.500000E+01
8.500000E+01
8.500000E+01
8.500000E+01
8.500000E+01
8.500000E+01
8.500000E+01
8.500000E+01
8.500000E+01
8.500000E+01
8.500000E+01
8.500000E+01
8.500000E+01
8.500000E+01
8.500000E+01
8.500000E+01
8.500000E+01
8.500000E+01
8.500000E+01
8.500000E+01
8.500000E+01
8.500000E+01
8.500000E+01
8.500000E+01
8.500000E+01
8.500000E+01
8.500000E+01
8.500000E+01
8.500000E+01
8.500000E+01
8.500000E+01
8.500000E+01
8.500000E+01
8.500000E+01
8.500000E+01
8.500000E+01
8.500000E+01
8.500000E+01
8.500000E+01
8.500000E+01
8.500000E+01
8.500000E+01
8.500000E+01
8.500000E+01
8.500000E+01
8.500000E+01
8.500000E+01
8.500000E+01
8.500000E+01
8.500000E+01
8.500000E+01
8.500000E+01
8.500000E+01
8.500000E+01
8.500000E+01
8.500000E+01
8.500000E+01
8.500000E+01
8.500000E+01
8.500000E+01
8.500000E+01
8.500000E+01
8.500000E+01
8.500000E+01
8.500000E+01
8.500000E+01
8.500000E+01
8.500000E+01
8.500000E+01
8.500000E+01
8.500000E+01
8.500000E+01
8.500000E+01
8.500000E+01
8.500000E+01
8.500000E+01
8.500000E+01
8.500000E+01
8.500000E+01
8.500000E+01
8.500000E+01
8.500000E+01
8.500000E+01
8.500000E+01
8.500000E+01
8.500000E+01
8.500000E+01
8.500000E+01
8.500000E+01
8.500000E+01
8.500000E+01
8.500000E+01
8.500000E+01
8.500000E+01
9.000000E+01
9.000000E+01
9.000000E+01
9.000000E+01
9.000000E+01
9.000000E+01
9.000000E+01
9.000000E+01
9.000000E+01
9.000000E+01
9.000000E+01
9.000000E+01
9.000000E+01
9.000000E+01
9.000000E+01
9.000000E+01
9.000000E+01
9.000000E+01
9.000000E+01
9.000000E+01
9.000000E+01
9.000000E+01
9.000000E+01
9.000000E+01
9.000000E+01
9.000000E+01
9.000000E+01
9.000000E+01
9.000000E+01
9.000000E+01
9.000000E+01
9.000000E+01
9.000000E+01
9.000000E+01
9.000000E+01
9.000000E+01
9.000000E+01
9.000000E+01
9.000000E+01
9.000000E+01
9.000000E+01
9.000000E+01
9.000000E+01
9.000000E+01
9.000000E+01
9.000000E+01
9.000000E+01
9.000000E+01
9.000000E+01
9.000000E+01
9.000000E+01
9.000000E+01
9.000000E+01
9.000000E+01
9.000000E+01
9.000000E+01
9.000000E+01
9.000000E+01
9.000000E+01
9.000000E+01
9.000000E+01
9.000000E+01
9.000000E+01
9.000000E+01
9.000000E+01
9.000000E+01
9.000000E+01
9.000000E+01
9.000000E+01
9.000000E+01
9.000000E+01
9.000000E+01
9.000000E+01
9.000000E+01
9.000000E+01
9.000000E+01
9.000000E+01
9.000000E+01
9.000000E+01
9.000000E+01
9.000000E+01
9.000000E+01
9.000000E+01
9.000000E+01
9.000000E+01
9.000000E+01
9.000000E+01
9.000000E+01
9.000000E+01
9.000000E+01
9.000000E+01
9.000000E+01
9.000000E+01
9.000000E+01
9.000000E+01
9.000000E+01
9.000000E+01
9.000000E+01
9.000000E+01
9.000000E+01
9.000000E+01
9.000000E+01
9.000000E+01
9.000000E+01
9.000000E+01
9.000000E+01
9.000000E+01
9.000000E+01
9.000000E+01
9.000000E+01
9.000000E+01
9.000000E+01
9.000000E+01
9.000000E+01
9.000000E+01
9.000000E+01
9.000000E+01
9.000000E+01
9.000000E+01
9.000000E+01
9.000000E+01
9.000000E+01
9.000000E+01
9.000000E+01
9.000000E+01
9.000000E+01
9.000000E+01
9.000000E+01
9.000000E+01
9.000000E+01
9.000000E+01
9.000000E+01
9.000000E+01
9.000000E+01
9.000000E+01
9.000000E+01
9.000000E+01
9.000000E+01
9.000000E+01
9.000000E+01
9.000000E+01
9.000000E+01
9.000000E+01
9.000000E+01
9.000000E+01
9.000000E+01
9.000000E+01
9.000000E+01
9.000000E+01
9.000000E+01
9.000000E+01
9.000000E+01
9.000000E+01
9.000000E+01
9.000000E+01
9.000000E+01
9.000000E+01
9.000000E+01
9.000000E+01
9.000000E+01
9.000000E+01
9.000000E+01
9.000000E+01
9.000000E+01
9.000000E+01
9.000000E+01
9.000000E+01
9.000000E+01
9.000000E+01
9.000000E+01
9.000000E+01
9.000000E+01
9.000000E+01
9.000000E+01
9.000000E+01
9.000000E+01
9.000000E+01
9.000000E+01
9.000000E+01
9.000000E+01
9.000000E+01
9.000000E+01
9.000000E+01
9.000000E+01
9.000000E+01
9.000000E+01
9.000000E+01
9.000000E+01
9.000000E+01
9.000000E+01
9.000000E+01
9.000000E+01
9.000000E+01
9.000000E+01
9.000000E+01
9.000000E+01
9.000000E+01
9.000000E+01
9.000000E+01
9.000000E+01
9.000000E+01
9.500000E+01
9.500000E+01
9.500000E+01
9.500000E+01
9.500000E+01
9.500000E+01
9.500000E+01
9.500000E+01
9.500000E+01
9.500000E+01
9.500000E+01
9.500000E+01
9.500000E+01
9.500000E+01
9.500000E+01
9.500000E+01
9.500000E+01
9.500000E+01
9.500000E+01
9.500000E+01
9.500000E+01
9.500000E+01
9.500000E+01
9.500000E+01
9.500000E+01
9.500000E+01
9.500000E+01
9.500000E+01
9.500000E+01
9.500000E+01
9.500000E+01
9.500000E+01
9.500000E+01
9.500000E+01
9.500000E+01
9.500000E+01
9.500000E+01
9.500000E+01
9.500000E+01
9.500000E+01
9.500000E+01
9.500000E+01
9.500000E+01
9.500000E+01
9.500000E+01
9.500000E+01
9.500000E+01
9.500000E+01
9.500000E+01
9.500000E+01
9.500000E+01
9.500000E+01
9.500000E+01
9.500000E+01
9.500000E+01
9.500000E+01
9.500000E+01
9.500000E+01
9.500000E+01
9.500000E+01
9.500000E+01
9.500000E+01
9.500000E+01
9.500000E+01
9.500000E+01
9.500000E+01
9.500000E+01
9.500000E+01
9.500000E+01
9.500000E+01
9.500000E+01
9.500000E+01
9.500000E+01
9.500000E+01
9.500000E+01
9.500000E+01
9.500000E+01
9.500000E+01
9.500000E+01
9.500000E+01
9.500000E+01
9.500000E+01
9.500000E+01
9.500000E+01
9.500000E+01
9.500000E+01
9.500000E+01
9.500000E+01
9.500000E+01
9.500000E+01
9.500000E+01
9.500000E+01
9.500000E+01
9.500000E+01
9.500000E+01
9.500000E+01
9.500000E+01
9.500000E+01
9.500000E+01
9.500000E+01
9.500000E+01
9.500000E+01
9.500000E+01
9.500000E+01
9.500000E+01
9.500000E+01
9.500000E+01
9.500000E+01
9.500000E+01
9.500000E+01
9.500000E+01
9.500000E+01
9.500000E+01
9.500000E+01
9.500000E+01
9.500000E+01
9.500000E+01
9.500000E+01
9.500000E+01
9.500000E+01
9.500000E+01
9.500000E+01
9.500000E+01
9.500000E+01
9.500000E+01
9.500000E+01
9.500000E+01
9.500000E+01
9.500000E+01
9.500000E+01
9.500000E+01
9.500000E+01
9.500000E+01
9.500000E+01
9.500000E+01
9.500000E+01
9.500000E+01
9.500000E+01
9.500000E+01
9.500000E+01
9.500000E+01
9.500000E+01
9.500000E+01
9.500000E+01
9.500000E+01
9.500000E+01
9.500000E+01
9.500000E+01
9.500000E+01
9.500000E+01
9.500000E+01
9.500000E+01
9.500000E+01
9.500000E+01
9.500000E+01
9.500000E+01
9.500000E+01
9.500000E+01
9.500000E+01
9.500000E+01
9.500000E+01
9.500000E+01
9.500000E+01
9.500000E+01
9.500000E+01
9.500000E+01
9.500000E+01
9.500000E+01
9.500000E+01
9.500000E+01
9.500000E+01
9.500000E+01
9.500000E+01
9.500000E+01
9.500000E+01
9.500000E+01
9.500000E+01
9.500000E+01
9.500000E+01
9.500000E+01
9.500000E+01
9.500000E+01
9.500000E+01
9.500000E+01
9.500000E+01
9.500000E+01
9.500000E+01
9.500000E+01
9.500000E+01
9.500000E+01
9.500000E+01
9.500000E+01
9.500000E+01
9.500000E+01
9.500000E+01
9.500000E+01
9.500000E+01
9.500000E+01
9.500000E+01
9.500000E+01
9.500000E+01
1.000000E+02
1.000000E+02
1.000000E+02
1.000000E+02
1.000000E+02
1.000000E+02
1.000000E+02
1.000000E+02
1.000000E+02
1.000000E+02
1.000000E+02
1.000000E+02
1.000000E+02
1.000000E+02
1.000000E+02
1.000000E+02
1.000000E+02
1.000000E+02
1.000000E+02
1.000000E+02
1.000000E+02
1.000000E+02
1.000000E+02
1.000000E+02
1.000000E+02
1.000000E+02
1.000000E+02
1.000000E+02
1.000000E+02
1.000000E+02
1.000000E+02
1.000000E+02
1.000000E+02
1.000000E+02
1.000000E+02
1.000000E+02
1.000000E+02
1.000000E+02
1.000000E+02
1.000000E+02
1.000000E+02
1.000000E+02
1.000000E+02
1.000000E+02
1.000000E+02
1.000000E+02
1.000000E+02
1.000000E+02
1.000000E+02
1.000000E+02
1.000000E+02
1.000000E+02
1.000000E+02
1.000000E+02
1.000000E+02
1.000000E+02
1.000000E+02
1.000000E+02
1.000000E+02
1.000000E+02
1.000000E+02
1.000000E+02
1.000000E+02
1.000000E+02
1.000000E+02
1.000000E+02
1.000000E+02
1.000000E+02
1.000000E+02
1.000000E+02
1.000000E+02
1.000000E+02
1.000000E+02
1.000000E+02
1.000000E+02
1.000000E+02
1.000000E+02
1.000000E+02
1.000000E+02
1.000000E+02
1.000000E+02
1.000000E+02
1.000000E+02
1.000000E+02
1.000000E+02
1.000000E+02
1.000000E+02
1.000000E+02
1.000000E+02
1.000000E+02
1.000000E+02
1.000000E+02
1.000000E+02
1.000000E+02
1.000000E+02
1.000000E+02
1.000000E+02
1.000000E+02
1.000000E+02
1.000000E+02
1.000000E+02
1.000000E+02
1.000000E+02
1.000000E+02
1.000000E+02
1.000000E+02
1.000000E+02
1.000000E+02
1.000000E+02
1.000000E+02
1.000000E+02
1.000000E+02
1.000000E+02
1.000000E+02
1.000000E+02
1.000000E+02
1.000000E+02
1.000000E+02
1.000000E+02
1.000000E+02
1.000000E+02
1.000000E+02
1.000000E+02
1.000000E+02
1.000000E+02
1.000000E+02
1.000000E+02
1.000000E+02
1.000000E+02
1.000000E+02
1.000000E+02
1.000000E+02
1.000000E+02
1.000000E+02
1.000000E+02
1.000000E+02
1.000000E+02
1.000000E+02
1.000000E+02
1.000000E+02
1.000000E+02
1.000000E+02
1.000000E+02
1.000000E+02
1.000000E+02
1.000000E+02
1.000000E+02
1.000000E+02
1.000000E+02
1.000000E+02
1.000000E+02
1.000000E+02
1.000000E+02
1.000000E+02
1.000000E+02
1.000000E+02
1.000000E+02
1.000000E+02
1.000000E+02
1.000000E+02
1.000000E+02
1.000000E+02
1.000000E+02
1.000000E+02
1.000000E+02
1.000000E+02
1.000000E+02
1.000000E+02
1.000000E+02
1.000000E+02
1.000000E+02
1.000000E+02
1.000000E+02
1.000000E+02
1.000000E+02
1.000000E+02
1.000000E+02
1.000000E+02
1.000000E+02
1.000000E+02
1.000000E+02
1.000000E+02
1.000000E+02
1.000000E+02
1.000000E+02
1.000000E+02
1.000000E+02
1.000000E+02
1.000000E+02
1.000000E+02
1.000000E+02
1.000000E+02
1.000000E+02
1.000000E+02
1.000000E+02
1.000000E+02
1.000000E+02
1.000000E+02
1.000000E+02
1.000000E+02
1.000000E+02
1.050000E+02
1.050000E+02
1.050000E+02
1.050000E+02
1.050000E+02
1.050000E+02
1.050000E+02
1.050000E+02
1.050000E+02
1.050000E+02
1.050000E+02
1.050000E+02
1.050000E+02
1.050000E+02
1.050000E+02
1.050000E+02
1.050000E+02
1.050000E+02
1.050000E+02
1.050000E+02
1.050000E+02
1.050000E+02
1.050000E+02
1.050000E+02
1.050000E+02
1.050000E+02
1.050000E+02
1.050000E+02
1.050000E+02
1.050000E+02
1.050000E+02
1.050000E+02
1.050000E+02
1.050000E+02
1.050000E+02
1.050000E+02
1.050000E+02
1.050000E+02
1.050000E+02
1.050000E+02
1.050000E+02
1.050000E+02
1.050000E+02
1.050000E+02
1.050000E+02
1.050000E+02
1.050000E+02
1.050000E+02
1.050000E+02
1.050000E+02
1.050000E+02
1.050000E+02
1.050000E+02
1.050000E+02
1.050000E+02
1.050000E+02
1.050000E+02
1.050000E+02
1.050000E+02
1.050000E+02
1.050000E+02
1.050000E+02
1.050000E+02
1.050000E+02
1.050000E+02
1.050000E+02
1.050000E+02
1.050000E+02
1.050000E+02
1.050000E+02
1.050000E+02
1.050000E+02
1.050000E+02
1.050000E+02
1.050000E+02
1.050000E+02
1.050000E+02
1.050000E+02
1.050000E+02
1.050000E+02
1.050000E+02
1.050000E+02
1.050000E+02
1.050000E+02
1.050000E+02
1.050000E+02
1.050000E+02
1.050000E+02
1.050000E+02
1.050000E+02
1.050000E+02
1.050000E+02
1.050000E+02
1.050000E+02
1.050000E+02
1.050000E+02
1.050000E+02
1.050000E+02
1.050000E+02
1.050000E+02
1.050000E+02
1.050000E+02
1.050000E+02
1.050000E+02
1.050000E+02
1.050000E+02
1.050000E+02
1.050000E+02
1.050000E+02
1.050000E+02
1.050000E+02
1.050000E+02
1.050000E+02
1.050000E+02
1.050000E+02
1.050000E+02
1.050000E+02
1.050000E+02
1.050000E+02
1.050000E+02
1.050000E+02
1.050000E+02
1.050000E+02
1.050000E+02
1.050000E+02
1.050000E+02
1.050000E+02
1.050000E+02
1.050000E+02
1.050000E+02
1.050000E+02
1.050000E+02
1.050000E+02
1.050000E+02
1.050000E+02
1.050000E+02
1.050000E+02
1.050000E+02
1.050000E+02
1.050000E+02
1.050000E+02
1.050000E+02
1.050000E+02
1.050000E+02
1.050000E+02
1.050000E+02
1.050000E+02
1.050000E+02
1.050000E+02
1.050000E+02
1.050000E+02
1.050000E+02
1.050000E+02
1.050000E+02
1.050000E+02
1.050000E+02
1.050000E+02
1.050000E+02
1.050000E+02
1.050000E+02
1.050000E+02
1.050000E+02
1.050000E+02
1.050000E+02
1.050000E+02
1.050000E+02
1.050000E+02
1.050000E+02
1.050000E+02
1.050000E+02
1.050000E+02
1.050000E+02
1.050000E+02
1.050000E+02
1.050000E+02
1.050000E+02
1.050000E+02
1.050000E+02
1.050000E+02
1.050000E+02
1.050000E+02
1.050000E+02
1.050000E+02
1.050000E+02
1.050000E+02
1.050000E+02
1.050000E+02
1.050000E+02
1.050000E+02
1.050000E+02
1.050000E+02
1.050000E+02
1.050000E+02
1.050000E+02
1.050000E+02
1.050000E+02
1.050000E+02
1.050000E+02
1.050000E+02
1.050000E+02
1.050000E+02
1.100000E+02
1.100000E+02
1.100000E+02
1.100000E+02
1.100000E+02
1.100000E+02
1.100000E+02
1.100000E+02
1.100000E+02
1.100000E+02
1.100000E+02
1.100000E+02
1.100000E+02
1.100000E+02
1.100000E+02
1.100000E+02
1.100000E+02
1.100000E+02
1.100000E+02
1.100000E+02
1.100000E+02
1.100000E+02
1.100000E+02
1.100000E+02
1.100000E+02
1.100000E+02
1.100000E+02
1.100000E+02
1.100000E+02
1.100000E+02
1.100000E+02
1.100000E+02
1.100000E+02
1.100000E+02
1.100000E+02
1.100000E+02
1.100000E+02
1.100000E+02
1.100000E+02
1.100000E+02
1.100000E+02
1.100000E+02
1.100000E+02
1.100000E+02
1.100000E+02
1.100000E+02
1.100000E+02
1.100000E+02
1.100000E+02
1.100000E+02
1.100000E+02
1.100000E+02
1.100000E+02
1.100000E+02
1.100000E+02
1.100000E+02
1.100000E+02
1.100000E+02
1.100000E+02
1.100000E+02
1.100000E+02
1.100000E+02
1.100000E+02
1.100000E+02
1.100000E+02
1.100000E+02
1.100000E+02
1.100000E+02
1.100000E+02
1.100000E+02
1.100000E+02
1.100000E+02
1.100000E+02
1.100000E+02
1.100000E+02
1.100000E+02
1.100000E+02
1.100000E+02
1.100000E+02
1.100000E+02
1.100000E+02
1.100000E+02
1.100000E+02
1.100000E+02
1.100000E+02
1.100000E+02
1.100000E+02
1.100000E+02
1.100000E+02
1.100000E+02
1.100000E+02
1.100000E+02
1.100000E+02
1.100000E+02
1.100000E+02
1.100000E+02
1.100000E+02
1.100000E+02
1.100000E+02
1.100000E+02
1.100000E+02
1.100000E+02
1.100000E+02
1.100000E+02
1.100000E+02
1.100000E+02
1.100000E+02
1.100000E+02
1.100000E+02
1.100000E+02
1.100000E+02
1.100000E+02
1.100000E+02
1.100000E+02
1.100000E+02
1.100000E+02
1.100000E+02
1.100000E+02
1.100000E+02
1.100000E+02
1.100000E+02
1.100000E+02
1.100000E+02
1.100000E+02
1.100000E+02
1.100000E+02
1.100000E+02
1.100000E+02
1.100000E+02
1.100000E+02
1.100000E+02
1.100000E+02
1.100000E+02
1.100000E+02
1.100000E+02
1.100000E+02
1.100000E+02
1.100000E+02
1.100000E+02
1.100000E+02
1.100000E+02
1.100000E+02
1.100000E+02
1.100000E+02
1.100000E+02
1.100000E+02
1.100000E+02
1.100000E+02
1.100000E+02
1.100000E+02
1.100000E+02
1.100000E+02
1.100000E+02
1.100000E+02
1.100000E+02
1.100000E+02
1.100000E+02
1.100000E+02
1.100000E+02
1.100000E+02
1.100000E+02
1.100000E+02
1.100000E+02
1.100000E+02
1.100000E+02
1.100000E+02
1.100000E+02
1.100000E+02
1.100000E+02
1.100000E+02
1.100000E+02
1.100000E+02
1.100000E+02
1.100000E+02
1.100000E+02
1.100000E+02
1.100000E+02
1.100000E+02
1.100000E+02
1.100000E+02
1.100000E+02
1.100000E+02
1.100000E+02
1.100000E+02
1.100000E+02
1.100000E+02
1.100000E+02
1.100000E+02
1.100000E+02
1.100000E+02
1.100000E+02
1.100000E+02
1.100000E+02
1.100000E+02
1.100000E+02
1.100000E+02
1.100000E+02
1.100000E+02
1.100000E+02
1.100000E+02
1.100000E+02
1.150000E+02
1.150000E+02
1.150000E+02
1.150000E+02
1.150000E+02
1.150000E+02
1.150000E+02
1.150000E+02
1.150000E+02
1.150000E+02
1.150000E+02
1.150000E+02
1.150000E+02
1.150000E+02
1.150000E+02
1.150000E+02
1.150000E+02
1.150000E+02
1.150000E+02
1.150000E+02
1.150000E+02
1.150000E+02
1.150000E+02
1.150000E+02
1.150000E+02
1.150000E+02
1.150000E+02
1.150000E+02
1.150000E+02
1.150000E+02
1.150000E+02
1.150000E+02
1.150000E+02
1.150000E+02
1.150000E+02
1.150000E+02
1.150000E+02
1.150000E+02
1.150000E+02
1.150000E+02
1.150000E+02
1.150000E+02
1.150000E+02
1.150000E+02
1.150000E+02
1.150000E+02
1.150000E+02
1.150000E+02
1.150000E+02
1.150000E+02
1.150000E+02
1.150000E+02
1.150000E+02
1.150000E+02
1.150000E+02
1.150000E+02
1.150000E+02
1.150000E+02
1.150000E+02
1.150000E+02
1.150000E+02
1.150000E+02
1.150000E+02
1.150000E+02
1.150000E+02
1.150000E+02
1.150000E+02
1.150000E+02
1.150000E+02
1.150000E+02
1.150000E+02
1.150000E+02
1.150000E+02
1.150000E+02
1.150000E+02
1.150000E+02
1.150000E+02
1.150000E+02
1.150000E+02
1.150000E+02
1.150000E+02
1.150000E+02
1.150000E+02
1.150000E+02
1.150000E+02
1.150000E+02
1.150000E+02
1.150000E+02
1.150000E+02
1.150000E+02
1.150000E+02
1.150000E+02
1.150000E+02
1.150000E+02
1.150000E+02
1.150000E+02
1.150000E+02
1.150000E+02
1.150000E+02
1.150000E+02
1.150000E+02
1.150000E+02
1.150000E+02
1.150000E+02
1.150000E+02
1.150000E+02
1.150000E+02
1.150000E+02
1.150000E+02
1.150000E+02
1.150000E+02
1.150000E+02
1.150000E+02
1.150000E+02
1.150000E+02
1.150000E+02
1.150000E+02
1.150000E+02
1.150000E+02
1.150000E+02
1.150000E+02
1.150000E+02
1.150000E+02
1.150000E+02
1.150000E+02
1.150000E+02
1.150000E+02
1.150000E+02
1.150000E+02
1.150000E+02
1.150000E+02
1.150000E+02
1.150000E+02
1.150000E+02
1.150000E+02
1.150000E+02
1.150000E+02
1.150000E+02
1.150000E+02
1.150000E+02
1.150000E+02
1.150000E+02
1.150000E+02
1.150000E+02
1.150000E+02
1.150000E+02
1.150000E+02
1.150000E+02
1.150000E+02
1.150000E+02
1.150000E+02
1.150000E+02
1.150000E+02
1.150000E+02
1.150000E+02
1.150000E+02
1.150000E+02
1.150000E+02
1.150000E+02
1.150000E+02
1.150000E+02
1.150000E+02
1.150000E+02
1.150000E+02
1.150000E+02
1.150000E+02
1.150000E+02
1.150000E+02
1.150000E+02
1.150000E+02
1.150000E+02
1.150000E+02
1.150000E+02
1.150000E+02
1.150000E+02
1.150000E+02
1.150000E+02
1.150000E+02
1.150000E+02
1.150000E+02
1.150000E+02
1.150000E+02
1.150000E+02
1.150000E+02
1.150000E+02
1.150000E+02
1.150000E+02
1.150000E+02
1.150000E+02
1.150000E+02
1.150000E+02
1.150000E+02
1.150000E+02
1.150000E+02
1.150000E+02
1.150000E+02
1.150000E+02
1.150000E+02
1.150000E+02
1.150000E+02
1.150000E+02
1.200000E+02
1.200000E+02
1.200000E+02
1.200000E+02
1.200000E+02
1.200000E+02
1.200000E+02
1.200000E+02
1.200000E+02
1.200000E+02
1.200000E+02
1.200000E+02
1.200000E+02
1.200000E+02
1.200000E+02
1.200000E+02
1.200000E+02
1.200000E+02
1.200000E+02
1.200000E+02
1.200000E+02
1.200000E+02
1.200000E+02
1.200000E+02
1.200000E+02
1.200000E+02
1.200000E+02
1.200000E+02
1.200000E+02
1.200000E+02
1.200000E+02
1.200000E+02
1.200000E+02
1.200000E+02
1.200000E+02
1.200000E+02
1.200000E+02
1.200000E+02
1.200000E+02
1.200000E+02
1.200000E+02
1.200000E+02
1.200000E+02
1.200000E+02
1.200000E+02
1.200000E+02
1.200000E+02
1.200000E+02
1.200000E+02
1.200000E+02
1.200000E+02
1.200000E+02
1.200000E+02
1.200000E+02
1.200000E+02
1.200000E+02
1.200000E+02
1.200000E+02
1.200000E+02
1.200000E+02
1.200000E+02
1.200000E+02
1.200000E+02
1.200000E+02
1.200000E+02
1.200000E+02
1.200000E+02
1.200000E+02
1.200000E+02
1.200000E+02
1.200000E+02
1.200000E+02
1.200000E+02
1.200000E+02
1.200000E+02
1.200000E+02
1.200000E+02
1.200000E+02
1.200000E+02
1.200000E+02
1.200000E+02
1.200000E+02
1.200000E+02
1.200000E+02
1.200000E+02
1.200000E+02
1.200000E+02
1.200000E+02
1.200000E+02
1.200000E+02
1.200000E+02
1.200000E+02
1.200000E+02
1.200000E+02
1.200000E+02
1.200000E+02
1.200000E+02
1.200000E+02
1.200000E+02
1.200000E+02
1.200000E+02
1.200000E+02
1.200000E+02
1.200000E+02
1.200000E+02
1.200000E+02
1.200000E+02
1.200000E+02
1.200000E+02
1.200000E+02
1.200000E+02
1.200000E+02
1.200000E+02
1.200000E+02
1.200000E+02
1.200000E+02
1.200000E+02
1.200000E+02
1.200000E+02
1.200000E+02
1.200000E+02
1.200000E+02
1.200000E+02
1.200000E+02
1.200000E+02
1.200000E+02
1.200000E+02
1.200000E+02
1.200000E+02
1.200000E+02
1.200000E+02
1.200000E+02
1.200000E+02
1.200000E+02
1.200000E+02
1.200000E+02
1.200000E+02
1.200000E+02
1.200000E+02
1.200000E+02
1.200000E+02
1.200000E+02
1.200000E+02
1.200000E+02
1.200000E+02
1.200000E+02
1.200000E+02
1.200000E+02
1.200000E+02
1.200000E+02
1.200000E+02
1.200000E+02
1.200000E+02
1.200000E+02
1.200000E+02
1.200000E+02
1.200000E+02
1.200000E+02
1.200000E+02
1.200000E+02
1.200000E+02
1.200000E+02
1.200000E+02
1.200000E+02
1.200000E+02
1.200000E+02
1.200000E+02
1.200000E+02
1.200000E+02
1.200000E+02
1.200000E+02
1.200000E+02
1.200000E+02
1.200000E+02
1.200000E+02
1.200000E+02
1.200000E+02
1.200000E+02
1.200000E+02
1.200000E+02
1.200000E+02
1.200000E+02
1.200000E+02
1.200000E+02
1.200000E+02
1.200000E+02
1.200000E+02
1.200000E+02
1.200000E+02
1.200000E+02
1.200000E+02
1.200000E+02
1.200000E+02
1.200000E+02
1.200000E+02
1.200000E+02
1.200000E+02
1.200000E+02
1.200000E+02
1.200000E+02
1.200000E+02
1.250000E+02
1.250000E+02
1.250000E+02
1.250000E+02
1.250000E+02
1.250000E+02
1.250000E+02
1.250000E+02
1.250000E+02
1.250000E+02
1.250000E+02
1.250000E+02
1.250000E+02
1.250000E+02
1.250000E+02
1.250000E+02
1.250000E+02
1.250000E+02
1.250000E+02
1.250000E+02
1.250000E+02
1.250000E+02
1.250000E+02
1.250000E+02
1.250000E+02
1.250000E+02
1.250000E+02
1.250000E+02
1.250000E+02
1.250000E+02
1.250000E+02
1.250000E+02
1.250000E+02
1.250000E+02
1.250000E+02
1.250000E+02
1.250000E+02
1.250000E+02
1.250000E+02
1.250000E+02
1.250000E+02
1.250000E+02
1.250000E+02
1.250000E+02
1.250000E+02
1.250000E+02
1.250000E+02
1.250000E+02
1.250000E+02
1.250000E+02
1.250000E+02
1.250000E+02
1.250000E+02
1.250000E+02
1.250000E+02
1.250000E+02
1.250000E+02
1.250000E+02
1.250000E+02
1.250000E+02
1.250000E+02
1.250000E+02
1.250000E+02
1.250000E+02
1.250000E+02
1.250000E+02
1.250000E+02
1.250000E+02
1.250000E+02
1.250000E+02
1.250000E+02
1.250000E+02
1.250000E+02
1.250000E+02
1.250000E+02
1.250000E+02
1.250000E+02
1.250000E+02
1.250000E+02
1.250000E+02
1.250000E+02
1.250000E+02
1.250000E+02
1.250000E+02
1.250000E+02
1.250000E+02
1.250000E+02
1.250000E+02
1.250000E+02
1.250000E+02
1.250000E+02
1.250000E+02
1.250000E+02
1.250000E+02
1.250000E+02
1.250000E+02
1.250000E+02
1.250000E+02
1.250000E+02
1.250000E+02
1.250000E+02
1.250000E+02
1.250000E+02
1.250000E+02
1.250000E+02
1.250000E+02
1.250000E+02
1.250000E+02
1.250000E+02
1.250000E+02
1.250000E+02
1.250000E+02
1.250000E+02
1.250000E+02
1.250000E+02
1.250000E+02
1.250000E+02
1.250000E+02
1.250000E+02
1.250000E+02
1.250000E+02
1.250000E+02
1.250000E+02
1.250000E+02
1.250000E+02
1.250000E+02
1.250000E+02
1.250000E+02
1.250000E+02
1.250000E+02
1.250000E+02
1.250000E+02
1.250000E+02
1.250000E+02
1.250000E+02
1.250000E+02
1.250000E+02
1.250000E+02
1.250000E+02
1.250000E+02
1.250000E+02
1.250000E+02
1.250000E+02
1.250000E+02
1.250000E+02
1.250000E+02
1.250000E+02
1.250000E+02
1.250000E+02
1.250000E+02
1.250000E+02
1.250000E+02
1.250000E+02
1.250000E+02
1.250000E+02
1.250000E+02
1.250000E+02
1.250000E+02
1.250000E+02
1.250000E+02
1.250000E+02
1.250000E+02
1.250000E+02
1.250000E+02
1.250000E+02
1.250000E+02
1.250000E+02
1.250000E+02
1.250000E+02
1.250000E+02
1.250000E+02
1.250000E+02
1.250000E+02
1.250000E+02
1.250000E+02
1.250000E+02
1.250000E+02
1.250000E+02
1.250000E+02
1.250000E+02
1.250000E+02
1.250000E+02
1.250000E+02
1.250000E+02
1.250000E+02
1.250000E+02
1.250000E+02
1.250000E+02
1.250000E+02
1.250000E+02
1.250000E+02
1.250000E+02
1.250000E+02
1.250000E+02
1.250000E+02
1.250000E+02
1.250000E+02
1.250000E+02
1.250000E+02
1.250000E+02
1.250000E+02
1.300000E+02
1.300000E+02
1.300000E+02
1.300000E+02
1.300000E+02
1.300000E+02
1.300000E+02
1.300000E+02
1.300000E+02
1.300000E+02
1.300000E+02
1.300000E+02
1.300000E+02
1.300000E+02
1.300000E+02
1.300000E+02
1.300000E+02
1.300000E+02
1.300000E+02
1.300000E+02
1.300000E+02
1.300000E+02
1.300000E+02
1.300000E+02
1.300000E+02
1.300000E+02
1.300000E+02
1.300000E+02
1.300000E+02
1.300000E+02
1.300000E+02
1.300000E+02
1.300000E+02
1.300000E+02
1.300000E+02
1.300000E+02
1.300000E+02
1.300000E+02
1.300000E+02
1.300000E+02
1.300000E+02
1.300000E+02
1.300000E+02
1.300000E+02
1.300000E+02
1.300000E+02
1.300000E+02
1.300000E+02
1.300000E+02
1.300000E+02
1.300000E+02
1.300000E+02
1.300000E+02
1.300000E+02
1.300000E+02
1.300000E+02
1.300000E+02
1.300000E+02
1.300000E+02
1.300000E+02
1.300000E+02
1.300000E+02
1.300000E+02
1.300000E+02
1.300000E+02
1.300000E+02
1.300000E+02
1.300000E+02
1.300000E+02
1.300000E+02
1.300000E+02
1.300000E+02
1.300000E+02
1.300000E+02
1.300000E+02
1.300000E+02
1.300000E+02
1.300000E+02
1.300000E+02
1.300000E+02
1.300000E+02
1.300000E+02
1.300000E+02
1.300000E+02
1.300000E+02
1.300000E+02
1.300000E+02
1.300000E+02
1.300000E+02
1.300000E+02
1.300000E+02
1.300000E+02
1.300000E+02
1.300000E+02
1.300000E+02
1.300000E+02
1.300000E+02
1.300000E+02
1.300000E+02
1.300000E+02
1.300000E+02
1.300000E+02
1.300000E+02
1.300000E+02
1.300000E+02
1.300000E+02
1.300000E+02
1.300000E+02
1.300000E+02
1.300000E+02
1.300000E+02
1.300000E+02
1.300000E+02
1.300000E+02
1.300000E+02
1.300000E+02
1.300000E+02
1.300000E+02
1.300000E+02
1.300000E+02
1.300000E+02
1.300000E+02
1.300000E+02
1.300000E+02
1.300000E+02
1.300000E+02
1.300000E+02
1.300000E+02
1.300000E+02
1.300000E+02
1.300000E+02
1.300000E+02
1.300000E+02
1.300000E+02
1.300000E+02
1.300000E+02
1.300000E+02
1.300000E+02
1.300000E+02
1.300000E+02
1.300000E+02
1.300000E+02
1.300000E+02
1.300000E+02
1.300000E+02
1.300000E+02
1.300000E+02
1.300000E+02
1.300000E+02
1.300000E+02
1.300000E+02
1.300000E+02
1.300000E+02
1.300000E+02
1.300000E+02
1.300000E+02
1.300000E+02
1.300000E+02
1.300000E+02
1.300000E+02
1.300000E+02
1.300000E+02
1.300000E+02
1.300000E+02
1.300000E+02
1.300000E+02
1.300000E+02
1.300000E+02
1.300000E+02
1.300000E+02
1.300000E+02
1.300000E+02
1.300000E+02
1.300000E+02
1.300000E+02
1.300000E+02
1.300000E+02
1.300000E+02
1.300000E+02
1.300000E+02
1.300000E+02
1.300000E+02
1.300000E+02
1.300000E+02
1.300000E+02
1.300000E+02
1.300000E+02
1.300000E+02
1.300000E+02
1.300000E+02
1.300000E+02
1.300000E+02
1.300000E+02
1.300000E+02
1.300000E+02
1.300000E+02
1.300000E+02
1.300000E+02
1.300000E+02
1.300000E+02
1.300000E+02
1.350000E+02
1.350000E+02
1.350000E+02
1.350000E+02
1.350000E+02
1.350000E+02
1.350000E+02
1.350000E+02
1.350000E+02
1.350000E+02
1.350000E+02
1.350000E+02
1.350000E+02
1.350000E+02
1.350000E+02
1.350000E+02
1.350000E+02
1.350000E+02
1.350000E+02
1.350000E+02
1.350000E+02
1.350000E+02
1.350000E+02
1.350000E+02
1.350000E+02
1.350000E+02
1.350000E+02
1.350000E+02
1.350000E+02
1.350000E+02
1.350000E+02
1.350000E+02
1.350000E+02
1.350000E+02
1.350000E+02
1.350000E+02
1.350000E+02
1.350000E+02
1.350000E+02
1.350000E+02
1.350000E+02
1.350000E+02
1.350000E+02
1.350000E+02
1.350000E+02
1.350000E+02
1.350000E+02
1.350000E+02
1.350000E+02
1.350000E+02
1.350000E+02
1.350000E+02
1.350000E+02
1.350000E+02
1.350000E+02
1.350000E+02
1.350000E+02
1.350000E+02
1.350000E+02
1.350000E+02
1.350000E+02
1.350000E+02
1.350000E+02
1.350000E+02
1.350000E+02
1.350000E+02
1.350000E+02
1.350000E+02
1.350000E+02
1.350000E+02
1.350000E+02
1.350000E+02
1.350000E+02
1.350000E+02
1.350000E+02
1.350000E+02
1.350000E+02
1.350000E+02
1.350000E+02
1.350000E+02
1.350000E+02
1.350000E+02
1.350000E+02
1.350000E+02
1.350000E+02
1.350000E+02
1.350000E+02
1.350000E+02
1.350000E+02
1.350000E+02
1.350000E+02
1.350000E+02
1.350000E+02
1.350000E+02
1.350000E+02
1.350000E+02
1.350000E+02
1.350000E+02
1.350000E+02
1.350000E+02
1.350000E+02
1.350000E+02
1.350000E+02
1.350000E+02
1.350000E+02
1.350000E+02
1.350000E+02
1.350000E+02
1.350000E+02
1.350000E+02
1.350000E+02
1.350000E+02
1.350000E+02
1.350000E+02
1.350000E+02
1.350000E+02
1.350000E+02
1.350000E+02
1.350000E+02
1.350000E+02
1.350000E+02
1.350000E+02
1.350000E+02
1.350000E+02
1.350000E+02
1.350000E+02
1.350000E+02
1.350000E+02
1.350000E+02
1.350000E+02
1.350000E+02
1.350000E+02
1.350000E+02
1.350000E+02
1.350000E+02
1.350000E+02
1.350000E+02
1.350000E+02
1.350000E+02
1.350000E+02
1.350000E+02
1.350000E+02
1.350000E+02
1.350000E+02
1.350000E+02
1.350000E+02
1.350000E+02
1.350000E+02
1.350000E+02
1.350000E+02
1.350000E+02
1.350000E+02
1.350000E+02
1.350000E+02
1.350000E+02
1.350000E+02
1.350000E+02
1.350000E+02
1.350000E+02
1.350000E+02
1.350000E+02
1.350000E+02
1.350000E+02
1.350000E+02
1.350000E+02
1.350000E+02
1.350000E+02
1.350000E+02
1.350000E+02
1.350000E+02
1.350000E+02
1.350000E+02
1.350000E+02
1.350000E+02
1.350000E+02
1.350000E+02
1.350000E+02
1.350000E+02
1.350000E+02
1.350000E+02
1.350000E+02
1.350000E+02
1.350000E+02
1.350000E+02
1.350000E+02
1.350000E+02
1.350000E+02
1.350000E+02
1.350000E+02
1.350000E+02
1.350000E+02
1.350000E+02
1.350000E+02
1.350000E+02
1.350000E+02
1.350000E+02
1.350000E+02
1.350000E+02
1.350000E+02
1.350000E+02
1.350000E+02
1.400000E+02
1.400000E+02
1.400000E+02
1.400000E+02
1.400000E+02
1.400000E+02
1.400000E+02
1.400000E+02
1.400000E+02
1.400000E+02
1.400000E+02
1.400000E+02
1.400000E+02
1.400000E+02
1.400000E+02
1.400000E+02
1.400000E+02
1.400000E+02
1.400000E+02
1.400000E+02
1.400000E+02
1.400000E+02
1.400000E+02
1.400000E+02
1.400000E+02
1.400000E+02
1.400000E+02
1.400000E+02
1.400000E+02
1.400000E+02
1.400000E+02
1.400000E+02
1.400000E+02
1.400000E+02
1.400000E+02
1.400000E+02
1.400000E+02
1.400000E+02
1.400000E+02
1.400000E+02
1.400000E+02
1.400000E+02
1.400000E+02
1.400000E+02
1.400000E+02
1.400000E+02
1.400000E+02
1.400000E+02
1.400000E+02
1.400000E+02
1.400000E+02
1.400000E+02
1.400000E+02
1.400000E+02
1.400000E+02
1.400000E+02
1.400000E+02
1.400000E+02
1.400000E+02
1.400000E+02
1.400000E+02
1.400000E+02
1.400000E+02
1.400000E+02
1.400000E+02
1.400000E+02
1.400000E+02
1.400000E+02
1.400000E+02
1.400000E+02
1.400000E+02
1.400000E+02
1.400000E+02
1.400000E+02
1.400000E+02
1.400000E+02
1.400000E+02
1.400000E+02
1.400000E+02
1.400000E+02
1.400000E+02
1.400000E+02
1.400000E+02
1.400000E+02
1.400000E+02
1.400000E+02
1.400000E+02
1.400000E+02
1.400000E+02
1.400000E+02
1.400000E+02
1.400000E+02
1.400000E+02
1.400000E+02
1.400000E+02
1.400000E+02
1.400000E+02
1.400000E+02
1.400000E+02
1.400000E+02
1.400000E+02
1.400000E+02
1.400000E+02
1.400000E+02
1.400000E+02
1.400000E+02
1.400000E+02
1.400000E+02
1.400000E+02
1.400000E+02
1.400000E+02
1.400000E+02
1.400000E+02
1.400000E+02
1.400000E+02
1.400000E+02
1.400000E+02
1.400000E+02
1.400000E+02
1.400000E+02
1.400000E+02
1.400000E+02
1.400000E+02
1.400000E+02
1.400000E+02
1.400000E+02
1.400000E+02
1.400000E+02
1.400000E+02
1.400000E+02
1.400000E+02
1.400000E+02
1.400000E+02
1.400000E+02
1.400000E+02
1.400000E+02
1.400000E+02
1.400000E+02
1.400000E+02
1.400000E+02
1.400000E+02
1.400000E+02
1.400000E+02
1.400000E+02
1.400000E+02
1.400000E+02
1.400000E+02
1.400000E+02
1.400000E+02
1.400000E+02
1.400000E+02
1.400000E+02
1.400000E+02
1.400000E+02
1.400000E+02
1.400000E+02
1.400000E+02
1.400000E+02
1.400000E+02
1.400000E+02
1.400000E+02
1.400000E+02
1.400000E+02
1.400000E+02
1.400000E+02
1.400000E+02
1.400000E+02
1.400000E+02
1.400000E+02
1.400000E+02
1.400000E+02
1.400000E+02
1.400000E+02
1.400000E+02
1.400000E+02
1.400000E+02
1.400000E+02
1.400000E+02
1.400000E+02
1.400000E+02
1.400000E+02
1.400000E+02
1.400000E+02
1.400000E+02
1.400000E+02
1.400000E+02
1.400000E+02
1.400000E+02
1.400000E+02
1.400000E+02
1.400000E+02
1.400000E+02
1.400000E+02
1.400000E+02
1.400000E+02
1.400000E+02
1.400000E+02
1.400000E+02
1.400000E+02
1.400000E+02
1.400000E+02
1.450000E+02
1.450000E+02
1.450000E+02
1.450000E+02
1.450000E+02
1.450000E+02
1.450000E+02
1.450000E+02
1.450000E+02
1.450000E+02
1.450000E+02
1.450000E+02
1.450000E+02
1.450000E+02
1.450000E+02
1.450000E+02
1.450000E+02
1.450000E+02
1.450000E+02
1.450000E+02
1.450000E+02
1.450000E+02
1.450000E+02
1.450000E+02
1.450000E+02
1.450000E+02
1.450000E+02
1.450000E+02
1.450000E+02
1.450000E+02
1.450000E+02
1.450000E+02
1.450000E+02
1.450000E+02
1.450000E+02
1.450000E+02
1.450000E+02
1.450000E+02
1.450000E+02
1.450000E+02
1.450000E+02
1.450000E+02
1.450000E+02
1.450000E+02
1.450000E+02
1.450000E+02
1.450000E+02
1.450000E+02
1.450000E+02
1.450000E+02
1.450000E+02
1.450000E+02
1.450000E+02
1.450000E+02
1.450000E+02
1.450000E+02
1.450000E+02
1.450000E+02
1.450000E+02
1.450000E+02
1.450000E+02
1.450000E+02
1.450000E+02
1.450000E+02
1.450000E+02
1.450000E+02
1.450000E+02
1.450000E+02
1.450000E+02
1.450000E+02
1.450000E+02
1.450000E+02
1.450000E+02
1.450000E+02
1.450000E+02
1.450000E+02
1.450000E+02
1.450000E+02
1.450000E+02
1.450000E+02
1.450000E+02
1.450000E+02
1.450000E+02
1.450000E+02
1.450000E+02
1.450000E+02
1.450000E+02
1.450000E+02
1.450000E+02
1.450000E+02
1.450000E+02
1.450000E+02
1.450000E+02
1.450000E+02
1.450000E+02
1.450000E+02
1.450000E+02
1.450000E+02
1.450000E+02
1.450000E+02
1.450000E+02
1.450000E+02
1.450000E+02
1.450000E+02
1.450000E+02
1.450000E+02
1.450000E+02
1.450000E+02
1.450000E+02
1.450000E+02
1.450000E+02
1.450000E+02
1.450000E+02
1.450000E+02
1.450000E+02
1.450000E+02
1.450000E+02
1.450000E+02
1.450000E+02
1.450000E+02
1.450000E+02
1.450000E+02
1.450000E+02
1.450000E+02
1.450000E+02
1.450000E+02
1.450000E+02
1.450000E+02
1.450000E+02
1.450000E+02
1.450000E+02
1.450000E+02
1.450000E+02
1.450000E+02
1.450000E+02
1.450000E+02
1.450000E+02
1.450000E+02
1.450000E+02
1.450000E+02
1.450000E+02
1.450000E+02
1.450000E+02
1.450000E+02
1.450000E+02
1.450000E+02
1.450000E+02
1.450000E+02
1.450000E+02
1.450000E+02
1.450000E+02
1.450000E+02
1.450000E+02
1.450000E+02
1.450000E+02
1.450000E+02
1.450000E+02
1.450000E+02
1.450000E+02
1.450000E+02
1.450000E+02
1.450000E+02
1.450000E+02
1.450000E+02
1.450000E+02
1.450000E+02
1.450000E+02
1.450000E+02
1.450000E+02
1.450000E+02
1.450000E+02
1.450000E+02
1.450000E+02
1.450000E+02
1.450000E+02
1.450000E+02
1.450000E+02
1.450000E+02
1.450000E+02
1.450000E+02
1.450000E+02
1.450000E+02
1.450000E+02
1.450000E+02
1.450000E+02
1.450000E+02
1.450000E+02
1.450000E+02
1.450000E+02
1.450000E+02
1.450000E+02
1.450000E+02
1.450000E+02
1.450000E+02
1.450000E+02
1.450000E+02
1.450000E+02
1.450000E+02
1.450000E+02
1.450000E+02
1.450000E+02
1.500000E+02
1.500000E+02
1.500000E+02
1.500000E+02
1.500000E+02
1.500000E+02
1.500000E+02
1.500000E+02
1.500000E+02
1.500000E+02
1.500000E+02
1.500000E+02
1.500000E+02
1.500000E+02
1.500000E+02
1.500000E+02
1.500000E+02
1.500000E+02
1.500000E+02
1.500000E+02
1.500000E+02
1.500000E+02
1.500000E+02
1.500000E+02
1.500000E+02
1.500000E+02
1.500000E+02
1.500000E+02
1.500000E+02
1.500000E+02
1.500000E+02
1.500000E+02
1.500000E+02
1.500000E+02
1.500000E+02
1.500000E+02
1.500000E+02
1.500000E+02
1.500000E+02
1.500000E+02
1.500000E+02
1.500000E+02
1.500000E+02
1.500000E+02
1.500000E+02
1.500000E+02
1.500000E+02
1.500000E+02
1.500000E+02
1.500000E+02
1.500000E+02
1.500000E+02
1.500000E+02
1.500000E+02
1.500000E+02
1.500000E+02
1.500000E+02
1.500000E+02
1.500000E+02
1.500000E+02
1.500000E+02
1.500000E+02
1.500000E+02
1.500000E+02
1.500000E+02
1.500000E+02
1.500000E+02
1.500000E+02
1.500000E+02
1.500000E+02
1.500000E+02
1.500000E+02
1.500000E+02
1.500000E+02
1.500000E+02
1.500000E+02
1.500000E+02
1.500000E+02
1.500000E+02
1.500000E+02
1.500000E+02
1.500000E+02
1.500000E+02
1.500000E+02
1.500000E+02
1.500000E+02
1.500000E+02
1.500000E+02
1.500000E+02
1.500000E+02
1.500000E+02
1.500000E+02
1.500000E+02
1.500000E+02
1.500000E+02
1.500000E+02
1.500000E+02
1.500000E+02
1.500000E+02
1.500000E+02
1.500000E+02
1.500000E+02
1.500000E+02
1.500000E+02
1.500000E+02
1.500000E+02
1.500000E+02
1.500000E+02
1.500000E+02
1.500000E+02
1.500000E+02
1.500000E+02
1.500000E+02
1.500000E+02
1.500000E+02
1.500000E+02
1.500000E+02
1.500000E+02
1.500000E+02
1.500000E+02
1.500000E+02
1.500000E+02
1.500000E+02
1.500000E+02
1.500000E+02
1.500000E+02
1.500000E+02
1.500000E+02
1.500000E+02
1.500000E+02
1.500000E+02
1.500000E+02
1.500000E+02
1.500000E+02
1.500000E+02
1.500000E+02
1.500000E+02
1.500000E+02
1.500000E+02
1.500000E+02
1.500000E+02
1.500000E+02
1.500000E+02
1.500000E+02
1.500000E+02
1.500000E+02
1.500000E+02
1.500000E+02
1.500000E+02
1.500000E+02
1.500000E+02
1.500000E+02
1.500000E+02
1.500000E+02
1.500000E+02
1.500000E+02
1.500000E+02
1.500000E+02
1.500000E+02
1.500000E+02
1.500000E+02
1.500000E+02
1.500000E+02
1.500000E+02
1.500000E+02
1.500000E+02
1.500000E+02
1.500000E+02
1.500000E+02
1.500000E+02
1.500000E+02
1.500000E+02
1.500000E+02
1.500000E+02
1.500000E+02
1.500000E+02
1.500000E+02
1.500000E+02
1.500000E+02
1.500000E+02
1.500000E+02
1.500000E+02
1.500000E+02
1.500000E+02
1.500000E+02
1.500000E+02
1.500000E+02
1.500000E+02
1.500000E+02
1.500000E+02
1.500000E+02
1.500000E+02
1.500000E+02
1.500000E+02
1.500000E+02
1.500000E+02
1.500000E+02
1.500000E+02
1.500000E+02
1.500000E+02
1.500000E+02
1.550000E+02
1.550000E+02
1.550000E+02
1.550000E+02
1.550000E+02
1.550000E+02
1.550000E+02
1.550000E+02
1.550000E+02
1.550000E+02
1.550000E+02
1.550000E+02
1.550000E+02
1.550000E+02
1.550000E+02
1.550000E+02
1.550000E+02
1.550000E+02
1.550000E+02
1.550000E+02
1.550000E+02
1.550000E+02
1.550000E+02
1.550000E+02
1.550000E+02
1.550000E+02
1.550000E+02
1.550000E+02
1.550000E+02
1.550000E+02
1.550000E+02
1.550000E+02
1.550000E+02
1.550000E+02
1.550000E+02
1.550000E+02
1.550000E+02
1.550000E+02
1.550000E+02
1.550000E+02
1.550000E+02
1.550000E+02
1.550000E+02
1.550000E+02
1.550000E+02
1.550000E+02
1.550000E+02
1.550000E+02
1.550000E+02
1.550000E+02
1.550000E+02
1.550000E+02
1.550000E+02
1.550000E+02
1.550000E+02
1.550000E+02
1.550000E+02
1.550000E+02
1.550000E+02
1.550000E+02
1.550000E+02
1.550000E+02
1.550000E+02
1.550000E+02
1.550000E+02
1.550000E+02
1.550000E+02
1.550000E+02
1.550000E+02
1.550000E+02
1.550000E+02
1.550000E+02
1.550000E+02
1.550000E+02
1.550000E+02
1.550000E+02
1.550000E+02
1.550000E+02
1.550000E+02
1.550000E+02
1.550000E+02
1.550000E+02
1.550000E+02
1.550000E+02
1.550000E+02
1.550000E+02
1.550000E+02
1.550000E+02
1.550000E+02
1.550000E+02
1.550000E+02
1.550000E+02
1.550000E+02
1.550000E+02
1.550000E+02
1.550000E+02
1.550000E+02
1.550000E+02
1.550000E+02
1.550000E+02
1.550000E+02
1.550000E+02
1.550000E+02
1.550000E+02
1.550000E+02
1.550000E+02
1.550000E+02
1.550000E+02
1.550000E+02
1.550000E+02
1.550000E+02
1.550000E+02
1.550000E+02
1.550000E+02
1.550000E+02
1.550000E+02
1.550000E+02
1.550000E+02
1.550000E+02
1.550000E+02
1.550000E+02
1.550000E+02
1.550000E+02
1.550000E+02
1.550000E+02
1.550000E+02
1.550000E+02
1.550000E+02
1.550000E+02
1.550000E+02
1.550000E+02
1.550000E+02
1.550000E+02
1.550000E+02
1.550000E+02
1.550000E+02
1.550000E+02
1.550000E+02
1.550000E+02
1.550000E+02
1.550000E+02
1.550000E+02
1.550000E+02
1.550000E+02
1.550000E+02
1.550000E+02
1.550000E+02
1.550000E+02
1.550000E+02
1.550000E+02
1.550000E+02
1.550000E+02
1.550000E+02
1.550000E+02
1.550000E+02
1.550000E+02
1.550000E+02
1.550000E+02
1.550000E+02
1.550000E+02
1.550000E+02
1.550000E+02
1.550000E+02
1.550000E+02
1.550000E+02
1.550000E+02
1.550000E+02
1.550000E+02
1.550000E+02
1.550000E+02
1.550000E+02
1.550000E+02
1.550000E+02
1.550000E+02
1.550000E+02
1.550000E+02
1.550000E+02
1.550000E+02
1.550000E+02
1.550000E+02
1.550000E+02
1.550000E+02
1.550000E+02
1.550000E+02
1.550000E+02
1.550000E+02
1.550000E+02
1.550000E+02
1.550000E+02
1.550000E+02
1.550000E+02
1.550000E+02
1.550000E+02
1.550000E+02
1.550000E+02
1.550000E+02
1.550000E+02
1.550000E+02
1.550000E+02
1.550000E+02
1.550000E+02
1.600000E+02
1.600000E+02
1.600000E+02
1.600000E+02
1.600000E+02
1.600000E+02
1.600000E+02
1.600000E+02
1.600000E+02
1.600000E+02
1.600000E+02
1.600000E+02
1.600000E+02
1.600000E+02
1.600000E+02
1.600000E+02
1.600000E+02
1.600000E+02
1.600000E+02
1.600000E+02
1.600000E+02
1.600000E+02
1.600000E+02
1.600000E+02
1.600000E+02
1.600000E+02
1.600000E+02
1.600000E+02
1.600000E+02
1.600000E+02
1.600000E+02
1.600000E+02
1.600000E+02
1.600000E+02
1.600000E+02
1.600000E+02
1.600000E+02
1.600000E+02
1.600000E+02
1.600000E+02
1.600000E+02
1.600000E+02
1.600000E+02
1.600000E+02
1.600000E+02
1.600000E+02
1.600000E+02
1.600000E+02
1.600000E+02
1.600000E+02
1.600000E+02
1.600000E+02
1.600000E+02
1.600000E+02
1.600000E+02
1.600000E+02
1.600000E+02
1.600000E+02
1.600000E+02
1.600000E+02
1.600000E+02
1.600000E+02
1.600000E+02
1.600000E+02
1.600000E+02
1.600000E+02
1.600000E+02
1.600000E+02
1.600000E+02
1.600000E+02
1.600000E+02
1.600000E+02
1.600000E+02
1.600000E+02
1.600000E+02
1.600000E+02
1.600000E+02
1.600000E+02
1.600000E+02
1.600000E+02
1.600000E+02
1.600000E+02
1.600000E+02
1.600000E+02
1.600000E+02
1.600000E+02
1.600000E+02
1.600000E+02
1.600000E+02
1.600000E+02
1.600000E+02
1.600000E+02
1.600000E+02
1.600000E+02
1.600000E+02
1.600000E+02
1.600000E+02
1.600000E+02
1.600000E+02
1.600000E+02
1.600000E+02
1.600000E+02
1.600000E+02
1.600000E+02
1.600000E+02
1.600000E+02
1.600000E+02
1.600000E+02
1.600000E+02
1.600000E+02
1.600000E+02
1.600000E+02
1.600000E+02
1.600000E+02
1.600000E+02
1.600000E+02
1.600000E+02
1.600000E+02
1.600000E+02
1.600000E+02
1.600000E+02
1.600000E+02
1.600000E+02
1.600000E+02
1.600000E+02
1.600000E+02
1.600000E+02
1.600000E+02
1.600000E+02
1.600000E+02
1.600000E+02
1.600000E+02
1.600000E+02
1.600000E+02
1.600000E+02
1.600000E+02
1.600000E+02
1.600000E+02
1.600000E+02
1.600000E+02
1.600000E+02
1.600000E+02
1.600000E+02
1.600000E+02
1.600000E+02
1.600000E+02
1.600000E+02
1.600000E+02
1.600000E+02
1.600000E+02
1.600000E+02
1.600000E+02
1.600000E+02
1.600000E+02
1.600000E+02
1.600000E+02
1.600000E+02
1.600000E+02
1.600000E+02
1.600000E+02
1.600000E+02
1.600000E+02
1.600000E+02
1.600000E+02
1.600000E+02
1.600000E+02
1.600000E+02
1.600000E+02
1.600000E+02
1.600000E+02
1.600000E+02
1.600000E+02
1.600000E+02
1.600000E+02
1.600000E+02
1.600000E+02
1.600000E+02
1.600000E+02
1.600000E+02
1.600000E+02
1.600000E+02
1.600000E+02
1.600000E+02
1.600000E+02
1.600000E+02
1.600000E+02
1.600000E+02
1.600000E+02
1.600000E+02
1.600000E+02
1.600000E+02
1.600000E+02
1.600000E+02
1.600000E+02
1.600000E+02
1.600000E+02
1.600000E+02
1.600000E+02
1.600000E+02
1.600000E+02
1.600000E+02
1.650000E+02
1.650000E+02
1.650000E+02
1.650000E+02
1.650000E+02
1.650000E+02
1.650000E+02
1.650000E+02
1.650000E+02
1.650000E+02
1.650000E+02
1.650000E+02
1.650000E+02
1.650000E+02
1.650000E+02
1.650000E+02
1.650000E+02
1.650000E+02
1.650000E+02
1.650000E+02
1.650000E+02
1.650000E+02
1.650000E+02
1.650000E+02
1.650000E+02
1.650000E+02
1.650000E+02
1.650000E+02
1.650000E+02
1.650000E+02
1.650000E+02
1.650000E+02
1.650000E+02
1.650000E+02
1.650000E+02
1.650000E+02
1.650000E+02
1.650000E+02
1.650000E+02
1.650000E+02
1.650000E+02
1.650000E+02
1.650000E+02
1.650000E+02
1.650000E+02
1.650000E+02
1.650000E+02
1.650000E+02
1.650000E+02
1.650000E+02
1.650000E+02
1.650000E+02
1.650000E+02
1.650000E+02
1.650000E+02
1.650000E+02
1.650000E+02
1.650000E+02
1.650000E+02
1.650000E+02
1.650000E+02
1.650000E+02
1.650000E+02
1.650000E+02
1.650000E+02
1.650000E+02
1.650000E+02
1.650000E+02
1.650000E+02
1.650000E+02
1.650000E+02
1.650000E+02
1.650000E+02
1.650000E+02
1.650000E+02
1.650000E+02
1.650000E+02
1.650000E+02
1.650000E+02
1.650000E+02
1.650000E+02
1.650000E+02
1.650000E+02
1.650000E+02
1.650000E+02
1.650000E+02
1.650000E+02
1.650000E+02
1.650000E+02
1.650000E+02
1.650000E+02
1.650000E+02
1.650000E+02
1.650000E+02
1.650000E+02
1.650000E+02
1.650000E+02
1.650000E+02
1.650000E+02
1.650000E+02
1.650000E+02
1.650000E+02
1.650000E+02
1.650000E+02
1.650000E+02
1.650000E+02
1.650000E+02
1.650000E+02
1.650000E+02
1.650000E+02
1.650000E+02
1.650000E+02
1.650000E+02
1.650000E+02
1.650000E+02
1.650000E+02
1.650000E+02
1.650000E+02
1.650000E+02
1.650000E+02
1.650000E+02
1.650000E+02
1.650000E+02
1.650000E+02
1.650000E+02
1.650000E+02
1.650000E+02
1.650000E+02
1.650000E+02
1.650000E+02
1.650000E+02
1.650000E+02
1.650000E+02
1.650000E+02
1.650000E+02
1.650000E+02
1.650000E+02
1.650000E+02
1.650000E+02
1.650000E+02
1.650000E+02
1.650000E+02
1.650000E+02
1.650000E+02
1.650000E+02
1.650000E+02
1.650000E+02
1.650000E+02
1.650000E+02
1.650000E+02
1.650000E+02
1.650000E+02
1.650000E+02
1.650000E+02
1.650000E+02
1.650000E+02
1.650000E+02
1.650000E+02
1.650000E+02
1.650000E+02
1.650000E+02
1.650000E+02
1.650000E+02
1.650000E+02
1.650000E+02
1.650000E+02
1.650000E+02
1.650000E+02
1.650000E+02
1.650000E+02
1.650000E+02
1.650000E+02
1.650000E+02
1.650000E+02
1.650000E+02
1.650000E+02
1.650000E+02
1.650000E+02
1.650000E+02
1.650000E+02
1.650000E+02
1.650000E+02
1.650000E+02
1.650000E+02
1.650000E+02
1.650000E+02
1.650000E+02
1.650000E+02
1.650000E+02
1.650000E+02
1.650000E+02
1.650000E+02
1.650000E+02
1.650000E+02
1.650000E+02
1.650000E+02
1.650000E+02
1.650000E+02
1.650000E+02
1.650000E+02
1.650000E+02
1.700000E+02
1.700000E+02
1.700000E+02
1.700000E+02
1.700000E+02
1.700000E+02
1.700000E+02
1.700000E+02
1.700000E+02
1.700000E+02
1.700000E+02
1.700000E+02
1.700000E+02
1.700000E+02
1.700000E+02
1.700000E+02
1.700000E+02
1.700000E+02
1.700000E+02
1.700000E+02
1.700000E+02
1.700000E+02
1.700000E+02
1.700000E+02
1.700000E+02
1.700000E+02
1.700000E+02
1.700000E+02
1.700000E+02
1.700000E+02
1.700000E+02
1.700000E+02
1.700000E+02
1.700000E+02
1.700000E+02
1.700000E+02
1.700000E+02
1.700000E+02
1.700000E+02
1.700000E+02
1.700000E+02
1.700000E+02
1.700000E+02
1.700000E+02
1.700000E+02
1.700000E+02
1.700000E+02
1.700000E+02
1.700000E+02
1.700000E+02
1.700000E+02
1.700000E+02
1.700000E+02
1.700000E+02
1.700000E+02
1.700000E+02
1.700000E+02
1.700000E+02
1.700000E+02
1.700000E+02
1.700000E+02
1.700000E+02
1.700000E+02
1.700000E+02
1.700000E+02
1.700000E+02
1.700000E+02
1.700000E+02
1.700000E+02
1.700000E+02
1.700000E+02
1.700000E+02
1.700000E+02
1.700000E+02
1.700000E+02
1.700000E+02
1.700000E+02
1.700000E+02
1.700000E+02
1.700000E+02
1.700000E+02
1.700000E+02
1.700000E+02
1.700000E+02
1.700000E+02
1.700000E+02
1.700000E+02
1.700000E+02
1.700000E+02
1.700000E+02
1.700000E+02
1.700000E+02
1.700000E+02
1.700000E+02
1.700000E+02
1.700000E+02
1.700000E+02
1.700000E+02
1.700000E+02
1.700000E+02
1.700000E+02
1.700000E+02
1.700000E+02
1.700000E+02
1.700000E+02
1.700000E+02
1.700000E+02
1.700000E+02
1.700000E+02
1.700000E+02
1.700000E+02
1.700000E+02
1.700000E+02
1.700000E+02
1.700000E+02
1.700000E+02
1.700000E+02
1.700000E+02
1.700000E+02
1.700000E+02
1.700000E+02
1.700000E+02
1.700000E+02
1.700000E+02
1.700000E+02
1.700000E+02
1.700000E+02
1.700000E+02
1.700000E+02
1.700000E+02
1.700000E+02
1.700000E+02
1.700000E+02
1.700000E+02
1.700000E+02
1.700000E+02
1.700000E+02
1.700000E+02
1.700000E+02
1.700000E+02
1.700000E+02
1.700000E+02
1.700000E+02
1.700000E+02
1.700000E+02
1.700000E+02
1.700000E+02
1.700000E+02
1.700000E+02
1.700000E+02
1.700000E+02
1.700000E+02
1.700000E+02
1.700000E+02
1.700000E+02
1.700000E+02
1.700000E+02
1.700000E+02
1.700000E+02
1.700000E+02
1.700000E+02
1.700000E+02
1.700000E+02
1.700000E+02
1.700000E+02
1.700000E+02
1.700000E+02
1.700000E+02
1.700000E+02
1.700000E+02
1.700000E+02
1.700000E+02
1.700000E+02
1.700000E+02
1.700000E+02
1.700000E+02
1.700000E+02
1.700000E+02
1.700000E+02
1.700000E+02
1.700000E+02
1.700000E+02
1.700000E+02
1.700000E+02
1.700000E+02
1.700000E+02
1.700000E+02
1.700000E+02
1.700000E+02
1.700000E+02
1.700000E+02
1.700000E+02
1.700000E+02
1.700000E+02
1.700000E+02
1.700000E+02
1.700000E+02
1.700000E+02
1.700000E+02
1.700000E+02
1.700000E+02
1.750000E+02
1.750000E+02
1.750000E+02
1.750000E+02
1.750000E+02
1.750000E+02
1.750000E+02
1.750000E+02
1.750000E+02
1.750000E+02
1.750000E+02
1.750000E+02
1.750000E+02
1.750000E+02
1.750000E+02
1.750000E+02
1.750000E+02
1.750000E+02
1.750000E+02
1.750000E+02
1.750000E+02
1.750000E+02
1.750000E+02
1.750000E+02
1.750000E+02
1.750000E+02
1.750000E+02
1.750000E+02
1.750000E+02
1.750000E+02
1.750000E+02
1.750000E+02
1.750000E+02
1.750000E+02
1.750000E+02
1.750000E+02
1.750000E+02
1.750000E+02
1.750000E+02
1.750000E+02
1.750000E+02
1.750000E+02
1.750000E+02
1.750000E+02
1.750000E+02
1.750000E+02
1.750000E+02
1.750000E+02
1.750000E+02
1.750000E+02
1.750000E+02
1.750000E+02
1.750000E+02
1.750000E+02
1.750000E+02
1.750000E+02
1.750000E+02
1.750000E+02
1.750000E+02
1.750000E+02
1.750000E+02
1.750000E+02
1.750000E+02
1.750000E+02
1.750000E+02
1.750000E+02
1.750000E+02
1.750000E+02
1.750000E+02
1.750000E+02
1.750000E+02
1.750000E+02
1.750000E+02
1.750000E+02
1.750000E+02
1.750000E+02
1.750000E+02
1.750000E+02
1.750000E+02
1.750000E+02
1.750000E+02
1.750000E+02
1.750000E+02
1.750000E+02
1.750000E+02
1.750000E+02
1.750000E+02
1.750000E+02
1.750000E+02
1.750000E+02
1.750000E+02
1.750000E+02
1.750000E+02
1.750000E+02
1.750000E+02
1.750000E+02
1.750000E+02
1.750000E+02
1.750000E+02
1.750000E+02
1.750000E+02
1.750000E+02
1.750000E+02
1.750000E+02
1.750000E+02
1.750000E+02
1.750000E+02
1.750000E+02
1.750000E+02
1.750000E+02
1.750000E+02
1.750000E+02
1.750000E+02
1.750000E+02
1.750000E+02
1.750000E+02
1.750000E+02
1.750000E+02
1.750000E+02
1.750000E+02
1.750000E+02
1.750000E+02
1.750000E+02
1.750000E+02
1.750000E+02
1.750000E+02
1.750000E+02
1.750000E+02
1.750000E+02
1.750000E+02
1.750000E+02
1.750000E+02
1.750000E+02
1.750000E+02
1.750000E+02
1.750000E+02
1.750000E+02
1.750000E+02
1.750000E+02
1.750000E+02
1.750000E+02
1.750000E+02
1.750000E+02
1.750000E+02
1.750000E+02
1.750000E+02
1.750000E+02
1.750000E+02
1.750000E+02
1.750000E+02
1.750000E+02
1.750000E+02
1.750000E+02
1.750000E+02
1.750000E+02
1.750000E+02
1.750000E+02
1.750000E+02
1.750000E+02
1.750000E+02
1.750000E+02
1.750000E+02
1.750000E+02
1.750000E+02
1.750000E+02
1.750000E+02
1.750000E+02
1.750000E+02
1.750000E+02
1.750000E+02
1.750000E+02
1.750000E+02
1.750000E+02
1.750000E+02
1.750000E+02
1.750000E+02
1.750000E+02
1.750000E+02
1.750000E+02
1.750000E+02
1.750000E+02
1.750000E+02
1.750000E+02
1.750000E+02
1.750000E+02
1.750000E+02
1.750000E+02
1.750000E+02
1.750000E+02
1.750000E+02
1.750000E+02
1.750000E+02
1.750000E+02
1.750000E+02
1.750000E+02
1.750000E+02
1.750000E+02
1.750000E+02
1.750000E+02
1.750000E+02
1.750000E+02
1.800000E+02
1.800000E+02
1.800000E+02
1.800000E+02
1.800000E+02
1.800000E+02
1.800000E+02
1.800000E+02
1.800000E+02
1.800000E+02
1.800000E+02
1.800000E+02
1.800000E+02
1.800000E+02
1.800000E+02
1.800000E+02
1.800000E+02
1.800000E+02
1.800000E+02
1.800000E+02
1.800000E+02
1.800000E+02
1.800000E+02
1.800000E+02
1.800000E+02
1.800000E+02
1.800000E+02
1.800000E+02
1.800000E+02
1.800000E+02
1.800000E+02
1.800000E+02
1.800000E+02
1.800000E+02
1.800000E+02
1.800000E+02
1.800000E+02
1.800000E+02
1.800000E+02
1.800000E+02
1.800000E+02
1.800000E+02
1.800000E+02
1.800000E+02
1.800000E+02
1.800000E+02
1.800000E+02
1.800000E+02
1.800000E+02
1.800000E+02
1.800000E+02
1.800000E+02
1.800000E+02
1.800000E+02
1.800000E+02
1.800000E+02
1.800000E+02
1.800000E+02
1.800000E+02
1.800000E+02
1.800000E+02
1.800000E+02
1.800000E+02
1.800000E+02
1.800000E+02
1.800000E+02
1.800000E+02
1.800000E+02
1.800000E+02
1.800000E+02
1.800000E+02
1.800000E+02
1.800000E+02
1.800000E+02
1.800000E+02
1.800000E+02
1.800000E+02
1.800000E+02
1.800000E+02
1.800000E+02
1.800000E+02
1.800000E+02
1.800000E+02
1.800000E+02
1.800000E+02
1.800000E+02
1.800000E+02
1.800000E+02
1.800000E+02
1.800000E+02
1.800000E+02
1.800000E+02
1.800000E+02
1.800000E+02
1.800000E+02
1.800000E+02
1.800000E+02
1.800000E+02
1.800000E+02
1.800000E+02
1.800000E+02
1.800000E+02
1.800000E+02
1.800000E+02
1.800000E+02
1.800000E+02
1.800000E+02
1.800000E+02
1.800000E+02
1.800000E+02
1.800000E+02
1.800000E+02
1.800000E+02
1.800000E+02
1.800000E+02
1.800000E+02
1.800000E+02
1.800000E+02
1.800000E+02
1.800000E+02
1.800000E+02
1.800000E+02
1.800000E+02
1.800000E+02
1.800000E+02
1.800000E+02
1.800000E+02
1.800000E+02
1.800000E+02
1.800000E+02
1.800000E+02
1.800000E+02
1.800000E+02
1.800000E+02
1.800000E+02
1.800000E+02
1.800000E+02
1.800000E+02
1.800000E+02
1.800000E+02
1.800000E+02
1.800000E+02
1.800000E+02
1.800000E+02
1.800000E+02
1.800000E+02
1.800000E+02
1.800000E+02
1.800000E+02
1.800000E+02
1.800000E+02
1.800000E+02
1.800000E+02
1.800000E+02
1.800000E+02
1.800000E+02
1.800000E+02
1.800000E+02
1.800000E+02
1.800000E+02
1.800000E+02
1.800000E+02
1.800000E+02
1.800000E+02
1.800000E+02
1.800000E+02
1.800000E+02
1.800000E+02
1.800000E+02
1.800000E+02
1.800000E+02
1.800000E+02
1.800000E+02
1.800000E+02
1.800000E+02
1.800000E+02
1.800000E+02
1.800000E+02
1.800000E+02
1.800000E+02
1.800000E+02
1.800000E+02
1.800000E+02
1.800000E+02
1.800000E+02
1.800000E+02
1.800000E+02
1.800000E+02
1.800000E+02
1.800000E+02
1.800000E+02
1.800000E+02
1.800000E+02
1.800000E+02
1.800000E+02
1.800000E+02
1.800000E+02
1.800000E+02
1.800000E+02
1.800000E+02
1.800000E+02
1.850000E+02
1.850000E+02
1.850000E+02
1.850000E+02
1.850000E+02
1.850000E+02
1.850000E+02
1.850000E+02
1.850000E+02
1.850000E+02
1.850000E+02
1.850000E+02
1.850000E+02
1.850000E+02
1.850000E+02
1.850000E+02
1.850000E+02
1.850000E+02
1.850000E+02
1.850000E+02
1.850000E+02
1.850000E+02
1.850000E+02
1.850000E+02
1.850000E+02
1.850000E+02
1.850000E+02
1.850000E+02
1.850000E+02
1.850000E+02
1.850000E+02
1.850000E+02
1.850000E+02
1.850000E+02
1.850000E+02
1.850000E+02
1.850000E+02
1.850000E+02
1.850000E+02
1.850000E+02
1.850000E+02
1.850000E+02
1.850000E+02
1.850000E+02
1.850000E+02
1.850000E+02
1.850000E+02
1.850000E+02
1.850000E+02
1.850000E+02
1.850000E+02
1.850000E+02
1.850000E+02
1.850000E+02
1.850000E+02
1.850000E+02
1.850000E+02
1.850000E+02
1.850000E+02
1.850000E+02
1.850000E+02
1.850000E+02
1.850000E+02
1.850000E+02
1.850000E+02
1.850000E+02
1.850000E+02
1.850000E+02
1.850000E+02
1.850000E+02
1.850000E+02
1.850000E+02
1.850000E+02
1.850000E+02
1.850000E+02
1.850000E+02
1.850000E+02
1.850000E+02
1.850000E+02
1.850000E+02
1.850000E+02
1.850000E+02
1.850000E+02
1.850000E+02
1.850000E+02
1.850000E+02
1.850000E+02
1.850000E+02
1.850000E+02
1.850000E+02
1.850000E+02
1.850000E+02
1.850000E+02
1.850000E+02
1.850000E+02
1.850000E+02
1.850000E+02
1.850000E+02
1.850000E+02
1.850000E+02
1.850000E+02
1.850000E+02
1.850000E+02
1.850000E+02
1.850000E+02
1.850000E+02
1.850000E+02
1.850000E+02
1.850000E+02
1.850000E+02
1.850000E+02
1.850000E+02
1.850000E+02
1.850000E+02
1.850000E+02
1.850000E+02
1.850000E+02
1.850000E+02
1.850000E+02
1.850000E+02
1.850000E+02
1.850000E+02
1.850000E+02
1.850000E+02
1.850000E+02
1.850000E+02
1.850000E+02
1.850000E+02
1.850000E+02
1.850000E+02
1.850000E+02
1.850000E+02
1.850000E+02
1.850000E+02
1.850000E+02
1.850000E+02
1.850000E+02
1.850000E+02
1.850000E+02
1.850000E+02
1.850000E+02
1.850000E+02
1.850000E+02
1.850000E+02
1.850000E+02
1.850000E+02
1.850000E+02
1.850000E+02
1.850000E+02
1.850000E+02
1.850000E+02
1.850000E+02
1.850000E+02
1.850000E+02
1.850000E+02
1.850000E+02
1.850000E+02
1.850000E+02
1.850000E+02
1.850000E+02
1.850000E+02
1.850000E+02
1.850000E+02
1.850000E+02
1.850000E+02
1.850000E+02
1.850000E+02
1.850000E+02
1.850000E+02
1.850000E+02
1.850000E+02
1.850000E+02
1.850000E+02
1.850000E+02
1.850000E+02
1.850000E+02
1.850000E+02
1.850000E+02
1.850000E+02
1.850000E+02
1.850000E+02
1.850000E+02
1.850000E+02
1.850000E+02
1.850000E+02
1.850000E+02
1.850000E+02
1.850000E+02
1.850000E+02
1.850000E+02
1.850000E+02
1.850000E+02
1.850000E+02
1.850000E+02
1.850000E+02
1.850000E+02
1.850000E+02
1.850000E+02
1.850000E+02
1.850000E+02
1.850000E+02
1.900000E+02
1.900000E+02
1.900000E+02
1.900000E+02
1.900000E+02
1.900000E+02
1.900000E+02
1.900000E+02
1.900000E+02
1.900000E+02
1.900000E+02
1.900000E+02
1.900000E+02
1.900000E+02
1.900000E+02
1.900000E+02
1.900000E+02
1.900000E+02
1.900000E+02
1.900000E+02
1.900000E+02
1.900000E+02
1.900000E+02
1.900000E+02
1.900000E+02
1.900000E+02
1.900000E+02
1.900000E+02
1.900000E+02
1.900000E+02
1.900000E+02
1.900000E+02
1.900000E+02
1.900000E+02
1.900000E+02
1.900000E+02
1.900000E+02
1.900000E+02
1.900000E+02
1.900000E+02
1.900000E+02
1.900000E+02
1.900000E+02
1.900000E+02
1.900000E+02
1.900000E+02
1.900000E+02
1.900000E+02
1.900000E+02
1.900000E+02
1.900000E+02
1.900000E+02
1.900000E+02
1.900000E+02
1.900000E+02
1.900000E+02
1.900000E+02
1.900000E+02
1.900000E+02
1.900000E+02
1.900000E+02
1.900000E+02
1.900000E+02
1.900000E+02
1.900000E+02
1.900000E+02
1.900000E+02
1.900000E+02
1.900000E+02
1.900000E+02
1.900000E+02
1.900000E+02
1.900000E+02
1.900000E+02
1.900000E+02
1.900000E+02
1.900000E+02
1.900000E+02
1.900000E+02
1.900000E+02
1.900000E+02
1.900000E+02
1.900000E+02
1.900000E+02
1.900000E+02
1.900000E+02
1.900000E+02
1.900000E+02
1.900000E+02
1.900000E+02
1.900000E+02
1.900000E+02
1.900000E+02
1.900000E+02
1.900000E+02
1.900000E+02
1.900000E+02
1.900000E+02
1.900000E+02
1.900000E+02
1.900000E+02
1.900000E+02
1.900000E+02
1.900000E+02
1.900000E+02
1.900000E+02
1.900000E+02
1.900000E+02
1.900000E+02
1.900000E+02
1.900000E+02
1.900000E+02
1.900000E+02
1.900000E+02
1.900000E+02
1.900000E+02
1.900000E+02
1.900000E+02
1.900000E+02
1.900000E+02
1.900000E+02
1.900000E+02
1.900000E+02
1.900000E+02
1.900000E+02
1.900000E+02
1.900000E+02
1.900000E+02
1.900000E+02
1.900000E+02
1.900000E+02
1.900000E+02
1.900000E+02
1.900000E+02
1.900000E+02
1.900000E+02
1.900000E+02
1.900000E+02
1.900000E+02
1.900000E+02
1.900000E+02
1.900000E+02
1.900000E+02
1.900000E+02
1.900000E+02
1.900000E+02
1.900000E+02
1.900000E+02
1.900000E+02
1.900000E+02
1.900000E+02
1.900000E+02
1.900000E+02
1.900000E+02
1.900000E+02
1.900000E+02
1.900000E+02
1.900000E+02
1.900000E+02
1.900000E+02
1.900000E+02
1.900000E+02
1.900000E+02
1.900000E+02
1.900000E+02
1.900000E+02
1.900000E+02
1.900000E+02
1.900000E+02
1.900000E+02
1.900000E+02
1.900000E+02
1.900000E+02
1.900000E+02
1.900000E+02
1.900000E+02
1.900000E+02
1.900000E+02
1.900000E+02
1.900000E+02
1.900000E+02
1.900000E+02
1.900000E+02
1.900000E+02
1.900000E+02
1.900000E+02
1.900000E+02
1.900000E+02
1.900000E+02
1.900000E+02
1.900000E+02
1.900000E+02
1.900000E+02
1.900000E+02
1.900000E+02
1.900000E+02
1.900000E+02
1.900000E+02
1.900000E+02
1.900000E+02
1.900000E+02
1.950000E+02
1.950000E+02
1.950000E+02
1.950000E+02
1.950000E+02
1.950000E+02
1.950000E+02
1.950000E+02
1.950000E+02
1.950000E+02
1.950000E+02
1.950000E+02
1.950000E+02
1.950000E+02
1.950000E+02
1.950000E+02
1.950000E+02
1.950000E+02
1.950000E+02
1.950000E+02
1.950000E+02
1.950000E+02
1.950000E+02
1.950000E+02
1.950000E+02
1.950000E+02
1.950000E+02
1.950000E+02
1.950000E+02
1.950000E+02
1.950000E+02
1.950000E+02
1.950000E+02
1.950000E+02
1.950000E+02
1.950000E+02
1.950000E+02
1.950000E+02
1.950000E+02
1.950000E+02
1.950000E+02
1.950000E+02
1.950000E+02
1.950000E+02
1.950000E+02
1.950000E+02
1.950000E+02
1.950000E+02
1.950000E+02
1.950000E+02
1.950000E+02
1.950000E+02
1.950000E+02
1.950000E+02
1.950000E+02
1.950000E+02
1.950000E+02
1.950000E+02
1.950000E+02
1.950000E+02
1.950000E+02
1.950000E+02
1.950000E+02
1.950000E+02
1.950000E+02
1.950000E+02
1.950000E+02
1.950000E+02
1.950000E+02
1.950000E+02
1.950000E+02
1.950000E+02
1.950000E+02
1.950000E+02
1.950000E+02
1.950000E+02
1.950000E+02
1.950000E+02
1.950000E+02
1.950000E+02
1.950000E+02
1.950000E+02
1.950000E+02
1.950000E+02
1.950000E+02
1.950000E+02
1.950000E+02
1.950000E+02
1.950000E+02
1.950000E+02
1.950000E+02
1.950000E+02
1.950000E+02
1.950000E+02
1.950000E+02
1.950000E+02
1.950000E+02
1.950000E+02
1.950000E+02
1.950000E+02
1.950000E+02
1.950000E+02
1.950000E+02
1.950000E+02
1.950000E+02
1.950000E+02
1.950000E+02
1.950000E+02
1.950000E+02
1.950000E+02
1.950000E+02
1.950000E+02
1.950000E+02
1.950000E+02
1.950000E+02
1.950000E+02
1.950000E+02
1.950000E+02
1.950000E+02
1.950000E+02
1.950000E+02
1.950000E+02
1.950000E+02
1.950000E+02
1.950000E+02
1.950000E+02
1.950000E+02
1.950000E+02
1.950000E+02
1.950000E+02
1.950000E+02
1.950000E+02
1.950000E+02
1.950000E+02
1.950000E+02
1.950000E+02
1.950000E+02
1.950000E+02
1.950000E+02
1.950000E+02
1.950000E+02
1.950000E+02
1.950000E+02
1.950000E+02
1.950000E+02
1.950000E+02
1.950000E+02
1.950000E+02
1.950000E+02
1.950000E+02
1.950000E+02
1.950000E+02
1.950000E+02
1.950000E+02
1.950000E+02
1.950000E+02
1.950000E+02
1.950000E+02
1.950000E+02
1.950000E+02
1.950000E+02
1.950000E+02
1.950000E+02
1.950000E+02
1.950000E+02
1.950000E+02
1.950000E+02
1.950000E+02
1.950000E+02
1.950000E+02
1.950000E+02
1.950000E+02
1.950000E+02
1.950000E+02
1.950000E+02
1.950000E+02
1.950000E+02
1.950000E+02
1.950000E+02
1.950000E+02
1.950000E+02
1.950000E+02
1.950000E+02
1.950000E+02
1.950000E+02
1.950000E+02
1.950000E+02
1.950000E+02
1.950000E+02
1.950000E+02
1.950000E+02
1.950000E+02
1.950000E+02
1.950000E+02
1.950000E+02
1.950000E+02
1.950000E+02
1.950000E+02
1.950000E+02
1.950000E+02
1.950000E+02
2.000000E+02
2.000000E+02
2.000000E+02
2.000000E+02
2.000000E+02
2.000000E+02
2.000000E+02
2.000000E+02
2.000000E+02
2.000000E+02
2.000000E+02
2.000000E+02
2.000000E+02
2.000000E+02
2.000000E+02
2.000000E+02
2.000000E+02
2.000000E+02
2.000000E+02
2.000000E+02
2.000000E+02
2.000000E+02
2.000000E+02
2.000000E+02
2.000000E+02
2.000000E+02
2.000000E+02
2.000000E+02
2.000000E+02
2.000000E+02
2.000000E+02
2.000000E+02
2.000000E+02
2.000000E+02
2.000000E+02
2.000000E+02
2.000000E+02
2.000000E+02
2.000000E+02
2.000000E+02
2.000000E+02
2.000000E+02
2.000000E+02
2.000000E+02
2.000000E+02
2.000000E+02
2.000000E+02
2.000000E+02
2.000000E+02
2.000000E+02
2.000000E+02
2.000000E+02
2.000000E+02
2.000000E+02
2.000000E+02
2.000000E+02
2.000000E+02
2.000000E+02
2.000000E+02
2.000000E+02
2.000000E+02
2.000000E+02
2.000000E+02
2.000000E+02
2.000000E+02
2.000000E+02
2.000000E+02
2.000000E+02
2.000000E+02
2.000000E+02
2.000000E+02
2.000000E+02
2.000000E+02
2.000000E+02
2.000000E+02
2.000000E+02
2.000000E+02
2.000000E+02
2.000000E+02
2.000000E+02
2.000000E+02
2.000000E+02
2.000000E+02
2.000000E+02
2.000000E+02
2.000000E+02
2.000000E+02
2.000000E+02
2.000000E+02
2.000000E+02
2.000000E+02
2.000000E+02
2.000000E+02
2.000000E+02
2.000000E+02
2.000000E+02
2.000000E+02
2.000000E+02
2.000000E+02
2.000000E+02
2.000000E+02
2.000000E+02
2.000000E+02
2.000000E+02
2.000000E+02
2.000000E+02
2.000000E+02
2.000000E+02
2.000000E+02
2.000000E+02
2.000000E+02
2.000000E+02
2.000000E+02
2.000000E+02
2.000000E+02
2.000000E+02
2.000000E+02
2.000000E+02
2.000000E+02
2.000000E+02
2.000000E+02
2.000000E+02
2.000000E+02
2.000000E+02
2.000000E+02
2.000000E+02
2.000000E+02
2.000000E+02
2.000000E+02
2.000000E+02
2.000000E+02
2.000000E+02
2.000000E+02
2.000000E+02
2.000000E+02
2.000000E+02
2.000000E+02
2.000000E+02
2.000000E+02
2.000000E+02
2.000000E+02
2.000000E+02
2.000000E+02
2.000000E+02
2.000000E+02
2.000000E+02
2.000000E+02
2.000000E+02
2.000000E+02
2.000000E+02
2.000000E+02
2.000000E+02
2.000000E+02
2.000000E+02
2.000000E+02
2.000000E+02
2.000000E+02
2.000000E+02
2.000000E+02
2.000000E+02
2.000000E+02
2.000000E+02
2.000000E+02
2.000000E+02
2.000000E+02
2.000000E+02
2.000000E+02
2.000000E+02
2.000000E+02
2.000000E+02
2.000000E+02
2.000000E+02
2.000000E+02
2.000000E+02
2.000000E+02
2.000000E+02
2.000000E+02
2.000000E+02
2.000000E+02
2.000000E+02
2.000000E+02
2.000000E+02
2.000000E+02
2.000000E+02
2.000000E+02
2.000000E+02
2.000000E+02
2.000000E+02
2.000000E+02
2.000000E+02
2.000000E+02
2.000000E+02
2.000000E+02
2.000000E+02
2.000000E+02
2.000000E+02
2.000000E+02
2.000000E+02
2.000000E+02
2.000000E+02
2.000000E+02
2.050000E+02
2.050000E+02
2.050000E+02
2.050000E+02
2.050000E+02
2.050000E+02
2.050000E+02
2.050000E+02
2.050000E+02
2.050000E+02
2.050000E+02
2.050000E+02
2.050000E+02
2.050000E+02
2.050000E+02
2.050000E+02
2.050000E+02
2.050000E+02
2.050000E+02
2.050000E+02
2.050000E+02
2.050000E+02
2.050000E+02
2.050000E+02
2.050000E+02
2.050000E+02
2.050000E+02
2.050000E+02
2.050000E+02
2.050000E+02
2.050000E+02
2.050000E+02
2.050000E+02
2.050000E+02
2.050000E+02
2.050000E+02
2.050000E+02
2.050000E+02
2.050000E+02
2.050000E+02
2.050000E+02
2.050000E+02
2.050000E+02
2.050000E+02
2.050000E+02
2.050000E+02
2.050000E+02
2.050000E+02
2.050000E+02
2.050000E+02
2.050000E+02
2.050000E+02
2.050000E+02
2.050000E+02
2.050000E+02
2.050000E+02
2.050000E+02
2.050000E+02
2.050000E+02
2.050000E+02
2.050000E+02
2.050000E+02
2.050000E+02
2.050000E+02
2.050000E+02
2.050000E+02
2.050000E+02
2.050000E+02
2.050000E+02
2.050000E+02
2.050000E+02
2.050000E+02
2.050000E+02
2.050000E+02
2.050000E+02
2.050000E+02
2.050000E+02
2.050000E+02
2.050000E+02
2.050000E+02
2.050000E+02
2.050000E+02
2.050000E+02
2.050000E+02
2.050000E+02
2.050000E+02
2.050000E+02
2.050000E+02
2.050000E+02
2.050000E+02
2.050000E+02
2.050000E+02
2.050000E+02
2.050000E+02
2.050000E+02
2.050000E+02
2.050000E+02
2.050000E+02
2.050000E+02
2.050000E+02
2.050000E+02
2.050000E+02
2.050000E+02
2.050000E+02
2.050000E+02
2.050000E+02
2.050000E+02
2.050000E+02
2.050000E+02
2.050000E+02
2.050000E+02
2.050000E+02
2.050000E+02
2.050000E+02
2.050000E+02
2.050000E+02
2.050000E+02
2.050000E+02
2.050000E+02
2.050000E+02
2.050000E+02
2.050000E+02
2.050000E+02
2.050000E+02
2.050000E+02
2.050000E+02
2.050000E+02
2.050000E+02
2.050000E+02
2.050000E+02
2.050000E+02
2.050000E+02
2.050000E+02
2.050000E+02
2.050000E+02
2.050000E+02
2.050000E+02
2.050000E+02
2.050000E+02
2.050000E+02
2.050000E+02
2.050000E+02
2.050000E+02
2.050000E+02
2.050000E+02
2.050000E+02
2.050000E+02
2.050000E+02
2.050000E+02
2.050000E+02
2.050000E+02
2.050000E+02
2.050000E+02
2.050000E+02
2.050000E+02
2.050000E+02
2.050000E+02
2.050000E+02
2.050000E+02
2.050000E+02
2.050000E+02
2.050000E+02
2.050000E+02
2.050000E+02
2.050000E+02
2.050000E+02
2.050000E+02
2.050000E+02
2.050000E+02
2.050000E+02
2.050000E+02
2.050000E+02
2.050000E+02
2.050000E+02
2.050000E+02
2.050000E+02
2.050000E+02
2.050000E+02
2.050000E+02
2.050000E+02
2.050000E+02
2.050000E+02
2.050000E+02
2.050000E+02
2.050000E+02
2.050000E+02
2.050000E+02
2.050000E+02
2.050000E+02
2.050000E+02
2.050000E+02
2.050000E+02
2.050000E+02
2.050000E+02
2.050000E+02
2.050000E+02
2.050000E+02
2.050000E+02
2.050000E+02
2.050000E+02
2.050000E+02
2.100000E+02
2.100000E+02
2.100000E+02
2.100000E+02
2.100000E+02
2.100000E+02
2.100000E+02
2.100000E+02
2.100000E+02
2.100000E+02
2.100000E+02
2.100000E+02
2.100000E+02
2.100000E+02
2.100000E+02
2.100000E+02
2.100000E+02
2.100000E+02
2.100000E+02
2.100000E+02
2.100000E+02
2.100000E+02
2.100000E+02
2.100000E+02
2.100000E+02
2.100000E+02
2.100000E+02
2.100000E+02
2.100000E+02
2.100000E+02
2.100000E+02
2.100000E+02
2.100000E+02
2.100000E+02
2.100000E+02
2.100000E+02
2.100000E+02
2.100000E+02
2.100000E+02
2.100000E+02
2.100000E+02
2.100000E+02
2.100000E+02
2.100000E+02
2.100000E+02
2.100000E+02
2.100000E+02
2.100000E+02
2.100000E+02
2.100000E+02
2.100000E+02
2.100000E+02
2.100000E+02
2.100000E+02
2.100000E+02
2.100000E+02
2.100000E+02
2.100000E+02
2.100000E+02
2.100000E+02
2.100000E+02
2.100000E+02
2.100000E+02
2.100000E+02
2.100000E+02
2.100000E+02
2.100000E+02
2.100000E+02
2.100000E+02
2.100000E+02
2.100000E+02
2.100000E+02
2.100000E+02
2.100000E+02
2.100000E+02
2.100000E+02
2.100000E+02
2.100000E+02
2.100000E+02
2.100000E+02
2.100000E+02
2.100000E+02
2.100000E+02
2.100000E+02
2.100000E+02
2.100000E+02
2.100000E+02
2.100000E+02
2.100000E+02
2.100000E+02
2.100000E+02
2.100000E+02
2.100000E+02
2.100000E+02
2.100000E+02
2.100000E+02
2.100000E+02
2.100000E+02
2.100000E+02
2.100000E+02
2.100000E+02
2.100000E+02
2.100000E+02
2.100000E+02
2.100000E+02
2.100000E+02
2.100000E+02
2.100000E+02
2.100000E+02
2.100000E+02
2.100000E+02
2.100000E+02
2.100000E+02
2.100000E+02
2.100000E+02
2.100000E+02
2.100000E+02
2.100000E+02
2.100000E+02
2.100000E+02
2.100000E+02
2.100000E+02
2.100000E+02
2.100000E+02
2.100000E+02
2.100000E+02
2.100000E+02
2.100000E+02
2.100000E+02
2.100000E+02
2.100000E+02
2.100000E+02
2.100000E+02
2.100000E+02
2.100000E+02
2.100000E+02
2.100000E+02
2.100000E+02
2.100000E+02
2.100000E+02
2.100000E+02
2.100000E+02
2.100000E+02
2.100000E+02
2.100000E+02
2.100000E+02
2.100000E+02
2.100000E+02
2.100000E+02
2.100000E+02
2.100000E+02
2.100000E+02
2.100000E+02
2.100000E+02
2.100000E+02
2.100000E+02
2.100000E+02
2.100000E+02
2.100000E+02
2.100000E+02
2.100000E+02
2.100000E+02
2.100000E+02
2.100000E+02
2.100000E+02
2.100000E+02
2.100000E+02
2.100000E+02
2.100000E+02
2.100000E+02
2.100000E+02
2.100000E+02
2.100000E+02
2.100000E+02
2.100000E+02
2.100000E+02
2.100000E+02
2.100000E+02
2.100000E+02
2.100000E+02
2.100000E+02
2.100000E+02
2.100000E+02
2.100000E+02
2.100000E+02
2.100000E+02
2.100000E+02
2.100000E+02
2.100000E+02
2.100000E+02
2.100000E+02
2.100000E+02
2.100000E+02
2.100000E+02
2.100000E+02
2.100000E+02
2.100000E+02
2.100000E+02
2.100000E+02
2.100000E+02
2.100000E+02
2.150000E+02
2.150000E+02
2.150000E+02
2.150000E+02
2.150000E+02
2.150000E+02
2.150000E+02
2.150000E+02
2.150000E+02
2.150000E+02
2.150000E+02
2.150000E+02
2.150000E+02
2.150000E+02
2.150000E+02
2.150000E+02
2.150000E+02
2.150000E+02
2.150000E+02
2.150000E+02
2.150000E+02
2.150000E+02
2.150000E+02
2.150000E+02
2.150000E+02
2.150000E+02
2.150000E+02
2.150000E+02
2.150000E+02
2.150000E+02
2.150000E+02
2.150000E+02
2.150000E+02
2.150000E+02
2.150000E+02
2.150000E+02
2.150000E+02
2.150000E+02
2.150000E+02
2.150000E+02
2.150000E+02
2.150000E+02
2.150000E+02
2.150000E+02
2.150000E+02
2.150000E+02
2.150000E+02
2.150000E+02
2.150000E+02
2.150000E+02
2.150000E+02
2.150000E+02
2.150000E+02
2.150000E+02
2.150000E+02
2.150000E+02
2.150000E+02
2.150000E+02
2.150000E+02
2.150000E+02
2.150000E+02
2.150000E+02
2.150000E+02
2.150000E+02
2.150000E+02
2.150000E+02
2.150000E+02
2.150000E+02
2.150000E+02
2.150000E+02
2.150000E+02
2.150000E+02
2.150000E+02
2.150000E+02
2.150000E+02
2.150000E+02
2.150000E+02
2.150000E+02
2.150000E+02
2.150000E+02
2.150000E+02
2.150000E+02
2.150000E+02
2.150000E+02
2.150000E+02
2.150000E+02
2.150000E+02
2.150000E+02
2.150000E+02
2.150000E+02
2.150000E+02
2.150000E+02
2.150000E+02
2.150000E+02
2.150000E+02
2.150000E+02
2.150000E+02
2.150000E+02
2.150000E+02
2.150000E+02
2.150000E+02
2.150000E+02
2.150000E+02
2.150000E+02
2.150000E+02
2.150000E+02
2.150000E+02
2.150000E+02
2.150000E+02
2.150000E+02
2.150000E+02
2.150000E+02
2.150000E+02
2.150000E+02
2.150000E+02
2.150000E+02
2.150000E+02
2.150000E+02
2.150000E+02
2.150000E+02
2.150000E+02
2.150000E+02
2.150000E+02
2.150000E+02
2.150000E+02
2.150000E+02
2.150000E+02
2.150000E+02
2.150000E+02
2.150000E+02
2.150000E+02
2.150000E+02
2.150000E+02
2.150000E+02
2.150000E+02
2.150000E+02
2.150000E+02
2.150000E+02
2.150000E+02
2.150000E+02
2.150000E+02
2.150000E+02
2.150000E+02
2.150000E+02
2.150000E+02
2.150000E+02
2.150000E+02
2.150000E+02
2.150000E+02
2.150000E+02
2.150000E+02
2.150000E+02
2.150000E+02
2.150000E+02
2.150000E+02
2.150000E+02
2.150000E+02
2.150000E+02
2.150000E+02
2.150000E+02
2.150000E+02
2.150000E+02
2.150000E+02
2.150000E+02
2.150000E+02
2.150000E+02
2.150000E+02
2.150000E+02
2.150000E+02
2.150000E+02
2.150000E+02
2.150000E+02
2.150000E+02
2.150000E+02
2.150000E+02
2.150000E+02
2.150000E+02
2.150000E+02
2.150000E+02
2.150000E+02
2.150000E+02
2.150000E+02
2.150000E+02
2.150000E+02
2.150000E+02
2.150000E+02
2.150000E+02
2.150000E+02
2.150000E+02
2.150000E+02
2.150000E+02
2.150000E+02
2.150000E+02
2.150000E+02
2.150000E+02
2.150000E+02
2.150000E+02
2.150000E+02
2.150000E+02
2.150000E+02
2.150000E+02
2.200000E+02
2.200000E+02
2.200000E+02
2.200000E+02
2.200000E+02
2.200000E+02
2.200000E+02
2.200000E+02
2.200000E+02
2.200000E+02
2.200000E+02
2.200000E+02
2.200000E+02
2.200000E+02
2.200000E+02
2.200000E+02
2.200000E+02
2.200000E+02
2.200000E+02
2.200000E+02
2.200000E+02
2.200000E+02
2.200000E+02
2.200000E+02
2.200000E+02
2.200000E+02
2.200000E+02
2.200000E+02
2.200000E+02
2.200000E+02
2.200000E+02
2.200000E+02
2.200000E+02
2.200000E+02
2.200000E+02
2.200000E+02
2.200000E+02
2.200000E+02
2.200000E+02
2.200000E+02
2.200000E+02
2.200000E+02
2.200000E+02
2.200000E+02
2.200000E+02
2.200000E+02
2.200000E+02
2.200000E+02
2.200000E+02
2.200000E+02
2.200000E+02
2.200000E+02
2.200000E+02
2.200000E+02
2.200000E+02
2.200000E+02
2.200000E+02
2.200000E+02
2.200000E+02
2.200000E+02
2.200000E+02
2.200000E+02
2.200000E+02
2.200000E+02
2.200000E+02
2.200000E+02
2.200000E+02
2.200000E+02
2.200000E+02
2.200000E+02
2.200000E+02
2.200000E+02
2.200000E+02
2.200000E+02
2.200000E+02
2.200000E+02
2.200000E+02
2.200000E+02
2.200000E+02
2.200000E+02
2.200000E+02
2.200000E+02
2.200000E+02
2.200000E+02
2.200000E+02
2.200000E+02
2.200000E+02
2.200000E+02
2.200000E+02
2.200000E+02
2.200000E+02
2.200000E+02
2.200000E+02
2.200000E+02
2.200000E+02
2.200000E+02
2.200000E+02
2.200000E+02
2.200000E+02
2.200000E+02
2.200000E+02
2.200000E+02
2.200000E+02
2.200000E+02
2.200000E+02
2.200000E+02
2.200000E+02
2.200000E+02
2.200000E+02
2.200000E+02
2.200000E+02
2.200000E+02
2.200000E+02
2.200000E+02
2.200000E+02
2.200000E+02
2.200000E+02
2.200000E+02
2.200000E+02
2.200000E+02
2.200000E+02
2.200000E+02
2.200000E+02
2.200000E+02
2.200000E+02
2.200000E+02
2.200000E+02
2.200000E+02
2.200000E+02
2.200000E+02
2.200000E+02
2.200000E+02
2.200000E+02
2.200000E+02
2.200000E+02
2.200000E+02
2.200000E+02
2.200000E+02
2.200000E+02
2.200000E+02
2.200000E+02
2.200000E+02
2.200000E+02
2.200000E+02
2.200000E+02
2.200000E+02
2.200000E+02
2.200000E+02
2.200000E+02
2.200000E+02
2.200000E+02
2.200000E+02
2.200000E+02
2.200000E+02
2.200000E+02
2.200000E+02
2.200000E+02
2.200000E+02
2.200000E+02
2.200000E+02
2.200000E+02
2.200000E+02
2.200000E+02
2.200000E+02
2.200000E+02
2.200000E+02
2.200000E+02
2.200000E+02
2.200000E+02
2.200000E+02
2.200000E+02
2.200000E+02
2.200000E+02
2.200000E+02
2.200000E+02
2.200000E+02
2.200000E+02
2.200000E+02
2.200000E+02
2.200000E+02
2.200000E+02
2.200000E+02
2.200000E+02
2.200000E+02
2.200000E+02
2.200000E+02
2.200000E+02
2.200000E+02
2.200000E+02
2.200000E+02
2.200000E+02
2.200000E+02
2.200000E+02
2.200000E+02
2.200000E+02
2.200000E+02
2.200000E+02
2.200000E+02
2.200000E+02
2.200000E+02
2.200000E+02
2.250000E+02
2.250000E+02
2.250000E+02
2.250000E+02
2.250000E+02
2.250000E+02
2.250000E+02
2.250000E+02
2.250000E+02
2.250000E+02
2.250000E+02
2.250000E+02
2.250000E+02
2.250000E+02
2.250000E+02
2.250000E+02
2.250000E+02
2.250000E+02
2.250000E+02
2.250000E+02
2.250000E+02
2.250000E+02
2.250000E+02
2.250000E+02
2.250000E+02
2.250000E+02
2.250000E+02
2.250000E+02
2.250000E+02
2.250000E+02
2.250000E+02
2.250000E+02
2.250000E+02
2.250000E+02
2.250000E+02
2.250000E+02
2.250000E+02
2.250000E+02
2.250000E+02
2.250000E+02
2.250000E+02
2.250000E+02
2.250000E+02
2.250000E+02
2.250000E+02
2.250000E+02
2.250000E+02
2.250000E+02
2.250000E+02
2.250000E+02
2.250000E+02
2.250000E+02
2.250000E+02
2.250000E+02
2.250000E+02
2.250000E+02
2.250000E+02
2.250000E+02
2.250000E+02
2.250000E+02
2.250000E+02
2.250000E+02
2.250000E+02
2.250000E+02
2.250000E+02
2.250000E+02
2.250000E+02
2.250000E+02
2.250000E+02
2.250000E+02
2.250000E+02
2.250000E+02
2.250000E+02
2.250000E+02
2.250000E+02
2.250000E+02
2.250000E+02
2.250000E+02
2.250000E+02
2.250000E+02
2.250000E+02
2.250000E+02
2.250000E+02
2.250000E+02
2.250000E+02
2.250000E+02
2.250000E+02
2.250000E+02
2.250000E+02
2.250000E+02
2.250000E+02
2.250000E+02
2.250000E+02
2.250000E+02
2.250000E+02
2.250000E+02
2.250000E+02
2.250000E+02
2.250000E+02
2.250000E+02
2.250000E+02
2.250000E+02
2.250000E+02
2.250000E+02
2.250000E+02
2.250000E+02
2.250000E+02
2.250000E+02
2.250000E+02
2.250000E+02
2.250000E+02
2.250000E+02
2.250000E+02
2.250000E+02
2.250000E+02
2.250000E+02
2.250000E+02
2.250000E+02
2.250000E+02
2.250000E+02
2.250000E+02
2.250000E+02
2.250000E+02
2.250000E+02
2.250000E+02
2.250000E+02
2.250000E+02
2.250000E+02
2.250000E+02
2.250000E+02
2.250000E+02
2.250000E+02
2.250000E+02
2.250000E+02
2.250000E+02
2.250000E+02
2.250000E+02
2.250000E+02
2.250000E+02
2.250000E+02
2.250000E+02
2.250000E+02
2.250000E+02
2.250000E+02
2.250000E+02
2.250000E+02
2.250000E+02
2.250000E+02
2.250000E+02
2.250000E+02
2.250000E+02
2.250000E+02
2.250000E+02
2.250000E+02
2.250000E+02
2.250000E+02
2.250000E+02
2.250000E+02
2.250000E+02
2.250000E+02
2.250000E+02
2.250000E+02
2.250000E+02
2.250000E+02
2.250000E+02
2.250000E+02
2.250000E+02
2.250000E+02
2.250000E+02
2.250000E+02
2.250000E+02
2.250000E+02
2.250000E+02
2.250000E+02
2.250000E+02
2.250000E+02
2.250000E+02
2.250000E+02
2.250000E+02
2.250000E+02
2.250000E+02
2.250000E+02
2.250000E+02
2.250000E+02
2.250000E+02
2.250000E+02
2.250000E+02
2.250000E+02
2.250000E+02
2.250000E+02
2.250000E+02
2.250000E+02
2.250000E+02
2.250000E+02
2.250000E+02
2.250000E+02
2.250000E+02
2.250000E+02
2.250000E+02
2.250000E+02
2.250000E+02
2.300000E+02
2.300000E+02
2.300000E+02
2.300000E+02
2.300000E+02
2.300000E+02
2.300000E+02
2.300000E+02
2.300000E+02
2.300000E+02
2.300000E+02
2.300000E+02
2.300000E+02
2.300000E+02
2.300000E+02
2.300000E+02
2.300000E+02
2.300000E+02
2.300000E+02
2.300000E+02
2.300000E+02
2.300000E+02
2.300000E+02
2.300000E+02
2.300000E+02
2.300000E+02
2.300000E+02
2.300000E+02
2.300000E+02
2.300000E+02
2.300000E+02
2.300000E+02
2.300000E+02
2.300000E+02
2.300000E+02
2.300000E+02
2.300000E+02
2.300000E+02
2.300000E+02
2.300000E+02
2.300000E+02
2.300000E+02
2.300000E+02
2.300000E+02
2.300000E+02
2.300000E+02
2.300000E+02
2.300000E+02
2.300000E+02
2.300000E+02
2.300000E+02
2.300000E+02
2.300000E+02
2.300000E+02
2.300000E+02
2.300000E+02
2.300000E+02
2.300000E+02
2.300000E+02
2.300000E+02
2.300000E+02
2.300000E+02
2.300000E+02
2.300000E+02
2.300000E+02
2.300000E+02
2.300000E+02
2.300000E+02
2.300000E+02
2.300000E+02
2.300000E+02
2.300000E+02
2.300000E+02
2.300000E+02
2.300000E+02
2.300000E+02
2.300000E+02
2.300000E+02
2.300000E+02
2.300000E+02
2.300000E+02
2.300000E+02
2.300000E+02
2.300000E+02
2.300000E+02
2.300000E+02
2.300000E+02
2.300000E+02
2.300000E+02
2.300000E+02
2.300000E+02
2.300000E+02
2.300000E+02
2.300000E+02
2.300000E+02
2.300000E+02
2.300000E+02
2.300000E+02
2.300000E+02
2.300000E+02
2.300000E+02
2.300000E+02
2.300000E+02
2.300000E+02
2.300000E+02
2.300000E+02
2.300000E+02
2.300000E+02
2.300000E+02
2.300000E+02
2.300000E+02
2.300000E+02
2.300000E+02
2.300000E+02
2.300000E+02
2.300000E+02
2.300000E+02
2.300000E+02
2.300000E+02
2.300000E+02
2.300000E+02
2.300000E+02
2.300000E+02
2.300000E+02
2.300000E+02
2.300000E+02
2.300000E+02
2.300000E+02
2.300000E+02
2.300000E+02
2.300000E+02
2.300000E+02
2.300000E+02
2.300000E+02
2.300000E+02
2.300000E+02
2.300000E+02
2.300000E+02
2.300000E+02
2.300000E+02
2.300000E+02
2.300000E+02
2.300000E+02
2.300000E+02
2.300000E+02
2.300000E+02
2.300000E+02
2.300000E+02
2.300000E+02
2.300000E+02
2.300000E+02
2.300000E+02
2.300000E+02
2.300000E+02
2.300000E+02
2.300000E+02
2.300000E+02
2.300000E+02
2.300000E+02
2.300000E+02
2.300000E+02
2.300000E+02
2.300000E+02
2.300000E+02
2.300000E+02
2.300000E+02
2.300000E+02
2.300000E+02
2.300000E+02
2.300000E+02
2.300000E+02
2.300000E+02
2.300000E+02
2.300000E+02
2.300000E+02
2.300000E+02
2.300000E+02
2.300000E+02
2.300000E+02
2.300000E+02
2.300000E+02
2.300000E+02
2.300000E+02
2.300000E+02
2.300000E+02
2.300000E+02
2.300000E+02
2.300000E+02
2.300000E+02
2.300000E+02
2.300000E+02
2.300000E+02
2.300000E+02
2.300000E+02
2.300000E+02
2.300000E+02
2.300000E+02
2.300000E+02
2.300000E+02
2.300000E+02
2.300000E+02
2.350000E+02
2.350000E+02
2.350000E+02
2.350000E+02
2.350000E+02
2.350000E+02
2.350000E+02
2.350000E+02
2.350000E+02
2.350000E+02
2.350000E+02
2.350000E+02
2.350000E+02
2.350000E+02
2.350000E+02
2.350000E+02
2.350000E+02
2.350000E+02
2.350000E+02
2.350000E+02
2.350000E+02
2.350000E+02
2.350000E+02
2.350000E+02
2.350000E+02
2.350000E+02
2.350000E+02
2.350000E+02
2.350000E+02
2.350000E+02
2.350000E+02
2.350000E+02
2.350000E+02
2.350000E+02
2.350000E+02
2.350000E+02
2.350000E+02
2.350000E+02
2.350000E+02
2.350000E+02
2.350000E+02
2.350000E+02
2.350000E+02
2.350000E+02
2.350000E+02
2.350000E+02
2.350000E+02
2.350000E+02
2.350000E+02
2.350000E+02
2.350000E+02
2.350000E+02
2.350000E+02
2.350000E+02
2.350000E+02
2.350000E+02
2.350000E+02
2.350000E+02
2.350000E+02
2.350000E+02
2.350000E+02
2.350000E+02
2.350000E+02
2.350000E+02
2.350000E+02
2.350000E+02
2.350000E+02
2.350000E+02
2.350000E+02
2.350000E+02
2.350000E+02
2.350000E+02
2.350000E+02
2.350000E+02
2.350000E+02
2.350000E+02
2.350000E+02
2.350000E+02
2.350000E+02
2.350000E+02
2.350000E+02
2.350000E+02
2.350000E+02
2.350000E+02
2.350000E+02
2.350000E+02
2.350000E+02
2.350000E+02
2.350000E+02
2.350000E+02
2.350000E+02
2.350000E+02
2.350000E+02
2.350000E+02
2.350000E+02
2.350000E+02
2.350000E+02
2.350000E+02
2.350000E+02
2.350000E+02
2.350000E+02
2.350000E+02
2.350000E+02
2.350000E+02
2.350000E+02
2.350000E+02
2.350000E+02
2.350000E+02
2.350000E+02
2.350000E+02
2.350000E+02
2.350000E+02
2.350000E+02
2.350000E+02
2.350000E+02
2.350000E+02
2.350000E+02
2.350000E+02
2.350000E+02
2.350000E+02
2.350000E+02
2.350000E+02
2.350000E+02
2.350000E+02
2.350000E+02
2.350000E+02
2.350000E+02
2.350000E+02
2.350000E+02
2.350000E+02
2.350000E+02
2.350000E+02
2.350000E+02
2.350000E+02
2.350000E+02
2.350000E+02
2.350000E+02
2.350000E+02
2.350000E+02
2.350000E+02
2.350000E+02
2.350000E+02
2.350000E+02
2.350000E+02
2.350000E+02
2.350000E+02
2.350000E+02
2.350000E+02
2.350000E+02
2.350000E+02
2.350000E+02
2.350000E+02
2.350000E+02
2.350000E+02
2.350000E+02
2.350000E+02
2.350000E+02
2.350000E+02
2.350000E+02
2.350000E+02
2.350000E+02
2.350000E+02
2.350000E+02
2.350000E+02
2.350000E+02
2.350000E+02
2.350000E+02
2.350000E+02
2.350000E+02
2.350000E+02
2.350000E+02
2.350000E+02
2.350000E+02
2.350000E+02
2.350000E+02
2.350000E+02
2.350000E+02
2.350000E+02
2.350000E+02
2.350000E+02
2.350000E+02
2.350000E+02
2.350000E+02
2.350000E+02
2.350000E+02
2.350000E+02
2.350000E+02
2.350000E+02
2.350000E+02
2.350000E+02
2.350000E+02
2.350000E+02
2.350000E+02
2.350000E+02
2.350000E+02
2.350000E+02
2.350000E+02
2.350000E+02
2.350000E+02
2.350000E+02
2.350000E+02
2.400000E+02
2.400000E+02
2.400000E+02
2.400000E+02
2.400000E+02
2.400000E+02
2.400000E+02
2.400000E+02
2.400000E+02
2.400000E+02
2.400000E+02
2.400000E+02
2.400000E+02
2.400000E+02
2.400000E+02
2.400000E+02
2.400000E+02
2.400000E+02
2.400000E+02
2.400000E+02
2.400000E+02
2.400000E+02
2.400000E+02
2.400000E+02
2.400000E+02
2.400000E+02
2.400000E+02
2.400000E+02
2.400000E+02
2.400000E+02
2.400000E+02
2.400000E+02
2.400000E+02
2.400000E+02
2.400000E+02
2.400000E+02
2.400000E+02
2.400000E+02
2.400000E+02
2.400000E+02
2.400000E+02
2.400000E+02
2.400000E+02
2.400000E+02
2.400000E+02
2.400000E+02
2.400000E+02
2.400000E+02
2.400000E+02
2.400000E+02
2.400000E+02
2.400000E+02
2.400000E+02
2.400000E+02
2.400000E+02
2.400000E+02
2.400000E+02
2.400000E+02
2.400000E+02
2.400000E+02
2.400000E+02
2.400000E+02
2.400000E+02
2.400000E+02
2.400000E+02
2.400000E+02
2.400000E+02
2.400000E+02
2.400000E+02
2.400000E+02
2.400000E+02
2.400000E+02
2.400000E+02
2.400000E+02
2.400000E+02
2.400000E+02
2.400000E+02
2.400000E+02
2.400000E+02
2.400000E+02
2.400000E+02
2.400000E+02
2.400000E+02
2.400000E+02
2.400000E+02
2.400000E+02
2.400000E+02
2.400000E+02
2.400000E+02
2.400000E+02
2.400000E+02
2.400000E+02
2.400000E+02
2.400000E+02
2.400000E+02
2.400000E+02
2.400000E+02
2.400000E+02
2.400000E+02
2.400000E+02
2.400000E+02
2.400000E+02
2.400000E+02
2.400000E+02
2.400000E+02
2.400000E+02
2.400000E+02
2.400000E+02
2.400000E+02
2.400000E+02
2.400000E+02
2.400000E+02
2.400000E+02
2.400000E+02
2.400000E+02
2.400000E+02
2.400000E+02
2.400000E+02
2.400000E+02
2.400000E+02
2.400000E+02
2.400000E+02
2.400000E+02
2.400000E+02
2.400000E+02
2.400000E+02
2.400000E+02
2.400000E+02
2.400000E+02
2.400000E+02
2.400000E+02
2.400000E+02
2.400000E+02
2.400000E+02
2.400000E+02
2.400000E+02
2.400000E+02
2.400000E+02
2.400000E+02
2.400000E+02
2.400000E+02
2.400000E+02
2.400000E+02
2.400000E+02
2.400000E+02
2.400000E+02
2.400000E+02
2.400000E+02
2.400000E+02
2.400000E+02
2.400000E+02
2.400000E+02
2.400000E+02
2.400000E+02
2.400000E+02
2.400000E+02
2.400000E+02
2.400000E+02
2.400000E+02
2.400000E+02
2.400000E+02
2.400000E+02
2.400000E+02
2.400000E+02
2.400000E+02
2.400000E+02
2.400000E+02
2.400000E+02
2.400000E+02
2.400000E+02
2.400000E+02
2.400000E+02
2.400000E+02
2.400000E+02
2.400000E+02
2.400000E+02
2.400000E+02
2.400000E+02
2.400000E+02
2.400000E+02
2.400000E+02
2.400000E+02
2.400000E+02
2.400000E+02
2.400000E+02
2.400000E+02
2.400000E+02
2.400000E+02
2.400000E+02
2.400000E+02
2.400000E+02
2.400000E+02
2.400000E+02
2.400000E+02
2.400000E+02
2.400000E+02
2.400000E+02
2.400000E+02
2.400000E+02
2.400000E+02
2.400000E+02
2.450000E+02
2.450000E+02
2.450000E+02
2.450000E+02
2.450000E+02
2.450000E+02
2.450000E+02
2.450000E+02
2.450000E+02
2.450000E+02
2.450000E+02
2.450000E+02
2.450000E+02
2.450000E+02
2.450000E+02
2.450000E+02
2.450000E+02
2.450000E+02
2.450000E+02
2.450000E+02
2.450000E+02
2.450000E+02
2.450000E+02
2.450000E+02
2.450000E+02
2.450000E+02
2.450000E+02
2.450000E+02
2.450000E+02
2.450000E+02
2.450000E+02
2.450000E+02
2.450000E+02
2.450000E+02
2.450000E+02
2.450000E+02
2.450000E+02
2.450000E+02
2.450000E+02
2.450000E+02
2.450000E+02
2.450000E+02
2.450000E+02
2.450000E+02
2.450000E+02
2.450000E+02
2.450000E+02
2.450000E+02
2.450000E+02
2.450000E+02
2.450000E+02
2.450000E+02
2.450000E+02
2.450000E+02
2.450000E+02
2.450000E+02
2.450000E+02
2.450000E+02
2.450000E+02
2.450000E+02
2.450000E+02
2.450000E+02
2.450000E+02
2.450000E+02
2.450000E+02
2.450000E+02
2.450000E+02
2.450000E+02
2.450000E+02
2.450000E+02
2.450000E+02
2.450000E+02
2.450000E+02
2.450000E+02
2.450000E+02
2.450000E+02
2.450000E+02
2.450000E+02
2.450000E+02
2.450000E+02
2.450000E+02
2.450000E+02
2.450000E+02
2.450000E+02
2.450000E+02
2.450000E+02
2.450000E+02
2.450000E+02
2.450000E+02
2.450000E+02
2.450000E+02
2.450000E+02
2.450000E+02
2.450000E+02
2.450000E+02
2.450000E+02
2.450000E+02
2.450000E+02
2.450000E+02
2.450000E+02
2.450000E+02
2.450000E+02
2.450000E+02
2.450000E+02
2.450000E+02
2.450000E+02
2.450000E+02
2.450000E+02
2.450000E+02
2.450000E+02
2.450000E+02
2.450000E+02
2.450000E+02
2.450000E+02
2.450000E+02
2.450000E+02
2.450000E+02
2.450000E+02
2.450000E+02
2.450000E+02
2.450000E+02
2.450000E+02
2.450000E+02
2.450000E+02
2.450000E+02
2.450000E+02
2.450000E+02
2.450000E+02
2.450000E+02
2.450000E+02
2.450000E+02
2.450000E+02
2.450000E+02
2.450000E+02
2.450000E+02
2.450000E+02
2.450000E+02
2.450000E+02
2.450000E+02
2.450000E+02
2.450000E+02
2.450000E+02
2.450000E+02
2.450000E+02
2.450000E+02
2.450000E+02
2.450000E+02
2.450000E+02
2.450000E+02
2.450000E+02
2.450000E+02
2.450000E+02
2.450000E+02
2.450000E+02
2.450000E+02
2.450000E+02
2.450000E+02
2.450000E+02
2.450000E+02
2.450000E+02
2.450000E+02
2.450000E+02
2.450000E+02
2.450000E+02
2.450000E+02
2.450000E+02
2.450000E+02
2.450000E+02
2.450000E+02
2.450000E+02
2.450000E+02
2.450000E+02
2.450000E+02
2.450000E+02
2.450000E+02
2.450000E+02
2.450000E+02
2.450000E+02
2.450000E+02
2.450000E+02
2.450000E+02
2.450000E+02
2.450000E+02
2.450000E+02
2.450000E+02
2.450000E+02
2.450000E+02
2.450000E+02
2.450000E+02
2.450000E+02
2.450000E+02
2.450000E+02
2.450000E+02
2.450000E+02
2.450000E+02
2.450000E+02
2.450000E+02
2.450000E+02
2.450000E+02
2.450000E+02
2.450000E+02
2.500000E+02
2.500000E+02
2.500000E+02
2.500000E+02
2.500000E+02
2.500000E+02
2.500000E+02
2.500000E+02
2.500000E+02
2.500000E+02
2.500000E+02
2.500000E+02
2.500000E+02
2.500000E+02
2.500000E+02
2.500000E+02
2.500000E+02
2.500000E+02
2.500000E+02
2.500000E+02
2.500000E+02
2.500000E+02
2.500000E+02
2.500000E+02
2.500000E+02
2.500000E+02
2.500000E+02
2.500000E+02
2.500000E+02
2.500000E+02
2.500000E+02
2.500000E+02
2.500000E+02
2.500000E+02
2.500000E+02
2.500000E+02
2.500000E+02
2.500000E+02
2.500000E+02
2.500000E+02
2.500000E+02
2.500000E+02
2.500000E+02
2.500000E+02
2.500000E+02
2.500000E+02
2.500000E+02
2.500000E+02
2.500000E+02
2.500000E+02
2.500000E+02
2.500000E+02
2.500000E+02
2.500000E+02
2.500000E+02
2.500000E+02
2.500000E+02
2.500000E+02
2.500000E+02
2.500000E+02
2.500000E+02
2.500000E+02
2.500000E+02
2.500000E+02
2.500000E+02
2.500000E+02
2.500000E+02
2.500000E+02
2.500000E+02
2.500000E+02
2.500000E+02
2.500000E+02
2.500000E+02
2.500000E+02
2.500000E+02
2.500000E+02
2.500000E+02
2.500000E+02
2.500000E+02
2.500000E+02
2.500000E+02
2.500000E+02
2.500000E+02
2.500000E+02
2.500000E+02
2.500000E+02
2.500000E+02
2.500000E+02
2.500000E+02
2.500000E+02
2.500000E+02
2.500000E+02
2.500000E+02
2.500000E+02
2.500000E+02
2.500000E+02
2.500000E+02
2.500000E+02
2.500000E+02
2.500000E+02
2.500000E+02
2.500000E+02
2.500000E+02
2.500000E+02
2.500000E+02
2.500000E+02
2.500000E+02
2.500000E+02
2.500000E+02
2.500000E+02
2.500000E+02
2.500000E+02
2.500000E+02
2.500000E+02
2.500000E+02
2.500000E+02
2.500000E+02
2.500000E+02
2.500000E+02
2.500000E+02
2.500000E+02
2.500000E+02
2.500000E+02
2.500000E+02
2.500000E+02
2.500000E+02
2.500000E+02
2.500000E+02
2.500000E+02
2.500000E+02
2.500000E+02
2.500000E+02
2.500000E+02
2.500000E+02
2.500000E+02
2.500000E+02
2.500000E+02
2.500000E+02
2.500000E+02
2.500000E+02
2.500000E+02
2.500000E+02
2.500000E+02
2.500000E+02
2.500000E+02
2.500000E+02
2.500000E+02
2.500000E+02
2.500000E+02
2.500000E+02
2.500000E+02
2.500000E+02
2.500000E+02
2.500000E+02
2.500000E+02
2.500000E+02
2.500000E+02
2.500000E+02
2.500000E+02
2.500000E+02
2.500000E+02
2.500000E+02
2.500000E+02
2.500000E+02
2.500000E+02
2.500000E+02
2.500000E+02
2.500000E+02
2.500000E+02
2.500000E+02
2.500000E+02
2.500000E+02
2.500000E+02
2.500000E+02
2.500000E+02
2.500000E+02
2.500000E+02
2.500000E+02
2.500000E+02
2.500000E+02
2.500000E+02
2.500000E+02
2.500000E+02
2.500000E+02
2.500000E+02
2.500000E+02
2.500000E+02
2.500000E+02
2.500000E+02
2.500000E+02
2.500000E+02
2.500000E+02
2.500000E+02
2.500000E+02
2.500000E+02
2.500000E+02
2.500000E+02
2.500000E+02
2.500000E+02
2.500000E+02
2.500000E+02
2.550000E+02
2.550000E+02
2.550000E+02
2.550000E+02
2.550000E+02
2.550000E+02
2.550000E+02
2.550000E+02
2.550000E+02
2.550000E+02
2.550000E+02
2.550000E+02
2.550000E+02
2.550000E+02
2.550000E+02
2.550000E+02
2.550000E+02
2.550000E+02
2.550000E+02
2.550000E+02
2.550000E+02
2.550000E+02
2.550000E+02
2.550000E+02
2.550000E+02
2.550000E+02
2.550000E+02
2.550000E+02
2.550000E+02
2.550000E+02
2.550000E+02
2.550000E+02
2.550000E+02
2.550000E+02
2.550000E+02
2.550000E+02
2.550000E+02
2.550000E+02
2.550000E+02
2.550000E+02
2.550000E+02
2.550000E+02
2.550000E+02
2.550000E+02
2.550000E+02
2.550000E+02
2.550000E+02
2.550000E+02
2.550000E+02
2.550000E+02
2.550000E+02
2.550000E+02
2.550000E+02
2.550000E+02
2.550000E+02
2.550000E+02
2.550000E+02
2.550000E+02
2.550000E+02
2.550000E+02
2.550000E+02
2.550000E+02
2.550000E+02
2.550000E+02
2.550000E+02
2.550000E+02
2.550000E+02
2.550000E+02
2.550000E+02
2.550000E+02
2.550000E+02
2.550000E+02
2.550000E+02
2.550000E+02
2.550000E+02
2.550000E+02
2.550000E+02
2.550000E+02
2.550000E+02
2.550000E+02
2.550000E+02
2.550000E+02
2.550000E+02
2.550000E+02
2.550000E+02
2.550000E+02
2.550000E+02
2.550000E+02
2.550000E+02
2.550000E+02
2.550000E+02
2.550000E+02
2.550000E+02
2.550000E+02
2.550000E+02
2.550000E+02
2.550000E+02
2.550000E+02
2.550000E+02
2.550000E+02
2.550000E+02
2.550000E+02
2.550000E+02
2.550000E+02
2.550000E+02
2.550000E+02
2.550000E+02
2.550000E+02
2.550000E+02
2.550000E+02
2.550000E+02
2.550000E+02
2.550000E+02
2.550000E+02
2.550000E+02
2.550000E+02
2.550000E+02
2.550000E+02
2.550000E+02
2.550000E+02
2.550000E+02
2.550000E+02
2.550000E+02
2.550000E+02
2.550000E+02
2.550000E+02
2.550000E+02
2.550000E+02
2.550000E+02
2.550000E+02
2.550000E+02
2.550000E+02
2.550000E+02
2.550000E+02
2.550000E+02
2.550000E+02
2.550000E+02
2.550000E+02
2.550000E+02
2.550000E+02
2.550000E+02
2.550000E+02
2.550000E+02
2.550000E+02
2.550000E+02
2.550000E+02
2.550000E+02
2.550000E+02
2.550000E+02
2.550000E+02
2.550000E+02
2.550000E+02
2.550000E+02
2.550000E+02
2.550000E+02
2.550000E+02
2.550000E+02
2.550000E+02
2.550000E+02
2.550000E+02
2.550000E+02
2.550000E+02
2.550000E+02
2.550000E+02
2.550000E+02
2.550000E+02
2.550000E+02
2.550000E+02
2.550000E+02
2.550000E+02
2.550000E+02
2.550000E+02
2.550000E+02
2.550000E+02
2.550000E+02
2.550000E+02
2.550000E+02
2.550000E+02
2.550000E+02
2.550000E+02
2.550000E+02
2.550000E+02
2.550000E+02
2.550000E+02
2.550000E+02
2.550000E+02
2.550000E+02
2.550000E+02
2.550000E+02
2.550000E+02
2.550000E+02
2.550000E+02
2.550000E+02
2.550000E+02
2.550000E+02
2.550000E+02
2.550000E+02
2.550000E+02
2.550000E+02
2.550000E+02
2.550000E+02
2.600000E+02
2.600000E+02
2.600000E+02
2.600000E+02
2.600000E+02
2.600000E+02
2.600000E+02
2.600000E+02
2.600000E+02
2.600000E+02
2.600000E+02
2.600000E+02
2.600000E+02
2.600000E+02
2.600000E+02
2.600000E+02
2.600000E+02
2.600000E+02
2.600000E+02
2.600000E+02
2.600000E+02
2.600000E+02
2.600000E+02
2.600000E+02
2.600000E+02
2.600000E+02
2.600000E+02
2.600000E+02
2.600000E+02
2.600000E+02
2.600000E+02
2.600000E+02
2.600000E+02
2.600000E+02
2.600000E+02
2.600000E+02
2.600000E+02
2.600000E+02
2.600000E+02
2.600000E+02
2.600000E+02
2.600000E+02
2.600000E+02
2.600000E+02
2.600000E+02
2.600000E+02
2.600000E+02
2.600000E+02
2.600000E+02
2.600000E+02
2.600000E+02
2.600000E+02
2.600000E+02
2.600000E+02
2.600000E+02
2.600000E+02
2.600000E+02
2.600000E+02
2.600000E+02
2.600000E+02
2.600000E+02
2.600000E+02
2.600000E+02
2.600000E+02
2.600000E+02
2.600000E+02
2.600000E+02
2.600000E+02
2.600000E+02
2.600000E+02
2.600000E+02
2.600000E+02
2.600000E+02
2.600000E+02
2.600000E+02
2.600000E+02
2.600000E+02
2.600000E+02
2.600000E+02
2.600000E+02
2.600000E+02
2.600000E+02
2.600000E+02
2.600000E+02
2.600000E+02
2.600000E+02
2.600000E+02
2.600000E+02
2.600000E+02
2.600000E+02
2.600000E+02
2.600000E+02
2.600000E+02
2.600000E+02
2.600000E+02
2.600000E+02
2.600000E+02
2.600000E+02
2.600000E+02
2.600000E+02
2.600000E+02
2.600000E+02
2.600000E+02
2.600000E+02
2.600000E+02
2.600000E+02
2.600000E+02
2.600000E+02
2.600000E+02
2.600000E+02
2.600000E+02
2.600000E+02
2.600000E+02
2.600000E+02
2.600000E+02
2.600000E+02
2.600000E+02
2.600000E+02
2.600000E+02
2.600000E+02
2.600000E+02
2.600000E+02
2.600000E+02
2.600000E+02
2.600000E+02
2.600000E+02
2.600000E+02
2.600000E+02
2.600000E+02
2.600000E+02
2.600000E+02
2.600000E+02
2.600000E+02
2.600000E+02
2.600000E+02
2.600000E+02
2.600000E+02
2.600000E+02
2.600000E+02
2.600000E+02
2.600000E+02
2.600000E+02
2.600000E+02
2.600000E+02
2.600000E+02
2.600000E+02
2.600000E+02
2.600000E+02
2.600000E+02
2.600000E+02
2.600000E+02
2.600000E+02
2.600000E+02
2.600000E+02
2.600000E+02
2.600000E+02
2.600000E+02
2.600000E+02
2.600000E+02
2.600000E+02
2.600000E+02
2.600000E+02
2.600000E+02
2.600000E+02
2.600000E+02
2.600000E+02
2.600000E+02
2.600000E+02
2.600000E+02
2.600000E+02
2.600000E+02
2.600000E+02
2.600000E+02
2.600000E+02
2.600000E+02
2.600000E+02
2.600000E+02
2.600000E+02
2.600000E+02
2.600000E+02
2.600000E+02
2.600000E+02
2.600000E+02
2.600000E+02
2.600000E+02
2.600000E+02
2.600000E+02
2.600000E+02
2.600000E+02
2.600000E+02
2.600000E+02
2.600000E+02
2.600000E+02
2.600000E+02
2.600000E+02
2.600000E+02
2.600000E+02
2.600000E+02
2.600000E+02
2.600000E+02
2.600000E+02
2.650000E+02
2.650000E+02
2.650000E+02
2.650000E+02
2.650000E+02
2.650000E+02
2.650000E+02
2.650000E+02
2.650000E+02
2.650000E+02
2.650000E+02
2.650000E+02
2.650000E+02
2.650000E+02
2.650000E+02
2.650000E+02
2.650000E+02
2.650000E+02
2.650000E+02
2.650000E+02
2.650000E+02
2.650000E+02
2.650000E+02
2.650000E+02
2.650000E+02
2.650000E+02
2.650000E+02
2.650000E+02
2.650000E+02
2.650000E+02
2.650000E+02
2.650000E+02
2.650000E+02
2.650000E+02
2.650000E+02
2.650000E+02
2.650000E+02
2.650000E+02
2.650000E+02
2.650000E+02
2.650000E+02
2.650000E+02
2.650000E+02
2.650000E+02
2.650000E+02
2.650000E+02
2.650000E+02
2.650000E+02
2.650000E+02
2.650000E+02
2.650000E+02
2.650000E+02
2.650000E+02
2.650000E+02
2.650000E+02
2.650000E+02
2.650000E+02
2.650000E+02
2.650000E+02
2.650000E+02
2.650000E+02
2.650000E+02
2.650000E+02
2.650000E+02
2.650000E+02
2.650000E+02
2.650000E+02
2.650000E+02
2.650000E+02
2.650000E+02
2.650000E+02
2.650000E+02
2.650000E+02
2.650000E+02
2.650000E+02
2.650000E+02
2.650000E+02
2.650000E+02
2.650000E+02
2.650000E+02
2.650000E+02
2.650000E+02
2.650000E+02
2.650000E+02
2.650000E+02
2.650000E+02
2.650000E+02
2.650000E+02
2.650000E+02
2.650000E+02
2.650000E+02
2.650000E+02
2.650000E+02
2.650000E+02
2.650000E+02
2.650000E+02
2.650000E+02
2.650000E+02
2.650000E+02
2.650000E+02
2.650000E+02
2.650000E+02
2.650000E+02
2.650000E+02
2.650000E+02
2.650000E+02
2.650000E+02
2.650000E+02
2.650000E+02
2.650000E+02
2.650000E+02
2.650000E+02
2.650000E+02
2.650000E+02
2.650000E+02
2.650000E+02
2.650000E+02
2.650000E+02
2.650000E+02
2.650000E+02
2.650000E+02
2.650000E+02
2.650000E+02
2.650000E+02
2.650000E+02
2.650000E+02
2.650000E+02
2.650000E+02
2.650000E+02
2.650000E+02
2.650000E+02
2.650000E+02
2.650000E+02
2.650000E+02
2.650000E+02
2.650000E+02
2.650000E+02
2.650000E+02
2.650000E+02
2.650000E+02
2.650000E+02
2.650000E+02
2.650000E+02
2.650000E+02
2.650000E+02
2.650000E+02
2.650000E+02
2.650000E+02
2.650000E+02
2.650000E+02
2.650000E+02
2.650000E+02
2.650000E+02
2.650000E+02
2.650000E+02
2.650000E+02
2.650000E+02
2.650000E+02
2.650000E+02
2.650000E+02
2.650000E+02
2.650000E+02
2.650000E+02
2.650000E+02
2.650000E+02
2.650000E+02
2.650000E+02
2.650000E+02
2.650000E+02
2.650000E+02
2.650000E+02
2.650000E+02
2.650000E+02
2.650000E+02
2.650000E+02
2.650000E+02
2.650000E+02
2.650000E+02
2.650000E+02
2.650000E+02
2.650000E+02
2.650000E+02
2.650000E+02
2.650000E+02
2.650000E+02
2.650000E+02
2.650000E+02
2.650000E+02
2.650000E+02
2.650000E+02
2.650000E+02
2.650000E+02
2.650000E+02
2.650000E+02
2.650000E+02
2.650000E+02
2.650000E+02
2.650000E+02
2.650000E+02
2.650000E+02
2.650000E+02
2.700000E+02
2.700000E+02
2.700000E+02
2.700000E+02
2.700000E+02
2.700000E+02
2.700000E+02
2.700000E+02
2.700000E+02
2.700000E+02
2.700000E+02
2.700000E+02
2.700000E+02
2.700000E+02
2.700000E+02
2.700000E+02
2.700000E+02
2.700000E+02
2.700000E+02
2.700000E+02
2.700000E+02
2.700000E+02
2.700000E+02
2.700000E+02
2.700000E+02
2.700000E+02
2.700000E+02
2.700000E+02
2.700000E+02
2.700000E+02
2.700000E+02
2.700000E+02
2.700000E+02
2.700000E+02
2.700000E+02
2.700000E+02
2.700000E+02
2.700000E+02
2.700000E+02
2.700000E+02
2.700000E+02
2.700000E+02
2.700000E+02
2.700000E+02
2.700000E+02
2.700000E+02
2.700000E+02
2.700000E+02
2.700000E+02
2.700000E+02
2.700000E+02
2.700000E+02
2.700000E+02
2.700000E+02
2.700000E+02
2.700000E+02
2.700000E+02
2.700000E+02
2.700000E+02
2.700000E+02
2.700000E+02
2.700000E+02
2.700000E+02
2.700000E+02
2.700000E+02
2.700000E+02
2.700000E+02
2.700000E+02
2.700000E+02
2.700000E+02
2.700000E+02
2.700000E+02
2.700000E+02
2.700000E+02
2.700000E+02
2.700000E+02
2.700000E+02
2.700000E+02
2.700000E+02
2.700000E+02
2.700000E+02
2.700000E+02
2.700000E+02
2.700000E+02
2.700000E+02
2.700000E+02
2.700000E+02
2.700000E+02
2.700000E+02
2.700000E+02
2.700000E+02
2.700000E+02
2.700000E+02
2.700000E+02
2.700000E+02
2.700000E+02
2.700000E+02
2.700000E+02
2.700000E+02
2.700000E+02
2.700000E+02
2.700000E+02
2.700000E+02
2.700000E+02
2.700000E+02
2.700000E+02
2.700000E+02
2.700000E+02
2.700000E+02
2.700000E+02
2.700000E+02
2.700000E+02
2.700000E+02
2.700000E+02
2.700000E+02
2.700000E+02
2.700000E+02
2.700000E+02
2.700000E+02
2.700000E+02
2.700000E+02
2.700000E+02
2.700000E+02
2.700000E+02
2.700000E+02
2.700000E+02
2.700000E+02
2.700000E+02
2.700000E+02
2.700000E+02
2.700000E+02
2.700000E+02
2.700000E+02
2.700000E+02
2.700000E+02
2.700000E+02
2.700000E+02
2.700000E+02
2.700000E+02
2.700000E+02
2.700000E+02
2.700000E+02
2.700000E+02
2.700000E+02
2.700000E+02
2.700000E+02
2.700000E+02
2.700000E+02
2.700000E+02
2.700000E+02
2.700000E+02
2.700000E+02
2.700000E+02
2.700000E+02
2.700000E+02
2.700000E+02
2.700000E+02
2.700000E+02
2.700000E+02
2.700000E+02
2.700000E+02
2.700000E+02
2.700000E+02
2.700000E+02
2.700000E+02
2.700000E+02
2.700000E+02
2.700000E+02
2.700000E+02
2.700000E+02
2.700000E+02
2.700000E+02
2.700000E+02
2.700000E+02
2.700000E+02
2.700000E+02
2.700000E+02
2.700000E+02
2.700000E+02
2.700000E+02
2.700000E+02
2.700000E+02
2.700000E+02
2.700000E+02
2.700000E+02
2.700000E+02
2.700000E+02
2.700000E+02
2.700000E+02
2.700000E+02
2.700000E+02
2.700000E+02
2.700000E+02
2.700000E+02
2.700000E+02
2.700000E+02
2.700000E+02
2.700000E+02
2.700000E+02
2.700000E+02
2.700000E+02
2.750000E+02
2.750000E+02
2.750000E+02
2.750000E+02
2.750000E+02
2.750000E+02
2.750000E+02
2.750000E+02
2.750000E+02
2.750000E+02
2.750000E+02
2.750000E+02
2.750000E+02
2.750000E+02
2.750000E+02
2.750000E+02
2.750000E+02
2.750000E+02
2.750000E+02
2.750000E+02
2.750000E+02
2.750000E+02
2.750000E+02
2.750000E+02
2.750000E+02
2.750000E+02
2.750000E+02
2.750000E+02
2.750000E+02
2.750000E+02
2.750000E+02
2.750000E+02
2.750000E+02
2.750000E+02
2.750000E+02
2.750000E+02
2.750000E+02
2.750000E+02
2.750000E+02
2.750000E+02
2.750000E+02
2.750000E+02
2.750000E+02
2.750000E+02
2.750000E+02
2.750000E+02
2.750000E+02
2.750000E+02
2.750000E+02
2.750000E+02
2.750000E+02
2.750000E+02
2.750000E+02
2.750000E+02
2.750000E+02
2.750000E+02
2.750000E+02
2.750000E+02
2.750000E+02
2.750000E+02
2.750000E+02
2.750000E+02
2.750000E+02
2.750000E+02
2.750000E+02
2.750000E+02
2.750000E+02
2.750000E+02
2.750000E+02
2.750000E+02
2.750000E+02
2.750000E+02
2.750000E+02
2.750000E+02
2.750000E+02
2.750000E+02
2.750000E+02
2.750000E+02
2.750000E+02
2.750000E+02
2.750000E+02
2.750000E+02
2.750000E+02
2.750000E+02
2.750000E+02
2.750000E+02
2.750000E+02
2.750000E+02
2.750000E+02
2.750000E+02
2.750000E+02
2.750000E+02
2.750000E+02
2.750000E+02
2.750000E+02
2.750000E+02
2.750000E+02
2.750000E+02
2.750000E+02
2.750000E+02
2.750000E+02
2.750000E+02
2.750000E+02
2.750000E+02
2.750000E+02
2.750000E+02
2.750000E+02
2.750000E+02
2.750000E+02
2.750000E+02
2.750000E+02
2.750000E+02
2.750000E+02
2.750000E+02
2.750000E+02
2.750000E+02
2.750000E+02
2.750000E+02
2.750000E+02
2.750000E+02
2.750000E+02
2.750000E+02
2.750000E+02
2.750000E+02
2.750000E+02
2.750000E+02
2.750000E+02
2.750000E+02
2.750000E+02
2.750000E+02
2.750000E+02
2.750000E+02
2.750000E+02
2.750000E+02
2.750000E+02
2.750000E+02
2.750000E+02
2.750000E+02
2.750000E+02
2.750000E+02
2.750000E+02
2.750000E+02
2.750000E+02
2.750000E+02
2.750000E+02
2.750000E+02
2.750000E+02
2.750000E+02
2.750000E+02
2.750000E+02
2.750000E+02
2.750000E+02
2.750000E+02
2.750000E+02
2.750000E+02
2.750000E+02
2.750000E+02
2.750000E+02
2.750000E+02
2.750000E+02
2.750000E+02
2.750000E+02
2.750000E+02
2.750000E+02
2.750000E+02
2.750000E+02
2.750000E+02
2.750000E+02
2.750000E+02
2.750000E+02
2.750000E+02
2.750000E+02
2.750000E+02
2.750000E+02
2.750000E+02
2.750000E+02
2.750000E+02
2.750000E+02
2.750000E+02
2.750000E+02
2.750000E+02
2.750000E+02
2.750000E+02
2.750000E+02
2.750000E+02
2.750000E+02
2.750000E+02
2.750000E+02
2.750000E+02
2.750000E+02
2.750000E+02
2.750000E+02
2.750000E+02
2.750000E+02
2.750000E+02
2.750000E+02
2.750000E+02
2.750000E+02
2.750000E+02
2.750000E+02
2.750000E+02
2.800000E+02
2.800000E+02
2.800000E+02
2.800000E+02
2.800000E+02
2.800000E+02
2.800000E+02
2.800000E+02
2.800000E+02
2.800000E+02
2.800000E+02
2.800000E+02
2.800000E+02
2.800000E+02
2.800000E+02
2.800000E+02
2.800000E+02
2.800000E+02
2.800000E+02
2.800000E+02
2.800000E+02
2.800000E+02
2.800000E+02
2.800000E+02
2.800000E+02
2.800000E+02
2.800000E+02
2.800000E+02
2.800000E+02
2.800000E+02
2.800000E+02
2.800000E+02
2.800000E+02
2.800000E+02
2.800000E+02
2.800000E+02
2.800000E+02
2.800000E+02
2.800000E+02
2.800000E+02
2.800000E+02
2.800000E+02
2.800000E+02
2.800000E+02
2.800000E+02
2.800000E+02
2.800000E+02
2.800000E+02
2.800000E+02
2.800000E+02
2.800000E+02
2.800000E+02
2.800000E+02
2.800000E+02
2.800000E+02
2.800000E+02
2.800000E+02
2.800000E+02
2.800000E+02
2.800000E+02
2.800000E+02
2.800000E+02
2.800000E+02
2.800000E+02
2.800000E+02
2.800000E+02
2.800000E+02
2.800000E+02
2.800000E+02
2.800000E+02
2.800000E+02
2.800000E+02
2.800000E+02
2.800000E+02
2.800000E+02
2.800000E+02
2.800000E+02
2.800000E+02
2.800000E+02
2.800000E+02
2.800000E+02
2.800000E+02
2.800000E+02
2.800000E+02
2.800000E+02
2.800000E+02
2.800000E+02
2.800000E+02
2.800000E+02
2.800000E+02
2.800000E+02
2.800000E+02
2.800000E+02
2.800000E+02
2.800000E+02
2.800000E+02
2.800000E+02
2.800000E+02
2.800000E+02
2.800000E+02
2.800000E+02
2.800000E+02
2.800000E+02
2.800000E+02
2.800000E+02
2.800000E+02
2.800000E+02
2.800000E+02
2.800000E+02
2.800000E+02
2.800000E+02
2.800000E+02
2.800000E+02
2.800000E+02
2.800000E+02
2.800000E+02
2.800000E+02
2.800000E+02
2.800000E+02
2.800000E+02
2.800000E+02
2.800000E+02
2.800000E+02
2.800000E+02
2.800000E+02
2.800000E+02
2.800000E+02
2.800000E+02
2.800000E+02
2.800000E+02
2.800000E+02
2.800000E+02
2.800000E+02
2.800000E+02
2.800000E+02
2.800000E+02
2.800000E+02
2.800000E+02
2.800000E+02
2.800000E+02
2.800000E+02
2.800000E+02
2.800000E+02
2.800000E+02
2.800000E+02
2.800000E+02
2.800000E+02
2.800000E+02
2.800000E+02
2.800000E+02
2.800000E+02
2.800000E+02
2.800000E+02
2.800000E+02
2.800000E+02
2.800000E+02
2.800000E+02
2.800000E+02
2.800000E+02
2.800000E+02
2.800000E+02
2.800000E+02
2.800000E+02
2.800000E+02
2.800000E+02
2.800000E+02
2.800000E+02
2.800000E+02
2.800000E+02
2.800000E+02
2.800000E+02
2.800000E+02
2.800000E+02
2.800000E+02
2.800000E+02
2.800000E+02
2.800000E+02
2.800000E+02
2.800000E+02
2.800000E+02
2.800000E+02
2.800000E+02
2.800000E+02
2.800000E+02
2.800000E+02
2.800000E+02
2.800000E+02
2.800000E+02
2.800000E+02
2.800000E+02
2.800000E+02
2.800000E+02
2.800000E+02
2.800000E+02
2.800000E+02
2.800000E+02
2.800000E+02
2.800000E+02
2.800000E+02
2.800000E+02
2.800000E+02
2.850000E+02
2.850000E+02
2.850000E+02
2.850000E+02
2.850000E+02
2.850000E+02
2.850000E+02
2.850000E+02
2.850000E+02
2.850000E+02
2.850000E+02
2.850000E+02
2.850000E+02
2.850000E+02
2.850000E+02
2.850000E+02
2.850000E+02
2.850000E+02
2.850000E+02
2.850000E+02
2.850000E+02
2.850000E+02
2.850000E+02
2.850000E+02
2.850000E+02
2.850000E+02
2.850000E+02
2.850000E+02
2.850000E+02
2.850000E+02
2.850000E+02
2.850000E+02
2.850000E+02
2.850000E+02
2.850000E+02
2.850000E+02
2.850000E+02
2.850000E+02
2.850000E+02
2.850000E+02
2.850000E+02
2.850000E+02
2.850000E+02
2.850000E+02
2.850000E+02
2.850000E+02
2.850000E+02
2.850000E+02
2.850000E+02
2.850000E+02
2.850000E+02
2.850000E+02
2.850000E+02
2.850000E+02
2.850000E+02
2.850000E+02
2.850000E+02
2.850000E+02
2.850000E+02
2.850000E+02
2.850000E+02
2.850000E+02
2.850000E+02
2.850000E+02
2.850000E+02
2.850000E+02
2.850000E+02
2.850000E+02
2.850000E+02
2.850000E+02
2.850000E+02
2.850000E+02
2.850000E+02
2.850000E+02
2.850000E+02
2.850000E+02
2.850000E+02
2.850000E+02
2.850000E+02
2.850000E+02
2.850000E+02
2.850000E+02
2.850000E+02
2.850000E+02
2.850000E+02
2.850000E+02
2.850000E+02
2.850000E+02
2.850000E+02
2.850000E+02
2.850000E+02
2.850000E+02
2.850000E+02
2.850000E+02
2.850000E+02
2.850000E+02
2.850000E+02
2.850000E+02
2.850000E+02
2.850000E+02
2.850000E+02
2.850000E+02
2.850000E+02
2.850000E+02
2.850000E+02
2.850000E+02
2.850000E+02
2.850000E+02
2.850000E+02
2.850000E+02
2.850000E+02
2.850000E+02
2.850000E+02
2.850000E+02
2.850000E+02
2.850000E+02
2.850000E+02
2.850000E+02
2.850000E+02
2.850000E+02
2.850000E+02
2.850000E+02
2.850000E+02
2.850000E+02
2.850000E+02
2.850000E+02
2.850000E+02
2.850000E+02
2.850000E+02
2.850000E+02
2.850000E+02
2.850000E+02
2.850000E+02
2.850000E+02
2.850000E+02
2.850000E+02
2.850000E+02
2.850000E+02
2.850000E+02
2.850000E+02
2.850000E+02
2.850000E+02
2.850000E+02
2.850000E+02
2.850000E+02
2.850000E+02
2.850000E+02
2.850000E+02
2.850000E+02
2.850000E+02
2.850000E+02
2.850000E+02
2.850000E+02
2.850000E+02
2.850000E+02
2.850000E+02
2.850000E+02
2.850000E+02
2.850000E+02
2.850000E+02
2.850000E+02
2.850000E+02
2.850000E+02
2.850000E+02
2.850000E+02
2.850000E+02
2.850000E+02
2.850000E+02
2.850000E+02
2.850000E+02
2.850000E+02
2.850000E+02
2.850000E+02
2.850000E+02
2.850000E+02
2.850000E+02
2.850000E+02
2.850000E+02
2.850000E+02
2.850000E+02
2.850000E+02
2.850000E+02
2.850000E+02
2.850000E+02
2.850000E+02
2.850000E+02
2.850000E+02
2.850000E+02
2.850000E+02
2.850000E+02
2.850000E+02
2.850000E+02
2.850000E+02
2.850000E+02
2.850000E+02
2.850000E+02
2.850000E+02
2.850000E+02
2.850000E+02
2.850000E+02
2.850000E+02
2.900000E+02
2.900000E+02
2.900000E+02
2.900000E+02
2.900000E+02
2.900000E+02
2.900000E+02
2.900000E+02
2.900000E+02
2.900000E+02
2.900000E+02
2.900000E+02
2.900000E+02
2.900000E+02
2.900000E+02
2.900000E+02
2.900000E+02
2.900000E+02
2.900000E+02
2.900000E+02
2.900000E+02
2.900000E+02
2.900000E+02
2.900000E+02
2.900000E+02
2.900000E+02
2.900000E+02
2.900000E+02
2.900000E+02
2.900000E+02
2.900000E+02
2.900000E+02
2.900000E+02
2.900000E+02
2.900000E+02
2.900000E+02
2.900000E+02
2.900000E+02
2.900000E+02
2.900000E+02
2.900000E+02
2.900000E+02
2.900000E+02
2.900000E+02
2.900000E+02
2.900000E+02
2.900000E+02
2.900000E+02
2.900000E+02
2.900000E+02
2.900000E+02
2.900000E+02
2.900000E+02
2.900000E+02
2.900000E+02
2.900000E+02
2.900000E+02
2.900000E+02
2.900000E+02
2.900000E+02
2.900000E+02
2.900000E+02
2.900000E+02
2.900000E+02
2.900000E+02
2.900000E+02
2.900000E+02
2.900000E+02
2.900000E+02
2.900000E+02
2.900000E+02
2.900000E+02
2.900000E+02
2.900000E+02
2.900000E+02
2.900000E+02
2.900000E+02
2.900000E+02
2.900000E+02
2.900000E+02
2.900000E+02
2.900000E+02
2.900000E+02
2.900000E+02
2.900000E+02
2.900000E+02
2.900000E+02
2.900000E+02
2.900000E+02
2.900000E+02
2.900000E+02
2.900000E+02
2.900000E+02
2.900000E+02
2.900000E+02
2.900000E+02
2.900000E+02
2.900000E+02
2.900000E+02
2.900000E+02
2.900000E+02
2.900000E+02
2.900000E+02
2.900000E+02
2.900000E+02
2.900000E+02
2.900000E+02
2.900000E+02
2.900000E+02
2.900000E+02
2.900000E+02
2.900000E+02
2.900000E+02
2.900000E+02
2.900000E+02
2.900000E+02
2.900000E+02
2.900000E+02
2.900000E+02
2.900000E+02
2.900000E+02
2.900000E+02
2.900000E+02
2.900000E+02
2.900000E+02
2.900000E+02
2.900000E+02
2.900000E+02
2.900000E+02
2.900000E+02
2.900000E+02
2.900000E+02
2.900000E+02
2.900000E+02
2.900000E+02
2.900000E+02
2.900000E+02
2.900000E+02
2.900000E+02
2.900000E+02
2.900000E+02
2.900000E+02
2.900000E+02
2.900000E+02
2.900000E+02
2.900000E+02
2.900000E+02
2.900000E+02
2.900000E+02
2.900000E+02
2.900000E+02
2.900000E+02
2.900000E+02
2.900000E+02
2.900000E+02
2.900000E+02
2.900000E+02
2.900000E+02
2.900000E+02
2.900000E+02
2.900000E+02
2.900000E+02
2.900000E+02
2.900000E+02
2.900000E+02
2.900000E+02
2.900000E+02
2.900000E+02
2.900000E+02
2.900000E+02
2.900000E+02
2.900000E+02
2.900000E+02
2.900000E+02
2.900000E+02
2.900000E+02
2.900000E+02
2.900000E+02
2.900000E+02
2.900000E+02
2.900000E+02
2.900000E+02
2.900000E+02
2.900000E+02
2.900000E+02
2.900000E+02
2.900000E+02
2.900000E+02
2.900000E+02
2.900000E+02
2.900000E+02
2.900000E+02
2.900000E+02
2.900000E+02
2.900000E+02
2.900000E+02
2.900000E+02
2.900000E+02
2.900000E+02
2.900000E+02
2.900000E+02
2.950000E+02
2.950000E+02
2.950000E+02
2.950000E+02
2.950000E+02
2.950000E+02
2.950000E+02
2.950000E+02
2.950000E+02
2.950000E+02
2.950000E+02
2.950000E+02
2.950000E+02
2.950000E+02
2.950000E+02
2.950000E+02
2.950000E+02
2.950000E+02
2.950000E+02
2.950000E+02
2.950000E+02
2.950000E+02
2.950000E+02
2.950000E+02
2.950000E+02
2.950000E+02
2.950000E+02
2.950000E+02
2.950000E+02
2.950000E+02
2.950000E+02
2.950000E+02
2.950000E+02
2.950000E+02
2.950000E+02
2.950000E+02
2.950000E+02
2.950000E+02
2.950000E+02
2.950000E+02
2.950000E+02
2.950000E+02
2.950000E+02
2.950000E+02
2.950000E+02
2.950000E+02
2.950000E+02
2.950000E+02
2.950000E+02
2.950000E+02
2.950000E+02
2.950000E+02
2.950000E+02
2.950000E+02
2.950000E+02
2.950000E+02
2.950000E+02
2.950000E+02
2.950000E+02
2.950000E+02
2.950000E+02
2.950000E+02
2.950000E+02
2.950000E+02
2.950000E+02
2.950000E+02
2.950000E+02
2.950000E+02
2.950000E+02
2.950000E+02
2.950000E+02
2.950000E+02
2.950000E+02
2.950000E+02
2.950000E+02
2.950000E+02
2.950000E+02
2.950000E+02
2.950000E+02
2.950000E+02
2.950000E+02
2.950000E+02
2.950000E+02
2.950000E+02
2.950000E+02
2.950000E+02
2.950000E+02
2.950000E+02
2.950000E+02
2.950000E+02
2.950000E+02
2.950000E+02
2.950000E+02
2.950000E+02
2.950000E+02
2.950000E+02
2.950000E+02
2.950000E+02
2.950000E+02
2.950000E+02
2.950000E+02
2.950000E+02
2.950000E+02
2.950000E+02
2.950000E+02
2.950000E+02
2.950000E+02
2.950000E+02
2.950000E+02
2.950000E+02
2.950000E+02
2.950000E+02
2.950000E+02
2.950000E+02
2.950000E+02
2.950000E+02
2.950000E+02
2.950000E+02
2.950000E+02
2.950000E+02
2.950000E+02
2.950000E+02
2.950000E+02
2.950000E+02
2.950000E+02
2.950000E+02
2.950000E+02
2.950000E+02
2.950000E+02
2.950000E+02
2.950000E+02
2.950000E+02
2.950000E+02
2.950000E+02
2.950000E+02
2.950000E+02
2.950000E+02
2.950000E+02
2.950000E+02
2.950000E+02
2.950000E+02
2.950000E+02
2.950000E+02
2.950000E+02
2.950000E+02
2.950000E+02
2.950000E+02
2.950000E+02
2.950000E+02
2.950000E+02
2.950000E+02
2.950000E+02
2.950000E+02
2.950000E+02
2.950000E+02
2.950000E+02
2.950000E+02
2.950000E+02
2.950000E+02
2.950000E+02
2.950000E+02
2.950000E+02
2.950000E+02
2.950000E+02
2.950000E+02
2.950000E+02
2.950000E+02
2.950000E+02
2.950000E+02
2.950000E+02
2.950000E+02
2.950000E+02
2.950000E+02
2.950000E+02
2.950000E+02
2.950000E+02
2.950000E+02
2.950000E+02
2.950000E+02
2.950000E+02
2.950000E+02
2.950000E+02
2.950000E+02
2.950000E+02
2.950000E+02
2.950000E+02
2.950000E+02
2.950000E+02
2.950000E+02
2.950000E+02
2.950000E+02
2.950000E+02
2.950000E+02
2.950000E+02
2.950000E+02
2.950000E+02
2.950000E+02
2.950000E+02
2.950000E+02
2.950000E+02
2.950000E+02
3.000000E+02
3.000000E+02
3.000000E+02
3.000000E+02
3.000000E+02
3.000000E+02
3.000000E+02
3.000000E+02
3.000000E+02
3.000000E+02
3.000000E+02
3.000000E+02
3.000000E+02
3.000000E+02
3.000000E+02
3.000000E+02
3.000000E+02
3.000000E+02
3.000000E+02
3.000000E+02
3.000000E+02
3.000000E+02
3.000000E+02
3.000000E+02
3.000000E+02
3.000000E+02
3.000000E+02
3.000000E+02
3.000000E+02
3.000000E+02
3.000000E+02
3.000000E+02
3.000000E+02
3.000000E+02
3.000000E+02
3.000000E+02
3.000000E+02
3.000000E+02
3.000000E+02
3.000000E+02
3.000000E+02
3.000000E+02
3.000000E+02
3.000000E+02
3.000000E+02
3.000000E+02
3.000000E+02
3.000000E+02
3.000000E+02
3.000000E+02
3.000000E+02
3.000000E+02
3.000000E+02
3.000000E+02
3.000000E+02
3.000000E+02
3.000000E+02
3.000000E+02
3.000000E+02
3.000000E+02
3.000000E+02
3.000000E+02
3.000000E+02
3.000000E+02
3.000000E+02
3.000000E+02
3.000000E+02
3.000000E+02
3.000000E+02
3.000000E+02
3.000000E+02
3.000000E+02
3.000000E+02
3.000000E+02
3.000000E+02
3.000000E+02
3.000000E+02
3.000000E+02
3.000000E+02
3.000000E+02
3.000000E+02
3.000000E+02
3.000000E+02
3.000000E+02
3.000000E+02
3.000000E+02
3.000000E+02
3.000000E+02
3.000000E+02
3.000000E+02
3.000000E+02
3.000000E+02
3.000000E+02
3.000000E+02
3.000000E+02
3.000000E+02
3.000000E+02
3.000000E+02
3.000000E+02
3.000000E+02
3.000000E+02
3.000000E+02
3.000000E+02
3.000000E+02
3.000000E+02
3.000000E+02
3.000000E+02
3.000000E+02
3.000000E+02
3.000000E+02
3.000000E+02
3.000000E+02
3.000000E+02
3.000000E+02
3.000000E+02
3.000000E+02
3.000000E+02
3.000000E+02
3.000000E+02
3.000000E+02
3.000000E+02
3.000000E+02
3.000000E+02
3.000000E+02
3.000000E+02
3.000000E+02
3.000000E+02
3.000000E+02
3.000000E+02
3.000000E+02
3.000000E+02
3.000000E+02
3.000000E+02
3.000000E+02
3.000000E+02
3.000000E+02
3.000000E+02
3.000000E+02
3.000000E+02
3.000000E+02
3.000000E+02
3.000000E+02
3.000000E+02
3.000000E+02
3.000000E+02
3.000000E+02
3.000000E+02
3.000000E+02
3.000000E+02
3.000000E+02
3.000000E+02
3.000000E+02
3.000000E+02
3.000000E+02
3.000000E+02
3.000000E+02
3.000000E+02
3.000000E+02
3.000000E+02
3.000000E+02
3.000000E+02
3.000000E+02
3.000000E+02
3.000000E+02
3.000000E+02
3.000000E+02
3.000000E+02
3.000000E+02
3.000000E+02
3.000000E+02
3.000000E+02
3.000000E+02
3.000000E+02
3.000000E+02
3.000000E+02
3.000000E+02
3.000000E+02
3.000000E+02
3.000000E+02
3.000000E+02
3.000000E+02
3.000000E+02
3.000000E+02
3.000000E+02
3.000000E+02
3.000000E+02
3.000000E+02
3.000000E+02
3.000000E+02
3.000000E+02
3.000000E+02
3.000000E+02
3.000000E+02
3.000000E+02
3.000000E+02
3.000000E+02
3.000000E+02
3.000000E+02
3.000000E+02
3.000000E+02
3.000000E+02
3.050000E+02
3.050000E+02
3.050000E+02
3.050000E+02
3.050000E+02
3.050000E+02
3.050000E+02
3.050000E+02
3.050000E+02
3.050000E+02
3.050000E+02
3.050000E+02
3.050000E+02
3.050000E+02
3.050000E+02
3.050000E+02
3.050000E+02
3.050000E+02
3.050000E+02
3.050000E+02
3.050000E+02
3.050000E+02
3.050000E+02
3.050000E+02
3.050000E+02
3.050000E+02
3.050000E+02
3.050000E+02
3.050000E+02
3.050000E+02
3.050000E+02
3.050000E+02
3.050000E+02
3.050000E+02
3.050000E+02
3.050000E+02
3.050000E+02
3.050000E+02
3.050000E+02
3.050000E+02
3.050000E+02
3.050000E+02
3.050000E+02
3.050000E+02
3.050000E+02
3.050000E+02
3.050000E+02
3.050000E+02
3.050000E+02
3.050000E+02
3.050000E+02
3.050000E+02
3.050000E+02
3.050000E+02
3.050000E+02
3.050000E+02
3.050000E+02
3.050000E+02
3.050000E+02
3.050000E+02
3.050000E+02
3.050000E+02
3.050000E+02
3.050000E+02
3.050000E+02
3.050000E+02
3.050000E+02
3.050000E+02
3.050000E+02
3.050000E+02
3.050000E+02
3.050000E+02
3.050000E+02
3.050000E+02
3.050000E+02
3.050000E+02
3.050000E+02
3.050000E+02
3.050000E+02
3.050000E+02
3.050000E+02
3.050000E+02
3.050000E+02
3.050000E+02
3.050000E+02
3.050000E+02
3.050000E+02
3.050000E+02
3.050000E+02
3.050000E+02
3.050000E+02
3.050000E+02
3.050000E+02
3.050000E+02
3.050000E+02
3.050000E+02
3.050000E+02
3.050000E+02
3.050000E+02
3.050000E+02
3.050000E+02
3.050000E+02
3.050000E+02
3.050000E+02
3.050000E+02
3.050000E+02
3.050000E+02
3.050000E+02
3.050000E+02
3.050000E+02
3.050000E+02
3.050000E+02
3.050000E+02
3.050000E+02
3.050000E+02
3.050000E+02
3.050000E+02
3.050000E+02
3.050000E+02
3.050000E+02
3.050000E+02
3.050000E+02
3.050000E+02
3.050000E+02
3.050000E+02
3.050000E+02
3.050000E+02
3.050000E+02
3.050000E+02
3.050000E+02
3.050000E+02
3.050000E+02
3.050000E+02
3.050000E+02
3.050000E+02
3.050000E+02
3.050000E+02
3.050000E+02
3.050000E+02
3.050000E+02
3.050000E+02
3.050000E+02
3.050000E+02
3.050000E+02
3.050000E+02
3.050000E+02
3.050000E+02
3.050000E+02
3.050000E+02
3.050000E+02
3.050000E+02
3.050000E+02
3.050000E+02
3.050000E+02
3.050000E+02
3.050000E+02
3.050000E+02
3.050000E+02
3.050000E+02
3.050000E+02
3.050000E+02
3.050000E+02
3.050000E+02
3.050000E+02
3.050000E+02
3.050000E+02
3.050000E+02
3.050000E+02
3.050000E+02
3.050000E+02
3.050000E+02
3.050000E+02
3.050000E+02
3.050000E+02
3.050000E+02
3.050000E+02
3.050000E+02
3.050000E+02
3.050000E+02
3.050000E+02
3.050000E+02
3.050000E+02
3.050000E+02
3.050000E+02
3.050000E+02
3.050000E+02
3.050000E+02
3.050000E+02
3.050000E+02
3.050000E+02
3.050000E+02
3.050000E+02
3.050000E+02
3.050000E+02
3.050000E+02
3.050000E+02
3.050000E+02
3.050000E+02
3.050000E+02
3.050000E+02
3.050000E+02
3.100000E+02
3.100000E+02
3.100000E+02
3.100000E+02
3.100000E+02
3.100000E+02
3.100000E+02
3.100000E+02
3.100000E+02
3.100000E+02
3.100000E+02
3.100000E+02
3.100000E+02
3.100000E+02
3.100000E+02
3.100000E+02
3.100000E+02
3.100000E+02
3.100000E+02
3.100000E+02
3.100000E+02
3.100000E+02
3.100000E+02
3.100000E+02
3.100000E+02
3.100000E+02
3.100000E+02
3.100000E+02
3.100000E+02
3.100000E+02
3.100000E+02
3.100000E+02
3.100000E+02
3.100000E+02
3.100000E+02
3.100000E+02
3.100000E+02
3.100000E+02
3.100000E+02
3.100000E+02
3.100000E+02
3.100000E+02
3.100000E+02
3.100000E+02
3.100000E+02
3.100000E+02
3.100000E+02
3.100000E+02
3.100000E+02
3.100000E+02
3.100000E+02
3.100000E+02
3.100000E+02
3.100000E+02
3.100000E+02
3.100000E+02
3.100000E+02
3.100000E+02
3.100000E+02
3.100000E+02
3.100000E+02
3.100000E+02
3.100000E+02
3.100000E+02
3.100000E+02
3.100000E+02
3.100000E+02
3.100000E+02
3.100000E+02
3.100000E+02
3.100000E+02
3.100000E+02
3.100000E+02
3.100000E+02
3.100000E+02
3.100000E+02
3.100000E+02
3.100000E+02
3.100000E+02
3.100000E+02
3.100000E+02
3.100000E+02
3.100000E+02
3.100000E+02
3.100000E+02
3.100000E+02
3.100000E+02
3.100000E+02
3.100000E+02
3.100000E+02
3.100000E+02
3.100000E+02
3.100000E+02
3.100000E+02
3.100000E+02
3.100000E+02
3.100000E+02
3.100000E+02
3.100000E+02
3.100000E+02
3.100000E+02
3.100000E+02
3.100000E+02
3.100000E+02
3.100000E+02
3.100000E+02
3.100000E+02
3.100000E+02
3.100000E+02
3.100000E+02
3.100000E+02
3.100000E+02
3.100000E+02
3.100000E+02
3.100000E+02
3.100000E+02
3.100000E+02
3.100000E+02
3.100000E+02
3.100000E+02
3.100000E+02
3.100000E+02
3.100000E+02
3.100000E+02
3.100000E+02
3.100000E+02
3.100000E+02
3.100000E+02
3.100000E+02
3.100000E+02
3.100000E+02
3.100000E+02
3.100000E+02
3.100000E+02
3.100000E+02
3.100000E+02
3.100000E+02
3.100000E+02
3.100000E+02
3.100000E+02
3.100000E+02
3.100000E+02
3.100000E+02
3.100000E+02
3.100000E+02
3.100000E+02
3.100000E+02
3.100000E+02
3.100000E+02
3.100000E+02
3.100000E+02
3.100000E+02
3.100000E+02
3.100000E+02
3.100000E+02
3.100000E+02
3.100000E+02
3.100000E+02
3.100000E+02
3.100000E+02
3.100000E+02
3.100000E+02
3.100000E+02
3.100000E+02
3.100000E+02
3.100000E+02
3.100000E+02
3.100000E+02
3.100000E+02
3.100000E+02
3.100000E+02
3.100000E+02
3.100000E+02
3.100000E+02
3.100000E+02
3.100000E+02
3.100000E+02
3.100000E+02
3.100000E+02
3.100000E+02
3.100000E+02
3.100000E+02
3.100000E+02
3.100000E+02
3.100000E+02
3.100000E+02
3.100000E+02
3.100000E+02
3.100000E+02
3.100000E+02
3.100000E+02
3.100000E+02
3.100000E+02
3.100000E+02
3.100000E+02
3.100000E+02
3.100000E+02
3.100000E+02
3.100000E+02
3.100000E+02
3.100000E+02
3.150000E+02
3.150000E+02
3.150000E+02
3.150000E+02
3.150000E+02
3.150000E+02
3.150000E+02
3.150000E+02
3.150000E+02
3.150000E+02
3.150000E+02
3.150000E+02
3.150000E+02
3.150000E+02
3.150000E+02
3.150000E+02
3.150000E+02
3.150000E+02
3.150000E+02
3.150000E+02
3.150000E+02
3.150000E+02
3.150000E+02
3.150000E+02
3.150000E+02
3.150000E+02
3.150000E+02
3.150000E+02
3.150000E+02
3.150000E+02
3.150000E+02
3.150000E+02
3.150000E+02
3.150000E+02
3.150000E+02
3.150000E+02
3.150000E+02
3.150000E+02
3.150000E+02
3.150000E+02
3.150000E+02
3.150000E+02
3.150000E+02
3.150000E+02
3.150000E+02
3.150000E+02
3.150000E+02
3.150000E+02
3.150000E+02
3.150000E+02
3.150000E+02
3.150000E+02
3.150000E+02
3.150000E+02
3.150000E+02
3.150000E+02
3.150000E+02
3.150000E+02
3.150000E+02
3.150000E+02
3.150000E+02
3.150000E+02
3.150000E+02
3.150000E+02
3.150000E+02
3.150000E+02
3.150000E+02
3.150000E+02
3.150000E+02
3.150000E+02
3.150000E+02
3.150000E+02
3.150000E+02
3.150000E+02
3.150000E+02
3.150000E+02
3.150000E+02
3.150000E+02
3.150000E+02
3.150000E+02
3.150000E+02
3.150000E+02
3.150000E+02
3.150000E+02
3.150000E+02
3.150000E+02
3.150000E+02
3.150000E+02
3.150000E+02
3.150000E+02
3.150000E+02
3.150000E+02
3.150000E+02
3.150000E+02
3.150000E+02
3.150000E+02
3.150000E+02
3.150000E+02
3.150000E+02
3.150000E+02
3.150000E+02
3.150000E+02
3.150000E+02
3.150000E+02
3.150000E+02
3.150000E+02
3.150000E+02
3.150000E+02
3.150000E+02
3.150000E+02
3.150000E+02
3.150000E+02
3.150000E+02
3.150000E+02
3.150000E+02
3.150000E+02
3.150000E+02
3.150000E+02
3.150000E+02
3.150000E+02
3.150000E+02
3.150000E+02
3.150000E+02
3.150000E+02
3.150000E+02
3.150000E+02
3.150000E+02
3.150000E+02
3.150000E+02
3.150000E+02
3.150000E+02
3.150000E+02
3.150000E+02
3.150000E+02
3.150000E+02
3.150000E+02
3.150000E+02
3.150000E+02
3.150000E+02
3.150000E+02
3.150000E+02
3.150000E+02
3.150000E+02
3.150000E+02
3.150000E+02
3.150000E+02
3.150000E+02
3.150000E+02
3.150000E+02
3.150000E+02
3.150000E+02
3.150000E+02
3.150000E+02
3.150000E+02
3.150000E+02
3.150000E+02
3.150000E+02
3.150000E+02
3.150000E+02
3.150000E+02
3.150000E+02
3.150000E+02
3.150000E+02
3.150000E+02
3.150000E+02
3.150000E+02
3.150000E+02
3.150000E+02
3.150000E+02
3.150000E+02
3.150000E+02
3.150000E+02
3.150000E+02
3.150000E+02
3.150000E+02
3.150000E+02
3.150000E+02
3.150000E+02
3.150000E+02
3.150000E+02
3.150000E+02
3.150000E+02
3.150000E+02
3.150000E+02
3.150000E+02
3.150000E+02
3.150000E+02
3.150000E+02
3.150000E+02
3.150000E+02
3.150000E+02
3.150000E+02
3.150000E+02
3.150000E+02
3.150000E+02
3.150000E+02
3.150000E+02
3.150000E+02
3.150000E+02
3.150000E+02
3.150000E+02
3.200000E+02
3.200000E+02
3.200000E+02
3.200000E+02
3.200000E+02
3.200000E+02
3.200000E+02
3.200000E+02
3.200000E+02
3.200000E+02
3.200000E+02
3.200000E+02
3.200000E+02
3.200000E+02
3.200000E+02
3.200000E+02
3.200000E+02
3.200000E+02
3.200000E+02
3.200000E+02
3.200000E+02
3.200000E+02
3.200000E+02
3.200000E+02
3.200000E+02
3.200000E+02
3.200000E+02
3.200000E+02
3.200000E+02
3.200000E+02
3.200000E+02
3.200000E+02
3.200000E+02
3.200000E+02
3.200000E+02
3.200000E+02
3.200000E+02
3.200000E+02
3.200000E+02
3.200000E+02
3.200000E+02
3.200000E+02
3.200000E+02
3.200000E+02
3.200000E+02
3.200000E+02
3.200000E+02
3.200000E+02
3.200000E+02
3.200000E+02
3.200000E+02
3.200000E+02
3.200000E+02
3.200000E+02
3.200000E+02
3.200000E+02
3.200000E+02
3.200000E+02
3.200000E+02
3.200000E+02
3.200000E+02
3.200000E+02
3.200000E+02
3.200000E+02
3.200000E+02
3.200000E+02
3.200000E+02
3.200000E+02
3.200000E+02
3.200000E+02
3.200000E+02
3.200000E+02
3.200000E+02
3.200000E+02
3.200000E+02
3.200000E+02
3.200000E+02
3.200000E+02
3.200000E+02
3.200000E+02
3.200000E+02
3.200000E+02
3.200000E+02
3.200000E+02
3.200000E+02
3.200000E+02
3.200000E+02
3.200000E+02
3.200000E+02
3.200000E+02
3.200000E+02
3.200000E+02
3.200000E+02
3.200000E+02
3.200000E+02
3.200000E+02
3.200000E+02
3.200000E+02
3.200000E+02
3.200000E+02
3.200000E+02
3.200000E+02
3.200000E+02
3.200000E+02
3.200000E+02
3.200000E+02
3.200000E+02
3.200000E+02
3.200000E+02
3.200000E+02
3.200000E+02
3.200000E+02
3.200000E+02
3.200000E+02
3.200000E+02
3.200000E+02
3.200000E+02
3.200000E+02
3.200000E+02
3.200000E+02
3.200000E+02
3.200000E+02
3.200000E+02
3.200000E+02
3.200000E+02
3.200000E+02
3.200000E+02
3.200000E+02
3.200000E+02
3.200000E+02
3.200000E+02
3.200000E+02
3.200000E+02
3.200000E+02
3.200000E+02
3.200000E+02
3.200000E+02
3.200000E+02
3.200000E+02
3.200000E+02
3.200000E+02
3.200000E+02
3.200000E+02
3.200000E+02
3.200000E+02
3.200000E+02
3.200000E+02
3.200000E+02
3.200000E+02
3.200000E+02
3.200000E+02
3.200000E+02
3.200000E+02
3.200000E+02
3.200000E+02
3.200000E+02
3.200000E+02
3.200000E+02
3.200000E+02
3.200000E+02
3.200000E+02
3.200000E+02
3.200000E+02
3.200000E+02
3.200000E+02
3.200000E+02
3.200000E+02
3.200000E+02
3.200000E+02
3.200000E+02
3.200000E+02
3.200000E+02
3.200000E+02
3.200000E+02
3.200000E+02
3.200000E+02
3.200000E+02
3.200000E+02
3.200000E+02
3.200000E+02
3.200000E+02
3.200000E+02
3.200000E+02
3.200000E+02
3.200000E+02
3.200000E+02
3.200000E+02
3.200000E+02
3.200000E+02
3.200000E+02
3.200000E+02
3.200000E+02
3.200000E+02
3.200000E+02
3.200000E+02
3.200000E+02
3.200000E+02
3.200000E+02
3.200000E+02
3.200000E+02
3.200000E+02
3.250000E+02
3.250000E+02
3.250000E+02
3.250000E+02
3.250000E+02
3.250000E+02
3.250000E+02
3.250000E+02
3.250000E+02
3.250000E+02
3.250000E+02
3.250000E+02
3.250000E+02
3.250000E+02
3.250000E+02
3.250000E+02
3.250000E+02
3.250000E+02
3.250000E+02
3.250000E+02
3.250000E+02
3.250000E+02
3.250000E+02
3.250000E+02
3.250000E+02
3.250000E+02
3.250000E+02
3.250000E+02
3.250000E+02
3.250000E+02
3.250000E+02
3.250000E+02
3.250000E+02
3.250000E+02
3.250000E+02
3.250000E+02
3.250000E+02
3.250000E+02
3.250000E+02
3.250000E+02
3.250000E+02
3.250000E+02
3.250000E+02
3.250000E+02
3.250000E+02
3.250000E+02
3.250000E+02
3.250000E+02
3.250000E+02
3.250000E+02
3.250000E+02
3.250000E+02
3.250000E+02
3.250000E+02
3.250000E+02
3.250000E+02
3.250000E+02
3.250000E+02
3.250000E+02
3.250000E+02
3.250000E+02
3.250000E+02
3.250000E+02
3.250000E+02
3.250000E+02
3.250000E+02
3.250000E+02
3.250000E+02
3.250000E+02
3.250000E+02
3.250000E+02
3.250000E+02
3.250000E+02
3.250000E+02
3.250000E+02
3.250000E+02
3.250000E+02
3.250000E+02
3.250000E+02
3.250000E+02
3.250000E+02
3.250000E+02
3.250000E+02
3.250000E+02
3.250000E+02
3.250000E+02
3.250000E+02
3.250000E+02
3.250000E+02
3.250000E+02
3.250000E+02
3.250000E+02
3.250000E+02
3.250000E+02
3.250000E+02
3.250000E+02
3.250000E+02
3.250000E+02
3.250000E+02
3.250000E+02
3.250000E+02
3.250000E+02
3.250000E+02
3.250000E+02
3.250000E+02
3.250000E+02
3.250000E+02
3.250000E+02
3.250000E+02
3.250000E+02
3.250000E+02
3.250000E+02
3.250000E+02
3.250000E+02
3.250000E+02
3.250000E+02
3.250000E+02
3.250000E+02
3.250000E+02
3.250000E+02
3.250000E+02
3.250000E+02
3.250000E+02
3.250000E+02
3.250000E+02
3.250000E+02
3.250000E+02
3.250000E+02
3.250000E+02
3.250000E+02
3.250000E+02
3.250000E+02
3.250000E+02
3.250000E+02
3.250000E+02
3.250000E+02
3.250000E+02
3.250000E+02
3.250000E+02
3.250000E+02
3.250000E+02
3.250000E+02
3.250000E+02
3.250000E+02
3.250000E+02
3.250000E+02
3.250000E+02
3.250000E+02
3.250000E+02
3.250000E+02
3.250000E+02
3.250000E+02
3.250000E+02
3.250000E+02
3.250000E+02
3.250000E+02
3.250000E+02
3.250000E+02
3.250000E+02
3.250000E+02
3.250000E+02
3.250000E+02
3.250000E+02
3.250000E+02
3.250000E+02
3.250000E+02
3.250000E+02
3.250000E+02
3.250000E+02
3.250000E+02
3.250000E+02
3.250000E+02
3.250000E+02
3.250000E+02
3.250000E+02
3.250000E+02
3.250000E+02
3.250000E+02
3.250000E+02
3.250000E+02
3.250000E+02
3.250000E+02
3.250000E+02
3.250000E+02
3.250000E+02
3.250000E+02
3.250000E+02
3.250000E+02
3.250000E+02
3.250000E+02
3.250000E+02
3.250000E+02
3.250000E+02
3.250000E+02
3.250000E+02
3.250000E+02
3.250000E+02
3.250000E+02
3.250000E+02
3.250000E+02
3.250000E+02
3.300000E+02
3.300000E+02
3.300000E+02
3.300000E+02
3.300000E+02
3.300000E+02
3.300000E+02
3.300000E+02
3.300000E+02
3.300000E+02
3.300000E+02
3.300000E+02
3.300000E+02
3.300000E+02
3.300000E+02
3.300000E+02
3.300000E+02
3.300000E+02
3.300000E+02
3.300000E+02
3.300000E+02
3.300000E+02
3.300000E+02
3.300000E+02
3.300000E+02
3.300000E+02
3.300000E+02
3.300000E+02
3.300000E+02
3.300000E+02
3.300000E+02
3.300000E+02
3.300000E+02
3.300000E+02
3.300000E+02
3.300000E+02
3.300000E+02
3.300000E+02
3.300000E+02
3.300000E+02
3.300000E+02
3.300000E+02
3.300000E+02
3.300000E+02
3.300000E+02
3.300000E+02
3.300000E+02
3.300000E+02
3.300000E+02
3.300000E+02
3.300000E+02
3.300000E+02
3.300000E+02
3.300000E+02
3.300000E+02
3.300000E+02
3.300000E+02
3.300000E+02
3.300000E+02
3.300000E+02
3.300000E+02
3.300000E+02
3.300000E+02
3.300000E+02
3.300000E+02
3.300000E+02
3.300000E+02
3.300000E+02
3.300000E+02
3.300000E+02
3.300000E+02
3.300000E+02
3.300000E+02
3.300000E+02
3.300000E+02
3.300000E+02
3.300000E+02
3.300000E+02
3.300000E+02
3.300000E+02
3.300000E+02
3.300000E+02
3.300000E+02
3.300000E+02
3.300000E+02
3.300000E+02
3.300000E+02
3.300000E+02
3.300000E+02
3.300000E+02
3.300000E+02
3.300000E+02
3.300000E+02
3.300000E+02
3.300000E+02
3.300000E+02
3.300000E+02
3.300000E+02
3.300000E+02
3.300000E+02
3.300000E+02
3.300000E+02
3.300000E+02
3.300000E+02
3.300000E+02
3.300000E+02
3.300000E+02
3.300000E+02
3.300000E+02
3.300000E+02
3.300000E+02
3.300000E+02
3.300000E+02
3.300000E+02
3.300000E+02
3.300000E+02
3.300000E+02
3.300000E+02
3.300000E+02
3.300000E+02
3.300000E+02
3.300000E+02
3.300000E+02
3.300000E+02
3.300000E+02
3.300000E+02
3.300000E+02
3.300000E+02
3.300000E+02
3.300000E+02
3.300000E+02
3.300000E+02
3.300000E+02
3.300000E+02
3.300000E+02
3.300000E+02
3.300000E+02
3.300000E+02
3.300000E+02
3.300000E+02
3.300000E+02
3.300000E+02
3.300000E+02
3.300000E+02
3.300000E+02
3.300000E+02
3.300000E+02
3.300000E+02
3.300000E+02
3.300000E+02
3.300000E+02
3.300000E+02
3.300000E+02
3.300000E+02
3.300000E+02
3.300000E+02
3.300000E+02
3.300000E+02
3.300000E+02
3.300000E+02
3.300000E+02
3.300000E+02
3.300000E+02
3.300000E+02
3.300000E+02
3.300000E+02
3.300000E+02
3.300000E+02
3.300000E+02
3.300000E+02
3.300000E+02
3.300000E+02
3.300000E+02
3.300000E+02
3.300000E+02
3.300000E+02
3.300000E+02
3.300000E+02
3.300000E+02
3.300000E+02
3.300000E+02
3.300000E+02
3.300000E+02
3.300000E+02
3.300000E+02
3.300000E+02
3.300000E+02
3.300000E+02
3.300000E+02
3.300000E+02
3.300000E+02
3.300000E+02
3.300000E+02
3.300000E+02
3.300000E+02
3.300000E+02
3.300000E+02
3.300000E+02
3.300000E+02
3.300000E+02
3.300000E+02
3.350000E+02
3.350000E+02
3.350000E+02
3.350000E+02
3.350000E+02
3.350000E+02
3.350000E+02
3.350000E+02
3.350000E+02
3.350000E+02
3.350000E+02
3.350000E+02
3.350000E+02
3.350000E+02
3.350000E+02
3.350000E+02
3.350000E+02
3.350000E+02
3.350000E+02
3.350000E+02
3.350000E+02
3.350000E+02
3.350000E+02
3.350000E+02
3.350000E+02
3.350000E+02
3.350000E+02
3.350000E+02
3.350000E+02
3.350000E+02
3.350000E+02
3.350000E+02
3.350000E+02
3.350000E+02
3.350000E+02
3.350000E+02
3.350000E+02
3.350000E+02
3.350000E+02
3.350000E+02
3.350000E+02
3.350000E+02
3.350000E+02
3.350000E+02
3.350000E+02
3.350000E+02
3.350000E+02
3.350000E+02
3.350000E+02
3.350000E+02
3.350000E+02
3.350000E+02
3.350000E+02
3.350000E+02
3.350000E+02
3.350000E+02
3.350000E+02
3.350000E+02
3.350000E+02
3.350000E+02
3.350000E+02
3.350000E+02
3.350000E+02
3.350000E+02
3.350000E+02
3.350000E+02
3.350000E+02
3.350000E+02
3.350000E+02
3.350000E+02
3.350000E+02
3.350000E+02
3.350000E+02
3.350000E+02
3.350000E+02
3.350000E+02
3.350000E+02
3.350000E+02
3.350000E+02
3.350000E+02
3.350000E+02
3.350000E+02
3.350000E+02
3.350000E+02
3.350000E+02
3.350000E+02
3.350000E+02
3.350000E+02
3.350000E+02
3.350000E+02
3.350000E+02
3.350000E+02
3.350000E+02
3.350000E+02
3.350000E+02
3.350000E+02
3.350000E+02
3.350000E+02
3.350000E+02
3.350000E+02
3.350000E+02
3.350000E+02
3.350000E+02
3.350000E+02
3.350000E+02
3.350000E+02
3.350000E+02
3.350000E+02
3.350000E+02
3.350000E+02
3.350000E+02
3.350000E+02
3.350000E+02
3.350000E+02
3.350000E+02
3.350000E+02
3.350000E+02
3.350000E+02
3.350000E+02
3.350000E+02
3.350000E+02
3.350000E+02
3.350000E+02
3.350000E+02
3.350000E+02
3.350000E+02
3.350000E+02
3.350000E+02
3.350000E+02
3.350000E+02
3.350000E+02
3.350000E+02
3.350000E+02
3.350000E+02
3.350000E+02
3.350000E+02
3.350000E+02
3.350000E+02
3.350000E+02
3.350000E+02
3.350000E+02
3.350000E+02
3.350000E+02
3.350000E+02
3.350000E+02
3.350000E+02
3.350000E+02
3.350000E+02
3.350000E+02
3.350000E+02
3.350000E+02
3.350000E+02
3.350000E+02
3.350000E+02
3.350000E+02
3.350000E+02
3.350000E+02
3.350000E+02
3.350000E+02
3.350000E+02
3.350000E+02
3.350000E+02
3.350000E+02
3.350000E+02
3.350000E+02
3.350000E+02
3.350000E+02
3.350000E+02
3.350000E+02
3.350000E+02
3.350000E+02
3.350000E+02
3.350000E+02
3.350000E+02
3.350000E+02
3.350000E+02
3.350000E+02
3.350000E+02
3.350000E+02
3.350000E+02
3.350000E+02
3.350000E+02
3.350000E+02
3.350000E+02
3.350000E+02
3.350000E+02
3.350000E+02
3.350000E+02
3.350000E+02
3.350000E+02
3.350000E+02
3.350000E+02
3.350000E+02
3.350000E+02
3.350000E+02
3.350000E+02
3.350000E+02
3.350000E+02
3.350000E+02
3.350000E+02
3.350000E+02
3.400000E+02
3.400000E+02
3.400000E+02
3.400000E+02
3.400000E+02
3.400000E+02
3.400000E+02
3.400000E+02
3.400000E+02
3.400000E+02
3.400000E+02
3.400000E+02
3.400000E+02
3.400000E+02
3.400000E+02
3.400000E+02
3.400000E+02
3.400000E+02
3.400000E+02
3.400000E+02
3.400000E+02
3.400000E+02
3.400000E+02
3.400000E+02
3.400000E+02
3.400000E+02
3.400000E+02
3.400000E+02
3.400000E+02
3.400000E+02
3.400000E+02
3.400000E+02
3.400000E+02
3.400000E+02
3.400000E+02
3.400000E+02
3.400000E+02
3.400000E+02
3.400000E+02
3.400000E+02
3.400000E+02
3.400000E+02
3.400000E+02
3.400000E+02
3.400000E+02
3.400000E+02
3.400000E+02
3.400000E+02
3.400000E+02
3.400000E+02
3.400000E+02
3.400000E+02
3.400000E+02
3.400000E+02
3.400000E+02
3.400000E+02
3.400000E+02
3.400000E+02
3.400000E+02
3.400000E+02
3.400000E+02
3.400000E+02
3.400000E+02
3.400000E+02
3.400000E+02
3.400000E+02
3.400000E+02
3.400000E+02
3.400000E+02
3.400000E+02
3.400000E+02
3.400000E+02
3.400000E+02
3.400000E+02
3.400000E+02
3.400000E+02
3.400000E+02
3.400000E+02
3.400000E+02
3.400000E+02
3.400000E+02
3.400000E+02
3.400000E+02
3.400000E+02
3.400000E+02
3.400000E+02
3.400000E+02
3.400000E+02
3.400000E+02
3.400000E+02
3.400000E+02
3.400000E+02
3.400000E+02
3.400000E+02
3.400000E+02
3.400000E+02
3.400000E+02
3.400000E+02
3.400000E+02
3.400000E+02
3.400000E+02
3.400000E+02
3.400000E+02
3.400000E+02
3.400000E+02
3.400000E+02
3.400000E+02
3.400000E+02
3.400000E+02
3.400000E+02
3.400000E+02
3.400000E+02
3.400000E+02
3.400000E+02
3.400000E+02
3.400000E+02
3.400000E+02
3.400000E+02
3.400000E+02
3.400000E+02
3.400000E+02
3.400000E+02
3.400000E+02
3.400000E+02
3.400000E+02
3.400000E+02
3.400000E+02
3.400000E+02
3.400000E+02
3.400000E+02
3.400000E+02
3.400000E+02
3.400000E+02
3.400000E+02
3.400000E+02
3.400000E+02
3.400000E+02
3.400000E+02
3.400000E+02
3.400000E+02
3.400000E+02
3.400000E+02
3.400000E+02
3.400000E+02
3.400000E+02
3.400000E+02
3.400000E+02
3.400000E+02
3.400000E+02
3.400000E+02
3.400000E+02
3.400000E+02
3.400000E+02
3.400000E+02
3.400000E+02
3.400000E+02
3.400000E+02
3.400000E+02
3.400000E+02
3.400000E+02
3.400000E+02
3.400000E+02
3.400000E+02
3.400000E+02
3.400000E+02
3.400000E+02
3.400000E+02
3.400000E+02
3.400000E+02
3.400000E+02
3.400000E+02
3.400000E+02
3.400000E+02
3.400000E+02
3.400000E+02
3.400000E+02
3.400000E+02
3.400000E+02
3.400000E+02
3.400000E+02
3.400000E+02
3.400000E+02
3.400000E+02
3.400000E+02
3.400000E+02
3.400000E+02
3.400000E+02
3.400000E+02
3.400000E+02
3.400000E+02
3.400000E+02
3.400000E+02
3.400000E+02
3.400000E+02
3.400000E+02
3.400000E+02
3.400000E+02
3.400000E+02
3.400000E+02
3.400000E+02
3.400000E+02
3.450000E+02
3.450000E+02
3.450000E+02
3.450000E+02
3.450000E+02
3.450000E+02
3.450000E+02
3.450000E+02
3.450000E+02
3.450000E+02
3.450000E+02
3.450000E+02
3.450000E+02
3.450000E+02
3.450000E+02
3.450000E+02
3.450000E+02
3.450000E+02
3.450000E+02
3.450000E+02
3.450000E+02
3.450000E+02
3.450000E+02
3.450000E+02
3.450000E+02
3.450000E+02
3.450000E+02
3.450000E+02
3.450000E+02
3.450000E+02
3.450000E+02
3.450000E+02
3.450000E+02
3.450000E+02
3.450000E+02
3.450000E+02
3.450000E+02
3.450000E+02
3.450000E+02
3.450000E+02
3.450000E+02
3.450000E+02
3.450000E+02
3.450000E+02
3.450000E+02
3.450000E+02
3.450000E+02
3.450000E+02
3.450000E+02
3.450000E+02
3.450000E+02
3.450000E+02
3.450000E+02
3.450000E+02
3.450000E+02
3.450000E+02
3.450000E+02
3.450000E+02
3.450000E+02
3.450000E+02
3.450000E+02
3.450000E+02
3.450000E+02
3.450000E+02
3.450000E+02
3.450000E+02
3.450000E+02
3.450000E+02
3.450000E+02
3.450000E+02
3.450000E+02
3.450000E+02
3.450000E+02
3.450000E+02
3.450000E+02
3.450000E+02
3.450000E+02
3.450000E+02
3.450000E+02
3.450000E+02
3.450000E+02
3.450000E+02
3.450000E+02
3.450000E+02
3.450000E+02
3.450000E+02
3.450000E+02
3.450000E+02
3.450000E+02
3.450000E+02
3.450000E+02
3.450000E+02
3.450000E+02
3.450000E+02
3.450000E+02
3.450000E+02
3.450000E+02
3.450000E+02
3.450000E+02
3.450000E+02
3.450000E+02
3.450000E+02
3.450000E+02
3.450000E+02
3.450000E+02
3.450000E+02
3.450000E+02
3.450000E+02
3.450000E+02
3.450000E+02
3.450000E+02
3.450000E+02
3.450000E+02
3.450000E+02
3.450000E+02
3.450000E+02
3.450000E+02
3.450000E+02
3.450000E+02
3.450000E+02
3.450000E+02
3.450000E+02
3.450000E+02
3.450000E+02
3.450000E+02
3.450000E+02
3.450000E+02
3.450000E+02
3.450000E+02
3.450000E+02
3.450000E+02
3.450000E+02
3.450000E+02
3.450000E+02
3.450000E+02
3.450000E+02
3.450000E+02
3.450000E+02
3.450000E+02
3.450000E+02
3.450000E+02
3.450000E+02
3.450000E+02
3.450000E+02
3.450000E+02
3.450000E+02
3.450000E+02
3.450000E+02
3.450000E+02
3.450000E+02
3.450000E+02
3.450000E+02
3.450000E+02
3.450000E+02
3.450000E+02
3.450000E+02
3.450000E+02
3.450000E+02
3.450000E+02
3.450000E+02
3.450000E+02
3.450000E+02
3.450000E+02
3.450000E+02
3.450000E+02
3.450000E+02
3.450000E+02
3.450000E+02
3.450000E+02
3.450000E+02
3.450000E+02
3.450000E+02
3.450000E+02
3.450000E+02
3.450000E+02
3.450000E+02
3.450000E+02
3.450000E+02
3.450000E+02
3.450000E+02
3.450000E+02
3.450000E+02
3.450000E+02
3.450000E+02
3.450000E+02
3.450000E+02
3.450000E+02
3.450000E+02
3.450000E+02
3.450000E+02
3.450000E+02
3.450000E+02
3.450000E+02
3.450000E+02
3.450000E+02
3.450000E+02
3.450000E+02
3.450000E+02
3.450000E+02
3.450000E+02
3.450000E+02
3.500000E+02
3.500000E+02
3.500000E+02
3.500000E+02
3.500000E+02
3.500000E+02
3.500000E+02
3.500000E+02
3.500000E+02
3.500000E+02
3.500000E+02
3.500000E+02
3.500000E+02
3.500000E+02
3.500000E+02
3.500000E+02
3.500000E+02
3.500000E+02
3.500000E+02
3.500000E+02
3.500000E+02
3.500000E+02
3.500000E+02
3.500000E+02
3.500000E+02
3.500000E+02
3.500000E+02
3.500000E+02
3.500000E+02
3.500000E+02
3.500000E+02
3.500000E+02
3.500000E+02
3.500000E+02
3.500000E+02
3.500000E+02
3.500000E+02
3.500000E+02
3.500000E+02
3.500000E+02
3.500000E+02
3.500000E+02
3.500000E+02
3.500000E+02
3.500000E+02
3.500000E+02
3.500000E+02
3.500000E+02
3.500000E+02
3.500000E+02
3.500000E+02
3.500000E+02
3.500000E+02
3.500000E+02
3.500000E+02
3.500000E+02
3.500000E+02
3.500000E+02
3.500000E+02
3.500000E+02
3.500000E+02
3.500000E+02
3.500000E+02
3.500000E+02
3.500000E+02
3.500000E+02
3.500000E+02
3.500000E+02
3.500000E+02
3.500000E+02
3.500000E+02
3.500000E+02
3.500000E+02
3.500000E+02
3.500000E+02
3.500000E+02
3.500000E+02
3.500000E+02
3.500000E+02
3.500000E+02
3.500000E+02
3.500000E+02
3.500000E+02
3.500000E+02
3.500000E+02
3.500000E+02
3.500000E+02
3.500000E+02
3.500000E+02
3.500000E+02
3.500000E+02
3.500000E+02
3.500000E+02
3.500000E+02
3.500000E+02
3.500000E+02
3.500000E+02
3.500000E+02
3.500000E+02
3.500000E+02
3.500000E+02
3.500000E+02
3.500000E+02
3.500000E+02
3.500000E+02
3.500000E+02
3.500000E+02
3.500000E+02
3.500000E+02
3.500000E+02
3.500000E+02
3.500000E+02
3.500000E+02
3.500000E+02
3.500000E+02
3.500000E+02
3.500000E+02
3.500000E+02
3.500000E+02
3.500000E+02
3.500000E+02
3.500000E+02
3.500000E+02
3.500000E+02
3.500000E+02
3.500000E+02
3.500000E+02
3.500000E+02
3.500000E+02
3.500000E+02
3.500000E+02
3.500000E+02
3.500000E+02
3.500000E+02
3.500000E+02
3.500000E+02
3.500000E+02
3.500000E+02
3.500000E+02
3.500000E+02
3.500000E+02
3.500000E+02
3.500000E+02
3.500000E+02
3.500000E+02
3.500000E+02
3.500000E+02
3.500000E+02
3.500000E+02
3.500000E+02
3.500000E+02
3.500000E+02
3.500000E+02
3.500000E+02
3.500000E+02
3.500000E+02
3.500000E+02
3.500000E+02
3.500000E+02
3.500000E+02
3.500000E+02
3.500000E+02
3.500000E+02
3.500000E+02
3.500000E+02
3.500000E+02
3.500000E+02
3.500000E+02
3.500000E+02
3.500000E+02
3.500000E+02
3.500000E+02
3.500000E+02
3.500000E+02
3.500000E+02
3.500000E+02
3.500000E+02
3.500000E+02
3.500000E+02
3.500000E+02
3.500000E+02
3.500000E+02
3.500000E+02
3.500000E+02
3.500000E+02
3.500000E+02
3.500000E+02
3.500000E+02
3.500000E+02
3.500000E+02
3.500000E+02
3.500000E+02
3.500000E+02
3.500000E+02
3.500000E+02
3.500000E+02
3.500000E+02
3.500000E+02
3.500000E+02
3.500000E+02
3.500000E+02
3.550000E+02
3.550000E+02
3.550000E+02
3.550000E+02
3.550000E+02
3.550000E+02
3.550000E+02
3.550000E+02
3.550000E+02
3.550000E+02
3.550000E+02
3.550000E+02
3.550000E+02
3.550000E+02
3.550000E+02
3.550000E+02
3.550000E+02
3.550000E+02
3.550000E+02
3.550000E+02
3.550000E+02
3.550000E+02
3.550000E+02
3.550000E+02
3.550000E+02
3.550000E+02
3.550000E+02
3.550000E+02
3.550000E+02
3.550000E+02
3.550000E+02
3.550000E+02
3.550000E+02
3.550000E+02
3.550000E+02
3.550000E+02
3.550000E+02
3.550000E+02
3.550000E+02
3.550000E+02
3.550000E+02
3.550000E+02
3.550000E+02
3.550000E+02
3.550000E+02
3.550000E+02
3.550000E+02
3.550000E+02
3.550000E+02
3.550000E+02
3.550000E+02
3.550000E+02
3.550000E+02
3.550000E+02
3.550000E+02
3.550000E+02
3.550000E+02
3.550000E+02
3.550000E+02
3.550000E+02
3.550000E+02
3.550000E+02
3.550000E+02
3.550000E+02
3.550000E+02
3.550000E+02
3.550000E+02
3.550000E+02
3.550000E+02
3.550000E+02
3.550000E+02
3.550000E+02
3.550000E+02
3.550000E+02
3.550000E+02
3.550000E+02
3.550000E+02
3.550000E+02
3.550000E+02
3.550000E+02
3.550000E+02
3.550000E+02
3.550000E+02
3.550000E+02
3.550000E+02
3.550000E+02
3.550000E+02
3.550000E+02
3.550000E+02
3.550000E+02
3.550000E+02
3.550000E+02
3.550000E+02
3.550000E+02
3.550000E+02
3.550000E+02
3.550000E+02
3.550000E+02
3.550000E+02
3.550000E+02
3.550000E+02
3.550000E+02
3.550000E+02
3.550000E+02
3.550000E+02
3.550000E+02
3.550000E+02
3.550000E+02
3.550000E+02
3.550000E+02
3.550000E+02
3.550000E+02
3.550000E+02
3.550000E+02
3.550000E+02
3.550000E+02
3.550000E+02
3.550000E+02
3.550000E+02
3.550000E+02
3.550000E+02
3.550000E+02
3.550000E+02
3.550000E+02
3.550000E+02
3.550000E+02
3.550000E+02
3.550000E+02
3.550000E+02
3.550000E+02
3.550000E+02
3.550000E+02
3.550000E+02
3.550000E+02
3.550000E+02
3.550000E+02
3.550000E+02
3.550000E+02
3.550000E+02
3.550000E+02
3.550000E+02
3.550000E+02
3.550000E+02
3.550000E+02
3.550000E+02
3.550000E+02
3.550000E+02
3.550000E+02
3.550000E+02
3.550000E+02
3.550000E+02
3.550000E+02
3.550000E+02
3.550000E+02
3.550000E+02
3.550000E+02
3.550000E+02
3.550000E+02
3.550000E+02
3.550000E+02
3.550000E+02
3.550000E+02
3.550000E+02
3.550000E+02
3.550000E+02
3.550000E+02
3.550000E+02
3.550000E+02
3.550000E+02
3.550000E+02
3.550000E+02
3.550000E+02
3.550000E+02
3.550000E+02
3.550000E+02
3.550000E+02
3.550000E+02
3.550000E+02
3.550000E+02
3.550000E+02
3.550000E+02
3.550000E+02
3.550000E+02
3.550000E+02
3.550000E+02
3.550000E+02
3.550000E+02
3.550000E+02
3.550000E+02
3.550000E+02
3.550000E+02
3.550000E+02
3.550000E+02
3.550000E+02
3.550000E+02
3.550000E+02
3.550000E+02
3.550000E+02
3.550000E+02
3.550000E+02
3.550000E+02
Z
0.000000E+00
1.000000E+00
2.000000E+00
3.000000E+00
4.000000E+00
5.000000E+00
6.000000E+00
7.000000E+00
8.000000E+00
9.000000E+00
1.000000E+01
1.100000E+01
1.200000E+01
1.300000E+01
1.400000E+01
1.500000E+01
1.600000E+01
1.700000E+01
1.800000E+01
1.900000E+01
2.000000E+01
2.100000E+01
2.200000E+01
2.300000E+01
2.400000E+01
2.500000E+01
2.600000E+01
2.700000E+01
2.800000E+01
2.900000E+01
3.000000E+01
3.100000E+01
3.200000E+01
3.300000E+01
3.400000E+01
3.500000E+01
3.600000E+01
3.700000E+01
3.800000E+01
3.900000E+01
4.000000E+01
4.100000E+01
4.200000E+01
4.300000E+01
4.400000E+01
4.500000E+01
4.600000E+01
4.700000E+01
4.800000E+01
4.900000E+01
5.000000E+01
5.100000E+01
5.200000E+01
5.300000E+01
5.400000E+01
5.500000E+01
5.600000E+01
5.700000E+01
5.800000E+01
5.900000E+01
6.000000E+01
6.100000E+01
6.200000E+01
6.300000E+01
6.400000E+01
6.500000E+01
6.600000E+01
6.700000E+01
6.800000E+01
6.900000E+01
7.000000E+01
7.100000E+01
7.200000E+01
7.300000E+01
7.400000E+01
7.500000E+01
7.600000E+01
7.700000E+01
7.800000E+01
7.900000E+01
8.000000E+01
8.100000E+01
8.200000E+01
8.300000E+01
8.400000E+01
8.500000E+01
8.600000E+01
8.700000E+01
8.800000E+01
8.900000E+01
9.000000E+01
9.100000E+01
9.200000E+01
9.300000E+01
9.400000E+01
9.500000E+01
9.600000E+01
9.700000E+01
9.800000E+01
9.900000E+01
1.000000E+02
1.010000E+02
1.020000E+02
1.030000E+02
1.040000E+02
1.050000E+02
1.060000E+02
1.070000E+02
1.080000E+02
1.090000E+02
1.100000E+02
1.110000E+02
1.120000E+02
1.130000E+02
1.140000E+02
1.150000E+02
1.160000E+02
1.170000E+02
1.180000E+02
1.190000E+02
1.200000E+02
1.210000E+02
1.220000E+02
1.230000E+02
1.240000E+02
1.250000E+02
1.260000E+02
1.270000E+02
1.280000E+02
1.290000E+02
1.300000E+02
1.310000E+02
1.320000E+02
1.330000E+02
1.340000E+02
1.350000E+02
1.360000E+02
1.370000E+02
1.380000E+02
1.390000E+02
1.400000E+02
1.410000E+02
1.420000E+02
1.430000E+02
1.440000E+02
1.450000E+02
1.460000E+02
1.470000E+02
1.480000E+02
1.490000E+02
1.500000E+02
1.510000E+02
1.520000E+02
1.530000E+02
1.540000E+02
1.550000E+02
1.560000E+02
1.570000E+02
1.580000E+02
1.590000E+02
1.600000E+02
1.610000E+02
1.620000E+02
1.630000E+02
1.640000E+02
1.650000E+02
1.660000E+02
1.670000E+02
1.680000E+02
1.690000E+02
1.700000E+02
1.710000E+02
1.720000E+02
1.730000E+02
1.740000E+02
1.750000E+02
1.760000E+02
1.770000E+02
1.780000E+02
1.790000E+02
1.800000E+02
1.810000E+02
1.820000E+02
1.830000E+02
1.840000E+02
1.850000E+02
1.860000E+02
1.870000E+02
1.880000E+02
1.890000E+02
1.900000E+02
1.910000E+02
1.920000E+02
1.930000E+02
1.940000E+02
1.950000E+02
1.960000E+02
1.970000E+02
1.980000E+02
1.990000E+02
2.000000E+02
0.000000E+00
1.000000E+00
2.000000E+00
3.000000E+00
4.000000E+00
5.000000E+00
6.000000E+00
7.000000E+00
8.000000E+00
9.000000E+00
1.000000E+01
1.100000E+01
1.200000E+01
1.300000E+01
1.400000E+01
1.500000E+01
1.600000E+01
1.700000E+01
1.800000E+01
1.900000E+01
2.000000E+01
2.100000E+01
2.200000E+01
2.300000E+01
2.400000E+01
2.500000E+01
2.600000E+01
2.700000E+01
2.800000E+01
2.900000E+01
3.000000E+01
3.100000E+01
3.200000E+01
3.300000E+01
3.400000E+01
3.500000E+01
3.600000E+01
3.700000E+01
3.800000E+01
3.900000E+01
4.000000E+01
4.100000E+01
4.200000E+01
4.300000E+01
4.400000E+01
4.500000E+01
4.600000E+01
4.700000E+01
4.800000E+01
4.900000E+01
5.000000E+01
5.100000E+01
5.200000E+01
5.300000E+01
5.400000E+01
5.500000E+01
5.600000E+01
5.700000E+01
5.800000E+01
5.900000E+01
6.000000E+01
6.100000E+01
6.200000E+01
6.300000E+01
6.400000E+01
6.500000E+01
6.600000E+01
6.700000E+01
6.800000E+01
6.900000E+01
7.000000E+01
7.100000E+01
7.200000E+01
7.300000E+01
7.400000E+01
7.500000E+01
7.600000E+01
7.700000E+01
7.800000E+01
7.900000E+01
8.000000E+01
8.100000E+01
8.200000E+01
8.300000E+01
8.400000E+01
8.500000E+01
8.600000E+01
8.700000E+01
8.800000E+01
8.900000E+01
9.000000E+01
9.100000E+01
9.200000E+01
9.300000E+01
9.400000E+01
9.500000E+01
9.600000E+01
9.700000E+01
9.800000E+01
9.900000E+01
1.000000E+02
1.010000E+02
1.020000E+02
1.030000E+02
1.040000E+02
1.050000E+02
1.060000E+02
1.070000E+02
1.080000E+02
1.090000E+02
1.100000E+02
1.110000E+02
1.120000E+02
1.130000E+02
1.140000E+02
1.150000E+02
1.160000E+02
1.170000E+02
1.180000E+02
1.190000E+02
1.200000E+02
1.210000E+02
1.220000E+02
1.230000E+02
1.240000E+02
1.250000E+02
1.260000E+02
1.270000E+02
1.280000E+02
1.290000E+02
1.300000E+02
1.310000E+02
1.320000E+02
1.330000E+02
1.340000E+02
1.350000E+02
1.360000E+02
1.370000E+02
1.380000E+02
1.390000E+02
1.400000E+02
1.410000E+02
1.420000E+02
1.430000E+02
1.440000E+02
1.450000E+02
1.460000E+02
1.470000E+02
1.480000E+02
1.490000E+02
1.500000E+02
1.510000E+02
1.520000E+02
1.530000E+02
1.540000E+02
1.550000E+02
1.560000E+02
1.570000E+02
1.580000E+02
1.590000E+02
1.600000E+02
1.610000E+02
1.620000E+02
1.630000E+02
1.640000E+02
1.650000E+02
1.660000E+02
1.670000E+02
1.680000E+02
1.690000E+02
1.700000E+02
1.710000E+02
1.720000E+02
1.730000E+02
1.740000E+02
1.750000E+02
1.760000E+02
1.770000E+02
1.780000E+02
1.790000E+02
1.800000E+02
1.810000E+02
1.820000E+02
1.830000E+02
1.840000E+02
1.850000E+02
1.860000E+02
1.870000E+02
1.880000E+02
1.890000E+02
1.900000E+02
1.910000E+02
1.920000E+02
1.930000E+02
1.940000E+02
1.950000E+02
1.960000E+02
1.970000E+02
1.980000E+02
1.990000E+02
2.000000E+02
0.000000E+00
1.000000E+00
2.000000E+00
3.000000E+00
4.000000E+00
5.000000E+00
6.000000E+00
7.000000E+00
8.000000E+00
9.000000E+00
1.000000E+01
1.100000E+01
1.200000E+01
1.300000E+01
1.400000E+01
1.500000E+01
1.600000E+01
1.700000E+01
1.800000E+01
1.900000E+01
2.000000E+01
2.100000E+01
2.200000E+01
2.300000E+01
2.400000E+01
2.500000E+01
2.600000E+01
2.700000E+01
2.800000E+01
2.900000E+01
3.000000E+01
3.100000E+01
3.200000E+01
3.300000E+01
3.400000E+01
3.500000E+01
3.600000E+01
3.700000E+01
3.800000E+01
3.900000E+01
4.000000E+01
4.100000E+01
4.200000E+01
4.300000E+01
4.400000E+01
4.500000E+01
4.600000E+01
4.700000E+01
4.800000E+01
4.900000E+01
5.000000E+01
5.100000E+01
5.200000E+01
5.300000E+01
5.400000E+01
5.500000E+01
5.600000E+01
5.700000E+01
5.800000E+01
5.900000E+01
6.000000E+01
6.100000E+01
6.200000E+01
6.300000E+01
6.400000E+01
6.500000E+01
6.600000E+01
6.700000E+01
6.800000E+01
6.900000E+01
7.000000E+01
7.100000E+01
7.200000E+01
7.300000E+01
7.400000E+01
7.500000E+01
7.600000E+01
7.700000E+01
7.800000E+01
7.900000E+01
8.000000E+01
8.100000E+01
8.200000E+01
8.300000E+01
8.400000E+01
8.500000E+01
8.600000E+01
8.700000E+01
8.800000E+01
8.900000E+01
9.000000E+01
9.100000E+01
9.200000E+01
9.300000E+01
9.400000E+01
9.500000E+01
9.600000E+01
9.700000E+01
9.800000E+01
9.900000E+01
1.000000E+02
1.010000E+02
1.020000E+02
1.030000E+02
1.040000E+02
1.050000E+02
1.060000E+02
1.070000E+02
1.080000E+02
1.090000E+02
1.100000E+02
1.110000E+02
1.120000E+02
1.130000E+02
1.140000E+02
1.150000E+02
1.160000E+02
1.170000E+02
1.180000E+02
1.190000E+02
1.200000E+02
1.210000E+02
1.220000E+02
1.230000E+02
1.240000E+02
1.250000E+02
1.260000E+02
1.270000E+02
1.280000E+02
1.290000E+02
1.300000E+02
1.310000E+02
1.320000E+02
1.330000E+02
1.340000E+02
1.350000E+02
1.360000E+02
1.370000E+02
1.380000E+02
1.390000E+02
1.400000E+02
1.410000E+02
1.420000E+02
1.430000E+02
1.440000E+02
1.450000E+02
1.460000E+02
1.470000E+02
1.480000E+02
1.490000E+02
1.500000E+02
1.510000E+02
1.520000E+02
1.530000E+02
1.540000E+02
1.550000E+02
1.560000E+02
1.570000E+02
1.580000E+02
1.590000E+02
1.600000E+02
1.610000E+02
1.620000E+02
1.630000E+02
1.640000E+02
1.650000E+02
1.660000E+02
1.670000E+02
1.680000E+02
1.690000E+02
1.700000E+02
1.710000E+02
1.720000E+02
1.730000E+02
1.740000E+02
1.750000E+02
1.760000E+02
1.770000E+02
1.780000E+02
1.790000E+02
1.800000E+02
1.810000E+02
1.820000E+02
1.830000E+02
1.840000E+02
1.850000E+02
1.860000E+02
1.870000E+02
1.880000E+02
1.890000E+02
1.900000E+02
1.910000E+02
1.920000E+02
1.930000E+02
1.940000E+02
1.950000E+02
1.960000E+02
1.970000E+02
1.980000E+02
1.990000E+02
2.000000E+02
0.000000E+00
1.000000E+00
2.000000E+00
3.000000E+00
4.000000E+00
5.000000E+00
6.000000E+00
7.000000E+00
8.000000E+00
9.000000E+00
1.000000E+01
1.100000E+01
1.200000E+01
1.300000E+01
1.400000E+01
1.500000E+01
1.600000E+01
1.700000E+01
1.800000E+01
1.900000E+01
2.000000E+01
2.100000E+01
2.200000E+01
2.300000E+01
2.400000E+01
2.500000E+01
2.600000E+01
2.700000E+01
2.800000E+01
2.900000E+01
3.000000E+01
3.100000E+01
3.200000E+01
3.300000E+01
3.400000E+01
3.500000E+01
3.600000E+01
3.700000E+01
3.800000E+01
3.900000E+01
4.000000E+01
4.100000E+01
4.200000E+01
4.300000E+01
4.400000E+01
4.500000E+01
4.600000E+01
4.700000E+01
4.800000E+01
4.900000E+01
5.000000E+01
5.100000E+01
5.200000E+01
5.300000E+01
5.400000E+01
5.500000E+01
5.600000E+01
5.700000E+01
5.800000E+01
5.900000E+01
6.000000E+01
6.100000E+01
6.200000E+01
6.300000E+01
6.400000E+01
6.500000E+01
6.600000E+01
6.700000E+01
6.800000E+01
6.900000E+01
7.000000E+01
7.100000E+01
7.200000E+01
7.300000E+01
7.400000E+01
7.500000E+01
7.600000E+01
7.700000E+01
7.800000E+01
7.900000E+01
8.000000E+01
8.100000E+01
8.200000E+01
8.300000E+01
8.400000E+01
8.500000E+01
8.600000E+01
8.700000E+01
8.800000E+01
8.900000E+01
9.000000E+01
9.100000E+01
9.200000E+01
9.300000E+01
9.400000E+01
9.500000E+01
9.600000E+01
9.700000E+01
9.800000E+01
9.900000E+01
1.000000E+02
1.010000E+02
1.020000E+02
1.030000E+02
1.040000E+02
1.050000E+02
1.060000E+02
1.070000E+02
1.080000E+02
1.090000E+02
1.100000E+02
1.110000E+02
1.120000E+02
1.130000E+02
1.140000E+02
1.150000E+02
1.160000E+02
1.170000E+02
1.180000E+02
1.190000E+02
1.200000E+02
1.210000E+02
1.220000E+02
1.230000E+02
1.240000E+02
1.250000E+02
1.260000E+02
1.270000E+02
1.280000E+02
1.290000E+02
1.300000E+02
1.310000E+02
1.320000E+02
1.330000E+02
1.340000E+02
1.350000E+02
1.360000E+02
1.370000E+02
1.380000E+02
1.390000E+02
1.400000E+02
1.410000E+02
1.420000E+02
1.430000E+02
1.440000E+02
1.450000E+02
1.460000E+02
1.470000E+02
1.480000E+02
1.490000E+02
1.500000E+02
1.510000E+02
1.520000E+02
1.530000E+02
1.540000E+02
1.550000E+02
1.560000E+02
1.570000E+02
1.580000E+02
1.590000E+02
1.600000E+02
1.610000E+02
1.620000E+02
1.630000E+02
1.640000E+02
1.650000E+02
1.660000E+02
1.670000E+02
1.680000E+02
1.690000E+02
1.700000E+02
1.710000E+02
1.720000E+02
1.730000E+02
1.740000E+02
1.750000E+02
1.760000E+02
1.770000E+02
1.780000E+02
1.790000E+02
1.800000E+02
1.810000E+02
1.820000E+02
1.830000E+02
1.840000E+02
1.850000E+02
1.860000E+02
1.870000E+02
1.880000E+02
1.890000E+02
1.900000E+02
1.910000E+02
1.920000E+02
1.930000E+02
1.940000E+02
1.950000E+02
1.960000E+02
1.970000E+02
1.980000E+02
1.990000E+02
2.000000E+02
0.000000E+00
1.000000E+00
2.000000E+00
3.000000E+00
4.000000E+00
5.000000E+00
6.000000E+00
7.000000E+00
8.000000E+00
9.000000E+00
1.000000E+01
1.100000E+01
1.200000E+01
1.300000E+01
1.400000E+01
1.500000E+01
1.600000E+01
1.700000E+01
1.800000E+01
1.900000E+01
2.000000E+01
2.100000E+01
2.200000E+01
2.300000E+01
2.400000E+01
2.500000E+01
2.600000E+01
2.700000E+01
2.800000E+01
2.900000E+01
3.000000E+01
3.100000E+01
3.200000E+01
3.300000E+01
3.400000E+01
3.500000E+01
3.600000E+01
3.700000E+01
3.800000E+01
3.900000E+01
4.000000E+01
4.100000E+01
4.200000E+01
4.300000E+01
4.400000E+01
4.500000E+01
4.600000E+01
4.700000E+01
4.800000E+01
4.900000E+01
5.000000E+01
5.100000E+01
5.200000E+01
5.300000E+01
5.400000E+01
5.500000E+01
5.600000E+01
5.700000E+01
5.800000E+01
5.900000E+01
6.000000E+01
6.100000E+01
6.200000E+01
6.300000E+01
6.400000E+01
6.500000E+01
6.600000E+01
6.700000E+01
6.800000E+01
6.900000E+01
7.000000E+01
7.100000E+01
7.200000E+01
7.300000E+01
7.400000E+01
7.500000E+01
7.600000E+01
7.700000E+01
7.800000E+01
7.900000E+01
8.000000E+01
8.100000E+01
8.200000E+01
8.300000E+01
8.400000E+01
8.500000E+01
8.600000E+01
8.700000E+01
8.800000E+01
8.900000E+01
9.000000E+01
9.100000E+01
9.200000E+01
9.300000E+01
9.400000E+01
9.500000E+01
9.600000E+01
9.700000E+01
9.800000E+01
9.900000E+01
1.000000E+02
1.010000E+02
1.020000E+02
1.030000E+02
1.040000E+02
1.050000E+02
1.060000E+02
1.070000E+02
1.080000E+02
1.090000E+02
1.100000E+02
1.110000E+02
1.120000E+02
1.130000E+02
1.140000E+02
1.150000E+02
1.160000E+02
1.170000E+02
1.180000E+02
1.190000E+02
1.200000E+02
1.210000E+02
1.220000E+02
1.230000E+02
1.240000E+02
1.250000E+02
1.260000E+02
1.270000E+02
1.280000E+02
1.290000E+02
1.300000E+02
1.310000E+02
1.320000E+02
1.330000E+02
1.340000E+02
1.350000E+02
1.360000E+02
1.370000E+02
1.380000E+02
1.390000E+02
1.400000E+02
1.410000E+02
1.420000E+02
1.430000E+02
1.440000E+02
1.450000E+02
1.460000E+02
1.470000E+02
1.480000E+02
1.490000E+02
1.500000E+02
1.510000E+02
1.520000E+02
1.530000E+02
1.540000E+02
1.550000E+02
1.560000E+02
1.570000E+02
1.580000E+02
1.590000E+02
1.600000E+02
1.610000E+02
1.620000E+02
1.630000E+02
1.640000E+02
1.650000E+02
1.660000E+02
1.670000E+02
1.680000E+02
1.690000E+02
1.700000E+02
1.710000E+02
1.720000E+02
1.730000E+02
1.740000E+02
1.750000E+02
1.760000E+02
1.770000E+02
1.780000E+02
1.790000E+02
1.800000E+02
1.810000E+02
1.820000E+02
1.830000E+02
1.840000E+02
1.850000E+02
1.860000E+02
1.870000E+02
1.880000E+02
1.890000E+02
1.900000E+02
1.910000E+02
1.920000E+02
1.930000E+02
1.940000E+02
1.950000E+02
1.960000E+02
1.970000E+02
1.980000E+02
1.990000E+02
2.000000E+02
0.000000E+00
1.000000E+00
2.000000E+00
3.000000E+00
4.000000E+00
5.000000E+00
6.000000E+00
7.000000E+00
8.000000E+00
9.000000E+00
1.000000E+01
1.100000E+01
1.200000E+01
1.300000E+01
1.400000E+01
1.500000E+01
1.600000E+01
1.700000E+01
1.800000E+01
1.900000E+01
2.000000E+01
2.100000E+01
2.200000E+01
2.300000E+01
2.400000E+01
2.500000E+01
2.600000E+01
2.700000E+01
2.800000E+01
2.900000E+01
3.000000E+01
3.100000E+01
3.200000E+01
3.300000E+01
3.400000E+01
3.500000E+01
3.600000E+01
3.700000E+01
3.800000E+01
3.900000E+01
4.000000E+01
4.100000E+01
4.200000E+01
4.300000E+01
4.400000E+01
4.500000E+01
4.600000E+01
4.700000E+01
4.800000E+01
4.900000E+01
5.000000E+01
5.100000E+01
5.200000E+01
5.300000E+01
5.400000E+01
5.500000E+01
5.600000E+01
5.700000E+01
5.800000E+01
5.900000E+01
6.000000E+01
6.100000E+01
6.200000E+01
6.300000E+01
6.400000E+01
6.500000E+01
6.600000E+01
6.700000E+01
6.800000E+01
6.900000E+01
7.000000E+01
7.100000E+01
7.200000E+01
7.300000E+01
7.400000E+01
7.500000E+01
7.600000E+01
7.700000E+01
7.800000E+01
7.900000E+01
8.000000E+01
8.100000E+01
8.200000E+01
8.300000E+01
8.400000E+01
8.500000E+01
8.600000E+01
8.700000E+01
8.800000E+01
8.900000E+01
9.000000E+01
9.100000E+01
9.200000E+01
9.300000E+01
9.400000E+01
9.500000E+01
9.600000E+01
9.700000E+01
9.800000E+01
9.900000E+01
1.000000E+02
1.010000E+02
1.020000E+02
1.030000E+02
1.040000E+02
1.050000E+02
1.060000E+02
1.070000E+02
1.080000E+02
1.090000E+02
1.100000E+02
1.110000E+02
1.120000E+02
1.130000E+02
1.140000E+02
1.150000E+02
1.160000E+02
1.170000E+02
1.180000E+02
1.190000E+02
1.200000E+02
1.210000E+02
1.220000E+02
1.230000E+02
1.240000E+02
1.250000E+02
1.260000E+02
1.270000E+02
1.280000E+02
1.290000E+02
1.300000E+02
1.310000E+02
1.320000E+02
1.330000E+02
1.340000E+02
1.350000E+02
1.360000E+02
1.370000E+02
1.380000E+02
1.390000E+02
1.400000E+02
1.410000E+02
1.420000E+02
1.430000E+02
1.440000E+02
1.450000E+02
1.460000E+02
1.470000E+02
1.480000E+02
1.490000E+02
1.500000E+02
1.510000E+02
1.520000E+02
1.530000E+02
1.540000E+02
1.550000E+02
1.560000E+02
1.570000E+02
1.580000E+02
1.590000E+02
1.600000E+02
1.610000E+02
1.620000E+02
1.630000E+02
1.640000E+02
1.650000E+02
1.660000E+02
1.670000E+02
1.680000E+02
1.690000E+02
1.700000E+02
1.710000E+02
1.720000E+02
1.730000E+02
1.740000E+02
1.750000E+02
1.760000E+02
1.770000E+02
1.780000E+02
1.790000E+02
1.800000E+02
1.810000E+02
1.820000E+02
1.830000E+02
1.840000E+02
1.850000E+02
1.860000E+02
1.870000E+02
1.880000E+02
1.890000E+02
1.900000E+02
1.910000E+02
1.920000E+02
1.930000E+02
1.940000E+02
1.950000E+02
1.960000E+02
1.970000E+02
1.980000E+02
1.990000E+02
2.000000E+02
0.000000E+00
1.000000E+00
2.000000E+00
3.000000E+00
4.000000E+00
5.000000E+00
6.000000E+00
7.000000E+00
8.000000E+00
9.000000E+00
1.000000E+01
1.100000E+01
1.200000E+01
1.300000E+01
1.400000E+01
1.500000E+01
1.600000E+01
1.700000E+01
1.800000E+01
1.900000E+01
2.000000E+01
2.100000E+01
2.200000E+01
2.300000E+01
2.400000E+01
2.500000E+01
2.600000E+01
2.700000E+01
2.800000E+01
2.900000E+01
3.000000E+01
3.100000E+01
3.200000E+01
3.300000E+01
3.400000E+01
3.500000E+01
3.600000E+01
3.700000E+01
3.800000E+01
3.900000E+01
4.000000E+01
4.100000E+01
4.200000E+01
4.300000E+01
4.400000E+01
4.500000E+01
4.600000E+01
4.700000E+01
4.800000E+01
4.900000E+01
5.000000E+01
5.100000E+01
5.200000E+01
5.300000E+01
5.400000E+01
5.500000E+01
5.600000E+01
5.700000E+01
5.800000E+01
5.900000E+01
6.000000E+01
6.100000E+01
6.200000E+01
6.300000E+01
6.400000E+01
6.500000E+01
6.600000E+01
6.700000E+01
6.800000E+01
6.900000E+01
7.000000E+01
7.100000E+01
7.200000E+01
7.300000E+01
7.400000E+01
7.500000E+01
7.600000E+01
7.700000E+01
7.800000E+01
7.900000E+01
8.000000E+01
8.100000E+01
8.200000E+01
8.300000E+01
8.400000E+01
8.500000E+01
8.600000E+01
8.700000E+01
8.800000E+01
8.900000E+01
9.000000E+01
9.100000E+01
9.200000E+01
9.300000E+01
9.400000E+01
9.500000E+01
9.600000E+01
9.700000E+01
9.800000E+01
9.900000E+01
1.000000E+02
1.010000E+02
1.020000E+02
1.030000E+02
1.040000E+02
1.050000E+02
1.060000E+02
1.070000E+02
1.080000E+02
1.090000E+02
1.100000E+02
1.110000E+02
1.120000E+02
1.130000E+02
1.140000E+02
1.150000E+02
1.160000E+02
1.170000E+02
1.180000E+02
1.190000E+02
1.200000E+02
1.210000E+02
1.220000E+02
1.230000E+02
1.240000E+02
1.250000E+02
1.260000E+02
1.270000E+02
1.280000E+02
1.290000E+02
1.300000E+02
1.310000E+02
1.320000E+02
1.330000E+02
1.340000E+02
1.350000E+02
1.360000E+02
1.370000E+02
1.380000E+02
1.390000E+02
1.400000E+02
1.410000E+02
1.420000E+02
1.430000E+02
1.440000E+02
1.450000E+02
1.460000E+02
1.470000E+02
1.480000E+02
1.490000E+02
1.500000E+02
1.510000E+02
1.520000E+02
1.530000E+02
1.540000E+02
1.550000E+02
1.560000E+02
1.570000E+02
1.580000E+02
1.590000E+02
1.600000E+02
1.610000E+02
1.620000E+02
1.630000E+02
1.640000E+02
1.650000E+02
1.660000E+02
1.670000E+02
1.680000E+02
1.690000E+02
1.700000E+02
1.710000E+02
1.720000E+02
1.730000E+02
1.740000E+02
1.750000E+02
1.760000E+02
1.770000E+02
1.780000E+02
1.790000E+02
1.800000E+02
1.810000E+02
1.820000E+02
1.830000E+02
1.840000E+02
1.850000E+02
1.860000E+02
1.870000E+02
1.880000E+02
1.890000E+02
1.900000E+02
1.910000E+02
1.920000E+02
1.930000E+02
1.940000E+02
1.950000E+02
1.960000E+02
1.970000E+02
1.980000E+02
1.990000E+02
2.000000E+02
0.000000E+00
1.000000E+00
2.000000E+00
3.000000E+00
4.000000E+00
5.000000E+00
6.000000E+00
7.000000E+00
8.000000E+00
9.000000E+00
1.000000E+01
1.100000E+01
1.200000E+01
1.300000E+01
1.400000E+01
1.500000E+01
1.600000E+01
1.700000E+01
1.800000E+01
1.900000E+01
2.000000E+01
2.100000E+01
2.200000E+01
2.300000E+01
2.400000E+01
2.500000E+01
2.600000E+01
2.700000E+01
2.800000E+01
2.900000E+01
3.000000E+01
3.100000E+01
3.200000E+01
3.300000E+01
3.400000E+01
3.500000E+01
3.600000E+01
3.700000E+01
3.800000E+01
3.900000E+01
4.000000E+01
4.100000E+01
4.200000E+01
4.300000E+01
4.400000E+01
4.500000E+01
4.600000E+01
4.700000E+01
4.800000E+01
4.900000E+01
5.000000E+01
5.100000E+01
5.200000E+01
5.300000E+01
5.400000E+01
5.500000E+01
5.600000E+01
5.700000E+01
5.800000E+01
5.900000E+01
6.000000E+01
6.100000E+01
6.200000E+01
6.300000E+01
6.400000E+01
6.500000E+01
6.600000E+01
6.700000E+01
6.800000E+01
6.900000E+01
7.000000E+01
7.100000E+01
7.200000E+01
7.300000E+01
7.400000E+01
7.500000E+01
7.600000E+01
7.700000E+01
7.800000E+01
7.900000E+01
8.000000E+01
8.100000E+01
8.200000E+01
8.300000E+01
8.400000E+01
8.500000E+01
8.600000E+01
8.700000E+01
8.800000E+01
8.900000E+01
9.000000E+01
9.100000E+01
9.200000E+01
9.300000E+01
9.400000E+01
9.500000E+01
9.600000E+01
9.700000E+01
9.800000E+01
9.900000E+01
1.000000E+02
1.010000E+02
1.020000E+02
1.030000E+02
1.040000E+02
1.050000E+02
1.060000E+02
1.070000E+02
1.080000E+02
1.090000E+02
1.100000E+02
1.110000E+02
1.120000E+02
1.130000E+02
1.140000E+02
1.150000E+02
1.160000E+02
1.170000E+02
1.180000E+02
1.190000E+02
1.200000E+02
1.210000E+02
1.220000E+02
1.230000E+02
1.240000E+02
1.250000E+02
1.260000E+02
1.270000E+02
1.280000E+02
1.290000E+02
1.300000E+02
1.310000E+02
1.320000E+02
1.330000E+02
1.340000E+02
1.350000E+02
1.360000E+02
1.370000E+02
1.380000E+02
1.390000E+02
1.400000E+02
1.410000E+02
1.420000E+02
1.430000E+02
1.440000E+02
1.450000E+02
1.460000E+02
1.470000E+02
1.480000E+02
1.490000E+02
1.500000E+02
1.510000E+02
1.520000E+02
1.530000E+02
1.540000E+02
1.550000E+02
1.560000E+02
1.570000E+02
1.580000E+02
1.590000E+02
1.600000E+02
1.610000E+02
1.620000E+02
1.630000E+02
1.640000E+02
1.650000E+02
1.660000E+02
1.670000E+02
1.680000E+02
1.690000E+02
1.700000E+02
1.710000E+02
1.720000E+02
1.730000E+02
1.740000E+02
1.750000E+02
1.760000E+02
1.770000E+02
1.780000E+02
1.790000E+02
1.800000E+02
1.810000E+02
1.820000E+02
1.830000E+02
1.840000E+02
1.850000E+02
1.860000E+02
1.870000E+02
1.880000E+02
1.890000E+02
1.900000E+02
1.910000E+02
1.920000E+02
1.930000E+02
1.940000E+02
1.950000E+02
1.960000E+02
1.970000E+02
1.980000E+02
1.990000E+02
2.000000E+02
0.000000E+00
1.000000E+00
2.000000E+00
3.000000E+00
4.000000E+00
5.000000E+00
6.000000E+00
7.000000E+00
8.000000E+00
9.000000E+00
1.000000E+01
1.100000E+01
1.200000E+01
1.300000E+01
1.400000E+01
1.500000E+01
1.600000E+01
1.700000E+01
1.800000E+01
1.900000E+01
2.000000E+01
2.100000E+01
2.200000E+01
2.300000E+01
2.400000E+01
2.500000E+01
2.600000E+01
2.700000E+01
2.800000E+01
2.900000E+01
3.000000E+01
3.100000E+01
3.200000E+01
3.300000E+01
3.400000E+01
3.500000E+01
3.600000E+01
3.700000E+01
3.800000E+01
3.900000E+01
4.000000E+01
4.100000E+01
4.200000E+01
4.300000E+01
4.400000E+01
4.500000E+01
4.600000E+01
4.700000E+01
4.800000E+01
4.900000E+01
5.000000E+01
5.100000E+01
5.200000E+01
5.300000E+01
5.400000E+01
5.500000E+01
5.600000E+01
5.700000E+01
5.800000E+01
5.900000E+01
6.000000E+01
6.100000E+01
6.200000E+01
6.300000E+01
6.400000E+01
6.500000E+01
6.600000E+01
6.700000E+01
6.800000E+01
6.900000E+01
7.000000E+01
7.100000E+01
7.200000E+01
7.300000E+01
7.400000E+01
7.500000E+01
7.600000E+01
7.700000E+01
7.800000E+01
7.900000E+01
8.000000E+01
8.100000E+01
8.200000E+01
8.300000E+01
8.400000E+01
8.500000E+01
8.600000E+01
8.700000E+01
8.800000E+01
8.900000E+01
9.000000E+01
9.100000E+01
9.200000E+01
9.300000E+01
9.400000E+01
9.500000E+01
9.600000E+01
9.700000E+01
9.800000E+01
9.900000E+01
1.000000E+02
1.010000E+02
1.020000E+02
1.030000E+02
1.040000E+02
1.050000E+02
1.060000E+02
1.070000E+02
1.080000E+02
1.090000E+02
1.100000E+02
1.110000E+02
1.120000E+02
1.130000E+02
1.140000E+02
1.150000E+02
1.160000E+02
1.170000E+02
1.180000E+02
1.190000E+02
1.200000E+02
1.210000E+02
1.220000E+02
1.230000E+02
1.240000E+02
1.250000E+02
1.260000E+02
1.270000E+02
1.280000E+02
1.290000E+02
1.300000E+02
1.310000E+02
1.320000E+02
1.330000E+02
1.340000E+02
1.350000E+02
1.360000E+02
1.370000E+02
1.380000E+02
1.390000E+02
1.400000E+02
1.410000E+02
1.420000E+02
1.430000E+02
1.440000E+02
1.450000E+02
1.460000E+02
1.470000E+02
1.480000E+02
1.490000E+02
1.500000E+02
1.510000E+02
1.520000E+02
1.530000E+02
1.540000E+02
1.550000E+02
1.560000E+02
1.570000E+02
1.580000E+02
1.590000E+02
1.600000E+02
1.610000E+02
1.620000E+02
1.630000E+02
1.640000E+02
1.650000E+02
1.660000E+02
1.670000E+02
1.680000E+02
1.690000E+02
1.700000E+02
1.710000E+02
1.720000E+02
1.730000E+02
1.740000E+02
1.750000E+02
1.760000E+02
1.770000E+02
1.780000E+02
1.790000E+02
1.800000E+02
1.810000E+02
1.820000E+02
1.830000E+02
1.840000E+02
1.850000E+02
1.860000E+02
1.870000E+02
1.880000E+02
1.890000E+02
1.900000E+02
1.910000E+02
1.920000E+02
1.930000E+02
1.940000E+02
1.950000E+02
1.960000E+02
1.970000E+02
1.980000E+02
1.990000E+02
[truncated: 164,633 more chars]
