# Supplementary material for: Visualization of porosity and pore size gradients in electrospun scaffolds using laser metrology
Source: PLoS One. 2023 Mar 9;18(3):e0282903. doi: 10.1371/journal.pone.0282903 (PMC9997878; doi:10.1371/journal.pone.0282903)
Supplement: S1 Data — (GZ) [file pone.0282903.s002.gz › data/Thickness&Porosity/162.DensifiedThickness.txt]

THETA
0.000000E+00
0.000000E+00
0.000000E+00
0.000000E+00
0.000000E+00
0.000000E+00
0.000000E+00
0.000000E+00
0.000000E+00
0.000000E+00
0.000000E+00
0.000000E+00
0.000000E+00
0.000000E+00
0.000000E+00
0.000000E+00
0.000000E+00
0.000000E+00
0.000000E+00
0.000000E+00
0.000000E+00
0.000000E+00
0.000000E+00
0.000000E+00
0.000000E+00
0.000000E+00
0.000000E+00
0.000000E+00
0.000000E+00
0.000000E+00
0.000000E+00
0.000000E+00
0.000000E+00
0.000000E+00
0.000000E+00
0.000000E+00
0.000000E+00
0.000000E+00
0.000000E+00
0.000000E+00
0.000000E+00
0.000000E+00
0.000000E+00
0.000000E+00
0.000000E+00
0.000000E+00
0.000000E+00
0.000000E+00
0.000000E+00
0.000000E+00
0.000000E+00
0.000000E+00
0.000000E+00
0.000000E+00
0.000000E+00
0.000000E+00
0.000000E+00
0.000000E+00
0.000000E+00
0.000000E+00
0.000000E+00
0.000000E+00
0.000000E+00
0.000000E+00
0.000000E+00
0.000000E+00
0.000000E+00
0.000000E+00
0.000000E+00
0.000000E+00
0.000000E+00
0.000000E+00
0.000000E+00
0.000000E+00
0.000000E+00
0.000000E+00
0.000000E+00
0.000000E+00
0.000000E+00
0.000000E+00
0.000000E+00
0.000000E+00
0.000000E+00
0.000000E+00
0.000000E+00
0.000000E+00
0.000000E+00
0.000000E+00
0.000000E+00
0.000000E+00
0.000000E+00
0.000000E+00
0.000000E+00
0.000000E+00
0.000000E+00
0.000000E+00
0.000000E+00
0.000000E+00
0.000000E+00
0.000000E+00
0.000000E+00
0.000000E+00
0.000000E+00
0.000000E+00
0.000000E+00
0.000000E+00
0.000000E+00
0.000000E+00
0.000000E+00
0.000000E+00
0.000000E+00
0.000000E+00
0.000000E+00
0.000000E+00
0.000000E+00
0.000000E+00
0.000000E+00
0.000000E+00
0.000000E+00
0.000000E+00
0.000000E+00
0.000000E+00
0.000000E+00
0.000000E+00
0.000000E+00
0.000000E+00
0.000000E+00
0.000000E+00
0.000000E+00
0.000000E+00
0.000000E+00
0.000000E+00
0.000000E+00
0.000000E+00
0.000000E+00
0.000000E+00
0.000000E+00
0.000000E+00
0.000000E+00
0.000000E+00
0.000000E+00
0.000000E+00
0.000000E+00
0.000000E+00
0.000000E+00
0.000000E+00
0.000000E+00
0.000000E+00
0.000000E+00
0.000000E+00
0.000000E+00
0.000000E+00
0.000000E+00
0.000000E+00
0.000000E+00
0.000000E+00
0.000000E+00
0.000000E+00
0.000000E+00
0.000000E+00
0.000000E+00
0.000000E+00
0.000000E+00
0.000000E+00
0.000000E+00
0.000000E+00
0.000000E+00
0.000000E+00
0.000000E+00
0.000000E+00
0.000000E+00
0.000000E+00
0.000000E+00
0.000000E+00
0.000000E+00
0.000000E+00
0.000000E+00
0.000000E+00
0.000000E+00
0.000000E+00
0.000000E+00
0.000000E+00
0.000000E+00
0.000000E+00
0.000000E+00
0.000000E+00
0.000000E+00
0.000000E+00
0.000000E+00
0.000000E+00
0.000000E+00
0.000000E+00
0.000000E+00
0.000000E+00
0.000000E+00
0.000000E+00
0.000000E+00
0.000000E+00
0.000000E+00
0.000000E+00
0.000000E+00
5.000000E+00
5.000000E+00
5.000000E+00
5.000000E+00
5.000000E+00
5.000000E+00
5.000000E+00
5.000000E+00
5.000000E+00
5.000000E+00
5.000000E+00
5.000000E+00
5.000000E+00
5.000000E+00
5.000000E+00
5.000000E+00
5.000000E+00
5.000000E+00
5.000000E+00
5.000000E+00
5.000000E+00
5.000000E+00
5.000000E+00
5.000000E+00
5.000000E+00
5.000000E+00
5.000000E+00
5.000000E+00
5.000000E+00
5.000000E+00
5.000000E+00
5.000000E+00
5.000000E+00
5.000000E+00
5.000000E+00
5.000000E+00
5.000000E+00
5.000000E+00
5.000000E+00
5.000000E+00
5.000000E+00
5.000000E+00
5.000000E+00
5.000000E+00
5.000000E+00
5.000000E+00
5.000000E+00
5.000000E+00
5.000000E+00
5.000000E+00
5.000000E+00
5.000000E+00
5.000000E+00
5.000000E+00
5.000000E+00
5.000000E+00
5.000000E+00
5.000000E+00
5.000000E+00
5.000000E+00
5.000000E+00
5.000000E+00
5.000000E+00
5.000000E+00
5.000000E+00
5.000000E+00
5.000000E+00
5.000000E+00
5.000000E+00
5.000000E+00
5.000000E+00
5.000000E+00
5.000000E+00
5.000000E+00
5.000000E+00
5.000000E+00
5.000000E+00
5.000000E+00
5.000000E+00
5.000000E+00
5.000000E+00
5.000000E+00
5.000000E+00
5.000000E+00
5.000000E+00
5.000000E+00
5.000000E+00
5.000000E+00
5.000000E+00
5.000000E+00
5.000000E+00
5.000000E+00
5.000000E+00
5.000000E+00
5.000000E+00
5.000000E+00
5.000000E+00
5.000000E+00
5.000000E+00
5.000000E+00
5.000000E+00
5.000000E+00
5.000000E+00
5.000000E+00
5.000000E+00
5.000000E+00
5.000000E+00
5.000000E+00
5.000000E+00
5.000000E+00
5.000000E+00
5.000000E+00
5.000000E+00
5.000000E+00
5.000000E+00
5.000000E+00
5.000000E+00
5.000000E+00
5.000000E+00
5.000000E+00
5.000000E+00
5.000000E+00
5.000000E+00
5.000000E+00
5.000000E+00
5.000000E+00
5.000000E+00
5.000000E+00
5.000000E+00
5.000000E+00
5.000000E+00
5.000000E+00
5.000000E+00
5.000000E+00
5.000000E+00
5.000000E+00
5.000000E+00
5.000000E+00
5.000000E+00
5.000000E+00
5.000000E+00
5.000000E+00
5.000000E+00
5.000000E+00
5.000000E+00
5.000000E+00
5.000000E+00
5.000000E+00
5.000000E+00
5.000000E+00
5.000000E+00
5.000000E+00
5.000000E+00
5.000000E+00
5.000000E+00
5.000000E+00
5.000000E+00
5.000000E+00
5.000000E+00
5.000000E+00
5.000000E+00
5.000000E+00
5.000000E+00
5.000000E+00
5.000000E+00
5.000000E+00
5.000000E+00
5.000000E+00
5.000000E+00
5.000000E+00
5.000000E+00
5.000000E+00
5.000000E+00
5.000000E+00
5.000000E+00
5.000000E+00
5.000000E+00
5.000000E+00
5.000000E+00
5.000000E+00
5.000000E+00
5.000000E+00
5.000000E+00
5.000000E+00
5.000000E+00
5.000000E+00
5.000000E+00
5.000000E+00
5.000000E+00
5.000000E+00
5.000000E+00
5.000000E+00
5.000000E+00
5.000000E+00
5.000000E+00
5.000000E+00
5.000000E+00
5.000000E+00
5.000000E+00
5.000000E+00
5.000000E+00
1.000000E+01
1.000000E+01
1.000000E+01
1.000000E+01
1.000000E+01
1.000000E+01
1.000000E+01
1.000000E+01
1.000000E+01
1.000000E+01
1.000000E+01
1.000000E+01
1.000000E+01
1.000000E+01
1.000000E+01
1.000000E+01
1.000000E+01
1.000000E+01
1.000000E+01
1.000000E+01
1.000000E+01
1.000000E+01
1.000000E+01
1.000000E+01
1.000000E+01
1.000000E+01
1.000000E+01
1.000000E+01
1.000000E+01
1.000000E+01
1.000000E+01
1.000000E+01
1.000000E+01
1.000000E+01
1.000000E+01
1.000000E+01
1.000000E+01
1.000000E+01
1.000000E+01
1.000000E+01
1.000000E+01
1.000000E+01
1.000000E+01
1.000000E+01
1.000000E+01
1.000000E+01
1.000000E+01
1.000000E+01
1.000000E+01
1.000000E+01
1.000000E+01
1.000000E+01
1.000000E+01
1.000000E+01
1.000000E+01
1.000000E+01
1.000000E+01
1.000000E+01
1.000000E+01
1.000000E+01
1.000000E+01
1.000000E+01
1.000000E+01
1.000000E+01
1.000000E+01
1.000000E+01
1.000000E+01
1.000000E+01
1.000000E+01
1.000000E+01
1.000000E+01
1.000000E+01
1.000000E+01
1.000000E+01
1.000000E+01
1.000000E+01
1.000000E+01
1.000000E+01
1.000000E+01
1.000000E+01
1.000000E+01
1.000000E+01
1.000000E+01
1.000000E+01
1.000000E+01
1.000000E+01
1.000000E+01
1.000000E+01
1.000000E+01
1.000000E+01
1.000000E+01
1.000000E+01
1.000000E+01
1.000000E+01
1.000000E+01
1.000000E+01
1.000000E+01
1.000000E+01
1.000000E+01
1.000000E+01
1.000000E+01
1.000000E+01
1.000000E+01
1.000000E+01
1.000000E+01
1.000000E+01
1.000000E+01
1.000000E+01
1.000000E+01
1.000000E+01
1.000000E+01
1.000000E+01
1.000000E+01
1.000000E+01
1.000000E+01
1.000000E+01
1.000000E+01
1.000000E+01
1.000000E+01
1.000000E+01
1.000000E+01
1.000000E+01
1.000000E+01
1.000000E+01
1.000000E+01
1.000000E+01
1.000000E+01
1.000000E+01
1.000000E+01
1.000000E+01
1.000000E+01
1.000000E+01
1.000000E+01
1.000000E+01
1.000000E+01
1.000000E+01
1.000000E+01
1.000000E+01
1.000000E+01
1.000000E+01
1.000000E+01
1.000000E+01
1.000000E+01
1.000000E+01
1.000000E+01
1.000000E+01
1.000000E+01
1.000000E+01
1.000000E+01
1.000000E+01
1.000000E+01
1.000000E+01
1.000000E+01
1.000000E+01
1.000000E+01
1.000000E+01
1.000000E+01
1.000000E+01
1.000000E+01
1.000000E+01
1.000000E+01
1.000000E+01
1.000000E+01
1.000000E+01
1.000000E+01
1.000000E+01
1.000000E+01
1.000000E+01
1.000000E+01
1.000000E+01
1.000000E+01
1.000000E+01
1.000000E+01
1.000000E+01
1.000000E+01
1.000000E+01
1.000000E+01
1.000000E+01
1.000000E+01
1.000000E+01
1.000000E+01
1.000000E+01
1.000000E+01
1.000000E+01
1.000000E+01
1.000000E+01
1.000000E+01
1.000000E+01
1.000000E+01
1.000000E+01
1.000000E+01
1.000000E+01
1.000000E+01
1.000000E+01
1.000000E+01
1.000000E+01
1.000000E+01
1.000000E+01
1.000000E+01
1.000000E+01
1.000000E+01
1.500000E+01
1.500000E+01
1.500000E+01
1.500000E+01
1.500000E+01
1.500000E+01
1.500000E+01
1.500000E+01
1.500000E+01
1.500000E+01
1.500000E+01
1.500000E+01
1.500000E+01
1.500000E+01
1.500000E+01
1.500000E+01
1.500000E+01
1.500000E+01
1.500000E+01
1.500000E+01
1.500000E+01
1.500000E+01
1.500000E+01
1.500000E+01
1.500000E+01
1.500000E+01
1.500000E+01
1.500000E+01
1.500000E+01
1.500000E+01
1.500000E+01
1.500000E+01
1.500000E+01
1.500000E+01
1.500000E+01
1.500000E+01
1.500000E+01
1.500000E+01
1.500000E+01
1.500000E+01
1.500000E+01
1.500000E+01
1.500000E+01
1.500000E+01
1.500000E+01
1.500000E+01
1.500000E+01
1.500000E+01
1.500000E+01
1.500000E+01
1.500000E+01
1.500000E+01
1.500000E+01
1.500000E+01
1.500000E+01
1.500000E+01
1.500000E+01
1.500000E+01
1.500000E+01
1.500000E+01
1.500000E+01
1.500000E+01
1.500000E+01
1.500000E+01
1.500000E+01
1.500000E+01
1.500000E+01
1.500000E+01
1.500000E+01
1.500000E+01
1.500000E+01
1.500000E+01
1.500000E+01
1.500000E+01
1.500000E+01
1.500000E+01
1.500000E+01
1.500000E+01
1.500000E+01
1.500000E+01
1.500000E+01
1.500000E+01
1.500000E+01
1.500000E+01
1.500000E+01
1.500000E+01
1.500000E+01
1.500000E+01
1.500000E+01
1.500000E+01
1.500000E+01
1.500000E+01
1.500000E+01
1.500000E+01
1.500000E+01
1.500000E+01
1.500000E+01
1.500000E+01
1.500000E+01
1.500000E+01
1.500000E+01
1.500000E+01
1.500000E+01
1.500000E+01
1.500000E+01
1.500000E+01
1.500000E+01
1.500000E+01
1.500000E+01
1.500000E+01
1.500000E+01
1.500000E+01
1.500000E+01
1.500000E+01
1.500000E+01
1.500000E+01
1.500000E+01
1.500000E+01
1.500000E+01
1.500000E+01
1.500000E+01
1.500000E+01
1.500000E+01
1.500000E+01
1.500000E+01
1.500000E+01
1.500000E+01
1.500000E+01
1.500000E+01
1.500000E+01
1.500000E+01
1.500000E+01
1.500000E+01
1.500000E+01
1.500000E+01
1.500000E+01
1.500000E+01
1.500000E+01
1.500000E+01
1.500000E+01
1.500000E+01
1.500000E+01
1.500000E+01
1.500000E+01
1.500000E+01
1.500000E+01
1.500000E+01
1.500000E+01
1.500000E+01
1.500000E+01
1.500000E+01
1.500000E+01
1.500000E+01
1.500000E+01
1.500000E+01
1.500000E+01
1.500000E+01
1.500000E+01
1.500000E+01
1.500000E+01
1.500000E+01
1.500000E+01
1.500000E+01
1.500000E+01
1.500000E+01
1.500000E+01
1.500000E+01
1.500000E+01
1.500000E+01
1.500000E+01
1.500000E+01
1.500000E+01
1.500000E+01
1.500000E+01
1.500000E+01
1.500000E+01
1.500000E+01
1.500000E+01
1.500000E+01
1.500000E+01
1.500000E+01
1.500000E+01
1.500000E+01
1.500000E+01
1.500000E+01
1.500000E+01
1.500000E+01
1.500000E+01
1.500000E+01
1.500000E+01
1.500000E+01
1.500000E+01
1.500000E+01
1.500000E+01
1.500000E+01
1.500000E+01
1.500000E+01
1.500000E+01
1.500000E+01
1.500000E+01
1.500000E+01
2.000000E+01
2.000000E+01
2.000000E+01
2.000000E+01
2.000000E+01
2.000000E+01
2.000000E+01
2.000000E+01
2.000000E+01
2.000000E+01
2.000000E+01
2.000000E+01
2.000000E+01
2.000000E+01
2.000000E+01
2.000000E+01
2.000000E+01
2.000000E+01
2.000000E+01
2.000000E+01
2.000000E+01
2.000000E+01
2.000000E+01
2.000000E+01
2.000000E+01
2.000000E+01
2.000000E+01
2.000000E+01
2.000000E+01
2.000000E+01
2.000000E+01
2.000000E+01
2.000000E+01
2.000000E+01
2.000000E+01
2.000000E+01
2.000000E+01
2.000000E+01
2.000000E+01
2.000000E+01
2.000000E+01
2.000000E+01
2.000000E+01
2.000000E+01
2.000000E+01
2.000000E+01
2.000000E+01
2.000000E+01
2.000000E+01
2.000000E+01
2.000000E+01
2.000000E+01
2.000000E+01
2.000000E+01
2.000000E+01
2.000000E+01
2.000000E+01
2.000000E+01
2.000000E+01
2.000000E+01
2.000000E+01
2.000000E+01
2.000000E+01
2.000000E+01
2.000000E+01
2.000000E+01
2.000000E+01
2.000000E+01
2.000000E+01
2.000000E+01
2.000000E+01
2.000000E+01
2.000000E+01
2.000000E+01
2.000000E+01
2.000000E+01
2.000000E+01
2.000000E+01
2.000000E+01
2.000000E+01
2.000000E+01
2.000000E+01
2.000000E+01
2.000000E+01
2.000000E+01
2.000000E+01
2.000000E+01
2.000000E+01
2.000000E+01
2.000000E+01
2.000000E+01
2.000000E+01
2.000000E+01
2.000000E+01
2.000000E+01
2.000000E+01
2.000000E+01
2.000000E+01
2.000000E+01
2.000000E+01
2.000000E+01
2.000000E+01
2.000000E+01
2.000000E+01
2.000000E+01
2.000000E+01
2.000000E+01
2.000000E+01
2.000000E+01
2.000000E+01
2.000000E+01
2.000000E+01
2.000000E+01
2.000000E+01
2.000000E+01
2.000000E+01
2.000000E+01
2.000000E+01
2.000000E+01
2.000000E+01
2.000000E+01
2.000000E+01
2.000000E+01
2.000000E+01
2.000000E+01
2.000000E+01
2.000000E+01
2.000000E+01
2.000000E+01
2.000000E+01
2.000000E+01
2.000000E+01
2.000000E+01
2.000000E+01
2.000000E+01
2.000000E+01
2.000000E+01
2.000000E+01
2.000000E+01
2.000000E+01
2.000000E+01
2.000000E+01
2.000000E+01
2.000000E+01
2.000000E+01
2.000000E+01
2.000000E+01
2.000000E+01
2.000000E+01
2.000000E+01
2.000000E+01
2.000000E+01
2.000000E+01
2.000000E+01
2.000000E+01
2.000000E+01
2.000000E+01
2.000000E+01
2.000000E+01
2.000000E+01
2.000000E+01
2.000000E+01
2.000000E+01
2.000000E+01
2.000000E+01
2.000000E+01
2.000000E+01
2.000000E+01
2.000000E+01
2.000000E+01
2.000000E+01
2.000000E+01
2.000000E+01
2.000000E+01
2.000000E+01
2.000000E+01
2.000000E+01
2.000000E+01
2.000000E+01
2.000000E+01
2.000000E+01
2.000000E+01
2.000000E+01
2.000000E+01
2.000000E+01
2.000000E+01
2.000000E+01
2.000000E+01
2.000000E+01
2.000000E+01
2.000000E+01
2.000000E+01
2.000000E+01
2.000000E+01
2.000000E+01
2.000000E+01
2.000000E+01
2.000000E+01
2.000000E+01
2.000000E+01
2.000000E+01
2.500000E+01
2.500000E+01
2.500000E+01
2.500000E+01
2.500000E+01
2.500000E+01
2.500000E+01
2.500000E+01
2.500000E+01
2.500000E+01
2.500000E+01
2.500000E+01
2.500000E+01
2.500000E+01
2.500000E+01
2.500000E+01
2.500000E+01
2.500000E+01
2.500000E+01
2.500000E+01
2.500000E+01
2.500000E+01
2.500000E+01
2.500000E+01
2.500000E+01
2.500000E+01
2.500000E+01
2.500000E+01
2.500000E+01
2.500000E+01
2.500000E+01
2.500000E+01
2.500000E+01
2.500000E+01
2.500000E+01
2.500000E+01
2.500000E+01
2.500000E+01
2.500000E+01
2.500000E+01
2.500000E+01
2.500000E+01
2.500000E+01
2.500000E+01
2.500000E+01
2.500000E+01
2.500000E+01
2.500000E+01
2.500000E+01
2.500000E+01
2.500000E+01
2.500000E+01
2.500000E+01
2.500000E+01
2.500000E+01
2.500000E+01
2.500000E+01
2.500000E+01
2.500000E+01
2.500000E+01
2.500000E+01
2.500000E+01
2.500000E+01
2.500000E+01
2.500000E+01
2.500000E+01
2.500000E+01
2.500000E+01
2.500000E+01
2.500000E+01
2.500000E+01
2.500000E+01
2.500000E+01
2.500000E+01
2.500000E+01
2.500000E+01
2.500000E+01
2.500000E+01
2.500000E+01
2.500000E+01
2.500000E+01
2.500000E+01
2.500000E+01
2.500000E+01
2.500000E+01
2.500000E+01
2.500000E+01
2.500000E+01
2.500000E+01
2.500000E+01
2.500000E+01
2.500000E+01
2.500000E+01
2.500000E+01
2.500000E+01
2.500000E+01
2.500000E+01
2.500000E+01
2.500000E+01
2.500000E+01
2.500000E+01
2.500000E+01
2.500000E+01
2.500000E+01
2.500000E+01
2.500000E+01
2.500000E+01
2.500000E+01
2.500000E+01
2.500000E+01
2.500000E+01
2.500000E+01
2.500000E+01
2.500000E+01
2.500000E+01
2.500000E+01
2.500000E+01
2.500000E+01
2.500000E+01
2.500000E+01
2.500000E+01
2.500000E+01
2.500000E+01
2.500000E+01
2.500000E+01
2.500000E+01
2.500000E+01
2.500000E+01
2.500000E+01
2.500000E+01
2.500000E+01
2.500000E+01
2.500000E+01
2.500000E+01
2.500000E+01
2.500000E+01
2.500000E+01
2.500000E+01
2.500000E+01
2.500000E+01
2.500000E+01
2.500000E+01
2.500000E+01
2.500000E+01
2.500000E+01
2.500000E+01
2.500000E+01
2.500000E+01
2.500000E+01
2.500000E+01
2.500000E+01
2.500000E+01
2.500000E+01
2.500000E+01
2.500000E+01
2.500000E+01
2.500000E+01
2.500000E+01
2.500000E+01
2.500000E+01
2.500000E+01
2.500000E+01
2.500000E+01
2.500000E+01
2.500000E+01
2.500000E+01
2.500000E+01
2.500000E+01
2.500000E+01
2.500000E+01
2.500000E+01
2.500000E+01
2.500000E+01
2.500000E+01
2.500000E+01
2.500000E+01
2.500000E+01
2.500000E+01
2.500000E+01
2.500000E+01
2.500000E+01
2.500000E+01
2.500000E+01
2.500000E+01
2.500000E+01
2.500000E+01
2.500000E+01
2.500000E+01
2.500000E+01
2.500000E+01
2.500000E+01
2.500000E+01
2.500000E+01
2.500000E+01
2.500000E+01
2.500000E+01
2.500000E+01
2.500000E+01
2.500000E+01
2.500000E+01
2.500000E+01
3.000000E+01
3.000000E+01
3.000000E+01
3.000000E+01
3.000000E+01
3.000000E+01
3.000000E+01
3.000000E+01
3.000000E+01
3.000000E+01
3.000000E+01
3.000000E+01
3.000000E+01
3.000000E+01
3.000000E+01
3.000000E+01
3.000000E+01
3.000000E+01
3.000000E+01
3.000000E+01
3.000000E+01
3.000000E+01
3.000000E+01
3.000000E+01
3.000000E+01
3.000000E+01
3.000000E+01
3.000000E+01
3.000000E+01
3.000000E+01
3.000000E+01
3.000000E+01
3.000000E+01
3.000000E+01
3.000000E+01
3.000000E+01
3.000000E+01
3.000000E+01
3.000000E+01
3.000000E+01
3.000000E+01
3.000000E+01
3.000000E+01
3.000000E+01
3.000000E+01
3.000000E+01
3.000000E+01
3.000000E+01
3.000000E+01
3.000000E+01
3.000000E+01
3.000000E+01
3.000000E+01
3.000000E+01
3.000000E+01
3.000000E+01
3.000000E+01
3.000000E+01
3.000000E+01
3.000000E+01
3.000000E+01
3.000000E+01
3.000000E+01
3.000000E+01
3.000000E+01
3.000000E+01
3.000000E+01
3.000000E+01
3.000000E+01
3.000000E+01
3.000000E+01
3.000000E+01
3.000000E+01
3.000000E+01
3.000000E+01
3.000000E+01
3.000000E+01
3.000000E+01
3.000000E+01
3.000000E+01
3.000000E+01
3.000000E+01
3.000000E+01
3.000000E+01
3.000000E+01
3.000000E+01
3.000000E+01
3.000000E+01
3.000000E+01
3.000000E+01
3.000000E+01
3.000000E+01
3.000000E+01
3.000000E+01
3.000000E+01
3.000000E+01
3.000000E+01
3.000000E+01
3.000000E+01
3.000000E+01
3.000000E+01
3.000000E+01
3.000000E+01
3.000000E+01
3.000000E+01
3.000000E+01
3.000000E+01
3.000000E+01
3.000000E+01
3.000000E+01
3.000000E+01
3.000000E+01
3.000000E+01
3.000000E+01
3.000000E+01
3.000000E+01
3.000000E+01
3.000000E+01
3.000000E+01
3.000000E+01
3.000000E+01
3.000000E+01
3.000000E+01
3.000000E+01
3.000000E+01
3.000000E+01
3.000000E+01
3.000000E+01
3.000000E+01
3.000000E+01
3.000000E+01
3.000000E+01
3.000000E+01
3.000000E+01
3.000000E+01
3.000000E+01
3.000000E+01
3.000000E+01
3.000000E+01
3.000000E+01
3.000000E+01
3.000000E+01
3.000000E+01
3.000000E+01
3.000000E+01
3.000000E+01
3.000000E+01
3.000000E+01
3.000000E+01
3.000000E+01
3.000000E+01
3.000000E+01
3.000000E+01
3.000000E+01
3.000000E+01
3.000000E+01
3.000000E+01
3.000000E+01
3.000000E+01
3.000000E+01
3.000000E+01
3.000000E+01
3.000000E+01
3.000000E+01
3.000000E+01
3.000000E+01
3.000000E+01
3.000000E+01
3.000000E+01
3.000000E+01
3.000000E+01
3.000000E+01
3.000000E+01
3.000000E+01
3.000000E+01
3.000000E+01
3.000000E+01
3.000000E+01
3.000000E+01
3.000000E+01
3.000000E+01
3.000000E+01
3.000000E+01
3.000000E+01
3.000000E+01
3.000000E+01
3.000000E+01
3.000000E+01
3.000000E+01
3.000000E+01
3.000000E+01
3.000000E+01
3.000000E+01
3.000000E+01
3.000000E+01
3.000000E+01
3.000000E+01
3.000000E+01
3.000000E+01
3.000000E+01
3.000000E+01
3.500000E+01
3.500000E+01
3.500000E+01
3.500000E+01
3.500000E+01
3.500000E+01
3.500000E+01
3.500000E+01
3.500000E+01
3.500000E+01
3.500000E+01
3.500000E+01
3.500000E+01
3.500000E+01
3.500000E+01
3.500000E+01
3.500000E+01
3.500000E+01
3.500000E+01
3.500000E+01
3.500000E+01
3.500000E+01
3.500000E+01
3.500000E+01
3.500000E+01
3.500000E+01
3.500000E+01
3.500000E+01
3.500000E+01
3.500000E+01
3.500000E+01
3.500000E+01
3.500000E+01
3.500000E+01
3.500000E+01
3.500000E+01
3.500000E+01
3.500000E+01
3.500000E+01
3.500000E+01
3.500000E+01
3.500000E+01
3.500000E+01
3.500000E+01
3.500000E+01
3.500000E+01
3.500000E+01
3.500000E+01
3.500000E+01
3.500000E+01
3.500000E+01
3.500000E+01
3.500000E+01
3.500000E+01
3.500000E+01
3.500000E+01
3.500000E+01
3.500000E+01
3.500000E+01
3.500000E+01
3.500000E+01
3.500000E+01
3.500000E+01
3.500000E+01
3.500000E+01
3.500000E+01
3.500000E+01
3.500000E+01
3.500000E+01
3.500000E+01
3.500000E+01
3.500000E+01
3.500000E+01
3.500000E+01
3.500000E+01
3.500000E+01
3.500000E+01
3.500000E+01
3.500000E+01
3.500000E+01
3.500000E+01
3.500000E+01
3.500000E+01
3.500000E+01
3.500000E+01
3.500000E+01
3.500000E+01
3.500000E+01
3.500000E+01
3.500000E+01
3.500000E+01
3.500000E+01
3.500000E+01
3.500000E+01
3.500000E+01
3.500000E+01
3.500000E+01
3.500000E+01
3.500000E+01
3.500000E+01
3.500000E+01
3.500000E+01
3.500000E+01
3.500000E+01
3.500000E+01
3.500000E+01
3.500000E+01
3.500000E+01
3.500000E+01
3.500000E+01
3.500000E+01
3.500000E+01
3.500000E+01
3.500000E+01
3.500000E+01
3.500000E+01
3.500000E+01
3.500000E+01
3.500000E+01
3.500000E+01
3.500000E+01
3.500000E+01
3.500000E+01
3.500000E+01
3.500000E+01
3.500000E+01
3.500000E+01
3.500000E+01
3.500000E+01
3.500000E+01
3.500000E+01
3.500000E+01
3.500000E+01
3.500000E+01
3.500000E+01
3.500000E+01
3.500000E+01
3.500000E+01
3.500000E+01
3.500000E+01
3.500000E+01
3.500000E+01
3.500000E+01
3.500000E+01
3.500000E+01
3.500000E+01
3.500000E+01
3.500000E+01
3.500000E+01
3.500000E+01
3.500000E+01
3.500000E+01
3.500000E+01
3.500000E+01
3.500000E+01
3.500000E+01
3.500000E+01
3.500000E+01
3.500000E+01
3.500000E+01
3.500000E+01
3.500000E+01
3.500000E+01
3.500000E+01
3.500000E+01
3.500000E+01
3.500000E+01
3.500000E+01
3.500000E+01
3.500000E+01
3.500000E+01
3.500000E+01
3.500000E+01
3.500000E+01
3.500000E+01
3.500000E+01
3.500000E+01
3.500000E+01
3.500000E+01
3.500000E+01
3.500000E+01
3.500000E+01
3.500000E+01
3.500000E+01
3.500000E+01
3.500000E+01
3.500000E+01
3.500000E+01
3.500000E+01
3.500000E+01
3.500000E+01
3.500000E+01
3.500000E+01
3.500000E+01
3.500000E+01
3.500000E+01
3.500000E+01
3.500000E+01
3.500000E+01
3.500000E+01
3.500000E+01
4.000000E+01
4.000000E+01
4.000000E+01
4.000000E+01
4.000000E+01
4.000000E+01
4.000000E+01
4.000000E+01
4.000000E+01
4.000000E+01
4.000000E+01
4.000000E+01
4.000000E+01
4.000000E+01
4.000000E+01
4.000000E+01
4.000000E+01
4.000000E+01
4.000000E+01
4.000000E+01
4.000000E+01
4.000000E+01
4.000000E+01
4.000000E+01
4.000000E+01
4.000000E+01
4.000000E+01
4.000000E+01
4.000000E+01
4.000000E+01
4.000000E+01
4.000000E+01
4.000000E+01
4.000000E+01
4.000000E+01
4.000000E+01
4.000000E+01
4.000000E+01
4.000000E+01
4.000000E+01
4.000000E+01
4.000000E+01
4.000000E+01
4.000000E+01
4.000000E+01
4.000000E+01
4.000000E+01
4.000000E+01
4.000000E+01
4.000000E+01
4.000000E+01
4.000000E+01
4.000000E+01
4.000000E+01
4.000000E+01
4.000000E+01
4.000000E+01
4.000000E+01
4.000000E+01
4.000000E+01
4.000000E+01
4.000000E+01
4.000000E+01
4.000000E+01
4.000000E+01
4.000000E+01
4.000000E+01
4.000000E+01
4.000000E+01
4.000000E+01
4.000000E+01
4.000000E+01
4.000000E+01
4.000000E+01
4.000000E+01
4.000000E+01
4.000000E+01
4.000000E+01
4.000000E+01
4.000000E+01
4.000000E+01
4.000000E+01
4.000000E+01
4.000000E+01
4.000000E+01
4.000000E+01
4.000000E+01
4.000000E+01
4.000000E+01
4.000000E+01
4.000000E+01
4.000000E+01
4.000000E+01
4.000000E+01
4.000000E+01
4.000000E+01
4.000000E+01
4.000000E+01
4.000000E+01
4.000000E+01
4.000000E+01
4.000000E+01
4.000000E+01
4.000000E+01
4.000000E+01
4.000000E+01
4.000000E+01
4.000000E+01
4.000000E+01
4.000000E+01
4.000000E+01
4.000000E+01
4.000000E+01
4.000000E+01
4.000000E+01
4.000000E+01
4.000000E+01
4.000000E+01
4.000000E+01
4.000000E+01
4.000000E+01
4.000000E+01
4.000000E+01
4.000000E+01
4.000000E+01
4.000000E+01
4.000000E+01
4.000000E+01
4.000000E+01
4.000000E+01
4.000000E+01
4.000000E+01
4.000000E+01
4.000000E+01
4.000000E+01
4.000000E+01
4.000000E+01
4.000000E+01
4.000000E+01
4.000000E+01
4.000000E+01
4.000000E+01
4.000000E+01
4.000000E+01
4.000000E+01
4.000000E+01
4.000000E+01
4.000000E+01
4.000000E+01
4.000000E+01
4.000000E+01
4.000000E+01
4.000000E+01
4.000000E+01
4.000000E+01
4.000000E+01
4.000000E+01
4.000000E+01
4.000000E+01
4.000000E+01
4.000000E+01
4.000000E+01
4.000000E+01
4.000000E+01
4.000000E+01
4.000000E+01
4.000000E+01
4.000000E+01
4.000000E+01
4.000000E+01
4.000000E+01
4.000000E+01
4.000000E+01
4.000000E+01
4.000000E+01
4.000000E+01
4.000000E+01
4.000000E+01
4.000000E+01
4.000000E+01
4.000000E+01
4.000000E+01
4.000000E+01
4.000000E+01
4.000000E+01
4.000000E+01
4.000000E+01
4.000000E+01
4.000000E+01
4.000000E+01
4.000000E+01
4.000000E+01
4.000000E+01
4.000000E+01
4.000000E+01
4.000000E+01
4.000000E+01
4.000000E+01
4.000000E+01
4.000000E+01
4.000000E+01
4.500000E+01
4.500000E+01
4.500000E+01
4.500000E+01
4.500000E+01
4.500000E+01
4.500000E+01
4.500000E+01
4.500000E+01
4.500000E+01
4.500000E+01
4.500000E+01
4.500000E+01
4.500000E+01
4.500000E+01
4.500000E+01
4.500000E+01
4.500000E+01
4.500000E+01
4.500000E+01
4.500000E+01
4.500000E+01
4.500000E+01
4.500000E+01
4.500000E+01
4.500000E+01
4.500000E+01
4.500000E+01
4.500000E+01
4.500000E+01
4.500000E+01
4.500000E+01
4.500000E+01
4.500000E+01
4.500000E+01
4.500000E+01
4.500000E+01
4.500000E+01
4.500000E+01
4.500000E+01
4.500000E+01
4.500000E+01
4.500000E+01
4.500000E+01
4.500000E+01
4.500000E+01
4.500000E+01
4.500000E+01
4.500000E+01
4.500000E+01
4.500000E+01
4.500000E+01
4.500000E+01
4.500000E+01
4.500000E+01
4.500000E+01
4.500000E+01
4.500000E+01
4.500000E+01
4.500000E+01
4.500000E+01
4.500000E+01
4.500000E+01
4.500000E+01
4.500000E+01
4.500000E+01
4.500000E+01
4.500000E+01
4.500000E+01
4.500000E+01
4.500000E+01
4.500000E+01
4.500000E+01
4.500000E+01
4.500000E+01
4.500000E+01
4.500000E+01
4.500000E+01
4.500000E+01
4.500000E+01
4.500000E+01
4.500000E+01
4.500000E+01
4.500000E+01
4.500000E+01
4.500000E+01
4.500000E+01
4.500000E+01
4.500000E+01
4.500000E+01
4.500000E+01
4.500000E+01
4.500000E+01
4.500000E+01
4.500000E+01
4.500000E+01
4.500000E+01
4.500000E+01
4.500000E+01
4.500000E+01
4.500000E+01
4.500000E+01
4.500000E+01
4.500000E+01
4.500000E+01
4.500000E+01
4.500000E+01
4.500000E+01
4.500000E+01
4.500000E+01
4.500000E+01
4.500000E+01
4.500000E+01
4.500000E+01
4.500000E+01
4.500000E+01
4.500000E+01
4.500000E+01
4.500000E+01
4.500000E+01
4.500000E+01
4.500000E+01
4.500000E+01
4.500000E+01
4.500000E+01
4.500000E+01
4.500000E+01
4.500000E+01
4.500000E+01
4.500000E+01
4.500000E+01
4.500000E+01
4.500000E+01
4.500000E+01
4.500000E+01
4.500000E+01
4.500000E+01
4.500000E+01
4.500000E+01
4.500000E+01
4.500000E+01
4.500000E+01
4.500000E+01
4.500000E+01
4.500000E+01
4.500000E+01
4.500000E+01
4.500000E+01
4.500000E+01
4.500000E+01
4.500000E+01
4.500000E+01
4.500000E+01
4.500000E+01
4.500000E+01
4.500000E+01
4.500000E+01
4.500000E+01
4.500000E+01
4.500000E+01
4.500000E+01
4.500000E+01
4.500000E+01
4.500000E+01
4.500000E+01
4.500000E+01
4.500000E+01
4.500000E+01
4.500000E+01
4.500000E+01
4.500000E+01
4.500000E+01
4.500000E+01
4.500000E+01
4.500000E+01
4.500000E+01
4.500000E+01
4.500000E+01
4.500000E+01
4.500000E+01
4.500000E+01
4.500000E+01
4.500000E+01
4.500000E+01
4.500000E+01
4.500000E+01
4.500000E+01
4.500000E+01
4.500000E+01
4.500000E+01
4.500000E+01
4.500000E+01
4.500000E+01
4.500000E+01
4.500000E+01
4.500000E+01
4.500000E+01
4.500000E+01
4.500000E+01
4.500000E+01
4.500000E+01
5.000000E+01
5.000000E+01
5.000000E+01
5.000000E+01
5.000000E+01
5.000000E+01
5.000000E+01
5.000000E+01
5.000000E+01
5.000000E+01
5.000000E+01
5.000000E+01
5.000000E+01
5.000000E+01
5.000000E+01
5.000000E+01
5.000000E+01
5.000000E+01
5.000000E+01
5.000000E+01
5.000000E+01
5.000000E+01
5.000000E+01
5.000000E+01
5.000000E+01
5.000000E+01
5.000000E+01
5.000000E+01
5.000000E+01
5.000000E+01
5.000000E+01
5.000000E+01
5.000000E+01
5.000000E+01
5.000000E+01
5.000000E+01
5.000000E+01
5.000000E+01
5.000000E+01
5.000000E+01
5.000000E+01
5.000000E+01
5.000000E+01
5.000000E+01
5.000000E+01
5.000000E+01
5.000000E+01
5.000000E+01
5.000000E+01
5.000000E+01
5.000000E+01
5.000000E+01
5.000000E+01
5.000000E+01
5.000000E+01
5.000000E+01
5.000000E+01
5.000000E+01
5.000000E+01
5.000000E+01
5.000000E+01
5.000000E+01
5.000000E+01
5.000000E+01
5.000000E+01
5.000000E+01
5.000000E+01
5.000000E+01
5.000000E+01
5.000000E+01
5.000000E+01
5.000000E+01
5.000000E+01
5.000000E+01
5.000000E+01
5.000000E+01
5.000000E+01
5.000000E+01
5.000000E+01
5.000000E+01
5.000000E+01
5.000000E+01
5.000000E+01
5.000000E+01
5.000000E+01
5.000000E+01
5.000000E+01
5.000000E+01
5.000000E+01
5.000000E+01
5.000000E+01
5.000000E+01
5.000000E+01
5.000000E+01
5.000000E+01
5.000000E+01
5.000000E+01
5.000000E+01
5.000000E+01
5.000000E+01
5.000000E+01
5.000000E+01
5.000000E+01
5.000000E+01
5.000000E+01
5.000000E+01
5.000000E+01
5.000000E+01
5.000000E+01
5.000000E+01
5.000000E+01
5.000000E+01
5.000000E+01
5.000000E+01
5.000000E+01
5.000000E+01
5.000000E+01
5.000000E+01
5.000000E+01
5.000000E+01
5.000000E+01
5.000000E+01
5.000000E+01
5.000000E+01
5.000000E+01
5.000000E+01
5.000000E+01
5.000000E+01
5.000000E+01
5.000000E+01
5.000000E+01
5.000000E+01
5.000000E+01
5.000000E+01
5.000000E+01
5.000000E+01
5.000000E+01
5.000000E+01
5.000000E+01
5.000000E+01
5.000000E+01
5.000000E+01
5.000000E+01
5.000000E+01
5.000000E+01
5.000000E+01
5.000000E+01
5.000000E+01
5.000000E+01
5.000000E+01
5.000000E+01
5.000000E+01
5.000000E+01
5.000000E+01
5.000000E+01
5.000000E+01
5.000000E+01
5.000000E+01
5.000000E+01
5.000000E+01
5.000000E+01
5.000000E+01
5.000000E+01
5.000000E+01
5.000000E+01
5.000000E+01
5.000000E+01
5.000000E+01
5.000000E+01
5.000000E+01
5.000000E+01
5.000000E+01
5.000000E+01
5.000000E+01
5.000000E+01
5.000000E+01
5.000000E+01
5.000000E+01
5.000000E+01
5.000000E+01
5.000000E+01
5.000000E+01
5.000000E+01
5.000000E+01
5.000000E+01
5.000000E+01
5.000000E+01
5.000000E+01
5.000000E+01
5.000000E+01
5.000000E+01
5.000000E+01
5.000000E+01
5.000000E+01
5.000000E+01
5.000000E+01
5.000000E+01
5.000000E+01
5.000000E+01
5.000000E+01
5.000000E+01
5.500000E+01
5.500000E+01
5.500000E+01
5.500000E+01
5.500000E+01
5.500000E+01
5.500000E+01
5.500000E+01
5.500000E+01
5.500000E+01
5.500000E+01
5.500000E+01
5.500000E+01
5.500000E+01
5.500000E+01
5.500000E+01
5.500000E+01
5.500000E+01
5.500000E+01
5.500000E+01
5.500000E+01
5.500000E+01
5.500000E+01
5.500000E+01
5.500000E+01
5.500000E+01
5.500000E+01
5.500000E+01
5.500000E+01
5.500000E+01
5.500000E+01
5.500000E+01
5.500000E+01
5.500000E+01
5.500000E+01
5.500000E+01
5.500000E+01
5.500000E+01
5.500000E+01
5.500000E+01
5.500000E+01
5.500000E+01
5.500000E+01
5.500000E+01
5.500000E+01
5.500000E+01
5.500000E+01
5.500000E+01
5.500000E+01
5.500000E+01
5.500000E+01
5.500000E+01
5.500000E+01
5.500000E+01
5.500000E+01
5.500000E+01
5.500000E+01
5.500000E+01
5.500000E+01
5.500000E+01
5.500000E+01
5.500000E+01
5.500000E+01
5.500000E+01
5.500000E+01
5.500000E+01
5.500000E+01
5.500000E+01
5.500000E+01
5.500000E+01
5.500000E+01
5.500000E+01
5.500000E+01
5.500000E+01
5.500000E+01
5.500000E+01
5.500000E+01
5.500000E+01
5.500000E+01
5.500000E+01
5.500000E+01
5.500000E+01
5.500000E+01
5.500000E+01
5.500000E+01
5.500000E+01
5.500000E+01
5.500000E+01
5.500000E+01
5.500000E+01
5.500000E+01
5.500000E+01
5.500000E+01
5.500000E+01
5.500000E+01
5.500000E+01
5.500000E+01
5.500000E+01
5.500000E+01
5.500000E+01
5.500000E+01
5.500000E+01
5.500000E+01
5.500000E+01
5.500000E+01
5.500000E+01
5.500000E+01
5.500000E+01
5.500000E+01
5.500000E+01
5.500000E+01
5.500000E+01
5.500000E+01
5.500000E+01
5.500000E+01
5.500000E+01
5.500000E+01
5.500000E+01
5.500000E+01
5.500000E+01
5.500000E+01
5.500000E+01
5.500000E+01
5.500000E+01
5.500000E+01
5.500000E+01
5.500000E+01
5.500000E+01
5.500000E+01
5.500000E+01
5.500000E+01
5.500000E+01
5.500000E+01
5.500000E+01
5.500000E+01
5.500000E+01
5.500000E+01
5.500000E+01
5.500000E+01
5.500000E+01
5.500000E+01
5.500000E+01
5.500000E+01
5.500000E+01
5.500000E+01
5.500000E+01
5.500000E+01
5.500000E+01
5.500000E+01
5.500000E+01
5.500000E+01
5.500000E+01
5.500000E+01
5.500000E+01
5.500000E+01
5.500000E+01
5.500000E+01
5.500000E+01
5.500000E+01
5.500000E+01
5.500000E+01
5.500000E+01
5.500000E+01
5.500000E+01
5.500000E+01
5.500000E+01
5.500000E+01
5.500000E+01
5.500000E+01
5.500000E+01
5.500000E+01
5.500000E+01
5.500000E+01
5.500000E+01
5.500000E+01
5.500000E+01
5.500000E+01
5.500000E+01
5.500000E+01
5.500000E+01
5.500000E+01
5.500000E+01
5.500000E+01
5.500000E+01
5.500000E+01
5.500000E+01
5.500000E+01
5.500000E+01
5.500000E+01
5.500000E+01
5.500000E+01
5.500000E+01
5.500000E+01
5.500000E+01
5.500000E+01
5.500000E+01
5.500000E+01
5.500000E+01
5.500000E+01
5.500000E+01
5.500000E+01
6.000000E+01
6.000000E+01
6.000000E+01
6.000000E+01
6.000000E+01
6.000000E+01
6.000000E+01
6.000000E+01
6.000000E+01
6.000000E+01
6.000000E+01
6.000000E+01
6.000000E+01
6.000000E+01
6.000000E+01
6.000000E+01
6.000000E+01
6.000000E+01
6.000000E+01
6.000000E+01
6.000000E+01
6.000000E+01
6.000000E+01
6.000000E+01
6.000000E+01
6.000000E+01
6.000000E+01
6.000000E+01
6.000000E+01
6.000000E+01
6.000000E+01
6.000000E+01
6.000000E+01
6.000000E+01
6.000000E+01
6.000000E+01
6.000000E+01
6.000000E+01
6.000000E+01
6.000000E+01
6.000000E+01
6.000000E+01
6.000000E+01
6.000000E+01
6.000000E+01
6.000000E+01
6.000000E+01
6.000000E+01
6.000000E+01
6.000000E+01
6.000000E+01
6.000000E+01
6.000000E+01
6.000000E+01
6.000000E+01
6.000000E+01
6.000000E+01
6.000000E+01
6.000000E+01
6.000000E+01
6.000000E+01
6.000000E+01
6.000000E+01
6.000000E+01
6.000000E+01
6.000000E+01
6.000000E+01
6.000000E+01
6.000000E+01
6.000000E+01
6.000000E+01
6.000000E+01
6.000000E+01
6.000000E+01
6.000000E+01
6.000000E+01
6.000000E+01
6.000000E+01
6.000000E+01
6.000000E+01
6.000000E+01
6.000000E+01
6.000000E+01
6.000000E+01
6.000000E+01
6.000000E+01
6.000000E+01
6.000000E+01
6.000000E+01
6.000000E+01
6.000000E+01
6.000000E+01
6.000000E+01
6.000000E+01
6.000000E+01
6.000000E+01
6.000000E+01
6.000000E+01
6.000000E+01
6.000000E+01
6.000000E+01
6.000000E+01
6.000000E+01
6.000000E+01
6.000000E+01
6.000000E+01
6.000000E+01
6.000000E+01
6.000000E+01
6.000000E+01
6.000000E+01
6.000000E+01
6.000000E+01
6.000000E+01
6.000000E+01
6.000000E+01
6.000000E+01
6.000000E+01
6.000000E+01
6.000000E+01
6.000000E+01
6.000000E+01
6.000000E+01
6.000000E+01
6.000000E+01
6.000000E+01
6.000000E+01
6.000000E+01
6.000000E+01
6.000000E+01
6.000000E+01
6.000000E+01
6.000000E+01
6.000000E+01
6.000000E+01
6.000000E+01
6.000000E+01
6.000000E+01
6.000000E+01
6.000000E+01
6.000000E+01
6.000000E+01
6.000000E+01
6.000000E+01
6.000000E+01
6.000000E+01
6.000000E+01
6.000000E+01
6.000000E+01
6.000000E+01
6.000000E+01
6.000000E+01
6.000000E+01
6.000000E+01
6.000000E+01
6.000000E+01
6.000000E+01
6.000000E+01
6.000000E+01
6.000000E+01
6.000000E+01
6.000000E+01
6.000000E+01
6.000000E+01
6.000000E+01
6.000000E+01
6.000000E+01
6.000000E+01
6.000000E+01
6.000000E+01
6.000000E+01
6.000000E+01
6.000000E+01
6.000000E+01
6.000000E+01
6.000000E+01
6.000000E+01
6.000000E+01
6.000000E+01
6.000000E+01
6.000000E+01
6.000000E+01
6.000000E+01
6.000000E+01
6.000000E+01
6.000000E+01
6.000000E+01
6.000000E+01
6.000000E+01
6.000000E+01
6.000000E+01
6.000000E+01
6.000000E+01
6.000000E+01
6.000000E+01
6.000000E+01
6.000000E+01
6.000000E+01
6.000000E+01
6.000000E+01
6.000000E+01
6.500000E+01
6.500000E+01
6.500000E+01
6.500000E+01
6.500000E+01
6.500000E+01
6.500000E+01
6.500000E+01
6.500000E+01
6.500000E+01
6.500000E+01
6.500000E+01
6.500000E+01
6.500000E+01
6.500000E+01
6.500000E+01
6.500000E+01
6.500000E+01
6.500000E+01
6.500000E+01
6.500000E+01
6.500000E+01
6.500000E+01
6.500000E+01
6.500000E+01
6.500000E+01
6.500000E+01
6.500000E+01
6.500000E+01
6.500000E+01
6.500000E+01
6.500000E+01
6.500000E+01
6.500000E+01
6.500000E+01
6.500000E+01
6.500000E+01
6.500000E+01
6.500000E+01
6.500000E+01
6.500000E+01
6.500000E+01
6.500000E+01
6.500000E+01
6.500000E+01
6.500000E+01
6.500000E+01
6.500000E+01
6.500000E+01
6.500000E+01
6.500000E+01
6.500000E+01
6.500000E+01
6.500000E+01
6.500000E+01
6.500000E+01
6.500000E+01
6.500000E+01
6.500000E+01
6.500000E+01
6.500000E+01
6.500000E+01
6.500000E+01
6.500000E+01
6.500000E+01
6.500000E+01
6.500000E+01
6.500000E+01
6.500000E+01
6.500000E+01
6.500000E+01
6.500000E+01
6.500000E+01
6.500000E+01
6.500000E+01
6.500000E+01
6.500000E+01
6.500000E+01
6.500000E+01
6.500000E+01
6.500000E+01
6.500000E+01
6.500000E+01
6.500000E+01
6.500000E+01
6.500000E+01
6.500000E+01
6.500000E+01
6.500000E+01
6.500000E+01
6.500000E+01
6.500000E+01
6.500000E+01
6.500000E+01
6.500000E+01
6.500000E+01
6.500000E+01
6.500000E+01
6.500000E+01
6.500000E+01
6.500000E+01
6.500000E+01
6.500000E+01
6.500000E+01
6.500000E+01
6.500000E+01
6.500000E+01
6.500000E+01
6.500000E+01
6.500000E+01
6.500000E+01
6.500000E+01
6.500000E+01
6.500000E+01
6.500000E+01
6.500000E+01
6.500000E+01
6.500000E+01
6.500000E+01
6.500000E+01
6.500000E+01
6.500000E+01
6.500000E+01
6.500000E+01
6.500000E+01
6.500000E+01
6.500000E+01
6.500000E+01
6.500000E+01
6.500000E+01
6.500000E+01
6.500000E+01
6.500000E+01
6.500000E+01
6.500000E+01
6.500000E+01
6.500000E+01
6.500000E+01
6.500000E+01
6.500000E+01
6.500000E+01
6.500000E+01
6.500000E+01
6.500000E+01
6.500000E+01
6.500000E+01
6.500000E+01
6.500000E+01
6.500000E+01
6.500000E+01
6.500000E+01
6.500000E+01
6.500000E+01
6.500000E+01
6.500000E+01
6.500000E+01
6.500000E+01
6.500000E+01
6.500000E+01
6.500000E+01
6.500000E+01
6.500000E+01
6.500000E+01
6.500000E+01
6.500000E+01
6.500000E+01
6.500000E+01
6.500000E+01
6.500000E+01
6.500000E+01
6.500000E+01
6.500000E+01
6.500000E+01
6.500000E+01
6.500000E+01
6.500000E+01
6.500000E+01
6.500000E+01
6.500000E+01
6.500000E+01
6.500000E+01
6.500000E+01
6.500000E+01
6.500000E+01
6.500000E+01
6.500000E+01
6.500000E+01
6.500000E+01
6.500000E+01
6.500000E+01
6.500000E+01
6.500000E+01
6.500000E+01
6.500000E+01
6.500000E+01
6.500000E+01
6.500000E+01
6.500000E+01
6.500000E+01
6.500000E+01
6.500000E+01
7.000000E+01
7.000000E+01
7.000000E+01
7.000000E+01
7.000000E+01
7.000000E+01
7.000000E+01
7.000000E+01
7.000000E+01
7.000000E+01
7.000000E+01
7.000000E+01
7.000000E+01
7.000000E+01
7.000000E+01
7.000000E+01
7.000000E+01
7.000000E+01
7.000000E+01
7.000000E+01
7.000000E+01
7.000000E+01
7.000000E+01
7.000000E+01
7.000000E+01
7.000000E+01
7.000000E+01
7.000000E+01
7.000000E+01
7.000000E+01
7.000000E+01
7.000000E+01
7.000000E+01
7.000000E+01
7.000000E+01
7.000000E+01
7.000000E+01
7.000000E+01
7.000000E+01
7.000000E+01
7.000000E+01
7.000000E+01
7.000000E+01
7.000000E+01
7.000000E+01
7.000000E+01
7.000000E+01
7.000000E+01
7.000000E+01
7.000000E+01
7.000000E+01
7.000000E+01
7.000000E+01
7.000000E+01
7.000000E+01
7.000000E+01
7.000000E+01
7.000000E+01
7.000000E+01
7.000000E+01
7.000000E+01
7.000000E+01
7.000000E+01
7.000000E+01
7.000000E+01
7.000000E+01
7.000000E+01
7.000000E+01
7.000000E+01
7.000000E+01
7.000000E+01
7.000000E+01
7.000000E+01
7.000000E+01
7.000000E+01
7.000000E+01
7.000000E+01
7.000000E+01
7.000000E+01
7.000000E+01
7.000000E+01
7.000000E+01
7.000000E+01
7.000000E+01
7.000000E+01
7.000000E+01
7.000000E+01
7.000000E+01
7.000000E+01
7.000000E+01
7.000000E+01
7.000000E+01
7.000000E+01
7.000000E+01
7.000000E+01
7.000000E+01
7.000000E+01
7.000000E+01
7.000000E+01
7.000000E+01
7.000000E+01
7.000000E+01
7.000000E+01
7.000000E+01
7.000000E+01
7.000000E+01
7.000000E+01
7.000000E+01
7.000000E+01
7.000000E+01
7.000000E+01
7.000000E+01
7.000000E+01
7.000000E+01
7.000000E+01
7.000000E+01
7.000000E+01
7.000000E+01
7.000000E+01
7.000000E+01
7.000000E+01
7.000000E+01
7.000000E+01
7.000000E+01
7.000000E+01
7.000000E+01
7.000000E+01
7.000000E+01
7.000000E+01
7.000000E+01
7.000000E+01
7.000000E+01
7.000000E+01
7.000000E+01
7.000000E+01
7.000000E+01
7.000000E+01
7.000000E+01
7.000000E+01
7.000000E+01
7.000000E+01
7.000000E+01
7.000000E+01
7.000000E+01
7.000000E+01
7.000000E+01
7.000000E+01
7.000000E+01
7.000000E+01
7.000000E+01
7.000000E+01
7.000000E+01
7.000000E+01
7.000000E+01
7.000000E+01
7.000000E+01
7.000000E+01
7.000000E+01
7.000000E+01
7.000000E+01
7.000000E+01
7.000000E+01
7.000000E+01
7.000000E+01
7.000000E+01
7.000000E+01
7.000000E+01
7.000000E+01
7.000000E+01
7.000000E+01
7.000000E+01
7.000000E+01
7.000000E+01
7.000000E+01
7.000000E+01
7.000000E+01
7.000000E+01
7.000000E+01
7.000000E+01
7.000000E+01
7.000000E+01
7.000000E+01
7.000000E+01
7.000000E+01
7.000000E+01
7.000000E+01
7.000000E+01
7.000000E+01
7.000000E+01
7.000000E+01
7.000000E+01
7.000000E+01
7.000000E+01
7.000000E+01
7.000000E+01
7.000000E+01
7.000000E+01
7.000000E+01
7.000000E+01
7.000000E+01
7.000000E+01
7.500000E+01
7.500000E+01
7.500000E+01
7.500000E+01
7.500000E+01
7.500000E+01
7.500000E+01
7.500000E+01
7.500000E+01
7.500000E+01
7.500000E+01
7.500000E+01
7.500000E+01
7.500000E+01
7.500000E+01
7.500000E+01
7.500000E+01
7.500000E+01
7.500000E+01
7.500000E+01
7.500000E+01
7.500000E+01
7.500000E+01
7.500000E+01
7.500000E+01
7.500000E+01
7.500000E+01
7.500000E+01
7.500000E+01
7.500000E+01
7.500000E+01
7.500000E+01
7.500000E+01
7.500000E+01
7.500000E+01
7.500000E+01
7.500000E+01
7.500000E+01
7.500000E+01
7.500000E+01
7.500000E+01
7.500000E+01
7.500000E+01
7.500000E+01
7.500000E+01
7.500000E+01
7.500000E+01
7.500000E+01
7.500000E+01
7.500000E+01
7.500000E+01
7.500000E+01
7.500000E+01
7.500000E+01
7.500000E+01
7.500000E+01
7.500000E+01
7.500000E+01
7.500000E+01
7.500000E+01
7.500000E+01
7.500000E+01
7.500000E+01
7.500000E+01
7.500000E+01
7.500000E+01
7.500000E+01
7.500000E+01
7.500000E+01
7.500000E+01
7.500000E+01
7.500000E+01
7.500000E+01
7.500000E+01
7.500000E+01
7.500000E+01
7.500000E+01
7.500000E+01
7.500000E+01
7.500000E+01
7.500000E+01
7.500000E+01
7.500000E+01
7.500000E+01
7.500000E+01
7.500000E+01
7.500000E+01
7.500000E+01
7.500000E+01
7.500000E+01
7.500000E+01
7.500000E+01
7.500000E+01
7.500000E+01
7.500000E+01
7.500000E+01
7.500000E+01
7.500000E+01
7.500000E+01
7.500000E+01
7.500000E+01
7.500000E+01
7.500000E+01
7.500000E+01
7.500000E+01
7.500000E+01
7.500000E+01
7.500000E+01
7.500000E+01
7.500000E+01
7.500000E+01
7.500000E+01
7.500000E+01
7.500000E+01
7.500000E+01
7.500000E+01
7.500000E+01
7.500000E+01
7.500000E+01
7.500000E+01
7.500000E+01
7.500000E+01
7.500000E+01
7.500000E+01
7.500000E+01
7.500000E+01
7.500000E+01
7.500000E+01
7.500000E+01
7.500000E+01
7.500000E+01
7.500000E+01
7.500000E+01
7.500000E+01
7.500000E+01
7.500000E+01
7.500000E+01
7.500000E+01
7.500000E+01
7.500000E+01
7.500000E+01
7.500000E+01
7.500000E+01
7.500000E+01
7.500000E+01
7.500000E+01
7.500000E+01
7.500000E+01
7.500000E+01
7.500000E+01
7.500000E+01
7.500000E+01
7.500000E+01
7.500000E+01
7.500000E+01
7.500000E+01
7.500000E+01
7.500000E+01
7.500000E+01
7.500000E+01
7.500000E+01
7.500000E+01
7.500000E+01
7.500000E+01
7.500000E+01
7.500000E+01
7.500000E+01
7.500000E+01
7.500000E+01
7.500000E+01
7.500000E+01
7.500000E+01
7.500000E+01
7.500000E+01
7.500000E+01
7.500000E+01
7.500000E+01
7.500000E+01
7.500000E+01
7.500000E+01
7.500000E+01
7.500000E+01
7.500000E+01
7.500000E+01
7.500000E+01
7.500000E+01
7.500000E+01
7.500000E+01
7.500000E+01
7.500000E+01
7.500000E+01
7.500000E+01
7.500000E+01
7.500000E+01
7.500000E+01
7.500000E+01
7.500000E+01
7.500000E+01
7.500000E+01
7.500000E+01
7.500000E+01
8.000000E+01
8.000000E+01
8.000000E+01
8.000000E+01
8.000000E+01
8.000000E+01
8.000000E+01
8.000000E+01
8.000000E+01
8.000000E+01
8.000000E+01
8.000000E+01
8.000000E+01
8.000000E+01
8.000000E+01
8.000000E+01
8.000000E+01
8.000000E+01
8.000000E+01
8.000000E+01
8.000000E+01
8.000000E+01
8.000000E+01
8.000000E+01
8.000000E+01
8.000000E+01
8.000000E+01
8.000000E+01
8.000000E+01
8.000000E+01
8.000000E+01
8.000000E+01
8.000000E+01
8.000000E+01
8.000000E+01
8.000000E+01
8.000000E+01
8.000000E+01
8.000000E+01
8.000000E+01
8.000000E+01
8.000000E+01
8.000000E+01
8.000000E+01
8.000000E+01
8.000000E+01
8.000000E+01
8.000000E+01
8.000000E+01
8.000000E+01
8.000000E+01
8.000000E+01
8.000000E+01
8.000000E+01
8.000000E+01
8.000000E+01
8.000000E+01
8.000000E+01
8.000000E+01
8.000000E+01
8.000000E+01
8.000000E+01
8.000000E+01
8.000000E+01
8.000000E+01
8.000000E+01
8.000000E+01
8.000000E+01
8.000000E+01
8.000000E+01
8.000000E+01
8.000000E+01
8.000000E+01
8.000000E+01
8.000000E+01
8.000000E+01
8.000000E+01
8.000000E+01
8.000000E+01
8.000000E+01
8.000000E+01
8.000000E+01
8.000000E+01
8.000000E+01
8.000000E+01
8.000000E+01
8.000000E+01
8.000000E+01
8.000000E+01
8.000000E+01
8.000000E+01
8.000000E+01
8.000000E+01
8.000000E+01
8.000000E+01
8.000000E+01
8.000000E+01
8.000000E+01
8.000000E+01
8.000000E+01
8.000000E+01
8.000000E+01
8.000000E+01
8.000000E+01
8.000000E+01
8.000000E+01
8.000000E+01
8.000000E+01
8.000000E+01
8.000000E+01
8.000000E+01
8.000000E+01
8.000000E+01
8.000000E+01
8.000000E+01
8.000000E+01
8.000000E+01
8.000000E+01
8.000000E+01
8.000000E+01
8.000000E+01
8.000000E+01
8.000000E+01
8.000000E+01
8.000000E+01
8.000000E+01
8.000000E+01
8.000000E+01
8.000000E+01
8.000000E+01
8.000000E+01
8.000000E+01
8.000000E+01
8.000000E+01
8.000000E+01
8.000000E+01
8.000000E+01
8.000000E+01
8.000000E+01
8.000000E+01
8.000000E+01
8.000000E+01
8.000000E+01
8.000000E+01
8.000000E+01
8.000000E+01
8.000000E+01
8.000000E+01
8.000000E+01
8.000000E+01
8.000000E+01
8.000000E+01
8.000000E+01
8.000000E+01
8.000000E+01
8.000000E+01
8.000000E+01
8.000000E+01
8.000000E+01
8.000000E+01
8.000000E+01
8.000000E+01
8.000000E+01
8.000000E+01
8.000000E+01
8.000000E+01
8.000000E+01
8.000000E+01
8.000000E+01
8.000000E+01
8.000000E+01
8.000000E+01
8.000000E+01
8.000000E+01
8.000000E+01
8.000000E+01
8.000000E+01
8.000000E+01
8.000000E+01
8.000000E+01
8.000000E+01
8.000000E+01
8.000000E+01
8.000000E+01
8.000000E+01
8.000000E+01
8.000000E+01
8.000000E+01
8.000000E+01
8.000000E+01
8.000000E+01
8.000000E+01
8.000000E+01
8.000000E+01
8.000000E+01
8.000000E+01
8.000000E+01
8.000000E+01
8.000000E+01
8.000000E+01
8.000000E+01
8.500000E+01
8.500000E+01
8.500000E+01
8.500000E+01
8.500000E+01
8.500000E+01
8.500000E+01
8.500000E+01
8.500000E+01
8.500000E+01
8.500000E+01
8.500000E+01
8.500000E+01
8.500000E+01
8.500000E+01
8.500000E+01
8.500000E+01
8.500000E+01
8.500000E+01
8.500000E+01
8.500000E+01
8.500000E+01
8.500000E+01
8.500000E+01
8.500000E+01
8.500000E+01
8.500000E+01
8.500000E+01
8.500000E+01
8.500000E+01
8.500000E+01
8.500000E+01
8.500000E+01
8.500000E+01
8.500000E+01
8.500000E+01
8.500000E+01
8.500000E+01
8.500000E+01
8.500000E+01
8.500000E+01
8.500000E+01
8.500000E+01
8.500000E+01
8.500000E+01
8.500000E+01
8.500000E+01
8.500000E+01
8.500000E+01
8.500000E+01
8.500000E+01
8.500000E+01
8.500000E+01
8.500000E+01
8.500000E+01
8.500000E+01
8.500000E+01
8.500000E+01
8.500000E+01
8.500000E+01
8.500000E+01
8.500000E+01
8.500000E+01
8.500000E+01
8.500000E+01
8.500000E+01
8.500000E+01
8.500000E+01
8.500000E+01
8.500000E+01
8.500000E+01
8.500000E+01
8.500000E+01
8.500000E+01
8.500000E+01
8.500000E+01
8.500000E+01
8.500000E+01
8.500000E+01
8.500000E+01
8.500000E+01
8.500000E+01
8.500000E+01
8.500000E+01
8.500000E+01
8.500000E+01
8.500000E+01
8.500000E+01
8.500000E+01
8.500000E+01
8.500000E+01
8.500000E+01
8.500000E+01
8.500000E+01
8.500000E+01
8.500000E+01
8.500000E+01
8.500000E+01
8.500000E+01
8.500000E+01
8.500000E+01
8.500000E+01
8.500000E+01
8.500000E+01
8.500000E+01
8.500000E+01
8.500000E+01
8.500000E+01
8.500000E+01
8.500000E+01
8.500000E+01
8.500000E+01
8.500000E+01
8.500000E+01
8.500000E+01
8.500000E+01
8.500000E+01
8.500000E+01
8.500000E+01
8.500000E+01
8.500000E+01
8.500000E+01
8.500000E+01
8.500000E+01
8.500000E+01
8.500000E+01
8.500000E+01
8.500000E+01
8.500000E+01
8.500000E+01
8.500000E+01
8.500000E+01
8.500000E+01
8.500000E+01
8.500000E+01
8.500000E+01
8.500000E+01
8.500000E+01
8.500000E+01
8.500000E+01
8.500000E+01
8.500000E+01
8.500000E+01
8.500000E+01
8.500000E+01
8.500000E+01
8.500000E+01
8.500000E+01
8.500000E+01
8.500000E+01
8.500000E+01
8.500000E+01
8.500000E+01
8.500000E+01
8.500000E+01
8.500000E+01
8.500000E+01
8.500000E+01
8.500000E+01
8.500000E+01
8.500000E+01
8.500000E+01
8.500000E+01
8.500000E+01
8.500000E+01
8.500000E+01
8.500000E+01
8.500000E+01
8.500000E+01
8.500000E+01
8.500000E+01
8.500000E+01
8.500000E+01
8.500000E+01
8.500000E+01
8.500000E+01
8.500000E+01
8.500000E+01
8.500000E+01
8.500000E+01
8.500000E+01
8.500000E+01
8.500000E+01
8.500000E+01
8.500000E+01
8.500000E+01
8.500000E+01
8.500000E+01
8.500000E+01
8.500000E+01
8.500000E+01
8.500000E+01
8.500000E+01
8.500000E+01
8.500000E+01
8.500000E+01
8.500000E+01
8.500000E+01
8.500000E+01
8.500000E+01
8.500000E+01
9.000000E+01
9.000000E+01
9.000000E+01
9.000000E+01
9.000000E+01
9.000000E+01
9.000000E+01
9.000000E+01
9.000000E+01
9.000000E+01
9.000000E+01
9.000000E+01
9.000000E+01
9.000000E+01
9.000000E+01
9.000000E+01
9.000000E+01
9.000000E+01
9.000000E+01
9.000000E+01
9.000000E+01
9.000000E+01
9.000000E+01
9.000000E+01
9.000000E+01
9.000000E+01
9.000000E+01
9.000000E+01
9.000000E+01
9.000000E+01
9.000000E+01
9.000000E+01
9.000000E+01
9.000000E+01
9.000000E+01
9.000000E+01
9.000000E+01
9.000000E+01
9.000000E+01
9.000000E+01
9.000000E+01
9.000000E+01
9.000000E+01
9.000000E+01
9.000000E+01
9.000000E+01
9.000000E+01
9.000000E+01
9.000000E+01
9.000000E+01
9.000000E+01
9.000000E+01
9.000000E+01
9.000000E+01
9.000000E+01
9.000000E+01
9.000000E+01
9.000000E+01
9.000000E+01
9.000000E+01
9.000000E+01
9.000000E+01
9.000000E+01
9.000000E+01
9.000000E+01
9.000000E+01
9.000000E+01
9.000000E+01
9.000000E+01
9.000000E+01
9.000000E+01
9.000000E+01
9.000000E+01
9.000000E+01
9.000000E+01
9.000000E+01
9.000000E+01
9.000000E+01
9.000000E+01
9.000000E+01
9.000000E+01
9.000000E+01
9.000000E+01
9.000000E+01
9.000000E+01
9.000000E+01
9.000000E+01
9.000000E+01
9.000000E+01
9.000000E+01
9.000000E+01
9.000000E+01
9.000000E+01
9.000000E+01
9.000000E+01
9.000000E+01
9.000000E+01
9.000000E+01
9.000000E+01
9.000000E+01
9.000000E+01
9.000000E+01
9.000000E+01
9.000000E+01
9.000000E+01
9.000000E+01
9.000000E+01
9.000000E+01
9.000000E+01
9.000000E+01
9.000000E+01
9.000000E+01
9.000000E+01
9.000000E+01
9.000000E+01
9.000000E+01
9.000000E+01
9.000000E+01
9.000000E+01
9.000000E+01
9.000000E+01
9.000000E+01
9.000000E+01
9.000000E+01
9.000000E+01
9.000000E+01
9.000000E+01
9.000000E+01
9.000000E+01
9.000000E+01
9.000000E+01
9.000000E+01
9.000000E+01
9.000000E+01
9.000000E+01
9.000000E+01
9.000000E+01
9.000000E+01
9.000000E+01
9.000000E+01
9.000000E+01
9.000000E+01
9.000000E+01
9.000000E+01
9.000000E+01
9.000000E+01
9.000000E+01
9.000000E+01
9.000000E+01
9.000000E+01
9.000000E+01
9.000000E+01
9.000000E+01
9.000000E+01
9.000000E+01
9.000000E+01
9.000000E+01
9.000000E+01
9.000000E+01
9.000000E+01
9.000000E+01
9.000000E+01
9.000000E+01
9.000000E+01
9.000000E+01
9.000000E+01
9.000000E+01
9.000000E+01
9.000000E+01
9.000000E+01
9.000000E+01
9.000000E+01
9.000000E+01
9.000000E+01
9.000000E+01
9.000000E+01
9.000000E+01
9.000000E+01
9.000000E+01
9.000000E+01
9.000000E+01
9.000000E+01
9.000000E+01
9.000000E+01
9.000000E+01
9.000000E+01
9.000000E+01
9.000000E+01
9.000000E+01
9.000000E+01
9.000000E+01
9.000000E+01
9.000000E+01
9.000000E+01
9.000000E+01
9.000000E+01
9.000000E+01
9.000000E+01
9.000000E+01
9.000000E+01
9.000000E+01
9.500000E+01
9.500000E+01
9.500000E+01
9.500000E+01
9.500000E+01
9.500000E+01
9.500000E+01
9.500000E+01
9.500000E+01
9.500000E+01
9.500000E+01
9.500000E+01
9.500000E+01
9.500000E+01
9.500000E+01
9.500000E+01
9.500000E+01
9.500000E+01
9.500000E+01
9.500000E+01
9.500000E+01
9.500000E+01
9.500000E+01
9.500000E+01
9.500000E+01
9.500000E+01
9.500000E+01
9.500000E+01
9.500000E+01
9.500000E+01
9.500000E+01
9.500000E+01
9.500000E+01
9.500000E+01
9.500000E+01
9.500000E+01
9.500000E+01
9.500000E+01
9.500000E+01
9.500000E+01
9.500000E+01
9.500000E+01
9.500000E+01
9.500000E+01
9.500000E+01
9.500000E+01
9.500000E+01
9.500000E+01
9.500000E+01
9.500000E+01
9.500000E+01
9.500000E+01
9.500000E+01
9.500000E+01
9.500000E+01
9.500000E+01
9.500000E+01
9.500000E+01
9.500000E+01
9.500000E+01
9.500000E+01
9.500000E+01
9.500000E+01
9.500000E+01
9.500000E+01
9.500000E+01
9.500000E+01
9.500000E+01
9.500000E+01
9.500000E+01
9.500000E+01
9.500000E+01
9.500000E+01
9.500000E+01
9.500000E+01
9.500000E+01
9.500000E+01
9.500000E+01
9.500000E+01
9.500000E+01
9.500000E+01
9.500000E+01
9.500000E+01
9.500000E+01
9.500000E+01
9.500000E+01
9.500000E+01
9.500000E+01
9.500000E+01
9.500000E+01
9.500000E+01
9.500000E+01
9.500000E+01
9.500000E+01
9.500000E+01
9.500000E+01
9.500000E+01
9.500000E+01
9.500000E+01
9.500000E+01
9.500000E+01
9.500000E+01
9.500000E+01
9.500000E+01
9.500000E+01
9.500000E+01
9.500000E+01
9.500000E+01
9.500000E+01
9.500000E+01
9.500000E+01
9.500000E+01
9.500000E+01
9.500000E+01
9.500000E+01
9.500000E+01
9.500000E+01
9.500000E+01
9.500000E+01
9.500000E+01
9.500000E+01
9.500000E+01
9.500000E+01
9.500000E+01
9.500000E+01
9.500000E+01
9.500000E+01
9.500000E+01
9.500000E+01
9.500000E+01
9.500000E+01
9.500000E+01
9.500000E+01
9.500000E+01
9.500000E+01
9.500000E+01
9.500000E+01
9.500000E+01
9.500000E+01
9.500000E+01
9.500000E+01
9.500000E+01
9.500000E+01
9.500000E+01
9.500000E+01
9.500000E+01
9.500000E+01
9.500000E+01
9.500000E+01
9.500000E+01
9.500000E+01
9.500000E+01
9.500000E+01
9.500000E+01
9.500000E+01
9.500000E+01
9.500000E+01
9.500000E+01
9.500000E+01
9.500000E+01
9.500000E+01
9.500000E+01
9.500000E+01
9.500000E+01
9.500000E+01
9.500000E+01
9.500000E+01
9.500000E+01
9.500000E+01
9.500000E+01
9.500000E+01
9.500000E+01
9.500000E+01
9.500000E+01
9.500000E+01
9.500000E+01
9.500000E+01
9.500000E+01
9.500000E+01
9.500000E+01
9.500000E+01
9.500000E+01
9.500000E+01
9.500000E+01
9.500000E+01
9.500000E+01
9.500000E+01
9.500000E+01
9.500000E+01
9.500000E+01
9.500000E+01
9.500000E+01
9.500000E+01
9.500000E+01
9.500000E+01
9.500000E+01
9.500000E+01
9.500000E+01
9.500000E+01
9.500000E+01
9.500000E+01
1.000000E+02
1.000000E+02
1.000000E+02
1.000000E+02
1.000000E+02
1.000000E+02
1.000000E+02
1.000000E+02
1.000000E+02
1.000000E+02
1.000000E+02
1.000000E+02
1.000000E+02
1.000000E+02
1.000000E+02
1.000000E+02
1.000000E+02
1.000000E+02
1.000000E+02
1.000000E+02
1.000000E+02
1.000000E+02
1.000000E+02
1.000000E+02
1.000000E+02
1.000000E+02
1.000000E+02
1.000000E+02
1.000000E+02
1.000000E+02
1.000000E+02
1.000000E+02
1.000000E+02
1.000000E+02
1.000000E+02
1.000000E+02
1.000000E+02
1.000000E+02
1.000000E+02
1.000000E+02
1.000000E+02
1.000000E+02
1.000000E+02
1.000000E+02
1.000000E+02
1.000000E+02
1.000000E+02
1.000000E+02
1.000000E+02
1.000000E+02
1.000000E+02
1.000000E+02
1.000000E+02
1.000000E+02
1.000000E+02
1.000000E+02
1.000000E+02
1.000000E+02
1.000000E+02
1.000000E+02
1.000000E+02
1.000000E+02
1.000000E+02
1.000000E+02
1.000000E+02
1.000000E+02
1.000000E+02
1.000000E+02
1.000000E+02
1.000000E+02
1.000000E+02
1.000000E+02
1.000000E+02
1.000000E+02
1.000000E+02
1.000000E+02
1.000000E+02
1.000000E+02
1.000000E+02
1.000000E+02
1.000000E+02
1.000000E+02
1.000000E+02
1.000000E+02
1.000000E+02
1.000000E+02
1.000000E+02
1.000000E+02
1.000000E+02
1.000000E+02
1.000000E+02
1.000000E+02
1.000000E+02
1.000000E+02
1.000000E+02
1.000000E+02
1.000000E+02
1.000000E+02
1.000000E+02
1.000000E+02
1.000000E+02
1.000000E+02
1.000000E+02
1.000000E+02
1.000000E+02
1.000000E+02
1.000000E+02
1.000000E+02
1.000000E+02
1.000000E+02
1.000000E+02
1.000000E+02
1.000000E+02
1.000000E+02
1.000000E+02
1.000000E+02
1.000000E+02
1.000000E+02
1.000000E+02
1.000000E+02
1.000000E+02
1.000000E+02
1.000000E+02
1.000000E+02
1.000000E+02
1.000000E+02
1.000000E+02
1.000000E+02
1.000000E+02
1.000000E+02
1.000000E+02
1.000000E+02
1.000000E+02
1.000000E+02
1.000000E+02
1.000000E+02
1.000000E+02
1.000000E+02
1.000000E+02
1.000000E+02
1.000000E+02
1.000000E+02
1.000000E+02
1.000000E+02
1.000000E+02
1.000000E+02
1.000000E+02
1.000000E+02
1.000000E+02
1.000000E+02
1.000000E+02
1.000000E+02
1.000000E+02
1.000000E+02
1.000000E+02
1.000000E+02
1.000000E+02
1.000000E+02
1.000000E+02
1.000000E+02
1.000000E+02
1.000000E+02
1.000000E+02
1.000000E+02
1.000000E+02
1.000000E+02
1.000000E+02
1.000000E+02
1.000000E+02
1.000000E+02
1.000000E+02
1.000000E+02
1.000000E+02
1.000000E+02
1.000000E+02
1.000000E+02
1.000000E+02
1.000000E+02
1.000000E+02
1.000000E+02
1.000000E+02
1.000000E+02
1.000000E+02
1.000000E+02
1.000000E+02
1.000000E+02
1.000000E+02
1.000000E+02
1.000000E+02
1.000000E+02
1.000000E+02
1.000000E+02
1.000000E+02
1.000000E+02
1.000000E+02
1.000000E+02
1.000000E+02
1.000000E+02
1.000000E+02
1.000000E+02
1.000000E+02
1.050000E+02
1.050000E+02
1.050000E+02
1.050000E+02
1.050000E+02
1.050000E+02
1.050000E+02
1.050000E+02
1.050000E+02
1.050000E+02
1.050000E+02
1.050000E+02
1.050000E+02
1.050000E+02
1.050000E+02
1.050000E+02
1.050000E+02
1.050000E+02
1.050000E+02
1.050000E+02
1.050000E+02
1.050000E+02
1.050000E+02
1.050000E+02
1.050000E+02
1.050000E+02
1.050000E+02
1.050000E+02
1.050000E+02
1.050000E+02
1.050000E+02
1.050000E+02
1.050000E+02
1.050000E+02
1.050000E+02
1.050000E+02
1.050000E+02
1.050000E+02
1.050000E+02
1.050000E+02
1.050000E+02
1.050000E+02
1.050000E+02
1.050000E+02
1.050000E+02
1.050000E+02
1.050000E+02
1.050000E+02
1.050000E+02
1.050000E+02
1.050000E+02
1.050000E+02
1.050000E+02
1.050000E+02
1.050000E+02
1.050000E+02
1.050000E+02
1.050000E+02
1.050000E+02
1.050000E+02
1.050000E+02
1.050000E+02
1.050000E+02
1.050000E+02
1.050000E+02
1.050000E+02
1.050000E+02
1.050000E+02
1.050000E+02
1.050000E+02
1.050000E+02
1.050000E+02
1.050000E+02
1.050000E+02
1.050000E+02
1.050000E+02
1.050000E+02
1.050000E+02
1.050000E+02
1.050000E+02
1.050000E+02
1.050000E+02
1.050000E+02
1.050000E+02
1.050000E+02
1.050000E+02
1.050000E+02
1.050000E+02
1.050000E+02
1.050000E+02
1.050000E+02
1.050000E+02
1.050000E+02
1.050000E+02
1.050000E+02
1.050000E+02
1.050000E+02
1.050000E+02
1.050000E+02
1.050000E+02
1.050000E+02
1.050000E+02
1.050000E+02
1.050000E+02
1.050000E+02
1.050000E+02
1.050000E+02
1.050000E+02
1.050000E+02
1.050000E+02
1.050000E+02
1.050000E+02
1.050000E+02
1.050000E+02
1.050000E+02
1.050000E+02
1.050000E+02
1.050000E+02
1.050000E+02
1.050000E+02
1.050000E+02
1.050000E+02
1.050000E+02
1.050000E+02
1.050000E+02
1.050000E+02
1.050000E+02
1.050000E+02
1.050000E+02
1.050000E+02
1.050000E+02
1.050000E+02
1.050000E+02
1.050000E+02
1.050000E+02
1.050000E+02
1.050000E+02
1.050000E+02
1.050000E+02
1.050000E+02
1.050000E+02
1.050000E+02
1.050000E+02
1.050000E+02
1.050000E+02
1.050000E+02
1.050000E+02
1.050000E+02
1.050000E+02
1.050000E+02
1.050000E+02
1.050000E+02
1.050000E+02
1.050000E+02
1.050000E+02
1.050000E+02
1.050000E+02
1.050000E+02
1.050000E+02
1.050000E+02
1.050000E+02
1.050000E+02
1.050000E+02
1.050000E+02
1.050000E+02
1.050000E+02
1.050000E+02
1.050000E+02
1.050000E+02
1.050000E+02
1.050000E+02
1.050000E+02
1.050000E+02
1.050000E+02
1.050000E+02
1.050000E+02
1.050000E+02
1.050000E+02
1.050000E+02
1.050000E+02
1.050000E+02
1.050000E+02
1.050000E+02
1.050000E+02
1.050000E+02
1.050000E+02
1.050000E+02
1.050000E+02
1.050000E+02
1.050000E+02
1.050000E+02
1.050000E+02
1.050000E+02
1.050000E+02
1.050000E+02
1.050000E+02
1.050000E+02
1.050000E+02
1.050000E+02
1.050000E+02
1.050000E+02
1.100000E+02
1.100000E+02
1.100000E+02
1.100000E+02
1.100000E+02
1.100000E+02
1.100000E+02
1.100000E+02
1.100000E+02
1.100000E+02
1.100000E+02
1.100000E+02
1.100000E+02
1.100000E+02
1.100000E+02
1.100000E+02
1.100000E+02
1.100000E+02
1.100000E+02
1.100000E+02
1.100000E+02
1.100000E+02
1.100000E+02
1.100000E+02
1.100000E+02
1.100000E+02
1.100000E+02
1.100000E+02
1.100000E+02
1.100000E+02
1.100000E+02
1.100000E+02
1.100000E+02
1.100000E+02
1.100000E+02
1.100000E+02
1.100000E+02
1.100000E+02
1.100000E+02
1.100000E+02
1.100000E+02
1.100000E+02
1.100000E+02
1.100000E+02
1.100000E+02
1.100000E+02
1.100000E+02
1.100000E+02
1.100000E+02
1.100000E+02
1.100000E+02
1.100000E+02
1.100000E+02
1.100000E+02
1.100000E+02
1.100000E+02
1.100000E+02
1.100000E+02
1.100000E+02
1.100000E+02
1.100000E+02
1.100000E+02
1.100000E+02
1.100000E+02
1.100000E+02
1.100000E+02
1.100000E+02
1.100000E+02
1.100000E+02
1.100000E+02
1.100000E+02
1.100000E+02
1.100000E+02
1.100000E+02
1.100000E+02
1.100000E+02
1.100000E+02
1.100000E+02
1.100000E+02
1.100000E+02
1.100000E+02
1.100000E+02
1.100000E+02
1.100000E+02
1.100000E+02
1.100000E+02
1.100000E+02
1.100000E+02
1.100000E+02
1.100000E+02
1.100000E+02
1.100000E+02
1.100000E+02
1.100000E+02
1.100000E+02
1.100000E+02
1.100000E+02
1.100000E+02
1.100000E+02
1.100000E+02
1.100000E+02
1.100000E+02
1.100000E+02
1.100000E+02
1.100000E+02
1.100000E+02
1.100000E+02
1.100000E+02
1.100000E+02
1.100000E+02
1.100000E+02
1.100000E+02
1.100000E+02
1.100000E+02
1.100000E+02
1.100000E+02
1.100000E+02
1.100000E+02
1.100000E+02
1.100000E+02
1.100000E+02
1.100000E+02
1.100000E+02
1.100000E+02
1.100000E+02
1.100000E+02
1.100000E+02
1.100000E+02
1.100000E+02
1.100000E+02
1.100000E+02
1.100000E+02
1.100000E+02
1.100000E+02
1.100000E+02
1.100000E+02
1.100000E+02
1.100000E+02
1.100000E+02
1.100000E+02
1.100000E+02
1.100000E+02
1.100000E+02
1.100000E+02
1.100000E+02
1.100000E+02
1.100000E+02
1.100000E+02
1.100000E+02
1.100000E+02
1.100000E+02
1.100000E+02
1.100000E+02
1.100000E+02
1.100000E+02
1.100000E+02
1.100000E+02
1.100000E+02
1.100000E+02
1.100000E+02
1.100000E+02
1.100000E+02
1.100000E+02
1.100000E+02
1.100000E+02
1.100000E+02
1.100000E+02
1.100000E+02
1.100000E+02
1.100000E+02
1.100000E+02
1.100000E+02
1.100000E+02
1.100000E+02
1.100000E+02
1.100000E+02
1.100000E+02
1.100000E+02
1.100000E+02
1.100000E+02
1.100000E+02
1.100000E+02
1.100000E+02
1.100000E+02
1.100000E+02
1.100000E+02
1.100000E+02
1.100000E+02
1.100000E+02
1.100000E+02
1.100000E+02
1.100000E+02
1.100000E+02
1.100000E+02
1.100000E+02
1.100000E+02
1.100000E+02
1.100000E+02
1.100000E+02
1.100000E+02
1.100000E+02
1.150000E+02
1.150000E+02
1.150000E+02
1.150000E+02
1.150000E+02
1.150000E+02
1.150000E+02
1.150000E+02
1.150000E+02
1.150000E+02
1.150000E+02
1.150000E+02
1.150000E+02
1.150000E+02
1.150000E+02
1.150000E+02
1.150000E+02
1.150000E+02
1.150000E+02
1.150000E+02
1.150000E+02
1.150000E+02
1.150000E+02
1.150000E+02
1.150000E+02
1.150000E+02
1.150000E+02
1.150000E+02
1.150000E+02
1.150000E+02
1.150000E+02
1.150000E+02
1.150000E+02
1.150000E+02
1.150000E+02
1.150000E+02
1.150000E+02
1.150000E+02
1.150000E+02
1.150000E+02
1.150000E+02
1.150000E+02
1.150000E+02
1.150000E+02
1.150000E+02
1.150000E+02
1.150000E+02
1.150000E+02
1.150000E+02
1.150000E+02
1.150000E+02
1.150000E+02
1.150000E+02
1.150000E+02
1.150000E+02
1.150000E+02
1.150000E+02
1.150000E+02
1.150000E+02
1.150000E+02
1.150000E+02
1.150000E+02
1.150000E+02
1.150000E+02
1.150000E+02
1.150000E+02
1.150000E+02
1.150000E+02
1.150000E+02
1.150000E+02
1.150000E+02
1.150000E+02
1.150000E+02
1.150000E+02
1.150000E+02
1.150000E+02
1.150000E+02
1.150000E+02
1.150000E+02
1.150000E+02
1.150000E+02
1.150000E+02
1.150000E+02
1.150000E+02
1.150000E+02
1.150000E+02
1.150000E+02
1.150000E+02
1.150000E+02
1.150000E+02
1.150000E+02
1.150000E+02
1.150000E+02
1.150000E+02
1.150000E+02
1.150000E+02
1.150000E+02
1.150000E+02
1.150000E+02
1.150000E+02
1.150000E+02
1.150000E+02
1.150000E+02
1.150000E+02
1.150000E+02
1.150000E+02
1.150000E+02
1.150000E+02
1.150000E+02
1.150000E+02
1.150000E+02
1.150000E+02
1.150000E+02
1.150000E+02
1.150000E+02
1.150000E+02
1.150000E+02
1.150000E+02
1.150000E+02
1.150000E+02
1.150000E+02
1.150000E+02
1.150000E+02
1.150000E+02
1.150000E+02
1.150000E+02
1.150000E+02
1.150000E+02
1.150000E+02
1.150000E+02
1.150000E+02
1.150000E+02
1.150000E+02
1.150000E+02
1.150000E+02
1.150000E+02
1.150000E+02
1.150000E+02
1.150000E+02
1.150000E+02
1.150000E+02
1.150000E+02
1.150000E+02
1.150000E+02
1.150000E+02
1.150000E+02
1.150000E+02
1.150000E+02
1.150000E+02
1.150000E+02
1.150000E+02
1.150000E+02
1.150000E+02
1.150000E+02
1.150000E+02
1.150000E+02
1.150000E+02
1.150000E+02
1.150000E+02
1.150000E+02
1.150000E+02
1.150000E+02
1.150000E+02
1.150000E+02
1.150000E+02
1.150000E+02
1.150000E+02
1.150000E+02
1.150000E+02
1.150000E+02
1.150000E+02
1.150000E+02
1.150000E+02
1.150000E+02
1.150000E+02
1.150000E+02
1.150000E+02
1.150000E+02
1.150000E+02
1.150000E+02
1.150000E+02
1.150000E+02
1.150000E+02
1.150000E+02
1.150000E+02
1.150000E+02
1.150000E+02
1.150000E+02
1.150000E+02
1.150000E+02
1.150000E+02
1.150000E+02
1.150000E+02
1.150000E+02
1.150000E+02
1.150000E+02
1.150000E+02
1.150000E+02
1.150000E+02
1.150000E+02
1.150000E+02
1.200000E+02
1.200000E+02
1.200000E+02
1.200000E+02
1.200000E+02
1.200000E+02
1.200000E+02
1.200000E+02
1.200000E+02
1.200000E+02
1.200000E+02
1.200000E+02
1.200000E+02
1.200000E+02
1.200000E+02
1.200000E+02
1.200000E+02
1.200000E+02
1.200000E+02
1.200000E+02
1.200000E+02
1.200000E+02
1.200000E+02
1.200000E+02
1.200000E+02
1.200000E+02
1.200000E+02
1.200000E+02
1.200000E+02
1.200000E+02
1.200000E+02
1.200000E+02
1.200000E+02
1.200000E+02
1.200000E+02
1.200000E+02
1.200000E+02
1.200000E+02
1.200000E+02
1.200000E+02
1.200000E+02
1.200000E+02
1.200000E+02
1.200000E+02
1.200000E+02
1.200000E+02
1.200000E+02
1.200000E+02
1.200000E+02
1.200000E+02
1.200000E+02
1.200000E+02
1.200000E+02
1.200000E+02
1.200000E+02
1.200000E+02
1.200000E+02
1.200000E+02
1.200000E+02
1.200000E+02
1.200000E+02
1.200000E+02
1.200000E+02
1.200000E+02
1.200000E+02
1.200000E+02
1.200000E+02
1.200000E+02
1.200000E+02
1.200000E+02
1.200000E+02
1.200000E+02
1.200000E+02
1.200000E+02
1.200000E+02
1.200000E+02
1.200000E+02
1.200000E+02
1.200000E+02
1.200000E+02
1.200000E+02
1.200000E+02
1.200000E+02
1.200000E+02
1.200000E+02
1.200000E+02
1.200000E+02
1.200000E+02
1.200000E+02
1.200000E+02
1.200000E+02
1.200000E+02
1.200000E+02
1.200000E+02
1.200000E+02
1.200000E+02
1.200000E+02
1.200000E+02
1.200000E+02
1.200000E+02
1.200000E+02
1.200000E+02
1.200000E+02
1.200000E+02
1.200000E+02
1.200000E+02
1.200000E+02
1.200000E+02
1.200000E+02
1.200000E+02
1.200000E+02
1.200000E+02
1.200000E+02
1.200000E+02
1.200000E+02
1.200000E+02
1.200000E+02
1.200000E+02
1.200000E+02
1.200000E+02
1.200000E+02
1.200000E+02
1.200000E+02
1.200000E+02
1.200000E+02
1.200000E+02
1.200000E+02
1.200000E+02
1.200000E+02
1.200000E+02
1.200000E+02
1.200000E+02
1.200000E+02
1.200000E+02
1.200000E+02
1.200000E+02
1.200000E+02
1.200000E+02
1.200000E+02
1.200000E+02
1.200000E+02
1.200000E+02
1.200000E+02
1.200000E+02
1.200000E+02
1.200000E+02
1.200000E+02
1.200000E+02
1.200000E+02
1.200000E+02
1.200000E+02
1.200000E+02
1.200000E+02
1.200000E+02
1.200000E+02
1.200000E+02
1.200000E+02
1.200000E+02
1.200000E+02
1.200000E+02
1.200000E+02
1.200000E+02
1.200000E+02
1.200000E+02
1.200000E+02
1.200000E+02
1.200000E+02
1.200000E+02
1.200000E+02
1.200000E+02
1.200000E+02
1.200000E+02
1.200000E+02
1.200000E+02
1.200000E+02
1.200000E+02
1.200000E+02
1.200000E+02
1.200000E+02
1.200000E+02
1.200000E+02
1.200000E+02
1.200000E+02
1.200000E+02
1.200000E+02
1.200000E+02
1.200000E+02
1.200000E+02
1.200000E+02
1.200000E+02
1.200000E+02
1.200000E+02
1.200000E+02
1.200000E+02
1.200000E+02
1.200000E+02
1.200000E+02
1.200000E+02
1.200000E+02
1.200000E+02
1.200000E+02
1.250000E+02
1.250000E+02
1.250000E+02
1.250000E+02
1.250000E+02
1.250000E+02
1.250000E+02
1.250000E+02
1.250000E+02
1.250000E+02
1.250000E+02
1.250000E+02
1.250000E+02
1.250000E+02
1.250000E+02
1.250000E+02
1.250000E+02
1.250000E+02
1.250000E+02
1.250000E+02
1.250000E+02
1.250000E+02
1.250000E+02
1.250000E+02
1.250000E+02
1.250000E+02
1.250000E+02
1.250000E+02
1.250000E+02
1.250000E+02
1.250000E+02
1.250000E+02
1.250000E+02
1.250000E+02
1.250000E+02
1.250000E+02
1.250000E+02
1.250000E+02
1.250000E+02
1.250000E+02
1.250000E+02
1.250000E+02
1.250000E+02
1.250000E+02
1.250000E+02
1.250000E+02
1.250000E+02
1.250000E+02
1.250000E+02
1.250000E+02
1.250000E+02
1.250000E+02
1.250000E+02
1.250000E+02
1.250000E+02
1.250000E+02
1.250000E+02
1.250000E+02
1.250000E+02
1.250000E+02
1.250000E+02
1.250000E+02
1.250000E+02
1.250000E+02
1.250000E+02
1.250000E+02
1.250000E+02
1.250000E+02
1.250000E+02
1.250000E+02
1.250000E+02
1.250000E+02
1.250000E+02
1.250000E+02
1.250000E+02
1.250000E+02
1.250000E+02
1.250000E+02
1.250000E+02
1.250000E+02
1.250000E+02
1.250000E+02
1.250000E+02
1.250000E+02
1.250000E+02
1.250000E+02
1.250000E+02
1.250000E+02
1.250000E+02
1.250000E+02
1.250000E+02
1.250000E+02
1.250000E+02
1.250000E+02
1.250000E+02
1.250000E+02
1.250000E+02
1.250000E+02
1.250000E+02
1.250000E+02
1.250000E+02
1.250000E+02
1.250000E+02
1.250000E+02
1.250000E+02
1.250000E+02
1.250000E+02
1.250000E+02
1.250000E+02
1.250000E+02
1.250000E+02
1.250000E+02
1.250000E+02
1.250000E+02
1.250000E+02
1.250000E+02
1.250000E+02
1.250000E+02
1.250000E+02
1.250000E+02
1.250000E+02
1.250000E+02
1.250000E+02
1.250000E+02
1.250000E+02
1.250000E+02
1.250000E+02
1.250000E+02
1.250000E+02
1.250000E+02
1.250000E+02
1.250000E+02
1.250000E+02
1.250000E+02
1.250000E+02
1.250000E+02
1.250000E+02
1.250000E+02
1.250000E+02
1.250000E+02
1.250000E+02
1.250000E+02
1.250000E+02
1.250000E+02
1.250000E+02
1.250000E+02
1.250000E+02
1.250000E+02
1.250000E+02
1.250000E+02
1.250000E+02
1.250000E+02
1.250000E+02
1.250000E+02
1.250000E+02
1.250000E+02
1.250000E+02
1.250000E+02
1.250000E+02
1.250000E+02
1.250000E+02
1.250000E+02
1.250000E+02
1.250000E+02
1.250000E+02
1.250000E+02
1.250000E+02
1.250000E+02
1.250000E+02
1.250000E+02
1.250000E+02
1.250000E+02
1.250000E+02
1.250000E+02
1.250000E+02
1.250000E+02
1.250000E+02
1.250000E+02
1.250000E+02
1.250000E+02
1.250000E+02
1.250000E+02
1.250000E+02
1.250000E+02
1.250000E+02
1.250000E+02
1.250000E+02
1.250000E+02
1.250000E+02
1.250000E+02
1.250000E+02
1.250000E+02
1.250000E+02
1.250000E+02
1.250000E+02
1.250000E+02
1.250000E+02
1.250000E+02
1.250000E+02
1.250000E+02
1.250000E+02
1.300000E+02
1.300000E+02
1.300000E+02
1.300000E+02
1.300000E+02
1.300000E+02
1.300000E+02
1.300000E+02
1.300000E+02
1.300000E+02
1.300000E+02
1.300000E+02
1.300000E+02
1.300000E+02
1.300000E+02
1.300000E+02
1.300000E+02
1.300000E+02
1.300000E+02
1.300000E+02
1.300000E+02
1.300000E+02
1.300000E+02
1.300000E+02
1.300000E+02
1.300000E+02
1.300000E+02
1.300000E+02
1.300000E+02
1.300000E+02
1.300000E+02
1.300000E+02
1.300000E+02
1.300000E+02
1.300000E+02
1.300000E+02
1.300000E+02
1.300000E+02
1.300000E+02
1.300000E+02
1.300000E+02
1.300000E+02
1.300000E+02
1.300000E+02
1.300000E+02
1.300000E+02
1.300000E+02
1.300000E+02
1.300000E+02
1.300000E+02
1.300000E+02
1.300000E+02
1.300000E+02
1.300000E+02
1.300000E+02
1.300000E+02
1.300000E+02
1.300000E+02
1.300000E+02
1.300000E+02
1.300000E+02
1.300000E+02
1.300000E+02
1.300000E+02
1.300000E+02
1.300000E+02
1.300000E+02
1.300000E+02
1.300000E+02
1.300000E+02
1.300000E+02
1.300000E+02
1.300000E+02
1.300000E+02
1.300000E+02
1.300000E+02
1.300000E+02
1.300000E+02
1.300000E+02
1.300000E+02
1.300000E+02
1.300000E+02
1.300000E+02
1.300000E+02
1.300000E+02
1.300000E+02
1.300000E+02
1.300000E+02
1.300000E+02
1.300000E+02
1.300000E+02
1.300000E+02
1.300000E+02
1.300000E+02
1.300000E+02
1.300000E+02
1.300000E+02
1.300000E+02
1.300000E+02
1.300000E+02
1.300000E+02
1.300000E+02
1.300000E+02
1.300000E+02
1.300000E+02
1.300000E+02
1.300000E+02
1.300000E+02
1.300000E+02
1.300000E+02
1.300000E+02
1.300000E+02
1.300000E+02
1.300000E+02
1.300000E+02
1.300000E+02
1.300000E+02
1.300000E+02
1.300000E+02
1.300000E+02
1.300000E+02
1.300000E+02
1.300000E+02
1.300000E+02
1.300000E+02
1.300000E+02
1.300000E+02
1.300000E+02
1.300000E+02
1.300000E+02
1.300000E+02
1.300000E+02
1.300000E+02
1.300000E+02
1.300000E+02
1.300000E+02
1.300000E+02
1.300000E+02
1.300000E+02
1.300000E+02
1.300000E+02
1.300000E+02
1.300000E+02
1.300000E+02
1.300000E+02
1.300000E+02
1.300000E+02
1.300000E+02
1.300000E+02
1.300000E+02
1.300000E+02
1.300000E+02
1.300000E+02
1.300000E+02
1.300000E+02
1.300000E+02
1.300000E+02
1.300000E+02
1.300000E+02
1.300000E+02
1.300000E+02
1.300000E+02
1.300000E+02
1.300000E+02
1.300000E+02
1.300000E+02
1.300000E+02
1.300000E+02
1.300000E+02
1.300000E+02
1.300000E+02
1.300000E+02
1.300000E+02
1.300000E+02
1.300000E+02
1.300000E+02
1.300000E+02
1.300000E+02
1.300000E+02
1.300000E+02
1.300000E+02
1.300000E+02
1.300000E+02
1.300000E+02
1.300000E+02
1.300000E+02
1.300000E+02
1.300000E+02
1.300000E+02
1.300000E+02
1.300000E+02
1.300000E+02
1.300000E+02
1.300000E+02
1.300000E+02
1.300000E+02
1.300000E+02
1.300000E+02
1.300000E+02
1.300000E+02
1.300000E+02
1.350000E+02
1.350000E+02
1.350000E+02
1.350000E+02
1.350000E+02
1.350000E+02
1.350000E+02
1.350000E+02
1.350000E+02
1.350000E+02
1.350000E+02
1.350000E+02
1.350000E+02
1.350000E+02
1.350000E+02
1.350000E+02
1.350000E+02
1.350000E+02
1.350000E+02
1.350000E+02
1.350000E+02
1.350000E+02
1.350000E+02
1.350000E+02
1.350000E+02
1.350000E+02
1.350000E+02
1.350000E+02
1.350000E+02
1.350000E+02
1.350000E+02
1.350000E+02
1.350000E+02
1.350000E+02
1.350000E+02
1.350000E+02
1.350000E+02
1.350000E+02
1.350000E+02
1.350000E+02
1.350000E+02
1.350000E+02
1.350000E+02
1.350000E+02
1.350000E+02
1.350000E+02
1.350000E+02
1.350000E+02
1.350000E+02
1.350000E+02
1.350000E+02
1.350000E+02
1.350000E+02
1.350000E+02
1.350000E+02
1.350000E+02
1.350000E+02
1.350000E+02
1.350000E+02
1.350000E+02
1.350000E+02
1.350000E+02
1.350000E+02
1.350000E+02
1.350000E+02
1.350000E+02
1.350000E+02
1.350000E+02
1.350000E+02
1.350000E+02
1.350000E+02
1.350000E+02
1.350000E+02
1.350000E+02
1.350000E+02
1.350000E+02
1.350000E+02
1.350000E+02
1.350000E+02
1.350000E+02
1.350000E+02
1.350000E+02
1.350000E+02
1.350000E+02
1.350000E+02
1.350000E+02
1.350000E+02
1.350000E+02
1.350000E+02
1.350000E+02
1.350000E+02
1.350000E+02
1.350000E+02
1.350000E+02
1.350000E+02
1.350000E+02
1.350000E+02
1.350000E+02
1.350000E+02
1.350000E+02
1.350000E+02
1.350000E+02
1.350000E+02
1.350000E+02
1.350000E+02
1.350000E+02
1.350000E+02
1.350000E+02
1.350000E+02
1.350000E+02
1.350000E+02
1.350000E+02
1.350000E+02
1.350000E+02
1.350000E+02
1.350000E+02
1.350000E+02
1.350000E+02
1.350000E+02
1.350000E+02
1.350000E+02
1.350000E+02
1.350000E+02
1.350000E+02
1.350000E+02
1.350000E+02
1.350000E+02
1.350000E+02
1.350000E+02
1.350000E+02
1.350000E+02
1.350000E+02
1.350000E+02
1.350000E+02
1.350000E+02
1.350000E+02
1.350000E+02
1.350000E+02
1.350000E+02
1.350000E+02
1.350000E+02
1.350000E+02
1.350000E+02
1.350000E+02
1.350000E+02
1.350000E+02
1.350000E+02
1.350000E+02
1.350000E+02
1.350000E+02
1.350000E+02
1.350000E+02
1.350000E+02
1.350000E+02
1.350000E+02
1.350000E+02
1.350000E+02
1.350000E+02
1.350000E+02
1.350000E+02
1.350000E+02
1.350000E+02
1.350000E+02
1.350000E+02
1.350000E+02
1.350000E+02
1.350000E+02
1.350000E+02
1.350000E+02
1.350000E+02
1.350000E+02
1.350000E+02
1.350000E+02
1.350000E+02
1.350000E+02
1.350000E+02
1.350000E+02
1.350000E+02
1.350000E+02
1.350000E+02
1.350000E+02
1.350000E+02
1.350000E+02
1.350000E+02
1.350000E+02
1.350000E+02
1.350000E+02
1.350000E+02
1.350000E+02
1.350000E+02
1.350000E+02
1.350000E+02
1.350000E+02
1.350000E+02
1.350000E+02
1.350000E+02
1.350000E+02
1.350000E+02
1.350000E+02
1.350000E+02
1.350000E+02
1.400000E+02
1.400000E+02
1.400000E+02
1.400000E+02
1.400000E+02
1.400000E+02
1.400000E+02
1.400000E+02
1.400000E+02
1.400000E+02
1.400000E+02
1.400000E+02
1.400000E+02
1.400000E+02
1.400000E+02
1.400000E+02
1.400000E+02
1.400000E+02
1.400000E+02
1.400000E+02
1.400000E+02
1.400000E+02
1.400000E+02
1.400000E+02
1.400000E+02
1.400000E+02
1.400000E+02
1.400000E+02
1.400000E+02
1.400000E+02
1.400000E+02
1.400000E+02
1.400000E+02
1.400000E+02
1.400000E+02
1.400000E+02
1.400000E+02
1.400000E+02
1.400000E+02
1.400000E+02
1.400000E+02
1.400000E+02
1.400000E+02
1.400000E+02
1.400000E+02
1.400000E+02
1.400000E+02
1.400000E+02
1.400000E+02
1.400000E+02
1.400000E+02
1.400000E+02
1.400000E+02
1.400000E+02
1.400000E+02
1.400000E+02
1.400000E+02
1.400000E+02
1.400000E+02
1.400000E+02
1.400000E+02
1.400000E+02
1.400000E+02
1.400000E+02
1.400000E+02
1.400000E+02
1.400000E+02
1.400000E+02
1.400000E+02
1.400000E+02
1.400000E+02
1.400000E+02
1.400000E+02
1.400000E+02
1.400000E+02
1.400000E+02
1.400000E+02
1.400000E+02
1.400000E+02
1.400000E+02
1.400000E+02
1.400000E+02
1.400000E+02
1.400000E+02
1.400000E+02
1.400000E+02
1.400000E+02
1.400000E+02
1.400000E+02
1.400000E+02
1.400000E+02
1.400000E+02
1.400000E+02
1.400000E+02
1.400000E+02
1.400000E+02
1.400000E+02
1.400000E+02
1.400000E+02
1.400000E+02
1.400000E+02
1.400000E+02
1.400000E+02
1.400000E+02
1.400000E+02
1.400000E+02
1.400000E+02
1.400000E+02
1.400000E+02
1.400000E+02
1.400000E+02
1.400000E+02
1.400000E+02
1.400000E+02
1.400000E+02
1.400000E+02
1.400000E+02
1.400000E+02
1.400000E+02
1.400000E+02
1.400000E+02
1.400000E+02
1.400000E+02
1.400000E+02
1.400000E+02
1.400000E+02
1.400000E+02
1.400000E+02
1.400000E+02
1.400000E+02
1.400000E+02
1.400000E+02
1.400000E+02
1.400000E+02
1.400000E+02
1.400000E+02
1.400000E+02
1.400000E+02
1.400000E+02
1.400000E+02
1.400000E+02
1.400000E+02
1.400000E+02
1.400000E+02
1.400000E+02
1.400000E+02
1.400000E+02
1.400000E+02
1.400000E+02
1.400000E+02
1.400000E+02
1.400000E+02
1.400000E+02
1.400000E+02
1.400000E+02
1.400000E+02
1.400000E+02
1.400000E+02
1.400000E+02
1.400000E+02
1.400000E+02
1.400000E+02
1.400000E+02
1.400000E+02
1.400000E+02
1.400000E+02
1.400000E+02
1.400000E+02
1.400000E+02
1.400000E+02
1.400000E+02
1.400000E+02
1.400000E+02
1.400000E+02
1.400000E+02
1.400000E+02
1.400000E+02
1.400000E+02
1.400000E+02
1.400000E+02
1.400000E+02
1.400000E+02
1.400000E+02
1.400000E+02
1.400000E+02
1.400000E+02
1.400000E+02
1.400000E+02
1.400000E+02
1.400000E+02
1.400000E+02
1.400000E+02
1.400000E+02
1.400000E+02
1.400000E+02
1.400000E+02
1.400000E+02
1.400000E+02
1.400000E+02
1.400000E+02
1.400000E+02
1.450000E+02
1.450000E+02
1.450000E+02
1.450000E+02
1.450000E+02
1.450000E+02
1.450000E+02
1.450000E+02
1.450000E+02
1.450000E+02
1.450000E+02
1.450000E+02
1.450000E+02
1.450000E+02
1.450000E+02
1.450000E+02
1.450000E+02
1.450000E+02
1.450000E+02
1.450000E+02
1.450000E+02
1.450000E+02
1.450000E+02
1.450000E+02
1.450000E+02
1.450000E+02
1.450000E+02
1.450000E+02
1.450000E+02
1.450000E+02
1.450000E+02
1.450000E+02
1.450000E+02
1.450000E+02
1.450000E+02
1.450000E+02
1.450000E+02
1.450000E+02
1.450000E+02
1.450000E+02
1.450000E+02
1.450000E+02
1.450000E+02
1.450000E+02
1.450000E+02
1.450000E+02
1.450000E+02
1.450000E+02
1.450000E+02
1.450000E+02
1.450000E+02
1.450000E+02
1.450000E+02
1.450000E+02
1.450000E+02
1.450000E+02
1.450000E+02
1.450000E+02
1.450000E+02
1.450000E+02
1.450000E+02
1.450000E+02
1.450000E+02
1.450000E+02
1.450000E+02
1.450000E+02
1.450000E+02
1.450000E+02
1.450000E+02
1.450000E+02
1.450000E+02
1.450000E+02
1.450000E+02
1.450000E+02
1.450000E+02
1.450000E+02
1.450000E+02
1.450000E+02
1.450000E+02
1.450000E+02
1.450000E+02
1.450000E+02
1.450000E+02
1.450000E+02
1.450000E+02
1.450000E+02
1.450000E+02
1.450000E+02
1.450000E+02
1.450000E+02
1.450000E+02
1.450000E+02
1.450000E+02
1.450000E+02
1.450000E+02
1.450000E+02
1.450000E+02
1.450000E+02
1.450000E+02
1.450000E+02
1.450000E+02
1.450000E+02
1.450000E+02
1.450000E+02
1.450000E+02
1.450000E+02
1.450000E+02
1.450000E+02
1.450000E+02
1.450000E+02
1.450000E+02
1.450000E+02
1.450000E+02
1.450000E+02
1.450000E+02
1.450000E+02
1.450000E+02
1.450000E+02
1.450000E+02
1.450000E+02
1.450000E+02
1.450000E+02
1.450000E+02
1.450000E+02
1.450000E+02
1.450000E+02
1.450000E+02
1.450000E+02
1.450000E+02
1.450000E+02
1.450000E+02
1.450000E+02
1.450000E+02
1.450000E+02
1.450000E+02
1.450000E+02
1.450000E+02
1.450000E+02
1.450000E+02
1.450000E+02
1.450000E+02
1.450000E+02
1.450000E+02
1.450000E+02
1.450000E+02
1.450000E+02
1.450000E+02
1.450000E+02
1.450000E+02
1.450000E+02
1.450000E+02
1.450000E+02
1.450000E+02
1.450000E+02
1.450000E+02
1.450000E+02
1.450000E+02
1.450000E+02
1.450000E+02
1.450000E+02
1.450000E+02
1.450000E+02
1.450000E+02
1.450000E+02
1.450000E+02
1.450000E+02
1.450000E+02
1.450000E+02
1.450000E+02
1.450000E+02
1.450000E+02
1.450000E+02
1.450000E+02
1.450000E+02
1.450000E+02
1.450000E+02
1.450000E+02
1.450000E+02
1.450000E+02
1.450000E+02
1.450000E+02
1.450000E+02
1.450000E+02
1.450000E+02
1.450000E+02
1.450000E+02
1.450000E+02
1.450000E+02
1.450000E+02
1.450000E+02
1.450000E+02
1.450000E+02
1.450000E+02
1.450000E+02
1.450000E+02
1.450000E+02
1.450000E+02
1.450000E+02
1.450000E+02
1.450000E+02
1.450000E+02
1.500000E+02
1.500000E+02
1.500000E+02
1.500000E+02
1.500000E+02
1.500000E+02
1.500000E+02
1.500000E+02
1.500000E+02
1.500000E+02
1.500000E+02
1.500000E+02
1.500000E+02
1.500000E+02
1.500000E+02
1.500000E+02
1.500000E+02
1.500000E+02
1.500000E+02
1.500000E+02
1.500000E+02
1.500000E+02
1.500000E+02
1.500000E+02
1.500000E+02
1.500000E+02
1.500000E+02
1.500000E+02
1.500000E+02
1.500000E+02
1.500000E+02
1.500000E+02
1.500000E+02
1.500000E+02
1.500000E+02
1.500000E+02
1.500000E+02
1.500000E+02
1.500000E+02
1.500000E+02
1.500000E+02
1.500000E+02
1.500000E+02
1.500000E+02
1.500000E+02
1.500000E+02
1.500000E+02
1.500000E+02
1.500000E+02
1.500000E+02
1.500000E+02
1.500000E+02
1.500000E+02
1.500000E+02
1.500000E+02
1.500000E+02
1.500000E+02
1.500000E+02
1.500000E+02
1.500000E+02
1.500000E+02
1.500000E+02
1.500000E+02
1.500000E+02
1.500000E+02
1.500000E+02
1.500000E+02
1.500000E+02
1.500000E+02
1.500000E+02
1.500000E+02
1.500000E+02
1.500000E+02
1.500000E+02
1.500000E+02
1.500000E+02
1.500000E+02
1.500000E+02
1.500000E+02
1.500000E+02
1.500000E+02
1.500000E+02
1.500000E+02
1.500000E+02
1.500000E+02
1.500000E+02
1.500000E+02
1.500000E+02
1.500000E+02
1.500000E+02
1.500000E+02
1.500000E+02
1.500000E+02
1.500000E+02
1.500000E+02
1.500000E+02
1.500000E+02
1.500000E+02
1.500000E+02
1.500000E+02
1.500000E+02
1.500000E+02
1.500000E+02
1.500000E+02
1.500000E+02
1.500000E+02
1.500000E+02
1.500000E+02
1.500000E+02
1.500000E+02
1.500000E+02
1.500000E+02
1.500000E+02
1.500000E+02
1.500000E+02
1.500000E+02
1.500000E+02
1.500000E+02
1.500000E+02
1.500000E+02
1.500000E+02
1.500000E+02
1.500000E+02
1.500000E+02
1.500000E+02
1.500000E+02
1.500000E+02
1.500000E+02
1.500000E+02
1.500000E+02
1.500000E+02
1.500000E+02
1.500000E+02
1.500000E+02
1.500000E+02
1.500000E+02
1.500000E+02
1.500000E+02
1.500000E+02
1.500000E+02
1.500000E+02
1.500000E+02
1.500000E+02
1.500000E+02
1.500000E+02
1.500000E+02
1.500000E+02
1.500000E+02
1.500000E+02
1.500000E+02
1.500000E+02
1.500000E+02
1.500000E+02
1.500000E+02
1.500000E+02
1.500000E+02
1.500000E+02
1.500000E+02
1.500000E+02
1.500000E+02
1.500000E+02
1.500000E+02
1.500000E+02
1.500000E+02
1.500000E+02
1.500000E+02
1.500000E+02
1.500000E+02
1.500000E+02
1.500000E+02
1.500000E+02
1.500000E+02
1.500000E+02
1.500000E+02
1.500000E+02
1.500000E+02
1.500000E+02
1.500000E+02
1.500000E+02
1.500000E+02
1.500000E+02
1.500000E+02
1.500000E+02
1.500000E+02
1.500000E+02
1.500000E+02
1.500000E+02
1.500000E+02
1.500000E+02
1.500000E+02
1.500000E+02
1.500000E+02
1.500000E+02
1.500000E+02
1.500000E+02
1.500000E+02
1.500000E+02
1.500000E+02
1.500000E+02
1.500000E+02
1.500000E+02
1.550000E+02
1.550000E+02
1.550000E+02
1.550000E+02
1.550000E+02
1.550000E+02
1.550000E+02
1.550000E+02
1.550000E+02
1.550000E+02
1.550000E+02
1.550000E+02
1.550000E+02
1.550000E+02
1.550000E+02
1.550000E+02
1.550000E+02
1.550000E+02
1.550000E+02
1.550000E+02
1.550000E+02
1.550000E+02
1.550000E+02
1.550000E+02
1.550000E+02
1.550000E+02
1.550000E+02
1.550000E+02
1.550000E+02
1.550000E+02
1.550000E+02
1.550000E+02
1.550000E+02
1.550000E+02
1.550000E+02
1.550000E+02
1.550000E+02
1.550000E+02
1.550000E+02
1.550000E+02
1.550000E+02
1.550000E+02
1.550000E+02
1.550000E+02
1.550000E+02
1.550000E+02
1.550000E+02
1.550000E+02
1.550000E+02
1.550000E+02
1.550000E+02
1.550000E+02
1.550000E+02
1.550000E+02
1.550000E+02
1.550000E+02
1.550000E+02
1.550000E+02
1.550000E+02
1.550000E+02
1.550000E+02
1.550000E+02
1.550000E+02
1.550000E+02
1.550000E+02
1.550000E+02
1.550000E+02
1.550000E+02
1.550000E+02
1.550000E+02
1.550000E+02
1.550000E+02
1.550000E+02
1.550000E+02
1.550000E+02
1.550000E+02
1.550000E+02
1.550000E+02
1.550000E+02
1.550000E+02
1.550000E+02
1.550000E+02
1.550000E+02
1.550000E+02
1.550000E+02
1.550000E+02
1.550000E+02
1.550000E+02
1.550000E+02
1.550000E+02
1.550000E+02
1.550000E+02
1.550000E+02
1.550000E+02
1.550000E+02
1.550000E+02
1.550000E+02
1.550000E+02
1.550000E+02
1.550000E+02
1.550000E+02
1.550000E+02
1.550000E+02
1.550000E+02
1.550000E+02
1.550000E+02
1.550000E+02
1.550000E+02
1.550000E+02
1.550000E+02
1.550000E+02
1.550000E+02
1.550000E+02
1.550000E+02
1.550000E+02
1.550000E+02
1.550000E+02
1.550000E+02
1.550000E+02
1.550000E+02
1.550000E+02
1.550000E+02
1.550000E+02
1.550000E+02
1.550000E+02
1.550000E+02
1.550000E+02
1.550000E+02
1.550000E+02
1.550000E+02
1.550000E+02
1.550000E+02
1.550000E+02
1.550000E+02
1.550000E+02
1.550000E+02
1.550000E+02
1.550000E+02
1.550000E+02
1.550000E+02
1.550000E+02
1.550000E+02
1.550000E+02
1.550000E+02
1.550000E+02
1.550000E+02
1.550000E+02
1.550000E+02
1.550000E+02
1.550000E+02
1.550000E+02
1.550000E+02
1.550000E+02
1.550000E+02
1.550000E+02
1.550000E+02
1.550000E+02
1.550000E+02
1.550000E+02
1.550000E+02
1.550000E+02
1.550000E+02
1.550000E+02
1.550000E+02
1.550000E+02
1.550000E+02
1.550000E+02
1.550000E+02
1.550000E+02
1.550000E+02
1.550000E+02
1.550000E+02
1.550000E+02
1.550000E+02
1.550000E+02
1.550000E+02
1.550000E+02
1.550000E+02
1.550000E+02
1.550000E+02
1.550000E+02
1.550000E+02
1.550000E+02
1.550000E+02
1.550000E+02
1.550000E+02
1.550000E+02
1.550000E+02
1.550000E+02
1.550000E+02
1.550000E+02
1.550000E+02
1.550000E+02
1.550000E+02
1.550000E+02
1.550000E+02
1.550000E+02
1.550000E+02
1.550000E+02
1.550000E+02
1.550000E+02
1.600000E+02
1.600000E+02
1.600000E+02
1.600000E+02
1.600000E+02
1.600000E+02
1.600000E+02
1.600000E+02
1.600000E+02
1.600000E+02
1.600000E+02
1.600000E+02
1.600000E+02
1.600000E+02
1.600000E+02
1.600000E+02
1.600000E+02
1.600000E+02
1.600000E+02
1.600000E+02
1.600000E+02
1.600000E+02
1.600000E+02
1.600000E+02
1.600000E+02
1.600000E+02
1.600000E+02
1.600000E+02
1.600000E+02
1.600000E+02
1.600000E+02
1.600000E+02
1.600000E+02
1.600000E+02
1.600000E+02
1.600000E+02
1.600000E+02
1.600000E+02
1.600000E+02
1.600000E+02
1.600000E+02
1.600000E+02
1.600000E+02
1.600000E+02
1.600000E+02
1.600000E+02
1.600000E+02
1.600000E+02
1.600000E+02
1.600000E+02
1.600000E+02
1.600000E+02
1.600000E+02
1.600000E+02
1.600000E+02
1.600000E+02
1.600000E+02
1.600000E+02
1.600000E+02
1.600000E+02
1.600000E+02
1.600000E+02
1.600000E+02
1.600000E+02
1.600000E+02
1.600000E+02
1.600000E+02
1.600000E+02
1.600000E+02
1.600000E+02
1.600000E+02
1.600000E+02
1.600000E+02
1.600000E+02
1.600000E+02
1.600000E+02
1.600000E+02
1.600000E+02
1.600000E+02
1.600000E+02
1.600000E+02
1.600000E+02
1.600000E+02
1.600000E+02
1.600000E+02
1.600000E+02
1.600000E+02
1.600000E+02
1.600000E+02
1.600000E+02
1.600000E+02
1.600000E+02
1.600000E+02
1.600000E+02
1.600000E+02
1.600000E+02
1.600000E+02
1.600000E+02
1.600000E+02
1.600000E+02
1.600000E+02
1.600000E+02
1.600000E+02
1.600000E+02
1.600000E+02
1.600000E+02
1.600000E+02
1.600000E+02
1.600000E+02
1.600000E+02
1.600000E+02
1.600000E+02
1.600000E+02
1.600000E+02
1.600000E+02
1.600000E+02
1.600000E+02
1.600000E+02
1.600000E+02
1.600000E+02
1.600000E+02
1.600000E+02
1.600000E+02
1.600000E+02
1.600000E+02
1.600000E+02
1.600000E+02
1.600000E+02
1.600000E+02
1.600000E+02
1.600000E+02
1.600000E+02
1.600000E+02
1.600000E+02
1.600000E+02
1.600000E+02
1.600000E+02
1.600000E+02
1.600000E+02
1.600000E+02
1.600000E+02
1.600000E+02
1.600000E+02
1.600000E+02
1.600000E+02
1.600000E+02
1.600000E+02
1.600000E+02
1.600000E+02
1.600000E+02
1.600000E+02
1.600000E+02
1.600000E+02
1.600000E+02
1.600000E+02
1.600000E+02
1.600000E+02
1.600000E+02
1.600000E+02
1.600000E+02
1.600000E+02
1.600000E+02
1.600000E+02
1.600000E+02
1.600000E+02
1.600000E+02
1.600000E+02
1.600000E+02
1.600000E+02
1.600000E+02
1.600000E+02
1.600000E+02
1.600000E+02
1.600000E+02
1.600000E+02
1.600000E+02
1.600000E+02
1.600000E+02
1.600000E+02
1.600000E+02
1.600000E+02
1.600000E+02
1.600000E+02
1.600000E+02
1.600000E+02
1.600000E+02
1.600000E+02
1.600000E+02
1.600000E+02
1.600000E+02
1.600000E+02
1.600000E+02
1.600000E+02
1.600000E+02
1.600000E+02
1.600000E+02
1.600000E+02
1.600000E+02
1.600000E+02
1.600000E+02
1.600000E+02
1.650000E+02
1.650000E+02
1.650000E+02
1.650000E+02
1.650000E+02
1.650000E+02
1.650000E+02
1.650000E+02
1.650000E+02
1.650000E+02
1.650000E+02
1.650000E+02
1.650000E+02
1.650000E+02
1.650000E+02
1.650000E+02
1.650000E+02
1.650000E+02
1.650000E+02
1.650000E+02
1.650000E+02
1.650000E+02
1.650000E+02
1.650000E+02
1.650000E+02
1.650000E+02
1.650000E+02
1.650000E+02
1.650000E+02
1.650000E+02
1.650000E+02
1.650000E+02
1.650000E+02
1.650000E+02
1.650000E+02
1.650000E+02
1.650000E+02
1.650000E+02
1.650000E+02
1.650000E+02
1.650000E+02
1.650000E+02
1.650000E+02
1.650000E+02
1.650000E+02
1.650000E+02
1.650000E+02
1.650000E+02
1.650000E+02
1.650000E+02
1.650000E+02
1.650000E+02
1.650000E+02
1.650000E+02
1.650000E+02
1.650000E+02
1.650000E+02
1.650000E+02
1.650000E+02
1.650000E+02
1.650000E+02
1.650000E+02
1.650000E+02
1.650000E+02
1.650000E+02
1.650000E+02
1.650000E+02
1.650000E+02
1.650000E+02
1.650000E+02
1.650000E+02
1.650000E+02
1.650000E+02
1.650000E+02
1.650000E+02
1.650000E+02
1.650000E+02
1.650000E+02
1.650000E+02
1.650000E+02
1.650000E+02
1.650000E+02
1.650000E+02
1.650000E+02
1.650000E+02
1.650000E+02
1.650000E+02
1.650000E+02
1.650000E+02
1.650000E+02
1.650000E+02
1.650000E+02
1.650000E+02
1.650000E+02
1.650000E+02
1.650000E+02
1.650000E+02
1.650000E+02
1.650000E+02
1.650000E+02
1.650000E+02
1.650000E+02
1.650000E+02
1.650000E+02
1.650000E+02
1.650000E+02
1.650000E+02
1.650000E+02
1.650000E+02
1.650000E+02
1.650000E+02
1.650000E+02
1.650000E+02
1.650000E+02
1.650000E+02
1.650000E+02
1.650000E+02
1.650000E+02
1.650000E+02
1.650000E+02
1.650000E+02
1.650000E+02
1.650000E+02
1.650000E+02
1.650000E+02
1.650000E+02
1.650000E+02
1.650000E+02
1.650000E+02
1.650000E+02
1.650000E+02
1.650000E+02
1.650000E+02
1.650000E+02
1.650000E+02
1.650000E+02
1.650000E+02
1.650000E+02
1.650000E+02
1.650000E+02
1.650000E+02
1.650000E+02
1.650000E+02
1.650000E+02
1.650000E+02
1.650000E+02
1.650000E+02
1.650000E+02
1.650000E+02
1.650000E+02
1.650000E+02
1.650000E+02
1.650000E+02
1.650000E+02
1.650000E+02
1.650000E+02
1.650000E+02
1.650000E+02
1.650000E+02
1.650000E+02
1.650000E+02
1.650000E+02
1.650000E+02
1.650000E+02
1.650000E+02
1.650000E+02
1.650000E+02
1.650000E+02
1.650000E+02
1.650000E+02
1.650000E+02
1.650000E+02
1.650000E+02
1.650000E+02
1.650000E+02
1.650000E+02
1.650000E+02
1.650000E+02
1.650000E+02
1.650000E+02
1.650000E+02
1.650000E+02
1.650000E+02
1.650000E+02
1.650000E+02
1.650000E+02
1.650000E+02
1.650000E+02
1.650000E+02
1.650000E+02
1.650000E+02
1.650000E+02
1.650000E+02
1.650000E+02
1.650000E+02
1.650000E+02
1.650000E+02
1.650000E+02
1.650000E+02
1.650000E+02
1.650000E+02
1.700000E+02
1.700000E+02
1.700000E+02
1.700000E+02
1.700000E+02
1.700000E+02
1.700000E+02
1.700000E+02
1.700000E+02
1.700000E+02
1.700000E+02
1.700000E+02
1.700000E+02
1.700000E+02
1.700000E+02
1.700000E+02
1.700000E+02
1.700000E+02
1.700000E+02
1.700000E+02
1.700000E+02
1.700000E+02
1.700000E+02
1.700000E+02
1.700000E+02
1.700000E+02
1.700000E+02
1.700000E+02
1.700000E+02
1.700000E+02
1.700000E+02
1.700000E+02
1.700000E+02
1.700000E+02
1.700000E+02
1.700000E+02
1.700000E+02
1.700000E+02
1.700000E+02
1.700000E+02
1.700000E+02
1.700000E+02
1.700000E+02
1.700000E+02
1.700000E+02
1.700000E+02
1.700000E+02
1.700000E+02
1.700000E+02
1.700000E+02
1.700000E+02
1.700000E+02
1.700000E+02
1.700000E+02
1.700000E+02
1.700000E+02
1.700000E+02
1.700000E+02
1.700000E+02
1.700000E+02
1.700000E+02
1.700000E+02
1.700000E+02
1.700000E+02
1.700000E+02
1.700000E+02
1.700000E+02
1.700000E+02
1.700000E+02
1.700000E+02
1.700000E+02
1.700000E+02
1.700000E+02
1.700000E+02
1.700000E+02
1.700000E+02
1.700000E+02
1.700000E+02
1.700000E+02
1.700000E+02
1.700000E+02
1.700000E+02
1.700000E+02
1.700000E+02
1.700000E+02
1.700000E+02
1.700000E+02
1.700000E+02
1.700000E+02
1.700000E+02
1.700000E+02
1.700000E+02
1.700000E+02
1.700000E+02
1.700000E+02
1.700000E+02
1.700000E+02
1.700000E+02
1.700000E+02
1.700000E+02
1.700000E+02
1.700000E+02
1.700000E+02
1.700000E+02
1.700000E+02
1.700000E+02
1.700000E+02
1.700000E+02
1.700000E+02
1.700000E+02
1.700000E+02
1.700000E+02
1.700000E+02
1.700000E+02
1.700000E+02
1.700000E+02
1.700000E+02
1.700000E+02
1.700000E+02
1.700000E+02
1.700000E+02
1.700000E+02
1.700000E+02
1.700000E+02
1.700000E+02
1.700000E+02
1.700000E+02
1.700000E+02
1.700000E+02
1.700000E+02
1.700000E+02
1.700000E+02
1.700000E+02
1.700000E+02
1.700000E+02
1.700000E+02
1.700000E+02
1.700000E+02
1.700000E+02
1.700000E+02
1.700000E+02
1.700000E+02
1.700000E+02
1.700000E+02
1.700000E+02
1.700000E+02
1.700000E+02
1.700000E+02
1.700000E+02
1.700000E+02
1.700000E+02
1.700000E+02
1.700000E+02
1.700000E+02
1.700000E+02
1.700000E+02
1.700000E+02
1.700000E+02
1.700000E+02
1.700000E+02
1.700000E+02
1.700000E+02
1.700000E+02
1.700000E+02
1.700000E+02
1.700000E+02
1.700000E+02
1.700000E+02
1.700000E+02
1.700000E+02
1.700000E+02
1.700000E+02
1.700000E+02
1.700000E+02
1.700000E+02
1.700000E+02
1.700000E+02
1.700000E+02
1.700000E+02
1.700000E+02
1.700000E+02
1.700000E+02
1.700000E+02
1.700000E+02
1.700000E+02
1.700000E+02
1.700000E+02
1.700000E+02
1.700000E+02
1.700000E+02
1.700000E+02
1.700000E+02
1.700000E+02
1.700000E+02
1.700000E+02
1.700000E+02
1.700000E+02
1.700000E+02
1.700000E+02
1.700000E+02
1.700000E+02
1.750000E+02
1.750000E+02
1.750000E+02
1.750000E+02
1.750000E+02
1.750000E+02
1.750000E+02
1.750000E+02
1.750000E+02
1.750000E+02
1.750000E+02
1.750000E+02
1.750000E+02
1.750000E+02
1.750000E+02
1.750000E+02
1.750000E+02
1.750000E+02
1.750000E+02
1.750000E+02
1.750000E+02
1.750000E+02
1.750000E+02
1.750000E+02
1.750000E+02
1.750000E+02
1.750000E+02
1.750000E+02
1.750000E+02
1.750000E+02
1.750000E+02
1.750000E+02
1.750000E+02
1.750000E+02
1.750000E+02
1.750000E+02
1.750000E+02
1.750000E+02
1.750000E+02
1.750000E+02
1.750000E+02
1.750000E+02
1.750000E+02
1.750000E+02
1.750000E+02
1.750000E+02
1.750000E+02
1.750000E+02
1.750000E+02
1.750000E+02
1.750000E+02
1.750000E+02
1.750000E+02
1.750000E+02
1.750000E+02
1.750000E+02
1.750000E+02
1.750000E+02
1.750000E+02
1.750000E+02
1.750000E+02
1.750000E+02
1.750000E+02
1.750000E+02
1.750000E+02
1.750000E+02
1.750000E+02
1.750000E+02
1.750000E+02
1.750000E+02
1.750000E+02
1.750000E+02
1.750000E+02
1.750000E+02
1.750000E+02
1.750000E+02
1.750000E+02
1.750000E+02
1.750000E+02
1.750000E+02
1.750000E+02
1.750000E+02
1.750000E+02
1.750000E+02
1.750000E+02
1.750000E+02
1.750000E+02
1.750000E+02
1.750000E+02
1.750000E+02
1.750000E+02
1.750000E+02
1.750000E+02
1.750000E+02
1.750000E+02
1.750000E+02
1.750000E+02
1.750000E+02
1.750000E+02
1.750000E+02
1.750000E+02
1.750000E+02
1.750000E+02
1.750000E+02
1.750000E+02
1.750000E+02
1.750000E+02
1.750000E+02
1.750000E+02
1.750000E+02
1.750000E+02
1.750000E+02
1.750000E+02
1.750000E+02
1.750000E+02
1.750000E+02
1.750000E+02
1.750000E+02
1.750000E+02
1.750000E+02
1.750000E+02
1.750000E+02
1.750000E+02
1.750000E+02
1.750000E+02
1.750000E+02
1.750000E+02
1.750000E+02
1.750000E+02
1.750000E+02
1.750000E+02
1.750000E+02
1.750000E+02
1.750000E+02
1.750000E+02
1.750000E+02
1.750000E+02
1.750000E+02
1.750000E+02
1.750000E+02
1.750000E+02
1.750000E+02
1.750000E+02
1.750000E+02
1.750000E+02
1.750000E+02
1.750000E+02
1.750000E+02
1.750000E+02
1.750000E+02
1.750000E+02
1.750000E+02
1.750000E+02
1.750000E+02
1.750000E+02
1.750000E+02
1.750000E+02
1.750000E+02
1.750000E+02
1.750000E+02
1.750000E+02
1.750000E+02
1.750000E+02
1.750000E+02
1.750000E+02
1.750000E+02
1.750000E+02
1.750000E+02
1.750000E+02
1.750000E+02
1.750000E+02
1.750000E+02
1.750000E+02
1.750000E+02
1.750000E+02
1.750000E+02
1.750000E+02
1.750000E+02
1.750000E+02
1.750000E+02
1.750000E+02
1.750000E+02
1.750000E+02
1.750000E+02
1.750000E+02
1.750000E+02
1.750000E+02
1.750000E+02
1.750000E+02
1.750000E+02
1.750000E+02
1.750000E+02
1.750000E+02
1.750000E+02
1.750000E+02
1.750000E+02
1.750000E+02
1.750000E+02
1.750000E+02
1.750000E+02
1.750000E+02
1.800000E+02
1.800000E+02
1.800000E+02
1.800000E+02
1.800000E+02
1.800000E+02
1.800000E+02
1.800000E+02
1.800000E+02
1.800000E+02
1.800000E+02
1.800000E+02
1.800000E+02
1.800000E+02
1.800000E+02
1.800000E+02
1.800000E+02
1.800000E+02
1.800000E+02
1.800000E+02
1.800000E+02
1.800000E+02
1.800000E+02
1.800000E+02
1.800000E+02
1.800000E+02
1.800000E+02
1.800000E+02
1.800000E+02
1.800000E+02
1.800000E+02
1.800000E+02
1.800000E+02
1.800000E+02
1.800000E+02
1.800000E+02
1.800000E+02
1.800000E+02
1.800000E+02
1.800000E+02
1.800000E+02
1.800000E+02
1.800000E+02
1.800000E+02
1.800000E+02
1.800000E+02
1.800000E+02
1.800000E+02
1.800000E+02
1.800000E+02
1.800000E+02
1.800000E+02
1.800000E+02
1.800000E+02
1.800000E+02
1.800000E+02
1.800000E+02
1.800000E+02
1.800000E+02
1.800000E+02
1.800000E+02
1.800000E+02
1.800000E+02
1.800000E+02
1.800000E+02
1.800000E+02
1.800000E+02
1.800000E+02
1.800000E+02
1.800000E+02
1.800000E+02
1.800000E+02
1.800000E+02
1.800000E+02
1.800000E+02
1.800000E+02
1.800000E+02
1.800000E+02
1.800000E+02
1.800000E+02
1.800000E+02
1.800000E+02
1.800000E+02
1.800000E+02
1.800000E+02
1.800000E+02
1.800000E+02
1.800000E+02
1.800000E+02
1.800000E+02
1.800000E+02
1.800000E+02
1.800000E+02
1.800000E+02
1.800000E+02
1.800000E+02
1.800000E+02
1.800000E+02
1.800000E+02
1.800000E+02
1.800000E+02
1.800000E+02
1.800000E+02
1.800000E+02
1.800000E+02
1.800000E+02
1.800000E+02
1.800000E+02
1.800000E+02
1.800000E+02
1.800000E+02
1.800000E+02
1.800000E+02
1.800000E+02
1.800000E+02
1.800000E+02
1.800000E+02
1.800000E+02
1.800000E+02
1.800000E+02
1.800000E+02
1.800000E+02
1.800000E+02
1.800000E+02
1.800000E+02
1.800000E+02
1.800000E+02
1.800000E+02
1.800000E+02
1.800000E+02
1.800000E+02
1.800000E+02
1.800000E+02
1.800000E+02
1.800000E+02
1.800000E+02
1.800000E+02
1.800000E+02
1.800000E+02
1.800000E+02
1.800000E+02
1.800000E+02
1.800000E+02
1.800000E+02
1.800000E+02
1.800000E+02
1.800000E+02
1.800000E+02
1.800000E+02
1.800000E+02
1.800000E+02
1.800000E+02
1.800000E+02
1.800000E+02
1.800000E+02
1.800000E+02
1.800000E+02
1.800000E+02
1.800000E+02
1.800000E+02
1.800000E+02
1.800000E+02
1.800000E+02
1.800000E+02
1.800000E+02
1.800000E+02
1.800000E+02
1.800000E+02
1.800000E+02
1.800000E+02
1.800000E+02
1.800000E+02
1.800000E+02
1.800000E+02
1.800000E+02
1.800000E+02
1.800000E+02
1.800000E+02
1.800000E+02
1.800000E+02
1.800000E+02
1.800000E+02
1.800000E+02
1.800000E+02
1.800000E+02
1.800000E+02
1.800000E+02
1.800000E+02
1.800000E+02
1.800000E+02
1.800000E+02
1.800000E+02
1.800000E+02
1.800000E+02
1.800000E+02
1.800000E+02
1.800000E+02
1.800000E+02
1.800000E+02
1.800000E+02
1.800000E+02
1.850000E+02
1.850000E+02
1.850000E+02
1.850000E+02
1.850000E+02
1.850000E+02
1.850000E+02
1.850000E+02
1.850000E+02
1.850000E+02
1.850000E+02
1.850000E+02
1.850000E+02
1.850000E+02
1.850000E+02
1.850000E+02
1.850000E+02
1.850000E+02
1.850000E+02
1.850000E+02
1.850000E+02
1.850000E+02
1.850000E+02
1.850000E+02
1.850000E+02
1.850000E+02
1.850000E+02
1.850000E+02
1.850000E+02
1.850000E+02
1.850000E+02
1.850000E+02
1.850000E+02
1.850000E+02
1.850000E+02
1.850000E+02
1.850000E+02
1.850000E+02
1.850000E+02
1.850000E+02
1.850000E+02
1.850000E+02
1.850000E+02
1.850000E+02
1.850000E+02
1.850000E+02
1.850000E+02
1.850000E+02
1.850000E+02
1.850000E+02
1.850000E+02
1.850000E+02
1.850000E+02
1.850000E+02
1.850000E+02
1.850000E+02
1.850000E+02
1.850000E+02
1.850000E+02
1.850000E+02
1.850000E+02
1.850000E+02
1.850000E+02
1.850000E+02
1.850000E+02
1.850000E+02
1.850000E+02
1.850000E+02
1.850000E+02
1.850000E+02
1.850000E+02
1.850000E+02
1.850000E+02
1.850000E+02
1.850000E+02
1.850000E+02
1.850000E+02
1.850000E+02
1.850000E+02
1.850000E+02
1.850000E+02
1.850000E+02
1.850000E+02
1.850000E+02
1.850000E+02
1.850000E+02
1.850000E+02
1.850000E+02
1.850000E+02
1.850000E+02
1.850000E+02
1.850000E+02
1.850000E+02
1.850000E+02
1.850000E+02
1.850000E+02
1.850000E+02
1.850000E+02
1.850000E+02
1.850000E+02
1.850000E+02
1.850000E+02
1.850000E+02
1.850000E+02
1.850000E+02
1.850000E+02
1.850000E+02
1.850000E+02
1.850000E+02
1.850000E+02
1.850000E+02
1.850000E+02
1.850000E+02
1.850000E+02
1.850000E+02
1.850000E+02
1.850000E+02
1.850000E+02
1.850000E+02
1.850000E+02
1.850000E+02
1.850000E+02
1.850000E+02
1.850000E+02
1.850000E+02
1.850000E+02
1.850000E+02
1.850000E+02
1.850000E+02
1.850000E+02
1.850000E+02
1.850000E+02
1.850000E+02
1.850000E+02
1.850000E+02
1.850000E+02
1.850000E+02
1.850000E+02
1.850000E+02
1.850000E+02
1.850000E+02
1.850000E+02
1.850000E+02
1.850000E+02
1.850000E+02
1.850000E+02
1.850000E+02
1.850000E+02
1.850000E+02
1.850000E+02
1.850000E+02
1.850000E+02
1.850000E+02
1.850000E+02
1.850000E+02
1.850000E+02
1.850000E+02
1.850000E+02
1.850000E+02
1.850000E+02
1.850000E+02
1.850000E+02
1.850000E+02
1.850000E+02
1.850000E+02
1.850000E+02
1.850000E+02
1.850000E+02
1.850000E+02
1.850000E+02
1.850000E+02
1.850000E+02
1.850000E+02
1.850000E+02
1.850000E+02
1.850000E+02
1.850000E+02
1.850000E+02
1.850000E+02
1.850000E+02
1.850000E+02
1.850000E+02
1.850000E+02
1.850000E+02
1.850000E+02
1.850000E+02
1.850000E+02
1.850000E+02
1.850000E+02
1.850000E+02
1.850000E+02
1.850000E+02
1.850000E+02
1.850000E+02
1.850000E+02
1.850000E+02
1.850000E+02
1.850000E+02
1.850000E+02
1.850000E+02
1.850000E+02
1.900000E+02
1.900000E+02
1.900000E+02
1.900000E+02
1.900000E+02
1.900000E+02
1.900000E+02
1.900000E+02
1.900000E+02
1.900000E+02
1.900000E+02
1.900000E+02
1.900000E+02
1.900000E+02
1.900000E+02
1.900000E+02
1.900000E+02
1.900000E+02
1.900000E+02
1.900000E+02
1.900000E+02
1.900000E+02
1.900000E+02
1.900000E+02
1.900000E+02
1.900000E+02
1.900000E+02
1.900000E+02
1.900000E+02
1.900000E+02
1.900000E+02
1.900000E+02
1.900000E+02
1.900000E+02
1.900000E+02
1.900000E+02
1.900000E+02
1.900000E+02
1.900000E+02
1.900000E+02
1.900000E+02
1.900000E+02
1.900000E+02
1.900000E+02
1.900000E+02
1.900000E+02
1.900000E+02
1.900000E+02
1.900000E+02
1.900000E+02
1.900000E+02
1.900000E+02
1.900000E+02
1.900000E+02
1.900000E+02
1.900000E+02
1.900000E+02
1.900000E+02
1.900000E+02
1.900000E+02
1.900000E+02
1.900000E+02
1.900000E+02
1.900000E+02
1.900000E+02
1.900000E+02
1.900000E+02
1.900000E+02
1.900000E+02
1.900000E+02
1.900000E+02
1.900000E+02
1.900000E+02
1.900000E+02
1.900000E+02
1.900000E+02
1.900000E+02
1.900000E+02
1.900000E+02
1.900000E+02
1.900000E+02
1.900000E+02
1.900000E+02
1.900000E+02
1.900000E+02
1.900000E+02
1.900000E+02
1.900000E+02
1.900000E+02
1.900000E+02
1.900000E+02
1.900000E+02
1.900000E+02
1.900000E+02
1.900000E+02
1.900000E+02
1.900000E+02
1.900000E+02
1.900000E+02
1.900000E+02
1.900000E+02
1.900000E+02
1.900000E+02
1.900000E+02
1.900000E+02
1.900000E+02
1.900000E+02
1.900000E+02
1.900000E+02
1.900000E+02
1.900000E+02
1.900000E+02
1.900000E+02
1.900000E+02
1.900000E+02
1.900000E+02
1.900000E+02
1.900000E+02
1.900000E+02
1.900000E+02
1.900000E+02
1.900000E+02
1.900000E+02
1.900000E+02
1.900000E+02
1.900000E+02
1.900000E+02
1.900000E+02
1.900000E+02
1.900000E+02
1.900000E+02
1.900000E+02
1.900000E+02
1.900000E+02
1.900000E+02
1.900000E+02
1.900000E+02
1.900000E+02
1.900000E+02
1.900000E+02
1.900000E+02
1.900000E+02
1.900000E+02
1.900000E+02
1.900000E+02
1.900000E+02
1.900000E+02
1.900000E+02
1.900000E+02
1.900000E+02
1.900000E+02
1.900000E+02
1.900000E+02
1.900000E+02
1.900000E+02
1.900000E+02
1.900000E+02
1.900000E+02
1.900000E+02
1.900000E+02
1.900000E+02
1.900000E+02
1.900000E+02
1.900000E+02
1.900000E+02
1.900000E+02
1.900000E+02
1.900000E+02
1.900000E+02
1.900000E+02
1.900000E+02
1.900000E+02
1.900000E+02
1.900000E+02
1.900000E+02
1.900000E+02
1.900000E+02
1.900000E+02
1.900000E+02
1.900000E+02
1.900000E+02
1.900000E+02
1.900000E+02
1.900000E+02
1.900000E+02
1.900000E+02
1.900000E+02
1.900000E+02
1.900000E+02
1.900000E+02
1.900000E+02
1.900000E+02
1.900000E+02
1.900000E+02
1.900000E+02
1.900000E+02
1.900000E+02
1.900000E+02
1.900000E+02
1.900000E+02
1.900000E+02
1.950000E+02
1.950000E+02
1.950000E+02
1.950000E+02
1.950000E+02
1.950000E+02
1.950000E+02
1.950000E+02
1.950000E+02
1.950000E+02
1.950000E+02
1.950000E+02
1.950000E+02
1.950000E+02
1.950000E+02
1.950000E+02
1.950000E+02
1.950000E+02
1.950000E+02
1.950000E+02
1.950000E+02
1.950000E+02
1.950000E+02
1.950000E+02
1.950000E+02
1.950000E+02
1.950000E+02
1.950000E+02
1.950000E+02
1.950000E+02
1.950000E+02
1.950000E+02
1.950000E+02
1.950000E+02
1.950000E+02
1.950000E+02
1.950000E+02
1.950000E+02
1.950000E+02
1.950000E+02
1.950000E+02
1.950000E+02
1.950000E+02
1.950000E+02
1.950000E+02
1.950000E+02
1.950000E+02
1.950000E+02
1.950000E+02
1.950000E+02
1.950000E+02
1.950000E+02
1.950000E+02
1.950000E+02
1.950000E+02
1.950000E+02
1.950000E+02
1.950000E+02
1.950000E+02
1.950000E+02
1.950000E+02
1.950000E+02
1.950000E+02
1.950000E+02
1.950000E+02
1.950000E+02
1.950000E+02
1.950000E+02
1.950000E+02
1.950000E+02
1.950000E+02
1.950000E+02
1.950000E+02
1.950000E+02
1.950000E+02
1.950000E+02
1.950000E+02
1.950000E+02
1.950000E+02
1.950000E+02
1.950000E+02
1.950000E+02
1.950000E+02
1.950000E+02
1.950000E+02
1.950000E+02
1.950000E+02
1.950000E+02
1.950000E+02
1.950000E+02
1.950000E+02
1.950000E+02
1.950000E+02
1.950000E+02
1.950000E+02
1.950000E+02
1.950000E+02
1.950000E+02
1.950000E+02
1.950000E+02
1.950000E+02
1.950000E+02
1.950000E+02
1.950000E+02
1.950000E+02
1.950000E+02
1.950000E+02
1.950000E+02
1.950000E+02
1.950000E+02
1.950000E+02
1.950000E+02
1.950000E+02
1.950000E+02
1.950000E+02
1.950000E+02
1.950000E+02
1.950000E+02
1.950000E+02
1.950000E+02
1.950000E+02
1.950000E+02
1.950000E+02
1.950000E+02
1.950000E+02
1.950000E+02
1.950000E+02
1.950000E+02
1.950000E+02
1.950000E+02
1.950000E+02
1.950000E+02
1.950000E+02
1.950000E+02
1.950000E+02
1.950000E+02
1.950000E+02
1.950000E+02
1.950000E+02
1.950000E+02
1.950000E+02
1.950000E+02
1.950000E+02
1.950000E+02
1.950000E+02
1.950000E+02
1.950000E+02
1.950000E+02
1.950000E+02
1.950000E+02
1.950000E+02
1.950000E+02
1.950000E+02
1.950000E+02
1.950000E+02
1.950000E+02
1.950000E+02
1.950000E+02
1.950000E+02
1.950000E+02
1.950000E+02
1.950000E+02
1.950000E+02
1.950000E+02
1.950000E+02
1.950000E+02
1.950000E+02
1.950000E+02
1.950000E+02
1.950000E+02
1.950000E+02
1.950000E+02
1.950000E+02
1.950000E+02
1.950000E+02
1.950000E+02
1.950000E+02
1.950000E+02
1.950000E+02
1.950000E+02
1.950000E+02
1.950000E+02
1.950000E+02
1.950000E+02
1.950000E+02
1.950000E+02
1.950000E+02
1.950000E+02
1.950000E+02
1.950000E+02
1.950000E+02
1.950000E+02
1.950000E+02
1.950000E+02
1.950000E+02
1.950000E+02
1.950000E+02
1.950000E+02
1.950000E+02
1.950000E+02
1.950000E+02
2.000000E+02
2.000000E+02
2.000000E+02
2.000000E+02
2.000000E+02
2.000000E+02
2.000000E+02
2.000000E+02
2.000000E+02
2.000000E+02
2.000000E+02
2.000000E+02
2.000000E+02
2.000000E+02
2.000000E+02
2.000000E+02
2.000000E+02
2.000000E+02
2.000000E+02
2.000000E+02
2.000000E+02
2.000000E+02
2.000000E+02
2.000000E+02
2.000000E+02
2.000000E+02
2.000000E+02
2.000000E+02
2.000000E+02
2.000000E+02
2.000000E+02
2.000000E+02
2.000000E+02
2.000000E+02
2.000000E+02
2.000000E+02
2.000000E+02
2.000000E+02
2.000000E+02
2.000000E+02
2.000000E+02
2.000000E+02
2.000000E+02
2.000000E+02
2.000000E+02
2.000000E+02
2.000000E+02
2.000000E+02
2.000000E+02
2.000000E+02
2.000000E+02
2.000000E+02
2.000000E+02
2.000000E+02
2.000000E+02
2.000000E+02
2.000000E+02
2.000000E+02
2.000000E+02
2.000000E+02
2.000000E+02
2.000000E+02
2.000000E+02
2.000000E+02
2.000000E+02
2.000000E+02
2.000000E+02
2.000000E+02
2.000000E+02
2.000000E+02
2.000000E+02
2.000000E+02
2.000000E+02
2.000000E+02
2.000000E+02
2.000000E+02
2.000000E+02
2.000000E+02
2.000000E+02
2.000000E+02
2.000000E+02
2.000000E+02
2.000000E+02
2.000000E+02
2.000000E+02
2.000000E+02
2.000000E+02
2.000000E+02
2.000000E+02
2.000000E+02
2.000000E+02
2.000000E+02
2.000000E+02
2.000000E+02
2.000000E+02
2.000000E+02
2.000000E+02
2.000000E+02
2.000000E+02
2.000000E+02
2.000000E+02
2.000000E+02
2.000000E+02
2.000000E+02
2.000000E+02
2.000000E+02
2.000000E+02
2.000000E+02
2.000000E+02
2.000000E+02
2.000000E+02
2.000000E+02
2.000000E+02
2.000000E+02
2.000000E+02
2.000000E+02
2.000000E+02
2.000000E+02
2.000000E+02
2.000000E+02
2.000000E+02
2.000000E+02
2.000000E+02
2.000000E+02
2.000000E+02
2.000000E+02
2.000000E+02
2.000000E+02
2.000000E+02
2.000000E+02
2.000000E+02
2.000000E+02
2.000000E+02
2.000000E+02
2.000000E+02
2.000000E+02
2.000000E+02
2.000000E+02
2.000000E+02
2.000000E+02
2.000000E+02
2.000000E+02
2.000000E+02
2.000000E+02
2.000000E+02
2.000000E+02
2.000000E+02
2.000000E+02
2.000000E+02
2.000000E+02
2.000000E+02
2.000000E+02
2.000000E+02
2.000000E+02
2.000000E+02
2.000000E+02
2.000000E+02
2.000000E+02
2.000000E+02
2.000000E+02
2.000000E+02
2.000000E+02
2.000000E+02
2.000000E+02
2.000000E+02
2.000000E+02
2.000000E+02
2.000000E+02
2.000000E+02
2.000000E+02
2.000000E+02
2.000000E+02
2.000000E+02
2.000000E+02
2.000000E+02
2.000000E+02
2.000000E+02
2.000000E+02
2.000000E+02
2.000000E+02
2.000000E+02
2.000000E+02
2.000000E+02
2.000000E+02
2.000000E+02
2.000000E+02
2.000000E+02
2.000000E+02
2.000000E+02
2.000000E+02
2.000000E+02
2.000000E+02
2.000000E+02
2.000000E+02
2.000000E+02
2.000000E+02
2.000000E+02
2.000000E+02
2.000000E+02
2.000000E+02
2.000000E+02
2.050000E+02
2.050000E+02
2.050000E+02
2.050000E+02
2.050000E+02
2.050000E+02
2.050000E+02
2.050000E+02
2.050000E+02
2.050000E+02
2.050000E+02
2.050000E+02
2.050000E+02
2.050000E+02
2.050000E+02
2.050000E+02
2.050000E+02
2.050000E+02
2.050000E+02
2.050000E+02
2.050000E+02
2.050000E+02
2.050000E+02
2.050000E+02
2.050000E+02
2.050000E+02
2.050000E+02
2.050000E+02
2.050000E+02
2.050000E+02
2.050000E+02
2.050000E+02
2.050000E+02
2.050000E+02
2.050000E+02
2.050000E+02
2.050000E+02
2.050000E+02
2.050000E+02
2.050000E+02
2.050000E+02
2.050000E+02
2.050000E+02
2.050000E+02
2.050000E+02
2.050000E+02
2.050000E+02
2.050000E+02
2.050000E+02
2.050000E+02
2.050000E+02
2.050000E+02
2.050000E+02
2.050000E+02
2.050000E+02
2.050000E+02
2.050000E+02
2.050000E+02
2.050000E+02
2.050000E+02
2.050000E+02
2.050000E+02
2.050000E+02
2.050000E+02
2.050000E+02
2.050000E+02
2.050000E+02
2.050000E+02
2.050000E+02
2.050000E+02
2.050000E+02
2.050000E+02
2.050000E+02
2.050000E+02
2.050000E+02
2.050000E+02
2.050000E+02
2.050000E+02
2.050000E+02
2.050000E+02
2.050000E+02
2.050000E+02
2.050000E+02
2.050000E+02
2.050000E+02
2.050000E+02
2.050000E+02
2.050000E+02
2.050000E+02
2.050000E+02
2.050000E+02
2.050000E+02
2.050000E+02
2.050000E+02
2.050000E+02
2.050000E+02
2.050000E+02
2.050000E+02
2.050000E+02
2.050000E+02
2.050000E+02
2.050000E+02
2.050000E+02
2.050000E+02
2.050000E+02
2.050000E+02
2.050000E+02
2.050000E+02
2.050000E+02
2.050000E+02
2.050000E+02
2.050000E+02
2.050000E+02
2.050000E+02
2.050000E+02
2.050000E+02
2.050000E+02
2.050000E+02
2.050000E+02
2.050000E+02
2.050000E+02
2.050000E+02
2.050000E+02
2.050000E+02
2.050000E+02
2.050000E+02
2.050000E+02
2.050000E+02
2.050000E+02
2.050000E+02
2.050000E+02
2.050000E+02
2.050000E+02
2.050000E+02
2.050000E+02
2.050000E+02
2.050000E+02
2.050000E+02
2.050000E+02
2.050000E+02
2.050000E+02
2.050000E+02
2.050000E+02
2.050000E+02
2.050000E+02
2.050000E+02
2.050000E+02
2.050000E+02
2.050000E+02
2.050000E+02
2.050000E+02
2.050000E+02
2.050000E+02
2.050000E+02
2.050000E+02
2.050000E+02
2.050000E+02
2.050000E+02
2.050000E+02
2.050000E+02
2.050000E+02
2.050000E+02
2.050000E+02
2.050000E+02
2.050000E+02
2.050000E+02
2.050000E+02
2.050000E+02
2.050000E+02
2.050000E+02
2.050000E+02
2.050000E+02
2.050000E+02
2.050000E+02
2.050000E+02
2.050000E+02
2.050000E+02
2.050000E+02
2.050000E+02
2.050000E+02
2.050000E+02
2.050000E+02
2.050000E+02
2.050000E+02
2.050000E+02
2.050000E+02
2.050000E+02
2.050000E+02
2.050000E+02
2.050000E+02
2.050000E+02
2.050000E+02
2.050000E+02
2.050000E+02
2.050000E+02
2.050000E+02
2.050000E+02
2.050000E+02
2.050000E+02
2.050000E+02
2.050000E+02
2.100000E+02
2.100000E+02
2.100000E+02
2.100000E+02
2.100000E+02
2.100000E+02
2.100000E+02
2.100000E+02
2.100000E+02
2.100000E+02
2.100000E+02
2.100000E+02
2.100000E+02
2.100000E+02
2.100000E+02
2.100000E+02
2.100000E+02
2.100000E+02
2.100000E+02
2.100000E+02
2.100000E+02
2.100000E+02
2.100000E+02
2.100000E+02
2.100000E+02
2.100000E+02
2.100000E+02
2.100000E+02
2.100000E+02
2.100000E+02
2.100000E+02
2.100000E+02
2.100000E+02
2.100000E+02
2.100000E+02
2.100000E+02
2.100000E+02
2.100000E+02
2.100000E+02
2.100000E+02
2.100000E+02
2.100000E+02
2.100000E+02
2.100000E+02
2.100000E+02
2.100000E+02
2.100000E+02
2.100000E+02
2.100000E+02
2.100000E+02
2.100000E+02
2.100000E+02
2.100000E+02
2.100000E+02
2.100000E+02
2.100000E+02
2.100000E+02
2.100000E+02
2.100000E+02
2.100000E+02
2.100000E+02
2.100000E+02
2.100000E+02
2.100000E+02
2.100000E+02
2.100000E+02
2.100000E+02
2.100000E+02
2.100000E+02
2.100000E+02
2.100000E+02
2.100000E+02
2.100000E+02
2.100000E+02
2.100000E+02
2.100000E+02
2.100000E+02
2.100000E+02
2.100000E+02
2.100000E+02
2.100000E+02
2.100000E+02
2.100000E+02
2.100000E+02
2.100000E+02
2.100000E+02
2.100000E+02
2.100000E+02
2.100000E+02
2.100000E+02
2.100000E+02
2.100000E+02
2.100000E+02
2.100000E+02
2.100000E+02
2.100000E+02
2.100000E+02
2.100000E+02
2.100000E+02
2.100000E+02
2.100000E+02
2.100000E+02
2.100000E+02
2.100000E+02
2.100000E+02
2.100000E+02
2.100000E+02
2.100000E+02
2.100000E+02
2.100000E+02
2.100000E+02
2.100000E+02
2.100000E+02
2.100000E+02
2.100000E+02
2.100000E+02
2.100000E+02
2.100000E+02
2.100000E+02
2.100000E+02
2.100000E+02
2.100000E+02
2.100000E+02
2.100000E+02
2.100000E+02
2.100000E+02
2.100000E+02
2.100000E+02
2.100000E+02
2.100000E+02
2.100000E+02
2.100000E+02
2.100000E+02
2.100000E+02
2.100000E+02
2.100000E+02
2.100000E+02
2.100000E+02
2.100000E+02
2.100000E+02
2.100000E+02
2.100000E+02
2.100000E+02
2.100000E+02
2.100000E+02
2.100000E+02
2.100000E+02
2.100000E+02
2.100000E+02
2.100000E+02
2.100000E+02
2.100000E+02
2.100000E+02
2.100000E+02
2.100000E+02
2.100000E+02
2.100000E+02
2.100000E+02
2.100000E+02
2.100000E+02
2.100000E+02
2.100000E+02
2.100000E+02
2.100000E+02
2.100000E+02
2.100000E+02
2.100000E+02
2.100000E+02
2.100000E+02
2.100000E+02
2.100000E+02
2.100000E+02
2.100000E+02
2.100000E+02
2.100000E+02
2.100000E+02
2.100000E+02
2.100000E+02
2.100000E+02
2.100000E+02
2.100000E+02
2.100000E+02
2.100000E+02
2.100000E+02
2.100000E+02
2.100000E+02
2.100000E+02
2.100000E+02
2.100000E+02
2.100000E+02
2.100000E+02
2.100000E+02
2.100000E+02
2.100000E+02
2.100000E+02
2.100000E+02
2.100000E+02
2.100000E+02
2.100000E+02
2.100000E+02
2.100000E+02
2.150000E+02
2.150000E+02
2.150000E+02
2.150000E+02
2.150000E+02
2.150000E+02
2.150000E+02
2.150000E+02
2.150000E+02
2.150000E+02
2.150000E+02
2.150000E+02
2.150000E+02
2.150000E+02
2.150000E+02
2.150000E+02
2.150000E+02
2.150000E+02
2.150000E+02
2.150000E+02
2.150000E+02
2.150000E+02
2.150000E+02
2.150000E+02
2.150000E+02
2.150000E+02
2.150000E+02
2.150000E+02
2.150000E+02
2.150000E+02
2.150000E+02
2.150000E+02
2.150000E+02
2.150000E+02
2.150000E+02
2.150000E+02
2.150000E+02
2.150000E+02
2.150000E+02
2.150000E+02
2.150000E+02
2.150000E+02
2.150000E+02
2.150000E+02
2.150000E+02
2.150000E+02
2.150000E+02
2.150000E+02
2.150000E+02
2.150000E+02
2.150000E+02
2.150000E+02
2.150000E+02
2.150000E+02
2.150000E+02
2.150000E+02
2.150000E+02
2.150000E+02
2.150000E+02
2.150000E+02
2.150000E+02
2.150000E+02
2.150000E+02
2.150000E+02
2.150000E+02
2.150000E+02
2.150000E+02
2.150000E+02
2.150000E+02
2.150000E+02
2.150000E+02
2.150000E+02
2.150000E+02
2.150000E+02
2.150000E+02
2.150000E+02
2.150000E+02
2.150000E+02
2.150000E+02
2.150000E+02
2.150000E+02
2.150000E+02
2.150000E+02
2.150000E+02
2.150000E+02
2.150000E+02
2.150000E+02
2.150000E+02
2.150000E+02
2.150000E+02
2.150000E+02
2.150000E+02
2.150000E+02
2.150000E+02
2.150000E+02
2.150000E+02
2.150000E+02
2.150000E+02
2.150000E+02
2.150000E+02
2.150000E+02
2.150000E+02
2.150000E+02
2.150000E+02
2.150000E+02
2.150000E+02
2.150000E+02
2.150000E+02
2.150000E+02
2.150000E+02
2.150000E+02
2.150000E+02
2.150000E+02
2.150000E+02
2.150000E+02
2.150000E+02
2.150000E+02
2.150000E+02
2.150000E+02
2.150000E+02
2.150000E+02
2.150000E+02
2.150000E+02
2.150000E+02
2.150000E+02
2.150000E+02
2.150000E+02
2.150000E+02
2.150000E+02
2.150000E+02
2.150000E+02
2.150000E+02
2.150000E+02
2.150000E+02
2.150000E+02
2.150000E+02
2.150000E+02
2.150000E+02
2.150000E+02
2.150000E+02
2.150000E+02
2.150000E+02
2.150000E+02
2.150000E+02
2.150000E+02
2.150000E+02
2.150000E+02
2.150000E+02
2.150000E+02
2.150000E+02
2.150000E+02
2.150000E+02
2.150000E+02
2.150000E+02
2.150000E+02
2.150000E+02
2.150000E+02
2.150000E+02
2.150000E+02
2.150000E+02
2.150000E+02
2.150000E+02
2.150000E+02
2.150000E+02
2.150000E+02
2.150000E+02
2.150000E+02
2.150000E+02
2.150000E+02
2.150000E+02
2.150000E+02
2.150000E+02
2.150000E+02
2.150000E+02
2.150000E+02
2.150000E+02
2.150000E+02
2.150000E+02
2.150000E+02
2.150000E+02
2.150000E+02
2.150000E+02
2.150000E+02
2.150000E+02
2.150000E+02
2.150000E+02
2.150000E+02
2.150000E+02
2.150000E+02
2.150000E+02
2.150000E+02
2.150000E+02
2.150000E+02
2.150000E+02
2.150000E+02
2.150000E+02
2.150000E+02
2.150000E+02
2.150000E+02
2.150000E+02
2.150000E+02
2.200000E+02
2.200000E+02
2.200000E+02
2.200000E+02
2.200000E+02
2.200000E+02
2.200000E+02
2.200000E+02
2.200000E+02
2.200000E+02
2.200000E+02
2.200000E+02
2.200000E+02
2.200000E+02
2.200000E+02
2.200000E+02
2.200000E+02
2.200000E+02
2.200000E+02
2.200000E+02
2.200000E+02
2.200000E+02
2.200000E+02
2.200000E+02
2.200000E+02
2.200000E+02
2.200000E+02
2.200000E+02
2.200000E+02
2.200000E+02
2.200000E+02
2.200000E+02
2.200000E+02
2.200000E+02
2.200000E+02
2.200000E+02
2.200000E+02
2.200000E+02
2.200000E+02
2.200000E+02
2.200000E+02
2.200000E+02
2.200000E+02
2.200000E+02
2.200000E+02
2.200000E+02
2.200000E+02
2.200000E+02
2.200000E+02
2.200000E+02
2.200000E+02
2.200000E+02
2.200000E+02
2.200000E+02
2.200000E+02
2.200000E+02
2.200000E+02
2.200000E+02
2.200000E+02
2.200000E+02
2.200000E+02
2.200000E+02
2.200000E+02
2.200000E+02
2.200000E+02
2.200000E+02
2.200000E+02
2.200000E+02
2.200000E+02
2.200000E+02
2.200000E+02
2.200000E+02
2.200000E+02
2.200000E+02
2.200000E+02
2.200000E+02
2.200000E+02
2.200000E+02
2.200000E+02
2.200000E+02
2.200000E+02
2.200000E+02
2.200000E+02
2.200000E+02
2.200000E+02
2.200000E+02
2.200000E+02
2.200000E+02
2.200000E+02
2.200000E+02
2.200000E+02
2.200000E+02
2.200000E+02
2.200000E+02
2.200000E+02
2.200000E+02
2.200000E+02
2.200000E+02
2.200000E+02
2.200000E+02
2.200000E+02
2.200000E+02
2.200000E+02
2.200000E+02
2.200000E+02
2.200000E+02
2.200000E+02
2.200000E+02
2.200000E+02
2.200000E+02
2.200000E+02
2.200000E+02
2.200000E+02
2.200000E+02
2.200000E+02
2.200000E+02
2.200000E+02
2.200000E+02
2.200000E+02
2.200000E+02
2.200000E+02
2.200000E+02
2.200000E+02
2.200000E+02
2.200000E+02
2.200000E+02
2.200000E+02
2.200000E+02
2.200000E+02
2.200000E+02
2.200000E+02
2.200000E+02
2.200000E+02
2.200000E+02
2.200000E+02
2.200000E+02
2.200000E+02
2.200000E+02
2.200000E+02
2.200000E+02
2.200000E+02
2.200000E+02
2.200000E+02
2.200000E+02
2.200000E+02
2.200000E+02
2.200000E+02
2.200000E+02
2.200000E+02
2.200000E+02
2.200000E+02
2.200000E+02
2.200000E+02
2.200000E+02
2.200000E+02
2.200000E+02
2.200000E+02
2.200000E+02
2.200000E+02
2.200000E+02
2.200000E+02
2.200000E+02
2.200000E+02
2.200000E+02
2.200000E+02
2.200000E+02
2.200000E+02
2.200000E+02
2.200000E+02
2.200000E+02
2.200000E+02
2.200000E+02
2.200000E+02
2.200000E+02
2.200000E+02
2.200000E+02
2.200000E+02
2.200000E+02
2.200000E+02
2.200000E+02
2.200000E+02
2.200000E+02
2.200000E+02
2.200000E+02
2.200000E+02
2.200000E+02
2.200000E+02
2.200000E+02
2.200000E+02
2.200000E+02
2.200000E+02
2.200000E+02
2.200000E+02
2.200000E+02
2.200000E+02
2.200000E+02
2.200000E+02
2.200000E+02
2.200000E+02
2.200000E+02
2.200000E+02
2.250000E+02
2.250000E+02
2.250000E+02
2.250000E+02
2.250000E+02
2.250000E+02
2.250000E+02
2.250000E+02
2.250000E+02
2.250000E+02
2.250000E+02
2.250000E+02
2.250000E+02
2.250000E+02
2.250000E+02
2.250000E+02
2.250000E+02
2.250000E+02
2.250000E+02
2.250000E+02
2.250000E+02
2.250000E+02
2.250000E+02
2.250000E+02
2.250000E+02
2.250000E+02
2.250000E+02
2.250000E+02
2.250000E+02
2.250000E+02
2.250000E+02
2.250000E+02
2.250000E+02
2.250000E+02
2.250000E+02
2.250000E+02
2.250000E+02
2.250000E+02
2.250000E+02
2.250000E+02
2.250000E+02
2.250000E+02
2.250000E+02
2.250000E+02
2.250000E+02
2.250000E+02
2.250000E+02
2.250000E+02
2.250000E+02
2.250000E+02
2.250000E+02
2.250000E+02
2.250000E+02
2.250000E+02
2.250000E+02
2.250000E+02
2.250000E+02
2.250000E+02
2.250000E+02
2.250000E+02
2.250000E+02
2.250000E+02
2.250000E+02
2.250000E+02
2.250000E+02
2.250000E+02
2.250000E+02
2.250000E+02
2.250000E+02
2.250000E+02
2.250000E+02
2.250000E+02
2.250000E+02
2.250000E+02
2.250000E+02
2.250000E+02
2.250000E+02
2.250000E+02
2.250000E+02
2.250000E+02
2.250000E+02
2.250000E+02
2.250000E+02
2.250000E+02
2.250000E+02
2.250000E+02
2.250000E+02
2.250000E+02
2.250000E+02
2.250000E+02
2.250000E+02
2.250000E+02
2.250000E+02
2.250000E+02
2.250000E+02
2.250000E+02
2.250000E+02
2.250000E+02
2.250000E+02
2.250000E+02
2.250000E+02
2.250000E+02
2.250000E+02
2.250000E+02
2.250000E+02
2.250000E+02
2.250000E+02
2.250000E+02
2.250000E+02
2.250000E+02
2.250000E+02
2.250000E+02
2.250000E+02
2.250000E+02
2.250000E+02
2.250000E+02
2.250000E+02
2.250000E+02
2.250000E+02
2.250000E+02
2.250000E+02
2.250000E+02
2.250000E+02
2.250000E+02
2.250000E+02
2.250000E+02
2.250000E+02
2.250000E+02
2.250000E+02
2.250000E+02
2.250000E+02
2.250000E+02
2.250000E+02
2.250000E+02
2.250000E+02
2.250000E+02
2.250000E+02
2.250000E+02
2.250000E+02
2.250000E+02
2.250000E+02
2.250000E+02
2.250000E+02
2.250000E+02
2.250000E+02
2.250000E+02
2.250000E+02
2.250000E+02
2.250000E+02
2.250000E+02
2.250000E+02
2.250000E+02
2.250000E+02
2.250000E+02
2.250000E+02
2.250000E+02
2.250000E+02
2.250000E+02
2.250000E+02
2.250000E+02
2.250000E+02
2.250000E+02
2.250000E+02
2.250000E+02
2.250000E+02
2.250000E+02
2.250000E+02
2.250000E+02
2.250000E+02
2.250000E+02
2.250000E+02
2.250000E+02
2.250000E+02
2.250000E+02
2.250000E+02
2.250000E+02
2.250000E+02
2.250000E+02
2.250000E+02
2.250000E+02
2.250000E+02
2.250000E+02
2.250000E+02
2.250000E+02
2.250000E+02
2.250000E+02
2.250000E+02
2.250000E+02
2.250000E+02
2.250000E+02
2.250000E+02
2.250000E+02
2.250000E+02
2.250000E+02
2.250000E+02
2.250000E+02
2.250000E+02
2.250000E+02
2.250000E+02
2.250000E+02
2.250000E+02
2.300000E+02
2.300000E+02
2.300000E+02
2.300000E+02
2.300000E+02
2.300000E+02
2.300000E+02
2.300000E+02
2.300000E+02
2.300000E+02
2.300000E+02
2.300000E+02
2.300000E+02
2.300000E+02
2.300000E+02
2.300000E+02
2.300000E+02
2.300000E+02
2.300000E+02
2.300000E+02
2.300000E+02
2.300000E+02
2.300000E+02
2.300000E+02
2.300000E+02
2.300000E+02
2.300000E+02
2.300000E+02
2.300000E+02
2.300000E+02
2.300000E+02
2.300000E+02
2.300000E+02
2.300000E+02
2.300000E+02
2.300000E+02
2.300000E+02
2.300000E+02
2.300000E+02
2.300000E+02
2.300000E+02
2.300000E+02
2.300000E+02
2.300000E+02
2.300000E+02
2.300000E+02
2.300000E+02
2.300000E+02
2.300000E+02
2.300000E+02
2.300000E+02
2.300000E+02
2.300000E+02
2.300000E+02
2.300000E+02
2.300000E+02
2.300000E+02
2.300000E+02
2.300000E+02
2.300000E+02
2.300000E+02
2.300000E+02
2.300000E+02
2.300000E+02
2.300000E+02
2.300000E+02
2.300000E+02
2.300000E+02
2.300000E+02
2.300000E+02
2.300000E+02
2.300000E+02
2.300000E+02
2.300000E+02
2.300000E+02
2.300000E+02
2.300000E+02
2.300000E+02
2.300000E+02
2.300000E+02
2.300000E+02
2.300000E+02
2.300000E+02
2.300000E+02
2.300000E+02
2.300000E+02
2.300000E+02
2.300000E+02
2.300000E+02
2.300000E+02
2.300000E+02
2.300000E+02
2.300000E+02
2.300000E+02
2.300000E+02
2.300000E+02
2.300000E+02
2.300000E+02
2.300000E+02
2.300000E+02
2.300000E+02
2.300000E+02
2.300000E+02
2.300000E+02
2.300000E+02
2.300000E+02
2.300000E+02
2.300000E+02
2.300000E+02
2.300000E+02
2.300000E+02
2.300000E+02
2.300000E+02
2.300000E+02
2.300000E+02
2.300000E+02
2.300000E+02
2.300000E+02
2.300000E+02
2.300000E+02
2.300000E+02
2.300000E+02
2.300000E+02
2.300000E+02
2.300000E+02
2.300000E+02
2.300000E+02
2.300000E+02
2.300000E+02
2.300000E+02
2.300000E+02
2.300000E+02
2.300000E+02
2.300000E+02
2.300000E+02
2.300000E+02
2.300000E+02
2.300000E+02
2.300000E+02
2.300000E+02
2.300000E+02
2.300000E+02
2.300000E+02
2.300000E+02
2.300000E+02
2.300000E+02
2.300000E+02
2.300000E+02
2.300000E+02
2.300000E+02
2.300000E+02
2.300000E+02
2.300000E+02
2.300000E+02
2.300000E+02
2.300000E+02
2.300000E+02
2.300000E+02
2.300000E+02
2.300000E+02
2.300000E+02
2.300000E+02
2.300000E+02
2.300000E+02
2.300000E+02
2.300000E+02
2.300000E+02
2.300000E+02
2.300000E+02
2.300000E+02
2.300000E+02
2.300000E+02
2.300000E+02
2.300000E+02
2.300000E+02
2.300000E+02
2.300000E+02
2.300000E+02
2.300000E+02
2.300000E+02
2.300000E+02
2.300000E+02
2.300000E+02
2.300000E+02
2.300000E+02
2.300000E+02
2.300000E+02
2.300000E+02
2.300000E+02
2.300000E+02
2.300000E+02
2.300000E+02
2.300000E+02
2.300000E+02
2.300000E+02
2.300000E+02
2.300000E+02
2.300000E+02
2.300000E+02
2.300000E+02
2.300000E+02
2.350000E+02
2.350000E+02
2.350000E+02
2.350000E+02
2.350000E+02
2.350000E+02
2.350000E+02
2.350000E+02
2.350000E+02
2.350000E+02
2.350000E+02
2.350000E+02
2.350000E+02
2.350000E+02
2.350000E+02
2.350000E+02
2.350000E+02
2.350000E+02
2.350000E+02
2.350000E+02
2.350000E+02
2.350000E+02
2.350000E+02
2.350000E+02
2.350000E+02
2.350000E+02
2.350000E+02
2.350000E+02
2.350000E+02
2.350000E+02
2.350000E+02
2.350000E+02
2.350000E+02
2.350000E+02
2.350000E+02
2.350000E+02
2.350000E+02
2.350000E+02
2.350000E+02
2.350000E+02
2.350000E+02
2.350000E+02
2.350000E+02
2.350000E+02
2.350000E+02
2.350000E+02
2.350000E+02
2.350000E+02
2.350000E+02
2.350000E+02
2.350000E+02
2.350000E+02
2.350000E+02
2.350000E+02
2.350000E+02
2.350000E+02
2.350000E+02
2.350000E+02
2.350000E+02
2.350000E+02
2.350000E+02
2.350000E+02
2.350000E+02
2.350000E+02
2.350000E+02
2.350000E+02
2.350000E+02
2.350000E+02
2.350000E+02
2.350000E+02
2.350000E+02
2.350000E+02
2.350000E+02
2.350000E+02
2.350000E+02
2.350000E+02
2.350000E+02
2.350000E+02
2.350000E+02
2.350000E+02
2.350000E+02
2.350000E+02
2.350000E+02
2.350000E+02
2.350000E+02
2.350000E+02
2.350000E+02
2.350000E+02
2.350000E+02
2.350000E+02
2.350000E+02
2.350000E+02
2.350000E+02
2.350000E+02
2.350000E+02
2.350000E+02
2.350000E+02
2.350000E+02
2.350000E+02
2.350000E+02
2.350000E+02
2.350000E+02
2.350000E+02
2.350000E+02
2.350000E+02
2.350000E+02
2.350000E+02
2.350000E+02
2.350000E+02
2.350000E+02
2.350000E+02
2.350000E+02
2.350000E+02
2.350000E+02
2.350000E+02
2.350000E+02
2.350000E+02
2.350000E+02
2.350000E+02
2.350000E+02
2.350000E+02
2.350000E+02
2.350000E+02
2.350000E+02
2.350000E+02
2.350000E+02
2.350000E+02
2.350000E+02
2.350000E+02
2.350000E+02
2.350000E+02
2.350000E+02
2.350000E+02
2.350000E+02
2.350000E+02
2.350000E+02
2.350000E+02
2.350000E+02
2.350000E+02
2.350000E+02
2.350000E+02
2.350000E+02
2.350000E+02
2.350000E+02
2.350000E+02
2.350000E+02
2.350000E+02
2.350000E+02
2.350000E+02
2.350000E+02
2.350000E+02
2.350000E+02
2.350000E+02
2.350000E+02
2.350000E+02
2.350000E+02
2.350000E+02
2.350000E+02
2.350000E+02
2.350000E+02
2.350000E+02
2.350000E+02
2.350000E+02
2.350000E+02
2.350000E+02
2.350000E+02
2.350000E+02
2.350000E+02
2.350000E+02
2.350000E+02
2.350000E+02
2.350000E+02
2.350000E+02
2.350000E+02
2.350000E+02
2.350000E+02
2.350000E+02
2.350000E+02
2.350000E+02
2.350000E+02
2.350000E+02
2.350000E+02
2.350000E+02
2.350000E+02
2.350000E+02
2.350000E+02
2.350000E+02
2.350000E+02
2.350000E+02
2.350000E+02
2.350000E+02
2.350000E+02
2.350000E+02
2.350000E+02
2.350000E+02
2.350000E+02
2.350000E+02
2.350000E+02
2.350000E+02
2.350000E+02
2.350000E+02
2.400000E+02
2.400000E+02
2.400000E+02
2.400000E+02
2.400000E+02
2.400000E+02
2.400000E+02
2.400000E+02
2.400000E+02
2.400000E+02
2.400000E+02
2.400000E+02
2.400000E+02
2.400000E+02
2.400000E+02
2.400000E+02
2.400000E+02
2.400000E+02
2.400000E+02
2.400000E+02
2.400000E+02
2.400000E+02
2.400000E+02
2.400000E+02
2.400000E+02
2.400000E+02
2.400000E+02
2.400000E+02
2.400000E+02
2.400000E+02
2.400000E+02
2.400000E+02
2.400000E+02
2.400000E+02
2.400000E+02
2.400000E+02
2.400000E+02
2.400000E+02
2.400000E+02
2.400000E+02
2.400000E+02
2.400000E+02
2.400000E+02
2.400000E+02
2.400000E+02
2.400000E+02
2.400000E+02
2.400000E+02
2.400000E+02
2.400000E+02
2.400000E+02
2.400000E+02
2.400000E+02
2.400000E+02
2.400000E+02
2.400000E+02
2.400000E+02
2.400000E+02
2.400000E+02
2.400000E+02
2.400000E+02
2.400000E+02
2.400000E+02
2.400000E+02
2.400000E+02
2.400000E+02
2.400000E+02
2.400000E+02
2.400000E+02
2.400000E+02
2.400000E+02
2.400000E+02
2.400000E+02
2.400000E+02
2.400000E+02
2.400000E+02
2.400000E+02
2.400000E+02
2.400000E+02
2.400000E+02
2.400000E+02
2.400000E+02
2.400000E+02
2.400000E+02
2.400000E+02
2.400000E+02
2.400000E+02
2.400000E+02
2.400000E+02
2.400000E+02
2.400000E+02
2.400000E+02
2.400000E+02
2.400000E+02
2.400000E+02
2.400000E+02
2.400000E+02
2.400000E+02
2.400000E+02
2.400000E+02
2.400000E+02
2.400000E+02
2.400000E+02
2.400000E+02
2.400000E+02
2.400000E+02
2.400000E+02
2.400000E+02
2.400000E+02
2.400000E+02
2.400000E+02
2.400000E+02
2.400000E+02
2.400000E+02
2.400000E+02
2.400000E+02
2.400000E+02
2.400000E+02
2.400000E+02
2.400000E+02
2.400000E+02
2.400000E+02
2.400000E+02
2.400000E+02
2.400000E+02
2.400000E+02
2.400000E+02
2.400000E+02
2.400000E+02
2.400000E+02
2.400000E+02
2.400000E+02
2.400000E+02
2.400000E+02
2.400000E+02
2.400000E+02
2.400000E+02
2.400000E+02
2.400000E+02
2.400000E+02
2.400000E+02
2.400000E+02
2.400000E+02
2.400000E+02
2.400000E+02
2.400000E+02
2.400000E+02
2.400000E+02
2.400000E+02
2.400000E+02
2.400000E+02
2.400000E+02
2.400000E+02
2.400000E+02
2.400000E+02
2.400000E+02
2.400000E+02
2.400000E+02
2.400000E+02
2.400000E+02
2.400000E+02
2.400000E+02
2.400000E+02
2.400000E+02
2.400000E+02
2.400000E+02
2.400000E+02
2.400000E+02
2.400000E+02
2.400000E+02
2.400000E+02
2.400000E+02
2.400000E+02
2.400000E+02
2.400000E+02
2.400000E+02
2.400000E+02
2.400000E+02
2.400000E+02
2.400000E+02
2.400000E+02
2.400000E+02
2.400000E+02
2.400000E+02
2.400000E+02
2.400000E+02
2.400000E+02
2.400000E+02
2.400000E+02
2.400000E+02
2.400000E+02
2.400000E+02
2.400000E+02
2.400000E+02
2.400000E+02
2.400000E+02
2.400000E+02
2.400000E+02
2.400000E+02
2.400000E+02
2.400000E+02
2.450000E+02
2.450000E+02
2.450000E+02
2.450000E+02
2.450000E+02
2.450000E+02
2.450000E+02
2.450000E+02
2.450000E+02
2.450000E+02
2.450000E+02
2.450000E+02
2.450000E+02
2.450000E+02
2.450000E+02
2.450000E+02
2.450000E+02
2.450000E+02
2.450000E+02
2.450000E+02
2.450000E+02
2.450000E+02
2.450000E+02
2.450000E+02
2.450000E+02
2.450000E+02
2.450000E+02
2.450000E+02
2.450000E+02
2.450000E+02
2.450000E+02
2.450000E+02
2.450000E+02
2.450000E+02
2.450000E+02
2.450000E+02
2.450000E+02
2.450000E+02
2.450000E+02
2.450000E+02
2.450000E+02
2.450000E+02
2.450000E+02
2.450000E+02
2.450000E+02
2.450000E+02
2.450000E+02
2.450000E+02
2.450000E+02
2.450000E+02
2.450000E+02
2.450000E+02
2.450000E+02
2.450000E+02
2.450000E+02
2.450000E+02
2.450000E+02
2.450000E+02
2.450000E+02
2.450000E+02
2.450000E+02
2.450000E+02
2.450000E+02
2.450000E+02
2.450000E+02
2.450000E+02
2.450000E+02
2.450000E+02
2.450000E+02
2.450000E+02
2.450000E+02
2.450000E+02
2.450000E+02
2.450000E+02
2.450000E+02
2.450000E+02
2.450000E+02
2.450000E+02
2.450000E+02
2.450000E+02
2.450000E+02
2.450000E+02
2.450000E+02
2.450000E+02
2.450000E+02
2.450000E+02
2.450000E+02
2.450000E+02
2.450000E+02
2.450000E+02
2.450000E+02
2.450000E+02
2.450000E+02
2.450000E+02
2.450000E+02
2.450000E+02
2.450000E+02
2.450000E+02
2.450000E+02
2.450000E+02
2.450000E+02
2.450000E+02
2.450000E+02
2.450000E+02
2.450000E+02
2.450000E+02
2.450000E+02
2.450000E+02
2.450000E+02
2.450000E+02
2.450000E+02
2.450000E+02
2.450000E+02
2.450000E+02
2.450000E+02
2.450000E+02
2.450000E+02
2.450000E+02
2.450000E+02
2.450000E+02
2.450000E+02
2.450000E+02
2.450000E+02
2.450000E+02
2.450000E+02
2.450000E+02
2.450000E+02
2.450000E+02
2.450000E+02
2.450000E+02
2.450000E+02
2.450000E+02
2.450000E+02
2.450000E+02
2.450000E+02
2.450000E+02
2.450000E+02
2.450000E+02
2.450000E+02
2.450000E+02
2.450000E+02
2.450000E+02
2.450000E+02
2.450000E+02
2.450000E+02
2.450000E+02
2.450000E+02
2.450000E+02
2.450000E+02
2.450000E+02
2.450000E+02
2.450000E+02
2.450000E+02
2.450000E+02
2.450000E+02
2.450000E+02
2.450000E+02
2.450000E+02
2.450000E+02
2.450000E+02
2.450000E+02
2.450000E+02
2.450000E+02
2.450000E+02
2.450000E+02
2.450000E+02
2.450000E+02
2.450000E+02
2.450000E+02
2.450000E+02
2.450000E+02
2.450000E+02
2.450000E+02
2.450000E+02
2.450000E+02
2.450000E+02
2.450000E+02
2.450000E+02
2.450000E+02
2.450000E+02
2.450000E+02
2.450000E+02
2.450000E+02
2.450000E+02
2.450000E+02
2.450000E+02
2.450000E+02
2.450000E+02
2.450000E+02
2.450000E+02
2.450000E+02
2.450000E+02
2.450000E+02
2.450000E+02
2.450000E+02
2.450000E+02
2.450000E+02
2.450000E+02
2.450000E+02
2.450000E+02
2.450000E+02
2.500000E+02
2.500000E+02
2.500000E+02
2.500000E+02
2.500000E+02
2.500000E+02
2.500000E+02
2.500000E+02
2.500000E+02
2.500000E+02
2.500000E+02
2.500000E+02
2.500000E+02
2.500000E+02
2.500000E+02
2.500000E+02
2.500000E+02
2.500000E+02
2.500000E+02
2.500000E+02
2.500000E+02
2.500000E+02
2.500000E+02
2.500000E+02
2.500000E+02
2.500000E+02
2.500000E+02
2.500000E+02
2.500000E+02
2.500000E+02
2.500000E+02
2.500000E+02
2.500000E+02
2.500000E+02
2.500000E+02
2.500000E+02
2.500000E+02
2.500000E+02
2.500000E+02
2.500000E+02
2.500000E+02
2.500000E+02
2.500000E+02
2.500000E+02
2.500000E+02
2.500000E+02
2.500000E+02
2.500000E+02
2.500000E+02
2.500000E+02
2.500000E+02
2.500000E+02
2.500000E+02
2.500000E+02
2.500000E+02
2.500000E+02
2.500000E+02
2.500000E+02
2.500000E+02
2.500000E+02
2.500000E+02
2.500000E+02
2.500000E+02
2.500000E+02
2.500000E+02
2.500000E+02
2.500000E+02
2.500000E+02
2.500000E+02
2.500000E+02
2.500000E+02
2.500000E+02
2.500000E+02
2.500000E+02
2.500000E+02
2.500000E+02
2.500000E+02
2.500000E+02
2.500000E+02
2.500000E+02
2.500000E+02
2.500000E+02
2.500000E+02
2.500000E+02
2.500000E+02
2.500000E+02
2.500000E+02
2.500000E+02
2.500000E+02
2.500000E+02
2.500000E+02
2.500000E+02
2.500000E+02
2.500000E+02
2.500000E+02
2.500000E+02
2.500000E+02
2.500000E+02
2.500000E+02
2.500000E+02
2.500000E+02
2.500000E+02
2.500000E+02
2.500000E+02
2.500000E+02
2.500000E+02
2.500000E+02
2.500000E+02
2.500000E+02
2.500000E+02
2.500000E+02
2.500000E+02
2.500000E+02
2.500000E+02
2.500000E+02
2.500000E+02
2.500000E+02
2.500000E+02
2.500000E+02
2.500000E+02
2.500000E+02
2.500000E+02
2.500000E+02
2.500000E+02
2.500000E+02
2.500000E+02
2.500000E+02
2.500000E+02
2.500000E+02
2.500000E+02
2.500000E+02
2.500000E+02
2.500000E+02
2.500000E+02
2.500000E+02
2.500000E+02
2.500000E+02
2.500000E+02
2.500000E+02
2.500000E+02
2.500000E+02
2.500000E+02
2.500000E+02
2.500000E+02
2.500000E+02
2.500000E+02
2.500000E+02
2.500000E+02
2.500000E+02
2.500000E+02
2.500000E+02
2.500000E+02
2.500000E+02
2.500000E+02
2.500000E+02
2.500000E+02
2.500000E+02
2.500000E+02
2.500000E+02
2.500000E+02
2.500000E+02
2.500000E+02
2.500000E+02
2.500000E+02
2.500000E+02
2.500000E+02
2.500000E+02
2.500000E+02
2.500000E+02
2.500000E+02
2.500000E+02
2.500000E+02
2.500000E+02
2.500000E+02
2.500000E+02
2.500000E+02
2.500000E+02
2.500000E+02
2.500000E+02
2.500000E+02
2.500000E+02
2.500000E+02
2.500000E+02
2.500000E+02
2.500000E+02
2.500000E+02
2.500000E+02
2.500000E+02
2.500000E+02
2.500000E+02
2.500000E+02
2.500000E+02
2.500000E+02
2.500000E+02
2.500000E+02
2.500000E+02
2.500000E+02
2.500000E+02
2.500000E+02
2.500000E+02
2.500000E+02
2.550000E+02
2.550000E+02
2.550000E+02
2.550000E+02
2.550000E+02
2.550000E+02
2.550000E+02
2.550000E+02
2.550000E+02
2.550000E+02
2.550000E+02
2.550000E+02
2.550000E+02
2.550000E+02
2.550000E+02
2.550000E+02
2.550000E+02
2.550000E+02
2.550000E+02
2.550000E+02
2.550000E+02
2.550000E+02
2.550000E+02
2.550000E+02
2.550000E+02
2.550000E+02
2.550000E+02
2.550000E+02
2.550000E+02
2.550000E+02
2.550000E+02
2.550000E+02
2.550000E+02
2.550000E+02
2.550000E+02
2.550000E+02
2.550000E+02
2.550000E+02
2.550000E+02
2.550000E+02
2.550000E+02
2.550000E+02
2.550000E+02
2.550000E+02
2.550000E+02
2.550000E+02
2.550000E+02
2.550000E+02
2.550000E+02
2.550000E+02
2.550000E+02
2.550000E+02
2.550000E+02
2.550000E+02
2.550000E+02
2.550000E+02
2.550000E+02
2.550000E+02
2.550000E+02
2.550000E+02
2.550000E+02
2.550000E+02
2.550000E+02
2.550000E+02
2.550000E+02
2.550000E+02
2.550000E+02
2.550000E+02
2.550000E+02
2.550000E+02
2.550000E+02
2.550000E+02
2.550000E+02
2.550000E+02
2.550000E+02
2.550000E+02
2.550000E+02
2.550000E+02
2.550000E+02
2.550000E+02
2.550000E+02
2.550000E+02
2.550000E+02
2.550000E+02
2.550000E+02
2.550000E+02
2.550000E+02
2.550000E+02
2.550000E+02
2.550000E+02
2.550000E+02
2.550000E+02
2.550000E+02
2.550000E+02
2.550000E+02
2.550000E+02
2.550000E+02
2.550000E+02
2.550000E+02
2.550000E+02
2.550000E+02
2.550000E+02
2.550000E+02
2.550000E+02
2.550000E+02
2.550000E+02
2.550000E+02
2.550000E+02
2.550000E+02
2.550000E+02
2.550000E+02
2.550000E+02
2.550000E+02
2.550000E+02
2.550000E+02
2.550000E+02
2.550000E+02
2.550000E+02
2.550000E+02
2.550000E+02
2.550000E+02
2.550000E+02
2.550000E+02
2.550000E+02
2.550000E+02
2.550000E+02
2.550000E+02
2.550000E+02
2.550000E+02
2.550000E+02
2.550000E+02
2.550000E+02
2.550000E+02
2.550000E+02
2.550000E+02
2.550000E+02
2.550000E+02
2.550000E+02
2.550000E+02
2.550000E+02
2.550000E+02
2.550000E+02
2.550000E+02
2.550000E+02
2.550000E+02
2.550000E+02
2.550000E+02
2.550000E+02
2.550000E+02
2.550000E+02
2.550000E+02
2.550000E+02
2.550000E+02
2.550000E+02
2.550000E+02
2.550000E+02
2.550000E+02
2.550000E+02
2.550000E+02
2.550000E+02
2.550000E+02
2.550000E+02
2.550000E+02
2.550000E+02
2.550000E+02
2.550000E+02
2.550000E+02
2.550000E+02
2.550000E+02
2.550000E+02
2.550000E+02
2.550000E+02
2.550000E+02
2.550000E+02
2.550000E+02
2.550000E+02
2.550000E+02
2.550000E+02
2.550000E+02
2.550000E+02
2.550000E+02
2.550000E+02
2.550000E+02
2.550000E+02
2.550000E+02
2.550000E+02
2.550000E+02
2.550000E+02
2.550000E+02
2.550000E+02
2.550000E+02
2.550000E+02
2.550000E+02
2.550000E+02
2.550000E+02
2.550000E+02
2.550000E+02
2.550000E+02
2.550000E+02
2.550000E+02
2.550000E+02
2.600000E+02
2.600000E+02
2.600000E+02
2.600000E+02
2.600000E+02
2.600000E+02
2.600000E+02
2.600000E+02
2.600000E+02
2.600000E+02
2.600000E+02
2.600000E+02
2.600000E+02
2.600000E+02
2.600000E+02
2.600000E+02
2.600000E+02
2.600000E+02
2.600000E+02
2.600000E+02
2.600000E+02
2.600000E+02
2.600000E+02
2.600000E+02
2.600000E+02
2.600000E+02
2.600000E+02
2.600000E+02
2.600000E+02
2.600000E+02
2.600000E+02
2.600000E+02
2.600000E+02
2.600000E+02
2.600000E+02
2.600000E+02
2.600000E+02
2.600000E+02
2.600000E+02
2.600000E+02
2.600000E+02
2.600000E+02
2.600000E+02
2.600000E+02
2.600000E+02
2.600000E+02
2.600000E+02
2.600000E+02
2.600000E+02
2.600000E+02
2.600000E+02
2.600000E+02
2.600000E+02
2.600000E+02
2.600000E+02
2.600000E+02
2.600000E+02
2.600000E+02
2.600000E+02
2.600000E+02
2.600000E+02
2.600000E+02
2.600000E+02
2.600000E+02
2.600000E+02
2.600000E+02
2.600000E+02
2.600000E+02
2.600000E+02
2.600000E+02
2.600000E+02
2.600000E+02
2.600000E+02
2.600000E+02
2.600000E+02
2.600000E+02
2.600000E+02
2.600000E+02
2.600000E+02
2.600000E+02
2.600000E+02
2.600000E+02
2.600000E+02
2.600000E+02
2.600000E+02
2.600000E+02
2.600000E+02
2.600000E+02
2.600000E+02
2.600000E+02
2.600000E+02
2.600000E+02
2.600000E+02
2.600000E+02
2.600000E+02
2.600000E+02
2.600000E+02
2.600000E+02
2.600000E+02
2.600000E+02
2.600000E+02
2.600000E+02
2.600000E+02
2.600000E+02
2.600000E+02
2.600000E+02
2.600000E+02
2.600000E+02
2.600000E+02
2.600000E+02
2.600000E+02
2.600000E+02
2.600000E+02
2.600000E+02
2.600000E+02
2.600000E+02
2.600000E+02
2.600000E+02
2.600000E+02
2.600000E+02
2.600000E+02
2.600000E+02
2.600000E+02
2.600000E+02
2.600000E+02
2.600000E+02
2.600000E+02
2.600000E+02
2.600000E+02
2.600000E+02
2.600000E+02
2.600000E+02
2.600000E+02
2.600000E+02
2.600000E+02
2.600000E+02
2.600000E+02
2.600000E+02
2.600000E+02
2.600000E+02
2.600000E+02
2.600000E+02
2.600000E+02
2.600000E+02
2.600000E+02
2.600000E+02
2.600000E+02
2.600000E+02
2.600000E+02
2.600000E+02
2.600000E+02
2.600000E+02
2.600000E+02
2.600000E+02
2.600000E+02
2.600000E+02
2.600000E+02
2.600000E+02
2.600000E+02
2.600000E+02
2.600000E+02
2.600000E+02
2.600000E+02
2.600000E+02
2.600000E+02
2.600000E+02
2.600000E+02
2.600000E+02
2.600000E+02
2.600000E+02
2.600000E+02
2.600000E+02
2.600000E+02
2.600000E+02
2.600000E+02
2.600000E+02
2.600000E+02
2.600000E+02
2.600000E+02
2.600000E+02
2.600000E+02
2.600000E+02
2.600000E+02
2.600000E+02
2.600000E+02
2.600000E+02
2.600000E+02
2.600000E+02
2.600000E+02
2.600000E+02
2.600000E+02
2.600000E+02
2.600000E+02
2.600000E+02
2.600000E+02
2.600000E+02
2.600000E+02
2.600000E+02
2.600000E+02
2.600000E+02
2.600000E+02
2.650000E+02
2.650000E+02
2.650000E+02
2.650000E+02
2.650000E+02
2.650000E+02
2.650000E+02
2.650000E+02
2.650000E+02
2.650000E+02
2.650000E+02
2.650000E+02
2.650000E+02
2.650000E+02
2.650000E+02
2.650000E+02
2.650000E+02
2.650000E+02
2.650000E+02
2.650000E+02
2.650000E+02
2.650000E+02
2.650000E+02
2.650000E+02
2.650000E+02
2.650000E+02
2.650000E+02
2.650000E+02
2.650000E+02
2.650000E+02
2.650000E+02
2.650000E+02
2.650000E+02
2.650000E+02
2.650000E+02
2.650000E+02
2.650000E+02
2.650000E+02
2.650000E+02
2.650000E+02
2.650000E+02
2.650000E+02
2.650000E+02
2.650000E+02
2.650000E+02
2.650000E+02
2.650000E+02
2.650000E+02
2.650000E+02
2.650000E+02
2.650000E+02
2.650000E+02
2.650000E+02
2.650000E+02
2.650000E+02
2.650000E+02
2.650000E+02
2.650000E+02
2.650000E+02
2.650000E+02
2.650000E+02
2.650000E+02
2.650000E+02
2.650000E+02
2.650000E+02
2.650000E+02
2.650000E+02
2.650000E+02
2.650000E+02
2.650000E+02
2.650000E+02
2.650000E+02
2.650000E+02
2.650000E+02
2.650000E+02
2.650000E+02
2.650000E+02
2.650000E+02
2.650000E+02
2.650000E+02
2.650000E+02
2.650000E+02
2.650000E+02
2.650000E+02
2.650000E+02
2.650000E+02
2.650000E+02
2.650000E+02
2.650000E+02
2.650000E+02
2.650000E+02
2.650000E+02
2.650000E+02
2.650000E+02
2.650000E+02
2.650000E+02
2.650000E+02
2.650000E+02
2.650000E+02
2.650000E+02
2.650000E+02
2.650000E+02
2.650000E+02
2.650000E+02
2.650000E+02
2.650000E+02
2.650000E+02
2.650000E+02
2.650000E+02
2.650000E+02
2.650000E+02
2.650000E+02
2.650000E+02
2.650000E+02
2.650000E+02
2.650000E+02
2.650000E+02
2.650000E+02
2.650000E+02
2.650000E+02
2.650000E+02
2.650000E+02
2.650000E+02
2.650000E+02
2.650000E+02
2.650000E+02
2.650000E+02
2.650000E+02
2.650000E+02
2.650000E+02
2.650000E+02
2.650000E+02
2.650000E+02
2.650000E+02
2.650000E+02
2.650000E+02
2.650000E+02
2.650000E+02
2.650000E+02
2.650000E+02
2.650000E+02
2.650000E+02
2.650000E+02
2.650000E+02
2.650000E+02
2.650000E+02
2.650000E+02
2.650000E+02
2.650000E+02
2.650000E+02
2.650000E+02
2.650000E+02
2.650000E+02
2.650000E+02
2.650000E+02
2.650000E+02
2.650000E+02
2.650000E+02
2.650000E+02
2.650000E+02
2.650000E+02
2.650000E+02
2.650000E+02
2.650000E+02
2.650000E+02
2.650000E+02
2.650000E+02
2.650000E+02
2.650000E+02
2.650000E+02
2.650000E+02
2.650000E+02
2.650000E+02
2.650000E+02
2.650000E+02
2.650000E+02
2.650000E+02
2.650000E+02
2.650000E+02
2.650000E+02
2.650000E+02
2.650000E+02
2.650000E+02
2.650000E+02
2.650000E+02
2.650000E+02
2.650000E+02
2.650000E+02
2.650000E+02
2.650000E+02
2.650000E+02
2.650000E+02
2.650000E+02
2.650000E+02
2.650000E+02
2.650000E+02
2.650000E+02
2.650000E+02
2.650000E+02
2.650000E+02
2.650000E+02
2.700000E+02
2.700000E+02
2.700000E+02
2.700000E+02
2.700000E+02
2.700000E+02
2.700000E+02
2.700000E+02
2.700000E+02
2.700000E+02
2.700000E+02
2.700000E+02
2.700000E+02
2.700000E+02
2.700000E+02
2.700000E+02
2.700000E+02
2.700000E+02
2.700000E+02
2.700000E+02
2.700000E+02
2.700000E+02
2.700000E+02
2.700000E+02
2.700000E+02
2.700000E+02
2.700000E+02
2.700000E+02
2.700000E+02
2.700000E+02
2.700000E+02
2.700000E+02
2.700000E+02
2.700000E+02
2.700000E+02
2.700000E+02
2.700000E+02
2.700000E+02
2.700000E+02
2.700000E+02
2.700000E+02
2.700000E+02
2.700000E+02
2.700000E+02
2.700000E+02
2.700000E+02
2.700000E+02
2.700000E+02
2.700000E+02
2.700000E+02
2.700000E+02
2.700000E+02
2.700000E+02
2.700000E+02
2.700000E+02
2.700000E+02
2.700000E+02
2.700000E+02
2.700000E+02
2.700000E+02
2.700000E+02
2.700000E+02
2.700000E+02
2.700000E+02
2.700000E+02
2.700000E+02
2.700000E+02
2.700000E+02
2.700000E+02
2.700000E+02
2.700000E+02
2.700000E+02
2.700000E+02
2.700000E+02
2.700000E+02
2.700000E+02
2.700000E+02
2.700000E+02
2.700000E+02
2.700000E+02
2.700000E+02
2.700000E+02
2.700000E+02
2.700000E+02
2.700000E+02
2.700000E+02
2.700000E+02
2.700000E+02
2.700000E+02
2.700000E+02
2.700000E+02
2.700000E+02
2.700000E+02
2.700000E+02
2.700000E+02
2.700000E+02
2.700000E+02
2.700000E+02
2.700000E+02
2.700000E+02
2.700000E+02
2.700000E+02
2.700000E+02
2.700000E+02
2.700000E+02
2.700000E+02
2.700000E+02
2.700000E+02
2.700000E+02
2.700000E+02
2.700000E+02
2.700000E+02
2.700000E+02
2.700000E+02
2.700000E+02
2.700000E+02
2.700000E+02
2.700000E+02
2.700000E+02
2.700000E+02
2.700000E+02
2.700000E+02
2.700000E+02
2.700000E+02
2.700000E+02
2.700000E+02
2.700000E+02
2.700000E+02
2.700000E+02
2.700000E+02
2.700000E+02
2.700000E+02
2.700000E+02
2.700000E+02
2.700000E+02
2.700000E+02
2.700000E+02
2.700000E+02
2.700000E+02
2.700000E+02
2.700000E+02
2.700000E+02
2.700000E+02
2.700000E+02
2.700000E+02
2.700000E+02
2.700000E+02
2.700000E+02
2.700000E+02
2.700000E+02
2.700000E+02
2.700000E+02
2.700000E+02
2.700000E+02
2.700000E+02
2.700000E+02
2.700000E+02
2.700000E+02
2.700000E+02
2.700000E+02
2.700000E+02
2.700000E+02
2.700000E+02
2.700000E+02
2.700000E+02
2.700000E+02
2.700000E+02
2.700000E+02
2.700000E+02
2.700000E+02
2.700000E+02
2.700000E+02
2.700000E+02
2.700000E+02
2.700000E+02
2.700000E+02
2.700000E+02
2.700000E+02
2.700000E+02
2.700000E+02
2.700000E+02
2.700000E+02
2.700000E+02
2.700000E+02
2.700000E+02
2.700000E+02
2.700000E+02
2.700000E+02
2.700000E+02
2.700000E+02
2.700000E+02
2.700000E+02
2.700000E+02
2.700000E+02
2.700000E+02
2.700000E+02
2.700000E+02
2.700000E+02
2.700000E+02
2.700000E+02
2.700000E+02
2.750000E+02
2.750000E+02
2.750000E+02
2.750000E+02
2.750000E+02
2.750000E+02
2.750000E+02
2.750000E+02
2.750000E+02
2.750000E+02
2.750000E+02
2.750000E+02
2.750000E+02
2.750000E+02
2.750000E+02
2.750000E+02
2.750000E+02
2.750000E+02
2.750000E+02
2.750000E+02
2.750000E+02
2.750000E+02
2.750000E+02
2.750000E+02
2.750000E+02
2.750000E+02
2.750000E+02
2.750000E+02
2.750000E+02
2.750000E+02
2.750000E+02
2.750000E+02
2.750000E+02
2.750000E+02
2.750000E+02
2.750000E+02
2.750000E+02
2.750000E+02
2.750000E+02
2.750000E+02
2.750000E+02
2.750000E+02
2.750000E+02
2.750000E+02
2.750000E+02
2.750000E+02
2.750000E+02
2.750000E+02
2.750000E+02
2.750000E+02
2.750000E+02
2.750000E+02
2.750000E+02
2.750000E+02
2.750000E+02
2.750000E+02
2.750000E+02
2.750000E+02
2.750000E+02
2.750000E+02
2.750000E+02
2.750000E+02
2.750000E+02
2.750000E+02
2.750000E+02
2.750000E+02
2.750000E+02
2.750000E+02
2.750000E+02
2.750000E+02
2.750000E+02
2.750000E+02
2.750000E+02
2.750000E+02
2.750000E+02
2.750000E+02
2.750000E+02
2.750000E+02
2.750000E+02
2.750000E+02
2.750000E+02
2.750000E+02
2.750000E+02
2.750000E+02
2.750000E+02
2.750000E+02
2.750000E+02
2.750000E+02
2.750000E+02
2.750000E+02
2.750000E+02
2.750000E+02
2.750000E+02
2.750000E+02
2.750000E+02
2.750000E+02
2.750000E+02
2.750000E+02
2.750000E+02
2.750000E+02
2.750000E+02
2.750000E+02
2.750000E+02
2.750000E+02
2.750000E+02
2.750000E+02
2.750000E+02
2.750000E+02
2.750000E+02
2.750000E+02
2.750000E+02
2.750000E+02
2.750000E+02
2.750000E+02
2.750000E+02
2.750000E+02
2.750000E+02
2.750000E+02
2.750000E+02
2.750000E+02
2.750000E+02
2.750000E+02
2.750000E+02
2.750000E+02
2.750000E+02
2.750000E+02
2.750000E+02
2.750000E+02
2.750000E+02
2.750000E+02
2.750000E+02
2.750000E+02
2.750000E+02
2.750000E+02
2.750000E+02
2.750000E+02
2.750000E+02
2.750000E+02
2.750000E+02
2.750000E+02
2.750000E+02
2.750000E+02
2.750000E+02
2.750000E+02
2.750000E+02
2.750000E+02
2.750000E+02
2.750000E+02
2.750000E+02
2.750000E+02
2.750000E+02
2.750000E+02
2.750000E+02
2.750000E+02
2.750000E+02
2.750000E+02
2.750000E+02
2.750000E+02
2.750000E+02
2.750000E+02
2.750000E+02
2.750000E+02
2.750000E+02
2.750000E+02
2.750000E+02
2.750000E+02
2.750000E+02
2.750000E+02
2.750000E+02
2.750000E+02
2.750000E+02
2.750000E+02
2.750000E+02
2.750000E+02
2.750000E+02
2.750000E+02
2.750000E+02
2.750000E+02
2.750000E+02
2.750000E+02
2.750000E+02
2.750000E+02
2.750000E+02
2.750000E+02
2.750000E+02
2.750000E+02
2.750000E+02
2.750000E+02
2.750000E+02
2.750000E+02
2.750000E+02
2.750000E+02
2.750000E+02
2.750000E+02
2.750000E+02
2.750000E+02
2.750000E+02
2.750000E+02
2.750000E+02
2.750000E+02
2.750000E+02
2.800000E+02
2.800000E+02
2.800000E+02
2.800000E+02
2.800000E+02
2.800000E+02
2.800000E+02
2.800000E+02
2.800000E+02
2.800000E+02
2.800000E+02
2.800000E+02
2.800000E+02
2.800000E+02
2.800000E+02
2.800000E+02
2.800000E+02
2.800000E+02
2.800000E+02
2.800000E+02
2.800000E+02
2.800000E+02
2.800000E+02
2.800000E+02
2.800000E+02
2.800000E+02
2.800000E+02
2.800000E+02
2.800000E+02
2.800000E+02
2.800000E+02
2.800000E+02
2.800000E+02
2.800000E+02
2.800000E+02
2.800000E+02
2.800000E+02
2.800000E+02
2.800000E+02
2.800000E+02
2.800000E+02
2.800000E+02
2.800000E+02
2.800000E+02
2.800000E+02
2.800000E+02
2.800000E+02
2.800000E+02
2.800000E+02
2.800000E+02
2.800000E+02
2.800000E+02
2.800000E+02
2.800000E+02
2.800000E+02
2.800000E+02
2.800000E+02
2.800000E+02
2.800000E+02
2.800000E+02
2.800000E+02
2.800000E+02
2.800000E+02
2.800000E+02
2.800000E+02
2.800000E+02
2.800000E+02
2.800000E+02
2.800000E+02
2.800000E+02
2.800000E+02
2.800000E+02
2.800000E+02
2.800000E+02
2.800000E+02
2.800000E+02
2.800000E+02
2.800000E+02
2.800000E+02
2.800000E+02
2.800000E+02
2.800000E+02
2.800000E+02
2.800000E+02
2.800000E+02
2.800000E+02
2.800000E+02
2.800000E+02
2.800000E+02
2.800000E+02
2.800000E+02
2.800000E+02
2.800000E+02
2.800000E+02
2.800000E+02
2.800000E+02
2.800000E+02
2.800000E+02
2.800000E+02
2.800000E+02
2.800000E+02
2.800000E+02
2.800000E+02
2.800000E+02
2.800000E+02
2.800000E+02
2.800000E+02
2.800000E+02
2.800000E+02
2.800000E+02
2.800000E+02
2.800000E+02
2.800000E+02
2.800000E+02
2.800000E+02
2.800000E+02
2.800000E+02
2.800000E+02
2.800000E+02
2.800000E+02
2.800000E+02
2.800000E+02
2.800000E+02
2.800000E+02
2.800000E+02
2.800000E+02
2.800000E+02
2.800000E+02
2.800000E+02
2.800000E+02
2.800000E+02
2.800000E+02
2.800000E+02
2.800000E+02
2.800000E+02
2.800000E+02
2.800000E+02
2.800000E+02
2.800000E+02
2.800000E+02
2.800000E+02
2.800000E+02
2.800000E+02
2.800000E+02
2.800000E+02
2.800000E+02
2.800000E+02
2.800000E+02
2.800000E+02
2.800000E+02
2.800000E+02
2.800000E+02
2.800000E+02
2.800000E+02
2.800000E+02
2.800000E+02
2.800000E+02
2.800000E+02
2.800000E+02
2.800000E+02
2.800000E+02
2.800000E+02
2.800000E+02
2.800000E+02
2.800000E+02
2.800000E+02
2.800000E+02
2.800000E+02
2.800000E+02
2.800000E+02
2.800000E+02
2.800000E+02
2.800000E+02
2.800000E+02
2.800000E+02
2.800000E+02
2.800000E+02
2.800000E+02
2.800000E+02
2.800000E+02
2.800000E+02
2.800000E+02
2.800000E+02
2.800000E+02
2.800000E+02
2.800000E+02
2.800000E+02
2.800000E+02
2.800000E+02
2.800000E+02
2.800000E+02
2.800000E+02
2.800000E+02
2.800000E+02
2.800000E+02
2.800000E+02
2.800000E+02
2.800000E+02
2.800000E+02
2.800000E+02
2.800000E+02
2.850000E+02
2.850000E+02
2.850000E+02
2.850000E+02
2.850000E+02
2.850000E+02
2.850000E+02
2.850000E+02
2.850000E+02
2.850000E+02
2.850000E+02
2.850000E+02
2.850000E+02
2.850000E+02
2.850000E+02
2.850000E+02
2.850000E+02
2.850000E+02
2.850000E+02
2.850000E+02
2.850000E+02
2.850000E+02
2.850000E+02
2.850000E+02
2.850000E+02
2.850000E+02
2.850000E+02
2.850000E+02
2.850000E+02
2.850000E+02
2.850000E+02
2.850000E+02
2.850000E+02
2.850000E+02
2.850000E+02
2.850000E+02
2.850000E+02
2.850000E+02
2.850000E+02
2.850000E+02
2.850000E+02
2.850000E+02
2.850000E+02
2.850000E+02
2.850000E+02
2.850000E+02
2.850000E+02
2.850000E+02
2.850000E+02
2.850000E+02
2.850000E+02
2.850000E+02
2.850000E+02
2.850000E+02
2.850000E+02
2.850000E+02
2.850000E+02
2.850000E+02
2.850000E+02
2.850000E+02
2.850000E+02
2.850000E+02
2.850000E+02
2.850000E+02
2.850000E+02
2.850000E+02
2.850000E+02
2.850000E+02
2.850000E+02
2.850000E+02
2.850000E+02
2.850000E+02
2.850000E+02
2.850000E+02
2.850000E+02
2.850000E+02
2.850000E+02
2.850000E+02
2.850000E+02
2.850000E+02
2.850000E+02
2.850000E+02
2.850000E+02
2.850000E+02
2.850000E+02
2.850000E+02
2.850000E+02
2.850000E+02
2.850000E+02
2.850000E+02
2.850000E+02
2.850000E+02
2.850000E+02
2.850000E+02
2.850000E+02
2.850000E+02
2.850000E+02
2.850000E+02
2.850000E+02
2.850000E+02
2.850000E+02
2.850000E+02
2.850000E+02
2.850000E+02
2.850000E+02
2.850000E+02
2.850000E+02
2.850000E+02
2.850000E+02
2.850000E+02
2.850000E+02
2.850000E+02
2.850000E+02
2.850000E+02
2.850000E+02
2.850000E+02
2.850000E+02
2.850000E+02
2.850000E+02
2.850000E+02
2.850000E+02
2.850000E+02
2.850000E+02
2.850000E+02
2.850000E+02
2.850000E+02
2.850000E+02
2.850000E+02
2.850000E+02
2.850000E+02
2.850000E+02
2.850000E+02
2.850000E+02
2.850000E+02
2.850000E+02
2.850000E+02
2.850000E+02
2.850000E+02
2.850000E+02
2.850000E+02
2.850000E+02
2.850000E+02
2.850000E+02
2.850000E+02
2.850000E+02
2.850000E+02
2.850000E+02
2.850000E+02
2.850000E+02
2.850000E+02
2.850000E+02
2.850000E+02
2.850000E+02
2.850000E+02
2.850000E+02
2.850000E+02
2.850000E+02
2.850000E+02
2.850000E+02
2.850000E+02
2.850000E+02
2.850000E+02
2.850000E+02
2.850000E+02
2.850000E+02
2.850000E+02
2.850000E+02
2.850000E+02
2.850000E+02
2.850000E+02
2.850000E+02
2.850000E+02
2.850000E+02
2.850000E+02
2.850000E+02
2.850000E+02
2.850000E+02
2.850000E+02
2.850000E+02
2.850000E+02
2.850000E+02
2.850000E+02
2.850000E+02
2.850000E+02
2.850000E+02
2.850000E+02
2.850000E+02
2.850000E+02
2.850000E+02
2.850000E+02
2.850000E+02
2.850000E+02
2.850000E+02
2.850000E+02
2.850000E+02
2.850000E+02
2.850000E+02
2.850000E+02
2.850000E+02
2.850000E+02
2.850000E+02
2.900000E+02
2.900000E+02
2.900000E+02
2.900000E+02
2.900000E+02
2.900000E+02
2.900000E+02
2.900000E+02
2.900000E+02
2.900000E+02
2.900000E+02
2.900000E+02
2.900000E+02
2.900000E+02
2.900000E+02
2.900000E+02
2.900000E+02
2.900000E+02
2.900000E+02
2.900000E+02
2.900000E+02
2.900000E+02
2.900000E+02
2.900000E+02
2.900000E+02
2.900000E+02
2.900000E+02
2.900000E+02
2.900000E+02
2.900000E+02
2.900000E+02
2.900000E+02
2.900000E+02
2.900000E+02
2.900000E+02
2.900000E+02
2.900000E+02
2.900000E+02
2.900000E+02
2.900000E+02
2.900000E+02
2.900000E+02
2.900000E+02
2.900000E+02
2.900000E+02
2.900000E+02
2.900000E+02
2.900000E+02
2.900000E+02
2.900000E+02
2.900000E+02
2.900000E+02
2.900000E+02
2.900000E+02
2.900000E+02
2.900000E+02
2.900000E+02
2.900000E+02
2.900000E+02
2.900000E+02
2.900000E+02
2.900000E+02
2.900000E+02
2.900000E+02
2.900000E+02
2.900000E+02
2.900000E+02
2.900000E+02
2.900000E+02
2.900000E+02
2.900000E+02
2.900000E+02
2.900000E+02
2.900000E+02
2.900000E+02
2.900000E+02
2.900000E+02
2.900000E+02
2.900000E+02
2.900000E+02
2.900000E+02
2.900000E+02
2.900000E+02
2.900000E+02
2.900000E+02
2.900000E+02
2.900000E+02
2.900000E+02
2.900000E+02
2.900000E+02
2.900000E+02
2.900000E+02
2.900000E+02
2.900000E+02
2.900000E+02
2.900000E+02
2.900000E+02
2.900000E+02
2.900000E+02
2.900000E+02
2.900000E+02
2.900000E+02
2.900000E+02
2.900000E+02
2.900000E+02
2.900000E+02
2.900000E+02
2.900000E+02
2.900000E+02
2.900000E+02
2.900000E+02
2.900000E+02
2.900000E+02
2.900000E+02
2.900000E+02
2.900000E+02
2.900000E+02
2.900000E+02
2.900000E+02
2.900000E+02
2.900000E+02
2.900000E+02
2.900000E+02
2.900000E+02
2.900000E+02
2.900000E+02
2.900000E+02
2.900000E+02
2.900000E+02
2.900000E+02
2.900000E+02
2.900000E+02
2.900000E+02
2.900000E+02
2.900000E+02
2.900000E+02
2.900000E+02
2.900000E+02
2.900000E+02
2.900000E+02
2.900000E+02
2.900000E+02
2.900000E+02
2.900000E+02
2.900000E+02
2.900000E+02
2.900000E+02
2.900000E+02
2.900000E+02
2.900000E+02
2.900000E+02
2.900000E+02
2.900000E+02
2.900000E+02
2.900000E+02
2.900000E+02
2.900000E+02
2.900000E+02
2.900000E+02
2.900000E+02
2.900000E+02
2.900000E+02
2.900000E+02
2.900000E+02
2.900000E+02
2.900000E+02
2.900000E+02
2.900000E+02
2.900000E+02
2.900000E+02
2.900000E+02
2.900000E+02
2.900000E+02
2.900000E+02
2.900000E+02
2.900000E+02
2.900000E+02
2.900000E+02
2.900000E+02
2.900000E+02
2.900000E+02
2.900000E+02
2.900000E+02
2.900000E+02
2.900000E+02
2.900000E+02
2.900000E+02
2.900000E+02
2.900000E+02
2.900000E+02
2.900000E+02
2.900000E+02
2.900000E+02
2.900000E+02
2.900000E+02
2.900000E+02
2.900000E+02
2.900000E+02
2.900000E+02
2.900000E+02
2.900000E+02
2.950000E+02
2.950000E+02
2.950000E+02
2.950000E+02
2.950000E+02
2.950000E+02
2.950000E+02
2.950000E+02
2.950000E+02
2.950000E+02
2.950000E+02
2.950000E+02
2.950000E+02
2.950000E+02
2.950000E+02
2.950000E+02
2.950000E+02
2.950000E+02
2.950000E+02
2.950000E+02
2.950000E+02
2.950000E+02
2.950000E+02
2.950000E+02
2.950000E+02
2.950000E+02
2.950000E+02
2.950000E+02
2.950000E+02
2.950000E+02
2.950000E+02
2.950000E+02
2.950000E+02
2.950000E+02
2.950000E+02
2.950000E+02
2.950000E+02
2.950000E+02
2.950000E+02
2.950000E+02
2.950000E+02
2.950000E+02
2.950000E+02
2.950000E+02
2.950000E+02
2.950000E+02
2.950000E+02
2.950000E+02
2.950000E+02
2.950000E+02
2.950000E+02
2.950000E+02
2.950000E+02
2.950000E+02
2.950000E+02
2.950000E+02
2.950000E+02
2.950000E+02
2.950000E+02
2.950000E+02
2.950000E+02
2.950000E+02
2.950000E+02
2.950000E+02
2.950000E+02
2.950000E+02
2.950000E+02
2.950000E+02
2.950000E+02
2.950000E+02
2.950000E+02
2.950000E+02
2.950000E+02
2.950000E+02
2.950000E+02
2.950000E+02
2.950000E+02
2.950000E+02
2.950000E+02
2.950000E+02
2.950000E+02
2.950000E+02
2.950000E+02
2.950000E+02
2.950000E+02
2.950000E+02
2.950000E+02
2.950000E+02
2.950000E+02
2.950000E+02
2.950000E+02
2.950000E+02
2.950000E+02
2.950000E+02
2.950000E+02
2.950000E+02
2.950000E+02
2.950000E+02
2.950000E+02
2.950000E+02
2.950000E+02
2.950000E+02
2.950000E+02
2.950000E+02
2.950000E+02
2.950000E+02
2.950000E+02
2.950000E+02
2.950000E+02
2.950000E+02
2.950000E+02
2.950000E+02
2.950000E+02
2.950000E+02
2.950000E+02
2.950000E+02
2.950000E+02
2.950000E+02
2.950000E+02
2.950000E+02
2.950000E+02
2.950000E+02
2.950000E+02
2.950000E+02
2.950000E+02
2.950000E+02
2.950000E+02
2.950000E+02
2.950000E+02
2.950000E+02
2.950000E+02
2.950000E+02
2.950000E+02
2.950000E+02
2.950000E+02
2.950000E+02
2.950000E+02
2.950000E+02
2.950000E+02
2.950000E+02
2.950000E+02
2.950000E+02
2.950000E+02
2.950000E+02
2.950000E+02
2.950000E+02
2.950000E+02
2.950000E+02
2.950000E+02
2.950000E+02
2.950000E+02
2.950000E+02
2.950000E+02
2.950000E+02
2.950000E+02
2.950000E+02
2.950000E+02
2.950000E+02
2.950000E+02
2.950000E+02
2.950000E+02
2.950000E+02
2.950000E+02
2.950000E+02
2.950000E+02
2.950000E+02
2.950000E+02
2.950000E+02
2.950000E+02
2.950000E+02
2.950000E+02
2.950000E+02
2.950000E+02
2.950000E+02
2.950000E+02
2.950000E+02
2.950000E+02
2.950000E+02
2.950000E+02
2.950000E+02
2.950000E+02
2.950000E+02
2.950000E+02
2.950000E+02
2.950000E+02
2.950000E+02
2.950000E+02
2.950000E+02
2.950000E+02
2.950000E+02
2.950000E+02
2.950000E+02
2.950000E+02
2.950000E+02
2.950000E+02
2.950000E+02
2.950000E+02
2.950000E+02
2.950000E+02
2.950000E+02
2.950000E+02
3.000000E+02
3.000000E+02
3.000000E+02
3.000000E+02
3.000000E+02
3.000000E+02
3.000000E+02
3.000000E+02
3.000000E+02
3.000000E+02
3.000000E+02
3.000000E+02
3.000000E+02
3.000000E+02
3.000000E+02
3.000000E+02
3.000000E+02
3.000000E+02
3.000000E+02
3.000000E+02
3.000000E+02
3.000000E+02
3.000000E+02
3.000000E+02
3.000000E+02
3.000000E+02
3.000000E+02
3.000000E+02
3.000000E+02
3.000000E+02
3.000000E+02
3.000000E+02
3.000000E+02
3.000000E+02
3.000000E+02
3.000000E+02
3.000000E+02
3.000000E+02
3.000000E+02
3.000000E+02
3.000000E+02
3.000000E+02
3.000000E+02
3.000000E+02
3.000000E+02
3.000000E+02
3.000000E+02
3.000000E+02
3.000000E+02
3.000000E+02
3.000000E+02
3.000000E+02
3.000000E+02
3.000000E+02
3.000000E+02
3.000000E+02
3.000000E+02
3.000000E+02
3.000000E+02
3.000000E+02
3.000000E+02
3.000000E+02
3.000000E+02
3.000000E+02
3.000000E+02
3.000000E+02
3.000000E+02
3.000000E+02
3.000000E+02
3.000000E+02
3.000000E+02
3.000000E+02
3.000000E+02
3.000000E+02
3.000000E+02
3.000000E+02
3.000000E+02
3.000000E+02
3.000000E+02
3.000000E+02
3.000000E+02
3.000000E+02
3.000000E+02
3.000000E+02
3.000000E+02
3.000000E+02
3.000000E+02
3.000000E+02
3.000000E+02
3.000000E+02
3.000000E+02
3.000000E+02
3.000000E+02
3.000000E+02
3.000000E+02
3.000000E+02
3.000000E+02
3.000000E+02
3.000000E+02
3.000000E+02
3.000000E+02
3.000000E+02
3.000000E+02
3.000000E+02
3.000000E+02
3.000000E+02
3.000000E+02
3.000000E+02
3.000000E+02
3.000000E+02
3.000000E+02
3.000000E+02
3.000000E+02
3.000000E+02
3.000000E+02
3.000000E+02
3.000000E+02
3.000000E+02
3.000000E+02
3.000000E+02
3.000000E+02
3.000000E+02
3.000000E+02
3.000000E+02
3.000000E+02
3.000000E+02
3.000000E+02
3.000000E+02
3.000000E+02
3.000000E+02
3.000000E+02
3.000000E+02
3.000000E+02
3.000000E+02
3.000000E+02
3.000000E+02
3.000000E+02
3.000000E+02
3.000000E+02
3.000000E+02
3.000000E+02
3.000000E+02
3.000000E+02
3.000000E+02
3.000000E+02
3.000000E+02
3.000000E+02
3.000000E+02
3.000000E+02
3.000000E+02
3.000000E+02
3.000000E+02
3.000000E+02
3.000000E+02
3.000000E+02
3.000000E+02
3.000000E+02
3.000000E+02
3.000000E+02
3.000000E+02
3.000000E+02
3.000000E+02
3.000000E+02
3.000000E+02
3.000000E+02
3.000000E+02
3.000000E+02
3.000000E+02
3.000000E+02
3.000000E+02
3.000000E+02
3.000000E+02
3.000000E+02
3.000000E+02
3.000000E+02
3.000000E+02
3.000000E+02
3.000000E+02
3.000000E+02
3.000000E+02
3.000000E+02
3.000000E+02
3.000000E+02
3.000000E+02
3.000000E+02
3.000000E+02
3.000000E+02
3.000000E+02
3.000000E+02
3.000000E+02
3.000000E+02
3.000000E+02
3.000000E+02
3.000000E+02
3.000000E+02
3.000000E+02
3.000000E+02
3.000000E+02
3.000000E+02
3.000000E+02
3.000000E+02
3.050000E+02
3.050000E+02
3.050000E+02
3.050000E+02
3.050000E+02
3.050000E+02
3.050000E+02
3.050000E+02
3.050000E+02
3.050000E+02
3.050000E+02
3.050000E+02
3.050000E+02
3.050000E+02
3.050000E+02
3.050000E+02
3.050000E+02
3.050000E+02
3.050000E+02
3.050000E+02
3.050000E+02
3.050000E+02
3.050000E+02
3.050000E+02
3.050000E+02
3.050000E+02
3.050000E+02
3.050000E+02
3.050000E+02
3.050000E+02
3.050000E+02
3.050000E+02
3.050000E+02
3.050000E+02
3.050000E+02
3.050000E+02
3.050000E+02
3.050000E+02
3.050000E+02
3.050000E+02
3.050000E+02
3.050000E+02
3.050000E+02
3.050000E+02
3.050000E+02
3.050000E+02
3.050000E+02
3.050000E+02
3.050000E+02
3.050000E+02
3.050000E+02
3.050000E+02
3.050000E+02
3.050000E+02
3.050000E+02
3.050000E+02
3.050000E+02
3.050000E+02
3.050000E+02
3.050000E+02
3.050000E+02
3.050000E+02
3.050000E+02
3.050000E+02
3.050000E+02
3.050000E+02
3.050000E+02
3.050000E+02
3.050000E+02
3.050000E+02
3.050000E+02
3.050000E+02
3.050000E+02
3.050000E+02
3.050000E+02
3.050000E+02
3.050000E+02
3.050000E+02
3.050000E+02
3.050000E+02
3.050000E+02
3.050000E+02
3.050000E+02
3.050000E+02
3.050000E+02
3.050000E+02
3.050000E+02
3.050000E+02
3.050000E+02
3.050000E+02
3.050000E+02
3.050000E+02
3.050000E+02
3.050000E+02
3.050000E+02
3.050000E+02
3.050000E+02
3.050000E+02
3.050000E+02
3.050000E+02
3.050000E+02
3.050000E+02
3.050000E+02
3.050000E+02
3.050000E+02
3.050000E+02
3.050000E+02
3.050000E+02
3.050000E+02
3.050000E+02
3.050000E+02
3.050000E+02
3.050000E+02
3.050000E+02
3.050000E+02
3.050000E+02
3.050000E+02
3.050000E+02
3.050000E+02
3.050000E+02
3.050000E+02
3.050000E+02
3.050000E+02
3.050000E+02
3.050000E+02
3.050000E+02
3.050000E+02
3.050000E+02
3.050000E+02
3.050000E+02
3.050000E+02
3.050000E+02
3.050000E+02
3.050000E+02
3.050000E+02
3.050000E+02
3.050000E+02
3.050000E+02
3.050000E+02
3.050000E+02
3.050000E+02
3.050000E+02
3.050000E+02
3.050000E+02
3.050000E+02
3.050000E+02
3.050000E+02
3.050000E+02
3.050000E+02
3.050000E+02
3.050000E+02
3.050000E+02
3.050000E+02
3.050000E+02
3.050000E+02
3.050000E+02
3.050000E+02
3.050000E+02
3.050000E+02
3.050000E+02
3.050000E+02
3.050000E+02
3.050000E+02
3.050000E+02
3.050000E+02
3.050000E+02
3.050000E+02
3.050000E+02
3.050000E+02
3.050000E+02
3.050000E+02
3.050000E+02
3.050000E+02
3.050000E+02
3.050000E+02
3.050000E+02
3.050000E+02
3.050000E+02
3.050000E+02
3.050000E+02
3.050000E+02
3.050000E+02
3.050000E+02
3.050000E+02
3.050000E+02
3.050000E+02
3.050000E+02
3.050000E+02
3.050000E+02
3.050000E+02
3.050000E+02
3.050000E+02
3.050000E+02
3.050000E+02
3.050000E+02
3.050000E+02
3.050000E+02
3.050000E+02
3.050000E+02
3.050000E+02
3.050000E+02
3.100000E+02
3.100000E+02
3.100000E+02
3.100000E+02
3.100000E+02
3.100000E+02
3.100000E+02
3.100000E+02
3.100000E+02
3.100000E+02
3.100000E+02
3.100000E+02
3.100000E+02
3.100000E+02
3.100000E+02
3.100000E+02
3.100000E+02
3.100000E+02
3.100000E+02
3.100000E+02
3.100000E+02
3.100000E+02
3.100000E+02
3.100000E+02
3.100000E+02
3.100000E+02
3.100000E+02
3.100000E+02
3.100000E+02
3.100000E+02
3.100000E+02
3.100000E+02
3.100000E+02
3.100000E+02
3.100000E+02
3.100000E+02
3.100000E+02
3.100000E+02
3.100000E+02
3.100000E+02
3.100000E+02
3.100000E+02
3.100000E+02
3.100000E+02
3.100000E+02
3.100000E+02
3.100000E+02
3.100000E+02
3.100000E+02
3.100000E+02
3.100000E+02
3.100000E+02
3.100000E+02
3.100000E+02
3.100000E+02
3.100000E+02
3.100000E+02
3.100000E+02
3.100000E+02
3.100000E+02
3.100000E+02
3.100000E+02
3.100000E+02
3.100000E+02
3.100000E+02
3.100000E+02
3.100000E+02
3.100000E+02
3.100000E+02
3.100000E+02
3.100000E+02
3.100000E+02
3.100000E+02
3.100000E+02
3.100000E+02
3.100000E+02
3.100000E+02
3.100000E+02
3.100000E+02
3.100000E+02
3.100000E+02
3.100000E+02
3.100000E+02
3.100000E+02
3.100000E+02
3.100000E+02
3.100000E+02
3.100000E+02
3.100000E+02
3.100000E+02
3.100000E+02
3.100000E+02
3.100000E+02
3.100000E+02
3.100000E+02
3.100000E+02
3.100000E+02
3.100000E+02
3.100000E+02
3.100000E+02
3.100000E+02
3.100000E+02
3.100000E+02
3.100000E+02
3.100000E+02
3.100000E+02
3.100000E+02
3.100000E+02
3.100000E+02
3.100000E+02
3.100000E+02
3.100000E+02
3.100000E+02
3.100000E+02
3.100000E+02
3.100000E+02
3.100000E+02
3.100000E+02
3.100000E+02
3.100000E+02
3.100000E+02
3.100000E+02
3.100000E+02
3.100000E+02
3.100000E+02
3.100000E+02
3.100000E+02
3.100000E+02
3.100000E+02
3.100000E+02
3.100000E+02
3.100000E+02
3.100000E+02
3.100000E+02
3.100000E+02
3.100000E+02
3.100000E+02
3.100000E+02
3.100000E+02
3.100000E+02
3.100000E+02
3.100000E+02
3.100000E+02
3.100000E+02
3.100000E+02
3.100000E+02
3.100000E+02
3.100000E+02
3.100000E+02
3.100000E+02
3.100000E+02
3.100000E+02
3.100000E+02
3.100000E+02
3.100000E+02
3.100000E+02
3.100000E+02
3.100000E+02
3.100000E+02
3.100000E+02
3.100000E+02
3.100000E+02
3.100000E+02
3.100000E+02
3.100000E+02
3.100000E+02
3.100000E+02
3.100000E+02
3.100000E+02
3.100000E+02
3.100000E+02
3.100000E+02
3.100000E+02
3.100000E+02
3.100000E+02
3.100000E+02
3.100000E+02
3.100000E+02
3.100000E+02
3.100000E+02
3.100000E+02
3.100000E+02
3.100000E+02
3.100000E+02
3.100000E+02
3.100000E+02
3.100000E+02
3.100000E+02
3.100000E+02
3.100000E+02
3.100000E+02
3.100000E+02
3.100000E+02
3.100000E+02
3.100000E+02
3.100000E+02
3.100000E+02
3.100000E+02
3.100000E+02
3.100000E+02
3.100000E+02
3.150000E+02
3.150000E+02
3.150000E+02
3.150000E+02
3.150000E+02
3.150000E+02
3.150000E+02
3.150000E+02
3.150000E+02
3.150000E+02
3.150000E+02
3.150000E+02
3.150000E+02
3.150000E+02
3.150000E+02
3.150000E+02
3.150000E+02
3.150000E+02
3.150000E+02
3.150000E+02
3.150000E+02
3.150000E+02
3.150000E+02
3.150000E+02
3.150000E+02
3.150000E+02
3.150000E+02
3.150000E+02
3.150000E+02
3.150000E+02
3.150000E+02
3.150000E+02
3.150000E+02
3.150000E+02
3.150000E+02
3.150000E+02
3.150000E+02
3.150000E+02
3.150000E+02
3.150000E+02
3.150000E+02
3.150000E+02
3.150000E+02
3.150000E+02
3.150000E+02
3.150000E+02
3.150000E+02
3.150000E+02
3.150000E+02
3.150000E+02
3.150000E+02
3.150000E+02
3.150000E+02
3.150000E+02
3.150000E+02
3.150000E+02
3.150000E+02
3.150000E+02
3.150000E+02
3.150000E+02
3.150000E+02
3.150000E+02
3.150000E+02
3.150000E+02
3.150000E+02
3.150000E+02
3.150000E+02
3.150000E+02
3.150000E+02
3.150000E+02
3.150000E+02
3.150000E+02
3.150000E+02
3.150000E+02
3.150000E+02
3.150000E+02
3.150000E+02
3.150000E+02
3.150000E+02
3.150000E+02
3.150000E+02
3.150000E+02
3.150000E+02
3.150000E+02
3.150000E+02
3.150000E+02
3.150000E+02
3.150000E+02
3.150000E+02
3.150000E+02
3.150000E+02
3.150000E+02
3.150000E+02
3.150000E+02
3.150000E+02
3.150000E+02
3.150000E+02
3.150000E+02
3.150000E+02
3.150000E+02
3.150000E+02
3.150000E+02
3.150000E+02
3.150000E+02
3.150000E+02
3.150000E+02
3.150000E+02
3.150000E+02
3.150000E+02
3.150000E+02
3.150000E+02
3.150000E+02
3.150000E+02
3.150000E+02
3.150000E+02
3.150000E+02
3.150000E+02
3.150000E+02
3.150000E+02
3.150000E+02
3.150000E+02
3.150000E+02
3.150000E+02
3.150000E+02
3.150000E+02
3.150000E+02
3.150000E+02
3.150000E+02
3.150000E+02
3.150000E+02
3.150000E+02
3.150000E+02
3.150000E+02
3.150000E+02
3.150000E+02
3.150000E+02
3.150000E+02
3.150000E+02
3.150000E+02
3.150000E+02
3.150000E+02
3.150000E+02
3.150000E+02
3.150000E+02
3.150000E+02
3.150000E+02
3.150000E+02
3.150000E+02
3.150000E+02
3.150000E+02
3.150000E+02
3.150000E+02
3.150000E+02
3.150000E+02
3.150000E+02
3.150000E+02
3.150000E+02
3.150000E+02
3.150000E+02
3.150000E+02
3.150000E+02
3.150000E+02
3.150000E+02
3.150000E+02
3.150000E+02
3.150000E+02
3.150000E+02
3.150000E+02
3.150000E+02
3.150000E+02
3.150000E+02
3.150000E+02
3.150000E+02
3.150000E+02
3.150000E+02
3.150000E+02
3.150000E+02
3.150000E+02
3.150000E+02
3.150000E+02
3.150000E+02
3.150000E+02
3.150000E+02
3.150000E+02
3.150000E+02
3.150000E+02
3.150000E+02
3.150000E+02
3.150000E+02
3.150000E+02
3.150000E+02
3.150000E+02
3.150000E+02
3.150000E+02
3.150000E+02
3.150000E+02
3.150000E+02
3.150000E+02
3.150000E+02
3.150000E+02
3.150000E+02
3.200000E+02
3.200000E+02
3.200000E+02
3.200000E+02
3.200000E+02
3.200000E+02
3.200000E+02
3.200000E+02
3.200000E+02
3.200000E+02
3.200000E+02
3.200000E+02
3.200000E+02
3.200000E+02
3.200000E+02
3.200000E+02
3.200000E+02
3.200000E+02
3.200000E+02
3.200000E+02
3.200000E+02
3.200000E+02
3.200000E+02
3.200000E+02
3.200000E+02
3.200000E+02
3.200000E+02
3.200000E+02
3.200000E+02
3.200000E+02
3.200000E+02
3.200000E+02
3.200000E+02
3.200000E+02
3.200000E+02
3.200000E+02
3.200000E+02
3.200000E+02
3.200000E+02
3.200000E+02
3.200000E+02
3.200000E+02
3.200000E+02
3.200000E+02
3.200000E+02
3.200000E+02
3.200000E+02
3.200000E+02
3.200000E+02
3.200000E+02
3.200000E+02
3.200000E+02
3.200000E+02
3.200000E+02
3.200000E+02
3.200000E+02
3.200000E+02
3.200000E+02
3.200000E+02
3.200000E+02
3.200000E+02
3.200000E+02
3.200000E+02
3.200000E+02
3.200000E+02
3.200000E+02
3.200000E+02
3.200000E+02
3.200000E+02
3.200000E+02
3.200000E+02
3.200000E+02
3.200000E+02
3.200000E+02
3.200000E+02
3.200000E+02
3.200000E+02
3.200000E+02
3.200000E+02
3.200000E+02
3.200000E+02
3.200000E+02
3.200000E+02
3.200000E+02
3.200000E+02
3.200000E+02
3.200000E+02
3.200000E+02
3.200000E+02
3.200000E+02
3.200000E+02
3.200000E+02
3.200000E+02
3.200000E+02
3.200000E+02
3.200000E+02
3.200000E+02
3.200000E+02
3.200000E+02
3.200000E+02
3.200000E+02
3.200000E+02
3.200000E+02
3.200000E+02
3.200000E+02
3.200000E+02
3.200000E+02
3.200000E+02
3.200000E+02
3.200000E+02
3.200000E+02
3.200000E+02
3.200000E+02
3.200000E+02
3.200000E+02
3.200000E+02
3.200000E+02
3.200000E+02
3.200000E+02
3.200000E+02
3.200000E+02
3.200000E+02
3.200000E+02
3.200000E+02
3.200000E+02
3.200000E+02
3.200000E+02
3.200000E+02
3.200000E+02
3.200000E+02
3.200000E+02
3.200000E+02
3.200000E+02
3.200000E+02
3.200000E+02
3.200000E+02
3.200000E+02
3.200000E+02
3.200000E+02
3.200000E+02
3.200000E+02
3.200000E+02
3.200000E+02
3.200000E+02
3.200000E+02
3.200000E+02
3.200000E+02
3.200000E+02
3.200000E+02
3.200000E+02
3.200000E+02
3.200000E+02
3.200000E+02
3.200000E+02
3.200000E+02
3.200000E+02
3.200000E+02
3.200000E+02
3.200000E+02
3.200000E+02
3.200000E+02
3.200000E+02
3.200000E+02
3.200000E+02
3.200000E+02
3.200000E+02
3.200000E+02
3.200000E+02
3.200000E+02
3.200000E+02
3.200000E+02
3.200000E+02
3.200000E+02
3.200000E+02
3.200000E+02
3.200000E+02
3.200000E+02
3.200000E+02
3.200000E+02
3.200000E+02
3.200000E+02
3.200000E+02
3.200000E+02
3.200000E+02
3.200000E+02
3.200000E+02
3.200000E+02
3.200000E+02
3.200000E+02
3.200000E+02
3.200000E+02
3.200000E+02
3.200000E+02
3.200000E+02
3.200000E+02
3.200000E+02
3.200000E+02
3.200000E+02
3.200000E+02
3.200000E+02
3.200000E+02
3.250000E+02
3.250000E+02
3.250000E+02
3.250000E+02
3.250000E+02
3.250000E+02
3.250000E+02
3.250000E+02
3.250000E+02
3.250000E+02
3.250000E+02
3.250000E+02
3.250000E+02
3.250000E+02
3.250000E+02
3.250000E+02
3.250000E+02
3.250000E+02
3.250000E+02
3.250000E+02
3.250000E+02
3.250000E+02
3.250000E+02
3.250000E+02
3.250000E+02
3.250000E+02
3.250000E+02
3.250000E+02
3.250000E+02
3.250000E+02
3.250000E+02
3.250000E+02
3.250000E+02
3.250000E+02
3.250000E+02
3.250000E+02
3.250000E+02
3.250000E+02
3.250000E+02
3.250000E+02
3.250000E+02
3.250000E+02
3.250000E+02
3.250000E+02
3.250000E+02
3.250000E+02
3.250000E+02
3.250000E+02
3.250000E+02
3.250000E+02
3.250000E+02
3.250000E+02
3.250000E+02
3.250000E+02
3.250000E+02
3.250000E+02
3.250000E+02
3.250000E+02
3.250000E+02
3.250000E+02
3.250000E+02
3.250000E+02
3.250000E+02
3.250000E+02
3.250000E+02
3.250000E+02
3.250000E+02
3.250000E+02
3.250000E+02
3.250000E+02
3.250000E+02
3.250000E+02
3.250000E+02
3.250000E+02
3.250000E+02
3.250000E+02
3.250000E+02
3.250000E+02
3.250000E+02
3.250000E+02
3.250000E+02
3.250000E+02
3.250000E+02
3.250000E+02
3.250000E+02
3.250000E+02
3.250000E+02
3.250000E+02
3.250000E+02
3.250000E+02
3.250000E+02
3.250000E+02
3.250000E+02
3.250000E+02
3.250000E+02
3.250000E+02
3.250000E+02
3.250000E+02
3.250000E+02
3.250000E+02
3.250000E+02
3.250000E+02
3.250000E+02
3.250000E+02
3.250000E+02
3.250000E+02
3.250000E+02
3.250000E+02
3.250000E+02
3.250000E+02
3.250000E+02
3.250000E+02
3.250000E+02
3.250000E+02
3.250000E+02
3.250000E+02
3.250000E+02
3.250000E+02
3.250000E+02
3.250000E+02
3.250000E+02
3.250000E+02
3.250000E+02
3.250000E+02
3.250000E+02
3.250000E+02
3.250000E+02
3.250000E+02
3.250000E+02
3.250000E+02
3.250000E+02
3.250000E+02
3.250000E+02
3.250000E+02
3.250000E+02
3.250000E+02
3.250000E+02
3.250000E+02
3.250000E+02
3.250000E+02
3.250000E+02
3.250000E+02
3.250000E+02
3.250000E+02
3.250000E+02
3.250000E+02
3.250000E+02
3.250000E+02
3.250000E+02
3.250000E+02
3.250000E+02
3.250000E+02
3.250000E+02
3.250000E+02
3.250000E+02
3.250000E+02
3.250000E+02
3.250000E+02
3.250000E+02
3.250000E+02
3.250000E+02
3.250000E+02
3.250000E+02
3.250000E+02
3.250000E+02
3.250000E+02
3.250000E+02
3.250000E+02
3.250000E+02
3.250000E+02
3.250000E+02
3.250000E+02
3.250000E+02
3.250000E+02
3.250000E+02
3.250000E+02
3.250000E+02
3.250000E+02
3.250000E+02
3.250000E+02
3.250000E+02
3.250000E+02
3.250000E+02
3.250000E+02
3.250000E+02
3.250000E+02
3.250000E+02
3.250000E+02
3.250000E+02
3.250000E+02
3.250000E+02
3.250000E+02
3.250000E+02
3.250000E+02
3.250000E+02
3.250000E+02
3.250000E+02
3.250000E+02
3.250000E+02
3.250000E+02
3.250000E+02
3.300000E+02
3.300000E+02
3.300000E+02
3.300000E+02
3.300000E+02
3.300000E+02
3.300000E+02
3.300000E+02
3.300000E+02
3.300000E+02
3.300000E+02
3.300000E+02
3.300000E+02
3.300000E+02
3.300000E+02
3.300000E+02
3.300000E+02
3.300000E+02
3.300000E+02
3.300000E+02
3.300000E+02
3.300000E+02
3.300000E+02
3.300000E+02
3.300000E+02
3.300000E+02
3.300000E+02
3.300000E+02
3.300000E+02
3.300000E+02
3.300000E+02
3.300000E+02
3.300000E+02
3.300000E+02
3.300000E+02
3.300000E+02
3.300000E+02
3.300000E+02
3.300000E+02
3.300000E+02
3.300000E+02
3.300000E+02
3.300000E+02
3.300000E+02
3.300000E+02
3.300000E+02
3.300000E+02
3.300000E+02
3.300000E+02
3.300000E+02
3.300000E+02
3.300000E+02
3.300000E+02
3.300000E+02
3.300000E+02
3.300000E+02
3.300000E+02
3.300000E+02
3.300000E+02
3.300000E+02
3.300000E+02
3.300000E+02
3.300000E+02
3.300000E+02
3.300000E+02
3.300000E+02
3.300000E+02
3.300000E+02
3.300000E+02
3.300000E+02
3.300000E+02
3.300000E+02
3.300000E+02
3.300000E+02
3.300000E+02
3.300000E+02
3.300000E+02
3.300000E+02
3.300000E+02
3.300000E+02
3.300000E+02
3.300000E+02
3.300000E+02
3.300000E+02
3.300000E+02
3.300000E+02
3.300000E+02
3.300000E+02
3.300000E+02
3.300000E+02
3.300000E+02
3.300000E+02
3.300000E+02
3.300000E+02
3.300000E+02
3.300000E+02
3.300000E+02
3.300000E+02
3.300000E+02
3.300000E+02
3.300000E+02
3.300000E+02
3.300000E+02
3.300000E+02
3.300000E+02
3.300000E+02
3.300000E+02
3.300000E+02
3.300000E+02
3.300000E+02
3.300000E+02
3.300000E+02
3.300000E+02
3.300000E+02
3.300000E+02
3.300000E+02
3.300000E+02
3.300000E+02
3.300000E+02
3.300000E+02
3.300000E+02
3.300000E+02
3.300000E+02
3.300000E+02
3.300000E+02
3.300000E+02
3.300000E+02
3.300000E+02
3.300000E+02
3.300000E+02
3.300000E+02
3.300000E+02
3.300000E+02
3.300000E+02
3.300000E+02
3.300000E+02
3.300000E+02
3.300000E+02
3.300000E+02
3.300000E+02
3.300000E+02
3.300000E+02
3.300000E+02
3.300000E+02
3.300000E+02
3.300000E+02
3.300000E+02
3.300000E+02
3.300000E+02
3.300000E+02
3.300000E+02
3.300000E+02
3.300000E+02
3.300000E+02
3.300000E+02
3.300000E+02
3.300000E+02
3.300000E+02
3.300000E+02
3.300000E+02
3.300000E+02
3.300000E+02
3.300000E+02
3.300000E+02
3.300000E+02
3.300000E+02
3.300000E+02
3.300000E+02
3.300000E+02
3.300000E+02
3.300000E+02
3.300000E+02
3.300000E+02
3.300000E+02
3.300000E+02
3.300000E+02
3.300000E+02
3.300000E+02
3.300000E+02
3.300000E+02
3.300000E+02
3.300000E+02
3.300000E+02
3.300000E+02
3.300000E+02
3.300000E+02
3.300000E+02
3.300000E+02
3.300000E+02
3.300000E+02
3.300000E+02
3.300000E+02
3.300000E+02
3.300000E+02
3.300000E+02
3.300000E+02
3.300000E+02
3.300000E+02
3.300000E+02
3.300000E+02
3.300000E+02
3.350000E+02
3.350000E+02
3.350000E+02
3.350000E+02
3.350000E+02
3.350000E+02
3.350000E+02
3.350000E+02
3.350000E+02
3.350000E+02
3.350000E+02
3.350000E+02
3.350000E+02
3.350000E+02
3.350000E+02
3.350000E+02
3.350000E+02
3.350000E+02
3.350000E+02
3.350000E+02
3.350000E+02
3.350000E+02
3.350000E+02
3.350000E+02
3.350000E+02
3.350000E+02
3.350000E+02
3.350000E+02
3.350000E+02
3.350000E+02
3.350000E+02
3.350000E+02
3.350000E+02
3.350000E+02
3.350000E+02
3.350000E+02
3.350000E+02
3.350000E+02
3.350000E+02
3.350000E+02
3.350000E+02
3.350000E+02
3.350000E+02
3.350000E+02
3.350000E+02
3.350000E+02
3.350000E+02
3.350000E+02
3.350000E+02
3.350000E+02
3.350000E+02
3.350000E+02
3.350000E+02
3.350000E+02
3.350000E+02
3.350000E+02
3.350000E+02
3.350000E+02
3.350000E+02
3.350000E+02
3.350000E+02
3.350000E+02
3.350000E+02
3.350000E+02
3.350000E+02
3.350000E+02
3.350000E+02
3.350000E+02
3.350000E+02
3.350000E+02
3.350000E+02
3.350000E+02
3.350000E+02
3.350000E+02
3.350000E+02
3.350000E+02
3.350000E+02
3.350000E+02
3.350000E+02
3.350000E+02
3.350000E+02
3.350000E+02
3.350000E+02
3.350000E+02
3.350000E+02
3.350000E+02
3.350000E+02
3.350000E+02
3.350000E+02
3.350000E+02
3.350000E+02
3.350000E+02
3.350000E+02
3.350000E+02
3.350000E+02
3.350000E+02
3.350000E+02
3.350000E+02
3.350000E+02
3.350000E+02
3.350000E+02
3.350000E+02
3.350000E+02
3.350000E+02
3.350000E+02
3.350000E+02
3.350000E+02
3.350000E+02
3.350000E+02
3.350000E+02
3.350000E+02
3.350000E+02
3.350000E+02
3.350000E+02
3.350000E+02
3.350000E+02
3.350000E+02
3.350000E+02
3.350000E+02
3.350000E+02
3.350000E+02
3.350000E+02
3.350000E+02
3.350000E+02
3.350000E+02
3.350000E+02
3.350000E+02
3.350000E+02
3.350000E+02
3.350000E+02
3.350000E+02
3.350000E+02
3.350000E+02
3.350000E+02
3.350000E+02
3.350000E+02
3.350000E+02
3.350000E+02
3.350000E+02
3.350000E+02
3.350000E+02
3.350000E+02
3.350000E+02
3.350000E+02
3.350000E+02
3.350000E+02
3.350000E+02
3.350000E+02
3.350000E+02
3.350000E+02
3.350000E+02
3.350000E+02
3.350000E+02
3.350000E+02
3.350000E+02
3.350000E+02
3.350000E+02
3.350000E+02
3.350000E+02
3.350000E+02
3.350000E+02
3.350000E+02
3.350000E+02
3.350000E+02
3.350000E+02
3.350000E+02
3.350000E+02
3.350000E+02
3.350000E+02
3.350000E+02
3.350000E+02
3.350000E+02
3.350000E+02
3.350000E+02
3.350000E+02
3.350000E+02
3.350000E+02
3.350000E+02
3.350000E+02
3.350000E+02
3.350000E+02
3.350000E+02
3.350000E+02
3.350000E+02
3.350000E+02
3.350000E+02
3.350000E+02
3.350000E+02
3.350000E+02
3.350000E+02
3.350000E+02
3.350000E+02
3.350000E+02
3.350000E+02
3.350000E+02
3.350000E+02
3.350000E+02
3.350000E+02
3.350000E+02
3.350000E+02
3.350000E+02
3.400000E+02
3.400000E+02
3.400000E+02
3.400000E+02
3.400000E+02
3.400000E+02
3.400000E+02
3.400000E+02
3.400000E+02
3.400000E+02
3.400000E+02
3.400000E+02
3.400000E+02
3.400000E+02
3.400000E+02
3.400000E+02
3.400000E+02
3.400000E+02
3.400000E+02
3.400000E+02
3.400000E+02
3.400000E+02
3.400000E+02
3.400000E+02
3.400000E+02
3.400000E+02
3.400000E+02
3.400000E+02
3.400000E+02
3.400000E+02
3.400000E+02
3.400000E+02
3.400000E+02
3.400000E+02
3.400000E+02
3.400000E+02
3.400000E+02
3.400000E+02
3.400000E+02
3.400000E+02
3.400000E+02
3.400000E+02
3.400000E+02
3.400000E+02
3.400000E+02
3.400000E+02
3.400000E+02
3.400000E+02
3.400000E+02
3.400000E+02
3.400000E+02
3.400000E+02
3.400000E+02
3.400000E+02
3.400000E+02
3.400000E+02
3.400000E+02
3.400000E+02
3.400000E+02
3.400000E+02
3.400000E+02
3.400000E+02
3.400000E+02
3.400000E+02
3.400000E+02
3.400000E+02
3.400000E+02
3.400000E+02
3.400000E+02
3.400000E+02
3.400000E+02
3.400000E+02
3.400000E+02
3.400000E+02
3.400000E+02
3.400000E+02
3.400000E+02
3.400000E+02
3.400000E+02
3.400000E+02
3.400000E+02
3.400000E+02
3.400000E+02
3.400000E+02
3.400000E+02
3.400000E+02
3.400000E+02
3.400000E+02
3.400000E+02
3.400000E+02
3.400000E+02
3.400000E+02
3.400000E+02
3.400000E+02
3.400000E+02
3.400000E+02
3.400000E+02
3.400000E+02
3.400000E+02
3.400000E+02
3.400000E+02
3.400000E+02
3.400000E+02
3.400000E+02
3.400000E+02
3.400000E+02
3.400000E+02
3.400000E+02
3.400000E+02
3.400000E+02
3.400000E+02
3.400000E+02
3.400000E+02
3.400000E+02
3.400000E+02
3.400000E+02
3.400000E+02
3.400000E+02
3.400000E+02
3.400000E+02
3.400000E+02
3.400000E+02
3.400000E+02
3.400000E+02
3.400000E+02
3.400000E+02
3.400000E+02
3.400000E+02
3.400000E+02
3.400000E+02
3.400000E+02
3.400000E+02
3.400000E+02
3.400000E+02
3.400000E+02
3.400000E+02
3.400000E+02
3.400000E+02
3.400000E+02
3.400000E+02
3.400000E+02
3.400000E+02
3.400000E+02
3.400000E+02
3.400000E+02
3.400000E+02
3.400000E+02
3.400000E+02
3.400000E+02
3.400000E+02
3.400000E+02
3.400000E+02
3.400000E+02
3.400000E+02
3.400000E+02
3.400000E+02
3.400000E+02
3.400000E+02
3.400000E+02
3.400000E+02
3.400000E+02
3.400000E+02
3.400000E+02
3.400000E+02
3.400000E+02
3.400000E+02
3.400000E+02
3.400000E+02
3.400000E+02
3.400000E+02
3.400000E+02
3.400000E+02
3.400000E+02
3.400000E+02
3.400000E+02
3.400000E+02
3.400000E+02
3.400000E+02
3.400000E+02
3.400000E+02
3.400000E+02
3.400000E+02
3.400000E+02
3.400000E+02
3.400000E+02
3.400000E+02
3.400000E+02
3.400000E+02
3.400000E+02
3.400000E+02
3.400000E+02
3.400000E+02
3.400000E+02
3.400000E+02
3.400000E+02
3.400000E+02
3.400000E+02
3.400000E+02
3.400000E+02
3.400000E+02
3.400000E+02
3.450000E+02
3.450000E+02
3.450000E+02
3.450000E+02
3.450000E+02
3.450000E+02
3.450000E+02
3.450000E+02
3.450000E+02
3.450000E+02
3.450000E+02
3.450000E+02
3.450000E+02
3.450000E+02
3.450000E+02
3.450000E+02
3.450000E+02
3.450000E+02
3.450000E+02
3.450000E+02
3.450000E+02
3.450000E+02
3.450000E+02
3.450000E+02
3.450000E+02
3.450000E+02
3.450000E+02
3.450000E+02
3.450000E+02
3.450000E+02
3.450000E+02
3.450000E+02
3.450000E+02
3.450000E+02
3.450000E+02
3.450000E+02
3.450000E+02
3.450000E+02
3.450000E+02
3.450000E+02
3.450000E+02
3.450000E+02
3.450000E+02
3.450000E+02
3.450000E+02
3.450000E+02
3.450000E+02
3.450000E+02
3.450000E+02
3.450000E+02
3.450000E+02
3.450000E+02
3.450000E+02
3.450000E+02
3.450000E+02
3.450000E+02
3.450000E+02
3.450000E+02
3.450000E+02
3.450000E+02
3.450000E+02
3.450000E+02
3.450000E+02
3.450000E+02
3.450000E+02
3.450000E+02
3.450000E+02
3.450000E+02
3.450000E+02
3.450000E+02
3.450000E+02
3.450000E+02
3.450000E+02
3.450000E+02
3.450000E+02
3.450000E+02
3.450000E+02
3.450000E+02
3.450000E+02
3.450000E+02
3.450000E+02
3.450000E+02
3.450000E+02
3.450000E+02
3.450000E+02
3.450000E+02
3.450000E+02
3.450000E+02
3.450000E+02
3.450000E+02
3.450000E+02
3.450000E+02
3.450000E+02
3.450000E+02
3.450000E+02
3.450000E+02
3.450000E+02
3.450000E+02
3.450000E+02
3.450000E+02
3.450000E+02
3.450000E+02
3.450000E+02
3.450000E+02
3.450000E+02
3.450000E+02
3.450000E+02
3.450000E+02
3.450000E+02
3.450000E+02
3.450000E+02
3.450000E+02
3.450000E+02
3.450000E+02
3.450000E+02
3.450000E+02
3.450000E+02
3.450000E+02
3.450000E+02
3.450000E+02
3.450000E+02
3.450000E+02
3.450000E+02
3.450000E+02
3.450000E+02
3.450000E+02
3.450000E+02
3.450000E+02
3.450000E+02
3.450000E+02
3.450000E+02
3.450000E+02
3.450000E+02
3.450000E+02
3.450000E+02
3.450000E+02
3.450000E+02
3.450000E+02
3.450000E+02
3.450000E+02
3.450000E+02
3.450000E+02
3.450000E+02
3.450000E+02
3.450000E+02
3.450000E+02
3.450000E+02
3.450000E+02
3.450000E+02
3.450000E+02
3.450000E+02
3.450000E+02
3.450000E+02
3.450000E+02
3.450000E+02
3.450000E+02
3.450000E+02
3.450000E+02
3.450000E+02
3.450000E+02
3.450000E+02
3.450000E+02
3.450000E+02
3.450000E+02
3.450000E+02
3.450000E+02
3.450000E+02
3.450000E+02
3.450000E+02
3.450000E+02
3.450000E+02
3.450000E+02
3.450000E+02
3.450000E+02
3.450000E+02
3.450000E+02
3.450000E+02
3.450000E+02
3.450000E+02
3.450000E+02
3.450000E+02
3.450000E+02
3.450000E+02
3.450000E+02
3.450000E+02
3.450000E+02
3.450000E+02
3.450000E+02
3.450000E+02
3.450000E+02
3.450000E+02
3.450000E+02
3.450000E+02
3.450000E+02
3.450000E+02
3.450000E+02
3.450000E+02
3.450000E+02
3.450000E+02
3.450000E+02
3.450000E+02
3.500000E+02
3.500000E+02
3.500000E+02
3.500000E+02
3.500000E+02
3.500000E+02
3.500000E+02
3.500000E+02
3.500000E+02
3.500000E+02
3.500000E+02
3.500000E+02
3.500000E+02
3.500000E+02
3.500000E+02
3.500000E+02
3.500000E+02
3.500000E+02
3.500000E+02
3.500000E+02
3.500000E+02
3.500000E+02
3.500000E+02
3.500000E+02
3.500000E+02
3.500000E+02
3.500000E+02
3.500000E+02
3.500000E+02
3.500000E+02
3.500000E+02
3.500000E+02
3.500000E+02
3.500000E+02
3.500000E+02
3.500000E+02
3.500000E+02
3.500000E+02
3.500000E+02
3.500000E+02
3.500000E+02
3.500000E+02
3.500000E+02
3.500000E+02
3.500000E+02
3.500000E+02
3.500000E+02
3.500000E+02
3.500000E+02
3.500000E+02
3.500000E+02
3.500000E+02
3.500000E+02
3.500000E+02
3.500000E+02
3.500000E+02
3.500000E+02
3.500000E+02
3.500000E+02
3.500000E+02
3.500000E+02
3.500000E+02
3.500000E+02
3.500000E+02
3.500000E+02
3.500000E+02
3.500000E+02
3.500000E+02
3.500000E+02
3.500000E+02
3.500000E+02
3.500000E+02
3.500000E+02
3.500000E+02
3.500000E+02
3.500000E+02
3.500000E+02
3.500000E+02
3.500000E+02
3.500000E+02
3.500000E+02
3.500000E+02
3.500000E+02
3.500000E+02
3.500000E+02
3.500000E+02
3.500000E+02
3.500000E+02
3.500000E+02
3.500000E+02
3.500000E+02
3.500000E+02
3.500000E+02
3.500000E+02
3.500000E+02
3.500000E+02
3.500000E+02
3.500000E+02
3.500000E+02
3.500000E+02
3.500000E+02
3.500000E+02
3.500000E+02
3.500000E+02
3.500000E+02
3.500000E+02
3.500000E+02
3.500000E+02
3.500000E+02
3.500000E+02
3.500000E+02
3.500000E+02
3.500000E+02
3.500000E+02
3.500000E+02
3.500000E+02
3.500000E+02
3.500000E+02
3.500000E+02
3.500000E+02
3.500000E+02
3.500000E+02
3.500000E+02
3.500000E+02
3.500000E+02
3.500000E+02
3.500000E+02
3.500000E+02
3.500000E+02
3.500000E+02
3.500000E+02
3.500000E+02
3.500000E+02
3.500000E+02
3.500000E+02
3.500000E+02
3.500000E+02
3.500000E+02
3.500000E+02
3.500000E+02
3.500000E+02
3.500000E+02
3.500000E+02
3.500000E+02
3.500000E+02
3.500000E+02
3.500000E+02
3.500000E+02
3.500000E+02
3.500000E+02
3.500000E+02
3.500000E+02
3.500000E+02
3.500000E+02
3.500000E+02
3.500000E+02
3.500000E+02
3.500000E+02
3.500000E+02
3.500000E+02
3.500000E+02
3.500000E+02
3.500000E+02
3.500000E+02
3.500000E+02
3.500000E+02
3.500000E+02
3.500000E+02
3.500000E+02
3.500000E+02
3.500000E+02
3.500000E+02
3.500000E+02
3.500000E+02
3.500000E+02
3.500000E+02
3.500000E+02
3.500000E+02
3.500000E+02
3.500000E+02
3.500000E+02
3.500000E+02
3.500000E+02
3.500000E+02
3.500000E+02
3.500000E+02
3.500000E+02
3.500000E+02
3.500000E+02
3.500000E+02
3.500000E+02
3.500000E+02
3.500000E+02
3.500000E+02
3.500000E+02
3.500000E+02
3.500000E+02
3.500000E+02
3.500000E+02
3.500000E+02
3.500000E+02
3.550000E+02
3.550000E+02
3.550000E+02
3.550000E+02
3.550000E+02
3.550000E+02
3.550000E+02
3.550000E+02
3.550000E+02
3.550000E+02
3.550000E+02
3.550000E+02
3.550000E+02
3.550000E+02
3.550000E+02
3.550000E+02
3.550000E+02
3.550000E+02
3.550000E+02
3.550000E+02
3.550000E+02
3.550000E+02
3.550000E+02
3.550000E+02
3.550000E+02
3.550000E+02
3.550000E+02
3.550000E+02
3.550000E+02
3.550000E+02
3.550000E+02
3.550000E+02
3.550000E+02
3.550000E+02
3.550000E+02
3.550000E+02
3.550000E+02
3.550000E+02
3.550000E+02
3.550000E+02
3.550000E+02
3.550000E+02
3.550000E+02
3.550000E+02
3.550000E+02
3.550000E+02
3.550000E+02
3.550000E+02
3.550000E+02
3.550000E+02
3.550000E+02
3.550000E+02
3.550000E+02
3.550000E+02
3.550000E+02
3.550000E+02
3.550000E+02
3.550000E+02
3.550000E+02
3.550000E+02
3.550000E+02
3.550000E+02
3.550000E+02
3.550000E+02
3.550000E+02
3.550000E+02
3.550000E+02
3.550000E+02
3.550000E+02
3.550000E+02
3.550000E+02
3.550000E+02
3.550000E+02
3.550000E+02
3.550000E+02
3.550000E+02
3.550000E+02
3.550000E+02
3.550000E+02
3.550000E+02
3.550000E+02
3.550000E+02
3.550000E+02
3.550000E+02
3.550000E+02
3.550000E+02
3.550000E+02
3.550000E+02
3.550000E+02
3.550000E+02
3.550000E+02
3.550000E+02
3.550000E+02
3.550000E+02
3.550000E+02
3.550000E+02
3.550000E+02
3.550000E+02
3.550000E+02
3.550000E+02
3.550000E+02
3.550000E+02
3.550000E+02
3.550000E+02
3.550000E+02
3.550000E+02
3.550000E+02
3.550000E+02
3.550000E+02
3.550000E+02
3.550000E+02
3.550000E+02
3.550000E+02
3.550000E+02
3.550000E+02
3.550000E+02
3.550000E+02
3.550000E+02
3.550000E+02
3.550000E+02
3.550000E+02
3.550000E+02
3.550000E+02
3.550000E+02
3.550000E+02
3.550000E+02
3.550000E+02
3.550000E+02
3.550000E+02
3.550000E+02
3.550000E+02
3.550000E+02
3.550000E+02
3.550000E+02
3.550000E+02
3.550000E+02
3.550000E+02
3.550000E+02
3.550000E+02
3.550000E+02
3.550000E+02
3.550000E+02
3.550000E+02
3.550000E+02
3.550000E+02
3.550000E+02
3.550000E+02
3.550000E+02
3.550000E+02
3.550000E+02
3.550000E+02
3.550000E+02
3.550000E+02
3.550000E+02
3.550000E+02
3.550000E+02
3.550000E+02
3.550000E+02
3.550000E+02
3.550000E+02
3.550000E+02
3.550000E+02
3.550000E+02
3.550000E+02
3.550000E+02
3.550000E+02
3.550000E+02
3.550000E+02
3.550000E+02
3.550000E+02
3.550000E+02
3.550000E+02
3.550000E+02
3.550000E+02
3.550000E+02
3.550000E+02
3.550000E+02
3.550000E+02
3.550000E+02
3.550000E+02
3.550000E+02
3.550000E+02
3.550000E+02
3.550000E+02
3.550000E+02
3.550000E+02
3.550000E+02
3.550000E+02
3.550000E+02
3.550000E+02
3.550000E+02
3.550000E+02
3.550000E+02
3.550000E+02
3.550000E+02
3.550000E+02
3.550000E+02
3.550000E+02
3.550000E+02
3.550000E+02
3.550000E+02
Thickness
3.585889E-04
-2.946274E-04
1.934868E-04
3.620796E-04
1.036113E-04
7.090807E-05
2.237824E-04
2.048212E-02
2.504917E-01
1.748042E-03
-1.868415E-04
-2.384573E-03
4.143264E-02
8.825117E-04
3.278701E-03
3.802629E-03
9.957804E-04
1.138998E-03
1.254431E-03
1.708446E-03
1.788354E-03
2.086620E-03
2.261823E-03
2.481657E-03
2.717270E-03
3.518123E-03
3.171081E-03
3.129552E-03
3.145083E-03
3.141907E-03
3.512113E-03
3.481580E-03
3.467822E-03
3.487084E-03
3.859786E-03
4.293075E-03
5.231422E-03
5.381198E-03
5.849586E-03
7.982217E-03
9.132908E-03
9.523328E-03
1.116382E-02
1.299108E-02
1.478418E-02
1.601645E-02
1.692099E-02
1.862853E-02
2.144392E-02
2.144297E-02
2.298120E-02
2.639173E-02
2.907181E-02
3.107449E-02
3.264207E-02
3.429802E-02
3.623843E-02
3.835276E-02
3.975104E-02
4.119806E-02
4.315642E-02
4.434846E-02
4.637431E-02
4.787713E-02
4.877059E-02
5.053156E-02
5.185506E-02
5.329596E-02
5.512106E-02
5.700258E-02
5.892723E-02
6.053266E-02
6.016731E-02
6.199545E-02
6.369142E-02
6.418777E-02
6.537994E-02
6.633060E-02
6.730864E-02
6.934928E-02
6.838632E-02
6.885639E-02
7.030666E-02
6.966651E-02
6.889061E-02
6.993858E-02
7.175430E-02
7.063389E-02
7.136578E-02
7.264959E-02
7.386054E-02
7.188865E-02
7.375625E-02
7.582357E-02
7.274328E-02
7.049517E-02
7.065417E-02
7.147187E-02
7.128398E-02
7.013375E-02
6.861261E-02
7.106352E-02
6.945932E-02
6.812991E-02
6.770318E-02
6.773005E-02
6.797800E-02
6.673331E-02
6.427302E-02
6.456252E-02
6.386402E-02
6.390564E-02
6.299137E-02
6.155337E-02
5.970872E-02
5.929588E-02
6.068233E-02
5.899060E-02
5.735335E-02
5.550464E-02
5.379426E-02
5.261742E-02
5.058520E-02
4.937721E-02
4.840279E-02
4.623092E-02
4.436083E-02
4.229638E-02
4.132663E-02
3.930532E-02
3.791726E-02
3.688775E-02
3.557062E-02
3.282532E-02
3.083118E-02
2.884627E-02
2.748157E-02
2.598879E-02
2.373499E-02
2.132870E-02
2.005821E-02
1.824868E-02
1.653566E-02
1.535300E-02
1.363623E-02
1.277476E-02
1.105768E-02
9.702161E-03
8.351776E-03
7.280474E-03
6.331893E-03
5.402036E-03
4.622182E-03
3.855037E-03
3.268521E-03
2.786143E-03
2.512520E-03
2.653373E-03
2.616288E-03
2.551372E-03
2.518709E-03
2.579195E-03
2.246926E-03
2.394963E-03
2.341646E-03
1.930461E-03
1.552977E-03
1.496042E-03
7.971050E-04
8.202143E-04
2.691644E-04
3.840205E-04
4.947530E-04
3.878394E-04
3.652793E-04
1.071682E-04
3.749966E-04
3.425911E-05
2.577956E-04
-1.273522E-04
-9.809567E-05
-7.505943E-05
6.061627E-05
6.163372E-05
-6.933986E-05
2.121473E-03
4.378738E-03
-1.665281E-05
-2.325691E-04
-1.170900E-04
-2.168856E-04
-1.960283E-04
-1.621287E-04
-1.873041E-04
-2.035834E-04
1.131946E-04
-4.118943E-05
-1.839319E-04
-3.737992E-04
-5.944091E-04
-9.355477E-04
2.696938E-04
2.091473E-05
9.648673E-04
7.383089E-04
5.479263E-04
4.234447E-04
1.097744E-04
-7.966092E-02
-7.645866E-02
2.263782E-03
-1.921225E-04
9.545907E-02
2.616698E-01
6.237282E-04
1.543212E-03
1.136571E-03
7.755666E-04
8.673983E-04
1.012993E-03
1.588621E-03
1.857374E-03
1.907642E-03
2.181854E-03
2.356030E-03
2.565102E-03
3.493132E-03
3.044550E-03
3.116128E-03
2.992380E-03
3.184954E-03
3.175262E-03
3.092551E-03
3.396044E-03
3.940636E-03
4.075535E-03
4.483347E-03
5.639270E-03
6.279149E-03
6.992501E-03
8.047745E-03
9.064898E-03
1.066048E-02
1.190574E-02
1.305700E-02
1.496389E-02
1.675816E-02
1.823727E-02
1.993617E-02
2.127963E-02
2.220332E-02
2.262292E-02
2.600853E-02
2.890974E-02
3.111298E-02
3.305574E-02
3.401517E-02
3.626439E-02
3.827873E-02
3.997272E-02
4.148732E-02
4.314741E-02
4.507397E-02
4.662570E-02
4.823484E-02
4.984756E-02
5.130623E-02
5.226742E-02
5.383035E-02
5.620650E-02
5.751338E-02
5.913327E-02
6.048978E-02
6.072846E-02
6.179835E-02
6.414053E-02
6.388687E-02
6.351093E-02
6.415792E-02
6.537179E-02
6.715936E-02
6.644031E-02
6.872326E-02
6.993912E-02
7.068894E-02
7.108632E-02
7.150275E-02
7.257400E-02
7.229440E-02
7.241775E-02
7.164695E-02
7.064255E-02
7.087251E-02
7.194111E-02
7.412292E-02
7.304886E-02
7.293608E-02
7.336827E-02
7.277625E-02
7.163524E-02
6.902587E-02
6.885035E-02
7.229478E-02
6.901054E-02
7.009460E-02
6.894334E-02
6.828102E-02
6.894345E-02
6.665103E-02
6.580102E-02
6.572813E-02
6.402791E-02
6.354557E-02
6.482233E-02
6.188250E-02
5.959448E-02
5.943563E-02
5.727456E-02
5.762460E-02
5.705035E-02
5.601053E-02
5.473320E-02
5.175994E-02
5.092866E-02
5.002976E-02
4.785202E-02
4.586782E-02
4.486028E-02
4.290601E-02
4.092055E-02
3.872263E-02
3.741760E-02
3.615764E-02
3.541786E-02
3.405965E-02
3.114952E-02
2.909885E-02
2.731425E-02
2.557495E-02
2.398591E-02
2.200366E-02
2.049840E-02
1.910046E-02
1.740044E-02
1.509002E-02
1.335410E-02
1.248612E-02
1.115935E-02
9.456284E-03
8.535702E-03
7.195022E-03
6.462971E-03
5.413462E-03
4.431843E-03
4.171129E-03
3.284587E-03
2.948775E-03
2.860939E-03
2.846287E-03
2.654627E-03
2.631941E-03
2.562717E-03
2.480812E-03
2.452676E-03
2.317249E-03
2.289459E-03
1.610532E-03
1.420826E-03
1.355178E-03
1.387042E-03
7.903467E-04
2.732638E-04
4.845083E-04
3.375545E-04
2.290902E-04
8.590073E-05
1.560493E-04
3.068768E-05
-3.499635E-05
-5.257206E-05
-8.843934E-05
-1.697125E-04
-8.363417E-05
-2.145030E-04
-1.873920E-04
-2.556299E-04
7.601830E-05
2.714908E-04
1.073781E-04
4.700793E-05
-1.282965E-04
-1.257836E-04
-2.224764E-04
1.246439E-04
-5.341569E-05
-3.002638E-05
-2.222467E-04
-1.124733E-04
-1.879477E-04
-3.099820E-04
-7.862260E-04
-1.425799E-03
6.186692E-04
1.080987E-04
1.127615E-03
1.053667E-03
7.885841E-04
5.035464E-04
-1.120037E-04
-2.497469E-05
-1.281608E-02
-2.803917E-02
1.908766E-02
-2.607806E-02
5.916177E-02
6.967220E-04
1.445591E-03
1.452460E-03
1.367155E-03
1.072317E-03
1.353696E-03
1.722661E-03
1.734924E-03
2.120462E-03
2.115017E-03
2.464910E-03
2.558181E-03
2.851346E-03
3.004386E-03
2.995840E-03
3.225634E-03
3.125139E-03
3.149394E-03
3.218242E-03
3.589498E-03
3.880351E-03
4.285082E-03
4.733182E-03
5.495946E-03
6.291810E-03
6.780678E-03
7.493418E-03
8.609822E-03
1.013571E-02
1.227293E-02
1.346142E-02
1.479892E-02
1.597358E-02
1.740054E-02
1.897589E-02
2.077681E-02
2.335053E-02
2.447360E-02
2.662968E-02
2.898366E-02
3.022736E-02
3.295992E-02
3.434081E-02
3.578175E-02
3.736303E-02
3.935529E-02
4.120179E-02
4.234049E-02
4.469902E-02
4.764220E-02
4.873883E-02
4.984098E-02
5.132140E-02
5.293955E-02
5.448048E-02
5.566640E-02
5.739491E-02
5.768195E-02
5.865724E-02
6.004448E-02
6.135932E-02
6.362762E-02
6.309914E-02
6.380849E-02
6.677799E-02
6.801996E-02
6.884970E-02
6.942790E-02
6.609719E-02
6.882575E-02
7.185321E-02
6.941859E-02
7.103030E-02
7.190835E-02
6.950650E-02
7.230711E-02
7.183673E-02
7.223662E-02
7.202825E-02
7.204296E-02
7.305984E-02
7.095584E-02
7.085871E-02
7.123039E-02
7.063429E-02
7.074117E-02
7.076979E-02
6.893964E-02
7.022013E-02
7.042303E-02
6.945930E-02
6.806527E-02
6.856085E-02
6.711070E-02
6.599393E-02
6.667926E-02
6.476662E-02
6.462041E-02
6.331196E-02
6.287736E-02
6.205492E-02
6.121733E-02
5.983360E-02
5.892881E-02
5.692050E-02
5.552007E-02
5.533222E-02
5.357282E-02
5.308303E-02
5.162302E-02
5.005090E-02
4.764196E-02
4.637115E-02
4.487061E-02
4.345760E-02
4.227756E-02
4.058487E-02
3.877663E-02
3.643139E-02
3.521361E-02
3.468579E-02
3.071504E-02
2.932555E-02
2.765726E-02
2.595214E-02
2.432920E-02
2.218011E-02
2.039957E-02
1.877946E-02
1.741727E-02
1.530475E-02
1.341895E-02
1.301800E-02
1.072200E-02
9.093136E-03
8.013820E-03
6.785362E-03
6.111258E-03
5.139947E-03
4.345448E-03
3.972399E-03
3.249482E-03
2.743284E-03
2.599249E-03
2.478423E-03
2.328328E-03
2.343174E-03
2.342317E-03
2.224467E-03
2.325979E-03
2.453923E-03
1.799817E-03
1.567462E-03
1.256219E-03
1.408923E-03
1.154197E-03
7.802415E-04
5.449340E-04
3.908051E-04
5.634728E-04
3.386835E-04
-2.213167E-05
1.023280E-04
1.373790E-04
-1.670328E-04
-1.097609E-04
9.360784E-07
-1.148710E-04
-1.056333E-04
6.506884E-05
-1.418259E-04
-1.763977E-04
-8.384600E-05
-5.267793E-05
2.152412E-05
1.581451E-04
1.043541E-04
-3.298895E-05
3.920024E-05
1.071142E-04
-1.481067E-04
-7.941207E-05
-1.132494E-04
-1.346033E-04
-1.700443E-04
3.138451E-04
9.715362E-04
1.445462E-03
1.485211E-03
1.302284E-03
1.067999E-03
7.578683E-04
8.733863E-04
3.680010E-04
-1.165985E-04
2.403913E-02
1.965591E-02
3.730707E-03
-5.074183E-04
6.466298E-02
1.128896E-01
5.617714E-04
1.167612E-03
1.063046E-03
1.198764E-03
1.459194E-03
1.895944E-03
1.954733E-03
1.836345E-03
1.929822E-03
2.224691E-03
2.684892E-03
2.803020E-03
3.194432E-03
3.746965E-03
3.190046E-03
3.486191E-03
3.466726E-03
3.214223E-03
3.399120E-03
3.799553E-03
3.666336E-03
3.954412E-03
4.325012E-03
5.275811E-03
5.873825E-03
6.831158E-03
7.914529E-03
8.986030E-03
1.013588E-02
1.112283E-02
1.266070E-02
1.426464E-02
1.554576E-02
1.722988E-02
1.889166E-02
2.083869E-02
2.225382E-02
2.483128E-02
2.689132E-02
2.915157E-02
3.088947E-02
3.265095E-02
3.489173E-02
3.675016E-02
3.772562E-02
3.924540E-02
4.197739E-02
4.359715E-02
4.431809E-02
4.739303E-02
4.748845E-02
5.042226E-02
5.146357E-02
5.241838E-02
5.469540E-02
5.489585E-02
5.639011E-02
5.772337E-02
5.954865E-02
6.030011E-02
6.184325E-02
6.354604E-02
6.372669E-02
6.380580E-02
6.775440E-02
6.885044E-02
6.857028E-02
6.570350E-02
6.623780E-02
6.905687E-02
7.065223E-02
7.185041E-02
7.038543E-02
7.172136E-02
7.134162E-02
7.194835E-02
7.163642E-02
7.149873E-02
7.222084E-02
7.033161E-02
7.257791E-02
7.313078E-02
7.222214E-02
7.171986E-02
7.090922E-02
7.033086E-02
6.996790E-02
6.867564E-02
6.945173E-02
7.028773E-02
6.919856E-02
6.886462E-02
6.888532E-02
6.748767E-02
6.698228E-02
6.780180E-02
6.603376E-02
6.456201E-02
6.201817E-02
6.279896E-02
6.272507E-02
6.119066E-02
6.094926E-02
5.876694E-02
5.668813E-02
5.665190E-02
5.435767E-02
5.327191E-02
5.351636E-02
5.189069E-02
4.979450E-02
4.741489E-02
4.687207E-02
4.553460E-02
4.251183E-02
4.133020E-02
4.101855E-02
3.859688E-02
3.637163E-02
3.473924E-02
3.284486E-02
3.026163E-02
2.890086E-02
2.748094E-02
2.557233E-02
2.394517E-02
2.228250E-02
2.073112E-02
1.895737E-02
1.682267E-02
1.523603E-02
1.359995E-02
1.237668E-02
1.089923E-02
9.188265E-03
8.198398E-03
6.940758E-03
6.037898E-03
5.071480E-03
4.305683E-03
3.964214E-03
3.094377E-03
2.931123E-03
2.469024E-03
2.641736E-03
2.701623E-03
2.609984E-03
2.486495E-03
2.178847E-03
2.120361E-03
1.915880E-03
1.567500E-03
9.933871E-04
1.064360E-03
4.206750E-04
5.181494E-04
7.667021E-04
5.158655E-04
4.878975E-04
4.355255E-04
1.667099E-04
1.179376E-04
3.208259E-04
2.944207E-04
-1.157719E-04
-8.006763E-05
-1.372081E-04
-6.962817E-05
-1.511226E-04
-5.572382E-05
-1.072516E-04
-1.666844E-04
-1.139967E-04
-2.853088E-04
-1.779972E-04
-1.248570E-04
-2.920567E-05
-1.471616E-04
-4.767805E-05
-8.982645E-05
-1.866956E-04
-1.572958E-04
-2.443109E-04
-2.462427E-04
-2.253182E-04
9.429126E-04
2.511394E-03
3.955013E-03
7.669741E-04
9.546798E-04
8.456335E-04
6.931094E-04
7.807120E-04
4.671900E-04
1.222050E-04
2.380753E-02
9.798662E-03
-1.658193E-02
7.074517E-04
-2.267464E-02
1.325055E-01
-1.108882E-02
1.295985E-03
1.193667E-03
1.271715E-03
1.683013E-03
1.498737E-03
1.573203E-03
1.835475E-03
1.734726E-03
2.372012E-03
2.647702E-03
2.885272E-03
3.170971E-03
3.300519E-03
3.263306E-03
3.242554E-03
3.611275E-03
3.595491E-03
3.506186E-03
3.734412E-03
3.873369E-03
4.070688E-03
4.710134E-03
5.288654E-03
5.935954E-03
6.194802E-03
7.624834E-03
8.671373E-03
9.976331E-03
1.127299E-02
1.323102E-02
1.470013E-02
1.600419E-02
1.772079E-02
1.933938E-02
2.056716E-02
2.282732E-02
2.485647E-02
2.665791E-02
2.858600E-02
3.085219E-02
3.264370E-02
3.532445E-02
3.812174E-02
3.816051E-02
3.967987E-02
4.223860E-02
4.311906E-02
4.568365E-02
4.660392E-02
4.736475E-02
4.942710E-02
5.079417E-02
5.253467E-02
5.476179E-02
5.509206E-02
5.671349E-02
5.803220E-02
5.907854E-02
6.000361E-02
6.080665E-02
6.201962E-02
6.420149E-02
6.431861E-02
6.541799E-02
6.716177E-02
6.705653E-02
6.623244E-02
6.703967E-02
6.724866E-02
6.827925E-02
7.159904E-02
7.147197E-02
7.062662E-02
7.168172E-02
7.190351E-02
7.073396E-02
7.091799E-02
7.185570E-02
7.186243E-02
7.394478E-02
7.325917E-02
7.115810E-02
7.199223E-02
6.940637E-02
7.019454E-02
7.156316E-02
6.991808E-02
6.959058E-02
6.963321E-02
6.916787E-02
6.854173E-02
6.713963E-02
6.675476E-02
6.631752E-02
6.575373E-02
6.519363E-02
6.332081E-02
6.195912E-02
6.170103E-02
6.183475E-02
6.150347E-02
5.952184E-02
5.873453E-02
5.758106E-02
5.623996E-02
5.421865E-02
5.231215E-02
5.242582E-02
5.200631E-02
5.093283E-02
4.804329E-02
4.699202E-02
4.479047E-02
4.367153E-02
4.118962E-02
4.038023E-02
3.881078E-02
3.711579E-02
3.524578E-02
3.309355E-02
3.077403E-02
2.962421E-02
2.730174E-02
2.528133E-02
2.370092E-02
2.199604E-02
2.057588E-02
1.853211E-02
1.694470E-02
1.517351E-02
1.367338E-02
1.231759E-02
1.041415E-02
9.377147E-03
8.815816E-03
7.070400E-03
5.967306E-03
5.054125E-03
4.571688E-03
3.919079E-03
3.310842E-03
2.817706E-03
2.693249E-03
2.730113E-03
2.592077E-03
2.462808E-03
2.266951E-03
2.117115E-03
1.966664E-03
1.889123E-03
1.749217E-03
1.499475E-03
1.383906E-03
7.605142E-04
6.798490E-04
6.688117E-04
7.629083E-04
4.975105E-04
4.091157E-04
9.923903E-05
5.381137E-05
-5.883374E-05
6.326237E-05
1.047694E-05
5.920631E-05
4.610928E-05
1.276036E-04
-5.264850E-05
-1.268237E-04
-1.212996E-04
-1.306826E-04
-8.901970E-05
-1.768262E-04
-1.987469E-05
-1.513059E-04
-1.550452E-04
-2.355673E-05
-2.445296E-05
-2.831421E-04
-1.710040E-04
-2.236790E-04
-2.029085E-04
-1.868677E-04
-1.271055E-04
1.219477E-03
3.489720E-03
5.699808E-03
4.901327E-04
8.280901E-04
8.989371E-04
1.274607E-03
9.100957E-04
4.413257E-04
2.487772E-04
1.006198E-01
1.023626E-01
-3.504202E-03
-4.684423E-03
-1.279098E-02
-6.388765E-02
7.489021E-04
1.651991E-03
1.306769E-03
1.399089E-03
1.514758E-03
1.564265E-03
1.705002E-03
1.673798E-03
1.971193E-03
2.513638E-03
2.850305E-03
3.196367E-03
3.194544E-03
3.501937E-03
3.300172E-03
3.250545E-03
3.488387E-03
3.656005E-03
3.747280E-03
4.027357E-03
3.882105E-03
4.339614E-03
4.582812E-03
5.226677E-03
5.519249E-03
6.511300E-03
7.390355E-03
8.869008E-03
9.993776E-03
1.133587E-02
1.291065E-02
1.464666E-02
1.598147E-02
1.766040E-02
1.930307E-02
2.115381E-02
2.313921E-02
2.450736E-02
2.693179E-02
2.900737E-02
3.065270E-02
3.228392E-02
3.425165E-02
3.621037E-02
3.903728E-02
4.019493E-02
4.190774E-02
4.305854E-02
4.466992E-02
4.601464E-02
4.881872E-02
4.981367E-02
5.165372E-02
5.260260E-02
5.448984E-02
5.624746E-02
5.734651E-02
5.892844E-02
6.027128E-02
6.061445E-02
6.096337E-02
6.401735E-02
6.458214E-02
6.577537E-02
6.551089E-02
6.526716E-02
6.754321E-02
7.260705E-02
7.105845E-02
7.049385E-02
7.034143E-02
7.069606E-02
7.188639E-02
7.135700E-02
7.172749E-02
7.146456E-02
7.112279E-02
6.977630E-02
7.064579E-02
7.402030E-02
7.455865E-02
7.307751E-02
7.148075E-02
7.248508E-02
7.020519E-02
7.080508E-02
7.140357E-02
7.120963E-02
7.167843E-02
7.008082E-02
6.957032E-02
6.785299E-02
6.747042E-02
6.657694E-02
6.719522E-02
6.698834E-02
6.619088E-02
6.382110E-02
6.185637E-02
6.260836E-02
6.281080E-02
6.108796E-02
5.809029E-02
5.816847E-02
5.729152E-02
5.638761E-02
5.475988E-02
5.292941E-02
5.334844E-02
5.266941E-02
5.036261E-02
4.836506E-02
4.739479E-02
4.578741E-02
4.298487E-02
4.197598E-02
4.033572E-02
3.887046E-02
3.687543E-02
3.511280E-02
3.298344E-02
3.136464E-02
2.915700E-02
2.733687E-02
2.547809E-02
2.385623E-02
2.215129E-02
2.047929E-02
1.929666E-02
1.727671E-02
1.585308E-02
1.384350E-02
1.234436E-02
1.067797E-02
9.121337E-03
8.576821E-03
7.137568E-03
6.066141E-03
5.320573E-03
4.710129E-03
3.964780E-03
3.582922E-03
2.773798E-03
2.713327E-03
2.453598E-03
2.328618E-03
2.284950E-03
2.360260E-03
2.132843E-03
2.047517E-03
1.883997E-03
1.883782E-03
1.308311E-03
1.531636E-03
1.305399E-03
8.395507E-04
9.419821E-04
5.593621E-04
3.121163E-04
1.612931E-04
1.318846E-04
1.127212E-04
1.193605E-04
2.691280E-04
5.563102E-05
-2.980202E-05
7.662969E-05
5.804179E-06
3.326688E-06
-1.667087E-05
-9.969187E-06
-9.144756E-05
-5.421154E-05
-1.637931E-04
-1.376297E-04
-2.119494E-04
-1.534829E-04
-5.266928E-05
-1.146692E-04
-1.197112E-04
-4.815452E-05
-1.454096E-04
-1.410403E-04
-1.095280E-04
-2.377923E-04
1.304002E-03
3.652912E-03
6.475687E-03
4.217421E-04
1.103472E-03
2.025901E-04
-1.717218E-05
1.720269E-04
4.857404E-04
2.285601E-04
8.616711E-02
1.992291E-01
1.086209E-02
1.645133E-03
7.558376E-03
8.929256E-02
2.372608E-04
1.398852E-03
1.059054E-03
1.237924E-03
1.270546E-03
1.587479E-03
1.736682E-03
1.591402E-03
1.939505E-03
2.308232E-03
2.523916E-03
2.776284E-03
3.178224E-03
3.186176E-03
3.310235E-03
3.322360E-03
3.408967E-03
3.655182E-03
3.768301E-03
3.620484E-03
3.654249E-03
4.251626E-03
4.423884E-03
5.051251E-03
5.604793E-03
6.497238E-03
7.432847E-03
8.638598E-03
1.012206E-02
1.148896E-02
1.313447E-02
1.457439E-02
1.564145E-02
1.753620E-02
1.908654E-02
2.093637E-02
2.318386E-02
2.454642E-02
2.709893E-02
2.899528E-02
3.084522E-02
3.264076E-02
3.412549E-02
3.671662E-02
3.816784E-02
3.968251E-02
4.196379E-02
4.310640E-02
4.483802E-02
4.625714E-02
4.893362E-02
5.025830E-02
5.176275E-02
5.427120E-02
5.466609E-02
5.667076E-02
5.666956E-02
5.912481E-02
5.961214E-02
6.056334E-02
6.127877E-02
6.323875E-02
6.336727E-02
6.512267E-02
6.674827E-02
6.630574E-02
6.826583E-02
7.034758E-02
7.140014E-02
6.956073E-02
7.009581E-02
6.924539E-02
7.157966E-02
7.034205E-02
6.999404E-02
7.046116E-02
7.117578E-02
7.007959E-02
7.099533E-02
7.250810E-02
7.196793E-02
7.198202E-02
7.266952E-02
7.208375E-02
7.183194E-02
7.310187E-02
7.197576E-02
7.013843E-02
7.120784E-02
7.123951E-02
6.955857E-02
6.755900E-02
6.649001E-02
6.667647E-02
6.635461E-02
6.650697E-02
6.504408E-02
6.463099E-02
6.358218E-02
6.297562E-02
6.123652E-02
6.012543E-02
5.872115E-02
5.774161E-02
5.838313E-02
5.604278E-02
5.538679E-02
5.265356E-02
5.264662E-02
5.134136E-02
4.944232E-02
4.820584E-02
4.738574E-02
4.461751E-02
4.299812E-02
4.114596E-02
3.908094E-02
3.864843E-02
3.669506E-02
3.470773E-02
3.247761E-02
3.149339E-02
2.912415E-02
2.746695E-02
2.590679E-02
2.403173E-02
2.247912E-02
2.067527E-02
1.824126E-02
1.655266E-02
1.531541E-02
1.353247E-02
1.236655E-02
1.111382E-02
9.968907E-03
8.489258E-03
6.958560E-03
6.069651E-03
5.720322E-03
4.800768E-03
4.060744E-03
3.298188E-03
2.962967E-03
2.831635E-03
2.500847E-03
2.426193E-03
2.388480E-03
2.461627E-03
2.390591E-03
2.247906E-03
1.748004E-03
1.915574E-03
1.537679E-03
1.106363E-03
1.440403E-03
8.747517E-04
6.516809E-04
3.987608E-04
4.213062E-04
3.207884E-04
8.882477E-05
2.989805E-04
2.998150E-04
7.471718E-05
2.102392E-05
-7.292348E-05
-5.637624E-05
-4.578033E-05
-1.622960E-04
-1.748848E-04
-1.550841E-04
-1.669697E-04
-1.314267E-04
-1.177700E-04
-1.073423E-04
-1.981391E-04
-1.994362E-04
-1.087514E-04
-1.170072E-04
-5.823144E-05
-5.221496E-05
-9.663780E-05
-2.438635E-04
-2.752474E-04
-1.235617E-04
2.589774E-04
5.945821E-04
1.810554E-03
6.614274E-04
6.639766E-04
5.934082E-04
5.675545E-04
1.888839E-04
5.414831E-04
3.594589E-04
8.885148E-03
9.241904E-02
2.178296E-02
4.358485E-03
-8.838859E-03
1.398760E-01
8.301733E-03
1.738351E-03
8.693092E-04
1.107480E-03
1.091771E-03
1.675953E-03
1.375666E-03
1.405329E-03
1.660637E-03
2.080293E-03
2.468497E-03
2.768193E-03
3.465930E-03
2.992298E-03
3.196546E-03
3.207881E-03
3.434090E-03
3.600939E-03
3.760587E-03
3.835129E-03
3.939443E-03
4.189321E-03
4.379367E-03
4.628176E-03
5.328795E-03
6.296514E-03
7.399300E-03
8.514191E-03
9.720365E-03
1.103773E-02
1.256635E-02
1.430791E-02
1.597835E-02
1.724838E-02
1.946916E-02
2.152963E-02
2.343586E-02
2.498374E-02
2.695641E-02
2.932893E-02
3.100253E-02
3.299412E-02
3.461821E-02
3.642181E-02
3.841058E-02
4.075248E-02
4.238265E-02
4.319543E-02
4.574085E-02
4.682365E-02
4.955756E-02
5.053174E-02
5.186375E-02
5.330389E-02
5.416082E-02
5.664630E-02
5.755068E-02
5.894067E-02
6.033032E-02
6.084665E-02
6.191107E-02
6.290939E-02
6.457629E-02
6.537427E-02
6.634690E-02
6.899654E-02
6.888324E-02
6.973971E-02
7.169377E-02
6.917160E-02
7.006633E-02
7.017851E-02
7.108828E-02
7.027028E-02
7.230272E-02
7.108796E-02
7.004972E-02
7.171550E-02
7.161821E-02
7.169020E-02
7.100003E-02
7.193914E-02
7.151059E-02
7.094840E-02
7.197813E-02
7.185848E-02
7.122670E-02
7.178758E-02
7.053779E-02
7.177368E-02
6.918890E-02
6.829974E-02
6.680729E-02
6.780365E-02
6.573445E-02
6.777485E-02
6.673948E-02
6.459995E-02
6.380582E-02
6.244407E-02
6.115321E-02
6.087657E-02
5.861010E-02
5.834988E-02
5.800413E-02
5.527045E-02
5.457631E-02
5.345972E-02
5.257723E-02
5.100878E-02
4.888631E-02
4.775580E-02
4.513388E-02
4.475905E-02
4.355172E-02
4.206527E-02
3.977679E-02
3.857168E-02
3.719799E-02
3.473793E-02
3.260881E-02
3.171561E-02
2.944958E-02
2.702271E-02
2.518396E-02
2.329533E-02
2.159434E-02
1.989849E-02
1.864233E-02
1.686573E-02
1.469027E-02
1.349865E-02
1.211297E-02
1.045892E-02
9.426247E-03
8.304639E-03
7.205038E-03
6.480492E-03
5.693103E-03
4.712899E-03
4.183242E-03
3.488342E-03
3.178676E-03
2.842828E-03
2.590603E-03
2.466061E-03
2.310231E-03
2.640623E-03
2.840516E-03
2.470088E-03
1.847846E-03
1.901282E-03
1.619413E-03
1.301785E-03
1.050051E-03
7.085751E-04
6.820683E-04
7.145898E-04
4.167249E-04
3.686556E-04
2.851344E-04
3.230524E-04
2.269243E-04
3.304168E-04
2.534180E-04
1.215164E-04
2.166576E-05
3.911812E-05
-1.241876E-04
-1.117853E-04
-9.585734E-05
-5.879378E-05
-1.829040E-05
-9.060417E-05
-4.557370E-05
-3.593134E-05
-9.847269E-05
-1.273427E-04
1.095344E-04
-2.321078E-04
-2.109913E-04
-1.938383E-04
-1.885314E-04
-1.907763E-04
-2.212340E-04
-7.908128E-04
-1.432900E-03
-1.980708E-03
5.001607E-04
4.915461E-04
2.583503E-04
5.295550E-04
1.895492E-04
3.151484E-04
3.788837E-04
3.889152E-04
5.768635E-02
9.771431E-03
-1.240552E-03
-4.341594E-02
-1.695756E-02
-1.361594E-02
1.804096E-03
7.738024E-04
1.119329E-03
1.234894E-03
1.616675E-03
1.758323E-03
1.569017E-03
1.921135E-03
2.633628E-03
2.901119E-03
2.939714E-03
3.173273E-03
3.378348E-03
3.503903E-03
3.281364E-03
3.397303E-03
3.617498E-03
3.662431E-03
3.727603E-03
3.915605E-03
4.194750E-03
4.432204E-03
4.845736E-03
5.530282E-03
7.171102E-03
7.800235E-03
8.890932E-03
9.997635E-03
1.142898E-02
1.246550E-02
1.421857E-02
1.602496E-02
1.727189E-02
1.894748E-02
2.108942E-02
2.302722E-02
2.529378E-02
2.713614E-02
2.871959E-02
3.066090E-02
3.264243E-02
3.471222E-02
3.649092E-02
3.842930E-02
3.993369E-02
4.119096E-02
4.351558E-02
4.513085E-02
4.698356E-02
4.852463E-02
5.012436E-02
5.141852E-02
5.326566E-02
5.399543E-02
5.555079E-02
5.780989E-02
5.972219E-02
6.032852E-02
6.173411E-02
6.260778E-02
6.368506E-02
6.439457E-02
6.536221E-02
6.618868E-02
6.688293E-02
6.702377E-02
6.863978E-02
7.222894E-02
7.129993E-02
6.945151E-02
7.005056E-02
6.937379E-02
7.065634E-02
7.236956E-02
7.182224E-02
7.244522E-02
7.380009E-02
7.264565E-02
7.165435E-02
7.364710E-02
7.211349E-02
7.186614E-02
7.107480E-02
7.220720E-02
6.938709E-02
7.111513E-02
7.245453E-02
7.046133E-02
6.863863E-02
6.858002E-02
6.780528E-02
6.748023E-02
6.751767E-02
6.676992E-02
6.691939E-02
6.400636E-02
6.461266E-02
6.381006E-02
6.328873E-02
6.173327E-02
6.142415E-02
6.011323E-02
6.008789E-02
5.821665E-02
5.592580E-02
5.420660E-02
5.294979E-02
5.272922E-02
5.049291E-02
4.994756E-02
4.816213E-02
4.707364E-02
4.475267E-02
4.318422E-02
4.241153E-02
4.016883E-02
3.828564E-02
3.656839E-02
3.496927E-02
3.295032E-02
3.120595E-02
2.960148E-02
2.734018E-02
2.588626E-02
2.375381E-02
2.155643E-02
2.018932E-02
1.865056E-02
1.668872E-02
1.481426E-02
1.374097E-02
1.272652E-02
1.036893E-02
8.963963E-03
8.029280E-03
7.006924E-03
6.097610E-03
5.394834E-03
4.582001E-03
3.852178E-03
3.518840E-03
2.955795E-03
2.850365E-03
2.555832E-03
2.479678E-03
2.463270E-03
2.523370E-03
2.477000E-03
2.189420E-03
1.797047E-03
1.996359E-03
1.495973E-03
1.155765E-03
1.069214E-03
7.035618E-04
5.677426E-04
7.122940E-04
2.898556E-04
2.026438E-04
2.235633E-04
1.812589E-04
1.789802E-04
1.767903E-04
3.573611E-04
1.954758E-04
-2.634493E-05
1.056588E-05
-1.318037E-04
-1.644866E-04
-1.963339E-04
-6.008555E-05
-8.546167E-05
-2.301866E-05
-4.675230E-05
-1.634739E-05
-2.095959E-04
-1.631785E-04
3.224764E-04
-1.002083E-04
-1.266867E-04
-2.998986E-04
-2.980289E-04
-1.226863E-04
-1.926059E-04
-5.905867E-04
-1.056970E-03
-1.854413E-03
9.404299E-04
3.423607E-04
2.393189E-04
3.655553E-04
2.753812E-04
-1.772606E-04
4.405677E-04
-9.826867E-03
2.021769E-01
3.998135E-03
1.123764E-03
-7.830347E-03
-2.711538E-01
4.325274E-03
1.481977E-03
8.756968E-04
9.873015E-04
1.600536E-03
2.264647E-03
1.739531E-03
2.035373E-03
2.449740E-03
2.760182E-03
2.936539E-03
2.494533E-03
3.038024E-03
3.246178E-03
3.404687E-03
3.637880E-03
3.780794E-03
3.652644E-03
3.577947E-03
3.580008E-03
3.699541E-03
3.913852E-03
4.503081E-03
4.891266E-03
5.834051E-03
7.365956E-03
8.246381E-03
8.715153E-03
9.771605E-03
1.098075E-02
1.226046E-02
1.394950E-02
1.601667E-02
1.799755E-02
1.917872E-02
2.059915E-02
2.260753E-02
2.546658E-02
2.742781E-02
2.857844E-02
3.070233E-02
3.267489E-02
3.396357E-02
3.666430E-02
3.844423E-02
3.972251E-02
4.058286E-02
4.298276E-02
4.530971E-02
4.570148E-02
4.821332E-02
4.927939E-02
5.213495E-02
5.281490E-02
5.369631E-02
5.625226E-02
5.795032E-02
5.917742E-02
5.921279E-02
6.171200E-02
6.165260E-02
6.276630E-02
6.396148E-02
6.538834E-02
6.616812E-02
6.679950E-02
6.855221E-02
6.991302E-02
7.017483E-02
7.052643E-02
6.879062E-02
6.912007E-02
7.023310E-02
7.063178E-02
7.240883E-02
7.403138E-02
7.187776E-02
7.321458E-02
7.125856E-02
7.109826E-02
7.425907E-02
7.349067E-02
7.113146E-02
7.231770E-02
7.433613E-02
7.118113E-02
7.062174E-02
7.176301E-02
7.383772E-02
6.981758E-02
6.847965E-02
6.847464E-02
6.741061E-02
6.755284E-02
6.801557E-02
6.792578E-02
6.504160E-02
6.353396E-02
6.395718E-02
6.286920E-02
6.124779E-02
6.218977E-02
5.937313E-02
5.946486E-02
5.780043E-02
5.630534E-02
5.449784E-02
5.357097E-02
5.207155E-02
5.034855E-02
4.980990E-02
4.801502E-02
4.681754E-02
4.452675E-02
4.368767E-02
4.267320E-02
4.011983E-02
3.799318E-02
3.660165E-02
3.536390E-02
3.274716E-02
3.110321E-02
2.956328E-02
2.710575E-02
2.572803E-02
2.354143E-02
2.205544E-02
1.979800E-02
1.816147E-02
1.629316E-02
1.426492E-02
1.329176E-02
1.237302E-02
1.059334E-02
9.501370E-03
8.307425E-03
7.292599E-03
6.106854E-03
5.218283E-03
4.118928E-03
3.913290E-03
3.496092E-03
2.836090E-03
2.852484E-03
2.545422E-03
2.515925E-03
2.535354E-03
2.509242E-03
2.426816E-03
2.436493E-03
2.195919E-03
1.784723E-03
1.420962E-03
1.242242E-03
1.204771E-03
1.002777E-03
6.834870E-04
4.551245E-04
3.687214E-04
1.200229E-04
2.417302E-04
2.650452E-04
7.940244E-05
-2.119338E-06
1.413583E-04
-5.030636E-05
-6.249399E-05
1.647302E-06
2.065818E-05
-7.409976E-05
-1.803315E-04
-6.282012E-05
-2.324731E-05
-7.435904E-06
-1.437788E-04
-2.202998E-04
-1.099684E-04
-5.898576E-05
4.299887E-04
-1.576120E-04
-1.503596E-04
-1.199876E-04
-1.400292E-04
-2.055857E-04
-4.161391E-05
-3.190070E-03
-8.212087E-03
-1.343842E-02
3.927544E-04
2.106442E-04
2.618841E-04
7.076214E-05
3.323169E-04
4.879941E-04
8.088591E-04
-4.625048E-03
5.912353E-02
3.802039E-02
6.080302E-03
2.694312E-03
-1.276420E-02
1.342312E-03
2.001023E-03
9.825426E-04
1.053646E-03
1.198370E-03
1.465974E-03
1.771474E-03
2.385831E-03
2.355223E-03
2.673190E-03
2.412213E-03
2.617608E-03
2.782636E-03
3.317323E-03
3.145672E-03
3.371124E-03
3.351968E-03
3.383252E-03
3.362540E-03
3.347896E-03
3.481070E-03
3.811040E-03
4.593883E-03
5.172527E-03
5.955189E-03
7.587144E-03
7.196717E-03
8.350018E-03
9.671344E-03
1.106784E-02
1.263086E-02
1.486167E-02
1.556109E-02
1.776257E-02
1.976919E-02
2.069844E-02
2.330921E-02
2.547277E-02
2.693444E-02
2.859951E-02
3.084168E-02
3.284928E-02
3.472675E-02
3.633809E-02
3.773194E-02
3.965335E-02
4.183346E-02
4.340690E-02
4.471667E-02
4.678517E-02
4.764700E-02
4.917762E-02
5.110621E-02
5.301131E-02
5.423164E-02
5.559234E-02
5.857589E-02
5.965756E-02
6.038010E-02
6.015155E-02
6.228821E-02
6.239177E-02
6.316297E-02
6.320979E-02
6.536889E-02
6.692214E-02
6.695504E-02
7.046829E-02
6.756481E-02
6.916883E-02
6.820952E-02
6.888205E-02
7.068171E-02
7.124135E-02
7.230498E-02
7.366930E-02
7.352956E-02
7.283850E-02
7.170960E-02
7.144969E-02
7.337957E-02
7.268494E-02
7.263586E-02
7.448440E-02
7.268183E-02
7.110613E-02
6.970689E-02
7.026919E-02
7.043769E-02
7.018949E-02
7.023048E-02
7.006322E-02
6.969997E-02
6.856721E-02
6.657840E-02
6.558786E-02
6.548072E-02
6.511732E-02
6.395043E-02
6.238779E-02
6.253747E-02
6.011008E-02
5.833301E-02
5.799185E-02
5.723346E-02
5.559016E-02
5.410791E-02
5.296023E-02
5.209615E-02
5.034494E-02
4.950509E-02
4.766152E-02
4.623218E-02
4.369707E-02
4.242103E-02
4.168841E-02
4.081094E-02
3.863562E-02
3.691383E-02
3.552239E-02
3.318126E-02
3.059877E-02
2.979096E-02
2.790824E-02
2.565332E-02
2.386810E-02
2.170684E-02
1.934956E-02
1.797405E-02
1.624531E-02
1.529069E-02
1.369566E-02
1.281351E-02
1.066987E-02
9.184024E-03
8.401590E-03
7.368018E-03
6.437643E-03
5.486979E-03
4.444653E-03
3.862250E-03
3.395551E-03
3.100720E-03
2.908870E-03
2.673702E-03
2.424218E-03
2.387660E-03
2.414584E-03
2.227439E-03
2.080199E-03
2.106749E-03
1.784041E-03
1.530534E-03
9.816958E-04
7.832500E-04
5.358937E-04
5.826173E-04
4.752897E-04
4.301827E-04
1.475488E-04
3.025808E-04
7.844734E-05
1.133989E-04
-7.410493E-05
4.143010E-05
-8.193934E-05
1.099349E-04
1.491879E-05
7.350012E-06
-1.055592E-04
-8.762870E-05
3.445019E-05
-7.171570E-05
-1.642648E-06
-8.081796E-05
-5.798943E-05
-2.316351E-04
-2.230198E-04
-2.024981E-04
-1.548764E-04
-1.200869E-04
-1.729745E-04
-5.797178E-05
-1.313468E-04
-4.460609E-05
-1.042634E-02
-2.908706E-02
-4.753889E-02
1.537057E-05
1.454713E-05
3.062324E-04
1.783726E-04
6.686444E-05
2.440434E-04
1.879658E-04
4.153832E-04
-6.647114E-02
1.440222E-02
2.532402E-03
-1.728475E-02
3.164733E-02
1.746830E-03
1.215321E-03
1.393208E-03
1.205704E-03
1.411361E-03
1.988342E-03
1.690049E-03
4.120440E-03
2.585175E-03
2.603160E-03
2.552872E-03
2.864472E-03
3.089216E-03
3.440824E-03
3.389913E-03
3.156155E-03
3.365725E-03
3.480332E-03
3.259959E-03
3.275690E-03
3.603333E-03
4.137640E-03
4.329194E-03
4.984442E-03
5.694032E-03
7.228595E-03
7.315952E-03
8.633447E-03
9.833279E-03
1.094366E-02
1.267185E-02
1.388816E-02
1.590129E-02
1.782017E-02
1.954318E-02
2.114961E-02
2.333435E-02
2.472920E-02
2.636694E-02
2.843882E-02
3.077386E-02
3.232079E-02
3.446729E-02
3.651622E-02
3.797108E-02
3.968967E-02
4.211183E-02
4.365420E-02
4.441673E-02
4.605447E-02
4.703194E-02
4.909263E-02
5.242111E-02
5.367319E-02
5.502945E-02
5.639690E-02
5.766152E-02
5.937793E-02
6.022215E-02
6.158767E-02
6.203543E-02
6.226118E-02
6.446128E-02
6.527013E-02
6.522609E-02
6.621384E-02
6.612048E-02
6.878117E-02
6.829831E-02
6.870084E-02
6.773980E-02
6.819194E-02
7.108103E-02
7.221232E-02
7.445888E-02
7.208284E-02
7.147421E-02
7.236328E-02
7.183872E-02
7.154567E-02
7.094270E-02
7.156326E-02
7.211788E-02
7.141045E-02
7.077288E-02
7.263168E-02
7.006364E-02
6.887365E-02
6.940069E-02
6.910815E-02
6.929655E-02
6.881451E-02
6.722501E-02
6.721848E-02
6.504336E-02
6.615106E-02
6.683368E-02
6.500902E-02
6.561049E-02
6.157757E-02
6.298626E-02
6.180981E-02
5.842966E-02
5.748982E-02
5.759194E-02
5.603366E-02
5.389404E-02
5.333288E-02
5.247094E-02
5.100439E-02
5.010882E-02
4.757529E-02
4.649107E-02
4.482925E-02
4.357220E-02
4.153250E-02
4.010825E-02
3.887219E-02
3.697611E-02
3.540499E-02
3.383259E-02
3.123319E-02
2.959890E-02
2.732757E-02
2.550089E-02
2.393647E-02
2.160938E-02
1.982909E-02
1.810249E-02
1.641711E-02
1.486783E-02
1.367709E-02
1.199732E-02
1.079062E-02
9.432949E-03
8.041600E-03
7.046558E-03
6.239857E-03
5.781836E-03
4.576357E-03
3.904555E-03
2.852090E-03
2.545849E-03
3.301942E-03
2.415087E-03
2.297632E-03
2.296666E-03
2.390910E-03
2.032487E-03
1.925468E-03
1.936774E-03
1.642675E-03
1.578219E-03
1.059824E-03
8.696958E-04
8.416247E-04
1.070116E-03
7.893571E-04
2.905500E-04
9.390433E-05
1.127253E-05
1.255452E-04
-2.375496E-05
-9.589677E-05
2.488082E-04
1.968729E-04
4.367694E-05
-8.704368E-05
1.477071E-04
-8.620118E-06
7.377659E-06
-3.560286E-05
-1.267427E-04
-2.874916E-05
1.216735E-05
-2.243305E-05
-2.035561E-04
-1.632405E-04
-1.125506E-04
-6.244300E-04
-1.002564E-04
-1.450504E-04
-1.810460E-04
-2.212824E-04
-1.635651E-04
9.858967E-06
2.618538E-04
5.208227E-04
2.441960E-05
1.393053E-04
4.100226E-04
5.357649E-04
2.828670E-04
3.188100E-04
2.731351E-04
3.169238E-05
2.603417E-02
2.786030E-02
5.307752E-03
3.079509E-02
-3.546369E-02
3.376519E-04
7.591931E-04
6.185956E-04
8.356393E-04
1.105075E-03
1.177820E-03
1.184444E-03
3.164343E-03
2.066118E-03
2.279333E-03
2.477526E-03
2.741601E-03
3.064882E-03
3.331572E-03
3.504784E-03
3.653816E-03
3.417804E-03
3.211816E-03
3.246789E-03
3.320868E-03
3.567406E-03
3.936788E-03
4.345088E-03
4.886845E-03
5.845143E-03
6.868975E-03
7.576901E-03
8.334706E-03
9.956638E-03
1.123208E-02
1.271351E-02
1.448093E-02
1.576044E-02
1.760192E-02
1.916885E-02
2.102349E-02
2.290680E-02
2.499542E-02
2.700825E-02
2.834181E-02
3.084695E-02
3.221326E-02
3.406588E-02
3.667856E-02
3.819272E-02
3.995192E-02
4.096467E-02
4.340429E-02
4.491384E-02
4.640838E-02
4.825998E-02
4.982465E-02
5.113294E-02
5.248502E-02
5.419348E-02
5.755310E-02
5.749729E-02
5.908491E-02
6.045535E-02
6.187387E-02
6.221709E-02
6.317325E-02
6.490653E-02
6.449470E-02
6.524558E-02
6.625042E-02
6.597094E-02
6.728892E-02
6.942730E-02
6.983834E-02
6.845864E-02
6.919215E-02
7.311123E-02
7.224486E-02
7.346748E-02
7.243641E-02
7.166239E-02
7.323355E-02
7.174974E-02
7.480573E-02
7.468720E-02
7.290537E-02
7.250250E-02
7.204584E-02
7.200542E-02
7.203205E-02
7.141877E-02
7.024159E-02
7.138562E-02
7.222213E-02
6.924496E-02
6.886410E-02
6.788260E-02
6.665448E-02
6.653982E-02
6.508603E-02
6.689558E-02
6.469990E-02
6.408803E-02
6.401836E-02
6.254002E-02
6.122129E-02
6.038056E-02
5.943894E-02
5.832961E-02
5.696164E-02
5.590050E-02
5.425096E-02
5.229009E-02
5.067210E-02
4.961236E-02
4.770092E-02
4.672128E-02
4.533006E-02
4.378642E-02
4.235787E-02
4.034360E-02
3.895842E-02
3.648510E-02
3.502452E-02
3.434087E-02
3.111853E-02
2.893167E-02
2.762949E-02
2.639153E-02
2.367303E-02
2.153700E-02
2.018669E-02
1.853345E-02
1.703301E-02
1.525434E-02
1.352965E-02
1.204104E-02
1.116356E-02
9.706455E-03
8.375906E-03
7.585085E-03
6.440520E-03
5.496659E-03
4.523035E-03
3.858827E-03
3.162189E-03
2.841505E-03
4.616682E-03
3.383208E-03
2.673789E-03
2.498488E-03
2.151872E-03
2.237610E-03
1.955588E-03
2.073463E-03
1.829611E-03
2.024376E-03
1.414066E-03
9.843237E-04
8.565833E-04
8.542521E-04
3.578750E-04
1.359823E-04
5.494818E-06
1.845251E-04
2.313842E-04
-6.253126E-05
-7.794868E-05
2.180850E-04
1.356680E-04
8.504469E-05
-3.831946E-05
-5.493635E-05
-3.550409E-05
-1.777906E-04
-1.700408E-04
-1.297973E-04
-2.226578E-04
-1.381155E-04
-2.255863E-04
-1.298677E-04
-9.942895E-05
-1.227927E-04
-1.504100E-04
-1.359480E-04
-1.252016E-04
-1.446904E-04
-4.596881E-05
-2.413099E-04
-2.777728E-04
-7.842502E-04
-1.323022E-03
1.672791E-04
1.090120E-04
2.832959E-04
1.659973E-04
3.299134E-04
1.865313E-04
2.082762E-04
2.779132E-04
-1.114276E-02
8.964094E-03
3.504239E-03
1.761630E-02
-5.172279E-04
3.413026E-04
3.313333E-04
4.879592E-04
7.975793E-04
1.176725E-03
1.533406E-03
1.717707E-03
1.671103E-03
1.755021E-03
1.478971E-03
2.564798E-03
2.544294E-03
2.910228E-03
3.466851E-03
3.557920E-03
3.624537E-03
3.665268E-03
3.378102E-03
3.253655E-03
3.271557E-03
3.446885E-03
4.043953E-03
4.173532E-03
5.021553E-03
5.805099E-03
6.740879E-03
7.425132E-03
8.689344E-03
9.961733E-03
1.129887E-02
1.293981E-02
1.424730E-02
1.589847E-02
1.619223E-02
1.859767E-02
2.161345E-02
2.236045E-02
2.490520E-02
2.670643E-02
2.819170E-02
3.061020E-02
3.249130E-02
3.422868E-02
3.640695E-02
3.836771E-02
3.996104E-02
4.131202E-02
4.291730E-02
4.454349E-02
4.701546E-02
4.895402E-02
5.088073E-02
5.190169E-02
5.178497E-02
5.323777E-02
5.625714E-02
5.764132E-02
5.884603E-02
6.081728E-02
6.170628E-02
6.178774E-02
6.335202E-02
6.502911E-02
6.465551E-02
6.739262E-02
6.786883E-02
6.782046E-02
6.789364E-02
6.975752E-02
7.040921E-02
6.801898E-02
6.823377E-02
7.168880E-02
7.040431E-02
7.215476E-02
7.459313E-02
7.221410E-02
7.207932E-02
7.106708E-02
7.141636E-02
7.340047E-02
7.132976E-02
7.024244E-02
6.880483E-02
6.947518E-02
7.057980E-02
7.039721E-02
7.106206E-02
6.995900E-02
7.127310E-02
6.852516E-02
6.788754E-02
6.739276E-02
6.677236E-02
6.676267E-02
6.655793E-02
6.492504E-02
6.422401E-02
6.433456E-02
6.282882E-02
6.190191E-02
6.025327E-02
5.916341E-02
5.883204E-02
5.773126E-02
5.707477E-02
5.623796E-02
5.431657E-02
5.192604E-02
5.031909E-02
4.929220E-02
4.817226E-02
4.720859E-02
4.487947E-02
4.369937E-02
4.197134E-02
3.944048E-02
3.801010E-02
3.619616E-02
3.433443E-02
3.328379E-02
3.104041E-02
2.876570E-02
2.780022E-02
2.606983E-02
2.363268E-02
2.138466E-02
1.973184E-02
1.840330E-02
1.679758E-02
1.510501E-02
1.351861E-02
1.237469E-02
1.071968E-02
9.380380E-03
8.424362E-03
7.147230E-03
5.924965E-03
5.076540E-03
4.304292E-03
3.904411E-03
3.444788E-03
2.949183E-03
7.273560E-03
4.172596E-03
2.539283E-03
2.502328E-03
2.182540E-03
2.005190E-03
2.096909E-03
1.844346E-03
1.721041E-03
1.539512E-03
1.455033E-03
8.486898E-04
7.286185E-04
1.388353E-03
3.803432E-04
1.485626E-04
4.995993E-05
4.682469E-04
8.346404E-05
-1.191371E-05
2.692334E-05
2.869160E-04
1.796518E-04
-9.641558E-05
-1.301262E-04
-2.629492E-05
-4.404876E-05
-4.600408E-05
-1.852778E-05
-5.035394E-05
-2.774930E-05
-3.790486E-05
-5.254234E-05
-1.186136E-04
-7.719266E-06
2.295139E-05
-1.256576E-04
7.293190E-05
8.982945E-05
2.324207E-05
-2.632521E-04
-7.684530E-05
-2.573707E-04
-5.285755E-04
-9.299703E-04
2.586872E-04
1.556594E-05
2.667762E-04
-7.341143E-05
1.506783E-04
2.416297E-05
2.506134E-04
2.551738E-04
2.049177E-03
3.725634E-02
6.951865E-03
1.057647E-02
1.015179E-03
4.504938E-04
6.158370E-04
9.330851E-04
1.092394E-03
1.098758E-03
1.381446E-03
1.291397E-03
1.368387E-03
1.802693E-03
2.276771E-03
2.560099E-03
2.714491E-03
3.201244E-03
3.395846E-03
3.203713E-03
3.125688E-03
3.985646E-03
3.870731E-03
3.657036E-03
3.419633E-03
3.511111E-03
3.788462E-03
4.079576E-03
4.765288E-03
5.589880E-03
6.368086E-03
7.607891E-03
8.158160E-03
9.806675E-03
1.127442E-02
1.296485E-02
1.408965E-02
1.568149E-02
1.701144E-02
1.883967E-02
2.059630E-02
2.283944E-02
2.492547E-02
2.711944E-02
2.868199E-02
2.994023E-02
3.303311E-02
3.485545E-02
3.667831E-02
3.824850E-02
3.987382E-02
4.158420E-02
4.339935E-02
4.448458E-02
4.802244E-02
4.815970E-02
4.980661E-02
5.063623E-02
5.319946E-02
5.405320E-02
5.549751E-02
5.680350E-02
5.813244E-02
6.077593E-02
6.266859E-02
6.172733E-02
6.440422E-02
6.467105E-02
6.447126E-02
6.579512E-02
6.689025E-02
6.913052E-02
6.972900E-02
6.780298E-02
7.097523E-02
7.195091E-02
7.149912E-02
7.234735E-02
7.205823E-02
7.076088E-02
7.120127E-02
7.120914E-02
7.056106E-02
7.113892E-02
7.138685E-02
7.252178E-02
7.218107E-02
7.121939E-02
7.124752E-02
6.954051E-02
7.153017E-02
7.065644E-02
7.105902E-02
6.860316E-02
7.062253E-02
6.895795E-02
6.957249E-02
6.890225E-02
6.813554E-02
6.837854E-02
6.665450E-02
6.469852E-02
6.407031E-02
6.368302E-02
6.266261E-02
6.170399E-02
6.021574E-02
5.966232E-02
5.812146E-02
5.755210E-02
5.711406E-02
5.558774E-02
5.323537E-02
5.257707E-02
5.081198E-02
4.933113E-02
4.753152E-02
4.709695E-02
4.535653E-02
4.344293E-02
4.195790E-02
4.020575E-02
3.838470E-02
3.649928E-02
3.461033E-02
3.298662E-02
3.133238E-02
2.920224E-02
2.765130E-02
2.557320E-02
2.357859E-02
2.165119E-02
1.977021E-02
1.775334E-02
1.610321E-02
1.427421E-02
1.341897E-02
1.277653E-02
1.079815E-02
9.464076E-03
8.276033E-03
6.922640E-03
5.842835E-03
4.910402E-03
4.384343E-03
4.068165E-03
3.305291E-03
2.794915E-03
4.888105E-03
3.448617E-03
2.525020E-03
2.374795E-03
2.057582E-03
1.990963E-03
2.201837E-03
1.792268E-03
1.399156E-03
1.438927E-03
1.370367E-03
1.162344E-03
1.009846E-03
9.903390E-04
7.947315E-04
3.491590E-04
3.862123E-04
2.151648E-04
-2.522097E-05
1.260240E-04
4.043682E-04
2.436557E-04
-6.009713E-05
-1.600418E-04
-2.557032E-04
-2.034199E-04
-1.832772E-04
-2.440161E-04
-2.112854E-04
-1.531084E-04
-1.493997E-04
-1.698515E-04
-2.470074E-04
-2.164380E-04
-2.524992E-04
8.183611E-05
-1.322156E-04
-1.308673E-04
-1.880418E-04
-9.620358E-05
8.954146E-05
-2.818383E-05
-2.269128E-04
-3.464376E-04
-3.986640E-04
-2.448677E-05
3.979309E-05
-8.986657E-05
1.479113E-04
-6.743519E-05
-8.364021E-05
2.154831E-04
-4.254076E-05
1.801579E-04
1.659349E-05
1.974284E-04
6.163837E-04
8.192785E-04
5.746661E-04
7.464977E-04
9.861616E-04
8.743033E-04
1.025128E-03
1.036664E-03
9.445361E-04
1.555879E-03
1.763034E-03
2.639761E-03
2.790037E-03
3.130714E-03
3.168860E-03
3.665915E-03
3.529259E-03
3.542273E-03
3.648845E-03
3.529998E-03
3.465309E-03
3.564724E-03
3.520775E-03
3.443277E-03
4.212044E-03
4.981354E-03
5.754182E-03
6.878834E-03
7.870242E-03
9.134775E-03
9.796293E-03
1.095445E-02
1.266887E-02
1.433467E-02
1.577990E-02
1.731716E-02
1.971123E-02
2.067138E-02
2.335888E-02
2.551384E-02
2.732985E-02
2.940444E-02
3.117806E-02
3.353977E-02
3.523641E-02
3.715051E-02
3.821866E-02
4.014175E-02
4.145092E-02
4.312164E-02
4.444244E-02
4.684844E-02
4.962961E-02
5.020509E-02
5.097156E-02
5.261526E-02
5.530983E-02
5.537152E-02
5.693793E-02
5.807917E-02
5.929552E-02
6.147138E-02
6.092530E-02
6.406345E-02
6.481268E-02
6.454380E-02
6.530394E-02
6.690170E-02
6.888767E-02
6.861609E-02
6.844985E-02
6.816849E-02
6.939579E-02
7.085911E-02
7.100246E-02
7.450364E-02
7.174659E-02
7.157741E-02
7.215645E-02
7.197292E-02
7.221630E-02
7.245164E-02
7.137000E-02
7.194553E-02
7.108550E-02
7.159379E-02
7.008779E-02
7.241118E-02
6.982897E-02
7.052545E-02
6.932086E-02
6.987411E-02
6.845262E-02
6.700833E-02
6.749572E-02
6.540174E-02
6.656810E-02
6.684950E-02
6.594114E-02
6.441327E-02
6.373859E-02
6.209528E-02
6.010938E-02
6.044986E-02
5.961243E-02
5.867051E-02
5.780904E-02
5.685940E-02
5.610070E-02
5.454742E-02
5.329525E-02
5.123083E-02
4.948775E-02
4.825072E-02
4.789595E-02
4.559765E-02
4.351264E-02
4.131805E-02
3.995929E-02
3.785687E-02
3.642926E-02
3.519665E-02
3.396669E-02
3.125211E-02
2.930832E-02
2.778557E-02
2.518593E-02
2.416137E-02
2.204267E-02
1.986387E-02
1.845164E-02
1.674044E-02
1.484927E-02
1.327188E-02
1.176894E-02
1.045580E-02
9.227689E-03
8.341609E-03
7.226408E-03
5.791763E-03
4.898669E-03
4.229848E-03
3.636722E-03
3.330805E-03
2.837888E-03
2.520003E-03
2.339727E-03
2.232450E-03
2.295628E-03
2.346408E-03
2.161446E-03
2.044842E-03
1.649141E-03
1.517776E-03
1.706037E-03
1.573804E-03
1.299881E-03
1.011767E-03
8.030676E-04
7.234487E-04
5.782539E-04
2.590774E-04
1.482223E-04
1.109700E-04
3.628878E-05
-1.994964E-05
-2.368098E-04
-1.507963E-04
-2.089356E-04
-2.726270E-04
-2.333221E-04
-2.738106E-04
-1.703989E-04
-2.586283E-04
-1.867820E-04
-2.246069E-04
-1.772706E-04
-1.933153E-04
-9.865657E-05
-1.684018E-04
-2.976478E-04
-1.458812E-04
-1.635592E-04
-2.318635E-04
-2.620829E-04
-1.853883E-04
-2.050617E-05
-4.647103E-05
8.493323E-05
5.154919E-04
-4.109386E-05
4.795803E-04
-1.114380E-04
1.024420E-04
1.430597E-04
1.183916E-05
4.508635E-04
6.217741E-05
2.277263E-04
-1.668717E-06
1.655199E-04
3.116641E-05
4.892118E-04
6.334531E-04
1.102974E-03
2.608040E-04
6.264859E-04
1.598268E-03
1.072528E-03
1.392360E-03
1.317803E-03
1.957842E-03
2.617203E-03
2.724932E-03
3.158736E-03
3.008230E-03
3.188861E-03
3.432357E-03
3.357616E-03
3.243444E-03
3.358796E-03
3.247684E-03
3.407801E-03
3.403938E-03
3.850340E-03
4.144367E-03
4.766606E-03
5.927910E-03
6.786111E-03
7.803760E-03
9.184110E-03
9.581571E-03
1.110985E-02
1.289646E-02
1.440380E-02
1.572675E-02
1.753584E-02
1.918955E-02
2.089787E-02
2.202388E-02
2.413124E-02
2.667754E-02
2.890415E-02
3.089336E-02
3.263699E-02
3.381919E-02
3.620932E-02
3.877269E-02
3.964987E-02
4.121790E-02
4.168116E-02
4.438927E-02
4.682302E-02
4.911492E-02
4.975189E-02
5.061835E-02
5.347494E-02
5.417324E-02
5.562548E-02
5.734444E-02
5.601311E-02
5.982041E-02
6.090660E-02
6.170031E-02
6.352000E-02
6.497349E-02
6.558410E-02
6.654504E-02
6.715053E-02
6.796710E-02
6.650266E-02
6.931694E-02
6.901963E-02
6.928463E-02
7.151907E-02
7.198581E-02
7.051066E-02
7.058002E-02
7.263123E-02
7.217016E-02
7.204125E-02
7.440727E-02
7.290553E-02
7.366235E-02
7.143702E-02
7.232239E-02
7.215555E-02
7.113836E-02
7.143273E-02
7.005072E-02
7.020973E-02
7.033251E-02
6.977188E-02
6.922839E-02
6.685495E-02
6.645055E-02
6.696183E-02
6.664506E-02
6.507644E-02
6.584858E-02
6.372671E-02
6.240825E-02
6.288439E-02
6.165425E-02
6.074497E-02
5.869258E-02
5.869273E-02
5.772944E-02
5.721905E-02
5.555663E-02
5.257085E-02
5.247740E-02
5.085908E-02
4.952145E-02
4.857431E-02
4.695581E-02
4.527275E-02
4.341481E-02
4.078650E-02
4.061442E-02
3.844035E-02
3.675364E-02
3.509576E-02
3.352858E-02
3.161998E-02
2.918432E-02
2.699356E-02
2.565259E-02
2.350472E-02
2.212494E-02
2.012213E-02
1.810942E-02
1.625853E-02
1.514233E-02
1.363766E-02
1.184651E-02
1.042573E-02
8.987777E-03
7.940770E-03
6.738209E-03
5.808775E-03
5.186901E-03
4.433351E-03
3.778921E-03
3.266690E-03
2.885533E-03
3.019444E-03
2.362007E-03
2.341172E-03
2.244605E-03
2.373047E-03
2.184216E-03
1.833840E-03
1.719908E-03
1.495125E-03
1.597513E-03
1.275023E-03
9.356532E-04
9.960049E-04
7.471439E-04
6.376221E-04
3.917182E-04
-1.345125E-04
-3.238668E-04
1.672544E-04
-6.797253E-05
-1.441704E-04
-5.660975E-05
-4.503706E-05
-5.157861E-05
-2.440435E-04
-2.161398E-04
-1.678891E-04
-2.696715E-04
-2.093215E-04
-1.013042E-04
-1.535069E-04
-2.914594E-04
-2.017888E-04
-1.290223E-04
-4.387366E-07
-1.170196E-04
-1.746208E-04
-1.859300E-04
-3.201661E-04
-3.724194E-05
-3.879529E-04
-2.235130E-04
7.171435E-05
2.783904E-04
6.564995E-04
-5.982647E-04
-5.795756E-04
-1.491461E-04
6.586776E-05
3.024144E-04
1.716945E-04
7.112653E-04
6.511368E-04
5.775538E-04
4.375655E-04
2.628771E-04
7.536680E-04
8.899504E-04
8.028353E-04
9.164398E-04
9.348659E-04
9.242200E-04
2.687068E-03
1.435638E-03
1.251123E-03
1.537152E-03
1.892000E-03
2.477084E-03
3.097693E-03
2.909088E-03
2.921160E-03
3.051227E-03
3.506979E-03
3.213609E-03
3.222432E-03
3.635432E-03
3.428329E-03
3.597606E-03
3.694422E-03
4.032499E-03
4.260777E-03
4.695341E-03
5.434243E-03
6.888158E-03
7.523793E-03
8.574030E-03
9.887626E-03
1.138083E-02
1.273431E-02
1.409897E-02
1.578405E-02
1.751485E-02
1.922930E-02
2.120574E-02
2.324649E-02
2.513780E-02
2.690287E-02
2.895251E-02
3.055639E-02
3.274728E-02
3.436879E-02
3.574259E-02
3.804977E-02
3.966123E-02
4.217163E-02
4.339594E-02
4.511334E-02
4.659274E-02
4.804563E-02
4.963679E-02
5.083628E-02
5.311830E-02
5.416954E-02
5.520491E-02
5.609610E-02
5.772859E-02
6.020182E-02
6.102418E-02
6.277068E-02
6.407284E-02
6.418778E-02
6.495700E-02
6.672422E-02
6.712762E-02
6.750305E-02
6.606426E-02
6.793713E-02
7.123743E-02
6.896556E-02
7.021206E-02
7.135082E-02
7.146849E-02
6.951774E-02
7.184190E-02
7.232895E-02
7.209456E-02
7.449979E-02
7.387179E-02
7.269570E-02
7.344332E-02
7.354375E-02
7.434080E-02
6.977754E-02
7.298673E-02
7.190631E-02
7.180417E-02
7.066950E-02
7.060832E-02
7.169616E-02
6.799779E-02
6.921807E-02
6.701917E-02
6.542554E-02
6.638390E-02
6.707750E-02
6.551730E-02
6.473868E-02
6.299016E-02
6.139633E-02
5.888176E-02
5.877781E-02
5.715295E-02
5.603606E-02
5.675007E-02
5.609827E-02
5.472219E-02
5.298045E-02
5.036871E-02
4.978801E-02
4.861876E-02
4.706949E-02
4.479669E-02
4.283133E-02
4.129661E-02
3.901785E-02
3.789380E-02
3.736116E-02
3.508609E-02
3.269537E-02
3.107682E-02
2.915243E-02
2.780055E-02
2.618433E-02
2.403953E-02
2.205387E-02
2.046754E-02
1.904232E-02
1.672088E-02
1.508610E-02
1.315755E-02
1.181826E-02
1.055223E-02
9.400267E-03
8.202096E-03
6.880817E-03
6.078190E-03
5.039702E-03
4.622022E-03
3.996869E-03
3.481974E-03
3.094775E-03
2.606807E-03
2.461452E-03
2.557731E-03
2.224317E-03
2.403369E-03
2.283890E-03
1.542891E-03
1.421437E-03
1.442712E-03
1.205608E-03
1.241935E-03
1.208935E-03
1.075438E-03
9.266293E-04
9.317889E-04
-1.521477E-04
2.221484E-04
-1.189241E-04
1.099578E-05
5.153642E-05
-6.339642E-05
-6.525961E-05
-1.476660E-04
-2.622959E-04
-2.833777E-04
-2.093644E-04
-6.315959E-05
-1.181185E-04
-2.171717E-04
-1.542668E-04
-1.800622E-04
-2.090456E-04
-2.185544E-04
-2.077732E-04
-3.149615E-04
-2.641881E-04
-2.128691E-04
-1.908085E-04
-1.579301E-04
8.565914E-04
-1.344519E-04
-8.502354E-05
3.485602E-05
1.117126E-04
4.179481E-04
1.114480E-03
-8.335154E-04
-1.828348E-05
1.969855E-04
1.942525E-04
2.428801E-04
8.741610E-04
1.004180E-03
7.584213E-04
5.920534E-04
2.744668E-04
5.898977E-04
1.018775E-03
1.053725E-03
1.063708E-03
7.733912E-04
1.258175E-03
2.635819E-03
1.221003E-03
1.471327E-03
1.614058E-03
2.401470E-03
2.037034E-03
2.451545E-03
2.829919E-03
3.084569E-03
3.500327E-03
3.577249E-03
3.127175E-03
3.686250E-03
3.701538E-03
3.825812E-03
3.661025E-03
3.637485E-03
3.707260E-03
4.385310E-03
4.848170E-03
5.403111E-03
6.683581E-03
7.605430E-03
8.716332E-03
9.960934E-03
1.170540E-02
1.264911E-02
1.424374E-02
1.527467E-02
1.711359E-02
1.864476E-02
2.125280E-02
2.352269E-02
2.539775E-02
2.738510E-02
2.873788E-02
3.060598E-02
3.293890E-02
3.454846E-02
3.651216E-02
3.814261E-02
3.941423E-02
4.134154E-02
4.281332E-02
4.511789E-02
4.634067E-02
4.762377E-02
4.906410E-02
5.112149E-02
5.303801E-02
5.444924E-02
5.493814E-02
5.666387E-02
5.830512E-02
5.935864E-02
6.115203E-02
6.185039E-02
6.171925E-02
6.443605E-02
6.512775E-02
6.616968E-02
6.696304E-02
6.769634E-02
6.897050E-02
6.901555E-02
6.929245E-02
7.074575E-02
7.048354E-02
7.045718E-02
7.239450E-02
7.131470E-02
7.192738E-02
7.235797E-02
7.095651E-02
7.283772E-02
7.222253E-02
7.327027E-02
7.205124E-02
7.227133E-02
7.107118E-02
7.132041E-02
7.022592E-02
7.085917E-02
7.089171E-02
6.894582E-02
6.821908E-02
6.956187E-02
6.825111E-02
6.882553E-02
6.703216E-02
6.468089E-02
6.563911E-02
6.630180E-02
6.504980E-02
6.368629E-02
6.352471E-02
6.192715E-02
6.023586E-02
5.875305E-02
5.863202E-02
5.646780E-02
5.572927E-02
5.549109E-02
5.479133E-02
5.232544E-02
5.150581E-02
5.014253E-02
4.865916E-02
4.695162E-02
4.567459E-02
4.365122E-02
4.225889E-02
3.979490E-02
3.773815E-02
3.656044E-02
3.487612E-02
3.291559E-02
3.142376E-02
2.932236E-02
2.761973E-02
2.524776E-02
2.410830E-02
2.190930E-02
2.018857E-02
1.781636E-02
1.661734E-02
1.501891E-02
1.342478E-02
1.228996E-02
1.085219E-02
9.430119E-03
8.538725E-03
7.170062E-03
6.196515E-03
5.500015E-03
6.078892E-03
3.900586E-03
3.575498E-03
3.141113E-03
2.807541E-03
2.639274E-03
2.589694E-03
2.459160E-03
2.180112E-03
2.032117E-03
2.116860E-03
1.772471E-03
1.564092E-03
1.794467E-03
1.638713E-03
1.397622E-03
1.037477E-03
8.290059E-04
4.371457E-04
-2.683669E-05
1.215085E-04
1.950647E-05
9.829664E-05
-1.861681E-04
5.646077E-05
5.915086E-05
1.118438E-05
-2.083477E-04
-1.486286E-04
-2.060006E-04
-1.373314E-04
-1.058048E-04
-1.418665E-04
-1.391074E-04
-1.922253E-04
-6.165166E-05
-2.244975E-04
-2.773735E-04
-2.474773E-04
-1.643443E-04
-4.380818E-05
3.849621E-05
-1.909024E-04
3.182492E-04
-2.668131E-04
-2.585440E-04
3.658053E-04
7.474225E-04
1.603458E-03
1.005992E-03
1.413884E-04
5.632376E-05
3.660752E-04
2.979209E-04
3.114824E-04
5.423679E-04
5.106106E-04
2.438729E-04
6.273217E-04
6.947963E-04
8.072320E-04
8.635603E-04
1.064527E-03
7.150264E-04
9.907496E-04
1.602062E-03
1.832163E-03
1.538987E-03
1.989824E-03
1.967676E-03
2.076305E-03
2.235069E-03
2.482018E-03
2.785332E-03
3.045792E-03
3.454421E-03
3.751644E-03
3.486512E-03
3.598170E-03
3.658365E-03
3.616016E-03
3.645717E-03
3.706663E-03
3.629754E-03
4.126498E-03
4.817469E-03
5.475984E-03
6.610582E-03
7.498275E-03
9.042580E-03
1.008760E-02
1.151470E-02
1.213147E-02
1.423655E-02
1.561791E-02
1.716875E-02
1.860052E-02
2.046861E-02
2.322852E-02
2.501758E-02
2.670320E-02
2.857902E-02
2.995769E-02
3.209060E-02
3.395212E-02
3.578115E-02
3.770140E-02
3.975777E-02
4.093085E-02
4.243205E-02
4.427373E-02
4.860321E-02
4.972971E-02
4.975203E-02
5.110023E-02
5.273446E-02
5.455076E-02
5.510137E-02
5.727422E-02
5.785233E-02
5.782762E-02
5.997740E-02
6.176665E-02
6.301706E-02
6.520914E-02
6.355863E-02
6.692142E-02
6.654220E-02
6.721217E-02
6.882650E-02
6.844173E-02
6.886518E-02
6.873470E-02
6.907197E-02
6.973081E-02
7.253259E-02
7.194021E-02
7.421001E-02
7.508026E-02
7.383545E-02
7.272143E-02
7.346057E-02
7.330893E-02
7.066512E-02
7.226701E-02
7.157256E-02
7.086431E-02
6.871270E-02
6.958876E-02
7.082166E-02
7.177435E-02
7.005663E-02
6.848880E-02
6.837035E-02
6.776363E-02
6.681497E-02
6.544356E-02
6.513560E-02
6.478062E-02
6.498007E-02
6.276147E-02
6.163298E-02
6.156666E-02
6.113884E-02
5.961484E-02
5.865649E-02
5.772456E-02
5.639114E-02
5.519474E-02
5.500528E-02
5.244900E-02
5.061993E-02
4.979113E-02
4.759791E-02
4.633624E-02
4.488505E-02
4.332580E-02
4.203657E-02
3.989525E-02
3.812184E-02
3.693870E-02
3.443419E-02
3.285289E-02
3.098157E-02
2.901695E-02
2.727463E-02
2.542198E-02
2.368490E-02
2.208220E-02
2.022712E-02
1.845905E-02
1.670344E-02
1.553195E-02
1.399720E-02
1.242314E-02
1.098388E-02
9.460488E-03
8.418422E-03
7.484758E-03
6.469337E-03
4.616440E-03
1.280042E-03
3.687695E-03
3.074110E-03
2.721313E-03
2.621431E-03
2.594842E-03
2.451852E-03
2.095080E-03
1.986323E-03
2.074519E-03
1.994527E-03
1.599080E-03
1.518783E-03
1.596636E-03
1.507392E-03
8.629943E-04
8.181950E-04
8.747481E-04
6.611256E-04
3.552186E-04
2.669499E-04
1.050759E-04
1.383583E-04
1.391299E-04
1.343885E-04
2.181066E-04
9.109611E-05
2.364353E-04
-4.140019E-05
-1.571823E-04
-2.261833E-04
-2.053675E-04
-3.049229E-04
-2.153064E-04
-5.710345E-05
1.728399E-04
-1.110518E-04
-1.369454E-04
-1.750511E-04
-1.819231E-04
-1.576210E-04
1.014051E-03
5.225252E-04
-1.317206E-04
-9.071241E-05
-8.384388E-05
7.383103E-04
1.585864E-03
2.697700E-03
-2.498665E-04
-3.259767E-05
7.862671E-05
2.870190E-04
-1.075950E-04
2.418121E-05
6.521109E-04
9.199684E-04
6.837706E-04
1.070319E-03
1.262016E-03
1.194965E-03
8.054790E-04
9.483533E-04
1.302295E-03
1.853014E-03
1.900340E-03
2.248078E-03
1.933924E-03
1.772359E-03
1.777590E-03
1.955735E-03
2.286051E-03
2.732226E-03
3.141692E-03
3.042817E-03
4.042191E-03
3.976862E-03
3.788126E-03
3.803200E-03
3.475135E-03
3.380997E-03
3.255161E-03
3.705581E-03
3.594933E-03
3.820539E-03
4.833411E-03
7.508175E-03
6.366013E-03
7.444484E-03
8.501767E-03
9.480914E-03
1.101801E-02
1.246904E-02
1.368659E-02
1.571789E-02
1.681644E-02
1.816121E-02
2.060525E-02
2.326479E-02
2.473063E-02
2.635613E-02
2.854177E-02
3.082989E-02
3.282537E-02
3.480587E-02
3.630643E-02
3.759552E-02
3.920415E-02
4.108147E-02
4.290154E-02
4.448467E-02
4.678657E-02
4.857642E-02
4.912800E-02
4.966732E-02
5.233194E-02
5.478856E-02
5.536533E-02
5.805362E-02
5.889380E-02
5.939687E-02
6.014660E-02
6.095759E-02
6.249462E-02
6.516452E-02
6.580807E-02
6.809927E-02
6.727719E-02
6.878478E-02
6.886098E-02
6.792801E-02
6.899563E-02
6.918570E-02
6.876758E-02
7.237736E-02
7.208396E-02
7.397906E-02
7.491935E-02
7.492936E-02
7.189069E-02
7.138516E-02
7.284126E-02
7.269283E-02
7.160846E-02
7.194082E-02
7.139304E-02
6.934732E-02
7.000466E-02
7.109462E-02
7.229193E-02
7.009703E-02
7.105167E-02
6.987493E-02
7.013993E-02
6.794576E-02
6.746977E-02
6.458400E-02
6.502192E-02
6.585715E-02
6.532334E-02
6.288282E-02
6.256193E-02
6.273355E-02
6.053159E-02
6.076681E-02
5.765998E-02
5.758255E-02
5.599641E-02
5.402051E-02
5.483233E-02
5.258814E-02
5.091199E-02
4.965577E-02
4.865751E-02
4.597755E-02
4.555791E-02
4.354591E-02
4.246686E-02
3.975180E-02
3.814541E-02
3.641495E-02
3.438523E-02
3.260583E-02
3.067576E-02
2.899307E-02
2.753537E-02
2.548414E-02
2.387667E-02
2.196541E-02
1.998674E-02
1.844815E-02
1.638156E-02
1.446460E-02
1.308145E-02
1.221883E-02
1.097426E-02
9.759697E-03
8.451837E-03
7.412388E-03
6.357573E-03
4.881715E-03
3.778685E-03
3.514614E-03
2.937122E-03
2.665784E-03
2.488342E-03
2.510285E-03
2.521480E-03
2.398883E-03
2.464806E-03
2.055885E-03
2.110056E-03
1.893420E-03
1.587027E-03
1.718819E-03
1.249135E-03
1.138437E-03
1.120538E-03
1.202005E-03
6.412037E-04
3.945541E-04
6.832601E-05
1.509476E-04
1.168540E-04
-5.173060E-05
1.098918E-04
-3.635190E-05
-1.684443E-05
-8.247562E-06
-4.315427E-05
-3.177356E-04
-2.608099E-04
-1.641982E-04
-3.999410E-04
-1.513989E-04
-1.882818E-04
-1.255213E-04
-3.035328E-05
-1.195730E-04
-9.012321E-05
-3.201912E-04
-3.568601E-04
7.178512E-03
5.990922E-04
-3.391182E-04
-3.640984E-04
-3.002702E-04
1.642411E-04
6.687103E-04
1.649032E-03
1.700707E-04
5.559536E-05
2.412537E-04
4.041645E-04
4.878164E-05
2.320906E-04
8.268022E-04
8.361671E-04
4.331714E-04
8.421318E-04
1.116384E-03
7.343484E-04
7.394659E-04
1.086021E-03
1.643296E-03
2.478930E-03
2.001435E-03
2.018964E-03
2.032236E-03
1.546301E-03
1.563604E-03
2.150510E-03
2.381563E-03
2.535730E-03
2.706294E-03
3.307493E-03
3.663165E-03
4.211503E-03
4.001732E-03
4.075494E-03
3.727682E-03
3.439134E-03
3.648648E-03
3.851055E-03
4.047580E-03
4.295633E-03
4.976769E-03
1.191856E-02
8.848349E-03
7.595790E-03
8.682201E-03
9.540907E-03
1.111377E-02
1.294676E-02
1.390986E-02
1.576629E-02
1.749253E-02
1.913848E-02
2.087636E-02
2.251195E-02
2.514285E-02
2.664838E-02
2.808911E-02
3.035667E-02
3.249307E-02
3.425641E-02
3.522982E-02
3.752851E-02
3.844259E-02
4.097336E-02
4.306907E-02
4.499726E-02
4.675490E-02
4.793141E-02
4.953716E-02
5.120125E-02
5.359088E-02
5.496165E-02
5.556630E-02
5.735199E-02
5.938905E-02
6.042823E-02
6.112944E-02
6.129461E-02
6.433044E-02
6.425977E-02
6.545661E-02
6.731862E-02
6.733645E-02
6.703011E-02
6.749799E-02
6.807104E-02
7.015526E-02
7.061544E-02
6.953159E-02
7.244025E-02
7.169091E-02
7.268832E-02
7.133398E-02
7.094609E-02
7.100765E-02
7.097996E-02
7.104704E-02
7.124020E-02
7.198878E-02
7.308337E-02
7.276413E-02
7.089880E-02
7.073197E-02
7.177600E-02
7.052323E-02
7.008749E-02
6.915259E-02
6.873993E-02
6.719928E-02
6.762742E-02
6.629032E-02
6.560730E-02
6.530252E-02
6.477817E-02
6.365712E-02
6.420905E-02
6.344614E-02
6.250766E-02
6.042297E-02
5.912328E-02
5.826879E-02
5.738147E-02
5.680041E-02
5.424012E-02
5.345054E-02
5.314744E-02
5.068838E-02
4.979177E-02
4.778257E-02
4.635592E-02
4.431262E-02
4.293303E-02
4.161325E-02
4.009629E-02
3.817944E-02
3.621349E-02
3.486151E-02
3.308738E-02
3.082334E-02
2.889309E-02
2.749905E-02
2.635321E-02
2.500536E-02
2.157102E-02
2.037879E-02
1.865391E-02
1.653773E-02
1.488658E-02
1.340855E-02
1.240899E-02
1.105985E-02
9.284238E-03
8.391700E-03
7.330410E-03
6.397387E-03
5.060681E-03
4.451602E-03
3.972255E-03
3.357427E-03
2.967581E-03
2.804940E-03
2.710916E-03
2.667808E-03
2.444890E-03
2.408273E-03
2.282858E-03
2.308415E-03
1.918404E-03
1.652432E-03
1.695571E-03
1.202283E-03
1.300818E-03
1.125814E-03
1.072167E-03
9.097350E-04
9.451102E-04
3.142005E-04
2.142837E-04
-8.199268E-05
-7.519695E-05
-9.083500E-05
1.697607E-04
-6.914041E-05
-3.242569E-06
-3.426108E-05
-7.499403E-05
-7.631998E-05
3.579553E-05
1.172158E-04
-1.750227E-05
-2.694215E-04
-1.879470E-04
1.164724E-04
-2.970185E-04
-1.376590E-04
-2.433136E-05
3.118817E-03
9.425502E-03
1.606498E-04
-2.126946E-04
-3.581939E-04
-1.921787E-04
1.981322E-04
2.848695E-04
7.551358E-04
-8.712904E-05
2.186094E-04
4.713862E-04
5.799428E-04
3.192244E-04
2.319790E-04
1.890252E-03
6.422463E-04
2.460970E-04
4.688430E-04
7.408049E-04
7.307504E-04
5.351828E-04
1.547005E-03
2.203211E-03
1.174912E-03
6.661464E-04
1.434000E-03
1.567473E-03
1.497314E-03
1.553444E-03
1.893355E-03
2.320505E-03
2.576173E-03
2.949018E-03
3.212686E-03
3.382606E-03
3.776131E-03
3.546506E-03
3.959957E-03
3.779759E-03
3.495043E-03
3.085905E-03
3.676572E-03
4.117642E-03
4.397577E-03
5.145453E-03
6.281432E-03
1.015141E-02
7.314034E-03
9.136111E-03
9.717851E-03
1.087794E-02
1.201012E-02
1.407773E-02
1.580238E-02
1.729251E-02
1.905842E-02
2.032297E-02
2.264901E-02
2.536470E-02
2.697550E-02
2.833277E-02
3.038836E-02
3.240162E-02
3.447406E-02
3.634777E-02
3.765444E-02
3.962807E-02
4.176309E-02
4.270740E-02
4.510318E-02
4.705218E-02
4.820832E-02
5.020654E-02
5.123101E-02
5.334054E-02
5.413831E-02
5.582166E-02
5.576743E-02
5.762762E-02
6.002770E-02
6.152744E-02
6.078328E-02
6.368376E-02
6.260043E-02
6.737286E-02
6.658303E-02
6.631711E-02
6.773522E-02
6.875113E-02
6.933530E-02
7.121354E-02
7.005918E-02
6.992685E-02
7.008906E-02
7.004139E-02
7.218869E-02
7.333080E-02
7.307229E-02
7.083512E-02
6.993431E-02
7.060193E-02
7.209660E-02
7.133147E-02
7.297832E-02
7.299977E-02
7.228620E-02
7.064842E-02
7.113144E-02
7.165764E-02
6.948141E-02
6.841593E-02
6.722032E-02
6.769282E-02
6.913497E-02
6.618134E-02
6.563518E-02
6.580742E-02
6.483099E-02
6.194719E-02
6.266919E-02
6.151224E-02
6.268937E-02
5.966036E-02
5.908756E-02
5.896300E-02
5.633989E-02
5.737151E-02
5.379362E-02
5.388778E-02
5.348345E-02
5.121261E-02
5.005089E-02
4.969833E-02
4.708464E-02
4.401876E-02
4.275445E-02
4.067041E-02
4.002821E-02
3.785248E-02
3.614233E-02
3.499554E-02
3.266370E-02
3.133552E-02
2.929933E-02
2.760707E-02
2.589543E-02
2.391865E-02
2.199184E-02
2.022219E-02
1.808797E-02
1.633292E-02
1.506145E-02
1.335667E-02
1.244881E-02
1.119217E-02
9.535640E-03
8.101333E-03
7.187849E-03
6.274566E-03
5.112761E-03
4.436651E-03
3.940896E-03
3.175467E-03
3.157478E-03
3.016269E-03
2.842809E-03
2.368025E-03
2.524083E-03
2.527168E-03
2.552229E-03
2.173921E-03
1.836171E-03
1.859388E-03
1.472039E-03
1.462675E-03
1.074851E-03
9.934419E-04
7.936832E-04
7.530490E-04
6.604987E-04
4.286262E-04
4.859337E-04
1.524680E-04
2.164713E-04
1.660365E-04
1.567340E-04
1.089655E-04
1.877541E-04
1.623890E-04
1.134913E-04
1.156330E-04
1.508747E-04
2.954248E-05
-4.738984E-05
-1.362572E-04
-8.277138E-05
2.810603E-05
-5.903758E-05
-2.264487E-04
-1.440420E-04
-1.033285E-04
6.603775E-03
-9.768584E-05
-1.506215E-04
-1.868082E-04
-4.666184E-05
-1.203533E-04
-1.661445E-04
-1.587607E-04
-2.303533E-04
-1.772904E-04
2.384478E-05
-5.454766E-05
7.436217E-05
1.975980E-04
4.773220E-03
1.116696E-03
5.546806E-04
8.899836E-04
2.786912E-04
5.447318E-04
2.753919E-04
3.811747E-04
2.038457E-03
1.187984E-03
6.922404E-04
1.455679E-03
1.855914E-03
1.359482E-03
1.770065E-03
2.466373E-03
2.459642E-03
2.290359E-03
2.938678E-03
2.887945E-03
3.405469E-03
3.952570E-03
3.896685E-03
3.996051E-03
4.066265E-03
3.884494E-03
3.880305E-03
3.656244E-03
2.697899E-03
4.475408E-03
5.248328E-03
6.170825E-03
8.969620E-03
8.369676E-03
9.100080E-03
9.897703E-03
1.090630E-02
1.246379E-02
1.430407E-02
1.588791E-02
1.750828E-02
1.918589E-02
2.106506E-02
2.320831E-02
2.475812E-02
2.653572E-02
2.896609E-02
3.081550E-02
3.214762E-02
3.461697E-02
3.637722E-02
3.864876E-02
3.938029E-02
4.152214E-02
4.422606E-02
4.485607E-02
4.610185E-02
4.741992E-02
4.950757E-02
5.043899E-02
5.253344E-02
5.399014E-02
5.533616E-02
5.692015E-02
5.893970E-02
6.097890E-02
6.123645E-02
6.258910E-02
6.434798E-02
6.419499E-02
6.516373E-02
6.621014E-02
6.689436E-02
6.852105E-02
6.863700E-02
6.810825E-02
6.811257E-02
6.862516E-02
7.031463E-02
7.314224E-02
7.306463E-02
7.176972E-02
7.280266E-02
7.085743E-02
7.013662E-02
7.199782E-02
7.036224E-02
7.535242E-02
7.119893E-02
7.119889E-02
7.226448E-02
7.254943E-02
6.931739E-02
7.112055E-02
7.204016E-02
7.234064E-02
7.075489E-02
6.810856E-02
6.813875E-02
6.789974E-02
6.675588E-02
6.560526E-02
6.494127E-02
6.696879E-02
6.584165E-02
6.467244E-02
6.252858E-02
6.241180E-02
6.159210E-02
6.082975E-02
5.821154E-02
5.699169E-02
5.693833E-02
5.524077E-02
5.338125E-02
5.222587E-02
5.098097E-02
4.961077E-02
4.960738E-02
4.671258E-02
4.456612E-02
4.226495E-02
4.106354E-02
4.024468E-02
3.823130E-02
3.669856E-02
3.518219E-02
3.255902E-02
3.170194E-02
2.978167E-02
2.883869E-02
2.584145E-02
2.370750E-02
2.165492E-02
2.009759E-02
1.823419E-02
1.691675E-02
1.566227E-02
1.341837E-02
1.221135E-02
1.090958E-02
9.189219E-03
8.242277E-03
6.834142E-03
6.390121E-03
5.517931E-03
4.422139E-03
3.884282E-03
3.618719E-03
3.282323E-03
2.994788E-03
2.824486E-03
2.623385E-03
2.590620E-03
2.489068E-03
2.562644E-03
2.160062E-03
2.109855E-03
1.854108E-03
1.383388E-03
1.357114E-03
1.110402E-03
9.498662E-04
5.054801E-04
3.745987E-04
2.965295E-04
3.598115E-04
3.804659E-04
3.732137E-04
3.106292E-04
4.218472E-04
5.362905E-04
1.893864E-04
5.806247E-07
-8.060446E-05
-1.549381E-04
-9.308275E-05
-2.962994E-04
-1.827414E-04
-1.506696E-04
-1.022189E-04
-2.487336E-04
-1.542293E-04
-3.431764E-05
-3.003868E-04
-2.627782E-04
5.218818E-03
1.747282E-02
-1.403497E-04
7.890817E-05
-9.135822E-05
-1.280843E-04
-4.120421E-04
-6.017610E-04
-1.027991E-03
1.515699E-05
3.426692E-05
-6.349275E-05
1.253718E-04
6.612228E-05
7.587145E-05
2.080417E-03
1.391845E-03
1.438093E-04
4.212927E-04
3.400711E-04
8.104613E-04
5.912929E-04
5.662441E-04
1.049835E-03
1.581888E-03
1.185358E-03
9.482513E-04
1.684222E-03
1.347995E-03
1.392921E-03
1.773708E-03
2.360535E-03
2.695637E-03
2.902697E-03
2.685927E-03
3.492070E-03
3.493452E-03
3.747055E-03
3.815709E-03
4.012058E-03
3.867910E-03
2.969633E-03
2.054579E-03
3.173269E-03
4.724916E-03
5.254101E-03
6.273421E-03
9.354465E-03
7.811024E-03
8.638108E-03
9.860885E-03
1.109120E-02
1.275041E-02
1.390027E-02
1.600895E-02
1.733229E-02
1.941596E-02
2.045777E-02
2.228953E-02
2.433731E-02
2.606237E-02
2.973056E-02
3.035929E-02
3.268443E-02
3.418937E-02
3.603008E-02
3.931164E-02
3.980872E-02
4.148987E-02
4.179299E-02
4.579084E-02
4.651257E-02
4.880342E-02
5.041370E-02
5.084526E-02
5.420568E-02
5.576734E-02
5.484632E-02
5.726502E-02
5.915044E-02
5.999860E-02
6.136275E-02
6.253963E-02
6.493739E-02
6.473449E-02
6.629736E-02
6.564383E-02
6.633368E-02
6.847478E-02
6.943293E-02
6.977873E-02
6.948769E-02
6.864887E-02
6.987685E-02
7.219565E-02
7.108686E-02
7.116261E-02
7.066508E-02
7.181815E-02
7.151461E-02
7.183905E-02
7.292102E-02
7.161970E-02
7.067044E-02
6.911238E-02
7.095362E-02
7.117629E-02
6.924998E-02
7.140026E-02
7.040245E-02
7.111157E-02
7.163935E-02
6.948940E-02
6.789846E-02
6.699700E-02
6.850702E-02
6.657532E-02
6.643174E-02
6.523049E-02
6.429546E-02
6.392233E-02
6.280254E-02
6.183744E-02
6.150388E-02
6.011064E-02
5.862521E-02
5.792974E-02
5.662635E-02
5.616020E-02
5.357810E-02
5.183050E-02
5.081478E-02
4.931601E-02
4.781476E-02
4.687385E-02
4.522318E-02
4.262558E-02
4.124061E-02
3.904215E-02
3.812782E-02
3.639722E-02
3.422556E-02
3.318533E-02
3.142969E-02
2.908893E-02
2.790541E-02
2.559082E-02
2.449658E-02
2.240333E-02
2.000077E-02
1.818788E-02
1.699489E-02
1.570399E-02
1.340712E-02
1.255393E-02
1.045921E-02
9.209141E-03
8.704196E-03
7.069450E-03
6.293521E-03
5.165019E-03
4.469491E-03
3.804012E-03
3.242752E-03
3.096341E-03
2.834544E-03
2.614770E-03
2.706394E-03
2.531274E-03
2.371320E-03
2.273214E-03
2.014106E-03
1.948214E-03
1.559132E-03
1.516239E-03
1.719879E-03
1.235593E-03
9.203063E-04
5.510719E-04
4.260420E-04
3.069493E-04
2.458954E-04
4.496211E-04
6.009421E-05
2.257547E-04
-6.981756E-05
3.431112E-05
-3.147266E-05
1.484308E-04
-9.396695E-05
-7.471057E-05
-8.175708E-05
-1.296052E-04
-2.472013E-04
-1.046988E-04
-1.530357E-05
-4.103402E-05
-4.012917E-05
-3.951362E-05
-2.498062E-05
-1.067361E-04
1.265960E-03
3.490916E-03
1.264609E-04
2.131021E-04
1.118590E-05
-6.433792E-05
-2.995532E-04
-3.603618E-04
-5.810228E-04
3.038809E-04
3.960572E-04
1.279997E-04
1.543475E-04
2.429455E-04
4.077925E-04
9.646765E-04
5.058675E-04
3.464872E-04
1.486584E-03
1.939310E-03
5.522695E-04
8.796914E-04
1.168697E-03
1.091909E-03
1.210711E-03
1.171994E-03
1.148769E-03
1.331863E-03
1.693261E-03
1.692461E-03
1.978675E-03
2.418359E-03
2.623422E-03
2.988462E-03
3.043260E-03
3.299858E-03
3.443966E-03
3.267345E-03
3.520061E-03
3.383406E-03
3.562105E-03
3.297289E-03
3.657916E-03
3.635536E-03
4.533250E-03
5.355885E-03
8.096756E-03
1.179783E-02
7.878071E-03
8.409884E-03
9.810303E-03
1.162276E-02
1.333236E-02
1.448630E-02
1.606403E-02
1.750122E-02
1.965497E-02
2.156516E-02
2.304362E-02
2.520182E-02
2.736832E-02
2.961615E-02
3.081791E-02
3.226953E-02
3.431299E-02
3.582852E-02
3.805674E-02
3.979104E-02
4.069315E-02
4.238297E-02
4.442937E-02
4.692260E-02
4.933399E-02
5.003451E-02
5.274848E-02
5.287187E-02
5.514284E-02
5.440351E-02
5.751359E-02
5.922934E-02
5.977337E-02
6.095142E-02
6.103936E-02
6.311595E-02
6.411880E-02
6.580691E-02
6.521092E-02
6.564923E-02
6.646205E-02
6.847073E-02
6.951224E-02
6.984414E-02
6.860111E-02
7.049965E-02
7.237906E-02
7.192737E-02
7.127489E-02
7.258396E-02
7.227779E-02
7.173273E-02
7.270672E-02
7.331680E-02
7.109050E-02
7.275917E-02
7.252736E-02
7.041648E-02
7.128918E-02
7.063401E-02
7.151585E-02
7.072694E-02
7.002946E-02
6.904788E-02
6.797331E-02
6.840911E-02
6.734660E-02
6.702269E-02
6.606710E-02
6.770375E-02
6.630697E-02
6.414997E-02
6.456007E-02
6.205144E-02
6.135287E-02
6.077025E-02
5.991900E-02
5.909606E-02
5.776224E-02
5.510125E-02
5.513051E-02
5.345975E-02
5.271513E-02
5.078497E-02
4.868007E-02
4.751364E-02
4.628615E-02
4.430379E-02
4.316746E-02
4.130548E-02
3.955829E-02
3.775976E-02
3.663537E-02
3.469530E-02
3.287403E-02
3.121217E-02
2.938998E-02
2.811409E-02
2.620894E-02
2.481122E-02
2.205504E-02
2.035531E-02
1.918047E-02
1.695608E-02
1.509235E-02
1.387355E-02
1.225627E-02
1.066315E-02
9.294079E-03
8.464603E-03
7.410124E-03
6.155189E-03
5.118012E-03
4.797594E-03
4.006803E-03
3.432110E-03
3.055063E-03
2.853718E-03
2.683180E-03
2.625150E-03
2.565350E-03
2.245213E-03
2.197508E-03
2.262849E-03
2.051336E-03
1.707054E-03
1.579617E-03
1.677151E-03
1.133685E-03
9.039206E-04
5.262657E-04
3.908010E-04
3.589856E-04
3.400239E-04
2.019814E-04
9.196300E-05
2.550723E-04
8.213035E-05
1.701616E-04
1.177561E-04
1.198664E-04
2.357461E-04
8.242978E-05
-5.354232E-06
1.089173E-04
5.810618E-05
-6.010817E-05
-6.277377E-05
7.566531E-05
-5.356676E-05
1.786147E-05
-1.581958E-05
6.185788E-06
-8.541165E-05
3.330361E-04
2.920731E-04
6.155118E-05
-7.479531E-05
-1.619588E-04
-1.499699E-04
-6.485640E-05
-8.205538E-05
2.954520E-04
4.330360E-04
2.036949E-04
2.377414E-04
2.018723E-04
5.375949E-04
7.606308E-04
3.874248E-04
4.500316E-04
-1.516668E-02
9.891161E-03
1.285791E-02
1.239616E-03
1.174588E-03
6.715715E-04
8.585807E-04
1.230394E-03
1.931200E-03
1.956938E-03
1.628214E-03
2.075557E-03
2.192889E-03
2.265962E-03
2.504576E-03
2.671207E-03
2.791780E-03
3.453843E-03
3.622030E-03
3.442008E-03
3.357635E-03
3.725676E-03
3.855925E-03
3.734163E-03
3.670665E-03
3.988085E-03
3.885820E-03
4.918880E-03
8.101126E-03
9.045036E-03
7.409329E-03
8.478696E-03
9.808991E-03
1.126339E-02
1.270936E-02
1.450701E-02
1.579767E-02
1.719486E-02
1.929870E-02
2.131898E-02
2.316894E-02
2.466450E-02
2.654461E-02
2.870745E-02
3.092046E-02
3.215542E-02
3.379959E-02
3.585782E-02
3.717518E-02
3.931322E-02
4.116454E-02
4.356700E-02
4.528124E-02
4.677333E-02
4.734843E-02
4.971298E-02
5.160473E-02
5.344518E-02
5.490915E-02
5.690232E-02
5.805925E-02
5.779184E-02
6.019439E-02
6.100604E-02
6.132490E-02
6.265101E-02
6.452664E-02
6.568273E-02
6.538488E-02
6.613177E-02
6.683232E-02
6.973408E-02
7.081149E-02
6.995545E-02
7.079439E-02
7.064400E-02
7.096433E-02
7.188562E-02
7.333548E-02
7.306922E-02
7.277693E-02
7.221548E-02
7.062984E-02
7.099487E-02
7.131344E-02
7.274211E-02
7.427441E-02
7.131879E-02
6.969528E-02
7.130873E-02
7.055827E-02
6.970354E-02
7.059225E-02
6.912670E-02
6.943539E-02
6.945488E-02
6.897681E-02
6.594895E-02
6.459858E-02
6.645655E-02
6.672581E-02
6.333297E-02
6.388010E-02
6.227236E-02
6.070874E-02
6.012446E-02
6.050063E-02
5.825165E-02
5.732758E-02
5.606310E-02
5.499883E-02
5.434567E-02
5.238204E-02
5.106581E-02
4.970501E-02
4.803004E-02
4.676772E-02
4.466957E-02
4.371933E-02
4.199909E-02
4.018585E-02
3.749217E-02
3.652330E-02
3.485668E-02
3.325708E-02
3.160360E-02
2.936845E-02
2.801843E-02
2.652461E-02
2.400515E-02
2.212374E-02
2.061133E-02
1.922700E-02
1.707407E-02
1.528295E-02
1.354429E-02
1.161278E-02
1.043871E-02
9.311018E-03
8.082222E-03
6.903669E-03
6.170927E-03
5.309627E-03
4.956958E-03
3.990656E-03
3.591327E-03
2.978894E-03
2.790744E-03
2.605920E-03
2.531479E-03
2.601575E-03
2.639068E-03
2.134296E-03
1.922368E-03
1.799825E-03
1.883715E-03
1.727306E-03
1.612871E-03
1.209976E-03
9.196638E-04
8.504622E-04
6.110728E-04
4.662128E-04
4.411076E-04
2.406510E-04
1.207298E-04
2.398214E-04
5.379715E-05
2.529202E-05
7.095925E-05
2.391531E-04
5.140592E-04
2.409746E-04
-5.490396E-05
-9.063184E-05
-7.696107E-05
-1.190930E-05
1.485887E-04
-3.603904E-05
5.722937E-05
-1.869635E-04
1.134695E-05
-3.585539E-05
-4.049870E-05
3.980221E-05
8.528890E-05
-1.699525E-04
-1.189407E-04
-1.590180E-04
-2.499526E-04
-2.088544E-04
-8.627414E-05
5.531361E-05
1.880525E-04
8.835734E-05
2.782974E-04
3.010698E-04
3.853991E-04
3.346997E-04
1.934017E-04
2.850383E-02
1.124624E-02
-2.371574E-03
-5.163707E-03
9.027697E-03
1.207927E-03
9.474129E-04
6.327071E-04
1.140025E-03
1.469695E-03
1.938208E-03
2.093296E-03
2.116688E-03
2.272220E-03
2.252510E-03
2.589909E-03
2.791630E-03
2.663981E-03
3.304596E-03
3.744410E-03
3.692159E-03
3.545663E-03
4.023365E-03
3.970184E-03
3.879503E-03
3.889441E-03
4.206135E-03
4.411797E-03
4.582484E-03
5.505204E-03
6.831345E-03
7.341028E-03
8.585041E-03
9.968774E-03
1.059923E-02
1.224397E-02
1.409036E-02
1.570449E-02
1.749631E-02
1.933405E-02
2.109473E-02
2.327357E-02
2.496503E-02
2.712956E-02
2.880925E-02
3.060824E-02
3.286783E-02
3.409241E-02
3.642778E-02
3.812935E-02
3.992464E-02
4.194900E-02
4.452712E-02
4.538218E-02
4.638351E-02
4.836299E-02
4.969409E-02
5.129015E-02
5.200230E-02
5.340513E-02
5.578043E-02
5.723135E-02
5.708819E-02
5.964638E-02
6.002937E-02
6.199127E-02
6.283364E-02
6.440855E-02
6.613998E-02
6.453184E-02
6.836149E-02
6.872095E-02
7.023551E-02
7.019582E-02
6.797771E-02
7.129053E-02
7.063961E-02
7.120984E-02
7.098337E-02
7.289586E-02
7.221391E-02
7.186101E-02
7.231422E-02
7.086980E-02
7.349026E-02
7.333335E-02
7.197410E-02
7.168670E-02
7.190822E-02
7.227998E-02
7.180091E-02
7.043669E-02
7.001736E-02
7.168688E-02
6.954244E-02
6.973690E-02
6.955611E-02
6.641295E-02
6.713731E-02
6.619186E-02
6.587576E-02
6.504422E-02
6.396475E-02
6.310762E-02
6.241106E-02
6.064805E-02
5.907093E-02
5.852024E-02
5.847629E-02
5.622367E-02
5.671106E-02
5.459416E-02
5.350196E-02
5.262583E-02
5.051099E-02
4.937088E-02
4.861647E-02
4.623729E-02
4.440636E-02
4.375671E-02
4.220438E-02
3.972577E-02
3.720481E-02
3.681920E-02
3.467976E-02
3.357821E-02
3.147032E-02
2.874326E-02
2.704804E-02
2.589553E-02
2.385009E-02
2.269284E-02
2.096850E-02
1.953962E-02
1.699721E-02
1.591859E-02
1.355997E-02
1.182199E-02
1.073955E-02
8.465559E-03
7.060371E-03
7.007310E-03
6.133295E-03
5.722858E-03
5.013676E-03
4.055615E-03
3.154057E-03
2.877305E-03
2.914533E-03
2.845471E-03
2.671964E-03
2.583536E-03
2.314092E-03
2.115504E-03
1.842755E-03
1.816255E-03
1.642286E-03
1.970534E-03
1.501064E-03
1.379913E-03
9.532219E-04
6.595666E-04
5.905360E-04
3.090531E-04
2.527788E-04
7.033510E-05
1.139749E-04
1.090654E-04
3.293896E-05
2.964711E-04
3.802978E-04
1.217498E-04
1.140652E-04
3.090946E-04
5.161458E-05
-3.699951E-05
1.851108E-05
2.215013E-04
7.126757E-05
-4.362845E-05
-1.840144E-05
-9.718368E-05
-6.927323E-05
-6.965962E-06
7.386206E-05
-1.460512E-04
-1.166397E-04
-2.039654E-04
3.204501E-05
-7.675549E-05
-1.595262E-04
-1.997593E-04
-1.392429E-04
-7.327120E-06
-4.977310E-05
1.622025E-04
1.683827E-04
6.366943E-05
2.940528E-04
9.445643E-05
2.227762E-04
7.546396E-02
1.016165E-02
-2.036292E-03
-2.398960E-03
8.143152E-03
1.607606E-03
1.398133E-03
9.803797E-04
8.129041E-04
1.596309E-03
2.001241E-03
1.875459E-03
1.750025E-03
2.062740E-03
1.811793E-03
2.557274E-03
2.637860E-03
2.622437E-03
2.676124E-03
3.508167E-03
3.702925E-03
3.470781E-03
3.785190E-03
3.770429E-03
3.730382E-03
3.897714E-03
4.245730E-03
4.897487E-03
5.144570E-03
5.471766E-03
6.904220E-03
8.000199E-03
9.076980E-03
1.011623E-02
1.133382E-02
1.249491E-02
1.420801E-02
1.577836E-02
1.787934E-02
1.949477E-02
2.100501E-02
2.335070E-02
2.509232E-02
2.675962E-02
2.861501E-02
3.042938E-02
3.303527E-02
3.435107E-02
3.541409E-02
3.834102E-02
4.019877E-02
4.160633E-02
4.409208E-02
4.469815E-02
4.596359E-02
4.909538E-02
5.027084E-02
5.106880E-02
5.260787E-02
5.363746E-02
5.520956E-02
5.730697E-02
5.767692E-02
6.023920E-02
5.985909E-02
6.250640E-02
6.397723E-02
6.201053E-02
6.494410E-02
6.742330E-02
6.810615E-02
6.763406E-02
6.861829E-02
6.638466E-02
6.863889E-02
7.371633E-02
7.078612E-02
7.027365E-02
7.400118E-02
7.436165E-02
7.328270E-02
7.195298E-02
7.177688E-02
7.055830E-02
7.169796E-02
7.326475E-02
7.077906E-02
7.160029E-02
7.192499E-02
7.038431E-02
7.040563E-02
7.126028E-02
7.036923E-02
7.238909E-02
7.152152E-02
7.083398E-02
6.923658E-02
6.685187E-02
6.675430E-02
6.605046E-02
6.715022E-02
6.528391E-02
6.523890E-02
6.425750E-02
6.292502E-02
6.132370E-02
5.989573E-02
5.882310E-02
5.825280E-02
5.666303E-02
5.774592E-02
5.535833E-02
5.405978E-02
5.185022E-02
5.090531E-02
4.878265E-02
4.835018E-02
4.763531E-02
4.502662E-02
4.192727E-02
4.167819E-02
4.019309E-02
3.793871E-02
3.622024E-02
3.452414E-02
3.322954E-02
3.153831E-02
2.986017E-02
2.761549E-02
2.539119E-02
2.398636E-02
2.234703E-02
2.069751E-02
1.830930E-02
1.703262E-02
1.559407E-02
1.373192E-02
1.196824E-02
1.090743E-02
9.358488E-03
8.405757E-03
7.078197E-03
6.536624E-03
5.833793E-03
4.689080E-03
3.954698E-03
3.318492E-03
3.115648E-03
2.845573E-03
2.690512E-03
2.687569E-03
2.910133E-03
2.342053E-03
2.372527E-03
1.862936E-03
1.897901E-03
1.623691E-03
1.673645E-03
1.348826E-03
1.474647E-03
9.455780E-04
8.295035E-04
8.257529E-04
7.148529E-04
4.102351E-04
2.617167E-04
2.005478E-04
2.627452E-04
3.528236E-04
2.795217E-04
3.386111E-04
4.263291E-05
-1.078005E-04
1.678316E-05
8.318018E-06
-4.483848E-05
-1.021296E-05
-5.356312E-05
-3.582130E-05
1.240520E-05
8.182721E-05
-6.886963E-06
1.454439E-05
-1.975640E-04
-1.836603E-04
-2.200504E-04
-1.275717E-04
-2.319969E-04
-1.612647E-04
-3.152847E-04
-5.164161E-04
-5.786771E-04
-1.590212E-03
3.722244E-04
-1.160054E-05
1.445062E-04
7.827731E-05
2.509622E-04
4.268206E-04
-4.952966E-04
2.326370E-03
5.382362E-03
2.337069E-02
-8.170565E-03
-2.479753E-02
7.400326E-02
1.153966E-03
3.881270E-04
9.898520E-04
9.579826E-04
1.444210E-03
1.703119E-03
1.696430E-03
1.709713E-03
2.006836E-03
2.185976E-03
2.570835E-03
2.688867E-03
3.023643E-03
3.155093E-03
3.267605E-03
3.637656E-03
3.443682E-03
3.583522E-03
3.590277E-03
3.701475E-03
4.153409E-03
4.539604E-03
4.321513E-03
5.032258E-03
5.900869E-03
6.957106E-03
7.573883E-03
8.817348E-03
1.037004E-02
1.161176E-02
1.303663E-02
1.481736E-02
1.625966E-02
1.791099E-02
1.943906E-02
2.048779E-02
2.312862E-02
2.523631E-02
2.623142E-02
2.882038E-02
3.050365E-02
3.249711E-02
3.461986E-02
3.594367E-02
3.850846E-02
4.049761E-02
4.141242E-02
4.359745E-02
4.529465E-02
4.654157E-02
4.839534E-02
5.031876E-02
5.131111E-02
5.226093E-02
5.495517E-02
5.433864E-02
5.707146E-02
5.993904E-02
5.953299E-02
6.090493E-02
6.202730E-02
6.259789E-02
6.385001E-02
6.539126E-02
6.725241E-02
6.530408E-02
6.816301E-02
6.890707E-02
6.940281E-02
6.893509E-02
7.098786E-02
7.038176E-02
7.018142E-02
7.218100E-02
7.213676E-02
7.188862E-02
7.187374E-02
7.176188E-02
7.005964E-02
7.059667E-02
7.235867E-02
7.265729E-02
7.334555E-02
7.199502E-02
7.131350E-02
6.993610E-02
7.011938E-02
7.055603E-02
6.946895E-02
6.677818E-02
6.954437E-02
6.872561E-02
6.831217E-02
6.779442E-02
6.598414E-02
6.539871E-02
6.551657E-02
6.508894E-02
6.407739E-02
6.249287E-02
6.121716E-02
6.022577E-02
5.786856E-02
5.813984E-02
5.703423E-02
5.576452E-02
5.497013E-02
5.457335E-02
5.339639E-02
5.098034E-02
4.930564E-02
4.800108E-02
4.629708E-02
4.397979E-02
4.334201E-02
4.128623E-02
4.048013E-02
3.845033E-02
3.632574E-02
3.494989E-02
3.329403E-02
3.150225E-02
2.947571E-02
2.783892E-02
2.515195E-02
2.385422E-02
2.203339E-02
2.003894E-02
1.859884E-02
1.642749E-02
1.515961E-02
1.335619E-02
1.204541E-02
1.125849E-02
1.093001E-02
8.363753E-03
6.574040E-03
5.990505E-03
5.509168E-03
4.624985E-03
3.988590E-03
3.399906E-03
2.955740E-03
2.605561E-03
2.689332E-03
2.545784E-03
2.710785E-03
2.511580E-03
2.242919E-03
2.233021E-03
2.023333E-03
1.408506E-03
1.419538E-03
1.003513E-03
8.573989E-04
8.190143E-04
5.642742E-04
6.713797E-04
3.688648E-04
3.445107E-04
1.881470E-04
1.597131E-04
1.055048E-04
1.454158E-04
1.814241E-04
3.108614E-04
2.397732E-04
3.928185E-05
9.770712E-05
4.563234E-05
-2.650616E-05
1.386900E-07
7.023881E-05
2.498122E-04
2.956055E-04
3.619174E-04
2.098934E-04
1.287873E-04
-7.026347E-05
-2.591856E-05
-1.673410E-06
-2.077961E-04
-1.604301E-04
-8.891566E-05
-1.037309E-04
-2.581816E-04
-4.036755E-04
-1.232303E-03
8.921468E-04
1.501590E-04
3.966261E-04
5.947630E-04
1.645877E-04
6.131743E-04
7.543324E-04
6.135094E-03
-9.811022E-03
2.638505E-03
-3.854231E-03
-6.906994E-03
5.618769E-02
8.873292E-04
1.329760E-03
1.255599E-03
1.305948E-03
1.546322E-03
1.520880E-03
1.578184E-03
1.559816E-03
1.723665E-03
2.088022E-03
2.328618E-03
2.801514E-03
3.055725E-03
3.082840E-03
3.294372E-03
3.598335E-03
3.264927E-03
3.433735E-03
3.118694E-03
3.162557E-03
3.679942E-03
4.452755E-03
4.752324E-03
5.891921E-03
6.370741E-03
7.280749E-03
7.548531E-03
9.298653E-03
1.075825E-02
1.163241E-02
1.373357E-02
1.446505E-02
1.599244E-02
1.764459E-02
1.921059E-02
2.108096E-02
2.298864E-02
2.456888E-02
2.709533E-02
2.841935E-02
3.036901E-02
3.256707E-02
3.404135E-02
3.613375E-02
3.734139E-02
3.920956E-02
4.093378E-02
4.320881E-02
4.528728E-02
4.697413E-02
4.802106E-02
4.912645E-02
5.065093E-02
5.292181E-02
5.470939E-02
5.578088E-02
5.706602E-02
5.965355E-02
6.042950E-02
6.137281E-02
6.191440E-02
6.254775E-02
6.376582E-02
6.612185E-02
6.461746E-02
6.742193E-02
6.813659E-02
6.809471E-02
6.923257E-02
6.819513E-02
7.047193E-02
6.904846E-02
6.995082E-02
7.144935E-02
7.239762E-02
7.089923E-02
7.296167E-02
7.355124E-02
7.208105E-02
7.257104E-02
7.246754E-02
7.395870E-02
7.351023E-02
7.175790E-02
7.233377E-02
7.114687E-02
7.077064E-02
7.022244E-02
6.896911E-02
6.926480E-02
6.777395E-02
6.780989E-02
6.787006E-02
6.703986E-02
6.636612E-02
6.523273E-02
6.661486E-02
6.629887E-02
6.413433E-02
6.339229E-02
6.094687E-02
5.978568E-02
5.794130E-02
5.717445E-02
5.721360E-02
5.597863E-02
5.470260E-02
5.301717E-02
5.304928E-02
5.080554E-02
4.877417E-02
4.709739E-02
4.655061E-02
4.562761E-02
4.414676E-02
4.191878E-02
3.888257E-02
3.808616E-02
3.596803E-02
3.445928E-02
3.259574E-02
3.141950E-02
2.997414E-02
2.774960E-02
2.584396E-02
2.408338E-02
2.189362E-02
1.996808E-02
1.859639E-02
1.685897E-02
1.466198E-02
1.374516E-02
1.266340E-02
1.113316E-02
1.014678E-02
8.620676E-03
7.536366E-03
6.314855E-03
5.486750E-03
4.942225E-03
4.123499E-03
3.574891E-03
3.101729E-03
2.742557E-03
2.692707E-03
2.568366E-03
2.844784E-03
2.487227E-03
1.957318E-03
1.992451E-03
1.925911E-03
1.613806E-03
1.405579E-03
1.392677E-03
1.074910E-03
1.038338E-03
8.203541E-04
7.982296E-04
6.224334E-04
2.926119E-04
3.800290E-04
3.465762E-04
-2.478379E-05
-7.141223E-05
-9.067203E-05
2.541669E-04
3.566933E-05
9.988351E-05
7.931964E-05
2.137757E-04
8.032989E-05
1.761495E-05
4.433737E-05
3.867842E-06
1.231783E-04
8.197140E-05
1.755259E-04
2.410648E-05
9.242915E-05
-2.791275E-05
-9.818775E-05
-1.129829E-04
-1.742758E-04
-2.322839E-04
-1.821269E-04
-4.583109E-04
-9.117768E-04
-1.334850E-03
9.388917E-04
8.697674E-04
5.707807E-04
2.946311E-04
9.628065E-06
7.938976E-04
9.261010E-04
-7.472899E-04
6.848186E-02
3.340039E-02
3.878808E-03
1.736306E-02
6.918366E-02
-3.496562E-03
1.353404E-03
1.706297E-03
1.348806E-03
1.417403E-03
1.453959E-03
1.238091E-03
1.616782E-03
1.760912E-03
2.049909E-03
2.748300E-03
2.806608E-03
2.928733E-03
2.992769E-03
3.106725E-03
3.360854E-03
3.488409E-03
3.153193E-03
3.224529E-03
3.519761E-03
3.615871E-03
3.998077E-03
4.670337E-03
5.530410E-03
6.164655E-03
7.144865E-03
7.856083E-03
9.140000E-03
1.057223E-02
1.162197E-02
1.302579E-02
1.482755E-02
1.648184E-02
1.786468E-02
1.941966E-02
2.089380E-02
2.286566E-02
2.499307E-02
2.651204E-02
2.858565E-02
3.082104E-02
3.258384E-02
3.455971E-02
3.593324E-02
3.724624E-02
3.920775E-02
4.176428E-02
4.339977E-02
4.531879E-02
4.721121E-02
4.837829E-02
4.974702E-02
5.040320E-02
5.222538E-02
5.412239E-02
5.598025E-02
5.823855E-02
5.979850E-02
5.987814E-02
6.136891E-02
6.202767E-02
6.332454E-02
6.353662E-02
6.590827E-02
6.457873E-02
6.619312E-02
6.684505E-02
6.815627E-02
6.823373E-02
6.966613E-02
6.962767E-02
7.084826E-02
6.965782E-02
6.947136E-02
7.314774E-02
7.174274E-02
7.179215E-02
7.238694E-02
7.206851E-02
7.163004E-02
7.146274E-02
7.303356E-02
7.204213E-02
7.187559E-02
7.068945E-02
7.176366E-02
7.098971E-02
7.051572E-02
7.091521E-02
6.995990E-02
6.937539E-02
6.769408E-02
6.835140E-02
6.640585E-02
6.590464E-02
6.573987E-02
6.673158E-02
6.505088E-02
6.346938E-02
6.211552E-02
6.130297E-02
5.925485E-02
5.807204E-02
5.795224E-02
5.615026E-02
5.468246E-02
5.446020E-02
5.353078E-02
5.316020E-02
5.064360E-02
4.863810E-02
4.729027E-02
4.578391E-02
4.453213E-02
4.279002E-02
4.090331E-02
3.941139E-02
3.818015E-02
3.621825E-02
3.448245E-02
3.287043E-02
3.155848E-02
3.000009E-02
2.796096E-02
2.684903E-02
2.460183E-02
2.232962E-02
2.002887E-02
1.838651E-02
1.715504E-02
1.523746E-02
1.367885E-02
1.219874E-02
1.093511E-02
9.673409E-03
8.908368E-03
7.673809E-03
6.489447E-03
5.145774E-03
4.304730E-03
3.849634E-03
3.440690E-03
2.727289E-03
2.732565E-03
2.446704E-03
2.526551E-03
2.463468E-03
2.221205E-03
2.127466E-03
2.072462E-03
2.017753E-03
1.753103E-03
1.354061E-03
1.254730E-03
9.160355E-04
7.779884E-04
6.969045E-04
4.809634E-04
2.508747E-04
4.287105E-04
1.217824E-04
2.599169E-04
4.212152E-04
2.389387E-04
-7.564694E-06
8.137122E-05
9.328717E-05
-2.665533E-05
-2.305187E-05
2.418843E-04
1.174569E-04
3.540643E-05
-1.354367E-04
-1.279757E-04
3.498878E-04
-2.001637E-04
-1.342439E-04
-1.564150E-04
-1.003061E-04
-1.102772E-04
-1.500817E-04
-1.422267E-04
-1.611964E-04
-7.152261E-05
-1.634560E-04
-4.685169E-04
-1.059671E-03
-1.502060E-03
7.731101E-04
6.105641E-04
3.964300E-04
2.411917E-04
9.177875E-05
9.406682E-04
2.286510E-04
8.365665E-03
1.060720E-01
2.007510E-02
7.898023E-03
2.111974E-02
3.020651E-02
-7.854098E-03
1.589804E-03
1.078493E-03
8.088195E-04
1.128095E-03
1.079541E-03
1.495614E-03
1.250610E-03
1.802699E-03
2.256992E-03
2.686980E-03
3.007666E-03
3.483252E-03
3.438658E-03
3.451960E-03
3.396617E-03
3.192121E-03
3.452290E-03
3.335637E-03
3.230766E-03
3.549793E-03
3.986059E-03
4.722347E-03
5.614807E-03
6.010927E-03
6.731609E-03
7.904854E-03
9.078652E-03
1.074550E-02
1.219396E-02
1.309120E-02
1.529062E-02
1.637508E-02
1.845204E-02
1.956174E-02
2.110674E-02
2.329179E-02
2.472652E-02
2.617490E-02
2.796044E-02
3.049819E-02
3.244669E-02
3.430203E-02
3.701941E-02
3.805093E-02
3.971264E-02
4.155391E-02
4.322725E-02
4.527388E-02
4.637002E-02
4.774867E-02
4.974108E-02
5.118833E-02
5.306557E-02
5.409936E-02
5.691282E-02
5.825534E-02
5.972160E-02
6.013554E-02
6.025105E-02
6.052841E-02
6.111314E-02
6.393680E-02
6.567674E-02
6.694652E-02
6.621660E-02
6.760677E-02
6.851794E-02
6.859415E-02
6.901589E-02
6.976583E-02
7.055338E-02
7.070852E-02
7.044547E-02
7.038025E-02
6.991884E-02
7.162581E-02
6.955907E-02
7.306565E-02
7.244063E-02
7.143160E-02
7.285695E-02
7.122892E-02
7.153740E-02
7.082390E-02
7.062457E-02
6.897913E-02
6.877758E-02
7.118250E-02
6.999723E-02
7.005369E-02
6.507028E-02
6.655811E-02
6.536038E-02
6.464286E-02
6.543778E-02
6.514752E-02
6.528410E-02
6.316663E-02
6.213228E-02
6.207441E-02
5.968445E-02
5.874922E-02
5.806235E-02
5.722540E-02
5.642545E-02
5.569128E-02
5.456218E-02
5.293421E-02
5.124873E-02
4.911786E-02
4.759834E-02
4.557298E-02
4.415302E-02
4.302247E-02
4.068298E-02
3.952128E-02
3.829467E-02
3.588735E-02
3.473906E-02
3.272460E-02
3.120622E-02
2.943546E-02
2.780909E-02
2.598041E-02
2.408047E-02
2.145720E-02
1.985310E-02
1.815692E-02
1.734744E-02
1.484476E-02
1.370939E-02
1.247808E-02
1.105912E-02
9.856364E-03
8.285938E-03
7.835982E-03
6.703235E-03
5.225516E-03
4.290137E-03
3.915262E-03
3.415809E-03
3.141060E-03
2.602241E-03
2.360566E-03
2.266394E-03
2.362189E-03
2.285107E-03
2.328535E-03
2.314428E-03
2.210995E-03
1.671731E-03
1.598114E-03
1.341627E-03
9.692291E-04
8.264721E-04
3.314499E-04
3.568046E-04
3.251266E-04
3.086612E-04
4.293119E-04
5.512974E-04
8.411780E-04
1.280324E-04
-6.726810E-06
3.005933E-04
-1.558760E-05
1.064194E-04
1.189457E-04
3.202798E-04
1.014177E-04
-8.516249E-05
-5.963881E-05
-1.793590E-05
1.816623E-03
-2.229162E-04
-2.457991E-04
-2.119710E-04
-1.236344E-04
-2.415401E-04
-2.222965E-04
-1.599718E-04
-1.978910E-04
-2.160295E-04
-2.338030E-04
-1.846303E-04
1.359875E-04
3.434582E-04
4.546350E-04
2.509405E-04
4.664760E-04
2.982046E-04
4.712798E-04
9.278891E-04
8.099758E-04
8.724341E-03
-4.381188E-03
-2.360612E-03
1.724216E-04
-7.756264E-03
1.556832E-02
1.601800E-03
1.286401E-03
6.610840E-04
8.744123E-04
9.692002E-04
1.368583E-03
1.472084E-03
1.398375E-03
2.125406E-03
2.452104E-03
2.471466E-03
2.903295E-03
5.237926E-03
3.291398E-03
3.240022E-03
3.458513E-03
3.536404E-03
3.518435E-03
3.353061E-03
3.400342E-03
3.602067E-03
4.211407E-03
4.907936E-03
5.608690E-03
6.066833E-03
7.094609E-03
7.820008E-03
9.144592E-03
1.040429E-02
1.203891E-02
1.290350E-02
1.465203E-02
1.620849E-02
1.765305E-02
1.969328E-02
2.158201E-02
2.250309E-02
2.484200E-02
2.662495E-02
2.839342E-02
3.055354E-02
3.266049E-02
3.399566E-02
3.581166E-02
3.775494E-02
3.898375E-02
4.138234E-02
4.340553E-02
4.511390E-02
4.617470E-02
4.864950E-02
5.037100E-02
5.210877E-02
5.279428E-02
5.476086E-02
5.563341E-02
5.716678E-02
5.844476E-02
5.993945E-02
6.094160E-02
6.014202E-02
6.098786E-02
6.367434E-02
6.543296E-02
6.563834E-02
6.701711E-02
6.817963E-02
6.768480E-02
6.923348E-02
6.984582E-02
6.870441E-02
7.165629E-02
7.141433E-02
7.095397E-02
7.085471E-02
7.008698E-02
7.223142E-02
7.160818E-02
7.364662E-02
7.255508E-02
7.836833E-02
7.612362E-02
7.078482E-02
7.152955E-02
7.057219E-02
7.188549E-02
7.006291E-02
6.974294E-02
6.922950E-02
7.040349E-02
6.998389E-02
6.846544E-02
6.870925E-02
6.617051E-02
6.514237E-02
6.453169E-02
6.569908E-02
6.634091E-02
6.277739E-02
6.253850E-02
6.117061E-02
5.946350E-02
5.857221E-02
5.900135E-02
5.790149E-02
5.583456E-02
5.502371E-02
5.370053E-02
5.262781E-02
5.063138E-02
4.902395E-02
4.852131E-02
4.672800E-02
4.475030E-02
4.353610E-02
4.130197E-02
3.961579E-02
3.824082E-02
3.623049E-02
3.503398E-02
3.322582E-02
3.129476E-02
2.970596E-02
2.816733E-02
2.614821E-02
2.402551E-02
2.194738E-02
2.066422E-02
1.914838E-02
1.726744E-02
1.557932E-02
1.375581E-02
1.225252E-02
1.136601E-02
9.684164E-03
8.379966E-03
7.458200E-03
6.476824E-03
5.394939E-03
4.668218E-03
3.954951E-03
3.550655E-03
2.968601E-03
2.591825E-03
2.544428E-03
2.307644E-03
2.530830E-03
2.689833E-03
2.560949E-03
2.380536E-03
2.072553E-03
1.785869E-03
1.530271E-03
1.167826E-03
1.085334E-03
1.122339E-03
9.970489E-04
8.465419E-04
6.623679E-04
6.022723E-04
5.669333E-04
6.021486E-04
3.791730E-04
1.273752E-04
1.255811E-05
-3.007744E-05
-1.044503E-04
-8.377994E-05
-1.941411E-04
2.294185E-05
1.573776E-04
1.666422E-04
3.403517E-04
5.271761E-04
1.497214E-03
2.684361E-04
-1.645324E-04
-1.279022E-04
-1.169853E-04
-6.596215E-05
-1.052987E-04
-1.009531E-04
-1.418446E-04
-1.674350E-04
-1.532923E-04
1.263668E-04
4.568445E-04
8.021613E-04
5.687720E-05
1.948904E-04
2.245002E-04
3.001448E-04
2.202472E-04
6.179788E-04
7.635284E-04
9.818357E-04
-6.548603E-02
-6.819562E-04
-7.982892E-04
7.682277E-03
-2.213883E-02
1.396987E-03
1.715605E-03
1.467853E-03
1.421211E-03
1.321540E-03
1.519601E-03
2.001513E-03
2.114001E-03
2.479768E-03
2.604695E-03
2.640697E-03
3.065960E-03
5.983517E-03
3.264837E-03
3.265855E-03
3.369857E-03
3.550916E-03
3.410177E-03
3.269555E-03
3.624607E-03
4.012380E-03
4.415890E-03
4.718797E-03
5.287834E-03
5.839875E-03
6.867391E-03
7.861454E-03
8.657913E-03
1.078107E-02
1.223865E-02
1.360552E-02
1.519297E-02
1.630898E-02
1.792213E-02
1.947235E-02
2.130580E-02
2.321445E-02
2.527738E-02
2.692966E-02
2.852812E-02
3.091830E-02
3.223954E-02
3.415063E-02
3.652567E-02
3.712199E-02
3.941798E-02
4.141619E-02
4.282726E-02
4.469446E-02
4.757438E-02
4.841177E-02
5.014164E-02
5.195241E-02
5.384004E-02
5.402524E-02
5.498303E-02
5.602191E-02
5.796039E-02
5.945991E-02
6.127862E-02
6.281623E-02
6.435879E-02
6.376084E-02
6.511672E-02
6.578354E-02
6.584893E-02
6.662814E-02
6.820836E-02
6.807432E-02
6.908393E-02
7.074931E-02
7.071176E-02
7.199742E-02
7.075439E-02
7.066753E-02
7.016369E-02
7.265549E-02
7.243821E-02
7.188049E-02
7.146736E-02
7.873632E-02
7.809104E-02
7.067680E-02
7.088973E-02
7.103980E-02
7.097856E-02
7.000788E-02
7.030695E-02
7.092026E-02
6.950570E-02
7.067916E-02
6.765181E-02
6.673417E-02
6.664167E-02
6.720725E-02
6.575006E-02
6.496706E-02
6.414154E-02
6.393421E-02
6.391867E-02
6.183422E-02
5.943833E-02
6.019775E-02
5.867463E-02
5.747850E-02
5.621068E-02
5.441163E-02
5.413390E-02
5.249219E-02
5.069074E-02
4.980736E-02
4.877060E-02
4.698136E-02
4.469751E-02
4.310709E-02
4.183544E-02
4.065672E-02
3.859581E-02
3.618149E-02
3.396942E-02
3.328065E-02
3.142644E-02
2.949770E-02
2.753577E-02
2.606324E-02
2.407007E-02
2.197817E-02
1.990296E-02
1.819176E-02
1.618144E-02
1.524156E-02
1.354480E-02
1.277523E-02
1.127218E-02
9.728245E-03
8.539191E-03
7.349944E-03
6.582744E-03
5.536668E-03
4.381284E-03
3.623409E-03
3.268029E-03
2.954245E-03
2.936997E-03
2.551822E-03
2.607663E-03
2.535885E-03
2.606711E-03
2.395028E-03
2.287871E-03
2.141351E-03
1.406026E-03
1.580345E-03
1.310241E-03
9.847302E-04
9.695300E-04
4.816585E-04
3.876501E-04
3.891449E-04
5.334990E-04
5.762448E-04
3.560031E-04
1.614091E-04
-8.672887E-05
-8.455773E-05
-1.562233E-04
6.653176E-05
-8.747802E-05
1.563171E-05
-1.240012E-04
7.836418E-05
1.669431E-04
1.136529E-03
2.556981E-03
2.421180E-03
-1.845741E-04
-7.123727E-05
-9.012774E-05
-2.235775E-04
-1.812151E-04
-1.062886E-04
-8.680283E-05
-8.162697E-05
-3.287253E-05
-7.426282E-05
1.165379E-04
2.881560E-04
5.981511E-04
6.100638E-05
3.411047E-04
1.564418E-04
1.106991E-04
-9.374939E-05
1.206699E-04
4.121023E-04
-7.023785E-02
-1.333070E-01
1.127233E-02
1.812909E-04
-1.889220E-02
-5.626830E-02
-1.519961E-02
2.215757E-03
1.760268E-03
1.122965E-03
1.381895E-03
1.429378E-03
1.753378E-03
1.749736E-03
2.255755E-03
2.411812E-03
2.718728E-03
2.945613E-03
3.136739E-03
2.832508E-03
3.151612E-03
3.170513E-03
3.259290E-03
3.121876E-03
3.419659E-03
3.488789E-03
3.556896E-03
4.215540E-03
4.746639E-03
5.317336E-03
5.469321E-03
6.178687E-03
7.900330E-03
9.052071E-03
1.025023E-02
1.197899E-02
1.330819E-02
1.511724E-02
1.633417E-02
1.825881E-02
1.945800E-02
2.087570E-02
2.194849E-02
2.286437E-02
2.729184E-02
2.844505E-02
3.088587E-02
3.262807E-02
3.455780E-02
3.582752E-02
3.760628E-02
3.944549E-02
4.153653E-02
4.279641E-02
4.420103E-02
4.817811E-02
4.883773E-02
4.987228E-02
5.076079E-02
5.247852E-02
5.379189E-02
5.479230E-02
5.666932E-02
5.719491E-02
5.887435E-02
6.066862E-02
6.179981E-02
6.292586E-02
6.483411E-02
6.518129E-02
6.699195E-02
6.708857E-02
6.678819E-02
6.693021E-02
6.834864E-02
6.983414E-02
7.125234E-02
7.055816E-02
7.172498E-02
7.150016E-02
7.164980E-02
7.105441E-02
7.251903E-02
7.441308E-02
7.160786E-02
7.251950E-02
7.804115E-02
7.544566E-02
6.982679E-02
7.062569E-02
7.173229E-02
6.994890E-02
7.070840E-02
6.984101E-02
7.216994E-02
6.943898E-02
7.061226E-02
6.899502E-02
6.803828E-02
6.783424E-02
6.665366E-02
6.539457E-02
6.456280E-02
6.430624E-02
6.356577E-02
6.314006E-02
6.083573E-02
6.048305E-02
5.959596E-02
5.864517E-02
5.796462E-02
5.678975E-02
5.477173E-02
5.290189E-02
5.172001E-02
5.039236E-02
5.019430E-02
4.712446E-02
4.586584E-02
4.419926E-02
4.338388E-02
4.205954E-02
4.067074E-02
3.864837E-02
3.733089E-02
3.481330E-02
3.305356E-02
3.148925E-02
2.921899E-02
2.755782E-02
2.553476E-02
2.357530E-02
2.232093E-02
1.992138E-02
1.885995E-02
1.673169E-02
1.553293E-02
1.361200E-02
1.279525E-02
1.110743E-02
9.803866E-03
8.672909E-03
7.338845E-03
6.097891E-03
5.345208E-03
4.487183E-03
4.049630E-03
3.418796E-03
2.940162E-03
2.713315E-03
2.646634E-03
2.661844E-03
2.851971E-03
2.838914E-03
2.722763E-03
2.459809E-03
2.240042E-03
2.341520E-03
1.650307E-03
1.264546E-03
1.217047E-03
8.855976E-04
4.893841E-04
6.073209E-04
4.355916E-04
3.651173E-04
3.427824E-04
3.279952E-04
3.114704E-04
3.728282E-04
2.168601E-04
1.247411E-04
1.457945E-04
6.844988E-05
-1.305063E-04
-1.886834E-04
5.241851E-05
-1.102048E-04
2.586183E-03
3.076830E-03
9.536074E-04
1.971988E-04
-1.784125E-04
-2.604616E-04
-2.179446E-04
-2.526442E-04
-8.729803E-05
-1.046805E-04
3.446492E-05
6.068826E-05
-1.415797E-04
-2.067279E-04
1.092972E-05
-1.118749E-04
3.585889E-04
-2.946274E-04
1.934868E-04
3.620796E-04
1.036113E-04
7.090807E-05
2.237824E-04
2.048212E-02
2.504917E-01
1.748042E-03
-1.868415E-04
-2.384573E-03
4.143264E-02
8.825117E-04
3.278701E-03
3.802629E-03
9.957804E-04
1.138998E-03
1.254431E-03
1.708446E-03
1.788354E-03
2.086620E-03
2.261823E-03
2.481657E-03
2.717270E-03
3.518123E-03
3.171081E-03
3.129552E-03
3.145083E-03
3.141907E-03
3.512113E-03
3.481580E-03
3.467822E-03
3.487084E-03
3.859786E-03
4.293075E-03
5.231422E-03
5.381198E-03
5.849586E-03
7.982217E-03
9.132908E-03
9.523328E-03
1.116382E-02
1.299108E-02
1.478418E-02
1.601645E-02
1.692099E-02
1.862853E-02
2.144392E-02
2.144297E-02
2.298120E-02
2.639173E-02
2.907181E-02
3.107449E-02
3.264207E-02
3.429802E-02
3.623843E-02
3.835276E-02
3.975104E-02
4.119806E-02
4.315642E-02
4.434846E-02
4.637431E-02
4.787713E-02
4.877059E-02
5.053156E-02
5.185506E-02
5.329596E-02
5.512106E-02
5.700258E-02
5.892723E-02
6.053266E-02
6.016731E-02
6.199545E-02
6.369142E-02
6.418777E-02
6.537994E-02
6.633060E-02
6.730864E-02
6.934928E-02
6.838632E-02
6.885639E-02
7.030666E-02
6.966651E-02
6.889061E-02
6.993858E-02
7.175430E-02
7.063389E-02
7.136578E-02
7.264959E-02
7.386054E-02
7.188865E-02
7.375625E-02
7.582357E-02
7.274328E-02
7.049517E-02
7.065417E-02
7.147187E-02
7.128398E-02
7.013375E-02
6.861261E-02
7.106352E-02
6.945932E-02
6.812991E-02
6.770318E-02
6.773005E-02
6.797800E-02
6.673331E-02
6.427302E-02
6.456252E-02
6.386402E-02
6.390564E-02
6.299137E-02
6.155337E-02
5.970872E-02
5.929588E-02
6.068233E-02
5.899060E-02
5.735335E-02
5.550464E-02
5.379426E-02
5.261742E-02
5.058520E-02
4.937721E-02
4.840279E-02
4.623092E-02
4.436083E-02
4.229638E-02
4.132663E-02
3.930532E-02
3.791726E-02
3.688775E-02
3.557062E-02
3.282532E-02
3.083118E-02
2.884627E-02
2.748157E-02
2.598879E-02
2.373499E-02
2.132870E-02
2.005821E-02
1.824868E-02
1.653566E-02
1.535300E-02
1.363623E-02
1.277476E-02
1.105768E-02
9.702161E-03
8.351776E-03
7.280474E-03
6.331893E-03
5.402036E-03
4.622182E-03
3.855037E-03
3.268521E-03
2.786143E-03
2.512520E-03
2.653373E-03
2.616288E-03
2.551372E-03
2.518709E-03
2.579195E-03
2.246926E-03
2.394963E-03
2.341646E-03
1.930461E-03
1.552977E-03
1.496042E-03
7.971050E-04
8.202143E-04
2.691644E-04
3.840205E-04
4.947530E-04
3.878394E-04
3.652793E-04
1.071682E-04
3.749966E-04
3.425911E-05
2.577956E-04
-1.273522E-04
-9.809567E-05
-7.505943E-05
6.061627E-05
6.163372E-05
-6.933986E-05
2.121473E-03
4.378738E-03
-1.665281E-05
-2.325691E-04
-1.170900E-04
-2.168856E-04
-1.960283E-04
-1.621287E-04
-1.873041E-04
-2.035834E-04
1.131946E-04
-4.118943E-05
-1.839319E-04
-3.737992E-04
-5.944091E-04
-9.355478E-04
2.696938E-04
2.091473E-05
9.648673E-04
7.383089E-04
5.479263E-04
4.234447E-04
1.097744E-04
-7.966092E-02
-7.645866E-02
2.263782E-03
-1.921225E-04
9.545907E-02
2.616698E-01
6.237282E-04
1.543212E-03
1.136571E-03
7.755666E-04
8.673983E-04
1.012993E-03
1.588621E-03
1.857374E-03
1.907642E-03
2.181854E-03
2.356030E-03
2.565102E-03
3.493132E-03
3.044550E-03
3.116128E-03
2.992380E-03
3.184954E-03
3.175262E-03
3.092551E-03
3.396044E-03
3.940636E-03
4.075535E-03
4.483347E-03
5.639270E-03
6.279149E-03
6.992501E-03
8.047745E-03
9.064898E-03
1.066048E-02
1.190574E-02
1.305700E-02
1.496389E-02
1.675816E-02
1.823727E-02
1.993617E-02
2.127963E-02
2.220332E-02
2.262292E-02
2.600853E-02
2.890974E-02
3.111298E-02
3.305574E-02
3.401517E-02
3.626439E-02
3.827873E-02
3.997272E-02
4.148732E-02
4.314741E-02
4.507397E-02
4.662570E-02
4.823484E-02
4.984756E-02
5.130623E-02
5.226742E-02
5.383035E-02
5.620650E-02
5.751338E-02
5.913327E-02
6.048978E-02
6.072846E-02
6.179835E-02
6.414053E-02
6.388687E-02
6.351093E-02
6.415792E-02
6.537179E-02
6.715936E-02
6.644031E-02
6.872326E-02
6.993912E-02
7.068894E-02
7.108632E-02
7.150275E-02
7.257400E-02
7.229440E-02
7.241775E-02
7.164695E-02
7.064255E-02
7.087251E-02
7.194111E-02
7.412292E-02
7.304886E-02
7.293608E-02
7.336827E-02
7.277625E-02
7.163524E-02
6.902587E-02
6.885035E-02
7.229478E-02
6.901054E-02
7.009460E-02
6.894334E-02
6.828102E-02
6.894345E-02
6.665103E-02
6.580102E-02
6.572813E-02
6.402791E-02
6.354557E-02
6.482233E-02
6.188250E-02
5.959448E-02
5.943563E-02
5.727456E-02
5.762460E-02
5.705035E-02
5.601053E-02
5.473320E-02
5.175994E-02
5.092866E-02
5.002976E-02
4.785202E-02
4.586782E-02
4.486028E-02
4.290601E-02
4.092055E-02
3.872263E-02
3.741760E-02
3.615764E-02
3.541786E-02
3.405965E-02
3.114952E-02
2.909885E-02
2.731425E-02
2.557495E-02
2.398591E-02
2.200366E-02
2.049840E-02
1.910046E-02
1.740044E-02
1.509002E-02
1.335410E-02
1.248612E-02
1.115935E-02
9.456284E-03
8.535702E-03
7.195022E-03
6.462971E-03
5.413462E-03
4.431843E-03
4.171129E-03
3.284587E-03
2.948775E-03
2.860939E-03
2.846287E-03
2.654627E-03
2.631941E-03
2.562717E-03
2.480812E-03
2.452676E-03
2.317249E-03
2.289459E-03
1.610532E-03
1.420826E-03
1.355178E-03
1.387042E-03
7.903467E-04
2.732638E-04
4.845083E-04
3.375545E-04
2.290902E-04
8.590073E-05
1.560493E-04
3.068768E-05
-3.499635E-05
-5.257206E-05
-8.843934E-05
-1.697125E-04
-8.363417E-05
-2.145030E-04
-1.873920E-04
-2.556299E-04
7.601830E-05
2.714908E-04
1.073781E-04
4.700793E-05
-1.282965E-04
-1.257836E-04
-2.224764E-04
1.246439E-04
-5.341569E-05
-3.002638E-05
-2.222467E-04
-1.124733E-04
-1.879477E-04
-3.099820E-04
-7.862260E-04
-1.425799E-03
6.186692E-04
1.080987E-04
1.127615E-03
1.053667E-03
7.885841E-04
5.035464E-04
-1.120037E-04
-2.497469E-05
-1.281608E-02
-2.803917E-02
1.908766E-02
-2.607806E-02
5.916177E-02
6.967220E-04
1.445591E-03
1.452460E-03
1.367155E-03
1.072317E-03
1.353696E-03
1.722661E-03
1.734924E-03
2.120462E-03
2.115017E-03
2.464910E-03
2.558181E-03
2.851346E-03
3.004386E-03
2.995840E-03
3.225634E-03
3.125139E-03
3.149394E-03
3.218242E-03
3.589498E-03
3.880351E-03
4.285082E-03
4.733182E-03
5.495946E-03
6.291810E-03
6.780678E-03
7.493418E-03
8.609822E-03
1.013571E-02
1.227293E-02
1.346142E-02
1.479892E-02
1.597358E-02
1.740054E-02
1.897589E-02
2.077681E-02
2.335053E-02
2.447360E-02
2.662968E-02
2.898366E-02
3.022736E-02
3.295992E-02
3.434081E-02
3.578175E-02
3.736303E-02
3.935529E-02
4.120179E-02
4.234049E-02
4.469902E-02
4.764220E-02
4.873883E-02
4.984098E-02
5.132140E-02
5.293955E-02
5.448048E-02
5.566640E-02
5.739491E-02
5.768195E-02
5.865724E-02
6.004448E-02
6.135932E-02
6.362762E-02
6.309914E-02
6.380849E-02
6.677799E-02
6.801996E-02
6.884970E-02
6.942790E-02
6.609719E-02
6.882575E-02
7.185321E-02
6.941859E-02
7.103030E-02
7.190835E-02
6.950650E-02
7.230711E-02
7.183673E-02
7.223662E-02
7.202825E-02
7.204296E-02
7.305984E-02
7.095584E-02
7.085871E-02
7.123039E-02
7.063429E-02
7.074117E-02
7.076979E-02
6.893964E-02
7.022013E-02
7.042303E-02
6.945930E-02
6.806527E-02
6.856085E-02
6.711070E-02
6.599393E-02
6.667926E-02
6.476662E-02
6.462041E-02
6.331196E-02
6.287736E-02
6.205492E-02
6.121733E-02
5.983360E-02
5.892881E-02
5.692050E-02
5.552007E-02
5.533222E-02
5.357282E-02
5.308303E-02
5.162302E-02
5.005090E-02
4.764196E-02
4.637115E-02
4.487061E-02
4.345760E-02
4.227756E-02
4.058487E-02
3.877663E-02
3.643139E-02
3.521361E-02
3.468579E-02
3.071504E-02
2.932555E-02
2.765726E-02
2.595214E-02
2.432920E-02
2.218011E-02
2.039957E-02
1.877946E-02
1.741727E-02
1.530475E-02
1.341895E-02
1.301800E-02
1.072200E-02
9.093136E-03
8.013820E-03
6.785362E-03
6.111258E-03
5.139947E-03
4.345448E-03
3.972399E-03
3.249482E-03
2.743284E-03
2.599249E-03
2.478423E-03
2.328328E-03
2.343174E-03
2.342317E-03
2.224467E-03
2.325979E-03
2.453923E-03
1.799817E-03
1.567462E-03
1.256219E-03
1.408923E-03
1.154197E-03
7.802415E-04
5.449340E-04
3.908051E-04
5.634728E-04
3.386835E-04
-2.213167E-05
1.023280E-04
1.373790E-04
-1.670328E-04
-1.097609E-04
9.360784E-07
-1.148710E-04
-1.056333E-04
6.506884E-05
-1.418259E-04
-1.763977E-04
-8.384600E-05
-5.267793E-05
2.152412E-05
1.581451E-04
1.043541E-04
-3.298895E-05
3.920024E-05
1.071142E-04
-1.481067E-04
-7.941207E-05
-1.132494E-04
-1.346033E-04
-1.700443E-04
3.138451E-04
9.715362E-04
1.445462E-03
1.485211E-03
1.302284E-03
1.067999E-03
7.578683E-04
8.733863E-04
3.680010E-04
-1.165985E-04
2.403913E-02
1.965591E-02
3.730707E-03
-5.074183E-04
6.466298E-02
1.128896E-01
5.617714E-04
1.167612E-03
1.063046E-03
1.198764E-03
1.459194E-03
1.895944E-03
1.954733E-03
1.836345E-03
1.929822E-03
2.224691E-03
2.684892E-03
2.803020E-03
3.194432E-03
3.746965E-03
3.190046E-03
3.486191E-03
3.466726E-03
3.214223E-03
3.399120E-03
3.799553E-03
3.666336E-03
3.954412E-03
4.325012E-03
5.275811E-03
5.873825E-03
6.831158E-03
7.914529E-03
8.986030E-03
1.013588E-02
1.112283E-02
1.266070E-02
1.426464E-02
1.554576E-02
1.722988E-02
1.889166E-02
2.083869E-02
2.225382E-02
2.483128E-02
2.689132E-02
2.915157E-02
3.088947E-02
3.265095E-02
3.489173E-02
3.675016E-02
3.772562E-02
3.924540E-02
4.197739E-02
4.359715E-02
4.431809E-02
4.739303E-02
4.748845E-02
5.042226E-02
5.146357E-02
5.241838E-02
5.469540E-02
5.489585E-02
5.639011E-02
5.772337E-02
5.954865E-02
6.030011E-02
6.184325E-02
6.354604E-02
6.372669E-02
6.380580E-02
6.775440E-02
6.885044E-02
6.857028E-02
6.570350E-02
6.623780E-02
6.905687E-02
7.065223E-02
7.185041E-02
7.038543E-02
7.172136E-02
7.134162E-02
7.194835E-02
7.163642E-02
7.149873E-02
7.222084E-02
7.033161E-02
7.257791E-02
7.313078E-02
7.222214E-02
7.171986E-02
7.090922E-02
7.033086E-02
6.996790E-02
6.867564E-02
6.945173E-02
7.028773E-02
6.919856E-02
6.886462E-02
6.888532E-02
6.748767E-02
6.698228E-02
6.780180E-02
6.603376E-02
6.456201E-02
6.201817E-02
6.279896E-02
6.272507E-02
6.119066E-02
6.094926E-02
5.876694E-02
5.668813E-02
5.665190E-02
5.435767E-02
5.327191E-02
5.351636E-02
5.189069E-02
4.979450E-02
4.741489E-02
4.687207E-02
4.553460E-02
4.251183E-02
4.133020E-02
4.101855E-02
3.859688E-02
3.637163E-02
3.473924E-02
3.284486E-02
3.026163E-02
2.890086E-02
2.748094E-02
2.557233E-02
2.394517E-02
2.228250E-02
2.073112E-02
1.895737E-02
1.682267E-02
1.523603E-02
1.359995E-02
1.237668E-02
1.089923E-02
9.188265E-03
8.198398E-03
6.940758E-03
6.037898E-03
5.071480E-03
4.305683E-03
3.964214E-03
3.094377E-03
2.931123E-03
2.469024E-03
2.641736E-03
2.701623E-03
2.609984E-03
2.486495E-03
2.178847E-03
2.120361E-03
1.915880E-03
1.567500E-03
9.933871E-04
1.064360E-03
4.206750E-04
5.181494E-04
7.667021E-04
5.158655E-04
4.878975E-04
4.355255E-04
1.667099E-04
1.179376E-04
3.208259E-04
2.944207E-04
-1.157719E-04
-8.006763E-05
-1.372081E-04
-6.962817E-05
-1.511226E-04
-5.572382E-05
-1.072516E-04
-1.666844E-04
-1.139967E-04
-2.853088E-04
-1.779972E-04
-1.248570E-04
-2.920567E-05
-1.471616E-04
-4.767805E-05
-8.982645E-05
-1.866956E-04
-1.572958E-04
-2.443109E-04
-2.462427E-04
-2.253182E-04
9.429126E-04
2.511394E-03
3.955013E-03
7.669741E-04
9.546798E-04
8.456335E-04
6.931094E-04
7.807120E-04
4.671900E-04
1.222050E-04
2.380753E-02
9.798662E-03
-1.658193E-02
7.074517E-04
-2.267464E-02
1.325055E-01
-1.108882E-02
1.295985E-03
1.193667E-03
1.271715E-03
1.683013E-03
1.498737E-03
1.573203E-03
1.835475E-03
1.734726E-03
2.372012E-03
2.647702E-03
2.885272E-03
3.170971E-03
3.300519E-03
3.263306E-03
3.242554E-03
3.611275E-03
3.595491E-03
3.506186E-03
3.734412E-03
3.873369E-03
4.070688E-03
4.710134E-03
5.288654E-03
5.935954E-03
6.194802E-03
7.624834E-03
8.671373E-03
9.976331E-03
1.127299E-02
1.323102E-02
1.470013E-02
1.600419E-02
1.772079E-02
1.933938E-02
2.056716E-02
2.282732E-02
2.485647E-02
2.665791E-02
2.858600E-02
3.085219E-02
3.264370E-02
3.532445E-02
3.812174E-02
3.816051E-02
3.967987E-02
4.223860E-02
4.311906E-02
4.568365E-02
4.660392E-02
4.736475E-02
4.942710E-02
5.079417E-02
5.253467E-02
5.476179E-02
5.509206E-02
5.671349E-02
5.803220E-02
5.907854E-02
6.000361E-02
6.080665E-02
6.201962E-02
6.420149E-02
6.431861E-02
6.541799E-02
6.716177E-02
6.705653E-02
6.623244E-02
6.703967E-02
6.724866E-02
6.827925E-02
7.159904E-02
7.147197E-02
7.062662E-02
7.168172E-02
7.190351E-02
7.073396E-02
7.091799E-02
7.185570E-02
7.186243E-02
7.394478E-02
7.325917E-02
7.115810E-02
7.199223E-02
6.940637E-02
7.019454E-02
7.156316E-02
6.991808E-02
6.959058E-02
6.963321E-02
6.916787E-02
6.854173E-02
6.713963E-02
6.675476E-02
6.631752E-02
6.575373E-02
6.519363E-02
6.332081E-02
6.195912E-02
6.170103E-02
6.183475E-02
6.150347E-02
5.952184E-02
5.873453E-02
5.758106E-02
5.623996E-02
5.421865E-02
5.231215E-02
5.242582E-02
5.200631E-02
5.093283E-02
4.804329E-02
4.699202E-02
4.479047E-02
4.367153E-02
4.118962E-02
4.038023E-02
3.881078E-02
3.711579E-02
3.524578E-02
3.309355E-02
3.077403E-02
2.962421E-02
2.730174E-02
2.528133E-02
2.370092E-02
2.199604E-02
2.057588E-02
1.853211E-02
1.694470E-02
1.517351E-02
1.367338E-02
1.231759E-02
1.041415E-02
9.377147E-03
8.815816E-03
7.070400E-03
5.967306E-03
5.054125E-03
4.571688E-03
3.919079E-03
3.310842E-03
2.817706E-03
2.693249E-03
2.730113E-03
2.592077E-03
2.462808E-03
2.266951E-03
2.117115E-03
1.966664E-03
1.889123E-03
1.749217E-03
1.499475E-03
1.383906E-03
7.605142E-04
6.798490E-04
6.688117E-04
7.629083E-04
4.975105E-04
4.091157E-04
9.923903E-05
5.381137E-05
-5.883374E-05
6.326237E-05
1.047694E-05
5.920631E-05
4.610928E-05
1.276036E-04
-5.264850E-05
-1.268237E-04
-1.212996E-04
-1.306826E-04
-8.901970E-05
-1.768262E-04
-1.987469E-05
-1.513059E-04
-1.550452E-04
-2.355673E-05
-2.445296E-05
-2.831421E-04
-1.710040E-04
-2.236790E-04
-2.029085E-04
-1.868677E-04
-1.271055E-04
1.219477E-03
3.489720E-03
5.699808E-03
4.901327E-04
8.280901E-04
8.989371E-04
1.274607E-03
9.100957E-04
4.413257E-04
2.487772E-04
1.006198E-01
1.023626E-01
-3.504202E-03
-4.684423E-03
-1.279098E-02
-6.388765E-02
7.489021E-04
1.651991E-03
1.306769E-03
1.399089E-03
1.514758E-03
1.564265E-03
1.705002E-03
1.673798E-03
1.971193E-03
2.513638E-03
2.850305E-03
3.196367E-03
3.194544E-03
3.501937E-03
3.300172E-03
3.250545E-03
3.488387E-03
3.656005E-03
3.747280E-03
4.027357E-03
3.882105E-03
4.339614E-03
4.582812E-03
5.226677E-03
5.519249E-03
6.511300E-03
7.390355E-03
8.869008E-03
9.993776E-03
1.133587E-02
1.291065E-02
1.464666E-02
1.598147E-02
1.766040E-02
1.930307E-02
2.115381E-02
2.313921E-02
2.450736E-02
2.693179E-02
2.900737E-02
3.065270E-02
3.228392E-02
3.425165E-02
3.621037E-02
3.903728E-02
4.019493E-02
4.190774E-02
4.305854E-02
4.466992E-02
4.601464E-02
4.881872E-02
4.981367E-02
5.165372E-02
5.260260E-02
5.448984E-02
5.624746E-02
5.734651E-02
5.892844E-02
6.027128E-02
6.061445E-02
6.096337E-02
6.401735E-02
6.458214E-02
6.577537E-02
6.551089E-02
6.526716E-02
6.754321E-02
7.260705E-02
7.105845E-02
7.049385E-02
7.034143E-02
7.069606E-02
7.188639E-02
7.135700E-02
7.172749E-02
7.146456E-02
7.112279E-02
6.977630E-02
7.064579E-02
7.402030E-02
7.455865E-02
7.307751E-02
7.148075E-02
7.248508E-02
7.020519E-02
7.080508E-02
7.140357E-02
7.120963E-02
7.167843E-02
7.008082E-02
6.957032E-02
6.785299E-02
6.747042E-02
6.657694E-02
6.719522E-02
6.698834E-02
6.619088E-02
6.382110E-02
6.185637E-02
6.260836E-02
6.281080E-02
6.108796E-02
5.809029E-02
5.816847E-02
5.729152E-02
5.638761E-02
5.475988E-02
5.292941E-02
5.334844E-02
5.266941E-02
5.036261E-02
4.836506E-02
4.739479E-02
4.578741E-02
4.298487E-02
4.197598E-02
4.033572E-02
3.887046E-02
3.687543E-02
3.511280E-02
3.298344E-02
3.136464E-02
2.915700E-02
2.733687E-02
2.547809E-02
2.385623E-02
2.215129E-02
2.047929E-02
1.929666E-02
1.727671E-02
1.585308E-02
1.384350E-02
1.234436E-02
1.067797E-02
9.121337E-03
8.576821E-03
7.137568E-03
6.066141E-03
5.320573E-03
4.710129E-03
3.964780E-03
3.582922E-03
2.773798E-03
2.713327E-03
2.453598E-03
2.328618E-03
2.284950E-03
2.360260E-03
2.132843E-03
2.047517E-03
1.883997E-03
1.883782E-03
1.308311E-03
1.531636E-03
1.305399E-03
8.395507E-04
9.419821E-04
5.593621E-04
3.121163E-04
1.612931E-04
1.318846E-04
1.127212E-04
1.193605E-04
2.691280E-04
5.563102E-05
-2.980202E-05
7.662969E-05
5.804179E-06
3.326688E-06
-1.667087E-05
-9.969187E-06
-9.144756E-05
-5.421154E-05
-1.637931E-04
-1.376297E-04
-2.119494E-04
-1.534829E-04
-5.266928E-05
-1.146692E-04
-1.197112E-04
-4.815452E-05
-1.454096E-04
-1.410403E-04
-1.095280E-04
-2.377923E-04
1.304002E-03
3.652912E-03
6.475687E-03
4.217421E-04
1.103472E-03
2.025901E-04
-1.717218E-05
1.720269E-04
4.857404E-04
2.285601E-04
8.616711E-02
1.992291E-01
1.086209E-02
1.645133E-03
7.558376E-03
8.929256E-02
2.372608E-04
1.398852E-03
1.059054E-03
1.237924E-03
1.270546E-03
1.587479E-03
1.736682E-03
1.591402E-03
1.939505E-03
2.308232E-03
2.523916E-03
2.776284E-03
3.178224E-03
3.186176E-03
3.310235E-03
3.322360E-03
3.408967E-03
3.655182E-03
3.768301E-03
3.620484E-03
3.654249E-03
4.251626E-03
4.423884E-03
5.051251E-03
5.604793E-03
6.497238E-03
7.432847E-03
8.638598E-03
1.012206E-02
1.148896E-02
1.313447E-02
1.457439E-02
1.564145E-02
1.753620E-02
1.908654E-02
2.093637E-02
2.318386E-02
2.454642E-02
2.709893E-02
2.899528E-02
3.084522E-02
3.264076E-02
3.412549E-02
3.671662E-02
3.816784E-02
3.968251E-02
4.196379E-02
4.310640E-02
4.483802E-02
4.625714E-02
4.893362E-02
5.025830E-02
5.176275E-02
5.427120E-02
5.466609E-02
5.667076E-02
5.666956E-02
5.912481E-02
5.961214E-02
6.056334E-02
6.127877E-02
6.323875E-02
6.336727E-02
6.512267E-02
6.674827E-02
6.630574E-02
6.826583E-02
7.034758E-02
7.140014E-02
6.956073E-02
7.009581E-02
6.924539E-02
7.157966E-02
7.034205E-02
6.999404E-02
7.046116E-02
7.117578E-02
7.007959E-02
7.099533E-02
7.250810E-02
7.196793E-02
7.198202E-02
7.266952E-02
7.208375E-02
7.183194E-02
7.310187E-02
7.197576E-02
7.013843E-02
7.120784E-02
7.123951E-02
6.955857E-02
6.755900E-02
6.649001E-02
6.667647E-02
6.635461E-02
6.650697E-02
6.504408E-02
6.463099E-02
6.358218E-02
6.297562E-02
6.123652E-02
6.012543E-02
5.872115E-02
5.774161E-02
5.838313E-02
5.604278E-02
5.538679E-02
5.265356E-02
5.264662E-02
5.134136E-02
4.944232E-02
4.820584E-02
4.738574E-02
4.461751E-02
4.299812E-02
4.114596E-02
3.908094E-02
3.864843E-02
3.669506E-02
3.470773E-02
3.247761E-02
3.149339E-02
2.912415E-02
2.746695E-02
2.590679E-02
2.403173E-02
2.247912E-02
2.067527E-02
1.824126E-02
1.655266E-02
1.531541E-02
1.353247E-02
1.236655E-02
1.111382E-02
9.968907E-03
8.489258E-03
6.958560E-03
6.069651E-03
5.720322E-03
4.800768E-03
4.060744E-03
3.298188E-03
2.962967E-03
2.831635E-03
2.500847E-03
2.426193E-03
2.388480E-03
2.461627E-03
2.390591E-03
2.247906E-03
1.748004E-03
1.915574E-03
1.537679E-03
1.106363E-03
1.440403E-03
8.747517E-04
6.516809E-04
3.987608E-04
4.213062E-04
3.207884E-04
8.882477E-05
2.989805E-04
2.998150E-04
7.471718E-05
2.102392E-05
-7.292348E-05
-5.637624E-05
-4.578033E-05
-1.622960E-04
-1.748848E-04
-1.550841E-04
-1.669697E-04
-1.314267E-04
-1.177700E-04
-1.073423E-04
-1.981391E-04
-1.994362E-04
-1.087514E-04
-1.170072E-04
-5.823144E-05
-5.221496E-05
-9.663780E-05
-2.438635E-04
-2.752474E-04
-1.235617E-04
2.589774E-04
5.945821E-04
1.810554E-03
6.614274E-04
6.639766E-04
5.934082E-04
5.675545E-04
1.888839E-04
5.414831E-04
3.594589E-04
8.885148E-03
9.241904E-02
2.178296E-02
4.358485E-03
-8.838859E-03
1.398760E-01
8.301733E-03
1.738351E-03
8.693092E-04
1.107480E-03
1.091771E-03
1.675953E-03
1.375666E-03
1.405329E-03
1.660637E-03
2.080293E-03
2.468497E-03
2.768193E-03
3.465930E-03
2.992298E-03
3.196546E-03
3.207881E-03
3.434090E-03
3.600939E-03
3.760587E-03
3.835129E-03
3.939443E-03
4.189321E-03
4.379367E-03
4.628176E-03
5.328795E-03
6.296514E-03
7.399300E-03
8.514191E-03
9.720365E-03
1.103773E-02
1.256635E-02
1.430791E-02
1.597835E-02
1.724838E-02
1.946916E-02
2.152963E-02
2.343586E-02
2.498374E-02
2.695641E-02
2.932893E-02
3.100253E-02
3.299412E-02
3.461821E-02
3.642181E-02
3.841058E-02
4.075248E-02
4.238265E-02
4.319543E-02
4.574085E-02
4.682365E-02
4.955756E-02
5.053174E-02
5.186375E-02
5.330389E-02
5.416082E-02
5.664630E-02
5.755068E-02
5.894067E-02
6.033032E-02
6.084665E-02
6.191107E-02
6.290939E-02
6.457629E-02
6.537427E-02
6.634690E-02
6.899654E-02
6.888324E-02
6.973971E-02
7.169377E-02
6.917160E-02
7.006633E-02
7.017851E-02
7.108828E-02
7.027028E-02
7.230272E-02
7.108796E-02
7.004972E-02
7.171550E-02
7.161821E-02
7.169020E-02
7.100003E-02
7.193914E-02
7.151059E-02
7.094840E-02
7.197813E-02
7.185848E-02
7.122670E-02
7.178758E-02
7.053779E-02
7.177368E-02
6.918890E-02
6.829974E-02
6.680729E-02
6.780365E-02
6.573445E-02
6.777485E-02
6.673948E-02
6.459995E-02
6.380582E-02
6.244407E-02
6.115321E-02
6.087657E-02
5.861010E-02
5.834988E-02
5.800413E-02
5.527045E-02
5.457631E-02
5.345972E-02
5.257723E-02
5.100878E-02
4.888631E-02
4.775580E-02
4.513388E-02
4.475905E-02
4.355172E-02
4.206527E-02
3.977679E-02
3.857168E-02
3.719799E-02
3.473793E-02
3.260881E-02
3.171561E-02
2.944958E-02
2.702271E-02
2.518396E-02
2.329533E-02
2.159434E-02
1.989849E-02
1.864233E-02
1.686573E-02
1.469027E-02
1.349865E-02
1.211297E-02
1.045892E-02
9.426247E-03
8.304639E-03
7.205038E-03
6.480492E-03
5.693103E-03
4.712899E-03
4.183242E-03
3.488342E-03
3.178676E-03
2.842828E-03
2.590603E-03
2.466061E-03
2.310231E-03
2.640623E-03
2.840516E-03
2.470088E-03
1.847846E-03
1.901282E-03
1.619413E-03
1.301785E-03
1.050051E-03
7.085751E-04
6.820683E-04
7.145898E-04
4.167249E-04
3.686556E-04
2.851344E-04
3.230524E-04
2.269243E-04
3.304168E-04
2.534180E-04
1.215164E-04
2.166576E-05
3.911812E-05
-1.241876E-04
-1.117853E-04
-9.585734E-05
-5.879378E-05
-1.829040E-05
-9.060417E-05
-4.557370E-05
-3.593134E-05
-9.847269E-05
-1.273427E-04
1.095344E-04
-2.321078E-04
-2.109913E-04
-1.938383E-04
-1.885314E-04
-1.907763E-04
-2.212340E-04
-7.908128E-04
-1.432900E-03
-1.980708E-03
5.001607E-04
4.915461E-04
2.583503E-04
5.295550E-04
1.895492E-04
3.151484E-04
3.788837E-04
3.889152E-04
5.768635E-02
9.771431E-03
-1.240552E-03
-4.341594E-02
-1.695756E-02
-1.361594E-02
1.804096E-03
7.738024E-04
1.119329E-03
1.234894E-03
1.616675E-03
1.758323E-03
1.569017E-03
1.921135E-03
2.633628E-03
2.901119E-03
2.939714E-03
3.173273E-03
3.378348E-03
3.503903E-03
3.281364E-03
3.397303E-03
3.617498E-03
3.662431E-03
3.727603E-03
3.915605E-03
4.194750E-03
4.432204E-03
4.845736E-03
5.530282E-03
7.171102E-03
7.800235E-03
8.890932E-03
9.997635E-03
1.142898E-02
1.246550E-02
1.421857E-02
1.602496E-02
1.727189E-02
1.894748E-02
2.108942E-02
2.302722E-02
2.529378E-02
2.713614E-02
2.871959E-02
3.066090E-02
3.264243E-02
3.471222E-02
3.649092E-02
3.842930E-02
3.993369E-02
4.119096E-02
4.351558E-02
4.513085E-02
4.698356E-02
4.852463E-02
5.012436E-02
5.141852E-02
5.326566E-02
5.399543E-02
5.555079E-02
5.780989E-02
5.972219E-02
6.032852E-02
6.173411E-02
6.260778E-02
6.368506E-02
6.439457E-02
6.536221E-02
6.618868E-02
6.688293E-02
6.702377E-02
6.863978E-02
7.222894E-02
7.129993E-02
6.945151E-02
7.005056E-02
6.937379E-02
7.065634E-02
7.236956E-02
7.182224E-02
7.244522E-02
7.380009E-02
7.264565E-02
7.165435E-02
7.364710E-02
7.211349E-02
7.186614E-02
7.107480E-02
7.220720E-02
6.938709E-02
7.111513E-02
7.245453E-02
7.046133E-02
6.863863E-02
6.858002E-02
6.780528E-02
6.748023E-02
6.751767E-02
6.676992E-02
6.691939E-02
6.400636E-02
6.461266E-02
6.381006E-02
6.328873E-02
6.173327E-02
6.142415E-02
6.011323E-02
6.008789E-02
5.821665E-02
5.592580E-02
5.420660E-02
5.294979E-02
5.272922E-02
5.049291E-02
4.994756E-02
4.816213E-02
4.707364E-02
4.475267E-02
4.318422E-02
4.241153E-02
4.016883E-02
3.828564E-02
3.656839E-02
3.496927E-02
3.295032E-02
3.120595E-02
2.960148E-02
2.734018E-02
2.588626E-02
2.375381E-02
2.155643E-02
2.018932E-02
1.865056E-02
1.668872E-02
1.481426E-02
1.374097E-02
1.272652E-02
1.036893E-02
8.963963E-03
8.029280E-03
7.006924E-03
6.097610E-03
5.394834E-03
4.582001E-03
3.852178E-03
3.518840E-03
2.955795E-03
2.850365E-03
2.555832E-03
2.479678E-03
2.463270E-03
2.523370E-03
2.477000E-03
2.189420E-03
1.797047E-03
1.996359E-03
1.495973E-03
1.155765E-03
1.069214E-03
7.035618E-04
5.677426E-04
7.122940E-04
2.898556E-04
2.026438E-04
2.235633E-04
1.812589E-04
1.789802E-04
1.767903E-04
3.573611E-04
1.954758E-04
-2.634493E-05
1.056588E-05
-1.318037E-04
-1.644866E-04
-1.963339E-04
-6.008555E-05
-8.546167E-05
-2.301866E-05
-4.675230E-05
-1.634739E-05
-2.095959E-04
-1.631785E-04
3.224764E-04
-1.002083E-04
-1.266867E-04
-2.998986E-04
-2.980289E-04
-1.226863E-04
-1.926059E-04
-5.905867E-04
-1.056970E-03
-1.854413E-03
9.404299E-04
3.423607E-04
2.393189E-04
3.655553E-04
2.753812E-04
-1.772606E-04
4.405677E-04
-9.826867E-03
2.021769E-01
3.998135E-03
1.123764E-03
-7.830347E-03
-2.711538E-01
4.325274E-03
1.481977E-03
8.756968E-04
9.873015E-04
1.600536E-03
2.264647E-03
1.739531E-03
2.035373E-03
2.449740E-03
2.760182E-03
2.936539E-03
2.494533E-03
3.038024E-03
3.246178E-03
3.404687E-03
3.637880E-03
3.780794E-03
3.652644E-03
3.577947E-03
3.580008E-03
3.699541E-03
3.913852E-03
4.503081E-03
4.891266E-03
5.834051E-03
7.365956E-03
8.246381E-03
8.715153E-03
9.771605E-03
1.098075E-02
1.226046E-02
1.394950E-02
1.601667E-02
1.799755E-02
1.917872E-02
2.059915E-02
2.260753E-02
2.546658E-02
2.742781E-02
2.857844E-02
3.070233E-02
3.267489E-02
3.396357E-02
3.666430E-02
3.844423E-02
3.972251E-02
4.058286E-02
4.298276E-02
4.530971E-02
4.570148E-02
4.821332E-02
4.927939E-02
5.213495E-02
5.281490E-02
5.369631E-02
5.625226E-02
5.795032E-02
5.917742E-02
5.921279E-02
6.171200E-02
6.165260E-02
6.276630E-02
6.396148E-02
6.538834E-02
6.616812E-02
6.679950E-02
6.855221E-02
6.991302E-02
7.017483E-02
7.052643E-02
6.879062E-02
6.912007E-02
7.023310E-02
7.063178E-02
7.240883E-02
7.403138E-02
7.187776E-02
7.321458E-02
7.125856E-02
7.109826E-02
7.425907E-02
7.349067E-02
7.113146E-02
7.231770E-02
7.433613E-02
7.118113E-02
7.062174E-02
7.176301E-02
7.383772E-02
6.981758E-02
6.847965E-02
6.847464E-02
6.741061E-02
6.755284E-02
6.801557E-02
6.792578E-02
6.504160E-02
6.353396E-02
6.395718E-02
6.286920E-02
6.124779E-02
6.218977E-02
5.937313E-02
5.946486E-02
5.780043E-02
5.630534E-02
5.449784E-02
5.357097E-02
5.207155E-02
5.034855E-02
4.980990E-02
4.801502E-02
4.681754E-02
4.452675E-02
4.368767E-02
4.267320E-02
4.011983E-02
3.799318E-02
3.660165E-02
3.536390E-02
3.274716E-02
3.110321E-02
2.956328E-02
2.710575E-02
2.572803E-02
2.354143E-02
2.205544E-02
1.979800E-02
1.816147E-02
1.629316E-02
1.426492E-02
1.329176E-02
1.237302E-02
1.059334E-02
9.501370E-03
8.307425E-03
7.292599E-03
6.106854E-03
5.218283E-03
4.118928E-03
3.913290E-03
3.496092E-03
2.836090E-03
2.852484E-03
2.545422E-03
2.515925E-03
2.535354E-03
2.509242E-03
2.426816E-03
2.436493E-03
2.195919E-03
1.784723E-03
1.420962E-03
1.242242E-03
1.204771E-03
1.002777E-03
6.834870E-04
4.551245E-04
3.687214E-04
1.200229E-04
2.417302E-04
2.650452E-04
7.940244E-05
-2.119338E-06
1.413583E-04
-5.030636E-05
-6.249399E-05
1.647302E-06
2.065818E-05
-7.409976E-05
-1.803315E-04
-6.282012E-05
-2.324731E-05
-7.435904E-06
-1.437788E-04
-2.202998E-04
-1.099684E-04
-5.898576E-05
4.299887E-04
-1.576120E-04
-1.503596E-04
-1.199876E-04
-1.400292E-04
-2.055857E-04
-4.161391E-05
-3.190070E-03
-8.212087E-03
-1.343842E-02
3.927544E-04
2.106442E-04
2.618841E-04
7.076214E-05
3.323169E-04
4.879941E-04
8.088591E-04
-4.625048E-03
5.912353E-02
3.802039E-02
6.080302E-03
2.694312E-03
-1.276420E-02
1.342312E-03
2.001023E-03
9.825426E-04
1.053646E-03
1.198370E-03
1.465974E-03
1.771474E-03
2.385831E-03
2.355223E-03
2.673190E-03
2.412213E-03
2.617608E-03
2.782636E-03
3.317323E-03
3.145672E-03
3.371124E-03
3.351968E-03
3.383252E-03
3.362540E-03
3.347896E-03
3.481070E-03
3.811040E-03
4.593883E-03
5.172527E-03
5.955189E-03
7.587144E-03
7.196717E-03
8.350018E-03
9.671344E-03
1.106784E-02
1.263086E-02
1.486167E-02
1.556109E-02
1.776257E-02
1.976919E-02
2.069844E-02
2.330921E-02
2.547277E-02
2.693444E-02
2.859951E-02
3.084168E-02
3.284928E-02
3.472675E-02
3.633809E-02
3.773194E-02
3.965335E-02
4.183346E-02
4.340690E-02
4.471667E-02
4.678517E-02
4.764700E-02
4.917762E-02
5.110621E-02
5.301131E-02
5.423164E-02
5.559234E-02
5.857589E-02
5.965756E-02
6.038010E-02
6.015155E-02
6.228821E-02
6.239177E-02
6.316297E-02
6.320979E-02
6.536889E-02
6.692214E-02
6.695504E-02
7.046829E-02
6.756481E-02
6.916883E-02
6.820952E-02
6.888205E-02
7.068171E-02
7.124135E-02
7.230498E-02
7.366930E-02
7.352956E-02
7.283850E-02
7.170960E-02
7.144969E-02
7.337957E-02
7.268494E-02
7.263586E-02
7.448440E-02
7.268183E-02
7.110613E-02
6.970689E-02
7.026919E-02
7.043769E-02
7.018949E-02
7.023048E-02
7.006322E-02
6.969997E-02
6.856721E-02
6.657840E-02
6.558786E-02
6.548072E-02
6.511732E-02
6.395043E-02
6.238779E-02
6.253747E-02
6.011008E-02
5.833301E-02
5.799185E-02
5.723346E-02
5.559016E-02
5.410791E-02
5.296023E-02
5.209615E-02
5.034494E-02
4.950509E-02
4.766152E-02
4.623218E-02
4.369707E-02
4.242103E-02
4.168841E-02
4.081094E-02
3.863562E-02
3.691383E-02
3.552239E-02
3.318126E-02
3.059877E-02
2.979096E-02
2.790824E-02
2.565332E-02
2.386810E-02
2.170684E-02
1.934956E-02
1.797405E-02
1.624531E-02
1.529069E-02
1.369566E-02
1.281351E-02
1.066987E-02
9.184024E-03
8.401590E-03
7.368018E-03
6.437643E-03
5.486979E-03
4.444653E-03
3.862250E-03
3.395551E-03
3.100720E-03
2.908870E-03
2.673702E-03
2.424218E-03
2.387660E-03
2.414584E-03
2.227439E-03
2.080199E-03
2.106749E-03
1.784041E-03
1.530534E-03
9.816958E-04
7.832500E-04
5.358937E-04
5.826173E-04
4.752897E-04
4.301827E-04
1.475488E-04
3.025808E-04
7.844734E-05
1.133989E-04
-7.410493E-05
4.143010E-05
-8.193934E-05
1.099349E-04
1.491879E-05
7.350012E-06
-1.055592E-04
-8.762870E-05
3.445019E-05
-7.171570E-05
-1.642648E-06
-8.081796E-05
-5.798943E-05
-2.316351E-04
-2.230198E-04
-2.024981E-04
-1.548764E-04
-1.200869E-04
-1.729745E-04
-5.797178E-05
-1.313468E-04
-4.460609E-05
-1.042634E-02
-2.908706E-02
-4.753889E-02
1.537057E-05
1.454713E-05
3.062324E-04
1.783726E-04
6.686444E-05
2.440434E-04
1.879658E-04
4.153832E-04
-6.647114E-02
1.440222E-02
2.532402E-03
-1.728475E-02
3.164733E-02
1.746830E-03
1.215321E-03
1.393208E-03
1.205704E-03
1.411361E-03
1.988342E-03
1.690049E-03
4.120440E-03
2.585175E-03
2.603160E-03
2.552872E-03
2.864472E-03
3.089216E-03
3.440824E-03
3.389913E-03
3.156155E-03
3.365725E-03
3.480332E-03
3.259959E-03
3.275690E-03
3.603333E-03
4.137640E-03
4.329194E-03
4.984442E-03
5.694032E-03
7.228595E-03
7.315952E-03
8.633447E-03
9.833279E-03
1.094366E-02
1.267185E-02
1.388816E-02
1.590129E-02
1.782017E-02
1.954318E-02
2.114961E-02
2.333435E-02
2.472920E-02
2.636694E-02
2.843882E-02
3.077386E-02
3.232079E-02
3.446729E-02
3.651622E-02
3.797108E-02
3.968967E-02
4.211183E-02
4.365420E-02
4.441673E-02
4.605447E-02
4.703194E-02
4.909263E-02
5.242111E-02
5.367319E-02
5.502945E-02
5.639690E-02
5.766152E-02
5.937793E-02
6.022215E-02
6.158767E-02
6.203543E-02
6.226118E-02
6.446128E-02
6.527013E-02
6.522609E-02
6.621384E-02
6.612048E-02
6.878117E-02
6.829831E-02
6.870084E-02
6.773980E-02
6.819194E-02
7.108103E-02
7.221232E-02
7.445888E-02
7.208284E-02
7.147421E-02
7.236328E-02
7.183872E-02
7.154567E-02
7.094270E-02
7.156326E-02
7.211788E-02
7.141045E-02
7.077288E-02
7.263168E-02
7.006364E-02
6.887365E-02
6.940069E-02
6.910815E-02
6.929655E-02
6.881451E-02
6.722501E-02
6.721848E-02
6.504336E-02
6.615106E-02
6.683368E-02
6.500902E-02
6.561049E-02
6.157757E-02
6.298626E-02
6.180981E-02
5.842966E-02
5.748982E-02
5.759194E-02
5.603366E-02
5.389404E-02
5.333288E-02
5.247094E-02
5.100439E-02
5.010882E-02
4.757529E-02
4.649107E-02
4.482925E-02
4.357220E-02
4.153250E-02
4.010825E-02
3.887219E-02
3.697611E-02
3.540499E-02
3.383259E-02
3.123319E-02
2.959890E-02
2.732757E-02
2.550089E-02
2.393647E-02
2.160938E-02
1.982909E-02
1.810249E-02
1.641711E-02
1.486783E-02
1.367709E-02
1.199732E-02
1.079062E-02
9.432949E-03
8.041600E-03
7.046558E-03
6.239857E-03
5.781836E-03
4.576357E-03
3.904555E-03
2.852090E-03
2.545849E-03
3.301942E-03
2.415087E-03
2.297632E-03
2.296666E-03
2.390910E-03
2.032487E-03
1.925468E-03
1.936774E-03
1.642675E-03
1.578219E-03
1.059824E-03
8.696958E-04
8.416247E-04
1.070116E-03
7.893571E-04
2.905500E-04
9.390433E-05
1.127253E-05
1.255452E-04
-2.375496E-05
-9.589677E-05
2.488082E-04
1.968729E-04
4.367694E-05
-8.704368E-05
1.477071E-04
-8.620118E-06
7.377659E-06
-3.560286E-05
-1.267427E-04
-2.874916E-05
1.216735E-05
-2.243305E-05
-2.035561E-04
-1.632405E-04
-1.125506E-04
-6.244300E-04
-1.002564E-04
-1.450504E-04
-1.810460E-04
-2.212824E-04
-1.635651E-04
9.858967E-06
2.618538E-04
5.208227E-04
2.441960E-05
1.393053E-04
4.100226E-04
5.357649E-04
2.828670E-04
3.188100E-04
2.731351E-04
3.169238E-05
2.603417E-02
2.786030E-02
5.307752E-03
3.079509E-02
-3.546369E-02
3.376519E-04
7.591931E-04
6.185956E-04
8.356393E-04
1.105075E-03
1.177820E-03
1.184444E-03
3.164343E-03
2.066118E-03
2.279333E-03
2.477526E-03
2.741601E-03
3.064882E-03
3.331572E-03
3.504784E-03
3.653816E-03
3.417804E-03
3.211816E-03
3.246789E-03
3.320868E-03
3.567406E-03
3.936788E-03
4.345088E-03
4.886845E-03
5.845143E-03
6.868975E-03
7.576901E-03
8.334706E-03
9.956638E-03
1.123208E-02
1.271351E-02
1.448093E-02
1.576044E-02
1.760192E-02
1.916885E-02
2.102349E-02
2.290680E-02
2.499542E-02
2.700825E-02
2.834181E-02
3.084695E-02
3.221326E-02
3.406588E-02
3.667856E-02
3.819272E-02
3.995192E-02
4.096467E-02
4.340429E-02
4.491384E-02
4.640838E-02
4.825998E-02
4.982465E-02
5.113294E-02
5.248502E-02
5.419348E-02
5.755310E-02
5.749729E-02
5.908491E-02
6.045535E-02
6.187387E-02
6.221709E-02
6.317325E-02
6.490653E-02
6.449470E-02
6.524558E-02
6.625042E-02
6.597094E-02
6.728892E-02
6.942730E-02
6.983834E-02
6.845864E-02
6.919215E-02
7.311123E-02
7.224486E-02
7.346748E-02
7.243641E-02
7.166239E-02
7.323355E-02
7.174974E-02
7.480573E-02
7.468720E-02
7.290537E-02
7.250250E-02
7.204584E-02
7.200542E-02
7.203205E-02
7.141877E-02
7.024159E-02
7.138562E-02
7.222213E-02
6.924496E-02
6.886410E-02
6.788260E-02
6.665448E-02
6.653982E-02
6.508603E-02
6.689558E-02
6.469990E-02
6.408803E-02
6.401836E-02
6.254002E-02
6.122129E-02
6.038056E-02
5.943894E-02
5.832961E-02
5.696164E-02
5.590050E-02
5.425096E-02
5.229009E-02
5.067210E-02
4.961236E-02
4.770092E-02
4.672128E-02
4.533006E-02
4.378642E-02
4.235787E-02
4.034360E-02
3.895842E-02
3.648510E-02
3.502452E-02
3.434087E-02
3.111853E-02
2.893167E-02
2.762949E-02
2.639153E-02
2.367303E-02
2.153700E-02
2.018669E-02
1.853345E-02
1.703301E-02
1.525434E-02
1.352965E-02
1.204104E-02
1.116356E-02
9.706455E-03
8.375906E-03
7.585085E-03
6.440520E-03
5.496659E-03
4.523035E-03
3.858827E-03
3.162189E-03
2.841505E-03
4.616682E-03
3.383208E-03
2.673789E-03
2.498488E-03
2.151872E-03
2.237610E-03
1.955588E-03
2.073463E-03
1.829611E-03
2.024376E-03
1.414066E-03
9.843237E-04
8.565833E-04
8.542521E-04
3.578750E-04
1.359823E-04
5.494818E-06
1.845251E-04
2.313842E-04
-6.253126E-05
-7.794868E-05
2.180850E-04
1.356680E-04
8.504469E-05
-3.831946E-05
-5.493635E-05
-3.550409E-05
-1.777906E-04
-1.700408E-04
-1.297973E-04
-2.226578E-04
-1.381155E-04
-2.255863E-04
-1.298677E-04
-9.942895E-05
-1.227927E-04
-1.504100E-04
-1.359480E-04
-1.252016E-04
-1.446904E-04
-4.596881E-05
-2.413099E-04
-2.777728E-04
-7.842502E-04
-1.323022E-03
1.672791E-04
1.090120E-04
2.832959E-04
1.659973E-04
3.299134E-04
1.865313E-04
2.082762E-04
2.779132E-04
-1.114276E-02
8.964094E-03
3.504239E-03
1.761630E-02
-5.172279E-04
3.413026E-04
3.313333E-04
4.879592E-04
7.975793E-04
1.176725E-03
1.533406E-03
1.717707E-03
1.671103E-03
1.755021E-03
1.478971E-03
2.564798E-03
2.544294E-03
2.910228E-03
3.466851E-03
3.557920E-03
3.624537E-03
3.665268E-03
3.378102E-03
3.253655E-03
3.271557E-03
3.446885E-03
4.043953E-03
4.173532E-03
5.021553E-03
5.805099E-03
6.740879E-03
7.425132E-03
8.689344E-03
9.961733E-03
1.129887E-02
1.293981E-02
1.424730E-02
1.589847E-02
1.619223E-02
1.859767E-02
2.161345E-02
2.236045E-02
2.490520E-02
2.670643E-02
2.819170E-02
3.061020E-02
3.249130E-02
3.422868E-02
3.640695E-02
3.836771E-02
3.996104E-02
4.131202E-02
4.291730E-02
4.454349E-02
4.701546E-02
4.895402E-02
5.088073E-02
5.190169E-02
5.178497E-02
5.323777E-02
5.625714E-02
5.764132E-02
5.884603E-02
6.081728E-02
6.170628E-02
6.178774E-02
6.335202E-02
6.502911E-02
6.465551E-02
6.739262E-02
6.786883E-02
6.782046E-02
6.789364E-02
6.975752E-02
7.040921E-02
6.801898E-02
6.823377E-02
7.168880E-02
7.040431E-02
7.215476E-02
7.459313E-02
7.221410E-02
7.207932E-02
7.106708E-02
7.141636E-02
7.340047E-02
7.132976E-02
7.024244E-02
6.880483E-02
6.947518E-02
7.057980E-02
7.039721E-02
7.106206E-02
6.995900E-02
7.127310E-02
6.852516E-02
6.788754E-02
6.739276E-02
6.677236E-02
6.676267E-02
6.655793E-02
6.492504E-02
6.422401E-02
6.433456E-02
6.282882E-02
6.190191E-02
6.025327E-02
5.916341E-02
5.883204E-02
5.773126E-02
5.707477E-02
5.623796E-02
5.431657E-02
5.192604E-02
5.031909E-02
4.929220E-02
4.817226E-02
4.720859E-02
4.487947E-02
4.369937E-02
4.197134E-02
3.944048E-02
3.801010E-02
3.619616E-02
3.433443E-02
3.328379E-02
3.104041E-02
2.876570E-02
2.780022E-02
2.606983E-02
2.363268E-02
2.138466E-02
1.973184E-02
1.840330E-02
1.679758E-02
1.510501E-02
1.351861E-02
1.237469E-02
1.071968E-02
9.380380E-03
8.424362E-03
7.147230E-03
5.924965E-03
5.076540E-03
4.304292E-03
3.904411E-03
3.444788E-03
2.949183E-03
7.273560E-03
4.172596E-03
2.539283E-03
2.502328E-03
2.182540E-03
2.005190E-03
2.096909E-03
1.844346E-03
1.721041E-03
1.539512E-03
1.455033E-03
8.486898E-04
7.286185E-04
1.388353E-03
3.803432E-04
1.485626E-04
4.995993E-05
4.682469E-04
8.346404E-05
-1.191371E-05
2.692334E-05
2.869160E-04
1.796518E-04
-9.641558E-05
-1.301262E-04
-2.629492E-05
-4.404876E-05
-4.600408E-05
-1.852778E-05
-5.035394E-05
-2.774930E-05
-3.790486E-05
-5.254234E-05
-1.186136E-04
-7.719266E-06
2.295139E-05
-1.256576E-04
7.293190E-05
8.982945E-05
2.324207E-05
-2.632521E-04
-7.684530E-05
-2.573707E-04
-5.285755E-04
-9.299703E-04
2.586872E-04
1.556594E-05
2.667762E-04
-7.341143E-05
1.506783E-04
2.416297E-05
2.506134E-04
2.551738E-04
2.049177E-03
3.725634E-02
6.951865E-03
1.057647E-02
1.015179E-03
4.504938E-04
6.158370E-04
9.330851E-04
1.092394E-03
1.098758E-03
1.381446E-03
1.291397E-03
1.368387E-03
1.802693E-03
2.276771E-03
2.560099E-03
2.714491E-03
3.201244E-03
3.395846E-03
3.203713E-03
3.125688E-03
3.985646E-03
3.870731E-03
3.657036E-03
3.419633E-03
3.511111E-03
3.788462E-03
4.079576E-03
4.765288E-03
5.589880E-03
6.368086E-03
7.607891E-03
8.158160E-03
9.806675E-03
1.127442E-02
1.296485E-02
1.408965E-02
1.568149E-02
1.701144E-02
1.883967E-02
2.059630E-02
2.283944E-02
2.492547E-02
2.711944E-02
2.868199E-02
2.994023E-02
3.303311E-02
3.485545E-02
3.667831E-02
3.824850E-02
3.987382E-02
4.158420E-02
4.339935E-02
4.448458E-02
4.802244E-02
4.815970E-02
4.980661E-02
5.063623E-02
5.319946E-02
5.405320E-02
5.549751E-02
5.680350E-02
5.813244E-02
6.077593E-02
6.266859E-02
6.172733E-02
6.440422E-02
6.467105E-02
6.447126E-02
6.579512E-02
6.689025E-02
6.913052E-02
6.972900E-02
6.780298E-02
7.097523E-02
7.195091E-02
7.149912E-02
7.234735E-02
7.205823E-02
7.076088E-02
7.120127E-02
7.120914E-02
7.056106E-02
7.113892E-02
7.138685E-02
7.252178E-02
7.218107E-02
7.121939E-02
7.124752E-02
6.954051E-02
7.153017E-02
7.065644E-02
7.105902E-02
6.860316E-02
7.062253E-02
6.895795E-02
6.957249E-02
6.890225E-02
6.813554E-02
6.837854E-02
6.665450E-02
6.469852E-02
6.407031E-02
6.368302E-02
6.266261E-02
6.170399E-02
6.021574E-02
5.966232E-02
5.812146E-02
5.755210E-02
5.711406E-02
5.558774E-02
5.323537E-02
5.257707E-02
5.081198E-02
4.933113E-02
4.753152E-02
4.709695E-02
4.535653E-02
4.344293E-02
4.195790E-02
4.020575E-02
3.838470E-02
3.649928E-02
3.461033E-02
3.298662E-02
3.133238E-02
2.920224E-02
2.765130E-02
2.557320E-02
2.357859E-02
2.165119E-02
1.977021E-02
1.775334E-02
1.610321E-02
1.427421E-02
1.341897E-02
1.277653E-02
1.079815E-02
9.464076E-03
8.276033E-03
6.922640E-03
5.842835E-03
4.910402E-03
4.384343E-03
4.068165E-03
3.305291E-03
2.794915E-03
4.888105E-03
3.448617E-03
2.525020E-03
2.374795E-03
2.057582E-03
1.990963E-03
2.201837E-03
1.792268E-03
1.399156E-03
1.438927E-03
1.370367E-03
1.162344E-03
1.009846E-03
9.903390E-04
7.947315E-04
3.491590E-04
3.862123E-04
2.151648E-04
-2.522097E-05
1.260240E-04
4.043682E-04
2.436557E-04
-6.009713E-05
-1.600418E-04
-2.557032E-04
-2.034199E-04
-1.832772E-04
-2.440161E-04
-2.112854E-04
-1.531084E-04
-1.493997E-04
-1.698515E-04
-2.470074E-04
-2.164380E-04
-2.524992E-04
8.183611E-05
-1.322156E-04
-1.308673E-04
-1.880418E-04
-9.620358E-05
8.954146E-05
-2.818383E-05
-2.269128E-04
-3.464376E-04
-3.986640E-04
-2.448677E-05
3.979309E-05
-8.986657E-05
1.479113E-04
-6.743519E-05
-8.364021E-05
2.154831E-04
-4.254076E-05
1.801579E-04
1.659349E-05
1.974284E-04
6.163837E-04
8.192785E-04
5.746661E-04
7.464977E-04
9.861616E-04
8.743033E-04
1.025128E-03
1.036664E-03
9.445361E-04
1.555879E-03
1.763034E-03
2.639761E-03
2.790037E-03
3.130714E-03
3.168860E-03
3.665915E-03
3.529259E-03
3.542273E-03
3.648845E-03
3.529998E-03
3.465309E-03
3.564724E-03
3.520775E-03
3.443277E-03
4.212044E-03
4.981354E-03
5.754182E-03
6.878834E-03
7.870242E-03
9.134775E-03
9.796293E-03
1.095445E-02
1.266887E-02
1.433467E-02
1.577990E-02
1.731716E-02
1.971123E-02
2.067138E-02
2.335888E-02
2.551384E-02
2.732985E-02
2.940444E-02
3.117806E-02
3.353977E-02
3.523641E-02
3.715051E-02
3.821866E-02
4.014175E-02
4.145092E-02
4.312164E-02
4.444244E-02
4.684844E-02
4.962961E-02
5.020509E-02
5.097156E-02
5.261526E-02
5.530983E-02
5.537152E-02
5.693793E-02
5.807917E-02
5.929552E-02
6.147138E-02
6.092530E-02
6.406345E-02
6.481268E-02
6.454380E-02
6.530394E-02
6.690170E-02
6.888767E-02
6.861609E-02
6.844985E-02
6.816849E-02
6.939579E-02
7.085911E-02
7.100246E-02
7.450364E-02
7.174659E-02
7.157741E-02
7.215645E-02
7.197292E-02
7.221630E-02
7.245164E-02
7.137000E-02
7.194553E-02
7.108550E-02
7.159379E-02
7.008779E-02
7.241118E-02
6.982897E-02
7.052545E-02
6.932086E-02
6.987411E-02
6.845262E-02
6.700833E-02
6.749572E-02
6.540174E-02
6.656810E-02
6.684950E-02
6.594114E-02
6.441327E-02
6.373859E-02
6.209528E-02
6.010938E-02
6.044986E-02
5.961243E-02
5.867051E-02
5.780904E-02
5.685940E-02
5.610070E-02
5.454742E-02
5.329525E-02
5.123083E-02
4.948775E-02
4.825072E-02
4.789595E-02
4.559765E-02
4.351264E-02
4.131805E-02
3.995929E-02
3.785687E-02
3.642926E-02
3.519665E-02
3.396669E-02
3.125211E-02
2.930832E-02
2.778557E-02
2.518593E-02
2.416137E-02
2.204267E-02
1.986387E-02
1.845164E-02
1.674044E-02
1.484927E-02
1.327188E-02
1.176894E-02
1.045580E-02
9.227689E-03
8.341609E-03
7.226408E-03
5.791763E-03
4.898669E-03
4.229848E-03
3.636722E-03
3.330805E-03
2.837888E-03
2.520003E-03
2.339727E-03
2.232450E-03
2.295628E-03
2.346408E-03
2.161446E-03
2.044842E-03
1.649141E-03
1.517776E-03
1.706037E-03
1.573804E-03
1.299881E-03
1.011767E-03
8.030676E-04
7.234487E-04
5.782539E-04
2.590774E-04
1.482223E-04
1.109700E-04
3.628878E-05
-1.994964E-05
-2.368098E-04
-1.507963E-04
-2.089356E-04
-2.726270E-04
-2.333221E-04
-2.738106E-04
-1.703989E-04
-2.586283E-04
-1.867820E-04
-2.246069E-04
-1.772706E-04
-1.933153E-04
-9.865657E-05
-1.684018E-04
-2.976478E-04
-1.458812E-04
-1.635592E-04
-2.318635E-04
-2.620829E-04
-1.853883E-04
-2.050617E-05
-4.647103E-05
8.493323E-05
5.154919E-04
-4.109386E-05
4.795803E-04
-1.114380E-04
1.024420E-04
1.430597E-04
1.183916E-05
4.508635E-04
6.217741E-05
2.277263E-04
-1.668717E-06
1.655199E-04
3.116641E-05
4.892118E-04
6.334531E-04
1.102974E-03
2.608040E-04
6.264859E-04
1.598268E-03
1.072528E-03
1.392360E-03
1.317803E-03
1.957842E-03
2.617203E-03
2.724932E-03
3.158736E-03
3.008230E-03
3.188861E-03
3.432357E-03
3.357616E-03
3.243444E-03
3.358796E-03
3.247684E-03
3.407801E-03
3.403938E-03
3.850340E-03
4.144367E-03
4.766606E-03
5.927910E-03
6.786111E-03
7.803760E-03
9.184110E-03
9.581571E-03
1.110985E-02
1.289646E-02
1.440380E-02
1.572675E-02
1.753584E-02
1.918955E-02
2.089787E-02
2.202388E-02
2.413124E-02
2.667754E-02
2.890415E-02
3.089336E-02
3.263699E-02
3.381919E-02
3.620932E-02
3.877269E-02
3.964987E-02
4.121790E-02
4.168116E-02
4.438927E-02
4.682302E-02
4.911492E-02
4.975189E-02
5.061835E-02
5.347494E-02
5.417324E-02
5.562548E-02
5.734444E-02
5.601311E-02
5.982041E-02
6.090660E-02
6.170031E-02
6.352000E-02
6.497349E-02
6.558410E-02
6.654504E-02
6.715053E-02
6.796710E-02
6.650266E-02
6.931694E-02
6.901963E-02
6.928463E-02
7.151907E-02
7.198581E-02
7.051066E-02
7.058002E-02
7.263123E-02
7.217016E-02
7.204125E-02
7.440727E-02
7.290553E-02
7.366235E-02
7.143702E-02
7.232239E-02
7.215555E-02
7.113836E-02
7.143273E-02
7.005072E-02
7.020973E-02
7.033251E-02
6.977188E-02
6.922839E-02
6.685495E-02
6.645055E-02
6.696183E-02
6.664506E-02
6.507644E-02
6.584858E-02
6.372671E-02
6.240825E-02
6.288439E-02
6.165425E-02
6.074497E-02
5.869258E-02
5.869273E-02
5.772944E-02
5.721905E-02
5.555663E-02
5.257085E-02
5.247740E-02
5.085908E-02
4.952145E-02
4.857431E-02
4.695581E-02
4.527275E-02
4.341481E-02
4.078650E-02
4.061442E-02
3.844035E-02
3.675364E-02
3.509576E-02
3.352858E-02
3.161998E-02
2.918432E-02
2.699356E-02
2.565259E-02
2.350472E-02
2.212494E-02
2.012213E-02
1.810942E-02
1.625853E-02
1.514233E-02
1.363766E-02
1.184651E-02
1.042573E-02
8.987777E-03
7.940770E-03
6.738209E-03
5.808775E-03
5.186901E-03
4.433351E-03
3.778921E-03
3.266690E-03
2.885533E-03
3.019444E-03
2.362007E-03
2.341172E-03
2.244605E-03
2.373047E-03
2.184216E-03
1.833840E-03
1.719908E-03
1.495125E-03
1.597513E-03
1.275023E-03
9.356532E-04
9.960049E-04
7.471439E-04
6.376221E-04
3.917182E-04
-1.345125E-04
-3.238668E-04
1.672544E-04
-6.797253E-05
-1.441704E-04
-5.660975E-05
-4.503706E-05
-5.157861E-05
-2.440435E-04
-2.161398E-04
-1.678891E-04
-2.696715E-04
-2.093215E-04
-1.013042E-04
-1.535069E-04
-2.914594E-04
-2.017888E-04
-1.290223E-04
-4.387366E-07
-1.170196E-04
-1.746208E-04
-1.859300E-04
-3.201661E-04
-3.724194E-05
-3.879529E-04
-2.235130E-04
7.171435E-05
2.783904E-04
6.564995E-04
-5.982647E-04
-5.795756E-04
-1.491461E-04
6.586776E-05
3.024144E-04
1.716945E-04
7.112653E-04
6.511368E-04
5.775538E-04
4.375655E-04
2.628771E-04
7.536680E-04
8.899504E-04
8.028353E-04
9.164398E-04
9.348659E-04
9.242200E-04
2.687068E-03
1.435638E-03
1.251123E-03
1.537152E-03
1.892000E-03
2.477084E-03
3.097693E-03
2.909088E-03
2.921160E-03
3.051227E-03
3.506979E-03
3.213609E-03
3.222432E-03
3.635432E-03
3.428329E-03
3.597606E-03
3.694422E-03
4.032499E-03
4.260777E-03
4.695341E-03
5.434243E-03
6.888158E-03
7.523793E-03
8.574030E-03
9.887626E-03
1.138083E-02
1.273431E-02
1.409897E-02
1.578405E-02
1.751485E-02
1.922930E-02
2.120574E-02
2.324649E-02
2.513780E-02
2.690287E-02
2.895251E-02
3.055639E-02
3.274728E-02
3.436879E-02
3.574259E-02
3.804977E-02
3.966123E-02
4.217163E-02
4.339594E-02
4.511334E-02
4.659274E-02
4.804563E-02
4.963679E-02
5.083628E-02
5.311830E-02
5.416954E-02
5.520491E-02
5.609610E-02
5.772859E-02
6.020182E-02
6.102418E-02
6.277068E-02
6.407284E-02
6.418778E-02
6.495700E-02
6.672422E-02
6.712762E-02
6.750305E-02
6.606426E-02
6.793713E-02
7.123743E-02
6.896556E-02
7.021206E-02
7.135082E-02
7.146849E-02
6.951774E-02
7.184190E-02
7.232895E-02
7.209456E-02
7.449979E-02
7.387179E-02
7.269570E-02
7.344332E-02
7.354375E-02
7.434080E-02
6.977754E-02
7.298673E-02
7.190631E-02
7.180417E-02
7.066950E-02
7.060832E-02
7.169616E-02
6.799779E-02
6.921807E-02
6.701917E-02
6.542554E-02
6.638390E-02
6.707750E-02
6.551730E-02
6.473868E-02
6.299016E-02
6.139633E-02
5.888176E-02
5.877781E-02
5.715295E-02
5.603606E-02
5.675007E-02
5.609827E-02
5.472219E-02
5.298045E-02
5.036871E-02
4.978801E-02
4.861876E-02
4.706949E-02
4.479669E-02
4.283133E-02
4.129661E-02
3.901785E-02
3.789380E-02
3.736116E-02
3.508609E-02
3.269537E-02
3.107682E-02
2.915243E-02
2.780055E-02
2.618433E-02
2.403953E-02
2.205387E-02
2.046754E-02
1.904232E-02
1.672088E-02
1.508610E-02
1.315755E-02
1.181826E-02
1.055223E-02
9.400267E-03
8.202096E-03
6.880817E-03
6.078190E-03
5.039702E-03
4.622022E-03
3.996869E-03
3.481974E-03
3.094775E-03
2.606807E-03
2.461452E-03
2.557731E-03
2.224317E-03
2.403369E-03
2.283890E-03
1.542891E-03
1.421437E-03
1.442712E-03
1.205608E-03
1.241935E-03
1.208935E-03
1.075438E-03
9.266293E-04
9.317889E-04
-1.521477E-04
2.221484E-04
-1.189241E-04
1.099578E-05
5.153642E-05
-6.339642E-05
-6.525961E-05
-1.476660E-04
-2.622959E-04
-2.833777E-04
-2.093644E-04
-6.315959E-05
-1.181185E-04
-2.171717E-04
-1.542668E-04
-1.800622E-04
-2.090456E-04
-2.185544E-04
-2.077732E-04
-3.149615E-04
-2.641881E-04
-2.128691E-04
-1.908085E-04
-1.579301E-04
8.565914E-04
-1.344519E-04
-8.502354E-05
3.485602E-05
1.117126E-04
4.179481E-04
1.114480E-03
-8.335154E-04
-1.828348E-05
1.969855E-04
1.942525E-04
2.428801E-04
8.741610E-04
1.004180E-03
7.584213E-04
5.920534E-04
2.744668E-04
5.898977E-04
1.018775E-03
1.053725E-03
1.063708E-03
7.733912E-04
1.258175E-03
2.635819E-03
1.221003E-03
1.471327E-03
1.614058E-03
2.401470E-03
2.037034E-03
2.451545E-03
2.829919E-03
3.084569E-03
3.500327E-03
3.577249E-03
3.127175E-03
3.686250E-03
3.701538E-03
3.825812E-03
3.661025E-03
3.637485E-03
3.707260E-03
4.385310E-03
4.848170E-03
5.403111E-03
6.683581E-03
7.605430E-03
8.716332E-03
9.960934E-03
1.170540E-02
1.264911E-02
1.424374E-02
1.527467E-02
1.711359E-02
1.864476E-02
2.125280E-02
2.352269E-02
2.539775E-02
2.738510E-02
2.873788E-02
3.060598E-02
3.293890E-02
3.454846E-02
3.651216E-02
3.814261E-02
3.941423E-02
4.134154E-02
4.281332E-02
4.511789E-02
4.634067E-02
4.762377E-02
4.906410E-02
5.112149E-02
5.303801E-02
5.444924E-02
5.493814E-02
5.666387E-02
5.830512E-02
5.935864E-02
6.115203E-02
6.185039E-02
6.171925E-02
6.443605E-02
6.512775E-02
6.616968E-02
6.696304E-02
6.769634E-02
6.897050E-02
6.901555E-02
6.929245E-02
7.074575E-02
7.048354E-02
7.045718E-02
7.239450E-02
7.131470E-02
7.192738E-02
7.235797E-02
7.095651E-02
7.283772E-02
7.222253E-02
7.327027E-02
7.205124E-02
7.227133E-02
7.107118E-02
7.132041E-02
7.022592E-02
7.085917E-02
7.089171E-02
6.894582E-02
6.821908E-02
6.956187E-02
6.825111E-02
6.882553E-02
6.703216E-02
6.468089E-02
6.563911E-02
6.630180E-02
6.504980E-02
6.368629E-02
6.352471E-02
6.192715E-02
6.023586E-02
5.875305E-02
5.863202E-02
5.646780E-02
5.572927E-02
5.549109E-02
5.479133E-02
5.232544E-02
5.150581E-02
5.014253E-02
4.865916E-02
4.695162E-02
4.567459E-02
4.365122E-02
4.225889E-02
3.979490E-02
3.773815E-02
3.656044E-02
3.487612E-02
3.291559E-02
3.142376E-02
2.932236E-02
2.761973E-02
2.524776E-02
2.410830E-02
2.190930E-02
2.018857E-02
1.781636E-02
1.661734E-02
1.501891E-02
1.342478E-02
1.228996E-02
1.085219E-02
9.430119E-03
8.538725E-03
7.170062E-03
6.196515E-03
5.500015E-03
6.078892E-03
3.900586E-03
3.575498E-03
3.141113E-03
2.807541E-03
2.639274E-03
2.589694E-03
2.459160E-03
2.180112E-03
2.032117E-03
2.116860E-03
1.772471E-03
1.564092E-03
1.794467E-03
1.638713E-03
1.397622E-03
1.037477E-03
8.290059E-04
4.371457E-04
-2.683669E-05
1.215085E-04
1.950647E-05
9.829664E-05
-1.861681E-04
5.646077E-05
5.915086E-05
1.118438E-05
-2.083477E-04
-1.486286E-04
-2.060006E-04
-1.373314E-04
-1.058048E-04
-1.418665E-04
-1.391074E-04
-1.922253E-04
-6.165166E-05
-2.244975E-04
-2.773735E-04
-2.474773E-04
-1.643443E-04
-4.380818E-05
3.849621E-05
-1.909024E-04
3.182492E-04
-2.668131E-04
-2.585440E-04
3.658053E-04
7.474225E-04
1.603458E-03
1.005992E-03
1.413884E-04
5.632376E-05
3.660752E-04
2.979209E-04
3.114824E-04
5.423679E-04
5.106106E-04
2.438729E-04
6.273217E-04
6.947963E-04
8.072320E-04
8.635603E-04
1.064527E-03
7.150264E-04
9.907496E-04
1.602062E-03
1.832163E-03
1.538987E-03
1.989824E-03
1.967676E-03
2.076305E-03
2.235069E-03
2.482018E-03
2.785332E-03
3.045792E-03
3.454421E-03
3.751644E-03
3.486512E-03
3.598170E-03
3.658365E-03
3.616016E-03
3.645717E-03
3.706663E-03
3.629754E-03
4.126498E-03
4.817469E-03
5.475984E-03
6.610582E-03
7.498275E-03
9.042580E-03
1.008760E-02
1.151470E-02
1.213147E-02
1.423655E-02
1.561791E-02
1.716875E-02
1.860052E-02
2.046861E-02
2.322852E-02
2.501758E-02
2.670320E-02
2.857902E-02
2.995769E-02
3.209060E-02
3.395212E-02
3.578115E-02
3.770140E-02
3.975777E-02
4.093085E-02
4.243205E-02
4.427373E-02
4.860321E-02
4.972971E-02
4.975203E-02
5.110023E-02
5.273446E-02
5.455076E-02
5.510137E-02
5.727422E-02
5.785233E-02
5.782762E-02
5.997740E-02
6.176665E-02
6.301706E-02
6.520914E-02
6.355863E-02
6.692142E-02
6.654220E-02
6.721217E-02
6.882650E-02
6.844173E-02
6.886518E-02
6.873470E-02
6.907197E-02
6.973081E-02
7.253259E-02
7.194021E-02
7.421001E-02
7.508026E-02
7.383545E-02
7.272143E-02
7.346057E-02
7.330893E-02
7.066512E-02
7.226701E-02
7.157256E-02
7.086431E-02
6.871270E-02
6.958876E-02
7.082166E-02
7.177435E-02
7.005663E-02
6.848880E-02
6.837035E-02
6.776363E-02
6.681497E-02
6.544356E-02
6.513560E-02
6.478062E-02
6.498007E-02
6.276147E-02
6.163298E-02
6.156666E-02
6.113884E-02
5.961484E-02
5.865649E-02
5.772456E-02
5.639114E-02
5.519474E-02
5.500528E-02
5.244900E-02
5.061993E-02
4.979113E-02
4.759791E-02
4.633624E-02
4.488505E-02
4.332580E-02
4.203657E-02
3.989525E-02
3.812184E-02
3.693870E-02
3.443419E-02
3.285289E-02
3.098157E-02
2.901695E-02
2.727463E-02
2.542198E-02
2.368490E-02
2.208220E-02
2.022712E-02
1.845905E-02
1.670344E-02
1.553195E-02
1.399720E-02
1.242314E-02
1.098388E-02
9.460488E-03
8.418422E-03
7.484758E-03
6.469337E-03
4.616440E-03
1.280042E-03
3.687695E-03
3.074110E-03
2.721313E-03
2.621431E-03
2.594842E-03
2.451852E-03
2.095080E-03
1.986323E-03
2.074519E-03
1.994527E-03
1.599080E-03
1.518783E-03
1.596636E-03
1.507392E-03
8.629943E-04
8.181950E-04
8.747481E-04
6.611256E-04
3.552186E-04
2.669499E-04
1.050759E-04
1.383583E-04
1.391299E-04
1.343885E-04
2.181066E-04
9.109611E-05
2.364353E-04
-4.140019E-05
-1.571823E-04
-2.261833E-04
-2.053675E-04
-3.049229E-04
-2.153064E-04
-5.710345E-05
1.728399E-04
-1.110518E-04
-1.369454E-04
-1.750511E-04
-1.819231E-04
-1.576210E-04
1.014051E-03
5.225252E-04
-1.317206E-04
-9.071241E-05
-8.384388E-05
7.383103E-04
1.585864E-03
2.697700E-03
-2.498665E-04
-3.259767E-05
7.862671E-05
2.870190E-04
-1.075950E-04
2.418121E-05
6.521109E-04
9.199684E-04
6.837706E-04
1.070319E-03
1.262016E-03
1.194965E-03
8.054790E-04
9.483533E-04
1.302295E-03
1.853014E-03
1.900340E-03
2.248078E-03
1.933924E-03
1.772359E-03
1.777590E-03
1.955735E-03
2.286051E-03
2.732226E-03
3.141692E-03
3.042817E-03
4.042191E-03
3.976862E-03
3.788126E-03
3.803200E-03
3.475135E-03
3.380997E-03
3.255161E-03
3.705581E-03
3.594933E-03
3.820539E-03
4.833411E-03
7.508175E-03
6.366013E-03
7.444484E-03
8.501767E-03
9.480914E-03
1.101801E-02
1.246904E-02
1.368659E-02
1.571789E-02
1.681644E-02
1.816121E-02
2.060525E-02
2.326479E-02
2.473063E-02
2.635613E-02
2.854177E-02
3.082989E-02
3.282537E-02
3.480587E-02
3.630643E-02
3.759552E-02
3.920415E-02
4.108147E-02
4.290154E-02
4.448467E-02
4.678657E-02
4.857642E-02
4.912800E-02
4.966732E-02
5.233194E-02
5.478856E-02
5.536533E-02
5.805362E-02
5.889380E-02
5.939687E-02
6.014660E-02
6.095759E-02
6.249462E-02
6.516452E-02
6.580807E-02
6.809927E-02
6.727719E-02
6.878478E-02
6.886098E-02
6.792801E-02
6.899563E-02
6.918570E-02
6.876758E-02
7.237736E-02
7.208396E-02
7.397906E-02
7.491935E-02
7.492936E-02
7.189069E-02
7.138516E-02
7.284126E-02
7.269283E-02
7.160846E-02
7.194082E-02
7.139304E-02
6.934732E-02
7.000466E-02
7.109462E-02
7.229193E-02
7.009703E-02
7.105167E-02
6.987493E-02
7.013993E-02
6.794576E-02
6.746977E-02
6.458400E-02
6.502192E-02
6.585715E-02
6.532334E-02
6.288282E-02
6.256193E-02
6.273355E-02
6.053159E-02
6.076681E-02
5.765998E-02
5.758255E-02
5.599641E-02
5.402051E-02
5.483233E-02
5.258814E-02
5.091199E-02
4.965577E-02
4.865751E-02
4.597755E-02
4.555791E-02
4.354591E-02
4.246686E-02
3.975180E-02
3.814541E-02
3.641495E-02
3.438523E-02
3.260583E-02
3.067576E-02
2.899307E-02
2.753537E-02
2.548414E-02
2.387667E-02
2.196541E-02
1.998674E-02
1.844815E-02
1.638156E-02
1.446460E-02
1.308145E-02
1.221883E-02
1.097426E-02
9.759697E-03
8.451837E-03
7.412388E-03
6.357573E-03
4.881715E-03
3.778685E-03
3.514614E-03
2.937122E-03
2.665784E-03
2.488342E-03
2.510285E-03
2.521480E-03
2.398883E-03
2.464806E-03
2.055885E-03
2.110056E-03
1.893420E-03
1.587027E-03
1.718819E-03
1.249135E-03
1.138437E-03
1.120538E-03
1.202005E-03
6.412037E-04
3.945541E-04
6.832601E-05
1.509476E-04
1.168540E-04
-5.173060E-05
1.098918E-04
-3.635190E-05
-1.684443E-05
-8.247562E-06
-4.315427E-05
-3.177356E-04
-2.608099E-04
-1.641982E-04
-3.999410E-04
-1.513989E-04
-1.882818E-04
-1.255213E-04
-3.035328E-05
-1.195730E-04
-9.012321E-05
-3.201912E-04
-3.568601E-04
7.178512E-03
5.990922E-04
-3.391182E-04
-3.640984E-04
-3.002702E-04
1.642411E-04
6.687103E-04
1.649032E-03
1.700707E-04
5.559536E-05
2.412537E-04
4.041645E-04
4.878164E-05
2.320906E-04
8.268022E-04
8.361671E-04
4.331714E-04
8.421318E-04
1.116384E-03
7.343484E-04
7.394659E-04
1.086021E-03
1.643296E-03
2.478930E-03
2.001435E-03
2.018964E-03
2.032236E-03
1.546301E-03
1.563604E-03
2.150510E-03
2.381563E-03
2.535730E-03
2.706294E-03
3.307493E-03
3.663165E-03
4.211503E-03
4.001732E-03
4.075494E-03
3.727682E-03
3.439134E-03
3.648648E-03
3.851055E-03
4.047580E-03
4.295633E-03
4.976769E-03
1.191856E-02
8.848349E-03
7.595790E-03
8.682201E-03
9.540907E-03
1.111377E-02
1.294676E-02
1.390986E-02
1.576629E-02
1.749253E-02
1.913848E-02
2.087636E-02
2.251195E-02
2.514285E-02
2.664838E-02
2.808911E-02
3.035667E-02
3.249307E-02
3.425641E-02
3.522982E-02
3.752851E-02
3.844259E-02
4.097336E-02
4.306907E-02
4.499726E-02
4.675490E-02
4.793141E-02
4.953716E-02
5.120125E-02
5.359088E-02
5.496165E-02
5.556630E-02
5.735199E-02
5.938905E-02
6.042823E-02
6.112944E-02
6.129461E-02
6.433044E-02
6.425977E-02
6.545661E-02
6.731862E-02
6.733645E-02
6.703011E-02
6.749799E-02
6.807104E-02
7.015526E-02
7.061544E-02
6.953159E-02
7.244025E-02
7.169091E-02
7.268832E-02
7.133398E-02
7.094609E-02
7.100765E-02
7.097996E-02
7.104704E-02
7.124020E-02
7.198878E-02
7.308337E-02
7.276413E-02
7.089880E-02
7.073197E-02
7.177600E-02
7.052323E-02
7.008749E-02
6.915259E-02
6.873993E-02
6.719928E-02
6.762742E-02
6.629032E-02
6.560730E-02
6.530252E-02
6.477817E-02
6.365712E-02
6.420905E-02
6.344614E-02
6.250766E-02
6.042297E-02
5.912328E-02
5.826879E-02
5.738147E-02
5.680041E-02
5.424012E-02
5.345054E-02
5.314744E-02
5.068838E-02
4.979177E-02
4.778257E-02
4.635592E-02
4.431262E-02
4.293303E-02
4.161325E-02
4.009629E-02
3.817944E-02
3.621349E-02
3.486151E-02
3.308738E-02
3.082334E-02
2.889309E-02
2.749905E-02
2.635321E-02
2.500536E-02
2.157102E-02
2.037879E-02
1.865391E-02
1.653773E-02
1.488658E-02
1.340855E-02
1.240899E-02
1.105985E-02
9.284238E-03
8.391700E-03
7.330410E-03
6.397387E-03
5.060681E-03
4.451602E-03
3.972255E-03
3.357427E-03
2.967581E-03
2.804940E-03
2.710916E-03
2.667808E-03
2.444890E-03
2.408273E-03
2.282858E-03
2.308415E-03
1.918404E-03
1.652432E-03
1.695571E-03
1.202283E-03
1.300818E-03
1.125814E-03
1.072167E-03
9.097350E-04
9.451102E-04
3.142005E-04
2.142837E-04
-8.199268E-05
-7.519695E-05
-9.083500E-05
1.697607E-04
-6.914041E-05
-3.242569E-06
-3.426108E-05
-7.499403E-05
-7.631998E-05
3.579553E-05
1.172158E-04
-1.750227E-05
-2.694215E-04
-1.879470E-04
1.164724E-04
-2.970185E-04
-1.376590E-04
-2.433136E-05
3.118817E-03
9.425502E-03
1.606498E-04
-2.126946E-04
-3.581939E-04
-1.921787E-04
1.981322E-04
2.848695E-04
7.551358E-04
-8.712904E-05
2.186094E-04
4.713862E-04
5.799428E-04
3.192244E-04
2.319790E-04
1.890252E-03
6.422463E-04
2.460970E-04
4.688430E-04
7.408049E-04
7.307504E-04
5.351828E-04
1.547005E-03
2.203211E-03
1.174912E-03
6.661464E-04
1.434000E-03
1.567473E-03
1.497314E-03
1.553444E-03
1.893355E-03
2.320505E-03
2.576173E-03
2.949018E-03
3.212686E-03
3.382606E-03
3.776131E-03
3.546506E-03
3.959957E-03
3.779759E-03
3.495043E-03
3.085905E-03
3.676572E-03
4.117642E-03
4.397577E-03
5.145453E-03
6.281432E-03
1.015141E-02
7.314034E-03
9.136111E-03
9.717851E-03
1.087794E-02
1.201012E-02
1.407773E-02
1.580238E-02
1.729251E-02
1.905842E-02
2.032297E-02
2.264901E-02
2.536470E-02
2.697550E-02
2.833277E-02
3.038836E-02
3.240162E-02
3.447406E-02
3.634777E-02
3.765444E-02
3.962807E-02
4.176309E-02
4.270740E-02
4.510318E-02
4.705218E-02
4.820832E-02
5.020654E-02
5.123101E-02
5.334054E-02
5.413831E-02
5.582166E-02
5.576743E-02
5.762762E-02
6.002770E-02
6.152744E-02
6.078328E-02
6.368376E-02
6.260043E-02
6.737286E-02
6.658303E-02
6.631711E-02
6.773522E-02
6.875113E-02
6.933530E-02
7.121354E-02
7.005918E-02
6.992685E-02
7.008906E-02
7.004139E-02
7.218869E-02
7.333080E-02
7.307229E-02
7.083512E-02
6.993431E-02
7.060193E-02
7.209660E-02
7.133147E-02
7.297832E-02
7.299977E-02
7.228620E-02
7.064842E-02
7.113144E-02
7.165764E-02
6.948141E-02
6.841593E-02
6.722032E-02
6.769282E-02
6.913497E-02
6.618134E-02
6.563518E-02
6.580742E-02
6.483099E-02
6.194719E-02
6.266919E-02
6.151224E-02
6.268937E-02
5.966036E-02
5.908756E-02
5.896300E-02
5.633989E-02
5.737151E-02
5.379362E-02
5.388778E-02
5.348345E-02
5.121261E-02
5.005089E-02
4.969833E-02
4.708464E-02
4.401876E-02
4.275445E-02
4.067041E-02
4.002821E-02
3.785248E-02
3.614233E-02
3.499554E-02
3.266370E-02
3.133552E-02
2.929933E-02
2.760707E-02
2.589543E-02
2.391865E-02
2.199184E-02
2.022219E-02
1.808797E-02
1.633292E-02
1.506145E-02
1.335667E-02
1.244881E-02
1.119217E-02
9.535640E-03
8.101333E-03
7.187849E-03
6.274566E-03
5.112761E-03
4.436651E-03
3.940896E-03
3.175467E-03
3.157478E-03
3.016269E-03
2.842809E-03
2.368025E-03
2.524083E-03
2.527168E-03
2.552229E-03
2.173921E-03
1.836171E-03
1.859388E-03
1.472039E-03
1.462675E-03
1.074851E-03
9.934419E-04
7.936832E-04
7.530490E-04
6.604987E-04
4.286262E-04
4.859337E-04
1.524680E-04
2.164713E-04
1.660365E-04
1.567340E-04
1.089655E-04
1.877541E-04
1.623890E-04
1.134913E-04
1.156330E-04
1.508747E-04
2.954248E-05
-4.738984E-05
-1.362572E-04
-8.277138E-05
2.810603E-05
-5.903758E-05
-2.264487E-04
-1.440420E-04
-1.033285E-04
6.603775E-03
-9.768584E-05
-1.506215E-04
-1.868082E-04
-4.666184E-05
-1.203533E-04
-1.661445E-04
-1.587607E-04
-2.303533E-04
-1.772904E-04
2.384478E-05
-5.454766E-05
7.436217E-05
1.975980E-04
4.773220E-03
1.116696E-03
5.546806E-04
8.899836E-04
2.786912E-04
5.447318E-04
2.753919E-04
3.811747E-04
2.038457E-03
1.187984E-03
6.922404E-04
1.455679E-03
1.855914E-03
1.359482E-03
1.770065E-03
2.466373E-03
2.459642E-03
2.290359E-03
2.938678E-03
2.887945E-03
3.405469E-03
3.952570E-03
3.896685E-03
3.996051E-03
4.066265E-03
3.884494E-03
3.880305E-03
3.656244E-03
2.697899E-03
4.475408E-03
5.248328E-03
6.170825E-03
8.969620E-03
8.369676E-03
9.100080E-03
9.897703E-03
1.090630E-02
1.246379E-02
1.430407E-02
1.588791E-02
1.750828E-02
1.918589E-02
2.106506E-02
2.320831E-02
2.475812E-02
2.653572E-02
2.896609E-02
3.081550E-02
3.214762E-02
3.461697E-02
3.637722E-02
3.864876E-02
3.938029E-02
4.152214E-02
4.422606E-02
4.485607E-02
4.610185E-02
4.741992E-02
4.950757E-02
5.043899E-02
5.253344E-02
5.399014E-02
5.533616E-02
5.692015E-02
5.893970E-02
6.097890E-02
6.123645E-02
6.258910E-02
6.434798E-02
6.419499E-02
6.516373E-02
6.621014E-02
6.689436E-02
6.852105E-02
6.863700E-02
6.810825E-02
6.811257E-02
6.862516E-02
7.031463E-02
7.314224E-02
7.306463E-02
7.176972E-02
7.280266E-02
7.085743E-02
7.013662E-02
7.199782E-02
7.036224E-02
7.535242E-02
7.119893E-02
7.119889E-02
7.226448E-02
7.254943E-02
6.931739E-02
7.112055E-02
7.204016E-02
7.234064E-02
7.075489E-02
6.810856E-02
6.813875E-02
6.789974E-02
6.675588E-02
6.560526E-02
6.494127E-02
6.696879E-02
6.584165E-02
6.467244E-02
6.252858E-02
6.241180E-02
6.159210E-02
6.082975E-02
5.821154E-02
5.699169E-02
5.693833E-02
5.524077E-02
5.338125E-02
5.222587E-02
5.098097E-02
4.961077E-02
4.960738E-02
4.671258E-02
4.456612E-02
4.226495E-02
4.106354E-02
4.024468E-02
3.823130E-02
3.669856E-02
3.518219E-02
3.255902E-02
3.170194E-02
2.978167E-02
2.883869E-02
2.584145E-02
2.370750E-02
2.165492E-02
2.009759E-02
1.823419E-02
1.691675E-02
1.566227E-02
1.341837E-02
1.221135E-02
1.090958E-02
9.189219E-03
8.242277E-03
6.834142E-03
6.390121E-03
5.517931E-03
4.422139E-03
3.884282E-03
3.618719E-03
3.282323E-03
2.994788E-03
2.824486E-03
2.623385E-03
2.590620E-03
2.489068E-03
2.562644E-03
2.160062E-03
2.109855E-03
1.854108E-03
1.383388E-03
1.357114E-03
1.110402E-03
9.498662E-04
5.054801E-04
3.745987E-04
2.965295E-04
3.598115E-04
3.804659E-04
3.732137E-04
3.106292E-04
4.218472E-04
5.362905E-04
1.893864E-04
5.806247E-07
-8.060446E-05
-1.549381E-04
-9.308275E-05
-2.962994E-04
-1.827414E-04
-1.506696E-04
-1.022189E-04
-2.487336E-04
-1.542293E-04
-3.431764E-05
-3.003868E-04
-2.627782E-04
5.218818E-03
1.747282E-02
-1.403497E-04
7.890817E-05
-9.135822E-05
-1.280843E-04
-4.120421E-04
-6.017610E-04
-1.027991E-03
1.515699E-05
3.426692E-05
-6.349275E-05
1.253718E-04
6.612228E-05
7.587145E-05
2.080417E-03
1.391845E-03
1.438093E-04
4.212927E-04
3.400711E-04
8.104613E-04
5.912929E-04
5.662441E-04
1.049835E-03
1.581888E-03
1.185358E-03
9.482513E-04
1.684222E-03
1.347995E-03
1.392921E-03
1.773708E-03
2.360535E-03
2.695637E-03
2.902697E-03
2.685927E-03
3.492070E-03
3.493452E-03
3.747055E-03
3.815709E-03
4.012058E-03
3.867910E-03
2.969633E-03
2.054579E-03
3.173269E-03
4.724916E-03
5.254101E-03
6.273421E-03
9.354465E-03
7.811024E-03
8.638108E-03
9.860885E-03
1.109120E-02
1.275041E-02
1.390027E-02
1.600895E-02
1.733229E-02
1.941596E-02
2.045777E-02
2.228953E-02
2.433731E-02
2.606237E-02
2.973056E-02
3.035929E-02
3.268443E-02
3.418937E-02
3.603008E-02
3.931164E-02
3.980872E-02
4.148987E-02
4.179299E-02
4.579084E-02
4.651257E-02
4.880342E-02
5.041370E-02
5.084526E-02
5.420568E-02
5.576734E-02
5.484632E-02
5.726502E-02
5.915044E-02
5.999860E-02
6.136275E-02
6.253963E-02
6.493739E-02
6.473449E-02
6.629736E-02
6.564383E-02
6.633368E-02
6.847478E-02
6.943293E-02
6.977873E-02
6.948769E-02
6.864887E-02
6.987685E-02
7.219565E-02
7.108686E-02
7.116261E-02
7.066508E-02
7.181815E-02
7.151461E-02
7.183905E-02
7.292102E-02
7.161970E-02
7.067044E-02
6.911238E-02
7.095362E-02
7.117629E-02
6.924998E-02
7.140026E-02
7.040245E-02
7.111157E-02
7.163935E-02
6.948940E-02
6.789846E-02
6.699700E-02
6.850702E-02
6.657532E-02
6.643174E-02
6.523049E-02
6.429546E-02
6.392233E-02
6.280254E-02
6.183744E-02
6.150388E-02
6.011064E-02
5.862521E-02
5.792974E-02
5.662635E-02
5.616020E-02
5.357810E-02
5.183050E-02
5.081478E-02
4.931601E-02
4.781476E-02
4.687385E-02
4.522318E-02
4.262558E-02
4.124061E-02
3.904215E-02
3.812782E-02
3.639722E-02
3.422556E-02
3.318533E-02
3.142969E-02
2.908893E-02
2.790541E-02
2.559082E-02
2.449658E-02
2.240333E-02
2.000077E-02
1.818788E-02
1.699489E-02
1.570399E-02
1.340712E-02
1.255393E-02
1.045921E-02
9.209141E-03
8.704196E-03
7.069450E-03
6.293521E-03
5.165019E-03
4.469491E-03
3.804012E-03
3.242752E-03
3.096341E-03
2.834544E-03
2.614770E-03
2.706394E-03
2.531274E-03
2.371320E-03
2.273214E-03
2.014106E-03
1.948214E-03
1.559132E-03
1.516239E-03
1.719879E-03
1.235593E-03
9.203063E-04
5.510719E-04
4.260420E-04
3.069493E-04
2.458954E-04
4.496211E-04
6.009421E-05
2.257547E-04
-6.981756E-05
3.431112E-05
-3.147266E-05
1.484308E-04
-9.396695E-05
-7.471057E-05
-8.175708E-05
-1.296052E-04
-2.472013E-04
-1.046988E-04
-1.530357E-05
-4.103402E-05
-4.012917E-05
-3.951362E-05
-2.498062E-05
-1.067361E-04
1.265960E-03
3.490916E-03
1.264609E-04
2.131021E-04
1.118590E-05
-6.433792E-05
-2.995532E-04
-3.603618E-04
-5.810228E-04
3.038809E-04
3.960572E-04
1.279997E-04
1.543475E-04
2.429455E-04
4.077925E-04
9.646765E-04
5.058675E-04
3.464872E-04
1.486584E-03
1.939310E-03
5.522695E-04
8.796914E-04
1.168697E-03
1.091909E-03
1.210711E-03
1.171994E-03
1.148769E-03
1.331863E-03
1.693261E-03
1.692461E-03
1.978675E-03
2.418359E-03
2.623422E-03
2.988462E-03
3.043260E-03
3.299858E-03
3.443966E-03
3.267345E-03
3.520061E-03
3.383406E-03
3.562105E-03
3.297289E-03
3.657916E-03
3.635536E-03
4.533250E-03
5.355885E-03
8.096756E-03
1.179783E-02
7.878071E-03
8.409884E-03
9.810303E-03
1.162276E-02
1.333236E-02
1.448630E-02
1.606403E-02
1.750122E-02
1.965497E-02
2.156516E-02
2.304362E-02
2.520182E-02
2.736832E-02
2.961615E-02
3.081791E-02
3.226953E-02
3.431299E-02
3.582852E-02
3.805674E-02
3.979104E-02
4.069315E-02
4.238297E-02
4.442937E-02
4.692260E-02
4.933399E-02
5.003451E-02
5.274848E-02
5.287187E-02
5.514284E-02
5.440351E-02
5.751359E-02
5.922934E-02
5.977337E-02
6.095142E-02
6.103936E-02
6.311595E-02
6.411880E-02
6.580691E-02
6.521092E-02
6.564923E-02
6.646205E-02
6.847073E-02
6.951224E-02
6.984414E-02
6.860111E-02
7.049965E-02
7.237906E-02
7.192737E-02
7.127489E-02
7.258396E-02
7.227779E-02
7.173273E-02
7.270672E-02
7.331680E-02
7.109050E-02
7.275917E-02
7.252736E-02
7.041648E-02
7.128918E-02
7.063401E-02
7.151585E-02
7.072694E-02
7.002946E-02
6.904788E-02
6.797331E-02
6.840911E-02
6.734660E-02
6.702269E-02
6.606710E-02
6.770375E-02
6.630697E-02
6.414997E-02
6.456007E-02
6.205144E-02
6.135287E-02
6.077025E-02
5.991900E-02
5.909606E-02
5.776224E-02
5.510125E-02
5.513051E-02
5.345975E-02
5.271513E-02
5.078497E-02
4.868007E-02
4.751364E-02
4.628615E-02
4.430379E-02
4.316746E-02
4.130548E-02
3.955829E-02
3.775976E-02
3.663537E-02
3.469530E-02
3.287403E-02
3.121217E-02
2.938998E-02
2.811409E-02
2.620894E-02
2.481122E-02
2.205504E-02
2.035531E-02
1.918047E-02
1.695608E-02
1.509235E-02
1.387355E-02
1.225627E-02
1.066315E-02
9.294079E-03
8.464603E-03
7.410124E-03
6.155189E-03
5.118012E-03
4.797594E-03
4.006803E-03
3.432110E-03
3.055063E-03
2.853718E-03
2.683180E-03
2.625150E-03
2.565350E-03
2.245213E-03
2.197508E-03
2.262849E-03
2.051336E-03
1.707054E-03
1.579617E-03
1.677151E-03
1.133685E-03
9.039206E-04
5.262657E-04
3.908010E-04
3.589856E-04
3.400239E-04
2.019814E-04
9.196300E-05
2.550723E-04
8.213035E-05
1.701616E-04
1.177561E-04
1.198664E-04
2.357461E-04
8.242978E-05
-5.354232E-06
1.089173E-04
5.810618E-05
-6.010817E-05
-6.277377E-05
7.566531E-05
-5.356676E-05
1.786147E-05
-1.581958E-05
6.185788E-06
-8.541165E-05
3.330361E-04
2.920731E-04
6.155118E-05
-7.479531E-05
-1.619588E-04
-1.499699E-04
-6.485640E-05
-8.205538E-05
2.954520E-04
4.330360E-04
2.036949E-04
2.377414E-04
2.018723E-04
5.375949E-04
7.606308E-04
3.874248E-04
4.500316E-04
-1.516668E-02
9.891161E-03
1.285791E-02
1.239616E-03
1.174588E-03
6.715715E-04
8.585807E-04
1.230394E-03
1.931200E-03
1.956938E-03
1.628214E-03
2.075557E-03
2.192889E-03
2.265962E-03
2.504576E-03
2.671207E-03
2.791780E-03
3.453843E-03
3.622030E-03
3.442008E-03
3.357635E-03
3.725676E-03
3.855925E-03
3.734163E-03
3.670665E-03
3.988085E-03
3.885820E-03
4.918880E-03
8.101126E-03
9.045036E-03
7.409329E-03
8.478696E-03
9.808991E-03
1.126339E-02
1.270936E-02
1.450701E-02
1.579767E-02
1.719486E-02
1.929870E-02
2.131898E-02
2.316894E-02
2.466450E-02
2.654461E-02
2.870745E-02
3.092046E-02
3.215542E-02
3.379959E-02
3.585782E-02
3.717518E-02
3.931322E-02
4.116454E-02
4.356700E-02
4.528124E-02
4.677333E-02
4.734843E-02
4.971298E-02
5.160473E-02
5.344518E-02
5.490915E-02
5.690232E-02
5.805925E-02
5.779184E-02
6.019439E-02
6.100604E-02
6.132490E-02
6.265101E-02
6.452664E-02
6.568273E-02
6.538488E-02
6.613177E-02
6.683232E-02
6.973408E-02
7.081149E-02
6.995545E-02
7.079439E-02
7.064400E-02
7.096433E-02
7.188562E-02
7.333548E-02
7.306922E-02
7.277693E-02
7.221548E-02
7.062984E-02
7.099487E-02
7.131344E-02
7.274211E-02
7.427441E-02
7.131879E-02
6.969528E-02
7.130873E-02
7.055827E-02
6.970354E-02
7.059225E-02
6.912670E-02
6.943539E-02
6.945488E-02
6.897681E-02
6.594895E-02
6.459858E-02
6.645655E-02
6.672581E-02
6.333297E-02
6.388010E-02
6.227236E-02
6.070874E-02
6.012446E-02
6.050063E-02
5.825165E-02
5.732758E-02
5.606310E-02
5.499883E-02
5.434567E-02
5.238204E-02
5.106581E-02
4.970501E-02
4.803004E-02
4.676772E-02
4.466957E-02
4.371933E-02
4.199909E-02
4.018585E-02
3.749217E-02
3.652330E-02
3.485668E-02
3.325708E-02
3.160360E-02
2.936845E-02
2.801843E-02
2.652461E-02
2.400515E-02
2.212374E-02
2.061133E-02
1.922700E-02
1.707407E-02
1.528295E-02
1.354429E-02
1.161278E-02
1.043871E-02
9.311018E-03
8.082222E-03
6.903669E-03
6.170927E-03
5.309627E-03
4.956958E-03
3.990656E-03
3.591327E-03
2.978894E-03
2.790744E-03
2.605920E-03
2.531479E-03
2.601575E-03
2.639068E-03
2.134296E-03
1.922368E-03
1.799825E-03
1.883715E-03
1.727306E-03
1.612871E-03
1.209976E-03
9.196638E-04
8.504622E-04
6.110728E-04
4.662128E-04
4.411076E-04
2.406510E-04
1.207298E-04
2.398214E-04
5.379715E-05
2.529202E-05
7.095925E-05
2.391531E-04
5.140592E-04
2.409746E-04
-5.490396E-05
-9.063184E-05
-7.696107E-05
-1.190930E-05
1.485887E-04
-3.603904E-05
5.722937E-05
-1.869635E-04
1.134695E-05
-3.585539E-05
-4.049870E-05
3.980221E-05
8.528890E-05
-1.699525E-04
-1.189407E-04
-1.590180E-04
-2.499526E-04
-2.088544E-04
-8.627414E-05
5.531361E-05
1.880525E-04
8.835734E-05
2.782974E-04
3.010698E-04
3.853991E-04
3.346997E-04
1.934017E-04
2.850383E-02
1.124624E-02
-2.371574E-03
-5.163707E-03
9.027697E-03
1.207927E-03
9.474129E-04
6.327071E-04
1.140025E-03
1.469695E-03
1.938208E-03
2.093296E-03
2.116688E-03
2.272220E-03
2.252510E-03
2.589909E-03
2.791630E-03
2.663981E-03
3.304596E-03
3.744410E-03
3.692159E-03
3.545663E-03
4.023365E-03
3.970184E-03
3.879503E-03
3.889441E-03
4.206135E-03
4.411797E-03
4.582484E-03
5.505204E-03
6.831345E-03
7.341028E-03
8.585041E-03
9.968774E-03
1.059923E-02
1.224397E-02
1.409036E-02
1.570449E-02
1.749631E-02
1.933405E-02
2.109473E-02
2.327357E-02
2.496503E-02
2.712956E-02
2.880925E-02
3.060824E-02
3.286783E-02
3.409241E-02
3.642778E-02
3.812935E-02
3.992464E-02
4.194900E-02
4.452712E-02
4.538218E-02
4.638351E-02
4.836299E-02
4.969409E-02
5.129015E-02
5.200230E-02
5.340513E-02
5.578043E-02
5.723135E-02
5.708819E-02
5.964638E-02
6.002937E-02
6.199127E-02
6.283364E-02
6.440855E-02
6.613998E-02
6.453184E-02
6.836149E-02
6.872095E-02
7.023551E-02
7.019582E-02
6.797771E-02
7.129053E-02
7.063961E-02
7.120984E-02
7.098337E-02
7.289586E-02
7.221391E-02
7.186101E-02
7.231422E-02
7.086980E-02
7.349026E-02
7.333335E-02
7.197410E-02
7.168670E-02
7.190822E-02
7.227998E-02
7.180091E-02
7.043669E-02
7.001736E-02
7.168688E-02
6.954244E-02
6.973690E-02
6.955611E-02
6.641295E-02
6.713731E-02
6.619186E-02
6.587576E-02
6.504422E-02
6.396475E-02
6.310762E-02
6.241106E-02
6.064805E-02
5.907093E-02
5.852024E-02
5.847629E-02
5.622367E-02
5.671106E-02
5.459416E-02
5.350196E-02
5.262583E-02
5.051099E-02
4.937088E-02
4.861647E-02
4.623729E-02
4.440636E-02
4.375671E-02
4.220438E-02
3.972577E-02
3.720481E-02
3.681920E-02
3.467976E-02
3.357821E-02
3.147032E-02
2.874326E-02
2.704804E-02
2.589553E-02
2.385009E-02
2.269284E-02
2.096850E-02
1.953962E-02
1.699721E-02
1.591859E-02
1.355997E-02
1.182199E-02
1.073955E-02
8.465559E-03
7.060371E-03
7.007310E-03
6.133295E-03
5.722858E-03
5.013676E-03
4.055615E-03
3.154057E-03
2.877305E-03
2.914533E-03
2.845471E-03
2.671964E-03
2.583536E-03
2.314092E-03
2.115504E-03
1.842755E-03
1.816255E-03
1.642286E-03
1.970534E-03
1.501064E-03
1.379913E-03
9.532219E-04
6.595666E-04
5.905360E-04
3.090531E-04
2.527788E-04
7.033510E-05
1.139749E-04
1.090654E-04
3.293896E-05
2.964711E-04
3.802978E-04
1.217498E-04
1.140652E-04
3.090946E-04
5.161458E-05
-3.699951E-05
1.851108E-05
2.215013E-04
7.126757E-05
-4.362845E-05
-1.840144E-05
-9.718368E-05
-6.927323E-05
-6.965962E-06
7.386206E-05
-1.460512E-04
-1.166397E-04
-2.039654E-04
3.204501E-05
-7.675549E-05
-1.595262E-04
-1.997593E-04
-1.392429E-04
-7.327120E-06
-4.977310E-05
1.622025E-04
1.683827E-04
6.366943E-05
2.940528E-04
9.445643E-05
2.227762E-04
7.546396E-02
1.016165E-02
-2.036292E-03
-2.398960E-03
8.143152E-03
1.607606E-03
1.398133E-03
9.803797E-04
8.129041E-04
1.596309E-03
2.001241E-03
1.875459E-03
1.750025E-03
2.062740E-03
1.811793E-03
2.557274E-03
2.637860E-03
2.622437E-03
2.676124E-03
3.508167E-03
3.702925E-03
3.470781E-03
3.785190E-03
3.770429E-03
3.730382E-03
3.897714E-03
4.245730E-03
4.897487E-03
5.144570E-03
5.471766E-03
6.904220E-03
8.000199E-03
9.076980E-03
1.011623E-02
1.133382E-02
1.249491E-02
1.420801E-02
1.577836E-02
1.787934E-02
1.949477E-02
2.100501E-02
2.335070E-02
2.509232E-02
2.675962E-02
2.861501E-02
3.042938E-02
3.303527E-02
3.435107E-02
3.541409E-02
3.834102E-02
4.019877E-02
4.160633E-02
4.409208E-02
4.469815E-02
4.596359E-02
4.909538E-02
5.027084E-02
5.106880E-02
5.260787E-02
5.363746E-02
5.520956E-02
5.730697E-02
5.767692E-02
6.023920E-02
5.985909E-02
6.250640E-02
6.397723E-02
6.201053E-02
6.494410E-02
6.742330E-02
6.810615E-02
6.763406E-02
6.861829E-02
6.638466E-02
6.863889E-02
7.371633E-02
7.078612E-02
7.027365E-02
7.400118E-02
7.436165E-02
7.328270E-02
7.195298E-02
7.177688E-02
7.055830E-02
7.169796E-02
7.326475E-02
7.077906E-02
7.160029E-02
7.192499E-02
7.038431E-02
7.040563E-02
7.126028E-02
7.036923E-02
7.238909E-02
7.152152E-02
7.083398E-02
6.923658E-02
6.685187E-02
6.675430E-02
6.605046E-02
6.715022E-02
6.528391E-02
6.523890E-02
6.425750E-02
6.292502E-02
6.132370E-02
5.989573E-02
5.882310E-02
5.825280E-02
5.666303E-02
5.774592E-02
5.535833E-02
5.405978E-02
5.185022E-02
5.090531E-02
4.878265E-02
4.835018E-02
4.763531E-02
4.502662E-02
4.192727E-02
4.167819E-02
4.019309E-02
3.793871E-02
3.622024E-02
3.452414E-02
3.322954E-02
3.153831E-02
2.986017E-02
2.761549E-02
2.539119E-02
2.398636E-02
2.234703E-02
2.069751E-02
1.830930E-02
1.703262E-02
1.559407E-02
1.373192E-02
1.196824E-02
1.090743E-02
9.358488E-03
8.405757E-03
7.078197E-03
6.536624E-03
5.833793E-03
4.689080E-03
3.954698E-03
3.318492E-03
3.115648E-03
2.845573E-03
2.690512E-03
2.687569E-03
2.910133E-03
2.342053E-03
2.372527E-03
1.862936E-03
1.897901E-03
1.623691E-03
1.673645E-03
1.348826E-03
1.474647E-03
9.455780E-04
8.295035E-04
8.257529E-04
7.148529E-04
4.102351E-04
2.617167E-04
2.005478E-04
2.627452E-04
3.528236E-04
2.795217E-04
3.386111E-04
4.263291E-05
-1.078005E-04
1.678316E-05
8.318018E-06
-4.483848E-05
-1.021296E-05
-5.356312E-05
-3.582130E-05
1.240520E-05
8.182721E-05
-6.886963E-06
1.454439E-05
-1.975640E-04
-1.836603E-04
-2.200504E-04
-1.275717E-04
-2.319969E-04
-1.612647E-04
-3.152847E-04
-5.164161E-04
-5.786771E-04
-1.590212E-03
3.722244E-04
-1.160054E-05
1.445062E-04
7.827731E-05
2.509622E-04
4.268206E-04
-4.952966E-04
2.326370E-03
5.382362E-03
2.337069E-02
-8.170565E-03
-2.479753E-02
7.400326E-02
1.153966E-03
3.881270E-04
9.898520E-04
9.579826E-04
1.444210E-03
1.703119E-03
1.696430E-03
1.709713E-03
2.006836E-03
2.185976E-03
2.570835E-03
2.688867E-03
3.023643E-03
3.155093E-03
3.267605E-03
3.637656E-03
3.443682E-03
3.583522E-03
3.590277E-03
3.701475E-03
4.153409E-03
4.539604E-03
4.321513E-03
5.032258E-03
5.900869E-03
6.957106E-03
7.573883E-03
8.817348E-03
1.037004E-02
1.161176E-02
1.303663E-02
1.481736E-02
1.625966E-02
1.791099E-02
1.943906E-02
2.048779E-02
2.312862E-02
2.523631E-02
2.623142E-02
2.882038E-02
3.050365E-02
3.249711E-02
3.461986E-02
3.594367E-02
3.850846E-02
4.049761E-02
4.141242E-02
4.359745E-02
4.529465E-02
4.654157E-02
4.839534E-02
5.031876E-02
5.131111E-02
5.226093E-02
5.495517E-02
5.433864E-02
5.707146E-02
5.993904E-02
5.953299E-02
6.090493E-02
6.202730E-02
6.259789E-02
6.385001E-02
6.539126E-02
6.725241E-02
6.530408E-02
6.816301E-02
6.890707E-02
6.940281E-02
6.893509E-02
7.098786E-02
7.038176E-02
7.018142E-02
7.218100E-02
7.213676E-02
7.188862E-02
7.187374E-02
7.176188E-02
7.005964E-02
7.059667E-02
7.235867E-02
7.265729E-02
7.334555E-02
7.199502E-02
7.131350E-02
6.993610E-02
7.011938E-02
7.055603E-02
6.946895E-02
6.677818E-02
6.954437E-02
6.872561E-02
6.831217E-02
6.779442E-02
6.598414E-02
6.539871E-02
6.551657E-02
6.508894E-02
6.407739E-02
6.249287E-02
6.121716E-02
6.022577E-02
5.786856E-02
5.813984E-02
5.703423E-02
5.576452E-02
5.497013E-02
5.457335E-02
5.339639E-02
5.098034E-02
4.930564E-02
4.800108E-02
4.629708E-02
4.397979E-02
4.334201E-02
4.128623E-02
4.048013E-02
3.845033E-02
3.632574E-02
3.494989E-02
3.329403E-02
3.150225E-02
2.947571E-02
2.783892E-02
2.515195E-02
2.385422E-02
2.203339E-02
2.003894E-02
1.859884E-02
1.642749E-02
1.515961E-02
1.335619E-02
1.204541E-02
1.125849E-02
1.093001E-02
8.363753E-03
6.574040E-03
5.990505E-03
5.509168E-03
4.624985E-03
3.988590E-03
3.399906E-03
2.955740E-03
2.605561E-03
2.689332E-03
2.545784E-03
2.710785E-03
2.511580E-03
2.242919E-03
2.233021E-03
2.023333E-03
1.408506E-03
1.419538E-03
1.003513E-03
8.573989E-04
8.190143E-04
5.642742E-04
6.713797E-04
3.688648E-04
3.445107E-04
1.881470E-04
1.597131E-04
1.055048E-04
1.454158E-04
1.814241E-04
3.108614E-04
2.397732E-04
3.928185E-05
9.770712E-05
4.563234E-05
-2.650616E-05
1.386900E-07
7.023881E-05
2.498122E-04
2.956055E-04
3.619174E-04
2.098934E-04
1.287873E-04
-7.026347E-05
-2.591856E-05
-1.673410E-06
-2.077961E-04
-1.604301E-04
-8.891566E-05
-1.037309E-04
-2.581816E-04
-4.036755E-04
-1.232303E-03
8.921468E-04
1.501590E-04
3.966261E-04
5.947630E-04
1.645877E-04
6.131743E-04
7.543324E-04
6.135094E-03
-9.811022E-03
2.638505E-03
-3.854231E-03
-6.906994E-03
5.618769E-02
8.873292E-04
1.329760E-03
1.255599E-03
1.305948E-03
1.546322E-03
1.520880E-03
1.578184E-03
1.559816E-03
1.723665E-03
2.088022E-03
2.328618E-03
2.801514E-03
3.055725E-03
3.082840E-03
3.294372E-03
3.598335E-03
3.264927E-03
3.433735E-03
3.118694E-03
3.162557E-03
3.679942E-03
4.452755E-03
4.752324E-03
5.891921E-03
6.370741E-03
7.280749E-03
7.548531E-03
9.298653E-03
1.075825E-02
1.163241E-02
1.373357E-02
1.446505E-02
1.599244E-02
1.764459E-02
1.921059E-02
2.108096E-02
2.298864E-02
2.456888E-02
2.709533E-02
2.841935E-02
3.036901E-02
3.256707E-02
3.404135E-02
3.613375E-02
3.734139E-02
3.920956E-02
4.093378E-02
4.320881E-02
4.528728E-02
4.697413E-02
4.802106E-02
4.912645E-02
5.065093E-02
5.292181E-02
5.470939E-02
5.578088E-02
5.706602E-02
5.965355E-02
6.042950E-02
6.137281E-02
6.191440E-02
6.254775E-02
6.376582E-02
6.612185E-02
6.461746E-02
6.742193E-02
6.813659E-02
6.809471E-02
6.923257E-02
6.819513E-02
7.047193E-02
6.904846E-02
6.995082E-02
7.144935E-02
7.239762E-02
7.089923E-02
7.296167E-02
7.355124E-02
7.208105E-02
7.257104E-02
7.246754E-02
7.395870E-02
7.351023E-02
7.175790E-02
7.233377E-02
7.114687E-02
7.077064E-02
7.022244E-02
6.896911E-02
6.926480E-02
6.777395E-02
6.780989E-02
6.787006E-02
6.703986E-02
6.636612E-02
6.523273E-02
6.661486E-02
6.629887E-02
6.413433E-02
6.339229E-02
6.094687E-02
5.978568E-02
5.794130E-02
5.717445E-02
5.721360E-02
5.597863E-02
5.470260E-02
5.301717E-02
5.304928E-02
5.080554E-02
4.877417E-02
4.709739E-02
4.655061E-02
4.562761E-02
4.414676E-02
4.191878E-02
3.888257E-02
3.808616E-02
3.596803E-02
3.445928E-02
3.259574E-02
3.141950E-02
2.997414E-02
2.774960E-02
2.584396E-02
2.408338E-02
2.189362E-02
1.996808E-02
1.859639E-02
1.685897E-02
1.466198E-02
1.374516E-02
1.266340E-02
1.113316E-02
1.014678E-02
8.620676E-03
7.536366E-03
6.314855E-03
5.486750E-03
4.942225E-03
4.123499E-03
3.574891E-03
3.101729E-03
2.742557E-03
2.692707E-03
2.568366E-03
2.844784E-03
2.487227E-03
1.957318E-03
1.992451E-03
1.925911E-03
1.613806E-03
1.405579E-03
1.392677E-03
1.074910E-03
1.038338E-03
8.203541E-04
7.982296E-04
6.224334E-04
2.926119E-04
3.800290E-04
3.465762E-04
-2.478379E-05
-7.141223E-05
-9.067203E-05
2.541669E-04
3.566933E-05
9.988351E-05
7.931964E-05
2.137757E-04
8.032989E-05
1.761495E-05
4.433737E-05
3.867842E-06
1.231783E-04
8.197140E-05
1.755259E-04
2.410648E-05
9.242915E-05
-2.791275E-05
-9.818775E-05
-1.129829E-04
-1.742758E-04
-2.322839E-04
-1.821269E-04
-4.583109E-04
-9.117768E-04
-1.334850E-03
9.388917E-04
8.697674E-04
5.707807E-04
2.946311E-04
9.628065E-06
7.938976E-04
9.261010E-04
-7.472899E-04
6.848186E-02
3.340039E-02
3.878808E-03
1.736306E-02
6.918366E-02
-3.496562E-03
1.353404E-03
1.706297E-03
1.348806E-03
1.417403E-03
1.453959E-03
1.238091E-03
1.616782E-03
1.760912E-03
2.049909E-03
2.748300E-03
2.806608E-03
2.928733E-03
2.992769E-03
3.106725E-03
3.360854E-03
3.488409E-03
3.153193E-03
3.224529E-03
3.519761E-03
3.615871E-03
3.998077E-03
4.670337E-03
5.530410E-03
6.164655E-03
7.144865E-03
7.856083E-03
9.140000E-03
1.057223E-02
1.162197E-02
1.302579E-02
1.482755E-02
1.648184E-02
1.786468E-02
1.941966E-02
2.089380E-02
2.286566E-02
2.499307E-02
2.651204E-02
2.858565E-02
3.082104E-02
3.258384E-02
3.455971E-02
3.593324E-02
3.724624E-02
3.920775E-02
4.176428E-02
4.339977E-02
4.531879E-02
4.721121E-02
4.837829E-02
4.974702E-02
5.040320E-02
5.222538E-02
5.412239E-02
5.598025E-02
5.823855E-02
5.979850E-02
5.987814E-02
6.136891E-02
6.202767E-02
6.332454E-02
6.353662E-02
6.590827E-02
6.457873E-02
6.619312E-02
6.684505E-02
6.815627E-02
6.823373E-02
6.966613E-02
6.962767E-02
7.084826E-02
6.965782E-02
6.947136E-02
7.314774E-02
7.174274E-02
7.179215E-02
7.238694E-02
7.206851E-02
7.163004E-02
7.146274E-02
7.303356E-02
7.204213E-02
7.187559E-02
7.068945E-02
7.176366E-02
7.098971E-02
7.051572E-02
7.091521E-02
6.995990E-02
6.937539E-02
6.769408E-02
6.835140E-02
6.640585E-02
6.590464E-02
6.573987E-02
6.673158E-02
6.505088E-02
6.346938E-02
6.211552E-02
6.130297E-02
5.925485E-02
5.807204E-02
5.795224E-02
5.615026E-02
5.468246E-02
5.446020E-02
5.353078E-02
5.316020E-02
5.064360E-02
4.863810E-02
4.729027E-02
4.578391E-02
4.453213E-02
4.279002E-02
4.090331E-02
3.941139E-02
3.818015E-02
3.621825E-02
3.448245E-02
3.287043E-02
3.155848E-02
3.000009E-02
2.796096E-02
2.684903E-02
2.460183E-02
2.232962E-02
2.002887E-02
1.838651E-02
1.715504E-02
1.523746E-02
1.367885E-02
1.219874E-02
1.093511E-02
9.673409E-03
8.908368E-03
7.673809E-03
6.489447E-03
5.145774E-03
4.304730E-03
3.849634E-03
3.440690E-03
2.727289E-03
2.732565E-03
2.446704E-03
2.526551E-03
2.463468E-03
2.221205E-03
2.127466E-03
2.072462E-03
2.017753E-03
1.753103E-03
1.354061E-03
1.254730E-03
9.160355E-04
7.779884E-04
6.969045E-04
4.809634E-04
2.508747E-04
4.287105E-04
1.217824E-04
2.599169E-04
4.212152E-04
2.389387E-04
-7.564694E-06
8.137122E-05
9.328717E-05
-2.665533E-05
-2.305187E-05
2.418843E-04
1.174569E-04
3.540643E-05
-1.354367E-04
-1.279757E-04
3.498878E-04
-2.001637E-04
-1.342439E-04
-1.564150E-04
-1.003061E-04
-1.102772E-04
-1.500817E-04
-1.422267E-04
-1.611964E-04
-7.152261E-05
-1.634560E-04
-4.685169E-04
-1.059671E-03
-1.502060E-03
7.731101E-04
6.105641E-04
3.964300E-04
2.411917E-04
9.177875E-05
9.406682E-04
2.286510E-04
8.365665E-03
1.060720E-01
2.007510E-02
7.898023E-03
2.111974E-02
3.020651E-02
-7.854098E-03
1.589804E-03
1.078493E-03
8.088195E-04
1.128095E-03
1.079541E-03
1.495614E-03
1.250610E-03
1.802699E-03
2.256992E-03
2.686980E-03
3.007666E-03
3.483252E-03
3.438658E-03
3.451960E-03
3.396617E-03
3.192121E-03
3.452290E-03
3.335637E-03
3.230766E-03
3.549793E-03
3.986059E-03
4.722347E-03
5.614807E-03
6.010927E-03
6.731609E-03
7.904854E-03
9.078652E-03
1.074550E-02
1.219396E-02
1.309120E-02
1.529062E-02
1.637508E-02
1.845204E-02
1.956174E-02
2.110674E-02
2.329179E-02
2.472652E-02
2.617490E-02
2.796044E-02
3.049819E-02
3.244669E-02
3.430203E-02
3.701941E-02
3.805093E-02
3.971264E-02
4.155391E-02
4.322725E-02
4.527388E-02
4.637002E-02
4.774867E-02
4.974108E-02
5.118833E-02
5.306557E-02
5.409936E-02
5.691282E-02
5.825534E-02
5.972160E-02
6.013554E-02
6.025105E-02
6.052841E-02
6.111314E-02
6.393680E-02
6.567674E-02
6.694652E-02
6.621660E-02
6.760677E-02
6.851794E-02
6.859415E-02
6.901589E-02
6.976583E-02
7.055338E-02
7.070852E-02
7.044547E-02
7.038025E-02
6.991884E-02
7.162581E-02
6.955907E-02
7.306565E-02
7.244063E-02
7.143160E-02
7.285695E-02
7.122892E-02
7.153740E-02
7.082390E-02
7.062457E-02
6.897913E-02
6.877758E-02
7.118250E-02
6.999723E-02
7.005369E-02
6.507028E-02
6.655811E-02
6.536038E-02
6.464286E-02
6.543778E-02
6.514752E-02
6.528410E-02
6.316663E-02
6.213228E-02
6.207441E-02
5.968445E-02
5.874922E-02
5.806235E-02
5.722540E-02
5.642545E-02
5.569128E-02
5.456218E-02
5.293421E-02
5.124873E-02
4.911786E-02
4.759834E-02
4.557298E-02
4.415302E-02
4.302247E-02
4.068298E-02
3.952128E-02
3.829467E-02
3.588735E-02
3.473906E-02
3.272460E-02
3.120622E-02
2.943546E-02
2.780909E-02
2.598041E-02
2.408047E-02
2.145720E-02
1.985310E-02
1.815692E-02
1.734744E-02
1.484476E-02
1.370939E-02
1.247808E-02
1.105912E-02
9.856364E-03
8.285938E-03
7.835982E-03
6.703235E-03
5.225516E-03
4.290137E-03
3.915262E-03
3.415809E-03
3.141060E-03
2.602241E-03
2.360566E-03
2.266394E-03
2.362189E-03
2.285107E-03
2.328535E-03
2.314428E-03
2.210995E-03
1.671731E-03
1.598114E-03
1.341627E-03
9.692291E-04
8.264721E-04
3.314499E-04
3.568046E-04
3.251266E-04
3.086612E-04
4.293119E-04
5.512974E-04
8.411780E-04
1.280324E-04
-6.726810E-06
3.005933E-04
-1.558760E-05
1.064194E-04
1.189457E-04
3.202798E-04
1.014177E-04
-8.516249E-05
-5.963881E-05
-1.793590E-05
1.816623E-03
-2.229162E-04
-2.457991E-04
-2.119710E-04
-1.236344E-04
-2.415401E-04
-2.222965E-04
-1.599718E-04
-1.978910E-04
-2.160295E-04
-2.338030E-04
-1.846303E-04
1.359875E-04
3.434582E-04
4.546350E-04
2.509405E-04
4.664760E-04
2.982046E-04
4.712798E-04
9.278891E-04
8.099758E-04
8.724341E-03
-4.381188E-03
-2.360612E-03
1.724216E-04
-7.756264E-03
1.556832E-02
1.601800E-03
1.286401E-03
6.610840E-04
8.744123E-04
9.692002E-04
1.368583E-03
1.472084E-03
1.398375E-03
2.125406E-03
2.452104E-03
2.471466E-03
2.903295E-03
5.237926E-03
3.291398E-03
3.240022E-03
3.458513E-03
3.536404E-03
3.518435E-03
3.353061E-03
3.400342E-03
3.602067E-03
4.211407E-03
4.907936E-03
5.608690E-03
6.066833E-03
7.094609E-03
7.820008E-03
9.144592E-03
1.040429E-02
1.203891E-02
1.290350E-02
1.465203E-02
1.620849E-02
1.765305E-02
1.969328E-02
2.158201E-02
2.250309E-02
2.484200E-02
2.662495E-02
2.839342E-02
3.055354E-02
3.266049E-02
3.399566E-02
3.581166E-02
3.775494E-02
3.898375E-02
4.138234E-02
4.340553E-02
4.511390E-02
4.617470E-02
4.864950E-02
5.037100E-02
5.210877E-02
5.279428E-02
5.476086E-02
5.563341E-02
5.716678E-02
5.844476E-02
5.993945E-02
6.094160E-02
6.014202E-02
6.098786E-02
6.367434E-02
6.543296E-02
6.563834E-02
6.701711E-02
6.817963E-02
6.768480E-02
6.923348E-02
6.984582E-02
6.870441E-02
7.165629E-02
7.141433E-02
7.095397E-02
7.085471E-02
7.008698E-02
7.223142E-02
7.160818E-02
7.364662E-02
7.255508E-02
7.836833E-02
7.612362E-02
7.078482E-02
7.152955E-02
7.057219E-02
7.188549E-02
7.006291E-02
6.974294E-02
6.922950E-02
7.040349E-02
6.998389E-02
6.846544E-02
6.870925E-02
6.617051E-02
6.514237E-02
6.453169E-02
6.569908E-02
6.634091E-02
6.277739E-02
6.253850E-02
6.117061E-02
5.946350E-02
5.857221E-02
5.900135E-02
5.790149E-02
5.583456E-02
5.502371E-02
5.370053E-02
5.262781E-02
5.063138E-02
4.902395E-02
4.852131E-02
4.672800E-02
4.475030E-02
4.353610E-02
4.130197E-02
3.961579E-02
3.824082E-02
3.623049E-02
3.503398E-02
3.322582E-02
3.129476E-02
2.970596E-02
2.816733E-02
2.614821E-02
2.402551E-02
2.194738E-02
2.066422E-02
1.914838E-02
1.726744E-02
1.557932E-02
1.375581E-02
1.225252E-02
1.136601E-02
9.684164E-03
8.379966E-03
7.458200E-03
6.476824E-03
5.394939E-03
4.668218E-03
3.954951E-03
3.550655E-03
2.968601E-03
2.591825E-03
2.544428E-03
2.307644E-03
2.530830E-03
2.689833E-03
2.560949E-03
2.380536E-03
2.072553E-03
1.785869E-03
1.530271E-03
1.167826E-03
1.085334E-03
1.122339E-03
9.970489E-04
8.465419E-04
6.623679E-04
6.022723E-04
5.669333E-04
6.021486E-04
3.791730E-04
1.273752E-04
1.255811E-05
-3.007744E-05
-1.044503E-04
-8.377994E-05
-1.941411E-04
2.294185E-05
1.573776E-04
1.666422E-04
3.403517E-04
5.271761E-04
1.497214E-03
2.684361E-04
-1.645324E-04
-1.279022E-04
-1.169853E-04
-6.596215E-05
-1.052987E-04
-1.009531E-04
-1.418446E-04
-1.674350E-04
-1.532923E-04
1.263668E-04
4.568445E-04
8.021613E-04
5.687720E-05
1.948904E-04
2.245002E-04
3.001448E-04
2.202472E-04
6.179788E-04
7.635284E-04
9.818357E-04
-6.548603E-02
-6.819562E-04
-7.982892E-04
7.682277E-03
-2.213883E-02
1.396987E-03
1.715605E-03
1.467853E-03
1.421211E-03
1.321540E-03
1.519601E-03
2.001513E-03
2.114001E-03
2.479768E-03
2.604695E-03
2.640697E-03
3.065960E-03
5.983517E-03
3.264837E-03
3.265855E-03
3.369857E-03
3.550916E-03
3.410177E-03
3.269555E-03
3.624607E-03
4.012380E-03
4.415890E-03
4.718797E-03
5.287834E-03
5.839875E-03
6.867391E-03
7.861454E-03
8.657913E-03
1.078107E-02
1.223865E-02
1.360552E-02
1.519297E-02
1.630898E-02
1.792213E-02
1.947235E-02
2.130580E-02
2.321445E-02
2.527738E-02
2.692966E-02
2.852812E-02
3.091830E-02
3.223954E-02
3.415063E-02
3.652567E-02
3.712199E-02
3.941798E-02
4.141619E-02
4.282726E-02
4.469446E-02
4.757438E-02
4.841177E-02
5.014164E-02
5.195241E-02
5.384004E-02
5.402524E-02
5.498303E-02
5.602191E-02
5.796039E-02
5.945991E-02
6.127862E-02
6.281623E-02
6.435879E-02
6.376084E-02
6.511672E-02
6.578354E-02
6.584893E-02
6.662814E-02
6.820836E-02
6.807432E-02
6.908393E-02
7.074931E-02
7.071176E-02
7.199742E-02
7.075439E-02
7.066753E-02
7.016369E-02
7.265549E-02
7.243821E-02
7.188049E-02
7.146736E-02
7.873632E-02
7.809104E-02
7.067680E-02
7.088973E-02
7.103980E-02
7.097856E-02
7.000788E-02
7.030695E-02
7.092026E-02
6.950570E-02
7.067916E-02
6.765181E-02
6.673417E-02
6.664167E-02
6.720725E-02
6.575006E-02
6.496706E-02
6.414154E-02
6.393421E-02
6.391867E-02
6.183422E-02
5.943833E-02
6.019775E-02
5.867463E-02
5.747850E-02
5.621068E-02
5.441163E-02
5.413390E-02
5.249219E-02
5.069074E-02
4.980736E-02
4.877060E-02
4.698136E-02
4.469751E-02
4.310709E-02
4.183544E-02
4.065672E-02
3.859581E-02
3.618149E-02
3.396942E-02
3.328065E-02
3.142644E-02
2.949770E-02
2.753577E-02
2.606324E-02
2.407007E-02
2.197817E-02
1.990296E-02
1.819176E-02
1.618144E-02
1.524156E-02
1.354480E-02
1.277523E-02
1.127218E-02
9.728245E-03
8.539191E-03
7.349944E-03
6.582744E-03
5.536668E-03
4.381284E-03
3.623409E-03
3.268029E-03
2.954245E-03
2.936997E-03
2.551822E-03
2.607663E-03
2.535885E-03
2.606711E-03
2.395028E-03
2.287871E-03
2.141351E-03
1.406026E-03
1.580345E-03
1.310241E-03
9.847302E-04
9.695300E-04
4.816585E-04
3.876501E-04
3.891449E-04
5.334990E-04
5.762448E-04
3.560031E-04
1.614091E-04
-8.672887E-05
-8.455773E-05
-1.562233E-04
6.653176E-05
-8.747802E-05
1.563171E-05
-1.240012E-04
7.836418E-05
1.669431E-04
1.136529E-03
2.556981E-03
2.421180E-03
-1.845741E-04
-7.123727E-05
-9.012774E-05
-2.235775E-04
-1.812151E-04
-1.062886E-04
-8.680283E-05
-8.162697E-05
-3.287253E-05
-7.426282E-05
1.165379E-04
2.881560E-04
5.981511E-04
6.100638E-05
3.411047E-04
1.564418E-04
1.106991E-04
-9.374939E-05
1.206699E-04
4.121023E-04
-7.023785E-02
-1.333070E-01
1.127233E-02
1.812909E-04
-1.889220E-02
-5.626830E-02
-1.519961E-02
2.215757E-03
1.760268E-03
1.122965E-03
1.381895E-03
1.429378E-03
1.753378E-03
1.749736E-03
2.255755E-03
2.411812E-03
2.718728E-03
2.945613E-03
3.136739E-03
2.832508E-03
3.151612E-03
3.170513E-03
3.259290E-03
3.121876E-03
3.419659E-03
3.488789E-03
3.556896E-03
4.215540E-03
4.746639E-03
5.317336E-03
5.469321E-03
6.178687E-03
7.900330E-03
9.052071E-03
1.025023E-02
1.197899E-02
1.330819E-02
1.511724E-02
1.633417E-02
1.825881E-02
1.945800E-02
2.087570E-02
2.194849E-02
2.286437E-02
2.729184E-02
2.844505E-02
3.088587E-02
3.262807E-02
3.455780E-02
3.582752E-02
3.760628E-02
3.944549E-02
4.153653E-02
4.279641E-02
4.420103E-02
4.817811E-02
4.883773E-02
4.987228E-02
5.076079E-02
5.247852E-02
5.379189E-02
5.479230E-02
5.666932E-02
5.719491E-02
5.887435E-02
6.066862E-02
6.179981E-02
6.292586E-02
6.483411E-02
6.518129E-02
6.699195E-02
6.708857E-02
6.678819E-02
6.693021E-02
6.834864E-02
6.983414E-02
7.125234E-02
7.055816E-02
7.172498E-02
7.150016E-02
7.164980E-02
7.105441E-02
7.251903E-02
7.441308E-02
7.160786E-02
7.251950E-02
7.804115E-02
7.544566E-02
6.982679E-02
7.062569E-02
7.173229E-02
6.994890E-02
7.070840E-02
6.984101E-02
7.216994E-02
6.943898E-02
7.061226E-02
6.899502E-02
6.803828E-02
6.783424E-02
6.665366E-02
6.539457E-02
6.456280E-02
6.430624E-02
6.356577E-02
6.314006E-02
6.083573E-02
6.048305E-02
5.959596E-02
5.864517E-02
5.796462E-02
5.678975E-02
5.477173E-02
5.290189E-02
5.172001E-02
5.039236E-02
5.019430E-02
4.712446E-02
4.586584E-02
4.419926E-02
4.338388E-02
4.205954E-02
4.067074E-02
3.864837E-02
3.733089E-02
3.481330E-02
3.305356E-02
3.148925E-02
2.921899E-02
2.755782E-02
2.553476E-02
2.357530E-02
2.232093E-02
1.992138E-02
1.885995E-02
1.673169E-02
1.553293E-02
1.361200E-02
1.279525E-02
1.110743E-02
9.803866E-03
8.672909E-03
7.338845E-03
6.097891E-03
5.345208E-03
4.487183E-03
4.049630E-03
3.418796E-03
2.940162E-03
2.713315E-03
2.646634E-03
2.661844E-03
2.851971E-03
2.838914E-03
2.722763E-03
2.459809E-03
2.240042E-03
2.341520E-03
1.650307E-03
1.264546E-03
1.217047E-03
8.855976E-04
4.893841E-04
6.073209E-04
4.355916E-04
3.651173E-04
3.427824E-04
3.279952E-04
3.114704E-04
3.728282E-04
2.168601E-04
1.247411E-04
1.457945E-04
6.844988E-05
-1.305063E-04
-1.886834E-04
5.241851E-05
-1.102048E-04
2.586183E-03
3.076830E-03
9.536074E-04
1.971988E-04
-1.784125E-04
-2.604616E-04
-2.179446E-04
-2.526442E-04
-8.729803E-05
-1.046805E-04
3.446492E-05
6.068826E-05
-1.415797E-04
-2.067279E-04
1.092972E-05
-1.118749E-04
Z
0.000000E+00
1.000000E+00
2.000000E+00
3.000000E+00
4.000000E+00
5.000000E+00
6.000000E+00
7.000000E+00
8.000000E+00
9.000000E+00
1.000000E+01
1.100000E+01
1.200000E+01
1.300000E+01
1.400000E+01
1.500000E+01
1.600000E+01
1.700000E+01
1.800000E+01
1.900000E+01
2.000000E+01
2.100000E+01
2.200000E+01
2.300000E+01
2.400000E+01
2.500000E+01
2.600000E+01
2.700000E+01
2.800000E+01
2.900000E+01
3.000000E+01
3.100000E+01
3.200000E+01
3.300000E+01
3.400000E+01
3.500000E+01
3.600000E+01
3.700000E+01
3.800000E+01
3.900000E+01
4.000000E+01
4.100000E+01
4.200000E+01
4.300000E+01
4.400000E+01
4.500000E+01
4.600000E+01
4.700000E+01
4.800000E+01
4.900000E+01
5.000000E+01
5.100000E+01
5.200000E+01
5.300000E+01
5.400000E+01
5.500000E+01
5.600000E+01
5.700000E+01
5.800000E+01
5.900000E+01
6.000000E+01
6.100000E+01
6.200000E+01
6.300000E+01
6.400000E+01
6.500000E+01
6.600000E+01
6.700000E+01
6.800000E+01
6.900000E+01
7.000000E+01
7.100000E+01
7.200000E+01
7.300000E+01
7.400000E+01
7.500000E+01
7.600000E+01
7.700000E+01
7.800000E+01
7.900000E+01
8.000000E+01
8.100000E+01
8.200000E+01
8.300000E+01
8.400000E+01
8.500000E+01
8.600000E+01
8.700000E+01
8.800000E+01
8.900000E+01
9.000000E+01
9.100000E+01
9.200000E+01
9.300000E+01
9.400000E+01
9.500000E+01
9.600000E+01
9.700000E+01
9.800000E+01
9.900000E+01
1.000000E+02
1.010000E+02
1.020000E+02
1.030000E+02
1.040000E+02
1.050000E+02
1.060000E+02
1.070000E+02
1.080000E+02
1.090000E+02
1.100000E+02
1.110000E+02
1.120000E+02
1.130000E+02
1.140000E+02
1.150000E+02
1.160000E+02
1.170000E+02
1.180000E+02
1.190000E+02
1.200000E+02
1.210000E+02
1.220000E+02
1.230000E+02
1.240000E+02
1.250000E+02
1.260000E+02
1.270000E+02
1.280000E+02
1.290000E+02
1.300000E+02
1.310000E+02
1.320000E+02
1.330000E+02
1.340000E+02
1.350000E+02
1.360000E+02
1.370000E+02
1.380000E+02
1.390000E+02
1.400000E+02
1.410000E+02
1.420000E+02
1.430000E+02
1.440000E+02
1.450000E+02
1.460000E+02
1.470000E+02
1.480000E+02
1.490000E+02
1.500000E+02
1.510000E+02
1.520000E+02
1.530000E+02
1.540000E+02
1.550000E+02
1.560000E+02
1.570000E+02
1.580000E+02
1.590000E+02
1.600000E+02
1.610000E+02
1.620000E+02
1.630000E+02
1.640000E+02
1.650000E+02
1.660000E+02
1.670000E+02
1.680000E+02
1.690000E+02
1.700000E+02
1.710000E+02
1.720000E+02
1.730000E+02
1.740000E+02
1.750000E+02
1.760000E+02
1.770000E+02
1.780000E+02
1.790000E+02
1.800000E+02
1.810000E+02
1.820000E+02
1.830000E+02
1.840000E+02
1.850000E+02
1.860000E+02
1.870000E+02
1.880000E+02
1.890000E+02
1.900000E+02
1.910000E+02
1.920000E+02
1.930000E+02
1.940000E+02
1.950000E+02
1.960000E+02
1.970000E+02
1.980000E+02
1.990000E+02
2.000000E+02
0.000000E+00
1.000000E+00
2.000000E+00
3.000000E+00
4.000000E+00
5.000000E+00
6.000000E+00
7.000000E+00
8.000000E+00
9.000000E+00
1.000000E+01
1.100000E+01
1.200000E+01
1.300000E+01
1.400000E+01
1.500000E+01
1.600000E+01
1.700000E+01
1.800000E+01
1.900000E+01
2.000000E+01
2.100000E+01
2.200000E+01
2.300000E+01
2.400000E+01
2.500000E+01
2.600000E+01
2.700000E+01
2.800000E+01
2.900000E+01
3.000000E+01
3.100000E+01
3.200000E+01
3.300000E+01
3.400000E+01
3.500000E+01
3.600000E+01
3.700000E+01
3.800000E+01
3.900000E+01
4.000000E+01
4.100000E+01
4.200000E+01
4.300000E+01
4.400000E+01
4.500000E+01
4.600000E+01
4.700000E+01
4.800000E+01
4.900000E+01
5.000000E+01
5.100000E+01
5.200000E+01
5.300000E+01
5.400000E+01
5.500000E+01
5.600000E+01
5.700000E+01
5.800000E+01
5.900000E+01
6.000000E+01
6.100000E+01
6.200000E+01
6.300000E+01
6.400000E+01
6.500000E+01
6.600000E+01
6.700000E+01
6.800000E+01
6.900000E+01
7.000000E+01
7.100000E+01
7.200000E+01
7.300000E+01
7.400000E+01
7.500000E+01
7.600000E+01
7.700000E+01
7.800000E+01
7.900000E+01
8.000000E+01
8.100000E+01
8.200000E+01
8.300000E+01
8.400000E+01
8.500000E+01
8.600000E+01
8.700000E+01
8.800000E+01
8.900000E+01
9.000000E+01
9.100000E+01
9.200000E+01
9.300000E+01
9.400000E+01
9.500000E+01
9.600000E+01
9.700000E+01
9.800000E+01
9.900000E+01
1.000000E+02
1.010000E+02
1.020000E+02
1.030000E+02
1.040000E+02
1.050000E+02
1.060000E+02
1.070000E+02
1.080000E+02
1.090000E+02
1.100000E+02
1.110000E+02
1.120000E+02
1.130000E+02
1.140000E+02
1.150000E+02
1.160000E+02
1.170000E+02
1.180000E+02
1.190000E+02
1.200000E+02
1.210000E+02
1.220000E+02
1.230000E+02
1.240000E+02
1.250000E+02
1.260000E+02
1.270000E+02
1.280000E+02
1.290000E+02
1.300000E+02
1.310000E+02
1.320000E+02
1.330000E+02
1.340000E+02
1.350000E+02
1.360000E+02
1.370000E+02
1.380000E+02
1.390000E+02
1.400000E+02
1.410000E+02
1.420000E+02
1.430000E+02
1.440000E+02
1.450000E+02
1.460000E+02
1.470000E+02
1.480000E+02
1.490000E+02
1.500000E+02
1.510000E+02
1.520000E+02
1.530000E+02
1.540000E+02
1.550000E+02
1.560000E+02
1.570000E+02
1.580000E+02
1.590000E+02
1.600000E+02
1.610000E+02
1.620000E+02
1.630000E+02
1.640000E+02
1.650000E+02
1.660000E+02
1.670000E+02
1.680000E+02
1.690000E+02
1.700000E+02
1.710000E+02
1.720000E+02
1.730000E+02
1.740000E+02
1.750000E+02
1.760000E+02
1.770000E+02
1.780000E+02
1.790000E+02
1.800000E+02
1.810000E+02
1.820000E+02
1.830000E+02
1.840000E+02
1.850000E+02
1.860000E+02
1.870000E+02
1.880000E+02
1.890000E+02
1.900000E+02
1.910000E+02
1.920000E+02
1.930000E+02
1.940000E+02
1.950000E+02
1.960000E+02
1.970000E+02
1.980000E+02
1.990000E+02
2.000000E+02
0.000000E+00
1.000000E+00
2.000000E+00
3.000000E+00
4.000000E+00
5.000000E+00
6.000000E+00
7.000000E+00
8.000000E+00
9.000000E+00
1.000000E+01
1.100000E+01
1.200000E+01
1.300000E+01
1.400000E+01
1.500000E+01
1.600000E+01
1.700000E+01
1.800000E+01
1.900000E+01
2.000000E+01
2.100000E+01
2.200000E+01
2.300000E+01
2.400000E+01
2.500000E+01
2.600000E+01
2.700000E+01
2.800000E+01
2.900000E+01
3.000000E+01
3.100000E+01
3.200000E+01
3.300000E+01
3.400000E+01
3.500000E+01
3.600000E+01
3.700000E+01
3.800000E+01
3.900000E+01
4.000000E+01
4.100000E+01
4.200000E+01
4.300000E+01
4.400000E+01
4.500000E+01
4.600000E+01
4.700000E+01
4.800000E+01
4.900000E+01
5.000000E+01
5.100000E+01
5.200000E+01
5.300000E+01
5.400000E+01
5.500000E+01
5.600000E+01
5.700000E+01
5.800000E+01
5.900000E+01
6.000000E+01
6.100000E+01
6.200000E+01
6.300000E+01
6.400000E+01
6.500000E+01
6.600000E+01
6.700000E+01
6.800000E+01
6.900000E+01
7.000000E+01
7.100000E+01
7.200000E+01
7.300000E+01
7.400000E+01
7.500000E+01
7.600000E+01
7.700000E+01
7.800000E+01
7.900000E+01
8.000000E+01
8.100000E+01
8.200000E+01
8.300000E+01
8.400000E+01
8.500000E+01
8.600000E+01
8.700000E+01
8.800000E+01
8.900000E+01
9.000000E+01
9.100000E+01
9.200000E+01
9.300000E+01
9.400000E+01
9.500000E+01
9.600000E+01
9.700000E+01
9.800000E+01
9.900000E+01
1.000000E+02
1.010000E+02
1.020000E+02
1.030000E+02
1.040000E+02
1.050000E+02
1.060000E+02
1.070000E+02
1.080000E+02
1.090000E+02
1.100000E+02
1.110000E+02
1.120000E+02
1.130000E+02
1.140000E+02
1.150000E+02
1.160000E+02
1.170000E+02
1.180000E+02
1.190000E+02
1.200000E+02
1.210000E+02
1.220000E+02
1.230000E+02
1.240000E+02
1.250000E+02
1.260000E+02
1.270000E+02
1.280000E+02
1.290000E+02
1.300000E+02
1.310000E+02
1.320000E+02
1.330000E+02
1.340000E+02
1.350000E+02
1.360000E+02
1.370000E+02
1.380000E+02
1.390000E+02
1.400000E+02
1.410000E+02
1.420000E+02
1.430000E+02
1.440000E+02
1.450000E+02
1.460000E+02
1.470000E+02
1.480000E+02
1.490000E+02
1.500000E+02
1.510000E+02
1.520000E+02
1.530000E+02
1.540000E+02
1.550000E+02
1.560000E+02
1.570000E+02
1.580000E+02
1.590000E+02
1.600000E+02
1.610000E+02
1.620000E+02
1.630000E+02
1.640000E+02
1.650000E+02
1.660000E+02
1.670000E+02
1.680000E+02
1.690000E+02
1.700000E+02
1.710000E+02
1.720000E+02
1.730000E+02
1.740000E+02
1.750000E+02
1.760000E+02
1.770000E+02
1.780000E+02
1.790000E+02
1.800000E+02
1.810000E+02
1.820000E+02
1.830000E+02
1.840000E+02
1.850000E+02
1.860000E+02
1.870000E+02
1.880000E+02
1.890000E+02
1.900000E+02
1.910000E+02
1.920000E+02
1.930000E+02
1.940000E+02
1.950000E+02
1.960000E+02
1.970000E+02
1.980000E+02
1.990000E+02
2.000000E+02
0.000000E+00
1.000000E+00
2.000000E+00
3.000000E+00
4.000000E+00
5.000000E+00
6.000000E+00
7.000000E+00
8.000000E+00
9.000000E+00
1.000000E+01
1.100000E+01
1.200000E+01
1.300000E+01
1.400000E+01
1.500000E+01
1.600000E+01
1.700000E+01
1.800000E+01
1.900000E+01
2.000000E+01
2.100000E+01
2.200000E+01
2.300000E+01
2.400000E+01
2.500000E+01
2.600000E+01
2.700000E+01
2.800000E+01
2.900000E+01
3.000000E+01
3.100000E+01
3.200000E+01
3.300000E+01
3.400000E+01
3.500000E+01
3.600000E+01
3.700000E+01
3.800000E+01
3.900000E+01
4.000000E+01
4.100000E+01
4.200000E+01
4.300000E+01
4.400000E+01
4.500000E+01
4.600000E+01
4.700000E+01
4.800000E+01
4.900000E+01
5.000000E+01
5.100000E+01
5.200000E+01
5.300000E+01
5.400000E+01
5.500000E+01
5.600000E+01
5.700000E+01
5.800000E+01
5.900000E+01
6.000000E+01
6.100000E+01
6.200000E+01
6.300000E+01
6.400000E+01
6.500000E+01
6.600000E+01
6.700000E+01
6.800000E+01
6.900000E+01
7.000000E+01
7.100000E+01
7.200000E+01
7.300000E+01
7.400000E+01
7.500000E+01
7.600000E+01
7.700000E+01
7.800000E+01
7.900000E+01
8.000000E+01
8.100000E+01
8.200000E+01
8.300000E+01
8.400000E+01
8.500000E+01
8.600000E+01
8.700000E+01
8.800000E+01
8.900000E+01
9.000000E+01
9.100000E+01
9.200000E+01
9.300000E+01
9.400000E+01
9.500000E+01
9.600000E+01
9.700000E+01
9.800000E+01
9.900000E+01
1.000000E+02
1.010000E+02
1.020000E+02
1.030000E+02
1.040000E+02
1.050000E+02
1.060000E+02
1.070000E+02
1.080000E+02
1.090000E+02
1.100000E+02
1.110000E+02
1.120000E+02
1.130000E+02
1.140000E+02
1.150000E+02
1.160000E+02
1.170000E+02
1.180000E+02
1.190000E+02
1.200000E+02
1.210000E+02
1.220000E+02
1.230000E+02
1.240000E+02
1.250000E+02
1.260000E+02
1.270000E+02
1.280000E+02
1.290000E+02
1.300000E+02
1.310000E+02
1.320000E+02
1.330000E+02
1.340000E+02
1.350000E+02
1.360000E+02
1.370000E+02
1.380000E+02
1.390000E+02
1.400000E+02
1.410000E+02
1.420000E+02
1.430000E+02
1.440000E+02
1.450000E+02
1.460000E+02
1.470000E+02
1.480000E+02
1.490000E+02
1.500000E+02
1.510000E+02
1.520000E+02
1.530000E+02
1.540000E+02
1.550000E+02
1.560000E+02
1.570000E+02
1.580000E+02
1.590000E+02
1.600000E+02
1.610000E+02
1.620000E+02
1.630000E+02
1.640000E+02
1.650000E+02
1.660000E+02
1.670000E+02
1.680000E+02
1.690000E+02
1.700000E+02
1.710000E+02
1.720000E+02
1.730000E+02
1.740000E+02
1.750000E+02
1.760000E+02
1.770000E+02
1.780000E+02
1.790000E+02
1.800000E+02
1.810000E+02
1.820000E+02
1.830000E+02
1.840000E+02
1.850000E+02
1.860000E+02
1.870000E+02
1.880000E+02
1.890000E+02
1.900000E+02
1.910000E+02
1.920000E+02
1.930000E+02
1.940000E+02
1.950000E+02
1.960000E+02
1.970000E+02
1.980000E+02
1.990000E+02
2.000000E+02
0.000000E+00
1.000000E+00
2.000000E+00
3.000000E+00
4.000000E+00
5.000000E+00
6.000000E+00
7.000000E+00
8.000000E+00
9.000000E+00
1.000000E+01
1.100000E+01
1.200000E+01
1.300000E+01
1.400000E+01
1.500000E+01
1.600000E+01
1.700000E+01
1.800000E+01
1.900000E+01
2.000000E+01
2.100000E+01
2.200000E+01
2.300000E+01
2.400000E+01
2.500000E+01
2.600000E+01
2.700000E+01
2.800000E+01
2.900000E+01
3.000000E+01
3.100000E+01
3.200000E+01
3.300000E+01
3.400000E+01
3.500000E+01
3.600000E+01
3.700000E+01
3.800000E+01
3.900000E+01
4.000000E+01
4.100000E+01
4.200000E+01
4.300000E+01
4.400000E+01
4.500000E+01
4.600000E+01
4.700000E+01
4.800000E+01
4.900000E+01
5.000000E+01
5.100000E+01
5.200000E+01
5.300000E+01
5.400000E+01
5.500000E+01
5.600000E+01
5.700000E+01
5.800000E+01
5.900000E+01
6.000000E+01
6.100000E+01
6.200000E+01
6.300000E+01
6.400000E+01
6.500000E+01
6.600000E+01
6.700000E+01
6.800000E+01
6.900000E+01
7.000000E+01
7.100000E+01
7.200000E+01
7.300000E+01
7.400000E+01
7.500000E+01
7.600000E+01
7.700000E+01
7.800000E+01
7.900000E+01
8.000000E+01
8.100000E+01
8.200000E+01
8.300000E+01
8.400000E+01
8.500000E+01
8.600000E+01
8.700000E+01
8.800000E+01
8.900000E+01
9.000000E+01
9.100000E+01
9.200000E+01
9.300000E+01
9.400000E+01
9.500000E+01
9.600000E+01
9.700000E+01
9.800000E+01
9.900000E+01
1.000000E+02
1.010000E+02
1.020000E+02
1.030000E+02
1.040000E+02
1.050000E+02
1.060000E+02
1.070000E+02
1.080000E+02
1.090000E+02
1.100000E+02
1.110000E+02
1.120000E+02
1.130000E+02
1.140000E+02
1.150000E+02
1.160000E+02
1.170000E+02
1.180000E+02
1.190000E+02
1.200000E+02
1.210000E+02
1.220000E+02
1.230000E+02
1.240000E+02
1.250000E+02
1.260000E+02
1.270000E+02
1.280000E+02
1.290000E+02
1.300000E+02
1.310000E+02
1.320000E+02
1.330000E+02
1.340000E+02
1.350000E+02
1.360000E+02
1.370000E+02
1.380000E+02
1.390000E+02
1.400000E+02
1.410000E+02
1.420000E+02
1.430000E+02
1.440000E+02
1.450000E+02
1.460000E+02
1.470000E+02
1.480000E+02
1.490000E+02
1.500000E+02
1.510000E+02
1.520000E+02
1.530000E+02
1.540000E+02
1.550000E+02
1.560000E+02
1.570000E+02
1.580000E+02
1.590000E+02
1.600000E+02
1.610000E+02
1.620000E+02
1.630000E+02
1.640000E+02
1.650000E+02
1.660000E+02
1.670000E+02
1.680000E+02
1.690000E+02
1.700000E+02
1.710000E+02
1.720000E+02
1.730000E+02
1.740000E+02
1.750000E+02
1.760000E+02
1.770000E+02
1.780000E+02
1.790000E+02
1.800000E+02
1.810000E+02
1.820000E+02
1.830000E+02
1.840000E+02
1.850000E+02
1.860000E+02
1.870000E+02
1.880000E+02
1.890000E+02
1.900000E+02
1.910000E+02
1.920000E+02
1.930000E+02
1.940000E+02
1.950000E+02
1.960000E+02
1.970000E+02
1.980000E+02
1.990000E+02
2.000000E+02
0.000000E+00
1.000000E+00
2.000000E+00
3.000000E+00
4.000000E+00
5.000000E+00
6.000000E+00
7.000000E+00
8.000000E+00
9.000000E+00
1.000000E+01
1.100000E+01
1.200000E+01
1.300000E+01
1.400000E+01
1.500000E+01
1.600000E+01
1.700000E+01
1.800000E+01
1.900000E+01
2.000000E+01
2.100000E+01
2.200000E+01
2.300000E+01
2.400000E+01
2.500000E+01
2.600000E+01
2.700000E+01
2.800000E+01
2.900000E+01
3.000000E+01
3.100000E+01
3.200000E+01
3.300000E+01
3.400000E+01
3.500000E+01
3.600000E+01
3.700000E+01
3.800000E+01
3.900000E+01
4.000000E+01
4.100000E+01
4.200000E+01
4.300000E+01
4.400000E+01
4.500000E+01
4.600000E+01
4.700000E+01
4.800000E+01
4.900000E+01
5.000000E+01
5.100000E+01
5.200000E+01
5.300000E+01
5.400000E+01
5.500000E+01
5.600000E+01
5.700000E+01
5.800000E+01
5.900000E+01
6.000000E+01
6.100000E+01
6.200000E+01
6.300000E+01
6.400000E+01
6.500000E+01
6.600000E+01
6.700000E+01
6.800000E+01
6.900000E+01
7.000000E+01
7.100000E+01
7.200000E+01
7.300000E+01
7.400000E+01
7.500000E+01
7.600000E+01
7.700000E+01
7.800000E+01
7.900000E+01
8.000000E+01
8.100000E+01
8.200000E+01
8.300000E+01
8.400000E+01
8.500000E+01
8.600000E+01
8.700000E+01
8.800000E+01
8.900000E+01
9.000000E+01
9.100000E+01
9.200000E+01
9.300000E+01
9.400000E+01
9.500000E+01
9.600000E+01
9.700000E+01
9.800000E+01
9.900000E+01
1.000000E+02
1.010000E+02
1.020000E+02
1.030000E+02
1.040000E+02
1.050000E+02
1.060000E+02
1.070000E+02
1.080000E+02
1.090000E+02
1.100000E+02
1.110000E+02
1.120000E+02
1.130000E+02
1.140000E+02
1.150000E+02
1.160000E+02
1.170000E+02
1.180000E+02
1.190000E+02
1.200000E+02
1.210000E+02
1.220000E+02
1.230000E+02
1.240000E+02
1.250000E+02
1.260000E+02
1.270000E+02
1.280000E+02
1.290000E+02
1.300000E+02
1.310000E+02
1.320000E+02
1.330000E+02
1.340000E+02
1.350000E+02
1.360000E+02
1.370000E+02
1.380000E+02
1.390000E+02
1.400000E+02
1.410000E+02
1.420000E+02
1.430000E+02
1.440000E+02
1.450000E+02
1.460000E+02
1.470000E+02
1.480000E+02
1.490000E+02
1.500000E+02
1.510000E+02
1.520000E+02
1.530000E+02
1.540000E+02
1.550000E+02
1.560000E+02
1.570000E+02
1.580000E+02
1.590000E+02
1.600000E+02
1.610000E+02
1.620000E+02
1.630000E+02
1.640000E+02
1.650000E+02
1.660000E+02
1.670000E+02
1.680000E+02
1.690000E+02
1.700000E+02
1.710000E+02
1.720000E+02
1.730000E+02
1.740000E+02
1.750000E+02
1.760000E+02
1.770000E+02
1.780000E+02
1.790000E+02
1.800000E+02
1.810000E+02
1.820000E+02
1.830000E+02
1.840000E+02
1.850000E+02
1.860000E+02
1.870000E+02
1.880000E+02
1.890000E+02
1.900000E+02
1.910000E+02
1.920000E+02
1.930000E+02
1.940000E+02
1.950000E+02
1.960000E+02
1.970000E+02
1.980000E+02
1.990000E+02
2.000000E+02
0.000000E+00
1.000000E+00
2.000000E+00
3.000000E+00
4.000000E+00
5.000000E+00
6.000000E+00
7.000000E+00
8.000000E+00
9.000000E+00
1.000000E+01
1.100000E+01
1.200000E+01
1.300000E+01
1.400000E+01
1.500000E+01
1.600000E+01
1.700000E+01
1.800000E+01
1.900000E+01
2.000000E+01
2.100000E+01
2.200000E+01
2.300000E+01
2.400000E+01
2.500000E+01
2.600000E+01
2.700000E+01
2.800000E+01
2.900000E+01
3.000000E+01
3.100000E+01
3.200000E+01
3.300000E+01
3.400000E+01
3.500000E+01
3.600000E+01
3.700000E+01
3.800000E+01
3.900000E+01
4.000000E+01
4.100000E+01
4.200000E+01
4.300000E+01
4.400000E+01
4.500000E+01
4.600000E+01
4.700000E+01
4.800000E+01
4.900000E+01
5.000000E+01
5.100000E+01
5.200000E+01
5.300000E+01
5.400000E+01
5.500000E+01
5.600000E+01
5.700000E+01
5.800000E+01
5.900000E+01
6.000000E+01
6.100000E+01
6.200000E+01
6.300000E+01
6.400000E+01
6.500000E+01
6.600000E+01
6.700000E+01
6.800000E+01
6.900000E+01
7.000000E+01
7.100000E+01
7.200000E+01
7.300000E+01
7.400000E+01
7.500000E+01
7.600000E+01
7.700000E+01
7.800000E+01
7.900000E+01
8.000000E+01
8.100000E+01
8.200000E+01
8.300000E+01
8.400000E+01
8.500000E+01
8.600000E+01
8.700000E+01
8.800000E+01
8.900000E+01
9.000000E+01
9.100000E+01
9.200000E+01
9.300000E+01
9.400000E+01
9.500000E+01
9.600000E+01
9.700000E+01
9.800000E+01
9.900000E+01
1.000000E+02
1.010000E+02
1.020000E+02
1.030000E+02
1.040000E+02
1.050000E+02
1.060000E+02
1.070000E+02
1.080000E+02
1.090000E+02
1.100000E+02
1.110000E+02
1.120000E+02
1.130000E+02
1.140000E+02
1.150000E+02
1.160000E+02
1.170000E+02
1.180000E+02
1.190000E+02
1.200000E+02
1.210000E+02
1.220000E+02
1.230000E+02
1.240000E+02
1.250000E+02
1.260000E+02
1.270000E+02
1.280000E+02
1.290000E+02
1.300000E+02
1.310000E+02
1.320000E+02
1.330000E+02
1.340000E+02
1.350000E+02
1.360000E+02
1.370000E+02
1.380000E+02
1.390000E+02
1.400000E+02
1.410000E+02
1.420000E+02
1.430000E+02
1.440000E+02
1.450000E+02
1.460000E+02
1.470000E+02
1.480000E+02
1.490000E+02
1.500000E+02
1.510000E+02
1.520000E+02
1.530000E+02
1.540000E+02
1.550000E+02
1.560000E+02
1.570000E+02
1.580000E+02
1.590000E+02
1.600000E+02
1.610000E+02
1.620000E+02
1.630000E+02
1.640000E+02
1.650000E+02
1.660000E+02
1.670000E+02
1.680000E+02
1.690000E+02
1.700000E+02
1.710000E+02
1.720000E+02
1.730000E+02
1.740000E+02
1.750000E+02
1.760000E+02
1.770000E+02
1.780000E+02
1.790000E+02
1.800000E+02
1.810000E+02
1.820000E+02
1.830000E+02
1.840000E+02
1.850000E+02
1.860000E+02
1.870000E+02
1.880000E+02
1.890000E+02
1.900000E+02
1.910000E+02
1.920000E+02
1.930000E+02
1.940000E+02
1.950000E+02
1.960000E+02
1.970000E+02
1.980000E+02
1.990000E+02
2.000000E+02
0.000000E+00
1.000000E+00
2.000000E+00
3.000000E+00
4.000000E+00
5.000000E+00
6.000000E+00
7.000000E+00
8.000000E+00
9.000000E+00
1.000000E+01
1.100000E+01
1.200000E+01
1.300000E+01
1.400000E+01
1.500000E+01
1.600000E+01
1.700000E+01
1.800000E+01
1.900000E+01
2.000000E+01
2.100000E+01
2.200000E+01
2.300000E+01
2.400000E+01
2.500000E+01
2.600000E+01
2.700000E+01
2.800000E+01
2.900000E+01
3.000000E+01
3.100000E+01
3.200000E+01
3.300000E+01
3.400000E+01
3.500000E+01
3.600000E+01
3.700000E+01
3.800000E+01
3.900000E+01
4.000000E+01
4.100000E+01
4.200000E+01
4.300000E+01
4.400000E+01
4.500000E+01
4.600000E+01
4.700000E+01
4.800000E+01
4.900000E+01
5.000000E+01
5.100000E+01
5.200000E+01
5.300000E+01
5.400000E+01
5.500000E+01
5.600000E+01
5.700000E+01
5.800000E+01
5.900000E+01
6.000000E+01
6.100000E+01
6.200000E+01
6.300000E+01
6.400000E+01
6.500000E+01
6.600000E+01
6.700000E+01
6.800000E+01
6.900000E+01
7.000000E+01
7.100000E+01
7.200000E+01
7.300000E+01
7.400000E+01
7.500000E+01
7.600000E+01
7.700000E+01
7.800000E+01
7.900000E+01
8.000000E+01
8.100000E+01
8.200000E+01
8.300000E+01
8.400000E+01
8.500000E+01
8.600000E+01
8.700000E+01
8.800000E+01
8.900000E+01
9.000000E+01
9.100000E+01
9.200000E+01
9.300000E+01
9.400000E+01
9.500000E+01
9.600000E+01
9.700000E+01
9.800000E+01
9.900000E+01
1.000000E+02
1.010000E+02
1.020000E+02
1.030000E+02
1.040000E+02
1.050000E+02
1.060000E+02
1.070000E+02
1.080000E+02
1.090000E+02
1.100000E+02
1.110000E+02
1.120000E+02
1.130000E+02
1.140000E+02
1.150000E+02
1.160000E+02
1.170000E+02
1.180000E+02
1.190000E+02
1.200000E+02
1.210000E+02
1.220000E+02
1.230000E+02
1.240000E+02
1.250000E+02
1.260000E+02
1.270000E+02
1.280000E+02
1.290000E+02
1.300000E+02
1.310000E+02
1.320000E+02
1.330000E+02
1.340000E+02
1.350000E+02
1.360000E+02
1.370000E+02
1.380000E+02
1.390000E+02
1.400000E+02
1.410000E+02
1.420000E+02
1.430000E+02
1.440000E+02
1.450000E+02
1.460000E+02
1.470000E+02
1.480000E+02
1.490000E+02
1.500000E+02
1.510000E+02
1.520000E+02
1.530000E+02
1.540000E+02
1.550000E+02
1.560000E+02
1.570000E+02
1.580000E+02
1.590000E+02
1.600000E+02
1.610000E+02
1.620000E+02
1.630000E+02
1.640000E+02
1.650000E+02
1.660000E+02
1.670000E+02
1.680000E+02
1.690000E+02
1.700000E+02
1.710000E+02
1.720000E+02
1.730000E+02
1.740000E+02
1.750000E+02
1.760000E+02
1.770000E+02
1.780000E+02
1.790000E+02
1.800000E+02
1.810000E+02
1.820000E+02
1.830000E+02
1.840000E+02
1.850000E+02
1.860000E+02
1.870000E+02
1.880000E+02
1.890000E+02
1.900000E+02
1.910000E+02
1.920000E+02
1.930000E+02
1.940000E+02
1.950000E+02
1.960000E+02
1.970000E+02
1.980000E+02
1.990000E+02
2.000000E+02
0.000000E+00
1.000000E+00
2.000000E+00
3.000000E+00
4.000000E+00
5.000000E+00
6.000000E+00
7.000000E+00
8.000000E+00
9.000000E+00
1.000000E+01
1.100000E+01
1.200000E+01
1.300000E+01
1.400000E+01
1.500000E+01
1.600000E+01
1.700000E+01
1.800000E+01
1.900000E+01
2.000000E+01
2.100000E+01
2.200000E+01
2.300000E+01
2.400000E+01
2.500000E+01
2.600000E+01
2.700000E+01
2.800000E+01
2.900000E+01
3.000000E+01
3.100000E+01
3.200000E+01
3.300000E+01
3.400000E+01
3.500000E+01
3.600000E+01
3.700000E+01
3.800000E+01
3.900000E+01
4.000000E+01
4.100000E+01
4.200000E+01
4.300000E+01
4.400000E+01
4.500000E+01
4.600000E+01
4.700000E+01
4.800000E+01
4.900000E+01
5.000000E+01
5.100000E+01
5.200000E+01
5.300000E+01
5.400000E+01
5.500000E+01
5.600000E+01
5.700000E+01
5.800000E+01
5.900000E+01
6.000000E+01
6.100000E+01
6.200000E+01
6.300000E+01
6.400000E+01
6.500000E+01
6.600000E+01
6.700000E+01
6.800000E+01
6.900000E+01
7.000000E+01
7.100000E+01
7.200000E+01
7.300000E+01
7.400000E+01
7.500000E+01
7.600000E+01
7.700000E+01
7.800000E+01
7.900000E+01
8.000000E+01
8.100000E+01
8.200000E+01
8.300000E+01
8.400000E+01
8.500000E+01
8.600000E+01
8.700000E+01
8.800000E+01
8.900000E+01
9.000000E+01
9.100000E+01
9.200000E+01
9.300000E+01
9.400000E+01
9.500000E+01
9.600000E+01
9.700000E+01
9.800000E+01
9.900000E+01
1.000000E+02
1.010000E+02
1.020000E+02
1.030000E+02
1.040000E+02
[truncated: 165,868 more chars]
