# Supplementary material for: Visualization of porosity and pore size gradients in electrospun scaffolds using laser metrology
Source: PLoS One. 2023 Mar 9;18(3):e0282903. doi: 10.1371/journal.pone.0282903 (PMC9997878; doi:10.1371/journal.pone.0282903)
Supplement: S1 Data — (GZ) [file pone.0282903.s002.gz › data/Thickness&Porosity/162.DepositThickness.txt]

THETA
0.000000E+00
0.000000E+00
0.000000E+00
0.000000E+00
0.000000E+00
0.000000E+00
0.000000E+00
0.000000E+00
0.000000E+00
0.000000E+00
0.000000E+00
0.000000E+00
0.000000E+00
0.000000E+00
0.000000E+00
0.000000E+00
0.000000E+00
0.000000E+00
0.000000E+00
0.000000E+00
0.000000E+00
0.000000E+00
0.000000E+00
0.000000E+00
0.000000E+00
0.000000E+00
0.000000E+00
0.000000E+00
0.000000E+00
0.000000E+00
0.000000E+00
0.000000E+00
0.000000E+00
0.000000E+00
0.000000E+00
0.000000E+00
0.000000E+00
0.000000E+00
0.000000E+00
0.000000E+00
0.000000E+00
0.000000E+00
0.000000E+00
0.000000E+00
0.000000E+00
0.000000E+00
0.000000E+00
0.000000E+00
0.000000E+00
0.000000E+00
0.000000E+00
0.000000E+00
0.000000E+00
0.000000E+00
0.000000E+00
0.000000E+00
0.000000E+00
0.000000E+00
0.000000E+00
0.000000E+00
0.000000E+00
0.000000E+00
0.000000E+00
0.000000E+00
0.000000E+00
0.000000E+00
0.000000E+00
0.000000E+00
0.000000E+00
0.000000E+00
0.000000E+00
0.000000E+00
0.000000E+00
0.000000E+00
0.000000E+00
0.000000E+00
0.000000E+00
0.000000E+00
0.000000E+00
0.000000E+00
0.000000E+00
0.000000E+00
0.000000E+00
0.000000E+00
0.000000E+00
0.000000E+00
0.000000E+00
0.000000E+00
0.000000E+00
0.000000E+00
0.000000E+00
0.000000E+00
0.000000E+00
0.000000E+00
0.000000E+00
0.000000E+00
0.000000E+00
0.000000E+00
0.000000E+00
0.000000E+00
0.000000E+00
0.000000E+00
0.000000E+00
0.000000E+00
0.000000E+00
0.000000E+00
0.000000E+00
0.000000E+00
0.000000E+00
0.000000E+00
0.000000E+00
0.000000E+00
0.000000E+00
0.000000E+00
0.000000E+00
0.000000E+00
0.000000E+00
0.000000E+00
0.000000E+00
0.000000E+00
0.000000E+00
0.000000E+00
0.000000E+00
0.000000E+00
0.000000E+00
0.000000E+00
0.000000E+00
0.000000E+00
0.000000E+00
0.000000E+00
0.000000E+00
0.000000E+00
0.000000E+00
0.000000E+00
0.000000E+00
0.000000E+00
0.000000E+00
0.000000E+00
0.000000E+00
0.000000E+00
0.000000E+00
0.000000E+00
0.000000E+00
0.000000E+00
0.000000E+00
0.000000E+00
0.000000E+00
0.000000E+00
0.000000E+00
0.000000E+00
0.000000E+00
0.000000E+00
0.000000E+00
0.000000E+00
0.000000E+00
0.000000E+00
0.000000E+00
0.000000E+00
0.000000E+00
0.000000E+00
0.000000E+00
0.000000E+00
0.000000E+00
0.000000E+00
0.000000E+00
0.000000E+00
0.000000E+00
0.000000E+00
0.000000E+00
0.000000E+00
0.000000E+00
0.000000E+00
0.000000E+00
0.000000E+00
0.000000E+00
0.000000E+00
0.000000E+00
0.000000E+00
0.000000E+00
0.000000E+00
0.000000E+00
0.000000E+00
0.000000E+00
0.000000E+00
0.000000E+00
0.000000E+00
0.000000E+00
0.000000E+00
0.000000E+00
0.000000E+00
0.000000E+00
0.000000E+00
0.000000E+00
0.000000E+00
0.000000E+00
0.000000E+00
0.000000E+00
0.000000E+00
0.000000E+00
0.000000E+00
0.000000E+00
5.000000E+00
5.000000E+00
5.000000E+00
5.000000E+00
5.000000E+00
5.000000E+00
5.000000E+00
5.000000E+00
5.000000E+00
5.000000E+00
5.000000E+00
5.000000E+00
5.000000E+00
5.000000E+00
5.000000E+00
5.000000E+00
5.000000E+00
5.000000E+00
5.000000E+00
5.000000E+00
5.000000E+00
5.000000E+00
5.000000E+00
5.000000E+00
5.000000E+00
5.000000E+00
5.000000E+00
5.000000E+00
5.000000E+00
5.000000E+00
5.000000E+00
5.000000E+00
5.000000E+00
5.000000E+00
5.000000E+00
5.000000E+00
5.000000E+00
5.000000E+00
5.000000E+00
5.000000E+00
5.000000E+00
5.000000E+00
5.000000E+00
5.000000E+00
5.000000E+00
5.000000E+00
5.000000E+00
5.000000E+00
5.000000E+00
5.000000E+00
5.000000E+00
5.000000E+00
5.000000E+00
5.000000E+00
5.000000E+00
5.000000E+00
5.000000E+00
5.000000E+00
5.000000E+00
5.000000E+00
5.000000E+00
5.000000E+00
5.000000E+00
5.000000E+00
5.000000E+00
5.000000E+00
5.000000E+00
5.000000E+00
5.000000E+00
5.000000E+00
5.000000E+00
5.000000E+00
5.000000E+00
5.000000E+00
5.000000E+00
5.000000E+00
5.000000E+00
5.000000E+00
5.000000E+00
5.000000E+00
5.000000E+00
5.000000E+00
5.000000E+00
5.000000E+00
5.000000E+00
5.000000E+00
5.000000E+00
5.000000E+00
5.000000E+00
5.000000E+00
5.000000E+00
5.000000E+00
5.000000E+00
5.000000E+00
5.000000E+00
5.000000E+00
5.000000E+00
5.000000E+00
5.000000E+00
5.000000E+00
5.000000E+00
5.000000E+00
5.000000E+00
5.000000E+00
5.000000E+00
5.000000E+00
5.000000E+00
5.000000E+00
5.000000E+00
5.000000E+00
5.000000E+00
5.000000E+00
5.000000E+00
5.000000E+00
5.000000E+00
5.000000E+00
5.000000E+00
5.000000E+00
5.000000E+00
5.000000E+00
5.000000E+00
5.000000E+00
5.000000E+00
5.000000E+00
5.000000E+00
5.000000E+00
5.000000E+00
5.000000E+00
5.000000E+00
5.000000E+00
5.000000E+00
5.000000E+00
5.000000E+00
5.000000E+00
5.000000E+00
5.000000E+00
5.000000E+00
5.000000E+00
5.000000E+00
5.000000E+00
5.000000E+00
5.000000E+00
5.000000E+00
5.000000E+00
5.000000E+00
5.000000E+00
5.000000E+00
5.000000E+00
5.000000E+00
5.000000E+00
5.000000E+00
5.000000E+00
5.000000E+00
5.000000E+00
5.000000E+00
5.000000E+00
5.000000E+00
5.000000E+00
5.000000E+00
5.000000E+00
5.000000E+00
5.000000E+00
5.000000E+00
5.000000E+00
5.000000E+00
5.000000E+00
5.000000E+00
5.000000E+00
5.000000E+00
5.000000E+00
5.000000E+00
5.000000E+00
5.000000E+00
5.000000E+00
5.000000E+00
5.000000E+00
5.000000E+00
5.000000E+00
5.000000E+00
5.000000E+00
5.000000E+00
5.000000E+00
5.000000E+00
5.000000E+00
5.000000E+00
5.000000E+00
5.000000E+00
5.000000E+00
5.000000E+00
5.000000E+00
5.000000E+00
5.000000E+00
5.000000E+00
5.000000E+00
5.000000E+00
5.000000E+00
5.000000E+00
5.000000E+00
5.000000E+00
5.000000E+00
5.000000E+00
1.000000E+01
1.000000E+01
1.000000E+01
1.000000E+01
1.000000E+01
1.000000E+01
1.000000E+01
1.000000E+01
1.000000E+01
1.000000E+01
1.000000E+01
1.000000E+01
1.000000E+01
1.000000E+01
1.000000E+01
1.000000E+01
1.000000E+01
1.000000E+01
1.000000E+01
1.000000E+01
1.000000E+01
1.000000E+01
1.000000E+01
1.000000E+01
1.000000E+01
1.000000E+01
1.000000E+01
1.000000E+01
1.000000E+01
1.000000E+01
1.000000E+01
1.000000E+01
1.000000E+01
1.000000E+01
1.000000E+01
1.000000E+01
1.000000E+01
1.000000E+01
1.000000E+01
1.000000E+01
1.000000E+01
1.000000E+01
1.000000E+01
1.000000E+01
1.000000E+01
1.000000E+01
1.000000E+01
1.000000E+01
1.000000E+01
1.000000E+01
1.000000E+01
1.000000E+01
1.000000E+01
1.000000E+01
1.000000E+01
1.000000E+01
1.000000E+01
1.000000E+01
1.000000E+01
1.000000E+01
1.000000E+01
1.000000E+01
1.000000E+01
1.000000E+01
1.000000E+01
1.000000E+01
1.000000E+01
1.000000E+01
1.000000E+01
1.000000E+01
1.000000E+01
1.000000E+01
1.000000E+01
1.000000E+01
1.000000E+01
1.000000E+01
1.000000E+01
1.000000E+01
1.000000E+01
1.000000E+01
1.000000E+01
1.000000E+01
1.000000E+01
1.000000E+01
1.000000E+01
1.000000E+01
1.000000E+01
1.000000E+01
1.000000E+01
1.000000E+01
1.000000E+01
1.000000E+01
1.000000E+01
1.000000E+01
1.000000E+01
1.000000E+01
1.000000E+01
1.000000E+01
1.000000E+01
1.000000E+01
1.000000E+01
1.000000E+01
1.000000E+01
1.000000E+01
1.000000E+01
1.000000E+01
1.000000E+01
1.000000E+01
1.000000E+01
1.000000E+01
1.000000E+01
1.000000E+01
1.000000E+01
1.000000E+01
1.000000E+01
1.000000E+01
1.000000E+01
1.000000E+01
1.000000E+01
1.000000E+01
1.000000E+01
1.000000E+01
1.000000E+01
1.000000E+01
1.000000E+01
1.000000E+01
1.000000E+01
1.000000E+01
1.000000E+01
1.000000E+01
1.000000E+01
1.000000E+01
1.000000E+01
1.000000E+01
1.000000E+01
1.000000E+01
1.000000E+01
1.000000E+01
1.000000E+01
1.000000E+01
1.000000E+01
1.000000E+01
1.000000E+01
1.000000E+01
1.000000E+01
1.000000E+01
1.000000E+01
1.000000E+01
1.000000E+01
1.000000E+01
1.000000E+01
1.000000E+01
1.000000E+01
1.000000E+01
1.000000E+01
1.000000E+01
1.000000E+01
1.000000E+01
1.000000E+01
1.000000E+01
1.000000E+01
1.000000E+01
1.000000E+01
1.000000E+01
1.000000E+01
1.000000E+01
1.000000E+01
1.000000E+01
1.000000E+01
1.000000E+01
1.000000E+01
1.000000E+01
1.000000E+01
1.000000E+01
1.000000E+01
1.000000E+01
1.000000E+01
1.000000E+01
1.000000E+01
1.000000E+01
1.000000E+01
1.000000E+01
1.000000E+01
1.000000E+01
1.000000E+01
1.000000E+01
1.000000E+01
1.000000E+01
1.000000E+01
1.000000E+01
1.000000E+01
1.000000E+01
1.000000E+01
1.000000E+01
1.000000E+01
1.000000E+01
1.000000E+01
1.000000E+01
1.000000E+01
1.000000E+01
1.000000E+01
1.500000E+01
1.500000E+01
1.500000E+01
1.500000E+01
1.500000E+01
1.500000E+01
1.500000E+01
1.500000E+01
1.500000E+01
1.500000E+01
1.500000E+01
1.500000E+01
1.500000E+01
1.500000E+01
1.500000E+01
1.500000E+01
1.500000E+01
1.500000E+01
1.500000E+01
1.500000E+01
1.500000E+01
1.500000E+01
1.500000E+01
1.500000E+01
1.500000E+01
1.500000E+01
1.500000E+01
1.500000E+01
1.500000E+01
1.500000E+01
1.500000E+01
1.500000E+01
1.500000E+01
1.500000E+01
1.500000E+01
1.500000E+01
1.500000E+01
1.500000E+01
1.500000E+01
1.500000E+01
1.500000E+01
1.500000E+01
1.500000E+01
1.500000E+01
1.500000E+01
1.500000E+01
1.500000E+01
1.500000E+01
1.500000E+01
1.500000E+01
1.500000E+01
1.500000E+01
1.500000E+01
1.500000E+01
1.500000E+01
1.500000E+01
1.500000E+01
1.500000E+01
1.500000E+01
1.500000E+01
1.500000E+01
1.500000E+01
1.500000E+01
1.500000E+01
1.500000E+01
1.500000E+01
1.500000E+01
1.500000E+01
1.500000E+01
1.500000E+01
1.500000E+01
1.500000E+01
1.500000E+01
1.500000E+01
1.500000E+01
1.500000E+01
1.500000E+01
1.500000E+01
1.500000E+01
1.500000E+01
1.500000E+01
1.500000E+01
1.500000E+01
1.500000E+01
1.500000E+01
1.500000E+01
1.500000E+01
1.500000E+01
1.500000E+01
1.500000E+01
1.500000E+01
1.500000E+01
1.500000E+01
1.500000E+01
1.500000E+01
1.500000E+01
1.500000E+01
1.500000E+01
1.500000E+01
1.500000E+01
1.500000E+01
1.500000E+01
1.500000E+01
1.500000E+01
1.500000E+01
1.500000E+01
1.500000E+01
1.500000E+01
1.500000E+01
1.500000E+01
1.500000E+01
1.500000E+01
1.500000E+01
1.500000E+01
1.500000E+01
1.500000E+01
1.500000E+01
1.500000E+01
1.500000E+01
1.500000E+01
1.500000E+01
1.500000E+01
1.500000E+01
1.500000E+01
1.500000E+01
1.500000E+01
1.500000E+01
1.500000E+01
1.500000E+01
1.500000E+01
1.500000E+01
1.500000E+01
1.500000E+01
1.500000E+01
1.500000E+01
1.500000E+01
1.500000E+01
1.500000E+01
1.500000E+01
1.500000E+01
1.500000E+01
1.500000E+01
1.500000E+01
1.500000E+01
1.500000E+01
1.500000E+01
1.500000E+01
1.500000E+01
1.500000E+01
1.500000E+01
1.500000E+01
1.500000E+01
1.500000E+01
1.500000E+01
1.500000E+01
1.500000E+01
1.500000E+01
1.500000E+01
1.500000E+01
1.500000E+01
1.500000E+01
1.500000E+01
1.500000E+01
1.500000E+01
1.500000E+01
1.500000E+01
1.500000E+01
1.500000E+01
1.500000E+01
1.500000E+01
1.500000E+01
1.500000E+01
1.500000E+01
1.500000E+01
1.500000E+01
1.500000E+01
1.500000E+01
1.500000E+01
1.500000E+01
1.500000E+01
1.500000E+01
1.500000E+01
1.500000E+01
1.500000E+01
1.500000E+01
1.500000E+01
1.500000E+01
1.500000E+01
1.500000E+01
1.500000E+01
1.500000E+01
1.500000E+01
1.500000E+01
1.500000E+01
1.500000E+01
1.500000E+01
1.500000E+01
1.500000E+01
1.500000E+01
1.500000E+01
1.500000E+01
2.000000E+01
2.000000E+01
2.000000E+01
2.000000E+01
2.000000E+01
2.000000E+01
2.000000E+01
2.000000E+01
2.000000E+01
2.000000E+01
2.000000E+01
2.000000E+01
2.000000E+01
2.000000E+01
2.000000E+01
2.000000E+01
2.000000E+01
2.000000E+01
2.000000E+01
2.000000E+01
2.000000E+01
2.000000E+01
2.000000E+01
2.000000E+01
2.000000E+01
2.000000E+01
2.000000E+01
2.000000E+01
2.000000E+01
2.000000E+01
2.000000E+01
2.000000E+01
2.000000E+01
2.000000E+01
2.000000E+01
2.000000E+01
2.000000E+01
2.000000E+01
2.000000E+01
2.000000E+01
2.000000E+01
2.000000E+01
2.000000E+01
2.000000E+01
2.000000E+01
2.000000E+01
2.000000E+01
2.000000E+01
2.000000E+01
2.000000E+01
2.000000E+01
2.000000E+01
2.000000E+01
2.000000E+01
2.000000E+01
2.000000E+01
2.000000E+01
2.000000E+01
2.000000E+01
2.000000E+01
2.000000E+01
2.000000E+01
2.000000E+01
2.000000E+01
2.000000E+01
2.000000E+01
2.000000E+01
2.000000E+01
2.000000E+01
2.000000E+01
2.000000E+01
2.000000E+01
2.000000E+01
2.000000E+01
2.000000E+01
2.000000E+01
2.000000E+01
2.000000E+01
2.000000E+01
2.000000E+01
2.000000E+01
2.000000E+01
2.000000E+01
2.000000E+01
2.000000E+01
2.000000E+01
2.000000E+01
2.000000E+01
2.000000E+01
2.000000E+01
2.000000E+01
2.000000E+01
2.000000E+01
2.000000E+01
2.000000E+01
2.000000E+01
2.000000E+01
2.000000E+01
2.000000E+01
2.000000E+01
2.000000E+01
2.000000E+01
2.000000E+01
2.000000E+01
2.000000E+01
2.000000E+01
2.000000E+01
2.000000E+01
2.000000E+01
2.000000E+01
2.000000E+01
2.000000E+01
2.000000E+01
2.000000E+01
2.000000E+01
2.000000E+01
2.000000E+01
2.000000E+01
2.000000E+01
2.000000E+01
2.000000E+01
2.000000E+01
2.000000E+01
2.000000E+01
2.000000E+01
2.000000E+01
2.000000E+01
2.000000E+01
2.000000E+01
2.000000E+01
2.000000E+01
2.000000E+01
2.000000E+01
2.000000E+01
2.000000E+01
2.000000E+01
2.000000E+01
2.000000E+01
2.000000E+01
2.000000E+01
2.000000E+01
2.000000E+01
2.000000E+01
2.000000E+01
2.000000E+01
2.000000E+01
2.000000E+01
2.000000E+01
2.000000E+01
2.000000E+01
2.000000E+01
2.000000E+01
2.000000E+01
2.000000E+01
2.000000E+01
2.000000E+01
2.000000E+01
2.000000E+01
2.000000E+01
2.000000E+01
2.000000E+01
2.000000E+01
2.000000E+01
2.000000E+01
2.000000E+01
2.000000E+01
2.000000E+01
2.000000E+01
2.000000E+01
2.000000E+01
2.000000E+01
2.000000E+01
2.000000E+01
2.000000E+01
2.000000E+01
2.000000E+01
2.000000E+01
2.000000E+01
2.000000E+01
2.000000E+01
2.000000E+01
2.000000E+01
2.000000E+01
2.000000E+01
2.000000E+01
2.000000E+01
2.000000E+01
2.000000E+01
2.000000E+01
2.000000E+01
2.000000E+01
2.000000E+01
2.000000E+01
2.000000E+01
2.000000E+01
2.000000E+01
2.000000E+01
2.000000E+01
2.000000E+01
2.000000E+01
2.000000E+01
2.500000E+01
2.500000E+01
2.500000E+01
2.500000E+01
2.500000E+01
2.500000E+01
2.500000E+01
2.500000E+01
2.500000E+01
2.500000E+01
2.500000E+01
2.500000E+01
2.500000E+01
2.500000E+01
2.500000E+01
2.500000E+01
2.500000E+01
2.500000E+01
2.500000E+01
2.500000E+01
2.500000E+01
2.500000E+01
2.500000E+01
2.500000E+01
2.500000E+01
2.500000E+01
2.500000E+01
2.500000E+01
2.500000E+01
2.500000E+01
2.500000E+01
2.500000E+01
2.500000E+01
2.500000E+01
2.500000E+01
2.500000E+01
2.500000E+01
2.500000E+01
2.500000E+01
2.500000E+01
2.500000E+01
2.500000E+01
2.500000E+01
2.500000E+01
2.500000E+01
2.500000E+01
2.500000E+01
2.500000E+01
2.500000E+01
2.500000E+01
2.500000E+01
2.500000E+01
2.500000E+01
2.500000E+01
2.500000E+01
2.500000E+01
2.500000E+01
2.500000E+01
2.500000E+01
2.500000E+01
2.500000E+01
2.500000E+01
2.500000E+01
2.500000E+01
2.500000E+01
2.500000E+01
2.500000E+01
2.500000E+01
2.500000E+01
2.500000E+01
2.500000E+01
2.500000E+01
2.500000E+01
2.500000E+01
2.500000E+01
2.500000E+01
2.500000E+01
2.500000E+01
2.500000E+01
2.500000E+01
2.500000E+01
2.500000E+01
2.500000E+01
2.500000E+01
2.500000E+01
2.500000E+01
2.500000E+01
2.500000E+01
2.500000E+01
2.500000E+01
2.500000E+01
2.500000E+01
2.500000E+01
2.500000E+01
2.500000E+01
2.500000E+01
2.500000E+01
2.500000E+01
2.500000E+01
2.500000E+01
2.500000E+01
2.500000E+01
2.500000E+01
2.500000E+01
2.500000E+01
2.500000E+01
2.500000E+01
2.500000E+01
2.500000E+01
2.500000E+01
2.500000E+01
2.500000E+01
2.500000E+01
2.500000E+01
2.500000E+01
2.500000E+01
2.500000E+01
2.500000E+01
2.500000E+01
2.500000E+01
2.500000E+01
2.500000E+01
2.500000E+01
2.500000E+01
2.500000E+01
2.500000E+01
2.500000E+01
2.500000E+01
2.500000E+01
2.500000E+01
2.500000E+01
2.500000E+01
2.500000E+01
2.500000E+01
2.500000E+01
2.500000E+01
2.500000E+01
2.500000E+01
2.500000E+01
2.500000E+01
2.500000E+01
2.500000E+01
2.500000E+01
2.500000E+01
2.500000E+01
2.500000E+01
2.500000E+01
2.500000E+01
2.500000E+01
2.500000E+01
2.500000E+01
2.500000E+01
2.500000E+01
2.500000E+01
2.500000E+01
2.500000E+01
2.500000E+01
2.500000E+01
2.500000E+01
2.500000E+01
2.500000E+01
2.500000E+01
2.500000E+01
2.500000E+01
2.500000E+01
2.500000E+01
2.500000E+01
2.500000E+01
2.500000E+01
2.500000E+01
2.500000E+01
2.500000E+01
2.500000E+01
2.500000E+01
2.500000E+01
2.500000E+01
2.500000E+01
2.500000E+01
2.500000E+01
2.500000E+01
2.500000E+01
2.500000E+01
2.500000E+01
2.500000E+01
2.500000E+01
2.500000E+01
2.500000E+01
2.500000E+01
2.500000E+01
2.500000E+01
2.500000E+01
2.500000E+01
2.500000E+01
2.500000E+01
2.500000E+01
2.500000E+01
2.500000E+01
2.500000E+01
2.500000E+01
2.500000E+01
2.500000E+01
3.000000E+01
3.000000E+01
3.000000E+01
3.000000E+01
3.000000E+01
3.000000E+01
3.000000E+01
3.000000E+01
3.000000E+01
3.000000E+01
3.000000E+01
3.000000E+01
3.000000E+01
3.000000E+01
3.000000E+01
3.000000E+01
3.000000E+01
3.000000E+01
3.000000E+01
3.000000E+01
3.000000E+01
3.000000E+01
3.000000E+01
3.000000E+01
3.000000E+01
3.000000E+01
3.000000E+01
3.000000E+01
3.000000E+01
3.000000E+01
3.000000E+01
3.000000E+01
3.000000E+01
3.000000E+01
3.000000E+01
3.000000E+01
3.000000E+01
3.000000E+01
3.000000E+01
3.000000E+01
3.000000E+01
3.000000E+01
3.000000E+01
3.000000E+01
3.000000E+01
3.000000E+01
3.000000E+01
3.000000E+01
3.000000E+01
3.000000E+01
3.000000E+01
3.000000E+01
3.000000E+01
3.000000E+01
3.000000E+01
3.000000E+01
3.000000E+01
3.000000E+01
3.000000E+01
3.000000E+01
3.000000E+01
3.000000E+01
3.000000E+01
3.000000E+01
3.000000E+01
3.000000E+01
3.000000E+01
3.000000E+01
3.000000E+01
3.000000E+01
3.000000E+01
3.000000E+01
3.000000E+01
3.000000E+01
3.000000E+01
3.000000E+01
3.000000E+01
3.000000E+01
3.000000E+01
3.000000E+01
3.000000E+01
3.000000E+01
3.000000E+01
3.000000E+01
3.000000E+01
3.000000E+01
3.000000E+01
3.000000E+01
3.000000E+01
3.000000E+01
3.000000E+01
3.000000E+01
3.000000E+01
3.000000E+01
3.000000E+01
3.000000E+01
3.000000E+01
3.000000E+01
3.000000E+01
3.000000E+01
3.000000E+01
3.000000E+01
3.000000E+01
3.000000E+01
3.000000E+01
3.000000E+01
3.000000E+01
3.000000E+01
3.000000E+01
3.000000E+01
3.000000E+01
3.000000E+01
3.000000E+01
3.000000E+01
3.000000E+01
3.000000E+01
3.000000E+01
3.000000E+01
3.000000E+01
3.000000E+01
3.000000E+01
3.000000E+01
3.000000E+01
3.000000E+01
3.000000E+01
3.000000E+01
3.000000E+01
3.000000E+01
3.000000E+01
3.000000E+01
3.000000E+01
3.000000E+01
3.000000E+01
3.000000E+01
3.000000E+01
3.000000E+01
3.000000E+01
3.000000E+01
3.000000E+01
3.000000E+01
3.000000E+01
3.000000E+01
3.000000E+01
3.000000E+01
3.000000E+01
3.000000E+01
3.000000E+01
3.000000E+01
3.000000E+01
3.000000E+01
3.000000E+01
3.000000E+01
3.000000E+01
3.000000E+01
3.000000E+01
3.000000E+01
3.000000E+01
3.000000E+01
3.000000E+01
3.000000E+01
3.000000E+01
3.000000E+01
3.000000E+01
3.000000E+01
3.000000E+01
3.000000E+01
3.000000E+01
3.000000E+01
3.000000E+01
3.000000E+01
3.000000E+01
3.000000E+01
3.000000E+01
3.000000E+01
3.000000E+01
3.000000E+01
3.000000E+01
3.000000E+01
3.000000E+01
3.000000E+01
3.000000E+01
3.000000E+01
3.000000E+01
3.000000E+01
3.000000E+01
3.000000E+01
3.000000E+01
3.000000E+01
3.000000E+01
3.000000E+01
3.000000E+01
3.000000E+01
3.000000E+01
3.000000E+01
3.000000E+01
3.000000E+01
3.000000E+01
3.000000E+01
3.000000E+01
3.000000E+01
3.000000E+01
3.500000E+01
3.500000E+01
3.500000E+01
3.500000E+01
3.500000E+01
3.500000E+01
3.500000E+01
3.500000E+01
3.500000E+01
3.500000E+01
3.500000E+01
3.500000E+01
3.500000E+01
3.500000E+01
3.500000E+01
3.500000E+01
3.500000E+01
3.500000E+01
3.500000E+01
3.500000E+01
3.500000E+01
3.500000E+01
3.500000E+01
3.500000E+01
3.500000E+01
3.500000E+01
3.500000E+01
3.500000E+01
3.500000E+01
3.500000E+01
3.500000E+01
3.500000E+01
3.500000E+01
3.500000E+01
3.500000E+01
3.500000E+01
3.500000E+01
3.500000E+01
3.500000E+01
3.500000E+01
3.500000E+01
3.500000E+01
3.500000E+01
3.500000E+01
3.500000E+01
3.500000E+01
3.500000E+01
3.500000E+01
3.500000E+01
3.500000E+01
3.500000E+01
3.500000E+01
3.500000E+01
3.500000E+01
3.500000E+01
3.500000E+01
3.500000E+01
3.500000E+01
3.500000E+01
3.500000E+01
3.500000E+01
3.500000E+01
3.500000E+01
3.500000E+01
3.500000E+01
3.500000E+01
3.500000E+01
3.500000E+01
3.500000E+01
3.500000E+01
3.500000E+01
3.500000E+01
3.500000E+01
3.500000E+01
3.500000E+01
3.500000E+01
3.500000E+01
3.500000E+01
3.500000E+01
3.500000E+01
3.500000E+01
3.500000E+01
3.500000E+01
3.500000E+01
3.500000E+01
3.500000E+01
3.500000E+01
3.500000E+01
3.500000E+01
3.500000E+01
3.500000E+01
3.500000E+01
3.500000E+01
3.500000E+01
3.500000E+01
3.500000E+01
3.500000E+01
3.500000E+01
3.500000E+01
3.500000E+01
3.500000E+01
3.500000E+01
3.500000E+01
3.500000E+01
3.500000E+01
3.500000E+01
3.500000E+01
3.500000E+01
3.500000E+01
3.500000E+01
3.500000E+01
3.500000E+01
3.500000E+01
3.500000E+01
3.500000E+01
3.500000E+01
3.500000E+01
3.500000E+01
3.500000E+01
3.500000E+01
3.500000E+01
3.500000E+01
3.500000E+01
3.500000E+01
3.500000E+01
3.500000E+01
3.500000E+01
3.500000E+01
3.500000E+01
3.500000E+01
3.500000E+01
3.500000E+01
3.500000E+01
3.500000E+01
3.500000E+01
3.500000E+01
3.500000E+01
3.500000E+01
3.500000E+01
3.500000E+01
3.500000E+01
3.500000E+01
3.500000E+01
3.500000E+01
3.500000E+01
3.500000E+01
3.500000E+01
3.500000E+01
3.500000E+01
3.500000E+01
3.500000E+01
3.500000E+01
3.500000E+01
3.500000E+01
3.500000E+01
3.500000E+01
3.500000E+01
3.500000E+01
3.500000E+01
3.500000E+01
3.500000E+01
3.500000E+01
3.500000E+01
3.500000E+01
3.500000E+01
3.500000E+01
3.500000E+01
3.500000E+01
3.500000E+01
3.500000E+01
3.500000E+01
3.500000E+01
3.500000E+01
3.500000E+01
3.500000E+01
3.500000E+01
3.500000E+01
3.500000E+01
3.500000E+01
3.500000E+01
3.500000E+01
3.500000E+01
3.500000E+01
3.500000E+01
3.500000E+01
3.500000E+01
3.500000E+01
3.500000E+01
3.500000E+01
3.500000E+01
3.500000E+01
3.500000E+01
3.500000E+01
3.500000E+01
3.500000E+01
3.500000E+01
3.500000E+01
3.500000E+01
3.500000E+01
3.500000E+01
3.500000E+01
4.000000E+01
4.000000E+01
4.000000E+01
4.000000E+01
4.000000E+01
4.000000E+01
4.000000E+01
4.000000E+01
4.000000E+01
4.000000E+01
4.000000E+01
4.000000E+01
4.000000E+01
4.000000E+01
4.000000E+01
4.000000E+01
4.000000E+01
4.000000E+01
4.000000E+01
4.000000E+01
4.000000E+01
4.000000E+01
4.000000E+01
4.000000E+01
4.000000E+01
4.000000E+01
4.000000E+01
4.000000E+01
4.000000E+01
4.000000E+01
4.000000E+01
4.000000E+01
4.000000E+01
4.000000E+01
4.000000E+01
4.000000E+01
4.000000E+01
4.000000E+01
4.000000E+01
4.000000E+01
4.000000E+01
4.000000E+01
4.000000E+01
4.000000E+01
4.000000E+01
4.000000E+01
4.000000E+01
4.000000E+01
4.000000E+01
4.000000E+01
4.000000E+01
4.000000E+01
4.000000E+01
4.000000E+01
4.000000E+01
4.000000E+01
4.000000E+01
4.000000E+01
4.000000E+01
4.000000E+01
4.000000E+01
4.000000E+01
4.000000E+01
4.000000E+01
4.000000E+01
4.000000E+01
4.000000E+01
4.000000E+01
4.000000E+01
4.000000E+01
4.000000E+01
4.000000E+01
4.000000E+01
4.000000E+01
4.000000E+01
4.000000E+01
4.000000E+01
4.000000E+01
4.000000E+01
4.000000E+01
4.000000E+01
4.000000E+01
4.000000E+01
4.000000E+01
4.000000E+01
4.000000E+01
4.000000E+01
4.000000E+01
4.000000E+01
4.000000E+01
4.000000E+01
4.000000E+01
4.000000E+01
4.000000E+01
4.000000E+01
4.000000E+01
4.000000E+01
4.000000E+01
4.000000E+01
4.000000E+01
4.000000E+01
4.000000E+01
4.000000E+01
4.000000E+01
4.000000E+01
4.000000E+01
4.000000E+01
4.000000E+01
4.000000E+01
4.000000E+01
4.000000E+01
4.000000E+01
4.000000E+01
4.000000E+01
4.000000E+01
4.000000E+01
4.000000E+01
4.000000E+01
4.000000E+01
4.000000E+01
4.000000E+01
4.000000E+01
4.000000E+01
4.000000E+01
4.000000E+01
4.000000E+01
4.000000E+01
4.000000E+01
4.000000E+01
4.000000E+01
4.000000E+01
4.000000E+01
4.000000E+01
4.000000E+01
4.000000E+01
4.000000E+01
4.000000E+01
4.000000E+01
4.000000E+01
4.000000E+01
4.000000E+01
4.000000E+01
4.000000E+01
4.000000E+01
4.000000E+01
4.000000E+01
4.000000E+01
4.000000E+01
4.000000E+01
4.000000E+01
4.000000E+01
4.000000E+01
4.000000E+01
4.000000E+01
4.000000E+01
4.000000E+01
4.000000E+01
4.000000E+01
4.000000E+01
4.000000E+01
4.000000E+01
4.000000E+01
4.000000E+01
4.000000E+01
4.000000E+01
4.000000E+01
4.000000E+01
4.000000E+01
4.000000E+01
4.000000E+01
4.000000E+01
4.000000E+01
4.000000E+01
4.000000E+01
4.000000E+01
4.000000E+01
4.000000E+01
4.000000E+01
4.000000E+01
4.000000E+01
4.000000E+01
4.000000E+01
4.000000E+01
4.000000E+01
4.000000E+01
4.000000E+01
4.000000E+01
4.000000E+01
4.000000E+01
4.000000E+01
4.000000E+01
4.000000E+01
4.000000E+01
4.000000E+01
4.000000E+01
4.000000E+01
4.000000E+01
4.000000E+01
4.000000E+01
4.000000E+01
4.000000E+01
4.500000E+01
4.500000E+01
4.500000E+01
4.500000E+01
4.500000E+01
4.500000E+01
4.500000E+01
4.500000E+01
4.500000E+01
4.500000E+01
4.500000E+01
4.500000E+01
4.500000E+01
4.500000E+01
4.500000E+01
4.500000E+01
4.500000E+01
4.500000E+01
4.500000E+01
4.500000E+01
4.500000E+01
4.500000E+01
4.500000E+01
4.500000E+01
4.500000E+01
4.500000E+01
4.500000E+01
4.500000E+01
4.500000E+01
4.500000E+01
4.500000E+01
4.500000E+01
4.500000E+01
4.500000E+01
4.500000E+01
4.500000E+01
4.500000E+01
4.500000E+01
4.500000E+01
4.500000E+01
4.500000E+01
4.500000E+01
4.500000E+01
4.500000E+01
4.500000E+01
4.500000E+01
4.500000E+01
4.500000E+01
4.500000E+01
4.500000E+01
4.500000E+01
4.500000E+01
4.500000E+01
4.500000E+01
4.500000E+01
4.500000E+01
4.500000E+01
4.500000E+01
4.500000E+01
4.500000E+01
4.500000E+01
4.500000E+01
4.500000E+01
4.500000E+01
4.500000E+01
4.500000E+01
4.500000E+01
4.500000E+01
4.500000E+01
4.500000E+01
4.500000E+01
4.500000E+01
4.500000E+01
4.500000E+01
4.500000E+01
4.500000E+01
4.500000E+01
4.500000E+01
4.500000E+01
4.500000E+01
4.500000E+01
4.500000E+01
4.500000E+01
4.500000E+01
4.500000E+01
4.500000E+01
4.500000E+01
4.500000E+01
4.500000E+01
4.500000E+01
4.500000E+01
4.500000E+01
4.500000E+01
4.500000E+01
4.500000E+01
4.500000E+01
4.500000E+01
4.500000E+01
4.500000E+01
4.500000E+01
4.500000E+01
4.500000E+01
4.500000E+01
4.500000E+01
4.500000E+01
4.500000E+01
4.500000E+01
4.500000E+01
4.500000E+01
4.500000E+01
4.500000E+01
4.500000E+01
4.500000E+01
4.500000E+01
4.500000E+01
4.500000E+01
4.500000E+01
4.500000E+01
4.500000E+01
4.500000E+01
4.500000E+01
4.500000E+01
4.500000E+01
4.500000E+01
4.500000E+01
4.500000E+01
4.500000E+01
4.500000E+01
4.500000E+01
4.500000E+01
4.500000E+01
4.500000E+01
4.500000E+01
4.500000E+01
4.500000E+01
4.500000E+01
4.500000E+01
4.500000E+01
4.500000E+01
4.500000E+01
4.500000E+01
4.500000E+01
4.500000E+01
4.500000E+01
4.500000E+01
4.500000E+01
4.500000E+01
4.500000E+01
4.500000E+01
4.500000E+01
4.500000E+01
4.500000E+01
4.500000E+01
4.500000E+01
4.500000E+01
4.500000E+01
4.500000E+01
4.500000E+01
4.500000E+01
4.500000E+01
4.500000E+01
4.500000E+01
4.500000E+01
4.500000E+01
4.500000E+01
4.500000E+01
4.500000E+01
4.500000E+01
4.500000E+01
4.500000E+01
4.500000E+01
4.500000E+01
4.500000E+01
4.500000E+01
4.500000E+01
4.500000E+01
4.500000E+01
4.500000E+01
4.500000E+01
4.500000E+01
4.500000E+01
4.500000E+01
4.500000E+01
4.500000E+01
4.500000E+01
4.500000E+01
4.500000E+01
4.500000E+01
4.500000E+01
4.500000E+01
4.500000E+01
4.500000E+01
4.500000E+01
4.500000E+01
4.500000E+01
4.500000E+01
4.500000E+01
4.500000E+01
4.500000E+01
4.500000E+01
4.500000E+01
5.000000E+01
5.000000E+01
5.000000E+01
5.000000E+01
5.000000E+01
5.000000E+01
5.000000E+01
5.000000E+01
5.000000E+01
5.000000E+01
5.000000E+01
5.000000E+01
5.000000E+01
5.000000E+01
5.000000E+01
5.000000E+01
5.000000E+01
5.000000E+01
5.000000E+01
5.000000E+01
5.000000E+01
5.000000E+01
5.000000E+01
5.000000E+01
5.000000E+01
5.000000E+01
5.000000E+01
5.000000E+01
5.000000E+01
5.000000E+01
5.000000E+01
5.000000E+01
5.000000E+01
5.000000E+01
5.000000E+01
5.000000E+01
5.000000E+01
5.000000E+01
5.000000E+01
5.000000E+01
5.000000E+01
5.000000E+01
5.000000E+01
5.000000E+01
5.000000E+01
5.000000E+01
5.000000E+01
5.000000E+01
5.000000E+01
5.000000E+01
5.000000E+01
5.000000E+01
5.000000E+01
5.000000E+01
5.000000E+01
5.000000E+01
5.000000E+01
5.000000E+01
5.000000E+01
5.000000E+01
5.000000E+01
5.000000E+01
5.000000E+01
5.000000E+01
5.000000E+01
5.000000E+01
5.000000E+01
5.000000E+01
5.000000E+01
5.000000E+01
5.000000E+01
5.000000E+01
5.000000E+01
5.000000E+01
5.000000E+01
5.000000E+01
5.000000E+01
5.000000E+01
5.000000E+01
5.000000E+01
5.000000E+01
5.000000E+01
5.000000E+01
5.000000E+01
5.000000E+01
5.000000E+01
5.000000E+01
5.000000E+01
5.000000E+01
5.000000E+01
5.000000E+01
5.000000E+01
5.000000E+01
5.000000E+01
5.000000E+01
5.000000E+01
5.000000E+01
5.000000E+01
5.000000E+01
5.000000E+01
5.000000E+01
5.000000E+01
5.000000E+01
5.000000E+01
5.000000E+01
5.000000E+01
5.000000E+01
5.000000E+01
5.000000E+01
5.000000E+01
5.000000E+01
5.000000E+01
5.000000E+01
5.000000E+01
5.000000E+01
5.000000E+01
5.000000E+01
5.000000E+01
5.000000E+01
5.000000E+01
5.000000E+01
5.000000E+01
5.000000E+01
5.000000E+01
5.000000E+01
5.000000E+01
5.000000E+01
5.000000E+01
5.000000E+01
5.000000E+01
5.000000E+01
5.000000E+01
5.000000E+01
5.000000E+01
5.000000E+01
5.000000E+01
5.000000E+01
5.000000E+01
5.000000E+01
5.000000E+01
5.000000E+01
5.000000E+01
5.000000E+01
5.000000E+01
5.000000E+01
5.000000E+01
5.000000E+01
5.000000E+01
5.000000E+01
5.000000E+01
5.000000E+01
5.000000E+01
5.000000E+01
5.000000E+01
5.000000E+01
5.000000E+01
5.000000E+01
5.000000E+01
5.000000E+01
5.000000E+01
5.000000E+01
5.000000E+01
5.000000E+01
5.000000E+01
5.000000E+01
5.000000E+01
5.000000E+01
5.000000E+01
5.000000E+01
5.000000E+01
5.000000E+01
5.000000E+01
5.000000E+01
5.000000E+01
5.000000E+01
5.000000E+01
5.000000E+01
5.000000E+01
5.000000E+01
5.000000E+01
5.000000E+01
5.000000E+01
5.000000E+01
5.000000E+01
5.000000E+01
5.000000E+01
5.000000E+01
5.000000E+01
5.000000E+01
5.000000E+01
5.000000E+01
5.000000E+01
5.000000E+01
5.000000E+01
5.000000E+01
5.000000E+01
5.000000E+01
5.000000E+01
5.000000E+01
5.000000E+01
5.000000E+01
5.500000E+01
5.500000E+01
5.500000E+01
5.500000E+01
5.500000E+01
5.500000E+01
5.500000E+01
5.500000E+01
5.500000E+01
5.500000E+01
5.500000E+01
5.500000E+01
5.500000E+01
5.500000E+01
5.500000E+01
5.500000E+01
5.500000E+01
5.500000E+01
5.500000E+01
5.500000E+01
5.500000E+01
5.500000E+01
5.500000E+01
5.500000E+01
5.500000E+01
5.500000E+01
5.500000E+01
5.500000E+01
5.500000E+01
5.500000E+01
5.500000E+01
5.500000E+01
5.500000E+01
5.500000E+01
5.500000E+01
5.500000E+01
5.500000E+01
5.500000E+01
5.500000E+01
5.500000E+01
5.500000E+01
5.500000E+01
5.500000E+01
5.500000E+01
5.500000E+01
5.500000E+01
5.500000E+01
5.500000E+01
5.500000E+01
5.500000E+01
5.500000E+01
5.500000E+01
5.500000E+01
5.500000E+01
5.500000E+01
5.500000E+01
5.500000E+01
5.500000E+01
5.500000E+01
5.500000E+01
5.500000E+01
5.500000E+01
5.500000E+01
5.500000E+01
5.500000E+01
5.500000E+01
5.500000E+01
5.500000E+01
5.500000E+01
5.500000E+01
5.500000E+01
5.500000E+01
5.500000E+01
5.500000E+01
5.500000E+01
5.500000E+01
5.500000E+01
5.500000E+01
5.500000E+01
5.500000E+01
5.500000E+01
5.500000E+01
5.500000E+01
5.500000E+01
5.500000E+01
5.500000E+01
5.500000E+01
5.500000E+01
5.500000E+01
5.500000E+01
5.500000E+01
5.500000E+01
5.500000E+01
5.500000E+01
5.500000E+01
5.500000E+01
5.500000E+01
5.500000E+01
5.500000E+01
5.500000E+01
5.500000E+01
5.500000E+01
5.500000E+01
5.500000E+01
5.500000E+01
5.500000E+01
5.500000E+01
5.500000E+01
5.500000E+01
5.500000E+01
5.500000E+01
5.500000E+01
5.500000E+01
5.500000E+01
5.500000E+01
5.500000E+01
5.500000E+01
5.500000E+01
5.500000E+01
5.500000E+01
5.500000E+01
5.500000E+01
5.500000E+01
5.500000E+01
5.500000E+01
5.500000E+01
5.500000E+01
5.500000E+01
5.500000E+01
5.500000E+01
5.500000E+01
5.500000E+01
5.500000E+01
5.500000E+01
5.500000E+01
5.500000E+01
5.500000E+01
5.500000E+01
5.500000E+01
5.500000E+01
5.500000E+01
5.500000E+01
5.500000E+01
5.500000E+01
5.500000E+01
5.500000E+01
5.500000E+01
5.500000E+01
5.500000E+01
5.500000E+01
5.500000E+01
5.500000E+01
5.500000E+01
5.500000E+01
5.500000E+01
5.500000E+01
5.500000E+01
5.500000E+01
5.500000E+01
5.500000E+01
5.500000E+01
5.500000E+01
5.500000E+01
5.500000E+01
5.500000E+01
5.500000E+01
5.500000E+01
5.500000E+01
5.500000E+01
5.500000E+01
5.500000E+01
5.500000E+01
5.500000E+01
5.500000E+01
5.500000E+01
5.500000E+01
5.500000E+01
5.500000E+01
5.500000E+01
5.500000E+01
5.500000E+01
5.500000E+01
5.500000E+01
5.500000E+01
5.500000E+01
5.500000E+01
5.500000E+01
5.500000E+01
5.500000E+01
5.500000E+01
5.500000E+01
5.500000E+01
5.500000E+01
5.500000E+01
5.500000E+01
5.500000E+01
5.500000E+01
5.500000E+01
5.500000E+01
5.500000E+01
5.500000E+01
6.000000E+01
6.000000E+01
6.000000E+01
6.000000E+01
6.000000E+01
6.000000E+01
6.000000E+01
6.000000E+01
6.000000E+01
6.000000E+01
6.000000E+01
6.000000E+01
6.000000E+01
6.000000E+01
6.000000E+01
6.000000E+01
6.000000E+01
6.000000E+01
6.000000E+01
6.000000E+01
6.000000E+01
6.000000E+01
6.000000E+01
6.000000E+01
6.000000E+01
6.000000E+01
6.000000E+01
6.000000E+01
6.000000E+01
6.000000E+01
6.000000E+01
6.000000E+01
6.000000E+01
6.000000E+01
6.000000E+01
6.000000E+01
6.000000E+01
6.000000E+01
6.000000E+01
6.000000E+01
6.000000E+01
6.000000E+01
6.000000E+01
6.000000E+01
6.000000E+01
6.000000E+01
6.000000E+01
6.000000E+01
6.000000E+01
6.000000E+01
6.000000E+01
6.000000E+01
6.000000E+01
6.000000E+01
6.000000E+01
6.000000E+01
6.000000E+01
6.000000E+01
6.000000E+01
6.000000E+01
6.000000E+01
6.000000E+01
6.000000E+01
6.000000E+01
6.000000E+01
6.000000E+01
6.000000E+01
6.000000E+01
6.000000E+01
6.000000E+01
6.000000E+01
6.000000E+01
6.000000E+01
6.000000E+01
6.000000E+01
6.000000E+01
6.000000E+01
6.000000E+01
6.000000E+01
6.000000E+01
6.000000E+01
6.000000E+01
6.000000E+01
6.000000E+01
6.000000E+01
6.000000E+01
6.000000E+01
6.000000E+01
6.000000E+01
6.000000E+01
6.000000E+01
6.000000E+01
6.000000E+01
6.000000E+01
6.000000E+01
6.000000E+01
6.000000E+01
6.000000E+01
6.000000E+01
6.000000E+01
6.000000E+01
6.000000E+01
6.000000E+01
6.000000E+01
6.000000E+01
6.000000E+01
6.000000E+01
6.000000E+01
6.000000E+01
6.000000E+01
6.000000E+01
6.000000E+01
6.000000E+01
6.000000E+01
6.000000E+01
6.000000E+01
6.000000E+01
6.000000E+01
6.000000E+01
6.000000E+01
6.000000E+01
6.000000E+01
6.000000E+01
6.000000E+01
6.000000E+01
6.000000E+01
6.000000E+01
6.000000E+01
6.000000E+01
6.000000E+01
6.000000E+01
6.000000E+01
6.000000E+01
6.000000E+01
6.000000E+01
6.000000E+01
6.000000E+01
6.000000E+01
6.000000E+01
6.000000E+01
6.000000E+01
6.000000E+01
6.000000E+01
6.000000E+01
6.000000E+01
6.000000E+01
6.000000E+01
6.000000E+01
6.000000E+01
6.000000E+01
6.000000E+01
6.000000E+01
6.000000E+01
6.000000E+01
6.000000E+01
6.000000E+01
6.000000E+01
6.000000E+01
6.000000E+01
6.000000E+01
6.000000E+01
6.000000E+01
6.000000E+01
6.000000E+01
6.000000E+01
6.000000E+01
6.000000E+01
6.000000E+01
6.000000E+01
6.000000E+01
6.000000E+01
6.000000E+01
6.000000E+01
6.000000E+01
6.000000E+01
6.000000E+01
6.000000E+01
6.000000E+01
6.000000E+01
6.000000E+01
6.000000E+01
6.000000E+01
6.000000E+01
6.000000E+01
6.000000E+01
6.000000E+01
6.000000E+01
6.000000E+01
6.000000E+01
6.000000E+01
6.000000E+01
6.000000E+01
6.000000E+01
6.000000E+01
6.000000E+01
6.000000E+01
6.000000E+01
6.000000E+01
6.000000E+01
6.000000E+01
6.000000E+01
6.500000E+01
6.500000E+01
6.500000E+01
6.500000E+01
6.500000E+01
6.500000E+01
6.500000E+01
6.500000E+01
6.500000E+01
6.500000E+01
6.500000E+01
6.500000E+01
6.500000E+01
6.500000E+01
6.500000E+01
6.500000E+01
6.500000E+01
6.500000E+01
6.500000E+01
6.500000E+01
6.500000E+01
6.500000E+01
6.500000E+01
6.500000E+01
6.500000E+01
6.500000E+01
6.500000E+01
6.500000E+01
6.500000E+01
6.500000E+01
6.500000E+01
6.500000E+01
6.500000E+01
6.500000E+01
6.500000E+01
6.500000E+01
6.500000E+01
6.500000E+01
6.500000E+01
6.500000E+01
6.500000E+01
6.500000E+01
6.500000E+01
6.500000E+01
6.500000E+01
6.500000E+01
6.500000E+01
6.500000E+01
6.500000E+01
6.500000E+01
6.500000E+01
6.500000E+01
6.500000E+01
6.500000E+01
6.500000E+01
6.500000E+01
6.500000E+01
6.500000E+01
6.500000E+01
6.500000E+01
6.500000E+01
6.500000E+01
6.500000E+01
6.500000E+01
6.500000E+01
6.500000E+01
6.500000E+01
6.500000E+01
6.500000E+01
6.500000E+01
6.500000E+01
6.500000E+01
6.500000E+01
6.500000E+01
6.500000E+01
6.500000E+01
6.500000E+01
6.500000E+01
6.500000E+01
6.500000E+01
6.500000E+01
6.500000E+01
6.500000E+01
6.500000E+01
6.500000E+01
6.500000E+01
6.500000E+01
6.500000E+01
6.500000E+01
6.500000E+01
6.500000E+01
6.500000E+01
6.500000E+01
6.500000E+01
6.500000E+01
6.500000E+01
6.500000E+01
6.500000E+01
6.500000E+01
6.500000E+01
6.500000E+01
6.500000E+01
6.500000E+01
6.500000E+01
6.500000E+01
6.500000E+01
6.500000E+01
6.500000E+01
6.500000E+01
6.500000E+01
6.500000E+01
6.500000E+01
6.500000E+01
6.500000E+01
6.500000E+01
6.500000E+01
6.500000E+01
6.500000E+01
6.500000E+01
6.500000E+01
6.500000E+01
6.500000E+01
6.500000E+01
6.500000E+01
6.500000E+01
6.500000E+01
6.500000E+01
6.500000E+01
6.500000E+01
6.500000E+01
6.500000E+01
6.500000E+01
6.500000E+01
6.500000E+01
6.500000E+01
6.500000E+01
6.500000E+01
6.500000E+01
6.500000E+01
6.500000E+01
6.500000E+01
6.500000E+01
6.500000E+01
6.500000E+01
6.500000E+01
6.500000E+01
6.500000E+01
6.500000E+01
6.500000E+01
6.500000E+01
6.500000E+01
6.500000E+01
6.500000E+01
6.500000E+01
6.500000E+01
6.500000E+01
6.500000E+01
6.500000E+01
6.500000E+01
6.500000E+01
6.500000E+01
6.500000E+01
6.500000E+01
6.500000E+01
6.500000E+01
6.500000E+01
6.500000E+01
6.500000E+01
6.500000E+01
6.500000E+01
6.500000E+01
6.500000E+01
6.500000E+01
6.500000E+01
6.500000E+01
6.500000E+01
6.500000E+01
6.500000E+01
6.500000E+01
6.500000E+01
6.500000E+01
6.500000E+01
6.500000E+01
6.500000E+01
6.500000E+01
6.500000E+01
6.500000E+01
6.500000E+01
6.500000E+01
6.500000E+01
6.500000E+01
6.500000E+01
6.500000E+01
6.500000E+01
6.500000E+01
6.500000E+01
6.500000E+01
6.500000E+01
6.500000E+01
6.500000E+01
6.500000E+01
7.000000E+01
7.000000E+01
7.000000E+01
7.000000E+01
7.000000E+01
7.000000E+01
7.000000E+01
7.000000E+01
7.000000E+01
7.000000E+01
7.000000E+01
7.000000E+01
7.000000E+01
7.000000E+01
7.000000E+01
7.000000E+01
7.000000E+01
7.000000E+01
7.000000E+01
7.000000E+01
7.000000E+01
7.000000E+01
7.000000E+01
7.000000E+01
7.000000E+01
7.000000E+01
7.000000E+01
7.000000E+01
7.000000E+01
7.000000E+01
7.000000E+01
7.000000E+01
7.000000E+01
7.000000E+01
7.000000E+01
7.000000E+01
7.000000E+01
7.000000E+01
7.000000E+01
7.000000E+01
7.000000E+01
7.000000E+01
7.000000E+01
7.000000E+01
7.000000E+01
7.000000E+01
7.000000E+01
7.000000E+01
7.000000E+01
7.000000E+01
7.000000E+01
7.000000E+01
7.000000E+01
7.000000E+01
7.000000E+01
7.000000E+01
7.000000E+01
7.000000E+01
7.000000E+01
7.000000E+01
7.000000E+01
7.000000E+01
7.000000E+01
7.000000E+01
7.000000E+01
7.000000E+01
7.000000E+01
7.000000E+01
7.000000E+01
7.000000E+01
7.000000E+01
7.000000E+01
7.000000E+01
7.000000E+01
7.000000E+01
7.000000E+01
7.000000E+01
7.000000E+01
7.000000E+01
7.000000E+01
7.000000E+01
7.000000E+01
7.000000E+01
7.000000E+01
7.000000E+01
7.000000E+01
7.000000E+01
7.000000E+01
7.000000E+01
7.000000E+01
7.000000E+01
7.000000E+01
7.000000E+01
7.000000E+01
7.000000E+01
7.000000E+01
7.000000E+01
7.000000E+01
7.000000E+01
7.000000E+01
7.000000E+01
7.000000E+01
7.000000E+01
7.000000E+01
7.000000E+01
7.000000E+01
7.000000E+01
7.000000E+01
7.000000E+01
7.000000E+01
7.000000E+01
7.000000E+01
7.000000E+01
7.000000E+01
7.000000E+01
7.000000E+01
7.000000E+01
7.000000E+01
7.000000E+01
7.000000E+01
7.000000E+01
7.000000E+01
7.000000E+01
7.000000E+01
7.000000E+01
7.000000E+01
7.000000E+01
7.000000E+01
7.000000E+01
7.000000E+01
7.000000E+01
7.000000E+01
7.000000E+01
7.000000E+01
7.000000E+01
7.000000E+01
7.000000E+01
7.000000E+01
7.000000E+01
7.000000E+01
7.000000E+01
7.000000E+01
7.000000E+01
7.000000E+01
7.000000E+01
7.000000E+01
7.000000E+01
7.000000E+01
7.000000E+01
7.000000E+01
7.000000E+01
7.000000E+01
7.000000E+01
7.000000E+01
7.000000E+01
7.000000E+01
7.000000E+01
7.000000E+01
7.000000E+01
7.000000E+01
7.000000E+01
7.000000E+01
7.000000E+01
7.000000E+01
7.000000E+01
7.000000E+01
7.000000E+01
7.000000E+01
7.000000E+01
7.000000E+01
7.000000E+01
7.000000E+01
7.000000E+01
7.000000E+01
7.000000E+01
7.000000E+01
7.000000E+01
7.000000E+01
7.000000E+01
7.000000E+01
7.000000E+01
7.000000E+01
7.000000E+01
7.000000E+01
7.000000E+01
7.000000E+01
7.000000E+01
7.000000E+01
7.000000E+01
7.000000E+01
7.000000E+01
7.000000E+01
7.000000E+01
7.000000E+01
7.000000E+01
7.000000E+01
7.000000E+01
7.000000E+01
7.000000E+01
7.000000E+01
7.000000E+01
7.500000E+01
7.500000E+01
7.500000E+01
7.500000E+01
7.500000E+01
7.500000E+01
7.500000E+01
7.500000E+01
7.500000E+01
7.500000E+01
7.500000E+01
7.500000E+01
7.500000E+01
7.500000E+01
7.500000E+01
7.500000E+01
7.500000E+01
7.500000E+01
7.500000E+01
7.500000E+01
7.500000E+01
7.500000E+01
7.500000E+01
7.500000E+01
7.500000E+01
7.500000E+01
7.500000E+01
7.500000E+01
7.500000E+01
7.500000E+01
7.500000E+01
7.500000E+01
7.500000E+01
7.500000E+01
7.500000E+01
7.500000E+01
7.500000E+01
7.500000E+01
7.500000E+01
7.500000E+01
7.500000E+01
7.500000E+01
7.500000E+01
7.500000E+01
7.500000E+01
7.500000E+01
7.500000E+01
7.500000E+01
7.500000E+01
7.500000E+01
7.500000E+01
7.500000E+01
7.500000E+01
7.500000E+01
7.500000E+01
7.500000E+01
7.500000E+01
7.500000E+01
7.500000E+01
7.500000E+01
7.500000E+01
7.500000E+01
7.500000E+01
7.500000E+01
7.500000E+01
7.500000E+01
7.500000E+01
7.500000E+01
7.500000E+01
7.500000E+01
7.500000E+01
7.500000E+01
7.500000E+01
7.500000E+01
7.500000E+01
7.500000E+01
7.500000E+01
7.500000E+01
7.500000E+01
7.500000E+01
7.500000E+01
7.500000E+01
7.500000E+01
7.500000E+01
7.500000E+01
7.500000E+01
7.500000E+01
7.500000E+01
7.500000E+01
7.500000E+01
7.500000E+01
7.500000E+01
7.500000E+01
7.500000E+01
7.500000E+01
7.500000E+01
7.500000E+01
7.500000E+01
7.500000E+01
7.500000E+01
7.500000E+01
7.500000E+01
7.500000E+01
7.500000E+01
7.500000E+01
7.500000E+01
7.500000E+01
7.500000E+01
7.500000E+01
7.500000E+01
7.500000E+01
7.500000E+01
7.500000E+01
7.500000E+01
7.500000E+01
7.500000E+01
7.500000E+01
7.500000E+01
7.500000E+01
7.500000E+01
7.500000E+01
7.500000E+01
7.500000E+01
7.500000E+01
7.500000E+01
7.500000E+01
7.500000E+01
7.500000E+01
7.500000E+01
7.500000E+01
7.500000E+01
7.500000E+01
7.500000E+01
7.500000E+01
7.500000E+01
7.500000E+01
7.500000E+01
7.500000E+01
7.500000E+01
7.500000E+01
7.500000E+01
7.500000E+01
7.500000E+01
7.500000E+01
7.500000E+01
7.500000E+01
7.500000E+01
7.500000E+01
7.500000E+01
7.500000E+01
7.500000E+01
7.500000E+01
7.500000E+01
7.500000E+01
7.500000E+01
7.500000E+01
7.500000E+01
7.500000E+01
7.500000E+01
7.500000E+01
7.500000E+01
7.500000E+01
7.500000E+01
7.500000E+01
7.500000E+01
7.500000E+01
7.500000E+01
7.500000E+01
7.500000E+01
7.500000E+01
7.500000E+01
7.500000E+01
7.500000E+01
7.500000E+01
7.500000E+01
7.500000E+01
7.500000E+01
7.500000E+01
7.500000E+01
7.500000E+01
7.500000E+01
7.500000E+01
7.500000E+01
7.500000E+01
7.500000E+01
7.500000E+01
7.500000E+01
7.500000E+01
7.500000E+01
7.500000E+01
7.500000E+01
7.500000E+01
7.500000E+01
7.500000E+01
7.500000E+01
7.500000E+01
7.500000E+01
7.500000E+01
7.500000E+01
7.500000E+01
7.500000E+01
8.000000E+01
8.000000E+01
8.000000E+01
8.000000E+01
8.000000E+01
8.000000E+01
8.000000E+01
8.000000E+01
8.000000E+01
8.000000E+01
8.000000E+01
8.000000E+01
8.000000E+01
8.000000E+01
8.000000E+01
8.000000E+01
8.000000E+01
8.000000E+01
8.000000E+01
8.000000E+01
8.000000E+01
8.000000E+01
8.000000E+01
8.000000E+01
8.000000E+01
8.000000E+01
8.000000E+01
8.000000E+01
8.000000E+01
8.000000E+01
8.000000E+01
8.000000E+01
8.000000E+01
8.000000E+01
8.000000E+01
8.000000E+01
8.000000E+01
8.000000E+01
8.000000E+01
8.000000E+01
8.000000E+01
8.000000E+01
8.000000E+01
8.000000E+01
8.000000E+01
8.000000E+01
8.000000E+01
8.000000E+01
8.000000E+01
8.000000E+01
8.000000E+01
8.000000E+01
8.000000E+01
8.000000E+01
8.000000E+01
8.000000E+01
8.000000E+01
8.000000E+01
8.000000E+01
8.000000E+01
8.000000E+01
8.000000E+01
8.000000E+01
8.000000E+01
8.000000E+01
8.000000E+01
8.000000E+01
8.000000E+01
8.000000E+01
8.000000E+01
8.000000E+01
8.000000E+01
8.000000E+01
8.000000E+01
8.000000E+01
8.000000E+01
8.000000E+01
8.000000E+01
8.000000E+01
8.000000E+01
8.000000E+01
8.000000E+01
8.000000E+01
8.000000E+01
8.000000E+01
8.000000E+01
8.000000E+01
8.000000E+01
8.000000E+01
8.000000E+01
8.000000E+01
8.000000E+01
8.000000E+01
8.000000E+01
8.000000E+01
8.000000E+01
8.000000E+01
8.000000E+01
8.000000E+01
8.000000E+01
8.000000E+01
8.000000E+01
8.000000E+01
8.000000E+01
8.000000E+01
8.000000E+01
8.000000E+01
8.000000E+01
8.000000E+01
8.000000E+01
8.000000E+01
8.000000E+01
8.000000E+01
8.000000E+01
8.000000E+01
8.000000E+01
8.000000E+01
8.000000E+01
8.000000E+01
8.000000E+01
8.000000E+01
8.000000E+01
8.000000E+01
8.000000E+01
8.000000E+01
8.000000E+01
8.000000E+01
8.000000E+01
8.000000E+01
8.000000E+01
8.000000E+01
8.000000E+01
8.000000E+01
8.000000E+01
8.000000E+01
8.000000E+01
8.000000E+01
8.000000E+01
8.000000E+01
8.000000E+01
8.000000E+01
8.000000E+01
8.000000E+01
8.000000E+01
8.000000E+01
8.000000E+01
8.000000E+01
8.000000E+01
8.000000E+01
8.000000E+01
8.000000E+01
8.000000E+01
8.000000E+01
8.000000E+01
8.000000E+01
8.000000E+01
8.000000E+01
8.000000E+01
8.000000E+01
8.000000E+01
8.000000E+01
8.000000E+01
8.000000E+01
8.000000E+01
8.000000E+01
8.000000E+01
8.000000E+01
8.000000E+01
8.000000E+01
8.000000E+01
8.000000E+01
8.000000E+01
8.000000E+01
8.000000E+01
8.000000E+01
8.000000E+01
8.000000E+01
8.000000E+01
8.000000E+01
8.000000E+01
8.000000E+01
8.000000E+01
8.000000E+01
8.000000E+01
8.000000E+01
8.000000E+01
8.000000E+01
8.000000E+01
8.000000E+01
8.000000E+01
8.000000E+01
8.000000E+01
8.000000E+01
8.000000E+01
8.000000E+01
8.000000E+01
8.000000E+01
8.000000E+01
8.000000E+01
8.000000E+01
8.000000E+01
8.500000E+01
8.500000E+01
8.500000E+01
8.500000E+01
8.500000E+01
8.500000E+01
8.500000E+01
8.500000E+01
8.500000E+01
8.500000E+01
8.500000E+01
8.500000E+01
8.500000E+01
8.500000E+01
8.500000E+01
8.500000E+01
8.500000E+01
8.500000E+01
8.500000E+01
8.500000E+01
8.500000E+01
8.500000E+01
8.500000E+01
8.500000E+01
8.500000E+01
8.500000E+01
8.500000E+01
8.500000E+01
8.500000E+01
8.500000E+01
8.500000E+01
8.500000E+01
8.500000E+01
8.500000E+01
8.500000E+01
8.500000E+01
8.500000E+01
8.500000E+01
8.500000E+01
8.500000E+01
8.500000E+01
8.500000E+01
8.500000E+01
8.500000E+01
8.500000E+01
8.500000E+01
8.500000E+01
8.500000E+01
8.500000E+01
8.500000E+01
8.500000E+01
8.500000E+01
8.500000E+01
8.500000E+01
8.500000E+01
8.500000E+01
8.500000E+01
8.500000E+01
8.500000E+01
8.500000E+01
8.500000E+01
8.500000E+01
8.500000E+01
8.500000E+01
8.500000E+01
8.500000E+01
8.500000E+01
8.500000E+01
8.500000E+01
8.500000E+01
8.500000E+01
8.500000E+01
8.500000E+01
8.500000E+01
8.500000E+01
8.500000E+01
8.500000E+01
8.500000E+01
8.500000E+01
8.500000E+01
8.500000E+01
8.500000E+01
8.500000E+01
8.500000E+01
8.500000E+01
8.500000E+01
8.500000E+01
8.500000E+01
8.500000E+01
8.500000E+01
8.500000E+01
8.500000E+01
8.500000E+01
8.500000E+01
8.500000E+01
8.500000E+01
8.500000E+01
8.500000E+01
8.500000E+01
8.500000E+01
8.500000E+01
8.500000E+01
8.500000E+01
8.500000E+01
8.500000E+01
8.500000E+01
8.500000E+01
8.500000E+01
8.500000E+01
8.500000E+01
8.500000E+01
8.500000E+01
8.500000E+01
8.500000E+01
8.500000E+01
8.500000E+01
8.500000E+01
8.500000E+01
8.500000E+01
8.500000E+01
8.500000E+01
8.500000E+01
8.500000E+01
8.500000E+01
8.500000E+01
8.500000E+01
8.500000E+01
8.500000E+01
8.500000E+01
8.500000E+01
8.500000E+01
8.500000E+01
8.500000E+01
8.500000E+01
8.500000E+01
8.500000E+01
8.500000E+01
8.500000E+01
8.500000E+01
8.500000E+01
8.500000E+01
8.500000E+01
8.500000E+01
8.500000E+01
8.500000E+01
8.500000E+01
8.500000E+01
8.500000E+01
8.500000E+01
8.500000E+01
8.500000E+01
8.500000E+01
8.500000E+01
8.500000E+01
8.500000E+01
8.500000E+01
8.500000E+01
8.500000E+01
8.500000E+01
8.500000E+01
8.500000E+01
8.500000E+01
8.500000E+01
8.500000E+01
8.500000E+01
8.500000E+01
8.500000E+01
8.500000E+01
8.500000E+01
8.500000E+01
8.500000E+01
8.500000E+01
8.500000E+01
8.500000E+01
8.500000E+01
8.500000E+01
8.500000E+01
8.500000E+01
8.500000E+01
8.500000E+01
8.500000E+01
8.500000E+01
8.500000E+01
8.500000E+01
8.500000E+01
8.500000E+01
8.500000E+01
8.500000E+01
8.500000E+01
8.500000E+01
8.500000E+01
8.500000E+01
8.500000E+01
8.500000E+01
8.500000E+01
8.500000E+01
8.500000E+01
8.500000E+01
8.500000E+01
8.500000E+01
8.500000E+01
9.000000E+01
9.000000E+01
9.000000E+01
9.000000E+01
9.000000E+01
9.000000E+01
9.000000E+01
9.000000E+01
9.000000E+01
9.000000E+01
9.000000E+01
9.000000E+01
9.000000E+01
9.000000E+01
9.000000E+01
9.000000E+01
9.000000E+01
9.000000E+01
9.000000E+01
9.000000E+01
9.000000E+01
9.000000E+01
9.000000E+01
9.000000E+01
9.000000E+01
9.000000E+01
9.000000E+01
9.000000E+01
9.000000E+01
9.000000E+01
9.000000E+01
9.000000E+01
9.000000E+01
9.000000E+01
9.000000E+01
9.000000E+01
9.000000E+01
9.000000E+01
9.000000E+01
9.000000E+01
9.000000E+01
9.000000E+01
9.000000E+01
9.000000E+01
9.000000E+01
9.000000E+01
9.000000E+01
9.000000E+01
9.000000E+01
9.000000E+01
9.000000E+01
9.000000E+01
9.000000E+01
9.000000E+01
9.000000E+01
9.000000E+01
9.000000E+01
9.000000E+01
9.000000E+01
9.000000E+01
9.000000E+01
9.000000E+01
9.000000E+01
9.000000E+01
9.000000E+01
9.000000E+01
9.000000E+01
9.000000E+01
9.000000E+01
9.000000E+01
9.000000E+01
9.000000E+01
9.000000E+01
9.000000E+01
9.000000E+01
9.000000E+01
9.000000E+01
9.000000E+01
9.000000E+01
9.000000E+01
9.000000E+01
9.000000E+01
9.000000E+01
9.000000E+01
9.000000E+01
9.000000E+01
9.000000E+01
9.000000E+01
9.000000E+01
9.000000E+01
9.000000E+01
9.000000E+01
9.000000E+01
9.000000E+01
9.000000E+01
9.000000E+01
9.000000E+01
9.000000E+01
9.000000E+01
9.000000E+01
9.000000E+01
9.000000E+01
9.000000E+01
9.000000E+01
9.000000E+01
9.000000E+01
9.000000E+01
9.000000E+01
9.000000E+01
9.000000E+01
9.000000E+01
9.000000E+01
9.000000E+01
9.000000E+01
9.000000E+01
9.000000E+01
9.000000E+01
9.000000E+01
9.000000E+01
9.000000E+01
9.000000E+01
9.000000E+01
9.000000E+01
9.000000E+01
9.000000E+01
9.000000E+01
9.000000E+01
9.000000E+01
9.000000E+01
9.000000E+01
9.000000E+01
9.000000E+01
9.000000E+01
9.000000E+01
9.000000E+01
9.000000E+01
9.000000E+01
9.000000E+01
9.000000E+01
9.000000E+01
9.000000E+01
9.000000E+01
9.000000E+01
9.000000E+01
9.000000E+01
9.000000E+01
9.000000E+01
9.000000E+01
9.000000E+01
9.000000E+01
9.000000E+01
9.000000E+01
9.000000E+01
9.000000E+01
9.000000E+01
9.000000E+01
9.000000E+01
9.000000E+01
9.000000E+01
9.000000E+01
9.000000E+01
9.000000E+01
9.000000E+01
9.000000E+01
9.000000E+01
9.000000E+01
9.000000E+01
9.000000E+01
9.000000E+01
9.000000E+01
9.000000E+01
9.000000E+01
9.000000E+01
9.000000E+01
9.000000E+01
9.000000E+01
9.000000E+01
9.000000E+01
9.000000E+01
9.000000E+01
9.000000E+01
9.000000E+01
9.000000E+01
9.000000E+01
9.000000E+01
9.000000E+01
9.000000E+01
9.000000E+01
9.000000E+01
9.000000E+01
9.000000E+01
9.000000E+01
9.000000E+01
9.000000E+01
9.000000E+01
9.000000E+01
9.000000E+01
9.000000E+01
9.000000E+01
9.000000E+01
9.000000E+01
9.500000E+01
9.500000E+01
9.500000E+01
9.500000E+01
9.500000E+01
9.500000E+01
9.500000E+01
9.500000E+01
9.500000E+01
9.500000E+01
9.500000E+01
9.500000E+01
9.500000E+01
9.500000E+01
9.500000E+01
9.500000E+01
9.500000E+01
9.500000E+01
9.500000E+01
9.500000E+01
9.500000E+01
9.500000E+01
9.500000E+01
9.500000E+01
9.500000E+01
9.500000E+01
9.500000E+01
9.500000E+01
9.500000E+01
9.500000E+01
9.500000E+01
9.500000E+01
9.500000E+01
9.500000E+01
9.500000E+01
9.500000E+01
9.500000E+01
9.500000E+01
9.500000E+01
9.500000E+01
9.500000E+01
9.500000E+01
9.500000E+01
9.500000E+01
9.500000E+01
9.500000E+01
9.500000E+01
9.500000E+01
9.500000E+01
9.500000E+01
9.500000E+01
9.500000E+01
9.500000E+01
9.500000E+01
9.500000E+01
9.500000E+01
9.500000E+01
9.500000E+01
9.500000E+01
9.500000E+01
9.500000E+01
9.500000E+01
9.500000E+01
9.500000E+01
9.500000E+01
9.500000E+01
9.500000E+01
9.500000E+01
9.500000E+01
9.500000E+01
9.500000E+01
9.500000E+01
9.500000E+01
9.500000E+01
9.500000E+01
9.500000E+01
9.500000E+01
9.500000E+01
9.500000E+01
9.500000E+01
9.500000E+01
9.500000E+01
9.500000E+01
9.500000E+01
9.500000E+01
9.500000E+01
9.500000E+01
9.500000E+01
9.500000E+01
9.500000E+01
9.500000E+01
9.500000E+01
9.500000E+01
9.500000E+01
9.500000E+01
9.500000E+01
9.500000E+01
9.500000E+01
9.500000E+01
9.500000E+01
9.500000E+01
9.500000E+01
9.500000E+01
9.500000E+01
9.500000E+01
9.500000E+01
9.500000E+01
9.500000E+01
9.500000E+01
9.500000E+01
9.500000E+01
9.500000E+01
9.500000E+01
9.500000E+01
9.500000E+01
9.500000E+01
9.500000E+01
9.500000E+01
9.500000E+01
9.500000E+01
9.500000E+01
9.500000E+01
9.500000E+01
9.500000E+01
9.500000E+01
9.500000E+01
9.500000E+01
9.500000E+01
9.500000E+01
9.500000E+01
9.500000E+01
9.500000E+01
9.500000E+01
9.500000E+01
9.500000E+01
9.500000E+01
9.500000E+01
9.500000E+01
9.500000E+01
9.500000E+01
9.500000E+01
9.500000E+01
9.500000E+01
9.500000E+01
9.500000E+01
9.500000E+01
9.500000E+01
9.500000E+01
9.500000E+01
9.500000E+01
9.500000E+01
9.500000E+01
9.500000E+01
9.500000E+01
9.500000E+01
9.500000E+01
9.500000E+01
9.500000E+01
9.500000E+01
9.500000E+01
9.500000E+01
9.500000E+01
9.500000E+01
9.500000E+01
9.500000E+01
9.500000E+01
9.500000E+01
9.500000E+01
9.500000E+01
9.500000E+01
9.500000E+01
9.500000E+01
9.500000E+01
9.500000E+01
9.500000E+01
9.500000E+01
9.500000E+01
9.500000E+01
9.500000E+01
9.500000E+01
9.500000E+01
9.500000E+01
9.500000E+01
9.500000E+01
9.500000E+01
9.500000E+01
9.500000E+01
9.500000E+01
9.500000E+01
9.500000E+01
9.500000E+01
9.500000E+01
9.500000E+01
9.500000E+01
9.500000E+01
9.500000E+01
9.500000E+01
9.500000E+01
9.500000E+01
9.500000E+01
9.500000E+01
1.000000E+02
1.000000E+02
1.000000E+02
1.000000E+02
1.000000E+02
1.000000E+02
1.000000E+02
1.000000E+02
1.000000E+02
1.000000E+02
1.000000E+02
1.000000E+02
1.000000E+02
1.000000E+02
1.000000E+02
1.000000E+02
1.000000E+02
1.000000E+02
1.000000E+02
1.000000E+02
1.000000E+02
1.000000E+02
1.000000E+02
1.000000E+02
1.000000E+02
1.000000E+02
1.000000E+02
1.000000E+02
1.000000E+02
1.000000E+02
1.000000E+02
1.000000E+02
1.000000E+02
1.000000E+02
1.000000E+02
1.000000E+02
1.000000E+02
1.000000E+02
1.000000E+02
1.000000E+02
1.000000E+02
1.000000E+02
1.000000E+02
1.000000E+02
1.000000E+02
1.000000E+02
1.000000E+02
1.000000E+02
1.000000E+02
1.000000E+02
1.000000E+02
1.000000E+02
1.000000E+02
1.000000E+02
1.000000E+02
1.000000E+02
1.000000E+02
1.000000E+02
1.000000E+02
1.000000E+02
1.000000E+02
1.000000E+02
1.000000E+02
1.000000E+02
1.000000E+02
1.000000E+02
1.000000E+02
1.000000E+02
1.000000E+02
1.000000E+02
1.000000E+02
1.000000E+02
1.000000E+02
1.000000E+02
1.000000E+02
1.000000E+02
1.000000E+02
1.000000E+02
1.000000E+02
1.000000E+02
1.000000E+02
1.000000E+02
1.000000E+02
1.000000E+02
1.000000E+02
1.000000E+02
1.000000E+02
1.000000E+02
1.000000E+02
1.000000E+02
1.000000E+02
1.000000E+02
1.000000E+02
1.000000E+02
1.000000E+02
1.000000E+02
1.000000E+02
1.000000E+02
1.000000E+02
1.000000E+02
1.000000E+02
1.000000E+02
1.000000E+02
1.000000E+02
1.000000E+02
1.000000E+02
1.000000E+02
1.000000E+02
1.000000E+02
1.000000E+02
1.000000E+02
1.000000E+02
1.000000E+02
1.000000E+02
1.000000E+02
1.000000E+02
1.000000E+02
1.000000E+02
1.000000E+02
1.000000E+02
1.000000E+02
1.000000E+02
1.000000E+02
1.000000E+02
1.000000E+02
1.000000E+02
1.000000E+02
1.000000E+02
1.000000E+02
1.000000E+02
1.000000E+02
1.000000E+02
1.000000E+02
1.000000E+02
1.000000E+02
1.000000E+02
1.000000E+02
1.000000E+02
1.000000E+02
1.000000E+02
1.000000E+02
1.000000E+02
1.000000E+02
1.000000E+02
1.000000E+02
1.000000E+02
1.000000E+02
1.000000E+02
1.000000E+02
1.000000E+02
1.000000E+02
1.000000E+02
1.000000E+02
1.000000E+02
1.000000E+02
1.000000E+02
1.000000E+02
1.000000E+02
1.000000E+02
1.000000E+02
1.000000E+02
1.000000E+02
1.000000E+02
1.000000E+02
1.000000E+02
1.000000E+02
1.000000E+02
1.000000E+02
1.000000E+02
1.000000E+02
1.000000E+02
1.000000E+02
1.000000E+02
1.000000E+02
1.000000E+02
1.000000E+02
1.000000E+02
1.000000E+02
1.000000E+02
1.000000E+02
1.000000E+02
1.000000E+02
1.000000E+02
1.000000E+02
1.000000E+02
1.000000E+02
1.000000E+02
1.000000E+02
1.000000E+02
1.000000E+02
1.000000E+02
1.000000E+02
1.000000E+02
1.000000E+02
1.000000E+02
1.000000E+02
1.000000E+02
1.000000E+02
1.000000E+02
1.000000E+02
1.000000E+02
1.050000E+02
1.050000E+02
1.050000E+02
1.050000E+02
1.050000E+02
1.050000E+02
1.050000E+02
1.050000E+02
1.050000E+02
1.050000E+02
1.050000E+02
1.050000E+02
1.050000E+02
1.050000E+02
1.050000E+02
1.050000E+02
1.050000E+02
1.050000E+02
1.050000E+02
1.050000E+02
1.050000E+02
1.050000E+02
1.050000E+02
1.050000E+02
1.050000E+02
1.050000E+02
1.050000E+02
1.050000E+02
1.050000E+02
1.050000E+02
1.050000E+02
1.050000E+02
1.050000E+02
1.050000E+02
1.050000E+02
1.050000E+02
1.050000E+02
1.050000E+02
1.050000E+02
1.050000E+02
1.050000E+02
1.050000E+02
1.050000E+02
1.050000E+02
1.050000E+02
1.050000E+02
1.050000E+02
1.050000E+02
1.050000E+02
1.050000E+02
1.050000E+02
1.050000E+02
1.050000E+02
1.050000E+02
1.050000E+02
1.050000E+02
1.050000E+02
1.050000E+02
1.050000E+02
1.050000E+02
1.050000E+02
1.050000E+02
1.050000E+02
1.050000E+02
1.050000E+02
1.050000E+02
1.050000E+02
1.050000E+02
1.050000E+02
1.050000E+02
1.050000E+02
1.050000E+02
1.050000E+02
1.050000E+02
1.050000E+02
1.050000E+02
1.050000E+02
1.050000E+02
1.050000E+02
1.050000E+02
1.050000E+02
1.050000E+02
1.050000E+02
1.050000E+02
1.050000E+02
1.050000E+02
1.050000E+02
1.050000E+02
1.050000E+02
1.050000E+02
1.050000E+02
1.050000E+02
1.050000E+02
1.050000E+02
1.050000E+02
1.050000E+02
1.050000E+02
1.050000E+02
1.050000E+02
1.050000E+02
1.050000E+02
1.050000E+02
1.050000E+02
1.050000E+02
1.050000E+02
1.050000E+02
1.050000E+02
1.050000E+02
1.050000E+02
1.050000E+02
1.050000E+02
1.050000E+02
1.050000E+02
1.050000E+02
1.050000E+02
1.050000E+02
1.050000E+02
1.050000E+02
1.050000E+02
1.050000E+02
1.050000E+02
1.050000E+02
1.050000E+02
1.050000E+02
1.050000E+02
1.050000E+02
1.050000E+02
1.050000E+02
1.050000E+02
1.050000E+02
1.050000E+02
1.050000E+02
1.050000E+02
1.050000E+02
1.050000E+02
1.050000E+02
1.050000E+02
1.050000E+02
1.050000E+02
1.050000E+02
1.050000E+02
1.050000E+02
1.050000E+02
1.050000E+02
1.050000E+02
1.050000E+02
1.050000E+02
1.050000E+02
1.050000E+02
1.050000E+02
1.050000E+02
1.050000E+02
1.050000E+02
1.050000E+02
1.050000E+02
1.050000E+02
1.050000E+02
1.050000E+02
1.050000E+02
1.050000E+02
1.050000E+02
1.050000E+02
1.050000E+02
1.050000E+02
1.050000E+02
1.050000E+02
1.050000E+02
1.050000E+02
1.050000E+02
1.050000E+02
1.050000E+02
1.050000E+02
1.050000E+02
1.050000E+02
1.050000E+02
1.050000E+02
1.050000E+02
1.050000E+02
1.050000E+02
1.050000E+02
1.050000E+02
1.050000E+02
1.050000E+02
1.050000E+02
1.050000E+02
1.050000E+02
1.050000E+02
1.050000E+02
1.050000E+02
1.050000E+02
1.050000E+02
1.050000E+02
1.050000E+02
1.050000E+02
1.050000E+02
1.050000E+02
1.050000E+02
1.050000E+02
1.050000E+02
1.050000E+02
1.050000E+02
1.100000E+02
1.100000E+02
1.100000E+02
1.100000E+02
1.100000E+02
1.100000E+02
1.100000E+02
1.100000E+02
1.100000E+02
1.100000E+02
1.100000E+02
1.100000E+02
1.100000E+02
1.100000E+02
1.100000E+02
1.100000E+02
1.100000E+02
1.100000E+02
1.100000E+02
1.100000E+02
1.100000E+02
1.100000E+02
1.100000E+02
1.100000E+02
1.100000E+02
1.100000E+02
1.100000E+02
1.100000E+02
1.100000E+02
1.100000E+02
1.100000E+02
1.100000E+02
1.100000E+02
1.100000E+02
1.100000E+02
1.100000E+02
1.100000E+02
1.100000E+02
1.100000E+02
1.100000E+02
1.100000E+02
1.100000E+02
1.100000E+02
1.100000E+02
1.100000E+02
1.100000E+02
1.100000E+02
1.100000E+02
1.100000E+02
1.100000E+02
1.100000E+02
1.100000E+02
1.100000E+02
1.100000E+02
1.100000E+02
1.100000E+02
1.100000E+02
1.100000E+02
1.100000E+02
1.100000E+02
1.100000E+02
1.100000E+02
1.100000E+02
1.100000E+02
1.100000E+02
1.100000E+02
1.100000E+02
1.100000E+02
1.100000E+02
1.100000E+02
1.100000E+02
1.100000E+02
1.100000E+02
1.100000E+02
1.100000E+02
1.100000E+02
1.100000E+02
1.100000E+02
1.100000E+02
1.100000E+02
1.100000E+02
1.100000E+02
1.100000E+02
1.100000E+02
1.100000E+02
1.100000E+02
1.100000E+02
1.100000E+02
1.100000E+02
1.100000E+02
1.100000E+02
1.100000E+02
1.100000E+02
1.100000E+02
1.100000E+02
1.100000E+02
1.100000E+02
1.100000E+02
1.100000E+02
1.100000E+02
1.100000E+02
1.100000E+02
1.100000E+02
1.100000E+02
1.100000E+02
1.100000E+02
1.100000E+02
1.100000E+02
1.100000E+02
1.100000E+02
1.100000E+02
1.100000E+02
1.100000E+02
1.100000E+02
1.100000E+02
1.100000E+02
1.100000E+02
1.100000E+02
1.100000E+02
1.100000E+02
1.100000E+02
1.100000E+02
1.100000E+02
1.100000E+02
1.100000E+02
1.100000E+02
1.100000E+02
1.100000E+02
1.100000E+02
1.100000E+02
1.100000E+02
1.100000E+02
1.100000E+02
1.100000E+02
1.100000E+02
1.100000E+02
1.100000E+02
1.100000E+02
1.100000E+02
1.100000E+02
1.100000E+02
1.100000E+02
1.100000E+02
1.100000E+02
1.100000E+02
1.100000E+02
1.100000E+02
1.100000E+02
1.100000E+02
1.100000E+02
1.100000E+02
1.100000E+02
1.100000E+02
1.100000E+02
1.100000E+02
1.100000E+02
1.100000E+02
1.100000E+02
1.100000E+02
1.100000E+02
1.100000E+02
1.100000E+02
1.100000E+02
1.100000E+02
1.100000E+02
1.100000E+02
1.100000E+02
1.100000E+02
1.100000E+02
1.100000E+02
1.100000E+02
1.100000E+02
1.100000E+02
1.100000E+02
1.100000E+02
1.100000E+02
1.100000E+02
1.100000E+02
1.100000E+02
1.100000E+02
1.100000E+02
1.100000E+02
1.100000E+02
1.100000E+02
1.100000E+02
1.100000E+02
1.100000E+02
1.100000E+02
1.100000E+02
1.100000E+02
1.100000E+02
1.100000E+02
1.100000E+02
1.100000E+02
1.100000E+02
1.100000E+02
1.100000E+02
1.100000E+02
1.100000E+02
1.100000E+02
1.100000E+02
1.150000E+02
1.150000E+02
1.150000E+02
1.150000E+02
1.150000E+02
1.150000E+02
1.150000E+02
1.150000E+02
1.150000E+02
1.150000E+02
1.150000E+02
1.150000E+02
1.150000E+02
1.150000E+02
1.150000E+02
1.150000E+02
1.150000E+02
1.150000E+02
1.150000E+02
1.150000E+02
1.150000E+02
1.150000E+02
1.150000E+02
1.150000E+02
1.150000E+02
1.150000E+02
1.150000E+02
1.150000E+02
1.150000E+02
1.150000E+02
1.150000E+02
1.150000E+02
1.150000E+02
1.150000E+02
1.150000E+02
1.150000E+02
1.150000E+02
1.150000E+02
1.150000E+02
1.150000E+02
1.150000E+02
1.150000E+02
1.150000E+02
1.150000E+02
1.150000E+02
1.150000E+02
1.150000E+02
1.150000E+02
1.150000E+02
1.150000E+02
1.150000E+02
1.150000E+02
1.150000E+02
1.150000E+02
1.150000E+02
1.150000E+02
1.150000E+02
1.150000E+02
1.150000E+02
1.150000E+02
1.150000E+02
1.150000E+02
1.150000E+02
1.150000E+02
1.150000E+02
1.150000E+02
1.150000E+02
1.150000E+02
1.150000E+02
1.150000E+02
1.150000E+02
1.150000E+02
1.150000E+02
1.150000E+02
1.150000E+02
1.150000E+02
1.150000E+02
1.150000E+02
1.150000E+02
1.150000E+02
1.150000E+02
1.150000E+02
1.150000E+02
1.150000E+02
1.150000E+02
1.150000E+02
1.150000E+02
1.150000E+02
1.150000E+02
1.150000E+02
1.150000E+02
1.150000E+02
1.150000E+02
1.150000E+02
1.150000E+02
1.150000E+02
1.150000E+02
1.150000E+02
1.150000E+02
1.150000E+02
1.150000E+02
1.150000E+02
1.150000E+02
1.150000E+02
1.150000E+02
1.150000E+02
1.150000E+02
1.150000E+02
1.150000E+02
1.150000E+02
1.150000E+02
1.150000E+02
1.150000E+02
1.150000E+02
1.150000E+02
1.150000E+02
1.150000E+02
1.150000E+02
1.150000E+02
1.150000E+02
1.150000E+02
1.150000E+02
1.150000E+02
1.150000E+02
1.150000E+02
1.150000E+02
1.150000E+02
1.150000E+02
1.150000E+02
1.150000E+02
1.150000E+02
1.150000E+02
1.150000E+02
1.150000E+02
1.150000E+02
1.150000E+02
1.150000E+02
1.150000E+02
1.150000E+02
1.150000E+02
1.150000E+02
1.150000E+02
1.150000E+02
1.150000E+02
1.150000E+02
1.150000E+02
1.150000E+02
1.150000E+02
1.150000E+02
1.150000E+02
1.150000E+02
1.150000E+02
1.150000E+02
1.150000E+02
1.150000E+02
1.150000E+02
1.150000E+02
1.150000E+02
1.150000E+02
1.150000E+02
1.150000E+02
1.150000E+02
1.150000E+02
1.150000E+02
1.150000E+02
1.150000E+02
1.150000E+02
1.150000E+02
1.150000E+02
1.150000E+02
1.150000E+02
1.150000E+02
1.150000E+02
1.150000E+02
1.150000E+02
1.150000E+02
1.150000E+02
1.150000E+02
1.150000E+02
1.150000E+02
1.150000E+02
1.150000E+02
1.150000E+02
1.150000E+02
1.150000E+02
1.150000E+02
1.150000E+02
1.150000E+02
1.150000E+02
1.150000E+02
1.150000E+02
1.150000E+02
1.150000E+02
1.150000E+02
1.150000E+02
1.150000E+02
1.150000E+02
1.150000E+02
1.150000E+02
1.150000E+02
1.150000E+02
1.200000E+02
1.200000E+02
1.200000E+02
1.200000E+02
1.200000E+02
1.200000E+02
1.200000E+02
1.200000E+02
1.200000E+02
1.200000E+02
1.200000E+02
1.200000E+02
1.200000E+02
1.200000E+02
1.200000E+02
1.200000E+02
1.200000E+02
1.200000E+02
1.200000E+02
1.200000E+02
1.200000E+02
1.200000E+02
1.200000E+02
1.200000E+02
1.200000E+02
1.200000E+02
1.200000E+02
1.200000E+02
1.200000E+02
1.200000E+02
1.200000E+02
1.200000E+02
1.200000E+02
1.200000E+02
1.200000E+02
1.200000E+02
1.200000E+02
1.200000E+02
1.200000E+02
1.200000E+02
1.200000E+02
1.200000E+02
1.200000E+02
1.200000E+02
1.200000E+02
1.200000E+02
1.200000E+02
1.200000E+02
1.200000E+02
1.200000E+02
1.200000E+02
1.200000E+02
1.200000E+02
1.200000E+02
1.200000E+02
1.200000E+02
1.200000E+02
1.200000E+02
1.200000E+02
1.200000E+02
1.200000E+02
1.200000E+02
1.200000E+02
1.200000E+02
1.200000E+02
1.200000E+02
1.200000E+02
1.200000E+02
1.200000E+02
1.200000E+02
1.200000E+02
1.200000E+02
1.200000E+02
1.200000E+02
1.200000E+02
1.200000E+02
1.200000E+02
1.200000E+02
1.200000E+02
1.200000E+02
1.200000E+02
1.200000E+02
1.200000E+02
1.200000E+02
1.200000E+02
1.200000E+02
1.200000E+02
1.200000E+02
1.200000E+02
1.200000E+02
1.200000E+02
1.200000E+02
1.200000E+02
1.200000E+02
1.200000E+02
1.200000E+02
1.200000E+02
1.200000E+02
1.200000E+02
1.200000E+02
1.200000E+02
1.200000E+02
1.200000E+02
1.200000E+02
1.200000E+02
1.200000E+02
1.200000E+02
1.200000E+02
1.200000E+02
1.200000E+02
1.200000E+02
1.200000E+02
1.200000E+02
1.200000E+02
1.200000E+02
1.200000E+02
1.200000E+02
1.200000E+02
1.200000E+02
1.200000E+02
1.200000E+02
1.200000E+02
1.200000E+02
1.200000E+02
1.200000E+02
1.200000E+02
1.200000E+02
1.200000E+02
1.200000E+02
1.200000E+02
1.200000E+02
1.200000E+02
1.200000E+02
1.200000E+02
1.200000E+02
1.200000E+02
1.200000E+02
1.200000E+02
1.200000E+02
1.200000E+02
1.200000E+02
1.200000E+02
1.200000E+02
1.200000E+02
1.200000E+02
1.200000E+02
1.200000E+02
1.200000E+02
1.200000E+02
1.200000E+02
1.200000E+02
1.200000E+02
1.200000E+02
1.200000E+02
1.200000E+02
1.200000E+02
1.200000E+02
1.200000E+02
1.200000E+02
1.200000E+02
1.200000E+02
1.200000E+02
1.200000E+02
1.200000E+02
1.200000E+02
1.200000E+02
1.200000E+02
1.200000E+02
1.200000E+02
1.200000E+02
1.200000E+02
1.200000E+02
1.200000E+02
1.200000E+02
1.200000E+02
1.200000E+02
1.200000E+02
1.200000E+02
1.200000E+02
1.200000E+02
1.200000E+02
1.200000E+02
1.200000E+02
1.200000E+02
1.200000E+02
1.200000E+02
1.200000E+02
1.200000E+02
1.200000E+02
1.200000E+02
1.200000E+02
1.200000E+02
1.200000E+02
1.200000E+02
1.200000E+02
1.200000E+02
1.200000E+02
1.200000E+02
1.200000E+02
1.200000E+02
1.200000E+02
1.250000E+02
1.250000E+02
1.250000E+02
1.250000E+02
1.250000E+02
1.250000E+02
1.250000E+02
1.250000E+02
1.250000E+02
1.250000E+02
1.250000E+02
1.250000E+02
1.250000E+02
1.250000E+02
1.250000E+02
1.250000E+02
1.250000E+02
1.250000E+02
1.250000E+02
1.250000E+02
1.250000E+02
1.250000E+02
1.250000E+02
1.250000E+02
1.250000E+02
1.250000E+02
1.250000E+02
1.250000E+02
1.250000E+02
1.250000E+02
1.250000E+02
1.250000E+02
1.250000E+02
1.250000E+02
1.250000E+02
1.250000E+02
1.250000E+02
1.250000E+02
1.250000E+02
1.250000E+02
1.250000E+02
1.250000E+02
1.250000E+02
1.250000E+02
1.250000E+02
1.250000E+02
1.250000E+02
1.250000E+02
1.250000E+02
1.250000E+02
1.250000E+02
1.250000E+02
1.250000E+02
1.250000E+02
1.250000E+02
1.250000E+02
1.250000E+02
1.250000E+02
1.250000E+02
1.250000E+02
1.250000E+02
1.250000E+02
1.250000E+02
1.250000E+02
1.250000E+02
1.250000E+02
1.250000E+02
1.250000E+02
1.250000E+02
1.250000E+02
1.250000E+02
1.250000E+02
1.250000E+02
1.250000E+02
1.250000E+02
1.250000E+02
1.250000E+02
1.250000E+02
1.250000E+02
1.250000E+02
1.250000E+02
1.250000E+02
1.250000E+02
1.250000E+02
1.250000E+02
1.250000E+02
1.250000E+02
1.250000E+02
1.250000E+02
1.250000E+02
1.250000E+02
1.250000E+02
1.250000E+02
1.250000E+02
1.250000E+02
1.250000E+02
1.250000E+02
1.250000E+02
1.250000E+02
1.250000E+02
1.250000E+02
1.250000E+02
1.250000E+02
1.250000E+02
1.250000E+02
1.250000E+02
1.250000E+02
1.250000E+02
1.250000E+02
1.250000E+02
1.250000E+02
1.250000E+02
1.250000E+02
1.250000E+02
1.250000E+02
1.250000E+02
1.250000E+02
1.250000E+02
1.250000E+02
1.250000E+02
1.250000E+02
1.250000E+02
1.250000E+02
1.250000E+02
1.250000E+02
1.250000E+02
1.250000E+02
1.250000E+02
1.250000E+02
1.250000E+02
1.250000E+02
1.250000E+02
1.250000E+02
1.250000E+02
1.250000E+02
1.250000E+02
1.250000E+02
1.250000E+02
1.250000E+02
1.250000E+02
1.250000E+02
1.250000E+02
1.250000E+02
1.250000E+02
1.250000E+02
1.250000E+02
1.250000E+02
1.250000E+02
1.250000E+02
1.250000E+02
1.250000E+02
1.250000E+02
1.250000E+02
1.250000E+02
1.250000E+02
1.250000E+02
1.250000E+02
1.250000E+02
1.250000E+02
1.250000E+02
1.250000E+02
1.250000E+02
1.250000E+02
1.250000E+02
1.250000E+02
1.250000E+02
1.250000E+02
1.250000E+02
1.250000E+02
1.250000E+02
1.250000E+02
1.250000E+02
1.250000E+02
1.250000E+02
1.250000E+02
1.250000E+02
1.250000E+02
1.250000E+02
1.250000E+02
1.250000E+02
1.250000E+02
1.250000E+02
1.250000E+02
1.250000E+02
1.250000E+02
1.250000E+02
1.250000E+02
1.250000E+02
1.250000E+02
1.250000E+02
1.250000E+02
1.250000E+02
1.250000E+02
1.250000E+02
1.250000E+02
1.250000E+02
1.250000E+02
1.250000E+02
1.250000E+02
1.250000E+02
1.250000E+02
1.300000E+02
1.300000E+02
1.300000E+02
1.300000E+02
1.300000E+02
1.300000E+02
1.300000E+02
1.300000E+02
1.300000E+02
1.300000E+02
1.300000E+02
1.300000E+02
1.300000E+02
1.300000E+02
1.300000E+02
1.300000E+02
1.300000E+02
1.300000E+02
1.300000E+02
1.300000E+02
1.300000E+02
1.300000E+02
1.300000E+02
1.300000E+02
1.300000E+02
1.300000E+02
1.300000E+02
1.300000E+02
1.300000E+02
1.300000E+02
1.300000E+02
1.300000E+02
1.300000E+02
1.300000E+02
1.300000E+02
1.300000E+02
1.300000E+02
1.300000E+02
1.300000E+02
1.300000E+02
1.300000E+02
1.300000E+02
1.300000E+02
1.300000E+02
1.300000E+02
1.300000E+02
1.300000E+02
1.300000E+02
1.300000E+02
1.300000E+02
1.300000E+02
1.300000E+02
1.300000E+02
1.300000E+02
1.300000E+02
1.300000E+02
1.300000E+02
1.300000E+02
1.300000E+02
1.300000E+02
1.300000E+02
1.300000E+02
1.300000E+02
1.300000E+02
1.300000E+02
1.300000E+02
1.300000E+02
1.300000E+02
1.300000E+02
1.300000E+02
1.300000E+02
1.300000E+02
1.300000E+02
1.300000E+02
1.300000E+02
1.300000E+02
1.300000E+02
1.300000E+02
1.300000E+02
1.300000E+02
1.300000E+02
1.300000E+02
1.300000E+02
1.300000E+02
1.300000E+02
1.300000E+02
1.300000E+02
1.300000E+02
1.300000E+02
1.300000E+02
1.300000E+02
1.300000E+02
1.300000E+02
1.300000E+02
1.300000E+02
1.300000E+02
1.300000E+02
1.300000E+02
1.300000E+02
1.300000E+02
1.300000E+02
1.300000E+02
1.300000E+02
1.300000E+02
1.300000E+02
1.300000E+02
1.300000E+02
1.300000E+02
1.300000E+02
1.300000E+02
1.300000E+02
1.300000E+02
1.300000E+02
1.300000E+02
1.300000E+02
1.300000E+02
1.300000E+02
1.300000E+02
1.300000E+02
1.300000E+02
1.300000E+02
1.300000E+02
1.300000E+02
1.300000E+02
1.300000E+02
1.300000E+02
1.300000E+02
1.300000E+02
1.300000E+02
1.300000E+02
1.300000E+02
1.300000E+02
1.300000E+02
1.300000E+02
1.300000E+02
1.300000E+02
1.300000E+02
1.300000E+02
1.300000E+02
1.300000E+02
1.300000E+02
1.300000E+02
1.300000E+02
1.300000E+02
1.300000E+02
1.300000E+02
1.300000E+02
1.300000E+02
1.300000E+02
1.300000E+02
1.300000E+02
1.300000E+02
1.300000E+02
1.300000E+02
1.300000E+02
1.300000E+02
1.300000E+02
1.300000E+02
1.300000E+02
1.300000E+02
1.300000E+02
1.300000E+02
1.300000E+02
1.300000E+02
1.300000E+02
1.300000E+02
1.300000E+02
1.300000E+02
1.300000E+02
1.300000E+02
1.300000E+02
1.300000E+02
1.300000E+02
1.300000E+02
1.300000E+02
1.300000E+02
1.300000E+02
1.300000E+02
1.300000E+02
1.300000E+02
1.300000E+02
1.300000E+02
1.300000E+02
1.300000E+02
1.300000E+02
1.300000E+02
1.300000E+02
1.300000E+02
1.300000E+02
1.300000E+02
1.300000E+02
1.300000E+02
1.300000E+02
1.300000E+02
1.300000E+02
1.300000E+02
1.300000E+02
1.300000E+02
1.300000E+02
1.300000E+02
1.300000E+02
1.350000E+02
1.350000E+02
1.350000E+02
1.350000E+02
1.350000E+02
1.350000E+02
1.350000E+02
1.350000E+02
1.350000E+02
1.350000E+02
1.350000E+02
1.350000E+02
1.350000E+02
1.350000E+02
1.350000E+02
1.350000E+02
1.350000E+02
1.350000E+02
1.350000E+02
1.350000E+02
1.350000E+02
1.350000E+02
1.350000E+02
1.350000E+02
1.350000E+02
1.350000E+02
1.350000E+02
1.350000E+02
1.350000E+02
1.350000E+02
1.350000E+02
1.350000E+02
1.350000E+02
1.350000E+02
1.350000E+02
1.350000E+02
1.350000E+02
1.350000E+02
1.350000E+02
1.350000E+02
1.350000E+02
1.350000E+02
1.350000E+02
1.350000E+02
1.350000E+02
1.350000E+02
1.350000E+02
1.350000E+02
1.350000E+02
1.350000E+02
1.350000E+02
1.350000E+02
1.350000E+02
1.350000E+02
1.350000E+02
1.350000E+02
1.350000E+02
1.350000E+02
1.350000E+02
1.350000E+02
1.350000E+02
1.350000E+02
1.350000E+02
1.350000E+02
1.350000E+02
1.350000E+02
1.350000E+02
1.350000E+02
1.350000E+02
1.350000E+02
1.350000E+02
1.350000E+02
1.350000E+02
1.350000E+02
1.350000E+02
1.350000E+02
1.350000E+02
1.350000E+02
1.350000E+02
1.350000E+02
1.350000E+02
1.350000E+02
1.350000E+02
1.350000E+02
1.350000E+02
1.350000E+02
1.350000E+02
1.350000E+02
1.350000E+02
1.350000E+02
1.350000E+02
1.350000E+02
1.350000E+02
1.350000E+02
1.350000E+02
1.350000E+02
1.350000E+02
1.350000E+02
1.350000E+02
1.350000E+02
1.350000E+02
1.350000E+02
1.350000E+02
1.350000E+02
1.350000E+02
1.350000E+02
1.350000E+02
1.350000E+02
1.350000E+02
1.350000E+02
1.350000E+02
1.350000E+02
1.350000E+02
1.350000E+02
1.350000E+02
1.350000E+02
1.350000E+02
1.350000E+02
1.350000E+02
1.350000E+02
1.350000E+02
1.350000E+02
1.350000E+02
1.350000E+02
1.350000E+02
1.350000E+02
1.350000E+02
1.350000E+02
1.350000E+02
1.350000E+02
1.350000E+02
1.350000E+02
1.350000E+02
1.350000E+02
1.350000E+02
1.350000E+02
1.350000E+02
1.350000E+02
1.350000E+02
1.350000E+02
1.350000E+02
1.350000E+02
1.350000E+02
1.350000E+02
1.350000E+02
1.350000E+02
1.350000E+02
1.350000E+02
1.350000E+02
1.350000E+02
1.350000E+02
1.350000E+02
1.350000E+02
1.350000E+02
1.350000E+02
1.350000E+02
1.350000E+02
1.350000E+02
1.350000E+02
1.350000E+02
1.350000E+02
1.350000E+02
1.350000E+02
1.350000E+02
1.350000E+02
1.350000E+02
1.350000E+02
1.350000E+02
1.350000E+02
1.350000E+02
1.350000E+02
1.350000E+02
1.350000E+02
1.350000E+02
1.350000E+02
1.350000E+02
1.350000E+02
1.350000E+02
1.350000E+02
1.350000E+02
1.350000E+02
1.350000E+02
1.350000E+02
1.350000E+02
1.350000E+02
1.350000E+02
1.350000E+02
1.350000E+02
1.350000E+02
1.350000E+02
1.350000E+02
1.350000E+02
1.350000E+02
1.350000E+02
1.350000E+02
1.350000E+02
1.350000E+02
1.350000E+02
1.350000E+02
1.350000E+02
1.350000E+02
1.400000E+02
1.400000E+02
1.400000E+02
1.400000E+02
1.400000E+02
1.400000E+02
1.400000E+02
1.400000E+02
1.400000E+02
1.400000E+02
1.400000E+02
1.400000E+02
1.400000E+02
1.400000E+02
1.400000E+02
1.400000E+02
1.400000E+02
1.400000E+02
1.400000E+02
1.400000E+02
1.400000E+02
1.400000E+02
1.400000E+02
1.400000E+02
1.400000E+02
1.400000E+02
1.400000E+02
1.400000E+02
1.400000E+02
1.400000E+02
1.400000E+02
1.400000E+02
1.400000E+02
1.400000E+02
1.400000E+02
1.400000E+02
1.400000E+02
1.400000E+02
1.400000E+02
1.400000E+02
1.400000E+02
1.400000E+02
1.400000E+02
1.400000E+02
1.400000E+02
1.400000E+02
1.400000E+02
1.400000E+02
1.400000E+02
1.400000E+02
1.400000E+02
1.400000E+02
1.400000E+02
1.400000E+02
1.400000E+02
1.400000E+02
1.400000E+02
1.400000E+02
1.400000E+02
1.400000E+02
1.400000E+02
1.400000E+02
1.400000E+02
1.400000E+02
1.400000E+02
1.400000E+02
1.400000E+02
1.400000E+02
1.400000E+02
1.400000E+02
1.400000E+02
1.400000E+02
1.400000E+02
1.400000E+02
1.400000E+02
1.400000E+02
1.400000E+02
1.400000E+02
1.400000E+02
1.400000E+02
1.400000E+02
1.400000E+02
1.400000E+02
1.400000E+02
1.400000E+02
1.400000E+02
1.400000E+02
1.400000E+02
1.400000E+02
1.400000E+02
1.400000E+02
1.400000E+02
1.400000E+02
1.400000E+02
1.400000E+02
1.400000E+02
1.400000E+02
1.400000E+02
1.400000E+02
1.400000E+02
1.400000E+02
1.400000E+02
1.400000E+02
1.400000E+02
1.400000E+02
1.400000E+02
1.400000E+02
1.400000E+02
1.400000E+02
1.400000E+02
1.400000E+02
1.400000E+02
1.400000E+02
1.400000E+02
1.400000E+02
1.400000E+02
1.400000E+02
1.400000E+02
1.400000E+02
1.400000E+02
1.400000E+02
1.400000E+02
1.400000E+02
1.400000E+02
1.400000E+02
1.400000E+02
1.400000E+02
1.400000E+02
1.400000E+02
1.400000E+02
1.400000E+02
1.400000E+02
1.400000E+02
1.400000E+02
1.400000E+02
1.400000E+02
1.400000E+02
1.400000E+02
1.400000E+02
1.400000E+02
1.400000E+02
1.400000E+02
1.400000E+02
1.400000E+02
1.400000E+02
1.400000E+02
1.400000E+02
1.400000E+02
1.400000E+02
1.400000E+02
1.400000E+02
1.400000E+02
1.400000E+02
1.400000E+02
1.400000E+02
1.400000E+02
1.400000E+02
1.400000E+02
1.400000E+02
1.400000E+02
1.400000E+02
1.400000E+02
1.400000E+02
1.400000E+02
1.400000E+02
1.400000E+02
1.400000E+02
1.400000E+02
1.400000E+02
1.400000E+02
1.400000E+02
1.400000E+02
1.400000E+02
1.400000E+02
1.400000E+02
1.400000E+02
1.400000E+02
1.400000E+02
1.400000E+02
1.400000E+02
1.400000E+02
1.400000E+02
1.400000E+02
1.400000E+02
1.400000E+02
1.400000E+02
1.400000E+02
1.400000E+02
1.400000E+02
1.400000E+02
1.400000E+02
1.400000E+02
1.400000E+02
1.400000E+02
1.400000E+02
1.400000E+02
1.400000E+02
1.400000E+02
1.400000E+02
1.400000E+02
1.400000E+02
1.450000E+02
1.450000E+02
1.450000E+02
1.450000E+02
1.450000E+02
1.450000E+02
1.450000E+02
1.450000E+02
1.450000E+02
1.450000E+02
1.450000E+02
1.450000E+02
1.450000E+02
1.450000E+02
1.450000E+02
1.450000E+02
1.450000E+02
1.450000E+02
1.450000E+02
1.450000E+02
1.450000E+02
1.450000E+02
1.450000E+02
1.450000E+02
1.450000E+02
1.450000E+02
1.450000E+02
1.450000E+02
1.450000E+02
1.450000E+02
1.450000E+02
1.450000E+02
1.450000E+02
1.450000E+02
1.450000E+02
1.450000E+02
1.450000E+02
1.450000E+02
1.450000E+02
1.450000E+02
1.450000E+02
1.450000E+02
1.450000E+02
1.450000E+02
1.450000E+02
1.450000E+02
1.450000E+02
1.450000E+02
1.450000E+02
1.450000E+02
1.450000E+02
1.450000E+02
1.450000E+02
1.450000E+02
1.450000E+02
1.450000E+02
1.450000E+02
1.450000E+02
1.450000E+02
1.450000E+02
1.450000E+02
1.450000E+02
1.450000E+02
1.450000E+02
1.450000E+02
1.450000E+02
1.450000E+02
1.450000E+02
1.450000E+02
1.450000E+02
1.450000E+02
1.450000E+02
1.450000E+02
1.450000E+02
1.450000E+02
1.450000E+02
1.450000E+02
1.450000E+02
1.450000E+02
1.450000E+02
1.450000E+02
1.450000E+02
1.450000E+02
1.450000E+02
1.450000E+02
1.450000E+02
1.450000E+02
1.450000E+02
1.450000E+02
1.450000E+02
1.450000E+02
1.450000E+02
1.450000E+02
1.450000E+02
1.450000E+02
1.450000E+02
1.450000E+02
1.450000E+02
1.450000E+02
1.450000E+02
1.450000E+02
1.450000E+02
1.450000E+02
1.450000E+02
1.450000E+02
1.450000E+02
1.450000E+02
1.450000E+02
1.450000E+02
1.450000E+02
1.450000E+02
1.450000E+02
1.450000E+02
1.450000E+02
1.450000E+02
1.450000E+02
1.450000E+02
1.450000E+02
1.450000E+02
1.450000E+02
1.450000E+02
1.450000E+02
1.450000E+02
1.450000E+02
1.450000E+02
1.450000E+02
1.450000E+02
1.450000E+02
1.450000E+02
1.450000E+02
1.450000E+02
1.450000E+02
1.450000E+02
1.450000E+02
1.450000E+02
1.450000E+02
1.450000E+02
1.450000E+02
1.450000E+02
1.450000E+02
1.450000E+02
1.450000E+02
1.450000E+02
1.450000E+02
1.450000E+02
1.450000E+02
1.450000E+02
1.450000E+02
1.450000E+02
1.450000E+02
1.450000E+02
1.450000E+02
1.450000E+02
1.450000E+02
1.450000E+02
1.450000E+02
1.450000E+02
1.450000E+02
1.450000E+02
1.450000E+02
1.450000E+02
1.450000E+02
1.450000E+02
1.450000E+02
1.450000E+02
1.450000E+02
1.450000E+02
1.450000E+02
1.450000E+02
1.450000E+02
1.450000E+02
1.450000E+02
1.450000E+02
1.450000E+02
1.450000E+02
1.450000E+02
1.450000E+02
1.450000E+02
1.450000E+02
1.450000E+02
1.450000E+02
1.450000E+02
1.450000E+02
1.450000E+02
1.450000E+02
1.450000E+02
1.450000E+02
1.450000E+02
1.450000E+02
1.450000E+02
1.450000E+02
1.450000E+02
1.450000E+02
1.450000E+02
1.450000E+02
1.450000E+02
1.450000E+02
1.450000E+02
1.450000E+02
1.450000E+02
1.450000E+02
1.500000E+02
1.500000E+02
1.500000E+02
1.500000E+02
1.500000E+02
1.500000E+02
1.500000E+02
1.500000E+02
1.500000E+02
1.500000E+02
1.500000E+02
1.500000E+02
1.500000E+02
1.500000E+02
1.500000E+02
1.500000E+02
1.500000E+02
1.500000E+02
1.500000E+02
1.500000E+02
1.500000E+02
1.500000E+02
1.500000E+02
1.500000E+02
1.500000E+02
1.500000E+02
1.500000E+02
1.500000E+02
1.500000E+02
1.500000E+02
1.500000E+02
1.500000E+02
1.500000E+02
1.500000E+02
1.500000E+02
1.500000E+02
1.500000E+02
1.500000E+02
1.500000E+02
1.500000E+02
1.500000E+02
1.500000E+02
1.500000E+02
1.500000E+02
1.500000E+02
1.500000E+02
1.500000E+02
1.500000E+02
1.500000E+02
1.500000E+02
1.500000E+02
1.500000E+02
1.500000E+02
1.500000E+02
1.500000E+02
1.500000E+02
1.500000E+02
1.500000E+02
1.500000E+02
1.500000E+02
1.500000E+02
1.500000E+02
1.500000E+02
1.500000E+02
1.500000E+02
1.500000E+02
1.500000E+02
1.500000E+02
1.500000E+02
1.500000E+02
1.500000E+02
1.500000E+02
1.500000E+02
1.500000E+02
1.500000E+02
1.500000E+02
1.500000E+02
1.500000E+02
1.500000E+02
1.500000E+02
1.500000E+02
1.500000E+02
1.500000E+02
1.500000E+02
1.500000E+02
1.500000E+02
1.500000E+02
1.500000E+02
1.500000E+02
1.500000E+02
1.500000E+02
1.500000E+02
1.500000E+02
1.500000E+02
1.500000E+02
1.500000E+02
1.500000E+02
1.500000E+02
1.500000E+02
1.500000E+02
1.500000E+02
1.500000E+02
1.500000E+02
1.500000E+02
1.500000E+02
1.500000E+02
1.500000E+02
1.500000E+02
1.500000E+02
1.500000E+02
1.500000E+02
1.500000E+02
1.500000E+02
1.500000E+02
1.500000E+02
1.500000E+02
1.500000E+02
1.500000E+02
1.500000E+02
1.500000E+02
1.500000E+02
1.500000E+02
1.500000E+02
1.500000E+02
1.500000E+02
1.500000E+02
1.500000E+02
1.500000E+02
1.500000E+02
1.500000E+02
1.500000E+02
1.500000E+02
1.500000E+02
1.500000E+02
1.500000E+02
1.500000E+02
1.500000E+02
1.500000E+02
1.500000E+02
1.500000E+02
1.500000E+02
1.500000E+02
1.500000E+02
1.500000E+02
1.500000E+02
1.500000E+02
1.500000E+02
1.500000E+02
1.500000E+02
1.500000E+02
1.500000E+02
1.500000E+02
1.500000E+02
1.500000E+02
1.500000E+02
1.500000E+02
1.500000E+02
1.500000E+02
1.500000E+02
1.500000E+02
1.500000E+02
1.500000E+02
1.500000E+02
1.500000E+02
1.500000E+02
1.500000E+02
1.500000E+02
1.500000E+02
1.500000E+02
1.500000E+02
1.500000E+02
1.500000E+02
1.500000E+02
1.500000E+02
1.500000E+02
1.500000E+02
1.500000E+02
1.500000E+02
1.500000E+02
1.500000E+02
1.500000E+02
1.500000E+02
1.500000E+02
1.500000E+02
1.500000E+02
1.500000E+02
1.500000E+02
1.500000E+02
1.500000E+02
1.500000E+02
1.500000E+02
1.500000E+02
1.500000E+02
1.500000E+02
1.500000E+02
1.500000E+02
1.500000E+02
1.500000E+02
1.500000E+02
1.500000E+02
1.500000E+02
1.550000E+02
1.550000E+02
1.550000E+02
1.550000E+02
1.550000E+02
1.550000E+02
1.550000E+02
1.550000E+02
1.550000E+02
1.550000E+02
1.550000E+02
1.550000E+02
1.550000E+02
1.550000E+02
1.550000E+02
1.550000E+02
1.550000E+02
1.550000E+02
1.550000E+02
1.550000E+02
1.550000E+02
1.550000E+02
1.550000E+02
1.550000E+02
1.550000E+02
1.550000E+02
1.550000E+02
1.550000E+02
1.550000E+02
1.550000E+02
1.550000E+02
1.550000E+02
1.550000E+02
1.550000E+02
1.550000E+02
1.550000E+02
1.550000E+02
1.550000E+02
1.550000E+02
1.550000E+02
1.550000E+02
1.550000E+02
1.550000E+02
1.550000E+02
1.550000E+02
1.550000E+02
1.550000E+02
1.550000E+02
1.550000E+02
1.550000E+02
1.550000E+02
1.550000E+02
1.550000E+02
1.550000E+02
1.550000E+02
1.550000E+02
1.550000E+02
1.550000E+02
1.550000E+02
1.550000E+02
1.550000E+02
1.550000E+02
1.550000E+02
1.550000E+02
1.550000E+02
1.550000E+02
1.550000E+02
1.550000E+02
1.550000E+02
1.550000E+02
1.550000E+02
1.550000E+02
1.550000E+02
1.550000E+02
1.550000E+02
1.550000E+02
1.550000E+02
1.550000E+02
1.550000E+02
1.550000E+02
1.550000E+02
1.550000E+02
1.550000E+02
1.550000E+02
1.550000E+02
1.550000E+02
1.550000E+02
1.550000E+02
1.550000E+02
1.550000E+02
1.550000E+02
1.550000E+02
1.550000E+02
1.550000E+02
1.550000E+02
1.550000E+02
1.550000E+02
1.550000E+02
1.550000E+02
1.550000E+02
1.550000E+02
1.550000E+02
1.550000E+02
1.550000E+02
1.550000E+02
1.550000E+02
1.550000E+02
1.550000E+02
1.550000E+02
1.550000E+02
1.550000E+02
1.550000E+02
1.550000E+02
1.550000E+02
1.550000E+02
1.550000E+02
1.550000E+02
1.550000E+02
1.550000E+02
1.550000E+02
1.550000E+02
1.550000E+02
1.550000E+02
1.550000E+02
1.550000E+02
1.550000E+02
1.550000E+02
1.550000E+02
1.550000E+02
1.550000E+02
1.550000E+02
1.550000E+02
1.550000E+02
1.550000E+02
1.550000E+02
1.550000E+02
1.550000E+02
1.550000E+02
1.550000E+02
1.550000E+02
1.550000E+02
1.550000E+02
1.550000E+02
1.550000E+02
1.550000E+02
1.550000E+02
1.550000E+02
1.550000E+02
1.550000E+02
1.550000E+02
1.550000E+02
1.550000E+02
1.550000E+02
1.550000E+02
1.550000E+02
1.550000E+02
1.550000E+02
1.550000E+02
1.550000E+02
1.550000E+02
1.550000E+02
1.550000E+02
1.550000E+02
1.550000E+02
1.550000E+02
1.550000E+02
1.550000E+02
1.550000E+02
1.550000E+02
1.550000E+02
1.550000E+02
1.550000E+02
1.550000E+02
1.550000E+02
1.550000E+02
1.550000E+02
1.550000E+02
1.550000E+02
1.550000E+02
1.550000E+02
1.550000E+02
1.550000E+02
1.550000E+02
1.550000E+02
1.550000E+02
1.550000E+02
1.550000E+02
1.550000E+02
1.550000E+02
1.550000E+02
1.550000E+02
1.550000E+02
1.550000E+02
1.550000E+02
1.550000E+02
1.550000E+02
1.550000E+02
1.550000E+02
1.550000E+02
1.550000E+02
1.550000E+02
1.600000E+02
1.600000E+02
1.600000E+02
1.600000E+02
1.600000E+02
1.600000E+02
1.600000E+02
1.600000E+02
1.600000E+02
1.600000E+02
1.600000E+02
1.600000E+02
1.600000E+02
1.600000E+02
1.600000E+02
1.600000E+02
1.600000E+02
1.600000E+02
1.600000E+02
1.600000E+02
1.600000E+02
1.600000E+02
1.600000E+02
1.600000E+02
1.600000E+02
1.600000E+02
1.600000E+02
1.600000E+02
1.600000E+02
1.600000E+02
1.600000E+02
1.600000E+02
1.600000E+02
1.600000E+02
1.600000E+02
1.600000E+02
1.600000E+02
1.600000E+02
1.600000E+02
1.600000E+02
1.600000E+02
1.600000E+02
1.600000E+02
1.600000E+02
1.600000E+02
1.600000E+02
1.600000E+02
1.600000E+02
1.600000E+02
1.600000E+02
1.600000E+02
1.600000E+02
1.600000E+02
1.600000E+02
1.600000E+02
1.600000E+02
1.600000E+02
1.600000E+02
1.600000E+02
1.600000E+02
1.600000E+02
1.600000E+02
1.600000E+02
1.600000E+02
1.600000E+02
1.600000E+02
1.600000E+02
1.600000E+02
1.600000E+02
1.600000E+02
1.600000E+02
1.600000E+02
1.600000E+02
1.600000E+02
1.600000E+02
1.600000E+02
1.600000E+02
1.600000E+02
1.600000E+02
1.600000E+02
1.600000E+02
1.600000E+02
1.600000E+02
1.600000E+02
1.600000E+02
1.600000E+02
1.600000E+02
1.600000E+02
1.600000E+02
1.600000E+02
1.600000E+02
1.600000E+02
1.600000E+02
1.600000E+02
1.600000E+02
1.600000E+02
1.600000E+02
1.600000E+02
1.600000E+02
1.600000E+02
1.600000E+02
1.600000E+02
1.600000E+02
1.600000E+02
1.600000E+02
1.600000E+02
1.600000E+02
1.600000E+02
1.600000E+02
1.600000E+02
1.600000E+02
1.600000E+02
1.600000E+02
1.600000E+02
1.600000E+02
1.600000E+02
1.600000E+02
1.600000E+02
1.600000E+02
1.600000E+02
1.600000E+02
1.600000E+02
1.600000E+02
1.600000E+02
1.600000E+02
1.600000E+02
1.600000E+02
1.600000E+02
1.600000E+02
1.600000E+02
1.600000E+02
1.600000E+02
1.600000E+02
1.600000E+02
1.600000E+02
1.600000E+02
1.600000E+02
1.600000E+02
1.600000E+02
1.600000E+02
1.600000E+02
1.600000E+02
1.600000E+02
1.600000E+02
1.600000E+02
1.600000E+02
1.600000E+02
1.600000E+02
1.600000E+02
1.600000E+02
1.600000E+02
1.600000E+02
1.600000E+02
1.600000E+02
1.600000E+02
1.600000E+02
1.600000E+02
1.600000E+02
1.600000E+02
1.600000E+02
1.600000E+02
1.600000E+02
1.600000E+02
1.600000E+02
1.600000E+02
1.600000E+02
1.600000E+02
1.600000E+02
1.600000E+02
1.600000E+02
1.600000E+02
1.600000E+02
1.600000E+02
1.600000E+02
1.600000E+02
1.600000E+02
1.600000E+02
1.600000E+02
1.600000E+02
1.600000E+02
1.600000E+02
1.600000E+02
1.600000E+02
1.600000E+02
1.600000E+02
1.600000E+02
1.600000E+02
1.600000E+02
1.600000E+02
1.600000E+02
1.600000E+02
1.600000E+02
1.600000E+02
1.600000E+02
1.600000E+02
1.600000E+02
1.600000E+02
1.600000E+02
1.600000E+02
1.600000E+02
1.600000E+02
1.650000E+02
1.650000E+02
1.650000E+02
1.650000E+02
1.650000E+02
1.650000E+02
1.650000E+02
1.650000E+02
1.650000E+02
1.650000E+02
1.650000E+02
1.650000E+02
1.650000E+02
1.650000E+02
1.650000E+02
1.650000E+02
1.650000E+02
1.650000E+02
1.650000E+02
1.650000E+02
1.650000E+02
1.650000E+02
1.650000E+02
1.650000E+02
1.650000E+02
1.650000E+02
1.650000E+02
1.650000E+02
1.650000E+02
1.650000E+02
1.650000E+02
1.650000E+02
1.650000E+02
1.650000E+02
1.650000E+02
1.650000E+02
1.650000E+02
1.650000E+02
1.650000E+02
1.650000E+02
1.650000E+02
1.650000E+02
1.650000E+02
1.650000E+02
1.650000E+02
1.650000E+02
1.650000E+02
1.650000E+02
1.650000E+02
1.650000E+02
1.650000E+02
1.650000E+02
1.650000E+02
1.650000E+02
1.650000E+02
1.650000E+02
1.650000E+02
1.650000E+02
1.650000E+02
1.650000E+02
1.650000E+02
1.650000E+02
1.650000E+02
1.650000E+02
1.650000E+02
1.650000E+02
1.650000E+02
1.650000E+02
1.650000E+02
1.650000E+02
1.650000E+02
1.650000E+02
1.650000E+02
1.650000E+02
1.650000E+02
1.650000E+02
1.650000E+02
1.650000E+02
1.650000E+02
1.650000E+02
1.650000E+02
1.650000E+02
1.650000E+02
1.650000E+02
1.650000E+02
1.650000E+02
1.650000E+02
1.650000E+02
1.650000E+02
1.650000E+02
1.650000E+02
1.650000E+02
1.650000E+02
1.650000E+02
1.650000E+02
1.650000E+02
1.650000E+02
1.650000E+02
1.650000E+02
1.650000E+02
1.650000E+02
1.650000E+02
1.650000E+02
1.650000E+02
1.650000E+02
1.650000E+02
1.650000E+02
1.650000E+02
1.650000E+02
1.650000E+02
1.650000E+02
1.650000E+02
1.650000E+02
1.650000E+02
1.650000E+02
1.650000E+02
1.650000E+02
1.650000E+02
1.650000E+02
1.650000E+02
1.650000E+02
1.650000E+02
1.650000E+02
1.650000E+02
1.650000E+02
1.650000E+02
1.650000E+02
1.650000E+02
1.650000E+02
1.650000E+02
1.650000E+02
1.650000E+02
1.650000E+02
1.650000E+02
1.650000E+02
1.650000E+02
1.650000E+02
1.650000E+02
1.650000E+02
1.650000E+02
1.650000E+02
1.650000E+02
1.650000E+02
1.650000E+02
1.650000E+02
1.650000E+02
1.650000E+02
1.650000E+02
1.650000E+02
1.650000E+02
1.650000E+02
1.650000E+02
1.650000E+02
1.650000E+02
1.650000E+02
1.650000E+02
1.650000E+02
1.650000E+02
1.650000E+02
1.650000E+02
1.650000E+02
1.650000E+02
1.650000E+02
1.650000E+02
1.650000E+02
1.650000E+02
1.650000E+02
1.650000E+02
1.650000E+02
1.650000E+02
1.650000E+02
1.650000E+02
1.650000E+02
1.650000E+02
1.650000E+02
1.650000E+02
1.650000E+02
1.650000E+02
1.650000E+02
1.650000E+02
1.650000E+02
1.650000E+02
1.650000E+02
1.650000E+02
1.650000E+02
1.650000E+02
1.650000E+02
1.650000E+02
1.650000E+02
1.650000E+02
1.650000E+02
1.650000E+02
1.650000E+02
1.650000E+02
1.650000E+02
1.650000E+02
1.650000E+02
1.650000E+02
1.650000E+02
1.650000E+02
1.650000E+02
1.700000E+02
1.700000E+02
1.700000E+02
1.700000E+02
1.700000E+02
1.700000E+02
1.700000E+02
1.700000E+02
1.700000E+02
1.700000E+02
1.700000E+02
1.700000E+02
1.700000E+02
1.700000E+02
1.700000E+02
1.700000E+02
1.700000E+02
1.700000E+02
1.700000E+02
1.700000E+02
1.700000E+02
1.700000E+02
1.700000E+02
1.700000E+02
1.700000E+02
1.700000E+02
1.700000E+02
1.700000E+02
1.700000E+02
1.700000E+02
1.700000E+02
1.700000E+02
1.700000E+02
1.700000E+02
1.700000E+02
1.700000E+02
1.700000E+02
1.700000E+02
1.700000E+02
1.700000E+02
1.700000E+02
1.700000E+02
1.700000E+02
1.700000E+02
1.700000E+02
1.700000E+02
1.700000E+02
1.700000E+02
1.700000E+02
1.700000E+02
1.700000E+02
1.700000E+02
1.700000E+02
1.700000E+02
1.700000E+02
1.700000E+02
1.700000E+02
1.700000E+02
1.700000E+02
1.700000E+02
1.700000E+02
1.700000E+02
1.700000E+02
1.700000E+02
1.700000E+02
1.700000E+02
1.700000E+02
1.700000E+02
1.700000E+02
1.700000E+02
1.700000E+02
1.700000E+02
1.700000E+02
1.700000E+02
1.700000E+02
1.700000E+02
1.700000E+02
1.700000E+02
1.700000E+02
1.700000E+02
1.700000E+02
1.700000E+02
1.700000E+02
1.700000E+02
1.700000E+02
1.700000E+02
1.700000E+02
1.700000E+02
1.700000E+02
1.700000E+02
1.700000E+02
1.700000E+02
1.700000E+02
1.700000E+02
1.700000E+02
1.700000E+02
1.700000E+02
1.700000E+02
1.700000E+02
1.700000E+02
1.700000E+02
1.700000E+02
1.700000E+02
1.700000E+02
1.700000E+02
1.700000E+02
1.700000E+02
1.700000E+02
1.700000E+02
1.700000E+02
1.700000E+02
1.700000E+02
1.700000E+02
1.700000E+02
1.700000E+02
1.700000E+02
1.700000E+02
1.700000E+02
1.700000E+02
1.700000E+02
1.700000E+02
1.700000E+02
1.700000E+02
1.700000E+02
1.700000E+02
1.700000E+02
1.700000E+02
1.700000E+02
1.700000E+02
1.700000E+02
1.700000E+02
1.700000E+02
1.700000E+02
1.700000E+02
1.700000E+02
1.700000E+02
1.700000E+02
1.700000E+02
1.700000E+02
1.700000E+02
1.700000E+02
1.700000E+02
1.700000E+02
1.700000E+02
1.700000E+02
1.700000E+02
1.700000E+02
1.700000E+02
1.700000E+02
1.700000E+02
1.700000E+02
1.700000E+02
1.700000E+02
1.700000E+02
1.700000E+02
1.700000E+02
1.700000E+02
1.700000E+02
1.700000E+02
1.700000E+02
1.700000E+02
1.700000E+02
1.700000E+02
1.700000E+02
1.700000E+02
1.700000E+02
1.700000E+02
1.700000E+02
1.700000E+02
1.700000E+02
1.700000E+02
1.700000E+02
1.700000E+02
1.700000E+02
1.700000E+02
1.700000E+02
1.700000E+02
1.700000E+02
1.700000E+02
1.700000E+02
1.700000E+02
1.700000E+02
1.700000E+02
1.700000E+02
1.700000E+02
1.700000E+02
1.700000E+02
1.700000E+02
1.700000E+02
1.700000E+02
1.700000E+02
1.700000E+02
1.700000E+02
1.700000E+02
1.700000E+02
1.700000E+02
1.700000E+02
1.700000E+02
1.700000E+02
1.700000E+02
1.700000E+02
1.750000E+02
1.750000E+02
1.750000E+02
1.750000E+02
1.750000E+02
1.750000E+02
1.750000E+02
1.750000E+02
1.750000E+02
1.750000E+02
1.750000E+02
1.750000E+02
1.750000E+02
1.750000E+02
1.750000E+02
1.750000E+02
1.750000E+02
1.750000E+02
1.750000E+02
1.750000E+02
1.750000E+02
1.750000E+02
1.750000E+02
1.750000E+02
1.750000E+02
1.750000E+02
1.750000E+02
1.750000E+02
1.750000E+02
1.750000E+02
1.750000E+02
1.750000E+02
1.750000E+02
1.750000E+02
1.750000E+02
1.750000E+02
1.750000E+02
1.750000E+02
1.750000E+02
1.750000E+02
1.750000E+02
1.750000E+02
1.750000E+02
1.750000E+02
1.750000E+02
1.750000E+02
1.750000E+02
1.750000E+02
1.750000E+02
1.750000E+02
1.750000E+02
1.750000E+02
1.750000E+02
1.750000E+02
1.750000E+02
1.750000E+02
1.750000E+02
1.750000E+02
1.750000E+02
1.750000E+02
1.750000E+02
1.750000E+02
1.750000E+02
1.750000E+02
1.750000E+02
1.750000E+02
1.750000E+02
1.750000E+02
1.750000E+02
1.750000E+02
1.750000E+02
1.750000E+02
1.750000E+02
1.750000E+02
1.750000E+02
1.750000E+02
1.750000E+02
1.750000E+02
1.750000E+02
1.750000E+02
1.750000E+02
1.750000E+02
1.750000E+02
1.750000E+02
1.750000E+02
1.750000E+02
1.750000E+02
1.750000E+02
1.750000E+02
1.750000E+02
1.750000E+02
1.750000E+02
1.750000E+02
1.750000E+02
1.750000E+02
1.750000E+02
1.750000E+02
1.750000E+02
1.750000E+02
1.750000E+02
1.750000E+02
1.750000E+02
1.750000E+02
1.750000E+02
1.750000E+02
1.750000E+02
1.750000E+02
1.750000E+02
1.750000E+02
1.750000E+02
1.750000E+02
1.750000E+02
1.750000E+02
1.750000E+02
1.750000E+02
1.750000E+02
1.750000E+02
1.750000E+02
1.750000E+02
1.750000E+02
1.750000E+02
1.750000E+02
1.750000E+02
1.750000E+02
1.750000E+02
1.750000E+02
1.750000E+02
1.750000E+02
1.750000E+02
1.750000E+02
1.750000E+02
1.750000E+02
1.750000E+02
1.750000E+02
1.750000E+02
1.750000E+02
1.750000E+02
1.750000E+02
1.750000E+02
1.750000E+02
1.750000E+02
1.750000E+02
1.750000E+02
1.750000E+02
1.750000E+02
1.750000E+02
1.750000E+02
1.750000E+02
1.750000E+02
1.750000E+02
1.750000E+02
1.750000E+02
1.750000E+02
1.750000E+02
1.750000E+02
1.750000E+02
1.750000E+02
1.750000E+02
1.750000E+02
1.750000E+02
1.750000E+02
1.750000E+02
1.750000E+02
1.750000E+02
1.750000E+02
1.750000E+02
1.750000E+02
1.750000E+02
1.750000E+02
1.750000E+02
1.750000E+02
1.750000E+02
1.750000E+02
1.750000E+02
1.750000E+02
1.750000E+02
1.750000E+02
1.750000E+02
1.750000E+02
1.750000E+02
1.750000E+02
1.750000E+02
1.750000E+02
1.750000E+02
1.750000E+02
1.750000E+02
1.750000E+02
1.750000E+02
1.750000E+02
1.750000E+02
1.750000E+02
1.750000E+02
1.750000E+02
1.750000E+02
1.750000E+02
1.750000E+02
1.750000E+02
1.750000E+02
1.750000E+02
1.750000E+02
1.750000E+02
1.800000E+02
1.800000E+02
1.800000E+02
1.800000E+02
1.800000E+02
1.800000E+02
1.800000E+02
1.800000E+02
1.800000E+02
1.800000E+02
1.800000E+02
1.800000E+02
1.800000E+02
1.800000E+02
1.800000E+02
1.800000E+02
1.800000E+02
1.800000E+02
1.800000E+02
1.800000E+02
1.800000E+02
1.800000E+02
1.800000E+02
1.800000E+02
1.800000E+02
1.800000E+02
1.800000E+02
1.800000E+02
1.800000E+02
1.800000E+02
1.800000E+02
1.800000E+02
1.800000E+02
1.800000E+02
1.800000E+02
1.800000E+02
1.800000E+02
1.800000E+02
1.800000E+02
1.800000E+02
1.800000E+02
1.800000E+02
1.800000E+02
1.800000E+02
1.800000E+02
1.800000E+02
1.800000E+02
1.800000E+02
1.800000E+02
1.800000E+02
1.800000E+02
1.800000E+02
1.800000E+02
1.800000E+02
1.800000E+02
1.800000E+02
1.800000E+02
1.800000E+02
1.800000E+02
1.800000E+02
1.800000E+02
1.800000E+02
1.800000E+02
1.800000E+02
1.800000E+02
1.800000E+02
1.800000E+02
1.800000E+02
1.800000E+02
1.800000E+02
1.800000E+02
1.800000E+02
1.800000E+02
1.800000E+02
1.800000E+02
1.800000E+02
1.800000E+02
1.800000E+02
1.800000E+02
1.800000E+02
1.800000E+02
1.800000E+02
1.800000E+02
1.800000E+02
1.800000E+02
1.800000E+02
1.800000E+02
1.800000E+02
1.800000E+02
1.800000E+02
1.800000E+02
1.800000E+02
1.800000E+02
1.800000E+02
1.800000E+02
1.800000E+02
1.800000E+02
1.800000E+02
1.800000E+02
1.800000E+02
1.800000E+02
1.800000E+02
1.800000E+02
1.800000E+02
1.800000E+02
1.800000E+02
1.800000E+02
1.800000E+02
1.800000E+02
1.800000E+02
1.800000E+02
1.800000E+02
1.800000E+02
1.800000E+02
1.800000E+02
1.800000E+02
1.800000E+02
1.800000E+02
1.800000E+02
1.800000E+02
1.800000E+02
1.800000E+02
1.800000E+02
1.800000E+02
1.800000E+02
1.800000E+02
1.800000E+02
1.800000E+02
1.800000E+02
1.800000E+02
1.800000E+02
1.800000E+02
1.800000E+02
1.800000E+02
1.800000E+02
1.800000E+02
1.800000E+02
1.800000E+02
1.800000E+02
1.800000E+02
1.800000E+02
1.800000E+02
1.800000E+02
1.800000E+02
1.800000E+02
1.800000E+02
1.800000E+02
1.800000E+02
1.800000E+02
1.800000E+02
1.800000E+02
1.800000E+02
1.800000E+02
1.800000E+02
1.800000E+02
1.800000E+02
1.800000E+02
1.800000E+02
1.800000E+02
1.800000E+02
1.800000E+02
1.800000E+02
1.800000E+02
1.800000E+02
1.800000E+02
1.800000E+02
1.800000E+02
1.800000E+02
1.800000E+02
1.800000E+02
1.800000E+02
1.800000E+02
1.800000E+02
1.800000E+02
1.800000E+02
1.800000E+02
1.800000E+02
1.800000E+02
1.800000E+02
1.800000E+02
1.800000E+02
1.800000E+02
1.800000E+02
1.800000E+02
1.800000E+02
1.800000E+02
1.800000E+02
1.800000E+02
1.800000E+02
1.800000E+02
1.800000E+02
1.800000E+02
1.800000E+02
1.800000E+02
1.800000E+02
1.800000E+02
1.800000E+02
1.800000E+02
1.800000E+02
1.800000E+02
1.800000E+02
1.850000E+02
1.850000E+02
1.850000E+02
1.850000E+02
1.850000E+02
1.850000E+02
1.850000E+02
1.850000E+02
1.850000E+02
1.850000E+02
1.850000E+02
1.850000E+02
1.850000E+02
1.850000E+02
1.850000E+02
1.850000E+02
1.850000E+02
1.850000E+02
1.850000E+02
1.850000E+02
1.850000E+02
1.850000E+02
1.850000E+02
1.850000E+02
1.850000E+02
1.850000E+02
1.850000E+02
1.850000E+02
1.850000E+02
1.850000E+02
1.850000E+02
1.850000E+02
1.850000E+02
1.850000E+02
1.850000E+02
1.850000E+02
1.850000E+02
1.850000E+02
1.850000E+02
1.850000E+02
1.850000E+02
1.850000E+02
1.850000E+02
1.850000E+02
1.850000E+02
1.850000E+02
1.850000E+02
1.850000E+02
1.850000E+02
1.850000E+02
1.850000E+02
1.850000E+02
1.850000E+02
1.850000E+02
1.850000E+02
1.850000E+02
1.850000E+02
1.850000E+02
1.850000E+02
1.850000E+02
1.850000E+02
1.850000E+02
1.850000E+02
1.850000E+02
1.850000E+02
1.850000E+02
1.850000E+02
1.850000E+02
1.850000E+02
1.850000E+02
1.850000E+02
1.850000E+02
1.850000E+02
1.850000E+02
1.850000E+02
1.850000E+02
1.850000E+02
1.850000E+02
1.850000E+02
1.850000E+02
1.850000E+02
1.850000E+02
1.850000E+02
1.850000E+02
1.850000E+02
1.850000E+02
1.850000E+02
1.850000E+02
1.850000E+02
1.850000E+02
1.850000E+02
1.850000E+02
1.850000E+02
1.850000E+02
1.850000E+02
1.850000E+02
1.850000E+02
1.850000E+02
1.850000E+02
1.850000E+02
1.850000E+02
1.850000E+02
1.850000E+02
1.850000E+02
1.850000E+02
1.850000E+02
1.850000E+02
1.850000E+02
1.850000E+02
1.850000E+02
1.850000E+02
1.850000E+02
1.850000E+02
1.850000E+02
1.850000E+02
1.850000E+02
1.850000E+02
1.850000E+02
1.850000E+02
1.850000E+02
1.850000E+02
1.850000E+02
1.850000E+02
1.850000E+02
1.850000E+02
1.850000E+02
1.850000E+02
1.850000E+02
1.850000E+02
1.850000E+02
1.850000E+02
1.850000E+02
1.850000E+02
1.850000E+02
1.850000E+02
1.850000E+02
1.850000E+02
1.850000E+02
1.850000E+02
1.850000E+02
1.850000E+02
1.850000E+02
1.850000E+02
1.850000E+02
1.850000E+02
1.850000E+02
1.850000E+02
1.850000E+02
1.850000E+02
1.850000E+02
1.850000E+02
1.850000E+02
1.850000E+02
1.850000E+02
1.850000E+02
1.850000E+02
1.850000E+02
1.850000E+02
1.850000E+02
1.850000E+02
1.850000E+02
1.850000E+02
1.850000E+02
1.850000E+02
1.850000E+02
1.850000E+02
1.850000E+02
1.850000E+02
1.850000E+02
1.850000E+02
1.850000E+02
1.850000E+02
1.850000E+02
1.850000E+02
1.850000E+02
1.850000E+02
1.850000E+02
1.850000E+02
1.850000E+02
1.850000E+02
1.850000E+02
1.850000E+02
1.850000E+02
1.850000E+02
1.850000E+02
1.850000E+02
1.850000E+02
1.850000E+02
1.850000E+02
1.850000E+02
1.850000E+02
1.850000E+02
1.850000E+02
1.850000E+02
1.850000E+02
1.850000E+02
1.850000E+02
1.850000E+02
1.850000E+02
1.850000E+02
1.850000E+02
1.900000E+02
1.900000E+02
1.900000E+02
1.900000E+02
1.900000E+02
1.900000E+02
1.900000E+02
1.900000E+02
1.900000E+02
1.900000E+02
1.900000E+02
1.900000E+02
1.900000E+02
1.900000E+02
1.900000E+02
1.900000E+02
1.900000E+02
1.900000E+02
1.900000E+02
1.900000E+02
1.900000E+02
1.900000E+02
1.900000E+02
1.900000E+02
1.900000E+02
1.900000E+02
1.900000E+02
1.900000E+02
1.900000E+02
1.900000E+02
1.900000E+02
1.900000E+02
1.900000E+02
1.900000E+02
1.900000E+02
1.900000E+02
1.900000E+02
1.900000E+02
1.900000E+02
1.900000E+02
1.900000E+02
1.900000E+02
1.900000E+02
1.900000E+02
1.900000E+02
1.900000E+02
1.900000E+02
1.900000E+02
1.900000E+02
1.900000E+02
1.900000E+02
1.900000E+02
1.900000E+02
1.900000E+02
1.900000E+02
1.900000E+02
1.900000E+02
1.900000E+02
1.900000E+02
1.900000E+02
1.900000E+02
1.900000E+02
1.900000E+02
1.900000E+02
1.900000E+02
1.900000E+02
1.900000E+02
1.900000E+02
1.900000E+02
1.900000E+02
1.900000E+02
1.900000E+02
1.900000E+02
1.900000E+02
1.900000E+02
1.900000E+02
1.900000E+02
1.900000E+02
1.900000E+02
1.900000E+02
1.900000E+02
1.900000E+02
1.900000E+02
1.900000E+02
1.900000E+02
1.900000E+02
1.900000E+02
1.900000E+02
1.900000E+02
1.900000E+02
1.900000E+02
1.900000E+02
1.900000E+02
1.900000E+02
1.900000E+02
1.900000E+02
1.900000E+02
1.900000E+02
1.900000E+02
1.900000E+02
1.900000E+02
1.900000E+02
1.900000E+02
1.900000E+02
1.900000E+02
1.900000E+02
1.900000E+02
1.900000E+02
1.900000E+02
1.900000E+02
1.900000E+02
1.900000E+02
1.900000E+02
1.900000E+02
1.900000E+02
1.900000E+02
1.900000E+02
1.900000E+02
1.900000E+02
1.900000E+02
1.900000E+02
1.900000E+02
1.900000E+02
1.900000E+02
1.900000E+02
1.900000E+02
1.900000E+02
1.900000E+02
1.900000E+02
1.900000E+02
1.900000E+02
1.900000E+02
1.900000E+02
1.900000E+02
1.900000E+02
1.900000E+02
1.900000E+02
1.900000E+02
1.900000E+02
1.900000E+02
1.900000E+02
1.900000E+02
1.900000E+02
1.900000E+02
1.900000E+02
1.900000E+02
1.900000E+02
1.900000E+02
1.900000E+02
1.900000E+02
1.900000E+02
1.900000E+02
1.900000E+02
1.900000E+02
1.900000E+02
1.900000E+02
1.900000E+02
1.900000E+02
1.900000E+02
1.900000E+02
1.900000E+02
1.900000E+02
1.900000E+02
1.900000E+02
1.900000E+02
1.900000E+02
1.900000E+02
1.900000E+02
1.900000E+02
1.900000E+02
1.900000E+02
1.900000E+02
1.900000E+02
1.900000E+02
1.900000E+02
1.900000E+02
1.900000E+02
1.900000E+02
1.900000E+02
1.900000E+02
1.900000E+02
1.900000E+02
1.900000E+02
1.900000E+02
1.900000E+02
1.900000E+02
1.900000E+02
1.900000E+02
1.900000E+02
1.900000E+02
1.900000E+02
1.900000E+02
1.900000E+02
1.900000E+02
1.900000E+02
1.900000E+02
1.900000E+02
1.900000E+02
1.900000E+02
1.900000E+02
1.900000E+02
1.950000E+02
1.950000E+02
1.950000E+02
1.950000E+02
1.950000E+02
1.950000E+02
1.950000E+02
1.950000E+02
1.950000E+02
1.950000E+02
1.950000E+02
1.950000E+02
1.950000E+02
1.950000E+02
1.950000E+02
1.950000E+02
1.950000E+02
1.950000E+02
1.950000E+02
1.950000E+02
1.950000E+02
1.950000E+02
1.950000E+02
1.950000E+02
1.950000E+02
1.950000E+02
1.950000E+02
1.950000E+02
1.950000E+02
1.950000E+02
1.950000E+02
1.950000E+02
1.950000E+02
1.950000E+02
1.950000E+02
1.950000E+02
1.950000E+02
1.950000E+02
1.950000E+02
1.950000E+02
1.950000E+02
1.950000E+02
1.950000E+02
1.950000E+02
1.950000E+02
1.950000E+02
1.950000E+02
1.950000E+02
1.950000E+02
1.950000E+02
1.950000E+02
1.950000E+02
1.950000E+02
1.950000E+02
1.950000E+02
1.950000E+02
1.950000E+02
1.950000E+02
1.950000E+02
1.950000E+02
1.950000E+02
1.950000E+02
1.950000E+02
1.950000E+02
1.950000E+02
1.950000E+02
1.950000E+02
1.950000E+02
1.950000E+02
1.950000E+02
1.950000E+02
1.950000E+02
1.950000E+02
1.950000E+02
1.950000E+02
1.950000E+02
1.950000E+02
1.950000E+02
1.950000E+02
1.950000E+02
1.950000E+02
1.950000E+02
1.950000E+02
1.950000E+02
1.950000E+02
1.950000E+02
1.950000E+02
1.950000E+02
1.950000E+02
1.950000E+02
1.950000E+02
1.950000E+02
1.950000E+02
1.950000E+02
1.950000E+02
1.950000E+02
1.950000E+02
1.950000E+02
1.950000E+02
1.950000E+02
1.950000E+02
1.950000E+02
1.950000E+02
1.950000E+02
1.950000E+02
1.950000E+02
1.950000E+02
1.950000E+02
1.950000E+02
1.950000E+02
1.950000E+02
1.950000E+02
1.950000E+02
1.950000E+02
1.950000E+02
1.950000E+02
1.950000E+02
1.950000E+02
1.950000E+02
1.950000E+02
1.950000E+02
1.950000E+02
1.950000E+02
1.950000E+02
1.950000E+02
1.950000E+02
1.950000E+02
1.950000E+02
1.950000E+02
1.950000E+02
1.950000E+02
1.950000E+02
1.950000E+02
1.950000E+02
1.950000E+02
1.950000E+02
1.950000E+02
1.950000E+02
1.950000E+02
1.950000E+02
1.950000E+02
1.950000E+02
1.950000E+02
1.950000E+02
1.950000E+02
1.950000E+02
1.950000E+02
1.950000E+02
1.950000E+02
1.950000E+02
1.950000E+02
1.950000E+02
1.950000E+02
1.950000E+02
1.950000E+02
1.950000E+02
1.950000E+02
1.950000E+02
1.950000E+02
1.950000E+02
1.950000E+02
1.950000E+02
1.950000E+02
1.950000E+02
1.950000E+02
1.950000E+02
1.950000E+02
1.950000E+02
1.950000E+02
1.950000E+02
1.950000E+02
1.950000E+02
1.950000E+02
1.950000E+02
1.950000E+02
1.950000E+02
1.950000E+02
1.950000E+02
1.950000E+02
1.950000E+02
1.950000E+02
1.950000E+02
1.950000E+02
1.950000E+02
1.950000E+02
1.950000E+02
1.950000E+02
1.950000E+02
1.950000E+02
1.950000E+02
1.950000E+02
1.950000E+02
1.950000E+02
1.950000E+02
1.950000E+02
1.950000E+02
1.950000E+02
1.950000E+02
1.950000E+02
1.950000E+02
1.950000E+02
2.000000E+02
2.000000E+02
2.000000E+02
2.000000E+02
2.000000E+02
2.000000E+02
2.000000E+02
2.000000E+02
2.000000E+02
2.000000E+02
2.000000E+02
2.000000E+02
2.000000E+02
2.000000E+02
2.000000E+02
2.000000E+02
2.000000E+02
2.000000E+02
2.000000E+02
2.000000E+02
2.000000E+02
2.000000E+02
2.000000E+02
2.000000E+02
2.000000E+02
2.000000E+02
2.000000E+02
2.000000E+02
2.000000E+02
2.000000E+02
2.000000E+02
2.000000E+02
2.000000E+02
2.000000E+02
2.000000E+02
2.000000E+02
2.000000E+02
2.000000E+02
2.000000E+02
2.000000E+02
2.000000E+02
2.000000E+02
2.000000E+02
2.000000E+02
2.000000E+02
2.000000E+02
2.000000E+02
2.000000E+02
2.000000E+02
2.000000E+02
2.000000E+02
2.000000E+02
2.000000E+02
2.000000E+02
2.000000E+02
2.000000E+02
2.000000E+02
2.000000E+02
2.000000E+02
2.000000E+02
2.000000E+02
2.000000E+02
2.000000E+02
2.000000E+02
2.000000E+02
2.000000E+02
2.000000E+02
2.000000E+02
2.000000E+02
2.000000E+02
2.000000E+02
2.000000E+02
2.000000E+02
2.000000E+02
2.000000E+02
2.000000E+02
2.000000E+02
2.000000E+02
2.000000E+02
2.000000E+02
2.000000E+02
2.000000E+02
2.000000E+02
2.000000E+02
2.000000E+02
2.000000E+02
2.000000E+02
2.000000E+02
2.000000E+02
2.000000E+02
2.000000E+02
2.000000E+02
2.000000E+02
2.000000E+02
2.000000E+02
2.000000E+02
2.000000E+02
2.000000E+02
2.000000E+02
2.000000E+02
2.000000E+02
2.000000E+02
2.000000E+02
2.000000E+02
2.000000E+02
2.000000E+02
2.000000E+02
2.000000E+02
2.000000E+02
2.000000E+02
2.000000E+02
2.000000E+02
2.000000E+02
2.000000E+02
2.000000E+02
2.000000E+02
2.000000E+02
2.000000E+02
2.000000E+02
2.000000E+02
2.000000E+02
2.000000E+02
2.000000E+02
2.000000E+02
2.000000E+02
2.000000E+02
2.000000E+02
2.000000E+02
2.000000E+02
2.000000E+02
2.000000E+02
2.000000E+02
2.000000E+02
2.000000E+02
2.000000E+02
2.000000E+02
2.000000E+02
2.000000E+02
2.000000E+02
2.000000E+02
2.000000E+02
2.000000E+02
2.000000E+02
2.000000E+02
2.000000E+02
2.000000E+02
2.000000E+02
2.000000E+02
2.000000E+02
2.000000E+02
2.000000E+02
2.000000E+02
2.000000E+02
2.000000E+02
2.000000E+02
2.000000E+02
2.000000E+02
2.000000E+02
2.000000E+02
2.000000E+02
2.000000E+02
2.000000E+02
2.000000E+02
2.000000E+02
2.000000E+02
2.000000E+02
2.000000E+02
2.000000E+02
2.000000E+02
2.000000E+02
2.000000E+02
2.000000E+02
2.000000E+02
2.000000E+02
2.000000E+02
2.000000E+02
2.000000E+02
2.000000E+02
2.000000E+02
2.000000E+02
2.000000E+02
2.000000E+02
2.000000E+02
2.000000E+02
2.000000E+02
2.000000E+02
2.000000E+02
2.000000E+02
2.000000E+02
2.000000E+02
2.000000E+02
2.000000E+02
2.000000E+02
2.000000E+02
2.000000E+02
2.000000E+02
2.000000E+02
2.000000E+02
2.000000E+02
2.000000E+02
2.000000E+02
2.050000E+02
2.050000E+02
2.050000E+02
2.050000E+02
2.050000E+02
2.050000E+02
2.050000E+02
2.050000E+02
2.050000E+02
2.050000E+02
2.050000E+02
2.050000E+02
2.050000E+02
2.050000E+02
2.050000E+02
2.050000E+02
2.050000E+02
2.050000E+02
2.050000E+02
2.050000E+02
2.050000E+02
2.050000E+02
2.050000E+02
2.050000E+02
2.050000E+02
2.050000E+02
2.050000E+02
2.050000E+02
2.050000E+02
2.050000E+02
2.050000E+02
2.050000E+02
2.050000E+02
2.050000E+02
2.050000E+02
2.050000E+02
2.050000E+02
2.050000E+02
2.050000E+02
2.050000E+02
2.050000E+02
2.050000E+02
2.050000E+02
2.050000E+02
2.050000E+02
2.050000E+02
2.050000E+02
2.050000E+02
2.050000E+02
2.050000E+02
2.050000E+02
2.050000E+02
2.050000E+02
2.050000E+02
2.050000E+02
2.050000E+02
2.050000E+02
2.050000E+02
2.050000E+02
2.050000E+02
2.050000E+02
2.050000E+02
2.050000E+02
2.050000E+02
2.050000E+02
2.050000E+02
2.050000E+02
2.050000E+02
2.050000E+02
2.050000E+02
2.050000E+02
2.050000E+02
2.050000E+02
2.050000E+02
2.050000E+02
2.050000E+02
2.050000E+02
2.050000E+02
2.050000E+02
2.050000E+02
2.050000E+02
2.050000E+02
2.050000E+02
2.050000E+02
2.050000E+02
2.050000E+02
2.050000E+02
2.050000E+02
2.050000E+02
2.050000E+02
2.050000E+02
2.050000E+02
2.050000E+02
2.050000E+02
2.050000E+02
2.050000E+02
2.050000E+02
2.050000E+02
2.050000E+02
2.050000E+02
2.050000E+02
2.050000E+02
2.050000E+02
2.050000E+02
2.050000E+02
2.050000E+02
2.050000E+02
2.050000E+02
2.050000E+02
2.050000E+02
2.050000E+02
2.050000E+02
2.050000E+02
2.050000E+02
2.050000E+02
2.050000E+02
2.050000E+02
2.050000E+02
2.050000E+02
2.050000E+02
2.050000E+02
2.050000E+02
2.050000E+02
2.050000E+02
2.050000E+02
2.050000E+02
2.050000E+02
2.050000E+02
2.050000E+02
2.050000E+02
2.050000E+02
2.050000E+02
2.050000E+02
2.050000E+02
2.050000E+02
2.050000E+02
2.050000E+02
2.050000E+02
2.050000E+02
2.050000E+02
2.050000E+02
2.050000E+02
2.050000E+02
2.050000E+02
2.050000E+02
2.050000E+02
2.050000E+02
2.050000E+02
2.050000E+02
2.050000E+02
2.050000E+02
2.050000E+02
2.050000E+02
2.050000E+02
2.050000E+02
2.050000E+02
2.050000E+02
2.050000E+02
2.050000E+02
2.050000E+02
2.050000E+02
2.050000E+02
2.050000E+02
2.050000E+02
2.050000E+02
2.050000E+02
2.050000E+02
2.050000E+02
2.050000E+02
2.050000E+02
2.050000E+02
2.050000E+02
2.050000E+02
2.050000E+02
2.050000E+02
2.050000E+02
2.050000E+02
2.050000E+02
2.050000E+02
2.050000E+02
2.050000E+02
2.050000E+02
2.050000E+02
2.050000E+02
2.050000E+02
2.050000E+02
2.050000E+02
2.050000E+02
2.050000E+02
2.050000E+02
2.050000E+02
2.050000E+02
2.050000E+02
2.050000E+02
2.050000E+02
2.050000E+02
2.050000E+02
2.050000E+02
2.050000E+02
2.050000E+02
2.050000E+02
2.100000E+02
2.100000E+02
2.100000E+02
2.100000E+02
2.100000E+02
2.100000E+02
2.100000E+02
2.100000E+02
2.100000E+02
2.100000E+02
2.100000E+02
2.100000E+02
2.100000E+02
2.100000E+02
2.100000E+02
2.100000E+02
2.100000E+02
2.100000E+02
2.100000E+02
2.100000E+02
2.100000E+02
2.100000E+02
2.100000E+02
2.100000E+02
2.100000E+02
2.100000E+02
2.100000E+02
2.100000E+02
2.100000E+02
2.100000E+02
2.100000E+02
2.100000E+02
2.100000E+02
2.100000E+02
2.100000E+02
2.100000E+02
2.100000E+02
2.100000E+02
2.100000E+02
2.100000E+02
2.100000E+02
2.100000E+02
2.100000E+02
2.100000E+02
2.100000E+02
2.100000E+02
2.100000E+02
2.100000E+02
2.100000E+02
2.100000E+02
2.100000E+02
2.100000E+02
2.100000E+02
2.100000E+02
2.100000E+02
2.100000E+02
2.100000E+02
2.100000E+02
2.100000E+02
2.100000E+02
2.100000E+02
2.100000E+02
2.100000E+02
2.100000E+02
2.100000E+02
2.100000E+02
2.100000E+02
2.100000E+02
2.100000E+02
2.100000E+02
2.100000E+02
2.100000E+02
2.100000E+02
2.100000E+02
2.100000E+02
2.100000E+02
2.100000E+02
2.100000E+02
2.100000E+02
2.100000E+02
2.100000E+02
2.100000E+02
2.100000E+02
2.100000E+02
2.100000E+02
2.100000E+02
2.100000E+02
2.100000E+02
2.100000E+02
2.100000E+02
2.100000E+02
2.100000E+02
2.100000E+02
2.100000E+02
2.100000E+02
2.100000E+02
2.100000E+02
2.100000E+02
2.100000E+02
2.100000E+02
2.100000E+02
2.100000E+02
2.100000E+02
2.100000E+02
2.100000E+02
2.100000E+02
2.100000E+02
2.100000E+02
2.100000E+02
2.100000E+02
2.100000E+02
2.100000E+02
2.100000E+02
2.100000E+02
2.100000E+02
2.100000E+02
2.100000E+02
2.100000E+02
2.100000E+02
2.100000E+02
2.100000E+02
2.100000E+02
2.100000E+02
2.100000E+02
2.100000E+02
2.100000E+02
2.100000E+02
2.100000E+02
2.100000E+02
2.100000E+02
2.100000E+02
2.100000E+02
2.100000E+02
2.100000E+02
2.100000E+02
2.100000E+02
2.100000E+02
2.100000E+02
2.100000E+02
2.100000E+02
2.100000E+02
2.100000E+02
2.100000E+02
2.100000E+02
2.100000E+02
2.100000E+02
2.100000E+02
2.100000E+02
2.100000E+02
2.100000E+02
2.100000E+02
2.100000E+02
2.100000E+02
2.100000E+02
2.100000E+02
2.100000E+02
2.100000E+02
2.100000E+02
2.100000E+02
2.100000E+02
2.100000E+02
2.100000E+02
2.100000E+02
2.100000E+02
2.100000E+02
2.100000E+02
2.100000E+02
2.100000E+02
2.100000E+02
2.100000E+02
2.100000E+02
2.100000E+02
2.100000E+02
2.100000E+02
2.100000E+02
2.100000E+02
2.100000E+02
2.100000E+02
2.100000E+02
2.100000E+02
2.100000E+02
2.100000E+02
2.100000E+02
2.100000E+02
2.100000E+02
2.100000E+02
2.100000E+02
2.100000E+02
2.100000E+02
2.100000E+02
2.100000E+02
2.100000E+02
2.100000E+02
2.100000E+02
2.100000E+02
2.100000E+02
2.100000E+02
2.100000E+02
2.100000E+02
2.100000E+02
2.100000E+02
2.150000E+02
2.150000E+02
2.150000E+02
2.150000E+02
2.150000E+02
2.150000E+02
2.150000E+02
2.150000E+02
2.150000E+02
2.150000E+02
2.150000E+02
2.150000E+02
2.150000E+02
2.150000E+02
2.150000E+02
2.150000E+02
2.150000E+02
2.150000E+02
2.150000E+02
2.150000E+02
2.150000E+02
2.150000E+02
2.150000E+02
2.150000E+02
2.150000E+02
2.150000E+02
2.150000E+02
2.150000E+02
2.150000E+02
2.150000E+02
2.150000E+02
2.150000E+02
2.150000E+02
2.150000E+02
2.150000E+02
2.150000E+02
2.150000E+02
2.150000E+02
2.150000E+02
2.150000E+02
2.150000E+02
2.150000E+02
2.150000E+02
2.150000E+02
2.150000E+02
2.150000E+02
2.150000E+02
2.150000E+02
2.150000E+02
2.150000E+02
2.150000E+02
2.150000E+02
2.150000E+02
2.150000E+02
2.150000E+02
2.150000E+02
2.150000E+02
2.150000E+02
2.150000E+02
2.150000E+02
2.150000E+02
2.150000E+02
2.150000E+02
2.150000E+02
2.150000E+02
2.150000E+02
2.150000E+02
2.150000E+02
2.150000E+02
2.150000E+02
2.150000E+02
2.150000E+02
2.150000E+02
2.150000E+02
2.150000E+02
2.150000E+02
2.150000E+02
2.150000E+02
2.150000E+02
2.150000E+02
2.150000E+02
2.150000E+02
2.150000E+02
2.150000E+02
2.150000E+02
2.150000E+02
2.150000E+02
2.150000E+02
2.150000E+02
2.150000E+02
2.150000E+02
2.150000E+02
2.150000E+02
2.150000E+02
2.150000E+02
2.150000E+02
2.150000E+02
2.150000E+02
2.150000E+02
2.150000E+02
2.150000E+02
2.150000E+02
2.150000E+02
2.150000E+02
2.150000E+02
2.150000E+02
2.150000E+02
2.150000E+02
2.150000E+02
2.150000E+02
2.150000E+02
2.150000E+02
2.150000E+02
2.150000E+02
2.150000E+02
2.150000E+02
2.150000E+02
2.150000E+02
2.150000E+02
2.150000E+02
2.150000E+02
2.150000E+02
2.150000E+02
2.150000E+02
2.150000E+02
2.150000E+02
2.150000E+02
2.150000E+02
2.150000E+02
2.150000E+02
2.150000E+02
2.150000E+02
2.150000E+02
2.150000E+02
2.150000E+02
2.150000E+02
2.150000E+02
2.150000E+02
2.150000E+02
2.150000E+02
2.150000E+02
2.150000E+02
2.150000E+02
2.150000E+02
2.150000E+02
2.150000E+02
2.150000E+02
2.150000E+02
2.150000E+02
2.150000E+02
2.150000E+02
2.150000E+02
2.150000E+02
2.150000E+02
2.150000E+02
2.150000E+02
2.150000E+02
2.150000E+02
2.150000E+02
2.150000E+02
2.150000E+02
2.150000E+02
2.150000E+02
2.150000E+02
2.150000E+02
2.150000E+02
2.150000E+02
2.150000E+02
2.150000E+02
2.150000E+02
2.150000E+02
2.150000E+02
2.150000E+02
2.150000E+02
2.150000E+02
2.150000E+02
2.150000E+02
2.150000E+02
2.150000E+02
2.150000E+02
2.150000E+02
2.150000E+02
2.150000E+02
2.150000E+02
2.150000E+02
2.150000E+02
2.150000E+02
2.150000E+02
2.150000E+02
2.150000E+02
2.150000E+02
2.150000E+02
2.150000E+02
2.150000E+02
2.150000E+02
2.150000E+02
2.150000E+02
2.150000E+02
2.150000E+02
2.150000E+02
2.150000E+02
2.200000E+02
2.200000E+02
2.200000E+02
2.200000E+02
2.200000E+02
2.200000E+02
2.200000E+02
2.200000E+02
2.200000E+02
2.200000E+02
2.200000E+02
2.200000E+02
2.200000E+02
2.200000E+02
2.200000E+02
2.200000E+02
2.200000E+02
2.200000E+02
2.200000E+02
2.200000E+02
2.200000E+02
2.200000E+02
2.200000E+02
2.200000E+02
2.200000E+02
2.200000E+02
2.200000E+02
2.200000E+02
2.200000E+02
2.200000E+02
2.200000E+02
2.200000E+02
2.200000E+02
2.200000E+02
2.200000E+02
2.200000E+02
2.200000E+02
2.200000E+02
2.200000E+02
2.200000E+02
2.200000E+02
2.200000E+02
2.200000E+02
2.200000E+02
2.200000E+02
2.200000E+02
2.200000E+02
2.200000E+02
2.200000E+02
2.200000E+02
2.200000E+02
2.200000E+02
2.200000E+02
2.200000E+02
2.200000E+02
2.200000E+02
2.200000E+02
2.200000E+02
2.200000E+02
2.200000E+02
2.200000E+02
2.200000E+02
2.200000E+02
2.200000E+02
2.200000E+02
2.200000E+02
2.200000E+02
2.200000E+02
2.200000E+02
2.200000E+02
2.200000E+02
2.200000E+02
2.200000E+02
2.200000E+02
2.200000E+02
2.200000E+02
2.200000E+02
2.200000E+02
2.200000E+02
2.200000E+02
2.200000E+02
2.200000E+02
2.200000E+02
2.200000E+02
2.200000E+02
2.200000E+02
2.200000E+02
2.200000E+02
2.200000E+02
2.200000E+02
2.200000E+02
2.200000E+02
2.200000E+02
2.200000E+02
2.200000E+02
2.200000E+02
2.200000E+02
2.200000E+02
2.200000E+02
2.200000E+02
2.200000E+02
2.200000E+02
2.200000E+02
2.200000E+02
2.200000E+02
2.200000E+02
2.200000E+02
2.200000E+02
2.200000E+02
2.200000E+02
2.200000E+02
2.200000E+02
2.200000E+02
2.200000E+02
2.200000E+02
2.200000E+02
2.200000E+02
2.200000E+02
2.200000E+02
2.200000E+02
2.200000E+02
2.200000E+02
2.200000E+02
2.200000E+02
2.200000E+02
2.200000E+02
2.200000E+02
2.200000E+02
2.200000E+02
2.200000E+02
2.200000E+02
2.200000E+02
2.200000E+02
2.200000E+02
2.200000E+02
2.200000E+02
2.200000E+02
2.200000E+02
2.200000E+02
2.200000E+02
2.200000E+02
2.200000E+02
2.200000E+02
2.200000E+02
2.200000E+02
2.200000E+02
2.200000E+02
2.200000E+02
2.200000E+02
2.200000E+02
2.200000E+02
2.200000E+02
2.200000E+02
2.200000E+02
2.200000E+02
2.200000E+02
2.200000E+02
2.200000E+02
2.200000E+02
2.200000E+02
2.200000E+02
2.200000E+02
2.200000E+02
2.200000E+02
2.200000E+02
2.200000E+02
2.200000E+02
2.200000E+02
2.200000E+02
2.200000E+02
2.200000E+02
2.200000E+02
2.200000E+02
2.200000E+02
2.200000E+02
2.200000E+02
2.200000E+02
2.200000E+02
2.200000E+02
2.200000E+02
2.200000E+02
2.200000E+02
2.200000E+02
2.200000E+02
2.200000E+02
2.200000E+02
2.200000E+02
2.200000E+02
2.200000E+02
2.200000E+02
2.200000E+02
2.200000E+02
2.200000E+02
2.200000E+02
2.200000E+02
2.200000E+02
2.200000E+02
2.200000E+02
2.200000E+02
2.200000E+02
2.200000E+02
2.250000E+02
2.250000E+02
2.250000E+02
2.250000E+02
2.250000E+02
2.250000E+02
2.250000E+02
2.250000E+02
2.250000E+02
2.250000E+02
2.250000E+02
2.250000E+02
2.250000E+02
2.250000E+02
2.250000E+02
2.250000E+02
2.250000E+02
2.250000E+02
2.250000E+02
2.250000E+02
2.250000E+02
2.250000E+02
2.250000E+02
2.250000E+02
2.250000E+02
2.250000E+02
2.250000E+02
2.250000E+02
2.250000E+02
2.250000E+02
2.250000E+02
2.250000E+02
2.250000E+02
2.250000E+02
2.250000E+02
2.250000E+02
2.250000E+02
2.250000E+02
2.250000E+02
2.250000E+02
2.250000E+02
2.250000E+02
2.250000E+02
2.250000E+02
2.250000E+02
2.250000E+02
2.250000E+02
2.250000E+02
2.250000E+02
2.250000E+02
2.250000E+02
2.250000E+02
2.250000E+02
2.250000E+02
2.250000E+02
2.250000E+02
2.250000E+02
2.250000E+02
2.250000E+02
2.250000E+02
2.250000E+02
2.250000E+02
2.250000E+02
2.250000E+02
2.250000E+02
2.250000E+02
2.250000E+02
2.250000E+02
2.250000E+02
2.250000E+02
2.250000E+02
2.250000E+02
2.250000E+02
2.250000E+02
2.250000E+02
2.250000E+02
2.250000E+02
2.250000E+02
2.250000E+02
2.250000E+02
2.250000E+02
2.250000E+02
2.250000E+02
2.250000E+02
2.250000E+02
2.250000E+02
2.250000E+02
2.250000E+02
2.250000E+02
2.250000E+02
2.250000E+02
2.250000E+02
2.250000E+02
2.250000E+02
2.250000E+02
2.250000E+02
2.250000E+02
2.250000E+02
2.250000E+02
2.250000E+02
2.250000E+02
2.250000E+02
2.250000E+02
2.250000E+02
2.250000E+02
2.250000E+02
2.250000E+02
2.250000E+02
2.250000E+02
2.250000E+02
2.250000E+02
2.250000E+02
2.250000E+02
2.250000E+02
2.250000E+02
2.250000E+02
2.250000E+02
2.250000E+02
2.250000E+02
2.250000E+02
2.250000E+02
2.250000E+02
2.250000E+02
2.250000E+02
2.250000E+02
2.250000E+02
2.250000E+02
2.250000E+02
2.250000E+02
2.250000E+02
2.250000E+02
2.250000E+02
2.250000E+02
2.250000E+02
2.250000E+02
2.250000E+02
2.250000E+02
2.250000E+02
2.250000E+02
2.250000E+02
2.250000E+02
2.250000E+02
2.250000E+02
2.250000E+02
2.250000E+02
2.250000E+02
2.250000E+02
2.250000E+02
2.250000E+02
2.250000E+02
2.250000E+02
2.250000E+02
2.250000E+02
2.250000E+02
2.250000E+02
2.250000E+02
2.250000E+02
2.250000E+02
2.250000E+02
2.250000E+02
2.250000E+02
2.250000E+02
2.250000E+02
2.250000E+02
2.250000E+02
2.250000E+02
2.250000E+02
2.250000E+02
2.250000E+02
2.250000E+02
2.250000E+02
2.250000E+02
2.250000E+02
2.250000E+02
2.250000E+02
2.250000E+02
2.250000E+02
2.250000E+02
2.250000E+02
2.250000E+02
2.250000E+02
2.250000E+02
2.250000E+02
2.250000E+02
2.250000E+02
2.250000E+02
2.250000E+02
2.250000E+02
2.250000E+02
2.250000E+02
2.250000E+02
2.250000E+02
2.250000E+02
2.250000E+02
2.250000E+02
2.250000E+02
2.250000E+02
2.250000E+02
2.250000E+02
2.250000E+02
2.250000E+02
2.300000E+02
2.300000E+02
2.300000E+02
2.300000E+02
2.300000E+02
2.300000E+02
2.300000E+02
2.300000E+02
2.300000E+02
2.300000E+02
2.300000E+02
2.300000E+02
2.300000E+02
2.300000E+02
2.300000E+02
2.300000E+02
2.300000E+02
2.300000E+02
2.300000E+02
2.300000E+02
2.300000E+02
2.300000E+02
2.300000E+02
2.300000E+02
2.300000E+02
2.300000E+02
2.300000E+02
2.300000E+02
2.300000E+02
2.300000E+02
2.300000E+02
2.300000E+02
2.300000E+02
2.300000E+02
2.300000E+02
2.300000E+02
2.300000E+02
2.300000E+02
2.300000E+02
2.300000E+02
2.300000E+02
2.300000E+02
2.300000E+02
2.300000E+02
2.300000E+02
2.300000E+02
2.300000E+02
2.300000E+02
2.300000E+02
2.300000E+02
2.300000E+02
2.300000E+02
2.300000E+02
2.300000E+02
2.300000E+02
2.300000E+02
2.300000E+02
2.300000E+02
2.300000E+02
2.300000E+02
2.300000E+02
2.300000E+02
2.300000E+02
2.300000E+02
2.300000E+02
2.300000E+02
2.300000E+02
2.300000E+02
2.300000E+02
2.300000E+02
2.300000E+02
2.300000E+02
2.300000E+02
2.300000E+02
2.300000E+02
2.300000E+02
2.300000E+02
2.300000E+02
2.300000E+02
2.300000E+02
2.300000E+02
2.300000E+02
2.300000E+02
2.300000E+02
2.300000E+02
2.300000E+02
2.300000E+02
2.300000E+02
2.300000E+02
2.300000E+02
2.300000E+02
2.300000E+02
2.300000E+02
2.300000E+02
2.300000E+02
2.300000E+02
2.300000E+02
2.300000E+02
2.300000E+02
2.300000E+02
2.300000E+02
2.300000E+02
2.300000E+02
2.300000E+02
2.300000E+02
2.300000E+02
2.300000E+02
2.300000E+02
2.300000E+02
2.300000E+02
2.300000E+02
2.300000E+02
2.300000E+02
2.300000E+02
2.300000E+02
2.300000E+02
2.300000E+02
2.300000E+02
2.300000E+02
2.300000E+02
2.300000E+02
2.300000E+02
2.300000E+02
2.300000E+02
2.300000E+02
2.300000E+02
2.300000E+02
2.300000E+02
2.300000E+02
2.300000E+02
2.300000E+02
2.300000E+02
2.300000E+02
2.300000E+02
2.300000E+02
2.300000E+02
2.300000E+02
2.300000E+02
2.300000E+02
2.300000E+02
2.300000E+02
2.300000E+02
2.300000E+02
2.300000E+02
2.300000E+02
2.300000E+02
2.300000E+02
2.300000E+02
2.300000E+02
2.300000E+02
2.300000E+02
2.300000E+02
2.300000E+02
2.300000E+02
2.300000E+02
2.300000E+02
2.300000E+02
2.300000E+02
2.300000E+02
2.300000E+02
2.300000E+02
2.300000E+02
2.300000E+02
2.300000E+02
2.300000E+02
2.300000E+02
2.300000E+02
2.300000E+02
2.300000E+02
2.300000E+02
2.300000E+02
2.300000E+02
2.300000E+02
2.300000E+02
2.300000E+02
2.300000E+02
2.300000E+02
2.300000E+02
2.300000E+02
2.300000E+02
2.300000E+02
2.300000E+02
2.300000E+02
2.300000E+02
2.300000E+02
2.300000E+02
2.300000E+02
2.300000E+02
2.300000E+02
2.300000E+02
2.300000E+02
2.300000E+02
2.300000E+02
2.300000E+02
2.300000E+02
2.300000E+02
2.300000E+02
2.300000E+02
2.300000E+02
2.300000E+02
2.300000E+02
2.350000E+02
2.350000E+02
2.350000E+02
2.350000E+02
2.350000E+02
2.350000E+02
2.350000E+02
2.350000E+02
2.350000E+02
2.350000E+02
2.350000E+02
2.350000E+02
2.350000E+02
2.350000E+02
2.350000E+02
2.350000E+02
2.350000E+02
2.350000E+02
2.350000E+02
2.350000E+02
2.350000E+02
2.350000E+02
2.350000E+02
2.350000E+02
2.350000E+02
2.350000E+02
2.350000E+02
2.350000E+02
2.350000E+02
2.350000E+02
2.350000E+02
2.350000E+02
2.350000E+02
2.350000E+02
2.350000E+02
2.350000E+02
2.350000E+02
2.350000E+02
2.350000E+02
2.350000E+02
2.350000E+02
2.350000E+02
2.350000E+02
2.350000E+02
2.350000E+02
2.350000E+02
2.350000E+02
2.350000E+02
2.350000E+02
2.350000E+02
2.350000E+02
2.350000E+02
2.350000E+02
2.350000E+02
2.350000E+02
2.350000E+02
2.350000E+02
2.350000E+02
2.350000E+02
2.350000E+02
2.350000E+02
2.350000E+02
2.350000E+02
2.350000E+02
2.350000E+02
2.350000E+02
2.350000E+02
2.350000E+02
2.350000E+02
2.350000E+02
2.350000E+02
2.350000E+02
2.350000E+02
2.350000E+02
2.350000E+02
2.350000E+02
2.350000E+02
2.350000E+02
2.350000E+02
2.350000E+02
2.350000E+02
2.350000E+02
2.350000E+02
2.350000E+02
2.350000E+02
2.350000E+02
2.350000E+02
2.350000E+02
2.350000E+02
2.350000E+02
2.350000E+02
2.350000E+02
2.350000E+02
2.350000E+02
2.350000E+02
2.350000E+02
2.350000E+02
2.350000E+02
2.350000E+02
2.350000E+02
2.350000E+02
2.350000E+02
2.350000E+02
2.350000E+02
2.350000E+02
2.350000E+02
2.350000E+02
2.350000E+02
2.350000E+02
2.350000E+02
2.350000E+02
2.350000E+02
2.350000E+02
2.350000E+02
2.350000E+02
2.350000E+02
2.350000E+02
2.350000E+02
2.350000E+02
2.350000E+02
2.350000E+02
2.350000E+02
2.350000E+02
2.350000E+02
2.350000E+02
2.350000E+02
2.350000E+02
2.350000E+02
2.350000E+02
2.350000E+02
2.350000E+02
2.350000E+02
2.350000E+02
2.350000E+02
2.350000E+02
2.350000E+02
2.350000E+02
2.350000E+02
2.350000E+02
2.350000E+02
2.350000E+02
2.350000E+02
2.350000E+02
2.350000E+02
2.350000E+02
2.350000E+02
2.350000E+02
2.350000E+02
2.350000E+02
2.350000E+02
2.350000E+02
2.350000E+02
2.350000E+02
2.350000E+02
2.350000E+02
2.350000E+02
2.350000E+02
2.350000E+02
2.350000E+02
2.350000E+02
2.350000E+02
2.350000E+02
2.350000E+02
2.350000E+02
2.350000E+02
2.350000E+02
2.350000E+02
2.350000E+02
2.350000E+02
2.350000E+02
2.350000E+02
2.350000E+02
2.350000E+02
2.350000E+02
2.350000E+02
2.350000E+02
2.350000E+02
2.350000E+02
2.350000E+02
2.350000E+02
2.350000E+02
2.350000E+02
2.350000E+02
2.350000E+02
2.350000E+02
2.350000E+02
2.350000E+02
2.350000E+02
2.350000E+02
2.350000E+02
2.350000E+02
2.350000E+02
2.350000E+02
2.350000E+02
2.350000E+02
2.350000E+02
2.350000E+02
2.350000E+02
2.350000E+02
2.350000E+02
2.350000E+02
2.400000E+02
2.400000E+02
2.400000E+02
2.400000E+02
2.400000E+02
2.400000E+02
2.400000E+02
2.400000E+02
2.400000E+02
2.400000E+02
2.400000E+02
2.400000E+02
2.400000E+02
2.400000E+02
2.400000E+02
2.400000E+02
2.400000E+02
2.400000E+02
2.400000E+02
2.400000E+02
2.400000E+02
2.400000E+02
2.400000E+02
2.400000E+02
2.400000E+02
2.400000E+02
2.400000E+02
2.400000E+02
2.400000E+02
2.400000E+02
2.400000E+02
2.400000E+02
2.400000E+02
2.400000E+02
2.400000E+02
2.400000E+02
2.400000E+02
2.400000E+02
2.400000E+02
2.400000E+02
2.400000E+02
2.400000E+02
2.400000E+02
2.400000E+02
2.400000E+02
2.400000E+02
2.400000E+02
2.400000E+02
2.400000E+02
2.400000E+02
2.400000E+02
2.400000E+02
2.400000E+02
2.400000E+02
2.400000E+02
2.400000E+02
2.400000E+02
2.400000E+02
2.400000E+02
2.400000E+02
2.400000E+02
2.400000E+02
2.400000E+02
2.400000E+02
2.400000E+02
2.400000E+02
2.400000E+02
2.400000E+02
2.400000E+02
2.400000E+02
2.400000E+02
2.400000E+02
2.400000E+02
2.400000E+02
2.400000E+02
2.400000E+02
2.400000E+02
2.400000E+02
2.400000E+02
2.400000E+02
2.400000E+02
2.400000E+02
2.400000E+02
2.400000E+02
2.400000E+02
2.400000E+02
2.400000E+02
2.400000E+02
2.400000E+02
2.400000E+02
2.400000E+02
2.400000E+02
2.400000E+02
2.400000E+02
2.400000E+02
2.400000E+02
2.400000E+02
2.400000E+02
2.400000E+02
2.400000E+02
2.400000E+02
2.400000E+02
2.400000E+02
2.400000E+02
2.400000E+02
2.400000E+02
2.400000E+02
2.400000E+02
2.400000E+02
2.400000E+02
2.400000E+02
2.400000E+02
2.400000E+02
2.400000E+02
2.400000E+02
2.400000E+02
2.400000E+02
2.400000E+02
2.400000E+02
2.400000E+02
2.400000E+02
2.400000E+02
2.400000E+02
2.400000E+02
2.400000E+02
2.400000E+02
2.400000E+02
2.400000E+02
2.400000E+02
2.400000E+02
2.400000E+02
2.400000E+02
2.400000E+02
2.400000E+02
2.400000E+02
2.400000E+02
2.400000E+02
2.400000E+02
2.400000E+02
2.400000E+02
2.400000E+02
2.400000E+02
2.400000E+02
2.400000E+02
2.400000E+02
2.400000E+02
2.400000E+02
2.400000E+02
2.400000E+02
2.400000E+02
2.400000E+02
2.400000E+02
2.400000E+02
2.400000E+02
2.400000E+02
2.400000E+02
2.400000E+02
2.400000E+02
2.400000E+02
2.400000E+02
2.400000E+02
2.400000E+02
2.400000E+02
2.400000E+02
2.400000E+02
2.400000E+02
2.400000E+02
2.400000E+02
2.400000E+02
2.400000E+02
2.400000E+02
2.400000E+02
2.400000E+02
2.400000E+02
2.400000E+02
2.400000E+02
2.400000E+02
2.400000E+02
2.400000E+02
2.400000E+02
2.400000E+02
2.400000E+02
2.400000E+02
2.400000E+02
2.400000E+02
2.400000E+02
2.400000E+02
2.400000E+02
2.400000E+02
2.400000E+02
2.400000E+02
2.400000E+02
2.400000E+02
2.400000E+02
2.400000E+02
2.400000E+02
2.400000E+02
2.400000E+02
2.400000E+02
2.400000E+02
2.400000E+02
2.450000E+02
2.450000E+02
2.450000E+02
2.450000E+02
2.450000E+02
2.450000E+02
2.450000E+02
2.450000E+02
2.450000E+02
2.450000E+02
2.450000E+02
2.450000E+02
2.450000E+02
2.450000E+02
2.450000E+02
2.450000E+02
2.450000E+02
2.450000E+02
2.450000E+02
2.450000E+02
2.450000E+02
2.450000E+02
2.450000E+02
2.450000E+02
2.450000E+02
2.450000E+02
2.450000E+02
2.450000E+02
2.450000E+02
2.450000E+02
2.450000E+02
2.450000E+02
2.450000E+02
2.450000E+02
2.450000E+02
2.450000E+02
2.450000E+02
2.450000E+02
2.450000E+02
2.450000E+02
2.450000E+02
2.450000E+02
2.450000E+02
2.450000E+02
2.450000E+02
2.450000E+02
2.450000E+02
2.450000E+02
2.450000E+02
2.450000E+02
2.450000E+02
2.450000E+02
2.450000E+02
2.450000E+02
2.450000E+02
2.450000E+02
2.450000E+02
2.450000E+02
2.450000E+02
2.450000E+02
2.450000E+02
2.450000E+02
2.450000E+02
2.450000E+02
2.450000E+02
2.450000E+02
2.450000E+02
2.450000E+02
2.450000E+02
2.450000E+02
2.450000E+02
2.450000E+02
2.450000E+02
2.450000E+02
2.450000E+02
2.450000E+02
2.450000E+02
2.450000E+02
2.450000E+02
2.450000E+02
2.450000E+02
2.450000E+02
2.450000E+02
2.450000E+02
2.450000E+02
2.450000E+02
2.450000E+02
2.450000E+02
2.450000E+02
2.450000E+02
2.450000E+02
2.450000E+02
2.450000E+02
2.450000E+02
2.450000E+02
2.450000E+02
2.450000E+02
2.450000E+02
2.450000E+02
2.450000E+02
2.450000E+02
2.450000E+02
2.450000E+02
2.450000E+02
2.450000E+02
2.450000E+02
2.450000E+02
2.450000E+02
2.450000E+02
2.450000E+02
2.450000E+02
2.450000E+02
2.450000E+02
2.450000E+02
2.450000E+02
2.450000E+02
2.450000E+02
2.450000E+02
2.450000E+02
2.450000E+02
2.450000E+02
2.450000E+02
2.450000E+02
2.450000E+02
2.450000E+02
2.450000E+02
2.450000E+02
2.450000E+02
2.450000E+02
2.450000E+02
2.450000E+02
2.450000E+02
2.450000E+02
2.450000E+02
2.450000E+02
2.450000E+02
2.450000E+02
2.450000E+02
2.450000E+02
2.450000E+02
2.450000E+02
2.450000E+02
2.450000E+02
2.450000E+02
2.450000E+02
2.450000E+02
2.450000E+02
2.450000E+02
2.450000E+02
2.450000E+02
2.450000E+02
2.450000E+02
2.450000E+02
2.450000E+02
2.450000E+02
2.450000E+02
2.450000E+02
2.450000E+02
2.450000E+02
2.450000E+02
2.450000E+02
2.450000E+02
2.450000E+02
2.450000E+02
2.450000E+02
2.450000E+02
2.450000E+02
2.450000E+02
2.450000E+02
2.450000E+02
2.450000E+02
2.450000E+02
2.450000E+02
2.450000E+02
2.450000E+02
2.450000E+02
2.450000E+02
2.450000E+02
2.450000E+02
2.450000E+02
2.450000E+02
2.450000E+02
2.450000E+02
2.450000E+02
2.450000E+02
2.450000E+02
2.450000E+02
2.450000E+02
2.450000E+02
2.450000E+02
2.450000E+02
2.450000E+02
2.450000E+02
2.450000E+02
2.450000E+02
2.450000E+02
2.450000E+02
2.450000E+02
2.450000E+02
2.450000E+02
2.450000E+02
2.500000E+02
2.500000E+02
2.500000E+02
2.500000E+02
2.500000E+02
2.500000E+02
2.500000E+02
2.500000E+02
2.500000E+02
2.500000E+02
2.500000E+02
2.500000E+02
2.500000E+02
2.500000E+02
2.500000E+02
2.500000E+02
2.500000E+02
2.500000E+02
2.500000E+02
2.500000E+02
2.500000E+02
2.500000E+02
2.500000E+02
2.500000E+02
2.500000E+02
2.500000E+02
2.500000E+02
2.500000E+02
2.500000E+02
2.500000E+02
2.500000E+02
2.500000E+02
2.500000E+02
2.500000E+02
2.500000E+02
2.500000E+02
2.500000E+02
2.500000E+02
2.500000E+02
2.500000E+02
2.500000E+02
2.500000E+02
2.500000E+02
2.500000E+02
2.500000E+02
2.500000E+02
2.500000E+02
2.500000E+02
2.500000E+02
2.500000E+02
2.500000E+02
2.500000E+02
2.500000E+02
2.500000E+02
2.500000E+02
2.500000E+02
2.500000E+02
2.500000E+02
2.500000E+02
2.500000E+02
2.500000E+02
2.500000E+02
2.500000E+02
2.500000E+02
2.500000E+02
2.500000E+02
2.500000E+02
2.500000E+02
2.500000E+02
2.500000E+02
2.500000E+02
2.500000E+02
2.500000E+02
2.500000E+02
2.500000E+02
2.500000E+02
2.500000E+02
2.500000E+02
2.500000E+02
2.500000E+02
2.500000E+02
2.500000E+02
2.500000E+02
2.500000E+02
2.500000E+02
2.500000E+02
2.500000E+02
2.500000E+02
2.500000E+02
2.500000E+02
2.500000E+02
2.500000E+02
2.500000E+02
2.500000E+02
2.500000E+02
2.500000E+02
2.500000E+02
2.500000E+02
2.500000E+02
2.500000E+02
2.500000E+02
2.500000E+02
2.500000E+02
2.500000E+02
2.500000E+02
2.500000E+02
2.500000E+02
2.500000E+02
2.500000E+02
2.500000E+02
2.500000E+02
2.500000E+02
2.500000E+02
2.500000E+02
2.500000E+02
2.500000E+02
2.500000E+02
2.500000E+02
2.500000E+02
2.500000E+02
2.500000E+02
2.500000E+02
2.500000E+02
2.500000E+02
2.500000E+02
2.500000E+02
2.500000E+02
2.500000E+02
2.500000E+02
2.500000E+02
2.500000E+02
2.500000E+02
2.500000E+02
2.500000E+02
2.500000E+02
2.500000E+02
2.500000E+02
2.500000E+02
2.500000E+02
2.500000E+02
2.500000E+02
2.500000E+02
2.500000E+02
2.500000E+02
2.500000E+02
2.500000E+02
2.500000E+02
2.500000E+02
2.500000E+02
2.500000E+02
2.500000E+02
2.500000E+02
2.500000E+02
2.500000E+02
2.500000E+02
2.500000E+02
2.500000E+02
2.500000E+02
2.500000E+02
2.500000E+02
2.500000E+02
2.500000E+02
2.500000E+02
2.500000E+02
2.500000E+02
2.500000E+02
2.500000E+02
2.500000E+02
2.500000E+02
2.500000E+02
2.500000E+02
2.500000E+02
2.500000E+02
2.500000E+02
2.500000E+02
2.500000E+02
2.500000E+02
2.500000E+02
2.500000E+02
2.500000E+02
2.500000E+02
2.500000E+02
2.500000E+02
2.500000E+02
2.500000E+02
2.500000E+02
2.500000E+02
2.500000E+02
2.500000E+02
2.500000E+02
2.500000E+02
2.500000E+02
2.500000E+02
2.500000E+02
2.500000E+02
2.500000E+02
2.500000E+02
2.500000E+02
2.500000E+02
2.500000E+02
2.500000E+02
2.550000E+02
2.550000E+02
2.550000E+02
2.550000E+02
2.550000E+02
2.550000E+02
2.550000E+02
2.550000E+02
2.550000E+02
2.550000E+02
2.550000E+02
2.550000E+02
2.550000E+02
2.550000E+02
2.550000E+02
2.550000E+02
2.550000E+02
2.550000E+02
2.550000E+02
2.550000E+02
2.550000E+02
2.550000E+02
2.550000E+02
2.550000E+02
2.550000E+02
2.550000E+02
2.550000E+02
2.550000E+02
2.550000E+02
2.550000E+02
2.550000E+02
2.550000E+02
2.550000E+02
2.550000E+02
2.550000E+02
2.550000E+02
2.550000E+02
2.550000E+02
2.550000E+02
2.550000E+02
2.550000E+02
2.550000E+02
2.550000E+02
2.550000E+02
2.550000E+02
2.550000E+02
2.550000E+02
2.550000E+02
2.550000E+02
2.550000E+02
2.550000E+02
2.550000E+02
2.550000E+02
2.550000E+02
2.550000E+02
2.550000E+02
2.550000E+02
2.550000E+02
2.550000E+02
2.550000E+02
2.550000E+02
2.550000E+02
2.550000E+02
2.550000E+02
2.550000E+02
2.550000E+02
2.550000E+02
2.550000E+02
2.550000E+02
2.550000E+02
2.550000E+02
2.550000E+02
2.550000E+02
2.550000E+02
2.550000E+02
2.550000E+02
2.550000E+02
2.550000E+02
2.550000E+02
2.550000E+02
2.550000E+02
2.550000E+02
2.550000E+02
2.550000E+02
2.550000E+02
2.550000E+02
2.550000E+02
2.550000E+02
2.550000E+02
2.550000E+02
2.550000E+02
2.550000E+02
2.550000E+02
2.550000E+02
2.550000E+02
2.550000E+02
2.550000E+02
2.550000E+02
2.550000E+02
2.550000E+02
2.550000E+02
2.550000E+02
2.550000E+02
2.550000E+02
2.550000E+02
2.550000E+02
2.550000E+02
2.550000E+02
2.550000E+02
2.550000E+02
2.550000E+02
2.550000E+02
2.550000E+02
2.550000E+02
2.550000E+02
2.550000E+02
2.550000E+02
2.550000E+02
2.550000E+02
2.550000E+02
2.550000E+02
2.550000E+02
2.550000E+02
2.550000E+02
2.550000E+02
2.550000E+02
2.550000E+02
2.550000E+02
2.550000E+02
2.550000E+02
2.550000E+02
2.550000E+02
2.550000E+02
2.550000E+02
2.550000E+02
2.550000E+02
2.550000E+02
2.550000E+02
2.550000E+02
2.550000E+02
2.550000E+02
2.550000E+02
2.550000E+02
2.550000E+02
2.550000E+02
2.550000E+02
2.550000E+02
2.550000E+02
2.550000E+02
2.550000E+02
2.550000E+02
2.550000E+02
2.550000E+02
2.550000E+02
2.550000E+02
2.550000E+02
2.550000E+02
2.550000E+02
2.550000E+02
2.550000E+02
2.550000E+02
2.550000E+02
2.550000E+02
2.550000E+02
2.550000E+02
2.550000E+02
2.550000E+02
2.550000E+02
2.550000E+02
2.550000E+02
2.550000E+02
2.550000E+02
2.550000E+02
2.550000E+02
2.550000E+02
2.550000E+02
2.550000E+02
2.550000E+02
2.550000E+02
2.550000E+02
2.550000E+02
2.550000E+02
2.550000E+02
2.550000E+02
2.550000E+02
2.550000E+02
2.550000E+02
2.550000E+02
2.550000E+02
2.550000E+02
2.550000E+02
2.550000E+02
2.550000E+02
2.550000E+02
2.550000E+02
2.550000E+02
2.550000E+02
2.550000E+02
2.550000E+02
2.550000E+02
2.550000E+02
2.600000E+02
2.600000E+02
2.600000E+02
2.600000E+02
2.600000E+02
2.600000E+02
2.600000E+02
2.600000E+02
2.600000E+02
2.600000E+02
2.600000E+02
2.600000E+02
2.600000E+02
2.600000E+02
2.600000E+02
2.600000E+02
2.600000E+02
2.600000E+02
2.600000E+02
2.600000E+02
2.600000E+02
2.600000E+02
2.600000E+02
2.600000E+02
2.600000E+02
2.600000E+02
2.600000E+02
2.600000E+02
2.600000E+02
2.600000E+02
2.600000E+02
2.600000E+02
2.600000E+02
2.600000E+02
2.600000E+02
2.600000E+02
2.600000E+02
2.600000E+02
2.600000E+02
2.600000E+02
2.600000E+02
2.600000E+02
2.600000E+02
2.600000E+02
2.600000E+02
2.600000E+02
2.600000E+02
2.600000E+02
2.600000E+02
2.600000E+02
2.600000E+02
2.600000E+02
2.600000E+02
2.600000E+02
2.600000E+02
2.600000E+02
2.600000E+02
2.600000E+02
2.600000E+02
2.600000E+02
2.600000E+02
2.600000E+02
2.600000E+02
2.600000E+02
2.600000E+02
2.600000E+02
2.600000E+02
2.600000E+02
2.600000E+02
2.600000E+02
2.600000E+02
2.600000E+02
2.600000E+02
2.600000E+02
2.600000E+02
2.600000E+02
2.600000E+02
2.600000E+02
2.600000E+02
2.600000E+02
2.600000E+02
2.600000E+02
2.600000E+02
2.600000E+02
2.600000E+02
2.600000E+02
2.600000E+02
2.600000E+02
2.600000E+02
2.600000E+02
2.600000E+02
2.600000E+02
2.600000E+02
2.600000E+02
2.600000E+02
2.600000E+02
2.600000E+02
2.600000E+02
2.600000E+02
2.600000E+02
2.600000E+02
2.600000E+02
2.600000E+02
2.600000E+02
2.600000E+02
2.600000E+02
2.600000E+02
2.600000E+02
2.600000E+02
2.600000E+02
2.600000E+02
2.600000E+02
2.600000E+02
2.600000E+02
2.600000E+02
2.600000E+02
2.600000E+02
2.600000E+02
2.600000E+02
2.600000E+02
2.600000E+02
2.600000E+02
2.600000E+02
2.600000E+02
2.600000E+02
2.600000E+02
2.600000E+02
2.600000E+02
2.600000E+02
2.600000E+02
2.600000E+02
2.600000E+02
2.600000E+02
2.600000E+02
2.600000E+02
2.600000E+02
2.600000E+02
2.600000E+02
2.600000E+02
2.600000E+02
2.600000E+02
2.600000E+02
2.600000E+02
2.600000E+02
2.600000E+02
2.600000E+02
2.600000E+02
2.600000E+02
2.600000E+02
2.600000E+02
2.600000E+02
2.600000E+02
2.600000E+02
2.600000E+02
2.600000E+02
2.600000E+02
2.600000E+02
2.600000E+02
2.600000E+02
2.600000E+02
2.600000E+02
2.600000E+02
2.600000E+02
2.600000E+02
2.600000E+02
2.600000E+02
2.600000E+02
2.600000E+02
2.600000E+02
2.600000E+02
2.600000E+02
2.600000E+02
2.600000E+02
2.600000E+02
2.600000E+02
2.600000E+02
2.600000E+02
2.600000E+02
2.600000E+02
2.600000E+02
2.600000E+02
2.600000E+02
2.600000E+02
2.600000E+02
2.600000E+02
2.600000E+02
2.600000E+02
2.600000E+02
2.600000E+02
2.600000E+02
2.600000E+02
2.600000E+02
2.600000E+02
2.600000E+02
2.600000E+02
2.600000E+02
2.600000E+02
2.600000E+02
2.600000E+02
2.600000E+02
2.600000E+02
2.650000E+02
2.650000E+02
2.650000E+02
2.650000E+02
2.650000E+02
2.650000E+02
2.650000E+02
2.650000E+02
2.650000E+02
2.650000E+02
2.650000E+02
2.650000E+02
2.650000E+02
2.650000E+02
2.650000E+02
2.650000E+02
2.650000E+02
2.650000E+02
2.650000E+02
2.650000E+02
2.650000E+02
2.650000E+02
2.650000E+02
2.650000E+02
2.650000E+02
2.650000E+02
2.650000E+02
2.650000E+02
2.650000E+02
2.650000E+02
2.650000E+02
2.650000E+02
2.650000E+02
2.650000E+02
2.650000E+02
2.650000E+02
2.650000E+02
2.650000E+02
2.650000E+02
2.650000E+02
2.650000E+02
2.650000E+02
2.650000E+02
2.650000E+02
2.650000E+02
2.650000E+02
2.650000E+02
2.650000E+02
2.650000E+02
2.650000E+02
2.650000E+02
2.650000E+02
2.650000E+02
2.650000E+02
2.650000E+02
2.650000E+02
2.650000E+02
2.650000E+02
2.650000E+02
2.650000E+02
2.650000E+02
2.650000E+02
2.650000E+02
2.650000E+02
2.650000E+02
2.650000E+02
2.650000E+02
2.650000E+02
2.650000E+02
2.650000E+02
2.650000E+02
2.650000E+02
2.650000E+02
2.650000E+02
2.650000E+02
2.650000E+02
2.650000E+02
2.650000E+02
2.650000E+02
2.650000E+02
2.650000E+02
2.650000E+02
2.650000E+02
2.650000E+02
2.650000E+02
2.650000E+02
2.650000E+02
2.650000E+02
2.650000E+02
2.650000E+02
2.650000E+02
2.650000E+02
2.650000E+02
2.650000E+02
2.650000E+02
2.650000E+02
2.650000E+02
2.650000E+02
2.650000E+02
2.650000E+02
2.650000E+02
2.650000E+02
2.650000E+02
2.650000E+02
2.650000E+02
2.650000E+02
2.650000E+02
2.650000E+02
2.650000E+02
2.650000E+02
2.650000E+02
2.650000E+02
2.650000E+02
2.650000E+02
2.650000E+02
2.650000E+02
2.650000E+02
2.650000E+02
2.650000E+02
2.650000E+02
2.650000E+02
2.650000E+02
2.650000E+02
2.650000E+02
2.650000E+02
2.650000E+02
2.650000E+02
2.650000E+02
2.650000E+02
2.650000E+02
2.650000E+02
2.650000E+02
2.650000E+02
2.650000E+02
2.650000E+02
2.650000E+02
2.650000E+02
2.650000E+02
2.650000E+02
2.650000E+02
2.650000E+02
2.650000E+02
2.650000E+02
2.650000E+02
2.650000E+02
2.650000E+02
2.650000E+02
2.650000E+02
2.650000E+02
2.650000E+02
2.650000E+02
2.650000E+02
2.650000E+02
2.650000E+02
2.650000E+02
2.650000E+02
2.650000E+02
2.650000E+02
2.650000E+02
2.650000E+02
2.650000E+02
2.650000E+02
2.650000E+02
2.650000E+02
2.650000E+02
2.650000E+02
2.650000E+02
2.650000E+02
2.650000E+02
2.650000E+02
2.650000E+02
2.650000E+02
2.650000E+02
2.650000E+02
2.650000E+02
2.650000E+02
2.650000E+02
2.650000E+02
2.650000E+02
2.650000E+02
2.650000E+02
2.650000E+02
2.650000E+02
2.650000E+02
2.650000E+02
2.650000E+02
2.650000E+02
2.650000E+02
2.650000E+02
2.650000E+02
2.650000E+02
2.650000E+02
2.650000E+02
2.650000E+02
2.650000E+02
2.650000E+02
2.650000E+02
2.650000E+02
2.650000E+02
2.650000E+02
2.650000E+02
2.700000E+02
2.700000E+02
2.700000E+02
2.700000E+02
2.700000E+02
2.700000E+02
2.700000E+02
2.700000E+02
2.700000E+02
2.700000E+02
2.700000E+02
2.700000E+02
2.700000E+02
2.700000E+02
2.700000E+02
2.700000E+02
2.700000E+02
2.700000E+02
2.700000E+02
2.700000E+02
2.700000E+02
2.700000E+02
2.700000E+02
2.700000E+02
2.700000E+02
2.700000E+02
2.700000E+02
2.700000E+02
2.700000E+02
2.700000E+02
2.700000E+02
2.700000E+02
2.700000E+02
2.700000E+02
2.700000E+02
2.700000E+02
2.700000E+02
2.700000E+02
2.700000E+02
2.700000E+02
2.700000E+02
2.700000E+02
2.700000E+02
2.700000E+02
2.700000E+02
2.700000E+02
2.700000E+02
2.700000E+02
2.700000E+02
2.700000E+02
2.700000E+02
2.700000E+02
2.700000E+02
2.700000E+02
2.700000E+02
2.700000E+02
2.700000E+02
2.700000E+02
2.700000E+02
2.700000E+02
2.700000E+02
2.700000E+02
2.700000E+02
2.700000E+02
2.700000E+02
2.700000E+02
2.700000E+02
2.700000E+02
2.700000E+02
2.700000E+02
2.700000E+02
2.700000E+02
2.700000E+02
2.700000E+02
2.700000E+02
2.700000E+02
2.700000E+02
2.700000E+02
2.700000E+02
2.700000E+02
2.700000E+02
2.700000E+02
2.700000E+02
2.700000E+02
2.700000E+02
2.700000E+02
2.700000E+02
2.700000E+02
2.700000E+02
2.700000E+02
2.700000E+02
2.700000E+02
2.700000E+02
2.700000E+02
2.700000E+02
2.700000E+02
2.700000E+02
2.700000E+02
2.700000E+02
2.700000E+02
2.700000E+02
2.700000E+02
2.700000E+02
2.700000E+02
2.700000E+02
2.700000E+02
2.700000E+02
2.700000E+02
2.700000E+02
2.700000E+02
2.700000E+02
2.700000E+02
2.700000E+02
2.700000E+02
2.700000E+02
2.700000E+02
2.700000E+02
2.700000E+02
2.700000E+02
2.700000E+02
2.700000E+02
2.700000E+02
2.700000E+02
2.700000E+02
2.700000E+02
2.700000E+02
2.700000E+02
2.700000E+02
2.700000E+02
2.700000E+02
2.700000E+02
2.700000E+02
2.700000E+02
2.700000E+02
2.700000E+02
2.700000E+02
2.700000E+02
2.700000E+02
2.700000E+02
2.700000E+02
2.700000E+02
2.700000E+02
2.700000E+02
2.700000E+02
2.700000E+02
2.700000E+02
2.700000E+02
2.700000E+02
2.700000E+02
2.700000E+02
2.700000E+02
2.700000E+02
2.700000E+02
2.700000E+02
2.700000E+02
2.700000E+02
2.700000E+02
2.700000E+02
2.700000E+02
2.700000E+02
2.700000E+02
2.700000E+02
2.700000E+02
2.700000E+02
2.700000E+02
2.700000E+02
2.700000E+02
2.700000E+02
2.700000E+02
2.700000E+02
2.700000E+02
2.700000E+02
2.700000E+02
2.700000E+02
2.700000E+02
2.700000E+02
2.700000E+02
2.700000E+02
2.700000E+02
2.700000E+02
2.700000E+02
2.700000E+02
2.700000E+02
2.700000E+02
2.700000E+02
2.700000E+02
2.700000E+02
2.700000E+02
2.700000E+02
2.700000E+02
2.700000E+02
2.700000E+02
2.700000E+02
2.700000E+02
2.700000E+02
2.700000E+02
2.700000E+02
2.700000E+02
2.700000E+02
2.700000E+02
2.700000E+02
2.750000E+02
2.750000E+02
2.750000E+02
2.750000E+02
2.750000E+02
2.750000E+02
2.750000E+02
2.750000E+02
2.750000E+02
2.750000E+02
2.750000E+02
2.750000E+02
2.750000E+02
2.750000E+02
2.750000E+02
2.750000E+02
2.750000E+02
2.750000E+02
2.750000E+02
2.750000E+02
2.750000E+02
2.750000E+02
2.750000E+02
2.750000E+02
2.750000E+02
2.750000E+02
2.750000E+02
2.750000E+02
2.750000E+02
2.750000E+02
2.750000E+02
2.750000E+02
2.750000E+02
2.750000E+02
2.750000E+02
2.750000E+02
2.750000E+02
2.750000E+02
2.750000E+02
2.750000E+02
2.750000E+02
2.750000E+02
2.750000E+02
2.750000E+02
2.750000E+02
2.750000E+02
2.750000E+02
2.750000E+02
2.750000E+02
2.750000E+02
2.750000E+02
2.750000E+02
2.750000E+02
2.750000E+02
2.750000E+02
2.750000E+02
2.750000E+02
2.750000E+02
2.750000E+02
2.750000E+02
2.750000E+02
2.750000E+02
2.750000E+02
2.750000E+02
2.750000E+02
2.750000E+02
2.750000E+02
2.750000E+02
2.750000E+02
2.750000E+02
2.750000E+02
2.750000E+02
2.750000E+02
2.750000E+02
2.750000E+02
2.750000E+02
2.750000E+02
2.750000E+02
2.750000E+02
2.750000E+02
2.750000E+02
2.750000E+02
2.750000E+02
2.750000E+02
2.750000E+02
2.750000E+02
2.750000E+02
2.750000E+02
2.750000E+02
2.750000E+02
2.750000E+02
2.750000E+02
2.750000E+02
2.750000E+02
2.750000E+02
2.750000E+02
2.750000E+02
2.750000E+02
2.750000E+02
2.750000E+02
2.750000E+02
2.750000E+02
2.750000E+02
2.750000E+02
2.750000E+02
2.750000E+02
2.750000E+02
2.750000E+02
2.750000E+02
2.750000E+02
2.750000E+02
2.750000E+02
2.750000E+02
2.750000E+02
2.750000E+02
2.750000E+02
2.750000E+02
2.750000E+02
2.750000E+02
2.750000E+02
2.750000E+02
2.750000E+02
2.750000E+02
2.750000E+02
2.750000E+02
2.750000E+02
2.750000E+02
2.750000E+02
2.750000E+02
2.750000E+02
2.750000E+02
2.750000E+02
2.750000E+02
2.750000E+02
2.750000E+02
2.750000E+02
2.750000E+02
2.750000E+02
2.750000E+02
2.750000E+02
2.750000E+02
2.750000E+02
2.750000E+02
2.750000E+02
2.750000E+02
2.750000E+02
2.750000E+02
2.750000E+02
2.750000E+02
2.750000E+02
2.750000E+02
2.750000E+02
2.750000E+02
2.750000E+02
2.750000E+02
2.750000E+02
2.750000E+02
2.750000E+02
2.750000E+02
2.750000E+02
2.750000E+02
2.750000E+02
2.750000E+02
2.750000E+02
2.750000E+02
2.750000E+02
2.750000E+02
2.750000E+02
2.750000E+02
2.750000E+02
2.750000E+02
2.750000E+02
2.750000E+02
2.750000E+02
2.750000E+02
2.750000E+02
2.750000E+02
2.750000E+02
2.750000E+02
2.750000E+02
2.750000E+02
2.750000E+02
2.750000E+02
2.750000E+02
2.750000E+02
2.750000E+02
2.750000E+02
2.750000E+02
2.750000E+02
2.750000E+02
2.750000E+02
2.750000E+02
2.750000E+02
2.750000E+02
2.750000E+02
2.750000E+02
2.750000E+02
2.750000E+02
2.750000E+02
2.750000E+02
2.750000E+02
2.800000E+02
2.800000E+02
2.800000E+02
2.800000E+02
2.800000E+02
2.800000E+02
2.800000E+02
2.800000E+02
2.800000E+02
2.800000E+02
2.800000E+02
2.800000E+02
2.800000E+02
2.800000E+02
2.800000E+02
2.800000E+02
2.800000E+02
2.800000E+02
2.800000E+02
2.800000E+02
2.800000E+02
2.800000E+02
2.800000E+02
2.800000E+02
2.800000E+02
2.800000E+02
2.800000E+02
2.800000E+02
2.800000E+02
2.800000E+02
2.800000E+02
2.800000E+02
2.800000E+02
2.800000E+02
2.800000E+02
2.800000E+02
2.800000E+02
2.800000E+02
2.800000E+02
2.800000E+02
2.800000E+02
2.800000E+02
2.800000E+02
2.800000E+02
2.800000E+02
2.800000E+02
2.800000E+02
2.800000E+02
2.800000E+02
2.800000E+02
2.800000E+02
2.800000E+02
2.800000E+02
2.800000E+02
2.800000E+02
2.800000E+02
2.800000E+02
2.800000E+02
2.800000E+02
2.800000E+02
2.800000E+02
2.800000E+02
2.800000E+02
2.800000E+02
2.800000E+02
2.800000E+02
2.800000E+02
2.800000E+02
2.800000E+02
2.800000E+02
2.800000E+02
2.800000E+02
2.800000E+02
2.800000E+02
2.800000E+02
2.800000E+02
2.800000E+02
2.800000E+02
2.800000E+02
2.800000E+02
2.800000E+02
2.800000E+02
2.800000E+02
2.800000E+02
2.800000E+02
2.800000E+02
2.800000E+02
2.800000E+02
2.800000E+02
2.800000E+02
2.800000E+02
2.800000E+02
2.800000E+02
2.800000E+02
2.800000E+02
2.800000E+02
2.800000E+02
2.800000E+02
2.800000E+02
2.800000E+02
2.800000E+02
2.800000E+02
2.800000E+02
2.800000E+02
2.800000E+02
2.800000E+02
2.800000E+02
2.800000E+02
2.800000E+02
2.800000E+02
2.800000E+02
2.800000E+02
2.800000E+02
2.800000E+02
2.800000E+02
2.800000E+02
2.800000E+02
2.800000E+02
2.800000E+02
2.800000E+02
2.800000E+02
2.800000E+02
2.800000E+02
2.800000E+02
2.800000E+02
2.800000E+02
2.800000E+02
2.800000E+02
2.800000E+02
2.800000E+02
2.800000E+02
2.800000E+02
2.800000E+02
2.800000E+02
2.800000E+02
2.800000E+02
2.800000E+02
2.800000E+02
2.800000E+02
2.800000E+02
2.800000E+02
2.800000E+02
2.800000E+02
2.800000E+02
2.800000E+02
2.800000E+02
2.800000E+02
2.800000E+02
2.800000E+02
2.800000E+02
2.800000E+02
2.800000E+02
2.800000E+02
2.800000E+02
2.800000E+02
2.800000E+02
2.800000E+02
2.800000E+02
2.800000E+02
2.800000E+02
2.800000E+02
2.800000E+02
2.800000E+02
2.800000E+02
2.800000E+02
2.800000E+02
2.800000E+02
2.800000E+02
2.800000E+02
2.800000E+02
2.800000E+02
2.800000E+02
2.800000E+02
2.800000E+02
2.800000E+02
2.800000E+02
2.800000E+02
2.800000E+02
2.800000E+02
2.800000E+02
2.800000E+02
2.800000E+02
2.800000E+02
2.800000E+02
2.800000E+02
2.800000E+02
2.800000E+02
2.800000E+02
2.800000E+02
2.800000E+02
2.800000E+02
2.800000E+02
2.800000E+02
2.800000E+02
2.800000E+02
2.800000E+02
2.800000E+02
2.800000E+02
2.800000E+02
2.800000E+02
2.800000E+02
2.850000E+02
2.850000E+02
2.850000E+02
2.850000E+02
2.850000E+02
2.850000E+02
2.850000E+02
2.850000E+02
2.850000E+02
2.850000E+02
2.850000E+02
2.850000E+02
2.850000E+02
2.850000E+02
2.850000E+02
2.850000E+02
2.850000E+02
2.850000E+02
2.850000E+02
2.850000E+02
2.850000E+02
2.850000E+02
2.850000E+02
2.850000E+02
2.850000E+02
2.850000E+02
2.850000E+02
2.850000E+02
2.850000E+02
2.850000E+02
2.850000E+02
2.850000E+02
2.850000E+02
2.850000E+02
2.850000E+02
2.850000E+02
2.850000E+02
2.850000E+02
2.850000E+02
2.850000E+02
2.850000E+02
2.850000E+02
2.850000E+02
2.850000E+02
2.850000E+02
2.850000E+02
2.850000E+02
2.850000E+02
2.850000E+02
2.850000E+02
2.850000E+02
2.850000E+02
2.850000E+02
2.850000E+02
2.850000E+02
2.850000E+02
2.850000E+02
2.850000E+02
2.850000E+02
2.850000E+02
2.850000E+02
2.850000E+02
2.850000E+02
2.850000E+02
2.850000E+02
2.850000E+02
2.850000E+02
2.850000E+02
2.850000E+02
2.850000E+02
2.850000E+02
2.850000E+02
2.850000E+02
2.850000E+02
2.850000E+02
2.850000E+02
2.850000E+02
2.850000E+02
2.850000E+02
2.850000E+02
2.850000E+02
2.850000E+02
2.850000E+02
2.850000E+02
2.850000E+02
2.850000E+02
2.850000E+02
2.850000E+02
2.850000E+02
2.850000E+02
2.850000E+02
2.850000E+02
2.850000E+02
2.850000E+02
2.850000E+02
2.850000E+02
2.850000E+02
2.850000E+02
2.850000E+02
2.850000E+02
2.850000E+02
2.850000E+02
2.850000E+02
2.850000E+02
2.850000E+02
2.850000E+02
2.850000E+02
2.850000E+02
2.850000E+02
2.850000E+02
2.850000E+02
2.850000E+02
2.850000E+02
2.850000E+02
2.850000E+02
2.850000E+02
2.850000E+02
2.850000E+02
2.850000E+02
2.850000E+02
2.850000E+02
2.850000E+02
2.850000E+02
2.850000E+02
2.850000E+02
2.850000E+02
2.850000E+02
2.850000E+02
2.850000E+02
2.850000E+02
2.850000E+02
2.850000E+02
2.850000E+02
2.850000E+02
2.850000E+02
2.850000E+02
2.850000E+02
2.850000E+02
2.850000E+02
2.850000E+02
2.850000E+02
2.850000E+02
2.850000E+02
2.850000E+02
2.850000E+02
2.850000E+02
2.850000E+02
2.850000E+02
2.850000E+02
2.850000E+02
2.850000E+02
2.850000E+02
2.850000E+02
2.850000E+02
2.850000E+02
2.850000E+02
2.850000E+02
2.850000E+02
2.850000E+02
2.850000E+02
2.850000E+02
2.850000E+02
2.850000E+02
2.850000E+02
2.850000E+02
2.850000E+02
2.850000E+02
2.850000E+02
2.850000E+02
2.850000E+02
2.850000E+02
2.850000E+02
2.850000E+02
2.850000E+02
2.850000E+02
2.850000E+02
2.850000E+02
2.850000E+02
2.850000E+02
2.850000E+02
2.850000E+02
2.850000E+02
2.850000E+02
2.850000E+02
2.850000E+02
2.850000E+02
2.850000E+02
2.850000E+02
2.850000E+02
2.850000E+02
2.850000E+02
2.850000E+02
2.850000E+02
2.850000E+02
2.850000E+02
2.850000E+02
2.850000E+02
2.850000E+02
2.850000E+02
2.850000E+02
2.850000E+02
2.900000E+02
2.900000E+02
2.900000E+02
2.900000E+02
2.900000E+02
2.900000E+02
2.900000E+02
2.900000E+02
2.900000E+02
2.900000E+02
2.900000E+02
2.900000E+02
2.900000E+02
2.900000E+02
2.900000E+02
2.900000E+02
2.900000E+02
2.900000E+02
2.900000E+02
2.900000E+02
2.900000E+02
2.900000E+02
2.900000E+02
2.900000E+02
2.900000E+02
2.900000E+02
2.900000E+02
2.900000E+02
2.900000E+02
2.900000E+02
2.900000E+02
2.900000E+02
2.900000E+02
2.900000E+02
2.900000E+02
2.900000E+02
2.900000E+02
2.900000E+02
2.900000E+02
2.900000E+02
2.900000E+02
2.900000E+02
2.900000E+02
2.900000E+02
2.900000E+02
2.900000E+02
2.900000E+02
2.900000E+02
2.900000E+02
2.900000E+02
2.900000E+02
2.900000E+02
2.900000E+02
2.900000E+02
2.900000E+02
2.900000E+02
2.900000E+02
2.900000E+02
2.900000E+02
2.900000E+02
2.900000E+02
2.900000E+02
2.900000E+02
2.900000E+02
2.900000E+02
2.900000E+02
2.900000E+02
2.900000E+02
2.900000E+02
2.900000E+02
2.900000E+02
2.900000E+02
2.900000E+02
2.900000E+02
2.900000E+02
2.900000E+02
2.900000E+02
2.900000E+02
2.900000E+02
2.900000E+02
2.900000E+02
2.900000E+02
2.900000E+02
2.900000E+02
2.900000E+02
2.900000E+02
2.900000E+02
2.900000E+02
2.900000E+02
2.900000E+02
2.900000E+02
2.900000E+02
2.900000E+02
2.900000E+02
2.900000E+02
2.900000E+02
2.900000E+02
2.900000E+02
2.900000E+02
2.900000E+02
2.900000E+02
2.900000E+02
2.900000E+02
2.900000E+02
2.900000E+02
2.900000E+02
2.900000E+02
2.900000E+02
2.900000E+02
2.900000E+02
2.900000E+02
2.900000E+02
2.900000E+02
2.900000E+02
2.900000E+02
2.900000E+02
2.900000E+02
2.900000E+02
2.900000E+02
2.900000E+02
2.900000E+02
2.900000E+02
2.900000E+02
2.900000E+02
2.900000E+02
2.900000E+02
2.900000E+02
2.900000E+02
2.900000E+02
2.900000E+02
2.900000E+02
2.900000E+02
2.900000E+02
2.900000E+02
2.900000E+02
2.900000E+02
2.900000E+02
2.900000E+02
2.900000E+02
2.900000E+02
2.900000E+02
2.900000E+02
2.900000E+02
2.900000E+02
2.900000E+02
2.900000E+02
2.900000E+02
2.900000E+02
2.900000E+02
2.900000E+02
2.900000E+02
2.900000E+02
2.900000E+02
2.900000E+02
2.900000E+02
2.900000E+02
2.900000E+02
2.900000E+02
2.900000E+02
2.900000E+02
2.900000E+02
2.900000E+02
2.900000E+02
2.900000E+02
2.900000E+02
2.900000E+02
2.900000E+02
2.900000E+02
2.900000E+02
2.900000E+02
2.900000E+02
2.900000E+02
2.900000E+02
2.900000E+02
2.900000E+02
2.900000E+02
2.900000E+02
2.900000E+02
2.900000E+02
2.900000E+02
2.900000E+02
2.900000E+02
2.900000E+02
2.900000E+02
2.900000E+02
2.900000E+02
2.900000E+02
2.900000E+02
2.900000E+02
2.900000E+02
2.900000E+02
2.900000E+02
2.900000E+02
2.900000E+02
2.900000E+02
2.900000E+02
2.900000E+02
2.900000E+02
2.900000E+02
2.900000E+02
2.900000E+02
2.950000E+02
2.950000E+02
2.950000E+02
2.950000E+02
2.950000E+02
2.950000E+02
2.950000E+02
2.950000E+02
2.950000E+02
2.950000E+02
2.950000E+02
2.950000E+02
2.950000E+02
2.950000E+02
2.950000E+02
2.950000E+02
2.950000E+02
2.950000E+02
2.950000E+02
2.950000E+02
2.950000E+02
2.950000E+02
2.950000E+02
2.950000E+02
2.950000E+02
2.950000E+02
2.950000E+02
2.950000E+02
2.950000E+02
2.950000E+02
2.950000E+02
2.950000E+02
2.950000E+02
2.950000E+02
2.950000E+02
2.950000E+02
2.950000E+02
2.950000E+02
2.950000E+02
2.950000E+02
2.950000E+02
2.950000E+02
2.950000E+02
2.950000E+02
2.950000E+02
2.950000E+02
2.950000E+02
2.950000E+02
2.950000E+02
2.950000E+02
2.950000E+02
2.950000E+02
2.950000E+02
2.950000E+02
2.950000E+02
2.950000E+02
2.950000E+02
2.950000E+02
2.950000E+02
2.950000E+02
2.950000E+02
2.950000E+02
2.950000E+02
2.950000E+02
2.950000E+02
2.950000E+02
2.950000E+02
2.950000E+02
2.950000E+02
2.950000E+02
2.950000E+02
2.950000E+02
2.950000E+02
2.950000E+02
2.950000E+02
2.950000E+02
2.950000E+02
2.950000E+02
2.950000E+02
2.950000E+02
2.950000E+02
2.950000E+02
2.950000E+02
2.950000E+02
2.950000E+02
2.950000E+02
2.950000E+02
2.950000E+02
2.950000E+02
2.950000E+02
2.950000E+02
2.950000E+02
2.950000E+02
2.950000E+02
2.950000E+02
2.950000E+02
2.950000E+02
2.950000E+02
2.950000E+02
2.950000E+02
2.950000E+02
2.950000E+02
2.950000E+02
2.950000E+02
2.950000E+02
2.950000E+02
2.950000E+02
2.950000E+02
2.950000E+02
2.950000E+02
2.950000E+02
2.950000E+02
2.950000E+02
2.950000E+02
2.950000E+02
2.950000E+02
2.950000E+02
2.950000E+02
2.950000E+02
2.950000E+02
2.950000E+02
2.950000E+02
2.950000E+02
2.950000E+02
2.950000E+02
2.950000E+02
2.950000E+02
2.950000E+02
2.950000E+02
2.950000E+02
2.950000E+02
2.950000E+02
2.950000E+02
2.950000E+02
2.950000E+02
2.950000E+02
2.950000E+02
2.950000E+02
2.950000E+02
2.950000E+02
2.950000E+02
2.950000E+02
2.950000E+02
2.950000E+02
2.950000E+02
2.950000E+02
2.950000E+02
2.950000E+02
2.950000E+02
2.950000E+02
2.950000E+02
2.950000E+02
2.950000E+02
2.950000E+02
2.950000E+02
2.950000E+02
2.950000E+02
2.950000E+02
2.950000E+02
2.950000E+02
2.950000E+02
2.950000E+02
2.950000E+02
2.950000E+02
2.950000E+02
2.950000E+02
2.950000E+02
2.950000E+02
2.950000E+02
2.950000E+02
2.950000E+02
2.950000E+02
2.950000E+02
2.950000E+02
2.950000E+02
2.950000E+02
2.950000E+02
2.950000E+02
2.950000E+02
2.950000E+02
2.950000E+02
2.950000E+02
2.950000E+02
2.950000E+02
2.950000E+02
2.950000E+02
2.950000E+02
2.950000E+02
2.950000E+02
2.950000E+02
2.950000E+02
2.950000E+02
2.950000E+02
2.950000E+02
2.950000E+02
2.950000E+02
2.950000E+02
2.950000E+02
2.950000E+02
2.950000E+02
2.950000E+02
3.000000E+02
3.000000E+02
3.000000E+02
3.000000E+02
3.000000E+02
3.000000E+02
3.000000E+02
3.000000E+02
3.000000E+02
3.000000E+02
3.000000E+02
3.000000E+02
3.000000E+02
3.000000E+02
3.000000E+02
3.000000E+02
3.000000E+02
3.000000E+02
3.000000E+02
3.000000E+02
3.000000E+02
3.000000E+02
3.000000E+02
3.000000E+02
3.000000E+02
3.000000E+02
3.000000E+02
3.000000E+02
3.000000E+02
3.000000E+02
3.000000E+02
3.000000E+02
3.000000E+02
3.000000E+02
3.000000E+02
3.000000E+02
3.000000E+02
3.000000E+02
3.000000E+02
3.000000E+02
3.000000E+02
3.000000E+02
3.000000E+02
3.000000E+02
3.000000E+02
3.000000E+02
3.000000E+02
3.000000E+02
3.000000E+02
3.000000E+02
3.000000E+02
3.000000E+02
3.000000E+02
3.000000E+02
3.000000E+02
3.000000E+02
3.000000E+02
3.000000E+02
3.000000E+02
3.000000E+02
3.000000E+02
3.000000E+02
3.000000E+02
3.000000E+02
3.000000E+02
3.000000E+02
3.000000E+02
3.000000E+02
3.000000E+02
3.000000E+02
3.000000E+02
3.000000E+02
3.000000E+02
3.000000E+02
3.000000E+02
3.000000E+02
3.000000E+02
3.000000E+02
3.000000E+02
3.000000E+02
3.000000E+02
3.000000E+02
3.000000E+02
3.000000E+02
3.000000E+02
3.000000E+02
3.000000E+02
3.000000E+02
3.000000E+02
3.000000E+02
3.000000E+02
3.000000E+02
3.000000E+02
3.000000E+02
3.000000E+02
3.000000E+02
3.000000E+02
3.000000E+02
3.000000E+02
3.000000E+02
3.000000E+02
3.000000E+02
3.000000E+02
3.000000E+02
3.000000E+02
3.000000E+02
3.000000E+02
3.000000E+02
3.000000E+02
3.000000E+02
3.000000E+02
3.000000E+02
3.000000E+02
3.000000E+02
3.000000E+02
3.000000E+02
3.000000E+02
3.000000E+02
3.000000E+02
3.000000E+02
3.000000E+02
3.000000E+02
3.000000E+02
3.000000E+02
3.000000E+02
3.000000E+02
3.000000E+02
3.000000E+02
3.000000E+02
3.000000E+02
3.000000E+02
3.000000E+02
3.000000E+02
3.000000E+02
3.000000E+02
3.000000E+02
3.000000E+02
3.000000E+02
3.000000E+02
3.000000E+02
3.000000E+02
3.000000E+02
3.000000E+02
3.000000E+02
3.000000E+02
3.000000E+02
3.000000E+02
3.000000E+02
3.000000E+02
3.000000E+02
3.000000E+02
3.000000E+02
3.000000E+02
3.000000E+02
3.000000E+02
3.000000E+02
3.000000E+02
3.000000E+02
3.000000E+02
3.000000E+02
3.000000E+02
3.000000E+02
3.000000E+02
3.000000E+02
3.000000E+02
3.000000E+02
3.000000E+02
3.000000E+02
3.000000E+02
3.000000E+02
3.000000E+02
3.000000E+02
3.000000E+02
3.000000E+02
3.000000E+02
3.000000E+02
3.000000E+02
3.000000E+02
3.000000E+02
3.000000E+02
3.000000E+02
3.000000E+02
3.000000E+02
3.000000E+02
3.000000E+02
3.000000E+02
3.000000E+02
3.000000E+02
3.000000E+02
3.000000E+02
3.000000E+02
3.000000E+02
3.000000E+02
3.000000E+02
3.000000E+02
3.000000E+02
3.000000E+02
3.000000E+02
3.000000E+02
3.000000E+02
3.000000E+02
3.050000E+02
3.050000E+02
3.050000E+02
3.050000E+02
3.050000E+02
3.050000E+02
3.050000E+02
3.050000E+02
3.050000E+02
3.050000E+02
3.050000E+02
3.050000E+02
3.050000E+02
3.050000E+02
3.050000E+02
3.050000E+02
3.050000E+02
3.050000E+02
3.050000E+02
3.050000E+02
3.050000E+02
3.050000E+02
3.050000E+02
3.050000E+02
3.050000E+02
3.050000E+02
3.050000E+02
3.050000E+02
3.050000E+02
3.050000E+02
3.050000E+02
3.050000E+02
3.050000E+02
3.050000E+02
3.050000E+02
3.050000E+02
3.050000E+02
3.050000E+02
3.050000E+02
3.050000E+02
3.050000E+02
3.050000E+02
3.050000E+02
3.050000E+02
3.050000E+02
3.050000E+02
3.050000E+02
3.050000E+02
3.050000E+02
3.050000E+02
3.050000E+02
3.050000E+02
3.050000E+02
3.050000E+02
3.050000E+02
3.050000E+02
3.050000E+02
3.050000E+02
3.050000E+02
3.050000E+02
3.050000E+02
3.050000E+02
3.050000E+02
3.050000E+02
3.050000E+02
3.050000E+02
3.050000E+02
3.050000E+02
3.050000E+02
3.050000E+02
3.050000E+02
3.050000E+02
3.050000E+02
3.050000E+02
3.050000E+02
3.050000E+02
3.050000E+02
3.050000E+02
3.050000E+02
3.050000E+02
3.050000E+02
3.050000E+02
3.050000E+02
3.050000E+02
3.050000E+02
3.050000E+02
3.050000E+02
3.050000E+02
3.050000E+02
3.050000E+02
3.050000E+02
3.050000E+02
3.050000E+02
3.050000E+02
3.050000E+02
3.050000E+02
3.050000E+02
3.050000E+02
3.050000E+02
3.050000E+02
3.050000E+02
3.050000E+02
3.050000E+02
3.050000E+02
3.050000E+02
3.050000E+02
3.050000E+02
3.050000E+02
3.050000E+02
3.050000E+02
3.050000E+02
3.050000E+02
3.050000E+02
3.050000E+02
3.050000E+02
3.050000E+02
3.050000E+02
3.050000E+02
3.050000E+02
3.050000E+02
3.050000E+02
3.050000E+02
3.050000E+02
3.050000E+02
3.050000E+02
3.050000E+02
3.050000E+02
3.050000E+02
3.050000E+02
3.050000E+02
3.050000E+02
3.050000E+02
3.050000E+02
3.050000E+02
3.050000E+02
3.050000E+02
3.050000E+02
3.050000E+02
3.050000E+02
3.050000E+02
3.050000E+02
3.050000E+02
3.050000E+02
3.050000E+02
3.050000E+02
3.050000E+02
3.050000E+02
3.050000E+02
3.050000E+02
3.050000E+02
3.050000E+02
3.050000E+02
3.050000E+02
3.050000E+02
3.050000E+02
3.050000E+02
3.050000E+02
3.050000E+02
3.050000E+02
3.050000E+02
3.050000E+02
3.050000E+02
3.050000E+02
3.050000E+02
3.050000E+02
3.050000E+02
3.050000E+02
3.050000E+02
3.050000E+02
3.050000E+02
3.050000E+02
3.050000E+02
3.050000E+02
3.050000E+02
3.050000E+02
3.050000E+02
3.050000E+02
3.050000E+02
3.050000E+02
3.050000E+02
3.050000E+02
3.050000E+02
3.050000E+02
3.050000E+02
3.050000E+02
3.050000E+02
3.050000E+02
3.050000E+02
3.050000E+02
3.050000E+02
3.050000E+02
3.050000E+02
3.050000E+02
3.050000E+02
3.050000E+02
3.050000E+02
3.050000E+02
3.050000E+02
3.050000E+02
3.050000E+02
3.050000E+02
3.100000E+02
3.100000E+02
3.100000E+02
3.100000E+02
3.100000E+02
3.100000E+02
3.100000E+02
3.100000E+02
3.100000E+02
3.100000E+02
3.100000E+02
3.100000E+02
3.100000E+02
3.100000E+02
3.100000E+02
3.100000E+02
3.100000E+02
3.100000E+02
3.100000E+02
3.100000E+02
3.100000E+02
3.100000E+02
3.100000E+02
3.100000E+02
3.100000E+02
3.100000E+02
3.100000E+02
3.100000E+02
3.100000E+02
3.100000E+02
3.100000E+02
3.100000E+02
3.100000E+02
3.100000E+02
3.100000E+02
3.100000E+02
3.100000E+02
3.100000E+02
3.100000E+02
3.100000E+02
3.100000E+02
3.100000E+02
3.100000E+02
3.100000E+02
3.100000E+02
3.100000E+02
3.100000E+02
3.100000E+02
3.100000E+02
3.100000E+02
3.100000E+02
3.100000E+02
3.100000E+02
3.100000E+02
3.100000E+02
3.100000E+02
3.100000E+02
3.100000E+02
3.100000E+02
3.100000E+02
3.100000E+02
3.100000E+02
3.100000E+02
3.100000E+02
3.100000E+02
3.100000E+02
3.100000E+02
3.100000E+02
3.100000E+02
3.100000E+02
3.100000E+02
3.100000E+02
3.100000E+02
3.100000E+02
3.100000E+02
3.100000E+02
3.100000E+02
3.100000E+02
3.100000E+02
3.100000E+02
3.100000E+02
3.100000E+02
3.100000E+02
3.100000E+02
3.100000E+02
3.100000E+02
3.100000E+02
3.100000E+02
3.100000E+02
3.100000E+02
3.100000E+02
3.100000E+02
3.100000E+02
3.100000E+02
3.100000E+02
3.100000E+02
3.100000E+02
3.100000E+02
3.100000E+02
3.100000E+02
3.100000E+02
3.100000E+02
3.100000E+02
3.100000E+02
3.100000E+02
3.100000E+02
3.100000E+02
3.100000E+02
3.100000E+02
3.100000E+02
3.100000E+02
3.100000E+02
3.100000E+02
3.100000E+02
3.100000E+02
3.100000E+02
3.100000E+02
3.100000E+02
3.100000E+02
3.100000E+02
3.100000E+02
3.100000E+02
3.100000E+02
3.100000E+02
3.100000E+02
3.100000E+02
3.100000E+02
3.100000E+02
3.100000E+02
3.100000E+02
3.100000E+02
3.100000E+02
3.100000E+02
3.100000E+02
3.100000E+02
3.100000E+02
3.100000E+02
3.100000E+02
3.100000E+02
3.100000E+02
3.100000E+02
3.100000E+02
3.100000E+02
3.100000E+02
3.100000E+02
3.100000E+02
3.100000E+02
3.100000E+02
3.100000E+02
3.100000E+02
3.100000E+02
3.100000E+02
3.100000E+02
3.100000E+02
3.100000E+02
3.100000E+02
3.100000E+02
3.100000E+02
3.100000E+02
3.100000E+02
3.100000E+02
3.100000E+02
3.100000E+02
3.100000E+02
3.100000E+02
3.100000E+02
3.100000E+02
3.100000E+02
3.100000E+02
3.100000E+02
3.100000E+02
3.100000E+02
3.100000E+02
3.100000E+02
3.100000E+02
3.100000E+02
3.100000E+02
3.100000E+02
3.100000E+02
3.100000E+02
3.100000E+02
3.100000E+02
3.100000E+02
3.100000E+02
3.100000E+02
3.100000E+02
3.100000E+02
3.100000E+02
3.100000E+02
3.100000E+02
3.100000E+02
3.100000E+02
3.100000E+02
3.100000E+02
3.100000E+02
3.100000E+02
3.100000E+02
3.100000E+02
3.100000E+02
3.100000E+02
3.100000E+02
3.150000E+02
3.150000E+02
3.150000E+02
3.150000E+02
3.150000E+02
3.150000E+02
3.150000E+02
3.150000E+02
3.150000E+02
3.150000E+02
3.150000E+02
3.150000E+02
3.150000E+02
3.150000E+02
3.150000E+02
3.150000E+02
3.150000E+02
3.150000E+02
3.150000E+02
3.150000E+02
3.150000E+02
3.150000E+02
3.150000E+02
3.150000E+02
3.150000E+02
3.150000E+02
3.150000E+02
3.150000E+02
3.150000E+02
3.150000E+02
3.150000E+02
3.150000E+02
3.150000E+02
3.150000E+02
3.150000E+02
3.150000E+02
3.150000E+02
3.150000E+02
3.150000E+02
3.150000E+02
3.150000E+02
3.150000E+02
3.150000E+02
3.150000E+02
3.150000E+02
3.150000E+02
3.150000E+02
3.150000E+02
3.150000E+02
3.150000E+02
3.150000E+02
3.150000E+02
3.150000E+02
3.150000E+02
3.150000E+02
3.150000E+02
3.150000E+02
3.150000E+02
3.150000E+02
3.150000E+02
3.150000E+02
3.150000E+02
3.150000E+02
3.150000E+02
3.150000E+02
3.150000E+02
3.150000E+02
3.150000E+02
3.150000E+02
3.150000E+02
3.150000E+02
3.150000E+02
3.150000E+02
3.150000E+02
3.150000E+02
3.150000E+02
3.150000E+02
3.150000E+02
3.150000E+02
3.150000E+02
3.150000E+02
3.150000E+02
3.150000E+02
3.150000E+02
3.150000E+02
3.150000E+02
3.150000E+02
3.150000E+02
3.150000E+02
3.150000E+02
3.150000E+02
3.150000E+02
3.150000E+02
3.150000E+02
3.150000E+02
3.150000E+02
3.150000E+02
3.150000E+02
3.150000E+02
3.150000E+02
3.150000E+02
3.150000E+02
3.150000E+02
3.150000E+02
3.150000E+02
3.150000E+02
3.150000E+02
3.150000E+02
3.150000E+02
3.150000E+02
3.150000E+02
3.150000E+02
3.150000E+02
3.150000E+02
3.150000E+02
3.150000E+02
3.150000E+02
3.150000E+02
3.150000E+02
3.150000E+02
3.150000E+02
3.150000E+02
3.150000E+02
3.150000E+02
3.150000E+02
3.150000E+02
3.150000E+02
3.150000E+02
3.150000E+02
3.150000E+02
3.150000E+02
3.150000E+02
3.150000E+02
3.150000E+02
3.150000E+02
3.150000E+02
3.150000E+02
3.150000E+02
3.150000E+02
3.150000E+02
3.150000E+02
3.150000E+02
3.150000E+02
3.150000E+02
3.150000E+02
3.150000E+02
3.150000E+02
3.150000E+02
3.150000E+02
3.150000E+02
3.150000E+02
3.150000E+02
3.150000E+02
3.150000E+02
3.150000E+02
3.150000E+02
3.150000E+02
3.150000E+02
3.150000E+02
3.150000E+02
3.150000E+02
3.150000E+02
3.150000E+02
3.150000E+02
3.150000E+02
3.150000E+02
3.150000E+02
3.150000E+02
3.150000E+02
3.150000E+02
3.150000E+02
3.150000E+02
3.150000E+02
3.150000E+02
3.150000E+02
3.150000E+02
3.150000E+02
3.150000E+02
3.150000E+02
3.150000E+02
3.150000E+02
3.150000E+02
3.150000E+02
3.150000E+02
3.150000E+02
3.150000E+02
3.150000E+02
3.150000E+02
3.150000E+02
3.150000E+02
3.150000E+02
3.150000E+02
3.150000E+02
3.150000E+02
3.150000E+02
3.150000E+02
3.150000E+02
3.150000E+02
3.150000E+02
3.150000E+02
3.150000E+02
3.200000E+02
3.200000E+02
3.200000E+02
3.200000E+02
3.200000E+02
3.200000E+02
3.200000E+02
3.200000E+02
3.200000E+02
3.200000E+02
3.200000E+02
3.200000E+02
3.200000E+02
3.200000E+02
3.200000E+02
3.200000E+02
3.200000E+02
3.200000E+02
3.200000E+02
3.200000E+02
3.200000E+02
3.200000E+02
3.200000E+02
3.200000E+02
3.200000E+02
3.200000E+02
3.200000E+02
3.200000E+02
3.200000E+02
3.200000E+02
3.200000E+02
3.200000E+02
3.200000E+02
3.200000E+02
3.200000E+02
3.200000E+02
3.200000E+02
3.200000E+02
3.200000E+02
3.200000E+02
3.200000E+02
3.200000E+02
3.200000E+02
3.200000E+02
3.200000E+02
3.200000E+02
3.200000E+02
3.200000E+02
3.200000E+02
3.200000E+02
3.200000E+02
3.200000E+02
3.200000E+02
3.200000E+02
3.200000E+02
3.200000E+02
3.200000E+02
3.200000E+02
3.200000E+02
3.200000E+02
3.200000E+02
3.200000E+02
3.200000E+02
3.200000E+02
3.200000E+02
3.200000E+02
3.200000E+02
3.200000E+02
3.200000E+02
3.200000E+02
3.200000E+02
3.200000E+02
3.200000E+02
3.200000E+02
3.200000E+02
3.200000E+02
3.200000E+02
3.200000E+02
3.200000E+02
3.200000E+02
3.200000E+02
3.200000E+02
3.200000E+02
3.200000E+02
3.200000E+02
3.200000E+02
3.200000E+02
3.200000E+02
3.200000E+02
3.200000E+02
3.200000E+02
3.200000E+02
3.200000E+02
3.200000E+02
3.200000E+02
3.200000E+02
3.200000E+02
3.200000E+02
3.200000E+02
3.200000E+02
3.200000E+02
3.200000E+02
3.200000E+02
3.200000E+02
3.200000E+02
3.200000E+02
3.200000E+02
3.200000E+02
3.200000E+02
3.200000E+02
3.200000E+02
3.200000E+02
3.200000E+02
3.200000E+02
3.200000E+02
3.200000E+02
3.200000E+02
3.200000E+02
3.200000E+02
3.200000E+02
3.200000E+02
3.200000E+02
3.200000E+02
3.200000E+02
3.200000E+02
3.200000E+02
3.200000E+02
3.200000E+02
3.200000E+02
3.200000E+02
3.200000E+02
3.200000E+02
3.200000E+02
3.200000E+02
3.200000E+02
3.200000E+02
3.200000E+02
3.200000E+02
3.200000E+02
3.200000E+02
3.200000E+02
3.200000E+02
3.200000E+02
3.200000E+02
3.200000E+02
3.200000E+02
3.200000E+02
3.200000E+02
3.200000E+02
3.200000E+02
3.200000E+02
3.200000E+02
3.200000E+02
3.200000E+02
3.200000E+02
3.200000E+02
3.200000E+02
3.200000E+02
3.200000E+02
3.200000E+02
3.200000E+02
3.200000E+02
3.200000E+02
3.200000E+02
3.200000E+02
3.200000E+02
3.200000E+02
3.200000E+02
3.200000E+02
3.200000E+02
3.200000E+02
3.200000E+02
3.200000E+02
3.200000E+02
3.200000E+02
3.200000E+02
3.200000E+02
3.200000E+02
3.200000E+02
3.200000E+02
3.200000E+02
3.200000E+02
3.200000E+02
3.200000E+02
3.200000E+02
3.200000E+02
3.200000E+02
3.200000E+02
3.200000E+02
3.200000E+02
3.200000E+02
3.200000E+02
3.200000E+02
3.200000E+02
3.200000E+02
3.200000E+02
3.200000E+02
3.200000E+02
3.200000E+02
3.200000E+02
3.200000E+02
3.250000E+02
3.250000E+02
3.250000E+02
3.250000E+02
3.250000E+02
3.250000E+02
3.250000E+02
3.250000E+02
3.250000E+02
3.250000E+02
3.250000E+02
3.250000E+02
3.250000E+02
3.250000E+02
3.250000E+02
3.250000E+02
3.250000E+02
3.250000E+02
3.250000E+02
3.250000E+02
3.250000E+02
3.250000E+02
3.250000E+02
3.250000E+02
3.250000E+02
3.250000E+02
3.250000E+02
3.250000E+02
3.250000E+02
3.250000E+02
3.250000E+02
3.250000E+02
3.250000E+02
3.250000E+02
3.250000E+02
3.250000E+02
3.250000E+02
3.250000E+02
3.250000E+02
3.250000E+02
3.250000E+02
3.250000E+02
3.250000E+02
3.250000E+02
3.250000E+02
3.250000E+02
3.250000E+02
3.250000E+02
3.250000E+02
3.250000E+02
3.250000E+02
3.250000E+02
3.250000E+02
3.250000E+02
3.250000E+02
3.250000E+02
3.250000E+02
3.250000E+02
3.250000E+02
3.250000E+02
3.250000E+02
3.250000E+02
3.250000E+02
3.250000E+02
3.250000E+02
3.250000E+02
3.250000E+02
3.250000E+02
3.250000E+02
3.250000E+02
3.250000E+02
3.250000E+02
3.250000E+02
3.250000E+02
3.250000E+02
3.250000E+02
3.250000E+02
3.250000E+02
3.250000E+02
3.250000E+02
3.250000E+02
3.250000E+02
3.250000E+02
3.250000E+02
3.250000E+02
3.250000E+02
3.250000E+02
3.250000E+02
3.250000E+02
3.250000E+02
3.250000E+02
3.250000E+02
3.250000E+02
3.250000E+02
3.250000E+02
3.250000E+02
3.250000E+02
3.250000E+02
3.250000E+02
3.250000E+02
3.250000E+02
3.250000E+02
3.250000E+02
3.250000E+02
3.250000E+02
3.250000E+02
3.250000E+02
3.250000E+02
3.250000E+02
3.250000E+02
3.250000E+02
3.250000E+02
3.250000E+02
3.250000E+02
3.250000E+02
3.250000E+02
3.250000E+02
3.250000E+02
3.250000E+02
3.250000E+02
3.250000E+02
3.250000E+02
3.250000E+02
3.250000E+02
3.250000E+02
3.250000E+02
3.250000E+02
3.250000E+02
3.250000E+02
3.250000E+02
3.250000E+02
3.250000E+02
3.250000E+02
3.250000E+02
3.250000E+02
3.250000E+02
3.250000E+02
3.250000E+02
3.250000E+02
3.250000E+02
3.250000E+02
3.250000E+02
3.250000E+02
3.250000E+02
3.250000E+02
3.250000E+02
3.250000E+02
3.250000E+02
3.250000E+02
3.250000E+02
3.250000E+02
3.250000E+02
3.250000E+02
3.250000E+02
3.250000E+02
3.250000E+02
3.250000E+02
3.250000E+02
3.250000E+02
3.250000E+02
3.250000E+02
3.250000E+02
3.250000E+02
3.250000E+02
3.250000E+02
3.250000E+02
3.250000E+02
3.250000E+02
3.250000E+02
3.250000E+02
3.250000E+02
3.250000E+02
3.250000E+02
3.250000E+02
3.250000E+02
3.250000E+02
3.250000E+02
3.250000E+02
3.250000E+02
3.250000E+02
3.250000E+02
3.250000E+02
3.250000E+02
3.250000E+02
3.250000E+02
3.250000E+02
3.250000E+02
3.250000E+02
3.250000E+02
3.250000E+02
3.250000E+02
3.250000E+02
3.250000E+02
3.250000E+02
3.250000E+02
3.250000E+02
3.250000E+02
3.250000E+02
3.250000E+02
3.250000E+02
3.250000E+02
3.300000E+02
3.300000E+02
3.300000E+02
3.300000E+02
3.300000E+02
3.300000E+02
3.300000E+02
3.300000E+02
3.300000E+02
3.300000E+02
3.300000E+02
3.300000E+02
3.300000E+02
3.300000E+02
3.300000E+02
3.300000E+02
3.300000E+02
3.300000E+02
3.300000E+02
3.300000E+02
3.300000E+02
3.300000E+02
3.300000E+02
3.300000E+02
3.300000E+02
3.300000E+02
3.300000E+02
3.300000E+02
3.300000E+02
3.300000E+02
3.300000E+02
3.300000E+02
3.300000E+02
3.300000E+02
3.300000E+02
3.300000E+02
3.300000E+02
3.300000E+02
3.300000E+02
3.300000E+02
3.300000E+02
3.300000E+02
3.300000E+02
3.300000E+02
3.300000E+02
3.300000E+02
3.300000E+02
3.300000E+02
3.300000E+02
3.300000E+02
3.300000E+02
3.300000E+02
3.300000E+02
3.300000E+02
3.300000E+02
3.300000E+02
3.300000E+02
3.300000E+02
3.300000E+02
3.300000E+02
3.300000E+02
3.300000E+02
3.300000E+02
3.300000E+02
3.300000E+02
3.300000E+02
3.300000E+02
3.300000E+02
3.300000E+02
3.300000E+02
3.300000E+02
3.300000E+02
3.300000E+02
3.300000E+02
3.300000E+02
3.300000E+02
3.300000E+02
3.300000E+02
3.300000E+02
3.300000E+02
3.300000E+02
3.300000E+02
3.300000E+02
3.300000E+02
3.300000E+02
3.300000E+02
3.300000E+02
3.300000E+02
3.300000E+02
3.300000E+02
3.300000E+02
3.300000E+02
3.300000E+02
3.300000E+02
3.300000E+02
3.300000E+02
3.300000E+02
3.300000E+02
3.300000E+02
3.300000E+02
3.300000E+02
3.300000E+02
3.300000E+02
3.300000E+02
3.300000E+02
3.300000E+02
3.300000E+02
3.300000E+02
3.300000E+02
3.300000E+02
3.300000E+02
3.300000E+02
3.300000E+02
3.300000E+02
3.300000E+02
3.300000E+02
3.300000E+02
3.300000E+02
3.300000E+02
3.300000E+02
3.300000E+02
3.300000E+02
3.300000E+02
3.300000E+02
3.300000E+02
3.300000E+02
3.300000E+02
3.300000E+02
3.300000E+02
3.300000E+02
3.300000E+02
3.300000E+02
3.300000E+02
3.300000E+02
3.300000E+02
3.300000E+02
3.300000E+02
3.300000E+02
3.300000E+02
3.300000E+02
3.300000E+02
3.300000E+02
3.300000E+02
3.300000E+02
3.300000E+02
3.300000E+02
3.300000E+02
3.300000E+02
3.300000E+02
3.300000E+02
3.300000E+02
3.300000E+02
3.300000E+02
3.300000E+02
3.300000E+02
3.300000E+02
3.300000E+02
3.300000E+02
3.300000E+02
3.300000E+02
3.300000E+02
3.300000E+02
3.300000E+02
3.300000E+02
3.300000E+02
3.300000E+02
3.300000E+02
3.300000E+02
3.300000E+02
3.300000E+02
3.300000E+02
3.300000E+02
3.300000E+02
3.300000E+02
3.300000E+02
3.300000E+02
3.300000E+02
3.300000E+02
3.300000E+02
3.300000E+02
3.300000E+02
3.300000E+02
3.300000E+02
3.300000E+02
3.300000E+02
3.300000E+02
3.300000E+02
3.300000E+02
3.300000E+02
3.300000E+02
3.300000E+02
3.300000E+02
3.300000E+02
3.300000E+02
3.300000E+02
3.300000E+02
3.300000E+02
3.300000E+02
3.300000E+02
3.300000E+02
3.300000E+02
3.350000E+02
3.350000E+02
3.350000E+02
3.350000E+02
3.350000E+02
3.350000E+02
3.350000E+02
3.350000E+02
3.350000E+02
3.350000E+02
3.350000E+02
3.350000E+02
3.350000E+02
3.350000E+02
3.350000E+02
3.350000E+02
3.350000E+02
3.350000E+02
3.350000E+02
3.350000E+02
3.350000E+02
3.350000E+02
3.350000E+02
3.350000E+02
3.350000E+02
3.350000E+02
3.350000E+02
3.350000E+02
3.350000E+02
3.350000E+02
3.350000E+02
3.350000E+02
3.350000E+02
3.350000E+02
3.350000E+02
3.350000E+02
3.350000E+02
3.350000E+02
3.350000E+02
3.350000E+02
3.350000E+02
3.350000E+02
3.350000E+02
3.350000E+02
3.350000E+02
3.350000E+02
3.350000E+02
3.350000E+02
3.350000E+02
3.350000E+02
3.350000E+02
3.350000E+02
3.350000E+02
3.350000E+02
3.350000E+02
3.350000E+02
3.350000E+02
3.350000E+02
3.350000E+02
3.350000E+02
3.350000E+02
3.350000E+02
3.350000E+02
3.350000E+02
3.350000E+02
3.350000E+02
3.350000E+02
3.350000E+02
3.350000E+02
3.350000E+02
3.350000E+02
3.350000E+02
3.350000E+02
3.350000E+02
3.350000E+02
3.350000E+02
3.350000E+02
3.350000E+02
3.350000E+02
3.350000E+02
3.350000E+02
3.350000E+02
3.350000E+02
3.350000E+02
3.350000E+02
3.350000E+02
3.350000E+02
3.350000E+02
3.350000E+02
3.350000E+02
3.350000E+02
3.350000E+02
3.350000E+02
3.350000E+02
3.350000E+02
3.350000E+02
3.350000E+02
3.350000E+02
3.350000E+02
3.350000E+02
3.350000E+02
3.350000E+02
3.350000E+02
3.350000E+02
3.350000E+02
3.350000E+02
3.350000E+02
3.350000E+02
3.350000E+02
3.350000E+02
3.350000E+02
3.350000E+02
3.350000E+02
3.350000E+02
3.350000E+02
3.350000E+02
3.350000E+02
3.350000E+02
3.350000E+02
3.350000E+02
3.350000E+02
3.350000E+02
3.350000E+02
3.350000E+02
3.350000E+02
3.350000E+02
3.350000E+02
3.350000E+02
3.350000E+02
3.350000E+02
3.350000E+02
3.350000E+02
3.350000E+02
3.350000E+02
3.350000E+02
3.350000E+02
3.350000E+02
3.350000E+02
3.350000E+02
3.350000E+02
3.350000E+02
3.350000E+02
3.350000E+02
3.350000E+02
3.350000E+02
3.350000E+02
3.350000E+02
3.350000E+02
3.350000E+02
3.350000E+02
3.350000E+02
3.350000E+02
3.350000E+02
3.350000E+02
3.350000E+02
3.350000E+02
3.350000E+02
3.350000E+02
3.350000E+02
3.350000E+02
3.350000E+02
3.350000E+02
3.350000E+02
3.350000E+02
3.350000E+02
3.350000E+02
3.350000E+02
3.350000E+02
3.350000E+02
3.350000E+02
3.350000E+02
3.350000E+02
3.350000E+02
3.350000E+02
3.350000E+02
3.350000E+02
3.350000E+02
3.350000E+02
3.350000E+02
3.350000E+02
3.350000E+02
3.350000E+02
3.350000E+02
3.350000E+02
3.350000E+02
3.350000E+02
3.350000E+02
3.350000E+02
3.350000E+02
3.350000E+02
3.350000E+02
3.350000E+02
3.350000E+02
3.350000E+02
3.350000E+02
3.350000E+02
3.350000E+02
3.350000E+02
3.350000E+02
3.350000E+02
3.350000E+02
3.400000E+02
3.400000E+02
3.400000E+02
3.400000E+02
3.400000E+02
3.400000E+02
3.400000E+02
3.400000E+02
3.400000E+02
3.400000E+02
3.400000E+02
3.400000E+02
3.400000E+02
3.400000E+02
3.400000E+02
3.400000E+02
3.400000E+02
3.400000E+02
3.400000E+02
3.400000E+02
3.400000E+02
3.400000E+02
3.400000E+02
3.400000E+02
3.400000E+02
3.400000E+02
3.400000E+02
3.400000E+02
3.400000E+02
3.400000E+02
3.400000E+02
3.400000E+02
3.400000E+02
3.400000E+02
3.400000E+02
3.400000E+02
3.400000E+02
3.400000E+02
3.400000E+02
3.400000E+02
3.400000E+02
3.400000E+02
3.400000E+02
3.400000E+02
3.400000E+02
3.400000E+02
3.400000E+02
3.400000E+02
3.400000E+02
3.400000E+02
3.400000E+02
3.400000E+02
3.400000E+02
3.400000E+02
3.400000E+02
3.400000E+02
3.400000E+02
3.400000E+02
3.400000E+02
3.400000E+02
3.400000E+02
3.400000E+02
3.400000E+02
3.400000E+02
3.400000E+02
3.400000E+02
3.400000E+02
3.400000E+02
3.400000E+02
3.400000E+02
3.400000E+02
3.400000E+02
3.400000E+02
3.400000E+02
3.400000E+02
3.400000E+02
3.400000E+02
3.400000E+02
3.400000E+02
3.400000E+02
3.400000E+02
3.400000E+02
3.400000E+02
3.400000E+02
3.400000E+02
3.400000E+02
3.400000E+02
3.400000E+02
3.400000E+02
3.400000E+02
3.400000E+02
3.400000E+02
3.400000E+02
3.400000E+02
3.400000E+02
3.400000E+02
3.400000E+02
3.400000E+02
3.400000E+02
3.400000E+02
3.400000E+02
3.400000E+02
3.400000E+02
3.400000E+02
3.400000E+02
3.400000E+02
3.400000E+02
3.400000E+02
3.400000E+02
3.400000E+02
3.400000E+02
3.400000E+02
3.400000E+02
3.400000E+02
3.400000E+02
3.400000E+02
3.400000E+02
3.400000E+02
3.400000E+02
3.400000E+02
3.400000E+02
3.400000E+02
3.400000E+02
3.400000E+02
3.400000E+02
3.400000E+02
3.400000E+02
3.400000E+02
3.400000E+02
3.400000E+02
3.400000E+02
3.400000E+02
3.400000E+02
3.400000E+02
3.400000E+02
3.400000E+02
3.400000E+02
3.400000E+02
3.400000E+02
3.400000E+02
3.400000E+02
3.400000E+02
3.400000E+02
3.400000E+02
3.400000E+02
3.400000E+02
3.400000E+02
3.400000E+02
3.400000E+02
3.400000E+02
3.400000E+02
3.400000E+02
3.400000E+02
3.400000E+02
3.400000E+02
3.400000E+02
3.400000E+02
3.400000E+02
3.400000E+02
3.400000E+02
3.400000E+02
3.400000E+02
3.400000E+02
3.400000E+02
3.400000E+02
3.400000E+02
3.400000E+02
3.400000E+02
3.400000E+02
3.400000E+02
3.400000E+02
3.400000E+02
3.400000E+02
3.400000E+02
3.400000E+02
3.400000E+02
3.400000E+02
3.400000E+02
3.400000E+02
3.400000E+02
3.400000E+02
3.400000E+02
3.400000E+02
3.400000E+02
3.400000E+02
3.400000E+02
3.400000E+02
3.400000E+02
3.400000E+02
3.400000E+02
3.400000E+02
3.400000E+02
3.400000E+02
3.400000E+02
3.400000E+02
3.400000E+02
3.400000E+02
3.400000E+02
3.400000E+02
3.400000E+02
3.400000E+02
3.450000E+02
3.450000E+02
3.450000E+02
3.450000E+02
3.450000E+02
3.450000E+02
3.450000E+02
3.450000E+02
3.450000E+02
3.450000E+02
3.450000E+02
3.450000E+02
3.450000E+02
3.450000E+02
3.450000E+02
3.450000E+02
3.450000E+02
3.450000E+02
3.450000E+02
3.450000E+02
3.450000E+02
3.450000E+02
3.450000E+02
3.450000E+02
3.450000E+02
3.450000E+02
3.450000E+02
3.450000E+02
3.450000E+02
3.450000E+02
3.450000E+02
3.450000E+02
3.450000E+02
3.450000E+02
3.450000E+02
3.450000E+02
3.450000E+02
3.450000E+02
3.450000E+02
3.450000E+02
3.450000E+02
3.450000E+02
3.450000E+02
3.450000E+02
3.450000E+02
3.450000E+02
3.450000E+02
3.450000E+02
3.450000E+02
3.450000E+02
3.450000E+02
3.450000E+02
3.450000E+02
3.450000E+02
3.450000E+02
3.450000E+02
3.450000E+02
3.450000E+02
3.450000E+02
3.450000E+02
3.450000E+02
3.450000E+02
3.450000E+02
3.450000E+02
3.450000E+02
3.450000E+02
3.450000E+02
3.450000E+02
3.450000E+02
3.450000E+02
3.450000E+02
3.450000E+02
3.450000E+02
3.450000E+02
3.450000E+02
3.450000E+02
3.450000E+02
3.450000E+02
3.450000E+02
3.450000E+02
3.450000E+02
3.450000E+02
3.450000E+02
3.450000E+02
3.450000E+02
3.450000E+02
3.450000E+02
3.450000E+02
3.450000E+02
3.450000E+02
3.450000E+02
3.450000E+02
3.450000E+02
3.450000E+02
3.450000E+02
3.450000E+02
3.450000E+02
3.450000E+02
3.450000E+02
3.450000E+02
3.450000E+02
3.450000E+02
3.450000E+02
3.450000E+02
3.450000E+02
3.450000E+02
3.450000E+02
3.450000E+02
3.450000E+02
3.450000E+02
3.450000E+02
3.450000E+02
3.450000E+02
3.450000E+02
3.450000E+02
3.450000E+02
3.450000E+02
3.450000E+02
3.450000E+02
3.450000E+02
3.450000E+02
3.450000E+02
3.450000E+02
3.450000E+02
3.450000E+02
3.450000E+02
3.450000E+02
3.450000E+02
3.450000E+02
3.450000E+02
3.450000E+02
3.450000E+02
3.450000E+02
3.450000E+02
3.450000E+02
3.450000E+02
3.450000E+02
3.450000E+02
3.450000E+02
3.450000E+02
3.450000E+02
3.450000E+02
3.450000E+02
3.450000E+02
3.450000E+02
3.450000E+02
3.450000E+02
3.450000E+02
3.450000E+02
3.450000E+02
3.450000E+02
3.450000E+02
3.450000E+02
3.450000E+02
3.450000E+02
3.450000E+02
3.450000E+02
3.450000E+02
3.450000E+02
3.450000E+02
3.450000E+02
3.450000E+02
3.450000E+02
3.450000E+02
3.450000E+02
3.450000E+02
3.450000E+02
3.450000E+02
3.450000E+02
3.450000E+02
3.450000E+02
3.450000E+02
3.450000E+02
3.450000E+02
3.450000E+02
3.450000E+02
3.450000E+02
3.450000E+02
3.450000E+02
3.450000E+02
3.450000E+02
3.450000E+02
3.450000E+02
3.450000E+02
3.450000E+02
3.450000E+02
3.450000E+02
3.450000E+02
3.450000E+02
3.450000E+02
3.450000E+02
3.450000E+02
3.450000E+02
3.450000E+02
3.450000E+02
3.450000E+02
3.450000E+02
3.450000E+02
3.450000E+02
3.450000E+02
3.450000E+02
3.500000E+02
3.500000E+02
3.500000E+02
3.500000E+02
3.500000E+02
3.500000E+02
3.500000E+02
3.500000E+02
3.500000E+02
3.500000E+02
3.500000E+02
3.500000E+02
3.500000E+02
3.500000E+02
3.500000E+02
3.500000E+02
3.500000E+02
3.500000E+02
3.500000E+02
3.500000E+02
3.500000E+02
3.500000E+02
3.500000E+02
3.500000E+02
3.500000E+02
3.500000E+02
3.500000E+02
3.500000E+02
3.500000E+02
3.500000E+02
3.500000E+02
3.500000E+02
3.500000E+02
3.500000E+02
3.500000E+02
3.500000E+02
3.500000E+02
3.500000E+02
3.500000E+02
3.500000E+02
3.500000E+02
3.500000E+02
3.500000E+02
3.500000E+02
3.500000E+02
3.500000E+02
3.500000E+02
3.500000E+02
3.500000E+02
3.500000E+02
3.500000E+02
3.500000E+02
3.500000E+02
3.500000E+02
3.500000E+02
3.500000E+02
3.500000E+02
3.500000E+02
3.500000E+02
3.500000E+02
3.500000E+02
3.500000E+02
3.500000E+02
3.500000E+02
3.500000E+02
3.500000E+02
3.500000E+02
3.500000E+02
3.500000E+02
3.500000E+02
3.500000E+02
3.500000E+02
3.500000E+02
3.500000E+02
3.500000E+02
3.500000E+02
3.500000E+02
3.500000E+02
3.500000E+02
3.500000E+02
3.500000E+02
3.500000E+02
3.500000E+02
3.500000E+02
3.500000E+02
3.500000E+02
3.500000E+02
3.500000E+02
3.500000E+02
3.500000E+02
3.500000E+02
3.500000E+02
3.500000E+02
3.500000E+02
3.500000E+02
3.500000E+02
3.500000E+02
3.500000E+02
3.500000E+02
3.500000E+02
3.500000E+02
3.500000E+02
3.500000E+02
3.500000E+02
3.500000E+02
3.500000E+02
3.500000E+02
3.500000E+02
3.500000E+02
3.500000E+02
3.500000E+02
3.500000E+02
3.500000E+02
3.500000E+02
3.500000E+02
3.500000E+02
3.500000E+02
3.500000E+02
3.500000E+02
3.500000E+02
3.500000E+02
3.500000E+02
3.500000E+02
3.500000E+02
3.500000E+02
3.500000E+02
3.500000E+02
3.500000E+02
3.500000E+02
3.500000E+02
3.500000E+02
3.500000E+02
3.500000E+02
3.500000E+02
3.500000E+02
3.500000E+02
3.500000E+02
3.500000E+02
3.500000E+02
3.500000E+02
3.500000E+02
3.500000E+02
3.500000E+02
3.500000E+02
3.500000E+02
3.500000E+02
3.500000E+02
3.500000E+02
3.500000E+02
3.500000E+02
3.500000E+02
3.500000E+02
3.500000E+02
3.500000E+02
3.500000E+02
3.500000E+02
3.500000E+02
3.500000E+02
3.500000E+02
3.500000E+02
3.500000E+02
3.500000E+02
3.500000E+02
3.500000E+02
3.500000E+02
3.500000E+02
3.500000E+02
3.500000E+02
3.500000E+02
3.500000E+02
3.500000E+02
3.500000E+02
3.500000E+02
3.500000E+02
3.500000E+02
3.500000E+02
3.500000E+02
3.500000E+02
3.500000E+02
3.500000E+02
3.500000E+02
3.500000E+02
3.500000E+02
3.500000E+02
3.500000E+02
3.500000E+02
3.500000E+02
3.500000E+02
3.500000E+02
3.500000E+02
3.500000E+02
3.500000E+02
3.500000E+02
3.500000E+02
3.500000E+02
3.500000E+02
3.500000E+02
3.500000E+02
3.500000E+02
3.500000E+02
3.500000E+02
3.550000E+02
3.550000E+02
3.550000E+02
3.550000E+02
3.550000E+02
3.550000E+02
3.550000E+02
3.550000E+02
3.550000E+02
3.550000E+02
3.550000E+02
3.550000E+02
3.550000E+02
3.550000E+02
3.550000E+02
3.550000E+02
3.550000E+02
3.550000E+02
3.550000E+02
3.550000E+02
3.550000E+02
3.550000E+02
3.550000E+02
3.550000E+02
3.550000E+02
3.550000E+02
3.550000E+02
3.550000E+02
3.550000E+02
3.550000E+02
3.550000E+02
3.550000E+02
3.550000E+02
3.550000E+02
3.550000E+02
3.550000E+02
3.550000E+02
3.550000E+02
3.550000E+02
3.550000E+02
3.550000E+02
3.550000E+02
3.550000E+02
3.550000E+02
3.550000E+02
3.550000E+02
3.550000E+02
3.550000E+02
3.550000E+02
3.550000E+02
3.550000E+02
3.550000E+02
3.550000E+02
3.550000E+02
3.550000E+02
3.550000E+02
3.550000E+02
3.550000E+02
3.550000E+02
3.550000E+02
3.550000E+02
3.550000E+02
3.550000E+02
3.550000E+02
3.550000E+02
3.550000E+02
3.550000E+02
3.550000E+02
3.550000E+02
3.550000E+02
3.550000E+02
3.550000E+02
3.550000E+02
3.550000E+02
3.550000E+02
3.550000E+02
3.550000E+02
3.550000E+02
3.550000E+02
3.550000E+02
3.550000E+02
3.550000E+02
3.550000E+02
3.550000E+02
3.550000E+02
3.550000E+02
3.550000E+02
3.550000E+02
3.550000E+02
3.550000E+02
3.550000E+02
3.550000E+02
3.550000E+02
3.550000E+02
3.550000E+02
3.550000E+02
3.550000E+02
3.550000E+02
3.550000E+02
3.550000E+02
3.550000E+02
3.550000E+02
3.550000E+02
3.550000E+02
3.550000E+02
3.550000E+02
3.550000E+02
3.550000E+02
3.550000E+02
3.550000E+02
3.550000E+02
3.550000E+02
3.550000E+02
3.550000E+02
3.550000E+02
3.550000E+02
3.550000E+02
3.550000E+02
3.550000E+02
3.550000E+02
3.550000E+02
3.550000E+02
3.550000E+02
3.550000E+02
3.550000E+02
3.550000E+02
3.550000E+02
3.550000E+02
3.550000E+02
3.550000E+02
3.550000E+02
3.550000E+02
3.550000E+02
3.550000E+02
3.550000E+02
3.550000E+02
3.550000E+02
3.550000E+02
3.550000E+02
3.550000E+02
3.550000E+02
3.550000E+02
3.550000E+02
3.550000E+02
3.550000E+02
3.550000E+02
3.550000E+02
3.550000E+02
3.550000E+02
3.550000E+02
3.550000E+02
3.550000E+02
3.550000E+02
3.550000E+02
3.550000E+02
3.550000E+02
3.550000E+02
3.550000E+02
3.550000E+02
3.550000E+02
3.550000E+02
3.550000E+02
3.550000E+02
3.550000E+02
3.550000E+02
3.550000E+02
3.550000E+02
3.550000E+02
3.550000E+02
3.550000E+02
3.550000E+02
3.550000E+02
3.550000E+02
3.550000E+02
3.550000E+02
3.550000E+02
3.550000E+02
3.550000E+02
3.550000E+02
3.550000E+02
3.550000E+02
3.550000E+02
3.550000E+02
3.550000E+02
3.550000E+02
3.550000E+02
3.550000E+02
3.550000E+02
3.550000E+02
3.550000E+02
3.550000E+02
3.550000E+02
3.550000E+02
3.550000E+02
3.550000E+02
3.550000E+02
3.550000E+02
3.550000E+02
3.550000E+02
3.550000E+02
3.550000E+02
Thickness
2.001608E-03
3.998226E-04
1.290364E-03
2.355906E-03
2.609460E-03
3.352278E-03
4.641773E-03
6.244820E-02
2.150768E-01
1.233639E-03
-2.562386E-03
-5.420939E-02
1.721173E-02
2.250405E-02
1.120829E-02
8.994561E-03
9.087403E-03
7.810496E-03
6.354728E-03
6.393202E-03
6.751094E-03
7.165328E-03
8.705382E-03
1.012281E-02
1.268203E-02
1.306379E-02
1.487916E-02
1.672082E-02
1.727300E-02
1.804070E-02
2.305117E-02
2.656547E-02
2.737721E-02
3.244234E-02
3.526683E-02
3.909454E-02
4.596598E-02
5.011267E-02
5.827946E-02
7.176619E-02
8.048354E-02
9.010578E-02
1.013995E-01
1.162599E-01
1.314857E-01
1.427485E-01
1.574065E-01
1.728338E-01
1.922786E-01
2.044205E-01
2.231422E-01
2.367155E-01
2.570031E-01
2.747699E-01
2.943817E-01
3.088476E-01
3.234217E-01
3.445733E-01
3.573675E-01
3.800958E-01
3.940883E-01
4.203514E-01
4.709242E-01
4.479603E-01
4.571183E-01
4.970426E-01
5.102245E-01
5.165691E-01
5.145849E-01
5.739605E-01
5.948616E-01
5.757649E-01
5.973992E-01
6.111793E-01
6.635445E-01
6.471372E-01
6.248270E-01
6.628569E-01
7.092066E-01
7.227516E-01
7.382474E-01
7.507008E-01
7.678639E-01
7.897607E-01
7.784092E-01
7.255099E-01
7.132062E-01
7.467180E-01
7.534885E-01
7.553230E-01
8.369340E-01
7.570884E-01
7.477905E-01
7.651319E-01
7.350765E-01
7.055032E-01
7.376710E-01
7.718031E-01
7.362880E-01
7.494061E-01
7.856378E-01
7.938955E-01
7.196900E-01
7.367216E-01
7.161162E-01
6.944716E-01
6.818348E-01
6.534567E-01
6.358157E-01
6.568617E-01
6.526281E-01
6.636303E-01
6.644012E-01
6.374506E-01
5.881796E-01
5.669017E-01
5.789414E-01
5.815343E-01
5.566530E-01
5.288291E-01
5.038277E-01
4.968670E-01
4.878893E-01
4.730310E-01
4.492824E-01
4.464505E-01
4.179258E-01
3.986799E-01
3.793155E-01
3.609498E-01
3.421828E-01
3.336060E-01
3.131026E-01
2.952427E-01
2.735976E-01
2.584939E-01
2.420419E-01
2.256899E-01
2.084170E-01
1.934420E-01
1.761118E-01
1.589237E-01
1.447828E-01
1.350507E-01
1.172431E-01
1.067108E-01
9.585976E-02
8.254712E-02
7.223636E-02
6.161676E-02
5.602950E-02
4.754300E-02
4.019066E-02
3.470846E-02
2.943397E-02
2.490399E-02
2.102186E-02
2.009369E-02
1.741001E-02
1.528921E-02
1.431498E-02
1.264859E-02
1.088306E-02
1.027673E-02
9.650509E-03
7.730929E-03
6.389233E-03
6.019380E-03
3.436557E-03
3.329519E-03
3.256238E-03
2.592793E-03
2.909199E-03
1.376140E-03
1.622110E-03
6.902538E-04
1.856639E-03
7.006705E-04
3.496760E-04
3.567566E-04
6.997945E-06
9.800917E-04
6.224192E-04
4.435791E-04
-4.895927E-04
-1.441237E-04
2.377699E-04
4.225738E-04
5.346625E-04
1.083921E-03
2.550954E-05
1.038064E-04
7.237216E-05
8.628951E-04
5.424467E-05
1.208639E-03
5.618586E-04
-1.698858E-04
7.073419E-04
-8.652882E-05
1.170090E-03
1.141477E-03
1.755299E-03
2.813406E-03
2.860193E-03
2.799915E-03
4.335622E-03
4.196746E-03
-1.054909E-01
-5.748830E-02
4.641499E-03
9.055531E-04
7.325630E-04
7.598069E-02
1.023650E-02
1.298652E-02
9.211924E-03
7.539078E-03
6.116490E-03
5.347095E-03
6.072755E-03
6.981084E-03
7.135487E-03
8.314659E-03
9.934854E-03
1.176144E-02
1.232322E-02
1.372305E-02
1.646339E-02
1.745607E-02
1.817837E-02
2.052807E-02
2.273263E-02
2.770286E-02
3.311551E-02
3.597888E-02
4.008814E-02
4.653555E-02
5.280072E-02
6.011401E-02
6.950126E-02
8.035195E-02
9.063939E-02
1.031659E-01
1.167050E-01
1.306529E-01
1.450948E-01
1.613275E-01
1.731895E-01
1.918185E-01
2.042137E-01
2.192679E-01
2.407889E-01
2.584923E-01
2.776563E-01
2.999854E-01
3.109249E-01
3.253387E-01
3.454688E-01
3.576381E-01
3.827099E-01
4.042104E-01
4.294352E-01
4.636770E-01
4.452859E-01
4.592368E-01
4.949810E-01
5.106308E-01
5.380784E-01
5.356052E-01
5.562534E-01
5.779037E-01
5.853576E-01
6.267181E-01
6.067467E-01
6.628858E-01
6.358960E-01
6.244912E-01
6.605664E-01
7.008028E-01
7.130330E-01
7.417107E-01
7.286177E-01
7.524617E-01
8.083028E-01
7.669664E-01
7.366792E-01
7.100835E-01
7.420363E-01
7.528659E-01
7.413747E-01
8.380983E-01
7.462910E-01
7.488217E-01
7.813197E-01
7.295008E-01
7.097701E-01
7.280781E-01
7.713891E-01
7.250155E-01
7.559873E-01
7.811999E-01
7.820453E-01
7.098664E-01
7.584883E-01
7.223864E-01
7.002272E-01
6.949123E-01
6.503353E-01
6.404098E-01
6.528100E-01
6.327638E-01
6.520883E-01
6.591724E-01
6.375500E-01
5.870460E-01
5.665950E-01
5.748132E-01
5.865244E-01
5.519960E-01
5.359285E-01
5.208853E-01
4.973893E-01
4.942895E-01
4.737297E-01
4.489248E-01
4.419341E-01
4.206509E-01
4.029587E-01
3.810818E-01
3.586471E-01
3.421661E-01
3.292978E-01
3.175210E-01
3.001698E-01
2.788838E-01
2.600182E-01
2.419651E-01
2.252734E-01
2.089182E-01
1.923153E-01
1.761895E-01
1.614568E-01
1.434143E-01
1.298673E-01
1.159295E-01
1.045453E-01
9.409083E-02
8.290311E-02
7.236675E-02
6.275646E-02
5.519082E-02
4.603836E-02
3.856670E-02
3.592736E-02
3.120978E-02
2.628676E-02
2.268568E-02
1.905004E-02
1.657659E-02
1.487811E-02
1.333435E-02
1.348884E-02
1.198688E-02
9.812847E-03
8.856205E-03
6.749590E-03
6.363951E-03
5.293266E-03
4.532711E-03
4.918787E-03
3.798880E-03
3.102032E-03
2.323586E-03
1.300825E-03
1.925811E-03
1.147705E-03
3.750006E-04
1.350902E-03
3.161348E-04
6.425340E-04
2.195937E-04
3.422305E-05
-1.480020E-04
-4.534526E-04
-3.074048E-04
1.009329E-05
2.087031E-04
8.375267E-04
1.547686E-03
7.321785E-04
3.230452E-04
4.141490E-04
1.219748E-03
5.390141E-04
-2.412302E-04
-1.182466E-04
4.969230E-04
1.547331E-04
8.086469E-04
6.667406E-04
2.551058E-04
1.912850E-03
7.395671E-04
2.747497E-03
3.285679E-03
3.768772E-03
3.567923E-03
3.001053E-03
9.526317E-02
1.203966E-01
-3.768466E-03
1.528833E-02
3.296299E-02
2.565736E-01
7.365958E-02
1.431008E-02
1.438353E-02
9.172653E-03
5.434741E-03
6.117881E-03
5.771505E-03
7.002590E-03
6.979807E-03
7.518244E-03
8.491321E-03
1.259919E-02
1.206118E-02
1.305508E-02
1.456315E-02
1.780316E-02
1.979260E-02
2.313609E-02
2.421673E-02
2.776854E-02
3.224023E-02
3.632283E-02
4.123041E-02
4.903887E-02
5.365879E-02
5.879163E-02
6.669442E-02
7.828648E-02
9.221647E-02
1.049851E-01
1.179646E-01
1.310020E-01
1.446773E-01
1.574305E-01
1.719938E-01
1.890402E-01
2.013441E-01
2.231662E-01
2.410991E-01
2.593662E-01
2.769896E-01
2.944440E-01
3.094136E-01
3.276219E-01
3.450885E-01
3.588260E-01
3.793663E-01
3.963373E-01
4.149356E-01
4.361190E-01
4.490873E-01
4.654549E-01
4.848706E-01
5.084983E-01
5.474274E-01
5.433056E-01
5.558292E-01
5.711725E-01
5.986359E-01
6.358996E-01
6.131845E-01
6.412680E-01
6.404251E-01
6.377247E-01
6.606923E-01
6.839786E-01
7.198574E-01
7.476784E-01
7.509537E-01
7.545720E-01
8.034727E-01
7.751615E-01
7.543997E-01
7.397268E-01
7.322330E-01
7.384689E-01
7.661911E-01
7.806217E-01
7.637357E-01
7.719079E-01
7.982307E-01
7.410750E-01
7.103782E-01
7.383293E-01
7.536503E-01
7.290938E-01
7.438148E-01
7.849343E-01
7.333785E-01
7.115619E-01
7.370202E-01
7.224102E-01
6.907930E-01
6.670029E-01
6.325383E-01
6.337922E-01
6.329813E-01
6.294199E-01
6.479887E-01
6.253312E-01
6.258371E-01
5.920665E-01
5.864891E-01
6.012863E-01
5.741494E-01
5.527474E-01
5.276186E-01
5.243216E-01
4.953946E-01
4.942895E-01
4.710534E-01
4.509507E-01
4.374129E-01
4.203232E-01
3.995828E-01
3.853236E-01
3.658997E-01
3.490706E-01
3.307263E-01
3.140843E-01
2.978783E-01
2.803918E-01
2.596253E-01
2.412132E-01
2.267665E-01
2.107090E-01
1.923831E-01
1.742967E-01
1.624007E-01
1.450057E-01
1.338129E-01
1.166467E-01
1.060471E-01
9.263963E-02
8.005882E-02
7.196384E-02
6.078523E-02
5.277702E-02
4.613651E-02
3.707747E-02
3.437248E-02
3.035829E-02
2.463467E-02
2.294487E-02
1.924869E-02
1.768380E-02
1.535871E-02
1.327966E-02
1.281903E-02
1.157108E-02
1.024486E-02
8.642395E-03
6.896493E-03
5.764848E-03
5.815982E-03
4.642314E-03
4.369519E-03
2.928206E-03
2.396723E-03
2.969054E-03
1.865855E-03
8.231419E-04
1.235335E-03
8.706482E-04
3.912952E-04
2.261298E-04
1.026630E-04
-1.273367E-04
1.107181E-04
5.561683E-04
6.941318E-05
1.514364E-04
6.856696E-04
7.433893E-04
8.096521E-04
8.790627E-04
8.675287E-04
7.282777E-04
1.605040E-03
1.202102E-03
1.985892E-04
-1.702764E-04
1.566000E-04
2.135365E-04
2.109262E-04
1.067972E-03
1.544148E-03
2.454636E-04
3.102256E-03
2.938890E-03
2.646172E-03
2.712184E-03
3.440984E-03
3.052470E-03
3.533637E-03
-1.989629E-02
6.813265E-02
5.995763E-03
2.737082E-03
1.127938E-01
3.925150E-01
1.099222E-01
1.722075E-02
1.325636E-02
7.389763E-03
5.688101E-03
6.487148E-03
7.964590E-03
8.223741E-03
7.275259E-03
8.699535E-03
9.871949E-03
1.180905E-02
1.168236E-02
1.579545E-02
1.504600E-02
1.885637E-02
2.050915E-02
2.265581E-02
2.448207E-02
2.794739E-02
3.247856E-02
3.560336E-02
3.872080E-02
4.802518E-02
5.078161E-02
5.981820E-02
6.919421E-02
8.024666E-02
9.050882E-02
1.024761E-01
1.142329E-01
1.290220E-01
1.426033E-01
1.598182E-01
1.700852E-01
1.867823E-01
2.028094E-01
2.239321E-01
2.415722E-01
2.606625E-01
2.749766E-01
2.964442E-01
3.082838E-01
3.260659E-01
3.418563E-01
3.562374E-01
3.750243E-01
3.984733E-01
4.204974E-01
4.383900E-01
4.424320E-01
4.617739E-01
4.826481E-01
5.205983E-01
5.484650E-01
5.334274E-01
5.569252E-01
5.630870E-01
6.057792E-01
6.600113E-01
6.260253E-01
6.520217E-01
6.339082E-01
6.295904E-01
6.624285E-01
6.846591E-01
7.124353E-01
7.403726E-01
7.554871E-01
7.417220E-01
7.795183E-01
7.444675E-01
7.660225E-01
7.632143E-01
7.286889E-01
7.483485E-01
7.595204E-01
7.508637E-01
7.765406E-01
7.790257E-01
8.000449E-01
7.630538E-01
7.219762E-01
7.411484E-01
7.467556E-01
7.311343E-01
7.337569E-01
7.585204E-01
7.140282E-01
7.132810E-01
7.110919E-01
6.997622E-01
7.007131E-01
6.727261E-01
6.478578E-01
6.376287E-01
6.470294E-01
6.344168E-01
6.389890E-01
6.257008E-01
6.312782E-01
6.114325E-01
6.002634E-01
5.989230E-01
5.813908E-01
5.479212E-01
5.216538E-01
5.106173E-01
4.901078E-01
4.866462E-01
4.721849E-01
4.513696E-01
4.457412E-01
4.155611E-01
4.014790E-01
3.896956E-01
3.675158E-01
3.569407E-01
3.281953E-01
3.067826E-01
2.927170E-01
2.729286E-01
2.590892E-01
2.395886E-01
2.257271E-01
2.083977E-01
1.917263E-01
1.748284E-01
1.608481E-01
1.449318E-01
1.306457E-01
1.172508E-01
1.034085E-01
9.040914E-02
8.225963E-02
7.091396E-02
6.125992E-02
5.449190E-02
4.482859E-02
3.942130E-02
3.274126E-02
2.906559E-02
2.435459E-02
2.163769E-02
2.000200E-02
1.960423E-02
1.637561E-02
1.298858E-02
1.222137E-02
1.153027E-02
9.567237E-03
7.330911E-03
6.023295E-03
4.532037E-03
3.877986E-03
3.336833E-03
4.348425E-03
3.153298E-03
2.946296E-03
2.037651E-03
1.906518E-03
7.220335E-04
1.360571E-03
8.596448E-04
3.323483E-04
5.098001E-04
-1.320707E-04
-1.916627E-04
6.406164E-04
9.387248E-04
2.632859E-04
3.384174E-04
2.846859E-04
-1.927020E-04
-1.083073E-04
3.399924E-05
4.450493E-04
4.589643E-04
7.678050E-04
4.204173E-04
-3.918769E-05
-2.017199E-04
-3.227385E-04
-2.328864E-04
-3.501095E-04
2.538782E-05
2.790714E-04
-1.622599E-04
2.363736E-03
2.259642E-03
1.335882E-03
1.938705E-03
2.782231E-03
3.170713E-03
4.655337E-03
5.902464E-03
2.502004E-02
3.366782E-03
2.728591E-03
1.760812E-03
2.308301E-01
-1.759233E-03
1.616151E-02
1.101137E-02
7.798938E-03
5.821407E-03
6.185970E-03
8.303673E-03
1.031605E-02
9.122513E-03
9.200140E-03
1.046021E-02
1.180943E-02
1.250374E-02
1.487982E-02
1.521206E-02
1.848687E-02
2.163398E-02
2.339586E-02
2.406995E-02
2.759240E-02
3.162422E-02
3.608846E-02
4.100736E-02
4.713768E-02
5.349399E-02
6.067121E-02
6.817983E-02
7.888994E-02
8.924118E-02
1.018023E-01
1.148457E-01
1.279986E-01
1.439462E-01
1.611632E-01
1.744219E-01
1.883327E-01
2.036742E-01
2.223631E-01
2.404473E-01
2.573267E-01
2.733497E-01
2.907863E-01
3.123158E-01
3.271991E-01
3.433488E-01
3.628220E-01
3.792441E-01
3.991051E-01
4.283328E-01
4.576726E-01
4.587151E-01
4.674668E-01
4.853547E-01
5.463229E-01
5.721848E-01
5.524691E-01
5.530941E-01
5.702462E-01
6.053574E-01
6.403524E-01
6.321001E-01
6.430005E-01
6.305248E-01
6.374032E-01
6.642183E-01
6.774906E-01
6.963238E-01
7.487185E-01
7.845036E-01
7.554612E-01
7.756962E-01
7.556601E-01
7.487126E-01
7.514046E-01
7.257359E-01
7.664033E-01
7.860666E-01
7.374090E-01
7.405331E-01
7.735664E-01
8.167569E-01
7.320371E-01
7.326425E-01
7.250145E-01
7.642378E-01
7.612931E-01
7.534818E-01
7.780755E-01
6.934490E-01
7.094737E-01
7.067115E-01
7.135465E-01
6.911273E-01
6.738067E-01
6.507439E-01
6.617275E-01
6.560402E-01
6.377953E-01
6.304419E-01
6.440590E-01
6.335549E-01
5.998180E-01
6.176069E-01
5.707242E-01
5.726675E-01
5.646016E-01
5.176708E-01
4.962547E-01
5.019376E-01
4.814905E-01
4.731476E-01
4.562657E-01
4.432112E-01
4.134767E-01
4.014000E-01
3.802432E-01
3.626882E-01
3.473308E-01
3.279888E-01
3.131742E-01
2.945329E-01
2.740984E-01
2.591298E-01
2.396119E-01
2.239858E-01
2.090587E-01
1.901563E-01
1.722498E-01
1.574270E-01
1.443219E-01
1.359204E-01
1.160463E-01
1.043709E-01
9.462241E-02
7.919159E-02
7.087502E-02
6.236468E-02
5.522298E-02
4.607622E-02
4.196008E-02
3.377582E-02
2.935092E-02
2.594808E-02
2.283040E-02
2.033792E-02
1.906799E-02
1.550054E-02
1.360185E-02
1.285276E-02
1.205636E-02
9.418559E-03
7.113911E-03
6.711218E-03
6.168593E-03
4.333942E-03
4.205761E-03
4.078746E-03
4.143039E-03
3.134485E-03
1.983567E-03
1.367706E-03
9.747783E-04
7.575918E-04
1.235820E-03
1.312048E-03
8.211979E-04
6.085017E-04
5.655816E-04
3.873472E-04
2.385115E-04
1.268219E-04
-6.940603E-05
-1.925184E-04
-1.297535E-04
8.327002E-05
2.852225E-05
1.051689E-04
6.217296E-04
2.043400E-05
-5.624293E-04
-5.249547E-04
-4.537791E-04
-2.036537E-04
1.254760E-04
-1.394539E-04
-2.042017E-04
-6.723391E-05
-3.971239E-04
5.592883E-04
1.777221E-03
2.463579E-03
3.738710E-03
3.439758E-03
2.656177E-03
5.550020E-03
1.074060E-01
7.658811E-02
-6.149434E-03
2.078544E-04
-4.069024E-03
1.143727E-01
6.401001E-02
1.674061E-02
9.066201E-03
5.900127E-03
5.590707E-03
6.460936E-03
6.596407E-03
7.718695E-03
9.189323E-03
9.661771E-03
1.129102E-02
1.207170E-02
1.346494E-02
1.405014E-02
1.524880E-02
1.900186E-02
2.017291E-02
2.287753E-02
2.489165E-02
2.790347E-02
3.133395E-02
3.702135E-02
4.109865E-02
4.689582E-02
5.418625E-02
6.044616E-02
6.899863E-02
8.025021E-02
9.047999E-02
1.017645E-01
1.154140E-01
1.305613E-01
1.437317E-01
1.575541E-01
1.694191E-01
1.886484E-01
2.038113E-01
2.225831E-01
2.389681E-01
2.594041E-01
2.772493E-01
2.910161E-01
3.092818E-01
3.289620E-01
3.464320E-01
3.674264E-01
3.816764E-01
4.008536E-01
4.172109E-01
4.497663E-01
4.833730E-01
4.788440E-01
4.953680E-01
5.242026E-01
5.623138E-01
5.685903E-01
5.527759E-01
5.852149E-01
6.027578E-01
6.299259E-01
6.293631E-01
6.342898E-01
6.239081E-01
6.454755E-01
6.456222E-01
6.715743E-01
7.049005E-01
7.636366E-01
8.274237E-01
7.701426E-01
7.661289E-01
7.413321E-01
7.252111E-01
7.506337E-01
7.306193E-01
7.520189E-01
7.791363E-01
7.351695E-01
7.380984E-01
7.526799E-01
7.769397E-01
7.403790E-01
7.355298E-01
7.287034E-01
7.718540E-01
7.949340E-01
7.678002E-01
7.754946E-01
7.077181E-01
7.060477E-01
7.184723E-01
7.123693E-01
6.933197E-01
6.791233E-01
6.545312E-01
6.688341E-01
6.827275E-01
6.478380E-01
6.367510E-01
6.406862E-01
6.379404E-01
6.167155E-01
5.960963E-01
5.834627E-01
5.810892E-01
5.516259E-01
5.241351E-01
5.067742E-01
4.884977E-01
4.924363E-01
4.731886E-01
4.753300E-01
4.435261E-01
4.105797E-01
3.980672E-01
3.845667E-01
3.645808E-01
3.446648E-01
3.323379E-01
3.160154E-01
2.927199E-01
2.781626E-01
2.603354E-01
2.405290E-01
2.252684E-01
2.083117E-01
1.929463E-01
1.734890E-01
1.580010E-01
1.454575E-01
1.315660E-01
1.169012E-01
1.039681E-01
9.025919E-02
8.145310E-02
7.151153E-02
6.078792E-02
5.398670E-02
4.588318E-02
4.054422E-02
3.452316E-02
3.032589E-02
2.644733E-02
2.243708E-02
2.013988E-02
1.847100E-02
1.678383E-02
1.411852E-02
1.077285E-02
9.751246E-03
9.589719E-03
8.028613E-03
6.252513E-03
6.650085E-03
5.293013E-03
3.970789E-03
4.436036E-03
3.263447E-03
2.275553E-03
1.252277E-03
1.747417E-03
1.288081E-03
1.218626E-03
1.642792E-03
1.338081E-03
2.630191E-04
6.082993E-04
4.054130E-04
2.695846E-04
3.457365E-04
-4.042195E-05
-7.226646E-05
-1.300204E-04
-4.391452E-04
-5.117272E-04
-6.143680E-04
-2.843689E-04
-4.131419E-06
-3.982159E-04
-3.134353E-04
-2.788289E-04
-2.481068E-04
-2.394617E-04
-3.251743E-04
-1.337399E-04
-1.797721E-05
6.127135E-04
-4.149135E-05
7.606921E-04
1.791214E-03
1.320820E-03
8.261629E-04
8.841001E-04
2.469399E-03
5.787047E-03
-1.234606E-02
6.934207E-02
1.768391E-02
4.768662E-03
1.858536E-03
3.586696E-02
1.255430E-02
1.438829E-02
5.599136E-03
4.455630E-03
6.550657E-03
6.138876E-03
7.484011E-03
7.583748E-03
7.212233E-03
8.942241E-03
9.576893E-03
1.102483E-02
1.287525E-02
1.384250E-02
1.589254E-02
1.786020E-02
1.968795E-02
2.160338E-02
2.459700E-02
2.690559E-02
3.080225E-02
3.507068E-02
4.114774E-02
4.709099E-02
5.331827E-02
6.025919E-02
6.837112E-02
8.066670E-02
9.203517E-02
1.021819E-01
1.151672E-01
1.279601E-01
1.416585E-01
1.570405E-01
1.727896E-01
1.877469E-01
2.045272E-01
2.257204E-01
2.407290E-01
2.572198E-01
2.758675E-01
2.908970E-01
3.086263E-01
3.258106E-01
3.496057E-01
3.639775E-01
3.799669E-01
4.003938E-01
4.173363E-01
4.309416E-01
4.832573E-01
4.724583E-01
4.916894E-01
5.167289E-01
5.430587E-01
5.646109E-01
5.535860E-01
5.874580E-01
5.948119E-01
6.153802E-01
6.296365E-01
6.246636E-01
6.465314E-01
6.631330E-01
6.590409E-01
6.794415E-01
7.061087E-01
7.813877E-01
8.474607E-01
7.746968E-01
7.776094E-01
7.371344E-01
6.974091E-01
7.237709E-01
7.477003E-01
7.467195E-01
7.478631E-01
7.291861E-01
7.544937E-01
7.502806E-01
7.477440E-01
7.342008E-01
7.335931E-01
7.242137E-01
7.659837E-01
8.065263E-01
7.421270E-01
7.621654E-01
7.243579E-01
7.146567E-01
7.338302E-01
7.288327E-01
6.786630E-01
6.786608E-01
6.437472E-01
7.012198E-01
6.895918E-01
6.418238E-01
6.294722E-01
6.405215E-01
6.153219E-01
6.082544E-01
5.910112E-01
5.733250E-01
6.001365E-01
5.367052E-01
5.297145E-01
5.078509E-01
4.964745E-01
4.994329E-01
4.828385E-01
4.770406E-01
4.395157E-01
4.077781E-01
3.961268E-01
3.816695E-01
3.642986E-01
3.468639E-01
3.366914E-01
3.094366E-01
2.918049E-01
2.730367E-01
2.556951E-01
2.423166E-01
2.261166E-01
2.090672E-01
1.911631E-01
1.750926E-01
1.565754E-01
1.433482E-01
1.338287E-01
1.173311E-01
1.032010E-01
9.044396E-02
8.122062E-02
7.235271E-02
6.175407E-02
5.429297E-02
4.831692E-02
4.196349E-02
3.582698E-02
3.056023E-02
2.570492E-02
2.297296E-02
2.122355E-02
1.957464E-02
1.654364E-02
1.439035E-02
1.219413E-02
1.035192E-02
9.266186E-03
8.249240E-03
6.939448E-03
6.217979E-03
6.185910E-03
5.271589E-03
3.867710E-03
3.418833E-03
3.214239E-03
2.474019E-03
2.206043E-03
2.242347E-03
1.653096E-03
1.045270E-03
9.799554E-04
3.894031E-04
2.232774E-04
1.042463E-04
1.327508E-04
-1.545936E-04
-4.007585E-04
-3.918163E-04
-2.571934E-04
-2.751103E-04
-3.542271E-04
-4.355585E-04
-1.304615E-04
-2.998670E-04
-5.310160E-04
-5.129914E-04
-3.793617E-05
1.449617E-04
-3.945464E-04
-7.898149E-05
5.073689E-04
7.430633E-04
-2.410933E-05
-4.085913E-04
2.678206E-03
2.296187E-03
2.415829E-03
1.987098E-03
1.539431E-03
2.489583E-03
3.229687E-03
6.089416E-03
-2.589335E-02
1.255125E-02
2.647512E-03
-1.659989E-03
1.843250E-01
1.704447E-02
1.168982E-02
4.690282E-03
3.770785E-03
5.126456E-03
6.799206E-03
6.556446E-03
7.432520E-03
5.892657E-03
8.052993E-03
9.193793E-03
9.362378E-03
1.093357E-02
1.264794E-02
1.554430E-02
1.644818E-02
1.911081E-02
2.215234E-02
2.511082E-02
2.748824E-02
3.062345E-02
3.464722E-02
3.998408E-02
4.483877E-02
5.276088E-02
6.089498E-02
6.823392E-02
7.887569E-02
8.887607E-02
1.017149E-01
1.130978E-01
1.265683E-01
1.390807E-01
1.560025E-01
1.712421E-01
1.890209E-01
2.067923E-01
2.250970E-01
2.421733E-01
2.587170E-01
2.764990E-01
2.979648E-01
3.085171E-01
3.284023E-01
3.506989E-01
3.662560E-01
3.817056E-01
4.034613E-01
4.227228E-01
4.321233E-01
4.723842E-01
4.665170E-01
4.987565E-01
5.228571E-01
5.322732E-01
5.765259E-01
5.623965E-01
5.743621E-01
5.797924E-01
6.023043E-01
6.190925E-01
6.223210E-01
6.453048E-01
6.541507E-01
6.702371E-01
6.890075E-01
7.233512E-01
7.708566E-01
8.532761E-01
7.924213E-01
7.700215E-01
7.553296E-01
7.066909E-01
7.117256E-01
7.449259E-01
7.585189E-01
7.329575E-01
7.343196E-01
7.471253E-01
7.466661E-01
7.394606E-01
7.246120E-01
7.250636E-01
7.155075E-01
7.641974E-01
7.863115E-01
7.131976E-01
7.447674E-01
7.514267E-01
7.423583E-01
7.309112E-01
7.111234E-01
6.912237E-01
6.767578E-01
6.585165E-01
7.048619E-01
6.771934E-01
6.294656E-01
6.305432E-01
6.273721E-01
5.996946E-01
5.885809E-01
5.805897E-01
5.798418E-01
5.770384E-01
5.391852E-01
5.337170E-01
5.100464E-01
5.059819E-01
4.896134E-01
4.625847E-01
4.653419E-01
4.302727E-01
4.090312E-01
3.966804E-01
3.869825E-01
3.669446E-01
3.455656E-01
3.291401E-01
3.098809E-01
2.945302E-01
2.761011E-01
2.581039E-01
2.420910E-01
2.250763E-01
2.060126E-01
1.883316E-01
1.723704E-01
1.561709E-01
1.435349E-01
1.291932E-01
1.160569E-01
1.029787E-01
9.023679E-02
8.104833E-02
7.382872E-02
6.190190E-02
5.590722E-02
4.761237E-02
4.182599E-02
3.643369E-02
3.193000E-02
2.769825E-02
2.283938E-02
2.081381E-02
1.875902E-02
1.655824E-02
1.465677E-02
1.266537E-02
1.134060E-02
9.677828E-03
8.719833E-03
8.476369E-03
7.062924E-03
5.924575E-03
4.172021E-03
3.735568E-03
3.704924E-03
3.599291E-03
2.364075E-03
2.018715E-03
2.021365E-03
1.646028E-03
1.778630E-03
1.421492E-03
7.772261E-04
1.222840E-03
5.009828E-04
-1.401668E-04
7.900413E-06
4.182725E-05
1.627163E-04
6.263473E-05
-1.191655E-04
-6.380468E-05
-3.476136E-05
8.279028E-06
-2.645407E-04
-3.110380E-04
-4.105051E-04
-1.163023E-04
-4.398625E-04
-5.101204E-04
-1.033441E-04
4.142835E-04
4.152028E-04
1.046683E-04
-5.242162E-04
2.474982E-03
2.116347E-03
2.039202E-03
1.885759E-03
2.134670E-03
2.209314E-03
2.374901E-03
7.437864E-03
2.609345E-02
9.709877E-03
4.698345E-04
-9.082871E-03
9.002252E-02
-5.132417E-04
7.656244E-03
4.085009E-03
4.044063E-03
5.838948E-03
6.480707E-03
7.006207E-03
6.248322E-03
7.917096E-03
8.477654E-03
9.694862E-03
1.035448E-02
1.095382E-02
1.253041E-02
1.501826E-02
1.635679E-02
1.910595E-02
2.295808E-02
2.566113E-02
2.748032E-02
3.015148E-02
3.514506E-02
3.959069E-02
4.546113E-02
5.072745E-02
6.220705E-02
6.755400E-02
7.720155E-02
8.830220E-02
1.009036E-01
1.122740E-01
1.268844E-01
1.395739E-01
1.562978E-01
1.705322E-01
1.890461E-01
2.049012E-01
2.235850E-01
2.393938E-01
2.569893E-01
2.770791E-01
2.966214E-01
3.110581E-01
3.243801E-01
3.440080E-01
3.630844E-01
3.815705E-01
4.032355E-01
4.146835E-01
4.314656E-01
4.555045E-01
4.590609E-01
5.060283E-01
5.300530E-01
5.323828E-01
5.742391E-01
5.806632E-01
5.848321E-01
5.897886E-01
6.174817E-01
6.209446E-01
6.172197E-01
6.342685E-01
6.642984E-01
6.813604E-01
6.869375E-01
7.264396E-01
7.739292E-01
8.540116E-01
8.113086E-01
7.668433E-01
7.902039E-01
7.243736E-01
7.065378E-01
7.567662E-01
7.712757E-01
7.276501E-01
7.404876E-01
7.278847E-01
7.306925E-01
7.523612E-01
7.360902E-01
7.120039E-01
7.204662E-01
7.463498E-01
7.540836E-01
6.988424E-01
7.368336E-01
7.711637E-01
7.433267E-01
7.191258E-01
7.049077E-01
7.012974E-01
6.898150E-01
6.661855E-01
7.097349E-01
6.812615E-01
6.426545E-01
6.610160E-01
6.303542E-01
6.133070E-01
5.847154E-01
5.800941E-01
5.909269E-01
5.668518E-01
5.358502E-01
5.239345E-01
5.151058E-01
4.984812E-01
4.869774E-01
4.626339E-01
4.565121E-01
4.328620E-01
4.162438E-01
3.961043E-01
3.899627E-01
3.636115E-01
3.451316E-01
3.272663E-01
3.121141E-01
2.951273E-01
2.758226E-01
2.589727E-01
2.411837E-01
2.247794E-01
2.049420E-01
1.869546E-01
1.734485E-01
1.569644E-01
1.431507E-01
1.323169E-01
1.161117E-01
1.044444E-01
9.119805E-02
7.931148E-02
7.075497E-02
6.152571E-02
5.423366E-02
4.689724E-02
4.095019E-02
3.504856E-02
3.076609E-02
2.650783E-02
2.301051E-02
2.126604E-02
1.940613E-02
1.646694E-02
1.493609E-02
1.317501E-02
1.064588E-02
9.986516E-03
9.210572E-03
7.822458E-03
5.621340E-03
4.696145E-03
3.450719E-03
3.944134E-03
4.112481E-03
2.675155E-03
1.890321E-03
1.634676E-03
1.679373E-03
1.512050E-03
1.704308E-03
1.935057E-03
1.960776E-03
1.038359E-03
1.396704E-03
6.345935E-04
6.829546E-05
2.369707E-04
1.403827E-04
-3.646090E-04
-2.126207E-04
-1.493308E-04
-4.714165E-04
-5.311618E-04
-5.495079E-04
2.244416E-04
-2.074239E-04
-8.301502E-06
-3.516970E-04
1.957977E-05
3.369261E-04
2.618746E-04
1.028261E-03
1.265741E-03
-3.091499E-04
2.274868E-03
2.193789E-03
1.617698E-03
1.676917E-03
2.562866E-03
1.826295E-03
2.701562E-03
-5.285098E-03
2.247773E-01
1.960083E-02
5.357472E-03
-1.119565E-03
-5.926266E-02
1.460500E-02
6.058597E-03
3.955515E-03
4.308649E-03
5.126443E-03
5.985900E-03
6.384389E-03
7.097695E-03
7.368750E-03
8.635097E-03
1.041110E-02
1.184165E-02
1.239492E-02
1.194337E-02
1.479821E-02
1.780600E-02
2.093537E-02
2.241285E-02
2.364717E-02
2.639775E-02
2.932950E-02
3.462417E-02
3.893021E-02
4.330302E-02
5.196086E-02
5.998332E-02
6.795938E-02
7.729171E-02
8.897544E-02
1.000409E-01
1.114784E-01
1.238860E-01
1.386036E-01
1.559612E-01
1.690542E-01
1.870911E-01
2.096413E-01
2.251189E-01
2.377452E-01
2.537563E-01
2.732726E-01
2.934520E-01
3.122115E-01
3.305598E-01
3.473367E-01
3.627086E-01
3.797003E-01
3.952419E-01
4.070643E-01
4.275501E-01
4.475853E-01
4.631363E-01
4.989411E-01
5.294195E-01
5.343882E-01
5.549424E-01
6.009253E-01
6.052520E-01
6.007234E-01
6.136955E-01
6.192662E-01
6.150086E-01
6.328954E-01
6.726471E-01
6.899586E-01
7.064589E-01
7.159884E-01
7.761490E-01
8.532385E-01
8.120815E-01
7.463640E-01
8.134763E-01
7.491173E-01
7.252365E-01
7.543863E-01
7.742949E-01
7.188466E-01
7.367615E-01
7.146254E-01
7.192744E-01
7.605765E-01
7.416022E-01
7.064671E-01
7.372297E-01
7.287329E-01
7.048988E-01
6.793442E-01
7.349226E-01
7.919362E-01
7.413959E-01
7.036273E-01
6.870021E-01
7.070724E-01
6.985364E-01
6.742644E-01
6.884541E-01
6.807975E-01
6.551206E-01
6.796375E-01
6.301151E-01
6.305737E-01
5.919895E-01
5.686597E-01
5.974961E-01
5.599693E-01
5.344026E-01
5.256952E-01
5.192258E-01
4.951099E-01
4.930884E-01
4.655497E-01
4.480336E-01
4.375321E-01
4.183059E-01
4.074130E-01
3.977617E-01
3.650661E-01
3.469414E-01
3.325784E-01
3.105380E-01
2.934039E-01
2.740373E-01
2.589716E-01
2.399314E-01
2.204666E-01
2.052452E-01
1.875817E-01
1.721033E-01
1.551154E-01
1.418674E-01
1.273769E-01
1.167108E-01
1.023066E-01
8.954494E-02
8.035758E-02
7.221739E-02
6.207310E-02
5.405694E-02
4.595397E-02
4.022506E-02
3.490809E-02
2.968430E-02
2.643350E-02
2.378806E-02
2.082534E-02
1.819948E-02
1.589906E-02
1.409542E-02
1.305343E-02
1.161639E-02
9.890839E-03
8.523423E-03
7.296234E-03
6.636659E-03
5.832146E-03
4.583174E-03
3.728971E-03
2.772125E-03
1.577845E-03
7.932252E-04
1.706704E-03
1.793588E-03
8.344701E-04
9.716295E-04
1.017127E-03
1.081897E-03
5.804896E-04
1.693856E-04
4.756354E-04
1.938052E-04
3.693079E-05
2.739572E-04
-2.801134E-05
-1.871627E-04
-2.486872E-04
-4.990378E-04
-1.872336E-04
-9.499745E-05
-2.992479E-04
-1.181973E-04
-1.370160E-04
2.224920E-04
-1.083623E-04
-2.316217E-04
1.069108E-04
6.989986E-04
-2.219810E-04
-1.996280E-04
9.614900E-04
1.286058E-03
9.159038E-04
1.155895E-03
1.598645E-03
2.029660E-03
1.854495E-03
-8.585460E-04
1.379704E-01
4.079557E-02
7.743889E-03
2.430022E-03
-1.089429E-02
7.965935E-03
5.534820E-03
3.493649E-03
4.406812E-03
4.798684E-03
5.739516E-03
6.337611E-03
5.787683E-03
7.216343E-03
8.380685E-03
8.486730E-03
1.090497E-02
1.112458E-02
1.262974E-02
1.403324E-02
1.757491E-02
2.131924E-02
2.125069E-02
2.368797E-02
2.538862E-02
2.867976E-02
3.449712E-02
4.100579E-02
4.467019E-02
5.208244E-02
5.898871E-02
6.675722E-02
7.694558E-02
8.738129E-02
9.953818E-02
1.123786E-01
1.251540E-01
1.391785E-01
1.555572E-01
1.723585E-01
1.867109E-01
2.064334E-01
2.241795E-01
2.399436E-01
2.578505E-01
2.765877E-01
2.935375E-01
3.117723E-01
3.325720E-01
3.483704E-01
3.598842E-01
3.836084E-01
3.951214E-01
4.096908E-01
4.334471E-01
4.480391E-01
4.696523E-01
4.927785E-01
5.254909E-01
5.377872E-01
5.691340E-01
6.035846E-01
6.290154E-01
6.101296E-01
6.001119E-01
6.052027E-01
6.108102E-01
6.463612E-01
6.819285E-01
6.838136E-01
7.053149E-01
7.382943E-01
7.567320E-01
8.149827E-01
8.079119E-01
7.659364E-01
7.985109E-01
7.743251E-01
7.499642E-01
7.733065E-01
7.709278E-01
7.374043E-01
7.170146E-01
7.092069E-01
7.264679E-01
7.601146E-01
7.424274E-01
7.143901E-01
7.343314E-01
7.189972E-01
7.085556E-01
6.825360E-01
7.317093E-01
7.852910E-01
7.333008E-01
6.855573E-01
6.834239E-01
7.080595E-01
7.196647E-01
6.712087E-01
6.802480E-01
6.915637E-01
6.569707E-01
7.032382E-01
6.363191E-01
6.340251E-01
6.010208E-01
5.693702E-01
6.000353E-01
5.447895E-01
5.428477E-01
5.287256E-01
5.245915E-01
5.016964E-01
4.988111E-01
4.747318E-01
4.527887E-01
4.418950E-01
4.224564E-01
4.021929E-01
3.945197E-01
3.667823E-01
3.523403E-01
3.313675E-01
3.169606E-01
2.994856E-01
2.757480E-01
2.606675E-01
2.396008E-01
2.228018E-01
2.069272E-01
1.885528E-01
1.715542E-01
1.560467E-01
1.409859E-01
1.330152E-01
1.156388E-01
1.016843E-01
9.336027E-02
7.968100E-02
7.165696E-02
6.248753E-02
5.492532E-02
4.723112E-02
3.938348E-02
3.516893E-02
3.059883E-02
2.686451E-02
2.339808E-02
2.049668E-02
1.864403E-02
1.488176E-02
1.308474E-02
1.210067E-02
1.034521E-02
9.545545E-03
8.549262E-03
7.581803E-03
6.218237E-03
4.770604E-03
4.076636E-03
3.893682E-03
3.550617E-03
2.991869E-03
2.250941E-03
2.141011E-03
1.476459E-03
1.678397E-04
5.547027E-05
4.225625E-04
5.604567E-04
5.324673E-04
5.102861E-04
5.962837E-04
4.260325E-04
8.390194E-04
9.351610E-04
4.415759E-04
4.422967E-04
-4.199096E-05
-1.745384E-04
-4.470446E-04
-4.216095E-04
-2.673591E-04
-9.980815E-05
4.030026E-04
1.043818E-04
2.466718E-04
1.767003E-04
-3.405493E-06
1.776967E-06
-3.327900E-04
-2.651260E-04
-1.350139E-04
4.505892E-04
1.190977E-03
8.357098E-04
1.375380E-03
1.839338E-03
1.709081E-03
9.653974E-03
-4.908364E-02
5.504025E-03
1.078418E-03
-1.924915E-02
1.099170E-01
5.018324E-03
3.820639E-03
4.676281E-03
5.373291E-03
5.100682E-03
6.405474E-03
7.204712E-03
6.353718E-03
6.672251E-03
8.249570E-03
9.044340E-03
9.490491E-03
1.161416E-02
1.178669E-02
1.332884E-02
1.627687E-02
1.946134E-02
2.109651E-02
2.326377E-02
2.698247E-02
3.139882E-02
3.502040E-02
4.058460E-02
4.630064E-02
5.129591E-02
5.845322E-02
6.830909E-02
7.747139E-02
8.710611E-02
9.802424E-02
1.119403E-01
1.252446E-01
1.398124E-01
1.570215E-01
1.748052E-01
1.898306E-01
2.061001E-01
2.233762E-01
2.409803E-01
2.578686E-01
2.768165E-01
2.926517E-01
3.091963E-01
3.331725E-01
3.447231E-01
3.618498E-01
3.975795E-01
3.988797E-01
4.130481E-01
4.330822E-01
4.587984E-01
4.667471E-01
4.981934E-01
5.144693E-01
5.389684E-01
5.527431E-01
5.900947E-01
6.084948E-01
6.115905E-01
6.130870E-01
6.037835E-01
6.028329E-01
6.690890E-01
6.887189E-01
7.003608E-01
6.863128E-01
7.224743E-01
7.048024E-01
7.680032E-01
7.857923E-01
7.389543E-01
8.093812E-01
8.170732E-01
7.492205E-01
7.792679E-01
7.613260E-01
7.426979E-01
7.316051E-01
6.919926E-01
7.334208E-01
7.747317E-01
7.448289E-01
7.124253E-01
7.488586E-01
7.081472E-01
7.444373E-01
7.064962E-01
7.255508E-01
7.905507E-01
7.689858E-01
6.685978E-01
6.974299E-01
6.669939E-01
7.107513E-01
6.893995E-01
6.558740E-01
6.797326E-01
6.717249E-01
6.730504E-01
6.403296E-01
6.379251E-01
5.973841E-01
5.757314E-01
5.755241E-01
5.620906E-01
5.456511E-01
5.182541E-01
5.094918E-01
5.027852E-01
5.182479E-01
4.687902E-01
4.536229E-01
4.336667E-01
4.222974E-01
4.123542E-01
3.874837E-01
3.699927E-01
3.535372E-01
3.296511E-01
3.161037E-01
2.973610E-01
2.829205E-01
2.593400E-01
2.364654E-01
2.234950E-01
2.075663E-01
1.876273E-01
1.731286E-01
1.571298E-01
1.442249E-01
1.286661E-01
1.152517E-01
1.037959E-01
9.106854E-02
8.064646E-02
7.233155E-02
6.292609E-02
5.582260E-02
4.847891E-02
4.173449E-02
3.562850E-02
2.915820E-02
2.553405E-02
2.319644E-02
1.978296E-02
1.636236E-02
1.458164E-02
1.324068E-02
1.146774E-02
9.438972E-03
8.512523E-03
8.241765E-03
7.105567E-03
5.541445E-03
4.756650E-03
4.224308E-03
5.042606E-03
3.172226E-03
1.573090E-03
1.109487E-03
4.661845E-04
1.423500E-03
1.180237E-03
1.181371E-03
1.586080E-03
1.116317E-03
3.667484E-04
3.709272E-04
5.708929E-04
6.480668E-04
8.948965E-04
3.766194E-04
-5.726724E-05
3.173882E-04
1.351088E-04
2.653540E-04
1.345088E-04
-1.240828E-04
3.592216E-04
-6.401586E-04
-1.704908E-04
-7.855072E-05
-6.402454E-04
-2.239159E-04
1.088857E-04
1.044859E-03
6.386443E-04
-2.972744E-04
4.866804E-04
1.422760E-03
1.865566E-03
2.366037E-03
2.102842E-03
2.205257E-03
1.369239E-03
1.548117E-03
2.524704E-02
1.477359E-02
7.146167E-03
1.122876E-02
-3.175374E-02
2.782600E-03
3.236497E-03
3.355517E-03
3.683003E-03
4.332407E-03
5.422374E-03
5.465441E-03
5.844198E-03
6.151145E-03
7.123824E-03
8.215326E-03
8.602221E-03
1.067256E-02
1.273281E-02
1.470527E-02
1.686095E-02
1.907900E-02
2.052897E-02
2.357366E-02
2.658420E-02
3.066672E-02
3.497732E-02
3.915260E-02
4.472625E-02
5.134504E-02
5.988499E-02
7.109563E-02
7.831267E-02
8.708223E-02
9.870013E-02
1.131455E-01
1.274649E-01
1.413819E-01
1.577029E-01
1.712278E-01
1.863479E-01
2.041316E-01
2.255431E-01
2.407536E-01
2.571282E-01
2.756005E-01
2.914446E-01
3.101019E-01
3.295597E-01
3.454781E-01
3.614277E-01
3.843957E-01
4.048638E-01
4.143589E-01
4.371915E-01
4.529013E-01
4.681922E-01
5.086915E-01
5.300278E-01
5.320962E-01
5.497089E-01
5.775103E-01
6.033510E-01
6.198711E-01
6.041701E-01
5.960437E-01
6.331316E-01
6.733206E-01
6.887710E-01
6.795430E-01
6.939408E-01
7.242569E-01
7.338787E-01
7.300271E-01
7.352206E-01
7.217560E-01
7.649119E-01
8.196986E-01
7.765065E-01
7.597544E-01
7.629151E-01
7.576474E-01
7.574639E-01
7.045729E-01
7.414763E-01
7.747897E-01
7.325633E-01
7.288412E-01
7.443136E-01
7.111830E-01
7.826542E-01
7.277424E-01
7.406431E-01
7.862222E-01
7.675154E-01
6.822308E-01
7.142665E-01
6.963144E-01
6.998755E-01
6.943636E-01
6.597312E-01
6.919001E-01
6.440883E-01
6.677015E-01
6.399550E-01
6.172920E-01
6.024751E-01
5.753091E-01
5.601475E-01
5.731530E-01
5.623291E-01
5.234992E-01
5.011711E-01
5.050182E-01
4.940715E-01
4.751230E-01
4.494593E-01
4.388245E-01
4.184177E-01
4.034249E-01
3.946015E-01
3.771378E-01
3.564955E-01
3.287749E-01
3.159225E-01
2.970251E-01
2.796657E-01
2.527787E-01
2.383892E-01
2.239954E-01
2.067893E-01
1.882677E-01
1.730505E-01
1.574521E-01
1.433062E-01
1.324555E-01
1.159818E-01
1.028944E-01
9.216939E-02
8.070653E-02
7.155102E-02
6.298939E-02
5.427587E-02
4.759938E-02
4.040708E-02
3.386917E-02
2.876338E-02
2.525322E-02
2.256214E-02
2.035070E-02
1.744554E-02
1.472840E-02
1.260820E-02
1.005878E-02
1.012941E-02
9.514036E-03
8.778174E-03
9.126616E-03
5.909872E-03
4.724671E-03
4.335630E-03
4.797148E-03
3.447660E-03
2.317595E-03
1.599484E-03
1.115193E-03
1.639521E-03
7.223438E-04
1.109147E-03
1.547323E-03
1.239765E-03
9.341712E-04
6.527813E-04
5.391654E-04
4.813699E-04
-1.259352E-04
-4.634422E-04
-4.341310E-04
-3.851052E-04
-3.083260E-06
1.372292E-04
4.400476E-05
-2.163759E-04
-7.579725E-05
-5.426516E-04
-4.293827E-04
-3.269714E-04
-1.082681E-04
8.199037E-04
-1.532624E-05
-3.822440E-04
-5.008123E-05
-4.976710E-04
1.090781E-03
6.622380E-04
1.119436E-03
1.475409E-03
1.842577E-03
1.324313E-03
1.524845E-03
2.003847E-03
1.774371E-03
6.141905E-03
2.520067E-03
-1.149202E-02
3.309255E-03
2.270775E-03
2.090243E-03
2.701896E-03
3.935626E-03
4.999333E-03
4.934825E-03
5.116752E-03
5.212742E-03
5.815748E-03
7.077686E-03
8.289140E-03
8.567587E-03
1.023053E-02
1.290414E-02
1.452182E-02
1.610182E-02
1.792479E-02
1.929807E-02
2.248785E-02
2.686984E-02
3.001091E-02
3.447925E-02
3.972198E-02
4.467994E-02
5.142440E-02
5.965583E-02
6.727403E-02
7.902020E-02
8.851420E-02
9.904056E-02
1.130088E-01
1.268414E-01
1.406088E-01
1.564310E-01
1.719318E-01
1.855017E-01
2.029760E-01
2.223562E-01
2.390438E-01
2.573806E-01
2.792040E-01
2.961811E-01
3.114319E-01
3.324086E-01
3.445303E-01
3.628475E-01
3.791808E-01
3.990884E-01
4.075287E-01
4.371099E-01
4.513738E-01
4.868661E-01
5.088732E-01
5.253178E-01
5.263572E-01
5.467830E-01
5.689768E-01
5.840735E-01
6.060308E-01
6.274964E-01
5.930930E-01
6.367358E-01
6.928138E-01
6.847537E-01
6.867498E-01
7.159376E-01
7.049336E-01
7.520706E-01
7.374649E-01
7.381762E-01
7.131322E-01
7.471806E-01
8.245095E-01
7.743001E-01
7.426787E-01
7.673281E-01
7.522355E-01
7.885443E-01
7.471536E-01
7.385602E-01
8.023780E-01
7.270664E-01
7.568145E-01
7.670611E-01
7.094771E-01
7.967999E-01
7.263730E-01
7.624931E-01
7.815602E-01
7.874784E-01
6.713203E-01
7.100532E-01
6.801780E-01
6.919841E-01
6.948437E-01
6.797654E-01
6.872638E-01
6.190813E-01
6.359613E-01
6.437269E-01
6.156072E-01
6.017382E-01
5.732125E-01
5.661379E-01
5.645817E-01
5.595228E-01
5.240121E-01
5.020660E-01
5.135438E-01
4.993147E-01
4.757464E-01
4.425235E-01
4.387961E-01
4.355035E-01
3.982907E-01
3.892670E-01
3.694264E-01
3.530227E-01
3.288708E-01
3.133326E-01
2.965224E-01
2.786663E-01
2.557986E-01
2.395191E-01
2.231953E-01
2.039405E-01
1.858344E-01
1.705115E-01
1.576003E-01
1.414194E-01
1.271047E-01
1.181606E-01
1.073747E-01
9.048285E-02
8.016053E-02
7.191046E-02
6.389546E-02
5.245728E-02
4.767040E-02
3.958627E-02
3.552114E-02
3.201069E-02
2.667786E-02
2.321285E-02
2.054284E-02
1.753261E-02
1.483985E-02
1.216615E-02
1.090219E-02
1.056235E-02
8.790347E-03
7.927057E-03
7.482466E-03
6.509646E-03
4.177914E-03
3.957625E-03
4.481061E-03
3.967035E-03
3.250388E-03
1.904729E-03
1.888368E-03
1.283067E-03
7.332098E-04
1.094577E-03
1.249878E-03
7.690743E-04
5.913735E-04
3.849342E-04
6.831918E-04
5.809756E-04
1.029223E-03
9.998227E-04
2.864449E-04
-1.168992E-04
9.846651E-07
1.005792E-04
9.962760E-05
-2.467772E-04
-1.764856E-04
2.170573E-04
2.231154E-04
5.409590E-04
5.841030E-04
3.446119E-04
-1.133428E-04
1.773014E-04
1.336388E-04
-9.835885E-04
5.166153E-04
9.898876E-04
1.403003E-03
1.083988E-03
1.181428E-03
8.725043E-04
1.419001E-03
1.876648E-03
2.509285E-03
1.717416E-02
5.862724E-03
2.068439E-02
3.039815E-03
2.388312E-03
2.981196E-03
3.638121E-03
3.934700E-03
5.475045E-03
5.174516E-03
5.598952E-03
5.319643E-03
7.042850E-03
8.610756E-03
9.284530E-03
9.335774E-03
1.129590E-02
1.301341E-02
1.315581E-02
1.480702E-02
1.751941E-02
1.979832E-02
2.270765E-02
2.632906E-02
3.041026E-02
3.435294E-02
3.875391E-02
4.369425E-02
4.993083E-02
5.963944E-02
6.815474E-02
7.663231E-02
8.622230E-02
9.976455E-02
1.148139E-01
1.271933E-01
1.416044E-01
1.563150E-01
1.718646E-01
1.885088E-01
2.050831E-01
2.225901E-01
2.390903E-01
2.573986E-01
2.750562E-01
2.928813E-01
3.124586E-01
3.308292E-01
3.439282E-01
3.627150E-01
3.809061E-01
3.962668E-01
4.071876E-01
4.473186E-01
4.560125E-01
4.801148E-01
5.221366E-01
5.406137E-01
5.240536E-01
5.379285E-01
5.650863E-01
5.756221E-01
6.271222E-01
6.336145E-01
5.953044E-01
6.368447E-01
6.895188E-01
6.947315E-01
6.777106E-01
7.039385E-01
6.885967E-01
7.387906E-01
7.374544E-01
7.416107E-01
7.100465E-01
7.525925E-01
8.024059E-01
7.780122E-01
7.311521E-01
7.537450E-01
7.367048E-01
8.685975E-01
7.549209E-01
7.447795E-01
7.824626E-01
7.380215E-01
7.640412E-01
7.881764E-01
7.176155E-01
7.717967E-01
7.251258E-01
7.648021E-01
7.655577E-01
7.712360E-01
6.834040E-01
7.072848E-01
6.841829E-01
6.767458E-01
6.739051E-01
6.734925E-01
6.905407E-01
6.240573E-01
6.415788E-01
6.385184E-01
6.149309E-01
5.959661E-01
5.646680E-01
5.741446E-01
5.600512E-01
5.471220E-01
5.201076E-01
5.010549E-01
5.256637E-01
5.020224E-01
4.836624E-01
4.325625E-01
4.465153E-01
4.480083E-01
3.986750E-01
3.893777E-01
3.684940E-01
3.508396E-01
3.285912E-01
3.145408E-01
3.022134E-01
2.766368E-01
2.558333E-01
2.412428E-01
2.231132E-01
2.063564E-01
1.867320E-01
1.703886E-01
1.571972E-01
1.410789E-01
1.255655E-01
1.148017E-01
1.059810E-01
9.244111E-02
8.056470E-02
7.046443E-02
6.185024E-02
5.328662E-02
4.538873E-02
3.913811E-02
3.621954E-02
3.248042E-02
2.757634E-02
2.405137E-02
2.069339E-02
1.800865E-02
1.528282E-02
1.230099E-02
1.139390E-02
1.144219E-02
9.294177E-03
7.538099E-03
7.439102E-03
6.067959E-03
5.390116E-03
5.244455E-03
4.557266E-03
3.655935E-03
3.143892E-03
2.805446E-03
1.715724E-03
5.573373E-04
1.360304E-03
2.121860E-03
1.164543E-03
2.428718E-04
1.118428E-05
-8.413008E-05
-2.896988E-05
-1.957023E-04
-4.089383E-04
-2.843908E-04
-2.827976E-04
2.034903E-04
2.416008E-04
-2.196272E-04
-2.657229E-04
-1.730257E-04
4.149264E-04
5.276344E-04
4.491933E-04
7.297046E-04
8.005911E-04
7.411032E-04
2.690999E-04
3.683022E-04
5.181283E-05
3.101394E-04
2.511978E-04
3.259438E-04
8.942165E-04
1.000710E-03
7.944517E-04
1.083137E-03
1.346764E-03
1.104474E-03
1.148246E-03
1.423982E-03
3.407452E-03
4.838132E-03
3.972017E-03
3.542444E-03
3.529599E-03
3.600355E-03
3.842512E-03
6.379713E-03
6.255089E-03
6.215068E-03
6.321320E-03
8.014527E-03
8.831302E-03
8.944612E-03
9.211497E-03
1.188394E-02
1.226079E-02
1.321275E-02
1.537886E-02
1.778723E-02
1.904206E-02
2.119055E-02
2.617050E-02
3.010709E-02
3.316944E-02
3.883933E-02
4.396144E-02
5.098436E-02
6.078716E-02
6.916070E-02
7.867895E-02
8.688702E-02
1.012561E-01
1.150521E-01
1.269564E-01
1.421822E-01
1.561917E-01
1.761437E-01
1.878211E-01
2.058746E-01
2.248011E-01
2.375967E-01
2.589339E-01
2.757344E-01
2.954391E-01
3.162236E-01
3.302162E-01
3.494914E-01
3.624452E-01
3.793812E-01
3.973104E-01
4.090095E-01
4.413537E-01
4.495918E-01
4.638893E-01
5.088045E-01
5.238305E-01
5.424915E-01
5.273462E-01
5.510422E-01
5.630106E-01
6.244932E-01
6.701275E-01
5.871301E-01
6.363387E-01
6.958008E-01
7.109761E-01
6.733012E-01
6.660240E-01
6.970240E-01
7.310840E-01
7.626824E-01
7.803776E-01
7.229757E-01
7.466860E-01
7.857170E-01
7.670092E-01
7.612750E-01
7.400233E-01
7.352684E-01
8.052617E-01
7.596457E-01
7.478219E-01
7.807349E-01
7.505507E-01
7.789816E-01
7.551015E-01
7.376980E-01
7.314968E-01
7.329019E-01
7.713544E-01
7.543068E-01
7.483433E-01
7.130050E-01
6.954914E-01
6.741169E-01
6.821086E-01
6.863192E-01
6.762845E-01
6.736452E-01
6.653478E-01
6.663447E-01
6.467772E-01
6.085853E-01
5.859093E-01
5.766757E-01
5.667137E-01
5.574242E-01
5.392792E-01
5.327146E-01
5.302471E-01
5.180865E-01
4.984568E-01
4.789304E-01
4.404635E-01
4.677882E-01
4.451950E-01
3.983807E-01
3.868121E-01
3.715301E-01
3.445008E-01
3.278140E-01
3.123902E-01
2.976829E-01
2.801090E-01
2.589754E-01
2.400506E-01
2.220345E-01
2.057303E-01
1.897584E-01
1.742790E-01
1.620805E-01
1.432160E-01
1.275733E-01
1.133134E-01
1.042890E-01
8.825367E-02
7.906008E-02
7.160679E-02
6.199301E-02
5.107776E-02
4.395537E-02
4.028274E-02
3.378395E-02
3.304488E-02
2.522242E-02
2.396484E-02
1.993733E-02
1.751122E-02
1.427165E-02
1.341704E-02
1.183776E-02
9.647870E-03
9.163627E-03
7.306428E-03
7.711183E-03
6.096189E-03
5.614373E-03
5.678797E-03
4.189217E-03
4.041494E-03
3.501258E-03
1.508322E-03
2.088992E-03
1.523463E-03
1.366542E-03
1.330356E-03
1.263122E-04
3.498479E-04
-1.453863E-04
9.494218E-06
-1.354367E-04
-1.224300E-05
4.477922E-04
7.086539E-04
8.398813E-05
-3.163094E-04
-2.346503E-04
3.725304E-04
5.461227E-04
7.997292E-04
4.039649E-04
6.823195E-04
-1.995547E-04
-2.522390E-04
-5.585176E-04
-3.551971E-04
-1.072219E-04
8.994153E-04
-1.719816E-04
-1.711323E-03
2.120063E-04
1.070126E-03
2.436023E-04
1.017770E-03
1.254117E-03
9.691491E-04
1.463068E-03
1.378484E-03
1.593774E-03
1.945761E-03
3.141977E-03
2.266583E-03
1.946588E-03
2.317164E-03
4.440033E-03
3.028936E-03
3.050879E-03
4.883258E-03
4.997256E-03
5.783799E-03
5.898620E-03
7.310075E-03
8.405997E-03
8.243851E-03
9.445371E-03
1.001122E-02
1.118961E-02
1.369762E-02
1.700083E-02
1.684496E-02
1.875760E-02
2.069813E-02
2.544027E-02
2.962214E-02
3.524200E-02
3.845479E-02
4.491771E-02
5.260928E-02
6.110385E-02
6.918560E-02
8.047176E-02
9.005866E-02
1.022432E-01
1.141889E-01
1.260306E-01
1.409186E-01
1.567280E-01
1.723284E-01
1.862240E-01
2.021629E-01
2.194084E-01
2.405669E-01
2.585482E-01
2.762794E-01
2.948044E-01
3.078439E-01
3.303725E-01
3.525876E-01
3.611685E-01
3.806950E-01
3.982214E-01
4.153581E-01
4.400788E-01
4.494256E-01
4.668805E-01
4.997776E-01
5.253832E-01
5.326066E-01
5.391141E-01
5.602675E-01
5.683016E-01
6.234797E-01
6.370132E-01
6.057032E-01
6.244156E-01
6.725954E-01
7.128898E-01
6.637252E-01
6.685986E-01
7.102190E-01
7.201702E-01
7.624441E-01
7.940523E-01
7.410661E-01
7.148959E-01
7.644163E-01
7.777142E-01
7.791082E-01
7.635067E-01
7.534048E-01
8.078805E-01
7.540162E-01
7.571292E-01
7.965985E-01
7.399495E-01
7.450214E-01
7.701091E-01
7.267095E-01
7.084934E-01
7.191467E-01
7.620992E-01
7.355281E-01
7.423063E-01
7.244161E-01
6.844706E-01
6.704608E-01
6.853969E-01
6.881453E-01
6.758481E-01
6.629196E-01
6.459639E-01
6.680594E-01
6.595081E-01
6.150875E-01
6.005387E-01
5.734482E-01
5.628300E-01
5.621976E-01
5.424949E-01
5.328003E-01
5.280253E-01
5.196484E-01
4.847434E-01
4.712591E-01
4.434691E-01
4.540802E-01
4.351672E-01
3.988936E-01
3.840645E-01
3.730999E-01
3.516502E-01
3.285927E-01
3.166963E-01
3.004449E-01
2.829127E-01
2.615441E-01
2.378856E-01
2.230009E-01
2.044994E-01
1.869158E-01
1.715322E-01
1.560948E-01
1.424519E-01
1.302927E-01
1.162359E-01
1.030357E-01
8.990352E-02
7.927197E-02
7.078526E-02
6.104530E-02
5.338369E-02
4.474878E-02
4.021461E-02
3.451776E-02
3.100145E-02
2.716585E-02
2.283585E-02
1.981495E-02
1.731791E-02
1.576598E-02
1.479969E-02
1.149942E-02
9.120588E-03
8.547918E-03
8.128378E-03
7.340653E-03
6.155290E-03
5.255504E-03
4.439247E-03
3.536867E-03
3.712977E-03
3.515329E-03
2.092351E-03
2.063389E-03
2.620531E-03
1.204415E-03
3.751936E-04
6.660113E-04
5.114453E-04
4.589537E-04
3.073328E-04
2.010323E-04
2.648381E-04
1.430583E-04
1.956418E-04
8.468243E-04
5.401356E-05
-1.378014E-04
-2.673279E-04
1.114733E-04
-5.856074E-05
1.978728E-04
6.362705E-04
-3.434065E-04
-5.105594E-04
-5.009343E-04
-5.711620E-04
-3.962575E-04
1.642656E-04
2.609034E-04
-6.131834E-04
-2.563366E-04
-3.737149E-04
5.083581E-04
9.205696E-04
1.524050E-03
1.470590E-03
1.520960E-03
2.531935E-03
2.373157E-03
1.891883E-03
1.645311E-03
3.727732E-03
3.359803E-03
2.675058E-03
4.422525E-03
3.241874E-03
4.260095E-03
6.533855E-03
5.008432E-03
5.459694E-03
6.883966E-03
6.120051E-03
7.938331E-03
8.453992E-03
9.036187E-03
9.375898E-03
9.985314E-03
1.250014E-02
1.455076E-02
1.739638E-02
1.921787E-02
2.130978E-02
2.550776E-02
2.975857E-02
3.396916E-02
3.755666E-02
4.411009E-02
5.179677E-02
6.015098E-02
6.708999E-02
7.879085E-02
8.918094E-02
1.000386E-01
1.116889E-01
1.268279E-01
1.407580E-01
1.563505E-01
1.694811E-01
1.906878E-01
2.058093E-01
2.234125E-01
2.389585E-01
2.572259E-01
2.749755E-01
2.951288E-01
3.106819E-01
3.302267E-01
3.630473E-01
3.627130E-01
3.797102E-01
3.963555E-01
4.146396E-01
4.357579E-01
4.521997E-01
4.825294E-01
4.944851E-01
5.049261E-01
5.291119E-01
5.295049E-01
5.601647E-01
5.825679E-01
6.011614E-01
6.051080E-01
5.963504E-01
6.231445E-01
6.648411E-01
6.935715E-01
6.594010E-01
6.783902E-01
7.275606E-01
7.187707E-01
7.324155E-01
7.679165E-01
7.341931E-01
7.181342E-01
7.440732E-01
7.732913E-01
7.789764E-01
7.905335E-01
7.857010E-01
7.862362E-01
7.679441E-01
7.733628E-01
7.932672E-01
7.435756E-01
7.179445E-01
7.685023E-01
7.277818E-01
6.858525E-01
7.099104E-01
7.505793E-01
7.226037E-01
7.425907E-01
7.280305E-01
6.835313E-01
6.660512E-01
6.755889E-01
6.799083E-01
6.774482E-01
6.563414E-01
6.514716E-01
6.620122E-01
6.641914E-01
6.329467E-01
6.017345E-01
5.661199E-01
5.557899E-01
5.662624E-01
5.505500E-01
5.185747E-01
5.153533E-01
5.118173E-01
4.932842E-01
4.726550E-01
4.456134E-01
4.416618E-01
4.224881E-01
4.040028E-01
3.842820E-01
3.728871E-01
3.429067E-01
3.277903E-01
3.189355E-01
2.983244E-01
2.725103E-01
2.558207E-01
2.406799E-01
2.229086E-01
2.056210E-01
1.899875E-01
1.748393E-01
1.585157E-01
1.435419E-01
1.307052E-01
1.127522E-01
1.020679E-01
9.154385E-02
8.481559E-02
7.291768E-02
6.118859E-02
5.612346E-02
4.634579E-02
4.037110E-02
3.571458E-02
3.071013E-02
2.728975E-02
2.286202E-02
1.942599E-02
1.660478E-02
1.540004E-02
1.353346E-02
1.113929E-02
8.065153E-03
7.051323E-03
6.708791E-03
6.580658E-03
6.265520E-03
5.214690E-03
4.604741E-03
4.017698E-03
3.577388E-03
2.867169E-03
2.280294E-03
1.109893E-03
8.024291E-04
9.779608E-04
1.246871E-03
2.150974E-03
8.648968E-04
3.970885E-04
7.914562E-05
1.157011E-04
5.557707E-04
1.058005E-03
1.182615E-03
1.008614E-03
3.941462E-04
1.836860E-04
-3.343776E-04
-3.220418E-04
-3.134752E-04
-2.999469E-04
1.514948E-05
1.168499E-04
-5.463722E-05
1.895665E-05
-4.215625E-05
3.213497E-05
1.552045E-04
4.194515E-04
3.026860E-04
9.992999E-04
-1.154378E-03
1.122322E-03
1.465200E-03
6.815419E-04
1.296786E-03
2.572594E-03
2.255438E-03
1.842103E-03
2.005394E-03
3.157472E-03
3.350871E-03
3.954807E-03
3.450809E-03
3.517221E-03
3.439217E-03
4.887540E-03
6.410508E-03
6.054899E-03
5.945668E-03
6.284968E-03
7.218200E-03
7.625091E-03
7.838356E-03
8.680331E-03
9.279888E-03
1.070859E-02
1.291882E-02
1.505164E-02
1.768633E-02
2.014150E-02
2.239890E-02
2.615485E-02
2.904724E-02
3.326917E-02
3.808334E-02
4.350371E-02
5.093848E-02
6.029942E-02
6.734824E-02
7.633781E-02
8.663220E-02
9.979488E-02
1.117638E-01
1.260842E-01
1.380279E-01
1.539059E-01
1.677310E-01
1.884862E-01
2.051585E-01
2.246093E-01
2.398823E-01
2.564417E-01
2.733264E-01
2.942309E-01
3.116209E-01
3.327936E-01
3.532363E-01
3.632560E-01
3.755822E-01
3.925183E-01
4.101600E-01
4.302899E-01
4.539976E-01
4.755973E-01
4.954301E-01
4.941475E-01
5.147939E-01
5.410123E-01
5.676179E-01
5.604668E-01
5.964783E-01
6.148387E-01
5.886989E-01
6.210769E-01
7.037045E-01
6.852474E-01
6.581455E-01
6.569222E-01
7.344946E-01
7.171118E-01
7.013289E-01
7.737724E-01
7.430837E-01
7.103681E-01
7.171642E-01
7.424864E-01
7.719969E-01
8.237572E-01
8.115658E-01
7.556626E-01
7.266635E-01
7.876738E-01
7.817888E-01
7.171790E-01
7.298116E-01
7.420712E-01
7.245696E-01
6.799258E-01
7.018101E-01
7.395295E-01
7.041089E-01
7.455693E-01
7.295230E-01
6.781578E-01
6.780282E-01
6.834774E-01
6.512291E-01
6.616631E-01
6.549620E-01
6.402051E-01
6.308470E-01
6.494147E-01
6.475072E-01
5.873767E-01
5.614872E-01
5.566201E-01
5.615104E-01
5.437794E-01
5.220988E-01
5.193009E-01
5.093416E-01
4.874716E-01
4.671509E-01
4.568898E-01
4.361345E-01
4.210391E-01
4.050010E-01
3.883960E-01
3.761497E-01
3.471891E-01
3.309233E-01
3.126632E-01
2.935802E-01
2.717809E-01
2.557466E-01
2.398164E-01
2.207507E-01
2.059122E-01
1.929783E-01
1.770389E-01
1.582013E-01
1.421754E-01
1.285383E-01
1.156371E-01
1.051130E-01
9.393421E-02
8.181657E-02
7.336058E-02
6.383953E-02
5.518900E-02
4.670108E-02
4.138131E-02
3.520801E-02
3.062344E-02
2.801621E-02
2.420483E-02
1.925143E-02
1.635693E-02
1.504258E-02
1.347638E-02
1.142622E-02
9.727352E-03
8.475308E-03
7.261230E-03
7.013718E-03
6.773806E-03
5.903370E-03
4.668818E-03
4.596219E-03
3.423900E-03
3.317390E-03
2.135137E-03
1.457080E-03
1.892611E-03
1.110999E-03
1.081918E-03
9.889749E-04
7.891464E-04
5.712433E-04
5.010639E-04
1.682763E-04
3.343057E-04
4.339907E-04
-1.481470E-06
-2.029334E-04
-3.468953E-04
-5.331168E-05
-4.466677E-04
-4.342882E-04
-3.443269E-04
-1.822648E-04
4.149971E-04
2.775754E-04
-4.700660E-05
2.841605E-04
-3.079347E-04
-1.697612E-04
4.194839E-06
-2.002569E-04
2.709679E-04
2.045128E-03
2.347013E-03
9.238928E-04
1.340404E-03
1.788531E-03
1.663149E-03
2.797365E-03
2.689291E-03
2.235803E-03
3.049438E-03
4.660057E-03
4.390891E-03
3.880986E-03
4.575415E-03
3.214043E-03
4.122545E-03
4.941754E-03
6.334638E-03
7.632880E-03
7.846033E-03
6.431799E-03
7.006810E-03
8.360074E-03
8.271489E-03
8.782142E-03
9.568686E-03
1.068858E-02
1.230825E-02
1.441880E-02
1.607251E-02
1.982168E-02
2.225923E-02
2.534258E-02
2.809311E-02
3.251903E-02
3.767978E-02
4.297044E-02
5.124166E-02
5.939973E-02
6.861800E-02
7.869752E-02
8.833011E-02
1.003134E-01
1.111012E-01
1.277494E-01
1.403161E-01
1.546846E-01
1.673222E-01
1.843749E-01
2.070135E-01
2.219521E-01
2.389744E-01
2.564635E-01
2.738377E-01
2.944815E-01
3.129031E-01
3.305247E-01
3.515893E-01
3.708088E-01
3.759741E-01
3.913237E-01
4.007275E-01
4.290837E-01
4.592364E-01
4.736668E-01
4.828131E-01
5.054745E-01
5.147496E-01
5.268770E-01
5.799476E-01
5.802773E-01
5.966172E-01
6.234249E-01
5.901839E-01
6.235158E-01
7.174184E-01
6.852243E-01
6.784087E-01
6.651661E-01
7.169607E-01
7.193523E-01
7.031767E-01
7.454729E-01
7.500335E-01
7.157719E-01
7.190050E-01
7.324173E-01
7.511956E-01
8.392494E-01
8.072896E-01
7.553864E-01
7.077679E-01
7.865557E-01
7.916910E-01
7.070513E-01
7.298986E-01
7.520776E-01
7.317286E-01
6.831171E-01
7.046642E-01
7.300236E-01
7.100915E-01
7.506306E-01
7.397551E-01
6.891180E-01
6.970500E-01
6.809669E-01
6.650053E-01
6.465913E-01
6.532890E-01
6.512284E-01
6.235937E-01
6.226206E-01
6.539134E-01
5.908519E-01
5.818060E-01
5.712862E-01
5.557705E-01
5.293189E-01
5.317377E-01
5.414320E-01
5.224425E-01
4.880535E-01
4.714446E-01
4.546227E-01
4.399623E-01
4.181105E-01
4.057843E-01
3.878828E-01
3.692417E-01
3.456483E-01
3.267595E-01
3.112309E-01
2.940949E-01
2.759985E-01
2.565212E-01
2.395443E-01
2.216788E-01
2.060496E-01
1.901764E-01
1.747794E-01
1.574286E-01
1.453203E-01
1.304804E-01
1.188555E-01
1.071568E-01
9.397495E-02
8.411323E-02
7.611670E-02
6.230179E-02
5.480013E-02
4.578328E-02
4.041236E-02
3.487244E-02
3.139811E-02
2.705119E-02
2.286036E-02
1.927789E-02
1.637774E-02
1.340628E-02
1.230700E-02
1.169991E-02
9.157449E-03
7.434252E-03
6.690660E-03
7.126643E-03
6.091831E-03
5.100366E-03
4.142353E-03
4.317607E-03
3.510264E-03
2.573331E-03
1.871233E-03
1.378241E-03
1.943029E-03
1.301496E-03
1.689187E-03
1.986766E-03
2.170975E-03
1.677232E-03
8.201962E-04
4.360619E-04
1.541061E-04
1.495244E-04
2.968135E-04
1.503251E-04
3.863615E-05
2.228414E-04
-3.372434E-04
-3.947452E-04
-1.082470E-04
-1.368777E-04
-3.397871E-04
1.696214E-03
4.557979E-04
6.385369E-04
6.803254E-04
7.736054E-04
1.116239E-03
5.342948E-04
-3.463515E-05
1.626319E-03
3.136508E-04
1.823287E-04
8.081044E-04
1.962927E-04
9.707174E-04
3.432127E-03
4.268296E-03
3.749046E-03
5.270762E-03
5.476428E-03
3.742556E-03
2.357120E-03
2.578333E-03
4.556089E-03
5.370168E-03
6.623592E-03
6.892108E-03
6.505151E-03
6.009065E-03
6.546487E-03
7.485752E-03
8.068521E-03
8.402832E-03
1.003241E-02
1.083530E-02
1.161011E-02
1.239781E-02
1.380112E-02
1.558415E-02
1.926257E-02
2.109046E-02
2.356520E-02
2.907007E-02
3.298878E-02
3.731165E-02
4.564534E-02
5.317078E-02
5.951802E-02
6.830601E-02
7.815524E-02
8.654472E-02
9.720481E-02
1.111953E-01
1.265779E-01
1.398796E-01
1.524522E-01
1.687034E-01
1.868695E-01
2.071027E-01
2.251101E-01
2.372165E-01
2.580442E-01
2.765147E-01
2.906020E-01
3.105590E-01
3.290467E-01
3.484926E-01
3.691271E-01
3.811448E-01
3.905336E-01
4.020487E-01
4.307075E-01
4.519419E-01
4.822649E-01
4.747193E-01
5.197833E-01
5.226611E-01
5.374571E-01
5.979918E-01
5.932027E-01
6.122510E-01
6.099723E-01
5.882125E-01
6.426236E-01
7.174014E-01
6.844774E-01
7.024257E-01
6.717808E-01
7.090372E-01
7.199729E-01
7.348222E-01
7.501856E-01
7.586321E-01
7.162326E-01
7.468754E-01
7.296554E-01
7.659847E-01
8.328146E-01
7.980576E-01
7.284183E-01
6.971527E-01
7.820761E-01
8.039547E-01
7.083716E-01
7.517044E-01
7.350931E-01
7.316015E-01
7.176890E-01
7.193278E-01
7.301891E-01
7.113776E-01
7.534242E-01
7.335293E-01
6.772260E-01
6.973867E-01
6.753784E-01
6.547260E-01
6.327169E-01
6.731974E-01
6.644317E-01
6.284355E-01
6.007486E-01
6.580244E-01
5.949478E-01
5.927045E-01
5.694200E-01
5.482359E-01
5.273084E-01
5.401529E-01
5.528058E-01
5.396683E-01
4.876708E-01
4.660609E-01
4.487136E-01
4.367452E-01
4.196450E-01
3.980873E-01
3.898791E-01
3.679814E-01
3.421430E-01
3.269926E-01
3.134013E-01
2.919571E-01
2.732508E-01
2.563234E-01
2.410572E-01
2.240597E-01
2.097449E-01
1.920482E-01
1.729861E-01
1.589485E-01
1.490501E-01
1.322268E-01
1.157252E-01
1.053170E-01
9.438559E-02
8.230369E-02
7.307707E-02
6.372999E-02
5.537168E-02
4.841303E-02
3.938090E-02
3.478796E-02
3.061719E-02
2.653431E-02
2.256915E-02
1.921606E-02
1.780020E-02
1.549644E-02
1.433815E-02
1.291085E-02
1.140037E-02
9.034588E-03
8.534000E-03
7.742877E-03
5.673966E-03
5.189491E-03
4.876246E-03
4.635728E-03
3.242377E-03
2.383037E-03
2.056902E-03
1.502410E-03
6.843278E-04
1.650851E-03
1.962929E-03
1.045524E-03
2.453109E-03
8.128687E-04
8.374427E-04
6.513533E-04
5.933491E-04
-8.851106E-05
-7.538799E-05
4.810723E-04
1.229930E-03
1.135749E-03
2.263957E-04
-4.417374E-05
2.258285E-04
1.495787E-05
-1.336099E-04
7.264591E-03
4.724540E-05
-1.878391E-04
-5.835969E-04
-1.073186E-05
1.019315E-03
9.481669E-04
-2.445507E-04
2.358162E-03
9.902240E-04
1.475053E-03
1.311088E-03
7.600063E-04
1.260120E-03
4.726296E-03
5.940208E-03
3.210754E-03
6.124093E-03
5.897784E-03
2.792969E-03
2.952215E-03
3.589146E-03
6.151971E-03
6.728461E-03
5.790024E-03
5.156062E-03
6.196947E-03
6.666830E-03
7.423448E-03
7.390911E-03
8.189837E-03
8.650164E-03
8.927473E-03
1.080732E-02
1.190527E-02
1.419668E-02
1.589003E-02
1.709877E-02
1.878739E-02
2.146677E-02
2.493826E-02
2.913936E-02
3.453915E-02
3.926400E-02
4.528609E-02
5.191417E-02
5.843914E-02
6.876590E-02
7.761456E-02
8.715109E-02
9.854494E-02
1.105589E-01
1.254741E-01
1.389119E-01
1.542667E-01
1.687687E-01
1.873107E-01
2.064518E-01
2.244790E-01
2.393474E-01
2.574850E-01
2.747814E-01
2.889088E-01
3.104448E-01
3.275167E-01
3.480862E-01
3.692166E-01
3.786674E-01
3.957211E-01
4.087171E-01
4.235392E-01
4.486781E-01
5.046367E-01
4.791169E-01
5.392603E-01
5.389696E-01
5.519717E-01
6.030891E-01
6.168358E-01
6.314739E-01
5.953104E-01
5.867414E-01
6.580051E-01
6.882567E-01
7.121614E-01
7.129302E-01
6.899769E-01
7.457315E-01
7.233237E-01
7.360202E-01
7.563281E-01
7.842914E-01
7.089039E-01
7.644097E-01
7.196058E-01
7.407581E-01
8.315845E-01
7.599379E-01
7.116708E-01
7.004778E-01
7.718949E-01
8.041659E-01
7.169901E-01
7.657239E-01
7.212211E-01
7.151749E-01
7.405624E-01
7.413476E-01
7.431237E-01
7.264047E-01
7.478521E-01
7.092268E-01
6.842682E-01
6.849892E-01
6.811780E-01
6.638676E-01
6.132608E-01
6.717055E-01
6.819547E-01
6.471044E-01
6.081007E-01
6.417942E-01
5.817369E-01
5.870730E-01
5.748848E-01
5.364008E-01
5.333068E-01
5.400322E-01
5.460915E-01
5.264765E-01
4.865135E-01
4.584076E-01
4.459165E-01
4.377400E-01
4.246431E-01
4.062033E-01
3.890412E-01
3.686246E-01
3.395745E-01
3.253888E-01
3.096482E-01
2.922240E-01
2.743668E-01
2.581065E-01
2.401055E-01
2.240855E-01
2.103336E-01
1.931452E-01
1.752058E-01
1.580468E-01
1.449044E-01
1.317532E-01
1.159361E-01
1.036384E-01
9.301070E-02
8.244236E-02
7.296399E-02
6.383667E-02
5.467033E-02
4.704176E-02
4.132994E-02
3.642577E-02
3.097961E-02
2.726292E-02
2.316419E-02
2.075818E-02
1.787250E-02
1.553112E-02
1.394019E-02
1.207614E-02
1.093697E-02
9.279548E-03
7.497526E-03
6.799926E-03
5.392010E-03
5.055619E-03
4.989663E-03
4.508093E-03
4.385420E-03
3.184853E-03
2.292233E-03
1.898517E-03
6.737935E-04
4.924027E-04
8.280623E-04
1.164266E-03
8.200529E-04
1.427418E-03
6.344637E-04
-1.008119E-05
2.575251E-04
2.099820E-04
4.532043E-04
7.493789E-05
-2.539049E-05
2.264561E-04
8.139691E-04
1.978234E-04
1.819968E-04
7.035905E-04
4.166917E-06
8.390149E-03
-1.239718E-04
-1.237986E-04
-1.426100E-04
2.462305E-04
3.988462E-04
-3.104944E-04
-2.856731E-05
2.560993E-03
2.599305E-03
2.271475E-03
2.380778E-03
2.154923E-03
2.319024E-03
6.832089E-03
1.162277E-02
5.353227E-03
6.762876E-03
5.308313E-03
2.887248E-03
3.352586E-03
6.071278E-03
7.305876E-03
5.021002E-03
3.650802E-03
4.231165E-03
7.221756E-03
7.003274E-03
6.981592E-03
6.808651E-03
7.603917E-03
7.746268E-03
1.035206E-02
1.128066E-02
1.232236E-02
1.447850E-02
1.545825E-02
1.682533E-02
1.835375E-02
2.154008E-02
2.363542E-02
2.821493E-02
3.467371E-02
3.947068E-02
4.440585E-02
4.981308E-02
5.878352E-02
6.920024E-02
7.865114E-02
8.629006E-02
9.635355E-02
1.072439E-01
1.264846E-01
1.405252E-01
1.558399E-01
1.709369E-01
1.892690E-01
2.077095E-01
2.255824E-01
2.396931E-01
2.576044E-01
2.737641E-01
2.888483E-01
3.091543E-01
3.267231E-01
3.538878E-01
3.659561E-01
3.826160E-01
3.995062E-01
4.212767E-01
4.292938E-01
4.497735E-01
4.792428E-01
4.787417E-01
5.422122E-01
5.540612E-01
5.708276E-01
6.151074E-01
6.335908E-01
6.310203E-01
5.974568E-01
6.048149E-01
6.588590E-01
6.405741E-01
7.156319E-01
7.089079E-01
7.003900E-01
7.604943E-01
7.425170E-01
7.474398E-01
7.456221E-01
7.605663E-01
7.348343E-01
7.737246E-01
7.186963E-01
7.383871E-01
8.029347E-01
7.253720E-01
6.678462E-01
6.975181E-01
7.729927E-01
8.163791E-01
7.523962E-01
7.894803E-01
7.021109E-01
7.361424E-01
7.568625E-01
7.419382E-01
7.485432E-01
7.107834E-01
7.594446E-01
7.103920E-01
7.037199E-01
6.775561E-01
6.694120E-01
6.560857E-01
6.186084E-01
6.831987E-01
6.802046E-01
6.521082E-01
6.032119E-01
6.340273E-01
5.692524E-01
5.774432E-01
5.813168E-01
5.399968E-01
5.270568E-01
5.230422E-01
5.330621E-01
5.171798E-01
4.873907E-01
4.671029E-01
4.532386E-01
4.420904E-01
4.248180E-01
4.147554E-01
3.816377E-01
3.692315E-01
3.435868E-01
3.270384E-01
3.084705E-01
2.931356E-01
2.759991E-01
2.608003E-01
2.424709E-01
2.235086E-01
2.114841E-01
1.900625E-01
1.737435E-01
1.584596E-01
1.454517E-01
1.372836E-01
1.169317E-01
1.038311E-01
9.532494E-02
8.189503E-02
7.211259E-02
6.282245E-02
5.413763E-02
4.710030E-02
4.057196E-02
3.584140E-02
3.026272E-02
2.650432E-02
2.437034E-02
2.178886E-02
1.800379E-02
1.523503E-02
1.422754E-02
1.214396E-02
1.010437E-02
8.518221E-03
7.386328E-03
6.298698E-03
5.742279E-03
5.125623E-03
4.814886E-03
4.572154E-03
3.927910E-03
2.887097E-03
2.418891E-03
2.149706E-03
2.011545E-03
1.834638E-03
1.623028E-03
1.568938E-03
1.130874E-03
1.272889E-03
1.100394E-03
9.281534E-04
1.258842E-03
1.141172E-03
6.175336E-04
-9.038357E-07
-2.242399E-04
-1.462580E-04
9.511390E-04
3.540690E-04
-3.636546E-04
-3.168197E-04
8.000409E-05
1.792481E-03
-2.773786E-04
8.852795E-05
1.862620E-04
4.103160E-05
-1.377448E-04
-4.253219E-05
1.033574E-03
1.176552E-03
1.687850E-03
1.464160E-03
4.757538E-04
2.275402E-03
3.091987E-03
7.621786E-03
1.110994E-02
1.065329E-02
8.400179E-03
3.868248E-03
2.699918E-03
2.600216E-03
6.285006E-03
7.569959E-03
5.539215E-03
5.143851E-03
4.764880E-03
5.358343E-03
7.613916E-03
8.443654E-03
8.145380E-03
8.397526E-03
9.682959E-03
9.348982E-03
1.027828E-02
1.181746E-02
1.390485E-02
1.637507E-02
1.803339E-02
2.018428E-02
2.226042E-02
2.481175E-02
2.755833E-02
3.129147E-02
3.819457E-02
4.355440E-02
5.007615E-02
5.925624E-02
6.828920E-02
7.807664E-02
8.626634E-02
9.867779E-02
1.107220E-01
1.264648E-01
1.403311E-01
1.561177E-01
1.692539E-01
1.891333E-01
2.065192E-01
2.249241E-01
2.390755E-01
2.626153E-01
2.744013E-01
2.904280E-01
3.094670E-01
3.263872E-01
3.580387E-01
3.697894E-01
3.870729E-01
4.008839E-01
4.217567E-01
4.273720E-01
4.682478E-01
4.835649E-01
4.943674E-01
5.452467E-01
5.659466E-01
5.571470E-01
5.900597E-01
6.173726E-01
6.133270E-01
5.857652E-01
6.079232E-01
6.251844E-01
6.263302E-01
6.860012E-01
6.849477E-01
6.760896E-01
7.214374E-01
7.225282E-01
7.251274E-01
7.383827E-01
7.461410E-01
7.445790E-01
7.665373E-01
7.580284E-01
7.343300E-01
7.609067E-01
7.294252E-01
6.748256E-01
7.143245E-01
7.935736E-01
8.413744E-01
7.612243E-01
7.822533E-01
7.311044E-01
7.471492E-01
7.493538E-01
7.468184E-01
7.524943E-01
7.077131E-01
7.186818E-01
6.808057E-01
6.948033E-01
6.965782E-01
6.630527E-01
6.420315E-01
6.355571E-01
6.724233E-01
6.930395E-01
6.497947E-01
6.120146E-01
6.006558E-01
5.810415E-01
5.872252E-01
5.563895E-01
5.390605E-01
5.280828E-01
5.269336E-01
5.158569E-01
5.081772E-01
4.891066E-01
4.623949E-01
4.598066E-01
4.507214E-01
4.338712E-01
4.067294E-01
3.794656E-01
3.720385E-01
3.486737E-01
3.291274E-01
3.110559E-01
2.947492E-01
2.785933E-01
2.599785E-01
2.453098E-01
2.263691E-01
2.081379E-01
1.902466E-01
1.743775E-01
1.584043E-01
1.464634E-01
1.333361E-01
1.184824E-01
1.051239E-01
9.186391E-02
8.144813E-02
7.359042E-02
6.418696E-02
5.555928E-02
4.912331E-02
4.283438E-02
3.613304E-02
3.162462E-02
2.745349E-02
2.570913E-02
2.345468E-02
2.009490E-02
1.574393E-02
1.350463E-02
1.054942E-02
9.354725E-03
9.035591E-03
8.254035E-03
6.226652E-03
6.247369E-03
5.864315E-03
5.601974E-03
4.036854E-03
2.818404E-03
2.742937E-03
2.372774E-03
2.036393E-03
2.679094E-03
1.998779E-03
2.592225E-03
2.051766E-03
9.886864E-04
7.253669E-04
6.829296E-05
-2.031207E-05
4.420914E-04
-1.073315E-04
3.522838E-05
3.965794E-04
-1.327612E-04
-3.569221E-04
-5.387369E-05
4.932749E-04
-6.680929E-05
-3.534540E-05
9.772809E-04
9.307302E-03
9.778146E-05
7.277880E-04
9.062383E-04
4.513301E-04
4.984508E-04
2.147009E-04
4.015560E-03
6.276663E-04
1.059617E-03
1.106254E-03
5.297723E-04
8.559661E-04
1.399867E-03
5.140928E-03
1.425211E-02
5.551328E-03
3.614000E-03
3.210651E-03
3.502115E-03
2.916850E-03
3.191013E-03
5.728440E-03
9.733108E-03
7.196540E-03
5.315374E-03
5.847894E-03
6.348851E-03
8.350564E-03
9.272648E-03
9.473303E-03
9.514435E-03
1.078215E-02
1.088327E-02
1.202858E-02
1.372269E-02
1.604745E-02
1.871514E-02
2.038741E-02
2.156206E-02
2.460919E-02
2.613298E-02
3.151339E-02
3.848817E-02
4.474027E-02
5.063292E-02
6.015091E-02
6.862996E-02
7.809487E-02
8.755476E-02
9.899712E-02
1.132496E-01
1.279723E-01
1.421863E-01
1.562025E-01
1.718627E-01
1.860462E-01
2.046655E-01
2.224532E-01
2.402635E-01
2.598034E-01
2.760052E-01
2.942389E-01
3.110454E-01
3.291329E-01
3.493307E-01
3.622270E-01
3.883367E-01
4.017049E-01
4.203179E-01
4.343199E-01
4.711241E-01
4.760371E-01
5.095657E-01
5.366584E-01
5.734108E-01
5.470841E-01
5.976643E-01
6.280172E-01
5.971835E-01
6.082908E-01
6.314043E-01
6.471952E-01
6.240760E-01
6.775535E-01
6.742383E-01
6.683205E-01
7.157565E-01
7.166224E-01
7.143385E-01
7.251344E-01
7.491686E-01
7.457604E-01
7.786771E-01
7.571019E-01
7.275368E-01
7.405886E-01
7.217807E-01
6.924777E-01
7.399551E-01
7.970709E-01
8.258123E-01
7.529430E-01
7.622467E-01
7.346012E-01
7.531432E-01
7.421994E-01
7.339384E-01
7.228539E-01
6.852445E-01
7.151346E-01
6.854052E-01
6.979965E-01
7.345332E-01
6.815565E-01
6.441283E-01
6.295139E-01
6.610536E-01
6.676769E-01
6.288767E-01
5.959912E-01
5.974081E-01
5.816792E-01
5.886383E-01
5.775892E-01
5.586021E-01
5.356511E-01
5.475505E-01
5.274441E-01
5.115785E-01
4.923187E-01
4.763182E-01
4.613656E-01
4.452413E-01
4.293943E-01
4.052478E-01
3.745799E-01
3.647406E-01
3.504319E-01
3.317043E-01
3.120372E-01
2.947103E-01
2.760902E-01
2.604363E-01
2.435924E-01
2.269516E-01
2.096263E-01
1.913107E-01
1.743165E-01
1.583478E-01
1.454935E-01
1.369746E-01
1.185878E-01
1.053677E-01
9.476262E-02
8.174574E-02
7.112350E-02
6.264163E-02
5.567626E-02
4.883534E-02
4.181505E-02
3.545980E-02
3.064814E-02
2.765247E-02
2.392638E-02
2.170042E-02
1.951665E-02
1.572289E-02
1.277777E-02
1.158039E-02
1.023937E-02
9.196712E-03
7.757542E-03
6.547745E-03
6.988997E-03
5.835758E-03
4.458259E-03
3.570031E-03
2.835284E-03
1.905486E-03
1.602323E-03
1.934047E-03
9.848008E-04
1.334784E-03
6.592140E-04
9.407614E-04
1.145130E-03
1.126814E-03
1.729468E-04
6.577153E-04
3.198540E-04
-1.940286E-05
1.015745E-05
8.586559E-04
-3.190225E-05
-1.466968E-04
6.023586E-05
7.359252E-04
2.306680E-04
9.355363E-04
5.173534E-04
9.844938E-04
1.866818E-03
2.493519E-03
1.417823E-03
8.982846E-04
-9.482909E-05
7.960257E-04
2.984726E-04
2.425340E-03
2.430051E-03
2.732883E-03
1.590701E-03
2.329598E-03
4.790260E-03
6.448867E-03
1.438908E-02
3.230487E-03
4.763762E-03
1.014305E-02
4.064671E-03
5.111450E-03
6.836833E-03
7.521467E-03
9.798471E-03
9.178958E-03
8.418430E-03
6.735942E-03
6.921043E-03
7.017663E-03
7.997828E-03
9.189426E-03
9.318448E-03
1.056354E-02
1.075393E-02
1.150376E-02
1.388074E-02
1.585708E-02
1.708256E-02
1.968832E-02
2.151718E-02
2.329231E-02
2.798046E-02
3.298075E-02
3.952724E-02
4.533646E-02
5.228165E-02
6.043713E-02
6.769150E-02
7.605110E-02
8.760731E-02
1.012040E-01
1.150377E-01
1.272431E-01
1.405630E-01
1.565346E-01
1.730359E-01
1.883339E-01
2.054601E-01
2.235562E-01
2.421688E-01
2.602035E-01
2.772032E-01
2.923296E-01
3.115892E-01
3.312052E-01
3.471408E-01
3.638876E-01
3.837900E-01
4.039946E-01
4.235641E-01
4.381784E-01
4.634396E-01
4.767693E-01
5.104497E-01
5.297380E-01
5.603545E-01
5.572575E-01
5.899211E-01
6.228521E-01
5.948059E-01
6.144027E-01
6.608059E-01
6.502287E-01
6.170314E-01
6.733509E-01
6.623119E-01
6.520109E-01
6.999566E-01
7.112456E-01
7.164011E-01
7.257974E-01
7.470452E-01
7.335271E-01
7.705701E-01
7.399175E-01
7.196907E-01
7.125958E-01
7.159312E-01
7.244032E-01
7.499498E-01
8.030300E-01
7.765216E-01
7.391308E-01
7.729846E-01
7.698706E-01
7.671638E-01
7.339654E-01
7.237823E-01
7.231752E-01
7.062897E-01
7.028725E-01
6.952436E-01
7.023505E-01
7.370154E-01
6.983274E-01
6.588040E-01
6.378908E-01
6.617697E-01
6.633659E-01
6.406632E-01
6.105687E-01
6.121778E-01
5.954575E-01
6.152658E-01
5.755117E-01
5.690421E-01
5.450885E-01
5.471781E-01
5.303799E-01
5.167817E-01
4.918809E-01
4.769663E-01
4.531973E-01
4.390946E-01
4.232635E-01
4.072911E-01
3.797239E-01
3.631766E-01
3.468859E-01
3.351954E-01
3.150364E-01
2.969723E-01
2.799142E-01
2.608411E-01
2.446579E-01
2.279160E-01
2.092908E-01
1.917705E-01
1.754952E-01
1.570063E-01
1.453678E-01
1.314033E-01
1.166414E-01
1.041780E-01
9.442426E-02
8.397305E-02
7.308402E-02
6.299417E-02
5.556285E-02
4.917881E-02
4.244671E-02
3.693167E-02
3.204101E-02
2.798554E-02
2.429451E-02
2.056946E-02
1.816745E-02
1.575855E-02
1.266446E-02
1.229496E-02
1.082555E-02
9.471081E-03
7.662182E-03
7.686623E-03
7.414886E-03
6.170775E-03
4.584284E-03
4.299388E-03
3.343359E-03
2.711317E-03
2.893140E-03
1.767005E-03
1.436764E-03
1.985332E-03
2.123984E-03
2.523152E-03
2.466926E-03
2.814026E-03
2.303254E-03
8.627004E-04
6.428292E-04
5.155707E-04
4.252940E-04
6.748012E-04
4.583367E-04
7.324553E-05
4.720326E-04
1.290357E-03
1.313861E-03
9.268103E-04
9.769583E-04
1.838677E-03
1.848596E-03
1.342002E-03
5.598372E-04
5.190389E-04
5.284347E-04
6.385661E-04
1.397217E-03
2.113235E-03
1.428350E-03
2.458252E-03
1.677037E-03
2.994496E-03
9.698373E-03
8.552507E-03
1.371261E-02
1.159949E-02
6.588442E-03
1.670542E-02
-2.396127E-03
3.677236E-03
4.137800E-03
3.011180E-03
6.486495E-03
6.650297E-03
9.977699E-03
9.151023E-03
9.709745E-03
8.676375E-03
9.088169E-03
9.061085E-03
9.608501E-03
9.729208E-03
9.369427E-03
1.194469E-02
1.351786E-02
1.500171E-02
1.832123E-02
2.064889E-02
2.210930E-02
2.453391E-02
2.901557E-02
3.464226E-02
3.968524E-02
4.507334E-02
5.005487E-02
5.953040E-02
6.630829E-02
7.719094E-02
8.781833E-02
9.913260E-02
1.123024E-01
1.282775E-01
1.418800E-01
1.572679E-01
1.738239E-01
1.903197E-01
2.056807E-01
2.219117E-01
2.377535E-01
2.584645E-01
2.745127E-01
2.869017E-01
3.120417E-01
3.302536E-01
3.466189E-01
3.631130E-01
3.790711E-01
4.032860E-01
4.207962E-01
4.366973E-01
4.481352E-01
4.706353E-01
4.973682E-01
5.136607E-01
5.487633E-01
5.487597E-01
5.829511E-01
5.992930E-01
5.844181E-01
6.119842E-01
6.755070E-01
6.415419E-01
6.176228E-01
6.626964E-01
6.643473E-01
6.554151E-01
6.798110E-01
7.193783E-01
7.311035E-01
7.321343E-01
7.263731E-01
7.257704E-01
7.630607E-01
7.234002E-01
7.169084E-01
6.916757E-01
7.221720E-01
7.570540E-01
7.442002E-01
8.192397E-01
7.540344E-01
7.218690E-01
7.761272E-01
7.766119E-01
7.668623E-01
7.149267E-01
7.130523E-01
7.367079E-01
7.150723E-01
7.077966E-01
7.097248E-01
7.021638E-01
7.208911E-01
7.144324E-01
6.360745E-01
6.374593E-01
6.633453E-01
6.541024E-01
6.764839E-01
6.133680E-01
6.170232E-01
5.943534E-01
6.136896E-01
5.662706E-01
5.588409E-01
5.519774E-01
5.361170E-01
5.166073E-01
5.182814E-01
4.844968E-01
4.756387E-01
4.612623E-01
4.456911E-01
4.241915E-01
4.036500E-01
3.809866E-01
3.697975E-01
3.482616E-01
3.314232E-01
3.152001E-01
2.973137E-01
2.794423E-01
2.601802E-01
2.454711E-01
2.266178E-01
2.107498E-01
1.941033E-01
1.749327E-01
1.582110E-01
1.454713E-01
1.374266E-01
1.179075E-01
1.027527E-01
9.425465E-02
9.915276E-02
6.989786E-02
6.192274E-02
5.633253E-02
5.085019E-02
4.346250E-02
3.780747E-02
3.273900E-02
2.849908E-02
2.387318E-02
2.151648E-02
2.046979E-02
1.804316E-02
1.507478E-02
1.271478E-02
1.091822E-02
1.026720E-02
8.870870E-03
8.535591E-03
8.078804E-03
6.706838E-03
4.897008E-03
5.188457E-03
3.725735E-03
3.363749E-03
2.671519E-03
1.893539E-03
1.991165E-03
1.691416E-03
1.757919E-03
1.856276E-03
1.326774E-03
1.651489E-03
1.986077E-03
1.220134E-03
8.102418E-04
7.657330E-04
5.870512E-04
3.146980E-04
2.544829E-04
-8.383548E-05
7.211914E-04
9.902961E-04
1.364663E-03
1.542590E-03
1.870647E-03
2.394059E-03
2.788540E-03
1.438810E-03
8.304382E-04
7.117780E-04
-2.545218E-05
-9.305565E-05
2.175960E-03
1.559635E-03
1.777004E-03
1.832293E-03
3.137793E-03
3.865924E-03
5.195319E-03
5.726579E-03
5.074663E-03
1.711978E-02
1.768730E-02
1.848962E-03
5.401213E-03
3.336213E-03
3.243808E-03
3.785655E-03
4.133299E-03
4.544914E-03
4.762304E-03
5.917520E-03
6.886047E-03
8.361973E-03
8.602758E-03
8.082874E-03
8.308468E-03
9.517027E-03
1.039111E-02
1.230777E-02
1.416310E-02
1.536799E-02
1.730078E-02
2.007395E-02
2.131311E-02
2.535325E-02
3.036982E-02
3.614907E-02
4.134716E-02
4.525070E-02
5.224836E-02
5.954119E-02
6.629100E-02
7.770955E-02
8.958443E-02
9.940392E-02
1.105687E-01
1.253426E-01
1.396530E-01
1.566152E-01
1.734387E-01
1.898714E-01
2.073944E-01
2.224122E-01
2.407109E-01
2.610509E-01
2.748645E-01
2.913383E-01
3.106880E-01
3.341634E-01
3.455610E-01
3.596967E-01
3.810622E-01
4.037619E-01
4.154218E-01
4.324025E-01
4.625452E-01
4.699702E-01
4.834628E-01
4.985111E-01
5.189673E-01
5.354974E-01
5.678675E-01
5.797065E-01
6.027237E-01
5.938075E-01
6.778846E-01
6.393404E-01
6.530071E-01
7.026857E-01
6.772794E-01
6.986904E-01
7.010016E-01
7.470591E-01
7.459745E-01
7.526146E-01
7.378519E-01
7.037047E-01
7.394814E-01
7.320867E-01
7.095164E-01
7.056495E-01
7.247812E-01
8.076272E-01
7.262384E-01
8.161534E-01
7.920058E-01
7.210235E-01
7.703080E-01
7.751944E-01
7.742759E-01
7.079268E-01
7.107484E-01
7.614580E-01
7.108282E-01
7.219231E-01
7.108630E-01
6.930480E-01
7.047049E-01
7.223509E-01
6.825294E-01
6.658834E-01
6.386538E-01
6.342576E-01
6.779885E-01
6.108035E-01
6.136209E-01
6.049081E-01
6.096404E-01
5.774994E-01
5.662858E-01
5.572694E-01
5.289019E-01
5.034501E-01
5.099755E-01
4.851031E-01
4.610775E-01
4.512152E-01
4.313216E-01
4.172393E-01
3.980028E-01
3.841681E-01
3.817871E-01
3.549757E-01
3.294001E-01
3.087016E-01
2.933434E-01
2.750124E-01
2.570122E-01
2.438821E-01
2.284358E-01
2.097255E-01
1.952755E-01
1.807441E-01
1.579720E-01
1.436245E-01
1.317834E-01
1.183472E-01
1.058824E-01
9.851060E-02
9.040317E-02
7.294157E-02
6.238088E-02
5.558837E-02
5.037837E-02
4.479651E-02
3.808063E-02
3.115720E-02
2.758512E-02
2.445840E-02
2.205408E-02
1.865748E-02
1.554656E-02
1.402985E-02
1.166470E-02
1.023759E-02
9.930871E-03
9.528128E-03
8.446485E-03
6.417953E-03
5.623538E-03
5.326683E-03
5.036669E-03
3.323300E-03
2.304242E-03
1.566742E-03
1.433508E-03
1.014446E-03
1.205704E-03
1.010862E-03
1.998676E-03
1.876913E-03
1.538932E-03
1.026997E-03
9.000084E-04
6.825158E-04
5.294207E-04
8.572243E-04
7.586690E-04
-3.293167E-05
1.524343E-06
8.503365E-05
8.991605E-04
7.014895E-04
1.302043E-03
8.593579E-04
2.742572E-05
-2.762981E-04
-4.971916E-04
-1.155175E-04
1.819039E-04
-2.944257E-04
4.167882E-04
7.977437E-04
2.424488E-03
1.736292E-03
1.554666E-03
1.827842E-03
2.356174E-03
3.227037E-03
1.104155E-03
2.546715E-03
3.987332E-02
2.333442E-02
7.169507E-03
2.452794E-03
-3.910886E-02
3.749754E-03
3.633343E-03
3.466550E-03
4.521093E-03
5.938175E-03
7.312170E-03
6.823208E-03
8.135661E-03
8.090369E-03
8.295790E-03
8.364802E-03
9.693445E-03
1.013404E-02
1.081401E-02
1.314744E-02
1.597422E-02
1.783780E-02
1.922169E-02
2.125813E-02
2.661594E-02
3.218675E-02
3.791611E-02
4.194546E-02
4.574331E-02
5.123430E-02
6.202841E-02
7.003966E-02
7.968321E-02
9.044627E-02
1.002423E-01
1.115195E-01
1.264315E-01
1.421573E-01
1.577884E-01
1.725979E-01
1.900087E-01
2.056577E-01
2.229968E-01
2.416992E-01
2.575533E-01
2.760858E-01
2.975336E-01
3.119227E-01
3.275026E-01
3.421919E-01
3.622756E-01
3.787523E-01
4.002201E-01
4.281621E-01
4.401418E-01
4.538834E-01
4.829387E-01
4.904284E-01
5.044251E-01
5.323974E-01
5.341067E-01
5.597981E-01
5.843050E-01
6.052903E-01
5.883210E-01
6.487919E-01
6.385127E-01
6.467074E-01
7.035099E-01
6.885269E-01
6.994350E-01
7.133702E-01
7.338924E-01
7.573477E-01
7.732513E-01
7.278210E-01
7.064005E-01
7.140115E-01
7.620610E-01
7.333209E-01
7.112420E-01
7.356920E-01
8.357088E-01
7.471431E-01
8.154801E-01
7.954998E-01
7.101776E-01
7.509446E-01
7.488279E-01
7.564746E-01
7.193602E-01
7.165155E-01
7.491025E-01
7.501294E-01
7.297444E-01
7.401596E-01
7.303863E-01
6.802576E-01
7.139217E-01
6.482304E-01
6.701760E-01
6.379455E-01
6.402342E-01
6.773919E-01
6.044451E-01
6.032084E-01
5.771894E-01
5.699085E-01
5.920617E-01
5.655167E-01
5.601411E-01
5.240041E-01
5.187204E-01
5.185454E-01
4.913053E-01
4.794474E-01
4.568602E-01
4.344008E-01
4.203530E-01
3.984606E-01
3.753764E-01
3.801299E-01
3.548828E-01
3.259319E-01
3.084030E-01
2.940475E-01
2.743932E-01
2.581732E-01
2.416625E-01
2.262874E-01
2.113863E-01
1.897228E-01
1.760912E-01
1.592202E-01
1.444512E-01
1.341753E-01
1.187141E-01
1.063561E-01
9.829399E-02
1.011770E-01
7.169799E-02
6.285921E-02
5.602846E-02
4.926781E-02
4.272271E-02
3.694774E-02
3.214885E-02
2.841390E-02
2.468833E-02
2.195133E-02
1.931709E-02
1.637061E-02
1.459267E-02
1.284114E-02
1.127814E-02
1.053951E-02
9.364196E-03
7.821312E-03
6.222376E-03
5.551711E-03
5.521226E-03
5.073698E-03
4.602102E-03
3.594401E-03
2.298669E-03
1.825147E-03
1.975232E-03
2.510233E-03
2.198870E-03
1.914822E-03
2.112633E-03
7.888842E-04
1.071811E-04
6.329751E-04
3.408051E-04
8.932506E-05
8.784192E-04
9.702520E-04
5.942475E-04
6.023271E-04
9.966605E-04
8.390797E-04
5.865094E-04
-1.428669E-04
-1.852208E-04
-3.527294E-05
-1.132713E-04
-2.384687E-04
-2.440047E-04
-4.635222E-04
-6.441730E-04
-4.963322E-04
-1.773842E-03
1.409489E-03
1.019216E-03
1.122050E-03
1.294252E-03
1.647781E-03
1.984425E-03
1.199587E-03
2.570848E-03
1.265314E-02
1.303984E-02
-9.216727E-03
-2.399684E-02
1.082103E-01
4.911918E-03
3.071598E-03
3.830865E-03
5.287173E-03
5.642978E-03
6.221587E-03
6.335046E-03
6.494973E-03
7.179081E-03
8.540195E-03
9.393520E-03
1.045075E-02
1.086537E-02
1.145169E-02
1.369678E-02
1.552610E-02
1.704618E-02
2.049462E-02
2.208217E-02
2.700753E-02
3.298674E-02
3.768154E-02
4.012971E-02
4.401091E-02
5.356231E-02
6.170724E-02
6.967914E-02
7.951903E-02
9.110787E-02
1.027953E-01
1.166955E-01
1.296693E-01
1.441785E-01
1.598239E-01
1.720564E-01
1.885542E-01
2.061686E-01
2.213891E-01
2.397715E-01
2.590196E-01
2.773608E-01
2.957571E-01
3.110511E-01
3.251642E-01
3.450864E-01
3.628923E-01
3.796057E-01
4.190543E-01
4.319630E-01
4.475128E-01
4.595605E-01
4.899736E-01
4.751754E-01
5.073750E-01
5.202533E-01
5.330247E-01
5.822212E-01
5.653205E-01
5.891986E-01
6.005701E-01
6.095558E-01
6.566350E-01
6.291059E-01
6.899295E-01
6.938043E-01
6.956500E-01
7.211471E-01
7.078088E-01
7.439871E-01
7.612051E-01
7.468461E-01
6.972078E-01
7.318008E-01
7.739751E-01
7.568081E-01
7.164663E-01
7.220179E-01
8.054973E-01
7.368814E-01
7.879436E-01
7.969308E-01
7.220344E-01
7.378759E-01
7.390848E-01
7.073140E-01
7.289247E-01
7.339527E-01
7.280624E-01
7.515747E-01
7.259749E-01
7.345349E-01
7.342233E-01
6.864651E-01
6.726582E-01
6.665313E-01
6.427375E-01
6.352156E-01
6.614068E-01
6.568939E-01
6.239017E-01
6.054408E-01
5.922745E-01
5.892086E-01
5.907993E-01
5.863489E-01
5.477109E-01
5.329619E-01
5.309886E-01
4.984399E-01
4.827711E-01
4.683207E-01
4.443213E-01
4.302461E-01
4.207868E-01
4.088788E-01
3.847910E-01
3.680390E-01
3.491380E-01
3.256547E-01
3.101597E-01
2.946175E-01
2.762269E-01
2.607881E-01
2.437559E-01
2.259654E-01
2.073461E-01
1.888959E-01
1.744783E-01
1.598960E-01
1.436898E-01
1.309484E-01
1.162229E-01
1.025587E-01
9.314935E-02
8.589318E-02
7.820153E-02
6.614263E-02
5.719165E-02
4.851631E-02
4.217164E-02
3.651691E-02
3.329071E-02
2.844662E-02
2.465932E-02
2.162053E-02
1.948168E-02
1.543857E-02
1.349207E-02
1.328695E-02
1.080854E-02
8.902325E-03
7.572943E-03
7.158035E-03
5.759873E-03
5.271227E-03
5.236331E-03
4.945014E-03
4.305625E-03
3.173372E-03
2.395345E-03
1.759788E-03
1.562503E-03
1.838699E-03
1.412049E-03
9.961198E-04
1.517482E-03
1.768673E-03
1.437619E-03
9.329222E-04
1.203815E-03
7.734084E-04
1.116802E-03
1.068699E-03
1.340892E-03
1.864252E-03
2.278542E-03
1.327624E-03
6.071659E-04
-5.699780E-05
7.659133E-05
5.021164E-05
-2.612317E-05
-5.163459E-05
-2.312187E-04
-3.235130E-04
-3.231775E-04
9.067432E-05
-1.070298E-03
1.738827E-03
1.118585E-03
1.399786E-03
1.905654E-03
1.624686E-03
2.781893E-03
2.861634E-03
8.596948E-03
3.468486E-02
9.447450E-03
1.318444E-03
-2.476845E-02
3.888424E-02
7.557397E-03
4.555866E-03
4.487765E-03
5.304916E-03
5.487243E-03
5.475229E-03
5.089806E-03
5.533325E-03
7.315457E-03
8.359418E-03
8.625787E-03
1.014488E-02
1.166065E-02
1.337531E-02
1.516917E-02
1.632381E-02
1.884797E-02
2.075614E-02
2.248267E-02
2.555112E-02
2.999466E-02
3.472230E-02
4.141175E-02
4.782630E-02
5.404459E-02
6.296838E-02
7.040984E-02
8.059322E-02
9.221125E-02
1.064256E-01
1.181760E-01
1.296065E-01
1.448844E-01
1.573909E-01
1.720259E-01
1.898899E-01
2.048239E-01
2.208468E-01
2.418002E-01
2.581608E-01
2.758414E-01
2.965895E-01
3.102687E-01
3.244984E-01
3.462454E-01
3.665160E-01
3.848092E-01
4.206828E-01
4.309933E-01
4.522867E-01
4.608448E-01
4.857577E-01
4.819721E-01
5.159596E-01
5.333405E-01
5.358487E-01
5.954843E-01
5.863681E-01
5.996562E-01
6.197498E-01
6.129051E-01
6.558132E-01
6.476637E-01
7.183391E-01
6.857891E-01
6.659868E-01
7.181848E-01
6.880998E-01
7.523235E-01
7.734400E-01
7.581616E-01
7.144674E-01
7.495963E-01
7.617785E-01
7.679089E-01
7.412754E-01
7.362738E-01
7.977588E-01
7.561282E-01
7.955664E-01
7.784431E-01
7.608298E-01
7.412344E-01
7.184574E-01
6.939025E-01
7.358182E-01
7.394568E-01
7.264940E-01
7.770506E-01
7.202564E-01
7.347052E-01
7.396565E-01
6.772595E-01
6.478913E-01
6.429923E-01
6.380322E-01
6.499207E-01
6.429052E-01
6.280449E-01
6.442060E-01
6.084119E-01
5.923937E-01
5.790350E-01
5.873955E-01
5.734098E-01
5.340841E-01
5.231713E-01
5.294091E-01
4.986920E-01
4.870938E-01
4.781276E-01
4.458721E-01
4.275222E-01
4.150691E-01
4.051491E-01
3.882015E-01
3.611919E-01
3.456825E-01
3.265933E-01
3.065680E-01
2.910520E-01
2.750677E-01
2.600179E-01
2.410669E-01
2.235936E-01
2.092451E-01
1.905207E-01
1.737528E-01
1.592339E-01
1.446357E-01
1.351476E-01
1.163432E-01
1.045066E-01
9.534193E-02
8.544649E-02
7.482070E-02
6.543558E-02
5.637266E-02
4.958266E-02
4.202826E-02
3.736512E-02
3.107417E-02
2.714723E-02
2.368036E-02
2.036525E-02
1.829719E-02
1.618656E-02
1.429084E-02
1.135800E-02
1.022304E-02
9.446565E-03
7.926356E-03
6.831933E-03
6.100401E-03
5.603902E-03
5.637760E-03
4.792760E-03
3.726690E-03
3.766879E-03
3.237672E-03
2.767128E-03
2.139958E-03
1.906036E-03
7.759880E-04
9.929265E-04
8.901629E-04
1.114170E-03
1.579195E-03
1.040504E-03
2.692452E-03
2.172944E-03
1.721272E-03
5.837860E-04
5.515245E-04
5.789861E-04
3.843560E-04
2.896920E-04
-1.046293E-04
6.997675E-04
8.366118E-05
2.593666E-04
-1.063049E-04
2.996798E-04
-4.473021E-06
-1.470722E-04
3.266477E-04
1.041963E-03
-3.485771E-04
1.733059E-03
1.925219E-03
1.256638E-03
1.669223E-03
1.745162E-03
2.079940E-03
3.534327E-03
1.262255E-02
6.846927E-02
3.951121E-02
1.043064E-02
1.299825E-03
9.385213E-02
5.210187E-03
6.058444E-03
5.909043E-03
4.629996E-03
4.600424E-03
5.403354E-03
4.622040E-03
5.809881E-03
7.298144E-03
8.647184E-03
9.800024E-03
1.075887E-02
1.199408E-02
1.267127E-02
1.338979E-02
1.556622E-02
1.763620E-02
1.972833E-02
2.346300E-02
2.619912E-02
3.007162E-02
3.519446E-02
4.041809E-02
4.631556E-02
5.324659E-02
6.134647E-02
7.049607E-02
8.083632E-02
9.211336E-02
1.040085E-01
1.170608E-01
1.311892E-01
1.441015E-01
1.583213E-01
1.720689E-01
1.888278E-01
2.066463E-01
2.223855E-01
2.424536E-01
2.564504E-01
2.750479E-01
2.961252E-01
3.122025E-01
3.342318E-01
3.472688E-01
3.684848E-01
3.948732E-01
4.095298E-01
4.267378E-01
4.440595E-01
4.692546E-01
4.708208E-01
4.879960E-01
5.133625E-01
5.257355E-01
5.394218E-01
5.954387E-01
5.977665E-01
6.046216E-01
6.162999E-01
6.233697E-01
6.498725E-01
6.720630E-01
7.349379E-01
7.098748E-01
6.643051E-01
7.078800E-01
6.926888E-01
7.396988E-01
7.627931E-01
7.470426E-01
7.250615E-01
7.595553E-01
7.666620E-01
7.773024E-01
7.490018E-01
7.400791E-01
7.741518E-01
7.787774E-01
7.916536E-01
7.759551E-01
7.885063E-01
7.341507E-01
7.116277E-01
7.062633E-01
7.338292E-01
7.354981E-01
7.284067E-01
7.803333E-01
7.201809E-01
7.331424E-01
7.156259E-01
6.817283E-01
6.334412E-01
6.396814E-01
6.416662E-01
6.510450E-01
6.429074E-01
6.164818E-01
6.563621E-01
6.109981E-01
5.798732E-01
5.705606E-01
5.698940E-01
5.575623E-01
5.362296E-01
5.320491E-01
5.107657E-01
5.018799E-01
5.047356E-01
4.650884E-01
4.421557E-01
4.343728E-01
4.160980E-01
4.026275E-01
3.851408E-01
3.613104E-01
3.453201E-01
3.297013E-01
3.100531E-01
2.930100E-01
2.753350E-01
2.597242E-01
2.439599E-01
2.249225E-01
2.082989E-01
1.929428E-01
1.764694E-01
1.584967E-01
1.445750E-01
1.307879E-01
1.160875E-01
1.041793E-01
9.470265E-02
8.501721E-02
7.596861E-02
6.530623E-02
5.630436E-02
4.738236E-02
4.006219E-02
3.681194E-02
3.105415E-02
2.638687E-02
2.416940E-02
2.146421E-02
1.734964E-02
1.485153E-02
1.348000E-02
1.147135E-02
1.042395E-02
9.850143E-03
8.599039E-03
6.917560E-03
5.909621E-03
4.742733E-03
4.600215E-03
3.663350E-03
2.489309E-03
2.562042E-03
2.831653E-03
1.623422E-03
2.106889E-03
2.341400E-03
2.311106E-03
1.966727E-03
1.252595E-03
1.484457E-03
9.739728E-04
1.118447E-03
1.731950E-03
1.017405E-03
6.081699E-04
8.688521E-05
6.872020E-05
3.162859E-04
-1.388526E-05
-3.941171E-04
-3.785191E-04
-3.252167E-04
-2.994508E-04
-4.310050E-04
-2.760553E-04
3.459717E-06
3.932258E-04
3.803029E-05
6.897621E-04
4.616860E-04
-1.738602E-04
2.997395E-03
2.213085E-03
2.627748E-03
1.782226E-03
2.210022E-03
2.926542E-03
2.880669E-03
1.585818E-02
1.038880E-01
2.399178E-02
8.734618E-03
3.917626E-04
5.777244E-03
2.560427E-03
6.271923E-03
6.321957E-03
3.159916E-03
3.983137E-03
4.627848E-03
5.422538E-03
5.847750E-03
7.950614E-03
9.228804E-03
8.968874E-03
1.148639E-02
1.210028E-02
1.591471E-02
1.533325E-02
1.719235E-02
1.893031E-02
2.190303E-02
2.609961E-02
2.688263E-02
2.987175E-02
3.616340E-02
4.164420E-02
4.717709E-02
5.174250E-02
5.932904E-02
7.052255E-02
8.228542E-02
9.366841E-02
1.036325E-01
1.144193E-01
1.293951E-01
1.455220E-01
1.603257E-01
1.762281E-01
1.905591E-01
2.053841E-01
2.241174E-01
2.411047E-01
2.576078E-01
2.760621E-01
2.943645E-01
3.125195E-01
3.309244E-01
3.451737E-01
3.613244E-01
3.833153E-01
4.129435E-01
4.277093E-01
4.368805E-01
4.474797E-01
4.719342E-01
4.883457E-01
5.067447E-01
5.244773E-01
5.480731E-01
5.796598E-01
6.093294E-01
6.198209E-01
6.118723E-01
6.275198E-01
6.436591E-01
6.723307E-01
7.288836E-01
7.316221E-01
6.830511E-01
7.028425E-01
7.126126E-01
7.199253E-01
7.370189E-01
7.315610E-01
7.253537E-01
7.684653E-01
7.807152E-01
7.992328E-01
7.629507E-01
7.239833E-01
7.471140E-01
7.921700E-01
7.730966E-01
7.687995E-01
7.855920E-01
7.433058E-01
7.258302E-01
7.137319E-01
7.404335E-01
7.212846E-01
7.454471E-01
7.705065E-01
7.361468E-01
7.438704E-01
7.031858E-01
6.888790E-01
6.574993E-01
6.526465E-01
6.434413E-01
6.579442E-01
6.629646E-01
6.149068E-01
6.823131E-01
6.141421E-01
5.677962E-01
5.857980E-01
5.594711E-01
5.390595E-01
5.440947E-01
5.525168E-01
5.112985E-01
4.971610E-01
5.114483E-01
4.831046E-01
4.320997E-01
4.342227E-01
4.147225E-01
4.021394E-01
3.802324E-01
3.574529E-01
3.453355E-01
3.316300E-01
3.118782E-01
2.946765E-01
2.758809E-01
2.588526E-01
2.450472E-01
2.261572E-01
2.083111E-01
1.913013E-01
1.739119E-01
1.587101E-01
1.439841E-01
1.349806E-01
1.178638E-01
1.052062E-01
9.518897E-02
8.499750E-02
7.447981E-02
6.372681E-02
5.555769E-02
4.729119E-02
3.930655E-02
3.524576E-02
3.079185E-02
2.885186E-02
2.382903E-02
1.901943E-02
1.744261E-02
1.526159E-02
1.359849E-02
1.199637E-02
1.082196E-02
9.628231E-03
8.443070E-03
7.072738E-03
6.275699E-03
4.356217E-03
3.244817E-03
3.271039E-03
1.800805E-03
2.144155E-03
2.448004E-03
2.002395E-03
2.089806E-03
3.206468E-03
2.967286E-03
1.596405E-03
1.380617E-03
1.276627E-03
1.527730E-03
1.723722E-03
1.398197E-03
7.345759E-04
5.692080E-04
5.939738E-04
1.134432E-04
-2.276119E-04
-3.907499E-04
-3.245180E-04
-2.635263E-04
1.547384E-04
-2.736459E-04
-4.199457E-04
-2.808509E-04
-2.250099E-04
-4.340471E-04
7.613041E-05
2.471966E-03
1.020019E-03
8.421816E-05
1.777061E-03
1.310257E-03
1.775032E-03
1.795884E-03
2.743420E-03
3.448767E-03
2.900929E-03
6.334222E-03
-1.420992E-02
7.681646E-03
3.347813E-03
3.393607E-03
1.695299E-01
1.005863E-02
9.906106E-03
5.620007E-03
5.954490E-03
5.641158E-03
5.657914E-03
5.553225E-03
6.258841E-03
8.090693E-03
8.971576E-03
9.962482E-03
1.199077E-02
1.331516E-02
1.424994E-02
1.592784E-02
1.779911E-02
1.898537E-02
2.301724E-02
2.544774E-02
2.712218E-02
3.053867E-02
3.608632E-02
4.167471E-02
4.715983E-02
5.211517E-02
5.946294E-02
6.990142E-02
8.054099E-02
9.161632E-02
1.063604E-01
1.177729E-01
1.298692E-01
1.427199E-01
1.586528E-01
1.750349E-01
1.890860E-01
2.045729E-01
2.217438E-01
2.410815E-01
2.615954E-01
2.784948E-01
2.936824E-01
3.079568E-01
3.264344E-01
3.393005E-01
3.569564E-01
3.812236E-01
4.109902E-01
4.233639E-01
4.382191E-01
4.434192E-01
4.703587E-01
4.837829E-01
5.148936E-01
5.327411E-01
5.377103E-01
5.612210E-01
6.063538E-01
6.082418E-01
6.189574E-01
6.191319E-01
6.475424E-01
6.589889E-01
7.055750E-01
7.285062E-01
6.895134E-01
6.952060E-01
7.104240E-01
7.172124E-01
7.448348E-01
7.456070E-01
7.419316E-01
7.294811E-01
7.653556E-01
7.780181E-01
7.416345E-01
7.478788E-01
7.527148E-01
8.145876E-01
7.587647E-01
7.581964E-01
8.041304E-01
7.630626E-01
7.204280E-01
7.278537E-01
7.447020E-01
6.962744E-01
7.721422E-01
7.926585E-01
7.533912E-01
7.432855E-01
7.003158E-01
6.931064E-01
6.719479E-01
6.442391E-01
6.870995E-01
6.475423E-01
6.777901E-01
6.630345E-01
6.720410E-01
6.118919E-01
5.652302E-01
5.930226E-01
5.873342E-01
5.468199E-01
5.475707E-01
5.592046E-01
5.110974E-01
4.999364E-01
5.036627E-01
4.803237E-01
4.348614E-01
4.275394E-01
4.089215E-01
3.950047E-01
3.782562E-01
3.581652E-01
3.509746E-01
3.317668E-01
3.096631E-01
2.940933E-01
2.749802E-01
2.621010E-01
2.407167E-01
2.240979E-01
2.079799E-01
1.904784E-01
1.749470E-01
1.588611E-01
1.436353E-01
1.318319E-01
1.183063E-01
1.054443E-01
9.389684E-02
8.278144E-02
7.567639E-02
6.414341E-02
5.484709E-02
4.748350E-02
4.142754E-02
3.624154E-02
3.066067E-02
2.658767E-02
2.363755E-02
1.951406E-02
1.672476E-02
1.531091E-02
1.421620E-02
1.211852E-02
1.029689E-02
8.381116E-03
7.401694E-03
6.957576E-03
5.501839E-03
4.528088E-03
4.388982E-03
4.327535E-03
4.033113E-03
3.257586E-03
3.513660E-03
3.151084E-03
2.781226E-03
2.311910E-03
1.378478E-03
9.704665E-04
4.053629E-04
2.911193E-04
4.342826E-04
2.840254E-04
6.645265E-04
1.043582E-03
8.431984E-04
8.933754E-05
5.665632E-04
-5.372456E-04
-3.495786E-04
-4.330162E-04
-5.442306E-05
3.481516E-04
-1.376908E-04
-3.899647E-04
-2.395652E-04
-1.354350E-04
-1.165689E-04
-7.516088E-06
3.718691E-03
1.664177E-04
9.884916E-04
1.760053E-03
1.510326E-03
1.526843E-03
2.859398E-03
4.018624E-03
2.852157E-03
5.055974E-03
5.750603E-02
8.640171E-02
1.467895E-02
3.955048E-03
1.406018E-02
1.199061E-01
1.033922E-02
1.442922E-02
6.270396E-03
7.858615E-03
5.726864E-03
5.949607E-03
6.093783E-03
7.118016E-03
8.193164E-03
9.612028E-03
1.003224E-02
1.263358E-02
1.245069E-02
1.372887E-02
1.580262E-02
1.820261E-02
2.035149E-02
2.296850E-02
2.498567E-02
2.859982E-02
3.211023E-02
3.595077E-02
4.151578E-02
4.632180E-02
5.064470E-02
6.181449E-02
7.194601E-02
8.090651E-02
9.321325E-02
1.066228E-01
1.176414E-01
1.317437E-01
1.451239E-01
1.610401E-01
1.743020E-01
1.875845E-01
2.028242E-01
2.225621E-01
2.407727E-01
2.611392E-01
2.769857E-01
2.903292E-01
3.089860E-01
3.274880E-01
3.413197E-01
3.591002E-01
3.804667E-01
4.009256E-01
4.188843E-01
4.398000E-01
4.472719E-01
4.653496E-01
4.881330E-01
5.187355E-01
5.297753E-01
5.222388E-01
5.670032E-01
6.016575E-01
5.986904E-01
6.265133E-01
6.378285E-01
6.403023E-01
6.305588E-01
6.688864E-01
7.235941E-01
7.088229E-01
7.044114E-01
7.225799E-01
7.359806E-01
7.128774E-01
7.411359E-01
7.592294E-01
7.503769E-01
7.500831E-01
7.726056E-01
7.354104E-01
7.299505E-01
8.058041E-01
7.754667E-01
7.283087E-01
7.806795E-01
7.549161E-01
7.564307E-01
7.219799E-01
7.530340E-01
7.324037E-01
6.912650E-01
7.741425E-01
7.888760E-01
7.705060E-01
7.568438E-01
7.139038E-01
6.865413E-01
6.873761E-01
6.372184E-01
6.612728E-01
6.320788E-01
6.643454E-01
6.927536E-01
6.540614E-01
6.332756E-01
5.809753E-01
5.929832E-01
5.981745E-01
5.633515E-01
5.480189E-01
5.568151E-01
5.163823E-01
4.899189E-01
4.935688E-01
4.933281E-01
4.393995E-01
4.387277E-01
4.082639E-01
3.985825E-01
3.796972E-01
3.618684E-01
3.526767E-01
3.273811E-01
3.087880E-01
2.994046E-01
2.780281E-01
2.600994E-01
2.425030E-01
2.262050E-01
2.109571E-01
1.899005E-01
1.710966E-01
1.586830E-01
1.415034E-01
1.354041E-01
1.165116E-01
1.054203E-01
9.568806E-02
8.213948E-02
7.281248E-02
6.460715E-02
5.443316E-02
4.599219E-02
3.958308E-02
3.471545E-02
3.059553E-02
2.558814E-02
2.349582E-02
2.026047E-02
1.759946E-02
1.567808E-02
1.467502E-02
1.194943E-02
1.012824E-02
8.828724E-03
7.261390E-03
7.262416E-03
6.506057E-03
4.038019E-03
3.376057E-03
3.091982E-03
2.962295E-03
1.939946E-03
2.533627E-03
2.283404E-03
1.794565E-03
1.581331E-03
9.148166E-04
3.575179E-04
2.291146E-04
1.940675E-04
4.289108E-04
8.024244E-05
3.492381E-04
1.157228E-03
1.081703E-03
4.474052E-03
2.597890E-03
-5.936251E-04
-5.198604E-04
-3.953586E-04
7.285534E-05
-1.468177E-05
-4.856189E-05
3.028034E-04
2.821663E-04
6.304574E-04
6.863084E-04
1.244188E-03
2.530886E-03
1.946986E-03
1.797772E-03
9.252842E-04
8.936224E-04
1.366679E-03
1.652051E-03
1.803078E-03
2.074234E-03
4.958077E-03
1.503090E-02
-6.337718E-03
1.271711E-02
2.988454E-03
-5.207060E-03
-1.710718E-02
-5.967887E-03
1.211895E-02
6.444976E-03
6.846381E-03
5.989581E-03
6.410514E-03
7.251248E-03
7.041433E-03
7.798912E-03
9.735374E-03
1.171469E-02
1.215189E-02
1.292315E-02
1.274844E-02
1.486441E-02
1.751288E-02
1.799481E-02
2.136899E-02
2.560122E-02
2.716558E-02
3.149141E-02
3.661182E-02
4.184038E-02
4.646314E-02
5.196272E-02
5.956245E-02
7.074285E-02
8.011967E-02
9.124599E-02
1.050685E-01
1.172642E-01
1.316823E-01
1.429728E-01
1.594625E-01
1.761612E-01
1.896633E-01
2.056466E-01
2.207197E-01
2.418987E-01
2.578128E-01
2.755208E-01
2.941848E-01
3.096038E-01
3.286510E-01
3.438249E-01
3.585871E-01
3.841133E-01
3.911989E-01
4.103886E-01
4.539767E-01
4.469861E-01
4.672885E-01
4.839612E-01
5.143530E-01
5.229752E-01
5.163444E-01
5.781059E-01
5.998950E-01
5.826935E-01
6.161369E-01
6.292037E-01
6.533804E-01
6.324111E-01
6.357256E-01
6.804421E-01
7.175946E-01
7.107053E-01
7.299998E-01
7.367669E-01
7.406322E-01
7.601084E-01
7.702187E-01
7.333754E-01
7.317158E-01
7.474833E-01
7.365865E-01
7.413860E-01
8.467294E-01
7.708242E-01
7.461912E-01
7.731361E-01
7.472963E-01
7.361056E-01
7.228067E-01
7.645642E-01
7.127516E-01
7.186216E-01
7.754315E-01
8.020416E-01
7.471304E-01
7.442712E-01
7.127547E-01
6.919006E-01
6.917442E-01
6.667220E-01
6.592013E-01
6.520639E-01
6.451209E-01
6.833364E-01
6.413933E-01
6.421344E-01
5.958287E-01
5.764195E-01
5.931896E-01
5.676444E-01
5.541495E-01
5.355299E-01
5.046242E-01
4.872691E-01
4.891886E-01
4.789400E-01
4.502578E-01
4.293847E-01
4.104748E-01
3.932302E-01
3.803550E-01
3.651025E-01
3.459151E-01
3.302004E-01
3.094371E-01
2.939330E-01
2.758827E-01
2.617896E-01
2.403720E-01
2.232083E-01
2.082377E-01
1.925302E-01
1.752540E-01
1.604326E-01
1.444360E-01
1.309932E-01
1.185077E-01
1.065719E-01
9.426498E-02
8.353758E-02
7.493389E-02
6.180757E-02
5.424679E-02
4.636429E-02
4.068290E-02
3.631692E-02
3.077781E-02
2.481896E-02
2.148945E-02
2.016013E-02
1.956342E-02
1.737155E-02
1.448095E-02
1.316796E-02
1.123412E-02
9.188023E-03
8.313252E-03
6.314297E-03
5.488349E-03
4.939609E-03
4.090199E-03
3.135148E-03
2.871362E-03
2.618445E-03
2.988664E-03
2.555591E-03
1.703262E-03
1.341715E-03
7.177241E-04
5.272342E-04
1.284447E-03
7.165440E-04
3.690717E-04
-1.128199E-04
-1.753517E-04
4.850980E-04
1.222005E-04
3.515489E-03
1.394555E-03
-9.840111E-05
-1.407636E-05
6.315153E-04
-4.952514E-05
-1.958275E-04
-3.441354E-04
1.983955E-04
9.810126E-04
1.623773E-03
7.878747E-04
2.362918E-04
2.197320E-03
1.211270E-03
1.325273E-03
2.001608E-03
3.998226E-04
1.290364E-03
2.355906E-03
2.609460E-03
3.352278E-03
4.641773E-03
6.244820E-02
2.150768E-01
1.233639E-03
-2.562386E-03
-5.420939E-02
1.721173E-02
2.250405E-02
1.120829E-02
8.994561E-03
9.087403E-03
7.810496E-03
6.354728E-03
6.393202E-03
6.751094E-03
7.165328E-03
8.705382E-03
1.012281E-02
1.268203E-02
1.306379E-02
1.487916E-02
1.672082E-02
1.727300E-02
1.804070E-02
2.305117E-02
2.656547E-02
2.737721E-02
3.244234E-02
3.526683E-02
3.909454E-02
4.596598E-02
5.011267E-02
5.827946E-02
7.176619E-02
8.048354E-02
9.010578E-02
1.013995E-01
1.162599E-01
1.314857E-01
1.427485E-01
1.574065E-01
1.728338E-01
1.922786E-01
2.044205E-01
2.231422E-01
2.367155E-01
2.570031E-01
2.747699E-01
2.943817E-01
3.088476E-01
3.234217E-01
3.445733E-01
3.573675E-01
3.800958E-01
3.940883E-01
4.203514E-01
4.709242E-01
4.479603E-01
4.571183E-01
4.970426E-01
5.102245E-01
5.165691E-01
5.145849E-01
5.739605E-01
5.948616E-01
5.757649E-01
5.973992E-01
6.111793E-01
6.635445E-01
6.471372E-01
6.248270E-01
6.628569E-01
7.092066E-01
7.227516E-01
7.382474E-01
7.507008E-01
7.678639E-01
7.897607E-01
7.784092E-01
7.255099E-01
7.132062E-01
7.467180E-01
7.534885E-01
7.553230E-01
8.369340E-01
7.570884E-01
7.477905E-01
7.651319E-01
7.350765E-01
7.055032E-01
7.376710E-01
7.718031E-01
7.362880E-01
7.494061E-01
7.856378E-01
7.938955E-01
7.196900E-01
7.367216E-01
7.161162E-01
6.944716E-01
6.818348E-01
6.534567E-01
6.358157E-01
6.568617E-01
6.526281E-01
6.636303E-01
6.644012E-01
6.374506E-01
5.881796E-01
5.669017E-01
5.789414E-01
5.815343E-01
5.566530E-01
5.288291E-01
5.038277E-01
4.968670E-01
4.878893E-01
4.730310E-01
4.492824E-01
4.464505E-01
4.179258E-01
3.986799E-01
3.793155E-01
3.609498E-01
3.421828E-01
3.336060E-01
3.131026E-01
2.952427E-01
2.735976E-01
2.584939E-01
2.420419E-01
2.256899E-01
2.084170E-01
1.934420E-01
1.761118E-01
1.589237E-01
1.447828E-01
1.350507E-01
1.172431E-01
1.067108E-01
9.585976E-02
8.254712E-02
7.223636E-02
6.161676E-02
5.602950E-02
4.754300E-02
4.019066E-02
3.470846E-02
2.943397E-02
2.490399E-02
2.102186E-02
2.009369E-02
1.741001E-02
1.528921E-02
1.431498E-02
1.264859E-02
1.088306E-02
1.027673E-02
9.650509E-03
7.730929E-03
6.389233E-03
6.019380E-03
3.436557E-03
3.329519E-03
3.256238E-03
2.592793E-03
2.909199E-03
1.376140E-03
1.622110E-03
6.902538E-04
1.856639E-03
7.006705E-04
3.496760E-04
3.567566E-04
6.997945E-06
9.800917E-04
6.224192E-04
4.435791E-04
-4.895927E-04
-1.441237E-04
2.377699E-04
4.225738E-04
5.346625E-04
1.083921E-03
2.550954E-05
1.038064E-04
7.237216E-05
8.628951E-04
5.424467E-05
1.208639E-03
5.618586E-04
-1.698858E-04
7.073419E-04
-8.652882E-05
1.170090E-03
1.141477E-03
1.755299E-03
2.813406E-03
2.860193E-03
2.799915E-03
4.335622E-03
4.196746E-03
-1.054909E-01
-5.748830E-02
4.641499E-03
9.055531E-04
7.325630E-04
7.598069E-02
1.023650E-02
1.298652E-02
9.211924E-03
7.539078E-03
6.116490E-03
5.347095E-03
6.072755E-03
6.981084E-03
7.135487E-03
8.314659E-03
9.934854E-03
1.176144E-02
1.232322E-02
1.372305E-02
1.646339E-02
1.745607E-02
1.817837E-02
2.052807E-02
2.273263E-02
2.770286E-02
3.311551E-02
3.597888E-02
4.008814E-02
4.653555E-02
5.280072E-02
6.011401E-02
6.950126E-02
8.035195E-02
9.063939E-02
1.031659E-01
1.167050E-01
1.306529E-01
1.450948E-01
1.613275E-01
1.731895E-01
1.918185E-01
2.042137E-01
2.192679E-01
2.407889E-01
2.584923E-01
2.776563E-01
2.999854E-01
3.109249E-01
3.253387E-01
3.454688E-01
3.576381E-01
3.827099E-01
4.042104E-01
4.294352E-01
4.636770E-01
4.452859E-01
4.592368E-01
4.949810E-01
5.106308E-01
5.380784E-01
5.356052E-01
5.562534E-01
5.779037E-01
5.853576E-01
6.267181E-01
6.067467E-01
6.628858E-01
6.358960E-01
6.244912E-01
6.605664E-01
7.008028E-01
7.130330E-01
7.417107E-01
7.286177E-01
7.524617E-01
8.083028E-01
7.669664E-01
7.366792E-01
7.100835E-01
7.420363E-01
7.528659E-01
7.413747E-01
8.380983E-01
7.462910E-01
7.488217E-01
7.813197E-01
7.295008E-01
7.097701E-01
7.280781E-01
7.713891E-01
7.250155E-01
7.559873E-01
7.811999E-01
7.820453E-01
7.098664E-01
7.584883E-01
7.223864E-01
7.002272E-01
6.949123E-01
6.503353E-01
6.404098E-01
6.528100E-01
6.327638E-01
6.520883E-01
6.591724E-01
6.375500E-01
5.870460E-01
5.665950E-01
5.748132E-01
5.865244E-01
5.519960E-01
5.359285E-01
5.208853E-01
4.973893E-01
4.942895E-01
4.737297E-01
4.489248E-01
4.419341E-01
4.206509E-01
4.029587E-01
3.810818E-01
3.586471E-01
3.421661E-01
3.292978E-01
3.175210E-01
3.001698E-01
2.788838E-01
2.600182E-01
2.419651E-01
2.252734E-01
2.089182E-01
1.923153E-01
1.761895E-01
1.614568E-01
1.434143E-01
1.298673E-01
1.159295E-01
1.045453E-01
9.409083E-02
8.290311E-02
7.236675E-02
6.275646E-02
5.519082E-02
4.603836E-02
3.856670E-02
3.592736E-02
3.120978E-02
2.628676E-02
2.268568E-02
1.905004E-02
1.657659E-02
1.487811E-02
1.333435E-02
1.348884E-02
1.198688E-02
9.812847E-03
8.856205E-03
6.749590E-03
6.363951E-03
5.293266E-03
4.532711E-03
4.918787E-03
3.798880E-03
3.102032E-03
2.323586E-03
1.300825E-03
1.925811E-03
1.147705E-03
3.750006E-04
1.350902E-03
3.161348E-04
6.425340E-04
2.195937E-04
3.422305E-05
-1.480020E-04
-4.534526E-04
-3.074048E-04
1.009329E-05
2.087031E-04
8.375267E-04
1.547686E-03
7.321785E-04
3.230452E-04
4.141490E-04
1.219748E-03
5.390141E-04
-2.412302E-04
-1.182466E-04
4.969230E-04
1.547331E-04
8.086469E-04
6.667406E-04
2.551058E-04
1.912850E-03
7.395671E-04
2.747497E-03
3.285679E-03
3.768772E-03
3.567923E-03
3.001053E-03
9.526317E-02
1.203966E-01
-3.768466E-03
1.528833E-02
3.296299E-02
2.565736E-01
7.365958E-02
1.431008E-02
1.438353E-02
9.172653E-03
5.434741E-03
6.117881E-03
5.771505E-03
7.002590E-03
6.979807E-03
7.518244E-03
8.491321E-03
1.259919E-02
1.206118E-02
1.305508E-02
1.456315E-02
1.780316E-02
1.979260E-02
2.313609E-02
2.421673E-02
2.776854E-02
3.224023E-02
3.632283E-02
4.123041E-02
4.903887E-02
5.365879E-02
5.879163E-02
6.669442E-02
7.828648E-02
9.221647E-02
1.049851E-01
1.179646E-01
1.310020E-01
1.446773E-01
1.574305E-01
1.719938E-01
1.890402E-01
2.013441E-01
2.231662E-01
2.410991E-01
2.593662E-01
2.769896E-01
2.944440E-01
3.094136E-01
3.276219E-01
3.450885E-01
3.588260E-01
3.793663E-01
3.963373E-01
4.149356E-01
4.361190E-01
4.490873E-01
4.654549E-01
4.848706E-01
5.084983E-01
5.474274E-01
5.433056E-01
5.558292E-01
5.711725E-01
5.986359E-01
6.358996E-01
6.131845E-01
6.412680E-01
6.404251E-01
6.377247E-01
6.606923E-01
6.839786E-01
7.198574E-01
7.476784E-01
7.509537E-01
7.545720E-01
8.034727E-01
7.751615E-01
7.543997E-01
7.397268E-01
7.322330E-01
7.384689E-01
7.661911E-01
7.806217E-01
7.637357E-01
7.719079E-01
7.982307E-01
7.410750E-01
7.103782E-01
7.383293E-01
7.536503E-01
7.290938E-01
7.438148E-01
7.849343E-01
7.333785E-01
7.115619E-01
7.370202E-01
7.224102E-01
6.907930E-01
6.670029E-01
6.325383E-01
6.337922E-01
6.329813E-01
6.294199E-01
6.479887E-01
6.253312E-01
6.258371E-01
5.920665E-01
5.864891E-01
6.012863E-01
5.741494E-01
5.527474E-01
5.276186E-01
5.243216E-01
4.953946E-01
4.942895E-01
4.710534E-01
4.509507E-01
4.374129E-01
4.203232E-01
3.995828E-01
3.853236E-01
3.658997E-01
3.490706E-01
3.307263E-01
3.140843E-01
2.978783E-01
2.803918E-01
2.596253E-01
2.412132E-01
2.267665E-01
2.107090E-01
1.923831E-01
1.742967E-01
1.624007E-01
1.450057E-01
1.338129E-01
1.166467E-01
1.060471E-01
9.263963E-02
8.005882E-02
7.196384E-02
6.078523E-02
5.277702E-02
4.613651E-02
3.707747E-02
3.437248E-02
3.035829E-02
2.463467E-02
2.294487E-02
1.924869E-02
1.768380E-02
1.535871E-02
1.327966E-02
1.281903E-02
1.157108E-02
1.024486E-02
8.642395E-03
6.896493E-03
5.764848E-03
5.815982E-03
4.642314E-03
4.369519E-03
2.928206E-03
2.396723E-03
2.969054E-03
1.865855E-03
8.231419E-04
1.235335E-03
8.706482E-04
3.912952E-04
2.261298E-04
1.026630E-04
-1.273367E-04
1.107181E-04
5.561683E-04
6.941318E-05
1.514364E-04
6.856696E-04
7.433893E-04
8.096521E-04
8.790627E-04
8.675287E-04
7.282777E-04
1.605040E-03
1.202102E-03
1.985892E-04
-1.702764E-04
1.566000E-04
2.135365E-04
2.109262E-04
1.067972E-03
1.544148E-03
2.454636E-04
3.102256E-03
2.938890E-03
2.646172E-03
2.712184E-03
3.440984E-03
3.052470E-03
3.533637E-03
-1.989629E-02
6.813265E-02
5.995763E-03
2.737082E-03
1.127938E-01
3.925150E-01
1.099222E-01
1.722075E-02
1.325636E-02
7.389763E-03
5.688101E-03
6.487148E-03
7.964590E-03
8.223741E-03
7.275259E-03
8.699535E-03
9.871949E-03
1.180905E-02
1.168236E-02
1.579545E-02
1.504600E-02
1.885637E-02
2.050915E-02
2.265581E-02
2.448207E-02
2.794739E-02
3.247856E-02
3.560336E-02
3.872080E-02
4.802518E-02
5.078161E-02
5.981820E-02
6.919421E-02
8.024666E-02
9.050882E-02
1.024761E-01
1.142329E-01
1.290220E-01
1.426033E-01
1.598182E-01
1.700852E-01
1.867823E-01
2.028094E-01
2.239321E-01
2.415722E-01
2.606625E-01
2.749766E-01
2.964442E-01
3.082838E-01
3.260659E-01
3.418563E-01
3.562374E-01
3.750243E-01
3.984733E-01
4.204974E-01
4.383900E-01
4.424320E-01
4.617739E-01
4.826481E-01
5.205983E-01
5.484650E-01
5.334274E-01
5.569252E-01
5.630870E-01
6.057792E-01
6.600113E-01
6.260253E-01
6.520217E-01
6.339082E-01
6.295904E-01
6.624285E-01
6.846591E-01
7.124353E-01
7.403726E-01
7.554871E-01
7.417220E-01
7.795183E-01
7.444675E-01
7.660225E-01
7.632143E-01
7.286889E-01
7.483485E-01
7.595204E-01
7.508637E-01
7.765406E-01
7.790257E-01
8.000449E-01
7.630538E-01
7.219762E-01
7.411484E-01
7.467556E-01
7.311343E-01
7.337569E-01
7.585204E-01
7.140282E-01
7.132810E-01
7.110919E-01
6.997622E-01
7.007131E-01
6.727261E-01
6.478578E-01
6.376287E-01
6.470294E-01
6.344168E-01
6.389890E-01
6.257008E-01
6.312782E-01
6.114325E-01
6.002634E-01
5.989230E-01
5.813908E-01
5.479212E-01
5.216538E-01
5.106173E-01
4.901078E-01
4.866462E-01
4.721849E-01
4.513696E-01
4.457412E-01
4.155611E-01
4.014790E-01
3.896956E-01
3.675158E-01
3.569407E-01
3.281953E-01
3.067826E-01
2.927170E-01
2.729286E-01
2.590892E-01
2.395886E-01
2.257271E-01
2.083977E-01
1.917263E-01
1.748284E-01
1.608481E-01
1.449318E-01
1.306457E-01
1.172508E-01
1.034085E-01
9.040914E-02
8.225963E-02
7.091396E-02
6.125992E-02
5.449190E-02
4.482859E-02
3.942130E-02
3.274126E-02
2.906559E-02
2.435459E-02
2.163769E-02
2.000200E-02
1.960423E-02
1.637561E-02
1.298858E-02
1.222137E-02
1.153027E-02
9.567237E-03
7.330911E-03
6.023295E-03
4.532037E-03
3.877986E-03
3.336833E-03
4.348425E-03
3.153298E-03
2.946296E-03
2.037651E-03
1.906518E-03
7.220335E-04
1.360571E-03
8.596448E-04
3.323483E-04
5.098001E-04
-1.320707E-04
-1.916627E-04
6.406164E-04
9.387248E-04
2.632859E-04
3.384174E-04
2.846859E-04
-1.927020E-04
-1.083073E-04
3.399924E-05
4.450493E-04
4.589643E-04
7.678050E-04
4.204173E-04
-3.918769E-05
-2.017199E-04
-3.227385E-04
-2.328864E-04
-3.501095E-04
2.538782E-05
2.790714E-04
-1.622599E-04
2.363736E-03
2.259642E-03
1.335882E-03
1.938705E-03
2.782231E-03
3.170713E-03
4.655337E-03
5.902464E-03
2.502004E-02
3.366782E-03
2.728591E-03
1.760812E-03
2.308301E-01
-1.759233E-03
1.616151E-02
1.101137E-02
7.798938E-03
5.821407E-03
6.185970E-03
8.303673E-03
1.031605E-02
9.122513E-03
9.200140E-03
1.046021E-02
1.180943E-02
1.250374E-02
1.487982E-02
1.521206E-02
1.848687E-02
2.163398E-02
2.339586E-02
2.406995E-02
2.759240E-02
3.162422E-02
3.608846E-02
4.100736E-02
4.713768E-02
5.349399E-02
6.067121E-02
6.817983E-02
7.888994E-02
8.924118E-02
1.018023E-01
1.148457E-01
1.279986E-01
1.439462E-01
1.611632E-01
1.744219E-01
1.883327E-01
2.036742E-01
2.223631E-01
2.404473E-01
2.573267E-01
2.733497E-01
2.907863E-01
3.123158E-01
3.271991E-01
3.433488E-01
3.628220E-01
3.792441E-01
3.991051E-01
4.283328E-01
4.576726E-01
4.587151E-01
4.674668E-01
4.853547E-01
5.463229E-01
5.721848E-01
5.524691E-01
5.530941E-01
5.702462E-01
6.053574E-01
6.403524E-01
6.321001E-01
6.430005E-01
6.305248E-01
6.374032E-01
6.642183E-01
6.774906E-01
6.963238E-01
7.487185E-01
7.845036E-01
7.554612E-01
7.756962E-01
7.556601E-01
7.487126E-01
7.514046E-01
7.257359E-01
7.664033E-01
7.860666E-01
7.374090E-01
7.405331E-01
7.735664E-01
8.167569E-01
7.320371E-01
7.326425E-01
7.250145E-01
7.642378E-01
7.612931E-01
7.534818E-01
7.780755E-01
6.934490E-01
7.094737E-01
7.067115E-01
7.135465E-01
6.911273E-01
6.738067E-01
6.507439E-01
6.617275E-01
6.560402E-01
6.377953E-01
6.304419E-01
6.440590E-01
6.335549E-01
5.998180E-01
6.176069E-01
5.707242E-01
5.726675E-01
5.646016E-01
5.176708E-01
4.962547E-01
5.019376E-01
4.814905E-01
4.731476E-01
4.562657E-01
4.432112E-01
4.134767E-01
4.014000E-01
3.802432E-01
3.626882E-01
3.473308E-01
3.279888E-01
3.131742E-01
2.945329E-01
2.740984E-01
2.591298E-01
2.396119E-01
2.239858E-01
2.090587E-01
1.901563E-01
1.722498E-01
1.574270E-01
1.443219E-01
1.359204E-01
1.160463E-01
1.043709E-01
9.462241E-02
7.919159E-02
7.087502E-02
6.236468E-02
5.522298E-02
4.607622E-02
4.196008E-02
3.377582E-02
2.935092E-02
2.594808E-02
2.283040E-02
2.033792E-02
1.906799E-02
1.550054E-02
1.360185E-02
1.285276E-02
1.205636E-02
9.418559E-03
7.113911E-03
6.711218E-03
6.168593E-03
4.333942E-03
4.205761E-03
4.078746E-03
4.143039E-03
3.134485E-03
1.983567E-03
1.367706E-03
9.747783E-04
7.575918E-04
1.235820E-03
1.312048E-03
8.211979E-04
6.085017E-04
5.655816E-04
3.873472E-04
2.385115E-04
1.268219E-04
-6.940603E-05
-1.925184E-04
-1.297535E-04
8.327002E-05
2.852225E-05
1.051689E-04
6.217296E-04
2.043400E-05
-5.624293E-04
-5.249547E-04
-4.537791E-04
-2.036537E-04
1.254760E-04
-1.394539E-04
-2.042017E-04
-6.723391E-05
-3.971239E-04
5.592883E-04
1.777221E-03
2.463579E-03
3.738710E-03
3.439758E-03
2.656177E-03
5.550020E-03
1.074060E-01
7.658811E-02
-6.149434E-03
2.078544E-04
-4.069024E-03
1.143727E-01
6.401001E-02
1.674061E-02
9.066201E-03
5.900127E-03
5.590707E-03
6.460936E-03
6.596407E-03
7.718695E-03
9.189323E-03
9.661771E-03
1.129102E-02
1.207170E-02
1.346494E-02
1.405014E-02
1.524880E-02
1.900186E-02
2.017291E-02
2.287753E-02
2.489165E-02
2.790347E-02
3.133395E-02
3.702135E-02
4.109865E-02
4.689582E-02
5.418625E-02
6.044616E-02
6.899863E-02
8.025021E-02
9.047999E-02
1.017645E-01
1.154140E-01
1.305613E-01
1.437317E-01
1.575541E-01
1.694191E-01
1.886484E-01
2.038113E-01
2.225831E-01
2.389681E-01
2.594041E-01
2.772493E-01
2.910161E-01
3.092818E-01
3.289620E-01
3.464320E-01
3.674264E-01
3.816764E-01
4.008536E-01
4.172109E-01
4.497663E-01
4.833730E-01
4.788440E-01
4.953680E-01
5.242026E-01
5.623138E-01
5.685903E-01
5.527759E-01
5.852149E-01
6.027578E-01
6.299259E-01
6.293631E-01
6.342898E-01
6.239081E-01
6.454755E-01
6.456222E-01
6.715743E-01
7.049005E-01
7.636366E-01
8.274237E-01
7.701426E-01
7.661289E-01
7.413321E-01
7.252111E-01
7.506337E-01
7.306193E-01
7.520189E-01
7.791363E-01
7.351695E-01
7.380984E-01
7.526799E-01
7.769397E-01
7.403790E-01
7.355298E-01
7.287034E-01
7.718540E-01
7.949340E-01
7.678002E-01
7.754946E-01
7.077181E-01
7.060477E-01
7.184723E-01
7.123693E-01
6.933197E-01
6.791233E-01
6.545312E-01
6.688341E-01
6.827275E-01
6.478380E-01
6.367510E-01
6.406862E-01
6.379404E-01
6.167155E-01
5.960963E-01
5.834627E-01
5.810892E-01
5.516259E-01
5.241351E-01
5.067742E-01
4.884977E-01
4.924363E-01
4.731886E-01
4.753300E-01
4.435261E-01
4.105797E-01
3.980672E-01
3.845667E-01
3.645808E-01
3.446648E-01
3.323379E-01
3.160154E-01
2.927199E-01
2.781626E-01
2.603354E-01
2.405290E-01
2.252684E-01
2.083117E-01
1.929463E-01
1.734890E-01
1.580010E-01
1.454575E-01
1.315660E-01
1.169012E-01
1.039681E-01
9.025919E-02
8.145310E-02
7.151153E-02
6.078792E-02
5.398670E-02
4.588318E-02
4.054422E-02
3.452316E-02
3.032589E-02
2.644733E-02
2.243708E-02
2.013988E-02
1.847100E-02
1.678383E-02
1.411852E-02
1.077285E-02
9.751246E-03
9.589719E-03
8.028613E-03
6.252513E-03
6.650085E-03
5.293013E-03
3.970789E-03
4.436036E-03
3.263447E-03
2.275553E-03
1.252277E-03
1.747417E-03
1.288081E-03
1.218626E-03
1.642792E-03
1.338081E-03
2.630191E-04
6.082993E-04
4.054130E-04
2.695846E-04
3.457365E-04
-4.042195E-05
-7.226646E-05
-1.300204E-04
-4.391452E-04
-5.117272E-04
-6.143680E-04
-2.843689E-04
-4.131419E-06
-3.982159E-04
-3.134353E-04
-2.788289E-04
-2.481068E-04
-2.394617E-04
-3.251743E-04
-1.337399E-04
-1.797721E-05
6.127135E-04
-4.149135E-05
7.606921E-04
1.791214E-03
1.320820E-03
8.261629E-04
8.841001E-04
2.469399E-03
5.787047E-03
-1.234606E-02
6.934207E-02
1.768391E-02
4.768662E-03
1.858536E-03
3.586696E-02
1.255430E-02
1.438829E-02
5.599136E-03
4.455630E-03
6.550657E-03
6.138876E-03
7.484011E-03
7.583748E-03
7.212233E-03
8.942241E-03
9.576893E-03
1.102483E-02
1.287525E-02
1.384250E-02
1.589254E-02
1.786020E-02
1.968795E-02
2.160338E-02
2.459700E-02
2.690559E-02
3.080225E-02
3.507068E-02
4.114774E-02
4.709099E-02
5.331827E-02
6.025919E-02
6.837112E-02
8.066670E-02
9.203517E-02
1.021819E-01
1.151672E-01
1.279601E-01
1.416585E-01
1.570405E-01
1.727896E-01
1.877469E-01
2.045272E-01
2.257204E-01
2.407290E-01
2.572198E-01
2.758675E-01
2.908970E-01
3.086263E-01
3.258106E-01
3.496057E-01
3.639775E-01
3.799669E-01
4.003938E-01
4.173363E-01
4.309416E-01
4.832573E-01
4.724583E-01
4.916894E-01
5.167289E-01
5.430587E-01
5.646109E-01
5.535860E-01
5.874580E-01
5.948119E-01
6.153802E-01
6.296365E-01
6.246636E-01
6.465314E-01
6.631330E-01
6.590409E-01
6.794415E-01
7.061087E-01
7.813877E-01
8.474607E-01
7.746968E-01
7.776094E-01
7.371344E-01
6.974091E-01
7.237709E-01
7.477003E-01
7.467195E-01
7.478631E-01
7.291861E-01
7.544937E-01
7.502806E-01
7.477440E-01
7.342008E-01
7.335931E-01
7.242137E-01
7.659837E-01
8.065263E-01
7.421270E-01
7.621654E-01
7.243579E-01
7.146567E-01
7.338302E-01
7.288327E-01
6.786630E-01
6.786608E-01
6.437472E-01
7.012198E-01
6.895918E-01
6.418238E-01
6.294722E-01
6.405215E-01
6.153219E-01
6.082544E-01
5.910112E-01
5.733250E-01
6.001365E-01
5.367052E-01
5.297145E-01
5.078509E-01
4.964745E-01
4.994329E-01
4.828385E-01
4.770406E-01
4.395157E-01
4.077781E-01
3.961268E-01
3.816695E-01
3.642986E-01
3.468639E-01
3.366914E-01
3.094366E-01
2.918049E-01
2.730367E-01
2.556951E-01
2.423166E-01
2.261166E-01
2.090672E-01
1.911631E-01
1.750926E-01
1.565754E-01
1.433482E-01
1.338287E-01
1.173311E-01
1.032010E-01
9.044396E-02
8.122062E-02
7.235271E-02
6.175407E-02
5.429297E-02
4.831692E-02
4.196349E-02
3.582698E-02
3.056023E-02
2.570492E-02
2.297296E-02
2.122355E-02
1.957464E-02
1.654364E-02
1.439035E-02
1.219413E-02
1.035192E-02
9.266186E-03
8.249240E-03
6.939448E-03
6.217979E-03
6.185910E-03
5.271589E-03
3.867710E-03
3.418833E-03
3.214239E-03
2.474019E-03
2.206043E-03
2.242347E-03
1.653096E-03
1.045270E-03
9.799554E-04
3.894031E-04
2.232774E-04
1.042463E-04
1.327508E-04
-1.545936E-04
-4.007585E-04
-3.918163E-04
-2.571934E-04
-2.751103E-04
-3.542271E-04
-4.355585E-04
-1.304615E-04
-2.998670E-04
-5.310160E-04
-5.129914E-04
-3.793617E-05
1.449617E-04
-3.945464E-04
-7.898149E-05
5.073689E-04
7.430633E-04
-2.410933E-05
-4.085913E-04
2.678206E-03
2.296187E-03
2.415829E-03
1.987098E-03
1.539431E-03
2.489583E-03
3.229687E-03
6.089416E-03
-2.589335E-02
1.255125E-02
2.647512E-03
-1.659989E-03
1.843250E-01
1.704447E-02
1.168982E-02
4.690282E-03
3.770785E-03
5.126456E-03
6.799206E-03
6.556446E-03
7.432520E-03
5.892657E-03
8.052993E-03
9.193793E-03
9.362378E-03
1.093357E-02
1.264794E-02
1.554430E-02
1.644818E-02
1.911081E-02
2.215234E-02
2.511082E-02
2.748824E-02
3.062345E-02
3.464722E-02
3.998408E-02
4.483877E-02
5.276088E-02
6.089498E-02
6.823392E-02
7.887569E-02
8.887607E-02
1.017149E-01
1.130978E-01
1.265683E-01
1.390807E-01
1.560025E-01
1.712421E-01
1.890209E-01
2.067923E-01
2.250970E-01
2.421733E-01
2.587170E-01
2.764990E-01
2.979648E-01
3.085171E-01
3.284023E-01
3.506989E-01
3.662560E-01
3.817056E-01
4.034613E-01
4.227228E-01
4.321233E-01
4.723842E-01
4.665170E-01
4.987565E-01
5.228571E-01
5.322732E-01
5.765259E-01
5.623965E-01
5.743621E-01
5.797924E-01
6.023043E-01
6.190925E-01
6.223210E-01
6.453048E-01
6.541507E-01
6.702371E-01
6.890075E-01
7.233512E-01
7.708566E-01
8.532761E-01
7.924213E-01
7.700215E-01
7.553296E-01
7.066909E-01
7.117256E-01
7.449259E-01
7.585189E-01
7.329575E-01
7.343196E-01
7.471253E-01
7.466661E-01
7.394606E-01
7.246120E-01
7.250636E-01
7.155075E-01
7.641974E-01
7.863115E-01
7.131976E-01
7.447674E-01
7.514267E-01
7.423583E-01
7.309112E-01
7.111234E-01
6.912237E-01
6.767578E-01
6.585165E-01
7.048619E-01
6.771934E-01
6.294656E-01
6.305432E-01
6.273721E-01
5.996946E-01
5.885809E-01
5.805897E-01
5.798418E-01
5.770384E-01
5.391852E-01
5.337170E-01
5.100464E-01
5.059819E-01
4.896134E-01
4.625847E-01
4.653419E-01
4.302727E-01
4.090312E-01
3.966804E-01
3.869825E-01
3.669446E-01
3.455656E-01
3.291401E-01
3.098809E-01
2.945302E-01
2.761011E-01
2.581039E-01
2.420910E-01
2.250763E-01
2.060126E-01
1.883316E-01
1.723704E-01
1.561709E-01
1.435349E-01
1.291932E-01
1.160569E-01
1.029787E-01
9.023679E-02
8.104833E-02
7.382872E-02
6.190190E-02
5.590722E-02
4.761237E-02
4.182599E-02
3.643369E-02
3.193000E-02
2.769825E-02
2.283938E-02
2.081381E-02
1.875902E-02
1.655824E-02
1.465677E-02
1.266537E-02
1.134060E-02
9.677828E-03
8.719833E-03
8.476369E-03
7.062924E-03
5.924575E-03
4.172021E-03
3.735568E-03
3.704924E-03
3.599291E-03
2.364075E-03
2.018715E-03
2.021365E-03
1.646028E-03
1.778630E-03
1.421492E-03
7.772261E-04
1.222840E-03
5.009828E-04
-1.401668E-04
7.900413E-06
4.182725E-05
1.627163E-04
6.263473E-05
-1.191655E-04
-6.380468E-05
-3.476136E-05
8.279028E-06
-2.645407E-04
-3.110380E-04
-4.105051E-04
-1.163023E-04
-4.398625E-04
-5.101204E-04
-1.033441E-04
4.142835E-04
4.152028E-04
1.046683E-04
-5.242162E-04
2.474982E-03
2.116347E-03
2.039202E-03
1.885759E-03
2.134670E-03
2.209314E-03
2.374901E-03
7.437864E-03
2.609345E-02
9.709877E-03
4.698345E-04
-9.082871E-03
9.002252E-02
-5.132417E-04
7.656244E-03
4.085009E-03
4.044063E-03
5.838948E-03
6.480707E-03
7.006207E-03
6.248322E-03
7.917096E-03
8.477654E-03
9.694862E-03
1.035448E-02
1.095382E-02
1.253041E-02
1.501826E-02
1.635679E-02
1.910595E-02
2.295808E-02
2.566113E-02
2.748032E-02
3.015148E-02
3.514506E-02
3.959069E-02
4.546113E-02
5.072745E-02
6.220705E-02
6.755400E-02
7.720155E-02
8.830220E-02
1.009036E-01
1.122740E-01
1.268844E-01
1.395739E-01
1.562978E-01
1.705322E-01
1.890461E-01
2.049012E-01
2.235850E-01
2.393938E-01
2.569893E-01
2.770791E-01
2.966214E-01
3.110581E-01
3.243801E-01
3.440080E-01
3.630844E-01
3.815705E-01
4.032355E-01
4.146835E-01
4.314656E-01
4.555045E-01
4.590609E-01
5.060283E-01
5.300530E-01
5.323828E-01
5.742391E-01
5.806632E-01
5.848321E-01
5.897886E-01
6.174817E-01
6.209446E-01
6.172197E-01
6.342685E-01
6.642984E-01
6.813604E-01
6.869375E-01
7.264396E-01
7.739292E-01
8.540116E-01
8.113086E-01
7.668433E-01
7.902039E-01
7.243736E-01
7.065378E-01
7.567662E-01
7.712757E-01
7.276501E-01
7.404876E-01
7.278847E-01
7.306925E-01
7.523612E-01
7.360902E-01
7.120039E-01
7.204662E-01
7.463498E-01
7.540836E-01
6.988424E-01
7.368336E-01
7.711637E-01
7.433267E-01
7.191258E-01
7.049077E-01
7.012974E-01
6.898150E-01
6.661855E-01
7.097349E-01
6.812615E-01
6.426545E-01
6.610160E-01
6.303542E-01
6.133070E-01
5.847154E-01
5.800941E-01
5.909269E-01
5.668518E-01
5.358502E-01
5.239345E-01
5.151058E-01
4.984812E-01
4.869774E-01
4.626339E-01
4.565121E-01
4.328620E-01
4.162438E-01
3.961043E-01
3.899627E-01
3.636115E-01
3.451316E-01
3.272663E-01
3.121141E-01
2.951273E-01
2.758226E-01
2.589727E-01
2.411837E-01
2.247794E-01
2.049420E-01
1.869546E-01
1.734485E-01
1.569644E-01
1.431507E-01
1.323169E-01
1.161117E-01
1.044444E-01
9.119805E-02
7.931148E-02
7.075497E-02
6.152571E-02
5.423366E-02
4.689724E-02
4.095019E-02
3.504856E-02
3.076609E-02
2.650783E-02
2.301051E-02
2.126604E-02
1.940613E-02
1.646694E-02
1.493609E-02
1.317501E-02
1.064588E-02
9.986516E-03
9.210572E-03
7.822458E-03
5.621340E-03
4.696145E-03
3.450719E-03
3.944134E-03
4.112481E-03
2.675155E-03
1.890321E-03
1.634676E-03
1.679373E-03
1.512050E-03
1.704308E-03
1.935057E-03
1.960776E-03
1.038359E-03
1.396704E-03
6.345935E-04
6.829546E-05
2.369707E-04
1.403827E-04
-3.646090E-04
-2.126207E-04
-1.493308E-04
-4.714165E-04
-5.311618E-04
-5.495079E-04
2.244416E-04
-2.074239E-04
-8.301502E-06
-3.516970E-04
1.957977E-05
3.369261E-04
2.618746E-04
1.028261E-03
1.265741E-03
-3.091499E-04
2.274868E-03
2.193789E-03
1.617698E-03
1.676917E-03
2.562866E-03
1.826295E-03
2.701562E-03
-5.285098E-03
2.247773E-01
1.960083E-02
5.357472E-03
-1.119565E-03
-5.926266E-02
1.460500E-02
6.058597E-03
3.955515E-03
4.308649E-03
5.126443E-03
5.985900E-03
6.384389E-03
7.097695E-03
7.368750E-03
8.635097E-03
1.041110E-02
1.184165E-02
1.239492E-02
1.194337E-02
1.479821E-02
1.780600E-02
2.093537E-02
2.241285E-02
2.364717E-02
2.639775E-02
2.932950E-02
3.462417E-02
3.893021E-02
4.330302E-02
5.196086E-02
5.998332E-02
6.795938E-02
7.729171E-02
8.897544E-02
1.000409E-01
1.114784E-01
1.238860E-01
1.386036E-01
1.559612E-01
1.690542E-01
1.870911E-01
2.096413E-01
2.251189E-01
2.377452E-01
2.537563E-01
2.732726E-01
2.934520E-01
3.122115E-01
3.305598E-01
3.473367E-01
3.627086E-01
3.797003E-01
3.952419E-01
4.070643E-01
4.275501E-01
4.475853E-01
4.631363E-01
4.989411E-01
5.294195E-01
5.343882E-01
5.549424E-01
6.009253E-01
6.052520E-01
6.007234E-01
6.136955E-01
6.192662E-01
6.150086E-01
6.328954E-01
6.726471E-01
6.899586E-01
7.064589E-01
7.159884E-01
7.761490E-01
8.532385E-01
8.120815E-01
7.463640E-01
8.134763E-01
7.491173E-01
7.252365E-01
7.543863E-01
7.742949E-01
7.188466E-01
7.367615E-01
7.146254E-01
7.192744E-01
7.605765E-01
7.416022E-01
7.064671E-01
7.372297E-01
7.287329E-01
7.048988E-01
6.793442E-01
7.349226E-01
7.919362E-01
7.413959E-01
7.036273E-01
6.870021E-01
7.070724E-01
6.985364E-01
6.742644E-01
6.884541E-01
6.807975E-01
6.551206E-01
6.796375E-01
6.301151E-01
6.305737E-01
5.919895E-01
5.686597E-01
5.974961E-01
5.599693E-01
5.344026E-01
5.256952E-01
5.192258E-01
4.951099E-01
4.930884E-01
4.655497E-01
4.480336E-01
4.375321E-01
4.183059E-01
4.074130E-01
3.977617E-01
3.650661E-01
3.469414E-01
3.325784E-01
3.105380E-01
2.934039E-01
2.740373E-01
2.589716E-01
2.399314E-01
2.204666E-01
2.052452E-01
1.875817E-01
1.721033E-01
1.551154E-01
1.418674E-01
1.273769E-01
1.167108E-01
1.023066E-01
8.954494E-02
8.035758E-02
7.221739E-02
6.207310E-02
5.405694E-02
4.595397E-02
4.022506E-02
3.490809E-02
2.968430E-02
2.643350E-02
2.378806E-02
2.082534E-02
1.819948E-02
1.589906E-02
1.409542E-02
1.305343E-02
1.161639E-02
9.890839E-03
8.523423E-03
7.296234E-03
6.636659E-03
5.832146E-03
4.583174E-03
3.728971E-03
2.772125E-03
1.577845E-03
7.932252E-04
1.706704E-03
1.793588E-03
8.344701E-04
9.716295E-04
1.017127E-03
1.081897E-03
5.804896E-04
1.693856E-04
4.756354E-04
1.938052E-04
3.693079E-05
2.739572E-04
-2.801134E-05
-1.871627E-04
-2.486872E-04
-4.990378E-04
-1.872336E-04
-9.499745E-05
-2.992479E-04
-1.181973E-04
-1.370160E-04
2.224920E-04
-1.083623E-04
-2.316217E-04
1.069108E-04
6.989986E-04
-2.219810E-04
-1.996280E-04
9.614900E-04
1.286058E-03
9.159038E-04
1.155895E-03
1.598645E-03
2.029660E-03
1.854495E-03
-8.585460E-04
1.379704E-01
4.079557E-02
7.743889E-03
2.430022E-03
-1.089429E-02
7.965935E-03
5.534820E-03
3.493649E-03
4.406812E-03
4.798684E-03
5.739516E-03
6.337611E-03
5.787683E-03
7.216343E-03
8.380685E-03
8.486730E-03
1.090497E-02
1.112458E-02
1.262974E-02
1.403324E-02
1.757491E-02
2.131924E-02
2.125069E-02
2.368797E-02
2.538862E-02
2.867976E-02
3.449712E-02
4.100579E-02
4.467019E-02
5.208244E-02
5.898871E-02
6.675722E-02
7.694558E-02
8.738129E-02
9.953818E-02
1.123786E-01
1.251540E-01
1.391785E-01
1.555572E-01
1.723585E-01
1.867109E-01
2.064334E-01
2.241795E-01
2.399436E-01
2.578505E-01
2.765877E-01
2.935375E-01
3.117723E-01
3.325720E-01
3.483704E-01
3.598842E-01
3.836084E-01
3.951214E-01
4.096908E-01
4.334471E-01
4.480391E-01
4.696523E-01
4.927785E-01
5.254909E-01
5.377872E-01
5.691340E-01
6.035846E-01
6.290154E-01
6.101296E-01
6.001119E-01
6.052027E-01
6.108102E-01
6.463612E-01
6.819285E-01
6.838136E-01
7.053149E-01
7.382943E-01
7.567320E-01
8.149827E-01
8.079119E-01
7.659364E-01
7.985109E-01
7.743251E-01
7.499642E-01
7.733065E-01
7.709278E-01
7.374043E-01
7.170146E-01
7.092069E-01
7.264679E-01
7.601146E-01
7.424274E-01
7.143901E-01
7.343314E-01
7.189972E-01
7.085556E-01
6.825360E-01
7.317093E-01
7.852910E-01
7.333008E-01
6.855573E-01
6.834239E-01
7.080595E-01
7.196647E-01
6.712087E-01
6.802480E-01
6.915637E-01
6.569707E-01
7.032382E-01
6.363191E-01
6.340251E-01
6.010208E-01
5.693702E-01
6.000353E-01
5.447895E-01
5.428477E-01
5.287256E-01
5.245915E-01
5.016964E-01
4.988111E-01
4.747318E-01
4.527887E-01
4.418950E-01
4.224564E-01
4.021929E-01
3.945197E-01
3.667823E-01
3.523403E-01
3.313675E-01
3.169606E-01
2.994856E-01
2.757480E-01
2.606675E-01
2.396008E-01
2.228018E-01
2.069272E-01
1.885528E-01
1.715542E-01
1.560467E-01
1.409859E-01
1.330152E-01
1.156388E-01
1.016843E-01
9.336027E-02
7.968100E-02
7.165696E-02
6.248753E-02
5.492532E-02
4.723112E-02
3.938348E-02
3.516893E-02
3.059883E-02
2.686451E-02
2.339808E-02
2.049668E-02
1.864403E-02
1.488176E-02
1.308474E-02
1.210067E-02
1.034521E-02
9.545545E-03
8.549262E-03
7.581803E-03
6.218237E-03
4.770604E-03
4.076636E-03
3.893682E-03
3.550617E-03
2.991869E-03
2.250941E-03
2.141011E-03
1.476459E-03
1.678397E-04
5.547027E-05
4.225625E-04
5.604567E-04
5.324673E-04
5.102861E-04
5.962837E-04
4.260325E-04
8.390194E-04
9.351610E-04
4.415759E-04
4.422967E-04
-4.199096E-05
-1.745384E-04
-4.470446E-04
-4.216095E-04
-2.673591E-04
-9.980815E-05
4.030026E-04
1.043818E-04
2.466718E-04
1.767003E-04
-3.405493E-06
1.776967E-06
-3.327900E-04
-2.651260E-04
-1.350139E-04
4.505892E-04
1.190977E-03
8.357098E-04
1.375380E-03
1.839338E-03
1.709081E-03
9.653974E-03
-4.908364E-02
5.504025E-03
1.078418E-03
-1.924915E-02
1.099170E-01
5.018324E-03
3.820639E-03
4.676281E-03
5.373291E-03
5.100682E-03
6.405474E-03
7.204712E-03
6.353718E-03
6.672251E-03
8.249570E-03
9.044340E-03
9.490491E-03
1.161416E-02
1.178669E-02
1.332884E-02
1.627687E-02
1.946134E-02
2.109651E-02
2.326377E-02
2.698247E-02
3.139882E-02
3.502040E-02
4.058460E-02
4.630064E-02
5.129591E-02
5.845322E-02
6.830909E-02
7.747139E-02
8.710611E-02
9.802424E-02
1.119403E-01
1.252446E-01
1.398124E-01
1.570215E-01
1.748052E-01
1.898306E-01
2.061001E-01
2.233762E-01
2.409803E-01
2.578686E-01
2.768165E-01
2.926517E-01
3.091963E-01
3.331725E-01
3.447231E-01
3.618498E-01
3.975795E-01
3.988797E-01
4.130481E-01
4.330822E-01
4.587984E-01
4.667471E-01
4.981934E-01
5.144693E-01
5.389684E-01
5.527431E-01
5.900947E-01
6.084948E-01
6.115905E-01
6.130870E-01
6.037835E-01
6.028329E-01
6.690890E-01
6.887189E-01
7.003608E-01
6.863128E-01
7.224743E-01
7.048024E-01
7.680032E-01
7.857923E-01
7.389543E-01
8.093812E-01
8.170732E-01
7.492205E-01
7.792679E-01
7.613260E-01
7.426979E-01
7.316051E-01
6.919926E-01
7.334208E-01
7.747317E-01
7.448289E-01
7.124253E-01
7.488586E-01
7.081472E-01
7.444373E-01
7.064962E-01
7.255508E-01
7.905507E-01
7.689858E-01
6.685978E-01
6.974299E-01
6.669939E-01
7.107513E-01
6.893995E-01
6.558740E-01
6.797326E-01
6.717249E-01
6.730504E-01
6.403296E-01
6.379251E-01
5.973841E-01
5.757314E-01
5.755241E-01
5.620906E-01
5.456511E-01
5.182541E-01
5.094918E-01
5.027852E-01
5.182479E-01
4.687902E-01
4.536229E-01
4.336667E-01
4.222974E-01
4.123542E-01
3.874837E-01
3.699927E-01
3.535372E-01
3.296511E-01
3.161037E-01
2.973610E-01
2.829205E-01
2.593400E-01
2.364654E-01
2.234950E-01
2.075663E-01
1.876273E-01
1.731286E-01
1.571298E-01
1.442249E-01
1.286661E-01
1.152517E-01
1.037959E-01
9.106854E-02
8.064646E-02
7.233155E-02
6.292609E-02
5.582260E-02
4.847891E-02
4.173449E-02
3.562850E-02
2.915820E-02
2.553405E-02
2.319644E-02
1.978296E-02
1.636236E-02
1.458164E-02
1.324068E-02
1.146774E-02
9.438972E-03
8.512523E-03
8.241765E-03
7.105567E-03
5.541445E-03
4.756650E-03
4.224308E-03
5.042606E-03
3.172226E-03
1.573090E-03
1.109487E-03
4.661845E-04
1.423500E-03
1.180237E-03
1.181371E-03
1.586080E-03
1.116317E-03
3.667484E-04
3.709272E-04
5.708929E-04
6.480668E-04
8.948965E-04
3.766194E-04
-5.726724E-05
3.173882E-04
1.351088E-04
2.653540E-04
1.345088E-04
-1.240828E-04
3.592216E-04
-6.401586E-04
-1.704908E-04
-7.855072E-05
-6.402454E-04
-2.239159E-04
1.088857E-04
1.044859E-03
6.386443E-04
-2.972744E-04
4.866804E-04
1.422760E-03
1.865566E-03
2.366037E-03
2.102842E-03
2.205257E-03
1.369239E-03
1.548117E-03
2.524704E-02
1.477359E-02
7.146167E-03
1.122876E-02
-3.175374E-02
2.782600E-03
3.236497E-03
3.355517E-03
3.683003E-03
4.332407E-03
5.422374E-03
5.465441E-03
5.844198E-03
6.151145E-03
7.123824E-03
8.215326E-03
8.602221E-03
1.067256E-02
1.273281E-02
1.470527E-02
1.686095E-02
1.907900E-02
2.052897E-02
2.357366E-02
2.658420E-02
3.066672E-02
3.497732E-02
3.915260E-02
4.472625E-02
5.134504E-02
5.988499E-02
7.109563E-02
7.831267E-02
8.708223E-02
9.870013E-02
1.131455E-01
1.274649E-01
1.413819E-01
1.577029E-01
1.712278E-01
1.863479E-01
2.041316E-01
2.255431E-01
2.407536E-01
2.571282E-01
2.756005E-01
2.914446E-01
3.101019E-01
3.295597E-01
3.454781E-01
3.614277E-01
3.843957E-01
4.048638E-01
4.143589E-01
4.371915E-01
4.529013E-01
4.681922E-01
5.086915E-01
5.300278E-01
5.320962E-01
5.497089E-01
5.775103E-01
6.033510E-01
6.198711E-01
6.041701E-01
5.960437E-01
6.331316E-01
6.733206E-01
6.887710E-01
6.795430E-01
6.939408E-01
7.242569E-01
7.338787E-01
7.300271E-01
7.352206E-01
7.217560E-01
7.649119E-01
8.196986E-01
7.765065E-01
7.597544E-01
7.629151E-01
7.576474E-01
7.574639E-01
7.045729E-01
7.414763E-01
7.747897E-01
7.325633E-01
7.288412E-01
7.443136E-01
7.111830E-01
7.826542E-01
7.277424E-01
7.406431E-01
7.862222E-01
7.675154E-01
6.822308E-01
7.142665E-01
6.963144E-01
6.998755E-01
6.943636E-01
6.597312E-01
6.919001E-01
6.440883E-01
6.677015E-01
6.399550E-01
6.172920E-01
6.024751E-01
5.753091E-01
5.601475E-01
5.731530E-01
5.623291E-01
5.234992E-01
5.011711E-01
5.050182E-01
4.940715E-01
4.751230E-01
4.494593E-01
4.388245E-01
4.184177E-01
4.034249E-01
3.946015E-01
3.771378E-01
3.564955E-01
3.287749E-01
3.159225E-01
2.970251E-01
2.796657E-01
2.527787E-01
2.383892E-01
2.239954E-01
2.067893E-01
1.882677E-01
1.730505E-01
1.574521E-01
1.433062E-01
1.324555E-01
1.159818E-01
1.028944E-01
9.216939E-02
8.070653E-02
7.155102E-02
6.298939E-02
5.427587E-02
4.759938E-02
4.040708E-02
3.386917E-02
2.876338E-02
2.525322E-02
2.256214E-02
2.035070E-02
1.744554E-02
1.472840E-02
1.260820E-02
1.005878E-02
1.012941E-02
9.514036E-03
8.778174E-03
9.126616E-03
5.909872E-03
4.724671E-03
4.335630E-03
4.797148E-03
3.447660E-03
2.317595E-03
1.599484E-03
1.115193E-03
1.639521E-03
7.223438E-04
1.109147E-03
1.547323E-03
1.239765E-03
9.341712E-04
6.527813E-04
5.391654E-04
4.813699E-04
-1.259352E-04
-4.634422E-04
-4.341310E-04
-3.851052E-04
-3.083260E-06
1.372292E-04
4.400476E-05
-2.163759E-04
-7.579725E-05
-5.426516E-04
-4.293827E-04
-3.269714E-04
-1.082681E-04
8.199037E-04
-1.532624E-05
-3.822440E-04
-5.008123E-05
-4.976710E-04
1.090781E-03
6.622380E-04
1.119436E-03
1.475409E-03
1.842577E-03
1.324313E-03
1.524845E-03
2.003847E-03
1.774371E-03
6.141905E-03
2.520067E-03
-1.149202E-02
3.309255E-03
2.270775E-03
2.090243E-03
2.701896E-03
3.935626E-03
4.999333E-03
4.934825E-03
5.116752E-03
5.212742E-03
5.815748E-03
7.077686E-03
8.289140E-03
8.567587E-03
1.023053E-02
1.290414E-02
1.452182E-02
1.610182E-02
1.792479E-02
1.929807E-02
2.248785E-02
2.686984E-02
3.001091E-02
3.447925E-02
3.972198E-02
4.467994E-02
5.142440E-02
5.965583E-02
6.727403E-02
7.902020E-02
8.851420E-02
9.904056E-02
1.130088E-01
1.268414E-01
1.406088E-01
1.564310E-01
1.719318E-01
1.855017E-01
2.029760E-01
2.223562E-01
2.390438E-01
2.573806E-01
2.792040E-01
2.961811E-01
3.114319E-01
3.324086E-01
3.445303E-01
3.628475E-01
3.791808E-01
3.990884E-01
4.075287E-01
4.371099E-01
4.513738E-01
4.868661E-01
5.088732E-01
5.253178E-01
5.263572E-01
5.467830E-01
5.689768E-01
5.840735E-01
6.060308E-01
6.274964E-01
5.930930E-01
6.367358E-01
6.928138E-01
6.847537E-01
6.867498E-01
7.159376E-01
7.049336E-01
7.520706E-01
7.374649E-01
7.381762E-01
7.131322E-01
7.471806E-01
8.245095E-01
7.743001E-01
7.426787E-01
7.673281E-01
7.522355E-01
7.885443E-01
7.471536E-01
7.385602E-01
8.023780E-01
7.270664E-01
7.568145E-01
7.670611E-01
7.094771E-01
7.967999E-01
7.263730E-01
7.624931E-01
7.815602E-01
7.874784E-01
6.713203E-01
7.100532E-01
6.801780E-01
6.919841E-01
6.948437E-01
6.797654E-01
6.872638E-01
6.190813E-01
6.359613E-01
6.437269E-01
6.156072E-01
6.017382E-01
5.732125E-01
5.661379E-01
5.645817E-01
5.595228E-01
5.240121E-01
5.020660E-01
5.135438E-01
4.993147E-01
4.757464E-01
4.425235E-01
4.387961E-01
4.355035E-01
3.982907E-01
3.892670E-01
3.694264E-01
3.530227E-01
3.288708E-01
3.133326E-01
2.965224E-01
2.786663E-01
2.557986E-01
2.395191E-01
2.231953E-01
2.039405E-01
1.858344E-01
1.705115E-01
1.576003E-01
1.414194E-01
1.271047E-01
1.181606E-01
1.073747E-01
9.048285E-02
8.016053E-02
7.191046E-02
6.389546E-02
5.245728E-02
4.767040E-02
3.958627E-02
3.552114E-02
3.201069E-02
2.667786E-02
2.321285E-02
2.054284E-02
1.753261E-02
1.483985E-02
1.216615E-02
1.090219E-02
1.056235E-02
8.790347E-03
7.927057E-03
7.482466E-03
6.509646E-03
4.177914E-03
3.957625E-03
4.481061E-03
3.967035E-03
3.250388E-03
1.904729E-03
1.888368E-03
1.283067E-03
7.332098E-04
1.094577E-03
1.249878E-03
7.690743E-04
5.913735E-04
3.849342E-04
6.831918E-04
5.809756E-04
1.029223E-03
9.998227E-04
2.864449E-04
-1.168992E-04
9.846651E-07
1.005792E-04
9.962760E-05
-2.467772E-04
-1.764856E-04
2.170573E-04
2.231154E-04
5.409590E-04
5.841030E-04
3.446119E-04
-1.133428E-04
1.773014E-04
1.336388E-04
-9.835885E-04
5.166153E-04
9.898876E-04
1.403003E-03
1.083988E-03
1.181428E-03
8.725043E-04
1.419001E-03
1.876648E-03
2.509285E-03
1.717416E-02
5.862724E-03
2.068439E-02
3.039815E-03
2.388312E-03
2.981196E-03
3.638121E-03
3.934700E-03
5.475045E-03
5.174516E-03
5.598952E-03
5.319643E-03
7.042850E-03
8.610756E-03
9.284530E-03
9.335774E-03
1.129590E-02
1.301341E-02
1.315581E-02
1.480702E-02
1.751941E-02
1.979832E-02
2.270765E-02
2.632906E-02
3.041026E-02
3.435294E-02
3.875391E-02
4.369425E-02
4.993083E-02
5.963944E-02
6.815474E-02
7.663231E-02
8.622230E-02
9.976455E-02
1.148139E-01
1.271933E-01
1.416044E-01
1.563150E-01
1.718646E-01
1.885088E-01
2.050831E-01
2.225901E-01
2.390903E-01
2.573986E-01
2.750562E-01
2.928813E-01
3.124586E-01
3.308292E-01
3.439282E-01
3.627150E-01
3.809061E-01
3.962668E-01
4.071876E-01
4.473186E-01
4.560125E-01
4.801148E-01
5.221366E-01
5.406137E-01
5.240536E-01
5.379285E-01
5.650863E-01
5.756221E-01
6.271222E-01
6.336145E-01
5.953044E-01
6.368447E-01
6.895188E-01
6.947315E-01
6.777106E-01
7.039385E-01
6.885967E-01
7.387906E-01
7.374544E-01
7.416107E-01
7.100465E-01
7.525925E-01
8.024059E-01
7.780122E-01
7.311521E-01
7.537450E-01
7.367048E-01
8.685975E-01
7.549209E-01
7.447795E-01
7.824626E-01
7.380215E-01
7.640412E-01
7.881764E-01
7.176155E-01
7.717967E-01
7.251258E-01
7.648021E-01
7.655577E-01
7.712360E-01
6.834040E-01
7.072848E-01
6.841829E-01
6.767458E-01
6.739051E-01
6.734925E-01
6.905407E-01
6.240573E-01
6.415788E-01
6.385184E-01
6.149309E-01
5.959661E-01
5.646680E-01
5.741446E-01
5.600512E-01
5.471220E-01
5.201076E-01
5.010549E-01
5.256637E-01
5.020224E-01
4.836624E-01
4.325625E-01
4.465153E-01
4.480083E-01
3.986750E-01
3.893777E-01
3.684940E-01
3.508396E-01
3.285912E-01
3.145408E-01
3.022134E-01
2.766368E-01
2.558333E-01
2.412428E-01
2.231132E-01
2.063564E-01
1.867320E-01
1.703886E-01
1.571972E-01
1.410789E-01
1.255655E-01
1.148017E-01
1.059810E-01
9.244111E-02
8.056470E-02
7.046443E-02
6.185024E-02
5.328662E-02
4.538873E-02
3.913811E-02
3.621954E-02
3.248042E-02
2.757634E-02
2.405137E-02
2.069339E-02
1.800865E-02
1.528282E-02
1.230099E-02
1.139390E-02
1.144219E-02
9.294177E-03
7.538099E-03
7.439102E-03
6.067959E-03
5.390116E-03
5.244455E-03
4.557266E-03
3.655935E-03
3.143892E-03
2.805446E-03
1.715724E-03
5.573373E-04
1.360304E-03
2.121860E-03
1.164543E-03
2.428718E-04
1.118428E-05
-8.413008E-05
-2.896988E-05
-1.957023E-04
-4.089383E-04
-2.843908E-04
-2.827976E-04
2.034903E-04
2.416008E-04
-2.196272E-04
-2.657229E-04
-1.730257E-04
4.149264E-04
5.276344E-04
4.491933E-04
7.297046E-04
8.005911E-04
7.411032E-04
2.690999E-04
3.683022E-04
5.181283E-05
3.101394E-04
2.511978E-04
3.259438E-04
8.942165E-04
1.000710E-03
7.944517E-04
1.083137E-03
1.346764E-03
1.104474E-03
1.148246E-03
1.423982E-03
3.407452E-03
4.838132E-03
3.972017E-03
3.542444E-03
3.529599E-03
3.600355E-03
3.842512E-03
6.379713E-03
6.255089E-03
6.215068E-03
6.321320E-03
8.014527E-03
8.831302E-03
8.944612E-03
9.211497E-03
1.188394E-02
1.226079E-02
1.321275E-02
1.537886E-02
1.778723E-02
1.904206E-02
2.119055E-02
2.617050E-02
3.010709E-02
3.316944E-02
3.883933E-02
4.396144E-02
5.098436E-02
6.078716E-02
6.916070E-02
7.867895E-02
8.688702E-02
1.012561E-01
1.150521E-01
1.269564E-01
1.421822E-01
1.561917E-01
1.761437E-01
1.878211E-01
2.058746E-01
2.248011E-01
2.375967E-01
2.589339E-01
2.757344E-01
2.954391E-01
3.162236E-01
3.302162E-01
3.494914E-01
3.624452E-01
3.793812E-01
3.973104E-01
4.090095E-01
4.413537E-01
4.495918E-01
4.638893E-01
5.088045E-01
5.238305E-01
5.424915E-01
5.273462E-01
5.510422E-01
5.630106E-01
6.244932E-01
6.701275E-01
5.871301E-01
6.363387E-01
6.958008E-01
7.109761E-01
6.733012E-01
6.660240E-01
6.970240E-01
7.310840E-01
7.626824E-01
7.803776E-01
7.229757E-01
7.466860E-01
7.857170E-01
7.670092E-01
7.612750E-01
7.400233E-01
7.352684E-01
8.052617E-01
7.596457E-01
7.478219E-01
7.807349E-01
7.505507E-01
7.789816E-01
7.551015E-01
7.376980E-01
7.314968E-01
7.329019E-01
7.713544E-01
7.543068E-01
7.483433E-01
7.130050E-01
6.954914E-01
6.741169E-01
6.821086E-01
6.863192E-01
6.762845E-01
6.736452E-01
6.653478E-01
6.663447E-01
6.467772E-01
6.085853E-01
5.859093E-01
5.766757E-01
5.667137E-01
5.574242E-01
5.392792E-01
5.327146E-01
5.302471E-01
5.180865E-01
4.984568E-01
4.789304E-01
4.404635E-01
4.677882E-01
4.451950E-01
3.983807E-01
3.868121E-01
3.715301E-01
3.445008E-01
3.278140E-01
3.123902E-01
2.976829E-01
2.801090E-01
2.589754E-01
2.400506E-01
2.220345E-01
2.057303E-01
1.897584E-01
1.742790E-01
1.620805E-01
1.432160E-01
1.275733E-01
1.133134E-01
1.042890E-01
8.825367E-02
7.906008E-02
7.160679E-02
6.199301E-02
5.107776E-02
4.395537E-02
4.028274E-02
3.378395E-02
3.304488E-02
2.522242E-02
2.396484E-02
1.993733E-02
1.751122E-02
1.427165E-02
1.341704E-02
1.183776E-02
9.647870E-03
9.163627E-03
7.306428E-03
7.711183E-03
6.096189E-03
5.614373E-03
5.678797E-03
4.189217E-03
4.041494E-03
3.501258E-03
1.508322E-03
2.088992E-03
1.523463E-03
1.366542E-03
1.330356E-03
1.263122E-04
3.498479E-04
-1.453863E-04
9.494218E-06
-1.354367E-04
-1.224300E-05
4.477922E-04
7.086539E-04
8.398813E-05
-3.163094E-04
-2.346503E-04
3.725304E-04
5.461227E-04
7.997292E-04
4.039649E-04
6.823195E-04
-1.995547E-04
-2.522390E-04
-5.585176E-04
-3.551971E-04
-1.072219E-04
8.994153E-04
-1.719816E-04
-1.711323E-03
2.120063E-04
1.070126E-03
2.436023E-04
1.017770E-03
1.254117E-03
9.691491E-04
1.463068E-03
1.378484E-03
1.593774E-03
1.945761E-03
3.141977E-03
2.266583E-03
1.946588E-03
2.317164E-03
4.440033E-03
3.028936E-03
3.050879E-03
4.883258E-03
4.997256E-03
5.783799E-03
5.898620E-03
7.310075E-03
8.405997E-03
8.243851E-03
9.445371E-03
1.001122E-02
1.118961E-02
1.369762E-02
1.700083E-02
1.684496E-02
1.875760E-02
2.069813E-02
2.544027E-02
2.962214E-02
3.524200E-02
3.845479E-02
4.491771E-02
5.260928E-02
6.110385E-02
6.918560E-02
8.047176E-02
9.005866E-02
1.022432E-01
1.141889E-01
1.260306E-01
1.409186E-01
1.567280E-01
1.723284E-01
1.862240E-01
2.021629E-01
2.194084E-01
2.405669E-01
2.585482E-01
2.762794E-01
2.948044E-01
3.078439E-01
3.303725E-01
3.525876E-01
3.611685E-01
3.806950E-01
3.982214E-01
4.153581E-01
4.400788E-01
4.494256E-01
4.668805E-01
4.997776E-01
5.253832E-01
5.326066E-01
5.391141E-01
5.602675E-01
5.683016E-01
6.234797E-01
6.370132E-01
6.057032E-01
6.244156E-01
6.725954E-01
7.128898E-01
6.637252E-01
6.685986E-01
7.102190E-01
7.201702E-01
7.624441E-01
7.940523E-01
7.410661E-01
7.148959E-01
7.644163E-01
7.777142E-01
7.791082E-01
7.635067E-01
7.534048E-01
8.078805E-01
7.540162E-01
7.571292E-01
7.965985E-01
7.399495E-01
7.450214E-01
7.701091E-01
7.267095E-01
7.084934E-01
7.191467E-01
7.620992E-01
7.355281E-01
7.423063E-01
7.244161E-01
6.844706E-01
6.704608E-01
6.853969E-01
6.881453E-01
6.758481E-01
6.629196E-01
6.459639E-01
6.680594E-01
6.595081E-01
6.150875E-01
6.005387E-01
5.734482E-01
5.628300E-01
5.621976E-01
5.424949E-01
5.328003E-01
5.280253E-01
5.196484E-01
4.847434E-01
4.712591E-01
4.434691E-01
4.540802E-01
4.351672E-01
3.988936E-01
3.840645E-01
3.730999E-01
3.516502E-01
3.285927E-01
3.166963E-01
3.004449E-01
2.829127E-01
2.615441E-01
2.378856E-01
2.230009E-01
2.044994E-01
1.869158E-01
1.715322E-01
1.560948E-01
1.424519E-01
1.302927E-01
1.162359E-01
1.030357E-01
8.990352E-02
7.927197E-02
7.078526E-02
6.104530E-02
5.338369E-02
4.474878E-02
4.021461E-02
3.451776E-02
3.100145E-02
2.716585E-02
2.283585E-02
1.981495E-02
1.731791E-02
1.576598E-02
1.479969E-02
1.149942E-02
9.120588E-03
8.547918E-03
8.128378E-03
7.340653E-03
6.155290E-03
5.255504E-03
4.439247E-03
3.536867E-03
3.712977E-03
3.515329E-03
2.092351E-03
2.063389E-03
2.620531E-03
1.204415E-03
3.751936E-04
6.660113E-04
5.114453E-04
4.589537E-04
3.073328E-04
2.010323E-04
2.648381E-04
1.430583E-04
1.956418E-04
8.468243E-04
5.401356E-05
-1.378014E-04
-2.673279E-04
1.114733E-04
-5.856074E-05
1.978728E-04
6.362705E-04
-3.434065E-04
-5.105594E-04
-5.009343E-04
-5.711620E-04
-3.962575E-04
1.642656E-04
2.609034E-04
-6.131834E-04
-2.563366E-04
-3.737149E-04
5.083581E-04
9.205696E-04
1.524050E-03
1.470590E-03
1.520960E-03
2.531935E-03
2.373157E-03
1.891883E-03
1.645311E-03
3.727732E-03
3.359803E-03
2.675058E-03
4.422525E-03
3.241874E-03
4.260095E-03
6.533855E-03
5.008432E-03
5.459694E-03
6.883966E-03
6.120051E-03
7.938331E-03
8.453992E-03
9.036187E-03
9.375898E-03
9.985314E-03
1.250014E-02
1.455076E-02
1.739638E-02
1.921787E-02
2.130978E-02
2.550776E-02
2.975857E-02
3.396916E-02
3.755666E-02
4.411009E-02
5.179677E-02
6.015098E-02
6.708999E-02
7.879085E-02
8.918094E-02
1.000386E-01
1.116889E-01
1.268279E-01
1.407580E-01
1.563505E-01
1.694811E-01
1.906878E-01
2.058093E-01
2.234125E-01
2.389585E-01
2.572259E-01
2.749755E-01
2.951288E-01
3.106819E-01
3.302267E-01
3.630473E-01
3.627130E-01
3.797102E-01
3.963555E-01
4.146396E-01
4.357579E-01
4.521997E-01
4.825294E-01
4.944851E-01
5.049261E-01
5.291119E-01
5.295049E-01
5.601647E-01
5.825679E-01
6.011614E-01
6.051080E-01
5.963504E-01
6.231445E-01
6.648411E-01
6.935715E-01
6.594010E-01
6.783902E-01
7.275606E-01
7.187707E-01
7.324155E-01
7.679165E-01
7.341931E-01
7.181342E-01
7.440732E-01
7.732913E-01
7.789764E-01
7.905335E-01
7.857010E-01
7.862362E-01
7.679441E-01
7.733628E-01
7.932672E-01
7.435756E-01
7.179445E-01
7.685023E-01
7.277818E-01
6.858525E-01
7.099104E-01
7.505793E-01
7.226037E-01
7.425907E-01
7.280305E-01
6.835313E-01
6.660512E-01
6.755889E-01
6.799083E-01
6.774482E-01
6.563414E-01
6.514716E-01
6.620122E-01
6.641914E-01
6.329467E-01
6.017345E-01
5.661199E-01
5.557899E-01
5.662624E-01
5.505500E-01
5.185747E-01
5.153533E-01
5.118173E-01
4.932842E-01
4.726550E-01
4.456134E-01
4.416618E-01
4.224881E-01
4.040028E-01
3.842820E-01
3.728871E-01
3.429067E-01
3.277903E-01
3.189355E-01
2.983244E-01
2.725103E-01
2.558207E-01
2.406799E-01
2.229086E-01
2.056210E-01
1.899875E-01
1.748393E-01
1.585157E-01
1.435419E-01
1.307052E-01
1.127522E-01
1.020679E-01
9.154385E-02
8.481559E-02
7.291768E-02
6.118859E-02
5.612346E-02
4.634579E-02
4.037110E-02
3.571458E-02
3.071013E-02
2.728975E-02
2.286202E-02
1.942599E-02
1.660478E-02
1.540004E-02
1.353346E-02
1.113929E-02
8.065153E-03
7.051323E-03
6.708791E-03
6.580658E-03
6.265520E-03
5.214690E-03
4.604741E-03
4.017698E-03
3.577388E-03
2.867169E-03
2.280294E-03
1.109893E-03
8.024291E-04
9.779608E-04
1.246871E-03
2.150974E-03
8.648968E-04
3.970885E-04
7.914562E-05
1.157011E-04
5.557707E-04
1.058005E-03
1.182615E-03
1.008614E-03
3.941462E-04
1.836860E-04
-3.343776E-04
-3.220418E-04
-3.134752E-04
-2.999469E-04
1.514948E-05
1.168499E-04
-5.463722E-05
1.895665E-05
-4.215625E-05
3.213497E-05
1.552045E-04
4.194515E-04
3.026860E-04
9.992999E-04
-1.154378E-03
1.122322E-03
1.465200E-03
6.815419E-04
1.296786E-03
2.572594E-03
2.255438E-03
1.842103E-03
2.005394E-03
3.157472E-03
3.350871E-03
3.954807E-03
3.450809E-03
3.517221E-03
3.439217E-03
4.887540E-03
6.410508E-03
6.054899E-03
5.945668E-03
6.284968E-03
7.218200E-03
7.625091E-03
7.838356E-03
8.680331E-03
9.279888E-03
1.070859E-02
1.291882E-02
1.505164E-02
1.768633E-02
2.014150E-02
2.239890E-02
2.615485E-02
2.904724E-02
3.326917E-02
3.808334E-02
4.350371E-02
5.093848E-02
6.029942E-02
6.734824E-02
7.633781E-02
8.663220E-02
9.979488E-02
1.117638E-01
1.260842E-01
1.380279E-01
1.539059E-01
1.677310E-01
1.884862E-01
2.051585E-01
2.246093E-01
2.398823E-01
2.564417E-01
2.733264E-01
2.942309E-01
3.116209E-01
3.327936E-01
3.532363E-01
3.632560E-01
3.755822E-01
3.925183E-01
4.101600E-01
4.302899E-01
4.539976E-01
4.755973E-01
4.954301E-01
4.941475E-01
5.147939E-01
5.410123E-01
5.676179E-01
5.604668E-01
5.964783E-01
6.148387E-01
5.886989E-01
6.210769E-01
7.037045E-01
6.852474E-01
6.581455E-01
6.569222E-01
7.344946E-01
7.171118E-01
7.013289E-01
7.737724E-01
7.430837E-01
7.103681E-01
7.171642E-01
7.424864E-01
7.719969E-01
8.237572E-01
8.115658E-01
7.556626E-01
7.266635E-01
7.876738E-01
7.817888E-01
7.171790E-01
7.298116E-01
7.420712E-01
7.245696E-01
6.799258E-01
7.018101E-01
7.395295E-01
7.041089E-01
7.455693E-01
7.295230E-01
6.781578E-01
6.780282E-01
6.834774E-01
6.512291E-01
6.616631E-01
6.549620E-01
6.402051E-01
6.308470E-01
6.494147E-01
6.475072E-01
5.873767E-01
5.614872E-01
5.566201E-01
5.615104E-01
5.437794E-01
5.220988E-01
5.193009E-01
5.093416E-01
4.874716E-01
4.671509E-01
4.568898E-01
4.361345E-01
4.210391E-01
4.050010E-01
3.883960E-01
3.761497E-01
3.471891E-01
3.309233E-01
3.126632E-01
2.935802E-01
2.717809E-01
2.557466E-01
2.398164E-01
2.207507E-01
2.059122E-01
1.929783E-01
1.770389E-01
1.582013E-01
1.421754E-01
1.285383E-01
1.156371E-01
1.051130E-01
9.393421E-02
8.181657E-02
7.336058E-02
6.383953E-02
5.518900E-02
4.670108E-02
4.138131E-02
3.520801E-02
3.062344E-02
2.801621E-02
2.420483E-02
1.925143E-02
1.635693E-02
1.504258E-02
1.347638E-02
1.142622E-02
9.727352E-03
8.475308E-03
7.261230E-03
7.013718E-03
6.773806E-03
5.903370E-03
4.668818E-03
4.596219E-03
3.423900E-03
3.317390E-03
2.135137E-03
1.457080E-03
1.892611E-03
1.110999E-03
1.081918E-03
9.889749E-04
7.891464E-04
5.712433E-04
5.010639E-04
1.682763E-04
3.343057E-04
4.339907E-04
-1.481470E-06
-2.029334E-04
-3.468953E-04
-5.331168E-05
-4.466677E-04
-4.342882E-04
-3.443269E-04
-1.822648E-04
4.149971E-04
2.775754E-04
-4.700660E-05
2.841605E-04
-3.079347E-04
-1.697612E-04
4.194839E-06
-2.002569E-04
2.709679E-04
2.045128E-03
2.347013E-03
9.238928E-04
1.340404E-03
1.788531E-03
1.663149E-03
2.797365E-03
2.689291E-03
2.235803E-03
3.049438E-03
4.660057E-03
4.390891E-03
3.880986E-03
4.575415E-03
3.214043E-03
4.122545E-03
4.941754E-03
6.334638E-03
7.632880E-03
7.846033E-03
6.431799E-03
7.006810E-03
8.360074E-03
8.271489E-03
8.782142E-03
9.568686E-03
1.068858E-02
1.230825E-02
1.441880E-02
1.607251E-02
1.982168E-02
2.225923E-02
2.534258E-02
2.809311E-02
3.251903E-02
3.767978E-02
4.297044E-02
5.124166E-02
5.939973E-02
6.861800E-02
7.869752E-02
8.833011E-02
1.003134E-01
1.111012E-01
1.277494E-01
1.403161E-01
1.546846E-01
1.673222E-01
1.843749E-01
2.070135E-01
2.219521E-01
2.389744E-01
2.564635E-01
2.738377E-01
2.944815E-01
3.129031E-01
3.305247E-01
3.515893E-01
3.708088E-01
3.759741E-01
3.913237E-01
4.007275E-01
4.290837E-01
4.592364E-01
4.736668E-01
4.828131E-01
5.054745E-01
5.147496E-01
5.268770E-01
5.799476E-01
5.802773E-01
5.966172E-01
6.234249E-01
5.901839E-01
6.235158E-01
7.174184E-01
6.852243E-01
6.784087E-01
6.651661E-01
7.169607E-01
7.193523E-01
7.031767E-01
7.454729E-01
7.500335E-01
7.157719E-01
7.190050E-01
7.324173E-01
7.511956E-01
8.392494E-01
8.072896E-01
7.553864E-01
7.077679E-01
7.865557E-01
7.916910E-01
7.070513E-01
7.298986E-01
7.520776E-01
7.317286E-01
6.831171E-01
7.046642E-01
7.300236E-01
7.100915E-01
7.506306E-01
7.397551E-01
6.891180E-01
6.970500E-01
6.809669E-01
6.650053E-01
6.465913E-01
6.532890E-01
6.512284E-01
6.235937E-01
6.226206E-01
6.539134E-01
5.908519E-01
5.818060E-01
5.712862E-01
5.557705E-01
5.293189E-01
5.317377E-01
5.414320E-01
5.224425E-01
4.880535E-01
4.714446E-01
4.546227E-01
4.399623E-01
4.181105E-01
4.057843E-01
3.878828E-01
3.692417E-01
3.456483E-01
3.267595E-01
3.112309E-01
2.940949E-01
2.759985E-01
2.565212E-01
2.395443E-01
2.216788E-01
2.060496E-01
1.901764E-01
1.747794E-01
1.574286E-01
1.453203E-01
1.304804E-01
1.188555E-01
1.071568E-01
9.397495E-02
8.411323E-02
7.611670E-02
6.230179E-02
5.480013E-02
4.578328E-02
4.041236E-02
3.487244E-02
3.139811E-02
2.705119E-02
2.286036E-02
1.927789E-02
1.637774E-02
1.340628E-02
1.230700E-02
1.169991E-02
9.157449E-03
7.434252E-03
6.690660E-03
7.126643E-03
6.091831E-03
5.100366E-03
4.142353E-03
4.317607E-03
3.510264E-03
2.573331E-03
1.871233E-03
1.378241E-03
1.943029E-03
1.301496E-03
1.689187E-03
1.986766E-03
2.170975E-03
1.677232E-03
8.201962E-04
4.360619E-04
1.541061E-04
1.495244E-04
2.968135E-04
1.503251E-04
3.863615E-05
2.228414E-04
-3.372434E-04
-3.947452E-04
-1.082470E-04
-1.368777E-04
-3.397871E-04
1.696214E-03
4.557979E-04
6.385369E-04
6.803254E-04
7.736054E-04
1.116239E-03
5.342948E-04
-3.463515E-05
1.626319E-03
3.136508E-04
1.823287E-04
8.081044E-04
1.962927E-04
9.707174E-04
3.432127E-03
4.268296E-03
3.749046E-03
5.270762E-03
5.476428E-03
3.742556E-03
2.357120E-03
2.578333E-03
4.556089E-03
5.370168E-03
6.623592E-03
6.892108E-03
6.505151E-03
6.009065E-03
6.546487E-03
7.485752E-03
8.068521E-03
8.402832E-03
1.003241E-02
1.083530E-02
1.161011E-02
1.239781E-02
1.380112E-02
1.558415E-02
1.926257E-02
2.109046E-02
2.356520E-02
2.907007E-02
3.298878E-02
3.731165E-02
4.564534E-02
5.317078E-02
5.951802E-02
6.830601E-02
7.815524E-02
8.654472E-02
9.720481E-02
1.111953E-01
1.265779E-01
1.398796E-01
1.524522E-01
1.687034E-01
1.868695E-01
2.071027E-01
2.251101E-01
2.372165E-01
2.580442E-01
2.765147E-01
2.906020E-01
3.105590E-01
3.290467E-01
3.484926E-01
3.691271E-01
3.811448E-01
3.905336E-01
4.020487E-01
4.307075E-01
4.519419E-01
4.822649E-01
4.747193E-01
5.197833E-01
5.226611E-01
5.374571E-01
5.979918E-01
5.932027E-01
6.122510E-01
6.099723E-01
5.882125E-01
6.426236E-01
7.174014E-01
6.844774E-01
7.024257E-01
6.717808E-01
7.090372E-01
7.199729E-01
7.348222E-01
7.501856E-01
7.586321E-01
7.162326E-01
7.468754E-01
7.296554E-01
7.659847E-01
8.328146E-01
7.980576E-01
7.284183E-01
6.971527E-01
7.820761E-01
8.039547E-01
7.083716E-01
7.517044E-01
7.350931E-01
7.316015E-01
7.176890E-01
7.193278E-01
7.301891E-01
7.113776E-01
7.534242E-01
7.335293E-01
6.772260E-01
6.973867E-01
6.753784E-01
6.547260E-01
6.327169E-01
6.731974E-01
6.644317E-01
6.284355E-01
6.007486E-01
6.580244E-01
5.949478E-01
5.927045E-01
5.694200E-01
5.482359E-01
5.273084E-01
5.401529E-01
5.528058E-01
5.396683E-01
4.876708E-01
4.660609E-01
4.487136E-01
4.367452E-01
4.196450E-01
3.980873E-01
3.898791E-01
3.679814E-01
3.421430E-01
3.269926E-01
3.134013E-01
2.919571E-01
2.732508E-01
2.563234E-01
2.410572E-01
2.240597E-01
2.097449E-01
1.920482E-01
1.729861E-01
1.589485E-01
1.490501E-01
1.322268E-01
1.157252E-01
1.053170E-01
9.438559E-02
8.230369E-02
7.307707E-02
6.372999E-02
5.537168E-02
4.841303E-02
3.938090E-02
3.478796E-02
3.061719E-02
2.653431E-02
2.256915E-02
1.921606E-02
1.780020E-02
1.549644E-02
1.433815E-02
1.291085E-02
1.140037E-02
9.034588E-03
8.534000E-03
7.742877E-03
5.673966E-03
5.189491E-03
4.876246E-03
4.635728E-03
3.242377E-03
2.383037E-03
2.056902E-03
1.502410E-03
6.843278E-04
1.650851E-03
1.962929E-03
1.045524E-03
2.453109E-03
8.128687E-04
8.374427E-04
6.513533E-04
5.933491E-04
-8.851106E-05
-7.538799E-05
4.810723E-04
1.229930E-03
1.135749E-03
2.263957E-04
-4.417374E-05
2.258285E-04
1.495787E-05
-1.336099E-04
7.264591E-03
4.724540E-05
-1.878391E-04
-5.835969E-04
-1.073186E-05
1.019315E-03
9.481669E-04
-2.445507E-04
2.358162E-03
9.902240E-04
1.475053E-03
1.311088E-03
7.600063E-04
1.260120E-03
4.726296E-03
5.940208E-03
3.210754E-03
6.124093E-03
5.897784E-03
2.792969E-03
2.952215E-03
3.589146E-03
6.151971E-03
6.728461E-03
5.790024E-03
5.156062E-03
6.196947E-03
6.666830E-03
7.423448E-03
7.390911E-03
8.189837E-03
8.650164E-03
8.927473E-03
1.080732E-02
1.190527E-02
1.419668E-02
1.589003E-02
1.709877E-02
1.878739E-02
2.146677E-02
2.493826E-02
2.913936E-02
3.453915E-02
3.926400E-02
4.528609E-02
5.191417E-02
5.843914E-02
6.876590E-02
7.761456E-02
8.715109E-02
9.854494E-02
1.105589E-01
1.254741E-01
1.389119E-01
1.542667E-01
1.687687E-01
1.873107E-01
2.064518E-01
2.244790E-01
2.393474E-01
2.574850E-01
2.747814E-01
2.889088E-01
3.104448E-01
3.275167E-01
3.480862E-01
3.692166E-01
3.786674E-01
3.957211E-01
4.087171E-01
4.235392E-01
4.486781E-01
5.046367E-01
4.791169E-01
5.392603E-01
5.389696E-01
5.519717E-01
6.030891E-01
6.168358E-01
6.314739E-01
5.953104E-01
5.867414E-01
6.580051E-01
6.882567E-01
7.121614E-01
7.129302E-01
6.899769E-01
7.457315E-01
7.233237E-01
7.360202E-01
7.563281E-01
7.842914E-01
7.089039E-01
7.644097E-01
7.196058E-01
7.407581E-01
8.315845E-01
7.599379E-01
7.116708E-01
7.004778E-01
7.718949E-01
8.041659E-01
7.169901E-01
7.657239E-01
7.212211E-01
7.151749E-01
7.405624E-01
7.413476E-01
7.431237E-01
7.264047E-01
7.478521E-01
7.092268E-01
6.842682E-01
6.849892E-01
6.811780E-01
6.638676E-01
6.132608E-01
6.717055E-01
6.819547E-01
6.471044E-01
6.081007E-01
6.417942E-01
5.817369E-01
5.870730E-01
5.748848E-01
5.364008E-01
5.333068E-01
5.400322E-01
5.460915E-01
5.264765E-01
4.865135E-01
4.584076E-01
4.459165E-01
4.377400E-01
4.246431E-01
4.062033E-01
3.890412E-01
3.686246E-01
3.395745E-01
3.253888E-01
3.096482E-01
2.922240E-01
2.743668E-01
2.581065E-01
2.401055E-01
2.240855E-01
2.103336E-01
1.931452E-01
1.752058E-01
1.580468E-01
1.449044E-01
1.317532E-01
1.159361E-01
1.036384E-01
9.301070E-02
8.244236E-02
7.296399E-02
6.383667E-02
5.467033E-02
4.704176E-02
4.132994E-02
3.642577E-02
3.097961E-02
2.726292E-02
2.316419E-02
2.075818E-02
1.787250E-02
1.553112E-02
1.394019E-02
1.207614E-02
1.093697E-02
9.279548E-03
7.497526E-03
6.799926E-03
5.392010E-03
5.055619E-03
4.989663E-03
4.508093E-03
4.385420E-03
3.184853E-03
2.292233E-03
1.898517E-03
6.737935E-04
4.924027E-04
8.280623E-04
1.164266E-03
8.200529E-04
1.427418E-03
6.344637E-04
-1.008119E-05
2.575251E-04
2.099820E-04
4.532043E-04
7.493789E-05
-2.539049E-05
2.264561E-04
8.139691E-04
1.978234E-04
1.819968E-04
7.035905E-04
4.166917E-06
8.390149E-03
-1.239718E-04
-1.237986E-04
-1.426100E-04
2.462305E-04
3.988462E-04
-3.104944E-04
-2.856731E-05
2.560993E-03
2.599305E-03
2.271475E-03
2.380778E-03
2.154923E-03
2.319024E-03
6.832089E-03
1.162277E-02
5.353227E-03
6.762876E-03
5.308313E-03
2.887248E-03
3.352586E-03
6.071278E-03
7.305876E-03
5.021002E-03
3.650802E-03
4.231165E-03
7.221756E-03
7.003274E-03
6.981592E-03
6.808651E-03
7.603917E-03
7.746268E-03
1.035206E-02
1.128066E-02
1.232236E-02
1.447850E-02
1.545825E-02
1.682533E-02
1.835375E-02
2.154008E-02
2.363542E-02
2.821493E-02
3.467371E-02
3.947068E-02
4.440585E-02
4.981308E-02
5.878352E-02
6.920024E-02
7.865114E-02
8.629006E-02
9.635355E-02
1.072439E-01
1.264846E-01
1.405252E-01
1.558399E-01
1.709369E-01
1.892690E-01
2.077095E-01
2.255824E-01
2.396931E-01
2.576044E-01
2.737641E-01
2.888483E-01
3.091543E-01
3.267231E-01
3.538878E-01
3.659561E-01
3.826160E-01
3.995062E-01
4.212767E-01
4.292938E-01
4.497735E-01
4.792428E-01
4.787417E-01
5.422122E-01
5.540612E-01
5.708276E-01
6.151074E-01
6.335908E-01
6.310203E-01
5.974568E-01
6.048149E-01
6.588590E-01
6.405741E-01
7.156319E-01
7.089079E-01
7.003900E-01
7.604943E-01
7.425170E-01
7.474398E-01
7.456221E-01
7.605663E-01
7.348343E-01
7.737246E-01
7.186963E-01
7.383871E-01
8.029347E-01
7.253720E-01
6.678462E-01
6.975181E-01
7.729927E-01
8.163791E-01
7.523962E-01
7.894803E-01
7.021109E-01
7.361424E-01
7.568625E-01
7.419382E-01
7.485432E-01
7.107834E-01
7.594446E-01
7.103920E-01
7.037199E-01
6.775561E-01
6.694120E-01
6.560857E-01
6.186084E-01
6.831987E-01
6.802046E-01
6.521082E-01
6.032119E-01
6.340273E-01
5.692524E-01
5.774432E-01
5.813168E-01
5.399968E-01
5.270568E-01
5.230422E-01
5.330621E-01
5.171798E-01
4.873907E-01
4.671029E-01
4.532386E-01
4.420904E-01
4.248180E-01
4.147554E-01
3.816377E-01
3.692315E-01
3.435868E-01
3.270384E-01
3.084705E-01
2.931356E-01
2.759991E-01
2.608003E-01
2.424709E-01
2.235086E-01
2.114841E-01
1.900625E-01
1.737435E-01
1.584596E-01
1.454517E-01
1.372836E-01
1.169317E-01
1.038311E-01
9.532494E-02
8.189503E-02
7.211259E-02
6.282245E-02
5.413763E-02
4.710030E-02
4.057196E-02
3.584140E-02
3.026272E-02
2.650432E-02
2.437034E-02
2.178886E-02
1.800379E-02
1.523503E-02
1.422754E-02
1.214396E-02
1.010437E-02
8.518221E-03
7.386328E-03
6.298698E-03
5.742279E-03
5.125623E-03
4.814886E-03
4.572154E-03
3.927910E-03
2.887097E-03
2.418891E-03
2.149706E-03
2.011545E-03
1.834638E-03
1.623028E-03
1.568938E-03
1.130874E-03
1.272889E-03
1.100394E-03
9.281534E-04
1.258842E-03
1.141172E-03
6.175336E-04
-9.038357E-07
-2.242399E-04
-1.462580E-04
9.511390E-04
3.540690E-04
-3.636546E-04
-3.168197E-04
8.000409E-05
1.792481E-03
-2.773786E-04
8.852795E-05
1.862620E-04
4.103160E-05
-1.377448E-04
-4.253219E-05
1.033574E-03
1.176552E-03
1.687850E-03
1.464160E-03
4.757538E-04
2.275402E-03
3.091987E-03
7.621786E-03
1.110994E-02
1.065329E-02
8.400179E-03
3.868248E-03
2.699918E-03
2.600216E-03
6.285006E-03
7.569959E-03
5.539215E-03
5.143851E-03
4.764880E-03
5.358343E-03
7.613916E-03
8.443654E-03
8.145380E-03
8.397526E-03
9.682959E-03
9.348982E-03
1.027828E-02
1.181746E-02
1.390485E-02
1.637507E-02
1.803339E-02
2.018428E-02
2.226042E-02
2.481175E-02
2.755833E-02
3.129147E-02
3.819457E-02
4.355440E-02
5.007615E-02
5.925624E-02
6.828920E-02
7.807664E-02
8.626634E-02
9.867779E-02
1.107220E-01
1.264648E-01
1.403311E-01
1.561177E-01
1.692539E-01
1.891333E-01
2.065192E-01
2.249241E-01
2.390755E-01
2.626153E-01
2.744013E-01
2.904280E-01
3.094670E-01
3.263872E-01
3.580387E-01
3.697894E-01
3.870729E-01
4.008839E-01
4.217567E-01
4.273720E-01
4.682478E-01
4.835649E-01
4.943674E-01
5.452467E-01
5.659466E-01
5.571470E-01
5.900597E-01
6.173726E-01
6.133270E-01
5.857652E-01
6.079232E-01
6.251844E-01
6.263302E-01
6.860012E-01
6.849477E-01
6.760896E-01
7.214374E-01
7.225282E-01
7.251274E-01
7.383827E-01
7.461410E-01
7.445790E-01
7.665373E-01
7.580284E-01
7.343300E-01
7.609067E-01
7.294252E-01
6.748256E-01
7.143245E-01
7.935736E-01
8.413744E-01
7.612243E-01
7.822533E-01
7.311044E-01
7.471492E-01
7.493538E-01
7.468184E-01
7.524943E-01
7.077131E-01
7.186818E-01
6.808057E-01
6.948033E-01
6.965782E-01
6.630527E-01
6.420315E-01
6.355571E-01
6.724233E-01
6.930395E-01
6.497947E-01
6.120146E-01
6.006558E-01
5.810415E-01
5.872252E-01
5.563895E-01
5.390605E-01
5.280828E-01
5.269336E-01
5.158569E-01
5.081772E-01
4.891066E-01
4.623949E-01
4.598066E-01
4.507214E-01
4.338712E-01
4.067294E-01
3.794656E-01
3.720385E-01
3.486737E-01
3.291274E-01
3.110559E-01
2.947492E-01
2.785933E-01
2.599785E-01
2.453098E-01
2.263691E-01
2.081379E-01
1.902466E-01
1.743775E-01
1.584043E-01
1.464634E-01
1.333361E-01
1.184824E-01
1.051239E-01
9.186391E-02
8.144813E-02
7.359042E-02
6.418696E-02
5.555928E-02
4.912331E-02
4.283438E-02
3.613304E-02
3.162462E-02
2.745349E-02
2.570913E-02
2.345468E-02
2.009490E-02
1.574393E-02
1.350463E-02
1.054942E-02
9.354725E-03
9.035591E-03
8.254035E-03
6.226652E-03
6.247369E-03
5.864315E-03
5.601974E-03
4.036854E-03
2.818404E-03
2.742937E-03
2.372774E-03
2.036393E-03
2.679094E-03
1.998779E-03
2.592225E-03
2.051766E-03
9.886864E-04
7.253669E-04
6.829296E-05
-2.031207E-05
4.420914E-04
-1.073315E-04
3.522838E-05
3.965794E-04
-1.327612E-04
-3.569221E-04
-5.387369E-05
4.932749E-04
-6.680929E-05
-3.534540E-05
9.772809E-04
9.307302E-03
9.778146E-05
7.277880E-04
9.062383E-04
4.513301E-04
4.984508E-04
2.147009E-04
4.015560E-03
6.276663E-04
1.059617E-03
1.106254E-03
5.297723E-04
8.559661E-04
1.399867E-03
5.140928E-03
1.425211E-02
5.551328E-03
3.614000E-03
3.210651E-03
3.502115E-03
2.916850E-03
3.191013E-03
5.728440E-03
9.733108E-03
7.196540E-03
5.315374E-03
5.847894E-03
6.348851E-03
8.350564E-03
9.272648E-03
9.473303E-03
9.514435E-03
1.078215E-02
1.088327E-02
1.202858E-02
1.372269E-02
1.604745E-02
1.871514E-02
2.038741E-02
2.156206E-02
2.460919E-02
2.613298E-02
3.151339E-02
3.848817E-02
4.474027E-02
5.063292E-02
6.015091E-02
6.862996E-02
7.809487E-02
8.755476E-02
9.899712E-02
1.132496E-01
1.279723E-01
1.421863E-01
1.562025E-01
1.718627E-01
1.860462E-01
2.046655E-01
2.224532E-01
2.402635E-01
2.598034E-01
2.760052E-01
2.942389E-01
3.110454E-01
3.291329E-01
3.493307E-01
3.622270E-01
3.883367E-01
4.017049E-01
4.203179E-01
4.343199E-01
4.711241E-01
4.760371E-01
5.095657E-01
5.366584E-01
5.734108E-01
5.470841E-01
5.976643E-01
6.280172E-01
5.971835E-01
6.082908E-01
6.314043E-01
6.471952E-01
6.240760E-01
6.775535E-01
6.742383E-01
6.683205E-01
7.157565E-01
7.166224E-01
7.143385E-01
7.251344E-01
7.491686E-01
7.457604E-01
7.786771E-01
7.571019E-01
7.275368E-01
7.405886E-01
7.217807E-01
6.924777E-01
7.399551E-01
7.970709E-01
8.258123E-01
7.529430E-01
7.622467E-01
7.346012E-01
7.531432E-01
7.421994E-01
7.339384E-01
7.228539E-01
6.852445E-01
7.151346E-01
6.854052E-01
6.979965E-01
7.345332E-01
6.815565E-01
6.441283E-01
6.295139E-01
6.610536E-01
6.676769E-01
6.288767E-01
5.959912E-01
5.974081E-01
5.816792E-01
5.886383E-01
5.775892E-01
5.586021E-01
5.356511E-01
5.475505E-01
5.274441E-01
5.115785E-01
4.923187E-01
4.763182E-01
4.613656E-01
4.452413E-01
4.293943E-01
4.052478E-01
3.745799E-01
3.647406E-01
3.504319E-01
3.317043E-01
3.120372E-01
2.947103E-01
2.760902E-01
2.604363E-01
2.435924E-01
2.269516E-01
2.096263E-01
1.913107E-01
1.743165E-01
1.583478E-01
1.454935E-01
1.369746E-01
1.185878E-01
1.053677E-01
9.476262E-02
8.174574E-02
7.112350E-02
6.264163E-02
5.567626E-02
4.883534E-02
4.181505E-02
3.545980E-02
3.064814E-02
2.765247E-02
2.392638E-02
2.170042E-02
1.951665E-02
1.572289E-02
1.277777E-02
1.158039E-02
1.023937E-02
9.196712E-03
7.757542E-03
6.547745E-03
6.988997E-03
5.835758E-03
4.458259E-03
3.570031E-03
2.835284E-03
1.905486E-03
1.602323E-03
1.934047E-03
9.848008E-04
1.334784E-03
6.592140E-04
9.407614E-04
1.145130E-03
1.126814E-03
1.729468E-04
6.577153E-04
3.198540E-04
-1.940286E-05
1.015745E-05
8.586559E-04
-3.190225E-05
-1.466968E-04
6.023586E-05
7.359252E-04
2.306680E-04
9.355363E-04
5.173534E-04
9.844938E-04
1.866818E-03
2.493519E-03
1.417823E-03
8.982846E-04
-9.482909E-05
7.960257E-04
2.984726E-04
2.425340E-03
2.430051E-03
2.732883E-03
1.590701E-03
2.329598E-03
4.790260E-03
6.448867E-03
1.438908E-02
3.230487E-03
4.763762E-03
1.014305E-02
4.064671E-03
5.111450E-03
6.836833E-03
7.521467E-03
9.798471E-03
9.178958E-03
8.418430E-03
6.735942E-03
6.921043E-03
7.017663E-03
7.997828E-03
9.189426E-03
9.318448E-03
1.056354E-02
1.075393E-02
1.150376E-02
1.388074E-02
1.585708E-02
1.708256E-02
1.968832E-02
2.151718E-02
2.329231E-02
2.798046E-02
3.298075E-02
3.952724E-02
4.533646E-02
5.228165E-02
6.043713E-02
6.769150E-02
7.605110E-02
8.760731E-02
1.012040E-01
1.150377E-01
1.272431E-01
1.405630E-01
1.565346E-01
1.730359E-01
1.883339E-01
2.054601E-01
2.235562E-01
2.421688E-01
2.602035E-01
2.772032E-01
2.923296E-01
3.115892E-01
3.312052E-01
3.471408E-01
3.638876E-01
3.837900E-01
4.039946E-01
4.235641E-01
4.381784E-01
4.634396E-01
4.767693E-01
5.104497E-01
5.297380E-01
5.603545E-01
5.572575E-01
5.899211E-01
6.228521E-01
5.948059E-01
6.144027E-01
6.608059E-01
6.502287E-01
6.170314E-01
6.733509E-01
6.623119E-01
6.520109E-01
6.999566E-01
7.112456E-01
7.164011E-01
7.257974E-01
7.470452E-01
7.335271E-01
7.705701E-01
7.399175E-01
7.196907E-01
7.125958E-01
7.159312E-01
7.244032E-01
7.499498E-01
8.030300E-01
7.765216E-01
7.391308E-01
7.729846E-01
7.698706E-01
7.671638E-01
7.339654E-01
7.237823E-01
7.231752E-01
7.062897E-01
7.028725E-01
6.952436E-01
7.023505E-01
7.370154E-01
6.983274E-01
6.588040E-01
6.378908E-01
6.617697E-01
6.633659E-01
6.406632E-01
6.105687E-01
6.121778E-01
5.954575E-01
6.152658E-01
5.755117E-01
5.690421E-01
5.450885E-01
5.471781E-01
5.303799E-01
5.167817E-01
4.918809E-01
4.769663E-01
4.531973E-01
4.390946E-01
4.232635E-01
4.072911E-01
3.797239E-01
3.631766E-01
3.468859E-01
3.351954E-01
3.150364E-01
2.969723E-01
2.799142E-01
2.608411E-01
2.446579E-01
2.279160E-01
2.092908E-01
1.917705E-01
1.754952E-01
1.570063E-01
1.453678E-01
1.314033E-01
1.166414E-01
1.041780E-01
9.442426E-02
8.397305E-02
7.308402E-02
6.299417E-02
5.556285E-02
4.917881E-02
4.244671E-02
3.693167E-02
3.204101E-02
2.798554E-02
2.429451E-02
2.056946E-02
1.816745E-02
1.575855E-02
1.266446E-02
1.229496E-02
1.082555E-02
9.471081E-03
7.662182E-03
7.686623E-03
7.414886E-03
6.170775E-03
4.584284E-03
4.299388E-03
3.343359E-03
2.711317E-03
2.893140E-03
1.767005E-03
1.436764E-03
1.985332E-03
2.123984E-03
2.523152E-03
2.466926E-03
2.814026E-03
2.303254E-03
8.627004E-04
6.428292E-04
5.155707E-04
4.252940E-04
6.748012E-04
4.583367E-04
7.324553E-05
4.720326E-04
1.290357E-03
1.313861E-03
9.268103E-04
9.769583E-04
1.838677E-03
1.848596E-03
1.342002E-03
5.598372E-04
5.190389E-04
5.284347E-04
6.385661E-04
1.397217E-03
2.113235E-03
1.428350E-03
2.458252E-03
1.677037E-03
2.994496E-03
9.698373E-03
8.552507E-03
1.371261E-02
1.159949E-02
6.588442E-03
1.670542E-02
-2.396127E-03
3.677236E-03
4.137800E-03
3.011180E-03
6.486495E-03
6.650297E-03
9.977699E-03
9.151023E-03
9.709745E-03
8.676375E-03
9.088169E-03
9.061085E-03
9.608501E-03
9.729208E-03
9.369427E-03
1.194469E-02
1.351786E-02
1.500171E-02
1.832123E-02
2.064889E-02
2.210930E-02
2.453391E-02
2.901557E-02
3.464226E-02
3.968524E-02
4.507334E-02
5.005487E-02
5.953040E-02
6.630829E-02
7.719094E-02
8.781833E-02
9.913260E-02
1.123024E-01
1.282775E-01
1.418800E-01
1.572679E-01
1.738239E-01
1.903197E-01
2.056807E-01
2.219117E-01
2.377535E-01
2.584645E-01
2.745127E-01
2.869017E-01
3.120417E-01
3.302536E-01
3.466189E-01
3.631130E-01
3.790711E-01
4.032860E-01
4.207962E-01
4.366973E-01
4.481352E-01
4.706353E-01
4.973682E-01
5.136607E-01
5.487633E-01
5.487597E-01
5.829511E-01
5.992930E-01
5.844181E-01
6.119842E-01
6.755070E-01
6.415419E-01
6.176228E-01
6.626964E-01
6.643473E-01
6.554151E-01
6.798110E-01
7.193783E-01
7.311035E-01
7.321343E-01
7.263731E-01
7.257704E-01
7.630607E-01
7.234002E-01
7.169084E-01
6.916757E-01
7.221720E-01
7.570540E-01
7.442002E-01
8.192397E-01
7.540344E-01
7.218690E-01
7.761272E-01
7.766119E-01
7.668623E-01
7.149267E-01
7.130523E-01
7.367079E-01
7.150723E-01
7.077966E-01
7.097248E-01
7.021638E-01
7.208911E-01
7.144324E-01
6.360745E-01
6.374593E-01
6.633453E-01
6.541024E-01
6.764839E-01
6.133680E-01
6.170232E-01
5.943534E-01
6.136896E-01
5.662706E-01
5.588409E-01
5.519774E-01
5.361170E-01
5.166073E-01
5.182814E-01
4.844968E-01
4.756387E-01
4.612623E-01
4.456911E-01
4.241915E-01
4.036500E-01
3.809866E-01
3.697975E-01
3.482616E-01
3.314232E-01
3.152001E-01
2.973137E-01
2.794423E-01
2.601802E-01
2.454711E-01
2.266178E-01
2.107498E-01
1.941033E-01
1.749327E-01
1.582110E-01
1.454713E-01
1.374266E-01
1.179075E-01
1.027527E-01
9.425465E-02
9.915276E-02
6.989786E-02
6.192274E-02
5.633253E-02
5.085019E-02
4.346250E-02
3.780747E-02
3.273900E-02
2.849908E-02
2.387318E-02
2.151648E-02
2.046979E-02
1.804316E-02
1.507478E-02
1.271478E-02
1.091822E-02
1.026720E-02
8.870870E-03
8.535591E-03
8.078804E-03
6.706838E-03
4.897008E-03
5.188457E-03
3.725735E-03
3.363749E-03
2.671519E-03
1.893539E-03
1.991165E-03
1.691416E-03
1.757919E-03
1.856276E-03
1.326774E-03
1.651489E-03
1.986077E-03
1.220134E-03
8.102418E-04
7.657330E-04
5.870512E-04
3.146980E-04
2.544829E-04
-8.383548E-05
7.211914E-04
9.902961E-04
1.364663E-03
1.542590E-03
1.870647E-03
2.394059E-03
2.788540E-03
1.438810E-03
8.304382E-04
7.117780E-04
-2.545218E-05
-9.305565E-05
2.175960E-03
1.559635E-03
1.777004E-03
1.832293E-03
3.137793E-03
3.865924E-03
5.195319E-03
5.726579E-03
5.074663E-03
1.711978E-02
1.768730E-02
1.848962E-03
5.401213E-03
3.336213E-03
3.243808E-03
3.785655E-03
4.133299E-03
4.544914E-03
4.762304E-03
5.917520E-03
6.886047E-03
8.361973E-03
8.602758E-03
8.082874E-03
8.308468E-03
9.517027E-03
1.039111E-02
1.230777E-02
1.416310E-02
1.536799E-02
1.730078E-02
2.007395E-02
2.131311E-02
2.535325E-02
3.036982E-02
3.614907E-02
4.134716E-02
4.525070E-02
5.224836E-02
5.954119E-02
6.629100E-02
7.770955E-02
8.958443E-02
9.940392E-02
1.105687E-01
1.253426E-01
1.396530E-01
1.566152E-01
1.734387E-01
1.898714E-01
2.073944E-01
2.224122E-01
2.407109E-01
2.610509E-01
2.748645E-01
2.913383E-01
3.106880E-01
3.341634E-01
3.455610E-01
3.596967E-01
3.810622E-01
4.037619E-01
4.154218E-01
4.324025E-01
4.625452E-01
4.699702E-01
4.834628E-01
4.985111E-01
5.189673E-01
5.354974E-01
5.678675E-01
5.797065E-01
6.027237E-01
5.938075E-01
6.778846E-01
6.393404E-01
6.530071E-01
7.026857E-01
6.772794E-01
6.986904E-01
7.010016E-01
7.470591E-01
7.459745E-01
7.526146E-01
7.378519E-01
7.037047E-01
7.394814E-01
7.320867E-01
7.095164E-01
7.056495E-01
7.247812E-01
8.076272E-01
7.262384E-01
8.161534E-01
7.920058E-01
7.210235E-01
7.703080E-01
7.751944E-01
7.742759E-01
7.079268E-01
7.107484E-01
7.614580E-01
7.108282E-01
7.219231E-01
7.108630E-01
6.930480E-01
7.047049E-01
7.223509E-01
6.825294E-01
6.658834E-01
6.386538E-01
6.342576E-01
6.779885E-01
6.108035E-01
6.136209E-01
6.049081E-01
6.096404E-01
5.774994E-01
5.662858E-01
5.572694E-01
5.289019E-01
5.034501E-01
5.099755E-01
4.851031E-01
4.610775E-01
4.512152E-01
4.313216E-01
4.172393E-01
3.980028E-01
3.841681E-01
3.817871E-01
3.549757E-01
3.294001E-01
3.087016E-01
2.933434E-01
2.750124E-01
2.570122E-01
2.438821E-01
2.284358E-01
2.097255E-01
1.952755E-01
1.807441E-01
1.579720E-01
1.436245E-01
1.317834E-01
1.183472E-01
1.058824E-01
9.851060E-02
9.040317E-02
7.294157E-02
6.238088E-02
5.558837E-02
5.037837E-02
4.479651E-02
3.808063E-02
3.115720E-02
2.758512E-02
2.445840E-02
2.205408E-02
1.865748E-02
1.554656E-02
1.402985E-02
1.166470E-02
1.023759E-02
9.930871E-03
9.528128E-03
8.446485E-03
6.417953E-03
5.623538E-03
5.326683E-03
5.036669E-03
3.323300E-03
2.304242E-03
1.566742E-03
1.433508E-03
1.014446E-03
1.205704E-03
1.010862E-03
1.998676E-03
1.876913E-03
1.538932E-03
1.026997E-03
9.000084E-04
6.825158E-04
5.294207E-04
8.572243E-04
7.586690E-04
-3.293167E-05
1.524343E-06
8.503365E-05
8.991605E-04
7.014895E-04
1.302043E-03
8.593579E-04
2.742572E-05
-2.762981E-04
-4.971916E-04
-1.155175E-04
1.819039E-04
-2.944257E-04
4.167882E-04
7.977437E-04
2.424488E-03
1.736292E-03
1.554666E-03
1.827842E-03
2.356174E-03
3.227037E-03
1.104155E-03
2.546715E-03
3.987332E-02
2.333442E-02
7.169507E-03
2.452794E-03
-3.910886E-02
3.749754E-03
3.633343E-03
3.466550E-03
4.521093E-03
5.938175E-03
7.312170E-03
6.823208E-03
8.135661E-03
8.090369E-03
8.295790E-03
8.364802E-03
9.693445E-03
1.013404E-02
1.081401E-02
1.314744E-02
1.597422E-02
1.783780E-02
1.922169E-02
2.125813E-02
2.661594E-02
3.218675E-02
3.791611E-02
4.194546E-02
4.574331E-02
5.123430E-02
6.202841E-02
7.003966E-02
7.968321E-02
9.044627E-02
1.002423E-01
1.115195E-01
1.264315E-01
1.421573E-01
1.577884E-01
1.725979E-01
1.900087E-01
2.056577E-01
2.229968E-01
2.416992E-01
2.575533E-01
2.760858E-01
2.975336E-01
3.119227E-01
3.275026E-01
3.421919E-01
3.622756E-01
3.787523E-01
4.002201E-01
4.281621E-01
4.401418E-01
4.538834E-01
4.829387E-01
4.904284E-01
5.044251E-01
5.323974E-01
5.341067E-01
5.597981E-01
5.843050E-01
6.052903E-01
5.883210E-01
6.487919E-01
6.385127E-01
6.467074E-01
7.035099E-01
6.885269E-01
6.994350E-01
7.133702E-01
7.338924E-01
7.573477E-01
7.732513E-01
7.278210E-01
7.064005E-01
7.140115E-01
7.620610E-01
7.333209E-01
7.112420E-01
7.356920E-01
8.357088E-01
7.471431E-01
8.154801E-01
7.954998E-01
7.101776E-01
7.509446E-01
7.488279E-01
7.564746E-01
7.193602E-01
7.165155E-01
7.491025E-01
7.501294E-01
7.297444E-01
7.401596E-01
7.303863E-01
6.802576E-01
7.139217E-01
6.482304E-01
6.701760E-01
6.379455E-01
6.402342E-01
6.773919E-01
6.044451E-01
6.032084E-01
5.771894E-01
5.699085E-01
5.920617E-01
5.655167E-01
5.601411E-01
5.240041E-01
5.187204E-01
5.185454E-01
4.913053E-01
4.794474E-01
4.568602E-01
4.344008E-01
4.203530E-01
3.984606E-01
3.753764E-01
3.801299E-01
3.548828E-01
3.259319E-01
3.084030E-01
2.940475E-01
2.743932E-01
2.581732E-01
2.416625E-01
2.262874E-01
2.113863E-01
1.897228E-01
1.760912E-01
1.592202E-01
1.444512E-01
1.341753E-01
1.187141E-01
1.063561E-01
9.829399E-02
1.011770E-01
7.169799E-02
6.285921E-02
5.602846E-02
4.926781E-02
4.272271E-02
3.694774E-02
3.214885E-02
2.841390E-02
2.468833E-02
2.195133E-02
1.931709E-02
1.637061E-02
1.459267E-02
1.284114E-02
1.127814E-02
1.053951E-02
9.364196E-03
7.821312E-03
6.222376E-03
5.551711E-03
5.521226E-03
5.073698E-03
4.602102E-03
3.594401E-03
2.298669E-03
1.825147E-03
1.975232E-03
2.510233E-03
2.198870E-03
1.914822E-03
2.112633E-03
7.888842E-04
1.071811E-04
6.329751E-04
3.408051E-04
8.932506E-05
8.784192E-04
9.702520E-04
5.942475E-04
6.023271E-04
9.966605E-04
8.390797E-04
5.865094E-04
-1.428669E-04
-1.852208E-04
-3.527294E-05
-1.132713E-04
-2.384687E-04
-2.440047E-04
-4.635222E-04
-6.441730E-04
-4.963322E-04
-1.773842E-03
1.409489E-03
1.019216E-03
1.122050E-03
1.294252E-03
1.647781E-03
1.984425E-03
1.199587E-03
2.570848E-03
1.265314E-02
1.303984E-02
-9.216727E-03
-2.399684E-02
1.082103E-01
4.911918E-03
3.071598E-03
3.830865E-03
5.287173E-03
5.642978E-03
6.221587E-03
6.335046E-03
6.494973E-03
7.179081E-03
8.540195E-03
9.393520E-03
1.045075E-02
1.086537E-02
1.145169E-02
1.369678E-02
1.552610E-02
1.704618E-02
2.049462E-02
2.208217E-02
2.700753E-02
3.298674E-02
3.768154E-02
4.012971E-02
4.401091E-02
5.356231E-02
6.170724E-02
6.967914E-02
7.951903E-02
9.110787E-02
1.027953E-01
1.166955E-01
1.296693E-01
1.441785E-01
1.598239E-01
1.720564E-01
1.885542E-01
2.061686E-01
2.213891E-01
2.397715E-01
2.590196E-01
2.773608E-01
2.957571E-01
3.110511E-01
3.251642E-01
3.450864E-01
3.628923E-01
3.796057E-01
4.190543E-01
4.319630E-01
4.475128E-01
4.595605E-01
4.899736E-01
4.751754E-01
5.073750E-01
5.202533E-01
5.330247E-01
5.822212E-01
5.653205E-01
5.891986E-01
6.005701E-01
6.095558E-01
6.566350E-01
6.291059E-01
6.899295E-01
6.938043E-01
6.956500E-01
7.211471E-01
7.078088E-01
7.439871E-01
7.612051E-01
7.468461E-01
6.972078E-01
7.318008E-01
7.739751E-01
7.568081E-01
7.164663E-01
7.220179E-01
8.054973E-01
7.368814E-01
7.879436E-01
7.969308E-01
7.220344E-01
7.378759E-01
7.390848E-01
7.073140E-01
7.289247E-01
7.339527E-01
7.280624E-01
7.515747E-01
7.259749E-01
7.345349E-01
7.342233E-01
6.864651E-01
6.726582E-01
6.665313E-01
6.427375E-01
6.352156E-01
6.614068E-01
6.568939E-01
6.239017E-01
6.054408E-01
5.922745E-01
5.892086E-01
5.907993E-01
5.863489E-01
5.477109E-01
5.329619E-01
5.309886E-01
4.984399E-01
4.827711E-01
4.683207E-01
4.443213E-01
4.302461E-01
4.207868E-01
4.088788E-01
3.847910E-01
3.680390E-01
3.491380E-01
3.256547E-01
3.101597E-01
2.946175E-01
2.762269E-01
2.607881E-01
2.437559E-01
2.259654E-01
2.073461E-01
1.888959E-01
1.744783E-01
1.598960E-01
1.436898E-01
1.309484E-01
1.162229E-01
1.025587E-01
9.314935E-02
8.589318E-02
7.820153E-02
6.614263E-02
5.719165E-02
4.851631E-02
4.217164E-02
3.651691E-02
3.329071E-02
2.844662E-02
2.465932E-02
2.162053E-02
1.948168E-02
1.543857E-02
1.349207E-02
1.328695E-02
1.080854E-02
8.902325E-03
7.572943E-03
7.158035E-03
5.759873E-03
5.271227E-03
5.236331E-03
4.945014E-03
4.305625E-03
3.173372E-03
2.395345E-03
1.759788E-03
1.562503E-03
1.838699E-03
1.412049E-03
9.961198E-04
1.517482E-03
1.768673E-03
1.437619E-03
9.329222E-04
1.203815E-03
7.734084E-04
1.116802E-03
1.068699E-03
1.340892E-03
1.864252E-03
2.278542E-03
1.327624E-03
6.071659E-04
-5.699780E-05
7.659133E-05
5.021164E-05
-2.612317E-05
-5.163459E-05
-2.312187E-04
-3.235130E-04
-3.231775E-04
9.067432E-05
-1.070298E-03
1.738827E-03
1.118585E-03
1.399786E-03
1.905654E-03
1.624686E-03
2.781893E-03
2.861634E-03
8.596948E-03
3.468486E-02
9.447450E-03
1.318444E-03
-2.476845E-02
3.888424E-02
7.557397E-03
4.555866E-03
4.487765E-03
5.304916E-03
5.487243E-03
5.475229E-03
5.089806E-03
5.533325E-03
7.315457E-03
8.359418E-03
8.625787E-03
1.014488E-02
1.166065E-02
1.337531E-02
1.516917E-02
1.632381E-02
1.884797E-02
2.075614E-02
2.248267E-02
2.555112E-02
2.999466E-02
3.472230E-02
4.141175E-02
4.782630E-02
5.404459E-02
6.296838E-02
7.040984E-02
8.059322E-02
9.221125E-02
1.064256E-01
1.181760E-01
1.296065E-01
1.448844E-01
1.573909E-01
1.720259E-01
1.898899E-01
2.048239E-01
2.208468E-01
2.418002E-01
2.581608E-01
2.758414E-01
2.965895E-01
3.102687E-01
3.244984E-01
3.462454E-01
3.665160E-01
3.848092E-01
4.206828E-01
4.309933E-01
4.522867E-01
4.608448E-01
4.857577E-01
4.819721E-01
5.159596E-01
5.333405E-01
5.358487E-01
5.954843E-01
5.863681E-01
5.996562E-01
6.197498E-01
6.129051E-01
6.558132E-01
6.476637E-01
7.183391E-01
6.857891E-01
6.659868E-01
7.181848E-01
6.880998E-01
7.523235E-01
7.734400E-01
7.581616E-01
7.144674E-01
7.495963E-01
7.617785E-01
7.679089E-01
7.412754E-01
7.362738E-01
7.977588E-01
7.561282E-01
7.955664E-01
7.784431E-01
7.608298E-01
7.412344E-01
7.184574E-01
6.939025E-01
7.358182E-01
7.394568E-01
7.264940E-01
7.770506E-01
7.202564E-01
7.347052E-01
7.396565E-01
6.772595E-01
6.478913E-01
6.429923E-01
6.380322E-01
6.499207E-01
6.429052E-01
6.280449E-01
6.442060E-01
6.084119E-01
5.923937E-01
5.790350E-01
5.873955E-01
5.734098E-01
5.340841E-01
5.231713E-01
5.294091E-01
4.986920E-01
4.870938E-01
4.781276E-01
4.458721E-01
4.275222E-01
4.150691E-01
4.051491E-01
3.882015E-01
3.611919E-01
3.456825E-01
3.265933E-01
3.065680E-01
2.910520E-01
2.750677E-01
2.600179E-01
2.410669E-01
2.235936E-01
2.092451E-01
1.905207E-01
1.737528E-01
1.592339E-01
1.446357E-01
1.351476E-01
1.163432E-01
1.045066E-01
9.534193E-02
8.544649E-02
7.482070E-02
6.543558E-02
5.637266E-02
4.958266E-02
4.202826E-02
3.736512E-02
3.107417E-02
2.714723E-02
2.368036E-02
2.036525E-02
1.829719E-02
1.618656E-02
1.429084E-02
1.135800E-02
1.022304E-02
9.446565E-03
7.926356E-03
6.831933E-03
6.100401E-03
5.603902E-03
5.637760E-03
4.792760E-03
3.726690E-03
3.766879E-03
3.237672E-03
2.767128E-03
2.139958E-03
1.906036E-03
7.759880E-04
9.929265E-04
8.901629E-04
1.114170E-03
1.579195E-03
1.040504E-03
2.692452E-03
2.172944E-03
1.721272E-03
5.837860E-04
5.515245E-04
5.789861E-04
3.843560E-04
2.896920E-04
-1.046293E-04
6.997675E-04
8.366118E-05
2.593666E-04
-1.063049E-04
2.996798E-04
-4.473021E-06
-1.470722E-04
3.266477E-04
1.041963E-03
-3.485771E-04
1.733059E-03
1.925219E-03
1.256638E-03
1.669223E-03
1.745162E-03
2.079940E-03
3.534327E-03
1.262255E-02
6.846927E-02
3.951121E-02
1.043064E-02
1.299825E-03
9.385213E-02
5.210187E-03
6.058444E-03
5.909043E-03
4.629996E-03
4.600424E-03
5.403354E-03
4.622040E-03
5.809881E-03
7.298144E-03
8.647184E-03
9.800024E-03
1.075887E-02
1.199408E-02
1.267127E-02
1.338979E-02
1.556622E-02
1.763620E-02
1.972833E-02
2.346300E-02
2.619912E-02
3.007162E-02
3.519446E-02
4.041809E-02
4.631556E-02
5.324659E-02
6.134647E-02
7.049607E-02
8.083632E-02
9.211336E-02
1.040085E-01
1.170608E-01
1.311892E-01
1.441015E-01
1.583213E-01
1.720689E-01
1.888278E-01
2.066463E-01
2.223855E-01
2.424536E-01
2.564504E-01
2.750479E-01
2.961252E-01
3.122025E-01
3.342318E-01
3.472688E-01
3.684848E-01
3.948732E-01
4.095298E-01
4.267378E-01
4.440595E-01
4.692546E-01
4.708208E-01
4.879960E-01
5.133625E-01
5.257355E-01
5.394218E-01
5.954387E-01
5.977665E-01
6.046216E-01
6.162999E-01
6.233697E-01
6.498725E-01
6.720630E-01
7.349379E-01
7.098748E-01
6.643051E-01
7.078800E-01
6.926888E-01
7.396988E-01
7.627931E-01
7.470426E-01
7.250615E-01
7.595553E-01
7.666620E-01
7.773024E-01
7.490018E-01
7.400791E-01
7.741518E-01
7.787774E-01
7.916536E-01
7.759551E-01
7.885063E-01
7.341507E-01
7.116277E-01
7.062633E-01
7.338292E-01
7.354981E-01
7.284067E-01
7.803333E-01
7.201809E-01
7.331424E-01
7.156259E-01
6.817283E-01
6.334412E-01
6.396814E-01
6.416662E-01
6.510450E-01
6.429074E-01
6.164818E-01
6.563621E-01
6.109981E-01
5.798732E-01
5.705606E-01
5.698940E-01
5.575623E-01
5.362296E-01
5.320491E-01
5.107657E-01
5.018799E-01
5.047356E-01
4.650884E-01
4.421557E-01
4.343728E-01
4.160980E-01
4.026275E-01
3.851408E-01
3.613104E-01
3.453201E-01
3.297013E-01
3.100531E-01
2.930100E-01
2.753350E-01
2.597242E-01
2.439599E-01
2.249225E-01
2.082989E-01
1.929428E-01
1.764694E-01
1.584967E-01
1.445750E-01
1.307879E-01
1.160875E-01
1.041793E-01
9.470265E-02
8.501721E-02
7.596861E-02
6.530623E-02
5.630436E-02
4.738236E-02
4.006219E-02
3.681194E-02
3.105415E-02
2.638687E-02
2.416940E-02
2.146421E-02
1.734964E-02
1.485153E-02
1.348000E-02
1.147135E-02
1.042395E-02
9.850143E-03
8.599039E-03
6.917560E-03
5.909621E-03
4.742733E-03
4.600215E-03
3.663350E-03
2.489309E-03
2.562042E-03
2.831653E-03
1.623422E-03
2.106889E-03
2.341400E-03
2.311106E-03
1.966727E-03
1.252595E-03
1.484457E-03
9.739728E-04
1.118447E-03
1.731950E-03
1.017405E-03
6.081699E-04
8.688521E-05
6.872020E-05
3.162859E-04
-1.388526E-05
-3.941171E-04
-3.785191E-04
-3.252167E-04
-2.994508E-04
-4.310050E-04
-2.760553E-04
3.459717E-06
3.932258E-04
3.803029E-05
6.897621E-04
4.616860E-04
-1.738602E-04
2.997395E-03
2.213085E-03
2.627748E-03
1.782226E-03
2.210022E-03
2.926542E-03
2.880669E-03
1.585818E-02
1.038880E-01
2.399178E-02
8.734618E-03
3.917626E-04
5.777244E-03
2.560427E-03
6.271923E-03
6.321957E-03
3.159916E-03
3.983137E-03
4.627848E-03
5.422538E-03
5.847750E-03
7.950614E-03
9.228804E-03
8.968874E-03
1.148639E-02
1.210028E-02
1.591471E-02
1.533325E-02
1.719235E-02
1.893031E-02
2.190303E-02
2.609961E-02
2.688263E-02
2.987175E-02
3.616340E-02
4.164420E-02
4.717709E-02
5.174250E-02
5.932904E-02
7.052255E-02
8.228542E-02
9.366841E-02
1.036325E-01
1.144193E-01
1.293951E-01
1.455220E-01
1.603257E-01
1.762281E-01
1.905591E-01
2.053841E-01
2.241174E-01
2.411047E-01
2.576078E-01
2.760621E-01
2.943645E-01
3.125195E-01
3.309244E-01
3.451737E-01
3.613244E-01
3.833153E-01
4.129435E-01
4.277093E-01
4.368805E-01
4.474797E-01
4.719342E-01
4.883457E-01
5.067447E-01
5.244773E-01
5.480731E-01
5.796598E-01
6.093294E-01
6.198209E-01
6.118723E-01
6.275198E-01
6.436591E-01
6.723307E-01
7.288836E-01
7.316221E-01
6.830511E-01
7.028425E-01
7.126126E-01
7.199253E-01
7.370189E-01
7.315610E-01
7.253537E-01
7.684653E-01
7.807152E-01
7.992328E-01
7.629507E-01
7.239833E-01
7.471140E-01
7.921700E-01
7.730966E-01
7.687995E-01
7.855920E-01
7.433058E-01
7.258302E-01
7.137319E-01
7.404335E-01
7.212846E-01
7.454471E-01
7.705065E-01
7.361468E-01
7.438704E-01
7.031858E-01
6.888790E-01
6.574993E-01
6.526465E-01
6.434413E-01
6.579442E-01
6.629646E-01
6.149068E-01
6.823131E-01
6.141421E-01
5.677962E-01
5.857980E-01
5.594711E-01
5.390595E-01
5.440947E-01
5.525168E-01
5.112985E-01
4.971610E-01
5.114483E-01
4.831046E-01
4.320997E-01
4.342227E-01
4.147225E-01
4.021394E-01
3.802324E-01
3.574529E-01
3.453355E-01
3.316300E-01
3.118782E-01
2.946765E-01
2.758809E-01
2.588526E-01
2.450472E-01
2.261572E-01
2.083111E-01
1.913013E-01
1.739119E-01
1.587101E-01
1.439841E-01
1.349806E-01
1.178638E-01
1.052062E-01
9.518897E-02
8.499750E-02
7.447981E-02
6.372681E-02
5.555769E-02
4.729119E-02
3.930655E-02
3.524576E-02
3.079185E-02
2.885186E-02
2.382903E-02
1.901943E-02
1.744261E-02
1.526159E-02
1.359849E-02
1.199637E-02
1.082196E-02
9.628231E-03
8.443070E-03
7.072738E-03
6.275699E-03
4.356217E-03
3.244817E-03
3.271039E-03
1.800805E-03
2.144155E-03
2.448004E-03
2.002395E-03
2.089806E-03
3.206468E-03
2.967286E-03
1.596405E-03
1.380617E-03
1.276627E-03
1.527730E-03
1.723722E-03
1.398197E-03
7.345759E-04
5.692080E-04
5.939738E-04
1.134432E-04
-2.276119E-04
-3.907499E-04
-3.245180E-04
-2.635263E-04
1.547384E-04
-2.736459E-04
-4.199457E-04
-2.808509E-04
-2.250099E-04
-4.340471E-04
7.613041E-05
2.471966E-03
1.020019E-03
8.421816E-05
1.777061E-03
1.310257E-03
1.775032E-03
1.795884E-03
2.743420E-03
3.448767E-03
2.900929E-03
6.334222E-03
-1.420992E-02
7.681646E-03
3.347813E-03
3.393607E-03
1.695299E-01
1.005863E-02
9.906106E-03
5.620007E-03
5.954490E-03
5.641158E-03
5.657914E-03
5.553225E-03
6.258841E-03
8.090693E-03
8.971576E-03
9.962482E-03
1.199077E-02
1.331516E-02
1.424994E-02
1.592784E-02
1.779911E-02
1.898537E-02
2.301724E-02
2.544774E-02
2.712218E-02
3.053867E-02
3.608632E-02
4.167471E-02
4.715983E-02
5.211517E-02
5.946294E-02
6.990142E-02
8.054099E-02
9.161632E-02
1.063604E-01
1.177729E-01
1.298692E-01
1.427199E-01
1.586528E-01
1.750349E-01
1.890860E-01
2.045729E-01
2.217438E-01
2.410815E-01
2.615954E-01
2.784948E-01
2.936824E-01
3.079568E-01
3.264344E-01
3.393005E-01
3.569564E-01
3.812236E-01
4.109902E-01
4.233639E-01
4.382191E-01
4.434192E-01
4.703587E-01
4.837829E-01
5.148936E-01
5.327411E-01
5.377103E-01
5.612210E-01
6.063538E-01
6.082418E-01
6.189574E-01
6.191319E-01
6.475424E-01
6.589889E-01
7.055750E-01
7.285062E-01
6.895134E-01
6.952060E-01
7.104240E-01
7.172124E-01
7.448348E-01
7.456070E-01
7.419316E-01
7.294811E-01
7.653556E-01
7.780181E-01
7.416345E-01
7.478788E-01
7.527148E-01
8.145876E-01
7.587647E-01
7.581964E-01
8.041304E-01
7.630626E-01
7.204280E-01
7.278537E-01
7.447020E-01
6.962744E-01
7.721422E-01
7.926585E-01
7.533912E-01
7.432855E-01
7.003158E-01
6.931064E-01
6.719479E-01
6.442391E-01
6.870995E-01
6.475423E-01
6.777901E-01
6.630345E-01
6.720410E-01
6.118919E-01
5.652302E-01
5.930226E-01
5.873342E-01
5.468199E-01
5.475707E-01
5.592046E-01
5.110974E-01
4.999364E-01
5.036627E-01
4.803237E-01
4.348614E-01
4.275394E-01
4.089215E-01
3.950047E-01
3.782562E-01
3.581652E-01
3.509746E-01
3.317668E-01
3.096631E-01
2.940933E-01
2.749802E-01
2.621010E-01
2.407167E-01
2.240979E-01
2.079799E-01
1.904784E-01
1.749470E-01
1.588611E-01
1.436353E-01
1.318319E-01
1.183063E-01
1.054443E-01
9.389684E-02
8.278144E-02
7.567639E-02
6.414341E-02
5.484709E-02
4.748350E-02
4.142754E-02
3.624154E-02
3.066067E-02
2.658767E-02
2.363755E-02
1.951406E-02
1.672476E-02
1.531091E-02
1.421620E-02
1.211852E-02
1.029689E-02
8.381116E-03
7.401694E-03
6.957576E-03
5.501839E-03
4.528088E-03
4.388982E-03
4.327535E-03
4.033113E-03
3.257586E-03
3.513660E-03
3.151084E-03
2.781226E-03
2.311910E-03
1.378478E-03
9.704665E-04
4.053629E-04
2.911193E-04
4.342826E-04
2.840254E-04
6.645265E-04
1.043582E-03
8.431984E-04
8.933754E-05
5.665632E-04
-5.372456E-04
-3.495786E-04
-4.330162E-04
-5.442306E-05
3.481516E-04
-1.376908E-04
-3.899647E-04
-2.395652E-04
-1.354350E-04
-1.165689E-04
-7.516088E-06
3.718691E-03
1.664177E-04
9.884916E-04
1.760053E-03
1.510326E-03
1.526843E-03
2.859398E-03
4.018624E-03
2.852157E-03
5.055974E-03
5.750603E-02
8.640171E-02
1.467895E-02
3.955048E-03
1.406018E-02
1.199061E-01
1.033922E-02
1.442922E-02
6.270396E-03
7.858615E-03
5.726864E-03
5.949607E-03
6.093783E-03
7.118016E-03
8.193164E-03
9.612028E-03
1.003224E-02
1.263358E-02
1.245069E-02
1.372887E-02
1.580262E-02
1.820261E-02
2.035149E-02
2.296850E-02
2.498567E-02
2.859982E-02
3.211023E-02
3.595077E-02
4.151578E-02
4.632180E-02
5.064470E-02
6.181449E-02
7.194601E-02
8.090651E-02
9.321325E-02
1.066228E-01
1.176414E-01
1.317437E-01
1.451239E-01
1.610401E-01
1.743020E-01
1.875845E-01
2.028242E-01
2.225621E-01
2.407727E-01
2.611392E-01
2.769857E-01
2.903292E-01
3.089860E-01
3.274880E-01
3.413197E-01
3.591002E-01
3.804667E-01
4.009256E-01
4.188843E-01
4.398000E-01
4.472719E-01
4.653496E-01
4.881330E-01
5.187355E-01
5.297753E-01
5.222388E-01
5.670032E-01
6.016575E-01
5.986904E-01
6.265133E-01
6.378285E-01
6.403023E-01
6.305588E-01
6.688864E-01
7.235941E-01
7.088229E-01
7.044114E-01
7.225799E-01
7.359806E-01
7.128774E-01
7.411359E-01
7.592294E-01
7.503769E-01
7.500831E-01
7.726056E-01
7.354104E-01
7.299505E-01
8.058041E-01
7.754667E-01
7.283087E-01
7.806795E-01
7.549161E-01
7.564307E-01
7.219799E-01
7.530340E-01
7.324037E-01
6.912650E-01
7.741425E-01
7.888760E-01
7.705060E-01
7.568438E-01
7.139038E-01
6.865413E-01
6.873761E-01
6.372184E-01
6.612728E-01
6.320788E-01
6.643454E-01
6.927536E-01
6.540614E-01
6.332756E-01
5.809753E-01
5.929832E-01
5.981745E-01
5.633515E-01
5.480189E-01
5.568151E-01
5.163823E-01
4.899189E-01
4.935688E-01
4.933281E-01
4.393995E-01
4.387277E-01
4.082639E-01
3.985825E-01
3.796972E-01
3.618684E-01
3.526767E-01
3.273811E-01
3.087880E-01
2.994046E-01
2.780281E-01
2.600994E-01
2.425030E-01
2.262050E-01
2.109571E-01
1.899005E-01
1.710966E-01
1.586830E-01
1.415034E-01
1.354041E-01
1.165116E-01
1.054203E-01
9.568806E-02
8.213948E-02
7.281248E-02
6.460715E-02
5.443316E-02
4.599219E-02
3.958308E-02
3.471545E-02
3.059553E-02
2.558814E-02
2.349582E-02
2.026047E-02
1.759946E-02
1.567808E-02
1.467502E-02
1.194943E-02
1.012824E-02
8.828724E-03
7.261390E-03
7.262416E-03
6.506057E-03
4.038019E-03
3.376057E-03
3.091982E-03
2.962295E-03
1.939946E-03
2.533627E-03
2.283404E-03
1.794565E-03
1.581331E-03
9.148166E-04
3.575179E-04
2.291146E-04
1.940675E-04
4.289108E-04
8.024244E-05
3.492381E-04
1.157228E-03
1.081703E-03
4.474052E-03
2.597890E-03
-5.936251E-04
-5.198604E-04
-3.953586E-04
7.285534E-05
-1.468177E-05
-4.856189E-05
3.028034E-04
2.821663E-04
6.304574E-04
6.863084E-04
1.244188E-03
2.530886E-03
1.946986E-03
1.797772E-03
9.252842E-04
8.936224E-04
1.366679E-03
1.652051E-03
1.803078E-03
2.074234E-03
4.958077E-03
1.503090E-02
-6.337718E-03
1.271711E-02
2.988454E-03
-5.207060E-03
-1.710718E-02
-5.967887E-03
1.211895E-02
6.444976E-03
6.846381E-03
5.989581E-03
6.410514E-03
7.251248E-03
7.041433E-03
7.798912E-03
9.735374E-03
1.171469E-02
1.215189E-02
1.292315E-02
1.274844E-02
1.486441E-02
1.751288E-02
1.799481E-02
2.136899E-02
2.560122E-02
2.716558E-02
3.149141E-02
3.661182E-02
4.184038E-02
4.646314E-02
5.196272E-02
5.956245E-02
7.074285E-02
8.011967E-02
9.124599E-02
1.050685E-01
1.172642E-01
1.316823E-01
1.429728E-01
1.594625E-01
1.761612E-01
1.896633E-01
2.056466E-01
2.207197E-01
2.418987E-01
2.578128E-01
2.755208E-01
2.941848E-01
3.096038E-01
3.286510E-01
3.438249E-01
3.585871E-01
3.841133E-01
3.911989E-01
4.103886E-01
4.539767E-01
4.469861E-01
4.672885E-01
4.839612E-01
5.143530E-01
5.229752E-01
5.163444E-01
5.781059E-01
5.998950E-01
5.826935E-01
6.161369E-01
6.292037E-01
6.533804E-01
6.324111E-01
6.357256E-01
6.804421E-01
7.175946E-01
7.107053E-01
7.299998E-01
7.367669E-01
7.406322E-01
7.601084E-01
7.702187E-01
7.333754E-01
7.317158E-01
7.474833E-01
7.365865E-01
7.413860E-01
8.467294E-01
7.708242E-01
7.461912E-01
7.731361E-01
7.472963E-01
7.361056E-01
7.228067E-01
7.645642E-01
7.127516E-01
7.186216E-01
7.754315E-01
8.020416E-01
7.471304E-01
7.442712E-01
7.127547E-01
6.919006E-01
6.917442E-01
6.667220E-01
6.592013E-01
6.520639E-01
6.451209E-01
6.833364E-01
6.413933E-01
6.421344E-01
5.958287E-01
5.764195E-01
5.931896E-01
5.676444E-01
5.541495E-01
5.355299E-01
5.046242E-01
4.872691E-01
4.891886E-01
4.789400E-01
4.502578E-01
4.293847E-01
4.104748E-01
3.932302E-01
3.803550E-01
3.651025E-01
3.459151E-01
3.302004E-01
3.094371E-01
2.939330E-01
2.758827E-01
2.617896E-01
2.403720E-01
2.232083E-01
2.082377E-01
1.925302E-01
1.752540E-01
1.604326E-01
1.444360E-01
1.309932E-01
1.185077E-01
1.065719E-01
9.426498E-02
8.353758E-02
7.493389E-02
6.180757E-02
5.424679E-02
4.636429E-02
4.068290E-02
3.631692E-02
3.077781E-02
2.481896E-02
2.148945E-02
2.016013E-02
1.956342E-02
1.737155E-02
1.448095E-02
1.316796E-02
1.123412E-02
9.188023E-03
8.313252E-03
6.314297E-03
5.488349E-03
4.939609E-03
4.090199E-03
3.135148E-03
2.871362E-03
2.618445E-03
2.988664E-03
2.555591E-03
1.703262E-03
1.341715E-03
7.177241E-04
5.272342E-04
1.284447E-03
7.165440E-04
3.690717E-04
-1.128199E-04
-1.753517E-04
4.850980E-04
1.222005E-04
3.515489E-03
1.394555E-03
-9.840111E-05
-1.407636E-05
6.315153E-04
-4.952514E-05
-1.958275E-04
-3.441354E-04
1.983955E-04
9.810126E-04
1.623773E-03
7.878747E-04
2.362918E-04
2.197320E-03
1.211270E-03
1.325273E-03
Z
0.000000E+00
1.000000E+00
2.000000E+00
3.000000E+00
4.000000E+00
5.000000E+00
6.000000E+00
7.000000E+00
8.000000E+00
9.000000E+00
1.000000E+01
1.100000E+01
1.200000E+01
1.300000E+01
1.400000E+01
1.500000E+01
1.600000E+01
1.700000E+01
1.800000E+01
1.900000E+01
2.000000E+01
2.100000E+01
2.200000E+01
2.300000E+01
2.400000E+01
2.500000E+01
2.600000E+01
2.700000E+01
2.800000E+01
2.900000E+01
3.000000E+01
3.100000E+01
3.200000E+01
3.300000E+01
3.400000E+01
3.500000E+01
3.600000E+01
3.700000E+01
3.800000E+01
3.900000E+01
4.000000E+01
4.100000E+01
4.200000E+01
4.300000E+01
4.400000E+01
4.500000E+01
4.600000E+01
4.700000E+01
4.800000E+01
4.900000E+01
5.000000E+01
5.100000E+01
5.200000E+01
5.300000E+01
5.400000E+01
5.500000E+01
5.600000E+01
5.700000E+01
5.800000E+01
5.900000E+01
6.000000E+01
6.100000E+01
6.200000E+01
6.300000E+01
6.400000E+01
6.500000E+01
6.600000E+01
6.700000E+01
6.800000E+01
6.900000E+01
7.000000E+01
7.100000E+01
7.200000E+01
7.300000E+01
7.400000E+01
7.500000E+01
7.600000E+01
7.700000E+01
7.800000E+01
7.900000E+01
8.000000E+01
8.100000E+01
8.200000E+01
8.300000E+01
8.400000E+01
8.500000E+01
8.600000E+01
8.700000E+01
8.800000E+01
8.900000E+01
9.000000E+01
9.100000E+01
9.200000E+01
9.300000E+01
9.400000E+01
9.500000E+01
9.600000E+01
9.700000E+01
9.800000E+01
9.900000E+01
1.000000E+02
1.010000E+02
1.020000E+02
1.030000E+02
1.040000E+02
1.050000E+02
1.060000E+02
1.070000E+02
1.080000E+02
1.090000E+02
1.100000E+02
1.110000E+02
1.120000E+02
1.130000E+02
1.140000E+02
1.150000E+02
1.160000E+02
1.170000E+02
1.180000E+02
1.190000E+02
1.200000E+02
1.210000E+02
1.220000E+02
1.230000E+02
1.240000E+02
1.250000E+02
1.260000E+02
1.270000E+02
1.280000E+02
1.290000E+02
1.300000E+02
1.310000E+02
1.320000E+02
1.330000E+02
1.340000E+02
1.350000E+02
1.360000E+02
1.370000E+02
1.380000E+02
1.390000E+02
1.400000E+02
1.410000E+02
1.420000E+02
1.430000E+02
1.440000E+02
1.450000E+02
1.460000E+02
1.470000E+02
1.480000E+02
1.490000E+02
1.500000E+02
1.510000E+02
1.520000E+02
1.530000E+02
1.540000E+02
1.550000E+02
1.560000E+02
1.570000E+02
1.580000E+02
1.590000E+02
1.600000E+02
1.610000E+02
1.620000E+02
1.630000E+02
1.640000E+02
1.650000E+02
1.660000E+02
1.670000E+02
1.680000E+02
1.690000E+02
1.700000E+02
1.710000E+02
1.720000E+02
1.730000E+02
1.740000E+02
1.750000E+02
1.760000E+02
1.770000E+02
1.780000E+02
1.790000E+02
1.800000E+02
1.810000E+02
1.820000E+02
1.830000E+02
1.840000E+02
1.850000E+02
1.860000E+02
1.870000E+02
1.880000E+02
1.890000E+02
1.900000E+02
1.910000E+02
1.920000E+02
1.930000E+02
1.940000E+02
1.950000E+02
1.960000E+02
1.970000E+02
1.980000E+02
1.990000E+02
2.000000E+02
0.000000E+00
1.000000E+00
2.000000E+00
3.000000E+00
4.000000E+00
5.000000E+00
6.000000E+00
7.000000E+00
8.000000E+00
9.000000E+00
1.000000E+01
1.100000E+01
1.200000E+01
1.300000E+01
1.400000E+01
1.500000E+01
1.600000E+01
1.700000E+01
1.800000E+01
1.900000E+01
2.000000E+01
2.100000E+01
2.200000E+01
2.300000E+01
2.400000E+01
2.500000E+01
2.600000E+01
2.700000E+01
2.800000E+01
2.900000E+01
3.000000E+01
3.100000E+01
3.200000E+01
3.300000E+01
3.400000E+01
3.500000E+01
3.600000E+01
3.700000E+01
3.800000E+01
3.900000E+01
4.000000E+01
4.100000E+01
4.200000E+01
4.300000E+01
4.400000E+01
4.500000E+01
4.600000E+01
4.700000E+01
4.800000E+01
4.900000E+01
5.000000E+01
5.100000E+01
5.200000E+01
5.300000E+01
5.400000E+01
5.500000E+01
5.600000E+01
5.700000E+01
5.800000E+01
5.900000E+01
6.000000E+01
6.100000E+01
6.200000E+01
6.300000E+01
6.400000E+01
6.500000E+01
6.600000E+01
6.700000E+01
6.800000E+01
6.900000E+01
7.000000E+01
7.100000E+01
7.200000E+01
7.300000E+01
7.400000E+01
7.500000E+01
7.600000E+01
7.700000E+01
7.800000E+01
7.900000E+01
8.000000E+01
8.100000E+01
8.200000E+01
8.300000E+01
8.400000E+01
8.500000E+01
8.600000E+01
8.700000E+01
8.800000E+01
8.900000E+01
9.000000E+01
9.100000E+01
9.200000E+01
9.300000E+01
9.400000E+01
9.500000E+01
9.600000E+01
9.700000E+01
9.800000E+01
9.900000E+01
1.000000E+02
1.010000E+02
1.020000E+02
1.030000E+02
1.040000E+02
1.050000E+02
1.060000E+02
1.070000E+02
1.080000E+02
1.090000E+02
1.100000E+02
1.110000E+02
1.120000E+02
1.130000E+02
1.140000E+02
1.150000E+02
1.160000E+02
1.170000E+02
1.180000E+02
1.190000E+02
1.200000E+02
1.210000E+02
1.220000E+02
1.230000E+02
1.240000E+02
1.250000E+02
1.260000E+02
1.270000E+02
1.280000E+02
1.290000E+02
1.300000E+02
1.310000E+02
1.320000E+02
1.330000E+02
1.340000E+02
1.350000E+02
1.360000E+02
1.370000E+02
1.380000E+02
1.390000E+02
1.400000E+02
1.410000E+02
1.420000E+02
1.430000E+02
1.440000E+02
1.450000E+02
1.460000E+02
1.470000E+02
1.480000E+02
1.490000E+02
1.500000E+02
1.510000E+02
1.520000E+02
1.530000E+02
1.540000E+02
1.550000E+02
1.560000E+02
1.570000E+02
1.580000E+02
1.590000E+02
1.600000E+02
1.610000E+02
1.620000E+02
1.630000E+02
1.640000E+02
1.650000E+02
1.660000E+02
1.670000E+02
1.680000E+02
1.690000E+02
1.700000E+02
1.710000E+02
1.720000E+02
1.730000E+02
1.740000E+02
1.750000E+02
1.760000E+02
1.770000E+02
1.780000E+02
1.790000E+02
1.800000E+02
1.810000E+02
1.820000E+02
1.830000E+02
1.840000E+02
1.850000E+02
1.860000E+02
1.870000E+02
1.880000E+02
1.890000E+02
1.900000E+02
1.910000E+02
1.920000E+02
1.930000E+02
1.940000E+02
1.950000E+02
1.960000E+02
1.970000E+02
1.980000E+02
1.990000E+02
2.000000E+02
0.000000E+00
1.000000E+00
2.000000E+00
3.000000E+00
4.000000E+00
5.000000E+00
6.000000E+00
7.000000E+00
8.000000E+00
9.000000E+00
1.000000E+01
1.100000E+01
1.200000E+01
1.300000E+01
1.400000E+01
1.500000E+01
1.600000E+01
1.700000E+01
1.800000E+01
1.900000E+01
2.000000E+01
2.100000E+01
2.200000E+01
2.300000E+01
2.400000E+01
2.500000E+01
2.600000E+01
2.700000E+01
2.800000E+01
2.900000E+01
3.000000E+01
3.100000E+01
3.200000E+01
3.300000E+01
3.400000E+01
3.500000E+01
3.600000E+01
3.700000E+01
3.800000E+01
3.900000E+01
4.000000E+01
4.100000E+01
4.200000E+01
4.300000E+01
4.400000E+01
4.500000E+01
4.600000E+01
4.700000E+01
4.800000E+01
4.900000E+01
5.000000E+01
5.100000E+01
5.200000E+01
5.300000E+01
5.400000E+01
5.500000E+01
5.600000E+01
5.700000E+01
5.800000E+01
5.900000E+01
6.000000E+01
6.100000E+01
6.200000E+01
6.300000E+01
6.400000E+01
6.500000E+01
6.600000E+01
6.700000E+01
6.800000E+01
6.900000E+01
7.000000E+01
7.100000E+01
7.200000E+01
7.300000E+01
7.400000E+01
7.500000E+01
7.600000E+01
7.700000E+01
7.800000E+01
7.900000E+01
8.000000E+01
8.100000E+01
8.200000E+01
8.300000E+01
8.400000E+01
8.500000E+01
8.600000E+01
8.700000E+01
8.800000E+01
8.900000E+01
9.000000E+01
9.100000E+01
9.200000E+01
9.300000E+01
9.400000E+01
9.500000E+01
9.600000E+01
9.700000E+01
9.800000E+01
9.900000E+01
1.000000E+02
1.010000E+02
1.020000E+02
1.030000E+02
1.040000E+02
1.050000E+02
1.060000E+02
1.070000E+02
1.080000E+02
1.090000E+02
1.100000E+02
1.110000E+02
1.120000E+02
1.130000E+02
1.140000E+02
1.150000E+02
1.160000E+02
1.170000E+02
1.180000E+02
1.190000E+02
1.200000E+02
1.210000E+02
1.220000E+02
1.230000E+02
1.240000E+02
1.250000E+02
1.260000E+02
1.270000E+02
1.280000E+02
1.290000E+02
1.300000E+02
1.310000E+02
1.320000E+02
1.330000E+02
1.340000E+02
1.350000E+02
1.360000E+02
1.370000E+02
1.380000E+02
1.390000E+02
1.400000E+02
1.410000E+02
1.420000E+02
1.430000E+02
1.440000E+02
1.450000E+02
1.460000E+02
1.470000E+02
1.480000E+02
1.490000E+02
1.500000E+02
1.510000E+02
1.520000E+02
1.530000E+02
1.540000E+02
1.550000E+02
1.560000E+02
1.570000E+02
1.580000E+02
1.590000E+02
1.600000E+02
1.610000E+02
1.620000E+02
1.630000E+02
1.640000E+02
1.650000E+02
1.660000E+02
1.670000E+02
1.680000E+02
1.690000E+02
1.700000E+02
1.710000E+02
1.720000E+02
1.730000E+02
1.740000E+02
1.750000E+02
1.760000E+02
1.770000E+02
1.780000E+02
1.790000E+02
1.800000E+02
1.810000E+02
1.820000E+02
1.830000E+02
1.840000E+02
1.850000E+02
1.860000E+02
1.870000E+02
1.880000E+02
1.890000E+02
1.900000E+02
1.910000E+02
1.920000E+02
1.930000E+02
1.940000E+02
1.950000E+02
1.960000E+02
1.970000E+02
1.980000E+02
1.990000E+02
2.000000E+02
0.000000E+00
1.000000E+00
2.000000E+00
3.000000E+00
4.000000E+00
5.000000E+00
6.000000E+00
7.000000E+00
8.000000E+00
9.000000E+00
1.000000E+01
1.100000E+01
1.200000E+01
1.300000E+01
1.400000E+01
1.500000E+01
1.600000E+01
1.700000E+01
1.800000E+01
1.900000E+01
2.000000E+01
2.100000E+01
2.200000E+01
2.300000E+01
2.400000E+01
2.500000E+01
2.600000E+01
2.700000E+01
2.800000E+01
2.900000E+01
3.000000E+01
3.100000E+01
3.200000E+01
3.300000E+01
3.400000E+01
3.500000E+01
3.600000E+01
3.700000E+01
3.800000E+01
3.900000E+01
4.000000E+01
4.100000E+01
4.200000E+01
4.300000E+01
4.400000E+01
4.500000E+01
4.600000E+01
4.700000E+01
4.800000E+01
4.900000E+01
5.000000E+01
5.100000E+01
5.200000E+01
5.300000E+01
5.400000E+01
5.500000E+01
5.600000E+01
5.700000E+01
5.800000E+01
5.900000E+01
6.000000E+01
6.100000E+01
6.200000E+01
6.300000E+01
6.400000E+01
6.500000E+01
6.600000E+01
6.700000E+01
6.800000E+01
6.900000E+01
7.000000E+01
7.100000E+01
7.200000E+01
7.300000E+01
7.400000E+01
7.500000E+01
7.600000E+01
7.700000E+01
7.800000E+01
7.900000E+01
8.000000E+01
8.100000E+01
8.200000E+01
8.300000E+01
8.400000E+01
8.500000E+01
8.600000E+01
8.700000E+01
8.800000E+01
8.900000E+01
9.000000E+01
9.100000E+01
9.200000E+01
9.300000E+01
9.400000E+01
9.500000E+01
9.600000E+01
9.700000E+01
9.800000E+01
9.900000E+01
1.000000E+02
1.010000E+02
1.020000E+02
1.030000E+02
1.040000E+02
1.050000E+02
1.060000E+02
1.070000E+02
1.080000E+02
1.090000E+02
1.100000E+02
1.110000E+02
1.120000E+02
1.130000E+02
1.140000E+02
1.150000E+02
1.160000E+02
1.170000E+02
1.180000E+02
1.190000E+02
1.200000E+02
1.210000E+02
1.220000E+02
1.230000E+02
1.240000E+02
1.250000E+02
1.260000E+02
1.270000E+02
1.280000E+02
1.290000E+02
1.300000E+02
1.310000E+02
1.320000E+02
1.330000E+02
1.340000E+02
1.350000E+02
1.360000E+02
1.370000E+02
1.380000E+02
1.390000E+02
1.400000E+02
1.410000E+02
1.420000E+02
1.430000E+02
1.440000E+02
1.450000E+02
1.460000E+02
1.470000E+02
1.480000E+02
1.490000E+02
1.500000E+02
1.510000E+02
1.520000E+02
1.530000E+02
1.540000E+02
1.550000E+02
1.560000E+02
1.570000E+02
1.580000E+02
1.590000E+02
1.600000E+02
1.610000E+02
1.620000E+02
1.630000E+02
1.640000E+02
1.650000E+02
1.660000E+02
1.670000E+02
1.680000E+02
1.690000E+02
1.700000E+02
1.710000E+02
1.720000E+02
1.730000E+02
1.740000E+02
1.750000E+02
1.760000E+02
1.770000E+02
1.780000E+02
1.790000E+02
1.800000E+02
1.810000E+02
1.820000E+02
1.830000E+02
1.840000E+02
1.850000E+02
1.860000E+02
1.870000E+02
1.880000E+02
1.890000E+02
1.900000E+02
1.910000E+02
1.920000E+02
1.930000E+02
1.940000E+02
1.950000E+02
1.960000E+02
1.970000E+02
1.980000E+02
1.990000E+02
2.000000E+02
0.000000E+00
1.000000E+00
2.000000E+00
3.000000E+00
4.000000E+00
5.000000E+00
6.000000E+00
7.000000E+00
8.000000E+00
9.000000E+00
1.000000E+01
1.100000E+01
1.200000E+01
1.300000E+01
1.400000E+01
1.500000E+01
1.600000E+01
1.700000E+01
1.800000E+01
1.900000E+01
2.000000E+01
2.100000E+01
2.200000E+01
2.300000E+01
2.400000E+01
2.500000E+01
2.600000E+01
2.700000E+01
2.800000E+01
2.900000E+01
3.000000E+01
3.100000E+01
3.200000E+01
3.300000E+01
3.400000E+01
3.500000E+01
3.600000E+01
3.700000E+01
3.800000E+01
3.900000E+01
4.000000E+01
4.100000E+01
4.200000E+01
4.300000E+01
4.400000E+01
4.500000E+01
4.600000E+01
4.700000E+01
4.800000E+01
4.900000E+01
5.000000E+01
5.100000E+01
5.200000E+01
5.300000E+01
5.400000E+01
5.500000E+01
5.600000E+01
5.700000E+01
5.800000E+01
5.900000E+01
6.000000E+01
6.100000E+01
6.200000E+01
6.300000E+01
6.400000E+01
6.500000E+01
6.600000E+01
6.700000E+01
6.800000E+01
6.900000E+01
7.000000E+01
7.100000E+01
7.200000E+01
7.300000E+01
7.400000E+01
7.500000E+01
7.600000E+01
7.700000E+01
7.800000E+01
7.900000E+01
8.000000E+01
8.100000E+01
8.200000E+01
8.300000E+01
8.400000E+01
8.500000E+01
8.600000E+01
8.700000E+01
8.800000E+01
8.900000E+01
9.000000E+01
9.100000E+01
9.200000E+01
9.300000E+01
9.400000E+01
9.500000E+01
9.600000E+01
9.700000E+01
9.800000E+01
9.900000E+01
1.000000E+02
1.010000E+02
1.020000E+02
1.030000E+02
1.040000E+02
1.050000E+02
1.060000E+02
1.070000E+02
1.080000E+02
1.090000E+02
1.100000E+02
1.110000E+02
1.120000E+02
1.130000E+02
1.140000E+02
1.150000E+02
1.160000E+02
1.170000E+02
1.180000E+02
1.190000E+02
1.200000E+02
1.210000E+02
1.220000E+02
1.230000E+02
1.240000E+02
1.250000E+02
1.260000E+02
1.270000E+02
1.280000E+02
1.290000E+02
1.300000E+02
1.310000E+02
1.320000E+02
1.330000E+02
1.340000E+02
1.350000E+02
1.360000E+02
1.370000E+02
1.380000E+02
1.390000E+02
1.400000E+02
1.410000E+02
1.420000E+02
1.430000E+02
1.440000E+02
1.450000E+02
1.460000E+02
1.470000E+02
1.480000E+02
1.490000E+02
1.500000E+02
1.510000E+02
1.520000E+02
1.530000E+02
1.540000E+02
1.550000E+02
1.560000E+02
1.570000E+02
1.580000E+02
1.590000E+02
1.600000E+02
1.610000E+02
1.620000E+02
1.630000E+02
1.640000E+02
1.650000E+02
1.660000E+02
1.670000E+02
1.680000E+02
1.690000E+02
1.700000E+02
1.710000E+02
1.720000E+02
1.730000E+02
1.740000E+02
1.750000E+02
1.760000E+02
1.770000E+02
1.780000E+02
1.790000E+02
1.800000E+02
1.810000E+02
1.820000E+02
1.830000E+02
1.840000E+02
1.850000E+02
1.860000E+02
1.870000E+02
1.880000E+02
1.890000E+02
1.900000E+02
1.910000E+02
1.920000E+02
1.930000E+02
1.940000E+02
1.950000E+02
1.960000E+02
1.970000E+02
1.980000E+02
1.990000E+02
2.000000E+02
0.000000E+00
1.000000E+00
2.000000E+00
3.000000E+00
4.000000E+00
5.000000E+00
6.000000E+00
7.000000E+00
8.000000E+00
9.000000E+00
1.000000E+01
1.100000E+01
1.200000E+01
1.300000E+01
1.400000E+01
1.500000E+01
1.600000E+01
1.700000E+01
1.800000E+01
1.900000E+01
2.000000E+01
2.100000E+01
2.200000E+01
2.300000E+01
2.400000E+01
2.500000E+01
2.600000E+01
2.700000E+01
2.800000E+01
2.900000E+01
3.000000E+01
3.100000E+01
3.200000E+01
3.300000E+01
3.400000E+01
3.500000E+01
3.600000E+01
3.700000E+01
3.800000E+01
3.900000E+01
4.000000E+01
4.100000E+01
4.200000E+01
4.300000E+01
4.400000E+01
4.500000E+01
4.600000E+01
4.700000E+01
4.800000E+01
4.900000E+01
5.000000E+01
5.100000E+01
5.200000E+01
5.300000E+01
5.400000E+01
5.500000E+01
5.600000E+01
5.700000E+01
5.800000E+01
5.900000E+01
6.000000E+01
6.100000E+01
6.200000E+01
6.300000E+01
6.400000E+01
6.500000E+01
6.600000E+01
6.700000E+01
6.800000E+01
6.900000E+01
7.000000E+01
7.100000E+01
7.200000E+01
7.300000E+01
7.400000E+01
7.500000E+01
7.600000E+01
7.700000E+01
7.800000E+01
7.900000E+01
8.000000E+01
8.100000E+01
8.200000E+01
8.300000E+01
8.400000E+01
8.500000E+01
8.600000E+01
8.700000E+01
8.800000E+01
8.900000E+01
9.000000E+01
9.100000E+01
9.200000E+01
9.300000E+01
9.400000E+01
9.500000E+01
9.600000E+01
9.700000E+01
9.800000E+01
9.900000E+01
1.000000E+02
1.010000E+02
1.020000E+02
1.030000E+02
1.040000E+02
1.050000E+02
1.060000E+02
1.070000E+02
1.080000E+02
1.090000E+02
1.100000E+02
1.110000E+02
1.120000E+02
1.130000E+02
1.140000E+02
1.150000E+02
1.160000E+02
1.170000E+02
1.180000E+02
1.190000E+02
1.200000E+02
1.210000E+02
1.220000E+02
1.230000E+02
1.240000E+02
1.250000E+02
1.260000E+02
1.270000E+02
1.280000E+02
1.290000E+02
1.300000E+02
1.310000E+02
1.320000E+02
1.330000E+02
1.340000E+02
1.350000E+02
1.360000E+02
1.370000E+02
1.380000E+02
1.390000E+02
1.400000E+02
1.410000E+02
1.420000E+02
1.430000E+02
1.440000E+02
1.450000E+02
1.460000E+02
1.470000E+02
1.480000E+02
1.490000E+02
1.500000E+02
1.510000E+02
1.520000E+02
1.530000E+02
1.540000E+02
1.550000E+02
1.560000E+02
1.570000E+02
1.580000E+02
1.590000E+02
1.600000E+02
1.610000E+02
1.620000E+02
1.630000E+02
1.640000E+02
1.650000E+02
1.660000E+02
1.670000E+02
1.680000E+02
1.690000E+02
1.700000E+02
1.710000E+02
1.720000E+02
1.730000E+02
1.740000E+02
1.750000E+02
1.760000E+02
1.770000E+02
1.780000E+02
1.790000E+02
1.800000E+02
1.810000E+02
1.820000E+02
1.830000E+02
1.840000E+02
1.850000E+02
1.860000E+02
1.870000E+02
1.880000E+02
1.890000E+02
1.900000E+02
1.910000E+02
1.920000E+02
1.930000E+02
1.940000E+02
1.950000E+02
1.960000E+02
1.970000E+02
1.980000E+02
1.990000E+02
2.000000E+02
0.000000E+00
1.000000E+00
2.000000E+00
3.000000E+00
4.000000E+00
5.000000E+00
6.000000E+00
7.000000E+00
8.000000E+00
9.000000E+00
1.000000E+01
1.100000E+01
1.200000E+01
1.300000E+01
1.400000E+01
1.500000E+01
1.600000E+01
1.700000E+01
1.800000E+01
1.900000E+01
2.000000E+01
2.100000E+01
2.200000E+01
2.300000E+01
2.400000E+01
2.500000E+01
2.600000E+01
2.700000E+01
2.800000E+01
2.900000E+01
3.000000E+01
3.100000E+01
3.200000E+01
3.300000E+01
3.400000E+01
3.500000E+01
3.600000E+01
3.700000E+01
3.800000E+01
3.900000E+01
4.000000E+01
4.100000E+01
4.200000E+01
4.300000E+01
4.400000E+01
4.500000E+01
4.600000E+01
4.700000E+01
4.800000E+01
4.900000E+01
5.000000E+01
5.100000E+01
5.200000E+01
5.300000E+01
5.400000E+01
5.500000E+01
5.600000E+01
5.700000E+01
5.800000E+01
5.900000E+01
6.000000E+01
6.100000E+01
6.200000E+01
6.300000E+01
6.400000E+01
6.500000E+01
6.600000E+01
6.700000E+01
6.800000E+01
6.900000E+01
7.000000E+01
7.100000E+01
7.200000E+01
7.300000E+01
7.400000E+01
7.500000E+01
7.600000E+01
7.700000E+01
7.800000E+01
7.900000E+01
8.000000E+01
8.100000E+01
8.200000E+01
8.300000E+01
8.400000E+01
8.500000E+01
8.600000E+01
8.700000E+01
8.800000E+01
8.900000E+01
9.000000E+01
9.100000E+01
9.200000E+01
9.300000E+01
9.400000E+01
9.500000E+01
9.600000E+01
9.700000E+01
9.800000E+01
9.900000E+01
1.000000E+02
1.010000E+02
1.020000E+02
1.030000E+02
1.040000E+02
1.050000E+02
1.060000E+02
1.070000E+02
1.080000E+02
1.090000E+02
1.100000E+02
1.110000E+02
1.120000E+02
1.130000E+02
1.140000E+02
1.150000E+02
1.160000E+02
1.170000E+02
1.180000E+02
1.190000E+02
1.200000E+02
1.210000E+02
1.220000E+02
1.230000E+02
1.240000E+02
1.250000E+02
1.260000E+02
1.270000E+02
1.280000E+02
1.290000E+02
1.300000E+02
1.310000E+02
1.320000E+02
1.330000E+02
1.340000E+02
1.350000E+02
1.360000E+02
1.370000E+02
1.380000E+02
1.390000E+02
1.400000E+02
1.410000E+02
1.420000E+02
1.430000E+02
1.440000E+02
1.450000E+02
1.460000E+02
1.470000E+02
1.480000E+02
1.490000E+02
1.500000E+02
1.510000E+02
1.520000E+02
1.530000E+02
1.540000E+02
1.550000E+02
1.560000E+02
1.570000E+02
1.580000E+02
1.590000E+02
1.600000E+02
1.610000E+02
1.620000E+02
1.630000E+02
1.640000E+02
1.650000E+02
1.660000E+02
1.670000E+02
1.680000E+02
1.690000E+02
1.700000E+02
1.710000E+02
1.720000E+02
1.730000E+02
1.740000E+02
1.750000E+02
1.760000E+02
1.770000E+02
1.780000E+02
1.790000E+02
1.800000E+02
1.810000E+02
1.820000E+02
1.830000E+02
1.840000E+02
1.850000E+02
1.860000E+02
1.870000E+02
1.880000E+02
1.890000E+02
1.900000E+02
1.910000E+02
1.920000E+02
1.930000E+02
1.940000E+02
1.950000E+02
1.960000E+02
1.970000E+02
1.980000E+02
1.990000E+02
2.000000E+02
0.000000E+00
1.000000E+00
2.000000E+00
3.000000E+00
4.000000E+00
5.000000E+00
6.000000E+00
7.000000E+00
8.000000E+00
9.000000E+00
1.000000E+01
1.100000E+01
1.200000E+01
1.300000E+01
1.400000E+01
1.500000E+01
1.600000E+01
1.700000E+01
1.800000E+01
1.900000E+01
2.000000E+01
2.100000E+01
2.200000E+01
2.300000E+01
2.400000E+01
2.500000E+01
2.600000E+01
2.700000E+01
2.800000E+01
2.900000E+01
3.000000E+01
3.100000E+01
3.200000E+01
3.300000E+01
3.400000E+01
3.500000E+01
3.600000E+01
3.700000E+01
3.800000E+01
3.900000E+01
4.000000E+01
4.100000E+01
4.200000E+01
4.300000E+01
4.400000E+01
4.500000E+01
4.600000E+01
4.700000E+01
4.800000E+01
4.900000E+01
5.000000E+01
5.100000E+01
5.200000E+01
5.300000E+01
5.400000E+01
5.500000E+01
5.600000E+01
5.700000E+01
5.800000E+01
5.900000E+01
6.000000E+01
6.100000E+01
6.200000E+01
6.300000E+01
6.400000E+01
6.500000E+01
6.600000E+01
6.700000E+01
6.800000E+01
6.900000E+01
7.000000E+01
7.100000E+01
7.200000E+01
7.300000E+01
7.400000E+01
7.500000E+01
7.600000E+01
7.700000E+01
7.800000E+01
7.900000E+01
8.000000E+01
8.100000E+01
8.200000E+01
8.300000E+01
8.400000E+01
8.500000E+01
8.600000E+01
8.700000E+01
8.800000E+01
8.900000E+01
9.000000E+01
9.100000E+01
9.200000E+01
9.300000E+01
9.400000E+01
9.500000E+01
9.600000E+01
9.700000E+01
9.800000E+01
9.900000E+01
1.000000E+02
1.010000E+02
1.020000E+02
1.030000E+02
1.040000E+02
1.050000E+02
1.060000E+02
1.070000E+02
1.080000E+02
1.090000E+02
1.100000E+02
1.110000E+02
1.120000E+02
1.130000E+02
1.140000E+02
1.150000E+02
1.160000E+02
1.170000E+02
1.180000E+02
1.190000E+02
1.200000E+02
1.210000E+02
1.220000E+02
1.230000E+02
1.240000E+02
1.250000E+02
1.260000E+02
1.270000E+02
1.280000E+02
1.290000E+02
1.300000E+02
1.310000E+02
1.320000E+02
1.330000E+02
1.340000E+02
1.350000E+02
1.360000E+02
1.370000E+02
1.380000E+02
1.390000E+02
1.400000E+02
1.410000E+02
1.420000E+02
1.430000E+02
1.440000E+02
1.450000E+02
1.460000E+02
1.470000E+02
1.480000E+02
1.490000E+02
1.500000E+02
1.510000E+02
1.520000E+02
1.530000E+02
1.540000E+02
1.550000E+02
1.560000E+02
1.570000E+02
1.580000E+02
1.590000E+02
1.600000E+02
1.610000E+02
1.620000E+02
1.630000E+02
1.640000E+02
1.650000E+02
1.660000E+02
1.670000E+02
1.680000E+02
1.690000E+02
1.700000E+02
1.710000E+02
1.720000E+02
1.730000E+02
1.740000E+02
1.750000E+02
1.760000E+02
1.770000E+02
1.780000E+02
1.790000E+02
1.800000E+02
1.810000E+02
1.820000E+02
1.830000E+02
1.840000E+02
1.850000E+02
1.860000E+02
1.870000E+02
1.880000E+02
1.890000E+02
1.900000E+02
1.910000E+02
1.920000E+02
1.930000E+02
1.940000E+02
1.950000E+02
1.960000E+02
1.970000E+02
1.980000E+02
1.990000E+02
2.000000E+02
0.000000E+00
1.000000E+00
2.000000E+00
3.000000E+00
4.000000E+00
5.000000E+00
6.000000E+00
7.000000E+00
8.000000E+00
9.000000E+00
1.000000E+01
1.100000E+01
1.200000E+01
1.300000E+01
1.400000E+01
1.500000E+01
1.600000E+01
1.700000E+01
1.800000E+01
1.900000E+01
2.000000E+01
2.100000E+01
2.200000E+01
2.300000E+01
2.400000E+01
2.500000E+01
2.600000E+01
2.700000E+01
2.800000E+01
2.900000E+01
3.000000E+01
3.100000E+01
3.200000E+01
3.300000E+01
3.400000E+01
3.500000E+01
3.600000E+01
3.700000E+01
3.800000E+01
3.900000E+01
4.000000E+01
4.100000E+01
4.200000E+01
4.300000E+01
4.400000E+01
4.500000E+01
4.600000E+01
4.700000E+01
4.800000E+01
4.900000E+01
5.000000E+01
5.100000E+01
5.200000E+01
5.300000E+01
5.400000E+01
5.500000E+01
5.600000E+01
5.700000E+01
5.800000E+01
5.900000E+01
6.000000E+01
6.100000E+01
6.200000E+01
6.300000E+01
6.400000E+01
6.500000E+01
6.600000E+01
6.700000E+01
6.800000E+01
6.900000E+01
7.000000E+01
7.100000E+01
7.200000E+01
7.300000E+01
7.400000E+01
7.500000E+01
7.600000E+01
7.700000E+01
7.800000E+01
7.900000E+01
8.000000E+01
8.100000E+01
8.200000E+01
8.300000E+01
8.400000E+01
8.500000E+01
8.600000E+01
8.700000E+01
8.800000E+01
8.900000E+01
9.000000E+01
9.100000E+01
9.200000E+01
9.300000E+01
9.400000E+01
9.500000E+01
9.600000E+01
9.700000E+01
9.800000E+01
9.900000E+01
1.000000E+02
1.010000E+02
1.020000E+02
1.030000E+02
1.040000E+02
1.050000E+02
1.060000E+02
1.070000E+02
1.080000E+02
1.090000E+02
1.100000E+02
1.110000E+02
1.120000E+02
1.130000E+02
1.140000E+02
1.150000E+02
1.160000E+02
1.170000E+02
1.180000E+02
1.190000E+02
1.200000E+02
1.210000E+02
1.220000E+02
1.230000E+02
1.240000E+02
1.250000E+02
1.260000E+02
1.270000E+02
1.280000E+02
1.290000E+02
1.300000E+02
1.310000E+02
1.320000E+02
1.330000E+02
1.340000E+02
1.350000E+02
1.360000E+02
1.370000E+02
1.380000E+02
1.390000E+02
1.400000E+02
1.410000E+02
1.420000E+02
1.430000E+02
1.440000E+02
1.450000E+02
1.460000E+02
1.470000E+02
1.480000E+02
1.490000E+02
1.500000E+02
1.510000E+02
1.520000E+02
1.530000E+02
1.540000E+02
1.550000E+02
1.560000E+02
1.570000E+02
1.580000E+02
1.590000E+02
1.600000E+02
1.610000E+02
1.620000E+02
1.630000E+02
[truncated: 165,101 more chars]
