# Supplementary material for: Visualization of porosity and pore size gradients in electrospun scaffolds using laser metrology
Source: PLoS One. 2023 Mar 9;18(3):e0282903. doi: 10.1371/journal.pone.0282903 (PMC9997878; doi:10.1371/journal.pone.0282903)
Supplement: S1 Data — (GZ) [file pone.0282903.s002.gz › data/Thickness&Porosity/162.Porosity.txt]

Porosity
8.208805E+01
1.736842E+02
8.500698E+01
8.463421E+01
9.603044E+01
9.788551E+01
9.518118E+01
6.734506E+01
-1.687719E+01
-4.170441E+01
9.270678E+01
9.558094E+01
-1.412942E+02
9.608732E+01
7.077187E+01
5.774605E+01
8.905149E+01
8.542730E+01
8.027045E+01
7.329029E+01
7.352396E+01
7.089446E+01
7.403568E+01
7.550415E+01
7.859626E+01
7.309662E+01
7.871394E+01
8.131018E+01
8.181889E+01
8.261155E+01
8.479504E+01
8.692603E+01
8.736490E+01
8.928402E+01
8.909145E+01
8.905871E+01
8.866739E+01
8.931199E+01
9.001780E+01
8.895144E+01
8.873679E+01
8.951956E+01
8.909352E+01
8.894559E+01
8.889201E+01
8.892712E+01
8.940615E+01
8.939315E+01
8.904365E+01
8.970770E+01
8.991261E+01
8.909121E+01
8.895188E+01
8.897212E+01
8.920739E+01
8.920506E+01
8.912222E+01
8.921503E+01
8.923441E+01
8.953219E+01
8.943670E+01
8.984877E+01
9.057097E+01
8.974119E+01
8.976754E+01
9.028675E+01
9.030129E+01
9.015897E+01
8.977875E+01
9.057722E+01
9.061886E+01
9.002314E+01
9.046329E+01
9.040632E+01
9.096678E+01
9.065001E+01
9.011337E+01
9.057946E+01
9.110488E+01
9.101694E+01
9.134159E+01
9.143667E+01
9.146468E+01
9.179491E+01
9.175959E+01
9.097692E+01
9.056986E+01
9.116368E+01
9.115751E+01
9.102071E+01
9.182512E+01
9.113770E+01
9.078429E+01
9.075434E+01
9.074316E+01
9.062837E+01
9.104485E+01
9.136980E+01
9.094623E+01
9.126048E+01
9.187429E+01
9.167613E+01
9.096161E+01
9.135514E+01
9.114470E+01
9.084570E+01
9.063006E+01
9.037664E+01
9.046018E+01
9.074315E+01
9.078073E+01
9.093743E+01
9.107898E+01
9.089133E+01
9.037933E+01
9.006675E+01
9.005633E+01
9.038080E+01
9.020729E+01
8.999863E+01
8.980226E+01
8.987984E+01
9.008489E+01
9.000408E+01
8.965987E+01
9.006062E+01
8.978449E+01
8.977210E+01
8.947694E+01
8.946507E+01
8.926089E+01
8.927570E+01
8.895996E+01
8.917918E+01
8.901054E+01
8.910273E+01
8.889551E+01
8.872071E+01
8.882798E+01
8.916948E+01
8.879384E+01
8.868423E+01
8.873054E+01
8.877262E+01
8.849431E+01
8.814543E+01
8.856646E+01
8.833568E+01
8.851527E+01
8.825127E+01
8.875765E+01
8.868763E+01
8.854215E+01
8.892896E+01
8.892584E+01
8.883839E+01
8.807124E+01
8.681913E+01
8.499582E+01
8.333489E+01
8.242685E+01
7.963038E+01
7.937261E+01
7.671457E+01
7.575413E+01
7.504459E+01
7.570618E+01
7.515805E+01
7.681155E+01
7.537187E+01
9.173648E+01
8.519236E+01
8.299781E+01
7.181978E+01
7.748420E+01
8.447504E+01
7.980554E+01
9.511087E+01
2.627659E+01
1.356954E+02
1.501763E+03
1.076576E+02
9.026176E+01
8.610592E+01
8.583661E+01
1.572330E+03
-1.742387E+03
1.039406E+02
1.434948E+02
1.108011E+02
9.501920E+02
2.888342E+02
3.240153E+02
1.217041E+02
4.752956E+02
9.063562E+01
1.073305E+02
-8.267828E+00
1.528396E+02
-5.869126E+02
1.799375E+02
7.637541E+01
9.880870E+01
6.571132E+01
7.419250E+01
8.043524E+01
9.023737E+01
9.738542E+01
2.428346E+01
-3.276133E+01
5.123759E+01
1.212140E+02
-1.304179E+04
-2.507719E+02
9.391297E+01
8.813108E+01
8.767241E+01
8.972002E+01
8.582651E+01
8.106389E+01
7.385251E+01
7.340850E+01
7.328010E+01
7.377584E+01
7.630406E+01
7.821162E+01
7.168032E+01
7.783919E+01
8.109887E+01
8.288365E+01
8.250697E+01
8.456023E+01
8.642398E+01
8.777239E+01
8.813668E+01
8.871024E+01
8.885793E+01
8.793361E+01
8.816563E+01
8.843244E+01
8.849493E+01
8.880229E+01
8.833646E+01
8.856906E+01
8.893231E+01
8.868414E+01
8.860356E+01
8.886256E+01
8.867078E+01
8.910119E+01
8.933091E+01
8.989078E+01
8.943631E+01
8.907861E+01
8.907642E+01
8.928043E+01
8.936817E+01
8.918065E+01
8.926480E+01
8.918261E+01
8.953314E+01
8.971389E+01
8.990940E+01
9.036443E+01
8.959929E+01
8.959088E+01
9.009392E+01
9.023191E+01
9.047750E+01
9.000631E+01
9.017238E+01
9.029334E+01
9.020295E+01
9.085062E+01
9.036292E+01
9.089301E+01
9.051915E+01
9.039240E+01
9.085647E+01
9.125184E+01
9.117569E+01
9.163178E+01
9.117534E+01
9.132289E+01
9.187923E+01
9.135850E+01
9.092340E+01
9.041645E+01
9.089316E+01
9.101821E+01
9.096671E+01
9.219564E+01
9.112818E+01
9.102606E+01
9.116444E+01
9.062784E+01
9.036374E+01
9.056684E+01
9.120604E+01
9.074965E+01
9.147986E+01
9.179608E+01
9.139259E+01
9.088742E+01
9.137760E+01
9.106507E+01
9.085172E+01
9.068684E+01
9.033950E+01
9.030629E+01
9.051261E+01
9.044809E+01
9.081893E+01
9.074033E+01
9.084384E+01
9.037823E+01
9.003751E+01
9.054683E+01
9.068942E+01
9.017262E+01
9.004768E+01
8.998011E+01
9.005663E+01
9.015277E+01
8.988694E+01
8.976962E+01
9.003378E+01
8.973869E+01
8.973863E+01
8.963094E+01
8.955282E+01
8.940243E+01
8.934659E+01
8.916540E+01
8.896070E+01
8.911305E+01
8.907318E+01
8.895973E+01
8.887980E+01
8.873724E+01
8.875920E+01
8.855253E+01
8.834389E+01
8.802524E+01
8.851864E+01
8.860347E+01
8.817098E+01
8.824213E+01
8.868082E+01
8.828343E+01
8.860149E+01
8.834937E+01
8.829135E+01
8.854967E+01
8.842869E+01
8.950655E+01
8.880970E+01
8.741499E+01
8.508427E+01
8.400907E+01
8.233270E+01
8.080281E+01
8.162965E+01
7.955914E+01
7.640413E+01
7.416635E+01
7.615169E+01
7.768542E+01
7.440866E+01
6.940940E+01
8.393905E+01
9.280939E+01
8.438523E+01
8.547572E+01
8.239084E+01
9.554037E+01
8.640478E+01
9.181693E+01
1.025902E+02
1.166290E+02
1.137631E+02
1.772816E+02
3.443766E+02
-4.493147E+01
5.867325E+01
1.684210E+01
-6.531617E+02
-3.008555E+01
8.718013E+01
9.696317E+01
1.175210E+02
1.389350E+02
1.537153E+02
8.978235E+01
1.099093E+02
8.755253E+01
-8.794978E+01
1.226325E+02
2.214613E+02
1.383289E+02
2.179028E+02
6.588063E+02
6.766161E+01
8.538448E+01
5.896544E+01
6.793904E+01
7.908238E+01
8.589139E+01
1.037309E+02
1.000260E+02
1.105100E+02
-6.424419E+02
-2.489334E+01
1.786971E+02
7.738044E+01
9.906133E+01
8.991173E+01
8.991562E+01
8.510752E+01
8.027826E+01
7.788418E+01
7.016500E+01
7.523824E+01
6.963555E+01
7.188417E+01
7.098978E+01
7.971706E+01
7.638215E+01
7.701111E+01
7.945358E+01
8.190936E+01
8.423815E+01
8.641604E+01
8.673991E+01
8.710625E+01
8.799999E+01
8.824234E+01
8.856399E+01
8.884368E+01
8.833243E+01
8.852922E+01
8.883394E+01
8.908200E+01
8.910265E+01
8.842245E+01
8.871233E+01
8.883932E+01
8.910621E+01
8.910711E+01
8.914131E+01
8.919980E+01
8.861502E+01
8.925712E+01
8.919758E+01
8.908847E+01
8.936206E+01
8.910430E+01
8.921193E+01
8.940203E+01
8.951066E+01
8.938691E+01
8.951033E+01
8.969844E+01
8.962895E+01
8.950214E+01
8.958301E+01
8.973769E+01
8.987414E+01
9.006200E+01
9.053524E+01
9.025064E+01
9.018485E+01
9.041504E+01
9.072444E+01
9.109299E+01
9.053830E+01
9.064192E+01
9.070718E+01
9.055971E+01
9.048238E+01
9.065560E+01
9.104375E+01
9.132763E+01
9.178515E+01
9.148763E+01
9.169098E+01
9.165856E+01
9.121081E+01
9.091186E+01
9.112124E+01
9.084439E+01
9.125712E+01
9.138268E+01
9.120333E+01
9.130158E+01
9.149057E+01
9.105062E+01
9.064879E+01
9.097991E+01
9.125083E+01
9.092067E+01
9.110950E+01
9.182741E+01
9.104442E+01
9.072324E+01
9.118906E+01
9.117999E+01
9.067989E+01
9.053100E+01
9.014905E+01
9.006696E+01
9.034067E+01
9.030469E+01
9.079132E+01
9.050243E+01
9.063551E+01
9.020323E+01
9.032967E+01
9.072474E+01
9.059413E+01
9.045146E+01
9.000581E+01
9.026134E+01
8.975794E+01
9.001780E+01
8.982243E+01
8.986256E+01
8.981511E+01
8.972797E+01
8.951473E+01
8.940805E+01
8.927322E+01
8.924074E+01
8.931354E+01
8.910644E+01
8.866790E+01
8.932476E+01
8.897067E+01
8.878497E+01
8.879137E+01
8.867482E+01
8.867291E+01
8.848188E+01
8.860787E+01
8.814713E+01
8.870299E+01
8.861931E+01
8.784296E+01
8.852476E+01
8.872590E+01
8.893835E+01
8.890007E+01
8.847706E+01
8.890701E+01
8.832023E+01
8.847986E+01
8.932661E+01
8.888968E+01
8.869592E+01
8.714683E+01
8.685475E+01
8.476450E+01
8.238185E+01
8.266643E+01
7.991785E+01
7.606686E+01
7.918951E+01
7.728432E+01
7.821930E+01
7.578619E+01
7.514656E+01
8.215027E+01
8.139483E+01
8.369762E+01
8.102660E+01
8.185126E+01
1.026884E+02
9.171757E+01
8.422229E+01
1.426847E+02
1.485372E+02
9.908821E+01
9.789452E+00
1.954052E+02
8.830112E+01
3.043167E+02
2.164790E+02
1.122274E+02
1.070856E+02
9.734178E+01
8.201116E+01
8.797207E+01
1.045294E+02
9.755808E+01
9.109045E+01
1.745767E+02
5.336239E+01
1.723156E+02
1.630330E+02
1.806147E+02
7.061531E+01
3.708647E+01
-4.889444E+02
5.213295E+01
5.569551E+01
5.964655E+01
7.206263E+01
7.462497E+01
8.794756E+01
1.032984E+02
2.213783E+02
7.128246E+01
3.779001E+01
1.185334E+02
4.292055E+01
7.201532E+01
9.949474E+01
9.323115E+01
9.199112E+01
8.378858E+01
7.435794E+01
7.078793E+01
7.547268E+01
7.768517E+01
7.348906E+01
7.444485E+01
7.282332E+01
7.628623E+01
7.268028E+01
7.630817E+01
7.882441E+01
8.154165E+01
8.312688E+01
8.584172E+01
8.614655E+01
8.643901E+01
8.874557E+01
8.892994E+01
8.887046E+01
8.906358E+01
8.848744E+01
8.864330E+01
8.863497E+01
8.888511E+01
8.889489E+01
8.924897E+01
8.903362E+01
8.907553E+01
8.924195E+01
8.937790E+01
8.906614E+01
8.903407E+01
8.923100E+01
8.913784E+01
8.911304E+01
8.908109E+01
8.904646E+01
8.928181E+01
8.899680E+01
8.906042E+01
8.930483E+01
8.933697E+01
8.918352E+01
8.945044E+01
8.985943E+01
8.961379E+01
8.969203E+01
8.953076E+01
8.979691E+01
9.040065E+01
9.051664E+01
9.019872E+01
9.037771E+01
9.026259E+01
9.070022E+01
9.140203E+01
9.067064E+01
9.081786E+01
9.051156E+01
9.043049E+01
9.036920E+01
9.055072E+01
9.098089E+01
9.170919E+01
9.182057E+01
9.129999E+01
9.156027E+01
9.098122E+01
9.143302E+01
9.123468E+01
9.083758E+01
9.101907E+01
9.119940E+01
9.110769E+01
9.133586E+01
9.159312E+01
9.156779E+01
9.105909E+01
9.063126E+01
9.095450E+01
9.112948E+01
9.100070E+01
9.108177E+01
9.155379E+01
9.088592E+01
9.076506E+01
9.087926E+01
9.076640E+01
9.077700E+01
9.056375E+01
9.025164E+01
8.996312E+01
9.037756E+01
9.039454E+01
9.084558E+01
9.052030E+01
9.062034E+01
9.053580E+01
9.038737E+01
9.071170E+01
9.075606E+01
9.016513E+01
9.006468E+01
9.004286E+01
8.955697E+01
8.980037E+01
8.990025E+01
8.992091E+01
8.990536E+01
8.945073E+01
8.979433E+01
8.976709E+01
8.920755E+01
8.953530E+01
8.924610E+01
8.898977E+01
8.907649E+01
8.918701E+01
8.910779E+01
8.877924E+01
8.890381E+01
8.872773E+01
8.858075E+01
8.833051E+01
8.838686E+01
8.854656E+01
8.847738E+01
8.852573E+01
8.814450E+01
8.804429E+01
8.891517E+01
8.851455E+01
8.873422E+01
8.897572E+01
8.873398E+01
8.911790E+01
8.792877E+01
8.938277E+01
8.799182E+01
8.861217E+01
8.681667E+01
8.624360E+01
8.408477E+01
8.087739E+01
8.219061E+01
8.162863E+01
7.999065E+01
7.863087E+01
8.351629E+01
7.652330E+01
8.915617E+01
8.447642E+01
8.237491E+01
8.364498E+01
8.344459E+01
7.862969E+01
9.125739E+01
8.366695E+01
7.642234E+01
6.575293E+01
1.348329E+02
1.157047E+02
-3.889808E+00
6.367105E+01
1.235882E+02
1.059355E+02
1.407342E+02
1.492515E+02
1.400413E+02
-4.805553E+01
-6.434334E+01
4.672287E+02
1.065620E+02
1.320618E+02
1.062091E+02
1.213649E+02
-3.764065E+02
2.202230E+01
2.430006E+01
-5.734990E+00
3.564265E+01
-3.614394E+03
-8.001218E+02
2.538510E+03
6.755790E+01
5.775662E+01
3.670175E+01
6.425352E+01
7.194525E+01
8.526964E+01
9.737620E+01
-3.041072E+02
6.089339E+01
5.916546E+02
7.407721E+01
1.384974E+03
4.314468E+01
-5.297052E+02
9.199354E+01
8.917085E+01
8.370491E+01
7.110180E+01
7.578392E+01
8.106751E+01
8.222341E+01
8.099886E+01
7.423613E+01
7.470861E+01
7.559095E+01
7.466464E+01
7.784576E+01
7.857479E+01
8.248826E+01
8.333893E+01
8.466382E+01
8.546474E+01
8.649962E+01
8.778748E+01
8.875805E+01
8.855754E+01
8.882949E+01
8.895864E+01
8.984761E+01
8.888722E+01
8.908868E+01
8.891315E+01
8.903078E+01
8.860082E+01
8.865028E+01
8.902904E+01
8.916737E+01
8.908969E+01
8.926808E+01
8.900070E+01
8.904831E+01
8.915606E+01
8.915107E+01
8.899278E+01
8.906939E+01
8.900816E+01
8.869111E+01
8.922970E+01
8.942116E+01
8.924161E+01
8.958383E+01
8.974480E+01
9.023673E+01
9.010015E+01
8.986920E+01
8.998920E+01
9.085568E+01
9.092007E+01
9.052046E+01
9.025145E+01
9.033994E+01
9.076726E+01
9.116485E+01
9.092158E+01
9.090608E+01
9.038590E+01
9.047863E+01
9.073025E+01
9.068003E+01
9.096310E+01
9.174186E+01
9.204954E+01
9.169457E+01
9.180251E+01
9.115575E+01
9.108362E+01
9.122373E+01
9.075344E+01
9.125152E+01
9.162614E+01
9.100773E+01
9.092915E+01
9.134355E+01
9.159716E+01
9.063552E+01
9.091413E+01
9.070319E+01
9.153183E+01
9.139937E+01
9.113279E+01
9.163194E+01
9.057758E+01
9.079915E+01
9.082289E+01
9.099968E+01
9.087916E+01
9.068291E+01
9.039459E+01
9.064498E+01
9.063959E+01
9.063343E+01
9.072255E+01
9.096889E+01
9.078962E+01
9.029178E+01
9.089308E+01
9.023096E+01
9.045830E+01
9.054117E+01
9.001003E+01
8.992585E+01
9.002381E+01
8.966275E+01
8.969015E+01
8.990122E+01
8.981905E+01
8.956943E+01
8.951250E+01
8.953856E+01
8.922953E+01
8.917538E+01
8.901808E+01
8.906375E+01
8.906338E+01
8.905158E+01
8.883613E+01
8.885374E+01
8.894316E+01
8.887904E+01
8.863298E+01
8.824158E+01
8.839709E+01
8.841385E+01
8.897608E+01
8.834249E+01
8.831114E+01
8.909039E+01
8.824504E+01
8.764195E+01
8.872824E+01
8.924975E+01
8.907799E+01
8.914728E+01
8.843305E+01
8.875057E+01
8.916730E+01
8.822813E+01
8.660102E+01
8.642962E+01
8.413320E+01
8.335333E+01
8.354648E+01
8.370501E+01
7.995840E+01
7.542517E+01
7.766941E+01
7.757656E+01
8.245872E+01
8.384128E+01
8.360839E+01
8.159232E+01
8.413223E+01
7.937816E+01
9.274509E+01
9.448016E+01
1.077652E+02
9.488157E+01
9.920159E+01
9.279083E+01
9.242294E+01
7.743956E+01
1.135914E+02
1.531710E+02
1.956431E+02
-8.828581E+01
5.375991E+01
-3.627787E+01
1.238675E+02
6.304739E+02
2.474209E+02
1.037886E+02
2.196674E+02
4.965581E+01
6.742379E+01
5.070631E+01
3.659297E-01
2.489222E+02
8.854726E+00
6.972816E+02
5.292355E+03
1.536191E+03
1.236556E+01
5.340998E+01
6.351693E+01
6.591667E+01
7.354890E+01
8.338879E+01
9.552004E+01
6.384352E+00
-3.397857E+01
4.300267E+01
2.352745E+03
-2.141091E+02
1.549238E+02
9.883775E+01
9.014745E+01
8.559810E+01
7.629835E+01
7.291738E+01
7.580133E+01
7.416583E+01
7.832877E+01
7.856534E+01
7.400319E+01
7.477836E+01
7.354647E+01
7.630066E+01
7.510300E+01
7.838495E+01
8.292179E+01
8.273781E+01
8.405143E+01
8.497898E+01
8.560292E+01
8.764616E+01
8.831817E+01
8.889183E+01
8.890325E+01
8.986608E+01
8.928858E+01
8.935795E+01
8.903048E+01
8.904722E+01
8.896539E+01
8.893263E+01
8.891653E+01
8.902804E+01
8.895294E+01
8.878285E+01
8.898012E+01
8.885770E+01
8.921343E+01
8.897485E+01
8.908115E+01
8.922228E+01
8.919906E+01
8.923531E+01
8.931974E+01
8.908271E+01
8.942249E+01
8.939688E+01
8.964571E+01
8.969462E+01
9.018356E+01
9.033917E+01
9.004350E+01
9.003465E+01
9.043640E+01
9.079782E+01
9.060998E+01
9.013602E+01
9.045492E+01
9.053665E+01
9.091728E+01
9.085599E+01
9.047410E+01
9.021956E+01
9.039093E+01
9.043214E+01
9.085966E+01
9.101536E+01
9.113089E+01
9.203986E+01
9.146902E+01
9.143967E+01
9.108692E+01
9.071965E+01
9.112251E+01
9.081371E+01
9.112660E+01
9.149913E+01
9.112465E+01
9.105147E+01
9.081549E+01
9.105818E+01
9.077169E+01
9.091103E+01
9.068978E+01
9.152447E+01
9.171828E+01
9.132979E+01
9.144570E+01
9.050178E+01
9.069154E+01
9.093064E+01
9.107501E+01
9.086485E+01
9.078544E+01
9.032649E+01
9.057597E+01
9.089082E+01
9.071448E+01
9.083551E+01
9.078392E+01
9.071162E+01
9.063761E+01
9.077318E+01
9.054884E+01
9.065196E+01
9.028059E+01
9.004059E+01
9.002840E+01
8.955393E+01
8.977413E+01
8.980711E+01
9.025962E+01
8.973897E+01
8.925779E+01
8.958823E+01
8.946243E+01
8.929936E+01
8.907187E+01
8.923701E+01
8.920623E+01
8.903036E+01
8.900838E+01
8.906496E+01
8.888294E+01
8.892178E+01
8.876497E+01
8.872134E+01
8.838196E+01
8.796205E+01
8.828003E+01
8.809495E+01
8.828459E+01
8.823983E+01
8.826764E+01
8.888610E+01
8.808508E+01
8.832400E+01
8.881988E+01
8.845326E+01
8.842628E+01
8.855233E+01
8.821835E+01
8.953800E+01
8.793195E+01
8.783980E+01
8.741445E+01
8.640670E+01
8.330314E+01
8.021964E+01
7.901949E+01
8.036988E+01
7.655178E+01
7.908630E+01
7.698055E+01
7.534764E+01
7.886378E+01
7.877302E+01
8.286465E+01
8.628676E+01
8.712148E+01
9.245388E+01
9.124999E+01
9.020644E+01
8.362001E+01
9.584304E+01
1.113304E+02
8.740334E+01
9.856839E+01
9.876603E+01
1.048217E+02
7.533712E+01
-2.654193E+01
5.830501E+01
6.270075E+01
7.310381E+01
6.549977E+01
4.602610E+01
-1.174841E+03
7.120342E+01
6.180596E+01
8.272931E+01
4.139170E+01
4.110049E+01
6.631638E+01
-7.780008E+01
7.354647E+03
-4.963764E+02
1.571800E+04
4.456008E+01
3.839976E+01
8.466360E+01
1.020784E+02
8.054360E+01
8.033371E+01
9.605279E+01
8.051345E+02
-1.909269E+02
3.861320E+01
6.551056E+01
-3.068892E+02
-1.502355E+02
9.811256E+01
9.029109E+01
8.109442E+01
7.222601E+01
8.061504E+01
7.415292E+01
7.680877E+01
7.902882E+01
7.312301E+01
7.420529E+01
7.366528E+01
7.483969E+01
7.534035E+01
7.700839E+01
7.919862E+01
8.142632E+01
8.271455E+01
8.311234E+01
8.471327E+01
8.657657E+01
8.817014E+01
8.791608E+01
8.929008E+01
8.932056E+01
8.954044E+01
8.927836E+01
8.919777E+01
8.937135E+01
8.909569E+01
8.886234E+01
8.871609E+01
8.874408E+01
8.910237E+01
8.899432E+01
8.912906E+01
8.904025E+01
8.887605E+01
8.934979E+01
8.898937E+01
8.899058E+01
8.909852E+01
8.907466E+01
8.925162E+01
8.906160E+01
8.942713E+01
8.945528E+01
8.933303E+01
8.962177E+01
8.965890E+01
8.968102E+01
9.031389E+01
8.981187E+01
8.993509E+01
8.998113E+01
9.042225E+01
9.046845E+01
9.026819E+01
9.046160E+01
9.050832E+01
9.069716E+01
9.081262E+01
9.043664E+01
9.076113E+01
9.075631E+01
9.046126E+01
9.082784E+01
9.093517E+01
9.161854E+01
9.220552E+01
9.163596E+01
9.160510E+01
9.121784E+01
9.036502E+01
9.090115E+01
9.125666E+01
9.118548E+01
9.111003E+01
9.100740E+01
9.121633E+01
9.097367E+01
9.100882E+01
9.082906E+01
9.073257E+01
9.068028E+01
9.125514E+01
9.157998E+01
9.093480E+01
9.141686E+01
9.079631E+01
9.065835E+01
9.113526E+01
9.132864E+01
9.079090E+01
9.076486E+01
9.027803E+01
9.110453E+01
9.114477E+01
9.050211E+01
9.046234E+01
9.072698E+01
9.059215E+01
9.065008E+01
9.058738E+01
9.044313E+01
9.079250E+01
9.005710E+01
9.003757E+01
9.010275E+01
8.986580E+01
9.017983E+01
9.020376E+01
9.032831E+01
8.964316E+01
8.945866E+01
8.953194E+01
8.959025E+01
8.962527E+01
8.920583E+01
8.943301E+01
8.909709E+01
8.916428E+01
8.875002E+01
8.887381E+01
8.891433E+01
8.877811E+01
8.872389E+01
8.844515E+01
8.837990E+01
8.851642E+01
8.860435E+01
8.869646E+01
8.859065E+01
8.813014E+01
8.781336E+01
8.781723E+01
8.834496E+01
8.879627E+01
8.887687E+01
8.821354E+01
8.860412E+01
8.870336E+01
8.923839E+01
8.850061E+01
8.770007E+01
8.823977E+01
8.762771E+01
8.558398E+01
8.291531E+01
8.041572E+01
7.830360E+01
8.115055E+01
7.679422E+01
7.785405E+01
8.221659E+01
7.672638E+01
8.341396E+01
8.315642E+01
8.834005E+01
8.689635E+01
8.703665E+01
9.597447E+01
8.666935E+01
8.186600E+01
9.285260E+01
9.785482E+01
1.187261E+02
1.252487E+02
1.439149E+02
2.222524E+02
-1.312528E+01
6.130135E+01
5.738471E+01
4.889898E+01
5.719101E+01
6.969596E+01
5.450804E+01
-5.286876E+01
6.373272E+01
7.796446E+01
8.864811E+01
-3.763878E+01
1.666627E+02
3.819045E+01
-2.484889E+02
1.243518E+02
6.514909E+01
2.566351E+03
5.432243E+02
7.530857E+01
7.108847E+01
7.544136E+01
7.144227E+01
8.773202E+01
7.825450E+01
8.887352E+01
-4.595416E+01
4.609147E+02
-7.369382E+01
-6.465036E+01
-4.321249E+02
2.444635E+01
5.133828E+01
8.514489E+01
8.147317E+01
7.063820E+01
7.871223E+01
7.536401E+01
7.902952E+01
8.110412E+01
7.183106E+01
7.418366E+01
7.316935E+01
7.045326E+01
6.832495E+01
7.636558E+01
7.946253E+01
8.052412E+01
8.206018E+01
8.377626E+01
8.505754E+01
8.608268E+01
8.717181E+01
8.794718E+01
8.908802E+01
8.972158E+01
8.995015E+01
8.971897E+01
8.922479E+01
8.928469E+01
8.915311E+01
8.925064E+01
8.900492E+01
8.882707E+01
8.865789E+01
8.910209E+01
8.880870E+01
8.880643E+01
8.888061E+01
8.912884E+01
8.911437E+01
8.892964E+01
8.906847E+01
8.922571E+01
8.909188E+01
8.923822E+01
8.939395E+01
8.923960E+01
8.927705E+01
8.968250E+01
8.958977E+01
8.958383E+01
8.995302E+01
8.961952E+01
9.006525E+01
9.028196E+01
9.030863E+01
9.068051E+01
9.027933E+01
9.026208E+01
9.012973E+01
9.043813E+01
9.054931E+01
9.044877E+01
9.056465E+01
9.058462E+01
9.068766E+01
9.059430E+01
9.108567E+01
9.156938E+01
9.223093E+01
9.188309E+01
9.151972E+01
9.132845E+01
9.056591E+01
9.074579E+01
9.093000E+01
9.125489E+01
9.106081E+01
9.086485E+01
9.104488E+01
9.102990E+01
9.102403E+01
9.070458E+01
9.076653E+01
9.070864E+01
9.121521E+01
9.149487E+01
9.063961E+01
9.099306E+01
9.123513E+01
9.096347E+01
9.114498E+01
9.099900E+01
9.092598E+01
9.057947E+01
9.059917E+01
9.098379E+01
9.073471E+01
9.030853E+01
9.044583E+01
9.060088E+01
9.034531E+01
9.019702E+01
9.042678E+01
9.045655E+01
9.046470E+01
9.024242E+01
9.026166E+01
8.999580E+01
9.007880E+01
9.003836E+01
8.986990E+01
9.016667E+01
8.991643E+01
8.945878E+01
8.941193E+01
8.950839E+01
8.951873E+01
8.918546E+01
8.903345E+01
8.910370E+01
8.922402E+01
8.879963E+01
8.885685E+01
8.908372E+01
8.904045E+01
8.890472E+01
8.873081E+01
8.863758E+01
8.823254E+01
8.840376E+01
8.876416E+01
8.849274E+01
8.834849E+01
8.850570E+01
8.845636E+01
8.882831E+01
8.842700E+01
8.846832E+01
8.809520E+01
8.877587E+01
8.855696E+01
8.910757E+01
8.855338E+01
8.757904E+01
8.757721E+01
8.687645E+01
8.606870E+01
8.200630E+01
7.759570E+01
7.823935E+01
8.092209E+01
7.821150E+01
8.090871E+01
8.157989E+01
8.228542E+01
8.302220E+01
8.174710E+01
8.071848E+01
8.842590E+01
8.440920E+01
8.587802E+01
8.402096E+01
8.621588E+01
8.142579E+01
8.217458E+01
8.436645E+01
9.822847E+01
9.219210E+01
1.140001E+01
1.514912E+03
3.291710E+02
1.361319E+02
1.292014E+02
2.396755E+01
2.857297E+01
-3.365732E+00
1.289410E+03
5.186201E+01
1.352173E+02
4.345694E+01
-8.141456E+01
5.593092E+01
6.304053E+01
-8.460130E+01
1.533980E+02
2.904401E+02
1.468771E+03
-2.777840E+02
7.979553E+01
7.677781E+01
8.733318E+01
7.192220E+01
9.112226E+01
8.573830E+01
8.404969E+01
9.477501E+01
-1.217401E+02
-6.344795E-01
3.640003E+02
-3.765215E+02
1.186396E+02
-2.549289E+03
7.645076E+01
8.106410E+01
7.233017E+01
7.886097E+01
7.506677E+01
7.491719E+01
7.490133E+01
7.574962E+01
6.895352E+01
7.009704E+01
7.163135E+01
7.105410E+01
7.306469E+01
7.669722E+01
7.996634E+01
8.224790E+01
8.427497E+01
8.576060E+01
8.646912E+01
8.704923E+01
8.810313E+01
8.884611E+01
8.938619E+01
8.914954E+01
8.853842E+01
8.852530E+01
8.856546E+01
8.877021E+01
8.877872E+01
8.901231E+01
8.892497E+01
8.866553E+01
8.910815E+01
8.906302E+01
8.903730E+01
8.897199E+01
8.891742E+01
8.891120E+01
8.908553E+01
8.921260E+01
8.929121E+01
8.915431E+01
8.907957E+01
8.917505E+01
8.936119E+01
8.957602E+01
8.959963E+01
8.952166E+01
8.953145E+01
8.978172E+01
8.952860E+01
9.029958E+01
9.042767E+01
9.034048E+01
9.082332E+01
9.055956E+01
9.031887E+01
9.030690E+01
9.055041E+01
9.047251E+01
9.024540E+01
9.041725E+01
9.073942E+01
9.087165E+01
9.085514E+01
9.136748E+01
9.173871E+01
9.217982E+01
9.184127E+01
9.155724E+01
9.175437E+01
9.103530E+01
9.062149E+01
9.107391E+01
9.132081E+01
9.068056E+01
9.068121E+01
9.065780E+01
9.082414E+01
9.085800E+01
9.083745E+01
9.053801E+01
9.076051E+01
9.096062E+01
9.141174E+01
9.044903E+01
9.080376E+01
9.148514E+01
9.137308E+01
9.106936E+01
9.098036E+01
9.097451E+01
9.080881E+01
9.056711E+01
9.116373E+01
9.117325E+01
9.051787E+01
9.091295E+01
9.052076E+01
9.048228E+01
9.003909E+01
9.017086E+01
9.036548E+01
9.024774E+01
9.006129E+01
9.013780E+01
9.019402E+01
8.989268E+01
9.008364E+01
8.965000E+01
8.988182E+01
8.954658E+01
8.965043E+01
8.948580E+01
8.950566E+01
8.931436E+01
8.925201E+01
8.915599E+01
8.911183E+01
8.913347E+01
8.896876E+01
8.883778E+01
8.891252E+01
8.871877E+01
8.862545E+01
8.866618E+01
8.854410E+01
8.828781E+01
8.849444E+01
8.894026E+01
8.829146E+01
8.793115E+01
8.872594E+01
8.878061E+01
8.872621E+01
8.867619E+01
8.881331E+01
8.854638E+01
8.885336E+01
8.904491E+01
8.859523E+01
8.887686E+01
8.763894E+01
8.800519E+01
8.724486E+01
8.506309E+01
8.312754E+01
8.122035E+01
7.945236E+01
8.202073E+01
7.834176E+01
8.088862E+01
7.944933E+01
7.724076E+01
7.961704E+01
8.561050E+01
8.268589E+01
8.916762E+01
8.928183E+01
8.632572E+01
8.920845E+01
8.816473E+01
8.962852E+01
8.153533E+01
9.003254E+01
1.025369E+02
9.924362E+01
1.207681E+02
3.408397E+02
1.828478E+02
1.428003E+02
7.656005E+01
8.917362E+01
6.869180E+01
9.653212E+01
6.053877E+01
7.030340E+01
-4.368088E+01
5.168860E+01
-1.426051E+03
1.472768E+01
1.622076E+03
1.364116E+02
1.735454E+02
1.574257E+02
1.834857E+02
-4.997453E+02
5.866582E+01
8.439713E+01
8.520835E+01
7.820375E+01
8.925753E+01
1.097040E+02
8.369599E+01
-8.584682E+01
1.025401E+01
7.963105E+01
7.903231E+01
-5.989821E+02
-3.481115E+02
7.041692E+01
7.555102E+01
7.786853E+01
7.709358E+01
6.879037E+01
6.218175E+01
7.276666E+01
7.133870E+01
6.677217E+01
6.805503E+01
7.181626E+01
7.895490E+01
7.551382E+01
7.284505E+01
7.702008E+01
7.959971E+01
8.197312E+01
8.373495E+01
8.490127E+01
8.647062E+01
8.742014E+01
8.873252E+01
8.847460E+01
8.874994E+01
8.882633E+01
8.778745E+01
8.794130E+01
8.880491E+01
8.910817E+01
8.912536E+01
8.911524E+01
8.886842E+01
8.859094E+01
8.862480E+01
8.883079E+01
8.917863E+01
8.942341E+01
8.891928E+01
8.871204E+01
8.899732E+01
8.904324E+01
8.916125E+01
8.942949E+01
8.923936E+01
8.927822E+01
8.940631E+01
8.967802E+01
8.951134E+01
8.927480E+01
8.972120E+01
8.965977E+01
8.980077E+01
9.001690E+01
9.049716E+01
9.043224E+01
9.036518E+01
9.087388E+01
9.075002E+01
9.067051E+01
9.049197E+01
9.059180E+01
9.035038E+01
9.046019E+01
9.085815E+01
9.099580E+01
9.113594E+01
9.103115E+01
9.161021E+01
9.239636E+01
9.193870E+01
9.139156E+01
9.211521E+01
9.124439E+01
9.088315E+01
9.103876E+01
9.108930E+01
9.063282E+01
9.070557E+01
9.065541E+01
9.074105E+01
9.088833E+01
9.073554E+01
9.055697E+01
9.082653E+01
9.045062E+01
9.052783E+01
9.022489E+01
9.086679E+01
9.132561E+01
9.119931E+01
9.087228E+01
9.063686E+01
9.106256E+01
9.092655E+01
9.051255E+01
9.073335E+01
9.102300E+01
9.086583E+01
9.115759E+01
9.058020E+01
9.083178E+01
9.004522E+01
9.008620E+01
9.057692E+01
9.019218E+01
8.996489E+01
9.011947E+01
9.016111E+01
8.994810E+01
9.024065E+01
8.974631E+01
8.971325E+01
8.971952E+01
8.975581E+01
8.966971E+01
8.965580E+01
8.937154E+01
8.939201E+01
8.932521E+01
8.893084E+01
8.913535E+01
8.893156E+01
8.885217E+01
8.894908E+01
8.856351E+01
8.874441E+01
8.844272E+01
8.867722E+01
8.845739E+01
8.866450E+01
8.893233E+01
8.873360E+01
8.801899E+01
8.826701E+01
8.826341E+01
8.857329E+01
8.831876E+01
8.875951E+01
8.869290E+01
8.979897E+01
8.882610E+01
8.825472E+01
8.929737E+01
8.803506E+01
8.780071E+01
8.619858E+01
8.407578E+01
8.221981E+01
8.142932E+01
7.904559E+01
7.781639E+01
7.907577E+01
8.053673E+01
8.129272E+01
7.935261E+01
7.812870E+01
8.167676E+01
8.358610E+01
7.663429E+01
8.487007E+01
8.583861E+01
8.522500E+01
9.048544E+01
1.002181E+02
8.610348E+01
1.046493E+02
1.107650E+02
9.902750E+01
9.565693E+01
1.382331E+02
5.882847E+02
1.229298E+02
1.700746E+01
9.602696E+01
4.218424E+01
5.585380E+01
4.126622E+01
3.790782E+01
2.437008E+02
-3.334596E+01
-9.738510E+00
1.539270E+02
-2.922271E+01
1.124050E+01
1.389233E+02
5.561908E+02
-3.596351E+03
-6.622370E+03
5.915392E+01
8.362280E+01
7.140899E+01
9.387885E+01
7.921535E+01
7.596074E+01
5.638865E+01
-4.384942E+02
5.748153E+01
6.826613E+00
2.149450E+01
-1.087877E+01
-1.714190E+01
8.316105E+01
6.386007E+01
7.188374E+01
7.609892E+01
7.503655E+01
7.446968E+01
7.206164E+01
5.879217E+01
6.737931E+01
6.812207E+01
7.159477E+01
7.601707E+01
7.500848E+01
7.375969E+01
7.760974E+01
8.084711E+01
8.430687E+01
8.410915E+01
8.583510E+01
8.684385E+01
8.789431E+01
8.898807E+01
8.883966E+01
8.846845E+01
8.862095E+01
8.720700E+01
8.928655E+01
8.922572E+01
8.902155E+01
8.898308E+01
8.887683E+01
8.826109E+01
8.896243E+01
8.874396E+01
8.871078E+01
8.910379E+01
8.892122E+01
8.886906E+01
8.901969E+01
8.916856E+01
8.912896E+01
8.910647E+01
8.917539E+01
8.940215E+01
8.950998E+01
8.933879E+01
8.947112E+01
8.940401E+01
8.948648E+01
8.962560E+01
8.979263E+01
8.996968E+01
9.008647E+01
9.038656E+01
9.040064E+01
9.072934E+01
9.081782E+01
9.104783E+01
9.064082E+01
9.051146E+01
9.025979E+01
9.033840E+01
9.078853E+01
9.129293E+01
9.101997E+01
9.110415E+01
9.152465E+01
9.130970E+01
9.230925E+01
9.205099E+01
9.169873E+01
9.198368E+01
9.149578E+01
9.112851E+01
9.128669E+01
9.109155E+01
9.067398E+01
9.048069E+01
9.051894E+01
9.079354E+01
9.099117E+01
9.084878E+01
9.047007E+01
9.050958E+01
9.052935E+01
9.059007E+01
9.040056E+01
9.101622E+01
9.165259E+01
9.104733E+01
9.037339E+01
9.036450E+01
9.077061E+01
9.107819E+01
9.066934E+01
9.093928E+01
9.111206E+01
9.066472E+01
9.147497E+01
9.074959E+01
9.069161E+01
9.053322E+01
9.027377E+01
9.085294E+01
9.000332E+01
9.025542E+01
9.024973E+01
9.037852E+01
9.008188E+01
9.035881E+01
9.001567E+01
8.990141E+01
8.995330E+01
9.005049E+01
8.983502E+01
8.980919E+01
8.924013E+01
8.938303E+01
8.919314E+01
8.911347E+01
8.922107E+01
8.918108E+01
8.884108E+01
8.860486E+01
8.871904E+01
8.868255E+01
8.868552E+01
8.889817E+01
8.864599E+01
8.862614E+01
8.864476E+01
8.828183E+01
8.751513E+01
8.866961E+01
8.855866E+01
8.835259E+01
8.827664E+01
8.833864E+01
8.843339E+01
8.875567E+01
8.905399E+01
8.893462E+01
8.848667E+01
8.759460E+01
8.697981E+01
8.701946E+01
8.397683E+01
8.156723E+01
8.161149E+01
7.990959E+01
7.794673E+01
7.914704E+01
7.982588E+01
8.422131E+01
8.358862E+01
8.685940E+01
8.504206E+01
8.661821E+01
8.562548E+01
9.344647E+01
8.587012E+01
9.468757E+01
3.243656E+01
2.335921E+02
9.019590E+01
1.146191E+02
7.935460E+01
9.707654E+01
9.876744E+01
1.247759E+02
1.104432E+02
9.631647E+01
1.162400E+02
1.003714E+02
-9.246438E+01
6.677514E+01
4.818407E+01
4.710164E+01
2.425936E+01
-5.517319E+01
1.297964E+02
2.657084E+02
1.235008E+02
1.743307E+02
-1.209822E+03
5.862066E+05
-8.613964E+03
-1.774163E+04
1.113846E+02
9.677168E+01
7.428969E+01
7.865763E+01
9.513914E+01
8.673422E+01
8.900369E+01
9.570145E+01
-3.518685E+01
-1.618879E+02
-1.348575E+02
1.018830E+01
7.143772E+01
6.520293E+01
6.819933E+01
7.021720E+01
7.757098E+01
7.234067E+01
6.897310E+01
7.655602E+01
3.516436E+01
6.127145E+01
6.846360E+01
7.179304E+01
6.983844E+01
7.342509E+01
7.083311E+01
7.459360E+01
8.063625E+01
8.273477E+01
8.353327E+01
8.601635E+01
8.789008E+01
8.855738E+01
8.822325E+01
8.937337E+01
8.928111E+01
8.895253E+01
8.769968E+01
8.935806E+01
8.893589E+01
8.880196E+01
8.893685E+01
8.879649E+01
8.903921E+01
8.877260E+01
8.881439E+01
8.899908E+01
8.905225E+01
8.889091E+01
8.915507E+01
8.929905E+01
8.923037E+01
8.916215E+01
8.924891E+01
8.916421E+01
8.936985E+01
8.932759E+01
8.938907E+01
8.978762E+01
8.944777E+01
8.964571E+01
8.977942E+01
9.017192E+01
8.992187E+01
8.994599E+01
9.004639E+01
9.028111E+01
9.029972E+01
9.074308E+01
9.077093E+01
9.068910E+01
9.050127E+01
9.027541E+01
9.022347E+01
9.093755E+01
9.110177E+01
9.126560E+01
9.093844E+01
9.143456E+01
9.084815E+01
9.171189E+01
9.186549E+01
9.143280E+01
9.217938E+01
9.192837E+01
9.099713E+01
9.109892E+01
9.116669E+01
9.100586E+01
9.074506E+01
9.024905E+01
9.087468E+01
9.146899E+01
9.102223E+01
9.051063E+01
9.109323E+01
9.062874E+01
9.088203E+01
9.070016E+01
9.111585E+01
9.183527E+01
9.162442E+01
9.024522E+01
9.074021E+01
9.051463E+01
9.113754E+01
9.114223E+01
9.049860E+01
9.075852E+01
9.089825E+01
9.083273E+01
9.093126E+01
9.068527E+01
9.020101E+01
9.037128E+01
9.052347E+01
9.026671E+01
9.023040E+01
9.008193E+01
9.000826E+01
9.003286E+01
9.061641E+01
8.975909E+01
8.993915E+01
8.969656E+01
8.978748E+01
8.982566E+01
8.965577E+01
8.952132E+01
8.935518E+01
8.911657E+01
8.911922E+01
8.892782E+01
8.924389E+01
8.885498E+01
8.869106E+01
8.882182E+01
8.868575E+01
8.867980E+01
8.872777E+01
8.864480E+01
8.876756E+01
8.858094E+01
8.825797E+01
8.855169E+01
8.825008E+01
8.839010E+01
8.895683E+01
8.886715E+01
8.887987E+01
8.812672E+01
8.907721E+01
8.907731E+01
9.024551E+01
9.005360E+01
8.579498E+01
8.781431E+01
8.597853E+01
8.426989E+01
8.196325E+01
8.229402E+01
7.961696E+01
7.726364E+01
8.008269E+01
7.780187E+01
8.088360E+01
8.172367E+01
8.008370E+01
7.878736E+01
7.512284E+01
8.153247E+01
9.153715E+01
9.758207E+01
9.118173E+01
1.020125E+02
1.081163E+02
8.431522E+01
8.236578E+01
8.809117E+01
1.234654E+02
7.412815E+01
1.013300E+02
9.917566E+01
1.094529E+02
-1.213163E+02
1.090577E+02
9.099452E+01
1.084538E+02
2.513275E+02
-3.155718E+01
1.313302E+02
2.456827E+00
4.119500E+01
-8.465698E+01
7.172105E+01
1.176095E+00
2.502130E+02
9.905653E+01
5.900012E+01
2.752144E+02
9.498266E+01
9.021012E+01
7.802490E+01
7.736038E+01
8.655092E+01
8.554605E+01
8.005435E+01
9.795317E+01
-3.126105E+00
-8.882280E+01
2.573899E+01
-1.747801E+02
-1.164049E+01
8.786871E+01
7.654886E+01
8.157012E+01
7.731771E+01
7.450146E+01
7.828820E+01
7.833823E+01
4.587020E+01
6.642525E+01
6.802035E+01
6.986080E+01
6.814875E+01
7.130553E+01
7.386054E+01
7.619448E+01
7.835972E+01
8.211546E+01
8.438311E+01
8.625638E+01
8.753856E+01
8.840018E+01
8.878131E+01
8.894259E+01
8.911939E+01
8.867008E+01
8.859320E+01
8.941325E+01
8.943474E+01
8.865819E+01
8.872349E+01
8.888072E+01
8.877234E+01
8.899753E+01
8.900015E+01
8.898073E+01
8.891032E+01
8.898757E+01
8.914575E+01
8.902747E+01
8.923550E+01
8.908705E+01
8.923909E+01
8.932311E+01
8.920140E+01
8.928932E+01
8.930572E+01
8.971265E+01
8.966976E+01
8.956377E+01
8.980152E+01
8.977664E+01
8.980385E+01
9.040678E+01
9.056824E+01
9.029935E+01
9.004200E+01
9.055670E+01
9.073373E+01
9.078520E+01
9.030746E+01
9.011253E+01
9.058226E+01
9.093564E+01
9.120890E+01
9.097693E+01
9.103976E+01
9.147659E+01
9.142715E+01
9.110272E+01
9.111738E+01
9.112005E+01
9.156617E+01
9.172478E+01
9.133256E+01
9.097571E+01
9.114290E+01
9.117280E+01
9.097546E+01
9.044689E+01
9.056673E+01
9.101593E+01
9.068827E+01
9.068946E+01
9.095452E+01
9.050783E+01
9.143130E+01
9.081482E+01
9.113583E+01
9.155022E+01
9.122614E+01
9.046008E+01
9.096680E+01
9.085087E+01
9.106636E+01
9.100619E+01
9.071078E+01
9.092338E+01
9.052745E+01
9.097042E+01
9.056353E+01
9.042311E+01
9.038174E+01
9.004003E+01
8.991582E+01
9.034216E+01
9.037817E+01
8.981893E+01
8.965795E+01
9.011351E+01
9.019811E+01
9.000255E+01
8.981475E+01
8.977229E+01
8.957302E+01
8.953970E+01
8.964705E+01
8.966673E+01
8.942320E+01
8.923207E+01
8.923020E+01
8.874778E+01
8.915519E+01
8.881672E+01
8.866026E+01
8.845678E+01
8.876763E+01
8.875691E+01
8.851877E+01
8.839813E+01
8.826958E+01
8.862327E+01
8.845871E+01
8.840816E+01
8.799007E+01
8.806210E+01
8.837091E+01
8.802778E+01
8.819302E+01
8.850307E+01
8.884835E+01
8.864246E+01
8.903567E+01
8.877437E+01
7.957641E+01
8.340504E+01
8.469725E+01
8.305802E+01
8.295148E+01
7.777292E+01
8.071051E+01
7.822329E+01
7.917247E+01
7.783552E+01
7.608411E+01
7.917448E+01
8.025038E+01
8.219987E+01
8.962314E+01
9.413395E+01
9.965652E+01
8.345514E+01
8.588917E+01
1.086560E+02
1.070269E+02
8.590762E+01
8.905823E+01
9.089705E+01
1.058698E+02
1.101885E+02
1.073752E+02
-4.117541E+01
6.330805E+01
7.010085E+01
4.218161E+01
-4.379466E+03
2.643803E+02
3.951166E+02
5.404748E+01
-6.200077E+01
7.228125E+01
6.833775E+01
6.170790E+01
-3.364030E+01
1.056061E+02
-1.474452E+03
2.733023E+01
-1.465836E+03
-1.658197E+02
8.466577E+01
8.353980E+01
7.469520E+01
8.875061E+01
8.209784E+01
8.591654E+01
8.634305E+01
8.613353E+01
7.271385E+02
-4.599121E+01
-3.906696E+01
2.537441E+02
1.156235E+02
8.497282E+01
8.415150E+01
8.194432E+01
7.974105E+01
7.647180E+01
6.893794E+01
6.644173E+01
6.795388E+01
6.983581E+01
7.911603E+01
6.907692E+01
7.032204E+01
7.157534E+01
7.316040E+01
7.552766E+01
7.751935E+01
7.958254E+01
8.252435E+01
8.556066E+01
8.785452E+01
8.854651E+01
8.830871E+01
8.953221E+01
8.880766E+01
8.876520E+01
8.876281E+01
8.903176E+01
8.908422E+01
8.883763E+01
8.869575E+01
8.866869E+01
8.889874E+01
8.883910E+01
8.979899E+01
8.935425E+01
8.854541E+01
8.918835E+01
8.902644E+01
8.907091E+01
8.930346E+01
8.931476E+01
8.932463E+01
8.931917E+01
8.937661E+01
8.920942E+01
8.934666E+01
8.947680E+01
8.963234E+01
8.946952E+01
8.966544E+01
8.959217E+01
9.000469E+01
9.026544E+01
9.060689E+01
9.036197E+01
9.021262E+01
9.038278E+01
9.044865E+01
9.050502E+01
9.071461E+01
9.012947E+01
9.061223E+01
9.119079E+01
9.113165E+01
9.078225E+01
9.112052E+01
9.097868E+01
9.157376E+01
9.115667E+01
9.108266E+01
9.106327E+01
9.147174E+01
9.193808E+01
9.152912E+01
9.091932E+01
9.093348E+01
9.103562E+01
9.149453E+01
9.111465E+01
9.095921E+01
9.149821E+01
9.081721E+01
9.133876E+01
9.163896E+01
9.082024E+01
9.176566E+01
9.092889E+01
9.130702E+01
9.166715E+01
9.157812E+01
9.039626E+01
9.103928E+01
9.068716E+01
9.094140E+01
9.098253E+01
9.079739E+01
9.112913E+01
9.019367E+01
9.045331E+01
9.079770E+01
9.049393E+01
9.052249E+01
9.020431E+01
9.013088E+01
9.028846E+01
9.030790E+01
8.976767E+01
8.966475E+01
9.035390E+01
9.037399E+01
9.008103E+01
8.954511E+01
8.966440E+01
9.009917E+01
8.942054E+01
8.959575E+01
8.968011E+01
8.957651E+01
8.932088E+01
8.935310E+01
8.907630E+01
8.914260E+01
8.901573E+01
8.864513E+01
8.855605E+01
8.862686E+01
8.868761E+01
8.860793E+01
8.849077E+01
8.827537E+01
8.825406E+01
8.868334E+01
8.858896E+01
8.825113E+01
8.838429E+01
8.836247E+01
8.888042E+01
8.876007E+01
8.939816E+01
8.916694E+01
8.904457E+01
8.927082E+01
8.897268E+01
6.871815E+01
7.972317E+01
8.553957E+01
8.315960E+01
8.207934E+01
8.162462E+01
8.016496E+01
7.903380E+01
7.830317E+01
7.943791E+01
7.765991E+01
7.969338E+01
8.159575E+01
6.902739E+01
9.041602E+01
9.543088E+01
9.737757E+01
7.520731E+01
9.349578E+01
1.016247E+02
9.754057E+01
7.704681E+01
7.664197E+01
1.163025E+02
1.338029E+02
1.038485E+02
1.075814E+02
1.044693E+02
1.018529E+02
1.175783E+02
7.626196E+01
3.949502E+03
1.522389E+02
2.190543E+02
9.687189E+01
1.130050E+02
1.578893E+02
6.731255E+01
8.339519E+01
9.602113E+01
1.763860E+02
3.220071E+01
2.451533E+02
4.954980E+02
5.450754E+00
4.992789E+01
9.842767E+01
8.098761E+01
1.067715E+02
8.724747E+01
9.723087E+01
8.234091E+01
8.640500E+01
1.834019E+01
-1.173861E+02
-1.859063E+01
4.892123E+01
6.661102E+01
8.114141E+01
7.934775E+01
7.435984E+01
7.224522E+01
7.994075E+01
7.331352E+01
7.694545E+01
7.428738E+01
7.441801E+01
7.357657E+01
7.244564E+01
7.094397E+01
7.168421E+01
7.393136E+01
7.567334E+01
7.891636E+01
7.728240E+01
8.048184E+01
8.392729E+01
8.704311E+01
8.848671E+01
8.900722E+01
8.951131E+01
8.913841E+01
8.885663E+01
8.938174E+01
8.890782E+01
8.943012E+01
8.871677E+01
8.880294E+01
8.882732E+01
8.905253E+01
8.907019E+01
8.927389E+01
8.921117E+01
8.926307E+01
8.907204E+01
8.902929E+01
8.890363E+01
8.911765E+01
8.938729E+01
8.902001E+01
8.915975E+01
8.924430E+01
8.922359E+01
8.936599E+01
8.945700E+01
8.943770E+01
8.947435E+01
8.969448E+01
8.987075E+01
9.007252E+01
9.075748E+01
9.063622E+01
9.016825E+01
9.017799E+01
9.045448E+01
9.041864E+01
9.084970E+01
9.066555E+01
9.017796E+01
9.045700E+01
9.119491E+01
9.129260E+01
9.087416E+01
9.108983E+01
9.056989E+01
9.117733E+01
9.140608E+01
9.105508E+01
9.049882E+01
9.112955E+01
9.162142E+01
9.137311E+01
9.094550E+01
9.118128E+01
9.096130E+01
9.250051E+01
9.120378E+01
9.104387E+01
9.137033E+01
9.085453E+01
9.130660E+01
9.158920E+01
9.092299E+01
9.136264E+01
9.087847E+01
9.133559E+01
9.164605E+01
9.146638E+01
9.051732E+01
9.077683E+01
9.053656E+01
9.053286E+01
9.045615E+01
9.069238E+01
9.120506E+01
9.030006E+01
9.063855E+01
9.074259E+01
9.051347E+01
9.043126E+01
8.996322E+01
9.039439E+01
9.023608E+01
9.006913E+01
8.980676E+01
8.985015E+01
9.046901E+01
9.033425E+01
9.024336E+01
8.943676E+01
8.987506E+01
9.028494E+01
8.949345E+01
8.960217E+01
8.945142E+01
8.940553E+01
8.922164E+01
8.930976E+01
8.938418E+01
8.895743E+01
8.885007E+01
8.878880E+01
8.877041E+01
8.878858E+01
8.860240E+01
8.857734E+01
8.886907E+01
8.873333E+01
8.876323E+01
8.843417E+01
8.806124E+01
8.841810E+01
8.833983E+01
8.833118E+01
8.887158E+01
8.908942E+01
8.922723E+01
8.883849E+01
8.880583E+01
8.985482E+01
8.989111E+01
7.971720E+01
8.336482E+01
8.600161E+01
8.448205E+01
8.329102E+01
8.254330E+01
8.077551E+01
8.073141E+01
8.145083E+01
8.066942E+01
7.742747E+01
7.844521E+01
8.075307E+01
7.827715E+01
7.826841E+01
8.889731E+01
8.623697E+01
8.746122E+01
1.045250E+02
9.073680E+01
8.094619E+01
7.907917E+01
1.247436E+02
1.530927E+03
-2.039325E+02
-6.021645E+02
6.348887E+00
4.032832E+01
2.570541E+01
4.585861E+01
1.734159E+02
1.702995E+02
-1.246635E+01
1.854706E+01
-4.593037E+01
8.027765E+01
1.250565E+02
1.291321E+02
1.257671E+02
1.120154E+02
8.791864E+01
1.104730E+02
1.616067E+02
7.686049E+02
2.285339E+02
1.097477E+02
8.779179E+01
1.100487E+02
8.522069E+01
1.084875E+02
1.077211E+02
8.400184E+01
1.038512E+02
8.431176E+01
9.883488E+01
9.420793E+01
8.726553E+01
7.938057E+01
8.378275E+01
7.885654E+01
7.261684E+01
7.725366E+01
8.394048E+01
8.343595E+01
8.481089E+01
7.539912E+01
7.801645E+01
7.012846E+01
6.882777E+01
6.603466E+01
7.335933E+01
7.012746E+01
7.331613E+01
7.699520E+01
7.951656E+01
8.149225E+01
8.367730E+01
8.641111E+01
8.833838E+01
8.965143E+01
8.919450E+01
8.871500E+01
8.876717E+01
8.874742E+01
8.869310E+01
8.847394E+01
8.881573E+01
8.928298E+01
8.910561E+01
8.884081E+01
8.904684E+01
8.907202E+01
8.899013E+01
8.918362E+01
8.886677E+01
8.888260E+01
8.874527E+01
8.891059E+01
8.897503E+01
8.895041E+01
8.917546E+01
8.908438E+01
8.940942E+01
8.928597E+01
8.944707E+01
8.953426E+01
8.953313E+01
8.980569E+01
8.940407E+01
8.962582E+01
9.043946E+01
9.042694E+01
9.029814E+01
8.999324E+01
9.017421E+01
9.020080E+01
9.103406E+01
9.137486E+01
9.016349E+01
9.049980E+01
9.126054E+01
9.149543E+01
9.087949E+01
9.054592E+01
9.072453E+01
9.122105E+01
9.163108E+01
9.186869E+01
9.101386E+01
9.113490E+01
9.159009E+01
9.094041E+01
9.120757E+01
9.095787E+01
9.082097E+01
9.169696E+01
9.112919E+01
9.094893E+01
9.148818E+01
9.104768E+01
9.150182E+01
9.114940E+01
9.111751E+01
9.073741E+01
9.108847E+01
9.147960E+01
9.142272E+01
9.127980E+01
9.100417E+01
9.095810E+01
9.058337E+01
9.099145E+01
9.088970E+01
9.070604E+01
9.079491E+01
9.089008E+01
9.100051E+01
9.095145E+01
9.065798E+01
9.021922E+01
9.019217E+01
9.016871E+01
9.014343E+01
8.996207E+01
8.996821E+01
9.019977E+01
9.018938E+01
9.018093E+01
9.011082E+01
8.947684E+01
9.019165E+01
9.016854E+01
8.946842E+01
8.969085E+01
8.960521E+01
8.935271E+01
8.921605E+01
8.905076E+01
8.889616E+01
8.912620E+01
8.894877E+01
8.867686E+01
8.888596E+01
8.847507E+01
8.858448E+01
8.878382E+01
8.878464E+01
8.846405E+01
8.849622E+01
8.840910E+01
8.882356E+01
8.824850E+01
8.841317E+01
8.842765E+01
8.840982E+01
8.871454E+01
8.890087E+01
8.953920E+01
8.926932E+01
8.995171E+01
8.877494E+01
8.950821E+01
8.828624E+01
8.727174E+01
8.393498E+01
8.253204E+01
8.175963E+01
7.882216E+01
8.201760E+01
7.923946E+01
7.788975E+01
7.419606E+01
7.685774E+01
8.219216E+01
8.083694E+01
8.210571E+01
8.348947E+01
8.282571E+01
9.290605E+01
9.271702E+01
9.734485E+01
1.014994E+02
2.874726E+02
1.431011E+02
-4.370972E+01
2.971421E+03
-7.227213E+01
-2.136404E+03
1.380506E+02
1.364920E+02
3.223846E+02
2.899071E+01
2.445281E+01
1.518894E+02
1.180637E+02
1.210552E+02
1.736762E+02
1.213783E+02
1.803760E+01
8.077642E+00
5.307380E+01
4.780599E+01
8.087485E+01
1.051663E+02
1.493864E+02
1.301295E+02
1.193828E+02
5.518749E+01
1.457442E+02
8.993563E+01
8.859413E+01
9.877852E+01
6.918697E+01
9.549006E+01
8.571356E+01
1.000857E+02
9.473363E+01
9.862528E+01
7.487209E+01
7.266740E+01
7.516713E+01
9.139209E+01
7.947062E+01
6.728174E+01
7.854651E+01
7.593765E+01
7.766988E+01
7.323225E+01
6.888397E+01
6.696503E+01
6.657990E+01
6.997349E+01
7.152551E+01
7.496892E+01
8.027853E+01
8.077278E+01
8.212259E+01
8.433799E+01
8.663562E+01
8.854035E+01
8.911047E+01
8.926144E+01
8.943269E+01
8.878715E+01
8.895710E+01
8.879275E+01
8.867192E+01
8.944985E+01
8.923682E+01
8.882478E+01
8.870346E+01
8.898446E+01
8.897225E+01
8.904050E+01
8.896926E+01
8.930774E+01
8.922221E+01
8.915358E+01
8.908315E+01
8.909819E+01
8.922501E+01
8.932050E+01
8.936718E+01
8.935295E+01
8.937901E+01
8.954424E+01
8.990945E+01
8.971207E+01
8.978043E+01
8.951046E+01
8.978885E+01
9.032582E+01
9.029991E+01
9.031277E+01
9.017801E+01
9.027549E+01
9.064430E+01
9.093858E+01
9.098106E+01
9.036074E+01
9.038977E+01
9.091580E+01
9.138224E+01
9.056197E+01
9.054944E+01
9.103095E+01
9.135519E+01
9.152142E+01
9.191895E+01
9.126280E+01
9.062478E+01
9.121697E+01
9.155626E+01
9.156415E+01
9.112628E+01
9.105601E+01
9.171805E+01
9.078466E+01
9.101190E+01
9.140091E+01
9.097476E+01
9.092876E+01
9.126602E+01
9.083722E+01
9.054563E+01
9.087672E+01
9.140728E+01
9.105807E+01
9.121667E+01
9.105477E+01
9.082380E+01
9.067632E+01
9.082229E+01
9.090493E+01
9.094799E+01
9.064934E+01
9.069969E+01
9.121364E+01
9.102383E+01
9.052372E+01
9.042445E+01
9.028697E+01
9.009328E+01
9.024528E+01
8.996130E+01
9.006774E+01
9.051499E+01
9.037130E+01
8.996308E+01
8.993526E+01
8.948088E+01
9.008125E+01
9.000394E+01
8.950627E+01
8.974840E+01
8.948019E+01
8.941544E+01
8.914629E+01
8.923543E+01
8.914369E+01
8.910994E+01
8.910661E+01
8.889797E+01
8.872966E+01
8.872015E+01
8.836411E+01
8.845246E+01
8.856390E+01
8.873572E+01
8.851690E+01
8.839218E+01
8.861148E+01
8.849934E+01
8.874512E+01
8.885540E+01
8.902452E+01
8.917290E+01
8.845679E+01
8.901703E+01
8.908746E+01
8.949338E+01
8.940510E+01
8.680507E+01
8.810148E+01
8.650244E+01
8.578318E+01
8.398646E+01
8.102443E+01
7.990878E+01
7.989364E+01
8.161891E+01
7.825057E+01
7.929636E+01
8.220477E+01
7.757176E+01
7.888173E+01
8.283275E+01
8.886051E+01
1.064273E+02
1.156919E+02
9.361918E+01
1.056429E+02
1.384235E+02
1.084992E+02
1.088053E+02
1.112377E+02
1.794023E+02
2.075103E+02
1.633902E+02
2.884965E+02
2.069877E+02
1.119616E+02
3.841945E+02
-1.115035E+02
2.451585E+01
2.157398E+02
9.925080E+01
1.591368E+02
1.274421E+02
4.585626E+01
3.728986E+01
9.256514E+01
3.207524E+01
4.359297E+01
5.634287E+01
-6.702668E+00
2.070784E+02
-1.333819E+02
-5.508158E+01
1.293368E+02
9.284553E+01
8.015973E+01
8.832638E+01
5.323974E+01
7.428811E+01
7.566765E+01
7.687496E+01
8.402497E+01
7.978844E+01
7.351870E+01
6.999402E+01
7.928553E+01
7.116977E+01
7.831278E+01
5.889130E+01
7.134633E+01
7.709450E+01
7.768308E+01
6.909894E+01
6.881379E+01
6.337882E+01
6.782695E+01
6.886505E+01
6.946509E+01
7.197095E+01
7.794075E+01
8.150396E+01
8.111397E+01
8.394210E+01
8.592841E+01
8.761924E+01
8.816614E+01
8.869460E+01
8.939928E+01
8.955935E+01
8.861223E+01
8.885520E+01
8.919760E+01
8.900434E+01
8.872841E+01
8.871555E+01
8.901330E+01
8.893146E+01
8.895844E+01
8.882997E+01
8.907344E+01
8.891688E+01
8.897724E+01
8.898627E+01
8.900714E+01
8.916491E+01
8.920072E+01
8.924858E+01
8.949995E+01
8.986401E+01
8.942285E+01
8.927244E+01
8.944100E+01
8.952459E+01
8.972564E+01
8.980576E+01
9.015843E+01
9.017481E+01
8.995414E+01
9.024607E+01
9.006633E+01
9.048659E+01
9.060548E+01
9.052104E+01
9.045712E+01
9.002942E+01
9.028460E+01
9.091482E+01
9.121089E+01
9.047029E+01
9.069799E+01
9.131963E+01
9.139468E+01
9.132546E+01
9.135152E+01
9.121604E+01
9.084177E+01
9.103931E+01
9.138806E+01
9.169055E+01
9.154573E+01
9.143160E+01
9.146583E+01
9.095273E+01
9.109713E+01
9.147623E+01
9.076788E+01
9.040115E+01
9.097924E+01
9.102795E+01
8.999732E+01
9.050281E+01
9.106578E+01
9.084267E+01
9.111425E+01
9.078279E+01
9.065214E+01
9.021665E+01
9.067206E+01
9.095705E+01
9.078813E+01
9.037192E+01
9.052258E+01
9.079460E+01
9.107615E+01
9.084602E+01
9.073950E+01
9.013971E+01
9.022574E+01
9.060484E+01
9.019758E+01
8.968061E+01
8.986902E+01
9.012203E+01
9.024078E+01
8.991209E+01
8.952413E+01
8.976480E+01
8.979974E+01
8.978411E+01
8.962574E+01
8.988943E+01
8.929100E+01
8.893827E+01
8.931639E+01
8.933686E+01
8.887727E+01
8.886859E+01
8.870109E+01
8.849053E+01
8.852711E+01
8.859271E+01
8.847992E+01
8.816023E+01
8.850410E+01
8.859620E+01
8.845121E+01
8.852979E+01
8.857017E+01
8.900385E+01
8.882746E+01
8.881848E+01
8.922656E+01
8.917282E+01
8.859397E+01
8.884601E+01
8.869413E+01
8.868831E+01
8.862185E+01
8.735161E+01
8.461911E+01
8.557637E+01
8.226201E+01
7.951604E+01
8.088276E+01
7.985346E+01
7.850709E+01
8.168987E+01
8.018871E+01
7.682649E+01
7.665364E+01
7.694380E+01
7.396061E+01
1.053049E+02
9.026001E+01
1.107135E+02
9.862980E+01
9.473073E+01
1.050837E+02
1.030333E+02
1.170714E+02
1.660502E+02
4.580324E+02
2.809467E+02
1.113636E+02
1.111629E+02
1.183610E+02
1.152931E+02
1.456814E+02
2.138012E+02
3.463765E+01
3.548175E+01
-4.741060E-01
1.192138E+01
1.505091E+03
2.632884E+02
-1.890490E+02
-4.419083E+03
-2.189340E+02
3.645793E+02
7.754216E+01
7.336785E+01
-3.808144E+01
-1.152744E+01
2.779282E+01
1.016289E+02
8.655752E+01
7.149955E+01
8.127268E+01
6.602631E+01
5.548321E+01
5.883320E+01
7.048133E+01
9.131002E+01
8.240080E+01
7.424752E+01
6.947208E+01
6.976494E+01
7.751887E+01
7.426731E+01
5.889912E+01
7.984470E+01
7.526542E+01
7.433134E+01
6.674717E+01
7.330079E+01
6.874142E+01
6.741851E+01
6.678232E+01
6.733763E+01
7.233693E+01
7.924969E+01
7.918823E+01
8.165400E+01
8.295289E+01
8.603548E+01
8.751067E+01
8.889125E+01
8.852557E+01
8.890078E+01
8.944334E+01
8.897805E+01
8.877768E+01
8.866236E+01
8.859381E+01
8.837796E+01
8.879875E+01
8.883399E+01
8.907430E+01
8.903773E+01
8.905520E+01
8.891872E+01
8.874854E+01
8.892366E+01
8.883252E+01
8.905463E+01
8.907995E+01
8.910316E+01
8.922577E+01
8.935852E+01
8.954659E+01
8.950526E+01
8.936450E+01
8.947747E+01
8.940432E+01
8.964595E+01
8.993754E+01
9.012393E+01
9.013917E+01
8.973958E+01
8.990834E+01
9.033594E+01
9.052293E+01
9.011529E+01
9.057690E+01
9.059740E+01
9.004133E+01
9.061071E+01
9.141589E+01
9.107330E+01
9.053084E+01
9.039750E+01
9.138263E+01
9.099115E+01
9.076812E+01
9.165774E+01
9.110315E+01
9.069850E+01
9.079624E+01
9.088638E+01
9.139123E+01
9.190307E+01
9.172210E+01
9.123575E+01
9.061603E+01
9.146736E+01
9.127248E+01
9.058667E+01
9.073258E+01
9.104886E+01
9.078455E+01
9.028895E+01
9.052661E+01
9.103871E+01
9.081640E+01
9.145382E+01
9.107873E+01
9.053773E+01
9.045558E+01
9.078504E+01
9.064066E+01
9.066043E+01
9.046268E+01
9.041445E+01
9.046872E+01
9.078175E+01
9.098691E+01
9.027982E+01
9.005800E+01
8.998702E+01
9.044740E+01
9.024852E+01
8.986541E+01
8.993723E+01
9.019500E+01
8.989441E+01
8.971451E+01
8.978571E+01
8.965543E+01
8.956157E+01
8.961438E+01
8.949976E+01
8.978007E+01
8.947128E+01
8.928214E+01
8.916061E+01
8.908603E+01
8.872166E+01
8.880018E+01
8.873339E+01
8.879233E+01
8.851081E+01
8.884673E+01
8.878099E+01
8.890154E+01
8.846398E+01
8.845310E+01
8.851374E+01
8.842063E+01
8.854687E+01
8.856097E+01
8.843926E+01
8.883503E+01
8.882964E+01
8.827366E+01
8.536429E+01
8.895761E+01
8.835738E+01
8.881744E+01
8.842691E+01
8.631438E+01
8.419046E+01
8.367359E+01
8.384189E+01
8.223284E+01
7.825544E+01
7.910136E+01
7.847256E+01
7.442891E+01
7.582113E+01
7.633622E+01
7.778706E+01
8.197044E+01
8.723652E+01
1.008087E+02
9.431030E+01
9.866147E+01
9.480727E+01
1.167545E+02
9.478198E+01
9.401956E+01
9.858284E+01
1.364697E+02
1.296606E+02
2.224133E+02
1.410776E+02
1.243781E+02
-9.475920E+03
3.145122E+01
4.458605E+01
-1.564370E+01
4.973830E+01
3.613041E+01
2.812651E+01
9.831974E+00
1.105558E+02
8.613161E+01
-3.061122E+02
-1.199666E+01
1.335362E+01
-5.229725E+01
-8.620696E+03
4.732689E+02
-4.918348E+02
5.081570E+01
9.397721E+01
9.390420E+01
7.269199E+01
8.334531E+01
8.127419E+01
8.061606E+01
8.101754E+01
8.909466E+01
7.943352E+01
8.509660E+01
8.162267E+01
7.775600E+01
7.674234E+01
7.775889E+01
7.597543E+01
6.759247E+01
7.109073E+01
7.985030E+01
7.465469E+01
6.942140E+01
7.038267E+01
7.328215E+01
7.001133E+01
6.830410E+01
6.819096E+01
6.770573E+01
6.954664E+01
7.584741E+01
7.764218E+01
8.157489E+01
8.378672E+01
8.564696E+01
8.683949E+01
8.887182E+01
8.908696E+01
8.883361E+01
8.936452E+01
8.893236E+01
8.914210E+01
8.859309E+01
8.867266E+01
8.862723E+01
8.919292E+01
8.898700E+01
8.901316E+01
8.905857E+01
8.905408E+01
8.908589E+01
8.899125E+01
8.895626E+01
8.906898E+01
8.911626E+01
8.933249E+01
8.939403E+01
8.945715E+01
8.949837E+01
8.961784E+01
8.963697E+01
8.948199E+01
8.953850E+01
8.934864E+01
8.910600E+01
8.961561E+01
8.994197E+01
8.987296E+01
9.003849E+01
8.988850E+01
9.003300E+01
9.063535E+01
9.054594E+01
9.082365E+01
9.091380E+01
9.008137E+01
9.045176E+01
9.148970E+01
9.128947E+01
9.072702E+01
9.058414E+01
9.122045E+01
9.104004E+01
9.087113E+01
9.137110E+01
9.144375E+01
9.095973E+01
9.091679E+01
9.073427E+01
9.105660E+01
9.181062E+01
9.135914E+01
9.087383E+01
9.036324E+01
9.130670E+01
9.138533E+01
9.062759E+01
9.073430E+01
9.111384E+01
9.093982E+01
9.054702E+01
9.073796E+01
9.092264E+01
9.052295E+01
9.128543E+01
9.134746E+01
9.068184E+01
9.087729E+01
9.077896E+01
9.073828E+01
9.050247E+01
9.065757E+01
9.059706E+01
9.049200E+01
9.064857E+01
9.113308E+01
9.019455E+01
9.028317E+01
9.025416E+01
9.012702E+01
8.984786E+01
9.011206E+01
9.033195E+01
9.043066E+01
9.008154E+01
8.988432E+01
8.995748E+01
8.988438E+01
8.966796E+01
8.971285E+01
8.954087E+01
8.955520E+01
8.931473E+01
8.902819E+01
8.924764E+01
8.912652E+01
8.905551E+01
8.895152E+01
8.886161E+01
8.876311E+01
8.872078E+01
8.858958E+01
8.861156E+01
8.844304E+01
8.865874E+01
8.823813E+01
8.835147E+01
8.852066E+01
8.841280E+01
8.884010E+01
8.901814E+01
8.805502E+01
8.825426E+01
8.996014E+01
9.684550E+01
8.945970E+01
9.023829E+01
8.996577E+01
8.855717E+01
8.656334E+01
8.505122E+01
8.439094E+01
8.387770E+01
8.228683E+01
7.823599E+01
7.850354E+01
7.731228E+01
7.760924E+01
7.526743E+01
8.308729E+01
8.025496E+01
7.974730E+01
8.117156E+01
8.619937E+01
8.573642E+01
9.237711E+01
9.288060E+01
8.931131E+01
9.204549E+01
8.902407E+01
9.580482E+01
8.590538E+01
1.050471E+02
1.360436E+02
2.467653E+02
2.373420E+02
2.027257E+02
2.432217E+02
2.477965E+02
2.243857E+01
6.706995E+01
6.530697E+01
-6.171334E+01
-3.290863E+01
5.361097E+01
4.022112E+01
-1.464047E+01
1.206268E+02
1.133326E+02
1.108371E+02
3.385997E+01
-1.968473E+02
7.891143E+03
1.153609E+02
1.103926E+02
5.687686E+01
6.448438E+01
1.548118E+02
9.750918E+01
8.100535E+01
7.845405E+01
8.176735E+01
7.970223E+01
7.696569E+01
6.807941E+01
6.583341E+01
6.322465E+01
7.142614E+01
6.550704E+01
7.132374E+01
6.739776E+01
7.028515E+01
7.051837E+01
7.286025E+01
7.388906E+01
7.168423E+01
6.750381E+01
6.870721E+01
7.194053E+01
6.521151E+01
6.795122E+01
7.258087E+01
7.562586E+01
8.198899E+01
8.399882E+01
8.621597E+01
8.728679E+01
8.913609E+01
8.979635E+01
8.945612E+01
8.594649E+01
8.936341E+01
8.917046E+01
8.920090E+01
8.913296E+01
8.876674E+01
8.890132E+01
8.931377E+01
8.890772E+01
8.912405E+01
8.940210E+01
8.916234E+01
8.897887E+01
8.923989E+01
8.912954E+01
8.919882E+01
8.913017E+01
8.900117E+01
8.910690E+01
8.929415E+01
8.955184E+01
8.973357E+01
8.959177E+01
8.939999E+01
8.933426E+01
8.955641E+01
8.968642E+01
9.025422E+01
8.998250E+01
9.040076E+01
9.000578E+01
9.019246E+01
9.081000E+01
9.059645E+01
9.082798E+01
9.067469E+01
9.017738E+01
9.083025E+01
9.149534E+01
9.096858E+01
9.090675E+01
9.057929E+01
9.090610E+01
9.104381E+01
9.135707E+01
9.141290E+01
9.149195E+01
9.100604E+01
9.094598E+01
9.075464E+01
9.099175E+01
9.166267E+01
9.126908E+01
9.076284E+01
9.038762E+01
9.132738E+01
9.159856E+01
9.052046E+01
9.106301E+01
9.091648E+01
9.113351E+01
9.086294E+01
9.074226E+01
9.073504E+01
9.076392E+01
9.119590E+01
9.109072E+01
9.025966E+01
9.085731E+01
9.060577E+01
9.070788E+01
9.029803E+01
9.080017E+01
9.074690E+01
9.055139E+01
9.013980E+01
9.102400E+01
9.036330E+01
9.028684E+01
9.038755E+01
9.000861E+01
8.987886E+01
9.048232E+01
9.057146E+01
9.072730E+01
9.001580E+01
8.978993E+01
8.959140E+01
8.988585E+01
8.955229E+01
8.945226E+01
8.948956E+01
8.955594E+01
8.919471E+01
8.919232E+01
8.933969E+01
8.912718E+01
8.905185E+01
8.895190E+01
8.882713E+01
8.885798E+01
8.883380E+01
8.876286E+01
8.862842E+01
8.856212E+01
8.916017E+01
8.919424E+01
8.881652E+01
8.851027E+01
8.847382E+01
8.823144E+01
8.851227E+01
8.843742E+01
8.857714E+01
8.996240E+01
9.044051E+01
8.993011E+01
9.043476E+01
8.997856E+01
8.899779E+01
8.695941E+01
8.585723E+01
8.454104E+01
8.283087E+01
8.409443E+01
8.150937E+01
7.905825E+01
8.141704E+01
7.781532E+01
7.799502E+01
7.807197E+01
7.702955E+01
7.408019E+01
8.022967E+01
8.344668E+01
9.667890E+01
8.995440E+01
8.292529E+01
1.031330E+02
9.440273E+01
1.034765E+02
1.006865E+02
1.010145E+02
1.051526E+02
1.487759E+02
1.439516E+02
-8.550998E+01
-4.304922E+02
1.314690E+02
1.153061E+02
1.110504E+02
1.134068E+02
-1.706859E+02
1.399065E+02
2.240546E+03
-1.670848E+02
1.185805E+00
-1.168117E+03
-8.053372E+01
3.760988E+01
-2.697847E+03
8.388855E+01
2.947543E+01
7.744451E+02
9.278966E+01
9.438613E+01
8.364653E+01
6.917628E+01
9.358190E+01
8.158386E+01
8.251350E+01
8.593115E+01
8.651267E+01
8.625650E+01
8.108062E+01
7.371293E+01
7.495799E+01
6.974948E+01
7.330094E+01
6.317399E+01
6.544679E+01
6.085581E+01
6.722020E+01
7.681853E+01
7.894991E+01
7.091932E+01
7.093823E+01
7.070457E+01
6.970557E+01
6.941989E+01
6.925734E+01
7.036566E+01
7.484749E+01
7.619753E+01
8.018993E+01
8.400954E+01
8.540191E+01
8.681901E+01
8.831858E+01
8.909964E+01
8.905670E+01
7.713773E+01
8.493726E+01
8.902460E+01
8.889404E+01
8.914090E+01
8.882465E+01
8.840841E+01
8.904238E+01
8.879487E+01
8.882118E+01
8.883508E+01
8.904579E+01
8.930201E+01
8.902859E+01
8.910889E+01
8.934693E+01
8.922813E+01
8.904719E+01
8.927541E+01
8.956261E+01
8.955792E+01
8.993625E+01
8.954874E+01
8.950340E+01
8.939393E+01
8.937923E+01
8.974667E+01
9.062927E+01
8.977076E+01
9.054198E+01
9.029315E+01
9.042931E+01
9.100300E+01
9.090148E+01
9.096895E+01
9.027380E+01
9.009654E+01
9.079372E+01
9.123416E+01
9.138969E+01
9.115326E+01
9.083595E+01
9.160578E+01
9.126584E+01
9.135384E+01
9.134360E+01
9.161988E+01
9.080477E+01
9.116101E+01
9.066788E+01
9.082622E+01
9.205194E+01
9.128996E+01
9.064717E+01
9.049105E+01
9.142256E+01
9.177003E+01
9.059223E+01
9.109841E+01
9.054984E+01
9.071056E+01
9.107242E+01
9.094996E+01
9.113186E+01
9.096950E+01
9.136442E+01
9.091466E+01
9.077329E+01
9.072452E+01
9.085489E+01
9.069799E+01
8.992743E+01
9.093049E+01
9.123124E+01
9.064638E+01
9.012760E+01
9.081572E+01
9.014939E+01
9.045521E+01
9.038300E+01
8.981209E+01
8.985423E+01
9.044116E+01
9.069121E+01
9.038069E+01
9.003510E+01
8.958291E+01
8.971250E+01
8.982641E+01
8.996385E+01
8.981747E+01
8.967868E+01
8.948412E+01
8.910038E+01
8.919760E+01
8.905632E+01
8.897643E+01
8.904501E+01
8.906817E+01
8.879659E+01
8.847833E+01
8.833802E+01
8.902899E+01
8.855441E+01
8.836723E+01
8.873873E+01
8.883797E+01
8.855759E+01
8.814016E+01
8.821043E+01
8.882431E+01
8.857627E+01
8.858463E+01
8.835725E+01
8.928936E+01
8.927066E+01
8.913196E+01
8.919381E+01
8.914266E+01
8.791689E+01
8.696520E+01
8.509691E+01
8.427973E+01
8.274514E+01
8.111556E+01
7.891257E+01
7.934250E+01
7.797382E+01
7.507822E+01
7.771231E+01
7.428000E+01
7.744622E+01
7.622542E+01
7.926303E+01
7.033182E+01
8.629567E+01
8.871510E+01
1.121678E+02
1.152705E+02
1.109685E+02
8.542060E+01
1.084304E+02
1.002271E+02
1.053996E+02
-6.438957E+02
1.296349E+02
8.295336E+01
7.413714E+01
1.233555E+02
-9.610849E+02
1.829913E+02
8.569186E+01
2.501355E+02
1.756356E+02
1.034579E+02
-7.477161E+04
-1.235231E+01
2.295896E+02
-7.180530E+01
-1.511646E+02
1.780447E+02
5.032471E+01
1.917528E+02
2.743574E+03
1.034012E+02
9.159180E+01
7.925150E+01
7.564522E+01
8.518913E+01
8.999889E+01
7.234708E+01
9.448061E+01
9.540529E+01
9.307198E+01
8.605113E+01
7.469615E+01
8.404144E+01
7.453139E+01
6.985945E+01
7.660950E+01
8.175914E+01
6.611858E+01
7.830800E+01
7.863216E+01
7.776211E+01
7.220627E+01
6.949969E+01
6.676109E+01
7.153486E+01
7.154451E+01
7.257479E+01
7.394833E+01
7.708618E+01
7.649607E+01
7.943754E+01
8.380492E+01
8.697184E+01
8.700290E+01
8.816258E+01
8.889950E+01
8.846023E+01
8.744736E+01
8.281853E+01
8.949884E+01
8.846814E+01
8.882793E+01
8.881075E+01
8.891190E+01
8.899970E+01
8.889996E+01
8.906257E+01
8.902536E+01
8.944924E+01
8.930325E+01
8.898692E+01
8.899112E+01
8.925935E+01
8.917566E+01
8.907577E+01
8.916055E+01
8.920314E+01
8.970057E+01
8.952879E+01
8.946059E+01
8.969449E+01
8.969884E+01
8.946074E+01
8.971339E+01
8.997331E+01
8.975639E+01
9.064041E+01
9.071374E+01
9.072005E+01
9.143409E+01
9.142057E+01
9.102233E+01
9.024731E+01
9.049014E+01
9.089945E+01
9.078339E+01
9.118183E+01
9.119749E+01
9.111886E+01
9.169347E+01
9.134873E+01
9.133631E+01
9.107653E+01
9.140722E+01
9.110102E+01
9.156058E+01
9.087181E+01
9.085839E+01
9.151267E+01
9.056761E+01
9.001505E+01
9.058967E+01
9.148970E+01
9.180466E+01
9.114801E+01
9.139860E+01
9.024273E+01
9.081602E+01
9.128893E+01
9.103949E+01
9.105811E+01
9.083743E+01
9.159694E+01
9.113248E+01
9.097915E+01
9.040522E+01
9.069884E+01
9.057642E+01
8.994207E+01
9.108579E+01
9.144488E+01
9.094666E+01
9.034824E+01
9.066887E+01
9.004889E+01
9.029268E+01
9.038151E+01
9.006825E+01
8.962363E+01
9.019580E+01
9.037276E+01
9.013639E+01
8.995048E+01
8.973229E+01
8.947853E+01
8.977186E+01
9.003498E+01
9.007765E+01
8.971017E+01
8.951995E+01
8.932463E+01
8.927508E+01
8.897083E+01
8.915292E+01
8.893009E+01
8.903153E+01
8.886488E+01
8.864911E+01
8.890809E+01
8.862944E+01
8.854523E+01
8.875068E+01
8.892092E+01
8.916781E+01
8.870015E+01
8.812437E+01
8.836167E+01
8.844402E+01
8.884069E+01
8.862490E+01
8.846792E+01
8.919259E+01
8.910607E+01
8.904133E+01
8.953676E+01
8.811607E+01
8.765089E+01
8.697883E+01
8.686864E+01
8.345446E+01
8.225929E+01
7.900471E+01
7.850323E+01
7.845931E+01
7.484123E+01
7.664131E+01
7.453941E+01
7.903876E+01
7.937556E+01
8.264782E+01
8.083464E+01
7.712774E+01
8.228376E+01
7.739929E+01
9.242183E+01
8.820288E+01
8.977152E+01
9.001167E+01
9.036552E+01
8.525145E+01
8.524411E+01
8.777340E+01
9.081543E+01
8.678035E+01
9.521635E+01
-5.143166E+03
3.923541E+01
4.340690E+01
9.704530E+01
1.166733E+02
3.772883E+01
5.453421E+01
2.291515E+02
-2.686015E+02
6.478182E+01
2.701357E+02
2.002893E+02
2.137207E+02
1.262574E+01
-2.906273E+02
1.153584E+02
1.195758E+02
1.105019E+02
9.837168E+01
1.114649E+02
9.673267E+01
9.361130E+01
3.739272E+01
8.995922E+01
9.479886E+01
8.941353E+01
9.279813E+01
7.982870E+01
8.941147E+01
9.393893E+01
7.308739E+01
7.856300E+01
8.654866E+01
6.946045E+01
6.537676E+01
8.215650E+01
7.905143E+01
6.973863E+01
7.072818E+01
7.636484E+01
6.858801E+01
7.192425E+01
7.120815E+01
7.160383E+01
7.623469E+01
7.787344E+01
7.988833E+01
8.258338E+01
8.439532E+01
8.676592E+01
9.140397E+01
8.832394E+01
8.799822E+01
8.773366E+01
8.494246E+01
8.782038E+01
8.842845E+01
8.861780E+01
8.904843E+01
8.885802E+01
8.882081E+01
8.882411E+01
8.894586E+01
8.884001E+01
8.905513E+01
8.897396E+01
8.921878E+01
8.914243E+01
8.923360E+01
8.904923E+01
8.922238E+01
8.912681E+01
8.918286E+01
8.955447E+01
8.970642E+01
8.964692E+01
8.936447E+01
8.976769E+01
8.962618E+01
9.029959E+01
9.020621E+01
9.024957E+01
9.083687E+01
9.094447E+01
9.056256E+01
9.086222E+01
9.097908E+01
9.059965E+01
9.008855E+01
9.025884E+01
9.027639E+01
9.031850E+01
9.107880E+01
9.091967E+01
9.069689E+01
9.110768E+01
9.110693E+01
9.120977E+01
9.137810E+01
9.140963E+01
9.117681E+01
9.110132E+01
9.100360E+01
9.085801E+01
9.107252E+01
9.091005E+01
9.022319E+01
9.055346E+01
9.175525E+01
9.170626E+01
9.127455E+01
9.152646E+01
9.075101E+01
9.092787E+01
9.136229E+01
9.110364E+01
9.106066E+01
9.041327E+01
9.077795E+01
9.059679E+01
9.079474E+01
9.085223E+01
9.052162E+01
9.036125E+01
9.035613E+01
9.063231E+01
9.108304E+01
9.061991E+01
9.033727E+01
9.016200E+01
8.994484E+01
9.018066E+01
9.005491E+01
8.993428E+01
8.972349E+01
9.000877E+01
9.012880E+01
9.019019E+01
9.003299E+01
8.971459E+01
8.965472E+01
9.005600E+01
9.013001E+01
8.999012E+01
8.954852E+01
8.954550E+01
8.938016E+01
8.918082E+01
8.900684E+01
8.924876E+01
8.890745E+01
8.881421E+01
8.850459E+01
8.881926E+01
8.882566E+01
8.881508E+01
8.865809E+01
8.865554E+01
8.860464E+01
8.839673E+01
8.879826E+01
8.849598E+01
8.822423E+01
8.880262E+01
8.887609E+01
8.941647E+01
8.855761E+01
8.881837E+01
8.971766E+01
8.928633E+01
8.859082E+01
8.807433E+01
8.837899E+01
8.798372E+01
8.696893E+01
8.356797E+01
8.159008E+01
7.572856E+01
7.692684E+01
7.666648E+01
7.755203E+01
7.779409E+01
7.828819E+01
8.107455E+01
8.305236E+01
8.748301E+01
8.671225E+01
8.919212E+01
8.483904E+01
8.131992E+01
8.607278E+01
8.446181E+01
8.373015E+01
7.386617E+01
8.084625E+01
9.991996E+01
2.180256E+02
-6.627777E+02
1.210539E+02
-1.760546E+02
6.187216E+02
1.379901E+02
2.300518E+01
3.031073E+01
-1.862764E+02
1.069567E+02
-3.496072E+02
-6.434402E+02
-4.342520E+02
-8.789323E+01
2.435305E+02
8.915855E+01
1.100800E+02
1.283776E+02
1.826566E+02
3.802548E+02
1.255866E+02
9.758534E+01
9.676645E+01
1.057387E+02
7.633579E+01
9.227577E+01
9.458085E+01
5.954527E+01
9.024728E+01
9.741093E+01
8.834666E+01
8.941123E+01
7.686449E+01
7.973332E+01
8.225993E+01
8.168229E+01
8.376125E+01
8.353917E+01
8.216840E+01
7.121210E+01
7.877904E+01
8.333162E+01
8.088667E+01
7.510084E+01
7.168820E+01
7.310094E+01
7.534180E+01
7.099457E+01
7.456984E+01
7.668028E+01
7.964349E+01
8.035469E+01
8.209477E+01
8.796019E+01
9.215781E+01
8.996029E+01
8.776709E+01
8.830492E+01
8.766743E+01
8.453081E+01
8.869083E+01
8.901901E+01
8.882855E+01
8.889883E+01
8.885878E+01
8.926649E+01
8.888791E+01
8.906322E+01
8.888034E+01
8.919153E+01
8.931353E+01
8.928207E+01
8.939066E+01
8.882574E+01
8.927631E+01
8.918793E+01
8.931780E+01
8.937882E+01
8.910011E+01
8.936859E+01
8.969002E+01
8.997352E+01
8.951617E+01
8.970787E+01
9.007895E+01
8.986067E+01
9.047824E+01
9.038399E+01
9.077325E+01
9.046500E+01
9.093031E+01
9.110941E+01
9.048655E+01
9.045703E+01
9.065023E+01
9.054098E+01
9.019913E+01
9.080173E+01
9.084527E+01
9.066105E+01
9.103824E+01
9.092369E+01
9.084694E+01
9.103053E+01
9.144389E+01
9.124703E+01
9.136447E+01
9.123744E+01
9.084523E+01
9.108127E+01
9.068134E+01
9.030061E+01
9.092366E+01
9.149354E+01
9.195962E+01
9.123750E+01
9.154431E+01
9.096632E+01
9.117681E+01
9.128148E+01
9.090022E+01
9.088089E+01
9.024698E+01
9.061223E+01
9.047345E+01
9.087226E+01
9.147274E+01
9.055251E+01
9.025161E+01
9.003262E+01
9.070986E+01
9.094063E+01
9.040133E+01
9.001794E+01
9.019700E+01
8.997099E+01
9.032213E+01
9.037169E+01
9.014470E+01
8.993212E+01
9.024402E+01
9.032105E+01
9.033286E+01
9.013363E+01
9.008870E+01
9.006568E+01
8.989313E+01
8.987483E+01
8.986592E+01
8.936110E+01
8.964863E+01
8.946404E+01
8.935613E+01
8.934151E+01
8.903974E+01
8.890048E+01
8.909490E+01
8.879730E+01
8.895706E+01
8.853653E+01
8.849325E+01
8.870883E+01
8.868032E+01
8.847445E+01
8.867909E+01
8.881773E+01
8.820049E+01
8.905950E+01
8.881952E+01
8.784151E+01
8.877991E+01
8.875452E+01
8.947187E+01
8.935303E+01
8.930786E+01
8.944978E+01
8.883146E+01
8.817924E+01
8.797470E+01
8.615733E+01
8.392298E+01
8.146209E+01
8.038932E+01
8.034676E+01
7.883231E+01
7.991481E+01
7.685557E+01
7.540523E+01
7.883743E+01
7.936494E+01
8.456884E+01
8.497737E+01
8.389399E+01
8.465600E+01
7.675594E+01
9.389842E+01
8.308876E+01
1.105902E+02
9.635318E+01
1.027481E+02
8.682874E+01
1.543314E+02
1.113582E+02
1.255597E+02
-5.679620E+02
2.533628E+03
1.121921E+02
5.202972E+01
7.202769E+01
1.666194E+02
1.053688E+02
1.108294E+02
1.114078E+02
-1.447185E+02
-2.546833E+02
9.322710E+01
9.145581E+01
9.921117E+01
1.071616E+02
-2.158807E+02
1.452646E+02
2.946474E+02
8.747338E+01
8.370517E+01
9.531759E+01
9.029835E+01
8.957364E+01
9.149097E+01
8.504976E+01
9.648949E+01
8.927771E+01
6.880465E+01
8.089687E+01
8.641794E+01
8.279743E+01
8.291604E+01
8.549256E+01
8.765501E+01
8.724246E+01
8.636453E+01
8.023873E+01
7.554803E+01
7.589631E+01
7.527548E+01
7.370194E+01
7.186679E+01
7.173215E+01
7.172384E+01
7.133964E+01
7.521604E+01
7.942225E+01
7.942314E+01
8.284453E+01
8.347645E+01
8.587353E+01
8.696020E+01
8.901066E+01
8.857331E+01
8.823575E+01
8.458469E+01
8.057827E+01
8.843441E+01
8.901975E+01
8.889264E+01
8.862245E+01
8.853279E+01
8.874833E+01
8.871894E+01
8.898024E+01
8.882086E+01
8.874621E+01
8.899476E+01
8.895636E+01
8.894734E+01
8.888645E+01
8.916216E+01
8.925383E+01
8.929833E+01
8.950675E+01
8.938051E+01
8.942360E+01
8.976436E+01
8.989132E+01
8.991056E+01
8.971220E+01
8.979639E+01
8.995351E+01
9.013783E+01
9.049285E+01
9.065252E+01
9.072446E+01
9.076407E+01
9.101907E+01
9.048237E+01
9.062136E+01
9.130709E+01
9.085366E+01
9.017532E+01
9.080948E+01
9.073145E+01
9.051171E+01
9.109342E+01
9.097795E+01
9.091023E+01
9.099302E+01
9.142383E+01
9.101046E+01
9.124439E+01
9.091192E+01
9.072360E+01
9.045124E+01
9.053920E+01
9.072854E+01
9.094445E+01
9.151539E+01
9.147224E+01
9.079554E+01
9.125576E+01
9.147523E+01
9.133605E+01
9.099897E+01
9.074833E+01
9.084292E+01
9.070181E+01
9.078543E+01
9.082348E+01
9.086398E+01
9.145877E+01
9.099539E+01
9.055567E+01
8.998211E+01
9.056638E+01
9.089869E+01
9.049432E+01
9.038740E+01
9.052280E+01
9.033384E+01
9.079492E+01
9.025685E+01
9.036365E+01
9.038345E+01
9.041705E+01
9.039880E+01
9.027101E+01
9.013025E+01
9.023108E+01
8.994239E+01
8.987452E+01
8.993176E+01
8.979010E+01
8.949411E+01
8.946438E+01
8.945569E+01
8.940157E+01
8.930082E+01
8.922808E+01
8.913237E+01
8.899925E+01
8.876366E+01
8.873857E+01
8.836990E+01
8.870024E+01
8.858682E+01
8.795763E+01
8.849071E+01
8.865290E+01
8.823266E+01
8.834763E+01
8.880558E+01
8.901814E+01
8.849601E+01
8.830504E+01
8.897928E+01
8.964098E+01
8.874187E+01
8.918814E+01
8.932046E+01
8.911193E+01
8.828004E+01
8.697998E+01
8.557380E+01
8.374342E+01
8.229093E+01
8.214569E+01
7.911593E+01
7.835793E+01
7.773498E+01
7.946297E+01
7.739491E+01
8.163787E+01
8.028981E+01
8.776437E+01
8.831475E+01
8.676301E+01
8.825039E+01
8.857116E+01
9.360020E+01
8.715449E+01
9.613402E+01
9.325766E+01
9.522778E+01
9.574160E+01
8.976687E+01
9.044593E+01
1.008329E+02
7.887532E+01
8.633794E+01
1.089068E+02
1.136952E+02
-3.303687E+00
1.113475E+02
9.861596E+01
1.012039E+02
9.933264E+01
1.087416E+02
8.189006E+01
8.420285E+01
9.541410E+01
1.133593E+02
1.312014E+02
1.283780E+02
1.101558E+02
1.058719E+02
8.602164E+01
6.968596E+01
9.171579E+01
8.582587E+01
9.326053E+01
9.446218E+01
9.111361E+01
9.717863E+01
9.612479E+01
3.296787E+02
4.083254E+01
6.374691E+02
6.629809E+01
7.162206E+01
7.770288E+01
8.677138E+01
8.150919E+01
8.066118E+01
7.863124E+01
8.324535E+01
7.609464E+01
7.588841E+01
7.501022E+01
7.395318E+01
7.256479E+01
7.022387E+01
7.111046E+01
7.323341E+01
7.708371E+01
8.170228E+01
8.198902E+01
8.259308E+01
8.481276E+01
8.738291E+01
8.852474E+01
9.024507E+01
8.913276E+01
8.388647E+01
8.488610E+01
8.889460E+01
8.909459E+01
8.892106E+01
8.874185E+01
8.879993E+01
8.882428E+01
8.901078E+01
8.922478E+01
8.907455E+01
8.899330E+01
8.894689E+01
8.911050E+01
8.907692E+01
8.915406E+01
8.901638E+01
8.908334E+01
8.947479E+01
8.946685E+01
8.961130E+01
8.952801E+01
8.951138E+01
8.958862E+01
8.964567E+01
8.970878E+01
8.985918E+01
8.988211E+01
9.008616E+01
9.007249E+01
9.048481E+01
9.013730E+01
9.055793E+01
9.087272E+01
9.023451E+01
9.057356E+01
9.146855E+01
9.079066E+01
9.012245E+01
9.066969E+01
9.073687E+01
9.049430E+01
9.075981E+01
9.092138E+01
9.093833E+01
9.106216E+01
9.087729E+01
9.088873E+01
9.132598E+01
9.069487E+01
9.041370E+01
9.007587E+01
9.056146E+01
9.109664E+01
9.113213E+01
9.196123E+01
9.117090E+01
9.056178E+01
9.108251E+01
9.144574E+01
9.152759E+01
9.065298E+01
9.072607E+01
9.115381E+01
9.074959E+01
9.084342E+01
9.082896E+01
9.072072E+01
9.104085E+01
9.135397E+01
9.041567E+01
9.016086E+01
9.053038E+01
9.087982E+01
9.112440E+01
9.039964E+01
9.070101E+01
9.041839E+01
9.067968E+01
9.023124E+01
9.025216E+01
9.034334E+01
9.023210E+01
8.996481E+01
9.036223E+01
8.991668E+01
8.999515E+01
9.001837E+01
8.992676E+01
8.987140E+01
8.956186E+01
8.935367E+01
8.949521E+01
8.957353E+01
8.930976E+01
8.925665E+01
8.911502E+01
8.897652E+01
8.897867E+01
8.884003E+01
8.853574E+01
8.882825E+01
8.880387E+01
8.840512E+01
8.802177E+01
8.841885E+01
8.901985E+01
8.863717E+01
8.880536E+01
8.902154E+01
9.069712E+01
8.851163E+01
8.891518E+01
8.910292E+01
8.960798E+01
8.864079E+01
8.948214E+01
8.906391E+01
8.957534E+01
8.833595E+01
8.791273E+01
8.765635E+01
8.560472E+01
8.251633E+01
8.323269E+01
8.240964E+01
8.248572E+01
7.878073E+01
7.977794E+01
8.004932E+01
8.196947E+01
8.122773E+01
8.361604E+01
8.360396E+01
8.614430E+01
8.349238E+01
8.729314E+01
9.393792E+01
8.582342E+01
9.694027E+01
9.863775E+01
9.465245E+01
8.552109E+01
7.412085E+01
8.025219E+01
1.067756E+02
1.118349E+02
1.131089E+02
1.037842E+02
4.161217E+01
5.701197E+01
9.206516E+01
1.188772E+02
9.916863E+01
1.023240E+02
1.021645E+02
9.833787E+01
9.694232E+01
1.118100E+02
1.143212E+02
1.223389E+02
-8.820247E+02
-1.244376E+02
1.039639E+02
9.645399E+01
8.941921E+01
9.517866E+01
9.113346E+01
9.221513E+01
9.258555E+01
9.415864E+01
9.619083E+01
-6.669450E+01
3.645798E+01
2.282110E+02
1.954995E+02
-1.707588E+02
6.277004E+01
7.498106E+01
8.469807E+01
7.492544E+01
6.914965E+01
6.725996E+01
6.961620E+01
7.470333E+01
7.360486E+01
7.214937E+01
6.884679E+01
7.068770E+01
7.438366E+01
7.317569E+01
7.359110E+01
7.600442E+01
7.953532E+01
7.999100E+01
8.140596E+01
8.473263E+01
8.722858E+01
8.840337E+01
8.937109E+01
8.991618E+01
8.951485E+01
8.858983E+01
8.899416E+01
8.903197E+01
8.896440E+01
8.943565E+01
8.903943E+01
8.888820E+01
8.889894E+01
8.898910E+01
8.902975E+01
8.908311E+01
8.899053E+01
8.900283E+01
8.897604E+01
8.922618E+01
8.914195E+01
8.901555E+01
8.933556E+01
8.942820E+01
8.930982E+01
8.925974E+01
8.936862E+01
8.937117E+01
8.948253E+01
8.968916E+01
8.997801E+01
8.987099E+01
8.984944E+01
9.003342E+01
9.018661E+01
9.008041E+01
9.043189E+01
9.066183E+01
9.063480E+01
9.042433E+01
9.140751E+01
9.072984E+01
9.070734E+01
9.117368E+01
9.104446E+01
9.081932E+01
9.080321E+01
9.121819E+01
9.120950E+01
9.156978E+01
9.096595E+01
9.058334E+01
9.099756E+01
9.092922E+01
9.036538E+01
9.040027E+01
9.071706E+01
9.168361E+01
9.086570E+01
9.164254E+01
9.138613E+01
9.065046E+01
9.132561E+01
9.135755E+01
9.130145E+01
9.048840E+01
9.071006E+01
9.142324E+01
9.054507E+01
9.098067E+01
9.080462E+01
9.057646E+01
9.116411E+01
9.130030E+01
9.088785E+01
9.068978E+01
9.039052E+01
9.048146E+01
9.125319E+01
9.033527E+01
9.065573E+01
9.076120E+01
9.092313E+01
9.039472E+01
9.057360E+01
9.032891E+01
9.016505E+01
8.985000E+01
9.015127E+01
9.003988E+01
8.973398E+01
8.966048E+01
8.969493E+01
8.975643E+01
8.939863E+01
8.939342E+01
8.995425E+01
8.985635E+01
8.915440E+01
8.907914E+01
8.885629E+01
8.884130E+01
8.907751E+01
8.915569E+01
8.889952E+01
8.884521E+01
8.858552E+01
8.858988E+01
8.780790E+01
8.832060E+01
8.806566E+01
8.866679E+01
8.894390E+01
8.919757E+01
9.071558E+01
9.038697E+01
8.883181E+01
8.902357E+01
8.869326E+01
8.885444E+01
8.938784E+01
8.990664E+01
8.959635E+01
8.811061E+01
8.712373E+01
8.570286E+01
8.340454E+01
8.352620E+01
8.188222E+01
8.201598E+01
8.172660E+01
8.277808E+01
7.668623E+01
7.662356E+01
7.547277E+01
8.211299E+01
8.691072E+01
8.223553E+01
8.659045E+01
8.386819E+01
9.509420E+01
8.876588E+01
9.095525E+01
9.674183E+01
8.516927E+01
7.974131E+01
9.208986E+01
8.889439E+01
6.565861E+01
9.243810E+01
1.069883E+02
9.784077E+01
7.080561E+01
3.164128E+02
2.962102E+03
1.216400E+02
1.108071E+02
1.098744E+02
1.005349E+02
9.140568E+01
6.325238E+02
5.778412E+01
5.897523E+01
1.277408E+02
1.421945E+02
4.581709E+01
1.479252E+02
1.174529E+02
1.003021E+02
1.028661E+02
8.956826E+01
9.078950E+01
9.729841E+01
9.089065E+01
9.144627E+01
9.125454E+01
-8.995883E+01
5.650845E+01
1.283768E+02
1.977581E+02
1.209243E+02
5.713735E+01
6.152840E+01
7.172625E+01
8.202674E+01
7.313011E+01
7.264662E+01
7.252780E+01
7.850387E+01
7.451988E+01
7.817495E+01
6.944680E+01
7.280732E+01
7.414289E+01
7.527430E+01
7.334372E+01
7.684920E+01
8.057186E+01
8.033958E+01
8.229610E+01
8.601801E+01
8.792618E+01
8.884176E+01
8.836940E+01
8.880113E+01
8.937118E+01
8.893330E+01
8.865151E+01
8.869246E+01
8.890870E+01
8.879807E+01
8.891097E+01
8.889303E+01
8.904596E+01
8.883260E+01
8.888352E+01
8.913766E+01
8.885868E+01
8.897626E+01
8.917233E+01
8.914981E+01
8.925469E+01
8.919610E+01
8.929824E+01
8.950738E+01
8.914069E+01
8.926547E+01
8.938906E+01
8.937856E+01
8.996289E+01
8.997040E+01
8.962229E+01
9.004091E+01
9.004397E+01
9.004082E+01
9.040515E+01
9.015560E+01
9.027329E+01
9.064347E+01
9.058365E+01
9.035739E+01
9.092122E+01
9.054700E+01
9.096284E+01
9.134520E+01
9.080342E+01
9.086427E+01
9.111737E+01
9.125675E+01
9.182393E+01
9.173101E+01
9.051813E+01
9.060216E+01
9.077702E+01
9.093917E+01
9.051132E+01
9.033898E+01
9.085267E+01
9.204487E+01
9.117860E+01
9.184062E+01
9.143496E+01
9.065655E+01
9.109598E+01
9.102817E+01
9.131696E+01
9.083308E+01
9.068154E+01
9.122711E+01
9.098665E+01
9.082853E+01
9.105424E+01
9.113202E+01
9.076359E+01
9.124096E+01
9.039407E+01
9.057317E+01
9.034349E+01
9.038686E+01
9.108438E+01
9.014647E+01
9.037797E+01
9.015453E+01
9.020134E+01
9.068044E+01
9.048586E+01
9.020466E+01
8.992846E+01
9.006065E+01
9.046571E+01
9.009457E+01
9.026347E+01
8.985020E+01
8.946032E+01
8.969284E+01
8.985594E+01
8.927139E+01
8.978955E+01
8.965265E+01
8.921418E+01
8.911747E+01
8.899960E+01
8.879117E+01
8.870413E+01
8.882329E+01
8.901053E+01
8.887136E+01
8.842428E+01
8.843453E+01
8.866806E+01
8.836421E+01
8.852060E+01
8.855878E+01
8.885736E+01
8.900409E+01
9.083861E+01
8.835352E+01
8.880515E+01
8.839369E+01
8.821277E+01
8.906804E+01
8.933346E+01
8.970888E+01
8.906383E+01
8.850040E+01
8.776803E+01
8.611134E+01
8.224852E+01
8.397110E+01
8.154431E+01
8.349820E+01
8.200884E+01
8.267473E+01
7.861529E+01
7.833407E+01
7.344935E+01
8.288199E+01
8.365819E+01
8.206416E+01
8.011806E+01
8.215690E+01
8.566287E+01
8.984876E+01
8.953551E+01
8.395744E+01
8.540472E+01
8.397507E+01
9.459622E+01
2.005756E+02
9.734870E+01
9.755939E+01
1.501963E+02
1.011625E+02
1.055199E+02
1.060276E+02
9.794058E+01
9.179065E+01
1.008207E+02
9.752033E+01
-3.828460E+01
8.424762E-01
-5.238384E+02
-1.262466E+01
2.713839E+00
3.390863E+01
3.197962E+01
1.983164E+01
-1.658967E+01
1.035040E+01
7.359441E+01
1.011381E+02
8.712256E+01
9.395270E+01
8.477192E+01
7.849499E+01
1.412816E+02
9.511950E+00
5.749352E+01
-7.940228E+01
1.134197E+01
-3.328667E+00
3.185204E+01
7.651609E+01
8.736756E+01
7.416884E+01
8.188924E+01
7.441823E+01
7.263863E+01
7.323455E+01
7.368960E+01
7.206123E+01
7.442074E+01
7.265141E+01
7.429202E+01
7.219464E+01
7.247266E+01
7.616936E+01
7.659991E+01
7.982674E+01
8.254581E+01
8.377280E+01
8.632811E+01
8.744686E+01
8.799449E+01
8.927147E+01
8.861249E+01
8.903802E+01
8.879004E+01
8.920073E+01
8.899331E+01
8.871346E+01
8.881105E+01
8.894869E+01
8.870898E+01
8.887183E+01
8.895761E+01
8.887984E+01
8.932238E+01
8.899283E+01
8.883047E+01
8.929921E+01
8.913522E+01
8.927929E+01
8.930694E+01
8.918301E+01
8.927074E+01
8.918773E+01
8.920438E+01
8.946338E+01
8.998926E+01
8.992167E+01
9.001834E+01
8.990310E+01
9.018140E+01
8.965960E+01
9.016727E+01
8.992640E+01
9.029105E+01
9.070722E+01
8.992866E+01
9.042538E+01
9.039962E+01
9.037424E+01
9.102338E+01
9.041598E+01
9.110184E+01
9.090137E+01
9.119178E+01
9.115067E+01
9.087290E+01
9.128464E+01
9.155375E+01
9.112071E+01
9.052453E+01
9.102871E+01
9.130982E+01
9.110334E+01
9.059806E+01
9.067735E+01
9.172408E+01
9.111053E+01
9.166392E+01
9.155803E+01
9.057519E+01
9.070389E+01
9.089235E+01
9.054472E+01
9.102252E+01
9.106487E+01
9.093086E+01
9.137071E+01
9.139341E+01
9.114619E+01
9.124720E+01
9.065143E+01
9.051954E+01
9.068402E+01
9.040302E+01
9.026457E+01
9.073544E+01
9.081364E+01
9.053793E+01
9.043231E+01
9.036648E+01
9.069483E+01
9.067758E+01
9.078246E+01
9.031613E+01
9.017635E+01
9.020949E+01
8.976319E+01
8.989591E+01
8.991350E+01
8.962647E+01
8.965463E+01
8.994439E+01
8.979005E+01
8.964260E+01
8.936550E+01
8.933378E+01
8.917314E+01
8.904713E+01
8.900014E+01
8.888043E+01
8.896477E+01
8.883176E+01
8.909848E+01
8.871249E+01
8.853618E+01
8.869791E+01
8.853796E+01
8.871796E+01
8.856212E+01
8.863081E+01
8.836559E+01
8.801647E+01
8.737418E+01
8.938269E+01
9.012256E+01
8.958155E+01
8.869575E+01
8.907601E+01
8.911460E+01
8.981918E+01
8.963726E+01
8.945818E+01
8.758590E+01
8.695562E+01
8.246491E+01
8.140621E+01
8.313894E+01
7.935881E+01
7.728827E+01
8.141284E+01
8.018055E+01
8.258622E+01
8.374190E+01
8.436626E+01
8.859427E+01
8.441287E+01
8.837968E+01
8.562059E+01
8.931031E+01
8.977989E+01
9.426303E+01
8.970316E+01
8.178848E+01
7.951726E+01
8.644551E+01
9.726798E+01
8.952769E+01
9.620982E+01
1.034269E+02
9.998758E+01
9.342832E+01
8.137183E+01
8.414609E+01
8.411947E+01
8.419216E+01
7.878985E+01
-2.327382E+01
1.338397E+02
1.033327E+02
-6.954325E+02
-2.106993E+02
6.154420E+01
6.793535E+01
2.011096E+01
5.451696E+02
-1.513452E+01
4.869716E+01
8.657736E+01
7.166822E+01
6.879385E+01
8.987112E+01
7.796340E+01
7.364564E+01
2.865479E+01
1.281611E+02
7.208945E+01
3.921927E+02
7.206703E+01
-4.475166E+01
8.826702E+01
7.082202E+01
7.203122E+01
7.539264E+01
7.183135E+01
7.223406E+01
6.900468E+01
7.182228E+01
7.645188E+01
7.503836E+01
7.302184E+01
7.240624E+01
7.381822E+01
7.697614E+01
7.830950E+01
7.798595E+01
8.270586E+01
8.348681E+01
8.615660E+01
8.765165E+01
8.776515E+01
8.721672E+01
8.856822E+01
8.773458E+01
8.827076E+01
8.850464E+01
8.934942E+01
8.854792E+01
8.843191E+01
8.917756E+01
8.850466E+01
8.897244E+01
8.910915E+01
8.895122E+01
8.900883E+01
8.909134E+01
8.898626E+01
8.909933E+01
8.904081E+01
8.925026E+01
8.926630E+01
8.931483E+01
8.933674E+01
8.919093E+01
8.955301E+01
8.965627E+01
8.973188E+01
9.011893E+01
8.989966E+01
9.003623E+01
9.001081E+01
9.032799E+01
8.994412E+01
9.021630E+01
9.023052E+01
9.008717E+01
9.092697E+01
9.035685E+01
9.045965E+01
9.064254E+01
9.044755E+01
9.101865E+01
9.071993E+01
9.138160E+01
9.115117E+01
9.047131E+01
9.111506E+01
9.070503E+01
9.140947E+01
9.178700E+01
9.132682E+01
9.094516E+01
9.128580E+01
9.125049E+01
9.120951E+01
9.106039E+01
9.073133E+01
9.142742E+01
9.110168E+01
9.151742E+01
9.132891E+01
9.092869E+01
9.072811E+01
9.064314E+01
9.021020E+01
9.095758E+01
9.105320E+01
9.095318E+01
9.173461E+01
9.099469E+01
9.137533E+01
9.143261E+01
9.057762E+01
9.024374E+01
9.026416E+01
9.035249E+01
9.033820E+01
9.027272E+01
9.035573E+01
9.072195E+01
9.052411E+01
9.043935E+01
9.050982E+01
9.077708E+01
9.053252E+01
9.001720E+01
9.003179E+01
9.046035E+01
8.983552E+01
9.002442E+01
9.023701E+01
8.985971E+01
8.952856E+01
8.941602E+01
8.949993E+01
8.957921E+01
8.958609E+01
8.932586E+01
8.931198E+01
8.907094E+01
8.909577E+01
8.886169E+01
8.874345E+01
8.874042E+01
8.867615E+01
8.870941E+01
8.870811E+01
8.869009E+01
8.849104E+01
8.849795E+01
8.928653E+01
8.831147E+01
8.799831E+01
8.842519E+01
8.821809E+01
8.855772E+01
8.855234E+01
8.885658E+01
8.898513E+01
8.828632E+01
8.900269E+01
8.852874E+01
8.860320E+01
8.844384E+01
8.680243E+01
8.598620E+01
8.244962E+01
8.261721E+01
8.278405E+01
8.052704E+01
7.962867E+01
7.965349E+01
7.943805E+01
7.718201E+01
8.082766E+01
8.159133E+01
8.289061E+01
7.858732E+01
8.348161E+01
9.096507E+01
8.626974E+01
8.380758E+01
1.013000E+02
1.092019E+02
1.091308E+02
7.144906E+01
9.679893E+01
9.367602E+01
9.237758E+01
9.206225E+01
9.630399E+01
9.897681E+01
9.240563E+01
9.929874E+01
7.872619E+01
7.867373E+01
3.941020E+01
1.230402E+02
8.679229E+01
1.333636E+02
1.378553E+02
-6.281894E+00
1.581511E+02
-5.092874E+03
-2.383453E+01
2.402958E+02
1.874877E+02
-2.829027E+02
4.582911E+01
5.482743E+01
5.458203E+01
8.235175E+01
9.944840E+01
6.183589E+01
7.380414E+01
1.059120E+02
-1.851569E-02
1.551319E+01
6.283528E+01
-1.237775E+03
2.646533E+01
1.670488E+02
7.767189E+01
7.113670E+01
7.087814E+01
6.920003E+01
7.310270E+01
7.322283E+01
7.218411E+01
7.588581E+01
7.631033E+01
7.197695E+01
7.393530E+01
7.560507E+01
7.640544E+01
7.682283E+01
7.843695E+01
8.024952E+01
8.404470E+01
8.628610E+01
8.659726E+01
8.800911E+01
8.867713E+01
8.848814E+01
8.811019E+01
8.847938E+01
8.841915E+01
8.892879E+01
8.877764E+01
8.861996E+01
8.893321E+01
8.899276E+01
8.883386E+01
8.871339E+01
8.887995E+01
8.889178E+01
8.912640E+01
8.914396E+01
8.898910E+01
8.930700E+01
8.911316E+01
8.907371E+01
8.929203E+01
8.924296E+01
8.957446E+01
8.961153E+01
8.971407E+01
8.980006E+01
8.979332E+01
8.978743E+01
8.979173E+01
9.012479E+01
8.987932E+01
9.012303E+01
9.029440E+01
9.018873E+01
9.012095E+01
9.073868E+01
9.052828E+01
9.062946E+01
9.058754E+01
9.060030E+01
9.081788E+01
9.111052E+01
9.161723E+01
9.147666E+01
9.062093E+01
9.114888E+01
9.076236E+01
9.137922E+01
9.148263E+01
9.129454E+01
9.085264E+01
9.144464E+01
9.155265E+01
9.123308E+01
9.105330E+01
9.093126E+01
9.128696E+01
9.138099E+01
9.158367E+01
9.142054E+01
9.138061E+01
9.082067E+01
9.053141E+01
9.061316E+01
9.085211E+01
9.097351E+01
9.094067E+01
9.153812E+01
9.090264E+01
9.114988E+01
9.113941E+01
9.057665E+01
9.010214E+01
9.027915E+01
9.033550E+01
9.033895E+01
9.045710E+01
9.026629E+01
9.108906E+01
9.051118E+01
9.030819E+01
9.033889E+01
9.034703E+01
9.043042E+01
9.029076E+01
9.025042E+01
8.999727E+01
8.988206E+01
9.042082E+01
8.997836E+01
8.972856E+01
8.987125E+01
8.969792E+01
8.975773E+01
8.974876E+01
8.944746E+01
8.928779E+01
8.934216E+01
8.919033E+01
8.907921E+01
8.882342E+01
8.872060E+01
8.879228E+01
8.830563E+01
8.841220E+01
8.863012E+01
8.883336E+01
8.856738E+01
8.829061E+01
8.848899E+01
8.834201E+01
8.840254E+01
8.855383E+01
8.871108E+01
8.835557E+01
8.832015E+01
8.853430E+01
8.918784E+01
8.929507E+01
8.957850E+01
8.895239E+01
8.968984E+01
8.871950E+01
8.862373E+01
8.546007E+01
8.343425E+01
8.354168E+01
8.147228E+01
8.013570E+01
7.953233E+01
7.962745E+01
8.043718E+01
7.877839E+01
8.069325E+01
8.309479E+01
8.098223E+01
8.068292E+01
9.021039E+01
8.486388E+01
9.249960E+01
8.766587E+01
8.201374E+01
8.966354E+01
1.003846E+02
9.350459E+01
9.371665E+01
1.027365E+02
1.020608E+02
8.603617E+01
8.845634E+01
9.417855E+01
2.558764E+02
2.862234E+02
-1.062430E+01
-1.341527E+03
6.593713E+01
5.867615E+01
6.915641E+01
6.317279E+01
6.517763E+01
4.847819E+01
4.759157E+03
1.181878E+02
5.297955E+02
1.679162E+02
3.294853E+02
-7.638260E+02
7.421329E+01
7.241583E+01
8.491724E+01
8.646902E+01
9.584808E+01
6.786405E+01
9.206478E+01
4.728846E+01
-2.123577E+00
1.635444E+01
9.584645E+00
-5.301054E+03
-4.241123E+02
4.064148E+02
7.466451E+01
8.294991E+01
7.441009E+01
7.168672E+01
7.668163E+01
7.242993E+01
7.862414E+01
7.734092E+01
7.556194E+01
7.006081E+01
7.383869E+01
7.123948E+01
7.842148E+01
7.751515E+01
8.027202E+01
8.316534E+01
8.426878E+01
8.725007E+01
8.801173E+01
8.814931E+01
8.901476E+01
8.870405E+01
8.815015E+01
8.843850E+01
8.871607E+01
8.886421E+01
8.905099E+01
8.862710E+01
8.834526E+01
8.867891E+01
8.832274E+01
8.889771E+01
8.865959E+01
8.907912E+01
8.911707E+01
8.887175E+01
8.919293E+01
8.938282E+01
8.940106E+01
8.922937E+01
8.927155E+01
8.933462E+01
8.914710E+01
8.931950E+01
8.936689E+01
8.953347E+01
8.992157E+01
8.982176E+01
8.980241E+01
8.975737E+01
8.990553E+01
8.997589E+01
9.000199E+01
9.016816E+01
9.012245E+01
9.046894E+01
9.073064E+01
9.083348E+01
9.068914E+01
9.089333E+01
9.104959E+01
9.105795E+01
9.157251E+01
9.144288E+01
9.089187E+01
9.097870E+01
9.099022E+01
9.107812E+01
9.124568E+01
9.107908E+01
9.089491E+01
9.142279E+01
9.159899E+01
9.181601E+01
9.145338E+01
9.073674E+01
9.130404E+01
9.141972E+01
9.126765E+01
9.133846E+01
9.136727E+01
9.104482E+01
9.077348E+01
9.070037E+01
9.108441E+01
9.104576E+01
9.138184E+01
9.138945E+01
9.110903E+01
9.120082E+01
9.132399E+01
9.092720E+01
9.063764E+01
9.066782E+01
9.040844E+01
9.067506E+01
9.073071E+01
9.028670E+01
9.144746E+01
9.044315E+01
9.001789E+01
9.049415E+01
9.013821E+01
8.989275E+01
9.013203E+01
9.041764E+01
8.981462E+01
8.982491E+01
9.043940E+01
9.027400E+01
8.941002E+01
8.991449E+01
8.975072E+01
8.968883E+01
8.966746E+01
8.929953E+01
8.925602E+01
8.950337E+01
8.917532E+01
8.919115E+01
8.897106E+01
8.889528E+01
8.890402E+01
8.874820E+01
8.865908E+01
8.897974E+01
8.876582E+01
8.872584E+01
8.810973E+01
8.913915E+01
8.849416E+01
8.825368E+01
8.848360E+01
8.849466E+01
8.895168E+01
8.777551E+01
8.799620E+01
8.899892E+01
8.912542E+01
8.892796E+01
8.893857E+01
8.914246E+01
8.910383E+01
8.761034E+01
8.702724E+01
8.454294E+01
8.321582E+01
8.060935E+01
7.863268E+01
7.705420E+01
8.021404E+01
7.741757E+01
7.863294E+01
7.775858E+01
7.453594E+01
8.987027E+01
8.018939E+01
8.483950E+01
8.739414E+01
7.856362E+01
7.362394E+01
7.377273E+01
9.568649E+01
1.004213E+02
7.823008E+01
1.012208E+02
9.303519E+01
9.310065E+01
7.709596E+01
8.619462E+01
1.149605E+02
1.100400E+02
1.158102E+02
8.982945E+02
4.295070E+01
2.425656E+01
1.956319E+01
1.798966E+02
1.173230E+01
4.706431E+01
4.303958E+01
1.205206E+01
5.022789E+01
4.070986E+02
1.074669E+02
8.666938E+01
-3.078307E+02
7.442001E+01
8.085013E+01
7.372374E+01
8.339772E+01
8.282555E+01
7.310217E+01
7.208487E+01
-3.776799E+01
6.913928E+01
1.307032E+02
9.485116E+01
3.283278E+02
9.095257E+01
8.408950E+01
8.702580E+01
8.824308E+01
8.532291E+01
8.282755E+01
7.582207E+01
7.350272E+01
7.766900E+01
7.374668E+01
7.268678E+01
7.521176E+01
7.581034E+01
6.069526E+01
7.692893E+01
7.968519E+01
8.059840E+01
8.140317E+01
8.474515E+01
8.685424E+01
8.749403E+01
8.823817E+01
8.836856E+01
8.826851E+01
8.815872E+01
8.841480E+01
8.813408E+01
8.888523E+01
8.873048E+01
8.873958E+01
8.879193E+01
8.916295E+01
8.885257E+01
8.879185E+01
8.903526E+01
8.892922E+01
8.878306E+01
8.920592E+01
8.902343E+01
8.919869E+01
8.940483E+01
8.930666E+01
8.917478E+01
8.926864E+01
8.935326E+01
8.921306E+01
8.943046E+01
8.951746E+01
8.982972E+01
8.974932E+01
8.987795E+01
8.946328E+01
8.974116E+01
8.969370E+01
9.021875E+01
9.020970E+01
9.014958E+01
9.032318E+01
9.088283E+01
9.067897E+01
9.069606E+01
9.082165E+01
9.112501E+01
9.090271E+01
9.130688E+01
9.157280E+01
9.087317E+01
9.079489E+01
9.107122E+01
9.095790E+01
9.123930E+01
9.139305E+01
9.097278E+01
9.083883E+01
9.135522E+01
9.151834E+01
9.116815E+01
9.097738E+01
9.111747E+01
9.160725E+01
9.107612E+01
9.034753E+01
9.120099E+01
9.134812E+01
9.070041E+01
9.092598E+01
9.097982E+01
9.055427E+01
9.158405E+01
9.187886E+01
9.127641E+01
9.120223E+01
9.082806E+01
9.069286E+01
9.073777E+01
9.046460E+01
9.118097E+01
9.043471E+01
9.079907E+01
9.108995E+01
9.125077E+01
9.054645E+01
9.000738E+01
9.064510E+01
9.047951E+01
8.992552E+01
9.030130E+01
9.065258E+01
8.997222E+01
8.994307E+01
9.040172E+01
9.023377E+01
8.927518E+01
8.948891E+01
8.945792E+01
8.936905E+01
8.945269E+01
8.929595E+01
8.944960E+01
8.940714E+01
8.900253E+01
8.900261E+01
8.890242E+01
8.893549E+01
8.855338E+01
8.856884E+01
8.866661E+01
8.867775E+01
8.837628E+01
8.812046E+01
8.813549E+01
8.832477E+01
8.849885E+01
8.849261E+01
8.799914E+01
8.839058E+01
8.900424E+01
8.844139E+01
8.825078E+01
8.868827E+01
8.877493E+01
8.912412E+01
8.845239E+01
8.886230E+01
8.905932E+01
8.698425E+01
8.622309E+01
8.349257E+01
8.110197E+01
7.888867E+01
7.690022E+01
7.528753E+01
7.588638E+01
7.801822E+01
7.878356E+01
7.603974E+01
7.443703E+01
7.696841E+01
7.901723E+01
7.967245E+01
8.286436E+01
8.201319E+01
7.835448E+01
8.360247E+01
9.076094E+01
9.870610E+01
1.074195E+02
1.358774E+02
1.192905E+02
1.683500E+02
9.654787E+01
8.492089E+01
8.023830E+01
-2.809828E+02
6.952317E+00
3.787429E+02
1.767935E+02
6.200210E+01
-1.350129E+02
1.336002E+02
5.209365E+01
7.299710E+01
5.785924E+01
-4.732557E+00
-4.363536E+01
-1.939491E+03
9.660313E+01
-1.745252E+02
1.885155E+01
9.676902E+01
8.709792E+01
8.529845E+01
8.950604E+01
9.452153E+01
7.833802E+01
8.490530E+01
9.830271E+01
1.747220E+02
1.046395E+02
1.201757E+02
4.539230E+01
1.182118E+02
8.650115E+01
8.812605E+01
7.660254E+01
8.192747E+01
7.693452E+01
7.447068E+01
6.716894E+01
7.031630E+01
6.975185E+01
7.292164E+01
7.369831E+01
7.575603E+01
5.197490E+01
7.624529E+01
7.936063E+01
8.151574E+01
8.258279E+01
8.518324E+01
8.694405E+01
8.735962E+01
8.754111E+01
8.775738E+01
8.867747E+01
8.863354E+01
8.852292E+01
8.895404E+01
8.914613E+01
8.937940E+01
8.853316E+01
8.863410E+01
8.855960E+01
8.860705E+01
8.891182E+01
8.903555E+01
8.900682E+01
8.883658E+01
8.876584E+01
8.887255E+01
8.906037E+01
8.933533E+01
8.911796E+01
8.918767E+01
8.925658E+01
8.917627E+01
8.945950E+01
8.937835E+01
8.948717E+01
8.970349E+01
8.973185E+01
8.960873E+01
8.960936E+01
8.967302E+01
8.982079E+01
9.010159E+01
9.028501E+01
8.996157E+01
9.062019E+01
9.088405E+01
9.059763E+01
9.076400E+01
9.070908E+01
9.051847E+01
9.045286E+01
9.084181E+01
9.149261E+01
9.129408E+01
9.113135E+01
9.116354E+01
9.135291E+01
9.091886E+01
9.107763E+01
9.131024E+01
9.103896E+01
9.119110E+01
9.147716E+01
9.107814E+01
9.068483E+01
9.164892E+01
9.136416E+01
9.081616E+01
9.060170E+01
9.033709E+01
9.128006E+01
9.080542E+01
9.119250E+01
9.093406E+01
9.048868E+01
9.153907E+01
9.163610E+01
9.159375E+01
9.128489E+01
9.112213E+01
9.086998E+01
9.089454E+01
9.004495E+01
9.063867E+01
9.029589E+01
9.091418E+01
9.133928E+01
9.079430E+01
9.078537E+01
9.029748E+01
9.038317E+01
9.071410E+01
9.030894E+01
9.024399E+01
9.071529E+01
8.999956E+01
8.975377E+01
9.018400E+01
9.035101E+01
8.933599E+01
8.971273E+01
8.945275E+01
8.957254E+01
8.935795E+01
8.913000E+01
8.940448E+01
8.927501E+01
8.930671E+01
8.918566E+01
8.898117E+01
8.892648E+01
8.889522E+01
8.871467E+01
8.880921E+01
8.862664E+01
8.854891E+01
8.870221E+01
8.871297E+01
8.888373E+01
8.849893E+01
8.799827E+01
8.832328E+01
8.824575E+01
8.835093E+01
8.869160E+01
8.796718E+01
8.801264E+01
8.897218E+01
8.959651E+01
8.934917E+01
8.848201E+01
8.752685E+01
8.742830E+01
8.520657E+01
8.384758E+01
8.225957E+01
7.997706E+01
7.742956E+01
7.576265E+01
8.064886E+01
7.825239E+01
7.987220E+01
7.562135E+01
7.128944E+01
8.442661E+01
8.691740E+01
7.994370E+01
7.894769E+01
7.476831E+01
8.016514E+01
8.979436E+01
1.094795E+02
1.236502E+02
1.681829E+02
6.571766E+01
1.203943E+02
8.051953E+01
1.355044E+02
9.322905E+01
8.456814E+01
7.460622E+01
1.575140E+00
5.079926E+02
6.449421E+01
8.198099E+01
2.237057E+02
-1.422790E+03
-2.731580E+02
1.351000E+02
1.307618E+02
1.129463E+02
1.047894E+02
1.059680E+02
9.539654E+01
8.520247E+01
6.673239E+01
9.340734E+01
6.183120E+01
8.855459E+01
9.330038E+01
1.051984E+02
9.418363E+01
9.169223E+01
5.631767E+02
-1.978637E+03
1.137218E+01
9.393511E+01
-2.623815E+02
-2.276991E+02
-1.544437E+02
8.173559E+01
7.270117E+01
8.360754E+01
7.693952E+01
7.771425E+01
7.583360E+01
7.516465E+01
7.109285E+01
7.524535E+01
7.681406E+01
7.578346E+01
7.575266E+01
7.780464E+01
7.882365E+01
8.192334E+01
8.191560E+01
8.541856E+01
8.667363E+01
8.718917E+01
8.873822E+01
8.852489E+01
8.869938E+01
8.860502E+01
8.952565E+01
8.968434E+01
8.890551E+01
8.878545E+01
8.886105E+01
8.870914E+01
8.877354E+01
8.865858E+01
8.872507E+01
8.871682E+01
8.913295E+01
8.918462E+01
8.952867E+01
8.985133E+01
8.896570E+01
8.922561E+01
8.906997E+01
8.920458E+01
8.915040E+01
8.942275E+01
8.940195E+01
8.935514E+01
8.956044E+01
8.944477E+01
8.962666E+01
8.981933E+01
8.951047E+01
8.977339E+01
8.996559E+01
9.026683E+01
9.019481E+01
8.987645E+01
9.070362E+01
9.097716E+01
9.042007E+01
9.069301E+01
9.072722E+01
9.092818E+01
9.032128E+01
9.032298E+01
9.074677E+01
9.124499E+01
9.119404E+01
9.142460E+01
9.132774E+01
9.118746E+01
9.125419E+01
9.146209E+01
9.085102E+01
9.085775E+01
9.104549E+01
9.097948E+01
9.085606E+01
9.186645E+01
9.134144E+01
9.091913E+01
9.058758E+01
9.056484E+01
9.113030E+01
9.085113E+01
9.124995E+01
9.080260E+01
9.078324E+01
9.161056E+01
9.163802E+01
9.131940E+01
9.113527E+01
9.092897E+01
9.076724E+01
9.079290E+01
9.059171E+01
9.065845E+01
9.067059E+01
9.060150E+01
9.126280E+01
9.071602E+01
9.106796E+01
9.038616E+01
9.019028E+01
9.063617E+01
9.030452E+01
9.025788E+01
9.026144E+01
8.998899E+01
8.984773E+01
9.015040E+01
8.996912E+01
8.995709E+01
8.973001E+01
8.962934E+01
8.935667E+01
8.931990E+01
8.922609E+01
8.917520E+01
8.903063E+01
8.906381E+01
8.905366E+01
8.887078E+01
8.910413E+01
8.878533E+01
8.879223E+01
8.889357E+01
8.860971E+01
8.881498E+01
8.841624E+01
8.856893E+01
8.828405E+01
8.863884E+01
8.811075E+01
8.831873E+01
8.835423E+01
8.850585E+01
8.819380E+01
8.881552E+01
8.852072E+01
8.901211E+01
8.888685E+01
8.892383E+01
8.818072E+01
8.739858E+01
8.689604E+01
8.641788E+01
8.360752E+01
8.041946E+01
7.934548E+01
7.812429E+01
7.563776E+01
7.185153E+01
7.387676E+01
7.696965E+01
7.537110E+01
7.835559E+01
8.439474E+01
7.885406E+01
8.336831E+01
8.778663E+01
8.659008E+01
8.074589E+01
7.678817E+01
4.805599E+01
5.886969E+01
9.028952E+01
7.965431E+01
8.145409E+01
-1.567645E+01
-7.602684E+00
8.919473E+01
1.901814E+02
2.644180E+01
-1.206707E+02
1.069209E+03
1.500953E+03
1.282491E+02
-4.259062E+02
-1.129390E+01
2.658511E+01
1.440007E+02
1.106694E+02
9.787783E+01
9.229781E+01
1.599149E+02
1.094058E+02
9.909778E+01
1.084404E+02
8.208805E+01
1.736842E+02
8.500698E+01
8.463421E+01
9.603044E+01
9.788551E+01
9.518118E+01
6.734506E+01
-1.687719E+01
-4.170441E+01
9.270678E+01
9.558094E+01
-1.412942E+02
9.608732E+01
7.077187E+01
5.774605E+01
8.905149E+01
8.542730E+01
8.027045E+01
7.329029E+01
7.352396E+01
7.089446E+01
7.403568E+01
7.550415E+01
7.859626E+01
7.309662E+01
7.871394E+01
8.131018E+01
8.181889E+01
8.261155E+01
8.479504E+01
8.692603E+01
8.736490E+01
8.928402E+01
8.909145E+01
8.905871E+01
8.866739E+01
8.931199E+01
9.001780E+01
8.895144E+01
8.873679E+01
8.951956E+01
8.909352E+01
8.894559E+01
8.889201E+01
8.892712E+01
8.940615E+01
8.939315E+01
8.904365E+01
8.970770E+01
8.991261E+01
8.909121E+01
8.895188E+01
8.897212E+01
8.920739E+01
8.920506E+01
8.912222E+01
8.921503E+01
8.923441E+01
8.953219E+01
8.943670E+01
8.984877E+01
9.057097E+01
8.974119E+01
8.976754E+01
9.028675E+01
9.030129E+01
9.015897E+01
8.977875E+01
9.057722E+01
9.061886E+01
9.002314E+01
9.046329E+01
9.040632E+01
9.096678E+01
9.065001E+01
9.011337E+01
9.057946E+01
9.110488E+01
9.101694E+01
9.134159E+01
9.143667E+01
9.146468E+01
9.179491E+01
9.175959E+01
9.097692E+01
9.056986E+01
9.116368E+01
9.115751E+01
9.102071E+01
9.182512E+01
9.113770E+01
9.078429E+01
9.075434E+01
9.074316E+01
9.062837E+01
9.104485E+01
9.136980E+01
9.094623E+01
9.126048E+01
9.187429E+01
9.167613E+01
9.096161E+01
9.135514E+01
9.114470E+01
9.084570E+01
9.063006E+01
9.037664E+01
9.046018E+01
9.074315E+01
9.078073E+01
9.093743E+01
9.107898E+01
9.089133E+01
9.037933E+01
9.006675E+01
9.005633E+01
9.038080E+01
9.020729E+01
8.999863E+01
8.980226E+01
8.987984E+01
9.008489E+01
9.000408E+01
8.965987E+01
9.006062E+01
8.978449E+01
8.977210E+01
8.947694E+01
8.946507E+01
8.926089E+01
8.927570E+01
8.895996E+01
8.917918E+01
8.901054E+01
8.910273E+01
8.889551E+01
8.872071E+01
8.882798E+01
8.916948E+01
8.879384E+01
8.868423E+01
8.873054E+01
8.877262E+01
8.849431E+01
8.814543E+01
8.856646E+01
8.833568E+01
8.851527E+01
8.825127E+01
8.875765E+01
8.868763E+01
8.854215E+01
8.892896E+01
8.892584E+01
8.883839E+01
8.807124E+01
8.681913E+01
8.499582E+01
8.333489E+01
8.242685E+01
7.963038E+01
7.937261E+01
7.671457E+01
7.575413E+01
7.504459E+01
7.570618E+01
7.515805E+01
7.681155E+01
7.537187E+01
9.173648E+01
8.519236E+01
8.299781E+01
7.181978E+01
7.748420E+01
8.447504E+01
7.980554E+01
9.511087E+01
2.627659E+01
1.356954E+02
1.501763E+03
1.076576E+02
9.026176E+01
8.610592E+01
8.583661E+01
1.572330E+03
-1.742387E+03
1.039406E+02
1.434948E+02
1.108011E+02
9.501920E+02
2.888342E+02
3.240153E+02
1.217041E+02
4.752956E+02
9.063562E+01
1.073305E+02
-8.267828E+00
1.528396E+02
-5.869126E+02
1.799375E+02
7.637541E+01
9.880870E+01
6.571132E+01
7.419250E+01
8.043524E+01
9.023737E+01
9.738542E+01
2.428346E+01
-3.276133E+01
5.123759E+01
1.212140E+02
-1.304179E+04
-2.507719E+02
9.391297E+01
8.813108E+01
8.767241E+01
8.972002E+01
8.582651E+01
8.106389E+01
7.385251E+01
7.340850E+01
7.328010E+01
7.377584E+01
7.630406E+01
7.821162E+01
7.168032E+01
7.783919E+01
8.109887E+01
8.288365E+01
8.250697E+01
8.456023E+01
8.642398E+01
8.777239E+01
8.813668E+01
8.871024E+01
8.885793E+01
8.793361E+01
8.816563E+01
8.843244E+01
8.849493E+01
8.880229E+01
8.833646E+01
8.856906E+01
8.893231E+01
8.868414E+01
8.860356E+01
8.886256E+01
8.867078E+01
8.910119E+01
8.933091E+01
8.989078E+01
8.943631E+01
8.907861E+01
8.907642E+01
8.928043E+01
8.936817E+01
8.918065E+01
8.926480E+01
8.918261E+01
8.953314E+01
8.971389E+01
8.990940E+01
9.036443E+01
8.959929E+01
8.959088E+01
9.009392E+01
9.023191E+01
9.047750E+01
9.000631E+01
9.017238E+01
9.029334E+01
9.020295E+01
9.085062E+01
9.036292E+01
9.089301E+01
9.051915E+01
9.039240E+01
9.085647E+01
9.125184E+01
9.117569E+01
9.163178E+01
9.117534E+01
9.132289E+01
9.187923E+01
9.135850E+01
9.092340E+01
9.041645E+01
9.089316E+01
9.101821E+01
9.096671E+01
9.219564E+01
9.112818E+01
9.102606E+01
9.116444E+01
9.062784E+01
9.036374E+01
9.056684E+01
9.120604E+01
9.074965E+01
9.147986E+01
9.179608E+01
9.139259E+01
9.088742E+01
9.137760E+01
9.106507E+01
9.085172E+01
9.068684E+01
9.033950E+01
9.030629E+01
9.051261E+01
9.044809E+01
9.081893E+01
9.074033E+01
9.084384E+01
9.037823E+01
9.003751E+01
9.054683E+01
9.068942E+01
9.017262E+01
9.004768E+01
8.998011E+01
9.005663E+01
9.015277E+01
8.988694E+01
8.976962E+01
9.003378E+01
8.973869E+01
8.973863E+01
8.963094E+01
8.955282E+01
8.940243E+01
8.934659E+01
8.916540E+01
8.896070E+01
8.911305E+01
8.907318E+01
8.895973E+01
8.887980E+01
8.873724E+01
8.875920E+01
8.855253E+01
8.834389E+01
8.802524E+01
8.851864E+01
8.860347E+01
8.817098E+01
8.824213E+01
8.868082E+01
8.828343E+01
8.860149E+01
8.834937E+01
8.829135E+01
8.854967E+01
8.842869E+01
8.950655E+01
8.880970E+01
8.741499E+01
8.508427E+01
8.400907E+01
8.233270E+01
8.080281E+01
8.162965E+01
7.955914E+01
7.640413E+01
7.416635E+01
7.615169E+01
7.768542E+01
7.440866E+01
6.940940E+01
8.393905E+01
9.280939E+01
8.438523E+01
8.547572E+01
8.239084E+01
9.554037E+01
8.640478E+01
9.181693E+01
1.025902E+02
1.166290E+02
1.137631E+02
1.772816E+02
3.443766E+02
-4.493147E+01
5.867325E+01
1.684210E+01
-6.531617E+02
-3.008555E+01
8.718013E+01
9.696317E+01
1.175210E+02
1.389350E+02
1.537153E+02
8.978235E+01
1.099093E+02
8.755253E+01
-8.794978E+01
1.226325E+02
2.214613E+02
1.383289E+02
2.179028E+02
6.588063E+02
6.766161E+01
8.538448E+01
5.896544E+01
6.793904E+01
7.908238E+01
8.589139E+01
1.037309E+02
1.000260E+02
1.105100E+02
-6.424419E+02
-2.489334E+01
1.786971E+02
7.738044E+01
9.906133E+01
8.991173E+01
8.991562E+01
8.510752E+01
8.027826E+01
7.788418E+01
7.016500E+01
7.523824E+01
6.963555E+01
7.188417E+01
7.098978E+01
7.971706E+01
7.638215E+01
7.701111E+01
7.945358E+01
8.190936E+01
8.423815E+01
8.641604E+01
8.673991E+01
8.710625E+01
8.799999E+01
8.824234E+01
8.856399E+01
8.884368E+01
8.833243E+01
8.852922E+01
8.883394E+01
8.908200E+01
8.910265E+01
8.842245E+01
8.871233E+01
8.883932E+01
8.910621E+01
8.910711E+01
8.914131E+01
8.919980E+01
8.861502E+01
8.925712E+01
8.919758E+01
8.908847E+01
8.936206E+01
8.910430E+01
8.921193E+01
8.940203E+01
8.951066E+01
8.938691E+01
8.951033E+01
8.969844E+01
8.962895E+01
8.950214E+01
8.958301E+01
8.973769E+01
8.987414E+01
9.006200E+01
9.053524E+01
9.025064E+01
9.018485E+01
9.041504E+01
9.072444E+01
9.109299E+01
9.053830E+01
9.064192E+01
9.070718E+01
9.055971E+01
9.048238E+01
9.065560E+01
9.104375E+01
9.132763E+01
9.178515E+01
9.148763E+01
9.169098E+01
9.165856E+01
9.121081E+01
9.091186E+01
9.112124E+01
9.084439E+01
9.125712E+01
9.138268E+01
9.120333E+01
9.130158E+01
9.149057E+01
9.105062E+01
9.064879E+01
9.097991E+01
9.125083E+01
9.092067E+01
9.110950E+01
9.182741E+01
9.104442E+01
9.072324E+01
9.118906E+01
9.117999E+01
9.067989E+01
9.053100E+01
9.014905E+01
9.006696E+01
9.034067E+01
9.030469E+01
9.079132E+01
9.050243E+01
9.063551E+01
9.020323E+01
9.032967E+01
9.072474E+01
9.059413E+01
9.045146E+01
9.000581E+01
9.026134E+01
8.975794E+01
9.001780E+01
8.982243E+01
8.986256E+01
8.981511E+01
8.972797E+01
8.951473E+01
8.940805E+01
8.927322E+01
8.924074E+01
8.931354E+01
8.910644E+01
8.866790E+01
8.932476E+01
8.897067E+01
8.878497E+01
8.879137E+01
8.867482E+01
8.867291E+01
8.848188E+01
8.860787E+01
8.814713E+01
8.870299E+01
8.861931E+01
8.784296E+01
8.852476E+01
8.872590E+01
8.893835E+01
8.890007E+01
8.847706E+01
8.890701E+01
8.832023E+01
8.847986E+01
8.932661E+01
8.888968E+01
8.869592E+01
8.714683E+01
8.685475E+01
8.476450E+01
8.238185E+01
8.266643E+01
7.991785E+01
7.606686E+01
7.918951E+01
7.728432E+01
7.821930E+01
7.578619E+01
7.514656E+01
8.215027E+01
8.139483E+01
8.369762E+01
8.102660E+01
8.185126E+01
1.026884E+02
9.171757E+01
8.422229E+01
1.426847E+02
1.485372E+02
9.908821E+01
9.789452E+00
1.954052E+02
8.830112E+01
3.043167E+02
2.164790E+02
1.122274E+02
1.070856E+02
9.734178E+01
8.201116E+01
8.797207E+01
1.045294E+02
9.755808E+01
9.109045E+01
1.745767E+02
5.336239E+01
1.723156E+02
1.630330E+02
1.806147E+02
7.061531E+01
3.708647E+01
-4.889444E+02
5.213295E+01
5.569551E+01
5.964655E+01
7.206263E+01
7.462497E+01
8.794756E+01
1.032984E+02
2.213783E+02
7.128246E+01
3.779001E+01
1.185334E+02
4.292055E+01
7.201532E+01
9.949474E+01
9.323115E+01
9.199112E+01
8.378858E+01
7.435794E+01
7.078793E+01
7.547268E+01
7.768517E+01
7.348906E+01
7.444485E+01
7.282332E+01
7.628623E+01
7.268028E+01
7.630817E+01
7.882441E+01
8.154165E+01
8.312688E+01
8.584172E+01
8.614655E+01
8.643901E+01
8.874557E+01
8.892994E+01
8.887046E+01
8.906358E+01
8.848744E+01
8.864330E+01
8.863497E+01
8.888511E+01
8.889489E+01
8.924897E+01
8.903362E+01
8.907553E+01
8.924195E+01
8.937790E+01
8.906614E+01
8.903407E+01
8.923100E+01
8.913784E+01
8.911304E+01
8.908109E+01
8.904646E+01
8.928181E+01
8.899680E+01
8.906042E+01
8.930483E+01
8.933697E+01
8.918352E+01
8.945044E+01
8.985943E+01
8.961379E+01
8.969203E+01
8.953076E+01
8.979691E+01
9.040065E+01
9.051664E+01
9.019872E+01
9.037771E+01
9.026259E+01
9.070022E+01
9.140203E+01
9.067064E+01
9.081786E+01
9.051156E+01
9.043049E+01
9.036920E+01
9.055072E+01
9.098089E+01
9.170919E+01
9.182057E+01
9.129999E+01
9.156027E+01
9.098122E+01
9.143302E+01
9.123468E+01
9.083758E+01
9.101907E+01
9.119940E+01
9.110769E+01
9.133586E+01
9.159312E+01
9.156779E+01
9.105909E+01
9.063126E+01
9.095450E+01
9.112948E+01
9.100070E+01
9.108177E+01
9.155379E+01
9.088592E+01
9.076506E+01
9.087926E+01
9.076640E+01
9.077700E+01
9.056375E+01
9.025164E+01
8.996312E+01
9.037756E+01
9.039454E+01
9.084558E+01
9.052030E+01
9.062034E+01
9.053580E+01
9.038737E+01
9.071170E+01
9.075606E+01
9.016513E+01
9.006468E+01
9.004286E+01
8.955697E+01
8.980037E+01
8.990025E+01
8.992091E+01
8.990536E+01
8.945073E+01
8.979433E+01
8.976709E+01
8.920755E+01
8.953530E+01
8.924610E+01
8.898977E+01
8.907649E+01
8.918701E+01
8.910779E+01
8.877924E+01
8.890381E+01
8.872773E+01
8.858075E+01
8.833051E+01
8.838686E+01
8.854656E+01
8.847738E+01
8.852573E+01
8.814450E+01
8.804429E+01
8.891517E+01
8.851455E+01
8.873422E+01
8.897572E+01
8.873398E+01
8.911790E+01
8.792877E+01
8.938277E+01
8.799182E+01
8.861217E+01
8.681667E+01
8.624360E+01
8.408477E+01
8.087739E+01
8.219061E+01
8.162863E+01
7.999065E+01
7.863087E+01
8.351629E+01
7.652330E+01
8.915617E+01
8.447642E+01
8.237491E+01
8.364498E+01
8.344459E+01
7.862969E+01
9.125739E+01
8.366695E+01
7.642234E+01
6.575293E+01
1.348329E+02
1.157047E+02
-3.889808E+00
6.367105E+01
1.235882E+02
1.059355E+02
1.407342E+02
1.492515E+02
1.400413E+02
-4.805553E+01
-6.434334E+01
4.672287E+02
1.065620E+02
1.320618E+02
1.062091E+02
1.213649E+02
-3.764065E+02
2.202230E+01
2.430006E+01
-5.734990E+00
3.564265E+01
-3.614394E+03
-8.001218E+02
2.538510E+03
6.755790E+01
5.775662E+01
3.670175E+01
6.425352E+01
7.194525E+01
8.526964E+01
9.737620E+01
-3.041072E+02
6.089339E+01
5.916546E+02
7.407721E+01
1.384974E+03
4.314468E+01
-5.297052E+02
9.199354E+01
8.917085E+01
8.370491E+01
7.110180E+01
7.578392E+01
8.106751E+01
8.222341E+01
8.099886E+01
7.423613E+01
7.470861E+01
7.559095E+01
7.466464E+01
7.784576E+01
7.857479E+01
8.248826E+01
8.333893E+01
8.466382E+01
8.546474E+01
8.649962E+01
8.778748E+01
8.875805E+01
8.855754E+01
8.882949E+01
8.895864E+01
8.984761E+01
8.888722E+01
8.908868E+01
8.891315E+01
8.903078E+01
8.860082E+01
8.865028E+01
8.902904E+01
8.916737E+01
8.908969E+01
8.926808E+01
8.900070E+01
8.904831E+01
8.915606E+01
8.915107E+01
8.899278E+01
8.906939E+01
8.900816E+01
8.869111E+01
8.922970E+01
8.942116E+01
8.924161E+01
8.958383E+01
8.974480E+01
9.023673E+01
9.010015E+01
8.986920E+01
8.998920E+01
9.085568E+01
9.092007E+01
9.052046E+01
9.025145E+01
9.033994E+01
9.076726E+01
9.116485E+01
9.092158E+01
9.090608E+01
9.038590E+01
9.047863E+01
9.073025E+01
9.068003E+01
9.096310E+01
9.174186E+01
9.204954E+01
9.169457E+01
9.180251E+01
9.115575E+01
9.108362E+01
9.122373E+01
9.075344E+01
9.125152E+01
9.162614E+01
9.100773E+01
9.092915E+01
9.134355E+01
9.159716E+01
9.063552E+01
9.091413E+01
9.070319E+01
9.153183E+01
9.139937E+01
9.113279E+01
9.163194E+01
9.057758E+01
9.079915E+01
9.082289E+01
9.099968E+01
9.087916E+01
9.068291E+01
9.039459E+01
9.064498E+01
9.063959E+01
9.063343E+01
9.072255E+01
9.096889E+01
9.078962E+01
9.029178E+01
9.089308E+01
9.023096E+01
9.045830E+01
9.054117E+01
9.001003E+01
8.992585E+01
9.002381E+01
8.966275E+01
8.969015E+01
8.990122E+01
8.981905E+01
8.956943E+01
8.951250E+01
8.953856E+01
8.922953E+01
8.917538E+01
8.901808E+01
8.906375E+01
8.906338E+01
8.905158E+01
8.883613E+01
8.885374E+01
8.894316E+01
8.887904E+01
8.863298E+01
8.824158E+01
8.839709E+01
8.841385E+01
8.897608E+01
8.834249E+01
8.831114E+01
8.909039E+01
8.824504E+01
8.764195E+01
8.872824E+01
8.924975E+01
8.907799E+01
8.914728E+01
8.843305E+01
8.875057E+01
8.916730E+01
8.822813E+01
8.660102E+01
8.642962E+01
8.413320E+01
8.335333E+01
8.354648E+01
8.370501E+01
7.995840E+01
7.542517E+01
7.766941E+01
7.757656E+01
8.245872E+01
8.384128E+01
8.360839E+01
8.159232E+01
8.413223E+01
7.937816E+01
9.274509E+01
9.448016E+01
1.077652E+02
9.488157E+01
9.920159E+01
9.279083E+01
9.242294E+01
7.743956E+01
1.135914E+02
1.531710E+02
1.956431E+02
-8.828581E+01
5.375991E+01
-3.627787E+01
1.238675E+02
6.304739E+02
2.474209E+02
1.037886E+02
2.196674E+02
4.965581E+01
6.742379E+01
5.070631E+01
3.659297E-01
2.489222E+02
8.854726E+00
6.972816E+02
5.292355E+03
1.536191E+03
1.236556E+01
5.340998E+01
6.351693E+01
6.591667E+01
7.354890E+01
8.338879E+01
9.552004E+01
6.384352E+00
-3.397857E+01
4.300267E+01
2.352745E+03
-2.141091E+02
1.549238E+02
9.883775E+01
9.014745E+01
8.559810E+01
7.629835E+01
7.291738E+01
7.580133E+01
7.416583E+01
7.832877E+01
7.856534E+01
7.400319E+01
7.477836E+01
7.354647E+01
7.630066E+01
7.510300E+01
7.838495E+01
8.292179E+01
8.273781E+01
8.405143E+01
8.497898E+01
8.560292E+01
8.764616E+01
8.831817E+01
8.889183E+01
8.890325E+01
8.986608E+01
8.928858E+01
8.935795E+01
8.903048E+01
8.904722E+01
8.896539E+01
8.893263E+01
8.891653E+01
8.902804E+01
8.895294E+01
8.878285E+01
8.898012E+01
8.885770E+01
8.921343E+01
8.897485E+01
8.908115E+01
8.922228E+01
8.919906E+01
8.923531E+01
8.931974E+01
8.908271E+01
8.942249E+01
8.939688E+01
8.964571E+01
8.969462E+01
9.018356E+01
9.033917E+01
9.004350E+01
9.003465E+01
9.043640E+01
9.079782E+01
9.060998E+01
9.013602E+01
9.045492E+01
9.053665E+01
9.091728E+01
9.085599E+01
9.047410E+01
9.021956E+01
9.039093E+01
9.043214E+01
9.085966E+01
9.101536E+01
9.113089E+01
9.203986E+01
9.146902E+01
9.143967E+01
9.108692E+01
9.071965E+01
9.112251E+01
9.081371E+01
9.112660E+01
9.149913E+01
9.112465E+01
9.105147E+01
9.081549E+01
9.105818E+01
9.077169E+01
9.091103E+01
9.068978E+01
9.152447E+01
9.171828E+01
9.132979E+01
9.144570E+01
9.050178E+01
9.069154E+01
9.093064E+01
9.107501E+01
9.086485E+01
9.078544E+01
9.032649E+01
9.057597E+01
9.089082E+01
9.071448E+01
9.083551E+01
9.078392E+01
9.071162E+01
9.063761E+01
9.077318E+01
9.054884E+01
9.065196E+01
9.028059E+01
9.004059E+01
9.002840E+01
8.955393E+01
8.977413E+01
8.980711E+01
9.025962E+01
8.973897E+01
8.925779E+01
8.958823E+01
8.946243E+01
8.929936E+01
8.907187E+01
8.923701E+01
8.920623E+01
8.903036E+01
8.900838E+01
8.906496E+01
8.888294E+01
8.892178E+01
8.876497E+01
8.872134E+01
8.838196E+01
8.796205E+01
8.828003E+01
8.809495E+01
8.828459E+01
8.823983E+01
8.826764E+01
8.888610E+01
8.808508E+01
8.832400E+01
8.881988E+01
8.845326E+01
8.842628E+01
8.855233E+01
8.821835E+01
8.953800E+01
8.793195E+01
8.783980E+01
8.741445E+01
8.640670E+01
8.330314E+01
8.021964E+01
7.901949E+01
8.036988E+01
7.655178E+01
7.908630E+01
7.698055E+01
7.534764E+01
7.886378E+01
7.877302E+01
8.286465E+01
8.628676E+01
8.712148E+01
9.245388E+01
9.124999E+01
9.020644E+01
8.362001E+01
9.584304E+01
1.113304E+02
8.740334E+01
9.856839E+01
9.876603E+01
1.048217E+02
7.533712E+01
-2.654193E+01
5.830501E+01
6.270075E+01
7.310381E+01
6.549977E+01
4.602610E+01
-1.174841E+03
7.120342E+01
6.180596E+01
8.272931E+01
4.139170E+01
4.110049E+01
6.631638E+01
-7.780008E+01
7.354647E+03
-4.963764E+02
1.571800E+04
4.456008E+01
3.839976E+01
8.466360E+01
1.020784E+02
8.054360E+01
8.033371E+01
9.605279E+01
8.051345E+02
-1.909269E+02
3.861320E+01
6.551056E+01
-3.068892E+02
-1.502355E+02
9.811256E+01
9.029109E+01
8.109442E+01
7.222601E+01
8.061504E+01
7.415292E+01
7.680877E+01
7.902882E+01
7.312301E+01
7.420529E+01
7.366528E+01
7.483969E+01
7.534035E+01
7.700839E+01
7.919862E+01
8.142632E+01
8.271455E+01
8.311234E+01
8.471327E+01
8.657657E+01
8.817014E+01
8.791608E+01
8.929008E+01
8.932056E+01
8.954044E+01
8.927836E+01
8.919777E+01
8.937135E+01
8.909569E+01
8.886234E+01
8.871609E+01
8.874408E+01
8.910237E+01
8.899432E+01
8.912906E+01
8.904025E+01
8.887605E+01
8.934979E+01
8.898937E+01
8.899058E+01
8.909852E+01
8.907466E+01
8.925162E+01
8.906160E+01
8.942713E+01
8.945528E+01
8.933303E+01
8.962177E+01
8.965890E+01
8.968102E+01
9.031389E+01
8.981187E+01
8.993509E+01
8.998113E+01
9.042225E+01
9.046845E+01
9.026819E+01
9.046160E+01
9.050832E+01
9.069716E+01
9.081262E+01
9.043664E+01
9.076113E+01
9.075631E+01
9.046126E+01
9.082784E+01
9.093517E+01
9.161854E+01
9.220552E+01
9.163596E+01
9.160510E+01
9.121784E+01
9.036502E+01
9.090115E+01
9.125666E+01
9.118548E+01
9.111003E+01
9.100740E+01
9.121633E+01
9.097367E+01
9.100882E+01
9.082906E+01
9.073257E+01
9.068028E+01
9.125514E+01
9.157998E+01
9.093480E+01
9.141686E+01
9.079631E+01
9.065835E+01
9.113526E+01
9.132864E+01
9.079090E+01
9.076486E+01
9.027803E+01
9.110453E+01
9.114477E+01
9.050211E+01
9.046234E+01
9.072698E+01
9.059215E+01
9.065008E+01
9.058738E+01
9.044313E+01
9.079250E+01
9.005710E+01
9.003757E+01
9.010275E+01
8.986580E+01
9.017983E+01
9.020376E+01
9.032831E+01
8.964316E+01
8.945866E+01
8.953194E+01
8.959025E+01
8.962527E+01
8.920583E+01
8.943301E+01
8.909709E+01
8.916428E+01
8.875002E+01
8.887381E+01
8.891433E+01
8.877811E+01
8.872389E+01
8.844515E+01
8.837990E+01
8.851642E+01
8.860435E+01
8.869646E+01
8.859065E+01
8.813014E+01
8.781336E+01
8.781723E+01
8.834496E+01
8.879627E+01
8.887687E+01
8.821354E+01
8.860412E+01
8.870336E+01
8.923839E+01
8.850061E+01
8.770007E+01
8.823977E+01
8.762771E+01
8.558398E+01
8.291531E+01
8.041572E+01
7.830360E+01
8.115055E+01
7.679422E+01
7.785405E+01
8.221659E+01
7.672638E+01
8.341396E+01
8.315642E+01
8.834005E+01
8.689635E+01
8.703665E+01
9.597447E+01
8.666935E+01
8.186600E+01
9.285260E+01
9.785482E+01
1.187261E+02
1.252487E+02
1.439149E+02
2.222524E+02
-1.312528E+01
6.130135E+01
5.738471E+01
4.889898E+01
5.719101E+01
6.969596E+01
5.450804E+01
-5.286876E+01
6.373272E+01
7.796446E+01
8.864811E+01
-3.763878E+01
1.666627E+02
3.819045E+01
-2.484889E+02
1.243518E+02
6.514909E+01
2.566351E+03
5.432243E+02
7.530857E+01
7.108847E+01
7.544136E+01
7.144227E+01
8.773202E+01
7.825450E+01
8.887352E+01
-4.595416E+01
4.609147E+02
-7.369382E+01
-6.465036E+01
-4.321249E+02
2.444635E+01
5.133828E+01
8.514489E+01
8.147317E+01
7.063820E+01
7.871223E+01
7.536401E+01
7.902952E+01
8.110412E+01
7.183106E+01
7.418366E+01
7.316935E+01
7.045326E+01
6.832495E+01
7.636558E+01
7.946253E+01
8.052412E+01
8.206018E+01
8.377626E+01
8.505754E+01
8.608268E+01
8.717181E+01
8.794718E+01
8.908802E+01
8.972158E+01
8.995015E+01
8.971897E+01
8.922479E+01
8.928469E+01
8.915311E+01
8.925064E+01
8.900492E+01
8.882707E+01
8.865789E+01
8.910209E+01
8.880870E+01
8.880643E+01
8.888061E+01
8.912884E+01
8.911437E+01
8.892964E+01
8.906847E+01
8.922571E+01
8.909188E+01
8.923822E+01
8.939395E+01
8.923960E+01
8.927705E+01
8.968250E+01
8.958977E+01
8.958383E+01
8.995302E+01
8.961952E+01
9.006525E+01
9.028196E+01
9.030863E+01
9.068051E+01
9.027933E+01
9.026208E+01
9.012973E+01
9.043813E+01
9.054931E+01
9.044877E+01
9.056465E+01
9.058462E+01
9.068766E+01
9.059430E+01
9.108567E+01
9.156938E+01
9.223093E+01
9.188309E+01
9.151972E+01
9.132845E+01
9.056591E+01
9.074579E+01
9.093000E+01
9.125489E+01
9.106081E+01
9.086485E+01
9.104488E+01
9.102990E+01
9.102403E+01
9.070458E+01
9.076653E+01
9.070864E+01
9.121521E+01
9.149487E+01
9.063961E+01
9.099306E+01
9.123513E+01
9.096347E+01
9.114498E+01
9.099900E+01
9.092598E+01
9.057947E+01
9.059917E+01
9.098379E+01
9.073471E+01
9.030853E+01
9.044583E+01
9.060088E+01
9.034531E+01
9.019702E+01
9.042678E+01
9.045655E+01
9.046470E+01
9.024242E+01
9.026166E+01
8.999580E+01
9.007880E+01
9.003836E+01
8.986990E+01
9.016667E+01
8.991643E+01
8.945878E+01
8.941193E+01
8.950839E+01
8.951873E+01
8.918546E+01
8.903345E+01
8.910370E+01
8.922402E+01
8.879963E+01
8.885685E+01
8.908372E+01
8.904045E+01
8.890472E+01
8.873081E+01
8.863758E+01
8.823254E+01
8.840376E+01
8.876416E+01
8.849274E+01
8.834849E+01
8.850570E+01
8.845636E+01
8.882831E+01
8.842700E+01
8.846832E+01
8.809520E+01
8.877587E+01
8.855696E+01
8.910757E+01
8.855338E+01
8.757904E+01
8.757721E+01
8.687645E+01
8.606870E+01
8.200630E+01
7.759570E+01
7.823935E+01
8.092209E+01
7.821150E+01
8.090871E+01
8.157989E+01
8.228542E+01
8.302220E+01
8.174710E+01
8.071848E+01
8.842590E+01
8.440920E+01
8.587802E+01
8.402096E+01
8.621588E+01
8.142579E+01
8.217458E+01
8.436645E+01
9.822847E+01
9.219210E+01
1.140001E+01
1.514912E+03
3.291710E+02
1.361319E+02
1.292014E+02
2.396755E+01
2.857297E+01
-3.365732E+00
1.289410E+03
5.186201E+01
1.352173E+02
4.345694E+01
-8.141456E+01
5.593092E+01
6.304053E+01
-8.460130E+01
1.533980E+02
2.904401E+02
1.468771E+03
-2.777840E+02
7.979553E+01
7.677781E+01
8.733318E+01
7.192220E+01
9.112226E+01
8.573830E+01
8.404969E+01
9.477501E+01
-1.217401E+02
-6.344795E-01
3.640003E+02
-3.765215E+02
1.186396E+02
-2.549289E+03
7.645076E+01
8.106410E+01
7.233017E+01
7.886097E+01
7.506677E+01
7.491719E+01
7.490133E+01
7.574962E+01
6.895352E+01
7.009704E+01
7.163135E+01
7.105410E+01
7.306469E+01
7.669722E+01
7.996634E+01
8.224790E+01
8.427497E+01
8.576060E+01
8.646912E+01
8.704923E+01
8.810313E+01
8.884611E+01
8.938619E+01
8.914954E+01
8.853842E+01
8.852530E+01
8.856546E+01
8.877021E+01
8.877872E+01
8.901231E+01
8.892497E+01
8.866553E+01
8.910815E+01
8.906302E+01
8.903730E+01
8.897199E+01
8.891742E+01
8.891120E+01
8.908553E+01
8.921260E+01
8.929121E+01
8.915431E+01
8.907957E+01
8.917505E+01
8.936119E+01
8.957602E+01
8.959963E+01
8.952166E+01
8.953145E+01
8.978172E+01
8.952860E+01
9.029958E+01
9.042767E+01
9.034048E+01
9.082332E+01
9.055956E+01
9.031887E+01
9.030690E+01
9.055041E+01
9.047251E+01
9.024540E+01
9.041725E+01
9.073942E+01
9.087165E+01
9.085514E+01
9.136748E+01
9.173871E+01
9.217982E+01
9.184127E+01
9.155724E+01
9.175437E+01
9.103530E+01
9.062149E+01
9.107391E+01
9.132081E+01
9.068056E+01
9.068121E+01
9.065780E+01
9.082414E+01
9.085800E+01
9.083745E+01
9.053801E+01
9.076051E+01
9.096062E+01
9.141174E+01
9.044903E+01
9.080376E+01
9.148514E+01
9.137308E+01
9.106936E+01
9.098036E+01
9.097451E+01
9.080881E+01
9.056711E+01
9.116373E+01
9.117325E+01
9.051787E+01
9.091295E+01
9.052076E+01
9.048228E+01
9.003909E+01
9.017086E+01
9.036548E+01
9.024774E+01
9.006129E+01
9.013780E+01
9.019402E+01
8.989268E+01
9.008364E+01
8.965000E+01
8.988182E+01
8.954658E+01
8.965043E+01
8.948580E+01
8.950566E+01
8.931436E+01
8.925201E+01
8.915599E+01
8.911183E+01
8.913347E+01
8.896876E+01
8.883778E+01
8.891252E+01
8.871877E+01
8.862545E+01
8.866618E+01
8.854410E+01
8.828781E+01
8.849444E+01
8.894026E+01
8.829146E+01
8.793115E+01
8.872594E+01
8.878061E+01
8.872621E+01
8.867619E+01
8.881331E+01
8.854638E+01
8.885336E+01
8.904491E+01
8.859523E+01
8.887686E+01
8.763894E+01
8.800519E+01
8.724486E+01
8.506309E+01
8.312754E+01
8.122035E+01
7.945236E+01
8.202073E+01
7.834176E+01
8.088862E+01
7.944933E+01
7.724076E+01
7.961704E+01
8.561050E+01
8.268589E+01
8.916762E+01
8.928183E+01
8.632572E+01
8.920845E+01
8.816473E+01
8.962852E+01
8.153533E+01
9.003254E+01
1.025369E+02
9.924362E+01
1.207681E+02
3.408397E+02
1.828478E+02
1.428003E+02
7.656005E+01
8.917362E+01
6.869180E+01
9.653212E+01
6.053877E+01
7.030340E+01
-4.368088E+01
5.168860E+01
-1.426051E+03
1.472768E+01
1.622076E+03
1.364116E+02
1.735454E+02
1.574257E+02
1.834857E+02
-4.997453E+02
5.866582E+01
8.439713E+01
8.520835E+01
7.820375E+01
8.925753E+01
1.097040E+02
8.369599E+01
-8.584682E+01
1.025401E+01
7.963105E+01
7.903231E+01
-5.989821E+02
-3.481115E+02
7.041692E+01
7.555102E+01
7.786853E+01
7.709358E+01
6.879037E+01
6.218175E+01
7.276666E+01
7.133870E+01
6.677217E+01
6.805503E+01
7.181626E+01
7.895490E+01
7.551382E+01
7.284505E+01
7.702008E+01
7.959971E+01
8.197312E+01
8.373495E+01
8.490127E+01
8.647062E+01
8.742014E+01
8.873252E+01
8.847460E+01
8.874994E+01
8.882633E+01
8.778745E+01
8.794130E+01
8.880491E+01
8.910817E+01
8.912536E+01
8.911524E+01
8.886842E+01
8.859094E+01
8.862480E+01
8.883079E+01
8.917863E+01
8.942341E+01
8.891928E+01
8.871204E+01
8.899732E+01
8.904324E+01
8.916125E+01
8.942949E+01
8.923936E+01
8.927822E+01
8.940631E+01
8.967802E+01
8.951134E+01
8.927480E+01
8.972120E+01
8.965977E+01
8.980077E+01
9.001690E+01
9.049716E+01
9.043224E+01
9.036518E+01
9.087388E+01
9.075002E+01
9.067051E+01
9.049197E+01
9.059180E+01
9.035038E+01
9.046019E+01
9.085815E+01
9.099580E+01
9.113594E+01
9.103115E+01
9.161021E+01
9.239636E+01
9.193870E+01
9.139156E+01
9.211521E+01
9.124439E+01
9.088315E+01
9.103876E+01
9.108930E+01
9.063282E+01
9.070557E+01
9.065541E+01
9.074105E+01
9.088833E+01
9.073554E+01
9.055697E+01
9.082653E+01
9.045062E+01
9.052783E+01
9.022489E+01
9.086679E+01
9.132561E+01
9.119931E+01
9.087228E+01
9.063686E+01
9.106256E+01
9.092655E+01
9.051255E+01
9.073335E+01
9.102300E+01
9.086583E+01
9.115759E+01
9.058020E+01
9.083178E+01
9.004522E+01
9.008620E+01
9.057692E+01
9.019218E+01
8.996489E+01
9.011947E+01
9.016111E+01
8.994810E+01
9.024065E+01
8.974631E+01
8.971325E+01
8.971952E+01
8.975581E+01
8.966971E+01
8.965580E+01
8.937154E+01
8.939201E+01
8.932521E+01
8.893084E+01
8.913535E+01
8.893156E+01
8.885217E+01
8.894908E+01
8.856351E+01
8.874441E+01
8.844272E+01
8.867722E+01
8.845739E+01
8.866450E+01
8.893233E+01
8.873360E+01
8.801899E+01
8.826701E+01
8.826341E+01
8.857329E+01
8.831876E+01
8.875951E+01
8.869290E+01
8.979897E+01
8.882610E+01
8.825472E+01
8.929737E+01
8.803506E+01
8.780071E+01
8.619858E+01
8.407578E+01
8.221981E+01
8.142932E+01
7.904559E+01
7.781639E+01
7.907577E+01
8.053673E+01
8.129272E+01
7.935261E+01
7.812870E+01
8.167676E+01
8.358610E+01
7.663429E+01
8.487007E+01
8.583861E+01
8.522500E+01
9.048544E+01
1.002181E+02
8.610348E+01
1.046493E+02
1.107650E+02
9.902750E+01
9.565693E+01
1.382331E+02
5.882847E+02
1.229298E+02
1.700746E+01
9.602696E+01
4.218424E+01
5.585380E+01
4.126622E+01
3.790782E+01
2.437008E+02
-3.334596E+01
-9.738510E+00
1.539270E+02
-2.922271E+01
1.124050E+01
1.389233E+02
5.561908E+02
-3.596351E+03
-6.622370E+03
5.915392E+01
8.362280E+01
7.140899E+01
9.387885E+01
7.921535E+01
7.596074E+01
5.638865E+01
-4.384942E+02
5.748153E+01
6.826613E+00
2.149450E+01
-1.087877E+01
-1.714190E+01
8.316105E+01
6.386007E+01
7.188374E+01
7.609892E+01
7.503655E+01
7.446968E+01
7.206164E+01
5.879217E+01
6.737931E+01
6.812207E+01
7.159477E+01
7.601707E+01
7.500848E+01
7.375969E+01
7.760974E+01
8.084711E+01
8.430687E+01
8.410915E+01
8.583510E+01
8.684385E+01
8.789431E+01
8.898807E+01
8.883966E+01
8.846845E+01
8.862095E+01
8.720700E+01
8.928655E+01
8.922572E+01
8.902155E+01
8.898308E+01
8.887683E+01
8.826109E+01
8.896243E+01
8.874396E+01
8.871078E+01
8.910379E+01
8.892122E+01
8.886906E+01
8.901969E+01
8.916856E+01
8.912896E+01
8.910647E+01
8.917539E+01
8.940215E+01
8.950998E+01
8.933879E+01
8.947112E+01
8.940401E+01
8.948648E+01
8.962560E+01
8.979263E+01
8.996968E+01
9.008647E+01
9.038656E+01
9.040064E+01
9.072934E+01
9.081782E+01
9.104783E+01
9.064082E+01
9.051146E+01
9.025979E+01
9.033840E+01
9.078853E+01
9.129293E+01
9.101997E+01
9.110415E+01
9.152465E+01
9.130970E+01
9.230925E+01
9.205099E+01
9.169873E+01
9.198368E+01
9.149578E+01
9.112851E+01
9.128669E+01
9.109155E+01
9.067398E+01
9.048069E+01
9.051894E+01
9.079354E+01
9.099117E+01
9.084878E+01
9.047007E+01
9.050958E+01
9.052935E+01
9.059007E+01
9.040056E+01
9.101622E+01
9.165259E+01
9.104733E+01
9.037339E+01
9.036450E+01
9.077061E+01
9.107819E+01
9.066934E+01
9.093928E+01
9.111206E+01
9.066472E+01
9.147497E+01
9.074959E+01
9.069161E+01
9.053322E+01
9.027377E+01
9.085294E+01
9.000332E+01
9.025542E+01
9.024973E+01
9.037852E+01
9.008188E+01
9.035881E+01
9.001567E+01
8.990141E+01
8.995330E+01
9.005049E+01
8.983502E+01
8.980919E+01
8.924013E+01
8.938303E+01
8.919314E+01
8.911347E+01
8.922107E+01
8.918108E+01
8.884108E+01
8.860486E+01
8.871904E+01
8.868255E+01
8.868552E+01
8.889817E+01
8.864599E+01
8.862614E+01
8.864476E+01
8.828183E+01
8.751513E+01
8.866961E+01
8.855866E+01
8.835259E+01
8.827664E+01
8.833864E+01
8.843339E+01
8.875567E+01
8.905399E+01
8.893462E+01
8.848667E+01
8.759460E+01
8.697981E+01
8.701946E+01
8.397683E+01
8.156723E+01
8.161149E+01
7.990959E+01
7.794673E+01
7.914704E+01
7.982588E+01
8.422131E+01
8.358862E+01
8.685940E+01
8.504206E+01
8.661821E+01
8.562548E+01
9.344647E+01
8.587012E+01
9.468757E+01
3.243656E+01
2.335921E+02
9.019590E+01
1.146191E+02
7.935460E+01
9.707654E+01
9.876744E+01
1.247759E+02
1.104432E+02
9.631647E+01
1.162400E+02
1.003714E+02
-9.246438E+01
6.677514E+01
4.818407E+01
4.710164E+01
2.425936E+01
-5.517319E+01
1.297964E+02
2.657084E+02
1.235008E+02
1.743307E+02
-1.209822E+03
5.862066E+05
-8.613964E+03
-1.774163E+04
1.113846E+02
9.677168E+01
7.428969E+01
7.865763E+01
9.513914E+01
8.673422E+01
8.900369E+01
9.570145E+01
-3.518685E+01
-1.618879E+02
-1.348575E+02
1.018830E+01
7.143772E+01
6.520293E+01
6.819933E+01
7.021720E+01
7.757098E+01
7.234067E+01
6.897310E+01
7.655602E+01
3.516436E+01
6.127145E+01
6.846360E+01
7.179304E+01
6.983844E+01
7.342509E+01
7.083311E+01
7.459360E+01
8.063625E+01
8.273477E+01
8.353327E+01
8.601635E+01
8.789008E+01
8.855738E+01
8.822325E+01
8.937337E+01
8.928111E+01
8.895253E+01
8.769968E+01
8.935806E+01
8.893589E+01
8.880196E+01
8.893685E+01
8.879649E+01
8.903921E+01
8.877260E+01
8.881439E+01
8.899908E+01
8.905225E+01
8.889091E+01
8.915507E+01
8.929905E+01
8.923037E+01
8.916215E+01
8.924891E+01
8.916421E+01
8.936985E+01
8.932759E+01
8.938907E+01
8.978762E+01
8.944777E+01
8.964571E+01
8.977942E+01
9.017192E+01
8.992187E+01
8.994599E+01
9.004639E+01
9.028111E+01
9.029972E+01
9.074308E+01
9.077093E+01
9.068910E+01
9.050127E+01
9.027541E+01
9.022347E+01
9.093755E+01
9.110177E+01
9.126560E+01
9.093844E+01
9.143456E+01
9.084815E+01
9.171189E+01
9.186549E+01
9.143280E+01
9.217938E+01
9.192837E+01
9.099713E+01
9.109892E+01
9.116669E+01
9.100586E+01
9.074506E+01
9.024905E+01
9.087468E+01
9.146899E+01
9.102223E+01
9.051063E+01
9.109323E+01
9.062874E+01
9.088203E+01
9.070016E+01
9.111585E+01
9.183527E+01
9.162442E+01
9.024522E+01
9.074021E+01
9.051463E+01
9.113754E+01
9.114223E+01
9.049860E+01
9.075852E+01
9.089825E+01
9.083273E+01
9.093126E+01
9.068527E+01
9.020101E+01
9.037128E+01
9.052347E+01
9.026671E+01
9.023040E+01
9.008193E+01
9.000826E+01
9.003286E+01
9.061641E+01
8.975909E+01
8.993915E+01
8.969656E+01
8.978748E+01
8.982566E+01
8.965577E+01
8.952132E+01
8.935518E+01
8.911657E+01
8.911922E+01
8.892782E+01
8.924389E+01
8.885498E+01
8.869106E+01
8.882182E+01
8.868575E+01
8.867980E+01
8.872777E+01
8.864480E+01
8.876756E+01
8.858094E+01
8.825797E+01
8.855169E+01
8.825008E+01
8.839010E+01
8.895683E+01
8.886715E+01
8.887987E+01
8.812672E+01
8.907721E+01
8.907731E+01
9.024551E+01
9.005360E+01
8.579498E+01
8.781431E+01
8.597853E+01
8.426989E+01
8.196325E+01
8.229402E+01
7.961696E+01
7.726364E+01
8.008269E+01
7.780187E+01
8.088360E+01
8.172367E+01
8.008370E+01
7.878736E+01
7.512284E+01
8.153247E+01
9.153715E+01
9.758207E+01
9.118173E+01
1.020125E+02
1.081163E+02
8.431522E+01
8.236578E+01
8.809117E+01
1.234654E+02
7.412815E+01
1.013300E+02
9.917566E+01
1.094529E+02
-1.213163E+02
1.090577E+02
9.099452E+01
1.084538E+02
2.513275E+02
-3.155718E+01
1.313302E+02
2.456827E+00
4.119500E+01
-8.465698E+01
7.172105E+01
1.176095E+00
2.502130E+02
9.905653E+01
5.900012E+01
2.752144E+02
9.498266E+01
9.021012E+01
7.802490E+01
7.736038E+01
8.655092E+01
8.554605E+01
8.005435E+01
9.795317E+01
-3.126105E+00
-8.882280E+01
2.573899E+01
-1.747801E+02
-1.164049E+01
8.786871E+01
7.654886E+01
8.157012E+01
7.731771E+01
7.450146E+01
7.828820E+01
7.833823E+01
4.587020E+01
6.642525E+01
6.802035E+01
6.986080E+01
6.814875E+01
7.130553E+01
7.386054E+01
7.619448E+01
7.835972E+01
8.211546E+01
8.438311E+01
8.625638E+01
8.753856E+01
8.840018E+01
8.878131E+01
8.894259E+01
8.911939E+01
8.867008E+01
8.859320E+01
8.941325E+01
8.943474E+01
8.865819E+01
8.872349E+01
8.888072E+01
8.877234E+01
8.899753E+01
8.900015E+01
8.898073E+01
8.891032E+01
8.898757E+01
8.914575E+01
8.902747E+01
8.923550E+01
8.908705E+01
8.923909E+01
8.932311E+01
8.920140E+01
8.928932E+01
8.930572E+01
8.971265E+01
8.966976E+01
8.956377E+01
8.980152E+01
8.977664E+01
8.980385E+01
9.040678E+01
9.056824E+01
9.029935E+01
9.004200E+01
9.055670E+01
9.073373E+01
9.078520E+01
9.030746E+01
9.011253E+01
9.058226E+01
9.093564E+01
9.120890E+01
9.097693E+01
9.103976E+01
9.147659E+01
9.142715E+01
9.110272E+01
9.111738E+01
9.112005E+01
9.156617E+01
9.172478E+01
9.133256E+01
9.097571E+01
9.114290E+01
9.117280E+01
9.097546E+01
9.044689E+01
9.056673E+01
9.101593E+01
9.068827E+01
9.068946E+01
9.095452E+01
9.050783E+01
9.143130E+01
9.081482E+01
9.113583E+01
9.155022E+01
9.122614E+01
9.046008E+01
9.096680E+01
9.085087E+01
9.106636E+01
9.100619E+01
9.071078E+01
9.092338E+01
9.052745E+01
9.097042E+01
9.056353E+01
9.042311E+01
9.038174E+01
9.004003E+01
8.991582E+01
9.034216E+01
9.037817E+01
8.981893E+01
8.965795E+01
9.011351E+01
9.019811E+01
9.000255E+01
8.981475E+01
8.977229E+01
8.957302E+01
8.953970E+01
8.964705E+01
8.966673E+01
8.942320E+01
8.923207E+01
8.923020E+01
8.874778E+01
8.915519E+01
8.881672E+01
8.866026E+01
8.845678E+01
8.876763E+01
8.875691E+01
8.851877E+01
8.839813E+01
8.826958E+01
8.862327E+01
8.845871E+01
8.840816E+01
8.799007E+01
8.806210E+01
8.837091E+01
8.802778E+01
8.819302E+01
8.850307E+01
8.884835E+01
8.864246E+01
8.903567E+01
8.877437E+01
7.957641E+01
8.340504E+01
8.469725E+01
8.305802E+01
8.295148E+01
7.777292E+01
8.071051E+01
7.822329E+01
7.917247E+01
7.783552E+01
7.608411E+01
7.917448E+01
8.025038E+01
8.219987E+01
8.962314E+01
9.413395E+01
9.965652E+01
8.345514E+01
8.588917E+01
1.086560E+02
1.070269E+02
8.590762E+01
8.905823E+01
9.089705E+01
1.058698E+02
1.101885E+02
1.073752E+02
-4.117541E+01
6.330805E+01
7.010085E+01
4.218161E+01
-4.379466E+03
2.643803E+02
3.951166E+02
5.404748E+01
-6.200077E+01
7.228125E+01
6.833775E+01
6.170790E+01
-3.364030E+01
1.056061E+02
-1.474452E+03
2.733023E+01
-1.465836E+03
-1.658197E+02
8.466577E+01
8.353980E+01
7.469520E+01
8.875061E+01
8.209784E+01
8.591654E+01
8.634305E+01
8.613353E+01
7.271385E+02
-4.599121E+01
-3.906696E+01
2.537441E+02
1.156235E+02
8.497282E+01
8.415150E+01
8.194432E+01
7.974105E+01
7.647180E+01
6.893794E+01
6.644173E+01
6.795388E+01
6.983581E+01
7.911603E+01
6.907692E+01
7.032204E+01
7.157534E+01
7.316040E+01
7.552766E+01
7.751935E+01
7.958254E+01
8.252435E+01
8.556066E+01
8.785452E+01
8.854651E+01
8.830871E+01
8.953221E+01
8.880766E+01
8.876520E+01
8.876281E+01
8.903176E+01
8.908422E+01
8.883763E+01
8.869575E+01
8.866869E+01
8.889874E+01
8.883910E+01
8.979899E+01
8.935425E+01
8.854541E+01
8.918835E+01
8.902644E+01
8.907091E+01
8.930346E+01
8.931476E+01
8.932463E+01
8.931917E+01
8.937661E+01
8.920942E+01
8.934666E+01
8.947680E+01
8.963234E+01
8.946952E+01
8.966544E+01
8.959217E+01
9.000469E+01
9.026544E+01
9.060689E+01
9.036197E+01
9.021262E+01
9.038278E+01
9.044865E+01
9.050502E+01
9.071461E+01
9.012947E+01
9.061223E+01
9.119079E+01
9.113165E+01
9.078225E+01
9.112052E+01
9.097868E+01
9.157376E+01
9.115667E+01
9.108266E+01
9.106327E+01
9.147174E+01
9.193808E+01
9.152912E+01
9.091932E+01
9.093348E+01
9.103562E+01
9.149453E+01
9.111465E+01
9.095921E+01
9.149821E+01
9.081721E+01
9.133876E+01
9.163896E+01
9.082024E+01
9.176566E+01
9.092889E+01
9.130702E+01
9.166715E+01
9.157812E+01
9.039626E+01
9.103928E+01
9.068716E+01
9.094140E+01
9.098253E+01
9.079739E+01
9.112913E+01
9.019367E+01
9.045331E+01
9.079770E+01
9.049393E+01
9.052249E+01
9.020431E+01
9.013088E+01
9.028846E+01
9.030790E+01
8.976767E+01
8.966475E+01
9.035390E+01
9.037399E+01
9.008103E+01
8.954511E+01
8.966440E+01
9.009917E+01
8.942054E+01
8.959575E+01
8.968011E+01
8.957651E+01
8.932088E+01
8.935310E+01
8.907630E+01
8.914260E+01
8.901573E+01
8.864513E+01
8.855605E+01
8.862686E+01
8.868761E+01
8.860793E+01
8.849077E+01
8.827537E+01
8.825406E+01
8.868334E+01
8.858896E+01
8.825113E+01
8.838429E+01
8.836247E+01
8.888042E+01
8.876007E+01
8.939816E+01
8.916694E+01
8.904457E+01
8.927082E+01
8.897268E+01
6.871815E+01
7.972317E+01
8.553957E+01
8.315960E+01
8.207934E+01
8.162462E+01
8.016496E+01
7.903380E+01
7.830317E+01
7.943791E+01
7.765991E+01
7.969338E+01
8.159575E+01
6.902739E+01
9.041602E+01
9.543088E+01
9.737757E+01
7.520731E+01
9.349578E+01
1.016247E+02
9.754057E+01
7.704681E+01
7.664197E+01
1.163025E+02
1.338029E+02
1.038485E+02
1.075814E+02
1.044693E+02
1.018529E+02
1.175783E+02
7.626196E+01
3.949502E+03
1.522389E+02
2.190543E+02
9.687189E+01
1.130050E+02
1.578893E+02
6.731255E+01
8.339519E+01
9.602113E+01
1.763860E+02
3.220071E+01
2.451533E+02
4.954980E+02
5.450754E+00
4.992789E+01
9.842767E+01
8.098761E+01
1.067715E+02
8.724747E+01
9.723087E+01
8.234091E+01
8.640500E+01
1.834019E+01
-1.173861E+02
-1.859063E+01
4.892123E+01
6.661102E+01
8.114141E+01
7.934775E+01
7.435984E+01
7.224522E+01
7.994075E+01
7.331352E+01
7.694545E+01
7.428738E+01
7.441801E+01
7.357657E+01
7.244564E+01
7.094397E+01
7.168421E+01
7.393136E+01
7.567334E+01
7.891636E+01
7.728240E+01
8.048184E+01
8.392729E+01
8.704311E+01
8.848671E+01
8.900722E+01
8.951131E+01
8.913841E+01
8.885663E+01
8.938174E+01
8.890782E+01
8.943012E+01
8.871677E+01
8.880294E+01
8.882732E+01
8.905253E+01
8.907019E+01
8.927389E+01
8.921117E+01
8.926307E+01
8.907204E+01
8.902929E+01
8.890363E+01
8.911765E+01
8.938729E+01
8.902001E+01
8.915975E+01
8.924430E+01
8.922359E+01
8.936599E+01
8.945700E+01
8.943770E+01
8.947435E+01
8.969448E+01
8.987075E+01
9.007252E+01
9.075748E+01
9.063622E+01
9.016825E+01
9.017799E+01
9.045448E+01
9.041864E+01
9.084970E+01
9.066555E+01
9.017796E+01
9.045700E+01
9.119491E+01
9.129260E+01
9.087416E+01
9.108983E+01
9.056989E+01
9.117733E+01
9.140608E+01
9.105508E+01
9.049882E+01
9.112955E+01
9.162142E+01
9.137311E+01
9.094550E+01
9.118128E+01
9.096130E+01
9.250051E+01
9.120378E+01
9.104387E+01
9.137033E+01
9.085453E+01
9.130660E+01
9.158920E+01
9.092299E+01
9.136264E+01
9.087847E+01
9.133559E+01
9.164605E+01
9.146638E+01
9.051732E+01
9.077683E+01
9.053656E+01
9.053286E+01
9.045615E+01
9.069238E+01
9.120506E+01
9.030006E+01
9.063855E+01
9.074259E+01
9.051347E+01
9.043126E+01
8.996322E+01
9.039439E+01
9.023608E+01
9.006913E+01
8.980676E+01
8.985015E+01
9.046901E+01
9.033425E+01
9.024336E+01
8.943676E+01
8.987506E+01
9.028494E+01
8.949345E+01
8.960217E+01
8.945142E+01
8.940553E+01
8.922164E+01
8.930976E+01
8.938418E+01
8.895743E+01
8.885007E+01
8.878880E+01
8.877041E+01
8.878858E+01
8.860240E+01
8.857734E+01
8.886907E+01
8.873333E+01
8.876323E+01
8.843417E+01
8.806124E+01
8.841810E+01
8.833983E+01
8.833118E+01
8.887158E+01
8.908942E+01
8.922723E+01
8.883849E+01
8.880583E+01
8.985482E+01
8.989111E+01
7.971720E+01
8.336482E+01
8.600161E+01
8.448205E+01
8.329102E+01
8.254330E+01
8.077551E+01
8.073141E+01
8.145083E+01
8.066942E+01
7.742747E+01
7.844521E+01
8.075307E+01
7.827715E+01
7.826841E+01
8.889731E+01
8.623697E+01
8.746122E+01
1.045250E+02
9.073680E+01
8.094619E+01
7.907917E+01
1.247436E+02
1.530927E+03
-2.039325E+02
-6.021645E+02
6.348887E+00
4.032832E+01
2.570541E+01
4.585861E+01
1.734159E+02
1.702995E+02
-1.246635E+01
1.854706E+01
-4.593037E+01
8.027765E+01
1.250565E+02
1.291321E+02
1.257671E+02
1.120154E+02
8.791864E+01
1.104730E+02
1.616067E+02
7.686049E+02
2.285339E+02
1.097477E+02
8.779179E+01
1.100487E+02
8.522069E+01
1.084875E+02
1.077211E+02
8.400184E+01
1.038512E+02
8.431176E+01
9.883488E+01
9.420793E+01
8.726553E+01
7.938057E+01
8.378275E+01
7.885654E+01
7.261684E+01
7.725366E+01
8.394048E+01
8.343595E+01
8.481089E+01
7.539912E+01
7.801645E+01
7.012846E+01
6.882777E+01
6.603466E+01
7.335933E+01
7.012746E+01
7.331613E+01
7.699520E+01
7.951656E+01
8.149225E+01
8.367730E+01
8.641111E+01
8.833838E+01
8.965143E+01
8.919450E+01
8.871500E+01
8.876717E+01
8.874742E+01
8.869310E+01
8.847394E+01
8.881573E+01
8.928298E+01
8.910561E+01
8.884081E+01
8.904684E+01
8.907202E+01
8.899013E+01
8.918362E+01
8.886677E+01
8.888260E+01
8.874527E+01
8.891059E+01
8.897503E+01
8.895041E+01
8.917546E+01
8.908438E+01
8.940942E+01
8.928597E+01
8.944707E+01
8.953426E+01
8.953313E+01
8.980569E+01
8.940407E+01
8.962582E+01
9.043946E+01
9.042694E+01
9.029814E+01
8.999324E+01
9.017421E+01
9.020080E+01
9.103406E+01
9.137486E+01
9.016349E+01
9.049980E+01
9.126054E+01
9.149543E+01
9.087949E+01
9.054592E+01
9.072453E+01
9.122105E+01
9.163108E+01
9.186869E+01
9.101386E+01
9.113490E+01
9.159009E+01
9.094041E+01
9.120757E+01
9.095787E+01
9.082097E+01
9.169696E+01
9.112919E+01
9.094893E+01
9.148818E+01
9.104768E+01
9.150182E+01
9.114940E+01
9.111751E+01
9.073741E+01
9.108847E+01
9.147960E+01
9.142272E+01
9.127980E+01
9.100417E+01
9.095810E+01
9.058337E+01
9.099145E+01
9.088970E+01
9.070604E+01
9.079491E+01
9.089008E+01
9.100051E+01
9.095145E+01
9.065798E+01
9.021922E+01
9.019217E+01
9.016871E+01
9.014343E+01
8.996207E+01
8.996821E+01
9.019977E+01
9.018938E+01
9.018093E+01
9.011082E+01
8.947684E+01
9.019165E+01
9.016854E+01
8.946842E+01
8.969085E+01
8.960521E+01
8.935271E+01
8.921605E+01
8.905076E+01
8.889616E+01
8.912620E+01
8.894877E+01
8.867686E+01
8.888596E+01
8.847507E+01
8.858448E+01
8.878382E+01
8.878464E+01
8.846405E+01
8.849622E+01
8.840910E+01
8.882356E+01
8.824850E+01
8.841317E+01
8.842765E+01
8.840982E+01
8.871454E+01
8.890087E+01
8.953920E+01
8.926932E+01
8.995171E+01
8.877494E+01
8.950821E+01
8.828624E+01
8.727174E+01
8.393498E+01
8.253204E+01
8.175963E+01
7.882216E+01
8.201760E+01
7.923946E+01
7.788975E+01
7.419606E+01
7.685774E+01
8.219216E+01
8.083694E+01
8.210571E+01
8.348947E+01
8.282571E+01
9.290605E+01
9.271702E+01
9.734485E+01
1.014994E+02
2.874726E+02
1.431011E+02
-4.370972E+01
2.971421E+03
-7.227213E+01
-2.136404E+03
1.380506E+02
1.364920E+02
3.223846E+02
2.899071E+01
2.445281E+01
1.518894E+02
1.180637E+02
1.210552E+02
1.736762E+02
1.213783E+02
1.803760E+01
8.077642E+00
5.307380E+01
4.780599E+01
8.087485E+01
1.051663E+02
1.493864E+02
1.301295E+02
1.193828E+02
5.518749E+01
1.457442E+02
8.993563E+01
8.859413E+01
9.877852E+01
6.918697E+01
9.549006E+01
8.571356E+01
1.000857E+02
9.473363E+01
9.862528E+01
7.487209E+01
7.266740E+01
7.516713E+01
9.139209E+01
7.947062E+01
6.728174E+01
7.854651E+01
7.593765E+01
7.766988E+01
7.323225E+01
6.888397E+01
6.696503E+01
6.657990E+01
6.997349E+01
7.152551E+01
7.496892E+01
8.027853E+01
8.077278E+01
8.212259E+01
8.433799E+01
8.663562E+01
8.854035E+01
8.911047E+01
8.926144E+01
8.943269E+01
8.878715E+01
8.895710E+01
8.879275E+01
8.867192E+01
8.944985E+01
8.923682E+01
8.882478E+01
8.870346E+01
8.898446E+01
8.897225E+01
8.904050E+01
8.896926E+01
8.930774E+01
8.922221E+01
8.915358E+01
8.908315E+01
8.909819E+01
8.922501E+01
8.932050E+01
8.936718E+01
8.935295E+01
8.937901E+01
8.954424E+01
8.990945E+01
8.971207E+01
8.978043E+01
8.951046E+01
8.978885E+01
9.032582E+01
9.029991E+01
9.031277E+01
9.017801E+01
9.027549E+01
9.064430E+01
9.093858E+01
9.098106E+01
9.036074E+01
9.038977E+01
9.091580E+01
9.138224E+01
9.056197E+01
9.054944E+01
9.103095E+01
9.135519E+01
9.152142E+01
9.191895E+01
9.126280E+01
9.062478E+01
9.121697E+01
9.155626E+01
9.156415E+01
9.112628E+01
9.105601E+01
9.171805E+01
9.078466E+01
9.101190E+01
9.140091E+01
9.097476E+01
9.092876E+01
9.126602E+01
9.083722E+01
9.054563E+01
9.087672E+01
9.140728E+01
9.105807E+01
9.121667E+01
9.105477E+01
9.082380E+01
9.067632E+01
9.082229E+01
9.090493E+01
9.094799E+01
9.064934E+01
9.069969E+01
9.121364E+01
9.102383E+01
9.052372E+01
9.042445E+01
9.028697E+01
9.009328E+01
9.024528E+01
8.996130E+01
9.006774E+01
9.051499E+01
9.037130E+01
8.996308E+01
8.993526E+01
8.948088E+01
9.008125E+01
9.000394E+01
8.950627E+01
8.974840E+01
8.948019E+01
8.941544E+01
8.914629E+01
8.923543E+01
8.914369E+01
8.910994E+01
8.910661E+01
8.889797E+01
8.872966E+01
8.872015E+01
8.836411E+01
8.845246E+01
8.856390E+01
8.873572E+01
8.851690E+01
8.839218E+01
8.861148E+01
8.849934E+01
8.874512E+01
8.885540E+01
8.902452E+01
8.917290E+01
8.845679E+01
8.901703E+01
8.908746E+01
8.949338E+01
8.940510E+01
8.680507E+01
8.810148E+01
8.650244E+01
8.578318E+01
8.398646E+01
8.102443E+01
7.990878E+01
7.989364E+01
8.161891E+01
7.825057E+01
7.929636E+01
8.220477E+01
7.757176E+01
7.888173E+01
8.283275E+01
8.886051E+01
1.064273E+02
1.156919E+02
9.361918E+01
1.056429E+02
1.384235E+02
1.084992E+02
1.088053E+02
1.112377E+02
1.794023E+02
2.075103E+02
1.633902E+02
2.884965E+02
2.069877E+02
1.119616E+02
3.841945E+02
-1.115035E+02
2.451585E+01
2.157398E+02
9.925080E+01
1.591368E+02
1.274421E+02
4.585626E+01
3.728986E+01
9.256514E+01
3.207524E+01
4.359297E+01
5.634287E+01
-6.702668E+00
2.070784E+02
-1.333819E+02
-5.508158E+01
1.293368E+02
9.284553E+01
8.015973E+01
8.832638E+01
5.323974E+01
7.428811E+01
7.566765E+01
7.687496E+01
8.402497E+01
7.978844E+01
7.351870E+01
6.999402E+01
7.928553E+01
7.116977E+01
7.831278E+01
5.889130E+01
7.134633E+01
7.709450E+01
7.768308E+01
6.909894E+01
6.881379E+01
6.337882E+01
6.782695E+01
6.886505E+01
6.946509E+01
7.197095E+01
7.794075E+01
8.150396E+01
8.111397E+01
8.394210E+01
8.592841E+01
8.761924E+01
8.816614E+01
8.869460E+01
8.939928E+01
8.955935E+01
8.861223E+01
8.885520E+01
8.919760E+01
8.900434E+01
8.872841E+01
8.871555E+01
8.901330E+01
8.893146E+01
8.895844E+01
8.882997E+01
8.907344E+01
8.891688E+01
8.897724E+01
8.898627E+01
8.900714E+01
8.916491E+01
8.920072E+01
8.924858E+01
8.949995E+01
8.986401E+01
8.942285E+01
8.927244E+01
8.944100E+01
8.952459E+01
8.972564E+01
8.980576E+01
9.015843E+01
9.017481E+01
8.995414E+01
9.024607E+01
9.006633E+01
9.048659E+01
9.060548E+01
9.052104E+01
9.045712E+01
9.002942E+01
9.028460E+01
9.091482E+01
9.121089E+01
9.047029E+01
9.069799E+01
9.131963E+01
9.139468E+01
9.132546E+01
9.135152E+01
9.121604E+01
9.084177E+01
9.103931E+01
9.138806E+01
9.169055E+01
9.154573E+01
9.143160E+01
9.146583E+01
9.095273E+01
9.109713E+01
9.147623E+01
9.076788E+01
9.040115E+01
9.097924E+01
9.102795E+01
8.999732E+01
9.050281E+01
9.106578E+01
9.084267E+01
9.111425E+01
9.078279E+01
9.065214E+01
9.021665E+01
9.067206E+01
9.095705E+01
9.078813E+01
9.037192E+01
9.052258E+01
9.079460E+01
9.107615E+01
9.084602E+01
9.073950E+01
9.013971E+01
9.022574E+01
9.060484E+01
9.019758E+01
8.968061E+01
8.986902E+01
9.012203E+01
9.024078E+01
8.991209E+01
8.952413E+01
8.976480E+01
8.979974E+01
8.978411E+01
8.962574E+01
8.988943E+01
8.929100E+01
8.893827E+01
8.931639E+01
8.933686E+01
8.887727E+01
8.886859E+01
8.870109E+01
8.849053E+01
8.852711E+01
8.859271E+01
8.847992E+01
8.816023E+01
8.850410E+01
8.859620E+01
8.845121E+01
8.852979E+01
8.857017E+01
8.900385E+01
8.882746E+01
8.881848E+01
8.922656E+01
8.917282E+01
8.859397E+01
8.884601E+01
8.869413E+01
8.868831E+01
8.862185E+01
8.735161E+01
8.461911E+01
8.557637E+01
8.226201E+01
7.951604E+01
8.088276E+01
7.985346E+01
7.850709E+01
8.168987E+01
8.018871E+01
7.682649E+01
7.665364E+01
7.694380E+01
7.396061E+01
1.053049E+02
9.026001E+01
1.107135E+02
9.862980E+01
9.473073E+01
1.050837E+02
1.030333E+02
1.170714E+02
1.660502E+02
4.580324E+02
2.809467E+02
1.113636E+02
1.111629E+02
1.183610E+02
1.152931E+02
1.456814E+02
2.138012E+02
3.463765E+01
3.548175E+01
-4.741060E-01
1.192138E+01
1.505091E+03
2.632884E+02
-1.890490E+02
-4.419083E+03
-2.189340E+02
3.645793E+02
7.754216E+01
7.336785E+01
-3.808144E+01
-1.152744E+01
2.779282E+01
1.016289E+02
8.655752E+01
7.149955E+01
8.127268E+01
6.602631E+01
5.548321E+01
5.883320E+01
7.048133E+01
9.131002E+01
8.240080E+01
7.424752E+01
6.947208E+01
6.976494E+01
7.751887E+01
7.426731E+01
5.889912E+01
7.984470E+01
7.526542E+01
7.433134E+01
6.674717E+01
7.330079E+01
6.874142E+01
6.741851E+01
6.678232E+01
6.733763E+01
7.233693E+01
7.924969E+01
7.918823E+01
8.165400E+01
8.295289E+01
8.603548E+01
8.751067E+01
8.889125E+01
8.852557E+01
8.890078E+01
8.944334E+01
8.897805E+01
8.877768E+01
8.866236E+01
8.859381E+01
8.837796E+01
8.879875E+01
8.883399E+01
8.907430E+01
8.903773E+01
8.905520E+01
8.891872E+01
8.874854E+01
8.892366E+01
8.883252E+01
8.905463E+01
8.907995E+01
8.910316E+01
8.922577E+01
8.935852E+01
8.954659E+01
8.950526E+01
8.936450E+01
8.947747E+01
8.940432E+01
8.964595E+01
8.993754E+01
9.012393E+01
9.013917E+01
8.973958E+01
8.990834E+01
9.033594E+01
9.052293E+01
9.011529E+01
9.057690E+01
9.059740E+01
9.004133E+01
9.061071E+01
9.141589E+01
9.107330E+01
9.053084E+01
9.039750E+01
9.138263E+01
9.099115E+01
9.076812E+01
9.165774E+01
9.110315E+01
9.069850E+01
9.079624E+01
9.088638E+01
9.139123E+01
9.190307E+01
9.172210E+01
9.123575E+01
9.061603E+01
9.146736E+01
9.127248E+01
9.058667E+01
9.073258E+01
9.104886E+01
9.078455E+01
9.028895E+01
9.052661E+01
9.103871E+01
9.081640E+01
9.145382E+01
9.107873E+01
9.053773E+01
9.045558E+01
9.078504E+01
9.064066E+01
9.066043E+01
9.046268E+01
9.041445E+01
9.046872E+01
9.078175E+01
9.098691E+01
9.027982E+01
9.005800E+01
8.998702E+01
9.044740E+01
9.024852E+01
8.986541E+01
8.993723E+01
9.019500E+01
8.989441E+01
8.971451E+01
8.978571E+01
8.965543E+01
8.956157E+01
8.961438E+01
8.949976E+01
8.978007E+01
8.947128E+01
8.928214E+01
8.916061E+01
8.908603E+01
8.872166E+01
8.880018E+01
8.873339E+01
8.879233E+01
8.851081E+01
8.884673E+01
8.878099E+01
8.890154E+01
8.846398E+01
8.845310E+01
8.851374E+01
8.842063E+01
8.854687E+01
8.856097E+01
8.843926E+01
8.883503E+01
8.882964E+01
8.827366E+01
8.536429E+01
8.895761E+01
8.835738E+01
8.881744E+01
8.842691E+01
8.631438E+01
8.419046E+01
8.367359E+01
8.384189E+01
8.223284E+01
7.825544E+01
7.910136E+01
7.847256E+01
7.442891E+01
7.582113E+01
7.633622E+01
7.778706E+01
8.197044E+01
8.723652E+01
1.008087E+02
9.431030E+01
9.866147E+01
9.480727E+01
1.167545E+02
9.478198E+01
9.401956E+01
9.858284E+01
1.364697E+02
1.296606E+02
2.224133E+02
1.410776E+02
1.243781E+02
-9.475920E+03
3.145122E+01
4.458605E+01
-1.564370E+01
4.973830E+01
3.613041E+01
2.812651E+01
9.831974E+00
1.105558E+02
8.613161E+01
-3.061122E+02
-1.199666E+01
1.335362E+01
-5.229725E+01
-8.620696E+03
4.732689E+02
-4.918348E+02
5.081570E+01
9.397721E+01
9.390420E+01
7.269199E+01
8.334531E+01
8.127419E+01
8.061606E+01
8.101754E+01
8.909466E+01
7.943352E+01
8.509660E+01
8.162267E+01
7.775600E+01
7.674234E+01
7.775889E+01
7.597543E+01
6.759247E+01
7.109073E+01
7.985030E+01
7.465469E+01
6.942140E+01
7.038267E+01
7.328215E+01
7.001133E+01
6.830410E+01
6.819096E+01
6.770573E+01
6.954664E+01
7.584741E+01
7.764218E+01
8.157489E+01
8.378672E+01
8.564696E+01
8.683949E+01
8.887182E+01
8.908696E+01
8.883361E+01
8.936452E+01
8.893236E+01
8.914210E+01
8.859309E+01
8.867266E+01
8.862723E+01
8.919292E+01
8.898700E+01
8.901316E+01
8.905857E+01
8.905408E+01
8.908589E+01
8.899125E+01
8.895626E+01
8.906898E+01
8.911626E+01
8.933249E+01
8.939403E+01
8.945715E+01
8.949837E+01
8.961784E+01
8.963697E+01
8.948199E+01
8.953850E+01
8.934864E+01
8.910600E+01
8.961561E+01
8.994197E+01
8.987296E+01
9.003849E+01
8.988850E+01
9.003300E+01
9.063535E+01
9.054594E+01
9.082365E+01
9.091380E+01
9.008137E+01
9.045176E+01
9.148970E+01
9.128947E+01
9.072702E+01
9.058414E+01
9.122045E+01
9.104004E+01
9.087113E+01
9.137110E+01
9.144375E+01
9.095973E+01
9.091679E+01
9.073427E+01
9.105660E+01
9.181062E+01
9.135914E+01
9.087383E+01
9.036324E+01
9.130670E+01
9.138533E+01
9.062759E+01
9.073430E+01
9.111384E+01
9.093982E+01
9.054702E+01
9.073796E+01
9.092264E+01
9.052295E+01
9.128543E+01
9.134746E+01
9.068184E+01
9.087729E+01
9.077896E+01
9.073828E+01
9.050247E+01
9.065757E+01
9.059706E+01
9.049200E+01
9.064857E+01
9.113308E+01
9.019455E+01
9.028317E+01
9.025416E+01
9.012702E+01
8.984786E+01
9.011206E+01
9.033195E+01
9.043066E+01
9.008154E+01
8.988432E+01
8.995748E+01
8.988438E+01
8.966796E+01
8.971285E+01
8.954087E+01
8.955520E+01
8.931473E+01
8.902819E+01
8.924764E+01
8.912652E+01
8.905551E+01
8.895152E+01
8.886161E+01
8.876311E+01
8.872078E+01
8.858958E+01
8.861156E+01
8.844304E+01
8.865874E+01
8.823813E+01
8.835147E+01
8.852066E+01
8.841280E+01
8.884010E+01
8.901814E+01
8.805502E+01
8.825426E+01
8.996014E+01
9.684550E+01
8.945970E+01
9.023829E+01
8.996577E+01
8.855717E+01
8.656334E+01
8.505122E+01
8.439094E+01
8.387770E+01
8.228683E+01
7.823599E+01
7.850354E+01
7.731228E+01
7.760924E+01
7.526743E+01
8.308729E+01
8.025496E+01
7.974730E+01
8.117156E+01
8.619937E+01
8.573642E+01
9.237711E+01
9.288060E+01
8.931131E+01
9.204549E+01
8.902407E+01
9.580482E+01
8.590538E+01
1.050471E+02
1.360436E+02
2.467653E+02
2.373420E+02
2.027257E+02
2.432217E+02
2.477965E+02
2.243857E+01
6.706995E+01
6.530697E+01
-6.171334E+01
-3.290863E+01
5.361097E+01
4.022112E+01
-1.464047E+01
1.206268E+02
1.133326E+02
1.108371E+02
3.385997E+01
-1.968473E+02
7.891143E+03
1.153609E+02
1.103926E+02
5.687686E+01
6.448438E+01
1.548118E+02
9.750918E+01
8.100535E+01
7.845405E+01
8.176735E+01
7.970223E+01
7.696569E+01
6.807941E+01
6.583341E+01
6.322465E+01
7.142614E+01
6.550704E+01
7.132374E+01
6.739776E+01
7.028515E+01
7.051837E+01
7.286025E+01
7.388906E+01
7.168423E+01
6.750381E+01
6.870721E+01
7.194053E+01
6.521151E+01
6.795122E+01
7.258087E+01
7.562586E+01
8.198899E+01
8.399882E+01
8.621597E+01
8.728679E+01
8.913609E+01
8.979635E+01
8.945612E+01
8.594649E+01
8.936341E+01
8.917046E+01
8.920090E+01
8.913296E+01
8.876674E+01
8.890132E+01
8.931377E+01
8.890772E+01
8.912405E+01
8.940210E+01
8.916234E+01
8.897887E+01
8.923989E+01
8.912954E+01
8.919882E+01
8.913017E+01
8.900117E+01
8.910690E+01
8.929415E+01
8.955184E+01
8.973357E+01
8.959177E+01
8.939999E+01
8.933426E+01
8.955641E+01
8.968642E+01
9.025422E+01
8.998250E+01
9.040076E+01
9.000578E+01
9.019246E+01
9.081000E+01
9.059645E+01
9.082798E+01
9.067469E+01
9.017738E+01
9.083025E+01
9.149534E+01
9.096858E+01
9.090675E+01
9.057929E+01
9.090610E+01
9.104381E+01
9.135707E+01
9.141290E+01
9.149195E+01
9.100604E+01
9.094598E+01
9.075464E+01
9.099175E+01
9.166267E+01
9.126908E+01
9.076284E+01
9.038762E+01
9.132738E+01
9.159856E+01
9.052046E+01
9.106301E+01
9.091648E+01
9.113351E+01
9.086294E+01
9.074226E+01
9.073504E+01
9.076392E+01
9.119590E+01
9.109072E+01
9.025966E+01
9.085731E+01
9.060577E+01
9.070788E+01
9.029803E+01
9.080017E+01
9.074690E+01
9.055139E+01
9.013980E+01
9.102400E+01
9.036330E+01
9.028684E+01
9.038755E+01
9.000861E+01
8.987886E+01
9.048232E+01
9.057146E+01
9.072730E+01
9.001580E+01
8.978993E+01
8.959140E+01
8.988585E+01
8.955229E+01
8.945226E+01
8.948956E+01
8.955594E+01
8.919471E+01
8.919232E+01
8.933969E+01
8.912718E+01
8.905185E+01
8.895190E+01
8.882713E+01
8.885798E+01
8.883380E+01
8.876286E+01
8.862842E+01
8.856212E+01
8.916017E+01
8.919424E+01
8.881652E+01
8.851027E+01
8.847382E+01
8.823144E+01
8.851227E+01
8.843742E+01
8.857714E+01
8.996240E+01
9.044051E+01
8.993011E+01
9.043476E+01
8.997856E+01
8.899779E+01
8.695941E+01
8.585723E+01
8.454104E+01
8.283087E+01
8.409443E+01
8.150937E+01
7.905825E+01
8.141704E+01
7.781532E+01
7.799502E+01
7.807197E+01
7.702955E+01
7.408019E+01
8.022967E+01
8.344668E+01
9.667890E+01
8.995440E+01
8.292529E+01
1.031330E+02
9.440273E+01
1.034765E+02
1.006865E+02
1.010145E+02
1.051526E+02
1.487759E+02
1.439516E+02
-8.550998E+01
-4.304922E+02
1.314690E+02
1.153061E+02
1.110504E+02
1.134068E+02
-1.706859E+02
1.399065E+02
2.240546E+03
-1.670848E+02
1.185805E+00
-1.168117E+03
-8.053372E+01
3.760988E+01
-2.697847E+03
8.388855E+01
2.947543E+01
7.744451E+02
9.278966E+01
9.438613E+01
8.364653E+01
6.917628E+01
9.358190E+01
8.158386E+01
8.251350E+01
8.593115E+01
8.651267E+01
8.625650E+01
8.108062E+01
7.371293E+01
7.495799E+01
6.974948E+01
7.330094E+01
6.317399E+01
6.544679E+01
6.085581E+01
6.722020E+01
7.681853E+01
7.894991E+01
7.091932E+01
7.093823E+01
7.070457E+01
6.970557E+01
6.941989E+01
6.925734E+01
7.036566E+01
7.484749E+01
7.619753E+01
8.018993E+01
8.400954E+01
8.540191E+01
8.681901E+01
8.831858E+01
8.909964E+01
8.905670E+01
7.713773E+01
8.493726E+01
8.902460E+01
8.889404E+01
8.914090E+01
8.882465E+01
8.840841E+01
8.904238E+01
8.879487E+01
8.882118E+01
8.883508E+01
8.904579E+01
8.930201E+01
8.902859E+01
8.910889E+01
8.934693E+01
8.922813E+01
8.904719E+01
8.927541E+01
8.956261E+01
8.955792E+01
8.993625E+01
8.954874E+01
8.950340E+01
8.939393E+01
8.937923E+01
8.974667E+01
9.062927E+01
8.977076E+01
9.054198E+01
9.029315E+01
9.042931E+01
9.100300E+01
9.090148E+01
9.096895E+01
9.027380E+01
9.009654E+01
9.079372E+01
9.123416E+01
9.138969E+01
9.115326E+01
9.083595E+01
9.160578E+01
9.126584E+01
9.135384E+01
9.134360E+01
9.161988E+01
9.080477E+01
9.116101E+01
9.066788E+01
9.082622E+01
9.205194E+01
9.128996E+01
9.064717E+01
9.049105E+01
9.142256E+01
9.177003E+01
9.059223E+01
9.109841E+01
9.054984E+01
9.071056E+01
9.107242E+01
9.094996E+01
9.113186E+01
9.096950E+01
9.136442E+01
9.091466E+01
9.077329E+01
9.072452E+01
9.085489E+01
9.069799E+01
8.992743E+01
9.093049E+01
9.123124E+01
9.064638E+01
9.012760E+01
9.081572E+01
9.014939E+01
9.045521E+01
9.038300E+01
8.981209E+01
8.985423E+01
9.044116E+01
9.069121E+01
9.038069E+01
9.003510E+01
8.958291E+01
8.971250E+01
8.982641E+01
8.996385E+01
8.981747E+01
8.967868E+01
8.948412E+01
8.910038E+01
8.919760E+01
8.905632E+01
8.897643E+01
8.904501E+01
8.906817E+01
8.879659E+01
8.847833E+01
8.833802E+01
8.902899E+01
8.855441E+01
8.836723E+01
8.873873E+01
8.883797E+01
8.855759E+01
8.814016E+01
8.821043E+01
8.882431E+01
8.857627E+01
8.858463E+01
8.835725E+01
8.928936E+01
8.927066E+01
8.913196E+01
8.919381E+01
8.914266E+01
8.791689E+01
8.696520E+01
8.509691E+01
8.427973E+01
8.274514E+01
8.111556E+01
7.891257E+01
7.934250E+01
7.797382E+01
7.507822E+01
7.771231E+01
7.428000E+01
7.744622E+01
7.622542E+01
7.926303E+01
7.033182E+01
8.629567E+01
8.871510E+01
1.121678E+02
1.152705E+02
1.109685E+02
8.542060E+01
1.084304E+02
1.002271E+02
1.053996E+02
-6.438957E+02
1.296349E+02
8.295336E+01
7.413714E+01
1.233555E+02
-9.610849E+02
1.829913E+02
8.569186E+01
2.501355E+02
1.756356E+02
1.034579E+02
-7.477161E+04
-1.235231E+01
2.295896E+02
-7.180530E+01
-1.511646E+02
1.780447E+02
5.032471E+01
1.917528E+02
2.743574E+03
1.034012E+02
9.159180E+01
7.925150E+01
7.564522E+01
8.518913E+01
8.999889E+01
7.234708E+01
9.448061E+01
9.540529E+01
9.307198E+01
8.605113E+01
7.469615E+01
8.404144E+01
7.453139E+01
6.985945E+01
7.660950E+01
8.175914E+01
6.611858E+01
7.830800E+01
7.863216E+01
7.776211E+01
7.220627E+01
6.949969E+01
6.676109E+01
7.153486E+01
7.154451E+01
7.257479E+01
7.394833E+01
7.708618E+01
7.649607E+01
7.943754E+01
8.380492E+01
8.697184E+01
8.700290E+01
8.816258E+01
8.889950E+01
8.846023E+01
8.744736E+01
8.281853E+01
8.949884E+01
8.846814E+01
8.882793E+01
8.881075E+01
8.891190E+01
8.899970E+01
8.889996E+01
8.906257E+01
8.902536E+01
8.944924E+01
8.930325E+01
8.898692E+01
8.899112E+01
8.925935E+01
8.917566E+01
8.907577E+01
8.916055E+01
8.920314E+01
8.970057E+01
8.952879E+01
8.946059E+01
8.969449E+01
8.969884E+01
8.946074E+01
8.971339E+01
8.997331E+01
8.975639E+01
9.064041E+01
9.071374E+01
9.072005E+01
9.143409E+01
9.142057E+01
9.102233E+01
9.024731E+01
9.049014E+01
9.089945E+01
9.078339E+01
9.118183E+01
9.119749E+01
9.111886E+01
9.169347E+01
9.134873E+01
9.133631E+01
9.107653E+01
9.140722E+01
9.110102E+01
9.156058E+01
9.087181E+01
9.085839E+01
9.151267E+01
9.056761E+01
9.001505E+01
9.058967E+01
9.148970E+01
9.180466E+01
9.114801E+01
9.139860E+01
9.024273E+01
9.081602E+01
9.128893E+01
9.103949E+01
9.105811E+01
9.083743E+01
9.159694E+01
9.113248E+01
9.097915E+01
9.040522E+01
9.069884E+01
9.057642E+01
8.994207E+01
9.108579E+01
9.144488E+01
9.094666E+01
9.034824E+01
9.066887E+01
9.004889E+01
9.029268E+01
9.038151E+01
9.006825E+01
8.962363E+01
9.019580E+01
9.037276E+01
9.013639E+01
8.995048E+01
8.973229E+01
8.947853E+01
8.977186E+01
9.003498E+01
9.007765E+01
8.971017E+01
8.951995E+01
8.932463E+01
8.927508E+01
8.897083E+01
8.915292E+01
8.893009E+01
8.903153E+01
8.886488E+01
8.864911E+01
8.890809E+01
8.862944E+01
8.854523E+01
8.875068E+01
8.892092E+01
8.916781E+01
8.870015E+01
8.812437E+01
8.836167E+01
8.844402E+01
8.884069E+01
8.862490E+01
8.846792E+01
8.919259E+01
8.910607E+01
8.904133E+01
8.953676E+01
8.811607E+01
8.765089E+01
8.697883E+01
8.686864E+01
8.345446E+01
8.225929E+01
7.900471E+01
7.850323E+01
7.845931E+01
7.484123E+01
7.664131E+01
7.453941E+01
7.903876E+01
7.937556E+01
8.264782E+01
8.083464E+01
7.712774E+01
8.228376E+01
7.739929E+01
9.242183E+01
8.820288E+01
8.977152E+01
9.001167E+01
9.036552E+01
8.525145E+01
8.524411E+01
8.777340E+01
9.081543E+01
8.678035E+01
9.521635E+01
-5.143166E+03
3.923541E+01
4.340690E+01
9.704530E+01
1.166733E+02
3.772883E+01
5.453421E+01
2.291515E+02
-2.686015E+02
6.478182E+01
2.701357E+02
2.002893E+02
2.137207E+02
1.262574E+01
-2.906273E+02
1.153584E+02
1.195758E+02
1.105019E+02
9.837168E+01
1.114649E+02
9.673267E+01
9.361130E+01
3.739272E+01
8.995922E+01
9.479886E+01
8.941353E+01
9.279813E+01
7.982870E+01
8.941147E+01
9.393893E+01
7.308739E+01
7.856300E+01
8.654866E+01
6.946045E+01
6.537676E+01
8.215650E+01
7.905143E+01
6.973863E+01
7.072818E+01
7.636484E+01
6.858801E+01
7.192425E+01
7.120815E+01
7.160383E+01
7.623469E+01
7.787344E+01
7.988833E+01
8.258338E+01
8.439532E+01
8.676592E+01
9.140397E+01
8.832394E+01
8.799822E+01
8.773366E+01
8.494246E+01
8.782038E+01
8.842845E+01
8.861780E+01
8.904843E+01
8.885802E+01
8.882081E+01
8.882411E+01
8.894586E+01
8.884001E+01
8.905513E+01
8.897396E+01
8.921878E+01
8.914243E+01
8.923360E+01
8.904923E+01
8.922238E+01
8.912681E+01
8.918286E+01
8.955447E+01
8.970642E+01
8.964692E+01
8.936447E+01
8.976769E+01
8.962618E+01
9.029959E+01
9.020621E+01
9.024957E+01
9.083687E+01
9.094447E+01
9.056256E+01
9.086222E+01
9.097908E+01
9.059965E+01
9.008855E+01
9.025884E+01
9.027639E+01
9.031850E+01
9.107880E+01
9.091967E+01
9.069689E+01
9.110768E+01
9.110693E+01
9.120977E+01
9.137810E+01
9.140963E+01
9.117681E+01
9.110132E+01
9.100360E+01
9.085801E+01
9.107252E+01
9.091005E+01
9.022319E+01
9.055346E+01
9.175525E+01
9.170626E+01
9.127455E+01
9.152646E+01
9.075101E+01
9.092787E+01
9.136229E+01
9.110364E+01
9.106066E+01
9.041327E+01
9.077795E+01
9.059679E+01
9.079474E+01
9.085223E+01
9.052162E+01
9.036125E+01
9.035613E+01
9.063231E+01
9.108304E+01
9.061991E+01
9.033727E+01
9.016200E+01
8.994484E+01
9.018066E+01
9.005491E+01
8.993428E+01
8.972349E+01
9.000877E+01
9.012880E+01
9.019019E+01
9.003299E+01
8.971459E+01
8.965472E+01
9.005600E+01
9.013001E+01
8.999012E+01
8.954852E+01
8.954550E+01
8.938016E+01
8.918082E+01
8.900684E+01
8.924876E+01
8.890745E+01
8.881421E+01
8.850459E+01
8.881926E+01
8.882566E+01
8.881508E+01
8.865809E+01
8.865554E+01
8.860464E+01
8.839673E+01
8.879826E+01
8.849598E+01
8.822423E+01
8.880262E+01
8.887609E+01
8.941647E+01
8.855761E+01
8.881837E+01
8.971766E+01
8.928633E+01
8.859082E+01
8.807433E+01
8.837899E+01
8.798372E+01
8.696893E+01
8.356797E+01
8.159008E+01
7.572856E+01
7.692684E+01
7.666648E+01
7.755203E+01
7.779409E+01
7.828819E+01
8.107455E+01
8.305236E+01
8.748301E+01
8.671225E+01
8.919212E+01
8.483904E+01
8.131992E+01
8.607278E+01
8.446181E+01
8.373015E+01
7.386617E+01
8.084625E+01
9.991996E+01
2.180256E+02
-6.627777E+02
1.210539E+02
-1.760546E+02
6.187216E+02
1.379901E+02
2.300518E+01
3.031073E+01
-1.862764E+02
1.069567E+02
-3.496072E+02
-6.434402E+02
-4.342520E+02
-8.789323E+01
2.435305E+02
8.915855E+01
1.100800E+02
1.283776E+02
1.826566E+02
3.802548E+02
1.255866E+02
9.758534E+01
9.676645E+01
1.057387E+02
7.633579E+01
9.227577E+01
9.458085E+01
5.954527E+01
9.024728E+01
9.741093E+01
8.834666E+01
8.941123E+01
7.686449E+01
7.973332E+01
8.225993E+01
8.168229E+01
8.376125E+01
8.353917E+01
8.216840E+01
7.121210E+01
7.877904E+01
8.333162E+01
8.088667E+01
7.510084E+01
7.168820E+01
7.310094E+01
7.534180E+01
7.099457E+01
7.456984E+01
7.668028E+01
7.964349E+01
8.035469E+01
8.209477E+01
8.796019E+01
9.215781E+01
8.996029E+01
8.776709E+01
8.830492E+01
8.766743E+01
8.453081E+01
8.869083E+01
8.901901E+01
8.882855E+01
8.889883E+01
8.885878E+01
8.926649E+01
8.888791E+01
8.906322E+01
8.888034E+01
8.919153E+01
8.931353E+01
8.928207E+01
8.939066E+01
8.882574E+01
8.927631E+01
8.918793E+01
8.931780E+01
8.937882E+01
8.910011E+01
8.936859E+01
8.969002E+01
8.997352E+01
8.951617E+01
8.970787E+01
9.007895E+01
8.986067E+01
9.047824E+01
9.038399E+01
9.077325E+01
9.046500E+01
9.093031E+01
9.110941E+01
9.048655E+01
9.045703E+01
9.065023E+01
9.054098E+01
9.019913E+01
9.080173E+01
9.084527E+01
9.066105E+01
9.103824E+01
9.092369E+01
9.084694E+01
9.103053E+01
9.144389E+01
9.124703E+01
9.136447E+01
9.123744E+01
9.084523E+01
9.108127E+01
9.068134E+01
9.030061E+01
9.092366E+01
9.149354E+01
9.195962E+01
9.123750E+01
9.154431E+01
9.096632E+01
9.117681E+01
9.128148E+01
9.090022E+01
9.088089E+01
9.024698E+01
9.061223E+01
9.047345E+01
9.087226E+01
9.147274E+01
9.055251E+01
9.025161E+01
9.003262E+01
9.070986E+01
9.094063E+01
9.040133E+01
9.001794E+01
9.019700E+01
8.997099E+01
9.032213E+01
9.037169E+01
9.014470E+01
8.993212E+01
9.024402E+01
9.032105E+01
9.033286E+01
9.013363E+01
9.008870E+01
9.006568E+01
8.989313E+01
8.987483E+01
8.986592E+01
8.936110E+01
8.964863E+01
8.946404E+01
8.935613E+01
8.934151E+01
8.903974E+01
8.890048E+01
8.909490E+01
8.879730E+01
8.895706E+01
8.853653E+01
8.849325E+01
8.870883E+01
8.868032E+01
8.847445E+01
8.867909E+01
8.881773E+01
8.820049E+01
8.905950E+01
8.881952E+01
8.784151E+01
8.877991E+01
8.875452E+01
8.947187E+01
8.935303E+01
8.930786E+01
8.944978E+01
8.883146E+01
8.817924E+01
8.797470E+01
8.615733E+01
8.392298E+01
8.146209E+01
8.038932E+01
8.034676E+01
7.883231E+01
7.991481E+01
7.685557E+01
7.540523E+01
7.883743E+01
7.936494E+01
8.456884E+01
8.497737E+01
8.389399E+01
8.465600E+01
7.675594E+01
9.389842E+01
8.308876E+01
1.105902E+02
9.635318E+01
1.027481E+02
8.682874E+01
1.543314E+02
1.113582E+02
1.255597E+02
-5.679620E+02
2.533628E+03
1.121921E+02
5.202972E+01
7.202769E+01
1.666194E+02
1.053688E+02
1.108294E+02
1.114078E+02
-1.447185E+02
-2.546833E+02
9.322710E+01
9.145581E+01
9.921117E+01
1.071616E+02
-2.158807E+02
1.452646E+02
2.946474E+02
8.747338E+01
8.370517E+01
9.531759E+01
9.029835E+01
8.957364E+01
9.149097E+01
8.504976E+01
9.648949E+01
8.927771E+01
6.880465E+01
8.089687E+01
8.641794E+01
8.279743E+01
8.291604E+01
8.549256E+01
8.765501E+01
8.724246E+01
8.636453E+01
8.023873E+01
7.554803E+01
7.589631E+01
7.527548E+01
7.370194E+01
7.186679E+01
7.173215E+01
7.172384E+01
7.133964E+01
7.521604E+01
7.942225E+01
7.942314E+01
8.284453E+01
8.347645E+01
8.587353E+01
8.696020E+01
8.901066E+01
8.857331E+01
8.823575E+01
8.458469E+01
8.057827E+01
8.843441E+01
8.901975E+01
8.889264E+01
8.862245E+01
8.853279E+01
8.874833E+01
8.871894E+01
8.898024E+01
8.882086E+01
8.874621E+01
8.899476E+01
8.895636E+01
8.894734E+01
8.888645E+01
8.916216E+01
8.925383E+01
8.929833E+01
8.950675E+01
8.938051E+01
8.942360E+01
8.976436E+01
8.989132E+01
8.991056E+01
8.971220E+01
8.979639E+01
8.995351E+01
9.013783E+01
9.049285E+01
9.065252E+01
9.072446E+01
9.076407E+01
9.101907E+01
9.048237E+01
9.062136E+01
9.130709E+01
9.085366E+01
9.017532E+01
9.080948E+01
9.073145E+01
9.051171E+01
9.109342E+01
9.097795E+01
9.091023E+01
9.099302E+01
9.142383E+01
9.101046E+01
9.124439E+01
9.091192E+01
9.072360E+01
9.045124E+01
9.053920E+01
9.072854E+01
9.094445E+01
9.151539E+01
9.147224E+01
9.079554E+01
9.125576E+01
9.147523E+01
9.133605E+01
9.099897E+01
9.074833E+01
9.084292E+01
9.070181E+01
9.078543E+01
9.082348E+01
9.086398E+01
9.145877E+01
9.099539E+01
9.055567E+01
8.998211E+01
9.056638E+01
9.089869E+01
9.049432E+01
9.038740E+01
9.052280E+01
9.033384E+01
9.079492E+01
9.025685E+01
9.036365E+01
9.038345E+01
9.041705E+01
9.039880E+01
9.027101E+01
9.013025E+01
9.023108E+01
8.994239E+01
8.987452E+01
8.993176E+01
8.979010E+01
8.949411E+01
8.946438E+01
8.945569E+01
8.940157E+01
8.930082E+01
8.922808E+01
8.913237E+01
8.899925E+01
8.876366E+01
8.873857E+01
8.836990E+01
8.870024E+01
8.858682E+01
8.795763E+01
8.849071E+01
8.865290E+01
8.823266E+01
8.834763E+01
8.880558E+01
8.901814E+01
8.849601E+01
8.830504E+01
8.897928E+01
8.964098E+01
8.874187E+01
8.918814E+01
8.932046E+01
8.911193E+01
8.828004E+01
8.697998E+01
8.557380E+01
8.374342E+01
8.229093E+01
8.214569E+01
7.911593E+01
7.835793E+01
7.773498E+01
7.946297E+01
7.739491E+01
8.163787E+01
8.028981E+01
8.776437E+01
8.831475E+01
8.676301E+01
8.825039E+01
8.857116E+01
9.360020E+01
8.715449E+01
9.613402E+01
9.325766E+01
9.522778E+01
9.574160E+01
8.976687E+01
9.044593E+01
1.008329E+02
7.887532E+01
8.633794E+01
1.089068E+02
1.136952E+02
-3.303687E+00
1.113475E+02
9.861596E+01
1.012039E+02
9.933264E+01
1.087416E+02
8.189006E+01
8.420285E+01
9.541410E+01
1.133593E+02
1.312014E+02
1.283780E+02
1.101558E+02
1.058719E+02
8.602164E+01
6.968596E+01
9.171579E+01
8.582587E+01
9.326053E+01
9.446218E+01
9.111361E+01
9.717863E+01
9.612479E+01
3.296787E+02
4.083254E+01
6.374691E+02
6.629809E+01
7.162206E+01
7.770288E+01
8.677138E+01
8.150919E+01
8.066118E+01
7.863124E+01
8.324535E+01
7.609464E+01
7.588841E+01
7.501022E+01
7.395318E+01
7.256479E+01
7.022387E+01
7.111046E+01
7.323341E+01
7.708371E+01
8.170228E+01
8.198902E+01
8.259308E+01
8.481276E+01
8.738291E+01
8.852474E+01
9.024507E+01
8.913276E+01
8.388647E+01
8.488610E+01
8.889460E+01
8.909459E+01
8.892106E+01
8.874185E+01
8.879993E+01
8.882428E+01
8.901078E+01
8.922478E+01
8.907455E+01
8.899330E+01
8.894689E+01
8.911050E+01
8.907692E+01
8.915406E+01
8.901638E+01
8.908334E+01
8.947479E+01
8.946685E+01
8.961130E+01
8.952801E+01
8.951138E+01
8.958862E+01
8.964567E+01
8.970878E+01
8.985918E+01
8.988211E+01
9.008616E+01
9.007249E+01
9.048481E+01
9.013730E+01
9.055793E+01
9.087272E+01
9.023451E+01
9.057356E+01
9.146855E+01
9.079066E+01
9.012245E+01
9.066969E+01
9.073687E+01
9.049430E+01
9.075981E+01
9.092138E+01
9.093833E+01
9.106216E+01
9.087729E+01
9.088873E+01
9.132598E+01
9.069487E+01
9.041370E+01
9.007587E+01
9.056146E+01
9.109664E+01
9.113213E+01
9.196123E+01
9.117090E+01
9.056178E+01
9.108251E+01
9.144574E+01
9.152759E+01
9.065298E+01
9.072607E+01
9.115381E+01
9.074959E+01
9.084342E+01
9.082896E+01
9.072072E+01
9.104085E+01
9.135397E+01
9.041567E+01
9.016086E+01
9.053038E+01
9.087982E+01
9.112440E+01
9.039964E+01
9.070101E+01
9.041839E+01
9.067968E+01
9.023124E+01
9.025216E+01
9.034334E+01
9.023210E+01
8.996481E+01
9.036223E+01
8.991668E+01
8.999515E+01
9.001837E+01
8.992676E+01
8.987140E+01
8.956186E+01
8.935367E+01
8.949521E+01
8.957353E+01
8.930976E+01
8.925665E+01
8.911502E+01
8.897652E+01
8.897867E+01
8.884003E+01
8.853574E+01
8.882825E+01
8.880387E+01
8.840512E+01
8.802177E+01
8.841885E+01
8.901985E+01
8.863717E+01
8.880536E+01
8.902154E+01
9.069712E+01
8.851163E+01
8.891518E+01
8.910292E+01
8.960798E+01
8.864079E+01
8.948214E+01
8.906391E+01
8.957534E+01
8.833595E+01
8.791273E+01
8.765635E+01
8.560472E+01
8.251633E+01
8.323269E+01
8.240964E+01
8.248572E+01
7.878073E+01
7.977794E+01
8.004932E+01
8.196947E+01
8.122773E+01
8.361604E+01
8.360396E+01
8.614430E+01
8.349238E+01
8.729314E+01
9.393792E+01
8.582342E+01
9.694027E+01
9.863775E+01
9.465245E+01
8.552109E+01
7.412085E+01
8.025219E+01
1.067756E+02
1.118349E+02
1.131089E+02
1.037842E+02
4.161217E+01
5.701197E+01
9.206516E+01
1.188772E+02
9.916863E+01
1.023240E+02
1.021645E+02
9.833787E+01
9.694232E+01
1.118100E+02
1.143212E+02
1.223389E+02
-8.820247E+02
-1.244376E+02
1.039639E+02
9.645399E+01
8.941921E+01
9.517866E+01
9.113346E+01
9.221513E+01
9.258555E+01
9.415864E+01
9.619083E+01
-6.669450E+01
3.645798E+01
2.282110E+02
1.954995E+02
-1.707588E+02
6.277004E+01
7.498106E+01
8.469807E+01
7.492544E+01
6.914965E+01
6.725996E+01
6.961620E+01
7.470333E+01
7.360486E+01
7.214937E+01
6.884679E+01
7.068770E+01
7.438366E+01
7.317569E+01
7.359110E+01
7.600442E+01
7.953532E+01
7.999100E+01
8.140596E+01
8.473263E+01
8.722858E+01
8.840337E+01
8.937109E+01
8.991618E+01
8.951485E+01
8.858983E+01
8.899416E+01
8.903197E+01
8.896440E+01
8.943565E+01
8.903943E+01
8.888820E+01
8.889894E+01
8.898910E+01
8.902975E+01
8.908311E+01
8.899053E+01
8.900283E+01
8.897604E+01
8.922618E+01
8.914195E+01
8.901555E+01
8.933556E+01
8.942820E+01
8.930982E+01
8.925974E+01
8.936862E+01
8.937117E+01
8.948253E+01
8.968916E+01
8.997801E+01
8.987099E+01
8.984944E+01
9.003342E+01
9.018661E+01
9.008041E+01
9.043189E+01
9.066183E+01
9.063480E+01
9.042433E+01
9.140751E+01
9.072984E+01
9.070734E+01
9.117368E+01
9.104446E+01
9.081932E+01
9.080321E+01
9.121819E+01
9.120950E+01
9.156978E+01
9.096595E+01
9.058334E+01
9.099756E+01
9.092922E+01
9.036538E+01
9.040027E+01
9.071706E+01
9.168361E+01
9.086570E+01
9.164254E+01
9.138613E+01
9.065046E+01
9.132561E+01
9.135755E+01
9.130145E+01
9.048840E+01
9.071006E+01
9.142324E+01
9.054507E+01
9.098067E+01
9.080462E+01
9.057646E+01
9.116411E+01
9.130030E+01
9.088785E+01
9.068978E+01
9.039052E+01
9.048146E+01
9.125319E+01
9.033527E+01
9.065573E+01
9.076120E+01
9.092313E+01
9.039472E+01
9.057360E+01
9.032891E+01
9.016505E+01
8.985000E+01
9.015127E+01
9.003988E+01
8.973398E+01
8.966048E+01
8.969493E+01
8.975643E+01
8.939863E+01
8.939342E+01
8.995425E+01
8.985635E+01
8.915440E+01
8.907914E+01
8.885629E+01
8.884130E+01
8.907751E+01
8.915569E+01
8.889952E+01
8.884521E+01
8.858552E+01
8.858988E+01
8.780790E+01
8.832060E+01
8.806566E+01
8.866679E+01
8.894390E+01
8.919757E+01
9.071558E+01
9.038697E+01
8.883181E+01
8.902357E+01
8.869326E+01
8.885444E+01
8.938784E+01
8.990664E+01
8.959635E+01
8.811061E+01
8.712373E+01
8.570286E+01
8.340454E+01
8.352620E+01
8.188222E+01
8.201598E+01
8.172660E+01
8.277808E+01
7.668623E+01
7.662356E+01
7.547277E+01
8.211299E+01
8.691072E+01
8.223553E+01
8.659045E+01
8.386819E+01
9.509420E+01
8.876588E+01
9.095525E+01
9.674183E+01
8.516927E+01
7.974131E+01
9.208986E+01
8.889439E+01
6.565861E+01
9.243810E+01
1.069883E+02
9.784077E+01
7.080561E+01
3.164128E+02
2.962102E+03
1.216400E+02
1.108071E+02
1.098744E+02
1.005349E+02
9.140568E+01
6.325238E+02
5.778412E+01
5.897523E+01
1.277408E+02
1.421945E+02
4.581709E+01
1.479252E+02
1.174529E+02
1.003021E+02
1.028661E+02
8.956826E+01
9.078950E+01
9.729841E+01
9.089065E+01
9.144627E+01
9.125454E+01
-8.995883E+01
5.650845E+01
1.283768E+02
1.977581E+02
1.209243E+02
5.713735E+01
6.152840E+01
7.172625E+01
8.202674E+01
7.313011E+01
7.264662E+01
7.252780E+01
7.850387E+01
7.451988E+01
7.817495E+01
6.944680E+01
7.280732E+01
7.414289E+01
7.527430E+01
7.334372E+01
7.684920E+01
8.057186E+01
8.033958E+01
8.229610E+01
8.601801E+01
8.792618E+01
8.884176E+01
8.836940E+01
8.880113E+01
8.937118E+01
8.893330E+01
8.865151E+01
8.869246E+01
8.890870E+01
8.879807E+01
8.891097E+01
8.889303E+01
8.904596E+01
8.883260E+01
8.888352E+01
8.913766E+01
8.885868E+01
8.897626E+01
8.917233E+01
8.914981E+01
8.925469E+01
8.919610E+01
8.929824E+01
8.950738E+01
8.914069E+01
8.926547E+01
8.938906E+01
8.937856E+01
8.996289E+01
8.997040E+01
8.962229E+01
9.004091E+01
9.004397E+01
9.004082E+01
9.040515E+01
9.015560E+01
9.027329E+01
9.064347E+01
9.058365E+01
9.035739E+01
9.092122E+01
9.054700E+01
9.096284E+01
9.134520E+01
9.080342E+01
9.086427E+01
9.111737E+01
9.125675E+01
9.182393E+01
9.173101E+01
9.051813E+01
9.060216E+01
9.077702E+01
9.093917E+01
9.051132E+01
9.033898E+01
9.085267E+01
9.204487E+01
9.117860E+01
9.184062E+01
9.143496E+01
9.065655E+01
9.109598E+01
9.102817E+01
9.131696E+01
9.083308E+01
9.068154E+01
9.122711E+01
9.098665E+01
9.082853E+01
9.105424E+01
9.113202E+01
9.076359E+01
9.124096E+01
9.039407E+01
9.057317E+01
9.034349E+01
9.038686E+01
9.108438E+01
9.014647E+01
9.037797E+01
9.015453E+01
9.020134E+01
9.068044E+01
9.048586E+01
9.020466E+01
8.992846E+01
9.006065E+01
9.046571E+01
9.009457E+01
9.026347E+01
8.985020E+01
8.946032E+01
8.969284E+01
8.985594E+01
8.927139E+01
8.978955E+01
8.965265E+01
8.921418E+01
8.911747E+01
8.899960E+01
8.879117E+01
8.870413E+01
8.882329E+01
8.901053E+01
8.887136E+01
8.842428E+01
8.843453E+01
8.866806E+01
8.836421E+01
8.852060E+01
8.855878E+01
8.885736E+01
8.900409E+01
9.083861E+01
8.835352E+01
8.880515E+01
8.839369E+01
8.821277E+01
8.906804E+01
8.933346E+01
8.970888E+01
8.906383E+01
8.850040E+01
8.776803E+01
8.611134E+01
8.224852E+01
8.397110E+01
8.154431E+01
8.349820E+01
8.200884E+01
8.267473E+01
7.861529E+01
7.833407E+01
7.344935E+01
8.288199E+01
8.365819E+01
8.206416E+01
8.011806E+01
8.215690E+01
8.566287E+01
8.984876E+01
8.953551E+01
8.395744E+01
8.540472E+01
8.397507E+01
9.459622E+01
2.005756E+02
9.734870E+01
9.755939E+01
1.501963E+02
1.011625E+02
1.055199E+02
1.060276E+02
9.794058E+01
9.179065E+01
1.008207E+02
9.752033E+01
-3.828460E+01
8.424762E-01
-5.238384E+02
-1.262466E+01
2.713839E+00
3.390863E+01
3.197962E+01
1.983164E+01
-1.658967E+01
1.035040E+01
7.359441E+01
1.011381E+02
8.712256E+01
9.395270E+01
8.477192E+01
7.849499E+01
1.412816E+02
9.511950E+00
5.749352E+01
-7.940228E+01
1.134197E+01
-3.328667E+00
3.185204E+01
7.651609E+01
8.736756E+01
7.416884E+01
8.188924E+01
7.441823E+01
7.263863E+01
7.323455E+01
7.368960E+01
7.206123E+01
7.442074E+01
7.265141E+01
7.429202E+01
7.219464E+01
7.247266E+01
7.616936E+01
7.659991E+01
7.982674E+01
8.254581E+01
8.377280E+01
8.632811E+01
8.744686E+01
8.799449E+01
8.927147E+01
8.861249E+01
8.903802E+01
8.879004E+01
8.920073E+01
8.899331E+01
8.871346E+01
8.881105E+01
8.894869E+01
8.870898E+01
8.887183E+01
8.895761E+01
8.887984E+01
8.932238E+01
8.899283E+01
8.883047E+01
8.929921E+01
8.913522E+01
8.927929E+01
8.930694E+01
8.918301E+01
8.927074E+01
8.918773E+01
8.920438E+01
8.946338E+01
8.998926E+01
8.992167E+01
9.001834E+01
8.990310E+01
9.018140E+01
8.965960E+01
9.016727E+01
8.992640E+01
9.029105E+01
9.070722E+01
8.992866E+01
9.042538E+01
9.039962E+01
9.037424E+01
9.102338E+01
9.041598E+01
9.110184E+01
9.090137E+01
9.119178E+01
9.115067E+01
9.087290E+01
9.128464E+01
9.155375E+01
9.112071E+01
9.052453E+01
9.102871E+01
9.130982E+01
9.110334E+01
9.059806E+01
9.067735E+01
9.172408E+01
9.111053E+01
9.166392E+01
9.155803E+01
9.057519E+01
9.070389E+01
9.089235E+01
9.054472E+01
9.102252E+01
9.106487E+01
9.093086E+01
9.137071E+01
9.139341E+01
9.114619E+01
9.124720E+01
9.065143E+01
9.051954E+01
9.068402E+01
9.040302E+01
9.026457E+01
9.073544E+01
9.081364E+01
9.053793E+01
9.043231E+01
9.036648E+01
9.069483E+01
9.067758E+01
9.078246E+01
9.031613E+01
9.017635E+01
9.020949E+01
8.976319E+01
8.989591E+01
8.991350E+01
8.962647E+01
8.965463E+01
8.994439E+01
8.979005E+01
8.964260E+01
8.936550E+01
8.933378E+01
8.917314E+01
8.904713E+01
8.900014E+01
8.888043E+01
8.896477E+01
8.883176E+01
8.909848E+01
8.871249E+01
8.853618E+01
8.869791E+01
8.853796E+01
8.871796E+01
8.856212E+01
8.863081E+01
8.836559E+01
8.801647E+01
8.737418E+01
8.938269E+01
9.012256E+01
8.958155E+01
8.869575E+01
8.907601E+01
8.911460E+01
8.981918E+01
8.963726E+01
8.945818E+01
8.758590E+01
8.695562E+01
8.246491E+01
8.140621E+01
8.313894E+01
7.935881E+01
7.728827E+01
8.141284E+01
8.018055E+01
8.258622E+01
8.374190E+01
8.436626E+01
8.859427E+01
8.441287E+01
8.837968E+01
8.562059E+01
8.931031E+01
8.977989E+01
9.426303E+01
8.970316E+01
8.178848E+01
7.951726E+01
8.644551E+01
9.726798E+01
8.952769E+01
9.620982E+01
1.034269E+02
9.998758E+01
9.342832E+01
8.137183E+01
8.414609E+01
8.411947E+01
8.419216E+01
7.878985E+01
-2.327382E+01
1.338397E+02
1.033327E+02
-6.954325E+02
-2.106993E+02
6.154420E+01
6.793535E+01
2.011096E+01
5.451696E+02
-1.513452E+01
4.869716E+01
8.657736E+01
7.166822E+01
6.879385E+01
8.987112E+01
7.796340E+01
7.364564E+01
2.865479E+01
1.281611E+02
7.208945E+01
3.921927E+02
7.206703E+01
-4.475166E+01
8.826702E+01
7.082202E+01
7.203122E+01
7.539264E+01
7.183135E+01
7.223406E+01
6.900468E+01
7.182228E+01
7.645188E+01
7.503836E+01
7.302184E+01
7.240624E+01
7.381822E+01
7.697614E+01
7.830950E+01
7.798595E+01
8.270586E+01
8.348681E+01
8.615660E+01
8.765165E+01
8.776515E+01
8.721672E+01
8.856822E+01
8.773458E+01
8.827076E+01
8.850464E+01
8.934942E+01
8.854792E+01
8.843191E+01
8.917756E+01
8.850466E+01
8.897244E+01
8.910915E+01
8.895122E+01
8.900883E+01
8.909134E+01
8.898626E+01
8.909933E+01
8.904081E+01
8.925026E+01
8.926630E+01
8.931483E+01
8.933674E+01
8.919093E+01
8.955301E+01
8.965627E+01
8.973188E+01
9.011893E+01
8.989966E+01
9.003623E+01
9.001081E+01
9.032799E+01
8.994412E+01
9.021630E+01
9.023052E+01
9.008717E+01
9.092697E+01
9.035685E+01
9.045965E+01
9.064254E+01
9.044755E+01
9.101865E+01
9.071993E+01
9.138160E+01
9.115117E+01
9.047131E+01
9.111506E+01
9.070503E+01
9.140947E+01
9.178700E+01
9.132682E+01
9.094516E+01
9.128580E+01
9.125049E+01
9.120951E+01
9.106039E+01
9.073133E+01
9.142742E+01
9.110168E+01
9.151742E+01
9.132891E+01
9.092869E+01
9.072811E+01
9.064314E+01
9.021020E+01
9.095758E+01
9.105320E+01
9.095318E+01
9.173461E+01
9.099469E+01
9.137533E+01
9.143261E+01
9.057762E+01
9.024374E+01
9.026416E+01
9.035249E+01
9.033820E+01
9.027272E+01
9.035573E+01
9.072195E+01
9.052411E+01
9.043935E+01
9.050982E+01
9.077708E+01
9.053252E+01
9.001720E+01
9.003179E+01
9.046035E+01
8.983552E+01
9.002442E+01
9.023701E+01
8.985971E+01
8.952856E+01
8.941602E+01
8.949993E+01
8.957921E+01
8.958609E+01
8.932586E+01
8.931198E+01
8.907094E+01
8.909577E+01
8.886169E+01
8.874345E+01
8.874042E+01
8.867615E+01
8.870941E+01
8.870811E+01
8.869009E+01
8.849104E+01
8.849795E+01
8.928653E+01
8.831147E+01
8.799831E+01
8.842519E+01
8.821809E+01
8.855772E+01
8.855234E+01
8.885658E+01
8.898513E+01
8.828632E+01
8.900269E+01
8.852874E+01
8.860320E+01
8.844384E+01
8.680243E+01
8.598620E+01
8.244962E+01
8.261721E+01
8.278405E+01
8.052704E+01
7.962867E+01
7.965349E+01
7.943805E+01
7.718201E+01
8.082766E+01
8.159133E+01
8.289061E+01
7.858732E+01
8.348161E+01
9.096507E+01
8.626974E+01
8.380758E+01
1.013000E+02
1.092019E+02
1.091308E+02
7.144906E+01
9.679893E+01
9.367602E+01
9.237758E+01
9.206225E+01
9.630399E+01
9.897681E+01
9.240563E+01
9.929874E+01
7.872619E+01
7.867373E+01
3.941020E+01
1.230402E+02
8.679229E+01
1.333636E+02
1.378553E+02
-6.281894E+00
1.581511E+02
-5.092874E+03
-2.383453E+01
2.402958E+02
1.874877E+02
-2.829027E+02
4.582911E+01
5.482743E+01
5.458203E+01
8.235175E+01
9.944840E+01
6.183589E+01
7.380414E+01
1.059120E+02
-1.851569E-02
1.551319E+01
6.283528E+01
-1.237775E+03
2.646533E+01
1.670488E+02
7.767189E+01
7.113670E+01
7.087814E+01
6.920003E+01
7.310270E+01
7.322283E+01
7.218411E+01
7.588581E+01
7.631033E+01
7.197695E+01
7.393530E+01
7.560507E+01
7.640544E+01
7.682283E+01
7.843695E+01
8.024952E+01
8.404470E+01
8.628610E+01
8.659726E+01
8.800911E+01
8.867713E+01
8.848814E+01
8.811019E+01
8.847938E+01
8.841915E+01
8.892879E+01
8.877764E+01
8.861996E+01
8.893321E+01
8.899276E+01
8.883386E+01
8.871339E+01
8.887995E+01
8.889178E+01
8.912640E+01
8.914396E+01
8.898910E+01
8.930700E+01
8.911316E+01
8.907371E+01
8.929203E+01
8.924296E+01
8.957446E+01
8.961153E+01
8.971407E+01
8.980006E+01
8.979332E+01
8.978743E+01
8.979173E+01
9.012479E+01
8.987932E+01
9.012303E+01
9.029440E+01
9.018873E+01
9.012095E+01
9.073868E+01
9.052828E+01
9.062946E+01
9.058754E+01
9.060030E+01
9.081788E+01
9.111052E+01
9.161723E+01
9.147666E+01
9.062093E+01
9.114888E+01
9.076236E+01
9.137922E+01
9.148263E+01
9.129454E+01
9.085264E+01
9.144464E+01
9.155265E+01
9.123308E+01
9.105330E+01
9.093126E+01
9.128696E+01
9.138099E+01
9.158367E+01
9.142054E+01
9.138061E+01
9.082067E+01
9.053141E+01
9.061316E+01
9.085211E+01
9.097351E+01
9.094067E+01
9.153812E+01
9.090264E+01
9.114988E+01
9.113941E+01
9.057665E+01
9.010214E+01
9.027915E+01
9.033550E+01
9.033895E+01
9.045710E+01
9.026629E+01
9.108906E+01
9.051118E+01
9.030819E+01
9.033889E+01
9.034703E+01
9.043042E+01
9.029076E+01
9.025042E+01
8.999727E+01
8.988206E+01
9.042082E+01
8.997836E+01
8.972856E+01
8.987125E+01
8.969792E+01
8.975773E+01
8.974876E+01
8.944746E+01
8.928779E+01
8.934216E+01
8.919033E+01
8.907921E+01
8.882342E+01
8.872060E+01
8.879228E+01
8.830563E+01
8.841220E+01
8.863012E+01
8.883336E+01
8.856738E+01
8.829061E+01
8.848899E+01
8.834201E+01
8.840254E+01
8.855383E+01
8.871108E+01
8.835557E+01
8.832015E+01
8.853430E+01
8.918784E+01
8.929507E+01
8.957850E+01
8.895239E+01
8.968984E+01
8.871950E+01
8.862373E+01
8.546007E+01
8.343425E+01
8.354168E+01
8.147228E+01
8.013570E+01
7.953233E+01
7.962745E+01
8.043718E+01
7.877839E+01
8.069325E+01
8.309479E+01
8.098223E+01
8.068292E+01
9.021039E+01
8.486388E+01
9.249960E+01
8.766587E+01
8.201374E+01
8.966354E+01
1.003846E+02
9.350459E+01
9.371665E+01
1.027365E+02
1.020608E+02
8.603617E+01
8.845634E+01
9.417855E+01
2.558764E+02
2.862234E+02
-1.062430E+01
-1.341527E+03
6.593713E+01
5.867615E+01
6.915641E+01
6.317279E+01
6.517763E+01
4.847819E+01
4.759157E+03
1.181878E+02
5.297955E+02
1.679162E+02
3.294853E+02
-7.638260E+02
7.421329E+01
7.241583E+01
8.491724E+01
8.646902E+01
9.584808E+01
6.786405E+01
9.206478E+01
4.728846E+01
-2.123577E+00
1.635444E+01
9.584645E+00
-5.301054E+03
-4.241123E+02
4.064148E+02
7.466451E+01
8.294991E+01
7.441009E+01
7.168672E+01
7.668163E+01
7.242993E+01
7.862414E+01
7.734092E+01
7.556194E+01
7.006081E+01
7.383869E+01
7.123948E+01
7.842148E+01
7.751515E+01
8.027202E+01
8.316534E+01
8.426878E+01
8.725007E+01
8.801173E+01
8.814931E+01
8.901476E+01
8.870405E+01
8.815015E+01
8.843850E+01
8.871607E+01
8.886421E+01
8.905099E+01
8.862710E+01
8.834526E+01
8.867891E+01
8.832274E+01
8.889771E+01
8.865959E+01
8.907912E+01
8.911707E+01
8.887175E+01
8.919293E+01
8.938282E+01
8.940106E+01
8.922937E+01
8.927155E+01
8.933462E+01
8.914710E+01
8.931950E+01
8.936689E+01
8.953347E+01
8.992157E+01
8.982176E+01
8.980241E+01
8.975737E+01
8.990553E+01
8.997589E+01
9.000199E+01
9.016816E+01
9.012245E+01
9.046894E+01
9.073064E+01
9.083348E+01
9.068914E+01
9.089333E+01
9.104959E+01
9.105795E+01
9.157251E+01
9.144288E+01
9.089187E+01
9.097870E+01
9.099022E+01
9.107812E+01
9.124568E+01
9.107908E+01
9.089491E+01
9.142279E+01
9.159899E+01
9.181601E+01
9.145338E+01
9.073674E+01
9.130404E+01
9.141972E+01
9.126765E+01
9.133846E+01
9.136727E+01
9.104482E+01
9.077348E+01
9.070037E+01
9.108441E+01
9.104576E+01
9.138184E+01
9.138945E+01
9.110903E+01
9.120082E+01
9.132399E+01
9.092720E+01
9.063764E+01
9.066782E+01
9.040844E+01
9.067506E+01
9.073071E+01
9.028670E+01
9.144746E+01
9.044315E+01
9.001789E+01
9.049415E+01
9.013821E+01
8.989275E+01
9.013203E+01
9.041764E+01
8.981462E+01
8.982491E+01
9.043940E+01
9.027400E+01
8.941002E+01
8.991449E+01
8.975072E+01
8.968883E+01
8.966746E+01
8.929953E+01
8.925602E+01
8.950337E+01
8.917532E+01
8.919115E+01
8.897106E+01
8.889528E+01
8.890402E+01
8.874820E+01
8.865908E+01
8.897974E+01
8.876582E+01
8.872584E+01
8.810973E+01
8.913915E+01
8.849416E+01
8.825368E+01
8.848360E+01
8.849466E+01
8.895168E+01
8.777551E+01
8.799620E+01
8.899892E+01
8.912542E+01
8.892796E+01
8.893857E+01
8.914246E+01
8.910383E+01
8.761034E+01
8.702724E+01
8.454294E+01
8.321582E+01
8.060935E+01
7.863268E+01
7.705420E+01
8.021404E+01
7.741757E+01
7.863294E+01
7.775858E+01
7.453594E+01
8.987027E+01
8.018939E+01
8.483950E+01
8.739414E+01
7.856362E+01
7.362394E+01
7.377273E+01
9.568649E+01
1.004213E+02
7.823008E+01
1.012208E+02
9.303519E+01
9.310065E+01
7.709596E+01
8.619462E+01
1.149605E+02
1.100400E+02
1.158102E+02
8.982945E+02
4.295070E+01
2.425656E+01
1.956319E+01
1.798966E+02
1.173230E+01
4.706431E+01
4.303958E+01
1.205206E+01
5.022789E+01
4.070986E+02
1.074669E+02
8.666938E+01
-3.078307E+02
7.442001E+01
8.085013E+01
7.372374E+01
8.339772E+01
8.282555E+01
7.310217E+01
7.208487E+01
-3.776799E+01
6.913928E+01
1.307032E+02
9.485116E+01
3.283278E+02
9.095257E+01
8.408950E+01
8.702580E+01
8.824308E+01
8.532291E+01
8.282755E+01
7.582207E+01
7.350272E+01
7.766900E+01
7.374668E+01
7.268678E+01
7.521176E+01
7.581034E+01
6.069526E+01
7.692893E+01
7.968519E+01
8.059840E+01
8.140317E+01
8.474515E+01
8.685424E+01
8.749403E+01
8.823817E+01
8.836856E+01
8.826851E+01
8.815872E+01
8.841480E+01
8.813408E+01
8.888523E+01
8.873048E+01
8.873958E+01
8.879193E+01
8.916295E+01
8.885257E+01
8.879185E+01
8.903526E+01
8.892922E+01
8.878306E+01
8.920592E+01
8.902343E+01
8.919869E+01
8.940483E+01
8.930666E+01
8.917478E+01
8.926864E+01
8.935326E+01
8.921306E+01
8.943046E+01
8.951746E+01
8.982972E+01
8.974932E+01
8.987795E+01
8.946328E+01
8.974116E+01
8.969370E+01
9.021875E+01
9.020970E+01
9.014958E+01
9.032318E+01
9.088283E+01
9.067897E+01
9.069606E+01
9.082165E+01
9.112501E+01
9.090271E+01
9.130688E+01
9.157280E+01
9.087317E+01
9.079489E+01
9.107122E+01
9.095790E+01
9.123930E+01
9.139305E+01
9.097278E+01
9.083883E+01
9.135522E+01
9.151834E+01
9.116815E+01
9.097738E+01
9.111747E+01
9.160725E+01
9.107612E+01
9.034753E+01
9.120099E+01
9.134812E+01
9.070041E+01
9.092598E+01
9.097982E+01
9.055427E+01
9.158405E+01
9.187886E+01
9.127641E+01
9.120223E+01
9.082806E+01
9.069286E+01
9.073777E+01
9.046460E+01
9.118097E+01
9.043471E+01
9.079907E+01
9.108995E+01
9.125077E+01
9.054645E+01
9.000738E+01
9.064510E+01
9.047951E+01
8.992552E+01
9.030130E+01
9.065258E+01
8.997222E+01
8.994307E+01
9.040172E+01
9.023377E+01
8.927518E+01
8.948891E+01
8.945792E+01
8.936905E+01
8.945269E+01
8.929595E+01
8.944960E+01
8.940714E+01
8.900253E+01
8.900261E+01
8.890242E+01
8.893549E+01
8.855338E+01
8.856884E+01
8.866661E+01
8.867775E+01
8.837628E+01
8.812046E+01
8.813549E+01
8.832477E+01
8.849885E+01
8.849261E+01
8.799914E+01
8.839058E+01
8.900424E+01
8.844139E+01
8.825078E+01
8.868827E+01
8.877493E+01
8.912412E+01
8.845239E+01
8.886230E+01
8.905932E+01
8.698425E+01
8.622309E+01
8.349257E+01
8.110197E+01
7.888867E+01
7.690022E+01
7.528753E+01
7.588638E+01
7.801822E+01
7.878356E+01
7.603974E+01
7.443703E+01
7.696841E+01
7.901723E+01
7.967245E+01
8.286436E+01
8.201319E+01
7.835448E+01
8.360247E+01
9.076094E+01
9.870610E+01
1.074195E+02
1.358774E+02
1.192905E+02
1.683500E+02
9.654787E+01
8.492089E+01
8.023830E+01
-2.809828E+02
6.952317E+00
3.787429E+02
1.767935E+02
6.200210E+01
-1.350129E+02
1.336002E+02
5.209365E+01
7.299710E+01
5.785924E+01
-4.732557E+00
-4.363536E+01
-1.939491E+03
9.660313E+01
-1.745252E+02
1.885155E+01
9.676902E+01
8.709792E+01
8.529845E+01
8.950604E+01
9.452153E+01
7.833802E+01
8.490530E+01
9.830271E+01
1.747220E+02
1.046395E+02
1.201757E+02
4.539230E+01
1.182118E+02
8.650115E+01
8.812605E+01
7.660254E+01
8.192747E+01
7.693452E+01
7.447068E+01
6.716894E+01
7.031630E+01
6.975185E+01
7.292164E+01
7.369831E+01
7.575603E+01
5.197490E+01
7.624529E+01
7.936063E+01
8.151574E+01
8.258279E+01
8.518324E+01
8.694405E+01
8.735962E+01
8.754111E+01
8.775738E+01
8.867747E+01
8.863354E+01
8.852292E+01
8.895404E+01
8.914613E+01
8.937940E+01
8.853316E+01
8.863410E+01
8.855960E+01
8.860705E+01
8.891182E+01
8.903555E+01
8.900682E+01
8.883658E+01
8.876584E+01
8.887255E+01
8.906037E+01
8.933533E+01
8.911796E+01
8.918767E+01
8.925658E+01
8.917627E+01
8.945950E+01
8.937835E+01
8.948717E+01
8.970349E+01
8.973185E+01
8.960873E+01
8.960936E+01
8.967302E+01
8.982079E+01
9.010159E+01
9.028501E+01
8.996157E+01
9.062019E+01
9.088405E+01
9.059763E+01
9.076400E+01
9.070908E+01
9.051847E+01
9.045286E+01
9.084181E+01
9.149261E+01
9.129408E+01
9.113135E+01
9.116354E+01
9.135291E+01
9.091886E+01
9.107763E+01
9.131024E+01
9.103896E+01
9.119110E+01
9.147716E+01
9.107814E+01
9.068483E+01
9.164892E+01
9.136416E+01
9.081616E+01
9.060170E+01
9.033709E+01
9.128006E+01
9.080542E+01
9.119250E+01
9.093406E+01
9.048868E+01
9.153907E+01
9.163610E+01
9.159375E+01
9.128489E+01
9.112213E+01
9.086998E+01
9.089454E+01
9.004495E+01
9.063867E+01
9.029589E+01
9.091418E+01
9.133928E+01
9.079430E+01
9.078537E+01
9.029748E+01
9.038317E+01
9.071410E+01
9.030894E+01
9.024399E+01
9.071529E+01
8.999956E+01
8.975377E+01
9.018400E+01
9.035101E+01
8.933599E+01
8.971273E+01
8.945275E+01
8.957254E+01
8.935795E+01
8.913000E+01
8.940448E+01
8.927501E+01
8.930671E+01
8.918566E+01
8.898117E+01
8.892648E+01
8.889522E+01
8.871467E+01
8.880921E+01
8.862664E+01
8.854891E+01
8.870221E+01
8.871297E+01
8.888373E+01
8.849893E+01
8.799827E+01
8.832328E+01
8.824575E+01
8.835093E+01
8.869160E+01
8.796718E+01
8.801264E+01
8.897218E+01
8.959651E+01
8.934917E+01
8.848201E+01
8.752685E+01
8.742830E+01
8.520657E+01
8.384758E+01
8.225957E+01
7.997706E+01
7.742956E+01
7.576265E+01
8.064886E+01
7.825239E+01
7.987220E+01
7.562135E+01
7.128944E+01
8.442661E+01
8.691740E+01
7.994370E+01
7.894769E+01
7.476831E+01
8.016514E+01
8.979436E+01
1.094795E+02
1.236502E+02
1.681829E+02
6.571766E+01
1.203943E+02
8.051953E+01
1.355044E+02
9.322905E+01
8.456814E+01
7.460622E+01
1.575140E+00
5.079926E+02
6.449421E+01
8.198099E+01
2.237057E+02
-1.422790E+03
-2.731580E+02
1.351000E+02
1.307618E+02
1.129463E+02
1.047894E+02
1.059680E+02
9.539654E+01
8.520247E+01
6.673239E+01
9.340734E+01
6.183120E+01
8.855459E+01
9.330038E+01
1.051984E+02
9.418363E+01
9.169223E+01
5.631767E+02
-1.978637E+03
1.137218E+01
9.393511E+01
-2.623815E+02
-2.276991E+02
-1.544437E+02
8.173559E+01
7.270117E+01
8.360754E+01
7.693952E+01
7.771425E+01
7.583360E+01
7.516465E+01
7.109285E+01
7.524535E+01
7.681406E+01
7.578346E+01
7.575266E+01
7.780464E+01
7.882365E+01
8.192334E+01
8.191560E+01
8.541856E+01
8.667363E+01
8.718917E+01
8.873822E+01
8.852489E+01
8.869938E+01
8.860502E+01
8.952565E+01
8.968434E+01
8.890551E+01
8.878545E+01
8.886105E+01
8.870914E+01
8.877354E+01
8.865858E+01
8.872507E+01
8.871682E+01
8.913295E+01
8.918462E+01
8.952867E+01
8.985133E+01
8.896570E+01
8.922561E+01
8.906997E+01
8.920458E+01
8.915040E+01
8.942275E+01
8.940195E+01
8.935514E+01
8.956044E+01
8.944477E+01
8.962666E+01
8.981933E+01
8.951047E+01
8.977339E+01
8.996559E+01
9.026683E+01
9.019481E+01
8.987645E+01
9.070362E+01
9.097716E+01
9.042007E+01
9.069301E+01
9.072722E+01
9.092818E+01
9.032128E+01
9.032298E+01
9.074677E+01
9.124499E+01
9.119404E+01
9.142460E+01
9.132774E+01
9.118746E+01
9.125419E+01
9.146209E+01
9.085102E+01
9.085775E+01
9.104549E+01
9.097948E+01
9.085606E+01
9.186645E+01
9.134144E+01
9.091913E+01
9.058758E+01
9.056484E+01
9.113030E+01
9.085113E+01
9.124995E+01
9.080260E+01
9.078324E+01
9.161056E+01
9.163802E+01
9.131940E+01
9.113527E+01
9.092897E+01
9.076724E+01
9.079290E+01
9.059171E+01
9.065845E+01
9.067059E+01
9.060150E+01
9.126280E+01
9.071602E+01
9.106796E+01
9.038616E+01
9.019028E+01
9.063617E+01
9.030452E+01
9.025788E+01
9.026144E+01
8.998899E+01
8.984773E+01
9.015040E+01
8.996912E+01
8.995709E+01
8.973001E+01
8.962934E+01
8.935667E+01
8.931990E+01
8.922609E+01
8.917520E+01
8.903063E+01
8.906381E+01
8.905366E+01
8.887078E+01
8.910413E+01
8.878533E+01
8.879223E+01
8.889357E+01
8.860971E+01
8.881498E+01
8.841624E+01
8.856893E+01
8.828405E+01
8.863884E+01
8.811075E+01
8.831873E+01
8.835423E+01
8.850585E+01
8.819380E+01
8.881552E+01
8.852072E+01
8.901211E+01
8.888685E+01
8.892383E+01
8.818072E+01
8.739858E+01
8.689604E+01
8.641788E+01
8.360752E+01
8.041946E+01
7.934548E+01
7.812429E+01
7.563776E+01
7.185153E+01
7.387676E+01
7.696965E+01
7.537110E+01
7.835559E+01
8.439474E+01
7.885406E+01
8.336831E+01
8.778663E+01
8.659008E+01
8.074589E+01
7.678817E+01
4.805599E+01
5.886969E+01
9.028952E+01
7.965431E+01
8.145409E+01
-1.567645E+01
-7.602684E+00
8.919473E+01
1.901814E+02
2.644180E+01
-1.206707E+02
1.069209E+03
1.500953E+03
1.282491E+02
-4.259062E+02
-1.129390E+01
2.658511E+01
1.440007E+02
1.106694E+02
9.787783E+01
9.229781E+01
1.599149E+02
1.094058E+02
9.909778E+01
1.084404E+02
THETA
0.000000E+00
0.000000E+00
0.000000E+00
0.000000E+00
0.000000E+00
0.000000E+00
0.000000E+00
0.000000E+00
0.000000E+00
0.000000E+00
0.000000E+00
0.000000E+00
0.000000E+00
0.000000E+00
0.000000E+00
0.000000E+00
0.000000E+00
0.000000E+00
0.000000E+00
0.000000E+00
0.000000E+00
0.000000E+00
0.000000E+00
0.000000E+00
0.000000E+00
0.000000E+00
0.000000E+00
0.000000E+00
0.000000E+00
0.000000E+00
0.000000E+00
0.000000E+00
0.000000E+00
0.000000E+00
0.000000E+00
0.000000E+00
0.000000E+00
0.000000E+00
0.000000E+00
0.000000E+00
0.000000E+00
0.000000E+00
0.000000E+00
0.000000E+00
0.000000E+00
0.000000E+00
0.000000E+00
0.000000E+00
0.000000E+00
0.000000E+00
0.000000E+00
0.000000E+00
0.000000E+00
0.000000E+00
0.000000E+00
0.000000E+00
0.000000E+00
0.000000E+00
0.000000E+00
0.000000E+00
0.000000E+00
0.000000E+00
0.000000E+00
0.000000E+00
0.000000E+00
0.000000E+00
0.000000E+00
0.000000E+00
0.000000E+00
0.000000E+00
0.000000E+00
0.000000E+00
0.000000E+00
0.000000E+00
0.000000E+00
0.000000E+00
0.000000E+00
0.000000E+00
0.000000E+00
0.000000E+00
0.000000E+00
0.000000E+00
0.000000E+00
0.000000E+00
0.000000E+00
0.000000E+00
0.000000E+00
0.000000E+00
0.000000E+00
0.000000E+00
0.000000E+00
0.000000E+00
0.000000E+00
0.000000E+00
0.000000E+00
0.000000E+00
0.000000E+00
0.000000E+00
0.000000E+00
0.000000E+00
0.000000E+00
0.000000E+00
0.000000E+00
0.000000E+00
0.000000E+00
0.000000E+00
0.000000E+00
0.000000E+00
0.000000E+00
0.000000E+00
0.000000E+00
0.000000E+00
0.000000E+00
0.000000E+00
0.000000E+00
0.000000E+00
0.000000E+00
0.000000E+00
0.000000E+00
0.000000E+00
0.000000E+00
0.000000E+00
0.000000E+00
0.000000E+00
0.000000E+00
0.000000E+00
0.000000E+00
0.000000E+00
0.000000E+00
0.000000E+00
0.000000E+00
0.000000E+00
0.000000E+00
0.000000E+00
0.000000E+00
0.000000E+00
0.000000E+00
0.000000E+00
0.000000E+00
0.000000E+00
0.000000E+00
0.000000E+00
0.000000E+00
0.000000E+00
0.000000E+00
0.000000E+00
0.000000E+00
0.000000E+00
0.000000E+00
0.000000E+00
0.000000E+00
0.000000E+00
0.000000E+00
0.000000E+00
0.000000E+00
0.000000E+00
0.000000E+00
0.000000E+00
0.000000E+00
0.000000E+00
0.000000E+00
0.000000E+00
0.000000E+00
0.000000E+00
0.000000E+00
0.000000E+00
0.000000E+00
0.000000E+00
0.000000E+00
0.000000E+00
0.000000E+00
0.000000E+00
0.000000E+00
0.000000E+00
0.000000E+00
0.000000E+00
0.000000E+00
0.000000E+00
0.000000E+00
0.000000E+00
0.000000E+00
0.000000E+00
0.000000E+00
0.000000E+00
0.000000E+00
0.000000E+00
0.000000E+00
0.000000E+00
0.000000E+00
0.000000E+00
0.000000E+00
0.000000E+00
0.000000E+00
0.000000E+00
0.000000E+00
0.000000E+00
0.000000E+00
0.000000E+00
0.000000E+00
0.000000E+00
0.000000E+00
5.000000E+00
5.000000E+00
5.000000E+00
5.000000E+00
5.000000E+00
5.000000E+00
5.000000E+00
5.000000E+00
5.000000E+00
5.000000E+00
5.000000E+00
5.000000E+00
5.000000E+00
5.000000E+00
5.000000E+00
5.000000E+00
5.000000E+00
5.000000E+00
5.000000E+00
5.000000E+00
5.000000E+00
5.000000E+00
5.000000E+00
5.000000E+00
5.000000E+00
5.000000E+00
5.000000E+00
5.000000E+00
5.000000E+00
5.000000E+00
5.000000E+00
5.000000E+00
5.000000E+00
5.000000E+00
5.000000E+00
5.000000E+00
5.000000E+00
5.000000E+00
5.000000E+00
5.000000E+00
5.000000E+00
5.000000E+00
5.000000E+00
5.000000E+00
5.000000E+00
5.000000E+00
5.000000E+00
5.000000E+00
5.000000E+00
5.000000E+00
5.000000E+00
5.000000E+00
5.000000E+00
5.000000E+00
5.000000E+00
5.000000E+00
5.000000E+00
5.000000E+00
5.000000E+00
5.000000E+00
5.000000E+00
5.000000E+00
5.000000E+00
5.000000E+00
5.000000E+00
5.000000E+00
5.000000E+00
5.000000E+00
5.000000E+00
5.000000E+00
5.000000E+00
5.000000E+00
5.000000E+00
5.000000E+00
5.000000E+00
5.000000E+00
5.000000E+00
5.000000E+00
5.000000E+00
5.000000E+00
5.000000E+00
5.000000E+00
5.000000E+00
5.000000E+00
5.000000E+00
5.000000E+00
5.000000E+00
5.000000E+00
5.000000E+00
5.000000E+00
5.000000E+00
5.000000E+00
5.000000E+00
5.000000E+00
5.000000E+00
5.000000E+00
5.000000E+00
5.000000E+00
5.000000E+00
5.000000E+00
5.000000E+00
5.000000E+00
5.000000E+00
5.000000E+00
5.000000E+00
5.000000E+00
5.000000E+00
5.000000E+00
5.000000E+00
5.000000E+00
5.000000E+00
5.000000E+00
5.000000E+00
5.000000E+00
5.000000E+00
5.000000E+00
5.000000E+00
5.000000E+00
5.000000E+00
5.000000E+00
5.000000E+00
5.000000E+00
5.000000E+00
5.000000E+00
5.000000E+00
5.000000E+00
5.000000E+00
5.000000E+00
5.000000E+00
5.000000E+00
5.000000E+00
5.000000E+00
5.000000E+00
5.000000E+00
5.000000E+00
5.000000E+00
5.000000E+00
5.000000E+00
5.000000E+00
5.000000E+00
5.000000E+00
5.000000E+00
5.000000E+00
5.000000E+00
5.000000E+00
5.000000E+00
5.000000E+00
5.000000E+00
5.000000E+00
5.000000E+00
5.000000E+00
5.000000E+00
5.000000E+00
5.000000E+00
5.000000E+00
5.000000E+00
5.000000E+00
5.000000E+00
5.000000E+00
5.000000E+00
5.000000E+00
5.000000E+00
5.000000E+00
5.000000E+00
5.000000E+00
5.000000E+00
5.000000E+00
5.000000E+00
5.000000E+00
5.000000E+00
5.000000E+00
5.000000E+00
5.000000E+00
5.000000E+00
5.000000E+00
5.000000E+00
5.000000E+00
5.000000E+00
5.000000E+00
5.000000E+00
5.000000E+00
5.000000E+00
5.000000E+00
5.000000E+00
5.000000E+00
5.000000E+00
5.000000E+00
5.000000E+00
5.000000E+00
5.000000E+00
5.000000E+00
5.000000E+00
5.000000E+00
5.000000E+00
5.000000E+00
5.000000E+00
5.000000E+00
5.000000E+00
5.000000E+00
5.000000E+00
5.000000E+00
1.000000E+01
1.000000E+01
1.000000E+01
1.000000E+01
1.000000E+01
1.000000E+01
1.000000E+01
1.000000E+01
1.000000E+01
1.000000E+01
1.000000E+01
1.000000E+01
1.000000E+01
1.000000E+01
1.000000E+01
1.000000E+01
1.000000E+01
1.000000E+01
1.000000E+01
1.000000E+01
1.000000E+01
1.000000E+01
1.000000E+01
1.000000E+01
1.000000E+01
1.000000E+01
1.000000E+01
1.000000E+01
1.000000E+01
1.000000E+01
1.000000E+01
1.000000E+01
1.000000E+01
1.000000E+01
1.000000E+01
1.000000E+01
1.000000E+01
1.000000E+01
1.000000E+01
1.000000E+01
1.000000E+01
1.000000E+01
1.000000E+01
1.000000E+01
1.000000E+01
1.000000E+01
1.000000E+01
1.000000E+01
1.000000E+01
1.000000E+01
1.000000E+01
1.000000E+01
1.000000E+01
1.000000E+01
1.000000E+01
1.000000E+01
1.000000E+01
1.000000E+01
1.000000E+01
1.000000E+01
1.000000E+01
1.000000E+01
1.000000E+01
1.000000E+01
1.000000E+01
1.000000E+01
1.000000E+01
1.000000E+01
1.000000E+01
1.000000E+01
1.000000E+01
1.000000E+01
1.000000E+01
1.000000E+01
1.000000E+01
1.000000E+01
1.000000E+01
1.000000E+01
1.000000E+01
1.000000E+01
1.000000E+01
1.000000E+01
1.000000E+01
1.000000E+01
1.000000E+01
1.000000E+01
1.000000E+01
1.000000E+01
1.000000E+01
1.000000E+01
1.000000E+01
1.000000E+01
1.000000E+01
1.000000E+01
1.000000E+01
1.000000E+01
1.000000E+01
1.000000E+01
1.000000E+01
1.000000E+01
1.000000E+01
1.000000E+01
1.000000E+01
1.000000E+01
1.000000E+01
1.000000E+01
1.000000E+01
1.000000E+01
1.000000E+01
1.000000E+01
1.000000E+01
1.000000E+01
1.000000E+01
1.000000E+01
1.000000E+01
1.000000E+01
1.000000E+01
1.000000E+01
1.000000E+01
1.000000E+01
1.000000E+01
1.000000E+01
1.000000E+01
1.000000E+01
1.000000E+01
1.000000E+01
1.000000E+01
1.000000E+01
1.000000E+01
1.000000E+01
1.000000E+01
1.000000E+01
1.000000E+01
1.000000E+01
1.000000E+01
1.000000E+01
1.000000E+01
1.000000E+01
1.000000E+01
1.000000E+01
1.000000E+01
1.000000E+01
1.000000E+01
1.000000E+01
1.000000E+01
1.000000E+01
1.000000E+01
1.000000E+01
1.000000E+01
1.000000E+01
1.000000E+01
1.000000E+01
1.000000E+01
1.000000E+01
1.000000E+01
1.000000E+01
1.000000E+01
1.000000E+01
1.000000E+01
1.000000E+01
1.000000E+01
1.000000E+01
1.000000E+01
1.000000E+01
1.000000E+01
1.000000E+01
1.000000E+01
1.000000E+01
1.000000E+01
1.000000E+01
1.000000E+01
1.000000E+01
1.000000E+01
1.000000E+01
1.000000E+01
1.000000E+01
1.000000E+01
1.000000E+01
1.000000E+01
1.000000E+01
1.000000E+01
1.000000E+01
1.000000E+01
1.000000E+01
1.000000E+01
1.000000E+01
1.000000E+01
1.000000E+01
1.000000E+01
1.000000E+01
1.000000E+01
1.000000E+01
1.000000E+01
1.000000E+01
1.000000E+01
1.000000E+01
1.000000E+01
1.000000E+01
1.000000E+01
1.000000E+01
1.000000E+01
1.500000E+01
1.500000E+01
1.500000E+01
1.500000E+01
1.500000E+01
1.500000E+01
1.500000E+01
1.500000E+01
1.500000E+01
1.500000E+01
1.500000E+01
1.500000E+01
1.500000E+01
1.500000E+01
1.500000E+01
1.500000E+01
1.500000E+01
1.500000E+01
1.500000E+01
1.500000E+01
1.500000E+01
1.500000E+01
1.500000E+01
1.500000E+01
1.500000E+01
1.500000E+01
1.500000E+01
1.500000E+01
1.500000E+01
1.500000E+01
1.500000E+01
1.500000E+01
1.500000E+01
1.500000E+01
1.500000E+01
1.500000E+01
1.500000E+01
1.500000E+01
1.500000E+01
1.500000E+01
1.500000E+01
1.500000E+01
1.500000E+01
1.500000E+01
1.500000E+01
1.500000E+01
1.500000E+01
1.500000E+01
1.500000E+01
1.500000E+01
1.500000E+01
1.500000E+01
1.500000E+01
1.500000E+01
1.500000E+01
1.500000E+01
1.500000E+01
1.500000E+01
1.500000E+01
1.500000E+01
1.500000E+01
1.500000E+01
1.500000E+01
1.500000E+01
1.500000E+01
1.500000E+01
1.500000E+01
1.500000E+01
1.500000E+01
1.500000E+01
1.500000E+01
1.500000E+01
1.500000E+01
1.500000E+01
1.500000E+01
1.500000E+01
1.500000E+01
1.500000E+01
1.500000E+01
1.500000E+01
1.500000E+01
1.500000E+01
1.500000E+01
1.500000E+01
1.500000E+01
1.500000E+01
1.500000E+01
1.500000E+01
1.500000E+01
1.500000E+01
1.500000E+01
1.500000E+01
1.500000E+01
1.500000E+01
1.500000E+01
1.500000E+01
1.500000E+01
1.500000E+01
1.500000E+01
1.500000E+01
1.500000E+01
1.500000E+01
1.500000E+01
1.500000E+01
1.500000E+01
1.500000E+01
1.500000E+01
1.500000E+01
1.500000E+01
1.500000E+01
1.500000E+01
1.500000E+01
1.500000E+01
1.500000E+01
1.500000E+01
1.500000E+01
1.500000E+01
1.500000E+01
1.500000E+01
1.500000E+01
1.500000E+01
1.500000E+01
1.500000E+01
1.500000E+01
1.500000E+01
1.500000E+01
1.500000E+01
1.500000E+01
1.500000E+01
1.500000E+01
1.500000E+01
1.500000E+01
1.500000E+01
1.500000E+01
1.500000E+01
1.500000E+01
1.500000E+01
1.500000E+01
1.500000E+01
1.500000E+01
1.500000E+01
1.500000E+01
1.500000E+01
1.500000E+01
1.500000E+01
1.500000E+01
1.500000E+01
1.500000E+01
1.500000E+01
1.500000E+01
1.500000E+01
1.500000E+01
1.500000E+01
1.500000E+01
1.500000E+01
1.500000E+01
1.500000E+01
1.500000E+01
1.500000E+01
1.500000E+01
1.500000E+01
1.500000E+01
1.500000E+01
1.500000E+01
1.500000E+01
1.500000E+01
1.500000E+01
1.500000E+01
1.500000E+01
1.500000E+01
1.500000E+01
1.500000E+01
1.500000E+01
1.500000E+01
1.500000E+01
1.500000E+01
1.500000E+01
1.500000E+01
1.500000E+01
1.500000E+01
1.500000E+01
1.500000E+01
1.500000E+01
1.500000E+01
1.500000E+01
1.500000E+01
1.500000E+01
1.500000E+01
1.500000E+01
1.500000E+01
1.500000E+01
1.500000E+01
1.500000E+01
1.500000E+01
1.500000E+01
1.500000E+01
1.500000E+01
1.500000E+01
1.500000E+01
1.500000E+01
1.500000E+01
2.000000E+01
2.000000E+01
2.000000E+01
2.000000E+01
2.000000E+01
2.000000E+01
2.000000E+01
2.000000E+01
2.000000E+01
2.000000E+01
2.000000E+01
2.000000E+01
2.000000E+01
2.000000E+01
2.000000E+01
2.000000E+01
2.000000E+01
2.000000E+01
2.000000E+01
2.000000E+01
2.000000E+01
2.000000E+01
2.000000E+01
2.000000E+01
2.000000E+01
2.000000E+01
2.000000E+01
2.000000E+01
2.000000E+01
2.000000E+01
2.000000E+01
2.000000E+01
2.000000E+01
2.000000E+01
2.000000E+01
2.000000E+01
2.000000E+01
2.000000E+01
2.000000E+01
2.000000E+01
2.000000E+01
2.000000E+01
2.000000E+01
2.000000E+01
2.000000E+01
2.000000E+01
2.000000E+01
2.000000E+01
2.000000E+01
2.000000E+01
2.000000E+01
2.000000E+01
2.000000E+01
2.000000E+01
2.000000E+01
2.000000E+01
2.000000E+01
2.000000E+01
2.000000E+01
2.000000E+01
2.000000E+01
2.000000E+01
2.000000E+01
2.000000E+01
2.000000E+01
2.000000E+01
2.000000E+01
2.000000E+01
2.000000E+01
2.000000E+01
2.000000E+01
2.000000E+01
2.000000E+01
2.000000E+01
2.000000E+01
2.000000E+01
2.000000E+01
2.000000E+01
2.000000E+01
2.000000E+01
2.000000E+01
2.000000E+01
2.000000E+01
2.000000E+01
2.000000E+01
2.000000E+01
2.000000E+01
2.000000E+01
2.000000E+01
2.000000E+01
2.000000E+01
2.000000E+01
2.000000E+01
2.000000E+01
2.000000E+01
2.000000E+01
2.000000E+01
2.000000E+01
2.000000E+01
2.000000E+01
2.000000E+01
2.000000E+01
2.000000E+01
2.000000E+01
2.000000E+01
2.000000E+01
2.000000E+01
2.000000E+01
2.000000E+01
2.000000E+01
2.000000E+01
2.000000E+01
2.000000E+01
2.000000E+01
2.000000E+01
2.000000E+01
2.000000E+01
2.000000E+01
2.000000E+01
2.000000E+01
2.000000E+01
2.000000E+01
2.000000E+01
2.000000E+01
2.000000E+01
2.000000E+01
2.000000E+01
2.000000E+01
2.000000E+01
2.000000E+01
2.000000E+01
2.000000E+01
2.000000E+01
2.000000E+01
2.000000E+01
2.000000E+01
2.000000E+01
2.000000E+01
2.000000E+01
2.000000E+01
2.000000E+01
2.000000E+01
2.000000E+01
2.000000E+01
2.000000E+01
2.000000E+01
2.000000E+01
2.000000E+01
2.000000E+01
2.000000E+01
2.000000E+01
2.000000E+01
2.000000E+01
2.000000E+01
2.000000E+01
2.000000E+01
2.000000E+01
2.000000E+01
2.000000E+01
2.000000E+01
2.000000E+01
2.000000E+01
2.000000E+01
2.000000E+01
2.000000E+01
2.000000E+01
2.000000E+01
2.000000E+01
2.000000E+01
2.000000E+01
2.000000E+01
2.000000E+01
2.000000E+01
2.000000E+01
2.000000E+01
2.000000E+01
2.000000E+01
2.000000E+01
2.000000E+01
2.000000E+01
2.000000E+01
2.000000E+01
2.000000E+01
2.000000E+01
2.000000E+01
2.000000E+01
2.000000E+01
2.000000E+01
2.000000E+01
2.000000E+01
2.000000E+01
2.000000E+01
2.000000E+01
2.000000E+01
2.000000E+01
2.000000E+01
2.000000E+01
2.000000E+01
2.000000E+01
2.000000E+01
2.000000E+01
2.500000E+01
2.500000E+01
2.500000E+01
2.500000E+01
2.500000E+01
2.500000E+01
2.500000E+01
2.500000E+01
2.500000E+01
2.500000E+01
2.500000E+01
2.500000E+01
2.500000E+01
2.500000E+01
2.500000E+01
2.500000E+01
2.500000E+01
2.500000E+01
2.500000E+01
2.500000E+01
2.500000E+01
2.500000E+01
2.500000E+01
2.500000E+01
2.500000E+01
2.500000E+01
2.500000E+01
2.500000E+01
2.500000E+01
2.500000E+01
2.500000E+01
2.500000E+01
2.500000E+01
2.500000E+01
2.500000E+01
2.500000E+01
2.500000E+01
2.500000E+01
2.500000E+01
2.500000E+01
2.500000E+01
2.500000E+01
2.500000E+01
2.500000E+01
2.500000E+01
2.500000E+01
2.500000E+01
2.500000E+01
2.500000E+01
2.500000E+01
2.500000E+01
2.500000E+01
2.500000E+01
2.500000E+01
2.500000E+01
2.500000E+01
2.500000E+01
2.500000E+01
2.500000E+01
2.500000E+01
2.500000E+01
2.500000E+01
2.500000E+01
2.500000E+01
2.500000E+01
2.500000E+01
2.500000E+01
2.500000E+01
2.500000E+01
2.500000E+01
2.500000E+01
2.500000E+01
2.500000E+01
2.500000E+01
2.500000E+01
2.500000E+01
2.500000E+01
2.500000E+01
2.500000E+01
2.500000E+01
2.500000E+01
2.500000E+01
2.500000E+01
2.500000E+01
2.500000E+01
2.500000E+01
2.500000E+01
2.500000E+01
2.500000E+01
2.500000E+01
2.500000E+01
2.500000E+01
2.500000E+01
2.500000E+01
2.500000E+01
2.500000E+01
2.500000E+01
2.500000E+01
2.500000E+01
2.500000E+01
2.500000E+01
2.500000E+01
2.500000E+01
2.500000E+01
2.500000E+01
2.500000E+01
2.500000E+01
2.500000E+01
2.500000E+01
2.500000E+01
2.500000E+01
2.500000E+01
2.500000E+01
2.500000E+01
2.500000E+01
2.500000E+01
2.500000E+01
2.500000E+01
2.500000E+01
2.500000E+01
2.500000E+01
2.500000E+01
2.500000E+01
2.500000E+01
2.500000E+01
2.500000E+01
2.500000E+01
2.500000E+01
2.500000E+01
2.500000E+01
2.500000E+01
2.500000E+01
2.500000E+01
2.500000E+01
2.500000E+01
2.500000E+01
2.500000E+01
2.500000E+01
2.500000E+01
2.500000E+01
2.500000E+01
2.500000E+01
2.500000E+01
2.500000E+01
2.500000E+01
2.500000E+01
2.500000E+01
2.500000E+01
2.500000E+01
2.500000E+01
2.500000E+01
2.500000E+01
2.500000E+01
2.500000E+01
2.500000E+01
2.500000E+01
2.500000E+01
2.500000E+01
2.500000E+01
2.500000E+01
2.500000E+01
2.500000E+01
2.500000E+01
2.500000E+01
2.500000E+01
2.500000E+01
2.500000E+01
2.500000E+01
2.500000E+01
2.500000E+01
2.500000E+01
2.500000E+01
2.500000E+01
2.500000E+01
2.500000E+01
2.500000E+01
2.500000E+01
2.500000E+01
2.500000E+01
2.500000E+01
2.500000E+01
2.500000E+01
2.500000E+01
2.500000E+01
2.500000E+01
2.500000E+01
2.500000E+01
2.500000E+01
2.500000E+01
2.500000E+01
2.500000E+01
2.500000E+01
2.500000E+01
2.500000E+01
2.500000E+01
2.500000E+01
2.500000E+01
2.500000E+01
2.500000E+01
2.500000E+01
2.500000E+01
3.000000E+01
3.000000E+01
3.000000E+01
3.000000E+01
3.000000E+01
3.000000E+01
3.000000E+01
3.000000E+01
3.000000E+01
3.000000E+01
3.000000E+01
3.000000E+01
3.000000E+01
3.000000E+01
3.000000E+01
3.000000E+01
3.000000E+01
3.000000E+01
3.000000E+01
3.000000E+01
3.000000E+01
3.000000E+01
3.000000E+01
3.000000E+01
3.000000E+01
3.000000E+01
3.000000E+01
3.000000E+01
3.000000E+01
3.000000E+01
3.000000E+01
3.000000E+01
3.000000E+01
3.000000E+01
3.000000E+01
3.000000E+01
3.000000E+01
3.000000E+01
3.000000E+01
3.000000E+01
3.000000E+01
3.000000E+01
3.000000E+01
3.000000E+01
3.000000E+01
3.000000E+01
3.000000E+01
3.000000E+01
3.000000E+01
3.000000E+01
3.000000E+01
3.000000E+01
3.000000E+01
3.000000E+01
3.000000E+01
3.000000E+01
3.000000E+01
3.000000E+01
3.000000E+01
3.000000E+01
3.000000E+01
3.000000E+01
3.000000E+01
3.000000E+01
3.000000E+01
3.000000E+01
3.000000E+01
3.000000E+01
3.000000E+01
3.000000E+01
3.000000E+01
3.000000E+01
3.000000E+01
3.000000E+01
3.000000E+01
3.000000E+01
3.000000E+01
3.000000E+01
3.000000E+01
3.000000E+01
3.000000E+01
3.000000E+01
3.000000E+01
3.000000E+01
3.000000E+01
3.000000E+01
3.000000E+01
3.000000E+01
3.000000E+01
3.000000E+01
3.000000E+01
3.000000E+01
3.000000E+01
3.000000E+01
3.000000E+01
3.000000E+01
3.000000E+01
3.000000E+01
3.000000E+01
3.000000E+01
3.000000E+01
3.000000E+01
3.000000E+01
3.000000E+01
3.000000E+01
3.000000E+01
3.000000E+01
3.000000E+01
3.000000E+01
3.000000E+01
3.000000E+01
3.000000E+01
3.000000E+01
3.000000E+01
3.000000E+01
3.000000E+01
3.000000E+01
3.000000E+01
3.000000E+01
3.000000E+01
3.000000E+01
3.000000E+01
3.000000E+01
3.000000E+01
3.000000E+01
3.000000E+01
3.000000E+01
3.000000E+01
3.000000E+01
3.000000E+01
3.000000E+01
3.000000E+01
3.000000E+01
3.000000E+01
3.000000E+01
3.000000E+01
3.000000E+01
3.000000E+01
3.000000E+01
3.000000E+01
3.000000E+01
3.000000E+01
3.000000E+01
3.000000E+01
3.000000E+01
3.000000E+01
3.000000E+01
3.000000E+01
3.000000E+01
3.000000E+01
3.000000E+01
3.000000E+01
3.000000E+01
3.000000E+01
3.000000E+01
3.000000E+01
3.000000E+01
3.000000E+01
3.000000E+01
3.000000E+01
3.000000E+01
3.000000E+01
3.000000E+01
3.000000E+01
3.000000E+01
3.000000E+01
3.000000E+01
3.000000E+01
3.000000E+01
3.000000E+01
3.000000E+01
3.000000E+01
3.000000E+01
3.000000E+01
3.000000E+01
3.000000E+01
3.000000E+01
3.000000E+01
3.000000E+01
3.000000E+01
3.000000E+01
3.000000E+01
3.000000E+01
3.000000E+01
3.000000E+01
3.000000E+01
3.000000E+01
3.000000E+01
3.000000E+01
3.000000E+01
3.000000E+01
3.000000E+01
3.000000E+01
3.000000E+01
3.000000E+01
3.000000E+01
3.000000E+01
3.000000E+01
3.000000E+01
3.000000E+01
3.000000E+01
3.500000E+01
3.500000E+01
3.500000E+01
3.500000E+01
3.500000E+01
3.500000E+01
3.500000E+01
3.500000E+01
3.500000E+01
3.500000E+01
3.500000E+01
3.500000E+01
3.500000E+01
3.500000E+01
3.500000E+01
3.500000E+01
3.500000E+01
3.500000E+01
3.500000E+01
3.500000E+01
3.500000E+01
3.500000E+01
3.500000E+01
3.500000E+01
3.500000E+01
3.500000E+01
3.500000E+01
3.500000E+01
3.500000E+01
3.500000E+01
3.500000E+01
3.500000E+01
3.500000E+01
3.500000E+01
3.500000E+01
3.500000E+01
3.500000E+01
3.500000E+01
3.500000E+01
3.500000E+01
3.500000E+01
3.500000E+01
3.500000E+01
3.500000E+01
3.500000E+01
3.500000E+01
3.500000E+01
3.500000E+01
3.500000E+01
3.500000E+01
3.500000E+01
3.500000E+01
3.500000E+01
3.500000E+01
3.500000E+01
3.500000E+01
3.500000E+01
3.500000E+01
3.500000E+01
3.500000E+01
3.500000E+01
3.500000E+01
3.500000E+01
3.500000E+01
3.500000E+01
3.500000E+01
3.500000E+01
3.500000E+01
3.500000E+01
3.500000E+01
3.500000E+01
3.500000E+01
3.500000E+01
3.500000E+01
3.500000E+01
3.500000E+01
3.500000E+01
3.500000E+01
3.500000E+01
3.500000E+01
3.500000E+01
3.500000E+01
3.500000E+01
3.500000E+01
3.500000E+01
3.500000E+01
3.500000E+01
3.500000E+01
3.500000E+01
3.500000E+01
3.500000E+01
3.500000E+01
3.500000E+01
3.500000E+01
3.500000E+01
3.500000E+01
3.500000E+01
3.500000E+01
3.500000E+01
3.500000E+01
3.500000E+01
3.500000E+01
3.500000E+01
3.500000E+01
3.500000E+01
3.500000E+01
3.500000E+01
3.500000E+01
3.500000E+01
3.500000E+01
3.500000E+01
3.500000E+01
3.500000E+01
3.500000E+01
3.500000E+01
3.500000E+01
3.500000E+01
3.500000E+01
3.500000E+01
3.500000E+01
3.500000E+01
3.500000E+01
3.500000E+01
3.500000E+01
3.500000E+01
3.500000E+01
3.500000E+01
3.500000E+01
3.500000E+01
3.500000E+01
3.500000E+01
3.500000E+01
3.500000E+01
3.500000E+01
3.500000E+01
3.500000E+01
3.500000E+01
3.500000E+01
3.500000E+01
3.500000E+01
3.500000E+01
3.500000E+01
3.500000E+01
3.500000E+01
3.500000E+01
3.500000E+01
3.500000E+01
3.500000E+01
3.500000E+01
3.500000E+01
3.500000E+01
3.500000E+01
3.500000E+01
3.500000E+01
3.500000E+01
3.500000E+01
3.500000E+01
3.500000E+01
3.500000E+01
3.500000E+01
3.500000E+01
3.500000E+01
3.500000E+01
3.500000E+01
3.500000E+01
3.500000E+01
3.500000E+01
3.500000E+01
3.500000E+01
3.500000E+01
3.500000E+01
3.500000E+01
3.500000E+01
3.500000E+01
3.500000E+01
3.500000E+01
3.500000E+01
3.500000E+01
3.500000E+01
3.500000E+01
3.500000E+01
3.500000E+01
3.500000E+01
3.500000E+01
3.500000E+01
3.500000E+01
3.500000E+01
3.500000E+01
3.500000E+01
3.500000E+01
3.500000E+01
3.500000E+01
3.500000E+01
3.500000E+01
3.500000E+01
3.500000E+01
3.500000E+01
3.500000E+01
3.500000E+01
3.500000E+01
3.500000E+01
4.000000E+01
4.000000E+01
4.000000E+01
4.000000E+01
4.000000E+01
4.000000E+01
4.000000E+01
4.000000E+01
4.000000E+01
4.000000E+01
4.000000E+01
4.000000E+01
4.000000E+01
4.000000E+01
4.000000E+01
4.000000E+01
4.000000E+01
4.000000E+01
4.000000E+01
4.000000E+01
4.000000E+01
4.000000E+01
4.000000E+01
4.000000E+01
4.000000E+01
4.000000E+01
4.000000E+01
4.000000E+01
4.000000E+01
4.000000E+01
4.000000E+01
4.000000E+01
4.000000E+01
4.000000E+01
4.000000E+01
4.000000E+01
4.000000E+01
4.000000E+01
4.000000E+01
4.000000E+01
4.000000E+01
4.000000E+01
4.000000E+01
4.000000E+01
4.000000E+01
4.000000E+01
4.000000E+01
4.000000E+01
4.000000E+01
4.000000E+01
4.000000E+01
4.000000E+01
4.000000E+01
4.000000E+01
4.000000E+01
4.000000E+01
4.000000E+01
4.000000E+01
4.000000E+01
4.000000E+01
4.000000E+01
4.000000E+01
4.000000E+01
4.000000E+01
4.000000E+01
4.000000E+01
4.000000E+01
4.000000E+01
4.000000E+01
4.000000E+01
4.000000E+01
4.000000E+01
4.000000E+01
4.000000E+01
4.000000E+01
4.000000E+01
4.000000E+01
4.000000E+01
4.000000E+01
4.000000E+01
4.000000E+01
4.000000E+01
4.000000E+01
4.000000E+01
4.000000E+01
4.000000E+01
4.000000E+01
4.000000E+01
4.000000E+01
4.000000E+01
4.000000E+01
4.000000E+01
4.000000E+01
4.000000E+01
4.000000E+01
4.000000E+01
4.000000E+01
4.000000E+01
4.000000E+01
4.000000E+01
4.000000E+01
4.000000E+01
4.000000E+01
4.000000E+01
4.000000E+01
4.000000E+01
4.000000E+01
4.000000E+01
4.000000E+01
4.000000E+01
4.000000E+01
4.000000E+01
4.000000E+01
4.000000E+01
4.000000E+01
4.000000E+01
4.000000E+01
4.000000E+01
4.000000E+01
4.000000E+01
4.000000E+01
4.000000E+01
4.000000E+01
4.000000E+01
4.000000E+01
4.000000E+01
4.000000E+01
4.000000E+01
4.000000E+01
4.000000E+01
4.000000E+01
4.000000E+01
4.000000E+01
4.000000E+01
4.000000E+01
4.000000E+01
4.000000E+01
4.000000E+01
4.000000E+01
4.000000E+01
4.000000E+01
4.000000E+01
4.000000E+01
4.000000E+01
4.000000E+01
4.000000E+01
4.000000E+01
4.000000E+01
4.000000E+01
4.000000E+01
4.000000E+01
4.000000E+01
4.000000E+01
4.000000E+01
4.000000E+01
4.000000E+01
4.000000E+01
4.000000E+01
4.000000E+01
4.000000E+01
4.000000E+01
4.000000E+01
4.000000E+01
4.000000E+01
4.000000E+01
4.000000E+01
4.000000E+01
4.000000E+01
4.000000E+01
4.000000E+01
4.000000E+01
4.000000E+01
4.000000E+01
4.000000E+01
4.000000E+01
4.000000E+01
4.000000E+01
4.000000E+01
4.000000E+01
4.000000E+01
4.000000E+01
4.000000E+01
4.000000E+01
4.000000E+01
4.000000E+01
4.000000E+01
4.000000E+01
4.000000E+01
4.000000E+01
4.000000E+01
4.000000E+01
4.000000E+01
4.000000E+01
4.000000E+01
4.000000E+01
4.000000E+01
4.000000E+01
4.000000E+01
4.000000E+01
4.000000E+01
4.000000E+01
4.500000E+01
4.500000E+01
4.500000E+01
4.500000E+01
4.500000E+01
4.500000E+01
4.500000E+01
4.500000E+01
4.500000E+01
4.500000E+01
4.500000E+01
4.500000E+01
4.500000E+01
4.500000E+01
4.500000E+01
4.500000E+01
4.500000E+01
4.500000E+01
4.500000E+01
4.500000E+01
4.500000E+01
4.500000E+01
4.500000E+01
4.500000E+01
4.500000E+01
4.500000E+01
4.500000E+01
4.500000E+01
4.500000E+01
4.500000E+01
4.500000E+01
4.500000E+01
4.500000E+01
4.500000E+01
4.500000E+01
4.500000E+01
4.500000E+01
4.500000E+01
4.500000E+01
4.500000E+01
4.500000E+01
4.500000E+01
4.500000E+01
4.500000E+01
4.500000E+01
4.500000E+01
4.500000E+01
4.500000E+01
4.500000E+01
4.500000E+01
4.500000E+01
4.500000E+01
4.500000E+01
4.500000E+01
4.500000E+01
4.500000E+01
4.500000E+01
4.500000E+01
4.500000E+01
4.500000E+01
4.500000E+01
4.500000E+01
4.500000E+01
4.500000E+01
4.500000E+01
4.500000E+01
4.500000E+01
4.500000E+01
4.500000E+01
4.500000E+01
4.500000E+01
4.500000E+01
4.500000E+01
4.500000E+01
4.500000E+01
4.500000E+01
4.500000E+01
4.500000E+01
4.500000E+01
4.500000E+01
4.500000E+01
4.500000E+01
4.500000E+01
4.500000E+01
4.500000E+01
4.500000E+01
4.500000E+01
4.500000E+01
4.500000E+01
4.500000E+01
4.500000E+01
4.500000E+01
4.500000E+01
4.500000E+01
4.500000E+01
4.500000E+01
4.500000E+01
4.500000E+01
4.500000E+01
4.500000E+01
4.500000E+01
4.500000E+01
4.500000E+01
4.500000E+01
4.500000E+01
4.500000E+01
4.500000E+01
4.500000E+01
4.500000E+01
4.500000E+01
4.500000E+01
4.500000E+01
4.500000E+01
4.500000E+01
4.500000E+01
4.500000E+01
4.500000E+01
4.500000E+01
4.500000E+01
4.500000E+01
4.500000E+01
4.500000E+01
4.500000E+01
4.500000E+01
4.500000E+01
4.500000E+01
4.500000E+01
4.500000E+01
4.500000E+01
4.500000E+01
4.500000E+01
4.500000E+01
4.500000E+01
4.500000E+01
4.500000E+01
4.500000E+01
4.500000E+01
4.500000E+01
4.500000E+01
4.500000E+01
4.500000E+01
4.500000E+01
4.500000E+01
4.500000E+01
4.500000E+01
4.500000E+01
4.500000E+01
4.500000E+01
4.500000E+01
4.500000E+01
4.500000E+01
4.500000E+01
4.500000E+01
4.500000E+01
4.500000E+01
4.500000E+01
4.500000E+01
4.500000E+01
4.500000E+01
4.500000E+01
4.500000E+01
4.500000E+01
4.500000E+01
4.500000E+01
4.500000E+01
4.500000E+01
4.500000E+01
4.500000E+01
4.500000E+01
4.500000E+01
4.500000E+01
4.500000E+01
4.500000E+01
4.500000E+01
4.500000E+01
4.500000E+01
4.500000E+01
4.500000E+01
4.500000E+01
4.500000E+01
4.500000E+01
4.500000E+01
4.500000E+01
4.500000E+01
4.500000E+01
4.500000E+01
4.500000E+01
4.500000E+01
4.500000E+01
4.500000E+01
4.500000E+01
4.500000E+01
4.500000E+01
4.500000E+01
4.500000E+01
4.500000E+01
4.500000E+01
4.500000E+01
4.500000E+01
4.500000E+01
4.500000E+01
5.000000E+01
5.000000E+01
5.000000E+01
5.000000E+01
5.000000E+01
5.000000E+01
5.000000E+01
5.000000E+01
5.000000E+01
5.000000E+01
5.000000E+01
5.000000E+01
5.000000E+01
5.000000E+01
5.000000E+01
5.000000E+01
5.000000E+01
5.000000E+01
5.000000E+01
5.000000E+01
5.000000E+01
5.000000E+01
5.000000E+01
5.000000E+01
5.000000E+01
5.000000E+01
5.000000E+01
5.000000E+01
5.000000E+01
5.000000E+01
5.000000E+01
5.000000E+01
5.000000E+01
5.000000E+01
5.000000E+01
5.000000E+01
5.000000E+01
5.000000E+01
5.000000E+01
5.000000E+01
5.000000E+01
5.000000E+01
5.000000E+01
5.000000E+01
5.000000E+01
5.000000E+01
5.000000E+01
5.000000E+01
5.000000E+01
5.000000E+01
5.000000E+01
5.000000E+01
5.000000E+01
5.000000E+01
5.000000E+01
5.000000E+01
5.000000E+01
5.000000E+01
5.000000E+01
5.000000E+01
5.000000E+01
5.000000E+01
5.000000E+01
5.000000E+01
5.000000E+01
5.000000E+01
5.000000E+01
5.000000E+01
5.000000E+01
5.000000E+01
5.000000E+01
5.000000E+01
5.000000E+01
5.000000E+01
5.000000E+01
5.000000E+01
5.000000E+01
5.000000E+01
5.000000E+01
5.000000E+01
5.000000E+01
5.000000E+01
5.000000E+01
5.000000E+01
5.000000E+01
5.000000E+01
5.000000E+01
5.000000E+01
5.000000E+01
5.000000E+01
5.000000E+01
5.000000E+01
5.000000E+01
5.000000E+01
5.000000E+01
5.000000E+01
5.000000E+01
5.000000E+01
5.000000E+01
5.000000E+01
5.000000E+01
5.000000E+01
5.000000E+01
5.000000E+01
5.000000E+01
5.000000E+01
5.000000E+01
5.000000E+01
5.000000E+01
5.000000E+01
5.000000E+01
5.000000E+01
5.000000E+01
5.000000E+01
5.000000E+01
5.000000E+01
5.000000E+01
5.000000E+01
5.000000E+01
5.000000E+01
5.000000E+01
5.000000E+01
5.000000E+01
5.000000E+01
5.000000E+01
5.000000E+01
5.000000E+01
5.000000E+01
5.000000E+01
5.000000E+01
5.000000E+01
5.000000E+01
5.000000E+01
5.000000E+01
5.000000E+01
5.000000E+01
5.000000E+01
5.000000E+01
5.000000E+01
5.000000E+01
5.000000E+01
5.000000E+01
5.000000E+01
5.000000E+01
5.000000E+01
5.000000E+01
5.000000E+01
5.000000E+01
5.000000E+01
5.000000E+01
5.000000E+01
5.000000E+01
5.000000E+01
5.000000E+01
5.000000E+01
5.000000E+01
5.000000E+01
5.000000E+01
5.000000E+01
5.000000E+01
5.000000E+01
5.000000E+01
5.000000E+01
5.000000E+01
5.000000E+01
5.000000E+01
5.000000E+01
5.000000E+01
5.000000E+01
5.000000E+01
5.000000E+01
5.000000E+01
5.000000E+01
5.000000E+01
5.000000E+01
5.000000E+01
5.000000E+01
5.000000E+01
5.000000E+01
5.000000E+01
5.000000E+01
5.000000E+01
5.000000E+01
5.000000E+01
5.000000E+01
5.000000E+01
5.000000E+01
5.000000E+01
5.000000E+01
5.000000E+01
5.000000E+01
5.000000E+01
5.000000E+01
5.000000E+01
5.000000E+01
5.000000E+01
5.000000E+01
5.000000E+01
5.000000E+01
5.000000E+01
5.000000E+01
5.500000E+01
5.500000E+01
5.500000E+01
5.500000E+01
5.500000E+01
5.500000E+01
5.500000E+01
5.500000E+01
5.500000E+01
5.500000E+01
5.500000E+01
5.500000E+01
5.500000E+01
5.500000E+01
5.500000E+01
5.500000E+01
5.500000E+01
5.500000E+01
5.500000E+01
5.500000E+01
5.500000E+01
5.500000E+01
5.500000E+01
5.500000E+01
5.500000E+01
5.500000E+01
5.500000E+01
5.500000E+01
5.500000E+01
5.500000E+01
5.500000E+01
5.500000E+01
5.500000E+01
5.500000E+01
5.500000E+01
5.500000E+01
5.500000E+01
5.500000E+01
5.500000E+01
5.500000E+01
5.500000E+01
5.500000E+01
5.500000E+01
5.500000E+01
5.500000E+01
5.500000E+01
5.500000E+01
5.500000E+01
5.500000E+01
5.500000E+01
5.500000E+01
5.500000E+01
5.500000E+01
5.500000E+01
5.500000E+01
5.500000E+01
5.500000E+01
5.500000E+01
5.500000E+01
5.500000E+01
5.500000E+01
5.500000E+01
5.500000E+01
5.500000E+01
5.500000E+01
5.500000E+01
5.500000E+01
5.500000E+01
5.500000E+01
5.500000E+01
5.500000E+01
5.500000E+01
5.500000E+01
5.500000E+01
5.500000E+01
5.500000E+01
5.500000E+01
5.500000E+01
5.500000E+01
5.500000E+01
5.500000E+01
5.500000E+01
5.500000E+01
5.500000E+01
5.500000E+01
5.500000E+01
5.500000E+01
5.500000E+01
5.500000E+01
5.500000E+01
5.500000E+01
5.500000E+01
5.500000E+01
5.500000E+01
5.500000E+01
5.500000E+01
5.500000E+01
5.500000E+01
5.500000E+01
5.500000E+01
5.500000E+01
5.500000E+01
5.500000E+01
5.500000E+01
5.500000E+01
5.500000E+01
5.500000E+01
5.500000E+01
5.500000E+01
5.500000E+01
5.500000E+01
5.500000E+01
5.500000E+01
5.500000E+01
5.500000E+01
5.500000E+01
5.500000E+01
5.500000E+01
5.500000E+01
5.500000E+01
5.500000E+01
5.500000E+01
5.500000E+01
5.500000E+01
5.500000E+01
5.500000E+01
5.500000E+01
5.500000E+01
5.500000E+01
5.500000E+01
5.500000E+01
5.500000E+01
5.500000E+01
5.500000E+01
5.500000E+01
5.500000E+01
5.500000E+01
5.500000E+01
5.500000E+01
5.500000E+01
5.500000E+01
5.500000E+01
5.500000E+01
5.500000E+01
5.500000E+01
5.500000E+01
5.500000E+01
5.500000E+01
5.500000E+01
5.500000E+01
5.500000E+01
5.500000E+01
5.500000E+01
5.500000E+01
5.500000E+01
5.500000E+01
5.500000E+01
5.500000E+01
5.500000E+01
5.500000E+01
5.500000E+01
5.500000E+01
5.500000E+01
5.500000E+01
5.500000E+01
5.500000E+01
5.500000E+01
5.500000E+01
5.500000E+01
5.500000E+01
5.500000E+01
5.500000E+01
5.500000E+01
5.500000E+01
5.500000E+01
5.500000E+01
5.500000E+01
5.500000E+01
5.500000E+01
5.500000E+01
5.500000E+01
5.500000E+01
5.500000E+01
5.500000E+01
5.500000E+01
5.500000E+01
5.500000E+01
5.500000E+01
5.500000E+01
5.500000E+01
5.500000E+01
5.500000E+01
5.500000E+01
5.500000E+01
5.500000E+01
5.500000E+01
5.500000E+01
5.500000E+01
5.500000E+01
5.500000E+01
5.500000E+01
6.000000E+01
6.000000E+01
6.000000E+01
6.000000E+01
6.000000E+01
6.000000E+01
6.000000E+01
6.000000E+01
6.000000E+01
6.000000E+01
6.000000E+01
6.000000E+01
6.000000E+01
6.000000E+01
6.000000E+01
6.000000E+01
6.000000E+01
6.000000E+01
6.000000E+01
6.000000E+01
6.000000E+01
6.000000E+01
6.000000E+01
6.000000E+01
6.000000E+01
6.000000E+01
6.000000E+01
6.000000E+01
6.000000E+01
6.000000E+01
6.000000E+01
6.000000E+01
6.000000E+01
6.000000E+01
6.000000E+01
6.000000E+01
6.000000E+01
6.000000E+01
6.000000E+01
6.000000E+01
6.000000E+01
6.000000E+01
6.000000E+01
6.000000E+01
6.000000E+01
6.000000E+01
6.000000E+01
6.000000E+01
6.000000E+01
6.000000E+01
6.000000E+01
6.000000E+01
6.000000E+01
6.000000E+01
6.000000E+01
6.000000E+01
6.000000E+01
6.000000E+01
6.000000E+01
6.000000E+01
6.000000E+01
6.000000E+01
6.000000E+01
6.000000E+01
6.000000E+01
6.000000E+01
6.000000E+01
6.000000E+01
6.000000E+01
6.000000E+01
6.000000E+01
6.000000E+01
6.000000E+01
6.000000E+01
6.000000E+01
6.000000E+01
6.000000E+01
6.000000E+01
6.000000E+01
6.000000E+01
6.000000E+01
6.000000E+01
6.000000E+01
6.000000E+01
6.000000E+01
6.000000E+01
6.000000E+01
6.000000E+01
6.000000E+01
6.000000E+01
6.000000E+01
6.000000E+01
6.000000E+01
6.000000E+01
6.000000E+01
6.000000E+01
6.000000E+01
6.000000E+01
6.000000E+01
6.000000E+01
6.000000E+01
6.000000E+01
6.000000E+01
6.000000E+01
6.000000E+01
6.000000E+01
6.000000E+01
6.000000E+01
6.000000E+01
6.000000E+01
6.000000E+01
6.000000E+01
6.000000E+01
6.000000E+01
6.000000E+01
6.000000E+01
6.000000E+01
6.000000E+01
6.000000E+01
6.000000E+01
6.000000E+01
6.000000E+01
6.000000E+01
6.000000E+01
6.000000E+01
6.000000E+01
6.000000E+01
6.000000E+01
6.000000E+01
6.000000E+01
6.000000E+01
6.000000E+01
6.000000E+01
6.000000E+01
6.000000E+01
6.000000E+01
6.000000E+01
6.000000E+01
6.000000E+01
6.000000E+01
6.000000E+01
6.000000E+01
6.000000E+01
6.000000E+01
6.000000E+01
6.000000E+01
6.000000E+01
6.000000E+01
6.000000E+01
6.000000E+01
6.000000E+01
6.000000E+01
6.000000E+01
6.000000E+01
6.000000E+01
6.000000E+01
6.000000E+01
6.000000E+01
6.000000E+01
6.000000E+01
6.000000E+01
6.000000E+01
6.000000E+01
6.000000E+01
6.000000E+01
6.000000E+01
6.000000E+01
6.000000E+01
6.000000E+01
6.000000E+01
6.000000E+01
6.000000E+01
6.000000E+01
6.000000E+01
6.000000E+01
6.000000E+01
6.000000E+01
6.000000E+01
6.000000E+01
6.000000E+01
6.000000E+01
6.000000E+01
6.000000E+01
6.000000E+01
6.000000E+01
6.000000E+01
6.000000E+01
6.000000E+01
6.000000E+01
6.000000E+01
6.000000E+01
6.000000E+01
6.000000E+01
6.000000E+01
6.000000E+01
6.000000E+01
6.000000E+01
6.000000E+01
6.000000E+01
6.000000E+01
6.000000E+01
6.500000E+01
6.500000E+01
6.500000E+01
6.500000E+01
6.500000E+01
6.500000E+01
6.500000E+01
6.500000E+01
6.500000E+01
6.500000E+01
6.500000E+01
6.500000E+01
6.500000E+01
6.500000E+01
6.500000E+01
6.500000E+01
6.500000E+01
6.500000E+01
6.500000E+01
6.500000E+01
6.500000E+01
6.500000E+01
6.500000E+01
6.500000E+01
6.500000E+01
6.500000E+01
6.500000E+01
6.500000E+01
6.500000E+01
6.500000E+01
6.500000E+01
6.500000E+01
6.500000E+01
6.500000E+01
6.500000E+01
6.500000E+01
6.500000E+01
6.500000E+01
6.500000E+01
6.500000E+01
6.500000E+01
6.500000E+01
6.500000E+01
6.500000E+01
6.500000E+01
6.500000E+01
6.500000E+01
6.500000E+01
6.500000E+01
6.500000E+01
6.500000E+01
6.500000E+01
6.500000E+01
6.500000E+01
6.500000E+01
6.500000E+01
6.500000E+01
6.500000E+01
6.500000E+01
6.500000E+01
6.500000E+01
6.500000E+01
6.500000E+01
6.500000E+01
6.500000E+01
6.500000E+01
6.500000E+01
6.500000E+01
6.500000E+01
6.500000E+01
6.500000E+01
6.500000E+01
6.500000E+01
6.500000E+01
6.500000E+01
6.500000E+01
6.500000E+01
6.500000E+01
6.500000E+01
6.500000E+01
6.500000E+01
6.500000E+01
6.500000E+01
6.500000E+01
6.500000E+01
6.500000E+01
6.500000E+01
6.500000E+01
6.500000E+01
6.500000E+01
6.500000E+01
6.500000E+01
6.500000E+01
6.500000E+01
6.500000E+01
6.500000E+01
6.500000E+01
6.500000E+01
6.500000E+01
6.500000E+01
6.500000E+01
6.500000E+01
6.500000E+01
6.500000E+01
6.500000E+01
6.500000E+01
6.500000E+01
6.500000E+01
6.500000E+01
6.500000E+01
6.500000E+01
6.500000E+01
6.500000E+01
6.500000E+01
6.500000E+01
6.500000E+01
6.500000E+01
6.500000E+01
6.500000E+01
6.500000E+01
6.500000E+01
6.500000E+01
6.500000E+01
6.500000E+01
6.500000E+01
6.500000E+01
6.500000E+01
6.500000E+01
6.500000E+01
6.500000E+01
6.500000E+01
6.500000E+01
6.500000E+01
6.500000E+01
6.500000E+01
6.500000E+01
6.500000E+01
6.500000E+01
6.500000E+01
6.500000E+01
6.500000E+01
6.500000E+01
6.500000E+01
6.500000E+01
6.500000E+01
6.500000E+01
6.500000E+01
6.500000E+01
6.500000E+01
6.500000E+01
6.500000E+01
6.500000E+01
6.500000E+01
6.500000E+01
6.500000E+01
6.500000E+01
6.500000E+01
6.500000E+01
6.500000E+01
6.500000E+01
6.500000E+01
6.500000E+01
6.500000E+01
6.500000E+01
6.500000E+01
6.500000E+01
6.500000E+01
6.500000E+01
6.500000E+01
6.500000E+01
6.500000E+01
6.500000E+01
6.500000E+01
6.500000E+01
6.500000E+01
6.500000E+01
6.500000E+01
6.500000E+01
6.500000E+01
6.500000E+01
6.500000E+01
6.500000E+01
6.500000E+01
6.500000E+01
6.500000E+01
6.500000E+01
6.500000E+01
6.500000E+01
6.500000E+01
6.500000E+01
6.500000E+01
6.500000E+01
6.500000E+01
6.500000E+01
6.500000E+01
6.500000E+01
6.500000E+01
6.500000E+01
6.500000E+01
6.500000E+01
6.500000E+01
7.000000E+01
7.000000E+01
7.000000E+01
7.000000E+01
7.000000E+01
7.000000E+01
7.000000E+01
7.000000E+01
7.000000E+01
7.000000E+01
7.000000E+01
7.000000E+01
7.000000E+01
7.000000E+01
7.000000E+01
7.000000E+01
7.000000E+01
7.000000E+01
7.000000E+01
7.000000E+01
7.000000E+01
7.000000E+01
7.000000E+01
7.000000E+01
7.000000E+01
7.000000E+01
7.000000E+01
7.000000E+01
7.000000E+01
7.000000E+01
7.000000E+01
7.000000E+01
7.000000E+01
7.000000E+01
7.000000E+01
7.000000E+01
7.000000E+01
7.000000E+01
7.000000E+01
7.000000E+01
7.000000E+01
7.000000E+01
7.000000E+01
7.000000E+01
7.000000E+01
7.000000E+01
7.000000E+01
7.000000E+01
7.000000E+01
7.000000E+01
7.000000E+01
7.000000E+01
7.000000E+01
7.000000E+01
7.000000E+01
7.000000E+01
7.000000E+01
7.000000E+01
7.000000E+01
7.000000E+01
7.000000E+01
7.000000E+01
7.000000E+01
7.000000E+01
7.000000E+01
7.000000E+01
7.000000E+01
7.000000E+01
7.000000E+01
7.000000E+01
7.000000E+01
7.000000E+01
7.000000E+01
7.000000E+01
7.000000E+01
7.000000E+01
7.000000E+01
7.000000E+01
7.000000E+01
7.000000E+01
7.000000E+01
7.000000E+01
7.000000E+01
7.000000E+01
7.000000E+01
7.000000E+01
7.000000E+01
7.000000E+01
7.000000E+01
7.000000E+01
7.000000E+01
7.000000E+01
7.000000E+01
7.000000E+01
7.000000E+01
7.000000E+01
7.000000E+01
7.000000E+01
7.000000E+01
7.000000E+01
7.000000E+01
7.000000E+01
7.000000E+01
7.000000E+01
7.000000E+01
7.000000E+01
7.000000E+01
7.000000E+01
7.000000E+01
7.000000E+01
7.000000E+01
7.000000E+01
7.000000E+01
7.000000E+01
7.000000E+01
7.000000E+01
7.000000E+01
7.000000E+01
7.000000E+01
7.000000E+01
7.000000E+01
7.000000E+01
7.000000E+01
7.000000E+01
7.000000E+01
7.000000E+01
7.000000E+01
7.000000E+01
7.000000E+01
7.000000E+01
7.000000E+01
7.000000E+01
7.000000E+01
7.000000E+01
7.000000E+01
7.000000E+01
7.000000E+01
7.000000E+01
7.000000E+01
7.000000E+01
7.000000E+01
7.000000E+01
7.000000E+01
7.000000E+01
7.000000E+01
7.000000E+01
7.000000E+01
7.000000E+01
7.000000E+01
7.000000E+01
7.000000E+01
7.000000E+01
7.000000E+01
7.000000E+01
7.000000E+01
7.000000E+01
7.000000E+01
7.000000E+01
7.000000E+01
7.000000E+01
7.000000E+01
7.000000E+01
7.000000E+01
7.000000E+01
7.000000E+01
7.000000E+01
7.000000E+01
7.000000E+01
7.000000E+01
7.000000E+01
7.000000E+01
7.000000E+01
7.000000E+01
7.000000E+01
7.000000E+01
7.000000E+01
7.000000E+01
7.000000E+01
7.000000E+01
7.000000E+01
7.000000E+01
7.000000E+01
7.000000E+01
7.000000E+01
7.000000E+01
7.000000E+01
7.000000E+01
7.000000E+01
7.000000E+01
7.000000E+01
7.000000E+01
7.000000E+01
7.000000E+01
7.000000E+01
7.000000E+01
7.000000E+01
7.000000E+01
7.000000E+01
7.000000E+01
7.000000E+01
7.000000E+01
7.500000E+01
7.500000E+01
7.500000E+01
7.500000E+01
7.500000E+01
7.500000E+01
7.500000E+01
7.500000E+01
7.500000E+01
7.500000E+01
7.500000E+01
7.500000E+01
7.500000E+01
7.500000E+01
7.500000E+01
7.500000E+01
7.500000E+01
7.500000E+01
7.500000E+01
7.500000E+01
7.500000E+01
7.500000E+01
7.500000E+01
7.500000E+01
7.500000E+01
7.500000E+01
7.500000E+01
7.500000E+01
7.500000E+01
7.500000E+01
7.500000E+01
7.500000E+01
7.500000E+01
7.500000E+01
7.500000E+01
7.500000E+01
7.500000E+01
7.500000E+01
7.500000E+01
7.500000E+01
7.500000E+01
7.500000E+01
7.500000E+01
7.500000E+01
7.500000E+01
7.500000E+01
7.500000E+01
7.500000E+01
7.500000E+01
7.500000E+01
7.500000E+01
7.500000E+01
7.500000E+01
7.500000E+01
7.500000E+01
7.500000E+01
7.500000E+01
7.500000E+01
7.500000E+01
7.500000E+01
7.500000E+01
7.500000E+01
7.500000E+01
7.500000E+01
7.500000E+01
7.500000E+01
7.500000E+01
7.500000E+01
7.500000E+01
7.500000E+01
7.500000E+01
7.500000E+01
7.500000E+01
7.500000E+01
7.500000E+01
7.500000E+01
7.500000E+01
7.500000E+01
7.500000E+01
7.500000E+01
7.500000E+01
7.500000E+01
7.500000E+01
7.500000E+01
7.500000E+01
7.500000E+01
7.500000E+01
7.500000E+01
7.500000E+01
7.500000E+01
7.500000E+01
7.500000E+01
7.500000E+01
7.500000E+01
7.500000E+01
7.500000E+01
7.500000E+01
7.500000E+01
7.500000E+01
7.500000E+01
7.500000E+01
7.500000E+01
7.500000E+01
7.500000E+01
7.500000E+01
7.500000E+01
7.500000E+01
7.500000E+01
7.500000E+01
7.500000E+01
7.500000E+01
7.500000E+01
7.500000E+01
7.500000E+01
7.500000E+01
7.500000E+01
7.500000E+01
7.500000E+01
7.500000E+01
7.500000E+01
7.500000E+01
7.500000E+01
7.500000E+01
7.500000E+01
7.500000E+01
7.500000E+01
7.500000E+01
7.500000E+01
7.500000E+01
7.500000E+01
7.500000E+01
7.500000E+01
7.500000E+01
7.500000E+01
7.500000E+01
7.500000E+01
7.500000E+01
7.500000E+01
7.500000E+01
7.500000E+01
7.500000E+01
7.500000E+01
7.500000E+01
7.500000E+01
7.500000E+01
7.500000E+01
7.500000E+01
7.500000E+01
7.500000E+01
7.500000E+01
7.500000E+01
7.500000E+01
7.500000E+01
7.500000E+01
7.500000E+01
7.500000E+01
7.500000E+01
7.500000E+01
7.500000E+01
7.500000E+01
7.500000E+01
7.500000E+01
7.500000E+01
7.500000E+01
7.500000E+01
7.500000E+01
7.500000E+01
7.500000E+01
7.500000E+01
7.500000E+01
7.500000E+01
7.500000E+01
7.500000E+01
7.500000E+01
7.500000E+01
7.500000E+01
7.500000E+01
7.500000E+01
7.500000E+01
7.500000E+01
7.500000E+01
7.500000E+01
7.500000E+01
7.500000E+01
7.500000E+01
7.500000E+01
7.500000E+01
7.500000E+01
7.500000E+01
7.500000E+01
7.500000E+01
7.500000E+01
7.500000E+01
7.500000E+01
7.500000E+01
7.500000E+01
7.500000E+01
7.500000E+01
7.500000E+01
7.500000E+01
7.500000E+01
8.000000E+01
8.000000E+01
8.000000E+01
8.000000E+01
8.000000E+01
8.000000E+01
8.000000E+01
8.000000E+01
8.000000E+01
8.000000E+01
8.000000E+01
8.000000E+01
8.000000E+01
8.000000E+01
8.000000E+01
8.000000E+01
8.000000E+01
8.000000E+01
8.000000E+01
8.000000E+01
8.000000E+01
8.000000E+01
8.000000E+01
8.000000E+01
8.000000E+01
8.000000E+01
8.000000E+01
8.000000E+01
8.000000E+01
8.000000E+01
8.000000E+01
8.000000E+01
8.000000E+01
8.000000E+01
8.000000E+01
8.000000E+01
8.000000E+01
8.000000E+01
8.000000E+01
8.000000E+01
8.000000E+01
8.000000E+01
8.000000E+01
8.000000E+01
8.000000E+01
8.000000E+01
8.000000E+01
8.000000E+01
8.000000E+01
8.000000E+01
8.000000E+01
8.000000E+01
8.000000E+01
8.000000E+01
8.000000E+01
8.000000E+01
8.000000E+01
8.000000E+01
8.000000E+01
8.000000E+01
8.000000E+01
8.000000E+01
8.000000E+01
8.000000E+01
8.000000E+01
8.000000E+01
8.000000E+01
8.000000E+01
8.000000E+01
8.000000E+01
8.000000E+01
8.000000E+01
8.000000E+01
8.000000E+01
8.000000E+01
8.000000E+01
8.000000E+01
8.000000E+01
8.000000E+01
8.000000E+01
8.000000E+01
8.000000E+01
8.000000E+01
8.000000E+01
8.000000E+01
8.000000E+01
8.000000E+01
8.000000E+01
8.000000E+01
8.000000E+01
8.000000E+01
8.000000E+01
8.000000E+01
8.000000E+01
8.000000E+01
8.000000E+01
8.000000E+01
8.000000E+01
8.000000E+01
8.000000E+01
8.000000E+01
8.000000E+01
8.000000E+01
8.000000E+01
8.000000E+01
8.000000E+01
8.000000E+01
8.000000E+01
8.000000E+01
8.000000E+01
8.000000E+01
8.000000E+01
8.000000E+01
8.000000E+01
8.000000E+01
8.000000E+01
8.000000E+01
8.000000E+01
8.000000E+01
8.000000E+01
8.000000E+01
8.000000E+01
8.000000E+01
8.000000E+01
8.000000E+01
8.000000E+01
8.000000E+01
8.000000E+01
8.000000E+01
8.000000E+01
8.000000E+01
8.000000E+01
8.000000E+01
8.000000E+01
8.000000E+01
8.000000E+01
8.000000E+01
8.000000E+01
8.000000E+01
8.000000E+01
8.000000E+01
8.000000E+01
8.000000E+01
8.000000E+01
8.000000E+01
8.000000E+01
8.000000E+01
8.000000E+01
8.000000E+01
8.000000E+01
8.000000E+01
8.000000E+01
8.000000E+01
8.000000E+01
8.000000E+01
8.000000E+01
8.000000E+01
8.000000E+01
8.000000E+01
8.000000E+01
8.000000E+01
8.000000E+01
8.000000E+01
8.000000E+01
8.000000E+01
8.000000E+01
8.000000E+01
8.000000E+01
8.000000E+01
8.000000E+01
8.000000E+01
8.000000E+01
8.000000E+01
8.000000E+01
8.000000E+01
8.000000E+01
8.000000E+01
8.000000E+01
8.000000E+01
8.000000E+01
8.000000E+01
8.000000E+01
8.000000E+01
8.000000E+01
8.000000E+01
8.000000E+01
8.000000E+01
8.000000E+01
8.000000E+01
8.000000E+01
8.000000E+01
8.000000E+01
8.000000E+01
8.000000E+01
8.000000E+01
8.000000E+01
8.000000E+01
8.000000E+01
8.000000E+01
8.000000E+01
8.000000E+01
8.500000E+01
8.500000E+01
8.500000E+01
8.500000E+01
8.500000E+01
8.500000E+01
8.500000E+01
8.500000E+01
8.500000E+01
8.500000E+01
8.500000E+01
8.500000E+01
8.500000E+01
8.500000E+01
8.500000E+01
8.500000E+01
8.500000E+01
8.500000E+01
8.500000E+01
8.500000E+01
8.500000E+01
8.500000E+01
8.500000E+01
8.500000E+01
8.500000E+01
8.500000E+01
8.500000E+01
8.500000E+01
8.500000E+01
8.500000E+01
8.500000E+01
8.500000E+01
8.500000E+01
8.500000E+01
8.500000E+01
8.500000E+01
8.500000E+01
8.500000E+01
8.500000E+01
8.500000E+01
8.500000E+01
8.500000E+01
8.500000E+01
8.500000E+01
8.500000E+01
8.500000E+01
8.500000E+01
8.500000E+01
8.500000E+01
8.500000E+01
8.500000E+01
8.500000E+01
8.500000E+01
8.500000E+01
8.500000E+01
8.500000E+01
8.500000E+01
8.500000E+01
8.500000E+01
8.500000E+01
8.500000E+01
8.500000E+01
8.500000E+01
8.500000E+01
8.500000E+01
8.500000E+01
8.500000E+01
8.500000E+01
8.500000E+01
8.500000E+01
8.500000E+01
8.500000E+01
8.500000E+01
8.500000E+01
8.500000E+01
8.500000E+01
8.500000E+01
8.500000E+01
8.500000E+01
8.500000E+01
8.500000E+01
8.500000E+01
8.500000E+01
8.500000E+01
8.500000E+01
8.500000E+01
8.500000E+01
8.500000E+01
8.500000E+01
8.500000E+01
8.500000E+01
8.500000E+01
8.500000E+01
8.500000E+01
8.500000E+01
8.500000E+01
8.500000E+01
8.500000E+01
8.500000E+01
8.500000E+01
8.500000E+01
8.500000E+01
8.500000E+01
8.500000E+01
8.500000E+01
8.500000E+01
8.500000E+01
8.500000E+01
8.500000E+01
8.500000E+01
8.500000E+01
8.500000E+01
8.500000E+01
8.500000E+01
8.500000E+01
8.500000E+01
8.500000E+01
8.500000E+01
8.500000E+01
8.500000E+01
8.500000E+01
8.500000E+01
8.500000E+01
8.500000E+01
8.500000E+01
8.500000E+01
8.500000E+01
8.500000E+01
8.500000E+01
8.500000E+01
8.500000E+01
8.500000E+01
8.500000E+01
8.500000E+01
8.500000E+01
8.500000E+01
8.500000E+01
8.500000E+01
8.500000E+01
8.500000E+01
8.500000E+01
8.500000E+01
8.500000E+01
8.500000E+01
8.500000E+01
8.500000E+01
8.500000E+01
8.500000E+01
8.500000E+01
8.500000E+01
8.500000E+01
8.500000E+01
8.500000E+01
8.500000E+01
8.500000E+01
8.500000E+01
8.500000E+01
8.500000E+01
8.500000E+01
8.500000E+01
8.500000E+01
8.500000E+01
8.500000E+01
8.500000E+01
8.500000E+01
8.500000E+01
8.500000E+01
8.500000E+01
8.500000E+01
8.500000E+01
8.500000E+01
8.500000E+01
8.500000E+01
8.500000E+01
8.500000E+01
8.500000E+01
8.500000E+01
8.500000E+01
8.500000E+01
8.500000E+01
8.500000E+01
8.500000E+01
8.500000E+01
8.500000E+01
8.500000E+01
8.500000E+01
8.500000E+01
8.500000E+01
8.500000E+01
8.500000E+01
8.500000E+01
8.500000E+01
8.500000E+01
8.500000E+01
8.500000E+01
8.500000E+01
8.500000E+01
8.500000E+01
8.500000E+01
8.500000E+01
8.500000E+01
9.000000E+01
9.000000E+01
9.000000E+01
9.000000E+01
9.000000E+01
9.000000E+01
9.000000E+01
9.000000E+01
9.000000E+01
9.000000E+01
9.000000E+01
9.000000E+01
9.000000E+01
9.000000E+01
9.000000E+01
9.000000E+01
9.000000E+01
9.000000E+01
9.000000E+01
9.000000E+01
9.000000E+01
9.000000E+01
9.000000E+01
9.000000E+01
9.000000E+01
9.000000E+01
9.000000E+01
9.000000E+01
9.000000E+01
9.000000E+01
9.000000E+01
9.000000E+01
9.000000E+01
9.000000E+01
9.000000E+01
9.000000E+01
9.000000E+01
9.000000E+01
9.000000E+01
9.000000E+01
9.000000E+01
9.000000E+01
9.000000E+01
9.000000E+01
9.000000E+01
9.000000E+01
9.000000E+01
9.000000E+01
9.000000E+01
9.000000E+01
9.000000E+01
9.000000E+01
9.000000E+01
9.000000E+01
9.000000E+01
9.000000E+01
9.000000E+01
9.000000E+01
9.000000E+01
9.000000E+01
9.000000E+01
9.000000E+01
9.000000E+01
9.000000E+01
9.000000E+01
9.000000E+01
9.000000E+01
9.000000E+01
9.000000E+01
9.000000E+01
9.000000E+01
9.000000E+01
9.000000E+01
9.000000E+01
9.000000E+01
9.000000E+01
9.000000E+01
9.000000E+01
9.000000E+01
9.000000E+01
9.000000E+01
9.000000E+01
9.000000E+01
9.000000E+01
9.000000E+01
9.000000E+01
9.000000E+01
9.000000E+01
9.000000E+01
9.000000E+01
9.000000E+01
9.000000E+01
9.000000E+01
9.000000E+01
9.000000E+01
9.000000E+01
9.000000E+01
9.000000E+01
9.000000E+01
9.000000E+01
9.000000E+01
9.000000E+01
9.000000E+01
9.000000E+01
9.000000E+01
9.000000E+01
9.000000E+01
9.000000E+01
9.000000E+01
9.000000E+01
9.000000E+01
9.000000E+01
9.000000E+01
9.000000E+01
9.000000E+01
9.000000E+01
9.000000E+01
9.000000E+01
9.000000E+01
9.000000E+01
9.000000E+01
9.000000E+01
9.000000E+01
9.000000E+01
9.000000E+01
9.000000E+01
9.000000E+01
9.000000E+01
9.000000E+01
9.000000E+01
9.000000E+01
9.000000E+01
9.000000E+01
9.000000E+01
9.000000E+01
9.000000E+01
9.000000E+01
9.000000E+01
9.000000E+01
9.000000E+01
9.000000E+01
9.000000E+01
9.000000E+01
9.000000E+01
9.000000E+01
9.000000E+01
9.000000E+01
9.000000E+01
9.000000E+01
9.000000E+01
9.000000E+01
9.000000E+01
9.000000E+01
9.000000E+01
9.000000E+01
9.000000E+01
9.000000E+01
9.000000E+01
9.000000E+01
9.000000E+01
9.000000E+01
9.000000E+01
9.000000E+01
9.000000E+01
9.000000E+01
9.000000E+01
9.000000E+01
9.000000E+01
9.000000E+01
9.000000E+01
9.000000E+01
9.000000E+01
9.000000E+01
9.000000E+01
9.000000E+01
9.000000E+01
9.000000E+01
9.000000E+01
9.000000E+01
9.000000E+01
9.000000E+01
9.000000E+01
9.000000E+01
9.000000E+01
9.000000E+01
9.000000E+01
9.000000E+01
9.000000E+01
9.000000E+01
9.000000E+01
9.000000E+01
9.000000E+01
9.000000E+01
9.000000E+01
9.000000E+01
9.000000E+01
9.000000E+01
9.000000E+01
9.000000E+01
9.000000E+01
9.000000E+01
9.500000E+01
9.500000E+01
9.500000E+01
9.500000E+01
9.500000E+01
9.500000E+01
9.500000E+01
9.500000E+01
9.500000E+01
9.500000E+01
9.500000E+01
9.500000E+01
9.500000E+01
9.500000E+01
9.500000E+01
9.500000E+01
9.500000E+01
9.500000E+01
9.500000E+01
9.500000E+01
9.500000E+01
9.500000E+01
9.500000E+01
9.500000E+01
9.500000E+01
9.500000E+01
9.500000E+01
9.500000E+01
9.500000E+01
9.500000E+01
9.500000E+01
9.500000E+01
9.500000E+01
9.500000E+01
9.500000E+01
9.500000E+01
9.500000E+01
9.500000E+01
9.500000E+01
9.500000E+01
9.500000E+01
9.500000E+01
9.500000E+01
9.500000E+01
9.500000E+01
9.500000E+01
9.500000E+01
9.500000E+01
9.500000E+01
9.500000E+01
9.500000E+01
9.500000E+01
9.500000E+01
9.500000E+01
9.500000E+01
9.500000E+01
9.500000E+01
9.500000E+01
9.500000E+01
9.500000E+01
9.500000E+01
9.500000E+01
9.500000E+01
9.500000E+01
9.500000E+01
9.500000E+01
9.500000E+01
9.500000E+01
9.500000E+01
9.500000E+01
9.500000E+01
9.500000E+01
9.500000E+01
9.500000E+01
9.500000E+01
9.500000E+01
9.500000E+01
9.500000E+01
9.500000E+01
9.500000E+01
9.500000E+01
9.500000E+01
9.500000E+01
9.500000E+01
9.500000E+01
9.500000E+01
9.500000E+01
9.500000E+01
9.500000E+01
9.500000E+01
9.500000E+01
9.500000E+01
9.500000E+01
9.500000E+01
9.500000E+01
9.500000E+01
9.500000E+01
9.500000E+01
9.500000E+01
9.500000E+01
9.500000E+01
9.500000E+01
9.500000E+01
9.500000E+01
9.500000E+01
9.500000E+01
9.500000E+01
9.500000E+01
9.500000E+01
9.500000E+01
9.500000E+01
9.500000E+01
9.500000E+01
9.500000E+01
9.500000E+01
9.500000E+01
9.500000E+01
9.500000E+01
9.500000E+01
9.500000E+01
9.500000E+01
9.500000E+01
9.500000E+01
9.500000E+01
9.500000E+01
9.500000E+01
9.500000E+01
9.500000E+01
9.500000E+01
9.500000E+01
9.500000E+01
9.500000E+01
9.500000E+01
9.500000E+01
9.500000E+01
9.500000E+01
9.500000E+01
9.500000E+01
9.500000E+01
9.500000E+01
9.500000E+01
9.500000E+01
9.500000E+01
9.500000E+01
9.500000E+01
9.500000E+01
9.500000E+01
9.500000E+01
9.500000E+01
9.500000E+01
9.500000E+01
9.500000E+01
9.500000E+01
9.500000E+01
9.500000E+01
9.500000E+01
9.500000E+01
9.500000E+01
9.500000E+01
9.500000E+01
9.500000E+01
9.500000E+01
9.500000E+01
9.500000E+01
9.500000E+01
9.500000E+01
9.500000E+01
9.500000E+01
9.500000E+01
9.500000E+01
9.500000E+01
9.500000E+01
9.500000E+01
9.500000E+01
9.500000E+01
9.500000E+01
9.500000E+01
9.500000E+01
9.500000E+01
9.500000E+01
9.500000E+01
9.500000E+01
9.500000E+01
9.500000E+01
9.500000E+01
9.500000E+01
9.500000E+01
9.500000E+01
9.500000E+01
9.500000E+01
9.500000E+01
9.500000E+01
9.500000E+01
9.500000E+01
9.500000E+01
9.500000E+01
9.500000E+01
9.500000E+01
9.500000E+01
9.500000E+01
9.500000E+01
1.000000E+02
1.000000E+02
1.000000E+02
1.000000E+02
1.000000E+02
1.000000E+02
1.000000E+02
1.000000E+02
1.000000E+02
1.000000E+02
1.000000E+02
1.000000E+02
1.000000E+02
1.000000E+02
1.000000E+02
1.000000E+02
1.000000E+02
1.000000E+02
1.000000E+02
1.000000E+02
1.000000E+02
1.000000E+02
1.000000E+02
1.000000E+02
1.000000E+02
1.000000E+02
1.000000E+02
1.000000E+02
1.000000E+02
1.000000E+02
1.000000E+02
1.000000E+02
1.000000E+02
1.000000E+02
1.000000E+02
1.000000E+02
1.000000E+02
1.000000E+02
1.000000E+02
1.000000E+02
1.000000E+02
1.000000E+02
1.000000E+02
1.000000E+02
1.000000E+02
1.000000E+02
1.000000E+02
1.000000E+02
1.000000E+02
1.000000E+02
1.000000E+02
1.000000E+02
1.000000E+02
1.000000E+02
1.000000E+02
1.000000E+02
1.000000E+02
1.000000E+02
1.000000E+02
1.000000E+02
1.000000E+02
1.000000E+02
1.000000E+02
1.000000E+02
1.000000E+02
1.000000E+02
1.000000E+02
1.000000E+02
1.000000E+02
1.000000E+02
1.000000E+02
1.000000E+02
1.000000E+02
1.000000E+02
1.000000E+02
1.000000E+02
1.000000E+02
1.000000E+02
1.000000E+02
1.000000E+02
1.000000E+02
1.000000E+02
1.000000E+02
1.000000E+02
1.000000E+02
1.000000E+02
1.000000E+02
1.000000E+02
1.000000E+02
1.000000E+02
1.000000E+02
1.000000E+02
1.000000E+02
1.000000E+02
1.000000E+02
1.000000E+02
1.000000E+02
1.000000E+02
1.000000E+02
1.000000E+02
1.000000E+02
1.000000E+02
1.000000E+02
1.000000E+02
1.000000E+02
1.000000E+02
1.000000E+02
1.000000E+02
1.000000E+02
1.000000E+02
1.000000E+02
1.000000E+02
1.000000E+02
1.000000E+02
1.000000E+02
1.000000E+02
1.000000E+02
1.000000E+02
1.000000E+02
1.000000E+02
1.000000E+02
1.000000E+02
1.000000E+02
1.000000E+02
1.000000E+02
1.000000E+02
1.000000E+02
1.000000E+02
1.000000E+02
1.000000E+02
1.000000E+02
1.000000E+02
1.000000E+02
1.000000E+02
1.000000E+02
1.000000E+02
1.000000E+02
1.000000E+02
1.000000E+02
1.000000E+02
1.000000E+02
1.000000E+02
1.000000E+02
1.000000E+02
1.000000E+02
1.000000E+02
1.000000E+02
1.000000E+02
1.000000E+02
1.000000E+02
1.000000E+02
1.000000E+02
1.000000E+02
1.000000E+02
1.000000E+02
1.000000E+02
1.000000E+02
1.000000E+02
1.000000E+02
1.000000E+02
1.000000E+02
1.000000E+02
1.000000E+02
1.000000E+02
1.000000E+02
1.000000E+02
1.000000E+02
1.000000E+02
1.000000E+02
1.000000E+02
1.000000E+02
1.000000E+02
1.000000E+02
1.000000E+02
1.000000E+02
1.000000E+02
1.000000E+02
1.000000E+02
1.000000E+02
1.000000E+02
1.000000E+02
1.000000E+02
1.000000E+02
1.000000E+02
1.000000E+02
1.000000E+02
1.000000E+02
1.000000E+02
1.000000E+02
1.000000E+02
1.000000E+02
1.000000E+02
1.000000E+02
1.000000E+02
1.000000E+02
1.000000E+02
1.000000E+02
1.000000E+02
1.000000E+02
1.000000E+02
1.000000E+02
1.050000E+02
1.050000E+02
1.050000E+02
1.050000E+02
1.050000E+02
1.050000E+02
1.050000E+02
1.050000E+02
1.050000E+02
1.050000E+02
1.050000E+02
1.050000E+02
1.050000E+02
1.050000E+02
1.050000E+02
1.050000E+02
1.050000E+02
1.050000E+02
1.050000E+02
1.050000E+02
1.050000E+02
1.050000E+02
1.050000E+02
1.050000E+02
1.050000E+02
1.050000E+02
1.050000E+02
1.050000E+02
1.050000E+02
1.050000E+02
1.050000E+02
1.050000E+02
1.050000E+02
1.050000E+02
1.050000E+02
1.050000E+02
1.050000E+02
1.050000E+02
1.050000E+02
1.050000E+02
1.050000E+02
1.050000E+02
1.050000E+02
1.050000E+02
1.050000E+02
1.050000E+02
1.050000E+02
1.050000E+02
1.050000E+02
1.050000E+02
1.050000E+02
1.050000E+02
1.050000E+02
1.050000E+02
1.050000E+02
1.050000E+02
1.050000E+02
1.050000E+02
1.050000E+02
1.050000E+02
1.050000E+02
1.050000E+02
1.050000E+02
1.050000E+02
1.050000E+02
1.050000E+02
1.050000E+02
1.050000E+02
1.050000E+02
1.050000E+02
1.050000E+02
1.050000E+02
1.050000E+02
1.050000E+02
1.050000E+02
1.050000E+02
1.050000E+02
1.050000E+02
1.050000E+02
1.050000E+02
1.050000E+02
1.050000E+02
1.050000E+02
1.050000E+02
1.050000E+02
1.050000E+02
1.050000E+02
1.050000E+02
1.050000E+02
1.050000E+02
1.050000E+02
1.050000E+02
1.050000E+02
1.050000E+02
1.050000E+02
1.050000E+02
1.050000E+02
1.050000E+02
1.050000E+02
1.050000E+02
1.050000E+02
1.050000E+02
1.050000E+02
1.050000E+02
1.050000E+02
1.050000E+02
1.050000E+02
1.050000E+02
1.050000E+02
1.050000E+02
1.050000E+02
1.050000E+02
1.050000E+02
1.050000E+02
1.050000E+02
1.050000E+02
1.050000E+02
1.050000E+02
1.050000E+02
1.050000E+02
1.050000E+02
1.050000E+02
1.050000E+02
1.050000E+02
1.050000E+02
1.050000E+02
1.050000E+02
1.050000E+02
1.050000E+02
1.050000E+02
1.050000E+02
1.050000E+02
1.050000E+02
1.050000E+02
1.050000E+02
1.050000E+02
1.050000E+02
1.050000E+02
1.050000E+02
1.050000E+02
1.050000E+02
1.050000E+02
1.050000E+02
1.050000E+02
1.050000E+02
1.050000E+02
1.050000E+02
1.050000E+02
1.050000E+02
1.050000E+02
1.050000E+02
1.050000E+02
1.050000E+02
1.050000E+02
1.050000E+02
1.050000E+02
1.050000E+02
1.050000E+02
1.050000E+02
1.050000E+02
1.050000E+02
1.050000E+02
1.050000E+02
1.050000E+02
1.050000E+02
1.050000E+02
1.050000E+02
1.050000E+02
1.050000E+02
1.050000E+02
1.050000E+02
1.050000E+02
1.050000E+02
1.050000E+02
1.050000E+02
1.050000E+02
1.050000E+02
1.050000E+02
1.050000E+02
1.050000E+02
1.050000E+02
1.050000E+02
1.050000E+02
1.050000E+02
1.050000E+02
1.050000E+02
1.050000E+02
1.050000E+02
1.050000E+02
1.050000E+02
1.050000E+02
1.050000E+02
1.050000E+02
1.050000E+02
1.050000E+02
1.050000E+02
1.050000E+02
1.050000E+02
1.050000E+02
1.050000E+02
1.050000E+02
1.100000E+02
1.100000E+02
1.100000E+02
1.100000E+02
1.100000E+02
1.100000E+02
1.100000E+02
1.100000E+02
1.100000E+02
1.100000E+02
1.100000E+02
1.100000E+02
1.100000E+02
1.100000E+02
1.100000E+02
1.100000E+02
1.100000E+02
1.100000E+02
1.100000E+02
1.100000E+02
1.100000E+02
1.100000E+02
1.100000E+02
1.100000E+02
1.100000E+02
1.100000E+02
1.100000E+02
1.100000E+02
1.100000E+02
1.100000E+02
1.100000E+02
1.100000E+02
1.100000E+02
1.100000E+02
1.100000E+02
1.100000E+02
1.100000E+02
1.100000E+02
1.100000E+02
1.100000E+02
1.100000E+02
1.100000E+02
1.100000E+02
1.100000E+02
1.100000E+02
1.100000E+02
1.100000E+02
1.100000E+02
1.100000E+02
1.100000E+02
1.100000E+02
1.100000E+02
1.100000E+02
1.100000E+02
1.100000E+02
1.100000E+02
1.100000E+02
1.100000E+02
1.100000E+02
1.100000E+02
1.100000E+02
1.100000E+02
1.100000E+02
1.100000E+02
1.100000E+02
1.100000E+02
1.100000E+02
1.100000E+02
1.100000E+02
1.100000E+02
1.100000E+02
1.100000E+02
1.100000E+02
1.100000E+02
1.100000E+02
1.100000E+02
1.100000E+02
1.100000E+02
1.100000E+02
1.100000E+02
1.100000E+02
1.100000E+02
1.100000E+02
1.100000E+02
1.100000E+02
1.100000E+02
1.100000E+02
1.100000E+02
1.100000E+02
1.100000E+02
1.100000E+02
1.100000E+02
1.100000E+02
1.100000E+02
1.100000E+02
1.100000E+02
1.100000E+02
1.100000E+02
1.100000E+02
1.100000E+02
1.100000E+02
1.100000E+02
1.100000E+02
1.100000E+02
1.100000E+02
1.100000E+02
1.100000E+02
1.100000E+02
1.100000E+02
1.100000E+02
1.100000E+02
1.100000E+02
1.100000E+02
1.100000E+02
1.100000E+02
1.100000E+02
1.100000E+02
1.100000E+02
1.100000E+02
1.100000E+02
1.100000E+02
1.100000E+02
1.100000E+02
1.100000E+02
1.100000E+02
1.100000E+02
1.100000E+02
1.100000E+02
1.100000E+02
1.100000E+02
1.100000E+02
1.100000E+02
1.100000E+02
1.100000E+02
1.100000E+02
1.100000E+02
1.100000E+02
1.100000E+02
1.100000E+02
1.100000E+02
1.100000E+02
1.100000E+02
1.100000E+02
1.100000E+02
1.100000E+02
1.100000E+02
1.100000E+02
1.100000E+02
1.100000E+02
1.100000E+02
1.100000E+02
1.100000E+02
1.100000E+02
1.100000E+02
1.100000E+02
1.100000E+02
1.100000E+02
1.100000E+02
1.100000E+02
1.100000E+02
1.100000E+02
1.100000E+02
1.100000E+02
1.100000E+02
1.100000E+02
1.100000E+02
1.100000E+02
1.100000E+02
1.100000E+02
1.100000E+02
1.100000E+02
1.100000E+02
1.100000E+02
1.100000E+02
1.100000E+02
1.100000E+02
1.100000E+02
1.100000E+02
1.100000E+02
1.100000E+02
1.100000E+02
1.100000E+02
1.100000E+02
1.100000E+02
1.100000E+02
1.100000E+02
1.100000E+02
1.100000E+02
1.100000E+02
1.100000E+02
1.100000E+02
1.100000E+02
1.100000E+02
1.100000E+02
1.100000E+02
1.100000E+02
1.100000E+02
1.100000E+02
1.100000E+02
1.100000E+02
1.100000E+02
1.150000E+02
1.150000E+02
1.150000E+02
1.150000E+02
1.150000E+02
1.150000E+02
1.150000E+02
1.150000E+02
1.150000E+02
1.150000E+02
1.150000E+02
1.150000E+02
1.150000E+02
1.150000E+02
1.150000E+02
1.150000E+02
1.150000E+02
1.150000E+02
1.150000E+02
1.150000E+02
1.150000E+02
1.150000E+02
1.150000E+02
1.150000E+02
1.150000E+02
1.150000E+02
1.150000E+02
1.150000E+02
1.150000E+02
1.150000E+02
1.150000E+02
1.150000E+02
1.150000E+02
1.150000E+02
1.150000E+02
1.150000E+02
1.150000E+02
1.150000E+02
1.150000E+02
1.150000E+02
1.150000E+02
1.150000E+02
1.150000E+02
1.150000E+02
1.150000E+02
1.150000E+02
1.150000E+02
1.150000E+02
1.150000E+02
1.150000E+02
1.150000E+02
1.150000E+02
1.150000E+02
1.150000E+02
1.150000E+02
1.150000E+02
1.150000E+02
1.150000E+02
1.150000E+02
1.150000E+02
1.150000E+02
1.150000E+02
1.150000E+02
1.150000E+02
1.150000E+02
1.150000E+02
1.150000E+02
1.150000E+02
1.150000E+02
1.150000E+02
1.150000E+02
1.150000E+02
1.150000E+02
1.150000E+02
1.150000E+02
1.150000E+02
1.150000E+02
1.150000E+02
1.150000E+02
1.150000E+02
1.150000E+02
1.150000E+02
1.150000E+02
1.150000E+02
1.150000E+02
1.150000E+02
1.150000E+02
1.150000E+02
1.150000E+02
1.150000E+02
1.150000E+02
1.150000E+02
1.150000E+02
1.150000E+02
1.150000E+02
1.150000E+02
1.150000E+02
1.150000E+02
1.150000E+02
1.150000E+02
1.150000E+02
1.150000E+02
1.150000E+02
1.150000E+02
1.150000E+02
1.150000E+02
1.150000E+02
1.150000E+02
1.150000E+02
1.150000E+02
1.150000E+02
1.150000E+02
1.150000E+02
1.150000E+02
1.150000E+02
1.150000E+02
1.150000E+02
1.150000E+02
1.150000E+02
1.150000E+02
1.150000E+02
1.150000E+02
1.150000E+02
1.150000E+02
1.150000E+02
1.150000E+02
1.150000E+02
1.150000E+02
1.150000E+02
1.150000E+02
1.150000E+02
1.150000E+02
1.150000E+02
1.150000E+02
1.150000E+02
1.150000E+02
1.150000E+02
1.150000E+02
1.150000E+02
1.150000E+02
1.150000E+02
1.150000E+02
1.150000E+02
1.150000E+02
1.150000E+02
1.150000E+02
1.150000E+02
1.150000E+02
1.150000E+02
1.150000E+02
1.150000E+02
1.150000E+02
1.150000E+02
1.150000E+02
1.150000E+02
1.150000E+02
1.150000E+02
1.150000E+02
1.150000E+02
1.150000E+02
1.150000E+02
1.150000E+02
1.150000E+02
1.150000E+02
1.150000E+02
1.150000E+02
1.150000E+02
1.150000E+02
1.150000E+02
1.150000E+02
1.150000E+02
1.150000E+02
1.150000E+02
1.150000E+02
1.150000E+02
1.150000E+02
1.150000E+02
1.150000E+02
1.150000E+02
1.150000E+02
1.150000E+02
1.150000E+02
1.150000E+02
1.150000E+02
1.150000E+02
1.150000E+02
1.150000E+02
1.150000E+02
1.150000E+02
1.150000E+02
1.150000E+02
1.150000E+02
1.150000E+02
1.150000E+02
1.150000E+02
1.150000E+02
1.150000E+02
1.150000E+02
1.150000E+02
1.150000E+02
1.150000E+02
1.200000E+02
1.200000E+02
1.200000E+02
1.200000E+02
1.200000E+02
1.200000E+02
1.200000E+02
1.200000E+02
1.200000E+02
1.200000E+02
1.200000E+02
1.200000E+02
1.200000E+02
1.200000E+02
1.200000E+02
1.200000E+02
1.200000E+02
1.200000E+02
1.200000E+02
1.200000E+02
1.200000E+02
1.200000E+02
1.200000E+02
1.200000E+02
1.200000E+02
1.200000E+02
1.200000E+02
1.200000E+02
1.200000E+02
1.200000E+02
1.200000E+02
1.200000E+02
1.200000E+02
1.200000E+02
1.200000E+02
1.200000E+02
1.200000E+02
1.200000E+02
1.200000E+02
1.200000E+02
1.200000E+02
1.200000E+02
1.200000E+02
1.200000E+02
1.200000E+02
1.200000E+02
1.200000E+02
1.200000E+02
1.200000E+02
1.200000E+02
1.200000E+02
1.200000E+02
1.200000E+02
1.200000E+02
1.200000E+02
1.200000E+02
1.200000E+02
1.200000E+02
1.200000E+02
1.200000E+02
1.200000E+02
1.200000E+02
1.200000E+02
1.200000E+02
1.200000E+02
1.200000E+02
1.200000E+02
1.200000E+02
1.200000E+02
1.200000E+02
1.200000E+02
1.200000E+02
1.200000E+02
1.200000E+02
1.200000E+02
1.200000E+02
1.200000E+02
1.200000E+02
1.200000E+02
1.200000E+02
1.200000E+02
1.200000E+02
1.200000E+02
1.200000E+02
1.200000E+02
1.200000E+02
1.200000E+02
1.200000E+02
1.200000E+02
1.200000E+02
1.200000E+02
1.200000E+02
1.200000E+02
1.200000E+02
1.200000E+02
1.200000E+02
1.200000E+02
1.200000E+02
1.200000E+02
1.200000E+02
1.200000E+02
1.200000E+02
1.200000E+02
1.200000E+02
1.200000E+02
1.200000E+02
1.200000E+02
1.200000E+02
1.200000E+02
1.200000E+02
1.200000E+02
1.200000E+02
1.200000E+02
1.200000E+02
1.200000E+02
1.200000E+02
1.200000E+02
1.200000E+02
1.200000E+02
1.200000E+02
1.200000E+02
1.200000E+02
1.200000E+02
1.200000E+02
1.200000E+02
1.200000E+02
1.200000E+02
1.200000E+02
1.200000E+02
1.200000E+02
1.200000E+02
1.200000E+02
1.200000E+02
1.200000E+02
1.200000E+02
1.200000E+02
1.200000E+02
1.200000E+02
1.200000E+02
1.200000E+02
1.200000E+02
1.200000E+02
1.200000E+02
1.200000E+02
1.200000E+02
1.200000E+02
1.200000E+02
1.200000E+02
1.200000E+02
1.200000E+02
1.200000E+02
1.200000E+02
1.200000E+02
1.200000E+02
1.200000E+02
1.200000E+02
1.200000E+02
1.200000E+02
1.200000E+02
1.200000E+02
1.200000E+02
1.200000E+02
1.200000E+02
1.200000E+02
1.200000E+02
1.200000E+02
1.200000E+02
1.200000E+02
1.200000E+02
1.200000E+02
1.200000E+02
1.200000E+02
1.200000E+02
1.200000E+02
1.200000E+02
1.200000E+02
1.200000E+02
1.200000E+02
1.200000E+02
1.200000E+02
1.200000E+02
1.200000E+02
1.200000E+02
1.200000E+02
1.200000E+02
1.200000E+02
1.200000E+02
1.200000E+02
1.200000E+02
1.200000E+02
1.200000E+02
1.200000E+02
1.200000E+02
1.200000E+02
1.200000E+02
1.200000E+02
1.200000E+02
1.200000E+02
1.200000E+02
1.200000E+02
1.200000E+02
1.250000E+02
1.250000E+02
1.250000E+02
1.250000E+02
1.250000E+02
1.250000E+02
1.250000E+02
1.250000E+02
1.250000E+02
1.250000E+02
1.250000E+02
1.250000E+02
1.250000E+02
1.250000E+02
1.250000E+02
1.250000E+02
1.250000E+02
1.250000E+02
1.250000E+02
1.250000E+02
1.250000E+02
1.250000E+02
1.250000E+02
1.250000E+02
1.250000E+02
1.250000E+02
1.250000E+02
1.250000E+02
1.250000E+02
1.250000E+02
1.250000E+02
1.250000E+02
1.250000E+02
1.250000E+02
1.250000E+02
1.250000E+02
1.250000E+02
1.250000E+02
1.250000E+02
1.250000E+02
1.250000E+02
1.250000E+02
1.250000E+02
1.250000E+02
1.250000E+02
1.250000E+02
1.250000E+02
1.250000E+02
1.250000E+02
1.250000E+02
1.250000E+02
1.250000E+02
1.250000E+02
1.250000E+02
1.250000E+02
1.250000E+02
1.250000E+02
1.250000E+02
1.250000E+02
1.250000E+02
1.250000E+02
1.250000E+02
1.250000E+02
1.250000E+02
1.250000E+02
1.250000E+02
1.250000E+02
1.250000E+02
1.250000E+02
1.250000E+02
1.250000E+02
1.250000E+02
1.250000E+02
1.250000E+02
1.250000E+02
1.250000E+02
1.250000E+02
1.250000E+02
1.250000E+02
1.250000E+02
1.250000E+02
1.250000E+02
1.250000E+02
1.250000E+02
1.250000E+02
1.250000E+02
1.250000E+02
1.250000E+02
1.250000E+02
1.250000E+02
1.250000E+02
1.250000E+02
1.250000E+02
1.250000E+02
1.250000E+02
1.250000E+02
1.250000E+02
1.250000E+02
1.250000E+02
1.250000E+02
1.250000E+02
1.250000E+02
1.250000E+02
1.250000E+02
1.250000E+02
1.250000E+02
1.250000E+02
1.250000E+02
1.250000E+02
1.250000E+02
1.250000E+02
1.250000E+02
1.250000E+02
1.250000E+02
1.250000E+02
1.250000E+02
1.250000E+02
1.250000E+02
1.250000E+02
1.250000E+02
1.250000E+02
1.250000E+02
1.250000E+02
1.250000E+02
1.250000E+02
1.250000E+02
1.250000E+02
1.250000E+02
1.250000E+02
1.250000E+02
1.250000E+02
1.250000E+02
1.250000E+02
1.250000E+02
1.250000E+02
1.250000E+02
1.250000E+02
1.250000E+02
1.250000E+02
1.250000E+02
1.250000E+02
1.250000E+02
1.250000E+02
1.250000E+02
1.250000E+02
1.250000E+02
1.250000E+02
1.250000E+02
1.250000E+02
1.250000E+02
1.250000E+02
1.250000E+02
1.250000E+02
1.250000E+02
1.250000E+02
1.250000E+02
1.250000E+02
1.250000E+02
1.250000E+02
1.250000E+02
1.250000E+02
1.250000E+02
1.250000E+02
1.250000E+02
1.250000E+02
1.250000E+02
1.250000E+02
1.250000E+02
1.250000E+02
1.250000E+02
1.250000E+02
1.250000E+02
1.250000E+02
1.250000E+02
1.250000E+02
1.250000E+02
1.250000E+02
1.250000E+02
1.250000E+02
1.250000E+02
1.250000E+02
1.250000E+02
1.250000E+02
1.250000E+02
1.250000E+02
1.250000E+02
1.250000E+02
1.250000E+02
1.250000E+02
1.250000E+02
1.250000E+02
1.250000E+02
1.250000E+02
1.250000E+02
1.250000E+02
1.250000E+02
1.250000E+02
1.250000E+02
1.250000E+02
1.250000E+02
1.250000E+02
1.300000E+02
1.300000E+02
1.300000E+02
1.300000E+02
1.300000E+02
1.300000E+02
1.300000E+02
1.300000E+02
1.300000E+02
1.300000E+02
1.300000E+02
1.300000E+02
1.300000E+02
1.300000E+02
1.300000E+02
1.300000E+02
1.300000E+02
1.300000E+02
1.300000E+02
1.300000E+02
1.300000E+02
1.300000E+02
1.300000E+02
1.300000E+02
1.300000E+02
1.300000E+02
1.300000E+02
1.300000E+02
1.300000E+02
1.300000E+02
1.300000E+02
1.300000E+02
1.300000E+02
1.300000E+02
1.300000E+02
1.300000E+02
1.300000E+02
1.300000E+02
1.300000E+02
1.300000E+02
1.300000E+02
1.300000E+02
1.300000E+02
1.300000E+02
1.300000E+02
1.300000E+02
1.300000E+02
1.300000E+02
1.300000E+02
1.300000E+02
1.300000E+02
1.300000E+02
1.300000E+02
1.300000E+02
1.300000E+02
1.300000E+02
1.300000E+02
1.300000E+02
1.300000E+02
1.300000E+02
1.300000E+02
1.300000E+02
1.300000E+02
1.300000E+02
1.300000E+02
1.300000E+02
1.300000E+02
1.300000E+02
1.300000E+02
1.300000E+02
1.300000E+02
1.300000E+02
1.300000E+02
1.300000E+02
1.300000E+02
1.300000E+02
1.300000E+02
1.300000E+02
1.300000E+02
1.300000E+02
1.300000E+02
1.300000E+02
1.300000E+02
1.300000E+02
1.300000E+02
1.300000E+02
1.300000E+02
1.300000E+02
1.300000E+02
1.300000E+02
1.300000E+02
1.300000E+02
1.300000E+02
1.300000E+02
1.300000E+02
1.300000E+02
1.300000E+02
1.300000E+02
1.300000E+02
1.300000E+02
1.300000E+02
1.300000E+02
1.300000E+02
1.300000E+02
1.300000E+02
1.300000E+02
1.300000E+02
1.300000E+02
1.300000E+02
1.300000E+02
1.300000E+02
1.300000E+02
1.300000E+02
1.300000E+02
1.300000E+02
1.300000E+02
1.300000E+02
1.300000E+02
1.300000E+02
1.300000E+02
1.300000E+02
1.300000E+02
1.300000E+02
1.300000E+02
1.300000E+02
1.300000E+02
1.300000E+02
1.300000E+02
1.300000E+02
1.300000E+02
1.300000E+02
1.300000E+02
1.300000E+02
1.300000E+02
1.300000E+02
1.300000E+02
1.300000E+02
1.300000E+02
1.300000E+02
1.300000E+02
1.300000E+02
1.300000E+02
1.300000E+02
1.300000E+02
1.300000E+02
1.300000E+02
1.300000E+02
1.300000E+02
1.300000E+02
1.300000E+02
1.300000E+02
1.300000E+02
1.300000E+02
1.300000E+02
1.300000E+02
1.300000E+02
1.300000E+02
1.300000E+02
1.300000E+02
1.300000E+02
1.300000E+02
1.300000E+02
1.300000E+02
1.300000E+02
1.300000E+02
1.300000E+02
1.300000E+02
1.300000E+02
1.300000E+02
1.300000E+02
1.300000E+02
1.300000E+02
1.300000E+02
1.300000E+02
1.300000E+02
1.300000E+02
1.300000E+02
1.300000E+02
1.300000E+02
1.300000E+02
1.300000E+02
1.300000E+02
1.300000E+02
1.300000E+02
1.300000E+02
1.300000E+02
1.300000E+02
1.300000E+02
1.300000E+02
1.300000E+02
1.300000E+02
1.300000E+02
1.300000E+02
1.300000E+02
1.300000E+02
1.300000E+02
1.300000E+02
1.300000E+02
1.300000E+02
1.300000E+02
1.300000E+02
1.350000E+02
1.350000E+02
1.350000E+02
1.350000E+02
1.350000E+02
1.350000E+02
1.350000E+02
1.350000E+02
1.350000E+02
1.350000E+02
1.350000E+02
1.350000E+02
1.350000E+02
1.350000E+02
1.350000E+02
1.350000E+02
1.350000E+02
1.350000E+02
1.350000E+02
1.350000E+02
1.350000E+02
1.350000E+02
1.350000E+02
1.350000E+02
1.350000E+02
1.350000E+02
1.350000E+02
1.350000E+02
1.350000E+02
1.350000E+02
1.350000E+02
1.350000E+02
1.350000E+02
1.350000E+02
1.350000E+02
1.350000E+02
1.350000E+02
1.350000E+02
1.350000E+02
1.350000E+02
1.350000E+02
1.350000E+02
1.350000E+02
1.350000E+02
1.350000E+02
1.350000E+02
1.350000E+02
1.350000E+02
1.350000E+02
1.350000E+02
1.350000E+02
1.350000E+02
1.350000E+02
1.350000E+02
1.350000E+02
1.350000E+02
1.350000E+02
1.350000E+02
1.350000E+02
1.350000E+02
1.350000E+02
1.350000E+02
1.350000E+02
1.350000E+02
1.350000E+02
1.350000E+02
1.350000E+02
1.350000E+02
1.350000E+02
1.350000E+02
1.350000E+02
1.350000E+02
1.350000E+02
1.350000E+02
1.350000E+02
1.350000E+02
1.350000E+02
1.350000E+02
1.350000E+02
1.350000E+02
1.350000E+02
1.350000E+02
1.350000E+02
1.350000E+02
1.350000E+02
1.350000E+02
1.350000E+02
1.350000E+02
1.350000E+02
1.350000E+02
1.350000E+02
1.350000E+02
1.350000E+02
1.350000E+02
1.350000E+02
1.350000E+02
1.350000E+02
1.350000E+02
1.350000E+02
1.350000E+02
1.350000E+02
1.350000E+02
1.350000E+02
1.350000E+02
1.350000E+02
1.350000E+02
1.350000E+02
1.350000E+02
1.350000E+02
1.350000E+02
1.350000E+02
1.350000E+02
1.350000E+02
1.350000E+02
1.350000E+02
1.350000E+02
1.350000E+02
1.350000E+02
1.350000E+02
1.350000E+02
1.350000E+02
1.350000E+02
1.350000E+02
1.350000E+02
1.350000E+02
1.350000E+02
1.350000E+02
1.350000E+02
1.350000E+02
1.350000E+02
1.350000E+02
1.350000E+02
1.350000E+02
1.350000E+02
1.350000E+02
1.350000E+02
1.350000E+02
1.350000E+02
1.350000E+02
1.350000E+02
1.350000E+02
1.350000E+02
1.350000E+02
1.350000E+02
1.350000E+02
1.350000E+02
1.350000E+02
1.350000E+02
1.350000E+02
1.350000E+02
1.350000E+02
1.350000E+02
1.350000E+02
1.350000E+02
1.350000E+02
1.350000E+02
1.350000E+02
1.350000E+02
1.350000E+02
1.350000E+02
1.350000E+02
1.350000E+02
1.350000E+02
1.350000E+02
1.350000E+02
1.350000E+02
1.350000E+02
1.350000E+02
1.350000E+02
1.350000E+02
1.350000E+02
1.350000E+02
1.350000E+02
1.350000E+02
1.350000E+02
1.350000E+02
1.350000E+02
1.350000E+02
1.350000E+02
1.350000E+02
1.350000E+02
1.350000E+02
1.350000E+02
1.350000E+02
1.350000E+02
1.350000E+02
1.350000E+02
1.350000E+02
1.350000E+02
1.350000E+02
1.350000E+02
1.350000E+02
1.350000E+02
1.350000E+02
1.350000E+02
1.350000E+02
1.350000E+02
1.350000E+02
1.350000E+02
1.350000E+02
1.350000E+02
1.400000E+02
1.400000E+02
1.400000E+02
1.400000E+02
1.400000E+02
1.400000E+02
1.400000E+02
1.400000E+02
1.400000E+02
1.400000E+02
1.400000E+02
1.400000E+02
1.400000E+02
1.400000E+02
1.400000E+02
1.400000E+02
1.400000E+02
1.400000E+02
1.400000E+02
1.400000E+02
1.400000E+02
1.400000E+02
1.400000E+02
1.400000E+02
1.400000E+02
1.400000E+02
1.400000E+02
1.400000E+02
1.400000E+02
1.400000E+02
1.400000E+02
1.400000E+02
1.400000E+02
1.400000E+02
1.400000E+02
1.400000E+02
1.400000E+02
1.400000E+02
1.400000E+02
1.400000E+02
1.400000E+02
1.400000E+02
1.400000E+02
1.400000E+02
1.400000E+02
1.400000E+02
1.400000E+02
1.400000E+02
1.400000E+02
1.400000E+02
1.400000E+02
1.400000E+02
1.400000E+02
1.400000E+02
1.400000E+02
1.400000E+02
1.400000E+02
1.400000E+02
1.400000E+02
1.400000E+02
1.400000E+02
1.400000E+02
1.400000E+02
1.400000E+02
1.400000E+02
1.400000E+02
1.400000E+02
1.400000E+02
1.400000E+02
1.400000E+02
1.400000E+02
1.400000E+02
1.400000E+02
1.400000E+02
1.400000E+02
1.400000E+02
1.400000E+02
1.400000E+02
1.400000E+02
1.400000E+02
1.400000E+02
1.400000E+02
1.400000E+02
1.400000E+02
1.400000E+02
1.400000E+02
1.400000E+02
1.400000E+02
1.400000E+02
1.400000E+02
1.400000E+02
1.400000E+02
1.400000E+02
1.400000E+02
1.400000E+02
1.400000E+02
1.400000E+02
1.400000E+02
1.400000E+02
1.400000E+02
1.400000E+02
1.400000E+02
1.400000E+02
1.400000E+02
1.400000E+02
1.400000E+02
1.400000E+02
1.400000E+02
1.400000E+02
1.400000E+02
1.400000E+02
1.400000E+02
1.400000E+02
1.400000E+02
1.400000E+02
1.400000E+02
1.400000E+02
1.400000E+02
1.400000E+02
1.400000E+02
1.400000E+02
1.400000E+02
1.400000E+02
1.400000E+02
1.400000E+02
1.400000E+02
1.400000E+02
1.400000E+02
1.400000E+02
1.400000E+02
1.400000E+02
1.400000E+02
1.400000E+02
1.400000E+02
1.400000E+02
1.400000E+02
1.400000E+02
1.400000E+02
1.400000E+02
1.400000E+02
1.400000E+02
1.400000E+02
1.400000E+02
1.400000E+02
1.400000E+02
1.400000E+02
1.400000E+02
1.400000E+02
1.400000E+02
1.400000E+02
1.400000E+02
1.400000E+02
1.400000E+02
1.400000E+02
1.400000E+02
1.400000E+02
1.400000E+02
1.400000E+02
1.400000E+02
1.400000E+02
1.400000E+02
1.400000E+02
1.400000E+02
1.400000E+02
1.400000E+02
1.400000E+02
1.400000E+02
1.400000E+02
1.400000E+02
1.400000E+02
1.400000E+02
1.400000E+02
1.400000E+02
1.400000E+02
1.400000E+02
1.400000E+02
1.400000E+02
1.400000E+02
1.400000E+02
1.400000E+02
1.400000E+02
1.400000E+02
1.400000E+02
1.400000E+02
1.400000E+02
1.400000E+02
1.400000E+02
1.400000E+02
1.400000E+02
1.400000E+02
1.400000E+02
1.400000E+02
1.400000E+02
1.400000E+02
1.400000E+02
1.400000E+02
1.400000E+02
1.400000E+02
1.400000E+02
1.400000E+02
1.400000E+02
1.450000E+02
1.450000E+02
1.450000E+02
1.450000E+02
1.450000E+02
1.450000E+02
1.450000E+02
1.450000E+02
1.450000E+02
1.450000E+02
1.450000E+02
1.450000E+02
1.450000E+02
1.450000E+02
1.450000E+02
1.450000E+02
1.450000E+02
1.450000E+02
1.450000E+02
1.450000E+02
1.450000E+02
1.450000E+02
1.450000E+02
1.450000E+02
1.450000E+02
1.450000E+02
1.450000E+02
1.450000E+02
1.450000E+02
1.450000E+02
1.450000E+02
1.450000E+02
1.450000E+02
1.450000E+02
1.450000E+02
1.450000E+02
1.450000E+02
1.450000E+02
1.450000E+02
1.450000E+02
1.450000E+02
1.450000E+02
1.450000E+02
1.450000E+02
1.450000E+02
1.450000E+02
1.450000E+02
1.450000E+02
1.450000E+02
1.450000E+02
1.450000E+02
1.450000E+02
1.450000E+02
1.450000E+02
1.450000E+02
1.450000E+02
1.450000E+02
1.450000E+02
1.450000E+02
1.450000E+02
1.450000E+02
1.450000E+02
1.450000E+02
1.450000E+02
1.450000E+02
1.450000E+02
1.450000E+02
1.450000E+02
1.450000E+02
1.450000E+02
1.450000E+02
1.450000E+02
1.450000E+02
1.450000E+02
1.450000E+02
1.450000E+02
1.450000E+02
1.450000E+02
1.450000E+02
1.450000E+02
1.450000E+02
1.450000E+02
1.450000E+02
1.450000E+02
1.450000E+02
1.450000E+02
1.450000E+02
1.450000E+02
1.450000E+02
1.450000E+02
1.450000E+02
1.450000E+02
1.450000E+02
1.450000E+02
1.450000E+02
1.450000E+02
1.450000E+02
1.450000E+02
1.450000E+02
1.450000E+02
1.450000E+02
1.450000E+02
1.450000E+02
1.450000E+02
1.450000E+02
1.450000E+02
1.450000E+02
1.450000E+02
1.450000E+02
1.450000E+02
1.450000E+02
1.450000E+02
1.450000E+02
1.450000E+02
1.450000E+02
1.450000E+02
1.450000E+02
1.450000E+02
1.450000E+02
1.450000E+02
1.450000E+02
1.450000E+02
1.450000E+02
1.450000E+02
1.450000E+02
1.450000E+02
1.450000E+02
1.450000E+02
1.450000E+02
1.450000E+02
1.450000E+02
1.450000E+02
1.450000E+02
1.450000E+02
1.450000E+02
1.450000E+02
1.450000E+02
1.450000E+02
1.450000E+02
1.450000E+02
1.450000E+02
1.450000E+02
1.450000E+02
1.450000E+02
1.450000E+02
1.450000E+02
1.450000E+02
1.450000E+02
1.450000E+02
1.450000E+02
1.450000E+02
1.450000E+02
1.450000E+02
1.450000E+02
1.450000E+02
1.450000E+02
1.450000E+02
1.450000E+02
1.450000E+02
1.450000E+02
1.450000E+02
1.450000E+02
1.450000E+02
1.450000E+02
1.450000E+02
1.450000E+02
1.450000E+02
1.450000E+02
1.450000E+02
1.450000E+02
1.450000E+02
1.450000E+02
1.450000E+02
1.450000E+02
1.450000E+02
1.450000E+02
1.450000E+02
1.450000E+02
1.450000E+02
1.450000E+02
1.450000E+02
1.450000E+02
1.450000E+02
1.450000E+02
1.450000E+02
1.450000E+02
1.450000E+02
1.450000E+02
1.450000E+02
1.450000E+02
1.450000E+02
1.450000E+02
1.450000E+02
1.450000E+02
1.450000E+02
1.450000E+02
1.450000E+02
1.450000E+02
1.450000E+02
1.450000E+02
1.450000E+02
1.500000E+02
1.500000E+02
1.500000E+02
1.500000E+02
1.500000E+02
1.500000E+02
1.500000E+02
1.500000E+02
1.500000E+02
1.500000E+02
1.500000E+02
1.500000E+02
1.500000E+02
1.500000E+02
1.500000E+02
1.500000E+02
1.500000E+02
1.500000E+02
1.500000E+02
1.500000E+02
1.500000E+02
1.500000E+02
1.500000E+02
1.500000E+02
1.500000E+02
1.500000E+02
1.500000E+02
1.500000E+02
1.500000E+02
1.500000E+02
1.500000E+02
1.500000E+02
1.500000E+02
1.500000E+02
1.500000E+02
1.500000E+02
1.500000E+02
1.500000E+02
1.500000E+02
1.500000E+02
1.500000E+02
1.500000E+02
1.500000E+02
1.500000E+02
1.500000E+02
1.500000E+02
1.500000E+02
1.500000E+02
1.500000E+02
1.500000E+02
1.500000E+02
1.500000E+02
1.500000E+02
1.500000E+02
1.500000E+02
1.500000E+02
1.500000E+02
1.500000E+02
1.500000E+02
1.500000E+02
1.500000E+02
1.500000E+02
1.500000E+02
1.500000E+02
1.500000E+02
1.500000E+02
1.500000E+02
1.500000E+02
1.500000E+02
1.500000E+02
1.500000E+02
1.500000E+02
1.500000E+02
1.500000E+02
1.500000E+02
1.500000E+02
1.500000E+02
1.500000E+02
1.500000E+02
1.500000E+02
1.500000E+02
1.500000E+02
1.500000E+02
1.500000E+02
1.500000E+02
1.500000E+02
1.500000E+02
1.500000E+02
1.500000E+02
1.500000E+02
1.500000E+02
1.500000E+02
1.500000E+02
1.500000E+02
1.500000E+02
1.500000E+02
1.500000E+02
1.500000E+02
1.500000E+02
1.500000E+02
1.500000E+02
1.500000E+02
1.500000E+02
1.500000E+02
1.500000E+02
1.500000E+02
1.500000E+02
1.500000E+02
1.500000E+02
1.500000E+02
1.500000E+02
1.500000E+02
1.500000E+02
1.500000E+02
1.500000E+02
1.500000E+02
1.500000E+02
1.500000E+02
1.500000E+02
1.500000E+02
1.500000E+02
1.500000E+02
1.500000E+02
1.500000E+02
1.500000E+02
1.500000E+02
1.500000E+02
1.500000E+02
1.500000E+02
1.500000E+02
1.500000E+02
1.500000E+02
1.500000E+02
1.500000E+02
1.500000E+02
1.500000E+02
1.500000E+02
1.500000E+02
1.500000E+02
1.500000E+02
1.500000E+02
1.500000E+02
1.500000E+02
1.500000E+02
1.500000E+02
1.500000E+02
1.500000E+02
1.500000E+02
1.500000E+02
1.500000E+02
1.500000E+02
1.500000E+02
1.500000E+02
1.500000E+02
1.500000E+02
1.500000E+02
1.500000E+02
1.500000E+02
1.500000E+02
1.500000E+02
1.500000E+02
1.500000E+02
1.500000E+02
1.500000E+02
1.500000E+02
1.500000E+02
1.500000E+02
1.500000E+02
1.500000E+02
1.500000E+02
1.500000E+02
1.500000E+02
1.500000E+02
1.500000E+02
1.500000E+02
1.500000E+02
1.500000E+02
1.500000E+02
1.500000E+02
1.500000E+02
1.500000E+02
1.500000E+02
1.500000E+02
1.500000E+02
1.500000E+02
1.500000E+02
1.500000E+02
1.500000E+02
1.500000E+02
1.500000E+02
1.500000E+02
1.500000E+02
1.500000E+02
1.500000E+02
1.500000E+02
1.500000E+02
1.500000E+02
1.500000E+02
1.500000E+02
1.500000E+02
1.500000E+02
1.550000E+02
1.550000E+02
1.550000E+02
1.550000E+02
1.550000E+02
1.550000E+02
1.550000E+02
1.550000E+02
1.550000E+02
1.550000E+02
1.550000E+02
1.550000E+02
1.550000E+02
1.550000E+02
1.550000E+02
1.550000E+02
1.550000E+02
1.550000E+02
1.550000E+02
1.550000E+02
1.550000E+02
1.550000E+02
1.550000E+02
1.550000E+02
1.550000E+02
1.550000E+02
1.550000E+02
1.550000E+02
1.550000E+02
1.550000E+02
1.550000E+02
1.550000E+02
1.550000E+02
1.550000E+02
1.550000E+02
1.550000E+02
1.550000E+02
1.550000E+02
1.550000E+02
1.550000E+02
1.550000E+02
1.550000E+02
1.550000E+02
1.550000E+02
1.550000E+02
1.550000E+02
1.550000E+02
1.550000E+02
1.550000E+02
1.550000E+02
1.550000E+02
1.550000E+02
1.550000E+02
1.550000E+02
1.550000E+02
1.550000E+02
1.550000E+02
1.550000E+02
1.550000E+02
1.550000E+02
1.550000E+02
1.550000E+02
1.550000E+02
1.550000E+02
1.550000E+02
1.550000E+02
1.550000E+02
1.550000E+02
1.550000E+02
1.550000E+02
1.550000E+02
1.550000E+02
1.550000E+02
1.550000E+02
1.550000E+02
1.550000E+02
1.550000E+02
1.550000E+02
1.550000E+02
1.550000E+02
1.550000E+02
1.550000E+02
1.550000E+02
1.550000E+02
1.550000E+02
1.550000E+02
1.550000E+02
1.550000E+02
1.550000E+02
1.550000E+02
1.550000E+02
1.550000E+02
1.550000E+02
1.550000E+02
1.550000E+02
1.550000E+02
1.550000E+02
1.550000E+02
1.550000E+02
1.550000E+02
1.550000E+02
1.550000E+02
1.550000E+02
1.550000E+02
1.550000E+02
1.550000E+02
1.550000E+02
1.550000E+02
1.550000E+02
1.550000E+02
1.550000E+02
1.550000E+02
1.550000E+02
1.550000E+02
1.550000E+02
1.550000E+02
1.550000E+02
1.550000E+02
1.550000E+02
1.550000E+02
1.550000E+02
1.550000E+02
1.550000E+02
1.550000E+02
1.550000E+02
1.550000E+02
1.550000E+02
1.550000E+02
1.550000E+02
1.550000E+02
1.550000E+02
1.550000E+02
1.550000E+02
1.550000E+02
1.550000E+02
1.550000E+02
1.550000E+02
1.550000E+02
1.550000E+02
1.550000E+02
1.550000E+02
1.550000E+02
1.550000E+02
1.550000E+02
1.550000E+02
1.550000E+02
1.550000E+02
1.550000E+02
1.550000E+02
1.550000E+02
1.550000E+02
1.550000E+02
1.550000E+02
1.550000E+02
1.550000E+02
1.550000E+02
1.550000E+02
1.550000E+02
1.550000E+02
1.550000E+02
1.550000E+02
1.550000E+02
1.550000E+02
1.550000E+02
1.550000E+02
1.550000E+02
1.550000E+02
1.550000E+02
1.550000E+02
1.550000E+02
1.550000E+02
1.550000E+02
1.550000E+02
1.550000E+02
1.550000E+02
1.550000E+02
1.550000E+02
1.550000E+02
1.550000E+02
1.550000E+02
1.550000E+02
1.550000E+02
1.550000E+02
1.550000E+02
1.550000E+02
1.550000E+02
1.550000E+02
1.550000E+02
1.550000E+02
1.550000E+02
1.550000E+02
1.550000E+02
1.550000E+02
1.550000E+02
1.550000E+02
1.550000E+02
1.550000E+02
1.550000E+02
1.550000E+02
1.550000E+02
1.550000E+02
1.600000E+02
1.600000E+02
1.600000E+02
1.600000E+02
1.600000E+02
1.600000E+02
1.600000E+02
1.600000E+02
1.600000E+02
1.600000E+02
1.600000E+02
1.600000E+02
1.600000E+02
1.600000E+02
1.600000E+02
1.600000E+02
1.600000E+02
1.600000E+02
1.600000E+02
1.600000E+02
1.600000E+02
1.600000E+02
1.600000E+02
1.600000E+02
1.600000E+02
1.600000E+02
1.600000E+02
1.600000E+02
1.600000E+02
1.600000E+02
1.600000E+02
1.600000E+02
1.600000E+02
1.600000E+02
1.600000E+02
1.600000E+02
1.600000E+02
1.600000E+02
1.600000E+02
1.600000E+02
1.600000E+02
1.600000E+02
1.600000E+02
1.600000E+02
1.600000E+02
1.600000E+02
1.600000E+02
1.600000E+02
1.600000E+02
1.600000E+02
1.600000E+02
1.600000E+02
1.600000E+02
1.600000E+02
1.600000E+02
1.600000E+02
1.600000E+02
1.600000E+02
1.600000E+02
1.600000E+02
1.600000E+02
1.600000E+02
1.600000E+02
1.600000E+02
1.600000E+02
1.600000E+02
1.600000E+02
1.600000E+02
1.600000E+02
1.600000E+02
1.600000E+02
1.600000E+02
1.600000E+02
1.600000E+02
1.600000E+02
1.600000E+02
1.600000E+02
1.600000E+02
1.600000E+02
1.600000E+02
1.600000E+02
1.600000E+02
1.600000E+02
1.600000E+02
1.600000E+02
1.600000E+02
1.600000E+02
1.600000E+02
1.600000E+02
1.600000E+02
1.600000E+02
1.600000E+02
1.600000E+02
1.600000E+02
1.600000E+02
1.600000E+02
1.600000E+02
1.600000E+02
1.600000E+02
1.600000E+02
1.600000E+02
1.600000E+02
1.600000E+02
1.600000E+02
1.600000E+02
1.600000E+02
1.600000E+02
1.600000E+02
1.600000E+02
1.600000E+02
1.600000E+02
1.600000E+02
1.600000E+02
1.600000E+02
1.600000E+02
1.600000E+02
1.600000E+02
1.600000E+02
1.600000E+02
1.600000E+02
1.600000E+02
1.600000E+02
1.600000E+02
1.600000E+02
1.600000E+02
1.600000E+02
1.600000E+02
1.600000E+02
1.600000E+02
1.600000E+02
1.600000E+02
1.600000E+02
1.600000E+02
1.600000E+02
1.600000E+02
1.600000E+02
1.600000E+02
1.600000E+02
1.600000E+02
1.600000E+02
1.600000E+02
1.600000E+02
1.600000E+02
1.600000E+02
1.600000E+02
1.600000E+02
1.600000E+02
1.600000E+02
1.600000E+02
1.600000E+02
1.600000E+02
1.600000E+02
1.600000E+02
1.600000E+02
1.600000E+02
1.600000E+02
1.600000E+02
1.600000E+02
1.600000E+02
1.600000E+02
1.600000E+02
1.600000E+02
1.600000E+02
1.600000E+02
1.600000E+02
1.600000E+02
1.600000E+02
1.600000E+02
1.600000E+02
1.600000E+02
1.600000E+02
1.600000E+02
1.600000E+02
1.600000E+02
1.600000E+02
1.600000E+02
1.600000E+02
1.600000E+02
1.600000E+02
1.600000E+02
1.600000E+02
1.600000E+02
1.600000E+02
1.600000E+02
1.600000E+02
1.600000E+02
1.600000E+02
1.600000E+02
1.600000E+02
1.600000E+02
1.600000E+02
1.600000E+02
1.600000E+02
1.600000E+02
1.600000E+02
1.600000E+02
1.600000E+02
1.600000E+02
1.600000E+02
1.600000E+02
1.600000E+02
1.650000E+02
1.650000E+02
1.650000E+02
1.650000E+02
1.650000E+02
1.650000E+02
1.650000E+02
1.650000E+02
1.650000E+02
1.650000E+02
1.650000E+02
1.650000E+02
1.650000E+02
1.650000E+02
1.650000E+02
1.650000E+02
1.650000E+02
1.650000E+02
1.650000E+02
1.650000E+02
1.650000E+02
1.650000E+02
1.650000E+02
1.650000E+02
1.650000E+02
1.650000E+02
1.650000E+02
1.650000E+02
1.650000E+02
1.650000E+02
1.650000E+02
1.650000E+02
1.650000E+02
1.650000E+02
1.650000E+02
1.650000E+02
1.650000E+02
1.650000E+02
1.650000E+02
1.650000E+02
1.650000E+02
1.650000E+02
1.650000E+02
1.650000E+02
1.650000E+02
1.650000E+02
1.650000E+02
1.650000E+02
1.650000E+02
1.650000E+02
1.650000E+02
1.650000E+02
1.650000E+02
1.650000E+02
1.650000E+02
1.650000E+02
1.650000E+02
1.650000E+02
1.650000E+02
1.650000E+02
1.650000E+02
1.650000E+02
1.650000E+02
1.650000E+02
1.650000E+02
1.650000E+02
1.650000E+02
1.650000E+02
1.650000E+02
1.650000E+02
1.650000E+02
1.650000E+02
1.650000E+02
1.650000E+02
1.650000E+02
1.650000E+02
1.650000E+02
1.650000E+02
1.650000E+02
1.650000E+02
1.650000E+02
1.650000E+02
1.650000E+02
1.650000E+02
1.650000E+02
1.650000E+02
1.650000E+02
1.650000E+02
1.650000E+02
1.650000E+02
1.650000E+02
1.650000E+02
1.650000E+02
1.650000E+02
1.650000E+02
1.650000E+02
1.650000E+02
1.650000E+02
1.650000E+02
1.650000E+02
1.650000E+02
1.650000E+02
1.650000E+02
1.650000E+02
1.650000E+02
1.650000E+02
1.650000E+02
1.650000E+02
1.650000E+02
1.650000E+02
1.650000E+02
1.650000E+02
1.650000E+02
1.650000E+02
1.650000E+02
1.650000E+02
1.650000E+02
1.650000E+02
1.650000E+02
1.650000E+02
1.650000E+02
1.650000E+02
1.650000E+02
1.650000E+02
1.650000E+02
1.650000E+02
1.650000E+02
1.650000E+02
1.650000E+02
1.650000E+02
1.650000E+02
1.650000E+02
1.650000E+02
1.650000E+02
1.650000E+02
1.650000E+02
1.650000E+02
1.650000E+02
1.650000E+02
1.650000E+02
1.650000E+02
1.650000E+02
1.650000E+02
1.650000E+02
1.650000E+02
1.650000E+02
1.650000E+02
1.650000E+02
1.650000E+02
1.650000E+02
1.650000E+02
1.650000E+02
1.650000E+02
1.650000E+02
1.650000E+02
1.650000E+02
1.650000E+02
1.650000E+02
1.650000E+02
1.650000E+02
1.650000E+02
1.650000E+02
1.650000E+02
1.650000E+02
1.650000E+02
1.650000E+02
1.650000E+02
1.650000E+02
1.650000E+02
1.650000E+02
1.650000E+02
1.650000E+02
1.650000E+02
1.650000E+02
1.650000E+02
1.650000E+02
1.650000E+02
1.650000E+02
1.650000E+02
1.650000E+02
1.650000E+02
1.650000E+02
1.650000E+02
1.650000E+02
1.650000E+02
1.650000E+02
1.650000E+02
1.650000E+02
1.650000E+02
1.650000E+02
1.650000E+02
1.650000E+02
1.650000E+02
1.650000E+02
1.650000E+02
1.650000E+02
1.650000E+02
1.650000E+02
1.650000E+02
1.650000E+02
1.650000E+02
1.700000E+02
1.700000E+02
1.700000E+02
1.700000E+02
1.700000E+02
1.700000E+02
1.700000E+02
1.700000E+02
1.700000E+02
1.700000E+02
1.700000E+02
1.700000E+02
1.700000E+02
1.700000E+02
1.700000E+02
1.700000E+02
1.700000E+02
1.700000E+02
1.700000E+02
1.700000E+02
1.700000E+02
1.700000E+02
1.700000E+02
1.700000E+02
1.700000E+02
1.700000E+02
1.700000E+02
1.700000E+02
1.700000E+02
1.700000E+02
1.700000E+02
1.700000E+02
1.700000E+02
1.700000E+02
1.700000E+02
1.700000E+02
1.700000E+02
1.700000E+02
1.700000E+02
1.700000E+02
1.700000E+02
1.700000E+02
1.700000E+02
1.700000E+02
1.700000E+02
1.700000E+02
1.700000E+02
1.700000E+02
1.700000E+02
1.700000E+02
1.700000E+02
1.700000E+02
1.700000E+02
1.700000E+02
1.700000E+02
1.700000E+02
1.700000E+02
1.700000E+02
1.700000E+02
1.700000E+02
1.700000E+02
1.700000E+02
1.700000E+02
1.700000E+02
1.700000E+02
1.700000E+02
1.700000E+02
1.700000E+02
1.700000E+02
1.700000E+02
1.700000E+02
1.700000E+02
1.700000E+02
1.700000E+02
1.700000E+02
1.700000E+02
1.700000E+02
1.700000E+02
1.700000E+02
1.700000E+02
1.700000E+02
1.700000E+02
1.700000E+02
1.700000E+02
1.700000E+02
1.700000E+02
1.700000E+02
1.700000E+02
1.700000E+02
1.700000E+02
1.700000E+02
1.700000E+02
1.700000E+02
1.700000E+02
1.700000E+02
1.700000E+02
1.700000E+02
1.700000E+02
1.700000E+02
1.700000E+02
1.700000E+02
1.700000E+02
1.700000E+02
1.700000E+02
1.700000E+02
1.700000E+02
1.700000E+02
1.700000E+02
1.700000E+02
1.700000E+02
1.700000E+02
1.700000E+02
1.700000E+02
1.700000E+02
1.700000E+02
1.700000E+02
1.700000E+02
1.700000E+02
1.700000E+02
1.700000E+02
1.700000E+02
1.700000E+02
1.700000E+02
1.700000E+02
1.700000E+02
1.700000E+02
1.700000E+02
1.700000E+02
1.700000E+02
1.700000E+02
1.700000E+02
1.700000E+02
1.700000E+02
1.700000E+02
1.700000E+02
1.700000E+02
1.700000E+02
1.700000E+02
1.700000E+02
1.700000E+02
1.700000E+02
1.700000E+02
1.700000E+02
1.700000E+02
1.700000E+02
1.700000E+02
1.700000E+02
1.700000E+02
1.700000E+02
1.700000E+02
1.700000E+02
1.700000E+02
1.700000E+02
1.700000E+02
1.700000E+02
1.700000E+02
1.700000E+02
1.700000E+02
1.700000E+02
1.700000E+02
1.700000E+02
1.700000E+02
1.700000E+02
1.700000E+02
1.700000E+02
1.700000E+02
1.700000E+02
1.700000E+02
1.700000E+02
1.700000E+02
1.700000E+02
1.700000E+02
1.700000E+02
1.700000E+02
1.700000E+02
1.700000E+02
1.700000E+02
1.700000E+02
1.700000E+02
1.700000E+02
1.700000E+02
1.700000E+02
1.700000E+02
1.700000E+02
1.700000E+02
1.700000E+02
1.700000E+02
1.700000E+02
1.700000E+02
1.700000E+02
1.700000E+02
1.700000E+02
1.700000E+02
1.700000E+02
1.700000E+02
1.700000E+02
1.700000E+02
1.700000E+02
1.700000E+02
1.700000E+02
1.700000E+02
1.750000E+02
1.750000E+02
1.750000E+02
1.750000E+02
1.750000E+02
1.750000E+02
1.750000E+02
1.750000E+02
1.750000E+02
1.750000E+02
1.750000E+02
1.750000E+02
1.750000E+02
1.750000E+02
1.750000E+02
1.750000E+02
1.750000E+02
1.750000E+02
1.750000E+02
1.750000E+02
1.750000E+02
1.750000E+02
1.750000E+02
1.750000E+02
1.750000E+02
1.750000E+02
1.750000E+02
1.750000E+02
1.750000E+02
1.750000E+02
1.750000E+02
1.750000E+02
1.750000E+02
1.750000E+02
1.750000E+02
1.750000E+02
1.750000E+02
1.750000E+02
1.750000E+02
1.750000E+02
1.750000E+02
1.750000E+02
1.750000E+02
1.750000E+02
1.750000E+02
1.750000E+02
1.750000E+02
1.750000E+02
1.750000E+02
1.750000E+02
1.750000E+02
1.750000E+02
1.750000E+02
1.750000E+02
1.750000E+02
1.750000E+02
1.750000E+02
1.750000E+02
1.750000E+02
1.750000E+02
1.750000E+02
1.750000E+02
1.750000E+02
1.750000E+02
1.750000E+02
1.750000E+02
1.750000E+02
1.750000E+02
1.750000E+02
1.750000E+02
1.750000E+02
1.750000E+02
1.750000E+02
1.750000E+02
1.750000E+02
1.750000E+02
1.750000E+02
1.750000E+02
1.750000E+02
1.750000E+02
1.750000E+02
1.750000E+02
1.750000E+02
1.750000E+02
1.750000E+02
1.750000E+02
1.750000E+02
1.750000E+02
1.750000E+02
1.750000E+02
1.750000E+02
1.750000E+02
1.750000E+02
1.750000E+02
1.750000E+02
1.750000E+02
1.750000E+02
1.750000E+02
1.750000E+02
1.750000E+02
1.750000E+02
1.750000E+02
1.750000E+02
1.750000E+02
1.750000E+02
1.750000E+02
1.750000E+02
1.750000E+02
1.750000E+02
1.750000E+02
1.750000E+02
1.750000E+02
1.750000E+02
1.750000E+02
1.750000E+02
1.750000E+02
1.750000E+02
1.750000E+02
1.750000E+02
1.750000E+02
1.750000E+02
1.750000E+02
1.750000E+02
1.750000E+02
1.750000E+02
1.750000E+02
1.750000E+02
1.750000E+02
1.750000E+02
1.750000E+02
1.750000E+02
1.750000E+02
1.750000E+02
1.750000E+02
1.750000E+02
1.750000E+02
1.750000E+02
1.750000E+02
1.750000E+02
1.750000E+02
1.750000E+02
1.750000E+02
1.750000E+02
1.750000E+02
1.750000E+02
1.750000E+02
1.750000E+02
1.750000E+02
1.750000E+02
1.750000E+02
1.750000E+02
1.750000E+02
1.750000E+02
1.750000E+02
1.750000E+02
1.750000E+02
1.750000E+02
1.750000E+02
1.750000E+02
1.750000E+02
1.750000E+02
1.750000E+02
1.750000E+02
1.750000E+02
1.750000E+02
1.750000E+02
1.750000E+02
1.750000E+02
1.750000E+02
1.750000E+02
1.750000E+02
1.750000E+02
1.750000E+02
1.750000E+02
1.750000E+02
1.750000E+02
1.750000E+02
1.750000E+02
1.750000E+02
1.750000E+02
1.750000E+02
1.750000E+02
1.750000E+02
1.750000E+02
1.750000E+02
1.750000E+02
1.750000E+02
1.750000E+02
1.750000E+02
1.750000E+02
1.750000E+02
1.750000E+02
1.750000E+02
1.750000E+02
1.750000E+02
1.750000E+02
1.750000E+02
1.750000E+02
1.750000E+02
1.750000E+02
1.750000E+02
1.800000E+02
1.800000E+02
1.800000E+02
1.800000E+02
1.800000E+02
1.800000E+02
1.800000E+02
1.800000E+02
1.800000E+02
1.800000E+02
1.800000E+02
1.800000E+02
1.800000E+02
1.800000E+02
1.800000E+02
1.800000E+02
1.800000E+02
1.800000E+02
1.800000E+02
1.800000E+02
1.800000E+02
1.800000E+02
1.800000E+02
1.800000E+02
1.800000E+02
1.800000E+02
1.800000E+02
1.800000E+02
1.800000E+02
1.800000E+02
1.800000E+02
1.800000E+02
1.800000E+02
1.800000E+02
1.800000E+02
1.800000E+02
1.800000E+02
1.800000E+02
1.800000E+02
1.800000E+02
1.800000E+02
1.800000E+02
1.800000E+02
1.800000E+02
1.800000E+02
1.800000E+02
1.800000E+02
1.800000E+02
1.800000E+02
1.800000E+02
1.800000E+02
1.800000E+02
1.800000E+02
1.800000E+02
1.800000E+02
1.800000E+02
1.800000E+02
1.800000E+02
1.800000E+02
1.800000E+02
1.800000E+02
1.800000E+02
1.800000E+02
1.800000E+02
1.800000E+02
1.800000E+02
1.800000E+02
1.800000E+02
1.800000E+02
1.800000E+02
1.800000E+02
1.800000E+02
1.800000E+02
1.800000E+02
1.800000E+02
1.800000E+02
1.800000E+02
1.800000E+02
1.800000E+02
1.800000E+02
1.800000E+02
1.800000E+02
1.800000E+02
1.800000E+02
1.800000E+02
1.800000E+02
1.800000E+02
1.800000E+02
1.800000E+02
1.800000E+02
1.800000E+02
1.800000E+02
1.800000E+02
1.800000E+02
1.800000E+02
1.800000E+02
1.800000E+02
1.800000E+02
1.800000E+02
1.800000E+02
1.800000E+02
1.800000E+02
1.800000E+02
1.800000E+02
1.800000E+02
1.800000E+02
1.800000E+02
1.800000E+02
1.800000E+02
1.800000E+02
1.800000E+02
1.800000E+02
1.800000E+02
1.800000E+02
1.800000E+02
1.800000E+02
1.800000E+02
1.800000E+02
1.800000E+02
1.800000E+02
1.800000E+02
1.800000E+02
1.800000E+02
1.800000E+02
1.800000E+02
1.800000E+02
1.800000E+02
1.800000E+02
1.800000E+02
1.800000E+02
1.800000E+02
1.800000E+02
1.800000E+02
1.800000E+02
1.800000E+02
1.800000E+02
1.800000E+02
1.800000E+02
1.800000E+02
1.800000E+02
1.800000E+02
1.800000E+02
1.800000E+02
1.800000E+02
1.800000E+02
1.800000E+02
1.800000E+02
1.800000E+02
1.800000E+02
1.800000E+02
1.800000E+02
1.800000E+02
1.800000E+02
1.800000E+02
1.800000E+02
1.800000E+02
1.800000E+02
1.800000E+02
1.800000E+02
1.800000E+02
1.800000E+02
1.800000E+02
1.800000E+02
1.800000E+02
1.800000E+02
1.800000E+02
1.800000E+02
1.800000E+02
1.800000E+02
1.800000E+02
1.800000E+02
1.800000E+02
1.800000E+02
1.800000E+02
1.800000E+02
1.800000E+02
1.800000E+02
1.800000E+02
1.800000E+02
1.800000E+02
1.800000E+02
1.800000E+02
1.800000E+02
1.800000E+02
1.800000E+02
1.800000E+02
1.800000E+02
1.800000E+02
1.800000E+02
1.800000E+02
1.800000E+02
1.800000E+02
1.800000E+02
1.800000E+02
1.800000E+02
1.800000E+02
1.800000E+02
1.800000E+02
1.800000E+02
1.800000E+02
1.800000E+02
1.850000E+02
1.850000E+02
1.850000E+02
1.850000E+02
1.850000E+02
1.850000E+02
1.850000E+02
1.850000E+02
1.850000E+02
1.850000E+02
1.850000E+02
1.850000E+02
1.850000E+02
1.850000E+02
1.850000E+02
1.850000E+02
1.850000E+02
1.850000E+02
1.850000E+02
1.850000E+02
1.850000E+02
1.850000E+02
1.850000E+02
1.850000E+02
1.850000E+02
1.850000E+02
1.850000E+02
1.850000E+02
1.850000E+02
1.850000E+02
1.850000E+02
1.850000E+02
1.850000E+02
1.850000E+02
1.850000E+02
1.850000E+02
1.850000E+02
1.850000E+02
1.850000E+02
1.850000E+02
1.850000E+02
1.850000E+02
1.850000E+02
1.850000E+02
1.850000E+02
1.850000E+02
1.850000E+02
1.850000E+02
1.850000E+02
1.850000E+02
1.850000E+02
1.850000E+02
1.850000E+02
1.850000E+02
1.850000E+02
1.850000E+02
1.850000E+02
1.850000E+02
1.850000E+02
1.850000E+02
1.850000E+02
1.850000E+02
1.850000E+02
1.850000E+02
1.850000E+02
1.850000E+02
1.850000E+02
1.850000E+02
1.850000E+02
1.850000E+02
1.850000E+02
1.850000E+02
1.850000E+02
1.850000E+02
1.850000E+02
1.850000E+02
1.850000E+02
1.850000E+02
1.850000E+02
1.850000E+02
1.850000E+02
1.850000E+02
1.850000E+02
1.850000E+02
1.850000E+02
1.850000E+02
1.850000E+02
1.850000E+02
1.850000E+02
1.850000E+02
1.850000E+02
1.850000E+02
1.850000E+02
1.850000E+02
1.850000E+02
1.850000E+02
1.850000E+02
1.850000E+02
1.850000E+02
1.850000E+02
1.850000E+02
1.850000E+02
1.850000E+02
1.850000E+02
1.850000E+02
1.850000E+02
1.850000E+02
1.850000E+02
1.850000E+02
1.850000E+02
1.850000E+02
1.850000E+02
1.850000E+02
1.850000E+02
1.850000E+02
1.850000E+02
1.850000E+02
1.850000E+02
1.850000E+02
1.850000E+02
1.850000E+02
1.850000E+02
1.850000E+02
1.850000E+02
1.850000E+02
1.850000E+02
1.850000E+02
1.850000E+02
1.850000E+02
1.850000E+02
1.850000E+02
1.850000E+02
1.850000E+02
1.850000E+02
1.850000E+02
1.850000E+02
1.850000E+02
1.850000E+02
1.850000E+02
1.850000E+02
1.850000E+02
1.850000E+02
1.850000E+02
1.850000E+02
1.850000E+02
1.850000E+02
1.850000E+02
1.850000E+02
1.850000E+02
1.850000E+02
1.850000E+02
1.850000E+02
1.850000E+02
1.850000E+02
1.850000E+02
1.850000E+02
1.850000E+02
1.850000E+02
1.850000E+02
1.850000E+02
1.850000E+02
1.850000E+02
1.850000E+02
1.850000E+02
1.850000E+02
1.850000E+02
1.850000E+02
1.850000E+02
1.850000E+02
1.850000E+02
1.850000E+02
1.850000E+02
1.850000E+02
1.850000E+02
1.850000E+02
1.850000E+02
1.850000E+02
1.850000E+02
1.850000E+02
1.850000E+02
1.850000E+02
1.850000E+02
1.850000E+02
1.850000E+02
1.850000E+02
1.850000E+02
1.850000E+02
1.850000E+02
1.850000E+02
1.850000E+02
1.850000E+02
1.850000E+02
1.850000E+02
1.850000E+02
1.850000E+02
1.850000E+02
1.850000E+02
1.850000E+02
1.850000E+02
1.850000E+02
1.850000E+02
1.900000E+02
1.900000E+02
1.900000E+02
1.900000E+02
1.900000E+02
1.900000E+02
1.900000E+02
1.900000E+02
1.900000E+02
1.900000E+02
1.900000E+02
1.900000E+02
1.900000E+02
1.900000E+02
1.900000E+02
1.900000E+02
1.900000E+02
1.900000E+02
1.900000E+02
1.900000E+02
1.900000E+02
1.900000E+02
1.900000E+02
1.900000E+02
1.900000E+02
1.900000E+02
1.900000E+02
1.900000E+02
1.900000E+02
1.900000E+02
1.900000E+02
1.900000E+02
1.900000E+02
1.900000E+02
1.900000E+02
1.900000E+02
1.900000E+02
1.900000E+02
1.900000E+02
1.900000E+02
1.900000E+02
1.900000E+02
1.900000E+02
1.900000E+02
1.900000E+02
1.900000E+02
1.900000E+02
1.900000E+02
1.900000E+02
1.900000E+02
1.900000E+02
1.900000E+02
1.900000E+02
1.900000E+02
1.900000E+02
1.900000E+02
1.900000E+02
1.900000E+02
1.900000E+02
1.900000E+02
1.900000E+02
1.900000E+02
1.900000E+02
1.900000E+02
1.900000E+02
1.900000E+02
1.900000E+02
1.900000E+02
1.900000E+02
1.900000E+02
1.900000E+02
1.900000E+02
1.900000E+02
1.900000E+02
1.900000E+02
1.900000E+02
1.900000E+02
1.900000E+02
1.900000E+02
1.900000E+02
1.900000E+02
1.900000E+02
1.900000E+02
1.900000E+02
1.900000E+02
1.900000E+02
1.900000E+02
1.900000E+02
1.900000E+02
1.900000E+02
1.900000E+02
1.900000E+02
1.900000E+02
1.900000E+02
1.900000E+02
1.900000E+02
1.900000E+02
1.900000E+02
1.900000E+02
1.900000E+02
1.900000E+02
1.900000E+02
1.900000E+02
1.900000E+02
1.900000E+02
1.900000E+02
1.900000E+02
1.900000E+02
1.900000E+02
1.900000E+02
1.900000E+02
1.900000E+02
1.900000E+02
1.900000E+02
1.900000E+02
1.900000E+02
1.900000E+02
1.900000E+02
1.900000E+02
1.900000E+02
1.900000E+02
1.900000E+02
1.900000E+02
1.900000E+02
1.900000E+02
1.900000E+02
1.900000E+02
1.900000E+02
1.900000E+02
1.900000E+02
1.900000E+02
1.900000E+02
1.900000E+02
1.900000E+02
1.900000E+02
1.900000E+02
1.900000E+02
1.900000E+02
1.900000E+02
1.900000E+02
1.900000E+02
1.900000E+02
1.900000E+02
1.900000E+02
1.900000E+02
1.900000E+02
1.900000E+02
1.900000E+02
1.900000E+02
1.900000E+02
1.900000E+02
1.900000E+02
1.900000E+02
1.900000E+02
1.900000E+02
1.900000E+02
1.900000E+02
1.900000E+02
1.900000E+02
1.900000E+02
1.900000E+02
1.900000E+02
1.900000E+02
1.900000E+02
1.900000E+02
1.900000E+02
1.900000E+02
1.900000E+02
1.900000E+02
1.900000E+02
1.900000E+02
1.900000E+02
1.900000E+02
1.900000E+02
1.900000E+02
1.900000E+02
1.900000E+02
1.900000E+02
1.900000E+02
1.900000E+02
1.900000E+02
1.900000E+02
1.900000E+02
1.900000E+02
1.900000E+02
1.900000E+02
1.900000E+02
1.900000E+02
1.900000E+02
1.900000E+02
1.900000E+02
1.900000E+02
1.900000E+02
1.900000E+02
1.900000E+02
1.900000E+02
1.900000E+02
1.900000E+02
1.900000E+02
1.900000E+02
1.900000E+02
1.950000E+02
1.950000E+02
1.950000E+02
1.950000E+02
1.950000E+02
1.950000E+02
1.950000E+02
1.950000E+02
1.950000E+02
1.950000E+02
1.950000E+02
1.950000E+02
1.950000E+02
1.950000E+02
1.950000E+02
1.950000E+02
1.950000E+02
1.950000E+02
1.950000E+02
1.950000E+02
1.950000E+02
1.950000E+02
1.950000E+02
1.950000E+02
1.950000E+02
1.950000E+02
1.950000E+02
1.950000E+02
1.950000E+02
1.950000E+02
1.950000E+02
1.950000E+02
1.950000E+02
1.950000E+02
1.950000E+02
1.950000E+02
1.950000E+02
1.950000E+02
1.950000E+02
1.950000E+02
1.950000E+02
1.950000E+02
1.950000E+02
1.950000E+02
1.950000E+02
1.950000E+02
1.950000E+02
1.950000E+02
1.950000E+02
1.950000E+02
1.950000E+02
1.950000E+02
1.950000E+02
1.950000E+02
1.950000E+02
1.950000E+02
1.950000E+02
1.950000E+02
1.950000E+02
1.950000E+02
1.950000E+02
1.950000E+02
1.950000E+02
1.950000E+02
1.950000E+02
1.950000E+02
1.950000E+02
1.950000E+02
1.950000E+02
1.950000E+02
1.950000E+02
1.950000E+02
1.950000E+02
1.950000E+02
1.950000E+02
1.950000E+02
1.950000E+02
1.950000E+02
1.950000E+02
1.950000E+02
1.950000E+02
1.950000E+02
1.950000E+02
1.950000E+02
1.950000E+02
1.950000E+02
1.950000E+02
1.950000E+02
1.950000E+02
1.950000E+02
1.950000E+02
1.950000E+02
1.950000E+02
1.950000E+02
1.950000E+02
1.950000E+02
1.950000E+02
1.950000E+02
1.950000E+02
1.950000E+02
1.950000E+02
1.950000E+02
1.950000E+02
1.950000E+02
1.950000E+02
1.950000E+02
1.950000E+02
1.950000E+02
1.950000E+02
1.950000E+02
1.950000E+02
1.950000E+02
1.950000E+02
1.950000E+02
1.950000E+02
1.950000E+02
1.950000E+02
1.950000E+02
1.950000E+02
1.950000E+02
1.950000E+02
1.950000E+02
1.950000E+02
1.950000E+02
1.950000E+02
1.950000E+02
1.950000E+02
1.950000E+02
1.950000E+02
1.950000E+02
1.950000E+02
1.950000E+02
1.950000E+02
1.950000E+02
1.950000E+02
1.950000E+02
1.950000E+02
1.950000E+02
1.950000E+02
1.950000E+02
1.950000E+02
1.950000E+02
1.950000E+02
1.950000E+02
1.950000E+02
1.950000E+02
1.950000E+02
1.950000E+02
1.950000E+02
1.950000E+02
1.950000E+02
1.950000E+02
1.950000E+02
1.950000E+02
1.950000E+02
1.950000E+02
1.950000E+02
1.950000E+02
1.950000E+02
1.950000E+02
1.950000E+02
1.950000E+02
1.950000E+02
1.950000E+02
1.950000E+02
1.950000E+02
1.950000E+02
1.950000E+02
1.950000E+02
1.950000E+02
1.950000E+02
1.950000E+02
1.950000E+02
1.950000E+02
1.950000E+02
1.950000E+02
1.950000E+02
1.950000E+02
1.950000E+02
1.950000E+02
1.950000E+02
1.950000E+02
1.950000E+02
1.950000E+02
1.950000E+02
1.950000E+02
1.950000E+02
1.950000E+02
1.950000E+02
1.950000E+02
1.950000E+02
1.950000E+02
1.950000E+02
1.950000E+02
1.950000E+02
1.950000E+02
1.950000E+02
1.950000E+02
1.950000E+02
1.950000E+02
1.950000E+02
2.000000E+02
2.000000E+02
2.000000E+02
2.000000E+02
2.000000E+02
2.000000E+02
2.000000E+02
2.000000E+02
2.000000E+02
2.000000E+02
2.000000E+02
2.000000E+02
2.000000E+02
2.000000E+02
2.000000E+02
2.000000E+02
2.000000E+02
2.000000E+02
2.000000E+02
2.000000E+02
2.000000E+02
2.000000E+02
2.000000E+02
2.000000E+02
2.000000E+02
2.000000E+02
2.000000E+02
2.000000E+02
2.000000E+02
2.000000E+02
2.000000E+02
2.000000E+02
2.000000E+02
2.000000E+02
2.000000E+02
2.000000E+02
2.000000E+02
2.000000E+02
2.000000E+02
2.000000E+02
2.000000E+02
2.000000E+02
2.000000E+02
2.000000E+02
2.000000E+02
2.000000E+02
2.000000E+02
2.000000E+02
2.000000E+02
2.000000E+02
2.000000E+02
2.000000E+02
2.000000E+02
2.000000E+02
2.000000E+02
2.000000E+02
2.000000E+02
2.000000E+02
2.000000E+02
2.000000E+02
2.000000E+02
2.000000E+02
2.000000E+02
2.000000E+02
2.000000E+02
2.000000E+02
2.000000E+02
2.000000E+02
2.000000E+02
2.000000E+02
2.000000E+02
2.000000E+02
2.000000E+02
2.000000E+02
2.000000E+02
2.000000E+02
2.000000E+02
2.000000E+02
2.000000E+02
2.000000E+02
2.000000E+02
2.000000E+02
2.000000E+02
2.000000E+02
2.000000E+02
2.000000E+02
2.000000E+02
2.000000E+02
2.000000E+02
2.000000E+02
2.000000E+02
2.000000E+02
2.000000E+02
2.000000E+02
2.000000E+02
2.000000E+02
2.000000E+02
2.000000E+02
2.000000E+02
2.000000E+02
2.000000E+02
2.000000E+02
2.000000E+02
2.000000E+02
2.000000E+02
2.000000E+02
2.000000E+02
2.000000E+02
2.000000E+02
2.000000E+02
2.000000E+02
2.000000E+02
2.000000E+02
2.000000E+02
2.000000E+02
2.000000E+02
2.000000E+02
2.000000E+02
2.000000E+02
2.000000E+02
2.000000E+02
2.000000E+02
2.000000E+02
2.000000E+02
2.000000E+02
2.000000E+02
2.000000E+02
2.000000E+02
2.000000E+02
2.000000E+02
2.000000E+02
2.000000E+02
2.000000E+02
2.000000E+02
2.000000E+02
2.000000E+02
2.000000E+02
2.000000E+02
2.000000E+02
2.000000E+02
2.000000E+02
2.000000E+02
2.000000E+02
2.000000E+02
2.000000E+02
2.000000E+02
2.000000E+02
2.000000E+02
2.000000E+02
2.000000E+02
2.000000E+02
2.000000E+02
2.000000E+02
2.000000E+02
2.000000E+02
2.000000E+02
2.000000E+02
2.000000E+02
2.000000E+02
2.000000E+02
2.000000E+02
2.000000E+02
2.000000E+02
2.000000E+02
2.000000E+02
2.000000E+02
2.000000E+02
2.000000E+02
2.000000E+02
2.000000E+02
2.000000E+02
2.000000E+02
2.000000E+02
2.000000E+02
2.000000E+02
2.000000E+02
2.000000E+02
2.000000E+02
2.000000E+02
2.000000E+02
2.000000E+02
2.000000E+02
2.000000E+02
2.000000E+02
2.000000E+02
2.000000E+02
2.000000E+02
2.000000E+02
2.000000E+02
2.000000E+02
2.000000E+02
2.000000E+02
2.000000E+02
2.000000E+02
2.000000E+02
2.000000E+02
2.000000E+02
2.000000E+02
2.000000E+02
2.000000E+02
2.000000E+02
2.050000E+02
2.050000E+02
2.050000E+02
2.050000E+02
2.050000E+02
2.050000E+02
2.050000E+02
2.050000E+02
2.050000E+02
2.050000E+02
2.050000E+02
2.050000E+02
2.050000E+02
2.050000E+02
2.050000E+02
2.050000E+02
2.050000E+02
2.050000E+02
2.050000E+02
2.050000E+02
2.050000E+02
2.050000E+02
2.050000E+02
2.050000E+02
2.050000E+02
2.050000E+02
2.050000E+02
2.050000E+02
2.050000E+02
2.050000E+02
2.050000E+02
2.050000E+02
2.050000E+02
2.050000E+02
2.050000E+02
2.050000E+02
2.050000E+02
2.050000E+02
2.050000E+02
2.050000E+02
2.050000E+02
2.050000E+02
2.050000E+02
2.050000E+02
2.050000E+02
2.050000E+02
2.050000E+02
2.050000E+02
2.050000E+02
2.050000E+02
2.050000E+02
2.050000E+02
2.050000E+02
2.050000E+02
2.050000E+02
2.050000E+02
2.050000E+02
2.050000E+02
2.050000E+02
2.050000E+02
2.050000E+02
2.050000E+02
2.050000E+02
2.050000E+02
2.050000E+02
2.050000E+02
2.050000E+02
2.050000E+02
2.050000E+02
2.050000E+02
2.050000E+02
2.050000E+02
2.050000E+02
2.050000E+02
2.050000E+02
2.050000E+02
2.050000E+02
2.050000E+02
2.050000E+02
2.050000E+02
2.050000E+02
2.050000E+02
2.050000E+02
2.050000E+02
2.050000E+02
2.050000E+02
2.050000E+02
2.050000E+02
2.050000E+02
2.050000E+02
2.050000E+02
2.050000E+02
2.050000E+02
2.050000E+02
2.050000E+02
2.050000E+02
2.050000E+02
2.050000E+02
2.050000E+02
2.050000E+02
2.050000E+02
2.050000E+02
2.050000E+02
2.050000E+02
2.050000E+02
2.050000E+02
2.050000E+02
2.050000E+02
2.050000E+02
2.050000E+02
2.050000E+02
2.050000E+02
2.050000E+02
2.050000E+02
2.050000E+02
2.050000E+02
2.050000E+02
2.050000E+02
2.050000E+02
2.050000E+02
2.050000E+02
2.050000E+02
2.050000E+02
2.050000E+02
2.050000E+02
2.050000E+02
2.050000E+02
2.050000E+02
2.050000E+02
2.050000E+02
2.050000E+02
2.050000E+02
2.050000E+02
2.050000E+02
2.050000E+02
2.050000E+02
2.050000E+02
2.050000E+02
2.050000E+02
2.050000E+02
2.050000E+02
2.050000E+02
2.050000E+02
2.050000E+02
2.050000E+02
2.050000E+02
2.050000E+02
2.050000E+02
2.050000E+02
2.050000E+02
2.050000E+02
2.050000E+02
2.050000E+02
2.050000E+02
2.050000E+02
2.050000E+02
2.050000E+02
2.050000E+02
2.050000E+02
2.050000E+02
2.050000E+02
2.050000E+02
2.050000E+02
2.050000E+02
2.050000E+02
2.050000E+02
2.050000E+02
2.050000E+02
2.050000E+02
2.050000E+02
2.050000E+02
2.050000E+02
2.050000E+02
2.050000E+02
2.050000E+02
2.050000E+02
2.050000E+02
2.050000E+02
2.050000E+02
2.050000E+02
2.050000E+02
2.050000E+02
2.050000E+02
2.050000E+02
2.050000E+02
2.050000E+02
2.050000E+02
2.050000E+02
2.050000E+02
2.050000E+02
2.050000E+02
2.050000E+02
2.050000E+02
2.050000E+02
2.050000E+02
2.050000E+02
2.050000E+02
2.050000E+02
2.050000E+02
2.050000E+02
2.050000E+02
2.100000E+02
2.100000E+02
2.100000E+02
2.100000E+02
2.100000E+02
2.100000E+02
2.100000E+02
2.100000E+02
2.100000E+02
2.100000E+02
2.100000E+02
2.100000E+02
2.100000E+02
2.100000E+02
2.100000E+02
2.100000E+02
2.100000E+02
2.100000E+02
2.100000E+02
2.100000E+02
2.100000E+02
2.100000E+02
2.100000E+02
2.100000E+02
2.100000E+02
2.100000E+02
2.100000E+02
2.100000E+02
2.100000E+02
2.100000E+02
2.100000E+02
2.100000E+02
2.100000E+02
2.100000E+02
2.100000E+02
2.100000E+02
2.100000E+02
2.100000E+02
2.100000E+02
2.100000E+02
2.100000E+02
2.100000E+02
2.100000E+02
2.100000E+02
2.100000E+02
2.100000E+02
2.100000E+02
2.100000E+02
2.100000E+02
2.100000E+02
2.100000E+02
2.100000E+02
2.100000E+02
2.100000E+02
2.100000E+02
2.100000E+02
2.100000E+02
2.100000E+02
2.100000E+02
2.100000E+02
2.100000E+02
2.100000E+02
2.100000E+02
2.100000E+02
2.100000E+02
2.100000E+02
2.100000E+02
2.100000E+02
2.100000E+02
2.100000E+02
2.100000E+02
2.100000E+02
2.100000E+02
2.100000E+02
2.100000E+02
2.100000E+02
2.100000E+02
2.100000E+02
2.100000E+02
2.100000E+02
2.100000E+02
2.100000E+02
2.100000E+02
2.100000E+02
2.100000E+02
2.100000E+02
2.100000E+02
2.100000E+02
2.100000E+02
2.100000E+02
2.100000E+02
2.100000E+02
2.100000E+02
2.100000E+02
2.100000E+02
2.100000E+02
2.100000E+02
2.100000E+02
2.100000E+02
2.100000E+02
2.100000E+02
2.100000E+02
2.100000E+02
2.100000E+02
2.100000E+02
2.100000E+02
2.100000E+02
2.100000E+02
2.100000E+02
2.100000E+02
2.100000E+02
2.100000E+02
2.100000E+02
2.100000E+02
2.100000E+02
2.100000E+02
2.100000E+02
2.100000E+02
2.100000E+02
2.100000E+02
2.100000E+02
2.100000E+02
2.100000E+02
2.100000E+02
2.100000E+02
2.100000E+02
2.100000E+02
2.100000E+02
2.100000E+02
2.100000E+02
2.100000E+02
2.100000E+02
2.100000E+02
2.100000E+02
2.100000E+02
2.100000E+02
2.100000E+02
2.100000E+02
2.100000E+02
2.100000E+02
2.100000E+02
2.100000E+02
2.100000E+02
2.100000E+02
2.100000E+02
2.100000E+02
2.100000E+02
2.100000E+02
2.100000E+02
2.100000E+02
2.100000E+02
2.100000E+02
2.100000E+02
2.100000E+02
2.100000E+02
2.100000E+02
2.100000E+02
2.100000E+02
2.100000E+02
2.100000E+02
2.100000E+02
2.100000E+02
2.100000E+02
2.100000E+02
2.100000E+02
2.100000E+02
2.100000E+02
2.100000E+02
2.100000E+02
2.100000E+02
2.100000E+02
2.100000E+02
2.100000E+02
2.100000E+02
2.100000E+02
2.100000E+02
2.100000E+02
2.100000E+02
2.100000E+02
2.100000E+02
2.100000E+02
2.100000E+02
2.100000E+02
2.100000E+02
2.100000E+02
2.100000E+02
2.100000E+02
2.100000E+02
2.100000E+02
2.100000E+02
2.100000E+02
2.100000E+02
2.100000E+02
2.100000E+02
2.100000E+02
2.100000E+02
2.100000E+02
2.100000E+02
2.100000E+02
2.100000E+02
2.100000E+02
2.150000E+02
2.150000E+02
2.150000E+02
2.150000E+02
2.150000E+02
2.150000E+02
2.150000E+02
2.150000E+02
2.150000E+02
2.150000E+02
2.150000E+02
2.150000E+02
2.150000E+02
2.150000E+02
2.150000E+02
2.150000E+02
2.150000E+02
2.150000E+02
2.150000E+02
2.150000E+02
2.150000E+02
2.150000E+02
2.150000E+02
2.150000E+02
2.150000E+02
2.150000E+02
2.150000E+02
2.150000E+02
2.150000E+02
2.150000E+02
2.150000E+02
2.150000E+02
2.150000E+02
2.150000E+02
2.150000E+02
2.150000E+02
2.150000E+02
2.150000E+02
2.150000E+02
2.150000E+02
2.150000E+02
2.150000E+02
2.150000E+02
2.150000E+02
2.150000E+02
2.150000E+02
2.150000E+02
2.150000E+02
2.150000E+02
2.150000E+02
2.150000E+02
2.150000E+02
2.150000E+02
2.150000E+02
2.150000E+02
2.150000E+02
2.150000E+02
2.150000E+02
2.150000E+02
2.150000E+02
2.150000E+02
2.150000E+02
2.150000E+02
2.150000E+02
2.150000E+02
2.150000E+02
2.150000E+02
2.150000E+02
2.150000E+02
2.150000E+02
2.150000E+02
2.150000E+02
2.150000E+02
2.150000E+02
2.150000E+02
2.150000E+02
2.150000E+02
2.150000E+02
2.150000E+02
2.150000E+02
2.150000E+02
2.150000E+02
2.150000E+02
2.150000E+02
2.150000E+02
2.150000E+02
2.150000E+02
2.150000E+02
2.150000E+02
2.150000E+02
2.150000E+02
2.150000E+02
2.150000E+02
2.150000E+02
2.150000E+02
2.150000E+02
2.150000E+02
2.150000E+02
2.150000E+02
2.150000E+02
2.150000E+02
2.150000E+02
2.150000E+02
2.150000E+02
2.150000E+02
2.150000E+02
2.150000E+02
2.150000E+02
2.150000E+02
2.150000E+02
2.150000E+02
2.150000E+02
2.150000E+02
2.150000E+02
2.150000E+02
2.150000E+02
2.150000E+02
2.150000E+02
2.150000E+02
2.150000E+02
2.150000E+02
2.150000E+02
2.150000E+02
2.150000E+02
2.150000E+02
2.150000E+02
2.150000E+02
2.150000E+02
2.150000E+02
2.150000E+02
2.150000E+02
2.150000E+02
2.150000E+02
2.150000E+02
2.150000E+02
2.150000E+02
2.150000E+02
2.150000E+02
2.150000E+02
2.150000E+02
2.150000E+02
2.150000E+02
2.150000E+02
2.150000E+02
2.150000E+02
2.150000E+02
2.150000E+02
2.150000E+02
2.150000E+02
2.150000E+02
2.150000E+02
2.150000E+02
2.150000E+02
2.150000E+02
2.150000E+02
2.150000E+02
2.150000E+02
2.150000E+02
2.150000E+02
2.150000E+02
2.150000E+02
2.150000E+02
2.150000E+02
2.150000E+02
2.150000E+02
2.150000E+02
2.150000E+02
2.150000E+02
2.150000E+02
2.150000E+02
2.150000E+02
2.150000E+02
2.150000E+02
2.150000E+02
2.150000E+02
2.150000E+02
2.150000E+02
2.150000E+02
2.150000E+02
2.150000E+02
2.150000E+02
2.150000E+02
2.150000E+02
2.150000E+02
2.150000E+02
2.150000E+02
2.150000E+02
2.150000E+02
2.150000E+02
2.150000E+02
2.150000E+02
2.150000E+02
2.150000E+02
2.150000E+02
2.150000E+02
2.150000E+02
2.150000E+02
2.150000E+02
2.150000E+02
2.150000E+02
2.150000E+02
2.200000E+02
2.200000E+02
2.200000E+02
2.200000E+02
2.200000E+02
2.200000E+02
2.200000E+02
2.200000E+02
2.200000E+02
2.200000E+02
2.200000E+02
2.200000E+02
2.200000E+02
2.200000E+02
2.200000E+02
2.200000E+02
2.200000E+02
2.200000E+02
2.200000E+02
2.200000E+02
2.200000E+02
2.200000E+02
2.200000E+02
2.200000E+02
2.200000E+02
2.200000E+02
2.200000E+02
2.200000E+02
2.200000E+02
2.200000E+02
2.200000E+02
2.200000E+02
2.200000E+02
2.200000E+02
2.200000E+02
2.200000E+02
2.200000E+02
2.200000E+02
2.200000E+02
2.200000E+02
2.200000E+02
2.200000E+02
2.200000E+02
2.200000E+02
2.200000E+02
2.200000E+02
2.200000E+02
2.200000E+02
2.200000E+02
2.200000E+02
2.200000E+02
2.200000E+02
2.200000E+02
2.200000E+02
2.200000E+02
2.200000E+02
2.200000E+02
2.200000E+02
2.200000E+02
2.200000E+02
2.200000E+02
2.200000E+02
2.200000E+02
2.200000E+02
2.200000E+02
2.200000E+02
2.200000E+02
2.200000E+02
2.200000E+02
2.200000E+02
2.200000E+02
2.200000E+02
2.200000E+02
2.200000E+02
2.200000E+02
2.200000E+02
2.200000E+02
2.200000E+02
2.200000E+02
2.200000E+02
2.200000E+02
2.200000E+02
2.200000E+02
2.200000E+02
2.200000E+02
2.200000E+02
2.200000E+02
2.200000E+02
2.200000E+02
2.200000E+02
2.200000E+02
2.200000E+02
2.200000E+02
2.200000E+02
2.200000E+02
2.200000E+02
2.200000E+02
2.200000E+02
2.200000E+02
2.200000E+02
2.200000E+02
2.200000E+02
2.200000E+02
2.200000E+02
2.200000E+02
2.200000E+02
2.200000E+02
2.200000E+02
2.200000E+02
2.200000E+02
2.200000E+02
2.200000E+02
2.200000E+02
2.200000E+02
2.200000E+02
2.200000E+02
2.200000E+02
2.200000E+02
2.200000E+02
2.200000E+02
2.200000E+02
2.200000E+02
2.200000E+02
2.200000E+02
2.200000E+02
2.200000E+02
2.200000E+02
2.200000E+02
2.200000E+02
2.200000E+02
2.200000E+02
2.200000E+02
2.200000E+02
2.200000E+02
2.200000E+02
2.200000E+02
2.200000E+02
2.200000E+02
2.200000E+02
2.200000E+02
2.200000E+02
2.200000E+02
2.200000E+02
2.200000E+02
2.200000E+02
2.200000E+02
2.200000E+02
2.200000E+02
2.200000E+02
2.200000E+02
2.200000E+02
2.200000E+02
2.200000E+02
2.200000E+02
2.200000E+02
2.200000E+02
2.200000E+02
2.200000E+02
2.200000E+02
2.200000E+02
2.200000E+02
2.200000E+02
2.200000E+02
2.200000E+02
2.200000E+02
2.200000E+02
2.200000E+02
2.200000E+02
2.200000E+02
2.200000E+02
2.200000E+02
2.200000E+02
2.200000E+02
2.200000E+02
2.200000E+02
2.200000E+02
2.200000E+02
2.200000E+02
2.200000E+02
2.200000E+02
2.200000E+02
2.200000E+02
2.200000E+02
2.200000E+02
2.200000E+02
2.200000E+02
2.200000E+02
2.200000E+02
2.200000E+02
2.200000E+02
2.200000E+02
2.200000E+02
2.200000E+02
2.200000E+02
2.200000E+02
2.200000E+02
2.200000E+02
2.200000E+02
2.200000E+02
2.200000E+02
2.200000E+02
2.250000E+02
2.250000E+02
2.250000E+02
2.250000E+02
2.250000E+02
2.250000E+02
2.250000E+02
2.250000E+02
2.250000E+02
2.250000E+02
2.250000E+02
2.250000E+02
2.250000E+02
2.250000E+02
2.250000E+02
2.250000E+02
2.250000E+02
2.250000E+02
2.250000E+02
2.250000E+02
2.250000E+02
2.250000E+02
2.250000E+02
2.250000E+02
2.250000E+02
2.250000E+02
2.250000E+02
2.250000E+02
2.250000E+02
2.250000E+02
2.250000E+02
2.250000E+02
2.250000E+02
2.250000E+02
2.250000E+02
2.250000E+02
2.250000E+02
2.250000E+02
2.250000E+02
2.250000E+02
2.250000E+02
2.250000E+02
2.250000E+02
2.250000E+02
2.250000E+02
2.250000E+02
2.250000E+02
2.250000E+02
2.250000E+02
2.250000E+02
2.250000E+02
2.250000E+02
2.250000E+02
2.250000E+02
2.250000E+02
2.250000E+02
2.250000E+02
2.250000E+02
2.250000E+02
2.250000E+02
2.250000E+02
2.250000E+02
2.250000E+02
2.250000E+02
2.250000E+02
2.250000E+02
2.250000E+02
2.250000E+02
2.250000E+02
2.250000E+02
2.250000E+02
2.250000E+02
2.250000E+02
2.250000E+02
2.250000E+02
2.250000E+02
2.250000E+02
2.250000E+02
2.250000E+02
2.250000E+02
2.250000E+02
2.250000E+02
2.250000E+02
2.250000E+02
2.250000E+02
2.250000E+02
2.250000E+02
2.250000E+02
2.250000E+02
2.250000E+02
2.250000E+02
2.250000E+02
2.250000E+02
2.250000E+02
2.250000E+02
2.250000E+02
2.250000E+02
2.250000E+02
2.250000E+02
2.250000E+02
2.250000E+02
2.250000E+02
2.250000E+02
2.250000E+02
2.250000E+02
2.250000E+02
2.250000E+02
2.250000E+02
2.250000E+02
2.250000E+02
2.250000E+02
2.250000E+02
2.250000E+02
2.250000E+02
2.250000E+02
2.250000E+02
2.250000E+02
2.250000E+02
2.250000E+02
2.250000E+02
2.250000E+02
2.250000E+02
2.250000E+02
2.250000E+02
2.250000E+02
2.250000E+02
2.250000E+02
2.250000E+02
2.250000E+02
2.250000E+02
2.250000E+02
2.250000E+02
2.250000E+02
2.250000E+02
2.250000E+02
2.250000E+02
2.250000E+02
2.250000E+02
2.250000E+02
2.250000E+02
2.250000E+02
2.250000E+02
2.250000E+02
2.250000E+02
2.250000E+02
2.250000E+02
2.250000E+02
2.250000E+02
2.250000E+02
2.250000E+02
2.250000E+02
2.250000E+02
2.250000E+02
2.250000E+02
2.250000E+02
2.250000E+02
2.250000E+02
2.250000E+02
2.250000E+02
2.250000E+02
2.250000E+02
2.250000E+02
2.250000E+02
2.250000E+02
2.250000E+02
2.250000E+02
2.250000E+02
2.250000E+02
2.250000E+02
2.250000E+02
2.250000E+02
2.250000E+02
2.250000E+02
2.250000E+02
2.250000E+02
2.250000E+02
2.250000E+02
2.250000E+02
2.250000E+02
2.250000E+02
2.250000E+02
2.250000E+02
2.250000E+02
2.250000E+02
2.250000E+02
2.250000E+02
2.250000E+02
2.250000E+02
2.250000E+02
2.250000E+02
2.250000E+02
2.250000E+02
2.250000E+02
2.250000E+02
2.250000E+02
2.250000E+02
2.250000E+02
2.250000E+02
2.250000E+02
2.250000E+02
2.250000E+02
2.300000E+02
2.300000E+02
2.300000E+02
2.300000E+02
2.300000E+02
2.300000E+02
2.300000E+02
2.300000E+02
2.300000E+02
2.300000E+02
2.300000E+02
2.300000E+02
2.300000E+02
2.300000E+02
2.300000E+02
2.300000E+02
2.300000E+02
2.300000E+02
2.300000E+02
2.300000E+02
2.300000E+02
2.300000E+02
2.300000E+02
2.300000E+02
2.300000E+02
2.300000E+02
2.300000E+02
2.300000E+02
2.300000E+02
2.300000E+02
2.300000E+02
2.300000E+02
2.300000E+02
2.300000E+02
2.300000E+02
2.300000E+02
2.300000E+02
2.300000E+02
2.300000E+02
2.300000E+02
2.300000E+02
2.300000E+02
2.300000E+02
2.300000E+02
2.300000E+02
2.300000E+02
2.300000E+02
2.300000E+02
2.300000E+02
2.300000E+02
2.300000E+02
2.300000E+02
2.300000E+02
2.300000E+02
2.300000E+02
2.300000E+02
2.300000E+02
2.300000E+02
2.300000E+02
2.300000E+02
2.300000E+02
2.300000E+02
2.300000E+02
2.300000E+02
2.300000E+02
2.300000E+02
2.300000E+02
2.300000E+02
2.300000E+02
2.300000E+02
2.300000E+02
2.300000E+02
2.300000E+02
2.300000E+02
2.300000E+02
2.300000E+02
2.300000E+02
2.300000E+02
2.300000E+02
2.300000E+02
2.300000E+02
2.300000E+02
2.300000E+02
2.300000E+02
2.300000E+02
2.300000E+02
2.300000E+02
2.300000E+02
2.300000E+02
2.300000E+02
2.300000E+02
2.300000E+02
2.300000E+02
2.300000E+02
2.300000E+02
2.300000E+02
2.300000E+02
2.300000E+02
2.300000E+02
2.300000E+02
2.300000E+02
2.300000E+02
2.300000E+02
2.300000E+02
2.300000E+02
2.300000E+02
2.300000E+02
2.300000E+02
2.300000E+02
2.300000E+02
2.300000E+02
2.300000E+02
2.300000E+02
2.300000E+02
2.300000E+02
2.300000E+02
2.300000E+02
2.300000E+02
2.300000E+02
2.300000E+02
2.300000E+02
2.300000E+02
2.300000E+02
2.300000E+02
2.300000E+02
2.300000E+02
2.300000E+02
2.300000E+02
2.300000E+02
2.300000E+02
2.300000E+02
2.300000E+02
2.300000E+02
2.300000E+02
2.300000E+02
2.300000E+02
2.300000E+02
2.300000E+02
2.300000E+02
2.300000E+02
2.300000E+02
2.300000E+02
2.300000E+02
2.300000E+02
2.300000E+02
2.300000E+02
2.300000E+02
2.300000E+02
2.300000E+02
2.300000E+02
2.300000E+02
2.300000E+02
2.300000E+02
2.300000E+02
2.300000E+02
2.300000E+02
2.300000E+02
2.300000E+02
2.300000E+02
2.300000E+02
2.300000E+02
2.300000E+02
2.300000E+02
2.300000E+02
2.300000E+02
2.300000E+02
2.300000E+02
2.300000E+02
2.300000E+02
2.300000E+02
2.300000E+02
2.300000E+02
2.300000E+02
2.300000E+02
2.300000E+02
2.300000E+02
2.300000E+02
2.300000E+02
2.300000E+02
2.300000E+02
2.300000E+02
2.300000E+02
2.300000E+02
2.300000E+02
2.300000E+02
2.300000E+02
2.300000E+02
2.300000E+02
2.300000E+02
2.300000E+02
2.300000E+02
2.300000E+02
2.300000E+02
2.300000E+02
2.300000E+02
2.300000E+02
2.300000E+02
2.300000E+02
2.300000E+02
2.300000E+02
2.300000E+02
2.350000E+02
2.350000E+02
2.350000E+02
2.350000E+02
2.350000E+02
2.350000E+02
2.350000E+02
2.350000E+02
2.350000E+02
2.350000E+02
2.350000E+02
2.350000E+02
2.350000E+02
2.350000E+02
2.350000E+02
2.350000E+02
2.350000E+02
2.350000E+02
2.350000E+02
2.350000E+02
2.350000E+02
2.350000E+02
2.350000E+02
2.350000E+02
2.350000E+02
2.350000E+02
2.350000E+02
2.350000E+02
2.350000E+02
2.350000E+02
2.350000E+02
2.350000E+02
2.350000E+02
2.350000E+02
2.350000E+02
2.350000E+02
2.350000E+02
2.350000E+02
2.350000E+02
2.350000E+02
2.350000E+02
2.350000E+02
2.350000E+02
2.350000E+02
2.350000E+02
2.350000E+02
2.350000E+02
2.350000E+02
2.350000E+02
2.350000E+02
2.350000E+02
2.350000E+02
2.350000E+02
2.350000E+02
2.350000E+02
2.350000E+02
2.350000E+02
2.350000E+02
2.350000E+02
2.350000E+02
2.350000E+02
2.350000E+02
2.350000E+02
2.350000E+02
2.350000E+02
2.350000E+02
2.350000E+02
2.350000E+02
2.350000E+02
2.350000E+02
2.350000E+02
2.350000E+02
2.350000E+02
2.350000E+02
2.350000E+02
2.350000E+02
2.350000E+02
2.350000E+02
2.350000E+02
2.350000E+02
2.350000E+02
2.350000E+02
2.350000E+02
2.350000E+02
2.350000E+02
2.350000E+02
2.350000E+02
2.350000E+02
2.350000E+02
2.350000E+02
2.350000E+02
2.350000E+02
2.350000E+02
2.350000E+02
2.350000E+02
2.350000E+02
2.350000E+02
2.350000E+02
2.350000E+02
2.350000E+02
2.350000E+02
2.350000E+02
2.350000E+02
2.350000E+02
2.350000E+02
2.350000E+02
2.350000E+02
2.350000E+02
2.350000E+02
2.350000E+02
2.350000E+02
2.350000E+02
2.350000E+02
2.350000E+02
2.350000E+02
2.350000E+02
2.350000E+02
2.350000E+02
2.350000E+02
2.350000E+02
2.350000E+02
2.350000E+02
2.350000E+02
2.350000E+02
2.350000E+02
2.350000E+02
2.350000E+02
2.350000E+02
2.350000E+02
2.350000E+02
2.350000E+02
2.350000E+02
2.350000E+02
2.350000E+02
2.350000E+02
2.350000E+02
2.350000E+02
2.350000E+02
2.350000E+02
2.350000E+02
2.350000E+02
2.350000E+02
2.350000E+02
2.350000E+02
2.350000E+02
2.350000E+02
2.350000E+02
2.350000E+02
2.350000E+02
2.350000E+02
2.350000E+02
2.350000E+02
2.350000E+02
2.350000E+02
2.350000E+02
2.350000E+02
2.350000E+02
2.350000E+02
2.350000E+02
2.350000E+02
2.350000E+02
2.350000E+02
2.350000E+02
2.350000E+02
2.350000E+02
2.350000E+02
2.350000E+02
2.350000E+02
2.350000E+02
2.350000E+02
2.350000E+02
2.350000E+02
2.350000E+02
2.350000E+02
2.350000E+02
2.350000E+02
2.350000E+02
2.350000E+02
2.350000E+02
2.350000E+02
2.350000E+02
2.350000E+02
2.350000E+02
2.350000E+02
2.350000E+02
2.350000E+02
2.350000E+02
2.350000E+02
2.350000E+02
2.350000E+02
2.350000E+02
2.350000E+02
2.350000E+02
2.350000E+02
2.350000E+02
2.350000E+02
2.350000E+02
2.350000E+02
2.350000E+02
2.350000E+02
2.350000E+02
2.400000E+02
2.400000E+02
2.400000E+02
2.400000E+02
2.400000E+02
2.400000E+02
2.400000E+02
2.400000E+02
2.400000E+02
2.400000E+02
2.400000E+02
2.400000E+02
2.400000E+02
2.400000E+02
2.400000E+02
2.400000E+02
2.400000E+02
2.400000E+02
2.400000E+02
2.400000E+02
2.400000E+02
2.400000E+02
2.400000E+02
2.400000E+02
2.400000E+02
2.400000E+02
2.400000E+02
2.400000E+02
2.400000E+02
2.400000E+02
2.400000E+02
2.400000E+02
2.400000E+02
2.400000E+02
2.400000E+02
2.400000E+02
2.400000E+02
2.400000E+02
2.400000E+02
2.400000E+02
2.400000E+02
2.400000E+02
2.400000E+02
2.400000E+02
2.400000E+02
2.400000E+02
2.400000E+02
2.400000E+02
2.400000E+02
2.400000E+02
2.400000E+02
2.400000E+02
2.400000E+02
2.400000E+02
2.400000E+02
2.400000E+02
2.400000E+02
2.400000E+02
2.400000E+02
2.400000E+02
2.400000E+02
2.400000E+02
2.400000E+02
2.400000E+02
2.400000E+02
2.400000E+02
2.400000E+02
2.400000E+02
2.400000E+02
2.400000E+02
2.400000E+02
2.400000E+02
2.400000E+02
2.400000E+02
2.400000E+02
2.400000E+02
2.400000E+02
2.400000E+02
2.400000E+02
2.400000E+02
2.400000E+02
2.400000E+02
2.400000E+02
2.400000E+02
2.400000E+02
2.400000E+02
2.400000E+02
2.400000E+02
2.400000E+02
2.400000E+02
2.400000E+02
2.400000E+02
2.400000E+02
2.400000E+02
2.400000E+02
2.400000E+02
2.400000E+02
2.400000E+02
2.400000E+02
2.400000E+02
2.400000E+02
2.400000E+02
2.400000E+02
2.400000E+02
2.400000E+02
2.400000E+02
2.400000E+02
2.400000E+02
2.400000E+02
2.400000E+02
2.400000E+02
2.400000E+02
2.400000E+02
2.400000E+02
2.400000E+02
2.400000E+02
2.400000E+02
2.400000E+02
2.400000E+02
2.400000E+02
2.400000E+02
2.400000E+02
2.400000E+02
2.400000E+02
2.400000E+02
2.400000E+02
2.400000E+02
2.400000E+02
2.400000E+02
2.400000E+02
2.400000E+02
2.400000E+02
2.400000E+02
2.400000E+02
2.400000E+02
2.400000E+02
2.400000E+02
2.400000E+02
2.400000E+02
2.400000E+02
2.400000E+02
2.400000E+02
2.400000E+02
2.400000E+02
2.400000E+02
2.400000E+02
2.400000E+02
2.400000E+02
2.400000E+02
2.400000E+02
2.400000E+02
2.400000E+02
2.400000E+02
2.400000E+02
2.400000E+02
2.400000E+02
2.400000E+02
2.400000E+02
2.400000E+02
2.400000E+02
2.400000E+02
2.400000E+02
2.400000E+02
2.400000E+02
2.400000E+02
2.400000E+02
2.400000E+02
2.400000E+02
2.400000E+02
2.400000E+02
2.400000E+02
2.400000E+02
2.400000E+02
2.400000E+02
2.400000E+02
2.400000E+02
2.400000E+02
2.400000E+02
2.400000E+02
2.400000E+02
2.400000E+02
2.400000E+02
2.400000E+02
2.400000E+02
2.400000E+02
2.400000E+02
2.400000E+02
2.400000E+02
2.400000E+02
2.400000E+02
2.400000E+02
2.400000E+02
2.400000E+02
2.400000E+02
2.400000E+02
2.400000E+02
2.400000E+02
2.400000E+02
2.400000E+02
2.400000E+02
2.400000E+02
2.450000E+02
2.450000E+02
2.450000E+02
2.450000E+02
2.450000E+02
2.450000E+02
2.450000E+02
2.450000E+02
2.450000E+02
2.450000E+02
2.450000E+02
2.450000E+02
2.450000E+02
2.450000E+02
2.450000E+02
2.450000E+02
2.450000E+02
2.450000E+02
2.450000E+02
2.450000E+02
2.450000E+02
2.450000E+02
2.450000E+02
2.450000E+02
2.450000E+02
2.450000E+02
2.450000E+02
2.450000E+02
2.450000E+02
2.450000E+02
2.450000E+02
2.450000E+02
2.450000E+02
2.450000E+02
2.450000E+02
2.450000E+02
2.450000E+02
2.450000E+02
2.450000E+02
2.450000E+02
2.450000E+02
2.450000E+02
2.450000E+02
2.450000E+02
2.450000E+02
2.450000E+02
2.450000E+02
2.450000E+02
2.450000E+02
2.450000E+02
2.450000E+02
2.450000E+02
2.450000E+02
2.450000E+02
2.450000E+02
2.450000E+02
2.450000E+02
2.450000E+02
2.450000E+02
2.450000E+02
2.450000E+02
2.450000E+02
2.450000E+02
2.450000E+02
2.450000E+02
2.450000E+02
2.450000E+02
2.450000E+02
2.450000E+02
2.450000E+02
2.450000E+02
2.450000E+02
2.450000E+02
2.450000E+02
2.450000E+02
2.450000E+02
2.450000E+02
2.450000E+02
2.450000E+02
2.450000E+02
2.450000E+02
2.450000E+02
2.450000E+02
2.450000E+02
2.450000E+02
2.450000E+02
2.450000E+02
2.450000E+02
2.450000E+02
2.450000E+02
2.450000E+02
2.450000E+02
2.450000E+02
2.450000E+02
2.450000E+02
2.450000E+02
2.450000E+02
2.450000E+02
2.450000E+02
2.450000E+02
2.450000E+02
2.450000E+02
2.450000E+02
2.450000E+02
2.450000E+02
2.450000E+02
2.450000E+02
2.450000E+02
2.450000E+02
2.450000E+02
2.450000E+02
2.450000E+02
2.450000E+02
2.450000E+02
2.450000E+02
2.450000E+02
2.450000E+02
2.450000E+02
2.450000E+02
2.450000E+02
2.450000E+02
2.450000E+02
2.450000E+02
2.450000E+02
2.450000E+02
2.450000E+02
2.450000E+02
2.450000E+02
2.450000E+02
2.450000E+02
2.450000E+02
2.450000E+02
2.450000E+02
2.450000E+02
2.450000E+02
2.450000E+02
2.450000E+02
2.450000E+02
2.450000E+02
2.450000E+02
2.450000E+02
2.450000E+02
2.450000E+02
2.450000E+02
2.450000E+02
2.450000E+02
2.450000E+02
2.450000E+02
2.450000E+02
2.450000E+02
2.450000E+02
2.450000E+02
2.450000E+02
2.450000E+02
2.450000E+02
2.450000E+02
2.450000E+02
2.450000E+02
2.450000E+02
2.450000E+02
2.450000E+02
2.450000E+02
2.450000E+02
2.450000E+02
2.450000E+02
2.450000E+02
2.450000E+02
2.450000E+02
2.450000E+02
2.450000E+02
2.450000E+02
2.450000E+02
2.450000E+02
2.450000E+02
2.450000E+02
2.450000E+02
2.450000E+02
2.450000E+02
2.450000E+02
2.450000E+02
2.450000E+02
2.450000E+02
2.450000E+02
2.450000E+02
2.450000E+02
2.450000E+02
2.450000E+02
2.450000E+02
2.450000E+02
2.450000E+02
2.450000E+02
2.450000E+02
2.450000E+02
2.450000E+02
2.450000E+02
2.450000E+02
2.450000E+02
2.450000E+02
2.450000E+02
2.450000E+02
2.450000E+02
2.500000E+02
2.500000E+02
2.500000E+02
2.500000E+02
2.500000E+02
2.500000E+02
2.500000E+02
2.500000E+02
2.500000E+02
2.500000E+02
2.500000E+02
2.500000E+02
2.500000E+02
2.500000E+02
2.500000E+02
2.500000E+02
2.500000E+02
2.500000E+02
2.500000E+02
2.500000E+02
2.500000E+02
2.500000E+02
2.500000E+02
2.500000E+02
2.500000E+02
2.500000E+02
2.500000E+02
2.500000E+02
2.500000E+02
2.500000E+02
2.500000E+02
2.500000E+02
2.500000E+02
2.500000E+02
2.500000E+02
2.500000E+02
2.500000E+02
2.500000E+02
2.500000E+02
2.500000E+02
2.500000E+02
2.500000E+02
2.500000E+02
2.500000E+02
2.500000E+02
2.500000E+02
2.500000E+02
2.500000E+02
2.500000E+02
2.500000E+02
2.500000E+02
2.500000E+02
2.500000E+02
2.500000E+02
2.500000E+02
2.500000E+02
2.500000E+02
2.500000E+02
2.500000E+02
2.500000E+02
2.500000E+02
2.500000E+02
2.500000E+02
2.500000E+02
2.500000E+02
2.500000E+02
2.500000E+02
2.500000E+02
2.500000E+02
2.500000E+02
2.500000E+02
2.500000E+02
2.500000E+02
2.500000E+02
2.500000E+02
2.500000E+02
2.500000E+02
2.500000E+02
2.500000E+02
2.500000E+02
2.500000E+02
2.500000E+02
2.500000E+02
2.500000E+02
2.500000E+02
2.500000E+02
2.500000E+02
2.500000E+02
2.500000E+02
2.500000E+02
2.500000E+02
2.500000E+02
2.500000E+02
2.500000E+02
2.500000E+02
2.500000E+02
2.500000E+02
2.500000E+02
2.500000E+02
2.500000E+02
2.500000E+02
2.500000E+02
2.500000E+02
2.500000E+02
2.500000E+02
2.500000E+02
2.500000E+02
2.500000E+02
2.500000E+02
2.500000E+02
2.500000E+02
2.500000E+02
2.500000E+02
2.500000E+02
2.500000E+02
2.500000E+02
2.500000E+02
2.500000E+02
2.500000E+02
2.500000E+02
2.500000E+02
2.500000E+02
2.500000E+02
2.500000E+02
2.500000E+02
2.500000E+02
2.500000E+02
2.500000E+02
2.500000E+02
2.500000E+02
2.500000E+02
2.500000E+02
2.500000E+02
2.500000E+02
2.500000E+02
2.500000E+02
2.500000E+02
2.500000E+02
2.500000E+02
2.500000E+02
2.500000E+02
2.500000E+02
2.500000E+02
2.500000E+02
2.500000E+02
2.500000E+02
2.500000E+02
2.500000E+02
2.500000E+02
2.500000E+02
2.500000E+02
2.500000E+02
2.500000E+02
2.500000E+02
2.500000E+02
2.500000E+02
2.500000E+02
2.500000E+02
2.500000E+02
2.500000E+02
2.500000E+02
2.500000E+02
2.500000E+02
2.500000E+02
2.500000E+02
2.500000E+02
2.500000E+02
2.500000E+02
2.500000E+02
2.500000E+02
2.500000E+02
2.500000E+02
2.500000E+02
2.500000E+02
2.500000E+02
2.500000E+02
2.500000E+02
2.500000E+02
2.500000E+02
2.500000E+02
2.500000E+02
2.500000E+02
2.500000E+02
2.500000E+02
2.500000E+02
2.500000E+02
2.500000E+02
2.500000E+02
2.500000E+02
2.500000E+02
2.500000E+02
2.500000E+02
2.500000E+02
2.500000E+02
2.500000E+02
2.500000E+02
2.500000E+02
2.500000E+02
2.500000E+02
2.500000E+02
2.500000E+02
2.550000E+02
2.550000E+02
2.550000E+02
2.550000E+02
2.550000E+02
2.550000E+02
2.550000E+02
2.550000E+02
2.550000E+02
2.550000E+02
2.550000E+02
2.550000E+02
2.550000E+02
2.550000E+02
2.550000E+02
2.550000E+02
2.550000E+02
2.550000E+02
2.550000E+02
2.550000E+02
2.550000E+02
2.550000E+02
2.550000E+02
2.550000E+02
2.550000E+02
2.550000E+02
2.550000E+02
2.550000E+02
2.550000E+02
2.550000E+02
2.550000E+02
2.550000E+02
2.550000E+02
2.550000E+02
2.550000E+02
2.550000E+02
2.550000E+02
2.550000E+02
2.550000E+02
2.550000E+02
2.550000E+02
2.550000E+02
2.550000E+02
2.550000E+02
2.550000E+02
2.550000E+02
2.550000E+02
2.550000E+02
2.550000E+02
2.550000E+02
2.550000E+02
2.550000E+02
2.550000E+02
2.550000E+02
2.550000E+02
2.550000E+02
2.550000E+02
2.550000E+02
2.550000E+02
2.550000E+02
2.550000E+02
2.550000E+02
2.550000E+02
2.550000E+02
2.550000E+02
2.550000E+02
2.550000E+02
2.550000E+02
2.550000E+02
2.550000E+02
2.550000E+02
2.550000E+02
2.550000E+02
2.550000E+02
2.550000E+02
2.550000E+02
2.550000E+02
2.550000E+02
2.550000E+02
2.550000E+02
2.550000E+02
2.550000E+02
2.550000E+02
2.550000E+02
2.550000E+02
2.550000E+02
2.550000E+02
2.550000E+02
2.550000E+02
2.550000E+02
2.550000E+02
2.550000E+02
2.550000E+02
2.550000E+02
2.550000E+02
2.550000E+02
2.550000E+02
2.550000E+02
2.550000E+02
2.550000E+02
2.550000E+02
2.550000E+02
2.550000E+02
2.550000E+02
2.550000E+02
2.550000E+02
2.550000E+02
2.550000E+02
2.550000E+02
2.550000E+02
2.550000E+02
2.550000E+02
2.550000E+02
2.550000E+02
2.550000E+02
2.550000E+02
2.550000E+02
2.550000E+02
2.550000E+02
2.550000E+02
2.550000E+02
2.550000E+02
2.550000E+02
2.550000E+02
2.550000E+02
2.550000E+02
2.550000E+02
2.550000E+02
2.550000E+02
2.550000E+02
2.550000E+02
2.550000E+02
2.550000E+02
2.550000E+02
2.550000E+02
2.550000E+02
2.550000E+02
2.550000E+02
2.550000E+02
2.550000E+02
2.550000E+02
2.550000E+02
2.550000E+02
2.550000E+02
2.550000E+02
2.550000E+02
2.550000E+02
2.550000E+02
2.550000E+02
2.550000E+02
2.550000E+02
2.550000E+02
2.550000E+02
2.550000E+02
2.550000E+02
2.550000E+02
2.550000E+02
2.550000E+02
2.550000E+02
2.550000E+02
2.550000E+02
2.550000E+02
2.550000E+02
2.550000E+02
2.550000E+02
2.550000E+02
2.550000E+02
2.550000E+02
2.550000E+02
2.550000E+02
2.550000E+02
2.550000E+02
2.550000E+02
2.550000E+02
2.550000E+02
2.550000E+02
2.550000E+02
2.550000E+02
2.550000E+02
2.550000E+02
2.550000E+02
2.550000E+02
2.550000E+02
2.550000E+02
2.550000E+02
2.550000E+02
2.550000E+02
2.550000E+02
2.550000E+02
2.550000E+02
2.550000E+02
2.550000E+02
2.550000E+02
2.550000E+02
2.550000E+02
2.550000E+02
2.550000E+02
2.550000E+02
2.550000E+02
2.550000E+02
2.550000E+02
2.600000E+02
2.600000E+02
2.600000E+02
2.600000E+02
2.600000E+02
2.600000E+02
2.600000E+02
2.600000E+02
2.600000E+02
2.600000E+02
2.600000E+02
2.600000E+02
2.600000E+02
2.600000E+02
2.600000E+02
2.600000E+02
2.600000E+02
2.600000E+02
2.600000E+02
2.600000E+02
2.600000E+02
2.600000E+02
2.600000E+02
2.600000E+02
2.600000E+02
2.600000E+02
2.600000E+02
2.600000E+02
2.600000E+02
2.600000E+02
2.600000E+02
2.600000E+02
2.600000E+02
2.600000E+02
2.600000E+02
2.600000E+02
2.600000E+02
2.600000E+02
2.600000E+02
2.600000E+02
2.600000E+02
2.600000E+02
2.600000E+02
2.600000E+02
2.600000E+02
2.600000E+02
2.600000E+02
2.600000E+02
2.600000E+02
2.600000E+02
2.600000E+02
2.600000E+02
2.600000E+02
2.600000E+02
2.600000E+02
2.600000E+02
2.600000E+02
2.600000E+02
2.600000E+02
2.600000E+02
2.600000E+02
2.600000E+02
2.600000E+02
2.600000E+02
2.600000E+02
2.600000E+02
2.600000E+02
2.600000E+02
2.600000E+02
2.600000E+02
2.600000E+02
2.600000E+02
2.600000E+02
2.600000E+02
2.600000E+02
2.600000E+02
2.600000E+02
2.600000E+02
2.600000E+02
2.600000E+02
2.600000E+02
2.600000E+02
2.600000E+02
2.600000E+02
2.600000E+02
2.600000E+02
2.600000E+02
2.600000E+02
2.600000E+02
2.600000E+02
2.600000E+02
2.600000E+02
2.600000E+02
2.600000E+02
2.600000E+02
2.600000E+02
2.600000E+02
2.600000E+02
2.600000E+02
2.600000E+02
2.600000E+02
2.600000E+02
2.600000E+02
2.600000E+02
2.600000E+02
2.600000E+02
2.600000E+02
2.600000E+02
2.600000E+02
2.600000E+02
2.600000E+02
2.600000E+02
2.600000E+02
2.600000E+02
2.600000E+02
2.600000E+02
2.600000E+02
2.600000E+02
2.600000E+02
2.600000E+02
2.600000E+02
2.600000E+02
2.600000E+02
2.600000E+02
2.600000E+02
2.600000E+02
2.600000E+02
2.600000E+02
2.600000E+02
2.600000E+02
2.600000E+02
2.600000E+02
2.600000E+02
2.600000E+02
2.600000E+02
2.600000E+02
2.600000E+02
2.600000E+02
2.600000E+02
2.600000E+02
2.600000E+02
2.600000E+02
2.600000E+02
2.600000E+02
2.600000E+02
2.600000E+02
2.600000E+02
2.600000E+02
2.600000E+02
2.600000E+02
2.600000E+02
2.600000E+02
2.600000E+02
2.600000E+02
2.600000E+02
2.600000E+02
2.600000E+02
2.600000E+02
2.600000E+02
2.600000E+02
2.600000E+02
2.600000E+02
2.600000E+02
2.600000E+02
2.600000E+02
2.600000E+02
2.600000E+02
2.600000E+02
2.600000E+02
2.600000E+02
2.600000E+02
2.600000E+02
2.600000E+02
2.600000E+02
2.600000E+02
2.600000E+02
2.600000E+02
2.600000E+02
2.600000E+02
2.600000E+02
2.600000E+02
2.600000E+02
2.600000E+02
2.600000E+02
2.600000E+02
2.600000E+02
2.600000E+02
2.600000E+02
2.600000E+02
2.600000E+02
2.600000E+02
2.600000E+02
2.600000E+02
2.600000E+02
2.600000E+02
2.600000E+02
2.600000E+02
2.600000E+02
2.600000E+02
2.600000E+02
2.600000E+02
2.650000E+02
2.650000E+02
2.650000E+02
2.650000E+02
2.650000E+02
2.650000E+02
2.650000E+02
2.650000E+02
2.650000E+02
2.650000E+02
2.650000E+02
2.650000E+02
2.650000E+02
2.650000E+02
2.650000E+02
2.650000E+02
2.650000E+02
2.650000E+02
2.650000E+02
2.650000E+02
2.650000E+02
2.650000E+02
2.650000E+02
2.650000E+02
2.650000E+02
2.650000E+02
2.650000E+02
2.650000E+02
2.650000E+02
2.650000E+02
2.650000E+02
2.650000E+02
2.650000E+02
2.650000E+02
2.650000E+02
2.650000E+02
2.650000E+02
2.650000E+02
2.650000E+02
2.650000E+02
2.650000E+02
2.650000E+02
2.650000E+02
2.650000E+02
2.650000E+02
2.650000E+02
2.650000E+02
2.650000E+02
2.650000E+02
2.650000E+02
2.650000E+02
2.650000E+02
2.650000E+02
2.650000E+02
2.650000E+02
2.650000E+02
2.650000E+02
2.650000E+02
2.650000E+02
2.650000E+02
2.650000E+02
2.650000E+02
2.650000E+02
2.650000E+02
2.650000E+02
2.650000E+02
2.650000E+02
2.650000E+02
2.650000E+02
2.650000E+02
2.650000E+02
2.650000E+02
2.650000E+02
2.650000E+02
2.650000E+02
2.650000E+02
2.650000E+02
2.650000E+02
2.650000E+02
2.650000E+02
2.650000E+02
2.650000E+02
2.650000E+02
2.650000E+02
2.650000E+02
2.650000E+02
2.650000E+02
2.650000E+02
2.650000E+02
2.650000E+02
2.650000E+02
2.650000E+02
2.650000E+02
2.650000E+02
2.650000E+02
2.650000E+02
2.650000E+02
2.650000E+02
2.650000E+02
2.650000E+02
2.650000E+02
2.650000E+02
2.650000E+02
2.650000E+02
2.650000E+02
2.650000E+02
2.650000E+02
2.650000E+02
2.650000E+02
2.650000E+02
2.650000E+02
2.650000E+02
2.650000E+02
2.650000E+02
2.650000E+02
2.650000E+02
2.650000E+02
2.650000E+02
2.650000E+02
2.650000E+02
2.650000E+02
2.650000E+02
2.650000E+02
2.650000E+02
2.650000E+02
2.650000E+02
2.650000E+02
2.650000E+02
2.650000E+02
2.650000E+02
2.650000E+02
2.650000E+02
2.650000E+02
2.650000E+02
2.650000E+02
2.650000E+02
2.650000E+02
2.650000E+02
2.650000E+02
2.650000E+02
2.650000E+02
2.650000E+02
2.650000E+02
2.650000E+02
2.650000E+02
2.650000E+02
2.650000E+02
2.650000E+02
2.650000E+02
2.650000E+02
2.650000E+02
2.650000E+02
2.650000E+02
2.650000E+02
2.650000E+02
2.650000E+02
2.650000E+02
2.650000E+02
2.650000E+02
2.650000E+02
2.650000E+02
2.650000E+02
2.650000E+02
2.650000E+02
2.650000E+02
2.650000E+02
2.650000E+02
2.650000E+02
2.650000E+02
2.650000E+02
2.650000E+02
2.650000E+02
2.650000E+02
2.650000E+02
2.650000E+02
2.650000E+02
2.650000E+02
2.650000E+02
2.650000E+02
2.650000E+02
2.650000E+02
2.650000E+02
2.650000E+02
2.650000E+02
2.650000E+02
2.650000E+02
2.650000E+02
2.650000E+02
2.650000E+02
2.650000E+02
2.650000E+02
2.650000E+02
2.650000E+02
2.650000E+02
2.650000E+02
2.650000E+02
2.650000E+02
2.650000E+02
2.650000E+02
2.650000E+02
2.650000E+02
2.700000E+02
2.700000E+02
2.700000E+02
2.700000E+02
2.700000E+02
2.700000E+02
2.700000E+02
2.700000E+02
2.700000E+02
2.700000E+02
2.700000E+02
2.700000E+02
2.700000E+02
2.700000E+02
2.700000E+02
2.700000E+02
2.700000E+02
2.700000E+02
2.700000E+02
2.700000E+02
2.700000E+02
2.700000E+02
2.700000E+02
2.700000E+02
2.700000E+02
2.700000E+02
2.700000E+02
2.700000E+02
2.700000E+02
2.700000E+02
2.700000E+02
2.700000E+02
2.700000E+02
2.700000E+02
2.700000E+02
2.700000E+02
2.700000E+02
2.700000E+02
2.700000E+02
2.700000E+02
2.700000E+02
2.700000E+02
2.700000E+02
2.700000E+02
2.700000E+02
2.700000E+02
2.700000E+02
2.700000E+02
2.700000E+02
2.700000E+02
2.700000E+02
2.700000E+02
2.700000E+02
2.700000E+02
2.700000E+02
2.700000E+02
2.700000E+02
2.700000E+02
2.700000E+02
2.700000E+02
2.700000E+02
2.700000E+02
2.700000E+02
2.700000E+02
2.700000E+02
2.700000E+02
2.700000E+02
2.700000E+02
2.700000E+02
2.700000E+02
2.700000E+02
2.700000E+02
2.700000E+02
2.700000E+02
2.700000E+02
2.700000E+02
2.700000E+02
2.700000E+02
2.700000E+02
2.700000E+02
2.700000E+02
2.700000E+02
2.700000E+02
2.700000E+02
2.700000E+02
2.700000E+02
2.700000E+02
2.700000E+02
2.700000E+02
2.700000E+02
2.700000E+02
2.700000E+02
2.700000E+02
2.700000E+02
2.700000E+02
2.700000E+02
2.700000E+02
2.700000E+02
2.700000E+02
2.700000E+02
2.700000E+02
2.700000E+02
2.700000E+02
2.700000E+02
2.700000E+02
2.700000E+02
2.700000E+02
2.700000E+02
2.700000E+02
2.700000E+02
2.700000E+02
2.700000E+02
2.700000E+02
2.700000E+02
2.700000E+02
2.700000E+02
2.700000E+02
2.700000E+02
2.700000E+02
2.700000E+02
2.700000E+02
2.700000E+02
2.700000E+02
2.700000E+02
2.700000E+02
2.700000E+02
2.700000E+02
2.700000E+02
2.700000E+02
2.700000E+02
2.700000E+02
2.700000E+02
2.700000E+02
2.700000E+02
2.700000E+02
2.700000E+02
2.700000E+02
2.700000E+02
2.700000E+02
2.700000E+02
2.700000E+02
2.700000E+02
2.700000E+02
2.700000E+02
2.700000E+02
2.700000E+02
2.700000E+02
2.700000E+02
2.700000E+02
2.700000E+02
2.700000E+02
2.700000E+02
2.700000E+02
2.700000E+02
2.700000E+02
2.700000E+02
2.700000E+02
2.700000E+02
2.700000E+02
2.700000E+02
2.700000E+02
2.700000E+02
2.700000E+02
2.700000E+02
2.700000E+02
2.700000E+02
2.700000E+02
2.700000E+02
2.700000E+02
2.700000E+02
2.700000E+02
2.700000E+02
2.700000E+02
2.700000E+02
2.700000E+02
2.700000E+02
2.700000E+02
2.700000E+02
2.700000E+02
2.700000E+02
2.700000E+02
2.700000E+02
2.700000E+02
2.700000E+02
2.700000E+02
2.700000E+02
2.700000E+02
2.700000E+02
2.700000E+02
2.700000E+02
2.700000E+02
2.700000E+02
2.700000E+02
2.700000E+02
2.700000E+02
2.700000E+02
2.700000E+02
2.700000E+02
2.700000E+02
2.700000E+02
2.700000E+02
2.750000E+02
2.750000E+02
2.750000E+02
2.750000E+02
2.750000E+02
2.750000E+02
2.750000E+02
2.750000E+02
2.750000E+02
2.750000E+02
2.750000E+02
2.750000E+02
2.750000E+02
2.750000E+02
2.750000E+02
2.750000E+02
2.750000E+02
2.750000E+02
2.750000E+02
2.750000E+02
2.750000E+02
2.750000E+02
2.750000E+02
2.750000E+02
2.750000E+02
2.750000E+02
2.750000E+02
2.750000E+02
2.750000E+02
2.750000E+02
2.750000E+02
2.750000E+02
2.750000E+02
2.750000E+02
2.750000E+02
2.750000E+02
2.750000E+02
2.750000E+02
2.750000E+02
2.750000E+02
2.750000E+02
2.750000E+02
2.750000E+02
2.750000E+02
2.750000E+02
2.750000E+02
2.750000E+02
2.750000E+02
2.750000E+02
2.750000E+02
2.750000E+02
2.750000E+02
2.750000E+02
2.750000E+02
2.750000E+02
2.750000E+02
2.750000E+02
2.750000E+02
2.750000E+02
2.750000E+02
2.750000E+02
2.750000E+02
2.750000E+02
2.750000E+02
2.750000E+02
2.750000E+02
2.750000E+02
2.750000E+02
2.750000E+02
2.750000E+02
2.750000E+02
2.750000E+02
2.750000E+02
2.750000E+02
2.750000E+02
2.750000E+02
2.750000E+02
2.750000E+02
2.750000E+02
2.750000E+02
2.750000E+02
2.750000E+02
2.750000E+02
2.750000E+02
2.750000E+02
2.750000E+02
2.750000E+02
2.750000E+02
2.750000E+02
2.750000E+02
2.750000E+02
2.750000E+02
2.750000E+02
2.750000E+02
2.750000E+02
2.750000E+02
2.750000E+02
2.750000E+02
2.750000E+02
2.750000E+02
2.750000E+02
2.750000E+02
2.750000E+02
2.750000E+02
2.750000E+02
2.750000E+02
2.750000E+02
2.750000E+02
2.750000E+02
2.750000E+02
2.750000E+02
2.750000E+02
2.750000E+02
2.750000E+02
2.750000E+02
2.750000E+02
2.750000E+02
2.750000E+02
2.750000E+02
2.750000E+02
2.750000E+02
2.750000E+02
2.750000E+02
2.750000E+02
2.750000E+02
2.750000E+02
2.750000E+02
2.750000E+02
2.750000E+02
2.750000E+02
2.750000E+02
2.750000E+02
2.750000E+02
2.750000E+02
2.750000E+02
2.750000E+02
2.750000E+02
2.750000E+02
2.750000E+02
2.750000E+02
2.750000E+02
2.750000E+02
2.750000E+02
2.750000E+02
2.750000E+02
2.750000E+02
2.750000E+02
2.750000E+02
2.750000E+02
2.750000E+02
2.750000E+02
2.750000E+02
2.750000E+02
2.750000E+02
2.750000E+02
2.750000E+02
2.750000E+02
2.750000E+02
2.750000E+02
2.750000E+02
2.750000E+02
2.750000E+02
2.750000E+02
2.750000E+02
2.750000E+02
2.750000E+02
2.750000E+02
2.750000E+02
2.750000E+02
2.750000E+02
2.750000E+02
2.750000E+02
2.750000E+02
2.750000E+02
2.750000E+02
2.750000E+02
2.750000E+02
2.750000E+02
2.750000E+02
2.750000E+02
2.750000E+02
2.750000E+02
2.750000E+02
2.750000E+02
2.750000E+02
2.750000E+02
2.750000E+02
2.750000E+02
2.750000E+02
2.750000E+02
2.750000E+02
2.750000E+02
2.750000E+02
2.750000E+02
2.750000E+02
2.750000E+02
2.750000E+02
2.750000E+02
2.750000E+02
2.750000E+02
2.750000E+02
2.800000E+02
2.800000E+02
2.800000E+02
2.800000E+02
2.800000E+02
2.800000E+02
2.800000E+02
2.800000E+02
2.800000E+02
2.800000E+02
2.800000E+02
2.800000E+02
2.800000E+02
2.800000E+02
2.800000E+02
2.800000E+02
2.800000E+02
2.800000E+02
2.800000E+02
2.800000E+02
2.800000E+02
2.800000E+02
2.800000E+02
2.800000E+02
2.800000E+02
2.800000E+02
2.800000E+02
2.800000E+02
2.800000E+02
2.800000E+02
2.800000E+02
2.800000E+02
2.800000E+02
2.800000E+02
2.800000E+02
2.800000E+02
2.800000E+02
2.800000E+02
2.800000E+02
2.800000E+02
2.800000E+02
2.800000E+02
2.800000E+02
2.800000E+02
2.800000E+02
2.800000E+02
2.800000E+02
2.800000E+02
2.800000E+02
2.800000E+02
2.800000E+02
2.800000E+02
2.800000E+02
2.800000E+02
2.800000E+02
2.800000E+02
2.800000E+02
2.800000E+02
2.800000E+02
2.800000E+02
2.800000E+02
2.800000E+02
2.800000E+02
2.800000E+02
2.800000E+02
2.800000E+02
2.800000E+02
2.800000E+02
2.800000E+02
2.800000E+02
2.800000E+02
2.800000E+02
2.800000E+02
2.800000E+02
2.800000E+02
2.800000E+02
2.800000E+02
2.800000E+02
2.800000E+02
2.800000E+02
2.800000E+02
2.800000E+02
2.800000E+02
2.800000E+02
2.800000E+02
2.800000E+02
2.800000E+02
2.800000E+02
2.800000E+02
2.800000E+02
2.800000E+02
2.800000E+02
2.800000E+02
2.800000E+02
2.800000E+02
2.800000E+02
2.800000E+02
2.800000E+02
2.800000E+02
2.800000E+02
2.800000E+02
2.800000E+02
2.800000E+02
2.800000E+02
2.800000E+02
2.800000E+02
2.800000E+02
2.800000E+02
2.800000E+02
2.800000E+02
2.800000E+02
2.800000E+02
2.800000E+02
2.800000E+02
2.800000E+02
2.800000E+02
2.800000E+02
2.800000E+02
2.800000E+02
2.800000E+02
2.800000E+02
2.800000E+02
2.800000E+02
2.800000E+02
2.800000E+02
2.800000E+02
2.800000E+02
2.800000E+02
2.800000E+02
2.800000E+02
2.800000E+02
2.800000E+02
2.800000E+02
2.800000E+02
2.800000E+02
2.800000E+02
2.800000E+02
2.800000E+02
2.800000E+02
2.800000E+02
2.800000E+02
2.800000E+02
2.800000E+02
2.800000E+02
2.800000E+02
2.800000E+02
2.800000E+02
2.800000E+02
2.800000E+02
2.800000E+02
2.800000E+02
2.800000E+02
2.800000E+02
2.800000E+02
2.800000E+02
2.800000E+02
2.800000E+02
2.800000E+02
2.800000E+02
2.800000E+02
2.800000E+02
2.800000E+02
2.800000E+02
2.800000E+02
2.800000E+02
2.800000E+02
2.800000E+02
2.800000E+02
2.800000E+02
2.800000E+02
2.800000E+02
2.800000E+02
2.800000E+02
2.800000E+02
2.800000E+02
2.800000E+02
2.800000E+02
2.800000E+02
2.800000E+02
2.800000E+02
2.800000E+02
2.800000E+02
2.800000E+02
2.800000E+02
2.800000E+02
2.800000E+02
2.800000E+02
2.800000E+02
2.800000E+02
2.800000E+02
2.800000E+02
2.800000E+02
2.800000E+02
2.800000E+02
2.800000E+02
2.800000E+02
2.800000E+02
2.800000E+02
2.800000E+02
2.800000E+02
2.800000E+02
2.850000E+02
2.850000E+02
2.850000E+02
2.850000E+02
2.850000E+02
2.850000E+02
2.850000E+02
2.850000E+02
2.850000E+02
2.850000E+02
2.850000E+02
2.850000E+02
2.850000E+02
2.850000E+02
2.850000E+02
2.850000E+02
2.850000E+02
2.850000E+02
2.850000E+02
2.850000E+02
2.850000E+02
2.850000E+02
2.850000E+02
2.850000E+02
2.850000E+02
2.850000E+02
2.850000E+02
2.850000E+02
2.850000E+02
2.850000E+02
2.850000E+02
2.850000E+02
2.850000E+02
2.850000E+02
2.850000E+02
2.850000E+02
2.850000E+02
2.850000E+02
2.850000E+02
2.850000E+02
2.850000E+02
2.850000E+02
2.850000E+02
2.850000E+02
2.850000E+02
2.850000E+02
2.850000E+02
2.850000E+02
2.850000E+02
2.850000E+02
2.850000E+02
2.850000E+02
2.850000E+02
2.850000E+02
2.850000E+02
2.850000E+02
2.850000E+02
2.850000E+02
2.850000E+02
2.850000E+02
2.850000E+02
2.850000E+02
2.850000E+02
2.850000E+02
2.850000E+02
2.850000E+02
2.850000E+02
2.850000E+02
2.850000E+02
2.850000E+02
2.850000E+02
2.850000E+02
2.850000E+02
2.850000E+02
2.850000E+02
2.850000E+02
2.850000E+02
2.850000E+02
2.850000E+02
2.850000E+02
2.850000E+02
2.850000E+02
2.850000E+02
2.850000E+02
2.850000E+02
2.850000E+02
2.850000E+02
2.850000E+02
2.850000E+02
2.850000E+02
2.850000E+02
2.850000E+02
2.850000E+02
2.850000E+02
2.850000E+02
2.850000E+02
2.850000E+02
2.850000E+02
2.850000E+02
2.850000E+02
2.850000E+02
2.850000E+02
2.850000E+02
2.850000E+02
2.850000E+02
2.850000E+02
2.850000E+02
2.850000E+02
2.850000E+02
2.850000E+02
2.850000E+02
2.850000E+02
2.850000E+02
2.850000E+02
2.850000E+02
2.850000E+02
2.850000E+02
2.850000E+02
2.850000E+02
2.850000E+02
2.850000E+02
2.850000E+02
2.850000E+02
2.850000E+02
2.850000E+02
2.850000E+02
2.850000E+02
2.850000E+02
2.850000E+02
2.850000E+02
2.850000E+02
2.850000E+02
2.850000E+02
2.850000E+02
2.850000E+02
2.850000E+02
2.850000E+02
2.850000E+02
2.850000E+02
2.850000E+02
2.850000E+02
2.850000E+02
2.850000E+02
2.850000E+02
2.850000E+02
2.850000E+02
2.850000E+02
2.850000E+02
2.850000E+02
2.850000E+02
2.850000E+02
2.850000E+02
2.850000E+02
2.850000E+02
2.850000E+02
2.850000E+02
2.850000E+02
2.850000E+02
2.850000E+02
2.850000E+02
2.850000E+02
2.850000E+02
2.850000E+02
2.850000E+02
2.850000E+02
2.850000E+02
2.850000E+02
2.850000E+02
2.850000E+02
2.850000E+02
2.850000E+02
2.850000E+02
2.850000E+02
2.850000E+02
2.850000E+02
2.850000E+02
2.850000E+02
2.850000E+02
2.850000E+02
2.850000E+02
2.850000E+02
2.850000E+02
2.850000E+02
2.850000E+02
2.850000E+02
2.850000E+02
2.850000E+02
2.850000E+02
2.850000E+02
2.850000E+02
2.850000E+02
2.850000E+02
2.850000E+02
2.850000E+02
2.850000E+02
2.850000E+02
2.850000E+02
2.850000E+02
2.850000E+02
2.850000E+02
2.850000E+02
2.900000E+02
2.900000E+02
2.900000E+02
2.900000E+02
2.900000E+02
2.900000E+02
2.900000E+02
2.900000E+02
2.900000E+02
2.900000E+02
2.900000E+02
2.900000E+02
2.900000E+02
2.900000E+02
2.900000E+02
2.900000E+02
2.900000E+02
2.900000E+02
2.900000E+02
2.900000E+02
2.900000E+02
2.900000E+02
2.900000E+02
2.900000E+02
2.900000E+02
2.900000E+02
2.900000E+02
2.900000E+02
2.900000E+02
2.900000E+02
2.900000E+02
2.900000E+02
2.900000E+02
2.900000E+02
2.900000E+02
2.900000E+02
2.900000E+02
2.900000E+02
2.900000E+02
2.900000E+02
2.900000E+02
2.900000E+02
2.900000E+02
2.900000E+02
2.900000E+02
2.900000E+02
2.900000E+02
2.900000E+02
2.900000E+02
2.900000E+02
2.900000E+02
2.900000E+02
2.900000E+02
2.900000E+02
2.900000E+02
2.900000E+02
2.900000E+02
2.900000E+02
2.900000E+02
2.900000E+02
2.900000E+02
2.900000E+02
2.900000E+02
2.900000E+02
2.900000E+02
2.900000E+02
2.900000E+02
2.900000E+02
2.900000E+02
2.900000E+02
2.900000E+02
2.900000E+02
2.900000E+02
2.900000E+02
2.900000E+02
2.900000E+02
2.900000E+02
2.900000E+02
2.900000E+02
2.900000E+02
2.900000E+02
2.900000E+02
2.900000E+02
2.900000E+02
2.900000E+02
2.900000E+02
2.900000E+02
2.900000E+02
2.900000E+02
2.900000E+02
2.900000E+02
2.900000E+02
2.900000E+02
2.900000E+02
2.900000E+02
2.900000E+02
2.900000E+02
2.900000E+02
2.900000E+02
2.900000E+02
2.900000E+02
2.900000E+02
2.900000E+02
2.900000E+02
2.900000E+02
2.900000E+02
2.900000E+02
2.900000E+02
2.900000E+02
2.900000E+02
2.900000E+02
2.900000E+02
2.900000E+02
2.900000E+02
2.900000E+02
2.900000E+02
2.900000E+02
2.900000E+02
2.900000E+02
2.900000E+02
2.900000E+02
2.900000E+02
2.900000E+02
2.900000E+02
2.900000E+02
2.900000E+02
2.900000E+02
2.900000E+02
2.900000E+02
2.900000E+02
2.900000E+02
2.900000E+02
2.900000E+02
2.900000E+02
2.900000E+02
2.900000E+02
2.900000E+02
2.900000E+02
2.900000E+02
2.900000E+02
2.900000E+02
2.900000E+02
2.900000E+02
2.900000E+02
2.900000E+02
2.900000E+02
2.900000E+02
2.900000E+02
2.900000E+02
2.900000E+02
2.900000E+02
2.900000E+02
2.900000E+02
2.900000E+02
2.900000E+02
2.900000E+02
2.900000E+02
2.900000E+02
2.900000E+02
2.900000E+02
2.900000E+02
2.900000E+02
2.900000E+02
2.900000E+02
2.900000E+02
2.900000E+02
2.900000E+02
2.900000E+02
2.900000E+02
2.900000E+02
2.900000E+02
2.900000E+02
2.900000E+02
2.900000E+02
2.900000E+02
2.900000E+02
2.900000E+02
2.900000E+02
2.900000E+02
2.900000E+02
2.900000E+02
2.900000E+02
2.900000E+02
2.900000E+02
2.900000E+02
2.900000E+02
2.900000E+02
2.900000E+02
2.900000E+02
2.900000E+02
2.900000E+02
2.900000E+02
2.900000E+02
2.900000E+02
2.900000E+02
2.900000E+02
2.900000E+02
2.900000E+02
2.900000E+02
2.900000E+02
2.900000E+02
2.950000E+02
2.950000E+02
2.950000E+02
2.950000E+02
2.950000E+02
2.950000E+02
2.950000E+02
2.950000E+02
2.950000E+02
2.950000E+02
2.950000E+02
2.950000E+02
2.950000E+02
2.950000E+02
2.950000E+02
2.950000E+02
2.950000E+02
2.950000E+02
2.950000E+02
2.950000E+02
2.950000E+02
2.950000E+02
2.950000E+02
2.950000E+02
2.950000E+02
2.950000E+02
2.950000E+02
2.950000E+02
2.950000E+02
2.950000E+02
2.950000E+02
2.950000E+02
2.950000E+02
2.950000E+02
2.950000E+02
2.950000E+02
2.950000E+02
2.950000E+02
2.950000E+02
2.950000E+02
2.950000E+02
2.950000E+02
2.950000E+02
2.950000E+02
2.950000E+02
2.950000E+02
2.950000E+02
2.950000E+02
2.950000E+02
2.950000E+02
2.950000E+02
2.950000E+02
2.950000E+02
2.950000E+02
2.950000E+02
2.950000E+02
2.950000E+02
2.950000E+02
2.950000E+02
2.950000E+02
2.950000E+02
2.950000E+02
2.950000E+02
2.950000E+02
2.950000E+02
2.950000E+02
2.950000E+02
2.950000E+02
2.950000E+02
2.950000E+02
2.950000E+02
2.950000E+02
2.950000E+02
2.950000E+02
2.950000E+02
2.950000E+02
2.950000E+02
2.950000E+02
2.950000E+02
2.950000E+02
2.950000E+02
2.950000E+02
2.950000E+02
2.950000E+02
2.950000E+02
2.950000E+02
2.950000E+02
2.950000E+02
2.950000E+02
2.950000E+02
2.950000E+02
2.950000E+02
2.950000E+02
2.950000E+02
2.950000E+02
2.950000E+02
2.950000E+02
2.950000E+02
2.950000E+02
2.950000E+02
2.950000E+02
2.950000E+02
2.950000E+02
2.950000E+02
2.950000E+02
2.950000E+02
2.950000E+02
2.950000E+02
2.950000E+02
2.950000E+02
2.950000E+02
2.950000E+02
2.950000E+02
2.950000E+02
2.950000E+02
2.950000E+02
2.950000E+02
2.950000E+02
2.950000E+02
2.950000E+02
2.950000E+02
2.950000E+02
2.950000E+02
2.950000E+02
2.950000E+02
2.950000E+02
2.950000E+02
2.950000E+02
2.950000E+02
2.950000E+02
2.950000E+02
2.950000E+02
2.950000E+02
2.950000E+02
2.950000E+02
2.950000E+02
2.950000E+02
2.950000E+02
2.950000E+02
2.950000E+02
2.950000E+02
2.950000E+02
2.950000E+02
2.950000E+02
2.950000E+02
2.950000E+02
2.950000E+02
2.950000E+02
2.950000E+02
2.950000E+02
2.950000E+02
2.950000E+02
2.950000E+02
2.950000E+02
2.950000E+02
2.950000E+02
2.950000E+02
2.950000E+02
2.950000E+02
2.950000E+02
2.950000E+02
2.950000E+02
2.950000E+02
2.950000E+02
2.950000E+02
2.950000E+02
2.950000E+02
2.950000E+02
2.950000E+02
2.950000E+02
2.950000E+02
2.950000E+02
2.950000E+02
2.950000E+02
2.950000E+02
2.950000E+02
2.950000E+02
2.950000E+02
2.950000E+02
2.950000E+02
2.950000E+02
2.950000E+02
2.950000E+02
2.950000E+02
2.950000E+02
2.950000E+02
2.950000E+02
2.950000E+02
2.950000E+02
2.950000E+02
2.950000E+02
2.950000E+02
2.950000E+02
2.950000E+02
2.950000E+02
2.950000E+02
2.950000E+02
2.950000E+02
2.950000E+02
2.950000E+02
2.950000E+02
3.000000E+02
3.000000E+02
3.000000E+02
3.000000E+02
3.000000E+02
3.000000E+02
3.000000E+02
3.000000E+02
3.000000E+02
3.000000E+02
3.000000E+02
3.000000E+02
3.000000E+02
3.000000E+02
3.000000E+02
3.000000E+02
3.000000E+02
3.000000E+02
3.000000E+02
3.000000E+02
3.000000E+02
3.000000E+02
3.000000E+02
3.000000E+02
3.000000E+02
3.000000E+02
3.000000E+02
3.000000E+02
3.000000E+02
3.000000E+02
3.000000E+02
3.000000E+02
3.000000E+02
3.000000E+02
3.000000E+02
3.000000E+02
3.000000E+02
3.000000E+02
3.000000E+02
3.000000E+02
3.000000E+02
3.000000E+02
3.000000E+02
3.000000E+02
3.000000E+02
3.000000E+02
3.000000E+02
3.000000E+02
3.000000E+02
3.000000E+02
3.000000E+02
3.000000E+02
3.000000E+02
3.000000E+02
3.000000E+02
3.000000E+02
3.000000E+02
3.000000E+02
3.000000E+02
3.000000E+02
3.000000E+02
3.000000E+02
3.000000E+02
3.000000E+02
3.000000E+02
3.000000E+02
3.000000E+02
3.000000E+02
3.000000E+02
3.000000E+02
3.000000E+02
3.000000E+02
3.000000E+02
3.000000E+02
3.000000E+02
3.000000E+02
3.000000E+02
3.000000E+02
3.000000E+02
3.000000E+02
3.000000E+02
3.000000E+02
3.000000E+02
3.000000E+02
3.000000E+02
3.000000E+02
3.000000E+02
3.000000E+02
3.000000E+02
3.000000E+02
3.000000E+02
3.000000E+02
3.000000E+02
3.000000E+02
3.000000E+02
3.000000E+02
3.000000E+02
3.000000E+02
3.000000E+02
3.000000E+02
3.000000E+02
3.000000E+02
3.000000E+02
3.000000E+02
3.000000E+02
3.000000E+02
3.000000E+02
3.000000E+02
3.000000E+02
3.000000E+02
3.000000E+02
3.000000E+02
3.000000E+02
3.000000E+02
3.000000E+02
3.000000E+02
3.000000E+02
3.000000E+02
3.000000E+02
3.000000E+02
3.000000E+02
3.000000E+02
3.000000E+02
3.000000E+02
3.000000E+02
3.000000E+02
3.000000E+02
3.000000E+02
3.000000E+02
3.000000E+02
3.000000E+02
3.000000E+02
3.000000E+02
3.000000E+02
3.000000E+02
3.000000E+02
3.000000E+02
3.000000E+02
3.000000E+02
3.000000E+02
3.000000E+02
3.000000E+02
3.000000E+02
3.000000E+02
3.000000E+02
3.000000E+02
3.000000E+02
3.000000E+02
3.000000E+02
3.000000E+02
3.000000E+02
3.000000E+02
3.000000E+02
3.000000E+02
3.000000E+02
3.000000E+02
3.000000E+02
3.000000E+02
3.000000E+02
3.000000E+02
3.000000E+02
3.000000E+02
3.000000E+02
3.000000E+02
3.000000E+02
3.000000E+02
3.000000E+02
3.000000E+02
3.000000E+02
3.000000E+02
3.000000E+02
3.000000E+02
3.000000E+02
3.000000E+02
3.000000E+02
3.000000E+02
3.000000E+02
3.000000E+02
3.000000E+02
3.000000E+02
3.000000E+02
3.000000E+02
3.000000E+02
3.000000E+02
3.000000E+02
3.000000E+02
3.000000E+02
3.000000E+02
3.000000E+02
3.000000E+02
3.000000E+02
3.000000E+02
3.000000E+02
3.000000E+02
3.000000E+02
3.000000E+02
3.000000E+02
3.000000E+02
3.000000E+02
3.000000E+02
3.000000E+02
3.050000E+02
3.050000E+02
3.050000E+02
3.050000E+02
3.050000E+02
3.050000E+02
3.050000E+02
3.050000E+02
3.050000E+02
3.050000E+02
3.050000E+02
3.050000E+02
3.050000E+02
3.050000E+02
3.050000E+02
3.050000E+02
3.050000E+02
3.050000E+02
3.050000E+02
3.050000E+02
3.050000E+02
3.050000E+02
3.050000E+02
3.050000E+02
3.050000E+02
3.050000E+02
3.050000E+02
3.050000E+02
3.050000E+02
3.050000E+02
3.050000E+02
3.050000E+02
3.050000E+02
3.050000E+02
3.050000E+02
3.050000E+02
3.050000E+02
3.050000E+02
3.050000E+02
3.050000E+02
3.050000E+02
3.050000E+02
3.050000E+02
3.050000E+02
3.050000E+02
3.050000E+02
3.050000E+02
3.050000E+02
3.050000E+02
3.050000E+02
3.050000E+02
3.050000E+02
3.050000E+02
3.050000E+02
3.050000E+02
3.050000E+02
3.050000E+02
3.050000E+02
3.050000E+02
3.050000E+02
3.050000E+02
3.050000E+02
3.050000E+02
3.050000E+02
3.050000E+02
3.050000E+02
3.050000E+02
3.050000E+02
3.050000E+02
3.050000E+02
3.050000E+02
3.050000E+02
3.050000E+02
3.050000E+02
3.050000E+02
3.050000E+02
3.050000E+02
3.050000E+02
3.050000E+02
3.050000E+02
3.050000E+02
3.050000E+02
3.050000E+02
3.050000E+02
3.050000E+02
3.050000E+02
3.050000E+02
3.050000E+02
3.050000E+02
3.050000E+02
3.050000E+02
3.050000E+02
3.050000E+02
3.050000E+02
3.050000E+02
3.050000E+02
3.050000E+02
3.050000E+02
3.050000E+02
3.050000E+02
3.050000E+02
3.050000E+02
3.050000E+02
3.050000E+02
3.050000E+02
3.050000E+02
3.050000E+02
3.050000E+02
3.050000E+02
3.050000E+02
3.050000E+02
3.050000E+02
3.050000E+02
3.050000E+02
3.050000E+02
3.050000E+02
3.050000E+02
3.050000E+02
3.050000E+02
3.050000E+02
3.050000E+02
3.050000E+02
3.050000E+02
3.050000E+02
3.050000E+02
3.050000E+02
3.050000E+02
3.050000E+02
3.050000E+02
3.050000E+02
3.050000E+02
3.050000E+02
3.050000E+02
3.050000E+02
3.050000E+02
3.050000E+02
3.050000E+02
3.050000E+02
3.050000E+02
3.050000E+02
3.050000E+02
3.050000E+02
3.050000E+02
3.050000E+02
3.050000E+02
3.050000E+02
3.050000E+02
3.050000E+02
3.050000E+02
3.050000E+02
3.050000E+02
3.050000E+02
3.050000E+02
3.050000E+02
3.050000E+02
3.050000E+02
3.050000E+02
3.050000E+02
3.050000E+02
3.050000E+02
3.050000E+02
3.050000E+02
3.050000E+02
3.050000E+02
3.050000E+02
3.050000E+02
3.050000E+02
3.050000E+02
3.050000E+02
3.050000E+02
3.050000E+02
3.050000E+02
3.050000E+02
3.050000E+02
3.050000E+02
3.050000E+02
3.050000E+02
3.050000E+02
3.050000E+02
3.050000E+02
3.050000E+02
3.050000E+02
3.050000E+02
3.050000E+02
3.050000E+02
3.050000E+02
3.050000E+02
3.050000E+02
3.050000E+02
3.050000E+02
3.050000E+02
3.050000E+02
3.050000E+02
3.050000E+02
3.050000E+02
3.050000E+02
3.050000E+02
3.050000E+02
3.050000E+02
3.050000E+02
3.050000E+02
3.100000E+02
3.100000E+02
3.100000E+02
3.100000E+02
3.100000E+02
3.100000E+02
3.100000E+02
3.100000E+02
3.100000E+02
3.100000E+02
3.100000E+02
3.100000E+02
3.100000E+02
3.100000E+02
3.100000E+02
3.100000E+02
3.100000E+02
3.100000E+02
3.100000E+02
3.100000E+02
3.100000E+02
3.100000E+02
3.100000E+02
3.100000E+02
3.100000E+02
3.100000E+02
3.100000E+02
3.100000E+02
3.100000E+02
3.100000E+02
3.100000E+02
3.100000E+02
3.100000E+02
3.100000E+02
3.100000E+02
3.100000E+02
3.100000E+02
3.100000E+02
3.100000E+02
3.100000E+02
3.100000E+02
3.100000E+02
3.100000E+02
3.100000E+02
3.100000E+02
3.100000E+02
3.100000E+02
3.100000E+02
3.100000E+02
3.100000E+02
3.100000E+02
3.100000E+02
3.100000E+02
3.100000E+02
3.100000E+02
3.100000E+02
3.100000E+02
3.100000E+02
3.100000E+02
3.100000E+02
3.100000E+02
3.100000E+02
3.100000E+02
3.100000E+02
3.100000E+02
3.100000E+02
3.100000E+02
3.100000E+02
3.100000E+02
3.100000E+02
3.100000E+02
3.100000E+02
3.100000E+02
3.100000E+02
3.100000E+02
3.100000E+02
3.100000E+02
3.100000E+02
3.100000E+02
3.100000E+02
3.100000E+02
3.100000E+02
3.100000E+02
3.100000E+02
3.100000E+02
3.100000E+02
3.100000E+02
3.100000E+02
3.100000E+02
3.100000E+02
3.100000E+02
3.100000E+02
3.100000E+02
3.100000E+02
3.100000E+02
3.100000E+02
3.100000E+02
3.100000E+02
3.100000E+02
3.100000E+02
3.100000E+02
3.100000E+02
3.100000E+02
3.100000E+02
3.100000E+02
3.100000E+02
3.100000E+02
3.100000E+02
3.100000E+02
3.100000E+02
3.100000E+02
3.100000E+02
3.100000E+02
3.100000E+02
3.100000E+02
3.100000E+02
3.100000E+02
3.100000E+02
3.100000E+02
3.100000E+02
3.100000E+02
3.100000E+02
3.100000E+02
3.100000E+02
3.100000E+02
3.100000E+02
3.100000E+02
3.100000E+02
3.100000E+02
3.100000E+02
3.100000E+02
3.100000E+02
3.100000E+02
3.100000E+02
3.100000E+02
3.100000E+02
3.100000E+02
3.100000E+02
3.100000E+02
3.100000E+02
3.100000E+02
3.100000E+02
3.100000E+02
3.100000E+02
3.100000E+02
3.100000E+02
3.100000E+02
3.100000E+02
3.100000E+02
3.100000E+02
3.100000E+02
3.100000E+02
3.100000E+02
3.100000E+02
3.100000E+02
3.100000E+02
3.100000E+02
3.100000E+02
3.100000E+02
3.100000E+02
3.100000E+02
3.100000E+02
3.100000E+02
3.100000E+02
3.100000E+02
3.100000E+02
3.100000E+02
3.100000E+02
3.100000E+02
3.100000E+02
3.100000E+02
3.100000E+02
3.100000E+02
3.100000E+02
3.100000E+02
3.100000E+02
3.100000E+02
3.100000E+02
3.100000E+02
3.100000E+02
3.100000E+02
3.100000E+02
3.100000E+02
3.100000E+02
3.100000E+02
3.100000E+02
3.100000E+02
3.100000E+02
3.100000E+02
3.100000E+02
3.100000E+02
3.100000E+02
3.100000E+02
3.100000E+02
3.100000E+02
3.100000E+02
3.100000E+02
3.100000E+02
3.100000E+02
3.100000E+02
3.100000E+02
3.150000E+02
3.150000E+02
3.150000E+02
3.150000E+02
3.150000E+02
3.150000E+02
3.150000E+02
3.150000E+02
3.150000E+02
3.150000E+02
3.150000E+02
3.150000E+02
3.150000E+02
3.150000E+02
3.150000E+02
3.150000E+02
3.150000E+02
3.150000E+02
3.150000E+02
3.150000E+02
3.150000E+02
3.150000E+02
3.150000E+02
3.150000E+02
3.150000E+02
3.150000E+02
3.150000E+02
3.150000E+02
3.150000E+02
3.150000E+02
3.150000E+02
3.150000E+02
3.150000E+02
3.150000E+02
3.150000E+02
3.150000E+02
3.150000E+02
3.150000E+02
3.150000E+02
3.150000E+02
3.150000E+02
3.150000E+02
3.150000E+02
3.150000E+02
3.150000E+02
3.150000E+02
3.150000E+02
3.150000E+02
3.150000E+02
3.150000E+02
3.150000E+02
3.150000E+02
3.150000E+02
3.150000E+02
3.150000E+02
3.150000E+02
3.150000E+02
3.150000E+02
3.150000E+02
3.150000E+02
3.150000E+02
3.150000E+02
3.150000E+02
3.150000E+02
3.150000E+02
3.150000E+02
3.150000E+02
3.150000E+02
3.150000E+02
3.150000E+02
3.150000E+02
3.150000E+02
3.150000E+02
3.150000E+02
3.150000E+02
3.150000E+02
3.150000E+02
3.150000E+02
3.150000E+02
3.150000E+02
3.150000E+02
3.150000E+02
3.150000E+02
3.150000E+02
3.150000E+02
3.150000E+02
3.150000E+02
3.150000E+02
3.150000E+02
3.150000E+02
3.150000E+02
3.150000E+02
3.150000E+02
3.150000E+02
3.150000E+02
3.150000E+02
3.150000E+02
3.150000E+02
3.150000E+02
3.150000E+02
3.150000E+02
3.150000E+02
3.150000E+02
3.150000E+02
3.150000E+02
3.150000E+02
3.150000E+02
3.150000E+02
3.150000E+02
3.150000E+02
3.150000E+02
3.150000E+02
3.150000E+02
3.150000E+02
3.150000E+02
3.150000E+02
3.150000E+02
3.150000E+02
3.150000E+02
3.150000E+02
3.150000E+02
3.150000E+02
3.150000E+02
3.150000E+02
3.150000E+02
3.150000E+02
3.150000E+02
3.150000E+02
3.150000E+02
3.150000E+02
3.150000E+02
3.150000E+02
3.150000E+02
3.150000E+02
3.150000E+02
3.150000E+02
3.150000E+02
3.150000E+02
3.150000E+02
3.150000E+02
3.150000E+02
3.150000E+02
3.150000E+02
3.150000E+02
3.150000E+02
3.150000E+02
3.150000E+02
3.150000E+02
3.150000E+02
3.150000E+02
3.150000E+02
3.150000E+02
3.150000E+02
3.150000E+02
3.150000E+02
3.150000E+02
3.150000E+02
3.150000E+02
3.150000E+02
3.150000E+02
3.150000E+02
3.150000E+02
3.150000E+02
3.150000E+02
3.150000E+02
3.150000E+02
3.150000E+02
3.150000E+02
3.150000E+02
3.150000E+02
3.150000E+02
3.150000E+02
3.150000E+02
3.150000E+02
3.150000E+02
3.150000E+02
3.150000E+02
3.150000E+02
3.150000E+02
3.150000E+02
3.150000E+02
3.150000E+02
3.150000E+02
3.150000E+02
3.150000E+02
3.150000E+02
3.150000E+02
3.150000E+02
3.150000E+02
3.150000E+02
3.150000E+02
3.150000E+02
3.150000E+02
3.150000E+02
3.150000E+02
3.150000E+02
3.150000E+02
3.150000E+02
3.150000E+02
3.150000E+02
3.150000E+02
3.200000E+02
3.200000E+02
3.200000E+02
3.200000E+02
3.200000E+02
3.200000E+02
3.200000E+02
3.200000E+02
3.200000E+02
3.200000E+02
3.200000E+02
3.200000E+02
3.200000E+02
3.200000E+02
3.200000E+02
3.200000E+02
3.200000E+02
3.200000E+02
3.200000E+02
3.200000E+02
3.200000E+02
3.200000E+02
3.200000E+02
3.200000E+02
3.200000E+02
3.200000E+02
3.200000E+02
3.200000E+02
3.200000E+02
3.200000E+02
3.200000E+02
3.200000E+02
3.200000E+02
3.200000E+02
3.200000E+02
3.200000E+02
3.200000E+02
3.200000E+02
3.200000E+02
3.200000E+02
3.200000E+02
3.200000E+02
3.200000E+02
3.200000E+02
3.200000E+02
3.200000E+02
3.200000E+02
3.200000E+02
3.200000E+02
3.200000E+02
3.200000E+02
3.200000E+02
3.200000E+02
3.200000E+02
3.200000E+02
3.200000E+02
3.200000E+02
3.200000E+02
3.200000E+02
3.200000E+02
3.200000E+02
3.200000E+02
3.200000E+02
3.200000E+02
3.200000E+02
3.200000E+02
3.200000E+02
3.200000E+02
3.200000E+02
3.200000E+02
3.200000E+02
3.200000E+02
3.200000E+02
3.200000E+02
3.200000E+02
3.200000E+02
3.200000E+02
3.200000E+02
3.200000E+02
3.200000E+02
3.200000E+02
3.200000E+02
3.200000E+02
3.200000E+02
3.200000E+02
3.200000E+02
3.200000E+02
3.200000E+02
3.200000E+02
3.200000E+02
3.200000E+02
3.200000E+02
3.200000E+02
3.200000E+02
3.200000E+02
3.200000E+02
3.200000E+02
3.200000E+02
3.200000E+02
3.200000E+02
3.200000E+02
3.200000E+02
3.200000E+02
3.200000E+02
3.200000E+02
3.200000E+02
3.200000E+02
3.200000E+02
3.200000E+02
3.200000E+02
3.200000E+02
3.200000E+02
3.200000E+02
3.200000E+02
3.200000E+02
3.200000E+02
3.200000E+02
3.200000E+02
3.200000E+02
3.200000E+02
3.200000E+02
3.200000E+02
3.200000E+02
3.200000E+02
3.200000E+02
3.200000E+02
3.200000E+02
3.200000E+02
3.200000E+02
3.200000E+02
3.200000E+02
3.200000E+02
3.200000E+02
3.200000E+02
3.200000E+02
3.200000E+02
3.200000E+02
3.200000E+02
3.200000E+02
3.200000E+02
3.200000E+02
3.200000E+02
3.200000E+02
3.200000E+02
3.200000E+02
3.200000E+02
3.200000E+02
3.200000E+02
3.200000E+02
3.200000E+02
3.200000E+02
3.200000E+02
3.200000E+02
3.200000E+02
3.200000E+02
3.200000E+02
3.200000E+02
3.200000E+02
3.200000E+02
3.200000E+02
3.200000E+02
3.200000E+02
3.200000E+02
3.200000E+02
3.200000E+02
3.200000E+02
3.200000E+02
3.200000E+02
3.200000E+02
3.200000E+02
3.200000E+02
3.200000E+02
3.200000E+02
3.200000E+02
3.200000E+02
3.200000E+02
3.200000E+02
3.200000E+02
3.200000E+02
3.200000E+02
3.200000E+02
3.200000E+02
3.200000E+02
3.200000E+02
3.200000E+02
3.200000E+02
3.200000E+02
3.200000E+02
3.200000E+02
3.200000E+02
3.200000E+02
3.200000E+02
3.200000E+02
3.200000E+02
3.200000E+02
3.200000E+02
3.200000E+02
3.200000E+02
3.200000E+02
3.200000E+02
3.200000E+02
3.250000E+02
3.250000E+02
3.250000E+02
3.250000E+02
3.250000E+02
3.250000E+02
3.250000E+02
3.250000E+02
3.250000E+02
3.250000E+02
3.250000E+02
3.250000E+02
3.250000E+02
3.250000E+02
3.250000E+02
3.250000E+02
3.250000E+02
3.250000E+02
3.250000E+02
3.250000E+02
3.250000E+02
3.250000E+02
3.250000E+02
3.250000E+02
3.250000E+02
3.250000E+02
3.250000E+02
3.250000E+02
3.250000E+02
3.250000E+02
3.250000E+02
3.250000E+02
3.250000E+02
3.250000E+02
3.250000E+02
3.250000E+02
3.250000E+02
3.250000E+02
3.250000E+02
3.250000E+02
3.250000E+02
3.250000E+02
3.250000E+02
3.250000E+02
3.250000E+02
3.250000E+02
3.250000E+02
3.250000E+02
3.250000E+02
3.250000E+02
3.250000E+02
3.250000E+02
3.250000E+02
3.250000E+02
3.250000E+02
3.250000E+02
3.250000E+02
3.250000E+02
3.250000E+02
3.250000E+02
3.250000E+02
3.250000E+02
3.250000E+02
3.250000E+02
3.250000E+02
3.250000E+02
3.250000E+02
3.250000E+02
3.250000E+02
3.250000E+02
3.250000E+02
3.250000E+02
3.250000E+02
3.250000E+02
3.250000E+02
3.250000E+02
3.250000E+02
3.250000E+02
3.250000E+02
3.250000E+02
3.250000E+02
3.250000E+02
3.250000E+02
3.250000E+02
3.250000E+02
3.250000E+02
3.250000E+02
3.250000E+02
3.250000E+02
3.250000E+02
3.250000E+02
3.250000E+02
3.250000E+02
3.250000E+02
3.250000E+02
3.250000E+02
3.250000E+02
3.250000E+02
3.250000E+02
3.250000E+02
3.250000E+02
3.250000E+02
3.250000E+02
3.250000E+02
3.250000E+02
3.250000E+02
3.250000E+02
3.250000E+02
3.250000E+02
3.250000E+02
3.250000E+02
3.250000E+02
3.250000E+02
3.250000E+02
3.250000E+02
3.250000E+02
3.250000E+02
3.250000E+02
3.250000E+02
3.250000E+02
3.250000E+02
3.250000E+02
3.250000E+02
3.250000E+02
3.250000E+02
3.250000E+02
3.250000E+02
3.250000E+02
3.250000E+02
3.250000E+02
3.250000E+02
3.250000E+02
3.250000E+02
3.250000E+02
3.250000E+02
3.250000E+02
3.250000E+02
3.250000E+02
3.250000E+02
3.250000E+02
3.250000E+02
3.250000E+02
3.250000E+02
3.250000E+02
3.250000E+02
3.250000E+02
3.250000E+02
3.250000E+02
3.250000E+02
3.250000E+02
3.250000E+02
3.250000E+02
3.250000E+02
3.250000E+02
3.250000E+02
3.250000E+02
3.250000E+02
3.250000E+02
3.250000E+02
3.250000E+02
3.250000E+02
3.250000E+02
3.250000E+02
3.250000E+02
3.250000E+02
3.250000E+02
3.250000E+02
3.250000E+02
3.250000E+02
3.250000E+02
3.250000E+02
3.250000E+02
3.250000E+02
3.250000E+02
3.250000E+02
3.250000E+02
3.250000E+02
3.250000E+02
3.250000E+02
3.250000E+02
3.250000E+02
3.250000E+02
3.250000E+02
3.250000E+02
3.250000E+02
3.250000E+02
3.250000E+02
3.250000E+02
3.250000E+02
3.250000E+02
3.250000E+02
3.250000E+02
3.250000E+02
3.250000E+02
3.250000E+02
3.250000E+02
3.250000E+02
3.250000E+02
3.250000E+02
3.250000E+02
3.250000E+02
3.300000E+02
3.300000E+02
3.300000E+02
3.300000E+02
3.300000E+02
3.300000E+02
3.300000E+02
3.300000E+02
3.300000E+02
3.300000E+02
3.300000E+02
3.300000E+02
3.300000E+02
3.300000E+02
3.300000E+02
3.300000E+02
3.300000E+02
3.300000E+02
3.300000E+02
3.300000E+02
3.300000E+02
3.300000E+02
3.300000E+02
3.300000E+02
3.300000E+02
3.300000E+02
3.300000E+02
3.300000E+02
3.300000E+02
3.300000E+02
3.300000E+02
3.300000E+02
3.300000E+02
3.300000E+02
3.300000E+02
3.300000E+02
3.300000E+02
3.300000E+02
3.300000E+02
3.300000E+02
3.300000E+02
3.300000E+02
3.300000E+02
3.300000E+02
3.300000E+02
3.300000E+02
3.300000E+02
3.300000E+02
3.300000E+02
3.300000E+02
3.300000E+02
3.300000E+02
3.300000E+02
3.300000E+02
3.300000E+02
3.300000E+02
3.300000E+02
3.300000E+02
3.300000E+02
3.300000E+02
3.300000E+02
3.300000E+02
3.300000E+02
3.300000E+02
3.300000E+02
3.300000E+02
3.300000E+02
3.300000E+02
3.300000E+02
3.300000E+02
3.300000E+02
3.300000E+02
3.300000E+02
3.300000E+02
3.300000E+02
3.300000E+02
3.300000E+02
3.300000E+02
3.300000E+02
3.300000E+02
3.300000E+02
3.300000E+02
3.300000E+02
3.300000E+02
3.300000E+02
3.300000E+02
3.300000E+02
3.300000E+02
3.300000E+02
3.300000E+02
3.300000E+02
3.300000E+02
3.300000E+02
3.300000E+02
3.300000E+02
3.300000E+02
3.300000E+02
3.300000E+02
3.300000E+02
3.300000E+02
3.300000E+02
3.300000E+02
3.300000E+02
3.300000E+02
3.300000E+02
3.300000E+02
3.300000E+02
3.300000E+02
3.300000E+02
3.300000E+02
3.300000E+02
3.300000E+02
3.300000E+02
3.300000E+02
3.300000E+02
3.300000E+02
3.300000E+02
3.300000E+02
3.300000E+02
3.300000E+02
3.300000E+02
3.300000E+02
3.300000E+02
3.300000E+02
3.300000E+02
3.300000E+02
3.300000E+02
3.300000E+02
3.300000E+02
3.300000E+02
3.300000E+02
3.300000E+02
3.300000E+02
3.300000E+02
3.300000E+02
3.300000E+02
3.300000E+02
3.300000E+02
3.300000E+02
3.300000E+02
3.300000E+02
3.300000E+02
3.300000E+02
3.300000E+02
3.300000E+02
3.300000E+02
3.300000E+02
3.300000E+02
3.300000E+02
3.300000E+02
3.300000E+02
3.300000E+02
3.300000E+02
3.300000E+02
3.300000E+02
3.300000E+02
3.300000E+02
3.300000E+02
3.300000E+02
3.300000E+02
3.300000E+02
3.300000E+02
3.300000E+02
3.300000E+02
3.300000E+02
3.300000E+02
3.300000E+02
3.300000E+02
3.300000E+02
3.300000E+02
3.300000E+02
3.300000E+02
3.300000E+02
3.300000E+02
3.300000E+02
3.300000E+02
3.300000E+02
3.300000E+02
3.300000E+02
3.300000E+02
3.300000E+02
3.300000E+02
3.300000E+02
3.300000E+02
3.300000E+02
3.300000E+02
3.300000E+02
3.300000E+02
3.300000E+02
3.300000E+02
3.300000E+02
3.300000E+02
3.300000E+02
3.300000E+02
3.300000E+02
3.300000E+02
3.300000E+02
3.300000E+02
3.300000E+02
3.300000E+02
3.300000E+02
3.350000E+02
3.350000E+02
3.350000E+02
3.350000E+02
3.350000E+02
3.350000E+02
3.350000E+02
3.350000E+02
3.350000E+02
3.350000E+02
3.350000E+02
3.350000E+02
3.350000E+02
3.350000E+02
3.350000E+02
3.350000E+02
3.350000E+02
3.350000E+02
3.350000E+02
3.350000E+02
3.350000E+02
3.350000E+02
3.350000E+02
3.350000E+02
3.350000E+02
3.350000E+02
3.350000E+02
3.350000E+02
3.350000E+02
3.350000E+02
3.350000E+02
3.350000E+02
3.350000E+02
3.350000E+02
3.350000E+02
3.350000E+02
3.350000E+02
3.350000E+02
3.350000E+02
3.350000E+02
3.350000E+02
3.350000E+02
3.350000E+02
3.350000E+02
3.350000E+02
3.350000E+02
3.350000E+02
3.350000E+02
3.350000E+02
3.350000E+02
3.350000E+02
3.350000E+02
3.350000E+02
3.350000E+02
3.350000E+02
3.350000E+02
3.350000E+02
3.350000E+02
3.350000E+02
3.350000E+02
3.350000E+02
3.350000E+02
3.350000E+02
3.350000E+02
3.350000E+02
3.350000E+02
3.350000E+02
3.350000E+02
3.350000E+02
3.350000E+02
3.350000E+02
3.350000E+02
3.350000E+02
3.350000E+02
3.350000E+02
3.350000E+02
3.350000E+02
3.350000E+02
3.350000E+02
3.350000E+02
3.350000E+02
3.350000E+02
3.350000E+02
3.350000E+02
3.350000E+02
3.350000E+02
3.350000E+02
3.350000E+02
3.350000E+02
3.350000E+02
3.350000E+02
3.350000E+02
3.350000E+02
3.350000E+02
3.350000E+02
3.350000E+02
3.350000E+02
3.350000E+02
3.350000E+02
3.350000E+02
3.350000E+02
3.350000E+02
3.350000E+02
3.350000E+02
3.350000E+02
3.350000E+02
3.350000E+02
3.350000E+02
3.350000E+02
3.350000E+02
3.350000E+02
3.350000E+02
3.350000E+02
3.350000E+02
3.350000E+02
3.350000E+02
3.350000E+02
3.350000E+02
3.350000E+02
3.350000E+02
3.350000E+02
3.350000E+02
3.350000E+02
3.350000E+02
3.350000E+02
3.350000E+02
3.350000E+02
3.350000E+02
3.350000E+02
3.350000E+02
3.350000E+02
3.350000E+02
3.350000E+02
3.350000E+02
3.350000E+02
3.350000E+02
3.350000E+02
3.350000E+02
3.350000E+02
3.350000E+02
3.350000E+02
3.350000E+02
3.350000E+02
3.350000E+02
3.350000E+02
3.350000E+02
3.350000E+02
3.350000E+02
3.350000E+02
3.350000E+02
3.350000E+02
3.350000E+02
3.350000E+02
3.350000E+02
3.350000E+02
3.350000E+02
3.350000E+02
3.350000E+02
3.350000E+02
3.350000E+02
3.350000E+02
3.350000E+02
3.350000E+02
3.350000E+02
3.350000E+02
3.350000E+02
3.350000E+02
3.350000E+02
3.350000E+02
3.350000E+02
3.350000E+02
3.350000E+02
3.350000E+02
3.350000E+02
3.350000E+02
3.350000E+02
3.350000E+02
3.350000E+02
3.350000E+02
3.350000E+02
3.350000E+02
3.350000E+02
3.350000E+02
3.350000E+02
3.350000E+02
3.350000E+02
3.350000E+02
3.350000E+02
3.350000E+02
3.350000E+02
3.350000E+02
3.350000E+02
3.350000E+02
3.350000E+02
3.350000E+02
3.350000E+02
3.350000E+02
3.350000E+02
3.350000E+02
3.350000E+02
3.350000E+02
3.400000E+02
3.400000E+02
3.400000E+02
3.400000E+02
3.400000E+02
3.400000E+02
3.400000E+02
3.400000E+02
3.400000E+02
3.400000E+02
3.400000E+02
3.400000E+02
3.400000E+02
3.400000E+02
3.400000E+02
3.400000E+02
3.400000E+02
3.400000E+02
3.400000E+02
3.400000E+02
3.400000E+02
3.400000E+02
3.400000E+02
3.400000E+02
3.400000E+02
3.400000E+02
3.400000E+02
3.400000E+02
3.400000E+02
3.400000E+02
3.400000E+02
3.400000E+02
3.400000E+02
3.400000E+02
3.400000E+02
3.400000E+02
3.400000E+02
3.400000E+02
3.400000E+02
3.400000E+02
3.400000E+02
3.400000E+02
3.400000E+02
3.400000E+02
3.400000E+02
3.400000E+02
3.400000E+02
3.400000E+02
3.400000E+02
3.400000E+02
3.400000E+02
3.400000E+02
3.400000E+02
3.400000E+02
3.400000E+02
3.400000E+02
3.400000E+02
3.400000E+02
3.400000E+02
3.400000E+02
3.400000E+02
3.400000E+02
3.400000E+02
3.400000E+02
3.400000E+02
3.400000E+02
3.400000E+02
3.400000E+02
3.400000E+02
3.400000E+02
3.400000E+02
3.400000E+02
3.400000E+02
3.400000E+02
3.400000E+02
3.400000E+02
3.400000E+02
3.400000E+02
3.400000E+02
3.400000E+02
3.400000E+02
3.400000E+02
3.400000E+02
3.400000E+02
3.400000E+02
3.400000E+02
3.400000E+02
3.400000E+02
3.400000E+02
3.400000E+02
3.400000E+02
3.400000E+02
3.400000E+02
3.400000E+02
3.400000E+02
3.400000E+02
3.400000E+02
3.400000E+02
3.400000E+02
3.400000E+02
3.400000E+02
3.400000E+02
3.400000E+02
3.400000E+02
3.400000E+02
3.400000E+02
3.400000E+02
3.400000E+02
3.400000E+02
3.400000E+02
3.400000E+02
3.400000E+02
3.400000E+02
3.400000E+02
3.400000E+02
3.400000E+02
3.400000E+02
3.400000E+02
3.400000E+02
3.400000E+02
3.400000E+02
3.400000E+02
3.400000E+02
3.400000E+02
3.400000E+02
3.400000E+02
3.400000E+02
3.400000E+02
3.400000E+02
3.400000E+02
3.400000E+02
3.400000E+02
3.400000E+02
3.400000E+02
3.400000E+02
3.400000E+02
3.400000E+02
3.400000E+02
3.400000E+02
3.400000E+02
3.400000E+02
3.400000E+02
3.400000E+02
3.400000E+02
3.400000E+02
3.400000E+02
3.400000E+02
3.400000E+02
3.400000E+02
3.400000E+02
3.400000E+02
3.400000E+02
3.400000E+02
3.400000E+02
3.400000E+02
3.400000E+02
3.400000E+02
3.400000E+02
3.400000E+02
3.400000E+02
3.400000E+02
3.400000E+02
3.400000E+02
3.400000E+02
3.400000E+02
3.400000E+02
3.400000E+02
3.400000E+02
3.400000E+02
3.400000E+02
3.400000E+02
3.400000E+02
3.400000E+02
3.400000E+02
3.400000E+02
3.400000E+02
3.400000E+02
3.400000E+02
3.400000E+02
3.400000E+02
3.400000E+02
3.400000E+02
3.400000E+02
3.400000E+02
3.400000E+02
3.400000E+02
3.400000E+02
3.400000E+02
3.400000E+02
3.400000E+02
3.400000E+02
3.400000E+02
3.400000E+02
3.400000E+02
3.400000E+02
3.400000E+02
3.400000E+02
3.400000E+02
3.400000E+02
3.400000E+02
3.400000E+02
3.450000E+02
3.450000E+02
3.450000E+02
3.450000E+02
3.450000E+02
3.450000E+02
3.450000E+02
3.450000E+02
3.450000E+02
3.450000E+02
3.450000E+02
3.450000E+02
3.450000E+02
3.450000E+02
3.450000E+02
3.450000E+02
3.450000E+02
3.450000E+02
3.450000E+02
3.450000E+02
3.450000E+02
3.450000E+02
3.450000E+02
3.450000E+02
3.450000E+02
3.450000E+02
3.450000E+02
3.450000E+02
3.450000E+02
3.450000E+02
3.450000E+02
3.450000E+02
3.450000E+02
3.450000E+02
3.450000E+02
3.450000E+02
3.450000E+02
3.450000E+02
3.450000E+02
3.450000E+02
3.450000E+02
3.450000E+02
3.450000E+02
3.450000E+02
3.450000E+02
3.450000E+02
3.450000E+02
3.450000E+02
3.450000E+02
3.450000E+02
3.450000E+02
3.450000E+02
3.450000E+02
3.450000E+02
3.450000E+02
3.450000E+02
3.450000E+02
3.450000E+02
3.450000E+02
3.450000E+02
3.450000E+02
3.450000E+02
3.450000E+02
3.450000E+02
3.450000E+02
3.450000E+02
3.450000E+02
3.450000E+02
3.450000E+02
3.450000E+02
3.450000E+02
3.450000E+02
3.450000E+02
3.450000E+02
3.450000E+02
3.450000E+02
3.450000E+02
3.450000E+02
3.450000E+02
3.450000E+02
3.450000E+02
3.450000E+02
3.450000E+02
3.450000E+02
3.450000E+02
3.450000E+02
3.450000E+02
3.450000E+02
3.450000E+02
3.450000E+02
3.450000E+02
3.450000E+02
3.450000E+02
3.450000E+02
3.450000E+02
3.450000E+02
3.450000E+02
3.450000E+02
3.450000E+02
3.450000E+02
3.450000E+02
3.450000E+02
3.450000E+02
3.450000E+02
3.450000E+02
3.450000E+02
3.450000E+02
3.450000E+02
3.450000E+02
3.450000E+02
3.450000E+02
3.450000E+02
3.450000E+02
3.450000E+02
3.450000E+02
3.450000E+02
3.450000E+02
3.450000E+02
3.450000E+02
3.450000E+02
3.450000E+02
3.450000E+02
3.450000E+02
3.450000E+02
3.450000E+02
3.450000E+02
3.450000E+02
3.450000E+02
3.450000E+02
3.450000E+02
3.450000E+02
3.450000E+02
3.450000E+02
3.450000E+02
3.450000E+02
3.450000E+02
3.450000E+02
3.450000E+02
3.450000E+02
3.450000E+02
3.450000E+02
3.450000E+02
3.450000E+02
3.450000E+02
3.450000E+02
3.450000E+02
3.450000E+02
3.450000E+02
3.450000E+02
3.450000E+02
3.450000E+02
3.450000E+02
3.450000E+02
3.450000E+02
3.450000E+02
3.450000E+02
3.450000E+02
3.450000E+02
3.450000E+02
3.450000E+02
3.450000E+02
3.450000E+02
3.450000E+02
3.450000E+02
3.450000E+02
3.450000E+02
3.450000E+02
3.450000E+02
3.450000E+02
3.450000E+02
3.450000E+02
3.450000E+02
3.450000E+02
3.450000E+02
3.450000E+02
3.450000E+02
3.450000E+02
3.450000E+02
3.450000E+02
3.450000E+02
3.450000E+02
3.450000E+02
3.450000E+02
3.450000E+02
3.450000E+02
3.450000E+02
3.450000E+02
3.450000E+02
3.450000E+02
3.450000E+02
3.450000E+02
3.450000E+02
3.450000E+02
3.450000E+02
3.450000E+02
3.450000E+02
3.450000E+02
3.450000E+02
3.450000E+02
3.450000E+02
3.450000E+02
3.500000E+02
3.500000E+02
3.500000E+02
3.500000E+02
3.500000E+02
3.500000E+02
3.500000E+02
3.500000E+02
3.500000E+02
3.500000E+02
3.500000E+02
3.500000E+02
3.500000E+02
3.500000E+02
3.500000E+02
3.500000E+02
3.500000E+02
3.500000E+02
3.500000E+02
3.500000E+02
3.500000E+02
3.500000E+02
3.500000E+02
3.500000E+02
3.500000E+02
3.500000E+02
3.500000E+02
3.500000E+02
3.500000E+02
3.500000E+02
3.500000E+02
3.500000E+02
3.500000E+02
3.500000E+02
3.500000E+02
3.500000E+02
3.500000E+02
3.500000E+02
3.500000E+02
3.500000E+02
3.500000E+02
3.500000E+02
3.500000E+02
3.500000E+02
3.500000E+02
3.500000E+02
3.500000E+02
3.500000E+02
3.500000E+02
3.500000E+02
3.500000E+02
3.500000E+02
3.500000E+02
3.500000E+02
3.500000E+02
3.500000E+02
3.500000E+02
3.500000E+02
3.500000E+02
3.500000E+02
3.500000E+02
3.500000E+02
3.500000E+02
3.500000E+02
3.500000E+02
3.500000E+02
3.500000E+02
3.500000E+02
3.500000E+02
3.500000E+02
3.500000E+02
3.500000E+02
3.500000E+02
3.500000E+02
3.500000E+02
3.500000E+02
3.500000E+02
3.500000E+02
3.500000E+02
3.500000E+02
3.500000E+02
3.500000E+02
3.500000E+02
3.500000E+02
3.500000E+02
3.500000E+02
3.500000E+02
3.500000E+02
3.500000E+02
3.500000E+02
3.500000E+02
3.500000E+02
3.500000E+02
3.500000E+02
3.500000E+02
3.500000E+02
3.500000E+02
3.500000E+02
3.500000E+02
3.500000E+02
3.500000E+02
3.500000E+02
3.500000E+02
3.500000E+02
3.500000E+02
3.500000E+02
3.500000E+02
3.500000E+02
3.500000E+02
3.500000E+02
3.500000E+02
3.500000E+02
3.500000E+02
3.500000E+02
3.500000E+02
3.500000E+02
3.500000E+02
3.500000E+02
3.500000E+02
3.500000E+02
3.500000E+02
3.500000E+02
3.500000E+02
3.500000E+02
3.500000E+02
3.500000E+02
3.500000E+02
3.500000E+02
3.500000E+02
3.500000E+02
3.500000E+02
3.500000E+02
3.500000E+02
3.500000E+02
3.500000E+02
3.500000E+02
3.500000E+02
3.500000E+02
3.500000E+02
3.500000E+02
3.500000E+02
3.500000E+02
3.500000E+02
3.500000E+02
3.500000E+02
3.500000E+02
3.500000E+02
3.500000E+02
3.500000E+02
3.500000E+02
3.500000E+02
3.500000E+02
3.500000E+02
3.500000E+02
3.500000E+02
3.500000E+02
3.500000E+02
3.500000E+02
3.500000E+02
3.500000E+02
3.500000E+02
3.500000E+02
3.500000E+02
3.500000E+02
3.500000E+02
3.500000E+02
3.500000E+02
3.500000E+02
3.500000E+02
3.500000E+02
3.500000E+02
3.500000E+02
3.500000E+02
3.500000E+02
3.500000E+02
3.500000E+02
3.500000E+02
3.500000E+02
3.500000E+02
3.500000E+02
3.500000E+02
3.500000E+02
3.500000E+02
3.500000E+02
3.500000E+02
3.500000E+02
3.500000E+02
3.500000E+02
3.500000E+02
3.500000E+02
3.500000E+02
3.500000E+02
3.500000E+02
3.500000E+02
3.500000E+02
3.500000E+02
3.500000E+02
3.500000E+02
3.500000E+02
3.500000E+02
3.500000E+02
3.550000E+02
3.550000E+02
3.550000E+02
3.550000E+02
3.550000E+02
3.550000E+02
3.550000E+02
3.550000E+02
3.550000E+02
3.550000E+02
3.550000E+02
3.550000E+02
3.550000E+02
3.550000E+02
3.550000E+02
3.550000E+02
3.550000E+02
3.550000E+02
3.550000E+02
3.550000E+02
3.550000E+02
3.550000E+02
3.550000E+02
3.550000E+02
3.550000E+02
3.550000E+02
3.550000E+02
3.550000E+02
3.550000E+02
3.550000E+02
3.550000E+02
3.550000E+02
3.550000E+02
3.550000E+02
3.550000E+02
3.550000E+02
3.550000E+02
3.550000E+02
3.550000E+02
3.550000E+02
3.550000E+02
3.550000E+02
3.550000E+02
3.550000E+02
3.550000E+02
3.550000E+02
3.550000E+02
3.550000E+02
3.550000E+02
3.550000E+02
3.550000E+02
3.550000E+02
3.550000E+02
3.550000E+02
3.550000E+02
3.550000E+02
3.550000E+02
3.550000E+02
3.550000E+02
3.550000E+02
3.550000E+02
3.550000E+02
3.550000E+02
3.550000E+02
3.550000E+02
3.550000E+02
3.550000E+02
3.550000E+02
3.550000E+02
3.550000E+02
3.550000E+02
3.550000E+02
3.550000E+02
3.550000E+02
3.550000E+02
3.550000E+02
3.550000E+02
3.550000E+02
3.550000E+02
3.550000E+02
3.550000E+02
3.550000E+02
3.550000E+02
3.550000E+02
3.550000E+02
3.550000E+02
3.550000E+02
3.550000E+02
3.550000E+02
3.550000E+02
3.550000E+02
3.550000E+02
3.550000E+02
3.550000E+02
3.550000E+02
3.550000E+02
3.550000E+02
3.550000E+02
3.550000E+02
3.550000E+02
3.550000E+02
3.550000E+02
3.550000E+02
3.550000E+02
3.550000E+02
3.550000E+02
3.550000E+02
3.550000E+02
3.550000E+02
3.550000E+02
3.550000E+02
3.550000E+02
3.550000E+02
3.550000E+02
3.550000E+02
3.550000E+02
3.550000E+02
3.550000E+02
3.550000E+02
3.550000E+02
3.550000E+02
3.550000E+02
3.550000E+02
3.550000E+02
3.550000E+02
3.550000E+02
3.550000E+02
3.550000E+02
3.550000E+02
3.550000E+02
3.550000E+02
3.550000E+02
3.550000E+02
3.550000E+02
3.550000E+02
3.550000E+02
3.550000E+02
3.550000E+02
3.550000E+02
3.550000E+02
3.550000E+02
3.550000E+02
3.550000E+02
3.550000E+02
3.550000E+02
3.550000E+02
3.550000E+02
3.550000E+02
3.550000E+02
3.550000E+02
3.550000E+02
3.550000E+02
3.550000E+02
3.550000E+02
3.550000E+02
3.550000E+02
3.550000E+02
3.550000E+02
3.550000E+02
3.550000E+02
3.550000E+02
3.550000E+02
3.550000E+02
3.550000E+02
3.550000E+02
3.550000E+02
3.550000E+02
3.550000E+02
3.550000E+02
3.550000E+02
3.550000E+02
3.550000E+02
3.550000E+02
3.550000E+02
3.550000E+02
3.550000E+02
3.550000E+02
3.550000E+02
3.550000E+02
3.550000E+02
3.550000E+02
3.550000E+02
3.550000E+02
3.550000E+02
3.550000E+02
3.550000E+02
3.550000E+02
3.550000E+02
3.550000E+02
3.550000E+02
3.550000E+02
3.550000E+02
3.550000E+02
3.550000E+02
3.550000E+02
3.550000E+02
3.550000E+02
3.550000E+02
3.550000E+02
3.550000E+02
3.550000E+02
Z
0.000000E+00
1.000000E+00
2.000000E+00
3.000000E+00
4.000000E+00
5.000000E+00
6.000000E+00
7.000000E+00
8.000000E+00
9.000000E+00
1.000000E+01
1.100000E+01
1.200000E+01
1.300000E+01
1.400000E+01
1.500000E+01
1.600000E+01
1.700000E+01
1.800000E+01
1.900000E+01
2.000000E+01
2.100000E+01
2.200000E+01
2.300000E+01
2.400000E+01
2.500000E+01
2.600000E+01
2.700000E+01
2.800000E+01
2.900000E+01
3.000000E+01
3.100000E+01
3.200000E+01
3.300000E+01
3.400000E+01
3.500000E+01
3.600000E+01
3.700000E+01
3.800000E+01
3.900000E+01
4.000000E+01
4.100000E+01
4.200000E+01
4.300000E+01
4.400000E+01
4.500000E+01
4.600000E+01
4.700000E+01
4.800000E+01
4.900000E+01
5.000000E+01
5.100000E+01
5.200000E+01
5.300000E+01
5.400000E+01
5.500000E+01
5.600000E+01
5.700000E+01
5.800000E+01
5.900000E+01
6.000000E+01
6.100000E+01
6.200000E+01
6.300000E+01
6.400000E+01
6.500000E+01
6.600000E+01
6.700000E+01
6.800000E+01
6.900000E+01
7.000000E+01
7.100000E+01
7.200000E+01
7.300000E+01
7.400000E+01
7.500000E+01
7.600000E+01
7.700000E+01
7.800000E+01
7.900000E+01
8.000000E+01
8.100000E+01
8.200000E+01
8.300000E+01
8.400000E+01
8.500000E+01
8.600000E+01
8.700000E+01
8.800000E+01
8.900000E+01
9.000000E+01
9.100000E+01
9.200000E+01
9.300000E+01
9.400000E+01
9.500000E+01
9.600000E+01
9.700000E+01
9.800000E+01
9.900000E+01
1.000000E+02
1.010000E+02
1.020000E+02
1.030000E+02
1.040000E+02
1.050000E+02
1.060000E+02
1.070000E+02
1.080000E+02
1.090000E+02
1.100000E+02
1.110000E+02
1.120000E+02
1.130000E+02
1.140000E+02
1.150000E+02
1.160000E+02
1.170000E+02
1.180000E+02
1.190000E+02
1.200000E+02
1.210000E+02
1.220000E+02
1.230000E+02
1.240000E+02
1.250000E+02
1.260000E+02
1.270000E+02
1.280000E+02
1.290000E+02
1.300000E+02
1.310000E+02
1.320000E+02
1.330000E+02
1.340000E+02
1.350000E+02
1.360000E+02
1.370000E+02
1.380000E+02
1.390000E+02
1.400000E+02
1.410000E+02
1.420000E+02
1.430000E+02
1.440000E+02
1.450000E+02
1.460000E+02
1.470000E+02
1.480000E+02
1.490000E+02
1.500000E+02
1.510000E+02
1.520000E+02
1.530000E+02
1.540000E+02
1.550000E+02
1.560000E+02
1.570000E+02
1.580000E+02
1.590000E+02
1.600000E+02
1.610000E+02
1.620000E+02
1.630000E+02
1.640000E+02
1.650000E+02
1.660000E+02
1.670000E+02
1.680000E+02
1.690000E+02
1.700000E+02
1.710000E+02
1.720000E+02
1.730000E+02
1.740000E+02
1.750000E+02
1.760000E+02
1.770000E+02
1.780000E+02
1.790000E+02
1.800000E+02
1.810000E+02
1.820000E+02
1.830000E+02
1.840000E+02
1.850000E+02
1.860000E+02
1.870000E+02
1.880000E+02
1.890000E+02
1.900000E+02
1.910000E+02
1.920000E+02
1.930000E+02
1.940000E+02
1.950000E+02
1.960000E+02
1.970000E+02
1.980000E+02
1.990000E+02
2.000000E+02
0.000000E+00
1.000000E+00
2.000000E+00
3.000000E+00
4.000000E+00
5.000000E+00
6.000000E+00
7.000000E+00
8.000000E+00
9.000000E+00
1.000000E+01
1.100000E+01
1.200000E+01
1.300000E+01
1.400000E+01
1.500000E+01
1.600000E+01
1.700000E+01
1.800000E+01
1.900000E+01
2.000000E+01
2.100000E+01
2.200000E+01
2.300000E+01
2.400000E+01
2.500000E+01
2.600000E+01
2.700000E+01
2.800000E+01
2.900000E+01
3.000000E+01
3.100000E+01
3.200000E+01
3.300000E+01
3.400000E+01
3.500000E+01
3.600000E+01
3.700000E+01
3.800000E+01
3.900000E+01
4.000000E+01
4.100000E+01
4.200000E+01
4.300000E+01
4.400000E+01
4.500000E+01
4.600000E+01
4.700000E+01
4.800000E+01
4.900000E+01
5.000000E+01
5.100000E+01
5.200000E+01
5.300000E+01
5.400000E+01
5.500000E+01
5.600000E+01
5.700000E+01
5.800000E+01
5.900000E+01
6.000000E+01
6.100000E+01
6.200000E+01
6.300000E+01
6.400000E+01
6.500000E+01
6.600000E+01
6.700000E+01
6.800000E+01
6.900000E+01
7.000000E+01
7.100000E+01
7.200000E+01
7.300000E+01
7.400000E+01
7.500000E+01
7.600000E+01
7.700000E+01
7.800000E+01
7.900000E+01
8.000000E+01
8.100000E+01
8.200000E+01
8.300000E+01
8.400000E+01
8.500000E+01
8.600000E+01
8.700000E+01
8.800000E+01
8.900000E+01
9.000000E+01
9.100000E+01
9.200000E+01
9.300000E+01
9.400000E+01
9.500000E+01
9.600000E+01
9.700000E+01
9.800000E+01
9.900000E+01
1.000000E+02
1.010000E+02
1.020000E+02
1.030000E+02
1.040000E+02
1.050000E+02
1.060000E+02
1.070000E+02
1.080000E+02
1.090000E+02
1.100000E+02
1.110000E+02
1.120000E+02
1.130000E+02
1.140000E+02
1.150000E+02
1.160000E+02
1.170000E+02
1.180000E+02
1.190000E+02
1.200000E+02
1.210000E+02
1.220000E+02
1.230000E+02
1.240000E+02
1.250000E+02
1.260000E+02
1.270000E+02
1.280000E+02
1.290000E+02
1.300000E+02
1.310000E+02
1.320000E+02
1.330000E+02
1.340000E+02
1.350000E+02
1.360000E+02
1.370000E+02
1.380000E+02
1.390000E+02
1.400000E+02
1.410000E+02
1.420000E+02
1.430000E+02
1.440000E+02
1.450000E+02
1.460000E+02
1.470000E+02
1.480000E+02
1.490000E+02
1.500000E+02
1.510000E+02
1.520000E+02
1.530000E+02
1.540000E+02
1.550000E+02
1.560000E+02
1.570000E+02
1.580000E+02
1.590000E+02
1.600000E+02
1.610000E+02
1.620000E+02
1.630000E+02
1.640000E+02
1.650000E+02
1.660000E+02
1.670000E+02
1.680000E+02
1.690000E+02
1.700000E+02
1.710000E+02
1.720000E+02
1.730000E+02
1.740000E+02
1.750000E+02
1.760000E+02
1.770000E+02
1.780000E+02
1.790000E+02
1.800000E+02
1.810000E+02
1.820000E+02
1.830000E+02
1.840000E+02
1.850000E+02
1.860000E+02
1.870000E+02
1.880000E+02
1.890000E+02
1.900000E+02
1.910000E+02
1.920000E+02
1.930000E+02
1.940000E+02
1.950000E+02
1.960000E+02
1.970000E+02
1.980000E+02
1.990000E+02
2.000000E+02
0.000000E+00
1.000000E+00
2.000000E+00
3.000000E+00
4.000000E+00
5.000000E+00
6.000000E+00
7.000000E+00
8.000000E+00
9.000000E+00
1.000000E+01
1.100000E+01
1.200000E+01
1.300000E+01
1.400000E+01
1.500000E+01
1.600000E+01
1.700000E+01
1.800000E+01
1.900000E+01
2.000000E+01
2.100000E+01
2.200000E+01
2.300000E+01
2.400000E+01
2.500000E+01
2.600000E+01
2.700000E+01
2.800000E+01
2.900000E+01
3.000000E+01
3.100000E+01
3.200000E+01
3.300000E+01
3.400000E+01
3.500000E+01
3.600000E+01
3.700000E+01
3.800000E+01
3.900000E+01
4.000000E+01
4.100000E+01
4.200000E+01
4.300000E+01
4.400000E+01
4.500000E+01
4.600000E+01
4.700000E+01
4.800000E+01
4.900000E+01
5.000000E+01
5.100000E+01
5.200000E+01
5.300000E+01
5.400000E+01
5.500000E+01
5.600000E+01
5.700000E+01
5.800000E+01
5.900000E+01
6.000000E+01
6.100000E+01
6.200000E+01
6.300000E+01
6.400000E+01
6.500000E+01
6.600000E+01
6.700000E+01
6.800000E+01
6.900000E+01
7.000000E+01
7.100000E+01
7.200000E+01
7.300000E+01
7.400000E+01
7.500000E+01
7.600000E+01
7.700000E+01
7.800000E+01
7.900000E+01
8.000000E+01
8.100000E+01
8.200000E+01
8.300000E+01
8.400000E+01
8.500000E+01
8.600000E+01
8.700000E+01
8.800000E+01
8.900000E+01
9.000000E+01
9.100000E+01
9.200000E+01
9.300000E+01
9.400000E+01
9.500000E+01
9.600000E+01
9.700000E+01
9.800000E+01
9.900000E+01
1.000000E+02
1.010000E+02
1.020000E+02
1.030000E+02
1.040000E+02
1.050000E+02
1.060000E+02
1.070000E+02
1.080000E+02
1.090000E+02
1.100000E+02
1.110000E+02
1.120000E+02
1.130000E+02
1.140000E+02
1.150000E+02
1.160000E+02
1.170000E+02
1.180000E+02
1.190000E+02
1.200000E+02
1.210000E+02
1.220000E+02
1.230000E+02
1.240000E+02
1.250000E+02
1.260000E+02
1.270000E+02
1.280000E+02
1.290000E+02
1.300000E+02
1.310000E+02
1.320000E+02
1.330000E+02
1.340000E+02
1.350000E+02
1.360000E+02
1.370000E+02
1.380000E+02
1.390000E+02
1.400000E+02
1.410000E+02
1.420000E+02
1.430000E+02
1.440000E+02
1.450000E+02
1.460000E+02
1.470000E+02
1.480000E+02
1.490000E+02
1.500000E+02
1.510000E+02
1.520000E+02
1.530000E+02
1.540000E+02
1.550000E+02
1.560000E+02
1.570000E+02
1.580000E+02
1.590000E+02
1.600000E+02
1.610000E+02
1.620000E+02
1.630000E+02
1.640000E+02
1.650000E+02
1.660000E+02
1.670000E+02
1.680000E+02
1.690000E+02
1.700000E+02
1.710000E+02
1.720000E+02
1.730000E+02
1.740000E+02
1.750000E+02
1.760000E+02
1.770000E+02
1.780000E+02
1.790000E+02
1.800000E+02
1.810000E+02
1.820000E+02
1.830000E+02
1.840000E+02
1.850000E+02
1.860000E+02
1.870000E+02
1.880000E+02
1.890000E+02
1.900000E+02
1.910000E+02
1.920000E+02
1.930000E+02
1.940000E+02
1.950000E+02
1.960000E+02
1.970000E+02
1.980000E+02
1.990000E+02
2.000000E+02
0.000000E+00
1.000000E+00
2.000000E+00
3.000000E+00
4.000000E+00
5.000000E+00
6.000000E+00
7.000000E+00
8.000000E+00
9.000000E+00
1.000000E+01
1.100000E+01
1.200000E+01
1.300000E+01
1.400000E+01
1.500000E+01
1.600000E+01
1.700000E+01
1.800000E+01
1.900000E+01
2.000000E+01
2.100000E+01
2.200000E+01
2.300000E+01
2.400000E+01
2.500000E+01
2.600000E+01
2.700000E+01
2.800000E+01
2.900000E+01
3.000000E+01
3.100000E+01
3.200000E+01
3.300000E+01
3.400000E+01
3.500000E+01
3.600000E+01
3.700000E+01
3.800000E+01
3.900000E+01
4.000000E+01
4.100000E+01
4.200000E+01
4.300000E+01
4.400000E+01
4.500000E+01
4.600000E+01
4.700000E+01
4.800000E+01
4.900000E+01
5.000000E+01
5.100000E+01
5.200000E+01
5.300000E+01
5.400000E+01
5.500000E+01
5.600000E+01
5.700000E+01
5.800000E+01
5.900000E+01
6.000000E+01
6.100000E+01
6.200000E+01
6.300000E+01
6.400000E+01
6.500000E+01
6.600000E+01
6.700000E+01
6.800000E+01
6.900000E+01
7.000000E+01
7.100000E+01
7.200000E+01
7.300000E+01
7.400000E+01
7.500000E+01
7.600000E+01
7.700000E+01
7.800000E+01
7.900000E+01
8.000000E+01
8.100000E+01
8.200000E+01
8.300000E+01
8.400000E+01
8.500000E+01
8.600000E+01
8.700000E+01
8.800000E+01
8.900000E+01
9.000000E+01
9.100000E+01
9.200000E+01
9.300000E+01
9.400000E+01
9.500000E+01
9.600000E+01
9.700000E+01
9.800000E+01
9.900000E+01
1.000000E+02
1.010000E+02
1.020000E+02
1.030000E+02
1.040000E+02
1.050000E+02
1.060000E+02
1.070000E+02
1.080000E+02
1.090000E+02
1.100000E+02
1.110000E+02
1.120000E+02
1.130000E+02
1.140000E+02
1.150000E+02
1.160000E+02
1.170000E+02
1.180000E+02
1.190000E+02
1.200000E+02
1.210000E+02
1.220000E+02
1.230000E+02
1.240000E+02
1.250000E+02
1.260000E+02
1.270000E+02
1.280000E+02
1.290000E+02
1.300000E+02
1.310000E+02
1.320000E+02
1.330000E+02
1.340000E+02
1.350000E+02
1.360000E+02
1.370000E+02
1.380000E+02
1.390000E+02
1.400000E+02
1.410000E+02
1.420000E+02
1.430000E+02
1.440000E+02
1.450000E+02
1.460000E+02
1.470000E+02
1.480000E+02
1.490000E+02
1.500000E+02
1.510000E+02
1.520000E+02
1.530000E+02
1.540000E+02
1.550000E+02
1.560000E+02
1.570000E+02
1.580000E+02
1.590000E+02
1.600000E+02
1.610000E+02
1.620000E+02
1.630000E+02
1.640000E+02
1.650000E+02
1.660000E+02
1.670000E+02
1.680000E+02
1.690000E+02
1.700000E+02
1.710000E+02
1.720000E+02
1.730000E+02
1.740000E+02
1.750000E+02
1.760000E+02
1.770000E+02
1.780000E+02
1.790000E+02
1.800000E+02
1.810000E+02
1.820000E+02
1.830000E+02
1.840000E+02
1.850000E+02
1.860000E+02
1.870000E+02
1.880000E+02
1.890000E+02
1.900000E+02
1.910000E+02
1.920000E+02
1.930000E+02
1.940000E+02
1.950000E+02
1.960000E+02
1.970000E+02
1.980000E+02
1.990000E+02
2.000000E+02
0.000000E+00
1.000000E+00
2.000000E+00
3.000000E+00
4.000000E+00
5.000000E+00
6.000000E+00
7.000000E+00
8.000000E+00
9.000000E+00
1.000000E+01
1.100000E+01
1.200000E+01
1.300000E+01
1.400000E+01
1.500000E+01
1.600000E+01
1.700000E+01
1.800000E+01
1.900000E+01
2.000000E+01
2.100000E+01
2.200000E+01
2.300000E+01
2.400000E+01
2.500000E+01
2.600000E+01
2.700000E+01
2.800000E+01
2.900000E+01
3.000000E+01
3.100000E+01
3.200000E+01
3.300000E+01
3.400000E+01
3.500000E+01
3.600000E+01
3.700000E+01
3.800000E+01
3.900000E+01
4.000000E+01
4.100000E+01
4.200000E+01
4.300000E+01
4.400000E+01
4.500000E+01
4.600000E+01
4.700000E+01
4.800000E+01
4.900000E+01
5.000000E+01
5.100000E+01
5.200000E+01
5.300000E+01
5.400000E+01
5.500000E+01
5.600000E+01
5.700000E+01
5.800000E+01
5.900000E+01
6.000000E+01
6.100000E+01
6.200000E+01
6.300000E+01
6.400000E+01
6.500000E+01
6.600000E+01
6.700000E+01
6.800000E+01
6.900000E+01
7.000000E+01
7.100000E+01
7.200000E+01
7.300000E+01
7.400000E+01
7.500000E+01
7.600000E+01
7.700000E+01
7.800000E+01
7.900000E+01
8.000000E+01
8.100000E+01
8.200000E+01
8.300000E+01
8.400000E+01
8.500000E+01
8.600000E+01
8.700000E+01
8.800000E+01
8.900000E+01
9.000000E+01
9.100000E+01
9.200000E+01
9.300000E+01
9.400000E+01
9.500000E+01
9.600000E+01
9.700000E+01
9.800000E+01
9.900000E+01
1.000000E+02
1.010000E+02
1.020000E+02
1.030000E+02
1.040000E+02
1.050000E+02
1.060000E+02
1.070000E+02
1.080000E+02
1.090000E+02
1.100000E+02
1.110000E+02
1.120000E+02
1.130000E+02
1.140000E+02
1.150000E+02
1.160000E+02
1.170000E+02
1.180000E+02
1.190000E+02
1.200000E+02
1.210000E+02
1.220000E+02
1.230000E+02
1.240000E+02
1.250000E+02
1.260000E+02
1.270000E+02
1.280000E+02
1.290000E+02
1.300000E+02
1.310000E+02
1.320000E+02
1.330000E+02
1.340000E+02
1.350000E+02
1.360000E+02
1.370000E+02
1.380000E+02
1.390000E+02
1.400000E+02
1.410000E+02
1.420000E+02
1.430000E+02
1.440000E+02
1.450000E+02
1.460000E+02
1.470000E+02
1.480000E+02
1.490000E+02
1.500000E+02
1.510000E+02
1.520000E+02
1.530000E+02
1.540000E+02
1.550000E+02
1.560000E+02
1.570000E+02
1.580000E+02
1.590000E+02
1.600000E+02
1.610000E+02
1.620000E+02
1.630000E+02
1.640000E+02
1.650000E+02
1.660000E+02
1.670000E+02
1.680000E+02
1.690000E+02
1.700000E+02
1.710000E+02
1.720000E+02
1.730000E+02
1.740000E+02
1.750000E+02
1.760000E+02
1.770000E+02
1.780000E+02
1.790000E+02
1.800000E+02
1.810000E+02
1.820000E+02
1.830000E+02
1.840000E+02
1.850000E+02
1.860000E+02
1.870000E+02
1.880000E+02
1.890000E+02
1.900000E+02
1.910000E+02
1.920000E+02
1.930000E+02
1.940000E+02
1.950000E+02
1.960000E+02
1.970000E+02
1.980000E+02
1.990000E+02
2.000000E+02
0.000000E+00
1.000000E+00
2.000000E+00
3.000000E+00
4.000000E+00
5.000000E+00
6.000000E+00
7.000000E+00
8.000000E+00
9.000000E+00
1.000000E+01
1.100000E+01
1.200000E+01
1.300000E+01
1.400000E+01
1.500000E+01
1.600000E+01
1.700000E+01
1.800000E+01
1.900000E+01
2.000000E+01
2.100000E+01
2.200000E+01
2.300000E+01
2.400000E+01
2.500000E+01
2.600000E+01
2.700000E+01
2.800000E+01
2.900000E+01
3.000000E+01
3.100000E+01
3.200000E+01
3.300000E+01
3.400000E+01
3.500000E+01
3.600000E+01
3.700000E+01
3.800000E+01
3.900000E+01
4.000000E+01
4.100000E+01
4.200000E+01
4.300000E+01
4.400000E+01
4.500000E+01
4.600000E+01
4.700000E+01
4.800000E+01
4.900000E+01
5.000000E+01
5.100000E+01
5.200000E+01
5.300000E+01
5.400000E+01
5.500000E+01
5.600000E+01
5.700000E+01
5.800000E+01
5.900000E+01
6.000000E+01
6.100000E+01
6.200000E+01
6.300000E+01
6.400000E+01
6.500000E+01
6.600000E+01
6.700000E+01
6.800000E+01
6.900000E+01
7.000000E+01
7.100000E+01
7.200000E+01
7.300000E+01
7.400000E+01
7.500000E+01
7.600000E+01
7.700000E+01
7.800000E+01
7.900000E+01
8.000000E+01
8.100000E+01
8.200000E+01
8.300000E+01
8.400000E+01
8.500000E+01
8.600000E+01
8.700000E+01
8.800000E+01
8.900000E+01
9.000000E+01
9.100000E+01
9.200000E+01
9.300000E+01
9.400000E+01
9.500000E+01
9.600000E+01
9.700000E+01
9.800000E+01
9.900000E+01
1.000000E+02
1.010000E+02
1.020000E+02
1.030000E+02
1.040000E+02
1.050000E+02
1.060000E+02
1.070000E+02
1.080000E+02
1.090000E+02
1.100000E+02
1.110000E+02
1.120000E+02
1.130000E+02
1.140000E+02
1.150000E+02
1.160000E+02
1.170000E+02
1.180000E+02
1.190000E+02
1.200000E+02
1.210000E+02
1.220000E+02
1.230000E+02
1.240000E+02
1.250000E+02
1.260000E+02
1.270000E+02
1.280000E+02
1.290000E+02
1.300000E+02
1.310000E+02
1.320000E+02
1.330000E+02
1.340000E+02
1.350000E+02
1.360000E+02
1.370000E+02
1.380000E+02
1.390000E+02
1.400000E+02
1.410000E+02
1.420000E+02
1.430000E+02
1.440000E+02
1.450000E+02
1.460000E+02
1.470000E+02
1.480000E+02
1.490000E+02
1.500000E+02
1.510000E+02
1.520000E+02
1.530000E+02
1.540000E+02
1.550000E+02
1.560000E+02
1.570000E+02
1.580000E+02
1.590000E+02
1.600000E+02
1.610000E+02
1.620000E+02
1.630000E+02
1.640000E+02
1.650000E+02
1.660000E+02
1.670000E+02
1.680000E+02
1.690000E+02
1.700000E+02
1.710000E+02
1.720000E+02
1.730000E+02
1.740000E+02
1.750000E+02
1.760000E+02
1.770000E+02
1.780000E+02
1.790000E+02
1.800000E+02
1.810000E+02
1.820000E+02
1.830000E+02
1.840000E+02
1.850000E+02
1.860000E+02
1.870000E+02
1.880000E+02
1.890000E+02
1.900000E+02
1.910000E+02
1.920000E+02
1.930000E+02
1.940000E+02
1.950000E+02
1.960000E+02
1.970000E+02
1.980000E+02
1.990000E+02
2.000000E+02
0.000000E+00
1.000000E+00
2.000000E+00
3.000000E+00
4.000000E+00
5.000000E+00
6.000000E+00
7.000000E+00
8.000000E+00
9.000000E+00
1.000000E+01
1.100000E+01
1.200000E+01
1.300000E+01
1.400000E+01
1.500000E+01
1.600000E+01
1.700000E+01
1.800000E+01
1.900000E+01
2.000000E+01
2.100000E+01
2.200000E+01
2.300000E+01
2.400000E+01
2.500000E+01
2.600000E+01
2.700000E+01
2.800000E+01
2.900000E+01
3.000000E+01
3.100000E+01
3.200000E+01
3.300000E+01
3.400000E+01
3.500000E+01
3.600000E+01
3.700000E+01
3.800000E+01
3.900000E+01
4.000000E+01
4.100000E+01
4.200000E+01
4.300000E+01
4.400000E+01
4.500000E+01
4.600000E+01
4.700000E+01
4.800000E+01
4.900000E+01
5.000000E+01
5.100000E+01
5.200000E+01
5.300000E+01
5.400000E+01
5.500000E+01
5.600000E+01
5.700000E+01
5.800000E+01
5.900000E+01
6.000000E+01
6.100000E+01
6.200000E+01
6.300000E+01
6.400000E+01
6.500000E+01
6.600000E+01
6.700000E+01
6.800000E+01
6.900000E+01
7.000000E+01
7.100000E+01
7.200000E+01
7.300000E+01
7.400000E+01
7.500000E+01
7.600000E+01
7.700000E+01
7.800000E+01
7.900000E+01
8.000000E+01
8.100000E+01
8.200000E+01
8.300000E+01
8.400000E+01
8.500000E+01
8.600000E+01
8.700000E+01
8.800000E+01
8.900000E+01
9.000000E+01
9.100000E+01
9.200000E+01
9.300000E+01
9.400000E+01
9.500000E+01
9.600000E+01
9.700000E+01
9.800000E+01
9.900000E+01
1.000000E+02
1.010000E+02
1.020000E+02
1.030000E+02
1.040000E+02
1.050000E+02
1.060000E+02
1.070000E+02
1.080000E+02
1.090000E+02
1.100000E+02
1.110000E+02
1.120000E+02
1.130000E+02
1.140000E+02
1.150000E+02
1.160000E+02
1.170000E+02
1.180000E+02
1.190000E+02
1.200000E+02
1.210000E+02
1.220000E+02
1.230000E+02
1.240000E+02
1.250000E+02
1.260000E+02
1.270000E+02
1.280000E+02
1.290000E+02
1.300000E+02
1.310000E+02
1.320000E+02
1.330000E+02
1.340000E+02
1.350000E+02
1.360000E+02
1.370000E+02
1.380000E+02
1.390000E+02
1.400000E+02
1.410000E+02
1.420000E+02
1.430000E+02
1.440000E+02
1.450000E+02
1.460000E+02
1.470000E+02
1.480000E+02
1.490000E+02
1.500000E+02
1.510000E+02
1.520000E+02
1.530000E+02
1.540000E+02
1.550000E+02
1.560000E+02
1.570000E+02
1.580000E+02
1.590000E+02
1.600000E+02
1.610000E+02
1.620000E+02
1.630000E+02
1.640000E+02
1.650000E+02
1.660000E+02
1.670000E+02
1.680000E+02
1.690000E+02
1.700000E+02
1.710000E+02
1.720000E+02
1.730000E+02
1.740000E+02
1.750000E+02
1.760000E+02
1.770000E+02
1.780000E+02
1.790000E+02
1.800000E+02
1.810000E+02
1.820000E+02
1.830000E+02
1.840000E+02
1.850000E+02
1.860000E+02
1.870000E+02
1.880000E+02
1.890000E+02
1.900000E+02
1.910000E+02
1.920000E+02
1.930000E+02
1.940000E+02
1.950000E+02
1.960000E+02
1.970000E+02
1.980000E+02
1.990000E+02
2.000000E+02
0.000000E+00
1.000000E+00
2.000000E+00
3.000000E+00
4.000000E+00
5.000000E+00
6.000000E+00
7.000000E+00
8.000000E+00
9.000000E+00
1.000000E+01
1.100000E+01
1.200000E+01
1.300000E+01
1.400000E+01
1.500000E+01
1.600000E+01
1.700000E+01
1.800000E+01
1.900000E+01
2.000000E+01
2.100000E+01
2.200000E+01
2.300000E+01
2.400000E+01
2.500000E+01
2.600000E+01
2.700000E+01
2.800000E+01
2.900000E+01
3.000000E+01
3.100000E+01
3.200000E+01
3.300000E+01
3.400000E+01
3.500000E+01
3.600000E+01
3.700000E+01
3.800000E+01
3.900000E+01
4.000000E+01
4.100000E+01
4.200000E+01
4.300000E+01
4.400000E+01
4.500000E+01
4.600000E+01
4.700000E+01
4.800000E+01
4.900000E+01
5.000000E+01
5.100000E+01
5.200000E+01
5.300000E+01
5.400000E+01
5.500000E+01
5.600000E+01
5.700000E+01
5.800000E+01
5.900000E+01
6.000000E+01
6.100000E+01
6.200000E+01
6.300000E+01
6.400000E+01
6.500000E+01
6.600000E+01
6.700000E+01
6.800000E+01
6.900000E+01
7.000000E+01
7.100000E+01
7.200000E+01
7.300000E+01
7.400000E+01
7.500000E+01
7.600000E+01
7.700000E+01
7.800000E+01
7.900000E+01
8.000000E+01
8.100000E+01
8.200000E+01
8.300000E+01
8.400000E+01
8.500000E+01
8.600000E+01
8.700000E+01
8.800000E+01
8.900000E+01
9.000000E+01
9.100000E+01
9.200000E+01
9.300000E+01
9.400000E+01
9.500000E+01
9.600000E+01
9.700000E+01
9.800000E+01
9.900000E+01
1.000000E+02
1.010000E+02
1.020000E+02
1.030000E+02
1.040000E+02
1.050000E+02
1.060000E+02
1.070000E+02
1.080000E+02
1.090000E+02
1.100000E+02
1.110000E+02
1.120000E+02
1.130000E+02
1.140000E+02
1.150000E+02
1.160000E+02
1.170000E+02
1.180000E+02
1.190000E+02
1.200000E+02
1.210000E+02
1.220000E+02
1.230000E+02
1.240000E+02
1.250000E+02
1.260000E+02
1.270000E+02
1.280000E+02
1.290000E+02
1.300000E+02
1.310000E+02
1.320000E+02
1.330000E+02
1.340000E+02
1.350000E+02
1.360000E+02
1.370000E+02
1.380000E+02
1.390000E+02
1.400000E+02
1.410000E+02
1.420000E+02
1.430000E+02
1.440000E+02
1.450000E+02
1.460000E+02
1.470000E+02
1.480000E+02
1.490000E+02
1.500000E+02
1.510000E+02
1.520000E+02
1.530000E+02
1.540000E+02
1.550000E+02
1.560000E+02
1.570000E+02
1.580000E+02
1.590000E+02
1.600000E+02
1.610000E+02
1.620000E+02
1.630000E+02
1.640000E+02
1.650000E+02
1.660000E+02
1.670000E+02
1.680000E+02
1.690000E+02
1.700000E+02
1.710000E+02
1.720000E+02
1.730000E+02
1.740000E+02
1.750000E+02
1.760000E+02
1.770000E+02
1.780000E+02
1.790000E+02
1.800000E+02
1.810000E+02
1.820000E+02
1.830000E+02
1.840000E+02
1.850000E+02
1.860000E+02
1.870000E+02
1.880000E+02
1.890000E+02
1.900000E+02
1.910000E+02
1.920000E+02
1.930000E+02
1.940000E+02
1.950000E+02
1.960000E+02
1.970000E+02
1.980000E+02
1.990000E+02
2.000000E+02
0.000000E+00
1.000000E+00
2.000000E+00
3.000000E+00
4.000000E+00
5.000000E+00
6.000000E+00
7.000000E+00
8.000000E+00
9.000000E+00
1.000000E+01
1.100000E+01
1.200000E+01
1.300000E+01
1.400000E+01
1.500000E+01
1.600000E+01
1.700000E+01
1.800000E+01
1.900000E+01
2.000000E+01
2.100000E+01
2.200000E+01
2.300000E+01
2.400000E+01
2.500000E+01
2.600000E+01
2.700000E+01
2.800000E+01
2.900000E+01
3.000000E+01
3.100000E+01
3.200000E+01
3.300000E+01
3.400000E+01
3.500000E+01
3.600000E+01
3.700000E+01
3.800000E+01
3.900000E+01
4.000000E+01
4.100000E+01
4.200000E+01
4.300000E+01
4.400000E+01
4.500000E+01
4.600000E+01
4.700000E+01
4.800000E+01
4.900000E+01
5.000000E+01
5.100000E+01
5.200000E+01
5.300000E+01
5.400000E+01
5.500000E+01
5.600000E+01
5.700000E+01
5.800000E+01
5.900000E+01
6.000000E+01
6.100000E+01
6.200000E+01
6.300000E+01
6.400000E+01
6.500000E+01
6.600000E+01
6.700000E+01
6.800000E+01
6.900000E+01
7.000000E+01
7.100000E+01
7.200000E+01
7.300000E+01
7.400000E+01
7.500000E+01
7.600000E+01
7.700000E+01
7.800000E+01
7.900000E+01
8.000000E+01
8.100000E+01
8.200000E+01
8.300000E+01
8.400000E+01
8.500000E+01
8.600000E+01
8.700000E+01
8.800000E+01
8.900000E+01
9.000000E+01
9.100000E+01
9.200000E+01
9.300000E+01
9.400000E+01
9.500000E+01
9.600000E+01
9.700000E+01
9.800000E+01
9.900000E+01
1.000000E+02
1.010000E+02
1.020000E+02
1.030000E+02
1.040000E+02
1.050000E+02
1.060000E+02
1.070000E+02
1.080000E+02
1.090000E+02
1.100000E+02
1.110000E+02
1.120000E+02
1.130000E+02
1.140000E+02
1.150000E+02
1.160000E+02
1.170000E+02
1.180000E+02
1.190000E+02
1.200000E+02
1.210000E+02
1.220000E+02
1.230000E+02
1.240000E+02
1.250000E+02
1.260000E+02
1.270000E+02
1.280000E+02
1.290000E+02
1.300000E+02
1.310000E+02
1.320000E+02
1.330000E+02
1.340000E+02
1.350000E+02
1.360000E+02
1.370000E+02
1.380000E+02
1.390000E+02
1.400000E+02
1.410000E+02
1.420000E+02
1.430000E+02
1.440000E+02
1.450000E+02
1.460000E+02
1.470000E+02
1.480000E+02
1.490000E+02
1.500000E+02
1.510000E+02
1.520000E+02
1.530000E+02
1.540000E+02
1.550000E+02
1.560000E+02
1.570000E+02
1.580000E+02
1.590000E+02
1.600000E+02
1.610000E+02
1.620000E+02
1.630000E+02
1.640000E+02
1.650000E+02
1.660000E+02
1.670000E+02
1.680000E+02
1.690000E+02
1.700000E+02
1.710000E+02
1.720000E+02
1.730000E+02
1.740000E+02
1.750000E+02
1.760000E+02
1.770000E+02
1.780000E+02
1.790000E+02
1.800000E+02
1.810000E+02
1.820000E+02
1.830000E+02
1.840000E+02
[truncated: 164,828 more chars]
