# Supplementary material for: Visualization of porosity and pore size gradients in electrospun scaffolds using laser metrology
Source: PLoS One. 2023 Mar 9;18(3):e0282903. doi: 10.1371/journal.pone.0282903 (PMC9997878; doi:10.1371/journal.pone.0282903)
Supplement: S1 Data — (GZ) [file pone.0282903.s002.gz › data/Thickness&Porosity/163.DensifiedThickness.txt]

THETA
0.000000E+00
0.000000E+00
0.000000E+00
0.000000E+00
0.000000E+00
0.000000E+00
0.000000E+00
0.000000E+00
0.000000E+00
0.000000E+00
0.000000E+00
0.000000E+00
0.000000E+00
0.000000E+00
0.000000E+00
0.000000E+00
0.000000E+00
0.000000E+00
0.000000E+00
0.000000E+00
0.000000E+00
0.000000E+00
0.000000E+00
0.000000E+00
0.000000E+00
0.000000E+00
0.000000E+00
0.000000E+00
0.000000E+00
0.000000E+00
0.000000E+00
0.000000E+00
0.000000E+00
0.000000E+00
0.000000E+00
0.000000E+00
0.000000E+00
0.000000E+00
0.000000E+00
0.000000E+00
0.000000E+00
0.000000E+00
0.000000E+00
0.000000E+00
0.000000E+00
0.000000E+00
0.000000E+00
0.000000E+00
0.000000E+00
0.000000E+00
0.000000E+00
0.000000E+00
0.000000E+00
0.000000E+00
0.000000E+00
0.000000E+00
0.000000E+00
0.000000E+00
0.000000E+00
0.000000E+00
0.000000E+00
0.000000E+00
0.000000E+00
0.000000E+00
0.000000E+00
0.000000E+00
0.000000E+00
0.000000E+00
0.000000E+00
0.000000E+00
0.000000E+00
0.000000E+00
0.000000E+00
0.000000E+00
0.000000E+00
0.000000E+00
0.000000E+00
0.000000E+00
0.000000E+00
0.000000E+00
0.000000E+00
0.000000E+00
0.000000E+00
0.000000E+00
0.000000E+00
0.000000E+00
0.000000E+00
0.000000E+00
0.000000E+00
0.000000E+00
0.000000E+00
0.000000E+00
0.000000E+00
0.000000E+00
0.000000E+00
0.000000E+00
0.000000E+00
0.000000E+00
0.000000E+00
0.000000E+00
0.000000E+00
0.000000E+00
0.000000E+00
0.000000E+00
0.000000E+00
0.000000E+00
0.000000E+00
0.000000E+00
0.000000E+00
0.000000E+00
0.000000E+00
0.000000E+00
0.000000E+00
0.000000E+00
0.000000E+00
0.000000E+00
0.000000E+00
0.000000E+00
0.000000E+00
0.000000E+00
0.000000E+00
0.000000E+00
0.000000E+00
0.000000E+00
0.000000E+00
0.000000E+00
0.000000E+00
0.000000E+00
0.000000E+00
0.000000E+00
0.000000E+00
0.000000E+00
0.000000E+00
0.000000E+00
0.000000E+00
0.000000E+00
0.000000E+00
0.000000E+00
0.000000E+00
0.000000E+00
0.000000E+00
0.000000E+00
0.000000E+00
0.000000E+00
0.000000E+00
0.000000E+00
0.000000E+00
0.000000E+00
0.000000E+00
0.000000E+00
0.000000E+00
0.000000E+00
0.000000E+00
0.000000E+00
0.000000E+00
0.000000E+00
0.000000E+00
0.000000E+00
0.000000E+00
0.000000E+00
0.000000E+00
0.000000E+00
0.000000E+00
0.000000E+00
0.000000E+00
0.000000E+00
0.000000E+00
0.000000E+00
0.000000E+00
0.000000E+00
0.000000E+00
0.000000E+00
0.000000E+00
0.000000E+00
0.000000E+00
0.000000E+00
0.000000E+00
0.000000E+00
0.000000E+00
0.000000E+00
0.000000E+00
0.000000E+00
0.000000E+00
0.000000E+00
0.000000E+00
0.000000E+00
0.000000E+00
0.000000E+00
0.000000E+00
0.000000E+00
0.000000E+00
0.000000E+00
0.000000E+00
0.000000E+00
0.000000E+00
0.000000E+00
0.000000E+00
0.000000E+00
0.000000E+00
0.000000E+00
0.000000E+00
5.000000E+00
5.000000E+00
5.000000E+00
5.000000E+00
5.000000E+00
5.000000E+00
5.000000E+00
5.000000E+00
5.000000E+00
5.000000E+00
5.000000E+00
5.000000E+00
5.000000E+00
5.000000E+00
5.000000E+00
5.000000E+00
5.000000E+00
5.000000E+00
5.000000E+00
5.000000E+00
5.000000E+00
5.000000E+00
5.000000E+00
5.000000E+00
5.000000E+00
5.000000E+00
5.000000E+00
5.000000E+00
5.000000E+00
5.000000E+00
5.000000E+00
5.000000E+00
5.000000E+00
5.000000E+00
5.000000E+00
5.000000E+00
5.000000E+00
5.000000E+00
5.000000E+00
5.000000E+00
5.000000E+00
5.000000E+00
5.000000E+00
5.000000E+00
5.000000E+00
5.000000E+00
5.000000E+00
5.000000E+00
5.000000E+00
5.000000E+00
5.000000E+00
5.000000E+00
5.000000E+00
5.000000E+00
5.000000E+00
5.000000E+00
5.000000E+00
5.000000E+00
5.000000E+00
5.000000E+00
5.000000E+00
5.000000E+00
5.000000E+00
5.000000E+00
5.000000E+00
5.000000E+00
5.000000E+00
5.000000E+00
5.000000E+00
5.000000E+00
5.000000E+00
5.000000E+00
5.000000E+00
5.000000E+00
5.000000E+00
5.000000E+00
5.000000E+00
5.000000E+00
5.000000E+00
5.000000E+00
5.000000E+00
5.000000E+00
5.000000E+00
5.000000E+00
5.000000E+00
5.000000E+00
5.000000E+00
5.000000E+00
5.000000E+00
5.000000E+00
5.000000E+00
5.000000E+00
5.000000E+00
5.000000E+00
5.000000E+00
5.000000E+00
5.000000E+00
5.000000E+00
5.000000E+00
5.000000E+00
5.000000E+00
5.000000E+00
5.000000E+00
5.000000E+00
5.000000E+00
5.000000E+00
5.000000E+00
5.000000E+00
5.000000E+00
5.000000E+00
5.000000E+00
5.000000E+00
5.000000E+00
5.000000E+00
5.000000E+00
5.000000E+00
5.000000E+00
5.000000E+00
5.000000E+00
5.000000E+00
5.000000E+00
5.000000E+00
5.000000E+00
5.000000E+00
5.000000E+00
5.000000E+00
5.000000E+00
5.000000E+00
5.000000E+00
5.000000E+00
5.000000E+00
5.000000E+00
5.000000E+00
5.000000E+00
5.000000E+00
5.000000E+00
5.000000E+00
5.000000E+00
5.000000E+00
5.000000E+00
5.000000E+00
5.000000E+00
5.000000E+00
5.000000E+00
5.000000E+00
5.000000E+00
5.000000E+00
5.000000E+00
5.000000E+00
5.000000E+00
5.000000E+00
5.000000E+00
5.000000E+00
5.000000E+00
5.000000E+00
5.000000E+00
5.000000E+00
5.000000E+00
5.000000E+00
5.000000E+00
5.000000E+00
5.000000E+00
5.000000E+00
5.000000E+00
5.000000E+00
5.000000E+00
5.000000E+00
5.000000E+00
5.000000E+00
5.000000E+00
5.000000E+00
5.000000E+00
5.000000E+00
5.000000E+00
5.000000E+00
5.000000E+00
5.000000E+00
5.000000E+00
5.000000E+00
5.000000E+00
5.000000E+00
5.000000E+00
5.000000E+00
5.000000E+00
5.000000E+00
5.000000E+00
5.000000E+00
5.000000E+00
5.000000E+00
5.000000E+00
5.000000E+00
5.000000E+00
5.000000E+00
5.000000E+00
5.000000E+00
5.000000E+00
5.000000E+00
5.000000E+00
5.000000E+00
5.000000E+00
5.000000E+00
1.000000E+01
1.000000E+01
1.000000E+01
1.000000E+01
1.000000E+01
1.000000E+01
1.000000E+01
1.000000E+01
1.000000E+01
1.000000E+01
1.000000E+01
1.000000E+01
1.000000E+01
1.000000E+01
1.000000E+01
1.000000E+01
1.000000E+01
1.000000E+01
1.000000E+01
1.000000E+01
1.000000E+01
1.000000E+01
1.000000E+01
1.000000E+01
1.000000E+01
1.000000E+01
1.000000E+01
1.000000E+01
1.000000E+01
1.000000E+01
1.000000E+01
1.000000E+01
1.000000E+01
1.000000E+01
1.000000E+01
1.000000E+01
1.000000E+01
1.000000E+01
1.000000E+01
1.000000E+01
1.000000E+01
1.000000E+01
1.000000E+01
1.000000E+01
1.000000E+01
1.000000E+01
1.000000E+01
1.000000E+01
1.000000E+01
1.000000E+01
1.000000E+01
1.000000E+01
1.000000E+01
1.000000E+01
1.000000E+01
1.000000E+01
1.000000E+01
1.000000E+01
1.000000E+01
1.000000E+01
1.000000E+01
1.000000E+01
1.000000E+01
1.000000E+01
1.000000E+01
1.000000E+01
1.000000E+01
1.000000E+01
1.000000E+01
1.000000E+01
1.000000E+01
1.000000E+01
1.000000E+01
1.000000E+01
1.000000E+01
1.000000E+01
1.000000E+01
1.000000E+01
1.000000E+01
1.000000E+01
1.000000E+01
1.000000E+01
1.000000E+01
1.000000E+01
1.000000E+01
1.000000E+01
1.000000E+01
1.000000E+01
1.000000E+01
1.000000E+01
1.000000E+01
1.000000E+01
1.000000E+01
1.000000E+01
1.000000E+01
1.000000E+01
1.000000E+01
1.000000E+01
1.000000E+01
1.000000E+01
1.000000E+01
1.000000E+01
1.000000E+01
1.000000E+01
1.000000E+01
1.000000E+01
1.000000E+01
1.000000E+01
1.000000E+01
1.000000E+01
1.000000E+01
1.000000E+01
1.000000E+01
1.000000E+01
1.000000E+01
1.000000E+01
1.000000E+01
1.000000E+01
1.000000E+01
1.000000E+01
1.000000E+01
1.000000E+01
1.000000E+01
1.000000E+01
1.000000E+01
1.000000E+01
1.000000E+01
1.000000E+01
1.000000E+01
1.000000E+01
1.000000E+01
1.000000E+01
1.000000E+01
1.000000E+01
1.000000E+01
1.000000E+01
1.000000E+01
1.000000E+01
1.000000E+01
1.000000E+01
1.000000E+01
1.000000E+01
1.000000E+01
1.000000E+01
1.000000E+01
1.000000E+01
1.000000E+01
1.000000E+01
1.000000E+01
1.000000E+01
1.000000E+01
1.000000E+01
1.000000E+01
1.000000E+01
1.000000E+01
1.000000E+01
1.000000E+01
1.000000E+01
1.000000E+01
1.000000E+01
1.000000E+01
1.000000E+01
1.000000E+01
1.000000E+01
1.000000E+01
1.000000E+01
1.000000E+01
1.000000E+01
1.000000E+01
1.000000E+01
1.000000E+01
1.000000E+01
1.000000E+01
1.000000E+01
1.000000E+01
1.000000E+01
1.000000E+01
1.000000E+01
1.000000E+01
1.000000E+01
1.000000E+01
1.000000E+01
1.000000E+01
1.000000E+01
1.000000E+01
1.000000E+01
1.000000E+01
1.000000E+01
1.000000E+01
1.000000E+01
1.000000E+01
1.000000E+01
1.000000E+01
1.000000E+01
1.000000E+01
1.000000E+01
1.000000E+01
1.000000E+01
1.000000E+01
1.000000E+01
1.000000E+01
1.500000E+01
1.500000E+01
1.500000E+01
1.500000E+01
1.500000E+01
1.500000E+01
1.500000E+01
1.500000E+01
1.500000E+01
1.500000E+01
1.500000E+01
1.500000E+01
1.500000E+01
1.500000E+01
1.500000E+01
1.500000E+01
1.500000E+01
1.500000E+01
1.500000E+01
1.500000E+01
1.500000E+01
1.500000E+01
1.500000E+01
1.500000E+01
1.500000E+01
1.500000E+01
1.500000E+01
1.500000E+01
1.500000E+01
1.500000E+01
1.500000E+01
1.500000E+01
1.500000E+01
1.500000E+01
1.500000E+01
1.500000E+01
1.500000E+01
1.500000E+01
1.500000E+01
1.500000E+01
1.500000E+01
1.500000E+01
1.500000E+01
1.500000E+01
1.500000E+01
1.500000E+01
1.500000E+01
1.500000E+01
1.500000E+01
1.500000E+01
1.500000E+01
1.500000E+01
1.500000E+01
1.500000E+01
1.500000E+01
1.500000E+01
1.500000E+01
1.500000E+01
1.500000E+01
1.500000E+01
1.500000E+01
1.500000E+01
1.500000E+01
1.500000E+01
1.500000E+01
1.500000E+01
1.500000E+01
1.500000E+01
1.500000E+01
1.500000E+01
1.500000E+01
1.500000E+01
1.500000E+01
1.500000E+01
1.500000E+01
1.500000E+01
1.500000E+01
1.500000E+01
1.500000E+01
1.500000E+01
1.500000E+01
1.500000E+01
1.500000E+01
1.500000E+01
1.500000E+01
1.500000E+01
1.500000E+01
1.500000E+01
1.500000E+01
1.500000E+01
1.500000E+01
1.500000E+01
1.500000E+01
1.500000E+01
1.500000E+01
1.500000E+01
1.500000E+01
1.500000E+01
1.500000E+01
1.500000E+01
1.500000E+01
1.500000E+01
1.500000E+01
1.500000E+01
1.500000E+01
1.500000E+01
1.500000E+01
1.500000E+01
1.500000E+01
1.500000E+01
1.500000E+01
1.500000E+01
1.500000E+01
1.500000E+01
1.500000E+01
1.500000E+01
1.500000E+01
1.500000E+01
1.500000E+01
1.500000E+01
1.500000E+01
1.500000E+01
1.500000E+01
1.500000E+01
1.500000E+01
1.500000E+01
1.500000E+01
1.500000E+01
1.500000E+01
1.500000E+01
1.500000E+01
1.500000E+01
1.500000E+01
1.500000E+01
1.500000E+01
1.500000E+01
1.500000E+01
1.500000E+01
1.500000E+01
1.500000E+01
1.500000E+01
1.500000E+01
1.500000E+01
1.500000E+01
1.500000E+01
1.500000E+01
1.500000E+01
1.500000E+01
1.500000E+01
1.500000E+01
1.500000E+01
1.500000E+01
1.500000E+01
1.500000E+01
1.500000E+01
1.500000E+01
1.500000E+01
1.500000E+01
1.500000E+01
1.500000E+01
1.500000E+01
1.500000E+01
1.500000E+01
1.500000E+01
1.500000E+01
1.500000E+01
1.500000E+01
1.500000E+01
1.500000E+01
1.500000E+01
1.500000E+01
1.500000E+01
1.500000E+01
1.500000E+01
1.500000E+01
1.500000E+01
1.500000E+01
1.500000E+01
1.500000E+01
1.500000E+01
1.500000E+01
1.500000E+01
1.500000E+01
1.500000E+01
1.500000E+01
1.500000E+01
1.500000E+01
1.500000E+01
1.500000E+01
1.500000E+01
1.500000E+01
1.500000E+01
1.500000E+01
1.500000E+01
1.500000E+01
1.500000E+01
1.500000E+01
1.500000E+01
1.500000E+01
1.500000E+01
1.500000E+01
2.000000E+01
2.000000E+01
2.000000E+01
2.000000E+01
2.000000E+01
2.000000E+01
2.000000E+01
2.000000E+01
2.000000E+01
2.000000E+01
2.000000E+01
2.000000E+01
2.000000E+01
2.000000E+01
2.000000E+01
2.000000E+01
2.000000E+01
2.000000E+01
2.000000E+01
2.000000E+01
2.000000E+01
2.000000E+01
2.000000E+01
2.000000E+01
2.000000E+01
2.000000E+01
2.000000E+01
2.000000E+01
2.000000E+01
2.000000E+01
2.000000E+01
2.000000E+01
2.000000E+01
2.000000E+01
2.000000E+01
2.000000E+01
2.000000E+01
2.000000E+01
2.000000E+01
2.000000E+01
2.000000E+01
2.000000E+01
2.000000E+01
2.000000E+01
2.000000E+01
2.000000E+01
2.000000E+01
2.000000E+01
2.000000E+01
2.000000E+01
2.000000E+01
2.000000E+01
2.000000E+01
2.000000E+01
2.000000E+01
2.000000E+01
2.000000E+01
2.000000E+01
2.000000E+01
2.000000E+01
2.000000E+01
2.000000E+01
2.000000E+01
2.000000E+01
2.000000E+01
2.000000E+01
2.000000E+01
2.000000E+01
2.000000E+01
2.000000E+01
2.000000E+01
2.000000E+01
2.000000E+01
2.000000E+01
2.000000E+01
2.000000E+01
2.000000E+01
2.000000E+01
2.000000E+01
2.000000E+01
2.000000E+01
2.000000E+01
2.000000E+01
2.000000E+01
2.000000E+01
2.000000E+01
2.000000E+01
2.000000E+01
2.000000E+01
2.000000E+01
2.000000E+01
2.000000E+01
2.000000E+01
2.000000E+01
2.000000E+01
2.000000E+01
2.000000E+01
2.000000E+01
2.000000E+01
2.000000E+01
2.000000E+01
2.000000E+01
2.000000E+01
2.000000E+01
2.000000E+01
2.000000E+01
2.000000E+01
2.000000E+01
2.000000E+01
2.000000E+01
2.000000E+01
2.000000E+01
2.000000E+01
2.000000E+01
2.000000E+01
2.000000E+01
2.000000E+01
2.000000E+01
2.000000E+01
2.000000E+01
2.000000E+01
2.000000E+01
2.000000E+01
2.000000E+01
2.000000E+01
2.000000E+01
2.000000E+01
2.000000E+01
2.000000E+01
2.000000E+01
2.000000E+01
2.000000E+01
2.000000E+01
2.000000E+01
2.000000E+01
2.000000E+01
2.000000E+01
2.000000E+01
2.000000E+01
2.000000E+01
2.000000E+01
2.000000E+01
2.000000E+01
2.000000E+01
2.000000E+01
2.000000E+01
2.000000E+01
2.000000E+01
2.000000E+01
2.000000E+01
2.000000E+01
2.000000E+01
2.000000E+01
2.000000E+01
2.000000E+01
2.000000E+01
2.000000E+01
2.000000E+01
2.000000E+01
2.000000E+01
2.000000E+01
2.000000E+01
2.000000E+01
2.000000E+01
2.000000E+01
2.000000E+01
2.000000E+01
2.000000E+01
2.000000E+01
2.000000E+01
2.000000E+01
2.000000E+01
2.000000E+01
2.000000E+01
2.000000E+01
2.000000E+01
2.000000E+01
2.000000E+01
2.000000E+01
2.000000E+01
2.000000E+01
2.000000E+01
2.000000E+01
2.000000E+01
2.000000E+01
2.000000E+01
2.000000E+01
2.000000E+01
2.000000E+01
2.000000E+01
2.000000E+01
2.000000E+01
2.000000E+01
2.000000E+01
2.000000E+01
2.000000E+01
2.000000E+01
2.000000E+01
2.000000E+01
2.000000E+01
2.000000E+01
2.500000E+01
2.500000E+01
2.500000E+01
2.500000E+01
2.500000E+01
2.500000E+01
2.500000E+01
2.500000E+01
2.500000E+01
2.500000E+01
2.500000E+01
2.500000E+01
2.500000E+01
2.500000E+01
2.500000E+01
2.500000E+01
2.500000E+01
2.500000E+01
2.500000E+01
2.500000E+01
2.500000E+01
2.500000E+01
2.500000E+01
2.500000E+01
2.500000E+01
2.500000E+01
2.500000E+01
2.500000E+01
2.500000E+01
2.500000E+01
2.500000E+01
2.500000E+01
2.500000E+01
2.500000E+01
2.500000E+01
2.500000E+01
2.500000E+01
2.500000E+01
2.500000E+01
2.500000E+01
2.500000E+01
2.500000E+01
2.500000E+01
2.500000E+01
2.500000E+01
2.500000E+01
2.500000E+01
2.500000E+01
2.500000E+01
2.500000E+01
2.500000E+01
2.500000E+01
2.500000E+01
2.500000E+01
2.500000E+01
2.500000E+01
2.500000E+01
2.500000E+01
2.500000E+01
2.500000E+01
2.500000E+01
2.500000E+01
2.500000E+01
2.500000E+01
2.500000E+01
2.500000E+01
2.500000E+01
2.500000E+01
2.500000E+01
2.500000E+01
2.500000E+01
2.500000E+01
2.500000E+01
2.500000E+01
2.500000E+01
2.500000E+01
2.500000E+01
2.500000E+01
2.500000E+01
2.500000E+01
2.500000E+01
2.500000E+01
2.500000E+01
2.500000E+01
2.500000E+01
2.500000E+01
2.500000E+01
2.500000E+01
2.500000E+01
2.500000E+01
2.500000E+01
2.500000E+01
2.500000E+01
2.500000E+01
2.500000E+01
2.500000E+01
2.500000E+01
2.500000E+01
2.500000E+01
2.500000E+01
2.500000E+01
2.500000E+01
2.500000E+01
2.500000E+01
2.500000E+01
2.500000E+01
2.500000E+01
2.500000E+01
2.500000E+01
2.500000E+01
2.500000E+01
2.500000E+01
2.500000E+01
2.500000E+01
2.500000E+01
2.500000E+01
2.500000E+01
2.500000E+01
2.500000E+01
2.500000E+01
2.500000E+01
2.500000E+01
2.500000E+01
2.500000E+01
2.500000E+01
2.500000E+01
2.500000E+01
2.500000E+01
2.500000E+01
2.500000E+01
2.500000E+01
2.500000E+01
2.500000E+01
2.500000E+01
2.500000E+01
2.500000E+01
2.500000E+01
2.500000E+01
2.500000E+01
2.500000E+01
2.500000E+01
2.500000E+01
2.500000E+01
2.500000E+01
2.500000E+01
2.500000E+01
2.500000E+01
2.500000E+01
2.500000E+01
2.500000E+01
2.500000E+01
2.500000E+01
2.500000E+01
2.500000E+01
2.500000E+01
2.500000E+01
2.500000E+01
2.500000E+01
2.500000E+01
2.500000E+01
2.500000E+01
2.500000E+01
2.500000E+01
2.500000E+01
2.500000E+01
2.500000E+01
2.500000E+01
2.500000E+01
2.500000E+01
2.500000E+01
2.500000E+01
2.500000E+01
2.500000E+01
2.500000E+01
2.500000E+01
2.500000E+01
2.500000E+01
2.500000E+01
2.500000E+01
2.500000E+01
2.500000E+01
2.500000E+01
2.500000E+01
2.500000E+01
2.500000E+01
2.500000E+01
2.500000E+01
2.500000E+01
2.500000E+01
2.500000E+01
2.500000E+01
2.500000E+01
2.500000E+01
2.500000E+01
2.500000E+01
2.500000E+01
2.500000E+01
2.500000E+01
2.500000E+01
2.500000E+01
2.500000E+01
3.000000E+01
3.000000E+01
3.000000E+01
3.000000E+01
3.000000E+01
3.000000E+01
3.000000E+01
3.000000E+01
3.000000E+01
3.000000E+01
3.000000E+01
3.000000E+01
3.000000E+01
3.000000E+01
3.000000E+01
3.000000E+01
3.000000E+01
3.000000E+01
3.000000E+01
3.000000E+01
3.000000E+01
3.000000E+01
3.000000E+01
3.000000E+01
3.000000E+01
3.000000E+01
3.000000E+01
3.000000E+01
3.000000E+01
3.000000E+01
3.000000E+01
3.000000E+01
3.000000E+01
3.000000E+01
3.000000E+01
3.000000E+01
3.000000E+01
3.000000E+01
3.000000E+01
3.000000E+01
3.000000E+01
3.000000E+01
3.000000E+01
3.000000E+01
3.000000E+01
3.000000E+01
3.000000E+01
3.000000E+01
3.000000E+01
3.000000E+01
3.000000E+01
3.000000E+01
3.000000E+01
3.000000E+01
3.000000E+01
3.000000E+01
3.000000E+01
3.000000E+01
3.000000E+01
3.000000E+01
3.000000E+01
3.000000E+01
3.000000E+01
3.000000E+01
3.000000E+01
3.000000E+01
3.000000E+01
3.000000E+01
3.000000E+01
3.000000E+01
3.000000E+01
3.000000E+01
3.000000E+01
3.000000E+01
3.000000E+01
3.000000E+01
3.000000E+01
3.000000E+01
3.000000E+01
3.000000E+01
3.000000E+01
3.000000E+01
3.000000E+01
3.000000E+01
3.000000E+01
3.000000E+01
3.000000E+01
3.000000E+01
3.000000E+01
3.000000E+01
3.000000E+01
3.000000E+01
3.000000E+01
3.000000E+01
3.000000E+01
3.000000E+01
3.000000E+01
3.000000E+01
3.000000E+01
3.000000E+01
3.000000E+01
3.000000E+01
3.000000E+01
3.000000E+01
3.000000E+01
3.000000E+01
3.000000E+01
3.000000E+01
3.000000E+01
3.000000E+01
3.000000E+01
3.000000E+01
3.000000E+01
3.000000E+01
3.000000E+01
3.000000E+01
3.000000E+01
3.000000E+01
3.000000E+01
3.000000E+01
3.000000E+01
3.000000E+01
3.000000E+01
3.000000E+01
3.000000E+01
3.000000E+01
3.000000E+01
3.000000E+01
3.000000E+01
3.000000E+01
3.000000E+01
3.000000E+01
3.000000E+01
3.000000E+01
3.000000E+01
3.000000E+01
3.000000E+01
3.000000E+01
3.000000E+01
3.000000E+01
3.000000E+01
3.000000E+01
3.000000E+01
3.000000E+01
3.000000E+01
3.000000E+01
3.000000E+01
3.000000E+01
3.000000E+01
3.000000E+01
3.000000E+01
3.000000E+01
3.000000E+01
3.000000E+01
3.000000E+01
3.000000E+01
3.000000E+01
3.000000E+01
3.000000E+01
3.000000E+01
3.000000E+01
3.000000E+01
3.000000E+01
3.000000E+01
3.000000E+01
3.000000E+01
3.000000E+01
3.000000E+01
3.000000E+01
3.000000E+01
3.000000E+01
3.000000E+01
3.000000E+01
3.000000E+01
3.000000E+01
3.000000E+01
3.000000E+01
3.000000E+01
3.000000E+01
3.000000E+01
3.000000E+01
3.000000E+01
3.000000E+01
3.000000E+01
3.000000E+01
3.000000E+01
3.000000E+01
3.000000E+01
3.000000E+01
3.000000E+01
3.000000E+01
3.000000E+01
3.000000E+01
3.000000E+01
3.000000E+01
3.000000E+01
3.000000E+01
3.000000E+01
3.000000E+01
3.000000E+01
3.000000E+01
3.500000E+01
3.500000E+01
3.500000E+01
3.500000E+01
3.500000E+01
3.500000E+01
3.500000E+01
3.500000E+01
3.500000E+01
3.500000E+01
3.500000E+01
3.500000E+01
3.500000E+01
3.500000E+01
3.500000E+01
3.500000E+01
3.500000E+01
3.500000E+01
3.500000E+01
3.500000E+01
3.500000E+01
3.500000E+01
3.500000E+01
3.500000E+01
3.500000E+01
3.500000E+01
3.500000E+01
3.500000E+01
3.500000E+01
3.500000E+01
3.500000E+01
3.500000E+01
3.500000E+01
3.500000E+01
3.500000E+01
3.500000E+01
3.500000E+01
3.500000E+01
3.500000E+01
3.500000E+01
3.500000E+01
3.500000E+01
3.500000E+01
3.500000E+01
3.500000E+01
3.500000E+01
3.500000E+01
3.500000E+01
3.500000E+01
3.500000E+01
3.500000E+01
3.500000E+01
3.500000E+01
3.500000E+01
3.500000E+01
3.500000E+01
3.500000E+01
3.500000E+01
3.500000E+01
3.500000E+01
3.500000E+01
3.500000E+01
3.500000E+01
3.500000E+01
3.500000E+01
3.500000E+01
3.500000E+01
3.500000E+01
3.500000E+01
3.500000E+01
3.500000E+01
3.500000E+01
3.500000E+01
3.500000E+01
3.500000E+01
3.500000E+01
3.500000E+01
3.500000E+01
3.500000E+01
3.500000E+01
3.500000E+01
3.500000E+01
3.500000E+01
3.500000E+01
3.500000E+01
3.500000E+01
3.500000E+01
3.500000E+01
3.500000E+01
3.500000E+01
3.500000E+01
3.500000E+01
3.500000E+01
3.500000E+01
3.500000E+01
3.500000E+01
3.500000E+01
3.500000E+01
3.500000E+01
3.500000E+01
3.500000E+01
3.500000E+01
3.500000E+01
3.500000E+01
3.500000E+01
3.500000E+01
3.500000E+01
3.500000E+01
3.500000E+01
3.500000E+01
3.500000E+01
3.500000E+01
3.500000E+01
3.500000E+01
3.500000E+01
3.500000E+01
3.500000E+01
3.500000E+01
3.500000E+01
3.500000E+01
3.500000E+01
3.500000E+01
3.500000E+01
3.500000E+01
3.500000E+01
3.500000E+01
3.500000E+01
3.500000E+01
3.500000E+01
3.500000E+01
3.500000E+01
3.500000E+01
3.500000E+01
3.500000E+01
3.500000E+01
3.500000E+01
3.500000E+01
3.500000E+01
3.500000E+01
3.500000E+01
3.500000E+01
3.500000E+01
3.500000E+01
3.500000E+01
3.500000E+01
3.500000E+01
3.500000E+01
3.500000E+01
3.500000E+01
3.500000E+01
3.500000E+01
3.500000E+01
3.500000E+01
3.500000E+01
3.500000E+01
3.500000E+01
3.500000E+01
3.500000E+01
3.500000E+01
3.500000E+01
3.500000E+01
3.500000E+01
3.500000E+01
3.500000E+01
3.500000E+01
3.500000E+01
3.500000E+01
3.500000E+01
3.500000E+01
3.500000E+01
3.500000E+01
3.500000E+01
3.500000E+01
3.500000E+01
3.500000E+01
3.500000E+01
3.500000E+01
3.500000E+01
3.500000E+01
3.500000E+01
3.500000E+01
3.500000E+01
3.500000E+01
3.500000E+01
3.500000E+01
3.500000E+01
3.500000E+01
3.500000E+01
3.500000E+01
3.500000E+01
3.500000E+01
3.500000E+01
3.500000E+01
3.500000E+01
3.500000E+01
3.500000E+01
3.500000E+01
3.500000E+01
3.500000E+01
3.500000E+01
3.500000E+01
4.000000E+01
4.000000E+01
4.000000E+01
4.000000E+01
4.000000E+01
4.000000E+01
4.000000E+01
4.000000E+01
4.000000E+01
4.000000E+01
4.000000E+01
4.000000E+01
4.000000E+01
4.000000E+01
4.000000E+01
4.000000E+01
4.000000E+01
4.000000E+01
4.000000E+01
4.000000E+01
4.000000E+01
4.000000E+01
4.000000E+01
4.000000E+01
4.000000E+01
4.000000E+01
4.000000E+01
4.000000E+01
4.000000E+01
4.000000E+01
4.000000E+01
4.000000E+01
4.000000E+01
4.000000E+01
4.000000E+01
4.000000E+01
4.000000E+01
4.000000E+01
4.000000E+01
4.000000E+01
4.000000E+01
4.000000E+01
4.000000E+01
4.000000E+01
4.000000E+01
4.000000E+01
4.000000E+01
4.000000E+01
4.000000E+01
4.000000E+01
4.000000E+01
4.000000E+01
4.000000E+01
4.000000E+01
4.000000E+01
4.000000E+01
4.000000E+01
4.000000E+01
4.000000E+01
4.000000E+01
4.000000E+01
4.000000E+01
4.000000E+01
4.000000E+01
4.000000E+01
4.000000E+01
4.000000E+01
4.000000E+01
4.000000E+01
4.000000E+01
4.000000E+01
4.000000E+01
4.000000E+01
4.000000E+01
4.000000E+01
4.000000E+01
4.000000E+01
4.000000E+01
4.000000E+01
4.000000E+01
4.000000E+01
4.000000E+01
4.000000E+01
4.000000E+01
4.000000E+01
4.000000E+01
4.000000E+01
4.000000E+01
4.000000E+01
4.000000E+01
4.000000E+01
4.000000E+01
4.000000E+01
4.000000E+01
4.000000E+01
4.000000E+01
4.000000E+01
4.000000E+01
4.000000E+01
4.000000E+01
4.000000E+01
4.000000E+01
4.000000E+01
4.000000E+01
4.000000E+01
4.000000E+01
4.000000E+01
4.000000E+01
4.000000E+01
4.000000E+01
4.000000E+01
4.000000E+01
4.000000E+01
4.000000E+01
4.000000E+01
4.000000E+01
4.000000E+01
4.000000E+01
4.000000E+01
4.000000E+01
4.000000E+01
4.000000E+01
4.000000E+01
4.000000E+01
4.000000E+01
4.000000E+01
4.000000E+01
4.000000E+01
4.000000E+01
4.000000E+01
4.000000E+01
4.000000E+01
4.000000E+01
4.000000E+01
4.000000E+01
4.000000E+01
4.000000E+01
4.000000E+01
4.000000E+01
4.000000E+01
4.000000E+01
4.000000E+01
4.000000E+01
4.000000E+01
4.000000E+01
4.000000E+01
4.000000E+01
4.000000E+01
4.000000E+01
4.000000E+01
4.000000E+01
4.000000E+01
4.000000E+01
4.000000E+01
4.000000E+01
4.000000E+01
4.000000E+01
4.000000E+01
4.000000E+01
4.000000E+01
4.000000E+01
4.000000E+01
4.000000E+01
4.000000E+01
4.000000E+01
4.000000E+01
4.000000E+01
4.000000E+01
4.000000E+01
4.000000E+01
4.000000E+01
4.000000E+01
4.000000E+01
4.000000E+01
4.000000E+01
4.000000E+01
4.000000E+01
4.000000E+01
4.000000E+01
4.000000E+01
4.000000E+01
4.000000E+01
4.000000E+01
4.000000E+01
4.000000E+01
4.000000E+01
4.000000E+01
4.000000E+01
4.000000E+01
4.000000E+01
4.000000E+01
4.000000E+01
4.000000E+01
4.000000E+01
4.000000E+01
4.000000E+01
4.000000E+01
4.000000E+01
4.000000E+01
4.000000E+01
4.000000E+01
4.500000E+01
4.500000E+01
4.500000E+01
4.500000E+01
4.500000E+01
4.500000E+01
4.500000E+01
4.500000E+01
4.500000E+01
4.500000E+01
4.500000E+01
4.500000E+01
4.500000E+01
4.500000E+01
4.500000E+01
4.500000E+01
4.500000E+01
4.500000E+01
4.500000E+01
4.500000E+01
4.500000E+01
4.500000E+01
4.500000E+01
4.500000E+01
4.500000E+01
4.500000E+01
4.500000E+01
4.500000E+01
4.500000E+01
4.500000E+01
4.500000E+01
4.500000E+01
4.500000E+01
4.500000E+01
4.500000E+01
4.500000E+01
4.500000E+01
4.500000E+01
4.500000E+01
4.500000E+01
4.500000E+01
4.500000E+01
4.500000E+01
4.500000E+01
4.500000E+01
4.500000E+01
4.500000E+01
4.500000E+01
4.500000E+01
4.500000E+01
4.500000E+01
4.500000E+01
4.500000E+01
4.500000E+01
4.500000E+01
4.500000E+01
4.500000E+01
4.500000E+01
4.500000E+01
4.500000E+01
4.500000E+01
4.500000E+01
4.500000E+01
4.500000E+01
4.500000E+01
4.500000E+01
4.500000E+01
4.500000E+01
4.500000E+01
4.500000E+01
4.500000E+01
4.500000E+01
4.500000E+01
4.500000E+01
4.500000E+01
4.500000E+01
4.500000E+01
4.500000E+01
4.500000E+01
4.500000E+01
4.500000E+01
4.500000E+01
4.500000E+01
4.500000E+01
4.500000E+01
4.500000E+01
4.500000E+01
4.500000E+01
4.500000E+01
4.500000E+01
4.500000E+01
4.500000E+01
4.500000E+01
4.500000E+01
4.500000E+01
4.500000E+01
4.500000E+01
4.500000E+01
4.500000E+01
4.500000E+01
4.500000E+01
4.500000E+01
4.500000E+01
4.500000E+01
4.500000E+01
4.500000E+01
4.500000E+01
4.500000E+01
4.500000E+01
4.500000E+01
4.500000E+01
4.500000E+01
4.500000E+01
4.500000E+01
4.500000E+01
4.500000E+01
4.500000E+01
4.500000E+01
4.500000E+01
4.500000E+01
4.500000E+01
4.500000E+01
4.500000E+01
4.500000E+01
4.500000E+01
4.500000E+01
4.500000E+01
4.500000E+01
4.500000E+01
4.500000E+01
4.500000E+01
4.500000E+01
4.500000E+01
4.500000E+01
4.500000E+01
4.500000E+01
4.500000E+01
4.500000E+01
4.500000E+01
4.500000E+01
4.500000E+01
4.500000E+01
4.500000E+01
4.500000E+01
4.500000E+01
4.500000E+01
4.500000E+01
4.500000E+01
4.500000E+01
4.500000E+01
4.500000E+01
4.500000E+01
4.500000E+01
4.500000E+01
4.500000E+01
4.500000E+01
4.500000E+01
4.500000E+01
4.500000E+01
4.500000E+01
4.500000E+01
4.500000E+01
4.500000E+01
4.500000E+01
4.500000E+01
4.500000E+01
4.500000E+01
4.500000E+01
4.500000E+01
4.500000E+01
4.500000E+01
4.500000E+01
4.500000E+01
4.500000E+01
4.500000E+01
4.500000E+01
4.500000E+01
4.500000E+01
4.500000E+01
4.500000E+01
4.500000E+01
4.500000E+01
4.500000E+01
4.500000E+01
4.500000E+01
4.500000E+01
4.500000E+01
4.500000E+01
4.500000E+01
4.500000E+01
4.500000E+01
4.500000E+01
4.500000E+01
4.500000E+01
4.500000E+01
4.500000E+01
4.500000E+01
4.500000E+01
4.500000E+01
4.500000E+01
4.500000E+01
5.000000E+01
5.000000E+01
5.000000E+01
5.000000E+01
5.000000E+01
5.000000E+01
5.000000E+01
5.000000E+01
5.000000E+01
5.000000E+01
5.000000E+01
5.000000E+01
5.000000E+01
5.000000E+01
5.000000E+01
5.000000E+01
5.000000E+01
5.000000E+01
5.000000E+01
5.000000E+01
5.000000E+01
5.000000E+01
5.000000E+01
5.000000E+01
5.000000E+01
5.000000E+01
5.000000E+01
5.000000E+01
5.000000E+01
5.000000E+01
5.000000E+01
5.000000E+01
5.000000E+01
5.000000E+01
5.000000E+01
5.000000E+01
5.000000E+01
5.000000E+01
5.000000E+01
5.000000E+01
5.000000E+01
5.000000E+01
5.000000E+01
5.000000E+01
5.000000E+01
5.000000E+01
5.000000E+01
5.000000E+01
5.000000E+01
5.000000E+01
5.000000E+01
5.000000E+01
5.000000E+01
5.000000E+01
5.000000E+01
5.000000E+01
5.000000E+01
5.000000E+01
5.000000E+01
5.000000E+01
5.000000E+01
5.000000E+01
5.000000E+01
5.000000E+01
5.000000E+01
5.000000E+01
5.000000E+01
5.000000E+01
5.000000E+01
5.000000E+01
5.000000E+01
5.000000E+01
5.000000E+01
5.000000E+01
5.000000E+01
5.000000E+01
5.000000E+01
5.000000E+01
5.000000E+01
5.000000E+01
5.000000E+01
5.000000E+01
5.000000E+01
5.000000E+01
5.000000E+01
5.000000E+01
5.000000E+01
5.000000E+01
5.000000E+01
5.000000E+01
5.000000E+01
5.000000E+01
5.000000E+01
5.000000E+01
5.000000E+01
5.000000E+01
5.000000E+01
5.000000E+01
5.000000E+01
5.000000E+01
5.000000E+01
5.000000E+01
5.000000E+01
5.000000E+01
5.000000E+01
5.000000E+01
5.000000E+01
5.000000E+01
5.000000E+01
5.000000E+01
5.000000E+01
5.000000E+01
5.000000E+01
5.000000E+01
5.000000E+01
5.000000E+01
5.000000E+01
5.000000E+01
5.000000E+01
5.000000E+01
5.000000E+01
5.000000E+01
5.000000E+01
5.000000E+01
5.000000E+01
5.000000E+01
5.000000E+01
5.000000E+01
5.000000E+01
5.000000E+01
5.000000E+01
5.000000E+01
5.000000E+01
5.000000E+01
5.000000E+01
5.000000E+01
5.000000E+01
5.000000E+01
5.000000E+01
5.000000E+01
5.000000E+01
5.000000E+01
5.000000E+01
5.000000E+01
5.000000E+01
5.000000E+01
5.000000E+01
5.000000E+01
5.000000E+01
5.000000E+01
5.000000E+01
5.000000E+01
5.000000E+01
5.000000E+01
5.000000E+01
5.000000E+01
5.000000E+01
5.000000E+01
5.000000E+01
5.000000E+01
5.000000E+01
5.000000E+01
5.000000E+01
5.000000E+01
5.000000E+01
5.000000E+01
5.000000E+01
5.000000E+01
5.000000E+01
5.000000E+01
5.000000E+01
5.000000E+01
5.000000E+01
5.000000E+01
5.000000E+01
5.000000E+01
5.000000E+01
5.000000E+01
5.000000E+01
5.000000E+01
5.000000E+01
5.000000E+01
5.000000E+01
5.000000E+01
5.000000E+01
5.000000E+01
5.000000E+01
5.000000E+01
5.000000E+01
5.000000E+01
5.000000E+01
5.000000E+01
5.000000E+01
5.000000E+01
5.000000E+01
5.000000E+01
5.000000E+01
5.000000E+01
5.000000E+01
5.000000E+01
5.000000E+01
5.500000E+01
5.500000E+01
5.500000E+01
5.500000E+01
5.500000E+01
5.500000E+01
5.500000E+01
5.500000E+01
5.500000E+01
5.500000E+01
5.500000E+01
5.500000E+01
5.500000E+01
5.500000E+01
5.500000E+01
5.500000E+01
5.500000E+01
5.500000E+01
5.500000E+01
5.500000E+01
5.500000E+01
5.500000E+01
5.500000E+01
5.500000E+01
5.500000E+01
5.500000E+01
5.500000E+01
5.500000E+01
5.500000E+01
5.500000E+01
5.500000E+01
5.500000E+01
5.500000E+01
5.500000E+01
5.500000E+01
5.500000E+01
5.500000E+01
5.500000E+01
5.500000E+01
5.500000E+01
5.500000E+01
5.500000E+01
5.500000E+01
5.500000E+01
5.500000E+01
5.500000E+01
5.500000E+01
5.500000E+01
5.500000E+01
5.500000E+01
5.500000E+01
5.500000E+01
5.500000E+01
5.500000E+01
5.500000E+01
5.500000E+01
5.500000E+01
5.500000E+01
5.500000E+01
5.500000E+01
5.500000E+01
5.500000E+01
5.500000E+01
5.500000E+01
5.500000E+01
5.500000E+01
5.500000E+01
5.500000E+01
5.500000E+01
5.500000E+01
5.500000E+01
5.500000E+01
5.500000E+01
5.500000E+01
5.500000E+01
5.500000E+01
5.500000E+01
5.500000E+01
5.500000E+01
5.500000E+01
5.500000E+01
5.500000E+01
5.500000E+01
5.500000E+01
5.500000E+01
5.500000E+01
5.500000E+01
5.500000E+01
5.500000E+01
5.500000E+01
5.500000E+01
5.500000E+01
5.500000E+01
5.500000E+01
5.500000E+01
5.500000E+01
5.500000E+01
5.500000E+01
5.500000E+01
5.500000E+01
5.500000E+01
5.500000E+01
5.500000E+01
5.500000E+01
5.500000E+01
5.500000E+01
5.500000E+01
5.500000E+01
5.500000E+01
5.500000E+01
5.500000E+01
5.500000E+01
5.500000E+01
5.500000E+01
5.500000E+01
5.500000E+01
5.500000E+01
5.500000E+01
5.500000E+01
5.500000E+01
5.500000E+01
5.500000E+01
5.500000E+01
5.500000E+01
5.500000E+01
5.500000E+01
5.500000E+01
5.500000E+01
5.500000E+01
5.500000E+01
5.500000E+01
5.500000E+01
5.500000E+01
5.500000E+01
5.500000E+01
5.500000E+01
5.500000E+01
5.500000E+01
5.500000E+01
5.500000E+01
5.500000E+01
5.500000E+01
5.500000E+01
5.500000E+01
5.500000E+01
5.500000E+01
5.500000E+01
5.500000E+01
5.500000E+01
5.500000E+01
5.500000E+01
5.500000E+01
5.500000E+01
5.500000E+01
5.500000E+01
5.500000E+01
5.500000E+01
5.500000E+01
5.500000E+01
5.500000E+01
5.500000E+01
5.500000E+01
5.500000E+01
5.500000E+01
5.500000E+01
5.500000E+01
5.500000E+01
5.500000E+01
5.500000E+01
5.500000E+01
5.500000E+01
5.500000E+01
5.500000E+01
5.500000E+01
5.500000E+01
5.500000E+01
5.500000E+01
5.500000E+01
5.500000E+01
5.500000E+01
5.500000E+01
5.500000E+01
5.500000E+01
5.500000E+01
5.500000E+01
5.500000E+01
5.500000E+01
5.500000E+01
5.500000E+01
5.500000E+01
5.500000E+01
5.500000E+01
5.500000E+01
5.500000E+01
5.500000E+01
5.500000E+01
5.500000E+01
5.500000E+01
5.500000E+01
5.500000E+01
5.500000E+01
6.000000E+01
6.000000E+01
6.000000E+01
6.000000E+01
6.000000E+01
6.000000E+01
6.000000E+01
6.000000E+01
6.000000E+01
6.000000E+01
6.000000E+01
6.000000E+01
6.000000E+01
6.000000E+01
6.000000E+01
6.000000E+01
6.000000E+01
6.000000E+01
6.000000E+01
6.000000E+01
6.000000E+01
6.000000E+01
6.000000E+01
6.000000E+01
6.000000E+01
6.000000E+01
6.000000E+01
6.000000E+01
6.000000E+01
6.000000E+01
6.000000E+01
6.000000E+01
6.000000E+01
6.000000E+01
6.000000E+01
6.000000E+01
6.000000E+01
6.000000E+01
6.000000E+01
6.000000E+01
6.000000E+01
6.000000E+01
6.000000E+01
6.000000E+01
6.000000E+01
6.000000E+01
6.000000E+01
6.000000E+01
6.000000E+01
6.000000E+01
6.000000E+01
6.000000E+01
6.000000E+01
6.000000E+01
6.000000E+01
6.000000E+01
6.000000E+01
6.000000E+01
6.000000E+01
6.000000E+01
6.000000E+01
6.000000E+01
6.000000E+01
6.000000E+01
6.000000E+01
6.000000E+01
6.000000E+01
6.000000E+01
6.000000E+01
6.000000E+01
6.000000E+01
6.000000E+01
6.000000E+01
6.000000E+01
6.000000E+01
6.000000E+01
6.000000E+01
6.000000E+01
6.000000E+01
6.000000E+01
6.000000E+01
6.000000E+01
6.000000E+01
6.000000E+01
6.000000E+01
6.000000E+01
6.000000E+01
6.000000E+01
6.000000E+01
6.000000E+01
6.000000E+01
6.000000E+01
6.000000E+01
6.000000E+01
6.000000E+01
6.000000E+01
6.000000E+01
6.000000E+01
6.000000E+01
6.000000E+01
6.000000E+01
6.000000E+01
6.000000E+01
6.000000E+01
6.000000E+01
6.000000E+01
6.000000E+01
6.000000E+01
6.000000E+01
6.000000E+01
6.000000E+01
6.000000E+01
6.000000E+01
6.000000E+01
6.000000E+01
6.000000E+01
6.000000E+01
6.000000E+01
6.000000E+01
6.000000E+01
6.000000E+01
6.000000E+01
6.000000E+01
6.000000E+01
6.000000E+01
6.000000E+01
6.000000E+01
6.000000E+01
6.000000E+01
6.000000E+01
6.000000E+01
6.000000E+01
6.000000E+01
6.000000E+01
6.000000E+01
6.000000E+01
6.000000E+01
6.000000E+01
6.000000E+01
6.000000E+01
6.000000E+01
6.000000E+01
6.000000E+01
6.000000E+01
6.000000E+01
6.000000E+01
6.000000E+01
6.000000E+01
6.000000E+01
6.000000E+01
6.000000E+01
6.000000E+01
6.000000E+01
6.000000E+01
6.000000E+01
6.000000E+01
6.000000E+01
6.000000E+01
6.000000E+01
6.000000E+01
6.000000E+01
6.000000E+01
6.000000E+01
6.000000E+01
6.000000E+01
6.000000E+01
6.000000E+01
6.000000E+01
6.000000E+01
6.000000E+01
6.000000E+01
6.000000E+01
6.000000E+01
6.000000E+01
6.000000E+01
6.000000E+01
6.000000E+01
6.000000E+01
6.000000E+01
6.000000E+01
6.000000E+01
6.000000E+01
6.000000E+01
6.000000E+01
6.000000E+01
6.000000E+01
6.000000E+01
6.000000E+01
6.000000E+01
6.000000E+01
6.000000E+01
6.000000E+01
6.000000E+01
6.000000E+01
6.000000E+01
6.000000E+01
6.000000E+01
6.000000E+01
6.000000E+01
6.000000E+01
6.000000E+01
6.500000E+01
6.500000E+01
6.500000E+01
6.500000E+01
6.500000E+01
6.500000E+01
6.500000E+01
6.500000E+01
6.500000E+01
6.500000E+01
6.500000E+01
6.500000E+01
6.500000E+01
6.500000E+01
6.500000E+01
6.500000E+01
6.500000E+01
6.500000E+01
6.500000E+01
6.500000E+01
6.500000E+01
6.500000E+01
6.500000E+01
6.500000E+01
6.500000E+01
6.500000E+01
6.500000E+01
6.500000E+01
6.500000E+01
6.500000E+01
6.500000E+01
6.500000E+01
6.500000E+01
6.500000E+01
6.500000E+01
6.500000E+01
6.500000E+01
6.500000E+01
6.500000E+01
6.500000E+01
6.500000E+01
6.500000E+01
6.500000E+01
6.500000E+01
6.500000E+01
6.500000E+01
6.500000E+01
6.500000E+01
6.500000E+01
6.500000E+01
6.500000E+01
6.500000E+01
6.500000E+01
6.500000E+01
6.500000E+01
6.500000E+01
6.500000E+01
6.500000E+01
6.500000E+01
6.500000E+01
6.500000E+01
6.500000E+01
6.500000E+01
6.500000E+01
6.500000E+01
6.500000E+01
6.500000E+01
6.500000E+01
6.500000E+01
6.500000E+01
6.500000E+01
6.500000E+01
6.500000E+01
6.500000E+01
6.500000E+01
6.500000E+01
6.500000E+01
6.500000E+01
6.500000E+01
6.500000E+01
6.500000E+01
6.500000E+01
6.500000E+01
6.500000E+01
6.500000E+01
6.500000E+01
6.500000E+01
6.500000E+01
6.500000E+01
6.500000E+01
6.500000E+01
6.500000E+01
6.500000E+01
6.500000E+01
6.500000E+01
6.500000E+01
6.500000E+01
6.500000E+01
6.500000E+01
6.500000E+01
6.500000E+01
6.500000E+01
6.500000E+01
6.500000E+01
6.500000E+01
6.500000E+01
6.500000E+01
6.500000E+01
6.500000E+01
6.500000E+01
6.500000E+01
6.500000E+01
6.500000E+01
6.500000E+01
6.500000E+01
6.500000E+01
6.500000E+01
6.500000E+01
6.500000E+01
6.500000E+01
6.500000E+01
6.500000E+01
6.500000E+01
6.500000E+01
6.500000E+01
6.500000E+01
6.500000E+01
6.500000E+01
6.500000E+01
6.500000E+01
6.500000E+01
6.500000E+01
6.500000E+01
6.500000E+01
6.500000E+01
6.500000E+01
6.500000E+01
6.500000E+01
6.500000E+01
6.500000E+01
6.500000E+01
6.500000E+01
6.500000E+01
6.500000E+01
6.500000E+01
6.500000E+01
6.500000E+01
6.500000E+01
6.500000E+01
6.500000E+01
6.500000E+01
6.500000E+01
6.500000E+01
6.500000E+01
6.500000E+01
6.500000E+01
6.500000E+01
6.500000E+01
6.500000E+01
6.500000E+01
6.500000E+01
6.500000E+01
6.500000E+01
6.500000E+01
6.500000E+01
6.500000E+01
6.500000E+01
6.500000E+01
6.500000E+01
6.500000E+01
6.500000E+01
6.500000E+01
6.500000E+01
6.500000E+01
6.500000E+01
6.500000E+01
6.500000E+01
6.500000E+01
6.500000E+01
6.500000E+01
6.500000E+01
6.500000E+01
6.500000E+01
6.500000E+01
6.500000E+01
6.500000E+01
6.500000E+01
6.500000E+01
6.500000E+01
6.500000E+01
6.500000E+01
6.500000E+01
6.500000E+01
6.500000E+01
6.500000E+01
6.500000E+01
6.500000E+01
6.500000E+01
6.500000E+01
6.500000E+01
6.500000E+01
7.000000E+01
7.000000E+01
7.000000E+01
7.000000E+01
7.000000E+01
7.000000E+01
7.000000E+01
7.000000E+01
7.000000E+01
7.000000E+01
7.000000E+01
7.000000E+01
7.000000E+01
7.000000E+01
7.000000E+01
7.000000E+01
7.000000E+01
7.000000E+01
7.000000E+01
7.000000E+01
7.000000E+01
7.000000E+01
7.000000E+01
7.000000E+01
7.000000E+01
7.000000E+01
7.000000E+01
7.000000E+01
7.000000E+01
7.000000E+01
7.000000E+01
7.000000E+01
7.000000E+01
7.000000E+01
7.000000E+01
7.000000E+01
7.000000E+01
7.000000E+01
7.000000E+01
7.000000E+01
7.000000E+01
7.000000E+01
7.000000E+01
7.000000E+01
7.000000E+01
7.000000E+01
7.000000E+01
7.000000E+01
7.000000E+01
7.000000E+01
7.000000E+01
7.000000E+01
7.000000E+01
7.000000E+01
7.000000E+01
7.000000E+01
7.000000E+01
7.000000E+01
7.000000E+01
7.000000E+01
7.000000E+01
7.000000E+01
7.000000E+01
7.000000E+01
7.000000E+01
7.000000E+01
7.000000E+01
7.000000E+01
7.000000E+01
7.000000E+01
7.000000E+01
7.000000E+01
7.000000E+01
7.000000E+01
7.000000E+01
7.000000E+01
7.000000E+01
7.000000E+01
7.000000E+01
7.000000E+01
7.000000E+01
7.000000E+01
7.000000E+01
7.000000E+01
7.000000E+01
7.000000E+01
7.000000E+01
7.000000E+01
7.000000E+01
7.000000E+01
7.000000E+01
7.000000E+01
7.000000E+01
7.000000E+01
7.000000E+01
7.000000E+01
7.000000E+01
7.000000E+01
7.000000E+01
7.000000E+01
7.000000E+01
7.000000E+01
7.000000E+01
7.000000E+01
7.000000E+01
7.000000E+01
7.000000E+01
7.000000E+01
7.000000E+01
7.000000E+01
7.000000E+01
7.000000E+01
7.000000E+01
7.000000E+01
7.000000E+01
7.000000E+01
7.000000E+01
7.000000E+01
7.000000E+01
7.000000E+01
7.000000E+01
7.000000E+01
7.000000E+01
7.000000E+01
7.000000E+01
7.000000E+01
7.000000E+01
7.000000E+01
7.000000E+01
7.000000E+01
7.000000E+01
7.000000E+01
7.000000E+01
7.000000E+01
7.000000E+01
7.000000E+01
7.000000E+01
7.000000E+01
7.000000E+01
7.000000E+01
7.000000E+01
7.000000E+01
7.000000E+01
7.000000E+01
7.000000E+01
7.000000E+01
7.000000E+01
7.000000E+01
7.000000E+01
7.000000E+01
7.000000E+01
7.000000E+01
7.000000E+01
7.000000E+01
7.000000E+01
7.000000E+01
7.000000E+01
7.000000E+01
7.000000E+01
7.000000E+01
7.000000E+01
7.000000E+01
7.000000E+01
7.000000E+01
7.000000E+01
7.000000E+01
7.000000E+01
7.000000E+01
7.000000E+01
7.000000E+01
7.000000E+01
7.000000E+01
7.000000E+01
7.000000E+01
7.000000E+01
7.000000E+01
7.000000E+01
7.000000E+01
7.000000E+01
7.000000E+01
7.000000E+01
7.000000E+01
7.000000E+01
7.000000E+01
7.000000E+01
7.000000E+01
7.000000E+01
7.000000E+01
7.000000E+01
7.000000E+01
7.000000E+01
7.000000E+01
7.000000E+01
7.000000E+01
7.000000E+01
7.000000E+01
7.000000E+01
7.000000E+01
7.000000E+01
7.000000E+01
7.000000E+01
7.500000E+01
7.500000E+01
7.500000E+01
7.500000E+01
7.500000E+01
7.500000E+01
7.500000E+01
7.500000E+01
7.500000E+01
7.500000E+01
7.500000E+01
7.500000E+01
7.500000E+01
7.500000E+01
7.500000E+01
7.500000E+01
7.500000E+01
7.500000E+01
7.500000E+01
7.500000E+01
7.500000E+01
7.500000E+01
7.500000E+01
7.500000E+01
7.500000E+01
7.500000E+01
7.500000E+01
7.500000E+01
7.500000E+01
7.500000E+01
7.500000E+01
7.500000E+01
7.500000E+01
7.500000E+01
7.500000E+01
7.500000E+01
7.500000E+01
7.500000E+01
7.500000E+01
7.500000E+01
7.500000E+01
7.500000E+01
7.500000E+01
7.500000E+01
7.500000E+01
7.500000E+01
7.500000E+01
7.500000E+01
7.500000E+01
7.500000E+01
7.500000E+01
7.500000E+01
7.500000E+01
7.500000E+01
7.500000E+01
7.500000E+01
7.500000E+01
7.500000E+01
7.500000E+01
7.500000E+01
7.500000E+01
7.500000E+01
7.500000E+01
7.500000E+01
7.500000E+01
7.500000E+01
7.500000E+01
7.500000E+01
7.500000E+01
7.500000E+01
7.500000E+01
7.500000E+01
7.500000E+01
7.500000E+01
7.500000E+01
7.500000E+01
7.500000E+01
7.500000E+01
7.500000E+01
7.500000E+01
7.500000E+01
7.500000E+01
7.500000E+01
7.500000E+01
7.500000E+01
7.500000E+01
7.500000E+01
7.500000E+01
7.500000E+01
7.500000E+01
7.500000E+01
7.500000E+01
7.500000E+01
7.500000E+01
7.500000E+01
7.500000E+01
7.500000E+01
7.500000E+01
7.500000E+01
7.500000E+01
7.500000E+01
7.500000E+01
7.500000E+01
7.500000E+01
7.500000E+01
7.500000E+01
7.500000E+01
7.500000E+01
7.500000E+01
7.500000E+01
7.500000E+01
7.500000E+01
7.500000E+01
7.500000E+01
7.500000E+01
7.500000E+01
7.500000E+01
7.500000E+01
7.500000E+01
7.500000E+01
7.500000E+01
7.500000E+01
7.500000E+01
7.500000E+01
7.500000E+01
7.500000E+01
7.500000E+01
7.500000E+01
7.500000E+01
7.500000E+01
7.500000E+01
7.500000E+01
7.500000E+01
7.500000E+01
7.500000E+01
7.500000E+01
7.500000E+01
7.500000E+01
7.500000E+01
7.500000E+01
7.500000E+01
7.500000E+01
7.500000E+01
7.500000E+01
7.500000E+01
7.500000E+01
7.500000E+01
7.500000E+01
7.500000E+01
7.500000E+01
7.500000E+01
7.500000E+01
7.500000E+01
7.500000E+01
7.500000E+01
7.500000E+01
7.500000E+01
7.500000E+01
7.500000E+01
7.500000E+01
7.500000E+01
7.500000E+01
7.500000E+01
7.500000E+01
7.500000E+01
7.500000E+01
7.500000E+01
7.500000E+01
7.500000E+01
7.500000E+01
7.500000E+01
7.500000E+01
7.500000E+01
7.500000E+01
7.500000E+01
7.500000E+01
7.500000E+01
7.500000E+01
7.500000E+01
7.500000E+01
7.500000E+01
7.500000E+01
7.500000E+01
7.500000E+01
7.500000E+01
7.500000E+01
7.500000E+01
7.500000E+01
7.500000E+01
7.500000E+01
7.500000E+01
7.500000E+01
7.500000E+01
7.500000E+01
7.500000E+01
7.500000E+01
7.500000E+01
7.500000E+01
7.500000E+01
7.500000E+01
7.500000E+01
8.000000E+01
8.000000E+01
8.000000E+01
8.000000E+01
8.000000E+01
8.000000E+01
8.000000E+01
8.000000E+01
8.000000E+01
8.000000E+01
8.000000E+01
8.000000E+01
8.000000E+01
8.000000E+01
8.000000E+01
8.000000E+01
8.000000E+01
8.000000E+01
8.000000E+01
8.000000E+01
8.000000E+01
8.000000E+01
8.000000E+01
8.000000E+01
8.000000E+01
8.000000E+01
8.000000E+01
8.000000E+01
8.000000E+01
8.000000E+01
8.000000E+01
8.000000E+01
8.000000E+01
8.000000E+01
8.000000E+01
8.000000E+01
8.000000E+01
8.000000E+01
8.000000E+01
8.000000E+01
8.000000E+01
8.000000E+01
8.000000E+01
8.000000E+01
8.000000E+01
8.000000E+01
8.000000E+01
8.000000E+01
8.000000E+01
8.000000E+01
8.000000E+01
8.000000E+01
8.000000E+01
8.000000E+01
8.000000E+01
8.000000E+01
8.000000E+01
8.000000E+01
8.000000E+01
8.000000E+01
8.000000E+01
8.000000E+01
8.000000E+01
8.000000E+01
8.000000E+01
8.000000E+01
8.000000E+01
8.000000E+01
8.000000E+01
8.000000E+01
8.000000E+01
8.000000E+01
8.000000E+01
8.000000E+01
8.000000E+01
8.000000E+01
8.000000E+01
8.000000E+01
8.000000E+01
8.000000E+01
8.000000E+01
8.000000E+01
8.000000E+01
8.000000E+01
8.000000E+01
8.000000E+01
8.000000E+01
8.000000E+01
8.000000E+01
8.000000E+01
8.000000E+01
8.000000E+01
8.000000E+01
8.000000E+01
8.000000E+01
8.000000E+01
8.000000E+01
8.000000E+01
8.000000E+01
8.000000E+01
8.000000E+01
8.000000E+01
8.000000E+01
8.000000E+01
8.000000E+01
8.000000E+01
8.000000E+01
8.000000E+01
8.000000E+01
8.000000E+01
8.000000E+01
8.000000E+01
8.000000E+01
8.000000E+01
8.000000E+01
8.000000E+01
8.000000E+01
8.000000E+01
8.000000E+01
8.000000E+01
8.000000E+01
8.000000E+01
8.000000E+01
8.000000E+01
8.000000E+01
8.000000E+01
8.000000E+01
8.000000E+01
8.000000E+01
8.000000E+01
8.000000E+01
8.000000E+01
8.000000E+01
8.000000E+01
8.000000E+01
8.000000E+01
8.000000E+01
8.000000E+01
8.000000E+01
8.000000E+01
8.000000E+01
8.000000E+01
8.000000E+01
8.000000E+01
8.000000E+01
8.000000E+01
8.000000E+01
8.000000E+01
8.000000E+01
8.000000E+01
8.000000E+01
8.000000E+01
8.000000E+01
8.000000E+01
8.000000E+01
8.000000E+01
8.000000E+01
8.000000E+01
8.000000E+01
8.000000E+01
8.000000E+01
8.000000E+01
8.000000E+01
8.000000E+01
8.000000E+01
8.000000E+01
8.000000E+01
8.000000E+01
8.000000E+01
8.000000E+01
8.000000E+01
8.000000E+01
8.000000E+01
8.000000E+01
8.000000E+01
8.000000E+01
8.000000E+01
8.000000E+01
8.000000E+01
8.000000E+01
8.000000E+01
8.000000E+01
8.000000E+01
8.000000E+01
8.000000E+01
8.000000E+01
8.000000E+01
8.000000E+01
8.000000E+01
8.000000E+01
8.000000E+01
8.000000E+01
8.000000E+01
8.000000E+01
8.000000E+01
8.000000E+01
8.000000E+01
8.000000E+01
8.000000E+01
8.000000E+01
8.000000E+01
8.500000E+01
8.500000E+01
8.500000E+01
8.500000E+01
8.500000E+01
8.500000E+01
8.500000E+01
8.500000E+01
8.500000E+01
8.500000E+01
8.500000E+01
8.500000E+01
8.500000E+01
8.500000E+01
8.500000E+01
8.500000E+01
8.500000E+01
8.500000E+01
8.500000E+01
8.500000E+01
8.500000E+01
8.500000E+01
8.500000E+01
8.500000E+01
8.500000E+01
8.500000E+01
8.500000E+01
8.500000E+01
8.500000E+01
8.500000E+01
8.500000E+01
8.500000E+01
8.500000E+01
8.500000E+01
8.500000E+01
8.500000E+01
8.500000E+01
8.500000E+01
8.500000E+01
8.500000E+01
8.500000E+01
8.500000E+01
8.500000E+01
8.500000E+01
8.500000E+01
8.500000E+01
8.500000E+01
8.500000E+01
8.500000E+01
8.500000E+01
8.500000E+01
8.500000E+01
8.500000E+01
8.500000E+01
8.500000E+01
8.500000E+01
8.500000E+01
8.500000E+01
8.500000E+01
8.500000E+01
8.500000E+01
8.500000E+01
8.500000E+01
8.500000E+01
8.500000E+01
8.500000E+01
8.500000E+01
8.500000E+01
8.500000E+01
8.500000E+01
8.500000E+01
8.500000E+01
8.500000E+01
8.500000E+01
8.500000E+01
8.500000E+01
8.500000E+01
8.500000E+01
8.500000E+01
8.500000E+01
8.500000E+01
8.500000E+01
8.500000E+01
8.500000E+01
8.500000E+01
8.500000E+01
8.500000E+01
8.500000E+01
8.500000E+01
8.500000E+01
8.500000E+01
8.500000E+01
8.500000E+01
8.500000E+01
8.500000E+01
8.500000E+01
8.500000E+01
8.500000E+01
8.500000E+01
8.500000E+01
8.500000E+01
8.500000E+01
8.500000E+01
8.500000E+01
8.500000E+01
8.500000E+01
8.500000E+01
8.500000E+01
8.500000E+01
8.500000E+01
8.500000E+01
8.500000E+01
8.500000E+01
8.500000E+01
8.500000E+01
8.500000E+01
8.500000E+01
8.500000E+01
8.500000E+01
8.500000E+01
8.500000E+01
8.500000E+01
8.500000E+01
8.500000E+01
8.500000E+01
8.500000E+01
8.500000E+01
8.500000E+01
8.500000E+01
8.500000E+01
8.500000E+01
8.500000E+01
8.500000E+01
8.500000E+01
8.500000E+01
8.500000E+01
8.500000E+01
8.500000E+01
8.500000E+01
8.500000E+01
8.500000E+01
8.500000E+01
8.500000E+01
8.500000E+01
8.500000E+01
8.500000E+01
8.500000E+01
8.500000E+01
8.500000E+01
8.500000E+01
8.500000E+01
8.500000E+01
8.500000E+01
8.500000E+01
8.500000E+01
8.500000E+01
8.500000E+01
8.500000E+01
8.500000E+01
8.500000E+01
8.500000E+01
8.500000E+01
8.500000E+01
8.500000E+01
8.500000E+01
8.500000E+01
8.500000E+01
8.500000E+01
8.500000E+01
8.500000E+01
8.500000E+01
8.500000E+01
8.500000E+01
8.500000E+01
8.500000E+01
8.500000E+01
8.500000E+01
8.500000E+01
8.500000E+01
8.500000E+01
8.500000E+01
8.500000E+01
8.500000E+01
8.500000E+01
8.500000E+01
8.500000E+01
8.500000E+01
8.500000E+01
8.500000E+01
8.500000E+01
8.500000E+01
8.500000E+01
8.500000E+01
8.500000E+01
8.500000E+01
8.500000E+01
8.500000E+01
8.500000E+01
8.500000E+01
8.500000E+01
8.500000E+01
9.000000E+01
9.000000E+01
9.000000E+01
9.000000E+01
9.000000E+01
9.000000E+01
9.000000E+01
9.000000E+01
9.000000E+01
9.000000E+01
9.000000E+01
9.000000E+01
9.000000E+01
9.000000E+01
9.000000E+01
9.000000E+01
9.000000E+01
9.000000E+01
9.000000E+01
9.000000E+01
9.000000E+01
9.000000E+01
9.000000E+01
9.000000E+01
9.000000E+01
9.000000E+01
9.000000E+01
9.000000E+01
9.000000E+01
9.000000E+01
9.000000E+01
9.000000E+01
9.000000E+01
9.000000E+01
9.000000E+01
9.000000E+01
9.000000E+01
9.000000E+01
9.000000E+01
9.000000E+01
9.000000E+01
9.000000E+01
9.000000E+01
9.000000E+01
9.000000E+01
9.000000E+01
9.000000E+01
9.000000E+01
9.000000E+01
9.000000E+01
9.000000E+01
9.000000E+01
9.000000E+01
9.000000E+01
9.000000E+01
9.000000E+01
9.000000E+01
9.000000E+01
9.000000E+01
9.000000E+01
9.000000E+01
9.000000E+01
9.000000E+01
9.000000E+01
9.000000E+01
9.000000E+01
9.000000E+01
9.000000E+01
9.000000E+01
9.000000E+01
9.000000E+01
9.000000E+01
9.000000E+01
9.000000E+01
9.000000E+01
9.000000E+01
9.000000E+01
9.000000E+01
9.000000E+01
9.000000E+01
9.000000E+01
9.000000E+01
9.000000E+01
9.000000E+01
9.000000E+01
9.000000E+01
9.000000E+01
9.000000E+01
9.000000E+01
9.000000E+01
9.000000E+01
9.000000E+01
9.000000E+01
9.000000E+01
9.000000E+01
9.000000E+01
9.000000E+01
9.000000E+01
9.000000E+01
9.000000E+01
9.000000E+01
9.000000E+01
9.000000E+01
9.000000E+01
9.000000E+01
9.000000E+01
9.000000E+01
9.000000E+01
9.000000E+01
9.000000E+01
9.000000E+01
9.000000E+01
9.000000E+01
9.000000E+01
9.000000E+01
9.000000E+01
9.000000E+01
9.000000E+01
9.000000E+01
9.000000E+01
9.000000E+01
9.000000E+01
9.000000E+01
9.000000E+01
9.000000E+01
9.000000E+01
9.000000E+01
9.000000E+01
9.000000E+01
9.000000E+01
9.000000E+01
9.000000E+01
9.000000E+01
9.000000E+01
9.000000E+01
9.000000E+01
9.000000E+01
9.000000E+01
9.000000E+01
9.000000E+01
9.000000E+01
9.000000E+01
9.000000E+01
9.000000E+01
9.000000E+01
9.000000E+01
9.000000E+01
9.000000E+01
9.000000E+01
9.000000E+01
9.000000E+01
9.000000E+01
9.000000E+01
9.000000E+01
9.000000E+01
9.000000E+01
9.000000E+01
9.000000E+01
9.000000E+01
9.000000E+01
9.000000E+01
9.000000E+01
9.000000E+01
9.000000E+01
9.000000E+01
9.000000E+01
9.000000E+01
9.000000E+01
9.000000E+01
9.000000E+01
9.000000E+01
9.000000E+01
9.000000E+01
9.000000E+01
9.000000E+01
9.000000E+01
9.000000E+01
9.000000E+01
9.000000E+01
9.000000E+01
9.000000E+01
9.000000E+01
9.000000E+01
9.000000E+01
9.000000E+01
9.000000E+01
9.000000E+01
9.000000E+01
9.000000E+01
9.000000E+01
9.000000E+01
9.000000E+01
9.000000E+01
9.000000E+01
9.000000E+01
9.000000E+01
9.000000E+01
9.000000E+01
9.000000E+01
9.000000E+01
9.000000E+01
9.500000E+01
9.500000E+01
9.500000E+01
9.500000E+01
9.500000E+01
9.500000E+01
9.500000E+01
9.500000E+01
9.500000E+01
9.500000E+01
9.500000E+01
9.500000E+01
9.500000E+01
9.500000E+01
9.500000E+01
9.500000E+01
9.500000E+01
9.500000E+01
9.500000E+01
9.500000E+01
9.500000E+01
9.500000E+01
9.500000E+01
9.500000E+01
9.500000E+01
9.500000E+01
9.500000E+01
9.500000E+01
9.500000E+01
9.500000E+01
9.500000E+01
9.500000E+01
9.500000E+01
9.500000E+01
9.500000E+01
9.500000E+01
9.500000E+01
9.500000E+01
9.500000E+01
9.500000E+01
9.500000E+01
9.500000E+01
9.500000E+01
9.500000E+01
9.500000E+01
9.500000E+01
9.500000E+01
9.500000E+01
9.500000E+01
9.500000E+01
9.500000E+01
9.500000E+01
9.500000E+01
9.500000E+01
9.500000E+01
9.500000E+01
9.500000E+01
9.500000E+01
9.500000E+01
9.500000E+01
9.500000E+01
9.500000E+01
9.500000E+01
9.500000E+01
9.500000E+01
9.500000E+01
9.500000E+01
9.500000E+01
9.500000E+01
9.500000E+01
9.500000E+01
9.500000E+01
9.500000E+01
9.500000E+01
9.500000E+01
9.500000E+01
9.500000E+01
9.500000E+01
9.500000E+01
9.500000E+01
9.500000E+01
9.500000E+01
9.500000E+01
9.500000E+01
9.500000E+01
9.500000E+01
9.500000E+01
9.500000E+01
9.500000E+01
9.500000E+01
9.500000E+01
9.500000E+01
9.500000E+01
9.500000E+01
9.500000E+01
9.500000E+01
9.500000E+01
9.500000E+01
9.500000E+01
9.500000E+01
9.500000E+01
9.500000E+01
9.500000E+01
9.500000E+01
9.500000E+01
9.500000E+01
9.500000E+01
9.500000E+01
9.500000E+01
9.500000E+01
9.500000E+01
9.500000E+01
9.500000E+01
9.500000E+01
9.500000E+01
9.500000E+01
9.500000E+01
9.500000E+01
9.500000E+01
9.500000E+01
9.500000E+01
9.500000E+01
9.500000E+01
9.500000E+01
9.500000E+01
9.500000E+01
9.500000E+01
9.500000E+01
9.500000E+01
9.500000E+01
9.500000E+01
9.500000E+01
9.500000E+01
9.500000E+01
9.500000E+01
9.500000E+01
9.500000E+01
9.500000E+01
9.500000E+01
9.500000E+01
9.500000E+01
9.500000E+01
9.500000E+01
9.500000E+01
9.500000E+01
9.500000E+01
9.500000E+01
9.500000E+01
9.500000E+01
9.500000E+01
9.500000E+01
9.500000E+01
9.500000E+01
9.500000E+01
9.500000E+01
9.500000E+01
9.500000E+01
9.500000E+01
9.500000E+01
9.500000E+01
9.500000E+01
9.500000E+01
9.500000E+01
9.500000E+01
9.500000E+01
9.500000E+01
9.500000E+01
9.500000E+01
9.500000E+01
9.500000E+01
9.500000E+01
9.500000E+01
9.500000E+01
9.500000E+01
9.500000E+01
9.500000E+01
9.500000E+01
9.500000E+01
9.500000E+01
9.500000E+01
9.500000E+01
9.500000E+01
9.500000E+01
9.500000E+01
9.500000E+01
9.500000E+01
9.500000E+01
9.500000E+01
9.500000E+01
9.500000E+01
9.500000E+01
9.500000E+01
9.500000E+01
9.500000E+01
9.500000E+01
9.500000E+01
9.500000E+01
9.500000E+01
9.500000E+01
9.500000E+01
9.500000E+01
1.000000E+02
1.000000E+02
1.000000E+02
1.000000E+02
1.000000E+02
1.000000E+02
1.000000E+02
1.000000E+02
1.000000E+02
1.000000E+02
1.000000E+02
1.000000E+02
1.000000E+02
1.000000E+02
1.000000E+02
1.000000E+02
1.000000E+02
1.000000E+02
1.000000E+02
1.000000E+02
1.000000E+02
1.000000E+02
1.000000E+02
1.000000E+02
1.000000E+02
1.000000E+02
1.000000E+02
1.000000E+02
1.000000E+02
1.000000E+02
1.000000E+02
1.000000E+02
1.000000E+02
1.000000E+02
1.000000E+02
1.000000E+02
1.000000E+02
1.000000E+02
1.000000E+02
1.000000E+02
1.000000E+02
1.000000E+02
1.000000E+02
1.000000E+02
1.000000E+02
1.000000E+02
1.000000E+02
1.000000E+02
1.000000E+02
1.000000E+02
1.000000E+02
1.000000E+02
1.000000E+02
1.000000E+02
1.000000E+02
1.000000E+02
1.000000E+02
1.000000E+02
1.000000E+02
1.000000E+02
1.000000E+02
1.000000E+02
1.000000E+02
1.000000E+02
1.000000E+02
1.000000E+02
1.000000E+02
1.000000E+02
1.000000E+02
1.000000E+02
1.000000E+02
1.000000E+02
1.000000E+02
1.000000E+02
1.000000E+02
1.000000E+02
1.000000E+02
1.000000E+02
1.000000E+02
1.000000E+02
1.000000E+02
1.000000E+02
1.000000E+02
1.000000E+02
1.000000E+02
1.000000E+02
1.000000E+02
1.000000E+02
1.000000E+02
1.000000E+02
1.000000E+02
1.000000E+02
1.000000E+02
1.000000E+02
1.000000E+02
1.000000E+02
1.000000E+02
1.000000E+02
1.000000E+02
1.000000E+02
1.000000E+02
1.000000E+02
1.000000E+02
1.000000E+02
1.000000E+02
1.000000E+02
1.000000E+02
1.000000E+02
1.000000E+02
1.000000E+02
1.000000E+02
1.000000E+02
1.000000E+02
1.000000E+02
1.000000E+02
1.000000E+02
1.000000E+02
1.000000E+02
1.000000E+02
1.000000E+02
1.000000E+02
1.000000E+02
1.000000E+02
1.000000E+02
1.000000E+02
1.000000E+02
1.000000E+02
1.000000E+02
1.000000E+02
1.000000E+02
1.000000E+02
1.000000E+02
1.000000E+02
1.000000E+02
1.000000E+02
1.000000E+02
1.000000E+02
1.000000E+02
1.000000E+02
1.000000E+02
1.000000E+02
1.000000E+02
1.000000E+02
1.000000E+02
1.000000E+02
1.000000E+02
1.000000E+02
1.000000E+02
1.000000E+02
1.000000E+02
1.000000E+02
1.000000E+02
1.000000E+02
1.000000E+02
1.000000E+02
1.000000E+02
1.000000E+02
1.000000E+02
1.000000E+02
1.000000E+02
1.000000E+02
1.000000E+02
1.000000E+02
1.000000E+02
1.000000E+02
1.000000E+02
1.000000E+02
1.000000E+02
1.000000E+02
1.000000E+02
1.000000E+02
1.000000E+02
1.000000E+02
1.000000E+02
1.000000E+02
1.000000E+02
1.000000E+02
1.000000E+02
1.000000E+02
1.000000E+02
1.000000E+02
1.000000E+02
1.000000E+02
1.000000E+02
1.000000E+02
1.000000E+02
1.000000E+02
1.000000E+02
1.000000E+02
1.000000E+02
1.000000E+02
1.000000E+02
1.000000E+02
1.000000E+02
1.000000E+02
1.000000E+02
1.000000E+02
1.000000E+02
1.000000E+02
1.000000E+02
1.000000E+02
1.050000E+02
1.050000E+02
1.050000E+02
1.050000E+02
1.050000E+02
1.050000E+02
1.050000E+02
1.050000E+02
1.050000E+02
1.050000E+02
1.050000E+02
1.050000E+02
1.050000E+02
1.050000E+02
1.050000E+02
1.050000E+02
1.050000E+02
1.050000E+02
1.050000E+02
1.050000E+02
1.050000E+02
1.050000E+02
1.050000E+02
1.050000E+02
1.050000E+02
1.050000E+02
1.050000E+02
1.050000E+02
1.050000E+02
1.050000E+02
1.050000E+02
1.050000E+02
1.050000E+02
1.050000E+02
1.050000E+02
1.050000E+02
1.050000E+02
1.050000E+02
1.050000E+02
1.050000E+02
1.050000E+02
1.050000E+02
1.050000E+02
1.050000E+02
1.050000E+02
1.050000E+02
1.050000E+02
1.050000E+02
1.050000E+02
1.050000E+02
1.050000E+02
1.050000E+02
1.050000E+02
1.050000E+02
1.050000E+02
1.050000E+02
1.050000E+02
1.050000E+02
1.050000E+02
1.050000E+02
1.050000E+02
1.050000E+02
1.050000E+02
1.050000E+02
1.050000E+02
1.050000E+02
1.050000E+02
1.050000E+02
1.050000E+02
1.050000E+02
1.050000E+02
1.050000E+02
1.050000E+02
1.050000E+02
1.050000E+02
1.050000E+02
1.050000E+02
1.050000E+02
1.050000E+02
1.050000E+02
1.050000E+02
1.050000E+02
1.050000E+02
1.050000E+02
1.050000E+02
1.050000E+02
1.050000E+02
1.050000E+02
1.050000E+02
1.050000E+02
1.050000E+02
1.050000E+02
1.050000E+02
1.050000E+02
1.050000E+02
1.050000E+02
1.050000E+02
1.050000E+02
1.050000E+02
1.050000E+02
1.050000E+02
1.050000E+02
1.050000E+02
1.050000E+02
1.050000E+02
1.050000E+02
1.050000E+02
1.050000E+02
1.050000E+02
1.050000E+02
1.050000E+02
1.050000E+02
1.050000E+02
1.050000E+02
1.050000E+02
1.050000E+02
1.050000E+02
1.050000E+02
1.050000E+02
1.050000E+02
1.050000E+02
1.050000E+02
1.050000E+02
1.050000E+02
1.050000E+02
1.050000E+02
1.050000E+02
1.050000E+02
1.050000E+02
1.050000E+02
1.050000E+02
1.050000E+02
1.050000E+02
1.050000E+02
1.050000E+02
1.050000E+02
1.050000E+02
1.050000E+02
1.050000E+02
1.050000E+02
1.050000E+02
1.050000E+02
1.050000E+02
1.050000E+02
1.050000E+02
1.050000E+02
1.050000E+02
1.050000E+02
1.050000E+02
1.050000E+02
1.050000E+02
1.050000E+02
1.050000E+02
1.050000E+02
1.050000E+02
1.050000E+02
1.050000E+02
1.050000E+02
1.050000E+02
1.050000E+02
1.050000E+02
1.050000E+02
1.050000E+02
1.050000E+02
1.050000E+02
1.050000E+02
1.050000E+02
1.050000E+02
1.050000E+02
1.050000E+02
1.050000E+02
1.050000E+02
1.050000E+02
1.050000E+02
1.050000E+02
1.050000E+02
1.050000E+02
1.050000E+02
1.050000E+02
1.050000E+02
1.050000E+02
1.050000E+02
1.050000E+02
1.050000E+02
1.050000E+02
1.050000E+02
1.050000E+02
1.050000E+02
1.050000E+02
1.050000E+02
1.050000E+02
1.050000E+02
1.050000E+02
1.050000E+02
1.050000E+02
1.050000E+02
1.050000E+02
1.050000E+02
1.050000E+02
1.050000E+02
1.050000E+02
1.100000E+02
1.100000E+02
1.100000E+02
1.100000E+02
1.100000E+02
1.100000E+02
1.100000E+02
1.100000E+02
1.100000E+02
1.100000E+02
1.100000E+02
1.100000E+02
1.100000E+02
1.100000E+02
1.100000E+02
1.100000E+02
1.100000E+02
1.100000E+02
1.100000E+02
1.100000E+02
1.100000E+02
1.100000E+02
1.100000E+02
1.100000E+02
1.100000E+02
1.100000E+02
1.100000E+02
1.100000E+02
1.100000E+02
1.100000E+02
1.100000E+02
1.100000E+02
1.100000E+02
1.100000E+02
1.100000E+02
1.100000E+02
1.100000E+02
1.100000E+02
1.100000E+02
1.100000E+02
1.100000E+02
1.100000E+02
1.100000E+02
1.100000E+02
1.100000E+02
1.100000E+02
1.100000E+02
1.100000E+02
1.100000E+02
1.100000E+02
1.100000E+02
1.100000E+02
1.100000E+02
1.100000E+02
1.100000E+02
1.100000E+02
1.100000E+02
1.100000E+02
1.100000E+02
1.100000E+02
1.100000E+02
1.100000E+02
1.100000E+02
1.100000E+02
1.100000E+02
1.100000E+02
1.100000E+02
1.100000E+02
1.100000E+02
1.100000E+02
1.100000E+02
1.100000E+02
1.100000E+02
1.100000E+02
1.100000E+02
1.100000E+02
1.100000E+02
1.100000E+02
1.100000E+02
1.100000E+02
1.100000E+02
1.100000E+02
1.100000E+02
1.100000E+02
1.100000E+02
1.100000E+02
1.100000E+02
1.100000E+02
1.100000E+02
1.100000E+02
1.100000E+02
1.100000E+02
1.100000E+02
1.100000E+02
1.100000E+02
1.100000E+02
1.100000E+02
1.100000E+02
1.100000E+02
1.100000E+02
1.100000E+02
1.100000E+02
1.100000E+02
1.100000E+02
1.100000E+02
1.100000E+02
1.100000E+02
1.100000E+02
1.100000E+02
1.100000E+02
1.100000E+02
1.100000E+02
1.100000E+02
1.100000E+02
1.100000E+02
1.100000E+02
1.100000E+02
1.100000E+02
1.100000E+02
1.100000E+02
1.100000E+02
1.100000E+02
1.100000E+02
1.100000E+02
1.100000E+02
1.100000E+02
1.100000E+02
1.100000E+02
1.100000E+02
1.100000E+02
1.100000E+02
1.100000E+02
1.100000E+02
1.100000E+02
1.100000E+02
1.100000E+02
1.100000E+02
1.100000E+02
1.100000E+02
1.100000E+02
1.100000E+02
1.100000E+02
1.100000E+02
1.100000E+02
1.100000E+02
1.100000E+02
1.100000E+02
1.100000E+02
1.100000E+02
1.100000E+02
1.100000E+02
1.100000E+02
1.100000E+02
1.100000E+02
1.100000E+02
1.100000E+02
1.100000E+02
1.100000E+02
1.100000E+02
1.100000E+02
1.100000E+02
1.100000E+02
1.100000E+02
1.100000E+02
1.100000E+02
1.100000E+02
1.100000E+02
1.100000E+02
1.100000E+02
1.100000E+02
1.100000E+02
1.100000E+02
1.100000E+02
1.100000E+02
1.100000E+02
1.100000E+02
1.100000E+02
1.100000E+02
1.100000E+02
1.100000E+02
1.100000E+02
1.100000E+02
1.100000E+02
1.100000E+02
1.100000E+02
1.100000E+02
1.100000E+02
1.100000E+02
1.100000E+02
1.100000E+02
1.100000E+02
1.100000E+02
1.100000E+02
1.100000E+02
1.100000E+02
1.100000E+02
1.100000E+02
1.100000E+02
1.100000E+02
1.100000E+02
1.100000E+02
1.150000E+02
1.150000E+02
1.150000E+02
1.150000E+02
1.150000E+02
1.150000E+02
1.150000E+02
1.150000E+02
1.150000E+02
1.150000E+02
1.150000E+02
1.150000E+02
1.150000E+02
1.150000E+02
1.150000E+02
1.150000E+02
1.150000E+02
1.150000E+02
1.150000E+02
1.150000E+02
1.150000E+02
1.150000E+02
1.150000E+02
1.150000E+02
1.150000E+02
1.150000E+02
1.150000E+02
1.150000E+02
1.150000E+02
1.150000E+02
1.150000E+02
1.150000E+02
1.150000E+02
1.150000E+02
1.150000E+02
1.150000E+02
1.150000E+02
1.150000E+02
1.150000E+02
1.150000E+02
1.150000E+02
1.150000E+02
1.150000E+02
1.150000E+02
1.150000E+02
1.150000E+02
1.150000E+02
1.150000E+02
1.150000E+02
1.150000E+02
1.150000E+02
1.150000E+02
1.150000E+02
1.150000E+02
1.150000E+02
1.150000E+02
1.150000E+02
1.150000E+02
1.150000E+02
1.150000E+02
1.150000E+02
1.150000E+02
1.150000E+02
1.150000E+02
1.150000E+02
1.150000E+02
1.150000E+02
1.150000E+02
1.150000E+02
1.150000E+02
1.150000E+02
1.150000E+02
1.150000E+02
1.150000E+02
1.150000E+02
1.150000E+02
1.150000E+02
1.150000E+02
1.150000E+02
1.150000E+02
1.150000E+02
1.150000E+02
1.150000E+02
1.150000E+02
1.150000E+02
1.150000E+02
1.150000E+02
1.150000E+02
1.150000E+02
1.150000E+02
1.150000E+02
1.150000E+02
1.150000E+02
1.150000E+02
1.150000E+02
1.150000E+02
1.150000E+02
1.150000E+02
1.150000E+02
1.150000E+02
1.150000E+02
1.150000E+02
1.150000E+02
1.150000E+02
1.150000E+02
1.150000E+02
1.150000E+02
1.150000E+02
1.150000E+02
1.150000E+02
1.150000E+02
1.150000E+02
1.150000E+02
1.150000E+02
1.150000E+02
1.150000E+02
1.150000E+02
1.150000E+02
1.150000E+02
1.150000E+02
1.150000E+02
1.150000E+02
1.150000E+02
1.150000E+02
1.150000E+02
1.150000E+02
1.150000E+02
1.150000E+02
1.150000E+02
1.150000E+02
1.150000E+02
1.150000E+02
1.150000E+02
1.150000E+02
1.150000E+02
1.150000E+02
1.150000E+02
1.150000E+02
1.150000E+02
1.150000E+02
1.150000E+02
1.150000E+02
1.150000E+02
1.150000E+02
1.150000E+02
1.150000E+02
1.150000E+02
1.150000E+02
1.150000E+02
1.150000E+02
1.150000E+02
1.150000E+02
1.150000E+02
1.150000E+02
1.150000E+02
1.150000E+02
1.150000E+02
1.150000E+02
1.150000E+02
1.150000E+02
1.150000E+02
1.150000E+02
1.150000E+02
1.150000E+02
1.150000E+02
1.150000E+02
1.150000E+02
1.150000E+02
1.150000E+02
1.150000E+02
1.150000E+02
1.150000E+02
1.150000E+02
1.150000E+02
1.150000E+02
1.150000E+02
1.150000E+02
1.150000E+02
1.150000E+02
1.150000E+02
1.150000E+02
1.150000E+02
1.150000E+02
1.150000E+02
1.150000E+02
1.150000E+02
1.150000E+02
1.150000E+02
1.150000E+02
1.150000E+02
1.150000E+02
1.150000E+02
1.150000E+02
1.150000E+02
1.150000E+02
1.150000E+02
1.150000E+02
1.150000E+02
1.150000E+02
1.150000E+02
1.150000E+02
1.200000E+02
1.200000E+02
1.200000E+02
1.200000E+02
1.200000E+02
1.200000E+02
1.200000E+02
1.200000E+02
1.200000E+02
1.200000E+02
1.200000E+02
1.200000E+02
1.200000E+02
1.200000E+02
1.200000E+02
1.200000E+02
1.200000E+02
1.200000E+02
1.200000E+02
1.200000E+02
1.200000E+02
1.200000E+02
1.200000E+02
1.200000E+02
1.200000E+02
1.200000E+02
1.200000E+02
1.200000E+02
1.200000E+02
1.200000E+02
1.200000E+02
1.200000E+02
1.200000E+02
1.200000E+02
1.200000E+02
1.200000E+02
1.200000E+02
1.200000E+02
1.200000E+02
1.200000E+02
1.200000E+02
1.200000E+02
1.200000E+02
1.200000E+02
1.200000E+02
1.200000E+02
1.200000E+02
1.200000E+02
1.200000E+02
1.200000E+02
1.200000E+02
1.200000E+02
1.200000E+02
1.200000E+02
1.200000E+02
1.200000E+02
1.200000E+02
1.200000E+02
1.200000E+02
1.200000E+02
1.200000E+02
1.200000E+02
1.200000E+02
1.200000E+02
1.200000E+02
1.200000E+02
1.200000E+02
1.200000E+02
1.200000E+02
1.200000E+02
1.200000E+02
1.200000E+02
1.200000E+02
1.200000E+02
1.200000E+02
1.200000E+02
1.200000E+02
1.200000E+02
1.200000E+02
1.200000E+02
1.200000E+02
1.200000E+02
1.200000E+02
1.200000E+02
1.200000E+02
1.200000E+02
1.200000E+02
1.200000E+02
1.200000E+02
1.200000E+02
1.200000E+02
1.200000E+02
1.200000E+02
1.200000E+02
1.200000E+02
1.200000E+02
1.200000E+02
1.200000E+02
1.200000E+02
1.200000E+02
1.200000E+02
1.200000E+02
1.200000E+02
1.200000E+02
1.200000E+02
1.200000E+02
1.200000E+02
1.200000E+02
1.200000E+02
1.200000E+02
1.200000E+02
1.200000E+02
1.200000E+02
1.200000E+02
1.200000E+02
1.200000E+02
1.200000E+02
1.200000E+02
1.200000E+02
1.200000E+02
1.200000E+02
1.200000E+02
1.200000E+02
1.200000E+02
1.200000E+02
1.200000E+02
1.200000E+02
1.200000E+02
1.200000E+02
1.200000E+02
1.200000E+02
1.200000E+02
1.200000E+02
1.200000E+02
1.200000E+02
1.200000E+02
1.200000E+02
1.200000E+02
1.200000E+02
1.200000E+02
1.200000E+02
1.200000E+02
1.200000E+02
1.200000E+02
1.200000E+02
1.200000E+02
1.200000E+02
1.200000E+02
1.200000E+02
1.200000E+02
1.200000E+02
1.200000E+02
1.200000E+02
1.200000E+02
1.200000E+02
1.200000E+02
1.200000E+02
1.200000E+02
1.200000E+02
1.200000E+02
1.200000E+02
1.200000E+02
1.200000E+02
1.200000E+02
1.200000E+02
1.200000E+02
1.200000E+02
1.200000E+02
1.200000E+02
1.200000E+02
1.200000E+02
1.200000E+02
1.200000E+02
1.200000E+02
1.200000E+02
1.200000E+02
1.200000E+02
1.200000E+02
1.200000E+02
1.200000E+02
1.200000E+02
1.200000E+02
1.200000E+02
1.200000E+02
1.200000E+02
1.200000E+02
1.200000E+02
1.200000E+02
1.200000E+02
1.200000E+02
1.200000E+02
1.200000E+02
1.200000E+02
1.200000E+02
1.200000E+02
1.200000E+02
1.200000E+02
1.200000E+02
1.200000E+02
1.200000E+02
1.200000E+02
1.250000E+02
1.250000E+02
1.250000E+02
1.250000E+02
1.250000E+02
1.250000E+02
1.250000E+02
1.250000E+02
1.250000E+02
1.250000E+02
1.250000E+02
1.250000E+02
1.250000E+02
1.250000E+02
1.250000E+02
1.250000E+02
1.250000E+02
1.250000E+02
1.250000E+02
1.250000E+02
1.250000E+02
1.250000E+02
1.250000E+02
1.250000E+02
1.250000E+02
1.250000E+02
1.250000E+02
1.250000E+02
1.250000E+02
1.250000E+02
1.250000E+02
1.250000E+02
1.250000E+02
1.250000E+02
1.250000E+02
1.250000E+02
1.250000E+02
1.250000E+02
1.250000E+02
1.250000E+02
1.250000E+02
1.250000E+02
1.250000E+02
1.250000E+02
1.250000E+02
1.250000E+02
1.250000E+02
1.250000E+02
1.250000E+02
1.250000E+02
1.250000E+02
1.250000E+02
1.250000E+02
1.250000E+02
1.250000E+02
1.250000E+02
1.250000E+02
1.250000E+02
1.250000E+02
1.250000E+02
1.250000E+02
1.250000E+02
1.250000E+02
1.250000E+02
1.250000E+02
1.250000E+02
1.250000E+02
1.250000E+02
1.250000E+02
1.250000E+02
1.250000E+02
1.250000E+02
1.250000E+02
1.250000E+02
1.250000E+02
1.250000E+02
1.250000E+02
1.250000E+02
1.250000E+02
1.250000E+02
1.250000E+02
1.250000E+02
1.250000E+02
1.250000E+02
1.250000E+02
1.250000E+02
1.250000E+02
1.250000E+02
1.250000E+02
1.250000E+02
1.250000E+02
1.250000E+02
1.250000E+02
1.250000E+02
1.250000E+02
1.250000E+02
1.250000E+02
1.250000E+02
1.250000E+02
1.250000E+02
1.250000E+02
1.250000E+02
1.250000E+02
1.250000E+02
1.250000E+02
1.250000E+02
1.250000E+02
1.250000E+02
1.250000E+02
1.250000E+02
1.250000E+02
1.250000E+02
1.250000E+02
1.250000E+02
1.250000E+02
1.250000E+02
1.250000E+02
1.250000E+02
1.250000E+02
1.250000E+02
1.250000E+02
1.250000E+02
1.250000E+02
1.250000E+02
1.250000E+02
1.250000E+02
1.250000E+02
1.250000E+02
1.250000E+02
1.250000E+02
1.250000E+02
1.250000E+02
1.250000E+02
1.250000E+02
1.250000E+02
1.250000E+02
1.250000E+02
1.250000E+02
1.250000E+02
1.250000E+02
1.250000E+02
1.250000E+02
1.250000E+02
1.250000E+02
1.250000E+02
1.250000E+02
1.250000E+02
1.250000E+02
1.250000E+02
1.250000E+02
1.250000E+02
1.250000E+02
1.250000E+02
1.250000E+02
1.250000E+02
1.250000E+02
1.250000E+02
1.250000E+02
1.250000E+02
1.250000E+02
1.250000E+02
1.250000E+02
1.250000E+02
1.250000E+02
1.250000E+02
1.250000E+02
1.250000E+02
1.250000E+02
1.250000E+02
1.250000E+02
1.250000E+02
1.250000E+02
1.250000E+02
1.250000E+02
1.250000E+02
1.250000E+02
1.250000E+02
1.250000E+02
1.250000E+02
1.250000E+02
1.250000E+02
1.250000E+02
1.250000E+02
1.250000E+02
1.250000E+02
1.250000E+02
1.250000E+02
1.250000E+02
1.250000E+02
1.250000E+02
1.250000E+02
1.250000E+02
1.250000E+02
1.250000E+02
1.250000E+02
1.250000E+02
1.250000E+02
1.250000E+02
1.250000E+02
1.250000E+02
1.250000E+02
1.300000E+02
1.300000E+02
1.300000E+02
1.300000E+02
1.300000E+02
1.300000E+02
1.300000E+02
1.300000E+02
1.300000E+02
1.300000E+02
1.300000E+02
1.300000E+02
1.300000E+02
1.300000E+02
1.300000E+02
1.300000E+02
1.300000E+02
1.300000E+02
1.300000E+02
1.300000E+02
1.300000E+02
1.300000E+02
1.300000E+02
1.300000E+02
1.300000E+02
1.300000E+02
1.300000E+02
1.300000E+02
1.300000E+02
1.300000E+02
1.300000E+02
1.300000E+02
1.300000E+02
1.300000E+02
1.300000E+02
1.300000E+02
1.300000E+02
1.300000E+02
1.300000E+02
1.300000E+02
1.300000E+02
1.300000E+02
1.300000E+02
1.300000E+02
1.300000E+02
1.300000E+02
1.300000E+02
1.300000E+02
1.300000E+02
1.300000E+02
1.300000E+02
1.300000E+02
1.300000E+02
1.300000E+02
1.300000E+02
1.300000E+02
1.300000E+02
1.300000E+02
1.300000E+02
1.300000E+02
1.300000E+02
1.300000E+02
1.300000E+02
1.300000E+02
1.300000E+02
1.300000E+02
1.300000E+02
1.300000E+02
1.300000E+02
1.300000E+02
1.300000E+02
1.300000E+02
1.300000E+02
1.300000E+02
1.300000E+02
1.300000E+02
1.300000E+02
1.300000E+02
1.300000E+02
1.300000E+02
1.300000E+02
1.300000E+02
1.300000E+02
1.300000E+02
1.300000E+02
1.300000E+02
1.300000E+02
1.300000E+02
1.300000E+02
1.300000E+02
1.300000E+02
1.300000E+02
1.300000E+02
1.300000E+02
1.300000E+02
1.300000E+02
1.300000E+02
1.300000E+02
1.300000E+02
1.300000E+02
1.300000E+02
1.300000E+02
1.300000E+02
1.300000E+02
1.300000E+02
1.300000E+02
1.300000E+02
1.300000E+02
1.300000E+02
1.300000E+02
1.300000E+02
1.300000E+02
1.300000E+02
1.300000E+02
1.300000E+02
1.300000E+02
1.300000E+02
1.300000E+02
1.300000E+02
1.300000E+02
1.300000E+02
1.300000E+02
1.300000E+02
1.300000E+02
1.300000E+02
1.300000E+02
1.300000E+02
1.300000E+02
1.300000E+02
1.300000E+02
1.300000E+02
1.300000E+02
1.300000E+02
1.300000E+02
1.300000E+02
1.300000E+02
1.300000E+02
1.300000E+02
1.300000E+02
1.300000E+02
1.300000E+02
1.300000E+02
1.300000E+02
1.300000E+02
1.300000E+02
1.300000E+02
1.300000E+02
1.300000E+02
1.300000E+02
1.300000E+02
1.300000E+02
1.300000E+02
1.300000E+02
1.300000E+02
1.300000E+02
1.300000E+02
1.300000E+02
1.300000E+02
1.300000E+02
1.300000E+02
1.300000E+02
1.300000E+02
1.300000E+02
1.300000E+02
1.300000E+02
1.300000E+02
1.300000E+02
1.300000E+02
1.300000E+02
1.300000E+02
1.300000E+02
1.300000E+02
1.300000E+02
1.300000E+02
1.300000E+02
1.300000E+02
1.300000E+02
1.300000E+02
1.300000E+02
1.300000E+02
1.300000E+02
1.300000E+02
1.300000E+02
1.300000E+02
1.300000E+02
1.300000E+02
1.300000E+02
1.300000E+02
1.300000E+02
1.300000E+02
1.300000E+02
1.300000E+02
1.300000E+02
1.300000E+02
1.300000E+02
1.300000E+02
1.300000E+02
1.300000E+02
1.300000E+02
1.300000E+02
1.300000E+02
1.350000E+02
1.350000E+02
1.350000E+02
1.350000E+02
1.350000E+02
1.350000E+02
1.350000E+02
1.350000E+02
1.350000E+02
1.350000E+02
1.350000E+02
1.350000E+02
1.350000E+02
1.350000E+02
1.350000E+02
1.350000E+02
1.350000E+02
1.350000E+02
1.350000E+02
1.350000E+02
1.350000E+02
1.350000E+02
1.350000E+02
1.350000E+02
1.350000E+02
1.350000E+02
1.350000E+02
1.350000E+02
1.350000E+02
1.350000E+02
1.350000E+02
1.350000E+02
1.350000E+02
1.350000E+02
1.350000E+02
1.350000E+02
1.350000E+02
1.350000E+02
1.350000E+02
1.350000E+02
1.350000E+02
1.350000E+02
1.350000E+02
1.350000E+02
1.350000E+02
1.350000E+02
1.350000E+02
1.350000E+02
1.350000E+02
1.350000E+02
1.350000E+02
1.350000E+02
1.350000E+02
1.350000E+02
1.350000E+02
1.350000E+02
1.350000E+02
1.350000E+02
1.350000E+02
1.350000E+02
1.350000E+02
1.350000E+02
1.350000E+02
1.350000E+02
1.350000E+02
1.350000E+02
1.350000E+02
1.350000E+02
1.350000E+02
1.350000E+02
1.350000E+02
1.350000E+02
1.350000E+02
1.350000E+02
1.350000E+02
1.350000E+02
1.350000E+02
1.350000E+02
1.350000E+02
1.350000E+02
1.350000E+02
1.350000E+02
1.350000E+02
1.350000E+02
1.350000E+02
1.350000E+02
1.350000E+02
1.350000E+02
1.350000E+02
1.350000E+02
1.350000E+02
1.350000E+02
1.350000E+02
1.350000E+02
1.350000E+02
1.350000E+02
1.350000E+02
1.350000E+02
1.350000E+02
1.350000E+02
1.350000E+02
1.350000E+02
1.350000E+02
1.350000E+02
1.350000E+02
1.350000E+02
1.350000E+02
1.350000E+02
1.350000E+02
1.350000E+02
1.350000E+02
1.350000E+02
1.350000E+02
1.350000E+02
1.350000E+02
1.350000E+02
1.350000E+02
1.350000E+02
1.350000E+02
1.350000E+02
1.350000E+02
1.350000E+02
1.350000E+02
1.350000E+02
1.350000E+02
1.350000E+02
1.350000E+02
1.350000E+02
1.350000E+02
1.350000E+02
1.350000E+02
1.350000E+02
1.350000E+02
1.350000E+02
1.350000E+02
1.350000E+02
1.350000E+02
1.350000E+02
1.350000E+02
1.350000E+02
1.350000E+02
1.350000E+02
1.350000E+02
1.350000E+02
1.350000E+02
1.350000E+02
1.350000E+02
1.350000E+02
1.350000E+02
1.350000E+02
1.350000E+02
1.350000E+02
1.350000E+02
1.350000E+02
1.350000E+02
1.350000E+02
1.350000E+02
1.350000E+02
1.350000E+02
1.350000E+02
1.350000E+02
1.350000E+02
1.350000E+02
1.350000E+02
1.350000E+02
1.350000E+02
1.350000E+02
1.350000E+02
1.350000E+02
1.350000E+02
1.350000E+02
1.350000E+02
1.350000E+02
1.350000E+02
1.350000E+02
1.350000E+02
1.350000E+02
1.350000E+02
1.350000E+02
1.350000E+02
1.350000E+02
1.350000E+02
1.350000E+02
1.350000E+02
1.350000E+02
1.350000E+02
1.350000E+02
1.350000E+02
1.350000E+02
1.350000E+02
1.350000E+02
1.350000E+02
1.350000E+02
1.350000E+02
1.350000E+02
1.350000E+02
1.350000E+02
1.350000E+02
1.350000E+02
1.350000E+02
1.350000E+02
1.400000E+02
1.400000E+02
1.400000E+02
1.400000E+02
1.400000E+02
1.400000E+02
1.400000E+02
1.400000E+02
1.400000E+02
1.400000E+02
1.400000E+02
1.400000E+02
1.400000E+02
1.400000E+02
1.400000E+02
1.400000E+02
1.400000E+02
1.400000E+02
1.400000E+02
1.400000E+02
1.400000E+02
1.400000E+02
1.400000E+02
1.400000E+02
1.400000E+02
1.400000E+02
1.400000E+02
1.400000E+02
1.400000E+02
1.400000E+02
1.400000E+02
1.400000E+02
1.400000E+02
1.400000E+02
1.400000E+02
1.400000E+02
1.400000E+02
1.400000E+02
1.400000E+02
1.400000E+02
1.400000E+02
1.400000E+02
1.400000E+02
1.400000E+02
1.400000E+02
1.400000E+02
1.400000E+02
1.400000E+02
1.400000E+02
1.400000E+02
1.400000E+02
1.400000E+02
1.400000E+02
1.400000E+02
1.400000E+02
1.400000E+02
1.400000E+02
1.400000E+02
1.400000E+02
1.400000E+02
1.400000E+02
1.400000E+02
1.400000E+02
1.400000E+02
1.400000E+02
1.400000E+02
1.400000E+02
1.400000E+02
1.400000E+02
1.400000E+02
1.400000E+02
1.400000E+02
1.400000E+02
1.400000E+02
1.400000E+02
1.400000E+02
1.400000E+02
1.400000E+02
1.400000E+02
1.400000E+02
1.400000E+02
1.400000E+02
1.400000E+02
1.400000E+02
1.400000E+02
1.400000E+02
1.400000E+02
1.400000E+02
1.400000E+02
1.400000E+02
1.400000E+02
1.400000E+02
1.400000E+02
1.400000E+02
1.400000E+02
1.400000E+02
1.400000E+02
1.400000E+02
1.400000E+02
1.400000E+02
1.400000E+02
1.400000E+02
1.400000E+02
1.400000E+02
1.400000E+02
1.400000E+02
1.400000E+02
1.400000E+02
1.400000E+02
1.400000E+02
1.400000E+02
1.400000E+02
1.400000E+02
1.400000E+02
1.400000E+02
1.400000E+02
1.400000E+02
1.400000E+02
1.400000E+02
1.400000E+02
1.400000E+02
1.400000E+02
1.400000E+02
1.400000E+02
1.400000E+02
1.400000E+02
1.400000E+02
1.400000E+02
1.400000E+02
1.400000E+02
1.400000E+02
1.400000E+02
1.400000E+02
1.400000E+02
1.400000E+02
1.400000E+02
1.400000E+02
1.400000E+02
1.400000E+02
1.400000E+02
1.400000E+02
1.400000E+02
1.400000E+02
1.400000E+02
1.400000E+02
1.400000E+02
1.400000E+02
1.400000E+02
1.400000E+02
1.400000E+02
1.400000E+02
1.400000E+02
1.400000E+02
1.400000E+02
1.400000E+02
1.400000E+02
1.400000E+02
1.400000E+02
1.400000E+02
1.400000E+02
1.400000E+02
1.400000E+02
1.400000E+02
1.400000E+02
1.400000E+02
1.400000E+02
1.400000E+02
1.400000E+02
1.400000E+02
1.400000E+02
1.400000E+02
1.400000E+02
1.400000E+02
1.400000E+02
1.400000E+02
1.400000E+02
1.400000E+02
1.400000E+02
1.400000E+02
1.400000E+02
1.400000E+02
1.400000E+02
1.400000E+02
1.400000E+02
1.400000E+02
1.400000E+02
1.400000E+02
1.400000E+02
1.400000E+02
1.400000E+02
1.400000E+02
1.400000E+02
1.400000E+02
1.400000E+02
1.400000E+02
1.400000E+02
1.400000E+02
1.400000E+02
1.400000E+02
1.400000E+02
1.400000E+02
1.450000E+02
1.450000E+02
1.450000E+02
1.450000E+02
1.450000E+02
1.450000E+02
1.450000E+02
1.450000E+02
1.450000E+02
1.450000E+02
1.450000E+02
1.450000E+02
1.450000E+02
1.450000E+02
1.450000E+02
1.450000E+02
1.450000E+02
1.450000E+02
1.450000E+02
1.450000E+02
1.450000E+02
1.450000E+02
1.450000E+02
1.450000E+02
1.450000E+02
1.450000E+02
1.450000E+02
1.450000E+02
1.450000E+02
1.450000E+02
1.450000E+02
1.450000E+02
1.450000E+02
1.450000E+02
1.450000E+02
1.450000E+02
1.450000E+02
1.450000E+02
1.450000E+02
1.450000E+02
1.450000E+02
1.450000E+02
1.450000E+02
1.450000E+02
1.450000E+02
1.450000E+02
1.450000E+02
1.450000E+02
1.450000E+02
1.450000E+02
1.450000E+02
1.450000E+02
1.450000E+02
1.450000E+02
1.450000E+02
1.450000E+02
1.450000E+02
1.450000E+02
1.450000E+02
1.450000E+02
1.450000E+02
1.450000E+02
1.450000E+02
1.450000E+02
1.450000E+02
1.450000E+02
1.450000E+02
1.450000E+02
1.450000E+02
1.450000E+02
1.450000E+02
1.450000E+02
1.450000E+02
1.450000E+02
1.450000E+02
1.450000E+02
1.450000E+02
1.450000E+02
1.450000E+02
1.450000E+02
1.450000E+02
1.450000E+02
1.450000E+02
1.450000E+02
1.450000E+02
1.450000E+02
1.450000E+02
1.450000E+02
1.450000E+02
1.450000E+02
1.450000E+02
1.450000E+02
1.450000E+02
1.450000E+02
1.450000E+02
1.450000E+02
1.450000E+02
1.450000E+02
1.450000E+02
1.450000E+02
1.450000E+02
1.450000E+02
1.450000E+02
1.450000E+02
1.450000E+02
1.450000E+02
1.450000E+02
1.450000E+02
1.450000E+02
1.450000E+02
1.450000E+02
1.450000E+02
1.450000E+02
1.450000E+02
1.450000E+02
1.450000E+02
1.450000E+02
1.450000E+02
1.450000E+02
1.450000E+02
1.450000E+02
1.450000E+02
1.450000E+02
1.450000E+02
1.450000E+02
1.450000E+02
1.450000E+02
1.450000E+02
1.450000E+02
1.450000E+02
1.450000E+02
1.450000E+02
1.450000E+02
1.450000E+02
1.450000E+02
1.450000E+02
1.450000E+02
1.450000E+02
1.450000E+02
1.450000E+02
1.450000E+02
1.450000E+02
1.450000E+02
1.450000E+02
1.450000E+02
1.450000E+02
1.450000E+02
1.450000E+02
1.450000E+02
1.450000E+02
1.450000E+02
1.450000E+02
1.450000E+02
1.450000E+02
1.450000E+02
1.450000E+02
1.450000E+02
1.450000E+02
1.450000E+02
1.450000E+02
1.450000E+02
1.450000E+02
1.450000E+02
1.450000E+02
1.450000E+02
1.450000E+02
1.450000E+02
1.450000E+02
1.450000E+02
1.450000E+02
1.450000E+02
1.450000E+02
1.450000E+02
1.450000E+02
1.450000E+02
1.450000E+02
1.450000E+02
1.450000E+02
1.450000E+02
1.450000E+02
1.450000E+02
1.450000E+02
1.450000E+02
1.450000E+02
1.450000E+02
1.450000E+02
1.450000E+02
1.450000E+02
1.450000E+02
1.450000E+02
1.450000E+02
1.450000E+02
1.450000E+02
1.450000E+02
1.450000E+02
1.450000E+02
1.450000E+02
1.450000E+02
1.450000E+02
1.450000E+02
1.450000E+02
1.500000E+02
1.500000E+02
1.500000E+02
1.500000E+02
1.500000E+02
1.500000E+02
1.500000E+02
1.500000E+02
1.500000E+02
1.500000E+02
1.500000E+02
1.500000E+02
1.500000E+02
1.500000E+02
1.500000E+02
1.500000E+02
1.500000E+02
1.500000E+02
1.500000E+02
1.500000E+02
1.500000E+02
1.500000E+02
1.500000E+02
1.500000E+02
1.500000E+02
1.500000E+02
1.500000E+02
1.500000E+02
1.500000E+02
1.500000E+02
1.500000E+02
1.500000E+02
1.500000E+02
1.500000E+02
1.500000E+02
1.500000E+02
1.500000E+02
1.500000E+02
1.500000E+02
1.500000E+02
1.500000E+02
1.500000E+02
1.500000E+02
1.500000E+02
1.500000E+02
1.500000E+02
1.500000E+02
1.500000E+02
1.500000E+02
1.500000E+02
1.500000E+02
1.500000E+02
1.500000E+02
1.500000E+02
1.500000E+02
1.500000E+02
1.500000E+02
1.500000E+02
1.500000E+02
1.500000E+02
1.500000E+02
1.500000E+02
1.500000E+02
1.500000E+02
1.500000E+02
1.500000E+02
1.500000E+02
1.500000E+02
1.500000E+02
1.500000E+02
1.500000E+02
1.500000E+02
1.500000E+02
1.500000E+02
1.500000E+02
1.500000E+02
1.500000E+02
1.500000E+02
1.500000E+02
1.500000E+02
1.500000E+02
1.500000E+02
1.500000E+02
1.500000E+02
1.500000E+02
1.500000E+02
1.500000E+02
1.500000E+02
1.500000E+02
1.500000E+02
1.500000E+02
1.500000E+02
1.500000E+02
1.500000E+02
1.500000E+02
1.500000E+02
1.500000E+02
1.500000E+02
1.500000E+02
1.500000E+02
1.500000E+02
1.500000E+02
1.500000E+02
1.500000E+02
1.500000E+02
1.500000E+02
1.500000E+02
1.500000E+02
1.500000E+02
1.500000E+02
1.500000E+02
1.500000E+02
1.500000E+02
1.500000E+02
1.500000E+02
1.500000E+02
1.500000E+02
1.500000E+02
1.500000E+02
1.500000E+02
1.500000E+02
1.500000E+02
1.500000E+02
1.500000E+02
1.500000E+02
1.500000E+02
1.500000E+02
1.500000E+02
1.500000E+02
1.500000E+02
1.500000E+02
1.500000E+02
1.500000E+02
1.500000E+02
1.500000E+02
1.500000E+02
1.500000E+02
1.500000E+02
1.500000E+02
1.500000E+02
1.500000E+02
1.500000E+02
1.500000E+02
1.500000E+02
1.500000E+02
1.500000E+02
1.500000E+02
1.500000E+02
1.500000E+02
1.500000E+02
1.500000E+02
1.500000E+02
1.500000E+02
1.500000E+02
1.500000E+02
1.500000E+02
1.500000E+02
1.500000E+02
1.500000E+02
1.500000E+02
1.500000E+02
1.500000E+02
1.500000E+02
1.500000E+02
1.500000E+02
1.500000E+02
1.500000E+02
1.500000E+02
1.500000E+02
1.500000E+02
1.500000E+02
1.500000E+02
1.500000E+02
1.500000E+02
1.500000E+02
1.500000E+02
1.500000E+02
1.500000E+02
1.500000E+02
1.500000E+02
1.500000E+02
1.500000E+02
1.500000E+02
1.500000E+02
1.500000E+02
1.500000E+02
1.500000E+02
1.500000E+02
1.500000E+02
1.500000E+02
1.500000E+02
1.500000E+02
1.500000E+02
1.500000E+02
1.500000E+02
1.500000E+02
1.500000E+02
1.500000E+02
1.500000E+02
1.500000E+02
1.500000E+02
1.550000E+02
1.550000E+02
1.550000E+02
1.550000E+02
1.550000E+02
1.550000E+02
1.550000E+02
1.550000E+02
1.550000E+02
1.550000E+02
1.550000E+02
1.550000E+02
1.550000E+02
1.550000E+02
1.550000E+02
1.550000E+02
1.550000E+02
1.550000E+02
1.550000E+02
1.550000E+02
1.550000E+02
1.550000E+02
1.550000E+02
1.550000E+02
1.550000E+02
1.550000E+02
1.550000E+02
1.550000E+02
1.550000E+02
1.550000E+02
1.550000E+02
1.550000E+02
1.550000E+02
1.550000E+02
1.550000E+02
1.550000E+02
1.550000E+02
1.550000E+02
1.550000E+02
1.550000E+02
1.550000E+02
1.550000E+02
1.550000E+02
1.550000E+02
1.550000E+02
1.550000E+02
1.550000E+02
1.550000E+02
1.550000E+02
1.550000E+02
1.550000E+02
1.550000E+02
1.550000E+02
1.550000E+02
1.550000E+02
1.550000E+02
1.550000E+02
1.550000E+02
1.550000E+02
1.550000E+02
1.550000E+02
1.550000E+02
1.550000E+02
1.550000E+02
1.550000E+02
1.550000E+02
1.550000E+02
1.550000E+02
1.550000E+02
1.550000E+02
1.550000E+02
1.550000E+02
1.550000E+02
1.550000E+02
1.550000E+02
1.550000E+02
1.550000E+02
1.550000E+02
1.550000E+02
1.550000E+02
1.550000E+02
1.550000E+02
1.550000E+02
1.550000E+02
1.550000E+02
1.550000E+02
1.550000E+02
1.550000E+02
1.550000E+02
1.550000E+02
1.550000E+02
1.550000E+02
1.550000E+02
1.550000E+02
1.550000E+02
1.550000E+02
1.550000E+02
1.550000E+02
1.550000E+02
1.550000E+02
1.550000E+02
1.550000E+02
1.550000E+02
1.550000E+02
1.550000E+02
1.550000E+02
1.550000E+02
1.550000E+02
1.550000E+02
1.550000E+02
1.550000E+02
1.550000E+02
1.550000E+02
1.550000E+02
1.550000E+02
1.550000E+02
1.550000E+02
1.550000E+02
1.550000E+02
1.550000E+02
1.550000E+02
1.550000E+02
1.550000E+02
1.550000E+02
1.550000E+02
1.550000E+02
1.550000E+02
1.550000E+02
1.550000E+02
1.550000E+02
1.550000E+02
1.550000E+02
1.550000E+02
1.550000E+02
1.550000E+02
1.550000E+02
1.550000E+02
1.550000E+02
1.550000E+02
1.550000E+02
1.550000E+02
1.550000E+02
1.550000E+02
1.550000E+02
1.550000E+02
1.550000E+02
1.550000E+02
1.550000E+02
1.550000E+02
1.550000E+02
1.550000E+02
1.550000E+02
1.550000E+02
1.550000E+02
1.550000E+02
1.550000E+02
1.550000E+02
1.550000E+02
1.550000E+02
1.550000E+02
1.550000E+02
1.550000E+02
1.550000E+02
1.550000E+02
1.550000E+02
1.550000E+02
1.550000E+02
1.550000E+02
1.550000E+02
1.550000E+02
1.550000E+02
1.550000E+02
1.550000E+02
1.550000E+02
1.550000E+02
1.550000E+02
1.550000E+02
1.550000E+02
1.550000E+02
1.550000E+02
1.550000E+02
1.550000E+02
1.550000E+02
1.550000E+02
1.550000E+02
1.550000E+02
1.550000E+02
1.550000E+02
1.550000E+02
1.550000E+02
1.550000E+02
1.550000E+02
1.550000E+02
1.550000E+02
1.550000E+02
1.550000E+02
1.550000E+02
1.550000E+02
1.550000E+02
1.550000E+02
1.550000E+02
1.600000E+02
1.600000E+02
1.600000E+02
1.600000E+02
1.600000E+02
1.600000E+02
1.600000E+02
1.600000E+02
1.600000E+02
1.600000E+02
1.600000E+02
1.600000E+02
1.600000E+02
1.600000E+02
1.600000E+02
1.600000E+02
1.600000E+02
1.600000E+02
1.600000E+02
1.600000E+02
1.600000E+02
1.600000E+02
1.600000E+02
1.600000E+02
1.600000E+02
1.600000E+02
1.600000E+02
1.600000E+02
1.600000E+02
1.600000E+02
1.600000E+02
1.600000E+02
1.600000E+02
1.600000E+02
1.600000E+02
1.600000E+02
1.600000E+02
1.600000E+02
1.600000E+02
1.600000E+02
1.600000E+02
1.600000E+02
1.600000E+02
1.600000E+02
1.600000E+02
1.600000E+02
1.600000E+02
1.600000E+02
1.600000E+02
1.600000E+02
1.600000E+02
1.600000E+02
1.600000E+02
1.600000E+02
1.600000E+02
1.600000E+02
1.600000E+02
1.600000E+02
1.600000E+02
1.600000E+02
1.600000E+02
1.600000E+02
1.600000E+02
1.600000E+02
1.600000E+02
1.600000E+02
1.600000E+02
1.600000E+02
1.600000E+02
1.600000E+02
1.600000E+02
1.600000E+02
1.600000E+02
1.600000E+02
1.600000E+02
1.600000E+02
1.600000E+02
1.600000E+02
1.600000E+02
1.600000E+02
1.600000E+02
1.600000E+02
1.600000E+02
1.600000E+02
1.600000E+02
1.600000E+02
1.600000E+02
1.600000E+02
1.600000E+02
1.600000E+02
1.600000E+02
1.600000E+02
1.600000E+02
1.600000E+02
1.600000E+02
1.600000E+02
1.600000E+02
1.600000E+02
1.600000E+02
1.600000E+02
1.600000E+02
1.600000E+02
1.600000E+02
1.600000E+02
1.600000E+02
1.600000E+02
1.600000E+02
1.600000E+02
1.600000E+02
1.600000E+02
1.600000E+02
1.600000E+02
1.600000E+02
1.600000E+02
1.600000E+02
1.600000E+02
1.600000E+02
1.600000E+02
1.600000E+02
1.600000E+02
1.600000E+02
1.600000E+02
1.600000E+02
1.600000E+02
1.600000E+02
1.600000E+02
1.600000E+02
1.600000E+02
1.600000E+02
1.600000E+02
1.600000E+02
1.600000E+02
1.600000E+02
1.600000E+02
1.600000E+02
1.600000E+02
1.600000E+02
1.600000E+02
1.600000E+02
1.600000E+02
1.600000E+02
1.600000E+02
1.600000E+02
1.600000E+02
1.600000E+02
1.600000E+02
1.600000E+02
1.600000E+02
1.600000E+02
1.600000E+02
1.600000E+02
1.600000E+02
1.600000E+02
1.600000E+02
1.600000E+02
1.600000E+02
1.600000E+02
1.600000E+02
1.600000E+02
1.600000E+02
1.600000E+02
1.600000E+02
1.600000E+02
1.600000E+02
1.600000E+02
1.600000E+02
1.600000E+02
1.600000E+02
1.600000E+02
1.600000E+02
1.600000E+02
1.600000E+02
1.600000E+02
1.600000E+02
1.600000E+02
1.600000E+02
1.600000E+02
1.600000E+02
1.600000E+02
1.600000E+02
1.600000E+02
1.600000E+02
1.600000E+02
1.600000E+02
1.600000E+02
1.600000E+02
1.600000E+02
1.600000E+02
1.600000E+02
1.600000E+02
1.600000E+02
1.600000E+02
1.600000E+02
1.600000E+02
1.600000E+02
1.600000E+02
1.600000E+02
1.600000E+02
1.600000E+02
1.600000E+02
1.600000E+02
1.650000E+02
1.650000E+02
1.650000E+02
1.650000E+02
1.650000E+02
1.650000E+02
1.650000E+02
1.650000E+02
1.650000E+02
1.650000E+02
1.650000E+02
1.650000E+02
1.650000E+02
1.650000E+02
1.650000E+02
1.650000E+02
1.650000E+02
1.650000E+02
1.650000E+02
1.650000E+02
1.650000E+02
1.650000E+02
1.650000E+02
1.650000E+02
1.650000E+02
1.650000E+02
1.650000E+02
1.650000E+02
1.650000E+02
1.650000E+02
1.650000E+02
1.650000E+02
1.650000E+02
1.650000E+02
1.650000E+02
1.650000E+02
1.650000E+02
1.650000E+02
1.650000E+02
1.650000E+02
1.650000E+02
1.650000E+02
1.650000E+02
1.650000E+02
1.650000E+02
1.650000E+02
1.650000E+02
1.650000E+02
1.650000E+02
1.650000E+02
1.650000E+02
1.650000E+02
1.650000E+02
1.650000E+02
1.650000E+02
1.650000E+02
1.650000E+02
1.650000E+02
1.650000E+02
1.650000E+02
1.650000E+02
1.650000E+02
1.650000E+02
1.650000E+02
1.650000E+02
1.650000E+02
1.650000E+02
1.650000E+02
1.650000E+02
1.650000E+02
1.650000E+02
1.650000E+02
1.650000E+02
1.650000E+02
1.650000E+02
1.650000E+02
1.650000E+02
1.650000E+02
1.650000E+02
1.650000E+02
1.650000E+02
1.650000E+02
1.650000E+02
1.650000E+02
1.650000E+02
1.650000E+02
1.650000E+02
1.650000E+02
1.650000E+02
1.650000E+02
1.650000E+02
1.650000E+02
1.650000E+02
1.650000E+02
1.650000E+02
1.650000E+02
1.650000E+02
1.650000E+02
1.650000E+02
1.650000E+02
1.650000E+02
1.650000E+02
1.650000E+02
1.650000E+02
1.650000E+02
1.650000E+02
1.650000E+02
1.650000E+02
1.650000E+02
1.650000E+02
1.650000E+02
1.650000E+02
1.650000E+02
1.650000E+02
1.650000E+02
1.650000E+02
1.650000E+02
1.650000E+02
1.650000E+02
1.650000E+02
1.650000E+02
1.650000E+02
1.650000E+02
1.650000E+02
1.650000E+02
1.650000E+02
1.650000E+02
1.650000E+02
1.650000E+02
1.650000E+02
1.650000E+02
1.650000E+02
1.650000E+02
1.650000E+02
1.650000E+02
1.650000E+02
1.650000E+02
1.650000E+02
1.650000E+02
1.650000E+02
1.650000E+02
1.650000E+02
1.650000E+02
1.650000E+02
1.650000E+02
1.650000E+02
1.650000E+02
1.650000E+02
1.650000E+02
1.650000E+02
1.650000E+02
1.650000E+02
1.650000E+02
1.650000E+02
1.650000E+02
1.650000E+02
1.650000E+02
1.650000E+02
1.650000E+02
1.650000E+02
1.650000E+02
1.650000E+02
1.650000E+02
1.650000E+02
1.650000E+02
1.650000E+02
1.650000E+02
1.650000E+02
1.650000E+02
1.650000E+02
1.650000E+02
1.650000E+02
1.650000E+02
1.650000E+02
1.650000E+02
1.650000E+02
1.650000E+02
1.650000E+02
1.650000E+02
1.650000E+02
1.650000E+02
1.650000E+02
1.650000E+02
1.650000E+02
1.650000E+02
1.650000E+02
1.650000E+02
1.650000E+02
1.650000E+02
1.650000E+02
1.650000E+02
1.650000E+02
1.650000E+02
1.650000E+02
1.650000E+02
1.650000E+02
1.650000E+02
1.650000E+02
1.650000E+02
1.650000E+02
1.650000E+02
1.700000E+02
1.700000E+02
1.700000E+02
1.700000E+02
1.700000E+02
1.700000E+02
1.700000E+02
1.700000E+02
1.700000E+02
1.700000E+02
1.700000E+02
1.700000E+02
1.700000E+02
1.700000E+02
1.700000E+02
1.700000E+02
1.700000E+02
1.700000E+02
1.700000E+02
1.700000E+02
1.700000E+02
1.700000E+02
1.700000E+02
1.700000E+02
1.700000E+02
1.700000E+02
1.700000E+02
1.700000E+02
1.700000E+02
1.700000E+02
1.700000E+02
1.700000E+02
1.700000E+02
1.700000E+02
1.700000E+02
1.700000E+02
1.700000E+02
1.700000E+02
1.700000E+02
1.700000E+02
1.700000E+02
1.700000E+02
1.700000E+02
1.700000E+02
1.700000E+02
1.700000E+02
1.700000E+02
1.700000E+02
1.700000E+02
1.700000E+02
1.700000E+02
1.700000E+02
1.700000E+02
1.700000E+02
1.700000E+02
1.700000E+02
1.700000E+02
1.700000E+02
1.700000E+02
1.700000E+02
1.700000E+02
1.700000E+02
1.700000E+02
1.700000E+02
1.700000E+02
1.700000E+02
1.700000E+02
1.700000E+02
1.700000E+02
1.700000E+02
1.700000E+02
1.700000E+02
1.700000E+02
1.700000E+02
1.700000E+02
1.700000E+02
1.700000E+02
1.700000E+02
1.700000E+02
1.700000E+02
1.700000E+02
1.700000E+02
1.700000E+02
1.700000E+02
1.700000E+02
1.700000E+02
1.700000E+02
1.700000E+02
1.700000E+02
1.700000E+02
1.700000E+02
1.700000E+02
1.700000E+02
1.700000E+02
1.700000E+02
1.700000E+02
1.700000E+02
1.700000E+02
1.700000E+02
1.700000E+02
1.700000E+02
1.700000E+02
1.700000E+02
1.700000E+02
1.700000E+02
1.700000E+02
1.700000E+02
1.700000E+02
1.700000E+02
1.700000E+02
1.700000E+02
1.700000E+02
1.700000E+02
1.700000E+02
1.700000E+02
1.700000E+02
1.700000E+02
1.700000E+02
1.700000E+02
1.700000E+02
1.700000E+02
1.700000E+02
1.700000E+02
1.700000E+02
1.700000E+02
1.700000E+02
1.700000E+02
1.700000E+02
1.700000E+02
1.700000E+02
1.700000E+02
1.700000E+02
1.700000E+02
1.700000E+02
1.700000E+02
1.700000E+02
1.700000E+02
1.700000E+02
1.700000E+02
1.700000E+02
1.700000E+02
1.700000E+02
1.700000E+02
1.700000E+02
1.700000E+02
1.700000E+02
1.700000E+02
1.700000E+02
1.700000E+02
1.700000E+02
1.700000E+02
1.700000E+02
1.700000E+02
1.700000E+02
1.700000E+02
1.700000E+02
1.700000E+02
1.700000E+02
1.700000E+02
1.700000E+02
1.700000E+02
1.700000E+02
1.700000E+02
1.700000E+02
1.700000E+02
1.700000E+02
1.700000E+02
1.700000E+02
1.700000E+02
1.700000E+02
1.700000E+02
1.700000E+02
1.700000E+02
1.700000E+02
1.700000E+02
1.700000E+02
1.700000E+02
1.700000E+02
1.700000E+02
1.700000E+02
1.700000E+02
1.700000E+02
1.700000E+02
1.700000E+02
1.700000E+02
1.700000E+02
1.700000E+02
1.700000E+02
1.700000E+02
1.700000E+02
1.700000E+02
1.700000E+02
1.700000E+02
1.700000E+02
1.700000E+02
1.700000E+02
1.700000E+02
1.700000E+02
1.700000E+02
1.700000E+02
1.700000E+02
1.750000E+02
1.750000E+02
1.750000E+02
1.750000E+02
1.750000E+02
1.750000E+02
1.750000E+02
1.750000E+02
1.750000E+02
1.750000E+02
1.750000E+02
1.750000E+02
1.750000E+02
1.750000E+02
1.750000E+02
1.750000E+02
1.750000E+02
1.750000E+02
1.750000E+02
1.750000E+02
1.750000E+02
1.750000E+02
1.750000E+02
1.750000E+02
1.750000E+02
1.750000E+02
1.750000E+02
1.750000E+02
1.750000E+02
1.750000E+02
1.750000E+02
1.750000E+02
1.750000E+02
1.750000E+02
1.750000E+02
1.750000E+02
1.750000E+02
1.750000E+02
1.750000E+02
1.750000E+02
1.750000E+02
1.750000E+02
1.750000E+02
1.750000E+02
1.750000E+02
1.750000E+02
1.750000E+02
1.750000E+02
1.750000E+02
1.750000E+02
1.750000E+02
1.750000E+02
1.750000E+02
1.750000E+02
1.750000E+02
1.750000E+02
1.750000E+02
1.750000E+02
1.750000E+02
1.750000E+02
1.750000E+02
1.750000E+02
1.750000E+02
1.750000E+02
1.750000E+02
1.750000E+02
1.750000E+02
1.750000E+02
1.750000E+02
1.750000E+02
1.750000E+02
1.750000E+02
1.750000E+02
1.750000E+02
1.750000E+02
1.750000E+02
1.750000E+02
1.750000E+02
1.750000E+02
1.750000E+02
1.750000E+02
1.750000E+02
1.750000E+02
1.750000E+02
1.750000E+02
1.750000E+02
1.750000E+02
1.750000E+02
1.750000E+02
1.750000E+02
1.750000E+02
1.750000E+02
1.750000E+02
1.750000E+02
1.750000E+02
1.750000E+02
1.750000E+02
1.750000E+02
1.750000E+02
1.750000E+02
1.750000E+02
1.750000E+02
1.750000E+02
1.750000E+02
1.750000E+02
1.750000E+02
1.750000E+02
1.750000E+02
1.750000E+02
1.750000E+02
1.750000E+02
1.750000E+02
1.750000E+02
1.750000E+02
1.750000E+02
1.750000E+02
1.750000E+02
1.750000E+02
1.750000E+02
1.750000E+02
1.750000E+02
1.750000E+02
1.750000E+02
1.750000E+02
1.750000E+02
1.750000E+02
1.750000E+02
1.750000E+02
1.750000E+02
1.750000E+02
1.750000E+02
1.750000E+02
1.750000E+02
1.750000E+02
1.750000E+02
1.750000E+02
1.750000E+02
1.750000E+02
1.750000E+02
1.750000E+02
1.750000E+02
1.750000E+02
1.750000E+02
1.750000E+02
1.750000E+02
1.750000E+02
1.750000E+02
1.750000E+02
1.750000E+02
1.750000E+02
1.750000E+02
1.750000E+02
1.750000E+02
1.750000E+02
1.750000E+02
1.750000E+02
1.750000E+02
1.750000E+02
1.750000E+02
1.750000E+02
1.750000E+02
1.750000E+02
1.750000E+02
1.750000E+02
1.750000E+02
1.750000E+02
1.750000E+02
1.750000E+02
1.750000E+02
1.750000E+02
1.750000E+02
1.750000E+02
1.750000E+02
1.750000E+02
1.750000E+02
1.750000E+02
1.750000E+02
1.750000E+02
1.750000E+02
1.750000E+02
1.750000E+02
1.750000E+02
1.750000E+02
1.750000E+02
1.750000E+02
1.750000E+02
1.750000E+02
1.750000E+02
1.750000E+02
1.750000E+02
1.750000E+02
1.750000E+02
1.750000E+02
1.750000E+02
1.750000E+02
1.750000E+02
1.750000E+02
1.750000E+02
1.750000E+02
1.750000E+02
1.750000E+02
1.800000E+02
1.800000E+02
1.800000E+02
1.800000E+02
1.800000E+02
1.800000E+02
1.800000E+02
1.800000E+02
1.800000E+02
1.800000E+02
1.800000E+02
1.800000E+02
1.800000E+02
1.800000E+02
1.800000E+02
1.800000E+02
1.800000E+02
1.800000E+02
1.800000E+02
1.800000E+02
1.800000E+02
1.800000E+02
1.800000E+02
1.800000E+02
1.800000E+02
1.800000E+02
1.800000E+02
1.800000E+02
1.800000E+02
1.800000E+02
1.800000E+02
1.800000E+02
1.800000E+02
1.800000E+02
1.800000E+02
1.800000E+02
1.800000E+02
1.800000E+02
1.800000E+02
1.800000E+02
1.800000E+02
1.800000E+02
1.800000E+02
1.800000E+02
1.800000E+02
1.800000E+02
1.800000E+02
1.800000E+02
1.800000E+02
1.800000E+02
1.800000E+02
1.800000E+02
1.800000E+02
1.800000E+02
1.800000E+02
1.800000E+02
1.800000E+02
1.800000E+02
1.800000E+02
1.800000E+02
1.800000E+02
1.800000E+02
1.800000E+02
1.800000E+02
1.800000E+02
1.800000E+02
1.800000E+02
1.800000E+02
1.800000E+02
1.800000E+02
1.800000E+02
1.800000E+02
1.800000E+02
1.800000E+02
1.800000E+02
1.800000E+02
1.800000E+02
1.800000E+02
1.800000E+02
1.800000E+02
1.800000E+02
1.800000E+02
1.800000E+02
1.800000E+02
1.800000E+02
1.800000E+02
1.800000E+02
1.800000E+02
1.800000E+02
1.800000E+02
1.800000E+02
1.800000E+02
1.800000E+02
1.800000E+02
1.800000E+02
1.800000E+02
1.800000E+02
1.800000E+02
1.800000E+02
1.800000E+02
1.800000E+02
1.800000E+02
1.800000E+02
1.800000E+02
1.800000E+02
1.800000E+02
1.800000E+02
1.800000E+02
1.800000E+02
1.800000E+02
1.800000E+02
1.800000E+02
1.800000E+02
1.800000E+02
1.800000E+02
1.800000E+02
1.800000E+02
1.800000E+02
1.800000E+02
1.800000E+02
1.800000E+02
1.800000E+02
1.800000E+02
1.800000E+02
1.800000E+02
1.800000E+02
1.800000E+02
1.800000E+02
1.800000E+02
1.800000E+02
1.800000E+02
1.800000E+02
1.800000E+02
1.800000E+02
1.800000E+02
1.800000E+02
1.800000E+02
1.800000E+02
1.800000E+02
1.800000E+02
1.800000E+02
1.800000E+02
1.800000E+02
1.800000E+02
1.800000E+02
1.800000E+02
1.800000E+02
1.800000E+02
1.800000E+02
1.800000E+02
1.800000E+02
1.800000E+02
1.800000E+02
1.800000E+02
1.800000E+02
1.800000E+02
1.800000E+02
1.800000E+02
1.800000E+02
1.800000E+02
1.800000E+02
1.800000E+02
1.800000E+02
1.800000E+02
1.800000E+02
1.800000E+02
1.800000E+02
1.800000E+02
1.800000E+02
1.800000E+02
1.800000E+02
1.800000E+02
1.800000E+02
1.800000E+02
1.800000E+02
1.800000E+02
1.800000E+02
1.800000E+02
1.800000E+02
1.800000E+02
1.800000E+02
1.800000E+02
1.800000E+02
1.800000E+02
1.800000E+02
1.800000E+02
1.800000E+02
1.800000E+02
1.800000E+02
1.800000E+02
1.800000E+02
1.800000E+02
1.800000E+02
1.800000E+02
1.800000E+02
1.800000E+02
1.800000E+02
1.800000E+02
1.800000E+02
1.800000E+02
1.800000E+02
1.850000E+02
1.850000E+02
1.850000E+02
1.850000E+02
1.850000E+02
1.850000E+02
1.850000E+02
1.850000E+02
1.850000E+02
1.850000E+02
1.850000E+02
1.850000E+02
1.850000E+02
1.850000E+02
1.850000E+02
1.850000E+02
1.850000E+02
1.850000E+02
1.850000E+02
1.850000E+02
1.850000E+02
1.850000E+02
1.850000E+02
1.850000E+02
1.850000E+02
1.850000E+02
1.850000E+02
1.850000E+02
1.850000E+02
1.850000E+02
1.850000E+02
1.850000E+02
1.850000E+02
1.850000E+02
1.850000E+02
1.850000E+02
1.850000E+02
1.850000E+02
1.850000E+02
1.850000E+02
1.850000E+02
1.850000E+02
1.850000E+02
1.850000E+02
1.850000E+02
1.850000E+02
1.850000E+02
1.850000E+02
1.850000E+02
1.850000E+02
1.850000E+02
1.850000E+02
1.850000E+02
1.850000E+02
1.850000E+02
1.850000E+02
1.850000E+02
1.850000E+02
1.850000E+02
1.850000E+02
1.850000E+02
1.850000E+02
1.850000E+02
1.850000E+02
1.850000E+02
1.850000E+02
1.850000E+02
1.850000E+02
1.850000E+02
1.850000E+02
1.850000E+02
1.850000E+02
1.850000E+02
1.850000E+02
1.850000E+02
1.850000E+02
1.850000E+02
1.850000E+02
1.850000E+02
1.850000E+02
1.850000E+02
1.850000E+02
1.850000E+02
1.850000E+02
1.850000E+02
1.850000E+02
1.850000E+02
1.850000E+02
1.850000E+02
1.850000E+02
1.850000E+02
1.850000E+02
1.850000E+02
1.850000E+02
1.850000E+02
1.850000E+02
1.850000E+02
1.850000E+02
1.850000E+02
1.850000E+02
1.850000E+02
1.850000E+02
1.850000E+02
1.850000E+02
1.850000E+02
1.850000E+02
1.850000E+02
1.850000E+02
1.850000E+02
1.850000E+02
1.850000E+02
1.850000E+02
1.850000E+02
1.850000E+02
1.850000E+02
1.850000E+02
1.850000E+02
1.850000E+02
1.850000E+02
1.850000E+02
1.850000E+02
1.850000E+02
1.850000E+02
1.850000E+02
1.850000E+02
1.850000E+02
1.850000E+02
1.850000E+02
1.850000E+02
1.850000E+02
1.850000E+02
1.850000E+02
1.850000E+02
1.850000E+02
1.850000E+02
1.850000E+02
1.850000E+02
1.850000E+02
1.850000E+02
1.850000E+02
1.850000E+02
1.850000E+02
1.850000E+02
1.850000E+02
1.850000E+02
1.850000E+02
1.850000E+02
1.850000E+02
1.850000E+02
1.850000E+02
1.850000E+02
1.850000E+02
1.850000E+02
1.850000E+02
1.850000E+02
1.850000E+02
1.850000E+02
1.850000E+02
1.850000E+02
1.850000E+02
1.850000E+02
1.850000E+02
1.850000E+02
1.850000E+02
1.850000E+02
1.850000E+02
1.850000E+02
1.850000E+02
1.850000E+02
1.850000E+02
1.850000E+02
1.850000E+02
1.850000E+02
1.850000E+02
1.850000E+02
1.850000E+02
1.850000E+02
1.850000E+02
1.850000E+02
1.850000E+02
1.850000E+02
1.850000E+02
1.850000E+02
1.850000E+02
1.850000E+02
1.850000E+02
1.850000E+02
1.850000E+02
1.850000E+02
1.850000E+02
1.850000E+02
1.850000E+02
1.850000E+02
1.850000E+02
1.850000E+02
1.850000E+02
1.850000E+02
1.850000E+02
1.850000E+02
1.850000E+02
1.850000E+02
1.900000E+02
1.900000E+02
1.900000E+02
1.900000E+02
1.900000E+02
1.900000E+02
1.900000E+02
1.900000E+02
1.900000E+02
1.900000E+02
1.900000E+02
1.900000E+02
1.900000E+02
1.900000E+02
1.900000E+02
1.900000E+02
1.900000E+02
1.900000E+02
1.900000E+02
1.900000E+02
1.900000E+02
1.900000E+02
1.900000E+02
1.900000E+02
1.900000E+02
1.900000E+02
1.900000E+02
1.900000E+02
1.900000E+02
1.900000E+02
1.900000E+02
1.900000E+02
1.900000E+02
1.900000E+02
1.900000E+02
1.900000E+02
1.900000E+02
1.900000E+02
1.900000E+02
1.900000E+02
1.900000E+02
1.900000E+02
1.900000E+02
1.900000E+02
1.900000E+02
1.900000E+02
1.900000E+02
1.900000E+02
1.900000E+02
1.900000E+02
1.900000E+02
1.900000E+02
1.900000E+02
1.900000E+02
1.900000E+02
1.900000E+02
1.900000E+02
1.900000E+02
1.900000E+02
1.900000E+02
1.900000E+02
1.900000E+02
1.900000E+02
1.900000E+02
1.900000E+02
1.900000E+02
1.900000E+02
1.900000E+02
1.900000E+02
1.900000E+02
1.900000E+02
1.900000E+02
1.900000E+02
1.900000E+02
1.900000E+02
1.900000E+02
1.900000E+02
1.900000E+02
1.900000E+02
1.900000E+02
1.900000E+02
1.900000E+02
1.900000E+02
1.900000E+02
1.900000E+02
1.900000E+02
1.900000E+02
1.900000E+02
1.900000E+02
1.900000E+02
1.900000E+02
1.900000E+02
1.900000E+02
1.900000E+02
1.900000E+02
1.900000E+02
1.900000E+02
1.900000E+02
1.900000E+02
1.900000E+02
1.900000E+02
1.900000E+02
1.900000E+02
1.900000E+02
1.900000E+02
1.900000E+02
1.900000E+02
1.900000E+02
1.900000E+02
1.900000E+02
1.900000E+02
1.900000E+02
1.900000E+02
1.900000E+02
1.900000E+02
1.900000E+02
1.900000E+02
1.900000E+02
1.900000E+02
1.900000E+02
1.900000E+02
1.900000E+02
1.900000E+02
1.900000E+02
1.900000E+02
1.900000E+02
1.900000E+02
1.900000E+02
1.900000E+02
1.900000E+02
1.900000E+02
1.900000E+02
1.900000E+02
1.900000E+02
1.900000E+02
1.900000E+02
1.900000E+02
1.900000E+02
1.900000E+02
1.900000E+02
1.900000E+02
1.900000E+02
1.900000E+02
1.900000E+02
1.900000E+02
1.900000E+02
1.900000E+02
1.900000E+02
1.900000E+02
1.900000E+02
1.900000E+02
1.900000E+02
1.900000E+02
1.900000E+02
1.900000E+02
1.900000E+02
1.900000E+02
1.900000E+02
1.900000E+02
1.900000E+02
1.900000E+02
1.900000E+02
1.900000E+02
1.900000E+02
1.900000E+02
1.900000E+02
1.900000E+02
1.900000E+02
1.900000E+02
1.900000E+02
1.900000E+02
1.900000E+02
1.900000E+02
1.900000E+02
1.900000E+02
1.900000E+02
1.900000E+02
1.900000E+02
1.900000E+02
1.900000E+02
1.900000E+02
1.900000E+02
1.900000E+02
1.900000E+02
1.900000E+02
1.900000E+02
1.900000E+02
1.900000E+02
1.900000E+02
1.900000E+02
1.900000E+02
1.900000E+02
1.900000E+02
1.900000E+02
1.900000E+02
1.900000E+02
1.900000E+02
1.900000E+02
1.900000E+02
1.900000E+02
1.900000E+02
1.950000E+02
1.950000E+02
1.950000E+02
1.950000E+02
1.950000E+02
1.950000E+02
1.950000E+02
1.950000E+02
1.950000E+02
1.950000E+02
1.950000E+02
1.950000E+02
1.950000E+02
1.950000E+02
1.950000E+02
1.950000E+02
1.950000E+02
1.950000E+02
1.950000E+02
1.950000E+02
1.950000E+02
1.950000E+02
1.950000E+02
1.950000E+02
1.950000E+02
1.950000E+02
1.950000E+02
1.950000E+02
1.950000E+02
1.950000E+02
1.950000E+02
1.950000E+02
1.950000E+02
1.950000E+02
1.950000E+02
1.950000E+02
1.950000E+02
1.950000E+02
1.950000E+02
1.950000E+02
1.950000E+02
1.950000E+02
1.950000E+02
1.950000E+02
1.950000E+02
1.950000E+02
1.950000E+02
1.950000E+02
1.950000E+02
1.950000E+02
1.950000E+02
1.950000E+02
1.950000E+02
1.950000E+02
1.950000E+02
1.950000E+02
1.950000E+02
1.950000E+02
1.950000E+02
1.950000E+02
1.950000E+02
1.950000E+02
1.950000E+02
1.950000E+02
1.950000E+02
1.950000E+02
1.950000E+02
1.950000E+02
1.950000E+02
1.950000E+02
1.950000E+02
1.950000E+02
1.950000E+02
1.950000E+02
1.950000E+02
1.950000E+02
1.950000E+02
1.950000E+02
1.950000E+02
1.950000E+02
1.950000E+02
1.950000E+02
1.950000E+02
1.950000E+02
1.950000E+02
1.950000E+02
1.950000E+02
1.950000E+02
1.950000E+02
1.950000E+02
1.950000E+02
1.950000E+02
1.950000E+02
1.950000E+02
1.950000E+02
1.950000E+02
1.950000E+02
1.950000E+02
1.950000E+02
1.950000E+02
1.950000E+02
1.950000E+02
1.950000E+02
1.950000E+02
1.950000E+02
1.950000E+02
1.950000E+02
1.950000E+02
1.950000E+02
1.950000E+02
1.950000E+02
1.950000E+02
1.950000E+02
1.950000E+02
1.950000E+02
1.950000E+02
1.950000E+02
1.950000E+02
1.950000E+02
1.950000E+02
1.950000E+02
1.950000E+02
1.950000E+02
1.950000E+02
1.950000E+02
1.950000E+02
1.950000E+02
1.950000E+02
1.950000E+02
1.950000E+02
1.950000E+02
1.950000E+02
1.950000E+02
1.950000E+02
1.950000E+02
1.950000E+02
1.950000E+02
1.950000E+02
1.950000E+02
1.950000E+02
1.950000E+02
1.950000E+02
1.950000E+02
1.950000E+02
1.950000E+02
1.950000E+02
1.950000E+02
1.950000E+02
1.950000E+02
1.950000E+02
1.950000E+02
1.950000E+02
1.950000E+02
1.950000E+02
1.950000E+02
1.950000E+02
1.950000E+02
1.950000E+02
1.950000E+02
1.950000E+02
1.950000E+02
1.950000E+02
1.950000E+02
1.950000E+02
1.950000E+02
1.950000E+02
1.950000E+02
1.950000E+02
1.950000E+02
1.950000E+02
1.950000E+02
1.950000E+02
1.950000E+02
1.950000E+02
1.950000E+02
1.950000E+02
1.950000E+02
1.950000E+02
1.950000E+02
1.950000E+02
1.950000E+02
1.950000E+02
1.950000E+02
1.950000E+02
1.950000E+02
1.950000E+02
1.950000E+02
1.950000E+02
1.950000E+02
1.950000E+02
1.950000E+02
1.950000E+02
1.950000E+02
1.950000E+02
1.950000E+02
1.950000E+02
1.950000E+02
1.950000E+02
1.950000E+02
1.950000E+02
1.950000E+02
2.000000E+02
2.000000E+02
2.000000E+02
2.000000E+02
2.000000E+02
2.000000E+02
2.000000E+02
2.000000E+02
2.000000E+02
2.000000E+02
2.000000E+02
2.000000E+02
2.000000E+02
2.000000E+02
2.000000E+02
2.000000E+02
2.000000E+02
2.000000E+02
2.000000E+02
2.000000E+02
2.000000E+02
2.000000E+02
2.000000E+02
2.000000E+02
2.000000E+02
2.000000E+02
2.000000E+02
2.000000E+02
2.000000E+02
2.000000E+02
2.000000E+02
2.000000E+02
2.000000E+02
2.000000E+02
2.000000E+02
2.000000E+02
2.000000E+02
2.000000E+02
2.000000E+02
2.000000E+02
2.000000E+02
2.000000E+02
2.000000E+02
2.000000E+02
2.000000E+02
2.000000E+02
2.000000E+02
2.000000E+02
2.000000E+02
2.000000E+02
2.000000E+02
2.000000E+02
2.000000E+02
2.000000E+02
2.000000E+02
2.000000E+02
2.000000E+02
2.000000E+02
2.000000E+02
2.000000E+02
2.000000E+02
2.000000E+02
2.000000E+02
2.000000E+02
2.000000E+02
2.000000E+02
2.000000E+02
2.000000E+02
2.000000E+02
2.000000E+02
2.000000E+02
2.000000E+02
2.000000E+02
2.000000E+02
2.000000E+02
2.000000E+02
2.000000E+02
2.000000E+02
2.000000E+02
2.000000E+02
2.000000E+02
2.000000E+02
2.000000E+02
2.000000E+02
2.000000E+02
2.000000E+02
2.000000E+02
2.000000E+02
2.000000E+02
2.000000E+02
2.000000E+02
2.000000E+02
2.000000E+02
2.000000E+02
2.000000E+02
2.000000E+02
2.000000E+02
2.000000E+02
2.000000E+02
2.000000E+02
2.000000E+02
2.000000E+02
2.000000E+02
2.000000E+02
2.000000E+02
2.000000E+02
2.000000E+02
2.000000E+02
2.000000E+02
2.000000E+02
2.000000E+02
2.000000E+02
2.000000E+02
2.000000E+02
2.000000E+02
2.000000E+02
2.000000E+02
2.000000E+02
2.000000E+02
2.000000E+02
2.000000E+02
2.000000E+02
2.000000E+02
2.000000E+02
2.000000E+02
2.000000E+02
2.000000E+02
2.000000E+02
2.000000E+02
2.000000E+02
2.000000E+02
2.000000E+02
2.000000E+02
2.000000E+02
2.000000E+02
2.000000E+02
2.000000E+02
2.000000E+02
2.000000E+02
2.000000E+02
2.000000E+02
2.000000E+02
2.000000E+02
2.000000E+02
2.000000E+02
2.000000E+02
2.000000E+02
2.000000E+02
2.000000E+02
2.000000E+02
2.000000E+02
2.000000E+02
2.000000E+02
2.000000E+02
2.000000E+02
2.000000E+02
2.000000E+02
2.000000E+02
2.000000E+02
2.000000E+02
2.000000E+02
2.000000E+02
2.000000E+02
2.000000E+02
2.000000E+02
2.000000E+02
2.000000E+02
2.000000E+02
2.000000E+02
2.000000E+02
2.000000E+02
2.000000E+02
2.000000E+02
2.000000E+02
2.000000E+02
2.000000E+02
2.000000E+02
2.000000E+02
2.000000E+02
2.000000E+02
2.000000E+02
2.000000E+02
2.000000E+02
2.000000E+02
2.000000E+02
2.000000E+02
2.000000E+02
2.000000E+02
2.000000E+02
2.000000E+02
2.000000E+02
2.000000E+02
2.000000E+02
2.000000E+02
2.000000E+02
2.000000E+02
2.000000E+02
2.000000E+02
2.000000E+02
2.000000E+02
2.000000E+02
2.050000E+02
2.050000E+02
2.050000E+02
2.050000E+02
2.050000E+02
2.050000E+02
2.050000E+02
2.050000E+02
2.050000E+02
2.050000E+02
2.050000E+02
2.050000E+02
2.050000E+02
2.050000E+02
2.050000E+02
2.050000E+02
2.050000E+02
2.050000E+02
2.050000E+02
2.050000E+02
2.050000E+02
2.050000E+02
2.050000E+02
2.050000E+02
2.050000E+02
2.050000E+02
2.050000E+02
2.050000E+02
2.050000E+02
2.050000E+02
2.050000E+02
2.050000E+02
2.050000E+02
2.050000E+02
2.050000E+02
2.050000E+02
2.050000E+02
2.050000E+02
2.050000E+02
2.050000E+02
2.050000E+02
2.050000E+02
2.050000E+02
2.050000E+02
2.050000E+02
2.050000E+02
2.050000E+02
2.050000E+02
2.050000E+02
2.050000E+02
2.050000E+02
2.050000E+02
2.050000E+02
2.050000E+02
2.050000E+02
2.050000E+02
2.050000E+02
2.050000E+02
2.050000E+02
2.050000E+02
2.050000E+02
2.050000E+02
2.050000E+02
2.050000E+02
2.050000E+02
2.050000E+02
2.050000E+02
2.050000E+02
2.050000E+02
2.050000E+02
2.050000E+02
2.050000E+02
2.050000E+02
2.050000E+02
2.050000E+02
2.050000E+02
2.050000E+02
2.050000E+02
2.050000E+02
2.050000E+02
2.050000E+02
2.050000E+02
2.050000E+02
2.050000E+02
2.050000E+02
2.050000E+02
2.050000E+02
2.050000E+02
2.050000E+02
2.050000E+02
2.050000E+02
2.050000E+02
2.050000E+02
2.050000E+02
2.050000E+02
2.050000E+02
2.050000E+02
2.050000E+02
2.050000E+02
2.050000E+02
2.050000E+02
2.050000E+02
2.050000E+02
2.050000E+02
2.050000E+02
2.050000E+02
2.050000E+02
2.050000E+02
2.050000E+02
2.050000E+02
2.050000E+02
2.050000E+02
2.050000E+02
2.050000E+02
2.050000E+02
2.050000E+02
2.050000E+02
2.050000E+02
2.050000E+02
2.050000E+02
2.050000E+02
2.050000E+02
2.050000E+02
2.050000E+02
2.050000E+02
2.050000E+02
2.050000E+02
2.050000E+02
2.050000E+02
2.050000E+02
2.050000E+02
2.050000E+02
2.050000E+02
2.050000E+02
2.050000E+02
2.050000E+02
2.050000E+02
2.050000E+02
2.050000E+02
2.050000E+02
2.050000E+02
2.050000E+02
2.050000E+02
2.050000E+02
2.050000E+02
2.050000E+02
2.050000E+02
2.050000E+02
2.050000E+02
2.050000E+02
2.050000E+02
2.050000E+02
2.050000E+02
2.050000E+02
2.050000E+02
2.050000E+02
2.050000E+02
2.050000E+02
2.050000E+02
2.050000E+02
2.050000E+02
2.050000E+02
2.050000E+02
2.050000E+02
2.050000E+02
2.050000E+02
2.050000E+02
2.050000E+02
2.050000E+02
2.050000E+02
2.050000E+02
2.050000E+02
2.050000E+02
2.050000E+02
2.050000E+02
2.050000E+02
2.050000E+02
2.050000E+02
2.050000E+02
2.050000E+02
2.050000E+02
2.050000E+02
2.050000E+02
2.050000E+02
2.050000E+02
2.050000E+02
2.050000E+02
2.050000E+02
2.050000E+02
2.050000E+02
2.050000E+02
2.050000E+02
2.050000E+02
2.050000E+02
2.050000E+02
2.050000E+02
2.050000E+02
2.050000E+02
2.050000E+02
2.050000E+02
2.050000E+02
2.100000E+02
2.100000E+02
2.100000E+02
2.100000E+02
2.100000E+02
2.100000E+02
2.100000E+02
2.100000E+02
2.100000E+02
2.100000E+02
2.100000E+02
2.100000E+02
2.100000E+02
2.100000E+02
2.100000E+02
2.100000E+02
2.100000E+02
2.100000E+02
2.100000E+02
2.100000E+02
2.100000E+02
2.100000E+02
2.100000E+02
2.100000E+02
2.100000E+02
2.100000E+02
2.100000E+02
2.100000E+02
2.100000E+02
2.100000E+02
2.100000E+02
2.100000E+02
2.100000E+02
2.100000E+02
2.100000E+02
2.100000E+02
2.100000E+02
2.100000E+02
2.100000E+02
2.100000E+02
2.100000E+02
2.100000E+02
2.100000E+02
2.100000E+02
2.100000E+02
2.100000E+02
2.100000E+02
2.100000E+02
2.100000E+02
2.100000E+02
2.100000E+02
2.100000E+02
2.100000E+02
2.100000E+02
2.100000E+02
2.100000E+02
2.100000E+02
2.100000E+02
2.100000E+02
2.100000E+02
2.100000E+02
2.100000E+02
2.100000E+02
2.100000E+02
2.100000E+02
2.100000E+02
2.100000E+02
2.100000E+02
2.100000E+02
2.100000E+02
2.100000E+02
2.100000E+02
2.100000E+02
2.100000E+02
2.100000E+02
2.100000E+02
2.100000E+02
2.100000E+02
2.100000E+02
2.100000E+02
2.100000E+02
2.100000E+02
2.100000E+02
2.100000E+02
2.100000E+02
2.100000E+02
2.100000E+02
2.100000E+02
2.100000E+02
2.100000E+02
2.100000E+02
2.100000E+02
2.100000E+02
2.100000E+02
2.100000E+02
2.100000E+02
2.100000E+02
2.100000E+02
2.100000E+02
2.100000E+02
2.100000E+02
2.100000E+02
2.100000E+02
2.100000E+02
2.100000E+02
2.100000E+02
2.100000E+02
2.100000E+02
2.100000E+02
2.100000E+02
2.100000E+02
2.100000E+02
2.100000E+02
2.100000E+02
2.100000E+02
2.100000E+02
2.100000E+02
2.100000E+02
2.100000E+02
2.100000E+02
2.100000E+02
2.100000E+02
2.100000E+02
2.100000E+02
2.100000E+02
2.100000E+02
2.100000E+02
2.100000E+02
2.100000E+02
2.100000E+02
2.100000E+02
2.100000E+02
2.100000E+02
2.100000E+02
2.100000E+02
2.100000E+02
2.100000E+02
2.100000E+02
2.100000E+02
2.100000E+02
2.100000E+02
2.100000E+02
2.100000E+02
2.100000E+02
2.100000E+02
2.100000E+02
2.100000E+02
2.100000E+02
2.100000E+02
2.100000E+02
2.100000E+02
2.100000E+02
2.100000E+02
2.100000E+02
2.100000E+02
2.100000E+02
2.100000E+02
2.100000E+02
2.100000E+02
2.100000E+02
2.100000E+02
2.100000E+02
2.100000E+02
2.100000E+02
2.100000E+02
2.100000E+02
2.100000E+02
2.100000E+02
2.100000E+02
2.100000E+02
2.100000E+02
2.100000E+02
2.100000E+02
2.100000E+02
2.100000E+02
2.100000E+02
2.100000E+02
2.100000E+02
2.100000E+02
2.100000E+02
2.100000E+02
2.100000E+02
2.100000E+02
2.100000E+02
2.100000E+02
2.100000E+02
2.100000E+02
2.100000E+02
2.100000E+02
2.100000E+02
2.100000E+02
2.100000E+02
2.100000E+02
2.100000E+02
2.100000E+02
2.100000E+02
2.100000E+02
2.100000E+02
2.100000E+02
2.100000E+02
2.100000E+02
2.150000E+02
2.150000E+02
2.150000E+02
2.150000E+02
2.150000E+02
2.150000E+02
2.150000E+02
2.150000E+02
2.150000E+02
2.150000E+02
2.150000E+02
2.150000E+02
2.150000E+02
2.150000E+02
2.150000E+02
2.150000E+02
2.150000E+02
2.150000E+02
2.150000E+02
2.150000E+02
2.150000E+02
2.150000E+02
2.150000E+02
2.150000E+02
2.150000E+02
2.150000E+02
2.150000E+02
2.150000E+02
2.150000E+02
2.150000E+02
2.150000E+02
2.150000E+02
2.150000E+02
2.150000E+02
2.150000E+02
2.150000E+02
2.150000E+02
2.150000E+02
2.150000E+02
2.150000E+02
2.150000E+02
2.150000E+02
2.150000E+02
2.150000E+02
2.150000E+02
2.150000E+02
2.150000E+02
2.150000E+02
2.150000E+02
2.150000E+02
2.150000E+02
2.150000E+02
2.150000E+02
2.150000E+02
2.150000E+02
2.150000E+02
2.150000E+02
2.150000E+02
2.150000E+02
2.150000E+02
2.150000E+02
2.150000E+02
2.150000E+02
2.150000E+02
2.150000E+02
2.150000E+02
2.150000E+02
2.150000E+02
2.150000E+02
2.150000E+02
2.150000E+02
2.150000E+02
2.150000E+02
2.150000E+02
2.150000E+02
2.150000E+02
2.150000E+02
2.150000E+02
2.150000E+02
2.150000E+02
2.150000E+02
2.150000E+02
2.150000E+02
2.150000E+02
2.150000E+02
2.150000E+02
2.150000E+02
2.150000E+02
2.150000E+02
2.150000E+02
2.150000E+02
2.150000E+02
2.150000E+02
2.150000E+02
2.150000E+02
2.150000E+02
2.150000E+02
2.150000E+02
2.150000E+02
2.150000E+02
2.150000E+02
2.150000E+02
2.150000E+02
2.150000E+02
2.150000E+02
2.150000E+02
2.150000E+02
2.150000E+02
2.150000E+02
2.150000E+02
2.150000E+02
2.150000E+02
2.150000E+02
2.150000E+02
2.150000E+02
2.150000E+02
2.150000E+02
2.150000E+02
2.150000E+02
2.150000E+02
2.150000E+02
2.150000E+02
2.150000E+02
2.150000E+02
2.150000E+02
2.150000E+02
2.150000E+02
2.150000E+02
2.150000E+02
2.150000E+02
2.150000E+02
2.150000E+02
2.150000E+02
2.150000E+02
2.150000E+02
2.150000E+02
2.150000E+02
2.150000E+02
2.150000E+02
2.150000E+02
2.150000E+02
2.150000E+02
2.150000E+02
2.150000E+02
2.150000E+02
2.150000E+02
2.150000E+02
2.150000E+02
2.150000E+02
2.150000E+02
2.150000E+02
2.150000E+02
2.150000E+02
2.150000E+02
2.150000E+02
2.150000E+02
2.150000E+02
2.150000E+02
2.150000E+02
2.150000E+02
2.150000E+02
2.150000E+02
2.150000E+02
2.150000E+02
2.150000E+02
2.150000E+02
2.150000E+02
2.150000E+02
2.150000E+02
2.150000E+02
2.150000E+02
2.150000E+02
2.150000E+02
2.150000E+02
2.150000E+02
2.150000E+02
2.150000E+02
2.150000E+02
2.150000E+02
2.150000E+02
2.150000E+02
2.150000E+02
2.150000E+02
2.150000E+02
2.150000E+02
2.150000E+02
2.150000E+02
2.150000E+02
2.150000E+02
2.150000E+02
2.150000E+02
2.150000E+02
2.150000E+02
2.150000E+02
2.150000E+02
2.150000E+02
2.150000E+02
2.150000E+02
2.150000E+02
2.150000E+02
2.150000E+02
2.200000E+02
2.200000E+02
2.200000E+02
2.200000E+02
2.200000E+02
2.200000E+02
2.200000E+02
2.200000E+02
2.200000E+02
2.200000E+02
2.200000E+02
2.200000E+02
2.200000E+02
2.200000E+02
2.200000E+02
2.200000E+02
2.200000E+02
2.200000E+02
2.200000E+02
2.200000E+02
2.200000E+02
2.200000E+02
2.200000E+02
2.200000E+02
2.200000E+02
2.200000E+02
2.200000E+02
2.200000E+02
2.200000E+02
2.200000E+02
2.200000E+02
2.200000E+02
2.200000E+02
2.200000E+02
2.200000E+02
2.200000E+02
2.200000E+02
2.200000E+02
2.200000E+02
2.200000E+02
2.200000E+02
2.200000E+02
2.200000E+02
2.200000E+02
2.200000E+02
2.200000E+02
2.200000E+02
2.200000E+02
2.200000E+02
2.200000E+02
2.200000E+02
2.200000E+02
2.200000E+02
2.200000E+02
2.200000E+02
2.200000E+02
2.200000E+02
2.200000E+02
2.200000E+02
2.200000E+02
2.200000E+02
2.200000E+02
2.200000E+02
2.200000E+02
2.200000E+02
2.200000E+02
2.200000E+02
2.200000E+02
2.200000E+02
2.200000E+02
2.200000E+02
2.200000E+02
2.200000E+02
2.200000E+02
2.200000E+02
2.200000E+02
2.200000E+02
2.200000E+02
2.200000E+02
2.200000E+02
2.200000E+02
2.200000E+02
2.200000E+02
2.200000E+02
2.200000E+02
2.200000E+02
2.200000E+02
2.200000E+02
2.200000E+02
2.200000E+02
2.200000E+02
2.200000E+02
2.200000E+02
2.200000E+02
2.200000E+02
2.200000E+02
2.200000E+02
2.200000E+02
2.200000E+02
2.200000E+02
2.200000E+02
2.200000E+02
2.200000E+02
2.200000E+02
2.200000E+02
2.200000E+02
2.200000E+02
2.200000E+02
2.200000E+02
2.200000E+02
2.200000E+02
2.200000E+02
2.200000E+02
2.200000E+02
2.200000E+02
2.200000E+02
2.200000E+02
2.200000E+02
2.200000E+02
2.200000E+02
2.200000E+02
2.200000E+02
2.200000E+02
2.200000E+02
2.200000E+02
2.200000E+02
2.200000E+02
2.200000E+02
2.200000E+02
2.200000E+02
2.200000E+02
2.200000E+02
2.200000E+02
2.200000E+02
2.200000E+02
2.200000E+02
2.200000E+02
2.200000E+02
2.200000E+02
2.200000E+02
2.200000E+02
2.200000E+02
2.200000E+02
2.200000E+02
2.200000E+02
2.200000E+02
2.200000E+02
2.200000E+02
2.200000E+02
2.200000E+02
2.200000E+02
2.200000E+02
2.200000E+02
2.200000E+02
2.200000E+02
2.200000E+02
2.200000E+02
2.200000E+02
2.200000E+02
2.200000E+02
2.200000E+02
2.200000E+02
2.200000E+02
2.200000E+02
2.200000E+02
2.200000E+02
2.200000E+02
2.200000E+02
2.200000E+02
2.200000E+02
2.200000E+02
2.200000E+02
2.200000E+02
2.200000E+02
2.200000E+02
2.200000E+02
2.200000E+02
2.200000E+02
2.200000E+02
2.200000E+02
2.200000E+02
2.200000E+02
2.200000E+02
2.200000E+02
2.200000E+02
2.200000E+02
2.200000E+02
2.200000E+02
2.200000E+02
2.200000E+02
2.200000E+02
2.200000E+02
2.200000E+02
2.200000E+02
2.200000E+02
2.200000E+02
2.200000E+02
2.200000E+02
2.200000E+02
2.200000E+02
2.200000E+02
2.250000E+02
2.250000E+02
2.250000E+02
2.250000E+02
2.250000E+02
2.250000E+02
2.250000E+02
2.250000E+02
2.250000E+02
2.250000E+02
2.250000E+02
2.250000E+02
2.250000E+02
2.250000E+02
2.250000E+02
2.250000E+02
2.250000E+02
2.250000E+02
2.250000E+02
2.250000E+02
2.250000E+02
2.250000E+02
2.250000E+02
2.250000E+02
2.250000E+02
2.250000E+02
2.250000E+02
2.250000E+02
2.250000E+02
2.250000E+02
2.250000E+02
2.250000E+02
2.250000E+02
2.250000E+02
2.250000E+02
2.250000E+02
2.250000E+02
2.250000E+02
2.250000E+02
2.250000E+02
2.250000E+02
2.250000E+02
2.250000E+02
2.250000E+02
2.250000E+02
2.250000E+02
2.250000E+02
2.250000E+02
2.250000E+02
2.250000E+02
2.250000E+02
2.250000E+02
2.250000E+02
2.250000E+02
2.250000E+02
2.250000E+02
2.250000E+02
2.250000E+02
2.250000E+02
2.250000E+02
2.250000E+02
2.250000E+02
2.250000E+02
2.250000E+02
2.250000E+02
2.250000E+02
2.250000E+02
2.250000E+02
2.250000E+02
2.250000E+02
2.250000E+02
2.250000E+02
2.250000E+02
2.250000E+02
2.250000E+02
2.250000E+02
2.250000E+02
2.250000E+02
2.250000E+02
2.250000E+02
2.250000E+02
2.250000E+02
2.250000E+02
2.250000E+02
2.250000E+02
2.250000E+02
2.250000E+02
2.250000E+02
2.250000E+02
2.250000E+02
2.250000E+02
2.250000E+02
2.250000E+02
2.250000E+02
2.250000E+02
2.250000E+02
2.250000E+02
2.250000E+02
2.250000E+02
2.250000E+02
2.250000E+02
2.250000E+02
2.250000E+02
2.250000E+02
2.250000E+02
2.250000E+02
2.250000E+02
2.250000E+02
2.250000E+02
2.250000E+02
2.250000E+02
2.250000E+02
2.250000E+02
2.250000E+02
2.250000E+02
2.250000E+02
2.250000E+02
2.250000E+02
2.250000E+02
2.250000E+02
2.250000E+02
2.250000E+02
2.250000E+02
2.250000E+02
2.250000E+02
2.250000E+02
2.250000E+02
2.250000E+02
2.250000E+02
2.250000E+02
2.250000E+02
2.250000E+02
2.250000E+02
2.250000E+02
2.250000E+02
2.250000E+02
2.250000E+02
2.250000E+02
2.250000E+02
2.250000E+02
2.250000E+02
2.250000E+02
2.250000E+02
2.250000E+02
2.250000E+02
2.250000E+02
2.250000E+02
2.250000E+02
2.250000E+02
2.250000E+02
2.250000E+02
2.250000E+02
2.250000E+02
2.250000E+02
2.250000E+02
2.250000E+02
2.250000E+02
2.250000E+02
2.250000E+02
2.250000E+02
2.250000E+02
2.250000E+02
2.250000E+02
2.250000E+02
2.250000E+02
2.250000E+02
2.250000E+02
2.250000E+02
2.250000E+02
2.250000E+02
2.250000E+02
2.250000E+02
2.250000E+02
2.250000E+02
2.250000E+02
2.250000E+02
2.250000E+02
2.250000E+02
2.250000E+02
2.250000E+02
2.250000E+02
2.250000E+02
2.250000E+02
2.250000E+02
2.250000E+02
2.250000E+02
2.250000E+02
2.250000E+02
2.250000E+02
2.250000E+02
2.250000E+02
2.250000E+02
2.250000E+02
2.250000E+02
2.250000E+02
2.250000E+02
2.250000E+02
2.250000E+02
2.250000E+02
2.250000E+02
2.250000E+02
2.300000E+02
2.300000E+02
2.300000E+02
2.300000E+02
2.300000E+02
2.300000E+02
2.300000E+02
2.300000E+02
2.300000E+02
2.300000E+02
2.300000E+02
2.300000E+02
2.300000E+02
2.300000E+02
2.300000E+02
2.300000E+02
2.300000E+02
2.300000E+02
2.300000E+02
2.300000E+02
2.300000E+02
2.300000E+02
2.300000E+02
2.300000E+02
2.300000E+02
2.300000E+02
2.300000E+02
2.300000E+02
2.300000E+02
2.300000E+02
2.300000E+02
2.300000E+02
2.300000E+02
2.300000E+02
2.300000E+02
2.300000E+02
2.300000E+02
2.300000E+02
2.300000E+02
2.300000E+02
2.300000E+02
2.300000E+02
2.300000E+02
2.300000E+02
2.300000E+02
2.300000E+02
2.300000E+02
2.300000E+02
2.300000E+02
2.300000E+02
2.300000E+02
2.300000E+02
2.300000E+02
2.300000E+02
2.300000E+02
2.300000E+02
2.300000E+02
2.300000E+02
2.300000E+02
2.300000E+02
2.300000E+02
2.300000E+02
2.300000E+02
2.300000E+02
2.300000E+02
2.300000E+02
2.300000E+02
2.300000E+02
2.300000E+02
2.300000E+02
2.300000E+02
2.300000E+02
2.300000E+02
2.300000E+02
2.300000E+02
2.300000E+02
2.300000E+02
2.300000E+02
2.300000E+02
2.300000E+02
2.300000E+02
2.300000E+02
2.300000E+02
2.300000E+02
2.300000E+02
2.300000E+02
2.300000E+02
2.300000E+02
2.300000E+02
2.300000E+02
2.300000E+02
2.300000E+02
2.300000E+02
2.300000E+02
2.300000E+02
2.300000E+02
2.300000E+02
2.300000E+02
2.300000E+02
2.300000E+02
2.300000E+02
2.300000E+02
2.300000E+02
2.300000E+02
2.300000E+02
2.300000E+02
2.300000E+02
2.300000E+02
2.300000E+02
2.300000E+02
2.300000E+02
2.300000E+02
2.300000E+02
2.300000E+02
2.300000E+02
2.300000E+02
2.300000E+02
2.300000E+02
2.300000E+02
2.300000E+02
2.300000E+02
2.300000E+02
2.300000E+02
2.300000E+02
2.300000E+02
2.300000E+02
2.300000E+02
2.300000E+02
2.300000E+02
2.300000E+02
2.300000E+02
2.300000E+02
2.300000E+02
2.300000E+02
2.300000E+02
2.300000E+02
2.300000E+02
2.300000E+02
2.300000E+02
2.300000E+02
2.300000E+02
2.300000E+02
2.300000E+02
2.300000E+02
2.300000E+02
2.300000E+02
2.300000E+02
2.300000E+02
2.300000E+02
2.300000E+02
2.300000E+02
2.300000E+02
2.300000E+02
2.300000E+02
2.300000E+02
2.300000E+02
2.300000E+02
2.300000E+02
2.300000E+02
2.300000E+02
2.300000E+02
2.300000E+02
2.300000E+02
2.300000E+02
2.300000E+02
2.300000E+02
2.300000E+02
2.300000E+02
2.300000E+02
2.300000E+02
2.300000E+02
2.300000E+02
2.300000E+02
2.300000E+02
2.300000E+02
2.300000E+02
2.300000E+02
2.300000E+02
2.300000E+02
2.300000E+02
2.300000E+02
2.300000E+02
2.300000E+02
2.300000E+02
2.300000E+02
2.300000E+02
2.300000E+02
2.300000E+02
2.300000E+02
2.300000E+02
2.300000E+02
2.300000E+02
2.300000E+02
2.300000E+02
2.300000E+02
2.300000E+02
2.300000E+02
2.300000E+02
2.300000E+02
2.300000E+02
2.300000E+02
2.350000E+02
2.350000E+02
2.350000E+02
2.350000E+02
2.350000E+02
2.350000E+02
2.350000E+02
2.350000E+02
2.350000E+02
2.350000E+02
2.350000E+02
2.350000E+02
2.350000E+02
2.350000E+02
2.350000E+02
2.350000E+02
2.350000E+02
2.350000E+02
2.350000E+02
2.350000E+02
2.350000E+02
2.350000E+02
2.350000E+02
2.350000E+02
2.350000E+02
2.350000E+02
2.350000E+02
2.350000E+02
2.350000E+02
2.350000E+02
2.350000E+02
2.350000E+02
2.350000E+02
2.350000E+02
2.350000E+02
2.350000E+02
2.350000E+02
2.350000E+02
2.350000E+02
2.350000E+02
2.350000E+02
2.350000E+02
2.350000E+02
2.350000E+02
2.350000E+02
2.350000E+02
2.350000E+02
2.350000E+02
2.350000E+02
2.350000E+02
2.350000E+02
2.350000E+02
2.350000E+02
2.350000E+02
2.350000E+02
2.350000E+02
2.350000E+02
2.350000E+02
2.350000E+02
2.350000E+02
2.350000E+02
2.350000E+02
2.350000E+02
2.350000E+02
2.350000E+02
2.350000E+02
2.350000E+02
2.350000E+02
2.350000E+02
2.350000E+02
2.350000E+02
2.350000E+02
2.350000E+02
2.350000E+02
2.350000E+02
2.350000E+02
2.350000E+02
2.350000E+02
2.350000E+02
2.350000E+02
2.350000E+02
2.350000E+02
2.350000E+02
2.350000E+02
2.350000E+02
2.350000E+02
2.350000E+02
2.350000E+02
2.350000E+02
2.350000E+02
2.350000E+02
2.350000E+02
2.350000E+02
2.350000E+02
2.350000E+02
2.350000E+02
2.350000E+02
2.350000E+02
2.350000E+02
2.350000E+02
2.350000E+02
2.350000E+02
2.350000E+02
2.350000E+02
2.350000E+02
2.350000E+02
2.350000E+02
2.350000E+02
2.350000E+02
2.350000E+02
2.350000E+02
2.350000E+02
2.350000E+02
2.350000E+02
2.350000E+02
2.350000E+02
2.350000E+02
2.350000E+02
2.350000E+02
2.350000E+02
2.350000E+02
2.350000E+02
2.350000E+02
2.350000E+02
2.350000E+02
2.350000E+02
2.350000E+02
2.350000E+02
2.350000E+02
2.350000E+02
2.350000E+02
2.350000E+02
2.350000E+02
2.350000E+02
2.350000E+02
2.350000E+02
2.350000E+02
2.350000E+02
2.350000E+02
2.350000E+02
2.350000E+02
2.350000E+02
2.350000E+02
2.350000E+02
2.350000E+02
2.350000E+02
2.350000E+02
2.350000E+02
2.350000E+02
2.350000E+02
2.350000E+02
2.350000E+02
2.350000E+02
2.350000E+02
2.350000E+02
2.350000E+02
2.350000E+02
2.350000E+02
2.350000E+02
2.350000E+02
2.350000E+02
2.350000E+02
2.350000E+02
2.350000E+02
2.350000E+02
2.350000E+02
2.350000E+02
2.350000E+02
2.350000E+02
2.350000E+02
2.350000E+02
2.350000E+02
2.350000E+02
2.350000E+02
2.350000E+02
2.350000E+02
2.350000E+02
2.350000E+02
2.350000E+02
2.350000E+02
2.350000E+02
2.350000E+02
2.350000E+02
2.350000E+02
2.350000E+02
2.350000E+02
2.350000E+02
2.350000E+02
2.350000E+02
2.350000E+02
2.350000E+02
2.350000E+02
2.350000E+02
2.350000E+02
2.350000E+02
2.350000E+02
2.350000E+02
2.350000E+02
2.350000E+02
2.350000E+02
2.350000E+02
2.400000E+02
2.400000E+02
2.400000E+02
2.400000E+02
2.400000E+02
2.400000E+02
2.400000E+02
2.400000E+02
2.400000E+02
2.400000E+02
2.400000E+02
2.400000E+02
2.400000E+02
2.400000E+02
2.400000E+02
2.400000E+02
2.400000E+02
2.400000E+02
2.400000E+02
2.400000E+02
2.400000E+02
2.400000E+02
2.400000E+02
2.400000E+02
2.400000E+02
2.400000E+02
2.400000E+02
2.400000E+02
2.400000E+02
2.400000E+02
2.400000E+02
2.400000E+02
2.400000E+02
2.400000E+02
2.400000E+02
2.400000E+02
2.400000E+02
2.400000E+02
2.400000E+02
2.400000E+02
2.400000E+02
2.400000E+02
2.400000E+02
2.400000E+02
2.400000E+02
2.400000E+02
2.400000E+02
2.400000E+02
2.400000E+02
2.400000E+02
2.400000E+02
2.400000E+02
2.400000E+02
2.400000E+02
2.400000E+02
2.400000E+02
2.400000E+02
2.400000E+02
2.400000E+02
2.400000E+02
2.400000E+02
2.400000E+02
2.400000E+02
2.400000E+02
2.400000E+02
2.400000E+02
2.400000E+02
2.400000E+02
2.400000E+02
2.400000E+02
2.400000E+02
2.400000E+02
2.400000E+02
2.400000E+02
2.400000E+02
2.400000E+02
2.400000E+02
2.400000E+02
2.400000E+02
2.400000E+02
2.400000E+02
2.400000E+02
2.400000E+02
2.400000E+02
2.400000E+02
2.400000E+02
2.400000E+02
2.400000E+02
2.400000E+02
2.400000E+02
2.400000E+02
2.400000E+02
2.400000E+02
2.400000E+02
2.400000E+02
2.400000E+02
2.400000E+02
2.400000E+02
2.400000E+02
2.400000E+02
2.400000E+02
2.400000E+02
2.400000E+02
2.400000E+02
2.400000E+02
2.400000E+02
2.400000E+02
2.400000E+02
2.400000E+02
2.400000E+02
2.400000E+02
2.400000E+02
2.400000E+02
2.400000E+02
2.400000E+02
2.400000E+02
2.400000E+02
2.400000E+02
2.400000E+02
2.400000E+02
2.400000E+02
2.400000E+02
2.400000E+02
2.400000E+02
2.400000E+02
2.400000E+02
2.400000E+02
2.400000E+02
2.400000E+02
2.400000E+02
2.400000E+02
2.400000E+02
2.400000E+02
2.400000E+02
2.400000E+02
2.400000E+02
2.400000E+02
2.400000E+02
2.400000E+02
2.400000E+02
2.400000E+02
2.400000E+02
2.400000E+02
2.400000E+02
2.400000E+02
2.400000E+02
2.400000E+02
2.400000E+02
2.400000E+02
2.400000E+02
2.400000E+02
2.400000E+02
2.400000E+02
2.400000E+02
2.400000E+02
2.400000E+02
2.400000E+02
2.400000E+02
2.400000E+02
2.400000E+02
2.400000E+02
2.400000E+02
2.400000E+02
2.400000E+02
2.400000E+02
2.400000E+02
2.400000E+02
2.400000E+02
2.400000E+02
2.400000E+02
2.400000E+02
2.400000E+02
2.400000E+02
2.400000E+02
2.400000E+02
2.400000E+02
2.400000E+02
2.400000E+02
2.400000E+02
2.400000E+02
2.400000E+02
2.400000E+02
2.400000E+02
2.400000E+02
2.400000E+02
2.400000E+02
2.400000E+02
2.400000E+02
2.400000E+02
2.400000E+02
2.400000E+02
2.400000E+02
2.400000E+02
2.400000E+02
2.400000E+02
2.400000E+02
2.400000E+02
2.400000E+02
2.400000E+02
2.400000E+02
2.400000E+02
2.450000E+02
2.450000E+02
2.450000E+02
2.450000E+02
2.450000E+02
2.450000E+02
2.450000E+02
2.450000E+02
2.450000E+02
2.450000E+02
2.450000E+02
2.450000E+02
2.450000E+02
2.450000E+02
2.450000E+02
2.450000E+02
2.450000E+02
2.450000E+02
2.450000E+02
2.450000E+02
2.450000E+02
2.450000E+02
2.450000E+02
2.450000E+02
2.450000E+02
2.450000E+02
2.450000E+02
2.450000E+02
2.450000E+02
2.450000E+02
2.450000E+02
2.450000E+02
2.450000E+02
2.450000E+02
2.450000E+02
2.450000E+02
2.450000E+02
2.450000E+02
2.450000E+02
2.450000E+02
2.450000E+02
2.450000E+02
2.450000E+02
2.450000E+02
2.450000E+02
2.450000E+02
2.450000E+02
2.450000E+02
2.450000E+02
2.450000E+02
2.450000E+02
2.450000E+02
2.450000E+02
2.450000E+02
2.450000E+02
2.450000E+02
2.450000E+02
2.450000E+02
2.450000E+02
2.450000E+02
2.450000E+02
2.450000E+02
2.450000E+02
2.450000E+02
2.450000E+02
2.450000E+02
2.450000E+02
2.450000E+02
2.450000E+02
2.450000E+02
2.450000E+02
2.450000E+02
2.450000E+02
2.450000E+02
2.450000E+02
2.450000E+02
2.450000E+02
2.450000E+02
2.450000E+02
2.450000E+02
2.450000E+02
2.450000E+02
2.450000E+02
2.450000E+02
2.450000E+02
2.450000E+02
2.450000E+02
2.450000E+02
2.450000E+02
2.450000E+02
2.450000E+02
2.450000E+02
2.450000E+02
2.450000E+02
2.450000E+02
2.450000E+02
2.450000E+02
2.450000E+02
2.450000E+02
2.450000E+02
2.450000E+02
2.450000E+02
2.450000E+02
2.450000E+02
2.450000E+02
2.450000E+02
2.450000E+02
2.450000E+02
2.450000E+02
2.450000E+02
2.450000E+02
2.450000E+02
2.450000E+02
2.450000E+02
2.450000E+02
2.450000E+02
2.450000E+02
2.450000E+02
2.450000E+02
2.450000E+02
2.450000E+02
2.450000E+02
2.450000E+02
2.450000E+02
2.450000E+02
2.450000E+02
2.450000E+02
2.450000E+02
2.450000E+02
2.450000E+02
2.450000E+02
2.450000E+02
2.450000E+02
2.450000E+02
2.450000E+02
2.450000E+02
2.450000E+02
2.450000E+02
2.450000E+02
2.450000E+02
2.450000E+02
2.450000E+02
2.450000E+02
2.450000E+02
2.450000E+02
2.450000E+02
2.450000E+02
2.450000E+02
2.450000E+02
2.450000E+02
2.450000E+02
2.450000E+02
2.450000E+02
2.450000E+02
2.450000E+02
2.450000E+02
2.450000E+02
2.450000E+02
2.450000E+02
2.450000E+02
2.450000E+02
2.450000E+02
2.450000E+02
2.450000E+02
2.450000E+02
2.450000E+02
2.450000E+02
2.450000E+02
2.450000E+02
2.450000E+02
2.450000E+02
2.450000E+02
2.450000E+02
2.450000E+02
2.450000E+02
2.450000E+02
2.450000E+02
2.450000E+02
2.450000E+02
2.450000E+02
2.450000E+02
2.450000E+02
2.450000E+02
2.450000E+02
2.450000E+02
2.450000E+02
2.450000E+02
2.450000E+02
2.450000E+02
2.450000E+02
2.450000E+02
2.450000E+02
2.450000E+02
2.450000E+02
2.450000E+02
2.450000E+02
2.450000E+02
2.450000E+02
2.450000E+02
2.450000E+02
2.450000E+02
2.500000E+02
2.500000E+02
2.500000E+02
2.500000E+02
2.500000E+02
2.500000E+02
2.500000E+02
2.500000E+02
2.500000E+02
2.500000E+02
2.500000E+02
2.500000E+02
2.500000E+02
2.500000E+02
2.500000E+02
2.500000E+02
2.500000E+02
2.500000E+02
2.500000E+02
2.500000E+02
2.500000E+02
2.500000E+02
2.500000E+02
2.500000E+02
2.500000E+02
2.500000E+02
2.500000E+02
2.500000E+02
2.500000E+02
2.500000E+02
2.500000E+02
2.500000E+02
2.500000E+02
2.500000E+02
2.500000E+02
2.500000E+02
2.500000E+02
2.500000E+02
2.500000E+02
2.500000E+02
2.500000E+02
2.500000E+02
2.500000E+02
2.500000E+02
2.500000E+02
2.500000E+02
2.500000E+02
2.500000E+02
2.500000E+02
2.500000E+02
2.500000E+02
2.500000E+02
2.500000E+02
2.500000E+02
2.500000E+02
2.500000E+02
2.500000E+02
2.500000E+02
2.500000E+02
2.500000E+02
2.500000E+02
2.500000E+02
2.500000E+02
2.500000E+02
2.500000E+02
2.500000E+02
2.500000E+02
2.500000E+02
2.500000E+02
2.500000E+02
2.500000E+02
2.500000E+02
2.500000E+02
2.500000E+02
2.500000E+02
2.500000E+02
2.500000E+02
2.500000E+02
2.500000E+02
2.500000E+02
2.500000E+02
2.500000E+02
2.500000E+02
2.500000E+02
2.500000E+02
2.500000E+02
2.500000E+02
2.500000E+02
2.500000E+02
2.500000E+02
2.500000E+02
2.500000E+02
2.500000E+02
2.500000E+02
2.500000E+02
2.500000E+02
2.500000E+02
2.500000E+02
2.500000E+02
2.500000E+02
2.500000E+02
2.500000E+02
2.500000E+02
2.500000E+02
2.500000E+02
2.500000E+02
2.500000E+02
2.500000E+02
2.500000E+02
2.500000E+02
2.500000E+02
2.500000E+02
2.500000E+02
2.500000E+02
2.500000E+02
2.500000E+02
2.500000E+02
2.500000E+02
2.500000E+02
2.500000E+02
2.500000E+02
2.500000E+02
2.500000E+02
2.500000E+02
2.500000E+02
2.500000E+02
2.500000E+02
2.500000E+02
2.500000E+02
2.500000E+02
2.500000E+02
2.500000E+02
2.500000E+02
2.500000E+02
2.500000E+02
2.500000E+02
2.500000E+02
2.500000E+02
2.500000E+02
2.500000E+02
2.500000E+02
2.500000E+02
2.500000E+02
2.500000E+02
2.500000E+02
2.500000E+02
2.500000E+02
2.500000E+02
2.500000E+02
2.500000E+02
2.500000E+02
2.500000E+02
2.500000E+02
2.500000E+02
2.500000E+02
2.500000E+02
2.500000E+02
2.500000E+02
2.500000E+02
2.500000E+02
2.500000E+02
2.500000E+02
2.500000E+02
2.500000E+02
2.500000E+02
2.500000E+02
2.500000E+02
2.500000E+02
2.500000E+02
2.500000E+02
2.500000E+02
2.500000E+02
2.500000E+02
2.500000E+02
2.500000E+02
2.500000E+02
2.500000E+02
2.500000E+02
2.500000E+02
2.500000E+02
2.500000E+02
2.500000E+02
2.500000E+02
2.500000E+02
2.500000E+02
2.500000E+02
2.500000E+02
2.500000E+02
2.500000E+02
2.500000E+02
2.500000E+02
2.500000E+02
2.500000E+02
2.500000E+02
2.500000E+02
2.500000E+02
2.500000E+02
2.500000E+02
2.500000E+02
2.500000E+02
2.500000E+02
2.550000E+02
2.550000E+02
2.550000E+02
2.550000E+02
2.550000E+02
2.550000E+02
2.550000E+02
2.550000E+02
2.550000E+02
2.550000E+02
2.550000E+02
2.550000E+02
2.550000E+02
2.550000E+02
2.550000E+02
2.550000E+02
2.550000E+02
2.550000E+02
2.550000E+02
2.550000E+02
2.550000E+02
2.550000E+02
2.550000E+02
2.550000E+02
2.550000E+02
2.550000E+02
2.550000E+02
2.550000E+02
2.550000E+02
2.550000E+02
2.550000E+02
2.550000E+02
2.550000E+02
2.550000E+02
2.550000E+02
2.550000E+02
2.550000E+02
2.550000E+02
2.550000E+02
2.550000E+02
2.550000E+02
2.550000E+02
2.550000E+02
2.550000E+02
2.550000E+02
2.550000E+02
2.550000E+02
2.550000E+02
2.550000E+02
2.550000E+02
2.550000E+02
2.550000E+02
2.550000E+02
2.550000E+02
2.550000E+02
2.550000E+02
2.550000E+02
2.550000E+02
2.550000E+02
2.550000E+02
2.550000E+02
2.550000E+02
2.550000E+02
2.550000E+02
2.550000E+02
2.550000E+02
2.550000E+02
2.550000E+02
2.550000E+02
2.550000E+02
2.550000E+02
2.550000E+02
2.550000E+02
2.550000E+02
2.550000E+02
2.550000E+02
2.550000E+02
2.550000E+02
2.550000E+02
2.550000E+02
2.550000E+02
2.550000E+02
2.550000E+02
2.550000E+02
2.550000E+02
2.550000E+02
2.550000E+02
2.550000E+02
2.550000E+02
2.550000E+02
2.550000E+02
2.550000E+02
2.550000E+02
2.550000E+02
2.550000E+02
2.550000E+02
2.550000E+02
2.550000E+02
2.550000E+02
2.550000E+02
2.550000E+02
2.550000E+02
2.550000E+02
2.550000E+02
2.550000E+02
2.550000E+02
2.550000E+02
2.550000E+02
2.550000E+02
2.550000E+02
2.550000E+02
2.550000E+02
2.550000E+02
2.550000E+02
2.550000E+02
2.550000E+02
2.550000E+02
2.550000E+02
2.550000E+02
2.550000E+02
2.550000E+02
2.550000E+02
2.550000E+02
2.550000E+02
2.550000E+02
2.550000E+02
2.550000E+02
2.550000E+02
2.550000E+02
2.550000E+02
2.550000E+02
2.550000E+02
2.550000E+02
2.550000E+02
2.550000E+02
2.550000E+02
2.550000E+02
2.550000E+02
2.550000E+02
2.550000E+02
2.550000E+02
2.550000E+02
2.550000E+02
2.550000E+02
2.550000E+02
2.550000E+02
2.550000E+02
2.550000E+02
2.550000E+02
2.550000E+02
2.550000E+02
2.550000E+02
2.550000E+02
2.550000E+02
2.550000E+02
2.550000E+02
2.550000E+02
2.550000E+02
2.550000E+02
2.550000E+02
2.550000E+02
2.550000E+02
2.550000E+02
2.550000E+02
2.550000E+02
2.550000E+02
2.550000E+02
2.550000E+02
2.550000E+02
2.550000E+02
2.550000E+02
2.550000E+02
2.550000E+02
2.550000E+02
2.550000E+02
2.550000E+02
2.550000E+02
2.550000E+02
2.550000E+02
2.550000E+02
2.550000E+02
2.550000E+02
2.550000E+02
2.550000E+02
2.550000E+02
2.550000E+02
2.550000E+02
2.550000E+02
2.550000E+02
2.550000E+02
2.550000E+02
2.550000E+02
2.550000E+02
2.550000E+02
2.550000E+02
2.550000E+02
2.550000E+02
2.550000E+02
2.550000E+02
2.550000E+02
2.550000E+02
2.600000E+02
2.600000E+02
2.600000E+02
2.600000E+02
2.600000E+02
2.600000E+02
2.600000E+02
2.600000E+02
2.600000E+02
2.600000E+02
2.600000E+02
2.600000E+02
2.600000E+02
2.600000E+02
2.600000E+02
2.600000E+02
2.600000E+02
2.600000E+02
2.600000E+02
2.600000E+02
2.600000E+02
2.600000E+02
2.600000E+02
2.600000E+02
2.600000E+02
2.600000E+02
2.600000E+02
2.600000E+02
2.600000E+02
2.600000E+02
2.600000E+02
2.600000E+02
2.600000E+02
2.600000E+02
2.600000E+02
2.600000E+02
2.600000E+02
2.600000E+02
2.600000E+02
2.600000E+02
2.600000E+02
2.600000E+02
2.600000E+02
2.600000E+02
2.600000E+02
2.600000E+02
2.600000E+02
2.600000E+02
2.600000E+02
2.600000E+02
2.600000E+02
2.600000E+02
2.600000E+02
2.600000E+02
2.600000E+02
2.600000E+02
2.600000E+02
2.600000E+02
2.600000E+02
2.600000E+02
2.600000E+02
2.600000E+02
2.600000E+02
2.600000E+02
2.600000E+02
2.600000E+02
2.600000E+02
2.600000E+02
2.600000E+02
2.600000E+02
2.600000E+02
2.600000E+02
2.600000E+02
2.600000E+02
2.600000E+02
2.600000E+02
2.600000E+02
2.600000E+02
2.600000E+02
2.600000E+02
2.600000E+02
2.600000E+02
2.600000E+02
2.600000E+02
2.600000E+02
2.600000E+02
2.600000E+02
2.600000E+02
2.600000E+02
2.600000E+02
2.600000E+02
2.600000E+02
2.600000E+02
2.600000E+02
2.600000E+02
2.600000E+02
2.600000E+02
2.600000E+02
2.600000E+02
2.600000E+02
2.600000E+02
2.600000E+02
2.600000E+02
2.600000E+02
2.600000E+02
2.600000E+02
2.600000E+02
2.600000E+02
2.600000E+02
2.600000E+02
2.600000E+02
2.600000E+02
2.600000E+02
2.600000E+02
2.600000E+02
2.600000E+02
2.600000E+02
2.600000E+02
2.600000E+02
2.600000E+02
2.600000E+02
2.600000E+02
2.600000E+02
2.600000E+02
2.600000E+02
2.600000E+02
2.600000E+02
2.600000E+02
2.600000E+02
2.600000E+02
2.600000E+02
2.600000E+02
2.600000E+02
2.600000E+02
2.600000E+02
2.600000E+02
2.600000E+02
2.600000E+02
2.600000E+02
2.600000E+02
2.600000E+02
2.600000E+02
2.600000E+02
2.600000E+02
2.600000E+02
2.600000E+02
2.600000E+02
2.600000E+02
2.600000E+02
2.600000E+02
2.600000E+02
2.600000E+02
2.600000E+02
2.600000E+02
2.600000E+02
2.600000E+02
2.600000E+02
2.600000E+02
2.600000E+02
2.600000E+02
2.600000E+02
2.600000E+02
2.600000E+02
2.600000E+02
2.600000E+02
2.600000E+02
2.600000E+02
2.600000E+02
2.600000E+02
2.600000E+02
2.600000E+02
2.600000E+02
2.600000E+02
2.600000E+02
2.600000E+02
2.600000E+02
2.600000E+02
2.600000E+02
2.600000E+02
2.600000E+02
2.600000E+02
2.600000E+02
2.600000E+02
2.600000E+02
2.600000E+02
2.600000E+02
2.600000E+02
2.600000E+02
2.600000E+02
2.600000E+02
2.600000E+02
2.600000E+02
2.600000E+02
2.600000E+02
2.600000E+02
2.600000E+02
2.600000E+02
2.600000E+02
2.600000E+02
2.600000E+02
2.600000E+02
2.650000E+02
2.650000E+02
2.650000E+02
2.650000E+02
2.650000E+02
2.650000E+02
2.650000E+02
2.650000E+02
2.650000E+02
2.650000E+02
2.650000E+02
2.650000E+02
2.650000E+02
2.650000E+02
2.650000E+02
2.650000E+02
2.650000E+02
2.650000E+02
2.650000E+02
2.650000E+02
2.650000E+02
2.650000E+02
2.650000E+02
2.650000E+02
2.650000E+02
2.650000E+02
2.650000E+02
2.650000E+02
2.650000E+02
2.650000E+02
2.650000E+02
2.650000E+02
2.650000E+02
2.650000E+02
2.650000E+02
2.650000E+02
2.650000E+02
2.650000E+02
2.650000E+02
2.650000E+02
2.650000E+02
2.650000E+02
2.650000E+02
2.650000E+02
2.650000E+02
2.650000E+02
2.650000E+02
2.650000E+02
2.650000E+02
2.650000E+02
2.650000E+02
2.650000E+02
2.650000E+02
2.650000E+02
2.650000E+02
2.650000E+02
2.650000E+02
2.650000E+02
2.650000E+02
2.650000E+02
2.650000E+02
2.650000E+02
2.650000E+02
2.650000E+02
2.650000E+02
2.650000E+02
2.650000E+02
2.650000E+02
2.650000E+02
2.650000E+02
2.650000E+02
2.650000E+02
2.650000E+02
2.650000E+02
2.650000E+02
2.650000E+02
2.650000E+02
2.650000E+02
2.650000E+02
2.650000E+02
2.650000E+02
2.650000E+02
2.650000E+02
2.650000E+02
2.650000E+02
2.650000E+02
2.650000E+02
2.650000E+02
2.650000E+02
2.650000E+02
2.650000E+02
2.650000E+02
2.650000E+02
2.650000E+02
2.650000E+02
2.650000E+02
2.650000E+02
2.650000E+02
2.650000E+02
2.650000E+02
2.650000E+02
2.650000E+02
2.650000E+02
2.650000E+02
2.650000E+02
2.650000E+02
2.650000E+02
2.650000E+02
2.650000E+02
2.650000E+02
2.650000E+02
2.650000E+02
2.650000E+02
2.650000E+02
2.650000E+02
2.650000E+02
2.650000E+02
2.650000E+02
2.650000E+02
2.650000E+02
2.650000E+02
2.650000E+02
2.650000E+02
2.650000E+02
2.650000E+02
2.650000E+02
2.650000E+02
2.650000E+02
2.650000E+02
2.650000E+02
2.650000E+02
2.650000E+02
2.650000E+02
2.650000E+02
2.650000E+02
2.650000E+02
2.650000E+02
2.650000E+02
2.650000E+02
2.650000E+02
2.650000E+02
2.650000E+02
2.650000E+02
2.650000E+02
2.650000E+02
2.650000E+02
2.650000E+02
2.650000E+02
2.650000E+02
2.650000E+02
2.650000E+02
2.650000E+02
2.650000E+02
2.650000E+02
2.650000E+02
2.650000E+02
2.650000E+02
2.650000E+02
2.650000E+02
2.650000E+02
2.650000E+02
2.650000E+02
2.650000E+02
2.650000E+02
2.650000E+02
2.650000E+02
2.650000E+02
2.650000E+02
2.650000E+02
2.650000E+02
2.650000E+02
2.650000E+02
2.650000E+02
2.650000E+02
2.650000E+02
2.650000E+02
2.650000E+02
2.650000E+02
2.650000E+02
2.650000E+02
2.650000E+02
2.650000E+02
2.650000E+02
2.650000E+02
2.650000E+02
2.650000E+02
2.650000E+02
2.650000E+02
2.650000E+02
2.650000E+02
2.650000E+02
2.650000E+02
2.650000E+02
2.650000E+02
2.650000E+02
2.650000E+02
2.650000E+02
2.650000E+02
2.650000E+02
2.650000E+02
2.650000E+02
2.700000E+02
2.700000E+02
2.700000E+02
2.700000E+02
2.700000E+02
2.700000E+02
2.700000E+02
2.700000E+02
2.700000E+02
2.700000E+02
2.700000E+02
2.700000E+02
2.700000E+02
2.700000E+02
2.700000E+02
2.700000E+02
2.700000E+02
2.700000E+02
2.700000E+02
2.700000E+02
2.700000E+02
2.700000E+02
2.700000E+02
2.700000E+02
2.700000E+02
2.700000E+02
2.700000E+02
2.700000E+02
2.700000E+02
2.700000E+02
2.700000E+02
2.700000E+02
2.700000E+02
2.700000E+02
2.700000E+02
2.700000E+02
2.700000E+02
2.700000E+02
2.700000E+02
2.700000E+02
2.700000E+02
2.700000E+02
2.700000E+02
2.700000E+02
2.700000E+02
2.700000E+02
2.700000E+02
2.700000E+02
2.700000E+02
2.700000E+02
2.700000E+02
2.700000E+02
2.700000E+02
2.700000E+02
2.700000E+02
2.700000E+02
2.700000E+02
2.700000E+02
2.700000E+02
2.700000E+02
2.700000E+02
2.700000E+02
2.700000E+02
2.700000E+02
2.700000E+02
2.700000E+02
2.700000E+02
2.700000E+02
2.700000E+02
2.700000E+02
2.700000E+02
2.700000E+02
2.700000E+02
2.700000E+02
2.700000E+02
2.700000E+02
2.700000E+02
2.700000E+02
2.700000E+02
2.700000E+02
2.700000E+02
2.700000E+02
2.700000E+02
2.700000E+02
2.700000E+02
2.700000E+02
2.700000E+02
2.700000E+02
2.700000E+02
2.700000E+02
2.700000E+02
2.700000E+02
2.700000E+02
2.700000E+02
2.700000E+02
2.700000E+02
2.700000E+02
2.700000E+02
2.700000E+02
2.700000E+02
2.700000E+02
2.700000E+02
2.700000E+02
2.700000E+02
2.700000E+02
2.700000E+02
2.700000E+02
2.700000E+02
2.700000E+02
2.700000E+02
2.700000E+02
2.700000E+02
2.700000E+02
2.700000E+02
2.700000E+02
2.700000E+02
2.700000E+02
2.700000E+02
2.700000E+02
2.700000E+02
2.700000E+02
2.700000E+02
2.700000E+02
2.700000E+02
2.700000E+02
2.700000E+02
2.700000E+02
2.700000E+02
2.700000E+02
2.700000E+02
2.700000E+02
2.700000E+02
2.700000E+02
2.700000E+02
2.700000E+02
2.700000E+02
2.700000E+02
2.700000E+02
2.700000E+02
2.700000E+02
2.700000E+02
2.700000E+02
2.700000E+02
2.700000E+02
2.700000E+02
2.700000E+02
2.700000E+02
2.700000E+02
2.700000E+02
2.700000E+02
2.700000E+02
2.700000E+02
2.700000E+02
2.700000E+02
2.700000E+02
2.700000E+02
2.700000E+02
2.700000E+02
2.700000E+02
2.700000E+02
2.700000E+02
2.700000E+02
2.700000E+02
2.700000E+02
2.700000E+02
2.700000E+02
2.700000E+02
2.700000E+02
2.700000E+02
2.700000E+02
2.700000E+02
2.700000E+02
2.700000E+02
2.700000E+02
2.700000E+02
2.700000E+02
2.700000E+02
2.700000E+02
2.700000E+02
2.700000E+02
2.700000E+02
2.700000E+02
2.700000E+02
2.700000E+02
2.700000E+02
2.700000E+02
2.700000E+02
2.700000E+02
2.700000E+02
2.700000E+02
2.700000E+02
2.700000E+02
2.700000E+02
2.700000E+02
2.700000E+02
2.700000E+02
2.700000E+02
2.700000E+02
2.700000E+02
2.700000E+02
2.700000E+02
2.750000E+02
2.750000E+02
2.750000E+02
2.750000E+02
2.750000E+02
2.750000E+02
2.750000E+02
2.750000E+02
2.750000E+02
2.750000E+02
2.750000E+02
2.750000E+02
2.750000E+02
2.750000E+02
2.750000E+02
2.750000E+02
2.750000E+02
2.750000E+02
2.750000E+02
2.750000E+02
2.750000E+02
2.750000E+02
2.750000E+02
2.750000E+02
2.750000E+02
2.750000E+02
2.750000E+02
2.750000E+02
2.750000E+02
2.750000E+02
2.750000E+02
2.750000E+02
2.750000E+02
2.750000E+02
2.750000E+02
2.750000E+02
2.750000E+02
2.750000E+02
2.750000E+02
2.750000E+02
2.750000E+02
2.750000E+02
2.750000E+02
2.750000E+02
2.750000E+02
2.750000E+02
2.750000E+02
2.750000E+02
2.750000E+02
2.750000E+02
2.750000E+02
2.750000E+02
2.750000E+02
2.750000E+02
2.750000E+02
2.750000E+02
2.750000E+02
2.750000E+02
2.750000E+02
2.750000E+02
2.750000E+02
2.750000E+02
2.750000E+02
2.750000E+02
2.750000E+02
2.750000E+02
2.750000E+02
2.750000E+02
2.750000E+02
2.750000E+02
2.750000E+02
2.750000E+02
2.750000E+02
2.750000E+02
2.750000E+02
2.750000E+02
2.750000E+02
2.750000E+02
2.750000E+02
2.750000E+02
2.750000E+02
2.750000E+02
2.750000E+02
2.750000E+02
2.750000E+02
2.750000E+02
2.750000E+02
2.750000E+02
2.750000E+02
2.750000E+02
2.750000E+02
2.750000E+02
2.750000E+02
2.750000E+02
2.750000E+02
2.750000E+02
2.750000E+02
2.750000E+02
2.750000E+02
2.750000E+02
2.750000E+02
2.750000E+02
2.750000E+02
2.750000E+02
2.750000E+02
2.750000E+02
2.750000E+02
2.750000E+02
2.750000E+02
2.750000E+02
2.750000E+02
2.750000E+02
2.750000E+02
2.750000E+02
2.750000E+02
2.750000E+02
2.750000E+02
2.750000E+02
2.750000E+02
2.750000E+02
2.750000E+02
2.750000E+02
2.750000E+02
2.750000E+02
2.750000E+02
2.750000E+02
2.750000E+02
2.750000E+02
2.750000E+02
2.750000E+02
2.750000E+02
2.750000E+02
2.750000E+02
2.750000E+02
2.750000E+02
2.750000E+02
2.750000E+02
2.750000E+02
2.750000E+02
2.750000E+02
2.750000E+02
2.750000E+02
2.750000E+02
2.750000E+02
2.750000E+02
2.750000E+02
2.750000E+02
2.750000E+02
2.750000E+02
2.750000E+02
2.750000E+02
2.750000E+02
2.750000E+02
2.750000E+02
2.750000E+02
2.750000E+02
2.750000E+02
2.750000E+02
2.750000E+02
2.750000E+02
2.750000E+02
2.750000E+02
2.750000E+02
2.750000E+02
2.750000E+02
2.750000E+02
2.750000E+02
2.750000E+02
2.750000E+02
2.750000E+02
2.750000E+02
2.750000E+02
2.750000E+02
2.750000E+02
2.750000E+02
2.750000E+02
2.750000E+02
2.750000E+02
2.750000E+02
2.750000E+02
2.750000E+02
2.750000E+02
2.750000E+02
2.750000E+02
2.750000E+02
2.750000E+02
2.750000E+02
2.750000E+02
2.750000E+02
2.750000E+02
2.750000E+02
2.750000E+02
2.750000E+02
2.750000E+02
2.750000E+02
2.750000E+02
2.750000E+02
2.750000E+02
2.750000E+02
2.750000E+02
2.750000E+02
2.800000E+02
2.800000E+02
2.800000E+02
2.800000E+02
2.800000E+02
2.800000E+02
2.800000E+02
2.800000E+02
2.800000E+02
2.800000E+02
2.800000E+02
2.800000E+02
2.800000E+02
2.800000E+02
2.800000E+02
2.800000E+02
2.800000E+02
2.800000E+02
2.800000E+02
2.800000E+02
2.800000E+02
2.800000E+02
2.800000E+02
2.800000E+02
2.800000E+02
2.800000E+02
2.800000E+02
2.800000E+02
2.800000E+02
2.800000E+02
2.800000E+02
2.800000E+02
2.800000E+02
2.800000E+02
2.800000E+02
2.800000E+02
2.800000E+02
2.800000E+02
2.800000E+02
2.800000E+02
2.800000E+02
2.800000E+02
2.800000E+02
2.800000E+02
2.800000E+02
2.800000E+02
2.800000E+02
2.800000E+02
2.800000E+02
2.800000E+02
2.800000E+02
2.800000E+02
2.800000E+02
2.800000E+02
2.800000E+02
2.800000E+02
2.800000E+02
2.800000E+02
2.800000E+02
2.800000E+02
2.800000E+02
2.800000E+02
2.800000E+02
2.800000E+02
2.800000E+02
2.800000E+02
2.800000E+02
2.800000E+02
2.800000E+02
2.800000E+02
2.800000E+02
2.800000E+02
2.800000E+02
2.800000E+02
2.800000E+02
2.800000E+02
2.800000E+02
2.800000E+02
2.800000E+02
2.800000E+02
2.800000E+02
2.800000E+02
2.800000E+02
2.800000E+02
2.800000E+02
2.800000E+02
2.800000E+02
2.800000E+02
2.800000E+02
2.800000E+02
2.800000E+02
2.800000E+02
2.800000E+02
2.800000E+02
2.800000E+02
2.800000E+02
2.800000E+02
2.800000E+02
2.800000E+02
2.800000E+02
2.800000E+02
2.800000E+02
2.800000E+02
2.800000E+02
2.800000E+02
2.800000E+02
2.800000E+02
2.800000E+02
2.800000E+02
2.800000E+02
2.800000E+02
2.800000E+02
2.800000E+02
2.800000E+02
2.800000E+02
2.800000E+02
2.800000E+02
2.800000E+02
2.800000E+02
2.800000E+02
2.800000E+02
2.800000E+02
2.800000E+02
2.800000E+02
2.800000E+02
2.800000E+02
2.800000E+02
2.800000E+02
2.800000E+02
2.800000E+02
2.800000E+02
2.800000E+02
2.800000E+02
2.800000E+02
2.800000E+02
2.800000E+02
2.800000E+02
2.800000E+02
2.800000E+02
2.800000E+02
2.800000E+02
2.800000E+02
2.800000E+02
2.800000E+02
2.800000E+02
2.800000E+02
2.800000E+02
2.800000E+02
2.800000E+02
2.800000E+02
2.800000E+02
2.800000E+02
2.800000E+02
2.800000E+02
2.800000E+02
2.800000E+02
2.800000E+02
2.800000E+02
2.800000E+02
2.800000E+02
2.800000E+02
2.800000E+02
2.800000E+02
2.800000E+02
2.800000E+02
2.800000E+02
2.800000E+02
2.800000E+02
2.800000E+02
2.800000E+02
2.800000E+02
2.800000E+02
2.800000E+02
2.800000E+02
2.800000E+02
2.800000E+02
2.800000E+02
2.800000E+02
2.800000E+02
2.800000E+02
2.800000E+02
2.800000E+02
2.800000E+02
2.800000E+02
2.800000E+02
2.800000E+02
2.800000E+02
2.800000E+02
2.800000E+02
2.800000E+02
2.800000E+02
2.800000E+02
2.800000E+02
2.800000E+02
2.800000E+02
2.800000E+02
2.800000E+02
2.800000E+02
2.800000E+02
2.800000E+02
2.800000E+02
2.850000E+02
2.850000E+02
2.850000E+02
2.850000E+02
2.850000E+02
2.850000E+02
2.850000E+02
2.850000E+02
2.850000E+02
2.850000E+02
2.850000E+02
2.850000E+02
2.850000E+02
2.850000E+02
2.850000E+02
2.850000E+02
2.850000E+02
2.850000E+02
2.850000E+02
2.850000E+02
2.850000E+02
2.850000E+02
2.850000E+02
2.850000E+02
2.850000E+02
2.850000E+02
2.850000E+02
2.850000E+02
2.850000E+02
2.850000E+02
2.850000E+02
2.850000E+02
2.850000E+02
2.850000E+02
2.850000E+02
2.850000E+02
2.850000E+02
2.850000E+02
2.850000E+02
2.850000E+02
2.850000E+02
2.850000E+02
2.850000E+02
2.850000E+02
2.850000E+02
2.850000E+02
2.850000E+02
2.850000E+02
2.850000E+02
2.850000E+02
2.850000E+02
2.850000E+02
2.850000E+02
2.850000E+02
2.850000E+02
2.850000E+02
2.850000E+02
2.850000E+02
2.850000E+02
2.850000E+02
2.850000E+02
2.850000E+02
2.850000E+02
2.850000E+02
2.850000E+02
2.850000E+02
2.850000E+02
2.850000E+02
2.850000E+02
2.850000E+02
2.850000E+02
2.850000E+02
2.850000E+02
2.850000E+02
2.850000E+02
2.850000E+02
2.850000E+02
2.850000E+02
2.850000E+02
2.850000E+02
2.850000E+02
2.850000E+02
2.850000E+02
2.850000E+02
2.850000E+02
2.850000E+02
2.850000E+02
2.850000E+02
2.850000E+02
2.850000E+02
2.850000E+02
2.850000E+02
2.850000E+02
2.850000E+02
2.850000E+02
2.850000E+02
2.850000E+02
2.850000E+02
2.850000E+02
2.850000E+02
2.850000E+02
2.850000E+02
2.850000E+02
2.850000E+02
2.850000E+02
2.850000E+02
2.850000E+02
2.850000E+02
2.850000E+02
2.850000E+02
2.850000E+02
2.850000E+02
2.850000E+02
2.850000E+02
2.850000E+02
2.850000E+02
2.850000E+02
2.850000E+02
2.850000E+02
2.850000E+02
2.850000E+02
2.850000E+02
2.850000E+02
2.850000E+02
2.850000E+02
2.850000E+02
2.850000E+02
2.850000E+02
2.850000E+02
2.850000E+02
2.850000E+02
2.850000E+02
2.850000E+02
2.850000E+02
2.850000E+02
2.850000E+02
2.850000E+02
2.850000E+02
2.850000E+02
2.850000E+02
2.850000E+02
2.850000E+02
2.850000E+02
2.850000E+02
2.850000E+02
2.850000E+02
2.850000E+02
2.850000E+02
2.850000E+02
2.850000E+02
2.850000E+02
2.850000E+02
2.850000E+02
2.850000E+02
2.850000E+02
2.850000E+02
2.850000E+02
2.850000E+02
2.850000E+02
2.850000E+02
2.850000E+02
2.850000E+02
2.850000E+02
2.850000E+02
2.850000E+02
2.850000E+02
2.850000E+02
2.850000E+02
2.850000E+02
2.850000E+02
2.850000E+02
2.850000E+02
2.850000E+02
2.850000E+02
2.850000E+02
2.850000E+02
2.850000E+02
2.850000E+02
2.850000E+02
2.850000E+02
2.850000E+02
2.850000E+02
2.850000E+02
2.850000E+02
2.850000E+02
2.850000E+02
2.850000E+02
2.850000E+02
2.850000E+02
2.850000E+02
2.850000E+02
2.850000E+02
2.850000E+02
2.850000E+02
2.850000E+02
2.850000E+02
2.850000E+02
2.850000E+02
2.850000E+02
2.850000E+02
2.850000E+02
2.900000E+02
2.900000E+02
2.900000E+02
2.900000E+02
2.900000E+02
2.900000E+02
2.900000E+02
2.900000E+02
2.900000E+02
2.900000E+02
2.900000E+02
2.900000E+02
2.900000E+02
2.900000E+02
2.900000E+02
2.900000E+02
2.900000E+02
2.900000E+02
2.900000E+02
2.900000E+02
2.900000E+02
2.900000E+02
2.900000E+02
2.900000E+02
2.900000E+02
2.900000E+02
2.900000E+02
2.900000E+02
2.900000E+02
2.900000E+02
2.900000E+02
2.900000E+02
2.900000E+02
2.900000E+02
2.900000E+02
2.900000E+02
2.900000E+02
2.900000E+02
2.900000E+02
2.900000E+02
2.900000E+02
2.900000E+02
2.900000E+02
2.900000E+02
2.900000E+02
2.900000E+02
2.900000E+02
2.900000E+02
2.900000E+02
2.900000E+02
2.900000E+02
2.900000E+02
2.900000E+02
2.900000E+02
2.900000E+02
2.900000E+02
2.900000E+02
2.900000E+02
2.900000E+02
2.900000E+02
2.900000E+02
2.900000E+02
2.900000E+02
2.900000E+02
2.900000E+02
2.900000E+02
2.900000E+02
2.900000E+02
2.900000E+02
2.900000E+02
2.900000E+02
2.900000E+02
2.900000E+02
2.900000E+02
2.900000E+02
2.900000E+02
2.900000E+02
2.900000E+02
2.900000E+02
2.900000E+02
2.900000E+02
2.900000E+02
2.900000E+02
2.900000E+02
2.900000E+02
2.900000E+02
2.900000E+02
2.900000E+02
2.900000E+02
2.900000E+02
2.900000E+02
2.900000E+02
2.900000E+02
2.900000E+02
2.900000E+02
2.900000E+02
2.900000E+02
2.900000E+02
2.900000E+02
2.900000E+02
2.900000E+02
2.900000E+02
2.900000E+02
2.900000E+02
2.900000E+02
2.900000E+02
2.900000E+02
2.900000E+02
2.900000E+02
2.900000E+02
2.900000E+02
2.900000E+02
2.900000E+02
2.900000E+02
2.900000E+02
2.900000E+02
2.900000E+02
2.900000E+02
2.900000E+02
2.900000E+02
2.900000E+02
2.900000E+02
2.900000E+02
2.900000E+02
2.900000E+02
2.900000E+02
2.900000E+02
2.900000E+02
2.900000E+02
2.900000E+02
2.900000E+02
2.900000E+02
2.900000E+02
2.900000E+02
2.900000E+02
2.900000E+02
2.900000E+02
2.900000E+02
2.900000E+02
2.900000E+02
2.900000E+02
2.900000E+02
2.900000E+02
2.900000E+02
2.900000E+02
2.900000E+02
2.900000E+02
2.900000E+02
2.900000E+02
2.900000E+02
2.900000E+02
2.900000E+02
2.900000E+02
2.900000E+02
2.900000E+02
2.900000E+02
2.900000E+02
2.900000E+02
2.900000E+02
2.900000E+02
2.900000E+02
2.900000E+02
2.900000E+02
2.900000E+02
2.900000E+02
2.900000E+02
2.900000E+02
2.900000E+02
2.900000E+02
2.900000E+02
2.900000E+02
2.900000E+02
2.900000E+02
2.900000E+02
2.900000E+02
2.900000E+02
2.900000E+02
2.900000E+02
2.900000E+02
2.900000E+02
2.900000E+02
2.900000E+02
2.900000E+02
2.900000E+02
2.900000E+02
2.900000E+02
2.900000E+02
2.900000E+02
2.900000E+02
2.900000E+02
2.900000E+02
2.900000E+02
2.900000E+02
2.900000E+02
2.900000E+02
2.900000E+02
2.900000E+02
2.900000E+02
2.900000E+02
2.900000E+02
2.900000E+02
2.950000E+02
2.950000E+02
2.950000E+02
2.950000E+02
2.950000E+02
2.950000E+02
2.950000E+02
2.950000E+02
2.950000E+02
2.950000E+02
2.950000E+02
2.950000E+02
2.950000E+02
2.950000E+02
2.950000E+02
2.950000E+02
2.950000E+02
2.950000E+02
2.950000E+02
2.950000E+02
2.950000E+02
2.950000E+02
2.950000E+02
2.950000E+02
2.950000E+02
2.950000E+02
2.950000E+02
2.950000E+02
2.950000E+02
2.950000E+02
2.950000E+02
2.950000E+02
2.950000E+02
2.950000E+02
2.950000E+02
2.950000E+02
2.950000E+02
2.950000E+02
2.950000E+02
2.950000E+02
2.950000E+02
2.950000E+02
2.950000E+02
2.950000E+02
2.950000E+02
2.950000E+02
2.950000E+02
2.950000E+02
2.950000E+02
2.950000E+02
2.950000E+02
2.950000E+02
2.950000E+02
2.950000E+02
2.950000E+02
2.950000E+02
2.950000E+02
2.950000E+02
2.950000E+02
2.950000E+02
2.950000E+02
2.950000E+02
2.950000E+02
2.950000E+02
2.950000E+02
2.950000E+02
2.950000E+02
2.950000E+02
2.950000E+02
2.950000E+02
2.950000E+02
2.950000E+02
2.950000E+02
2.950000E+02
2.950000E+02
2.950000E+02
2.950000E+02
2.950000E+02
2.950000E+02
2.950000E+02
2.950000E+02
2.950000E+02
2.950000E+02
2.950000E+02
2.950000E+02
2.950000E+02
2.950000E+02
2.950000E+02
2.950000E+02
2.950000E+02
2.950000E+02
2.950000E+02
2.950000E+02
2.950000E+02
2.950000E+02
2.950000E+02
2.950000E+02
2.950000E+02
2.950000E+02
2.950000E+02
2.950000E+02
2.950000E+02
2.950000E+02
2.950000E+02
2.950000E+02
2.950000E+02
2.950000E+02
2.950000E+02
2.950000E+02
2.950000E+02
2.950000E+02
2.950000E+02
2.950000E+02
2.950000E+02
2.950000E+02
2.950000E+02
2.950000E+02
2.950000E+02
2.950000E+02
2.950000E+02
2.950000E+02
2.950000E+02
2.950000E+02
2.950000E+02
2.950000E+02
2.950000E+02
2.950000E+02
2.950000E+02
2.950000E+02
2.950000E+02
2.950000E+02
2.950000E+02
2.950000E+02
2.950000E+02
2.950000E+02
2.950000E+02
2.950000E+02
2.950000E+02
2.950000E+02
2.950000E+02
2.950000E+02
2.950000E+02
2.950000E+02
2.950000E+02
2.950000E+02
2.950000E+02
2.950000E+02
2.950000E+02
2.950000E+02
2.950000E+02
2.950000E+02
2.950000E+02
2.950000E+02
2.950000E+02
2.950000E+02
2.950000E+02
2.950000E+02
2.950000E+02
2.950000E+02
2.950000E+02
2.950000E+02
2.950000E+02
2.950000E+02
2.950000E+02
2.950000E+02
2.950000E+02
2.950000E+02
2.950000E+02
2.950000E+02
2.950000E+02
2.950000E+02
2.950000E+02
2.950000E+02
2.950000E+02
2.950000E+02
2.950000E+02
2.950000E+02
2.950000E+02
2.950000E+02
2.950000E+02
2.950000E+02
2.950000E+02
2.950000E+02
2.950000E+02
2.950000E+02
2.950000E+02
2.950000E+02
2.950000E+02
2.950000E+02
2.950000E+02
2.950000E+02
2.950000E+02
2.950000E+02
2.950000E+02
2.950000E+02
2.950000E+02
2.950000E+02
2.950000E+02
2.950000E+02
2.950000E+02
2.950000E+02
3.000000E+02
3.000000E+02
3.000000E+02
3.000000E+02
3.000000E+02
3.000000E+02
3.000000E+02
3.000000E+02
3.000000E+02
3.000000E+02
3.000000E+02
3.000000E+02
3.000000E+02
3.000000E+02
3.000000E+02
3.000000E+02
3.000000E+02
3.000000E+02
3.000000E+02
3.000000E+02
3.000000E+02
3.000000E+02
3.000000E+02
3.000000E+02
3.000000E+02
3.000000E+02
3.000000E+02
3.000000E+02
3.000000E+02
3.000000E+02
3.000000E+02
3.000000E+02
3.000000E+02
3.000000E+02
3.000000E+02
3.000000E+02
3.000000E+02
3.000000E+02
3.000000E+02
3.000000E+02
3.000000E+02
3.000000E+02
3.000000E+02
3.000000E+02
3.000000E+02
3.000000E+02
3.000000E+02
3.000000E+02
3.000000E+02
3.000000E+02
3.000000E+02
3.000000E+02
3.000000E+02
3.000000E+02
3.000000E+02
3.000000E+02
3.000000E+02
3.000000E+02
3.000000E+02
3.000000E+02
3.000000E+02
3.000000E+02
3.000000E+02
3.000000E+02
3.000000E+02
3.000000E+02
3.000000E+02
3.000000E+02
3.000000E+02
3.000000E+02
3.000000E+02
3.000000E+02
3.000000E+02
3.000000E+02
3.000000E+02
3.000000E+02
3.000000E+02
3.000000E+02
3.000000E+02
3.000000E+02
3.000000E+02
3.000000E+02
3.000000E+02
3.000000E+02
3.000000E+02
3.000000E+02
3.000000E+02
3.000000E+02
3.000000E+02
3.000000E+02
3.000000E+02
3.000000E+02
3.000000E+02
3.000000E+02
3.000000E+02
3.000000E+02
3.000000E+02
3.000000E+02
3.000000E+02
3.000000E+02
3.000000E+02
3.000000E+02
3.000000E+02
3.000000E+02
3.000000E+02
3.000000E+02
3.000000E+02
3.000000E+02
3.000000E+02
3.000000E+02
3.000000E+02
3.000000E+02
3.000000E+02
3.000000E+02
3.000000E+02
3.000000E+02
3.000000E+02
3.000000E+02
3.000000E+02
3.000000E+02
3.000000E+02
3.000000E+02
3.000000E+02
3.000000E+02
3.000000E+02
3.000000E+02
3.000000E+02
3.000000E+02
3.000000E+02
3.000000E+02
3.000000E+02
3.000000E+02
3.000000E+02
3.000000E+02
3.000000E+02
3.000000E+02
3.000000E+02
3.000000E+02
3.000000E+02
3.000000E+02
3.000000E+02
3.000000E+02
3.000000E+02
3.000000E+02
3.000000E+02
3.000000E+02
3.000000E+02
3.000000E+02
3.000000E+02
3.000000E+02
3.000000E+02
3.000000E+02
3.000000E+02
3.000000E+02
3.000000E+02
3.000000E+02
3.000000E+02
3.000000E+02
3.000000E+02
3.000000E+02
3.000000E+02
3.000000E+02
3.000000E+02
3.000000E+02
3.000000E+02
3.000000E+02
3.000000E+02
3.000000E+02
3.000000E+02
3.000000E+02
3.000000E+02
3.000000E+02
3.000000E+02
3.000000E+02
3.000000E+02
3.000000E+02
3.000000E+02
3.000000E+02
3.000000E+02
3.000000E+02
3.000000E+02
3.000000E+02
3.000000E+02
3.000000E+02
3.000000E+02
3.000000E+02
3.000000E+02
3.000000E+02
3.000000E+02
3.000000E+02
3.000000E+02
3.000000E+02
3.000000E+02
3.000000E+02
3.000000E+02
3.000000E+02
3.000000E+02
3.000000E+02
3.000000E+02
3.000000E+02
3.000000E+02
3.050000E+02
3.050000E+02
3.050000E+02
3.050000E+02
3.050000E+02
3.050000E+02
3.050000E+02
3.050000E+02
3.050000E+02
3.050000E+02
3.050000E+02
3.050000E+02
3.050000E+02
3.050000E+02
3.050000E+02
3.050000E+02
3.050000E+02
3.050000E+02
3.050000E+02
3.050000E+02
3.050000E+02
3.050000E+02
3.050000E+02
3.050000E+02
3.050000E+02
3.050000E+02
3.050000E+02
3.050000E+02
3.050000E+02
3.050000E+02
3.050000E+02
3.050000E+02
3.050000E+02
3.050000E+02
3.050000E+02
3.050000E+02
3.050000E+02
3.050000E+02
3.050000E+02
3.050000E+02
3.050000E+02
3.050000E+02
3.050000E+02
3.050000E+02
3.050000E+02
3.050000E+02
3.050000E+02
3.050000E+02
3.050000E+02
3.050000E+02
3.050000E+02
3.050000E+02
3.050000E+02
3.050000E+02
3.050000E+02
3.050000E+02
3.050000E+02
3.050000E+02
3.050000E+02
3.050000E+02
3.050000E+02
3.050000E+02
3.050000E+02
3.050000E+02
3.050000E+02
3.050000E+02
3.050000E+02
3.050000E+02
3.050000E+02
3.050000E+02
3.050000E+02
3.050000E+02
3.050000E+02
3.050000E+02
3.050000E+02
3.050000E+02
3.050000E+02
3.050000E+02
3.050000E+02
3.050000E+02
3.050000E+02
3.050000E+02
3.050000E+02
3.050000E+02
3.050000E+02
3.050000E+02
3.050000E+02
3.050000E+02
3.050000E+02
3.050000E+02
3.050000E+02
3.050000E+02
3.050000E+02
3.050000E+02
3.050000E+02
3.050000E+02
3.050000E+02
3.050000E+02
3.050000E+02
3.050000E+02
3.050000E+02
3.050000E+02
3.050000E+02
3.050000E+02
3.050000E+02
3.050000E+02
3.050000E+02
3.050000E+02
3.050000E+02
3.050000E+02
3.050000E+02
3.050000E+02
3.050000E+02
3.050000E+02
3.050000E+02
3.050000E+02
3.050000E+02
3.050000E+02
3.050000E+02
3.050000E+02
3.050000E+02
3.050000E+02
3.050000E+02
3.050000E+02
3.050000E+02
3.050000E+02
3.050000E+02
3.050000E+02
3.050000E+02
3.050000E+02
3.050000E+02
3.050000E+02
3.050000E+02
3.050000E+02
3.050000E+02
3.050000E+02
3.050000E+02
3.050000E+02
3.050000E+02
3.050000E+02
3.050000E+02
3.050000E+02
3.050000E+02
3.050000E+02
3.050000E+02
3.050000E+02
3.050000E+02
3.050000E+02
3.050000E+02
3.050000E+02
3.050000E+02
3.050000E+02
3.050000E+02
3.050000E+02
3.050000E+02
3.050000E+02
3.050000E+02
3.050000E+02
3.050000E+02
3.050000E+02
3.050000E+02
3.050000E+02
3.050000E+02
3.050000E+02
3.050000E+02
3.050000E+02
3.050000E+02
3.050000E+02
3.050000E+02
3.050000E+02
3.050000E+02
3.050000E+02
3.050000E+02
3.050000E+02
3.050000E+02
3.050000E+02
3.050000E+02
3.050000E+02
3.050000E+02
3.050000E+02
3.050000E+02
3.050000E+02
3.050000E+02
3.050000E+02
3.050000E+02
3.050000E+02
3.050000E+02
3.050000E+02
3.050000E+02
3.050000E+02
3.050000E+02
3.050000E+02
3.050000E+02
3.050000E+02
3.050000E+02
3.050000E+02
3.050000E+02
3.050000E+02
3.050000E+02
3.050000E+02
3.050000E+02
3.100000E+02
3.100000E+02
3.100000E+02
3.100000E+02
3.100000E+02
3.100000E+02
3.100000E+02
3.100000E+02
3.100000E+02
3.100000E+02
3.100000E+02
3.100000E+02
3.100000E+02
3.100000E+02
3.100000E+02
3.100000E+02
3.100000E+02
3.100000E+02
3.100000E+02
3.100000E+02
3.100000E+02
3.100000E+02
3.100000E+02
3.100000E+02
3.100000E+02
3.100000E+02
3.100000E+02
3.100000E+02
3.100000E+02
3.100000E+02
3.100000E+02
3.100000E+02
3.100000E+02
3.100000E+02
3.100000E+02
3.100000E+02
3.100000E+02
3.100000E+02
3.100000E+02
3.100000E+02
3.100000E+02
3.100000E+02
3.100000E+02
3.100000E+02
3.100000E+02
3.100000E+02
3.100000E+02
3.100000E+02
3.100000E+02
3.100000E+02
3.100000E+02
3.100000E+02
3.100000E+02
3.100000E+02
3.100000E+02
3.100000E+02
3.100000E+02
3.100000E+02
3.100000E+02
3.100000E+02
3.100000E+02
3.100000E+02
3.100000E+02
3.100000E+02
3.100000E+02
3.100000E+02
3.100000E+02
3.100000E+02
3.100000E+02
3.100000E+02
3.100000E+02
3.100000E+02
3.100000E+02
3.100000E+02
3.100000E+02
3.100000E+02
3.100000E+02
3.100000E+02
3.100000E+02
3.100000E+02
3.100000E+02
3.100000E+02
3.100000E+02
3.100000E+02
3.100000E+02
3.100000E+02
3.100000E+02
3.100000E+02
3.100000E+02
3.100000E+02
3.100000E+02
3.100000E+02
3.100000E+02
3.100000E+02
3.100000E+02
3.100000E+02
3.100000E+02
3.100000E+02
3.100000E+02
3.100000E+02
3.100000E+02
3.100000E+02
3.100000E+02
3.100000E+02
3.100000E+02
3.100000E+02
3.100000E+02
3.100000E+02
3.100000E+02
3.100000E+02
3.100000E+02
3.100000E+02
3.100000E+02
3.100000E+02
3.100000E+02
3.100000E+02
3.100000E+02
3.100000E+02
3.100000E+02
3.100000E+02
3.100000E+02
3.100000E+02
3.100000E+02
3.100000E+02
3.100000E+02
3.100000E+02
3.100000E+02
3.100000E+02
3.100000E+02
3.100000E+02
3.100000E+02
3.100000E+02
3.100000E+02
3.100000E+02
3.100000E+02
3.100000E+02
3.100000E+02
3.100000E+02
3.100000E+02
3.100000E+02
3.100000E+02
3.100000E+02
3.100000E+02
3.100000E+02
3.100000E+02
3.100000E+02
3.100000E+02
3.100000E+02
3.100000E+02
3.100000E+02
3.100000E+02
3.100000E+02
3.100000E+02
3.100000E+02
3.100000E+02
3.100000E+02
3.100000E+02
3.100000E+02
3.100000E+02
3.100000E+02
3.100000E+02
3.100000E+02
3.100000E+02
3.100000E+02
3.100000E+02
3.100000E+02
3.100000E+02
3.100000E+02
3.100000E+02
3.100000E+02
3.100000E+02
3.100000E+02
3.100000E+02
3.100000E+02
3.100000E+02
3.100000E+02
3.100000E+02
3.100000E+02
3.100000E+02
3.100000E+02
3.100000E+02
3.100000E+02
3.100000E+02
3.100000E+02
3.100000E+02
3.100000E+02
3.100000E+02
3.100000E+02
3.100000E+02
3.100000E+02
3.100000E+02
3.100000E+02
3.100000E+02
3.100000E+02
3.100000E+02
3.100000E+02
3.100000E+02
3.100000E+02
3.100000E+02
3.100000E+02
3.100000E+02
3.150000E+02
3.150000E+02
3.150000E+02
3.150000E+02
3.150000E+02
3.150000E+02
3.150000E+02
3.150000E+02
3.150000E+02
3.150000E+02
3.150000E+02
3.150000E+02
3.150000E+02
3.150000E+02
3.150000E+02
3.150000E+02
3.150000E+02
3.150000E+02
3.150000E+02
3.150000E+02
3.150000E+02
3.150000E+02
3.150000E+02
3.150000E+02
3.150000E+02
3.150000E+02
3.150000E+02
3.150000E+02
3.150000E+02
3.150000E+02
3.150000E+02
3.150000E+02
3.150000E+02
3.150000E+02
3.150000E+02
3.150000E+02
3.150000E+02
3.150000E+02
3.150000E+02
3.150000E+02
3.150000E+02
3.150000E+02
3.150000E+02
3.150000E+02
3.150000E+02
3.150000E+02
3.150000E+02
3.150000E+02
3.150000E+02
3.150000E+02
3.150000E+02
3.150000E+02
3.150000E+02
3.150000E+02
3.150000E+02
3.150000E+02
3.150000E+02
3.150000E+02
3.150000E+02
3.150000E+02
3.150000E+02
3.150000E+02
3.150000E+02
3.150000E+02
3.150000E+02
3.150000E+02
3.150000E+02
3.150000E+02
3.150000E+02
3.150000E+02
3.150000E+02
3.150000E+02
3.150000E+02
3.150000E+02
3.150000E+02
3.150000E+02
3.150000E+02
3.150000E+02
3.150000E+02
3.150000E+02
3.150000E+02
3.150000E+02
3.150000E+02
3.150000E+02
3.150000E+02
3.150000E+02
3.150000E+02
3.150000E+02
3.150000E+02
3.150000E+02
3.150000E+02
3.150000E+02
3.150000E+02
3.150000E+02
3.150000E+02
3.150000E+02
3.150000E+02
3.150000E+02
3.150000E+02
3.150000E+02
3.150000E+02
3.150000E+02
3.150000E+02
3.150000E+02
3.150000E+02
3.150000E+02
3.150000E+02
3.150000E+02
3.150000E+02
3.150000E+02
3.150000E+02
3.150000E+02
3.150000E+02
3.150000E+02
3.150000E+02
3.150000E+02
3.150000E+02
3.150000E+02
3.150000E+02
3.150000E+02
3.150000E+02
3.150000E+02
3.150000E+02
3.150000E+02
3.150000E+02
3.150000E+02
3.150000E+02
3.150000E+02
3.150000E+02
3.150000E+02
3.150000E+02
3.150000E+02
3.150000E+02
3.150000E+02
3.150000E+02
3.150000E+02
3.150000E+02
3.150000E+02
3.150000E+02
3.150000E+02
3.150000E+02
3.150000E+02
3.150000E+02
3.150000E+02
3.150000E+02
3.150000E+02
3.150000E+02
3.150000E+02
3.150000E+02
3.150000E+02
3.150000E+02
3.150000E+02
3.150000E+02
3.150000E+02
3.150000E+02
3.150000E+02
3.150000E+02
3.150000E+02
3.150000E+02
3.150000E+02
3.150000E+02
3.150000E+02
3.150000E+02
3.150000E+02
3.150000E+02
3.150000E+02
3.150000E+02
3.150000E+02
3.150000E+02
3.150000E+02
3.150000E+02
3.150000E+02
3.150000E+02
3.150000E+02
3.150000E+02
3.150000E+02
3.150000E+02
3.150000E+02
3.150000E+02
3.150000E+02
3.150000E+02
3.150000E+02
3.150000E+02
3.150000E+02
3.150000E+02
3.150000E+02
3.150000E+02
3.150000E+02
3.150000E+02
3.150000E+02
3.150000E+02
3.150000E+02
3.150000E+02
3.150000E+02
3.150000E+02
3.150000E+02
3.150000E+02
3.150000E+02
3.150000E+02
3.150000E+02
3.150000E+02
3.200000E+02
3.200000E+02
3.200000E+02
3.200000E+02
3.200000E+02
3.200000E+02
3.200000E+02
3.200000E+02
3.200000E+02
3.200000E+02
3.200000E+02
3.200000E+02
3.200000E+02
3.200000E+02
3.200000E+02
3.200000E+02
3.200000E+02
3.200000E+02
3.200000E+02
3.200000E+02
3.200000E+02
3.200000E+02
3.200000E+02
3.200000E+02
3.200000E+02
3.200000E+02
3.200000E+02
3.200000E+02
3.200000E+02
3.200000E+02
3.200000E+02
3.200000E+02
3.200000E+02
3.200000E+02
3.200000E+02
3.200000E+02
3.200000E+02
3.200000E+02
3.200000E+02
3.200000E+02
3.200000E+02
3.200000E+02
3.200000E+02
3.200000E+02
3.200000E+02
3.200000E+02
3.200000E+02
3.200000E+02
3.200000E+02
3.200000E+02
3.200000E+02
3.200000E+02
3.200000E+02
3.200000E+02
3.200000E+02
3.200000E+02
3.200000E+02
3.200000E+02
3.200000E+02
3.200000E+02
3.200000E+02
3.200000E+02
3.200000E+02
3.200000E+02
3.200000E+02
3.200000E+02
3.200000E+02
3.200000E+02
3.200000E+02
3.200000E+02
3.200000E+02
3.200000E+02
3.200000E+02
3.200000E+02
3.200000E+02
3.200000E+02
3.200000E+02
3.200000E+02
3.200000E+02
3.200000E+02
3.200000E+02
3.200000E+02
3.200000E+02
3.200000E+02
3.200000E+02
3.200000E+02
3.200000E+02
3.200000E+02
3.200000E+02
3.200000E+02
3.200000E+02
3.200000E+02
3.200000E+02
3.200000E+02
3.200000E+02
3.200000E+02
3.200000E+02
3.200000E+02
3.200000E+02
3.200000E+02
3.200000E+02
3.200000E+02
3.200000E+02
3.200000E+02
3.200000E+02
3.200000E+02
3.200000E+02
3.200000E+02
3.200000E+02
3.200000E+02
3.200000E+02
3.200000E+02
3.200000E+02
3.200000E+02
3.200000E+02
3.200000E+02
3.200000E+02
3.200000E+02
3.200000E+02
3.200000E+02
3.200000E+02
3.200000E+02
3.200000E+02
3.200000E+02
3.200000E+02
3.200000E+02
3.200000E+02
3.200000E+02
3.200000E+02
3.200000E+02
3.200000E+02
3.200000E+02
3.200000E+02
3.200000E+02
3.200000E+02
3.200000E+02
3.200000E+02
3.200000E+02
3.200000E+02
3.200000E+02
3.200000E+02
3.200000E+02
3.200000E+02
3.200000E+02
3.200000E+02
3.200000E+02
3.200000E+02
3.200000E+02
3.200000E+02
3.200000E+02
3.200000E+02
3.200000E+02
3.200000E+02
3.200000E+02
3.200000E+02
3.200000E+02
3.200000E+02
3.200000E+02
3.200000E+02
3.200000E+02
3.200000E+02
3.200000E+02
3.200000E+02
3.200000E+02
3.200000E+02
3.200000E+02
3.200000E+02
3.200000E+02
3.200000E+02
3.200000E+02
3.200000E+02
3.200000E+02
3.200000E+02
3.200000E+02
3.200000E+02
3.200000E+02
3.200000E+02
3.200000E+02
3.200000E+02
3.200000E+02
3.200000E+02
3.200000E+02
3.200000E+02
3.200000E+02
3.200000E+02
3.200000E+02
3.200000E+02
3.200000E+02
3.200000E+02
3.200000E+02
3.200000E+02
3.200000E+02
3.200000E+02
3.200000E+02
3.200000E+02
3.200000E+02
3.200000E+02
3.200000E+02
3.200000E+02
3.200000E+02
3.200000E+02
3.250000E+02
3.250000E+02
3.250000E+02
3.250000E+02
3.250000E+02
3.250000E+02
3.250000E+02
3.250000E+02
3.250000E+02
3.250000E+02
3.250000E+02
3.250000E+02
3.250000E+02
3.250000E+02
3.250000E+02
3.250000E+02
3.250000E+02
3.250000E+02
3.250000E+02
3.250000E+02
3.250000E+02
3.250000E+02
3.250000E+02
3.250000E+02
3.250000E+02
3.250000E+02
3.250000E+02
3.250000E+02
3.250000E+02
3.250000E+02
3.250000E+02
3.250000E+02
3.250000E+02
3.250000E+02
3.250000E+02
3.250000E+02
3.250000E+02
3.250000E+02
3.250000E+02
3.250000E+02
3.250000E+02
3.250000E+02
3.250000E+02
3.250000E+02
3.250000E+02
3.250000E+02
3.250000E+02
3.250000E+02
3.250000E+02
3.250000E+02
3.250000E+02
3.250000E+02
3.250000E+02
3.250000E+02
3.250000E+02
3.250000E+02
3.250000E+02
3.250000E+02
3.250000E+02
3.250000E+02
3.250000E+02
3.250000E+02
3.250000E+02
3.250000E+02
3.250000E+02
3.250000E+02
3.250000E+02
3.250000E+02
3.250000E+02
3.250000E+02
3.250000E+02
3.250000E+02
3.250000E+02
3.250000E+02
3.250000E+02
3.250000E+02
3.250000E+02
3.250000E+02
3.250000E+02
3.250000E+02
3.250000E+02
3.250000E+02
3.250000E+02
3.250000E+02
3.250000E+02
3.250000E+02
3.250000E+02
3.250000E+02
3.250000E+02
3.250000E+02
3.250000E+02
3.250000E+02
3.250000E+02
3.250000E+02
3.250000E+02
3.250000E+02
3.250000E+02
3.250000E+02
3.250000E+02
3.250000E+02
3.250000E+02
3.250000E+02
3.250000E+02
3.250000E+02
3.250000E+02
3.250000E+02
3.250000E+02
3.250000E+02
3.250000E+02
3.250000E+02
3.250000E+02
3.250000E+02
3.250000E+02
3.250000E+02
3.250000E+02
3.250000E+02
3.250000E+02
3.250000E+02
3.250000E+02
3.250000E+02
3.250000E+02
3.250000E+02
3.250000E+02
3.250000E+02
3.250000E+02
3.250000E+02
3.250000E+02
3.250000E+02
3.250000E+02
3.250000E+02
3.250000E+02
3.250000E+02
3.250000E+02
3.250000E+02
3.250000E+02
3.250000E+02
3.250000E+02
3.250000E+02
3.250000E+02
3.250000E+02
3.250000E+02
3.250000E+02
3.250000E+02
3.250000E+02
3.250000E+02
3.250000E+02
3.250000E+02
3.250000E+02
3.250000E+02
3.250000E+02
3.250000E+02
3.250000E+02
3.250000E+02
3.250000E+02
3.250000E+02
3.250000E+02
3.250000E+02
3.250000E+02
3.250000E+02
3.250000E+02
3.250000E+02
3.250000E+02
3.250000E+02
3.250000E+02
3.250000E+02
3.250000E+02
3.250000E+02
3.250000E+02
3.250000E+02
3.250000E+02
3.250000E+02
3.250000E+02
3.250000E+02
3.250000E+02
3.250000E+02
3.250000E+02
3.250000E+02
3.250000E+02
3.250000E+02
3.250000E+02
3.250000E+02
3.250000E+02
3.250000E+02
3.250000E+02
3.250000E+02
3.250000E+02
3.250000E+02
3.250000E+02
3.250000E+02
3.250000E+02
3.250000E+02
3.250000E+02
3.250000E+02
3.250000E+02
3.250000E+02
3.250000E+02
3.250000E+02
3.250000E+02
3.250000E+02
3.250000E+02
3.250000E+02
3.300000E+02
3.300000E+02
3.300000E+02
3.300000E+02
3.300000E+02
3.300000E+02
3.300000E+02
3.300000E+02
3.300000E+02
3.300000E+02
3.300000E+02
3.300000E+02
3.300000E+02
3.300000E+02
3.300000E+02
3.300000E+02
3.300000E+02
3.300000E+02
3.300000E+02
3.300000E+02
3.300000E+02
3.300000E+02
3.300000E+02
3.300000E+02
3.300000E+02
3.300000E+02
3.300000E+02
3.300000E+02
3.300000E+02
3.300000E+02
3.300000E+02
3.300000E+02
3.300000E+02
3.300000E+02
3.300000E+02
3.300000E+02
3.300000E+02
3.300000E+02
3.300000E+02
3.300000E+02
3.300000E+02
3.300000E+02
3.300000E+02
3.300000E+02
3.300000E+02
3.300000E+02
3.300000E+02
3.300000E+02
3.300000E+02
3.300000E+02
3.300000E+02
3.300000E+02
3.300000E+02
3.300000E+02
3.300000E+02
3.300000E+02
3.300000E+02
3.300000E+02
3.300000E+02
3.300000E+02
3.300000E+02
3.300000E+02
3.300000E+02
3.300000E+02
3.300000E+02
3.300000E+02
3.300000E+02
3.300000E+02
3.300000E+02
3.300000E+02
3.300000E+02
3.300000E+02
3.300000E+02
3.300000E+02
3.300000E+02
3.300000E+02
3.300000E+02
3.300000E+02
3.300000E+02
3.300000E+02
3.300000E+02
3.300000E+02
3.300000E+02
3.300000E+02
3.300000E+02
3.300000E+02
3.300000E+02
3.300000E+02
3.300000E+02
3.300000E+02
3.300000E+02
3.300000E+02
3.300000E+02
3.300000E+02
3.300000E+02
3.300000E+02
3.300000E+02
3.300000E+02
3.300000E+02
3.300000E+02
3.300000E+02
3.300000E+02
3.300000E+02
3.300000E+02
3.300000E+02
3.300000E+02
3.300000E+02
3.300000E+02
3.300000E+02
3.300000E+02
3.300000E+02
3.300000E+02
3.300000E+02
3.300000E+02
3.300000E+02
3.300000E+02
3.300000E+02
3.300000E+02
3.300000E+02
3.300000E+02
3.300000E+02
3.300000E+02
3.300000E+02
3.300000E+02
3.300000E+02
3.300000E+02
3.300000E+02
3.300000E+02
3.300000E+02
3.300000E+02
3.300000E+02
3.300000E+02
3.300000E+02
3.300000E+02
3.300000E+02
3.300000E+02
3.300000E+02
3.300000E+02
3.300000E+02
3.300000E+02
3.300000E+02
3.300000E+02
3.300000E+02
3.300000E+02
3.300000E+02
3.300000E+02
3.300000E+02
3.300000E+02
3.300000E+02
3.300000E+02
3.300000E+02
3.300000E+02
3.300000E+02
3.300000E+02
3.300000E+02
3.300000E+02
3.300000E+02
3.300000E+02
3.300000E+02
3.300000E+02
3.300000E+02
3.300000E+02
3.300000E+02
3.300000E+02
3.300000E+02
3.300000E+02
3.300000E+02
3.300000E+02
3.300000E+02
3.300000E+02
3.300000E+02
3.300000E+02
3.300000E+02
3.300000E+02
3.300000E+02
3.300000E+02
3.300000E+02
3.300000E+02
3.300000E+02
3.300000E+02
3.300000E+02
3.300000E+02
3.300000E+02
3.300000E+02
3.300000E+02
3.300000E+02
3.300000E+02
3.300000E+02
3.300000E+02
3.300000E+02
3.300000E+02
3.300000E+02
3.300000E+02
3.300000E+02
3.300000E+02
3.300000E+02
3.300000E+02
3.300000E+02
3.300000E+02
3.300000E+02
3.300000E+02
3.350000E+02
3.350000E+02
3.350000E+02
3.350000E+02
3.350000E+02
3.350000E+02
3.350000E+02
3.350000E+02
3.350000E+02
3.350000E+02
3.350000E+02
3.350000E+02
3.350000E+02
3.350000E+02
3.350000E+02
3.350000E+02
3.350000E+02
3.350000E+02
3.350000E+02
3.350000E+02
3.350000E+02
3.350000E+02
3.350000E+02
3.350000E+02
3.350000E+02
3.350000E+02
3.350000E+02
3.350000E+02
3.350000E+02
3.350000E+02
3.350000E+02
3.350000E+02
3.350000E+02
3.350000E+02
3.350000E+02
3.350000E+02
3.350000E+02
3.350000E+02
3.350000E+02
3.350000E+02
3.350000E+02
3.350000E+02
3.350000E+02
3.350000E+02
3.350000E+02
3.350000E+02
3.350000E+02
3.350000E+02
3.350000E+02
3.350000E+02
3.350000E+02
3.350000E+02
3.350000E+02
3.350000E+02
3.350000E+02
3.350000E+02
3.350000E+02
3.350000E+02
3.350000E+02
3.350000E+02
3.350000E+02
3.350000E+02
3.350000E+02
3.350000E+02
3.350000E+02
3.350000E+02
3.350000E+02
3.350000E+02
3.350000E+02
3.350000E+02
3.350000E+02
3.350000E+02
3.350000E+02
3.350000E+02
3.350000E+02
3.350000E+02
3.350000E+02
3.350000E+02
3.350000E+02
3.350000E+02
3.350000E+02
3.350000E+02
3.350000E+02
3.350000E+02
3.350000E+02
3.350000E+02
3.350000E+02
3.350000E+02
3.350000E+02
3.350000E+02
3.350000E+02
3.350000E+02
3.350000E+02
3.350000E+02
3.350000E+02
3.350000E+02
3.350000E+02
3.350000E+02
3.350000E+02
3.350000E+02
3.350000E+02
3.350000E+02
3.350000E+02
3.350000E+02
3.350000E+02
3.350000E+02
3.350000E+02
3.350000E+02
3.350000E+02
3.350000E+02
3.350000E+02
3.350000E+02
3.350000E+02
3.350000E+02
3.350000E+02
3.350000E+02
3.350000E+02
3.350000E+02
3.350000E+02
3.350000E+02
3.350000E+02
3.350000E+02
3.350000E+02
3.350000E+02
3.350000E+02
3.350000E+02
3.350000E+02
3.350000E+02
3.350000E+02
3.350000E+02
3.350000E+02
3.350000E+02
3.350000E+02
3.350000E+02
3.350000E+02
3.350000E+02
3.350000E+02
3.350000E+02
3.350000E+02
3.350000E+02
3.350000E+02
3.350000E+02
3.350000E+02
3.350000E+02
3.350000E+02
3.350000E+02
3.350000E+02
3.350000E+02
3.350000E+02
3.350000E+02
3.350000E+02
3.350000E+02
3.350000E+02
3.350000E+02
3.350000E+02
3.350000E+02
3.350000E+02
3.350000E+02
3.350000E+02
3.350000E+02
3.350000E+02
3.350000E+02
3.350000E+02
3.350000E+02
3.350000E+02
3.350000E+02
3.350000E+02
3.350000E+02
3.350000E+02
3.350000E+02
3.350000E+02
3.350000E+02
3.350000E+02
3.350000E+02
3.350000E+02
3.350000E+02
3.350000E+02
3.350000E+02
3.350000E+02
3.350000E+02
3.350000E+02
3.350000E+02
3.350000E+02
3.350000E+02
3.350000E+02
3.350000E+02
3.350000E+02
3.350000E+02
3.350000E+02
3.350000E+02
3.350000E+02
3.350000E+02
3.350000E+02
3.350000E+02
3.350000E+02
3.350000E+02
3.350000E+02
3.350000E+02
3.350000E+02
3.350000E+02
3.350000E+02
3.400000E+02
3.400000E+02
3.400000E+02
3.400000E+02
3.400000E+02
3.400000E+02
3.400000E+02
3.400000E+02
3.400000E+02
3.400000E+02
3.400000E+02
3.400000E+02
3.400000E+02
3.400000E+02
3.400000E+02
3.400000E+02
3.400000E+02
3.400000E+02
3.400000E+02
3.400000E+02
3.400000E+02
3.400000E+02
3.400000E+02
3.400000E+02
3.400000E+02
3.400000E+02
3.400000E+02
3.400000E+02
3.400000E+02
3.400000E+02
3.400000E+02
3.400000E+02
3.400000E+02
3.400000E+02
3.400000E+02
3.400000E+02
3.400000E+02
3.400000E+02
3.400000E+02
3.400000E+02
3.400000E+02
3.400000E+02
3.400000E+02
3.400000E+02
3.400000E+02
3.400000E+02
3.400000E+02
3.400000E+02
3.400000E+02
3.400000E+02
3.400000E+02
3.400000E+02
3.400000E+02
3.400000E+02
3.400000E+02
3.400000E+02
3.400000E+02
3.400000E+02
3.400000E+02
3.400000E+02
3.400000E+02
3.400000E+02
3.400000E+02
3.400000E+02
3.400000E+02
3.400000E+02
3.400000E+02
3.400000E+02
3.400000E+02
3.400000E+02
3.400000E+02
3.400000E+02
3.400000E+02
3.400000E+02
3.400000E+02
3.400000E+02
3.400000E+02
3.400000E+02
3.400000E+02
3.400000E+02
3.400000E+02
3.400000E+02
3.400000E+02
3.400000E+02
3.400000E+02
3.400000E+02
3.400000E+02
3.400000E+02
3.400000E+02
3.400000E+02
3.400000E+02
3.400000E+02
3.400000E+02
3.400000E+02
3.400000E+02
3.400000E+02
3.400000E+02
3.400000E+02
3.400000E+02
3.400000E+02
3.400000E+02
3.400000E+02
3.400000E+02
3.400000E+02
3.400000E+02
3.400000E+02
3.400000E+02
3.400000E+02
3.400000E+02
3.400000E+02
3.400000E+02
3.400000E+02
3.400000E+02
3.400000E+02
3.400000E+02
3.400000E+02
3.400000E+02
3.400000E+02
3.400000E+02
3.400000E+02
3.400000E+02
3.400000E+02
3.400000E+02
3.400000E+02
3.400000E+02
3.400000E+02
3.400000E+02
3.400000E+02
3.400000E+02
3.400000E+02
3.400000E+02
3.400000E+02
3.400000E+02
3.400000E+02
3.400000E+02
3.400000E+02
3.400000E+02
3.400000E+02
3.400000E+02
3.400000E+02
3.400000E+02
3.400000E+02
3.400000E+02
3.400000E+02
3.400000E+02
3.400000E+02
3.400000E+02
3.400000E+02
3.400000E+02
3.400000E+02
3.400000E+02
3.400000E+02
3.400000E+02
3.400000E+02
3.400000E+02
3.400000E+02
3.400000E+02
3.400000E+02
3.400000E+02
3.400000E+02
3.400000E+02
3.400000E+02
3.400000E+02
3.400000E+02
3.400000E+02
3.400000E+02
3.400000E+02
3.400000E+02
3.400000E+02
3.400000E+02
3.400000E+02
3.400000E+02
3.400000E+02
3.400000E+02
3.400000E+02
3.400000E+02
3.400000E+02
3.400000E+02
3.400000E+02
3.400000E+02
3.400000E+02
3.400000E+02
3.400000E+02
3.400000E+02
3.400000E+02
3.400000E+02
3.400000E+02
3.400000E+02
3.400000E+02
3.400000E+02
3.400000E+02
3.400000E+02
3.400000E+02
3.400000E+02
3.400000E+02
3.400000E+02
3.400000E+02
3.400000E+02
3.400000E+02
3.400000E+02
3.400000E+02
3.450000E+02
3.450000E+02
3.450000E+02
3.450000E+02
3.450000E+02
3.450000E+02
3.450000E+02
3.450000E+02
3.450000E+02
3.450000E+02
3.450000E+02
3.450000E+02
3.450000E+02
3.450000E+02
3.450000E+02
3.450000E+02
3.450000E+02
3.450000E+02
3.450000E+02
3.450000E+02
3.450000E+02
3.450000E+02
3.450000E+02
3.450000E+02
3.450000E+02
3.450000E+02
3.450000E+02
3.450000E+02
3.450000E+02
3.450000E+02
3.450000E+02
3.450000E+02
3.450000E+02
3.450000E+02
3.450000E+02
3.450000E+02
3.450000E+02
3.450000E+02
3.450000E+02
3.450000E+02
3.450000E+02
3.450000E+02
3.450000E+02
3.450000E+02
3.450000E+02
3.450000E+02
3.450000E+02
3.450000E+02
3.450000E+02
3.450000E+02
3.450000E+02
3.450000E+02
3.450000E+02
3.450000E+02
3.450000E+02
3.450000E+02
3.450000E+02
3.450000E+02
3.450000E+02
3.450000E+02
3.450000E+02
3.450000E+02
3.450000E+02
3.450000E+02
3.450000E+02
3.450000E+02
3.450000E+02
3.450000E+02
3.450000E+02
3.450000E+02
3.450000E+02
3.450000E+02
3.450000E+02
3.450000E+02
3.450000E+02
3.450000E+02
3.450000E+02
3.450000E+02
3.450000E+02
3.450000E+02
3.450000E+02
3.450000E+02
3.450000E+02
3.450000E+02
3.450000E+02
3.450000E+02
3.450000E+02
3.450000E+02
3.450000E+02
3.450000E+02
3.450000E+02
3.450000E+02
3.450000E+02
3.450000E+02
3.450000E+02
3.450000E+02
3.450000E+02
3.450000E+02
3.450000E+02
3.450000E+02
3.450000E+02
3.450000E+02
3.450000E+02
3.450000E+02
3.450000E+02
3.450000E+02
3.450000E+02
3.450000E+02
3.450000E+02
3.450000E+02
3.450000E+02
3.450000E+02
3.450000E+02
3.450000E+02
3.450000E+02
3.450000E+02
3.450000E+02
3.450000E+02
3.450000E+02
3.450000E+02
3.450000E+02
3.450000E+02
3.450000E+02
3.450000E+02
3.450000E+02
3.450000E+02
3.450000E+02
3.450000E+02
3.450000E+02
3.450000E+02
3.450000E+02
3.450000E+02
3.450000E+02
3.450000E+02
3.450000E+02
3.450000E+02
3.450000E+02
3.450000E+02
3.450000E+02
3.450000E+02
3.450000E+02
3.450000E+02
3.450000E+02
3.450000E+02
3.450000E+02
3.450000E+02
3.450000E+02
3.450000E+02
3.450000E+02
3.450000E+02
3.450000E+02
3.450000E+02
3.450000E+02
3.450000E+02
3.450000E+02
3.450000E+02
3.450000E+02
3.450000E+02
3.450000E+02
3.450000E+02
3.450000E+02
3.450000E+02
3.450000E+02
3.450000E+02
3.450000E+02
3.450000E+02
3.450000E+02
3.450000E+02
3.450000E+02
3.450000E+02
3.450000E+02
3.450000E+02
3.450000E+02
3.450000E+02
3.450000E+02
3.450000E+02
3.450000E+02
3.450000E+02
3.450000E+02
3.450000E+02
3.450000E+02
3.450000E+02
3.450000E+02
3.450000E+02
3.450000E+02
3.450000E+02
3.450000E+02
3.450000E+02
3.450000E+02
3.450000E+02
3.450000E+02
3.450000E+02
3.450000E+02
3.450000E+02
3.450000E+02
3.450000E+02
3.450000E+02
3.450000E+02
3.450000E+02
3.450000E+02
3.450000E+02
3.500000E+02
3.500000E+02
3.500000E+02
3.500000E+02
3.500000E+02
3.500000E+02
3.500000E+02
3.500000E+02
3.500000E+02
3.500000E+02
3.500000E+02
3.500000E+02
3.500000E+02
3.500000E+02
3.500000E+02
3.500000E+02
3.500000E+02
3.500000E+02
3.500000E+02
3.500000E+02
3.500000E+02
3.500000E+02
3.500000E+02
3.500000E+02
3.500000E+02
3.500000E+02
3.500000E+02
3.500000E+02
3.500000E+02
3.500000E+02
3.500000E+02
3.500000E+02
3.500000E+02
3.500000E+02
3.500000E+02
3.500000E+02
3.500000E+02
3.500000E+02
3.500000E+02
3.500000E+02
3.500000E+02
3.500000E+02
3.500000E+02
3.500000E+02
3.500000E+02
3.500000E+02
3.500000E+02
3.500000E+02
3.500000E+02
3.500000E+02
3.500000E+02
3.500000E+02
3.500000E+02
3.500000E+02
3.500000E+02
3.500000E+02
3.500000E+02
3.500000E+02
3.500000E+02
3.500000E+02
3.500000E+02
3.500000E+02
3.500000E+02
3.500000E+02
3.500000E+02
3.500000E+02
3.500000E+02
3.500000E+02
3.500000E+02
3.500000E+02
3.500000E+02
3.500000E+02
3.500000E+02
3.500000E+02
3.500000E+02
3.500000E+02
3.500000E+02
3.500000E+02
3.500000E+02
3.500000E+02
3.500000E+02
3.500000E+02
3.500000E+02
3.500000E+02
3.500000E+02
3.500000E+02
3.500000E+02
3.500000E+02
3.500000E+02
3.500000E+02
3.500000E+02
3.500000E+02
3.500000E+02
3.500000E+02
3.500000E+02
3.500000E+02
3.500000E+02
3.500000E+02
3.500000E+02
3.500000E+02
3.500000E+02
3.500000E+02
3.500000E+02
3.500000E+02
3.500000E+02
3.500000E+02
3.500000E+02
3.500000E+02
3.500000E+02
3.500000E+02
3.500000E+02
3.500000E+02
3.500000E+02
3.500000E+02
3.500000E+02
3.500000E+02
3.500000E+02
3.500000E+02
3.500000E+02
3.500000E+02
3.500000E+02
3.500000E+02
3.500000E+02
3.500000E+02
3.500000E+02
3.500000E+02
3.500000E+02
3.500000E+02
3.500000E+02
3.500000E+02
3.500000E+02
3.500000E+02
3.500000E+02
3.500000E+02
3.500000E+02
3.500000E+02
3.500000E+02
3.500000E+02
3.500000E+02
3.500000E+02
3.500000E+02
3.500000E+02
3.500000E+02
3.500000E+02
3.500000E+02
3.500000E+02
3.500000E+02
3.500000E+02
3.500000E+02
3.500000E+02
3.500000E+02
3.500000E+02
3.500000E+02
3.500000E+02
3.500000E+02
3.500000E+02
3.500000E+02
3.500000E+02
3.500000E+02
3.500000E+02
3.500000E+02
3.500000E+02
3.500000E+02
3.500000E+02
3.500000E+02
3.500000E+02
3.500000E+02
3.500000E+02
3.500000E+02
3.500000E+02
3.500000E+02
3.500000E+02
3.500000E+02
3.500000E+02
3.500000E+02
3.500000E+02
3.500000E+02
3.500000E+02
3.500000E+02
3.500000E+02
3.500000E+02
3.500000E+02
3.500000E+02
3.500000E+02
3.500000E+02
3.500000E+02
3.500000E+02
3.500000E+02
3.500000E+02
3.500000E+02
3.500000E+02
3.500000E+02
3.500000E+02
3.500000E+02
3.500000E+02
3.500000E+02
3.500000E+02
3.500000E+02
3.500000E+02
3.500000E+02
3.500000E+02
3.550000E+02
3.550000E+02
3.550000E+02
3.550000E+02
3.550000E+02
3.550000E+02
3.550000E+02
3.550000E+02
3.550000E+02
3.550000E+02
3.550000E+02
3.550000E+02
3.550000E+02
3.550000E+02
3.550000E+02
3.550000E+02
3.550000E+02
3.550000E+02
3.550000E+02
3.550000E+02
3.550000E+02
3.550000E+02
3.550000E+02
3.550000E+02
3.550000E+02
3.550000E+02
3.550000E+02
3.550000E+02
3.550000E+02
3.550000E+02
3.550000E+02
3.550000E+02
3.550000E+02
3.550000E+02
3.550000E+02
3.550000E+02
3.550000E+02
3.550000E+02
3.550000E+02
3.550000E+02
3.550000E+02
3.550000E+02
3.550000E+02
3.550000E+02
3.550000E+02
3.550000E+02
3.550000E+02
3.550000E+02
3.550000E+02
3.550000E+02
3.550000E+02
3.550000E+02
3.550000E+02
3.550000E+02
3.550000E+02
3.550000E+02
3.550000E+02
3.550000E+02
3.550000E+02
3.550000E+02
3.550000E+02
3.550000E+02
3.550000E+02
3.550000E+02
3.550000E+02
3.550000E+02
3.550000E+02
3.550000E+02
3.550000E+02
3.550000E+02
3.550000E+02
3.550000E+02
3.550000E+02
3.550000E+02
3.550000E+02
3.550000E+02
3.550000E+02
3.550000E+02
3.550000E+02
3.550000E+02
3.550000E+02
3.550000E+02
3.550000E+02
3.550000E+02
3.550000E+02
3.550000E+02
3.550000E+02
3.550000E+02
3.550000E+02
3.550000E+02
3.550000E+02
3.550000E+02
3.550000E+02
3.550000E+02
3.550000E+02
3.550000E+02
3.550000E+02
3.550000E+02
3.550000E+02
3.550000E+02
3.550000E+02
3.550000E+02
3.550000E+02
3.550000E+02
3.550000E+02
3.550000E+02
3.550000E+02
3.550000E+02
3.550000E+02
3.550000E+02
3.550000E+02
3.550000E+02
3.550000E+02
3.550000E+02
3.550000E+02
3.550000E+02
3.550000E+02
3.550000E+02
3.550000E+02
3.550000E+02
3.550000E+02
3.550000E+02
3.550000E+02
3.550000E+02
3.550000E+02
3.550000E+02
3.550000E+02
3.550000E+02
3.550000E+02
3.550000E+02
3.550000E+02
3.550000E+02
3.550000E+02
3.550000E+02
3.550000E+02
3.550000E+02
3.550000E+02
3.550000E+02
3.550000E+02
3.550000E+02
3.550000E+02
3.550000E+02
3.550000E+02
3.550000E+02
3.550000E+02
3.550000E+02
3.550000E+02
3.550000E+02
3.550000E+02
3.550000E+02
3.550000E+02
3.550000E+02
3.550000E+02
3.550000E+02
3.550000E+02
3.550000E+02
3.550000E+02
3.550000E+02
3.550000E+02
3.550000E+02
3.550000E+02
3.550000E+02
3.550000E+02
3.550000E+02
3.550000E+02
3.550000E+02
3.550000E+02
3.550000E+02
3.550000E+02
3.550000E+02
3.550000E+02
3.550000E+02
3.550000E+02
3.550000E+02
3.550000E+02
3.550000E+02
3.550000E+02
3.550000E+02
3.550000E+02
3.550000E+02
3.550000E+02
3.550000E+02
3.550000E+02
3.550000E+02
3.550000E+02
3.550000E+02
3.550000E+02
3.550000E+02
3.550000E+02
3.550000E+02
3.550000E+02
3.550000E+02
3.550000E+02
3.550000E+02
3.550000E+02
3.550000E+02
3.550000E+02
3.550000E+02
3.550000E+02
3.550000E+02
3.550000E+02
Thickness
-6.649142E-05
-1.399642E-04
3.167862E-04
-1.144003E-04
-3.425616E-04
1.685166E-02
-8.671815E-03
-1.876118E-02
-3.285076E-03
1.528592E-02
-7.214543E-02
6.863965E-03
-1.281256E-06
7.396004E-05
1.865259E-04
2.489609E-04
4.036751E-04
2.974914E-04
3.770221E-04
4.903978E-04
7.985662E-04
6.472382E-04
3.230548E-04
1.011330E-03
1.423976E-03
1.538446E-03
2.058019E-03
2.064145E-03
2.342466E-03
2.566448E-03
2.848930E-03
3.216326E-03
3.087743E-03
3.399434E-03
3.293536E-03
3.411293E-03
3.388694E-03
3.780687E-03
4.144192E-03
4.866679E-03
5.570769E-03
6.833424E-03
7.683416E-03
8.713974E-03
1.023406E-02
1.150393E-02
1.327120E-02
1.520536E-02
1.712245E-02
1.846905E-02
2.085435E-02
2.228911E-02
2.404632E-02
2.591078E-02
2.769437E-02
3.038490E-02
3.203188E-02
3.426070E-02
3.624528E-02
3.880947E-02
3.962742E-02
4.126699E-02
4.286579E-02
4.457025E-02
4.770695E-02
4.854339E-02
4.995291E-02
5.199222E-02
5.457327E-02
5.443576E-02
5.810666E-02
5.773072E-02
5.938585E-02
6.079585E-02
6.183718E-02
6.202458E-02
6.453198E-02
6.587114E-02
6.515044E-02
6.698326E-02
6.607416E-02
6.903141E-02
7.009934E-02
7.139535E-02
7.233959E-02
7.344570E-02
7.269144E-02
7.304087E-02
7.324114E-02
7.487663E-02
7.357863E-02
7.532142E-02
7.639334E-02
7.530471E-02
7.653916E-02
7.504711E-02
7.574670E-02
7.540787E-02
7.511325E-02
7.365320E-02
7.283006E-02
7.325235E-02
7.512518E-02
7.328791E-02
7.196477E-02
7.293996E-02
7.028454E-02
6.874890E-02
6.897136E-02
6.818296E-02
6.949131E-02
6.736759E-02
6.607796E-02
6.520968E-02
6.401154E-02
6.399694E-02
6.317547E-02
6.257102E-02
5.911879E-02
5.927694E-02
5.850467E-02
5.685941E-02
5.451874E-02
5.370057E-02
5.225195E-02
5.044860E-02
4.928232E-02
4.676116E-02
4.621959E-02
4.430000E-02
4.216948E-02
4.065357E-02
3.871033E-02
3.677308E-02
3.516750E-02
3.297427E-02
3.099244E-02
2.905902E-02
2.775853E-02
2.584585E-02
2.371115E-02
2.213252E-02
2.063156E-02
1.901954E-02
1.701736E-02
1.529586E-02
1.306940E-02
1.202568E-02
1.021138E-02
9.134849E-03
7.693795E-03
6.686357E-03
5.964857E-03
4.902424E-03
4.545211E-03
3.809766E-03
3.266849E-03
3.064264E-03
3.255390E-03
3.070815E-03
2.829941E-03
3.032198E-03
2.633147E-03
2.801457E-03
2.540374E-03
2.555515E-03
2.280308E-03
1.843396E-03
1.857214E-03
1.641424E-03
1.672172E-03
2.233868E-03
1.143981E-03
9.048168E-04
8.715123E-04
8.710810E-04
7.884725E-04
6.362385E-04
5.626222E-04
3.394003E-04
4.855594E-04
3.789440E-04
5.110046E-04
1.776664E-04
1.077932E-04
5.776609E-05
1.226092E-04
5.647389E-05
-2.863693E-05
7.564693E-06
3.982375E-05
1.026500E-04
1.851831E-04
1.184237E-04
-2.325023E-04
-3.813828E-05
-6.246161E-05
-5.576243E-05
-1.213820E-04
-3.350952E-04
-6.251687E-04
3.314430E-04
2.071811E-04
-1.977167E-04
-1.543488E-04
-3.028780E-05
4.815802E-05
2.094212E-01
6.212616E-02
1.118812E-02
1.349551E-02
5.820230E-02
-2.487120E-02
1.209992E-04
1.744049E-04
1.327338E-04
3.826048E-04
4.855041E-05
3.170843E-04
3.759829E-04
4.013821E-04
8.276262E-04
8.841009E-04
1.049366E-03
1.344891E-03
1.446372E-03
1.257365E-03
2.150629E-03
2.063260E-03
2.456710E-03
2.588300E-03
2.830146E-03
3.147060E-03
3.330369E-03
3.583878E-03
3.477627E-03
3.447172E-03
3.482165E-03
3.830355E-03
4.388853E-03
4.969576E-03
5.542117E-03
6.852184E-03
7.627702E-03
8.932830E-03
9.994672E-03
1.165156E-02
1.332116E-02
1.513326E-02
1.659778E-02
1.858441E-02
2.027142E-02
2.210138E-02
2.433621E-02
2.572036E-02
2.754825E-02
2.988647E-02
3.186674E-02
3.399722E-02
3.555257E-02
3.787381E-02
3.969330E-02
4.126012E-02
4.307405E-02
4.453520E-02
4.669563E-02
4.866791E-02
5.013147E-02
5.193367E-02
5.465389E-02
5.491877E-02
5.791362E-02
5.778055E-02
5.902634E-02
6.020005E-02
6.249861E-02
6.252932E-02
6.337754E-02
6.535815E-02
6.579576E-02
6.717345E-02
6.809602E-02
7.039310E-02
7.007114E-02
7.126404E-02
7.392310E-02
7.041303E-02
7.318643E-02
7.382145E-02
7.355747E-02
7.401203E-02
7.227359E-02
7.526413E-02
7.432242E-02
7.687927E-02
7.487445E-02
7.653878E-02
7.550061E-02
7.533518E-02
7.400960E-02
7.292413E-02
7.485972E-02
7.460733E-02
7.495728E-02
7.289048E-02
7.286476E-02
7.321280E-02
7.047708E-02
6.947517E-02
7.054231E-02
6.990936E-02
6.696572E-02
6.624215E-02
6.635753E-02
6.499510E-02
6.457983E-02
6.402433E-02
6.294036E-02
6.214292E-02
5.985375E-02
5.853154E-02
5.824583E-02
5.655047E-02
5.534509E-02
5.364642E-02
5.154620E-02
5.013202E-02
5.029112E-02
4.791911E-02
4.617865E-02
4.409123E-02
4.203543E-02
4.018478E-02
3.863192E-02
3.693706E-02
3.521831E-02
3.308775E-02
3.092606E-02
2.979555E-02
2.801414E-02
2.586931E-02
2.361357E-02
2.243871E-02
2.055010E-02
1.902498E-02
1.726214E-02
1.545923E-02
1.321763E-02
1.187532E-02
1.007885E-02
8.977984E-03
7.777073E-03
6.751201E-03
6.227176E-03
4.993132E-03
4.408156E-03
3.920670E-03
3.561841E-03
3.193843E-03
3.454246E-03
3.034933E-03
2.892114E-03
2.969452E-03
2.876623E-03
2.682354E-03
2.603005E-03
2.801033E-03
2.244842E-03
1.846278E-03
1.755985E-03
2.016315E-03
1.765622E-03
1.089968E-03
8.552173E-04
9.622666E-04
7.834028E-04
7.764224E-04
7.384462E-04
6.182400E-04
5.095402E-04
5.182157E-04
4.375349E-04
4.105893E-04
4.106363E-04
1.664868E-04
9.431059E-05
3.805376E-05
3.478809E-05
8.855827E-05
2.203503E-05
2.772816E-05
1.525946E-05
5.247571E-05
1.794546E-04
1.080455E-04
-1.253966E-04
-1.468807E-04
-1.663417E-04
-1.162653E-04
-1.822756E-04
-4.730002E-04
-8.701563E-04
3.997106E-04
-2.038005E-04
-5.580880E-06
1.885404E-05
-1.452442E-04
-2.461241E-02
-1.334330E-01
-2.632350E-03
-2.409028E-03
1.959170E-03
-6.424147E-02
-7.804879E-03
-5.646938E-05
2.878621E-04
1.207672E-04
2.874048E-04
2.743981E-04
2.259530E-04
2.157916E-04
2.876393E-04
6.396696E-04
7.300570E-04
9.751601E-04
1.337525E-03
1.331386E-03
1.462074E-03
1.803650E-03
2.289593E-03
2.536176E-03
2.793973E-03
3.189151E-03
3.360840E-03
3.395929E-03
3.678610E-03
3.724039E-03
3.697479E-03
3.689514E-03
4.060760E-03
4.516734E-03
4.977315E-03
5.652656E-03
7.093068E-03
7.892742E-03
8.602595E-03
1.025906E-02
1.166811E-02
1.330706E-02
1.462335E-02
1.692598E-02
1.865091E-02
1.936197E-02
2.245798E-02
2.468801E-02
2.633636E-02
2.810141E-02
2.997752E-02
3.222305E-02
3.397737E-02
3.607819E-02
3.716768E-02
3.987521E-02
4.219661E-02
4.404670E-02
4.510653E-02
4.583586E-02
4.828970E-02
5.011426E-02
5.365061E-02
5.444308E-02
5.575169E-02
5.659097E-02
5.812633E-02
5.851918E-02
6.006529E-02
6.381083E-02
6.382708E-02
6.528890E-02
6.490195E-02
6.723119E-02
6.851949E-02
6.865929E-02
7.051755E-02
7.068175E-02
7.039564E-02
7.332230E-02
7.016865E-02
7.317348E-02
7.385265E-02
7.345824E-02
7.306478E-02
7.333726E-02
7.410628E-02
7.356173E-02
7.361775E-02
7.619382E-02
7.649407E-02
7.388005E-02
7.520262E-02
7.367515E-02
7.429555E-02
7.599289E-02
7.410617E-02
7.325066E-02
7.158923E-02
7.154166E-02
7.407644E-02
7.067181E-02
6.999616E-02
7.011229E-02
6.931592E-02
6.585291E-02
6.699964E-02
6.611422E-02
6.505385E-02
6.606892E-02
6.398926E-02
6.362980E-02
6.245062E-02
5.958993E-02
5.837380E-02
5.802594E-02
5.651282E-02
5.575318E-02
5.333163E-02
5.163600E-02
5.033489E-02
4.999320E-02
4.753490E-02
4.550016E-02
4.424946E-02
4.236855E-02
4.049102E-02
3.861809E-02
3.675390E-02
3.493893E-02
3.371501E-02
3.119700E-02
3.001741E-02
2.764924E-02
2.596566E-02
2.354172E-02
2.231646E-02
2.063436E-02
1.917894E-02
1.714099E-02
1.576965E-02
1.339061E-02
1.165810E-02
9.951106E-03
8.861038E-03
7.829059E-03
6.955948E-03
6.299581E-03
5.150552E-03
4.335396E-03
3.960584E-03
3.635852E-03
3.221201E-03
3.059985E-03
3.044622E-03
3.008482E-03
2.851320E-03
2.865825E-03
2.646509E-03
2.683813E-03
2.701142E-03
2.242577E-03
2.060688E-03
1.756505E-03
1.871262E-03
1.686433E-03
3.055570E-03
1.423992E-03
1.165412E-03
9.333368E-04
7.625380E-04
9.118533E-04
7.624042E-04
4.633113E-04
4.576340E-04
2.540787E-04
2.103703E-04
2.383837E-04
2.365136E-04
1.276893E-04
-8.377171E-05
3.105442E-05
-4.103924E-05
-1.939854E-04
-3.534135E-05
-8.584243E-05
2.632191E-05
-8.104797E-05
2.798559E-05
-2.423671E-05
-9.921201E-05
-6.603019E-05
-6.839795E-05
-1.093015E-04
-1.509887E-04
-4.315403E-05
4.822732E-06
1.119392E-04
7.586416E-05
-3.957599E-05
-4.313672E-05
-7.988392E-05
-1.395982E-01
3.967086E-02
-1.496579E-03
6.695244E-03
5.699471E-02
-6.555142E-03
-2.085555E-04
1.089304E-03
3.905458E-04
3.609176E-04
2.994646E-04
1.540687E-04
5.406297E-05
1.578161E-04
3.038680E-04
4.037479E-04
1.135368E-03
1.411764E-03
1.369456E-03
1.389823E-03
1.420829E-03
2.295299E-03
2.338548E-03
2.922708E-03
3.112186E-03
3.466536E-03
3.564291E-03
3.725309E-03
3.780535E-03
3.503968E-03
3.863559E-03
3.885294E-03
4.377443E-03
4.872143E-03
5.853055E-03
6.846528E-03
7.636506E-03
8.890063E-03
1.005200E-02
1.158696E-02
1.313189E-02
1.452959E-02
1.701399E-02
1.848816E-02
2.005678E-02
2.270119E-02
2.419904E-02
2.644423E-02
2.815498E-02
3.015448E-02
3.231602E-02
3.440899E-02
3.651823E-02
3.786901E-02
4.021887E-02
4.230813E-02
4.427417E-02
4.549240E-02
4.635917E-02
4.903901E-02
5.083662E-02
5.283946E-02
5.418081E-02
5.611122E-02
5.612997E-02
5.763511E-02
5.862380E-02
6.177129E-02
6.323753E-02
6.334252E-02
6.442306E-02
6.516821E-02
6.685261E-02
6.862750E-02
6.819359E-02
6.936271E-02
6.860620E-02
7.014186E-02
7.008860E-02
7.136759E-02
7.109079E-02
7.346889E-02
7.334097E-02
7.380174E-02
7.565030E-02
7.247236E-02
7.478981E-02
7.412021E-02
7.575254E-02
7.596198E-02
7.262518E-02
7.416525E-02
7.341396E-02
7.544384E-02
7.528722E-02
7.366343E-02
7.243109E-02
7.151976E-02
7.262705E-02
7.214577E-02
7.011382E-02
7.113271E-02
6.863708E-02
6.776006E-02
6.751605E-02
6.841332E-02
6.442494E-02
6.546289E-02
6.518530E-02
6.281192E-02
6.238156E-02
6.239761E-02
5.930748E-02
5.927869E-02
5.794821E-02
5.678714E-02
5.513828E-02
5.319333E-02
5.242703E-02
5.009913E-02
4.878333E-02
4.711314E-02
4.575507E-02
4.415622E-02
4.197054E-02
4.023002E-02
3.846891E-02
3.626252E-02
3.472602E-02
3.366985E-02
3.173178E-02
3.042001E-02
2.797244E-02
2.603440E-02
2.329925E-02
2.164032E-02
2.029786E-02
1.902334E-02
1.776830E-02
1.508869E-02
1.316261E-02
1.180881E-02
1.008955E-02
8.910156E-03
8.055322E-03
7.101993E-03
6.137658E-03
5.201837E-03
4.388750E-03
3.783872E-03
3.547920E-03
3.362174E-03
3.093564E-03
3.115554E-03
2.775072E-03
2.917009E-03
2.518418E-03
2.582893E-03
2.632393E-03
2.101562E-03
2.372088E-03
1.893001E-03
1.781245E-03
1.724538E-03
1.372054E-03
8.693990E-04
8.622358E-04
8.130216E-04
8.208469E-04
6.313663E-04
6.674332E-04
7.241475E-04
6.546799E-04
4.673812E-04
3.455449E-04
2.165582E-04
3.720040E-04
2.776896E-04
1.383125E-04
-2.750796E-05
7.062770E-05
-6.281310E-05
-2.324906E-05
-7.625049E-06
-6.777167E-05
2.523695E-05
1.331689E-04
5.680209E-05
-7.122369E-05
-4.974481E-05
-1.341697E-04
-1.285825E-04
-1.436846E-04
-2.386870E-04
-6.163658E-04
-2.336713E-05
8.693356E-05
-3.849668E-05
-7.244140E-05
-5.852355E-05
-2.611688E-04
-1.384051E-01
2.194950E-02
-1.355574E-03
3.367425E-03
1.863521E-01
4.402856E-03
1.312325E-04
1.045109E-03
-7.297085E-06
-5.101645E-05
1.977013E-04
4.138983E-04
4.132123E-04
4.419189E-04
3.534235E-04
4.182399E-04
1.128046E-03
1.208377E-03
9.997449E-04
1.284196E-03
1.470537E-03
2.174511E-03
2.265397E-03
2.718039E-03
3.088650E-03
3.409255E-03
3.515495E-03
3.531349E-03
3.533029E-03
3.331559E-03
3.671485E-03
3.692290E-03
4.283628E-03
4.775555E-03
5.874299E-03
6.651419E-03
7.628213E-03
8.766762E-03
1.032256E-02
1.158139E-02
1.330200E-02
1.549821E-02
1.730512E-02
1.858678E-02
2.050851E-02
2.254925E-02
2.419439E-02
2.618136E-02
2.819388E-02
3.089945E-02
3.216151E-02
3.380221E-02
3.601437E-02
3.810845E-02
4.019809E-02
4.225713E-02
4.319800E-02
4.563999E-02
4.741098E-02
4.931684E-02
5.082806E-02
5.299387E-02
5.445524E-02
5.679611E-02
5.693043E-02
5.866323E-02
5.930622E-02
6.112271E-02
6.186437E-02
6.218848E-02
6.403479E-02
6.378178E-02
6.650692E-02
6.836677E-02
6.792660E-02
6.952829E-02
6.883450E-02
6.897998E-02
7.017238E-02
7.226007E-02
7.080388E-02
7.210811E-02
7.324846E-02
7.289037E-02
7.287560E-02
7.205713E-02
7.578960E-02
7.444251E-02
7.515290E-02
7.553189E-02
7.438620E-02
7.597179E-02
7.456194E-02
7.575178E-02
7.184394E-02
7.386372E-02
7.230990E-02
7.343975E-02
7.444289E-02
7.109201E-02
6.948604E-02
7.147712E-02
6.951413E-02
6.860010E-02
6.756646E-02
6.802106E-02
6.491300E-02
6.417830E-02
6.399233E-02
6.261819E-02
6.223971E-02
6.226658E-02
5.929264E-02
5.857765E-02
5.782501E-02
5.661139E-02
5.350217E-02
5.255508E-02
5.235981E-02
4.962486E-02
4.827234E-02
4.758637E-02
4.557911E-02
4.371045E-02
4.139330E-02
4.035851E-02
3.838019E-02
3.729293E-02
3.426662E-02
3.364883E-02
3.201031E-02
3.045468E-02
2.760287E-02
2.519916E-02
2.350632E-02
2.180237E-02
2.004854E-02
1.819342E-02
1.718440E-02
1.476808E-02
1.313870E-02
1.180340E-02
1.061978E-02
9.063230E-03
7.761684E-03
6.808864E-03
6.090112E-03
5.187087E-03
4.262929E-03
3.449306E-03
3.447345E-03
3.173973E-03
3.270079E-03
3.103599E-03
3.124283E-03
3.097491E-03
2.717901E-03
2.734886E-03
2.623176E-03
2.392920E-03
2.232860E-03
2.820092E-03
1.759055E-03
1.702019E-03
4.008663E-04
7.205839E-04
7.587852E-04
7.076801E-04
5.901674E-04
6.243748E-04
5.824076E-04
3.364509E-04
5.144707E-04
5.428067E-04
5.236047E-04
3.813369E-04
3.700119E-04
4.046248E-04
2.410337E-04
1.409804E-04
4.993542E-05
3.904847E-05
1.004142E-04
-7.785308E-05
-7.848488E-05
-1.131100E-04
1.475076E-04
7.954028E-05
-8.238857E-05
-9.173790E-06
-8.816355E-05
-6.384109E-06
4.089485E-05
-8.187765E-04
-2.596716E-03
9.094184E-05
-2.259980E-04
-1.419914E-04
-1.954346E-04
-1.634228E-04
-1.511725E-03
3.944667E-02
-2.268219E-02
-3.108457E-03
1.967145E-04
-1.495088E-02
2.598614E-02
9.765382E-05
6.639289E-04
-2.164769E-05
1.138171E-04
4.615929E-04
5.979386E-04
2.004975E-04
2.946590E-04
5.350919E-04
6.805105E-04
7.004063E-04
8.861879E-04
9.282481E-04
1.125937E-03
1.525558E-03
1.763904E-03
2.696476E-03
2.784859E-03
3.042986E-03
3.208931E-03
3.495477E-03
3.572490E-03
3.243466E-03
3.304734E-03
3.503779E-03
3.784509E-03
4.227336E-03
4.897145E-03
5.462399E-03
6.882381E-03
7.948104E-03
8.864330E-03
1.026653E-02
1.166613E-02
1.354303E-02
1.512383E-02
1.738852E-02
1.880937E-02
2.046369E-02
2.266176E-02
2.449236E-02
2.622160E-02
2.877032E-02
3.013856E-02
3.220236E-02
3.394240E-02
3.624895E-02
3.817739E-02
4.013879E-02
4.208329E-02
4.419485E-02
4.559752E-02
4.619028E-02
4.843089E-02
5.140114E-02
5.307750E-02
5.427027E-02
5.525560E-02
5.762748E-02
5.819389E-02
6.023893E-02
6.068503E-02
6.198105E-02
6.267873E-02
6.567940E-02
6.501563E-02
6.637350E-02
6.685511E-02
6.756145E-02
6.999089E-02
7.116296E-02
6.876306E-02
7.008234E-02
7.323057E-02
7.240648E-02
7.175444E-02
7.170587E-02
7.456369E-02
7.384234E-02
7.321694E-02
7.504010E-02
7.337482E-02
7.535518E-02
7.580329E-02
7.652279E-02
7.528042E-02
7.536865E-02
7.453609E-02
7.241230E-02
7.470119E-02
7.334106E-02
7.097498E-02
7.053934E-02
7.222211E-02
7.167649E-02
7.104825E-02
6.951360E-02
6.889378E-02
6.662807E-02
6.712937E-02
6.609398E-02
6.506377E-02
6.472158E-02
6.420431E-02
6.369366E-02
6.219198E-02
6.005244E-02
5.917463E-02
5.749464E-02
5.617885E-02
5.441884E-02
5.335998E-02
5.302941E-02
5.116228E-02
4.843489E-02
4.714465E-02
4.522951E-02
4.330145E-02
4.126810E-02
4.058564E-02
3.942532E-02
3.718040E-02
3.492524E-02
3.327529E-02
3.233296E-02
3.010266E-02
2.728792E-02
2.523462E-02
2.346303E-02
2.218036E-02
2.014427E-02
1.865337E-02
1.677504E-02
1.486464E-02
1.337368E-02
1.182714E-02
1.053143E-02
9.045103E-03
6.570809E-03
5.737262E-03
5.647948E-03
5.014930E-03
4.382185E-03
3.830174E-03
3.474675E-03
3.176287E-03
3.351431E-03
3.353265E-03
3.303036E-03
3.069071E-03
3.070343E-03
2.887188E-03
2.890373E-03
2.726273E-03
2.009245E-03
9.876752E-04
1.801456E-03
1.288688E-03
1.252971E-03
2.506239E-03
1.195282E-03
8.445871E-04
6.858478E-04
6.043841E-04
5.720974E-04
4.340872E-04
3.579907E-04
3.225984E-04
3.446976E-04
3.054894E-04
5.373904E-05
1.669705E-04
2.334863E-04
6.126561E-05
-2.696646E-05
1.159917E-04
-5.259019E-05
-1.558997E-04
-1.301854E-04
-2.446146E-05
-5.819895E-05
4.500615E-05
-6.055683E-05
1.492271E-04
-2.502835E-05
-3.166087E-04
-1.798305E-04
-1.001917E-03
-2.910728E-03
6.495156E-05
-2.675583E-04
-8.471476E-05
-3.972367E-04
-1.224427E-04
-1.673465E-04
6.422368E-02
-2.599636E-02
-3.517985E-03
4.981574E-03
-8.155312E-03
2.083265E-02
-7.704847E-06
2.062290E-03
2.521043E-04
1.590743E-05
7.294374E-04
6.810534E-04
3.608832E-04
5.947966E-04
5.657676E-04
5.505719E-04
8.037352E-04
9.935487E-04
1.366282E-03
1.523020E-03
2.231598E-03
1.979475E-03
2.420342E-03
2.761676E-03
3.099490E-03
3.161865E-03
3.570499E-03
3.462682E-03
3.309353E-03
3.346611E-03
3.507499E-03
3.975139E-03
3.971479E-03
4.781353E-03
5.376016E-03
6.962179E-03
7.922601E-03
9.315391E-03
1.042321E-02
1.174709E-02
1.324312E-02
1.451936E-02
1.695208E-02
1.868568E-02
2.045496E-02
2.243219E-02
2.413999E-02
2.616854E-02
2.828239E-02
2.955551E-02
3.252451E-02
3.412101E-02
3.654012E-02
3.780040E-02
4.044418E-02
4.228919E-02
4.469314E-02
4.580296E-02
4.668067E-02
4.822730E-02
5.198070E-02
5.225138E-02
5.426851E-02
5.391805E-02
5.496438E-02
5.662604E-02
5.905340E-02
6.118851E-02
6.265758E-02
6.442456E-02
6.467881E-02
6.661938E-02
6.634383E-02
6.695055E-02
6.764746E-02
7.159712E-02
7.070444E-02
6.851290E-02
6.970346E-02
7.131877E-02
7.225835E-02
7.201483E-02
7.137162E-02
7.279500E-02
7.285596E-02
7.409706E-02
7.327216E-02
7.345871E-02
7.473221E-02
7.395968E-02
7.389509E-02
7.237160E-02
7.380376E-02
7.499895E-02
7.365032E-02
7.628114E-02
7.465000E-02
7.076485E-02
7.057031E-02
7.208831E-02
7.126497E-02
7.126857E-02
6.947964E-02
6.853724E-02
6.673068E-02
6.650786E-02
6.612099E-02
6.605881E-02
6.649194E-02
6.440213E-02
6.237047E-02
6.165653E-02
6.018041E-02
5.908750E-02
5.717050E-02
5.576705E-02
5.491464E-02
5.398980E-02
5.349758E-02
4.920080E-02
4.859216E-02
4.735972E-02
4.580551E-02
4.337394E-02
4.170580E-02
4.068603E-02
3.898239E-02
3.625940E-02
3.509374E-02
3.289280E-02
3.192614E-02
3.036570E-02
2.777030E-02
2.625152E-02
2.381352E-02
2.224990E-02
2.010440E-02
1.847745E-02
1.706233E-02
1.425487E-02
1.258896E-02
1.175648E-02
1.009480E-02
9.181377E-03
7.255200E-03
6.038887E-03
5.763613E-03
4.859056E-03
4.565626E-03
3.505365E-03
3.323745E-03
3.371971E-03
3.075884E-03
3.082035E-03
3.199950E-03
3.085395E-03
3.099406E-03
2.825693E-03
2.607695E-03
2.256955E-03
1.974476E-03
1.613218E-03
1.677174E-03
1.463253E-03
1.160445E-03
1.557516E-03
9.732849E-04
8.203246E-04
6.323848E-04
4.506082E-04
6.968243E-04
6.735804E-04
4.159551E-04
4.490769E-04
2.868297E-04
3.464081E-04
3.025841E-04
7.830713E-05
1.544673E-06
1.874647E-04
2.729557E-04
7.707795E-05
-1.110458E-04
-1.350964E-04
3.249104E-05
9.866256E-06
2.821507E-05
1.553402E-05
8.976030E-05
4.745047E-05
3.612569E-05
3.489436E-05
-1.621058E-05
-4.063588E-04
-1.143741E-03
1.148489E-04
-2.657499E-05
2.909617E-05
-1.486299E-04
-4.978445E-05
-2.414739E-04
-3.550332E-02
-1.855468E-02
-1.066891E-03
9.659971E-03
5.922048E-02
1.434821E-02
-3.028243E-04
9.558350E-04
1.074918E-05
-2.993117E-05
7.976439E-04
1.255300E-03
5.197052E-04
5.882999E-04
3.776300E-04
6.785689E-04
8.838291E-04
6.595811E-04
1.394164E-03
1.728248E-03
1.728580E-03
1.941609E-03
2.489229E-03
2.895977E-03
3.102480E-03
3.227331E-03
3.368127E-03
3.438349E-03
3.489664E-03
3.557045E-03
3.777090E-03
3.889500E-03
4.022787E-03
5.028454E-03
5.725868E-03
6.927595E-03
7.869345E-03
8.750730E-03
1.014045E-02
1.186395E-02
1.305930E-02
1.521250E-02
1.672841E-02
1.854399E-02
2.014746E-02
2.252876E-02
2.451162E-02
2.612104E-02
2.781516E-02
3.016753E-02
3.258527E-02
3.409209E-02
3.610371E-02
3.792238E-02
3.977018E-02
4.215920E-02
4.483798E-02
4.538542E-02
4.837533E-02
4.886267E-02
5.081642E-02
5.207633E-02
5.505928E-02
5.476159E-02
5.534214E-02
5.731837E-02
5.910135E-02
6.111124E-02
6.246173E-02
6.192335E-02
6.379199E-02
6.297435E-02
6.343838E-02
6.771661E-02
6.816592E-02
7.034484E-02
7.095851E-02
6.944897E-02
7.097900E-02
6.913627E-02
7.144082E-02
7.217568E-02
7.098594E-02
7.154378E-02
7.184991E-02
7.281023E-02
7.333989E-02
7.392443E-02
7.272521E-02
7.466792E-02
7.353353E-02
7.259603E-02
7.452358E-02
7.433060E-02
7.611333E-02
7.397587E-02
7.494257E-02
7.317661E-02
7.435672E-02
7.321639E-02
7.066600E-02
6.992546E-02
7.005203E-02
6.877793E-02
6.547606E-02
6.654461E-02
6.609437E-02
6.578237E-02
6.556347E-02
6.431872E-02
6.182433E-02
6.109246E-02
6.053487E-02
5.885754E-02
5.788762E-02
5.571506E-02
5.430998E-02
5.370667E-02
5.224589E-02
5.089588E-02
4.927070E-02
4.765615E-02
4.575458E-02
4.426520E-02
4.258094E-02
4.034959E-02
3.840487E-02
3.630716E-02
3.509999E-02
3.310493E-02
3.119239E-02
2.905705E-02
2.769290E-02
2.635681E-02
2.421719E-02
2.212498E-02
2.021091E-02
1.839187E-02
1.674011E-02
1.566919E-02
1.281102E-02
1.171995E-02
1.035686E-02
8.753807E-03
7.901964E-03
6.869257E-03
5.909446E-03
4.820671E-03
4.285283E-03
3.527812E-03
3.229849E-03
3.279559E-03
3.130171E-03
3.220600E-03
3.247895E-03
3.309486E-03
2.980254E-03
2.882652E-03
2.576504E-03
2.401989E-03
2.392594E-03
2.757442E-03
1.685778E-03
1.420435E-03
1.146936E-03
1.259904E-03
9.766379E-04
8.122439E-04
7.829979E-04
4.175133E-04
6.473144E-04
5.359920E-04
6.064416E-04
3.911817E-04
4.497194E-04
2.774473E-04
1.181183E-04
5.643549E-05
9.960401E-06
2.493810E-04
3.663722E-04
2.073234E-04
-8.897465E-05
-8.415612E-05
-1.868801E-04
1.167124E-04
-5.188970E-05
5.811682E-05
-1.283215E-04
-9.204647E-05
-7.233726E-05
9.429023E-05
-1.048766E-04
1.780860E-04
3.225018E-04
-1.971186E-04
-1.974022E-04
-2.183655E-04
-1.756923E-04
4.198582E-05
-1.493544E-03
-4.259740E-03
1.440794E-02
-3.788845E-03
2.477215E-02
5.924917E-02
-1.075198E-02
-4.757200E-05
1.093526E-04
-4.536215E-04
2.055402E-04
1.660761E-04
5.543529E-04
3.674619E-04
5.417766E-04
6.408564E-04
7.203718E-04
8.429966E-04
1.083482E-03
1.299523E-03
1.493925E-03
2.252233E-03
2.220316E-03
2.636353E-03
2.775676E-03
2.770790E-03
3.012350E-03
3.319882E-03
3.145932E-03
3.562829E-03
3.510615E-03
3.650448E-03
3.871310E-03
4.338337E-03
5.176321E-03
5.848479E-03
7.425466E-03
7.965047E-03
9.087175E-03
1.020123E-02
1.202175E-02
1.352193E-02
1.498684E-02
1.678826E-02
1.856692E-02
2.009333E-02
2.266306E-02
2.456988E-02
2.605478E-02
2.795357E-02
2.989409E-02
3.265066E-02
3.410429E-02
3.577822E-02
3.790580E-02
3.916826E-02
4.189713E-02
4.434684E-02
4.477817E-02
4.801007E-02
4.888025E-02
5.052405E-02
5.230880E-02
5.464503E-02
5.490187E-02
5.552855E-02
5.733871E-02
5.970683E-02
6.068551E-02
6.095387E-02
6.164472E-02
6.285017E-02
6.283850E-02
6.433710E-02
6.643211E-02
6.672360E-02
6.806303E-02
7.124801E-02
7.103857E-02
7.321084E-02
7.155250E-02
7.173545E-02
7.357173E-02
7.082343E-02
7.105485E-02
7.245104E-02
7.506179E-02
7.418429E-02
7.518104E-02
7.516933E-02
7.396305E-02
7.641295E-02
7.138079E-02
7.397954E-02
7.304673E-02
7.206875E-02
6.963601E-02
7.377641E-02
7.271538E-02
7.318401E-02
7.285261E-02
7.132413E-02
7.002988E-02
7.008116E-02
6.849475E-02
6.621587E-02
6.725828E-02
6.682668E-02
6.510309E-02
6.408629E-02
6.325616E-02
6.265988E-02
6.103395E-02
6.158060E-02
5.878824E-02
5.700503E-02
5.515440E-02
5.444761E-02
5.423102E-02
5.292954E-02
5.121428E-02
4.911349E-02
4.764066E-02
4.536104E-02
4.413206E-02
4.245170E-02
3.910651E-02
3.894560E-02
3.621683E-02
3.550195E-02
3.344415E-02
3.102248E-02
2.891791E-02
2.807121E-02
2.617833E-02
2.381511E-02
2.202434E-02
2.004923E-02
1.842862E-02
1.654610E-02
1.538505E-02
1.304186E-02
1.196079E-02
1.054316E-02
8.645549E-03
7.691117E-03
6.593106E-03
5.658097E-03
4.991216E-03
4.262750E-03
3.693437E-03
3.469491E-03
3.264743E-03
3.217791E-03
3.357240E-03
2.978146E-03
3.118069E-03
3.026117E-03
2.711365E-03
2.501008E-03
2.511313E-03
2.315847E-03
4.085475E-03
1.722099E-03
1.593434E-03
1.514504E-03
1.087048E-03
7.952824E-04
9.649596E-04
7.711542E-04
8.045601E-04
7.410876E-04
4.881241E-04
8.319293E-04
3.501516E-04
2.270226E-04
1.488465E-04
1.277919E-04
1.460866E-04
1.143506E-04
1.066099E-04
-2.287384E-05
-3.116449E-05
-1.970544E-04
-1.502643E-04
-1.994691E-04
-3.861686E-05
-3.025433E-04
-2.033071E-04
-1.969847E-04
-1.586694E-04
2.834785E-05
9.746399E-05
-1.070438E-04
3.760015E-04
6.842108E-04
-1.364045E-04
-4.638046E-05
-9.807955E-05
-1.017286E-04
-1.107695E-04
-2.247177E-03
2.554506E-02
8.347666E-03
-4.755767E-03
2.088280E-02
2.089047E-02
7.924597E-05
1.741693E-05
-1.932247E-04
5.003547E-04
5.436368E-04
-1.354043E-04
7.841682E-04
4.142882E-04
4.652710E-04
8.929932E-04
9.084501E-04
1.260874E-03
1.098123E-03
1.460752E-03
1.601150E-03
2.250053E-03
2.123716E-03
2.627487E-03
2.815106E-03
2.934591E-03
3.127212E-03
3.339896E-03
3.230939E-03
3.501402E-03
3.676573E-03
3.644004E-03
3.823280E-03
4.344785E-03
5.171277E-03
5.870261E-03
7.359944E-03
8.222468E-03
9.377465E-03
1.043421E-02
1.219325E-02
1.356585E-02
1.521505E-02
1.733880E-02
1.920116E-02
2.067425E-02
2.253608E-02
2.434549E-02
2.649659E-02
2.768653E-02
2.983243E-02
3.208360E-02
3.488526E-02
3.623495E-02
3.780955E-02
3.961325E-02
4.207248E-02
4.308539E-02
4.458412E-02
4.737219E-02
4.862143E-02
5.010151E-02
5.214781E-02
5.508002E-02
5.510656E-02
5.608433E-02
5.665331E-02
5.934538E-02
6.068882E-02
6.182916E-02
6.170826E-02
6.327827E-02
6.413191E-02
6.613455E-02
6.646292E-02
6.680745E-02
6.794333E-02
6.944795E-02
7.176150E-02
7.157211E-02
7.171671E-02
7.287917E-02
7.421513E-02
7.421363E-02
7.170588E-02
7.292847E-02
7.353784E-02
7.575427E-02
7.481931E-02
7.534213E-02
7.145289E-02
7.347731E-02
7.310333E-02
7.439127E-02
7.274073E-02
7.129918E-02
7.307198E-02
7.263267E-02
7.212662E-02
7.149065E-02
7.126527E-02
7.143391E-02
6.947173E-02
6.910713E-02
6.703706E-02
6.844055E-02
6.652336E-02
6.540783E-02
6.514601E-02
6.357552E-02
6.203098E-02
6.200368E-02
6.027957E-02
6.059492E-02
5.920618E-02
5.721972E-02
5.614207E-02
5.554512E-02
5.411222E-02
5.310088E-02
5.034069E-02
4.831772E-02
4.728735E-02
4.455828E-02
4.348342E-02
4.181786E-02
3.935090E-02
3.964922E-02
3.674555E-02
3.555614E-02
3.395665E-02
3.152056E-02
2.923191E-02
2.796656E-02
2.598782E-02
2.368567E-02
2.162872E-02
2.017333E-02
1.815922E-02
1.681710E-02
1.474007E-02
1.321072E-02
1.155024E-02
1.013935E-02
8.722609E-03
7.617397E-03
6.527744E-03
5.623625E-03
4.694260E-03
4.177017E-03
3.836502E-03
3.590013E-03
3.255753E-03
3.150856E-03
3.671082E-03
3.445183E-03
3.272272E-03
3.043751E-03
2.752680E-03
2.319999E-03
2.429053E-03
1.832550E-03
2.082233E-03
1.863194E-03
1.740162E-03
1.521976E-03
1.091622E-03
7.975264E-04
9.641971E-04
8.123676E-04
8.911301E-04
7.325962E-04
5.758078E-04
5.867507E-04
3.593223E-04
3.535104E-04
2.920653E-04
2.970146E-04
2.797037E-04
1.965862E-04
3.826911E-05
3.668225E-05
1.601091E-05
6.046748E-05
-4.427031E-05
-1.558610E-04
-2.360055E-04
-2.341748E-04
-9.375012E-05
-7.525682E-05
-5.633101E-05
4.852917E-07
-2.597093E-06
1.195955E-06
1.825197E-04
4.325069E-04
-1.495367E-04
1.104668E-04
-3.342549E-05
3.920335E-05
1.791335E-04
-3.300016E-05
-3.735056E-02
-5.181238E-03
4.652709E-03
2.551797E-02
-3.012598E-02
6.309033E-04
1.477811E-04
3.328449E-04
2.491950E-03
2.690357E-05
3.438500E-04
1.141572E-03
3.616639E-04
5.397743E-04
4.423348E-04
5.628768E-04
5.115076E-04
1.081636E-03
1.235227E-03
1.997120E-03
1.817057E-03
1.913460E-03
1.969928E-03
3.044525E-03
2.988320E-03
3.313580E-03
3.228875E-03
3.384246E-03
3.464902E-03
3.727575E-03
3.658202E-03
3.652088E-03
4.269252E-03
5.056758E-03
6.054483E-03
6.921457E-03
8.301026E-03
9.238856E-03
1.063928E-02
1.220964E-02
1.358395E-02
1.564480E-02
1.761896E-02
1.927884E-02
2.124113E-02
2.202575E-02
2.401864E-02
2.635448E-02
2.819730E-02
2.980585E-02
3.248965E-02
3.482176E-02
3.601470E-02
3.808104E-02
4.024724E-02
4.166036E-02
4.378181E-02
4.568560E-02
4.748705E-02
4.863139E-02
4.970309E-02
5.238652E-02
5.354686E-02
5.490966E-02
5.706722E-02
5.920531E-02
5.942596E-02
6.210107E-02
6.304400E-02
6.333810E-02
6.580428E-02
6.428411E-02
6.589574E-02
6.680487E-02
6.848037E-02
7.090834E-02
6.765036E-02
7.105870E-02
7.219444E-02
7.092242E-02
7.152818E-02
7.395123E-02
7.447396E-02
7.372829E-02
7.359365E-02
7.301236E-02
7.247762E-02
7.302661E-02
7.388429E-02
7.168119E-02
7.258059E-02
7.443635E-02
7.463200E-02
7.260546E-02
7.331704E-02
7.212770E-02
7.282432E-02
7.217736E-02
7.311603E-02
7.158564E-02
7.123354E-02
6.882166E-02
6.815711E-02
6.735163E-02
6.721543E-02
6.448877E-02
6.510281E-02
6.458253E-02
6.386694E-02
6.268281E-02
6.219585E-02
6.035982E-02
6.027335E-02
5.904633E-02
5.710281E-02
5.648900E-02
5.513636E-02
5.364866E-02
5.270436E-02
4.976147E-02
4.834327E-02
4.728907E-02
4.547806E-02
4.354443E-02
4.161401E-02
4.027507E-02
3.939970E-02
3.755144E-02
3.537741E-02
3.391829E-02
3.164181E-02
2.898940E-02
2.786034E-02
2.573188E-02
2.363144E-02
2.158420E-02
2.049354E-02
1.820801E-02
1.647485E-02
1.492493E-02
1.302235E-02
1.166040E-02
1.012051E-02
9.012846E-03
7.982409E-03
6.679065E-03
5.693340E-03
4.888621E-03
4.444443E-03
3.786516E-03
3.446399E-03
3.072113E-03
3.227092E-03
3.370355E-03
3.286862E-03
3.247326E-03
3.004242E-03
2.788748E-03
2.170158E-03
2.154121E-03
1.543659E-03
1.714801E-03
1.692796E-03
1.469472E-03
1.394124E-03
1.274885E-03
1.064253E-03
9.595571E-04
7.713103E-04
4.418703E-04
4.839712E-04
4.310739E-04
3.118789E-04
2.178553E-04
3.009210E-04
3.190515E-04
1.238123E-04
1.045716E-04
-1.196340E-04
-2.657107E-05
1.760477E-04
2.974123E-05
-4.823793E-05
-1.373956E-04
-1.743799E-04
-1.036502E-04
-3.096595E-05
-9.326052E-05
-4.765088E-05
-2.240622E-04
-1.855803E-04
-1.667321E-04
-3.518460E-06
8.303030E-05
2.563678E-04
-2.927336E-04
-8.981908E-05
-1.886486E-04
-5.889072E-05
-1.809954E-04
-2.039846E-04
2.001059E-02
4.715070E-03
-1.372621E-03
2.770707E-02
-3.978213E-02
1.053543E-03
8.180284E-05
-3.961474E-04
-1.942104E-04
1.756027E-05
3.671085E-04
1.850247E-04
2.500961E-04
5.941661E-04
7.348602E-04
8.339579E-04
2.393484E-04
9.539004E-04
1.057169E-03
1.369588E-03
1.907054E-03
2.029264E-03
2.208396E-03
2.894515E-03
3.143154E-03
3.467552E-03
3.364059E-03
3.585449E-03
3.477842E-03
3.624647E-03
3.576789E-03
3.985184E-03
4.147531E-03
4.728226E-03
5.806976E-03
6.695391E-03
8.146077E-03
9.300512E-03
1.071983E-02
1.217389E-02
1.374809E-02
1.550619E-02
1.730016E-02
1.889296E-02
2.074348E-02
2.216962E-02
2.393914E-02
2.683594E-02
2.863312E-02
3.068946E-02
3.268153E-02
3.414732E-02
3.606351E-02
3.771309E-02
4.053684E-02
4.142630E-02
4.336036E-02
4.602182E-02
4.675457E-02
4.787635E-02
5.039407E-02
5.124216E-02
5.354183E-02
5.477253E-02
5.733197E-02
5.952521E-02
6.049290E-02
6.143414E-02
6.242426E-02
6.358274E-02
6.573014E-02
6.415191E-02
6.426539E-02
6.765199E-02
6.931562E-02
7.055162E-02
7.001466E-02
6.948015E-02
7.172428E-02
7.127124E-02
7.062842E-02
7.401425E-02
7.229311E-02
7.501630E-02
7.494954E-02
7.537192E-02
7.381565E-02
7.511129E-02
7.383907E-02
7.439625E-02
7.518107E-02
7.420264E-02
7.311322E-02
7.404689E-02
7.403732E-02
7.053053E-02
7.218406E-02
7.136144E-02
7.365043E-02
7.189209E-02
7.025463E-02
6.940400E-02
6.793880E-02
6.754369E-02
6.884556E-02
6.704152E-02
6.562004E-02
6.466508E-02
6.375728E-02
6.291212E-02
6.255261E-02
6.084957E-02
6.056654E-02
5.846418E-02
5.654171E-02
5.528911E-02
5.459418E-02
5.345490E-02
5.247562E-02
4.990145E-02
4.825568E-02
4.726952E-02
4.500771E-02
4.387318E-02
4.199416E-02
4.078783E-02
3.850779E-02
3.689964E-02
3.477015E-02
3.327704E-02
3.145506E-02
2.921445E-02
2.755356E-02
2.557344E-02
2.360428E-02
2.132823E-02
2.031531E-02
1.814265E-02
1.610076E-02
1.453684E-02
1.280300E-02
1.179865E-02
1.007186E-02
8.804927E-03
7.812408E-03
6.592470E-03
5.822416E-03
5.299485E-03
4.268904E-03
3.648557E-03
3.329038E-03
3.311320E-03
3.117577E-03
3.043765E-03
3.013483E-03
3.155492E-03
2.844244E-03
2.515412E-03
2.299348E-03
2.210396E-03
2.072833E-03
2.271347E-03
1.720657E-03
1.429057E-03
1.423893E-03
1.203472E-03
1.212341E-03
7.332378E-04
4.257926E-04
1.840302E-04
2.727481E-04
4.346049E-04
1.519510E-04
6.921614E-07
1.882928E-04
2.379509E-04
5.453221E-06
1.265461E-05
-1.546073E-04
-5.313992E-05
1.003323E-04
-8.834482E-05
-1.886842E-04
-6.600727E-05
-1.801851E-04
-1.743360E-04
-1.230230E-04
-1.709938E-04
-2.703764E-04
-1.908134E-04
-1.541784E-04
-1.627653E-04
-1.467086E-04
1.577367E-04
1.283027E-04
-3.046284E-05
-8.319364E-05
-1.829333E-04
-6.878955E-05
-6.408311E-05
-1.250439E-05
3.224842E-04
4.351928E-03
-3.112656E-04
9.724024E-03
-2.373126E-03
-3.739857E-05
9.232734E-05
3.202435E-06
3.667581E-04
2.242341E-04
4.779947E-04
5.046905E-04
6.750660E-04
6.497114E-04
6.853022E-04
9.623429E-04
8.357831E-04
1.337295E-03
1.065372E-03
1.482634E-03
1.913958E-03
2.274075E-03
2.303194E-03
2.753801E-03
3.069193E-03
3.091473E-03
3.254455E-03
3.527293E-03
3.514996E-03
3.576239E-03
3.889118E-03
4.197701E-03
4.333424E-03
5.003497E-03
5.826998E-03
6.644676E-03
8.033556E-03
9.283644E-03
1.075329E-02
1.207180E-02
1.344679E-02
1.489601E-02
1.704253E-02
1.860817E-02
2.038096E-02
2.282991E-02
2.461292E-02
2.632964E-02
2.833381E-02
3.063347E-02
3.247994E-02
3.347209E-02
3.622108E-02
3.800108E-02
4.013735E-02
4.159081E-02
4.315245E-02
4.548372E-02
4.635000E-02
4.848501E-02
5.017646E-02
5.137245E-02
5.428289E-02
5.496803E-02
5.746575E-02
5.920075E-02
6.127553E-02
6.113848E-02
6.158176E-02
6.282851E-02
6.455260E-02
6.359373E-02
6.540759E-02
6.652958E-02
6.776354E-02
6.874782E-02
6.867374E-02
6.911031E-02
7.272756E-02
7.212405E-02
7.176851E-02
7.350237E-02
7.311271E-02
7.365768E-02
7.308445E-02
7.549630E-02
7.464389E-02
7.450259E-02
7.378044E-02
7.452686E-02
7.430497E-02
7.397313E-02
7.517675E-02
7.434681E-02
7.439712E-02
7.214744E-02
7.287745E-02
7.177676E-02
7.243151E-02
7.236545E-02
7.130385E-02
7.016101E-02
6.918664E-02
6.948661E-02
6.934737E-02
6.826367E-02
6.707811E-02
6.587706E-02
6.412160E-02
6.306281E-02
6.238653E-02
6.041525E-02
5.978762E-02
5.745815E-02
5.664821E-02
5.647519E-02
5.458199E-02
5.271897E-02
5.195872E-02
5.001572E-02
4.862457E-02
4.746501E-02
4.522665E-02
4.392722E-02
4.262455E-02
4.077876E-02
3.837404E-02
3.650431E-02
3.465033E-02
3.320058E-02
3.173394E-02
2.949008E-02
2.801990E-02
2.571144E-02
2.356729E-02
2.140345E-02
1.975669E-02
1.783013E-02
1.638765E-02
1.453076E-02
1.282281E-02
1.162625E-02
1.044472E-02
8.964007E-03
7.773252E-03
6.423971E-03
6.084308E-03
4.764629E-03
4.024682E-03
3.687955E-03
3.521076E-03
3.258909E-03
3.186595E-03
3.237197E-03
3.182797E-03
3.083874E-03
2.803098E-03
2.472330E-03
2.457026E-03
2.483799E-03
2.269666E-03
1.853354E-03
2.081475E-03
1.471518E-03
1.404119E-03
1.148511E-03
8.884359E-04
7.364215E-04
6.167999E-04
2.532581E-04
4.458352E-04
2.988566E-04
1.405681E-04
1.279899E-04
2.013031E-04
3.609126E-04
1.225785E-04
-6.052848E-05
-1.165760E-05
-4.609679E-05
-1.573285E-04
-1.400944E-04
-1.301214E-04
4.031740E-05
-1.354083E-04
-9.801555E-06
-3.147996E-05
-5.667971E-05
-2.765911E-04
-2.780348E-04
-1.316076E-04
-1.209149E-04
-4.159209E-05
-8.872171E-04
-2.746799E-03
5.169703E-05
-1.188177E-04
-8.504403E-05
9.902824E-05
-9.070346E-06
-9.853435E-05
1.009716E-04
1.546367E-02
4.308964E-02
7.317236E-03
-2.208609E-04
-1.552783E-04
-2.386410E-04
1.199820E-05
2.966770E-04
2.981703E-04
2.707331E-04
3.699494E-04
5.829663E-04
6.057230E-04
5.724153E-04
9.563616E-04
1.227525E-03
1.907511E-03
1.661313E-03
1.558053E-03
1.791342E-03
1.880362E-03
1.895639E-03
2.501718E-03
2.834419E-03
3.127420E-03
3.189428E-03
3.257964E-03
3.481133E-03
3.696205E-03
3.858328E-03
3.979980E-03
4.401321E-03
5.081997E-03
5.635080E-03
6.724744E-03
7.873783E-03
9.198301E-03
1.040850E-02
1.198178E-02
1.318626E-02
1.502483E-02
1.742855E-02
1.838436E-02
1.958580E-02
2.173259E-02
2.416902E-02
2.555009E-02
2.783575E-02
3.021539E-02
3.256605E-02
3.375692E-02
3.647770E-02
3.842434E-02
3.963490E-02
4.144702E-02
4.349534E-02
4.487534E-02
4.646881E-02
4.941739E-02
5.051723E-02
5.246400E-02
5.488912E-02
5.516677E-02
5.756167E-02
5.933655E-02
6.085719E-02
6.052379E-02
6.095752E-02
6.380220E-02
6.592921E-02
6.538614E-02
6.731956E-02
6.610124E-02
6.633994E-02
6.908078E-02
6.918902E-02
7.016311E-02
7.139033E-02
7.241207E-02
7.237201E-02
7.427745E-02
7.284831E-02
7.211764E-02
7.259474E-02
7.335595E-02
7.457346E-02
7.478903E-02
7.308914E-02
7.618561E-02
7.569613E-02
7.297018E-02
7.526620E-02
7.520097E-02
7.461918E-02
7.268803E-02
7.339896E-02
7.347786E-02
7.222347E-02
7.145672E-02
7.080574E-02
7.073036E-02
7.034012E-02
6.878794E-02
6.862996E-02
6.695975E-02
6.621898E-02
6.570178E-02
6.444400E-02
6.268349E-02
6.244016E-02
6.190287E-02
6.083166E-02
5.818197E-02
5.616776E-02
5.555609E-02
5.299305E-02
5.316221E-02
5.092454E-02
4.962711E-02
4.910713E-02
4.713865E-02
4.623412E-02
4.395722E-02
4.216465E-02
4.082761E-02
3.863607E-02
3.639717E-02
3.443096E-02
3.353266E-02
3.152834E-02
2.916902E-02
2.788619E-02
2.566809E-02
2.334018E-02
2.191375E-02
1.988339E-02
1.830457E-02
1.683457E-02
1.469708E-02
1.290407E-02
1.149115E-02
1.052648E-02
9.096896E-03
7.873760E-03
6.642642E-03
5.883738E-03
4.851383E-03
4.210299E-03
3.778812E-03
3.546455E-03
3.228673E-03
3.351140E-03
3.249258E-03
3.021024E-03
2.917153E-03
2.991011E-03
2.580890E-03
2.460104E-03
2.320614E-03
2.191309E-03
1.981960E-03
1.617808E-03
1.543521E-03
1.213218E-03
1.173372E-03
1.063581E-03
9.413913E-04
1.161301E-03
8.792543E-04
7.597654E-04
5.726102E-04
3.360028E-04
3.686524E-04
1.878997E-04
5.551986E-04
7.508330E-06
-8.841626E-05
-1.025820E-04
-4.243397E-05
-8.043271E-05
-3.664598E-05
-6.474364E-05
6.265555E-05
-1.403217E-04
-5.785656E-05
-5.505521E-05
-2.993028E-04
-2.674231E-04
-1.033622E-04
-1.719667E-04
-1.267239E-04
-1.265165E-04
-1.129832E-03
-2.963120E-03
-1.511731E-04
-8.769847E-05
-2.022284E-04
-2.000175E-04
-2.295483E-04
-3.296254E-04
-3.410523E-04
-2.418102E-04
-1.108495E-04
-1.984234E-04
-9.296941E-05
-1.238505E-04
-1.668189E-04
-1.578895E-04
-2.897895E-06
-1.291128E-04
3.701939E-05
6.147068E-05
3.198058E-04
4.289246E-04
5.556849E-04
6.954963E-04
1.258294E-03
2.465451E-03
2.652614E-03
1.551415E-03
2.098912E-03
2.154561E-03
2.129467E-03
2.409304E-03
3.035398E-03
3.324084E-03
3.320253E-03
3.545045E-03
3.761297E-03
3.628982E-03
3.672424E-03
3.733412E-03
4.113259E-03
4.886478E-03
5.561104E-03
6.746793E-03
7.616277E-03
9.019220E-03
1.037748E-02
1.156618E-02
1.345191E-02
1.521379E-02
1.738263E-02
1.822892E-02
1.977982E-02
2.193020E-02
2.434557E-02
2.585392E-02
2.840845E-02
3.012475E-02
3.184225E-02
3.388373E-02
3.562123E-02
3.793452E-02
4.006649E-02
4.189096E-02
4.333245E-02
4.482334E-02
4.647454E-02
4.963496E-02
5.039193E-02
5.239284E-02
5.416688E-02
5.577372E-02
5.744460E-02
5.907958E-02
6.046385E-02
6.074030E-02
6.174231E-02
6.386484E-02
6.517825E-02
6.529826E-02
6.747952E-02
6.717666E-02
6.667687E-02
6.853202E-02
6.896276E-02
7.021350E-02
7.079318E-02
7.098046E-02
7.095223E-02
7.379491E-02
7.243526E-02
7.261623E-02
7.294686E-02
7.257554E-02
7.582366E-02
7.511524E-02
7.496591E-02
7.608707E-02
7.549247E-02
7.332346E-02
7.573448E-02
7.590238E-02
7.394300E-02
7.342429E-02
7.411170E-02
7.211743E-02
7.228240E-02
7.081755E-02
6.817835E-02
7.181730E-02
7.049895E-02
6.950018E-02
6.697693E-02
6.645481E-02
6.657289E-02
6.477186E-02
6.497157E-02
6.281695E-02
6.269339E-02
6.195411E-02
5.973717E-02
5.881273E-02
5.627209E-02
5.502552E-02
5.347224E-02
5.294634E-02
5.140177E-02
4.961827E-02
4.848711E-02
4.719126E-02
4.626673E-02
4.386344E-02
4.191155E-02
4.048527E-02
3.794045E-02
3.589631E-02
3.448167E-02
3.336690E-02
3.094522E-02
2.911047E-02
2.703942E-02
2.610772E-02
2.349906E-02
2.194288E-02
2.018171E-02
1.841081E-02
1.718935E-02
1.447200E-02
1.317579E-02
1.138546E-02
1.054276E-02
9.024060E-03
7.958991E-03
6.745534E-03
5.559122E-03
4.859810E-03
4.512158E-03
4.029380E-03
3.663922E-03
3.359748E-03
3.399310E-03
3.272047E-03
3.020231E-03
2.927973E-03
2.891995E-03
2.857910E-03
2.471750E-03
2.400403E-03
2.298090E-03
2.084309E-03
1.636146E-03
1.571632E-03
1.183559E-03
1.259398E-03
1.167886E-03
1.178378E-03
1.017698E-03
7.759605E-04
7.763206E-04
4.285853E-04
2.483431E-04
1.956468E-04
2.902646E-04
2.286295E-04
-8.915089E-05
-7.153803E-05
-1.490959E-04
-1.241532E-04
-8.582980E-05
-3.437227E-05
-7.904936E-05
-1.014850E-04
-9.041939E-05
-9.396464E-05
-1.217945E-04
-1.492812E-04
1.341006E-05
4.870208E-06
-5.263449E-05
-4.744986E-05
-1.464349E-04
-1.466312E-04
4.705285E-05
6.828421E-04
-2.690390E-04
-1.956873E-05
9.308685E-06
5.445869E-04
7.662329E-04
-2.896301E-04
-3.754598E-04
-3.113366E-04
-1.580297E-04
-1.019096E-04
-1.235782E-04
-1.196723E-04
8.260032E-05
7.485711E-05
1.075269E-04
-1.067178E-04
1.678231E-04
1.547682E-04
2.739559E-04
5.321543E-04
8.383123E-04
1.009818E-03
2.414850E-03
2.707674E-03
1.791426E-03
1.825000E-03
2.334634E-03
2.551772E-03
2.803433E-03
2.874580E-03
3.220249E-03
3.298095E-03
3.492865E-03
3.473669E-03
3.643166E-03
3.706837E-03
3.536457E-03
3.932760E-03
4.642898E-03
5.709191E-03
6.700604E-03
7.202302E-03
8.856869E-03
1.038218E-02
1.156470E-02
1.362160E-02
1.518878E-02
1.680898E-02
1.857537E-02
2.103865E-02
2.201118E-02
2.485313E-02
2.637317E-02
2.873979E-02
3.008201E-02
3.148190E-02
3.350721E-02
3.543300E-02
3.800725E-02
4.052677E-02
4.262857E-02
4.376638E-02
4.523238E-02
4.685070E-02
4.926466E-02
5.001473E-02
5.204783E-02
5.414528E-02
5.580998E-02
5.662467E-02
5.848566E-02
6.084181E-02
6.243669E-02
6.364416E-02
6.322640E-02
6.387899E-02
6.404713E-02
6.624869E-02
6.584983E-02
6.677933E-02
6.989887E-02
7.075458E-02
7.089558E-02
6.900305E-02
6.978281E-02
7.191132E-02
7.300603E-02
7.172494E-02
7.204275E-02
7.222560E-02
7.423698E-02
7.503132E-02
7.445680E-02
7.466069E-02
7.388612E-02
7.584545E-02
7.275059E-02
7.279284E-02
7.489511E-02
7.196014E-02
7.270210E-02
7.368004E-02
7.242207E-02
7.221056E-02
6.992213E-02
6.964254E-02
7.173094E-02
7.211950E-02
7.060985E-02
6.766260E-02
6.842958E-02
6.658156E-02
6.515738E-02
6.382699E-02
6.371226E-02
6.288364E-02
6.101563E-02
5.976503E-02
5.797356E-02
5.719148E-02
5.590840E-02
5.511322E-02
5.252990E-02
5.112930E-02
4.943235E-02
4.801567E-02
4.731860E-02
4.555247E-02
4.416112E-02
4.205473E-02
4.034228E-02
3.841069E-02
3.609804E-02
3.502195E-02
3.292641E-02
3.167026E-02
2.964557E-02
2.731925E-02
2.605107E-02
2.353690E-02
2.215043E-02
2.008821E-02
1.791946E-02
1.613484E-02
1.421422E-02
1.285997E-02
1.146142E-02
1.032491E-02
9.258149E-03
8.025971E-03
6.487937E-03
5.927329E-03
4.837477E-03
4.419206E-03
4.059597E-03
3.601259E-03
3.252207E-03
3.354442E-03
3.143496E-03
3.006791E-03
2.876323E-03
2.898970E-03
2.762341E-03
2.452500E-03
2.389234E-03
2.245233E-03
1.910354E-03
1.773046E-03
1.802898E-03
1.484097E-03
1.179782E-03
1.015735E-03
8.031352E-04
6.333896E-04
5.709273E-04
7.933338E-04
4.851772E-04
2.192395E-04
1.124156E-04
8.526179E-05
9.202428E-05
-1.620125E-04
-7.018738E-05
-5.417281E-05
-1.363457E-04
-8.810576E-05
-7.625262E-05
-1.598054E-04
-7.015068E-05
-2.365043E-04
-1.314555E-04
-5.094875E-05
-8.899921E-05
-2.167675E-04
-8.405350E-05
5.715571E-05
-2.978246E-05
-5.205382E-05
-1.155467E-05
4.945742E-04
6.850524E-04
-6.936150E-05
-1.263838E-04
-1.137151E-04
1.267419E-03
9.677445E-04
-1.637368E-04
-1.430875E-04
-5.344427E-05
3.504098E-05
1.931881E-04
-6.549037E-05
-7.026228E-05
3.965342E-06
-2.515735E-04
-1.699304E-04
4.264711E-05
1.281109E-04
2.068872E-04
4.824242E-05
4.710269E-04
6.096046E-04
7.858732E-04
1.591547E-03
1.901809E-03
1.765060E-03
1.764809E-03
2.316958E-03
2.545958E-03
2.776313E-03
2.480498E-03
3.166716E-03
3.404191E-03
3.369405E-03
3.473291E-03
3.546823E-03
3.477565E-03
3.534949E-03
3.980367E-03
4.887093E-03
5.632500E-03
6.738449E-03
7.428363E-03
9.038994E-03
1.082440E-02
1.183173E-02
1.354830E-02
1.509641E-02
1.704643E-02
1.877840E-02
2.123101E-02
2.274586E-02
2.451355E-02
2.642530E-02
2.856108E-02
2.992273E-02
3.190583E-02
3.392524E-02
3.640998E-02
3.806396E-02
4.027689E-02
4.238548E-02
4.364393E-02
4.609145E-02
4.729517E-02
4.826790E-02
5.017571E-02
5.263997E-02
5.375672E-02
5.586920E-02
5.637244E-02
5.746651E-02
5.944005E-02
6.179747E-02
6.280647E-02
6.342861E-02
6.449603E-02
6.570619E-02
6.623961E-02
6.565975E-02
6.539586E-02
7.006973E-02
7.084708E-02
7.106598E-02
7.096080E-02
6.979497E-02
7.127884E-02
7.206960E-02
7.278242E-02
7.182802E-02
7.236978E-02
7.382704E-02
7.422425E-02
7.388300E-02
7.534666E-02
7.303187E-02
7.534749E-02
7.245422E-02
7.432269E-02
7.216092E-02
6.896051E-02
7.291498E-02
7.283274E-02
7.307948E-02
7.248702E-02
7.065987E-02
7.063928E-02
7.042215E-02
7.064554E-02
6.985720E-02
6.840219E-02
6.807074E-02
6.645804E-02
6.444252E-02
6.357659E-02
6.347671E-02
6.211954E-02
6.196886E-02
6.023235E-02
5.829881E-02
5.695869E-02
5.642800E-02
5.463451E-02
5.260850E-02
5.137223E-02
4.976294E-02
4.848578E-02
4.700089E-02
4.540553E-02
4.381509E-02
4.211624E-02
4.022890E-02
3.884741E-02
3.654615E-02
3.520701E-02
3.271250E-02
3.123585E-02
2.913875E-02
2.789646E-02
2.576903E-02
2.344669E-02
2.208537E-02
2.014615E-02
1.830627E-02
1.620886E-02
1.437976E-02
1.304988E-02
1.173213E-02
1.044704E-02
9.237439E-03
7.833642E-03
6.498845E-03
5.867044E-03
4.954428E-03
4.422946E-03
3.993025E-03
3.625115E-03
3.141519E-03
3.197534E-03
3.142258E-03
3.226501E-03
2.950989E-03
2.981482E-03
2.958068E-03
2.523993E-03
2.407895E-03
2.177221E-03
1.777595E-03
1.520059E-03
1.151895E-03
1.112432E-03
7.852995E-04
7.826686E-04
5.880257E-04
5.266695E-04
8.457866E-04
6.153499E-04
5.933620E-04
4.738969E-04
1.105137E-04
-1.915731E-05
-8.934812E-05
-4.861978E-05
2.443972E-04
-1.349436E-04
-1.375476E-04
-1.686562E-04
1.157725E-05
-1.562230E-04
-2.191845E-04
-1.085934E-04
-7.818823E-05
-8.421665E-05
-2.697856E-04
-2.427419E-04
-1.883415E-04
1.098954E-05
-2.303525E-04
-1.652911E-04
-2.218586E-04
-3.432375E-04
-1.839746E-04
-1.634731E-04
-1.083040E-04
-1.620150E-04
6.461598E-04
-1.011829E-04
-2.955891E-04
-1.330291E-04
-9.243406E-05
-1.276942E-04
-4.296182E-05
-1.707384E-04
-1.089959E-04
-1.656582E-04
-1.261550E-04
-5.810986E-05
3.966660E-04
1.850184E-04
3.235668E-04
3.395823E-04
4.892598E-04
8.258523E-04
1.197303E-03
1.768924E-03
1.878199E-03
1.896088E-03
1.970894E-03
2.122165E-03
2.168809E-03
2.457033E-03
2.837474E-03
3.255749E-03
3.163917E-03
3.365744E-03
3.324620E-03
3.569285E-03
3.363871E-03
3.458006E-03
4.043488E-03
4.676186E-03
5.490577E-03
6.413052E-03
7.656392E-03
9.117530E-03
1.092604E-02
1.173652E-02
1.357625E-02
1.547370E-02
1.684822E-02
1.879852E-02
2.075087E-02
2.238618E-02
2.473784E-02
2.673980E-02
2.865574E-02
3.032467E-02
3.221695E-02
3.390899E-02
3.634299E-02
3.831637E-02
4.023817E-02
4.184268E-02
4.406137E-02
4.637906E-02
4.725005E-02
4.853179E-02
5.075057E-02
5.283821E-02
5.383292E-02
5.592461E-02
5.640210E-02
5.818366E-02
6.022668E-02
6.019881E-02
6.214508E-02
6.267018E-02
6.598989E-02
6.664347E-02
6.863899E-02
6.623427E-02
6.783545E-02
6.750161E-02
6.825444E-02
6.974008E-02
7.180271E-02
7.110636E-02
7.113963E-02
7.389200E-02
7.403306E-02
7.287388E-02
7.038287E-02
7.153335E-02
7.392622E-02
7.498833E-02
7.535629E-02
7.450885E-02
7.375361E-02
7.322475E-02
7.662858E-02
7.278712E-02
7.118905E-02
7.368246E-02
7.208652E-02
7.031657E-02
7.163377E-02
7.272606E-02
7.131326E-02
6.994794E-02
6.963406E-02
6.735517E-02
6.880274E-02
6.861132E-02
6.657552E-02
6.444410E-02
6.304365E-02
6.304611E-02
6.135622E-02
6.186928E-02
6.002506E-02
5.925312E-02
5.775214E-02
5.476794E-02
5.407180E-02
5.277049E-02
5.125597E-02
5.062116E-02
4.866271E-02
4.683103E-02
4.509064E-02
4.350189E-02
4.294724E-02
4.043620E-02
3.819588E-02
3.654656E-02
3.486619E-02
3.276336E-02
3.112995E-02
2.966118E-02
2.822240E-02
2.592759E-02
2.426436E-02
2.231022E-02
1.987378E-02
1.787221E-02
1.620658E-02
1.473291E-02
1.310608E-02
1.169630E-02
1.061590E-02
9.247415E-03
7.797168E-03
6.647910E-03
5.937661E-03
5.082327E-03
4.509651E-03
3.924856E-03
3.620854E-03
3.348773E-03
3.249453E-03
3.268430E-03
3.109251E-03
2.994641E-03
3.088672E-03
3.145351E-03
2.616158E-03
2.334130E-03
2.047986E-03
2.007901E-03
1.508156E-03
1.132892E-03
8.612098E-04
6.546602E-04
9.309707E-04
5.724579E-04
5.332493E-04
7.134534E-04
5.130840E-04
2.410022E-04
2.234556E-04
1.402966E-04
1.789803E-05
-1.076884E-04
-2.477293E-04
-1.073666E-04
-1.173249E-04
-2.137706E-04
-2.100675E-04
-2.816569E-04
-2.262774E-04
-1.805815E-04
-1.619023E-04
-5.210765E-05
-9.698408E-05
-2.149391E-04
-1.931572E-04
-1.632389E-04
-1.570901E-04
-1.466154E-05
-1.168995E-04
2.674275E-05
3.726069E-04
-3.138451E-04
3.551703E-04
5.303100E-05
-9.432919E-05
2.849250E-05
-1.105450E-04
5.668895E-05
-9.140457E-05
-7.646613E-05
-8.229365E-05
-8.397460E-05
-4.314230E-05
-2.128591E-04
-3.941522E-05
1.514780E-05
5.991501E-05
2.418821E-04
2.632260E-04
4.602422E-04
2.998245E-04
5.117245E-04
7.331515E-04
1.216152E-03
1.611748E-03
1.464258E-03
1.777128E-03
1.665687E-03
1.902956E-03
2.039315E-03
2.390432E-03
2.847190E-03
3.139558E-03
3.320995E-03
3.386914E-03
3.362964E-03
3.592227E-03
3.544173E-03
3.582522E-03
3.933377E-03
4.525611E-03
5.376757E-03
6.412826E-03
7.650686E-03
8.657480E-03
1.050475E-02
1.176397E-02
1.291166E-02
1.511709E-02
1.646351E-02
1.841958E-02
2.017837E-02
2.199780E-02
2.425995E-02
2.638010E-02
2.814500E-02
2.986036E-02
3.277855E-02
3.403199E-02
3.576291E-02
3.842539E-02
4.085893E-02
4.174808E-02
4.437530E-02
4.560871E-02
4.685210E-02
4.857256E-02
5.028739E-02
5.299478E-02
5.417811E-02
5.586083E-02
5.770229E-02
5.877373E-02
6.011432E-02
6.024773E-02
6.197440E-02
6.268707E-02
6.417688E-02
6.455682E-02
6.716532E-02
6.620133E-02
6.956357E-02
6.886067E-02
6.855076E-02
6.817543E-02
7.090473E-02
7.125820E-02
7.117649E-02
7.352602E-02
7.264057E-02
7.350099E-02
7.055399E-02
7.148805E-02
7.275847E-02
7.404235E-02
7.511045E-02
7.523124E-02
7.449132E-02
7.392658E-02
7.513049E-02
7.528396E-02
7.219774E-02
7.250861E-02
7.085617E-02
7.042900E-02
7.259946E-02
7.223576E-02
7.184351E-02
7.034409E-02
7.038567E-02
6.783533E-02
6.893007E-02
6.771762E-02
6.605814E-02
6.507895E-02
6.346530E-02
6.382802E-02
6.216225E-02
6.056499E-02
5.936824E-02
5.953550E-02
5.758483E-02
5.629846E-02
5.453354E-02
5.335641E-02
5.146172E-02
5.048491E-02
4.911921E-02
4.719933E-02
4.480945E-02
4.372030E-02
4.244299E-02
4.080152E-02
3.851180E-02
3.658560E-02
3.523818E-02
3.368619E-02
3.122747E-02
3.006414E-02
2.805974E-02
2.615193E-02
2.410556E-02
2.250386E-02
2.024223E-02
1.831850E-02
1.682440E-02
1.484938E-02
1.334650E-02
1.148915E-02
1.040757E-02
9.183689E-03
7.703536E-03
6.629698E-03
5.795614E-03
4.924754E-03
4.425022E-03
3.965578E-03
3.512337E-03
3.133729E-03
3.077929E-03
3.088322E-03
2.960916E-03
2.860540E-03
2.825524E-03
2.806101E-03
2.574007E-03
2.171058E-03
2.019707E-03
1.877727E-03
1.483956E-03
1.386117E-03
1.131952E-03
1.086311E-03
8.594312E-04
7.034681E-04
5.142722E-04
2.455212E-04
2.366925E-04
1.719396E-04
1.113989E-04
1.459191E-04
-3.934004E-05
-2.598346E-05
-7.429169E-05
9.270319E-06
-1.050482E-04
-6.802605E-05
-6.291029E-05
-1.269685E-04
-1.486742E-04
-1.464122E-04
-1.577433E-04
-7.137627E-05
-2.099163E-04
-2.724175E-04
-2.179355E-04
-1.219935E-04
-2.058948E-04
-5.199335E-05
-2.693062E-04
4.864770E-04
1.275878E-03
-3.178492E-04
5.634584E-04
-3.394808E-04
-3.099602E-06
-1.122808E-04
-1.075850E-04
-1.177624E-04
-1.435496E-04
-4.248231E-05
-1.044136E-04
-7.940355E-05
-1.788333E-04
-8.616271E-05
-1.739166E-04
-1.032476E-04
-7.744870E-06
-1.148134E-04
3.008785E-04
4.780286E-04
3.752533E-04
4.094768E-04
5.534376E-04
1.014743E-03
1.328373E-03
1.457698E-03
1.650942E-03
1.611894E-03
1.952203E-03
2.248200E-03
2.428313E-03
2.682273E-03
3.028713E-03
3.486892E-03
3.448238E-03
3.421826E-03
3.486054E-03
3.607245E-03
3.759484E-03
3.908042E-03
4.378138E-03
5.084334E-03
6.620811E-03
7.552356E-03
8.853272E-03
1.046045E-02
1.172991E-02
1.294129E-02
1.476564E-02
1.680112E-02
1.880537E-02
2.072503E-02
2.206044E-02
2.436809E-02
2.596957E-02
2.783995E-02
2.949593E-02
3.201646E-02
3.374720E-02
3.604003E-02
3.800802E-02
3.993325E-02
4.112017E-02
4.441993E-02
4.508241E-02
4.714509E-02
4.805711E-02
4.987770E-02
5.285986E-02
5.389846E-02
5.696711E-02
5.804106E-02
5.783649E-02
5.956675E-02
6.163975E-02
6.235769E-02
6.312642E-02
6.259796E-02
6.569790E-02
6.552549E-02
6.753442E-02
6.891434E-02
6.989670E-02
7.058627E-02
6.831569E-02
7.058974E-02
7.148110E-02
7.349451E-02
7.481718E-02
7.149076E-02
7.285761E-02
7.448775E-02
7.267274E-02
7.173284E-02
7.179932E-02
7.534683E-02
7.223175E-02
7.361452E-02
7.401746E-02
7.438598E-02
7.497354E-02
7.264869E-02
7.257547E-02
7.330295E-02
7.513757E-02
7.227967E-02
7.061027E-02
7.116544E-02
7.059921E-02
7.072026E-02
7.134777E-02
6.874760E-02
6.793384E-02
6.700605E-02
6.471208E-02
6.408211E-02
6.574982E-02
6.344507E-02
6.009999E-02
5.973501E-02
5.994036E-02
5.791078E-02
5.766312E-02
5.510455E-02
5.398500E-02
5.104526E-02
4.989130E-02
4.906037E-02
4.729343E-02
4.496683E-02
4.418937E-02
4.214366E-02
4.089104E-02
3.853372E-02
3.661782E-02
3.550711E-02
3.318459E-02
3.163706E-02
3.000510E-02
2.842500E-02
2.630855E-02
2.423727E-02
2.241685E-02
2.066322E-02
1.862836E-02
1.664038E-02
1.457549E-02
1.335515E-02
1.152711E-02
1.041150E-02
9.065412E-03
8.004082E-03
7.382133E-03
5.952304E-03
4.951800E-03
4.525932E-03
3.827407E-03
3.208087E-03
3.105572E-03
3.005499E-03
2.971762E-03
2.802352E-03
2.925650E-03
2.518900E-03
2.368210E-03
2.372447E-03
2.306636E-03
2.196840E-03
2.010323E-03
1.360290E-03
1.390125E-03
1.288001E-03
1.033357E-03
8.750098E-04
5.943781E-04
4.685733E-04
2.127607E-04
1.935733E-04
1.798355E-04
3.582294E-04
8.085493E-05
5.286978E-05
-1.244547E-04
-1.514113E-04
-1.682121E-04
-2.111380E-04
-2.068108E-04
-6.455537E-05
-2.530768E-04
-2.602592E-04
-2.584825E-04
-2.025376E-04
-3.704187E-04
-2.082238E-04
-2.195544E-04
-1.231404E-04
-1.861505E-04
-1.769772E-04
-1.589647E-04
-2.075904E-04
6.321794E-04
1.464200E-03
-9.273881E-05
-5.785308E-04
-1.837122E-04
-1.537577E-05
-2.449339E-04
-2.283812E-04
-1.133456E-04
-8.309252E-05
-1.695863E-04
-6.770747E-05
6.427884E-05
5.793553E-05
1.723360E-04
1.417809E-04
2.275665E-04
1.167293E-04
2.341912E-04
4.191899E-04
1.685746E-04
3.871327E-04
3.487915E-04
5.822820E-04
8.635588E-04
1.255894E-03
1.618746E-03
1.988181E-03
2.309874E-03
2.244155E-03
2.480537E-03
2.502535E-03
2.836476E-03
3.137950E-03
3.296555E-03
3.529276E-03
3.572272E-03
3.796744E-03
3.851746E-03
3.989186E-03
4.100322E-03
4.464090E-03
5.369510E-03
6.494861E-03
7.622729E-03
8.919198E-03
1.006081E-02
1.149884E-02
1.317813E-02
1.465767E-02
1.667042E-02
1.941117E-02
2.069462E-02
2.213723E-02
2.435719E-02
2.607322E-02
2.798015E-02
2.985816E-02
3.204235E-02
3.342625E-02
3.655748E-02
3.791879E-02
3.993784E-02
4.128160E-02
4.380398E-02
4.546232E-02
4.698349E-02
4.841367E-02
5.086537E-02
5.239672E-02
5.371922E-02
5.648217E-02
5.827426E-02
5.844659E-02
5.975350E-02
6.073562E-02
6.155848E-02
6.346415E-02
6.340847E-02
6.575133E-02
6.550478E-02
6.773924E-02
6.851412E-02
6.959968E-02
7.013778E-02
6.893641E-02
7.042011E-02
7.082591E-02
7.376158E-02
7.374747E-02
7.094553E-02
7.288678E-02
7.455224E-02
7.376939E-02
7.210491E-02
7.262670E-02
7.609869E-02
7.443484E-02
7.488054E-02
7.508019E-02
7.486823E-02
7.517928E-02
7.386008E-02
7.443777E-02
7.451597E-02
7.360109E-02
7.193653E-02
6.953484E-02
7.012547E-02
7.051437E-02
7.070127E-02
7.016498E-02
6.867860E-02
6.752520E-02
6.477490E-02
6.461417E-02
6.302648E-02
6.380830E-02
6.237527E-02
6.146549E-02
5.991820E-02
6.008671E-02
5.876332E-02
5.647788E-02
5.516792E-02
5.459397E-02
5.210766E-02
4.981191E-02
4.866997E-02
4.748648E-02
4.481925E-02
4.455405E-02
4.196312E-02
4.062875E-02
3.856528E-02
3.673708E-02
3.498867E-02
3.268336E-02
3.176163E-02
2.989690E-02
2.797746E-02
2.602833E-02
2.404069E-02
2.212438E-02
2.036753E-02
1.811602E-02
1.670778E-02
1.506969E-02
1.352982E-02
1.198016E-02
1.043488E-02
9.065755E-03
7.724328E-03
7.264577E-03
5.941229E-03
5.115850E-03
4.262756E-03
3.546789E-03
3.139180E-03
3.250807E-03
3.178052E-03
3.115494E-03
2.972558E-03
2.979147E-03
2.713367E-03
2.401991E-03
2.287100E-03
2.542426E-03
2.341102E-03
2.003402E-03
1.491548E-03
1.326788E-03
1.467462E-03
9.380162E-04
8.543602E-04
5.606805E-04
5.591733E-04
3.678039E-04
4.252793E-04
5.368336E-05
1.978682E-04
1.393668E-04
2.646604E-04
-4.777577E-06
-6.070358E-05
-1.503235E-04
-1.437979E-04
-1.464963E-04
-2.914843E-05
-1.271295E-04
-2.474916E-04
-2.102681E-04
-1.329214E-04
-9.960935E-05
-1.733500E-04
-1.533946E-04
-1.084869E-04
-3.384884E-04
-1.818242E-04
-1.691438E-04
-7.185588E-05
2.586079E-04
9.264078E-04
-1.370561E-04
-7.728564E-06
3.796929E-04
1.239893E-04
3.894713E-05
-1.375794E-04
-1.086687E-04
-4.625949E-05
-1.784539E-04
-9.495775E-05
2.258822E-05
3.430181E-04
1.218440E-04
1.634689E-04
5.739792E-04
1.284639E-04
1.955301E-04
2.661360E-04
3.011771E-04
3.910474E-04
5.089664E-04
3.667633E-04
7.484095E-04
1.024887E-03
1.312661E-03
1.528420E-03
1.876072E-03
2.229851E-03
2.339500E-03
2.489645E-03
2.703733E-03
3.017024E-03
3.046471E-03
3.357729E-03
3.563322E-03
3.673324E-03
3.889537E-03
3.921920E-03
4.124807E-03
4.457730E-03
5.579356E-03
6.165488E-03
7.417529E-03
8.719731E-03
9.758016E-03
1.157216E-02
1.307962E-02
1.482851E-02
1.633281E-02
1.889679E-02
2.026294E-02
2.275988E-02
2.435174E-02
2.634055E-02
2.839937E-02
3.058279E-02
3.272263E-02
3.401097E-02
3.614978E-02
3.801780E-02
4.046415E-02
4.199365E-02
4.314691E-02
4.575679E-02
4.839725E-02
4.925236E-02
5.089205E-02
5.135621E-02
5.344475E-02
5.610614E-02
5.807009E-02
5.859229E-02
5.928983E-02
5.999406E-02
6.170652E-02
6.323298E-02
6.236555E-02
6.348360E-02
6.608536E-02
6.646326E-02
6.779537E-02
6.908763E-02
7.013993E-02
7.003348E-02
7.093260E-02
7.169406E-02
7.103795E-02
7.092635E-02
6.902969E-02
7.072239E-02
7.170330E-02
7.175389E-02
7.336312E-02
7.371273E-02
7.567858E-02
7.581896E-02
7.561581E-02
7.566480E-02
7.509077E-02
7.307209E-02
7.209995E-02
7.382135E-02
7.468775E-02
7.272153E-02
7.273353E-02
7.112617E-02
7.006300E-02
6.830887E-02
6.896303E-02
6.856119E-02
6.828443E-02
6.846506E-02
6.571710E-02
6.297566E-02
6.254867E-02
6.304811E-02
6.270328E-02
6.144361E-02
5.949662E-02
5.941233E-02
5.862277E-02
5.638260E-02
5.462282E-02
5.419024E-02
5.302401E-02
5.051498E-02
4.900295E-02
4.768317E-02
4.562948E-02
4.485505E-02
4.203332E-02
4.054666E-02
3.947364E-02
3.647196E-02
3.481390E-02
3.225464E-02
3.100731E-02
2.889295E-02
2.749139E-02
2.552132E-02
2.409590E-02
2.214522E-02
2.007667E-02
1.803616E-02
1.688612E-02
1.471961E-02
1.330120E-02
1.234789E-02
1.028430E-02
8.935900E-03
7.535211E-03
6.956746E-03
6.071671E-03
5.227718E-03
4.460134E-03
3.756371E-03
3.236130E-03
3.314780E-03
3.237765E-03
3.156192E-03
3.201262E-03
2.946275E-03
2.870105E-03
2.443818E-03
2.510717E-03
2.622443E-03
2.103324E-03
1.762514E-03
1.743867E-03
1.652606E-03
1.223917E-03
1.249957E-03
6.539353E-04
4.529263E-04
3.504070E-04
3.147893E-04
1.956382E-04
1.048145E-04
1.201239E-04
2.495583E-04
2.426067E-04
5.250137E-05
-1.060976E-04
-1.904244E-04
-2.305614E-04
-3.176407E-05
-2.034207E-04
-2.196955E-04
-2.363836E-04
-2.155029E-04
-8.384980E-05
-1.607509E-04
-5.902700E-05
-1.283232E-04
-6.915682E-05
-2.357152E-04
-1.536036E-04
-1.303174E-04
-1.061941E-04
-8.009697E-04
-2.345940E-03
-8.164634E-07
1.741938E-03
6.977755E-04
-2.662460E-05
7.126911E-05
6.601681E-05
-4.411302E-05
1.344519E-04
-3.387859E-04
-1.052255E-03
2.379356E-04
2.201604E-04
3.667393E-04
3.144928E-04
5.470177E-04
2.494464E-04
3.570711E-04
5.317234E-04
4.397565E-04
5.308107E-04
6.769965E-04
5.521192E-04
8.083966E-04
1.179208E-03
1.419053E-03
1.184431E-03
1.489010E-03
2.001608E-03
2.352752E-03
2.572721E-03
2.579699E-03
2.963145E-03
3.113444E-03
3.084424E-03
3.376241E-03
3.435160E-03
3.658903E-03
3.894754E-03
4.069826E-03
4.648326E-03
5.704619E-03
6.577692E-03
7.408919E-03
9.054997E-03
1.007501E-02
1.174850E-02
1.334583E-02
1.465991E-02
1.677278E-02
1.797095E-02
2.021247E-02
2.268560E-02
2.448937E-02
2.649070E-02
2.869521E-02
3.003827E-02
3.202302E-02
3.413494E-02
3.617288E-02
3.839131E-02
4.061286E-02
4.189010E-02
4.378016E-02
4.534960E-02
4.800545E-02
4.927955E-02
4.982883E-02
5.123167E-02
5.313082E-02
5.525201E-02
5.685643E-02
5.745707E-02
5.872928E-02
6.046682E-02
6.162106E-02
6.203363E-02
6.327401E-02
6.534650E-02
6.528569E-02
6.527286E-02
6.629040E-02
6.882413E-02
6.957661E-02
7.172685E-02
7.081776E-02
7.149750E-02
7.182565E-02
7.127377E-02
7.246608E-02
7.095677E-02
7.085070E-02
7.267988E-02
7.216431E-02
7.584511E-02
7.237766E-02
7.302820E-02
7.363989E-02
7.731743E-02
7.314005E-02
7.369639E-02
7.112337E-02
7.324024E-02
7.272334E-02
7.352753E-02
7.393141E-02
7.251253E-02
7.052943E-02
6.861835E-02
7.045484E-02
6.793448E-02
6.750251E-02
6.825680E-02
6.760848E-02
6.420325E-02
6.419357E-02
6.256071E-02
6.240575E-02
6.149838E-02
5.956476E-02
5.845621E-02
5.801253E-02
5.681820E-02
5.587671E-02
5.338317E-02
5.254776E-02
5.043961E-02
4.886564E-02
4.782240E-02
4.572533E-02
4.361727E-02
4.144052E-02
4.001886E-02
3.848148E-02
3.701425E-02
3.449987E-02
3.284693E-02
3.102537E-02
2.904233E-02
2.693424E-02
2.573729E-02
2.385868E-02
2.266981E-02
2.009768E-02
1.857915E-02
1.693223E-02
1.486694E-02
1.348682E-02
1.181251E-02
1.015001E-02
9.308176E-03
7.818776E-03
7.112115E-03
6.194851E-03
5.274909E-03
4.517520E-03
3.787498E-03
3.389016E-03
3.051547E-03
3.206189E-03
3.106636E-03
3.178237E-03
3.078925E-03
2.984319E-03
2.431464E-03
2.697328E-03
2.454760E-03
2.056005E-03
1.727611E-03
1.780799E-03
1.261237E-03
1.612018E-03
1.323031E-03
7.606991E-04
4.274749E-04
2.841773E-04
2.041991E-04
2.275086E-04
-2.441692E-05
3.171090E-05
1.733089E-04
1.333185E-04
1.743505E-05
-1.059451E-04
-1.070333E-04
-2.415202E-04
-2.373922E-04
-1.738476E-04
-1.794700E-05
-1.435368E-04
-5.608791E-05
-7.246742E-05
-1.106792E-04
-8.750096E-05
-2.091593E-05
-2.597449E-04
-1.362070E-04
-9.964599E-05
-1.936152E-04
-2.134466E-04
-2.097141E-03
-7.178401E-03
9.734762E-05
-3.122084E-04
-2.143203E-04
4.795770E-05
-9.880032E-05
5.842184E-05
-6.952529E-05
5.158723E-04
2.316004E-04
2.580186E-05
5.748891E-04
1.660506E-04
1.195249E-04
1.296713E-04
2.380727E-04
1.323097E-04
3.717092E-04
4.931206E-04
4.487792E-04
6.237189E-04
5.414659E-04
3.843479E-04
6.104196E-04
1.013541E-03
1.191365E-03
1.240636E-03
1.693723E-03
1.947978E-03
2.350031E-03
2.826049E-03
2.751123E-03
2.973981E-03
2.995307E-03
3.148088E-03
3.474930E-03
3.373733E-03
3.443509E-03
3.871413E-03
4.178576E-03
4.798241E-03
5.558524E-03
6.116566E-03
7.197378E-03
8.630033E-03
1.053207E-02
1.183292E-02
1.376406E-02
1.466981E-02
1.667566E-02
1.772646E-02
2.015223E-02
2.229817E-02
2.431012E-02
2.709819E-02
2.874704E-02
2.962728E-02
3.210591E-02
3.425727E-02
3.620904E-02
3.847617E-02
4.035709E-02
4.153228E-02
4.375691E-02
4.502515E-02
4.688185E-02
4.882547E-02
4.940738E-02
5.163810E-02
5.318228E-02
5.532552E-02
5.696533E-02
5.778794E-02
5.875769E-02
6.020419E-02
6.134855E-02
6.256045E-02
6.400811E-02
6.614285E-02
6.706347E-02
6.700252E-02
6.740829E-02
6.937527E-02
7.006136E-02
7.217849E-02
7.225393E-02
7.122701E-02
7.145355E-02
7.147524E-02
7.343030E-02
7.267456E-02
7.353342E-02
7.488648E-02
7.379646E-02
7.520794E-02
7.306294E-02
7.448922E-02
7.341135E-02
7.603568E-02
7.203350E-02
7.410004E-02
7.156042E-02
7.249752E-02
7.139392E-02
7.346806E-02
7.267204E-02
7.209996E-02
7.138638E-02
6.956800E-02
7.159670E-02
6.943474E-02
6.858609E-02
6.755344E-02
6.682963E-02
6.586745E-02
6.588778E-02
6.407709E-02
6.203048E-02
6.125126E-02
6.044488E-02
5.847306E-02
5.811303E-02
5.592288E-02
5.580720E-02
5.344473E-02
5.203475E-02
4.982877E-02
4.829088E-02
4.768151E-02
4.524928E-02
4.376104E-02
4.066826E-02
4.020521E-02
3.806348E-02
3.697233E-02
3.510154E-02
3.295068E-02
3.078688E-02
2.909293E-02
2.717324E-02
2.612791E-02
2.381914E-02
2.263921E-02
2.090615E-02
1.882758E-02
1.705345E-02
1.544601E-02
1.361572E-02
1.179434E-02
1.060927E-02
9.401487E-03
7.931973E-03
6.995311E-03
5.987044E-03
5.220355E-03
4.349334E-03
3.924740E-03
3.377638E-03
3.086134E-03
2.959101E-03
2.923307E-03
3.032791E-03
3.098513E-03
2.986143E-03
2.677606E-03
2.461318E-03
2.490267E-03
2.082450E-03
1.621333E-03
1.652601E-03
1.210567E-03
1.300472E-03
1.134047E-03
1.001751E-03
7.840677E-04
4.532998E-04
4.299897E-04
2.733932E-04
3.093919E-05
-1.078458E-04
1.076720E-05
-4.158995E-05
2.583902E-04
-9.869678E-05
-6.086272E-05
-2.837910E-04
-2.179668E-04
-1.544222E-04
4.433246E-05
-1.370406E-04
-1.611885E-04
-2.447993E-05
-1.844634E-04
-2.063570E-04
-7.993150E-05
-1.229061E-04
-1.779308E-04
-1.328607E-04
-1.240550E-04
-1.932262E-04
-3.491234E-03
-1.169312E-02
4.571357E-05
-2.756197E-04
2.535195E-04
-7.299922E-05
-1.620690E-04
-1.507910E-05
-2.714427E-05
1.182723E-03
3.373141E-03
2.312968E-03
5.110861E-04
9.727275E-05
5.300182E-05
1.325886E-04
2.756069E-04
2.282882E-04
1.687754E-04
2.873316E-04
4.977323E-04
6.299695E-04
6.453831E-04
4.763268E-04
8.713125E-04
1.448553E-03
1.046648E-03
1.401221E-03
2.136119E-03
2.164496E-03
2.401712E-03
2.801449E-03
3.062763E-03
3.141883E-03
3.127473E-03
3.156152E-03
3.572439E-03
3.506686E-03
3.453933E-03
3.672570E-03
4.120694E-03
4.929559E-03
5.671847E-03
6.443733E-03
7.254603E-03
8.437011E-03
1.032967E-02
1.155105E-02
1.320402E-02
1.520063E-02
1.673152E-02
1.806354E-02
2.004515E-02
2.261173E-02
2.430295E-02
2.680710E-02
2.850702E-02
3.015636E-02
3.276942E-02
3.455628E-02
3.675224E-02
3.802409E-02
4.012552E-02
4.184075E-02
4.432617E-02
4.525102E-02
4.676903E-02
4.904326E-02
5.045086E-02
5.212801E-02
5.518774E-02
5.495532E-02
5.773684E-02
5.805792E-02
6.042908E-02
6.073399E-02
6.161475E-02
6.346804E-02
6.473523E-02
6.453814E-02
6.791408E-02
6.847270E-02
6.916854E-02
6.849168E-02
7.012828E-02
7.047261E-02
7.104721E-02
6.982210E-02
7.049620E-02
7.385797E-02
7.342504E-02
7.393311E-02
7.378434E-02
7.370512E-02
7.352655E-02
7.430590E-02
7.469193E-02
7.512144E-02
7.337300E-02
7.319244E-02
7.311615E-02
7.369612E-02
7.495188E-02
7.314989E-02
7.311275E-02
7.290144E-02
7.121593E-02
7.127801E-02
7.075025E-02
7.049734E-02
6.852651E-02
6.910890E-02
6.886217E-02
6.846872E-02
6.654175E-02
6.699944E-02
6.529602E-02
6.330533E-02
6.301468E-02
6.098262E-02
5.964988E-02
5.790799E-02
5.787355E-02
5.649442E-02
5.564668E-02
5.272232E-02
5.167928E-02
4.965520E-02
4.868424E-02
4.791023E-02
4.506919E-02
4.366531E-02
4.195960E-02
4.045499E-02
3.814580E-02
3.665630E-02
3.511853E-02
3.315813E-02
3.126832E-02
2.903853E-02
2.747888E-02
2.610170E-02
2.396162E-02
2.212290E-02
2.125318E-02
1.850201E-02
1.660685E-02
1.532926E-02
1.351618E-02
1.198104E-02
1.053832E-02
9.344895E-03
8.006785E-03
6.883831E-03
5.890355E-03
5.010485E-03
4.497974E-03
3.994925E-03
3.292368E-03
3.115859E-03
2.982415E-03
3.044853E-03
3.266126E-03
3.068806E-03
2.981596E-03
2.580526E-03
2.522155E-03
2.330393E-03
2.224440E-03
1.887823E-03
1.585784E-03
1.457139E-03
1.237819E-03
1.175516E-03
9.270759E-04
9.143441E-04
8.054581E-04
3.307555E-04
2.809504E-04
2.962729E-04
1.021153E-04
4.555555E-06
-1.053737E-04
1.369336E-04
3.261399E-05
-9.403494E-06
-1.429261E-04
-1.748734E-04
-5.298999E-05
1.995877E-04
4.666094E-05
-1.459971E-07
-5.210605E-05
-1.086463E-04
-1.147537E-04
-9.086593E-05
-1.580837E-04
-2.475072E-05
-1.615658E-04
-2.341352E-04
-4.733355E-04
-2.065178E-03
-6.113634E-03
6.808431E-05
-1.341551E-04
4.323648E-04
3.345147E-04
-8.100777E-05
3.002297E-04
2.465672E-05
2.215591E-02
6.852577E-03
1.459314E-02
-9.936891E-05
9.668655E-05
2.564540E-04
4.867872E-05
3.167954E-04
5.313379E-04
4.390798E-04
1.002018E-05
3.846782E-04
7.299659E-04
9.795732E-04
7.483905E-04
7.271239E-04
1.201029E-03
1.298233E-03
3.725935E-03
7.537123E-03
2.214038E-03
2.418934E-03
2.683050E-03
2.953182E-03
3.088248E-03
3.302761E-03
3.232155E-03
3.603528E-03
3.605349E-03
3.408754E-03
3.489605E-03
4.053510E-03
4.761077E-03
5.556323E-03
6.849084E-03
7.462374E-03
8.382592E-03
1.003197E-02
1.154658E-02
1.356730E-02
1.486156E-02
1.668732E-02
1.852522E-02
2.067834E-02
2.275868E-02
2.414649E-02
2.625739E-02
2.847033E-02
3.027473E-02
3.251490E-02
3.443861E-02
3.639125E-02
3.784715E-02
3.958366E-02
4.168544E-02
4.435788E-02
4.502663E-02
4.772093E-02
4.879907E-02
5.065350E-02
5.226782E-02
5.583909E-02
5.504729E-02
5.739731E-02
5.810250E-02
6.030106E-02
6.081374E-02
6.282554E-02
6.346013E-02
6.497953E-02
6.406181E-02
6.669450E-02
6.534632E-02
6.935068E-02
6.911327E-02
6.998526E-02
6.984915E-02
7.158820E-02
6.989914E-02
6.923809E-02
7.438403E-02
7.283407E-02
7.382372E-02
7.411545E-02
7.277613E-02
7.161324E-02
7.294097E-02
7.413732E-02
7.339143E-02
7.595052E-02
7.482968E-02
7.395487E-02
7.468706E-02
7.750672E-02
7.417485E-02
7.582733E-02
7.450100E-02
7.061558E-02
7.125520E-02
6.977755E-02
7.055584E-02
7.107370E-02
6.661408E-02
6.699014E-02
6.844974E-02
6.548413E-02
6.632280E-02
6.460212E-02
6.284631E-02
6.255931E-02
6.136803E-02
6.024647E-02
5.788975E-02
5.783758E-02
5.737721E-02
5.558312E-02
5.268808E-02
5.114617E-02
4.990248E-02
4.887075E-02
4.743258E-02
4.487268E-02
4.356590E-02
4.204596E-02
4.095295E-02
3.822684E-02
3.665127E-02
3.500017E-02
3.350327E-02
3.200616E-02
2.957932E-02
2.793554E-02
2.649427E-02
2.344151E-02
2.164802E-02
2.000357E-02
1.861527E-02
1.635777E-02
1.506925E-02
1.319527E-02
1.205359E-02
1.005049E-02
9.244826E-03
8.162781E-03
7.466122E-03
6.105847E-03
5.259819E-03
4.505837E-03
3.707552E-03
3.150046E-03
2.988985E-03
3.057106E-03
3.129649E-03
3.292468E-03
3.034247E-03
2.914089E-03
2.652275E-03
2.412305E-03
2.512567E-03
2.179070E-03
1.874060E-03
1.493958E-03
1.545222E-03
1.012255E-03
8.528361E-04
5.907483E-04
6.165094E-04
6.301267E-04
4.115325E-04
1.199794E-04
2.964259E-04
3.645628E-05
-1.967840E-05
-7.902102E-05
-1.829550E-04
7.428077E-07
-8.129260E-05
-1.400700E-04
-1.540213E-04
-1.270864E-04
-3.421329E-05
-6.960415E-05
-8.485118E-05
-2.405068E-04
-1.390500E-04
-2.292746E-04
-3.031179E-04
-3.893267E-04
-8.480887E-05
-4.697036E-06
-1.579108E-04
-3.423948E-05
-2.550285E-04
-3.825614E-04
4.862259E-05
2.694228E-04
8.208046E-05
2.971931E-04
1.286759E-04
3.855046E-04
-1.006143E-02
1.152500E-02
1.768495E-02
1.426155E-02
-2.819982E-02
1.479187E-04
1.200549E-04
2.225358E-04
2.730972E-04
2.477123E-04
2.080148E-04
1.875208E-04
3.519658E-04
5.365772E-04
6.902082E-04
8.973245E-04
7.776580E-04
9.580317E-04
1.450025E-03
4.496013E-03
9.557865E-03
2.268993E-03
2.421359E-03
2.463046E-03
2.932702E-03
3.067754E-03
3.344414E-03
3.518878E-03
3.538474E-03
3.595343E-03
3.639389E-03
3.641320E-03
4.061707E-03
4.773448E-03
5.647800E-03
6.556051E-03
7.510346E-03
8.172258E-03
9.619795E-03
1.184141E-02
1.325146E-02
1.488307E-02
1.691281E-02
1.862839E-02
2.108174E-02
2.279212E-02
2.377159E-02
2.645441E-02
2.848544E-02
3.010622E-02
3.248148E-02
3.394496E-02
3.611749E-02
3.855443E-02
4.012171E-02
4.141084E-02
4.419809E-02
4.570187E-02
4.740327E-02
4.821793E-02
5.044401E-02
5.161411E-02
5.394914E-02
5.572106E-02
5.702615E-02
5.735441E-02
5.832793E-02
6.067286E-02
6.252370E-02
6.288218E-02
6.383979E-02
6.600061E-02
6.591351E-02
6.527305E-02
6.775763E-02
7.104324E-02
7.023571E-02
7.052301E-02
7.182672E-02
7.132743E-02
7.030367E-02
7.302374E-02
7.190109E-02
7.455203E-02
7.339173E-02
7.303306E-02
7.276973E-02
7.317414E-02
7.453299E-02
7.180732E-02
7.725155E-02
7.608729E-02
7.348926E-02
7.369311E-02
7.520317E-02
7.139609E-02
7.300643E-02
7.298594E-02
7.129163E-02
7.295711E-02
7.122071E-02
6.883736E-02
6.886189E-02
6.639131E-02
6.652649E-02
6.730325E-02
6.690128E-02
6.552449E-02
6.421263E-02
6.399851E-02
6.409824E-02
6.156016E-02
6.047202E-02
5.779017E-02
5.665806E-02
5.633453E-02
5.558353E-02
5.246807E-02
5.157803E-02
5.009170E-02
4.883546E-02
4.710642E-02
4.480400E-02
4.501220E-02
4.142705E-02
4.113515E-02
3.899512E-02
3.754090E-02
3.506412E-02
3.302802E-02
3.207473E-02
2.951087E-02
2.818308E-02
2.623678E-02
2.376373E-02
2.141759E-02
2.000503E-02
1.847643E-02
1.658068E-02
1.494408E-02
1.319020E-02
1.229929E-02
1.051998E-02
9.030665E-03
7.982297E-03
7.280936E-03
6.044171E-03
5.234823E-03
4.407712E-03
3.727328E-03
3.394274E-03
3.048342E-03
3.045553E-03
3.039676E-03
2.962467E-03
3.256292E-03
3.079639E-03
2.924698E-03
2.434960E-03
2.088873E-03
1.905454E-03
1.669838E-03
1.672095E-03
1.718156E-03
1.269294E-03
8.092875E-04
5.832428E-04
7.429491E-04
3.717204E-04
2.631288E-04
-7.140778E-05
2.427870E-04
-4.220823E-05
-2.041340E-05
-5.570424E-05
-2.066954E-04
-1.861714E-04
-3.205034E-04
-2.575351E-04
-2.701549E-04
-2.786807E-04
-1.094732E-04
-2.988166E-04
-2.296048E-04
-1.597617E-04
-3.634951E-04
-2.388758E-04
-2.943899E-04
-2.332872E-04
-1.542990E-04
-1.651386E-04
-1.832120E-04
-1.831945E-04
-8.008082E-04
-1.195253E-03
5.483500E-05
1.248707E-04
1.549711E-04
2.252597E-04
1.130580E-04
1.681634E-04
8.767029E-03
1.129980E-02
3.423721E-03
1.153176E-02
-2.748007E-03
1.929379E-04
9.163505E-05
2.528996E-04
2.301464E-04
1.965232E-04
4.733166E-04
3.694313E-04
5.312831E-04
6.277899E-04
7.301891E-04
7.391284E-04
1.128720E-03
1.244687E-03
1.814994E-03
2.216508E-03
4.953230E-03
2.561106E-03
2.830333E-03
2.737940E-03
3.116551E-03
3.242164E-03
3.181812E-03
3.442204E-03
3.509615E-03
3.488943E-03
3.560445E-03
3.697216E-03
4.045580E-03
4.676567E-03
5.588172E-03
6.433876E-03
7.533420E-03
8.535238E-03
9.957157E-03
1.172846E-02
1.281133E-02
1.493023E-02
1.722701E-02
1.860109E-02
2.054220E-02
2.229786E-02
2.380366E-02
2.650594E-02
2.852188E-02
3.023114E-02
3.235331E-02
3.432436E-02
3.601466E-02
3.874261E-02
4.060442E-02
4.177122E-02
4.379967E-02
4.577040E-02
4.737037E-02
4.907664E-02
5.042276E-02
5.286885E-02
5.404275E-02
5.572768E-02
5.705583E-02
5.875504E-02
6.020863E-02
6.147628E-02
6.315547E-02
6.347681E-02
6.580955E-02
6.624513E-02
6.638568E-02
6.633907E-02
6.837555E-02
6.971266E-02
6.934389E-02
7.053395E-02
7.170689E-02
7.207381E-02
7.226145E-02
7.310699E-02
7.280975E-02
7.422448E-02
7.195868E-02
7.443865E-02
7.390080E-02
7.457491E-02
7.713097E-02
7.262225E-02
7.640788E-02
7.431859E-02
7.517700E-02
7.357074E-02
7.413885E-02
7.156404E-02
7.126786E-02
7.084165E-02
7.140403E-02
7.168641E-02
7.024019E-02
7.037115E-02
6.772426E-02
6.847902E-02
6.769175E-02
6.693780E-02
6.664102E-02
6.512713E-02
6.387798E-02
6.325735E-02
6.282869E-02
6.152437E-02
6.047632E-02
5.943755E-02
5.726560E-02
5.588884E-02
5.548006E-02
5.315071E-02
5.249393E-02
5.057661E-02
4.831752E-02
4.646665E-02
4.473906E-02
4.449414E-02
4.197753E-02
4.053299E-02
3.919966E-02
3.763552E-02
3.540787E-02
3.336736E-02
3.216937E-02
2.947487E-02
2.793816E-02
2.602014E-02
2.386506E-02
2.146042E-02
1.984471E-02
1.884759E-02
1.674656E-02
1.486055E-02
1.328630E-02
1.212836E-02
1.057628E-02
8.967645E-03
7.770938E-03
6.945559E-03
6.037893E-03
5.362831E-03
4.485430E-03
3.968392E-03
3.327195E-03
3.254062E-03
3.085474E-03
3.260712E-03
3.190116E-03
3.080664E-03
2.799178E-03
2.612422E-03
2.443974E-03
2.261704E-03
1.776104E-03
1.556476E-03
1.568713E-03
1.616543E-03
1.254424E-03
8.010058E-04
6.611428E-04
7.532120E-04
5.333280E-04
1.699690E-04
8.154579E-05
2.757376E-05
4.725102E-05
1.762513E-04
-1.543215E-05
-1.540637E-05
-1.360894E-04
-1.312212E-05
-1.390422E-06
-2.979121E-05
3.128155E-05
-2.470592E-05
-1.015726E-04
-6.887073E-05
-2.013346E-04
-1.546009E-04
-2.750343E-05
-1.102894E-04
-9.306076E-05
8.325469E-05
-3.044560E-05
-6.758908E-05
7.174161E-06
-8.379635E-04
-2.007944E-03
-7.233494E-05
-1.859686E-04
1.070107E-04
-1.669009E-04
-4.849965E-05
-3.311459E-04
7.721463E-02
-3.684220E-02
-5.021892E-03
6.591257E-03
-2.555768E-02
1.010587E-02
1.340148E-04
1.859335E-04
1.950650E-04
4.243841E-04
5.994355E-04
6.827630E-04
5.986187E-04
6.345109E-04
7.846377E-04
7.975659E-04
1.040709E-03
1.364256E-03
2.080254E-03
2.054829E-03
2.483153E-03
2.415897E-03
2.713866E-03
2.821534E-03
3.036249E-03
3.357357E-03
3.550972E-03
3.570618E-03
3.613074E-03
3.313679E-03
3.400037E-03
3.810865E-03
4.056028E-03
4.761882E-03
5.643269E-03
6.573069E-03
7.681947E-03
8.976328E-03
1.035592E-02
1.174734E-02
1.304016E-02
1.467140E-02
1.698879E-02
1.859063E-02
2.017651E-02
2.209493E-02
2.421970E-02
2.601046E-02
2.840103E-02
3.022009E-02
3.233326E-02
3.431614E-02
3.634004E-02
3.789228E-02
4.037626E-02
4.248219E-02
4.315110E-02
4.563376E-02
4.753610E-02
4.792032E-02
5.004473E-02
5.285970E-02
5.429287E-02
5.572918E-02
5.709997E-02
5.952660E-02
6.087185E-02
6.305504E-02
6.325366E-02
6.561601E-02
6.667649E-02
6.762208E-02
6.701720E-02
6.764610E-02
6.975366E-02
6.921296E-02
7.013657E-02
7.139440E-02
7.265477E-02
7.240924E-02
7.286522E-02
7.395082E-02
7.345977E-02
7.396570E-02
7.337204E-02
7.331144E-02
7.499271E-02
7.432594E-02
7.506591E-02
7.454226E-02
7.458242E-02
7.341792E-02
7.577365E-02
7.480865E-02
7.552440E-02
7.384256E-02
7.378235E-02
6.919424E-02
7.104432E-02
7.286456E-02
7.021584E-02
7.006677E-02
6.955169E-02
6.975286E-02
6.789996E-02
6.688871E-02
6.574334E-02
6.531773E-02
6.503970E-02
6.252449E-02
6.127702E-02
5.994928E-02
6.078842E-02
5.912655E-02
5.790580E-02
5.618341E-02
5.470691E-02
5.350840E-02
5.237900E-02
5.053868E-02
4.902185E-02
4.730857E-02
4.524432E-02
4.383039E-02
4.315267E-02
4.063462E-02
3.949994E-02
3.705126E-02
3.557464E-02
3.399801E-02
3.231442E-02
2.977652E-02
2.791853E-02
2.596230E-02
2.434034E-02
2.224491E-02
2.041770E-02
1.850544E-02
1.649286E-02
1.491922E-02
1.330533E-02
1.205545E-02
1.035568E-02
8.880027E-03
7.667025E-03
6.744995E-03
6.173648E-03
5.536225E-03
4.634693E-03
4.086816E-03
3.596600E-03
3.522165E-03
3.088565E-03
3.380776E-03
2.986275E-03
2.989417E-03
2.683542E-03
2.882218E-03
2.693160E-03
1.930434E-03
2.045605E-03
1.913812E-03
1.465084E-03
1.715693E-03
1.397730E-03
8.570878E-04
7.997356E-04
5.726757E-04
5.128834E-04
9.697554E-05
2.251600E-04
2.937900E-05
1.284162E-04
1.032216E-04
9.631820E-05
-3.142195E-05
-1.016288E-04
-1.074603E-04
-9.601408E-05
-6.900415E-05
4.299107E-05
-2.842722E-05
-1.912846E-04
-1.945684E-04
-2.170027E-04
-1.951259E-04
-1.513303E-04
-1.099044E-04
-2.241799E-05
-6.458948E-05
-4.491247E-05
-2.146460E-04
-2.248483E-04
-6.667324E-04
-1.447930E-03
3.991319E-05
5.630510E-05
-1.879033E-06
-4.821656E-05
-3.228290E-03
-6.672716E-03
-2.180810E-02
-2.851291E-02
-4.206041E-03
4.041234E-03
-3.546708E-02
2.695058E-02
1.666881E-04
3.955019E-04
3.959073E-04
6.025760E-04
4.413079E-04
6.703702E-04
6.489110E-04
6.608485E-04
6.292319E-04
7.750488E-04
1.111776E-03
1.457801E-03
1.895465E-03
1.935391E-03
2.251260E-03
2.263899E-03
2.528239E-03
2.853237E-03
3.185190E-03
3.365411E-03
3.513520E-03
3.482298E-03
3.665886E-03
3.426233E-03
3.307538E-03
3.600251E-03
4.256229E-03
5.023864E-03
5.970896E-03
6.627751E-03
7.790414E-03
8.855234E-03
1.002704E-02
1.190623E-02
1.346002E-02
1.447739E-02
1.651674E-02
1.845741E-02
2.032826E-02
2.224675E-02
2.371239E-02
2.645738E-02
2.806453E-02
2.971889E-02
3.177345E-02
3.425262E-02
3.663307E-02
3.767623E-02
4.025814E-02
4.249252E-02
4.260706E-02
4.538268E-02
4.784798E-02
4.791280E-02
5.100404E-02
5.214308E-02
5.387153E-02
5.543259E-02
5.705208E-02
5.940021E-02
6.031619E-02
6.275559E-02
6.271827E-02
6.562342E-02
6.535159E-02
6.603342E-02
6.779002E-02
6.803214E-02
6.912973E-02
6.957681E-02
6.991923E-02
7.216401E-02
7.263441E-02
7.181427E-02
7.357255E-02
7.438034E-02
7.317521E-02
7.316405E-02
7.605308E-02
7.520034E-02
7.450928E-02
7.446373E-02
7.411919E-02
7.405409E-02
7.584935E-02
7.499448E-02
7.603393E-02
7.518189E-02
7.252087E-02
7.202126E-02
7.300830E-02
7.035968E-02
7.124385E-02
7.282120E-02
7.113486E-02
7.001717E-02
6.787554E-02
7.027404E-02
6.764505E-02
6.661870E-02
6.540237E-02
6.405372E-02
6.441126E-02
6.400831E-02
6.250401E-02
6.047095E-02
6.106634E-02
5.901512E-02
5.764736E-02
5.592997E-02
5.428580E-02
5.357268E-02
5.210303E-02
5.024958E-02
4.919557E-02
4.772382E-02
4.560513E-02
4.464643E-02
4.275670E-02
4.121401E-02
3.961095E-02
3.720613E-02
3.565230E-02
3.350805E-02
3.247407E-02
2.963103E-02
2.798385E-02
2.548697E-02
2.415234E-02
2.239623E-02
2.080604E-02
1.887827E-02
1.621218E-02
1.456991E-02
1.327173E-02
1.173457E-02
1.042331E-02
8.821203E-03
7.919332E-03
7.003800E-03
5.990670E-03
5.583561E-03
4.613210E-03
3.687461E-03
3.516647E-03
3.154020E-03
3.120370E-03
3.002659E-03
2.843456E-03
2.766102E-03
2.684137E-03
2.734335E-03
2.585993E-03
2.298337E-03
1.910342E-03
2.027672E-03
1.531015E-03
1.263264E-03
1.111447E-03
1.011842E-03
6.512255E-04
4.841124E-04
4.664105E-04
4.259418E-04
4.178532E-04
2.446846E-04
2.400681E-04
5.806131E-05
7.106949E-05
1.219975E-05
-1.051096E-04
-9.943180E-05
-7.802639E-05
-8.153021E-05
-9.397022E-05
-7.297760E-05
-1.019571E-04
6.743198E-06
-2.180412E-04
-1.759531E-04
-1.675494E-04
-3.060185E-04
-9.076421E-05
-2.123227E-04
-1.797193E-04
-2.274334E-04
-3.537097E-04
-4.099369E-04
-6.941715E-04
1.659883E-06
8.656198E-05
-1.604249E-05
-1.808159E-05
-3.293246E-03
-1.086173E-03
-1.722673E-01
2.900553E-02
5.574605E-03
2.187232E-03
1.220170E-01
-2.639920E-02
5.840775E-05
-1.260771E-04
1.336406E-05
2.925995E-04
5.212966E-04
5.784290E-04
4.149714E-04
4.621605E-04
6.324848E-04
7.417137E-04
1.416548E-03
1.282337E-03
1.627296E-03
1.816164E-03
1.915050E-03
2.179263E-03
2.469653E-03
2.705046E-03
2.902765E-03
3.215752E-03
3.552583E-03
3.389625E-03
3.699477E-03
3.448583E-03
3.316930E-03
3.479367E-03
4.180422E-03
4.968655E-03
5.880947E-03
6.499761E-03
7.668545E-03
8.339985E-03
1.000346E-02
1.153931E-02
1.327737E-02
1.479197E-02
1.621811E-02
1.822461E-02
2.074655E-02
2.245666E-02
2.411475E-02
2.660536E-02
2.759155E-02
2.979489E-02
3.159999E-02
3.403840E-02
3.614696E-02
3.775599E-02
3.979410E-02
4.181045E-02
4.279488E-02
4.541065E-02
4.785388E-02
4.848539E-02
5.118531E-02
5.130814E-02
5.404495E-02
5.524397E-02
5.713873E-02
5.931229E-02
6.008309E-02
6.046143E-02
6.330774E-02
6.565930E-02
6.426232E-02
6.494860E-02
6.639187E-02
6.843705E-02
6.864368E-02
6.947505E-02
6.980920E-02
6.872277E-02
6.989579E-02
7.243020E-02
7.368407E-02
7.384846E-02
7.438172E-02
7.490437E-02
7.461955E-02
7.509564E-02
7.443021E-02
7.753906E-02
7.517618E-02
7.494662E-02
7.690972E-02
7.600473E-02
7.626839E-02
7.332381E-02
7.105455E-02
7.075425E-02
7.193459E-02
7.411879E-02
7.124129E-02
7.288213E-02
6.992038E-02
6.827103E-02
6.689309E-02
6.878514E-02
6.732679E-02
6.632910E-02
6.614039E-02
6.442681E-02
6.460244E-02
6.288858E-02
6.378433E-02
6.063155E-02
6.143507E-02
5.910478E-02
5.716047E-02
5.581220E-02
5.452135E-02
5.286338E-02
5.253280E-02
5.106302E-02
4.932636E-02
4.752262E-02
4.648258E-02
4.449960E-02
4.328656E-02
4.117378E-02
3.960731E-02
3.680137E-02
3.587925E-02
3.297793E-02
3.148690E-02
2.930839E-02
2.800705E-02
2.554105E-02
2.423594E-02
2.184755E-02
1.988493E-02
1.846550E-02
1.622489E-02
1.437853E-02
1.315648E-02
1.168690E-02
1.044978E-02
9.014327E-03
7.889604E-03
6.825157E-03
5.959561E-03
5.476757E-03
4.562289E-03
3.877623E-03
3.368426E-03
3.123809E-03
3.245138E-03
3.031147E-03
2.852943E-03
2.929619E-03
2.629393E-03
2.428135E-03
2.385671E-03
2.182436E-03
1.941123E-03
1.851230E-03
1.781355E-03
1.521660E-03
1.201993E-03
9.108151E-04
5.321647E-04
7.212896E-04
7.385355E-04
5.673736E-04
4.866288E-04
2.085528E-04
1.454516E-04
-3.575648E-05
8.975224E-05
-5.497458E-05
1.065076E-04
-3.305529E-05
-4.392325E-05
-1.610000E-04
-2.142548E-04
-9.526177E-05
2.949074E-04
1.593994E-04
-2.899166E-05
-2.037233E-04
-3.271973E-04
-2.239409E-04
-8.051644E-05
-1.562358E-04
-9.676210E-05
-5.449287E-05
-7.808960E-05
1.058467E-04
-1.473900E-04
-4.138724E-05
-2.388398E-04
4.122794E-05
-3.308968E-05
-4.077508E-03
-1.251878E-02
-6.719853E-02
3.359846E-02
-1.068604E-02
-4.421188E-03
-7.011958E-03
2.614034E-04
4.609861E-05
4.532615E-05
2.131481E-07
2.464963E-05
5.434399E-04
4.716309E-04
-2.989963E-05
-6.602348E-04
8.061196E-04
6.651838E-04
9.628347E-04
1.180886E-03
1.486742E-03
1.674255E-03
2.177192E-03
2.424297E-03
2.333800E-03
2.537989E-03
2.529467E-03
3.073536E-03
3.444108E-03
3.464212E-03
3.540560E-03
3.361848E-03
3.529881E-03
3.606980E-03
4.253393E-03
5.022930E-03
6.111024E-03
6.693162E-03
7.789455E-03
8.350218E-03
1.000195E-02
1.131616E-02
1.293077E-02
1.490194E-02
1.637113E-02
1.822811E-02
2.019202E-02
2.259272E-02
2.437256E-02
2.635903E-02
2.824785E-02
3.053399E-02
3.205106E-02
3.375027E-02
3.582939E-02
3.771149E-02
3.934700E-02
4.160582E-02
4.348219E-02
4.539801E-02
4.752852E-02
4.844332E-02
5.049477E-02
5.178757E-02
5.360304E-02
5.482698E-02
5.694595E-02
5.954733E-02
5.797236E-02
6.022309E-02
6.284212E-02
6.448166E-02
6.503950E-02
6.613530E-02
6.500057E-02
6.676769E-02
6.577436E-02
6.977975E-02
7.018192E-02
6.889550E-02
7.045826E-02
7.240809E-02
7.333386E-02
7.359591E-02
7.415701E-02
7.560963E-02
7.591620E-02
7.381649E-02
7.438906E-02
7.690247E-02
7.603136E-02
7.675637E-02
7.468749E-02
7.607039E-02
7.425889E-02
7.231637E-02
7.248823E-02
7.251922E-02
7.339231E-02
7.273099E-02
7.084088E-02
7.301669E-02
7.019587E-02
7.008256E-02
6.910136E-02
6.814310E-02
6.822175E-02
6.753495E-02
6.520247E-02
6.548317E-02
6.507650E-02
6.239732E-02
6.286482E-02
6.177358E-02
6.134982E-02
5.733748E-02
5.644735E-02
5.557521E-02
5.562078E-02
5.345612E-02
5.258414E-02
5.023726E-02
5.047801E-02
4.705082E-02
4.571427E-02
4.388617E-02
4.203395E-02
4.100061E-02
3.897022E-02
3.710286E-02
3.492637E-02
3.297330E-02
3.118679E-02
2.931825E-02
2.731326E-02
2.561070E-02
2.432165E-02
2.180239E-02
1.976156E-02
1.830043E-02
1.657272E-02
1.493304E-02
1.313515E-02
1.194275E-02
1.057112E-02
8.925050E-03
7.705280E-03
6.682210E-03
6.216857E-03
5.477130E-03
4.572759E-03
3.824749E-03
3.501637E-03
3.149282E-03
3.231875E-03
3.017786E-03
2.916320E-03
2.893089E-03
2.770515E-03
2.535959E-03
2.651867E-03
2.417730E-03
2.237868E-03
1.682667E-03
2.032461E-03
1.504323E-03
1.478872E-03
9.853307E-04
7.392728E-04
3.850915E-04
5.525746E-04
4.549332E-04
1.897655E-04
4.066208E-04
2.242695E-04
9.200801E-05
1.470737E-04
1.481539E-04
5.337881E-06
-1.276102E-04
-4.007023E-05
-9.326520E-05
-2.043725E-04
-1.157607E-04
1.102180E-04
6.874529E-06
-6.536131E-05
-7.496479E-06
-1.476386E-04
-1.158806E-04
-2.688462E-04
-1.753379E-04
-2.299665E-04
-1.997787E-04
-1.753952E-04
2.775810E-04
1.037537E-03
-4.378872E-05
-1.246356E-04
-2.218521E-04
-5.552168E-04
-3.124037E-03
-8.045125E-03
6.613810E-02
-2.166719E-02
-5.119556E-05
2.212849E-03
-4.219120E-02
-1.972273E-04
-4.670117E-05
7.173378E-05
1.140358E-04
1.931051E-04
3.302776E-04
9.553645E-04
5.674384E-04
6.832342E-04
8.142197E-04
9.489095E-04
6.659843E-04
9.474148E-04
1.154067E-03
1.884420E-03
2.329162E-03
2.324722E-03
2.481645E-03
2.399136E-03
2.659923E-03
3.205149E-03
3.271211E-03
3.529608E-03
3.597340E-03
3.514287E-03
3.585882E-03
3.933619E-03
4.320272E-03
5.032823E-03
6.067040E-03
6.758343E-03
7.756331E-03
8.788444E-03
1.014480E-02
1.132093E-02
1.318050E-02
1.483878E-02
1.668838E-02
1.786940E-02
1.952708E-02
2.261965E-02
2.444288E-02
2.617038E-02
2.826386E-02
2.951117E-02
3.189768E-02
3.440033E-02
3.521498E-02
3.722696E-02
3.936478E-02
4.141784E-02
4.325577E-02
4.541472E-02
4.604852E-02
4.873388E-02
5.016924E-02
5.261666E-02
5.427221E-02
5.585524E-02
5.708391E-02
5.780943E-02
5.797805E-02
6.137222E-02
6.241236E-02
6.379625E-02
6.554809E-02
6.718882E-02
6.645404E-02
6.613847E-02
6.581926E-02
6.948277E-02
6.982508E-02
6.946026E-02
6.934727E-02
7.142897E-02
7.234858E-02
7.232454E-02
7.278490E-02
7.332472E-02
7.482553E-02
7.487665E-02
7.504845E-02
7.140016E-02
7.498939E-02
7.767742E-02
7.540512E-02
7.540949E-02
7.432596E-02
7.411764E-02
7.318722E-02
7.247605E-02
7.310034E-02
7.141172E-02
7.287326E-02
7.426403E-02
7.061532E-02
7.102401E-02
6.941525E-02
6.831827E-02
6.818265E-02
6.864004E-02
6.633438E-02
6.687382E-02
6.549044E-02
6.336052E-02
6.269207E-02
6.225524E-02
6.093760E-02
5.760139E-02
5.670853E-02
5.500179E-02
5.476599E-02
5.304530E-02
5.230065E-02
5.028099E-02
5.019346E-02
4.662136E-02
4.476512E-02
4.382262E-02
4.101738E-02
4.057218E-02
3.912605E-02
3.684701E-02
3.430607E-02
3.323691E-02
3.110589E-02
2.918350E-02
2.727507E-02
2.579182E-02
2.377614E-02
2.237050E-02
1.990805E-02
1.841056E-02
1.648965E-02
1.505551E-02
1.344691E-02
1.187339E-02
1.091875E-02
9.003497E-03
8.289905E-03
7.176004E-03
6.497910E-03
5.609451E-03
4.765163E-03
3.878064E-03
3.573013E-03
3.234555E-03
3.049633E-03
3.106586E-03
2.848942E-03
2.651451E-03
2.627827E-03
2.597401E-03
2.427232E-03
2.357511E-03
2.177748E-03
1.652748E-03
1.824908E-03
1.047319E-03
6.218060E-04
1.219123E-03
1.078222E-03
6.961785E-04
7.347107E-04
4.590120E-04
2.219409E-04
4.623214E-04
3.461470E-04
1.180416E-04
1.134308E-04
2.038073E-04
3.446678E-04
1.565749E-04
2.411915E-04
2.131809E-04
-4.862698E-05
-1.050629E-04
-2.354553E-04
-7.304743E-05
-1.609441E-04
9.341712E-05
-1.798423E-04
-7.213035E-06
-2.269604E-04
-1.985008E-04
-1.202657E-04
-1.542250E-04
-1.474287E-04
1.283438E-04
6.033934E-04
-1.300627E-04
3.592894E-05
-1.525771E-04
-3.656985E-04
-1.303663E-03
-1.430856E-03
-1.073442E-02
-1.419912E-02
-6.474248E-03
-1.490224E-03
1.415963E-02
3.221702E-03
-1.530660E-05
2.064937E-05
3.441916E-04
2.697091E-04
2.035730E-04
7.407510E-04
5.782549E-04
8.736786E-04
7.462954E-04
8.214682E-04
6.708539E-04
1.043065E-03
1.696100E-03
1.761195E-03
2.142349E-03
2.099472E-03
2.611810E-03
2.639244E-03
3.155321E-03
3.112750E-03
3.331499E-03
3.499733E-03
3.769691E-03
3.785081E-03
3.800293E-03
3.769586E-03
4.354163E-03
4.876015E-03
5.699170E-03
6.451309E-03
8.117370E-03
9.362986E-03
1.018633E-02
1.115225E-02
1.318948E-02
1.456064E-02
1.657387E-02
1.811382E-02
1.990284E-02
2.243880E-02
2.406727E-02
2.635420E-02
2.789456E-02
3.005871E-02
3.205144E-02
3.452567E-02
3.572083E-02
3.751877E-02
4.001122E-02
4.203222E-02
4.386974E-02
4.604534E-02
4.585622E-02
4.942141E-02
5.056477E-02
5.290770E-02
5.459070E-02
5.613646E-02
5.690410E-02
5.805733E-02
5.951724E-02
6.223510E-02
6.250121E-02
6.517647E-02
6.465548E-02
6.609249E-02
6.778369E-02
6.716225E-02
6.852209E-02
6.781769E-02
6.911091E-02
7.024757E-02
6.895169E-02
7.075801E-02
7.194406E-02
7.129980E-02
7.286165E-02
7.419328E-02
7.285758E-02
7.455784E-02
7.431755E-02
7.077517E-02
7.356149E-02
7.385133E-02
7.489464E-02
7.441181E-02
7.315768E-02
7.484807E-02
7.377638E-02
7.288917E-02
7.292880E-02
7.248816E-02
7.431186E-02
7.325759E-02
7.128784E-02
7.011587E-02
6.845168E-02
6.895218E-02
6.654263E-02
6.757759E-02
6.680706E-02
6.672276E-02
6.558064E-02
6.273307E-02
6.323573E-02
6.195845E-02
6.068260E-02
5.688245E-02
5.746253E-02
5.491040E-02
5.361255E-02
5.333318E-02
5.169854E-02
5.115039E-02
4.870341E-02
4.618733E-02
4.490526E-02
4.415273E-02
4.175190E-02
4.068628E-02
3.919609E-02
3.635919E-02
3.514061E-02
3.349392E-02
3.138683E-02
2.968786E-02
2.761885E-02
2.578949E-02
2.356684E-02
2.223669E-02
2.027600E-02
1.865271E-02
1.707430E-02
1.486307E-02
1.308162E-02
1.153555E-02
1.010893E-02
9.318545E-03
8.073849E-03
7.292498E-03
6.162993E-03
4.966217E-03
4.515553E-03
3.988942E-03
3.574527E-03
3.409108E-03
3.088255E-03
3.065471E-03
2.994165E-03
2.772716E-03
2.865470E-03
2.855400E-03
2.647032E-03
2.258979E-03
1.944752E-03
2.077121E-03
2.015571E-03
1.371901E-03
2.732484E-03
1.258675E-03
1.063302E-03
9.530601E-04
7.607232E-04
4.984940E-04
5.239258E-04
4.027039E-04
4.001020E-04
1.537507E-04
1.504733E-04
3.346183E-04
2.231572E-04
1.675511E-04
1.369323E-04
3.197331E-05
-1.403498E-05
-8.782959E-05
-1.100662E-04
-8.464358E-05
-1.223451E-05
-4.837674E-05
-4.512780E-05
1.356284E-05
-4.809487E-05
-2.314432E-04
-1.506842E-04
-1.167979E-04
-2.400808E-04
-1.271601E-04
-3.045320E-04
-1.777711E-04
4.250771E-04
2.381192E-05
-2.423684E-04
-1.347703E-03
-1.292834E-03
-5.345575E-02
5.256612E-02
-1.116381E-03
-1.183507E-03
2.272186E-02
-7.456270E-02
5.866322E-05
6.973136E-05
1.599786E-04
1.430253E-05
1.260438E-04
5.167210E-04
2.057899E-04
7.397041E-04
5.420720E-04
6.914513E-04
6.896484E-04
1.140641E-03
1.874645E-03
1.760989E-03
2.103329E-03
2.066840E-03
2.418752E-03
2.492253E-03
2.635187E-03
2.806130E-03
3.351171E-03
3.283137E-03
3.604677E-03
3.450099E-03
3.389044E-03
3.673634E-03
4.097513E-03
4.900861E-03
5.266943E-03
6.628484E-03
7.947525E-03
9.011119E-03
1.015414E-02
1.134521E-02
1.301460E-02
1.499371E-02
1.712331E-02
1.839284E-02
2.033332E-02
2.185075E-02
2.442087E-02
2.675435E-02
2.826920E-02
3.021582E-02
3.206278E-02
3.435633E-02
3.619005E-02
3.804305E-02
4.008912E-02
4.193456E-02
4.384516E-02
4.565677E-02
4.667842E-02
4.914683E-02
5.094453E-02
5.253648E-02
5.399662E-02
5.570181E-02
5.625397E-02
5.827770E-02
6.005795E-02
6.229852E-02
6.275031E-02
6.430144E-02
6.506242E-02
6.523430E-02
6.719533E-02
6.627022E-02
6.869752E-02
6.959514E-02
7.026235E-02
7.100578E-02
6.889983E-02
7.372755E-02
7.220498E-02
7.254094E-02
7.328067E-02
7.399460E-02
7.353016E-02
7.365133E-02
7.177998E-02
7.046987E-02
7.223330E-02
7.251948E-02
7.457125E-02
7.471156E-02
7.361055E-02
7.506601E-02
7.542668E-02
7.355178E-02
7.307172E-02
7.374960E-02
7.496597E-02
7.239313E-02
7.320014E-02
7.211737E-02
7.142420E-02
6.845297E-02
6.548708E-02
6.626209E-02
6.652129E-02
6.403289E-02
6.431806E-02
6.312106E-02
6.415856E-02
6.135815E-02
6.005210E-02
5.795431E-02
5.840584E-02
5.697862E-02
5.391427E-02
5.312403E-02
5.154949E-02
5.045779E-02
4.830094E-02
4.730074E-02
4.621093E-02
4.398174E-02
4.196608E-02
4.086551E-02
3.799126E-02
3.640608E-02
3.507761E-02
3.289782E-02
3.141104E-02
2.950184E-02
2.765257E-02
2.590395E-02
2.407922E-02
2.224492E-02
2.021775E-02
1.862456E-02
1.698171E-02
1.494867E-02
1.328153E-02
1.130093E-02
1.004633E-02
9.377230E-03
7.880120E-03
7.028151E-03
5.906702E-03
5.005345E-03
4.379267E-03
3.936837E-03
3.582020E-03
3.333794E-03
3.277302E-03
3.047631E-03
2.916991E-03
2.899452E-03
2.927683E-03
3.037808E-03
2.761874E-03
2.400754E-03
2.163560E-03
2.205854E-03
1.946535E-03
2.048691E-03
3.484612E-03
1.293772E-03
9.476054E-04
1.034845E-03
8.228252E-04
6.154649E-04
2.290330E-04
4.189650E-04
2.065956E-04
3.971806E-04
6.361386E-04
5.042981E-04
2.794350E-04
2.707482E-04
7.237298E-05
2.022207E-06
8.779097E-05
4.400658E-06
7.103390E-05
-3.994153E-05
7.619932E-06
6.036416E-05
-1.112181E-04
-1.919896E-05
-1.791903E-04
-9.118460E-05
-1.260346E-04
-6.117616E-05
-2.152664E-04
4.059555E-05
1.817426E-04
-3.007121E-05
4.012046E-04
9.901131E-05
-7.255484E-05
-3.058777E-03
6.588367E-03
-8.232611E-03
1.208863E-02
-4.046088E-04
-1.383362E-03
5.364224E-03
-1.014449E-01
-4.080073E-05
-4.936220E-05
1.597517E-04
8.737393E-06
8.699196E-04
4.854494E-04
4.315115E-05
5.075062E-04
6.644185E-04
6.655136E-04
6.312114E-04
9.019515E-04
1.526169E-03
1.793932E-03
2.106052E-03
2.096024E-03
2.321112E-03
2.342439E-03
2.457926E-03
2.915440E-03
3.329977E-03
3.505339E-03
3.640720E-03
3.531634E-03
3.598092E-03
3.856603E-03
4.110311E-03
5.131454E-03
5.482365E-03
6.646716E-03
7.655871E-03
8.710225E-03
1.021839E-02
1.130311E-02
1.327962E-02
1.535385E-02
1.762527E-02
1.879765E-02
2.059388E-02
2.251009E-02
2.433585E-02
2.677457E-02
2.821508E-02
3.040772E-02
3.227159E-02
3.393514E-02
3.656932E-02
3.883336E-02
3.879270E-02
4.185656E-02
4.374112E-02
4.459446E-02
4.729078E-02
4.882711E-02
5.026144E-02
5.315698E-02
5.435717E-02
5.554175E-02
5.609563E-02
5.791205E-02
6.015579E-02
6.126916E-02
6.215407E-02
6.298255E-02
6.575138E-02
6.635527E-02
6.661570E-02
6.676183E-02
6.660924E-02
7.039191E-02
7.036616E-02
7.073248E-02
7.047029E-02
7.431783E-02
7.284878E-02
7.302262E-02
7.349976E-02
7.337502E-02
7.323482E-02
7.433125E-02
7.450159E-02
7.128774E-02
7.485081E-02
7.326730E-02
7.467240E-02
7.426567E-02
7.516276E-02
7.694815E-02
7.319714E-02
7.395061E-02
7.393185E-02
7.418854E-02
7.325121E-02
7.344963E-02
7.419124E-02
7.124325E-02
7.000961E-02
6.730231E-02
6.716716E-02
6.768954E-02
6.675794E-02
6.386070E-02
6.390347E-02
6.399670E-02
6.369441E-02
6.211726E-02
5.999065E-02
5.910645E-02
5.769461E-02
5.690812E-02
5.386291E-02
5.272609E-02
5.204096E-02
5.022322E-02
4.852321E-02
4.713139E-02
4.690877E-02
4.433441E-02
4.229701E-02
4.154503E-02
3.916821E-02
3.702497E-02
3.491000E-02
3.335069E-02
3.068252E-02
2.882963E-02
2.766973E-02
2.609743E-02
2.432242E-02
2.192083E-02
2.039740E-02
1.865414E-02
1.689955E-02
1.555390E-02
1.332479E-02
1.168614E-02
1.080001E-02
9.512468E-03
8.084368E-03
7.018964E-03
5.973054E-03
5.263564E-03
4.928286E-03
4.043839E-03
3.579876E-03
3.331214E-03
3.236774E-03
3.014518E-03
2.792772E-03
3.126318E-03
2.946789E-03
2.967377E-03
2.635657E-03
2.536371E-03
2.190703E-03
2.031835E-03
1.753562E-03
1.637035E-03
2.853508E-03
1.334838E-03
9.917181E-04
1.036766E-03
8.793929E-04
7.508531E-04
6.766824E-04
5.963911E-04
4.456248E-04
4.521856E-04
5.167529E-04
2.307802E-04
4.110813E-04
3.315612E-04
1.018534E-04
8.885201E-05
7.698598E-05
1.177706E-04
-1.756669E-05
1.000185E-05
3.816842E-05
1.702884E-04
8.424581E-05
-7.820950E-05
-1.092659E-04
-1.384884E-04
-8.988356E-05
2.684653E-06
-3.757936E-06
-5.065879E-05
-1.590777E-04
-6.649142E-05
-1.399642E-04
3.167862E-04
-1.144003E-04
-3.425616E-04
1.685166E-02
-8.671815E-03
-1.876118E-02
-3.285076E-03
1.528592E-02
-7.214543E-02
6.863965E-03
-1.281256E-06
7.396004E-05
1.865259E-04
2.489609E-04
4.036751E-04
2.974914E-04
3.770221E-04
4.903978E-04
7.985662E-04
6.472382E-04
3.230548E-04
1.011330E-03
1.423976E-03
1.538446E-03
2.058019E-03
2.064145E-03
2.342466E-03
2.566448E-03
2.848930E-03
3.216326E-03
3.087743E-03
3.399434E-03
3.293536E-03
3.411293E-03
3.388694E-03
3.780687E-03
4.144192E-03
4.866679E-03
5.570769E-03
6.833424E-03
7.683416E-03
8.713974E-03
1.023406E-02
1.150393E-02
1.327120E-02
1.520536E-02
1.712245E-02
1.846905E-02
2.085435E-02
2.228911E-02
2.404632E-02
2.591078E-02
2.769437E-02
3.038490E-02
3.203188E-02
3.426070E-02
3.624528E-02
3.880947E-02
3.962742E-02
4.126699E-02
4.286579E-02
4.457025E-02
4.770695E-02
4.854339E-02
4.995291E-02
5.199222E-02
5.457327E-02
5.443576E-02
5.810666E-02
5.773072E-02
5.938585E-02
6.079585E-02
6.183718E-02
6.202458E-02
6.453198E-02
6.587114E-02
6.515044E-02
6.698326E-02
6.607416E-02
6.903141E-02
7.009934E-02
7.139535E-02
7.233959E-02
7.344570E-02
7.269144E-02
7.304087E-02
7.324114E-02
7.487663E-02
7.357863E-02
7.532142E-02
7.639334E-02
7.530471E-02
7.653916E-02
7.504711E-02
7.574670E-02
7.540787E-02
7.511325E-02
7.365320E-02
7.283006E-02
7.325235E-02
7.512518E-02
7.328791E-02
7.196477E-02
7.293996E-02
7.028454E-02
6.874890E-02
6.897136E-02
6.818296E-02
6.949131E-02
6.736759E-02
6.607796E-02
6.520968E-02
6.401154E-02
6.399694E-02
6.317547E-02
6.257102E-02
5.911879E-02
5.927694E-02
5.850467E-02
5.685941E-02
5.451874E-02
5.370057E-02
5.225195E-02
5.044860E-02
4.928232E-02
4.676116E-02
4.621959E-02
4.430000E-02
4.216948E-02
4.065357E-02
3.871033E-02
3.677308E-02
3.516750E-02
3.297427E-02
3.099244E-02
2.905902E-02
2.775853E-02
2.584585E-02
2.371115E-02
2.213252E-02
2.063156E-02
1.901954E-02
1.701736E-02
1.529586E-02
1.306940E-02
1.202568E-02
1.021138E-02
9.134849E-03
7.693795E-03
6.686357E-03
5.964857E-03
4.902424E-03
4.545211E-03
3.809766E-03
3.266849E-03
3.064264E-03
3.255390E-03
3.070815E-03
2.829941E-03
3.032198E-03
2.633147E-03
2.801457E-03
2.540374E-03
2.555515E-03
2.280308E-03
1.843396E-03
1.857214E-03
1.641424E-03
1.672172E-03
2.233868E-03
1.143981E-03
9.048168E-04
8.715123E-04
8.710810E-04
7.884725E-04
6.362385E-04
5.626222E-04
3.394003E-04
4.855594E-04
3.789440E-04
5.110046E-04
1.776664E-04
1.077932E-04
5.776609E-05
1.226092E-04
5.647389E-05
-2.863693E-05
7.564693E-06
3.982375E-05
1.026500E-04
1.851831E-04
1.184237E-04
-2.325023E-04
-3.813828E-05
-6.246161E-05
-5.576243E-05
-1.213820E-04
-3.350952E-04
-6.251687E-04
3.314430E-04
2.071811E-04
-1.977167E-04
-1.543488E-04
-3.028780E-05
4.815802E-05
2.094212E-01
6.212616E-02
1.118812E-02
1.349551E-02
5.820230E-02
-2.487120E-02
1.209992E-04
1.744049E-04
1.327338E-04
3.826048E-04
4.855041E-05
3.170843E-04
3.759829E-04
4.013821E-04
8.276262E-04
8.841009E-04
1.049366E-03
1.344891E-03
1.446372E-03
1.257365E-03
2.150629E-03
2.063260E-03
2.456710E-03
2.588300E-03
2.830146E-03
3.147060E-03
3.330369E-03
3.583878E-03
3.477627E-03
3.447172E-03
3.482165E-03
3.830355E-03
4.388853E-03
4.969576E-03
5.542117E-03
6.852184E-03
7.627702E-03
8.932830E-03
9.994672E-03
1.165156E-02
1.332116E-02
1.513326E-02
1.659778E-02
1.858441E-02
2.027142E-02
2.210138E-02
2.433621E-02
2.572036E-02
2.754825E-02
2.988647E-02
3.186674E-02
3.399722E-02
3.555257E-02
3.787381E-02
3.969330E-02
4.126012E-02
4.307405E-02
4.453520E-02
4.669563E-02
4.866791E-02
5.013147E-02
5.193367E-02
5.465389E-02
5.491877E-02
5.791362E-02
5.778055E-02
5.902634E-02
6.020005E-02
6.249861E-02
6.252932E-02
6.337754E-02
6.535815E-02
6.579576E-02
6.717345E-02
6.809602E-02
7.039310E-02
7.007114E-02
7.126404E-02
7.392310E-02
7.041303E-02
7.318643E-02
7.382145E-02
7.355747E-02
7.401203E-02
7.227359E-02
7.526413E-02
7.432242E-02
7.687927E-02
7.487445E-02
7.653878E-02
7.550061E-02
7.533518E-02
7.400960E-02
7.292413E-02
7.485972E-02
7.460733E-02
7.495728E-02
7.289048E-02
7.286476E-02
7.321280E-02
7.047708E-02
6.947517E-02
7.054231E-02
6.990936E-02
6.696572E-02
6.624215E-02
6.635753E-02
6.499510E-02
6.457983E-02
6.402433E-02
6.294036E-02
6.214292E-02
5.985375E-02
5.853154E-02
5.824583E-02
5.655047E-02
5.534509E-02
5.364642E-02
5.154620E-02
5.013202E-02
5.029112E-02
4.791911E-02
4.617865E-02
4.409123E-02
4.203543E-02
4.018478E-02
3.863192E-02
3.693706E-02
3.521831E-02
3.308775E-02
3.092606E-02
2.979555E-02
2.801414E-02
2.586931E-02
2.361357E-02
2.243871E-02
2.055010E-02
1.902498E-02
1.726214E-02
1.545923E-02
1.321763E-02
1.187532E-02
1.007885E-02
8.977984E-03
7.777073E-03
6.751201E-03
6.227176E-03
4.993132E-03
4.408156E-03
3.920670E-03
3.561841E-03
3.193843E-03
3.454246E-03
3.034933E-03
2.892114E-03
2.969452E-03
2.876623E-03
2.682354E-03
2.603005E-03
2.801033E-03
2.244842E-03
1.846278E-03
1.755985E-03
2.016315E-03
1.765622E-03
1.089968E-03
8.552173E-04
9.622666E-04
7.834028E-04
7.764224E-04
7.384462E-04
6.182400E-04
5.095402E-04
5.182157E-04
4.375349E-04
4.105893E-04
4.106363E-04
1.664868E-04
9.431059E-05
3.805376E-05
3.478809E-05
8.855827E-05
2.203503E-05
2.772816E-05
1.525946E-05
5.247571E-05
1.794546E-04
1.080455E-04
-1.253966E-04
-1.468807E-04
-1.663417E-04
-1.162653E-04
-1.822756E-04
-4.730002E-04
-8.701563E-04
3.997106E-04
-2.038005E-04
-5.580880E-06
1.885404E-05
-1.452442E-04
-2.461241E-02
-1.334330E-01
-2.632350E-03
-2.409028E-03
1.959170E-03
-6.424147E-02
-7.804879E-03
-5.646938E-05
2.878621E-04
1.207672E-04
2.874048E-04
2.743981E-04
2.259530E-04
2.157916E-04
2.876393E-04
6.396696E-04
7.300570E-04
9.751601E-04
1.337525E-03
1.331386E-03
1.462074E-03
1.803650E-03
2.289593E-03
2.536176E-03
2.793973E-03
3.189151E-03
3.360840E-03
3.395929E-03
3.678610E-03
3.724039E-03
3.697479E-03
3.689514E-03
4.060760E-03
4.516734E-03
4.977315E-03
5.652656E-03
7.093068E-03
7.892742E-03
8.602595E-03
1.025906E-02
1.166811E-02
1.330706E-02
1.462335E-02
1.692598E-02
1.865091E-02
1.936197E-02
2.245798E-02
2.468801E-02
2.633636E-02
2.810141E-02
2.997752E-02
3.222305E-02
3.397737E-02
3.607819E-02
3.716768E-02
3.987521E-02
4.219661E-02
4.404670E-02
4.510653E-02
4.583586E-02
4.828970E-02
5.011426E-02
5.365061E-02
5.444308E-02
5.575169E-02
5.659097E-02
5.812633E-02
5.851918E-02
6.006529E-02
6.381083E-02
6.382708E-02
6.528890E-02
6.490195E-02
6.723119E-02
6.851949E-02
6.865929E-02
7.051755E-02
7.068175E-02
7.039564E-02
7.332230E-02
7.016865E-02
7.317348E-02
7.385265E-02
7.345824E-02
7.306478E-02
7.333726E-02
7.410628E-02
7.356173E-02
7.361775E-02
7.619382E-02
7.649407E-02
7.388005E-02
7.520262E-02
7.367515E-02
7.429555E-02
7.599289E-02
7.410617E-02
7.325066E-02
7.158923E-02
7.154166E-02
7.407644E-02
7.067181E-02
6.999616E-02
7.011229E-02
6.931592E-02
6.585291E-02
6.699964E-02
6.611422E-02
6.505385E-02
6.606892E-02
6.398926E-02
6.362980E-02
6.245062E-02
5.958993E-02
5.837380E-02
5.802594E-02
5.651282E-02
5.575318E-02
5.333163E-02
5.163600E-02
5.033489E-02
4.999320E-02
4.753490E-02
4.550016E-02
4.424946E-02
4.236855E-02
4.049102E-02
3.861809E-02
3.675390E-02
3.493893E-02
3.371501E-02
3.119700E-02
3.001741E-02
2.764924E-02
2.596566E-02
2.354172E-02
2.231646E-02
2.063436E-02
1.917894E-02
1.714099E-02
1.576965E-02
1.339061E-02
1.165810E-02
9.951106E-03
8.861038E-03
7.829059E-03
6.955948E-03
6.299581E-03
5.150552E-03
4.335396E-03
3.960584E-03
3.635852E-03
3.221201E-03
3.059985E-03
3.044622E-03
3.008482E-03
2.851320E-03
2.865825E-03
2.646509E-03
2.683813E-03
2.701142E-03
2.242577E-03
2.060688E-03
1.756505E-03
1.871262E-03
1.686433E-03
3.055570E-03
1.423992E-03
1.165412E-03
9.333368E-04
7.625380E-04
9.118533E-04
7.624042E-04
4.633113E-04
4.576340E-04
2.540787E-04
2.103703E-04
2.383837E-04
2.365136E-04
1.276893E-04
-8.377171E-05
3.105442E-05
-4.103924E-05
-1.939854E-04
-3.534135E-05
-8.584243E-05
2.632191E-05
-8.104797E-05
2.798559E-05
-2.423671E-05
-9.921201E-05
-6.603019E-05
-6.839795E-05
-1.093015E-04
-1.509887E-04
-4.315403E-05
4.822732E-06
1.119392E-04
7.586416E-05
-3.957599E-05
-4.313672E-05
-7.988392E-05
-1.395982E-01
3.967086E-02
-1.496579E-03
6.695244E-03
5.699471E-02
-6.555142E-03
-2.085555E-04
1.089304E-03
3.905458E-04
3.609176E-04
2.994646E-04
1.540687E-04
5.406297E-05
1.578161E-04
3.038680E-04
4.037479E-04
1.135368E-03
1.411764E-03
1.369456E-03
1.389823E-03
1.420829E-03
2.295299E-03
2.338548E-03
2.922708E-03
3.112186E-03
3.466536E-03
3.564291E-03
3.725309E-03
3.780535E-03
3.503968E-03
3.863559E-03
3.885294E-03
4.377443E-03
4.872143E-03
5.853055E-03
6.846528E-03
7.636506E-03
8.890063E-03
1.005200E-02
1.158696E-02
1.313189E-02
1.452959E-02
1.701399E-02
1.848816E-02
2.005678E-02
2.270119E-02
2.419904E-02
2.644423E-02
2.815498E-02
3.015448E-02
3.231602E-02
3.440899E-02
3.651823E-02
3.786901E-02
4.021887E-02
4.230813E-02
4.427417E-02
4.549240E-02
4.635917E-02
4.903901E-02
5.083662E-02
5.283946E-02
5.418081E-02
5.611122E-02
5.612997E-02
5.763511E-02
5.862380E-02
6.177129E-02
6.323753E-02
6.334252E-02
6.442306E-02
6.516821E-02
6.685261E-02
6.862750E-02
6.819359E-02
6.936271E-02
6.860620E-02
7.014186E-02
7.008860E-02
7.136759E-02
7.109079E-02
7.346889E-02
7.334097E-02
7.380174E-02
7.565030E-02
7.247236E-02
7.478981E-02
7.412021E-02
7.575254E-02
7.596198E-02
7.262518E-02
7.416525E-02
7.341396E-02
7.544384E-02
7.528722E-02
7.366343E-02
7.243109E-02
7.151976E-02
7.262705E-02
7.214577E-02
7.011382E-02
7.113271E-02
6.863708E-02
6.776006E-02
6.751605E-02
6.841332E-02
6.442494E-02
6.546289E-02
6.518530E-02
6.281192E-02
6.238156E-02
6.239761E-02
5.930748E-02
5.927869E-02
5.794821E-02
5.678714E-02
5.513828E-02
5.319333E-02
5.242703E-02
5.009913E-02
4.878333E-02
4.711314E-02
4.575507E-02
4.415622E-02
4.197054E-02
4.023002E-02
3.846891E-02
3.626252E-02
3.472602E-02
3.366985E-02
3.173178E-02
3.042001E-02
2.797244E-02
2.603440E-02
2.329925E-02
2.164032E-02
2.029786E-02
1.902334E-02
1.776830E-02
1.508869E-02
1.316261E-02
1.180881E-02
1.008955E-02
8.910156E-03
8.055322E-03
7.101993E-03
6.137658E-03
5.201837E-03
4.388750E-03
3.783872E-03
3.547920E-03
3.362174E-03
3.093564E-03
3.115554E-03
2.775072E-03
2.917009E-03
2.518418E-03
2.582893E-03
2.632393E-03
2.101562E-03
2.372088E-03
1.893001E-03
1.781245E-03
1.724538E-03
1.372054E-03
8.693990E-04
8.622358E-04
8.130216E-04
8.208469E-04
6.313663E-04
6.674332E-04
7.241475E-04
6.546799E-04
4.673812E-04
3.455449E-04
2.165582E-04
3.720040E-04
2.776896E-04
1.383125E-04
-2.750796E-05
7.062770E-05
-6.281310E-05
-2.324906E-05
-7.625049E-06
-6.777167E-05
2.523695E-05
1.331689E-04
5.680209E-05
-7.122369E-05
-4.974481E-05
-1.341697E-04
-1.285825E-04
-1.436846E-04
-2.386870E-04
-6.163658E-04
-2.336713E-05
8.693356E-05
-3.849668E-05
-7.244140E-05
-5.852355E-05
-2.611688E-04
-1.384051E-01
2.194950E-02
-1.355574E-03
3.367425E-03
1.863521E-01
4.402856E-03
1.312325E-04
1.045109E-03
-7.297085E-06
-5.101645E-05
1.977013E-04
4.138983E-04
4.132123E-04
4.419189E-04
3.534235E-04
4.182399E-04
1.128046E-03
1.208377E-03
9.997449E-04
1.284196E-03
1.470537E-03
2.174511E-03
2.265397E-03
2.718039E-03
3.088650E-03
3.409255E-03
3.515495E-03
3.531349E-03
3.533029E-03
3.331559E-03
3.671485E-03
3.692290E-03
4.283628E-03
4.775555E-03
5.874299E-03
6.651419E-03
7.628213E-03
8.766762E-03
1.032256E-02
1.158139E-02
1.330200E-02
1.549821E-02
1.730512E-02
1.858678E-02
2.050851E-02
2.254925E-02
2.419439E-02
2.618136E-02
2.819388E-02
3.089945E-02
3.216151E-02
3.380221E-02
3.601437E-02
3.810845E-02
4.019809E-02
4.225713E-02
4.319800E-02
4.563999E-02
4.741098E-02
4.931684E-02
5.082806E-02
5.299387E-02
5.445524E-02
5.679611E-02
5.693043E-02
5.866323E-02
5.930622E-02
6.112271E-02
6.186437E-02
6.218848E-02
6.403479E-02
6.378178E-02
6.650692E-02
6.836677E-02
6.792660E-02
6.952829E-02
6.883450E-02
6.897998E-02
7.017238E-02
7.226007E-02
7.080388E-02
7.210811E-02
7.324846E-02
7.289037E-02
7.287560E-02
7.205713E-02
7.578960E-02
7.444251E-02
7.515290E-02
7.553189E-02
7.438620E-02
7.597179E-02
7.456194E-02
7.575178E-02
7.184394E-02
7.386372E-02
7.230990E-02
7.343975E-02
7.444289E-02
7.109201E-02
6.948604E-02
7.147712E-02
6.951413E-02
6.860010E-02
6.756646E-02
6.802106E-02
6.491300E-02
6.417830E-02
6.399233E-02
6.261819E-02
6.223971E-02
6.226658E-02
5.929264E-02
5.857765E-02
5.782501E-02
5.661139E-02
5.350217E-02
5.255508E-02
5.235981E-02
4.962486E-02
4.827234E-02
4.758637E-02
4.557911E-02
4.371045E-02
4.139330E-02
4.035851E-02
3.838019E-02
3.729293E-02
3.426662E-02
3.364883E-02
3.201031E-02
3.045468E-02
2.760287E-02
2.519916E-02
2.350632E-02
2.180237E-02
2.004854E-02
1.819342E-02
1.718440E-02
1.476808E-02
1.313870E-02
1.180340E-02
1.061978E-02
9.063230E-03
7.761684E-03
6.808864E-03
6.090112E-03
5.187087E-03
4.262929E-03
3.449306E-03
3.447345E-03
3.173973E-03
3.270079E-03
3.103599E-03
3.124283E-03
3.097491E-03
2.717901E-03
2.734886E-03
2.623176E-03
2.392920E-03
2.232860E-03
2.820092E-03
1.759055E-03
1.702019E-03
4.008663E-04
7.205839E-04
7.587852E-04
7.076801E-04
5.901674E-04
6.243748E-04
5.824076E-04
3.364509E-04
5.144707E-04
5.428067E-04
5.236047E-04
3.813369E-04
3.700119E-04
4.046248E-04
2.410337E-04
1.409804E-04
4.993542E-05
3.904847E-05
1.004142E-04
-7.785308E-05
-7.848488E-05
-1.131100E-04
1.475076E-04
7.954028E-05
-8.238857E-05
-9.173790E-06
-8.816355E-05
-6.384109E-06
4.089485E-05
-8.187765E-04
-2.596716E-03
9.094184E-05
-2.259980E-04
-1.419914E-04
-1.954346E-04
-1.634228E-04
-1.511725E-03
3.944667E-02
-2.268219E-02
-3.108457E-03
1.967145E-04
-1.495088E-02
2.598614E-02
9.765382E-05
6.639289E-04
-2.164769E-05
1.138171E-04
4.615929E-04
5.979386E-04
2.004975E-04
2.946590E-04
5.350919E-04
6.805105E-04
7.004063E-04
8.861879E-04
9.282481E-04
1.125937E-03
1.525558E-03
1.763904E-03
2.696476E-03
2.784859E-03
3.042986E-03
3.208931E-03
3.495477E-03
3.572490E-03
3.243466E-03
3.304734E-03
3.503779E-03
3.784509E-03
4.227336E-03
4.897145E-03
5.462399E-03
6.882381E-03
7.948104E-03
8.864330E-03
1.026653E-02
1.166613E-02
1.354303E-02
1.512383E-02
1.738852E-02
1.880937E-02
2.046369E-02
2.266176E-02
2.449236E-02
2.622160E-02
2.877032E-02
3.013856E-02
3.220236E-02
3.394240E-02
3.624895E-02
3.817739E-02
4.013879E-02
4.208329E-02
4.419485E-02
4.559752E-02
4.619028E-02
4.843089E-02
5.140114E-02
5.307750E-02
5.427027E-02
5.525560E-02
5.762748E-02
5.819389E-02
6.023893E-02
6.068503E-02
6.198105E-02
6.267873E-02
6.567940E-02
6.501563E-02
6.637350E-02
6.685511E-02
6.756145E-02
6.999089E-02
7.116296E-02
6.876306E-02
7.008234E-02
7.323057E-02
7.240648E-02
7.175444E-02
7.170587E-02
7.456369E-02
7.384234E-02
7.321694E-02
7.504010E-02
7.337482E-02
7.535518E-02
7.580329E-02
7.652279E-02
7.528042E-02
7.536865E-02
7.453609E-02
7.241230E-02
7.470119E-02
7.334106E-02
7.097498E-02
7.053934E-02
7.222211E-02
7.167649E-02
7.104825E-02
6.951360E-02
6.889378E-02
6.662807E-02
6.712937E-02
6.609398E-02
6.506377E-02
6.472158E-02
6.420431E-02
6.369366E-02
6.219198E-02
6.005244E-02
5.917463E-02
5.749464E-02
5.617885E-02
5.441884E-02
5.335998E-02
5.302941E-02
5.116228E-02
4.843489E-02
4.714465E-02
4.522951E-02
4.330145E-02
4.126810E-02
4.058564E-02
3.942532E-02
3.718040E-02
3.492524E-02
3.327529E-02
3.233296E-02
3.010266E-02
2.728792E-02
2.523462E-02
2.346303E-02
2.218036E-02
2.014427E-02
1.865337E-02
1.677504E-02
1.486464E-02
1.337368E-02
1.182714E-02
1.053143E-02
9.045103E-03
6.570809E-03
5.737262E-03
5.647948E-03
5.014930E-03
4.382185E-03
3.830174E-03
3.474675E-03
3.176287E-03
3.351431E-03
3.353265E-03
3.303036E-03
3.069071E-03
3.070343E-03
2.887188E-03
2.890373E-03
2.726273E-03
2.009245E-03
9.876752E-04
1.801456E-03
1.288688E-03
1.252971E-03
2.506239E-03
1.195282E-03
8.445871E-04
6.858478E-04
6.043841E-04
5.720974E-04
4.340872E-04
3.579907E-04
3.225984E-04
3.446976E-04
3.054894E-04
5.373904E-05
1.669705E-04
2.334863E-04
6.126561E-05
-2.696646E-05
1.159917E-04
-5.259019E-05
-1.558997E-04
-1.301854E-04
-2.446146E-05
-5.819895E-05
4.500615E-05
-6.055683E-05
1.492271E-04
-2.502835E-05
-3.166087E-04
-1.798305E-04
-1.001917E-03
-2.910728E-03
6.495156E-05
-2.675583E-04
-8.471476E-05
-3.972367E-04
-1.224427E-04
-1.673465E-04
6.422368E-02
-2.599636E-02
-3.517985E-03
4.981574E-03
-8.155312E-03
2.083265E-02
-7.704847E-06
2.062290E-03
2.521043E-04
1.590743E-05
7.294374E-04
6.810534E-04
3.608832E-04
5.947966E-04
5.657676E-04
5.505719E-04
8.037352E-04
9.935487E-04
1.366282E-03
1.523020E-03
2.231598E-03
1.979475E-03
2.420342E-03
2.761676E-03
3.099490E-03
3.161865E-03
3.570499E-03
3.462682E-03
3.309353E-03
3.346611E-03
3.507499E-03
3.975139E-03
3.971479E-03
4.781353E-03
5.376016E-03
6.962179E-03
7.922601E-03
9.315391E-03
1.042321E-02
1.174709E-02
1.324312E-02
1.451936E-02
1.695208E-02
1.868568E-02
2.045496E-02
2.243219E-02
2.413999E-02
2.616854E-02
2.828239E-02
2.955551E-02
3.252451E-02
3.412101E-02
3.654012E-02
3.780040E-02
4.044418E-02
4.228919E-02
4.469314E-02
4.580296E-02
4.668067E-02
4.822730E-02
5.198070E-02
5.225138E-02
5.426851E-02
5.391805E-02
5.496438E-02
5.662604E-02
5.905340E-02
6.118851E-02
6.265758E-02
6.442456E-02
6.467881E-02
6.661938E-02
6.634383E-02
6.695055E-02
6.764746E-02
7.159712E-02
7.070444E-02
6.851290E-02
6.970346E-02
7.131877E-02
7.225835E-02
7.201483E-02
7.137162E-02
7.279500E-02
7.285596E-02
7.409706E-02
7.327216E-02
7.345871E-02
7.473221E-02
7.395968E-02
7.389509E-02
7.237160E-02
7.380376E-02
7.499895E-02
7.365032E-02
7.628114E-02
7.465000E-02
7.076485E-02
7.057031E-02
7.208831E-02
7.126497E-02
7.126857E-02
6.947964E-02
6.853724E-02
6.673068E-02
6.650786E-02
6.612099E-02
6.605881E-02
6.649194E-02
6.440213E-02
6.237047E-02
6.165653E-02
6.018041E-02
5.908750E-02
5.717050E-02
5.576705E-02
5.491464E-02
5.398980E-02
5.349758E-02
4.920080E-02
4.859216E-02
4.735972E-02
4.580551E-02
4.337394E-02
4.170580E-02
4.068603E-02
3.898239E-02
3.625940E-02
3.509374E-02
3.289280E-02
3.192614E-02
3.036570E-02
2.777030E-02
2.625152E-02
2.381352E-02
2.224990E-02
2.010440E-02
1.847745E-02
1.706233E-02
1.425487E-02
1.258896E-02
1.175648E-02
1.009480E-02
9.181377E-03
7.255200E-03
6.038887E-03
5.763613E-03
4.859056E-03
4.565626E-03
3.505365E-03
3.323745E-03
3.371971E-03
3.075884E-03
3.082035E-03
3.199950E-03
3.085395E-03
3.099406E-03
2.825693E-03
2.607695E-03
2.256955E-03
1.974476E-03
1.613218E-03
1.677174E-03
1.463253E-03
1.160445E-03
1.557516E-03
9.732849E-04
8.203246E-04
6.323848E-04
4.506082E-04
6.968243E-04
6.735804E-04
4.159551E-04
4.490769E-04
2.868297E-04
3.464081E-04
3.025841E-04
7.830713E-05
1.544673E-06
1.874647E-04
2.729557E-04
7.707795E-05
-1.110458E-04
-1.350964E-04
3.249104E-05
9.866256E-06
2.821507E-05
1.553402E-05
8.976030E-05
4.745047E-05
3.612569E-05
3.489436E-05
-1.621058E-05
-4.063588E-04
-1.143741E-03
1.148489E-04
-2.657499E-05
2.909617E-05
-1.486299E-04
-4.978445E-05
-2.414739E-04
-3.550332E-02
-1.855468E-02
-1.066891E-03
9.659971E-03
5.922048E-02
1.434821E-02
-3.028243E-04
9.558350E-04
1.074918E-05
-2.993117E-05
7.976439E-04
1.255300E-03
5.197052E-04
5.882999E-04
3.776300E-04
6.785689E-04
8.838291E-04
6.595811E-04
1.394164E-03
1.728248E-03
1.728580E-03
1.941609E-03
2.489229E-03
2.895977E-03
3.102480E-03
3.227331E-03
3.368127E-03
3.438349E-03
3.489664E-03
3.557045E-03
3.777090E-03
3.889500E-03
4.022787E-03
5.028454E-03
5.725868E-03
6.927595E-03
7.869345E-03
8.750730E-03
1.014045E-02
1.186395E-02
1.305930E-02
1.521250E-02
1.672841E-02
1.854399E-02
2.014746E-02
2.252876E-02
2.451162E-02
2.612104E-02
2.781516E-02
3.016753E-02
3.258527E-02
3.409209E-02
3.610371E-02
3.792238E-02
3.977018E-02
4.215920E-02
4.483798E-02
4.538542E-02
4.837533E-02
4.886267E-02
5.081642E-02
5.207633E-02
5.505928E-02
5.476159E-02
5.534214E-02
5.731837E-02
5.910135E-02
6.111124E-02
6.246173E-02
6.192335E-02
6.379199E-02
6.297435E-02
6.343838E-02
6.771661E-02
6.816592E-02
7.034484E-02
7.095851E-02
6.944897E-02
7.097900E-02
6.913627E-02
7.144082E-02
7.217568E-02
7.098594E-02
7.154378E-02
7.184991E-02
7.281023E-02
7.333989E-02
7.392443E-02
7.272521E-02
7.466792E-02
7.353353E-02
7.259603E-02
7.452358E-02
7.433060E-02
7.611333E-02
7.397587E-02
7.494257E-02
7.317661E-02
7.435672E-02
7.321639E-02
7.066600E-02
6.992546E-02
7.005203E-02
6.877793E-02
6.547606E-02
6.654461E-02
6.609437E-02
6.578237E-02
6.556347E-02
6.431872E-02
6.182433E-02
6.109246E-02
6.053487E-02
5.885754E-02
5.788762E-02
5.571506E-02
5.430998E-02
5.370667E-02
5.224589E-02
5.089588E-02
4.927070E-02
4.765615E-02
4.575458E-02
4.426520E-02
4.258094E-02
4.034959E-02
3.840487E-02
3.630716E-02
3.509999E-02
3.310493E-02
3.119239E-02
2.905705E-02
2.769290E-02
2.635681E-02
2.421719E-02
2.212498E-02
2.021091E-02
1.839187E-02
1.674011E-02
1.566919E-02
1.281102E-02
1.171995E-02
1.035686E-02
8.753807E-03
7.901964E-03
6.869257E-03
5.909446E-03
4.820671E-03
4.285283E-03
3.527812E-03
3.229849E-03
3.279559E-03
3.130171E-03
3.220600E-03
3.247895E-03
3.309486E-03
2.980254E-03
2.882652E-03
2.576504E-03
2.401989E-03
2.392594E-03
2.757442E-03
1.685778E-03
1.420435E-03
1.146936E-03
1.259904E-03
9.766379E-04
8.122439E-04
7.829979E-04
4.175133E-04
6.473144E-04
5.359920E-04
6.064416E-04
3.911817E-04
4.497194E-04
2.774473E-04
1.181183E-04
5.643549E-05
9.960401E-06
2.493810E-04
3.663722E-04
2.073234E-04
-8.897465E-05
-8.415612E-05
-1.868801E-04
1.167124E-04
-5.188970E-05
5.811682E-05
-1.283215E-04
-9.204647E-05
-7.233726E-05
9.429023E-05
-1.048766E-04
1.780860E-04
3.225018E-04
-1.971186E-04
-1.974022E-04
-2.183655E-04
-1.756923E-04
4.198582E-05
-1.493544E-03
-4.259740E-03
1.440794E-02
-3.788845E-03
2.477215E-02
5.924917E-02
-1.075198E-02
-4.757200E-05
1.093526E-04
-4.536215E-04
2.055402E-04
1.660761E-04
5.543529E-04
3.674619E-04
5.417766E-04
6.408564E-04
7.203718E-04
8.429966E-04
1.083482E-03
1.299523E-03
1.493925E-03
2.252233E-03
2.220316E-03
2.636353E-03
2.775676E-03
2.770790E-03
3.012350E-03
3.319882E-03
3.145932E-03
3.562829E-03
3.510615E-03
3.650448E-03
3.871310E-03
4.338337E-03
5.176321E-03
5.848479E-03
7.425466E-03
7.965047E-03
9.087175E-03
1.020123E-02
1.202175E-02
1.352193E-02
1.498684E-02
1.678826E-02
1.856692E-02
2.009333E-02
2.266306E-02
2.456988E-02
2.605478E-02
2.795357E-02
2.989409E-02
3.265066E-02
3.410429E-02
3.577822E-02
3.790580E-02
3.916826E-02
4.189713E-02
4.434684E-02
4.477817E-02
4.801007E-02
4.888025E-02
5.052405E-02
5.230880E-02
5.464503E-02
5.490187E-02
5.552855E-02
5.733871E-02
5.970683E-02
6.068551E-02
6.095387E-02
6.164472E-02
6.285017E-02
6.283850E-02
6.433710E-02
6.643211E-02
6.672360E-02
6.806303E-02
7.124801E-02
7.103857E-02
7.321084E-02
7.155250E-02
7.173545E-02
7.357173E-02
7.082343E-02
7.105485E-02
7.245104E-02
7.506179E-02
7.418429E-02
7.518104E-02
7.516933E-02
7.396305E-02
7.641295E-02
7.138079E-02
7.397954E-02
7.304673E-02
7.206875E-02
6.963601E-02
7.377641E-02
7.271538E-02
7.318401E-02
7.285261E-02
7.132413E-02
7.002988E-02
7.008116E-02
6.849475E-02
6.621587E-02
6.725828E-02
6.682668E-02
6.510309E-02
6.408629E-02
6.325616E-02
6.265988E-02
6.103395E-02
6.158060E-02
5.878824E-02
5.700503E-02
5.515440E-02
5.444761E-02
5.423102E-02
5.292954E-02
5.121428E-02
4.911349E-02
4.764066E-02
4.536104E-02
4.413206E-02
4.245170E-02
3.910651E-02
3.894560E-02
3.621683E-02
3.550195E-02
3.344415E-02
3.102248E-02
2.891791E-02
2.807121E-02
2.617833E-02
2.381511E-02
2.202434E-02
2.004923E-02
1.842862E-02
1.654610E-02
1.538505E-02
1.304186E-02
1.196079E-02
1.054316E-02
8.645549E-03
7.691117E-03
6.593106E-03
5.658097E-03
4.991216E-03
4.262750E-03
3.693437E-03
3.469491E-03
3.264743E-03
3.217791E-03
3.357240E-03
2.978146E-03
3.118069E-03
3.026117E-03
2.711365E-03
2.501008E-03
2.511313E-03
2.315847E-03
4.085475E-03
1.722099E-03
1.593434E-03
1.514504E-03
1.087048E-03
7.952824E-04
9.649596E-04
7.711542E-04
8.045601E-04
7.410876E-04
4.881241E-04
8.319293E-04
3.501516E-04
2.270226E-04
1.488465E-04
1.277919E-04
1.460866E-04
1.143506E-04
1.066099E-04
-2.287384E-05
-3.116449E-05
-1.970544E-04
-1.502643E-04
-1.994691E-04
-3.861686E-05
-3.025433E-04
-2.033071E-04
-1.969847E-04
-1.586694E-04
2.834785E-05
9.746399E-05
-1.070438E-04
3.760015E-04
6.842108E-04
-1.364045E-04
-4.638046E-05
-9.807955E-05
-1.017286E-04
-1.107695E-04
-2.247177E-03
2.554506E-02
8.347666E-03
-4.755767E-03
2.088280E-02
2.089047E-02
7.924597E-05
1.741693E-05
-1.932247E-04
5.003547E-04
5.436368E-04
-1.354043E-04
7.841682E-04
4.142882E-04
4.652710E-04
8.929932E-04
9.084501E-04
1.260874E-03
1.098123E-03
1.460752E-03
1.601150E-03
2.250053E-03
2.123716E-03
2.627487E-03
2.815106E-03
2.934591E-03
3.127212E-03
3.339896E-03
3.230939E-03
3.501402E-03
3.676573E-03
3.644004E-03
3.823280E-03
4.344785E-03
5.171277E-03
5.870261E-03
7.359944E-03
8.222468E-03
9.377465E-03
1.043421E-02
1.219325E-02
1.356585E-02
1.521505E-02
1.733880E-02
1.920116E-02
2.067425E-02
2.253608E-02
2.434549E-02
2.649659E-02
2.768653E-02
2.983243E-02
3.208360E-02
3.488526E-02
3.623495E-02
3.780955E-02
3.961325E-02
4.207248E-02
4.308539E-02
4.458412E-02
4.737219E-02
4.862143E-02
5.010151E-02
5.214781E-02
5.508002E-02
5.510656E-02
5.608433E-02
5.665331E-02
5.934538E-02
6.068882E-02
6.182916E-02
6.170826E-02
6.327827E-02
6.413191E-02
6.613455E-02
6.646292E-02
6.680745E-02
6.794333E-02
6.944795E-02
7.176150E-02
7.157211E-02
7.171671E-02
7.287917E-02
7.421513E-02
7.421363E-02
7.170588E-02
7.292847E-02
7.353784E-02
7.575427E-02
7.481931E-02
7.534213E-02
7.145289E-02
7.347731E-02
7.310333E-02
7.439127E-02
7.274073E-02
7.129918E-02
7.307198E-02
7.263267E-02
7.212662E-02
7.149065E-02
7.126527E-02
7.143391E-02
6.947173E-02
6.910713E-02
6.703706E-02
6.844055E-02
6.652336E-02
6.540783E-02
6.514601E-02
6.357552E-02
6.203098E-02
6.200368E-02
6.027957E-02
6.059492E-02
5.920618E-02
5.721972E-02
5.614207E-02
5.554512E-02
5.411222E-02
5.310088E-02
5.034069E-02
4.831772E-02
4.728735E-02
4.455828E-02
4.348342E-02
4.181786E-02
3.935090E-02
3.964922E-02
3.674555E-02
3.555614E-02
3.395665E-02
3.152056E-02
2.923191E-02
2.796656E-02
2.598782E-02
2.368567E-02
2.162872E-02
2.017333E-02
1.815922E-02
1.681710E-02
1.474007E-02
1.321072E-02
1.155024E-02
1.013935E-02
8.722609E-03
7.617397E-03
6.527744E-03
5.623625E-03
4.694260E-03
4.177017E-03
3.836502E-03
3.590013E-03
3.255753E-03
3.150856E-03
3.671082E-03
3.445183E-03
3.272272E-03
3.043751E-03
2.752680E-03
2.319999E-03
2.429053E-03
1.832550E-03
2.082233E-03
1.863194E-03
1.740162E-03
1.521976E-03
1.091622E-03
7.975264E-04
9.641971E-04
8.123676E-04
8.911301E-04
7.325962E-04
5.758078E-04
5.867507E-04
3.593223E-04
3.535104E-04
2.920653E-04
2.970146E-04
2.797037E-04
1.965862E-04
3.826911E-05
3.668225E-05
1.601091E-05
6.046748E-05
-4.427031E-05
-1.558610E-04
-2.360055E-04
-2.341748E-04
-9.375012E-05
-7.525682E-05
-5.633101E-05
4.852917E-07
-2.597093E-06
1.195955E-06
1.825197E-04
4.325069E-04
-1.495367E-04
1.104668E-04
-3.342549E-05
3.920335E-05
1.791335E-04
-3.300016E-05
-3.735056E-02
-5.181238E-03
4.652709E-03
2.551797E-02
-3.012598E-02
6.309033E-04
1.477811E-04
3.328449E-04
2.491950E-03
2.690357E-05
3.438500E-04
1.141572E-03
3.616639E-04
5.397743E-04
4.423348E-04
5.628768E-04
5.115076E-04
1.081636E-03
1.235227E-03
1.997120E-03
1.817057E-03
1.913460E-03
1.969928E-03
3.044525E-03
2.988320E-03
3.313580E-03
3.228875E-03
3.384246E-03
3.464902E-03
3.727575E-03
3.658202E-03
3.652088E-03
4.269252E-03
5.056758E-03
6.054483E-03
6.921457E-03
8.301026E-03
9.238856E-03
1.063928E-02
1.220964E-02
1.358395E-02
1.564480E-02
1.761896E-02
1.927884E-02
2.124113E-02
2.202575E-02
2.401864E-02
2.635448E-02
2.819730E-02
2.980585E-02
3.248965E-02
3.482176E-02
3.601470E-02
3.808104E-02
4.024724E-02
4.166036E-02
4.378181E-02
4.568560E-02
4.748705E-02
4.863139E-02
4.970309E-02
5.238652E-02
5.354686E-02
5.490966E-02
5.706722E-02
5.920531E-02
5.942596E-02
6.210107E-02
6.304400E-02
6.333810E-02
6.580428E-02
6.428411E-02
6.589574E-02
6.680487E-02
6.848037E-02
7.090834E-02
6.765036E-02
7.105870E-02
7.219444E-02
7.092242E-02
7.152818E-02
7.395123E-02
7.447396E-02
7.372829E-02
7.359365E-02
7.301236E-02
7.247762E-02
7.302661E-02
7.388429E-02
7.168119E-02
7.258059E-02
7.443635E-02
7.463200E-02
7.260546E-02
7.331704E-02
7.212770E-02
7.282432E-02
7.217736E-02
7.311603E-02
7.158564E-02
7.123354E-02
6.882166E-02
6.815711E-02
6.735163E-02
6.721543E-02
6.448877E-02
6.510281E-02
6.458253E-02
6.386694E-02
6.268281E-02
6.219585E-02
6.035982E-02
6.027335E-02
5.904633E-02
5.710281E-02
5.648900E-02
5.513636E-02
5.364866E-02
5.270436E-02
4.976147E-02
4.834327E-02
4.728907E-02
4.547806E-02
4.354443E-02
4.161401E-02
4.027507E-02
3.939970E-02
3.755144E-02
3.537741E-02
3.391829E-02
3.164181E-02
2.898940E-02
2.786034E-02
2.573188E-02
2.363144E-02
2.158420E-02
2.049354E-02
1.820801E-02
1.647485E-02
1.492493E-02
1.302235E-02
1.166040E-02
1.012051E-02
9.012846E-03
7.982409E-03
6.679065E-03
5.693340E-03
4.888621E-03
4.444443E-03
3.786516E-03
3.446399E-03
3.072113E-03
3.227092E-03
3.370355E-03
3.286862E-03
3.247326E-03
3.004242E-03
2.788748E-03
2.170158E-03
2.154121E-03
1.543659E-03
1.714801E-03
1.692796E-03
1.469472E-03
1.394124E-03
1.274885E-03
1.064253E-03
9.595571E-04
7.713103E-04
4.418703E-04
4.839712E-04
4.310739E-04
3.118789E-04
2.178553E-04
3.009210E-04
3.190515E-04
1.238123E-04
1.045716E-04
-1.196340E-04
-2.657107E-05
1.760477E-04
2.974123E-05
-4.823793E-05
-1.373956E-04
-1.743799E-04
-1.036502E-04
-3.096595E-05
-9.326052E-05
-4.765088E-05
-2.240622E-04
-1.855803E-04
-1.667321E-04
-3.518460E-06
8.303030E-05
2.563678E-04
-2.927336E-04
-8.981908E-05
-1.886486E-04
-5.889072E-05
-1.809954E-04
-2.039846E-04
2.001059E-02
4.715070E-03
-1.372621E-03
2.770707E-02
-3.978213E-02
1.053543E-03
8.180284E-05
-3.961474E-04
-1.942104E-04
1.756027E-05
3.671085E-04
1.850247E-04
2.500961E-04
5.941661E-04
7.348602E-04
8.339579E-04
2.393484E-04
9.539004E-04
1.057169E-03
1.369588E-03
1.907054E-03
2.029264E-03
2.208396E-03
2.894515E-03
3.143154E-03
3.467552E-03
3.364059E-03
3.585449E-03
3.477842E-03
3.624647E-03
3.576789E-03
3.985184E-03
4.147531E-03
4.728226E-03
5.806976E-03
6.695391E-03
8.146077E-03
9.300512E-03
1.071983E-02
1.217389E-02
1.374809E-02
1.550619E-02
1.730016E-02
1.889296E-02
2.074348E-02
2.216962E-02
2.393914E-02
2.683594E-02
2.863312E-02
3.068946E-02
3.268153E-02
3.414732E-02
3.606351E-02
3.771309E-02
4.053684E-02
4.142630E-02
4.336036E-02
4.602182E-02
4.675457E-02
4.787635E-02
5.039407E-02
5.124216E-02
5.354183E-02
5.477253E-02
5.733197E-02
5.952521E-02
6.049290E-02
6.143414E-02
6.242426E-02
6.358274E-02
6.573014E-02
6.415191E-02
6.426539E-02
6.765199E-02
6.931562E-02
7.055162E-02
7.001466E-02
6.948015E-02
7.172428E-02
7.127124E-02
7.062842E-02
7.401425E-02
7.229311E-02
7.501630E-02
7.494954E-02
7.537192E-02
7.381565E-02
7.511129E-02
7.383907E-02
7.439625E-02
7.518107E-02
7.420264E-02
7.311322E-02
7.404689E-02
7.403732E-02
7.053053E-02
7.218406E-02
7.136144E-02
7.365043E-02
7.189209E-02
7.025463E-02
6.940400E-02
6.793880E-02
6.754369E-02
6.884556E-02
6.704152E-02
6.562004E-02
6.466508E-02
6.375728E-02
6.291212E-02
6.255261E-02
6.084957E-02
6.056654E-02
5.846418E-02
5.654171E-02
5.528911E-02
5.459418E-02
5.345490E-02
5.247562E-02
4.990145E-02
4.825568E-02
4.726952E-02
4.500771E-02
4.387318E-02
4.199416E-02
4.078783E-02
3.850779E-02
3.689964E-02
3.477015E-02
3.327704E-02
3.145506E-02
2.921445E-02
2.755356E-02
2.557344E-02
2.360428E-02
2.132823E-02
2.031531E-02
1.814265E-02
1.610076E-02
1.453684E-02
1.280300E-02
1.179865E-02
1.007186E-02
8.804927E-03
7.812408E-03
6.592470E-03
5.822416E-03
5.299485E-03
4.268904E-03
3.648557E-03
3.329038E-03
3.311320E-03
3.117577E-03
3.043765E-03
3.013483E-03
3.155492E-03
2.844244E-03
2.515412E-03
2.299348E-03
2.210396E-03
2.072833E-03
2.271347E-03
1.720657E-03
1.429057E-03
1.423893E-03
1.203472E-03
1.212341E-03
7.332378E-04
4.257926E-04
1.840302E-04
2.727481E-04
4.346049E-04
1.519510E-04
6.921614E-07
1.882928E-04
2.379509E-04
5.453221E-06
1.265461E-05
-1.546073E-04
-5.313992E-05
1.003323E-04
-8.834482E-05
-1.886842E-04
-6.600727E-05
-1.801851E-04
-1.743360E-04
-1.230230E-04
-1.709938E-04
-2.703764E-04
-1.908134E-04
-1.541784E-04
-1.627653E-04
-1.467086E-04
1.577367E-04
1.283027E-04
-3.046284E-05
-8.319364E-05
-1.829333E-04
-6.878955E-05
-6.408311E-05
-1.250439E-05
3.224842E-04
4.351928E-03
-3.112656E-04
9.724024E-03
-2.373126E-03
-3.739857E-05
9.232734E-05
3.202435E-06
3.667581E-04
2.242341E-04
4.779947E-04
5.046905E-04
6.750660E-04
6.497114E-04
6.853022E-04
9.623429E-04
8.357831E-04
1.337295E-03
1.065372E-03
1.482634E-03
1.913958E-03
2.274075E-03
2.303194E-03
2.753801E-03
3.069193E-03
3.091473E-03
3.254455E-03
3.527293E-03
3.514996E-03
3.576239E-03
3.889118E-03
4.197701E-03
4.333424E-03
5.003497E-03
5.826998E-03
6.644676E-03
8.033556E-03
9.283644E-03
1.075329E-02
1.207180E-02
1.344679E-02
1.489601E-02
1.704253E-02
1.860817E-02
2.038096E-02
2.282991E-02
2.461292E-02
2.632964E-02
2.833381E-02
3.063347E-02
3.247994E-02
3.347209E-02
3.622108E-02
3.800108E-02
4.013735E-02
4.159081E-02
4.315245E-02
4.548372E-02
4.635000E-02
4.848501E-02
5.017646E-02
5.137245E-02
5.428289E-02
5.496803E-02
5.746575E-02
5.920075E-02
6.127553E-02
6.113848E-02
6.158176E-02
6.282851E-02
6.455260E-02
6.359373E-02
6.540759E-02
6.652958E-02
6.776354E-02
6.874782E-02
6.867374E-02
6.911031E-02
7.272756E-02
7.212405E-02
7.176851E-02
7.350237E-02
7.311271E-02
7.365768E-02
7.308445E-02
7.549630E-02
7.464389E-02
7.450259E-02
7.378044E-02
7.452686E-02
7.430497E-02
7.397313E-02
7.517675E-02
7.434681E-02
7.439712E-02
7.214744E-02
7.287745E-02
7.177676E-02
7.243151E-02
7.236545E-02
7.130385E-02
7.016101E-02
6.918664E-02
6.948661E-02
6.934737E-02
6.826367E-02
6.707811E-02
6.587706E-02
6.412160E-02
6.306281E-02
6.238653E-02
6.041525E-02
5.978762E-02
5.745815E-02
5.664821E-02
5.647519E-02
5.458199E-02
5.271897E-02
5.195872E-02
5.001572E-02
4.862457E-02
4.746501E-02
4.522665E-02
4.392722E-02
4.262455E-02
4.077876E-02
3.837404E-02
3.650431E-02
3.465033E-02
3.320058E-02
3.173394E-02
2.949008E-02
2.801990E-02
2.571144E-02
2.356729E-02
2.140345E-02
1.975669E-02
1.783013E-02
1.638765E-02
1.453076E-02
1.282281E-02
1.162625E-02
1.044472E-02
8.964007E-03
7.773252E-03
6.423971E-03
6.084308E-03
4.764629E-03
4.024682E-03
3.687955E-03
3.521076E-03
3.258909E-03
3.186595E-03
3.237197E-03
3.182797E-03
3.083874E-03
2.803098E-03
2.472330E-03
2.457026E-03
2.483799E-03
2.269666E-03
1.853354E-03
2.081475E-03
1.471518E-03
1.404119E-03
1.148511E-03
8.884359E-04
7.364215E-04
6.167999E-04
2.532581E-04
4.458352E-04
2.988566E-04
1.405681E-04
1.279899E-04
2.013031E-04
3.609126E-04
1.225785E-04
-6.052848E-05
-1.165760E-05
-4.609679E-05
-1.573285E-04
-1.400944E-04
-1.301214E-04
4.031740E-05
-1.354083E-04
-9.801555E-06
-3.147996E-05
-5.667971E-05
-2.765911E-04
-2.780348E-04
-1.316076E-04
-1.209149E-04
-4.159209E-05
-8.872171E-04
-2.746799E-03
5.169703E-05
-1.188177E-04
-8.504403E-05
9.902824E-05
-9.070346E-06
-9.853435E-05
1.009716E-04
1.546367E-02
4.308964E-02
7.317236E-03
-2.208609E-04
-1.552783E-04
-2.386410E-04
1.199820E-05
2.966770E-04
2.981703E-04
2.707331E-04
3.699494E-04
5.829663E-04
6.057230E-04
5.724153E-04
9.563616E-04
1.227525E-03
1.907511E-03
1.661313E-03
1.558053E-03
1.791342E-03
1.880362E-03
1.895639E-03
2.501718E-03
2.834419E-03
3.127420E-03
3.189428E-03
3.257964E-03
3.481133E-03
3.696205E-03
3.858328E-03
3.979980E-03
4.401321E-03
5.081997E-03
5.635080E-03
6.724744E-03
7.873783E-03
9.198301E-03
1.040850E-02
1.198178E-02
1.318626E-02
1.502483E-02
1.742855E-02
1.838436E-02
1.958580E-02
2.173259E-02
2.416902E-02
2.555009E-02
2.783575E-02
3.021539E-02
3.256605E-02
3.375692E-02
3.647770E-02
3.842434E-02
3.963490E-02
4.144702E-02
4.349534E-02
4.487534E-02
4.646881E-02
4.941739E-02
5.051723E-02
5.246400E-02
5.488912E-02
5.516677E-02
5.756167E-02
5.933655E-02
6.085719E-02
6.052379E-02
6.095752E-02
6.380220E-02
6.592921E-02
6.538614E-02
6.731956E-02
6.610124E-02
6.633994E-02
6.908078E-02
6.918902E-02
7.016311E-02
7.139033E-02
7.241207E-02
7.237201E-02
7.427745E-02
7.284831E-02
7.211764E-02
7.259474E-02
7.335595E-02
7.457346E-02
7.478903E-02
7.308914E-02
7.618561E-02
7.569613E-02
7.297018E-02
7.526620E-02
7.520097E-02
7.461918E-02
7.268803E-02
7.339896E-02
7.347786E-02
7.222347E-02
7.145672E-02
7.080574E-02
7.073036E-02
7.034012E-02
6.878794E-02
6.862996E-02
6.695975E-02
6.621898E-02
6.570178E-02
6.444400E-02
6.268349E-02
6.244016E-02
6.190287E-02
6.083166E-02
5.818197E-02
5.616776E-02
5.555609E-02
5.299305E-02
5.316221E-02
5.092454E-02
4.962711E-02
4.910713E-02
4.713865E-02
4.623412E-02
4.395722E-02
4.216465E-02
4.082761E-02
3.863607E-02
3.639717E-02
3.443096E-02
3.353266E-02
3.152834E-02
2.916902E-02
2.788619E-02
2.566809E-02
2.334018E-02
2.191375E-02
1.988339E-02
1.830457E-02
1.683457E-02
1.469708E-02
1.290407E-02
1.149115E-02
1.052648E-02
9.096896E-03
7.873760E-03
6.642642E-03
5.883738E-03
4.851383E-03
4.210299E-03
3.778812E-03
3.546455E-03
3.228673E-03
3.351140E-03
3.249258E-03
3.021024E-03
2.917153E-03
2.991011E-03
2.580890E-03
2.460104E-03
2.320614E-03
2.191309E-03
1.981960E-03
1.617808E-03
1.543521E-03
1.213218E-03
1.173372E-03
1.063581E-03
9.413913E-04
1.161301E-03
8.792543E-04
7.597654E-04
5.726102E-04
3.360028E-04
3.686524E-04
1.878997E-04
5.551986E-04
7.508330E-06
-8.841626E-05
-1.025820E-04
-4.243397E-05
-8.043271E-05
-3.664598E-05
-6.474364E-05
6.265555E-05
-1.403217E-04
-5.785656E-05
-5.505521E-05
-2.993028E-04
-2.674231E-04
-1.033622E-04
-1.719667E-04
-1.267239E-04
-1.265165E-04
-1.129832E-03
-2.963120E-03
-1.511731E-04
-8.769847E-05
-2.022284E-04
-2.000175E-04
-2.295483E-04
-3.296254E-04
-3.410523E-04
-2.418102E-04
-1.108495E-04
-1.984234E-04
-9.296941E-05
-1.238505E-04
-1.668189E-04
-1.578895E-04
-2.897895E-06
-1.291128E-04
3.701939E-05
6.147068E-05
3.198058E-04
4.289246E-04
5.556849E-04
6.954963E-04
1.258294E-03
2.465451E-03
2.652614E-03
1.551415E-03
2.098912E-03
2.154561E-03
2.129467E-03
2.409304E-03
3.035398E-03
3.324084E-03
3.320253E-03
3.545045E-03
3.761297E-03
3.628982E-03
3.672424E-03
3.733412E-03
4.113259E-03
4.886478E-03
5.561104E-03
6.746793E-03
7.616277E-03
9.019220E-03
1.037748E-02
1.156618E-02
1.345191E-02
1.521379E-02
1.738263E-02
1.822892E-02
1.977982E-02
2.193020E-02
2.434557E-02
2.585392E-02
2.840845E-02
3.012475E-02
3.184225E-02
3.388373E-02
3.562123E-02
3.793452E-02
4.006649E-02
4.189096E-02
4.333245E-02
4.482334E-02
4.647454E-02
4.963496E-02
5.039193E-02
5.239284E-02
5.416688E-02
5.577372E-02
5.744460E-02
5.907958E-02
6.046385E-02
6.074030E-02
6.174231E-02
6.386484E-02
6.517825E-02
6.529826E-02
6.747952E-02
6.717666E-02
6.667687E-02
6.853202E-02
6.896276E-02
7.021350E-02
7.079318E-02
7.098046E-02
7.095223E-02
7.379491E-02
7.243526E-02
7.261623E-02
7.294686E-02
7.257554E-02
7.582366E-02
7.511524E-02
7.496591E-02
7.608707E-02
7.549247E-02
7.332346E-02
7.573448E-02
7.590238E-02
7.394300E-02
7.342429E-02
7.411170E-02
7.211743E-02
7.228240E-02
7.081755E-02
6.817835E-02
7.181730E-02
7.049895E-02
6.950018E-02
6.697693E-02
6.645481E-02
6.657289E-02
6.477186E-02
6.497157E-02
6.281695E-02
6.269339E-02
6.195411E-02
5.973717E-02
5.881273E-02
5.627209E-02
5.502552E-02
5.347224E-02
5.294634E-02
5.140177E-02
4.961827E-02
4.848711E-02
4.719126E-02
4.626673E-02
4.386344E-02
4.191155E-02
4.048527E-02
3.794045E-02
3.589631E-02
3.448167E-02
3.336690E-02
3.094522E-02
2.911047E-02
2.703942E-02
2.610772E-02
2.349906E-02
2.194288E-02
2.018171E-02
1.841081E-02
1.718935E-02
1.447200E-02
1.317579E-02
1.138546E-02
1.054276E-02
9.024060E-03
7.958991E-03
6.745534E-03
5.559122E-03
4.859810E-03
4.512158E-03
4.029380E-03
3.663922E-03
3.359748E-03
3.399310E-03
3.272047E-03
3.020231E-03
2.927973E-03
2.891995E-03
2.857910E-03
2.471750E-03
2.400403E-03
2.298090E-03
2.084309E-03
1.636146E-03
1.571632E-03
1.183559E-03
1.259398E-03
1.167886E-03
1.178378E-03
1.017698E-03
7.759605E-04
7.763206E-04
4.285853E-04
2.483431E-04
1.956468E-04
2.902646E-04
2.286295E-04
-8.915089E-05
-7.153803E-05
-1.490959E-04
-1.241532E-04
-8.582980E-05
-3.437227E-05
-7.904936E-05
-1.014850E-04
-9.041939E-05
-9.396464E-05
-1.217945E-04
-1.492812E-04
1.341006E-05
4.870208E-06
-5.263449E-05
-4.744986E-05
-1.464349E-04
-1.466312E-04
4.705285E-05
6.828421E-04
-2.690390E-04
-1.956873E-05
9.308685E-06
5.445869E-04
7.662329E-04
-2.896301E-04
-3.754598E-04
-3.113366E-04
-1.580297E-04
-1.019096E-04
-1.235782E-04
-1.196723E-04
8.260032E-05
7.485711E-05
1.075269E-04
-1.067178E-04
1.678231E-04
1.547682E-04
2.739559E-04
5.321543E-04
8.383123E-04
1.009818E-03
2.414850E-03
2.707674E-03
1.791426E-03
1.825000E-03
2.334634E-03
2.551772E-03
2.803433E-03
2.874580E-03
3.220249E-03
3.298095E-03
3.492865E-03
3.473669E-03
3.643166E-03
3.706837E-03
3.536457E-03
3.932760E-03
4.642898E-03
5.709191E-03
6.700604E-03
7.202302E-03
8.856869E-03
1.038218E-02
1.156470E-02
1.362160E-02
1.518878E-02
1.680898E-02
1.857537E-02
2.103865E-02
2.201118E-02
2.485313E-02
2.637317E-02
2.873979E-02
3.008201E-02
3.148190E-02
3.350721E-02
3.543300E-02
3.800725E-02
4.052677E-02
4.262857E-02
4.376638E-02
4.523238E-02
4.685070E-02
4.926466E-02
5.001473E-02
5.204783E-02
5.414528E-02
5.580998E-02
5.662467E-02
5.848566E-02
6.084181E-02
6.243669E-02
6.364416E-02
6.322640E-02
6.387899E-02
6.404713E-02
6.624869E-02
6.584983E-02
6.677933E-02
6.989887E-02
7.075458E-02
7.089558E-02
6.900305E-02
6.978281E-02
7.191132E-02
7.300603E-02
7.172494E-02
7.204275E-02
7.222560E-02
7.423698E-02
7.503132E-02
7.445680E-02
7.466069E-02
7.388612E-02
7.584545E-02
7.275059E-02
7.279284E-02
7.489511E-02
7.196014E-02
7.270210E-02
7.368004E-02
7.242207E-02
7.221056E-02
6.992213E-02
6.964254E-02
7.173094E-02
7.211950E-02
7.060985E-02
6.766260E-02
6.842958E-02
6.658156E-02
6.515738E-02
6.382699E-02
6.371226E-02
6.288364E-02
6.101563E-02
5.976503E-02
5.797356E-02
5.719148E-02
5.590840E-02
5.511322E-02
5.252990E-02
5.112930E-02
4.943235E-02
4.801567E-02
4.731860E-02
4.555247E-02
4.416112E-02
4.205473E-02
4.034228E-02
3.841069E-02
3.609804E-02
3.502195E-02
3.292641E-02
3.167026E-02
2.964557E-02
2.731925E-02
2.605107E-02
2.353690E-02
2.215043E-02
2.008821E-02
1.791946E-02
1.613484E-02
1.421422E-02
1.285997E-02
1.146142E-02
1.032491E-02
9.258149E-03
8.025971E-03
6.487937E-03
5.927329E-03
4.837477E-03
4.419206E-03
4.059597E-03
3.601259E-03
3.252207E-03
3.354442E-03
3.143496E-03
3.006791E-03
2.876323E-03
2.898970E-03
2.762341E-03
2.452500E-03
2.389234E-03
2.245233E-03
1.910354E-03
1.773046E-03
1.802898E-03
1.484097E-03
1.179782E-03
1.015735E-03
8.031352E-04
6.333896E-04
5.709273E-04
7.933338E-04
4.851772E-04
2.192395E-04
1.124156E-04
8.526179E-05
9.202428E-05
-1.620125E-04
-7.018738E-05
-5.417281E-05
-1.363457E-04
-8.810576E-05
-7.625262E-05
-1.598054E-04
-7.015068E-05
-2.365043E-04
-1.314555E-04
-5.094875E-05
-8.899921E-05
-2.167675E-04
-8.405350E-05
5.715571E-05
-2.978246E-05
-5.205382E-05
-1.155467E-05
4.945742E-04
6.850524E-04
-6.936150E-05
-1.263838E-04
-1.137151E-04
1.267419E-03
9.677445E-04
-1.637368E-04
-1.430875E-04
-5.344427E-05
3.504098E-05
1.931881E-04
-6.549037E-05
-7.026228E-05
3.965342E-06
-2.515735E-04
-1.699304E-04
4.264711E-05
1.281109E-04
2.068872E-04
4.824242E-05
4.710269E-04
6.096046E-04
7.858732E-04
1.591547E-03
1.901809E-03
1.765060E-03
1.764809E-03
2.316958E-03
2.545958E-03
2.776313E-03
2.480498E-03
3.166716E-03
3.404191E-03
3.369405E-03
3.473291E-03
3.546823E-03
3.477565E-03
3.534949E-03
3.980367E-03
4.887093E-03
5.632500E-03
6.738449E-03
7.428363E-03
9.038994E-03
1.082440E-02
1.183173E-02
1.354830E-02
1.509641E-02
1.704643E-02
1.877840E-02
2.123101E-02
2.274586E-02
2.451355E-02
2.642530E-02
2.856108E-02
2.992273E-02
3.190583E-02
3.392524E-02
3.640998E-02
3.806396E-02
4.027689E-02
4.238548E-02
4.364393E-02
4.609145E-02
4.729517E-02
4.826790E-02
5.017571E-02
5.263997E-02
5.375672E-02
5.586920E-02
5.637244E-02
5.746651E-02
5.944005E-02
6.179747E-02
6.280647E-02
6.342861E-02
6.449603E-02
6.570619E-02
6.623961E-02
6.565975E-02
6.539586E-02
7.006973E-02
7.084708E-02
7.106598E-02
7.096080E-02
6.979497E-02
7.127884E-02
7.206960E-02
7.278242E-02
7.182802E-02
7.236978E-02
7.382704E-02
7.422425E-02
7.388300E-02
7.534666E-02
7.303187E-02
7.534749E-02
7.245422E-02
7.432269E-02
7.216092E-02
6.896051E-02
7.291498E-02
7.283274E-02
7.307948E-02
7.248702E-02
7.065987E-02
7.063928E-02
7.042215E-02
7.064554E-02
6.985720E-02
6.840219E-02
6.807074E-02
6.645804E-02
6.444252E-02
6.357659E-02
6.347671E-02
6.211954E-02
6.196886E-02
6.023235E-02
5.829881E-02
5.695869E-02
5.642800E-02
5.463451E-02
5.260850E-02
5.137223E-02
4.976294E-02
4.848578E-02
4.700089E-02
4.540553E-02
4.381509E-02
4.211624E-02
4.022890E-02
3.884741E-02
3.654615E-02
3.520701E-02
3.271250E-02
3.123585E-02
2.913875E-02
2.789646E-02
2.576903E-02
2.344669E-02
2.208537E-02
2.014615E-02
1.830627E-02
1.620886E-02
1.437976E-02
1.304988E-02
1.173213E-02
1.044704E-02
9.237439E-03
7.833642E-03
6.498845E-03
5.867044E-03
4.954428E-03
4.422946E-03
3.993025E-03
3.625115E-03
3.141519E-03
3.197534E-03
3.142258E-03
3.226501E-03
2.950989E-03
2.981482E-03
2.958068E-03
2.523993E-03
2.407895E-03
2.177221E-03
1.777595E-03
1.520059E-03
1.151895E-03
1.112432E-03
7.852995E-04
7.826686E-04
5.880257E-04
5.266695E-04
8.457866E-04
6.153499E-04
5.933620E-04
4.738969E-04
1.105137E-04
-1.915731E-05
-8.934812E-05
-4.861978E-05
2.443972E-04
-1.349436E-04
-1.375476E-04
-1.686562E-04
1.157725E-05
-1.562230E-04
-2.191845E-04
-1.085934E-04
-7.818823E-05
-8.421665E-05
-2.697856E-04
-2.427419E-04
-1.883415E-04
1.098954E-05
-2.303525E-04
-1.652911E-04
-2.218586E-04
-3.432375E-04
-1.839746E-04
-1.634731E-04
-1.083040E-04
-1.620150E-04
6.461598E-04
-1.011829E-04
-2.955891E-04
-1.330291E-04
-9.243406E-05
-1.276942E-04
-4.296182E-05
-1.707384E-04
-1.089959E-04
-1.656582E-04
-1.261550E-04
-5.810986E-05
3.966660E-04
1.850184E-04
3.235668E-04
3.395823E-04
4.892598E-04
8.258523E-04
1.197303E-03
1.768924E-03
1.878199E-03
1.896088E-03
1.970894E-03
2.122165E-03
2.168809E-03
2.457033E-03
2.837474E-03
3.255749E-03
3.163917E-03
3.365744E-03
3.324620E-03
3.569285E-03
3.363871E-03
3.458006E-03
4.043488E-03
4.676186E-03
5.490577E-03
6.413052E-03
7.656392E-03
9.117530E-03
1.092604E-02
1.173652E-02
1.357625E-02
1.547370E-02
1.684822E-02
1.879852E-02
2.075087E-02
2.238618E-02
2.473784E-02
2.673980E-02
2.865574E-02
3.032467E-02
3.221695E-02
3.390899E-02
3.634299E-02
3.831637E-02
4.023817E-02
4.184268E-02
4.406137E-02
4.637906E-02
4.725005E-02
4.853179E-02
5.075057E-02
5.283821E-02
5.383292E-02
5.592461E-02
5.640210E-02
5.818366E-02
6.022668E-02
6.019881E-02
6.214508E-02
6.267018E-02
6.598989E-02
6.664347E-02
6.863899E-02
6.623427E-02
6.783545E-02
6.750161E-02
6.825444E-02
6.974008E-02
7.180271E-02
7.110636E-02
7.113963E-02
7.389200E-02
7.403306E-02
7.287388E-02
7.038287E-02
7.153335E-02
7.392622E-02
7.498833E-02
7.535629E-02
7.450885E-02
7.375361E-02
7.322475E-02
7.662858E-02
7.278712E-02
7.118905E-02
7.368246E-02
7.208652E-02
7.031657E-02
7.163377E-02
7.272606E-02
7.131326E-02
6.994794E-02
6.963406E-02
6.735517E-02
6.880274E-02
6.861132E-02
6.657552E-02
6.444410E-02
6.304365E-02
6.304611E-02
6.135622E-02
6.186928E-02
6.002506E-02
5.925312E-02
5.775214E-02
5.476794E-02
5.407180E-02
5.277049E-02
5.125597E-02
5.062116E-02
4.866271E-02
4.683103E-02
4.509064E-02
4.350189E-02
4.294724E-02
4.043620E-02
3.819588E-02
3.654656E-02
3.486619E-02
3.276336E-02
3.112995E-02
2.966118E-02
2.822240E-02
2.592759E-02
2.426436E-02
2.231022E-02
1.987378E-02
1.787221E-02
1.620658E-02
1.473291E-02
1.310608E-02
1.169630E-02
1.061590E-02
9.247415E-03
7.797168E-03
6.647910E-03
5.937661E-03
5.082327E-03
4.509651E-03
3.924856E-03
3.620854E-03
3.348773E-03
3.249453E-03
3.268430E-03
3.109251E-03
2.994641E-03
3.088672E-03
3.145351E-03
2.616158E-03
2.334130E-03
2.047986E-03
2.007901E-03
1.508156E-03
1.132892E-03
8.612098E-04
6.546602E-04
9.309707E-04
5.724579E-04
5.332493E-04
7.134534E-04
5.130840E-04
2.410022E-04
2.234556E-04
1.402966E-04
1.789803E-05
-1.076884E-04
-2.477293E-04
-1.073666E-04
-1.173249E-04
-2.137706E-04
-2.100675E-04
-2.816569E-04
-2.262774E-04
-1.805815E-04
-1.619023E-04
-5.210765E-05
-9.698408E-05
-2.149391E-04
-1.931572E-04
-1.632389E-04
-1.570901E-04
-1.466154E-05
-1.168995E-04
2.674275E-05
3.726069E-04
-3.138451E-04
3.551703E-04
5.303100E-05
-9.432919E-05
2.849250E-05
-1.105450E-04
5.668895E-05
-9.140457E-05
-7.646613E-05
-8.229365E-05
-8.397460E-05
-4.314230E-05
-2.128591E-04
-3.941522E-05
1.514780E-05
5.991501E-05
2.418821E-04
2.632260E-04
4.602422E-04
2.998245E-04
5.117245E-04
7.331515E-04
1.216152E-03
1.611748E-03
1.464258E-03
1.777128E-03
1.665687E-03
1.902956E-03
2.039315E-03
2.390432E-03
2.847190E-03
3.139558E-03
3.320995E-03
3.386914E-03
3.362964E-03
3.592227E-03
3.544173E-03
3.582522E-03
3.933377E-03
4.525611E-03
5.376757E-03
6.412826E-03
7.650686E-03
8.657480E-03
1.050475E-02
1.176397E-02
1.291166E-02
1.511709E-02
1.646351E-02
1.841958E-02
2.017837E-02
2.199780E-02
2.425995E-02
2.638010E-02
2.814500E-02
2.986036E-02
3.277855E-02
3.403199E-02
3.576291E-02
3.842539E-02
4.085893E-02
4.174808E-02
4.437530E-02
4.560871E-02
4.685210E-02
4.857256E-02
5.028739E-02
5.299478E-02
5.417811E-02
5.586083E-02
5.770229E-02
5.877373E-02
6.011432E-02
6.024773E-02
6.197440E-02
6.268707E-02
6.417688E-02
6.455682E-02
6.716532E-02
6.620133E-02
6.956357E-02
6.886067E-02
6.855076E-02
6.817543E-02
7.090473E-02
7.125820E-02
7.117649E-02
7.352602E-02
7.264057E-02
7.350099E-02
7.055399E-02
7.148805E-02
7.275847E-02
7.404235E-02
7.511045E-02
7.523124E-02
7.449132E-02
7.392658E-02
7.513049E-02
7.528396E-02
7.219774E-02
7.250861E-02
7.085617E-02
7.042900E-02
7.259946E-02
7.223576E-02
7.184351E-02
7.034409E-02
7.038567E-02
6.783533E-02
6.893007E-02
6.771762E-02
6.605814E-02
6.507895E-02
6.346530E-02
6.382802E-02
6.216225E-02
6.056499E-02
5.936824E-02
5.953550E-02
5.758483E-02
5.629846E-02
5.453354E-02
5.335641E-02
5.146172E-02
5.048491E-02
4.911921E-02
4.719933E-02
4.480945E-02
4.372030E-02
4.244299E-02
4.080152E-02
3.851180E-02
3.658560E-02
3.523818E-02
3.368619E-02
3.122747E-02
3.006414E-02
2.805974E-02
2.615193E-02
2.410556E-02
2.250386E-02
2.024223E-02
1.831850E-02
1.682440E-02
1.484938E-02
1.334650E-02
1.148915E-02
1.040757E-02
9.183689E-03
7.703536E-03
6.629698E-03
5.795614E-03
4.924754E-03
4.425022E-03
3.965578E-03
3.512337E-03
3.133729E-03
3.077929E-03
3.088322E-03
2.960916E-03
2.860540E-03
2.825524E-03
2.806101E-03
2.574007E-03
2.171058E-03
2.019707E-03
1.877727E-03
1.483956E-03
1.386117E-03
1.131952E-03
1.086311E-03
8.594312E-04
7.034681E-04
5.142722E-04
2.455212E-04
2.366925E-04
1.719396E-04
1.113989E-04
1.459191E-04
-3.934004E-05
-2.598346E-05
-7.429169E-05
9.270319E-06
-1.050482E-04
-6.802605E-05
-6.291029E-05
-1.269685E-04
-1.486742E-04
-1.464122E-04
-1.577433E-04
-7.137627E-05
-2.099163E-04
-2.724175E-04
-2.179355E-04
-1.219935E-04
-2.058948E-04
-5.199335E-05
-2.693062E-04
4.864770E-04
1.275878E-03
-3.178492E-04
5.634584E-04
-3.394808E-04
-3.099602E-06
-1.122808E-04
-1.075850E-04
-1.177624E-04
-1.435496E-04
-4.248231E-05
-1.044136E-04
-7.940355E-05
-1.788333E-04
-8.616271E-05
-1.739166E-04
-1.032476E-04
-7.744870E-06
-1.148134E-04
3.008785E-04
4.780286E-04
3.752533E-04
4.094768E-04
5.534376E-04
1.014743E-03
1.328373E-03
1.457698E-03
1.650942E-03
1.611894E-03
1.952203E-03
2.248200E-03
2.428313E-03
2.682273E-03
3.028713E-03
3.486892E-03
3.448238E-03
3.421826E-03
3.486054E-03
3.607245E-03
3.759484E-03
3.908042E-03
4.378138E-03
5.084334E-03
6.620811E-03
7.552356E-03
8.853272E-03
1.046045E-02
1.172991E-02
1.294129E-02
1.476564E-02
1.680112E-02
1.880537E-02
2.072503E-02
2.206044E-02
2.436809E-02
2.596957E-02
2.783995E-02
2.949593E-02
3.201646E-02
3.374720E-02
3.604003E-02
3.800802E-02
3.993325E-02
4.112017E-02
4.441993E-02
4.508241E-02
4.714509E-02
4.805711E-02
4.987770E-02
5.285986E-02
5.389846E-02
5.696711E-02
5.804106E-02
5.783649E-02
5.956675E-02
6.163975E-02
6.235769E-02
6.312642E-02
6.259796E-02
6.569790E-02
6.552549E-02
6.753442E-02
6.891434E-02
6.989670E-02
7.058627E-02
6.831569E-02
7.058974E-02
7.148110E-02
7.349451E-02
7.481718E-02
7.149076E-02
7.285761E-02
7.448775E-02
7.267274E-02
7.173284E-02
7.179932E-02
7.534683E-02
7.223175E-02
7.361452E-02
7.401746E-02
7.438598E-02
7.497354E-02
7.264869E-02
7.257547E-02
7.330295E-02
7.513757E-02
7.227967E-02
7.061027E-02
7.116544E-02
7.059921E-02
7.072026E-02
7.134777E-02
6.874760E-02
6.793384E-02
6.700605E-02
6.471208E-02
6.408211E-02
6.574982E-02
6.344507E-02
6.009999E-02
5.973501E-02
5.994036E-02
5.791078E-02
5.766312E-02
5.510455E-02
5.398500E-02
5.104526E-02
4.989130E-02
4.906037E-02
4.729343E-02
4.496683E-02
4.418937E-02
4.214366E-02
4.089104E-02
3.853372E-02
3.661782E-02
3.550711E-02
3.318459E-02
3.163706E-02
3.000510E-02
2.842500E-02
2.630855E-02
2.423727E-02
2.241685E-02
2.066322E-02
1.862836E-02
1.664038E-02
1.457549E-02
1.335515E-02
1.152711E-02
1.041150E-02
9.065412E-03
8.004082E-03
7.382133E-03
5.952304E-03
4.951800E-03
4.525932E-03
3.827407E-03
3.208087E-03
3.105572E-03
3.005499E-03
2.971762E-03
2.802352E-03
2.925650E-03
2.518900E-03
2.368210E-03
2.372447E-03
2.306636E-03
2.196840E-03
2.010323E-03
1.360290E-03
1.390125E-03
1.288001E-03
1.033357E-03
8.750098E-04
5.943781E-04
4.685733E-04
2.127607E-04
1.935733E-04
1.798355E-04
3.582294E-04
8.085493E-05
5.286978E-05
-1.244547E-04
-1.514113E-04
-1.682121E-04
-2.111380E-04
-2.068108E-04
-6.455537E-05
-2.530768E-04
-2.602592E-04
-2.584825E-04
-2.025376E-04
-3.704187E-04
-2.082238E-04
-2.195544E-04
-1.231404E-04
-1.861505E-04
-1.769772E-04
-1.589647E-04
-2.075904E-04
6.321794E-04
1.464200E-03
-9.273881E-05
-5.785308E-04
-1.837122E-04
-1.537577E-05
-2.449339E-04
-2.283812E-04
-1.133456E-04
-8.309252E-05
-1.695863E-04
-6.770747E-05
6.427884E-05
5.793553E-05
1.723360E-04
1.417809E-04
2.275665E-04
1.167293E-04
2.341912E-04
4.191899E-04
1.685746E-04
3.871327E-04
3.487915E-04
5.822820E-04
8.635588E-04
1.255894E-03
1.618746E-03
1.988181E-03
2.309874E-03
2.244155E-03
2.480537E-03
2.502535E-03
2.836476E-03
3.137950E-03
3.296555E-03
3.529276E-03
3.572272E-03
3.796744E-03
3.851746E-03
3.989186E-03
4.100322E-03
4.464090E-03
5.369510E-03
6.494861E-03
7.622729E-03
8.919198E-03
1.006081E-02
1.149884E-02
1.317813E-02
1.465767E-02
1.667042E-02
1.941117E-02
2.069462E-02
2.213723E-02
2.435719E-02
2.607322E-02
2.798015E-02
2.985816E-02
3.204235E-02
3.342625E-02
3.655748E-02
3.791879E-02
3.993784E-02
4.128160E-02
4.380398E-02
4.546232E-02
4.698349E-02
4.841367E-02
5.086537E-02
5.239672E-02
5.371922E-02
5.648217E-02
5.827426E-02
5.844659E-02
5.975350E-02
6.073562E-02
6.155848E-02
6.346415E-02
6.340847E-02
6.575133E-02
6.550478E-02
6.773924E-02
6.851412E-02
6.959968E-02
7.013778E-02
6.893641E-02
7.042011E-02
7.082591E-02
7.376158E-02
7.374747E-02
7.094553E-02
7.288678E-02
7.455224E-02
7.376939E-02
7.210491E-02
7.262670E-02
7.609869E-02
7.443484E-02
7.488054E-02
7.508019E-02
7.486823E-02
7.517928E-02
7.386008E-02
7.443777E-02
7.451597E-02
7.360109E-02
7.193653E-02
6.953484E-02
7.012547E-02
7.051437E-02
7.070127E-02
7.016498E-02
6.867860E-02
6.752520E-02
6.477490E-02
6.461417E-02
6.302648E-02
6.380830E-02
6.237527E-02
6.146549E-02
5.991820E-02
6.008671E-02
5.876332E-02
5.647788E-02
5.516792E-02
5.459397E-02
5.210766E-02
4.981191E-02
4.866997E-02
4.748648E-02
4.481925E-02
4.455405E-02
4.196312E-02
4.062875E-02
3.856528E-02
3.673708E-02
3.498867E-02
3.268336E-02
3.176163E-02
2.989690E-02
2.797746E-02
2.602833E-02
2.404069E-02
2.212438E-02
2.036753E-02
1.811602E-02
1.670778E-02
1.506969E-02
1.352982E-02
1.198016E-02
1.043488E-02
9.065755E-03
7.724328E-03
7.264577E-03
5.941229E-03
5.115850E-03
4.262756E-03
3.546789E-03
3.139180E-03
3.250807E-03
3.178052E-03
3.115494E-03
2.972558E-03
2.979147E-03
2.713367E-03
2.401991E-03
2.287100E-03
2.542426E-03
2.341102E-03
2.003402E-03
1.491548E-03
1.326788E-03
1.467462E-03
9.380162E-04
8.543602E-04
5.606805E-04
5.591733E-04
3.678039E-04
4.252793E-04
5.368336E-05
1.978682E-04
1.393668E-04
2.646604E-04
-4.777577E-06
-6.070358E-05
-1.503235E-04
-1.437979E-04
-1.464963E-04
-2.914843E-05
-1.271295E-04
-2.474916E-04
-2.102681E-04
-1.329214E-04
-9.960935E-05
-1.733500E-04
-1.533946E-04
-1.084869E-04
-3.384884E-04
-1.818242E-04
-1.691438E-04
-7.185588E-05
2.586079E-04
9.264078E-04
-1.370561E-04
-7.728564E-06
3.796929E-04
1.239893E-04
3.894713E-05
-1.375794E-04
-1.086687E-04
-4.625949E-05
-1.784539E-04
-9.495775E-05
2.258822E-05
3.430181E-04
1.218440E-04
1.634689E-04
5.739792E-04
1.284639E-04
1.955301E-04
2.661360E-04
3.011771E-04
3.910474E-04
5.089664E-04
3.667633E-04
7.484095E-04
1.024887E-03
1.312661E-03
1.528420E-03
1.876072E-03
2.229851E-03
2.339500E-03
2.489645E-03
2.703733E-03
3.017024E-03
3.046471E-03
3.357729E-03
3.563322E-03
3.673324E-03
3.889537E-03
3.921920E-03
4.124807E-03
4.457730E-03
5.579356E-03
6.165488E-03
7.417529E-03
8.719731E-03
9.758016E-03
1.157216E-02
1.307962E-02
1.482851E-02
1.633281E-02
1.889679E-02
2.026294E-02
2.275988E-02
2.435174E-02
2.634055E-02
2.839937E-02
3.058279E-02
3.272263E-02
3.401097E-02
3.614978E-02
3.801780E-02
4.046415E-02
4.199365E-02
4.314691E-02
4.575679E-02
4.839725E-02
4.925236E-02
5.089205E-02
5.135621E-02
5.344475E-02
5.610614E-02
5.807009E-02
5.859229E-02
5.928983E-02
5.999406E-02
6.170652E-02
6.323298E-02
6.236555E-02
6.348360E-02
6.608536E-02
6.646326E-02
6.779537E-02
6.908763E-02
7.013993E-02
7.003348E-02
7.093260E-02
7.169406E-02
7.103795E-02
7.092635E-02
6.902969E-02
7.072239E-02
7.170330E-02
7.175389E-02
7.336312E-02
7.371273E-02
7.567858E-02
7.581896E-02
7.561581E-02
7.566480E-02
7.509077E-02
7.307209E-02
7.209995E-02
7.382135E-02
7.468775E-02
7.272153E-02
7.273353E-02
7.112617E-02
7.006300E-02
6.830887E-02
6.896303E-02
6.856119E-02
6.828443E-02
6.846506E-02
6.571710E-02
6.297566E-02
6.254867E-02
6.304811E-02
6.270328E-02
6.144361E-02
5.949662E-02
5.941233E-02
5.862277E-02
5.638260E-02
5.462282E-02
5.419024E-02
5.302401E-02
5.051498E-02
4.900295E-02
4.768317E-02
4.562948E-02
4.485505E-02
4.203332E-02
4.054666E-02
3.947364E-02
3.647196E-02
3.481390E-02
3.225464E-02
3.100731E-02
2.889295E-02
2.749139E-02
2.552132E-02
2.409590E-02
2.214522E-02
2.007667E-02
1.803616E-02
1.688612E-02
1.471961E-02
1.330120E-02
1.234789E-02
1.028430E-02
8.935900E-03
7.535211E-03
6.956746E-03
6.071671E-03
5.227718E-03
4.460134E-03
3.756371E-03
3.236130E-03
3.314780E-03
3.237765E-03
3.156192E-03
3.201262E-03
2.946275E-03
2.870105E-03
2.443818E-03
2.510717E-03
2.622443E-03
2.103324E-03
1.762514E-03
1.743867E-03
1.652606E-03
1.223917E-03
1.249957E-03
6.539353E-04
4.529263E-04
3.504070E-04
3.147893E-04
1.956382E-04
1.048145E-04
1.201239E-04
2.495583E-04
2.426067E-04
5.250137E-05
-1.060976E-04
-1.904244E-04
-2.305614E-04
-3.176407E-05
-2.034207E-04
-2.196955E-04
-2.363836E-04
-2.155029E-04
-8.384980E-05
-1.607509E-04
-5.902700E-05
-1.283232E-04
-6.915682E-05
-2.357152E-04
-1.536036E-04
-1.303174E-04
-1.061941E-04
-8.009697E-04
-2.345940E-03
-8.164634E-07
1.741938E-03
6.977755E-04
-2.662460E-05
7.126911E-05
6.601681E-05
-4.411302E-05
1.344519E-04
-3.387859E-04
-1.052255E-03
2.379356E-04
2.201604E-04
3.667393E-04
3.144928E-04
5.470177E-04
2.494464E-04
3.570711E-04
5.317234E-04
4.397565E-04
5.308107E-04
6.769965E-04
5.521192E-04
8.083966E-04
1.179208E-03
1.419053E-03
1.184431E-03
1.489010E-03
2.001608E-03
2.352752E-03
2.572721E-03
2.579699E-03
2.963145E-03
3.113444E-03
3.084424E-03
3.376241E-03
3.435160E-03
3.658903E-03
3.894754E-03
4.069826E-03
4.648326E-03
5.704619E-03
6.577692E-03
7.408919E-03
9.054997E-03
1.007501E-02
1.174850E-02
1.334583E-02
1.465991E-02
1.677278E-02
1.797095E-02
2.021247E-02
2.268560E-02
2.448937E-02
2.649070E-02
2.869521E-02
3.003827E-02
3.202302E-02
3.413494E-02
3.617288E-02
3.839131E-02
4.061286E-02
4.189010E-02
4.378016E-02
4.534960E-02
4.800545E-02
4.927955E-02
4.982883E-02
5.123167E-02
5.313082E-02
5.525201E-02
5.685643E-02
5.745707E-02
5.872928E-02
6.046682E-02
6.162106E-02
6.203363E-02
6.327401E-02
6.534650E-02
6.528569E-02
6.527286E-02
6.629040E-02
6.882413E-02
6.957661E-02
7.172685E-02
7.081776E-02
7.149750E-02
7.182565E-02
7.127377E-02
7.246608E-02
7.095677E-02
7.085070E-02
7.267988E-02
7.216431E-02
7.584511E-02
7.237766E-02
7.302820E-02
7.363989E-02
7.731743E-02
7.314005E-02
7.369639E-02
7.112337E-02
7.324024E-02
7.272334E-02
7.352753E-02
7.393141E-02
7.251253E-02
7.052943E-02
6.861835E-02
7.045484E-02
6.793448E-02
6.750251E-02
6.825680E-02
6.760848E-02
6.420325E-02
6.419357E-02
6.256071E-02
6.240575E-02
6.149838E-02
5.956476E-02
5.845621E-02
5.801253E-02
5.681820E-02
5.587671E-02
5.338317E-02
5.254776E-02
5.043961E-02
4.886564E-02
4.782240E-02
4.572533E-02
4.361727E-02
4.144052E-02
4.001886E-02
3.848148E-02
3.701425E-02
3.449987E-02
3.284693E-02
3.102537E-02
2.904233E-02
2.693424E-02
2.573729E-02
2.385868E-02
2.266981E-02
2.009768E-02
1.857915E-02
1.693223E-02
1.486694E-02
1.348682E-02
1.181251E-02
1.015001E-02
9.308176E-03
7.818776E-03
7.112115E-03
6.194851E-03
5.274909E-03
4.517520E-03
3.787498E-03
3.389016E-03
3.051547E-03
3.206189E-03
3.106636E-03
3.178237E-03
3.078925E-03
2.984319E-03
2.431464E-03
2.697328E-03
2.454760E-03
2.056005E-03
1.727611E-03
1.780799E-03
1.261237E-03
1.612018E-03
1.323031E-03
7.606991E-04
4.274749E-04
2.841773E-04
2.041991E-04
2.275086E-04
-2.441692E-05
3.171090E-05
1.733089E-04
1.333185E-04
1.743505E-05
-1.059451E-04
-1.070333E-04
-2.415202E-04
-2.373922E-04
-1.738476E-04
-1.794700E-05
-1.435368E-04
-5.608791E-05
-7.246742E-05
-1.106792E-04
-8.750096E-05
-2.091593E-05
-2.597449E-04
-1.362070E-04
-9.964599E-05
-1.936152E-04
-2.134466E-04
-2.097141E-03
-7.178401E-03
9.734762E-05
-3.122084E-04
-2.143203E-04
4.795770E-05
-9.880032E-05
5.842184E-05
-6.952529E-05
5.158723E-04
2.316004E-04
2.580186E-05
5.748891E-04
1.660506E-04
1.195249E-04
1.296713E-04
2.380727E-04
1.323097E-04
3.717092E-04
4.931206E-04
4.487792E-04
6.237189E-04
5.414659E-04
3.843479E-04
6.104196E-04
1.013541E-03
1.191365E-03
1.240636E-03
1.693723E-03
1.947978E-03
2.350031E-03
2.826049E-03
2.751123E-03
2.973981E-03
2.995307E-03
3.148088E-03
3.474930E-03
3.373733E-03
3.443509E-03
3.871413E-03
4.178576E-03
4.798241E-03
5.558524E-03
6.116566E-03
7.197378E-03
8.630033E-03
1.053207E-02
1.183292E-02
1.376406E-02
1.466981E-02
1.667566E-02
1.772646E-02
2.015223E-02
2.229817E-02
2.431012E-02
2.709819E-02
2.874704E-02
2.962728E-02
3.210591E-02
3.425727E-02
3.620904E-02
3.847617E-02
4.035709E-02
4.153228E-02
4.375691E-02
4.502515E-02
4.688185E-02
4.882547E-02
4.940738E-02
5.163810E-02
5.318228E-02
5.532552E-02
5.696533E-02
5.778794E-02
5.875769E-02
6.020419E-02
6.134855E-02
6.256045E-02
6.400811E-02
6.614285E-02
6.706347E-02
6.700252E-02
6.740829E-02
6.937527E-02
7.006136E-02
7.217849E-02
7.225393E-02
7.122701E-02
7.145355E-02
7.147524E-02
7.343030E-02
7.267456E-02
7.353342E-02
7.488648E-02
7.379646E-02
7.520794E-02
7.306294E-02
7.448922E-02
7.341135E-02
7.603568E-02
7.203350E-02
7.410004E-02
7.156042E-02
7.249752E-02
7.139392E-02
7.346806E-02
7.267204E-02
7.209996E-02
7.138638E-02
6.956800E-02
7.159670E-02
6.943474E-02
6.858609E-02
6.755344E-02
6.682963E-02
6.586745E-02
6.588778E-02
6.407709E-02
6.203048E-02
6.125126E-02
6.044488E-02
5.847306E-02
5.811303E-02
5.592288E-02
5.580720E-02
5.344473E-02
5.203475E-02
4.982877E-02
4.829088E-02
4.768151E-02
4.524928E-02
4.376104E-02
4.066826E-02
4.020521E-02
3.806348E-02
3.697233E-02
3.510154E-02
3.295068E-02
3.078688E-02
2.909293E-02
2.717324E-02
2.612791E-02
2.381914E-02
2.263921E-02
2.090615E-02
1.882758E-02
1.705345E-02
1.544601E-02
1.361572E-02
1.179434E-02
1.060927E-02
9.401487E-03
7.931973E-03
6.995311E-03
5.987044E-03
5.220355E-03
4.349334E-03
3.924740E-03
3.377638E-03
3.086134E-03
2.959101E-03
2.923307E-03
3.032791E-03
3.098513E-03
2.986143E-03
2.677606E-03
2.461318E-03
2.490267E-03
2.082450E-03
1.621333E-03
1.652601E-03
1.210567E-03
1.300472E-03
1.134047E-03
1.001751E-03
7.840677E-04
4.532998E-04
4.299897E-04
2.733932E-04
3.093919E-05
-1.078458E-04
1.076720E-05
-4.158995E-05
2.583902E-04
-9.869678E-05
-6.086272E-05
-2.837910E-04
-2.179668E-04
-1.544222E-04
4.433246E-05
-1.370406E-04
-1.611885E-04
-2.447993E-05
-1.844634E-04
-2.063570E-04
-7.993150E-05
-1.229061E-04
-1.779308E-04
-1.328607E-04
-1.240550E-04
-1.932262E-04
-3.491234E-03
-1.169312E-02
4.571357E-05
-2.756197E-04
2.535195E-04
-7.299922E-05
-1.620690E-04
-1.507910E-05
-2.714427E-05
1.182723E-03
3.373141E-03
2.312968E-03
5.110861E-04
9.727275E-05
5.300182E-05
1.325886E-04
2.756069E-04
2.282882E-04
1.687754E-04
2.873316E-04
4.977323E-04
6.299695E-04
6.453831E-04
4.763268E-04
8.713125E-04
1.448553E-03
1.046648E-03
1.401221E-03
2.136119E-03
2.164496E-03
2.401712E-03
2.801449E-03
3.062763E-03
3.141883E-03
3.127473E-03
3.156152E-03
3.572439E-03
3.506686E-03
3.453933E-03
3.672570E-03
4.120694E-03
4.929559E-03
5.671847E-03
6.443733E-03
7.254603E-03
8.437011E-03
1.032967E-02
1.155105E-02
1.320402E-02
1.520063E-02
1.673152E-02
1.806354E-02
2.004515E-02
2.261173E-02
2.430295E-02
2.680710E-02
2.850702E-02
3.015636E-02
3.276942E-02
3.455628E-02
3.675224E-02
3.802409E-02
4.012552E-02
4.184075E-02
4.432617E-02
4.525102E-02
4.676903E-02
4.904326E-02
5.045086E-02
5.212801E-02
5.518774E-02
5.495532E-02
5.773684E-02
5.805792E-02
6.042908E-02
6.073399E-02
6.161475E-02
6.346804E-02
6.473523E-02
6.453814E-02
6.791408E-02
6.847270E-02
6.916854E-02
6.849168E-02
7.012828E-02
7.047261E-02
7.104721E-02
6.982210E-02
7.049620E-02
7.385797E-02
7.342504E-02
7.393311E-02
7.378434E-02
7.370512E-02
7.352655E-02
7.430590E-02
7.469193E-02
7.512144E-02
7.337300E-02
7.319244E-02
7.311615E-02
7.369612E-02
7.495188E-02
7.314989E-02
7.311275E-02
7.290144E-02
7.121593E-02
7.127801E-02
7.075025E-02
7.049734E-02
6.852651E-02
6.910890E-02
6.886217E-02
6.846872E-02
6.654175E-02
6.699944E-02
6.529602E-02
6.330533E-02
6.301468E-02
6.098262E-02
5.964988E-02
5.790799E-02
5.787355E-02
5.649442E-02
5.564668E-02
5.272232E-02
5.167928E-02
4.965520E-02
4.868424E-02
4.791023E-02
4.506919E-02
4.366531E-02
4.195960E-02
4.045499E-02
3.814580E-02
3.665630E-02
3.511853E-02
3.315813E-02
3.126832E-02
2.903853E-02
2.747888E-02
2.610170E-02
2.396162E-02
2.212290E-02
2.125318E-02
1.850201E-02
1.660685E-02
1.532926E-02
1.351618E-02
1.198104E-02
1.053832E-02
9.344895E-03
8.006785E-03
6.883831E-03
5.890355E-03
5.010485E-03
4.497974E-03
3.994925E-03
3.292368E-03
3.115859E-03
2.982415E-03
3.044853E-03
3.266126E-03
3.068806E-03
2.981596E-03
2.580526E-03
2.522155E-03
2.330393E-03
2.224440E-03
1.887823E-03
1.585784E-03
1.457139E-03
1.237819E-03
1.175516E-03
9.270759E-04
9.143441E-04
8.054581E-04
3.307555E-04
2.809504E-04
2.962729E-04
1.021153E-04
4.555555E-06
-1.053737E-04
1.369336E-04
3.261399E-05
-9.403494E-06
-1.429261E-04
-1.748734E-04
-5.298999E-05
1.995877E-04
4.666094E-05
-1.459971E-07
-5.210605E-05
-1.086463E-04
-1.147537E-04
-9.086593E-05
-1.580837E-04
-2.475072E-05
-1.615658E-04
-2.341352E-04
-4.733355E-04
-2.065178E-03
-6.113634E-03
6.808431E-05
-1.341551E-04
4.323648E-04
3.345147E-04
-8.100777E-05
3.002297E-04
2.465672E-05
2.215591E-02
6.852577E-03
1.459314E-02
-9.936891E-05
9.668655E-05
2.564540E-04
4.867872E-05
3.167954E-04
5.313379E-04
4.390798E-04
1.002018E-05
3.846782E-04
7.299659E-04
9.795732E-04
7.483905E-04
7.271239E-04
1.201029E-03
1.298233E-03
3.725935E-03
7.537123E-03
2.214038E-03
2.418934E-03
2.683050E-03
2.953182E-03
3.088248E-03
3.302761E-03
3.232155E-03
3.603528E-03
3.605349E-03
3.408754E-03
3.489605E-03
4.053510E-03
4.761077E-03
5.556323E-03
6.849084E-03
7.462374E-03
8.382592E-03
1.003197E-02
1.154658E-02
1.356730E-02
1.486156E-02
1.668732E-02
1.852522E-02
2.067834E-02
2.275868E-02
2.414649E-02
2.625739E-02
2.847033E-02
3.027473E-02
3.251490E-02
3.443861E-02
3.639125E-02
3.784715E-02
3.958366E-02
4.168544E-02
4.435788E-02
4.502663E-02
4.772093E-02
4.879907E-02
5.065350E-02
5.226782E-02
5.583909E-02
5.504729E-02
5.739731E-02
5.810250E-02
6.030106E-02
6.081374E-02
6.282554E-02
6.346013E-02
6.497953E-02
6.406181E-02
6.669450E-02
6.534632E-02
6.935068E-02
6.911327E-02
6.998526E-02
6.984915E-02
7.158820E-02
6.989914E-02
6.923809E-02
7.438403E-02
7.283407E-02
7.382372E-02
7.411545E-02
7.277613E-02
7.161324E-02
7.294097E-02
7.413732E-02
7.339143E-02
7.595052E-02
7.482968E-02
7.395487E-02
7.468706E-02
7.750672E-02
7.417485E-02
7.582733E-02
7.450100E-02
7.061558E-02
7.125520E-02
6.977755E-02
7.055584E-02
7.107370E-02
6.661408E-02
6.699014E-02
6.844974E-02
6.548413E-02
6.632280E-02
6.460212E-02
6.284631E-02
6.255931E-02
6.136803E-02
6.024647E-02
5.788975E-02
5.783758E-02
5.737721E-02
5.558312E-02
5.268808E-02
5.114617E-02
4.990248E-02
4.887075E-02
4.743258E-02
4.487268E-02
4.356590E-02
4.204596E-02
4.095295E-02
3.822684E-02
3.665127E-02
3.500017E-02
3.350327E-02
3.200616E-02
2.957932E-02
2.793554E-02
2.649427E-02
2.344151E-02
2.164802E-02
2.000357E-02
1.861527E-02
1.635777E-02
1.506925E-02
1.319527E-02
1.205359E-02
1.005049E-02
9.244826E-03
8.162781E-03
7.466122E-03
6.105847E-03
5.259819E-03
4.505837E-03
3.707552E-03
3.150046E-03
2.988985E-03
3.057106E-03
3.129649E-03
3.292468E-03
3.034247E-03
2.914089E-03
2.652275E-03
2.412305E-03
2.512567E-03
2.179070E-03
1.874060E-03
1.493958E-03
1.545222E-03
1.012255E-03
8.528361E-04
5.907483E-04
6.165094E-04
6.301267E-04
4.115325E-04
1.199794E-04
2.964259E-04
3.645628E-05
-1.967840E-05
-7.902102E-05
-1.829550E-04
7.428077E-07
-8.129260E-05
-1.400700E-04
-1.540213E-04
-1.270864E-04
-3.421329E-05
-6.960415E-05
-8.485118E-05
-2.405068E-04
-1.390500E-04
-2.292746E-04
-3.031179E-04
-3.893267E-04
-8.480887E-05
-4.697036E-06
-1.579108E-04
-3.423948E-05
-2.550285E-04
-3.825614E-04
4.862259E-05
2.694228E-04
8.208046E-05
2.971931E-04
1.286759E-04
3.855046E-04
-1.006143E-02
1.152500E-02
1.768495E-02
1.426155E-02
-2.819982E-02
1.479187E-04
1.200549E-04
2.225358E-04
2.730972E-04
2.477123E-04
2.080148E-04
1.875208E-04
3.519658E-04
5.365772E-04
6.902082E-04
8.973245E-04
7.776580E-04
9.580317E-04
1.450025E-03
4.496013E-03
9.557865E-03
2.268993E-03
2.421359E-03
2.463046E-03
2.932702E-03
3.067754E-03
3.344414E-03
3.518878E-03
3.538474E-03
3.595343E-03
3.639389E-03
3.641320E-03
4.061707E-03
4.773448E-03
5.647800E-03
6.556051E-03
7.510346E-03
8.172258E-03
9.619795E-03
1.184141E-02
1.325146E-02
1.488307E-02
1.691281E-02
1.862839E-02
2.108174E-02
2.279212E-02
2.377159E-02
2.645441E-02
2.848544E-02
3.010622E-02
3.248148E-02
3.394496E-02
3.611749E-02
3.855443E-02
4.012171E-02
4.141084E-02
4.419809E-02
4.570187E-02
4.740327E-02
4.821793E-02
5.044401E-02
5.161411E-02
5.394914E-02
5.572106E-02
5.702615E-02
5.735441E-02
5.832793E-02
6.067286E-02
6.252370E-02
6.288218E-02
6.383979E-02
6.600061E-02
6.591351E-02
6.527305E-02
6.775763E-02
7.104324E-02
7.023571E-02
7.052301E-02
7.182672E-02
7.132743E-02
7.030367E-02
7.302374E-02
7.190109E-02
7.455203E-02
7.339173E-02
7.303306E-02
7.276973E-02
7.317414E-02
7.453299E-02
7.180732E-02
7.725155E-02
7.608729E-02
7.348926E-02
7.369311E-02
7.520317E-02
7.139609E-02
7.300643E-02
7.298594E-02
7.129163E-02
7.295711E-02
7.122071E-02
6.883736E-02
6.886189E-02
6.639131E-02
6.652649E-02
6.730325E-02
6.690128E-02
6.552449E-02
6.421263E-02
6.399851E-02
6.409824E-02
6.156016E-02
6.047202E-02
5.779017E-02
5.665806E-02
5.633453E-02
5.558353E-02
5.246807E-02
5.157803E-02
5.009170E-02
4.883546E-02
4.710642E-02
4.480400E-02
4.501220E-02
4.142705E-02
4.113515E-02
3.899512E-02
3.754090E-02
3.506412E-02
3.302802E-02
3.207473E-02
2.951087E-02
2.818308E-02
2.623678E-02
2.376373E-02
2.141759E-02
2.000503E-02
1.847643E-02
1.658068E-02
1.494408E-02
1.319020E-02
1.229929E-02
1.051998E-02
9.030665E-03
7.982297E-03
7.280936E-03
6.044171E-03
5.234823E-03
4.407712E-03
3.727328E-03
3.394274E-03
3.048342E-03
3.045553E-03
3.039676E-03
2.962467E-03
3.256292E-03
3.079639E-03
2.924698E-03
2.434960E-03
2.088873E-03
1.905454E-03
1.669838E-03
1.672095E-03
1.718156E-03
1.269294E-03
8.092875E-04
5.832428E-04
7.429491E-04
3.717204E-04
2.631288E-04
-7.140778E-05
2.427870E-04
-4.220823E-05
-2.041340E-05
-5.570424E-05
-2.066954E-04
-1.861714E-04
-3.205034E-04
-2.575351E-04
-2.701549E-04
-2.786807E-04
-1.094732E-04
-2.988166E-04
-2.296048E-04
-1.597617E-04
-3.634951E-04
-2.388758E-04
-2.943899E-04
-2.332872E-04
-1.542990E-04
-1.651386E-04
-1.832120E-04
-1.831945E-04
-8.008082E-04
-1.195253E-03
5.483500E-05
1.248707E-04
1.549711E-04
2.252597E-04
1.130580E-04
1.681634E-04
8.767029E-03
1.129980E-02
3.423721E-03
1.153176E-02
-2.748007E-03
1.929379E-04
9.163505E-05
2.528996E-04
2.301464E-04
1.965232E-04
4.733166E-04
3.694313E-04
5.312831E-04
6.277899E-04
7.301891E-04
7.391284E-04
1.128720E-03
1.244687E-03
1.814994E-03
2.216508E-03
4.953230E-03
2.561106E-03
2.830333E-03
2.737940E-03
3.116551E-03
3.242164E-03
3.181812E-03
3.442204E-03
3.509615E-03
3.488943E-03
3.560445E-03
3.697216E-03
4.045580E-03
4.676567E-03
5.588172E-03
6.433876E-03
7.533420E-03
8.535238E-03
9.957157E-03
1.172846E-02
1.281133E-02
1.493023E-02
1.722701E-02
1.860109E-02
2.054220E-02
2.229786E-02
2.380366E-02
2.650594E-02
2.852188E-02
3.023114E-02
3.235331E-02
3.432436E-02
3.601466E-02
3.874261E-02
4.060442E-02
4.177122E-02
4.379967E-02
4.577040E-02
4.737037E-02
4.907664E-02
5.042276E-02
5.286885E-02
5.404275E-02
5.572768E-02
5.705583E-02
5.875504E-02
6.020863E-02
6.147628E-02
6.315547E-02
6.347681E-02
6.580955E-02
6.624513E-02
6.638568E-02
6.633907E-02
6.837555E-02
6.971266E-02
6.934389E-02
7.053395E-02
7.170689E-02
7.207381E-02
7.226145E-02
7.310699E-02
7.280975E-02
7.422448E-02
7.195868E-02
7.443865E-02
7.390080E-02
7.457491E-02
7.713097E-02
7.262225E-02
7.640788E-02
7.431859E-02
7.517700E-02
7.357074E-02
7.413885E-02
7.156404E-02
7.126786E-02
7.084165E-02
7.140403E-02
7.168641E-02
7.024019E-02
7.037115E-02
6.772426E-02
6.847902E-02
6.769175E-02
6.693780E-02
6.664102E-02
6.512713E-02
6.387798E-02
6.325735E-02
6.282869E-02
6.152437E-02
6.047632E-02
5.943755E-02
5.726560E-02
5.588884E-02
5.548006E-02
5.315071E-02
5.249393E-02
5.057661E-02
4.831752E-02
4.646665E-02
4.473906E-02
4.449414E-02
4.197753E-02
4.053299E-02
3.919966E-02
3.763552E-02
3.540787E-02
3.336736E-02
3.216937E-02
2.947487E-02
2.793816E-02
2.602014E-02
2.386506E-02
2.146042E-02
1.984471E-02
1.884759E-02
1.674656E-02
1.486055E-02
1.328630E-02
1.212836E-02
1.057628E-02
8.967645E-03
7.770938E-03
6.945559E-03
6.037893E-03
5.362831E-03
4.485430E-03
3.968392E-03
3.327195E-03
3.254062E-03
3.085474E-03
3.260712E-03
3.190116E-03
3.080664E-03
2.799178E-03
2.612422E-03
2.443974E-03
2.261704E-03
1.776104E-03
1.556476E-03
1.568713E-03
1.616543E-03
1.254424E-03
8.010058E-04
6.611428E-04
7.532120E-04
5.333280E-04
1.699690E-04
8.154579E-05
2.757376E-05
4.725102E-05
1.762513E-04
-1.543215E-05
-1.540637E-05
-1.360894E-04
-1.312212E-05
-1.390422E-06
-2.979121E-05
3.128155E-05
-2.470592E-05
-1.015726E-04
-6.887073E-05
-2.013346E-04
-1.546009E-04
-2.750343E-05
-1.102894E-04
-9.306076E-05
8.325469E-05
-3.044560E-05
-6.758908E-05
7.174161E-06
-8.379635E-04
-2.007944E-03
-7.233494E-05
-1.859686E-04
1.070107E-04
-1.669009E-04
-4.849965E-05
-3.311459E-04
7.721463E-02
-3.684220E-02
-5.021892E-03
6.591257E-03
-2.555768E-02
1.010587E-02
1.340148E-04
1.859335E-04
1.950650E-04
4.243841E-04
5.994355E-04
6.827630E-04
5.986187E-04
6.345109E-04
7.846377E-04
7.975659E-04
1.040709E-03
1.364256E-03
2.080254E-03
2.054829E-03
2.483153E-03
2.415897E-03
2.713866E-03
2.821534E-03
3.036249E-03
3.357357E-03
3.550972E-03
3.570618E-03
3.613074E-03
3.313679E-03
3.400037E-03
3.810865E-03
4.056028E-03
4.761882E-03
5.643269E-03
6.573069E-03
7.681947E-03
8.976328E-03
1.035592E-02
1.174734E-02
1.304016E-02
1.467140E-02
1.698879E-02
1.859063E-02
2.017651E-02
2.209493E-02
2.421970E-02
2.601046E-02
2.840103E-02
3.022009E-02
3.233326E-02
3.431614E-02
3.634004E-02
3.789228E-02
4.037626E-02
4.248219E-02
4.315110E-02
4.563376E-02
4.753610E-02
4.792032E-02
5.004473E-02
5.285970E-02
5.429287E-02
5.572918E-02
5.709997E-02
5.952660E-02
6.087185E-02
6.305504E-02
6.325366E-02
6.561601E-02
6.667649E-02
6.762208E-02
6.701720E-02
6.764610E-02
6.975366E-02
6.921296E-02
7.013657E-02
7.139440E-02
7.265477E-02
7.240924E-02
7.286522E-02
7.395082E-02
7.345977E-02
7.396570E-02
7.337204E-02
7.331144E-02
7.499271E-02
7.432594E-02
7.506591E-02
7.454226E-02
7.458242E-02
7.341792E-02
7.577365E-02
7.480865E-02
7.552440E-02
7.384256E-02
7.378235E-02
6.919424E-02
7.104432E-02
7.286456E-02
7.021584E-02
7.006677E-02
6.955169E-02
6.975286E-02
6.789996E-02
6.688871E-02
6.574334E-02
6.531773E-02
6.503970E-02
6.252449E-02
6.127702E-02
5.994928E-02
6.078842E-02
5.912655E-02
5.790580E-02
5.618341E-02
5.470691E-02
5.350840E-02
5.237900E-02
5.053868E-02
4.902185E-02
4.730857E-02
4.524432E-02
4.383039E-02
4.315267E-02
4.063462E-02
3.949994E-02
3.705126E-02
3.557464E-02
3.399801E-02
3.231442E-02
2.977652E-02
2.791853E-02
2.596230E-02
2.434034E-02
2.224491E-02
2.041770E-02
1.850544E-02
1.649286E-02
1.491922E-02
1.330533E-02
1.205545E-02
1.035568E-02
8.880027E-03
7.667025E-03
6.744995E-03
6.173648E-03
5.536225E-03
4.634693E-03
4.086816E-03
3.596600E-03
3.522165E-03
3.088565E-03
3.380776E-03
2.986275E-03
2.989417E-03
2.683542E-03
2.882218E-03
2.693160E-03
1.930434E-03
2.045605E-03
1.913812E-03
1.465084E-03
1.715693E-03
1.397730E-03
8.570878E-04
7.997356E-04
5.726757E-04
5.128834E-04
9.697554E-05
2.251600E-04
2.937900E-05
1.284162E-04
1.032216E-04
9.631820E-05
-3.142195E-05
-1.016288E-04
-1.074603E-04
-9.601408E-05
-6.900415E-05
4.299107E-05
-2.842722E-05
-1.912846E-04
-1.945684E-04
-2.170027E-04
-1.951259E-04
-1.513303E-04
-1.099044E-04
-2.241799E-05
-6.458948E-05
-4.491247E-05
-2.146460E-04
-2.248483E-04
-6.667324E-04
-1.447930E-03
3.991319E-05
5.630510E-05
-1.879033E-06
-4.821656E-05
-3.228290E-03
-6.672716E-03
-2.180810E-02
-2.851291E-02
-4.206041E-03
4.041234E-03
-3.546708E-02
2.695058E-02
1.666881E-04
3.955019E-04
3.959073E-04
6.025760E-04
4.413079E-04
6.703702E-04
6.489110E-04
6.608485E-04
6.292319E-04
7.750488E-04
1.111776E-03
1.457801E-03
1.895465E-03
1.935391E-03
2.251260E-03
2.263899E-03
2.528239E-03
2.853237E-03
3.185190E-03
3.365411E-03
3.513520E-03
3.482298E-03
3.665886E-03
3.426233E-03
3.307538E-03
3.600251E-03
4.256229E-03
5.023864E-03
5.970896E-03
6.627751E-03
7.790414E-03
8.855234E-03
1.002704E-02
1.190623E-02
1.346002E-02
1.447739E-02
1.651674E-02
1.845741E-02
2.032826E-02
2.224675E-02
2.371239E-02
2.645738E-02
2.806453E-02
2.971889E-02
3.177345E-02
3.425262E-02
3.663307E-02
3.767623E-02
4.025814E-02
4.249252E-02
4.260706E-02
4.538268E-02
4.784798E-02
4.791280E-02
5.100404E-02
5.214308E-02
5.387153E-02
5.543259E-02
5.705208E-02
5.940021E-02
6.031619E-02
6.275559E-02
6.271827E-02
6.562342E-02
6.535159E-02
6.603342E-02
6.779002E-02
6.803214E-02
6.912973E-02
6.957681E-02
6.991923E-02
7.216401E-02
7.263441E-02
7.181427E-02
7.357255E-02
7.438034E-02
7.317521E-02
7.316405E-02
7.605308E-02
7.520034E-02
7.450928E-02
7.446373E-02
7.411919E-02
7.405409E-02
7.584935E-02
7.499448E-02
7.603393E-02
7.518189E-02
7.252087E-02
7.202126E-02
7.300830E-02
7.035968E-02
7.124385E-02
7.282120E-02
7.113486E-02
7.001717E-02
6.787554E-02
7.027404E-02
6.764505E-02
6.661870E-02
6.540237E-02
6.405372E-02
6.441126E-02
6.400831E-02
6.250401E-02
6.047095E-02
6.106634E-02
5.901512E-02
5.764736E-02
5.592997E-02
5.428580E-02
5.357268E-02
5.210303E-02
5.024958E-02
4.919557E-02
4.772382E-02
4.560513E-02
4.464643E-02
4.275670E-02
4.121401E-02
3.961095E-02
3.720613E-02
3.565230E-02
3.350805E-02
3.247407E-02
2.963103E-02
2.798385E-02
2.548697E-02
2.415234E-02
2.239623E-02
2.080604E-02
1.887827E-02
1.621218E-02
1.456991E-02
1.327173E-02
1.173457E-02
1.042331E-02
8.821203E-03
7.919332E-03
7.003800E-03
5.990670E-03
5.583561E-03
4.613210E-03
3.687461E-03
3.516647E-03
3.154020E-03
3.120370E-03
3.002659E-03
2.843456E-03
2.766102E-03
2.684137E-03
2.734335E-03
2.585993E-03
2.298337E-03
1.910342E-03
2.027672E-03
1.531015E-03
1.263264E-03
1.111447E-03
1.011842E-03
6.512255E-04
4.841124E-04
4.664105E-04
4.259418E-04
4.178532E-04
2.446846E-04
2.400681E-04
5.806131E-05
7.106949E-05
1.219975E-05
-1.051096E-04
-9.943180E-05
-7.802639E-05
-8.153021E-05
-9.397022E-05
-7.297760E-05
-1.019571E-04
6.743198E-06
-2.180412E-04
-1.759531E-04
-1.675494E-04
-3.060185E-04
-9.076421E-05
-2.123227E-04
-1.797193E-04
-2.274334E-04
-3.537097E-04
-4.099369E-04
-6.941715E-04
1.659883E-06
8.656198E-05
-1.604249E-05
-1.808159E-05
-3.293246E-03
-1.086173E-03
-1.722673E-01
2.900553E-02
5.574605E-03
2.187232E-03
1.220170E-01
-2.639920E-02
5.840775E-05
-1.260771E-04
1.336406E-05
2.925995E-04
5.212966E-04
5.784290E-04
4.149714E-04
4.621605E-04
6.324848E-04
7.417137E-04
1.416548E-03
1.282337E-03
1.627296E-03
1.816164E-03
1.915050E-03
2.179263E-03
2.469653E-03
2.705046E-03
2.902765E-03
3.215752E-03
3.552583E-03
3.389625E-03
3.699477E-03
3.448583E-03
3.316930E-03
3.479367E-03
4.180422E-03
4.968655E-03
5.880947E-03
6.499761E-03
7.668545E-03
8.339985E-03
1.000346E-02
1.153931E-02
1.327737E-02
1.479197E-02
1.621811E-02
1.822461E-02
2.074655E-02
2.245666E-02
2.411475E-02
2.660536E-02
2.759155E-02
2.979489E-02
3.159999E-02
3.403840E-02
3.614696E-02
3.775599E-02
3.979410E-02
4.181045E-02
4.279488E-02
4.541065E-02
4.785388E-02
4.848539E-02
5.118531E-02
5.130814E-02
5.404495E-02
5.524397E-02
5.713873E-02
5.931229E-02
6.008309E-02
6.046143E-02
6.330774E-02
6.565930E-02
6.426232E-02
6.494860E-02
6.639187E-02
6.843705E-02
6.864368E-02
6.947505E-02
6.980920E-02
6.872277E-02
6.989579E-02
7.243020E-02
7.368407E-02
7.384846E-02
7.438172E-02
7.490437E-02
7.461955E-02
7.509564E-02
7.443021E-02
7.753906E-02
7.517618E-02
7.494662E-02
7.690972E-02
7.600473E-02
7.626839E-02
7.332381E-02
7.105455E-02
7.075425E-02
7.193459E-02
7.411879E-02
7.124129E-02
7.288213E-02
6.992038E-02
6.827103E-02
6.689309E-02
6.878514E-02
6.732679E-02
6.632910E-02
6.614039E-02
6.442681E-02
6.460244E-02
6.288858E-02
6.378433E-02
6.063155E-02
6.143507E-02
5.910478E-02
5.716047E-02
5.581220E-02
5.452135E-02
5.286338E-02
5.253280E-02
5.106302E-02
4.932636E-02
4.752262E-02
4.648258E-02
4.449960E-02
4.328656E-02
4.117378E-02
3.960731E-02
3.680137E-02
3.587925E-02
3.297793E-02
3.148690E-02
2.930839E-02
2.800705E-02
2.554105E-02
2.423594E-02
2.184755E-02
1.988493E-02
1.846550E-02
1.622489E-02
1.437853E-02
1.315648E-02
1.168690E-02
1.044978E-02
9.014327E-03
7.889604E-03
6.825157E-03
5.959561E-03
5.476757E-03
4.562289E-03
3.877623E-03
3.368426E-03
3.123809E-03
3.245138E-03
3.031147E-03
2.852943E-03
2.929619E-03
2.629393E-03
2.428135E-03
2.385671E-03
2.182436E-03
1.941123E-03
1.851230E-03
1.781355E-03
1.521660E-03
1.201993E-03
9.108151E-04
5.321647E-04
7.212896E-04
7.385355E-04
5.673736E-04
4.866288E-04
2.085528E-04
1.454516E-04
-3.575648E-05
8.975224E-05
-5.497458E-05
1.065076E-04
-3.305529E-05
-4.392325E-05
-1.610000E-04
-2.142548E-04
-9.526177E-05
2.949074E-04
1.593994E-04
-2.899166E-05
-2.037233E-04
-3.271973E-04
-2.239409E-04
-8.051644E-05
-1.562358E-04
-9.676210E-05
-5.449287E-05
-7.808960E-05
1.058467E-04
-1.473900E-04
-4.138724E-05
-2.388398E-04
4.122794E-05
-3.308968E-05
-4.077508E-03
-1.251878E-02
-6.719853E-02
3.359846E-02
-1.068604E-02
-4.421188E-03
-7.011958E-03
2.614034E-04
4.609861E-05
4.532615E-05
2.131481E-07
2.464963E-05
5.434399E-04
4.716309E-04
-2.989963E-05
-6.602348E-04
8.061196E-04
6.651838E-04
9.628347E-04
1.180886E-03
1.486742E-03
1.674255E-03
2.177192E-03
2.424297E-03
2.333800E-03
2.537989E-03
2.529467E-03
3.073536E-03
3.444108E-03
3.464212E-03
3.540560E-03
3.361848E-03
3.529881E-03
3.606980E-03
4.253393E-03
5.022930E-03
6.111024E-03
6.693162E-03
7.789455E-03
8.350218E-03
1.000195E-02
1.131616E-02
1.293077E-02
1.490194E-02
1.637113E-02
1.822811E-02
2.019202E-02
2.259272E-02
2.437256E-02
2.635903E-02
2.824785E-02
3.053399E-02
3.205106E-02
3.375027E-02
3.582939E-02
3.771149E-02
3.934700E-02
4.160582E-02
4.348219E-02
4.539801E-02
4.752852E-02
4.844332E-02
5.049477E-02
5.178757E-02
5.360304E-02
5.482698E-02
5.694595E-02
5.954733E-02
5.797236E-02
6.022309E-02
6.284212E-02
6.448166E-02
6.503950E-02
6.613530E-02
6.500057E-02
6.676769E-02
6.577436E-02
6.977975E-02
7.018192E-02
6.889550E-02
7.045826E-02
7.240809E-02
7.333386E-02
7.359591E-02
7.415701E-02
7.560963E-02
7.591620E-02
7.381649E-02
7.438906E-02
7.690247E-02
7.603136E-02
7.675637E-02
7.468749E-02
7.607039E-02
7.425889E-02
7.231637E-02
7.248823E-02
7.251922E-02
7.339231E-02
7.273099E-02
7.084088E-02
7.301669E-02
7.019587E-02
7.008256E-02
6.910136E-02
6.814310E-02
6.822175E-02
6.753495E-02
6.520247E-02
6.548317E-02
6.507650E-02
6.239732E-02
6.286482E-02
6.177358E-02
6.134982E-02
5.733748E-02
5.644735E-02
5.557521E-02
5.562078E-02
5.345612E-02
5.258414E-02
5.023726E-02
5.047801E-02
4.705082E-02
4.571427E-02
4.388617E-02
4.203395E-02
4.100061E-02
3.897022E-02
3.710286E-02
3.492637E-02
3.297330E-02
3.118679E-02
2.931825E-02
2.731326E-02
2.561070E-02
2.432165E-02
2.180239E-02
1.976156E-02
1.830043E-02
1.657272E-02
1.493304E-02
1.313515E-02
1.194275E-02
1.057112E-02
8.925050E-03
7.705280E-03
6.682210E-03
6.216857E-03
5.477130E-03
4.572759E-03
3.824749E-03
3.501637E-03
3.149282E-03
3.231875E-03
3.017786E-03
2.916320E-03
2.893089E-03
2.770515E-03
2.535959E-03
2.651867E-03
2.417730E-03
2.237868E-03
1.682667E-03
2.032461E-03
1.504323E-03
1.478872E-03
9.853307E-04
7.392728E-04
3.850915E-04
5.525746E-04
4.549332E-04
1.897655E-04
4.066208E-04
2.242695E-04
9.200801E-05
1.470737E-04
1.481539E-04
5.337881E-06
-1.276102E-04
-4.007023E-05
-9.326520E-05
-2.043725E-04
-1.157607E-04
1.102180E-04
6.874529E-06
-6.536131E-05
-7.496479E-06
-1.476386E-04
-1.158806E-04
-2.688462E-04
-1.753379E-04
-2.299665E-04
-1.997787E-04
-1.753952E-04
2.775810E-04
1.037537E-03
-4.378872E-05
-1.246356E-04
-2.218521E-04
-5.552168E-04
-3.124037E-03
-8.045125E-03
6.613810E-02
-2.166719E-02
-5.119556E-05
2.212849E-03
-4.219120E-02
-1.972273E-04
-4.670117E-05
7.173378E-05
1.140358E-04
1.931051E-04
3.302776E-04
9.553645E-04
5.674384E-04
6.832342E-04
8.142197E-04
9.489095E-04
6.659843E-04
9.474148E-04
1.154067E-03
1.884420E-03
2.329162E-03
2.324722E-03
2.481645E-03
2.399136E-03
2.659923E-03
3.205149E-03
3.271211E-03
3.529608E-03
3.597340E-03
3.514287E-03
3.585882E-03
3.933619E-03
4.320272E-03
5.032823E-03
6.067040E-03
6.758343E-03
7.756331E-03
8.788444E-03
1.014480E-02
1.132093E-02
1.318050E-02
1.483878E-02
1.668838E-02
1.786940E-02
1.952708E-02
2.261965E-02
2.444288E-02
2.617038E-02
2.826386E-02
2.951117E-02
3.189768E-02
3.440033E-02
3.521498E-02
3.722696E-02
3.936478E-02
4.141784E-02
4.325577E-02
4.541472E-02
4.604852E-02
4.873388E-02
5.016924E-02
5.261666E-02
5.427221E-02
5.585524E-02
5.708391E-02
5.780943E-02
5.797805E-02
6.137222E-02
6.241236E-02
6.379625E-02
6.554809E-02
6.718882E-02
6.645404E-02
6.613847E-02
6.581926E-02
6.948277E-02
6.982508E-02
6.946026E-02
6.934727E-02
7.142897E-02
7.234858E-02
7.232454E-02
7.278490E-02
7.332472E-02
7.482553E-02
7.487665E-02
7.504845E-02
7.140016E-02
7.498939E-02
7.767742E-02
7.540512E-02
7.540949E-02
7.432596E-02
7.411764E-02
7.318722E-02
7.247605E-02
7.310034E-02
7.141172E-02
7.287326E-02
7.426403E-02
7.061532E-02
7.102401E-02
6.941525E-02
6.831827E-02
6.818265E-02
6.864004E-02
6.633438E-02
6.687382E-02
6.549044E-02
6.336052E-02
6.269207E-02
6.225524E-02
6.093760E-02
5.760139E-02
5.670853E-02
5.500179E-02
5.476599E-02
5.304530E-02
5.230065E-02
5.028099E-02
5.019346E-02
4.662136E-02
4.476512E-02
4.382262E-02
4.101738E-02
4.057218E-02
3.912605E-02
3.684701E-02
3.430607E-02
3.323691E-02
3.110589E-02
2.918350E-02
2.727507E-02
2.579182E-02
2.377614E-02
2.237050E-02
1.990805E-02
1.841056E-02
1.648965E-02
1.505551E-02
1.344691E-02
1.187339E-02
1.091875E-02
9.003497E-03
8.289905E-03
7.176004E-03
6.497910E-03
5.609451E-03
4.765163E-03
3.878064E-03
3.573013E-03
3.234555E-03
3.049633E-03
3.106586E-03
2.848942E-03
2.651451E-03
2.627827E-03
2.597401E-03
2.427232E-03
2.357511E-03
2.177748E-03
1.652748E-03
1.824908E-03
1.047319E-03
6.218060E-04
1.219123E-03
1.078222E-03
6.961785E-04
7.347107E-04
4.590120E-04
2.219409E-04
4.623214E-04
3.461470E-04
1.180416E-04
1.134308E-04
2.038073E-04
3.446678E-04
1.565749E-04
2.411915E-04
2.131809E-04
-4.862698E-05
-1.050629E-04
-2.354553E-04
-7.304743E-05
-1.609441E-04
9.341712E-05
-1.798423E-04
-7.213035E-06
-2.269604E-04
-1.985008E-04
-1.202657E-04
-1.542250E-04
-1.474287E-04
1.283438E-04
6.033934E-04
-1.300627E-04
3.592894E-05
-1.525771E-04
-3.656985E-04
-1.303663E-03
-1.430856E-03
-1.073442E-02
-1.419912E-02
-6.474248E-03
-1.490224E-03
1.415963E-02
3.221702E-03
-1.530660E-05
2.064937E-05
3.441916E-04
2.697091E-04
2.035730E-04
7.407510E-04
5.782549E-04
8.736786E-04
7.462954E-04
8.214682E-04
6.708539E-04
1.043065E-03
1.696100E-03
1.761195E-03
2.142349E-03
2.099472E-03
2.611810E-03
2.639244E-03
3.155321E-03
3.112750E-03
3.331499E-03
3.499733E-03
3.769691E-03
3.785081E-03
3.800293E-03
3.769586E-03
4.354163E-03
4.876015E-03
5.699170E-03
6.451309E-03
8.117370E-03
9.362986E-03
1.018633E-02
1.115225E-02
1.318948E-02
1.456064E-02
1.657387E-02
1.811382E-02
1.990284E-02
2.243880E-02
2.406727E-02
2.635420E-02
2.789456E-02
3.005871E-02
3.205144E-02
3.452567E-02
3.572083E-02
3.751877E-02
4.001122E-02
4.203222E-02
4.386974E-02
4.604534E-02
4.585622E-02
4.942141E-02
5.056477E-02
5.290770E-02
5.459070E-02
5.613646E-02
5.690410E-02
5.805733E-02
5.951724E-02
6.223510E-02
6.250121E-02
6.517647E-02
6.465548E-02
6.609249E-02
6.778369E-02
6.716225E-02
6.852209E-02
6.781769E-02
6.911091E-02
7.024757E-02
6.895169E-02
7.075801E-02
7.194406E-02
7.129980E-02
7.286165E-02
7.419328E-02
7.285758E-02
7.455784E-02
7.431755E-02
7.077517E-02
7.356149E-02
7.385133E-02
7.489464E-02
7.441181E-02
7.315768E-02
7.484807E-02
7.377638E-02
7.288917E-02
7.292880E-02
7.248816E-02
7.431186E-02
7.325759E-02
7.128784E-02
7.011587E-02
6.845168E-02
6.895218E-02
6.654263E-02
6.757759E-02
6.680706E-02
6.672276E-02
6.558064E-02
6.273307E-02
6.323573E-02
6.195845E-02
6.068260E-02
5.688245E-02
5.746253E-02
5.491040E-02
5.361255E-02
5.333318E-02
5.169854E-02
5.115039E-02
4.870341E-02
4.618733E-02
4.490526E-02
4.415273E-02
4.175190E-02
4.068628E-02
3.919609E-02
3.635919E-02
3.514061E-02
3.349392E-02
3.138683E-02
2.968786E-02
2.761885E-02
2.578949E-02
2.356684E-02
2.223669E-02
2.027600E-02
1.865271E-02
1.707430E-02
1.486307E-02
1.308162E-02
1.153555E-02
1.010893E-02
9.318545E-03
8.073849E-03
7.292498E-03
6.162993E-03
4.966217E-03
4.515553E-03
3.988942E-03
3.574527E-03
3.409108E-03
3.088255E-03
3.065471E-03
2.994165E-03
2.772716E-03
2.865470E-03
2.855400E-03
2.647032E-03
2.258979E-03
1.944752E-03
2.077121E-03
2.015571E-03
1.371901E-03
2.732484E-03
1.258675E-03
1.063302E-03
9.530601E-04
7.607232E-04
4.984940E-04
5.239258E-04
4.027039E-04
4.001020E-04
1.537507E-04
1.504733E-04
3.346183E-04
2.231572E-04
1.675511E-04
1.369323E-04
3.197331E-05
-1.403498E-05
-8.782959E-05
-1.100662E-04
-8.464358E-05
-1.223451E-05
-4.837674E-05
-4.512780E-05
1.356284E-05
-4.809487E-05
-2.314432E-04
-1.506842E-04
-1.167979E-04
-2.400808E-04
-1.271601E-04
-3.045320E-04
-1.777711E-04
4.250771E-04
2.381192E-05
-2.423684E-04
-1.347703E-03
-1.292834E-03
-5.345575E-02
5.256612E-02
-1.116381E-03
-1.183507E-03
2.272186E-02
-7.456270E-02
5.866322E-05
6.973136E-05
1.599786E-04
1.430253E-05
1.260438E-04
5.167210E-04
2.057899E-04
7.397041E-04
5.420720E-04
6.914513E-04
6.896484E-04
1.140641E-03
1.874645E-03
1.760989E-03
2.103329E-03
2.066840E-03
2.418752E-03
2.492253E-03
2.635187E-03
2.806130E-03
3.351171E-03
3.283137E-03
3.604677E-03
3.450099E-03
3.389044E-03
3.673634E-03
4.097513E-03
4.900861E-03
5.266943E-03
6.628484E-03
7.947525E-03
9.011119E-03
1.015414E-02
1.134521E-02
1.301460E-02
1.499371E-02
1.712331E-02
1.839284E-02
2.033332E-02
2.185075E-02
2.442087E-02
2.675435E-02
2.826920E-02
3.021582E-02
3.206278E-02
3.435633E-02
3.619005E-02
3.804305E-02
4.008912E-02
4.193456E-02
4.384516E-02
4.565677E-02
4.667842E-02
4.914683E-02
5.094453E-02
5.253648E-02
5.399662E-02
5.570181E-02
5.625397E-02
5.827770E-02
6.005795E-02
6.229852E-02
6.275031E-02
6.430144E-02
6.506242E-02
6.523430E-02
6.719533E-02
6.627022E-02
6.869752E-02
6.959514E-02
7.026235E-02
7.100578E-02
6.889983E-02
7.372755E-02
7.220498E-02
7.254094E-02
7.328067E-02
7.399460E-02
7.353016E-02
7.365133E-02
7.177998E-02
7.046987E-02
7.223330E-02
7.251948E-02
7.457125E-02
7.471156E-02
7.361055E-02
7.506601E-02
7.542668E-02
7.355178E-02
7.307172E-02
7.374960E-02
7.496597E-02
7.239313E-02
7.320014E-02
7.211737E-02
7.142420E-02
6.845297E-02
6.548708E-02
6.626209E-02
6.652129E-02
6.403289E-02
6.431806E-02
6.312106E-02
6.415856E-02
6.135815E-02
6.005210E-02
5.795431E-02
5.840584E-02
5.697862E-02
5.391427E-02
5.312403E-02
5.154949E-02
5.045779E-02
4.830094E-02
4.730074E-02
4.621093E-02
4.398174E-02
4.196608E-02
4.086551E-02
3.799126E-02
3.640608E-02
3.507761E-02
3.289782E-02
3.141104E-02
2.950184E-02
2.765257E-02
2.590395E-02
2.407922E-02
2.224492E-02
2.021775E-02
1.862456E-02
1.698171E-02
1.494867E-02
1.328153E-02
1.130093E-02
1.004633E-02
9.377230E-03
7.880120E-03
7.028151E-03
5.906702E-03
5.005345E-03
4.379267E-03
3.936837E-03
3.582020E-03
3.333794E-03
3.277302E-03
3.047631E-03
2.916991E-03
2.899452E-03
2.927683E-03
3.037808E-03
2.761874E-03
2.400754E-03
2.163560E-03
2.205854E-03
1.946535E-03
2.048691E-03
3.484612E-03
1.293772E-03
9.476054E-04
1.034845E-03
8.228252E-04
6.154649E-04
2.290330E-04
4.189650E-04
2.065956E-04
3.971806E-04
6.361386E-04
5.042981E-04
2.794350E-04
2.707482E-04
7.237298E-05
2.022207E-06
8.779097E-05
4.400658E-06
7.103390E-05
-3.994153E-05
7.619932E-06
6.036416E-05
-1.112181E-04
-1.919896E-05
-1.791903E-04
-9.118460E-05
-1.260346E-04
-6.117616E-05
-2.152664E-04
4.059555E-05
1.817426E-04
-3.007121E-05
4.012046E-04
9.901131E-05
-7.255484E-05
-3.058777E-03
6.588367E-03
-8.232611E-03
1.208863E-02
-4.046088E-04
-1.383362E-03
5.364224E-03
-1.014449E-01
-4.080073E-05
-4.936220E-05
1.597517E-04
8.737393E-06
8.699196E-04
4.854494E-04
4.315115E-05
5.075062E-04
6.644185E-04
6.655136E-04
6.312114E-04
9.019515E-04
1.526169E-03
1.793932E-03
2.106052E-03
2.096024E-03
2.321112E-03
2.342439E-03
2.457926E-03
2.915440E-03
3.329977E-03
3.505339E-03
3.640720E-03
3.531634E-03
3.598092E-03
3.856603E-03
4.110311E-03
5.131454E-03
5.482365E-03
6.646716E-03
7.655871E-03
8.710225E-03
1.021839E-02
1.130311E-02
1.327962E-02
1.535385E-02
1.762527E-02
1.879765E-02
2.059388E-02
2.251009E-02
2.433585E-02
2.677457E-02
2.821508E-02
3.040772E-02
3.227159E-02
3.393514E-02
3.656932E-02
3.883336E-02
3.879270E-02
4.185656E-02
4.374112E-02
4.459446E-02
4.729078E-02
4.882711E-02
5.026144E-02
5.315698E-02
5.435717E-02
5.554175E-02
5.609563E-02
5.791205E-02
6.015579E-02
6.126916E-02
6.215407E-02
6.298255E-02
6.575138E-02
6.635527E-02
6.661570E-02
6.676183E-02
6.660924E-02
7.039191E-02
7.036616E-02
7.073248E-02
7.047029E-02
7.431783E-02
7.284878E-02
7.302262E-02
7.349976E-02
7.337502E-02
7.323482E-02
7.433125E-02
7.450159E-02
7.128774E-02
7.485081E-02
7.326730E-02
7.467240E-02
7.426567E-02
7.516276E-02
7.694815E-02
7.319714E-02
7.395061E-02
7.393185E-02
7.418854E-02
7.325121E-02
7.344963E-02
7.419124E-02
7.124325E-02
7.000961E-02
6.730231E-02
6.716716E-02
6.768954E-02
6.675794E-02
6.386070E-02
6.390347E-02
6.399670E-02
6.369441E-02
6.211726E-02
5.999065E-02
5.910645E-02
5.769461E-02
5.690812E-02
5.386291E-02
5.272609E-02
5.204096E-02
5.022322E-02
4.852321E-02
4.713139E-02
4.690877E-02
4.433441E-02
4.229701E-02
4.154503E-02
3.916821E-02
3.702497E-02
3.491000E-02
3.335069E-02
3.068252E-02
2.882963E-02
2.766973E-02
2.609743E-02
2.432242E-02
2.192083E-02
2.039740E-02
1.865414E-02
1.689955E-02
1.555390E-02
1.332479E-02
1.168614E-02
1.080001E-02
9.512468E-03
8.084368E-03
7.018964E-03
5.973054E-03
5.263564E-03
4.928286E-03
4.043839E-03
3.579876E-03
3.331214E-03
3.236774E-03
3.014518E-03
2.792772E-03
3.126318E-03
2.946789E-03
2.967377E-03
2.635657E-03
2.536371E-03
2.190703E-03
2.031835E-03
1.753562E-03
1.637035E-03
2.853508E-03
1.334838E-03
9.917181E-04
1.036766E-03
8.793929E-04
7.508531E-04
6.766824E-04
5.963911E-04
4.456248E-04
4.521856E-04
5.167529E-04
2.307802E-04
4.110813E-04
3.315612E-04
1.018534E-04
8.885201E-05
7.698598E-05
1.177706E-04
-1.756669E-05
1.000185E-05
3.816842E-05
1.702884E-04
8.424581E-05
-7.820950E-05
-1.092659E-04
-1.384884E-04
-8.988356E-05
2.684653E-06
-3.757936E-06
-5.065879E-05
-1.590777E-04
Z
0.000000E+00
1.000000E+00
2.000000E+00
3.000000E+00
4.000000E+00
5.000000E+00
6.000000E+00
7.000000E+00
8.000000E+00
9.000000E+00
1.000000E+01
1.100000E+01
1.200000E+01
1.300000E+01
1.400000E+01
1.500000E+01
1.600000E+01
1.700000E+01
1.800000E+01
1.900000E+01
2.000000E+01
2.100000E+01
2.200000E+01
2.300000E+01
2.400000E+01
2.500000E+01
2.600000E+01
2.700000E+01
2.800000E+01
2.900000E+01
3.000000E+01
3.100000E+01
3.200000E+01
3.300000E+01
3.400000E+01
3.500000E+01
3.600000E+01
3.700000E+01
3.800000E+01
3.900000E+01
4.000000E+01
4.100000E+01
4.200000E+01
4.300000E+01
4.400000E+01
4.500000E+01
4.600000E+01
4.700000E+01
4.800000E+01
4.900000E+01
5.000000E+01
5.100000E+01
5.200000E+01
5.300000E+01
5.400000E+01
5.500000E+01
5.600000E+01
5.700000E+01
5.800000E+01
5.900000E+01
6.000000E+01
6.100000E+01
6.200000E+01
6.300000E+01
6.400000E+01
6.500000E+01
6.600000E+01
6.700000E+01
6.800000E+01
6.900000E+01
7.000000E+01
7.100000E+01
7.200000E+01
7.300000E+01
7.400000E+01
7.500000E+01
7.600000E+01
7.700000E+01
7.800000E+01
7.900000E+01
8.000000E+01
8.100000E+01
8.200000E+01
8.300000E+01
8.400000E+01
8.500000E+01
8.600000E+01
8.700000E+01
8.800000E+01
8.900000E+01
9.000000E+01
9.100000E+01
9.200000E+01
9.300000E+01
9.400000E+01
9.500000E+01
9.600000E+01
9.700000E+01
9.800000E+01
9.900000E+01
1.000000E+02
1.010000E+02
1.020000E+02
1.030000E+02
1.040000E+02
1.050000E+02
1.060000E+02
1.070000E+02
1.080000E+02
1.090000E+02
1.100000E+02
1.110000E+02
1.120000E+02
1.130000E+02
1.140000E+02
1.150000E+02
1.160000E+02
1.170000E+02
1.180000E+02
1.190000E+02
1.200000E+02
1.210000E+02
1.220000E+02
1.230000E+02
1.240000E+02
1.250000E+02
1.260000E+02
1.270000E+02
1.280000E+02
1.290000E+02
1.300000E+02
1.310000E+02
1.320000E+02
1.330000E+02
1.340000E+02
1.350000E+02
1.360000E+02
1.370000E+02
1.380000E+02
1.390000E+02
1.400000E+02
1.410000E+02
1.420000E+02
1.430000E+02
1.440000E+02
1.450000E+02
1.460000E+02
1.470000E+02
1.480000E+02
1.490000E+02
1.500000E+02
1.510000E+02
1.520000E+02
1.530000E+02
1.540000E+02
1.550000E+02
1.560000E+02
1.570000E+02
1.580000E+02
1.590000E+02
1.600000E+02
1.610000E+02
1.620000E+02
1.630000E+02
1.640000E+02
1.650000E+02
1.660000E+02
1.670000E+02
1.680000E+02
1.690000E+02
1.700000E+02
1.710000E+02
1.720000E+02
1.730000E+02
1.740000E+02
1.750000E+02
1.760000E+02
1.770000E+02
1.780000E+02
1.790000E+02
1.800000E+02
1.810000E+02
1.820000E+02
1.830000E+02
1.840000E+02
1.850000E+02
1.860000E+02
1.870000E+02
1.880000E+02
1.890000E+02
1.900000E+02
1.910000E+02
1.920000E+02
1.930000E+02
1.940000E+02
1.950000E+02
1.960000E+02
1.970000E+02
1.980000E+02
1.990000E+02
2.000000E+02
0.000000E+00
1.000000E+00
2.000000E+00
3.000000E+00
4.000000E+00
5.000000E+00
6.000000E+00
7.000000E+00
8.000000E+00
9.000000E+00
1.000000E+01
1.100000E+01
1.200000E+01
1.300000E+01
1.400000E+01
1.500000E+01
1.600000E+01
1.700000E+01
1.800000E+01
1.900000E+01
2.000000E+01
2.100000E+01
2.200000E+01
2.300000E+01
2.400000E+01
2.500000E+01
2.600000E+01
2.700000E+01
2.800000E+01
2.900000E+01
3.000000E+01
3.100000E+01
3.200000E+01
3.300000E+01
3.400000E+01
3.500000E+01
3.600000E+01
3.700000E+01
3.800000E+01
3.900000E+01
4.000000E+01
4.100000E+01
4.200000E+01
4.300000E+01
4.400000E+01
4.500000E+01
4.600000E+01
4.700000E+01
4.800000E+01
4.900000E+01
5.000000E+01
5.100000E+01
5.200000E+01
5.300000E+01
5.400000E+01
5.500000E+01
5.600000E+01
5.700000E+01
5.800000E+01
5.900000E+01
6.000000E+01
6.100000E+01
6.200000E+01
6.300000E+01
6.400000E+01
6.500000E+01
6.600000E+01
6.700000E+01
6.800000E+01
6.900000E+01
7.000000E+01
7.100000E+01
7.200000E+01
7.300000E+01
7.400000E+01
7.500000E+01
7.600000E+01
7.700000E+01
7.800000E+01
7.900000E+01
8.000000E+01
8.100000E+01
8.200000E+01
8.300000E+01
8.400000E+01
8.500000E+01
8.600000E+01
8.700000E+01
8.800000E+01
8.900000E+01
9.000000E+01
9.100000E+01
9.200000E+01
9.300000E+01
9.400000E+01
9.500000E+01
9.600000E+01
9.700000E+01
9.800000E+01
9.900000E+01
1.000000E+02
1.010000E+02
1.020000E+02
1.030000E+02
1.040000E+02
1.050000E+02
1.060000E+02
1.070000E+02
1.080000E+02
1.090000E+02
1.100000E+02
1.110000E+02
1.120000E+02
1.130000E+02
1.140000E+02
1.150000E+02
1.160000E+02
1.170000E+02
1.180000E+02
1.190000E+02
1.200000E+02
1.210000E+02
1.220000E+02
1.230000E+02
1.240000E+02
1.250000E+02
1.260000E+02
1.270000E+02
1.280000E+02
1.290000E+02
1.300000E+02
1.310000E+02
1.320000E+02
1.330000E+02
1.340000E+02
1.350000E+02
1.360000E+02
1.370000E+02
1.380000E+02
1.390000E+02
1.400000E+02
1.410000E+02
1.420000E+02
1.430000E+02
1.440000E+02
1.450000E+02
1.460000E+02
1.470000E+02
1.480000E+02
1.490000E+02
1.500000E+02
1.510000E+02
1.520000E+02
1.530000E+02
1.540000E+02
1.550000E+02
1.560000E+02
1.570000E+02
1.580000E+02
1.590000E+02
1.600000E+02
1.610000E+02
1.620000E+02
1.630000E+02
1.640000E+02
1.650000E+02
1.660000E+02
1.670000E+02
1.680000E+02
1.690000E+02
1.700000E+02
1.710000E+02
1.720000E+02
1.730000E+02
1.740000E+02
1.750000E+02
1.760000E+02
1.770000E+02
1.780000E+02
1.790000E+02
1.800000E+02
1.810000E+02
1.820000E+02
1.830000E+02
1.840000E+02
1.850000E+02
1.860000E+02
1.870000E+02
1.880000E+02
1.890000E+02
1.900000E+02
1.910000E+02
1.920000E+02
1.930000E+02
1.940000E+02
1.950000E+02
1.960000E+02
1.970000E+02
1.980000E+02
1.990000E+02
2.000000E+02
0.000000E+00
1.000000E+00
2.000000E+00
3.000000E+00
4.000000E+00
5.000000E+00
6.000000E+00
7.000000E+00
8.000000E+00
9.000000E+00
1.000000E+01
1.100000E+01
1.200000E+01
1.300000E+01
1.400000E+01
1.500000E+01
1.600000E+01
1.700000E+01
1.800000E+01
1.900000E+01
2.000000E+01
2.100000E+01
2.200000E+01
2.300000E+01
2.400000E+01
2.500000E+01
2.600000E+01
2.700000E+01
2.800000E+01
2.900000E+01
3.000000E+01
3.100000E+01
3.200000E+01
3.300000E+01
3.400000E+01
3.500000E+01
3.600000E+01
3.700000E+01
3.800000E+01
3.900000E+01
4.000000E+01
4.100000E+01
4.200000E+01
4.300000E+01
4.400000E+01
4.500000E+01
4.600000E+01
4.700000E+01
4.800000E+01
4.900000E+01
5.000000E+01
5.100000E+01
5.200000E+01
5.300000E+01
5.400000E+01
5.500000E+01
5.600000E+01
5.700000E+01
5.800000E+01
5.900000E+01
6.000000E+01
6.100000E+01
6.200000E+01
6.300000E+01
6.400000E+01
6.500000E+01
6.600000E+01
6.700000E+01
6.800000E+01
6.900000E+01
7.000000E+01
7.100000E+01
7.200000E+01
7.300000E+01
7.400000E+01
7.500000E+01
7.600000E+01
7.700000E+01
7.800000E+01
7.900000E+01
8.000000E+01
8.100000E+01
8.200000E+01
8.300000E+01
8.400000E+01
8.500000E+01
8.600000E+01
8.700000E+01
8.800000E+01
8.900000E+01
9.000000E+01
9.100000E+01
9.200000E+01
9.300000E+01
9.400000E+01
9.500000E+01
9.600000E+01
9.700000E+01
9.800000E+01
9.900000E+01
1.000000E+02
1.010000E+02
1.020000E+02
1.030000E+02
1.040000E+02
1.050000E+02
1.060000E+02
1.070000E+02
1.080000E+02
1.090000E+02
1.100000E+02
1.110000E+02
1.120000E+02
1.130000E+02
1.140000E+02
1.150000E+02
1.160000E+02
1.170000E+02
1.180000E+02
1.190000E+02
1.200000E+02
1.210000E+02
1.220000E+02
1.230000E+02
1.240000E+02
1.250000E+02
1.260000E+02
1.270000E+02
1.280000E+02
1.290000E+02
1.300000E+02
1.310000E+02
1.320000E+02
1.330000E+02
1.340000E+02
1.350000E+02
1.360000E+02
1.370000E+02
1.380000E+02
1.390000E+02
1.400000E+02
1.410000E+02
1.420000E+02
1.430000E+02
1.440000E+02
1.450000E+02
1.460000E+02
1.470000E+02
1.480000E+02
1.490000E+02
1.500000E+02
1.510000E+02
1.520000E+02
1.530000E+02
1.540000E+02
1.550000E+02
1.560000E+02
1.570000E+02
1.580000E+02
1.590000E+02
1.600000E+02
1.610000E+02
1.620000E+02
1.630000E+02
1.640000E+02
1.650000E+02
1.660000E+02
1.670000E+02
1.680000E+02
1.690000E+02
1.700000E+02
1.710000E+02
1.720000E+02
1.730000E+02
1.740000E+02
1.750000E+02
1.760000E+02
1.770000E+02
1.780000E+02
1.790000E+02
1.800000E+02
1.810000E+02
1.820000E+02
1.830000E+02
1.840000E+02
1.850000E+02
1.860000E+02
1.870000E+02
1.880000E+02
1.890000E+02
1.900000E+02
1.910000E+02
1.920000E+02
1.930000E+02
1.940000E+02
1.950000E+02
1.960000E+02
1.970000E+02
1.980000E+02
1.990000E+02
2.000000E+02
0.000000E+00
1.000000E+00
2.000000E+00
3.000000E+00
4.000000E+00
5.000000E+00
6.000000E+00
7.000000E+00
8.000000E+00
9.000000E+00
1.000000E+01
1.100000E+01
1.200000E+01
1.300000E+01
1.400000E+01
1.500000E+01
1.600000E+01
1.700000E+01
1.800000E+01
1.900000E+01
2.000000E+01
2.100000E+01
2.200000E+01
2.300000E+01
2.400000E+01
2.500000E+01
2.600000E+01
2.700000E+01
2.800000E+01
2.900000E+01
3.000000E+01
3.100000E+01
3.200000E+01
3.300000E+01
3.400000E+01
3.500000E+01
3.600000E+01
3.700000E+01
3.800000E+01
3.900000E+01
4.000000E+01
4.100000E+01
4.200000E+01
4.300000E+01
4.400000E+01
4.500000E+01
4.600000E+01
4.700000E+01
4.800000E+01
4.900000E+01
5.000000E+01
5.100000E+01
5.200000E+01
5.300000E+01
5.400000E+01
5.500000E+01
5.600000E+01
5.700000E+01
5.800000E+01
5.900000E+01
6.000000E+01
6.100000E+01
6.200000E+01
6.300000E+01
6.400000E+01
6.500000E+01
6.600000E+01
6.700000E+01
6.800000E+01
6.900000E+01
7.000000E+01
7.100000E+01
7.200000E+01
7.300000E+01
7.400000E+01
7.500000E+01
7.600000E+01
7.700000E+01
7.800000E+01
7.900000E+01
8.000000E+01
8.100000E+01
8.200000E+01
8.300000E+01
8.400000E+01
8.500000E+01
8.600000E+01
8.700000E+01
8.800000E+01
8.900000E+01
9.000000E+01
9.100000E+01
9.200000E+01
9.300000E+01
9.400000E+01
9.500000E+01
9.600000E+01
9.700000E+01
9.800000E+01
9.900000E+01
1.000000E+02
1.010000E+02
1.020000E+02
1.030000E+02
1.040000E+02
1.050000E+02
1.060000E+02
1.070000E+02
1.080000E+02
1.090000E+02
1.100000E+02
1.110000E+02
1.120000E+02
1.130000E+02
1.140000E+02
1.150000E+02
1.160000E+02
1.170000E+02
1.180000E+02
1.190000E+02
1.200000E+02
1.210000E+02
1.220000E+02
1.230000E+02
1.240000E+02
1.250000E+02
1.260000E+02
1.270000E+02
1.280000E+02
1.290000E+02
1.300000E+02
1.310000E+02
1.320000E+02
1.330000E+02
1.340000E+02
1.350000E+02
1.360000E+02
1.370000E+02
1.380000E+02
1.390000E+02
1.400000E+02
1.410000E+02
1.420000E+02
1.430000E+02
1.440000E+02
1.450000E+02
1.460000E+02
1.470000E+02
1.480000E+02
1.490000E+02
1.500000E+02
1.510000E+02
1.520000E+02
1.530000E+02
1.540000E+02
1.550000E+02
1.560000E+02
1.570000E+02
1.580000E+02
1.590000E+02
1.600000E+02
1.610000E+02
1.620000E+02
1.630000E+02
1.640000E+02
1.650000E+02
1.660000E+02
1.670000E+02
1.680000E+02
1.690000E+02
1.700000E+02
1.710000E+02
1.720000E+02
1.730000E+02
1.740000E+02
1.750000E+02
1.760000E+02
1.770000E+02
1.780000E+02
1.790000E+02
1.800000E+02
1.810000E+02
1.820000E+02
1.830000E+02
1.840000E+02
1.850000E+02
1.860000E+02
1.870000E+02
1.880000E+02
1.890000E+02
1.900000E+02
1.910000E+02
1.920000E+02
1.930000E+02
1.940000E+02
1.950000E+02
1.960000E+02
1.970000E+02
1.980000E+02
1.990000E+02
2.000000E+02
0.000000E+00
1.000000E+00
2.000000E+00
3.000000E+00
4.000000E+00
5.000000E+00
6.000000E+00
7.000000E+00
8.000000E+00
9.000000E+00
1.000000E+01
1.100000E+01
1.200000E+01
1.300000E+01
1.400000E+01
1.500000E+01
1.600000E+01
1.700000E+01
1.800000E+01
1.900000E+01
2.000000E+01
2.100000E+01
2.200000E+01
2.300000E+01
2.400000E+01
2.500000E+01
2.600000E+01
2.700000E+01
2.800000E+01
2.900000E+01
3.000000E+01
3.100000E+01
3.200000E+01
3.300000E+01
3.400000E+01
3.500000E+01
3.600000E+01
3.700000E+01
3.800000E+01
3.900000E+01
4.000000E+01
4.100000E+01
4.200000E+01
4.300000E+01
4.400000E+01
4.500000E+01
4.600000E+01
4.700000E+01
4.800000E+01
4.900000E+01
5.000000E+01
5.100000E+01
5.200000E+01
5.300000E+01
5.400000E+01
5.500000E+01
5.600000E+01
5.700000E+01
5.800000E+01
5.900000E+01
6.000000E+01
6.100000E+01
6.200000E+01
6.300000E+01
6.400000E+01
6.500000E+01
6.600000E+01
6.700000E+01
6.800000E+01
6.900000E+01
7.000000E+01
7.100000E+01
7.200000E+01
7.300000E+01
7.400000E+01
7.500000E+01
7.600000E+01
7.700000E+01
7.800000E+01
7.900000E+01
8.000000E+01
8.100000E+01
8.200000E+01
8.300000E+01
8.400000E+01
8.500000E+01
8.600000E+01
8.700000E+01
8.800000E+01
8.900000E+01
9.000000E+01
9.100000E+01
9.200000E+01
9.300000E+01
9.400000E+01
9.500000E+01
9.600000E+01
9.700000E+01
9.800000E+01
9.900000E+01
1.000000E+02
1.010000E+02
1.020000E+02
1.030000E+02
1.040000E+02
1.050000E+02
1.060000E+02
1.070000E+02
1.080000E+02
1.090000E+02
1.100000E+02
1.110000E+02
1.120000E+02
1.130000E+02
1.140000E+02
1.150000E+02
1.160000E+02
1.170000E+02
1.180000E+02
1.190000E+02
1.200000E+02
1.210000E+02
1.220000E+02
1.230000E+02
1.240000E+02
1.250000E+02
1.260000E+02
1.270000E+02
1.280000E+02
1.290000E+02
1.300000E+02
1.310000E+02
1.320000E+02
1.330000E+02
1.340000E+02
1.350000E+02
1.360000E+02
1.370000E+02
1.380000E+02
1.390000E+02
1.400000E+02
1.410000E+02
1.420000E+02
1.430000E+02
1.440000E+02
1.450000E+02
1.460000E+02
1.470000E+02
1.480000E+02
1.490000E+02
1.500000E+02
1.510000E+02
1.520000E+02
1.530000E+02
1.540000E+02
1.550000E+02
1.560000E+02
1.570000E+02
1.580000E+02
1.590000E+02
1.600000E+02
1.610000E+02
1.620000E+02
1.630000E+02
1.640000E+02
1.650000E+02
1.660000E+02
1.670000E+02
1.680000E+02
1.690000E+02
1.700000E+02
1.710000E+02
1.720000E+02
1.730000E+02
1.740000E+02
1.750000E+02
1.760000E+02
1.770000E+02
1.780000E+02
1.790000E+02
1.800000E+02
1.810000E+02
1.820000E+02
1.830000E+02
1.840000E+02
1.850000E+02
1.860000E+02
1.870000E+02
1.880000E+02
1.890000E+02
1.900000E+02
1.910000E+02
1.920000E+02
1.930000E+02
1.940000E+02
1.950000E+02
1.960000E+02
1.970000E+02
1.980000E+02
1.990000E+02
2.000000E+02
0.000000E+00
1.000000E+00
2.000000E+00
3.000000E+00
4.000000E+00
5.000000E+00
6.000000E+00
7.000000E+00
8.000000E+00
9.000000E+00
1.000000E+01
1.100000E+01
1.200000E+01
1.300000E+01
1.400000E+01
1.500000E+01
1.600000E+01
1.700000E+01
1.800000E+01
1.900000E+01
2.000000E+01
2.100000E+01
2.200000E+01
2.300000E+01
2.400000E+01
2.500000E+01
2.600000E+01
2.700000E+01
2.800000E+01
2.900000E+01
3.000000E+01
3.100000E+01
3.200000E+01
3.300000E+01
3.400000E+01
3.500000E+01
3.600000E+01
3.700000E+01
3.800000E+01
3.900000E+01
4.000000E+01
4.100000E+01
4.200000E+01
4.300000E+01
4.400000E+01
4.500000E+01
4.600000E+01
4.700000E+01
4.800000E+01
4.900000E+01
5.000000E+01
5.100000E+01
5.200000E+01
5.300000E+01
5.400000E+01
5.500000E+01
5.600000E+01
5.700000E+01
5.800000E+01
5.900000E+01
6.000000E+01
6.100000E+01
6.200000E+01
6.300000E+01
6.400000E+01
6.500000E+01
6.600000E+01
6.700000E+01
6.800000E+01
6.900000E+01
7.000000E+01
7.100000E+01
7.200000E+01
7.300000E+01
7.400000E+01
7.500000E+01
7.600000E+01
7.700000E+01
7.800000E+01
7.900000E+01
8.000000E+01
8.100000E+01
8.200000E+01
8.300000E+01
8.400000E+01
8.500000E+01
8.600000E+01
8.700000E+01
8.800000E+01
8.900000E+01
9.000000E+01
9.100000E+01
9.200000E+01
9.300000E+01
9.400000E+01
9.500000E+01
9.600000E+01
9.700000E+01
9.800000E+01
9.900000E+01
1.000000E+02
1.010000E+02
1.020000E+02
1.030000E+02
1.040000E+02
1.050000E+02
1.060000E+02
1.070000E+02
1.080000E+02
1.090000E+02
1.100000E+02
1.110000E+02
1.120000E+02
1.130000E+02
1.140000E+02
1.150000E+02
1.160000E+02
1.170000E+02
1.180000E+02
1.190000E+02
1.200000E+02
1.210000E+02
1.220000E+02
1.230000E+02
1.240000E+02
1.250000E+02
1.260000E+02
1.270000E+02
1.280000E+02
1.290000E+02
1.300000E+02
1.310000E+02
1.320000E+02
1.330000E+02
1.340000E+02
1.350000E+02
1.360000E+02
1.370000E+02
1.380000E+02
1.390000E+02
1.400000E+02
1.410000E+02
1.420000E+02
1.430000E+02
1.440000E+02
1.450000E+02
1.460000E+02
1.470000E+02
1.480000E+02
1.490000E+02
1.500000E+02
1.510000E+02
1.520000E+02
1.530000E+02
1.540000E+02
1.550000E+02
1.560000E+02
1.570000E+02
1.580000E+02
1.590000E+02
1.600000E+02
1.610000E+02
1.620000E+02
1.630000E+02
1.640000E+02
1.650000E+02
1.660000E+02
1.670000E+02
1.680000E+02
1.690000E+02
1.700000E+02
1.710000E+02
1.720000E+02
1.730000E+02
1.740000E+02
1.750000E+02
1.760000E+02
1.770000E+02
1.780000E+02
1.790000E+02
1.800000E+02
1.810000E+02
1.820000E+02
1.830000E+02
1.840000E+02
1.850000E+02
1.860000E+02
1.870000E+02
1.880000E+02
1.890000E+02
1.900000E+02
1.910000E+02
1.920000E+02
1.930000E+02
1.940000E+02
1.950000E+02
1.960000E+02
1.970000E+02
1.980000E+02
1.990000E+02
2.000000E+02
0.000000E+00
1.000000E+00
2.000000E+00
3.000000E+00
4.000000E+00
5.000000E+00
6.000000E+00
7.000000E+00
8.000000E+00
9.000000E+00
1.000000E+01
1.100000E+01
1.200000E+01
1.300000E+01
1.400000E+01
1.500000E+01
1.600000E+01
1.700000E+01
1.800000E+01
1.900000E+01
2.000000E+01
2.100000E+01
2.200000E+01
2.300000E+01
2.400000E+01
2.500000E+01
2.600000E+01
2.700000E+01
2.800000E+01
2.900000E+01
3.000000E+01
3.100000E+01
3.200000E+01
3.300000E+01
3.400000E+01
3.500000E+01
3.600000E+01
3.700000E+01
3.800000E+01
3.900000E+01
4.000000E+01
4.100000E+01
4.200000E+01
4.300000E+01
4.400000E+01
4.500000E+01
4.600000E+01
4.700000E+01
4.800000E+01
4.900000E+01
5.000000E+01
5.100000E+01
5.200000E+01
5.300000E+01
5.400000E+01
5.500000E+01
5.600000E+01
5.700000E+01
5.800000E+01
5.900000E+01
6.000000E+01
6.100000E+01
6.200000E+01
6.300000E+01
6.400000E+01
6.500000E+01
6.600000E+01
6.700000E+01
6.800000E+01
6.900000E+01
7.000000E+01
7.100000E+01
7.200000E+01
7.300000E+01
7.400000E+01
7.500000E+01
7.600000E+01
7.700000E+01
7.800000E+01
7.900000E+01
8.000000E+01
8.100000E+01
8.200000E+01
8.300000E+01
8.400000E+01
8.500000E+01
8.600000E+01
8.700000E+01
8.800000E+01
8.900000E+01
9.000000E+01
9.100000E+01
9.200000E+01
9.300000E+01
9.400000E+01
9.500000E+01
9.600000E+01
9.700000E+01
9.800000E+01
9.900000E+01
1.000000E+02
1.010000E+02
1.020000E+02
1.030000E+02
1.040000E+02
1.050000E+02
1.060000E+02
1.070000E+02
1.080000E+02
1.090000E+02
1.100000E+02
1.110000E+02
1.120000E+02
1.130000E+02
1.140000E+02
1.150000E+02
1.160000E+02
1.170000E+02
1.180000E+02
1.190000E+02
1.200000E+02
1.210000E+02
1.220000E+02
1.230000E+02
1.240000E+02
1.250000E+02
1.260000E+02
1.270000E+02
1.280000E+02
1.290000E+02
1.300000E+02
1.310000E+02
1.320000E+02
1.330000E+02
1.340000E+02
1.350000E+02
1.360000E+02
1.370000E+02
1.380000E+02
1.390000E+02
1.400000E+02
1.410000E+02
1.420000E+02
1.430000E+02
1.440000E+02
1.450000E+02
1.460000E+02
1.470000E+02
1.480000E+02
1.490000E+02
1.500000E+02
1.510000E+02
1.520000E+02
1.530000E+02
1.540000E+02
1.550000E+02
1.560000E+02
1.570000E+02
1.580000E+02
1.590000E+02
1.600000E+02
1.610000E+02
1.620000E+02
1.630000E+02
1.640000E+02
1.650000E+02
1.660000E+02
1.670000E+02
1.680000E+02
1.690000E+02
1.700000E+02
1.710000E+02
1.720000E+02
1.730000E+02
1.740000E+02
1.750000E+02
1.760000E+02
1.770000E+02
1.780000E+02
1.790000E+02
1.800000E+02
1.810000E+02
1.820000E+02
1.830000E+02
1.840000E+02
1.850000E+02
1.860000E+02
1.870000E+02
1.880000E+02
1.890000E+02
1.900000E+02
1.910000E+02
1.920000E+02
1.930000E+02
1.940000E+02
1.950000E+02
1.960000E+02
1.970000E+02
1.980000E+02
1.990000E+02
2.000000E+02
0.000000E+00
1.000000E+00
2.000000E+00
3.000000E+00
4.000000E+00
5.000000E+00
6.000000E+00
7.000000E+00
8.000000E+00
9.000000E+00
1.000000E+01
1.100000E+01
1.200000E+01
1.300000E+01
1.400000E+01
1.500000E+01
1.600000E+01
1.700000E+01
1.800000E+01
1.900000E+01
2.000000E+01
2.100000E+01
2.200000E+01
2.300000E+01
2.400000E+01
2.500000E+01
2.600000E+01
2.700000E+01
2.800000E+01
2.900000E+01
3.000000E+01
3.100000E+01
3.200000E+01
3.300000E+01
3.400000E+01
3.500000E+01
3.600000E+01
3.700000E+01
3.800000E+01
3.900000E+01
4.000000E+01
4.100000E+01
4.200000E+01
4.300000E+01
4.400000E+01
4.500000E+01
4.600000E+01
4.700000E+01
4.800000E+01
4.900000E+01
5.000000E+01
5.100000E+01
5.200000E+01
5.300000E+01
5.400000E+01
5.500000E+01
5.600000E+01
5.700000E+01
5.800000E+01
5.900000E+01
6.000000E+01
6.100000E+01
6.200000E+01
6.300000E+01
6.400000E+01
6.500000E+01
6.600000E+01
6.700000E+01
6.800000E+01
6.900000E+01
7.000000E+01
7.100000E+01
7.200000E+01
7.300000E+01
7.400000E+01
7.500000E+01
7.600000E+01
7.700000E+01
7.800000E+01
7.900000E+01
8.000000E+01
8.100000E+01
8.200000E+01
8.300000E+01
8.400000E+01
8.500000E+01
8.600000E+01
8.700000E+01
8.800000E+01
8.900000E+01
9.000000E+01
9.100000E+01
9.200000E+01
9.300000E+01
9.400000E+01
9.500000E+01
9.600000E+01
9.700000E+01
9.800000E+01
9.900000E+01
1.000000E+02
1.010000E+02
1.020000E+02
1.030000E+02
1.040000E+02
1.050000E+02
1.060000E+02
1.070000E+02
1.080000E+02
1.090000E+02
1.100000E+02
1.110000E+02
1.120000E+02
1.130000E+02
1.140000E+02
1.150000E+02
1.160000E+02
1.170000E+02
1.180000E+02
1.190000E+02
1.200000E+02
1.210000E+02
1.220000E+02
1.230000E+02
1.240000E+02
1.250000E+02
1.260000E+02
1.270000E+02
1.280000E+02
1.290000E+02
1.300000E+02
1.310000E+02
1.320000E+02
1.330000E+02
1.340000E+02
1.350000E+02
1.360000E+02
1.370000E+02
1.380000E+02
1.390000E+02
1.400000E+02
1.410000E+02
1.420000E+02
1.430000E+02
1.440000E+02
1.450000E+02
1.460000E+02
1.470000E+02
1.480000E+02
1.490000E+02
1.500000E+02
1.510000E+02
1.520000E+02
1.530000E+02
1.540000E+02
1.550000E+02
1.560000E+02
1.570000E+02
1.580000E+02
1.590000E+02
1.600000E+02
1.610000E+02
1.620000E+02
1.630000E+02
1.640000E+02
1.650000E+02
1.660000E+02
1.670000E+02
1.680000E+02
1.690000E+02
1.700000E+02
1.710000E+02
1.720000E+02
1.730000E+02
1.740000E+02
1.750000E+02
1.760000E+02
1.770000E+02
1.780000E+02
1.790000E+02
1.800000E+02
1.810000E+02
1.820000E+02
1.830000E+02
1.840000E+02
1.850000E+02
1.860000E+02
1.870000E+02
1.880000E+02
1.890000E+02
1.900000E+02
1.910000E+02
1.920000E+02
1.930000E+02
1.940000E+02
1.950000E+02
1.960000E+02
1.970000E+02
1.980000E+02
1.990000E+02
2.000000E+02
0.000000E+00
1.000000E+00
2.000000E+00
3.000000E+00
4.000000E+00
5.000000E+00
6.000000E+00
7.000000E+00
8.000000E+00
9.000000E+00
1.000000E+01
1.100000E+01
1.200000E+01
1.300000E+01
1.400000E+01
1.500000E+01
1.600000E+01
1.700000E+01
1.800000E+01
1.900000E+01
2.000000E+01
2.100000E+01
2.200000E+01
2.300000E+01
2.400000E+01
2.500000E+01
2.600000E+01
2.700000E+01
2.800000E+01
2.900000E+01
3.000000E+01
3.100000E+01
3.200000E+01
3.300000E+01
3.400000E+01
3.500000E+01
3.600000E+01
3.700000E+01
3.800000E+01
3.900000E+01
4.000000E+01
4.100000E+01
4.200000E+01
4.300000E+01
4.400000E+01
4.500000E+01
4.600000E+01
4.700000E+01
4.800000E+01
4.900000E+01
5.000000E+01
5.100000E+01
5.200000E+01
5.300000E+01
5.400000E+01
5.500000E+01
5.600000E+01
5.700000E+01
5.800000E+01
5.900000E+01
6.000000E+01
6.100000E+01
6.200000E+01
6.300000E+01
6.400000E+01
6.500000E+01
6.600000E+01
6.700000E+01
6.800000E+01
6.900000E+01
7.000000E+01
7.100000E+01
7.200000E+01
7.300000E+01
7.400000E+01
7.500000E+01
7.600000E+01
7.700000E+01
7.800000E+01
7.900000E+01
8.000000E+01
8.100000E+01
8.200000E+01
8.300000E+01
8.400000E+01
8.500000E+01
8.600000E+01
8.700000E+01
[truncated: 166,089 more chars]
