# Supplementary material for: Visualization of porosity and pore size gradients in electrospun scaffolds using laser metrology
Source: PLoS One. 2023 Mar 9;18(3):e0282903. doi: 10.1371/journal.pone.0282903 (PMC9997878; doi:10.1371/journal.pone.0282903)
Supplement: S1 Data — (GZ) [file pone.0282903.s002.gz › data/Thickness&Porosity/163.DepositThickness.txt]

THETA
0.000000E+00
0.000000E+00
0.000000E+00
0.000000E+00
0.000000E+00
0.000000E+00
0.000000E+00
0.000000E+00
0.000000E+00
0.000000E+00
0.000000E+00
0.000000E+00
0.000000E+00
0.000000E+00
0.000000E+00
0.000000E+00
0.000000E+00
0.000000E+00
0.000000E+00
0.000000E+00
0.000000E+00
0.000000E+00
0.000000E+00
0.000000E+00
0.000000E+00
0.000000E+00
0.000000E+00
0.000000E+00
0.000000E+00
0.000000E+00
0.000000E+00
0.000000E+00
0.000000E+00
0.000000E+00
0.000000E+00
0.000000E+00
0.000000E+00
0.000000E+00
0.000000E+00
0.000000E+00
0.000000E+00
0.000000E+00
0.000000E+00
0.000000E+00
0.000000E+00
0.000000E+00
0.000000E+00
0.000000E+00
0.000000E+00
0.000000E+00
0.000000E+00
0.000000E+00
0.000000E+00
0.000000E+00
0.000000E+00
0.000000E+00
0.000000E+00
0.000000E+00
0.000000E+00
0.000000E+00
0.000000E+00
0.000000E+00
0.000000E+00
0.000000E+00
0.000000E+00
0.000000E+00
0.000000E+00
0.000000E+00
0.000000E+00
0.000000E+00
0.000000E+00
0.000000E+00
0.000000E+00
0.000000E+00
0.000000E+00
0.000000E+00
0.000000E+00
0.000000E+00
0.000000E+00
0.000000E+00
0.000000E+00
0.000000E+00
0.000000E+00
0.000000E+00
0.000000E+00
0.000000E+00
0.000000E+00
0.000000E+00
0.000000E+00
0.000000E+00
0.000000E+00
0.000000E+00
0.000000E+00
0.000000E+00
0.000000E+00
0.000000E+00
0.000000E+00
0.000000E+00
0.000000E+00
0.000000E+00
0.000000E+00
0.000000E+00
0.000000E+00
0.000000E+00
0.000000E+00
0.000000E+00
0.000000E+00
0.000000E+00
0.000000E+00
0.000000E+00
0.000000E+00
0.000000E+00
0.000000E+00
0.000000E+00
0.000000E+00
0.000000E+00
0.000000E+00
0.000000E+00
0.000000E+00
0.000000E+00
0.000000E+00
0.000000E+00
0.000000E+00
0.000000E+00
0.000000E+00
0.000000E+00
0.000000E+00
0.000000E+00
0.000000E+00
0.000000E+00
0.000000E+00
0.000000E+00
0.000000E+00
0.000000E+00
0.000000E+00
0.000000E+00
0.000000E+00
0.000000E+00
0.000000E+00
0.000000E+00
0.000000E+00
0.000000E+00
0.000000E+00
0.000000E+00
0.000000E+00
0.000000E+00
0.000000E+00
0.000000E+00
0.000000E+00
0.000000E+00
0.000000E+00
0.000000E+00
0.000000E+00
0.000000E+00
0.000000E+00
0.000000E+00
0.000000E+00
0.000000E+00
0.000000E+00
0.000000E+00
0.000000E+00
0.000000E+00
0.000000E+00
0.000000E+00
0.000000E+00
0.000000E+00
0.000000E+00
0.000000E+00
0.000000E+00
0.000000E+00
0.000000E+00
0.000000E+00
0.000000E+00
0.000000E+00
0.000000E+00
0.000000E+00
0.000000E+00
0.000000E+00
0.000000E+00
0.000000E+00
0.000000E+00
0.000000E+00
0.000000E+00
0.000000E+00
0.000000E+00
0.000000E+00
0.000000E+00
0.000000E+00
0.000000E+00
0.000000E+00
0.000000E+00
0.000000E+00
0.000000E+00
0.000000E+00
0.000000E+00
0.000000E+00
0.000000E+00
0.000000E+00
0.000000E+00
0.000000E+00
0.000000E+00
5.000000E+00
5.000000E+00
5.000000E+00
5.000000E+00
5.000000E+00
5.000000E+00
5.000000E+00
5.000000E+00
5.000000E+00
5.000000E+00
5.000000E+00
5.000000E+00
5.000000E+00
5.000000E+00
5.000000E+00
5.000000E+00
5.000000E+00
5.000000E+00
5.000000E+00
5.000000E+00
5.000000E+00
5.000000E+00
5.000000E+00
5.000000E+00
5.000000E+00
5.000000E+00
5.000000E+00
5.000000E+00
5.000000E+00
5.000000E+00
5.000000E+00
5.000000E+00
5.000000E+00
5.000000E+00
5.000000E+00
5.000000E+00
5.000000E+00
5.000000E+00
5.000000E+00
5.000000E+00
5.000000E+00
5.000000E+00
5.000000E+00
5.000000E+00
5.000000E+00
5.000000E+00
5.000000E+00
5.000000E+00
5.000000E+00
5.000000E+00
5.000000E+00
5.000000E+00
5.000000E+00
5.000000E+00
5.000000E+00
5.000000E+00
5.000000E+00
5.000000E+00
5.000000E+00
5.000000E+00
5.000000E+00
5.000000E+00
5.000000E+00
5.000000E+00
5.000000E+00
5.000000E+00
5.000000E+00
5.000000E+00
5.000000E+00
5.000000E+00
5.000000E+00
5.000000E+00
5.000000E+00
5.000000E+00
5.000000E+00
5.000000E+00
5.000000E+00
5.000000E+00
5.000000E+00
5.000000E+00
5.000000E+00
5.000000E+00
5.000000E+00
5.000000E+00
5.000000E+00
5.000000E+00
5.000000E+00
5.000000E+00
5.000000E+00
5.000000E+00
5.000000E+00
5.000000E+00
5.000000E+00
5.000000E+00
5.000000E+00
5.000000E+00
5.000000E+00
5.000000E+00
5.000000E+00
5.000000E+00
5.000000E+00
5.000000E+00
5.000000E+00
5.000000E+00
5.000000E+00
5.000000E+00
5.000000E+00
5.000000E+00
5.000000E+00
5.000000E+00
5.000000E+00
5.000000E+00
5.000000E+00
5.000000E+00
5.000000E+00
5.000000E+00
5.000000E+00
5.000000E+00
5.000000E+00
5.000000E+00
5.000000E+00
5.000000E+00
5.000000E+00
5.000000E+00
5.000000E+00
5.000000E+00
5.000000E+00
5.000000E+00
5.000000E+00
5.000000E+00
5.000000E+00
5.000000E+00
5.000000E+00
5.000000E+00
5.000000E+00
5.000000E+00
5.000000E+00
5.000000E+00
5.000000E+00
5.000000E+00
5.000000E+00
5.000000E+00
5.000000E+00
5.000000E+00
5.000000E+00
5.000000E+00
5.000000E+00
5.000000E+00
5.000000E+00
5.000000E+00
5.000000E+00
5.000000E+00
5.000000E+00
5.000000E+00
5.000000E+00
5.000000E+00
5.000000E+00
5.000000E+00
5.000000E+00
5.000000E+00
5.000000E+00
5.000000E+00
5.000000E+00
5.000000E+00
5.000000E+00
5.000000E+00
5.000000E+00
5.000000E+00
5.000000E+00
5.000000E+00
5.000000E+00
5.000000E+00
5.000000E+00
5.000000E+00
5.000000E+00
5.000000E+00
5.000000E+00
5.000000E+00
5.000000E+00
5.000000E+00
5.000000E+00
5.000000E+00
5.000000E+00
5.000000E+00
5.000000E+00
5.000000E+00
5.000000E+00
5.000000E+00
5.000000E+00
5.000000E+00
5.000000E+00
5.000000E+00
5.000000E+00
5.000000E+00
5.000000E+00
5.000000E+00
5.000000E+00
5.000000E+00
5.000000E+00
5.000000E+00
5.000000E+00
1.000000E+01
1.000000E+01
1.000000E+01
1.000000E+01
1.000000E+01
1.000000E+01
1.000000E+01
1.000000E+01
1.000000E+01
1.000000E+01
1.000000E+01
1.000000E+01
1.000000E+01
1.000000E+01
1.000000E+01
1.000000E+01
1.000000E+01
1.000000E+01
1.000000E+01
1.000000E+01
1.000000E+01
1.000000E+01
1.000000E+01
1.000000E+01
1.000000E+01
1.000000E+01
1.000000E+01
1.000000E+01
1.000000E+01
1.000000E+01
1.000000E+01
1.000000E+01
1.000000E+01
1.000000E+01
1.000000E+01
1.000000E+01
1.000000E+01
1.000000E+01
1.000000E+01
1.000000E+01
1.000000E+01
1.000000E+01
1.000000E+01
1.000000E+01
1.000000E+01
1.000000E+01
1.000000E+01
1.000000E+01
1.000000E+01
1.000000E+01
1.000000E+01
1.000000E+01
1.000000E+01
1.000000E+01
1.000000E+01
1.000000E+01
1.000000E+01
1.000000E+01
1.000000E+01
1.000000E+01
1.000000E+01
1.000000E+01
1.000000E+01
1.000000E+01
1.000000E+01
1.000000E+01
1.000000E+01
1.000000E+01
1.000000E+01
1.000000E+01
1.000000E+01
1.000000E+01
1.000000E+01
1.000000E+01
1.000000E+01
1.000000E+01
1.000000E+01
1.000000E+01
1.000000E+01
1.000000E+01
1.000000E+01
1.000000E+01
1.000000E+01
1.000000E+01
1.000000E+01
1.000000E+01
1.000000E+01
1.000000E+01
1.000000E+01
1.000000E+01
1.000000E+01
1.000000E+01
1.000000E+01
1.000000E+01
1.000000E+01
1.000000E+01
1.000000E+01
1.000000E+01
1.000000E+01
1.000000E+01
1.000000E+01
1.000000E+01
1.000000E+01
1.000000E+01
1.000000E+01
1.000000E+01
1.000000E+01
1.000000E+01
1.000000E+01
1.000000E+01
1.000000E+01
1.000000E+01
1.000000E+01
1.000000E+01
1.000000E+01
1.000000E+01
1.000000E+01
1.000000E+01
1.000000E+01
1.000000E+01
1.000000E+01
1.000000E+01
1.000000E+01
1.000000E+01
1.000000E+01
1.000000E+01
1.000000E+01
1.000000E+01
1.000000E+01
1.000000E+01
1.000000E+01
1.000000E+01
1.000000E+01
1.000000E+01
1.000000E+01
1.000000E+01
1.000000E+01
1.000000E+01
1.000000E+01
1.000000E+01
1.000000E+01
1.000000E+01
1.000000E+01
1.000000E+01
1.000000E+01
1.000000E+01
1.000000E+01
1.000000E+01
1.000000E+01
1.000000E+01
1.000000E+01
1.000000E+01
1.000000E+01
1.000000E+01
1.000000E+01
1.000000E+01
1.000000E+01
1.000000E+01
1.000000E+01
1.000000E+01
1.000000E+01
1.000000E+01
1.000000E+01
1.000000E+01
1.000000E+01
1.000000E+01
1.000000E+01
1.000000E+01
1.000000E+01
1.000000E+01
1.000000E+01
1.000000E+01
1.000000E+01
1.000000E+01
1.000000E+01
1.000000E+01
1.000000E+01
1.000000E+01
1.000000E+01
1.000000E+01
1.000000E+01
1.000000E+01
1.000000E+01
1.000000E+01
1.000000E+01
1.000000E+01
1.000000E+01
1.000000E+01
1.000000E+01
1.000000E+01
1.000000E+01
1.000000E+01
1.000000E+01
1.000000E+01
1.000000E+01
1.000000E+01
1.000000E+01
1.000000E+01
1.000000E+01
1.000000E+01
1.000000E+01
1.500000E+01
1.500000E+01
1.500000E+01
1.500000E+01
1.500000E+01
1.500000E+01
1.500000E+01
1.500000E+01
1.500000E+01
1.500000E+01
1.500000E+01
1.500000E+01
1.500000E+01
1.500000E+01
1.500000E+01
1.500000E+01
1.500000E+01
1.500000E+01
1.500000E+01
1.500000E+01
1.500000E+01
1.500000E+01
1.500000E+01
1.500000E+01
1.500000E+01
1.500000E+01
1.500000E+01
1.500000E+01
1.500000E+01
1.500000E+01
1.500000E+01
1.500000E+01
1.500000E+01
1.500000E+01
1.500000E+01
1.500000E+01
1.500000E+01
1.500000E+01
1.500000E+01
1.500000E+01
1.500000E+01
1.500000E+01
1.500000E+01
1.500000E+01
1.500000E+01
1.500000E+01
1.500000E+01
1.500000E+01
1.500000E+01
1.500000E+01
1.500000E+01
1.500000E+01
1.500000E+01
1.500000E+01
1.500000E+01
1.500000E+01
1.500000E+01
1.500000E+01
1.500000E+01
1.500000E+01
1.500000E+01
1.500000E+01
1.500000E+01
1.500000E+01
1.500000E+01
1.500000E+01
1.500000E+01
1.500000E+01
1.500000E+01
1.500000E+01
1.500000E+01
1.500000E+01
1.500000E+01
1.500000E+01
1.500000E+01
1.500000E+01
1.500000E+01
1.500000E+01
1.500000E+01
1.500000E+01
1.500000E+01
1.500000E+01
1.500000E+01
1.500000E+01
1.500000E+01
1.500000E+01
1.500000E+01
1.500000E+01
1.500000E+01
1.500000E+01
1.500000E+01
1.500000E+01
1.500000E+01
1.500000E+01
1.500000E+01
1.500000E+01
1.500000E+01
1.500000E+01
1.500000E+01
1.500000E+01
1.500000E+01
1.500000E+01
1.500000E+01
1.500000E+01
1.500000E+01
1.500000E+01
1.500000E+01
1.500000E+01
1.500000E+01
1.500000E+01
1.500000E+01
1.500000E+01
1.500000E+01
1.500000E+01
1.500000E+01
1.500000E+01
1.500000E+01
1.500000E+01
1.500000E+01
1.500000E+01
1.500000E+01
1.500000E+01
1.500000E+01
1.500000E+01
1.500000E+01
1.500000E+01
1.500000E+01
1.500000E+01
1.500000E+01
1.500000E+01
1.500000E+01
1.500000E+01
1.500000E+01
1.500000E+01
1.500000E+01
1.500000E+01
1.500000E+01
1.500000E+01
1.500000E+01
1.500000E+01
1.500000E+01
1.500000E+01
1.500000E+01
1.500000E+01
1.500000E+01
1.500000E+01
1.500000E+01
1.500000E+01
1.500000E+01
1.500000E+01
1.500000E+01
1.500000E+01
1.500000E+01
1.500000E+01
1.500000E+01
1.500000E+01
1.500000E+01
1.500000E+01
1.500000E+01
1.500000E+01
1.500000E+01
1.500000E+01
1.500000E+01
1.500000E+01
1.500000E+01
1.500000E+01
1.500000E+01
1.500000E+01
1.500000E+01
1.500000E+01
1.500000E+01
1.500000E+01
1.500000E+01
1.500000E+01
1.500000E+01
1.500000E+01
1.500000E+01
1.500000E+01
1.500000E+01
1.500000E+01
1.500000E+01
1.500000E+01
1.500000E+01
1.500000E+01
1.500000E+01
1.500000E+01
1.500000E+01
1.500000E+01
1.500000E+01
1.500000E+01
1.500000E+01
1.500000E+01
1.500000E+01
1.500000E+01
1.500000E+01
1.500000E+01
1.500000E+01
1.500000E+01
1.500000E+01
1.500000E+01
1.500000E+01
2.000000E+01
2.000000E+01
2.000000E+01
2.000000E+01
2.000000E+01
2.000000E+01
2.000000E+01
2.000000E+01
2.000000E+01
2.000000E+01
2.000000E+01
2.000000E+01
2.000000E+01
2.000000E+01
2.000000E+01
2.000000E+01
2.000000E+01
2.000000E+01
2.000000E+01
2.000000E+01
2.000000E+01
2.000000E+01
2.000000E+01
2.000000E+01
2.000000E+01
2.000000E+01
2.000000E+01
2.000000E+01
2.000000E+01
2.000000E+01
2.000000E+01
2.000000E+01
2.000000E+01
2.000000E+01
2.000000E+01
2.000000E+01
2.000000E+01
2.000000E+01
2.000000E+01
2.000000E+01
2.000000E+01
2.000000E+01
2.000000E+01
2.000000E+01
2.000000E+01
2.000000E+01
2.000000E+01
2.000000E+01
2.000000E+01
2.000000E+01
2.000000E+01
2.000000E+01
2.000000E+01
2.000000E+01
2.000000E+01
2.000000E+01
2.000000E+01
2.000000E+01
2.000000E+01
2.000000E+01
2.000000E+01
2.000000E+01
2.000000E+01
2.000000E+01
2.000000E+01
2.000000E+01
2.000000E+01
2.000000E+01
2.000000E+01
2.000000E+01
2.000000E+01
2.000000E+01
2.000000E+01
2.000000E+01
2.000000E+01
2.000000E+01
2.000000E+01
2.000000E+01
2.000000E+01
2.000000E+01
2.000000E+01
2.000000E+01
2.000000E+01
2.000000E+01
2.000000E+01
2.000000E+01
2.000000E+01
2.000000E+01
2.000000E+01
2.000000E+01
2.000000E+01
2.000000E+01
2.000000E+01
2.000000E+01
2.000000E+01
2.000000E+01
2.000000E+01
2.000000E+01
2.000000E+01
2.000000E+01
2.000000E+01
2.000000E+01
2.000000E+01
2.000000E+01
2.000000E+01
2.000000E+01
2.000000E+01
2.000000E+01
2.000000E+01
2.000000E+01
2.000000E+01
2.000000E+01
2.000000E+01
2.000000E+01
2.000000E+01
2.000000E+01
2.000000E+01
2.000000E+01
2.000000E+01
2.000000E+01
2.000000E+01
2.000000E+01
2.000000E+01
2.000000E+01
2.000000E+01
2.000000E+01
2.000000E+01
2.000000E+01
2.000000E+01
2.000000E+01
2.000000E+01
2.000000E+01
2.000000E+01
2.000000E+01
2.000000E+01
2.000000E+01
2.000000E+01
2.000000E+01
2.000000E+01
2.000000E+01
2.000000E+01
2.000000E+01
2.000000E+01
2.000000E+01
2.000000E+01
2.000000E+01
2.000000E+01
2.000000E+01
2.000000E+01
2.000000E+01
2.000000E+01
2.000000E+01
2.000000E+01
2.000000E+01
2.000000E+01
2.000000E+01
2.000000E+01
2.000000E+01
2.000000E+01
2.000000E+01
2.000000E+01
2.000000E+01
2.000000E+01
2.000000E+01
2.000000E+01
2.000000E+01
2.000000E+01
2.000000E+01
2.000000E+01
2.000000E+01
2.000000E+01
2.000000E+01
2.000000E+01
2.000000E+01
2.000000E+01
2.000000E+01
2.000000E+01
2.000000E+01
2.000000E+01
2.000000E+01
2.000000E+01
2.000000E+01
2.000000E+01
2.000000E+01
2.000000E+01
2.000000E+01
2.000000E+01
2.000000E+01
2.000000E+01
2.000000E+01
2.000000E+01
2.000000E+01
2.000000E+01
2.000000E+01
2.000000E+01
2.000000E+01
2.000000E+01
2.000000E+01
2.000000E+01
2.000000E+01
2.000000E+01
2.500000E+01
2.500000E+01
2.500000E+01
2.500000E+01
2.500000E+01
2.500000E+01
2.500000E+01
2.500000E+01
2.500000E+01
2.500000E+01
2.500000E+01
2.500000E+01
2.500000E+01
2.500000E+01
2.500000E+01
2.500000E+01
2.500000E+01
2.500000E+01
2.500000E+01
2.500000E+01
2.500000E+01
2.500000E+01
2.500000E+01
2.500000E+01
2.500000E+01
2.500000E+01
2.500000E+01
2.500000E+01
2.500000E+01
2.500000E+01
2.500000E+01
2.500000E+01
2.500000E+01
2.500000E+01
2.500000E+01
2.500000E+01
2.500000E+01
2.500000E+01
2.500000E+01
2.500000E+01
2.500000E+01
2.500000E+01
2.500000E+01
2.500000E+01
2.500000E+01
2.500000E+01
2.500000E+01
2.500000E+01
2.500000E+01
2.500000E+01
2.500000E+01
2.500000E+01
2.500000E+01
2.500000E+01
2.500000E+01
2.500000E+01
2.500000E+01
2.500000E+01
2.500000E+01
2.500000E+01
2.500000E+01
2.500000E+01
2.500000E+01
2.500000E+01
2.500000E+01
2.500000E+01
2.500000E+01
2.500000E+01
2.500000E+01
2.500000E+01
2.500000E+01
2.500000E+01
2.500000E+01
2.500000E+01
2.500000E+01
2.500000E+01
2.500000E+01
2.500000E+01
2.500000E+01
2.500000E+01
2.500000E+01
2.500000E+01
2.500000E+01
2.500000E+01
2.500000E+01
2.500000E+01
2.500000E+01
2.500000E+01
2.500000E+01
2.500000E+01
2.500000E+01
2.500000E+01
2.500000E+01
2.500000E+01
2.500000E+01
2.500000E+01
2.500000E+01
2.500000E+01
2.500000E+01
2.500000E+01
2.500000E+01
2.500000E+01
2.500000E+01
2.500000E+01
2.500000E+01
2.500000E+01
2.500000E+01
2.500000E+01
2.500000E+01
2.500000E+01
2.500000E+01
2.500000E+01
2.500000E+01
2.500000E+01
2.500000E+01
2.500000E+01
2.500000E+01
2.500000E+01
2.500000E+01
2.500000E+01
2.500000E+01
2.500000E+01
2.500000E+01
2.500000E+01
2.500000E+01
2.500000E+01
2.500000E+01
2.500000E+01
2.500000E+01
2.500000E+01
2.500000E+01
2.500000E+01
2.500000E+01
2.500000E+01
2.500000E+01
2.500000E+01
2.500000E+01
2.500000E+01
2.500000E+01
2.500000E+01
2.500000E+01
2.500000E+01
2.500000E+01
2.500000E+01
2.500000E+01
2.500000E+01
2.500000E+01
2.500000E+01
2.500000E+01
2.500000E+01
2.500000E+01
2.500000E+01
2.500000E+01
2.500000E+01
2.500000E+01
2.500000E+01
2.500000E+01
2.500000E+01
2.500000E+01
2.500000E+01
2.500000E+01
2.500000E+01
2.500000E+01
2.500000E+01
2.500000E+01
2.500000E+01
2.500000E+01
2.500000E+01
2.500000E+01
2.500000E+01
2.500000E+01
2.500000E+01
2.500000E+01
2.500000E+01
2.500000E+01
2.500000E+01
2.500000E+01
2.500000E+01
2.500000E+01
2.500000E+01
2.500000E+01
2.500000E+01
2.500000E+01
2.500000E+01
2.500000E+01
2.500000E+01
2.500000E+01
2.500000E+01
2.500000E+01
2.500000E+01
2.500000E+01
2.500000E+01
2.500000E+01
2.500000E+01
2.500000E+01
2.500000E+01
2.500000E+01
2.500000E+01
2.500000E+01
2.500000E+01
2.500000E+01
3.000000E+01
3.000000E+01
3.000000E+01
3.000000E+01
3.000000E+01
3.000000E+01
3.000000E+01
3.000000E+01
3.000000E+01
3.000000E+01
3.000000E+01
3.000000E+01
3.000000E+01
3.000000E+01
3.000000E+01
3.000000E+01
3.000000E+01
3.000000E+01
3.000000E+01
3.000000E+01
3.000000E+01
3.000000E+01
3.000000E+01
3.000000E+01
3.000000E+01
3.000000E+01
3.000000E+01
3.000000E+01
3.000000E+01
3.000000E+01
3.000000E+01
3.000000E+01
3.000000E+01
3.000000E+01
3.000000E+01
3.000000E+01
3.000000E+01
3.000000E+01
3.000000E+01
3.000000E+01
3.000000E+01
3.000000E+01
3.000000E+01
3.000000E+01
3.000000E+01
3.000000E+01
3.000000E+01
3.000000E+01
3.000000E+01
3.000000E+01
3.000000E+01
3.000000E+01
3.000000E+01
3.000000E+01
3.000000E+01
3.000000E+01
3.000000E+01
3.000000E+01
3.000000E+01
3.000000E+01
3.000000E+01
3.000000E+01
3.000000E+01
3.000000E+01
3.000000E+01
3.000000E+01
3.000000E+01
3.000000E+01
3.000000E+01
3.000000E+01
3.000000E+01
3.000000E+01
3.000000E+01
3.000000E+01
3.000000E+01
3.000000E+01
3.000000E+01
3.000000E+01
3.000000E+01
3.000000E+01
3.000000E+01
3.000000E+01
3.000000E+01
3.000000E+01
3.000000E+01
3.000000E+01
3.000000E+01
3.000000E+01
3.000000E+01
3.000000E+01
3.000000E+01
3.000000E+01
3.000000E+01
3.000000E+01
3.000000E+01
3.000000E+01
3.000000E+01
3.000000E+01
3.000000E+01
3.000000E+01
3.000000E+01
3.000000E+01
3.000000E+01
3.000000E+01
3.000000E+01
3.000000E+01
3.000000E+01
3.000000E+01
3.000000E+01
3.000000E+01
3.000000E+01
3.000000E+01
3.000000E+01
3.000000E+01
3.000000E+01
3.000000E+01
3.000000E+01
3.000000E+01
3.000000E+01
3.000000E+01
3.000000E+01
3.000000E+01
3.000000E+01
3.000000E+01
3.000000E+01
3.000000E+01
3.000000E+01
3.000000E+01
3.000000E+01
3.000000E+01
3.000000E+01
3.000000E+01
3.000000E+01
3.000000E+01
3.000000E+01
3.000000E+01
3.000000E+01
3.000000E+01
3.000000E+01
3.000000E+01
3.000000E+01
3.000000E+01
3.000000E+01
3.000000E+01
3.000000E+01
3.000000E+01
3.000000E+01
3.000000E+01
3.000000E+01
3.000000E+01
3.000000E+01
3.000000E+01
3.000000E+01
3.000000E+01
3.000000E+01
3.000000E+01
3.000000E+01
3.000000E+01
3.000000E+01
3.000000E+01
3.000000E+01
3.000000E+01
3.000000E+01
3.000000E+01
3.000000E+01
3.000000E+01
3.000000E+01
3.000000E+01
3.000000E+01
3.000000E+01
3.000000E+01
3.000000E+01
3.000000E+01
3.000000E+01
3.000000E+01
3.000000E+01
3.000000E+01
3.000000E+01
3.000000E+01
3.000000E+01
3.000000E+01
3.000000E+01
3.000000E+01
3.000000E+01
3.000000E+01
3.000000E+01
3.000000E+01
3.000000E+01
3.000000E+01
3.000000E+01
3.000000E+01
3.000000E+01
3.000000E+01
3.000000E+01
3.000000E+01
3.000000E+01
3.000000E+01
3.000000E+01
3.000000E+01
3.000000E+01
3.000000E+01
3.500000E+01
3.500000E+01
3.500000E+01
3.500000E+01
3.500000E+01
3.500000E+01
3.500000E+01
3.500000E+01
3.500000E+01
3.500000E+01
3.500000E+01
3.500000E+01
3.500000E+01
3.500000E+01
3.500000E+01
3.500000E+01
3.500000E+01
3.500000E+01
3.500000E+01
3.500000E+01
3.500000E+01
3.500000E+01
3.500000E+01
3.500000E+01
3.500000E+01
3.500000E+01
3.500000E+01
3.500000E+01
3.500000E+01
3.500000E+01
3.500000E+01
3.500000E+01
3.500000E+01
3.500000E+01
3.500000E+01
3.500000E+01
3.500000E+01
3.500000E+01
3.500000E+01
3.500000E+01
3.500000E+01
3.500000E+01
3.500000E+01
3.500000E+01
3.500000E+01
3.500000E+01
3.500000E+01
3.500000E+01
3.500000E+01
3.500000E+01
3.500000E+01
3.500000E+01
3.500000E+01
3.500000E+01
3.500000E+01
3.500000E+01
3.500000E+01
3.500000E+01
3.500000E+01
3.500000E+01
3.500000E+01
3.500000E+01
3.500000E+01
3.500000E+01
3.500000E+01
3.500000E+01
3.500000E+01
3.500000E+01
3.500000E+01
3.500000E+01
3.500000E+01
3.500000E+01
3.500000E+01
3.500000E+01
3.500000E+01
3.500000E+01
3.500000E+01
3.500000E+01
3.500000E+01
3.500000E+01
3.500000E+01
3.500000E+01
3.500000E+01
3.500000E+01
3.500000E+01
3.500000E+01
3.500000E+01
3.500000E+01
3.500000E+01
3.500000E+01
3.500000E+01
3.500000E+01
3.500000E+01
3.500000E+01
3.500000E+01
3.500000E+01
3.500000E+01
3.500000E+01
3.500000E+01
3.500000E+01
3.500000E+01
3.500000E+01
3.500000E+01
3.500000E+01
3.500000E+01
3.500000E+01
3.500000E+01
3.500000E+01
3.500000E+01
3.500000E+01
3.500000E+01
3.500000E+01
3.500000E+01
3.500000E+01
3.500000E+01
3.500000E+01
3.500000E+01
3.500000E+01
3.500000E+01
3.500000E+01
3.500000E+01
3.500000E+01
3.500000E+01
3.500000E+01
3.500000E+01
3.500000E+01
3.500000E+01
3.500000E+01
3.500000E+01
3.500000E+01
3.500000E+01
3.500000E+01
3.500000E+01
3.500000E+01
3.500000E+01
3.500000E+01
3.500000E+01
3.500000E+01
3.500000E+01
3.500000E+01
3.500000E+01
3.500000E+01
3.500000E+01
3.500000E+01
3.500000E+01
3.500000E+01
3.500000E+01
3.500000E+01
3.500000E+01
3.500000E+01
3.500000E+01
3.500000E+01
3.500000E+01
3.500000E+01
3.500000E+01
3.500000E+01
3.500000E+01
3.500000E+01
3.500000E+01
3.500000E+01
3.500000E+01
3.500000E+01
3.500000E+01
3.500000E+01
3.500000E+01
3.500000E+01
3.500000E+01
3.500000E+01
3.500000E+01
3.500000E+01
3.500000E+01
3.500000E+01
3.500000E+01
3.500000E+01
3.500000E+01
3.500000E+01
3.500000E+01
3.500000E+01
3.500000E+01
3.500000E+01
3.500000E+01
3.500000E+01
3.500000E+01
3.500000E+01
3.500000E+01
3.500000E+01
3.500000E+01
3.500000E+01
3.500000E+01
3.500000E+01
3.500000E+01
3.500000E+01
3.500000E+01
3.500000E+01
3.500000E+01
3.500000E+01
3.500000E+01
3.500000E+01
3.500000E+01
3.500000E+01
3.500000E+01
4.000000E+01
4.000000E+01
4.000000E+01
4.000000E+01
4.000000E+01
4.000000E+01
4.000000E+01
4.000000E+01
4.000000E+01
4.000000E+01
4.000000E+01
4.000000E+01
4.000000E+01
4.000000E+01
4.000000E+01
4.000000E+01
4.000000E+01
4.000000E+01
4.000000E+01
4.000000E+01
4.000000E+01
4.000000E+01
4.000000E+01
4.000000E+01
4.000000E+01
4.000000E+01
4.000000E+01
4.000000E+01
4.000000E+01
4.000000E+01
4.000000E+01
4.000000E+01
4.000000E+01
4.000000E+01
4.000000E+01
4.000000E+01
4.000000E+01
4.000000E+01
4.000000E+01
4.000000E+01
4.000000E+01
4.000000E+01
4.000000E+01
4.000000E+01
4.000000E+01
4.000000E+01
4.000000E+01
4.000000E+01
4.000000E+01
4.000000E+01
4.000000E+01
4.000000E+01
4.000000E+01
4.000000E+01
4.000000E+01
4.000000E+01
4.000000E+01
4.000000E+01
4.000000E+01
4.000000E+01
4.000000E+01
4.000000E+01
4.000000E+01
4.000000E+01
4.000000E+01
4.000000E+01
4.000000E+01
4.000000E+01
4.000000E+01
4.000000E+01
4.000000E+01
4.000000E+01
4.000000E+01
4.000000E+01
4.000000E+01
4.000000E+01
4.000000E+01
4.000000E+01
4.000000E+01
4.000000E+01
4.000000E+01
4.000000E+01
4.000000E+01
4.000000E+01
4.000000E+01
4.000000E+01
4.000000E+01
4.000000E+01
4.000000E+01
4.000000E+01
4.000000E+01
4.000000E+01
4.000000E+01
4.000000E+01
4.000000E+01
4.000000E+01
4.000000E+01
4.000000E+01
4.000000E+01
4.000000E+01
4.000000E+01
4.000000E+01
4.000000E+01
4.000000E+01
4.000000E+01
4.000000E+01
4.000000E+01
4.000000E+01
4.000000E+01
4.000000E+01
4.000000E+01
4.000000E+01
4.000000E+01
4.000000E+01
4.000000E+01
4.000000E+01
4.000000E+01
4.000000E+01
4.000000E+01
4.000000E+01
4.000000E+01
4.000000E+01
4.000000E+01
4.000000E+01
4.000000E+01
4.000000E+01
4.000000E+01
4.000000E+01
4.000000E+01
4.000000E+01
4.000000E+01
4.000000E+01
4.000000E+01
4.000000E+01
4.000000E+01
4.000000E+01
4.000000E+01
4.000000E+01
4.000000E+01
4.000000E+01
4.000000E+01
4.000000E+01
4.000000E+01
4.000000E+01
4.000000E+01
4.000000E+01
4.000000E+01
4.000000E+01
4.000000E+01
4.000000E+01
4.000000E+01
4.000000E+01
4.000000E+01
4.000000E+01
4.000000E+01
4.000000E+01
4.000000E+01
4.000000E+01
4.000000E+01
4.000000E+01
4.000000E+01
4.000000E+01
4.000000E+01
4.000000E+01
4.000000E+01
4.000000E+01
4.000000E+01
4.000000E+01
4.000000E+01
4.000000E+01
4.000000E+01
4.000000E+01
4.000000E+01
4.000000E+01
4.000000E+01
4.000000E+01
4.000000E+01
4.000000E+01
4.000000E+01
4.000000E+01
4.000000E+01
4.000000E+01
4.000000E+01
4.000000E+01
4.000000E+01
4.000000E+01
4.000000E+01
4.000000E+01
4.000000E+01
4.000000E+01
4.000000E+01
4.000000E+01
4.000000E+01
4.000000E+01
4.000000E+01
4.000000E+01
4.000000E+01
4.000000E+01
4.000000E+01
4.000000E+01
4.000000E+01
4.500000E+01
4.500000E+01
4.500000E+01
4.500000E+01
4.500000E+01
4.500000E+01
4.500000E+01
4.500000E+01
4.500000E+01
4.500000E+01
4.500000E+01
4.500000E+01
4.500000E+01
4.500000E+01
4.500000E+01
4.500000E+01
4.500000E+01
4.500000E+01
4.500000E+01
4.500000E+01
4.500000E+01
4.500000E+01
4.500000E+01
4.500000E+01
4.500000E+01
4.500000E+01
4.500000E+01
4.500000E+01
4.500000E+01
4.500000E+01
4.500000E+01
4.500000E+01
4.500000E+01
4.500000E+01
4.500000E+01
4.500000E+01
4.500000E+01
4.500000E+01
4.500000E+01
4.500000E+01
4.500000E+01
4.500000E+01
4.500000E+01
4.500000E+01
4.500000E+01
4.500000E+01
4.500000E+01
4.500000E+01
4.500000E+01
4.500000E+01
4.500000E+01
4.500000E+01
4.500000E+01
4.500000E+01
4.500000E+01
4.500000E+01
4.500000E+01
4.500000E+01
4.500000E+01
4.500000E+01
4.500000E+01
4.500000E+01
4.500000E+01
4.500000E+01
4.500000E+01
4.500000E+01
4.500000E+01
4.500000E+01
4.500000E+01
4.500000E+01
4.500000E+01
4.500000E+01
4.500000E+01
4.500000E+01
4.500000E+01
4.500000E+01
4.500000E+01
4.500000E+01
4.500000E+01
4.500000E+01
4.500000E+01
4.500000E+01
4.500000E+01
4.500000E+01
4.500000E+01
4.500000E+01
4.500000E+01
4.500000E+01
4.500000E+01
4.500000E+01
4.500000E+01
4.500000E+01
4.500000E+01
4.500000E+01
4.500000E+01
4.500000E+01
4.500000E+01
4.500000E+01
4.500000E+01
4.500000E+01
4.500000E+01
4.500000E+01
4.500000E+01
4.500000E+01
4.500000E+01
4.500000E+01
4.500000E+01
4.500000E+01
4.500000E+01
4.500000E+01
4.500000E+01
4.500000E+01
4.500000E+01
4.500000E+01
4.500000E+01
4.500000E+01
4.500000E+01
4.500000E+01
4.500000E+01
4.500000E+01
4.500000E+01
4.500000E+01
4.500000E+01
4.500000E+01
4.500000E+01
4.500000E+01
4.500000E+01
4.500000E+01
4.500000E+01
4.500000E+01
4.500000E+01
4.500000E+01
4.500000E+01
4.500000E+01
4.500000E+01
4.500000E+01
4.500000E+01
4.500000E+01
4.500000E+01
4.500000E+01
4.500000E+01
4.500000E+01
4.500000E+01
4.500000E+01
4.500000E+01
4.500000E+01
4.500000E+01
4.500000E+01
4.500000E+01
4.500000E+01
4.500000E+01
4.500000E+01
4.500000E+01
4.500000E+01
4.500000E+01
4.500000E+01
4.500000E+01
4.500000E+01
4.500000E+01
4.500000E+01
4.500000E+01
4.500000E+01
4.500000E+01
4.500000E+01
4.500000E+01
4.500000E+01
4.500000E+01
4.500000E+01
4.500000E+01
4.500000E+01
4.500000E+01
4.500000E+01
4.500000E+01
4.500000E+01
4.500000E+01
4.500000E+01
4.500000E+01
4.500000E+01
4.500000E+01
4.500000E+01
4.500000E+01
4.500000E+01
4.500000E+01
4.500000E+01
4.500000E+01
4.500000E+01
4.500000E+01
4.500000E+01
4.500000E+01
4.500000E+01
4.500000E+01
4.500000E+01
4.500000E+01
4.500000E+01
4.500000E+01
4.500000E+01
4.500000E+01
4.500000E+01
4.500000E+01
4.500000E+01
4.500000E+01
5.000000E+01
5.000000E+01
5.000000E+01
5.000000E+01
5.000000E+01
5.000000E+01
5.000000E+01
5.000000E+01
5.000000E+01
5.000000E+01
5.000000E+01
5.000000E+01
5.000000E+01
5.000000E+01
5.000000E+01
5.000000E+01
5.000000E+01
5.000000E+01
5.000000E+01
5.000000E+01
5.000000E+01
5.000000E+01
5.000000E+01
5.000000E+01
5.000000E+01
5.000000E+01
5.000000E+01
5.000000E+01
5.000000E+01
5.000000E+01
5.000000E+01
5.000000E+01
5.000000E+01
5.000000E+01
5.000000E+01
5.000000E+01
5.000000E+01
5.000000E+01
5.000000E+01
5.000000E+01
5.000000E+01
5.000000E+01
5.000000E+01
5.000000E+01
5.000000E+01
5.000000E+01
5.000000E+01
5.000000E+01
5.000000E+01
5.000000E+01
5.000000E+01
5.000000E+01
5.000000E+01
5.000000E+01
5.000000E+01
5.000000E+01
5.000000E+01
5.000000E+01
5.000000E+01
5.000000E+01
5.000000E+01
5.000000E+01
5.000000E+01
5.000000E+01
5.000000E+01
5.000000E+01
5.000000E+01
5.000000E+01
5.000000E+01
5.000000E+01
5.000000E+01
5.000000E+01
5.000000E+01
5.000000E+01
5.000000E+01
5.000000E+01
5.000000E+01
5.000000E+01
5.000000E+01
5.000000E+01
5.000000E+01
5.000000E+01
5.000000E+01
5.000000E+01
5.000000E+01
5.000000E+01
5.000000E+01
5.000000E+01
5.000000E+01
5.000000E+01
5.000000E+01
5.000000E+01
5.000000E+01
5.000000E+01
5.000000E+01
5.000000E+01
5.000000E+01
5.000000E+01
5.000000E+01
5.000000E+01
5.000000E+01
5.000000E+01
5.000000E+01
5.000000E+01
5.000000E+01
5.000000E+01
5.000000E+01
5.000000E+01
5.000000E+01
5.000000E+01
5.000000E+01
5.000000E+01
5.000000E+01
5.000000E+01
5.000000E+01
5.000000E+01
5.000000E+01
5.000000E+01
5.000000E+01
5.000000E+01
5.000000E+01
5.000000E+01
5.000000E+01
5.000000E+01
5.000000E+01
5.000000E+01
5.000000E+01
5.000000E+01
5.000000E+01
5.000000E+01
5.000000E+01
5.000000E+01
5.000000E+01
5.000000E+01
5.000000E+01
5.000000E+01
5.000000E+01
5.000000E+01
5.000000E+01
5.000000E+01
5.000000E+01
5.000000E+01
5.000000E+01
5.000000E+01
5.000000E+01
5.000000E+01
5.000000E+01
5.000000E+01
5.000000E+01
5.000000E+01
5.000000E+01
5.000000E+01
5.000000E+01
5.000000E+01
5.000000E+01
5.000000E+01
5.000000E+01
5.000000E+01
5.000000E+01
5.000000E+01
5.000000E+01
5.000000E+01
5.000000E+01
5.000000E+01
5.000000E+01
5.000000E+01
5.000000E+01
5.000000E+01
5.000000E+01
5.000000E+01
5.000000E+01
5.000000E+01
5.000000E+01
5.000000E+01
5.000000E+01
5.000000E+01
5.000000E+01
5.000000E+01
5.000000E+01
5.000000E+01
5.000000E+01
5.000000E+01
5.000000E+01
5.000000E+01
5.000000E+01
5.000000E+01
5.000000E+01
5.000000E+01
5.000000E+01
5.000000E+01
5.000000E+01
5.000000E+01
5.000000E+01
5.000000E+01
5.000000E+01
5.000000E+01
5.000000E+01
5.000000E+01
5.000000E+01
5.000000E+01
5.000000E+01
5.500000E+01
5.500000E+01
5.500000E+01
5.500000E+01
5.500000E+01
5.500000E+01
5.500000E+01
5.500000E+01
5.500000E+01
5.500000E+01
5.500000E+01
5.500000E+01
5.500000E+01
5.500000E+01
5.500000E+01
5.500000E+01
5.500000E+01
5.500000E+01
5.500000E+01
5.500000E+01
5.500000E+01
5.500000E+01
5.500000E+01
5.500000E+01
5.500000E+01
5.500000E+01
5.500000E+01
5.500000E+01
5.500000E+01
5.500000E+01
5.500000E+01
5.500000E+01
5.500000E+01
5.500000E+01
5.500000E+01
5.500000E+01
5.500000E+01
5.500000E+01
5.500000E+01
5.500000E+01
5.500000E+01
5.500000E+01
5.500000E+01
5.500000E+01
5.500000E+01
5.500000E+01
5.500000E+01
5.500000E+01
5.500000E+01
5.500000E+01
5.500000E+01
5.500000E+01
5.500000E+01
5.500000E+01
5.500000E+01
5.500000E+01
5.500000E+01
5.500000E+01
5.500000E+01
5.500000E+01
5.500000E+01
5.500000E+01
5.500000E+01
5.500000E+01
5.500000E+01
5.500000E+01
5.500000E+01
5.500000E+01
5.500000E+01
5.500000E+01
5.500000E+01
5.500000E+01
5.500000E+01
5.500000E+01
5.500000E+01
5.500000E+01
5.500000E+01
5.500000E+01
5.500000E+01
5.500000E+01
5.500000E+01
5.500000E+01
5.500000E+01
5.500000E+01
5.500000E+01
5.500000E+01
5.500000E+01
5.500000E+01
5.500000E+01
5.500000E+01
5.500000E+01
5.500000E+01
5.500000E+01
5.500000E+01
5.500000E+01
5.500000E+01
5.500000E+01
5.500000E+01
5.500000E+01
5.500000E+01
5.500000E+01
5.500000E+01
5.500000E+01
5.500000E+01
5.500000E+01
5.500000E+01
5.500000E+01
5.500000E+01
5.500000E+01
5.500000E+01
5.500000E+01
5.500000E+01
5.500000E+01
5.500000E+01
5.500000E+01
5.500000E+01
5.500000E+01
5.500000E+01
5.500000E+01
5.500000E+01
5.500000E+01
5.500000E+01
5.500000E+01
5.500000E+01
5.500000E+01
5.500000E+01
5.500000E+01
5.500000E+01
5.500000E+01
5.500000E+01
5.500000E+01
5.500000E+01
5.500000E+01
5.500000E+01
5.500000E+01
5.500000E+01
5.500000E+01
5.500000E+01
5.500000E+01
5.500000E+01
5.500000E+01
5.500000E+01
5.500000E+01
5.500000E+01
5.500000E+01
5.500000E+01
5.500000E+01
5.500000E+01
5.500000E+01
5.500000E+01
5.500000E+01
5.500000E+01
5.500000E+01
5.500000E+01
5.500000E+01
5.500000E+01
5.500000E+01
5.500000E+01
5.500000E+01
5.500000E+01
5.500000E+01
5.500000E+01
5.500000E+01
5.500000E+01
5.500000E+01
5.500000E+01
5.500000E+01
5.500000E+01
5.500000E+01
5.500000E+01
5.500000E+01
5.500000E+01
5.500000E+01
5.500000E+01
5.500000E+01
5.500000E+01
5.500000E+01
5.500000E+01
5.500000E+01
5.500000E+01
5.500000E+01
5.500000E+01
5.500000E+01
5.500000E+01
5.500000E+01
5.500000E+01
5.500000E+01
5.500000E+01
5.500000E+01
5.500000E+01
5.500000E+01
5.500000E+01
5.500000E+01
5.500000E+01
5.500000E+01
5.500000E+01
5.500000E+01
5.500000E+01
5.500000E+01
5.500000E+01
5.500000E+01
6.000000E+01
6.000000E+01
6.000000E+01
6.000000E+01
6.000000E+01
6.000000E+01
6.000000E+01
6.000000E+01
6.000000E+01
6.000000E+01
6.000000E+01
6.000000E+01
6.000000E+01
6.000000E+01
6.000000E+01
6.000000E+01
6.000000E+01
6.000000E+01
6.000000E+01
6.000000E+01
6.000000E+01
6.000000E+01
6.000000E+01
6.000000E+01
6.000000E+01
6.000000E+01
6.000000E+01
6.000000E+01
6.000000E+01
6.000000E+01
6.000000E+01
6.000000E+01
6.000000E+01
6.000000E+01
6.000000E+01
6.000000E+01
6.000000E+01
6.000000E+01
6.000000E+01
6.000000E+01
6.000000E+01
6.000000E+01
6.000000E+01
6.000000E+01
6.000000E+01
6.000000E+01
6.000000E+01
6.000000E+01
6.000000E+01
6.000000E+01
6.000000E+01
6.000000E+01
6.000000E+01
6.000000E+01
6.000000E+01
6.000000E+01
6.000000E+01
6.000000E+01
6.000000E+01
6.000000E+01
6.000000E+01
6.000000E+01
6.000000E+01
6.000000E+01
6.000000E+01
6.000000E+01
6.000000E+01
6.000000E+01
6.000000E+01
6.000000E+01
6.000000E+01
6.000000E+01
6.000000E+01
6.000000E+01
6.000000E+01
6.000000E+01
6.000000E+01
6.000000E+01
6.000000E+01
6.000000E+01
6.000000E+01
6.000000E+01
6.000000E+01
6.000000E+01
6.000000E+01
6.000000E+01
6.000000E+01
6.000000E+01
6.000000E+01
6.000000E+01
6.000000E+01
6.000000E+01
6.000000E+01
6.000000E+01
6.000000E+01
6.000000E+01
6.000000E+01
6.000000E+01
6.000000E+01
6.000000E+01
6.000000E+01
6.000000E+01
6.000000E+01
6.000000E+01
6.000000E+01
6.000000E+01
6.000000E+01
6.000000E+01
6.000000E+01
6.000000E+01
6.000000E+01
6.000000E+01
6.000000E+01
6.000000E+01
6.000000E+01
6.000000E+01
6.000000E+01
6.000000E+01
6.000000E+01
6.000000E+01
6.000000E+01
6.000000E+01
6.000000E+01
6.000000E+01
6.000000E+01
6.000000E+01
6.000000E+01
6.000000E+01
6.000000E+01
6.000000E+01
6.000000E+01
6.000000E+01
6.000000E+01
6.000000E+01
6.000000E+01
6.000000E+01
6.000000E+01
6.000000E+01
6.000000E+01
6.000000E+01
6.000000E+01
6.000000E+01
6.000000E+01
6.000000E+01
6.000000E+01
6.000000E+01
6.000000E+01
6.000000E+01
6.000000E+01
6.000000E+01
6.000000E+01
6.000000E+01
6.000000E+01
6.000000E+01
6.000000E+01
6.000000E+01
6.000000E+01
6.000000E+01
6.000000E+01
6.000000E+01
6.000000E+01
6.000000E+01
6.000000E+01
6.000000E+01
6.000000E+01
6.000000E+01
6.000000E+01
6.000000E+01
6.000000E+01
6.000000E+01
6.000000E+01
6.000000E+01
6.000000E+01
6.000000E+01
6.000000E+01
6.000000E+01
6.000000E+01
6.000000E+01
6.000000E+01
6.000000E+01
6.000000E+01
6.000000E+01
6.000000E+01
6.000000E+01
6.000000E+01
6.000000E+01
6.000000E+01
6.000000E+01
6.000000E+01
6.000000E+01
6.000000E+01
6.000000E+01
6.000000E+01
6.000000E+01
6.000000E+01
6.000000E+01
6.000000E+01
6.000000E+01
6.000000E+01
6.000000E+01
6.000000E+01
6.500000E+01
6.500000E+01
6.500000E+01
6.500000E+01
6.500000E+01
6.500000E+01
6.500000E+01
6.500000E+01
6.500000E+01
6.500000E+01
6.500000E+01
6.500000E+01
6.500000E+01
6.500000E+01
6.500000E+01
6.500000E+01
6.500000E+01
6.500000E+01
6.500000E+01
6.500000E+01
6.500000E+01
6.500000E+01
6.500000E+01
6.500000E+01
6.500000E+01
6.500000E+01
6.500000E+01
6.500000E+01
6.500000E+01
6.500000E+01
6.500000E+01
6.500000E+01
6.500000E+01
6.500000E+01
6.500000E+01
6.500000E+01
6.500000E+01
6.500000E+01
6.500000E+01
6.500000E+01
6.500000E+01
6.500000E+01
6.500000E+01
6.500000E+01
6.500000E+01
6.500000E+01
6.500000E+01
6.500000E+01
6.500000E+01
6.500000E+01
6.500000E+01
6.500000E+01
6.500000E+01
6.500000E+01
6.500000E+01
6.500000E+01
6.500000E+01
6.500000E+01
6.500000E+01
6.500000E+01
6.500000E+01
6.500000E+01
6.500000E+01
6.500000E+01
6.500000E+01
6.500000E+01
6.500000E+01
6.500000E+01
6.500000E+01
6.500000E+01
6.500000E+01
6.500000E+01
6.500000E+01
6.500000E+01
6.500000E+01
6.500000E+01
6.500000E+01
6.500000E+01
6.500000E+01
6.500000E+01
6.500000E+01
6.500000E+01
6.500000E+01
6.500000E+01
6.500000E+01
6.500000E+01
6.500000E+01
6.500000E+01
6.500000E+01
6.500000E+01
6.500000E+01
6.500000E+01
6.500000E+01
6.500000E+01
6.500000E+01
6.500000E+01
6.500000E+01
6.500000E+01
6.500000E+01
6.500000E+01
6.500000E+01
6.500000E+01
6.500000E+01
6.500000E+01
6.500000E+01
6.500000E+01
6.500000E+01
6.500000E+01
6.500000E+01
6.500000E+01
6.500000E+01
6.500000E+01
6.500000E+01
6.500000E+01
6.500000E+01
6.500000E+01
6.500000E+01
6.500000E+01
6.500000E+01
6.500000E+01
6.500000E+01
6.500000E+01
6.500000E+01
6.500000E+01
6.500000E+01
6.500000E+01
6.500000E+01
6.500000E+01
6.500000E+01
6.500000E+01
6.500000E+01
6.500000E+01
6.500000E+01
6.500000E+01
6.500000E+01
6.500000E+01
6.500000E+01
6.500000E+01
6.500000E+01
6.500000E+01
6.500000E+01
6.500000E+01
6.500000E+01
6.500000E+01
6.500000E+01
6.500000E+01
6.500000E+01
6.500000E+01
6.500000E+01
6.500000E+01
6.500000E+01
6.500000E+01
6.500000E+01
6.500000E+01
6.500000E+01
6.500000E+01
6.500000E+01
6.500000E+01
6.500000E+01
6.500000E+01
6.500000E+01
6.500000E+01
6.500000E+01
6.500000E+01
6.500000E+01
6.500000E+01
6.500000E+01
6.500000E+01
6.500000E+01
6.500000E+01
6.500000E+01
6.500000E+01
6.500000E+01
6.500000E+01
6.500000E+01
6.500000E+01
6.500000E+01
6.500000E+01
6.500000E+01
6.500000E+01
6.500000E+01
6.500000E+01
6.500000E+01
6.500000E+01
6.500000E+01
6.500000E+01
6.500000E+01
6.500000E+01
6.500000E+01
6.500000E+01
6.500000E+01
6.500000E+01
6.500000E+01
6.500000E+01
6.500000E+01
6.500000E+01
6.500000E+01
6.500000E+01
6.500000E+01
6.500000E+01
6.500000E+01
7.000000E+01
7.000000E+01
7.000000E+01
7.000000E+01
7.000000E+01
7.000000E+01
7.000000E+01
7.000000E+01
7.000000E+01
7.000000E+01
7.000000E+01
7.000000E+01
7.000000E+01
7.000000E+01
7.000000E+01
7.000000E+01
7.000000E+01
7.000000E+01
7.000000E+01
7.000000E+01
7.000000E+01
7.000000E+01
7.000000E+01
7.000000E+01
7.000000E+01
7.000000E+01
7.000000E+01
7.000000E+01
7.000000E+01
7.000000E+01
7.000000E+01
7.000000E+01
7.000000E+01
7.000000E+01
7.000000E+01
7.000000E+01
7.000000E+01
7.000000E+01
7.000000E+01
7.000000E+01
7.000000E+01
7.000000E+01
7.000000E+01
7.000000E+01
7.000000E+01
7.000000E+01
7.000000E+01
7.000000E+01
7.000000E+01
7.000000E+01
7.000000E+01
7.000000E+01
7.000000E+01
7.000000E+01
7.000000E+01
7.000000E+01
7.000000E+01
7.000000E+01
7.000000E+01
7.000000E+01
7.000000E+01
7.000000E+01
7.000000E+01
7.000000E+01
7.000000E+01
7.000000E+01
7.000000E+01
7.000000E+01
7.000000E+01
7.000000E+01
7.000000E+01
7.000000E+01
7.000000E+01
7.000000E+01
7.000000E+01
7.000000E+01
7.000000E+01
7.000000E+01
7.000000E+01
7.000000E+01
7.000000E+01
7.000000E+01
7.000000E+01
7.000000E+01
7.000000E+01
7.000000E+01
7.000000E+01
7.000000E+01
7.000000E+01
7.000000E+01
7.000000E+01
7.000000E+01
7.000000E+01
7.000000E+01
7.000000E+01
7.000000E+01
7.000000E+01
7.000000E+01
7.000000E+01
7.000000E+01
7.000000E+01
7.000000E+01
7.000000E+01
7.000000E+01
7.000000E+01
7.000000E+01
7.000000E+01
7.000000E+01
7.000000E+01
7.000000E+01
7.000000E+01
7.000000E+01
7.000000E+01
7.000000E+01
7.000000E+01
7.000000E+01
7.000000E+01
7.000000E+01
7.000000E+01
7.000000E+01
7.000000E+01
7.000000E+01
7.000000E+01
7.000000E+01
7.000000E+01
7.000000E+01
7.000000E+01
7.000000E+01
7.000000E+01
7.000000E+01
7.000000E+01
7.000000E+01
7.000000E+01
7.000000E+01
7.000000E+01
7.000000E+01
7.000000E+01
7.000000E+01
7.000000E+01
7.000000E+01
7.000000E+01
7.000000E+01
7.000000E+01
7.000000E+01
7.000000E+01
7.000000E+01
7.000000E+01
7.000000E+01
7.000000E+01
7.000000E+01
7.000000E+01
7.000000E+01
7.000000E+01
7.000000E+01
7.000000E+01
7.000000E+01
7.000000E+01
7.000000E+01
7.000000E+01
7.000000E+01
7.000000E+01
7.000000E+01
7.000000E+01
7.000000E+01
7.000000E+01
7.000000E+01
7.000000E+01
7.000000E+01
7.000000E+01
7.000000E+01
7.000000E+01
7.000000E+01
7.000000E+01
7.000000E+01
7.000000E+01
7.000000E+01
7.000000E+01
7.000000E+01
7.000000E+01
7.000000E+01
7.000000E+01
7.000000E+01
7.000000E+01
7.000000E+01
7.000000E+01
7.000000E+01
7.000000E+01
7.000000E+01
7.000000E+01
7.000000E+01
7.000000E+01
7.000000E+01
7.000000E+01
7.000000E+01
7.000000E+01
7.000000E+01
7.000000E+01
7.000000E+01
7.000000E+01
7.000000E+01
7.000000E+01
7.500000E+01
7.500000E+01
7.500000E+01
7.500000E+01
7.500000E+01
7.500000E+01
7.500000E+01
7.500000E+01
7.500000E+01
7.500000E+01
7.500000E+01
7.500000E+01
7.500000E+01
7.500000E+01
7.500000E+01
7.500000E+01
7.500000E+01
7.500000E+01
7.500000E+01
7.500000E+01
7.500000E+01
7.500000E+01
7.500000E+01
7.500000E+01
7.500000E+01
7.500000E+01
7.500000E+01
7.500000E+01
7.500000E+01
7.500000E+01
7.500000E+01
7.500000E+01
7.500000E+01
7.500000E+01
7.500000E+01
7.500000E+01
7.500000E+01
7.500000E+01
7.500000E+01
7.500000E+01
7.500000E+01
7.500000E+01
7.500000E+01
7.500000E+01
7.500000E+01
7.500000E+01
7.500000E+01
7.500000E+01
7.500000E+01
7.500000E+01
7.500000E+01
7.500000E+01
7.500000E+01
7.500000E+01
7.500000E+01
7.500000E+01
7.500000E+01
7.500000E+01
7.500000E+01
7.500000E+01
7.500000E+01
7.500000E+01
7.500000E+01
7.500000E+01
7.500000E+01
7.500000E+01
7.500000E+01
7.500000E+01
7.500000E+01
7.500000E+01
7.500000E+01
7.500000E+01
7.500000E+01
7.500000E+01
7.500000E+01
7.500000E+01
7.500000E+01
7.500000E+01
7.500000E+01
7.500000E+01
7.500000E+01
7.500000E+01
7.500000E+01
7.500000E+01
7.500000E+01
7.500000E+01
7.500000E+01
7.500000E+01
7.500000E+01
7.500000E+01
7.500000E+01
7.500000E+01
7.500000E+01
7.500000E+01
7.500000E+01
7.500000E+01
7.500000E+01
7.500000E+01
7.500000E+01
7.500000E+01
7.500000E+01
7.500000E+01
7.500000E+01
7.500000E+01
7.500000E+01
7.500000E+01
7.500000E+01
7.500000E+01
7.500000E+01
7.500000E+01
7.500000E+01
7.500000E+01
7.500000E+01
7.500000E+01
7.500000E+01
7.500000E+01
7.500000E+01
7.500000E+01
7.500000E+01
7.500000E+01
7.500000E+01
7.500000E+01
7.500000E+01
7.500000E+01
7.500000E+01
7.500000E+01
7.500000E+01
7.500000E+01
7.500000E+01
7.500000E+01
7.500000E+01
7.500000E+01
7.500000E+01
7.500000E+01
7.500000E+01
7.500000E+01
7.500000E+01
7.500000E+01
7.500000E+01
7.500000E+01
7.500000E+01
7.500000E+01
7.500000E+01
7.500000E+01
7.500000E+01
7.500000E+01
7.500000E+01
7.500000E+01
7.500000E+01
7.500000E+01
7.500000E+01
7.500000E+01
7.500000E+01
7.500000E+01
7.500000E+01
7.500000E+01
7.500000E+01
7.500000E+01
7.500000E+01
7.500000E+01
7.500000E+01
7.500000E+01
7.500000E+01
7.500000E+01
7.500000E+01
7.500000E+01
7.500000E+01
7.500000E+01
7.500000E+01
7.500000E+01
7.500000E+01
7.500000E+01
7.500000E+01
7.500000E+01
7.500000E+01
7.500000E+01
7.500000E+01
7.500000E+01
7.500000E+01
7.500000E+01
7.500000E+01
7.500000E+01
7.500000E+01
7.500000E+01
7.500000E+01
7.500000E+01
7.500000E+01
7.500000E+01
7.500000E+01
7.500000E+01
7.500000E+01
7.500000E+01
7.500000E+01
7.500000E+01
7.500000E+01
7.500000E+01
7.500000E+01
7.500000E+01
7.500000E+01
7.500000E+01
7.500000E+01
8.000000E+01
8.000000E+01
8.000000E+01
8.000000E+01
8.000000E+01
8.000000E+01
8.000000E+01
8.000000E+01
8.000000E+01
8.000000E+01
8.000000E+01
8.000000E+01
8.000000E+01
8.000000E+01
8.000000E+01
8.000000E+01
8.000000E+01
8.000000E+01
8.000000E+01
8.000000E+01
8.000000E+01
8.000000E+01
8.000000E+01
8.000000E+01
8.000000E+01
8.000000E+01
8.000000E+01
8.000000E+01
8.000000E+01
8.000000E+01
8.000000E+01
8.000000E+01
8.000000E+01
8.000000E+01
8.000000E+01
8.000000E+01
8.000000E+01
8.000000E+01
8.000000E+01
8.000000E+01
8.000000E+01
8.000000E+01
8.000000E+01
8.000000E+01
8.000000E+01
8.000000E+01
8.000000E+01
8.000000E+01
8.000000E+01
8.000000E+01
8.000000E+01
8.000000E+01
8.000000E+01
8.000000E+01
8.000000E+01
8.000000E+01
8.000000E+01
8.000000E+01
8.000000E+01
8.000000E+01
8.000000E+01
8.000000E+01
8.000000E+01
8.000000E+01
8.000000E+01
8.000000E+01
8.000000E+01
8.000000E+01
8.000000E+01
8.000000E+01
8.000000E+01
8.000000E+01
8.000000E+01
8.000000E+01
8.000000E+01
8.000000E+01
8.000000E+01
8.000000E+01
8.000000E+01
8.000000E+01
8.000000E+01
8.000000E+01
8.000000E+01
8.000000E+01
8.000000E+01
8.000000E+01
8.000000E+01
8.000000E+01
8.000000E+01
8.000000E+01
8.000000E+01
8.000000E+01
8.000000E+01
8.000000E+01
8.000000E+01
8.000000E+01
8.000000E+01
8.000000E+01
8.000000E+01
8.000000E+01
8.000000E+01
8.000000E+01
8.000000E+01
8.000000E+01
8.000000E+01
8.000000E+01
8.000000E+01
8.000000E+01
8.000000E+01
8.000000E+01
8.000000E+01
8.000000E+01
8.000000E+01
8.000000E+01
8.000000E+01
8.000000E+01
8.000000E+01
8.000000E+01
8.000000E+01
8.000000E+01
8.000000E+01
8.000000E+01
8.000000E+01
8.000000E+01
8.000000E+01
8.000000E+01
8.000000E+01
8.000000E+01
8.000000E+01
8.000000E+01
8.000000E+01
8.000000E+01
8.000000E+01
8.000000E+01
8.000000E+01
8.000000E+01
8.000000E+01
8.000000E+01
8.000000E+01
8.000000E+01
8.000000E+01
8.000000E+01
8.000000E+01
8.000000E+01
8.000000E+01
8.000000E+01
8.000000E+01
8.000000E+01
8.000000E+01
8.000000E+01
8.000000E+01
8.000000E+01
8.000000E+01
8.000000E+01
8.000000E+01
8.000000E+01
8.000000E+01
8.000000E+01
8.000000E+01
8.000000E+01
8.000000E+01
8.000000E+01
8.000000E+01
8.000000E+01
8.000000E+01
8.000000E+01
8.000000E+01
8.000000E+01
8.000000E+01
8.000000E+01
8.000000E+01
8.000000E+01
8.000000E+01
8.000000E+01
8.000000E+01
8.000000E+01
8.000000E+01
8.000000E+01
8.000000E+01
8.000000E+01
8.000000E+01
8.000000E+01
8.000000E+01
8.000000E+01
8.000000E+01
8.000000E+01
8.000000E+01
8.000000E+01
8.000000E+01
8.000000E+01
8.000000E+01
8.000000E+01
8.000000E+01
8.000000E+01
8.000000E+01
8.000000E+01
8.000000E+01
8.000000E+01
8.000000E+01
8.000000E+01
8.000000E+01
8.500000E+01
8.500000E+01
8.500000E+01
8.500000E+01
8.500000E+01
8.500000E+01
8.500000E+01
8.500000E+01
8.500000E+01
8.500000E+01
8.500000E+01
8.500000E+01
8.500000E+01
8.500000E+01
8.500000E+01
8.500000E+01
8.500000E+01
8.500000E+01
8.500000E+01
8.500000E+01
8.500000E+01
8.500000E+01
8.500000E+01
8.500000E+01
8.500000E+01
8.500000E+01
8.500000E+01
8.500000E+01
8.500000E+01
8.500000E+01
8.500000E+01
8.500000E+01
8.500000E+01
8.500000E+01
8.500000E+01
8.500000E+01
8.500000E+01
8.500000E+01
8.500000E+01
8.500000E+01
8.500000E+01
8.500000E+01
8.500000E+01
8.500000E+01
8.500000E+01
8.500000E+01
8.500000E+01
8.500000E+01
8.500000E+01
8.500000E+01
8.500000E+01
8.500000E+01
8.500000E+01
8.500000E+01
8.500000E+01
8.500000E+01
8.500000E+01
8.500000E+01
8.500000E+01
8.500000E+01
8.500000E+01
8.500000E+01
8.500000E+01
8.500000E+01
8.500000E+01
8.500000E+01
8.500000E+01
8.500000E+01
8.500000E+01
8.500000E+01
8.500000E+01
8.500000E+01
8.500000E+01
8.500000E+01
8.500000E+01
8.500000E+01
8.500000E+01
8.500000E+01
8.500000E+01
8.500000E+01
8.500000E+01
8.500000E+01
8.500000E+01
8.500000E+01
8.500000E+01
8.500000E+01
8.500000E+01
8.500000E+01
8.500000E+01
8.500000E+01
8.500000E+01
8.500000E+01
8.500000E+01
8.500000E+01
8.500000E+01
8.500000E+01
8.500000E+01
8.500000E+01
8.500000E+01
8.500000E+01
8.500000E+01
8.500000E+01
8.500000E+01
8.500000E+01
8.500000E+01
8.500000E+01
8.500000E+01
8.500000E+01
8.500000E+01
8.500000E+01
8.500000E+01
8.500000E+01
8.500000E+01
8.500000E+01
8.500000E+01
8.500000E+01
8.500000E+01
8.500000E+01
8.500000E+01
8.500000E+01
8.500000E+01
8.500000E+01
8.500000E+01
8.500000E+01
8.500000E+01
8.500000E+01
8.500000E+01
8.500000E+01
8.500000E+01
8.500000E+01
8.500000E+01
8.500000E+01
8.500000E+01
8.500000E+01
8.500000E+01
8.500000E+01
8.500000E+01
8.500000E+01
8.500000E+01
8.500000E+01
8.500000E+01
8.500000E+01
8.500000E+01
8.500000E+01
8.500000E+01
8.500000E+01
8.500000E+01
8.500000E+01
8.500000E+01
8.500000E+01
8.500000E+01
8.500000E+01
8.500000E+01
8.500000E+01
8.500000E+01
8.500000E+01
8.500000E+01
8.500000E+01
8.500000E+01
8.500000E+01
8.500000E+01
8.500000E+01
8.500000E+01
8.500000E+01
8.500000E+01
8.500000E+01
8.500000E+01
8.500000E+01
8.500000E+01
8.500000E+01
8.500000E+01
8.500000E+01
8.500000E+01
8.500000E+01
8.500000E+01
8.500000E+01
8.500000E+01
8.500000E+01
8.500000E+01
8.500000E+01
8.500000E+01
8.500000E+01
8.500000E+01
8.500000E+01
8.500000E+01
8.500000E+01
8.500000E+01
8.500000E+01
8.500000E+01
8.500000E+01
8.500000E+01
8.500000E+01
8.500000E+01
8.500000E+01
8.500000E+01
8.500000E+01
8.500000E+01
8.500000E+01
8.500000E+01
8.500000E+01
8.500000E+01
9.000000E+01
9.000000E+01
9.000000E+01
9.000000E+01
9.000000E+01
9.000000E+01
9.000000E+01
9.000000E+01
9.000000E+01
9.000000E+01
9.000000E+01
9.000000E+01
9.000000E+01
9.000000E+01
9.000000E+01
9.000000E+01
9.000000E+01
9.000000E+01
9.000000E+01
9.000000E+01
9.000000E+01
9.000000E+01
9.000000E+01
9.000000E+01
9.000000E+01
9.000000E+01
9.000000E+01
9.000000E+01
9.000000E+01
9.000000E+01
9.000000E+01
9.000000E+01
9.000000E+01
9.000000E+01
9.000000E+01
9.000000E+01
9.000000E+01
9.000000E+01
9.000000E+01
9.000000E+01
9.000000E+01
9.000000E+01
9.000000E+01
9.000000E+01
9.000000E+01
9.000000E+01
9.000000E+01
9.000000E+01
9.000000E+01
9.000000E+01
9.000000E+01
9.000000E+01
9.000000E+01
9.000000E+01
9.000000E+01
9.000000E+01
9.000000E+01
9.000000E+01
9.000000E+01
9.000000E+01
9.000000E+01
9.000000E+01
9.000000E+01
9.000000E+01
9.000000E+01
9.000000E+01
9.000000E+01
9.000000E+01
9.000000E+01
9.000000E+01
9.000000E+01
9.000000E+01
9.000000E+01
9.000000E+01
9.000000E+01
9.000000E+01
9.000000E+01
9.000000E+01
9.000000E+01
9.000000E+01
9.000000E+01
9.000000E+01
9.000000E+01
9.000000E+01
9.000000E+01
9.000000E+01
9.000000E+01
9.000000E+01
9.000000E+01
9.000000E+01
9.000000E+01
9.000000E+01
9.000000E+01
9.000000E+01
9.000000E+01
9.000000E+01
9.000000E+01
9.000000E+01
9.000000E+01
9.000000E+01
9.000000E+01
9.000000E+01
9.000000E+01
9.000000E+01
9.000000E+01
9.000000E+01
9.000000E+01
9.000000E+01
9.000000E+01
9.000000E+01
9.000000E+01
9.000000E+01
9.000000E+01
9.000000E+01
9.000000E+01
9.000000E+01
9.000000E+01
9.000000E+01
9.000000E+01
9.000000E+01
9.000000E+01
9.000000E+01
9.000000E+01
9.000000E+01
9.000000E+01
9.000000E+01
9.000000E+01
9.000000E+01
9.000000E+01
9.000000E+01
9.000000E+01
9.000000E+01
9.000000E+01
9.000000E+01
9.000000E+01
9.000000E+01
9.000000E+01
9.000000E+01
9.000000E+01
9.000000E+01
9.000000E+01
9.000000E+01
9.000000E+01
9.000000E+01
9.000000E+01
9.000000E+01
9.000000E+01
9.000000E+01
9.000000E+01
9.000000E+01
9.000000E+01
9.000000E+01
9.000000E+01
9.000000E+01
9.000000E+01
9.000000E+01
9.000000E+01
9.000000E+01
9.000000E+01
9.000000E+01
9.000000E+01
9.000000E+01
9.000000E+01
9.000000E+01
9.000000E+01
9.000000E+01
9.000000E+01
9.000000E+01
9.000000E+01
9.000000E+01
9.000000E+01
9.000000E+01
9.000000E+01
9.000000E+01
9.000000E+01
9.000000E+01
9.000000E+01
9.000000E+01
9.000000E+01
9.000000E+01
9.000000E+01
9.000000E+01
9.000000E+01
9.000000E+01
9.000000E+01
9.000000E+01
9.000000E+01
9.000000E+01
9.000000E+01
9.000000E+01
9.000000E+01
9.000000E+01
9.000000E+01
9.000000E+01
9.000000E+01
9.000000E+01
9.000000E+01
9.000000E+01
9.000000E+01
9.000000E+01
9.000000E+01
9.500000E+01
9.500000E+01
9.500000E+01
9.500000E+01
9.500000E+01
9.500000E+01
9.500000E+01
9.500000E+01
9.500000E+01
9.500000E+01
9.500000E+01
9.500000E+01
9.500000E+01
9.500000E+01
9.500000E+01
9.500000E+01
9.500000E+01
9.500000E+01
9.500000E+01
9.500000E+01
9.500000E+01
9.500000E+01
9.500000E+01
9.500000E+01
9.500000E+01
9.500000E+01
9.500000E+01
9.500000E+01
9.500000E+01
9.500000E+01
9.500000E+01
9.500000E+01
9.500000E+01
9.500000E+01
9.500000E+01
9.500000E+01
9.500000E+01
9.500000E+01
9.500000E+01
9.500000E+01
9.500000E+01
9.500000E+01
9.500000E+01
9.500000E+01
9.500000E+01
9.500000E+01
9.500000E+01
9.500000E+01
9.500000E+01
9.500000E+01
9.500000E+01
9.500000E+01
9.500000E+01
9.500000E+01
9.500000E+01
9.500000E+01
9.500000E+01
9.500000E+01
9.500000E+01
9.500000E+01
9.500000E+01
9.500000E+01
9.500000E+01
9.500000E+01
9.500000E+01
9.500000E+01
9.500000E+01
9.500000E+01
9.500000E+01
9.500000E+01
9.500000E+01
9.500000E+01
9.500000E+01
9.500000E+01
9.500000E+01
9.500000E+01
9.500000E+01
9.500000E+01
9.500000E+01
9.500000E+01
9.500000E+01
9.500000E+01
9.500000E+01
9.500000E+01
9.500000E+01
9.500000E+01
9.500000E+01
9.500000E+01
9.500000E+01
9.500000E+01
9.500000E+01
9.500000E+01
9.500000E+01
9.500000E+01
9.500000E+01
9.500000E+01
9.500000E+01
9.500000E+01
9.500000E+01
9.500000E+01
9.500000E+01
9.500000E+01
9.500000E+01
9.500000E+01
9.500000E+01
9.500000E+01
9.500000E+01
9.500000E+01
9.500000E+01
9.500000E+01
9.500000E+01
9.500000E+01
9.500000E+01
9.500000E+01
9.500000E+01
9.500000E+01
9.500000E+01
9.500000E+01
9.500000E+01
9.500000E+01
9.500000E+01
9.500000E+01
9.500000E+01
9.500000E+01
9.500000E+01
9.500000E+01
9.500000E+01
9.500000E+01
9.500000E+01
9.500000E+01
9.500000E+01
9.500000E+01
9.500000E+01
9.500000E+01
9.500000E+01
9.500000E+01
9.500000E+01
9.500000E+01
9.500000E+01
9.500000E+01
9.500000E+01
9.500000E+01
9.500000E+01
9.500000E+01
9.500000E+01
9.500000E+01
9.500000E+01
9.500000E+01
9.500000E+01
9.500000E+01
9.500000E+01
9.500000E+01
9.500000E+01
9.500000E+01
9.500000E+01
9.500000E+01
9.500000E+01
9.500000E+01
9.500000E+01
9.500000E+01
9.500000E+01
9.500000E+01
9.500000E+01
9.500000E+01
9.500000E+01
9.500000E+01
9.500000E+01
9.500000E+01
9.500000E+01
9.500000E+01
9.500000E+01
9.500000E+01
9.500000E+01
9.500000E+01
9.500000E+01
9.500000E+01
9.500000E+01
9.500000E+01
9.500000E+01
9.500000E+01
9.500000E+01
9.500000E+01
9.500000E+01
9.500000E+01
9.500000E+01
9.500000E+01
9.500000E+01
9.500000E+01
9.500000E+01
9.500000E+01
9.500000E+01
9.500000E+01
9.500000E+01
9.500000E+01
9.500000E+01
9.500000E+01
9.500000E+01
9.500000E+01
9.500000E+01
9.500000E+01
9.500000E+01
1.000000E+02
1.000000E+02
1.000000E+02
1.000000E+02
1.000000E+02
1.000000E+02
1.000000E+02
1.000000E+02
1.000000E+02
1.000000E+02
1.000000E+02
1.000000E+02
1.000000E+02
1.000000E+02
1.000000E+02
1.000000E+02
1.000000E+02
1.000000E+02
1.000000E+02
1.000000E+02
1.000000E+02
1.000000E+02
1.000000E+02
1.000000E+02
1.000000E+02
1.000000E+02
1.000000E+02
1.000000E+02
1.000000E+02
1.000000E+02
1.000000E+02
1.000000E+02
1.000000E+02
1.000000E+02
1.000000E+02
1.000000E+02
1.000000E+02
1.000000E+02
1.000000E+02
1.000000E+02
1.000000E+02
1.000000E+02
1.000000E+02
1.000000E+02
1.000000E+02
1.000000E+02
1.000000E+02
1.000000E+02
1.000000E+02
1.000000E+02
1.000000E+02
1.000000E+02
1.000000E+02
1.000000E+02
1.000000E+02
1.000000E+02
1.000000E+02
1.000000E+02
1.000000E+02
1.000000E+02
1.000000E+02
1.000000E+02
1.000000E+02
1.000000E+02
1.000000E+02
1.000000E+02
1.000000E+02
1.000000E+02
1.000000E+02
1.000000E+02
1.000000E+02
1.000000E+02
1.000000E+02
1.000000E+02
1.000000E+02
1.000000E+02
1.000000E+02
1.000000E+02
1.000000E+02
1.000000E+02
1.000000E+02
1.000000E+02
1.000000E+02
1.000000E+02
1.000000E+02
1.000000E+02
1.000000E+02
1.000000E+02
1.000000E+02
1.000000E+02
1.000000E+02
1.000000E+02
1.000000E+02
1.000000E+02
1.000000E+02
1.000000E+02
1.000000E+02
1.000000E+02
1.000000E+02
1.000000E+02
1.000000E+02
1.000000E+02
1.000000E+02
1.000000E+02
1.000000E+02
1.000000E+02
1.000000E+02
1.000000E+02
1.000000E+02
1.000000E+02
1.000000E+02
1.000000E+02
1.000000E+02
1.000000E+02
1.000000E+02
1.000000E+02
1.000000E+02
1.000000E+02
1.000000E+02
1.000000E+02
1.000000E+02
1.000000E+02
1.000000E+02
1.000000E+02
1.000000E+02
1.000000E+02
1.000000E+02
1.000000E+02
1.000000E+02
1.000000E+02
1.000000E+02
1.000000E+02
1.000000E+02
1.000000E+02
1.000000E+02
1.000000E+02
1.000000E+02
1.000000E+02
1.000000E+02
1.000000E+02
1.000000E+02
1.000000E+02
1.000000E+02
1.000000E+02
1.000000E+02
1.000000E+02
1.000000E+02
1.000000E+02
1.000000E+02
1.000000E+02
1.000000E+02
1.000000E+02
1.000000E+02
1.000000E+02
1.000000E+02
1.000000E+02
1.000000E+02
1.000000E+02
1.000000E+02
1.000000E+02
1.000000E+02
1.000000E+02
1.000000E+02
1.000000E+02
1.000000E+02
1.000000E+02
1.000000E+02
1.000000E+02
1.000000E+02
1.000000E+02
1.000000E+02
1.000000E+02
1.000000E+02
1.000000E+02
1.000000E+02
1.000000E+02
1.000000E+02
1.000000E+02
1.000000E+02
1.000000E+02
1.000000E+02
1.000000E+02
1.000000E+02
1.000000E+02
1.000000E+02
1.000000E+02
1.000000E+02
1.000000E+02
1.000000E+02
1.000000E+02
1.000000E+02
1.000000E+02
1.000000E+02
1.000000E+02
1.000000E+02
1.000000E+02
1.000000E+02
1.000000E+02
1.000000E+02
1.000000E+02
1.000000E+02
1.050000E+02
1.050000E+02
1.050000E+02
1.050000E+02
1.050000E+02
1.050000E+02
1.050000E+02
1.050000E+02
1.050000E+02
1.050000E+02
1.050000E+02
1.050000E+02
1.050000E+02
1.050000E+02
1.050000E+02
1.050000E+02
1.050000E+02
1.050000E+02
1.050000E+02
1.050000E+02
1.050000E+02
1.050000E+02
1.050000E+02
1.050000E+02
1.050000E+02
1.050000E+02
1.050000E+02
1.050000E+02
1.050000E+02
1.050000E+02
1.050000E+02
1.050000E+02
1.050000E+02
1.050000E+02
1.050000E+02
1.050000E+02
1.050000E+02
1.050000E+02
1.050000E+02
1.050000E+02
1.050000E+02
1.050000E+02
1.050000E+02
1.050000E+02
1.050000E+02
1.050000E+02
1.050000E+02
1.050000E+02
1.050000E+02
1.050000E+02
1.050000E+02
1.050000E+02
1.050000E+02
1.050000E+02
1.050000E+02
1.050000E+02
1.050000E+02
1.050000E+02
1.050000E+02
1.050000E+02
1.050000E+02
1.050000E+02
1.050000E+02
1.050000E+02
1.050000E+02
1.050000E+02
1.050000E+02
1.050000E+02
1.050000E+02
1.050000E+02
1.050000E+02
1.050000E+02
1.050000E+02
1.050000E+02
1.050000E+02
1.050000E+02
1.050000E+02
1.050000E+02
1.050000E+02
1.050000E+02
1.050000E+02
1.050000E+02
1.050000E+02
1.050000E+02
1.050000E+02
1.050000E+02
1.050000E+02
1.050000E+02
1.050000E+02
1.050000E+02
1.050000E+02
1.050000E+02
1.050000E+02
1.050000E+02
1.050000E+02
1.050000E+02
1.050000E+02
1.050000E+02
1.050000E+02
1.050000E+02
1.050000E+02
1.050000E+02
1.050000E+02
1.050000E+02
1.050000E+02
1.050000E+02
1.050000E+02
1.050000E+02
1.050000E+02
1.050000E+02
1.050000E+02
1.050000E+02
1.050000E+02
1.050000E+02
1.050000E+02
1.050000E+02
1.050000E+02
1.050000E+02
1.050000E+02
1.050000E+02
1.050000E+02
1.050000E+02
1.050000E+02
1.050000E+02
1.050000E+02
1.050000E+02
1.050000E+02
1.050000E+02
1.050000E+02
1.050000E+02
1.050000E+02
1.050000E+02
1.050000E+02
1.050000E+02
1.050000E+02
1.050000E+02
1.050000E+02
1.050000E+02
1.050000E+02
1.050000E+02
1.050000E+02
1.050000E+02
1.050000E+02
1.050000E+02
1.050000E+02
1.050000E+02
1.050000E+02
1.050000E+02
1.050000E+02
1.050000E+02
1.050000E+02
1.050000E+02
1.050000E+02
1.050000E+02
1.050000E+02
1.050000E+02
1.050000E+02
1.050000E+02
1.050000E+02
1.050000E+02
1.050000E+02
1.050000E+02
1.050000E+02
1.050000E+02
1.050000E+02
1.050000E+02
1.050000E+02
1.050000E+02
1.050000E+02
1.050000E+02
1.050000E+02
1.050000E+02
1.050000E+02
1.050000E+02
1.050000E+02
1.050000E+02
1.050000E+02
1.050000E+02
1.050000E+02
1.050000E+02
1.050000E+02
1.050000E+02
1.050000E+02
1.050000E+02
1.050000E+02
1.050000E+02
1.050000E+02
1.050000E+02
1.050000E+02
1.050000E+02
1.050000E+02
1.050000E+02
1.050000E+02
1.050000E+02
1.050000E+02
1.050000E+02
1.050000E+02
1.050000E+02
1.050000E+02
1.050000E+02
1.050000E+02
1.100000E+02
1.100000E+02
1.100000E+02
1.100000E+02
1.100000E+02
1.100000E+02
1.100000E+02
1.100000E+02
1.100000E+02
1.100000E+02
1.100000E+02
1.100000E+02
1.100000E+02
1.100000E+02
1.100000E+02
1.100000E+02
1.100000E+02
1.100000E+02
1.100000E+02
1.100000E+02
1.100000E+02
1.100000E+02
1.100000E+02
1.100000E+02
1.100000E+02
1.100000E+02
1.100000E+02
1.100000E+02
1.100000E+02
1.100000E+02
1.100000E+02
1.100000E+02
1.100000E+02
1.100000E+02
1.100000E+02
1.100000E+02
1.100000E+02
1.100000E+02
1.100000E+02
1.100000E+02
1.100000E+02
1.100000E+02
1.100000E+02
1.100000E+02
1.100000E+02
1.100000E+02
1.100000E+02
1.100000E+02
1.100000E+02
1.100000E+02
1.100000E+02
1.100000E+02
1.100000E+02
1.100000E+02
1.100000E+02
1.100000E+02
1.100000E+02
1.100000E+02
1.100000E+02
1.100000E+02
1.100000E+02
1.100000E+02
1.100000E+02
1.100000E+02
1.100000E+02
1.100000E+02
1.100000E+02
1.100000E+02
1.100000E+02
1.100000E+02
1.100000E+02
1.100000E+02
1.100000E+02
1.100000E+02
1.100000E+02
1.100000E+02
1.100000E+02
1.100000E+02
1.100000E+02
1.100000E+02
1.100000E+02
1.100000E+02
1.100000E+02
1.100000E+02
1.100000E+02
1.100000E+02
1.100000E+02
1.100000E+02
1.100000E+02
1.100000E+02
1.100000E+02
1.100000E+02
1.100000E+02
1.100000E+02
1.100000E+02
1.100000E+02
1.100000E+02
1.100000E+02
1.100000E+02
1.100000E+02
1.100000E+02
1.100000E+02
1.100000E+02
1.100000E+02
1.100000E+02
1.100000E+02
1.100000E+02
1.100000E+02
1.100000E+02
1.100000E+02
1.100000E+02
1.100000E+02
1.100000E+02
1.100000E+02
1.100000E+02
1.100000E+02
1.100000E+02
1.100000E+02
1.100000E+02
1.100000E+02
1.100000E+02
1.100000E+02
1.100000E+02
1.100000E+02
1.100000E+02
1.100000E+02
1.100000E+02
1.100000E+02
1.100000E+02
1.100000E+02
1.100000E+02
1.100000E+02
1.100000E+02
1.100000E+02
1.100000E+02
1.100000E+02
1.100000E+02
1.100000E+02
1.100000E+02
1.100000E+02
1.100000E+02
1.100000E+02
1.100000E+02
1.100000E+02
1.100000E+02
1.100000E+02
1.100000E+02
1.100000E+02
1.100000E+02
1.100000E+02
1.100000E+02
1.100000E+02
1.100000E+02
1.100000E+02
1.100000E+02
1.100000E+02
1.100000E+02
1.100000E+02
1.100000E+02
1.100000E+02
1.100000E+02
1.100000E+02
1.100000E+02
1.100000E+02
1.100000E+02
1.100000E+02
1.100000E+02
1.100000E+02
1.100000E+02
1.100000E+02
1.100000E+02
1.100000E+02
1.100000E+02
1.100000E+02
1.100000E+02
1.100000E+02
1.100000E+02
1.100000E+02
1.100000E+02
1.100000E+02
1.100000E+02
1.100000E+02
1.100000E+02
1.100000E+02
1.100000E+02
1.100000E+02
1.100000E+02
1.100000E+02
1.100000E+02
1.100000E+02
1.100000E+02
1.100000E+02
1.100000E+02
1.100000E+02
1.100000E+02
1.100000E+02
1.100000E+02
1.100000E+02
1.100000E+02
1.100000E+02
1.100000E+02
1.150000E+02
1.150000E+02
1.150000E+02
1.150000E+02
1.150000E+02
1.150000E+02
1.150000E+02
1.150000E+02
1.150000E+02
1.150000E+02
1.150000E+02
1.150000E+02
1.150000E+02
1.150000E+02
1.150000E+02
1.150000E+02
1.150000E+02
1.150000E+02
1.150000E+02
1.150000E+02
1.150000E+02
1.150000E+02
1.150000E+02
1.150000E+02
1.150000E+02
1.150000E+02
1.150000E+02
1.150000E+02
1.150000E+02
1.150000E+02
1.150000E+02
1.150000E+02
1.150000E+02
1.150000E+02
1.150000E+02
1.150000E+02
1.150000E+02
1.150000E+02
1.150000E+02
1.150000E+02
1.150000E+02
1.150000E+02
1.150000E+02
1.150000E+02
1.150000E+02
1.150000E+02
1.150000E+02
1.150000E+02
1.150000E+02
1.150000E+02
1.150000E+02
1.150000E+02
1.150000E+02
1.150000E+02
1.150000E+02
1.150000E+02
1.150000E+02
1.150000E+02
1.150000E+02
1.150000E+02
1.150000E+02
1.150000E+02
1.150000E+02
1.150000E+02
1.150000E+02
1.150000E+02
1.150000E+02
1.150000E+02
1.150000E+02
1.150000E+02
1.150000E+02
1.150000E+02
1.150000E+02
1.150000E+02
1.150000E+02
1.150000E+02
1.150000E+02
1.150000E+02
1.150000E+02
1.150000E+02
1.150000E+02
1.150000E+02
1.150000E+02
1.150000E+02
1.150000E+02
1.150000E+02
1.150000E+02
1.150000E+02
1.150000E+02
1.150000E+02
1.150000E+02
1.150000E+02
1.150000E+02
1.150000E+02
1.150000E+02
1.150000E+02
1.150000E+02
1.150000E+02
1.150000E+02
1.150000E+02
1.150000E+02
1.150000E+02
1.150000E+02
1.150000E+02
1.150000E+02
1.150000E+02
1.150000E+02
1.150000E+02
1.150000E+02
1.150000E+02
1.150000E+02
1.150000E+02
1.150000E+02
1.150000E+02
1.150000E+02
1.150000E+02
1.150000E+02
1.150000E+02
1.150000E+02
1.150000E+02
1.150000E+02
1.150000E+02
1.150000E+02
1.150000E+02
1.150000E+02
1.150000E+02
1.150000E+02
1.150000E+02
1.150000E+02
1.150000E+02
1.150000E+02
1.150000E+02
1.150000E+02
1.150000E+02
1.150000E+02
1.150000E+02
1.150000E+02
1.150000E+02
1.150000E+02
1.150000E+02
1.150000E+02
1.150000E+02
1.150000E+02
1.150000E+02
1.150000E+02
1.150000E+02
1.150000E+02
1.150000E+02
1.150000E+02
1.150000E+02
1.150000E+02
1.150000E+02
1.150000E+02
1.150000E+02
1.150000E+02
1.150000E+02
1.150000E+02
1.150000E+02
1.150000E+02
1.150000E+02
1.150000E+02
1.150000E+02
1.150000E+02
1.150000E+02
1.150000E+02
1.150000E+02
1.150000E+02
1.150000E+02
1.150000E+02
1.150000E+02
1.150000E+02
1.150000E+02
1.150000E+02
1.150000E+02
1.150000E+02
1.150000E+02
1.150000E+02
1.150000E+02
1.150000E+02
1.150000E+02
1.150000E+02
1.150000E+02
1.150000E+02
1.150000E+02
1.150000E+02
1.150000E+02
1.150000E+02
1.150000E+02
1.150000E+02
1.150000E+02
1.150000E+02
1.150000E+02
1.150000E+02
1.150000E+02
1.150000E+02
1.150000E+02
1.150000E+02
1.150000E+02
1.150000E+02
1.150000E+02
1.150000E+02
1.200000E+02
1.200000E+02
1.200000E+02
1.200000E+02
1.200000E+02
1.200000E+02
1.200000E+02
1.200000E+02
1.200000E+02
1.200000E+02
1.200000E+02
1.200000E+02
1.200000E+02
1.200000E+02
1.200000E+02
1.200000E+02
1.200000E+02
1.200000E+02
1.200000E+02
1.200000E+02
1.200000E+02
1.200000E+02
1.200000E+02
1.200000E+02
1.200000E+02
1.200000E+02
1.200000E+02
1.200000E+02
1.200000E+02
1.200000E+02
1.200000E+02
1.200000E+02
1.200000E+02
1.200000E+02
1.200000E+02
1.200000E+02
1.200000E+02
1.200000E+02
1.200000E+02
1.200000E+02
1.200000E+02
1.200000E+02
1.200000E+02
1.200000E+02
1.200000E+02
1.200000E+02
1.200000E+02
1.200000E+02
1.200000E+02
1.200000E+02
1.200000E+02
1.200000E+02
1.200000E+02
1.200000E+02
1.200000E+02
1.200000E+02
1.200000E+02
1.200000E+02
1.200000E+02
1.200000E+02
1.200000E+02
1.200000E+02
1.200000E+02
1.200000E+02
1.200000E+02
1.200000E+02
1.200000E+02
1.200000E+02
1.200000E+02
1.200000E+02
1.200000E+02
1.200000E+02
1.200000E+02
1.200000E+02
1.200000E+02
1.200000E+02
1.200000E+02
1.200000E+02
1.200000E+02
1.200000E+02
1.200000E+02
1.200000E+02
1.200000E+02
1.200000E+02
1.200000E+02
1.200000E+02
1.200000E+02
1.200000E+02
1.200000E+02
1.200000E+02
1.200000E+02
1.200000E+02
1.200000E+02
1.200000E+02
1.200000E+02
1.200000E+02
1.200000E+02
1.200000E+02
1.200000E+02
1.200000E+02
1.200000E+02
1.200000E+02
1.200000E+02
1.200000E+02
1.200000E+02
1.200000E+02
1.200000E+02
1.200000E+02
1.200000E+02
1.200000E+02
1.200000E+02
1.200000E+02
1.200000E+02
1.200000E+02
1.200000E+02
1.200000E+02
1.200000E+02
1.200000E+02
1.200000E+02
1.200000E+02
1.200000E+02
1.200000E+02
1.200000E+02
1.200000E+02
1.200000E+02
1.200000E+02
1.200000E+02
1.200000E+02
1.200000E+02
1.200000E+02
1.200000E+02
1.200000E+02
1.200000E+02
1.200000E+02
1.200000E+02
1.200000E+02
1.200000E+02
1.200000E+02
1.200000E+02
1.200000E+02
1.200000E+02
1.200000E+02
1.200000E+02
1.200000E+02
1.200000E+02
1.200000E+02
1.200000E+02
1.200000E+02
1.200000E+02
1.200000E+02
1.200000E+02
1.200000E+02
1.200000E+02
1.200000E+02
1.200000E+02
1.200000E+02
1.200000E+02
1.200000E+02
1.200000E+02
1.200000E+02
1.200000E+02
1.200000E+02
1.200000E+02
1.200000E+02
1.200000E+02
1.200000E+02
1.200000E+02
1.200000E+02
1.200000E+02
1.200000E+02
1.200000E+02
1.200000E+02
1.200000E+02
1.200000E+02
1.200000E+02
1.200000E+02
1.200000E+02
1.200000E+02
1.200000E+02
1.200000E+02
1.200000E+02
1.200000E+02
1.200000E+02
1.200000E+02
1.200000E+02
1.200000E+02
1.200000E+02
1.200000E+02
1.200000E+02
1.200000E+02
1.200000E+02
1.200000E+02
1.200000E+02
1.200000E+02
1.200000E+02
1.200000E+02
1.200000E+02
1.200000E+02
1.200000E+02
1.200000E+02
1.200000E+02
1.250000E+02
1.250000E+02
1.250000E+02
1.250000E+02
1.250000E+02
1.250000E+02
1.250000E+02
1.250000E+02
1.250000E+02
1.250000E+02
1.250000E+02
1.250000E+02
1.250000E+02
1.250000E+02
1.250000E+02
1.250000E+02
1.250000E+02
1.250000E+02
1.250000E+02
1.250000E+02
1.250000E+02
1.250000E+02
1.250000E+02
1.250000E+02
1.250000E+02
1.250000E+02
1.250000E+02
1.250000E+02
1.250000E+02
1.250000E+02
1.250000E+02
1.250000E+02
1.250000E+02
1.250000E+02
1.250000E+02
1.250000E+02
1.250000E+02
1.250000E+02
1.250000E+02
1.250000E+02
1.250000E+02
1.250000E+02
1.250000E+02
1.250000E+02
1.250000E+02
1.250000E+02
1.250000E+02
1.250000E+02
1.250000E+02
1.250000E+02
1.250000E+02
1.250000E+02
1.250000E+02
1.250000E+02
1.250000E+02
1.250000E+02
1.250000E+02
1.250000E+02
1.250000E+02
1.250000E+02
1.250000E+02
1.250000E+02
1.250000E+02
1.250000E+02
1.250000E+02
1.250000E+02
1.250000E+02
1.250000E+02
1.250000E+02
1.250000E+02
1.250000E+02
1.250000E+02
1.250000E+02
1.250000E+02
1.250000E+02
1.250000E+02
1.250000E+02
1.250000E+02
1.250000E+02
1.250000E+02
1.250000E+02
1.250000E+02
1.250000E+02
1.250000E+02
1.250000E+02
1.250000E+02
1.250000E+02
1.250000E+02
1.250000E+02
1.250000E+02
1.250000E+02
1.250000E+02
1.250000E+02
1.250000E+02
1.250000E+02
1.250000E+02
1.250000E+02
1.250000E+02
1.250000E+02
1.250000E+02
1.250000E+02
1.250000E+02
1.250000E+02
1.250000E+02
1.250000E+02
1.250000E+02
1.250000E+02
1.250000E+02
1.250000E+02
1.250000E+02
1.250000E+02
1.250000E+02
1.250000E+02
1.250000E+02
1.250000E+02
1.250000E+02
1.250000E+02
1.250000E+02
1.250000E+02
1.250000E+02
1.250000E+02
1.250000E+02
1.250000E+02
1.250000E+02
1.250000E+02
1.250000E+02
1.250000E+02
1.250000E+02
1.250000E+02
1.250000E+02
1.250000E+02
1.250000E+02
1.250000E+02
1.250000E+02
1.250000E+02
1.250000E+02
1.250000E+02
1.250000E+02
1.250000E+02
1.250000E+02
1.250000E+02
1.250000E+02
1.250000E+02
1.250000E+02
1.250000E+02
1.250000E+02
1.250000E+02
1.250000E+02
1.250000E+02
1.250000E+02
1.250000E+02
1.250000E+02
1.250000E+02
1.250000E+02
1.250000E+02
1.250000E+02
1.250000E+02
1.250000E+02
1.250000E+02
1.250000E+02
1.250000E+02
1.250000E+02
1.250000E+02
1.250000E+02
1.250000E+02
1.250000E+02
1.250000E+02
1.250000E+02
1.250000E+02
1.250000E+02
1.250000E+02
1.250000E+02
1.250000E+02
1.250000E+02
1.250000E+02
1.250000E+02
1.250000E+02
1.250000E+02
1.250000E+02
1.250000E+02
1.250000E+02
1.250000E+02
1.250000E+02
1.250000E+02
1.250000E+02
1.250000E+02
1.250000E+02
1.250000E+02
1.250000E+02
1.250000E+02
1.250000E+02
1.250000E+02
1.250000E+02
1.250000E+02
1.250000E+02
1.250000E+02
1.250000E+02
1.250000E+02
1.250000E+02
1.250000E+02
1.250000E+02
1.300000E+02
1.300000E+02
1.300000E+02
1.300000E+02
1.300000E+02
1.300000E+02
1.300000E+02
1.300000E+02
1.300000E+02
1.300000E+02
1.300000E+02
1.300000E+02
1.300000E+02
1.300000E+02
1.300000E+02
1.300000E+02
1.300000E+02
1.300000E+02
1.300000E+02
1.300000E+02
1.300000E+02
1.300000E+02
1.300000E+02
1.300000E+02
1.300000E+02
1.300000E+02
1.300000E+02
1.300000E+02
1.300000E+02
1.300000E+02
1.300000E+02
1.300000E+02
1.300000E+02
1.300000E+02
1.300000E+02
1.300000E+02
1.300000E+02
1.300000E+02
1.300000E+02
1.300000E+02
1.300000E+02
1.300000E+02
1.300000E+02
1.300000E+02
1.300000E+02
1.300000E+02
1.300000E+02
1.300000E+02
1.300000E+02
1.300000E+02
1.300000E+02
1.300000E+02
1.300000E+02
1.300000E+02
1.300000E+02
1.300000E+02
1.300000E+02
1.300000E+02
1.300000E+02
1.300000E+02
1.300000E+02
1.300000E+02
1.300000E+02
1.300000E+02
1.300000E+02
1.300000E+02
1.300000E+02
1.300000E+02
1.300000E+02
1.300000E+02
1.300000E+02
1.300000E+02
1.300000E+02
1.300000E+02
1.300000E+02
1.300000E+02
1.300000E+02
1.300000E+02
1.300000E+02
1.300000E+02
1.300000E+02
1.300000E+02
1.300000E+02
1.300000E+02
1.300000E+02
1.300000E+02
1.300000E+02
1.300000E+02
1.300000E+02
1.300000E+02
1.300000E+02
1.300000E+02
1.300000E+02
1.300000E+02
1.300000E+02
1.300000E+02
1.300000E+02
1.300000E+02
1.300000E+02
1.300000E+02
1.300000E+02
1.300000E+02
1.300000E+02
1.300000E+02
1.300000E+02
1.300000E+02
1.300000E+02
1.300000E+02
1.300000E+02
1.300000E+02
1.300000E+02
1.300000E+02
1.300000E+02
1.300000E+02
1.300000E+02
1.300000E+02
1.300000E+02
1.300000E+02
1.300000E+02
1.300000E+02
1.300000E+02
1.300000E+02
1.300000E+02
1.300000E+02
1.300000E+02
1.300000E+02
1.300000E+02
1.300000E+02
1.300000E+02
1.300000E+02
1.300000E+02
1.300000E+02
1.300000E+02
1.300000E+02
1.300000E+02
1.300000E+02
1.300000E+02
1.300000E+02
1.300000E+02
1.300000E+02
1.300000E+02
1.300000E+02
1.300000E+02
1.300000E+02
1.300000E+02
1.300000E+02
1.300000E+02
1.300000E+02
1.300000E+02
1.300000E+02
1.300000E+02
1.300000E+02
1.300000E+02
1.300000E+02
1.300000E+02
1.300000E+02
1.300000E+02
1.300000E+02
1.300000E+02
1.300000E+02
1.300000E+02
1.300000E+02
1.300000E+02
1.300000E+02
1.300000E+02
1.300000E+02
1.300000E+02
1.300000E+02
1.300000E+02
1.300000E+02
1.300000E+02
1.300000E+02
1.300000E+02
1.300000E+02
1.300000E+02
1.300000E+02
1.300000E+02
1.300000E+02
1.300000E+02
1.300000E+02
1.300000E+02
1.300000E+02
1.300000E+02
1.300000E+02
1.300000E+02
1.300000E+02
1.300000E+02
1.300000E+02
1.300000E+02
1.300000E+02
1.300000E+02
1.300000E+02
1.300000E+02
1.300000E+02
1.300000E+02
1.300000E+02
1.300000E+02
1.300000E+02
1.300000E+02
1.300000E+02
1.300000E+02
1.350000E+02
1.350000E+02
1.350000E+02
1.350000E+02
1.350000E+02
1.350000E+02
1.350000E+02
1.350000E+02
1.350000E+02
1.350000E+02
1.350000E+02
1.350000E+02
1.350000E+02
1.350000E+02
1.350000E+02
1.350000E+02
1.350000E+02
1.350000E+02
1.350000E+02
1.350000E+02
1.350000E+02
1.350000E+02
1.350000E+02
1.350000E+02
1.350000E+02
1.350000E+02
1.350000E+02
1.350000E+02
1.350000E+02
1.350000E+02
1.350000E+02
1.350000E+02
1.350000E+02
1.350000E+02
1.350000E+02
1.350000E+02
1.350000E+02
1.350000E+02
1.350000E+02
1.350000E+02
1.350000E+02
1.350000E+02
1.350000E+02
1.350000E+02
1.350000E+02
1.350000E+02
1.350000E+02
1.350000E+02
1.350000E+02
1.350000E+02
1.350000E+02
1.350000E+02
1.350000E+02
1.350000E+02
1.350000E+02
1.350000E+02
1.350000E+02
1.350000E+02
1.350000E+02
1.350000E+02
1.350000E+02
1.350000E+02
1.350000E+02
1.350000E+02
1.350000E+02
1.350000E+02
1.350000E+02
1.350000E+02
1.350000E+02
1.350000E+02
1.350000E+02
1.350000E+02
1.350000E+02
1.350000E+02
1.350000E+02
1.350000E+02
1.350000E+02
1.350000E+02
1.350000E+02
1.350000E+02
1.350000E+02
1.350000E+02
1.350000E+02
1.350000E+02
1.350000E+02
1.350000E+02
1.350000E+02
1.350000E+02
1.350000E+02
1.350000E+02
1.350000E+02
1.350000E+02
1.350000E+02
1.350000E+02
1.350000E+02
1.350000E+02
1.350000E+02
1.350000E+02
1.350000E+02
1.350000E+02
1.350000E+02
1.350000E+02
1.350000E+02
1.350000E+02
1.350000E+02
1.350000E+02
1.350000E+02
1.350000E+02
1.350000E+02
1.350000E+02
1.350000E+02
1.350000E+02
1.350000E+02
1.350000E+02
1.350000E+02
1.350000E+02
1.350000E+02
1.350000E+02
1.350000E+02
1.350000E+02
1.350000E+02
1.350000E+02
1.350000E+02
1.350000E+02
1.350000E+02
1.350000E+02
1.350000E+02
1.350000E+02
1.350000E+02
1.350000E+02
1.350000E+02
1.350000E+02
1.350000E+02
1.350000E+02
1.350000E+02
1.350000E+02
1.350000E+02
1.350000E+02
1.350000E+02
1.350000E+02
1.350000E+02
1.350000E+02
1.350000E+02
1.350000E+02
1.350000E+02
1.350000E+02
1.350000E+02
1.350000E+02
1.350000E+02
1.350000E+02
1.350000E+02
1.350000E+02
1.350000E+02
1.350000E+02
1.350000E+02
1.350000E+02
1.350000E+02
1.350000E+02
1.350000E+02
1.350000E+02
1.350000E+02
1.350000E+02
1.350000E+02
1.350000E+02
1.350000E+02
1.350000E+02
1.350000E+02
1.350000E+02
1.350000E+02
1.350000E+02
1.350000E+02
1.350000E+02
1.350000E+02
1.350000E+02
1.350000E+02
1.350000E+02
1.350000E+02
1.350000E+02
1.350000E+02
1.350000E+02
1.350000E+02
1.350000E+02
1.350000E+02
1.350000E+02
1.350000E+02
1.350000E+02
1.350000E+02
1.350000E+02
1.350000E+02
1.350000E+02
1.350000E+02
1.350000E+02
1.350000E+02
1.350000E+02
1.350000E+02
1.350000E+02
1.350000E+02
1.350000E+02
1.350000E+02
1.350000E+02
1.350000E+02
1.400000E+02
1.400000E+02
1.400000E+02
1.400000E+02
1.400000E+02
1.400000E+02
1.400000E+02
1.400000E+02
1.400000E+02
1.400000E+02
1.400000E+02
1.400000E+02
1.400000E+02
1.400000E+02
1.400000E+02
1.400000E+02
1.400000E+02
1.400000E+02
1.400000E+02
1.400000E+02
1.400000E+02
1.400000E+02
1.400000E+02
1.400000E+02
1.400000E+02
1.400000E+02
1.400000E+02
1.400000E+02
1.400000E+02
1.400000E+02
1.400000E+02
1.400000E+02
1.400000E+02
1.400000E+02
1.400000E+02
1.400000E+02
1.400000E+02
1.400000E+02
1.400000E+02
1.400000E+02
1.400000E+02
1.400000E+02
1.400000E+02
1.400000E+02
1.400000E+02
1.400000E+02
1.400000E+02
1.400000E+02
1.400000E+02
1.400000E+02
1.400000E+02
1.400000E+02
1.400000E+02
1.400000E+02
1.400000E+02
1.400000E+02
1.400000E+02
1.400000E+02
1.400000E+02
1.400000E+02
1.400000E+02
1.400000E+02
1.400000E+02
1.400000E+02
1.400000E+02
1.400000E+02
1.400000E+02
1.400000E+02
1.400000E+02
1.400000E+02
1.400000E+02
1.400000E+02
1.400000E+02
1.400000E+02
1.400000E+02
1.400000E+02
1.400000E+02
1.400000E+02
1.400000E+02
1.400000E+02
1.400000E+02
1.400000E+02
1.400000E+02
1.400000E+02
1.400000E+02
1.400000E+02
1.400000E+02
1.400000E+02
1.400000E+02
1.400000E+02
1.400000E+02
1.400000E+02
1.400000E+02
1.400000E+02
1.400000E+02
1.400000E+02
1.400000E+02
1.400000E+02
1.400000E+02
1.400000E+02
1.400000E+02
1.400000E+02
1.400000E+02
1.400000E+02
1.400000E+02
1.400000E+02
1.400000E+02
1.400000E+02
1.400000E+02
1.400000E+02
1.400000E+02
1.400000E+02
1.400000E+02
1.400000E+02
1.400000E+02
1.400000E+02
1.400000E+02
1.400000E+02
1.400000E+02
1.400000E+02
1.400000E+02
1.400000E+02
1.400000E+02
1.400000E+02
1.400000E+02
1.400000E+02
1.400000E+02
1.400000E+02
1.400000E+02
1.400000E+02
1.400000E+02
1.400000E+02
1.400000E+02
1.400000E+02
1.400000E+02
1.400000E+02
1.400000E+02
1.400000E+02
1.400000E+02
1.400000E+02
1.400000E+02
1.400000E+02
1.400000E+02
1.400000E+02
1.400000E+02
1.400000E+02
1.400000E+02
1.400000E+02
1.400000E+02
1.400000E+02
1.400000E+02
1.400000E+02
1.400000E+02
1.400000E+02
1.400000E+02
1.400000E+02
1.400000E+02
1.400000E+02
1.400000E+02
1.400000E+02
1.400000E+02
1.400000E+02
1.400000E+02
1.400000E+02
1.400000E+02
1.400000E+02
1.400000E+02
1.400000E+02
1.400000E+02
1.400000E+02
1.400000E+02
1.400000E+02
1.400000E+02
1.400000E+02
1.400000E+02
1.400000E+02
1.400000E+02
1.400000E+02
1.400000E+02
1.400000E+02
1.400000E+02
1.400000E+02
1.400000E+02
1.400000E+02
1.400000E+02
1.400000E+02
1.400000E+02
1.400000E+02
1.400000E+02
1.400000E+02
1.400000E+02
1.400000E+02
1.400000E+02
1.400000E+02
1.400000E+02
1.400000E+02
1.400000E+02
1.400000E+02
1.400000E+02
1.400000E+02
1.400000E+02
1.450000E+02
1.450000E+02
1.450000E+02
1.450000E+02
1.450000E+02
1.450000E+02
1.450000E+02
1.450000E+02
1.450000E+02
1.450000E+02
1.450000E+02
1.450000E+02
1.450000E+02
1.450000E+02
1.450000E+02
1.450000E+02
1.450000E+02
1.450000E+02
1.450000E+02
1.450000E+02
1.450000E+02
1.450000E+02
1.450000E+02
1.450000E+02
1.450000E+02
1.450000E+02
1.450000E+02
1.450000E+02
1.450000E+02
1.450000E+02
1.450000E+02
1.450000E+02
1.450000E+02
1.450000E+02
1.450000E+02
1.450000E+02
1.450000E+02
1.450000E+02
1.450000E+02
1.450000E+02
1.450000E+02
1.450000E+02
1.450000E+02
1.450000E+02
1.450000E+02
1.450000E+02
1.450000E+02
1.450000E+02
1.450000E+02
1.450000E+02
1.450000E+02
1.450000E+02
1.450000E+02
1.450000E+02
1.450000E+02
1.450000E+02
1.450000E+02
1.450000E+02
1.450000E+02
1.450000E+02
1.450000E+02
1.450000E+02
1.450000E+02
1.450000E+02
1.450000E+02
1.450000E+02
1.450000E+02
1.450000E+02
1.450000E+02
1.450000E+02
1.450000E+02
1.450000E+02
1.450000E+02
1.450000E+02
1.450000E+02
1.450000E+02
1.450000E+02
1.450000E+02
1.450000E+02
1.450000E+02
1.450000E+02
1.450000E+02
1.450000E+02
1.450000E+02
1.450000E+02
1.450000E+02
1.450000E+02
1.450000E+02
1.450000E+02
1.450000E+02
1.450000E+02
1.450000E+02
1.450000E+02
1.450000E+02
1.450000E+02
1.450000E+02
1.450000E+02
1.450000E+02
1.450000E+02
1.450000E+02
1.450000E+02
1.450000E+02
1.450000E+02
1.450000E+02
1.450000E+02
1.450000E+02
1.450000E+02
1.450000E+02
1.450000E+02
1.450000E+02
1.450000E+02
1.450000E+02
1.450000E+02
1.450000E+02
1.450000E+02
1.450000E+02
1.450000E+02
1.450000E+02
1.450000E+02
1.450000E+02
1.450000E+02
1.450000E+02
1.450000E+02
1.450000E+02
1.450000E+02
1.450000E+02
1.450000E+02
1.450000E+02
1.450000E+02
1.450000E+02
1.450000E+02
1.450000E+02
1.450000E+02
1.450000E+02
1.450000E+02
1.450000E+02
1.450000E+02
1.450000E+02
1.450000E+02
1.450000E+02
1.450000E+02
1.450000E+02
1.450000E+02
1.450000E+02
1.450000E+02
1.450000E+02
1.450000E+02
1.450000E+02
1.450000E+02
1.450000E+02
1.450000E+02
1.450000E+02
1.450000E+02
1.450000E+02
1.450000E+02
1.450000E+02
1.450000E+02
1.450000E+02
1.450000E+02
1.450000E+02
1.450000E+02
1.450000E+02
1.450000E+02
1.450000E+02
1.450000E+02
1.450000E+02
1.450000E+02
1.450000E+02
1.450000E+02
1.450000E+02
1.450000E+02
1.450000E+02
1.450000E+02
1.450000E+02
1.450000E+02
1.450000E+02
1.450000E+02
1.450000E+02
1.450000E+02
1.450000E+02
1.450000E+02
1.450000E+02
1.450000E+02
1.450000E+02
1.450000E+02
1.450000E+02
1.450000E+02
1.450000E+02
1.450000E+02
1.450000E+02
1.450000E+02
1.450000E+02
1.450000E+02
1.450000E+02
1.450000E+02
1.450000E+02
1.450000E+02
1.450000E+02
1.450000E+02
1.450000E+02
1.450000E+02
1.500000E+02
1.500000E+02
1.500000E+02
1.500000E+02
1.500000E+02
1.500000E+02
1.500000E+02
1.500000E+02
1.500000E+02
1.500000E+02
1.500000E+02
1.500000E+02
1.500000E+02
1.500000E+02
1.500000E+02
1.500000E+02
1.500000E+02
1.500000E+02
1.500000E+02
1.500000E+02
1.500000E+02
1.500000E+02
1.500000E+02
1.500000E+02
1.500000E+02
1.500000E+02
1.500000E+02
1.500000E+02
1.500000E+02
1.500000E+02
1.500000E+02
1.500000E+02
1.500000E+02
1.500000E+02
1.500000E+02
1.500000E+02
1.500000E+02
1.500000E+02
1.500000E+02
1.500000E+02
1.500000E+02
1.500000E+02
1.500000E+02
1.500000E+02
1.500000E+02
1.500000E+02
1.500000E+02
1.500000E+02
1.500000E+02
1.500000E+02
1.500000E+02
1.500000E+02
1.500000E+02
1.500000E+02
1.500000E+02
1.500000E+02
1.500000E+02
1.500000E+02
1.500000E+02
1.500000E+02
1.500000E+02
1.500000E+02
1.500000E+02
1.500000E+02
1.500000E+02
1.500000E+02
1.500000E+02
1.500000E+02
1.500000E+02
1.500000E+02
1.500000E+02
1.500000E+02
1.500000E+02
1.500000E+02
1.500000E+02
1.500000E+02
1.500000E+02
1.500000E+02
1.500000E+02
1.500000E+02
1.500000E+02
1.500000E+02
1.500000E+02
1.500000E+02
1.500000E+02
1.500000E+02
1.500000E+02
1.500000E+02
1.500000E+02
1.500000E+02
1.500000E+02
1.500000E+02
1.500000E+02
1.500000E+02
1.500000E+02
1.500000E+02
1.500000E+02
1.500000E+02
1.500000E+02
1.500000E+02
1.500000E+02
1.500000E+02
1.500000E+02
1.500000E+02
1.500000E+02
1.500000E+02
1.500000E+02
1.500000E+02
1.500000E+02
1.500000E+02
1.500000E+02
1.500000E+02
1.500000E+02
1.500000E+02
1.500000E+02
1.500000E+02
1.500000E+02
1.500000E+02
1.500000E+02
1.500000E+02
1.500000E+02
1.500000E+02
1.500000E+02
1.500000E+02
1.500000E+02
1.500000E+02
1.500000E+02
1.500000E+02
1.500000E+02
1.500000E+02
1.500000E+02
1.500000E+02
1.500000E+02
1.500000E+02
1.500000E+02
1.500000E+02
1.500000E+02
1.500000E+02
1.500000E+02
1.500000E+02
1.500000E+02
1.500000E+02
1.500000E+02
1.500000E+02
1.500000E+02
1.500000E+02
1.500000E+02
1.500000E+02
1.500000E+02
1.500000E+02
1.500000E+02
1.500000E+02
1.500000E+02
1.500000E+02
1.500000E+02
1.500000E+02
1.500000E+02
1.500000E+02
1.500000E+02
1.500000E+02
1.500000E+02
1.500000E+02
1.500000E+02
1.500000E+02
1.500000E+02
1.500000E+02
1.500000E+02
1.500000E+02
1.500000E+02
1.500000E+02
1.500000E+02
1.500000E+02
1.500000E+02
1.500000E+02
1.500000E+02
1.500000E+02
1.500000E+02
1.500000E+02
1.500000E+02
1.500000E+02
1.500000E+02
1.500000E+02
1.500000E+02
1.500000E+02
1.500000E+02
1.500000E+02
1.500000E+02
1.500000E+02
1.500000E+02
1.500000E+02
1.500000E+02
1.500000E+02
1.500000E+02
1.500000E+02
1.500000E+02
1.500000E+02
1.500000E+02
1.500000E+02
1.500000E+02
1.500000E+02
1.500000E+02
1.550000E+02
1.550000E+02
1.550000E+02
1.550000E+02
1.550000E+02
1.550000E+02
1.550000E+02
1.550000E+02
1.550000E+02
1.550000E+02
1.550000E+02
1.550000E+02
1.550000E+02
1.550000E+02
1.550000E+02
1.550000E+02
1.550000E+02
1.550000E+02
1.550000E+02
1.550000E+02
1.550000E+02
1.550000E+02
1.550000E+02
1.550000E+02
1.550000E+02
1.550000E+02
1.550000E+02
1.550000E+02
1.550000E+02
1.550000E+02
1.550000E+02
1.550000E+02
1.550000E+02
1.550000E+02
1.550000E+02
1.550000E+02
1.550000E+02
1.550000E+02
1.550000E+02
1.550000E+02
1.550000E+02
1.550000E+02
1.550000E+02
1.550000E+02
1.550000E+02
1.550000E+02
1.550000E+02
1.550000E+02
1.550000E+02
1.550000E+02
1.550000E+02
1.550000E+02
1.550000E+02
1.550000E+02
1.550000E+02
1.550000E+02
1.550000E+02
1.550000E+02
1.550000E+02
1.550000E+02
1.550000E+02
1.550000E+02
1.550000E+02
1.550000E+02
1.550000E+02
1.550000E+02
1.550000E+02
1.550000E+02
1.550000E+02
1.550000E+02
1.550000E+02
1.550000E+02
1.550000E+02
1.550000E+02
1.550000E+02
1.550000E+02
1.550000E+02
1.550000E+02
1.550000E+02
1.550000E+02
1.550000E+02
1.550000E+02
1.550000E+02
1.550000E+02
1.550000E+02
1.550000E+02
1.550000E+02
1.550000E+02
1.550000E+02
1.550000E+02
1.550000E+02
1.550000E+02
1.550000E+02
1.550000E+02
1.550000E+02
1.550000E+02
1.550000E+02
1.550000E+02
1.550000E+02
1.550000E+02
1.550000E+02
1.550000E+02
1.550000E+02
1.550000E+02
1.550000E+02
1.550000E+02
1.550000E+02
1.550000E+02
1.550000E+02
1.550000E+02
1.550000E+02
1.550000E+02
1.550000E+02
1.550000E+02
1.550000E+02
1.550000E+02
1.550000E+02
1.550000E+02
1.550000E+02
1.550000E+02
1.550000E+02
1.550000E+02
1.550000E+02
1.550000E+02
1.550000E+02
1.550000E+02
1.550000E+02
1.550000E+02
1.550000E+02
1.550000E+02
1.550000E+02
1.550000E+02
1.550000E+02
1.550000E+02
1.550000E+02
1.550000E+02
1.550000E+02
1.550000E+02
1.550000E+02
1.550000E+02
1.550000E+02
1.550000E+02
1.550000E+02
1.550000E+02
1.550000E+02
1.550000E+02
1.550000E+02
1.550000E+02
1.550000E+02
1.550000E+02
1.550000E+02
1.550000E+02
1.550000E+02
1.550000E+02
1.550000E+02
1.550000E+02
1.550000E+02
1.550000E+02
1.550000E+02
1.550000E+02
1.550000E+02
1.550000E+02
1.550000E+02
1.550000E+02
1.550000E+02
1.550000E+02
1.550000E+02
1.550000E+02
1.550000E+02
1.550000E+02
1.550000E+02
1.550000E+02
1.550000E+02
1.550000E+02
1.550000E+02
1.550000E+02
1.550000E+02
1.550000E+02
1.550000E+02
1.550000E+02
1.550000E+02
1.550000E+02
1.550000E+02
1.550000E+02
1.550000E+02
1.550000E+02
1.550000E+02
1.550000E+02
1.550000E+02
1.550000E+02
1.550000E+02
1.550000E+02
1.550000E+02
1.550000E+02
1.550000E+02
1.550000E+02
1.550000E+02
1.550000E+02
1.550000E+02
1.550000E+02
1.550000E+02
1.600000E+02
1.600000E+02
1.600000E+02
1.600000E+02
1.600000E+02
1.600000E+02
1.600000E+02
1.600000E+02
1.600000E+02
1.600000E+02
1.600000E+02
1.600000E+02
1.600000E+02
1.600000E+02
1.600000E+02
1.600000E+02
1.600000E+02
1.600000E+02
1.600000E+02
1.600000E+02
1.600000E+02
1.600000E+02
1.600000E+02
1.600000E+02
1.600000E+02
1.600000E+02
1.600000E+02
1.600000E+02
1.600000E+02
1.600000E+02
1.600000E+02
1.600000E+02
1.600000E+02
1.600000E+02
1.600000E+02
1.600000E+02
1.600000E+02
1.600000E+02
1.600000E+02
1.600000E+02
1.600000E+02
1.600000E+02
1.600000E+02
1.600000E+02
1.600000E+02
1.600000E+02
1.600000E+02
1.600000E+02
1.600000E+02
1.600000E+02
1.600000E+02
1.600000E+02
1.600000E+02
1.600000E+02
1.600000E+02
1.600000E+02
1.600000E+02
1.600000E+02
1.600000E+02
1.600000E+02
1.600000E+02
1.600000E+02
1.600000E+02
1.600000E+02
1.600000E+02
1.600000E+02
1.600000E+02
1.600000E+02
1.600000E+02
1.600000E+02
1.600000E+02
1.600000E+02
1.600000E+02
1.600000E+02
1.600000E+02
1.600000E+02
1.600000E+02
1.600000E+02
1.600000E+02
1.600000E+02
1.600000E+02
1.600000E+02
1.600000E+02
1.600000E+02
1.600000E+02
1.600000E+02
1.600000E+02
1.600000E+02
1.600000E+02
1.600000E+02
1.600000E+02
1.600000E+02
1.600000E+02
1.600000E+02
1.600000E+02
1.600000E+02
1.600000E+02
1.600000E+02
1.600000E+02
1.600000E+02
1.600000E+02
1.600000E+02
1.600000E+02
1.600000E+02
1.600000E+02
1.600000E+02
1.600000E+02
1.600000E+02
1.600000E+02
1.600000E+02
1.600000E+02
1.600000E+02
1.600000E+02
1.600000E+02
1.600000E+02
1.600000E+02
1.600000E+02
1.600000E+02
1.600000E+02
1.600000E+02
1.600000E+02
1.600000E+02
1.600000E+02
1.600000E+02
1.600000E+02
1.600000E+02
1.600000E+02
1.600000E+02
1.600000E+02
1.600000E+02
1.600000E+02
1.600000E+02
1.600000E+02
1.600000E+02
1.600000E+02
1.600000E+02
1.600000E+02
1.600000E+02
1.600000E+02
1.600000E+02
1.600000E+02
1.600000E+02
1.600000E+02
1.600000E+02
1.600000E+02
1.600000E+02
1.600000E+02
1.600000E+02
1.600000E+02
1.600000E+02
1.600000E+02
1.600000E+02
1.600000E+02
1.600000E+02
1.600000E+02
1.600000E+02
1.600000E+02
1.600000E+02
1.600000E+02
1.600000E+02
1.600000E+02
1.600000E+02
1.600000E+02
1.600000E+02
1.600000E+02
1.600000E+02
1.600000E+02
1.600000E+02
1.600000E+02
1.600000E+02
1.600000E+02
1.600000E+02
1.600000E+02
1.600000E+02
1.600000E+02
1.600000E+02
1.600000E+02
1.600000E+02
1.600000E+02
1.600000E+02
1.600000E+02
1.600000E+02
1.600000E+02
1.600000E+02
1.600000E+02
1.600000E+02
1.600000E+02
1.600000E+02
1.600000E+02
1.600000E+02
1.600000E+02
1.600000E+02
1.600000E+02
1.600000E+02
1.600000E+02
1.600000E+02
1.600000E+02
1.600000E+02
1.600000E+02
1.600000E+02
1.600000E+02
1.650000E+02
1.650000E+02
1.650000E+02
1.650000E+02
1.650000E+02
1.650000E+02
1.650000E+02
1.650000E+02
1.650000E+02
1.650000E+02
1.650000E+02
1.650000E+02
1.650000E+02
1.650000E+02
1.650000E+02
1.650000E+02
1.650000E+02
1.650000E+02
1.650000E+02
1.650000E+02
1.650000E+02
1.650000E+02
1.650000E+02
1.650000E+02
1.650000E+02
1.650000E+02
1.650000E+02
1.650000E+02
1.650000E+02
1.650000E+02
1.650000E+02
1.650000E+02
1.650000E+02
1.650000E+02
1.650000E+02
1.650000E+02
1.650000E+02
1.650000E+02
1.650000E+02
1.650000E+02
1.650000E+02
1.650000E+02
1.650000E+02
1.650000E+02
1.650000E+02
1.650000E+02
1.650000E+02
1.650000E+02
1.650000E+02
1.650000E+02
1.650000E+02
1.650000E+02
1.650000E+02
1.650000E+02
1.650000E+02
1.650000E+02
1.650000E+02
1.650000E+02
1.650000E+02
1.650000E+02
1.650000E+02
1.650000E+02
1.650000E+02
1.650000E+02
1.650000E+02
1.650000E+02
1.650000E+02
1.650000E+02
1.650000E+02
1.650000E+02
1.650000E+02
1.650000E+02
1.650000E+02
1.650000E+02
1.650000E+02
1.650000E+02
1.650000E+02
1.650000E+02
1.650000E+02
1.650000E+02
1.650000E+02
1.650000E+02
1.650000E+02
1.650000E+02
1.650000E+02
1.650000E+02
1.650000E+02
1.650000E+02
1.650000E+02
1.650000E+02
1.650000E+02
1.650000E+02
1.650000E+02
1.650000E+02
1.650000E+02
1.650000E+02
1.650000E+02
1.650000E+02
1.650000E+02
1.650000E+02
1.650000E+02
1.650000E+02
1.650000E+02
1.650000E+02
1.650000E+02
1.650000E+02
1.650000E+02
1.650000E+02
1.650000E+02
1.650000E+02
1.650000E+02
1.650000E+02
1.650000E+02
1.650000E+02
1.650000E+02
1.650000E+02
1.650000E+02
1.650000E+02
1.650000E+02
1.650000E+02
1.650000E+02
1.650000E+02
1.650000E+02
1.650000E+02
1.650000E+02
1.650000E+02
1.650000E+02
1.650000E+02
1.650000E+02
1.650000E+02
1.650000E+02
1.650000E+02
1.650000E+02
1.650000E+02
1.650000E+02
1.650000E+02
1.650000E+02
1.650000E+02
1.650000E+02
1.650000E+02
1.650000E+02
1.650000E+02
1.650000E+02
1.650000E+02
1.650000E+02
1.650000E+02
1.650000E+02
1.650000E+02
1.650000E+02
1.650000E+02
1.650000E+02
1.650000E+02
1.650000E+02
1.650000E+02
1.650000E+02
1.650000E+02
1.650000E+02
1.650000E+02
1.650000E+02
1.650000E+02
1.650000E+02
1.650000E+02
1.650000E+02
1.650000E+02
1.650000E+02
1.650000E+02
1.650000E+02
1.650000E+02
1.650000E+02
1.650000E+02
1.650000E+02
1.650000E+02
1.650000E+02
1.650000E+02
1.650000E+02
1.650000E+02
1.650000E+02
1.650000E+02
1.650000E+02
1.650000E+02
1.650000E+02
1.650000E+02
1.650000E+02
1.650000E+02
1.650000E+02
1.650000E+02
1.650000E+02
1.650000E+02
1.650000E+02
1.650000E+02
1.650000E+02
1.650000E+02
1.650000E+02
1.650000E+02
1.650000E+02
1.650000E+02
1.650000E+02
1.650000E+02
1.650000E+02
1.650000E+02
1.650000E+02
1.700000E+02
1.700000E+02
1.700000E+02
1.700000E+02
1.700000E+02
1.700000E+02
1.700000E+02
1.700000E+02
1.700000E+02
1.700000E+02
1.700000E+02
1.700000E+02
1.700000E+02
1.700000E+02
1.700000E+02
1.700000E+02
1.700000E+02
1.700000E+02
1.700000E+02
1.700000E+02
1.700000E+02
1.700000E+02
1.700000E+02
1.700000E+02
1.700000E+02
1.700000E+02
1.700000E+02
1.700000E+02
1.700000E+02
1.700000E+02
1.700000E+02
1.700000E+02
1.700000E+02
1.700000E+02
1.700000E+02
1.700000E+02
1.700000E+02
1.700000E+02
1.700000E+02
1.700000E+02
1.700000E+02
1.700000E+02
1.700000E+02
1.700000E+02
1.700000E+02
1.700000E+02
1.700000E+02
1.700000E+02
1.700000E+02
1.700000E+02
1.700000E+02
1.700000E+02
1.700000E+02
1.700000E+02
1.700000E+02
1.700000E+02
1.700000E+02
1.700000E+02
1.700000E+02
1.700000E+02
1.700000E+02
1.700000E+02
1.700000E+02
1.700000E+02
1.700000E+02
1.700000E+02
1.700000E+02
1.700000E+02
1.700000E+02
1.700000E+02
1.700000E+02
1.700000E+02
1.700000E+02
1.700000E+02
1.700000E+02
1.700000E+02
1.700000E+02
1.700000E+02
1.700000E+02
1.700000E+02
1.700000E+02
1.700000E+02
1.700000E+02
1.700000E+02
1.700000E+02
1.700000E+02
1.700000E+02
1.700000E+02
1.700000E+02
1.700000E+02
1.700000E+02
1.700000E+02
1.700000E+02
1.700000E+02
1.700000E+02
1.700000E+02
1.700000E+02
1.700000E+02
1.700000E+02
1.700000E+02
1.700000E+02
1.700000E+02
1.700000E+02
1.700000E+02
1.700000E+02
1.700000E+02
1.700000E+02
1.700000E+02
1.700000E+02
1.700000E+02
1.700000E+02
1.700000E+02
1.700000E+02
1.700000E+02
1.700000E+02
1.700000E+02
1.700000E+02
1.700000E+02
1.700000E+02
1.700000E+02
1.700000E+02
1.700000E+02
1.700000E+02
1.700000E+02
1.700000E+02
1.700000E+02
1.700000E+02
1.700000E+02
1.700000E+02
1.700000E+02
1.700000E+02
1.700000E+02
1.700000E+02
1.700000E+02
1.700000E+02
1.700000E+02
1.700000E+02
1.700000E+02
1.700000E+02
1.700000E+02
1.700000E+02
1.700000E+02
1.700000E+02
1.700000E+02
1.700000E+02
1.700000E+02
1.700000E+02
1.700000E+02
1.700000E+02
1.700000E+02
1.700000E+02
1.700000E+02
1.700000E+02
1.700000E+02
1.700000E+02
1.700000E+02
1.700000E+02
1.700000E+02
1.700000E+02
1.700000E+02
1.700000E+02
1.700000E+02
1.700000E+02
1.700000E+02
1.700000E+02
1.700000E+02
1.700000E+02
1.700000E+02
1.700000E+02
1.700000E+02
1.700000E+02
1.700000E+02
1.700000E+02
1.700000E+02
1.700000E+02
1.700000E+02
1.700000E+02
1.700000E+02
1.700000E+02
1.700000E+02
1.700000E+02
1.700000E+02
1.700000E+02
1.700000E+02
1.700000E+02
1.700000E+02
1.700000E+02
1.700000E+02
1.700000E+02
1.700000E+02
1.700000E+02
1.700000E+02
1.700000E+02
1.700000E+02
1.700000E+02
1.700000E+02
1.700000E+02
1.700000E+02
1.700000E+02
1.700000E+02
1.700000E+02
1.750000E+02
1.750000E+02
1.750000E+02
1.750000E+02
1.750000E+02
1.750000E+02
1.750000E+02
1.750000E+02
1.750000E+02
1.750000E+02
1.750000E+02
1.750000E+02
1.750000E+02
1.750000E+02
1.750000E+02
1.750000E+02
1.750000E+02
1.750000E+02
1.750000E+02
1.750000E+02
1.750000E+02
1.750000E+02
1.750000E+02
1.750000E+02
1.750000E+02
1.750000E+02
1.750000E+02
1.750000E+02
1.750000E+02
1.750000E+02
1.750000E+02
1.750000E+02
1.750000E+02
1.750000E+02
1.750000E+02
1.750000E+02
1.750000E+02
1.750000E+02
1.750000E+02
1.750000E+02
1.750000E+02
1.750000E+02
1.750000E+02
1.750000E+02
1.750000E+02
1.750000E+02
1.750000E+02
1.750000E+02
1.750000E+02
1.750000E+02
1.750000E+02
1.750000E+02
1.750000E+02
1.750000E+02
1.750000E+02
1.750000E+02
1.750000E+02
1.750000E+02
1.750000E+02
1.750000E+02
1.750000E+02
1.750000E+02
1.750000E+02
1.750000E+02
1.750000E+02
1.750000E+02
1.750000E+02
1.750000E+02
1.750000E+02
1.750000E+02
1.750000E+02
1.750000E+02
1.750000E+02
1.750000E+02
1.750000E+02
1.750000E+02
1.750000E+02
1.750000E+02
1.750000E+02
1.750000E+02
1.750000E+02
1.750000E+02
1.750000E+02
1.750000E+02
1.750000E+02
1.750000E+02
1.750000E+02
1.750000E+02
1.750000E+02
1.750000E+02
1.750000E+02
1.750000E+02
1.750000E+02
1.750000E+02
1.750000E+02
1.750000E+02
1.750000E+02
1.750000E+02
1.750000E+02
1.750000E+02
1.750000E+02
1.750000E+02
1.750000E+02
1.750000E+02
1.750000E+02
1.750000E+02
1.750000E+02
1.750000E+02
1.750000E+02
1.750000E+02
1.750000E+02
1.750000E+02
1.750000E+02
1.750000E+02
1.750000E+02
1.750000E+02
1.750000E+02
1.750000E+02
1.750000E+02
1.750000E+02
1.750000E+02
1.750000E+02
1.750000E+02
1.750000E+02
1.750000E+02
1.750000E+02
1.750000E+02
1.750000E+02
1.750000E+02
1.750000E+02
1.750000E+02
1.750000E+02
1.750000E+02
1.750000E+02
1.750000E+02
1.750000E+02
1.750000E+02
1.750000E+02
1.750000E+02
1.750000E+02
1.750000E+02
1.750000E+02
1.750000E+02
1.750000E+02
1.750000E+02
1.750000E+02
1.750000E+02
1.750000E+02
1.750000E+02
1.750000E+02
1.750000E+02
1.750000E+02
1.750000E+02
1.750000E+02
1.750000E+02
1.750000E+02
1.750000E+02
1.750000E+02
1.750000E+02
1.750000E+02
1.750000E+02
1.750000E+02
1.750000E+02
1.750000E+02
1.750000E+02
1.750000E+02
1.750000E+02
1.750000E+02
1.750000E+02
1.750000E+02
1.750000E+02
1.750000E+02
1.750000E+02
1.750000E+02
1.750000E+02
1.750000E+02
1.750000E+02
1.750000E+02
1.750000E+02
1.750000E+02
1.750000E+02
1.750000E+02
1.750000E+02
1.750000E+02
1.750000E+02
1.750000E+02
1.750000E+02
1.750000E+02
1.750000E+02
1.750000E+02
1.750000E+02
1.750000E+02
1.750000E+02
1.750000E+02
1.750000E+02
1.750000E+02
1.750000E+02
1.750000E+02
1.750000E+02
1.750000E+02
1.750000E+02
1.800000E+02
1.800000E+02
1.800000E+02
1.800000E+02
1.800000E+02
1.800000E+02
1.800000E+02
1.800000E+02
1.800000E+02
1.800000E+02
1.800000E+02
1.800000E+02
1.800000E+02
1.800000E+02
1.800000E+02
1.800000E+02
1.800000E+02
1.800000E+02
1.800000E+02
1.800000E+02
1.800000E+02
1.800000E+02
1.800000E+02
1.800000E+02
1.800000E+02
1.800000E+02
1.800000E+02
1.800000E+02
1.800000E+02
1.800000E+02
1.800000E+02
1.800000E+02
1.800000E+02
1.800000E+02
1.800000E+02
1.800000E+02
1.800000E+02
1.800000E+02
1.800000E+02
1.800000E+02
1.800000E+02
1.800000E+02
1.800000E+02
1.800000E+02
1.800000E+02
1.800000E+02
1.800000E+02
1.800000E+02
1.800000E+02
1.800000E+02
1.800000E+02
1.800000E+02
1.800000E+02
1.800000E+02
1.800000E+02
1.800000E+02
1.800000E+02
1.800000E+02
1.800000E+02
1.800000E+02
1.800000E+02
1.800000E+02
1.800000E+02
1.800000E+02
1.800000E+02
1.800000E+02
1.800000E+02
1.800000E+02
1.800000E+02
1.800000E+02
1.800000E+02
1.800000E+02
1.800000E+02
1.800000E+02
1.800000E+02
1.800000E+02
1.800000E+02
1.800000E+02
1.800000E+02
1.800000E+02
1.800000E+02
1.800000E+02
1.800000E+02
1.800000E+02
1.800000E+02
1.800000E+02
1.800000E+02
1.800000E+02
1.800000E+02
1.800000E+02
1.800000E+02
1.800000E+02
1.800000E+02
1.800000E+02
1.800000E+02
1.800000E+02
1.800000E+02
1.800000E+02
1.800000E+02
1.800000E+02
1.800000E+02
1.800000E+02
1.800000E+02
1.800000E+02
1.800000E+02
1.800000E+02
1.800000E+02
1.800000E+02
1.800000E+02
1.800000E+02
1.800000E+02
1.800000E+02
1.800000E+02
1.800000E+02
1.800000E+02
1.800000E+02
1.800000E+02
1.800000E+02
1.800000E+02
1.800000E+02
1.800000E+02
1.800000E+02
1.800000E+02
1.800000E+02
1.800000E+02
1.800000E+02
1.800000E+02
1.800000E+02
1.800000E+02
1.800000E+02
1.800000E+02
1.800000E+02
1.800000E+02
1.800000E+02
1.800000E+02
1.800000E+02
1.800000E+02
1.800000E+02
1.800000E+02
1.800000E+02
1.800000E+02
1.800000E+02
1.800000E+02
1.800000E+02
1.800000E+02
1.800000E+02
1.800000E+02
1.800000E+02
1.800000E+02
1.800000E+02
1.800000E+02
1.800000E+02
1.800000E+02
1.800000E+02
1.800000E+02
1.800000E+02
1.800000E+02
1.800000E+02
1.800000E+02
1.800000E+02
1.800000E+02
1.800000E+02
1.800000E+02
1.800000E+02
1.800000E+02
1.800000E+02
1.800000E+02
1.800000E+02
1.800000E+02
1.800000E+02
1.800000E+02
1.800000E+02
1.800000E+02
1.800000E+02
1.800000E+02
1.800000E+02
1.800000E+02
1.800000E+02
1.800000E+02
1.800000E+02
1.800000E+02
1.800000E+02
1.800000E+02
1.800000E+02
1.800000E+02
1.800000E+02
1.800000E+02
1.800000E+02
1.800000E+02
1.800000E+02
1.800000E+02
1.800000E+02
1.800000E+02
1.800000E+02
1.800000E+02
1.800000E+02
1.800000E+02
1.800000E+02
1.800000E+02
1.800000E+02
1.800000E+02
1.850000E+02
1.850000E+02
1.850000E+02
1.850000E+02
1.850000E+02
1.850000E+02
1.850000E+02
1.850000E+02
1.850000E+02
1.850000E+02
1.850000E+02
1.850000E+02
1.850000E+02
1.850000E+02
1.850000E+02
1.850000E+02
1.850000E+02
1.850000E+02
1.850000E+02
1.850000E+02
1.850000E+02
1.850000E+02
1.850000E+02
1.850000E+02
1.850000E+02
1.850000E+02
1.850000E+02
1.850000E+02
1.850000E+02
1.850000E+02
1.850000E+02
1.850000E+02
1.850000E+02
1.850000E+02
1.850000E+02
1.850000E+02
1.850000E+02
1.850000E+02
1.850000E+02
1.850000E+02
1.850000E+02
1.850000E+02
1.850000E+02
1.850000E+02
1.850000E+02
1.850000E+02
1.850000E+02
1.850000E+02
1.850000E+02
1.850000E+02
1.850000E+02
1.850000E+02
1.850000E+02
1.850000E+02
1.850000E+02
1.850000E+02
1.850000E+02
1.850000E+02
1.850000E+02
1.850000E+02
1.850000E+02
1.850000E+02
1.850000E+02
1.850000E+02
1.850000E+02
1.850000E+02
1.850000E+02
1.850000E+02
1.850000E+02
1.850000E+02
1.850000E+02
1.850000E+02
1.850000E+02
1.850000E+02
1.850000E+02
1.850000E+02
1.850000E+02
1.850000E+02
1.850000E+02
1.850000E+02
1.850000E+02
1.850000E+02
1.850000E+02
1.850000E+02
1.850000E+02
1.850000E+02
1.850000E+02
1.850000E+02
1.850000E+02
1.850000E+02
1.850000E+02
1.850000E+02
1.850000E+02
1.850000E+02
1.850000E+02
1.850000E+02
1.850000E+02
1.850000E+02
1.850000E+02
1.850000E+02
1.850000E+02
1.850000E+02
1.850000E+02
1.850000E+02
1.850000E+02
1.850000E+02
1.850000E+02
1.850000E+02
1.850000E+02
1.850000E+02
1.850000E+02
1.850000E+02
1.850000E+02
1.850000E+02
1.850000E+02
1.850000E+02
1.850000E+02
1.850000E+02
1.850000E+02
1.850000E+02
1.850000E+02
1.850000E+02
1.850000E+02
1.850000E+02
1.850000E+02
1.850000E+02
1.850000E+02
1.850000E+02
1.850000E+02
1.850000E+02
1.850000E+02
1.850000E+02
1.850000E+02
1.850000E+02
1.850000E+02
1.850000E+02
1.850000E+02
1.850000E+02
1.850000E+02
1.850000E+02
1.850000E+02
1.850000E+02
1.850000E+02
1.850000E+02
1.850000E+02
1.850000E+02
1.850000E+02
1.850000E+02
1.850000E+02
1.850000E+02
1.850000E+02
1.850000E+02
1.850000E+02
1.850000E+02
1.850000E+02
1.850000E+02
1.850000E+02
1.850000E+02
1.850000E+02
1.850000E+02
1.850000E+02
1.850000E+02
1.850000E+02
1.850000E+02
1.850000E+02
1.850000E+02
1.850000E+02
1.850000E+02
1.850000E+02
1.850000E+02
1.850000E+02
1.850000E+02
1.850000E+02
1.850000E+02
1.850000E+02
1.850000E+02
1.850000E+02
1.850000E+02
1.850000E+02
1.850000E+02
1.850000E+02
1.850000E+02
1.850000E+02
1.850000E+02
1.850000E+02
1.850000E+02
1.850000E+02
1.850000E+02
1.850000E+02
1.850000E+02
1.850000E+02
1.850000E+02
1.850000E+02
1.850000E+02
1.850000E+02
1.850000E+02
1.850000E+02
1.850000E+02
1.850000E+02
1.850000E+02
1.850000E+02
1.900000E+02
1.900000E+02
1.900000E+02
1.900000E+02
1.900000E+02
1.900000E+02
1.900000E+02
1.900000E+02
1.900000E+02
1.900000E+02
1.900000E+02
1.900000E+02
1.900000E+02
1.900000E+02
1.900000E+02
1.900000E+02
1.900000E+02
1.900000E+02
1.900000E+02
1.900000E+02
1.900000E+02
1.900000E+02
1.900000E+02
1.900000E+02
1.900000E+02
1.900000E+02
1.900000E+02
1.900000E+02
1.900000E+02
1.900000E+02
1.900000E+02
1.900000E+02
1.900000E+02
1.900000E+02
1.900000E+02
1.900000E+02
1.900000E+02
1.900000E+02
1.900000E+02
1.900000E+02
1.900000E+02
1.900000E+02
1.900000E+02
1.900000E+02
1.900000E+02
1.900000E+02
1.900000E+02
1.900000E+02
1.900000E+02
1.900000E+02
1.900000E+02
1.900000E+02
1.900000E+02
1.900000E+02
1.900000E+02
1.900000E+02
1.900000E+02
1.900000E+02
1.900000E+02
1.900000E+02
1.900000E+02
1.900000E+02
1.900000E+02
1.900000E+02
1.900000E+02
1.900000E+02
1.900000E+02
1.900000E+02
1.900000E+02
1.900000E+02
1.900000E+02
1.900000E+02
1.900000E+02
1.900000E+02
1.900000E+02
1.900000E+02
1.900000E+02
1.900000E+02
1.900000E+02
1.900000E+02
1.900000E+02
1.900000E+02
1.900000E+02
1.900000E+02
1.900000E+02
1.900000E+02
1.900000E+02
1.900000E+02
1.900000E+02
1.900000E+02
1.900000E+02
1.900000E+02
1.900000E+02
1.900000E+02
1.900000E+02
1.900000E+02
1.900000E+02
1.900000E+02
1.900000E+02
1.900000E+02
1.900000E+02
1.900000E+02
1.900000E+02
1.900000E+02
1.900000E+02
1.900000E+02
1.900000E+02
1.900000E+02
1.900000E+02
1.900000E+02
1.900000E+02
1.900000E+02
1.900000E+02
1.900000E+02
1.900000E+02
1.900000E+02
1.900000E+02
1.900000E+02
1.900000E+02
1.900000E+02
1.900000E+02
1.900000E+02
1.900000E+02
1.900000E+02
1.900000E+02
1.900000E+02
1.900000E+02
1.900000E+02
1.900000E+02
1.900000E+02
1.900000E+02
1.900000E+02
1.900000E+02
1.900000E+02
1.900000E+02
1.900000E+02
1.900000E+02
1.900000E+02
1.900000E+02
1.900000E+02
1.900000E+02
1.900000E+02
1.900000E+02
1.900000E+02
1.900000E+02
1.900000E+02
1.900000E+02
1.900000E+02
1.900000E+02
1.900000E+02
1.900000E+02
1.900000E+02
1.900000E+02
1.900000E+02
1.900000E+02
1.900000E+02
1.900000E+02
1.900000E+02
1.900000E+02
1.900000E+02
1.900000E+02
1.900000E+02
1.900000E+02
1.900000E+02
1.900000E+02
1.900000E+02
1.900000E+02
1.900000E+02
1.900000E+02
1.900000E+02
1.900000E+02
1.900000E+02
1.900000E+02
1.900000E+02
1.900000E+02
1.900000E+02
1.900000E+02
1.900000E+02
1.900000E+02
1.900000E+02
1.900000E+02
1.900000E+02
1.900000E+02
1.900000E+02
1.900000E+02
1.900000E+02
1.900000E+02
1.900000E+02
1.900000E+02
1.900000E+02
1.900000E+02
1.900000E+02
1.900000E+02
1.900000E+02
1.900000E+02
1.900000E+02
1.900000E+02
1.900000E+02
1.900000E+02
1.900000E+02
1.900000E+02
1.950000E+02
1.950000E+02
1.950000E+02
1.950000E+02
1.950000E+02
1.950000E+02
1.950000E+02
1.950000E+02
1.950000E+02
1.950000E+02
1.950000E+02
1.950000E+02
1.950000E+02
1.950000E+02
1.950000E+02
1.950000E+02
1.950000E+02
1.950000E+02
1.950000E+02
1.950000E+02
1.950000E+02
1.950000E+02
1.950000E+02
1.950000E+02
1.950000E+02
1.950000E+02
1.950000E+02
1.950000E+02
1.950000E+02
1.950000E+02
1.950000E+02
1.950000E+02
1.950000E+02
1.950000E+02
1.950000E+02
1.950000E+02
1.950000E+02
1.950000E+02
1.950000E+02
1.950000E+02
1.950000E+02
1.950000E+02
1.950000E+02
1.950000E+02
1.950000E+02
1.950000E+02
1.950000E+02
1.950000E+02
1.950000E+02
1.950000E+02
1.950000E+02
1.950000E+02
1.950000E+02
1.950000E+02
1.950000E+02
1.950000E+02
1.950000E+02
1.950000E+02
1.950000E+02
1.950000E+02
1.950000E+02
1.950000E+02
1.950000E+02
1.950000E+02
1.950000E+02
1.950000E+02
1.950000E+02
1.950000E+02
1.950000E+02
1.950000E+02
1.950000E+02
1.950000E+02
1.950000E+02
1.950000E+02
1.950000E+02
1.950000E+02
1.950000E+02
1.950000E+02
1.950000E+02
1.950000E+02
1.950000E+02
1.950000E+02
1.950000E+02
1.950000E+02
1.950000E+02
1.950000E+02
1.950000E+02
1.950000E+02
1.950000E+02
1.950000E+02
1.950000E+02
1.950000E+02
1.950000E+02
1.950000E+02
1.950000E+02
1.950000E+02
1.950000E+02
1.950000E+02
1.950000E+02
1.950000E+02
1.950000E+02
1.950000E+02
1.950000E+02
1.950000E+02
1.950000E+02
1.950000E+02
1.950000E+02
1.950000E+02
1.950000E+02
1.950000E+02
1.950000E+02
1.950000E+02
1.950000E+02
1.950000E+02
1.950000E+02
1.950000E+02
1.950000E+02
1.950000E+02
1.950000E+02
1.950000E+02
1.950000E+02
1.950000E+02
1.950000E+02
1.950000E+02
1.950000E+02
1.950000E+02
1.950000E+02
1.950000E+02
1.950000E+02
1.950000E+02
1.950000E+02
1.950000E+02
1.950000E+02
1.950000E+02
1.950000E+02
1.950000E+02
1.950000E+02
1.950000E+02
1.950000E+02
1.950000E+02
1.950000E+02
1.950000E+02
1.950000E+02
1.950000E+02
1.950000E+02
1.950000E+02
1.950000E+02
1.950000E+02
1.950000E+02
1.950000E+02
1.950000E+02
1.950000E+02
1.950000E+02
1.950000E+02
1.950000E+02
1.950000E+02
1.950000E+02
1.950000E+02
1.950000E+02
1.950000E+02
1.950000E+02
1.950000E+02
1.950000E+02
1.950000E+02
1.950000E+02
1.950000E+02
1.950000E+02
1.950000E+02
1.950000E+02
1.950000E+02
1.950000E+02
1.950000E+02
1.950000E+02
1.950000E+02
1.950000E+02
1.950000E+02
1.950000E+02
1.950000E+02
1.950000E+02
1.950000E+02
1.950000E+02
1.950000E+02
1.950000E+02
1.950000E+02
1.950000E+02
1.950000E+02
1.950000E+02
1.950000E+02
1.950000E+02
1.950000E+02
1.950000E+02
1.950000E+02
1.950000E+02
1.950000E+02
1.950000E+02
1.950000E+02
1.950000E+02
1.950000E+02
1.950000E+02
1.950000E+02
1.950000E+02
2.000000E+02
2.000000E+02
2.000000E+02
2.000000E+02
2.000000E+02
2.000000E+02
2.000000E+02
2.000000E+02
2.000000E+02
2.000000E+02
2.000000E+02
2.000000E+02
2.000000E+02
2.000000E+02
2.000000E+02
2.000000E+02
2.000000E+02
2.000000E+02
2.000000E+02
2.000000E+02
2.000000E+02
2.000000E+02
2.000000E+02
2.000000E+02
2.000000E+02
2.000000E+02
2.000000E+02
2.000000E+02
2.000000E+02
2.000000E+02
2.000000E+02
2.000000E+02
2.000000E+02
2.000000E+02
2.000000E+02
2.000000E+02
2.000000E+02
2.000000E+02
2.000000E+02
2.000000E+02
2.000000E+02
2.000000E+02
2.000000E+02
2.000000E+02
2.000000E+02
2.000000E+02
2.000000E+02
2.000000E+02
2.000000E+02
2.000000E+02
2.000000E+02
2.000000E+02
2.000000E+02
2.000000E+02
2.000000E+02
2.000000E+02
2.000000E+02
2.000000E+02
2.000000E+02
2.000000E+02
2.000000E+02
2.000000E+02
2.000000E+02
2.000000E+02
2.000000E+02
2.000000E+02
2.000000E+02
2.000000E+02
2.000000E+02
2.000000E+02
2.000000E+02
2.000000E+02
2.000000E+02
2.000000E+02
2.000000E+02
2.000000E+02
2.000000E+02
2.000000E+02
2.000000E+02
2.000000E+02
2.000000E+02
2.000000E+02
2.000000E+02
2.000000E+02
2.000000E+02
2.000000E+02
2.000000E+02
2.000000E+02
2.000000E+02
2.000000E+02
2.000000E+02
2.000000E+02
2.000000E+02
2.000000E+02
2.000000E+02
2.000000E+02
2.000000E+02
2.000000E+02
2.000000E+02
2.000000E+02
2.000000E+02
2.000000E+02
2.000000E+02
2.000000E+02
2.000000E+02
2.000000E+02
2.000000E+02
2.000000E+02
2.000000E+02
2.000000E+02
2.000000E+02
2.000000E+02
2.000000E+02
2.000000E+02
2.000000E+02
2.000000E+02
2.000000E+02
2.000000E+02
2.000000E+02
2.000000E+02
2.000000E+02
2.000000E+02
2.000000E+02
2.000000E+02
2.000000E+02
2.000000E+02
2.000000E+02
2.000000E+02
2.000000E+02
2.000000E+02
2.000000E+02
2.000000E+02
2.000000E+02
2.000000E+02
2.000000E+02
2.000000E+02
2.000000E+02
2.000000E+02
2.000000E+02
2.000000E+02
2.000000E+02
2.000000E+02
2.000000E+02
2.000000E+02
2.000000E+02
2.000000E+02
2.000000E+02
2.000000E+02
2.000000E+02
2.000000E+02
2.000000E+02
2.000000E+02
2.000000E+02
2.000000E+02
2.000000E+02
2.000000E+02
2.000000E+02
2.000000E+02
2.000000E+02
2.000000E+02
2.000000E+02
2.000000E+02
2.000000E+02
2.000000E+02
2.000000E+02
2.000000E+02
2.000000E+02
2.000000E+02
2.000000E+02
2.000000E+02
2.000000E+02
2.000000E+02
2.000000E+02
2.000000E+02
2.000000E+02
2.000000E+02
2.000000E+02
2.000000E+02
2.000000E+02
2.000000E+02
2.000000E+02
2.000000E+02
2.000000E+02
2.000000E+02
2.000000E+02
2.000000E+02
2.000000E+02
2.000000E+02
2.000000E+02
2.000000E+02
2.000000E+02
2.000000E+02
2.000000E+02
2.000000E+02
2.000000E+02
2.000000E+02
2.000000E+02
2.000000E+02
2.000000E+02
2.000000E+02
2.000000E+02
2.050000E+02
2.050000E+02
2.050000E+02
2.050000E+02
2.050000E+02
2.050000E+02
2.050000E+02
2.050000E+02
2.050000E+02
2.050000E+02
2.050000E+02
2.050000E+02
2.050000E+02
2.050000E+02
2.050000E+02
2.050000E+02
2.050000E+02
2.050000E+02
2.050000E+02
2.050000E+02
2.050000E+02
2.050000E+02
2.050000E+02
2.050000E+02
2.050000E+02
2.050000E+02
2.050000E+02
2.050000E+02
2.050000E+02
2.050000E+02
2.050000E+02
2.050000E+02
2.050000E+02
2.050000E+02
2.050000E+02
2.050000E+02
2.050000E+02
2.050000E+02
2.050000E+02
2.050000E+02
2.050000E+02
2.050000E+02
2.050000E+02
2.050000E+02
2.050000E+02
2.050000E+02
2.050000E+02
2.050000E+02
2.050000E+02
2.050000E+02
2.050000E+02
2.050000E+02
2.050000E+02
2.050000E+02
2.050000E+02
2.050000E+02
2.050000E+02
2.050000E+02
2.050000E+02
2.050000E+02
2.050000E+02
2.050000E+02
2.050000E+02
2.050000E+02
2.050000E+02
2.050000E+02
2.050000E+02
2.050000E+02
2.050000E+02
2.050000E+02
2.050000E+02
2.050000E+02
2.050000E+02
2.050000E+02
2.050000E+02
2.050000E+02
2.050000E+02
2.050000E+02
2.050000E+02
2.050000E+02
2.050000E+02
2.050000E+02
2.050000E+02
2.050000E+02
2.050000E+02
2.050000E+02
2.050000E+02
2.050000E+02
2.050000E+02
2.050000E+02
2.050000E+02
2.050000E+02
2.050000E+02
2.050000E+02
2.050000E+02
2.050000E+02
2.050000E+02
2.050000E+02
2.050000E+02
2.050000E+02
2.050000E+02
2.050000E+02
2.050000E+02
2.050000E+02
2.050000E+02
2.050000E+02
2.050000E+02
2.050000E+02
2.050000E+02
2.050000E+02
2.050000E+02
2.050000E+02
2.050000E+02
2.050000E+02
2.050000E+02
2.050000E+02
2.050000E+02
2.050000E+02
2.050000E+02
2.050000E+02
2.050000E+02
2.050000E+02
2.050000E+02
2.050000E+02
2.050000E+02
2.050000E+02
2.050000E+02
2.050000E+02
2.050000E+02
2.050000E+02
2.050000E+02
2.050000E+02
2.050000E+02
2.050000E+02
2.050000E+02
2.050000E+02
2.050000E+02
2.050000E+02
2.050000E+02
2.050000E+02
2.050000E+02
2.050000E+02
2.050000E+02
2.050000E+02
2.050000E+02
2.050000E+02
2.050000E+02
2.050000E+02
2.050000E+02
2.050000E+02
2.050000E+02
2.050000E+02
2.050000E+02
2.050000E+02
2.050000E+02
2.050000E+02
2.050000E+02
2.050000E+02
2.050000E+02
2.050000E+02
2.050000E+02
2.050000E+02
2.050000E+02
2.050000E+02
2.050000E+02
2.050000E+02
2.050000E+02
2.050000E+02
2.050000E+02
2.050000E+02
2.050000E+02
2.050000E+02
2.050000E+02
2.050000E+02
2.050000E+02
2.050000E+02
2.050000E+02
2.050000E+02
2.050000E+02
2.050000E+02
2.050000E+02
2.050000E+02
2.050000E+02
2.050000E+02
2.050000E+02
2.050000E+02
2.050000E+02
2.050000E+02
2.050000E+02
2.050000E+02
2.050000E+02
2.050000E+02
2.050000E+02
2.050000E+02
2.050000E+02
2.050000E+02
2.050000E+02
2.050000E+02
2.050000E+02
2.050000E+02
2.050000E+02
2.100000E+02
2.100000E+02
2.100000E+02
2.100000E+02
2.100000E+02
2.100000E+02
2.100000E+02
2.100000E+02
2.100000E+02
2.100000E+02
2.100000E+02
2.100000E+02
2.100000E+02
2.100000E+02
2.100000E+02
2.100000E+02
2.100000E+02
2.100000E+02
2.100000E+02
2.100000E+02
2.100000E+02
2.100000E+02
2.100000E+02
2.100000E+02
2.100000E+02
2.100000E+02
2.100000E+02
2.100000E+02
2.100000E+02
2.100000E+02
2.100000E+02
2.100000E+02
2.100000E+02
2.100000E+02
2.100000E+02
2.100000E+02
2.100000E+02
2.100000E+02
2.100000E+02
2.100000E+02
2.100000E+02
2.100000E+02
2.100000E+02
2.100000E+02
2.100000E+02
2.100000E+02
2.100000E+02
2.100000E+02
2.100000E+02
2.100000E+02
2.100000E+02
2.100000E+02
2.100000E+02
2.100000E+02
2.100000E+02
2.100000E+02
2.100000E+02
2.100000E+02
2.100000E+02
2.100000E+02
2.100000E+02
2.100000E+02
2.100000E+02
2.100000E+02
2.100000E+02
2.100000E+02
2.100000E+02
2.100000E+02
2.100000E+02
2.100000E+02
2.100000E+02
2.100000E+02
2.100000E+02
2.100000E+02
2.100000E+02
2.100000E+02
2.100000E+02
2.100000E+02
2.100000E+02
2.100000E+02
2.100000E+02
2.100000E+02
2.100000E+02
2.100000E+02
2.100000E+02
2.100000E+02
2.100000E+02
2.100000E+02
2.100000E+02
2.100000E+02
2.100000E+02
2.100000E+02
2.100000E+02
2.100000E+02
2.100000E+02
2.100000E+02
2.100000E+02
2.100000E+02
2.100000E+02
2.100000E+02
2.100000E+02
2.100000E+02
2.100000E+02
2.100000E+02
2.100000E+02
2.100000E+02
2.100000E+02
2.100000E+02
2.100000E+02
2.100000E+02
2.100000E+02
2.100000E+02
2.100000E+02
2.100000E+02
2.100000E+02
2.100000E+02
2.100000E+02
2.100000E+02
2.100000E+02
2.100000E+02
2.100000E+02
2.100000E+02
2.100000E+02
2.100000E+02
2.100000E+02
2.100000E+02
2.100000E+02
2.100000E+02
2.100000E+02
2.100000E+02
2.100000E+02
2.100000E+02
2.100000E+02
2.100000E+02
2.100000E+02
2.100000E+02
2.100000E+02
2.100000E+02
2.100000E+02
2.100000E+02
2.100000E+02
2.100000E+02
2.100000E+02
2.100000E+02
2.100000E+02
2.100000E+02
2.100000E+02
2.100000E+02
2.100000E+02
2.100000E+02
2.100000E+02
2.100000E+02
2.100000E+02
2.100000E+02
2.100000E+02
2.100000E+02
2.100000E+02
2.100000E+02
2.100000E+02
2.100000E+02
2.100000E+02
2.100000E+02
2.100000E+02
2.100000E+02
2.100000E+02
2.100000E+02
2.100000E+02
2.100000E+02
2.100000E+02
2.100000E+02
2.100000E+02
2.100000E+02
2.100000E+02
2.100000E+02
2.100000E+02
2.100000E+02
2.100000E+02
2.100000E+02
2.100000E+02
2.100000E+02
2.100000E+02
2.100000E+02
2.100000E+02
2.100000E+02
2.100000E+02
2.100000E+02
2.100000E+02
2.100000E+02
2.100000E+02
2.100000E+02
2.100000E+02
2.100000E+02
2.100000E+02
2.100000E+02
2.100000E+02
2.100000E+02
2.100000E+02
2.100000E+02
2.100000E+02
2.100000E+02
2.100000E+02
2.150000E+02
2.150000E+02
2.150000E+02
2.150000E+02
2.150000E+02
2.150000E+02
2.150000E+02
2.150000E+02
2.150000E+02
2.150000E+02
2.150000E+02
2.150000E+02
2.150000E+02
2.150000E+02
2.150000E+02
2.150000E+02
2.150000E+02
2.150000E+02
2.150000E+02
2.150000E+02
2.150000E+02
2.150000E+02
2.150000E+02
2.150000E+02
2.150000E+02
2.150000E+02
2.150000E+02
2.150000E+02
2.150000E+02
2.150000E+02
2.150000E+02
2.150000E+02
2.150000E+02
2.150000E+02
2.150000E+02
2.150000E+02
2.150000E+02
2.150000E+02
2.150000E+02
2.150000E+02
2.150000E+02
2.150000E+02
2.150000E+02
2.150000E+02
2.150000E+02
2.150000E+02
2.150000E+02
2.150000E+02
2.150000E+02
2.150000E+02
2.150000E+02
2.150000E+02
2.150000E+02
2.150000E+02
2.150000E+02
2.150000E+02
2.150000E+02
2.150000E+02
2.150000E+02
2.150000E+02
2.150000E+02
2.150000E+02
2.150000E+02
2.150000E+02
2.150000E+02
2.150000E+02
2.150000E+02
2.150000E+02
2.150000E+02
2.150000E+02
2.150000E+02
2.150000E+02
2.150000E+02
2.150000E+02
2.150000E+02
2.150000E+02
2.150000E+02
2.150000E+02
2.150000E+02
2.150000E+02
2.150000E+02
2.150000E+02
2.150000E+02
2.150000E+02
2.150000E+02
2.150000E+02
2.150000E+02
2.150000E+02
2.150000E+02
2.150000E+02
2.150000E+02
2.150000E+02
2.150000E+02
2.150000E+02
2.150000E+02
2.150000E+02
2.150000E+02
2.150000E+02
2.150000E+02
2.150000E+02
2.150000E+02
2.150000E+02
2.150000E+02
2.150000E+02
2.150000E+02
2.150000E+02
2.150000E+02
2.150000E+02
2.150000E+02
2.150000E+02
2.150000E+02
2.150000E+02
2.150000E+02
2.150000E+02
2.150000E+02
2.150000E+02
2.150000E+02
2.150000E+02
2.150000E+02
2.150000E+02
2.150000E+02
2.150000E+02
2.150000E+02
2.150000E+02
2.150000E+02
2.150000E+02
2.150000E+02
2.150000E+02
2.150000E+02
2.150000E+02
2.150000E+02
2.150000E+02
2.150000E+02
2.150000E+02
2.150000E+02
2.150000E+02
2.150000E+02
2.150000E+02
2.150000E+02
2.150000E+02
2.150000E+02
2.150000E+02
2.150000E+02
2.150000E+02
2.150000E+02
2.150000E+02
2.150000E+02
2.150000E+02
2.150000E+02
2.150000E+02
2.150000E+02
2.150000E+02
2.150000E+02
2.150000E+02
2.150000E+02
2.150000E+02
2.150000E+02
2.150000E+02
2.150000E+02
2.150000E+02
2.150000E+02
2.150000E+02
2.150000E+02
2.150000E+02
2.150000E+02
2.150000E+02
2.150000E+02
2.150000E+02
2.150000E+02
2.150000E+02
2.150000E+02
2.150000E+02
2.150000E+02
2.150000E+02
2.150000E+02
2.150000E+02
2.150000E+02
2.150000E+02
2.150000E+02
2.150000E+02
2.150000E+02
2.150000E+02
2.150000E+02
2.150000E+02
2.150000E+02
2.150000E+02
2.150000E+02
2.150000E+02
2.150000E+02
2.150000E+02
2.150000E+02
2.150000E+02
2.150000E+02
2.150000E+02
2.150000E+02
2.150000E+02
2.150000E+02
2.150000E+02
2.150000E+02
2.150000E+02
2.150000E+02
2.200000E+02
2.200000E+02
2.200000E+02
2.200000E+02
2.200000E+02
2.200000E+02
2.200000E+02
2.200000E+02
2.200000E+02
2.200000E+02
2.200000E+02
2.200000E+02
2.200000E+02
2.200000E+02
2.200000E+02
2.200000E+02
2.200000E+02
2.200000E+02
2.200000E+02
2.200000E+02
2.200000E+02
2.200000E+02
2.200000E+02
2.200000E+02
2.200000E+02
2.200000E+02
2.200000E+02
2.200000E+02
2.200000E+02
2.200000E+02
2.200000E+02
2.200000E+02
2.200000E+02
2.200000E+02
2.200000E+02
2.200000E+02
2.200000E+02
2.200000E+02
2.200000E+02
2.200000E+02
2.200000E+02
2.200000E+02
2.200000E+02
2.200000E+02
2.200000E+02
2.200000E+02
2.200000E+02
2.200000E+02
2.200000E+02
2.200000E+02
2.200000E+02
2.200000E+02
2.200000E+02
2.200000E+02
2.200000E+02
2.200000E+02
2.200000E+02
2.200000E+02
2.200000E+02
2.200000E+02
2.200000E+02
2.200000E+02
2.200000E+02
2.200000E+02
2.200000E+02
2.200000E+02
2.200000E+02
2.200000E+02
2.200000E+02
2.200000E+02
2.200000E+02
2.200000E+02
2.200000E+02
2.200000E+02
2.200000E+02
2.200000E+02
2.200000E+02
2.200000E+02
2.200000E+02
2.200000E+02
2.200000E+02
2.200000E+02
2.200000E+02
2.200000E+02
2.200000E+02
2.200000E+02
2.200000E+02
2.200000E+02
2.200000E+02
2.200000E+02
2.200000E+02
2.200000E+02
2.200000E+02
2.200000E+02
2.200000E+02
2.200000E+02
2.200000E+02
2.200000E+02
2.200000E+02
2.200000E+02
2.200000E+02
2.200000E+02
2.200000E+02
2.200000E+02
2.200000E+02
2.200000E+02
2.200000E+02
2.200000E+02
2.200000E+02
2.200000E+02
2.200000E+02
2.200000E+02
2.200000E+02
2.200000E+02
2.200000E+02
2.200000E+02
2.200000E+02
2.200000E+02
2.200000E+02
2.200000E+02
2.200000E+02
2.200000E+02
2.200000E+02
2.200000E+02
2.200000E+02
2.200000E+02
2.200000E+02
2.200000E+02
2.200000E+02
2.200000E+02
2.200000E+02
2.200000E+02
2.200000E+02
2.200000E+02
2.200000E+02
2.200000E+02
2.200000E+02
2.200000E+02
2.200000E+02
2.200000E+02
2.200000E+02
2.200000E+02
2.200000E+02
2.200000E+02
2.200000E+02
2.200000E+02
2.200000E+02
2.200000E+02
2.200000E+02
2.200000E+02
2.200000E+02
2.200000E+02
2.200000E+02
2.200000E+02
2.200000E+02
2.200000E+02
2.200000E+02
2.200000E+02
2.200000E+02
2.200000E+02
2.200000E+02
2.200000E+02
2.200000E+02
2.200000E+02
2.200000E+02
2.200000E+02
2.200000E+02
2.200000E+02
2.200000E+02
2.200000E+02
2.200000E+02
2.200000E+02
2.200000E+02
2.200000E+02
2.200000E+02
2.200000E+02
2.200000E+02
2.200000E+02
2.200000E+02
2.200000E+02
2.200000E+02
2.200000E+02
2.200000E+02
2.200000E+02
2.200000E+02
2.200000E+02
2.200000E+02
2.200000E+02
2.200000E+02
2.200000E+02
2.200000E+02
2.200000E+02
2.200000E+02
2.200000E+02
2.200000E+02
2.200000E+02
2.200000E+02
2.200000E+02
2.200000E+02
2.200000E+02
2.200000E+02
2.250000E+02
2.250000E+02
2.250000E+02
2.250000E+02
2.250000E+02
2.250000E+02
2.250000E+02
2.250000E+02
2.250000E+02
2.250000E+02
2.250000E+02
2.250000E+02
2.250000E+02
2.250000E+02
2.250000E+02
2.250000E+02
2.250000E+02
2.250000E+02
2.250000E+02
2.250000E+02
2.250000E+02
2.250000E+02
2.250000E+02
2.250000E+02
2.250000E+02
2.250000E+02
2.250000E+02
2.250000E+02
2.250000E+02
2.250000E+02
2.250000E+02
2.250000E+02
2.250000E+02
2.250000E+02
2.250000E+02
2.250000E+02
2.250000E+02
2.250000E+02
2.250000E+02
2.250000E+02
2.250000E+02
2.250000E+02
2.250000E+02
2.250000E+02
2.250000E+02
2.250000E+02
2.250000E+02
2.250000E+02
2.250000E+02
2.250000E+02
2.250000E+02
2.250000E+02
2.250000E+02
2.250000E+02
2.250000E+02
2.250000E+02
2.250000E+02
2.250000E+02
2.250000E+02
2.250000E+02
2.250000E+02
2.250000E+02
2.250000E+02
2.250000E+02
2.250000E+02
2.250000E+02
2.250000E+02
2.250000E+02
2.250000E+02
2.250000E+02
2.250000E+02
2.250000E+02
2.250000E+02
2.250000E+02
2.250000E+02
2.250000E+02
2.250000E+02
2.250000E+02
2.250000E+02
2.250000E+02
2.250000E+02
2.250000E+02
2.250000E+02
2.250000E+02
2.250000E+02
2.250000E+02
2.250000E+02
2.250000E+02
2.250000E+02
2.250000E+02
2.250000E+02
2.250000E+02
2.250000E+02
2.250000E+02
2.250000E+02
2.250000E+02
2.250000E+02
2.250000E+02
2.250000E+02
2.250000E+02
2.250000E+02
2.250000E+02
2.250000E+02
2.250000E+02
2.250000E+02
2.250000E+02
2.250000E+02
2.250000E+02
2.250000E+02
2.250000E+02
2.250000E+02
2.250000E+02
2.250000E+02
2.250000E+02
2.250000E+02
2.250000E+02
2.250000E+02
2.250000E+02
2.250000E+02
2.250000E+02
2.250000E+02
2.250000E+02
2.250000E+02
2.250000E+02
2.250000E+02
2.250000E+02
2.250000E+02
2.250000E+02
2.250000E+02
2.250000E+02
2.250000E+02
2.250000E+02
2.250000E+02
2.250000E+02
2.250000E+02
2.250000E+02
2.250000E+02
2.250000E+02
2.250000E+02
2.250000E+02
2.250000E+02
2.250000E+02
2.250000E+02
2.250000E+02
2.250000E+02
2.250000E+02
2.250000E+02
2.250000E+02
2.250000E+02
2.250000E+02
2.250000E+02
2.250000E+02
2.250000E+02
2.250000E+02
2.250000E+02
2.250000E+02
2.250000E+02
2.250000E+02
2.250000E+02
2.250000E+02
2.250000E+02
2.250000E+02
2.250000E+02
2.250000E+02
2.250000E+02
2.250000E+02
2.250000E+02
2.250000E+02
2.250000E+02
2.250000E+02
2.250000E+02
2.250000E+02
2.250000E+02
2.250000E+02
2.250000E+02
2.250000E+02
2.250000E+02
2.250000E+02
2.250000E+02
2.250000E+02
2.250000E+02
2.250000E+02
2.250000E+02
2.250000E+02
2.250000E+02
2.250000E+02
2.250000E+02
2.250000E+02
2.250000E+02
2.250000E+02
2.250000E+02
2.250000E+02
2.250000E+02
2.250000E+02
2.250000E+02
2.250000E+02
2.250000E+02
2.250000E+02
2.250000E+02
2.250000E+02
2.250000E+02
2.300000E+02
2.300000E+02
2.300000E+02
2.300000E+02
2.300000E+02
2.300000E+02
2.300000E+02
2.300000E+02
2.300000E+02
2.300000E+02
2.300000E+02
2.300000E+02
2.300000E+02
2.300000E+02
2.300000E+02
2.300000E+02
2.300000E+02
2.300000E+02
2.300000E+02
2.300000E+02
2.300000E+02
2.300000E+02
2.300000E+02
2.300000E+02
2.300000E+02
2.300000E+02
2.300000E+02
2.300000E+02
2.300000E+02
2.300000E+02
2.300000E+02
2.300000E+02
2.300000E+02
2.300000E+02
2.300000E+02
2.300000E+02
2.300000E+02
2.300000E+02
2.300000E+02
2.300000E+02
2.300000E+02
2.300000E+02
2.300000E+02
2.300000E+02
2.300000E+02
2.300000E+02
2.300000E+02
2.300000E+02
2.300000E+02
2.300000E+02
2.300000E+02
2.300000E+02
2.300000E+02
2.300000E+02
2.300000E+02
2.300000E+02
2.300000E+02
2.300000E+02
2.300000E+02
2.300000E+02
2.300000E+02
2.300000E+02
2.300000E+02
2.300000E+02
2.300000E+02
2.300000E+02
2.300000E+02
2.300000E+02
2.300000E+02
2.300000E+02
2.300000E+02
2.300000E+02
2.300000E+02
2.300000E+02
2.300000E+02
2.300000E+02
2.300000E+02
2.300000E+02
2.300000E+02
2.300000E+02
2.300000E+02
2.300000E+02
2.300000E+02
2.300000E+02
2.300000E+02
2.300000E+02
2.300000E+02
2.300000E+02
2.300000E+02
2.300000E+02
2.300000E+02
2.300000E+02
2.300000E+02
2.300000E+02
2.300000E+02
2.300000E+02
2.300000E+02
2.300000E+02
2.300000E+02
2.300000E+02
2.300000E+02
2.300000E+02
2.300000E+02
2.300000E+02
2.300000E+02
2.300000E+02
2.300000E+02
2.300000E+02
2.300000E+02
2.300000E+02
2.300000E+02
2.300000E+02
2.300000E+02
2.300000E+02
2.300000E+02
2.300000E+02
2.300000E+02
2.300000E+02
2.300000E+02
2.300000E+02
2.300000E+02
2.300000E+02
2.300000E+02
2.300000E+02
2.300000E+02
2.300000E+02
2.300000E+02
2.300000E+02
2.300000E+02
2.300000E+02
2.300000E+02
2.300000E+02
2.300000E+02
2.300000E+02
2.300000E+02
2.300000E+02
2.300000E+02
2.300000E+02
2.300000E+02
2.300000E+02
2.300000E+02
2.300000E+02
2.300000E+02
2.300000E+02
2.300000E+02
2.300000E+02
2.300000E+02
2.300000E+02
2.300000E+02
2.300000E+02
2.300000E+02
2.300000E+02
2.300000E+02
2.300000E+02
2.300000E+02
2.300000E+02
2.300000E+02
2.300000E+02
2.300000E+02
2.300000E+02
2.300000E+02
2.300000E+02
2.300000E+02
2.300000E+02
2.300000E+02
2.300000E+02
2.300000E+02
2.300000E+02
2.300000E+02
2.300000E+02
2.300000E+02
2.300000E+02
2.300000E+02
2.300000E+02
2.300000E+02
2.300000E+02
2.300000E+02
2.300000E+02
2.300000E+02
2.300000E+02
2.300000E+02
2.300000E+02
2.300000E+02
2.300000E+02
2.300000E+02
2.300000E+02
2.300000E+02
2.300000E+02
2.300000E+02
2.300000E+02
2.300000E+02
2.300000E+02
2.300000E+02
2.300000E+02
2.300000E+02
2.300000E+02
2.300000E+02
2.300000E+02
2.300000E+02
2.300000E+02
2.300000E+02
2.350000E+02
2.350000E+02
2.350000E+02
2.350000E+02
2.350000E+02
2.350000E+02
2.350000E+02
2.350000E+02
2.350000E+02
2.350000E+02
2.350000E+02
2.350000E+02
2.350000E+02
2.350000E+02
2.350000E+02
2.350000E+02
2.350000E+02
2.350000E+02
2.350000E+02
2.350000E+02
2.350000E+02
2.350000E+02
2.350000E+02
2.350000E+02
2.350000E+02
2.350000E+02
2.350000E+02
2.350000E+02
2.350000E+02
2.350000E+02
2.350000E+02
2.350000E+02
2.350000E+02
2.350000E+02
2.350000E+02
2.350000E+02
2.350000E+02
2.350000E+02
2.350000E+02
2.350000E+02
2.350000E+02
2.350000E+02
2.350000E+02
2.350000E+02
2.350000E+02
2.350000E+02
2.350000E+02
2.350000E+02
2.350000E+02
2.350000E+02
2.350000E+02
2.350000E+02
2.350000E+02
2.350000E+02
2.350000E+02
2.350000E+02
2.350000E+02
2.350000E+02
2.350000E+02
2.350000E+02
2.350000E+02
2.350000E+02
2.350000E+02
2.350000E+02
2.350000E+02
2.350000E+02
2.350000E+02
2.350000E+02
2.350000E+02
2.350000E+02
2.350000E+02
2.350000E+02
2.350000E+02
2.350000E+02
2.350000E+02
2.350000E+02
2.350000E+02
2.350000E+02
2.350000E+02
2.350000E+02
2.350000E+02
2.350000E+02
2.350000E+02
2.350000E+02
2.350000E+02
2.350000E+02
2.350000E+02
2.350000E+02
2.350000E+02
2.350000E+02
2.350000E+02
2.350000E+02
2.350000E+02
2.350000E+02
2.350000E+02
2.350000E+02
2.350000E+02
2.350000E+02
2.350000E+02
2.350000E+02
2.350000E+02
2.350000E+02
2.350000E+02
2.350000E+02
2.350000E+02
2.350000E+02
2.350000E+02
2.350000E+02
2.350000E+02
2.350000E+02
2.350000E+02
2.350000E+02
2.350000E+02
2.350000E+02
2.350000E+02
2.350000E+02
2.350000E+02
2.350000E+02
2.350000E+02
2.350000E+02
2.350000E+02
2.350000E+02
2.350000E+02
2.350000E+02
2.350000E+02
2.350000E+02
2.350000E+02
2.350000E+02
2.350000E+02
2.350000E+02
2.350000E+02
2.350000E+02
2.350000E+02
2.350000E+02
2.350000E+02
2.350000E+02
2.350000E+02
2.350000E+02
2.350000E+02
2.350000E+02
2.350000E+02
2.350000E+02
2.350000E+02
2.350000E+02
2.350000E+02
2.350000E+02
2.350000E+02
2.350000E+02
2.350000E+02
2.350000E+02
2.350000E+02
2.350000E+02
2.350000E+02
2.350000E+02
2.350000E+02
2.350000E+02
2.350000E+02
2.350000E+02
2.350000E+02
2.350000E+02
2.350000E+02
2.350000E+02
2.350000E+02
2.350000E+02
2.350000E+02
2.350000E+02
2.350000E+02
2.350000E+02
2.350000E+02
2.350000E+02
2.350000E+02
2.350000E+02
2.350000E+02
2.350000E+02
2.350000E+02
2.350000E+02
2.350000E+02
2.350000E+02
2.350000E+02
2.350000E+02
2.350000E+02
2.350000E+02
2.350000E+02
2.350000E+02
2.350000E+02
2.350000E+02
2.350000E+02
2.350000E+02
2.350000E+02
2.350000E+02
2.350000E+02
2.350000E+02
2.350000E+02
2.350000E+02
2.350000E+02
2.350000E+02
2.350000E+02
2.350000E+02
2.350000E+02
2.350000E+02
2.350000E+02
2.400000E+02
2.400000E+02
2.400000E+02
2.400000E+02
2.400000E+02
2.400000E+02
2.400000E+02
2.400000E+02
2.400000E+02
2.400000E+02
2.400000E+02
2.400000E+02
2.400000E+02
2.400000E+02
2.400000E+02
2.400000E+02
2.400000E+02
2.400000E+02
2.400000E+02
2.400000E+02
2.400000E+02
2.400000E+02
2.400000E+02
2.400000E+02
2.400000E+02
2.400000E+02
2.400000E+02
2.400000E+02
2.400000E+02
2.400000E+02
2.400000E+02
2.400000E+02
2.400000E+02
2.400000E+02
2.400000E+02
2.400000E+02
2.400000E+02
2.400000E+02
2.400000E+02
2.400000E+02
2.400000E+02
2.400000E+02
2.400000E+02
2.400000E+02
2.400000E+02
2.400000E+02
2.400000E+02
2.400000E+02
2.400000E+02
2.400000E+02
2.400000E+02
2.400000E+02
2.400000E+02
2.400000E+02
2.400000E+02
2.400000E+02
2.400000E+02
2.400000E+02
2.400000E+02
2.400000E+02
2.400000E+02
2.400000E+02
2.400000E+02
2.400000E+02
2.400000E+02
2.400000E+02
2.400000E+02
2.400000E+02
2.400000E+02
2.400000E+02
2.400000E+02
2.400000E+02
2.400000E+02
2.400000E+02
2.400000E+02
2.400000E+02
2.400000E+02
2.400000E+02
2.400000E+02
2.400000E+02
2.400000E+02
2.400000E+02
2.400000E+02
2.400000E+02
2.400000E+02
2.400000E+02
2.400000E+02
2.400000E+02
2.400000E+02
2.400000E+02
2.400000E+02
2.400000E+02
2.400000E+02
2.400000E+02
2.400000E+02
2.400000E+02
2.400000E+02
2.400000E+02
2.400000E+02
2.400000E+02
2.400000E+02
2.400000E+02
2.400000E+02
2.400000E+02
2.400000E+02
2.400000E+02
2.400000E+02
2.400000E+02
2.400000E+02
2.400000E+02
2.400000E+02
2.400000E+02
2.400000E+02
2.400000E+02
2.400000E+02
2.400000E+02
2.400000E+02
2.400000E+02
2.400000E+02
2.400000E+02
2.400000E+02
2.400000E+02
2.400000E+02
2.400000E+02
2.400000E+02
2.400000E+02
2.400000E+02
2.400000E+02
2.400000E+02
2.400000E+02
2.400000E+02
2.400000E+02
2.400000E+02
2.400000E+02
2.400000E+02
2.400000E+02
2.400000E+02
2.400000E+02
2.400000E+02
2.400000E+02
2.400000E+02
2.400000E+02
2.400000E+02
2.400000E+02
2.400000E+02
2.400000E+02
2.400000E+02
2.400000E+02
2.400000E+02
2.400000E+02
2.400000E+02
2.400000E+02
2.400000E+02
2.400000E+02
2.400000E+02
2.400000E+02
2.400000E+02
2.400000E+02
2.400000E+02
2.400000E+02
2.400000E+02
2.400000E+02
2.400000E+02
2.400000E+02
2.400000E+02
2.400000E+02
2.400000E+02
2.400000E+02
2.400000E+02
2.400000E+02
2.400000E+02
2.400000E+02
2.400000E+02
2.400000E+02
2.400000E+02
2.400000E+02
2.400000E+02
2.400000E+02
2.400000E+02
2.400000E+02
2.400000E+02
2.400000E+02
2.400000E+02
2.400000E+02
2.400000E+02
2.400000E+02
2.400000E+02
2.400000E+02
2.400000E+02
2.400000E+02
2.400000E+02
2.400000E+02
2.400000E+02
2.400000E+02
2.400000E+02
2.400000E+02
2.400000E+02
2.400000E+02
2.400000E+02
2.400000E+02
2.400000E+02
2.450000E+02
2.450000E+02
2.450000E+02
2.450000E+02
2.450000E+02
2.450000E+02
2.450000E+02
2.450000E+02
2.450000E+02
2.450000E+02
2.450000E+02
2.450000E+02
2.450000E+02
2.450000E+02
2.450000E+02
2.450000E+02
2.450000E+02
2.450000E+02
2.450000E+02
2.450000E+02
2.450000E+02
2.450000E+02
2.450000E+02
2.450000E+02
2.450000E+02
2.450000E+02
2.450000E+02
2.450000E+02
2.450000E+02
2.450000E+02
2.450000E+02
2.450000E+02
2.450000E+02
2.450000E+02
2.450000E+02
2.450000E+02
2.450000E+02
2.450000E+02
2.450000E+02
2.450000E+02
2.450000E+02
2.450000E+02
2.450000E+02
2.450000E+02
2.450000E+02
2.450000E+02
2.450000E+02
2.450000E+02
2.450000E+02
2.450000E+02
2.450000E+02
2.450000E+02
2.450000E+02
2.450000E+02
2.450000E+02
2.450000E+02
2.450000E+02
2.450000E+02
2.450000E+02
2.450000E+02
2.450000E+02
2.450000E+02
2.450000E+02
2.450000E+02
2.450000E+02
2.450000E+02
2.450000E+02
2.450000E+02
2.450000E+02
2.450000E+02
2.450000E+02
2.450000E+02
2.450000E+02
2.450000E+02
2.450000E+02
2.450000E+02
2.450000E+02
2.450000E+02
2.450000E+02
2.450000E+02
2.450000E+02
2.450000E+02
2.450000E+02
2.450000E+02
2.450000E+02
2.450000E+02
2.450000E+02
2.450000E+02
2.450000E+02
2.450000E+02
2.450000E+02
2.450000E+02
2.450000E+02
2.450000E+02
2.450000E+02
2.450000E+02
2.450000E+02
2.450000E+02
2.450000E+02
2.450000E+02
2.450000E+02
2.450000E+02
2.450000E+02
2.450000E+02
2.450000E+02
2.450000E+02
2.450000E+02
2.450000E+02
2.450000E+02
2.450000E+02
2.450000E+02
2.450000E+02
2.450000E+02
2.450000E+02
2.450000E+02
2.450000E+02
2.450000E+02
2.450000E+02
2.450000E+02
2.450000E+02
2.450000E+02
2.450000E+02
2.450000E+02
2.450000E+02
2.450000E+02
2.450000E+02
2.450000E+02
2.450000E+02
2.450000E+02
2.450000E+02
2.450000E+02
2.450000E+02
2.450000E+02
2.450000E+02
2.450000E+02
2.450000E+02
2.450000E+02
2.450000E+02
2.450000E+02
2.450000E+02
2.450000E+02
2.450000E+02
2.450000E+02
2.450000E+02
2.450000E+02
2.450000E+02
2.450000E+02
2.450000E+02
2.450000E+02
2.450000E+02
2.450000E+02
2.450000E+02
2.450000E+02
2.450000E+02
2.450000E+02
2.450000E+02
2.450000E+02
2.450000E+02
2.450000E+02
2.450000E+02
2.450000E+02
2.450000E+02
2.450000E+02
2.450000E+02
2.450000E+02
2.450000E+02
2.450000E+02
2.450000E+02
2.450000E+02
2.450000E+02
2.450000E+02
2.450000E+02
2.450000E+02
2.450000E+02
2.450000E+02
2.450000E+02
2.450000E+02
2.450000E+02
2.450000E+02
2.450000E+02
2.450000E+02
2.450000E+02
2.450000E+02
2.450000E+02
2.450000E+02
2.450000E+02
2.450000E+02
2.450000E+02
2.450000E+02
2.450000E+02
2.450000E+02
2.450000E+02
2.450000E+02
2.450000E+02
2.450000E+02
2.450000E+02
2.450000E+02
2.450000E+02
2.450000E+02
2.450000E+02
2.450000E+02
2.500000E+02
2.500000E+02
2.500000E+02
2.500000E+02
2.500000E+02
2.500000E+02
2.500000E+02
2.500000E+02
2.500000E+02
2.500000E+02
2.500000E+02
2.500000E+02
2.500000E+02
2.500000E+02
2.500000E+02
2.500000E+02
2.500000E+02
2.500000E+02
2.500000E+02
2.500000E+02
2.500000E+02
2.500000E+02
2.500000E+02
2.500000E+02
2.500000E+02
2.500000E+02
2.500000E+02
2.500000E+02
2.500000E+02
2.500000E+02
2.500000E+02
2.500000E+02
2.500000E+02
2.500000E+02
2.500000E+02
2.500000E+02
2.500000E+02
2.500000E+02
2.500000E+02
2.500000E+02
2.500000E+02
2.500000E+02
2.500000E+02
2.500000E+02
2.500000E+02
2.500000E+02
2.500000E+02
2.500000E+02
2.500000E+02
2.500000E+02
2.500000E+02
2.500000E+02
2.500000E+02
2.500000E+02
2.500000E+02
2.500000E+02
2.500000E+02
2.500000E+02
2.500000E+02
2.500000E+02
2.500000E+02
2.500000E+02
2.500000E+02
2.500000E+02
2.500000E+02
2.500000E+02
2.500000E+02
2.500000E+02
2.500000E+02
2.500000E+02
2.500000E+02
2.500000E+02
2.500000E+02
2.500000E+02
2.500000E+02
2.500000E+02
2.500000E+02
2.500000E+02
2.500000E+02
2.500000E+02
2.500000E+02
2.500000E+02
2.500000E+02
2.500000E+02
2.500000E+02
2.500000E+02
2.500000E+02
2.500000E+02
2.500000E+02
2.500000E+02
2.500000E+02
2.500000E+02
2.500000E+02
2.500000E+02
2.500000E+02
2.500000E+02
2.500000E+02
2.500000E+02
2.500000E+02
2.500000E+02
2.500000E+02
2.500000E+02
2.500000E+02
2.500000E+02
2.500000E+02
2.500000E+02
2.500000E+02
2.500000E+02
2.500000E+02
2.500000E+02
2.500000E+02
2.500000E+02
2.500000E+02
2.500000E+02
2.500000E+02
2.500000E+02
2.500000E+02
2.500000E+02
2.500000E+02
2.500000E+02
2.500000E+02
2.500000E+02
2.500000E+02
2.500000E+02
2.500000E+02
2.500000E+02
2.500000E+02
2.500000E+02
2.500000E+02
2.500000E+02
2.500000E+02
2.500000E+02
2.500000E+02
2.500000E+02
2.500000E+02
2.500000E+02
2.500000E+02
2.500000E+02
2.500000E+02
2.500000E+02
2.500000E+02
2.500000E+02
2.500000E+02
2.500000E+02
2.500000E+02
2.500000E+02
2.500000E+02
2.500000E+02
2.500000E+02
2.500000E+02
2.500000E+02
2.500000E+02
2.500000E+02
2.500000E+02
2.500000E+02
2.500000E+02
2.500000E+02
2.500000E+02
2.500000E+02
2.500000E+02
2.500000E+02
2.500000E+02
2.500000E+02
2.500000E+02
2.500000E+02
2.500000E+02
2.500000E+02
2.500000E+02
2.500000E+02
2.500000E+02
2.500000E+02
2.500000E+02
2.500000E+02
2.500000E+02
2.500000E+02
2.500000E+02
2.500000E+02
2.500000E+02
2.500000E+02
2.500000E+02
2.500000E+02
2.500000E+02
2.500000E+02
2.500000E+02
2.500000E+02
2.500000E+02
2.500000E+02
2.500000E+02
2.500000E+02
2.500000E+02
2.500000E+02
2.500000E+02
2.500000E+02
2.500000E+02
2.500000E+02
2.500000E+02
2.500000E+02
2.500000E+02
2.500000E+02
2.500000E+02
2.500000E+02
2.550000E+02
2.550000E+02
2.550000E+02
2.550000E+02
2.550000E+02
2.550000E+02
2.550000E+02
2.550000E+02
2.550000E+02
2.550000E+02
2.550000E+02
2.550000E+02
2.550000E+02
2.550000E+02
2.550000E+02
2.550000E+02
2.550000E+02
2.550000E+02
2.550000E+02
2.550000E+02
2.550000E+02
2.550000E+02
2.550000E+02
2.550000E+02
2.550000E+02
2.550000E+02
2.550000E+02
2.550000E+02
2.550000E+02
2.550000E+02
2.550000E+02
2.550000E+02
2.550000E+02
2.550000E+02
2.550000E+02
2.550000E+02
2.550000E+02
2.550000E+02
2.550000E+02
2.550000E+02
2.550000E+02
2.550000E+02
2.550000E+02
2.550000E+02
2.550000E+02
2.550000E+02
2.550000E+02
2.550000E+02
2.550000E+02
2.550000E+02
2.550000E+02
2.550000E+02
2.550000E+02
2.550000E+02
2.550000E+02
2.550000E+02
2.550000E+02
2.550000E+02
2.550000E+02
2.550000E+02
2.550000E+02
2.550000E+02
2.550000E+02
2.550000E+02
2.550000E+02
2.550000E+02
2.550000E+02
2.550000E+02
2.550000E+02
2.550000E+02
2.550000E+02
2.550000E+02
2.550000E+02
2.550000E+02
2.550000E+02
2.550000E+02
2.550000E+02
2.550000E+02
2.550000E+02
2.550000E+02
2.550000E+02
2.550000E+02
2.550000E+02
2.550000E+02
2.550000E+02
2.550000E+02
2.550000E+02
2.550000E+02
2.550000E+02
2.550000E+02
2.550000E+02
2.550000E+02
2.550000E+02
2.550000E+02
2.550000E+02
2.550000E+02
2.550000E+02
2.550000E+02
2.550000E+02
2.550000E+02
2.550000E+02
2.550000E+02
2.550000E+02
2.550000E+02
2.550000E+02
2.550000E+02
2.550000E+02
2.550000E+02
2.550000E+02
2.550000E+02
2.550000E+02
2.550000E+02
2.550000E+02
2.550000E+02
2.550000E+02
2.550000E+02
2.550000E+02
2.550000E+02
2.550000E+02
2.550000E+02
2.550000E+02
2.550000E+02
2.550000E+02
2.550000E+02
2.550000E+02
2.550000E+02
2.550000E+02
2.550000E+02
2.550000E+02
2.550000E+02
2.550000E+02
2.550000E+02
2.550000E+02
2.550000E+02
2.550000E+02
2.550000E+02
2.550000E+02
2.550000E+02
2.550000E+02
2.550000E+02
2.550000E+02
2.550000E+02
2.550000E+02
2.550000E+02
2.550000E+02
2.550000E+02
2.550000E+02
2.550000E+02
2.550000E+02
2.550000E+02
2.550000E+02
2.550000E+02
2.550000E+02
2.550000E+02
2.550000E+02
2.550000E+02
2.550000E+02
2.550000E+02
2.550000E+02
2.550000E+02
2.550000E+02
2.550000E+02
2.550000E+02
2.550000E+02
2.550000E+02
2.550000E+02
2.550000E+02
2.550000E+02
2.550000E+02
2.550000E+02
2.550000E+02
2.550000E+02
2.550000E+02
2.550000E+02
2.550000E+02
2.550000E+02
2.550000E+02
2.550000E+02
2.550000E+02
2.550000E+02
2.550000E+02
2.550000E+02
2.550000E+02
2.550000E+02
2.550000E+02
2.550000E+02
2.550000E+02
2.550000E+02
2.550000E+02
2.550000E+02
2.550000E+02
2.550000E+02
2.550000E+02
2.550000E+02
2.550000E+02
2.550000E+02
2.550000E+02
2.550000E+02
2.550000E+02
2.550000E+02
2.550000E+02
2.600000E+02
2.600000E+02
2.600000E+02
2.600000E+02
2.600000E+02
2.600000E+02
2.600000E+02
2.600000E+02
2.600000E+02
2.600000E+02
2.600000E+02
2.600000E+02
2.600000E+02
2.600000E+02
2.600000E+02
2.600000E+02
2.600000E+02
2.600000E+02
2.600000E+02
2.600000E+02
2.600000E+02
2.600000E+02
2.600000E+02
2.600000E+02
2.600000E+02
2.600000E+02
2.600000E+02
2.600000E+02
2.600000E+02
2.600000E+02
2.600000E+02
2.600000E+02
2.600000E+02
2.600000E+02
2.600000E+02
2.600000E+02
2.600000E+02
2.600000E+02
2.600000E+02
2.600000E+02
2.600000E+02
2.600000E+02
2.600000E+02
2.600000E+02
2.600000E+02
2.600000E+02
2.600000E+02
2.600000E+02
2.600000E+02
2.600000E+02
2.600000E+02
2.600000E+02
2.600000E+02
2.600000E+02
2.600000E+02
2.600000E+02
2.600000E+02
2.600000E+02
2.600000E+02
2.600000E+02
2.600000E+02
2.600000E+02
2.600000E+02
2.600000E+02
2.600000E+02
2.600000E+02
2.600000E+02
2.600000E+02
2.600000E+02
2.600000E+02
2.600000E+02
2.600000E+02
2.600000E+02
2.600000E+02
2.600000E+02
2.600000E+02
2.600000E+02
2.600000E+02
2.600000E+02
2.600000E+02
2.600000E+02
2.600000E+02
2.600000E+02
2.600000E+02
2.600000E+02
2.600000E+02
2.600000E+02
2.600000E+02
2.600000E+02
2.600000E+02
2.600000E+02
2.600000E+02
2.600000E+02
2.600000E+02
2.600000E+02
2.600000E+02
2.600000E+02
2.600000E+02
2.600000E+02
2.600000E+02
2.600000E+02
2.600000E+02
2.600000E+02
2.600000E+02
2.600000E+02
2.600000E+02
2.600000E+02
2.600000E+02
2.600000E+02
2.600000E+02
2.600000E+02
2.600000E+02
2.600000E+02
2.600000E+02
2.600000E+02
2.600000E+02
2.600000E+02
2.600000E+02
2.600000E+02
2.600000E+02
2.600000E+02
2.600000E+02
2.600000E+02
2.600000E+02
2.600000E+02
2.600000E+02
2.600000E+02
2.600000E+02
2.600000E+02
2.600000E+02
2.600000E+02
2.600000E+02
2.600000E+02
2.600000E+02
2.600000E+02
2.600000E+02
2.600000E+02
2.600000E+02
2.600000E+02
2.600000E+02
2.600000E+02
2.600000E+02
2.600000E+02
2.600000E+02
2.600000E+02
2.600000E+02
2.600000E+02
2.600000E+02
2.600000E+02
2.600000E+02
2.600000E+02
2.600000E+02
2.600000E+02
2.600000E+02
2.600000E+02
2.600000E+02
2.600000E+02
2.600000E+02
2.600000E+02
2.600000E+02
2.600000E+02
2.600000E+02
2.600000E+02
2.600000E+02
2.600000E+02
2.600000E+02
2.600000E+02
2.600000E+02
2.600000E+02
2.600000E+02
2.600000E+02
2.600000E+02
2.600000E+02
2.600000E+02
2.600000E+02
2.600000E+02
2.600000E+02
2.600000E+02
2.600000E+02
2.600000E+02
2.600000E+02
2.600000E+02
2.600000E+02
2.600000E+02
2.600000E+02
2.600000E+02
2.600000E+02
2.600000E+02
2.600000E+02
2.600000E+02
2.600000E+02
2.600000E+02
2.600000E+02
2.600000E+02
2.600000E+02
2.600000E+02
2.600000E+02
2.600000E+02
2.600000E+02
2.600000E+02
2.600000E+02
2.650000E+02
2.650000E+02
2.650000E+02
2.650000E+02
2.650000E+02
2.650000E+02
2.650000E+02
2.650000E+02
2.650000E+02
2.650000E+02
2.650000E+02
2.650000E+02
2.650000E+02
2.650000E+02
2.650000E+02
2.650000E+02
2.650000E+02
2.650000E+02
2.650000E+02
2.650000E+02
2.650000E+02
2.650000E+02
2.650000E+02
2.650000E+02
2.650000E+02
2.650000E+02
2.650000E+02
2.650000E+02
2.650000E+02
2.650000E+02
2.650000E+02
2.650000E+02
2.650000E+02
2.650000E+02
2.650000E+02
2.650000E+02
2.650000E+02
2.650000E+02
2.650000E+02
2.650000E+02
2.650000E+02
2.650000E+02
2.650000E+02
2.650000E+02
2.650000E+02
2.650000E+02
2.650000E+02
2.650000E+02
2.650000E+02
2.650000E+02
2.650000E+02
2.650000E+02
2.650000E+02
2.650000E+02
2.650000E+02
2.650000E+02
2.650000E+02
2.650000E+02
2.650000E+02
2.650000E+02
2.650000E+02
2.650000E+02
2.650000E+02
2.650000E+02
2.650000E+02
2.650000E+02
2.650000E+02
2.650000E+02
2.650000E+02
2.650000E+02
2.650000E+02
2.650000E+02
2.650000E+02
2.650000E+02
2.650000E+02
2.650000E+02
2.650000E+02
2.650000E+02
2.650000E+02
2.650000E+02
2.650000E+02
2.650000E+02
2.650000E+02
2.650000E+02
2.650000E+02
2.650000E+02
2.650000E+02
2.650000E+02
2.650000E+02
2.650000E+02
2.650000E+02
2.650000E+02
2.650000E+02
2.650000E+02
2.650000E+02
2.650000E+02
2.650000E+02
2.650000E+02
2.650000E+02
2.650000E+02
2.650000E+02
2.650000E+02
2.650000E+02
2.650000E+02
2.650000E+02
2.650000E+02
2.650000E+02
2.650000E+02
2.650000E+02
2.650000E+02
2.650000E+02
2.650000E+02
2.650000E+02
2.650000E+02
2.650000E+02
2.650000E+02
2.650000E+02
2.650000E+02
2.650000E+02
2.650000E+02
2.650000E+02
2.650000E+02
2.650000E+02
2.650000E+02
2.650000E+02
2.650000E+02
2.650000E+02
2.650000E+02
2.650000E+02
2.650000E+02
2.650000E+02
2.650000E+02
2.650000E+02
2.650000E+02
2.650000E+02
2.650000E+02
2.650000E+02
2.650000E+02
2.650000E+02
2.650000E+02
2.650000E+02
2.650000E+02
2.650000E+02
2.650000E+02
2.650000E+02
2.650000E+02
2.650000E+02
2.650000E+02
2.650000E+02
2.650000E+02
2.650000E+02
2.650000E+02
2.650000E+02
2.650000E+02
2.650000E+02
2.650000E+02
2.650000E+02
2.650000E+02
2.650000E+02
2.650000E+02
2.650000E+02
2.650000E+02
2.650000E+02
2.650000E+02
2.650000E+02
2.650000E+02
2.650000E+02
2.650000E+02
2.650000E+02
2.650000E+02
2.650000E+02
2.650000E+02
2.650000E+02
2.650000E+02
2.650000E+02
2.650000E+02
2.650000E+02
2.650000E+02
2.650000E+02
2.650000E+02
2.650000E+02
2.650000E+02
2.650000E+02
2.650000E+02
2.650000E+02
2.650000E+02
2.650000E+02
2.650000E+02
2.650000E+02
2.650000E+02
2.650000E+02
2.650000E+02
2.650000E+02
2.650000E+02
2.650000E+02
2.650000E+02
2.650000E+02
2.650000E+02
2.650000E+02
2.650000E+02
2.650000E+02
2.700000E+02
2.700000E+02
2.700000E+02
2.700000E+02
2.700000E+02
2.700000E+02
2.700000E+02
2.700000E+02
2.700000E+02
2.700000E+02
2.700000E+02
2.700000E+02
2.700000E+02
2.700000E+02
2.700000E+02
2.700000E+02
2.700000E+02
2.700000E+02
2.700000E+02
2.700000E+02
2.700000E+02
2.700000E+02
2.700000E+02
2.700000E+02
2.700000E+02
2.700000E+02
2.700000E+02
2.700000E+02
2.700000E+02
2.700000E+02
2.700000E+02
2.700000E+02
2.700000E+02
2.700000E+02
2.700000E+02
2.700000E+02
2.700000E+02
2.700000E+02
2.700000E+02
2.700000E+02
2.700000E+02
2.700000E+02
2.700000E+02
2.700000E+02
2.700000E+02
2.700000E+02
2.700000E+02
2.700000E+02
2.700000E+02
2.700000E+02
2.700000E+02
2.700000E+02
2.700000E+02
2.700000E+02
2.700000E+02
2.700000E+02
2.700000E+02
2.700000E+02
2.700000E+02
2.700000E+02
2.700000E+02
2.700000E+02
2.700000E+02
2.700000E+02
2.700000E+02
2.700000E+02
2.700000E+02
2.700000E+02
2.700000E+02
2.700000E+02
2.700000E+02
2.700000E+02
2.700000E+02
2.700000E+02
2.700000E+02
2.700000E+02
2.700000E+02
2.700000E+02
2.700000E+02
2.700000E+02
2.700000E+02
2.700000E+02
2.700000E+02
2.700000E+02
2.700000E+02
2.700000E+02
2.700000E+02
2.700000E+02
2.700000E+02
2.700000E+02
2.700000E+02
2.700000E+02
2.700000E+02
2.700000E+02
2.700000E+02
2.700000E+02
2.700000E+02
2.700000E+02
2.700000E+02
2.700000E+02
2.700000E+02
2.700000E+02
2.700000E+02
2.700000E+02
2.700000E+02
2.700000E+02
2.700000E+02
2.700000E+02
2.700000E+02
2.700000E+02
2.700000E+02
2.700000E+02
2.700000E+02
2.700000E+02
2.700000E+02
2.700000E+02
2.700000E+02
2.700000E+02
2.700000E+02
2.700000E+02
2.700000E+02
2.700000E+02
2.700000E+02
2.700000E+02
2.700000E+02
2.700000E+02
2.700000E+02
2.700000E+02
2.700000E+02
2.700000E+02
2.700000E+02
2.700000E+02
2.700000E+02
2.700000E+02
2.700000E+02
2.700000E+02
2.700000E+02
2.700000E+02
2.700000E+02
2.700000E+02
2.700000E+02
2.700000E+02
2.700000E+02
2.700000E+02
2.700000E+02
2.700000E+02
2.700000E+02
2.700000E+02
2.700000E+02
2.700000E+02
2.700000E+02
2.700000E+02
2.700000E+02
2.700000E+02
2.700000E+02
2.700000E+02
2.700000E+02
2.700000E+02
2.700000E+02
2.700000E+02
2.700000E+02
2.700000E+02
2.700000E+02
2.700000E+02
2.700000E+02
2.700000E+02
2.700000E+02
2.700000E+02
2.700000E+02
2.700000E+02
2.700000E+02
2.700000E+02
2.700000E+02
2.700000E+02
2.700000E+02
2.700000E+02
2.700000E+02
2.700000E+02
2.700000E+02
2.700000E+02
2.700000E+02
2.700000E+02
2.700000E+02
2.700000E+02
2.700000E+02
2.700000E+02
2.700000E+02
2.700000E+02
2.700000E+02
2.700000E+02
2.700000E+02
2.700000E+02
2.700000E+02
2.700000E+02
2.700000E+02
2.700000E+02
2.700000E+02
2.700000E+02
2.700000E+02
2.700000E+02
2.700000E+02
2.750000E+02
2.750000E+02
2.750000E+02
2.750000E+02
2.750000E+02
2.750000E+02
2.750000E+02
2.750000E+02
2.750000E+02
2.750000E+02
2.750000E+02
2.750000E+02
2.750000E+02
2.750000E+02
2.750000E+02
2.750000E+02
2.750000E+02
2.750000E+02
2.750000E+02
2.750000E+02
2.750000E+02
2.750000E+02
2.750000E+02
2.750000E+02
2.750000E+02
2.750000E+02
2.750000E+02
2.750000E+02
2.750000E+02
2.750000E+02
2.750000E+02
2.750000E+02
2.750000E+02
2.750000E+02
2.750000E+02
2.750000E+02
2.750000E+02
2.750000E+02
2.750000E+02
2.750000E+02
2.750000E+02
2.750000E+02
2.750000E+02
2.750000E+02
2.750000E+02
2.750000E+02
2.750000E+02
2.750000E+02
2.750000E+02
2.750000E+02
2.750000E+02
2.750000E+02
2.750000E+02
2.750000E+02
2.750000E+02
2.750000E+02
2.750000E+02
2.750000E+02
2.750000E+02
2.750000E+02
2.750000E+02
2.750000E+02
2.750000E+02
2.750000E+02
2.750000E+02
2.750000E+02
2.750000E+02
2.750000E+02
2.750000E+02
2.750000E+02
2.750000E+02
2.750000E+02
2.750000E+02
2.750000E+02
2.750000E+02
2.750000E+02
2.750000E+02
2.750000E+02
2.750000E+02
2.750000E+02
2.750000E+02
2.750000E+02
2.750000E+02
2.750000E+02
2.750000E+02
2.750000E+02
2.750000E+02
2.750000E+02
2.750000E+02
2.750000E+02
2.750000E+02
2.750000E+02
2.750000E+02
2.750000E+02
2.750000E+02
2.750000E+02
2.750000E+02
2.750000E+02
2.750000E+02
2.750000E+02
2.750000E+02
2.750000E+02
2.750000E+02
2.750000E+02
2.750000E+02
2.750000E+02
2.750000E+02
2.750000E+02
2.750000E+02
2.750000E+02
2.750000E+02
2.750000E+02
2.750000E+02
2.750000E+02
2.750000E+02
2.750000E+02
2.750000E+02
2.750000E+02
2.750000E+02
2.750000E+02
2.750000E+02
2.750000E+02
2.750000E+02
2.750000E+02
2.750000E+02
2.750000E+02
2.750000E+02
2.750000E+02
2.750000E+02
2.750000E+02
2.750000E+02
2.750000E+02
2.750000E+02
2.750000E+02
2.750000E+02
2.750000E+02
2.750000E+02
2.750000E+02
2.750000E+02
2.750000E+02
2.750000E+02
2.750000E+02
2.750000E+02
2.750000E+02
2.750000E+02
2.750000E+02
2.750000E+02
2.750000E+02
2.750000E+02
2.750000E+02
2.750000E+02
2.750000E+02
2.750000E+02
2.750000E+02
2.750000E+02
2.750000E+02
2.750000E+02
2.750000E+02
2.750000E+02
2.750000E+02
2.750000E+02
2.750000E+02
2.750000E+02
2.750000E+02
2.750000E+02
2.750000E+02
2.750000E+02
2.750000E+02
2.750000E+02
2.750000E+02
2.750000E+02
2.750000E+02
2.750000E+02
2.750000E+02
2.750000E+02
2.750000E+02
2.750000E+02
2.750000E+02
2.750000E+02
2.750000E+02
2.750000E+02
2.750000E+02
2.750000E+02
2.750000E+02
2.750000E+02
2.750000E+02
2.750000E+02
2.750000E+02
2.750000E+02
2.750000E+02
2.750000E+02
2.750000E+02
2.750000E+02
2.750000E+02
2.750000E+02
2.750000E+02
2.750000E+02
2.750000E+02
2.750000E+02
2.750000E+02
2.750000E+02
2.800000E+02
2.800000E+02
2.800000E+02
2.800000E+02
2.800000E+02
2.800000E+02
2.800000E+02
2.800000E+02
2.800000E+02
2.800000E+02
2.800000E+02
2.800000E+02
2.800000E+02
2.800000E+02
2.800000E+02
2.800000E+02
2.800000E+02
2.800000E+02
2.800000E+02
2.800000E+02
2.800000E+02
2.800000E+02
2.800000E+02
2.800000E+02
2.800000E+02
2.800000E+02
2.800000E+02
2.800000E+02
2.800000E+02
2.800000E+02
2.800000E+02
2.800000E+02
2.800000E+02
2.800000E+02
2.800000E+02
2.800000E+02
2.800000E+02
2.800000E+02
2.800000E+02
2.800000E+02
2.800000E+02
2.800000E+02
2.800000E+02
2.800000E+02
2.800000E+02
2.800000E+02
2.800000E+02
2.800000E+02
2.800000E+02
2.800000E+02
2.800000E+02
2.800000E+02
2.800000E+02
2.800000E+02
2.800000E+02
2.800000E+02
2.800000E+02
2.800000E+02
2.800000E+02
2.800000E+02
2.800000E+02
2.800000E+02
2.800000E+02
2.800000E+02
2.800000E+02
2.800000E+02
2.800000E+02
2.800000E+02
2.800000E+02
2.800000E+02
2.800000E+02
2.800000E+02
2.800000E+02
2.800000E+02
2.800000E+02
2.800000E+02
2.800000E+02
2.800000E+02
2.800000E+02
2.800000E+02
2.800000E+02
2.800000E+02
2.800000E+02
2.800000E+02
2.800000E+02
2.800000E+02
2.800000E+02
2.800000E+02
2.800000E+02
2.800000E+02
2.800000E+02
2.800000E+02
2.800000E+02
2.800000E+02
2.800000E+02
2.800000E+02
2.800000E+02
2.800000E+02
2.800000E+02
2.800000E+02
2.800000E+02
2.800000E+02
2.800000E+02
2.800000E+02
2.800000E+02
2.800000E+02
2.800000E+02
2.800000E+02
2.800000E+02
2.800000E+02
2.800000E+02
2.800000E+02
2.800000E+02
2.800000E+02
2.800000E+02
2.800000E+02
2.800000E+02
2.800000E+02
2.800000E+02
2.800000E+02
2.800000E+02
2.800000E+02
2.800000E+02
2.800000E+02
2.800000E+02
2.800000E+02
2.800000E+02
2.800000E+02
2.800000E+02
2.800000E+02
2.800000E+02
2.800000E+02
2.800000E+02
2.800000E+02
2.800000E+02
2.800000E+02
2.800000E+02
2.800000E+02
2.800000E+02
2.800000E+02
2.800000E+02
2.800000E+02
2.800000E+02
2.800000E+02
2.800000E+02
2.800000E+02
2.800000E+02
2.800000E+02
2.800000E+02
2.800000E+02
2.800000E+02
2.800000E+02
2.800000E+02
2.800000E+02
2.800000E+02
2.800000E+02
2.800000E+02
2.800000E+02
2.800000E+02
2.800000E+02
2.800000E+02
2.800000E+02
2.800000E+02
2.800000E+02
2.800000E+02
2.800000E+02
2.800000E+02
2.800000E+02
2.800000E+02
2.800000E+02
2.800000E+02
2.800000E+02
2.800000E+02
2.800000E+02
2.800000E+02
2.800000E+02
2.800000E+02
2.800000E+02
2.800000E+02
2.800000E+02
2.800000E+02
2.800000E+02
2.800000E+02
2.800000E+02
2.800000E+02
2.800000E+02
2.800000E+02
2.800000E+02
2.800000E+02
2.800000E+02
2.800000E+02
2.800000E+02
2.800000E+02
2.800000E+02
2.800000E+02
2.800000E+02
2.800000E+02
2.800000E+02
2.800000E+02
2.800000E+02
2.800000E+02
2.850000E+02
2.850000E+02
2.850000E+02
2.850000E+02
2.850000E+02
2.850000E+02
2.850000E+02
2.850000E+02
2.850000E+02
2.850000E+02
2.850000E+02
2.850000E+02
2.850000E+02
2.850000E+02
2.850000E+02
2.850000E+02
2.850000E+02
2.850000E+02
2.850000E+02
2.850000E+02
2.850000E+02
2.850000E+02
2.850000E+02
2.850000E+02
2.850000E+02
2.850000E+02
2.850000E+02
2.850000E+02
2.850000E+02
2.850000E+02
2.850000E+02
2.850000E+02
2.850000E+02
2.850000E+02
2.850000E+02
2.850000E+02
2.850000E+02
2.850000E+02
2.850000E+02
2.850000E+02
2.850000E+02
2.850000E+02
2.850000E+02
2.850000E+02
2.850000E+02
2.850000E+02
2.850000E+02
2.850000E+02
2.850000E+02
2.850000E+02
2.850000E+02
2.850000E+02
2.850000E+02
2.850000E+02
2.850000E+02
2.850000E+02
2.850000E+02
2.850000E+02
2.850000E+02
2.850000E+02
2.850000E+02
2.850000E+02
2.850000E+02
2.850000E+02
2.850000E+02
2.850000E+02
2.850000E+02
2.850000E+02
2.850000E+02
2.850000E+02
2.850000E+02
2.850000E+02
2.850000E+02
2.850000E+02
2.850000E+02
2.850000E+02
2.850000E+02
2.850000E+02
2.850000E+02
2.850000E+02
2.850000E+02
2.850000E+02
2.850000E+02
2.850000E+02
2.850000E+02
2.850000E+02
2.850000E+02
2.850000E+02
2.850000E+02
2.850000E+02
2.850000E+02
2.850000E+02
2.850000E+02
2.850000E+02
2.850000E+02
2.850000E+02
2.850000E+02
2.850000E+02
2.850000E+02
2.850000E+02
2.850000E+02
2.850000E+02
2.850000E+02
2.850000E+02
2.850000E+02
2.850000E+02
2.850000E+02
2.850000E+02
2.850000E+02
2.850000E+02
2.850000E+02
2.850000E+02
2.850000E+02
2.850000E+02
2.850000E+02
2.850000E+02
2.850000E+02
2.850000E+02
2.850000E+02
2.850000E+02
2.850000E+02
2.850000E+02
2.850000E+02
2.850000E+02
2.850000E+02
2.850000E+02
2.850000E+02
2.850000E+02
2.850000E+02
2.850000E+02
2.850000E+02
2.850000E+02
2.850000E+02
2.850000E+02
2.850000E+02
2.850000E+02
2.850000E+02
2.850000E+02
2.850000E+02
2.850000E+02
2.850000E+02
2.850000E+02
2.850000E+02
2.850000E+02
2.850000E+02
2.850000E+02
2.850000E+02
2.850000E+02
2.850000E+02
2.850000E+02
2.850000E+02
2.850000E+02
2.850000E+02
2.850000E+02
2.850000E+02
2.850000E+02
2.850000E+02
2.850000E+02
2.850000E+02
2.850000E+02
2.850000E+02
2.850000E+02
2.850000E+02
2.850000E+02
2.850000E+02
2.850000E+02
2.850000E+02
2.850000E+02
2.850000E+02
2.850000E+02
2.850000E+02
2.850000E+02
2.850000E+02
2.850000E+02
2.850000E+02
2.850000E+02
2.850000E+02
2.850000E+02
2.850000E+02
2.850000E+02
2.850000E+02
2.850000E+02
2.850000E+02
2.850000E+02
2.850000E+02
2.850000E+02
2.850000E+02
2.850000E+02
2.850000E+02
2.850000E+02
2.850000E+02
2.850000E+02
2.850000E+02
2.850000E+02
2.850000E+02
2.850000E+02
2.850000E+02
2.850000E+02
2.850000E+02
2.850000E+02
2.850000E+02
2.900000E+02
2.900000E+02
2.900000E+02
2.900000E+02
2.900000E+02
2.900000E+02
2.900000E+02
2.900000E+02
2.900000E+02
2.900000E+02
2.900000E+02
2.900000E+02
2.900000E+02
2.900000E+02
2.900000E+02
2.900000E+02
2.900000E+02
2.900000E+02
2.900000E+02
2.900000E+02
2.900000E+02
2.900000E+02
2.900000E+02
2.900000E+02
2.900000E+02
2.900000E+02
2.900000E+02
2.900000E+02
2.900000E+02
2.900000E+02
2.900000E+02
2.900000E+02
2.900000E+02
2.900000E+02
2.900000E+02
2.900000E+02
2.900000E+02
2.900000E+02
2.900000E+02
2.900000E+02
2.900000E+02
2.900000E+02
2.900000E+02
2.900000E+02
2.900000E+02
2.900000E+02
2.900000E+02
2.900000E+02
2.900000E+02
2.900000E+02
2.900000E+02
2.900000E+02
2.900000E+02
2.900000E+02
2.900000E+02
2.900000E+02
2.900000E+02
2.900000E+02
2.900000E+02
2.900000E+02
2.900000E+02
2.900000E+02
2.900000E+02
2.900000E+02
2.900000E+02
2.900000E+02
2.900000E+02
2.900000E+02
2.900000E+02
2.900000E+02
2.900000E+02
2.900000E+02
2.900000E+02
2.900000E+02
2.900000E+02
2.900000E+02
2.900000E+02
2.900000E+02
2.900000E+02
2.900000E+02
2.900000E+02
2.900000E+02
2.900000E+02
2.900000E+02
2.900000E+02
2.900000E+02
2.900000E+02
2.900000E+02
2.900000E+02
2.900000E+02
2.900000E+02
2.900000E+02
2.900000E+02
2.900000E+02
2.900000E+02
2.900000E+02
2.900000E+02
2.900000E+02
2.900000E+02
2.900000E+02
2.900000E+02
2.900000E+02
2.900000E+02
2.900000E+02
2.900000E+02
2.900000E+02
2.900000E+02
2.900000E+02
2.900000E+02
2.900000E+02
2.900000E+02
2.900000E+02
2.900000E+02
2.900000E+02
2.900000E+02
2.900000E+02
2.900000E+02
2.900000E+02
2.900000E+02
2.900000E+02
2.900000E+02
2.900000E+02
2.900000E+02
2.900000E+02
2.900000E+02
2.900000E+02
2.900000E+02
2.900000E+02
2.900000E+02
2.900000E+02
2.900000E+02
2.900000E+02
2.900000E+02
2.900000E+02
2.900000E+02
2.900000E+02
2.900000E+02
2.900000E+02
2.900000E+02
2.900000E+02
2.900000E+02
2.900000E+02
2.900000E+02
2.900000E+02
2.900000E+02
2.900000E+02
2.900000E+02
2.900000E+02
2.900000E+02
2.900000E+02
2.900000E+02
2.900000E+02
2.900000E+02
2.900000E+02
2.900000E+02
2.900000E+02
2.900000E+02
2.900000E+02
2.900000E+02
2.900000E+02
2.900000E+02
2.900000E+02
2.900000E+02
2.900000E+02
2.900000E+02
2.900000E+02
2.900000E+02
2.900000E+02
2.900000E+02
2.900000E+02
2.900000E+02
2.900000E+02
2.900000E+02
2.900000E+02
2.900000E+02
2.900000E+02
2.900000E+02
2.900000E+02
2.900000E+02
2.900000E+02
2.900000E+02
2.900000E+02
2.900000E+02
2.900000E+02
2.900000E+02
2.900000E+02
2.900000E+02
2.900000E+02
2.900000E+02
2.900000E+02
2.900000E+02
2.900000E+02
2.900000E+02
2.900000E+02
2.900000E+02
2.900000E+02
2.900000E+02
2.900000E+02
2.900000E+02
2.900000E+02
2.900000E+02
2.950000E+02
2.950000E+02
2.950000E+02
2.950000E+02
2.950000E+02
2.950000E+02
2.950000E+02
2.950000E+02
2.950000E+02
2.950000E+02
2.950000E+02
2.950000E+02
2.950000E+02
2.950000E+02
2.950000E+02
2.950000E+02
2.950000E+02
2.950000E+02
2.950000E+02
2.950000E+02
2.950000E+02
2.950000E+02
2.950000E+02
2.950000E+02
2.950000E+02
2.950000E+02
2.950000E+02
2.950000E+02
2.950000E+02
2.950000E+02
2.950000E+02
2.950000E+02
2.950000E+02
2.950000E+02
2.950000E+02
2.950000E+02
2.950000E+02
2.950000E+02
2.950000E+02
2.950000E+02
2.950000E+02
2.950000E+02
2.950000E+02
2.950000E+02
2.950000E+02
2.950000E+02
2.950000E+02
2.950000E+02
2.950000E+02
2.950000E+02
2.950000E+02
2.950000E+02
2.950000E+02
2.950000E+02
2.950000E+02
2.950000E+02
2.950000E+02
2.950000E+02
2.950000E+02
2.950000E+02
2.950000E+02
2.950000E+02
2.950000E+02
2.950000E+02
2.950000E+02
2.950000E+02
2.950000E+02
2.950000E+02
2.950000E+02
2.950000E+02
2.950000E+02
2.950000E+02
2.950000E+02
2.950000E+02
2.950000E+02
2.950000E+02
2.950000E+02
2.950000E+02
2.950000E+02
2.950000E+02
2.950000E+02
2.950000E+02
2.950000E+02
2.950000E+02
2.950000E+02
2.950000E+02
2.950000E+02
2.950000E+02
2.950000E+02
2.950000E+02
2.950000E+02
2.950000E+02
2.950000E+02
2.950000E+02
2.950000E+02
2.950000E+02
2.950000E+02
2.950000E+02
2.950000E+02
2.950000E+02
2.950000E+02
2.950000E+02
2.950000E+02
2.950000E+02
2.950000E+02
2.950000E+02
2.950000E+02
2.950000E+02
2.950000E+02
2.950000E+02
2.950000E+02
2.950000E+02
2.950000E+02
2.950000E+02
2.950000E+02
2.950000E+02
2.950000E+02
2.950000E+02
2.950000E+02
2.950000E+02
2.950000E+02
2.950000E+02
2.950000E+02
2.950000E+02
2.950000E+02
2.950000E+02
2.950000E+02
2.950000E+02
2.950000E+02
2.950000E+02
2.950000E+02
2.950000E+02
2.950000E+02
2.950000E+02
2.950000E+02
2.950000E+02
2.950000E+02
2.950000E+02
2.950000E+02
2.950000E+02
2.950000E+02
2.950000E+02
2.950000E+02
2.950000E+02
2.950000E+02
2.950000E+02
2.950000E+02
2.950000E+02
2.950000E+02
2.950000E+02
2.950000E+02
2.950000E+02
2.950000E+02
2.950000E+02
2.950000E+02
2.950000E+02
2.950000E+02
2.950000E+02
2.950000E+02
2.950000E+02
2.950000E+02
2.950000E+02
2.950000E+02
2.950000E+02
2.950000E+02
2.950000E+02
2.950000E+02
2.950000E+02
2.950000E+02
2.950000E+02
2.950000E+02
2.950000E+02
2.950000E+02
2.950000E+02
2.950000E+02
2.950000E+02
2.950000E+02
2.950000E+02
2.950000E+02
2.950000E+02
2.950000E+02
2.950000E+02
2.950000E+02
2.950000E+02
2.950000E+02
2.950000E+02
2.950000E+02
2.950000E+02
2.950000E+02
2.950000E+02
2.950000E+02
2.950000E+02
2.950000E+02
2.950000E+02
2.950000E+02
2.950000E+02
2.950000E+02
2.950000E+02
2.950000E+02
2.950000E+02
2.950000E+02
3.000000E+02
3.000000E+02
3.000000E+02
3.000000E+02
3.000000E+02
3.000000E+02
3.000000E+02
3.000000E+02
3.000000E+02
3.000000E+02
3.000000E+02
3.000000E+02
3.000000E+02
3.000000E+02
3.000000E+02
3.000000E+02
3.000000E+02
3.000000E+02
3.000000E+02
3.000000E+02
3.000000E+02
3.000000E+02
3.000000E+02
3.000000E+02
3.000000E+02
3.000000E+02
3.000000E+02
3.000000E+02
3.000000E+02
3.000000E+02
3.000000E+02
3.000000E+02
3.000000E+02
3.000000E+02
3.000000E+02
3.000000E+02
3.000000E+02
3.000000E+02
3.000000E+02
3.000000E+02
3.000000E+02
3.000000E+02
3.000000E+02
3.000000E+02
3.000000E+02
3.000000E+02
3.000000E+02
3.000000E+02
3.000000E+02
3.000000E+02
3.000000E+02
3.000000E+02
3.000000E+02
3.000000E+02
3.000000E+02
3.000000E+02
3.000000E+02
3.000000E+02
3.000000E+02
3.000000E+02
3.000000E+02
3.000000E+02
3.000000E+02
3.000000E+02
3.000000E+02
3.000000E+02
3.000000E+02
3.000000E+02
3.000000E+02
3.000000E+02
3.000000E+02
3.000000E+02
3.000000E+02
3.000000E+02
3.000000E+02
3.000000E+02
3.000000E+02
3.000000E+02
3.000000E+02
3.000000E+02
3.000000E+02
3.000000E+02
3.000000E+02
3.000000E+02
3.000000E+02
3.000000E+02
3.000000E+02
3.000000E+02
3.000000E+02
3.000000E+02
3.000000E+02
3.000000E+02
3.000000E+02
3.000000E+02
3.000000E+02
3.000000E+02
3.000000E+02
3.000000E+02
3.000000E+02
3.000000E+02
3.000000E+02
3.000000E+02
3.000000E+02
3.000000E+02
3.000000E+02
3.000000E+02
3.000000E+02
3.000000E+02
3.000000E+02
3.000000E+02
3.000000E+02
3.000000E+02
3.000000E+02
3.000000E+02
3.000000E+02
3.000000E+02
3.000000E+02
3.000000E+02
3.000000E+02
3.000000E+02
3.000000E+02
3.000000E+02
3.000000E+02
3.000000E+02
3.000000E+02
3.000000E+02
3.000000E+02
3.000000E+02
3.000000E+02
3.000000E+02
3.000000E+02
3.000000E+02
3.000000E+02
3.000000E+02
3.000000E+02
3.000000E+02
3.000000E+02
3.000000E+02
3.000000E+02
3.000000E+02
3.000000E+02
3.000000E+02
3.000000E+02
3.000000E+02
3.000000E+02
3.000000E+02
3.000000E+02
3.000000E+02
3.000000E+02
3.000000E+02
3.000000E+02
3.000000E+02
3.000000E+02
3.000000E+02
3.000000E+02
3.000000E+02
3.000000E+02
3.000000E+02
3.000000E+02
3.000000E+02
3.000000E+02
3.000000E+02
3.000000E+02
3.000000E+02
3.000000E+02
3.000000E+02
3.000000E+02
3.000000E+02
3.000000E+02
3.000000E+02
3.000000E+02
3.000000E+02
3.000000E+02
3.000000E+02
3.000000E+02
3.000000E+02
3.000000E+02
3.000000E+02
3.000000E+02
3.000000E+02
3.000000E+02
3.000000E+02
3.000000E+02
3.000000E+02
3.000000E+02
3.000000E+02
3.000000E+02
3.000000E+02
3.000000E+02
3.000000E+02
3.000000E+02
3.000000E+02
3.000000E+02
3.000000E+02
3.000000E+02
3.000000E+02
3.000000E+02
3.000000E+02
3.000000E+02
3.000000E+02
3.000000E+02
3.050000E+02
3.050000E+02
3.050000E+02
3.050000E+02
3.050000E+02
3.050000E+02
3.050000E+02
3.050000E+02
3.050000E+02
3.050000E+02
3.050000E+02
3.050000E+02
3.050000E+02
3.050000E+02
3.050000E+02
3.050000E+02
3.050000E+02
3.050000E+02
3.050000E+02
3.050000E+02
3.050000E+02
3.050000E+02
3.050000E+02
3.050000E+02
3.050000E+02
3.050000E+02
3.050000E+02
3.050000E+02
3.050000E+02
3.050000E+02
3.050000E+02
3.050000E+02
3.050000E+02
3.050000E+02
3.050000E+02
3.050000E+02
3.050000E+02
3.050000E+02
3.050000E+02
3.050000E+02
3.050000E+02
3.050000E+02
3.050000E+02
3.050000E+02
3.050000E+02
3.050000E+02
3.050000E+02
3.050000E+02
3.050000E+02
3.050000E+02
3.050000E+02
3.050000E+02
3.050000E+02
3.050000E+02
3.050000E+02
3.050000E+02
3.050000E+02
3.050000E+02
3.050000E+02
3.050000E+02
3.050000E+02
3.050000E+02
3.050000E+02
3.050000E+02
3.050000E+02
3.050000E+02
3.050000E+02
3.050000E+02
3.050000E+02
3.050000E+02
3.050000E+02
3.050000E+02
3.050000E+02
3.050000E+02
3.050000E+02
3.050000E+02
3.050000E+02
3.050000E+02
3.050000E+02
3.050000E+02
3.050000E+02
3.050000E+02
3.050000E+02
3.050000E+02
3.050000E+02
3.050000E+02
3.050000E+02
3.050000E+02
3.050000E+02
3.050000E+02
3.050000E+02
3.050000E+02
3.050000E+02
3.050000E+02
3.050000E+02
3.050000E+02
3.050000E+02
3.050000E+02
3.050000E+02
3.050000E+02
3.050000E+02
3.050000E+02
3.050000E+02
3.050000E+02
3.050000E+02
3.050000E+02
3.050000E+02
3.050000E+02
3.050000E+02
3.050000E+02
3.050000E+02
3.050000E+02
3.050000E+02
3.050000E+02
3.050000E+02
3.050000E+02
3.050000E+02
3.050000E+02
3.050000E+02
3.050000E+02
3.050000E+02
3.050000E+02
3.050000E+02
3.050000E+02
3.050000E+02
3.050000E+02
3.050000E+02
3.050000E+02
3.050000E+02
3.050000E+02
3.050000E+02
3.050000E+02
3.050000E+02
3.050000E+02
3.050000E+02
3.050000E+02
3.050000E+02
3.050000E+02
3.050000E+02
3.050000E+02
3.050000E+02
3.050000E+02
3.050000E+02
3.050000E+02
3.050000E+02
3.050000E+02
3.050000E+02
3.050000E+02
3.050000E+02
3.050000E+02
3.050000E+02
3.050000E+02
3.050000E+02
3.050000E+02
3.050000E+02
3.050000E+02
3.050000E+02
3.050000E+02
3.050000E+02
3.050000E+02
3.050000E+02
3.050000E+02
3.050000E+02
3.050000E+02
3.050000E+02
3.050000E+02
3.050000E+02
3.050000E+02
3.050000E+02
3.050000E+02
3.050000E+02
3.050000E+02
3.050000E+02
3.050000E+02
3.050000E+02
3.050000E+02
3.050000E+02
3.050000E+02
3.050000E+02
3.050000E+02
3.050000E+02
3.050000E+02
3.050000E+02
3.050000E+02
3.050000E+02
3.050000E+02
3.050000E+02
3.050000E+02
3.050000E+02
3.050000E+02
3.050000E+02
3.050000E+02
3.050000E+02
3.050000E+02
3.050000E+02
3.050000E+02
3.050000E+02
3.050000E+02
3.050000E+02
3.050000E+02
3.050000E+02
3.100000E+02
3.100000E+02
3.100000E+02
3.100000E+02
3.100000E+02
3.100000E+02
3.100000E+02
3.100000E+02
3.100000E+02
3.100000E+02
3.100000E+02
3.100000E+02
3.100000E+02
3.100000E+02
3.100000E+02
3.100000E+02
3.100000E+02
3.100000E+02
3.100000E+02
3.100000E+02
3.100000E+02
3.100000E+02
3.100000E+02
3.100000E+02
3.100000E+02
3.100000E+02
3.100000E+02
3.100000E+02
3.100000E+02
3.100000E+02
3.100000E+02
3.100000E+02
3.100000E+02
3.100000E+02
3.100000E+02
3.100000E+02
3.100000E+02
3.100000E+02
3.100000E+02
3.100000E+02
3.100000E+02
3.100000E+02
3.100000E+02
3.100000E+02
3.100000E+02
3.100000E+02
3.100000E+02
3.100000E+02
3.100000E+02
3.100000E+02
3.100000E+02
3.100000E+02
3.100000E+02
3.100000E+02
3.100000E+02
3.100000E+02
3.100000E+02
3.100000E+02
3.100000E+02
3.100000E+02
3.100000E+02
3.100000E+02
3.100000E+02
3.100000E+02
3.100000E+02
3.100000E+02
3.100000E+02
3.100000E+02
3.100000E+02
3.100000E+02
3.100000E+02
3.100000E+02
3.100000E+02
3.100000E+02
3.100000E+02
3.100000E+02
3.100000E+02
3.100000E+02
3.100000E+02
3.100000E+02
3.100000E+02
3.100000E+02
3.100000E+02
3.100000E+02
3.100000E+02
3.100000E+02
3.100000E+02
3.100000E+02
3.100000E+02
3.100000E+02
3.100000E+02
3.100000E+02
3.100000E+02
3.100000E+02
3.100000E+02
3.100000E+02
3.100000E+02
3.100000E+02
3.100000E+02
3.100000E+02
3.100000E+02
3.100000E+02
3.100000E+02
3.100000E+02
3.100000E+02
3.100000E+02
3.100000E+02
3.100000E+02
3.100000E+02
3.100000E+02
3.100000E+02
3.100000E+02
3.100000E+02
3.100000E+02
3.100000E+02
3.100000E+02
3.100000E+02
3.100000E+02
3.100000E+02
3.100000E+02
3.100000E+02
3.100000E+02
3.100000E+02
3.100000E+02
3.100000E+02
3.100000E+02
3.100000E+02
3.100000E+02
3.100000E+02
3.100000E+02
3.100000E+02
3.100000E+02
3.100000E+02
3.100000E+02
3.100000E+02
3.100000E+02
3.100000E+02
3.100000E+02
3.100000E+02
3.100000E+02
3.100000E+02
3.100000E+02
3.100000E+02
3.100000E+02
3.100000E+02
3.100000E+02
3.100000E+02
3.100000E+02
3.100000E+02
3.100000E+02
3.100000E+02
3.100000E+02
3.100000E+02
3.100000E+02
3.100000E+02
3.100000E+02
3.100000E+02
3.100000E+02
3.100000E+02
3.100000E+02
3.100000E+02
3.100000E+02
3.100000E+02
3.100000E+02
3.100000E+02
3.100000E+02
3.100000E+02
3.100000E+02
3.100000E+02
3.100000E+02
3.100000E+02
3.100000E+02
3.100000E+02
3.100000E+02
3.100000E+02
3.100000E+02
3.100000E+02
3.100000E+02
3.100000E+02
3.100000E+02
3.100000E+02
3.100000E+02
3.100000E+02
3.100000E+02
3.100000E+02
3.100000E+02
3.100000E+02
3.100000E+02
3.100000E+02
3.100000E+02
3.100000E+02
3.100000E+02
3.100000E+02
3.100000E+02
3.100000E+02
3.100000E+02
3.100000E+02
3.100000E+02
3.100000E+02
3.100000E+02
3.100000E+02
3.150000E+02
3.150000E+02
3.150000E+02
3.150000E+02
3.150000E+02
3.150000E+02
3.150000E+02
3.150000E+02
3.150000E+02
3.150000E+02
3.150000E+02
3.150000E+02
3.150000E+02
3.150000E+02
3.150000E+02
3.150000E+02
3.150000E+02
3.150000E+02
3.150000E+02
3.150000E+02
3.150000E+02
3.150000E+02
3.150000E+02
3.150000E+02
3.150000E+02
3.150000E+02
3.150000E+02
3.150000E+02
3.150000E+02
3.150000E+02
3.150000E+02
3.150000E+02
3.150000E+02
3.150000E+02
3.150000E+02
3.150000E+02
3.150000E+02
3.150000E+02
3.150000E+02
3.150000E+02
3.150000E+02
3.150000E+02
3.150000E+02
3.150000E+02
3.150000E+02
3.150000E+02
3.150000E+02
3.150000E+02
3.150000E+02
3.150000E+02
3.150000E+02
3.150000E+02
3.150000E+02
3.150000E+02
3.150000E+02
3.150000E+02
3.150000E+02
3.150000E+02
3.150000E+02
3.150000E+02
3.150000E+02
3.150000E+02
3.150000E+02
3.150000E+02
3.150000E+02
3.150000E+02
3.150000E+02
3.150000E+02
3.150000E+02
3.150000E+02
3.150000E+02
3.150000E+02
3.150000E+02
3.150000E+02
3.150000E+02
3.150000E+02
3.150000E+02
3.150000E+02
3.150000E+02
3.150000E+02
3.150000E+02
3.150000E+02
3.150000E+02
3.150000E+02
3.150000E+02
3.150000E+02
3.150000E+02
3.150000E+02
3.150000E+02
3.150000E+02
3.150000E+02
3.150000E+02
3.150000E+02
3.150000E+02
3.150000E+02
3.150000E+02
3.150000E+02
3.150000E+02
3.150000E+02
3.150000E+02
3.150000E+02
3.150000E+02
3.150000E+02
3.150000E+02
3.150000E+02
3.150000E+02
3.150000E+02
3.150000E+02
3.150000E+02
3.150000E+02
3.150000E+02
3.150000E+02
3.150000E+02
3.150000E+02
3.150000E+02
3.150000E+02
3.150000E+02
3.150000E+02
3.150000E+02
3.150000E+02
3.150000E+02
3.150000E+02
3.150000E+02
3.150000E+02
3.150000E+02
3.150000E+02
3.150000E+02
3.150000E+02
3.150000E+02
3.150000E+02
3.150000E+02
3.150000E+02
3.150000E+02
3.150000E+02
3.150000E+02
3.150000E+02
3.150000E+02
3.150000E+02
3.150000E+02
3.150000E+02
3.150000E+02
3.150000E+02
3.150000E+02
3.150000E+02
3.150000E+02
3.150000E+02
3.150000E+02
3.150000E+02
3.150000E+02
3.150000E+02
3.150000E+02
3.150000E+02
3.150000E+02
3.150000E+02
3.150000E+02
3.150000E+02
3.150000E+02
3.150000E+02
3.150000E+02
3.150000E+02
3.150000E+02
3.150000E+02
3.150000E+02
3.150000E+02
3.150000E+02
3.150000E+02
3.150000E+02
3.150000E+02
3.150000E+02
3.150000E+02
3.150000E+02
3.150000E+02
3.150000E+02
3.150000E+02
3.150000E+02
3.150000E+02
3.150000E+02
3.150000E+02
3.150000E+02
3.150000E+02
3.150000E+02
3.150000E+02
3.150000E+02
3.150000E+02
3.150000E+02
3.150000E+02
3.150000E+02
3.150000E+02
3.150000E+02
3.150000E+02
3.150000E+02
3.150000E+02
3.150000E+02
3.150000E+02
3.150000E+02
3.150000E+02
3.150000E+02
3.150000E+02
3.150000E+02
3.150000E+02
3.150000E+02
3.200000E+02
3.200000E+02
3.200000E+02
3.200000E+02
3.200000E+02
3.200000E+02
3.200000E+02
3.200000E+02
3.200000E+02
3.200000E+02
3.200000E+02
3.200000E+02
3.200000E+02
3.200000E+02
3.200000E+02
3.200000E+02
3.200000E+02
3.200000E+02
3.200000E+02
3.200000E+02
3.200000E+02
3.200000E+02
3.200000E+02
3.200000E+02
3.200000E+02
3.200000E+02
3.200000E+02
3.200000E+02
3.200000E+02
3.200000E+02
3.200000E+02
3.200000E+02
3.200000E+02
3.200000E+02
3.200000E+02
3.200000E+02
3.200000E+02
3.200000E+02
3.200000E+02
3.200000E+02
3.200000E+02
3.200000E+02
3.200000E+02
3.200000E+02
3.200000E+02
3.200000E+02
3.200000E+02
3.200000E+02
3.200000E+02
3.200000E+02
3.200000E+02
3.200000E+02
3.200000E+02
3.200000E+02
3.200000E+02
3.200000E+02
3.200000E+02
3.200000E+02
3.200000E+02
3.200000E+02
3.200000E+02
3.200000E+02
3.200000E+02
3.200000E+02
3.200000E+02
3.200000E+02
3.200000E+02
3.200000E+02
3.200000E+02
3.200000E+02
3.200000E+02
3.200000E+02
3.200000E+02
3.200000E+02
3.200000E+02
3.200000E+02
3.200000E+02
3.200000E+02
3.200000E+02
3.200000E+02
3.200000E+02
3.200000E+02
3.200000E+02
3.200000E+02
3.200000E+02
3.200000E+02
3.200000E+02
3.200000E+02
3.200000E+02
3.200000E+02
3.200000E+02
3.200000E+02
3.200000E+02
3.200000E+02
3.200000E+02
3.200000E+02
3.200000E+02
3.200000E+02
3.200000E+02
3.200000E+02
3.200000E+02
3.200000E+02
3.200000E+02
3.200000E+02
3.200000E+02
3.200000E+02
3.200000E+02
3.200000E+02
3.200000E+02
3.200000E+02
3.200000E+02
3.200000E+02
3.200000E+02
3.200000E+02
3.200000E+02
3.200000E+02
3.200000E+02
3.200000E+02
3.200000E+02
3.200000E+02
3.200000E+02
3.200000E+02
3.200000E+02
3.200000E+02
3.200000E+02
3.200000E+02
3.200000E+02
3.200000E+02
3.200000E+02
3.200000E+02
3.200000E+02
3.200000E+02
3.200000E+02
3.200000E+02
3.200000E+02
3.200000E+02
3.200000E+02
3.200000E+02
3.200000E+02
3.200000E+02
3.200000E+02
3.200000E+02
3.200000E+02
3.200000E+02
3.200000E+02
3.200000E+02
3.200000E+02
3.200000E+02
3.200000E+02
3.200000E+02
3.200000E+02
3.200000E+02
3.200000E+02
3.200000E+02
3.200000E+02
3.200000E+02
3.200000E+02
3.200000E+02
3.200000E+02
3.200000E+02
3.200000E+02
3.200000E+02
3.200000E+02
3.200000E+02
3.200000E+02
3.200000E+02
3.200000E+02
3.200000E+02
3.200000E+02
3.200000E+02
3.200000E+02
3.200000E+02
3.200000E+02
3.200000E+02
3.200000E+02
3.200000E+02
3.200000E+02
3.200000E+02
3.200000E+02
3.200000E+02
3.200000E+02
3.200000E+02
3.200000E+02
3.200000E+02
3.200000E+02
3.200000E+02
3.200000E+02
3.200000E+02
3.200000E+02
3.200000E+02
3.200000E+02
3.200000E+02
3.200000E+02
3.200000E+02
3.200000E+02
3.200000E+02
3.200000E+02
3.200000E+02
3.200000E+02
3.200000E+02
3.200000E+02
3.250000E+02
3.250000E+02
3.250000E+02
3.250000E+02
3.250000E+02
3.250000E+02
3.250000E+02
3.250000E+02
3.250000E+02
3.250000E+02
3.250000E+02
3.250000E+02
3.250000E+02
3.250000E+02
3.250000E+02
3.250000E+02
3.250000E+02
3.250000E+02
3.250000E+02
3.250000E+02
3.250000E+02
3.250000E+02
3.250000E+02
3.250000E+02
3.250000E+02
3.250000E+02
3.250000E+02
3.250000E+02
3.250000E+02
3.250000E+02
3.250000E+02
3.250000E+02
3.250000E+02
3.250000E+02
3.250000E+02
3.250000E+02
3.250000E+02
3.250000E+02
3.250000E+02
3.250000E+02
3.250000E+02
3.250000E+02
3.250000E+02
3.250000E+02
3.250000E+02
3.250000E+02
3.250000E+02
3.250000E+02
3.250000E+02
3.250000E+02
3.250000E+02
3.250000E+02
3.250000E+02
3.250000E+02
3.250000E+02
3.250000E+02
3.250000E+02
3.250000E+02
3.250000E+02
3.250000E+02
3.250000E+02
3.250000E+02
3.250000E+02
3.250000E+02
3.250000E+02
3.250000E+02
3.250000E+02
3.250000E+02
3.250000E+02
3.250000E+02
3.250000E+02
3.250000E+02
3.250000E+02
3.250000E+02
3.250000E+02
3.250000E+02
3.250000E+02
3.250000E+02
3.250000E+02
3.250000E+02
3.250000E+02
3.250000E+02
3.250000E+02
3.250000E+02
3.250000E+02
3.250000E+02
3.250000E+02
3.250000E+02
3.250000E+02
3.250000E+02
3.250000E+02
3.250000E+02
3.250000E+02
3.250000E+02
3.250000E+02
3.250000E+02
3.250000E+02
3.250000E+02
3.250000E+02
3.250000E+02
3.250000E+02
3.250000E+02
3.250000E+02
3.250000E+02
3.250000E+02
3.250000E+02
3.250000E+02
3.250000E+02
3.250000E+02
3.250000E+02
3.250000E+02
3.250000E+02
3.250000E+02
3.250000E+02
3.250000E+02
3.250000E+02
3.250000E+02
3.250000E+02
3.250000E+02
3.250000E+02
3.250000E+02
3.250000E+02
3.250000E+02
3.250000E+02
3.250000E+02
3.250000E+02
3.250000E+02
3.250000E+02
3.250000E+02
3.250000E+02
3.250000E+02
3.250000E+02
3.250000E+02
3.250000E+02
3.250000E+02
3.250000E+02
3.250000E+02
3.250000E+02
3.250000E+02
3.250000E+02
3.250000E+02
3.250000E+02
3.250000E+02
3.250000E+02
3.250000E+02
3.250000E+02
3.250000E+02
3.250000E+02
3.250000E+02
3.250000E+02
3.250000E+02
3.250000E+02
3.250000E+02
3.250000E+02
3.250000E+02
3.250000E+02
3.250000E+02
3.250000E+02
3.250000E+02
3.250000E+02
3.250000E+02
3.250000E+02
3.250000E+02
3.250000E+02
3.250000E+02
3.250000E+02
3.250000E+02
3.250000E+02
3.250000E+02
3.250000E+02
3.250000E+02
3.250000E+02
3.250000E+02
3.250000E+02
3.250000E+02
3.250000E+02
3.250000E+02
3.250000E+02
3.250000E+02
3.250000E+02
3.250000E+02
3.250000E+02
3.250000E+02
3.250000E+02
3.250000E+02
3.250000E+02
3.250000E+02
3.250000E+02
3.250000E+02
3.250000E+02
3.250000E+02
3.250000E+02
3.250000E+02
3.250000E+02
3.250000E+02
3.250000E+02
3.250000E+02
3.250000E+02
3.250000E+02
3.250000E+02
3.250000E+02
3.300000E+02
3.300000E+02
3.300000E+02
3.300000E+02
3.300000E+02
3.300000E+02
3.300000E+02
3.300000E+02
3.300000E+02
3.300000E+02
3.300000E+02
3.300000E+02
3.300000E+02
3.300000E+02
3.300000E+02
3.300000E+02
3.300000E+02
3.300000E+02
3.300000E+02
3.300000E+02
3.300000E+02
3.300000E+02
3.300000E+02
3.300000E+02
3.300000E+02
3.300000E+02
3.300000E+02
3.300000E+02
3.300000E+02
3.300000E+02
3.300000E+02
3.300000E+02
3.300000E+02
3.300000E+02
3.300000E+02
3.300000E+02
3.300000E+02
3.300000E+02
3.300000E+02
3.300000E+02
3.300000E+02
3.300000E+02
3.300000E+02
3.300000E+02
3.300000E+02
3.300000E+02
3.300000E+02
3.300000E+02
3.300000E+02
3.300000E+02
3.300000E+02
3.300000E+02
3.300000E+02
3.300000E+02
3.300000E+02
3.300000E+02
3.300000E+02
3.300000E+02
3.300000E+02
3.300000E+02
3.300000E+02
3.300000E+02
3.300000E+02
3.300000E+02
3.300000E+02
3.300000E+02
3.300000E+02
3.300000E+02
3.300000E+02
3.300000E+02
3.300000E+02
3.300000E+02
3.300000E+02
3.300000E+02
3.300000E+02
3.300000E+02
3.300000E+02
3.300000E+02
3.300000E+02
3.300000E+02
3.300000E+02
3.300000E+02
3.300000E+02
3.300000E+02
3.300000E+02
3.300000E+02
3.300000E+02
3.300000E+02
3.300000E+02
3.300000E+02
3.300000E+02
3.300000E+02
3.300000E+02
3.300000E+02
3.300000E+02
3.300000E+02
3.300000E+02
3.300000E+02
3.300000E+02
3.300000E+02
3.300000E+02
3.300000E+02
3.300000E+02
3.300000E+02
3.300000E+02
3.300000E+02
3.300000E+02
3.300000E+02
3.300000E+02
3.300000E+02
3.300000E+02
3.300000E+02
3.300000E+02
3.300000E+02
3.300000E+02
3.300000E+02
3.300000E+02
3.300000E+02
3.300000E+02
3.300000E+02
3.300000E+02
3.300000E+02
3.300000E+02
3.300000E+02
3.300000E+02
3.300000E+02
3.300000E+02
3.300000E+02
3.300000E+02
3.300000E+02
3.300000E+02
3.300000E+02
3.300000E+02
3.300000E+02
3.300000E+02
3.300000E+02
3.300000E+02
3.300000E+02
3.300000E+02
3.300000E+02
3.300000E+02
3.300000E+02
3.300000E+02
3.300000E+02
3.300000E+02
3.300000E+02
3.300000E+02
3.300000E+02
3.300000E+02
3.300000E+02
3.300000E+02
3.300000E+02
3.300000E+02
3.300000E+02
3.300000E+02
3.300000E+02
3.300000E+02
3.300000E+02
3.300000E+02
3.300000E+02
3.300000E+02
3.300000E+02
3.300000E+02
3.300000E+02
3.300000E+02
3.300000E+02
3.300000E+02
3.300000E+02
3.300000E+02
3.300000E+02
3.300000E+02
3.300000E+02
3.300000E+02
3.300000E+02
3.300000E+02
3.300000E+02
3.300000E+02
3.300000E+02
3.300000E+02
3.300000E+02
3.300000E+02
3.300000E+02
3.300000E+02
3.300000E+02
3.300000E+02
3.300000E+02
3.300000E+02
3.300000E+02
3.300000E+02
3.300000E+02
3.300000E+02
3.300000E+02
3.300000E+02
3.300000E+02
3.300000E+02
3.300000E+02
3.300000E+02
3.300000E+02
3.300000E+02
3.300000E+02
3.300000E+02
3.350000E+02
3.350000E+02
3.350000E+02
3.350000E+02
3.350000E+02
3.350000E+02
3.350000E+02
3.350000E+02
3.350000E+02
3.350000E+02
3.350000E+02
3.350000E+02
3.350000E+02
3.350000E+02
3.350000E+02
3.350000E+02
3.350000E+02
3.350000E+02
3.350000E+02
3.350000E+02
3.350000E+02
3.350000E+02
3.350000E+02
3.350000E+02
3.350000E+02
3.350000E+02
3.350000E+02
3.350000E+02
3.350000E+02
3.350000E+02
3.350000E+02
3.350000E+02
3.350000E+02
3.350000E+02
3.350000E+02
3.350000E+02
3.350000E+02
3.350000E+02
3.350000E+02
3.350000E+02
3.350000E+02
3.350000E+02
3.350000E+02
3.350000E+02
3.350000E+02
3.350000E+02
3.350000E+02
3.350000E+02
3.350000E+02
3.350000E+02
3.350000E+02
3.350000E+02
3.350000E+02
3.350000E+02
3.350000E+02
3.350000E+02
3.350000E+02
3.350000E+02
3.350000E+02
3.350000E+02
3.350000E+02
3.350000E+02
3.350000E+02
3.350000E+02
3.350000E+02
3.350000E+02
3.350000E+02
3.350000E+02
3.350000E+02
3.350000E+02
3.350000E+02
3.350000E+02
3.350000E+02
3.350000E+02
3.350000E+02
3.350000E+02
3.350000E+02
3.350000E+02
3.350000E+02
3.350000E+02
3.350000E+02
3.350000E+02
3.350000E+02
3.350000E+02
3.350000E+02
3.350000E+02
3.350000E+02
3.350000E+02
3.350000E+02
3.350000E+02
3.350000E+02
3.350000E+02
3.350000E+02
3.350000E+02
3.350000E+02
3.350000E+02
3.350000E+02
3.350000E+02
3.350000E+02
3.350000E+02
3.350000E+02
3.350000E+02
3.350000E+02
3.350000E+02
3.350000E+02
3.350000E+02
3.350000E+02
3.350000E+02
3.350000E+02
3.350000E+02
3.350000E+02
3.350000E+02
3.350000E+02
3.350000E+02
3.350000E+02
3.350000E+02
3.350000E+02
3.350000E+02
3.350000E+02
3.350000E+02
3.350000E+02
3.350000E+02
3.350000E+02
3.350000E+02
3.350000E+02
3.350000E+02
3.350000E+02
3.350000E+02
3.350000E+02
3.350000E+02
3.350000E+02
3.350000E+02
3.350000E+02
3.350000E+02
3.350000E+02
3.350000E+02
3.350000E+02
3.350000E+02
3.350000E+02
3.350000E+02
3.350000E+02
3.350000E+02
3.350000E+02
3.350000E+02
3.350000E+02
3.350000E+02
3.350000E+02
3.350000E+02
3.350000E+02
3.350000E+02
3.350000E+02
3.350000E+02
3.350000E+02
3.350000E+02
3.350000E+02
3.350000E+02
3.350000E+02
3.350000E+02
3.350000E+02
3.350000E+02
3.350000E+02
3.350000E+02
3.350000E+02
3.350000E+02
3.350000E+02
3.350000E+02
3.350000E+02
3.350000E+02
3.350000E+02
3.350000E+02
3.350000E+02
3.350000E+02
3.350000E+02
3.350000E+02
3.350000E+02
3.350000E+02
3.350000E+02
3.350000E+02
3.350000E+02
3.350000E+02
3.350000E+02
3.350000E+02
3.350000E+02
3.350000E+02
3.350000E+02
3.350000E+02
3.350000E+02
3.350000E+02
3.350000E+02
3.350000E+02
3.350000E+02
3.350000E+02
3.350000E+02
3.350000E+02
3.350000E+02
3.350000E+02
3.350000E+02
3.350000E+02
3.350000E+02
3.350000E+02
3.350000E+02
3.400000E+02
3.400000E+02
3.400000E+02
3.400000E+02
3.400000E+02
3.400000E+02
3.400000E+02
3.400000E+02
3.400000E+02
3.400000E+02
3.400000E+02
3.400000E+02
3.400000E+02
3.400000E+02
3.400000E+02
3.400000E+02
3.400000E+02
3.400000E+02
3.400000E+02
3.400000E+02
3.400000E+02
3.400000E+02
3.400000E+02
3.400000E+02
3.400000E+02
3.400000E+02
3.400000E+02
3.400000E+02
3.400000E+02
3.400000E+02
3.400000E+02
3.400000E+02
3.400000E+02
3.400000E+02
3.400000E+02
3.400000E+02
3.400000E+02
3.400000E+02
3.400000E+02
3.400000E+02
3.400000E+02
3.400000E+02
3.400000E+02
3.400000E+02
3.400000E+02
3.400000E+02
3.400000E+02
3.400000E+02
3.400000E+02
3.400000E+02
3.400000E+02
3.400000E+02
3.400000E+02
3.400000E+02
3.400000E+02
3.400000E+02
3.400000E+02
3.400000E+02
3.400000E+02
3.400000E+02
3.400000E+02
3.400000E+02
3.400000E+02
3.400000E+02
3.400000E+02
3.400000E+02
3.400000E+02
3.400000E+02
3.400000E+02
3.400000E+02
3.400000E+02
3.400000E+02
3.400000E+02
3.400000E+02
3.400000E+02
3.400000E+02
3.400000E+02
3.400000E+02
3.400000E+02
3.400000E+02
3.400000E+02
3.400000E+02
3.400000E+02
3.400000E+02
3.400000E+02
3.400000E+02
3.400000E+02
3.400000E+02
3.400000E+02
3.400000E+02
3.400000E+02
3.400000E+02
3.400000E+02
3.400000E+02
3.400000E+02
3.400000E+02
3.400000E+02
3.400000E+02
3.400000E+02
3.400000E+02
3.400000E+02
3.400000E+02
3.400000E+02
3.400000E+02
3.400000E+02
3.400000E+02
3.400000E+02
3.400000E+02
3.400000E+02
3.400000E+02
3.400000E+02
3.400000E+02
3.400000E+02
3.400000E+02
3.400000E+02
3.400000E+02
3.400000E+02
3.400000E+02
3.400000E+02
3.400000E+02
3.400000E+02
3.400000E+02
3.400000E+02
3.400000E+02
3.400000E+02
3.400000E+02
3.400000E+02
3.400000E+02
3.400000E+02
3.400000E+02
3.400000E+02
3.400000E+02
3.400000E+02
3.400000E+02
3.400000E+02
3.400000E+02
3.400000E+02
3.400000E+02
3.400000E+02
3.400000E+02
3.400000E+02
3.400000E+02
3.400000E+02
3.400000E+02
3.400000E+02
3.400000E+02
3.400000E+02
3.400000E+02
3.400000E+02
3.400000E+02
3.400000E+02
3.400000E+02
3.400000E+02
3.400000E+02
3.400000E+02
3.400000E+02
3.400000E+02
3.400000E+02
3.400000E+02
3.400000E+02
3.400000E+02
3.400000E+02
3.400000E+02
3.400000E+02
3.400000E+02
3.400000E+02
3.400000E+02
3.400000E+02
3.400000E+02
3.400000E+02
3.400000E+02
3.400000E+02
3.400000E+02
3.400000E+02
3.400000E+02
3.400000E+02
3.400000E+02
3.400000E+02
3.400000E+02
3.400000E+02
3.400000E+02
3.400000E+02
3.400000E+02
3.400000E+02
3.400000E+02
3.400000E+02
3.400000E+02
3.400000E+02
3.400000E+02
3.400000E+02
3.400000E+02
3.400000E+02
3.400000E+02
3.400000E+02
3.400000E+02
3.400000E+02
3.400000E+02
3.400000E+02
3.400000E+02
3.400000E+02
3.400000E+02
3.450000E+02
3.450000E+02
3.450000E+02
3.450000E+02
3.450000E+02
3.450000E+02
3.450000E+02
3.450000E+02
3.450000E+02
3.450000E+02
3.450000E+02
3.450000E+02
3.450000E+02
3.450000E+02
3.450000E+02
3.450000E+02
3.450000E+02
3.450000E+02
3.450000E+02
3.450000E+02
3.450000E+02
3.450000E+02
3.450000E+02
3.450000E+02
3.450000E+02
3.450000E+02
3.450000E+02
3.450000E+02
3.450000E+02
3.450000E+02
3.450000E+02
3.450000E+02
3.450000E+02
3.450000E+02
3.450000E+02
3.450000E+02
3.450000E+02
3.450000E+02
3.450000E+02
3.450000E+02
3.450000E+02
3.450000E+02
3.450000E+02
3.450000E+02
3.450000E+02
3.450000E+02
3.450000E+02
3.450000E+02
3.450000E+02
3.450000E+02
3.450000E+02
3.450000E+02
3.450000E+02
3.450000E+02
3.450000E+02
3.450000E+02
3.450000E+02
3.450000E+02
3.450000E+02
3.450000E+02
3.450000E+02
3.450000E+02
3.450000E+02
3.450000E+02
3.450000E+02
3.450000E+02
3.450000E+02
3.450000E+02
3.450000E+02
3.450000E+02
3.450000E+02
3.450000E+02
3.450000E+02
3.450000E+02
3.450000E+02
3.450000E+02
3.450000E+02
3.450000E+02
3.450000E+02
3.450000E+02
3.450000E+02
3.450000E+02
3.450000E+02
3.450000E+02
3.450000E+02
3.450000E+02
3.450000E+02
3.450000E+02
3.450000E+02
3.450000E+02
3.450000E+02
3.450000E+02
3.450000E+02
3.450000E+02
3.450000E+02
3.450000E+02
3.450000E+02
3.450000E+02
3.450000E+02
3.450000E+02
3.450000E+02
3.450000E+02
3.450000E+02
3.450000E+02
3.450000E+02
3.450000E+02
3.450000E+02
3.450000E+02
3.450000E+02
3.450000E+02
3.450000E+02
3.450000E+02
3.450000E+02
3.450000E+02
3.450000E+02
3.450000E+02
3.450000E+02
3.450000E+02
3.450000E+02
3.450000E+02
3.450000E+02
3.450000E+02
3.450000E+02
3.450000E+02
3.450000E+02
3.450000E+02
3.450000E+02
3.450000E+02
3.450000E+02
3.450000E+02
3.450000E+02
3.450000E+02
3.450000E+02
3.450000E+02
3.450000E+02
3.450000E+02
3.450000E+02
3.450000E+02
3.450000E+02
3.450000E+02
3.450000E+02
3.450000E+02
3.450000E+02
3.450000E+02
3.450000E+02
3.450000E+02
3.450000E+02
3.450000E+02
3.450000E+02
3.450000E+02
3.450000E+02
3.450000E+02
3.450000E+02
3.450000E+02
3.450000E+02
3.450000E+02
3.450000E+02
3.450000E+02
3.450000E+02
3.450000E+02
3.450000E+02
3.450000E+02
3.450000E+02
3.450000E+02
3.450000E+02
3.450000E+02
3.450000E+02
3.450000E+02
3.450000E+02
3.450000E+02
3.450000E+02
3.450000E+02
3.450000E+02
3.450000E+02
3.450000E+02
3.450000E+02
3.450000E+02
3.450000E+02
3.450000E+02
3.450000E+02
3.450000E+02
3.450000E+02
3.450000E+02
3.450000E+02
3.450000E+02
3.450000E+02
3.450000E+02
3.450000E+02
3.450000E+02
3.450000E+02
3.450000E+02
3.450000E+02
3.450000E+02
3.450000E+02
3.450000E+02
3.450000E+02
3.450000E+02
3.450000E+02
3.450000E+02
3.450000E+02
3.450000E+02
3.500000E+02
3.500000E+02
3.500000E+02
3.500000E+02
3.500000E+02
3.500000E+02
3.500000E+02
3.500000E+02
3.500000E+02
3.500000E+02
3.500000E+02
3.500000E+02
3.500000E+02
3.500000E+02
3.500000E+02
3.500000E+02
3.500000E+02
3.500000E+02
3.500000E+02
3.500000E+02
3.500000E+02
3.500000E+02
3.500000E+02
3.500000E+02
3.500000E+02
3.500000E+02
3.500000E+02
3.500000E+02
3.500000E+02
3.500000E+02
3.500000E+02
3.500000E+02
3.500000E+02
3.500000E+02
3.500000E+02
3.500000E+02
3.500000E+02
3.500000E+02
3.500000E+02
3.500000E+02
3.500000E+02
3.500000E+02
3.500000E+02
3.500000E+02
3.500000E+02
3.500000E+02
3.500000E+02
3.500000E+02
3.500000E+02
3.500000E+02
3.500000E+02
3.500000E+02
3.500000E+02
3.500000E+02
3.500000E+02
3.500000E+02
3.500000E+02
3.500000E+02
3.500000E+02
3.500000E+02
3.500000E+02
3.500000E+02
3.500000E+02
3.500000E+02
3.500000E+02
3.500000E+02
3.500000E+02
3.500000E+02
3.500000E+02
3.500000E+02
3.500000E+02
3.500000E+02
3.500000E+02
3.500000E+02
3.500000E+02
3.500000E+02
3.500000E+02
3.500000E+02
3.500000E+02
3.500000E+02
3.500000E+02
3.500000E+02
3.500000E+02
3.500000E+02
3.500000E+02
3.500000E+02
3.500000E+02
3.500000E+02
3.500000E+02
3.500000E+02
3.500000E+02
3.500000E+02
3.500000E+02
3.500000E+02
3.500000E+02
3.500000E+02
3.500000E+02
3.500000E+02
3.500000E+02
3.500000E+02
3.500000E+02
3.500000E+02
3.500000E+02
3.500000E+02
3.500000E+02
3.500000E+02
3.500000E+02
3.500000E+02
3.500000E+02
3.500000E+02
3.500000E+02
3.500000E+02
3.500000E+02
3.500000E+02
3.500000E+02
3.500000E+02
3.500000E+02
3.500000E+02
3.500000E+02
3.500000E+02
3.500000E+02
3.500000E+02
3.500000E+02
3.500000E+02
3.500000E+02
3.500000E+02
3.500000E+02
3.500000E+02
3.500000E+02
3.500000E+02
3.500000E+02
3.500000E+02
3.500000E+02
3.500000E+02
3.500000E+02
3.500000E+02
3.500000E+02
3.500000E+02
3.500000E+02
3.500000E+02
3.500000E+02
3.500000E+02
3.500000E+02
3.500000E+02
3.500000E+02
3.500000E+02
3.500000E+02
3.500000E+02
3.500000E+02
3.500000E+02
3.500000E+02
3.500000E+02
3.500000E+02
3.500000E+02
3.500000E+02
3.500000E+02
3.500000E+02
3.500000E+02
3.500000E+02
3.500000E+02
3.500000E+02
3.500000E+02
3.500000E+02
3.500000E+02
3.500000E+02
3.500000E+02
3.500000E+02
3.500000E+02
3.500000E+02
3.500000E+02
3.500000E+02
3.500000E+02
3.500000E+02
3.500000E+02
3.500000E+02
3.500000E+02
3.500000E+02
3.500000E+02
3.500000E+02
3.500000E+02
3.500000E+02
3.500000E+02
3.500000E+02
3.500000E+02
3.500000E+02
3.500000E+02
3.500000E+02
3.500000E+02
3.500000E+02
3.500000E+02
3.500000E+02
3.500000E+02
3.500000E+02
3.500000E+02
3.500000E+02
3.500000E+02
3.500000E+02
3.500000E+02
3.500000E+02
3.500000E+02
3.500000E+02
3.550000E+02
3.550000E+02
3.550000E+02
3.550000E+02
3.550000E+02
3.550000E+02
3.550000E+02
3.550000E+02
3.550000E+02
3.550000E+02
3.550000E+02
3.550000E+02
3.550000E+02
3.550000E+02
3.550000E+02
3.550000E+02
3.550000E+02
3.550000E+02
3.550000E+02
3.550000E+02
3.550000E+02
3.550000E+02
3.550000E+02
3.550000E+02
3.550000E+02
3.550000E+02
3.550000E+02
3.550000E+02
3.550000E+02
3.550000E+02
3.550000E+02
3.550000E+02
3.550000E+02
3.550000E+02
3.550000E+02
3.550000E+02
3.550000E+02
3.550000E+02
3.550000E+02
3.550000E+02
3.550000E+02
3.550000E+02
3.550000E+02
3.550000E+02
3.550000E+02
3.550000E+02
3.550000E+02
3.550000E+02
3.550000E+02
3.550000E+02
3.550000E+02
3.550000E+02
3.550000E+02
3.550000E+02
3.550000E+02
3.550000E+02
3.550000E+02
3.550000E+02
3.550000E+02
3.550000E+02
3.550000E+02
3.550000E+02
3.550000E+02
3.550000E+02
3.550000E+02
3.550000E+02
3.550000E+02
3.550000E+02
3.550000E+02
3.550000E+02
3.550000E+02
3.550000E+02
3.550000E+02
3.550000E+02
3.550000E+02
3.550000E+02
3.550000E+02
3.550000E+02
3.550000E+02
3.550000E+02
3.550000E+02
3.550000E+02
3.550000E+02
3.550000E+02
3.550000E+02
3.550000E+02
3.550000E+02
3.550000E+02
3.550000E+02
3.550000E+02
3.550000E+02
3.550000E+02
3.550000E+02
3.550000E+02
3.550000E+02
3.550000E+02
3.550000E+02
3.550000E+02
3.550000E+02
3.550000E+02
3.550000E+02
3.550000E+02
3.550000E+02
3.550000E+02
3.550000E+02
3.550000E+02
3.550000E+02
3.550000E+02
3.550000E+02
3.550000E+02
3.550000E+02
3.550000E+02
3.550000E+02
3.550000E+02
3.550000E+02
3.550000E+02
3.550000E+02
3.550000E+02
3.550000E+02
3.550000E+02
3.550000E+02
3.550000E+02
3.550000E+02
3.550000E+02
3.550000E+02
3.550000E+02
3.550000E+02
3.550000E+02
3.550000E+02
3.550000E+02
3.550000E+02
3.550000E+02
3.550000E+02
3.550000E+02
3.550000E+02
3.550000E+02
3.550000E+02
3.550000E+02
3.550000E+02
3.550000E+02
3.550000E+02
3.550000E+02
3.550000E+02
3.550000E+02
3.550000E+02
3.550000E+02
3.550000E+02
3.550000E+02
3.550000E+02
3.550000E+02
3.550000E+02
3.550000E+02
3.550000E+02
3.550000E+02
3.550000E+02
3.550000E+02
3.550000E+02
3.550000E+02
3.550000E+02
3.550000E+02
3.550000E+02
3.550000E+02
3.550000E+02
3.550000E+02
3.550000E+02
3.550000E+02
3.550000E+02
3.550000E+02
3.550000E+02
3.550000E+02
3.550000E+02
3.550000E+02
3.550000E+02
3.550000E+02
3.550000E+02
3.550000E+02
3.550000E+02
3.550000E+02
3.550000E+02
3.550000E+02
3.550000E+02
3.550000E+02
3.550000E+02
3.550000E+02
3.550000E+02
3.550000E+02
3.550000E+02
3.550000E+02
3.550000E+02
3.550000E+02
3.550000E+02
3.550000E+02
3.550000E+02
3.550000E+02
3.550000E+02
3.550000E+02
3.550000E+02
3.550000E+02
3.550000E+02
3.550000E+02
3.550000E+02
Thickness
-3.737879E-04
-1.903070E-05
1.498254E-04
-1.946438E-04
2.286831E-06
1.378489E-02
1.524622E-01
5.876858E-02
-4.792291E-03
1.116108E-02
-8.709733E-02
1.130336E-02
9.518407E-04
3.873230E-04
1.568699E-03
2.120985E-03
1.408701E-03
1.140111E-03
1.911387E-03
3.613993E-03
3.602531E-03
3.642448E-03
3.363887E-03
5.765183E-03
6.706100E-03
6.813851E-03
8.004221E-03
7.994457E-03
9.195102E-03
1.066989E-02
1.228465E-02
1.300984E-02
1.595353E-02
1.779166E-02
2.142920E-02
2.605446E-02
2.942213E-02
3.382032E-02
3.826247E-02
4.335328E-02
5.275731E-02
6.269636E-02
6.898727E-02
7.851735E-02
9.162929E-02
1.047615E-01
1.182774E-01
1.324148E-01
1.460017E-01
1.600916E-01
1.815561E-01
2.014878E-01
2.205874E-01
2.358992E-01
2.619685E-01
2.741478E-01
2.891576E-01
3.126563E-01
3.361914E-01
3.514958E-01
3.830384E-01
4.097092E-01
4.194779E-01
4.456107E-01
4.780296E-01
5.241800E-01
5.203356E-01
5.666901E-01
5.762005E-01
6.111812E-01
6.313878E-01
6.677324E-01
6.540747E-01
6.975486E-01
6.654301E-01
6.877590E-01
7.890685E-01
7.083915E-01
7.408060E-01
7.261734E-01
7.715750E-01
8.122708E-01
7.841122E-01
7.661433E-01
8.438774E-01
8.604385E-01
8.127106E-01
7.768371E-01
7.725247E-01
7.998887E-01
8.192173E-01
8.204131E-01
8.274398E-01
8.572856E-01
8.861898E-01
8.225573E-01
8.032065E-01
8.141972E-01
7.969878E-01
7.904185E-01
8.300335E-01
7.946978E-01
7.626112E-01
7.764853E-01
8.343212E-01
8.424010E-01
7.874673E-01
7.685162E-01
7.849478E-01
7.731490E-01
7.599843E-01
7.151810E-01
7.115883E-01
7.322494E-01
7.123525E-01
6.945502E-01
6.697830E-01
6.386011E-01
6.305810E-01
6.267321E-01
6.056863E-01
5.939997E-01
5.566396E-01
5.271336E-01
5.308482E-01
5.130278E-01
4.971743E-01
4.585329E-01
4.372306E-01
4.186645E-01
3.991489E-01
3.835461E-01
3.639906E-01
3.379062E-01
3.154678E-01
2.975491E-01
2.818011E-01
2.653695E-01
2.454282E-01
2.251268E-01
2.083804E-01
1.907897E-01
1.787236E-01
1.656448E-01
1.446275E-01
1.283722E-01
1.135072E-01
1.006159E-01
8.849501E-02
7.871721E-02
6.877667E-02
6.029924E-02
5.113845E-02
4.547679E-02
3.716299E-02
3.348948E-02
3.011620E-02
2.773682E-02
2.410772E-02
2.100636E-02
1.696853E-02
1.614939E-02
1.458286E-02
1.291719E-02
1.131923E-02
1.117727E-02
1.040188E-02
7.746671E-03
7.698532E-03
7.212399E-03
6.565782E-03
8.166387E-03
5.159441E-03
4.277825E-03
4.002299E-03
3.887402E-03
4.009544E-03
3.611791E-03
2.528316E-03
2.583611E-03
3.245435E-03
1.574462E-03
1.992671E-03
1.999811E-03
1.455318E-03
1.333887E-03
1.701698E-03
9.563299E-04
1.005101E-03
1.107741E-03
8.491018E-04
1.160804E-03
1.095364E-03
1.185001E-03
2.597934E-05
-9.142563E-05
2.690097E-04
1.203796E-04
5.871139E-05
2.391731E-04
3.514106E-04
-1.393202E-04
-7.242910E-05
-8.153835E-04
-5.491162E-04
2.648577E-04
1.965664E-03
1.302977E-01
4.841045E-02
1.257300E-02
1.297393E-02
8.152083E-02
-2.957249E-02
1.092432E-03
1.066495E-03
2.126364E-03
3.154469E-03
2.616708E-03
2.625990E-03
3.380134E-03
4.667096E-03
4.432498E-03
4.724230E-03
5.122072E-03
5.904822E-03
6.174867E-03
6.045502E-03
7.886129E-03
7.438654E-03
1.011996E-02
1.155664E-02
1.327925E-02
1.437600E-02
1.623083E-02
1.853739E-02
2.117437E-02
2.483466E-02
2.967457E-02
3.397170E-02
4.012476E-02
4.602288E-02
5.099470E-02
6.113199E-02
6.942006E-02
7.888483E-02
9.152428E-02
1.030269E-01
1.192044E-01
1.337466E-01
1.471426E-01
1.633415E-01
1.806891E-01
2.017200E-01
2.187492E-01
2.337314E-01
2.516537E-01
2.718334E-01
2.924226E-01
3.095085E-01
3.291416E-01
3.564979E-01
3.863424E-01
4.040235E-01
4.225503E-01
4.356578E-01
4.813140E-01
5.196925E-01
5.361124E-01
5.602168E-01
5.695384E-01
6.016271E-01
6.286375E-01
6.522681E-01
6.808402E-01
6.981512E-01
6.735412E-01
6.915208E-01
7.525615E-01
7.148821E-01
7.384232E-01
7.306047E-01
7.781235E-01
8.170380E-01
7.932807E-01
7.864667E-01
8.716536E-01
8.598327E-01
7.899839E-01
7.905914E-01
7.679306E-01
8.384469E-01
8.223538E-01
8.065840E-01
8.367098E-01
8.740246E-01
8.582057E-01
8.091293E-01
7.929251E-01
8.167809E-01
7.917105E-01
8.014994E-01
8.348140E-01
7.960105E-01
7.523718E-01
7.878568E-01
8.463894E-01
8.355773E-01
7.632138E-01
7.613273E-01
7.659606E-01
8.101976E-01
7.623351E-01
7.295333E-01
7.104934E-01
7.192321E-01
7.257427E-01
7.139674E-01
6.750554E-01
6.297534E-01
6.212245E-01
6.176720E-01
5.833368E-01
5.810860E-01
5.469605E-01
5.409931E-01
5.392194E-01
5.105018E-01
5.104355E-01
4.619474E-01
4.440851E-01
4.080390E-01
4.130437E-01
3.887040E-01
3.667697E-01
3.352373E-01
3.149156E-01
2.957563E-01
2.809078E-01
2.634028E-01
2.482131E-01
2.276824E-01
2.082149E-01
1.956774E-01
1.776278E-01
1.586864E-01
1.438923E-01
1.295889E-01
1.157751E-01
1.015412E-01
8.802151E-02
7.722025E-02
6.591513E-02
5.927308E-02
5.265603E-02
4.465851E-02
3.826661E-02
3.402177E-02
2.998785E-02
2.693110E-02
2.351081E-02
2.121244E-02
1.967292E-02
1.819149E-02
1.486524E-02
1.355878E-02
1.172654E-02
1.125812E-02
9.646596E-03
8.234133E-03
6.887020E-03
6.757623E-03
6.365801E-03
6.177835E-03
6.292114E-03
5.228640E-03
4.799596E-03
4.272009E-03
3.978476E-03
3.814019E-03
3.854092E-03
3.375710E-03
2.111044E-03
2.508954E-03
1.684885E-03
1.252068E-03
1.426579E-03
1.688915E-03
1.190246E-03
8.479476E-04
3.215518E-04
5.015650E-04
6.351945E-04
1.047887E-03
8.671686E-04
8.460805E-04
6.428422E-04
3.668640E-04
6.812387E-04
-2.914003E-04
2.884064E-04
8.234781E-04
1.346254E-03
1.400021E-04
-3.487572E-04
4.910359E-04
1.951141E-04
5.532954E-04
-2.329172E-02
3.696677E-02
3.363858E-02
-4.726171E-04
-5.066801E-02
-2.434279E-01
-2.218963E-02
1.344348E-03
1.422083E-03
2.139269E-03
2.412238E-03
1.892459E-03
1.330655E-03
1.695584E-03
2.403149E-03
3.745440E-03
4.225750E-03
4.598133E-03
4.873676E-03
5.618271E-03
6.067572E-03
7.159411E-03
8.500167E-03
1.005117E-02
1.099923E-02
1.214897E-02
1.458142E-02
1.647735E-02
1.868489E-02
2.072114E-02
2.428349E-02
2.908492E-02
3.432399E-02
3.899583E-02
4.484397E-02
5.175244E-02
6.142133E-02
7.020910E-02
8.016129E-02
9.167358E-02
1.042855E-01
1.195989E-01
1.352669E-01
1.485247E-01
1.651969E-01
1.810120E-01
1.983409E-01
2.172348E-01
2.335719E-01
2.541910E-01
2.726271E-01
2.931706E-01
3.144705E-01
3.379726E-01
3.609329E-01
3.845682E-01
4.008563E-01
4.313299E-01
4.396034E-01
4.927799E-01
5.152028E-01
5.481441E-01
5.598622E-01
5.581642E-01
5.842273E-01
6.129934E-01
6.419496E-01
6.870625E-01
7.080158E-01
6.782932E-01
7.140133E-01
7.419494E-01
7.250665E-01
7.325684E-01
7.540888E-01
7.751528E-01
8.128199E-01
7.976745E-01
7.901327E-01
8.705022E-01
8.415145E-01
7.837996E-01
8.022048E-01
7.747926E-01
8.446897E-01
8.449524E-01
8.131738E-01
8.653849E-01
8.647160E-01
8.388125E-01
7.930438E-01
8.063131E-01
8.133411E-01
7.815470E-01
8.095698E-01
8.330694E-01
8.122955E-01
7.641755E-01
7.913496E-01
8.662035E-01
8.144527E-01
7.425397E-01
7.669779E-01
7.640886E-01
8.049202E-01
7.570849E-01
7.230004E-01
7.107369E-01
7.174860E-01
7.098857E-01
7.048488E-01
6.791908E-01
6.508374E-01
6.047671E-01
5.952708E-01
5.805535E-01
5.630915E-01
5.575069E-01
5.601040E-01
5.398068E-01
5.169975E-01
5.064463E-01
4.597464E-01
4.380456E-01
4.146050E-01
4.166667E-01
3.932397E-01
3.620908E-01
3.386092E-01
3.192463E-01
3.039653E-01
2.808068E-01
2.622154E-01
2.444283E-01
2.270297E-01
2.101762E-01
1.928097E-01
1.788584E-01
1.621537E-01
1.449744E-01
1.328147E-01
1.138538E-01
1.016443E-01
9.018223E-02
7.655410E-02
6.636946E-02
6.034740E-02
5.339782E-02
4.413957E-02
3.870151E-02
3.471301E-02
3.129753E-02
2.572404E-02
2.344356E-02
2.085025E-02
1.903839E-02
1.760860E-02
1.590958E-02
1.403739E-02
1.167743E-02
1.038076E-02
8.811857E-03
8.125898E-03
7.863742E-03
6.999261E-03
5.636276E-03
1.033920E-02
6.814864E-03
4.949942E-03
4.945750E-03
4.375554E-03
4.716268E-03
4.139969E-03
3.171212E-03
2.816524E-03
2.765061E-03
1.928676E-03
2.072092E-03
2.230923E-03
1.849561E-03
1.451197E-03
8.348098E-04
8.227811E-04
6.860150E-04
1.334192E-03
1.065225E-04
9.582119E-05
-2.650052E-04
1.634706E-04
5.163719E-04
-3.811895E-05
6.091554E-04
6.514780E-04
8.458905E-04
1.266199E-03
1.890303E-03
-3.483360E-04
4.653375E-05
-2.476383E-04
-1.868516E-04
-9.151617E-05
1.603649E-02
9.688354E-02
5.530549E-02
-1.931536E-04
-1.118736E-02
-7.635051E-02
-4.108612E-02
6.290414E-04
9.319665E-04
9.749958E-04
1.440369E-03
1.914584E-03
1.864549E-03
1.909559E-03
2.040553E-03
2.927663E-03
3.763994E-03
4.932122E-03
4.709949E-03
5.282411E-03
6.448163E-03
7.837563E-03
9.691338E-03
1.227357E-02
1.231649E-02
1.298721E-02
1.574171E-02
1.656405E-02
1.793090E-02
2.057544E-02
2.384081E-02
2.816778E-02
3.333579E-02
3.967051E-02
4.709973E-02
5.297403E-02
6.061368E-02
7.163661E-02
8.015858E-02
9.047335E-02
1.066644E-01
1.206321E-01
1.353915E-01
1.497063E-01
1.655352E-01
1.814798E-01
1.982780E-01
2.173915E-01
2.385130E-01
2.566172E-01
2.771720E-01
2.898094E-01
3.122474E-01
3.410021E-01
3.585997E-01
3.825155E-01
3.991662E-01
4.560625E-01
4.605995E-01
4.890690E-01
5.318818E-01
5.320367E-01
5.696270E-01
5.561901E-01
5.982525E-01
6.087610E-01
6.380532E-01
6.779930E-01
7.004433E-01
6.821540E-01
7.204454E-01
7.380189E-01
7.244019E-01
7.287968E-01
7.763542E-01
7.441304E-01
8.041114E-01
7.911912E-01
7.738673E-01
8.570141E-01
8.203306E-01
7.680620E-01
8.180981E-01
7.934580E-01
8.302555E-01
8.517387E-01
8.120166E-01
8.900427E-01
8.296279E-01
8.118188E-01
8.131422E-01
8.411710E-01
8.170266E-01
7.772106E-01
8.231667E-01
8.293032E-01
8.208500E-01
7.551265E-01
7.958532E-01
8.724982E-01
8.132712E-01
7.375216E-01
7.808027E-01
7.388457E-01
7.857960E-01
7.400684E-01
7.084458E-01
7.110719E-01
7.195613E-01
6.890104E-01
7.181788E-01
6.947344E-01
6.702152E-01
6.124280E-01
5.845071E-01
5.703269E-01
5.581381E-01
5.524119E-01
5.680561E-01
5.537468E-01
5.078827E-01
5.035203E-01
4.718669E-01
4.404546E-01
4.338462E-01
4.136882E-01
3.894199E-01
3.598628E-01
3.371404E-01
3.246059E-01
3.143918E-01
2.930903E-01
2.651531E-01
2.464738E-01
2.265884E-01
2.087214E-01
1.918999E-01
1.767269E-01
1.603941E-01
1.441868E-01
1.301216E-01
1.135377E-01
1.026836E-01
9.313277E-02
8.296574E-02
6.729749E-02
6.047540E-02
5.332427E-02
4.616187E-02
3.864272E-02
3.360294E-02
3.017727E-02
2.750436E-02
2.362678E-02
2.046934E-02
1.930835E-02
1.678741E-02
1.436178E-02
1.298469E-02
1.099582E-02
8.871679E-03
8.248185E-03
7.205689E-03
6.787240E-03
6.015273E-03
5.369580E-03
1.575223E-02
5.170240E-03
4.544251E-03
4.118709E-03
3.167366E-03
2.843641E-03
3.742559E-03
3.757431E-03
3.132706E-03
2.580706E-03
2.094631E-03
1.784817E-03
1.595646E-03
1.510592E-03
4.207835E-04
9.601998E-04
1.578160E-04
4.912282E-04
5.083736E-04
8.424318E-04
4.861671E-04
7.461149E-04
-1.363771E-05
3.416254E-04
-1.008597E-04
-1.232706E-04
-4.320233E-04
-6.696257E-04
-1.054251E-03
-1.308405E-03
6.406219E-05
-7.509090E-05
1.090575E-04
-6.735088E-05
1.226492E-03
1.393320E-03
1.092267E-02
1.915944E-02
-3.562055E-03
-1.258738E-02
-5.781621E-02
-3.303082E-03
7.982919E-04
4.121470E-04
5.196208E-04
7.853153E-04
2.215229E-03
2.592203E-03
2.332315E-03
3.843994E-03
2.657186E-03
3.502374E-03
4.074533E-03
4.661422E-03
4.370312E-03
6.256457E-03
6.602221E-03
8.030013E-03
1.094897E-02
1.135824E-02
1.268281E-02
1.543291E-02
1.709732E-02
2.025991E-02
2.146411E-02
2.350751E-02
2.825112E-02
3.220214E-02
3.715889E-02
4.509163E-02
5.465948E-02
6.189563E-02
7.081860E-02
7.851238E-02
9.212319E-02
1.056000E-01
1.207664E-01
1.357533E-01
1.481794E-01
1.679299E-01
1.834531E-01
1.992701E-01
2.211095E-01
2.374778E-01
2.564831E-01
2.791783E-01
2.877472E-01
3.102508E-01
3.313714E-01
3.553978E-01
3.780292E-01
3.883127E-01
4.548781E-01
4.674656E-01
4.919260E-01
5.308484E-01
5.302754E-01
5.687088E-01
5.537275E-01
6.030348E-01
5.991937E-01
6.388677E-01
6.675753E-01
6.883603E-01
6.854947E-01
7.204525E-01
7.526516E-01
7.285254E-01
7.290376E-01
7.454816E-01
7.173451E-01
7.785382E-01
7.852210E-01
7.640742E-01
8.417172E-01
8.174162E-01
7.657083E-01
8.063801E-01
8.117349E-01
8.172467E-01
8.504701E-01
8.399899E-01
8.763634E-01
8.378502E-01
7.849234E-01
8.543480E-01
8.881034E-01
8.133254E-01
7.930504E-01
8.178323E-01
8.197916E-01
8.170823E-01
7.899415E-01
7.667591E-01
8.446439E-01
7.994521E-01
7.755576E-01
7.610491E-01
7.392270E-01
7.739474E-01
7.378968E-01
6.942381E-01
7.164213E-01
7.292309E-01
6.974178E-01
7.138665E-01
6.990908E-01
6.725302E-01
6.397210E-01
5.864254E-01
5.647850E-01
5.575453E-01
5.577589E-01
5.667201E-01
5.562170E-01
5.010039E-01
4.839385E-01
4.694651E-01
4.369191E-01
4.476940E-01
4.222761E-01
3.829693E-01
3.552776E-01
3.339596E-01
3.212869E-01
3.074721E-01
2.923755E-01
2.654298E-01
2.447234E-01
2.277340E-01
2.093224E-01
1.913399E-01
1.743205E-01
1.593474E-01
1.420077E-01
1.274307E-01
1.138007E-01
1.018632E-01
8.900609E-02
7.666822E-02
6.757393E-02
6.060003E-02
5.323768E-02
4.587369E-02
3.812779E-02
3.288013E-02
3.001878E-02
2.619222E-02
2.385987E-02
2.107019E-02
2.079116E-02
1.641946E-02
1.471548E-02
1.320988E-02
1.022007E-02
1.025380E-02
8.505637E-03
9.338349E-03
7.714296E-03
6.574936E-03
3.882170E-03
1.150710E-02
3.280490E-03
3.953059E-03
3.921617E-03
4.052290E-03
3.116140E-03
2.520776E-03
3.331901E-03
2.524341E-03
3.518506E-03
2.581491E-03
2.797747E-03
2.526553E-03
1.564169E-03
1.074027E-03
9.048661E-04
9.819538E-04
9.118186E-04
1.164982E-03
-1.537157E-04
-2.192285E-04
1.344436E-04
6.281716E-05
-1.571942E-04
-4.157605E-04
-3.205011E-04
-2.048561E-04
8.793992E-05
1.686069E-04
3.734030E-04
1.249211E-04
1.150628E-03
2.498899E-04
4.071348E-04
9.925088E-04
2.068820E-03
3.366269E-02
-1.444872E-02
-8.195530E-03
-2.628033E-02
-1.460536E-01
3.837933E-03
1.342642E-03
7.440152E-04
5.294503E-04
9.607010E-04
2.546822E-03
2.652619E-03
3.120613E-03
3.044234E-03
3.198567E-03
3.332341E-03
3.728197E-03
4.349347E-03
4.547978E-03
5.588898E-03
6.442342E-03
7.390249E-03
9.835703E-03
1.064036E-02
1.225138E-02
1.501980E-02
1.759740E-02
1.985972E-02
2.002882E-02
2.331615E-02
2.881776E-02
3.352096E-02
3.818158E-02
4.392403E-02
5.355687E-02
6.255161E-02
7.140093E-02
8.155574E-02
9.326279E-02
1.065194E-01
1.179622E-01
1.312253E-01
1.492137E-01
1.656421E-01
1.830684E-01
2.009682E-01
2.223953E-01
2.355219E-01
2.570200E-01
2.755776E-01
2.894311E-01
3.141855E-01
3.370932E-01
3.675002E-01
3.801968E-01
3.925035E-01
4.475806E-01
4.702697E-01
4.929517E-01
5.131047E-01
5.274992E-01
5.475349E-01
5.681624E-01
6.111310E-01
5.947702E-01
6.228832E-01
6.542619E-01
6.729267E-01
6.661822E-01
7.294922E-01
7.807931E-01
7.123373E-01
7.366387E-01
7.228234E-01
7.271551E-01
8.026659E-01
7.902291E-01
7.675457E-01
8.225616E-01
8.187370E-01
7.620599E-01
8.046772E-01
7.960998E-01
8.322864E-01
8.450328E-01
8.529220E-01
9.020636E-01
8.295839E-01
7.858099E-01
8.916213E-01
9.135424E-01
8.135217E-01
7.919168E-01
8.058356E-01
7.960752E-01
8.387283E-01
8.341616E-01
7.645911E-01
8.212504E-01
7.950098E-01
7.541777E-01
7.599967E-01
7.291220E-01
7.323768E-01
7.326158E-01
6.997685E-01
7.041108E-01
7.380870E-01
7.138035E-01
7.236381E-01
6.993635E-01
6.707078E-01
6.419299E-01
6.040572E-01
5.666391E-01
5.851691E-01
5.487009E-01
5.572633E-01
5.532997E-01
5.281382E-01
4.889234E-01
4.656158E-01
4.494987E-01
4.232626E-01
4.136373E-01
3.817048E-01
3.545287E-01
3.382327E-01
3.224999E-01
3.040571E-01
2.880840E-01
2.676435E-01
2.458984E-01
2.263134E-01
2.079231E-01
1.925385E-01
1.734586E-01
1.589149E-01
1.429600E-01
1.276137E-01
1.162445E-01
1.011348E-01
8.972187E-02
7.990239E-02
6.717237E-02
5.916760E-02
5.206986E-02
4.496977E-02
3.840892E-02
3.434156E-02
3.065866E-02
2.590030E-02
2.356068E-02
2.062472E-02
1.707462E-02
1.504970E-02
1.356114E-02
1.257618E-02
1.193533E-02
1.016857E-02
8.630085E-03
6.680312E-03
7.601781E-03
6.822131E-03
6.349477E-03
7.860291E-03
5.033419E-03
4.500730E-03
4.461280E-03
3.718174E-03
3.949509E-03
3.271882E-03
3.221577E-03
2.245786E-03
2.599799E-03
2.524414E-03
1.186398E-03
1.648231E-03
1.081171E-03
4.162340E-04
9.346525E-04
1.434065E-03
5.102747E-04
1.224154E-03
5.533184E-04
1.835847E-04
6.995101E-05
1.337672E-03
3.315120E-04
1.354144E-04
7.103365E-04
2.877267E-04
-4.329258E-04
-1.035966E-03
-1.598051E-03
4.638235E-04
1.201956E-03
1.914352E-04
-1.899340E-04
1.283174E-04
5.004406E-04
3.522758E-02
5.808712E-03
-6.277564E-03
-9.786345E-03
-4.892303E-02
2.564969E-03
6.824739E-04
5.646828E-04
1.131456E-03
1.664300E-03
4.439516E-03
5.137746E-03
3.029197E-03
2.815226E-03
3.717654E-03
3.947987E-03
4.357233E-03
4.728623E-03
6.016141E-03
6.985662E-03
6.948837E-03
7.166694E-03
9.328323E-03
1.137576E-02
1.324195E-02
1.512636E-02
1.709682E-02
1.960729E-02
2.112373E-02
2.344595E-02
2.879672E-02
3.379103E-02
3.780103E-02
4.382759E-02
5.376560E-02
6.260619E-02
7.301434E-02
8.215377E-02
9.450805E-02
1.066645E-01
1.182888E-01
1.308431E-01
1.492556E-01
1.658786E-01
1.846760E-01
2.012748E-01
2.201340E-01
2.350524E-01
2.565567E-01
2.737176E-01
2.920646E-01
3.113751E-01
3.347035E-01
3.740478E-01
3.770938E-01
3.936491E-01
4.255924E-01
4.546838E-01
4.866861E-01
5.044226E-01
5.158128E-01
5.181807E-01
5.551443E-01
6.214237E-01
6.093294E-01
6.100824E-01
6.571947E-01
6.608924E-01
6.811582E-01
7.265757E-01
8.152585E-01
7.244121E-01
7.501759E-01
7.252428E-01
7.508861E-01
8.045840E-01
7.985285E-01
7.548208E-01
8.236814E-01
8.123011E-01
7.808457E-01
8.124374E-01
7.824391E-01
8.386069E-01
8.474831E-01
8.611935E-01
8.852880E-01
8.507999E-01
8.134110E-01
9.011711E-01
9.187565E-01
8.185461E-01
7.955535E-01
7.861994E-01
7.878829E-01
8.451914E-01
8.725151E-01
7.708321E-01
8.141611E-01
7.845242E-01
7.482878E-01
7.550260E-01
7.428929E-01
7.297433E-01
7.264842E-01
7.118106E-01
6.933926E-01
7.129946E-01
7.200438E-01
7.223575E-01
6.966389E-01
6.529261E-01
6.454489E-01
6.014630E-01
5.763591E-01
5.825213E-01
5.555481E-01
5.377704E-01
5.415673E-01
5.398463E-01
5.008131E-01
4.565943E-01
4.413251E-01
4.294072E-01
4.110324E-01
3.790496E-01
3.629235E-01
3.430004E-01
3.248739E-01
3.007434E-01
2.847427E-01
2.680651E-01
2.500757E-01
2.292740E-01
2.078159E-01
1.918129E-01
1.750600E-01
1.600850E-01
1.428580E-01
1.267712E-01
1.146119E-01
1.008383E-01
8.754480E-02
7.748140E-02
6.786951E-02
5.866926E-02
5.013633E-02
4.428090E-02
3.945244E-02
3.427046E-02
3.028419E-02
2.613479E-02
2.239733E-02
2.028807E-02
1.750116E-02
1.600850E-02
1.394526E-02
1.278894E-02
1.089487E-02
9.468193E-03
8.681873E-03
8.105545E-03
7.159104E-03
6.850414E-03
6.152355E-03
5.872632E-03
4.751402E-03
3.671662E-03
3.278641E-03
3.235357E-03
3.438220E-03
3.730508E-03
3.500314E-03
3.102658E-03
2.771806E-03
2.314581E-03
2.171193E-03
1.642199E-03
1.321023E-03
1.787786E-03
3.361897E-03
2.276992E-03
1.030810E-03
9.254717E-04
3.312887E-04
3.087026E-04
7.987498E-04
6.683370E-04
7.945669E-04
1.107476E-03
1.154890E-03
1.009847E-03
2.947136E-04
-6.030135E-04
-1.381444E-03
2.880882E-04
1.335620E-03
9.640227E-04
5.691555E-04
-2.073404E-05
8.288816E-04
-1.617579E-02
3.054288E-02
4.391910E-03
-3.474192E-03
8.181178E-02
-1.461158E-02
-7.850536E-05
1.411726E-05
3.519680E-04
9.861676E-04
2.930720E-03
4.207398E-03
2.475034E-03
2.370406E-03
2.617367E-03
3.333043E-03
3.982978E-03
4.665111E-03
5.909840E-03
6.500818E-03
7.230979E-03
8.449683E-03
9.641148E-03
1.250925E-02
1.322143E-02
1.542720E-02
1.686420E-02
1.918875E-02
2.219126E-02
2.613763E-02
2.990203E-02
3.391961E-02
3.870547E-02
4.492948E-02
5.301944E-02
6.357694E-02
7.280935E-02
8.309226E-02
9.463658E-02
1.063711E-01
1.188326E-01
1.329443E-01
1.487189E-01
1.645214E-01
1.824402E-01
1.996793E-01
2.196747E-01
2.377556E-01
2.555820E-01
2.753704E-01
2.946396E-01
3.123956E-01
3.304077E-01
3.570820E-01
3.840725E-01
4.069831E-01
4.324140E-01
4.462144E-01
4.810122E-01
5.102614E-01
5.190619E-01
5.319683E-01
5.561400E-01
6.181620E-01
6.273266E-01
6.328898E-01
6.681573E-01
6.559516E-01
6.904065E-01
7.403998E-01
8.220511E-01
7.332904E-01
7.370064E-01
7.243961E-01
7.529631E-01
7.805516E-01
7.796283E-01
7.836937E-01
8.257042E-01
7.897509E-01
8.108991E-01
8.208581E-01
7.941811E-01
8.303714E-01
8.560973E-01
8.600291E-01
8.503006E-01
8.239306E-01
8.540932E-01
8.999645E-01
8.918403E-01
8.162292E-01
7.897999E-01
7.765331E-01
7.959854E-01
8.330346E-01
8.708914E-01
7.678141E-01
8.399788E-01
8.001916E-01
7.387504E-01
7.369552E-01
7.466796E-01
7.386719E-01
7.126980E-01
7.143426E-01
6.941875E-01
6.964180E-01
7.065142E-01
7.321917E-01
7.066269E-01
6.438496E-01
6.589681E-01
6.288604E-01
5.724713E-01
5.876275E-01
5.544522E-01
5.372041E-01
5.249712E-01
5.332879E-01
4.923306E-01
4.496164E-01
4.396499E-01
4.285967E-01
4.030662E-01
3.739911E-01
3.589769E-01
3.389408E-01
3.202435E-01
3.001293E-01
2.787864E-01
2.603935E-01
2.441839E-01
2.283414E-01
2.107114E-01
1.978382E-01
1.764561E-01
1.581036E-01
1.439046E-01
1.264011E-01
1.127447E-01
1.006384E-01
8.980919E-02
7.733625E-02
6.779680E-02
5.966678E-02
4.982858E-02
4.403310E-02
3.698409E-02
3.272833E-02
3.004439E-02
2.600920E-02
2.338082E-02
1.978884E-02
1.765380E-02
1.570905E-02
1.342579E-02
1.201839E-02
1.060098E-02
9.070481E-03
9.569246E-03
1.612300E-02
7.072778E-03
6.417975E-03
6.163695E-03
6.152397E-03
5.220600E-03
4.469956E-03
3.862427E-03
3.582683E-03
3.739852E-03
3.216315E-03
3.518361E-03
3.145049E-03
2.250225E-03
2.258520E-03
2.718312E-03
1.463795E-03
1.375757E-03
1.150296E-03
1.230554E-03
9.903824E-04
4.651139E-04
1.611033E-04
-6.996492E-05
4.375927E-04
4.685312E-04
9.569353E-04
5.766200E-04
7.350848E-04
1.183864E-03
1.631598E-03
-3.550335E-04
-3.014104E-03
-5.860727E-03
1.018695E-03
1.138797E-03
1.063810E-03
1.688321E-05
5.334156E-05
-7.357665E-04
5.720518E-02
7.093896E-03
-1.770629E-04
1.213026E-03
-1.052863E-02
-9.974652E-03
2.852443E-04
1.010699E-03
2.629584E-03
1.191802E-03
1.952200E-03
4.953477E-03
2.305582E-03
2.483008E-03
3.014340E-03
3.098098E-03
3.924797E-03
4.725812E-03
5.421620E-03
6.651902E-03
8.225674E-03
9.047787E-03
1.009022E-02
1.212321E-02
1.361497E-02
1.501560E-02
1.595805E-02
1.828142E-02
2.290344E-02
2.689206E-02
2.976067E-02
3.381847E-02
3.833018E-02
4.483295E-02
5.356748E-02
6.350122E-02
7.110170E-02
8.243413E-02
9.582547E-02
1.070282E-01
1.189520E-01
1.353249E-01
1.505950E-01
1.679666E-01
1.833815E-01
2.011064E-01
2.212200E-01
2.389323E-01
2.558264E-01
2.769282E-01
2.923897E-01
3.122720E-01
3.329945E-01
3.536864E-01
3.793234E-01
4.111007E-01
4.407893E-01
4.504469E-01
4.950286E-01
5.149106E-01
5.138991E-01
5.514506E-01
5.613281E-01
6.027810E-01
6.323570E-01
6.747691E-01
6.821867E-01
6.742798E-01
7.078828E-01
7.312645E-01
8.054838E-01
7.426671E-01
7.528342E-01
7.453422E-01
7.401256E-01
7.982433E-01
7.761537E-01
8.146118E-01
8.181794E-01
7.880603E-01
8.194212E-01
8.344485E-01
7.921389E-01
8.268937E-01
8.416647E-01
8.545744E-01
8.255783E-01
8.117649E-01
8.471509E-01
8.968605E-01
8.857206E-01
8.258905E-01
7.815539E-01
8.090218E-01
8.145038E-01
8.238907E-01
8.542279E-01
7.892006E-01
8.471320E-01
7.882664E-01
7.328606E-01
7.337431E-01
7.504900E-01
7.485502E-01
7.134855E-01
7.152356E-01
7.277144E-01
7.035949E-01
7.002451E-01
7.425655E-01
6.904383E-01
6.360721E-01
6.505487E-01
6.227784E-01
5.896131E-01
5.990322E-01
5.765397E-01
5.534620E-01
5.235716E-01
5.215183E-01
4.893084E-01
4.638551E-01
4.392135E-01
4.176564E-01
4.022311E-01
3.766689E-01
3.595504E-01
3.357892E-01
3.209886E-01
2.993406E-01
2.781072E-01
2.587433E-01
2.428985E-01
2.270327E-01
2.086923E-01
1.937378E-01
1.748076E-01
1.580008E-01
1.429906E-01
1.289118E-01
1.142914E-01
9.956852E-02
8.842456E-02
7.662607E-02
6.651676E-02
5.802970E-02
4.988614E-02
4.391769E-02
3.780175E-02
3.383915E-02
3.083521E-02
2.562161E-02
2.343504E-02
2.032024E-02
1.681857E-02
1.520304E-02
1.441301E-02
1.338001E-02
1.111046E-02
9.308644E-03
1.170921E-02
1.529300E-02
7.401339E-03
6.403615E-03
5.498137E-03
4.711121E-03
4.955770E-03
4.526908E-03
4.764444E-03
4.020182E-03
4.157855E-03
3.705552E-03
4.497907E-03
2.579388E-03
1.524396E-03
1.285602E-03
9.814099E-04
1.280879E-03
8.703052E-04
5.170296E-04
4.471612E-04
7.244522E-04
4.425954E-04
4.621677E-04
1.988666E-04
3.515161E-04
5.154251E-05
3.881165E-04
3.294930E-04
1.088766E-03
9.808788E-04
6.962255E-04
6.413126E-05
-1.288569E-03
-2.861370E-03
6.128170E-04
1.329458E-03
1.370754E-03
9.062060E-04
1.417330E-03
-1.511238E-03
1.141345E-01
9.303528E-03
-1.009583E-02
-1.114294E-02
-4.889392E-02
7.110915E-04
4.902128E-04
-2.479483E-04
-5.457124E-04
8.900342E-04
1.306109E-03
1.889939E-03
1.683880E-03
2.773906E-03
3.348268E-03
3.120427E-03
4.030754E-03
4.551113E-03
5.570556E-03
6.474765E-03
7.133597E-03
8.663070E-03
1.091494E-02
1.197997E-02
1.266980E-02
1.439949E-02
1.613558E-02
1.727023E-02
2.042238E-02
2.459605E-02
2.838787E-02
3.337985E-02
3.881622E-02
4.772592E-02
5.417704E-02
6.315289E-02
7.380726E-02
8.464728E-02
9.606966E-02
1.069034E-01
1.204094E-01
1.374341E-01
1.540202E-01
1.706949E-01
1.851789E-01
2.013025E-01
2.179559E-01
2.392319E-01
2.554143E-01
2.763254E-01
2.929550E-01
3.140275E-01
3.346371E-01
3.564038E-01
3.805932E-01
4.007371E-01
4.382794E-01
4.511223E-01
5.091724E-01
5.023626E-01
5.103026E-01
5.764925E-01
5.699853E-01
5.908865E-01
6.253835E-01
7.290967E-01
6.875947E-01
6.737668E-01
7.235977E-01
7.130489E-01
7.820106E-01
7.317221E-01
7.501891E-01
7.847502E-01
7.483746E-01
8.482768E-01
7.514603E-01
8.276617E-01
8.200340E-01
8.107757E-01
8.214186E-01
8.420688E-01
7.705165E-01
8.226780E-01
8.559090E-01
8.335375E-01
8.283563E-01
8.016724E-01
8.565508E-01
8.789376E-01
8.848146E-01
8.514953E-01
8.008405E-01
8.369839E-01
8.325287E-01
8.036759E-01
8.731329E-01
7.852936E-01
8.507981E-01
8.075835E-01
7.684997E-01
7.318765E-01
7.454458E-01
7.496811E-01
7.297780E-01
7.033978E-01
7.426867E-01
7.149167E-01
6.945622E-01
7.318931E-01
6.913464E-01
6.283137E-01
6.508404E-01
6.146957E-01
6.023972E-01
5.947188E-01
6.019518E-01
5.417483E-01
5.375372E-01
5.192214E-01
4.882071E-01
4.673329E-01
4.346957E-01
4.143948E-01
4.008696E-01
3.805814E-01
3.647172E-01
3.409539E-01
3.178997E-01
2.988313E-01
2.846075E-01
2.628639E-01
2.433538E-01
2.258795E-01
2.072555E-01
1.909454E-01
1.742645E-01
1.572279E-01
1.423593E-01
1.278040E-01
1.134275E-01
9.934126E-02
8.748196E-02
7.639975E-02
6.526513E-02
5.785216E-02
5.046383E-02
4.361209E-02
3.997797E-02
3.605618E-02
3.091581E-02
2.588592E-02
2.314969E-02
2.069034E-02
1.841749E-02
1.545238E-02
1.433728E-02
1.285158E-02
1.166181E-02
1.046595E-02
8.684900E-03
9.230279E-03
8.266559E-03
6.521440E-03
6.588223E-03
6.148627E-03
4.763709E-03
4.300082E-03
3.993829E-03
4.291615E-03
3.099508E-03
2.393811E-03
3.391987E-03
2.528945E-03
2.264296E-03
1.960534E-03
2.535835E-03
1.043810E-03
6.614593E-04
4.951832E-04
6.727122E-04
9.273023E-04
1.236935E-03
2.192382E-04
1.311750E-04
1.451559E-04
7.304012E-05
8.115979E-04
8.966627E-04
2.502069E-03
9.680918E-04
7.542881E-04
1.371013E-03
2.002963E-03
2.567011E-03
1.689709E-04
6.295718E-04
2.602099E-04
5.315598E-05
5.273088E-04
-6.364772E-05
1.193153E-02
1.800045E-02
1.483964E-03
-1.199788E-02
-2.678464E-02
1.175438E-04
4.569614E-04
6.795297E-04
1.497905E-03
1.124741E-03
2.111368E-03
2.851074E-03
2.227872E-03
2.761584E-03
2.807103E-03
3.208042E-03
3.952981E-03
5.567431E-03
5.792088E-03
6.815391E-03
6.804781E-03
8.216380E-03
9.647311E-03
1.245534E-02
1.297668E-02
1.404356E-02
1.602830E-02
1.894483E-02
2.140056E-02
2.554585E-02
3.007721E-02
3.369316E-02
3.909091E-02
4.756830E-02
5.372056E-02
6.267582E-02
7.296714E-02
8.240652E-02
9.678264E-02
1.071104E-01
1.213187E-01
1.371024E-01
1.531985E-01
1.710498E-01
1.863567E-01
2.017438E-01
2.197744E-01
2.379273E-01
2.554372E-01
2.711693E-01
2.971959E-01
3.183984E-01
3.344010E-01
3.533472E-01
3.743891E-01
3.969397E-01
4.335053E-01
4.543472E-01
4.971090E-01
4.961733E-01
5.016844E-01
5.870030E-01
6.006720E-01
5.926974E-01
6.506034E-01
7.329626E-01
6.882375E-01
6.733254E-01
7.130239E-01
7.066169E-01
7.589077E-01
7.324295E-01
7.437363E-01
7.968210E-01
7.695686E-01
8.647495E-01
7.821566E-01
8.140686E-01
8.327182E-01
8.226423E-01
8.439138E-01
8.329411E-01
7.645967E-01
8.216293E-01
8.573608E-01
8.429042E-01
8.356735E-01
8.143993E-01
8.604240E-01
8.697082E-01
8.742486E-01
8.576430E-01
8.119702E-01
8.419081E-01
8.084043E-01
7.860066E-01
8.709763E-01
8.014871E-01
8.409614E-01
7.914621E-01
7.650245E-01
7.197047E-01
7.386775E-01
7.816546E-01
7.286668E-01
7.119620E-01
7.572895E-01
7.149935E-01
6.694501E-01
7.245335E-01
7.009048E-01
6.469367E-01
6.617927E-01
6.233350E-01
5.957234E-01
5.932617E-01
6.031245E-01
5.516597E-01
5.380446E-01
5.127815E-01
4.917019E-01
4.633943E-01
4.303374E-01
4.196725E-01
4.105457E-01
3.881299E-01
3.700752E-01
3.495738E-01
3.205961E-01
2.993972E-01
2.865209E-01
2.629729E-01
2.415336E-01
2.230982E-01
2.062412E-01
1.928179E-01
1.742305E-01
1.581214E-01
1.420885E-01
1.286687E-01
1.124906E-01
1.005229E-01
8.847285E-02
7.670846E-02
6.615978E-02
5.646540E-02
4.965291E-02
4.340980E-02
3.857601E-02
3.389126E-02
3.002295E-02
2.598782E-02
2.332176E-02
2.083887E-02
1.833067E-02
1.556323E-02
1.426649E-02
1.205417E-02
1.072208E-02
9.954104E-03
8.501877E-03
8.034330E-03
7.246497E-03
5.998370E-03
6.023707E-03
5.328389E-03
4.574565E-03
5.078795E-03
4.039050E-03
3.455415E-03
3.084518E-03
3.145476E-03
2.859368E-03
1.624309E-03
1.920514E-03
1.648002E-03
1.701087E-03
1.587872E-03
2.886308E-04
5.128607E-04
6.604757E-04
8.738820E-04
1.315107E-03
5.556870E-04
4.988779E-04
5.378948E-04
8.940288E-04
4.013749E-04
-6.493484E-05
1.274990E-04
6.272711E-05
-9.040077E-05
1.240013E-03
2.289336E-03
3.268111E-03
9.765571E-06
2.164529E-04
-1.244093E-04
2.510494E-04
1.758571E-04
-2.386763E-05
2.770143E-02
1.059246E-02
-5.064458E-03
-1.367911E-02
-2.457320E-02
2.265351E-04
6.521233E-04
-1.040308E-04
-4.009535E-04
1.583518E-03
2.225979E-03
2.399418E-03
1.506069E-03
2.789822E-03
3.560430E-03
3.939115E-03
4.095010E-03
3.954174E-03
4.521118E-03
5.847051E-03
7.305674E-03
8.923779E-03
9.875234E-03
1.348904E-02
1.391272E-02
1.460551E-02
1.674854E-02
1.934362E-02
2.105805E-02
2.538657E-02
3.034999E-02
3.619123E-02
4.092840E-02
4.728709E-02
5.346512E-02
6.046741E-02
7.156660E-02
8.353677E-02
9.637237E-02
1.068948E-01
1.208795E-01
1.371226E-01
1.524520E-01
1.713727E-01
1.879213E-01
2.032117E-01
2.198564E-01
2.389032E-01
2.590959E-01
2.781807E-01
2.953305E-01
3.155418E-01
3.335941E-01
3.536792E-01
3.774947E-01
3.929904E-01
4.260431E-01
4.490828E-01
4.826568E-01
4.902958E-01
4.851238E-01
5.719367E-01
6.145444E-01
5.964263E-01
6.542028E-01
7.214669E-01
6.880622E-01
6.368489E-01
6.941585E-01
6.913653E-01
7.748992E-01
7.305995E-01
7.282735E-01
8.076076E-01
7.570708E-01
8.649959E-01
8.162420E-01
8.072691E-01
8.467252E-01
8.286250E-01
8.366300E-01
8.539315E-01
7.964256E-01
8.432077E-01
8.652106E-01
8.528916E-01
8.388629E-01
8.541684E-01
8.479223E-01
8.690931E-01
8.580232E-01
8.737736E-01
8.246848E-01
8.313694E-01
8.153798E-01
7.980878E-01
8.901310E-01
8.201665E-01
8.227218E-01
7.923507E-01
7.517499E-01
7.163333E-01
7.470985E-01
8.029073E-01
7.620128E-01
7.171924E-01
7.481914E-01
7.209867E-01
6.721609E-01
6.958557E-01
6.906300E-01
6.789442E-01
6.647574E-01
6.329452E-01
6.037431E-01
5.867585E-01
5.789748E-01
5.478979E-01
5.327057E-01
5.030176E-01
4.788673E-01
4.599720E-01
4.378449E-01
4.251864E-01
4.127114E-01
3.810139E-01
3.704049E-01
3.521150E-01
3.229769E-01
3.035728E-01
2.844562E-01
2.640030E-01
2.449984E-01
2.277761E-01
2.090657E-01
1.928067E-01
1.744805E-01
1.578705E-01
1.413400E-01
1.275543E-01
1.155388E-01
1.018581E-01
8.890054E-02
7.850512E-02
6.723215E-02
5.799637E-02
5.182646E-02
4.385466E-02
3.844431E-02
3.349909E-02
2.888591E-02
2.572184E-02
2.306200E-02
1.964163E-02
1.896910E-02
1.571586E-02
1.420132E-02
1.231698E-02
1.302834E-02
1.097490E-02
9.771387E-03
8.580379E-03
7.979846E-03
6.390746E-03
6.849570E-03
4.973379E-03
4.445899E-03
3.977227E-03
2.713847E-03
3.000542E-03
2.002888E-03
3.017605E-03
2.026100E-03
8.331535E-04
1.329973E-03
1.300314E-03
9.721779E-04
4.432025E-04
1.322728E-03
5.912427E-04
2.682613E-04
2.768852E-05
3.072433E-05
7.169657E-04
-1.049669E-04
5.462484E-05
-1.808759E-04
-1.671672E-04
-5.460192E-04
-2.745986E-04
3.238811E-04
-2.044908E-05
5.910935E-04
1.233103E-03
1.522311E-03
6.843336E-04
-1.395197E-04
4.673616E-04
3.662532E-04
-1.449065E-04
-4.881485E-05
1.851388E-03
2.138949E-02
-5.699619E-03
-3.869419E-03
7.600288E-03
3.449045E-04
6.195152E-04
9.601636E-04
1.416942E-03
1.665038E-03
2.249585E-03
2.305222E-03
2.291266E-03
2.526513E-03
3.227601E-03
4.377870E-03
4.583859E-03
4.980340E-03
5.043239E-03
6.332984E-03
8.124854E-03
9.088110E-03
1.029261E-02
1.074375E-02
1.208082E-02
1.369005E-02
1.713968E-02
2.030808E-02
2.153666E-02
2.451987E-02
2.953137E-02
3.652579E-02
4.013695E-02
4.581240E-02
5.269763E-02
6.241497E-02
7.123123E-02
8.346470E-02
9.624542E-02
1.076497E-01
1.222150E-01
1.371183E-01
1.518272E-01
1.685223E-01
1.866021E-01
2.084421E-01
2.179241E-01
2.354262E-01
2.660810E-01
2.803517E-01
2.961942E-01
3.165152E-01
3.367329E-01
3.491047E-01
3.733940E-01
3.874497E-01
4.363778E-01
4.489108E-01
4.644597E-01
4.954707E-01
4.989194E-01
5.557517E-01
6.081570E-01
6.091277E-01
6.403027E-01
6.807175E-01
6.915357E-01
6.447686E-01
6.727113E-01
7.161452E-01
7.640576E-01
7.026339E-01
7.325423E-01
7.861773E-01
7.657019E-01
8.271457E-01
8.540441E-01
7.874373E-01
8.399314E-01
8.245024E-01
8.326999E-01
8.550256E-01
8.276120E-01
8.506769E-01
8.596033E-01
8.762244E-01
8.485763E-01
8.735843E-01
8.492582E-01
8.534590E-01
8.313428E-01
8.689101E-01
8.249792E-01
8.215316E-01
8.060552E-01
8.043580E-01
8.874998E-01
8.158880E-01
8.206704E-01
8.035946E-01
7.632153E-01
7.463810E-01
7.600960E-01
8.150715E-01
7.821582E-01
7.511962E-01
7.390073E-01
7.117021E-01
6.777929E-01
6.681994E-01
6.696199E-01
6.967576E-01
6.788411E-01
6.449512E-01
6.125015E-01
5.916934E-01
5.609670E-01
5.450437E-01
5.274747E-01
4.965315E-01
4.707093E-01
4.708718E-01
4.450280E-01
4.197292E-01
4.040710E-01
3.782088E-01
3.651310E-01
3.454581E-01
3.271919E-01
3.069440E-01
2.835540E-01
2.613021E-01
2.432855E-01
2.269481E-01
2.090380E-01
1.922907E-01
1.751280E-01
1.550708E-01
1.386500E-01
1.267632E-01
1.151947E-01
9.932562E-02
8.790345E-02
7.761392E-02
6.857042E-02
5.823638E-02
5.178419E-02
4.261686E-02
3.606559E-02
3.287670E-02
2.925385E-02
2.677037E-02
2.259827E-02
2.132330E-02
1.842321E-02
1.655530E-02
1.345949E-02
1.241200E-02
1.106614E-02
1.072602E-02
1.020462E-02
7.715885E-03
7.193719E-03
5.405642E-03
5.813057E-03
4.944757E-03
3.773335E-03
4.590430E-03
3.601904E-03
2.660571E-03
2.696597E-03
2.435478E-03
1.389572E-03
1.451556E-03
2.188316E-03
3.135550E-03
1.783045E-03
8.252482E-04
3.541351E-04
6.782598E-04
4.583527E-04
-2.763422E-04
-6.915008E-05
6.154649E-04
-2.275924E-04
-8.461569E-05
2.311497E-04
2.405385E-04
-1.486154E-04
-2.654846E-04
-1.672712E-04
-8.424468E-05
8.152236E-04
1.765025E-03
2.446253E-03
1.057801E-03
-2.555932E-04
-2.353160E-04
-1.986170E-05
-2.850748E-04
-1.626760E-04
-1.004035E-04
8.511717E-03
2.239363E-02
7.020586E-03
3.310376E-04
-1.840209E-04
3.525994E-05
1.239147E-03
2.291058E-03
2.052501E-03
1.973019E-03
2.338478E-03
2.748954E-03
2.893961E-03
2.784063E-03
3.335678E-03
4.677430E-03
5.255414E-03
5.614161E-03
6.224979E-03
8.264112E-03
8.463891E-03
8.943510E-03
1.006260E-02
1.085209E-02
1.319045E-02
1.591423E-02
1.889561E-02
2.224791E-02
2.515798E-02
2.959624E-02
3.572182E-02
4.070228E-02
4.588560E-02
5.284503E-02
6.167107E-02
7.168261E-02
8.317284E-02
9.700476E-02
1.067959E-01
1.229960E-01
1.376006E-01
1.530959E-01
1.671431E-01
1.827914E-01
2.001929E-01
2.161923E-01
2.333277E-01
2.576271E-01
2.766951E-01
2.952284E-01
3.184804E-01
3.375330E-01
3.506985E-01
3.783188E-01
3.912064E-01
4.374414E-01
4.542964E-01
4.620950E-01
5.109817E-01
5.237119E-01
5.590178E-01
5.932600E-01
6.111635E-01
6.304363E-01
6.554905E-01
6.996075E-01
6.835559E-01
6.836237E-01
7.223348E-01
7.405353E-01
6.988102E-01
7.281463E-01
7.653761E-01
7.564894E-01
8.022039E-01
8.288441E-01
8.009465E-01
8.283743E-01
8.069406E-01
8.042723E-01
8.462867E-01
8.384726E-01
8.372219E-01
8.515612E-01
8.767057E-01
8.534900E-01
8.708363E-01
8.596351E-01
8.425334E-01
8.472855E-01
8.364171E-01
8.308977E-01
8.120877E-01
8.012638E-01
8.273860E-01
8.835314E-01
7.867739E-01
7.820284E-01
8.142782E-01
7.765347E-01
7.877119E-01
7.723932E-01
8.002231E-01
7.775416E-01
7.515301E-01
7.273240E-01
7.011887E-01
6.873039E-01
6.666102E-01
6.596108E-01
7.174043E-01
6.856652E-01
6.454521E-01
6.093639E-01
6.032114E-01
5.593204E-01
5.444413E-01
5.199088E-01
4.992713E-01
4.744353E-01
4.740128E-01
4.538010E-01
4.247902E-01
4.049134E-01
3.764324E-01
3.576174E-01
3.431384E-01
3.210924E-01
3.024813E-01
2.847050E-01
2.613813E-01
2.446784E-01
2.271149E-01
2.078863E-01
1.905977E-01
1.730996E-01
1.572835E-01
1.396132E-01
1.255819E-01
1.117514E-01
9.888875E-02
8.897304E-02
7.867637E-02
6.885412E-02
5.807643E-02
5.077958E-02
4.248307E-02
3.730726E-02
3.269143E-02
3.019126E-02
2.574506E-02
2.200193E-02
1.919535E-02
1.727688E-02
1.557672E-02
1.441431E-02
1.248965E-02
1.007515E-02
9.645743E-03
9.290226E-03
8.198956E-03
6.979508E-03
5.529477E-03
5.325589E-03
5.761979E-03
4.432879E-03
3.645115E-03
4.189599E-03
4.047033E-03
3.007656E-03
2.970644E-03
2.313247E-03
2.428516E-03
2.121556E-03
2.315403E-03
1.500105E-03
1.662949E-04
2.293817E-04
1.746858E-04
1.569052E-04
2.061589E-04
2.442425E-04
1.585039E-04
-1.606454E-04
4.399105E-04
-6.174380E-06
-2.002729E-04
-2.769815E-04
3.821584E-05
5.626089E-04
5.168635E-04
1.385174E-04
-4.254015E-05
-1.267149E-04
4.284236E-04
1.516661E-04
-4.788624E-04
-1.491442E-04
-2.317773E-04
-5.089992E-04
-5.695682E-04
3.213150E-05
-2.143485E-04
-4.353688E-04
-3.186951E-04
-3.249013E-04
6.222400E-06
8.400819E-04
1.704292E-03
1.485876E-03
1.253065E-03
2.189712E-03
3.125123E-03
2.692580E-03
2.878312E-03
3.017009E-03
5.254735E-03
5.294703E-03
5.368692E-03
6.386638E-03
7.378196E-03
7.965112E-03
8.194640E-03
1.090997E-02
1.203933E-02
1.244026E-02
1.512404E-02
1.887952E-02
2.278927E-02
2.588361E-02
2.971707E-02
3.245424E-02
3.977966E-02
4.362878E-02
5.557468E-02
6.145449E-02
7.116000E-02
8.220888E-02
9.438429E-02
1.079992E-01
1.232051E-01
1.382146E-01
1.519481E-01
1.679546E-01
1.853850E-01
2.001484E-01
2.200188E-01
2.370935E-01
2.597597E-01
2.800470E-01
2.932173E-01
3.174338E-01
3.365699E-01
3.488485E-01
3.811024E-01
3.908630E-01
4.272976E-01
4.545048E-01
4.711742E-01
5.258695E-01
5.338400E-01
5.716734E-01
5.919313E-01
5.942421E-01
6.314108E-01
6.368642E-01
6.724748E-01
7.057079E-01
6.998516E-01
7.165661E-01
7.200682E-01
7.235151E-01
7.371651E-01
7.582984E-01
7.634158E-01
7.778308E-01
8.159408E-01
8.012039E-01
8.152893E-01
7.828701E-01
8.003241E-01
8.281266E-01
8.365003E-01
8.286456E-01
8.490204E-01
8.673080E-01
8.526144E-01
8.525357E-01
8.529886E-01
8.663762E-01
8.677340E-01
8.239633E-01
8.208979E-01
8.151535E-01
8.094468E-01
8.385268E-01
8.696829E-01
7.715453E-01
7.617927E-01
8.008496E-01
7.916634E-01
7.816205E-01
7.675679E-01
7.509580E-01
7.544150E-01
7.309009E-01
7.137680E-01
6.934797E-01
7.159519E-01
6.794912E-01
6.784303E-01
7.249726E-01
6.999636E-01
6.449837E-01
6.122470E-01
6.095508E-01
5.558609E-01
5.446115E-01
5.030267E-01
4.990267E-01
4.817967E-01
4.769333E-01
4.467570E-01
4.280663E-01
4.070183E-01
3.797225E-01
3.537477E-01
3.408124E-01
3.180002E-01
2.969376E-01
2.788912E-01
2.623747E-01
2.435127E-01
2.306922E-01
2.106605E-01
1.918325E-01
1.719805E-01
1.556339E-01
1.404485E-01
1.260189E-01
1.122781E-01
1.003564E-01
8.935776E-02
7.850771E-02
6.893425E-02
5.925674E-02
5.095239E-02
4.319334E-02
3.755086E-02
3.428960E-02
3.005795E-02
2.487414E-02
2.347389E-02
1.842031E-02
1.607003E-02
1.555757E-02
1.484665E-02
1.260445E-02
1.031491E-02
1.085112E-02
9.378911E-03
7.129423E-03
5.423164E-03
6.397734E-03
5.035001E-03
4.541968E-03
5.216403E-03
4.542829E-03
4.054108E-03
4.205024E-03
3.767030E-03
2.427487E-03
1.353025E-03
1.722471E-03
1.395902E-03
1.150815E-03
2.546319E-05
2.544033E-04
5.331892E-04
6.502244E-04
2.699864E-04
5.590023E-05
-1.050510E-04
2.837260E-04
-4.990843E-05
-6.267031E-05
-3.614527E-05
-6.122084E-05
-4.604248E-06
-2.722571E-05
3.635315E-04
3.361179E-04
7.452208E-04
3.479325E-03
6.365520E-03
1.307420E-03
-4.643904E-04
-4.916340E-04
-3.432862E-04
-4.636820E-04
-4.588124E-04
-4.121964E-04
-3.979867E-04
-4.200772E-04
-4.716129E-04
-2.364267E-04
-2.112416E-04
-2.285986E-04
1.084614E-03
1.924813E-03
1.050668E-03
7.650269E-04
1.453242E-03
1.406885E-03
2.452451E-03
3.655924E-03
3.790892E-03
4.285955E-03
5.004639E-03
5.593131E-03
6.333749E-03
6.816470E-03
8.118318E-03
8.827971E-03
1.026669E-02
1.275035E-02
1.413722E-02
1.572714E-02
1.854259E-02
2.171337E-02
2.554566E-02
2.970935E-02
3.286789E-02
3.788103E-02
4.468227E-02
5.333605E-02
6.025704E-02
7.030463E-02
8.019004E-02
9.215860E-02
1.054096E-01
1.214286E-01
1.364379E-01
1.500955E-01
1.696766E-01
1.875835E-01
2.021130E-01
2.217654E-01
2.384681E-01
2.605775E-01
2.780314E-01
2.940381E-01
3.168499E-01
3.348923E-01
3.522461E-01
3.873987E-01
3.964741E-01
4.142795E-01
4.341037E-01
4.689636E-01
5.288966E-01
5.297533E-01
5.610536E-01
5.559907E-01
6.070392E-01
6.253228E-01
6.079327E-01
6.792852E-01
6.829300E-01
7.280709E-01
6.914368E-01
7.066707E-01
7.014627E-01
7.532967E-01
7.626430E-01
7.833234E-01
8.120436E-01
7.853789E-01
8.212014E-01
8.188194E-01
7.841999E-01
7.796607E-01
8.448859E-01
7.931368E-01
8.387074E-01
8.546449E-01
8.882071E-01
8.190556E-01
8.130209E-01
8.530048E-01
8.688266E-01
8.954400E-01
7.841973E-01
8.541897E-01
8.131844E-01
7.979053E-01
8.663969E-01
8.487259E-01
7.751985E-01
7.818026E-01
8.164925E-01
7.777638E-01
7.923739E-01
7.512903E-01
7.502202E-01
7.435035E-01
7.548564E-01
7.050327E-01
6.869517E-01
6.871566E-01
6.845794E-01
6.688198E-01
7.256929E-01
6.841947E-01
6.700359E-01
6.096469E-01
5.816275E-01
5.664733E-01
5.340018E-01
5.031219E-01
4.890484E-01
4.826721E-01
4.636891E-01
4.467425E-01
4.232257E-01
4.096760E-01
3.884979E-01
3.533071E-01
3.443524E-01
3.121427E-01
2.979046E-01
2.808192E-01
2.620434E-01
2.446101E-01
2.275829E-01
2.098143E-01
1.896589E-01
1.729871E-01
1.560596E-01
1.394845E-01
1.234381E-01
1.105326E-01
9.806581E-02
8.703079E-02
7.751106E-02
6.862859E-02
5.941701E-02
5.203654E-02
4.472641E-02
3.887499E-02
3.403379E-02
3.026949E-02
2.701216E-02
2.354661E-02
2.014960E-02
1.726483E-02
1.451524E-02
1.354557E-02
1.254802E-02
1.022248E-02
1.002873E-02
8.424337E-03
7.847698E-03
6.368675E-03
6.851976E-03
6.080792E-03
5.340482E-03
4.625192E-03
3.970991E-03
4.023169E-03
4.856204E-03
3.640719E-03
3.158714E-03
1.408019E-03
1.349863E-03
1.174390E-03
7.911381E-04
5.347116E-04
8.348493E-04
4.358024E-04
-9.097453E-05
1.192320E-04
-7.145779E-05
-6.567499E-05
3.113839E-04
2.715795E-04
4.076629E-07
5.701895E-04
4.919212E-04
2.769057E-05
9.865887E-05
5.306408E-06
2.420180E-04
5.778702E-05
-3.709757E-05
1.190306E-04
8.669948E-04
3.327898E-04
-2.043498E-04
-3.860214E-04
3.467585E-06
1.397048E-04
-5.256716E-04
-5.085935E-04
-2.179536E-04
-8.328426E-05
2.195384E-04
-1.625117E-04
3.914719E-04
6.110271E-04
8.653905E-04
1.081144E-03
9.298374E-04
1.085833E-03
1.689239E-03
2.227724E-03
3.077687E-03
3.882235E-03
4.977229E-03
4.624782E-03
5.496304E-03
5.293532E-03
6.941344E-03
7.574893E-03
8.429120E-03
1.000691E-02
1.111245E-02
1.454075E-02
1.574065E-02
1.840422E-02
2.155995E-02
2.473999E-02
2.856745E-02
3.352921E-02
3.886970E-02
4.607141E-02
5.273783E-02
5.966963E-02
7.079528E-02
8.198557E-02
9.403663E-02
1.066162E-01
1.208381E-01
1.399378E-01
1.519746E-01
1.695259E-01
1.877849E-01
2.053538E-01
2.195103E-01
2.369832E-01
2.563421E-01
2.739089E-01
2.897460E-01
3.205353E-01
3.309872E-01
3.575652E-01
3.817294E-01
3.914565E-01
4.129861E-01
4.372580E-01
4.690772E-01
5.357495E-01
5.410338E-01
5.691658E-01
5.398585E-01
6.034621E-01
6.141045E-01
6.040192E-01
6.759784E-01
6.753316E-01
7.102325E-01
7.023608E-01
7.070665E-01
7.221873E-01
7.848339E-01
7.750231E-01
7.917453E-01
8.088762E-01
8.049311E-01
8.083011E-01
8.056863E-01
7.604510E-01
7.799369E-01
8.167789E-01
8.154114E-01
8.626019E-01
8.475835E-01
8.658768E-01
8.174933E-01
8.027411E-01
8.405678E-01
8.713546E-01
8.695665E-01
7.873631E-01
8.447539E-01
8.134251E-01
7.930031E-01
8.426955E-01
8.240879E-01
7.907727E-01
7.862443E-01
8.033368E-01
7.701939E-01
7.596307E-01
7.513338E-01
7.633104E-01
7.772950E-01
7.571087E-01
7.013326E-01
6.878186E-01
6.837229E-01
6.895562E-01
6.625111E-01
6.788299E-01
6.582587E-01
6.755738E-01
6.059315E-01
5.747851E-01
5.598641E-01
5.314159E-01
5.047991E-01
4.884710E-01
4.807352E-01
4.598300E-01
4.465392E-01
4.215430E-01
4.043575E-01
3.904393E-01
3.599631E-01
3.448184E-01
3.201509E-01
3.115290E-01
2.848498E-01
2.660240E-01
2.463315E-01
2.267070E-01
2.084224E-01
1.927005E-01
1.765835E-01
1.545320E-01
1.398986E-01
1.238647E-01
1.116652E-01
9.914646E-02
8.699433E-02
7.745220E-02
6.765498E-02
5.952620E-02
5.109978E-02
4.452997E-02
3.918262E-02
3.496205E-02
3.094723E-02
2.775777E-02
2.323569E-02
2.029788E-02
1.824679E-02
1.593592E-02
1.382479E-02
1.313816E-02
1.123801E-02
1.011532E-02
8.886674E-03
7.491215E-03
6.506421E-03
4.709830E-03
4.505783E-03
3.770196E-03
3.954861E-03
3.586658E-03
3.565325E-03
4.358581E-03
4.125354E-03
2.507069E-03
2.577127E-03
1.872871E-03
1.177822E-03
8.906191E-04
8.193895E-04
8.233886E-04
1.994506E-04
-9.038872E-05
-2.375571E-05
-7.016521E-05
-3.305808E-04
3.091624E-05
1.631701E-04
2.612948E-04
5.085343E-04
-3.522146E-04
-3.892585E-04
-6.561339E-04
-3.735742E-04
2.405249E-05
-4.346022E-05
9.292443E-05
1.322480E-04
-3.106571E-04
-1.122584E-04
-2.588431E-04
-2.824168E-04
5.840836E-04
3.510861E-05
-6.601432E-05
1.158841E-04
-8.422426E-05
-3.389183E-04
-1.222708E-04
3.294648E-04
1.551368E-04
2.116945E-04
5.104874E-04
8.447532E-04
1.511675E-03
2.256697E-03
1.868422E-03
3.111499E-03
2.731063E-03
3.231189E-03
4.980619E-03
5.865028E-03
6.313299E-03
6.213926E-03
7.258486E-03
7.374574E-03
8.532640E-03
1.067133E-02
1.294234E-02
1.477333E-02
1.613476E-02
1.887136E-02
2.187696E-02
2.359684E-02
2.670191E-02
3.138932E-02
3.689866E-02
4.422187E-02
5.294700E-02
6.074060E-02
7.070547E-02
8.120639E-02
9.295479E-02
1.059643E-01
1.199919E-01
1.373912E-01
1.526547E-01
1.693147E-01
1.845506E-01
2.006062E-01
2.171412E-01
2.365404E-01
2.568589E-01
2.765822E-01
2.929075E-01
3.189915E-01
3.346446E-01
3.644547E-01
3.771895E-01
3.957806E-01
4.205835E-01
4.491859E-01
4.737761E-01
5.053885E-01
5.572573E-01
5.485952E-01
5.370281E-01
5.919919E-01
6.333143E-01
6.150403E-01
6.647194E-01
6.524346E-01
6.932628E-01
6.894419E-01
7.074249E-01
7.402577E-01
7.882824E-01
7.602309E-01
7.894902E-01
8.114475E-01
8.525226E-01
7.931170E-01
7.774907E-01
7.487091E-01
7.901886E-01
8.456326E-01
8.284476E-01
8.930686E-01
8.582537E-01
8.585799E-01
8.277851E-01
8.412201E-01
8.660086E-01
8.619642E-01
8.465560E-01
8.080266E-01
8.641680E-01
8.170724E-01
7.620242E-01
8.417616E-01
7.818326E-01
8.184288E-01
7.626445E-01
8.006100E-01
7.784455E-01
7.170833E-01
7.422183E-01
7.608143E-01
7.821399E-01
7.424964E-01
6.912323E-01
7.099678E-01
6.695526E-01
7.073653E-01
6.770045E-01
6.874143E-01
6.186516E-01
6.644942E-01
6.220882E-01
5.521854E-01
5.522726E-01
5.294064E-01
5.178621E-01
5.022303E-01
4.837469E-01
4.517861E-01
4.431641E-01
4.292310E-01
3.976926E-01
3.805349E-01
3.640807E-01
3.427471E-01
3.285025E-01
3.063715E-01
2.820595E-01
2.673280E-01
2.473726E-01
2.284305E-01
2.080194E-01
1.897009E-01
1.736274E-01
1.559730E-01
1.413389E-01
1.263012E-01
1.127269E-01
9.853139E-02
8.664558E-02
7.747243E-02
6.811263E-02
5.880677E-02
5.230580E-02
4.672828E-02
4.028733E-02
3.438897E-02
3.085491E-02
2.734642E-02
2.262992E-02
1.935479E-02
1.747827E-02
1.691201E-02
1.555553E-02
1.383663E-02
1.200611E-02
9.307411E-03
9.727775E-03
9.007088E-03
7.184513E-03
5.405143E-03
4.514584E-03
4.166675E-03
3.469480E-03
2.745814E-03
3.542525E-03
3.556760E-03
2.596148E-03
1.718319E-03
1.802369E-03
1.142315E-03
6.102466E-04
4.411071E-05
5.172932E-05
1.510368E-04
-1.016989E-04
-2.089208E-04
1.457221E-05
-1.038096E-04
-9.826411E-05
4.620834E-05
-1.101743E-04
4.832435E-04
2.408979E-04
-2.592876E-04
1.870123E-04
3.568621E-05
-4.017117E-05
7.106155E-04
-8.119388E-05
-1.014242E-04
4.810336E-05
-5.002517E-04
6.388922E-04
2.540711E-04
-3.858417E-05
1.745800E-04
-8.891708E-05
-5.510371E-05
1.022606E-04
-2.747983E-04
-1.929286E-04
2.198967E-04
5.362337E-04
6.044602E-04
1.180600E-03
1.416448E-03
8.825323E-04
1.609436E-03
2.023520E-03
3.425656E-03
3.165471E-03
2.775056E-03
4.301987E-03
5.440783E-03
4.953940E-03
6.968399E-03
5.995923E-03
6.363496E-03
7.786833E-03
8.731731E-03
1.052754E-02
1.246129E-02
1.365603E-02
1.560824E-02
1.795745E-02
2.048791E-02
2.330575E-02
2.700616E-02
3.075212E-02
3.629317E-02
4.401728E-02
5.135153E-02
5.930635E-02
6.847539E-02
8.071183E-02
9.351775E-02
1.064184E-01
1.185008E-01
1.321215E-01
1.499477E-01
1.687703E-01
1.853741E-01
1.997048E-01
2.190656E-01
2.368358E-01
2.519295E-01
2.753961E-01
2.945083E-01
3.115962E-01
3.290530E-01
3.589686E-01
3.752655E-01
3.897320E-01
4.267790E-01
4.506139E-01
4.759108E-01
4.913387E-01
5.511392E-01
5.509213E-01
5.393196E-01
5.927730E-01
6.448478E-01
6.070350E-01
6.586738E-01
6.669602E-01
6.918426E-01
6.941108E-01
7.010246E-01
7.388557E-01
7.902924E-01
7.680188E-01
7.804547E-01
8.019357E-01
8.762467E-01
8.299519E-01
7.590499E-01
7.386531E-01
7.908836E-01
8.849772E-01
8.300814E-01
9.029783E-01
8.557796E-01
8.184488E-01
8.434206E-01
8.635847E-01
8.608967E-01
8.649996E-01
8.196250E-01
8.220413E-01
8.626986E-01
8.118784E-01
7.571384E-01
8.228870E-01
7.858568E-01
8.471549E-01
7.752381E-01
7.940735E-01
7.879959E-01
7.389940E-01
7.512567E-01
7.455429E-01
7.730581E-01
7.247501E-01
6.952370E-01
7.025523E-01
6.497276E-01
7.201476E-01
6.929413E-01
6.792349E-01
6.100689E-01
6.556789E-01
6.177830E-01
5.759077E-01
5.487331E-01
5.362514E-01
5.293185E-01
5.136211E-01
4.957305E-01
4.513503E-01
4.314656E-01
4.288418E-01
3.966244E-01
3.763405E-01
3.541004E-01
3.360606E-01
3.248109E-01
2.979089E-01
2.855811E-01
2.663596E-01
2.465724E-01
2.293140E-01
2.104827E-01
1.944095E-01
1.752128E-01
1.591218E-01
1.417465E-01
1.258499E-01
1.126681E-01
1.006578E-01
8.746749E-02
7.821730E-02
6.908271E-02
6.034415E-02
5.140189E-02
4.522971E-02
4.015378E-02
3.534081E-02
3.035203E-02
2.680114E-02
2.254919E-02
2.047813E-02
1.866624E-02
1.686422E-02
1.626680E-02
1.333390E-02
1.063600E-02
9.895785E-03
9.352280E-03
8.338897E-03
6.705188E-03
5.828524E-03
5.568709E-03
5.257191E-03
4.699637E-03
3.893850E-03
2.939859E-03
2.708455E-03
2.185274E-03
2.177736E-03
1.894331E-03
1.471733E-03
1.167548E-03
1.194025E-03
9.001707E-04
1.125907E-03
1.079376E-03
4.176293E-04
4.879993E-06
1.272639E-04
-1.912542E-04
2.448637E-06
5.453887E-04
3.676426E-04
8.945290E-05
-7.680901E-05
-3.186362E-04
-1.345901E-04
-2.224582E-04
-6.457267E-06
-3.707278E-04
-4.501968E-04
-6.998635E-04
1.546397E-04
1.348181E-03
8.116649E-04
4.976419E-04
3.654909E-04
-5.675402E-05
-7.531745E-05
3.196497E-04
3.110398E-04
-8.021608E-05
1.649099E-04
4.705709E-04
8.280150E-04
8.509763E-04
1.427149E-03
9.218468E-04
1.905656E-03
2.304913E-03
2.982336E-03
3.333972E-03
1.826810E-03
3.026411E-03
5.115579E-03
6.003812E-03
6.975620E-03
6.574631E-03
6.325438E-03
7.710840E-03
9.721879E-03
1.070086E-02
1.234462E-02
1.423829E-02
1.487066E-02
1.738942E-02
2.010905E-02
2.378950E-02
2.659144E-02
3.203498E-02
3.610845E-02
4.134912E-02
5.133998E-02
6.013530E-02
6.983723E-02
8.119856E-02
9.303621E-02
1.047086E-01
1.176434E-01
1.344688E-01
1.513783E-01
1.678320E-01
1.858282E-01
2.021517E-01
2.199342E-01
2.336185E-01
2.531210E-01
2.704818E-01
2.912156E-01
3.112045E-01
3.373142E-01
3.607885E-01
3.786989E-01
3.901047E-01
4.250280E-01
4.557823E-01
4.896652E-01
4.993903E-01
5.486354E-01
5.382640E-01
5.486032E-01
6.073932E-01
6.362220E-01
6.097896E-01
6.443055E-01
6.677162E-01
6.821579E-01
7.116200E-01
7.043760E-01
7.475896E-01
7.980577E-01
8.101073E-01
7.743010E-01
7.274581E-01
8.613832E-01
8.487918E-01
7.891281E-01
7.518704E-01
8.298485E-01
8.896699E-01
8.237920E-01
8.902500E-01
8.436962E-01
7.963683E-01
8.609928E-01
8.621826E-01
8.665750E-01
8.456146E-01
8.564370E-01
8.441055E-01
8.328988E-01
8.243408E-01
7.765890E-01
8.253352E-01
8.298850E-01
8.486451E-01
7.866317E-01
7.789363E-01
7.978227E-01
7.749570E-01
7.696928E-01
7.229945E-01
7.545661E-01
7.214438E-01
7.075629E-01
6.928883E-01
6.795693E-01
7.162521E-01
7.061963E-01
6.643621E-01
6.245237E-01
6.385062E-01
6.281983E-01
5.967699E-01
5.627565E-01
5.474707E-01
5.374846E-01
5.011005E-01
4.785305E-01
4.641271E-01
4.506379E-01
4.367607E-01
3.990986E-01
3.701698E-01
3.506650E-01
3.343410E-01
3.170223E-01
2.999653E-01
2.822885E-01
2.635365E-01
2.474920E-01
2.270375E-01
2.108695E-01
1.939931E-01
1.764284E-01
1.590184E-01
1.412986E-01
1.272004E-01
1.138234E-01
1.014502E-01
8.909999E-02
7.811287E-02
6.970772E-02
5.896499E-02
5.070422E-02
4.418766E-02
4.047655E-02
3.953210E-02
3.073802E-02
2.496892E-02
2.286671E-02
2.003216E-02
1.791265E-02
1.518028E-02
1.365492E-02
1.190270E-02
1.091281E-02
1.079322E-02
9.720837E-03
7.974191E-03
6.671804E-03
5.528328E-03
5.457162E-03
4.559665E-03
4.024349E-03
3.615382E-03
3.193258E-03
3.306960E-03
1.815005E-03
1.932890E-03
1.861304E-03
2.459907E-03
1.370518E-03
2.225627E-04
7.795164E-05
1.628824E-04
-1.133157E-04
-2.309939E-04
1.098870E-04
-6.936684E-05
6.821654E-04
4.811261E-04
1.776039E-04
2.773304E-04
3.188680E-04
2.624723E-04
1.776723E-04
5.333697E-06
-3.211772E-04
2.566719E-04
-1.566745E-03
-6.991029E-03
-1.275602E-02
5.275829E-04
-2.714709E-04
-1.223004E-04
-6.909355E-05
-4.739978E-04
-4.259253E-04
-5.154238E-05
5.494786E-04
1.798025E-04
4.305197E-04
1.004892E-03
1.097784E-03
9.768860E-04
1.781161E-03
2.095327E-03
1.622248E-03
2.366229E-03
2.158269E-03
2.387371E-03
3.742162E-03
3.469194E-03
3.710877E-03
4.533270E-03
5.623625E-03
7.012607E-03
7.289002E-03
8.563842E-03
9.224218E-03
9.146045E-03
9.926069E-03
1.210992E-02
1.382596E-02
1.437615E-02
1.761558E-02
2.157887E-02
2.521834E-02
2.800704E-02
3.221817E-02
3.712440E-02
4.307877E-02
5.037643E-02
5.916227E-02
6.983634E-02
8.065938E-02
9.114683E-02
1.032086E-01
1.160251E-01
1.329058E-01
1.517104E-01
1.675269E-01
1.863548E-01
2.004880E-01
2.195085E-01
2.379305E-01
2.587830E-01
2.753008E-01
2.917038E-01
3.143711E-01
3.444649E-01
3.634189E-01
3.811133E-01
4.000428E-01
4.320998E-01
4.638405E-01
4.736492E-01
4.878285E-01
5.471576E-01
5.354320E-01
5.543242E-01
6.103363E-01
6.457451E-01
6.228698E-01
6.461034E-01
6.536616E-01
6.886660E-01
7.187055E-01
7.268316E-01
7.663679E-01
7.757577E-01
8.241406E-01
7.738090E-01
7.234811E-01
8.573552E-01
8.391292E-01
8.002835E-01
7.410982E-01
8.433839E-01
8.963572E-01
8.232990E-01
8.706352E-01
8.275509E-01
8.168728E-01
8.500757E-01
8.590174E-01
8.686290E-01
8.294152E-01
8.930566E-01
8.742139E-01
8.347763E-01
8.249114E-01
7.921546E-01
8.284794E-01
8.223904E-01
8.341666E-01
7.733517E-01
7.505091E-01
7.875986E-01
8.058948E-01
7.459127E-01
7.358509E-01
7.442933E-01
7.307084E-01
7.113428E-01
6.836979E-01
7.000008E-01
7.236482E-01
7.118731E-01
6.529982E-01
6.321204E-01
6.372405E-01
6.135172E-01
6.047513E-01
5.679961E-01
5.483624E-01
5.402123E-01
5.140703E-01
4.811267E-01
4.664569E-01
4.465906E-01
4.313891E-01
4.058868E-01
3.740964E-01
3.566460E-01
3.363322E-01
3.197032E-01
3.012518E-01
2.825149E-01
2.609150E-01
2.444788E-01
2.266994E-01
2.101797E-01
1.982686E-01
1.763138E-01
1.582266E-01
1.414290E-01
1.270755E-01
1.148619E-01
1.028905E-01
8.943484E-02
7.808432E-02
6.945674E-02
5.870211E-02
4.981589E-02
4.446960E-02
3.992355E-02
3.601958E-02
3.002669E-02
2.552634E-02
2.310923E-02
2.020588E-02
1.798308E-02
1.613517E-02
1.406352E-02
1.199801E-02
1.048464E-02
1.050699E-02
9.980279E-03
8.238183E-03
7.395546E-03
6.537037E-03
6.152297E-03
4.700196E-03
4.096856E-03
3.874124E-03
3.431228E-03
3.468865E-03
2.579686E-03
1.667048E-03
1.509992E-03
2.145478E-03
2.592358E-03
1.206840E-03
9.232770E-04
1.902564E-04
1.858707E-04
3.448497E-04
-2.932279E-04
-2.769969E-04
6.354168E-04
1.634419E-03
7.776357E-04
1.070583E-04
-2.481574E-04
-1.263268E-04
3.190043E-04
3.128503E-04
2.392243E-04
7.840849E-04
2.657332E-04
-1.169454E-03
-2.526746E-03
1.710995E-04
-1.076407E-04
-6.985585E-04
3.881336E-05
-2.111206E-04
2.713579E-04
3.542785E-04
2.120351E-04
2.060930E-04
3.468688E-04
8.944464E-04
1.530764E-03
1.428662E-03
1.920732E-03
2.094870E-03
1.699010E-03
2.146315E-03
2.016899E-03
2.392371E-03
3.132198E-03
3.777720E-03
3.344379E-03
4.084704E-03
5.090180E-03
5.325055E-03
6.028035E-03
7.129336E-03
8.735174E-03
9.544200E-03
9.957860E-03
1.152205E-02
1.364237E-02
1.545439E-02
1.778126E-02
2.036228E-02
2.459910E-02
2.835412E-02
3.298242E-02
3.806092E-02
4.382353E-02
5.109935E-02
5.884792E-02
7.045464E-02
7.931350E-02
9.015042E-02
1.039753E-01
1.166882E-01
1.308163E-01
1.512542E-01
1.670334E-01
1.845638E-01
2.018707E-01
2.205141E-01
2.393528E-01
2.586712E-01
2.755054E-01
3.051041E-01
3.178242E-01
3.455903E-01
3.607289E-01
3.838896E-01
4.102070E-01
4.331918E-01
4.572546E-01
4.688817E-01
4.771163E-01
5.327065E-01
5.338130E-01
5.474048E-01
5.980939E-01
6.527340E-01
6.336700E-01
6.519512E-01
6.627632E-01
6.991428E-01
7.119162E-01
7.387822E-01
7.782669E-01
7.689977E-01
8.205889E-01
7.737745E-01
7.339410E-01
8.467226E-01
8.307072E-01
8.058719E-01
7.592418E-01
8.449953E-01
8.606780E-01
8.082258E-01
8.617280E-01
8.132965E-01
8.309052E-01
8.364598E-01
8.547655E-01
8.794171E-01
8.553242E-01
9.030235E-01
8.851256E-01
8.344052E-01
8.283056E-01
8.026454E-01
8.192218E-01
8.015044E-01
8.238307E-01
7.629950E-01
7.655266E-01
7.871511E-01
8.148722E-01
7.412922E-01
7.224743E-01
7.383812E-01
7.460915E-01
7.076600E-01
6.950940E-01
7.084721E-01
7.189675E-01
7.243978E-01
6.540887E-01
6.154198E-01
6.242704E-01
6.061203E-01
5.813584E-01
5.815020E-01
5.490723E-01
5.341112E-01
5.216704E-01
4.863909E-01
4.694276E-01
4.314282E-01
4.276188E-01
3.993111E-01
3.799485E-01
3.653960E-01
3.381405E-01
3.189065E-01
3.002111E-01
2.861806E-01
2.621256E-01
2.450128E-01
2.246229E-01
2.086321E-01
1.928559E-01
1.757244E-01
1.578465E-01
1.417469E-01
1.277697E-01
1.140939E-01
1.007765E-01
8.880750E-02
7.752614E-02
6.753328E-02
5.939066E-02
5.144988E-02
4.497950E-02
3.905535E-02
3.538792E-02
2.946214E-02
2.471756E-02
2.371052E-02
2.050044E-02
1.806981E-02
1.573584E-02
1.373517E-02
1.211308E-02
1.269910E-02
1.167096E-02
9.969287E-03
8.369681E-03
7.288422E-03
7.455308E-03
6.665946E-03
5.677050E-03
4.212150E-03
3.631444E-03
3.460619E-03
3.052042E-03
2.215720E-03
1.680245E-03
2.548837E-03
2.380435E-03
2.330818E-03
6.197015E-04
5.027246E-04
6.811825E-04
1.733183E-04
1.613789E-04
3.802977E-04
1.678289E-04
9.230956E-04
1.187913E-03
1.413019E-03
7.020066E-04
2.075868E-04
1.394010E-04
-2.283014E-04
2.286472E-04
2.189573E-04
1.500359E-04
3.578509E-04
6.642914E-05
-9.706252E-05
-1.119249E-04
3.193082E-03
6.565125E-04
-1.001113E-04
4.206058E-04
1.194056E-04
-2.832716E-04
-1.895256E-04
5.833577E-04
-8.351401E-04
1.841545E-03
1.377429E-03
1.799729E-03
1.085245E-03
3.174773E-03
1.169898E-03
3.241763E-03
3.248233E-03
2.228907E-03
2.859719E-03
3.094715E-03
3.790270E-03
3.959456E-03
5.254357E-03
5.827699E-03
5.538324E-03
7.089681E-03
7.673739E-03
1.156946E-02
1.096237E-02
1.270051E-02
1.418644E-02
1.700449E-02
1.982488E-02
1.962131E-02
2.378012E-02
2.991605E-02
3.205651E-02
3.725932E-02
4.520732E-02
5.052188E-02
5.894613E-02
6.803373E-02
8.047778E-02
8.974106E-02
1.059301E-01
1.180673E-01
1.343169E-01
1.499373E-01
1.625694E-01
1.816591E-01
2.011777E-01
2.221058E-01
2.400361E-01
2.538144E-01
2.813200E-01
3.032903E-01
3.168034E-01
3.415616E-01
3.619478E-01
3.893295E-01
4.057353E-01
4.299928E-01
4.586099E-01
4.708820E-01
4.888701E-01
5.157972E-01
5.169963E-01
5.397260E-01
5.794753E-01
6.244948E-01
6.305615E-01
6.493026E-01
6.773862E-01
6.982689E-01
7.209705E-01
7.362513E-01
7.708751E-01
7.625265E-01
7.756351E-01
7.712508E-01
7.880970E-01
8.250861E-01
8.269556E-01
7.971995E-01
7.895042E-01
8.468025E-01
8.353385E-01
8.012771E-01
8.390732E-01
8.028492E-01
8.226110E-01
8.280527E-01
8.320874E-01
8.670835E-01
8.782920E-01
8.996467E-01
8.823157E-01
8.375379E-01
8.109848E-01
8.273775E-01
8.118277E-01
7.890179E-01
8.182643E-01
7.483803E-01
7.630592E-01
7.927816E-01
8.100229E-01
7.498496E-01
6.899248E-01
7.109846E-01
7.553337E-01
6.949843E-01
6.987320E-01
7.055561E-01
6.986478E-01
7.072574E-01
6.638597E-01
6.285129E-01
6.006465E-01
5.939555E-01
5.780000E-01
5.760641E-01
5.576664E-01
5.332443E-01
5.143645E-01
4.717413E-01
4.679566E-01
4.256192E-01
4.428393E-01
4.017611E-01
3.860190E-01
3.624467E-01
3.486001E-01
3.182608E-01
2.999605E-01
2.828765E-01
2.625017E-01
2.400489E-01
2.251313E-01
2.087545E-01
1.944582E-01
1.828548E-01
1.594284E-01
1.448194E-01
1.303267E-01
1.119119E-01
1.006604E-01
8.810682E-02
7.907505E-02
6.883538E-02
6.118754E-02
5.313274E-02
4.393186E-02
3.787506E-02
3.173632E-02
2.972841E-02
2.435397E-02
2.244445E-02
1.988523E-02
1.713259E-02
1.610901E-02
1.455689E-02
1.417770E-02
1.297205E-02
1.113809E-02
9.397048E-03
8.521655E-03
6.763479E-03
6.901664E-03
6.216441E-03
5.362730E-03
3.879584E-03
2.378229E-03
2.707248E-03
2.698012E-03
1.994294E-03
1.956034E-03
2.725556E-03
1.694328E-03
1.780781E-03
8.093798E-04
5.360449E-04
5.234748E-04
-1.383754E-04
-1.251448E-04
1.447821E-04
7.467708E-05
2.834808E-04
6.811049E-04
4.136692E-04
5.601050E-04
9.784140E-04
8.647202E-04
4.297505E-04
6.420795E-04
3.789060E-04
7.135850E-05
6.826025E-04
9.594381E-04
1.039988E-03
4.274756E-05
5.836927E-04
1.931212E-04
2.824729E-04
-1.215951E-04
2.501233E-04
3.373194E-04
9.615992E-04
1.494060E-03
1.005462E-03
1.787652E-03
1.580887E-03
8.010597E-04
7.893752E-04
1.633477E-03
9.684562E-04
1.402125E-03
2.044335E-03
2.108814E-03
3.278925E-03
1.671350E-03
3.169978E-03
4.684782E-03
3.932235E-03
4.454721E-03
5.894550E-03
7.049278E-03
8.235677E-03
9.897100E-03
1.156977E-02
1.098188E-02
1.501365E-02
1.713406E-02
1.938908E-02
2.141935E-02
2.630881E-02
2.821958E-02
3.458488E-02
3.980595E-02
4.609725E-02
5.049013E-02
6.061957E-02
6.777462E-02
7.872331E-02
9.173010E-02
1.012325E-01
1.228882E-01
1.330074E-01
1.477964E-01
1.642687E-01
1.821526E-01
2.001383E-01
2.198778E-01
2.383654E-01
2.626301E-01
2.805018E-01
2.985946E-01
3.181077E-01
3.481272E-01
3.683300E-01
3.949330E-01
4.084533E-01
4.300967E-01
4.676846E-01
4.583042E-01
4.903550E-01
5.058021E-01
5.097654E-01
5.493890E-01
5.711595E-01
6.267709E-01
6.378534E-01
6.492675E-01
6.687319E-01
6.873715E-01
7.099136E-01
7.300824E-01
7.704301E-01
7.389389E-01
7.433638E-01
7.696685E-01
8.053220E-01
8.274237E-01
7.926497E-01
7.762209E-01
7.804196E-01
8.505054E-01
8.382523E-01
7.937656E-01
8.111724E-01
8.059343E-01
8.290027E-01
8.314582E-01
8.178841E-01
8.431106E-01
8.834265E-01
8.929579E-01
8.732337E-01
8.332515E-01
8.123903E-01
8.376122E-01
8.070733E-01
8.150121E-01
8.233402E-01
7.735412E-01
7.794135E-01
8.033173E-01
8.185565E-01
7.790673E-01
7.106185E-01
7.052345E-01
7.441529E-01
6.951306E-01
6.892395E-01
7.008896E-01
6.957660E-01
6.840846E-01
6.712196E-01
6.353553E-01
5.976273E-01
5.862579E-01
5.822862E-01
5.629831E-01
5.453457E-01
5.282644E-01
5.057181E-01
4.795776E-01
4.668158E-01
4.379640E-01
4.284507E-01
3.982530E-01
3.772309E-01
3.569088E-01
3.471248E-01
3.274596E-01
3.013896E-01
2.808139E-01
2.597804E-01
2.427416E-01
2.268563E-01
2.079663E-01
1.895528E-01
1.751492E-01
1.591715E-01
1.459595E-01
1.293337E-01
1.126436E-01
1.032045E-01
8.930572E-02
7.883355E-02
6.865929E-02
6.125972E-02
5.277843E-02
4.711517E-02
3.934630E-02
3.407783E-02
3.195565E-02
2.617693E-02
2.412268E-02
1.927581E-02
1.920080E-02
1.771581E-02
1.557115E-02
1.269111E-02
1.058798E-02
9.782924E-03
8.618143E-03
7.913442E-03
6.899415E-03
6.237668E-03
6.547447E-03
5.558884E-03
4.652479E-03
4.934829E-03
4.117079E-03
3.729370E-03
2.368862E-03
2.862472E-03
1.268182E-03
1.028761E-03
1.499414E-03
2.492083E-03
1.430003E-03
9.186631E-04
6.585042E-04
9.442139E-04
9.106157E-04
1.023105E-03
1.804998E-03
2.428839E-03
1.814139E-03
1.395967E-03
8.751251E-04
8.647381E-04
1.301138E-03
2.174726E-03
5.442051E-04
9.769199E-05
2.374727E-03
4.346162E-03
6.236561E-03
1.367868E-04
-1.753907E-04
1.030793E-03
8.702955E-04
1.737065E-04
1.058969E-03
9.304209E-04
1.148581E-03
8.139158E-04
5.572148E-04
7.824755E-04
1.143948E-03
1.765524E-04
1.009444E-03
1.622409E-03
1.384905E-03
2.438285E-03
2.626009E-03
2.384477E-03
3.672303E-03
3.840819E-03
4.635982E-03
4.208626E-03
4.881353E-03
4.782358E-03
5.990143E-03
8.598447E-03
9.259870E-03
1.021626E-02
1.181192E-02
1.279622E-02
1.411336E-02
1.451569E-02
1.643665E-02
2.063563E-02
2.465944E-02
2.729720E-02
3.343936E-02
4.007256E-02
4.586410E-02
5.218871E-02
6.124856E-02
6.716437E-02
7.846992E-02
9.092744E-02
1.031791E-01
1.199963E-01
1.337203E-01
1.457692E-01
1.613085E-01
1.810339E-01
2.005758E-01
2.201852E-01
2.390896E-01
2.604910E-01
2.769361E-01
3.015435E-01
3.188274E-01
3.401609E-01
3.597563E-01
3.837936E-01
4.022108E-01
4.341988E-01
4.512820E-01
4.611565E-01
4.802932E-01
5.028581E-01
5.433056E-01
5.582280E-01
5.909441E-01
6.237449E-01
6.216067E-01
6.526922E-01
6.731259E-01
6.820774E-01
6.858980E-01
7.805573E-01
7.680640E-01
7.151031E-01
7.197475E-01
7.745470E-01
7.937649E-01
8.049980E-01
7.764456E-01
7.382970E-01
7.698170E-01
8.766021E-01
8.244655E-01
7.554570E-01
8.020811E-01
8.504662E-01
8.163301E-01
8.072187E-01
8.095365E-01
8.338609E-01
9.191632E-01
8.302962E-01
8.723851E-01
8.044337E-01
8.318725E-01
8.572185E-01
8.148350E-01
8.294285E-01
8.249986E-01
7.842397E-01
8.189343E-01
7.893596E-01
8.188445E-01
7.738236E-01
7.167231E-01
7.179099E-01
7.160643E-01
6.813866E-01
6.826021E-01
6.866002E-01
6.922329E-01
6.756043E-01
6.574576E-01
6.248547E-01
5.807533E-01
5.916207E-01
6.021489E-01
5.752931E-01
5.429884E-01
5.296527E-01
5.104326E-01
4.687689E-01
4.505787E-01
4.530438E-01
4.295196E-01
3.925330E-01
3.783795E-01
3.540892E-01
3.437692E-01
3.232550E-01
2.969625E-01
2.804286E-01
2.621078E-01
2.440236E-01
2.278422E-01
2.121701E-01
1.896633E-01
1.741330E-01
1.581326E-01
1.408043E-01
1.263648E-01
1.125693E-01
1.012448E-01
9.127899E-02
7.870757E-02
6.796845E-02
6.112893E-02
5.273684E-02
4.634059E-02
4.024289E-02
3.499430E-02
2.934925E-02
2.549190E-02
2.337854E-02
2.084796E-02
1.970014E-02
1.752064E-02
1.496417E-02
1.271244E-02
1.071543E-02
9.336122E-03
8.751899E-03
8.280933E-03
7.549607E-03
6.996069E-03
6.283321E-03
5.140851E-03
5.057728E-03
5.154462E-03
4.118089E-03
3.130225E-03
2.722736E-03
2.631800E-03
2.224618E-03
2.030861E-03
1.715086E-03
1.166100E-03
9.503437E-04
1.366965E-03
1.207615E-03
1.347057E-03
1.876674E-03
2.041427E-03
2.300900E-03
3.928705E-03
2.074523E-03
1.760750E-03
1.122799E-03
5.857423E-04
2.792656E-03
3.723377E-03
2.364709E-03
1.595073E-03
4.079692E-03
8.121657E-03
1.232179E-02
-5.614298E-06
-1.308773E-04
1.626001E-03
1.706171E-03
6.400422E-04
1.439595E-03
1.232959E-03
3.748937E-02
1.749366E-02
-2.509450E-02
3.484329E-03
3.807466E-04
2.957341E-04
7.333148E-04
2.054732E-03
2.200034E-03
2.491652E-03
2.051863E-03
2.164098E-03
3.142020E-03
4.544536E-03
3.274927E-03
2.583397E-03
4.640369E-03
6.293669E-03
6.800051E-03
8.672407E-03
8.822682E-03
1.042166E-02
1.119997E-02
1.218035E-02
1.326664E-02
1.586721E-02
1.815379E-02
2.020051E-02
2.476616E-02
2.629562E-02
3.095131E-02
3.869216E-02
4.393370E-02
5.364379E-02
6.004260E-02
6.841921E-02
7.905360E-02
8.863343E-02
1.047610E-01
1.214538E-01
1.319140E-01
1.478143E-01
1.622645E-01
1.797261E-01
1.993091E-01
2.183527E-01
2.390479E-01
2.592998E-01
2.753097E-01
2.962986E-01
3.147494E-01
3.357054E-01
3.558058E-01
3.742060E-01
3.996758E-01
4.278459E-01
4.618975E-01
4.736593E-01
4.774365E-01
5.031989E-01
5.496013E-01
5.736454E-01
5.787609E-01
6.207010E-01
6.079354E-01
6.531346E-01
6.644541E-01
6.851248E-01
7.164719E-01
7.634636E-01
7.742411E-01
7.379530E-01
7.167707E-01
7.460756E-01
7.672266E-01
7.917406E-01
7.599778E-01
7.601575E-01
7.913982E-01
8.407476E-01
8.163530E-01
7.583422E-01
7.669746E-01
8.307604E-01
8.307511E-01
8.150791E-01
8.226699E-01
8.305304E-01
8.705961E-01
8.462193E-01
8.504364E-01
7.921110E-01
8.218675E-01
8.646845E-01
8.288784E-01
8.427412E-01
7.964170E-01
8.009949E-01
8.366475E-01
8.139730E-01
8.356576E-01
7.878951E-01
7.335854E-01
7.387004E-01
7.036118E-01
6.913945E-01
6.710028E-01
6.823216E-01
6.692869E-01
6.581534E-01
6.444068E-01
6.314082E-01
5.891877E-01
5.985543E-01
5.827604E-01
5.453890E-01
5.452309E-01
5.447872E-01
4.974599E-01
4.662492E-01
4.509624E-01
4.484617E-01
4.162236E-01
3.968011E-01
3.855017E-01
3.612391E-01
3.441800E-01
3.338258E-01
2.983655E-01
2.832582E-01
2.644638E-01
2.503502E-01
2.310749E-01
2.088349E-01
1.894058E-01
1.755087E-01
1.599044E-01
1.416738E-01
1.281519E-01
1.140805E-01
1.025979E-01
9.080438E-02
8.099311E-02
7.039828E-02
6.224912E-02
5.270286E-02
4.724174E-02
3.800793E-02
3.399040E-02
2.899371E-02
2.636998E-02
2.378364E-02
2.005461E-02
1.847278E-02
1.817020E-02
1.660424E-02
1.341686E-02
1.053234E-02
1.031959E-02
7.946140E-03
8.239881E-03
7.119560E-03
6.223916E-03
5.430123E-03
4.510052E-03
4.014273E-03
4.064249E-03
3.074588E-03
2.752952E-03
1.883704E-03
1.844941E-03
2.129027E-03
1.452529E-03
8.899142E-04
1.218936E-03
2.214918E-03
1.197642E-03
3.971325E-04
7.031108E-04
1.216459E-03
1.271203E-03
1.180721E-03
1.443036E-03
2.001934E-04
3.171529E-04
5.980194E-04
5.727021E-04
1.878400E-03
3.487047E-03
5.091919E-03
4.781861E-03
2.469731E-02
9.696815E-02
1.693523E-01
8.502264E-04
1.611804E-03
1.730760E-03
1.060303E-03
4.358285E-04
6.457527E-04
1.447560E-02
1.988735E-02
9.231082E-03
-1.705140E-02
-1.733596E-02
4.016788E-04
9.016257E-04
1.550546E-03
1.137198E-03
4.536996E-04
7.357563E-04
2.073212E-03
2.580667E-03
2.924067E-03
3.495331E-03
3.615089E-03
3.673688E-03
4.110547E-03
5.261112E-03
6.186321E-03
7.100935E-03
8.110234E-03
9.104013E-03
1.025363E-02
1.210911E-02
1.369281E-02
1.610749E-02
1.881762E-02
2.182662E-02
2.513186E-02
2.829081E-02
3.347016E-02
3.888450E-02
4.401774E-02
5.133511E-02
5.909834E-02
6.731575E-02
7.891598E-02
8.963648E-02
1.038155E-01
1.177614E-01
1.320415E-01
1.479101E-01
1.666353E-01
1.853339E-01
2.006729E-01
2.166416E-01
2.381055E-01
2.566111E-01
2.809598E-01
3.002121E-01
3.157294E-01
3.350903E-01
3.535582E-01
3.856841E-01
4.129480E-01
4.388485E-01
4.515703E-01
4.524996E-01
4.896867E-01
5.052476E-01
5.749879E-01
5.877490E-01
6.093113E-01
6.088092E-01
6.316715E-01
6.476149E-01
6.812872E-01
7.014774E-01
7.132594E-01
7.805531E-01
7.803972E-01
7.636244E-01
7.012214E-01
7.545302E-01
7.974815E-01
7.873024E-01
7.581550E-01
7.840879E-01
7.802869E-01
7.881047E-01
8.349502E-01
7.489995E-01
8.048331E-01
8.578334E-01
8.097468E-01
8.285899E-01
8.248878E-01
8.298166E-01
8.457328E-01
8.877897E-01
8.533586E-01
7.814838E-01
8.308017E-01
8.640514E-01
8.052001E-01
8.442179E-01
8.159685E-01
7.768381E-01
8.518540E-01
7.991967E-01
7.976362E-01
7.768562E-01
7.324983E-01
7.379254E-01
7.261301E-01
6.640374E-01
6.620275E-01
6.896260E-01
6.711200E-01
6.425771E-01
6.360922E-01
6.234007E-01
6.104795E-01
5.879050E-01
5.678659E-01
5.339059E-01
5.275816E-01
5.533488E-01
4.970041E-01
4.619369E-01
4.573266E-01
4.462700E-01
4.173199E-01
3.963107E-01
3.804814E-01
3.724830E-01
3.459781E-01
3.197810E-01
2.982900E-01
2.819607E-01
2.630745E-01
2.477151E-01
2.285413E-01
2.079883E-01
1.897133E-01
1.751952E-01
1.626321E-01
1.459014E-01
1.278859E-01
1.141195E-01
1.023052E-01
8.979597E-02
7.904467E-02
6.867821E-02
6.077561E-02
5.261193E-02
4.665500E-02
4.067341E-02
3.511475E-02
2.954516E-02
2.712880E-02
2.421232E-02
2.106752E-02
1.807965E-02
1.734382E-02
1.658916E-02
1.456195E-02
1.124066E-02
9.325317E-03
7.641255E-03
7.056709E-03
7.554270E-03
7.984725E-03
6.572523E-03
5.115866E-03
5.078568E-03
4.706625E-03
3.316094E-03
1.979754E-03
1.757309E-03
1.830691E-03
8.384757E-04
4.042667E-04
8.257667E-04
7.955736E-04
4.796563E-04
3.146231E-04
3.554351E-04
9.783024E-05
1.506371E-03
9.860306E-04
4.913090E-04
1.425925E-03
6.321829E-04
8.792691E-04
1.251474E-03
2.391921E-03
3.944333E-03
7.674628E-03
6.383937E-03
5.818069E-03
1.020206E-02
2.543013E-02
4.098616E-02
5.301017E-04
3.230922E-04
8.847590E-04
1.166972E-03
6.919129E-04
7.136712E-04
2.144605E-02
2.568639E-02
2.338046E-03
-1.404960E-02
1.691505E-02
3.139478E-04
1.017876E-03
5.585499E-04
9.125357E-04
1.838758E-03
2.801460E-03
2.938336E-03
3.024388E-03
2.512399E-03
3.258960E-03
4.493071E-03
4.918182E-03
4.854600E-03
6.675408E-03
6.545823E-03
6.705165E-03
8.864215E-03
1.053971E-02
1.083987E-02
1.281610E-02
1.461628E-02
1.659581E-02
1.948876E-02
2.149623E-02
2.588526E-02
2.915774E-02
3.314773E-02
3.854033E-02
4.382578E-02
5.228471E-02
5.839524E-02
6.796487E-02
7.948164E-02
8.967721E-02
1.040452E-01
1.178969E-01
1.334989E-01
1.490011E-01
1.691550E-01
1.835787E-01
2.004473E-01
2.218058E-01
2.355295E-01
2.527430E-01
2.786811E-01
2.972967E-01
3.161584E-01
3.379047E-01
3.572359E-01
3.794534E-01
4.026122E-01
4.291616E-01
4.425487E-01
4.609472E-01
4.953337E-01
5.129416E-01
5.754330E-01
5.891973E-01
6.045937E-01
6.004923E-01
6.498440E-01
6.679930E-01
6.817512E-01
7.045723E-01
7.270172E-01
7.661244E-01
7.785096E-01
7.638900E-01
7.412618E-01
7.413448E-01
7.840797E-01
7.809256E-01
7.491139E-01
7.912141E-01
7.780678E-01
7.831291E-01
8.075673E-01
7.716335E-01
8.023564E-01
8.622957E-01
8.343320E-01
8.345853E-01
8.354332E-01
8.241293E-01
8.234851E-01
9.147218E-01
8.668886E-01
7.992832E-01
8.318611E-01
8.478845E-01
8.006228E-01
8.494894E-01
7.700452E-01
7.670017E-01
8.120988E-01
8.077938E-01
7.758064E-01
7.604181E-01
7.424750E-01
7.333172E-01
6.928750E-01
6.530966E-01
6.744666E-01
7.037451E-01
6.534588E-01
6.376568E-01
6.279982E-01
6.306127E-01
6.152558E-01
5.916928E-01
5.715805E-01
5.461557E-01
5.324140E-01
5.406163E-01
4.992571E-01
4.660843E-01
4.637972E-01
4.426946E-01
4.306955E-01
3.969682E-01
3.743053E-01
3.732810E-01
3.516857E-01
3.222542E-01
3.022805E-01
2.869681E-01
2.634127E-01
2.479309E-01
2.291332E-01
2.071509E-01
1.905394E-01
1.727594E-01
1.604594E-01
1.434514E-01
1.289163E-01
1.141547E-01
1.011991E-01
9.070485E-02
8.203330E-02
6.965973E-02
6.186037E-02
5.371690E-02
4.737760E-02
4.055315E-02
3.620848E-02
3.127211E-02
2.810880E-02
2.459760E-02
2.171497E-02
1.745176E-02
1.635106E-02
1.461293E-02
1.268972E-02
1.099148E-02
1.037192E-02
7.241875E-03
7.512101E-03
6.902924E-03
6.800485E-03
6.255009E-03
4.895898E-03
4.567160E-03
4.023127E-03
3.293548E-03
2.076169E-03
2.098108E-03
1.495910E-03
9.220958E-04
1.461239E-03
6.683648E-05
-9.501887E-05
1.950542E-04
-9.756880E-05
4.201511E-04
3.967438E-04
1.302709E-03
1.606691E-03
1.719932E-03
2.768308E-03
2.685978E-03
3.743361E-03
3.394145E-03
3.309774E-03
3.965674E-03
6.325513E-03
6.330819E-03
5.604735E-03
5.815120E-03
8.199165E-03
1.062022E-02
-3.486866E-04
-4.520352E-04
-1.929092E-04
6.284568E-05
3.128703E-04
-4.087569E-04
6.967451E-02
-4.605019E-03
-1.715251E-03
-1.687969E-02
-6.229634E-02
9.424888E-04
1.093710E-03
1.211816E-03
1.918916E-03
2.154579E-03
2.181764E-03
3.361072E-03
2.839041E-03
3.273206E-03
3.669068E-03
3.689969E-03
4.451835E-03
5.002714E-03
5.370493E-03
5.741965E-03
7.313999E-03
7.702120E-03
9.373264E-03
1.154216E-02
1.385836E-02
1.614744E-02
1.727150E-02
1.847121E-02
2.245278E-02
2.473986E-02
2.803959E-02
3.337747E-02
3.752242E-02
4.523787E-02
5.223154E-02
5.934466E-02
6.952833E-02
7.836484E-02
9.000530E-02
1.030442E-01
1.179930E-01
1.328753E-01
1.475657E-01
1.671555E-01
1.799905E-01
1.976779E-01
2.166637E-01
2.347756E-01
2.552573E-01
2.770712E-01
2.975581E-01
3.241534E-01
3.485735E-01
3.611569E-01
3.823068E-01
4.047577E-01
4.188970E-01
4.422637E-01
4.722290E-01
4.968889E-01
5.170787E-01
5.639709E-01
5.655817E-01
6.059863E-01
6.053563E-01
6.583897E-01
6.761745E-01
6.817623E-01
7.202517E-01
7.306751E-01
7.510254E-01
7.647290E-01
7.651247E-01
7.746102E-01
7.274491E-01
7.728893E-01
7.907988E-01
7.453583E-01
8.054808E-01
7.787736E-01
7.782859E-01
7.813384E-01
7.751020E-01
8.296903E-01
8.599112E-01
8.129683E-01
8.248839E-01
8.456430E-01
8.434496E-01
8.232333E-01
9.206041E-01
8.705766E-01
7.910742E-01
8.199711E-01
8.314657E-01
8.062972E-01
8.367527E-01
7.760716E-01
7.243339E-01
7.781187E-01
7.861213E-01
7.547498E-01
7.338831E-01
7.466321E-01
7.413385E-01
6.891218E-01
6.543982E-01
6.908007E-01
7.058775E-01
6.585879E-01
6.362156E-01
6.378681E-01
6.563980E-01
6.080220E-01
5.938483E-01
5.780070E-01
5.539972E-01
5.531641E-01
5.228568E-01
4.980598E-01
4.667497E-01
4.658196E-01
4.434169E-01
4.332956E-01
4.081714E-01
3.844825E-01
3.750491E-01
3.541270E-01
3.246302E-01
3.082729E-01
2.880657E-01
2.672829E-01
2.469629E-01
2.254738E-01
2.080815E-01
1.908032E-01
1.764147E-01
1.647195E-01
1.412905E-01
1.277800E-01
1.132315E-01
1.019454E-01
8.888078E-02
7.860753E-02
6.844498E-02
6.141994E-02
5.337494E-02
4.688330E-02
4.076314E-02
3.619499E-02
3.119126E-02
2.623209E-02
2.312999E-02
1.967181E-02
1.785260E-02
1.585024E-02
1.323803E-02
1.339531E-02
1.275338E-02
1.043183E-02
8.659874E-03
7.787906E-03
7.805163E-03
7.718831E-03
6.321734E-03
4.940679E-03
4.400106E-03
4.031256E-03
3.099117E-03
2.482775E-03
2.296452E-03
1.180933E-03
2.043514E-03
2.586507E-03
1.432791E-03
6.257184E-04
6.100914E-04
4.198330E-04
4.256008E-05
9.733173E-04
1.113096E-03
1.526300E-03
6.855827E-04
8.720889E-04
3.377974E-04
1.194332E-03
2.090297E-03
1.595508E-03
2.028488E-03
2.578409E-03
3.034939E-03
3.088158E-03
3.925461E-03
5.415375E-03
6.876125E-03
-3.205893E-04
-2.534698E-04
-3.415193E-04
-5.118645E-05
-3.167302E-03
-6.676686E-03
7.586444E-02
2.922082E-02
5.089016E-03
-8.278695E-03
-3.972684E-02
1.333909E-02
1.157663E-03
2.011275E-03
3.191159E-03
3.296675E-03
2.748684E-03
2.869863E-03
3.737590E-03
3.733478E-03
3.295887E-03
3.504264E-03
4.312975E-03
5.196662E-03
5.806545E-03
7.615203E-03
8.144877E-03
8.688673E-03
9.530839E-03
1.183611E-02
1.361609E-02
1.450622E-02
1.545107E-02
1.989045E-02
2.346567E-02
2.492787E-02
2.818819E-02
3.340356E-02
3.959034E-02
4.762865E-02
5.322517E-02
5.780031E-02
6.964745E-02
7.977696E-02
8.992601E-02
1.041147E-01
1.175816E-01
1.335310E-01
1.481294E-01
1.646711E-01
1.817983E-01
1.977513E-01
2.155016E-01
2.377729E-01
2.536363E-01
2.760761E-01
2.933825E-01
3.247528E-01
3.547578E-01
3.575811E-01
3.822267E-01
4.129527E-01
4.094443E-01
4.611282E-01
4.781347E-01
4.908533E-01
5.255093E-01
5.576815E-01
5.713776E-01
6.053011E-01
5.867678E-01
6.469444E-01
6.661422E-01
6.964758E-01
7.030994E-01
7.321696E-01
7.204266E-01
7.717600E-01
7.472080E-01
7.625050E-01
7.336082E-01
7.514204E-01
8.004059E-01
7.652192E-01
8.247017E-01
7.899586E-01
7.809883E-01
7.857647E-01
7.840310E-01
8.359421E-01
8.553051E-01
8.074557E-01
8.136779E-01
8.577182E-01
8.739537E-01
8.669750E-01
8.996819E-01
8.884558E-01
8.069615E-01
7.949475E-01
8.268817E-01
8.222495E-01
8.419457E-01
7.959789E-01
7.407476E-01
7.672082E-01
7.686705E-01
7.383105E-01
7.286482E-01
7.407536E-01
7.483625E-01
6.996102E-01
6.676969E-01
6.690483E-01
7.020435E-01
6.659456E-01
6.317434E-01
6.423454E-01
6.551383E-01
6.079269E-01
6.001078E-01
5.882599E-01
5.641702E-01
5.456324E-01
5.322293E-01
4.941291E-01
4.865807E-01
4.661914E-01
4.482068E-01
4.407009E-01
4.092243E-01
3.827337E-01
3.627178E-01
3.411991E-01
3.202469E-01
3.042724E-01
2.870908E-01
2.624582E-01
2.408603E-01
2.237920E-01
2.048000E-01
1.919374E-01
1.747845E-01
1.593212E-01
1.411045E-01
1.285571E-01
1.125660E-01
1.031047E-01
9.222985E-02
7.857607E-02
6.858579E-02
6.001774E-02
5.331763E-02
4.729139E-02
4.067075E-02
3.543750E-02
3.220093E-02
2.803859E-02
2.283622E-02
2.010573E-02
1.828797E-02
1.505129E-02
1.268991E-02
1.449341E-02
1.330779E-02
1.052224E-02
9.616857E-03
7.974246E-03
7.448090E-03
7.332101E-03
4.880056E-03
5.068358E-03
4.631275E-03
3.523655E-03
2.997256E-03
2.474368E-03
3.154995E-03
2.378144E-03
1.576224E-03
1.012328E-03
1.043210E-03
6.923526E-04
2.410444E-04
2.204799E-04
6.881228E-04
3.778438E-04
5.587045E-04
5.615210E-04
2.918385E-06
9.083432E-04
-2.775324E-04
-9.558295E-05
2.390233E-04
2.046084E-04
8.551438E-04
5.485860E-04
7.999383E-04
1.926016E-04
1.480794E-03
1.656286E-03
1.662806E-03
-1.294318E-04
-2.403610E-04
-4.829887E-04
-3.834392E-04
-3.599183E-03
-1.642543E-03
7.469278E-03
3.915737E-02
1.132158E-02
-6.310476E-03
7.510279E-03
-2.019268E-02
6.082084E-04
7.325773E-04
2.367268E-03
1.865460E-03
1.424966E-03
1.961637E-03
2.939322E-03
3.740756E-03
3.524883E-03
3.819864E-03
5.417420E-03
4.833707E-03
5.511644E-03
5.542986E-03
7.123893E-03
7.660856E-03
9.299119E-03
9.657668E-03
1.066501E-02
1.364235E-02
1.525846E-02
1.793150E-02
2.238205E-02
2.481347E-02
2.813267E-02
3.084936E-02
3.908326E-02
4.741970E-02
5.361724E-02
5.927478E-02
6.945163E-02
7.953403E-02
8.960117E-02
1.028559E-01
1.159650E-01
1.305315E-01
1.459151E-01
1.641013E-01
1.827785E-01
1.990234E-01
2.165653E-01
2.327456E-01
2.535433E-01
2.746810E-01
2.916555E-01
3.235985E-01
3.566816E-01
3.597148E-01
3.841183E-01
4.100756E-01
4.205823E-01
4.488212E-01
4.864960E-01
5.029083E-01
5.285163E-01
5.531866E-01
5.863053E-01
5.897006E-01
5.961488E-01
6.312485E-01
6.709624E-01
6.776321E-01
6.889639E-01
6.997723E-01
7.059568E-01
7.438296E-01
7.321343E-01
7.653484E-01
7.443104E-01
7.855612E-01
7.825009E-01
7.634106E-01
8.195333E-01
7.827181E-01
8.138254E-01
7.908394E-01
7.759869E-01
8.365913E-01
8.549828E-01
7.962684E-01
8.325520E-01
8.539345E-01
8.776335E-01
8.774393E-01
8.773088E-01
9.147135E-01
8.428198E-01
8.014889E-01
8.274119E-01
7.952550E-01
8.060597E-01
7.673537E-01
7.871999E-01
7.915524E-01
7.296207E-01
7.492522E-01
7.341899E-01
7.662728E-01
7.507687E-01
7.374158E-01
6.942996E-01
6.652297E-01
7.279269E-01
6.840518E-01
6.216570E-01
6.433208E-01
6.918401E-01
5.969123E-01
5.911018E-01
6.196273E-01
5.588047E-01
5.638793E-01
5.307257E-01
4.809409E-01
5.115177E-01
4.580674E-01
4.477392E-01
4.330096E-01
3.975387E-01
3.764492E-01
3.530334E-01
3.360895E-01
3.256170E-01
3.008939E-01
2.889113E-01
2.598117E-01
2.449981E-01
2.259982E-01
2.124955E-01
1.888453E-01
1.710559E-01
1.620063E-01
1.430856E-01
1.276715E-01
1.125023E-01
1.022872E-01
9.155948E-02
7.770856E-02
6.928751E-02
5.917486E-02
5.392621E-02
4.932038E-02
4.030395E-02
3.654285E-02
3.172560E-02
2.723041E-02
2.436082E-02
2.033926E-02
1.775804E-02
1.588395E-02
1.392878E-02
1.268444E-02
1.197994E-02
9.838138E-03
8.394724E-03
8.405389E-03
7.852088E-03
6.859316E-03
5.488642E-03
5.433524E-03
4.659938E-03
3.569141E-03
3.226045E-03
3.042080E-03
3.047851E-03
2.136111E-03
1.709660E-03
1.426944E-03
1.468355E-03
9.093135E-04
1.055230E-03
5.753722E-04
4.610599E-04
2.122125E-04
4.967334E-04
1.014205E-03
1.123849E-03
8.576338E-04
4.466996E-04
3.897838E-04
8.793285E-04
1.206172E-03
8.418588E-04
4.333465E-04
2.078750E-04
1.959709E-04
1.391916E-03
1.701598E-03
1.499798E-03
-1.537017E-04
-5.305651E-04
-4.668645E-04
-5.722958E-04
-4.295682E-03
-1.270654E-02
1.561679E-01
5.137592E-02
-3.894325E-03
-5.136668E-03
-1.566428E-01
2.057050E-02
1.199892E-03
1.498047E-03
1.600479E-03
1.553369E-03
2.567671E-03
2.581096E-03
2.302777E-03
2.653443E-03
3.551870E-03
3.459733E-03
4.369690E-03
4.364955E-03
5.471411E-03
6.759998E-03
7.631770E-03
8.080472E-03
8.208769E-03
9.020579E-03
1.046518E-02
1.327606E-02
1.659851E-02
1.838145E-02
2.061193E-02
2.501215E-02
2.876296E-02
3.264244E-02
3.841104E-02
4.604045E-02
5.385720E-02
6.367431E-02
7.110163E-02
8.110058E-02
8.698853E-02
1.038791E-01
1.194050E-01
1.337052E-01
1.453799E-01
1.619760E-01
1.804536E-01
1.987515E-01
2.225079E-01
2.371695E-01
2.591786E-01
2.760750E-01
2.925491E-01
3.209346E-01
3.441060E-01
3.619377E-01
3.752594E-01
3.919930E-01
4.128258E-01
4.500243E-01
4.871836E-01
4.963298E-01
5.214587E-01
5.485493E-01
5.757615E-01
5.982448E-01
6.070628E-01
6.337309E-01
6.541928E-01
6.779485E-01
6.917426E-01
7.010551E-01
6.843946E-01
7.535393E-01
7.463561E-01
7.430584E-01
7.305237E-01
7.965257E-01
7.818778E-01
7.892383E-01
8.272216E-01
8.046249E-01
8.321122E-01
7.791245E-01
7.672938E-01
8.317005E-01
8.576715E-01
7.961430E-01
8.332738E-01
8.564380E-01
8.511908E-01
8.706525E-01
8.730149E-01
9.146283E-01
8.727747E-01
8.082338E-01
8.113883E-01
8.032888E-01
7.864947E-01
7.650848E-01
7.922781E-01
8.052095E-01
7.551376E-01
7.601144E-01
7.698018E-01
7.914974E-01
7.330443E-01
7.550808E-01
7.305042E-01
7.059512E-01
7.331635E-01
6.806615E-01
6.508956E-01
6.618168E-01
6.791000E-01
6.126154E-01
6.096344E-01
6.045033E-01
5.575036E-01
5.616484E-01
5.359189E-01
4.987824E-01
5.080741E-01
4.643134E-01
4.410616E-01
4.229735E-01
4.030721E-01
3.776541E-01
3.572944E-01
3.388619E-01
3.199831E-01
2.968494E-01
2.832209E-01
2.633117E-01
2.469324E-01
2.262691E-01
2.103116E-01
1.882811E-01
1.716246E-01
1.589366E-01
1.436511E-01
1.252578E-01
1.124549E-01
1.002877E-01
9.052753E-02
7.957938E-02
6.842933E-02
6.074767E-02
5.486444E-02
4.798551E-02
4.033986E-02
3.531541E-02
3.095553E-02
2.637723E-02
2.387427E-02
1.872680E-02
1.699389E-02
1.617716E-02
1.327639E-02
1.360494E-02
1.169824E-02
9.710725E-03
8.982335E-03
7.777549E-03
7.284880E-03
6.847190E-03
5.378430E-03
4.238315E-03
4.172719E-03
3.328834E-03
2.894763E-03
3.186164E-03
2.907192E-03
2.969792E-03
2.495988E-03
1.270898E-03
1.540746E-03
1.884581E-03
8.288500E-04
2.941135E-04
8.971213E-04
8.116970E-04
2.320841E-04
-3.096338E-05
1.177262E-04
2.447890E-04
1.317965E-03
8.252977E-04
7.569600E-04
5.854200E-04
9.769407E-04
1.264910E-03
1.205979E-03
7.463670E-04
1.447615E-03
2.072066E-03
2.830495E-03
-2.816309E-04
-5.640953E-04
-6.133671E-04
-8.384245E-04
-3.615905E-03
-7.950267E-03
1.917368E-01
-3.779723E-02
3.675800E-03
-4.796405E-03
-3.287244E-02
4.176301E-03
1.559107E-04
4.018974E-04
1.191054E-03
7.172982E-04
1.350775E-03
2.964960E-03
3.152056E-03
3.477883E-03
3.564576E-03
3.566420E-03
3.290443E-03
3.835515E-03
4.757299E-03
6.425544E-03
8.077211E-03
8.565668E-03
9.835453E-03
1.069876E-02
1.204849E-02
1.327820E-02
1.620670E-02
1.944146E-02
2.320956E-02
2.579992E-02
2.943312E-02
3.508469E-02
3.897676E-02
4.637588E-02
5.389078E-02
6.054742E-02
7.151135E-02
8.043110E-02
9.058056E-02
1.036093E-01
1.163788E-01
1.329382E-01
1.456216E-01
1.625847E-01
1.802309E-01
1.997830E-01
2.197909E-01
2.367530E-01
2.591434E-01
2.766128E-01
2.919452E-01
3.115405E-01
3.326162E-01
3.547313E-01
3.716315E-01
3.960856E-01
4.257690E-01
4.404513E-01
4.762951E-01
4.860445E-01
5.132214E-01
5.479640E-01
5.659474E-01
6.061744E-01
6.106181E-01
6.171304E-01
6.471536E-01
6.602213E-01
6.942749E-01
6.997782E-01
6.827454E-01
7.412441E-01
7.495593E-01
7.383728E-01
7.372045E-01
8.078637E-01
8.268242E-01
8.152986E-01
8.482007E-01
8.404910E-01
8.313851E-01
7.844366E-01
7.860991E-01
8.517524E-01
8.557852E-01
7.803318E-01
8.210693E-01
8.281217E-01
8.433807E-01
8.506677E-01
8.685527E-01
9.099672E-01
8.619827E-01
8.186526E-01
8.259515E-01
7.875993E-01
7.591762E-01
7.651807E-01
8.073171E-01
8.107728E-01
7.676036E-01
7.912471E-01
7.826259E-01
7.601496E-01
7.282373E-01
7.935573E-01
7.330996E-01
7.408333E-01
7.480726E-01
6.839148E-01
6.747236E-01
6.759509E-01
6.911304E-01
6.083810E-01
6.029917E-01
5.945517E-01
5.642117E-01
5.577625E-01
5.066537E-01
5.026147E-01
4.945452E-01
4.588669E-01
4.300555E-01
4.203906E-01
4.208151E-01
3.778836E-01
3.767319E-01
3.411722E-01
3.161416E-01
3.031192E-01
2.785855E-01
2.603252E-01
2.433257E-01
2.288521E-01
2.097229E-01
1.920320E-01
1.732264E-01
1.622444E-01
1.425872E-01
1.273095E-01
1.131711E-01
1.027344E-01
8.897773E-02
7.757817E-02
6.987280E-02
6.211224E-02
5.461129E-02
4.814918E-02
4.127183E-02
3.476469E-02
3.136808E-02
2.824930E-02
2.551746E-02
2.180158E-02
1.735486E-02
1.538402E-02
1.495595E-02
1.333967E-02
1.159817E-02
9.824048E-03
8.737024E-03
8.397448E-03
8.318637E-03
6.825907E-03
5.573295E-03
4.912182E-03
4.478828E-03
4.070253E-03
3.611861E-03
3.383635E-03
3.505826E-03
2.954479E-03
1.124965E-03
2.236913E-03
1.654437E-03
1.520152E-03
1.691818E-03
1.770175E-03
1.974911E-03
1.601086E-03
2.114730E-03
1.981271E-03
1.183105E-03
8.953345E-04
8.502531E-04
9.387856E-04
3.616398E-04
1.448638E-04
1.127775E-04
-1.502704E-05
3.253465E-04
1.678548E-05
5.795960E-04
8.761943E-04
1.289669E-03
-4.637471E-04
-3.696438E-04
-2.510282E-04
-7.293945E-04
-1.727531E-03
-1.229557E-03
1.185582E-01
1.825206E-02
1.614196E-03
-9.656792E-03
2.046048E-01
9.050530E-03
-1.268432E-05
6.063618E-04
2.349329E-03
1.110234E-03
4.002754E-04
8.878044E-04
2.909719E-03
3.192096E-03
3.678634E-03
3.712608E-03
4.021773E-03
4.404504E-03
6.285732E-03
6.446019E-03
7.927982E-03
8.242120E-03
9.893550E-03
9.625052E-03
1.263770E-02
1.342921E-02
1.567423E-02
1.938875E-02
2.189153E-02
2.540841E-02
3.011303E-02
3.229155E-02
3.813557E-02
4.381432E-02
5.218102E-02
6.050519E-02
7.015421E-02
7.983261E-02
9.061397E-02
1.027458E-01
1.156824E-01
1.321673E-01
1.499858E-01
1.589425E-01
1.816326E-01
1.990233E-01
2.191218E-01
2.348524E-01
2.553162E-01
2.869678E-01
2.970662E-01
3.083355E-01
3.271860E-01
3.537963E-01
3.800849E-01
3.952534E-01
4.287306E-01
4.426942E-01
4.504382E-01
4.714842E-01
5.041169E-01
5.521513E-01
5.649151E-01
5.785692E-01
6.244134E-01
6.272965E-01
6.460636E-01
6.546082E-01
6.696342E-01
7.019721E-01
6.992727E-01
7.463934E-01
7.461214E-01
7.306880E-01
7.427418E-01
7.915116E-01
7.972626E-01
8.334997E-01
8.517904E-01
8.553535E-01
8.398357E-01
7.705814E-01
7.819153E-01
8.226995E-01
8.266506E-01
7.812898E-01
8.030088E-01
8.124028E-01
8.400319E-01
8.354762E-01
8.638559E-01
8.918119E-01
8.445888E-01
8.022857E-01
8.258696E-01
7.919064E-01
7.539564E-01
7.652504E-01
8.004261E-01
8.061268E-01
7.760883E-01
7.952491E-01
7.951326E-01
7.653202E-01
7.272169E-01
7.732713E-01
7.411305E-01
7.344781E-01
7.396357E-01
6.715115E-01
6.996027E-01
6.817058E-01
6.871141E-01
6.328310E-01
6.098501E-01
5.918128E-01
5.784985E-01
5.576206E-01
5.035516E-01
4.996100E-01
4.767604E-01
4.564450E-01
4.405303E-01
4.274217E-01
4.251549E-01
3.941441E-01
3.805499E-01
3.527374E-01
3.214726E-01
3.038647E-01
2.873871E-01
2.656808E-01
2.419287E-01
2.249757E-01
2.083749E-01
1.938473E-01
1.738343E-01
1.587900E-01
1.433283E-01
1.266192E-01
1.121942E-01
9.993191E-02
8.758297E-02
7.776814E-02
6.960547E-02
6.116631E-02
5.441227E-02
4.646013E-02
4.129922E-02
3.503303E-02
3.116796E-02
2.658005E-02
2.379487E-02
2.201084E-02
1.871759E-02
1.719141E-02
1.521803E-02
1.529836E-02
1.289497E-02
9.323354E-03
8.185284E-03
8.371787E-03
8.361185E-03
6.814648E-03
8.433478E-03
5.684867E-03
5.079403E-03
4.579438E-03
3.007709E-03
2.751523E-03
2.893694E-03
3.007434E-03
2.492644E-03
1.208931E-03
7.760081E-04
1.797505E-03
1.905350E-03
1.146698E-03
6.892246E-04
6.994587E-04
1.182626E-03
5.640345E-04
4.456186E-04
3.772188E-04
1.082640E-03
2.888014E-04
4.061369E-04
3.730862E-04
8.066382E-05
-1.951700E-04
-1.356372E-04
-4.349209E-04
2.112237E-04
1.833582E-03
3.208505E-03
-9.496115E-05
2.099792E-04
-1.114362E-04
-4.414526E-04
-1.527886E-03
-6.487969E-04
-9.960522E-03
3.041042E-02
2.227698E-03
2.376344E-03
-1.341580E-01
-6.352407E-02
3.202773E-04
7.146697E-04
6.110552E-04
4.540418E-04
7.059001E-04
1.656872E-03
2.067312E-03
3.096545E-03
3.387662E-03
3.187866E-03
4.339219E-03
5.423215E-03
5.833666E-03
6.748506E-03
7.624795E-03
8.322955E-03
9.001084E-03
9.916397E-03
1.131422E-02
1.306077E-02
1.515146E-02
1.850842E-02
2.168894E-02
2.450894E-02
2.898952E-02
3.373850E-02
3.941113E-02
4.482596E-02
5.021485E-02
5.805140E-02
6.858626E-02
7.881162E-02
9.051864E-02
1.036761E-01
1.165703E-01
1.330434E-01
1.503239E-01
1.647611E-01
1.843749E-01
2.011017E-01
2.198965E-01
2.377569E-01
2.602771E-01
2.826201E-01
2.948598E-01
3.074481E-01
3.242916E-01
3.534731E-01
3.816735E-01
3.990006E-01
4.219905E-01
4.367090E-01
4.491788E-01
4.756277E-01
5.122662E-01
5.618185E-01
5.505887E-01
5.875736E-01
6.387235E-01
6.403903E-01
6.466984E-01
6.570434E-01
6.736037E-01
6.986980E-01
7.258192E-01
7.391395E-01
7.573770E-01
7.348958E-01
7.578851E-01
7.985628E-01
7.876723E-01
8.158189E-01
8.435013E-01
8.400467E-01
8.231580E-01
7.422016E-01
7.528987E-01
8.061353E-01
7.901715E-01
7.898007E-01
7.936616E-01
8.221883E-01
8.484836E-01
8.505263E-01
8.551534E-01
8.398832E-01
8.099044E-01
7.865231E-01
8.371289E-01
7.660419E-01
7.491082E-01
7.710842E-01
8.083501E-01
7.985630E-01
7.703609E-01
7.765564E-01
8.122350E-01
7.310719E-01
7.333346E-01
7.531463E-01
7.352994E-01
7.180469E-01
7.054400E-01
6.950108E-01
7.024054E-01
6.925641E-01
6.792534E-01
6.470345E-01
6.156803E-01
6.044657E-01
5.789868E-01
5.349682E-01
5.154315E-01
4.966170E-01
4.935562E-01
4.604533E-01
4.610535E-01
4.270813E-01
4.088932E-01
3.848358E-01
3.667189E-01
3.540412E-01
3.186531E-01
2.986178E-01
2.813580E-01
2.641439E-01
2.434146E-01
2.232723E-01
2.092827E-01
1.938137E-01
1.750236E-01
1.617621E-01
1.460299E-01
1.273439E-01
1.139798E-01
9.860369E-02
8.689449E-02
7.815543E-02
6.862329E-02
6.030342E-02
5.308308E-02
4.585908E-02
4.109979E-02
3.563471E-02
3.129244E-02
2.684901E-02
2.422641E-02
2.147053E-02
1.800310E-02
1.544609E-02
1.355724E-02
1.322315E-02
1.304533E-02
1.011549E-02
9.306321E-03
8.678360E-03
8.486990E-03
1.147419E-02
1.007365E-02
5.331623E-03
5.201892E-03
5.252454E-03
4.002180E-03
3.044397E-03
3.760810E-03
3.110161E-03
2.420297E-03
2.235216E-03
2.558429E-03
2.097116E-03
1.734177E-03
2.006004E-03
1.216777E-03
1.212978E-03
1.118384E-03
5.476212E-04
1.553671E-04
-1.302701E-04
2.398851E-04
8.717345E-04
5.713479E-04
4.383921E-04
1.745426E-04
7.585357E-04
5.329904E-04
4.223983E-04
2.093123E-04
7.053631E-04
1.030996E-03
-2.146784E-04
-1.282889E-04
-2.193597E-04
-1.840117E-04
-2.734356E-03
-4.248614E-03
-8.861918E-02
8.971185E-03
2.106676E-04
-3.608905E-03
-2.547946E-02
-8.037356E-02
1.062492E-04
1.854644E-04
7.984761E-04
6.903971E-04
1.702392E-03
2.073281E-03
2.627122E-03
2.617509E-03
2.749400E-03
3.254839E-03
3.361611E-03
5.052629E-03
6.646010E-03
7.630775E-03
8.178166E-03
8.654919E-03
7.954369E-03
9.891841E-03
1.048497E-02
1.257196E-02
1.543017E-02
1.809524E-02
2.116246E-02
2.619693E-02
2.951667E-02
3.448867E-02
3.974719E-02
4.561065E-02
5.119578E-02
5.973768E-02
7.103931E-02
8.033848E-02
9.322719E-02
1.033698E-01
1.191044E-01
1.346550E-01
1.494099E-01
1.644236E-01
1.795575E-01
1.999928E-01
2.192635E-01
2.411250E-01
2.633646E-01
2.761517E-01
2.934404E-01
3.133572E-01
3.362609E-01
3.511199E-01
3.743385E-01
4.061401E-01
4.173592E-01
4.472964E-01
4.681243E-01
4.948099E-01
5.151305E-01
5.720865E-01
5.619594E-01
5.982549E-01
6.308153E-01
6.688228E-01
6.479077E-01
6.875150E-01
6.627671E-01
6.969873E-01
7.660822E-01
7.246355E-01
7.447706E-01
7.454779E-01
7.623726E-01
8.003997E-01
7.737406E-01
8.010333E-01
8.450869E-01
8.594707E-01
8.139202E-01
7.420445E-01
7.464714E-01
7.927586E-01
8.055378E-01
7.998725E-01
8.056524E-01
8.403908E-01
8.721004E-01
8.278443E-01
8.370138E-01
8.195068E-01
7.894693E-01
7.915305E-01
8.392308E-01
7.755725E-01
7.700618E-01
7.713171E-01
8.087608E-01
8.266497E-01
7.879403E-01
7.695842E-01
7.890379E-01
7.547298E-01
7.477362E-01
7.278402E-01
7.172342E-01
7.156804E-01
7.021656E-01
6.957251E-01
6.947783E-01
6.690555E-01
6.593841E-01
6.432510E-01
6.138177E-01
6.034273E-01
5.731302E-01
5.291514E-01
5.224616E-01
5.001784E-01
4.922236E-01
4.639563E-01
4.456323E-01
4.375117E-01
3.922942E-01
3.800597E-01
3.635052E-01
3.388108E-01
3.168137E-01
3.028743E-01
2.774506E-01
2.618064E-01
2.444078E-01
2.246516E-01
2.112717E-01
1.919567E-01
1.776514E-01
1.635918E-01
1.484370E-01
1.286009E-01
1.137490E-01
9.936087E-02
8.906677E-02
7.856839E-02
6.819565E-02
5.953337E-02
5.075061E-02
4.558098E-02
4.047115E-02
3.438674E-02
3.085360E-02
2.670320E-02
2.328532E-02
2.037765E-02
1.864565E-02
1.656801E-02
1.377049E-02
1.240299E-02
1.171704E-02
1.076110E-02
9.539528E-03
7.839003E-03
7.376640E-03
7.568385E-03
8.598052E-03
6.035643E-03
5.253978E-03
4.349221E-03
4.465703E-03
4.402453E-03
4.318824E-03
3.290667E-03
2.968305E-03
2.445661E-03
3.109184E-03
1.999234E-03
2.211437E-03
2.276773E-03
1.685002E-03
1.023615E-03
1.336248E-03
1.030759E-03
9.029659E-04
5.098950E-04
8.935170E-04
9.801382E-04
4.323631E-04
-2.339447E-04
-1.590382E-05
6.208759E-04
3.744031E-04
5.047107E-04
2.669920E-04
3.867381E-05
-2.947684E-04
-3.737879E-04
-1.903070E-05
1.498254E-04
-1.946438E-04
2.286831E-06
1.378489E-02
1.524622E-01
5.876858E-02
-4.792291E-03
1.116108E-02
-8.709733E-02
1.130336E-02
9.518407E-04
3.873230E-04
1.568699E-03
2.120985E-03
1.408701E-03
1.140111E-03
1.911387E-03
3.613993E-03
3.602531E-03
3.642448E-03
3.363887E-03
5.765183E-03
6.706100E-03
6.813851E-03
8.004221E-03
7.994457E-03
9.195102E-03
1.066989E-02
1.228465E-02
1.300984E-02
1.595353E-02
1.779166E-02
2.142920E-02
2.605446E-02
2.942213E-02
3.382032E-02
3.826247E-02
4.335328E-02
5.275731E-02
6.269636E-02
6.898727E-02
7.851735E-02
9.162929E-02
1.047615E-01
1.182774E-01
1.324148E-01
1.460017E-01
1.600916E-01
1.815561E-01
2.014878E-01
2.205874E-01
2.358992E-01
2.619685E-01
2.741478E-01
2.891576E-01
3.126563E-01
3.361914E-01
3.514958E-01
3.830384E-01
4.097092E-01
4.194779E-01
4.456107E-01
4.780296E-01
5.241800E-01
5.203356E-01
5.666901E-01
5.762005E-01
6.111812E-01
6.313878E-01
6.677324E-01
6.540747E-01
6.975486E-01
6.654301E-01
6.877590E-01
7.890685E-01
7.083915E-01
7.408060E-01
7.261734E-01
7.715750E-01
8.122708E-01
7.841122E-01
7.661433E-01
8.438774E-01
8.604385E-01
8.127106E-01
7.768371E-01
7.725247E-01
7.998887E-01
8.192173E-01
8.204131E-01
8.274398E-01
8.572856E-01
8.861898E-01
8.225573E-01
8.032065E-01
8.141972E-01
7.969878E-01
7.904185E-01
8.300335E-01
7.946978E-01
7.626112E-01
7.764853E-01
8.343212E-01
8.424010E-01
7.874673E-01
7.685162E-01
7.849478E-01
7.731490E-01
7.599843E-01
7.151810E-01
7.115883E-01
7.322494E-01
7.123525E-01
6.945502E-01
6.697830E-01
6.386011E-01
6.305810E-01
6.267321E-01
6.056863E-01
5.939997E-01
5.566396E-01
5.271336E-01
5.308482E-01
5.130278E-01
4.971743E-01
4.585329E-01
4.372306E-01
4.186645E-01
3.991489E-01
3.835461E-01
3.639906E-01
3.379062E-01
3.154678E-01
2.975491E-01
2.818011E-01
2.653695E-01
2.454282E-01
2.251268E-01
2.083804E-01
1.907897E-01
1.787236E-01
1.656448E-01
1.446275E-01
1.283722E-01
1.135072E-01
1.006159E-01
8.849501E-02
7.871721E-02
6.877667E-02
6.029924E-02
5.113845E-02
4.547679E-02
3.716299E-02
3.348948E-02
3.011620E-02
2.773682E-02
2.410772E-02
2.100636E-02
1.696853E-02
1.614939E-02
1.458286E-02
1.291719E-02
1.131923E-02
1.117727E-02
1.040188E-02
7.746671E-03
7.698532E-03
7.212399E-03
6.565782E-03
8.166387E-03
5.159441E-03
4.277825E-03
4.002299E-03
3.887402E-03
4.009544E-03
3.611791E-03
2.528316E-03
2.583611E-03
3.245435E-03
1.574462E-03
1.992671E-03
1.999811E-03
1.455318E-03
1.333887E-03
1.701698E-03
9.563299E-04
1.005101E-03
1.107741E-03
8.491018E-04
1.160804E-03
1.095364E-03
1.185001E-03
2.597934E-05
-9.142563E-05
2.690097E-04
1.203796E-04
5.871139E-05
2.391731E-04
3.514106E-04
-1.393202E-04
-7.242910E-05
-8.153835E-04
-5.491162E-04
2.648577E-04
1.965664E-03
1.302977E-01
4.841045E-02
1.257300E-02
1.297393E-02
8.152083E-02
-2.957249E-02
1.092432E-03
1.066495E-03
2.126364E-03
3.154469E-03
2.616708E-03
2.625990E-03
3.380134E-03
4.667096E-03
4.432498E-03
4.724230E-03
5.122072E-03
5.904822E-03
6.174867E-03
6.045502E-03
7.886129E-03
7.438654E-03
1.011996E-02
1.155664E-02
1.327925E-02
1.437600E-02
1.623083E-02
1.853739E-02
2.117437E-02
2.483466E-02
2.967457E-02
3.397170E-02
4.012476E-02
4.602288E-02
5.099470E-02
6.113199E-02
6.942006E-02
7.888483E-02
9.152428E-02
1.030269E-01
1.192044E-01
1.337466E-01
1.471426E-01
1.633415E-01
1.806891E-01
2.017200E-01
2.187492E-01
2.337314E-01
2.516537E-01
2.718334E-01
2.924226E-01
3.095085E-01
3.291416E-01
3.564979E-01
3.863424E-01
4.040235E-01
4.225503E-01
4.356578E-01
4.813140E-01
5.196925E-01
5.361124E-01
5.602168E-01
5.695384E-01
6.016271E-01
6.286375E-01
6.522681E-01
6.808402E-01
6.981512E-01
6.735412E-01
6.915208E-01
7.525615E-01
7.148821E-01
7.384232E-01
7.306047E-01
7.781235E-01
8.170380E-01
7.932807E-01
7.864667E-01
8.716536E-01
8.598327E-01
7.899839E-01
7.905914E-01
7.679306E-01
8.384469E-01
8.223538E-01
8.065840E-01
8.367098E-01
8.740246E-01
8.582057E-01
8.091293E-01
7.929251E-01
8.167809E-01
7.917105E-01
8.014994E-01
8.348140E-01
7.960105E-01
7.523718E-01
7.878568E-01
8.463894E-01
8.355773E-01
7.632138E-01
7.613273E-01
7.659606E-01
8.101976E-01
7.623351E-01
7.295333E-01
7.104934E-01
7.192321E-01
7.257427E-01
7.139674E-01
6.750554E-01
6.297534E-01
6.212245E-01
6.176720E-01
5.833368E-01
5.810860E-01
5.469605E-01
5.409931E-01
5.392194E-01
5.105018E-01
5.104355E-01
4.619474E-01
4.440851E-01
4.080390E-01
4.130437E-01
3.887040E-01
3.667697E-01
3.352373E-01
3.149156E-01
2.957563E-01
2.809078E-01
2.634028E-01
2.482131E-01
2.276824E-01
2.082149E-01
1.956774E-01
1.776278E-01
1.586864E-01
1.438923E-01
1.295889E-01
1.157751E-01
1.015412E-01
8.802151E-02
7.722025E-02
6.591513E-02
5.927308E-02
5.265603E-02
4.465851E-02
3.826661E-02
3.402177E-02
2.998785E-02
2.693110E-02
2.351081E-02
2.121244E-02
1.967292E-02
1.819149E-02
1.486524E-02
1.355878E-02
1.172654E-02
1.125812E-02
9.646596E-03
8.234133E-03
6.887020E-03
6.757623E-03
6.365801E-03
6.177835E-03
6.292114E-03
5.228640E-03
4.799596E-03
4.272009E-03
3.978476E-03
3.814019E-03
3.854092E-03
3.375710E-03
2.111044E-03
2.508954E-03
1.684885E-03
1.252068E-03
1.426579E-03
1.688915E-03
1.190246E-03
8.479476E-04
3.215518E-04
5.015650E-04
6.351945E-04
1.047887E-03
8.671686E-04
8.460805E-04
6.428422E-04
3.668640E-04
6.812387E-04
-2.914003E-04
2.884064E-04
8.234781E-04
1.346254E-03
1.400021E-04
-3.487572E-04
4.910359E-04
1.951141E-04
5.532954E-04
-2.329172E-02
3.696677E-02
3.363858E-02
-4.726171E-04
-5.066801E-02
-2.434279E-01
-2.218963E-02
1.344348E-03
1.422083E-03
2.139269E-03
2.412238E-03
1.892459E-03
1.330655E-03
1.695584E-03
2.403149E-03
3.745440E-03
4.225750E-03
4.598133E-03
4.873676E-03
5.618271E-03
6.067572E-03
7.159411E-03
8.500167E-03
1.005117E-02
1.099923E-02
1.214897E-02
1.458142E-02
1.647735E-02
1.868489E-02
2.072114E-02
2.428349E-02
2.908492E-02
3.432399E-02
3.899583E-02
4.484397E-02
5.175244E-02
6.142133E-02
7.020910E-02
8.016129E-02
9.167358E-02
1.042855E-01
1.195989E-01
1.352669E-01
1.485247E-01
1.651969E-01
1.810120E-01
1.983409E-01
2.172348E-01
2.335719E-01
2.541910E-01
2.726271E-01
2.931706E-01
3.144705E-01
3.379726E-01
3.609329E-01
3.845682E-01
4.008563E-01
4.313299E-01
4.396034E-01
4.927799E-01
5.152028E-01
5.481441E-01
5.598622E-01
5.581642E-01
5.842273E-01
6.129934E-01
6.419496E-01
6.870625E-01
7.080158E-01
6.782932E-01
7.140133E-01
7.419494E-01
7.250665E-01
7.325684E-01
7.540888E-01
7.751528E-01
8.128199E-01
7.976745E-01
7.901327E-01
8.705022E-01
8.415145E-01
7.837996E-01
8.022048E-01
7.747926E-01
8.446897E-01
8.449524E-01
8.131738E-01
8.653849E-01
8.647160E-01
8.388125E-01
7.930438E-01
8.063131E-01
8.133411E-01
7.815470E-01
8.095698E-01
8.330694E-01
8.122955E-01
7.641755E-01
7.913496E-01
8.662035E-01
8.144527E-01
7.425397E-01
7.669779E-01
7.640886E-01
8.049202E-01
7.570849E-01
7.230004E-01
7.107369E-01
7.174860E-01
7.098857E-01
7.048488E-01
6.791908E-01
6.508374E-01
6.047671E-01
5.952708E-01
5.805535E-01
5.630915E-01
5.575069E-01
5.601040E-01
5.398068E-01
5.169975E-01
5.064463E-01
4.597464E-01
4.380456E-01
4.146050E-01
4.166667E-01
3.932397E-01
3.620908E-01
3.386092E-01
3.192463E-01
3.039653E-01
2.808068E-01
2.622154E-01
2.444283E-01
2.270297E-01
2.101762E-01
1.928097E-01
1.788584E-01
1.621537E-01
1.449744E-01
1.328147E-01
1.138538E-01
1.016443E-01
9.018223E-02
7.655410E-02
6.636946E-02
6.034740E-02
5.339782E-02
4.413957E-02
3.870151E-02
3.471301E-02
3.129753E-02
2.572404E-02
2.344356E-02
2.085025E-02
1.903839E-02
1.760860E-02
1.590958E-02
1.403739E-02
1.167743E-02
1.038076E-02
8.811857E-03
8.125898E-03
7.863742E-03
6.999261E-03
5.636276E-03
1.033920E-02
6.814864E-03
4.949942E-03
4.945750E-03
4.375554E-03
4.716268E-03
4.139969E-03
3.171212E-03
2.816524E-03
2.765061E-03
1.928676E-03
2.072092E-03
2.230923E-03
1.849561E-03
1.451197E-03
8.348098E-04
8.227811E-04
6.860150E-04
1.334192E-03
1.065225E-04
9.582119E-05
-2.650052E-04
1.634706E-04
5.163719E-04
-3.811895E-05
6.091554E-04
6.514780E-04
8.458905E-04
1.266199E-03
1.890303E-03
-3.483360E-04
4.653375E-05
-2.476383E-04
-1.868516E-04
-9.151617E-05
1.603649E-02
9.688354E-02
5.530549E-02
-1.931536E-04
-1.118736E-02
-7.635051E-02
-4.108612E-02
6.290414E-04
9.319665E-04
9.749958E-04
1.440369E-03
1.914584E-03
1.864549E-03
1.909559E-03
2.040553E-03
2.927663E-03
3.763994E-03
4.932122E-03
4.709949E-03
5.282411E-03
6.448163E-03
7.837563E-03
9.691338E-03
1.227357E-02
1.231649E-02
1.298721E-02
1.574171E-02
1.656405E-02
1.793090E-02
2.057544E-02
2.384081E-02
2.816778E-02
3.333579E-02
3.967051E-02
4.709973E-02
5.297403E-02
6.061368E-02
7.163661E-02
8.015858E-02
9.047335E-02
1.066644E-01
1.206321E-01
1.353915E-01
1.497063E-01
1.655352E-01
1.814798E-01
1.982780E-01
2.173915E-01
2.385130E-01
2.566172E-01
2.771720E-01
2.898094E-01
3.122474E-01
3.410021E-01
3.585997E-01
3.825155E-01
3.991662E-01
4.560625E-01
4.605995E-01
4.890690E-01
5.318818E-01
5.320367E-01
5.696270E-01
5.561901E-01
5.982525E-01
6.087610E-01
6.380532E-01
6.779930E-01
7.004433E-01
6.821540E-01
7.204454E-01
7.380189E-01
7.244019E-01
7.287968E-01
7.763542E-01
7.441304E-01
8.041114E-01
7.911912E-01
7.738673E-01
8.570141E-01
8.203306E-01
7.680620E-01
8.180981E-01
7.934580E-01
8.302555E-01
8.517387E-01
8.120166E-01
8.900427E-01
8.296279E-01
8.118188E-01
8.131422E-01
8.411710E-01
8.170266E-01
7.772106E-01
8.231667E-01
8.293032E-01
8.208500E-01
7.551265E-01
7.958532E-01
8.724982E-01
8.132712E-01
7.375216E-01
7.808027E-01
7.388457E-01
7.857960E-01
7.400684E-01
7.084458E-01
7.110719E-01
7.195613E-01
6.890104E-01
7.181788E-01
6.947344E-01
6.702152E-01
6.124280E-01
5.845071E-01
5.703269E-01
5.581381E-01
5.524119E-01
5.680561E-01
5.537468E-01
5.078827E-01
5.035203E-01
4.718669E-01
4.404546E-01
4.338462E-01
4.136882E-01
3.894199E-01
3.598628E-01
3.371404E-01
3.246059E-01
3.143918E-01
2.930903E-01
2.651531E-01
2.464738E-01
2.265884E-01
2.087214E-01
1.918999E-01
1.767269E-01
1.603941E-01
1.441868E-01
1.301216E-01
1.135377E-01
1.026836E-01
9.313277E-02
8.296574E-02
6.729749E-02
6.047540E-02
5.332427E-02
4.616187E-02
3.864272E-02
3.360294E-02
3.017727E-02
2.750436E-02
2.362678E-02
2.046934E-02
1.930835E-02
1.678741E-02
1.436178E-02
1.298469E-02
1.099582E-02
8.871679E-03
8.248185E-03
7.205689E-03
6.787240E-03
6.015273E-03
5.369580E-03
1.575223E-02
5.170240E-03
4.544251E-03
4.118709E-03
3.167366E-03
2.843641E-03
3.742559E-03
3.757431E-03
3.132706E-03
2.580706E-03
2.094631E-03
1.784817E-03
1.595646E-03
1.510592E-03
4.207835E-04
9.601998E-04
1.578160E-04
4.912282E-04
5.083736E-04
8.424318E-04
4.861671E-04
7.461149E-04
-1.363771E-05
3.416254E-04
-1.008597E-04
-1.232706E-04
-4.320233E-04
-6.696257E-04
-1.054251E-03
-1.308405E-03
6.406219E-05
-7.509090E-05
1.090575E-04
-6.735088E-05
1.226492E-03
1.393320E-03
1.092267E-02
1.915944E-02
-3.562055E-03
-1.258738E-02
-5.781621E-02
-3.303082E-03
7.982919E-04
4.121470E-04
5.196208E-04
7.853153E-04
2.215229E-03
2.592203E-03
2.332315E-03
3.843994E-03
2.657186E-03
3.502374E-03
4.074533E-03
4.661422E-03
4.370312E-03
6.256457E-03
6.602221E-03
8.030013E-03
1.094897E-02
1.135824E-02
1.268281E-02
1.543291E-02
1.709732E-02
2.025991E-02
2.146411E-02
2.350751E-02
2.825112E-02
3.220214E-02
3.715889E-02
4.509163E-02
5.465948E-02
6.189563E-02
7.081860E-02
7.851238E-02
9.212319E-02
1.056000E-01
1.207664E-01
1.357533E-01
1.481794E-01
1.679299E-01
1.834531E-01
1.992701E-01
2.211095E-01
2.374778E-01
2.564831E-01
2.791783E-01
2.877472E-01
3.102508E-01
3.313714E-01
3.553978E-01
3.780292E-01
3.883127E-01
4.548781E-01
4.674656E-01
4.919260E-01
5.308484E-01
5.302754E-01
5.687088E-01
5.537275E-01
6.030348E-01
5.991937E-01
6.388677E-01
6.675753E-01
6.883603E-01
6.854947E-01
7.204525E-01
7.526516E-01
7.285254E-01
7.290376E-01
7.454816E-01
7.173451E-01
7.785382E-01
7.852210E-01
7.640742E-01
8.417172E-01
8.174162E-01
7.657083E-01
8.063801E-01
8.117349E-01
8.172467E-01
8.504701E-01
8.399899E-01
8.763634E-01
8.378502E-01
7.849234E-01
8.543480E-01
8.881034E-01
8.133254E-01
7.930504E-01
8.178323E-01
8.197916E-01
8.170823E-01
7.899415E-01
7.667591E-01
8.446439E-01
7.994521E-01
7.755576E-01
7.610491E-01
7.392270E-01
7.739474E-01
7.378968E-01
6.942381E-01
7.164213E-01
7.292309E-01
6.974178E-01
7.138665E-01
6.990908E-01
6.725302E-01
6.397210E-01
5.864254E-01
5.647850E-01
5.575453E-01
5.577589E-01
5.667201E-01
5.562170E-01
5.010039E-01
4.839385E-01
4.694651E-01
4.369191E-01
4.476940E-01
4.222761E-01
3.829693E-01
3.552776E-01
3.339596E-01
3.212869E-01
3.074721E-01
2.923755E-01
2.654298E-01
2.447234E-01
2.277340E-01
2.093224E-01
1.913399E-01
1.743205E-01
1.593474E-01
1.420077E-01
1.274307E-01
1.138007E-01
1.018632E-01
8.900609E-02
7.666822E-02
6.757393E-02
6.060003E-02
5.323768E-02
4.587369E-02
3.812779E-02
3.288013E-02
3.001878E-02
2.619222E-02
2.385987E-02
2.107019E-02
2.079116E-02
1.641946E-02
1.471548E-02
1.320988E-02
1.022007E-02
1.025380E-02
8.505637E-03
9.338349E-03
7.714296E-03
6.574936E-03
3.882170E-03
1.150710E-02
3.280490E-03
3.953059E-03
3.921617E-03
4.052290E-03
3.116140E-03
2.520776E-03
3.331901E-03
2.524341E-03
3.518506E-03
2.581491E-03
2.797747E-03
2.526553E-03
1.564169E-03
1.074027E-03
9.048661E-04
9.819538E-04
9.118186E-04
1.164982E-03
-1.537157E-04
-2.192285E-04
1.344436E-04
6.281716E-05
-1.571942E-04
-4.157605E-04
-3.205011E-04
-2.048561E-04
8.793992E-05
1.686069E-04
3.734030E-04
1.249211E-04
1.150628E-03
2.498899E-04
4.071348E-04
9.925088E-04
2.068820E-03
3.366269E-02
-1.444872E-02
-8.195530E-03
-2.628033E-02
-1.460536E-01
3.837933E-03
1.342642E-03
7.440152E-04
5.294503E-04
9.607010E-04
2.546822E-03
2.652619E-03
3.120613E-03
3.044234E-03
3.198567E-03
3.332341E-03
3.728197E-03
4.349347E-03
4.547978E-03
5.588898E-03
6.442342E-03
7.390249E-03
9.835703E-03
1.064036E-02
1.225138E-02
1.501980E-02
1.759740E-02
1.985972E-02
2.002882E-02
2.331615E-02
2.881776E-02
3.352096E-02
3.818158E-02
4.392403E-02
5.355687E-02
6.255161E-02
7.140093E-02
8.155574E-02
9.326279E-02
1.065194E-01
1.179622E-01
1.312253E-01
1.492137E-01
1.656421E-01
1.830684E-01
2.009682E-01
2.223953E-01
2.355219E-01
2.570200E-01
2.755776E-01
2.894311E-01
3.141855E-01
3.370932E-01
3.675002E-01
3.801968E-01
3.925035E-01
4.475806E-01
4.702697E-01
4.929517E-01
5.131047E-01
5.274992E-01
5.475349E-01
5.681624E-01
6.111310E-01
5.947702E-01
6.228832E-01
6.542619E-01
6.729267E-01
6.661822E-01
7.294922E-01
7.807931E-01
7.123373E-01
7.366387E-01
7.228234E-01
7.271551E-01
8.026659E-01
7.902291E-01
7.675457E-01
8.225616E-01
8.187370E-01
7.620599E-01
8.046772E-01
7.960998E-01
8.322864E-01
8.450328E-01
8.529220E-01
9.020636E-01
8.295839E-01
7.858099E-01
8.916213E-01
9.135424E-01
8.135217E-01
7.919168E-01
8.058356E-01
7.960752E-01
8.387283E-01
8.341616E-01
7.645911E-01
8.212504E-01
7.950098E-01
7.541777E-01
7.599967E-01
7.291220E-01
7.323768E-01
7.326158E-01
6.997685E-01
7.041108E-01
7.380870E-01
7.138035E-01
7.236381E-01
6.993635E-01
6.707078E-01
6.419299E-01
6.040572E-01
5.666391E-01
5.851691E-01
5.487009E-01
5.572633E-01
5.532997E-01
5.281382E-01
4.889234E-01
4.656158E-01
4.494987E-01
4.232626E-01
4.136373E-01
3.817048E-01
3.545287E-01
3.382327E-01
3.224999E-01
3.040571E-01
2.880840E-01
2.676435E-01
2.458984E-01
2.263134E-01
2.079231E-01
1.925385E-01
1.734586E-01
1.589149E-01
1.429600E-01
1.276137E-01
1.162445E-01
1.011348E-01
8.972187E-02
7.990239E-02
6.717237E-02
5.916760E-02
5.206986E-02
4.496977E-02
3.840892E-02
3.434156E-02
3.065866E-02
2.590030E-02
2.356068E-02
2.062472E-02
1.707462E-02
1.504970E-02
1.356114E-02
1.257618E-02
1.193533E-02
1.016857E-02
8.630085E-03
6.680312E-03
7.601781E-03
6.822131E-03
6.349477E-03
7.860291E-03
5.033419E-03
4.500730E-03
4.461280E-03
3.718174E-03
3.949509E-03
3.271882E-03
3.221577E-03
2.245786E-03
2.599799E-03
2.524414E-03
1.186398E-03
1.648231E-03
1.081171E-03
4.162340E-04
9.346525E-04
1.434065E-03
5.102747E-04
1.224154E-03
5.533184E-04
1.835847E-04
6.995101E-05
1.337672E-03
3.315120E-04
1.354144E-04
7.103365E-04
2.877267E-04
-4.329258E-04
-1.035966E-03
-1.598051E-03
4.638235E-04
1.201956E-03
1.914352E-04
-1.899340E-04
1.283174E-04
5.004406E-04
3.522758E-02
5.808712E-03
-6.277564E-03
-9.786345E-03
-4.892303E-02
2.564969E-03
6.824739E-04
5.646828E-04
1.131456E-03
1.664300E-03
4.439516E-03
5.137746E-03
3.029197E-03
2.815226E-03
3.717654E-03
3.947987E-03
4.357233E-03
4.728623E-03
6.016141E-03
6.985662E-03
6.948837E-03
7.166694E-03
9.328323E-03
1.137576E-02
1.324195E-02
1.512636E-02
1.709682E-02
1.960729E-02
2.112373E-02
2.344595E-02
2.879672E-02
3.379103E-02
3.780103E-02
4.382759E-02
5.376560E-02
6.260619E-02
7.301434E-02
8.215377E-02
9.450805E-02
1.066645E-01
1.182888E-01
1.308431E-01
1.492556E-01
1.658786E-01
1.846760E-01
2.012748E-01
2.201340E-01
2.350524E-01
2.565567E-01
2.737176E-01
2.920646E-01
3.113751E-01
3.347035E-01
3.740478E-01
3.770938E-01
3.936491E-01
4.255924E-01
4.546838E-01
4.866861E-01
5.044226E-01
5.158128E-01
5.181807E-01
5.551443E-01
6.214237E-01
6.093294E-01
6.100824E-01
6.571947E-01
6.608924E-01
6.811582E-01
7.265757E-01
8.152585E-01
7.244121E-01
7.501759E-01
7.252428E-01
7.508861E-01
8.045840E-01
7.985285E-01
7.548208E-01
8.236814E-01
8.123011E-01
7.808457E-01
8.124374E-01
7.824391E-01
8.386069E-01
8.474831E-01
8.611935E-01
8.852880E-01
8.507999E-01
8.134110E-01
9.011711E-01
9.187565E-01
8.185461E-01
7.955535E-01
7.861994E-01
7.878829E-01
8.451914E-01
8.725151E-01
7.708321E-01
8.141611E-01
7.845242E-01
7.482878E-01
7.550260E-01
7.428929E-01
7.297433E-01
7.264842E-01
7.118106E-01
6.933926E-01
7.129946E-01
7.200438E-01
7.223575E-01
6.966389E-01
6.529261E-01
6.454489E-01
6.014630E-01
5.763591E-01
5.825213E-01
5.555481E-01
5.377704E-01
5.415673E-01
5.398463E-01
5.008131E-01
4.565943E-01
4.413251E-01
4.294072E-01
4.110324E-01
3.790496E-01
3.629235E-01
3.430004E-01
3.248739E-01
3.007434E-01
2.847427E-01
2.680651E-01
2.500757E-01
2.292740E-01
2.078159E-01
1.918129E-01
1.750600E-01
1.600850E-01
1.428580E-01
1.267712E-01
1.146119E-01
1.008383E-01
8.754480E-02
7.748140E-02
6.786951E-02
5.866926E-02
5.013633E-02
4.428090E-02
3.945244E-02
3.427046E-02
3.028419E-02
2.613479E-02
2.239733E-02
2.028807E-02
1.750116E-02
1.600850E-02
1.394526E-02
1.278894E-02
1.089487E-02
9.468193E-03
8.681873E-03
8.105545E-03
7.159104E-03
6.850414E-03
6.152355E-03
5.872632E-03
4.751402E-03
3.671662E-03
3.278641E-03
3.235357E-03
3.438220E-03
3.730508E-03
3.500314E-03
3.102658E-03
2.771806E-03
2.314581E-03
2.171193E-03
1.642199E-03
1.321023E-03
1.787786E-03
3.361897E-03
2.276992E-03
1.030810E-03
9.254717E-04
3.312887E-04
3.087026E-04
7.987498E-04
6.683370E-04
7.945669E-04
1.107476E-03
1.154890E-03
1.009847E-03
2.947136E-04
-6.030135E-04
-1.381444E-03
2.880882E-04
1.335620E-03
9.640227E-04
5.691555E-04
-2.073404E-05
8.288816E-04
-1.617579E-02
3.054288E-02
4.391910E-03
-3.474192E-03
8.181178E-02
-1.461158E-02
-7.850536E-05
1.411726E-05
3.519680E-04
9.861676E-04
2.930720E-03
4.207398E-03
2.475034E-03
2.370406E-03
2.617367E-03
3.333043E-03
3.982978E-03
4.665111E-03
5.909840E-03
6.500818E-03
7.230979E-03
8.449683E-03
9.641148E-03
1.250925E-02
1.322143E-02
1.542720E-02
1.686420E-02
1.918875E-02
2.219126E-02
2.613763E-02
2.990203E-02
3.391961E-02
3.870547E-02
4.492948E-02
5.301944E-02
6.357694E-02
7.280935E-02
8.309226E-02
9.463658E-02
1.063711E-01
1.188326E-01
1.329443E-01
1.487189E-01
1.645214E-01
1.824402E-01
1.996793E-01
2.196747E-01
2.377556E-01
2.555820E-01
2.753704E-01
2.946396E-01
3.123956E-01
3.304077E-01
3.570820E-01
3.840725E-01
4.069831E-01
4.324140E-01
4.462144E-01
4.810122E-01
5.102614E-01
5.190619E-01
5.319683E-01
5.561400E-01
6.181620E-01
6.273266E-01
6.328898E-01
6.681573E-01
6.559516E-01
6.904065E-01
7.403998E-01
8.220511E-01
7.332904E-01
7.370064E-01
7.243961E-01
7.529631E-01
7.805516E-01
7.796283E-01
7.836937E-01
8.257042E-01
7.897509E-01
8.108991E-01
8.208581E-01
7.941811E-01
8.303714E-01
8.560973E-01
8.600291E-01
8.503006E-01
8.239306E-01
8.540932E-01
8.999645E-01
8.918403E-01
8.162292E-01
7.897999E-01
7.765331E-01
7.959854E-01
8.330346E-01
8.708914E-01
7.678141E-01
8.399788E-01
8.001916E-01
7.387504E-01
7.369552E-01
7.466796E-01
7.386719E-01
7.126980E-01
7.143426E-01
6.941875E-01
6.964180E-01
7.065142E-01
7.321917E-01
7.066269E-01
6.438496E-01
6.589681E-01
6.288604E-01
5.724713E-01
5.876275E-01
5.544522E-01
5.372041E-01
5.249712E-01
5.332879E-01
4.923306E-01
4.496164E-01
4.396499E-01
4.285967E-01
4.030662E-01
3.739911E-01
3.589769E-01
3.389408E-01
3.202435E-01
3.001293E-01
2.787864E-01
2.603935E-01
2.441839E-01
2.283414E-01
2.107114E-01
1.978382E-01
1.764561E-01
1.581036E-01
1.439046E-01
1.264011E-01
1.127447E-01
1.006384E-01
8.980919E-02
7.733625E-02
6.779680E-02
5.966678E-02
4.982858E-02
4.403310E-02
3.698409E-02
3.272833E-02
3.004439E-02
2.600920E-02
2.338082E-02
1.978884E-02
1.765380E-02
1.570905E-02
1.342579E-02
1.201839E-02
1.060098E-02
9.070481E-03
9.569246E-03
1.612300E-02
7.072778E-03
6.417975E-03
6.163695E-03
6.152397E-03
5.220600E-03
4.469956E-03
3.862427E-03
3.582683E-03
3.739852E-03
3.216315E-03
3.518361E-03
3.145049E-03
2.250225E-03
2.258520E-03
2.718312E-03
1.463795E-03
1.375757E-03
1.150296E-03
1.230554E-03
9.903824E-04
4.651139E-04
1.611033E-04
-6.996492E-05
4.375927E-04
4.685312E-04
9.569353E-04
5.766200E-04
7.350848E-04
1.183864E-03
1.631598E-03
-3.550335E-04
-3.014104E-03
-5.860727E-03
1.018695E-03
1.138797E-03
1.063810E-03
1.688321E-05
5.334156E-05
-7.357665E-04
5.720518E-02
7.093896E-03
-1.770629E-04
1.213026E-03
-1.052863E-02
-9.974652E-03
2.852443E-04
1.010699E-03
2.629584E-03
1.191802E-03
1.952200E-03
4.953477E-03
2.305582E-03
2.483008E-03
3.014340E-03
3.098098E-03
3.924797E-03
4.725812E-03
5.421620E-03
6.651902E-03
8.225674E-03
9.047787E-03
1.009022E-02
1.212321E-02
1.361497E-02
1.501560E-02
1.595805E-02
1.828142E-02
2.290344E-02
2.689206E-02
2.976067E-02
3.381847E-02
3.833018E-02
4.483295E-02
5.356748E-02
6.350122E-02
7.110170E-02
8.243413E-02
9.582547E-02
1.070282E-01
1.189520E-01
1.353249E-01
1.505950E-01
1.679666E-01
1.833815E-01
2.011064E-01
2.212200E-01
2.389323E-01
2.558264E-01
2.769282E-01
2.923897E-01
3.122720E-01
3.329945E-01
3.536864E-01
3.793234E-01
4.111007E-01
4.407893E-01
4.504469E-01
4.950286E-01
5.149106E-01
5.138991E-01
5.514506E-01
5.613281E-01
6.027810E-01
6.323570E-01
6.747691E-01
6.821867E-01
6.742798E-01
7.078828E-01
7.312645E-01
8.054838E-01
7.426671E-01
7.528342E-01
7.453422E-01
7.401256E-01
7.982433E-01
7.761537E-01
8.146118E-01
8.181794E-01
7.880603E-01
8.194212E-01
8.344485E-01
7.921389E-01
8.268937E-01
8.416647E-01
8.545744E-01
8.255783E-01
8.117649E-01
8.471509E-01
8.968605E-01
8.857206E-01
8.258905E-01
7.815539E-01
8.090218E-01
8.145038E-01
8.238907E-01
8.542279E-01
7.892006E-01
8.471320E-01
7.882664E-01
7.328606E-01
7.337431E-01
7.504900E-01
7.485502E-01
7.134855E-01
7.152356E-01
7.277144E-01
7.035949E-01
7.002451E-01
7.425655E-01
6.904383E-01
6.360721E-01
6.505487E-01
6.227784E-01
5.896131E-01
5.990322E-01
5.765397E-01
5.534620E-01
5.235716E-01
5.215183E-01
4.893084E-01
4.638551E-01
4.392135E-01
4.176564E-01
4.022311E-01
3.766689E-01
3.595504E-01
3.357892E-01
3.209886E-01
2.993406E-01
2.781072E-01
2.587433E-01
2.428985E-01
2.270327E-01
2.086923E-01
1.937378E-01
1.748076E-01
1.580008E-01
1.429906E-01
1.289118E-01
1.142914E-01
9.956852E-02
8.842456E-02
7.662607E-02
6.651676E-02
5.802970E-02
4.988614E-02
4.391769E-02
3.780175E-02
3.383915E-02
3.083521E-02
2.562161E-02
2.343504E-02
2.032024E-02
1.681857E-02
1.520304E-02
1.441301E-02
1.338001E-02
1.111046E-02
9.308644E-03
1.170921E-02
1.529300E-02
7.401339E-03
6.403615E-03
5.498137E-03
4.711121E-03
4.955770E-03
4.526908E-03
4.764444E-03
4.020182E-03
4.157855E-03
3.705552E-03
4.497907E-03
2.579388E-03
1.524396E-03
1.285602E-03
9.814099E-04
1.280879E-03
8.703052E-04
5.170296E-04
4.471612E-04
7.244522E-04
4.425954E-04
4.621677E-04
1.988666E-04
3.515161E-04
5.154251E-05
3.881165E-04
3.294930E-04
1.088766E-03
9.808788E-04
6.962255E-04
6.413126E-05
-1.288569E-03
-2.861370E-03
6.128170E-04
1.329458E-03
1.370754E-03
9.062060E-04
1.417330E-03
-1.511238E-03
1.141345E-01
9.303528E-03
-1.009583E-02
-1.114294E-02
-4.889392E-02
7.110915E-04
4.902128E-04
-2.479483E-04
-5.457124E-04
8.900342E-04
1.306109E-03
1.889939E-03
1.683880E-03
2.773906E-03
3.348268E-03
3.120427E-03
4.030754E-03
4.551113E-03
5.570556E-03
6.474765E-03
7.133597E-03
8.663070E-03
1.091494E-02
1.197997E-02
1.266980E-02
1.439949E-02
1.613558E-02
1.727023E-02
2.042238E-02
2.459605E-02
2.838787E-02
3.337985E-02
3.881622E-02
4.772592E-02
5.417704E-02
6.315289E-02
7.380726E-02
8.464728E-02
9.606966E-02
1.069034E-01
1.204094E-01
1.374341E-01
1.540202E-01
1.706949E-01
1.851789E-01
2.013025E-01
2.179559E-01
2.392319E-01
2.554143E-01
2.763254E-01
2.929550E-01
3.140275E-01
3.346371E-01
3.564038E-01
3.805932E-01
4.007371E-01
4.382794E-01
4.511223E-01
5.091724E-01
5.023626E-01
5.103026E-01
5.764925E-01
5.699853E-01
5.908865E-01
6.253835E-01
7.290967E-01
6.875947E-01
6.737668E-01
7.235977E-01
7.130489E-01
7.820106E-01
7.317221E-01
7.501891E-01
7.847502E-01
7.483746E-01
8.482768E-01
7.514603E-01
8.276617E-01
8.200340E-01
8.107757E-01
8.214186E-01
8.420688E-01
7.705165E-01
8.226780E-01
8.559090E-01
8.335375E-01
8.283563E-01
8.016724E-01
8.565508E-01
8.789376E-01
8.848146E-01
8.514953E-01
8.008405E-01
8.369839E-01
8.325287E-01
8.036759E-01
8.731329E-01
7.852936E-01
8.507981E-01
8.075835E-01
7.684997E-01
7.318765E-01
7.454458E-01
7.496811E-01
7.297780E-01
7.033978E-01
7.426867E-01
7.149167E-01
6.945622E-01
7.318931E-01
6.913464E-01
6.283137E-01
6.508404E-01
6.146957E-01
6.023972E-01
5.947188E-01
6.019518E-01
5.417483E-01
5.375372E-01
5.192214E-01
4.882071E-01
4.673329E-01
4.346957E-01
4.143948E-01
4.008696E-01
3.805814E-01
3.647172E-01
3.409539E-01
3.178997E-01
2.988313E-01
2.846075E-01
2.628639E-01
2.433538E-01
2.258795E-01
2.072555E-01
1.909454E-01
1.742645E-01
1.572279E-01
1.423593E-01
1.278040E-01
1.134275E-01
9.934126E-02
8.748196E-02
7.639975E-02
6.526513E-02
5.785216E-02
5.046383E-02
4.361209E-02
3.997797E-02
3.605618E-02
3.091581E-02
2.588592E-02
2.314969E-02
2.069034E-02
1.841749E-02
1.545238E-02
1.433728E-02
1.285158E-02
1.166181E-02
1.046595E-02
8.684900E-03
9.230279E-03
8.266559E-03
6.521440E-03
6.588223E-03
6.148627E-03
4.763709E-03
4.300082E-03
3.993829E-03
4.291615E-03
3.099508E-03
2.393811E-03
3.391987E-03
2.528945E-03
2.264296E-03
1.960534E-03
2.535835E-03
1.043810E-03
6.614593E-04
4.951832E-04
6.727122E-04
9.273023E-04
1.236935E-03
2.192382E-04
1.311750E-04
1.451559E-04
7.304012E-05
8.115979E-04
8.966627E-04
2.502069E-03
9.680918E-04
7.542881E-04
1.371013E-03
2.002963E-03
2.567011E-03
1.689709E-04
6.295718E-04
2.602099E-04
5.315598E-05
5.273088E-04
-6.364772E-05
1.193153E-02
1.800045E-02
1.483964E-03
-1.199788E-02
-2.678464E-02
1.175438E-04
4.569614E-04
6.795297E-04
1.497905E-03
1.124741E-03
2.111368E-03
2.851074E-03
2.227872E-03
2.761584E-03
2.807103E-03
3.208042E-03
3.952981E-03
5.567431E-03
5.792088E-03
6.815391E-03
6.804781E-03
8.216380E-03
9.647311E-03
1.245534E-02
1.297668E-02
1.404356E-02
1.602830E-02
1.894483E-02
2.140056E-02
2.554585E-02
3.007721E-02
3.369316E-02
3.909091E-02
4.756830E-02
5.372056E-02
6.267582E-02
7.296714E-02
8.240652E-02
9.678264E-02
1.071104E-01
1.213187E-01
1.371024E-01
1.531985E-01
1.710498E-01
1.863567E-01
2.017438E-01
2.197744E-01
2.379273E-01
2.554372E-01
2.711693E-01
2.971959E-01
3.183984E-01
3.344010E-01
3.533472E-01
3.743891E-01
3.969397E-01
4.335053E-01
4.543472E-01
4.971090E-01
4.961733E-01
5.016844E-01
5.870030E-01
6.006720E-01
5.926974E-01
6.506034E-01
7.329626E-01
6.882375E-01
6.733254E-01
7.130239E-01
7.066169E-01
7.589077E-01
7.324295E-01
7.437363E-01
7.968210E-01
7.695686E-01
8.647495E-01
7.821566E-01
8.140686E-01
8.327182E-01
8.226423E-01
8.439138E-01
8.329411E-01
7.645967E-01
8.216293E-01
8.573608E-01
8.429042E-01
8.356735E-01
8.143993E-01
8.604240E-01
8.697082E-01
8.742486E-01
8.576430E-01
8.119702E-01
8.419081E-01
8.084043E-01
7.860066E-01
8.709763E-01
8.014871E-01
8.409614E-01
7.914621E-01
7.650245E-01
7.197047E-01
7.386775E-01
7.816546E-01
7.286668E-01
7.119620E-01
7.572895E-01
7.149935E-01
6.694501E-01
7.245335E-01
7.009048E-01
6.469367E-01
6.617927E-01
6.233350E-01
5.957234E-01
5.932617E-01
6.031245E-01
5.516597E-01
5.380446E-01
5.127815E-01
4.917019E-01
4.633943E-01
4.303374E-01
4.196725E-01
4.105457E-01
3.881299E-01
3.700752E-01
3.495738E-01
3.205961E-01
2.993972E-01
2.865209E-01
2.629729E-01
2.415336E-01
2.230982E-01
2.062412E-01
1.928179E-01
1.742305E-01
1.581214E-01
1.420885E-01
1.286687E-01
1.124906E-01
1.005229E-01
8.847285E-02
7.670846E-02
6.615978E-02
5.646540E-02
4.965291E-02
4.340980E-02
3.857601E-02
3.389126E-02
3.002295E-02
2.598782E-02
2.332176E-02
2.083887E-02
1.833067E-02
1.556323E-02
1.426649E-02
1.205417E-02
1.072208E-02
9.954104E-03
8.501877E-03
8.034330E-03
7.246497E-03
5.998370E-03
6.023707E-03
5.328389E-03
4.574565E-03
5.078795E-03
4.039050E-03
3.455415E-03
3.084518E-03
3.145476E-03
2.859368E-03
1.624309E-03
1.920514E-03
1.648002E-03
1.701087E-03
1.587872E-03
2.886308E-04
5.128607E-04
6.604757E-04
8.738820E-04
1.315107E-03
5.556870E-04
4.988779E-04
5.378948E-04
8.940288E-04
4.013749E-04
-6.493484E-05
1.274990E-04
6.272711E-05
-9.040077E-05
1.240013E-03
2.289336E-03
3.268111E-03
9.765571E-06
2.164529E-04
-1.244093E-04
2.510494E-04
1.758571E-04
-2.386763E-05
2.770143E-02
1.059246E-02
-5.064458E-03
-1.367911E-02
-2.457320E-02
2.265351E-04
6.521233E-04
-1.040308E-04
-4.009535E-04
1.583518E-03
2.225979E-03
2.399418E-03
1.506069E-03
2.789822E-03
3.560430E-03
3.939115E-03
4.095010E-03
3.954174E-03
4.521118E-03
5.847051E-03
7.305674E-03
8.923779E-03
9.875234E-03
1.348904E-02
1.391272E-02
1.460551E-02
1.674854E-02
1.934362E-02
2.105805E-02
2.538657E-02
3.034999E-02
3.619123E-02
4.092840E-02
4.728709E-02
5.346512E-02
6.046741E-02
7.156660E-02
8.353677E-02
9.637237E-02
1.068948E-01
1.208795E-01
1.371226E-01
1.524520E-01
1.713727E-01
1.879213E-01
2.032117E-01
2.198564E-01
2.389032E-01
2.590959E-01
2.781807E-01
2.953305E-01
3.155418E-01
3.335941E-01
3.536792E-01
3.774947E-01
3.929904E-01
4.260431E-01
4.490828E-01
4.826568E-01
4.902958E-01
4.851238E-01
5.719367E-01
6.145444E-01
5.964263E-01
6.542028E-01
7.214669E-01
6.880622E-01
6.368489E-01
6.941585E-01
6.913653E-01
7.748992E-01
7.305995E-01
7.282735E-01
8.076076E-01
7.570708E-01
8.649959E-01
8.162420E-01
8.072691E-01
8.467252E-01
8.286250E-01
8.366300E-01
8.539315E-01
7.964256E-01
8.432077E-01
8.652106E-01
8.528916E-01
8.388629E-01
8.541684E-01
8.479223E-01
8.690931E-01
8.580232E-01
8.737736E-01
8.246848E-01
8.313694E-01
8.153798E-01
7.980878E-01
8.901310E-01
8.201665E-01
8.227218E-01
7.923507E-01
7.517499E-01
7.163333E-01
7.470985E-01
8.029073E-01
7.620128E-01
7.171924E-01
7.481914E-01
7.209867E-01
6.721609E-01
6.958557E-01
6.906300E-01
6.789442E-01
6.647574E-01
6.329452E-01
6.037431E-01
5.867585E-01
5.789748E-01
5.478979E-01
5.327057E-01
5.030176E-01
4.788673E-01
4.599720E-01
4.378449E-01
4.251864E-01
4.127114E-01
3.810139E-01
3.704049E-01
3.521150E-01
3.229769E-01
3.035728E-01
2.844562E-01
2.640030E-01
2.449984E-01
2.277761E-01
2.090657E-01
1.928067E-01
1.744805E-01
1.578705E-01
1.413400E-01
1.275543E-01
1.155388E-01
1.018581E-01
8.890054E-02
7.850512E-02
6.723215E-02
5.799637E-02
5.182646E-02
4.385466E-02
3.844431E-02
3.349909E-02
2.888591E-02
2.572184E-02
2.306200E-02
1.964163E-02
1.896910E-02
1.571586E-02
1.420132E-02
1.231698E-02
1.302834E-02
1.097490E-02
9.771387E-03
8.580379E-03
7.979846E-03
6.390746E-03
6.849570E-03
4.973379E-03
4.445899E-03
3.977227E-03
2.713847E-03
3.000542E-03
2.002888E-03
3.017605E-03
2.026100E-03
8.331535E-04
1.329973E-03
1.300314E-03
9.721779E-04
4.432025E-04
1.322728E-03
5.912427E-04
2.682613E-04
2.768852E-05
3.072433E-05
7.169657E-04
-1.049669E-04
5.462484E-05
-1.808759E-04
-1.671672E-04
-5.460192E-04
-2.745986E-04
3.238811E-04
-2.044908E-05
5.910935E-04
1.233103E-03
1.522311E-03
6.843336E-04
-1.395197E-04
4.673616E-04
3.662532E-04
-1.449065E-04
-4.881485E-05
1.851388E-03
2.138949E-02
-5.699619E-03
-3.869419E-03
7.600288E-03
3.449045E-04
6.195152E-04
9.601636E-04
1.416942E-03
1.665038E-03
2.249585E-03
2.305222E-03
2.291266E-03
2.526513E-03
3.227601E-03
4.377870E-03
4.583859E-03
4.980340E-03
5.043239E-03
6.332984E-03
8.124854E-03
9.088110E-03
1.029261E-02
1.074375E-02
1.208082E-02
1.369005E-02
1.713968E-02
2.030808E-02
2.153666E-02
2.451987E-02
2.953137E-02
3.652579E-02
4.013695E-02
4.581240E-02
5.269763E-02
6.241497E-02
7.123123E-02
8.346470E-02
9.624542E-02
1.076497E-01
1.222150E-01
1.371183E-01
1.518272E-01
1.685223E-01
1.866021E-01
2.084421E-01
2.179241E-01
2.354262E-01
2.660810E-01
2.803517E-01
2.961942E-01
3.165152E-01
3.367329E-01
3.491047E-01
3.733940E-01
3.874497E-01
4.363778E-01
4.489108E-01
4.644597E-01
4.954707E-01
4.989194E-01
5.557517E-01
6.081570E-01
6.091277E-01
6.403027E-01
6.807175E-01
6.915357E-01
6.447686E-01
6.727113E-01
7.161452E-01
7.640576E-01
7.026339E-01
7.325423E-01
7.861773E-01
7.657019E-01
8.271457E-01
8.540441E-01
7.874373E-01
8.399314E-01
8.245024E-01
8.326999E-01
8.550256E-01
8.276120E-01
8.506769E-01
8.596033E-01
8.762244E-01
8.485763E-01
8.735843E-01
8.492582E-01
8.534590E-01
8.313428E-01
8.689101E-01
8.249792E-01
8.215316E-01
8.060552E-01
8.043580E-01
8.874998E-01
8.158880E-01
8.206704E-01
8.035946E-01
7.632153E-01
7.463810E-01
7.600960E-01
8.150715E-01
7.821582E-01
7.511962E-01
7.390073E-01
7.117021E-01
6.777929E-01
6.681994E-01
6.696199E-01
6.967576E-01
6.788411E-01
6.449512E-01
6.125015E-01
5.916934E-01
5.609670E-01
5.450437E-01
5.274747E-01
4.965315E-01
4.707093E-01
4.708718E-01
4.450280E-01
4.197292E-01
4.040710E-01
3.782088E-01
3.651310E-01
3.454581E-01
3.271919E-01
3.069440E-01
2.835540E-01
2.613021E-01
2.432855E-01
2.269481E-01
2.090380E-01
1.922907E-01
1.751280E-01
1.550708E-01
1.386500E-01
1.267632E-01
1.151947E-01
9.932562E-02
8.790345E-02
7.761392E-02
6.857042E-02
5.823638E-02
5.178419E-02
4.261686E-02
3.606559E-02
3.287670E-02
2.925385E-02
2.677037E-02
2.259827E-02
2.132330E-02
1.842321E-02
1.655530E-02
1.345949E-02
1.241200E-02
1.106614E-02
1.072602E-02
1.020462E-02
7.715885E-03
7.193719E-03
5.405642E-03
5.813057E-03
4.944757E-03
3.773335E-03
4.590430E-03
3.601904E-03
2.660571E-03
2.696597E-03
2.435478E-03
1.389572E-03
1.451556E-03
2.188316E-03
3.135550E-03
1.783045E-03
8.252482E-04
3.541351E-04
6.782598E-04
4.583527E-04
-2.763422E-04
-6.915008E-05
6.154649E-04
-2.275924E-04
-8.461569E-05
2.311497E-04
2.405385E-04
-1.486154E-04
-2.654846E-04
-1.672712E-04
-8.424468E-05
8.152236E-04
1.765025E-03
2.446253E-03
1.057801E-03
-2.555932E-04
-2.353160E-04
-1.986170E-05
-2.850748E-04
-1.626760E-04
-1.004035E-04
8.511717E-03
2.239363E-02
7.020586E-03
3.310376E-04
-1.840209E-04
3.525994E-05
1.239147E-03
2.291058E-03
2.052501E-03
1.973019E-03
2.338478E-03
2.748954E-03
2.893961E-03
2.784063E-03
3.335678E-03
4.677430E-03
5.255414E-03
5.614161E-03
6.224979E-03
8.264112E-03
8.463891E-03
8.943510E-03
1.006260E-02
1.085209E-02
1.319045E-02
1.591423E-02
1.889561E-02
2.224791E-02
2.515798E-02
2.959624E-02
3.572182E-02
4.070228E-02
4.588560E-02
5.284503E-02
6.167107E-02
7.168261E-02
8.317284E-02
9.700476E-02
1.067959E-01
1.229960E-01
1.376006E-01
1.530959E-01
1.671431E-01
1.827914E-01
2.001929E-01
2.161923E-01
2.333277E-01
2.576271E-01
2.766951E-01
2.952284E-01
3.184804E-01
3.375330E-01
3.506985E-01
3.783188E-01
3.912064E-01
4.374414E-01
4.542964E-01
4.620950E-01
5.109817E-01
5.237119E-01
5.590178E-01
5.932600E-01
6.111635E-01
6.304363E-01
6.554905E-01
6.996075E-01
6.835559E-01
6.836237E-01
7.223348E-01
7.405353E-01
6.988102E-01
7.281463E-01
7.653761E-01
7.564894E-01
8.022039E-01
8.288441E-01
8.009465E-01
8.283743E-01
8.069406E-01
8.042723E-01
8.462867E-01
8.384726E-01
8.372219E-01
8.515612E-01
8.767057E-01
8.534900E-01
8.708363E-01
8.596351E-01
8.425334E-01
8.472855E-01
8.364171E-01
8.308977E-01
8.120877E-01
8.012638E-01
8.273860E-01
8.835314E-01
7.867739E-01
7.820284E-01
8.142782E-01
7.765347E-01
7.877119E-01
7.723932E-01
8.002231E-01
7.775416E-01
7.515301E-01
7.273240E-01
7.011887E-01
6.873039E-01
6.666102E-01
6.596108E-01
7.174043E-01
6.856652E-01
6.454521E-01
6.093639E-01
6.032114E-01
5.593204E-01
5.444413E-01
5.199088E-01
4.992713E-01
4.744353E-01
4.740128E-01
4.538010E-01
4.247902E-01
4.049134E-01
3.764324E-01
3.576174E-01
3.431384E-01
3.210924E-01
3.024813E-01
2.847050E-01
2.613813E-01
2.446784E-01
2.271149E-01
2.078863E-01
1.905977E-01
1.730996E-01
1.572835E-01
1.396132E-01
1.255819E-01
1.117514E-01
9.888875E-02
8.897304E-02
7.867637E-02
6.885412E-02
5.807643E-02
5.077958E-02
4.248307E-02
3.730726E-02
3.269143E-02
3.019126E-02
2.574506E-02
2.200193E-02
1.919535E-02
1.727688E-02
1.557672E-02
1.441431E-02
1.248965E-02
1.007515E-02
9.645743E-03
9.290226E-03
8.198956E-03
6.979508E-03
5.529477E-03
5.325589E-03
5.761979E-03
4.432879E-03
3.645115E-03
4.189599E-03
4.047033E-03
3.007656E-03
2.970644E-03
2.313247E-03
2.428516E-03
2.121556E-03
2.315403E-03
1.500105E-03
1.662949E-04
2.293817E-04
1.746858E-04
1.569052E-04
2.061589E-04
2.442425E-04
1.585039E-04
-1.606454E-04
4.399105E-04
-6.174380E-06
-2.002729E-04
-2.769815E-04
3.821584E-05
5.626089E-04
5.168635E-04
1.385174E-04
-4.254015E-05
-1.267149E-04
4.284236E-04
1.516661E-04
-4.788624E-04
-1.491442E-04
-2.317773E-04
-5.089992E-04
-5.695682E-04
3.213150E-05
-2.143485E-04
-4.353688E-04
-3.186951E-04
-3.249013E-04
6.222400E-06
8.400819E-04
1.704292E-03
1.485876E-03
1.253065E-03
2.189712E-03
3.125123E-03
2.692580E-03
2.878312E-03
3.017009E-03
5.254735E-03
5.294703E-03
5.368692E-03
6.386638E-03
7.378196E-03
7.965112E-03
8.194640E-03
1.090997E-02
1.203933E-02
1.244026E-02
1.512404E-02
1.887952E-02
2.278927E-02
2.588361E-02
2.971707E-02
3.245424E-02
3.977966E-02
4.362878E-02
5.557468E-02
6.145449E-02
7.116000E-02
8.220888E-02
9.438429E-02
1.079992E-01
1.232051E-01
1.382146E-01
1.519481E-01
1.679546E-01
1.853850E-01
2.001484E-01
2.200188E-01
2.370935E-01
2.597597E-01
2.800470E-01
2.932173E-01
3.174338E-01
3.365699E-01
3.488485E-01
3.811024E-01
3.908630E-01
4.272976E-01
4.545048E-01
4.711742E-01
5.258695E-01
5.338400E-01
5.716734E-01
5.919313E-01
5.942421E-01
6.314108E-01
6.368642E-01
6.724748E-01
7.057079E-01
6.998516E-01
7.165661E-01
7.200682E-01
7.235151E-01
7.371651E-01
7.582984E-01
7.634158E-01
7.778308E-01
8.159408E-01
8.012039E-01
8.152893E-01
7.828701E-01
8.003241E-01
8.281266E-01
8.365003E-01
8.286456E-01
8.490204E-01
8.673080E-01
8.526144E-01
8.525357E-01
8.529886E-01
8.663762E-01
8.677340E-01
8.239633E-01
8.208979E-01
8.151535E-01
8.094468E-01
8.385268E-01
8.696829E-01
7.715453E-01
7.617927E-01
8.008496E-01
7.916634E-01
7.816205E-01
7.675679E-01
7.509580E-01
7.544150E-01
7.309009E-01
7.137680E-01
6.934797E-01
7.159519E-01
6.794912E-01
6.784303E-01
7.249726E-01
6.999636E-01
6.449837E-01
6.122470E-01
6.095508E-01
5.558609E-01
5.446115E-01
5.030267E-01
4.990267E-01
4.817967E-01
4.769333E-01
4.467570E-01
4.280663E-01
4.070183E-01
3.797225E-01
3.537477E-01
3.408124E-01
3.180002E-01
2.969376E-01
2.788912E-01
2.623747E-01
2.435127E-01
2.306922E-01
2.106605E-01
1.918325E-01
1.719805E-01
1.556339E-01
1.404485E-01
1.260189E-01
1.122781E-01
1.003564E-01
8.935776E-02
7.850771E-02
6.893425E-02
5.925674E-02
5.095239E-02
4.319334E-02
3.755086E-02
3.428960E-02
3.005795E-02
2.487414E-02
2.347389E-02
1.842031E-02
1.607003E-02
1.555757E-02
1.484665E-02
1.260445E-02
1.031491E-02
1.085112E-02
9.378911E-03
7.129423E-03
5.423164E-03
6.397734E-03
5.035001E-03
4.541968E-03
5.216403E-03
4.542829E-03
4.054108E-03
4.205024E-03
3.767030E-03
2.427487E-03
1.353025E-03
1.722471E-03
1.395902E-03
1.150815E-03
2.546319E-05
2.544033E-04
5.331892E-04
6.502244E-04
2.699864E-04
5.590023E-05
-1.050510E-04
2.837260E-04
-4.990843E-05
-6.267031E-05
-3.614527E-05
-6.122084E-05
-4.604248E-06
-2.722571E-05
3.635315E-04
3.361179E-04
7.452208E-04
3.479325E-03
6.365520E-03
1.307420E-03
-4.643904E-04
-4.916340E-04
-3.432862E-04
-4.636820E-04
-4.588124E-04
-4.121964E-04
-3.979867E-04
-4.200772E-04
-4.716129E-04
-2.364267E-04
-2.112416E-04
-2.285986E-04
1.084614E-03
1.924813E-03
1.050668E-03
7.650269E-04
1.453242E-03
1.406885E-03
2.452451E-03
3.655924E-03
3.790892E-03
4.285955E-03
5.004639E-03
5.593131E-03
6.333749E-03
6.816470E-03
8.118318E-03
8.827971E-03
1.026669E-02
1.275035E-02
1.413722E-02
1.572714E-02
1.854259E-02
2.171337E-02
2.554566E-02
2.970935E-02
3.286789E-02
3.788103E-02
4.468227E-02
5.333605E-02
6.025704E-02
7.030463E-02
8.019004E-02
9.215860E-02
1.054096E-01
1.214286E-01
1.364379E-01
1.500955E-01
1.696766E-01
1.875835E-01
2.021130E-01
2.217654E-01
2.384681E-01
2.605775E-01
2.780314E-01
2.940381E-01
3.168499E-01
3.348923E-01
3.522461E-01
3.873987E-01
3.964741E-01
4.142795E-01
4.341037E-01
4.689636E-01
5.288966E-01
5.297533E-01
5.610536E-01
5.559907E-01
6.070392E-01
6.253228E-01
6.079327E-01
6.792852E-01
6.829300E-01
7.280709E-01
6.914368E-01
7.066707E-01
7.014627E-01
7.532967E-01
7.626430E-01
7.833234E-01
8.120436E-01
7.853789E-01
8.212014E-01
8.188194E-01
7.841999E-01
7.796607E-01
8.448859E-01
7.931368E-01
8.387074E-01
8.546449E-01
8.882071E-01
8.190556E-01
8.130209E-01
8.530048E-01
8.688266E-01
8.954400E-01
7.841973E-01
8.541897E-01
8.131844E-01
7.979053E-01
8.663969E-01
8.487259E-01
7.751985E-01
7.818026E-01
8.164925E-01
7.777638E-01
7.923739E-01
7.512903E-01
7.502202E-01
7.435035E-01
7.548564E-01
7.050327E-01
6.869517E-01
6.871566E-01
6.845794E-01
6.688198E-01
7.256929E-01
6.841947E-01
6.700359E-01
6.096469E-01
5.816275E-01
5.664733E-01
5.340018E-01
5.031219E-01
4.890484E-01
4.826721E-01
4.636891E-01
4.467425E-01
4.232257E-01
4.096760E-01
3.884979E-01
3.533071E-01
3.443524E-01
3.121427E-01
2.979046E-01
2.808192E-01
2.620434E-01
2.446101E-01
2.275829E-01
2.098143E-01
1.896589E-01
1.729871E-01
1.560596E-01
1.394845E-01
1.234381E-01
1.105326E-01
9.806581E-02
8.703079E-02
7.751106E-02
6.862859E-02
5.941701E-02
5.203654E-02
4.472641E-02
3.887499E-02
3.403379E-02
3.026949E-02
2.701216E-02
2.354661E-02
2.014960E-02
1.726483E-02
1.451524E-02
1.354557E-02
1.254802E-02
1.022248E-02
1.002873E-02
8.424337E-03
7.847698E-03
6.368675E-03
6.851976E-03
6.080792E-03
5.340482E-03
4.625192E-03
3.970991E-03
4.023169E-03
4.856204E-03
3.640719E-03
3.158714E-03
1.408019E-03
1.349863E-03
1.174390E-03
7.911381E-04
5.347116E-04
8.348493E-04
4.358024E-04
-9.097453E-05
1.192320E-04
-7.145779E-05
-6.567499E-05
3.113839E-04
2.715795E-04
4.076629E-07
5.701895E-04
4.919212E-04
2.769057E-05
9.865887E-05
5.306408E-06
2.420180E-04
5.778702E-05
-3.709757E-05
1.190306E-04
8.669948E-04
3.327898E-04
-2.043498E-04
-3.860214E-04
3.467585E-06
1.397048E-04
-5.256716E-04
-5.085935E-04
-2.179536E-04
-8.328426E-05
2.195384E-04
-1.625117E-04
3.914719E-04
6.110271E-04
8.653905E-04
1.081144E-03
9.298374E-04
1.085833E-03
1.689239E-03
2.227724E-03
3.077687E-03
3.882235E-03
4.977229E-03
4.624782E-03
5.496304E-03
5.293532E-03
6.941344E-03
7.574893E-03
8.429120E-03
1.000691E-02
1.111245E-02
1.454075E-02
1.574065E-02
1.840422E-02
2.155995E-02
2.473999E-02
2.856745E-02
3.352921E-02
3.886970E-02
4.607141E-02
5.273783E-02
5.966963E-02
7.079528E-02
8.198557E-02
9.403663E-02
1.066162E-01
1.208381E-01
1.399378E-01
1.519746E-01
1.695259E-01
1.877849E-01
2.053538E-01
2.195103E-01
2.369832E-01
2.563421E-01
2.739089E-01
2.897460E-01
3.205353E-01
3.309872E-01
3.575652E-01
3.817294E-01
3.914565E-01
4.129861E-01
4.372580E-01
4.690772E-01
5.357495E-01
5.410338E-01
5.691658E-01
5.398585E-01
6.034621E-01
6.141045E-01
6.040192E-01
6.759784E-01
6.753316E-01
7.102325E-01
7.023608E-01
7.070665E-01
7.221873E-01
7.848339E-01
7.750231E-01
7.917453E-01
8.088762E-01
8.049311E-01
8.083011E-01
8.056863E-01
7.604510E-01
7.799369E-01
8.167789E-01
8.154114E-01
8.626019E-01
8.475835E-01
8.658768E-01
8.174933E-01
8.027411E-01
8.405678E-01
8.713546E-01
8.695665E-01
7.873631E-01
8.447539E-01
8.134251E-01
7.930031E-01
8.426955E-01
8.240879E-01
7.907727E-01
7.862443E-01
8.033368E-01
7.701939E-01
7.596307E-01
7.513338E-01
7.633104E-01
7.772950E-01
7.571087E-01
7.013326E-01
6.878186E-01
6.837229E-01
6.895562E-01
6.625111E-01
6.788299E-01
6.582587E-01
6.755738E-01
6.059315E-01
5.747851E-01
5.598641E-01
5.314159E-01
5.047991E-01
4.884710E-01
4.807352E-01
4.598300E-01
4.465392E-01
4.215430E-01
4.043575E-01
3.904393E-01
3.599631E-01
3.448184E-01
3.201509E-01
3.115290E-01
2.848498E-01
2.660240E-01
2.463315E-01
2.267070E-01
2.084224E-01
1.927005E-01
1.765835E-01
1.545320E-01
1.398986E-01
1.238647E-01
1.116652E-01
9.914646E-02
8.699433E-02
7.745220E-02
6.765498E-02
5.952620E-02
5.109978E-02
4.452997E-02
3.918262E-02
3.496205E-02
3.094723E-02
2.775777E-02
2.323569E-02
2.029788E-02
1.824679E-02
1.593592E-02
1.382479E-02
1.313816E-02
1.123801E-02
1.011532E-02
8.886674E-03
7.491215E-03
6.506421E-03
4.709830E-03
4.505783E-03
3.770196E-03
3.954861E-03
3.586658E-03
3.565325E-03
4.358581E-03
4.125354E-03
2.507069E-03
2.577127E-03
1.872871E-03
1.177822E-03
8.906191E-04
8.193895E-04
8.233886E-04
1.994506E-04
-9.038872E-05
-2.375571E-05
-7.016521E-05
-3.305808E-04
3.091624E-05
1.631701E-04
2.612948E-04
5.085343E-04
-3.522146E-04
-3.892585E-04
-6.561339E-04
-3.735742E-04
2.405249E-05
-4.346022E-05
9.292443E-05
1.322480E-04
-3.106571E-04
-1.122584E-04
-2.588431E-04
-2.824168E-04
5.840836E-04
3.510861E-05
-6.601432E-05
1.158841E-04
-8.422426E-05
-3.389183E-04
-1.222708E-04
3.294648E-04
1.551368E-04
2.116945E-04
5.104874E-04
8.447532E-04
1.511675E-03
2.256697E-03
1.868422E-03
3.111499E-03
2.731063E-03
3.231189E-03
4.980619E-03
5.865028E-03
6.313299E-03
6.213926E-03
7.258486E-03
7.374574E-03
8.532640E-03
1.067133E-02
1.294234E-02
1.477333E-02
1.613476E-02
1.887136E-02
2.187696E-02
2.359684E-02
2.670191E-02
3.138932E-02
3.689866E-02
4.422187E-02
5.294700E-02
6.074060E-02
7.070547E-02
8.120639E-02
9.295479E-02
1.059643E-01
1.199919E-01
1.373912E-01
1.526547E-01
1.693147E-01
1.845506E-01
2.006062E-01
2.171412E-01
2.365404E-01
2.568589E-01
2.765822E-01
2.929075E-01
3.189915E-01
3.346446E-01
3.644547E-01
3.771895E-01
3.957806E-01
4.205835E-01
4.491859E-01
4.737761E-01
5.053885E-01
5.572573E-01
5.485952E-01
5.370281E-01
5.919919E-01
6.333143E-01
6.150403E-01
6.647194E-01
6.524346E-01
6.932628E-01
6.894419E-01
7.074249E-01
7.402577E-01
7.882824E-01
7.602309E-01
7.894902E-01
8.114475E-01
8.525226E-01
7.931170E-01
7.774907E-01
7.487091E-01
7.901886E-01
8.456326E-01
8.284476E-01
8.930686E-01
8.582537E-01
8.585799E-01
8.277851E-01
8.412201E-01
8.660086E-01
8.619642E-01
8.465560E-01
8.080266E-01
8.641680E-01
8.170724E-01
7.620242E-01
8.417616E-01
7.818326E-01
8.184288E-01
7.626445E-01
8.006100E-01
7.784455E-01
7.170833E-01
7.422183E-01
7.608143E-01
7.821399E-01
7.424964E-01
6.912323E-01
7.099678E-01
6.695526E-01
7.073653E-01
6.770045E-01
6.874143E-01
6.186516E-01
6.644942E-01
6.220882E-01
5.521854E-01
5.522726E-01
5.294064E-01
5.178621E-01
5.022303E-01
4.837469E-01
4.517861E-01
4.431641E-01
4.292310E-01
3.976926E-01
3.805349E-01
3.640807E-01
3.427471E-01
3.285025E-01
3.063715E-01
2.820595E-01
2.673280E-01
2.473726E-01
2.284305E-01
2.080194E-01
1.897009E-01
1.736274E-01
1.559730E-01
1.413389E-01
1.263012E-01
1.127269E-01
9.853139E-02
8.664558E-02
7.747243E-02
6.811263E-02
5.880677E-02
5.230580E-02
4.672828E-02
4.028733E-02
3.438897E-02
3.085491E-02
2.734642E-02
2.262992E-02
1.935479E-02
1.747827E-02
1.691201E-02
1.555553E-02
1.383663E-02
1.200611E-02
9.307411E-03
9.727775E-03
9.007088E-03
7.184513E-03
5.405143E-03
4.514584E-03
4.166675E-03
3.469480E-03
2.745814E-03
3.542525E-03
3.556760E-03
2.596148E-03
1.718319E-03
1.802369E-03
1.142315E-03
6.102466E-04
4.411071E-05
5.172932E-05
1.510368E-04
-1.016989E-04
-2.089208E-04
1.457221E-05
-1.038096E-04
-9.826411E-05
4.620834E-05
-1.101743E-04
4.832435E-04
2.408979E-04
-2.592876E-04
1.870123E-04
3.568621E-05
-4.017117E-05
7.106155E-04
-8.119388E-05
-1.014242E-04
4.810336E-05
-5.002517E-04
6.388922E-04
2.540711E-04
-3.858417E-05
1.745800E-04
-8.891708E-05
-5.510371E-05
1.022606E-04
-2.747983E-04
-1.929286E-04
2.198967E-04
5.362337E-04
6.044602E-04
1.180600E-03
1.416448E-03
8.825323E-04
1.609436E-03
2.023520E-03
3.425656E-03
3.165471E-03
2.775056E-03
4.301987E-03
5.440783E-03
4.953940E-03
6.968399E-03
5.995923E-03
6.363496E-03
7.786833E-03
8.731731E-03
1.052754E-02
1.246129E-02
1.365603E-02
1.560824E-02
1.795745E-02
2.048791E-02
2.330575E-02
2.700616E-02
3.075212E-02
3.629317E-02
4.401728E-02
5.135153E-02
5.930635E-02
6.847539E-02
8.071183E-02
9.351775E-02
1.064184E-01
1.185008E-01
1.321215E-01
1.499477E-01
1.687703E-01
1.853741E-01
1.997048E-01
2.190656E-01
2.368358E-01
2.519295E-01
2.753961E-01
2.945083E-01
3.115962E-01
3.290530E-01
3.589686E-01
3.752655E-01
3.897320E-01
4.267790E-01
4.506139E-01
4.759108E-01
4.913387E-01
5.511392E-01
5.509213E-01
5.393196E-01
5.927730E-01
6.448478E-01
6.070350E-01
6.586738E-01
6.669602E-01
6.918426E-01
6.941108E-01
7.010246E-01
7.388557E-01
7.902924E-01
7.680188E-01
7.804547E-01
8.019357E-01
8.762467E-01
8.299519E-01
7.590499E-01
7.386531E-01
7.908836E-01
8.849772E-01
8.300814E-01
9.029783E-01
8.557796E-01
8.184488E-01
8.434206E-01
8.635847E-01
8.608967E-01
8.649996E-01
8.196250E-01
8.220413E-01
8.626986E-01
8.118784E-01
7.571384E-01
8.228870E-01
7.858568E-01
8.471549E-01
7.752381E-01
7.940735E-01
7.879959E-01
7.389940E-01
7.512567E-01
7.455429E-01
7.730581E-01
7.247501E-01
6.952370E-01
7.025523E-01
6.497276E-01
7.201476E-01
6.929413E-01
6.792349E-01
6.100689E-01
6.556789E-01
6.177830E-01
5.759077E-01
5.487331E-01
5.362514E-01
5.293185E-01
5.136211E-01
4.957305E-01
4.513503E-01
4.314656E-01
4.288418E-01
3.966244E-01
3.763405E-01
3.541004E-01
3.360606E-01
3.248109E-01
2.979089E-01
2.855811E-01
2.663596E-01
2.465724E-01
2.293140E-01
2.104827E-01
1.944095E-01
1.752128E-01
1.591218E-01
1.417465E-01
1.258499E-01
1.126681E-01
1.006578E-01
8.746749E-02
7.821730E-02
6.908271E-02
6.034415E-02
5.140189E-02
4.522971E-02
4.015378E-02
3.534081E-02
3.035203E-02
2.680114E-02
2.254919E-02
2.047813E-02
1.866624E-02
1.686422E-02
1.626680E-02
1.333390E-02
1.063600E-02
9.895785E-03
9.352280E-03
8.338897E-03
6.705188E-03
5.828524E-03
5.568709E-03
5.257191E-03
4.699637E-03
3.893850E-03
2.939859E-03
2.708455E-03
2.185274E-03
2.177736E-03
1.894331E-03
1.471733E-03
1.167548E-03
1.194025E-03
9.001707E-04
1.125907E-03
1.079376E-03
4.176293E-04
4.879993E-06
1.272639E-04
-1.912542E-04
2.448637E-06
5.453887E-04
3.676426E-04
8.945290E-05
-7.680901E-05
-3.186362E-04
-1.345901E-04
-2.224582E-04
-6.457267E-06
-3.707278E-04
-4.501968E-04
-6.998635E-04
1.546397E-04
1.348181E-03
8.116649E-04
4.976419E-04
3.654909E-04
-5.675402E-05
-7.531745E-05
3.196497E-04
3.110398E-04
-8.021608E-05
1.649099E-04
4.705709E-04
8.280150E-04
8.509763E-04
1.427149E-03
9.218468E-04
1.905656E-03
2.304913E-03
2.982336E-03
3.333972E-03
1.826810E-03
3.026411E-03
5.115579E-03
6.003812E-03
6.975620E-03
6.574631E-03
6.325438E-03
7.710840E-03
9.721879E-03
1.070086E-02
1.234462E-02
1.423829E-02
1.487066E-02
1.738942E-02
2.010905E-02
2.378950E-02
2.659144E-02
3.203498E-02
3.610845E-02
4.134912E-02
5.133998E-02
6.013530E-02
6.983723E-02
8.119856E-02
9.303621E-02
1.047086E-01
1.176434E-01
1.344688E-01
1.513783E-01
1.678320E-01
1.858282E-01
2.021517E-01
2.199342E-01
2.336185E-01
2.531210E-01
2.704818E-01
2.912156E-01
3.112045E-01
3.373142E-01
3.607885E-01
3.786989E-01
3.901047E-01
4.250280E-01
4.557823E-01
4.896652E-01
4.993903E-01
5.486354E-01
5.382640E-01
5.486032E-01
6.073932E-01
6.362220E-01
6.097896E-01
6.443055E-01
6.677162E-01
6.821579E-01
7.116200E-01
7.043760E-01
7.475896E-01
7.980577E-01
8.101073E-01
7.743010E-01
7.274581E-01
8.613832E-01
8.487918E-01
7.891281E-01
7.518704E-01
8.298485E-01
8.896699E-01
8.237920E-01
8.902500E-01
8.436962E-01
7.963683E-01
8.609928E-01
8.621826E-01
8.665750E-01
8.456146E-01
8.564370E-01
8.441055E-01
8.328988E-01
8.243408E-01
7.765890E-01
8.253352E-01
8.298850E-01
8.486451E-01
7.866317E-01
7.789363E-01
7.978227E-01
7.749570E-01
7.696928E-01
7.229945E-01
7.545661E-01
7.214438E-01
7.075629E-01
6.928883E-01
6.795693E-01
7.162521E-01
7.061963E-01
6.643621E-01
6.245237E-01
6.385062E-01
6.281983E-01
5.967699E-01
5.627565E-01
5.474707E-01
5.374846E-01
5.011005E-01
4.785305E-01
4.641271E-01
4.506379E-01
4.367607E-01
3.990986E-01
3.701698E-01
3.506650E-01
3.343410E-01
3.170223E-01
2.999653E-01
2.822885E-01
2.635365E-01
2.474920E-01
2.270375E-01
2.108695E-01
1.939931E-01
1.764284E-01
1.590184E-01
1.412986E-01
1.272004E-01
1.138234E-01
1.014502E-01
8.909999E-02
7.811287E-02
6.970772E-02
5.896499E-02
5.070422E-02
4.418766E-02
4.047655E-02
3.953210E-02
3.073802E-02
2.496892E-02
2.286671E-02
2.003216E-02
1.791265E-02
1.518028E-02
1.365492E-02
1.190270E-02
1.091281E-02
1.079322E-02
9.720837E-03
7.974191E-03
6.671804E-03
5.528328E-03
5.457162E-03
4.559665E-03
4.024349E-03
3.615382E-03
3.193258E-03
3.306960E-03
1.815005E-03
1.932890E-03
1.861304E-03
2.459907E-03
1.370518E-03
2.225627E-04
7.795164E-05
1.628824E-04
-1.133157E-04
-2.309939E-04
1.098870E-04
-6.936684E-05
6.821654E-04
4.811261E-04
1.776039E-04
2.773304E-04
3.188680E-04
2.624723E-04
1.776723E-04
5.333697E-06
-3.211772E-04
2.566719E-04
-1.566745E-03
-6.991029E-03
-1.275602E-02
5.275829E-04
-2.714709E-04
-1.223004E-04
-6.909355E-05
-4.739978E-04
-4.259253E-04
-5.154238E-05
5.494786E-04
1.798025E-04
4.305197E-04
1.004892E-03
1.097784E-03
9.768860E-04
1.781161E-03
2.095327E-03
1.622248E-03
2.366229E-03
2.158269E-03
2.387371E-03
3.742162E-03
3.469194E-03
3.710877E-03
4.533270E-03
5.623625E-03
7.012607E-03
7.289002E-03
8.563842E-03
9.224218E-03
9.146045E-03
9.926069E-03
1.210992E-02
1.382596E-02
1.437615E-02
1.761558E-02
2.157887E-02
2.521834E-02
2.800704E-02
3.221817E-02
3.712440E-02
4.307877E-02
5.037643E-02
5.916227E-02
6.983634E-02
8.065938E-02
9.114683E-02
1.032086E-01
1.160251E-01
1.329058E-01
1.517104E-01
1.675269E-01
1.863548E-01
2.004880E-01
2.195085E-01
2.379305E-01
2.587830E-01
2.753008E-01
2.917038E-01
3.143711E-01
3.444649E-01
3.634189E-01
3.811133E-01
4.000428E-01
4.320998E-01
4.638405E-01
4.736492E-01
4.878285E-01
5.471576E-01
5.354320E-01
5.543242E-01
6.103363E-01
6.457451E-01
6.228698E-01
6.461034E-01
6.536616E-01
6.886660E-01
7.187055E-01
7.268316E-01
7.663679E-01
7.757577E-01
8.241406E-01
7.738090E-01
7.234811E-01
8.573552E-01
8.391292E-01
8.002835E-01
7.410982E-01
8.433839E-01
8.963572E-01
8.232990E-01
8.706352E-01
8.275509E-01
8.168728E-01
8.500757E-01
8.590174E-01
8.686290E-01
8.294152E-01
8.930566E-01
8.742139E-01
8.347763E-01
8.249114E-01
7.921546E-01
8.284794E-01
8.223904E-01
8.341666E-01
7.733517E-01
7.505091E-01
7.875986E-01
8.058948E-01
7.459127E-01
7.358509E-01
7.442933E-01
7.307084E-01
7.113428E-01
6.836979E-01
7.000008E-01
7.236482E-01
7.118731E-01
6.529982E-01
6.321204E-01
6.372405E-01
6.135172E-01
6.047513E-01
5.679961E-01
5.483624E-01
5.402123E-01
5.140703E-01
4.811267E-01
4.664569E-01
4.465906E-01
4.313891E-01
4.058868E-01
3.740964E-01
3.566460E-01
3.363322E-01
3.197032E-01
3.012518E-01
2.825149E-01
2.609150E-01
2.444788E-01
2.266994E-01
2.101797E-01
1.982686E-01
1.763138E-01
1.582266E-01
1.414290E-01
1.270755E-01
1.148619E-01
1.028905E-01
8.943484E-02
7.808432E-02
6.945674E-02
5.870211E-02
4.981589E-02
4.446960E-02
3.992355E-02
3.601958E-02
3.002669E-02
2.552634E-02
2.310923E-02
2.020588E-02
1.798308E-02
1.613517E-02
1.406352E-02
1.199801E-02
1.048464E-02
1.050699E-02
9.980279E-03
8.238183E-03
7.395546E-03
6.537037E-03
6.152297E-03
4.700196E-03
4.096856E-03
3.874124E-03
3.431228E-03
3.468865E-03
2.579686E-03
1.667048E-03
1.509992E-03
2.145478E-03
2.592358E-03
1.206840E-03
9.232770E-04
1.902564E-04
1.858707E-04
3.448497E-04
-2.932279E-04
-2.769969E-04
6.354168E-04
1.634419E-03
7.776357E-04
1.070583E-04
-2.481574E-04
-1.263268E-04
3.190043E-04
3.128503E-04
2.392243E-04
7.840849E-04
2.657332E-04
-1.169454E-03
-2.526746E-03
1.710995E-04
-1.076407E-04
-6.985585E-04
3.881336E-05
-2.111206E-04
2.713579E-04
3.542785E-04
2.120351E-04
2.060930E-04
3.468688E-04
8.944464E-04
1.530764E-03
1.428662E-03
1.920732E-03
2.094870E-03
1.699010E-03
2.146315E-03
2.016899E-03
2.392371E-03
3.132198E-03
3.777720E-03
3.344379E-03
4.084704E-03
5.090180E-03
5.325055E-03
6.028035E-03
7.129336E-03
8.735174E-03
9.544200E-03
9.957860E-03
1.152205E-02
1.364237E-02
1.545439E-02
1.778126E-02
2.036228E-02
2.459910E-02
2.835412E-02
3.298242E-02
3.806092E-02
4.382353E-02
5.109935E-02
5.884792E-02
7.045464E-02
7.931350E-02
9.015042E-02
1.039753E-01
1.166882E-01
1.308163E-01
1.512542E-01
1.670334E-01
1.845638E-01
2.018707E-01
2.205141E-01
2.393528E-01
2.586712E-01
2.755054E-01
3.051041E-01
3.178242E-01
3.455903E-01
3.607289E-01
3.838896E-01
4.102070E-01
4.331918E-01
4.572546E-01
4.688817E-01
4.771163E-01
5.327065E-01
5.338130E-01
5.474048E-01
5.980939E-01
6.527340E-01
6.336700E-01
6.519512E-01
6.627632E-01
6.991428E-01
7.119162E-01
7.387822E-01
7.782669E-01
7.689977E-01
8.205889E-01
7.737745E-01
7.339410E-01
8.467226E-01
8.307072E-01
8.058719E-01
7.592418E-01
8.449953E-01
8.606780E-01
8.082258E-01
8.617280E-01
8.132965E-01
8.309052E-01
8.364598E-01
8.547655E-01
8.794171E-01
8.553242E-01
9.030235E-01
8.851256E-01
8.344052E-01
8.283056E-01
8.026454E-01
8.192218E-01
8.015044E-01
8.238307E-01
7.629950E-01
7.655266E-01
7.871511E-01
8.148722E-01
7.412922E-01
7.224743E-01
7.383812E-01
7.460915E-01
7.076600E-01
6.950940E-01
7.084721E-01
7.189675E-01
7.243978E-01
6.540887E-01
6.154198E-01
6.242704E-01
6.061203E-01
5.813584E-01
5.815020E-01
5.490723E-01
5.341112E-01
5.216704E-01
4.863909E-01
4.694276E-01
4.314282E-01
4.276188E-01
3.993111E-01
3.799485E-01
3.653960E-01
3.381405E-01
3.189065E-01
3.002111E-01
2.861806E-01
2.621256E-01
2.450128E-01
2.246229E-01
2.086321E-01
1.928559E-01
1.757244E-01
1.578465E-01
1.417469E-01
1.277697E-01
1.140939E-01
1.007765E-01
8.880750E-02
7.752614E-02
6.753328E-02
5.939066E-02
5.144988E-02
4.497950E-02
3.905535E-02
3.538792E-02
2.946214E-02
2.471756E-02
2.371052E-02
2.050044E-02
1.806981E-02
1.573584E-02
1.373517E-02
1.211308E-02
1.269910E-02
1.167096E-02
9.969287E-03
8.369681E-03
7.288422E-03
7.455308E-03
6.665946E-03
5.677050E-03
4.212150E-03
3.631444E-03
3.460619E-03
3.052042E-03
2.215720E-03
1.680245E-03
2.548837E-03
2.380435E-03
2.330818E-03
6.197015E-04
5.027246E-04
6.811825E-04
1.733183E-04
1.613789E-04
3.802977E-04
1.678289E-04
9.230956E-04
1.187913E-03
1.413019E-03
7.020066E-04
2.075868E-04
1.394010E-04
-2.283014E-04
2.286472E-04
2.189573E-04
1.500359E-04
3.578509E-04
6.642914E-05
-9.706252E-05
-1.119249E-04
3.193082E-03
6.565125E-04
-1.001113E-04
4.206058E-04
1.194056E-04
-2.832716E-04
-1.895256E-04
5.833577E-04
-8.351401E-04
1.841545E-03
1.377429E-03
1.799729E-03
1.085245E-03
3.174773E-03
1.169898E-03
3.241763E-03
3.248233E-03
2.228907E-03
2.859719E-03
3.094715E-03
3.790270E-03
3.959456E-03
5.254357E-03
5.827699E-03
5.538324E-03
7.089681E-03
7.673739E-03
1.156946E-02
1.096237E-02
1.270051E-02
1.418644E-02
1.700449E-02
1.982488E-02
1.962131E-02
2.378012E-02
2.991605E-02
3.205651E-02
3.725932E-02
4.520732E-02
5.052188E-02
5.894613E-02
6.803373E-02
8.047778E-02
8.974106E-02
1.059301E-01
1.180673E-01
1.343169E-01
1.499373E-01
1.625694E-01
1.816591E-01
2.011777E-01
2.221058E-01
2.400361E-01
2.538144E-01
2.813200E-01
3.032903E-01
3.168034E-01
3.415616E-01
3.619478E-01
3.893295E-01
4.057353E-01
4.299928E-01
4.586099E-01
4.708820E-01
4.888701E-01
5.157972E-01
5.169963E-01
5.397260E-01
5.794753E-01
6.244948E-01
6.305615E-01
6.493026E-01
6.773862E-01
6.982689E-01
7.209705E-01
7.362513E-01
7.708751E-01
7.625265E-01
7.756351E-01
7.712508E-01
7.880970E-01
8.250861E-01
8.269556E-01
7.971995E-01
7.895042E-01
8.468025E-01
8.353385E-01
8.012771E-01
8.390732E-01
8.028492E-01
8.226110E-01
8.280527E-01
8.320874E-01
8.670835E-01
8.782920E-01
8.996467E-01
8.823157E-01
8.375379E-01
8.109848E-01
8.273775E-01
8.118277E-01
7.890179E-01
8.182643E-01
7.483803E-01
7.630592E-01
7.927816E-01
8.100229E-01
7.498496E-01
6.899248E-01
7.109846E-01
7.553337E-01
6.949843E-01
6.987320E-01
7.055561E-01
6.986478E-01
7.072574E-01
6.638597E-01
6.285129E-01
6.006465E-01
5.939555E-01
5.780000E-01
5.760641E-01
5.576664E-01
5.332443E-01
5.143645E-01
4.717413E-01
4.679566E-01
4.256192E-01
4.428393E-01
4.017611E-01
3.860190E-01
3.624467E-01
3.486001E-01
3.182608E-01
2.999605E-01
2.828765E-01
2.625017E-01
2.400489E-01
2.251313E-01
2.087545E-01
1.944582E-01
1.828548E-01
1.594284E-01
1.448194E-01
1.303267E-01
1.119119E-01
1.006604E-01
8.810682E-02
7.907505E-02
6.883538E-02
6.118754E-02
5.313274E-02
4.393186E-02
3.787506E-02
3.173632E-02
2.972841E-02
2.435397E-02
2.244445E-02
1.988523E-02
1.713259E-02
1.610901E-02
1.455689E-02
1.417770E-02
1.297205E-02
1.113809E-02
9.397048E-03
8.521655E-03
6.763479E-03
6.901664E-03
6.216441E-03
5.362730E-03
3.879584E-03
2.378229E-03
2.707248E-03
2.698012E-03
1.994294E-03
1.956034E-03
2.725556E-03
1.694328E-03
1.780781E-03
8.093798E-04
5.360449E-04
5.234748E-04
-1.383754E-04
-1.251448E-04
1.447821E-04
7.467708E-05
2.834808E-04
6.811049E-04
4.136692E-04
5.601050E-04
9.784140E-04
8.647202E-04
4.297505E-04
6.420795E-04
3.789060E-04
7.135850E-05
6.826025E-04
9.594381E-04
1.039988E-03
4.274756E-05
5.836927E-04
1.931212E-04
2.824729E-04
-1.215951E-04
2.501233E-04
3.373194E-04
9.615992E-04
1.494060E-03
1.005462E-03
1.787652E-03
1.580887E-03
8.010597E-04
7.893752E-04
1.633477E-03
9.684562E-04
1.402125E-03
2.044335E-03
2.108814E-03
3.278925E-03
1.671350E-03
3.169978E-03
4.684782E-03
3.932235E-03
4.454721E-03
5.894550E-03
7.049278E-03
8.235677E-03
9.897100E-03
1.156977E-02
1.098188E-02
1.501365E-02
1.713406E-02
1.938908E-02
2.141935E-02
2.630881E-02
2.821958E-02
3.458488E-02
3.980595E-02
4.609725E-02
5.049013E-02
6.061957E-02
6.777462E-02
7.872331E-02
9.173010E-02
1.012325E-01
1.228882E-01
1.330074E-01
1.477964E-01
1.642687E-01
1.821526E-01
2.001383E-01
2.198778E-01
2.383654E-01
2.626301E-01
2.805018E-01
2.985946E-01
3.181077E-01
3.481272E-01
3.683300E-01
3.949330E-01
4.084533E-01
4.300967E-01
4.676846E-01
4.583042E-01
4.903550E-01
5.058021E-01
5.097654E-01
5.493890E-01
5.711595E-01
6.267709E-01
6.378534E-01
6.492675E-01
6.687319E-01
6.873715E-01
7.099136E-01
7.300824E-01
7.704301E-01
7.389389E-01
7.433638E-01
7.696685E-01
8.053220E-01
8.274237E-01
7.926497E-01
7.762209E-01
7.804196E-01
8.505054E-01
8.382523E-01
7.937656E-01
8.111724E-01
8.059343E-01
8.290027E-01
8.314582E-01
8.178841E-01
8.431106E-01
8.834265E-01
8.929579E-01
8.732337E-01
8.332515E-01
8.123903E-01
8.376122E-01
8.070733E-01
8.150121E-01
8.233402E-01
7.735412E-01
7.794135E-01
8.033173E-01
8.185565E-01
7.790673E-01
7.106185E-01
7.052345E-01
7.441529E-01
6.951306E-01
6.892395E-01
7.008896E-01
6.957660E-01
6.840846E-01
6.712196E-01
6.353553E-01
5.976273E-01
5.862579E-01
5.822862E-01
5.629831E-01
5.453457E-01
5.282644E-01
5.057181E-01
4.795776E-01
4.668158E-01
4.379640E-01
4.284507E-01
3.982530E-01
3.772309E-01
3.569088E-01
3.471248E-01
3.274596E-01
3.013896E-01
2.808139E-01
2.597804E-01
2.427416E-01
2.268563E-01
2.079663E-01
1.895528E-01
1.751492E-01
1.591715E-01
1.459595E-01
1.293337E-01
1.126436E-01
1.032045E-01
8.930572E-02
7.883355E-02
6.865929E-02
6.125972E-02
5.277843E-02
4.711517E-02
3.934630E-02
3.407783E-02
3.195565E-02
2.617693E-02
2.412268E-02
1.927581E-02
1.920080E-02
1.771581E-02
1.557115E-02
1.269111E-02
1.058798E-02
9.782924E-03
8.618143E-03
7.913442E-03
6.899415E-03
6.237668E-03
6.547447E-03
5.558884E-03
4.652479E-03
4.934829E-03
4.117079E-03
3.729370E-03
2.368862E-03
2.862472E-03
1.268182E-03
1.028761E-03
1.499414E-03
2.492083E-03
1.430003E-03
9.186631E-04
6.585042E-04
9.442139E-04
9.106157E-04
1.023105E-03
1.804998E-03
2.428839E-03
1.814139E-03
1.395967E-03
8.751251E-04
8.647381E-04
1.301138E-03
2.174726E-03
5.442051E-04
9.769199E-05
2.374727E-03
4.346162E-03
6.236561E-03
1.367868E-04
-1.753907E-04
1.030793E-03
8.702955E-04
1.737065E-04
1.058969E-03
9.304209E-04
1.148581E-03
8.139158E-04
5.572148E-04
7.824755E-04
1.143948E-03
1.765524E-04
1.009444E-03
1.622409E-03
1.384905E-03
2.438285E-03
2.626009E-03
2.384477E-03
3.672303E-03
3.840819E-03
4.635982E-03
4.208626E-03
4.881353E-03
4.782358E-03
5.990143E-03
8.598447E-03
9.259870E-03
1.021626E-02
1.181192E-02
1.279622E-02
1.411336E-02
1.451569E-02
1.643665E-02
2.063563E-02
2.465944E-02
2.729720E-02
3.343936E-02
4.007256E-02
4.586410E-02
5.218871E-02
6.124856E-02
6.716437E-02
7.846992E-02
9.092744E-02
1.031791E-01
1.199963E-01
1.337203E-01
1.457692E-01
1.613085E-01
1.810339E-01
2.005758E-01
2.201852E-01
2.390896E-01
2.604910E-01
2.769361E-01
3.015435E-01
3.188274E-01
3.401609E-01
3.597563E-01
3.837936E-01
4.022108E-01
4.341988E-01
4.512820E-01
4.611565E-01
4.802932E-01
5.028581E-01
5.433056E-01
5.582280E-01
5.909441E-01
6.237449E-01
6.216067E-01
6.526922E-01
6.731259E-01
6.820774E-01
6.858980E-01
7.805573E-01
7.680640E-01
7.151031E-01
7.197475E-01
7.745470E-01
7.937649E-01
8.049980E-01
7.764456E-01
7.382970E-01
7.698170E-01
8.766021E-01
8.244655E-01
7.554570E-01
8.020811E-01
8.504662E-01
8.163301E-01
8.072187E-01
8.095365E-01
8.338609E-01
9.191632E-01
8.302962E-01
8.723851E-01
8.044337E-01
8.318725E-01
8.572185E-01
8.148350E-01
8.294285E-01
8.249986E-01
7.842397E-01
8.189343E-01
7.893596E-01
8.188445E-01
7.738236E-01
7.167231E-01
7.179099E-01
7.160643E-01
6.813866E-01
6.826021E-01
6.866002E-01
6.922329E-01
6.756043E-01
6.574576E-01
6.248547E-01
5.807533E-01
5.916207E-01
6.021489E-01
5.752931E-01
5.429884E-01
5.296527E-01
5.104326E-01
4.687689E-01
4.505787E-01
4.530438E-01
4.295196E-01
3.925330E-01
3.783795E-01
3.540892E-01
3.437692E-01
3.232550E-01
2.969625E-01
2.804286E-01
2.621078E-01
2.440236E-01
2.278422E-01
2.121701E-01
1.896633E-01
1.741330E-01
1.581326E-01
1.408043E-01
1.263648E-01
1.125693E-01
1.012448E-01
9.127899E-02
7.870757E-02
6.796845E-02
6.112893E-02
5.273684E-02
4.634059E-02
4.024289E-02
3.499430E-02
2.934925E-02
2.549190E-02
2.337854E-02
2.084796E-02
1.970014E-02
1.752064E-02
1.496417E-02
1.271244E-02
1.071543E-02
9.336122E-03
8.751899E-03
8.280933E-03
7.549607E-03
6.996069E-03
6.283321E-03
5.140851E-03
5.057728E-03
5.154462E-03
4.118089E-03
3.130225E-03
2.722736E-03
2.631800E-03
2.224618E-03
2.030861E-03
1.715086E-03
1.166100E-03
9.503437E-04
1.366965E-03
1.207615E-03
1.347057E-03
1.876674E-03
2.041427E-03
2.300900E-03
3.928705E-03
2.074523E-03
1.760750E-03
1.122799E-03
5.857423E-04
2.792656E-03
3.723377E-03
2.364709E-03
1.595073E-03
4.079692E-03
8.121657E-03
1.232179E-02
-5.614298E-06
-1.308773E-04
1.626001E-03
1.706171E-03
6.400422E-04
1.439595E-03
1.232959E-03
3.748937E-02
1.749366E-02
-2.509450E-02
3.484329E-03
3.807466E-04
2.957341E-04
7.333148E-04
2.054732E-03
2.200034E-03
2.491652E-03
2.051863E-03
2.164098E-03
3.142020E-03
4.544536E-03
3.274927E-03
2.583397E-03
4.640369E-03
6.293669E-03
6.800051E-03
8.672407E-03
8.822682E-03
1.042166E-02
1.119997E-02
1.218035E-02
1.326664E-02
1.586721E-02
1.815379E-02
2.020051E-02
2.476616E-02
2.629562E-02
3.095131E-02
3.869216E-02
4.393370E-02
5.364379E-02
6.004260E-02
6.841921E-02
7.905360E-02
8.863343E-02
1.047610E-01
1.214538E-01
1.319140E-01
1.478143E-01
1.622645E-01
1.797261E-01
1.993091E-01
2.183527E-01
2.390479E-01
2.592998E-01
2.753097E-01
2.962986E-01
3.147494E-01
3.357054E-01
3.558058E-01
3.742060E-01
3.996758E-01
4.278459E-01
4.618975E-01
4.736593E-01
4.774365E-01
5.031989E-01
5.496013E-01
5.736454E-01
5.787609E-01
6.207010E-01
6.079354E-01
6.531346E-01
6.644541E-01
6.851248E-01
7.164719E-01
7.634636E-01
7.742411E-01
7.379530E-01
7.167707E-01
7.460756E-01
7.672266E-01
7.917406E-01
7.599778E-01
7.601575E-01
7.913982E-01
8.407476E-01
8.163530E-01
7.583422E-01
7.669746E-01
8.307604E-01
8.307511E-01
8.150791E-01
8.226699E-01
8.305304E-01
8.705961E-01
8.462193E-01
8.504364E-01
7.921110E-01
8.218675E-01
8.646845E-01
8.288784E-01
8.427412E-01
7.964170E-01
8.009949E-01
8.366475E-01
8.139730E-01
8.356576E-01
7.878951E-01
7.335854E-01
7.387004E-01
7.036118E-01
6.913945E-01
6.710028E-01
6.823216E-01
6.692869E-01
6.581534E-01
6.444068E-01
6.314082E-01
5.891877E-01
5.985543E-01
5.827604E-01
5.453890E-01
5.452309E-01
5.447872E-01
4.974599E-01
4.662492E-01
4.509624E-01
4.484617E-01
4.162236E-01
3.968011E-01
3.855017E-01
3.612391E-01
3.441800E-01
3.338258E-01
2.983655E-01
2.832582E-01
2.644638E-01
2.503502E-01
2.310749E-01
2.088349E-01
1.894058E-01
1.755087E-01
1.599044E-01
1.416738E-01
1.281519E-01
1.140805E-01
1.025979E-01
9.080438E-02
8.099311E-02
7.039828E-02
6.224912E-02
5.270286E-02
4.724174E-02
3.800793E-02
3.399040E-02
2.899371E-02
2.636998E-02
2.378364E-02
2.005461E-02
1.847278E-02
1.817020E-02
1.660424E-02
1.341686E-02
1.053234E-02
1.031959E-02
7.946140E-03
8.239881E-03
7.119560E-03
6.223916E-03
5.430123E-03
4.510052E-03
4.014273E-03
4.064249E-03
3.074588E-03
2.752952E-03
1.883704E-03
1.844941E-03
2.129027E-03
1.452529E-03
8.899142E-04
1.218936E-03
2.214918E-03
1.197642E-03
3.971325E-04
7.031108E-04
1.216459E-03
1.271203E-03
1.180721E-03
1.443036E-03
2.001934E-04
3.171529E-04
5.980194E-04
5.727021E-04
1.878400E-03
3.487047E-03
5.091919E-03
4.781861E-03
2.469731E-02
9.696815E-02
1.693523E-01
8.502264E-04
1.611804E-03
1.730760E-03
1.060303E-03
4.358285E-04
6.457527E-04
1.447560E-02
1.988735E-02
9.231082E-03
-1.705140E-02
-1.733596E-02
4.016788E-04
9.016257E-04
1.550546E-03
1.137198E-03
4.536996E-04
7.357563E-04
2.073212E-03
2.580667E-03
2.924067E-03
3.495331E-03
3.615089E-03
3.673688E-03
4.110547E-03
5.261112E-03
6.186321E-03
7.100935E-03
8.110234E-03
9.104013E-03
1.025363E-02
1.210911E-02
1.369281E-02
1.610749E-02
1.881762E-02
2.182662E-02
2.513186E-02
2.829081E-02
3.347016E-02
3.888450E-02
4.401774E-02
5.133511E-02
5.909834E-02
6.731575E-02
7.891598E-02
8.963648E-02
1.038155E-01
1.177614E-01
1.320415E-01
1.479101E-01
1.666353E-01
1.853339E-01
2.006729E-01
2.166416E-01
2.381055E-01
2.566111E-01
2.809598E-01
3.002121E-01
3.157294E-01
3.350903E-01
3.535582E-01
3.856841E-01
4.129480E-01
4.388485E-01
4.515703E-01
4.524996E-01
4.896867E-01
5.052476E-01
5.749879E-01
5.877490E-01
6.093113E-01
6.088092E-01
6.316715E-01
6.476149E-01
6.812872E-01
7.014774E-01
7.132594E-01
7.805531E-01
7.803972E-01
7.636244E-01
7.012214E-01
7.545302E-01
7.974815E-01
7.873024E-01
7.581550E-01
7.840879E-01
7.802869E-01
7.881047E-01
8.349502E-01
7.489995E-01
8.048331E-01
8.578334E-01
8.097468E-01
8.285899E-01
8.248878E-01
8.298166E-01
8.457328E-01
8.877897E-01
8.533586E-01
7.814838E-01
8.308017E-01
8.640514E-01
8.052001E-01
8.442179E-01
8.159685E-01
7.768381E-01
8.518540E-01
7.991967E-01
7.976362E-01
7.768562E-01
7.324983E-01
7.379254E-01
7.261301E-01
6.640374E-01
6.620275E-01
6.896260E-01
6.711200E-01
6.425771E-01
6.360922E-01
6.234007E-01
6.104795E-01
5.879050E-01
5.678659E-01
5.339059E-01
5.275816E-01
5.533488E-01
4.970041E-01
4.619369E-01
4.573266E-01
4.462700E-01
4.173199E-01
3.963107E-01
3.804814E-01
3.724830E-01
3.459781E-01
3.197810E-01
2.982900E-01
2.819607E-01
2.630745E-01
2.477151E-01
2.285413E-01
2.079883E-01
1.897133E-01
1.751952E-01
1.626321E-01
1.459014E-01
1.278859E-01
1.141195E-01
1.023052E-01
8.979597E-02
7.904467E-02
6.867821E-02
6.077561E-02
5.261193E-02
4.665500E-02
4.067341E-02
3.511475E-02
2.954516E-02
2.712880E-02
2.421232E-02
2.106752E-02
1.807965E-02
1.734382E-02
1.658916E-02
1.456195E-02
1.124066E-02
9.325317E-03
7.641255E-03
7.056709E-03
7.554270E-03
7.984725E-03
6.572523E-03
5.115866E-03
5.078568E-03
4.706625E-03
3.316094E-03
1.979754E-03
1.757309E-03
1.830691E-03
8.384757E-04
4.042667E-04
8.257667E-04
7.955736E-04
4.796563E-04
3.146231E-04
3.554351E-04
9.783024E-05
1.506371E-03
9.860306E-04
4.913090E-04
1.425925E-03
6.321829E-04
8.792691E-04
1.251474E-03
2.391921E-03
3.944333E-03
7.674628E-03
6.383937E-03
5.818069E-03
1.020206E-02
2.543013E-02
4.098616E-02
5.301017E-04
3.230922E-04
8.847590E-04
1.166972E-03
6.919129E-04
7.136712E-04
2.144605E-02
2.568639E-02
2.338046E-03
-1.404960E-02
1.691505E-02
3.139478E-04
1.017876E-03
5.585499E-04
9.125357E-04
1.838758E-03
2.801460E-03
2.938336E-03
3.024388E-03
2.512399E-03
3.258960E-03
4.493071E-03
4.918182E-03
4.854600E-03
6.675408E-03
6.545823E-03
6.705165E-03
8.864215E-03
1.053971E-02
1.083987E-02
1.281610E-02
1.461628E-02
1.659581E-02
1.948876E-02
2.149623E-02
2.588526E-02
2.915774E-02
3.314773E-02
3.854033E-02
4.382578E-02
5.228471E-02
5.839524E-02
6.796487E-02
7.948164E-02
8.967721E-02
1.040452E-01
1.178969E-01
1.334989E-01
1.490011E-01
1.691550E-01
1.835787E-01
2.004473E-01
2.218058E-01
2.355295E-01
2.527430E-01
2.786811E-01
2.972967E-01
3.161584E-01
3.379047E-01
3.572359E-01
3.794534E-01
4.026122E-01
4.291616E-01
4.425487E-01
4.609472E-01
4.953337E-01
5.129416E-01
5.754330E-01
5.891973E-01
6.045937E-01
6.004923E-01
6.498440E-01
6.679930E-01
6.817512E-01
7.045723E-01
7.270172E-01
7.661244E-01
7.785096E-01
7.638900E-01
7.412618E-01
7.413448E-01
7.840797E-01
7.809256E-01
7.491139E-01
7.912141E-01
7.780678E-01
7.831291E-01
8.075673E-01
7.716335E-01
8.023564E-01
8.622957E-01
8.343320E-01
8.345853E-01
8.354332E-01
8.241293E-01
8.234851E-01
9.147218E-01
8.668886E-01
7.992832E-01
8.318611E-01
8.478845E-01
8.006228E-01
8.494894E-01
7.700452E-01
7.670017E-01
8.120988E-01
8.077938E-01
7.758064E-01
7.604181E-01
7.424750E-01
7.333172E-01
6.928750E-01
6.530966E-01
6.744666E-01
7.037451E-01
6.534588E-01
6.376568E-01
6.279982E-01
6.306127E-01
6.152558E-01
5.916928E-01
5.715805E-01
5.461557E-01
5.324140E-01
5.406163E-01
4.992571E-01
4.660843E-01
4.637972E-01
4.426946E-01
4.306955E-01
3.969682E-01
3.743053E-01
3.732810E-01
3.516857E-01
3.222542E-01
3.022805E-01
2.869681E-01
2.634127E-01
2.479309E-01
2.291332E-01
2.071509E-01
1.905394E-01
1.727594E-01
1.604594E-01
1.434514E-01
1.289163E-01
1.141547E-01
1.011991E-01
9.070485E-02
8.203330E-02
6.965973E-02
6.186037E-02
5.371690E-02
4.737760E-02
4.055315E-02
3.620848E-02
3.127211E-02
2.810880E-02
2.459760E-02
2.171497E-02
1.745176E-02
1.635106E-02
1.461293E-02
1.268972E-02
1.099148E-02
1.037192E-02
7.241875E-03
7.512101E-03
6.902924E-03
6.800485E-03
6.255009E-03
4.895898E-03
4.567160E-03
4.023127E-03
3.293548E-03
2.076169E-03
2.098108E-03
1.495910E-03
9.220958E-04
1.461239E-03
6.683648E-05
-9.501887E-05
1.950542E-04
-9.756880E-05
4.201511E-04
3.967438E-04
1.302709E-03
1.606691E-03
1.719932E-03
2.768308E-03
2.685978E-03
3.743361E-03
3.394145E-03
3.309774E-03
3.965674E-03
6.325513E-03
6.330819E-03
5.604735E-03
5.815120E-03
8.199165E-03
1.062022E-02
-3.486866E-04
-4.520352E-04
-1.929092E-04
6.284568E-05
3.128703E-04
-4.087569E-04
6.967451E-02
-4.605019E-03
-1.715251E-03
-1.687969E-02
-6.229634E-02
9.424888E-04
1.093710E-03
1.211816E-03
1.918916E-03
2.154579E-03
2.181764E-03
3.361072E-03
2.839041E-03
3.273206E-03
3.669068E-03
3.689969E-03
4.451835E-03
5.002714E-03
5.370493E-03
5.741965E-03
7.313999E-03
7.702120E-03
9.373264E-03
1.154216E-02
1.385836E-02
1.614744E-02
1.727150E-02
1.847121E-02
2.245278E-02
2.473986E-02
2.803959E-02
3.337747E-02
3.752242E-02
4.523787E-02
5.223154E-02
5.934466E-02
6.952833E-02
7.836484E-02
9.000530E-02
1.030442E-01
1.179930E-01
1.328753E-01
1.475657E-01
1.671555E-01
1.799905E-01
1.976779E-01
2.166637E-01
2.347756E-01
2.552573E-01
2.770712E-01
2.975581E-01
3.241534E-01
3.485735E-01
3.611569E-01
3.823068E-01
4.047577E-01
4.188970E-01
4.422637E-01
4.722290E-01
4.968889E-01
5.170787E-01
5.639709E-01
5.655817E-01
6.059863E-01
6.053563E-01
6.583897E-01
6.761745E-01
6.817623E-01
7.202517E-01
7.306751E-01
7.510254E-01
7.647290E-01
7.651247E-01
7.746102E-01
7.274491E-01
7.728893E-01
7.907988E-01
7.453583E-01
8.054808E-01
7.787736E-01
7.782859E-01
7.813384E-01
7.751020E-01
8.296903E-01
8.599112E-01
8.129683E-01
8.248839E-01
8.456430E-01
8.434496E-01
8.232333E-01
9.206041E-01
8.705766E-01
7.910742E-01
8.199711E-01
8.314657E-01
8.062972E-01
8.367527E-01
7.760716E-01
7.243339E-01
7.781187E-01
7.861213E-01
7.547498E-01
7.338831E-01
7.466321E-01
7.413385E-01
6.891218E-01
6.543982E-01
6.908007E-01
7.058775E-01
6.585879E-01
6.362156E-01
6.378681E-01
6.563980E-01
6.080220E-01
5.938483E-01
5.780070E-01
5.539972E-01
5.531641E-01
5.228568E-01
4.980598E-01
4.667497E-01
4.658196E-01
4.434169E-01
4.332956E-01
4.081714E-01
3.844825E-01
3.750491E-01
3.541270E-01
3.246302E-01
3.082729E-01
2.880657E-01
2.672829E-01
2.469629E-01
2.254738E-01
2.080815E-01
1.908032E-01
1.764147E-01
1.647195E-01
1.412905E-01
1.277800E-01
1.132315E-01
1.019454E-01
8.888078E-02
7.860753E-02
6.844498E-02
6.141994E-02
5.337494E-02
4.688330E-02
4.076314E-02
3.619499E-02
3.119126E-02
2.623209E-02
2.312999E-02
1.967181E-02
1.785260E-02
1.585024E-02
1.323803E-02
1.339531E-02
1.275338E-02
1.043183E-02
8.659874E-03
7.787906E-03
7.805163E-03
7.718831E-03
6.321734E-03
4.940679E-03
4.400106E-03
4.031256E-03
3.099117E-03
2.482775E-03
2.296452E-03
1.180933E-03
2.043514E-03
2.586507E-03
1.432791E-03
6.257184E-04
6.100914E-04
4.198330E-04
4.256008E-05
9.733173E-04
1.113096E-03
1.526300E-03
6.855827E-04
8.720889E-04
3.377974E-04
1.194332E-03
2.090297E-03
1.595508E-03
2.028488E-03
2.578409E-03
3.034939E-03
3.088158E-03
3.925461E-03
5.415375E-03
6.876125E-03
-3.205893E-04
-2.534698E-04
-3.415193E-04
-5.118645E-05
-3.167302E-03
-6.676686E-03
7.586444E-02
2.922082E-02
5.089016E-03
-8.278695E-03
-3.972684E-02
1.333909E-02
1.157663E-03
2.011275E-03
3.191159E-03
3.296675E-03
2.748684E-03
2.869863E-03
3.737590E-03
3.733478E-03
3.295887E-03
3.504264E-03
4.312975E-03
5.196662E-03
5.806545E-03
7.615203E-03
8.144877E-03
8.688673E-03
9.530839E-03
1.183611E-02
1.361609E-02
1.450622E-02
1.545107E-02
1.989045E-02
2.346567E-02
2.492787E-02
2.818819E-02
3.340356E-02
3.959034E-02
4.762865E-02
5.322517E-02
5.780031E-02
6.964745E-02
7.977696E-02
8.992601E-02
1.041147E-01
1.175816E-01
1.335310E-01
1.481294E-01
1.646711E-01
1.817983E-01
1.977513E-01
2.155016E-01
2.377729E-01
2.536363E-01
2.760761E-01
2.933825E-01
3.247528E-01
3.547578E-01
3.575811E-01
3.822267E-01
4.129527E-01
4.094443E-01
4.611282E-01
4.781347E-01
4.908533E-01
5.255093E-01
5.576815E-01
5.713776E-01
6.053011E-01
5.867678E-01
6.469444E-01
6.661422E-01
6.964758E-01
7.030994E-01
7.321696E-01
7.204266E-01
7.717600E-01
7.472080E-01
7.625050E-01
7.336082E-01
7.514204E-01
8.004059E-01
7.652192E-01
8.247017E-01
7.899586E-01
7.809883E-01
7.857647E-01
7.840310E-01
8.359421E-01
8.553051E-01
8.074557E-01
8.136779E-01
8.577182E-01
8.739537E-01
8.669750E-01
8.996819E-01
8.884558E-01
8.069615E-01
7.949475E-01
8.268817E-01
8.222495E-01
8.419457E-01
7.959789E-01
7.407476E-01
7.672082E-01
7.686705E-01
7.383105E-01
7.286482E-01
7.407536E-01
7.483625E-01
6.996102E-01
6.676969E-01
6.690483E-01
7.020435E-01
6.659456E-01
6.317434E-01
6.423454E-01
6.551383E-01
6.079269E-01
6.001078E-01
5.882599E-01
5.641702E-01
5.456324E-01
5.322293E-01
4.941291E-01
4.865807E-01
4.661914E-01
4.482068E-01
4.407009E-01
4.092243E-01
3.827337E-01
3.627178E-01
3.411991E-01
3.202469E-01
3.042724E-01
2.870908E-01
2.624582E-01
2.408603E-01
2.237920E-01
2.048000E-01
1.919374E-01
1.747845E-01
1.593212E-01
1.411045E-01
1.285571E-01
1.125660E-01
1.031047E-01
9.222985E-02
7.857607E-02
6.858579E-02
6.001774E-02
5.331763E-02
4.729139E-02
4.067075E-02
3.543750E-02
3.220093E-02
2.803859E-02
2.283622E-02
2.010573E-02
1.828797E-02
1.505129E-02
1.268991E-02
1.449341E-02
1.330779E-02
1.052224E-02
9.616857E-03
7.974246E-03
7.448090E-03
7.332101E-03
4.880056E-03
5.068358E-03
4.631275E-03
3.523655E-03
2.997256E-03
2.474368E-03
3.154995E-03
2.378144E-03
1.576224E-03
1.012328E-03
1.043210E-03
6.923526E-04
2.410444E-04
2.204799E-04
6.881228E-04
3.778438E-04
5.587045E-04
5.615210E-04
2.918385E-06
9.083432E-04
-2.775324E-04
-9.558295E-05
2.390233E-04
2.046084E-04
8.551438E-04
5.485860E-04
7.999383E-04
1.926016E-04
1.480794E-03
1.656286E-03
1.662806E-03
-1.294318E-04
-2.403610E-04
-4.829887E-04
-3.834392E-04
-3.599183E-03
-1.642543E-03
7.469278E-03
3.915737E-02
1.132158E-02
-6.310476E-03
7.510279E-03
-2.019268E-02
6.082084E-04
7.325773E-04
2.367268E-03
1.865460E-03
1.424966E-03
1.961637E-03
2.939322E-03
3.740756E-03
3.524883E-03
3.819864E-03
5.417420E-03
4.833707E-03
5.511644E-03
5.542986E-03
7.123893E-03
7.660856E-03
9.299119E-03
9.657668E-03
1.066501E-02
1.364235E-02
1.525846E-02
1.793150E-02
2.238205E-02
2.481347E-02
2.813267E-02
3.084936E-02
3.908326E-02
4.741970E-02
5.361724E-02
5.927478E-02
6.945163E-02
7.953403E-02
8.960117E-02
1.028559E-01
1.159650E-01
1.305315E-01
1.459151E-01
1.641013E-01
1.827785E-01
1.990234E-01
2.165653E-01
2.327456E-01
2.535433E-01
2.746810E-01
2.916555E-01
3.235985E-01
3.566816E-01
3.597148E-01
3.841183E-01
4.100756E-01
4.205823E-01
4.488212E-01
4.864960E-01
5.029083E-01
5.285163E-01
5.531866E-01
5.863053E-01
5.897006E-01
5.961488E-01
6.312485E-01
6.709624E-01
6.776321E-01
6.889639E-01
6.997723E-01
7.059568E-01
7.438296E-01
7.321343E-01
7.653484E-01
7.443104E-01
7.855612E-01
7.825009E-01
7.634106E-01
8.195333E-01
7.827181E-01
8.138254E-01
7.908394E-01
7.759869E-01
8.365913E-01
8.549828E-01
7.962684E-01
8.325520E-01
8.539345E-01
8.776335E-01
8.774393E-01
8.773088E-01
9.147135E-01
8.428198E-01
8.014889E-01
8.274119E-01
7.952550E-01
8.060597E-01
7.673537E-01
7.871999E-01
7.915524E-01
7.296207E-01
7.492522E-01
7.341899E-01
7.662728E-01
7.507687E-01
7.374158E-01
6.942996E-01
6.652297E-01
7.279269E-01
6.840518E-01
6.216570E-01
6.433208E-01
6.918401E-01
5.969123E-01
5.911018E-01
6.196273E-01
5.588047E-01
5.638793E-01
5.307257E-01
4.809409E-01
5.115177E-01
4.580674E-01
4.477392E-01
4.330096E-01
3.975387E-01
3.764492E-01
3.530334E-01
3.360895E-01
3.256170E-01
3.008939E-01
2.889113E-01
2.598117E-01
2.449981E-01
2.259982E-01
2.124955E-01
1.888453E-01
1.710559E-01
1.620063E-01
1.430856E-01
1.276715E-01
1.125023E-01
1.022872E-01
9.155948E-02
7.770856E-02
6.928751E-02
5.917486E-02
5.392621E-02
4.932038E-02
4.030395E-02
3.654285E-02
3.172560E-02
2.723041E-02
2.436082E-02
2.033926E-02
1.775804E-02
1.588395E-02
1.392878E-02
1.268444E-02
1.197994E-02
9.838138E-03
8.394724E-03
8.405389E-03
7.852088E-03
6.859316E-03
5.488642E-03
5.433524E-03
4.659938E-03
3.569141E-03
3.226045E-03
3.042080E-03
3.047851E-03
2.136111E-03
1.709660E-03
1.426944E-03
1.468355E-03
9.093135E-04
1.055230E-03
5.753722E-04
4.610599E-04
2.122125E-04
4.967334E-04
1.014205E-03
1.123849E-03
8.576338E-04
4.466996E-04
3.897838E-04
8.793285E-04
1.206172E-03
8.418588E-04
4.333465E-04
2.078750E-04
1.959709E-04
1.391916E-03
1.701598E-03
1.499798E-03
-1.537017E-04
-5.305651E-04
-4.668645E-04
-5.722958E-04
-4.295682E-03
-1.270654E-02
1.561679E-01
5.137592E-02
-3.894325E-03
-5.136668E-03
-1.566428E-01
2.057050E-02
1.199892E-03
1.498047E-03
1.600479E-03
1.553369E-03
2.567671E-03
2.581096E-03
2.302777E-03
2.653443E-03
3.551870E-03
3.459733E-03
4.369690E-03
4.364955E-03
5.471411E-03
6.759998E-03
7.631770E-03
8.080472E-03
8.208769E-03
9.020579E-03
1.046518E-02
1.327606E-02
1.659851E-02
1.838145E-02
2.061193E-02
2.501215E-02
2.876296E-02
3.264244E-02
3.841104E-02
4.604045E-02
5.385720E-02
6.367431E-02
7.110163E-02
8.110058E-02
8.698853E-02
1.038791E-01
1.194050E-01
1.337052E-01
1.453799E-01
1.619760E-01
1.804536E-01
1.987515E-01
2.225079E-01
2.371695E-01
2.591786E-01
2.760750E-01
2.925491E-01
3.209346E-01
3.441060E-01
3.619377E-01
3.752594E-01
3.919930E-01
4.128258E-01
4.500243E-01
4.871836E-01
4.963298E-01
5.214587E-01
5.485493E-01
5.757615E-01
5.982448E-01
6.070628E-01
6.337309E-01
6.541928E-01
6.779485E-01
6.917426E-01
7.010551E-01
6.843946E-01
7.535393E-01
7.463561E-01
7.430584E-01
7.305237E-01
7.965257E-01
7.818778E-01
7.892383E-01
8.272216E-01
8.046249E-01
8.321122E-01
7.791245E-01
7.672938E-01
8.317005E-01
8.576715E-01
7.961430E-01
8.332738E-01
8.564380E-01
8.511908E-01
8.706525E-01
8.730149E-01
9.146283E-01
8.727747E-01
8.082338E-01
8.113883E-01
8.032888E-01
7.864947E-01
7.650848E-01
7.922781E-01
8.052095E-01
7.551376E-01
7.601144E-01
7.698018E-01
7.914974E-01
7.330443E-01
7.550808E-01
7.305042E-01
7.059512E-01
7.331635E-01
6.806615E-01
6.508956E-01
6.618168E-01
6.791000E-01
6.126154E-01
6.096344E-01
6.045033E-01
5.575036E-01
5.616484E-01
5.359189E-01
4.987824E-01
5.080741E-01
4.643134E-01
4.410616E-01
4.229735E-01
4.030721E-01
3.776541E-01
3.572944E-01
3.388619E-01
3.199831E-01
2.968494E-01
2.832209E-01
2.633117E-01
2.469324E-01
2.262691E-01
2.103116E-01
1.882811E-01
1.716246E-01
1.589366E-01
1.436511E-01
1.252578E-01
1.124549E-01
1.002877E-01
9.052753E-02
7.957938E-02
6.842933E-02
6.074767E-02
5.486444E-02
4.798551E-02
4.033986E-02
3.531541E-02
3.095553E-02
2.637723E-02
2.387427E-02
1.872680E-02
1.699389E-02
1.617716E-02
1.327639E-02
1.360494E-02
1.169824E-02
9.710725E-03
8.982335E-03
7.777549E-03
7.284880E-03
6.847190E-03
5.378430E-03
4.238315E-03
4.172719E-03
3.328834E-03
2.894763E-03
3.186164E-03
2.907192E-03
2.969792E-03
2.495988E-03
1.270898E-03
1.540746E-03
1.884581E-03
8.288500E-04
2.941135E-04
8.971213E-04
8.116970E-04
2.320841E-04
-3.096338E-05
1.177262E-04
2.447890E-04
1.317965E-03
8.252977E-04
7.569600E-04
5.854200E-04
9.769407E-04
1.264910E-03
1.205979E-03
7.463670E-04
1.447615E-03
2.072066E-03
2.830495E-03
-2.816309E-04
-5.640953E-04
-6.133671E-04
-8.384245E-04
-3.615905E-03
-7.950267E-03
1.917368E-01
-3.779723E-02
3.675800E-03
-4.796405E-03
-3.287244E-02
4.176301E-03
1.559107E-04
4.018974E-04
1.191054E-03
7.172982E-04
1.350775E-03
2.964960E-03
3.152056E-03
3.477883E-03
3.564576E-03
3.566420E-03
3.290443E-03
3.835515E-03
4.757299E-03
6.425544E-03
8.077211E-03
8.565668E-03
9.835453E-03
1.069876E-02
1.204849E-02
1.327820E-02
1.620670E-02
1.944146E-02
2.320956E-02
2.579992E-02
2.943312E-02
3.508469E-02
3.897676E-02
4.637588E-02
5.389078E-02
6.054742E-02
7.151135E-02
8.043110E-02
9.058056E-02
1.036093E-01
1.163788E-01
1.329382E-01
1.456216E-01
1.625847E-01
1.802309E-01
1.997830E-01
2.197909E-01
2.367530E-01
2.591434E-01
2.766128E-01
2.919452E-01
3.115405E-01
3.326162E-01
3.547313E-01
3.716315E-01
3.960856E-01
4.257690E-01
4.404513E-01
4.762951E-01
4.860445E-01
5.132214E-01
5.479640E-01
5.659474E-01
6.061744E-01
6.106181E-01
6.171304E-01
6.471536E-01
6.602213E-01
6.942749E-01
6.997782E-01
6.827454E-01
7.412441E-01
7.495593E-01
7.383728E-01
7.372045E-01
8.078637E-01
8.268242E-01
8.152986E-01
8.482007E-01
8.404910E-01
8.313851E-01
7.844366E-01
7.860991E-01
8.517524E-01
8.557852E-01
7.803318E-01
8.210693E-01
8.281217E-01
8.433807E-01
8.506677E-01
8.685527E-01
9.099672E-01
8.619827E-01
8.186526E-01
8.259515E-01
7.875993E-01
7.591762E-01
7.651807E-01
8.073171E-01
8.107728E-01
7.676036E-01
7.912471E-01
7.826259E-01
7.601496E-01
7.282373E-01
7.935573E-01
7.330996E-01
7.408333E-01
7.480726E-01
6.839148E-01
6.747236E-01
6.759509E-01
6.911304E-01
6.083810E-01
6.029917E-01
5.945517E-01
5.642117E-01
5.577625E-01
5.066537E-01
5.026147E-01
4.945452E-01
4.588669E-01
4.300555E-01
4.203906E-01
4.208151E-01
3.778836E-01
3.767319E-01
3.411722E-01
3.161416E-01
3.031192E-01
2.785855E-01
2.603252E-01
2.433257E-01
2.288521E-01
2.097229E-01
1.920320E-01
1.732264E-01
1.622444E-01
1.425872E-01
1.273095E-01
1.131711E-01
1.027344E-01
8.897773E-02
7.757817E-02
6.987280E-02
6.211224E-02
5.461129E-02
4.814918E-02
4.127183E-02
3.476469E-02
3.136808E-02
2.824930E-02
2.551746E-02
2.180158E-02
1.735486E-02
1.538402E-02
1.495595E-02
1.333967E-02
1.159817E-02
9.824048E-03
8.737024E-03
8.397448E-03
8.318637E-03
6.825907E-03
5.573295E-03
4.912182E-03
4.478828E-03
4.070253E-03
3.611861E-03
3.383635E-03
3.505826E-03
2.954479E-03
1.124965E-03
2.236913E-03
1.654437E-03
1.520152E-03
1.691818E-03
1.770175E-03
1.974911E-03
1.601086E-03
2.114730E-03
1.981271E-03
1.183105E-03
8.953345E-04
8.502531E-04
9.387856E-04
3.616398E-04
1.448638E-04
1.127775E-04
-1.502704E-05
3.253465E-04
1.678548E-05
5.795960E-04
8.761943E-04
1.289669E-03
-4.637471E-04
-3.696438E-04
-2.510282E-04
-7.293945E-04
-1.727531E-03
-1.229557E-03
1.185582E-01
1.825206E-02
1.614196E-03
-9.656792E-03
2.046048E-01
9.050530E-03
-1.268432E-05
6.063618E-04
2.349329E-03
1.110234E-03
4.002754E-04
8.878044E-04
2.909719E-03
3.192096E-03
3.678634E-03
3.712608E-03
4.021773E-03
4.404504E-03
6.285732E-03
6.446019E-03
7.927982E-03
8.242120E-03
9.893550E-03
9.625052E-03
1.263770E-02
1.342921E-02
1.567423E-02
1.938875E-02
2.189153E-02
2.540841E-02
3.011303E-02
3.229155E-02
3.813557E-02
4.381432E-02
5.218102E-02
6.050519E-02
7.015421E-02
7.983261E-02
9.061397E-02
1.027458E-01
1.156824E-01
1.321673E-01
1.499858E-01
1.589425E-01
1.816326E-01
1.990233E-01
2.191218E-01
2.348524E-01
2.553162E-01
2.869678E-01
2.970662E-01
3.083355E-01
3.271860E-01
3.537963E-01
3.800849E-01
3.952534E-01
4.287306E-01
4.426942E-01
4.504382E-01
4.714842E-01
5.041169E-01
5.521513E-01
5.649151E-01
5.785692E-01
6.244134E-01
6.272965E-01
6.460636E-01
6.546082E-01
6.696342E-01
7.019721E-01
6.992727E-01
7.463934E-01
7.461214E-01
7.306880E-01
7.427418E-01
7.915116E-01
7.972626E-01
8.334997E-01
8.517904E-01
8.553535E-01
8.398357E-01
7.705814E-01
7.819153E-01
8.226995E-01
8.266506E-01
7.812898E-01
8.030088E-01
8.124028E-01
8.400319E-01
8.354762E-01
8.638559E-01
8.918119E-01
8.445888E-01
8.022857E-01
8.258696E-01
7.919064E-01
7.539564E-01
7.652504E-01
8.004261E-01
8.061268E-01
7.760883E-01
7.952491E-01
7.951326E-01
7.653202E-01
7.272169E-01
7.732713E-01
7.411305E-01
7.344781E-01
7.396357E-01
6.715115E-01
6.996027E-01
6.817058E-01
6.871141E-01
6.328310E-01
6.098501E-01
5.918128E-01
5.784985E-01
5.576206E-01
5.035516E-01
4.996100E-01
4.767604E-01
4.564450E-01
4.405303E-01
4.274217E-01
4.251549E-01
3.941441E-01
3.805499E-01
3.527374E-01
3.214726E-01
3.038647E-01
2.873871E-01
2.656808E-01
2.419287E-01
2.249757E-01
2.083749E-01
1.938473E-01
1.738343E-01
1.587900E-01
1.433283E-01
1.266192E-01
1.121942E-01
9.993191E-02
8.758297E-02
7.776814E-02
6.960547E-02
6.116631E-02
5.441227E-02
4.646013E-02
4.129922E-02
3.503303E-02
3.116796E-02
2.658005E-02
2.379487E-02
2.201084E-02
1.871759E-02
1.719141E-02
1.521803E-02
1.529836E-02
1.289497E-02
9.323354E-03
8.185284E-03
8.371787E-03
8.361185E-03
6.814648E-03
8.433478E-03
5.684867E-03
5.079403E-03
4.579438E-03
3.007709E-03
2.751523E-03
2.893694E-03
3.007434E-03
2.492644E-03
1.208931E-03
7.760081E-04
1.797505E-03
1.905350E-03
1.146698E-03
6.892246E-04
6.994587E-04
1.182626E-03
5.640345E-04
4.456186E-04
3.772188E-04
1.082640E-03
2.888014E-04
4.061369E-04
3.730862E-04
8.066382E-05
-1.951700E-04
-1.356372E-04
-4.349209E-04
2.112237E-04
1.833582E-03
3.208505E-03
-9.496115E-05
2.099792E-04
-1.114362E-04
-4.414526E-04
-1.527886E-03
-6.487969E-04
-9.960522E-03
3.041042E-02
2.227698E-03
2.376344E-03
-1.341580E-01
-6.352407E-02
3.202773E-04
7.146697E-04
6.110552E-04
4.540418E-04
7.059001E-04
1.656872E-03
2.067312E-03
3.096545E-03
3.387662E-03
3.187866E-03
4.339219E-03
5.423215E-03
5.833666E-03
6.748506E-03
7.624795E-03
8.322955E-03
9.001084E-03
9.916397E-03
1.131422E-02
1.306077E-02
1.515146E-02
1.850842E-02
2.168894E-02
2.450894E-02
2.898952E-02
3.373850E-02
3.941113E-02
4.482596E-02
5.021485E-02
5.805140E-02
6.858626E-02
7.881162E-02
9.051864E-02
1.036761E-01
1.165703E-01
1.330434E-01
1.503239E-01
1.647611E-01
1.843749E-01
2.011017E-01
2.198965E-01
2.377569E-01
2.602771E-01
2.826201E-01
2.948598E-01
3.074481E-01
3.242916E-01
3.534731E-01
3.816735E-01
3.990006E-01
4.219905E-01
4.367090E-01
4.491788E-01
4.756277E-01
5.122662E-01
5.618185E-01
5.505887E-01
5.875736E-01
6.387235E-01
6.403903E-01
6.466984E-01
6.570434E-01
6.736037E-01
6.986980E-01
7.258192E-01
7.391395E-01
7.573770E-01
7.348958E-01
7.578851E-01
7.985628E-01
7.876723E-01
8.158189E-01
8.435013E-01
8.400467E-01
8.231580E-01
7.422016E-01
7.528987E-01
8.061353E-01
7.901715E-01
7.898007E-01
7.936616E-01
8.221883E-01
8.484836E-01
8.505263E-01
8.551534E-01
8.398832E-01
8.099044E-01
7.865231E-01
8.371289E-01
7.660419E-01
7.491082E-01
7.710842E-01
8.083501E-01
7.985630E-01
7.703609E-01
7.765564E-01
8.122350E-01
7.310719E-01
7.333346E-01
7.531463E-01
7.352994E-01
7.180469E-01
7.054400E-01
6.950108E-01
7.024054E-01
6.925641E-01
6.792534E-01
6.470345E-01
6.156803E-01
6.044657E-01
5.789868E-01
5.349682E-01
5.154315E-01
4.966170E-01
4.935562E-01
4.604533E-01
4.610535E-01
4.270813E-01
4.088932E-01
3.848358E-01
3.667189E-01
3.540412E-01
3.186531E-01
2.986178E-01
2.813580E-01
2.641439E-01
2.434146E-01
2.232723E-01
2.092827E-01
1.938137E-01
1.750236E-01
1.617621E-01
1.460299E-01
1.273439E-01
1.139798E-01
9.860369E-02
8.689449E-02
7.815543E-02
6.862329E-02
6.030342E-02
5.308308E-02
4.585908E-02
4.109979E-02
3.563471E-02
3.129244E-02
2.684901E-02
2.422641E-02
2.147053E-02
1.800310E-02
1.544609E-02
1.355724E-02
1.322315E-02
1.304533E-02
1.011549E-02
9.306321E-03
8.678360E-03
8.486990E-03
1.147419E-02
1.007365E-02
5.331623E-03
5.201892E-03
5.252454E-03
4.002180E-03
3.044397E-03
3.760810E-03
3.110161E-03
2.420297E-03
2.235216E-03
2.558429E-03
2.097116E-03
1.734177E-03
2.006004E-03
1.216777E-03
1.212978E-03
1.118384E-03
5.476212E-04
1.553671E-04
-1.302701E-04
2.398851E-04
8.717345E-04
5.713479E-04
4.383921E-04
1.745426E-04
7.585357E-04
5.329904E-04
4.223983E-04
2.093123E-04
7.053631E-04
1.030996E-03
-2.146784E-04
-1.282889E-04
-2.193597E-04
-1.840117E-04
-2.734356E-03
-4.248614E-03
-8.861918E-02
8.971185E-03
2.106676E-04
-3.608905E-03
-2.547946E-02
-8.037356E-02
1.062492E-04
1.854644E-04
7.984761E-04
6.903971E-04
1.702392E-03
2.073281E-03
2.627122E-03
2.617509E-03
2.749400E-03
3.254839E-03
3.361611E-03
5.052629E-03
6.646010E-03
7.630775E-03
8.178166E-03
8.654919E-03
7.954369E-03
9.891841E-03
1.048497E-02
1.257196E-02
1.543017E-02
1.809524E-02
2.116246E-02
2.619693E-02
2.951667E-02
3.448867E-02
3.974719E-02
4.561065E-02
5.119578E-02
5.973768E-02
7.103931E-02
8.033848E-02
9.322719E-02
1.033698E-01
1.191044E-01
1.346550E-01
1.494099E-01
1.644236E-01
1.795575E-01
1.999928E-01
2.192635E-01
2.411250E-01
2.633646E-01
2.761517E-01
2.934404E-01
3.133572E-01
3.362609E-01
3.511199E-01
3.743385E-01
4.061401E-01
4.173592E-01
4.472964E-01
4.681243E-01
4.948099E-01
5.151305E-01
5.720865E-01
5.619594E-01
5.982549E-01
6.308153E-01
6.688228E-01
6.479077E-01
6.875150E-01
6.627671E-01
6.969873E-01
7.660822E-01
7.246355E-01
7.447706E-01
7.454779E-01
7.623726E-01
8.003997E-01
7.737406E-01
8.010333E-01
8.450869E-01
8.594707E-01
8.139202E-01
7.420445E-01
7.464714E-01
7.927586E-01
8.055378E-01
7.998725E-01
8.056524E-01
8.403908E-01
8.721004E-01
8.278443E-01
8.370138E-01
8.195068E-01
7.894693E-01
7.915305E-01
8.392308E-01
7.755725E-01
7.700618E-01
7.713171E-01
8.087608E-01
8.266497E-01
7.879403E-01
7.695842E-01
7.890379E-01
7.547298E-01
7.477362E-01
7.278402E-01
7.172342E-01
7.156804E-01
7.021656E-01
6.957251E-01
6.947783E-01
6.690555E-01
6.593841E-01
6.432510E-01
6.138177E-01
6.034273E-01
5.731302E-01
5.291514E-01
5.224616E-01
5.001784E-01
4.922236E-01
4.639563E-01
4.456323E-01
4.375117E-01
3.922942E-01
3.800597E-01
3.635052E-01
3.388108E-01
3.168137E-01
3.028743E-01
2.774506E-01
2.618064E-01
2.444078E-01
2.246516E-01
2.112717E-01
1.919567E-01
1.776514E-01
1.635918E-01
1.484370E-01
1.286009E-01
1.137490E-01
9.936087E-02
8.906677E-02
7.856839E-02
6.819565E-02
5.953337E-02
5.075061E-02
4.558098E-02
4.047115E-02
3.438674E-02
3.085360E-02
2.670320E-02
2.328532E-02
2.037765E-02
1.864565E-02
1.656801E-02
1.377049E-02
1.240299E-02
1.171704E-02
1.076110E-02
9.539528E-03
7.839003E-03
7.376640E-03
7.568385E-03
8.598052E-03
6.035643E-03
5.253978E-03
4.349221E-03
4.465703E-03
4.402453E-03
4.318824E-03
3.290667E-03
2.968305E-03
2.445661E-03
3.109184E-03
1.999234E-03
2.211437E-03
2.276773E-03
1.685002E-03
1.023615E-03
1.336248E-03
1.030759E-03
9.029659E-04
5.098950E-04
8.935170E-04
9.801382E-04
4.323631E-04
-2.339447E-04
-1.590382E-05
6.208759E-04
3.744031E-04
5.047107E-04
2.669920E-04
3.867381E-05
-2.947684E-04
Z
0.000000E+00
1.000000E+00
2.000000E+00
3.000000E+00
4.000000E+00
5.000000E+00
6.000000E+00
7.000000E+00
8.000000E+00
9.000000E+00
1.000000E+01
1.100000E+01
1.200000E+01
1.300000E+01
1.400000E+01
1.500000E+01
1.600000E+01
1.700000E+01
1.800000E+01
1.900000E+01
2.000000E+01
2.100000E+01
2.200000E+01
2.300000E+01
2.400000E+01
2.500000E+01
2.600000E+01
2.700000E+01
2.800000E+01
2.900000E+01
3.000000E+01
3.100000E+01
3.200000E+01
3.300000E+01
3.400000E+01
3.500000E+01
3.600000E+01
3.700000E+01
3.800000E+01
3.900000E+01
4.000000E+01
4.100000E+01
4.200000E+01
4.300000E+01
4.400000E+01
4.500000E+01
4.600000E+01
4.700000E+01
4.800000E+01
4.900000E+01
5.000000E+01
5.100000E+01
5.200000E+01
5.300000E+01
5.400000E+01
5.500000E+01
5.600000E+01
5.700000E+01
5.800000E+01
5.900000E+01
6.000000E+01
6.100000E+01
6.200000E+01
6.300000E+01
6.400000E+01
6.500000E+01
6.600000E+01
6.700000E+01
6.800000E+01
6.900000E+01
7.000000E+01
7.100000E+01
7.200000E+01
7.300000E+01
7.400000E+01
7.500000E+01
7.600000E+01
7.700000E+01
7.800000E+01
7.900000E+01
8.000000E+01
8.100000E+01
8.200000E+01
8.300000E+01
8.400000E+01
8.500000E+01
8.600000E+01
8.700000E+01
8.800000E+01
8.900000E+01
9.000000E+01
9.100000E+01
9.200000E+01
9.300000E+01
9.400000E+01
9.500000E+01
9.600000E+01
9.700000E+01
9.800000E+01
9.900000E+01
1.000000E+02
1.010000E+02
1.020000E+02
1.030000E+02
1.040000E+02
1.050000E+02
1.060000E+02
1.070000E+02
1.080000E+02
1.090000E+02
1.100000E+02
1.110000E+02
1.120000E+02
1.130000E+02
1.140000E+02
1.150000E+02
1.160000E+02
1.170000E+02
1.180000E+02
1.190000E+02
1.200000E+02
1.210000E+02
1.220000E+02
1.230000E+02
1.240000E+02
1.250000E+02
1.260000E+02
1.270000E+02
1.280000E+02
1.290000E+02
1.300000E+02
1.310000E+02
1.320000E+02
1.330000E+02
1.340000E+02
1.350000E+02
1.360000E+02
1.370000E+02
1.380000E+02
1.390000E+02
1.400000E+02
1.410000E+02
1.420000E+02
1.430000E+02
1.440000E+02
1.450000E+02
1.460000E+02
1.470000E+02
1.480000E+02
1.490000E+02
1.500000E+02
1.510000E+02
1.520000E+02
1.530000E+02
1.540000E+02
1.550000E+02
1.560000E+02
1.570000E+02
1.580000E+02
1.590000E+02
1.600000E+02
1.610000E+02
1.620000E+02
1.630000E+02
1.640000E+02
1.650000E+02
1.660000E+02
1.670000E+02
1.680000E+02
1.690000E+02
1.700000E+02
1.710000E+02
1.720000E+02
1.730000E+02
1.740000E+02
1.750000E+02
1.760000E+02
1.770000E+02
1.780000E+02
1.790000E+02
1.800000E+02
1.810000E+02
1.820000E+02
1.830000E+02
1.840000E+02
1.850000E+02
1.860000E+02
1.870000E+02
1.880000E+02
1.890000E+02
1.900000E+02
1.910000E+02
1.920000E+02
1.930000E+02
1.940000E+02
1.950000E+02
1.960000E+02
1.970000E+02
1.980000E+02
1.990000E+02
2.000000E+02
0.000000E+00
1.000000E+00
2.000000E+00
3.000000E+00
4.000000E+00
5.000000E+00
6.000000E+00
7.000000E+00
8.000000E+00
9.000000E+00
1.000000E+01
1.100000E+01
1.200000E+01
1.300000E+01
1.400000E+01
1.500000E+01
1.600000E+01
1.700000E+01
1.800000E+01
1.900000E+01
2.000000E+01
2.100000E+01
2.200000E+01
2.300000E+01
2.400000E+01
2.500000E+01
2.600000E+01
2.700000E+01
2.800000E+01
2.900000E+01
3.000000E+01
3.100000E+01
3.200000E+01
3.300000E+01
3.400000E+01
3.500000E+01
3.600000E+01
3.700000E+01
3.800000E+01
3.900000E+01
4.000000E+01
4.100000E+01
4.200000E+01
4.300000E+01
4.400000E+01
4.500000E+01
4.600000E+01
4.700000E+01
4.800000E+01
4.900000E+01
5.000000E+01
5.100000E+01
5.200000E+01
5.300000E+01
5.400000E+01
5.500000E+01
5.600000E+01
5.700000E+01
5.800000E+01
5.900000E+01
6.000000E+01
6.100000E+01
6.200000E+01
6.300000E+01
6.400000E+01
6.500000E+01
6.600000E+01
6.700000E+01
6.800000E+01
6.900000E+01
7.000000E+01
7.100000E+01
7.200000E+01
7.300000E+01
7.400000E+01
7.500000E+01
7.600000E+01
7.700000E+01
7.800000E+01
7.900000E+01
8.000000E+01
8.100000E+01
8.200000E+01
8.300000E+01
8.400000E+01
8.500000E+01
8.600000E+01
8.700000E+01
8.800000E+01
8.900000E+01
9.000000E+01
9.100000E+01
9.200000E+01
9.300000E+01
9.400000E+01
9.500000E+01
9.600000E+01
9.700000E+01
9.800000E+01
9.900000E+01
1.000000E+02
1.010000E+02
1.020000E+02
1.030000E+02
1.040000E+02
1.050000E+02
1.060000E+02
1.070000E+02
1.080000E+02
1.090000E+02
1.100000E+02
1.110000E+02
1.120000E+02
1.130000E+02
1.140000E+02
1.150000E+02
1.160000E+02
1.170000E+02
1.180000E+02
1.190000E+02
1.200000E+02
1.210000E+02
1.220000E+02
1.230000E+02
1.240000E+02
1.250000E+02
1.260000E+02
1.270000E+02
1.280000E+02
1.290000E+02
1.300000E+02
1.310000E+02
1.320000E+02
1.330000E+02
1.340000E+02
1.350000E+02
1.360000E+02
1.370000E+02
1.380000E+02
1.390000E+02
1.400000E+02
1.410000E+02
1.420000E+02
1.430000E+02
1.440000E+02
1.450000E+02
1.460000E+02
1.470000E+02
1.480000E+02
1.490000E+02
1.500000E+02
1.510000E+02
1.520000E+02
1.530000E+02
1.540000E+02
1.550000E+02
1.560000E+02
1.570000E+02
1.580000E+02
1.590000E+02
1.600000E+02
1.610000E+02
1.620000E+02
1.630000E+02
1.640000E+02
1.650000E+02
1.660000E+02
1.670000E+02
1.680000E+02
1.690000E+02
1.700000E+02
1.710000E+02
1.720000E+02
1.730000E+02
1.740000E+02
1.750000E+02
1.760000E+02
1.770000E+02
1.780000E+02
1.790000E+02
1.800000E+02
1.810000E+02
1.820000E+02
1.830000E+02
1.840000E+02
1.850000E+02
1.860000E+02
1.870000E+02
1.880000E+02
1.890000E+02
1.900000E+02
1.910000E+02
1.920000E+02
1.930000E+02
1.940000E+02
1.950000E+02
1.960000E+02
1.970000E+02
1.980000E+02
1.990000E+02
2.000000E+02
0.000000E+00
1.000000E+00
2.000000E+00
3.000000E+00
4.000000E+00
5.000000E+00
6.000000E+00
7.000000E+00
8.000000E+00
9.000000E+00
1.000000E+01
1.100000E+01
1.200000E+01
1.300000E+01
1.400000E+01
1.500000E+01
1.600000E+01
1.700000E+01
1.800000E+01
1.900000E+01
2.000000E+01
2.100000E+01
2.200000E+01
2.300000E+01
2.400000E+01
2.500000E+01
2.600000E+01
2.700000E+01
2.800000E+01
2.900000E+01
3.000000E+01
3.100000E+01
3.200000E+01
3.300000E+01
3.400000E+01
3.500000E+01
3.600000E+01
3.700000E+01
3.800000E+01
3.900000E+01
4.000000E+01
4.100000E+01
4.200000E+01
4.300000E+01
4.400000E+01
4.500000E+01
4.600000E+01
4.700000E+01
4.800000E+01
4.900000E+01
5.000000E+01
5.100000E+01
5.200000E+01
5.300000E+01
5.400000E+01
5.500000E+01
5.600000E+01
5.700000E+01
5.800000E+01
5.900000E+01
6.000000E+01
6.100000E+01
6.200000E+01
6.300000E+01
6.400000E+01
6.500000E+01
6.600000E+01
6.700000E+01
6.800000E+01
6.900000E+01
7.000000E+01
7.100000E+01
7.200000E+01
7.300000E+01
7.400000E+01
7.500000E+01
7.600000E+01
7.700000E+01
7.800000E+01
7.900000E+01
8.000000E+01
8.100000E+01
8.200000E+01
8.300000E+01
8.400000E+01
8.500000E+01
8.600000E+01
8.700000E+01
8.800000E+01
8.900000E+01
9.000000E+01
9.100000E+01
9.200000E+01
9.300000E+01
9.400000E+01
9.500000E+01
9.600000E+01
9.700000E+01
9.800000E+01
9.900000E+01
1.000000E+02
1.010000E+02
1.020000E+02
1.030000E+02
1.040000E+02
1.050000E+02
1.060000E+02
1.070000E+02
1.080000E+02
1.090000E+02
1.100000E+02
1.110000E+02
1.120000E+02
1.130000E+02
1.140000E+02
1.150000E+02
1.160000E+02
1.170000E+02
1.180000E+02
1.190000E+02
1.200000E+02
1.210000E+02
1.220000E+02
1.230000E+02
1.240000E+02
1.250000E+02
1.260000E+02
1.270000E+02
1.280000E+02
1.290000E+02
1.300000E+02
1.310000E+02
1.320000E+02
1.330000E+02
1.340000E+02
1.350000E+02
1.360000E+02
1.370000E+02
1.380000E+02
1.390000E+02
1.400000E+02
1.410000E+02
1.420000E+02
1.430000E+02
1.440000E+02
1.450000E+02
1.460000E+02
1.470000E+02
1.480000E+02
1.490000E+02
1.500000E+02
1.510000E+02
1.520000E+02
1.530000E+02
1.540000E+02
1.550000E+02
1.560000E+02
1.570000E+02
1.580000E+02
1.590000E+02
1.600000E+02
1.610000E+02
1.620000E+02
1.630000E+02
1.640000E+02
1.650000E+02
1.660000E+02
1.670000E+02
1.680000E+02
1.690000E+02
1.700000E+02
1.710000E+02
1.720000E+02
1.730000E+02
1.740000E+02
1.750000E+02
1.760000E+02
1.770000E+02
1.780000E+02
1.790000E+02
1.800000E+02
1.810000E+02
1.820000E+02
1.830000E+02
1.840000E+02
1.850000E+02
1.860000E+02
1.870000E+02
1.880000E+02
1.890000E+02
1.900000E+02
1.910000E+02
1.920000E+02
1.930000E+02
1.940000E+02
1.950000E+02
1.960000E+02
1.970000E+02
1.980000E+02
1.990000E+02
2.000000E+02
0.000000E+00
1.000000E+00
2.000000E+00
3.000000E+00
4.000000E+00
5.000000E+00
6.000000E+00
7.000000E+00
8.000000E+00
9.000000E+00
1.000000E+01
1.100000E+01
1.200000E+01
1.300000E+01
1.400000E+01
1.500000E+01
1.600000E+01
1.700000E+01
1.800000E+01
1.900000E+01
2.000000E+01
2.100000E+01
2.200000E+01
2.300000E+01
2.400000E+01
2.500000E+01
2.600000E+01
2.700000E+01
2.800000E+01
2.900000E+01
3.000000E+01
3.100000E+01
3.200000E+01
3.300000E+01
3.400000E+01
3.500000E+01
3.600000E+01
3.700000E+01
3.800000E+01
3.900000E+01
4.000000E+01
4.100000E+01
4.200000E+01
4.300000E+01
4.400000E+01
4.500000E+01
4.600000E+01
4.700000E+01
4.800000E+01
4.900000E+01
5.000000E+01
5.100000E+01
5.200000E+01
5.300000E+01
5.400000E+01
5.500000E+01
5.600000E+01
5.700000E+01
5.800000E+01
5.900000E+01
6.000000E+01
6.100000E+01
6.200000E+01
6.300000E+01
6.400000E+01
6.500000E+01
6.600000E+01
6.700000E+01
6.800000E+01
6.900000E+01
7.000000E+01
7.100000E+01
7.200000E+01
7.300000E+01
7.400000E+01
7.500000E+01
7.600000E+01
7.700000E+01
7.800000E+01
7.900000E+01
8.000000E+01
8.100000E+01
8.200000E+01
8.300000E+01
8.400000E+01
8.500000E+01
8.600000E+01
8.700000E+01
8.800000E+01
8.900000E+01
9.000000E+01
9.100000E+01
9.200000E+01
9.300000E+01
9.400000E+01
9.500000E+01
9.600000E+01
9.700000E+01
9.800000E+01
9.900000E+01
1.000000E+02
1.010000E+02
1.020000E+02
1.030000E+02
1.040000E+02
1.050000E+02
1.060000E+02
1.070000E+02
1.080000E+02
1.090000E+02
1.100000E+02
1.110000E+02
1.120000E+02
1.130000E+02
1.140000E+02
1.150000E+02
1.160000E+02
1.170000E+02
1.180000E+02
1.190000E+02
1.200000E+02
1.210000E+02
1.220000E+02
1.230000E+02
1.240000E+02
1.250000E+02
1.260000E+02
1.270000E+02
1.280000E+02
1.290000E+02
1.300000E+02
1.310000E+02
1.320000E+02
1.330000E+02
1.340000E+02
1.350000E+02
1.360000E+02
1.370000E+02
1.380000E+02
1.390000E+02
1.400000E+02
1.410000E+02
1.420000E+02
1.430000E+02
1.440000E+02
1.450000E+02
1.460000E+02
1.470000E+02
1.480000E+02
1.490000E+02
1.500000E+02
1.510000E+02
1.520000E+02
1.530000E+02
1.540000E+02
1.550000E+02
1.560000E+02
1.570000E+02
1.580000E+02
1.590000E+02
1.600000E+02
1.610000E+02
1.620000E+02
1.630000E+02
1.640000E+02
1.650000E+02
1.660000E+02
1.670000E+02
1.680000E+02
1.690000E+02
1.700000E+02
1.710000E+02
1.720000E+02
1.730000E+02
1.740000E+02
1.750000E+02
1.760000E+02
1.770000E+02
1.780000E+02
1.790000E+02
1.800000E+02
1.810000E+02
1.820000E+02
1.830000E+02
1.840000E+02
1.850000E+02
1.860000E+02
1.870000E+02
1.880000E+02
1.890000E+02
1.900000E+02
1.910000E+02
1.920000E+02
1.930000E+02
1.940000E+02
1.950000E+02
1.960000E+02
1.970000E+02
1.980000E+02
1.990000E+02
2.000000E+02
0.000000E+00
1.000000E+00
2.000000E+00
3.000000E+00
4.000000E+00
5.000000E+00
6.000000E+00
7.000000E+00
8.000000E+00
9.000000E+00
1.000000E+01
1.100000E+01
1.200000E+01
1.300000E+01
1.400000E+01
1.500000E+01
1.600000E+01
1.700000E+01
1.800000E+01
1.900000E+01
2.000000E+01
2.100000E+01
2.200000E+01
2.300000E+01
2.400000E+01
2.500000E+01
2.600000E+01
2.700000E+01
2.800000E+01
2.900000E+01
3.000000E+01
3.100000E+01
3.200000E+01
3.300000E+01
3.400000E+01
3.500000E+01
3.600000E+01
3.700000E+01
3.800000E+01
3.900000E+01
4.000000E+01
4.100000E+01
4.200000E+01
4.300000E+01
4.400000E+01
4.500000E+01
4.600000E+01
4.700000E+01
4.800000E+01
4.900000E+01
5.000000E+01
5.100000E+01
5.200000E+01
5.300000E+01
5.400000E+01
5.500000E+01
5.600000E+01
5.700000E+01
5.800000E+01
5.900000E+01
6.000000E+01
6.100000E+01
6.200000E+01
6.300000E+01
6.400000E+01
6.500000E+01
6.600000E+01
6.700000E+01
6.800000E+01
6.900000E+01
7.000000E+01
7.100000E+01
7.200000E+01
7.300000E+01
7.400000E+01
7.500000E+01
7.600000E+01
7.700000E+01
7.800000E+01
7.900000E+01
8.000000E+01
8.100000E+01
8.200000E+01
8.300000E+01
8.400000E+01
8.500000E+01
8.600000E+01
8.700000E+01
8.800000E+01
8.900000E+01
9.000000E+01
9.100000E+01
9.200000E+01
9.300000E+01
9.400000E+01
9.500000E+01
9.600000E+01
9.700000E+01
9.800000E+01
9.900000E+01
1.000000E+02
1.010000E+02
1.020000E+02
1.030000E+02
1.040000E+02
1.050000E+02
1.060000E+02
1.070000E+02
1.080000E+02
1.090000E+02
1.100000E+02
1.110000E+02
1.120000E+02
1.130000E+02
1.140000E+02
1.150000E+02
1.160000E+02
1.170000E+02
1.180000E+02
1.190000E+02
1.200000E+02
1.210000E+02
1.220000E+02
1.230000E+02
1.240000E+02
1.250000E+02
1.260000E+02
1.270000E+02
1.280000E+02
1.290000E+02
1.300000E+02
1.310000E+02
1.320000E+02
1.330000E+02
1.340000E+02
1.350000E+02
1.360000E+02
1.370000E+02
1.380000E+02
1.390000E+02
1.400000E+02
1.410000E+02
1.420000E+02
1.430000E+02
1.440000E+02
1.450000E+02
1.460000E+02
1.470000E+02
1.480000E+02
1.490000E+02
1.500000E+02
1.510000E+02
1.520000E+02
1.530000E+02
1.540000E+02
1.550000E+02
1.560000E+02
1.570000E+02
1.580000E+02
1.590000E+02
1.600000E+02
1.610000E+02
1.620000E+02
1.630000E+02
1.640000E+02
1.650000E+02
1.660000E+02
1.670000E+02
1.680000E+02
1.690000E+02
1.700000E+02
1.710000E+02
1.720000E+02
1.730000E+02
1.740000E+02
1.750000E+02
1.760000E+02
1.770000E+02
1.780000E+02
1.790000E+02
1.800000E+02
1.810000E+02
1.820000E+02
1.830000E+02
1.840000E+02
1.850000E+02
1.860000E+02
1.870000E+02
1.880000E+02
1.890000E+02
1.900000E+02
1.910000E+02
1.920000E+02
1.930000E+02
1.940000E+02
1.950000E+02
1.960000E+02
1.970000E+02
1.980000E+02
1.990000E+02
2.000000E+02
0.000000E+00
1.000000E+00
2.000000E+00
3.000000E+00
4.000000E+00
5.000000E+00
6.000000E+00
7.000000E+00
8.000000E+00
9.000000E+00
1.000000E+01
1.100000E+01
1.200000E+01
1.300000E+01
1.400000E+01
1.500000E+01
1.600000E+01
1.700000E+01
1.800000E+01
1.900000E+01
2.000000E+01
2.100000E+01
2.200000E+01
2.300000E+01
2.400000E+01
2.500000E+01
2.600000E+01
2.700000E+01
2.800000E+01
2.900000E+01
3.000000E+01
3.100000E+01
3.200000E+01
3.300000E+01
3.400000E+01
3.500000E+01
3.600000E+01
3.700000E+01
3.800000E+01
3.900000E+01
4.000000E+01
4.100000E+01
4.200000E+01
4.300000E+01
4.400000E+01
4.500000E+01
4.600000E+01
4.700000E+01
4.800000E+01
4.900000E+01
5.000000E+01
5.100000E+01
5.200000E+01
5.300000E+01
5.400000E+01
5.500000E+01
5.600000E+01
5.700000E+01
5.800000E+01
5.900000E+01
6.000000E+01
6.100000E+01
6.200000E+01
6.300000E+01
6.400000E+01
6.500000E+01
6.600000E+01
6.700000E+01
6.800000E+01
6.900000E+01
7.000000E+01
7.100000E+01
7.200000E+01
7.300000E+01
7.400000E+01
7.500000E+01
7.600000E+01
7.700000E+01
7.800000E+01
7.900000E+01
8.000000E+01
8.100000E+01
8.200000E+01
8.300000E+01
8.400000E+01
8.500000E+01
8.600000E+01
8.700000E+01
8.800000E+01
8.900000E+01
9.000000E+01
9.100000E+01
9.200000E+01
9.300000E+01
9.400000E+01
9.500000E+01
9.600000E+01
9.700000E+01
9.800000E+01
9.900000E+01
1.000000E+02
1.010000E+02
1.020000E+02
1.030000E+02
1.040000E+02
1.050000E+02
1.060000E+02
1.070000E+02
1.080000E+02
1.090000E+02
1.100000E+02
1.110000E+02
1.120000E+02
1.130000E+02
1.140000E+02
1.150000E+02
1.160000E+02
1.170000E+02
1.180000E+02
1.190000E+02
1.200000E+02
1.210000E+02
1.220000E+02
1.230000E+02
1.240000E+02
1.250000E+02
1.260000E+02
1.270000E+02
1.280000E+02
1.290000E+02
1.300000E+02
1.310000E+02
1.320000E+02
1.330000E+02
1.340000E+02
1.350000E+02
1.360000E+02
1.370000E+02
1.380000E+02
1.390000E+02
1.400000E+02
1.410000E+02
1.420000E+02
1.430000E+02
1.440000E+02
1.450000E+02
1.460000E+02
1.470000E+02
1.480000E+02
1.490000E+02
1.500000E+02
1.510000E+02
1.520000E+02
1.530000E+02
1.540000E+02
1.550000E+02
1.560000E+02
1.570000E+02
1.580000E+02
1.590000E+02
1.600000E+02
1.610000E+02
1.620000E+02
1.630000E+02
1.640000E+02
1.650000E+02
1.660000E+02
1.670000E+02
1.680000E+02
1.690000E+02
1.700000E+02
1.710000E+02
1.720000E+02
1.730000E+02
1.740000E+02
1.750000E+02
1.760000E+02
1.770000E+02
1.780000E+02
1.790000E+02
1.800000E+02
1.810000E+02
1.820000E+02
1.830000E+02
1.840000E+02
1.850000E+02
1.860000E+02
1.870000E+02
1.880000E+02
1.890000E+02
1.900000E+02
1.910000E+02
1.920000E+02
1.930000E+02
1.940000E+02
1.950000E+02
1.960000E+02
1.970000E+02
1.980000E+02
1.990000E+02
2.000000E+02
0.000000E+00
1.000000E+00
2.000000E+00
3.000000E+00
4.000000E+00
5.000000E+00
6.000000E+00
7.000000E+00
8.000000E+00
9.000000E+00
1.000000E+01
1.100000E+01
1.200000E+01
1.300000E+01
1.400000E+01
1.500000E+01
1.600000E+01
1.700000E+01
1.800000E+01
1.900000E+01
2.000000E+01
2.100000E+01
2.200000E+01
2.300000E+01
2.400000E+01
2.500000E+01
2.600000E+01
2.700000E+01
2.800000E+01
2.900000E+01
3.000000E+01
3.100000E+01
3.200000E+01
3.300000E+01
3.400000E+01
3.500000E+01
3.600000E+01
3.700000E+01
3.800000E+01
3.900000E+01
4.000000E+01
4.100000E+01
4.200000E+01
4.300000E+01
4.400000E+01
4.500000E+01
4.600000E+01
4.700000E+01
4.800000E+01
4.900000E+01
5.000000E+01
5.100000E+01
5.200000E+01
5.300000E+01
5.400000E+01
5.500000E+01
5.600000E+01
5.700000E+01
5.800000E+01
5.900000E+01
6.000000E+01
6.100000E+01
6.200000E+01
6.300000E+01
6.400000E+01
6.500000E+01
6.600000E+01
6.700000E+01
6.800000E+01
6.900000E+01
7.000000E+01
7.100000E+01
7.200000E+01
7.300000E+01
7.400000E+01
7.500000E+01
7.600000E+01
7.700000E+01
7.800000E+01
7.900000E+01
8.000000E+01
8.100000E+01
8.200000E+01
8.300000E+01
8.400000E+01
8.500000E+01
8.600000E+01
8.700000E+01
8.800000E+01
8.900000E+01
9.000000E+01
9.100000E+01
9.200000E+01
9.300000E+01
9.400000E+01
9.500000E+01
9.600000E+01
9.700000E+01
9.800000E+01
9.900000E+01
1.000000E+02
1.010000E+02
1.020000E+02
1.030000E+02
1.040000E+02
1.050000E+02
1.060000E+02
1.070000E+02
1.080000E+02
1.090000E+02
1.100000E+02
1.110000E+02
1.120000E+02
1.130000E+02
1.140000E+02
1.150000E+02
1.160000E+02
1.170000E+02
1.180000E+02
1.190000E+02
1.200000E+02
1.210000E+02
1.220000E+02
1.230000E+02
1.240000E+02
1.250000E+02
1.260000E+02
1.270000E+02
1.280000E+02
1.290000E+02
1.300000E+02
1.310000E+02
1.320000E+02
1.330000E+02
1.340000E+02
1.350000E+02
1.360000E+02
1.370000E+02
1.380000E+02
1.390000E+02
1.400000E+02
1.410000E+02
1.420000E+02
1.430000E+02
1.440000E+02
1.450000E+02
1.460000E+02
1.470000E+02
1.480000E+02
1.490000E+02
1.500000E+02
1.510000E+02
1.520000E+02
1.530000E+02
1.540000E+02
1.550000E+02
1.560000E+02
1.570000E+02
1.580000E+02
1.590000E+02
1.600000E+02
1.610000E+02
1.620000E+02
1.630000E+02
1.640000E+02
1.650000E+02
1.660000E+02
1.670000E+02
1.680000E+02
1.690000E+02
1.700000E+02
1.710000E+02
1.720000E+02
1.730000E+02
1.740000E+02
1.750000E+02
1.760000E+02
1.770000E+02
1.780000E+02
1.790000E+02
1.800000E+02
1.810000E+02
1.820000E+02
1.830000E+02
1.840000E+02
1.850000E+02
1.860000E+02
1.870000E+02
1.880000E+02
1.890000E+02
1.900000E+02
1.910000E+02
1.920000E+02
1.930000E+02
1.940000E+02
1.950000E+02
1.960000E+02
1.970000E+02
1.980000E+02
1.990000E+02
2.000000E+02
0.000000E+00
1.000000E+00
2.000000E+00
3.000000E+00
4.000000E+00
5.000000E+00
6.000000E+00
7.000000E+00
8.000000E+00
9.000000E+00
1.000000E+01
1.100000E+01
1.200000E+01
1.300000E+01
1.400000E+01
1.500000E+01
1.600000E+01
1.700000E+01
1.800000E+01
1.900000E+01
2.000000E+01
2.100000E+01
2.200000E+01
2.300000E+01
2.400000E+01
2.500000E+01
2.600000E+01
2.700000E+01
2.800000E+01
2.900000E+01
3.000000E+01
3.100000E+01
3.200000E+01
3.300000E+01
3.400000E+01
3.500000E+01
3.600000E+01
3.700000E+01
3.800000E+01
3.900000E+01
4.000000E+01
4.100000E+01
4.200000E+01
4.300000E+01
4.400000E+01
4.500000E+01
4.600000E+01
4.700000E+01
4.800000E+01
4.900000E+01
5.000000E+01
5.100000E+01
5.200000E+01
5.300000E+01
5.400000E+01
5.500000E+01
5.600000E+01
5.700000E+01
5.800000E+01
5.900000E+01
6.000000E+01
6.100000E+01
6.200000E+01
6.300000E+01
6.400000E+01
6.500000E+01
6.600000E+01
6.700000E+01
6.800000E+01
6.900000E+01
7.000000E+01
7.100000E+01
7.200000E+01
7.300000E+01
7.400000E+01
7.500000E+01
7.600000E+01
7.700000E+01
7.800000E+01
7.900000E+01
8.000000E+01
8.100000E+01
8.200000E+01
8.300000E+01
8.400000E+01
8.500000E+01
8.600000E+01
8.700000E+01
8.800000E+01
8.900000E+01
9.000000E+01
9.100000E+01
9.200000E+01
9.300000E+01
9.400000E+01
9.500000E+01
9.600000E+01
9.700000E+01
9.800000E+01
9.900000E+01
1.000000E+02
1.010000E+02
1.020000E+02
1.030000E+02
1.040000E+02
1.050000E+02
1.060000E+02
1.070000E+02
1.080000E+02
1.090000E+02
1.100000E+02
1.110000E+02
1.120000E+02
1.130000E+02
1.140000E+02
1.150000E+02
1.160000E+02
1.170000E+02
1.180000E+02
1.190000E+02
1.200000E+02
1.210000E+02
1.220000E+02
1.230000E+02
1.240000E+02
1.250000E+02
1.260000E+02
1.270000E+02
1.280000E+02
1.290000E+02
1.300000E+02
1.310000E+02
1.320000E+02
1.330000E+02
1.340000E+02
1.350000E+02
1.360000E+02
1.370000E+02
1.380000E+02
1.390000E+02
1.400000E+02
1.410000E+02
1.420000E+02
1.430000E+02
1.440000E+02
1.450000E+02
1.460000E+02
1.470000E+02
1.480000E+02
1.490000E+02
1.500000E+02
1.510000E+02
1.520000E+02
1.530000E+02
1.540000E+02
1.550000E+02
1.560000E+02
1.570000E+02
1.580000E+02
1.590000E+02
1.600000E+02
1.610000E+02
1.620000E+02
1.630000E+02
1.640000E+02
1.650000E+02
1.660000E+02
1.670000E+02
1.680000E+02
1.690000E+02
1.700000E+02
1.710000E+02
1.720000E+02
1.730000E+02
1.740000E+02
1.750000E+02
1.760000E+02
1.770000E+02
1.780000E+02
1.790000E+02
1.800000E+02
1.810000E+02
1.820000E+02
1.830000E+02
1.840000E+02
1.850000E+02
1.860000E+02
1.870000E+02
1.880000E+02
1.890000E+02
1.900000E+02
1.910000E+02
1.920000E+02
1.930000E+02
1.940000E+02
1.950000E+02
1.960000E+02
1.970000E+02
1.980000E+02
1.990000E+02
2.000000E+02
0.000000E+00
1.000000E+00
2.000000E+00
3.000000E+00
4.000000E+00
5.000000E+00
6.000000E+00
7.000000E+00
8.000000E+00
9.000000E+00
1.000000E+01
1.100000E+01
1.200000E+01
1.300000E+01
1.400000E+01
1.500000E+01
1.600000E+01
1.700000E+01
1.800000E+01
1.900000E+01
2.000000E+01
2.100000E+01
2.200000E+01
2.300000E+01
2.400000E+01
2.500000E+01
2.600000E+01
2.700000E+01
2.800000E+01
2.900000E+01
3.000000E+01
3.100000E+01
3.200000E+01
3.300000E+01
3.400000E+01
3.500000E+01
3.600000E+01
3.700000E+01
3.800000E+01
3.900000E+01
4.000000E+01
4.100000E+01
4.200000E+01
4.300000E+01
4.400000E+01
4.500000E+01
4.600000E+01
4.700000E+01
4.800000E+01
4.900000E+01
5.000000E+01
5.100000E+01
5.200000E+01
5.300000E+01
5.400000E+01
5.500000E+01
5.600000E+01
5.700000E+01
5.800000E+01
5.900000E+01
6.000000E+01
6.100000E+01
6.200000E+01
6.300000E+01
6.400000E+01
6.500000E+01
6.600000E+01
6.700000E+01
6.800000E+01
6.900000E+01
7.000000E+01
7.100000E+01
7.200000E+01
7.300000E+01
7.400000E+01
7.500000E+01
7.600000E+01
7.700000E+01
7.800000E+01
7.900000E+01
8.000000E+01
8.100000E+01
8.200000E+01
8.300000E+01
8.400000E+01
8.500000E+01
8.600000E+01
8.700000E+01
8.800000E+01
8.900000E+01
9.000000E+01
9.100000E+01
9.200000E+01
9.300000E+01
9.400000E+01
9.500000E+01
9.600000E+01
9.700000E+01
9.800000E+01
9.900000E+01
1.000000E+02
1.010000E+02
1.020000E+02
1.030000E+02
1.040000E+02
1.050000E+02
1.060000E+02
1.070000E+02
1.080000E+02
1.090000E+02
1.100000E+02
1.110000E+02
1.120000E+02
1.130000E+02
1.140000E+02
1.150000E+02
1.160000E+02
1.170000E+02
1.180000E+02
1.190000E+02
1.200000E+02
1.210000E+02
1.220000E+02
1.230000E+02
1.240000E+02
1.250000E+02
1.260000E+02
1.270000E+02
1.280000E+02
1.290000E+02
1.300000E+02
1.310000E+02
1.320000E+02
1.330000E+02
1.340000E+02
1.350000E+02
1.360000E+02
1.370000E+02
1.380000E+02
1.390000E+02
1.400000E+02
1.410000E+02
1.420000E+02
1.430000E+02
1.440000E+02
1.450000E+02
1.460000E+02
1.470000E+02
1.480000E+02
1.490000E+02
1.500000E+02
1.510000E+02
1.520000E+02
1.530000E+02
1.540000E+02
1.550000E+02
1.560000E+02
1.570000E+02
1.580000E+02
1.590000E+02
1.600000E+02
1.610000E+02
1.620000E+02
1.630000E+02
1.640000E+02
[truncated: 165,088 more chars]
