# Supplementary material for: Visualization of porosity and pore size gradients in electrospun scaffolds using laser metrology
Source: PLoS One. 2023 Mar 9;18(3):e0282903. doi: 10.1371/journal.pone.0282903 (PMC9997878; doi:10.1371/journal.pone.0282903)
Supplement: S1 Data — (GZ) [file pone.0282903.s002.gz › data/Thickness&Porosity/163.Porosity.txt]

Porosity
8.221088E+01
-6.354560E+02
-1.114406E+02
4.122531E+01
1.507921E+04
-2.228667E+01
1.055984E+02
1.317016E+02
3.144163E+01
-3.700769E+01
1.705002E+01
3.930322E+01
1.001346E+02
8.090545E+01
8.811124E+01
8.826433E+01
7.134719E+01
7.390912E+01
8.027813E+01
8.643503E+01
7.783972E+01
8.223627E+01
9.039945E+01
8.246672E+01
7.877774E+01
7.743428E+01
7.430438E+01
7.419636E+01
7.454317E+01
7.596728E+01
7.683198E+01
7.530315E+01
8.067150E+01
8.092193E+01
8.465983E+01
8.693813E+01
8.851390E+01
8.885641E+01
8.920770E+01
8.881954E+01
8.949281E+01
8.916430E+01
8.893377E+01
8.898256E+01
8.892561E+01
8.912533E+01
8.890185E+01
8.865632E+01
8.842880E+01
8.863224E+01
8.870382E+01
8.914166E+01
8.931892E+01
8.925259E+01
8.968155E+01
8.919245E+01
8.921273E+01
8.935232E+01
8.954695E+01
8.930851E+01
9.001322E+01
9.030147E+01
9.016836E+01
9.040045E+01
9.044963E+01
9.117772E+01
9.084963E+01
9.129345E+01
9.101811E+01
9.158281E+01
9.131673E+01
9.187189E+01
9.145133E+01
9.182750E+01
9.125787E+01
9.153446E+01
9.239653E+01
9.128542E+01
9.178456E+01
9.136930E+01
9.202350E+01
9.211277E+01
9.167953E+01
9.131062E+01
9.206589E+01
9.211130E+01
9.169627E+01
9.124033E+01
9.116339E+01
9.129677E+01
9.166617E+01
9.148065E+01
9.143764E+01
9.187784E+01
9.203512E+01
9.153579E+01
9.123403E+01
9.140050E+01
9.123480E+01
9.132955E+01
9.186758E+01
9.142708E+01
9.080758E+01
9.120618E+01
9.200952E+01
9.198437E+01
9.169562E+01
9.166277E+01
9.182374E+01
9.178513E+01
9.147040E+01
9.117654E+01
9.129988E+01
9.167403E+01
9.158344E+01
9.135466E+01
9.112928E+01
9.075747E+01
9.115254E+01
9.107086E+01
9.086275E+01
9.093610E+01
9.069381E+01
9.029277E+01
9.062561E+01
9.061989E+01
9.053074E+01
9.022284E+01
8.984413E+01
8.981732E+01
8.981538E+01
8.976759E+01
8.971503E+01
8.944981E+01
8.916997E+01
8.921670E+01
8.928344E+01
8.931405E+01
8.894186E+01
8.875420E+01
8.883722E+01
8.860100E+01
8.864433E+01
8.869170E+01
8.838902E+01
8.822441E+01
8.860589E+01
8.815800E+01
8.855508E+01
8.847948E+01
8.888463E+01
8.897343E+01
8.839092E+01
8.926567E+01
8.781126E+01
8.865933E+01
8.918302E+01
8.898091E+01
8.652599E+01
8.540898E+01
8.334714E+01
8.124990E+01
8.196618E+01
7.833520E+01
7.757768E+01
7.715719E+01
7.809660E+01
7.621877E+01
7.589053E+01
7.725494E+01
7.454511E+01
7.266261E+01
7.783676E+01
7.885616E+01
7.823186E+01
7.759930E+01
8.034176E+01
8.238991E+01
7.775175E+01
8.686643E+01
8.504303E+01
7.593486E+01
7.435978E+01
9.111754E+01
9.259420E+01
9.566992E+01
9.279609E+01
9.409528E+01
1.028488E+02
9.931719E+01
9.531030E+01
9.115797E+01
8.309554E+01
9.000757E+01
9.949265E+02
5.828468E+01
1.232183E+02
1.463213E+02
3.067395E+02
2.400973E+02
2.778844E+02
3.379119E+02
3.860552E+02
7.575012E+01
7.189024E+01
1.114351E+02
9.755053E+01
-6.199055E+01
-2.849000E+01
1.102566E+01
-4.025039E+00
2.876326E+01
1.585615E+01
8.892500E+01
8.364845E+01
9.375902E+01
8.787455E+01
9.814510E+01
8.792808E+01
8.888020E+01
9.140360E+01
8.133529E+01
8.129337E+01
7.952162E+01
7.723476E+01
7.658809E+01
7.921210E+01
7.274538E+01
7.227865E+01
7.574364E+01
7.762442E+01
7.871082E+01
7.813472E+01
7.950897E+01
8.069707E+01
8.360671E+01
8.615062E+01
8.829768E+01
8.876044E+01
8.910287E+01
8.924829E+01
8.918359E+01
8.885467E+01
8.908306E+01
8.875864E+01
8.917239E+01
8.879815E+01
8.894770E+01
8.882415E+01
8.887226E+01
8.879245E+01
8.896658E+01
8.924597E+01
8.909693E+01
8.923045E+01
8.930417E+01
8.927726E+01
8.939188E+01
8.932363E+01
8.952039E+01
8.971890E+01
9.008540E+01
9.016100E+01
9.019524E+01
9.017909E+01
9.071990E+01
9.107461E+01
9.110098E+01
9.119716E+01
9.089354E+01
9.136469E+01
9.130553E+01
9.165931E+01
9.185886E+01
9.191558E+01
9.127713E+01
9.151469E+01
9.214343E+01
9.143770E+01
9.167394E+01
9.140085E+01
9.185207E+01
9.200667E+01
9.178633E+01
9.156752E+01
9.217026E+01
9.243368E+01
9.137982E+01
9.131164E+01
9.106784E+01
9.182416E+01
9.184877E+01
9.132962E+01
9.177120E+01
9.187860E+01
9.193400E+01
9.121152E+01
9.114062E+01
9.143817E+01
9.130258E+01
9.154380E+01
9.169090E+01
9.128280E+01
9.069421E+01
9.138998E+01
9.203350E+01
9.188310E+01
9.138783E+01
9.148856E+01
9.141299E+01
9.198957E+01
9.180970E+01
9.150751E+01
9.124841E+01
9.154067E+01
9.167578E+01
9.160210E+01
9.123609E+01
9.068404E+01
9.089856E+01
9.104652E+01
9.053401E+01
9.077351E+01
9.037549E+01
9.056407E+01
9.090404E+01
9.063059E+01
9.059941E+01
9.005701E+01
9.001667E+01
8.959050E+01
9.020314E+01
9.002549E+01
8.981658E+01
8.931533E+01
8.913465E+01
8.911188E+01
8.927149E+01
8.895833E+01
8.896810E+01
8.887323E+01
8.887424E+01
8.873728E+01
8.861821E+01
8.818396E+01
8.816063E+01
8.821166E+01
8.870487E+01
8.841391E+01
8.864245E+01
8.845621E+01
8.827294E+01
8.867245E+01
8.823122E+01
8.886567E+01
8.852122E+01
8.851231E+01
8.815525E+01
8.817018E+01
8.533872E+01
8.571993E+01
8.532488E+01
8.370275E+01
8.067299E+01
8.023942E+01
7.782369E+01
7.514197E+01
7.674725E+01
7.759278E+01
7.451671E+01
7.017721E+01
7.227733E+01
8.236621E+01
8.641586E+01
8.160448E+01
8.368462E+01
8.183203E+01
8.144528E+01
8.379577E+01
8.678388E+01
8.465330E+01
7.927765E+01
8.363865E+01
7.563150E+01
8.670458E+01
9.338997E+01
9.774724E+01
9.707759E+01
8.955700E+01
9.314750E+01
9.447195E+01
9.759783E+01
9.499276E+01
7.930718E+01
8.723087E+01
1.195050E+02
1.400347E+02
1.244154E+02
6.010042E+01
1.631978E+02
1.574315E+02
1.646203E+02
-1.855111E+02
4.156290E+01
1.011365E+02
9.033710E+01
1.262488E+02
-5.655593E+00
4.550319E+02
1.078001E+02
-4.096338E+02
1.038848E+02
7.316351E+01
6.477374E+01
1.041999E+02
7.976012E+01
9.435594E+01
8.808821E+01
8.550291E+01
8.302139E+01
8.727529E+01
8.803339E+01
8.292695E+01
8.272995E+01
7.880033E+01
7.256632E+01
7.631324E+01
7.591513E+01
7.482145E+01
7.308170E+01
7.478725E+01
7.462033E+01
7.377429E+01
7.697835E+01
7.941859E+01
8.034336E+01
8.205985E+01
8.480654E+01
8.734842E+01
8.820680E+01
8.845917E+01
8.894708E+01
8.913012E+01
8.851727E+01
8.883129E+01
8.934839E+01
8.890393E+01
8.891904E+01
8.899628E+01
8.932435E+01
8.875905E+01
8.888073E+01
8.948173E+01
8.888201E+01
8.886007E+01
8.896409E+01
8.920050E+01
8.927667E+01
8.930105E+01
8.950354E+01
8.965203E+01
9.003976E+01
8.999203E+01
8.985395E+01
9.018560E+01
9.014570E+01
9.111371E+01
9.106314E+01
9.130971E+01
9.089843E+01
9.073356E+01
9.095632E+01
9.127503E+01
9.146556E+01
9.200720E+01
9.205384E+01
9.115928E+01
9.162872E+01
9.178060E+01
9.162561E+01
9.141809E+01
9.151992E+01
9.175032E+01
9.194758E+01
9.176338E+01
9.171261E+01
9.222326E+01
9.228236E+01
9.130813E+01
9.144340E+01
9.116488E+01
9.199408E+01
9.196670E+01
9.153861E+01
9.214766E+01
9.213505E+01
9.158521E+01
9.102456E+01
9.148720E+01
9.141435E+01
9.122094E+01
9.147608E+01
9.154502E+01
9.152875E+01
9.105842E+01
9.158500E+01
9.237271E+01
9.155637E+01
9.110552E+01
9.149211E+01
9.144327E+01
9.200201E+01
9.188681E+01
9.132664E+01
9.128393E+01
9.151092E+01
9.127877E+01
9.149059E+01
9.119697E+01
9.095969E+01
9.067720E+01
9.071425E+01
9.052215E+01
9.046807E+01
9.049749E+01
9.095697E+01
9.089856E+01
9.071668E+01
9.057803E+01
9.008770E+01
9.002239E+01
8.972521E+01
9.021459E+01
9.006963E+01
8.968381E+01
8.947798E+01
8.937205E+01
8.921340E+01
8.917318E+01
8.882412E+01
8.893934E+01
8.879881E+01
8.901390E+01
8.862883E+01
8.865150E+01
8.834703E+01
8.833293E+01
8.827055E+01
8.836142E+01
8.863776E+01
8.905768E+01
8.850678E+01
8.827586E+01
8.853773E+01
8.826059E+01
8.837878E+01
8.883814E+01
8.862721E+01
8.841659E+01
8.750738E+01
8.697532E+01
8.542493E+01
8.422437E+01
8.383228E+01
8.201143E+01
8.116924E+01
7.703877E+01
7.400032E+01
7.456801E+01
7.465664E+01
7.767756E+01
7.327925E+01
7.009135E+01
7.046932E+01
7.911643E+01
7.646539E+01
8.113646E+01
8.257938E+01
8.067351E+01
8.159083E+01
8.539424E+01
8.375584E+01
9.081352E+01
8.909447E+01
8.849772E+01
8.940062E+01
9.309749E+01
1.057717E+02
9.628037E+01
1.049874E+02
1.282745E+02
1.026485E+02
1.805846E+02
7.253038E+01
6.941587E+01
8.288059E+01
1.046934E+02
-1.602679E+02
1.108389E+02
1.104981E+02
1.129202E+02
1.119228E+02
1.022825E+02
1.013846E+02
-1.405565E+02
1.306361E+02
7.881924E+01
5.286414E+01
1.004973E+02
2.407691E+02
2.836902E+01
-6.747245E+02
1.599410E+02
1.755943E+02
8.398777E+01
1.331516E+02
-1.688422E+01
5.994631E+01
7.494554E+01
8.436142E+01
9.173843E+01
9.716938E+01
9.226754E+01
8.962366E+01
8.927720E+01
7.698932E+01
7.003630E+01
7.408583E+01
7.845766E+01
8.188376E+01
7.633436E+01
8.096632E+01
7.629335E+01
7.606136E+01
7.800701E+01
7.851110E+01
7.925502E+01
8.165833E+01
8.533397E+01
8.631868E+01
8.838091E+01
8.900624E+01
8.970135E+01
8.900547E+01
8.876804E+01
8.941107E+01
8.899174E+01
8.898252E+01
8.924428E+01
8.923549E+01
8.940280E+01
8.879105E+01
8.900085E+01
8.913209E+01
8.875768E+01
8.908931E+01
8.915382E+01
8.928481E+01
8.939497E+01
8.914192E+01
8.929162E+01
8.962158E+01
8.978262E+01
8.984915E+01
8.978220E+01
9.069282E+01
9.053402E+01
9.094021E+01
9.122298E+01
9.090233E+01
9.119897E+01
9.074392E+01
9.112336E+01
9.128272E+01
9.148318E+01
9.187849E+01
9.173222E+01
9.129212E+01
9.177203E+01
9.184401E+01
9.158278E+01
9.141946E+01
9.176790E+01
9.143931E+01
9.198790E+01
9.193641E+01
9.155583E+01
9.244196E+01
9.193029E+01
9.137119E+01
9.166640E+01
9.140218E+01
9.176062E+01
9.178275E+01
9.171386E+01
9.225513E+01
9.171804E+01
9.133359E+01
9.132470E+01
9.200662E+01
9.157490E+01
9.119979E+01
9.149749E+01
9.158306E+01
9.167440E+01
9.104539E+01
9.164445E+01
9.231665E+01
9.176521E+01
9.111189E+01
9.151745E+01
9.131714E+01
9.197769E+01
9.147507E+01
9.094745E+01
9.151240E+01
9.148353E+01
9.111738E+01
9.181385E+01
9.157668E+01
9.124524E+01
9.084466E+01
9.038553E+01
9.035544E+01
9.033177E+01
9.051143E+01
9.111384E+01
9.100349E+01
9.058602E+01
9.075110E+01
9.044003E+01
9.002353E+01
9.022063E+01
9.023420E+01
9.003329E+01
8.965788E+01
8.957240E+01
8.961711E+01
8.959619E+01
8.946174E+01
8.880260E+01
8.890486E+01
8.874669E+01
8.904991E+01
8.892082E+01
8.869985E+01
8.831284E+01
8.783809E+01
8.854239E+01
8.852763E+01
8.860841E+01
8.926008E+01
8.934326E+01
8.810424E+01
8.832182E+01
8.854667E+01
8.877956E+01
8.868345E+01
8.877461E+01
8.827585E+01
8.780676E+01
8.693471E+01
8.480710E+01
8.565252E+01
8.264910E+01
8.248622E+01
8.012986E+01
7.608105E+01
7.632840E+01
7.125883E+01
7.374373E+01
7.376976E+01
7.134359E+01
7.445837E+01
9.448940E+01
8.333064E+01
8.211580E+01
8.007719E+01
8.007183E+01
7.653428E+01
8.065714E+01
8.258208E+01
8.508477E+01
8.661360E+01
8.966331E+01
7.916039E+01
8.259945E+01
9.084514E+01
1.065370E+02
9.264517E+01
1.398006E+02
1.047326E+02
1.014998E+02
1.080440E+02
9.480925E+01
8.215284E+01
5.165106E+02
1.208476E+02
5.067893E+01
-8.841504E+00
7.023618E+01
7.854136E+01
7.735764E+01
5.288839E+01
1.364754E+02
2.157731E+02
1.352989E+02
-7.558150E+00
1.047710E+02
1.187411E+02
1.348827E+03
-1.459066E+01
6.193669E+01
1.267901E+02
4.299513E+02
2.334031E+02
8.356199E+01
-1.535936E+02
1.014042E+02
1.064957E+02
9.107725E+01
8.403660E+01
8.228674E+01
8.850776E+01
8.670255E+01
8.806226E+01
7.232329E+01
7.408647E+01
7.713227E+01
7.948478E+01
7.773862E+01
7.293685E+01
7.932834E+01
7.609157E+01
7.567147E+01
7.793704E+01
7.946761E+01
8.260033E+01
8.357076E+01
8.585764E+01
8.703757E+01
8.856825E+01
8.851179E+01
8.945386E+01
8.930768E+01
8.931577E+01
8.929949E+01
8.891505E+01
8.889019E+01
8.913990E+01
8.910813E+01
8.872574E+01
8.847960E+01
8.910246E+01
8.900857E+01
8.888984E+01
8.927894E+01
8.921399E+01
8.926420E+01
8.921243E+01
8.911427E+01
8.941128E+01
8.945758E+01
8.962177E+01
8.972936E+01
8.949785E+01
9.089535E+01
9.064909E+01
9.079009E+01
9.115492E+01
9.087206E+01
9.115808E+01
9.065311E+01
9.108985E+01
9.100799E+01
9.134208E+01
9.164661E+01
9.166612E+01
9.152670E+01
9.192299E+01
9.206242E+01
9.181296E+01
9.146714E+01
9.143408E+01
9.113151E+01
9.168422E+01
9.184314E+01
9.158227E+01
9.228396E+01
9.179717E+01
9.137788E+01
9.169366E+01
9.162132E+01
9.172323E+01
9.207367E+01
9.205755E+01
9.201778E+01
9.176993E+01
9.108494E+01
9.182283E+01
9.227899E+01
9.132566E+01
9.125310E+01
9.140239E+01
9.187025E+01
9.161002E+01
9.148333E+01
9.106760E+01
9.184140E+01
9.173507E+01
9.165496E+01
9.123803E+01
9.121025E+01
9.174368E+01
9.144174E+01
9.080276E+01
9.151596E+01
9.177025E+01
9.139324E+01
9.178652E+01
9.165189E+01
9.129579E+01
9.126101E+01
9.053278E+01
9.027629E+01
9.035105E+01
9.088764E+01
9.119918E+01
9.105717E+01
9.054109E+01
9.045952E+01
9.029180E+01
8.997809E+01
9.063226E+01
9.057311E+01
8.982628E+01
8.954380E+01
8.916931E+01
8.964564E+01
8.936123E+01
8.934216E+01
8.880180E+01
8.897159E+01
8.916474E+01
8.898476E+01
8.880436E+01
8.868206E+01
8.874905E+01
8.805531E+01
8.854623E+01
8.857528E+01
8.852097E+01
8.816581E+01
8.826191E+01
8.858545E+01
8.882734E+01
8.861686E+01
8.874077E+01
8.885898E+01
8.954177E+01
8.854799E+01
8.791122E+01
8.632422E+01
8.529793E+01
8.500085E+01
8.116160E+01
8.155358E+01
7.931940E+01
7.435356E+01
7.668234E+01
7.376575E+01
6.982162E+01
7.721172E+01
7.412677E+01
8.967794E+01
9.374500E+01
7.687588E+01
8.210401E+01
8.495618E+01
8.459760E+01
8.131494E+01
8.665594E+01
8.456381E+01
7.850157E+01
8.512323E+01
8.523145E+01
8.677802E+01
8.398867E+01
8.459244E+01
8.687495E+01
9.448195E+01
9.602378E+01
8.898841E+01
1.066819E+02
4.894115E+01
4.840486E+01
-9.717212E+00
-2.662211E+01
4.758761E+01
9.779340E+01
7.249130E+01
9.688355E+01
5.349706E+01
5.855623E+02
7.952021E+02
2.720083E+01
1.196384E+02
1.568193E+02
1.479994E+02
1.164636E+02
1.730444E+02
-1.724902E+01
-5.686922E+01
6.205436E+01
1.007503E+02
8.963699E+01
-5.786613E+02
9.272769E+01
1.076482E+01
1.040885E+02
8.815376E+01
8.187970E+01
7.746342E+01
9.357703E+01
9.032354E+01
8.327557E+01
7.958429E+01
8.121924E+01
7.963222E+01
7.959763E+01
7.986347E+01
7.633204E+01
7.614610E+01
7.260536E+01
7.384896E+01
7.518609E+01
7.866179E+01
8.016577E+01
8.204209E+01
8.383450E+01
8.585613E+01
8.787383E+01
8.874516E+01
8.896767E+01
8.889637E+01
8.985199E+01
8.906120E+01
8.894199E+01
8.921324E+01
8.908687E+01
8.915580E+01
8.864357E+01
8.861356E+01
8.850545E+01
8.881672E+01
8.900916E+01
8.893056E+01
8.921074E+01
8.910547E+01
8.906753E+01
8.933753E+01
8.916568E+01
8.950458E+01
8.957482E+01
8.995762E+01
8.980527E+01
8.965728E+01
9.052546E+01
9.071615E+01
9.104796E+01
9.099838E+01
9.071744E+01
9.078221E+01
9.093469E+01
9.145457E+01
9.082552E+01
9.117749E+01
9.133041E+01
9.152361E+01
9.124796E+01
9.196689E+01
9.217210E+01
9.145031E+01
9.157850E+01
9.134317E+01
9.130685E+01
9.189911E+01
9.162272E+01
9.164971E+01
9.209987E+01
9.170063E+01
9.113588E+01
9.171585E+01
9.162534E+01
9.169685E+01
9.191178E+01
9.206102E+01
9.234142E+01
9.180149E+01
9.107160E+01
9.216444E+01
9.229552E+01
9.140747E+01
9.114411E+01
9.140555E+01
9.154194E+01
9.175043E+01
9.185387E+01
9.134332E+01
9.203427E+01
9.155214E+01
9.112742E+01
9.127804E+01
9.107971E+01
9.120191E+01
9.149623E+01
9.100079E+01
9.119891E+01
9.176317E+01
9.150796E+01
9.169873E+01
9.145913E+01
9.128110E+01
9.118070E+01
9.073107E+01
9.036558E+01
9.090214E+01
9.056913E+01
9.090346E+01
9.089178E+01
9.077258E+01
9.052956E+01
9.029911E+01
9.034583E+01
9.016054E+01
9.039712E+01
8.973358E+01
8.923439E+01
8.934316E+01
8.948689E+01
8.935789E+01
8.906921E+01
8.902568E+01
8.915118E+01
8.907975E+01
8.892950E+01
8.868210E+01
8.857038E+01
8.843214E+01
8.841916E+01
8.848798E+01
8.861804E+01
8.841412E+01
8.835887E+01
8.876337E+01
9.027981E+01
9.035745E+01
8.920574E+01
8.889480E+01
8.863132E+01
8.888244E+01
8.869884E+01
8.776568E+01
8.580545E+01
8.377096E+01
8.068322E+01
7.963272E+01
7.738417E+01
7.706574E+01
7.580603E+01
7.321016E+01
7.673430E+01
8.522397E+01
7.631661E+01
8.112116E+01
8.027711E+01
6.813311E+01
7.626264E+01
8.124164E+01
8.463275E+01
8.375045E+01
8.551986E+01
8.673675E+01
8.889106E+01
8.563829E+01
8.674452E+01
8.790142E+01
9.547094E+01
8.987129E+01
7.840623E+01
8.528152E+01
1.028849E+02
9.191280E+01
1.103056E+02
1.127335E+02
1.235264E+02
1.133241E+02
1.831985E+02
9.663594E+01
1.182661E+02
-1.020051E+01
1.035232E+02
2.100310E+02
5.846047E+01
3.286295E+00
-8.211729E+01
8.599708E+01
1.222568E+02
1.442512E+02
-1.091400E+02
1.954192E+02
1.334375E+02
-8.283339E+01
5.462625E+02
4.394569E+01
1.509706E+02
8.326475E+01
-7.137567E+02
1.011289E+02
-2.652695E+02
7.772066E+01
9.904436E+01
8.357584E+01
8.675032E+01
8.808984E+01
7.887708E+01
8.478663E+01
8.605934E+01
8.156088E+01
7.899686E+01
7.730081E+01
7.821041E+01
6.790121E+01
7.239456E+01
7.407264E+01
7.574509E+01
7.661830E+01
7.912322E+01
7.914562E+01
8.236972E+01
8.436273E+01
8.575633E+01
8.785206E+01
8.827282E+01
8.953091E+01
8.913508E+01
9.005155E+01
8.894398E+01
8.922288E+01
8.874705E+01
8.906755E+01
8.909547E+01
8.892643E+01
8.903699E+01
8.879766E+01
8.890652E+01
8.911130E+01
8.905998E+01
8.925463E+01
8.910533E+01
8.923357E+01
8.947139E+01
8.915851E+01
8.935087E+01
8.941316E+01
9.023767E+01
8.963961E+01
8.963790E+01
8.990080E+01
9.033937E+01
9.083023E+01
9.087423E+01
9.038834E+01
9.038443E+01
9.071043E+01
9.180901E+01
9.147323E+01
9.122541E+01
9.154244E+01
9.128690E+01
9.135905E+01
9.170613E+01
9.264263E+01
9.139416E+01
9.174507E+01
9.136167E+01
9.159028E+01
9.173311E+01
9.177021E+01
9.152958E+01
9.215442E+01
9.184981E+01
9.138271E+01
9.177116E+01
9.150790E+01
9.196128E+01
9.204559E+01
9.204836E+01
9.236926E+01
9.201310E+01
9.146926E+01
9.244441E+01
9.260801E+01
9.179666E+01
9.137206E+01
9.111885E+01
9.129983E+01
9.164420E+01
9.210112E+01
9.144421E+01
9.195583E+01
9.144650E+01
9.110420E+01
9.118893E+01
9.126110E+01
9.121391E+01
9.140601E+01
9.124581E+01
9.104980E+01
9.132076E+01
9.135495E+01
9.165718E+01
9.160278E+01
9.110575E+01
9.121301E+01
9.070249E+01
9.059084E+01
9.092578E+01
9.060639E+01
9.044335E+01
9.060090E+01
9.133067E+01
9.073522E+01
9.005309E+01
9.003303E+01
9.029102E+01
9.023075E+01
8.963320E+01
8.961086E+01
8.975753E+01
8.951570E+01
8.936114E+01
8.907684E+01
8.894737E+01
8.914793E+01
8.878859E+01
8.875780E+01
8.860274E+01
8.869926E+01
8.862658E+01
8.821193E+01
8.888657E+01
8.913232E+01
8.844921E+01
8.856195E+01
8.823455E+01
8.937765E+01
8.976345E+01
8.855742E+01
8.907198E+01
8.846975E+01
8.980441E+01
8.905580E+01
8.712854E+01
8.629454E+01
8.483603E+01
8.174319E+01
8.075264E+01
7.779977E+01
7.792828E+01
7.608575E+01
7.618080E+01
7.727350E+01
8.011092E+01
7.658634E+01
7.865202E+01
8.114808E+01
7.349041E+01
7.952396E+01
7.766464E+01
8.071734E+01
8.607646E+01
7.973883E+01
8.194980E+01
8.812049E+01
8.553009E+01
8.965458E+01
8.503675E+01
8.606643E+01
9.523235E+01
9.988309E+01
8.951591E+01
9.188354E+01
9.661570E+01
1.107714E+02
1.145959E+02
9.019284E+01
9.680406E+01
9.646788E+01
9.767588E+01
8.870408E+01
9.571592E+01
9.687230E+01
9.654494E+01
1.055003E+02
3.261059E+01
1.720474E+01
6.013485E+01
1.019894E+02
9.698209E+01
1.261121E+02
-1.401090E+02
1.291292E+02
-1.190660E+02
1.604779E+02
1.242803E+02
3.783809E+02
2.777458E+01
1.984953E+02
-2.857280E+02
-6.671352E+03
9.694609E+01
1.030348E+02
7.278945E+01
7.017370E+01
7.900641E+01
7.518612E+01
8.557553E+01
7.964684E+01
7.781706E+01
8.586735E+01
7.642063E+01
7.342823E+01
7.610861E+01
7.703721E+01
7.420058E+01
7.687267E+01
7.655937E+01
7.910702E+01
8.005621E+01
8.211102E+01
8.430542E+01
8.642329E+01
8.740300E+01
8.856922E+01
8.964438E+01
8.885481E+01
8.925379E+01
8.916801E+01
8.926502E+01
8.955019E+01
8.937902E+01
8.895614E+01
8.913094E+01
8.869681E+01
8.890522E+01
8.889843E+01
8.914141E+01
8.892316E+01
8.906545E+01
8.925178E+01
8.937051E+01
8.931899E+01
8.923594E+01
8.939579E+01
8.939946E+01
8.972311E+01
9.000513E+01
9.002175E+01
9.003459E+01
9.023787E+01
9.037809E+01
9.086451E+01
9.066659E+01
9.067800E+01
9.059209E+01
9.163354E+01
9.167538E+01
9.145682E+01
9.168338E+01
9.122818E+01
9.150931E+01
9.218954E+01
9.280886E+01
9.197354E+01
9.195768E+01
9.125119E+01
9.155045E+01
9.160918E+01
9.152465E+01
9.175255E+01
9.203091E+01
9.185771E+01
9.182052E+01
9.184389E+01
9.168846E+01
9.201579E+01
9.224163E+01
9.217604E+01
9.202104E+01
9.167838E+01
9.212645E+01
9.236038E+01
9.240288E+01
9.174580E+01
9.121888E+01
9.108069E+01
9.110511E+01
9.177079E+01
9.205390E+01
9.111299E+01
9.180198E+01
9.149467E+01
9.105732E+01
9.112862E+01
9.123651E+01
9.129699E+01
9.139403E+01
9.127415E+01
9.106437E+01
9.113725E+01
9.130178E+01
9.178786E+01
9.180245E+01
9.105544E+01
9.135378E+01
9.116628E+01
9.040371E+01
9.101761E+01
9.069104E+01
9.048320E+01
9.051623E+01
9.091417E+01
9.043521E+01
8.982806E+01
9.000456E+01
9.007106E+01
8.981954E+01
8.957491E+01
8.964875E+01
8.961688E+01
8.935720E+01
8.926969E+01
8.909408E+01
8.910504E+01
8.891045E+01
8.869645E+01
8.872722E+01
8.901885E+01
8.873079E+01
8.853514E+01
8.852030E+01
8.774590E+01
8.875503E+01
8.846203E+01
8.856328E+01
8.876174E+01
8.841745E+01
8.855075E+01
8.819488E+01
8.909705E+01
8.845282E+01
8.925387E+01
8.927993E+01
8.742080E+01
8.664064E+01
8.375344E+01
8.163008E+01
7.896001E+01
7.782635E+01
7.603766E+01
7.571608E+01
7.353715E+01
7.501588E+01
8.292143E+01
7.617874E+01
7.787948E+01
8.140188E+01
7.953225E+01
8.130095E+01
8.183579E+01
7.973438E+01
8.835022E+01
8.269706E+01
8.333990E+01
8.276879E+01
8.756558E+01
8.001825E+01
8.771808E+01
9.565590E+01
9.614515E+01
9.927611E+01
7.832233E+01
7.022975E+01
7.906805E+01
1.191285E+02
1.522360E+02
-1.671021E+02
7.332942E+01
1.110744E+02
9.392735E+01
1.222524E+02
1.125208E+02
1.061095E+02
9.422192E+01
7.045930E+01
1.059104E+02
1.055063E+02
1.193476E+02
1.173318E+02
1.205240E+02
1.140612E+03
2.128882E+01
-1.029754E+02
1.074005E+02
-1.032419E+02
-2.039127E+03
-1.946618E+03
6.666291E+02
-7.784269E+00
1.166771E+02
8.918152E+01
1.172451E+02
8.275562E+01
9.149447E+01
8.881398E+01
8.406532E+01
7.818508E+01
7.874504E+01
7.675374E+01
7.852822E+01
7.708188E+01
7.604110E+01
7.755355E+01
7.263664E+01
7.547770E+01
7.389263E+01
7.712691E+01
7.967210E+01
7.996378E+01
7.922376E+01
8.281895E+01
8.447566E+01
8.697750E+01
8.776752E+01
8.858856E+01
8.872192E+01
8.850208E+01
8.913646E+01
8.837500E+01
8.887142E+01
8.906064E+01
8.944916E+01
8.887853E+01
8.875679E+01
8.906332E+01
8.900630E+01
8.911653E+01
8.922727E+01
8.893768E+01
8.911768E+01
8.933320E+01
8.932793E+01
8.947732E+01
8.912877E+01
8.938764E+01
8.957972E+01
8.962542E+01
9.002899E+01
9.018744E+01
9.033965E+01
9.046365E+01
9.073446E+01
9.094792E+01
9.062253E+01
9.098446E+01
9.075433E+01
9.138486E+01
9.171771E+01
9.201712E+01
9.178175E+01
9.154167E+01
9.193391E+01
9.212076E+01
9.275841E+01
9.209929E+01
9.202677E+01
9.167650E+01
9.157652E+01
9.207679E+01
9.144884E+01
9.190691E+01
9.169679E+01
9.155154E+01
9.187865E+01
9.183108E+01
9.168461E+01
9.203473E+01
9.203096E+01
9.187644E+01
9.166690E+01
9.139886E+01
9.178755E+01
9.240460E+01
9.204379E+01
9.198744E+01
9.118447E+01
9.161433E+01
9.178748E+01
9.216421E+01
9.201312E+01
9.142655E+01
9.200591E+01
9.139931E+01
9.089566E+01
9.107358E+01
9.128058E+01
9.145567E+01
9.130638E+01
9.119167E+01
9.140915E+01
9.132495E+01
9.141768E+01
9.204528E+01
9.148262E+01
9.094786E+01
9.108222E+01
9.108523E+01
9.084114E+01
9.128762E+01
9.104449E+01
9.068710E+01
9.036440E+01
9.063972E+01
9.040411E+01
9.015759E+01
9.008065E+01
8.983058E+01
8.982864E+01
8.997193E+01
8.951976E+01
8.954225E+01
8.926067E+01
8.912993E+01
8.912643E+01
8.908638E+01
8.869754E+01
8.870697E+01
8.880527E+01
8.883285E+01
8.871378E+01
8.850458E+01
8.857996E+01
8.820586E+01
8.870886E+01
8.809678E+01
8.817331E+01
8.879715E+01
8.850828E+01
8.869941E+01
8.871040E+01
8.868133E+01
8.876298E+01
8.911975E+01
8.878052E+01
8.728769E+01
8.629841E+01
8.350772E+01
8.231821E+01
7.951649E+01
7.902934E+01
7.975837E+01
7.750995E+01
7.304095E+01
8.024150E+01
7.331673E+01
7.674647E+01
7.512921E+01
7.246575E+01
7.693469E+01
8.395940E+01
7.869189E+01
8.382118E+01
7.999373E+01
8.218260E+01
8.683167E+01
8.151120E+01
8.642819E+01
8.510940E+01
8.842342E+01
8.697991E+01
8.859617E+01
8.686191E+01
7.938119E+01
1.051151E+02
1.043015E+02
1.445195E+02
1.325108E+02
2.002988E+02
1.109854E+02
6.869564E+02
1.523797E+02
1.597809E+02
1.145714E+02
9.711024E+01
8.600197E+01
2.669106E+02
1.291849E+02
1.239209E+02
1.222569E+02
1.034882E+02
1.071540E+02
1.112246E+02
1.078141E+02
-4.868625E+01
7.782178E+01
1.028236E+01
5.287037E+01
2.879753E+02
1.430250E+02
8.885647E+01
9.644724E+01
2.207012E+01
1.916984E+02
3.892178E+01
1.103654E+02
5.851309E+01
7.540009E+01
8.323093E+01
7.333657E+01
7.089376E+01
6.872775E+01
7.588007E+01
7.378859E+01
7.528356E+01
6.847454E+01
7.550224E+01
7.594855E+01
7.652415E+01
7.686156E+01
7.830815E+01
7.932882E+01
8.131940E+01
8.288548E+01
8.508495E+01
8.719678E+01
8.858158E+01
8.884715E+01
8.921283E+01
8.921934E+01
8.841369E+01
8.893570E+01
8.900854E+01
8.923563E+01
8.870636E+01
8.885843E+01
8.906931E+01
8.890157E+01
8.892704E+01
8.902476E+01
8.901074E+01
8.905216E+01
8.916574E+01
8.941267E+01
8.947553E+01
8.933943E+01
8.920635E+01
8.949976E+01
8.973359E+01
8.995018E+01
8.988079E+01
9.055956E+01
9.052002E+01
9.112465E+01
9.075963E+01
9.063248E+01
9.142408E+01
9.082974E+01
9.116812E+01
9.153525E+01
9.273948E+01
9.190034E+01
9.153433E+01
9.200733E+01
9.189670E+01
9.247279E+01
9.180623E+01
9.177146E+01
9.212104E+01
9.166552E+01
9.259324E+01
9.137191E+01
9.196299E+01
9.190383E+01
9.178735E+01
9.176985E+01
9.183967E+01
9.102005E+01
9.191671E+01
9.212240E+01
9.182524E+01
9.151998E+01
9.132433E+01
9.186618E+01
9.250181E+01
9.234330E+01
9.205907E+01
9.136469E+01
9.195050E+01
9.206555E+01
9.155123E+01
9.232208E+01
9.145094E+01
9.222865E+01
9.180465E+01
9.133454E+01
9.112105E+01
9.134021E+01
9.165231E+01
9.122683E+01
9.113173E+01
9.177429E+01
9.146613E+01
9.141210E+01
9.207837E+01
9.158422E+01
9.094313E+01
9.123004E+01
9.089614E+01
9.101293E+01
9.106257E+01
9.127063E+01
9.049565E+01
9.059728E+01
9.075742E+01
9.053804E+01
9.030701E+01
9.015127E+01
8.989854E+01
8.994576E+01
9.001668E+01
8.948629E+01
8.955520E+01
8.913630E+01
8.894339E+01
8.921079E+01
8.914504E+01
8.876139E+01
8.873081E+01
8.878743E+01
8.887032E+01
8.860773E+01
8.861636E+01
8.834034E+01
8.860183E+01
8.847432E+01
8.847928E+01
8.850309E+01
8.866345E+01
8.839873E+01
8.877697E+01
8.890834E+01
8.928013E+01
8.959083E+01
8.939553E+01
8.842100E+01
8.745250E+01
8.641773E+01
8.228868E+01
8.132333E+01
7.885055E+01
7.879552E+01
7.860369E+01
8.012551E+01
7.681047E+01
7.891476E+01
7.745819E+01
7.747622E+01
7.332968E+01
7.691082E+01
8.225550E+01
8.326526E+01
7.758509E+01
7.966623E+01
7.924297E+01
7.636998E+01
7.595057E+01
8.270695E+01
8.579485E+01
8.439075E+01
8.510538E+01
8.829006E+01
7.320574E+01
7.028137E+01
9.227210E+01
9.454748E+01
9.827355E+01
9.511211E+01
1.201922E+02
2.188155E+02
2.625811E+02
4.206009E+02
1.115502E+02
1.083921E+02
1.022508E+02
9.994988E+01
1.003443E+02
9.991278E+01
9.088926E+01
8.315511E+01
1.884956E+02
8.245462E+01
1.128452E+02
2.624858E+01
6.602997E+01
4.815169E+01
4.114517E+02
1.287189E+02
-2.136271E+02
3.134608E+02
-1.243643E+01
-4.367679E+02
6.766109E+01
5.102013E+01
-6.637974E+01
9.760830E+01
8.371737E+01
5.996711E+01
8.376957E+01
8.045874E+01
8.424621E+01
8.245907E+01
8.706488E+01
8.058123E+01
7.868410E+01
7.071174E+01
7.331133E+01
7.672704E+01
7.959700E+01
7.558060E+01
7.699574E+01
7.643154E+01
7.988220E+01
8.216545E+01
8.383973E+01
8.544165E+01
8.787094E+01
8.919483E+01
8.911844E+01
8.941671E+01
8.878579E+01
8.902099E+01
8.870030E+01
8.887411E+01
8.910551E+01
8.871325E+01
8.892821E+01
8.873248E+01
8.866046E+01
8.890562E+01
8.879579E+01
8.928414E+01
8.929088E+01
8.916347E+01
8.921777E+01
8.927936E+01
8.936270E+01
8.937870E+01
8.955620E+01
8.956691E+01
8.961294E+01
8.988063E+01
9.029597E+01
9.035677E+01
9.087614E+01
9.063666E+01
9.053959E+01
9.154767E+01
9.156744E+01
9.122831E+01
9.174046E+01
9.245328E+01
9.189736E+01
9.133003E+01
9.171983E+01
9.160026E+01
9.191375E+01
9.179515E+01
9.172504E+01
9.220933E+01
9.170777E+01
9.242695E+01
9.195066E+01
9.189875E+01
9.196712E+01
9.200531E+01
9.215590E+01
9.177257E+01
9.091332E+01
9.167554E+01
9.206456E+01
9.198151E+01
9.196622E+01
9.167635E+01
9.206369E+01
9.239108E+01
9.233825E+01
9.197585E+01
9.146449E+01
9.201636E+01
9.157614E+01
9.145916E+01
9.228100E+01
9.163088E+01
9.194999E+01
9.158670E+01
9.131683E+01
9.104535E+01
9.137617E+01
9.198090E+01
9.137091E+01
9.151529E+01
9.198220E+01
9.154141E+01
9.102679E+01
9.190746E+01
9.168087E+01
9.120820E+01
9.143046E+01
9.105433E+01
9.092493E+01
9.098362E+01
9.135308E+01
9.075592E+01
9.067714E+01
9.074364E+01
9.060357E+01
9.022042E+01
8.984077E+01
9.001683E+01
9.024031E+01
8.998760E+01
8.970956E+01
8.959754E+01
8.928495E+01
8.897744E+01
8.924358E+01
8.923995E+01
8.871773E+01
8.869977E+01
8.875697E+01
8.900326E+01
8.842422E+01
8.865127E+01
8.855596E+01
8.853724E+01
8.854315E+01
8.850741E+01
8.865417E+01
8.833340E+01
8.800788E+01
8.823290E+01
8.858640E+01
8.878380E+01
8.851988E+01
8.886266E+01
8.855273E+01
8.820702E+01
8.619188E+01
8.385621E+01
8.209734E+01
7.916157E+01
7.896684E+01
7.688735E+01
7.977809E+01
7.837718E+01
8.185657E+01
7.867073E+01
7.665342E+01
7.551380E+01
7.686729E+01
7.608390E+01
7.674400E+01
8.111477E+01
8.091022E+01
8.721628E+01
8.431395E+01
8.629934E+01
8.909565E+01
8.658980E+01
8.433389E+01
8.064280E+01
9.272279E+01
9.341538E+01
1.414470E+02
1.051807E+02
7.334667E+01
9.659696E+01
1.036675E+02
1.247236E+02
1.349520E+02
1.192683E+02
1.034633E+02
1.232341E+02
2.661725E+01
2.757299E+02
3.958457E+02
-8.443512E+01
1.002837E+02
9.637401E+01
9.215796E+01
3.097513E+03
1.414946E+02
-5.163438E+01
1.234571E+02
2.029180E+02
-7.546332E+02
2.782138E+01
5.551286E+01
7.288715E+01
3.033874E+02
-6.163689E+01
-3.651090E+02
8.745668E+01
-2.807864E+02
5.156180E+01
9.889124E+01
8.351122E+01
9.229056E+01
8.339631E+01
7.870727E+01
7.936648E+01
7.883570E+01
9.415749E+01
7.588371E+01
7.662560E+01
7.658743E+01
7.391106E+01
7.727649E+01
7.765502E+01
7.856557E+01
7.743358E+01
7.628634E+01
7.994250E+01
8.149505E+01
8.351493E+01
8.575474E+01
8.824790E+01
8.902565E+01
8.990536E+01
9.004550E+01
8.919283E+01
8.898942E+01
8.869275E+01
8.895263E+01
8.897573E+01
8.872340E+01
8.875300E+01
8.883415E+01
8.881062E+01
8.914897E+01
8.915170E+01
8.929352E+01
8.933049E+01
8.901113E+01
8.920927E+01
8.924646E+01
8.923004E+01
8.948781E+01
8.951583E+01
8.967815E+01
8.962720E+01
8.983256E+01
9.021414E+01
9.016639E+01
9.073523E+01
9.066679E+01
9.006349E+01
9.150286E+01
9.176985E+01
9.130826E+01
9.175050E+01
9.228270E+01
9.174873E+01
9.089992E+01
9.156340E+01
9.136872E+01
9.210190E+01
9.179016E+01
9.174739E+01
9.222334E+01
9.145695E+01
9.246766E+01
9.204159E+01
9.200807E+01
9.216224E+01
9.202828E+01
9.218238E+01
9.198416E+01
9.155996E+01
9.176293E+01
9.199660E+01
9.182519E+01
9.185039E+01
9.186685E+01
9.194193E+01
9.209458E+01
9.189883E+01
9.216109E+01
9.177851E+01
9.174501E+01
9.157120E+01
9.178565E+01
9.252771E+01
9.192923E+01
9.169631E+01
9.156063E+01
9.127456E+01
9.092353E+01
9.150784E+01
9.218687E+01
9.157438E+01
9.124588E+01
9.181252E+01
9.160583E+01
9.108080E+01
9.151917E+01
9.149980E+01
9.158077E+01
9.142942E+01
9.128580E+01
9.114101E+01
9.107270E+01
9.106016E+01
9.072279E+01
9.061981E+01
9.052807E+01
9.035694E+01
9.014837E+01
9.012615E+01
9.007707E+01
9.020457E+01
8.966279E+01
8.995274E+01
8.985518E+01
8.954970E+01
8.933982E+01
8.922739E+01
8.919961E+01
8.900401E+01
8.900545E+01
8.892486E+01
8.913332E+01
8.854184E+01
8.867381E+01
8.875616E+01
8.873692E+01
8.903702E+01
8.852500E+01
8.876359E+01
8.886571E+01
8.845197E+01
8.869397E+01
8.881955E+01
8.796452E+01
8.893558E+01
8.914252E+01
8.850607E+01
8.715665E+01
8.651001E+01
8.453047E+01
8.414030E+01
7.994805E+01
7.999584E+01
7.959868E+01
8.237105E+01
7.987805E+01
7.880385E+01
7.354612E+01
7.845163E+01
7.765030E+01
7.922377E+01
7.581130E+01
7.274052E+01
8.157037E+01
8.431414E+01
9.386858E+01
8.638473E+01
8.560159E+01
9.250180E+01
9.991693E+01
8.584406E+01
8.170255E+01
9.943913E+01
9.714486E+01
1.116867E+02
1.089872E+02
6.259970E+01
4.190627E+02
7.141057E+02
1.092057E+02
-7.165764E+01
4.191439E+02
3.198444E+01
-2.289092E+00
5.048082E+01
3.051125E+01
1.476010E+02
-6.959419E+02
1.248179E+02
8.720959E+01
9.157308E+01
1.044511E+02
4.037104E+01
1.391390E+02
1.187811E+02
5.577587E+01
7.438395E+01
8.258429E+01
7.968973E+01
9.453585E+01
3.516561E+02
1.311915E+02
1.108427E+02
8.509766E+01
9.966650E+01
7.411908E+01
8.653483E+01
7.875583E+01
7.811079E+01
7.054242E+01
7.428934E+01
7.877311E+01
7.802590E+01
8.177400E+01
7.315879E+01
7.888407E+01
7.660062E+01
7.645853E+01
7.499536E+01
7.764160E+01
7.438985E+01
7.461852E+01
7.744321E+01
8.103980E+01
8.266164E+01
8.370984E+01
8.544694E+01
8.686592E+01
8.854645E+01
8.924384E+01
8.912488E+01
8.899672E+01
8.941600E+01
8.879618E+01
8.896308E+01
8.892655E+01
8.889736E+01
8.912155E+01
8.927387E+01
8.893148E+01
8.912889E+01
8.926489E+01
8.925633E+01
8.892995E+01
8.905590E+01
8.961014E+01
8.935162E+01
8.932884E+01
8.972912E+01
8.957133E+01
8.945785E+01
8.961276E+01
8.964023E+01
9.050178E+01
9.027801E+01
9.043856E+01
9.065109E+01
9.039343E+01
9.121896E+01
9.156232E+01
9.146965E+01
9.154006E+01
9.183307E+01
9.168610E+01
9.106221E+01
9.139461E+01
9.178679E+01
9.212600E+01
9.151501E+01
9.165215E+01
9.212848E+01
9.175064E+01
9.229774E+01
9.256773E+01
9.183503E+01
9.198244E+01
9.188865E+01
9.201472E+01
9.205105E+01
9.180997E+01
9.199003E+01
9.214214E+01
9.204753E+01
9.186022E+01
9.212730E+01
9.196209E+01
9.192338E+01
9.171573E+01
9.213809E+01
9.154791E+01
9.160407E+01
9.142419E+01
9.166653E+01
9.243116E+01
9.183597E+01
9.181274E+01
9.163263E+01
9.128606E+01
9.121901E+01
9.150941E+01
9.208980E+01
9.174730E+01
9.151689E+01
9.151772E+01
9.132799E+01
9.110895E+01
9.112284E+01
9.123850E+01
9.186915E+01
9.172729E+01
9.160598E+01
9.125870E+01
9.096054E+01
9.075878E+01
9.080070E+01
9.061573E+01
9.037602E+01
9.010637E+01
9.034696E+01
9.024508E+01
8.993008E+01
8.983543E+01
8.958549E+01
8.983774E+01
8.976400E+01
8.972440E+01
8.948482E+01
8.909598E+01
8.898166E+01
8.873666E+01
8.890469E+01
8.894077E+01
8.906507E+01
8.889951E+01
8.866504E+01
8.833017E+01
8.867044E+01
8.898685E+01
8.840153E+01
8.821375E+01
8.853313E+01
8.873572E+01
8.902882E+01
8.830674E+01
8.886410E+01
8.887808E+01
8.881674E+01
8.799615E+01
8.785641E+01
8.592762E+01
8.484727E+01
8.275159E+01
8.139860E+01
7.919709E+01
8.010191E+01
7.781696E+01
7.686327E+01
7.777695E+01
7.599480E+01
7.108091E+01
7.278934E+01
7.585662E+01
7.678242E+01
7.646202E+01
8.396395E+01
8.288109E+01
9.048347E+01
8.347066E+01
8.773179E+01
8.988541E+01
9.118380E+01
9.080292E+01
8.849301E+01
9.312653E+01
1.073339E+02
1.032917E+02
1.067958E+02
1.343225E+02
4.930329E+01
-8.817121E+01
9.344967E+01
4.050347E+01
8.841629E+01
1.136185E+02
1.235629E+02
-8.610949E+01
-4.727143E+00
2.132052E+01
-4.352768E+01
1.051015E+02
1.502526E+02
2.122248E+02
9.511330E+01
5.351231E+01
6.385908E+01
5.985951E+02
9.681816E+01
3.942867E+01
2.005679E+02
-8.180762E+01
-9.283645E+01
-4.228671E+00
1.667139E+02
1.561897E+01
7.767856E+02
9.903186E+01
8.705337E+01
8.547551E+01
8.628068E+01
8.418317E+01
7.879798E+01
7.907444E+01
7.944434E+01
7.133648E+01
7.376592E+01
6.371665E+01
7.042080E+01
7.498322E+01
7.833857E+01
7.779907E+01
7.881998E+01
7.515818E+01
7.390332E+01
7.631529E+01
7.998538E+01
8.278636E+01
8.438376E+01
8.534106E+01
8.699859E+01
8.889542E+01
8.922761E+01
8.897188E+01
8.938918E+01
8.915832E+01
8.908884E+01
8.902593E+01
8.936673E+01
8.889117E+01
8.940120E+01
8.921942E+01
8.877559E+01
8.916974E+01
8.946539E+01
8.934348E+01
8.904108E+01
8.928298E+01
8.944926E+01
8.935464E+01
8.926440E+01
8.970738E+01
8.952291E+01
8.939011E+01
8.988189E+01
8.977921E+01
9.045026E+01
9.052749E+01
9.036260E+01
9.077395E+01
9.080847E+01
9.108665E+01
9.124041E+01
9.146886E+01
9.138485E+01
9.147810E+01
9.184492E+01
9.168638E+01
9.162731E+01
9.173513E+01
9.168243E+01
9.122319E+01
9.135081E+01
9.195071E+01
9.181947E+01
9.200023E+01
9.226509E+01
9.186022E+01
9.201229E+01
9.166462E+01
9.163947E+01
9.187677E+01
9.195395E+01
9.202239E+01
9.211537E+01
9.227931E+01
9.191860E+01
9.206977E+01
9.214195E+01
9.162629E+01
9.173095E+01
9.191898E+01
9.160286E+01
9.140023E+01
9.134295E+01
9.185550E+01
9.233944E+01
9.130719E+01
9.140090E+01
9.185531E+01
9.150679E+01
9.164537E+01
9.151440E+01
9.201314E+01
9.178112E+01
9.168403E+01
9.148292E+01
9.121251E+01
9.119580E+01
9.115418E+01
9.108911E+01
9.192377E+01
9.167126E+01
9.150662E+01
9.128596E+01
9.128821E+01
9.100141E+01
9.071210E+01
9.066265E+01
9.050619E+01
9.008985E+01
9.048018E+01
9.022814E+01
9.004830E+01
8.996735E+01
8.952188E+01
8.954515E+01
8.972275E+01
8.958929E+01
8.921768E+01
8.921192E+01
8.910537E+01
8.885596E+01
8.893177E+01
8.898561E+01
8.870234E+01
8.869490E+01
8.852919E+01
8.809526E+01
8.843136E+01
8.857138E+01
8.848530E+01
8.826550E+01
8.852139E+01
8.863730E+01
8.862366E+01
8.846754E+01
8.862537E+01
8.875361E+01
8.847596E+01
8.828614E+01
8.748864E+01
8.479865E+01
8.310097E+01
8.254020E+01
8.129721E+01
7.927458E+01
7.935725E+01
7.560196E+01
7.596007E+01
7.643032E+01
7.584245E+01
7.683365E+01
7.209727E+01
7.722893E+01
7.964576E+01
7.601549E+01
7.418122E+01
7.229014E+01
7.828133E+01
7.474491E+01
8.072923E+01
8.547785E+01
8.482313E+01
9.114510E+01
7.602594E+01
9.949956E+01
1.531669E+02
1.447195E+02
1.242910E+02
1.512607E+02
1.177751E+02
1.265071E+02
6.047105E+01
1.265110E+01
1.131512E+02
-7.916674E+02
-4.944592E+01
3.450831E+00
3.704655E+02
1.305636E+02
1.245162E+02
1.913336E+02
-2.555616E+03
-2.237718E+03
1.352837E+02
1.578219E+02
5.776777E+01
-3.410943E+01
9.616638E-01
3.523927E+01
4.011946E+01
8.525426E+02
4.828484E+01
5.442293E+01
7.082741E+01
6.187977E+01
2.780893E+03
1.187926E+02
1.001700E+02
1.086879E+02
9.704607E+01
9.719338E+01
8.976963E+01
8.407391E+01
8.069878E+01
7.695311E+01
7.606414E+01
5.344936E+01
5.060514E+01
7.572074E+01
7.156826E+01
7.296652E+01
7.403045E+01
7.793618E+01
7.481146E+01
7.330518E+01
7.807369E+01
8.125299E+01
8.352823E+01
8.601230E+01
8.767574E+01
8.853097E+01
8.969847E+01
8.884525E+01
9.004572E+01
8.908417E+01
8.936788E+01
8.911252E+01
8.910115E+01
8.939776E+01
8.920596E+01
8.913282E+01
8.871932E+01
8.931426E+01
8.951247E+01
8.924393E+01
8.915707E+01
8.933156E+01
8.932228E+01
8.951730E+01
8.942964E+01
8.963341E+01
8.973954E+01
8.946837E+01
8.984881E+01
8.965982E+01
9.025040E+01
9.054304E+01
9.055571E+01
9.100880E+01
9.101439E+01
9.130677E+01
9.133578E+01
9.111398E+01
9.141658E+01
9.125106E+01
9.154863E+01
9.193585E+01
9.172863E+01
9.165564E+01
9.152719E+01
9.155477E+01
9.144372E+01
9.173680E+01
9.185774E+01
9.179619E+01
9.215887E+01
9.185716E+01
9.194228E+01
9.155976E+01
9.176109E+01
9.173849E+01
9.197952E+01
9.187696E+01
9.205116E+01
9.227232E+01
9.177291E+01
9.184956E+01
9.187056E+01
9.188601E+01
9.196355E+01
9.174688E+01
9.143900E+01
9.135459E+01
9.151543E+01
9.189041E+01
9.213084E+01
9.128810E+01
9.114785E+01
9.178267E+01
9.199219E+01
9.144484E+01
9.143763E+01
9.135917E+01
9.171601E+01
9.149717E+01
9.126288E+01
9.123480E+01
9.150228E+01
9.131425E+01
9.131699E+01
9.200733E+01
9.200030E+01
9.140735E+01
9.131326E+01
9.146696E+01
9.085994E+01
9.075307E+01
9.024195E+01
9.050300E+01
9.037219E+01
9.053062E+01
9.006001E+01
9.014887E+01
9.008151E+01
8.970355E+01
8.961776E+01
8.979312E+01
8.946921E+01
8.906469E+01
8.918496E+01
8.916957E+01
8.914229E+01
8.892033E+01
8.905961E+01
8.876153E+01
8.844892E+01
8.833822E+01
8.791728E+01
8.864882E+01
8.838577E+01
8.875990E+01
8.829840E+01
8.858872E+01
8.852765E+01
8.867883E+01
8.914132E+01
8.879381E+01
8.802542E+01
8.828619E+01
8.784416E+01
8.652346E+01
8.554922E+01
8.226495E+01
8.123154E+01
8.120468E+01
8.054531E+01
7.734937E+01
7.605683E+01
7.789837E+01
7.551547E+01
7.078017E+01
6.984241E+01
7.544700E+01
7.650288E+01
7.228154E+01
7.762079E+01
7.406986E+01
7.490513E+01
8.155347E+01
7.939818E+01
8.234819E+01
8.164747E+01
8.864333E+01
7.920836E+01
8.013518E+01
4.501126E+02
1.281190E+02
1.279610E+02
1.190923E+02
1.317892E+02
1.614880E+02
2.475121E+01
1.357672E+02
-8.116982E+01
-4.993437E+01
-2.369553E+02
-1.438383E+02
3.912547E+02
1.178883E+02
1.144780E+02
1.141165E+02
1.196480E+02
1.042128E+02
9.926131E+01
4.777523E+01
4.206501E+01
9.601946E+01
1.027117E+02
2.174608E+02
2.670250E+02
2.973403E+01
5.659990E+00
2.588502E+01
6.649055E+01
5.689528E+01
4.149856E+01
4.764897E+01
9.238516E+01
9.611170E+01
8.976687E+01
1.139483E+02
8.845338E+01
8.900067E+01
8.883186E+01
8.544883E+01
7.789301E+01
7.644700E+01
5.176089E+01
5.160395E+01
7.172967E+01
7.324064E+01
7.125985E+01
7.111350E+01
7.271528E+01
7.747824E+01
7.724756E+01
7.905661E+01
8.119274E+01
8.403274E+01
8.577134E+01
8.755697E+01
8.927343E+01
8.965500E+01
8.965258E+01
8.934906E+01
8.894213E+01
8.982299E+01
8.903722E+01
8.883028E+01
8.913576E+01
8.890765E+01
8.900740E+01
8.895551E+01
8.922320E+01
8.897680E+01
8.931121E+01
8.901958E+01
8.918096E+01
8.923217E+01
8.945415E+01
8.957970E+01
8.972950E+01
8.974108E+01
8.955349E+01
8.990501E+01
8.963173E+01
8.982955E+01
8.998733E+01
9.043190E+01
9.112998E+01
9.100954E+01
9.119160E+01
9.074652E+01
9.130662E+01
9.145231E+01
9.090149E+01
9.158634E+01
9.141351E+01
9.182526E+01
9.141834E+01
9.152873E+01
9.143886E+01
9.179364E+01
9.195066E+01
9.206774E+01
9.201050E+01
9.161574E+01
9.199321E+01
9.218401E+01
9.171835E+01
9.141037E+01
9.200255E+01
9.158937E+01
9.204600E+01
9.218639E+01
9.229557E+01
9.149851E+01
9.149653E+01
9.190408E+01
9.214658E+01
9.219632E+01
9.136343E+01
9.212000E+01
9.144793E+01
9.161588E+01
9.224990E+01
9.196764E+01
9.129533E+01
9.139978E+01
9.205480E+01
9.166152E+01
9.157994E+01
9.103532E+01
9.121092E+01
9.149875E+01
9.154037E+01
9.114592E+01
9.109283E+01
9.127867E+01
9.125948E+01
9.115698E+01
9.213754E+01
9.179945E+01
9.186740E+01
9.113057E+01
9.088785E+01
9.076406E+01
9.063406E+01
9.029587E+01
9.033610E+01
9.048440E+01
9.022080E+01
9.021386E+01
8.996339E+01
9.011470E+01
8.998071E+01
8.947500E+01
8.984472E+01
8.909639E+01
8.924564E+01
8.900889E+01
8.895556E+01
8.908005E+01
8.878982E+01
8.899681E+01
8.852241E+01
8.857063E+01
8.868149E+01
8.858023E+01
8.861516E+01
8.848345E+01
8.841777E+01
8.823121E+01
8.814065E+01
8.837912E+01
8.914101E+01
8.866417E+01
8.922940E+01
8.867324E+01
8.810929E+01
8.813590E+01
8.799018E+01
8.578417E+01
8.442703E+01
8.261034E+01
8.020830E+01
7.862229E+01
7.800844E+01
7.602831E+01
7.619520E+01
7.336554E+01
7.567231E+01
7.217332E+01
7.370185E+01
7.560547E+01
7.791835E+01
7.804741E+01
7.978167E+01
8.426205E+01
8.824863E+01
7.821593E+01
8.464435E+01
8.443117E+01
9.167316E+01
9.274074E+01
8.836897E+01
1.302968E+02
1.084064E+02
1.124299E+02
-4.987167E+01
1.738928E+02
-6.709960E+00
-1.433253E+02
1.225278E+02
1.870801E+02
3.234569E+04
1.089348E+02
1.180911E+02
8.828008E+02
1.851944E+02
-9.771131E+02
1.123055E+02
1.900777E+02
6.885323E+01
-3.155181E+02
2.098692E+01
1.208416E+02
3.815270E+01
7.054091E+01
-3.645535E+04
-5.927669E+02
6.885070E+01
7.186495E+01
7.547863E+01
1.420745E+02
1.200283E+01
5.970073E+01
1.179474E+02
9.935108E+01
1.290671E+02
1.157156E+02
9.541391E+01
8.820279E+01
8.775455E+01
9.783495E+01
8.469961E+01
8.430298E+01
8.421758E+01
6.559750E+01
6.541146E+01
6.666865E+01
7.458921E+01
6.942955E+01
6.981433E+01
7.227710E+01
7.769841E+01
7.824777E+01
7.840124E+01
8.172108E+01
8.392062E+01
8.569544E+01
8.785881E+01
8.949020E+01
8.979709E+01
8.943802E+01
8.937237E+01
8.876947E+01
8.957659E+01
8.905866E+01
8.858880E+01
8.901178E+01
8.891283E+01
8.935148E+01
8.893984E+01
8.909533E+01
8.888795E+01
8.913155E+01
8.905620E+01
8.908993E+01
8.911781E+01
8.934781E+01
8.927778E+01
8.972434E+01
8.932854E+01
8.969902E+01
8.981270E+01
8.955372E+01
8.982506E+01
8.987308E+01
9.034313E+01
9.142735E+01
9.117842E+01
9.122487E+01
9.052359E+01
9.124267E+01
9.132558E+01
9.099958E+01
9.173851E+01
9.139997E+01
9.171654E+01
9.153367E+01
9.145147E+01
9.148493E+01
9.214859E+01
9.211177E+01
9.232208E+01
9.195702E+01
9.182414E+01
9.183554E+01
9.181920E+01
9.143849E+01
9.148973E+01
9.181205E+01
9.171548E+01
9.230729E+01
9.210006E+01
9.212396E+01
9.157332E+01
9.144602E+01
9.169828E+01
9.226248E+01
9.199742E+01
9.143610E+01
9.185582E+01
9.176512E+01
9.191439E+01
9.199014E+01
9.180387E+01
9.140173E+01
9.141909E+01
9.182846E+01
9.145188E+01
9.135097E+01
9.122042E+01
9.146526E+01
9.180578E+01
9.161192E+01
9.111262E+01
9.120304E+01
9.126656E+01
9.135908E+01
9.117649E+01
9.142337E+01
9.138738E+01
9.189294E+01
9.110945E+01
9.068689E+01
9.073060E+01
9.057190E+01
9.028354E+01
9.025908E+01
9.035018E+01
9.020147E+01
9.024095E+01
9.000096E+01
8.996459E+01
9.006061E+01
8.955872E+01
8.973255E+01
8.932145E+01
8.979717E+01
8.931792E+01
8.931172E+01
8.892853E+01
8.886767E+01
8.896431E+01
8.874035E+01
8.877521E+01
8.832055E+01
8.856221E+01
8.852255E+01
8.843304E+01
8.827441E+01
8.808681E+01
8.815814E+01
8.849343E+01
8.914281E+01
8.857272E+01
8.891998E+01
8.875302E+01
8.861599E+01
8.831965E+01
8.871156E+01
8.626759E+01
8.454711E+01
8.234528E+01
8.150737E+01
7.845833E+01
7.750896E+01
7.756111E+01
7.621482E+01
7.551741E+01
7.628517E+01
7.664979E+01
7.555188E+01
7.531981E+01
7.917739E+01
8.021655E+01
8.361035E+01
8.523272E+01
8.060207E+01
8.508920E+01
7.633720E+01
8.161549E+01
9.410033E+01
1.016263E+02
1.100311E+02
1.059331E+02
7.031992E+01
1.676553E+02
-5.217261E+01
-6.099498E+02
1.165001E+02
5.274201E+01
8.089437E+02
1.665504E+02
1.299223E+02
1.165596E+02
2.340239E+01
3.763897E+01
7.129385E+01
1.029418E+02
1.057682E+03
-2.803225E+02
3.387437E+02
3.595278E+02
4.077810E+01
-4.562145E+01
5.815776E+01
4.263194E+01
-1.062867E+01
3.881954E+02
-3.477543E+02
2.147920E+02
-9.747443E+00
6.232219E+01
6.486308E+01
1.518202E+02
1.702560E+02
1.782503E+02
1.247110E+02
1.068783E+02
7.376291E+01
9.180315E+01
8.268516E+01
8.908939E+01
8.208959E+01
7.444768E+01
7.597031E+01
6.985242E+01
7.026398E+01
6.950030E+01
7.286210E+01
7.123909E+01
7.459918E+01
7.699523E+01
7.809928E+01
7.798861E+01
8.041735E+01
8.219380E+01
8.483264E+01
8.490563E+01
8.743293E+01
8.901571E+01
8.907931E+01
8.946935E+01
8.968146E+01
8.950177E+01
8.924262E+01
8.885670E+01
8.834616E+01
8.903250E+01
8.881059E+01
8.887967E+01
8.911815E+01
8.906976E+01
8.894579E+01
8.904533E+01
8.883260E+01
8.893856E+01
8.910419E+01
8.931154E+01
8.929319E+01
8.967795E+01
8.946857E+01
8.983355E+01
8.969531E+01
8.980518E+01
8.992057E+01
9.009205E+01
9.045256E+01
9.083474E+01
9.135055E+01
9.084269E+01
9.045740E+01
9.105396E+01
9.160017E+01
9.105964E+01
9.147730E+01
9.131039E+01
9.158978E+01
9.146805E+01
9.125685E+01
9.158832E+01
9.190047E+01
9.187576E+01
9.200913E+01
9.228033E+01
9.259917E+01
9.182360E+01
9.139770E+01
9.112949E+01
9.162501E+01
9.191248E+01
9.171509E+01
9.248278E+01
9.242185E+01
9.230022E+01
9.172001E+01
9.174498E+01
9.196085E+01
9.201156E+01
9.193728E+01
9.158256E+01
9.180518E+01
9.173314E+01
9.128558E+01
9.189548E+01
9.141502E+01
9.203005E+01
9.123839E+01
9.155682E+01
9.146803E+01
9.086211E+01
9.123300E+01
9.174411E+01
9.181237E+01
9.136616E+01
9.095776E+01
9.149573E+01
9.114467E+01
9.164870E+01
9.148428E+01
9.155128E+01
9.083203E+01
9.161290E+01
9.123298E+01
9.057143E+01
9.069352E+01
9.050492E+01
9.056249E+01
9.037492E+01
9.037799E+01
9.005522E+01
9.023184E+01
9.025809E+01
8.958718E+01
8.973888E+01
8.985486E+01
8.966821E+01
8.970277E+01
8.960377E+01
8.924587E+01
8.917401E+01
8.884712E+01
8.888547E+01
8.855587E+01
8.844202E+01
8.873533E+01
8.870502E+01
8.868205E+01
8.847001E+01
8.849385E+01
8.823654E+01
8.784487E+01
8.814846E+01
8.862455E+01
8.875689E+01
8.870317E+01
8.917101E+01
8.884817E+01
8.862327E+01
8.829837E+01
8.778503E+01
8.567006E+01
8.314155E+01
8.223756E+01
8.231865E+01
8.017018E+01
7.729343E+01
7.823124E+01
7.494016E+01
7.896399E+01
7.772392E+01
7.902075E+01
7.904988E+01
8.093115E+01
8.429398E+01
7.317401E+01
7.915637E+01
8.495195E+01
7.994691E+01
8.024105E+01
8.597672E+01
8.760417E+01
8.771951E+01
9.706727E+01
3.441283E+02
5.788802E+02
1.710845E+02
-1.536478E+01
-2.321335E+00
1.541528E+03
-1.713156E+02
-1.302716E+02
4.907892E+02
-4.695018E+01
1.107823E+02
1.402580E+02
1.710360E+01
2.032817E+02
5.574191E+02
-2.910470E+02
1.020631E+02
-4.397516E+01
1.263676E+02
-6.746229E+02
3.726134E+01
4.441007E+01
7.912793E+01
-1.444750E+02
8.367965E+01
-2.432341E+01
2.028780E+02
1.893822E+02
7.217314E+01
5.734452E+01
1.381870E+02
1.080449E+02
1.352117E+02
1.033381E+02
9.893074E+01
9.321160E+01
8.497316E+01
8.699408E+01
8.656903E+01
9.053113E+01
8.156423E+01
8.296423E+01
7.765739E+01
6.747674E+01
7.899930E+01
7.037419E+01
7.383725E+01
7.557697E+01
7.666118E+01
7.731293E+01
7.717477E+01
7.703509E+01
7.875022E+01
8.116803E+01
8.361508E+01
8.461836E+01
8.690868E+01
8.838347E+01
8.919891E+01
8.976101E+01
8.957980E+01
8.924666E+01
8.889798E+01
8.935410E+01
8.886410E+01
8.905425E+01
8.922352E+01
8.869689E+01
8.917206E+01
8.925537E+01
8.930006E+01
8.918623E+01
8.914723E+01
8.910170E+01
8.908407E+01
8.942910E+01
8.916689E+01
8.938652E+01
8.945522E+01
8.964294E+01
8.947995E+01
8.966416E+01
9.000202E+01
9.028968E+01
9.057785E+01
9.055146E+01
9.132950E+01
9.085630E+01
9.043885E+01
9.107668E+01
9.156867E+01
9.084207E+01
9.141012E+01
9.150481E+01
9.159464E+01
9.152703E+01
9.141568E+01
9.183689E+01
9.209728E+01
9.196825E+01
9.170192E+01
9.202303E+01
9.278457E+01
9.239019E+01
9.128411E+01
9.098056E+01
9.162856E+01
9.233968E+01
9.188938E+01
9.250793E+01
9.237951E+01
9.189650E+01
9.201491E+01
9.207809E+01
9.193573E+01
9.196415E+01
9.156649E+01
9.165747E+01
9.195181E+01
9.138828E+01
9.109991E+01
9.182777E+01
9.160912E+01
9.230927E+01
9.127434E+01
9.153979E+01
9.151619E+01
9.110149E+01
9.125200E+01
9.150189E+01
9.169341E+01
9.125566E+01
9.108369E+01
9.131443E+01
9.079512E+01
9.170487E+01
9.158328E+01
9.162422E+01
9.079763E+01
9.145198E+01
9.119388E+01
9.072753E+01
9.054972E+01
9.052790E+01
9.074005E+01
9.062450E+01
9.053339E+01
8.996650E+01
9.001812E+01
9.019969E+01
8.968115E+01
8.952595E+01
8.947166E+01
8.944419E+01
8.947028E+01
8.899677E+01
8.934894E+01
8.898549E+01
8.887469E+01
8.883323E+01
8.876685E+01
8.862935E+01
8.863173E+01
8.865522E+01
8.828411E+01
8.833651E+01
8.827629E+01
8.869172E+01
8.819665E+01
8.834320E+01
8.892020E+01
8.907512E+01
8.877862E+01
8.915757E+01
8.902100E+01
8.881589E+01
8.846052E+01
8.833646E+01
8.637801E+01
8.494642E+01
8.416370E+01
8.306273E+01
8.265460E+01
7.897837E+01
7.581957E+01
7.807856E+01
7.842074E+01
7.749758E+01
7.788068E+01
7.622948E+01
7.968245E+01
7.934572E+01
8.172019E+01
8.193992E+01
8.251137E+01
9.093735E+01
8.917096E+01
9.210633E+01
9.412046E+01
9.008660E+01
1.033690E+02
1.021758E+02
1.082522E+02
9.917673E+01
1.097311E+02
1.162878E+02
1.389138E+03
1.997653E+02
2.226320E+01
6.079241E+03
1.289210E+02
1.194137E+02
3.346594E+02
-2.546614E+02
3.160293E+01
9.359086E+00
7.445437E+00
-7.051874E+02
2.735667E+01
2.080694E+02
2.823416E+02
3.055316E+02
5.820948E+01
1.418202E+02
1.006228E+02
1.307190E+02
-8.956270E+01
-5.635401E+01
1.449062E+02
1.136577E+02
-3.016505E+01
1.481484E+02
1.380009E+02
1.104049E+02
1.204351E+02
1.072334E+02
1.008401E+02
1.060236E+02
8.694895E+01
8.397555E+01
8.874805E+01
7.758848E+01
8.171782E+01
8.017222E+01
7.788536E+01
7.911507E+01
7.490219E+01
7.452988E+01
7.469765E+01
7.689298E+01
7.732700E+01
7.829374E+01
7.875340E+01
7.657985E+01
8.019947E+01
8.301342E+01
8.537742E+01
8.646722E+01
8.829918E+01
8.921340E+01
8.945271E+01
9.014459E+01
8.905164E+01
8.925601E+01
8.917892E+01
8.885316E+01
8.890578E+01
8.911907E+01
8.915543E+01
8.905567E+01
8.896748E+01
8.903693E+01
8.928933E+01
8.914274E+01
8.912043E+01
8.925485E+01
8.936345E+01
8.929637E+01
8.946198E+01
8.964214E+01
8.980943E+01
8.981602E+01
8.983039E+01
8.994891E+01
9.051600E+01
9.079762E+01
9.081033E+01
9.135911E+01
9.065349E+01
9.065805E+01
9.113080E+01
9.139658E+01
9.103213E+01
9.128675E+01
9.131775E+01
9.141410E+01
9.169142E+01
9.167081E+01
9.179566E+01
9.237229E+01
9.226279E+01
9.170966E+01
9.100820E+01
9.242969E+01
9.255725E+01
9.167819E+01
9.112259E+01
9.179082E+01
9.224871E+01
9.195290E+01
9.245862E+01
9.182653E+01
9.151462E+01
9.230200E+01
9.230633E+01
9.196755E+01
9.209537E+01
9.205301E+01
9.188279E+01
9.172335E+01
9.156388E+01
9.128470E+01
9.184638E+01
9.181277E+01
9.180666E+01
9.144834E+01
9.155848E+01
9.170823E+01
9.151320E+01
9.143601E+01
9.075943E+01
9.149726E+01
9.118448E+01
9.112313E+01
9.123497E+01
9.113922E+01
9.140365E+01
9.158062E+01
9.149046E+01
9.096763E+01
9.114707E+01
9.129951E+01
9.085238E+01
9.070112E+01
9.062257E+01
9.096228E+01
9.049195E+01
9.018807E+01
9.023566E+01
9.042752E+01
9.028139E+01
8.982030E+01
8.932122E+01
8.935874E+01
8.937866E+01
8.912034E+01
8.923774E+01
8.907923E+01
8.888622E+01
8.877237E+01
8.865088E+01
8.872648E+01
8.864862E+01
8.847618E+01
8.845532E+01
8.837520E+01
8.867510E+01
8.838914E+01
8.874386E+01
8.841050E+01
8.847796E+01
8.859154E+01
8.754790E+01
8.831563E+01
8.883968E+01
8.886043E+01
9.035439E+01
8.959321E+01
8.759074E+01
8.688380E+01
8.519158E+01
8.438024E+01
8.075207E+01
8.157471E+01
8.012350E+01
7.827946E+01
7.864788E+01
7.741855E+01
7.480541E+01
7.962274E+01
7.486544E+01
7.640831E+01
7.734540E+01
7.826430E+01
8.356496E+01
8.533037E+01
9.356836E+01
8.933665E+01
9.069774E+01
8.075689E+01
9.671391E+01
9.614288E+01
1.559169E+02
2.942329E+02
2.032685E+02
-8.632520E+01
1.046892E+01
1.587460E+02
-2.648313E+02
1.381481E+02
1.537203E+02
2.140344E+02
2.335567E+02
1.652973E+02
1.836444E+02
1.693054E+02
3.590014E+03
4.489649E+01
1.619303E+02
8.674832E+01
1.090500E+02
1.114957E+02
1.175769E+02
-1.131028E+02
-5.021294E+01
7.774632E+01
4.832468E+01
4.637887E+01
-1.199061E+02
1.151211E+02
1.943146E+02
1.157261E+02
9.360404E+01
9.472308E+01
8.236013E+01
9.204134E+01
8.914146E+01
9.280561E+01
9.010498E+01
8.058104E+01
9.294055E+01
8.965848E+01
8.994933E+01
8.431393E+01
8.095798E+01
7.767779E+01
7.692969E+01
7.273873E+01
7.304530E+01
7.568888E+01
7.289755E+01
7.480790E+01
7.660005E+01
7.732937E+01
7.709592E+01
7.999463E+01
8.347675E+01
8.497830E+01
8.628202E+01
8.765480E+01
8.899335E+01
8.967922E+01
8.939135E+01
8.908231E+01
8.915568E+01
8.902477E+01
8.905510E+01
8.896481E+01
8.876323E+01
8.910648E+01
8.916510E+01
8.859026E+01
8.908457E+01
8.916092E+01
8.912609E+01
8.927958E+01
8.944299E+01
8.942611E+01
8.930615E+01
8.967101E+01
8.971843E+01
8.990972E+01
8.988184E+01
9.005391E+01
9.025806E+01
9.060944E+01
9.050403E+01
9.051143E+01
9.116199E+01
9.068420E+01
9.079061E+01
9.125168E+01
9.149716E+01
9.113871E+01
9.128512E+01
9.124991E+01
9.161029E+01
9.173476E+01
9.184086E+01
9.200475E+01
9.213852E+01
9.238164E+01
9.175251E+01
9.099398E+01
9.243987E+01
9.239556E+01
9.182289E+01
9.106736E+01
9.190358E+01
9.242226E+01
9.200955E+01
9.227104E+01
9.164678E+01
9.161849E+01
9.215415E+01
9.218594E+01
9.190754E+01
9.168028E+01
9.227404E+01
9.207197E+01
9.168951E+01
9.154686E+01
9.132549E+01
9.166980E+01
9.159428E+01
9.182478E+01
9.133191E+01
9.134926E+01
9.171603E+01
9.187329E+01
9.114491E+01
9.108368E+01
9.138000E+01
9.135679E+01
9.146943E+01
9.112268E+01
9.155739E+01
9.175038E+01
9.179407E+01
9.113451E+01
9.105534E+01
9.110658E+01
9.094625E+01
9.116670E+01
9.078103E+01
9.053244E+01
9.082224E+01
9.075863E+01
9.032160E+01
9.024685E+01
9.036869E+01
9.007343E+01
9.004043E+01
8.950553E+01
8.953493E+01
8.940917E+01
8.937257E+01
8.944750E+01
8.904513E+01
8.881216E+01
8.881002E+01
8.875496E+01
8.878065E+01
8.904346E+01
8.863393E+01
8.871634E+01
8.833896E+01
8.827883E+01
8.834467E+01
8.846639E+01
8.842834E+01
8.847328E+01
8.895053E+01
8.769113E+01
8.812831E+01
8.854318E+01
8.936253E+01
9.018662E+01
8.957480E+01
8.729461E+01
8.627642E+01
8.460887E+01
8.349626E+01
8.156178E+01
8.072931E+01
8.000023E+01
7.820495E+01
7.582275E+01
7.656152E+01
7.569742E+01
7.984430E+01
7.971462E+01
7.615947E+01
8.005093E+01
7.915305E+01
8.553259E+01
8.370832E+01
8.940045E+01
8.351803E+01
9.678028E+01
8.689788E+01
9.350553E+01
8.979324E+01
1.003958E+02
1.065741E+02
1.790082E+02
1.773618E+02
1.424790E+02
9.005919E+01
5.410364E+01
1.389459E+02
1.128625E+02
1.170914E+02
1.930401E+02
3.014462E+01
-2.142646E+01
1.340064E+02
2.081876E+02
1.760024E+02
1.215700E+02
1.270397E+02
1.221169E+02
1.366774E+02
1.801006E+02
9.281996E+01
1.543599E+02
-2.194529E+02
1.184483E+02
1.506982E+02
1.306717E+02
1.218163E+02
1.865856E+02
1.273744E+02
9.747485E+01
7.759451E+01
9.147264E+01
9.149081E+01
7.260511E+01
9.244014E+01
9.089183E+01
8.680712E+01
8.741370E+01
8.751883E+01
8.653178E+01
8.903687E+01
8.168417E+01
7.987399E+01
7.535972E+01
7.465678E+01
7.369969E+01
7.449016E+01
7.550626E+01
7.501778E+01
7.655598E+01
7.790954E+01
8.031299E+01
8.114502E+01
8.253119E+01
8.509998E+01
8.631743E+01
8.814523E+01
8.920110E+01
8.986987E+01
8.913329E+01
8.958064E+01
8.954111E+01
8.908684E+01
8.926640E+01
8.897714E+01
8.891149E+01
8.880087E+01
8.935239E+01
8.885982E+01
8.920705E+01
8.893323E+01
8.917922E+01
8.923529E+01
8.927959E+01
8.917694E+01
8.957226E+01
8.960753E+01
8.986779E+01
8.980505E+01
8.982493E+01
9.014241E+01
9.043008E+01
9.040587E+01
9.011266E+01
9.011888E+01
9.090440E+01
9.084103E+01
9.071574E+01
9.112167E+01
9.162361E+01
9.127720E+01
9.143566E+01
9.148372E+01
9.172451E+01
9.168101E+01
9.211493E+01
9.240911E+01
9.199337E+01
9.249123E+01
9.183924E+01
9.119710E+01
9.233685E+01
9.218898E+01
9.182451E+01
9.118874E+01
9.222083E+01
9.238619E+01
9.207037E+01
9.241826E+01
9.181634E+01
9.199771E+01
9.187558E+01
9.202549E+01
9.205954E+01
9.180161E+01
9.229107E+01
9.211653E+01
9.166060E+01
9.182194E+01
9.165292E+01
9.163848E+01
9.133772E+01
9.181372E+01
9.110724E+01
9.133611E+01
9.171840E+01
9.222277E+01
9.130646E+01
9.111608E+01
9.135623E+01
9.142921E+01
9.129633E+01
9.150061E+01
9.172885E+01
9.179250E+01
9.190318E+01
9.115342E+01
9.086261E+01
9.101284E+01
9.085113E+01
9.080561E+01
9.109655E+01
9.061565E+01
9.054752E+01
9.077103E+01
9.036557E+01
9.027113E+01
8.983365E+01
8.991413E+01
8.985269E+01
8.969424E+01
8.955321E+01
8.954402E+01
8.939856E+01
8.954918E+01
8.944706E+01
8.924024E+01
8.902955E+01
8.887029E+01
8.866960E+01
8.871904E+01
8.875832E+01
8.873868E+01
8.824108E+01
8.861456E+01
8.846385E+01
8.785987E+01
8.851420E+01
8.855607E+01
8.891205E+01
8.835058E+01
8.825481E+01
8.842586E+01
8.862130E+01
8.942030E+01
8.904614E+01
8.661944E+01
8.637390E+01
8.463226E+01
8.231153E+01
8.130177E+01
7.912779E+01
7.984542E+01
8.025031E+01
7.755152E+01
7.891938E+01
7.895628E+01
7.608739E+01
7.784667E+01
8.164974E+01
7.799252E+01
8.448082E+01
8.753182E+01
8.987775E+01
8.968891E+01
9.117232E+01
9.376298E+01
9.528831E+01
8.951862E+01
8.959363E+01
9.152846E+01
1.211032E+02
1.279524E+02
2.330220E+02
1.196825E+02
1.534866E+02
2.308991E+02
1.256046E+02
1.181386E+02
1.059332E+02
1.228967E+02
1.284341E+02
1.920507E+02
6.970761E+01
2.030862E+02
1.701496E+02
1.868549E+02
1.296741E+02
1.305641E+03
-2.316366E+03
9.927052E+01
4.545480E+01
-6.285629E+00
7.340480E+01
8.305623E+01
4.471246E+01
8.442692E+01
1.709437E+02
1.580695E+02
-2.599455E+01
8.708174E+01
8.401851E+01
7.962559E+01
7.102339E+01
8.277462E+01
7.868000E+01
8.898862E+01
8.363505E+01
8.027402E+01
8.144290E+01
7.812966E+01
8.543820E+01
7.958989E+01
7.756712E+01
7.566113E+01
7.862367E+01
7.900985E+01
7.393166E+01
7.968377E+01
7.655201E+01
7.970980E+01
7.913742E+01
8.171712E+01
8.446895E+01
8.282229E+01
8.558528E+01
8.780306E+01
8.788617E+01
8.911496E+01
8.976136E+01
8.876149E+01
8.890219E+01
8.917879E+01
8.883216E+01
8.886632E+01
8.901771E+01
8.881923E+01
8.922086E+01
8.896752E+01
8.911075E+01
8.905855E+01
8.893065E+01
8.919766E+01
8.920533E+01
8.895481E+01
8.959613E+01
8.973303E+01
8.953481E+01
8.973751E+01
8.974041E+01
8.993560E+01
9.005396E+01
9.021359E+01
9.052103E+01
9.023670E+01
9.036242E+01
9.078799E+01
9.055036E+01
9.063213E+01
9.096008E+01
9.140506E+01
9.140242E+01
9.148029E+01
9.161352E+01
9.172499E+01
9.194944E+01
9.196984E+01
9.210424E+01
9.201879E+01
9.216521E+01
9.199358E+01
9.187641E+01
9.218319E+01
9.195948E+01
9.174211E+01
9.157469E+01
9.215208E+01
9.209722E+01
9.159478E+01
9.217048E+01
9.180085E+01
9.180535E+01
9.192163E+01
9.155082E+01
9.229135E+01
9.232909E+01
9.246346E+01
9.191511E+01
9.191172E+01
9.156124E+01
9.203200E+01
9.162327E+01
9.142345E+01
9.166151E+01
9.076999E+01
9.113527E+01
9.172659E+01
9.213681E+01
9.122569E+01
9.075319E+01
9.110290E+01
9.156760E+01
9.086939E+01
9.138201E+01
9.147235E+01
9.160285E+01
9.173271E+01
9.128417E+01
9.105420E+01
9.078916E+01
9.075041E+01
9.067723E+01
9.080004E+01
9.090641E+01
9.061685E+01
9.064718E+01
9.007984E+01
9.021046E+01
8.966711E+01
9.054522E+01
9.005987E+01
8.999503E+01
8.973090E+01
8.971728E+01
8.947253E+01
8.934744E+01
8.931396E+01
8.920036E+01
8.902468E+01
8.880178E+01
8.878815E+01
8.854822E+01
8.919331E+01
8.851596E+01
8.846275E+01
8.872904E+01
8.807187E+01
8.837336E+01
8.857335E+01
8.831424E+01
8.871362E+01
8.844213E+01
8.839797E+01
8.804151E+01
8.811420E+01
8.810065E+01
8.863152E+01
8.749799E+01
8.574380E+01
8.440464E+01
8.147632E+01
8.091305E+01
7.952381E+01
8.287121E+01
7.922902E+01
7.798076E+01
7.813759E+01
7.974127E+01
7.368415E+01
8.173643E+01
7.408101E+01
7.533962E+01
8.039867E+01
8.202917E+01
8.950576E+01
9.243348E+01
8.859414E+01
1.012480E+02
9.883686E+01
8.977287E+01
9.251477E+01
9.784606E+01
1.197629E+02
1.204453E+02
-7.453793E+01
-8.969176E+01
2.200713E+02
1.240326E+02
1.506314E+02
1.082342E+02
1.175173E+02
1.197591E+02
1.089421E+02
1.024186E+02
1.604365E+02
1.212117E+02
1.262970E+02
3.713199E+02
1.312666E+02
3.185099E+02
7.896430E+02
-1.277280E+02
1.534834E+02
2.109723E+02
8.302261E+01
1.874626E+01
7.664326E+01
1.206102E+02
4.635518E+01
8.450064E+01
9.743409E+01
6.784521E+01
8.949793E+01
8.508022E+01
8.357405E+01
8.542754E+01
8.633928E+01
7.349245E+01
7.588261E+01
7.872259E+01
8.098325E+01
6.760693E+01
8.787892E+01
8.697573E+01
7.423270E+01
7.326529E+01
7.896311E+01
7.598661E+01
7.636270E+01
7.627417E+01
7.559625E+01
7.497016E+01
8.021649E+01
8.254432E+01
8.379124E+01
8.380719E+01
8.720722E+01
8.782911E+01
8.884203E+01
8.954176E+01
8.963598E+01
8.904255E+01
8.996732E+01
8.944752E+01
8.911756E+01
8.861541E+01
8.841976E+01
8.892627E+01
8.910589E+01
8.887016E+01
8.937215E+01
8.912135E+01
8.906246E+01
8.916580E+01
8.887778E+01
8.931586E+01
8.970813E+01
8.953949E+01
8.954163E+01
8.992767E+01
8.990234E+01
9.014672E+01
9.020759E+01
9.022128E+01
9.078015E+01
9.019235E+01
9.048201E+01
9.067653E+01
9.033291E+01
9.079676E+01
9.080861E+01
9.142167E+01
9.145759E+01
9.147565E+01
9.153493E+01
9.162228E+01
9.174523E+01
9.180246E+01
9.200238E+01
9.151872E+01
9.158055E+01
9.183963E+01
9.199941E+01
9.215233E+01
9.153019E+01
9.132800E+01
9.150162E+01
9.222982E+01
9.210448E+01
9.139521E+01
9.168121E+01
9.152314E+01
9.162491E+01
9.177409E+01
9.146517E+01
9.197804E+01
9.222377E+01
9.242588E+01
9.196050E+01
9.199071E+01
9.153049E+01
9.208847E+01
9.165618E+01
9.187041E+01
9.172373E+01
9.124494E+01
9.138473E+01
9.174360E+01
9.211684E+01
9.144122E+01
9.084134E+01
9.088022E+01
9.152049E+01
9.097734E+01
9.102697E+01
9.118344E+01
9.135989E+01
9.148511E+01
9.142081E+01
9.102501E+01
9.073717E+01
9.060548E+01
9.089638E+01
9.058585E+01
9.067879E+01
9.061670E+01
9.059497E+01
9.036483E+01
9.021446E+01
9.007572E+01
9.018116E+01
9.015650E+01
8.970494E+01
8.967951E+01
8.968377E+01
8.959889E+01
8.936590E+01
8.931624E+01
8.906512E+01
8.905287E+01
8.871980E+01
8.876344E+01
8.826183E+01
8.825371E+01
8.834302E+01
8.847213E+01
8.819820E+01
8.803683E+01
8.868042E+01
8.821757E+01
8.816052E+01
8.852051E+01
8.864557E+01
8.871171E+01
8.896853E+01
8.898648E+01
8.851936E+01
8.946185E+01
8.823900E+01
8.776032E+01
8.486032E+01
8.423164E+01
8.253670E+01
8.084791E+01
7.892389E+01
7.677347E+01
7.456424E+01
7.585302E+01
7.952519E+01
7.606041E+01
8.060287E+01
8.014867E+01
7.960885E+01
7.847670E+01
8.411848E+01
8.899401E+01
8.847417E+01
8.846142E+01
9.891947E+01
1.085027E+02
9.895349E+01
1.027733E+02
8.963399E+01
1.069008E+02
1.066245E+02
1.430920E+02
1.230817E+02
1.169561E+02
9.566732E+01
1.075907E+02
1.066346E+02
1.013491E+02
1.132118E+02
1.235776E+02
1.092425E+02
1.094446E+02
1.081797E+02
1.244120E+02
2.269829E+02
1.081346E+02
1.802630E+02
2.871402E+02
6.658074E+01
-5.714450E+01
7.540740E+01
1.083870E+02
1.932972E+02
1.014238E+02
1.029171E+02
-2.972900E+00
-3.145451E+02
-3.151711E+02
3.468530E+01
9.149769E+01
6.997995E+01
8.686639E+01
8.301489E+01
8.351798E+01
9.307976E+01
8.906093E+01
7.913028E+01
8.285086E+01
8.320237E+01
8.972992E+01
7.930424E+01
7.033545E+01
7.812297E+01
7.661915E+01
7.517377E+01
7.664238E+01
7.651056E+01
7.630529E+01
7.608954E+01
7.776385E+01
7.848026E+01
8.082482E+01
8.271897E+01
8.581106E+01
8.737853E+01
8.905144E+01
8.975559E+01
8.929781E+01
8.918485E+01
8.953955E+01
8.926623E+01
8.932654E+01
8.873493E+01
8.891144E+01
8.911821E+01
8.877208E+01
8.867514E+01
8.896756E+01
8.911115E+01
8.893298E+01
8.918446E+01
8.903173E+01
8.931600E+01
8.938501E+01
8.943016E+01
8.947460E+01
8.952809E+01
8.977479E+01
8.990782E+01
8.997512E+01
9.019111E+01
9.038109E+01
9.027936E+01
9.022923E+01
9.042003E+01
9.087370E+01
9.060721E+01
9.119340E+01
9.126002E+01
9.117902E+01
9.128059E+01
9.151939E+01
9.151598E+01
9.131106E+01
9.228288E+01
9.217190E+01
9.110343E+01
9.109165E+01
9.168170E+01
9.197806E+01
9.190843E+01
9.154600E+01
9.100281E+01
9.154705E+01
9.258154E+01
9.169173E+01
9.092581E+01
9.143257E+01
9.197400E+01
9.161984E+01
9.153849E+01
9.147450E+01
9.169941E+01
9.248799E+01
9.180927E+01
9.225526E+01
9.155466E+01
9.178978E+01
9.191550E+01
9.166697E+01
9.182931E+01
9.180586E+01
9.154748E+01
9.192566E+01
9.166176E+01
9.201378E+01
9.175116E+01
9.096765E+01
9.101606E+01
9.104312E+01
9.082295E+01
9.077694E+01
9.106885E+01
9.141811E+01
9.123324E+01
9.126809E+01
9.098565E+01
9.054496E+01
9.073415E+01
9.112364E+01
9.082514E+01
9.076339E+01
9.070686E+01
9.071882E+01
9.005121E+01
8.979637E+01
9.045886E+01
9.022817E+01
8.968860E+01
8.967336E+01
8.957177E+01
8.966894E+01
8.945399E+01
8.913428E+01
8.913328E+01
8.918511E+01
8.898899E+01
8.878104E+01
8.892481E+01
8.853696E+01
8.798734E+01
8.846849E+01
8.835734E+01
8.800868E+01
8.811648E+01
8.827606E+01
8.855181E+01
8.821287E+01
8.829352E+01
8.880259E+01
8.888532E+01
8.923441E+01
8.886472E+01
8.862111E+01
8.881271E+01
8.780571E+01
8.727020E+01
8.542221E+01
8.344935E+01
8.251116E+01
8.010014E+01
7.972236E+01
7.648263E+01
7.505731E+01
7.460076E+01
7.721807E+01
7.900829E+01
7.918415E+01
8.031035E+01
7.714335E+01
8.167806E+01
8.226901E+01
8.044778E+01
8.943660E+01
8.968397E+01
8.874534E+01
9.541078E+01
9.977573E+01
1.061428E+02
8.825840E+01
9.656852E+01
1.006878E+02
1.118337E+02
1.129798E+02
1.028230E+02
9.022502E+01
9.797254E+01
1.000037E+02
1.025112E+02
1.061692E+02
1.102190E+02
1.155119E+02
1.056589E+02
1.006645E+02
1.068306E+02
1.146758E+02
1.115967E+02
1.254009E+02
1.495205E+02
1.312704E+03
-2.504420E+00
7.341265E+01
8.039666E+01
1.126557E+02
7.914734E+01
9.800045E+01
4.099512E+01
6.087096E+01
1.583927E+02
1.028508E+02
7.460682E+01
1.328257E+01
9.336230E+01
8.458497E+01
7.585289E+01
8.238176E+01
9.951176E+01
8.222787E+01
7.677351E+01
7.845310E+01
7.715394E+01
7.185945E+01
7.412716E+01
7.938322E+01
4.522493E+01
1.310111E+01
7.492256E+01
7.680885E+01
7.606555E+01
7.577800E+01
7.674656E+01
7.921241E+01
8.222355E+01
8.219224E+01
8.547471E+01
8.706788E+01
8.875792E+01
8.956165E+01
8.920743E+01
8.969421E+01
8.865630E+01
8.916250E+01
8.947439E+01
8.877409E+01
8.908492E+01
8.895426E+01
8.887053E+01
8.886374E+01
8.875281E+01
8.868318E+01
8.878863E+01
8.916205E+01
8.925535E+01
8.927946E+01
8.927847E+01
8.932118E+01
8.937026E+01
8.948898E+01
8.970544E+01
8.977971E+01
8.994658E+01
9.003195E+01
9.065893E+01
9.035446E+01
9.021716E+01
9.038818E+01
9.095956E+01
9.076527E+01
9.098200E+01
9.126649E+01
9.096150E+01
9.130545E+01
9.139003E+01
9.138923E+01
9.170771E+01
9.206694E+01
9.229667E+01
9.155363E+01
9.146338E+01
9.131733E+01
9.160312E+01
9.177928E+01
9.142607E+01
9.121325E+01
9.178565E+01
9.237794E+01
9.154231E+01
9.103617E+01
9.102325E+01
9.173075E+01
9.188122E+01
9.184599E+01
9.177634E+01
9.172577E+01
9.221674E+01
9.169163E+01
9.185910E+01
9.131377E+01
9.156907E+01
9.171586E+01
9.170375E+01
9.166817E+01
9.130007E+01
9.180788E+01
9.211266E+01
9.204487E+01
9.218066E+01
9.160661E+01
9.151007E+01
9.152507E+01
9.087606E+01
9.110924E+01
9.070234E+01
9.110527E+01
9.116883E+01
9.105095E+01
9.102308E+01
9.099525E+01
9.069103E+01
9.085349E+01
9.066626E+01
9.030447E+01
9.080943E+01
9.107218E+01
9.041673E+01
8.995640E+01
8.990758E+01
9.039919E+01
8.992562E+01
8.978282E+01
8.974623E+01
8.976378E+01
8.968312E+01
8.983340E+01
8.907398E+01
8.899031E+01
8.908386E+01
8.909543E+01
8.877489E+01
8.898900E+01
8.876804E+01
8.878533E+01
8.852842E+01
8.860367E+01
8.837892E+01
8.855450E+01
8.836216E+01
8.902472E+01
8.867096E+01
8.848010E+01
8.807463E+01
8.847097E+01
8.891502E+01
8.818656E+01
8.912693E+01
8.916482E+01
8.869296E+01
8.717409E+01
8.442205E+01
8.220502E+01
8.332747E+01
8.247493E+01
8.025410E+01
7.711573E+01
7.567239E+01
7.259360E+01
7.727142E+01
7.902853E+01
7.518503E+01
8.136717E+01
8.109759E+01
8.528909E+01
8.483641E+01
7.951059E+01
8.505490E+01
9.363185E+01
8.393566E+01
9.828803E+01
1.013546E+02
1.088787E+02
1.150072E+02
9.996647E+01
1.067868E+02
1.352684E+02
1.219037E+02
1.104458E+02
1.026910E+02
1.058943E+02
1.058791E+02
2.201316E+02
1.438411E+02
1.383357E+02
1.529228E+02
1.207216E+02
1.024312E+02
1.000922E+02
1.033006E+02
1.001383E+02
1.002603E+02
1.002219E+02
9.428170E+01
8.328675E+01
9.525837E+01
7.197318E+01
7.047653E+01
4.030315E+01
1.693279E+02
4.209778E+01
-9.174123E+01
1.839034E+02
-6.248231E+01
6.317586E+01
8.668571E+01
8.564992E+01
7.598726E+01
4.540287E+01
7.172933E+01
9.095685E+01
8.636463E+01
8.165423E+01
8.025924E+01
7.518544E+01
7.883812E+01
7.670104E+01
7.244984E+01
2.733620E+01
-3.463480E+01
7.204024E+01
7.342204E+01
7.599844E+01
7.580433E+01
7.762085E+01
7.926469E+01
8.133008E+01
8.381934E+01
8.572636E+01
8.716900E+01
8.915467E+01
8.959248E+01
8.920012E+01
8.905069E+01
8.896739E+01
8.891270E+01
8.972068E+01
8.935735E+01
8.870281E+01
8.886921E+01
8.886531E+01
8.872042E+01
8.899167E+01
8.881751E+01
8.885000E+01
8.924458E+01
8.913061E+01
8.915839E+01
8.955877E+01
8.947546E+01
8.955673E+01
8.954855E+01
8.944321E+01
8.996016E+01
9.034699E+01
9.032773E+01
9.029128E+01
8.994967E+01
9.058758E+01
9.046891E+01
9.148883E+01
9.130580E+01
9.135486E+01
9.114344E+01
9.143388E+01
9.151542E+01
9.163616E+01
9.164402E+01
9.174414E+01
9.239030E+01
9.212924E+01
9.195396E+01
9.127067E+01
9.162013E+01
9.171877E+01
9.169957E+01
9.132040E+01
9.147267E+01
9.148799E+01
9.170057E+01
9.189764E+01
9.103333E+01
9.139212E+01
9.209122E+01
9.162399E+01
9.185906E+01
9.177379E+01
9.167359E+01
9.214337E+01
9.197609E+01
9.175187E+01
9.124247E+01
9.177867E+01
9.195762E+01
9.176327E+01
9.199567E+01
9.169827E+01
9.145166E+01
9.207864E+01
9.171712E+01
9.197942E+01
9.174529E+01
9.152517E+01
9.157472E+01
9.132722E+01
9.051582E+01
9.068229E+01
9.125916E+01
9.103202E+01
9.059263E+01
9.086961E+01
9.083800E+01
9.105010E+01
9.086923E+01
9.058264E+01
9.008456E+01
9.052525E+01
9.114322E+01
9.037093E+01
8.986562E+01
9.012311E+01
9.036476E+01
8.961809E+01
8.992092E+01
8.955923E+01
8.988396E+01
8.948857E+01
8.935223E+01
8.922669E+01
8.891440E+01
8.905012E+01
8.887849E+01
8.875813E+01
8.879086E+01
8.890623E+01
8.876407E+01
8.880826E+01
8.878774E+01
8.845132E+01
8.856284E+01
8.809029E+01
8.838122E+01
8.865857E+01
8.845082E+01
8.808686E+01
8.856767E+01
8.882830E+01
8.920427E+01
8.942016E+01
8.854303E+01
8.879179E+01
8.744937E+01
8.559900E+01
8.364033E+01
8.125278E+01
8.146214E+01
7.994000E+01
7.835794E+01
7.761699E+01
7.507862E+01
7.635026E+01
7.787922E+01
7.849611E+01
8.069863E+01
8.418798E+01
8.852103E+01
8.422139E+01
8.879388E+01
8.671141E+01
1.040627E+02
8.674017E+01
1.050335E+02
1.050493E+02
1.067451E+02
1.259779E+02
1.388108E+02
2.018622E+02
1.724516E+02
3.761360E+02
1.184967E+02
1.111011E+02
1.608155E+02
1.160994E+02
1.252693E+02
1.413352E+02
1.190846E+02
1.123042E+02
1.059119E+02
1.020089E+02
1.025850E+02
1.031470E+02
1.017937E+02
1.031404E+02
1.029034E+02
8.965628E+01
6.135219E+01
8.248571E+01
8.069900E+01
8.366107E+01
7.643821E+01
5.917452E+01
5.607082E+01
-4.645041E+01
1.822842E+02
1.162128E+02
3.854537E+01
9.099830E+01
5.472356E+01
7.478127E+01
8.931402E+01
8.310878E+01
8.743059E+01
8.243797E+01
7.501728E+01
7.760037E+01
8.355608E+01
7.705919E+01
7.437039E+01
7.282461E+01
6.615398E+01
2.614174E+01
7.112647E+01
7.316773E+01
7.476343E+01
7.570727E+01
7.784460E+01
8.085459E+01
8.236720E+01
8.370413E+01
8.655313E+01
8.782176E+01
8.888063E+01
8.954088E+01
8.937287E+01
8.936417E+01
8.904196E+01
8.898558E+01
8.934074E+01
8.898878E+01
8.883566E+01
8.925193E+01
8.895357E+01
8.859590E+01
8.917439E+01
8.899814E+01
8.907982E+01
8.948636E+01
8.898735E+01
8.897398E+01
8.942712E+01
8.941119E+01
8.945438E+01
8.966817E+01
8.950461E+01
8.966552E+01
9.000224E+01
9.018944E+01
9.006945E+01
9.014908E+01
9.053369E+01
9.062306E+01
9.128790E+01
9.131328E+01
9.128230E+01
9.100868E+01
9.148409E+01
9.152433E+01
9.153084E+01
9.159864E+01
9.183424E+01
9.199490E+01
9.207928E+01
9.189895E+01
9.163915E+01
9.138169E+01
9.172537E+01
9.173369E+01
9.120653E+01
9.156950E+01
9.137186E+01
9.140937E+01
9.159105E+01
9.120490E+01
9.140173E+01
9.229024E+01
9.173282E+01
9.179570E+01
9.172936E+01
9.131676E+01
9.182128E+01
9.231795E+01
9.208114E+01
9.125443E+01
9.180373E+01
9.190857E+01
9.169287E+01
9.224012E+01
9.142543E+01
9.131999E+01
9.180527E+01
9.192565E+01
9.155077E+01
9.169390E+01
9.138264E+01
9.136835E+01
9.093123E+01
9.038437E+01
9.092105E+01
9.149122E+01
9.088120E+01
9.070453E+01
9.074997E+01
9.094856E+01
9.086916E+01
9.083325E+01
9.072172E+01
9.033688E+01
9.049298E+01
9.076109E+01
9.032328E+01
9.006699E+01
9.040004E+01
9.029761E+01
9.007019E+01
8.980399E+01
8.953644E+01
8.985323E+01
8.963898E+01
8.933266E+01
8.926367E+01
8.908117E+01
8.907795E+01
8.898526E+01
8.888068E+01
8.869646E+01
8.893312E+01
8.869431E+01
8.842581E+01
8.847904E+01
8.860898E+01
8.848300E+01
8.812630E+01
8.843711E+01
8.915147E+01
8.891643E+01
8.883655E+01
8.881577E+01
8.873037E+01
8.898110E+01
8.907713E+01
8.939163E+01
8.845347E+01
8.748447E+01
8.501308E+01
8.174771E+01
8.118546E+01
8.086824E+01
7.943484E+01
7.778477E+01
7.821251E+01
7.548860E+01
7.929337E+01
7.728739E+01
7.624194E+01
7.995582E+01
8.364628E+01
8.552992E+01
8.128437E+01
8.381158E+01
9.181498E+01
9.611419E+01
9.815701E+01
9.487616E+01
8.793986E+01
1.230892E+02
8.378585E+01
1.697676E+02
8.655079E+01
1.003309E+02
1.075086E+02
9.759905E+01
1.015374E+02
1.059045E+02
1.024871E+02
1.074935E+02
1.041283E+02
1.008100E+02
1.033310E+02
1.023457E+02
9.868469E+01
1.004806E+02
1.012052E+02
9.987670E+01
1.102104E+02
1.188817E+02
7.925442E+01
5.885856E+01
1.554738E+02
3.655662E+02
1.155009E+02
1.898640E+01
-1.090778E+01
-6.975782E+02
-1.926882E+02
1.391357E+02
5.882092E+01
-9.732853E+02
8.774801E+01
8.465828E+01
8.983646E+01
8.030674E+01
7.252976E+01
7.969186E+01
7.891971E+01
8.062037E+01
7.862127E+01
7.839213E+01
7.663128E+01
7.274010E+01
6.127850E+01
6.422768E+01
6.606652E+01
6.865075E+01
7.106697E+01
7.557690E+01
7.811571E+01
7.923600E+01
7.946986E+01
8.069948E+01
8.393989E+01
8.663598E+01
8.790545E+01
8.861786E+01
8.922824E+01
8.951822E+01
8.924825E+01
8.898493E+01
8.902260E+01
8.862827E+01
8.858945E+01
8.870787E+01
8.906871E+01
8.909373E+01
8.864280E+01
8.904881E+01
8.897492E+01
8.902472E+01
8.904246E+01
8.915824E+01
8.913177E+01
8.936784E+01
8.942735E+01
8.972530E+01
8.990449E+01
8.985133E+01
8.980346E+01
8.988740E+01
9.008832E+01
9.009258E+01
9.036151E+01
9.078818E+01
9.077198E+01
9.110228E+01
9.088717E+01
9.130330E+01
9.107827E+01
9.149070E+01
9.154086E+01
9.131208E+01
9.178128E+01
9.160242E+01
9.171346E+01
9.175671E+01
9.183551E+01
9.186679E+01
9.102661E+01
9.165711E+01
9.175080E+01
9.105033E+01
9.162011E+01
9.133985E+01
9.127902E+01
9.118528E+01
9.116846E+01
9.173608E+01
9.211404E+01
9.162775E+01
9.156770E+01
9.186473E+01
9.175999E+01
9.160060E+01
9.255499E+01
9.221372E+01
9.108589E+01
9.153415E+01
9.158003E+01
9.149137E+01
9.183188E+01
9.169616E+01
9.081724E+01
9.127708E+01
9.168850E+01
9.133516E+01
9.113678E+01
9.127359E+01
9.144198E+01
9.088522E+01
9.053486E+01
9.112384E+01
9.136339E+01
9.106224E+01
9.091374E+01
9.113632E+01
9.128112E+01
9.080261E+01
9.076577E+01
9.078209E+01
9.061446E+01
9.080666E+01
9.045146E+01
9.030618E+01
8.993650E+01
9.026966E+01
9.020421E+01
9.028023E+01
8.981650E+01
8.979825E+01
8.982521E+01
8.987327E+01
8.936325E+01
8.927922E+01
8.907478E+01
8.912989E+01
8.894879E+01
8.872118E+01
8.852344E+01
8.854380E+01
8.861250E+01
8.893509E+01
8.847777E+01
8.846088E+01
8.837133E+01
8.828507E+01
8.844401E+01
8.878540E+01
8.886927E+01
8.908090E+01
8.849046E+01
8.824251E+01
8.867315E+01
8.874683E+01
8.850252E+01
8.660501E+01
8.667497E+01
8.284346E+01
8.329868E+01
8.116505E+01
7.975098E+01
7.850711E+01
7.890506E+01
8.151127E+01
7.639474E+01
7.544100E+01
8.124178E+01
7.778664E+01
7.790152E+01
8.265987E+01
8.183150E+01
8.579927E+01
8.345516E+01
9.609504E+01
9.019744E+01
9.751252E+01
9.371718E+01
9.601027E+01
9.327853E+01
1.050214E+02
1.166567E+02
1.255945E+02
3.255933E+02
1.070888E+02
9.613814E+01
1.018622E+02
1.278985E+02
1.223081E+02
1.642368E+02
1.163353E+02
1.072380E+02
1.068871E+02
1.011049E+02
1.025043E+02
1.014794E+02
1.069482E+02
1.057255E+02
1.123040E+02
1.210389E+02
1.124504E+02
1.222145E+02
9.944978E+01
5.802062E+00
-1.924872E+00
5.942222E-02
1.284652E+02
1.970506E+02
1.825790E+02
1.488708E+02
1.068475E+01
-1.023305E+02
8.560283E+01
8.033910E+01
8.759726E+01
8.172687E+01
8.394865E+01
7.664643E+01
8.264388E+01
8.230510E+01
8.091392E+01
7.788903E+01
7.423119E+01
7.195837E+01
6.736981E+01
7.460031E+01
7.237690E+01
7.396182E+01
7.349257E+01
7.591652E+01
7.663276E+01
7.682733E+01
7.728881E+01
8.252272E+01
8.441008E+01
8.628637E+01
8.829680E+01
8.925557E+01
8.928906E+01
8.949898E+01
8.883719E+01
8.859463E+01
8.888665E+01
8.898201E+01
8.894238E+01
8.867388E+01
8.867629E+01
8.929174E+01
8.900158E+01
8.896057E+01
8.900433E+01
8.895331E+01
8.921342E+01
8.911380E+01
8.919050E+01
8.950597E+01
8.945866E+01
8.976393E+01
9.000645E+01
8.980482E+01
8.983120E+01
9.009385E+01
8.997837E+01
9.056827E+01
9.042346E+01
9.067076E+01
9.075280E+01
9.111904E+01
9.105514E+01
9.133948E+01
9.078650E+01
9.134894E+01
9.148396E+01
9.154845E+01
9.163850E+01
9.161984E+01
9.150905E+01
9.203050E+01
9.152790E+01
9.168039E+01
9.118741E+01
9.135529E+01
9.188282E+01
9.120496E+01
9.183295E+01
9.154232E+01
9.122650E+01
9.118742E+01
9.131067E+01
9.189237E+01
9.177591E+01
9.134709E+01
9.149789E+01
9.197361E+01
9.217170E+01
9.211037E+01
9.223587E+01
9.221869E+01
9.124462E+01
9.120245E+01
9.186899E+01
9.187632E+01
9.197209E+01
9.178236E+01
9.100971E+01
9.114897E+01
9.137312E+01
9.113437E+01
9.128531E+01
9.113306E+01
9.156015E+01
9.106753E+01
9.078386E+01
9.099460E+01
9.139748E+01
9.095635E+01
9.066089E+01
9.112493E+01
9.122307E+01
9.081853E+01
9.090875E+01
9.099301E+01
9.086429E+01
9.066152E+01
9.067800E+01
9.028144E+01
9.033147E+01
9.019202E+01
9.023594E+01
9.027204E+01
8.993739E+01
8.960304E+01
8.943645E+01
8.943163E+01
8.918922E+01
8.929100E+01
8.898224E+01
8.897889E+01
8.863509E+01
8.884310E+01
8.842594E+01
8.853520E+01
8.828524E+01
8.832274E+01
8.865905E+01
8.880048E+01
8.833136E+01
8.872685E+01
8.879473E+01
8.885526E+01
8.852645E+01
8.839503E+01
8.881973E+01
8.824475E+01
8.869996E+01
8.962904E+01
8.911184E+01
8.878046E+01
8.636411E+01
8.509243E+01
8.447694E+01
8.164584E+01
7.887047E+01
8.115721E+01
8.058968E+01
7.817618E+01
8.015155E+01
7.458811E+01
7.945695E+01
8.278175E+01
7.723371E+01
8.004460E+01
8.594440E+01
8.626546E+01
8.444289E+01
8.278954E+01
8.675963E+01
8.971341E+01
8.477156E+01
9.426515E+01
9.318812E+01
9.823805E+01
1.436043E+02
1.450964E+02
1.113381E+02
1.215767E+02
1.168182E+02
1.129955E+02
3.593576E+03
9.925771E+01
2.143526E+01
-8.408264E+01
1.700945E+02
2.495550E+02
1.106129E+02
1.387005E+02
1.224643E+02
2.180797E+02
1.238819E+02
1.247450E+02
1.417367E+02
1.012825E+02
1.360146E+02
9.667833E+01
9.528419E+01
8.497241E+00
3.386858E+01
2.365523E+03
2.599485E+01
5.078673E+01
1.346872E+02
-1.542916E+03
-3.065155E+01
9.039731E+01
1.172085E+02
9.943560E+01
8.431748E+01
6.342038E+01
7.051723E+01
8.588581E+01
8.764952E+01
8.206202E+01
8.058900E+01
7.386296E+01
7.348082E+01
7.048735E+01
6.724774E+01
7.313263E+01
7.156963E+01
7.346111E+01
7.201113E+01
7.280451E+01
7.645395E+01
7.674587E+01
8.112564E+01
8.350359E+01
8.613308E+01
8.824033E+01
8.875375E+01
8.934286E+01
8.956845E+01
8.908630E+01
8.909494E+01
8.902958E+01
8.959171E+01
8.892804E+01
8.888755E+01
8.867255E+01
8.880380E+01
8.903438E+01
8.906159E+01
8.883889E+01
8.892156E+01
8.908500E+01
8.881052E+01
8.936920E+01
8.942411E+01
8.945247E+01
8.979070E+01
9.019466E+01
8.984596E+01
9.000031E+01
9.018233E+01
9.021155E+01
9.029167E+01
9.059475E+01
9.079611E+01
9.077533E+01
9.118709E+01
9.126758E+01
9.112711E+01
9.092605E+01
9.113335E+01
9.158202E+01
9.161755E+01
9.137431E+01
9.119922E+01
9.146835E+01
9.184589E+01
9.152060E+01
9.166392E+01
9.138463E+01
9.177052E+01
9.169584E+01
9.160606E+01
9.208963E+01
9.138428E+01
9.159444E+01
9.131135E+01
9.106774E+01
9.170497E+01
9.192884E+01
9.122832E+01
9.171466E+01
9.159936E+01
9.209529E+01
9.211773E+01
9.190830E+01
9.235871E+01
9.162017E+01
9.149693E+01
9.204013E+01
9.172782E+01
9.171022E+01
9.099187E+01
9.157865E+01
9.143422E+01
9.103367E+01
9.149232E+01
9.148176E+01
9.163209E+01
9.162901E+01
9.159368E+01
9.105962E+01
9.088638E+01
9.169960E+01
9.136612E+01
9.030403E+01
9.111557E+01
9.166824E+01
9.062463E+01
9.084051E+01
9.149348E+01
9.073139E+01
9.110013E+01
9.057264E+01
8.983906E+01
9.080116E+01
9.005227E+01
9.003631E+01
9.012434E+01
8.950031E+01
8.943314E+01
8.913702E+01
8.938263E+01
8.930542E+01
8.933900E+01
8.938755E+01
8.898525E+01
8.882248E+01
8.893101E+01
8.881523E+01
8.862997E+01
8.855652E+01
8.877097E+01
8.880957E+01
8.887012E+01
8.842620E+01
8.868201E+01
8.868321E+01
8.848286E+01
8.868614E+01
8.852915E+01
8.900404E+01
8.894643E+01
8.872261E+01
8.942510E+01
8.941415E+01
8.855720E+01
8.670834E+01
8.512410E+01
8.395947E+01
8.158116E+01
8.114496E+01
8.087797E+01
8.010616E+01
7.783439E+01
7.689253E+01
7.799082E+01
7.732806E+01
7.782858E+01
7.811022E+01
8.324508E+01
8.858495E+01
7.979699E+01
7.711307E+01
8.135400E+01
8.403800E+01
9.023878E+01
9.149377E+01
1.025054E+02
9.388845E+01
1.060451E+02
8.990770E+01
1.057447E+02
1.095261E+02
1.758644E+02
1.431295E+02
1.093917E+02
7.376145E+01
8.141541E+01
1.064899E+02
1.522624E+02
1.372052E+02
1.185635E+02
1.095632E+02
1.360511E+02
1.465467E+02
1.278059E+02
1.056094E+02
9.378061E+01
1.098256E+02
7.307268E+01
5.498251E+01
1.088313E+02
9.421775E+01
5.076744E+00
1.475701E+00
1.420839E+02
3.470803E+01
-1.742348E+02
1.392335E+01
9.545921E+01
9.873194E+01
9.615857E+01
9.697478E+01
9.998668E+01
9.841341E+01
7.883980E+01
8.173154E+01
1.012981E+02
1.248735E+02
7.731091E+01
8.077919E+01
7.797348E+01
7.295524E+01
7.283845E+01
7.524613E+01
7.148833E+01
7.001589E+01
7.158695E+01
7.188359E+01
7.584981E+01
7.687381E+01
7.927912E+01
8.118324E+01
8.285350E+01
8.658963E+01
8.776011E+01
8.898361E+01
8.896621E+01
8.913696E+01
8.870987E+01
8.955094E+01
8.911694E+01
8.978189E+01
8.859413E+01
8.921119E+01
8.929028E+01
8.899179E+01
8.888938E+01
8.891349E+01
8.899527E+01
8.883872E+01
8.926920E+01
8.912612E+01
8.935839E+01
8.921719E+01
8.933507E+01
8.979065E+01
8.991309E+01
8.992254E+01
8.987068E+01
8.976129E+01
8.985884E+01
9.032151E+01
9.067284E+01
9.067614E+01
9.077080E+01
9.102497E+01
9.117159E+01
9.132757E+01
9.112901E+01
9.113506E+01
9.165765E+01
9.165495E+01
9.147488E+01
9.137504E+01
9.107359E+01
9.181063E+01
9.186894E+01
9.160658E+01
9.158017E+01
9.185662E+01
9.164403E+01
9.188059E+01
9.210548E+01
9.163922E+01
9.183299E+01
9.120111E+01
9.098645E+01
9.157304E+01
9.181535E+01
9.137742E+01
9.172702E+01
9.169522E+01
9.173525E+01
9.185761E+01
9.210203E+01
9.235130E+01
9.214536E+01
9.169008E+01
9.170509E+01
9.161128E+01
9.131407E+01
9.113365E+01
9.168411E+01
9.157499E+01
9.132389E+01
9.139886E+01
9.163476E+01
9.199455E+01
9.129682E+01
9.165442E+01
9.165364E+01
9.130508E+01
9.170224E+01
9.138847E+01
9.090019E+01
9.121613E+01
9.151318E+01
9.115345E+01
9.124643E+01
9.130491E+01
9.052011E+01
9.096205E+01
9.065965E+01
9.037896E+01
9.051819E+01
9.029007E+01
9.004676E+01
9.001995E+01
8.995102E+01
8.951261E+01
8.944448E+01
8.938588E+01
8.940114E+01
8.919082E+01
8.927162E+01
8.913189E+01
8.918769E+01
8.891434E+01
8.865647E+01
8.861887E+01
8.866601E+01
8.865301E+01
8.861492E+01
8.821452E+01
8.844007E+01
8.820087E+01
8.841991E+01
8.886727E+01
8.881111E+01
8.906213E+01
8.872627E+01
8.863658E+01
8.870682E+01
8.920544E+01
8.872068E+01
8.808965E+01
8.649222E+01
8.391174E+01
8.286434E+01
8.214112E+01
7.915501E+01
8.138166E+01
7.735257E+01
7.512153E+01
7.510353E+01
7.837892E+01
7.211567E+01
7.804239E+01
7.251490E+01
7.675977E+01
8.228958E+01
8.843522E+01
8.091593E+01
8.572570E+01
9.347441E+01
8.631179E+01
9.101694E+01
9.276129E+01
9.045578E+01
9.214006E+01
9.935605E+01
1.433862E+02
1.044661E+02
1.114891E+02
1.880556E+02
-2.738601E+02
6.377770E+00
9.719172E+01
1.049585E+02
1.009083E+02
1.195023E+02
1.197930E+02
1.275156E+02
1.138596E+02
1.190660E+02
1.267642E+02
1.121141E+02
8.660618E+01
6.335122E+01
8.445134E+01
7.790420E+01
6.382896E+01
3.377659E+01
1.359843E+01
-1.192134E+00
6.593143E+01
4.259231E+01
1.013923E+02
1.461643E+02
-2.823441E+01
1.047204E+02
1.299532E+02
8.215184E+01
9.042672E+01
7.308031E+01
7.555164E+01
6.778497E+01
8.200272E+01
8.036065E+01
7.716462E+01
7.340054E+01
7.976562E+01
7.530638E+01
7.575031E+01
7.068697E+01
7.118118E+01
7.287778E+01
7.478784E+01
7.759508E+01
7.794493E+01
7.588707E+01
7.984307E+01
8.187523E+01
8.453246E+01
8.641049E+01
8.784982E+01
8.882477E+01
8.895596E+01
8.919466E+01
8.879821E+01
8.890060E+01
8.922580E+01
8.915487E+01
8.889399E+01
8.917822E+01
8.879577E+01
8.897440E+01
8.869278E+01
8.917344E+01
8.934502E+01
8.888426E+01
8.910209E+01
8.918471E+01
8.935085E+01
8.960034E+01
8.936366E+01
8.926926E+01
8.973231E+01
8.984302E+01
8.976339E+01
8.991722E+01
9.023129E+01
9.009799E+01
9.074806E+01
9.041159E+01
9.067580E+01
9.087022E+01
9.089688E+01
9.128640E+01
9.116227E+01
9.114940E+01
9.156023E+01
9.125111E+01
9.156653E+01
9.145070E+01
9.098012E+01
9.153110E+01
9.172398E+01
9.162965E+01
9.165617E+01
9.201410E+01
9.217288E+01
9.209521E+01
9.243836E+01
9.213237E+01
9.193594E+01
9.141723E+01
9.138184E+01
9.203743E+01
9.191463E+01
9.106170E+01
9.151907E+01
9.200855E+01
9.176773E+01
9.154927E+01
9.198115E+01
9.237604E+01
9.203150E+01
9.159838E+01
9.178376E+01
9.143628E+01
9.101376E+01
9.129685E+01
9.161534E+01
9.149337E+01
9.142382E+01
9.165077E+01
9.174449E+01
9.161737E+01
9.124033E+01
9.195831E+01
9.153996E+01
9.156607E+01
9.182742E+01
9.129903E+01
9.126628E+01
9.134432E+01
9.172707E+01
9.104689E+01
9.110298E+01
9.124251E+01
9.078374E+01
9.096593E+01
9.014502E+01
9.044762E+01
9.030093E+01
9.025963E+01
8.999393E+01
8.997065E+01
9.062528E+01
8.962921E+01
8.996864E+01
8.953318E+01
8.945944E+01
8.933629E+01
8.911635E+01
8.905454E+01
8.903877E+01
8.896466E+01
8.887973E+01
8.855415E+01
8.868927E+01
8.882115E+01
8.858632E+01
8.831169E+01
8.824107E+01
8.855177E+01
8.782836E+01
8.847721E+01
8.821191E+01
8.851295E+01
8.816132E+01
8.840165E+01
8.849828E+01
8.888088E+01
8.864255E+01
8.857996E+01
8.807697E+01
8.577856E+01
8.360915E+01
8.278792E+01
8.245227E+01
8.055068E+01
7.909243E+01
7.602145E+01
7.509165E+01
8.033238E+01
7.807736E+01
8.466602E+01
8.884891E+01
7.519126E+01
7.593485E+01
8.290200E+01
7.966453E+01
8.643852E+01
9.367155E+01
8.435594E+01
6.923295E+01
9.472419E+01
9.314495E+01
8.659482E+01
7.963025E+01
9.115633E+01
8.778945E+01
8.668717E+01
1.022989E+02
1.053016E+02
1.198985E+02
1.081578E+02
1.189270E+02
9.005004E+01
1.497269E+02
1.049791E+02
3.012390E+02
-1.220932E+03
1.369637E+02
1.018783E+03
1.254345E+02
8.535329E+01
5.321668E+01
7.195298E+01
1.097203E+02
3.921849E+01
4.986081E+01
2.453273E+01
-1.636916E+01
1.089419E+02
1.775708E+02
5.007973E+02
8.455699E+01
9.320262E+01
6.442482E+01
-2.067339E+01
9.659476E+01
8.535245E+01
7.570916E+01
4.914281E+01
1.656500E+01
8.013164E+01
7.263661E+01
7.971895E+01
7.788027E+01
8.332532E+01
7.632659E+01
7.302967E+01
7.269123E+01
7.299378E+01
7.454395E+01
7.362105E+01
7.259953E+01
7.505731E+01
7.684613E+01
7.877289E+01
8.197974E+01
8.281284E+01
8.513679E+01
8.741467E+01
8.836126E+01
8.862276E+01
8.891649E+01
8.913111E+01
8.939775E+01
8.850410E+01
8.835782E+01
8.885262E+01
8.924910E+01
8.871982E+01
8.911741E+01
8.910217E+01
8.876936E+01
8.922493E+01
8.893039E+01
8.923647E+01
8.901825E+01
8.932869E+01
8.979981E+01
8.950194E+01
8.911452E+01
8.940557E+01
8.973507E+01
8.983470E+01
8.974460E+01
9.016338E+01
9.001296E+01
9.023275E+01
8.996070E+01
9.042347E+01
9.089285E+01
9.082547E+01
9.079932E+01
9.139662E+01
9.126403E+01
9.131924E+01
9.104629E+01
9.122250E+01
9.129364E+01
9.132807E+01
9.173185E+01
9.151547E+01
9.140333E+01
9.138052E+01
9.203321E+01
9.194326E+01
9.219329E+01
9.251607E+01
9.235320E+01
9.206851E+01
9.137602E+01
9.132300E+01
9.163438E+01
9.182853E+01
9.111179E+01
9.139840E+01
9.191347E+01
9.189088E+01
9.181068E+01
9.198892E+01
9.231116E+01
9.198278E+01
9.132810E+01
9.171622E+01
9.143752E+01
9.096837E+01
9.116554E+01
9.136916E+01
9.155737E+01
9.144325E+01
9.180296E+01
9.199764E+01
9.160042E+01
9.143965E+01
9.185998E+01
9.157819E+01
9.150719E+01
9.171593E+01
9.121598E+01
9.152404E+01
9.146340E+01
9.171049E+01
9.152133E+01
9.109141E+01
9.121432E+01
9.121417E+01
9.091419E+01
9.019605E+01
9.022018E+01
9.022194E+01
9.029720E+01
9.021143E+01
9.006801E+01
9.055821E+01
9.004534E+01
9.005529E+01
9.002261E+01
8.938692E+01
8.928073E+01
8.936365E+01
8.909523E+01
8.883452E+01
8.877108E+01
8.890503E+01
8.873142E+01
8.852079E+01
8.842330E+01
8.824292E+01
8.839759E+01
8.846018E+01
8.856266E+01
8.855095E+01
8.810299E+01
8.847498E+01
8.814463E+01
8.873060E+01
8.935716E+01
8.910832E+01
8.865076E+01
8.856454E+01
8.720532E+01
8.704950E+01
8.610055E+01
8.402983E+01
8.389588E+01
8.119496E+01
8.135961E+01
7.949444E+01
7.578871E+01
7.625644E+01
7.520543E+01
7.590977E+01
7.987985E+01
6.761895E+01
7.786948E+01
7.907523E+01
7.919620E+01
7.471352E+01
8.188727E+01
8.189873E+01
8.661338E+01
8.395222E+01
8.728351E+01
8.061059E+01
8.138715E+01
8.828993E+01
8.538989E+01
8.013356E+01
9.542917E+01
1.011866E+02
1.155706E+02
1.246982E+02
1.224378E+02
1.011299E+02
1.167503E+02
1.111109E+02
9.636483E+01
1.596230E+02
-1.858502E+01
-1.109343E+01
7.314413E+01
2.136565E+02
1.069336E+02
1.094879E+02
-8.720241E+01
-1.024423E+02
1.213685E+02
4.509636E+01
1.179134E+01
-9.925284E+01
-4.344094E+02
-7.319627E+01
1.500990E+02
1.497881E+02
1.171877E+02
-1.724222E+01
8.168412E+01
9.024352E+01
7.382054E+01
9.685010E+01
8.214533E+01
6.881720E+01
9.004748E+01
7.611786E+01
8.400342E+01
7.831559E+01
8.411271E+01
7.897690E+01
6.787841E+01
7.391916E+01
7.243060E+01
7.518330E+01
7.314678E+01
7.488693E+01
7.673027E+01
7.853794E+01
7.790956E+01
8.228971E+01
8.341161E+01
8.595416E+01
8.834076E+01
8.914571E+01
8.964156E+01
8.911255E+01
8.956045E+01
8.864300E+01
8.848565E+01
8.864940E+01
8.887607E+01
8.916205E+01
8.895538E+01
8.886804E+01
8.876596E+01
8.900538E+01
8.915817E+01
8.933483E+01
8.911727E+01
8.899052E+01
8.939646E+01
8.958397E+01
8.941725E+01
8.913585E+01
8.916687E+01
8.958121E+01
8.985884E+01
8.986844E+01
9.000511E+01
8.995589E+01
9.002762E+01
9.010783E+01
9.051238E+01
9.112124E+01
9.067653E+01
9.101888E+01
9.169773E+01
9.142104E+01
9.124901E+01
9.107247E+01
9.124263E+01
9.136830E+01
9.161410E+01
9.175403E+01
9.172369E+01
9.157031E+01
9.154344E+01
9.190063E+01
9.170059E+01
9.192357E+01
9.244222E+01
9.187259E+01
9.186516E+01
9.086405E+01
9.091078E+01
9.147187E+01
9.134121E+01
9.132247E+01
9.158889E+01
9.205198E+01
9.212413E+01
9.211324E+01
9.193586E+01
9.176154E+01
9.155903E+01
9.111478E+01
9.165247E+01
9.104487E+01
9.088766E+01
9.108369E+01
9.138456E+01
9.157256E+01
9.114170E+01
9.134855E+01
9.183696E+01
9.124188E+01
9.165162E+01
9.179023E+01
9.154314E+01
9.165203E+01
9.145422E+01
9.147979E+01
9.143619E+01
9.168802E+01
9.169584E+01
9.156206E+01
9.103521E+01
9.108347E+01
9.117234E+01
9.054557E+01
9.046107E+01
9.029227E+01
9.064884E+01
9.015261E+01
9.039369E+01
9.009841E+01
9.011595E+01
8.974982E+01
8.998468E+01
9.004779E+01
8.930920E+01
8.928144E+01
8.912062E+01
8.909900E+01
8.889078E+01
8.863307E+01
8.871343E+01
8.872525E+01
8.863301E+01
8.865668E+01
8.852633E+01
8.839794E+01
8.846927E+01
8.864307E+01
8.853096E+01
8.808780E+01
8.858959E+01
8.841016E+01
8.892756E+01
8.913199E+01
8.938572E+01
8.898889E+01
8.858629E+01
8.761376E+01
8.650189E+01
8.583292E+01
8.382291E+01
8.125327E+01
7.842910E+01
7.705114E+01
7.885148E+01
7.628577E+01
7.676914E+01
7.459940E+01
7.708023E+01
8.216287E+01
6.543254E+01
7.574427E+01
8.179158E+01
8.030659E+01
7.944744E+01
7.978885E+01
9.391227E+01
8.653296E+01
9.146603E+01
8.223420E+01
7.514060E+01
7.595680E+01
8.388906E+01
8.650557E+01
9.405279E+01
9.983331E+01
9.215104E+01
9.919645E+01
5.428038E+01
6.933917E+01
9.682358E+01
9.307599E+01
1.194645E+02
1.043792E+02
2.026590E+02
1.120201E+02
1.236451E+02
1.144823E+02
2.028400E+02
9.424513E+01
8.237371E+01
8.599217E+01
4.127526E+02
1.451380E+02
6.057008E+01
-1.186082E+01
2.552474E+02
9.063681E+01
-3.478689E+01
2.920499E+02
6.166055E+01
1.211146E+02
-2.594101E+01
1.384004E+02
1.266148E+02
7.999427E+01
9.873453E+01
4.890464E+01
7.658936E+01
9.835792E+01
8.061540E+01
7.583935E+01
7.955866E+01
8.122833E+01
8.215665E+01
7.704866E+01
7.650523E+01
7.426428E+01
7.579895E+01
7.083691E+01
7.633824E+01
7.657737E+01
7.683348E+01
7.844643E+01
8.065802E+01
8.282793E+01
8.655091E+01
8.784305E+01
8.885362E+01
8.969741E+01
8.879705E+01
8.934252E+01
8.893516E+01
8.929427E+01
8.923898E+01
8.913390E+01
8.916999E+01
8.897285E+01
8.873854E+01
8.836419E+01
8.873947E+01
8.871873E+01
8.895007E+01
8.912323E+01
8.913982E+01
8.954419E+01
8.926499E+01
8.929502E+01
8.947819E+01
8.945540E+01
8.929004E+01
8.998844E+01
9.007228E+01
8.991360E+01
9.043303E+01
9.032346E+01
9.057159E+01
9.069495E+01
9.118600E+01
9.081420E+01
9.121400E+01
9.161092E+01
9.186037E+01
9.125207E+01
9.163507E+01
9.117517E+01
9.152434E+01
9.200157E+01
9.143135E+01
9.164647E+01
9.163654E+01
9.185410E+01
9.182749E+01
9.152713E+01
9.179466E+01
9.228438E+01
9.200718E+01
9.169150E+01
9.080083E+01
9.079914E+01
9.138999E+01
9.155335E+01
9.136045E+01
9.140744E+01
9.214703E+01
9.207564E+01
9.179502E+01
9.173539E+01
9.159095E+01
9.113898E+01
9.095226E+01
9.192303E+01
9.111481E+01
9.104871E+01
9.103310E+01
9.158775E+01
9.176160E+01
9.123614E+01
9.137093E+01
9.174608E+01
9.167921E+01
9.161266E+01
9.129904E+01
9.128372E+01
9.164516E+01
9.146735E+01
9.137028E+01
9.139881E+01
9.126874E+01
9.143775E+01
9.133944E+01
9.111653E+01
9.107833E+01
9.108550E+01
9.050814E+01
9.050588E+01
9.040985E+01
9.057892E+01
9.026555E+01
8.989483E+01
9.026682E+01
8.959876E+01
8.944261E+01
8.957846E+01
8.940661E+01
8.929670E+01
8.929075E+01
8.921980E+01
8.925047E+01
8.893017E+01
8.861986E+01
8.870878E+01
8.878026E+01
8.870449E+01
8.876782E+01
8.876990E+01
8.804701E+01
8.840791E+01
8.834589E+01
8.797303E+01
8.797986E+01
8.821965E+01
8.827467E+01
8.828564E+01
8.850095E+01
8.786799E+01
8.827747E+01
8.843035E+01
8.755558E+01
8.612871E+01
8.523366E+01
8.504676E+01
8.115699E+01
7.862499E+01
7.609899E+01
7.752722E+01
7.645052E+01
7.705323E+01
7.409623E+01
7.624221E+01
7.838355E+01
6.683216E+01
7.789499E+01
8.113288E+01
7.617033E+01
8.031527E+01
8.295121E+01
8.433778E+01
8.188141E+01
8.499121E+01
8.151457E+01
8.338431E+01
8.845871E+01
8.141464E+01
8.544020E+01
9.395630E+01
9.132064E+01
9.423941E+01
8.857547E+01
1.019453E+02
9.803855E+01
9.572868E+01
8.262756E+01
8.051574E+01
6.656869E+01
-5.870349E+02
1.223035E+02
1.240060E+02
9.946811E+01
1.014075E+02
2.309887E+02
4.603222E+01
8.221088E+01
-6.354560E+02
-1.114406E+02
4.122531E+01
1.507921E+04
-2.228667E+01
1.055984E+02
1.317016E+02
3.144163E+01
-3.700769E+01
1.705002E+01
3.930322E+01
1.001346E+02
8.090545E+01
8.811124E+01
8.826433E+01
7.134719E+01
7.390912E+01
8.027813E+01
8.643503E+01
7.783972E+01
8.223627E+01
9.039945E+01
8.246672E+01
7.877774E+01
7.743428E+01
7.430438E+01
7.419636E+01
7.454317E+01
7.596728E+01
7.683198E+01
7.530315E+01
8.067150E+01
8.092193E+01
8.465983E+01
8.693813E+01
8.851390E+01
8.885641E+01
8.920770E+01
8.881954E+01
8.949281E+01
8.916430E+01
8.893377E+01
8.898256E+01
8.892561E+01
8.912533E+01
8.890185E+01
8.865632E+01
8.842880E+01
8.863224E+01
8.870382E+01
8.914166E+01
8.931892E+01
8.925259E+01
8.968155E+01
8.919245E+01
8.921273E+01
8.935232E+01
8.954695E+01
8.930851E+01
9.001322E+01
9.030147E+01
9.016836E+01
9.040045E+01
9.044963E+01
9.117772E+01
9.084963E+01
9.129345E+01
9.101811E+01
9.158281E+01
9.131673E+01
9.187189E+01
9.145133E+01
9.182750E+01
9.125787E+01
9.153446E+01
9.239653E+01
9.128542E+01
9.178456E+01
9.136930E+01
9.202350E+01
9.211277E+01
9.167953E+01
9.131062E+01
9.206589E+01
9.211130E+01
9.169627E+01
9.124033E+01
9.116339E+01
9.129677E+01
9.166617E+01
9.148065E+01
9.143764E+01
9.187784E+01
9.203512E+01
9.153579E+01
9.123403E+01
9.140050E+01
9.123480E+01
9.132955E+01
9.186758E+01
9.142708E+01
9.080758E+01
9.120618E+01
9.200952E+01
9.198437E+01
9.169562E+01
9.166277E+01
9.182374E+01
9.178513E+01
9.147040E+01
9.117654E+01
9.129988E+01
9.167403E+01
9.158344E+01
9.135466E+01
9.112928E+01
9.075747E+01
9.115254E+01
9.107086E+01
9.086275E+01
9.093610E+01
9.069381E+01
9.029277E+01
9.062561E+01
9.061989E+01
9.053074E+01
9.022284E+01
8.984413E+01
8.981732E+01
8.981538E+01
8.976759E+01
8.971503E+01
8.944981E+01
8.916997E+01
8.921670E+01
8.928344E+01
8.931405E+01
8.894186E+01
8.875420E+01
8.883722E+01
8.860100E+01
8.864433E+01
8.869170E+01
8.838902E+01
8.822441E+01
8.860589E+01
8.815800E+01
8.855508E+01
8.847948E+01
8.888463E+01
8.897343E+01
8.839092E+01
8.926567E+01
8.781126E+01
8.865933E+01
8.918302E+01
8.898091E+01
8.652599E+01
8.540898E+01
8.334714E+01
8.124990E+01
8.196618E+01
7.833520E+01
7.757768E+01
7.715719E+01
7.809660E+01
7.621877E+01
7.589053E+01
7.725494E+01
7.454511E+01
7.266261E+01
7.783676E+01
7.885616E+01
7.823186E+01
7.759930E+01
8.034176E+01
8.238991E+01
7.775175E+01
8.686643E+01
8.504303E+01
7.593486E+01
7.435978E+01
9.111754E+01
9.259420E+01
9.566992E+01
9.279609E+01
9.409528E+01
1.028488E+02
9.931719E+01
9.531030E+01
9.115797E+01
8.309554E+01
9.000757E+01
9.949265E+02
5.828468E+01
1.232183E+02
1.463213E+02
3.067395E+02
2.400973E+02
2.778844E+02
3.379119E+02
3.860552E+02
7.575012E+01
7.189024E+01
1.114351E+02
9.755053E+01
-6.199055E+01
-2.849000E+01
1.102566E+01
-4.025039E+00
2.876326E+01
1.585615E+01
8.892500E+01
8.364845E+01
9.375902E+01
8.787455E+01
9.814510E+01
8.792808E+01
8.888020E+01
9.140360E+01
8.133529E+01
8.129337E+01
7.952162E+01
7.723476E+01
7.658809E+01
7.921210E+01
7.274538E+01
7.227865E+01
7.574364E+01
7.762442E+01
7.871082E+01
7.813472E+01
7.950897E+01
8.069707E+01
8.360671E+01
8.615062E+01
8.829768E+01
8.876044E+01
8.910287E+01
8.924829E+01
8.918359E+01
8.885467E+01
8.908306E+01
8.875864E+01
8.917239E+01
8.879815E+01
8.894770E+01
8.882415E+01
8.887226E+01
8.879245E+01
8.896658E+01
8.924597E+01
8.909693E+01
8.923045E+01
8.930417E+01
8.927726E+01
8.939188E+01
8.932363E+01
8.952039E+01
8.971890E+01
9.008540E+01
9.016100E+01
9.019524E+01
9.017909E+01
9.071990E+01
9.107461E+01
9.110098E+01
9.119716E+01
9.089354E+01
9.136469E+01
9.130553E+01
9.165931E+01
9.185886E+01
9.191558E+01
9.127713E+01
9.151469E+01
9.214343E+01
9.143770E+01
9.167394E+01
9.140085E+01
9.185207E+01
9.200667E+01
9.178633E+01
9.156752E+01
9.217026E+01
9.243368E+01
9.137982E+01
9.131164E+01
9.106784E+01
9.182416E+01
9.184877E+01
9.132962E+01
9.177120E+01
9.187860E+01
9.193400E+01
9.121152E+01
9.114062E+01
9.143817E+01
9.130258E+01
9.154380E+01
9.169090E+01
9.128280E+01
9.069421E+01
9.138998E+01
9.203350E+01
9.188310E+01
9.138783E+01
9.148856E+01
9.141299E+01
9.198957E+01
9.180970E+01
9.150751E+01
9.124841E+01
9.154067E+01
9.167578E+01
9.160210E+01
9.123609E+01
9.068404E+01
9.089856E+01
9.104652E+01
9.053401E+01
9.077351E+01
9.037549E+01
9.056407E+01
9.090404E+01
9.063059E+01
9.059941E+01
9.005701E+01
9.001667E+01
8.959050E+01
9.020314E+01
9.002549E+01
8.981658E+01
8.931533E+01
8.913465E+01
8.911188E+01
8.927149E+01
8.895833E+01
8.896810E+01
8.887323E+01
8.887424E+01
8.873728E+01
8.861821E+01
8.818396E+01
8.816063E+01
8.821166E+01
8.870487E+01
8.841391E+01
8.864245E+01
8.845621E+01
8.827294E+01
8.867245E+01
8.823122E+01
8.886567E+01
8.852122E+01
8.851231E+01
8.815525E+01
8.817018E+01
8.533872E+01
8.571993E+01
8.532488E+01
8.370275E+01
8.067299E+01
8.023942E+01
7.782369E+01
7.514197E+01
7.674725E+01
7.759278E+01
7.451671E+01
7.017721E+01
7.227733E+01
8.236621E+01
8.641586E+01
8.160448E+01
8.368462E+01
8.183203E+01
8.144528E+01
8.379577E+01
8.678388E+01
8.465330E+01
7.927765E+01
8.363865E+01
7.563150E+01
8.670458E+01
9.338997E+01
9.774724E+01
9.707759E+01
8.955700E+01
9.314750E+01
9.447195E+01
9.759783E+01
9.499276E+01
7.930718E+01
8.723087E+01
1.195050E+02
1.400347E+02
1.244154E+02
6.010042E+01
1.631978E+02
1.574315E+02
1.646203E+02
-1.855111E+02
4.156290E+01
1.011365E+02
9.033710E+01
1.262488E+02
-5.655593E+00
4.550319E+02
1.078001E+02
-4.096338E+02
1.038848E+02
7.316351E+01
6.477374E+01
1.041999E+02
7.976012E+01
9.435594E+01
8.808821E+01
8.550291E+01
8.302139E+01
8.727529E+01
8.803339E+01
8.292695E+01
8.272995E+01
7.880033E+01
7.256632E+01
7.631324E+01
7.591513E+01
7.482145E+01
7.308170E+01
7.478725E+01
7.462033E+01
7.377429E+01
7.697835E+01
7.941859E+01
8.034336E+01
8.205985E+01
8.480654E+01
8.734842E+01
8.820680E+01
8.845917E+01
8.894708E+01
8.913012E+01
8.851727E+01
8.883129E+01
8.934839E+01
8.890393E+01
8.891904E+01
8.899628E+01
8.932435E+01
8.875905E+01
8.888073E+01
8.948173E+01
8.888201E+01
8.886007E+01
8.896409E+01
8.920050E+01
8.927667E+01
8.930105E+01
8.950354E+01
8.965203E+01
9.003976E+01
8.999203E+01
8.985395E+01
9.018560E+01
9.014570E+01
9.111371E+01
9.106314E+01
9.130971E+01
9.089843E+01
9.073356E+01
9.095632E+01
9.127503E+01
9.146556E+01
9.200720E+01
9.205384E+01
9.115928E+01
9.162872E+01
9.178060E+01
9.162561E+01
9.141809E+01
9.151992E+01
9.175032E+01
9.194758E+01
9.176338E+01
9.171261E+01
9.222326E+01
9.228236E+01
9.130813E+01
9.144340E+01
9.116488E+01
9.199408E+01
9.196670E+01
9.153861E+01
9.214766E+01
9.213505E+01
9.158521E+01
9.102456E+01
9.148720E+01
9.141435E+01
9.122094E+01
9.147608E+01
9.154502E+01
9.152875E+01
9.105842E+01
9.158500E+01
9.237271E+01
9.155637E+01
9.110552E+01
9.149211E+01
9.144327E+01
9.200201E+01
9.188681E+01
9.132664E+01
9.128393E+01
9.151092E+01
9.127877E+01
9.149059E+01
9.119697E+01
9.095969E+01
9.067720E+01
9.071425E+01
9.052215E+01
9.046807E+01
9.049749E+01
9.095697E+01
9.089856E+01
9.071668E+01
9.057803E+01
9.008770E+01
9.002239E+01
8.972521E+01
9.021459E+01
9.006963E+01
8.968381E+01
8.947798E+01
8.937205E+01
8.921340E+01
8.917318E+01
8.882412E+01
8.893934E+01
8.879881E+01
8.901390E+01
8.862883E+01
8.865150E+01
8.834703E+01
8.833293E+01
8.827055E+01
8.836142E+01
8.863776E+01
8.905768E+01
8.850678E+01
8.827586E+01
8.853773E+01
8.826059E+01
8.837878E+01
8.883814E+01
8.862721E+01
8.841659E+01
8.750738E+01
8.697532E+01
8.542493E+01
8.422437E+01
8.383228E+01
8.201143E+01
8.116924E+01
7.703877E+01
7.400032E+01
7.456801E+01
7.465664E+01
7.767756E+01
7.327925E+01
7.009135E+01
7.046932E+01
7.911643E+01
7.646539E+01
8.113646E+01
8.257938E+01
8.067351E+01
8.159083E+01
8.539424E+01
8.375584E+01
9.081352E+01
8.909447E+01
8.849772E+01
8.940062E+01
9.309749E+01
1.057717E+02
9.628037E+01
1.049874E+02
1.282745E+02
1.026485E+02
1.805846E+02
7.253038E+01
6.941587E+01
8.288059E+01
1.046934E+02
-1.602679E+02
1.108389E+02
1.104981E+02
1.129202E+02
1.119228E+02
1.022825E+02
1.013846E+02
-1.405565E+02
1.306361E+02
7.881924E+01
5.286414E+01
1.004973E+02
2.407691E+02
2.836902E+01
-6.747245E+02
1.599410E+02
1.755943E+02
8.398777E+01
1.331516E+02
-1.688422E+01
5.994631E+01
7.494554E+01
8.436142E+01
9.173843E+01
9.716938E+01
9.226754E+01
8.962366E+01
8.927720E+01
7.698932E+01
7.003630E+01
7.408583E+01
7.845766E+01
8.188376E+01
7.633436E+01
8.096632E+01
7.629335E+01
7.606136E+01
7.800701E+01
7.851110E+01
7.925502E+01
8.165833E+01
8.533397E+01
8.631868E+01
8.838091E+01
8.900624E+01
8.970135E+01
8.900547E+01
8.876804E+01
8.941107E+01
8.899174E+01
8.898252E+01
8.924428E+01
8.923549E+01
8.940280E+01
8.879105E+01
8.900085E+01
8.913209E+01
8.875768E+01
8.908931E+01
8.915382E+01
8.928481E+01
8.939497E+01
8.914192E+01
8.929162E+01
8.962158E+01
8.978262E+01
8.984915E+01
8.978220E+01
9.069282E+01
9.053402E+01
9.094021E+01
9.122298E+01
9.090233E+01
9.119897E+01
9.074392E+01
9.112336E+01
9.128272E+01
9.148318E+01
9.187849E+01
9.173222E+01
9.129212E+01
9.177203E+01
9.184401E+01
9.158278E+01
9.141946E+01
9.176790E+01
9.143931E+01
9.198790E+01
9.193641E+01
9.155583E+01
9.244196E+01
9.193029E+01
9.137119E+01
9.166640E+01
9.140218E+01
9.176062E+01
9.178275E+01
9.171386E+01
9.225513E+01
9.171804E+01
9.133359E+01
9.132470E+01
9.200662E+01
9.157490E+01
9.119979E+01
9.149749E+01
9.158306E+01
9.167440E+01
9.104539E+01
9.164445E+01
9.231665E+01
9.176521E+01
9.111189E+01
9.151745E+01
9.131714E+01
9.197769E+01
9.147507E+01
9.094745E+01
9.151240E+01
9.148353E+01
9.111738E+01
9.181385E+01
9.157668E+01
9.124524E+01
9.084466E+01
9.038553E+01
9.035544E+01
9.033177E+01
9.051143E+01
9.111384E+01
9.100349E+01
9.058602E+01
9.075110E+01
9.044003E+01
9.002353E+01
9.022063E+01
9.023420E+01
9.003329E+01
8.965788E+01
8.957240E+01
8.961711E+01
8.959619E+01
8.946174E+01
8.880260E+01
8.890486E+01
8.874669E+01
8.904991E+01
8.892082E+01
8.869985E+01
8.831284E+01
8.783809E+01
8.854239E+01
8.852763E+01
8.860841E+01
8.926008E+01
8.934326E+01
8.810424E+01
8.832182E+01
8.854667E+01
8.877956E+01
8.868345E+01
8.877461E+01
8.827585E+01
8.780676E+01
8.693471E+01
8.480710E+01
8.565252E+01
8.264910E+01
8.248622E+01
8.012986E+01
7.608105E+01
7.632840E+01
7.125883E+01
7.374373E+01
7.376976E+01
7.134359E+01
7.445837E+01
9.448940E+01
8.333064E+01
8.211580E+01
8.007719E+01
8.007183E+01
7.653428E+01
8.065714E+01
8.258208E+01
8.508477E+01
8.661360E+01
8.966331E+01
7.916039E+01
8.259945E+01
9.084514E+01
1.065370E+02
9.264517E+01
1.398006E+02
1.047326E+02
1.014998E+02
1.080440E+02
9.480925E+01
8.215284E+01
5.165106E+02
1.208476E+02
5.067893E+01
-8.841504E+00
7.023618E+01
7.854136E+01
7.735764E+01
5.288839E+01
1.364754E+02
2.157731E+02
1.352989E+02
-7.558150E+00
1.047710E+02
1.187411E+02
1.348827E+03
-1.459066E+01
6.193669E+01
1.267901E+02
4.299513E+02
2.334031E+02
8.356199E+01
-1.535936E+02
1.014042E+02
1.064957E+02
9.107725E+01
8.403660E+01
8.228674E+01
8.850776E+01
8.670255E+01
8.806226E+01
7.232329E+01
7.408647E+01
7.713227E+01
7.948478E+01
7.773862E+01
7.293685E+01
7.932834E+01
7.609157E+01
7.567147E+01
7.793704E+01
7.946761E+01
8.260033E+01
8.357076E+01
8.585764E+01
8.703757E+01
8.856825E+01
8.851179E+01
8.945386E+01
8.930768E+01
8.931577E+01
8.929949E+01
8.891505E+01
8.889019E+01
8.913990E+01
8.910813E+01
8.872574E+01
8.847960E+01
8.910246E+01
8.900857E+01
8.888984E+01
8.927894E+01
8.921399E+01
8.926420E+01
8.921243E+01
8.911427E+01
8.941128E+01
8.945758E+01
8.962177E+01
8.972936E+01
8.949785E+01
9.089535E+01
9.064909E+01
9.079009E+01
9.115492E+01
9.087206E+01
9.115808E+01
9.065311E+01
9.108985E+01
9.100799E+01
9.134208E+01
9.164661E+01
9.166612E+01
9.152670E+01
9.192299E+01
9.206242E+01
9.181296E+01
9.146714E+01
9.143408E+01
9.113151E+01
9.168422E+01
9.184314E+01
9.158227E+01
9.228396E+01
9.179717E+01
9.137788E+01
9.169366E+01
9.162132E+01
9.172323E+01
9.207367E+01
9.205755E+01
9.201778E+01
9.176993E+01
9.108494E+01
9.182283E+01
9.227899E+01
9.132566E+01
9.125310E+01
9.140239E+01
9.187025E+01
9.161002E+01
9.148333E+01
9.106760E+01
9.184140E+01
9.173507E+01
9.165496E+01
9.123803E+01
9.121025E+01
9.174368E+01
9.144174E+01
9.080276E+01
9.151596E+01
9.177025E+01
9.139324E+01
9.178652E+01
9.165189E+01
9.129579E+01
9.126101E+01
9.053278E+01
9.027629E+01
9.035105E+01
9.088764E+01
9.119918E+01
9.105717E+01
9.054109E+01
9.045952E+01
9.029180E+01
8.997809E+01
9.063226E+01
9.057311E+01
8.982628E+01
8.954380E+01
8.916931E+01
8.964564E+01
8.936123E+01
8.934216E+01
8.880180E+01
8.897159E+01
8.916474E+01
8.898476E+01
8.880436E+01
8.868206E+01
8.874905E+01
8.805531E+01
8.854623E+01
8.857528E+01
8.852097E+01
8.816581E+01
8.826191E+01
8.858545E+01
8.882734E+01
8.861686E+01
8.874077E+01
8.885898E+01
8.954177E+01
8.854799E+01
8.791122E+01
8.632422E+01
8.529793E+01
8.500085E+01
8.116160E+01
8.155358E+01
7.931940E+01
7.435356E+01
7.668234E+01
7.376575E+01
6.982162E+01
7.721172E+01
7.412677E+01
8.967794E+01
9.374500E+01
7.687588E+01
8.210401E+01
8.495618E+01
8.459760E+01
8.131494E+01
8.665594E+01
8.456381E+01
7.850157E+01
8.512323E+01
8.523145E+01
8.677802E+01
8.398867E+01
8.459244E+01
8.687495E+01
9.448195E+01
9.602378E+01
8.898841E+01
1.066819E+02
4.894115E+01
4.840486E+01
-9.717212E+00
-2.662211E+01
4.758761E+01
9.779340E+01
7.249130E+01
9.688355E+01
5.349706E+01
5.855623E+02
7.952021E+02
2.720083E+01
1.196384E+02
1.568193E+02
1.479994E+02
1.164636E+02
1.730444E+02
-1.724902E+01
-5.686922E+01
6.205436E+01
1.007503E+02
8.963699E+01
-5.786613E+02
9.272769E+01
1.076482E+01
1.040885E+02
8.815376E+01
8.187970E+01
7.746342E+01
9.357703E+01
9.032354E+01
8.327557E+01
7.958429E+01
8.121924E+01
7.963222E+01
7.959763E+01
7.986347E+01
7.633204E+01
7.614610E+01
7.260536E+01
7.384896E+01
7.518609E+01
7.866179E+01
8.016577E+01
8.204209E+01
8.383450E+01
8.585613E+01
8.787383E+01
8.874516E+01
8.896767E+01
8.889637E+01
8.985199E+01
8.906120E+01
8.894199E+01
8.921324E+01
8.908687E+01
8.915580E+01
8.864357E+01
8.861356E+01
8.850545E+01
8.881672E+01
8.900916E+01
8.893056E+01
8.921074E+01
8.910547E+01
8.906753E+01
8.933753E+01
8.916568E+01
8.950458E+01
8.957482E+01
8.995762E+01
8.980527E+01
8.965728E+01
9.052546E+01
9.071615E+01
9.104796E+01
9.099838E+01
9.071744E+01
9.078221E+01
9.093469E+01
9.145457E+01
9.082552E+01
9.117749E+01
9.133041E+01
9.152361E+01
9.124796E+01
9.196689E+01
9.217210E+01
9.145031E+01
9.157850E+01
9.134317E+01
9.130685E+01
9.189911E+01
9.162272E+01
9.164971E+01
9.209987E+01
9.170063E+01
9.113588E+01
9.171585E+01
9.162534E+01
9.169685E+01
9.191178E+01
9.206102E+01
9.234142E+01
9.180149E+01
9.107160E+01
9.216444E+01
9.229552E+01
9.140747E+01
9.114411E+01
9.140555E+01
9.154194E+01
9.175043E+01
9.185387E+01
9.134332E+01
9.203427E+01
9.155214E+01
9.112742E+01
9.127804E+01
9.107971E+01
9.120191E+01
9.149623E+01
9.100079E+01
9.119891E+01
9.176317E+01
9.150796E+01
9.169873E+01
9.145913E+01
9.128110E+01
9.118070E+01
9.073107E+01
9.036558E+01
9.090214E+01
9.056913E+01
9.090346E+01
9.089178E+01
9.077258E+01
9.052956E+01
9.029911E+01
9.034583E+01
9.016054E+01
9.039712E+01
8.973358E+01
8.923439E+01
8.934316E+01
8.948689E+01
8.935789E+01
8.906921E+01
8.902568E+01
8.915118E+01
8.907975E+01
8.892950E+01
8.868210E+01
8.857038E+01
8.843214E+01
8.841916E+01
8.848798E+01
8.861804E+01
8.841412E+01
8.835887E+01
8.876337E+01
9.027981E+01
9.035745E+01
8.920574E+01
8.889480E+01
8.863132E+01
8.888244E+01
8.869884E+01
8.776568E+01
8.580545E+01
8.377096E+01
8.068322E+01
7.963272E+01
7.738417E+01
7.706574E+01
7.580603E+01
7.321016E+01
7.673430E+01
8.522397E+01
7.631661E+01
8.112116E+01
8.027711E+01
6.813311E+01
7.626264E+01
8.124164E+01
8.463275E+01
8.375045E+01
8.551986E+01
8.673675E+01
8.889106E+01
8.563829E+01
8.674452E+01
8.790142E+01
9.547094E+01
8.987129E+01
7.840623E+01
8.528152E+01
1.028849E+02
9.191280E+01
1.103056E+02
1.127335E+02
1.235264E+02
1.133241E+02
1.831985E+02
9.663594E+01
1.182661E+02
-1.020051E+01
1.035232E+02
2.100310E+02
5.846047E+01
3.286295E+00
-8.211729E+01
8.599708E+01
1.222568E+02
1.442512E+02
-1.091400E+02
1.954192E+02
1.334375E+02
-8.283339E+01
5.462625E+02
4.394569E+01
1.509706E+02
8.326475E+01
-7.137567E+02
1.011289E+02
-2.652695E+02
7.772066E+01
9.904436E+01
8.357584E+01
8.675032E+01
8.808984E+01
7.887708E+01
8.478663E+01
8.605934E+01
8.156088E+01
7.899686E+01
7.730081E+01
7.821041E+01
6.790121E+01
7.239456E+01
7.407264E+01
7.574509E+01
7.661830E+01
7.912322E+01
7.914562E+01
8.236972E+01
8.436273E+01
8.575633E+01
8.785206E+01
8.827282E+01
8.953091E+01
8.913508E+01
9.005155E+01
8.894398E+01
8.922288E+01
8.874705E+01
8.906755E+01
8.909547E+01
8.892643E+01
8.903699E+01
8.879766E+01
8.890652E+01
8.911130E+01
8.905998E+01
8.925463E+01
8.910533E+01
8.923357E+01
8.947139E+01
8.915851E+01
8.935087E+01
8.941316E+01
9.023767E+01
8.963961E+01
8.963790E+01
8.990080E+01
9.033937E+01
9.083023E+01
9.087423E+01
9.038834E+01
9.038443E+01
9.071043E+01
9.180901E+01
9.147323E+01
9.122541E+01
9.154244E+01
9.128690E+01
9.135905E+01
9.170613E+01
9.264263E+01
9.139416E+01
9.174507E+01
9.136167E+01
9.159028E+01
9.173311E+01
9.177021E+01
9.152958E+01
9.215442E+01
9.184981E+01
9.138271E+01
9.177116E+01
9.150790E+01
9.196128E+01
9.204559E+01
9.204836E+01
9.236926E+01
9.201310E+01
9.146926E+01
9.244441E+01
9.260801E+01
9.179666E+01
9.137206E+01
9.111885E+01
9.129983E+01
9.164420E+01
9.210112E+01
9.144421E+01
9.195583E+01
9.144650E+01
9.110420E+01
9.118893E+01
9.126110E+01
9.121391E+01
9.140601E+01
9.124581E+01
9.104980E+01
9.132076E+01
9.135495E+01
9.165718E+01
9.160278E+01
9.110575E+01
9.121301E+01
9.070249E+01
9.059084E+01
9.092578E+01
9.060639E+01
9.044335E+01
9.060090E+01
9.133067E+01
9.073522E+01
9.005309E+01
9.003303E+01
9.029102E+01
9.023075E+01
8.963320E+01
8.961086E+01
8.975753E+01
8.951570E+01
8.936114E+01
8.907684E+01
8.894737E+01
8.914793E+01
8.878859E+01
8.875780E+01
8.860274E+01
8.869926E+01
8.862658E+01
8.821193E+01
8.888657E+01
8.913232E+01
8.844921E+01
8.856195E+01
8.823455E+01
8.937765E+01
8.976345E+01
8.855742E+01
8.907198E+01
8.846975E+01
8.980441E+01
8.905580E+01
8.712854E+01
8.629454E+01
8.483603E+01
8.174319E+01
8.075264E+01
7.779977E+01
7.792828E+01
7.608575E+01
7.618080E+01
7.727350E+01
8.011092E+01
7.658634E+01
7.865202E+01
8.114808E+01
7.349041E+01
7.952396E+01
7.766464E+01
8.071734E+01
8.607646E+01
7.973883E+01
8.194980E+01
8.812049E+01
8.553009E+01
8.965458E+01
8.503675E+01
8.606643E+01
9.523235E+01
9.988309E+01
8.951591E+01
9.188354E+01
9.661570E+01
1.107714E+02
1.145959E+02
9.019284E+01
9.680406E+01
9.646788E+01
9.767588E+01
8.870408E+01
9.571592E+01
9.687230E+01
9.654494E+01
1.055003E+02
3.261059E+01
1.720474E+01
6.013485E+01
1.019894E+02
9.698209E+01
1.261121E+02
-1.401090E+02
1.291292E+02
-1.190660E+02
1.604779E+02
1.242803E+02
3.783809E+02
2.777458E+01
1.984953E+02
-2.857280E+02
-6.671352E+03
9.694609E+01
1.030348E+02
7.278945E+01
7.017370E+01
7.900641E+01
7.518612E+01
8.557553E+01
7.964684E+01
7.781706E+01
8.586735E+01
7.642063E+01
7.342823E+01
7.610861E+01
7.703721E+01
7.420058E+01
7.687267E+01
7.655937E+01
7.910702E+01
8.005621E+01
8.211102E+01
8.430542E+01
8.642329E+01
8.740300E+01
8.856922E+01
8.964438E+01
8.885481E+01
8.925379E+01
8.916801E+01
8.926502E+01
8.955019E+01
8.937902E+01
8.895614E+01
8.913094E+01
8.869681E+01
8.890522E+01
8.889843E+01
8.914141E+01
8.892316E+01
8.906545E+01
8.925178E+01
8.937051E+01
8.931899E+01
8.923594E+01
8.939579E+01
8.939946E+01
8.972311E+01
9.000513E+01
9.002175E+01
9.003459E+01
9.023787E+01
9.037809E+01
9.086451E+01
9.066659E+01
9.067800E+01
9.059209E+01
9.163354E+01
9.167538E+01
9.145682E+01
9.168338E+01
9.122818E+01
9.150931E+01
9.218954E+01
9.280886E+01
9.197354E+01
9.195768E+01
9.125119E+01
9.155045E+01
9.160918E+01
9.152465E+01
9.175255E+01
9.203091E+01
9.185771E+01
9.182052E+01
9.184389E+01
9.168846E+01
9.201579E+01
9.224163E+01
9.217604E+01
9.202104E+01
9.167838E+01
9.212645E+01
9.236038E+01
9.240288E+01
9.174580E+01
9.121888E+01
9.108069E+01
9.110511E+01
9.177079E+01
9.205390E+01
9.111299E+01
9.180198E+01
9.149467E+01
9.105732E+01
9.112862E+01
9.123651E+01
9.129699E+01
9.139403E+01
9.127415E+01
9.106437E+01
9.113725E+01
9.130178E+01
9.178786E+01
9.180245E+01
9.105544E+01
9.135378E+01
9.116628E+01
9.040371E+01
9.101761E+01
9.069104E+01
9.048320E+01
9.051623E+01
9.091417E+01
9.043521E+01
8.982806E+01
9.000456E+01
9.007106E+01
8.981954E+01
8.957491E+01
8.964875E+01
8.961688E+01
8.935720E+01
8.926969E+01
8.909408E+01
8.910504E+01
8.891045E+01
8.869645E+01
8.872722E+01
8.901885E+01
8.873079E+01
8.853514E+01
8.852030E+01
8.774590E+01
8.875503E+01
8.846203E+01
8.856328E+01
8.876174E+01
8.841745E+01
8.855075E+01
8.819488E+01
8.909705E+01
8.845282E+01
8.925387E+01
8.927993E+01
8.742080E+01
8.664064E+01
8.375344E+01
8.163008E+01
7.896001E+01
7.782635E+01
7.603766E+01
7.571608E+01
7.353715E+01
7.501588E+01
8.292143E+01
7.617874E+01
7.787948E+01
8.140188E+01
7.953225E+01
8.130095E+01
8.183579E+01
7.973438E+01
8.835022E+01
8.269706E+01
8.333990E+01
8.276879E+01
8.756558E+01
8.001825E+01
8.771808E+01
9.565590E+01
9.614515E+01
9.927611E+01
7.832233E+01
7.022975E+01
7.906805E+01
1.191285E+02
1.522360E+02
-1.671021E+02
7.332942E+01
1.110744E+02
9.392735E+01
1.222524E+02
1.125208E+02
1.061095E+02
9.422192E+01
7.045930E+01
1.059104E+02
1.055063E+02
1.193476E+02
1.173318E+02
1.205240E+02
1.140612E+03
2.128882E+01
-1.029754E+02
1.074005E+02
-1.032419E+02
-2.039127E+03
-1.946618E+03
6.666291E+02
-7.784269E+00
1.166771E+02
8.918152E+01
1.172451E+02
8.275562E+01
9.149447E+01
8.881398E+01
8.406532E+01
7.818508E+01
7.874504E+01
7.675374E+01
7.852822E+01
7.708188E+01
7.604110E+01
7.755355E+01
7.263664E+01
7.547770E+01
7.389263E+01
7.712691E+01
7.967210E+01
7.996378E+01
7.922376E+01
8.281895E+01
8.447566E+01
8.697750E+01
8.776752E+01
8.858856E+01
8.872192E+01
8.850208E+01
8.913646E+01
8.837500E+01
8.887142E+01
8.906064E+01
8.944916E+01
8.887853E+01
8.875679E+01
8.906332E+01
8.900630E+01
8.911653E+01
8.922727E+01
8.893768E+01
8.911768E+01
8.933320E+01
8.932793E+01
8.947732E+01
8.912877E+01
8.938764E+01
8.957972E+01
8.962542E+01
9.002899E+01
9.018744E+01
9.033965E+01
9.046365E+01
9.073446E+01
9.094792E+01
9.062253E+01
9.098446E+01
9.075433E+01
9.138486E+01
9.171771E+01
9.201712E+01
9.178175E+01
9.154167E+01
9.193391E+01
9.212076E+01
9.275841E+01
9.209929E+01
9.202677E+01
9.167650E+01
9.157652E+01
9.207679E+01
9.144884E+01
9.190691E+01
9.169679E+01
9.155154E+01
9.187865E+01
9.183108E+01
9.168461E+01
9.203473E+01
9.203096E+01
9.187644E+01
9.166690E+01
9.139886E+01
9.178755E+01
9.240460E+01
9.204379E+01
9.198744E+01
9.118447E+01
9.161433E+01
9.178748E+01
9.216421E+01
9.201312E+01
9.142655E+01
9.200591E+01
9.139931E+01
9.089566E+01
9.107358E+01
9.128058E+01
9.145567E+01
9.130638E+01
9.119167E+01
9.140915E+01
9.132495E+01
9.141768E+01
9.204528E+01
9.148262E+01
9.094786E+01
9.108222E+01
9.108523E+01
9.084114E+01
9.128762E+01
9.104449E+01
9.068710E+01
9.036440E+01
9.063972E+01
9.040411E+01
9.015759E+01
9.008065E+01
8.983058E+01
8.982864E+01
8.997193E+01
8.951976E+01
8.954225E+01
8.926067E+01
8.912993E+01
8.912643E+01
8.908638E+01
8.869754E+01
8.870697E+01
8.880527E+01
8.883285E+01
8.871378E+01
8.850458E+01
8.857996E+01
8.820586E+01
8.870886E+01
8.809678E+01
8.817331E+01
8.879715E+01
8.850828E+01
8.869941E+01
8.871040E+01
8.868133E+01
8.876298E+01
8.911975E+01
8.878052E+01
8.728769E+01
8.629841E+01
8.350772E+01
8.231821E+01
7.951649E+01
7.902934E+01
7.975837E+01
7.750995E+01
7.304095E+01
8.024150E+01
7.331673E+01
7.674647E+01
7.512921E+01
7.246575E+01
7.693469E+01
8.395940E+01
7.869189E+01
8.382118E+01
7.999373E+01
8.218260E+01
8.683167E+01
8.151120E+01
8.642819E+01
8.510940E+01
8.842342E+01
8.697991E+01
8.859617E+01
8.686191E+01
7.938119E+01
1.051151E+02
1.043015E+02
1.445195E+02
1.325108E+02
2.002988E+02
1.109854E+02
6.869564E+02
1.523797E+02
1.597809E+02
1.145714E+02
9.711024E+01
8.600197E+01
2.669106E+02
1.291849E+02
1.239209E+02
1.222569E+02
1.034882E+02
1.071540E+02
1.112246E+02
1.078141E+02
-4.868625E+01
7.782178E+01
1.028236E+01
5.287037E+01
2.879753E+02
1.430250E+02
8.885647E+01
9.644724E+01
2.207012E+01
1.916984E+02
3.892178E+01
1.103654E+02
5.851309E+01
7.540009E+01
8.323093E+01
7.333657E+01
7.089376E+01
6.872775E+01
7.588007E+01
7.378859E+01
7.528356E+01
6.847454E+01
7.550224E+01
7.594855E+01
7.652415E+01
7.686156E+01
7.830815E+01
7.932882E+01
8.131940E+01
8.288548E+01
8.508495E+01
8.719678E+01
8.858158E+01
8.884715E+01
8.921283E+01
8.921934E+01
8.841369E+01
8.893570E+01
8.900854E+01
8.923563E+01
8.870636E+01
8.885843E+01
8.906931E+01
8.890157E+01
8.892704E+01
8.902476E+01
8.901074E+01
8.905216E+01
8.916574E+01
8.941267E+01
8.947553E+01
8.933943E+01
8.920635E+01
8.949976E+01
8.973359E+01
8.995018E+01
8.988079E+01
9.055956E+01
9.052002E+01
9.112465E+01
9.075963E+01
9.063248E+01
9.142408E+01
9.082974E+01
9.116812E+01
9.153525E+01
9.273948E+01
9.190034E+01
9.153433E+01
9.200733E+01
9.189670E+01
9.247279E+01
9.180623E+01
9.177146E+01
9.212104E+01
9.166552E+01
9.259324E+01
9.137191E+01
9.196299E+01
9.190383E+01
9.178735E+01
9.176985E+01
9.183967E+01
9.102005E+01
9.191671E+01
9.212240E+01
9.182524E+01
9.151998E+01
9.132433E+01
9.186618E+01
9.250181E+01
9.234330E+01
9.205907E+01
9.136469E+01
9.195050E+01
9.206555E+01
9.155123E+01
9.232208E+01
9.145094E+01
9.222865E+01
9.180465E+01
9.133454E+01
9.112105E+01
9.134021E+01
9.165231E+01
9.122683E+01
9.113173E+01
9.177429E+01
9.146613E+01
9.141210E+01
9.207837E+01
9.158422E+01
9.094313E+01
9.123004E+01
9.089614E+01
9.101293E+01
9.106257E+01
9.127063E+01
9.049565E+01
9.059728E+01
9.075742E+01
9.053804E+01
9.030701E+01
9.015127E+01
8.989854E+01
8.994576E+01
9.001668E+01
8.948629E+01
8.955520E+01
8.913630E+01
8.894339E+01
8.921079E+01
8.914504E+01
8.876139E+01
8.873081E+01
8.878743E+01
8.887032E+01
8.860773E+01
8.861636E+01
8.834034E+01
8.860183E+01
8.847432E+01
8.847928E+01
8.850309E+01
8.866345E+01
8.839873E+01
8.877697E+01
8.890834E+01
8.928013E+01
8.959083E+01
8.939553E+01
8.842100E+01
8.745250E+01
8.641773E+01
8.228868E+01
8.132333E+01
7.885055E+01
7.879552E+01
7.860369E+01
8.012551E+01
7.681047E+01
7.891476E+01
7.745819E+01
7.747622E+01
7.332968E+01
7.691082E+01
8.225550E+01
8.326526E+01
7.758509E+01
7.966623E+01
7.924297E+01
7.636998E+01
7.595057E+01
8.270695E+01
8.579485E+01
8.439075E+01
8.510538E+01
8.829006E+01
7.320574E+01
7.028137E+01
9.227210E+01
9.454748E+01
9.827355E+01
9.511211E+01
1.201922E+02
2.188155E+02
2.625811E+02
4.206009E+02
1.115502E+02
1.083921E+02
1.022508E+02
9.994988E+01
1.003443E+02
9.991278E+01
9.088926E+01
8.315511E+01
1.884956E+02
8.245462E+01
1.128452E+02
2.624858E+01
6.602997E+01
4.815169E+01
4.114517E+02
1.287189E+02
-2.136271E+02
3.134608E+02
-1.243643E+01
-4.367679E+02
6.766109E+01
5.102013E+01
-6.637974E+01
9.760830E+01
8.371737E+01
5.996711E+01
8.376957E+01
8.045874E+01
8.424621E+01
8.245907E+01
8.706488E+01
8.058123E+01
7.868410E+01
7.071174E+01
7.331133E+01
7.672704E+01
7.959700E+01
7.558060E+01
7.699574E+01
7.643154E+01
7.988220E+01
8.216545E+01
8.383973E+01
8.544165E+01
8.787094E+01
8.919483E+01
8.911844E+01
8.941671E+01
8.878579E+01
8.902099E+01
8.870030E+01
8.887411E+01
8.910551E+01
8.871325E+01
8.892821E+01
8.873248E+01
8.866046E+01
8.890562E+01
8.879579E+01
8.928414E+01
8.929088E+01
8.916347E+01
8.921777E+01
8.927936E+01
8.936270E+01
8.937870E+01
8.955620E+01
8.956691E+01
8.961294E+01
8.988063E+01
9.029597E+01
9.035677E+01
9.087614E+01
9.063666E+01
9.053959E+01
9.154767E+01
9.156744E+01
9.122831E+01
9.174046E+01
9.245328E+01
9.189736E+01
9.133003E+01
9.171983E+01
9.160026E+01
9.191375E+01
9.179515E+01
9.172504E+01
9.220933E+01
9.170777E+01
9.242695E+01
9.195066E+01
9.189875E+01
9.196712E+01
9.200531E+01
9.215590E+01
9.177257E+01
9.091332E+01
9.167554E+01
9.206456E+01
9.198151E+01
9.196622E+01
9.167635E+01
9.206369E+01
9.239108E+01
9.233825E+01
9.197585E+01
9.146449E+01
9.201636E+01
9.157614E+01
9.145916E+01
9.228100E+01
9.163088E+01
9.194999E+01
9.158670E+01
9.131683E+01
9.104535E+01
9.137617E+01
9.198090E+01
9.137091E+01
9.151529E+01
9.198220E+01
9.154141E+01
9.102679E+01
9.190746E+01
9.168087E+01
9.120820E+01
9.143046E+01
9.105433E+01
9.092493E+01
9.098362E+01
9.135308E+01
9.075592E+01
9.067714E+01
9.074364E+01
9.060357E+01
9.022042E+01
8.984077E+01
9.001683E+01
9.024031E+01
8.998760E+01
8.970956E+01
8.959754E+01
8.928495E+01
8.897744E+01
8.924358E+01
8.923995E+01
8.871773E+01
8.869977E+01
8.875697E+01
8.900326E+01
8.842422E+01
8.865127E+01
8.855596E+01
8.853724E+01
8.854315E+01
8.850741E+01
8.865417E+01
8.833340E+01
8.800788E+01
8.823290E+01
8.858640E+01
8.878380E+01
8.851988E+01
8.886266E+01
8.855273E+01
8.820702E+01
8.619188E+01
8.385621E+01
8.209734E+01
7.916157E+01
7.896684E+01
7.688735E+01
7.977809E+01
7.837718E+01
8.185657E+01
7.867073E+01
7.665342E+01
7.551380E+01
7.686729E+01
7.608390E+01
7.674400E+01
8.111477E+01
8.091022E+01
8.721628E+01
8.431395E+01
8.629934E+01
8.909565E+01
8.658980E+01
8.433389E+01
8.064280E+01
9.272279E+01
9.341538E+01
1.414470E+02
1.051807E+02
7.334667E+01
9.659696E+01
1.036675E+02
1.247236E+02
1.349520E+02
1.192683E+02
1.034633E+02
1.232341E+02
2.661725E+01
2.757299E+02
3.958457E+02
-8.443512E+01
1.002837E+02
9.637401E+01
9.215796E+01
3.097513E+03
1.414946E+02
-5.163438E+01
1.234571E+02
2.029180E+02
-7.546332E+02
2.782138E+01
5.551286E+01
7.288715E+01
3.033874E+02
-6.163689E+01
-3.651090E+02
8.745668E+01
-2.807864E+02
5.156180E+01
9.889124E+01
8.351122E+01
9.229056E+01
8.339631E+01
7.870727E+01
7.936648E+01
7.883570E+01
9.415749E+01
7.588371E+01
7.662560E+01
7.658743E+01
7.391106E+01
7.727649E+01
7.765502E+01
7.856557E+01
7.743358E+01
7.628634E+01
7.994250E+01
8.149505E+01
8.351493E+01
8.575474E+01
8.824790E+01
8.902565E+01
8.990536E+01
9.004550E+01
8.919283E+01
8.898942E+01
8.869275E+01
8.895263E+01
8.897573E+01
8.872340E+01
8.875300E+01
8.883415E+01
8.881062E+01
8.914897E+01
8.915170E+01
8.929352E+01
8.933049E+01
8.901113E+01
8.920927E+01
8.924646E+01
8.923004E+01
8.948781E+01
8.951583E+01
8.967815E+01
8.962720E+01
8.983256E+01
9.021414E+01
9.016639E+01
9.073523E+01
9.066679E+01
9.006349E+01
9.150286E+01
9.176985E+01
9.130826E+01
9.175050E+01
9.228270E+01
9.174873E+01
9.089992E+01
9.156340E+01
9.136872E+01
9.210190E+01
9.179016E+01
9.174739E+01
9.222334E+01
9.145695E+01
9.246766E+01
9.204159E+01
9.200807E+01
9.216224E+01
9.202828E+01
9.218238E+01
9.198416E+01
9.155996E+01
9.176293E+01
9.199660E+01
9.182519E+01
9.185039E+01
9.186685E+01
9.194193E+01
9.209458E+01
9.189883E+01
9.216109E+01
9.177851E+01
9.174501E+01
9.157120E+01
9.178565E+01
9.252771E+01
9.192923E+01
9.169631E+01
9.156063E+01
9.127456E+01
9.092353E+01
9.150784E+01
9.218687E+01
9.157438E+01
9.124588E+01
9.181252E+01
9.160583E+01
9.108080E+01
9.151917E+01
9.149980E+01
9.158077E+01
9.142942E+01
9.128580E+01
9.114101E+01
9.107270E+01
9.106016E+01
9.072279E+01
9.061981E+01
9.052807E+01
9.035694E+01
9.014837E+01
9.012615E+01
9.007707E+01
9.020457E+01
8.966279E+01
8.995274E+01
8.985518E+01
8.954970E+01
8.933982E+01
8.922739E+01
8.919961E+01
8.900401E+01
8.900545E+01
8.892486E+01
8.913332E+01
8.854184E+01
8.867381E+01
8.875616E+01
8.873692E+01
8.903702E+01
8.852500E+01
8.876359E+01
8.886571E+01
8.845197E+01
8.869397E+01
8.881955E+01
8.796452E+01
8.893558E+01
8.914252E+01
8.850607E+01
8.715665E+01
8.651001E+01
8.453047E+01
8.414030E+01
7.994805E+01
7.999584E+01
7.959868E+01
8.237105E+01
7.987805E+01
7.880385E+01
7.354612E+01
7.845163E+01
7.765030E+01
7.922377E+01
7.581130E+01
7.274052E+01
8.157037E+01
8.431414E+01
9.386858E+01
8.638473E+01
8.560159E+01
9.250180E+01
9.991693E+01
8.584406E+01
8.170255E+01
9.943913E+01
9.714486E+01
1.116867E+02
1.089872E+02
6.259970E+01
4.190627E+02
7.141057E+02
1.092057E+02
-7.165764E+01
4.191439E+02
3.198444E+01
-2.289092E+00
5.048082E+01
3.051125E+01
1.476010E+02
-6.959419E+02
1.248179E+02
8.720959E+01
9.157308E+01
1.044511E+02
4.037104E+01
1.391390E+02
1.187811E+02
5.577587E+01
7.438395E+01
8.258429E+01
7.968973E+01
9.453585E+01
3.516561E+02
1.311915E+02
1.108427E+02
8.509766E+01
9.966650E+01
7.411908E+01
8.653483E+01
7.875583E+01
7.811079E+01
7.054242E+01
7.428934E+01
7.877311E+01
7.802590E+01
8.177400E+01
7.315879E+01
7.888407E+01
7.660062E+01
7.645853E+01
7.499536E+01
7.764160E+01
7.438985E+01
7.461852E+01
7.744321E+01
8.103980E+01
8.266164E+01
8.370984E+01
8.544694E+01
8.686592E+01
8.854645E+01
8.924384E+01
8.912488E+01
8.899672E+01
8.941600E+01
8.879618E+01
8.896308E+01
8.892655E+01
8.889736E+01
8.912155E+01
8.927387E+01
8.893148E+01
8.912889E+01
8.926489E+01
8.925633E+01
8.892995E+01
8.905590E+01
8.961014E+01
8.935162E+01
8.932884E+01
8.972912E+01
8.957133E+01
8.945785E+01
8.961276E+01
8.964023E+01
9.050178E+01
9.027801E+01
9.043856E+01
9.065109E+01
9.039343E+01
9.121896E+01
9.156232E+01
9.146965E+01
9.154006E+01
9.183307E+01
9.168610E+01
9.106221E+01
9.139461E+01
9.178679E+01
9.212600E+01
9.151501E+01
9.165215E+01
9.212848E+01
9.175064E+01
9.229774E+01
9.256773E+01
9.183503E+01
9.198244E+01
9.188865E+01
9.201472E+01
9.205105E+01
9.180997E+01
9.199003E+01
9.214214E+01
9.204753E+01
9.186022E+01
9.212730E+01
9.196209E+01
9.192338E+01
9.171573E+01
9.213809E+01
9.154791E+01
9.160407E+01
9.142419E+01
9.166653E+01
9.243116E+01
9.183597E+01
9.181274E+01
9.163263E+01
9.128606E+01
9.121901E+01
9.150941E+01
9.208980E+01
9.174730E+01
9.151689E+01
9.151772E+01
9.132799E+01
9.110895E+01
9.112284E+01
9.123850E+01
9.186915E+01
9.172729E+01
9.160598E+01
9.125870E+01
9.096054E+01
9.075878E+01
9.080070E+01
9.061573E+01
9.037602E+01
9.010637E+01
9.034696E+01
9.024508E+01
8.993008E+01
8.983543E+01
8.958549E+01
8.983774E+01
8.976400E+01
8.972440E+01
8.948482E+01
8.909598E+01
8.898166E+01
8.873666E+01
8.890469E+01
8.894077E+01
8.906507E+01
8.889951E+01
8.866504E+01
8.833017E+01
8.867044E+01
8.898685E+01
8.840153E+01
8.821375E+01
8.853313E+01
8.873572E+01
8.902882E+01
8.830674E+01
8.886410E+01
8.887808E+01
8.881674E+01
8.799615E+01
8.785641E+01
8.592762E+01
8.484727E+01
8.275159E+01
8.139860E+01
7.919709E+01
8.010191E+01
7.781696E+01
7.686327E+01
7.777695E+01
7.599480E+01
7.108091E+01
7.278934E+01
7.585662E+01
7.678242E+01
7.646202E+01
8.396395E+01
8.288109E+01
9.048347E+01
8.347066E+01
8.773179E+01
8.988541E+01
9.118380E+01
9.080292E+01
8.849301E+01
9.312653E+01
1.073339E+02
1.032917E+02
1.067958E+02
1.343225E+02
4.930329E+01
-8.817121E+01
9.344967E+01
4.050347E+01
8.841629E+01
1.136185E+02
1.235629E+02
-8.610949E+01
-4.727143E+00
2.132052E+01
-4.352768E+01
1.051015E+02
1.502526E+02
2.122248E+02
9.511330E+01
5.351231E+01
6.385908E+01
5.985951E+02
9.681816E+01
3.942867E+01
2.005679E+02
-8.180762E+01
-9.283645E+01
-4.228671E+00
1.667139E+02
1.561897E+01
7.767856E+02
9.903186E+01
8.705337E+01
8.547551E+01
8.628068E+01
8.418317E+01
7.879798E+01
7.907444E+01
7.944434E+01
7.133648E+01
7.376592E+01
6.371665E+01
7.042080E+01
7.498322E+01
7.833857E+01
7.779907E+01
7.881998E+01
7.515818E+01
7.390332E+01
7.631529E+01
7.998538E+01
8.278636E+01
8.438376E+01
8.534106E+01
8.699859E+01
8.889542E+01
8.922761E+01
8.897188E+01
8.938918E+01
8.915832E+01
8.908884E+01
8.902593E+01
8.936673E+01
8.889117E+01
8.940120E+01
8.921942E+01
8.877559E+01
8.916974E+01
8.946539E+01
8.934348E+01
8.904108E+01
8.928298E+01
8.944926E+01
8.935464E+01
8.926440E+01
8.970738E+01
8.952291E+01
8.939011E+01
8.988189E+01
8.977921E+01
9.045026E+01
9.052749E+01
9.036260E+01
9.077395E+01
9.080847E+01
9.108665E+01
9.124041E+01
9.146886E+01
9.138485E+01
9.147810E+01
9.184492E+01
9.168638E+01
9.162731E+01
9.173513E+01
9.168243E+01
9.122319E+01
9.135081E+01
9.195071E+01
9.181947E+01
9.200023E+01
9.226509E+01
9.186022E+01
9.201229E+01
9.166462E+01
9.163947E+01
9.187677E+01
9.195395E+01
9.202239E+01
9.211537E+01
9.227931E+01
9.191860E+01
9.206977E+01
9.214195E+01
9.162629E+01
9.173095E+01
9.191898E+01
9.160286E+01
9.140023E+01
9.134295E+01
9.185550E+01
9.233944E+01
9.130719E+01
9.140090E+01
9.185531E+01
9.150679E+01
9.164537E+01
9.151440E+01
9.201314E+01
9.178112E+01
9.168403E+01
9.148292E+01
9.121251E+01
9.119580E+01
9.115418E+01
9.108911E+01
9.192377E+01
9.167126E+01
9.150662E+01
9.128596E+01
9.128821E+01
9.100141E+01
9.071210E+01
9.066265E+01
9.050619E+01
9.008985E+01
9.048018E+01
9.022814E+01
9.004830E+01
8.996735E+01
8.952188E+01
8.954515E+01
8.972275E+01
8.958929E+01
8.921768E+01
8.921192E+01
8.910537E+01
8.885596E+01
8.893177E+01
8.898561E+01
8.870234E+01
8.869490E+01
8.852919E+01
8.809526E+01
8.843136E+01
8.857138E+01
8.848530E+01
8.826550E+01
8.852139E+01
8.863730E+01
8.862366E+01
8.846754E+01
8.862537E+01
8.875361E+01
8.847596E+01
8.828614E+01
8.748864E+01
8.479865E+01
8.310097E+01
8.254020E+01
8.129721E+01
7.927458E+01
7.935725E+01
7.560196E+01
7.596007E+01
7.643032E+01
7.584245E+01
7.683365E+01
7.209727E+01
7.722893E+01
7.964576E+01
7.601549E+01
7.418122E+01
7.229014E+01
7.828133E+01
7.474491E+01
8.072923E+01
8.547785E+01
8.482313E+01
9.114510E+01
7.602594E+01
9.949956E+01
1.531669E+02
1.447195E+02
1.242910E+02
1.512607E+02
1.177751E+02
1.265071E+02
6.047105E+01
1.265110E+01
1.131512E+02
-7.916674E+02
-4.944592E+01
3.450831E+00
3.704655E+02
1.305636E+02
1.245162E+02
1.913336E+02
-2.555616E+03
-2.237718E+03
1.352837E+02
1.578219E+02
5.776777E+01
-3.410943E+01
9.616638E-01
3.523927E+01
4.011946E+01
8.525426E+02
4.828484E+01
5.442293E+01
7.082741E+01
6.187977E+01
2.780893E+03
1.187926E+02
1.001700E+02
1.086879E+02
9.704607E+01
9.719338E+01
8.976963E+01
8.407391E+01
8.069878E+01
7.695311E+01
7.606414E+01
5.344936E+01
5.060514E+01
7.572074E+01
7.156826E+01
7.296652E+01
7.403045E+01
7.793618E+01
7.481146E+01
7.330518E+01
7.807369E+01
8.125299E+01
8.352823E+01
8.601230E+01
8.767574E+01
8.853097E+01
8.969847E+01
8.884525E+01
9.004572E+01
8.908417E+01
8.936788E+01
8.911252E+01
8.910115E+01
8.939776E+01
8.920596E+01
8.913282E+01
8.871932E+01
8.931426E+01
8.951247E+01
8.924393E+01
8.915707E+01
8.933156E+01
8.932228E+01
8.951730E+01
8.942964E+01
8.963341E+01
8.973954E+01
8.946837E+01
8.984881E+01
8.965982E+01
9.025040E+01
9.054304E+01
9.055571E+01
9.100880E+01
9.101439E+01
9.130677E+01
9.133578E+01
9.111398E+01
9.141658E+01
9.125106E+01
9.154863E+01
9.193585E+01
9.172863E+01
9.165564E+01
9.152719E+01
9.155477E+01
9.144372E+01
9.173680E+01
9.185774E+01
9.179619E+01
9.215887E+01
9.185716E+01
9.194228E+01
9.155976E+01
9.176109E+01
9.173849E+01
9.197952E+01
9.187696E+01
9.205116E+01
9.227232E+01
9.177291E+01
9.184956E+01
9.187056E+01
9.188601E+01
9.196355E+01
9.174688E+01
9.143900E+01
9.135459E+01
9.151543E+01
9.189041E+01
9.213084E+01
9.128810E+01
9.114785E+01
9.178267E+01
9.199219E+01
9.144484E+01
9.143763E+01
9.135917E+01
9.171601E+01
9.149717E+01
9.126288E+01
9.123480E+01
9.150228E+01
9.131425E+01
9.131699E+01
9.200733E+01
9.200030E+01
9.140735E+01
9.131326E+01
9.146696E+01
9.085994E+01
9.075307E+01
9.024195E+01
9.050300E+01
9.037219E+01
9.053062E+01
9.006001E+01
9.014887E+01
9.008151E+01
8.970355E+01
8.961776E+01
8.979312E+01
8.946921E+01
8.906469E+01
8.918496E+01
8.916957E+01
8.914229E+01
8.892033E+01
8.905961E+01
8.876153E+01
8.844892E+01
8.833822E+01
8.791728E+01
8.864882E+01
8.838577E+01
8.875990E+01
8.829840E+01
8.858872E+01
8.852765E+01
8.867883E+01
8.914132E+01
8.879381E+01
8.802542E+01
8.828619E+01
8.784416E+01
8.652346E+01
8.554922E+01
8.226495E+01
8.123154E+01
8.120468E+01
8.054531E+01
7.734937E+01
7.605683E+01
7.789837E+01
7.551547E+01
7.078017E+01
6.984241E+01
7.544700E+01
7.650288E+01
7.228154E+01
7.762079E+01
7.406986E+01
7.490513E+01
8.155347E+01
7.939818E+01
8.234819E+01
8.164747E+01
8.864333E+01
7.920836E+01
8.013518E+01
4.501126E+02
1.281190E+02
1.279610E+02
1.190923E+02
1.317892E+02
1.614880E+02
2.475121E+01
1.357672E+02
-8.116982E+01
-4.993437E+01
-2.369553E+02
-1.438383E+02
3.912547E+02
1.178883E+02
1.144780E+02
1.141165E+02
1.196480E+02
1.042128E+02
9.926131E+01
4.777523E+01
4.206501E+01
9.601946E+01
1.027117E+02
2.174608E+02
2.670250E+02
2.973403E+01
5.659990E+00
2.588502E+01
6.649055E+01
5.689528E+01
4.149856E+01
4.764897E+01
9.238516E+01
9.611170E+01
8.976687E+01
1.139483E+02
8.845338E+01
8.900067E+01
8.883186E+01
8.544883E+01
7.789301E+01
7.644700E+01
5.176089E+01
5.160395E+01
7.172967E+01
7.324064E+01
7.125985E+01
7.111350E+01
7.271528E+01
7.747824E+01
7.724756E+01
7.905661E+01
8.119274E+01
8.403274E+01
8.577134E+01
8.755697E+01
8.927343E+01
8.965500E+01
8.965258E+01
8.934906E+01
8.894213E+01
8.982299E+01
8.903722E+01
8.883028E+01
8.913576E+01
8.890765E+01
8.900740E+01
8.895551E+01
8.922320E+01
8.897680E+01
8.931121E+01
8.901958E+01
8.918096E+01
8.923217E+01
8.945415E+01
8.957970E+01
8.972950E+01
8.974108E+01
8.955349E+01
8.990501E+01
8.963173E+01
8.982955E+01
8.998733E+01
9.043190E+01
9.112998E+01
9.100954E+01
9.119160E+01
9.074652E+01
9.130662E+01
9.145231E+01
9.090149E+01
9.158634E+01
9.141351E+01
9.182526E+01
9.141834E+01
9.152873E+01
9.143886E+01
9.179364E+01
9.195066E+01
9.206774E+01
9.201050E+01
9.161574E+01
9.199321E+01
9.218401E+01
9.171835E+01
9.141037E+01
9.200255E+01
9.158937E+01
9.204600E+01
9.218639E+01
9.229557E+01
9.149851E+01
9.149653E+01
9.190408E+01
9.214658E+01
9.219632E+01
9.136343E+01
9.212000E+01
9.144793E+01
9.161588E+01
9.224990E+01
9.196764E+01
9.129533E+01
9.139978E+01
9.205480E+01
9.166152E+01
9.157994E+01
9.103532E+01
9.121092E+01
9.149875E+01
9.154037E+01
9.114592E+01
9.109283E+01
9.127867E+01
9.125948E+01
9.115698E+01
9.213754E+01
9.179945E+01
9.186740E+01
9.113057E+01
9.088785E+01
9.076406E+01
9.063406E+01
9.029587E+01
9.033610E+01
9.048440E+01
9.022080E+01
9.021386E+01
8.996339E+01
9.011470E+01
8.998071E+01
8.947500E+01
8.984472E+01
8.909639E+01
8.924564E+01
8.900889E+01
8.895556E+01
8.908005E+01
8.878982E+01
8.899681E+01
8.852241E+01
8.857063E+01
8.868149E+01
8.858023E+01
8.861516E+01
8.848345E+01
8.841777E+01
8.823121E+01
8.814065E+01
8.837912E+01
8.914101E+01
8.866417E+01
8.922940E+01
8.867324E+01
8.810929E+01
8.813590E+01
8.799018E+01
8.578417E+01
8.442703E+01
8.261034E+01
8.020830E+01
7.862229E+01
7.800844E+01
7.602831E+01
7.619520E+01
7.336554E+01
7.567231E+01
7.217332E+01
7.370185E+01
7.560547E+01
7.791835E+01
7.804741E+01
7.978167E+01
8.426205E+01
8.824863E+01
7.821593E+01
8.464435E+01
8.443117E+01
9.167316E+01
9.274074E+01
8.836897E+01
1.302968E+02
1.084064E+02
1.124299E+02
-4.987167E+01
1.738928E+02
-6.709960E+00
-1.433253E+02
1.225278E+02
1.870801E+02
3.234569E+04
1.089348E+02
1.180911E+02
8.828008E+02
1.851944E+02
-9.771131E+02
1.123055E+02
1.900777E+02
6.885323E+01
-3.155181E+02
2.098692E+01
1.208416E+02
3.815270E+01
7.054091E+01
-3.645535E+04
-5.927669E+02
6.885070E+01
7.186495E+01
7.547863E+01
1.420745E+02
1.200283E+01
5.970073E+01
1.179474E+02
9.935108E+01
1.290671E+02
1.157156E+02
9.541391E+01
8.820279E+01
8.775455E+01
9.783495E+01
8.469961E+01
8.430298E+01
8.421758E+01
6.559750E+01
6.541146E+01
6.666865E+01
7.458921E+01
6.942955E+01
6.981433E+01
7.227710E+01
7.769841E+01
7.824777E+01
7.840124E+01
8.172108E+01
8.392062E+01
8.569544E+01
8.785881E+01
8.949020E+01
8.979709E+01
8.943802E+01
8.937237E+01
8.876947E+01
8.957659E+01
8.905866E+01
8.858880E+01
8.901178E+01
8.891283E+01
8.935148E+01
8.893984E+01
8.909533E+01
8.888795E+01
8.913155E+01
8.905620E+01
8.908993E+01
8.911781E+01
8.934781E+01
8.927778E+01
8.972434E+01
8.932854E+01
8.969902E+01
8.981270E+01
8.955372E+01
8.982506E+01
8.987308E+01
9.034313E+01
9.142735E+01
9.117842E+01
9.122487E+01
9.052359E+01
9.124267E+01
9.132558E+01
9.099958E+01
9.173851E+01
9.139997E+01
9.171654E+01
9.153367E+01
9.145147E+01
9.148493E+01
9.214859E+01
9.211177E+01
9.232208E+01
9.195702E+01
9.182414E+01
9.183554E+01
9.181920E+01
9.143849E+01
9.148973E+01
9.181205E+01
9.171548E+01
9.230729E+01
9.210006E+01
9.212396E+01
9.157332E+01
9.144602E+01
9.169828E+01
9.226248E+01
9.199742E+01
9.143610E+01
9.185582E+01
9.176512E+01
9.191439E+01
9.199014E+01
9.180387E+01
9.140173E+01
9.141909E+01
9.182846E+01
9.145188E+01
9.135097E+01
9.122042E+01
9.146526E+01
9.180578E+01
9.161192E+01
9.111262E+01
9.120304E+01
9.126656E+01
9.135908E+01
9.117649E+01
9.142337E+01
9.138738E+01
9.189294E+01
9.110945E+01
9.068689E+01
9.073060E+01
9.057190E+01
9.028354E+01
9.025908E+01
9.035018E+01
9.020147E+01
9.024095E+01
9.000096E+01
8.996459E+01
9.006061E+01
8.955872E+01
8.973255E+01
8.932145E+01
8.979717E+01
8.931792E+01
8.931172E+01
8.892853E+01
8.886767E+01
8.896431E+01
8.874035E+01
8.877521E+01
8.832055E+01
8.856221E+01
8.852255E+01
8.843304E+01
8.827441E+01
8.808681E+01
8.815814E+01
8.849343E+01
8.914281E+01
8.857272E+01
8.891998E+01
8.875302E+01
8.861599E+01
8.831965E+01
8.871156E+01
8.626759E+01
8.454711E+01
8.234528E+01
8.150737E+01
7.845833E+01
7.750896E+01
7.756111E+01
7.621482E+01
7.551741E+01
7.628517E+01
7.664979E+01
7.555188E+01
7.531981E+01
7.917739E+01
8.021655E+01
8.361035E+01
8.523272E+01
8.060207E+01
8.508920E+01
7.633720E+01
8.161549E+01
9.410033E+01
1.016263E+02
1.100311E+02
1.059331E+02
7.031992E+01
1.676553E+02
-5.217261E+01
-6.099498E+02
1.165001E+02
5.274201E+01
8.089437E+02
1.665504E+02
1.299223E+02
1.165596E+02
2.340239E+01
3.763897E+01
7.129385E+01
1.029418E+02
1.057682E+03
-2.803225E+02
3.387437E+02
3.595278E+02
4.077810E+01
-4.562145E+01
5.815776E+01
4.263194E+01
-1.062867E+01
3.881954E+02
-3.477543E+02
2.147920E+02
-9.747443E+00
6.232219E+01
6.486308E+01
1.518202E+02
1.702560E+02
1.782503E+02
1.247110E+02
1.068783E+02
7.376291E+01
9.180315E+01
8.268516E+01
8.908939E+01
8.208959E+01
7.444768E+01
7.597031E+01
6.985242E+01
7.026398E+01
6.950030E+01
7.286210E+01
7.123909E+01
7.459918E+01
7.699523E+01
7.809928E+01
7.798861E+01
8.041735E+01
8.219380E+01
8.483264E+01
8.490563E+01
8.743293E+01
8.901571E+01
8.907931E+01
8.946935E+01
8.968146E+01
8.950177E+01
8.924262E+01
8.885670E+01
8.834616E+01
8.903250E+01
8.881059E+01
8.887967E+01
8.911815E+01
8.906976E+01
8.894579E+01
8.904533E+01
8.883260E+01
8.893856E+01
8.910419E+01
8.931154E+01
8.929319E+01
8.967795E+01
8.946857E+01
8.983355E+01
8.969531E+01
8.980518E+01
8.992057E+01
9.009205E+01
9.045256E+01
9.083474E+01
9.135055E+01
9.084269E+01
9.045740E+01
9.105396E+01
9.160017E+01
9.105964E+01
9.147730E+01
9.131039E+01
9.158978E+01
9.146805E+01
9.125685E+01
9.158832E+01
9.190047E+01
9.187576E+01
9.200913E+01
9.228033E+01
9.259917E+01
9.182360E+01
9.139770E+01
9.112949E+01
9.162501E+01
9.191248E+01
9.171509E+01
9.248278E+01
9.242185E+01
9.230022E+01
9.172001E+01
9.174498E+01
9.196085E+01
9.201156E+01
9.193728E+01
9.158256E+01
9.180518E+01
9.173314E+01
9.128558E+01
9.189548E+01
9.141502E+01
9.203005E+01
9.123839E+01
9.155682E+01
9.146803E+01
9.086211E+01
9.123300E+01
9.174411E+01
9.181237E+01
9.136616E+01
9.095776E+01
9.149573E+01
9.114467E+01
9.164870E+01
9.148428E+01
9.155128E+01
9.083203E+01
9.161290E+01
9.123298E+01
9.057143E+01
9.069352E+01
9.050492E+01
9.056249E+01
9.037492E+01
9.037799E+01
9.005522E+01
9.023184E+01
9.025809E+01
8.958718E+01
8.973888E+01
8.985486E+01
8.966821E+01
8.970277E+01
8.960377E+01
8.924587E+01
8.917401E+01
8.884712E+01
8.888547E+01
8.855587E+01
8.844202E+01
8.873533E+01
8.870502E+01
8.868205E+01
8.847001E+01
8.849385E+01
8.823654E+01
8.784487E+01
8.814846E+01
8.862455E+01
8.875689E+01
8.870317E+01
8.917101E+01
8.884817E+01
8.862327E+01
8.829837E+01
8.778503E+01
8.567006E+01
8.314155E+01
8.223756E+01
8.231865E+01
8.017018E+01
7.729343E+01
7.823124E+01
7.494016E+01
7.896399E+01
7.772392E+01
7.902075E+01
7.904988E+01
8.093115E+01
8.429398E+01
7.317401E+01
7.915637E+01
8.495195E+01
7.994691E+01
8.024105E+01
8.597672E+01
8.760417E+01
8.771951E+01
9.706727E+01
3.441283E+02
5.788802E+02
1.710845E+02
-1.536478E+01
-2.321335E+00
1.541528E+03
-1.713156E+02
-1.302716E+02
4.907892E+02
-4.695018E+01
1.107823E+02
1.402580E+02
1.710360E+01
2.032817E+02
5.574191E+02
-2.910470E+02
1.020631E+02
-4.397516E+01
1.263676E+02
-6.746229E+02
3.726134E+01
4.441007E+01
7.912793E+01
-1.444750E+02
8.367965E+01
-2.432341E+01
2.028780E+02
1.893822E+02
7.217314E+01
5.734452E+01
1.381870E+02
1.080449E+02
1.352117E+02
1.033381E+02
9.893074E+01
9.321160E+01
8.497316E+01
8.699408E+01
8.656903E+01
9.053113E+01
8.156423E+01
8.296423E+01
7.765739E+01
6.747674E+01
7.899930E+01
7.037419E+01
7.383725E+01
7.557697E+01
7.666118E+01
7.731293E+01
7.717477E+01
7.703509E+01
7.875022E+01
8.116803E+01
8.361508E+01
8.461836E+01
8.690868E+01
8.838347E+01
8.919891E+01
8.976101E+01
8.957980E+01
8.924666E+01
8.889798E+01
8.935410E+01
8.886410E+01
8.905425E+01
8.922352E+01
8.869689E+01
8.917206E+01
8.925537E+01
8.930006E+01
8.918623E+01
8.914723E+01
8.910170E+01
8.908407E+01
8.942910E+01
8.916689E+01
8.938652E+01
8.945522E+01
8.964294E+01
8.947995E+01
8.966416E+01
9.000202E+01
9.028968E+01
9.057785E+01
9.055146E+01
9.132950E+01
9.085630E+01
9.043885E+01
9.107668E+01
9.156867E+01
9.084207E+01
9.141012E+01
9.150481E+01
9.159464E+01
9.152703E+01
9.141568E+01
9.183689E+01
9.209728E+01
9.196825E+01
9.170192E+01
9.202303E+01
9.278457E+01
9.239019E+01
9.128411E+01
9.098056E+01
9.162856E+01
9.233968E+01
9.188938E+01
9.250793E+01
9.237951E+01
9.189650E+01
9.201491E+01
9.207809E+01
9.193573E+01
9.196415E+01
9.156649E+01
9.165747E+01
9.195181E+01
9.138828E+01
9.109991E+01
9.182777E+01
9.160912E+01
9.230927E+01
9.127434E+01
9.153979E+01
9.151619E+01
9.110149E+01
9.125200E+01
9.150189E+01
9.169341E+01
9.125566E+01
9.108369E+01
9.131443E+01
9.079512E+01
9.170487E+01
9.158328E+01
9.162422E+01
9.079763E+01
9.145198E+01
9.119388E+01
9.072753E+01
9.054972E+01
9.052790E+01
9.074005E+01
9.062450E+01
9.053339E+01
8.996650E+01
9.001812E+01
9.019969E+01
8.968115E+01
8.952595E+01
8.947166E+01
8.944419E+01
8.947028E+01
8.899677E+01
8.934894E+01
8.898549E+01
8.887469E+01
8.883323E+01
8.876685E+01
8.862935E+01
8.863173E+01
8.865522E+01
8.828411E+01
8.833651E+01
8.827629E+01
8.869172E+01
8.819665E+01
8.834320E+01
8.892020E+01
8.907512E+01
8.877862E+01
8.915757E+01
8.902100E+01
8.881589E+01
8.846052E+01
8.833646E+01
8.637801E+01
8.494642E+01
8.416370E+01
8.306273E+01
8.265460E+01
7.897837E+01
7.581957E+01
7.807856E+01
7.842074E+01
7.749758E+01
7.788068E+01
7.622948E+01
7.968245E+01
7.934572E+01
8.172019E+01
8.193992E+01
8.251137E+01
9.093735E+01
8.917096E+01
9.210633E+01
9.412046E+01
9.008660E+01
1.033690E+02
1.021758E+02
1.082522E+02
9.917673E+01
1.097311E+02
1.162878E+02
1.389138E+03
1.997653E+02
2.226320E+01
6.079241E+03
1.289210E+02
1.194137E+02
3.346594E+02
-2.546614E+02
3.160293E+01
9.359086E+00
7.445437E+00
-7.051874E+02
2.735667E+01
2.080694E+02
2.823416E+02
3.055316E+02
5.820948E+01
1.418202E+02
1.006228E+02
1.307190E+02
-8.956270E+01
-5.635401E+01
1.449062E+02
1.136577E+02
-3.016505E+01
1.481484E+02
1.380009E+02
1.104049E+02
1.204351E+02
1.072334E+02
1.008401E+02
1.060236E+02
8.694895E+01
8.397555E+01
8.874805E+01
7.758848E+01
8.171782E+01
8.017222E+01
7.788536E+01
7.911507E+01
7.490219E+01
7.452988E+01
7.469765E+01
7.689298E+01
7.732700E+01
7.829374E+01
7.875340E+01
7.657985E+01
8.019947E+01
8.301342E+01
8.537742E+01
8.646722E+01
8.829918E+01
8.921340E+01
8.945271E+01
9.014459E+01
8.905164E+01
8.925601E+01
8.917892E+01
8.885316E+01
8.890578E+01
8.911907E+01
8.915543E+01
8.905567E+01
8.896748E+01
8.903693E+01
8.928933E+01
8.914274E+01
8.912043E+01
8.925485E+01
8.936345E+01
8.929637E+01
8.946198E+01
8.964214E+01
8.980943E+01
8.981602E+01
8.983039E+01
8.994891E+01
9.051600E+01
9.079762E+01
9.081033E+01
9.135911E+01
9.065349E+01
9.065805E+01
9.113080E+01
9.139658E+01
9.103213E+01
9.128675E+01
9.131775E+01
9.141410E+01
9.169142E+01
9.167081E+01
9.179566E+01
9.237229E+01
9.226279E+01
9.170966E+01
9.100820E+01
9.242969E+01
9.255725E+01
9.167819E+01
9.112259E+01
9.179082E+01
9.224871E+01
9.195290E+01
9.245862E+01
9.182653E+01
9.151462E+01
9.230200E+01
9.230633E+01
9.196755E+01
9.209537E+01
9.205301E+01
9.188279E+01
9.172335E+01
9.156388E+01
9.128470E+01
9.184638E+01
9.181277E+01
9.180666E+01
9.144834E+01
9.155848E+01
9.170823E+01
9.151320E+01
9.143601E+01
9.075943E+01
9.149726E+01
9.118448E+01
9.112313E+01
9.123497E+01
9.113922E+01
9.140365E+01
9.158062E+01
9.149046E+01
9.096763E+01
9.114707E+01
9.129951E+01
9.085238E+01
9.070112E+01
9.062257E+01
9.096228E+01
9.049195E+01
9.018807E+01
9.023566E+01
9.042752E+01
9.028139E+01
8.982030E+01
8.932122E+01
8.935874E+01
8.937866E+01
8.912034E+01
8.923774E+01
8.907923E+01
8.888622E+01
8.877237E+01
8.865088E+01
8.872648E+01
8.864862E+01
8.847618E+01
8.845532E+01
8.837520E+01
8.867510E+01
8.838914E+01
8.874386E+01
8.841050E+01
8.847796E+01
8.859154E+01
8.754790E+01
8.831563E+01
8.883968E+01
8.886043E+01
9.035439E+01
8.959321E+01
8.759074E+01
8.688380E+01
8.519158E+01
8.438024E+01
8.075207E+01
8.157471E+01
8.012350E+01
7.827946E+01
7.864788E+01
7.741855E+01
7.480541E+01
7.962274E+01
7.486544E+01
7.640831E+01
7.734540E+01
7.826430E+01
8.356496E+01
8.533037E+01
9.356836E+01
8.933665E+01
9.069774E+01
8.075689E+01
9.671391E+01
9.614288E+01
1.559169E+02
2.942329E+02
2.032685E+02
-8.632520E+01
1.046892E+01
1.587460E+02
-2.648313E+02
1.381481E+02
1.537203E+02
2.140344E+02
2.335567E+02
1.652973E+02
1.836444E+02
1.693054E+02
3.590014E+03
4.489649E+01
1.619303E+02
8.674832E+01
1.090500E+02
1.114957E+02
1.175769E+02
-1.131028E+02
-5.021294E+01
7.774632E+01
4.832468E+01
4.637887E+01
-1.199061E+02
1.151211E+02
1.943146E+02
1.157261E+02
9.360404E+01
9.472308E+01
8.236013E+01
9.204134E+01
8.914146E+01
9.280561E+01
9.010498E+01
8.058104E+01
9.294055E+01
8.965848E+01
8.994933E+01
8.431393E+01
8.095798E+01
7.767779E+01
7.692969E+01
7.273873E+01
7.304530E+01
7.568888E+01
7.289755E+01
7.480790E+01
7.660005E+01
7.732937E+01
7.709592E+01
7.999463E+01
8.347675E+01
8.497830E+01
8.628202E+01
8.765480E+01
8.899335E+01
8.967922E+01
8.939135E+01
8.908231E+01
8.915568E+01
8.902477E+01
8.905510E+01
8.896481E+01
8.876323E+01
8.910648E+01
8.916510E+01
8.859026E+01
8.908457E+01
8.916092E+01
8.912609E+01
8.927958E+01
8.944299E+01
8.942611E+01
8.930615E+01
8.967101E+01
8.971843E+01
8.990972E+01
8.988184E+01
9.005391E+01
9.025806E+01
9.060944E+01
9.050403E+01
9.051143E+01
9.116199E+01
9.068420E+01
9.079061E+01
9.125168E+01
9.149716E+01
9.113871E+01
9.128512E+01
9.124991E+01
9.161029E+01
9.173476E+01
9.184086E+01
9.200475E+01
9.213852E+01
9.238164E+01
9.175251E+01
9.099398E+01
9.243987E+01
9.239556E+01
9.182289E+01
9.106736E+01
9.190358E+01
9.242226E+01
9.200955E+01
9.227104E+01
9.164678E+01
9.161849E+01
9.215415E+01
9.218594E+01
9.190754E+01
9.168028E+01
9.227404E+01
9.207197E+01
9.168951E+01
9.154686E+01
9.132549E+01
9.166980E+01
9.159428E+01
9.182478E+01
9.133191E+01
9.134926E+01
9.171603E+01
9.187329E+01
9.114491E+01
9.108368E+01
9.138000E+01
9.135679E+01
9.146943E+01
9.112268E+01
9.155739E+01
9.175038E+01
9.179407E+01
9.113451E+01
9.105534E+01
9.110658E+01
9.094625E+01
9.116670E+01
9.078103E+01
9.053244E+01
9.082224E+01
9.075863E+01
9.032160E+01
9.024685E+01
9.036869E+01
9.007343E+01
9.004043E+01
8.950553E+01
8.953493E+01
8.940917E+01
8.937257E+01
8.944750E+01
8.904513E+01
8.881216E+01
8.881002E+01
8.875496E+01
8.878065E+01
8.904346E+01
8.863393E+01
8.871634E+01
8.833896E+01
8.827883E+01
8.834467E+01
8.846639E+01
8.842834E+01
8.847328E+01
8.895053E+01
8.769113E+01
8.812831E+01
8.854318E+01
8.936253E+01
9.018662E+01
8.957480E+01
8.729461E+01
8.627642E+01
8.460887E+01
8.349626E+01
8.156178E+01
8.072931E+01
8.000023E+01
7.820495E+01
7.582275E+01
7.656152E+01
7.569742E+01
7.984430E+01
7.971462E+01
7.615947E+01
8.005093E+01
7.915305E+01
8.553259E+01
8.370832E+01
8.940045E+01
8.351803E+01
9.678028E+01
8.689788E+01
9.350553E+01
8.979324E+01
1.003958E+02
1.065741E+02
1.790082E+02
1.773618E+02
1.424790E+02
9.005919E+01
5.410364E+01
1.389459E+02
1.128625E+02
1.170914E+02
1.930401E+02
3.014462E+01
-2.142646E+01
1.340064E+02
2.081876E+02
1.760024E+02
1.215700E+02
1.270397E+02
1.221169E+02
1.366774E+02
1.801006E+02
9.281996E+01
1.543599E+02
-2.194529E+02
1.184483E+02
1.506982E+02
1.306717E+02
1.218163E+02
1.865856E+02
1.273744E+02
9.747485E+01
7.759451E+01
9.147264E+01
9.149081E+01
7.260511E+01
9.244014E+01
9.089183E+01
8.680712E+01
8.741370E+01
8.751883E+01
8.653178E+01
8.903687E+01
8.168417E+01
7.987399E+01
7.535972E+01
7.465678E+01
7.369969E+01
7.449016E+01
7.550626E+01
7.501778E+01
7.655598E+01
7.790954E+01
8.031299E+01
8.114502E+01
8.253119E+01
8.509998E+01
8.631743E+01
8.814523E+01
8.920110E+01
8.986987E+01
8.913329E+01
8.958064E+01
8.954111E+01
8.908684E+01
8.926640E+01
8.897714E+01
8.891149E+01
8.880087E+01
8.935239E+01
8.885982E+01
8.920705E+01
8.893323E+01
8.917922E+01
8.923529E+01
8.927959E+01
8.917694E+01
8.957226E+01
8.960753E+01
8.986779E+01
8.980505E+01
8.982493E+01
9.014241E+01
9.043008E+01
9.040587E+01
9.011266E+01
9.011888E+01
9.090440E+01
9.084103E+01
9.071574E+01
9.112167E+01
9.162361E+01
9.127720E+01
9.143566E+01
9.148372E+01
9.172451E+01
9.168101E+01
9.211493E+01
9.240911E+01
9.199337E+01
9.249123E+01
9.183924E+01
9.119710E+01
9.233685E+01
9.218898E+01
9.182451E+01
9.118874E+01
9.222083E+01
9.238619E+01
9.207037E+01
9.241826E+01
9.181634E+01
9.199771E+01
9.187558E+01
9.202549E+01
9.205954E+01
9.180161E+01
9.229107E+01
9.211653E+01
9.166060E+01
9.182194E+01
9.165292E+01
9.163848E+01
9.133772E+01
9.181372E+01
9.110724E+01
9.133611E+01
9.171840E+01
9.222277E+01
9.130646E+01
9.111608E+01
9.135623E+01
9.142921E+01
9.129633E+01
9.150061E+01
9.172885E+01
9.179250E+01
9.190318E+01
9.115342E+01
9.086261E+01
9.101284E+01
9.085113E+01
9.080561E+01
9.109655E+01
9.061565E+01
9.054752E+01
9.077103E+01
9.036557E+01
9.027113E+01
8.983365E+01
8.991413E+01
8.985269E+01
8.969424E+01
8.955321E+01
8.954402E+01
8.939856E+01
8.954918E+01
8.944706E+01
8.924024E+01
8.902955E+01
8.887029E+01
8.866960E+01
8.871904E+01
8.875832E+01
8.873868E+01
8.824108E+01
8.861456E+01
8.846385E+01
8.785987E+01
8.851420E+01
8.855607E+01
8.891205E+01
8.835058E+01
8.825481E+01
8.842586E+01
8.862130E+01
8.942030E+01
8.904614E+01
8.661944E+01
8.637390E+01
8.463226E+01
8.231153E+01
8.130177E+01
7.912779E+01
7.984542E+01
8.025031E+01
7.755152E+01
7.891938E+01
7.895628E+01
7.608739E+01
7.784667E+01
8.164974E+01
7.799252E+01
8.448082E+01
8.753182E+01
8.987775E+01
8.968891E+01
9.117232E+01
9.376298E+01
9.528831E+01
8.951862E+01
8.959363E+01
9.152846E+01
1.211032E+02
1.279524E+02
2.330220E+02
1.196825E+02
1.534866E+02
2.308991E+02
1.256046E+02
1.181386E+02
1.059332E+02
1.228967E+02
1.284341E+02
1.920507E+02
6.970761E+01
2.030862E+02
1.701496E+02
1.868549E+02
1.296741E+02
1.305641E+03
-2.316366E+03
9.927052E+01
4.545480E+01
-6.285629E+00
7.340480E+01
8.305623E+01
4.471246E+01
8.442692E+01
1.709437E+02
1.580695E+02
-2.599455E+01
8.708174E+01
8.401851E+01
7.962559E+01
7.102339E+01
8.277462E+01
7.868000E+01
8.898862E+01
8.363505E+01
8.027402E+01
8.144290E+01
7.812966E+01
8.543820E+01
7.958989E+01
7.756712E+01
7.566113E+01
7.862367E+01
7.900985E+01
7.393166E+01
7.968377E+01
7.655201E+01
7.970980E+01
7.913742E+01
8.171712E+01
8.446895E+01
8.282229E+01
8.558528E+01
8.780306E+01
8.788617E+01
8.911496E+01
8.976136E+01
8.876149E+01
8.890219E+01
8.917879E+01
8.883216E+01
8.886632E+01
8.901771E+01
8.881923E+01
8.922086E+01
8.896752E+01
8.911075E+01
8.905855E+01
8.893065E+01
8.919766E+01
8.920533E+01
8.895481E+01
8.959613E+01
8.973303E+01
8.953481E+01
8.973751E+01
8.974041E+01
8.993560E+01
9.005396E+01
9.021359E+01
9.052103E+01
9.023670E+01
9.036242E+01
9.078799E+01
9.055036E+01
9.063213E+01
9.096008E+01
9.140506E+01
9.140242E+01
9.148029E+01
9.161352E+01
9.172499E+01
9.194944E+01
9.196984E+01
9.210424E+01
9.201879E+01
9.216521E+01
9.199358E+01
9.187641E+01
9.218319E+01
9.195948E+01
9.174211E+01
9.157469E+01
9.215208E+01
9.209722E+01
9.159478E+01
9.217048E+01
9.180085E+01
9.180535E+01
9.192163E+01
9.155082E+01
9.229135E+01
9.232909E+01
9.246346E+01
9.191511E+01
9.191172E+01
9.156124E+01
9.203200E+01
9.162327E+01
9.142345E+01
9.166151E+01
9.076999E+01
9.113527E+01
9.172659E+01
9.213681E+01
9.122569E+01
9.075319E+01
9.110290E+01
9.156760E+01
9.086939E+01
9.138201E+01
9.147235E+01
9.160285E+01
9.173271E+01
9.128417E+01
9.105420E+01
9.078916E+01
9.075041E+01
9.067723E+01
9.080004E+01
9.090641E+01
9.061685E+01
9.064718E+01
9.007984E+01
9.021046E+01
8.966711E+01
9.054522E+01
9.005987E+01
8.999503E+01
8.973090E+01
8.971728E+01
8.947253E+01
8.934744E+01
8.931396E+01
8.920036E+01
8.902468E+01
8.880178E+01
8.878815E+01
8.854822E+01
8.919331E+01
8.851596E+01
8.846275E+01
8.872904E+01
8.807187E+01
8.837336E+01
8.857335E+01
8.831424E+01
8.871362E+01
8.844213E+01
8.839797E+01
8.804151E+01
8.811420E+01
8.810065E+01
8.863152E+01
8.749799E+01
8.574380E+01
8.440464E+01
8.147632E+01
8.091305E+01
7.952381E+01
8.287121E+01
7.922902E+01
7.798076E+01
7.813759E+01
7.974127E+01
7.368415E+01
8.173643E+01
7.408101E+01
7.533962E+01
8.039867E+01
8.202917E+01
8.950576E+01
9.243348E+01
8.859414E+01
1.012480E+02
9.883686E+01
8.977287E+01
9.251477E+01
9.784606E+01
1.197629E+02
1.204453E+02
-7.453793E+01
-8.969176E+01
2.200713E+02
1.240326E+02
1.506314E+02
1.082342E+02
1.175173E+02
1.197591E+02
1.089421E+02
1.024186E+02
1.604365E+02
1.212117E+02
1.262970E+02
3.713199E+02
1.312666E+02
3.185099E+02
7.896430E+02
-1.277280E+02
1.534834E+02
2.109723E+02
8.302261E+01
1.874626E+01
7.664326E+01
1.206102E+02
4.635518E+01
8.450064E+01
9.743409E+01
6.784521E+01
8.949793E+01
8.508022E+01
8.357405E+01
8.542754E+01
8.633928E+01
7.349245E+01
7.588261E+01
7.872259E+01
8.098325E+01
6.760693E+01
8.787892E+01
8.697573E+01
7.423270E+01
7.326529E+01
7.896311E+01
7.598661E+01
7.636270E+01
7.627417E+01
7.559625E+01
7.497016E+01
8.021649E+01
8.254432E+01
8.379124E+01
8.380719E+01
8.720722E+01
8.782911E+01
8.884203E+01
8.954176E+01
8.963598E+01
8.904255E+01
8.996732E+01
8.944752E+01
8.911756E+01
8.861541E+01
8.841976E+01
8.892627E+01
8.910589E+01
8.887016E+01
8.937215E+01
8.912135E+01
8.906246E+01
8.916580E+01
8.887778E+01
8.931586E+01
8.970813E+01
8.953949E+01
8.954163E+01
8.992767E+01
8.990234E+01
9.014672E+01
9.020759E+01
9.022128E+01
9.078015E+01
9.019235E+01
9.048201E+01
9.067653E+01
9.033291E+01
9.079676E+01
9.080861E+01
9.142167E+01
9.145759E+01
9.147565E+01
9.153493E+01
9.162228E+01
9.174523E+01
9.180246E+01
9.200238E+01
9.151872E+01
9.158055E+01
9.183963E+01
9.199941E+01
9.215233E+01
9.153019E+01
9.132800E+01
9.150162E+01
9.222982E+01
9.210448E+01
9.139521E+01
9.168121E+01
9.152314E+01
9.162491E+01
9.177409E+01
9.146517E+01
9.197804E+01
9.222377E+01
9.242588E+01
9.196050E+01
9.199071E+01
9.153049E+01
9.208847E+01
9.165618E+01
9.187041E+01
9.172373E+01
9.124494E+01
9.138473E+01
9.174360E+01
9.211684E+01
9.144122E+01
9.084134E+01
9.088022E+01
9.152049E+01
9.097734E+01
9.102697E+01
9.118344E+01
9.135989E+01
9.148511E+01
9.142081E+01
9.102501E+01
9.073717E+01
9.060548E+01
9.089638E+01
9.058585E+01
9.067879E+01
9.061670E+01
9.059497E+01
9.036483E+01
9.021446E+01
9.007572E+01
9.018116E+01
9.015650E+01
8.970494E+01
8.967951E+01
8.968377E+01
8.959889E+01
8.936590E+01
8.931624E+01
8.906512E+01
8.905287E+01
8.871980E+01
8.876344E+01
8.826183E+01
8.825371E+01
8.834302E+01
8.847213E+01
8.819820E+01
8.803683E+01
8.868042E+01
8.821757E+01
8.816052E+01
8.852051E+01
8.864557E+01
8.871171E+01
8.896853E+01
8.898648E+01
8.851936E+01
8.946185E+01
8.823900E+01
8.776032E+01
8.486032E+01
8.423164E+01
8.253670E+01
8.084791E+01
7.892389E+01
7.677347E+01
7.456424E+01
7.585302E+01
7.952519E+01
7.606041E+01
8.060287E+01
8.014867E+01
7.960885E+01
7.847670E+01
8.411848E+01
8.899401E+01
8.847417E+01
8.846142E+01
9.891947E+01
1.085027E+02
9.895349E+01
1.027733E+02
8.963399E+01
1.069008E+02
1.066245E+02
1.430920E+02
1.230817E+02
1.169561E+02
9.566732E+01
1.075907E+02
1.066346E+02
1.013491E+02
1.132118E+02
1.235776E+02
1.092425E+02
1.094446E+02
1.081797E+02
1.244120E+02
2.269829E+02
1.081346E+02
1.802630E+02
2.871402E+02
6.658074E+01
-5.714450E+01
7.540740E+01
1.083870E+02
1.932972E+02
1.014238E+02
1.029171E+02
-2.972900E+00
-3.145451E+02
-3.151711E+02
3.468530E+01
9.149769E+01
6.997995E+01
8.686639E+01
8.301489E+01
8.351798E+01
9.307976E+01
8.906093E+01
7.913028E+01
8.285086E+01
8.320237E+01
8.972992E+01
7.930424E+01
7.033545E+01
7.812297E+01
7.661915E+01
7.517377E+01
7.664238E+01
7.651056E+01
7.630529E+01
7.608954E+01
7.776385E+01
7.848026E+01
8.082482E+01
8.271897E+01
8.581106E+01
8.737853E+01
8.905144E+01
8.975559E+01
8.929781E+01
8.918485E+01
8.953955E+01
8.926623E+01
8.932654E+01
8.873493E+01
8.891144E+01
8.911821E+01
8.877208E+01
8.867514E+01
8.896756E+01
8.911115E+01
8.893298E+01
8.918446E+01
8.903173E+01
8.931600E+01
8.938501E+01
8.943016E+01
8.947460E+01
8.952809E+01
8.977479E+01
8.990782E+01
8.997512E+01
9.019111E+01
9.038109E+01
9.027936E+01
9.022923E+01
9.042003E+01
9.087370E+01
9.060721E+01
9.119340E+01
9.126002E+01
9.117902E+01
9.128059E+01
9.151939E+01
9.151598E+01
9.131106E+01
9.228288E+01
9.217190E+01
9.110343E+01
9.109165E+01
9.168170E+01
9.197806E+01
9.190843E+01
9.154600E+01
9.100281E+01
9.154705E+01
9.258154E+01
9.169173E+01
9.092581E+01
9.143257E+01
9.197400E+01
9.161984E+01
9.153849E+01
9.147450E+01
9.169941E+01
9.248799E+01
9.180927E+01
9.225526E+01
9.155466E+01
9.178978E+01
9.191550E+01
9.166697E+01
9.182931E+01
9.180586E+01
9.154748E+01
9.192566E+01
9.166176E+01
9.201378E+01
9.175116E+01
9.096765E+01
9.101606E+01
9.104312E+01
9.082295E+01
9.077694E+01
9.106885E+01
9.141811E+01
9.123324E+01
9.126809E+01
9.098565E+01
9.054496E+01
9.073415E+01
9.112364E+01
9.082514E+01
9.076339E+01
9.070686E+01
9.071882E+01
9.005121E+01
8.979637E+01
9.045886E+01
9.022817E+01
8.968860E+01
8.967336E+01
8.957177E+01
8.966894E+01
8.945399E+01
8.913428E+01
8.913328E+01
8.918511E+01
8.898899E+01
8.878104E+01
8.892481E+01
8.853696E+01
8.798734E+01
8.846849E+01
8.835734E+01
8.800868E+01
8.811648E+01
8.827606E+01
8.855181E+01
8.821287E+01
8.829352E+01
8.880259E+01
8.888532E+01
8.923441E+01
8.886472E+01
8.862111E+01
8.881271E+01
8.780571E+01
8.727020E+01
8.542221E+01
8.344935E+01
8.251116E+01
8.010014E+01
7.972236E+01
7.648263E+01
7.505731E+01
7.460076E+01
7.721807E+01
7.900829E+01
7.918415E+01
8.031035E+01
7.714335E+01
8.167806E+01
8.226901E+01
8.044778E+01
8.943660E+01
8.968397E+01
8.874534E+01
9.541078E+01
9.977573E+01
1.061428E+02
8.825840E+01
9.656852E+01
1.006878E+02
1.118337E+02
1.129798E+02
1.028230E+02
9.022502E+01
9.797254E+01
1.000037E+02
1.025112E+02
1.061692E+02
1.102190E+02
1.155119E+02
1.056589E+02
1.006645E+02
1.068306E+02
1.146758E+02
1.115967E+02
1.254009E+02
1.495205E+02
1.312704E+03
-2.504420E+00
7.341265E+01
8.039666E+01
1.126557E+02
7.914734E+01
9.800045E+01
4.099512E+01
6.087096E+01
1.583927E+02
1.028508E+02
7.460682E+01
1.328257E+01
9.336230E+01
8.458497E+01
7.585289E+01
8.238176E+01
9.951176E+01
8.222787E+01
7.677351E+01
7.845310E+01
7.715394E+01
7.185945E+01
7.412716E+01
7.938322E+01
4.522493E+01
1.310111E+01
7.492256E+01
7.680885E+01
7.606555E+01
7.577800E+01
7.674656E+01
7.921241E+01
8.222355E+01
8.219224E+01
8.547471E+01
8.706788E+01
8.875792E+01
8.956165E+01
8.920743E+01
8.969421E+01
8.865630E+01
8.916250E+01
8.947439E+01
8.877409E+01
8.908492E+01
8.895426E+01
8.887053E+01
8.886374E+01
8.875281E+01
8.868318E+01
8.878863E+01
8.916205E+01
8.925535E+01
8.927946E+01
8.927847E+01
8.932118E+01
8.937026E+01
8.948898E+01
8.970544E+01
8.977971E+01
8.994658E+01
9.003195E+01
9.065893E+01
9.035446E+01
9.021716E+01
9.038818E+01
9.095956E+01
9.076527E+01
9.098200E+01
9.126649E+01
9.096150E+01
9.130545E+01
9.139003E+01
9.138923E+01
9.170771E+01
9.206694E+01
9.229667E+01
9.155363E+01
9.146338E+01
9.131733E+01
9.160312E+01
9.177928E+01
9.142607E+01
9.121325E+01
9.178565E+01
9.237794E+01
9.154231E+01
9.103617E+01
9.102325E+01
9.173075E+01
9.188122E+01
9.184599E+01
9.177634E+01
9.172577E+01
9.221674E+01
9.169163E+01
9.185910E+01
9.131377E+01
9.156907E+01
9.171586E+01
9.170375E+01
9.166817E+01
9.130007E+01
9.180788E+01
9.211266E+01
9.204487E+01
9.218066E+01
9.160661E+01
9.151007E+01
9.152507E+01
9.087606E+01
9.110924E+01
9.070234E+01
9.110527E+01
9.116883E+01
9.105095E+01
9.102308E+01
9.099525E+01
9.069103E+01
9.085349E+01
9.066626E+01
9.030447E+01
9.080943E+01
9.107218E+01
9.041673E+01
8.995640E+01
8.990758E+01
9.039919E+01
8.992562E+01
8.978282E+01
8.974623E+01
8.976378E+01
8.968312E+01
8.983340E+01
8.907398E+01
8.899031E+01
8.908386E+01
8.909543E+01
8.877489E+01
8.898900E+01
8.876804E+01
8.878533E+01
8.852842E+01
8.860367E+01
8.837892E+01
8.855450E+01
8.836216E+01
8.902472E+01
8.867096E+01
8.848010E+01
8.807463E+01
8.847097E+01
8.891502E+01
8.818656E+01
8.912693E+01
8.916482E+01
8.869296E+01
8.717409E+01
8.442205E+01
8.220502E+01
8.332747E+01
8.247493E+01
8.025410E+01
7.711573E+01
7.567239E+01
7.259360E+01
7.727142E+01
7.902853E+01
7.518503E+01
8.136717E+01
8.109759E+01
8.528909E+01
8.483641E+01
7.951059E+01
8.505490E+01
9.363185E+01
8.393566E+01
9.828803E+01
1.013546E+02
1.088787E+02
1.150072E+02
9.996647E+01
1.067868E+02
1.352684E+02
1.219037E+02
1.104458E+02
1.026910E+02
1.058943E+02
1.058791E+02
2.201316E+02
1.438411E+02
1.383357E+02
1.529228E+02
1.207216E+02
1.024312E+02
1.000922E+02
1.033006E+02
1.001383E+02
1.002603E+02
1.002219E+02
9.428170E+01
8.328675E+01
9.525837E+01
7.197318E+01
7.047653E+01
4.030315E+01
1.693279E+02
4.209778E+01
-9.174123E+01
1.839034E+02
-6.248231E+01
6.317586E+01
8.668571E+01
8.564992E+01
7.598726E+01
4.540287E+01
7.172933E+01
9.095685E+01
8.636463E+01
8.165423E+01
8.025924E+01
7.518544E+01
7.883812E+01
7.670104E+01
7.244984E+01
2.733620E+01
-3.463480E+01
7.204024E+01
7.342204E+01
7.599844E+01
7.580433E+01
7.762085E+01
7.926469E+01
8.133008E+01
8.381934E+01
8.572636E+01
8.716900E+01
8.915467E+01
8.959248E+01
8.920012E+01
8.905069E+01
8.896739E+01
8.891270E+01
8.972068E+01
8.935735E+01
8.870281E+01
8.886921E+01
8.886531E+01
8.872042E+01
8.899167E+01
8.881751E+01
8.885000E+01
8.924458E+01
8.913061E+01
8.915839E+01
8.955877E+01
8.947546E+01
8.955673E+01
8.954855E+01
8.944321E+01
8.996016E+01
9.034699E+01
9.032773E+01
9.029128E+01
8.994967E+01
9.058758E+01
9.046891E+01
9.148883E+01
9.130580E+01
9.135486E+01
9.114344E+01
9.143388E+01
9.151542E+01
9.163616E+01
9.164402E+01
9.174414E+01
9.239030E+01
9.212924E+01
9.195396E+01
9.127067E+01
9.162013E+01
9.171877E+01
9.169957E+01
9.132040E+01
9.147267E+01
9.148799E+01
9.170057E+01
9.189764E+01
9.103333E+01
9.139212E+01
9.209122E+01
9.162399E+01
9.185906E+01
9.177379E+01
9.167359E+01
9.214337E+01
9.197609E+01
9.175187E+01
9.124247E+01
9.177867E+01
9.195762E+01
9.176327E+01
9.199567E+01
9.169827E+01
9.145166E+01
9.207864E+01
9.171712E+01
9.197942E+01
9.174529E+01
9.152517E+01
9.157472E+01
9.132722E+01
9.051582E+01
9.068229E+01
9.125916E+01
9.103202E+01
9.059263E+01
9.086961E+01
9.083800E+01
9.105010E+01
9.086923E+01
9.058264E+01
9.008456E+01
9.052525E+01
9.114322E+01
9.037093E+01
8.986562E+01
9.012311E+01
9.036476E+01
8.961809E+01
8.992092E+01
8.955923E+01
8.988396E+01
8.948857E+01
8.935223E+01
8.922669E+01
8.891440E+01
8.905012E+01
8.887849E+01
8.875813E+01
8.879086E+01
8.890623E+01
8.876407E+01
8.880826E+01
8.878774E+01
8.845132E+01
8.856284E+01
8.809029E+01
8.838122E+01
8.865857E+01
8.845082E+01
8.808686E+01
8.856767E+01
8.882830E+01
8.920427E+01
8.942016E+01
8.854303E+01
8.879179E+01
8.744937E+01
8.559900E+01
8.364033E+01
8.125278E+01
8.146214E+01
7.994000E+01
7.835794E+01
7.761699E+01
7.507862E+01
7.635026E+01
7.787922E+01
7.849611E+01
8.069863E+01
8.418798E+01
8.852103E+01
8.422139E+01
8.879388E+01
8.671141E+01
1.040627E+02
8.674017E+01
1.050335E+02
1.050493E+02
1.067451E+02
1.259779E+02
1.388108E+02
2.018622E+02
1.724516E+02
3.761360E+02
1.184967E+02
1.111011E+02
1.608155E+02
1.160994E+02
1.252693E+02
1.413352E+02
1.190846E+02
1.123042E+02
1.059119E+02
1.020089E+02
1.025850E+02
1.031470E+02
1.017937E+02
1.031404E+02
1.029034E+02
8.965628E+01
6.135219E+01
8.248571E+01
8.069900E+01
8.366107E+01
7.643821E+01
5.917452E+01
5.607082E+01
-4.645041E+01
1.822842E+02
1.162128E+02
3.854537E+01
9.099830E+01
5.472356E+01
7.478127E+01
8.931402E+01
8.310878E+01
8.743059E+01
8.243797E+01
7.501728E+01
7.760037E+01
8.355608E+01
7.705919E+01
7.437039E+01
7.282461E+01
6.615398E+01
2.614174E+01
7.112647E+01
7.316773E+01
7.476343E+01
7.570727E+01
7.784460E+01
8.085459E+01
8.236720E+01
8.370413E+01
8.655313E+01
8.782176E+01
8.888063E+01
8.954088E+01
8.937287E+01
8.936417E+01
8.904196E+01
8.898558E+01
8.934074E+01
8.898878E+01
8.883566E+01
8.925193E+01
8.895357E+01
8.859590E+01
8.917439E+01
8.899814E+01
8.907982E+01
8.948636E+01
8.898735E+01
8.897398E+01
8.942712E+01
8.941119E+01
8.945438E+01
8.966817E+01
8.950461E+01
8.966552E+01
9.000224E+01
9.018944E+01
9.006945E+01
9.014908E+01
9.053369E+01
9.062306E+01
9.128790E+01
9.131328E+01
9.128230E+01
9.100868E+01
9.148409E+01
9.152433E+01
9.153084E+01
9.159864E+01
9.183424E+01
9.199490E+01
9.207928E+01
9.189895E+01
9.163915E+01
9.138169E+01
9.172537E+01
9.173369E+01
9.120653E+01
9.156950E+01
9.137186E+01
9.140937E+01
9.159105E+01
9.120490E+01
9.140173E+01
9.229024E+01
9.173282E+01
9.179570E+01
9.172936E+01
9.131676E+01
9.182128E+01
9.231795E+01
9.208114E+01
9.125443E+01
9.180373E+01
9.190857E+01
9.169287E+01
9.224012E+01
9.142543E+01
9.131999E+01
9.180527E+01
9.192565E+01
9.155077E+01
9.169390E+01
9.138264E+01
9.136835E+01
9.093123E+01
9.038437E+01
9.092105E+01
9.149122E+01
9.088120E+01
9.070453E+01
9.074997E+01
9.094856E+01
9.086916E+01
9.083325E+01
9.072172E+01
9.033688E+01
9.049298E+01
9.076109E+01
9.032328E+01
9.006699E+01
9.040004E+01
9.029761E+01
9.007019E+01
8.980399E+01
8.953644E+01
8.985323E+01
8.963898E+01
8.933266E+01
8.926367E+01
8.908117E+01
8.907795E+01
8.898526E+01
8.888068E+01
8.869646E+01
8.893312E+01
8.869431E+01
8.842581E+01
8.847904E+01
8.860898E+01
8.848300E+01
8.812630E+01
8.843711E+01
8.915147E+01
8.891643E+01
8.883655E+01
8.881577E+01
8.873037E+01
8.898110E+01
8.907713E+01
8.939163E+01
8.845347E+01
8.748447E+01
8.501308E+01
8.174771E+01
8.118546E+01
8.086824E+01
7.943484E+01
7.778477E+01
7.821251E+01
7.548860E+01
7.929337E+01
7.728739E+01
7.624194E+01
7.995582E+01
8.364628E+01
8.552992E+01
8.128437E+01
8.381158E+01
9.181498E+01
9.611419E+01
9.815701E+01
9.487616E+01
8.793986E+01
1.230892E+02
8.378585E+01
1.697676E+02
8.655079E+01
1.003309E+02
1.075086E+02
9.759905E+01
1.015374E+02
1.059045E+02
1.024871E+02
1.074935E+02
1.041283E+02
1.008100E+02
1.033310E+02
1.023457E+02
9.868469E+01
1.004806E+02
1.012052E+02
9.987670E+01
1.102104E+02
1.188817E+02
7.925442E+01
5.885856E+01
1.554738E+02
3.655662E+02
1.155009E+02
1.898640E+01
-1.090778E+01
-6.975782E+02
-1.926882E+02
1.391357E+02
5.882092E+01
-9.732853E+02
8.774801E+01
8.465828E+01
8.983646E+01
8.030674E+01
7.252976E+01
7.969186E+01
7.891971E+01
8.062037E+01
7.862127E+01
7.839213E+01
7.663128E+01
7.274010E+01
6.127850E+01
6.422768E+01
6.606652E+01
6.865075E+01
7.106697E+01
7.557690E+01
7.811571E+01
7.923600E+01
7.946986E+01
8.069948E+01
8.393989E+01
8.663598E+01
8.790545E+01
8.861786E+01
8.922824E+01
8.951822E+01
8.924825E+01
8.898493E+01
8.902260E+01
8.862827E+01
8.858945E+01
8.870787E+01
8.906871E+01
8.909373E+01
8.864280E+01
8.904881E+01
8.897492E+01
8.902472E+01
8.904246E+01
8.915824E+01
8.913177E+01
8.936784E+01
8.942735E+01
8.972530E+01
8.990449E+01
8.985133E+01
8.980346E+01
8.988740E+01
9.008832E+01
9.009258E+01
9.036151E+01
9.078818E+01
9.077198E+01
9.110228E+01
9.088717E+01
9.130330E+01
9.107827E+01
9.149070E+01
9.154086E+01
9.131208E+01
9.178128E+01
9.160242E+01
9.171346E+01
9.175671E+01
9.183551E+01
9.186679E+01
9.102661E+01
9.165711E+01
9.175080E+01
9.105033E+01
9.162011E+01
9.133985E+01
9.127902E+01
9.118528E+01
9.116846E+01
9.173608E+01
9.211404E+01
9.162775E+01
9.156770E+01
9.186473E+01
9.175999E+01
9.160060E+01
9.255499E+01
9.221372E+01
9.108589E+01
9.153415E+01
9.158003E+01
9.149137E+01
9.183188E+01
9.169616E+01
9.081724E+01
9.127708E+01
9.168850E+01
9.133516E+01
9.113678E+01
9.127359E+01
9.144198E+01
9.088522E+01
9.053486E+01
9.112384E+01
9.136339E+01
9.106224E+01
9.091374E+01
9.113632E+01
9.128112E+01
9.080261E+01
9.076577E+01
9.078209E+01
9.061446E+01
9.080666E+01
9.045146E+01
9.030618E+01
8.993650E+01
9.026966E+01
9.020421E+01
9.028023E+01
8.981650E+01
8.979825E+01
8.982521E+01
8.987327E+01
8.936325E+01
8.927922E+01
8.907478E+01
8.912989E+01
8.894879E+01
8.872118E+01
8.852344E+01
8.854380E+01
8.861250E+01
8.893509E+01
8.847777E+01
8.846088E+01
8.837133E+01
8.828507E+01
8.844401E+01
8.878540E+01
8.886927E+01
8.908090E+01
8.849046E+01
8.824251E+01
8.867315E+01
8.874683E+01
8.850252E+01
8.660501E+01
8.667497E+01
8.284346E+01
8.329868E+01
8.116505E+01
7.975098E+01
7.850711E+01
7.890506E+01
8.151127E+01
7.639474E+01
7.544100E+01
8.124178E+01
7.778664E+01
7.790152E+01
8.265987E+01
8.183150E+01
8.579927E+01
8.345516E+01
9.609504E+01
9.019744E+01
9.751252E+01
9.371718E+01
9.601027E+01
9.327853E+01
1.050214E+02
1.166567E+02
1.255945E+02
3.255933E+02
1.070888E+02
9.613814E+01
1.018622E+02
1.278985E+02
1.223081E+02
1.642368E+02
1.163353E+02
1.072380E+02
1.068871E+02
1.011049E+02
1.025043E+02
1.014794E+02
1.069482E+02
1.057255E+02
1.123040E+02
1.210389E+02
1.124504E+02
1.222145E+02
9.944978E+01
5.802062E+00
-1.924872E+00
5.942222E-02
1.284652E+02
1.970506E+02
1.825790E+02
1.488708E+02
1.068475E+01
-1.023305E+02
8.560283E+01
8.033910E+01
8.759726E+01
8.172687E+01
8.394865E+01
7.664643E+01
8.264388E+01
8.230510E+01
8.091392E+01
7.788903E+01
7.423119E+01
7.195837E+01
6.736981E+01
7.460031E+01
7.237690E+01
7.396182E+01
7.349257E+01
7.591652E+01
7.663276E+01
7.682733E+01
7.728881E+01
8.252272E+01
8.441008E+01
8.628637E+01
8.829680E+01
8.925557E+01
8.928906E+01
8.949898E+01
8.883719E+01
8.859463E+01
8.888665E+01
8.898201E+01
8.894238E+01
8.867388E+01
8.867629E+01
8.929174E+01
8.900158E+01
8.896057E+01
8.900433E+01
8.895331E+01
8.921342E+01
8.911380E+01
8.919050E+01
8.950597E+01
8.945866E+01
8.976393E+01
9.000645E+01
8.980482E+01
8.983120E+01
9.009385E+01
8.997837E+01
9.056827E+01
9.042346E+01
9.067076E+01
9.075280E+01
9.111904E+01
9.105514E+01
9.133948E+01
9.078650E+01
9.134894E+01
9.148396E+01
9.154845E+01
9.163850E+01
9.161984E+01
9.150905E+01
9.203050E+01
9.152790E+01
9.168039E+01
9.118741E+01
9.135529E+01
9.188282E+01
9.120496E+01
9.183295E+01
9.154232E+01
9.122650E+01
9.118742E+01
9.131067E+01
9.189237E+01
9.177591E+01
9.134709E+01
9.149789E+01
9.197361E+01
9.217170E+01
9.211037E+01
9.223587E+01
9.221869E+01
9.124462E+01
9.120245E+01
9.186899E+01
9.187632E+01
9.197209E+01
9.178236E+01
9.100971E+01
9.114897E+01
9.137312E+01
9.113437E+01
9.128531E+01
9.113306E+01
9.156015E+01
9.106753E+01
9.078386E+01
9.099460E+01
9.139748E+01
9.095635E+01
9.066089E+01
9.112493E+01
9.122307E+01
9.081853E+01
9.090875E+01
9.099301E+01
9.086429E+01
9.066152E+01
9.067800E+01
9.028144E+01
9.033147E+01
9.019202E+01
9.023594E+01
9.027204E+01
8.993739E+01
8.960304E+01
8.943645E+01
8.943163E+01
8.918922E+01
8.929100E+01
8.898224E+01
8.897889E+01
8.863509E+01
8.884310E+01
8.842594E+01
8.853520E+01
8.828524E+01
8.832274E+01
8.865905E+01
8.880048E+01
8.833136E+01
8.872685E+01
8.879473E+01
8.885526E+01
8.852645E+01
8.839503E+01
8.881973E+01
8.824475E+01
8.869996E+01
8.962904E+01
8.911184E+01
8.878046E+01
8.636411E+01
8.509243E+01
8.447694E+01
8.164584E+01
7.887047E+01
8.115721E+01
8.058968E+01
7.817618E+01
8.015155E+01
7.458811E+01
7.945695E+01
8.278175E+01
7.723371E+01
8.004460E+01
8.594440E+01
8.626546E+01
8.444289E+01
8.278954E+01
8.675963E+01
8.971341E+01
8.477156E+01
9.426515E+01
9.318812E+01
9.823805E+01
1.436043E+02
1.450964E+02
1.113381E+02
1.215767E+02
1.168182E+02
1.129955E+02
3.593576E+03
9.925771E+01
2.143526E+01
-8.408264E+01
1.700945E+02
2.495550E+02
1.106129E+02
1.387005E+02
1.224643E+02
2.180797E+02
1.238819E+02
1.247450E+02
1.417367E+02
1.012825E+02
1.360146E+02
9.667833E+01
9.528419E+01
8.497241E+00
3.386858E+01
2.365523E+03
2.599485E+01
5.078673E+01
1.346872E+02
-1.542916E+03
-3.065155E+01
9.039731E+01
1.172085E+02
9.943560E+01
8.431748E+01
6.342038E+01
7.051723E+01
8.588581E+01
8.764952E+01
8.206202E+01
8.058900E+01
7.386296E+01
7.348082E+01
7.048735E+01
6.724774E+01
7.313263E+01
7.156963E+01
7.346111E+01
7.201113E+01
7.280451E+01
7.645395E+01
7.674587E+01
8.112564E+01
8.350359E+01
8.613308E+01
8.824033E+01
8.875375E+01
8.934286E+01
8.956845E+01
8.908630E+01
8.909494E+01
8.902958E+01
8.959171E+01
8.892804E+01
8.888755E+01
8.867255E+01
8.880380E+01
8.903438E+01
8.906159E+01
8.883889E+01
8.892156E+01
8.908500E+01
8.881052E+01
8.936920E+01
8.942411E+01
8.945247E+01
8.979070E+01
9.019466E+01
8.984596E+01
9.000031E+01
9.018233E+01
9.021155E+01
9.029167E+01
9.059475E+01
9.079611E+01
9.077533E+01
9.118709E+01
9.126758E+01
9.112711E+01
9.092605E+01
9.113335E+01
9.158202E+01
9.161755E+01
9.137431E+01
9.119922E+01
9.146835E+01
9.184589E+01
9.152060E+01
9.166392E+01
9.138463E+01
9.177052E+01
9.169584E+01
9.160606E+01
9.208963E+01
9.138428E+01
9.159444E+01
9.131135E+01
9.106774E+01
9.170497E+01
9.192884E+01
9.122832E+01
9.171466E+01
9.159936E+01
9.209529E+01
9.211773E+01
9.190830E+01
9.235871E+01
9.162017E+01
9.149693E+01
9.204013E+01
9.172782E+01
9.171022E+01
9.099187E+01
9.157865E+01
9.143422E+01
9.103367E+01
9.149232E+01
9.148176E+01
9.163209E+01
9.162901E+01
9.159368E+01
9.105962E+01
9.088638E+01
9.169960E+01
9.136612E+01
9.030403E+01
9.111557E+01
9.166824E+01
9.062463E+01
9.084051E+01
9.149348E+01
9.073139E+01
9.110013E+01
9.057264E+01
8.983906E+01
9.080116E+01
9.005227E+01
9.003631E+01
9.012434E+01
8.950031E+01
8.943314E+01
8.913702E+01
8.938263E+01
8.930542E+01
8.933900E+01
8.938755E+01
8.898525E+01
8.882248E+01
8.893101E+01
8.881523E+01
8.862997E+01
8.855652E+01
8.877097E+01
8.880957E+01
8.887012E+01
8.842620E+01
8.868201E+01
8.868321E+01
8.848286E+01
8.868614E+01
8.852915E+01
8.900404E+01
8.894643E+01
8.872261E+01
8.942510E+01
8.941415E+01
8.855720E+01
8.670834E+01
8.512410E+01
8.395947E+01
8.158116E+01
8.114496E+01
8.087797E+01
8.010616E+01
7.783439E+01
7.689253E+01
7.799082E+01
7.732806E+01
7.782858E+01
7.811022E+01
8.324508E+01
8.858495E+01
7.979699E+01
7.711307E+01
8.135400E+01
8.403800E+01
9.023878E+01
9.149377E+01
1.025054E+02
9.388845E+01
1.060451E+02
8.990770E+01
1.057447E+02
1.095261E+02
1.758644E+02
1.431295E+02
1.093917E+02
7.376145E+01
8.141541E+01
1.064899E+02
1.522624E+02
1.372052E+02
1.185635E+02
1.095632E+02
1.360511E+02
1.465467E+02
1.278059E+02
1.056094E+02
9.378061E+01
1.098256E+02
7.307268E+01
5.498251E+01
1.088313E+02
9.421775E+01
5.076744E+00
1.475701E+00
1.420839E+02
3.470803E+01
-1.742348E+02
1.392335E+01
9.545921E+01
9.873194E+01
9.615857E+01
9.697478E+01
9.998668E+01
9.841341E+01
7.883980E+01
8.173154E+01
1.012981E+02
1.248735E+02
7.731091E+01
8.077919E+01
7.797348E+01
7.295524E+01
7.283845E+01
7.524613E+01
7.148833E+01
7.001589E+01
7.158695E+01
7.188359E+01
7.584981E+01
7.687381E+01
7.927912E+01
8.118324E+01
8.285350E+01
8.658963E+01
8.776011E+01
8.898361E+01
8.896621E+01
8.913696E+01
8.870987E+01
8.955094E+01
8.911694E+01
8.978189E+01
8.859413E+01
8.921119E+01
8.929028E+01
8.899179E+01
8.888938E+01
8.891349E+01
8.899527E+01
8.883872E+01
8.926920E+01
8.912612E+01
8.935839E+01
8.921719E+01
8.933507E+01
8.979065E+01
8.991309E+01
8.992254E+01
8.987068E+01
8.976129E+01
8.985884E+01
9.032151E+01
9.067284E+01
9.067614E+01
9.077080E+01
9.102497E+01
9.117159E+01
9.132757E+01
9.112901E+01
9.113506E+01
9.165765E+01
9.165495E+01
9.147488E+01
9.137504E+01
9.107359E+01
9.181063E+01
9.186894E+01
9.160658E+01
9.158017E+01
9.185662E+01
9.164403E+01
9.188059E+01
9.210548E+01
9.163922E+01
9.183299E+01
9.120111E+01
9.098645E+01
9.157304E+01
9.181535E+01
9.137742E+01
9.172702E+01
9.169522E+01
9.173525E+01
9.185761E+01
9.210203E+01
9.235130E+01
9.214536E+01
9.169008E+01
9.170509E+01
9.161128E+01
9.131407E+01
9.113365E+01
9.168411E+01
9.157499E+01
9.132389E+01
9.139886E+01
9.163476E+01
9.199455E+01
9.129682E+01
9.165442E+01
9.165364E+01
9.130508E+01
9.170224E+01
9.138847E+01
9.090019E+01
9.121613E+01
9.151318E+01
9.115345E+01
9.124643E+01
9.130491E+01
9.052011E+01
9.096205E+01
9.065965E+01
9.037896E+01
9.051819E+01
9.029007E+01
9.004676E+01
9.001995E+01
8.995102E+01
8.951261E+01
8.944448E+01
8.938588E+01
8.940114E+01
8.919082E+01
8.927162E+01
8.913189E+01
8.918769E+01
8.891434E+01
8.865647E+01
8.861887E+01
8.866601E+01
8.865301E+01
8.861492E+01
8.821452E+01
8.844007E+01
8.820087E+01
8.841991E+01
8.886727E+01
8.881111E+01
8.906213E+01
8.872627E+01
8.863658E+01
8.870682E+01
8.920544E+01
8.872068E+01
8.808965E+01
8.649222E+01
8.391174E+01
8.286434E+01
8.214112E+01
7.915501E+01
8.138166E+01
7.735257E+01
7.512153E+01
7.510353E+01
7.837892E+01
7.211567E+01
7.804239E+01
7.251490E+01
7.675977E+01
8.228958E+01
8.843522E+01
8.091593E+01
8.572570E+01
9.347441E+01
8.631179E+01
9.101694E+01
9.276129E+01
9.045578E+01
9.214006E+01
9.935605E+01
1.433862E+02
1.044661E+02
1.114891E+02
1.880556E+02
-2.738601E+02
6.377770E+00
9.719172E+01
1.049585E+02
1.009083E+02
1.195023E+02
1.197930E+02
1.275156E+02
1.138596E+02
1.190660E+02
1.267642E+02
1.121141E+02
8.660618E+01
6.335122E+01
8.445134E+01
7.790420E+01
6.382896E+01
3.377659E+01
1.359843E+01
-1.192134E+00
6.593143E+01
4.259231E+01
1.013923E+02
1.461643E+02
-2.823441E+01
1.047204E+02
1.299532E+02
8.215184E+01
9.042672E+01
7.308031E+01
7.555164E+01
6.778497E+01
8.200272E+01
8.036065E+01
7.716462E+01
7.340054E+01
7.976562E+01
7.530638E+01
7.575031E+01
7.068697E+01
7.118118E+01
7.287778E+01
7.478784E+01
7.759508E+01
7.794493E+01
7.588707E+01
7.984307E+01
8.187523E+01
8.453246E+01
8.641049E+01
8.784982E+01
8.882477E+01
8.895596E+01
8.919466E+01
8.879821E+01
8.890060E+01
8.922580E+01
8.915487E+01
8.889399E+01
8.917822E+01
8.879577E+01
8.897440E+01
8.869278E+01
8.917344E+01
8.934502E+01
8.888426E+01
8.910209E+01
8.918471E+01
8.935085E+01
8.960034E+01
8.936366E+01
8.926926E+01
8.973231E+01
8.984302E+01
8.976339E+01
8.991722E+01
9.023129E+01
9.009799E+01
9.074806E+01
9.041159E+01
9.067580E+01
9.087022E+01
9.089688E+01
9.128640E+01
9.116227E+01
9.114940E+01
9.156023E+01
9.125111E+01
9.156653E+01
9.145070E+01
9.098012E+01
9.153110E+01
9.172398E+01
9.162965E+01
9.165617E+01
9.201410E+01
9.217288E+01
9.209521E+01
9.243836E+01
9.213237E+01
9.193594E+01
9.141723E+01
9.138184E+01
9.203743E+01
9.191463E+01
9.106170E+01
9.151907E+01
9.200855E+01
9.176773E+01
9.154927E+01
9.198115E+01
9.237604E+01
9.203150E+01
9.159838E+01
9.178376E+01
9.143628E+01
9.101376E+01
9.129685E+01
9.161534E+01
9.149337E+01
9.142382E+01
9.165077E+01
9.174449E+01
9.161737E+01
9.124033E+01
9.195831E+01
9.153996E+01
9.156607E+01
9.182742E+01
9.129903E+01
9.126628E+01
9.134432E+01
9.172707E+01
9.104689E+01
9.110298E+01
9.124251E+01
9.078374E+01
9.096593E+01
9.014502E+01
9.044762E+01
9.030093E+01
9.025963E+01
8.999393E+01
8.997065E+01
9.062528E+01
8.962921E+01
8.996864E+01
8.953318E+01
8.945944E+01
8.933629E+01
8.911635E+01
8.905454E+01
8.903877E+01
8.896466E+01
8.887973E+01
8.855415E+01
8.868927E+01
8.882115E+01
8.858632E+01
8.831169E+01
8.824107E+01
8.855177E+01
8.782836E+01
8.847721E+01
8.821191E+01
8.851295E+01
8.816132E+01
8.840165E+01
8.849828E+01
8.888088E+01
8.864255E+01
8.857996E+01
8.807697E+01
8.577856E+01
8.360915E+01
8.278792E+01
8.245227E+01
8.055068E+01
7.909243E+01
7.602145E+01
7.509165E+01
8.033238E+01
7.807736E+01
8.466602E+01
8.884891E+01
7.519126E+01
7.593485E+01
8.290200E+01
7.966453E+01
8.643852E+01
9.367155E+01
8.435594E+01
6.923295E+01
9.472419E+01
9.314495E+01
8.659482E+01
7.963025E+01
9.115633E+01
8.778945E+01
8.668717E+01
1.022989E+02
1.053016E+02
1.198985E+02
1.081578E+02
1.189270E+02
9.005004E+01
1.497269E+02
1.049791E+02
3.012390E+02
-1.220932E+03
1.369637E+02
1.018783E+03
1.254345E+02
8.535329E+01
5.321668E+01
7.195298E+01
1.097203E+02
3.921849E+01
4.986081E+01
2.453273E+01
-1.636916E+01
1.089419E+02
1.775708E+02
5.007973E+02
8.455699E+01
9.320262E+01
6.442482E+01
-2.067339E+01
9.659476E+01
8.535245E+01
7.570916E+01
4.914281E+01
1.656500E+01
8.013164E+01
7.263661E+01
7.971895E+01
7.788027E+01
8.332532E+01
7.632659E+01
7.302967E+01
7.269123E+01
7.299378E+01
7.454395E+01
7.362105E+01
7.259953E+01
7.505731E+01
7.684613E+01
7.877289E+01
8.197974E+01
8.281284E+01
8.513679E+01
8.741467E+01
8.836126E+01
8.862276E+01
8.891649E+01
8.913111E+01
8.939775E+01
8.850410E+01
8.835782E+01
8.885262E+01
8.924910E+01
8.871982E+01
8.911741E+01
8.910217E+01
8.876936E+01
8.922493E+01
8.893039E+01
8.923647E+01
8.901825E+01
8.932869E+01
8.979981E+01
8.950194E+01
8.911452E+01
8.940557E+01
8.973507E+01
8.983470E+01
8.974460E+01
9.016338E+01
9.001296E+01
9.023275E+01
8.996070E+01
9.042347E+01
9.089285E+01
9.082547E+01
9.079932E+01
9.139662E+01
9.126403E+01
9.131924E+01
9.104629E+01
9.122250E+01
9.129364E+01
9.132807E+01
9.173185E+01
9.151547E+01
9.140333E+01
9.138052E+01
9.203321E+01
9.194326E+01
9.219329E+01
9.251607E+01
9.235320E+01
9.206851E+01
9.137602E+01
9.132300E+01
9.163438E+01
9.182853E+01
9.111179E+01
9.139840E+01
9.191347E+01
9.189088E+01
9.181068E+01
9.198892E+01
9.231116E+01
9.198278E+01
9.132810E+01
9.171622E+01
9.143752E+01
9.096837E+01
9.116554E+01
9.136916E+01
9.155737E+01
9.144325E+01
9.180296E+01
9.199764E+01
9.160042E+01
9.143965E+01
9.185998E+01
9.157819E+01
9.150719E+01
9.171593E+01
9.121598E+01
9.152404E+01
9.146340E+01
9.171049E+01
9.152133E+01
9.109141E+01
9.121432E+01
9.121417E+01
9.091419E+01
9.019605E+01
9.022018E+01
9.022194E+01
9.029720E+01
9.021143E+01
9.006801E+01
9.055821E+01
9.004534E+01
9.005529E+01
9.002261E+01
8.938692E+01
8.928073E+01
8.936365E+01
8.909523E+01
8.883452E+01
8.877108E+01
8.890503E+01
8.873142E+01
8.852079E+01
8.842330E+01
8.824292E+01
8.839759E+01
8.846018E+01
8.856266E+01
8.855095E+01
8.810299E+01
8.847498E+01
8.814463E+01
8.873060E+01
8.935716E+01
8.910832E+01
8.865076E+01
8.856454E+01
8.720532E+01
8.704950E+01
8.610055E+01
8.402983E+01
8.389588E+01
8.119496E+01
8.135961E+01
7.949444E+01
7.578871E+01
7.625644E+01
7.520543E+01
7.590977E+01
7.987985E+01
6.761895E+01
7.786948E+01
7.907523E+01
7.919620E+01
7.471352E+01
8.188727E+01
8.189873E+01
8.661338E+01
8.395222E+01
8.728351E+01
8.061059E+01
8.138715E+01
8.828993E+01
8.538989E+01
8.013356E+01
9.542917E+01
1.011866E+02
1.155706E+02
1.246982E+02
1.224378E+02
1.011299E+02
1.167503E+02
1.111109E+02
9.636483E+01
1.596230E+02
-1.858502E+01
-1.109343E+01
7.314413E+01
2.136565E+02
1.069336E+02
1.094879E+02
-8.720241E+01
-1.024423E+02
1.213685E+02
4.509636E+01
1.179134E+01
-9.925284E+01
-4.344094E+02
-7.319627E+01
1.500990E+02
1.497881E+02
1.171877E+02
-1.724222E+01
8.168412E+01
9.024352E+01
7.382054E+01
9.685010E+01
8.214533E+01
6.881720E+01
9.004748E+01
7.611786E+01
8.400342E+01
7.831559E+01
8.411271E+01
7.897690E+01
6.787841E+01
7.391916E+01
7.243060E+01
7.518330E+01
7.314678E+01
7.488693E+01
7.673027E+01
7.853794E+01
7.790956E+01
8.228971E+01
8.341161E+01
8.595416E+01
8.834076E+01
8.914571E+01
8.964156E+01
8.911255E+01
8.956045E+01
8.864300E+01
8.848565E+01
8.864940E+01
8.887607E+01
8.916205E+01
8.895538E+01
8.886804E+01
8.876596E+01
8.900538E+01
8.915817E+01
8.933483E+01
8.911727E+01
8.899052E+01
8.939646E+01
8.958397E+01
8.941725E+01
8.913585E+01
8.916687E+01
8.958121E+01
8.985884E+01
8.986844E+01
9.000511E+01
8.995589E+01
9.002762E+01
9.010783E+01
9.051238E+01
9.112124E+01
9.067653E+01
9.101888E+01
9.169773E+01
9.142104E+01
9.124901E+01
9.107247E+01
9.124263E+01
9.136830E+01
9.161410E+01
9.175403E+01
9.172369E+01
9.157031E+01
9.154344E+01
9.190063E+01
9.170059E+01
9.192357E+01
9.244222E+01
9.187259E+01
9.186516E+01
9.086405E+01
9.091078E+01
9.147187E+01
9.134121E+01
9.132247E+01
9.158889E+01
9.205198E+01
9.212413E+01
9.211324E+01
9.193586E+01
9.176154E+01
9.155903E+01
9.111478E+01
9.165247E+01
9.104487E+01
9.088766E+01
9.108369E+01
9.138456E+01
9.157256E+01
9.114170E+01
9.134855E+01
9.183696E+01
9.124188E+01
9.165162E+01
9.179023E+01
9.154314E+01
9.165203E+01
9.145422E+01
9.147979E+01
9.143619E+01
9.168802E+01
9.169584E+01
9.156206E+01
9.103521E+01
9.108347E+01
9.117234E+01
9.054557E+01
9.046107E+01
9.029227E+01
9.064884E+01
9.015261E+01
9.039369E+01
9.009841E+01
9.011595E+01
8.974982E+01
8.998468E+01
9.004779E+01
8.930920E+01
8.928144E+01
8.912062E+01
8.909900E+01
8.889078E+01
8.863307E+01
8.871343E+01
8.872525E+01
8.863301E+01
8.865668E+01
8.852633E+01
8.839794E+01
8.846927E+01
8.864307E+01
8.853096E+01
8.808780E+01
8.858959E+01
8.841016E+01
8.892756E+01
8.913199E+01
8.938572E+01
8.898889E+01
8.858629E+01
8.761376E+01
8.650189E+01
8.583292E+01
8.382291E+01
8.125327E+01
7.842910E+01
7.705114E+01
7.885148E+01
7.628577E+01
7.676914E+01
7.459940E+01
7.708023E+01
8.216287E+01
6.543254E+01
7.574427E+01
8.179158E+01
8.030659E+01
7.944744E+01
7.978885E+01
9.391227E+01
8.653296E+01
9.146603E+01
8.223420E+01
7.514060E+01
7.595680E+01
8.388906E+01
8.650557E+01
9.405279E+01
9.983331E+01
9.215104E+01
9.919645E+01
5.428038E+01
6.933917E+01
9.682358E+01
9.307599E+01
1.194645E+02
1.043792E+02
2.026590E+02
1.120201E+02
1.236451E+02
1.144823E+02
2.028400E+02
9.424513E+01
8.237371E+01
8.599217E+01
4.127526E+02
1.451380E+02
6.057008E+01
-1.186082E+01
2.552474E+02
9.063681E+01
-3.478689E+01
2.920499E+02
6.166055E+01
1.211146E+02
-2.594101E+01
1.384004E+02
1.266148E+02
7.999427E+01
9.873453E+01
4.890464E+01
7.658936E+01
9.835792E+01
8.061540E+01
7.583935E+01
7.955866E+01
8.122833E+01
8.215665E+01
7.704866E+01
7.650523E+01
7.426428E+01
7.579895E+01
7.083691E+01
7.633824E+01
7.657737E+01
7.683348E+01
7.844643E+01
8.065802E+01
8.282793E+01
8.655091E+01
8.784305E+01
8.885362E+01
8.969741E+01
8.879705E+01
8.934252E+01
8.893516E+01
8.929427E+01
8.923898E+01
8.913390E+01
8.916999E+01
8.897285E+01
8.873854E+01
8.836419E+01
8.873947E+01
8.871873E+01
8.895007E+01
8.912323E+01
8.913982E+01
8.954419E+01
8.926499E+01
8.929502E+01
8.947819E+01
8.945540E+01
8.929004E+01
8.998844E+01
9.007228E+01
8.991360E+01
9.043303E+01
9.032346E+01
9.057159E+01
9.069495E+01
9.118600E+01
9.081420E+01
9.121400E+01
9.161092E+01
9.186037E+01
9.125207E+01
9.163507E+01
9.117517E+01
9.152434E+01
9.200157E+01
9.143135E+01
9.164647E+01
9.163654E+01
9.185410E+01
9.182749E+01
9.152713E+01
9.179466E+01
9.228438E+01
9.200718E+01
9.169150E+01
9.080083E+01
9.079914E+01
9.138999E+01
9.155335E+01
9.136045E+01
9.140744E+01
9.214703E+01
9.207564E+01
9.179502E+01
9.173539E+01
9.159095E+01
9.113898E+01
9.095226E+01
9.192303E+01
9.111481E+01
9.104871E+01
9.103310E+01
9.158775E+01
9.176160E+01
9.123614E+01
9.137093E+01
9.174608E+01
9.167921E+01
9.161266E+01
9.129904E+01
9.128372E+01
9.164516E+01
9.146735E+01
9.137028E+01
9.139881E+01
9.126874E+01
9.143775E+01
9.133944E+01
9.111653E+01
9.107833E+01
9.108550E+01
9.050814E+01
9.050588E+01
9.040985E+01
9.057892E+01
9.026555E+01
8.989483E+01
9.026682E+01
8.959876E+01
8.944261E+01
8.957846E+01
8.940661E+01
8.929670E+01
8.929075E+01
8.921980E+01
8.925047E+01
8.893017E+01
8.861986E+01
8.870878E+01
8.878026E+01
8.870449E+01
8.876782E+01
8.876990E+01
8.804701E+01
8.840791E+01
8.834589E+01
8.797303E+01
8.797986E+01
8.821965E+01
8.827467E+01
8.828564E+01
8.850095E+01
8.786799E+01
8.827747E+01
8.843035E+01
8.755558E+01
8.612871E+01
8.523366E+01
8.504676E+01
8.115699E+01
7.862499E+01
7.609899E+01
7.752722E+01
7.645052E+01
7.705323E+01
7.409623E+01
7.624221E+01
7.838355E+01
6.683216E+01
7.789499E+01
8.113288E+01
7.617033E+01
8.031527E+01
8.295121E+01
8.433778E+01
8.188141E+01
8.499121E+01
8.151457E+01
8.338431E+01
8.845871E+01
8.141464E+01
8.544020E+01
9.395630E+01
9.132064E+01
9.423941E+01
8.857547E+01
1.019453E+02
9.803855E+01
9.572868E+01
8.262756E+01
8.051574E+01
6.656869E+01
-5.870349E+02
1.223035E+02
1.240060E+02
9.946811E+01
1.014075E+02
2.309887E+02
4.603222E+01
THETA
0.000000E+00
0.000000E+00
0.000000E+00
0.000000E+00
0.000000E+00
0.000000E+00
0.000000E+00
0.000000E+00
0.000000E+00
0.000000E+00
0.000000E+00
0.000000E+00
0.000000E+00
0.000000E+00
0.000000E+00
0.000000E+00
0.000000E+00
0.000000E+00
0.000000E+00
0.000000E+00
0.000000E+00
0.000000E+00
0.000000E+00
0.000000E+00
0.000000E+00
0.000000E+00
0.000000E+00
0.000000E+00
0.000000E+00
0.000000E+00
0.000000E+00
0.000000E+00
0.000000E+00
0.000000E+00
0.000000E+00
0.000000E+00
0.000000E+00
0.000000E+00
0.000000E+00
0.000000E+00
0.000000E+00
0.000000E+00
0.000000E+00
0.000000E+00
0.000000E+00
0.000000E+00
0.000000E+00
0.000000E+00
0.000000E+00
0.000000E+00
0.000000E+00
0.000000E+00
0.000000E+00
0.000000E+00
0.000000E+00
0.000000E+00
0.000000E+00
0.000000E+00
0.000000E+00
0.000000E+00
0.000000E+00
0.000000E+00
0.000000E+00
0.000000E+00
0.000000E+00
0.000000E+00
0.000000E+00
0.000000E+00
0.000000E+00
0.000000E+00
0.000000E+00
0.000000E+00
0.000000E+00
0.000000E+00
0.000000E+00
0.000000E+00
0.000000E+00
0.000000E+00
0.000000E+00
0.000000E+00
0.000000E+00
0.000000E+00
0.000000E+00
0.000000E+00
0.000000E+00
0.000000E+00
0.000000E+00
0.000000E+00
0.000000E+00
0.000000E+00
0.000000E+00
0.000000E+00
0.000000E+00
0.000000E+00
0.000000E+00
0.000000E+00
0.000000E+00
0.000000E+00
0.000000E+00
0.000000E+00
0.000000E+00
0.000000E+00
0.000000E+00
0.000000E+00
0.000000E+00
0.000000E+00
0.000000E+00
0.000000E+00
0.000000E+00
0.000000E+00
0.000000E+00
0.000000E+00
0.000000E+00
0.000000E+00
0.000000E+00
0.000000E+00
0.000000E+00
0.000000E+00
0.000000E+00
0.000000E+00
0.000000E+00
0.000000E+00
0.000000E+00
0.000000E+00
0.000000E+00
0.000000E+00
0.000000E+00
0.000000E+00
0.000000E+00
0.000000E+00
0.000000E+00
0.000000E+00
0.000000E+00
0.000000E+00
0.000000E+00
0.000000E+00
0.000000E+00
0.000000E+00
0.000000E+00
0.000000E+00
0.000000E+00
0.000000E+00
0.000000E+00
0.000000E+00
0.000000E+00
0.000000E+00
0.000000E+00
0.000000E+00
0.000000E+00
0.000000E+00
0.000000E+00
0.000000E+00
0.000000E+00
0.000000E+00
0.000000E+00
0.000000E+00
0.000000E+00
0.000000E+00
0.000000E+00
0.000000E+00
0.000000E+00
0.000000E+00
0.000000E+00
0.000000E+00
0.000000E+00
0.000000E+00
0.000000E+00
0.000000E+00
0.000000E+00
0.000000E+00
0.000000E+00
0.000000E+00
0.000000E+00
0.000000E+00
0.000000E+00
0.000000E+00
0.000000E+00
0.000000E+00
0.000000E+00
0.000000E+00
0.000000E+00
0.000000E+00
0.000000E+00
0.000000E+00
0.000000E+00
0.000000E+00
0.000000E+00
0.000000E+00
0.000000E+00
0.000000E+00
0.000000E+00
0.000000E+00
0.000000E+00
0.000000E+00
0.000000E+00
0.000000E+00
0.000000E+00
0.000000E+00
0.000000E+00
0.000000E+00
0.000000E+00
5.000000E+00
5.000000E+00
5.000000E+00
5.000000E+00
5.000000E+00
5.000000E+00
5.000000E+00
5.000000E+00
5.000000E+00
5.000000E+00
5.000000E+00
5.000000E+00
5.000000E+00
5.000000E+00
5.000000E+00
5.000000E+00
5.000000E+00
5.000000E+00
5.000000E+00
5.000000E+00
5.000000E+00
5.000000E+00
5.000000E+00
5.000000E+00
5.000000E+00
5.000000E+00
5.000000E+00
5.000000E+00
5.000000E+00
5.000000E+00
5.000000E+00
5.000000E+00
5.000000E+00
5.000000E+00
5.000000E+00
5.000000E+00
5.000000E+00
5.000000E+00
5.000000E+00
5.000000E+00
5.000000E+00
5.000000E+00
5.000000E+00
5.000000E+00
5.000000E+00
5.000000E+00
5.000000E+00
5.000000E+00
5.000000E+00
5.000000E+00
5.000000E+00
5.000000E+00
5.000000E+00
5.000000E+00
5.000000E+00
5.000000E+00
5.000000E+00
5.000000E+00
5.000000E+00
5.000000E+00
5.000000E+00
5.000000E+00
5.000000E+00
5.000000E+00
5.000000E+00
5.000000E+00
5.000000E+00
5.000000E+00
5.000000E+00
5.000000E+00
5.000000E+00
5.000000E+00
5.000000E+00
5.000000E+00
5.000000E+00
5.000000E+00
5.000000E+00
5.000000E+00
5.000000E+00
5.000000E+00
5.000000E+00
5.000000E+00
5.000000E+00
5.000000E+00
5.000000E+00
5.000000E+00
5.000000E+00
5.000000E+00
5.000000E+00
5.000000E+00
5.000000E+00
5.000000E+00
5.000000E+00
5.000000E+00
5.000000E+00
5.000000E+00
5.000000E+00
5.000000E+00
5.000000E+00
5.000000E+00
5.000000E+00
5.000000E+00
5.000000E+00
5.000000E+00
5.000000E+00
5.000000E+00
5.000000E+00
5.000000E+00
5.000000E+00
5.000000E+00
5.000000E+00
5.000000E+00
5.000000E+00
5.000000E+00
5.000000E+00
5.000000E+00
5.000000E+00
5.000000E+00
5.000000E+00
5.000000E+00
5.000000E+00
5.000000E+00
5.000000E+00
5.000000E+00
5.000000E+00
5.000000E+00
5.000000E+00
5.000000E+00
5.000000E+00
5.000000E+00
5.000000E+00
5.000000E+00
5.000000E+00
5.000000E+00
5.000000E+00
5.000000E+00
5.000000E+00
5.000000E+00
5.000000E+00
5.000000E+00
5.000000E+00
5.000000E+00
5.000000E+00
5.000000E+00
5.000000E+00
5.000000E+00
5.000000E+00
5.000000E+00
5.000000E+00
5.000000E+00
5.000000E+00
5.000000E+00
5.000000E+00
5.000000E+00
5.000000E+00
5.000000E+00
5.000000E+00
5.000000E+00
5.000000E+00
5.000000E+00
5.000000E+00
5.000000E+00
5.000000E+00
5.000000E+00
5.000000E+00
5.000000E+00
5.000000E+00
5.000000E+00
5.000000E+00
5.000000E+00
5.000000E+00
5.000000E+00
5.000000E+00
5.000000E+00
5.000000E+00
5.000000E+00
5.000000E+00
5.000000E+00
5.000000E+00
5.000000E+00
5.000000E+00
5.000000E+00
5.000000E+00
5.000000E+00
5.000000E+00
5.000000E+00
5.000000E+00
5.000000E+00
5.000000E+00
5.000000E+00
5.000000E+00
5.000000E+00
5.000000E+00
5.000000E+00
5.000000E+00
5.000000E+00
5.000000E+00
5.000000E+00
5.000000E+00
5.000000E+00
5.000000E+00
1.000000E+01
1.000000E+01
1.000000E+01
1.000000E+01
1.000000E+01
1.000000E+01
1.000000E+01
1.000000E+01
1.000000E+01
1.000000E+01
1.000000E+01
1.000000E+01
1.000000E+01
1.000000E+01
1.000000E+01
1.000000E+01
1.000000E+01
1.000000E+01
1.000000E+01
1.000000E+01
1.000000E+01
1.000000E+01
1.000000E+01
1.000000E+01
1.000000E+01
1.000000E+01
1.000000E+01
1.000000E+01
1.000000E+01
1.000000E+01
1.000000E+01
1.000000E+01
1.000000E+01
1.000000E+01
1.000000E+01
1.000000E+01
1.000000E+01
1.000000E+01
1.000000E+01
1.000000E+01
1.000000E+01
1.000000E+01
1.000000E+01
1.000000E+01
1.000000E+01
1.000000E+01
1.000000E+01
1.000000E+01
1.000000E+01
1.000000E+01
1.000000E+01
1.000000E+01
1.000000E+01
1.000000E+01
1.000000E+01
1.000000E+01
1.000000E+01
1.000000E+01
1.000000E+01
1.000000E+01
1.000000E+01
1.000000E+01
1.000000E+01
1.000000E+01
1.000000E+01
1.000000E+01
1.000000E+01
1.000000E+01
1.000000E+01
1.000000E+01
1.000000E+01
1.000000E+01
1.000000E+01
1.000000E+01
1.000000E+01
1.000000E+01
1.000000E+01
1.000000E+01
1.000000E+01
1.000000E+01
1.000000E+01
1.000000E+01
1.000000E+01
1.000000E+01
1.000000E+01
1.000000E+01
1.000000E+01
1.000000E+01
1.000000E+01
1.000000E+01
1.000000E+01
1.000000E+01
1.000000E+01
1.000000E+01
1.000000E+01
1.000000E+01
1.000000E+01
1.000000E+01
1.000000E+01
1.000000E+01
1.000000E+01
1.000000E+01
1.000000E+01
1.000000E+01
1.000000E+01
1.000000E+01
1.000000E+01
1.000000E+01
1.000000E+01
1.000000E+01
1.000000E+01
1.000000E+01
1.000000E+01
1.000000E+01
1.000000E+01
1.000000E+01
1.000000E+01
1.000000E+01
1.000000E+01
1.000000E+01
1.000000E+01
1.000000E+01
1.000000E+01
1.000000E+01
1.000000E+01
1.000000E+01
1.000000E+01
1.000000E+01
1.000000E+01
1.000000E+01
1.000000E+01
1.000000E+01
1.000000E+01
1.000000E+01
1.000000E+01
1.000000E+01
1.000000E+01
1.000000E+01
1.000000E+01
1.000000E+01
1.000000E+01
1.000000E+01
1.000000E+01
1.000000E+01
1.000000E+01
1.000000E+01
1.000000E+01
1.000000E+01
1.000000E+01
1.000000E+01
1.000000E+01
1.000000E+01
1.000000E+01
1.000000E+01
1.000000E+01
1.000000E+01
1.000000E+01
1.000000E+01
1.000000E+01
1.000000E+01
1.000000E+01
1.000000E+01
1.000000E+01
1.000000E+01
1.000000E+01
1.000000E+01
1.000000E+01
1.000000E+01
1.000000E+01
1.000000E+01
1.000000E+01
1.000000E+01
1.000000E+01
1.000000E+01
1.000000E+01
1.000000E+01
1.000000E+01
1.000000E+01
1.000000E+01
1.000000E+01
1.000000E+01
1.000000E+01
1.000000E+01
1.000000E+01
1.000000E+01
1.000000E+01
1.000000E+01
1.000000E+01
1.000000E+01
1.000000E+01
1.000000E+01
1.000000E+01
1.000000E+01
1.000000E+01
1.000000E+01
1.000000E+01
1.000000E+01
1.000000E+01
1.000000E+01
1.000000E+01
1.000000E+01
1.500000E+01
1.500000E+01
1.500000E+01
1.500000E+01
1.500000E+01
1.500000E+01
1.500000E+01
1.500000E+01
1.500000E+01
1.500000E+01
1.500000E+01
1.500000E+01
1.500000E+01
1.500000E+01
1.500000E+01
1.500000E+01
1.500000E+01
1.500000E+01
1.500000E+01
1.500000E+01
1.500000E+01
1.500000E+01
1.500000E+01
1.500000E+01
1.500000E+01
1.500000E+01
1.500000E+01
1.500000E+01
1.500000E+01
1.500000E+01
1.500000E+01
1.500000E+01
1.500000E+01
1.500000E+01
1.500000E+01
1.500000E+01
1.500000E+01
1.500000E+01
1.500000E+01
1.500000E+01
1.500000E+01
1.500000E+01
1.500000E+01
1.500000E+01
1.500000E+01
1.500000E+01
1.500000E+01
1.500000E+01
1.500000E+01
1.500000E+01
1.500000E+01
1.500000E+01
1.500000E+01
1.500000E+01
1.500000E+01
1.500000E+01
1.500000E+01
1.500000E+01
1.500000E+01
1.500000E+01
1.500000E+01
1.500000E+01
1.500000E+01
1.500000E+01
1.500000E+01
1.500000E+01
1.500000E+01
1.500000E+01
1.500000E+01
1.500000E+01
1.500000E+01
1.500000E+01
1.500000E+01
1.500000E+01
1.500000E+01
1.500000E+01
1.500000E+01
1.500000E+01
1.500000E+01
1.500000E+01
1.500000E+01
1.500000E+01
1.500000E+01
1.500000E+01
1.500000E+01
1.500000E+01
1.500000E+01
1.500000E+01
1.500000E+01
1.500000E+01
1.500000E+01
1.500000E+01
1.500000E+01
1.500000E+01
1.500000E+01
1.500000E+01
1.500000E+01
1.500000E+01
1.500000E+01
1.500000E+01
1.500000E+01
1.500000E+01
1.500000E+01
1.500000E+01
1.500000E+01
1.500000E+01
1.500000E+01
1.500000E+01
1.500000E+01
1.500000E+01
1.500000E+01
1.500000E+01
1.500000E+01
1.500000E+01
1.500000E+01
1.500000E+01
1.500000E+01
1.500000E+01
1.500000E+01
1.500000E+01
1.500000E+01
1.500000E+01
1.500000E+01
1.500000E+01
1.500000E+01
1.500000E+01
1.500000E+01
1.500000E+01
1.500000E+01
1.500000E+01
1.500000E+01
1.500000E+01
1.500000E+01
1.500000E+01
1.500000E+01
1.500000E+01
1.500000E+01
1.500000E+01
1.500000E+01
1.500000E+01
1.500000E+01
1.500000E+01
1.500000E+01
1.500000E+01
1.500000E+01
1.500000E+01
1.500000E+01
1.500000E+01
1.500000E+01
1.500000E+01
1.500000E+01
1.500000E+01
1.500000E+01
1.500000E+01
1.500000E+01
1.500000E+01
1.500000E+01
1.500000E+01
1.500000E+01
1.500000E+01
1.500000E+01
1.500000E+01
1.500000E+01
1.500000E+01
1.500000E+01
1.500000E+01
1.500000E+01
1.500000E+01
1.500000E+01
1.500000E+01
1.500000E+01
1.500000E+01
1.500000E+01
1.500000E+01
1.500000E+01
1.500000E+01
1.500000E+01
1.500000E+01
1.500000E+01
1.500000E+01
1.500000E+01
1.500000E+01
1.500000E+01
1.500000E+01
1.500000E+01
1.500000E+01
1.500000E+01
1.500000E+01
1.500000E+01
1.500000E+01
1.500000E+01
1.500000E+01
1.500000E+01
1.500000E+01
1.500000E+01
1.500000E+01
1.500000E+01
1.500000E+01
1.500000E+01
1.500000E+01
1.500000E+01
2.000000E+01
2.000000E+01
2.000000E+01
2.000000E+01
2.000000E+01
2.000000E+01
2.000000E+01
2.000000E+01
2.000000E+01
2.000000E+01
2.000000E+01
2.000000E+01
2.000000E+01
2.000000E+01
2.000000E+01
2.000000E+01
2.000000E+01
2.000000E+01
2.000000E+01
2.000000E+01
2.000000E+01
2.000000E+01
2.000000E+01
2.000000E+01
2.000000E+01
2.000000E+01
2.000000E+01
2.000000E+01
2.000000E+01
2.000000E+01
2.000000E+01
2.000000E+01
2.000000E+01
2.000000E+01
2.000000E+01
2.000000E+01
2.000000E+01
2.000000E+01
2.000000E+01
2.000000E+01
2.000000E+01
2.000000E+01
2.000000E+01
2.000000E+01
2.000000E+01
2.000000E+01
2.000000E+01
2.000000E+01
2.000000E+01
2.000000E+01
2.000000E+01
2.000000E+01
2.000000E+01
2.000000E+01
2.000000E+01
2.000000E+01
2.000000E+01
2.000000E+01
2.000000E+01
2.000000E+01
2.000000E+01
2.000000E+01
2.000000E+01
2.000000E+01
2.000000E+01
2.000000E+01
2.000000E+01
2.000000E+01
2.000000E+01
2.000000E+01
2.000000E+01
2.000000E+01
2.000000E+01
2.000000E+01
2.000000E+01
2.000000E+01
2.000000E+01
2.000000E+01
2.000000E+01
2.000000E+01
2.000000E+01
2.000000E+01
2.000000E+01
2.000000E+01
2.000000E+01
2.000000E+01
2.000000E+01
2.000000E+01
2.000000E+01
2.000000E+01
2.000000E+01
2.000000E+01
2.000000E+01
2.000000E+01
2.000000E+01
2.000000E+01
2.000000E+01
2.000000E+01
2.000000E+01
2.000000E+01
2.000000E+01
2.000000E+01
2.000000E+01
2.000000E+01
2.000000E+01
2.000000E+01
2.000000E+01
2.000000E+01
2.000000E+01
2.000000E+01
2.000000E+01
2.000000E+01
2.000000E+01
2.000000E+01
2.000000E+01
2.000000E+01
2.000000E+01
2.000000E+01
2.000000E+01
2.000000E+01
2.000000E+01
2.000000E+01
2.000000E+01
2.000000E+01
2.000000E+01
2.000000E+01
2.000000E+01
2.000000E+01
2.000000E+01
2.000000E+01
2.000000E+01
2.000000E+01
2.000000E+01
2.000000E+01
2.000000E+01
2.000000E+01
2.000000E+01
2.000000E+01
2.000000E+01
2.000000E+01
2.000000E+01
2.000000E+01
2.000000E+01
2.000000E+01
2.000000E+01
2.000000E+01
2.000000E+01
2.000000E+01
2.000000E+01
2.000000E+01
2.000000E+01
2.000000E+01
2.000000E+01
2.000000E+01
2.000000E+01
2.000000E+01
2.000000E+01
2.000000E+01
2.000000E+01
2.000000E+01
2.000000E+01
2.000000E+01
2.000000E+01
2.000000E+01
2.000000E+01
2.000000E+01
2.000000E+01
2.000000E+01
2.000000E+01
2.000000E+01
2.000000E+01
2.000000E+01
2.000000E+01
2.000000E+01
2.000000E+01
2.000000E+01
2.000000E+01
2.000000E+01
2.000000E+01
2.000000E+01
2.000000E+01
2.000000E+01
2.000000E+01
2.000000E+01
2.000000E+01
2.000000E+01
2.000000E+01
2.000000E+01
2.000000E+01
2.000000E+01
2.000000E+01
2.000000E+01
2.000000E+01
2.000000E+01
2.000000E+01
2.000000E+01
2.000000E+01
2.000000E+01
2.000000E+01
2.000000E+01
2.000000E+01
2.500000E+01
2.500000E+01
2.500000E+01
2.500000E+01
2.500000E+01
2.500000E+01
2.500000E+01
2.500000E+01
2.500000E+01
2.500000E+01
2.500000E+01
2.500000E+01
2.500000E+01
2.500000E+01
2.500000E+01
2.500000E+01
2.500000E+01
2.500000E+01
2.500000E+01
2.500000E+01
2.500000E+01
2.500000E+01
2.500000E+01
2.500000E+01
2.500000E+01
2.500000E+01
2.500000E+01
2.500000E+01
2.500000E+01
2.500000E+01
2.500000E+01
2.500000E+01
2.500000E+01
2.500000E+01
2.500000E+01
2.500000E+01
2.500000E+01
2.500000E+01
2.500000E+01
2.500000E+01
2.500000E+01
2.500000E+01
2.500000E+01
2.500000E+01
2.500000E+01
2.500000E+01
2.500000E+01
2.500000E+01
2.500000E+01
2.500000E+01
2.500000E+01
2.500000E+01
2.500000E+01
2.500000E+01
2.500000E+01
2.500000E+01
2.500000E+01
2.500000E+01
2.500000E+01
2.500000E+01
2.500000E+01
2.500000E+01
2.500000E+01
2.500000E+01
2.500000E+01
2.500000E+01
2.500000E+01
2.500000E+01
2.500000E+01
2.500000E+01
2.500000E+01
2.500000E+01
2.500000E+01
2.500000E+01
2.500000E+01
2.500000E+01
2.500000E+01
2.500000E+01
2.500000E+01
2.500000E+01
2.500000E+01
2.500000E+01
2.500000E+01
2.500000E+01
2.500000E+01
2.500000E+01
2.500000E+01
2.500000E+01
2.500000E+01
2.500000E+01
2.500000E+01
2.500000E+01
2.500000E+01
2.500000E+01
2.500000E+01
2.500000E+01
2.500000E+01
2.500000E+01
2.500000E+01
2.500000E+01
2.500000E+01
2.500000E+01
2.500000E+01
2.500000E+01
2.500000E+01
2.500000E+01
2.500000E+01
2.500000E+01
2.500000E+01
2.500000E+01
2.500000E+01
2.500000E+01
2.500000E+01
2.500000E+01
2.500000E+01
2.500000E+01
2.500000E+01
2.500000E+01
2.500000E+01
2.500000E+01
2.500000E+01
2.500000E+01
2.500000E+01
2.500000E+01
2.500000E+01
2.500000E+01
2.500000E+01
2.500000E+01
2.500000E+01
2.500000E+01
2.500000E+01
2.500000E+01
2.500000E+01
2.500000E+01
2.500000E+01
2.500000E+01
2.500000E+01
2.500000E+01
2.500000E+01
2.500000E+01
2.500000E+01
2.500000E+01
2.500000E+01
2.500000E+01
2.500000E+01
2.500000E+01
2.500000E+01
2.500000E+01
2.500000E+01
2.500000E+01
2.500000E+01
2.500000E+01
2.500000E+01
2.500000E+01
2.500000E+01
2.500000E+01
2.500000E+01
2.500000E+01
2.500000E+01
2.500000E+01
2.500000E+01
2.500000E+01
2.500000E+01
2.500000E+01
2.500000E+01
2.500000E+01
2.500000E+01
2.500000E+01
2.500000E+01
2.500000E+01
2.500000E+01
2.500000E+01
2.500000E+01
2.500000E+01
2.500000E+01
2.500000E+01
2.500000E+01
2.500000E+01
2.500000E+01
2.500000E+01
2.500000E+01
2.500000E+01
2.500000E+01
2.500000E+01
2.500000E+01
2.500000E+01
2.500000E+01
2.500000E+01
2.500000E+01
2.500000E+01
2.500000E+01
2.500000E+01
2.500000E+01
2.500000E+01
2.500000E+01
2.500000E+01
2.500000E+01
2.500000E+01
2.500000E+01
2.500000E+01
2.500000E+01
3.000000E+01
3.000000E+01
3.000000E+01
3.000000E+01
3.000000E+01
3.000000E+01
3.000000E+01
3.000000E+01
3.000000E+01
3.000000E+01
3.000000E+01
3.000000E+01
3.000000E+01
3.000000E+01
3.000000E+01
3.000000E+01
3.000000E+01
3.000000E+01
3.000000E+01
3.000000E+01
3.000000E+01
3.000000E+01
3.000000E+01
3.000000E+01
3.000000E+01
3.000000E+01
3.000000E+01
3.000000E+01
3.000000E+01
3.000000E+01
3.000000E+01
3.000000E+01
3.000000E+01
3.000000E+01
3.000000E+01
3.000000E+01
3.000000E+01
3.000000E+01
3.000000E+01
3.000000E+01
3.000000E+01
3.000000E+01
3.000000E+01
3.000000E+01
3.000000E+01
3.000000E+01
3.000000E+01
3.000000E+01
3.000000E+01
3.000000E+01
3.000000E+01
3.000000E+01
3.000000E+01
3.000000E+01
3.000000E+01
3.000000E+01
3.000000E+01
3.000000E+01
3.000000E+01
3.000000E+01
3.000000E+01
3.000000E+01
3.000000E+01
3.000000E+01
3.000000E+01
3.000000E+01
3.000000E+01
3.000000E+01
3.000000E+01
3.000000E+01
3.000000E+01
3.000000E+01
3.000000E+01
3.000000E+01
3.000000E+01
3.000000E+01
3.000000E+01
3.000000E+01
3.000000E+01
3.000000E+01
3.000000E+01
3.000000E+01
3.000000E+01
3.000000E+01
3.000000E+01
3.000000E+01
3.000000E+01
3.000000E+01
3.000000E+01
3.000000E+01
3.000000E+01
3.000000E+01
3.000000E+01
3.000000E+01
3.000000E+01
3.000000E+01
3.000000E+01
3.000000E+01
3.000000E+01
3.000000E+01
3.000000E+01
3.000000E+01
3.000000E+01
3.000000E+01
3.000000E+01
3.000000E+01
3.000000E+01
3.000000E+01
3.000000E+01
3.000000E+01
3.000000E+01
3.000000E+01
3.000000E+01
3.000000E+01
3.000000E+01
3.000000E+01
3.000000E+01
3.000000E+01
3.000000E+01
3.000000E+01
3.000000E+01
3.000000E+01
3.000000E+01
3.000000E+01
3.000000E+01
3.000000E+01
3.000000E+01
3.000000E+01
3.000000E+01
3.000000E+01
3.000000E+01
3.000000E+01
3.000000E+01
3.000000E+01
3.000000E+01
3.000000E+01
3.000000E+01
3.000000E+01
3.000000E+01
3.000000E+01
3.000000E+01
3.000000E+01
3.000000E+01
3.000000E+01
3.000000E+01
3.000000E+01
3.000000E+01
3.000000E+01
3.000000E+01
3.000000E+01
3.000000E+01
3.000000E+01
3.000000E+01
3.000000E+01
3.000000E+01
3.000000E+01
3.000000E+01
3.000000E+01
3.000000E+01
3.000000E+01
3.000000E+01
3.000000E+01
3.000000E+01
3.000000E+01
3.000000E+01
3.000000E+01
3.000000E+01
3.000000E+01
3.000000E+01
3.000000E+01
3.000000E+01
3.000000E+01
3.000000E+01
3.000000E+01
3.000000E+01
3.000000E+01
3.000000E+01
3.000000E+01
3.000000E+01
3.000000E+01
3.000000E+01
3.000000E+01
3.000000E+01
3.000000E+01
3.000000E+01
3.000000E+01
3.000000E+01
3.000000E+01
3.000000E+01
3.000000E+01
3.000000E+01
3.000000E+01
3.000000E+01
3.000000E+01
3.000000E+01
3.000000E+01
3.000000E+01
3.000000E+01
3.000000E+01
3.000000E+01
3.000000E+01
3.500000E+01
3.500000E+01
3.500000E+01
3.500000E+01
3.500000E+01
3.500000E+01
3.500000E+01
3.500000E+01
3.500000E+01
3.500000E+01
3.500000E+01
3.500000E+01
3.500000E+01
3.500000E+01
3.500000E+01
3.500000E+01
3.500000E+01
3.500000E+01
3.500000E+01
3.500000E+01
3.500000E+01
3.500000E+01
3.500000E+01
3.500000E+01
3.500000E+01
3.500000E+01
3.500000E+01
3.500000E+01
3.500000E+01
3.500000E+01
3.500000E+01
3.500000E+01
3.500000E+01
3.500000E+01
3.500000E+01
3.500000E+01
3.500000E+01
3.500000E+01
3.500000E+01
3.500000E+01
3.500000E+01
3.500000E+01
3.500000E+01
3.500000E+01
3.500000E+01
3.500000E+01
3.500000E+01
3.500000E+01
3.500000E+01
3.500000E+01
3.500000E+01
3.500000E+01
3.500000E+01
3.500000E+01
3.500000E+01
3.500000E+01
3.500000E+01
3.500000E+01
3.500000E+01
3.500000E+01
3.500000E+01
3.500000E+01
3.500000E+01
3.500000E+01
3.500000E+01
3.500000E+01
3.500000E+01
3.500000E+01
3.500000E+01
3.500000E+01
3.500000E+01
3.500000E+01
3.500000E+01
3.500000E+01
3.500000E+01
3.500000E+01
3.500000E+01
3.500000E+01
3.500000E+01
3.500000E+01
3.500000E+01
3.500000E+01
3.500000E+01
3.500000E+01
3.500000E+01
3.500000E+01
3.500000E+01
3.500000E+01
3.500000E+01
3.500000E+01
3.500000E+01
3.500000E+01
3.500000E+01
3.500000E+01
3.500000E+01
3.500000E+01
3.500000E+01
3.500000E+01
3.500000E+01
3.500000E+01
3.500000E+01
3.500000E+01
3.500000E+01
3.500000E+01
3.500000E+01
3.500000E+01
3.500000E+01
3.500000E+01
3.500000E+01
3.500000E+01
3.500000E+01
3.500000E+01
3.500000E+01
3.500000E+01
3.500000E+01
3.500000E+01
3.500000E+01
3.500000E+01
3.500000E+01
3.500000E+01
3.500000E+01
3.500000E+01
3.500000E+01
3.500000E+01
3.500000E+01
3.500000E+01
3.500000E+01
3.500000E+01
3.500000E+01
3.500000E+01
3.500000E+01
3.500000E+01
3.500000E+01
3.500000E+01
3.500000E+01
3.500000E+01
3.500000E+01
3.500000E+01
3.500000E+01
3.500000E+01
3.500000E+01
3.500000E+01
3.500000E+01
3.500000E+01
3.500000E+01
3.500000E+01
3.500000E+01
3.500000E+01
3.500000E+01
3.500000E+01
3.500000E+01
3.500000E+01
3.500000E+01
3.500000E+01
3.500000E+01
3.500000E+01
3.500000E+01
3.500000E+01
3.500000E+01
3.500000E+01
3.500000E+01
3.500000E+01
3.500000E+01
3.500000E+01
3.500000E+01
3.500000E+01
3.500000E+01
3.500000E+01
3.500000E+01
3.500000E+01
3.500000E+01
3.500000E+01
3.500000E+01
3.500000E+01
3.500000E+01
3.500000E+01
3.500000E+01
3.500000E+01
3.500000E+01
3.500000E+01
3.500000E+01
3.500000E+01
3.500000E+01
3.500000E+01
3.500000E+01
3.500000E+01
3.500000E+01
3.500000E+01
3.500000E+01
3.500000E+01
3.500000E+01
3.500000E+01
3.500000E+01
3.500000E+01
3.500000E+01
3.500000E+01
3.500000E+01
3.500000E+01
3.500000E+01
3.500000E+01
3.500000E+01
4.000000E+01
4.000000E+01
4.000000E+01
4.000000E+01
4.000000E+01
4.000000E+01
4.000000E+01
4.000000E+01
4.000000E+01
4.000000E+01
4.000000E+01
4.000000E+01
4.000000E+01
4.000000E+01
4.000000E+01
4.000000E+01
4.000000E+01
4.000000E+01
4.000000E+01
4.000000E+01
4.000000E+01
4.000000E+01
4.000000E+01
4.000000E+01
4.000000E+01
4.000000E+01
4.000000E+01
4.000000E+01
4.000000E+01
4.000000E+01
4.000000E+01
4.000000E+01
4.000000E+01
4.000000E+01
4.000000E+01
4.000000E+01
4.000000E+01
4.000000E+01
4.000000E+01
4.000000E+01
4.000000E+01
4.000000E+01
4.000000E+01
4.000000E+01
4.000000E+01
4.000000E+01
4.000000E+01
4.000000E+01
4.000000E+01
4.000000E+01
4.000000E+01
4.000000E+01
4.000000E+01
4.000000E+01
4.000000E+01
4.000000E+01
4.000000E+01
4.000000E+01
4.000000E+01
4.000000E+01
4.000000E+01
4.000000E+01
4.000000E+01
4.000000E+01
4.000000E+01
4.000000E+01
4.000000E+01
4.000000E+01
4.000000E+01
4.000000E+01
4.000000E+01
4.000000E+01
4.000000E+01
4.000000E+01
4.000000E+01
4.000000E+01
4.000000E+01
4.000000E+01
4.000000E+01
4.000000E+01
4.000000E+01
4.000000E+01
4.000000E+01
4.000000E+01
4.000000E+01
4.000000E+01
4.000000E+01
4.000000E+01
4.000000E+01
4.000000E+01
4.000000E+01
4.000000E+01
4.000000E+01
4.000000E+01
4.000000E+01
4.000000E+01
4.000000E+01
4.000000E+01
4.000000E+01
4.000000E+01
4.000000E+01
4.000000E+01
4.000000E+01
4.000000E+01
4.000000E+01
4.000000E+01
4.000000E+01
4.000000E+01
4.000000E+01
4.000000E+01
4.000000E+01
4.000000E+01
4.000000E+01
4.000000E+01
4.000000E+01
4.000000E+01
4.000000E+01
4.000000E+01
4.000000E+01
4.000000E+01
4.000000E+01
4.000000E+01
4.000000E+01
4.000000E+01
4.000000E+01
4.000000E+01
4.000000E+01
4.000000E+01
4.000000E+01
4.000000E+01
4.000000E+01
4.000000E+01
4.000000E+01
4.000000E+01
4.000000E+01
4.000000E+01
4.000000E+01
4.000000E+01
4.000000E+01
4.000000E+01
4.000000E+01
4.000000E+01
4.000000E+01
4.000000E+01
4.000000E+01
4.000000E+01
4.000000E+01
4.000000E+01
4.000000E+01
4.000000E+01
4.000000E+01
4.000000E+01
4.000000E+01
4.000000E+01
4.000000E+01
4.000000E+01
4.000000E+01
4.000000E+01
4.000000E+01
4.000000E+01
4.000000E+01
4.000000E+01
4.000000E+01
4.000000E+01
4.000000E+01
4.000000E+01
4.000000E+01
4.000000E+01
4.000000E+01
4.000000E+01
4.000000E+01
4.000000E+01
4.000000E+01
4.000000E+01
4.000000E+01
4.000000E+01
4.000000E+01
4.000000E+01
4.000000E+01
4.000000E+01
4.000000E+01
4.000000E+01
4.000000E+01
4.000000E+01
4.000000E+01
4.000000E+01
4.000000E+01
4.000000E+01
4.000000E+01
4.000000E+01
4.000000E+01
4.000000E+01
4.000000E+01
4.000000E+01
4.000000E+01
4.000000E+01
4.000000E+01
4.000000E+01
4.000000E+01
4.000000E+01
4.000000E+01
4.500000E+01
4.500000E+01
4.500000E+01
4.500000E+01
4.500000E+01
4.500000E+01
4.500000E+01
4.500000E+01
4.500000E+01
4.500000E+01
4.500000E+01
4.500000E+01
4.500000E+01
4.500000E+01
4.500000E+01
4.500000E+01
4.500000E+01
4.500000E+01
4.500000E+01
4.500000E+01
4.500000E+01
4.500000E+01
4.500000E+01
4.500000E+01
4.500000E+01
4.500000E+01
4.500000E+01
4.500000E+01
4.500000E+01
4.500000E+01
4.500000E+01
4.500000E+01
4.500000E+01
4.500000E+01
4.500000E+01
4.500000E+01
4.500000E+01
4.500000E+01
4.500000E+01
4.500000E+01
4.500000E+01
4.500000E+01
4.500000E+01
4.500000E+01
4.500000E+01
4.500000E+01
4.500000E+01
4.500000E+01
4.500000E+01
4.500000E+01
4.500000E+01
4.500000E+01
4.500000E+01
4.500000E+01
4.500000E+01
4.500000E+01
4.500000E+01
4.500000E+01
4.500000E+01
4.500000E+01
4.500000E+01
4.500000E+01
4.500000E+01
4.500000E+01
4.500000E+01
4.500000E+01
4.500000E+01
4.500000E+01
4.500000E+01
4.500000E+01
4.500000E+01
4.500000E+01
4.500000E+01
4.500000E+01
4.500000E+01
4.500000E+01
4.500000E+01
4.500000E+01
4.500000E+01
4.500000E+01
4.500000E+01
4.500000E+01
4.500000E+01
4.500000E+01
4.500000E+01
4.500000E+01
4.500000E+01
4.500000E+01
4.500000E+01
4.500000E+01
4.500000E+01
4.500000E+01
4.500000E+01
4.500000E+01
4.500000E+01
4.500000E+01
4.500000E+01
4.500000E+01
4.500000E+01
4.500000E+01
4.500000E+01
4.500000E+01
4.500000E+01
4.500000E+01
4.500000E+01
4.500000E+01
4.500000E+01
4.500000E+01
4.500000E+01
4.500000E+01
4.500000E+01
4.500000E+01
4.500000E+01
4.500000E+01
4.500000E+01
4.500000E+01
4.500000E+01
4.500000E+01
4.500000E+01
4.500000E+01
4.500000E+01
4.500000E+01
4.500000E+01
4.500000E+01
4.500000E+01
4.500000E+01
4.500000E+01
4.500000E+01
4.500000E+01
4.500000E+01
4.500000E+01
4.500000E+01
4.500000E+01
4.500000E+01
4.500000E+01
4.500000E+01
4.500000E+01
4.500000E+01
4.500000E+01
4.500000E+01
4.500000E+01
4.500000E+01
4.500000E+01
4.500000E+01
4.500000E+01
4.500000E+01
4.500000E+01
4.500000E+01
4.500000E+01
4.500000E+01
4.500000E+01
4.500000E+01
4.500000E+01
4.500000E+01
4.500000E+01
4.500000E+01
4.500000E+01
4.500000E+01
4.500000E+01
4.500000E+01
4.500000E+01
4.500000E+01
4.500000E+01
4.500000E+01
4.500000E+01
4.500000E+01
4.500000E+01
4.500000E+01
4.500000E+01
4.500000E+01
4.500000E+01
4.500000E+01
4.500000E+01
4.500000E+01
4.500000E+01
4.500000E+01
4.500000E+01
4.500000E+01
4.500000E+01
4.500000E+01
4.500000E+01
4.500000E+01
4.500000E+01
4.500000E+01
4.500000E+01
4.500000E+01
4.500000E+01
4.500000E+01
4.500000E+01
4.500000E+01
4.500000E+01
4.500000E+01
4.500000E+01
4.500000E+01
4.500000E+01
4.500000E+01
4.500000E+01
4.500000E+01
4.500000E+01
4.500000E+01
4.500000E+01
5.000000E+01
5.000000E+01
5.000000E+01
5.000000E+01
5.000000E+01
5.000000E+01
5.000000E+01
5.000000E+01
5.000000E+01
5.000000E+01
5.000000E+01
5.000000E+01
5.000000E+01
5.000000E+01
5.000000E+01
5.000000E+01
5.000000E+01
5.000000E+01
5.000000E+01
5.000000E+01
5.000000E+01
5.000000E+01
5.000000E+01
5.000000E+01
5.000000E+01
5.000000E+01
5.000000E+01
5.000000E+01
5.000000E+01
5.000000E+01
5.000000E+01
5.000000E+01
5.000000E+01
5.000000E+01
5.000000E+01
5.000000E+01
5.000000E+01
5.000000E+01
5.000000E+01
5.000000E+01
5.000000E+01
5.000000E+01
5.000000E+01
5.000000E+01
5.000000E+01
5.000000E+01
5.000000E+01
5.000000E+01
5.000000E+01
5.000000E+01
5.000000E+01
5.000000E+01
5.000000E+01
5.000000E+01
5.000000E+01
5.000000E+01
5.000000E+01
5.000000E+01
5.000000E+01
5.000000E+01
5.000000E+01
5.000000E+01
5.000000E+01
5.000000E+01
5.000000E+01
5.000000E+01
5.000000E+01
5.000000E+01
5.000000E+01
5.000000E+01
5.000000E+01
5.000000E+01
5.000000E+01
5.000000E+01
5.000000E+01
5.000000E+01
5.000000E+01
5.000000E+01
5.000000E+01
5.000000E+01
5.000000E+01
5.000000E+01
5.000000E+01
5.000000E+01
5.000000E+01
5.000000E+01
5.000000E+01
5.000000E+01
5.000000E+01
5.000000E+01
5.000000E+01
5.000000E+01
5.000000E+01
5.000000E+01
5.000000E+01
5.000000E+01
5.000000E+01
5.000000E+01
5.000000E+01
5.000000E+01
5.000000E+01
5.000000E+01
5.000000E+01
5.000000E+01
5.000000E+01
5.000000E+01
5.000000E+01
5.000000E+01
5.000000E+01
5.000000E+01
5.000000E+01
5.000000E+01
5.000000E+01
5.000000E+01
5.000000E+01
5.000000E+01
5.000000E+01
5.000000E+01
5.000000E+01
5.000000E+01
5.000000E+01
5.000000E+01
5.000000E+01
5.000000E+01
5.000000E+01
5.000000E+01
5.000000E+01
5.000000E+01
5.000000E+01
5.000000E+01
5.000000E+01
5.000000E+01
5.000000E+01
5.000000E+01
5.000000E+01
5.000000E+01
5.000000E+01
5.000000E+01
5.000000E+01
5.000000E+01
5.000000E+01
5.000000E+01
5.000000E+01
5.000000E+01
5.000000E+01
5.000000E+01
5.000000E+01
5.000000E+01
5.000000E+01
5.000000E+01
5.000000E+01
5.000000E+01
5.000000E+01
5.000000E+01
5.000000E+01
5.000000E+01
5.000000E+01
5.000000E+01
5.000000E+01
5.000000E+01
5.000000E+01
5.000000E+01
5.000000E+01
5.000000E+01
5.000000E+01
5.000000E+01
5.000000E+01
5.000000E+01
5.000000E+01
5.000000E+01
5.000000E+01
5.000000E+01
5.000000E+01
5.000000E+01
5.000000E+01
5.000000E+01
5.000000E+01
5.000000E+01
5.000000E+01
5.000000E+01
5.000000E+01
5.000000E+01
5.000000E+01
5.000000E+01
5.000000E+01
5.000000E+01
5.000000E+01
5.000000E+01
5.000000E+01
5.000000E+01
5.000000E+01
5.000000E+01
5.000000E+01
5.000000E+01
5.000000E+01
5.000000E+01
5.000000E+01
5.000000E+01
5.000000E+01
5.000000E+01
5.000000E+01
5.500000E+01
5.500000E+01
5.500000E+01
5.500000E+01
5.500000E+01
5.500000E+01
5.500000E+01
5.500000E+01
5.500000E+01
5.500000E+01
5.500000E+01
5.500000E+01
5.500000E+01
5.500000E+01
5.500000E+01
5.500000E+01
5.500000E+01
5.500000E+01
5.500000E+01
5.500000E+01
5.500000E+01
5.500000E+01
5.500000E+01
5.500000E+01
5.500000E+01
5.500000E+01
5.500000E+01
5.500000E+01
5.500000E+01
5.500000E+01
5.500000E+01
5.500000E+01
5.500000E+01
5.500000E+01
5.500000E+01
5.500000E+01
5.500000E+01
5.500000E+01
5.500000E+01
5.500000E+01
5.500000E+01
5.500000E+01
5.500000E+01
5.500000E+01
5.500000E+01
5.500000E+01
5.500000E+01
5.500000E+01
5.500000E+01
5.500000E+01
5.500000E+01
5.500000E+01
5.500000E+01
5.500000E+01
5.500000E+01
5.500000E+01
5.500000E+01
5.500000E+01
5.500000E+01
5.500000E+01
5.500000E+01
5.500000E+01
5.500000E+01
5.500000E+01
5.500000E+01
5.500000E+01
5.500000E+01
5.500000E+01
5.500000E+01
5.500000E+01
5.500000E+01
5.500000E+01
5.500000E+01
5.500000E+01
5.500000E+01
5.500000E+01
5.500000E+01
5.500000E+01
5.500000E+01
5.500000E+01
5.500000E+01
5.500000E+01
5.500000E+01
5.500000E+01
5.500000E+01
5.500000E+01
5.500000E+01
5.500000E+01
5.500000E+01
5.500000E+01
5.500000E+01
5.500000E+01
5.500000E+01
5.500000E+01
5.500000E+01
5.500000E+01
5.500000E+01
5.500000E+01
5.500000E+01
5.500000E+01
5.500000E+01
5.500000E+01
5.500000E+01
5.500000E+01
5.500000E+01
5.500000E+01
5.500000E+01
5.500000E+01
5.500000E+01
5.500000E+01
5.500000E+01
5.500000E+01
5.500000E+01
5.500000E+01
5.500000E+01
5.500000E+01
5.500000E+01
5.500000E+01
5.500000E+01
5.500000E+01
5.500000E+01
5.500000E+01
5.500000E+01
5.500000E+01
5.500000E+01
5.500000E+01
5.500000E+01
5.500000E+01
5.500000E+01
5.500000E+01
5.500000E+01
5.500000E+01
5.500000E+01
5.500000E+01
5.500000E+01
5.500000E+01
5.500000E+01
5.500000E+01
5.500000E+01
5.500000E+01
5.500000E+01
5.500000E+01
5.500000E+01
5.500000E+01
5.500000E+01
5.500000E+01
5.500000E+01
5.500000E+01
5.500000E+01
5.500000E+01
5.500000E+01
5.500000E+01
5.500000E+01
5.500000E+01
5.500000E+01
5.500000E+01
5.500000E+01
5.500000E+01
5.500000E+01
5.500000E+01
5.500000E+01
5.500000E+01
5.500000E+01
5.500000E+01
5.500000E+01
5.500000E+01
5.500000E+01
5.500000E+01
5.500000E+01
5.500000E+01
5.500000E+01
5.500000E+01
5.500000E+01
5.500000E+01
5.500000E+01
5.500000E+01
5.500000E+01
5.500000E+01
5.500000E+01
5.500000E+01
5.500000E+01
5.500000E+01
5.500000E+01
5.500000E+01
5.500000E+01
5.500000E+01
5.500000E+01
5.500000E+01
5.500000E+01
5.500000E+01
5.500000E+01
5.500000E+01
5.500000E+01
5.500000E+01
5.500000E+01
5.500000E+01
5.500000E+01
5.500000E+01
5.500000E+01
5.500000E+01
5.500000E+01
6.000000E+01
6.000000E+01
6.000000E+01
6.000000E+01
6.000000E+01
6.000000E+01
6.000000E+01
6.000000E+01
6.000000E+01
6.000000E+01
6.000000E+01
6.000000E+01
6.000000E+01
6.000000E+01
6.000000E+01
6.000000E+01
6.000000E+01
6.000000E+01
6.000000E+01
6.000000E+01
6.000000E+01
6.000000E+01
6.000000E+01
6.000000E+01
6.000000E+01
6.000000E+01
6.000000E+01
6.000000E+01
6.000000E+01
6.000000E+01
6.000000E+01
6.000000E+01
6.000000E+01
6.000000E+01
6.000000E+01
6.000000E+01
6.000000E+01
6.000000E+01
6.000000E+01
6.000000E+01
6.000000E+01
6.000000E+01
6.000000E+01
6.000000E+01
6.000000E+01
6.000000E+01
6.000000E+01
6.000000E+01
6.000000E+01
6.000000E+01
6.000000E+01
6.000000E+01
6.000000E+01
6.000000E+01
6.000000E+01
6.000000E+01
6.000000E+01
6.000000E+01
6.000000E+01
6.000000E+01
6.000000E+01
6.000000E+01
6.000000E+01
6.000000E+01
6.000000E+01
6.000000E+01
6.000000E+01
6.000000E+01
6.000000E+01
6.000000E+01
6.000000E+01
6.000000E+01
6.000000E+01
6.000000E+01
6.000000E+01
6.000000E+01
6.000000E+01
6.000000E+01
6.000000E+01
6.000000E+01
6.000000E+01
6.000000E+01
6.000000E+01
6.000000E+01
6.000000E+01
6.000000E+01
6.000000E+01
6.000000E+01
6.000000E+01
6.000000E+01
6.000000E+01
6.000000E+01
6.000000E+01
6.000000E+01
6.000000E+01
6.000000E+01
6.000000E+01
6.000000E+01
6.000000E+01
6.000000E+01
6.000000E+01
6.000000E+01
6.000000E+01
6.000000E+01
6.000000E+01
6.000000E+01
6.000000E+01
6.000000E+01
6.000000E+01
6.000000E+01
6.000000E+01
6.000000E+01
6.000000E+01
6.000000E+01
6.000000E+01
6.000000E+01
6.000000E+01
6.000000E+01
6.000000E+01
6.000000E+01
6.000000E+01
6.000000E+01
6.000000E+01
6.000000E+01
6.000000E+01
6.000000E+01
6.000000E+01
6.000000E+01
6.000000E+01
6.000000E+01
6.000000E+01
6.000000E+01
6.000000E+01
6.000000E+01
6.000000E+01
6.000000E+01
6.000000E+01
6.000000E+01
6.000000E+01
6.000000E+01
6.000000E+01
6.000000E+01
6.000000E+01
6.000000E+01
6.000000E+01
6.000000E+01
6.000000E+01
6.000000E+01
6.000000E+01
6.000000E+01
6.000000E+01
6.000000E+01
6.000000E+01
6.000000E+01
6.000000E+01
6.000000E+01
6.000000E+01
6.000000E+01
6.000000E+01
6.000000E+01
6.000000E+01
6.000000E+01
6.000000E+01
6.000000E+01
6.000000E+01
6.000000E+01
6.000000E+01
6.000000E+01
6.000000E+01
6.000000E+01
6.000000E+01
6.000000E+01
6.000000E+01
6.000000E+01
6.000000E+01
6.000000E+01
6.000000E+01
6.000000E+01
6.000000E+01
6.000000E+01
6.000000E+01
6.000000E+01
6.000000E+01
6.000000E+01
6.000000E+01
6.000000E+01
6.000000E+01
6.000000E+01
6.000000E+01
6.000000E+01
6.000000E+01
6.000000E+01
6.000000E+01
6.000000E+01
6.000000E+01
6.000000E+01
6.000000E+01
6.000000E+01
6.000000E+01
6.000000E+01
6.000000E+01
6.500000E+01
6.500000E+01
6.500000E+01
6.500000E+01
6.500000E+01
6.500000E+01
6.500000E+01
6.500000E+01
6.500000E+01
6.500000E+01
6.500000E+01
6.500000E+01
6.500000E+01
6.500000E+01
6.500000E+01
6.500000E+01
6.500000E+01
6.500000E+01
6.500000E+01
6.500000E+01
6.500000E+01
6.500000E+01
6.500000E+01
6.500000E+01
6.500000E+01
6.500000E+01
6.500000E+01
6.500000E+01
6.500000E+01
6.500000E+01
6.500000E+01
6.500000E+01
6.500000E+01
6.500000E+01
6.500000E+01
6.500000E+01
6.500000E+01
6.500000E+01
6.500000E+01
6.500000E+01
6.500000E+01
6.500000E+01
6.500000E+01
6.500000E+01
6.500000E+01
6.500000E+01
6.500000E+01
6.500000E+01
6.500000E+01
6.500000E+01
6.500000E+01
6.500000E+01
6.500000E+01
6.500000E+01
6.500000E+01
6.500000E+01
6.500000E+01
6.500000E+01
6.500000E+01
6.500000E+01
6.500000E+01
6.500000E+01
6.500000E+01
6.500000E+01
6.500000E+01
6.500000E+01
6.500000E+01
6.500000E+01
6.500000E+01
6.500000E+01
6.500000E+01
6.500000E+01
6.500000E+01
6.500000E+01
6.500000E+01
6.500000E+01
6.500000E+01
6.500000E+01
6.500000E+01
6.500000E+01
6.500000E+01
6.500000E+01
6.500000E+01
6.500000E+01
6.500000E+01
6.500000E+01
6.500000E+01
6.500000E+01
6.500000E+01
6.500000E+01
6.500000E+01
6.500000E+01
6.500000E+01
6.500000E+01
6.500000E+01
6.500000E+01
6.500000E+01
6.500000E+01
6.500000E+01
6.500000E+01
6.500000E+01
6.500000E+01
6.500000E+01
6.500000E+01
6.500000E+01
6.500000E+01
6.500000E+01
6.500000E+01
6.500000E+01
6.500000E+01
6.500000E+01
6.500000E+01
6.500000E+01
6.500000E+01
6.500000E+01
6.500000E+01
6.500000E+01
6.500000E+01
6.500000E+01
6.500000E+01
6.500000E+01
6.500000E+01
6.500000E+01
6.500000E+01
6.500000E+01
6.500000E+01
6.500000E+01
6.500000E+01
6.500000E+01
6.500000E+01
6.500000E+01
6.500000E+01
6.500000E+01
6.500000E+01
6.500000E+01
6.500000E+01
6.500000E+01
6.500000E+01
6.500000E+01
6.500000E+01
6.500000E+01
6.500000E+01
6.500000E+01
6.500000E+01
6.500000E+01
6.500000E+01
6.500000E+01
6.500000E+01
6.500000E+01
6.500000E+01
6.500000E+01
6.500000E+01
6.500000E+01
6.500000E+01
6.500000E+01
6.500000E+01
6.500000E+01
6.500000E+01
6.500000E+01
6.500000E+01
6.500000E+01
6.500000E+01
6.500000E+01
6.500000E+01
6.500000E+01
6.500000E+01
6.500000E+01
6.500000E+01
6.500000E+01
6.500000E+01
6.500000E+01
6.500000E+01
6.500000E+01
6.500000E+01
6.500000E+01
6.500000E+01
6.500000E+01
6.500000E+01
6.500000E+01
6.500000E+01
6.500000E+01
6.500000E+01
6.500000E+01
6.500000E+01
6.500000E+01
6.500000E+01
6.500000E+01
6.500000E+01
6.500000E+01
6.500000E+01
6.500000E+01
6.500000E+01
6.500000E+01
6.500000E+01
6.500000E+01
6.500000E+01
6.500000E+01
6.500000E+01
6.500000E+01
6.500000E+01
6.500000E+01
7.000000E+01
7.000000E+01
7.000000E+01
7.000000E+01
7.000000E+01
7.000000E+01
7.000000E+01
7.000000E+01
7.000000E+01
7.000000E+01
7.000000E+01
7.000000E+01
7.000000E+01
7.000000E+01
7.000000E+01
7.000000E+01
7.000000E+01
7.000000E+01
7.000000E+01
7.000000E+01
7.000000E+01
7.000000E+01
7.000000E+01
7.000000E+01
7.000000E+01
7.000000E+01
7.000000E+01
7.000000E+01
7.000000E+01
7.000000E+01
7.000000E+01
7.000000E+01
7.000000E+01
7.000000E+01
7.000000E+01
7.000000E+01
7.000000E+01
7.000000E+01
7.000000E+01
7.000000E+01
7.000000E+01
7.000000E+01
7.000000E+01
7.000000E+01
7.000000E+01
7.000000E+01
7.000000E+01
7.000000E+01
7.000000E+01
7.000000E+01
7.000000E+01
7.000000E+01
7.000000E+01
7.000000E+01
7.000000E+01
7.000000E+01
7.000000E+01
7.000000E+01
7.000000E+01
7.000000E+01
7.000000E+01
7.000000E+01
7.000000E+01
7.000000E+01
7.000000E+01
7.000000E+01
7.000000E+01
7.000000E+01
7.000000E+01
7.000000E+01
7.000000E+01
7.000000E+01
7.000000E+01
7.000000E+01
7.000000E+01
7.000000E+01
7.000000E+01
7.000000E+01
7.000000E+01
7.000000E+01
7.000000E+01
7.000000E+01
7.000000E+01
7.000000E+01
7.000000E+01
7.000000E+01
7.000000E+01
7.000000E+01
7.000000E+01
7.000000E+01
7.000000E+01
7.000000E+01
7.000000E+01
7.000000E+01
7.000000E+01
7.000000E+01
7.000000E+01
7.000000E+01
7.000000E+01
7.000000E+01
7.000000E+01
7.000000E+01
7.000000E+01
7.000000E+01
7.000000E+01
7.000000E+01
7.000000E+01
7.000000E+01
7.000000E+01
7.000000E+01
7.000000E+01
7.000000E+01
7.000000E+01
7.000000E+01
7.000000E+01
7.000000E+01
7.000000E+01
7.000000E+01
7.000000E+01
7.000000E+01
7.000000E+01
7.000000E+01
7.000000E+01
7.000000E+01
7.000000E+01
7.000000E+01
7.000000E+01
7.000000E+01
7.000000E+01
7.000000E+01
7.000000E+01
7.000000E+01
7.000000E+01
7.000000E+01
7.000000E+01
7.000000E+01
7.000000E+01
7.000000E+01
7.000000E+01
7.000000E+01
7.000000E+01
7.000000E+01
7.000000E+01
7.000000E+01
7.000000E+01
7.000000E+01
7.000000E+01
7.000000E+01
7.000000E+01
7.000000E+01
7.000000E+01
7.000000E+01
7.000000E+01
7.000000E+01
7.000000E+01
7.000000E+01
7.000000E+01
7.000000E+01
7.000000E+01
7.000000E+01
7.000000E+01
7.000000E+01
7.000000E+01
7.000000E+01
7.000000E+01
7.000000E+01
7.000000E+01
7.000000E+01
7.000000E+01
7.000000E+01
7.000000E+01
7.000000E+01
7.000000E+01
7.000000E+01
7.000000E+01
7.000000E+01
7.000000E+01
7.000000E+01
7.000000E+01
7.000000E+01
7.000000E+01
7.000000E+01
7.000000E+01
7.000000E+01
7.000000E+01
7.000000E+01
7.000000E+01
7.000000E+01
7.000000E+01
7.000000E+01
7.000000E+01
7.000000E+01
7.000000E+01
7.000000E+01
7.000000E+01
7.000000E+01
7.000000E+01
7.000000E+01
7.000000E+01
7.000000E+01
7.000000E+01
7.500000E+01
7.500000E+01
7.500000E+01
7.500000E+01
7.500000E+01
7.500000E+01
7.500000E+01
7.500000E+01
7.500000E+01
7.500000E+01
7.500000E+01
7.500000E+01
7.500000E+01
7.500000E+01
7.500000E+01
7.500000E+01
7.500000E+01
7.500000E+01
7.500000E+01
7.500000E+01
7.500000E+01
7.500000E+01
7.500000E+01
7.500000E+01
7.500000E+01
7.500000E+01
7.500000E+01
7.500000E+01
7.500000E+01
7.500000E+01
7.500000E+01
7.500000E+01
7.500000E+01
7.500000E+01
7.500000E+01
7.500000E+01
7.500000E+01
7.500000E+01
7.500000E+01
7.500000E+01
7.500000E+01
7.500000E+01
7.500000E+01
7.500000E+01
7.500000E+01
7.500000E+01
7.500000E+01
7.500000E+01
7.500000E+01
7.500000E+01
7.500000E+01
7.500000E+01
7.500000E+01
7.500000E+01
7.500000E+01
7.500000E+01
7.500000E+01
7.500000E+01
7.500000E+01
7.500000E+01
7.500000E+01
7.500000E+01
7.500000E+01
7.500000E+01
7.500000E+01
7.500000E+01
7.500000E+01
7.500000E+01
7.500000E+01
7.500000E+01
7.500000E+01
7.500000E+01
7.500000E+01
7.500000E+01
7.500000E+01
7.500000E+01
7.500000E+01
7.500000E+01
7.500000E+01
7.500000E+01
7.500000E+01
7.500000E+01
7.500000E+01
7.500000E+01
7.500000E+01
7.500000E+01
7.500000E+01
7.500000E+01
7.500000E+01
7.500000E+01
7.500000E+01
7.500000E+01
7.500000E+01
7.500000E+01
7.500000E+01
7.500000E+01
7.500000E+01
7.500000E+01
7.500000E+01
7.500000E+01
7.500000E+01
7.500000E+01
7.500000E+01
7.500000E+01
7.500000E+01
7.500000E+01
7.500000E+01
7.500000E+01
7.500000E+01
7.500000E+01
7.500000E+01
7.500000E+01
7.500000E+01
7.500000E+01
7.500000E+01
7.500000E+01
7.500000E+01
7.500000E+01
7.500000E+01
7.500000E+01
7.500000E+01
7.500000E+01
7.500000E+01
7.500000E+01
7.500000E+01
7.500000E+01
7.500000E+01
7.500000E+01
7.500000E+01
7.500000E+01
7.500000E+01
7.500000E+01
7.500000E+01
7.500000E+01
7.500000E+01
7.500000E+01
7.500000E+01
7.500000E+01
7.500000E+01
7.500000E+01
7.500000E+01
7.500000E+01
7.500000E+01
7.500000E+01
7.500000E+01
7.500000E+01
7.500000E+01
7.500000E+01
7.500000E+01
7.500000E+01
7.500000E+01
7.500000E+01
7.500000E+01
7.500000E+01
7.500000E+01
7.500000E+01
7.500000E+01
7.500000E+01
7.500000E+01
7.500000E+01
7.500000E+01
7.500000E+01
7.500000E+01
7.500000E+01
7.500000E+01
7.500000E+01
7.500000E+01
7.500000E+01
7.500000E+01
7.500000E+01
7.500000E+01
7.500000E+01
7.500000E+01
7.500000E+01
7.500000E+01
7.500000E+01
7.500000E+01
7.500000E+01
7.500000E+01
7.500000E+01
7.500000E+01
7.500000E+01
7.500000E+01
7.500000E+01
7.500000E+01
7.500000E+01
7.500000E+01
7.500000E+01
7.500000E+01
7.500000E+01
7.500000E+01
7.500000E+01
7.500000E+01
7.500000E+01
7.500000E+01
7.500000E+01
7.500000E+01
7.500000E+01
7.500000E+01
7.500000E+01
7.500000E+01
8.000000E+01
8.000000E+01
8.000000E+01
8.000000E+01
8.000000E+01
8.000000E+01
8.000000E+01
8.000000E+01
8.000000E+01
8.000000E+01
8.000000E+01
8.000000E+01
8.000000E+01
8.000000E+01
8.000000E+01
8.000000E+01
8.000000E+01
8.000000E+01
8.000000E+01
8.000000E+01
8.000000E+01
8.000000E+01
8.000000E+01
8.000000E+01
8.000000E+01
8.000000E+01
8.000000E+01
8.000000E+01
8.000000E+01
8.000000E+01
8.000000E+01
8.000000E+01
8.000000E+01
8.000000E+01
8.000000E+01
8.000000E+01
8.000000E+01
8.000000E+01
8.000000E+01
8.000000E+01
8.000000E+01
8.000000E+01
8.000000E+01
8.000000E+01
8.000000E+01
8.000000E+01
8.000000E+01
8.000000E+01
8.000000E+01
8.000000E+01
8.000000E+01
8.000000E+01
8.000000E+01
8.000000E+01
8.000000E+01
8.000000E+01
8.000000E+01
8.000000E+01
8.000000E+01
8.000000E+01
8.000000E+01
8.000000E+01
8.000000E+01
8.000000E+01
8.000000E+01
8.000000E+01
8.000000E+01
8.000000E+01
8.000000E+01
8.000000E+01
8.000000E+01
8.000000E+01
8.000000E+01
8.000000E+01
8.000000E+01
8.000000E+01
8.000000E+01
8.000000E+01
8.000000E+01
8.000000E+01
8.000000E+01
8.000000E+01
8.000000E+01
8.000000E+01
8.000000E+01
8.000000E+01
8.000000E+01
8.000000E+01
8.000000E+01
8.000000E+01
8.000000E+01
8.000000E+01
8.000000E+01
8.000000E+01
8.000000E+01
8.000000E+01
8.000000E+01
8.000000E+01
8.000000E+01
8.000000E+01
8.000000E+01
8.000000E+01
8.000000E+01
8.000000E+01
8.000000E+01
8.000000E+01
8.000000E+01
8.000000E+01
8.000000E+01
8.000000E+01
8.000000E+01
8.000000E+01
8.000000E+01
8.000000E+01
8.000000E+01
8.000000E+01
8.000000E+01
8.000000E+01
8.000000E+01
8.000000E+01
8.000000E+01
8.000000E+01
8.000000E+01
8.000000E+01
8.000000E+01
8.000000E+01
8.000000E+01
8.000000E+01
8.000000E+01
8.000000E+01
8.000000E+01
8.000000E+01
8.000000E+01
8.000000E+01
8.000000E+01
8.000000E+01
8.000000E+01
8.000000E+01
8.000000E+01
8.000000E+01
8.000000E+01
8.000000E+01
8.000000E+01
8.000000E+01
8.000000E+01
8.000000E+01
8.000000E+01
8.000000E+01
8.000000E+01
8.000000E+01
8.000000E+01
8.000000E+01
8.000000E+01
8.000000E+01
8.000000E+01
8.000000E+01
8.000000E+01
8.000000E+01
8.000000E+01
8.000000E+01
8.000000E+01
8.000000E+01
8.000000E+01
8.000000E+01
8.000000E+01
8.000000E+01
8.000000E+01
8.000000E+01
8.000000E+01
8.000000E+01
8.000000E+01
8.000000E+01
8.000000E+01
8.000000E+01
8.000000E+01
8.000000E+01
8.000000E+01
8.000000E+01
8.000000E+01
8.000000E+01
8.000000E+01
8.000000E+01
8.000000E+01
8.000000E+01
8.000000E+01
8.000000E+01
8.000000E+01
8.000000E+01
8.000000E+01
8.000000E+01
8.000000E+01
8.000000E+01
8.000000E+01
8.000000E+01
8.000000E+01
8.000000E+01
8.000000E+01
8.000000E+01
8.000000E+01
8.000000E+01
8.000000E+01
8.500000E+01
8.500000E+01
8.500000E+01
8.500000E+01
8.500000E+01
8.500000E+01
8.500000E+01
8.500000E+01
8.500000E+01
8.500000E+01
8.500000E+01
8.500000E+01
8.500000E+01
8.500000E+01
8.500000E+01
8.500000E+01
8.500000E+01
8.500000E+01
8.500000E+01
8.500000E+01
8.500000E+01
8.500000E+01
8.500000E+01
8.500000E+01
8.500000E+01
8.500000E+01
8.500000E+01
8.500000E+01
8.500000E+01
8.500000E+01
8.500000E+01
8.500000E+01
8.500000E+01
8.500000E+01
8.500000E+01
8.500000E+01
8.500000E+01
8.500000E+01
8.500000E+01
8.500000E+01
8.500000E+01
8.500000E+01
8.500000E+01
8.500000E+01
8.500000E+01
8.500000E+01
8.500000E+01
8.500000E+01
8.500000E+01
8.500000E+01
8.500000E+01
8.500000E+01
8.500000E+01
8.500000E+01
8.500000E+01
8.500000E+01
8.500000E+01
8.500000E+01
8.500000E+01
8.500000E+01
8.500000E+01
8.500000E+01
8.500000E+01
8.500000E+01
8.500000E+01
8.500000E+01
8.500000E+01
8.500000E+01
8.500000E+01
8.500000E+01
8.500000E+01
8.500000E+01
8.500000E+01
8.500000E+01
8.500000E+01
8.500000E+01
8.500000E+01
8.500000E+01
8.500000E+01
8.500000E+01
8.500000E+01
8.500000E+01
8.500000E+01
8.500000E+01
8.500000E+01
8.500000E+01
8.500000E+01
8.500000E+01
8.500000E+01
8.500000E+01
8.500000E+01
8.500000E+01
8.500000E+01
8.500000E+01
8.500000E+01
8.500000E+01
8.500000E+01
8.500000E+01
8.500000E+01
8.500000E+01
8.500000E+01
8.500000E+01
8.500000E+01
8.500000E+01
8.500000E+01
8.500000E+01
8.500000E+01
8.500000E+01
8.500000E+01
8.500000E+01
8.500000E+01
8.500000E+01
8.500000E+01
8.500000E+01
8.500000E+01
8.500000E+01
8.500000E+01
8.500000E+01
8.500000E+01
8.500000E+01
8.500000E+01
8.500000E+01
8.500000E+01
8.500000E+01
8.500000E+01
8.500000E+01
8.500000E+01
8.500000E+01
8.500000E+01
8.500000E+01
8.500000E+01
8.500000E+01
8.500000E+01
8.500000E+01
8.500000E+01
8.500000E+01
8.500000E+01
8.500000E+01
8.500000E+01
8.500000E+01
8.500000E+01
8.500000E+01
8.500000E+01
8.500000E+01
8.500000E+01
8.500000E+01
8.500000E+01
8.500000E+01
8.500000E+01
8.500000E+01
8.500000E+01
8.500000E+01
8.500000E+01
8.500000E+01
8.500000E+01
8.500000E+01
8.500000E+01
8.500000E+01
8.500000E+01
8.500000E+01
8.500000E+01
8.500000E+01
8.500000E+01
8.500000E+01
8.500000E+01
8.500000E+01
8.500000E+01
8.500000E+01
8.500000E+01
8.500000E+01
8.500000E+01
8.500000E+01
8.500000E+01
8.500000E+01
8.500000E+01
8.500000E+01
8.500000E+01
8.500000E+01
8.500000E+01
8.500000E+01
8.500000E+01
8.500000E+01
8.500000E+01
8.500000E+01
8.500000E+01
8.500000E+01
8.500000E+01
8.500000E+01
8.500000E+01
8.500000E+01
8.500000E+01
8.500000E+01
8.500000E+01
8.500000E+01
8.500000E+01
8.500000E+01
8.500000E+01
8.500000E+01
8.500000E+01
8.500000E+01
8.500000E+01
9.000000E+01
9.000000E+01
9.000000E+01
9.000000E+01
9.000000E+01
9.000000E+01
9.000000E+01
9.000000E+01
9.000000E+01
9.000000E+01
9.000000E+01
9.000000E+01
9.000000E+01
9.000000E+01
9.000000E+01
9.000000E+01
9.000000E+01
9.000000E+01
9.000000E+01
9.000000E+01
9.000000E+01
9.000000E+01
9.000000E+01
9.000000E+01
9.000000E+01
9.000000E+01
9.000000E+01
9.000000E+01
9.000000E+01
9.000000E+01
9.000000E+01
9.000000E+01
9.000000E+01
9.000000E+01
9.000000E+01
9.000000E+01
9.000000E+01
9.000000E+01
9.000000E+01
9.000000E+01
9.000000E+01
9.000000E+01
9.000000E+01
9.000000E+01
9.000000E+01
9.000000E+01
9.000000E+01
9.000000E+01
9.000000E+01
9.000000E+01
9.000000E+01
9.000000E+01
9.000000E+01
9.000000E+01
9.000000E+01
9.000000E+01
9.000000E+01
9.000000E+01
9.000000E+01
9.000000E+01
9.000000E+01
9.000000E+01
9.000000E+01
9.000000E+01
9.000000E+01
9.000000E+01
9.000000E+01
9.000000E+01
9.000000E+01
9.000000E+01
9.000000E+01
9.000000E+01
9.000000E+01
9.000000E+01
9.000000E+01
9.000000E+01
9.000000E+01
9.000000E+01
9.000000E+01
9.000000E+01
9.000000E+01
9.000000E+01
9.000000E+01
9.000000E+01
9.000000E+01
9.000000E+01
9.000000E+01
9.000000E+01
9.000000E+01
9.000000E+01
9.000000E+01
9.000000E+01
9.000000E+01
9.000000E+01
9.000000E+01
9.000000E+01
9.000000E+01
9.000000E+01
9.000000E+01
9.000000E+01
9.000000E+01
9.000000E+01
9.000000E+01
9.000000E+01
9.000000E+01
9.000000E+01
9.000000E+01
9.000000E+01
9.000000E+01
9.000000E+01
9.000000E+01
9.000000E+01
9.000000E+01
9.000000E+01
9.000000E+01
9.000000E+01
9.000000E+01
9.000000E+01
9.000000E+01
9.000000E+01
9.000000E+01
9.000000E+01
9.000000E+01
9.000000E+01
9.000000E+01
9.000000E+01
9.000000E+01
9.000000E+01
9.000000E+01
9.000000E+01
9.000000E+01
9.000000E+01
9.000000E+01
9.000000E+01
9.000000E+01
9.000000E+01
9.000000E+01
9.000000E+01
9.000000E+01
9.000000E+01
9.000000E+01
9.000000E+01
9.000000E+01
9.000000E+01
9.000000E+01
9.000000E+01
9.000000E+01
9.000000E+01
9.000000E+01
9.000000E+01
9.000000E+01
9.000000E+01
9.000000E+01
9.000000E+01
9.000000E+01
9.000000E+01
9.000000E+01
9.000000E+01
9.000000E+01
9.000000E+01
9.000000E+01
9.000000E+01
9.000000E+01
9.000000E+01
9.000000E+01
9.000000E+01
9.000000E+01
9.000000E+01
9.000000E+01
9.000000E+01
9.000000E+01
9.000000E+01
9.000000E+01
9.000000E+01
9.000000E+01
9.000000E+01
9.000000E+01
9.000000E+01
9.000000E+01
9.000000E+01
9.000000E+01
9.000000E+01
9.000000E+01
9.000000E+01
9.000000E+01
9.000000E+01
9.000000E+01
9.000000E+01
9.000000E+01
9.000000E+01
9.000000E+01
9.000000E+01
9.000000E+01
9.000000E+01
9.000000E+01
9.000000E+01
9.000000E+01
9.000000E+01
9.000000E+01
9.000000E+01
9.000000E+01
9.500000E+01
9.500000E+01
9.500000E+01
9.500000E+01
9.500000E+01
9.500000E+01
9.500000E+01
9.500000E+01
9.500000E+01
9.500000E+01
9.500000E+01
9.500000E+01
9.500000E+01
9.500000E+01
9.500000E+01
9.500000E+01
9.500000E+01
9.500000E+01
9.500000E+01
9.500000E+01
9.500000E+01
9.500000E+01
9.500000E+01
9.500000E+01
9.500000E+01
9.500000E+01
9.500000E+01
9.500000E+01
9.500000E+01
9.500000E+01
9.500000E+01
9.500000E+01
9.500000E+01
9.500000E+01
9.500000E+01
9.500000E+01
9.500000E+01
9.500000E+01
9.500000E+01
9.500000E+01
9.500000E+01
9.500000E+01
9.500000E+01
9.500000E+01
9.500000E+01
9.500000E+01
9.500000E+01
9.500000E+01
9.500000E+01
9.500000E+01
9.500000E+01
9.500000E+01
9.500000E+01
9.500000E+01
9.500000E+01
9.500000E+01
9.500000E+01
9.500000E+01
9.500000E+01
9.500000E+01
9.500000E+01
9.500000E+01
9.500000E+01
9.500000E+01
9.500000E+01
9.500000E+01
9.500000E+01
9.500000E+01
9.500000E+01
9.500000E+01
9.500000E+01
9.500000E+01
9.500000E+01
9.500000E+01
9.500000E+01
9.500000E+01
9.500000E+01
9.500000E+01
9.500000E+01
9.500000E+01
9.500000E+01
9.500000E+01
9.500000E+01
9.500000E+01
9.500000E+01
9.500000E+01
9.500000E+01
9.500000E+01
9.500000E+01
9.500000E+01
9.500000E+01
9.500000E+01
9.500000E+01
9.500000E+01
9.500000E+01
9.500000E+01
9.500000E+01
9.500000E+01
9.500000E+01
9.500000E+01
9.500000E+01
9.500000E+01
9.500000E+01
9.500000E+01
9.500000E+01
9.500000E+01
9.500000E+01
9.500000E+01
9.500000E+01
9.500000E+01
9.500000E+01
9.500000E+01
9.500000E+01
9.500000E+01
9.500000E+01
9.500000E+01
9.500000E+01
9.500000E+01
9.500000E+01
9.500000E+01
9.500000E+01
9.500000E+01
9.500000E+01
9.500000E+01
9.500000E+01
9.500000E+01
9.500000E+01
9.500000E+01
9.500000E+01
9.500000E+01
9.500000E+01
9.500000E+01
9.500000E+01
9.500000E+01
9.500000E+01
9.500000E+01
9.500000E+01
9.500000E+01
9.500000E+01
9.500000E+01
9.500000E+01
9.500000E+01
9.500000E+01
9.500000E+01
9.500000E+01
9.500000E+01
9.500000E+01
9.500000E+01
9.500000E+01
9.500000E+01
9.500000E+01
9.500000E+01
9.500000E+01
9.500000E+01
9.500000E+01
9.500000E+01
9.500000E+01
9.500000E+01
9.500000E+01
9.500000E+01
9.500000E+01
9.500000E+01
9.500000E+01
9.500000E+01
9.500000E+01
9.500000E+01
9.500000E+01
9.500000E+01
9.500000E+01
9.500000E+01
9.500000E+01
9.500000E+01
9.500000E+01
9.500000E+01
9.500000E+01
9.500000E+01
9.500000E+01
9.500000E+01
9.500000E+01
9.500000E+01
9.500000E+01
9.500000E+01
9.500000E+01
9.500000E+01
9.500000E+01
9.500000E+01
9.500000E+01
9.500000E+01
9.500000E+01
9.500000E+01
9.500000E+01
9.500000E+01
9.500000E+01
9.500000E+01
9.500000E+01
9.500000E+01
9.500000E+01
9.500000E+01
9.500000E+01
9.500000E+01
9.500000E+01
1.000000E+02
1.000000E+02
1.000000E+02
1.000000E+02
1.000000E+02
1.000000E+02
1.000000E+02
1.000000E+02
1.000000E+02
1.000000E+02
1.000000E+02
1.000000E+02
1.000000E+02
1.000000E+02
1.000000E+02
1.000000E+02
1.000000E+02
1.000000E+02
1.000000E+02
1.000000E+02
1.000000E+02
1.000000E+02
1.000000E+02
1.000000E+02
1.000000E+02
1.000000E+02
1.000000E+02
1.000000E+02
1.000000E+02
1.000000E+02
1.000000E+02
1.000000E+02
1.000000E+02
1.000000E+02
1.000000E+02
1.000000E+02
1.000000E+02
1.000000E+02
1.000000E+02
1.000000E+02
1.000000E+02
1.000000E+02
1.000000E+02
1.000000E+02
1.000000E+02
1.000000E+02
1.000000E+02
1.000000E+02
1.000000E+02
1.000000E+02
1.000000E+02
1.000000E+02
1.000000E+02
1.000000E+02
1.000000E+02
1.000000E+02
1.000000E+02
1.000000E+02
1.000000E+02
1.000000E+02
1.000000E+02
1.000000E+02
1.000000E+02
1.000000E+02
1.000000E+02
1.000000E+02
1.000000E+02
1.000000E+02
1.000000E+02
1.000000E+02
1.000000E+02
1.000000E+02
1.000000E+02
1.000000E+02
1.000000E+02
1.000000E+02
1.000000E+02
1.000000E+02
1.000000E+02
1.000000E+02
1.000000E+02
1.000000E+02
1.000000E+02
1.000000E+02
1.000000E+02
1.000000E+02
1.000000E+02
1.000000E+02
1.000000E+02
1.000000E+02
1.000000E+02
1.000000E+02
1.000000E+02
1.000000E+02
1.000000E+02
1.000000E+02
1.000000E+02
1.000000E+02
1.000000E+02
1.000000E+02
1.000000E+02
1.000000E+02
1.000000E+02
1.000000E+02
1.000000E+02
1.000000E+02
1.000000E+02
1.000000E+02
1.000000E+02
1.000000E+02
1.000000E+02
1.000000E+02
1.000000E+02
1.000000E+02
1.000000E+02
1.000000E+02
1.000000E+02
1.000000E+02
1.000000E+02
1.000000E+02
1.000000E+02
1.000000E+02
1.000000E+02
1.000000E+02
1.000000E+02
1.000000E+02
1.000000E+02
1.000000E+02
1.000000E+02
1.000000E+02
1.000000E+02
1.000000E+02
1.000000E+02
1.000000E+02
1.000000E+02
1.000000E+02
1.000000E+02
1.000000E+02
1.000000E+02
1.000000E+02
1.000000E+02
1.000000E+02
1.000000E+02
1.000000E+02
1.000000E+02
1.000000E+02
1.000000E+02
1.000000E+02
1.000000E+02
1.000000E+02
1.000000E+02
1.000000E+02
1.000000E+02
1.000000E+02
1.000000E+02
1.000000E+02
1.000000E+02
1.000000E+02
1.000000E+02
1.000000E+02
1.000000E+02
1.000000E+02
1.000000E+02
1.000000E+02
1.000000E+02
1.000000E+02
1.000000E+02
1.000000E+02
1.000000E+02
1.000000E+02
1.000000E+02
1.000000E+02
1.000000E+02
1.000000E+02
1.000000E+02
1.000000E+02
1.000000E+02
1.000000E+02
1.000000E+02
1.000000E+02
1.000000E+02
1.000000E+02
1.000000E+02
1.000000E+02
1.000000E+02
1.000000E+02
1.000000E+02
1.000000E+02
1.000000E+02
1.000000E+02
1.000000E+02
1.000000E+02
1.000000E+02
1.000000E+02
1.000000E+02
1.000000E+02
1.000000E+02
1.000000E+02
1.000000E+02
1.000000E+02
1.000000E+02
1.050000E+02
1.050000E+02
1.050000E+02
1.050000E+02
1.050000E+02
1.050000E+02
1.050000E+02
1.050000E+02
1.050000E+02
1.050000E+02
1.050000E+02
1.050000E+02
1.050000E+02
1.050000E+02
1.050000E+02
1.050000E+02
1.050000E+02
1.050000E+02
1.050000E+02
1.050000E+02
1.050000E+02
1.050000E+02
1.050000E+02
1.050000E+02
1.050000E+02
1.050000E+02
1.050000E+02
1.050000E+02
1.050000E+02
1.050000E+02
1.050000E+02
1.050000E+02
1.050000E+02
1.050000E+02
1.050000E+02
1.050000E+02
1.050000E+02
1.050000E+02
1.050000E+02
1.050000E+02
1.050000E+02
1.050000E+02
1.050000E+02
1.050000E+02
1.050000E+02
1.050000E+02
1.050000E+02
1.050000E+02
1.050000E+02
1.050000E+02
1.050000E+02
1.050000E+02
1.050000E+02
1.050000E+02
1.050000E+02
1.050000E+02
1.050000E+02
1.050000E+02
1.050000E+02
1.050000E+02
1.050000E+02
1.050000E+02
1.050000E+02
1.050000E+02
1.050000E+02
1.050000E+02
1.050000E+02
1.050000E+02
1.050000E+02
1.050000E+02
1.050000E+02
1.050000E+02
1.050000E+02
1.050000E+02
1.050000E+02
1.050000E+02
1.050000E+02
1.050000E+02
1.050000E+02
1.050000E+02
1.050000E+02
1.050000E+02
1.050000E+02
1.050000E+02
1.050000E+02
1.050000E+02
1.050000E+02
1.050000E+02
1.050000E+02
1.050000E+02
1.050000E+02
1.050000E+02
1.050000E+02
1.050000E+02
1.050000E+02
1.050000E+02
1.050000E+02
1.050000E+02
1.050000E+02
1.050000E+02
1.050000E+02
1.050000E+02
1.050000E+02
1.050000E+02
1.050000E+02
1.050000E+02
1.050000E+02
1.050000E+02
1.050000E+02
1.050000E+02
1.050000E+02
1.050000E+02
1.050000E+02
1.050000E+02
1.050000E+02
1.050000E+02
1.050000E+02
1.050000E+02
1.050000E+02
1.050000E+02
1.050000E+02
1.050000E+02
1.050000E+02
1.050000E+02
1.050000E+02
1.050000E+02
1.050000E+02
1.050000E+02
1.050000E+02
1.050000E+02
1.050000E+02
1.050000E+02
1.050000E+02
1.050000E+02
1.050000E+02
1.050000E+02
1.050000E+02
1.050000E+02
1.050000E+02
1.050000E+02
1.050000E+02
1.050000E+02
1.050000E+02
1.050000E+02
1.050000E+02
1.050000E+02
1.050000E+02
1.050000E+02
1.050000E+02
1.050000E+02
1.050000E+02
1.050000E+02
1.050000E+02
1.050000E+02
1.050000E+02
1.050000E+02
1.050000E+02
1.050000E+02
1.050000E+02
1.050000E+02
1.050000E+02
1.050000E+02
1.050000E+02
1.050000E+02
1.050000E+02
1.050000E+02
1.050000E+02
1.050000E+02
1.050000E+02
1.050000E+02
1.050000E+02
1.050000E+02
1.050000E+02
1.050000E+02
1.050000E+02
1.050000E+02
1.050000E+02
1.050000E+02
1.050000E+02
1.050000E+02
1.050000E+02
1.050000E+02
1.050000E+02
1.050000E+02
1.050000E+02
1.050000E+02
1.050000E+02
1.050000E+02
1.050000E+02
1.050000E+02
1.050000E+02
1.050000E+02
1.050000E+02
1.050000E+02
1.050000E+02
1.050000E+02
1.050000E+02
1.050000E+02
1.050000E+02
1.050000E+02
1.050000E+02
1.100000E+02
1.100000E+02
1.100000E+02
1.100000E+02
1.100000E+02
1.100000E+02
1.100000E+02
1.100000E+02
1.100000E+02
1.100000E+02
1.100000E+02
1.100000E+02
1.100000E+02
1.100000E+02
1.100000E+02
1.100000E+02
1.100000E+02
1.100000E+02
1.100000E+02
1.100000E+02
1.100000E+02
1.100000E+02
1.100000E+02
1.100000E+02
1.100000E+02
1.100000E+02
1.100000E+02
1.100000E+02
1.100000E+02
1.100000E+02
1.100000E+02
1.100000E+02
1.100000E+02
1.100000E+02
1.100000E+02
1.100000E+02
1.100000E+02
1.100000E+02
1.100000E+02
1.100000E+02
1.100000E+02
1.100000E+02
1.100000E+02
1.100000E+02
1.100000E+02
1.100000E+02
1.100000E+02
1.100000E+02
1.100000E+02
1.100000E+02
1.100000E+02
1.100000E+02
1.100000E+02
1.100000E+02
1.100000E+02
1.100000E+02
1.100000E+02
1.100000E+02
1.100000E+02
1.100000E+02
1.100000E+02
1.100000E+02
1.100000E+02
1.100000E+02
1.100000E+02
1.100000E+02
1.100000E+02
1.100000E+02
1.100000E+02
1.100000E+02
1.100000E+02
1.100000E+02
1.100000E+02
1.100000E+02
1.100000E+02
1.100000E+02
1.100000E+02
1.100000E+02
1.100000E+02
1.100000E+02
1.100000E+02
1.100000E+02
1.100000E+02
1.100000E+02
1.100000E+02
1.100000E+02
1.100000E+02
1.100000E+02
1.100000E+02
1.100000E+02
1.100000E+02
1.100000E+02
1.100000E+02
1.100000E+02
1.100000E+02
1.100000E+02
1.100000E+02
1.100000E+02
1.100000E+02
1.100000E+02
1.100000E+02
1.100000E+02
1.100000E+02
1.100000E+02
1.100000E+02
1.100000E+02
1.100000E+02
1.100000E+02
1.100000E+02
1.100000E+02
1.100000E+02
1.100000E+02
1.100000E+02
1.100000E+02
1.100000E+02
1.100000E+02
1.100000E+02
1.100000E+02
1.100000E+02
1.100000E+02
1.100000E+02
1.100000E+02
1.100000E+02
1.100000E+02
1.100000E+02
1.100000E+02
1.100000E+02
1.100000E+02
1.100000E+02
1.100000E+02
1.100000E+02
1.100000E+02
1.100000E+02
1.100000E+02
1.100000E+02
1.100000E+02
1.100000E+02
1.100000E+02
1.100000E+02
1.100000E+02
1.100000E+02
1.100000E+02
1.100000E+02
1.100000E+02
1.100000E+02
1.100000E+02
1.100000E+02
1.100000E+02
1.100000E+02
1.100000E+02
1.100000E+02
1.100000E+02
1.100000E+02
1.100000E+02
1.100000E+02
1.100000E+02
1.100000E+02
1.100000E+02
1.100000E+02
1.100000E+02
1.100000E+02
1.100000E+02
1.100000E+02
1.100000E+02
1.100000E+02
1.100000E+02
1.100000E+02
1.100000E+02
1.100000E+02
1.100000E+02
1.100000E+02
1.100000E+02
1.100000E+02
1.100000E+02
1.100000E+02
1.100000E+02
1.100000E+02
1.100000E+02
1.100000E+02
1.100000E+02
1.100000E+02
1.100000E+02
1.100000E+02
1.100000E+02
1.100000E+02
1.100000E+02
1.100000E+02
1.100000E+02
1.100000E+02
1.100000E+02
1.100000E+02
1.100000E+02
1.100000E+02
1.100000E+02
1.100000E+02
1.100000E+02
1.100000E+02
1.100000E+02
1.100000E+02
1.100000E+02
1.100000E+02
1.150000E+02
1.150000E+02
1.150000E+02
1.150000E+02
1.150000E+02
1.150000E+02
1.150000E+02
1.150000E+02
1.150000E+02
1.150000E+02
1.150000E+02
1.150000E+02
1.150000E+02
1.150000E+02
1.150000E+02
1.150000E+02
1.150000E+02
1.150000E+02
1.150000E+02
1.150000E+02
1.150000E+02
1.150000E+02
1.150000E+02
1.150000E+02
1.150000E+02
1.150000E+02
1.150000E+02
1.150000E+02
1.150000E+02
1.150000E+02
1.150000E+02
1.150000E+02
1.150000E+02
1.150000E+02
1.150000E+02
1.150000E+02
1.150000E+02
1.150000E+02
1.150000E+02
1.150000E+02
1.150000E+02
1.150000E+02
1.150000E+02
1.150000E+02
1.150000E+02
1.150000E+02
1.150000E+02
1.150000E+02
1.150000E+02
1.150000E+02
1.150000E+02
1.150000E+02
1.150000E+02
1.150000E+02
1.150000E+02
1.150000E+02
1.150000E+02
1.150000E+02
1.150000E+02
1.150000E+02
1.150000E+02
1.150000E+02
1.150000E+02
1.150000E+02
1.150000E+02
1.150000E+02
1.150000E+02
1.150000E+02
1.150000E+02
1.150000E+02
1.150000E+02
1.150000E+02
1.150000E+02
1.150000E+02
1.150000E+02
1.150000E+02
1.150000E+02
1.150000E+02
1.150000E+02
1.150000E+02
1.150000E+02
1.150000E+02
1.150000E+02
1.150000E+02
1.150000E+02
1.150000E+02
1.150000E+02
1.150000E+02
1.150000E+02
1.150000E+02
1.150000E+02
1.150000E+02
1.150000E+02
1.150000E+02
1.150000E+02
1.150000E+02
1.150000E+02
1.150000E+02
1.150000E+02
1.150000E+02
1.150000E+02
1.150000E+02
1.150000E+02
1.150000E+02
1.150000E+02
1.150000E+02
1.150000E+02
1.150000E+02
1.150000E+02
1.150000E+02
1.150000E+02
1.150000E+02
1.150000E+02
1.150000E+02
1.150000E+02
1.150000E+02
1.150000E+02
1.150000E+02
1.150000E+02
1.150000E+02
1.150000E+02
1.150000E+02
1.150000E+02
1.150000E+02
1.150000E+02
1.150000E+02
1.150000E+02
1.150000E+02
1.150000E+02
1.150000E+02
1.150000E+02
1.150000E+02
1.150000E+02
1.150000E+02
1.150000E+02
1.150000E+02
1.150000E+02
1.150000E+02
1.150000E+02
1.150000E+02
1.150000E+02
1.150000E+02
1.150000E+02
1.150000E+02
1.150000E+02
1.150000E+02
1.150000E+02
1.150000E+02
1.150000E+02
1.150000E+02
1.150000E+02
1.150000E+02
1.150000E+02
1.150000E+02
1.150000E+02
1.150000E+02
1.150000E+02
1.150000E+02
1.150000E+02
1.150000E+02
1.150000E+02
1.150000E+02
1.150000E+02
1.150000E+02
1.150000E+02
1.150000E+02
1.150000E+02
1.150000E+02
1.150000E+02
1.150000E+02
1.150000E+02
1.150000E+02
1.150000E+02
1.150000E+02
1.150000E+02
1.150000E+02
1.150000E+02
1.150000E+02
1.150000E+02
1.150000E+02
1.150000E+02
1.150000E+02
1.150000E+02
1.150000E+02
1.150000E+02
1.150000E+02
1.150000E+02
1.150000E+02
1.150000E+02
1.150000E+02
1.150000E+02
1.150000E+02
1.150000E+02
1.150000E+02
1.150000E+02
1.150000E+02
1.150000E+02
1.150000E+02
1.150000E+02
1.150000E+02
1.150000E+02
1.200000E+02
1.200000E+02
1.200000E+02
1.200000E+02
1.200000E+02
1.200000E+02
1.200000E+02
1.200000E+02
1.200000E+02
1.200000E+02
1.200000E+02
1.200000E+02
1.200000E+02
1.200000E+02
1.200000E+02
1.200000E+02
1.200000E+02
1.200000E+02
1.200000E+02
1.200000E+02
1.200000E+02
1.200000E+02
1.200000E+02
1.200000E+02
1.200000E+02
1.200000E+02
1.200000E+02
1.200000E+02
1.200000E+02
1.200000E+02
1.200000E+02
1.200000E+02
1.200000E+02
1.200000E+02
1.200000E+02
1.200000E+02
1.200000E+02
1.200000E+02
1.200000E+02
1.200000E+02
1.200000E+02
1.200000E+02
1.200000E+02
1.200000E+02
1.200000E+02
1.200000E+02
1.200000E+02
1.200000E+02
1.200000E+02
1.200000E+02
1.200000E+02
1.200000E+02
1.200000E+02
1.200000E+02
1.200000E+02
1.200000E+02
1.200000E+02
1.200000E+02
1.200000E+02
1.200000E+02
1.200000E+02
1.200000E+02
1.200000E+02
1.200000E+02
1.200000E+02
1.200000E+02
1.200000E+02
1.200000E+02
1.200000E+02
1.200000E+02
1.200000E+02
1.200000E+02
1.200000E+02
1.200000E+02
1.200000E+02
1.200000E+02
1.200000E+02
1.200000E+02
1.200000E+02
1.200000E+02
1.200000E+02
1.200000E+02
1.200000E+02
1.200000E+02
1.200000E+02
1.200000E+02
1.200000E+02
1.200000E+02
1.200000E+02
1.200000E+02
1.200000E+02
1.200000E+02
1.200000E+02
1.200000E+02
1.200000E+02
1.200000E+02
1.200000E+02
1.200000E+02
1.200000E+02
1.200000E+02
1.200000E+02
1.200000E+02
1.200000E+02
1.200000E+02
1.200000E+02
1.200000E+02
1.200000E+02
1.200000E+02
1.200000E+02
1.200000E+02
1.200000E+02
1.200000E+02
1.200000E+02
1.200000E+02
1.200000E+02
1.200000E+02
1.200000E+02
1.200000E+02
1.200000E+02
1.200000E+02
1.200000E+02
1.200000E+02
1.200000E+02
1.200000E+02
1.200000E+02
1.200000E+02
1.200000E+02
1.200000E+02
1.200000E+02
1.200000E+02
1.200000E+02
1.200000E+02
1.200000E+02
1.200000E+02
1.200000E+02
1.200000E+02
1.200000E+02
1.200000E+02
1.200000E+02
1.200000E+02
1.200000E+02
1.200000E+02
1.200000E+02
1.200000E+02
1.200000E+02
1.200000E+02
1.200000E+02
1.200000E+02
1.200000E+02
1.200000E+02
1.200000E+02
1.200000E+02
1.200000E+02
1.200000E+02
1.200000E+02
1.200000E+02
1.200000E+02
1.200000E+02
1.200000E+02
1.200000E+02
1.200000E+02
1.200000E+02
1.200000E+02
1.200000E+02
1.200000E+02
1.200000E+02
1.200000E+02
1.200000E+02
1.200000E+02
1.200000E+02
1.200000E+02
1.200000E+02
1.200000E+02
1.200000E+02
1.200000E+02
1.200000E+02
1.200000E+02
1.200000E+02
1.200000E+02
1.200000E+02
1.200000E+02
1.200000E+02
1.200000E+02
1.200000E+02
1.200000E+02
1.200000E+02
1.200000E+02
1.200000E+02
1.200000E+02
1.200000E+02
1.200000E+02
1.200000E+02
1.200000E+02
1.200000E+02
1.200000E+02
1.200000E+02
1.200000E+02
1.200000E+02
1.200000E+02
1.200000E+02
1.200000E+02
1.250000E+02
1.250000E+02
1.250000E+02
1.250000E+02
1.250000E+02
1.250000E+02
1.250000E+02
1.250000E+02
1.250000E+02
1.250000E+02
1.250000E+02
1.250000E+02
1.250000E+02
1.250000E+02
1.250000E+02
1.250000E+02
1.250000E+02
1.250000E+02
1.250000E+02
1.250000E+02
1.250000E+02
1.250000E+02
1.250000E+02
1.250000E+02
1.250000E+02
1.250000E+02
1.250000E+02
1.250000E+02
1.250000E+02
1.250000E+02
1.250000E+02
1.250000E+02
1.250000E+02
1.250000E+02
1.250000E+02
1.250000E+02
1.250000E+02
1.250000E+02
1.250000E+02
1.250000E+02
1.250000E+02
1.250000E+02
1.250000E+02
1.250000E+02
1.250000E+02
1.250000E+02
1.250000E+02
1.250000E+02
1.250000E+02
1.250000E+02
1.250000E+02
1.250000E+02
1.250000E+02
1.250000E+02
1.250000E+02
1.250000E+02
1.250000E+02
1.250000E+02
1.250000E+02
1.250000E+02
1.250000E+02
1.250000E+02
1.250000E+02
1.250000E+02
1.250000E+02
1.250000E+02
1.250000E+02
1.250000E+02
1.250000E+02
1.250000E+02
1.250000E+02
1.250000E+02
1.250000E+02
1.250000E+02
1.250000E+02
1.250000E+02
1.250000E+02
1.250000E+02
1.250000E+02
1.250000E+02
1.250000E+02
1.250000E+02
1.250000E+02
1.250000E+02
1.250000E+02
1.250000E+02
1.250000E+02
1.250000E+02
1.250000E+02
1.250000E+02
1.250000E+02
1.250000E+02
1.250000E+02
1.250000E+02
1.250000E+02
1.250000E+02
1.250000E+02
1.250000E+02
1.250000E+02
1.250000E+02
1.250000E+02
1.250000E+02
1.250000E+02
1.250000E+02
1.250000E+02
1.250000E+02
1.250000E+02
1.250000E+02
1.250000E+02
1.250000E+02
1.250000E+02
1.250000E+02
1.250000E+02
1.250000E+02
1.250000E+02
1.250000E+02
1.250000E+02
1.250000E+02
1.250000E+02
1.250000E+02
1.250000E+02
1.250000E+02
1.250000E+02
1.250000E+02
1.250000E+02
1.250000E+02
1.250000E+02
1.250000E+02
1.250000E+02
1.250000E+02
1.250000E+02
1.250000E+02
1.250000E+02
1.250000E+02
1.250000E+02
1.250000E+02
1.250000E+02
1.250000E+02
1.250000E+02
1.250000E+02
1.250000E+02
1.250000E+02
1.250000E+02
1.250000E+02
1.250000E+02
1.250000E+02
1.250000E+02
1.250000E+02
1.250000E+02
1.250000E+02
1.250000E+02
1.250000E+02
1.250000E+02
1.250000E+02
1.250000E+02
1.250000E+02
1.250000E+02
1.250000E+02
1.250000E+02
1.250000E+02
1.250000E+02
1.250000E+02
1.250000E+02
1.250000E+02
1.250000E+02
1.250000E+02
1.250000E+02
1.250000E+02
1.250000E+02
1.250000E+02
1.250000E+02
1.250000E+02
1.250000E+02
1.250000E+02
1.250000E+02
1.250000E+02
1.250000E+02
1.250000E+02
1.250000E+02
1.250000E+02
1.250000E+02
1.250000E+02
1.250000E+02
1.250000E+02
1.250000E+02
1.250000E+02
1.250000E+02
1.250000E+02
1.250000E+02
1.250000E+02
1.250000E+02
1.250000E+02
1.250000E+02
1.250000E+02
1.250000E+02
1.250000E+02
1.250000E+02
1.250000E+02
1.250000E+02
1.250000E+02
1.250000E+02
1.300000E+02
1.300000E+02
1.300000E+02
1.300000E+02
1.300000E+02
1.300000E+02
1.300000E+02
1.300000E+02
1.300000E+02
1.300000E+02
1.300000E+02
1.300000E+02
1.300000E+02
1.300000E+02
1.300000E+02
1.300000E+02
1.300000E+02
1.300000E+02
1.300000E+02
1.300000E+02
1.300000E+02
1.300000E+02
1.300000E+02
1.300000E+02
1.300000E+02
1.300000E+02
1.300000E+02
1.300000E+02
1.300000E+02
1.300000E+02
1.300000E+02
1.300000E+02
1.300000E+02
1.300000E+02
1.300000E+02
1.300000E+02
1.300000E+02
1.300000E+02
1.300000E+02
1.300000E+02
1.300000E+02
1.300000E+02
1.300000E+02
1.300000E+02
1.300000E+02
1.300000E+02
1.300000E+02
1.300000E+02
1.300000E+02
1.300000E+02
1.300000E+02
1.300000E+02
1.300000E+02
1.300000E+02
1.300000E+02
1.300000E+02
1.300000E+02
1.300000E+02
1.300000E+02
1.300000E+02
1.300000E+02
1.300000E+02
1.300000E+02
1.300000E+02
1.300000E+02
1.300000E+02
1.300000E+02
1.300000E+02
1.300000E+02
1.300000E+02
1.300000E+02
1.300000E+02
1.300000E+02
1.300000E+02
1.300000E+02
1.300000E+02
1.300000E+02
1.300000E+02
1.300000E+02
1.300000E+02
1.300000E+02
1.300000E+02
1.300000E+02
1.300000E+02
1.300000E+02
1.300000E+02
1.300000E+02
1.300000E+02
1.300000E+02
1.300000E+02
1.300000E+02
1.300000E+02
1.300000E+02
1.300000E+02
1.300000E+02
1.300000E+02
1.300000E+02
1.300000E+02
1.300000E+02
1.300000E+02
1.300000E+02
1.300000E+02
1.300000E+02
1.300000E+02
1.300000E+02
1.300000E+02
1.300000E+02
1.300000E+02
1.300000E+02
1.300000E+02
1.300000E+02
1.300000E+02
1.300000E+02
1.300000E+02
1.300000E+02
1.300000E+02
1.300000E+02
1.300000E+02
1.300000E+02
1.300000E+02
1.300000E+02
1.300000E+02
1.300000E+02
1.300000E+02
1.300000E+02
1.300000E+02
1.300000E+02
1.300000E+02
1.300000E+02
1.300000E+02
1.300000E+02
1.300000E+02
1.300000E+02
1.300000E+02
1.300000E+02
1.300000E+02
1.300000E+02
1.300000E+02
1.300000E+02
1.300000E+02
1.300000E+02
1.300000E+02
1.300000E+02
1.300000E+02
1.300000E+02
1.300000E+02
1.300000E+02
1.300000E+02
1.300000E+02
1.300000E+02
1.300000E+02
1.300000E+02
1.300000E+02
1.300000E+02
1.300000E+02
1.300000E+02
1.300000E+02
1.300000E+02
1.300000E+02
1.300000E+02
1.300000E+02
1.300000E+02
1.300000E+02
1.300000E+02
1.300000E+02
1.300000E+02
1.300000E+02
1.300000E+02
1.300000E+02
1.300000E+02
1.300000E+02
1.300000E+02
1.300000E+02
1.300000E+02
1.300000E+02
1.300000E+02
1.300000E+02
1.300000E+02
1.300000E+02
1.300000E+02
1.300000E+02
1.300000E+02
1.300000E+02
1.300000E+02
1.300000E+02
1.300000E+02
1.300000E+02
1.300000E+02
1.300000E+02
1.300000E+02
1.300000E+02
1.300000E+02
1.300000E+02
1.300000E+02
1.300000E+02
1.300000E+02
1.300000E+02
1.300000E+02
1.300000E+02
1.300000E+02
1.300000E+02
1.350000E+02
1.350000E+02
1.350000E+02
1.350000E+02
1.350000E+02
1.350000E+02
1.350000E+02
1.350000E+02
1.350000E+02
1.350000E+02
1.350000E+02
1.350000E+02
1.350000E+02
1.350000E+02
1.350000E+02
1.350000E+02
1.350000E+02
1.350000E+02
1.350000E+02
1.350000E+02
1.350000E+02
1.350000E+02
1.350000E+02
1.350000E+02
1.350000E+02
1.350000E+02
1.350000E+02
1.350000E+02
1.350000E+02
1.350000E+02
1.350000E+02
1.350000E+02
1.350000E+02
1.350000E+02
1.350000E+02
1.350000E+02
1.350000E+02
1.350000E+02
1.350000E+02
1.350000E+02
1.350000E+02
1.350000E+02
1.350000E+02
1.350000E+02
1.350000E+02
1.350000E+02
1.350000E+02
1.350000E+02
1.350000E+02
1.350000E+02
1.350000E+02
1.350000E+02
1.350000E+02
1.350000E+02
1.350000E+02
1.350000E+02
1.350000E+02
1.350000E+02
1.350000E+02
1.350000E+02
1.350000E+02
1.350000E+02
1.350000E+02
1.350000E+02
1.350000E+02
1.350000E+02
1.350000E+02
1.350000E+02
1.350000E+02
1.350000E+02
1.350000E+02
1.350000E+02
1.350000E+02
1.350000E+02
1.350000E+02
1.350000E+02
1.350000E+02
1.350000E+02
1.350000E+02
1.350000E+02
1.350000E+02
1.350000E+02
1.350000E+02
1.350000E+02
1.350000E+02
1.350000E+02
1.350000E+02
1.350000E+02
1.350000E+02
1.350000E+02
1.350000E+02
1.350000E+02
1.350000E+02
1.350000E+02
1.350000E+02
1.350000E+02
1.350000E+02
1.350000E+02
1.350000E+02
1.350000E+02
1.350000E+02
1.350000E+02
1.350000E+02
1.350000E+02
1.350000E+02
1.350000E+02
1.350000E+02
1.350000E+02
1.350000E+02
1.350000E+02
1.350000E+02
1.350000E+02
1.350000E+02
1.350000E+02
1.350000E+02
1.350000E+02
1.350000E+02
1.350000E+02
1.350000E+02
1.350000E+02
1.350000E+02
1.350000E+02
1.350000E+02
1.350000E+02
1.350000E+02
1.350000E+02
1.350000E+02
1.350000E+02
1.350000E+02
1.350000E+02
1.350000E+02
1.350000E+02
1.350000E+02
1.350000E+02
1.350000E+02
1.350000E+02
1.350000E+02
1.350000E+02
1.350000E+02
1.350000E+02
1.350000E+02
1.350000E+02
1.350000E+02
1.350000E+02
1.350000E+02
1.350000E+02
1.350000E+02
1.350000E+02
1.350000E+02
1.350000E+02
1.350000E+02
1.350000E+02
1.350000E+02
1.350000E+02
1.350000E+02
1.350000E+02
1.350000E+02
1.350000E+02
1.350000E+02
1.350000E+02
1.350000E+02
1.350000E+02
1.350000E+02
1.350000E+02
1.350000E+02
1.350000E+02
1.350000E+02
1.350000E+02
1.350000E+02
1.350000E+02
1.350000E+02
1.350000E+02
1.350000E+02
1.350000E+02
1.350000E+02
1.350000E+02
1.350000E+02
1.350000E+02
1.350000E+02
1.350000E+02
1.350000E+02
1.350000E+02
1.350000E+02
1.350000E+02
1.350000E+02
1.350000E+02
1.350000E+02
1.350000E+02
1.350000E+02
1.350000E+02
1.350000E+02
1.350000E+02
1.350000E+02
1.350000E+02
1.350000E+02
1.350000E+02
1.350000E+02
1.350000E+02
1.350000E+02
1.350000E+02
1.350000E+02
1.400000E+02
1.400000E+02
1.400000E+02
1.400000E+02
1.400000E+02
1.400000E+02
1.400000E+02
1.400000E+02
1.400000E+02
1.400000E+02
1.400000E+02
1.400000E+02
1.400000E+02
1.400000E+02
1.400000E+02
1.400000E+02
1.400000E+02
1.400000E+02
1.400000E+02
1.400000E+02
1.400000E+02
1.400000E+02
1.400000E+02
1.400000E+02
1.400000E+02
1.400000E+02
1.400000E+02
1.400000E+02
1.400000E+02
1.400000E+02
1.400000E+02
1.400000E+02
1.400000E+02
1.400000E+02
1.400000E+02
1.400000E+02
1.400000E+02
1.400000E+02
1.400000E+02
1.400000E+02
1.400000E+02
1.400000E+02
1.400000E+02
1.400000E+02
1.400000E+02
1.400000E+02
1.400000E+02
1.400000E+02
1.400000E+02
1.400000E+02
1.400000E+02
1.400000E+02
1.400000E+02
1.400000E+02
1.400000E+02
1.400000E+02
1.400000E+02
1.400000E+02
1.400000E+02
1.400000E+02
1.400000E+02
1.400000E+02
1.400000E+02
1.400000E+02
1.400000E+02
1.400000E+02
1.400000E+02
1.400000E+02
1.400000E+02
1.400000E+02
1.400000E+02
1.400000E+02
1.400000E+02
1.400000E+02
1.400000E+02
1.400000E+02
1.400000E+02
1.400000E+02
1.400000E+02
1.400000E+02
1.400000E+02
1.400000E+02
1.400000E+02
1.400000E+02
1.400000E+02
1.400000E+02
1.400000E+02
1.400000E+02
1.400000E+02
1.400000E+02
1.400000E+02
1.400000E+02
1.400000E+02
1.400000E+02
1.400000E+02
1.400000E+02
1.400000E+02
1.400000E+02
1.400000E+02
1.400000E+02
1.400000E+02
1.400000E+02
1.400000E+02
1.400000E+02
1.400000E+02
1.400000E+02
1.400000E+02
1.400000E+02
1.400000E+02
1.400000E+02
1.400000E+02
1.400000E+02
1.400000E+02
1.400000E+02
1.400000E+02
1.400000E+02
1.400000E+02
1.400000E+02
1.400000E+02
1.400000E+02
1.400000E+02
1.400000E+02
1.400000E+02
1.400000E+02
1.400000E+02
1.400000E+02
1.400000E+02
1.400000E+02
1.400000E+02
1.400000E+02
1.400000E+02
1.400000E+02
1.400000E+02
1.400000E+02
1.400000E+02
1.400000E+02
1.400000E+02
1.400000E+02
1.400000E+02
1.400000E+02
1.400000E+02
1.400000E+02
1.400000E+02
1.400000E+02
1.400000E+02
1.400000E+02
1.400000E+02
1.400000E+02
1.400000E+02
1.400000E+02
1.400000E+02
1.400000E+02
1.400000E+02
1.400000E+02
1.400000E+02
1.400000E+02
1.400000E+02
1.400000E+02
1.400000E+02
1.400000E+02
1.400000E+02
1.400000E+02
1.400000E+02
1.400000E+02
1.400000E+02
1.400000E+02
1.400000E+02
1.400000E+02
1.400000E+02
1.400000E+02
1.400000E+02
1.400000E+02
1.400000E+02
1.400000E+02
1.400000E+02
1.400000E+02
1.400000E+02
1.400000E+02
1.400000E+02
1.400000E+02
1.400000E+02
1.400000E+02
1.400000E+02
1.400000E+02
1.400000E+02
1.400000E+02
1.400000E+02
1.400000E+02
1.400000E+02
1.400000E+02
1.400000E+02
1.400000E+02
1.400000E+02
1.400000E+02
1.400000E+02
1.400000E+02
1.400000E+02
1.400000E+02
1.400000E+02
1.400000E+02
1.400000E+02
1.450000E+02
1.450000E+02
1.450000E+02
1.450000E+02
1.450000E+02
1.450000E+02
1.450000E+02
1.450000E+02
1.450000E+02
1.450000E+02
1.450000E+02
1.450000E+02
1.450000E+02
1.450000E+02
1.450000E+02
1.450000E+02
1.450000E+02
1.450000E+02
1.450000E+02
1.450000E+02
1.450000E+02
1.450000E+02
1.450000E+02
1.450000E+02
1.450000E+02
1.450000E+02
1.450000E+02
1.450000E+02
1.450000E+02
1.450000E+02
1.450000E+02
1.450000E+02
1.450000E+02
1.450000E+02
1.450000E+02
1.450000E+02
1.450000E+02
1.450000E+02
1.450000E+02
1.450000E+02
1.450000E+02
1.450000E+02
1.450000E+02
1.450000E+02
1.450000E+02
1.450000E+02
1.450000E+02
1.450000E+02
1.450000E+02
1.450000E+02
1.450000E+02
1.450000E+02
1.450000E+02
1.450000E+02
1.450000E+02
1.450000E+02
1.450000E+02
1.450000E+02
1.450000E+02
1.450000E+02
1.450000E+02
1.450000E+02
1.450000E+02
1.450000E+02
1.450000E+02
1.450000E+02
1.450000E+02
1.450000E+02
1.450000E+02
1.450000E+02
1.450000E+02
1.450000E+02
1.450000E+02
1.450000E+02
1.450000E+02
1.450000E+02
1.450000E+02
1.450000E+02
1.450000E+02
1.450000E+02
1.450000E+02
1.450000E+02
1.450000E+02
1.450000E+02
1.450000E+02
1.450000E+02
1.450000E+02
1.450000E+02
1.450000E+02
1.450000E+02
1.450000E+02
1.450000E+02
1.450000E+02
1.450000E+02
1.450000E+02
1.450000E+02
1.450000E+02
1.450000E+02
1.450000E+02
1.450000E+02
1.450000E+02
1.450000E+02
1.450000E+02
1.450000E+02
1.450000E+02
1.450000E+02
1.450000E+02
1.450000E+02
1.450000E+02
1.450000E+02
1.450000E+02
1.450000E+02
1.450000E+02
1.450000E+02
1.450000E+02
1.450000E+02
1.450000E+02
1.450000E+02
1.450000E+02
1.450000E+02
1.450000E+02
1.450000E+02
1.450000E+02
1.450000E+02
1.450000E+02
1.450000E+02
1.450000E+02
1.450000E+02
1.450000E+02
1.450000E+02
1.450000E+02
1.450000E+02
1.450000E+02
1.450000E+02
1.450000E+02
1.450000E+02
1.450000E+02
1.450000E+02
1.450000E+02
1.450000E+02
1.450000E+02
1.450000E+02
1.450000E+02
1.450000E+02
1.450000E+02
1.450000E+02
1.450000E+02
1.450000E+02
1.450000E+02
1.450000E+02
1.450000E+02
1.450000E+02
1.450000E+02
1.450000E+02
1.450000E+02
1.450000E+02
1.450000E+02
1.450000E+02
1.450000E+02
1.450000E+02
1.450000E+02
1.450000E+02
1.450000E+02
1.450000E+02
1.450000E+02
1.450000E+02
1.450000E+02
1.450000E+02
1.450000E+02
1.450000E+02
1.450000E+02
1.450000E+02
1.450000E+02
1.450000E+02
1.450000E+02
1.450000E+02
1.450000E+02
1.450000E+02
1.450000E+02
1.450000E+02
1.450000E+02
1.450000E+02
1.450000E+02
1.450000E+02
1.450000E+02
1.450000E+02
1.450000E+02
1.450000E+02
1.450000E+02
1.450000E+02
1.450000E+02
1.450000E+02
1.450000E+02
1.450000E+02
1.450000E+02
1.450000E+02
1.450000E+02
1.450000E+02
1.450000E+02
1.450000E+02
1.450000E+02
1.500000E+02
1.500000E+02
1.500000E+02
1.500000E+02
1.500000E+02
1.500000E+02
1.500000E+02
1.500000E+02
1.500000E+02
1.500000E+02
1.500000E+02
1.500000E+02
1.500000E+02
1.500000E+02
1.500000E+02
1.500000E+02
1.500000E+02
1.500000E+02
1.500000E+02
1.500000E+02
1.500000E+02
1.500000E+02
1.500000E+02
1.500000E+02
1.500000E+02
1.500000E+02
1.500000E+02
1.500000E+02
1.500000E+02
1.500000E+02
1.500000E+02
1.500000E+02
1.500000E+02
1.500000E+02
1.500000E+02
1.500000E+02
1.500000E+02
1.500000E+02
1.500000E+02
1.500000E+02
1.500000E+02
1.500000E+02
1.500000E+02
1.500000E+02
1.500000E+02
1.500000E+02
1.500000E+02
1.500000E+02
1.500000E+02
1.500000E+02
1.500000E+02
1.500000E+02
1.500000E+02
1.500000E+02
1.500000E+02
1.500000E+02
1.500000E+02
1.500000E+02
1.500000E+02
1.500000E+02
1.500000E+02
1.500000E+02
1.500000E+02
1.500000E+02
1.500000E+02
1.500000E+02
1.500000E+02
1.500000E+02
1.500000E+02
1.500000E+02
1.500000E+02
1.500000E+02
1.500000E+02
1.500000E+02
1.500000E+02
1.500000E+02
1.500000E+02
1.500000E+02
1.500000E+02
1.500000E+02
1.500000E+02
1.500000E+02
1.500000E+02
1.500000E+02
1.500000E+02
1.500000E+02
1.500000E+02
1.500000E+02
1.500000E+02
1.500000E+02
1.500000E+02
1.500000E+02
1.500000E+02
1.500000E+02
1.500000E+02
1.500000E+02
1.500000E+02
1.500000E+02
1.500000E+02
1.500000E+02
1.500000E+02
1.500000E+02
1.500000E+02
1.500000E+02
1.500000E+02
1.500000E+02
1.500000E+02
1.500000E+02
1.500000E+02
1.500000E+02
1.500000E+02
1.500000E+02
1.500000E+02
1.500000E+02
1.500000E+02
1.500000E+02
1.500000E+02
1.500000E+02
1.500000E+02
1.500000E+02
1.500000E+02
1.500000E+02
1.500000E+02
1.500000E+02
1.500000E+02
1.500000E+02
1.500000E+02
1.500000E+02
1.500000E+02
1.500000E+02
1.500000E+02
1.500000E+02
1.500000E+02
1.500000E+02
1.500000E+02
1.500000E+02
1.500000E+02
1.500000E+02
1.500000E+02
1.500000E+02
1.500000E+02
1.500000E+02
1.500000E+02
1.500000E+02
1.500000E+02
1.500000E+02
1.500000E+02
1.500000E+02
1.500000E+02
1.500000E+02
1.500000E+02
1.500000E+02
1.500000E+02
1.500000E+02
1.500000E+02
1.500000E+02
1.500000E+02
1.500000E+02
1.500000E+02
1.500000E+02
1.500000E+02
1.500000E+02
1.500000E+02
1.500000E+02
1.500000E+02
1.500000E+02
1.500000E+02
1.500000E+02
1.500000E+02
1.500000E+02
1.500000E+02
1.500000E+02
1.500000E+02
1.500000E+02
1.500000E+02
1.500000E+02
1.500000E+02
1.500000E+02
1.500000E+02
1.500000E+02
1.500000E+02
1.500000E+02
1.500000E+02
1.500000E+02
1.500000E+02
1.500000E+02
1.500000E+02
1.500000E+02
1.500000E+02
1.500000E+02
1.500000E+02
1.500000E+02
1.500000E+02
1.500000E+02
1.500000E+02
1.500000E+02
1.500000E+02
1.500000E+02
1.500000E+02
1.500000E+02
1.500000E+02
1.550000E+02
1.550000E+02
1.550000E+02
1.550000E+02
1.550000E+02
1.550000E+02
1.550000E+02
1.550000E+02
1.550000E+02
1.550000E+02
1.550000E+02
1.550000E+02
1.550000E+02
1.550000E+02
1.550000E+02
1.550000E+02
1.550000E+02
1.550000E+02
1.550000E+02
1.550000E+02
1.550000E+02
1.550000E+02
1.550000E+02
1.550000E+02
1.550000E+02
1.550000E+02
1.550000E+02
1.550000E+02
1.550000E+02
1.550000E+02
1.550000E+02
1.550000E+02
1.550000E+02
1.550000E+02
1.550000E+02
1.550000E+02
1.550000E+02
1.550000E+02
1.550000E+02
1.550000E+02
1.550000E+02
1.550000E+02
1.550000E+02
1.550000E+02
1.550000E+02
1.550000E+02
1.550000E+02
1.550000E+02
1.550000E+02
1.550000E+02
1.550000E+02
1.550000E+02
1.550000E+02
1.550000E+02
1.550000E+02
1.550000E+02
1.550000E+02
1.550000E+02
1.550000E+02
1.550000E+02
1.550000E+02
1.550000E+02
1.550000E+02
1.550000E+02
1.550000E+02
1.550000E+02
1.550000E+02
1.550000E+02
1.550000E+02
1.550000E+02
1.550000E+02
1.550000E+02
1.550000E+02
1.550000E+02
1.550000E+02
1.550000E+02
1.550000E+02
1.550000E+02
1.550000E+02
1.550000E+02
1.550000E+02
1.550000E+02
1.550000E+02
1.550000E+02
1.550000E+02
1.550000E+02
1.550000E+02
1.550000E+02
1.550000E+02
1.550000E+02
1.550000E+02
1.550000E+02
1.550000E+02
1.550000E+02
1.550000E+02
1.550000E+02
1.550000E+02
1.550000E+02
1.550000E+02
1.550000E+02
1.550000E+02
1.550000E+02
1.550000E+02
1.550000E+02
1.550000E+02
1.550000E+02
1.550000E+02
1.550000E+02
1.550000E+02
1.550000E+02
1.550000E+02
1.550000E+02
1.550000E+02
1.550000E+02
1.550000E+02
1.550000E+02
1.550000E+02
1.550000E+02
1.550000E+02
1.550000E+02
1.550000E+02
1.550000E+02
1.550000E+02
1.550000E+02
1.550000E+02
1.550000E+02
1.550000E+02
1.550000E+02
1.550000E+02
1.550000E+02
1.550000E+02
1.550000E+02
1.550000E+02
1.550000E+02
1.550000E+02
1.550000E+02
1.550000E+02
1.550000E+02
1.550000E+02
1.550000E+02
1.550000E+02
1.550000E+02
1.550000E+02
1.550000E+02
1.550000E+02
1.550000E+02
1.550000E+02
1.550000E+02
1.550000E+02
1.550000E+02
1.550000E+02
1.550000E+02
1.550000E+02
1.550000E+02
1.550000E+02
1.550000E+02
1.550000E+02
1.550000E+02
1.550000E+02
1.550000E+02
1.550000E+02
1.550000E+02
1.550000E+02
1.550000E+02
1.550000E+02
1.550000E+02
1.550000E+02
1.550000E+02
1.550000E+02
1.550000E+02
1.550000E+02
1.550000E+02
1.550000E+02
1.550000E+02
1.550000E+02
1.550000E+02
1.550000E+02
1.550000E+02
1.550000E+02
1.550000E+02
1.550000E+02
1.550000E+02
1.550000E+02
1.550000E+02
1.550000E+02
1.550000E+02
1.550000E+02
1.550000E+02
1.550000E+02
1.550000E+02
1.550000E+02
1.550000E+02
1.550000E+02
1.550000E+02
1.550000E+02
1.550000E+02
1.550000E+02
1.550000E+02
1.550000E+02
1.550000E+02
1.550000E+02
1.600000E+02
1.600000E+02
1.600000E+02
1.600000E+02
1.600000E+02
1.600000E+02
1.600000E+02
1.600000E+02
1.600000E+02
1.600000E+02
1.600000E+02
1.600000E+02
1.600000E+02
1.600000E+02
1.600000E+02
1.600000E+02
1.600000E+02
1.600000E+02
1.600000E+02
1.600000E+02
1.600000E+02
1.600000E+02
1.600000E+02
1.600000E+02
1.600000E+02
1.600000E+02
1.600000E+02
1.600000E+02
1.600000E+02
1.600000E+02
1.600000E+02
1.600000E+02
1.600000E+02
1.600000E+02
1.600000E+02
1.600000E+02
1.600000E+02
1.600000E+02
1.600000E+02
1.600000E+02
1.600000E+02
1.600000E+02
1.600000E+02
1.600000E+02
1.600000E+02
1.600000E+02
1.600000E+02
1.600000E+02
1.600000E+02
1.600000E+02
1.600000E+02
1.600000E+02
1.600000E+02
1.600000E+02
1.600000E+02
1.600000E+02
1.600000E+02
1.600000E+02
1.600000E+02
1.600000E+02
1.600000E+02
1.600000E+02
1.600000E+02
1.600000E+02
1.600000E+02
1.600000E+02
1.600000E+02
1.600000E+02
1.600000E+02
1.600000E+02
1.600000E+02
1.600000E+02
1.600000E+02
1.600000E+02
1.600000E+02
1.600000E+02
1.600000E+02
1.600000E+02
1.600000E+02
1.600000E+02
1.600000E+02
1.600000E+02
1.600000E+02
1.600000E+02
1.600000E+02
1.600000E+02
1.600000E+02
1.600000E+02
1.600000E+02
1.600000E+02
1.600000E+02
1.600000E+02
1.600000E+02
1.600000E+02
1.600000E+02
1.600000E+02
1.600000E+02
1.600000E+02
1.600000E+02
1.600000E+02
1.600000E+02
1.600000E+02
1.600000E+02
1.600000E+02
1.600000E+02
1.600000E+02
1.600000E+02
1.600000E+02
1.600000E+02
1.600000E+02
1.600000E+02
1.600000E+02
1.600000E+02
1.600000E+02
1.600000E+02
1.600000E+02
1.600000E+02
1.600000E+02
1.600000E+02
1.600000E+02
1.600000E+02
1.600000E+02
1.600000E+02
1.600000E+02
1.600000E+02
1.600000E+02
1.600000E+02
1.600000E+02
1.600000E+02
1.600000E+02
1.600000E+02
1.600000E+02
1.600000E+02
1.600000E+02
1.600000E+02
1.600000E+02
1.600000E+02
1.600000E+02
1.600000E+02
1.600000E+02
1.600000E+02
1.600000E+02
1.600000E+02
1.600000E+02
1.600000E+02
1.600000E+02
1.600000E+02
1.600000E+02
1.600000E+02
1.600000E+02
1.600000E+02
1.600000E+02
1.600000E+02
1.600000E+02
1.600000E+02
1.600000E+02
1.600000E+02
1.600000E+02
1.600000E+02
1.600000E+02
1.600000E+02
1.600000E+02
1.600000E+02
1.600000E+02
1.600000E+02
1.600000E+02
1.600000E+02
1.600000E+02
1.600000E+02
1.600000E+02
1.600000E+02
1.600000E+02
1.600000E+02
1.600000E+02
1.600000E+02
1.600000E+02
1.600000E+02
1.600000E+02
1.600000E+02
1.600000E+02
1.600000E+02
1.600000E+02
1.600000E+02
1.600000E+02
1.600000E+02
1.600000E+02
1.600000E+02
1.600000E+02
1.600000E+02
1.600000E+02
1.600000E+02
1.600000E+02
1.600000E+02
1.600000E+02
1.600000E+02
1.600000E+02
1.600000E+02
1.600000E+02
1.600000E+02
1.600000E+02
1.600000E+02
1.650000E+02
1.650000E+02
1.650000E+02
1.650000E+02
1.650000E+02
1.650000E+02
1.650000E+02
1.650000E+02
1.650000E+02
1.650000E+02
1.650000E+02
1.650000E+02
1.650000E+02
1.650000E+02
1.650000E+02
1.650000E+02
1.650000E+02
1.650000E+02
1.650000E+02
1.650000E+02
1.650000E+02
1.650000E+02
1.650000E+02
1.650000E+02
1.650000E+02
1.650000E+02
1.650000E+02
1.650000E+02
1.650000E+02
1.650000E+02
1.650000E+02
1.650000E+02
1.650000E+02
1.650000E+02
1.650000E+02
1.650000E+02
1.650000E+02
1.650000E+02
1.650000E+02
1.650000E+02
1.650000E+02
1.650000E+02
1.650000E+02
1.650000E+02
1.650000E+02
1.650000E+02
1.650000E+02
1.650000E+02
1.650000E+02
1.650000E+02
1.650000E+02
1.650000E+02
1.650000E+02
1.650000E+02
1.650000E+02
1.650000E+02
1.650000E+02
1.650000E+02
1.650000E+02
1.650000E+02
1.650000E+02
1.650000E+02
1.650000E+02
1.650000E+02
1.650000E+02
1.650000E+02
1.650000E+02
1.650000E+02
1.650000E+02
1.650000E+02
1.650000E+02
1.650000E+02
1.650000E+02
1.650000E+02
1.650000E+02
1.650000E+02
1.650000E+02
1.650000E+02
1.650000E+02
1.650000E+02
1.650000E+02
1.650000E+02
1.650000E+02
1.650000E+02
1.650000E+02
1.650000E+02
1.650000E+02
1.650000E+02
1.650000E+02
1.650000E+02
1.650000E+02
1.650000E+02
1.650000E+02
1.650000E+02
1.650000E+02
1.650000E+02
1.650000E+02
1.650000E+02
1.650000E+02
1.650000E+02
1.650000E+02
1.650000E+02
1.650000E+02
1.650000E+02
1.650000E+02
1.650000E+02
1.650000E+02
1.650000E+02
1.650000E+02
1.650000E+02
1.650000E+02
1.650000E+02
1.650000E+02
1.650000E+02
1.650000E+02
1.650000E+02
1.650000E+02
1.650000E+02
1.650000E+02
1.650000E+02
1.650000E+02
1.650000E+02
1.650000E+02
1.650000E+02
1.650000E+02
1.650000E+02
1.650000E+02
1.650000E+02
1.650000E+02
1.650000E+02
1.650000E+02
1.650000E+02
1.650000E+02
1.650000E+02
1.650000E+02
1.650000E+02
1.650000E+02
1.650000E+02
1.650000E+02
1.650000E+02
1.650000E+02
1.650000E+02
1.650000E+02
1.650000E+02
1.650000E+02
1.650000E+02
1.650000E+02
1.650000E+02
1.650000E+02
1.650000E+02
1.650000E+02
1.650000E+02
1.650000E+02
1.650000E+02
1.650000E+02
1.650000E+02
1.650000E+02
1.650000E+02
1.650000E+02
1.650000E+02
1.650000E+02
1.650000E+02
1.650000E+02
1.650000E+02
1.650000E+02
1.650000E+02
1.650000E+02
1.650000E+02
1.650000E+02
1.650000E+02
1.650000E+02
1.650000E+02
1.650000E+02
1.650000E+02
1.650000E+02
1.650000E+02
1.650000E+02
1.650000E+02
1.650000E+02
1.650000E+02
1.650000E+02
1.650000E+02
1.650000E+02
1.650000E+02
1.650000E+02
1.650000E+02
1.650000E+02
1.650000E+02
1.650000E+02
1.650000E+02
1.650000E+02
1.650000E+02
1.650000E+02
1.650000E+02
1.650000E+02
1.650000E+02
1.650000E+02
1.650000E+02
1.650000E+02
1.650000E+02
1.650000E+02
1.700000E+02
1.700000E+02
1.700000E+02
1.700000E+02
1.700000E+02
1.700000E+02
1.700000E+02
1.700000E+02
1.700000E+02
1.700000E+02
1.700000E+02
1.700000E+02
1.700000E+02
1.700000E+02
1.700000E+02
1.700000E+02
1.700000E+02
1.700000E+02
1.700000E+02
1.700000E+02
1.700000E+02
1.700000E+02
1.700000E+02
1.700000E+02
1.700000E+02
1.700000E+02
1.700000E+02
1.700000E+02
1.700000E+02
1.700000E+02
1.700000E+02
1.700000E+02
1.700000E+02
1.700000E+02
1.700000E+02
1.700000E+02
1.700000E+02
1.700000E+02
1.700000E+02
1.700000E+02
1.700000E+02
1.700000E+02
1.700000E+02
1.700000E+02
1.700000E+02
1.700000E+02
1.700000E+02
1.700000E+02
1.700000E+02
1.700000E+02
1.700000E+02
1.700000E+02
1.700000E+02
1.700000E+02
1.700000E+02
1.700000E+02
1.700000E+02
1.700000E+02
1.700000E+02
1.700000E+02
1.700000E+02
1.700000E+02
1.700000E+02
1.700000E+02
1.700000E+02
1.700000E+02
1.700000E+02
1.700000E+02
1.700000E+02
1.700000E+02
1.700000E+02
1.700000E+02
1.700000E+02
1.700000E+02
1.700000E+02
1.700000E+02
1.700000E+02
1.700000E+02
1.700000E+02
1.700000E+02
1.700000E+02
1.700000E+02
1.700000E+02
1.700000E+02
1.700000E+02
1.700000E+02
1.700000E+02
1.700000E+02
1.700000E+02
1.700000E+02
1.700000E+02
1.700000E+02
1.700000E+02
1.700000E+02
1.700000E+02
1.700000E+02
1.700000E+02
1.700000E+02
1.700000E+02
1.700000E+02
1.700000E+02
1.700000E+02
1.700000E+02
1.700000E+02
1.700000E+02
1.700000E+02
1.700000E+02
1.700000E+02
1.700000E+02
1.700000E+02
1.700000E+02
1.700000E+02
1.700000E+02
1.700000E+02
1.700000E+02
1.700000E+02
1.700000E+02
1.700000E+02
1.700000E+02
1.700000E+02
1.700000E+02
1.700000E+02
1.700000E+02
1.700000E+02
1.700000E+02
1.700000E+02
1.700000E+02
1.700000E+02
1.700000E+02
1.700000E+02
1.700000E+02
1.700000E+02
1.700000E+02
1.700000E+02
1.700000E+02
1.700000E+02
1.700000E+02
1.700000E+02
1.700000E+02
1.700000E+02
1.700000E+02
1.700000E+02
1.700000E+02
1.700000E+02
1.700000E+02
1.700000E+02
1.700000E+02
1.700000E+02
1.700000E+02
1.700000E+02
1.700000E+02
1.700000E+02
1.700000E+02
1.700000E+02
1.700000E+02
1.700000E+02
1.700000E+02
1.700000E+02
1.700000E+02
1.700000E+02
1.700000E+02
1.700000E+02
1.700000E+02
1.700000E+02
1.700000E+02
1.700000E+02
1.700000E+02
1.700000E+02
1.700000E+02
1.700000E+02
1.700000E+02
1.700000E+02
1.700000E+02
1.700000E+02
1.700000E+02
1.700000E+02
1.700000E+02
1.700000E+02
1.700000E+02
1.700000E+02
1.700000E+02
1.700000E+02
1.700000E+02
1.700000E+02
1.700000E+02
1.700000E+02
1.700000E+02
1.700000E+02
1.700000E+02
1.700000E+02
1.700000E+02
1.700000E+02
1.700000E+02
1.700000E+02
1.700000E+02
1.700000E+02
1.700000E+02
1.700000E+02
1.700000E+02
1.700000E+02
1.700000E+02
1.750000E+02
1.750000E+02
1.750000E+02
1.750000E+02
1.750000E+02
1.750000E+02
1.750000E+02
1.750000E+02
1.750000E+02
1.750000E+02
1.750000E+02
1.750000E+02
1.750000E+02
1.750000E+02
1.750000E+02
1.750000E+02
1.750000E+02
1.750000E+02
1.750000E+02
1.750000E+02
1.750000E+02
1.750000E+02
1.750000E+02
1.750000E+02
1.750000E+02
1.750000E+02
1.750000E+02
1.750000E+02
1.750000E+02
1.750000E+02
1.750000E+02
1.750000E+02
1.750000E+02
1.750000E+02
1.750000E+02
1.750000E+02
1.750000E+02
1.750000E+02
1.750000E+02
1.750000E+02
1.750000E+02
1.750000E+02
1.750000E+02
1.750000E+02
1.750000E+02
1.750000E+02
1.750000E+02
1.750000E+02
1.750000E+02
1.750000E+02
1.750000E+02
1.750000E+02
1.750000E+02
1.750000E+02
1.750000E+02
1.750000E+02
1.750000E+02
1.750000E+02
1.750000E+02
1.750000E+02
1.750000E+02
1.750000E+02
1.750000E+02
1.750000E+02
1.750000E+02
1.750000E+02
1.750000E+02
1.750000E+02
1.750000E+02
1.750000E+02
1.750000E+02
1.750000E+02
1.750000E+02
1.750000E+02
1.750000E+02
1.750000E+02
1.750000E+02
1.750000E+02
1.750000E+02
1.750000E+02
1.750000E+02
1.750000E+02
1.750000E+02
1.750000E+02
1.750000E+02
1.750000E+02
1.750000E+02
1.750000E+02
1.750000E+02
1.750000E+02
1.750000E+02
1.750000E+02
1.750000E+02
1.750000E+02
1.750000E+02
1.750000E+02
1.750000E+02
1.750000E+02
1.750000E+02
1.750000E+02
1.750000E+02
1.750000E+02
1.750000E+02
1.750000E+02
1.750000E+02
1.750000E+02
1.750000E+02
1.750000E+02
1.750000E+02
1.750000E+02
1.750000E+02
1.750000E+02
1.750000E+02
1.750000E+02
1.750000E+02
1.750000E+02
1.750000E+02
1.750000E+02
1.750000E+02
1.750000E+02
1.750000E+02
1.750000E+02
1.750000E+02
1.750000E+02
1.750000E+02
1.750000E+02
1.750000E+02
1.750000E+02
1.750000E+02
1.750000E+02
1.750000E+02
1.750000E+02
1.750000E+02
1.750000E+02
1.750000E+02
1.750000E+02
1.750000E+02
1.750000E+02
1.750000E+02
1.750000E+02
1.750000E+02
1.750000E+02
1.750000E+02
1.750000E+02
1.750000E+02
1.750000E+02
1.750000E+02
1.750000E+02
1.750000E+02
1.750000E+02
1.750000E+02
1.750000E+02
1.750000E+02
1.750000E+02
1.750000E+02
1.750000E+02
1.750000E+02
1.750000E+02
1.750000E+02
1.750000E+02
1.750000E+02
1.750000E+02
1.750000E+02
1.750000E+02
1.750000E+02
1.750000E+02
1.750000E+02
1.750000E+02
1.750000E+02
1.750000E+02
1.750000E+02
1.750000E+02
1.750000E+02
1.750000E+02
1.750000E+02
1.750000E+02
1.750000E+02
1.750000E+02
1.750000E+02
1.750000E+02
1.750000E+02
1.750000E+02
1.750000E+02
1.750000E+02
1.750000E+02
1.750000E+02
1.750000E+02
1.750000E+02
1.750000E+02
1.750000E+02
1.750000E+02
1.750000E+02
1.750000E+02
1.750000E+02
1.750000E+02
1.750000E+02
1.750000E+02
1.750000E+02
1.750000E+02
1.750000E+02
1.750000E+02
1.800000E+02
1.800000E+02
1.800000E+02
1.800000E+02
1.800000E+02
1.800000E+02
1.800000E+02
1.800000E+02
1.800000E+02
1.800000E+02
1.800000E+02
1.800000E+02
1.800000E+02
1.800000E+02
1.800000E+02
1.800000E+02
1.800000E+02
1.800000E+02
1.800000E+02
1.800000E+02
1.800000E+02
1.800000E+02
1.800000E+02
1.800000E+02
1.800000E+02
1.800000E+02
1.800000E+02
1.800000E+02
1.800000E+02
1.800000E+02
1.800000E+02
1.800000E+02
1.800000E+02
1.800000E+02
1.800000E+02
1.800000E+02
1.800000E+02
1.800000E+02
1.800000E+02
1.800000E+02
1.800000E+02
1.800000E+02
1.800000E+02
1.800000E+02
1.800000E+02
1.800000E+02
1.800000E+02
1.800000E+02
1.800000E+02
1.800000E+02
1.800000E+02
1.800000E+02
1.800000E+02
1.800000E+02
1.800000E+02
1.800000E+02
1.800000E+02
1.800000E+02
1.800000E+02
1.800000E+02
1.800000E+02
1.800000E+02
1.800000E+02
1.800000E+02
1.800000E+02
1.800000E+02
1.800000E+02
1.800000E+02
1.800000E+02
1.800000E+02
1.800000E+02
1.800000E+02
1.800000E+02
1.800000E+02
1.800000E+02
1.800000E+02
1.800000E+02
1.800000E+02
1.800000E+02
1.800000E+02
1.800000E+02
1.800000E+02
1.800000E+02
1.800000E+02
1.800000E+02
1.800000E+02
1.800000E+02
1.800000E+02
1.800000E+02
1.800000E+02
1.800000E+02
1.800000E+02
1.800000E+02
1.800000E+02
1.800000E+02
1.800000E+02
1.800000E+02
1.800000E+02
1.800000E+02
1.800000E+02
1.800000E+02
1.800000E+02
1.800000E+02
1.800000E+02
1.800000E+02
1.800000E+02
1.800000E+02
1.800000E+02
1.800000E+02
1.800000E+02
1.800000E+02
1.800000E+02
1.800000E+02
1.800000E+02
1.800000E+02
1.800000E+02
1.800000E+02
1.800000E+02
1.800000E+02
1.800000E+02
1.800000E+02
1.800000E+02
1.800000E+02
1.800000E+02
1.800000E+02
1.800000E+02
1.800000E+02
1.800000E+02
1.800000E+02
1.800000E+02
1.800000E+02
1.800000E+02
1.800000E+02
1.800000E+02
1.800000E+02
1.800000E+02
1.800000E+02
1.800000E+02
1.800000E+02
1.800000E+02
1.800000E+02
1.800000E+02
1.800000E+02
1.800000E+02
1.800000E+02
1.800000E+02
1.800000E+02
1.800000E+02
1.800000E+02
1.800000E+02
1.800000E+02
1.800000E+02
1.800000E+02
1.800000E+02
1.800000E+02
1.800000E+02
1.800000E+02
1.800000E+02
1.800000E+02
1.800000E+02
1.800000E+02
1.800000E+02
1.800000E+02
1.800000E+02
1.800000E+02
1.800000E+02
1.800000E+02
1.800000E+02
1.800000E+02
1.800000E+02
1.800000E+02
1.800000E+02
1.800000E+02
1.800000E+02
1.800000E+02
1.800000E+02
1.800000E+02
1.800000E+02
1.800000E+02
1.800000E+02
1.800000E+02
1.800000E+02
1.800000E+02
1.800000E+02
1.800000E+02
1.800000E+02
1.800000E+02
1.800000E+02
1.800000E+02
1.800000E+02
1.800000E+02
1.800000E+02
1.800000E+02
1.800000E+02
1.800000E+02
1.800000E+02
1.800000E+02
1.800000E+02
1.800000E+02
1.800000E+02
1.800000E+02
1.850000E+02
1.850000E+02
1.850000E+02
1.850000E+02
1.850000E+02
1.850000E+02
1.850000E+02
1.850000E+02
1.850000E+02
1.850000E+02
1.850000E+02
1.850000E+02
1.850000E+02
1.850000E+02
1.850000E+02
1.850000E+02
1.850000E+02
1.850000E+02
1.850000E+02
1.850000E+02
1.850000E+02
1.850000E+02
1.850000E+02
1.850000E+02
1.850000E+02
1.850000E+02
1.850000E+02
1.850000E+02
1.850000E+02
1.850000E+02
1.850000E+02
1.850000E+02
1.850000E+02
1.850000E+02
1.850000E+02
1.850000E+02
1.850000E+02
1.850000E+02
1.850000E+02
1.850000E+02
1.850000E+02
1.850000E+02
1.850000E+02
1.850000E+02
1.850000E+02
1.850000E+02
1.850000E+02
1.850000E+02
1.850000E+02
1.850000E+02
1.850000E+02
1.850000E+02
1.850000E+02
1.850000E+02
1.850000E+02
1.850000E+02
1.850000E+02
1.850000E+02
1.850000E+02
1.850000E+02
1.850000E+02
1.850000E+02
1.850000E+02
1.850000E+02
1.850000E+02
1.850000E+02
1.850000E+02
1.850000E+02
1.850000E+02
1.850000E+02
1.850000E+02
1.850000E+02
1.850000E+02
1.850000E+02
1.850000E+02
1.850000E+02
1.850000E+02
1.850000E+02
1.850000E+02
1.850000E+02
1.850000E+02
1.850000E+02
1.850000E+02
1.850000E+02
1.850000E+02
1.850000E+02
1.850000E+02
1.850000E+02
1.850000E+02
1.850000E+02
1.850000E+02
1.850000E+02
1.850000E+02
1.850000E+02
1.850000E+02
1.850000E+02
1.850000E+02
1.850000E+02
1.850000E+02
1.850000E+02
1.850000E+02
1.850000E+02
1.850000E+02
1.850000E+02
1.850000E+02
1.850000E+02
1.850000E+02
1.850000E+02
1.850000E+02
1.850000E+02
1.850000E+02
1.850000E+02
1.850000E+02
1.850000E+02
1.850000E+02
1.850000E+02
1.850000E+02
1.850000E+02
1.850000E+02
1.850000E+02
1.850000E+02
1.850000E+02
1.850000E+02
1.850000E+02
1.850000E+02
1.850000E+02
1.850000E+02
1.850000E+02
1.850000E+02
1.850000E+02
1.850000E+02
1.850000E+02
1.850000E+02
1.850000E+02
1.850000E+02
1.850000E+02
1.850000E+02
1.850000E+02
1.850000E+02
1.850000E+02
1.850000E+02
1.850000E+02
1.850000E+02
1.850000E+02
1.850000E+02
1.850000E+02
1.850000E+02
1.850000E+02
1.850000E+02
1.850000E+02
1.850000E+02
1.850000E+02
1.850000E+02
1.850000E+02
1.850000E+02
1.850000E+02
1.850000E+02
1.850000E+02
1.850000E+02
1.850000E+02
1.850000E+02
1.850000E+02
1.850000E+02
1.850000E+02
1.850000E+02
1.850000E+02
1.850000E+02
1.850000E+02
1.850000E+02
1.850000E+02
1.850000E+02
1.850000E+02
1.850000E+02
1.850000E+02
1.850000E+02
1.850000E+02
1.850000E+02
1.850000E+02
1.850000E+02
1.850000E+02
1.850000E+02
1.850000E+02
1.850000E+02
1.850000E+02
1.850000E+02
1.850000E+02
1.850000E+02
1.850000E+02
1.850000E+02
1.850000E+02
1.850000E+02
1.850000E+02
1.850000E+02
1.850000E+02
1.850000E+02
1.850000E+02
1.850000E+02
1.850000E+02
1.850000E+02
1.850000E+02
1.850000E+02
1.900000E+02
1.900000E+02
1.900000E+02
1.900000E+02
1.900000E+02
1.900000E+02
1.900000E+02
1.900000E+02
1.900000E+02
1.900000E+02
1.900000E+02
1.900000E+02
1.900000E+02
1.900000E+02
1.900000E+02
1.900000E+02
1.900000E+02
1.900000E+02
1.900000E+02
1.900000E+02
1.900000E+02
1.900000E+02
1.900000E+02
1.900000E+02
1.900000E+02
1.900000E+02
1.900000E+02
1.900000E+02
1.900000E+02
1.900000E+02
1.900000E+02
1.900000E+02
1.900000E+02
1.900000E+02
1.900000E+02
1.900000E+02
1.900000E+02
1.900000E+02
1.900000E+02
1.900000E+02
1.900000E+02
1.900000E+02
1.900000E+02
1.900000E+02
1.900000E+02
1.900000E+02
1.900000E+02
1.900000E+02
1.900000E+02
1.900000E+02
1.900000E+02
1.900000E+02
1.900000E+02
1.900000E+02
1.900000E+02
1.900000E+02
1.900000E+02
1.900000E+02
1.900000E+02
1.900000E+02
1.900000E+02
1.900000E+02
1.900000E+02
1.900000E+02
1.900000E+02
1.900000E+02
1.900000E+02
1.900000E+02
1.900000E+02
1.900000E+02
1.900000E+02
1.900000E+02
1.900000E+02
1.900000E+02
1.900000E+02
1.900000E+02
1.900000E+02
1.900000E+02
1.900000E+02
1.900000E+02
1.900000E+02
1.900000E+02
1.900000E+02
1.900000E+02
1.900000E+02
1.900000E+02
1.900000E+02
1.900000E+02
1.900000E+02
1.900000E+02
1.900000E+02
1.900000E+02
1.900000E+02
1.900000E+02
1.900000E+02
1.900000E+02
1.900000E+02
1.900000E+02
1.900000E+02
1.900000E+02
1.900000E+02
1.900000E+02
1.900000E+02
1.900000E+02
1.900000E+02
1.900000E+02
1.900000E+02
1.900000E+02
1.900000E+02
1.900000E+02
1.900000E+02
1.900000E+02
1.900000E+02
1.900000E+02
1.900000E+02
1.900000E+02
1.900000E+02
1.900000E+02
1.900000E+02
1.900000E+02
1.900000E+02
1.900000E+02
1.900000E+02
1.900000E+02
1.900000E+02
1.900000E+02
1.900000E+02
1.900000E+02
1.900000E+02
1.900000E+02
1.900000E+02
1.900000E+02
1.900000E+02
1.900000E+02
1.900000E+02
1.900000E+02
1.900000E+02
1.900000E+02
1.900000E+02
1.900000E+02
1.900000E+02
1.900000E+02
1.900000E+02
1.900000E+02
1.900000E+02
1.900000E+02
1.900000E+02
1.900000E+02
1.900000E+02
1.900000E+02
1.900000E+02
1.900000E+02
1.900000E+02
1.900000E+02
1.900000E+02
1.900000E+02
1.900000E+02
1.900000E+02
1.900000E+02
1.900000E+02
1.900000E+02
1.900000E+02
1.900000E+02
1.900000E+02
1.900000E+02
1.900000E+02
1.900000E+02
1.900000E+02
1.900000E+02
1.900000E+02
1.900000E+02
1.900000E+02
1.900000E+02
1.900000E+02
1.900000E+02
1.900000E+02
1.900000E+02
1.900000E+02
1.900000E+02
1.900000E+02
1.900000E+02
1.900000E+02
1.900000E+02
1.900000E+02
1.900000E+02
1.900000E+02
1.900000E+02
1.900000E+02
1.900000E+02
1.900000E+02
1.900000E+02
1.900000E+02
1.900000E+02
1.900000E+02
1.900000E+02
1.900000E+02
1.900000E+02
1.900000E+02
1.900000E+02
1.900000E+02
1.900000E+02
1.950000E+02
1.950000E+02
1.950000E+02
1.950000E+02
1.950000E+02
1.950000E+02
1.950000E+02
1.950000E+02
1.950000E+02
1.950000E+02
1.950000E+02
1.950000E+02
1.950000E+02
1.950000E+02
1.950000E+02
1.950000E+02
1.950000E+02
1.950000E+02
1.950000E+02
1.950000E+02
1.950000E+02
1.950000E+02
1.950000E+02
1.950000E+02
1.950000E+02
1.950000E+02
1.950000E+02
1.950000E+02
1.950000E+02
1.950000E+02
1.950000E+02
1.950000E+02
1.950000E+02
1.950000E+02
1.950000E+02
1.950000E+02
1.950000E+02
1.950000E+02
1.950000E+02
1.950000E+02
1.950000E+02
1.950000E+02
1.950000E+02
1.950000E+02
1.950000E+02
1.950000E+02
1.950000E+02
1.950000E+02
1.950000E+02
1.950000E+02
1.950000E+02
1.950000E+02
1.950000E+02
1.950000E+02
1.950000E+02
1.950000E+02
1.950000E+02
1.950000E+02
1.950000E+02
1.950000E+02
1.950000E+02
1.950000E+02
1.950000E+02
1.950000E+02
1.950000E+02
1.950000E+02
1.950000E+02
1.950000E+02
1.950000E+02
1.950000E+02
1.950000E+02
1.950000E+02
1.950000E+02
1.950000E+02
1.950000E+02
1.950000E+02
1.950000E+02
1.950000E+02
1.950000E+02
1.950000E+02
1.950000E+02
1.950000E+02
1.950000E+02
1.950000E+02
1.950000E+02
1.950000E+02
1.950000E+02
1.950000E+02
1.950000E+02
1.950000E+02
1.950000E+02
1.950000E+02
1.950000E+02
1.950000E+02
1.950000E+02
1.950000E+02
1.950000E+02
1.950000E+02
1.950000E+02
1.950000E+02
1.950000E+02
1.950000E+02
1.950000E+02
1.950000E+02
1.950000E+02
1.950000E+02
1.950000E+02
1.950000E+02
1.950000E+02
1.950000E+02
1.950000E+02
1.950000E+02
1.950000E+02
1.950000E+02
1.950000E+02
1.950000E+02
1.950000E+02
1.950000E+02
1.950000E+02
1.950000E+02
1.950000E+02
1.950000E+02
1.950000E+02
1.950000E+02
1.950000E+02
1.950000E+02
1.950000E+02
1.950000E+02
1.950000E+02
1.950000E+02
1.950000E+02
1.950000E+02
1.950000E+02
1.950000E+02
1.950000E+02
1.950000E+02
1.950000E+02
1.950000E+02
1.950000E+02
1.950000E+02
1.950000E+02
1.950000E+02
1.950000E+02
1.950000E+02
1.950000E+02
1.950000E+02
1.950000E+02
1.950000E+02
1.950000E+02
1.950000E+02
1.950000E+02
1.950000E+02
1.950000E+02
1.950000E+02
1.950000E+02
1.950000E+02
1.950000E+02
1.950000E+02
1.950000E+02
1.950000E+02
1.950000E+02
1.950000E+02
1.950000E+02
1.950000E+02
1.950000E+02
1.950000E+02
1.950000E+02
1.950000E+02
1.950000E+02
1.950000E+02
1.950000E+02
1.950000E+02
1.950000E+02
1.950000E+02
1.950000E+02
1.950000E+02
1.950000E+02
1.950000E+02
1.950000E+02
1.950000E+02
1.950000E+02
1.950000E+02
1.950000E+02
1.950000E+02
1.950000E+02
1.950000E+02
1.950000E+02
1.950000E+02
1.950000E+02
1.950000E+02
1.950000E+02
1.950000E+02
1.950000E+02
1.950000E+02
1.950000E+02
1.950000E+02
1.950000E+02
1.950000E+02
1.950000E+02
1.950000E+02
1.950000E+02
2.000000E+02
2.000000E+02
2.000000E+02
2.000000E+02
2.000000E+02
2.000000E+02
2.000000E+02
2.000000E+02
2.000000E+02
2.000000E+02
2.000000E+02
2.000000E+02
2.000000E+02
2.000000E+02
2.000000E+02
2.000000E+02
2.000000E+02
2.000000E+02
2.000000E+02
2.000000E+02
2.000000E+02
2.000000E+02
2.000000E+02
2.000000E+02
2.000000E+02
2.000000E+02
2.000000E+02
2.000000E+02
2.000000E+02
2.000000E+02
2.000000E+02
2.000000E+02
2.000000E+02
2.000000E+02
2.000000E+02
2.000000E+02
2.000000E+02
2.000000E+02
2.000000E+02
2.000000E+02
2.000000E+02
2.000000E+02
2.000000E+02
2.000000E+02
2.000000E+02
2.000000E+02
2.000000E+02
2.000000E+02
2.000000E+02
2.000000E+02
2.000000E+02
2.000000E+02
2.000000E+02
2.000000E+02
2.000000E+02
2.000000E+02
2.000000E+02
2.000000E+02
2.000000E+02
2.000000E+02
2.000000E+02
2.000000E+02
2.000000E+02
2.000000E+02
2.000000E+02
2.000000E+02
2.000000E+02
2.000000E+02
2.000000E+02
2.000000E+02
2.000000E+02
2.000000E+02
2.000000E+02
2.000000E+02
2.000000E+02
2.000000E+02
2.000000E+02
2.000000E+02
2.000000E+02
2.000000E+02
2.000000E+02
2.000000E+02
2.000000E+02
2.000000E+02
2.000000E+02
2.000000E+02
2.000000E+02
2.000000E+02
2.000000E+02
2.000000E+02
2.000000E+02
2.000000E+02
2.000000E+02
2.000000E+02
2.000000E+02
2.000000E+02
2.000000E+02
2.000000E+02
2.000000E+02
2.000000E+02
2.000000E+02
2.000000E+02
2.000000E+02
2.000000E+02
2.000000E+02
2.000000E+02
2.000000E+02
2.000000E+02
2.000000E+02
2.000000E+02
2.000000E+02
2.000000E+02
2.000000E+02
2.000000E+02
2.000000E+02
2.000000E+02
2.000000E+02
2.000000E+02
2.000000E+02
2.000000E+02
2.000000E+02
2.000000E+02
2.000000E+02
2.000000E+02
2.000000E+02
2.000000E+02
2.000000E+02
2.000000E+02
2.000000E+02
2.000000E+02
2.000000E+02
2.000000E+02
2.000000E+02
2.000000E+02
2.000000E+02
2.000000E+02
2.000000E+02
2.000000E+02
2.000000E+02
2.000000E+02
2.000000E+02
2.000000E+02
2.000000E+02
2.000000E+02
2.000000E+02
2.000000E+02
2.000000E+02
2.000000E+02
2.000000E+02
2.000000E+02
2.000000E+02
2.000000E+02
2.000000E+02
2.000000E+02
2.000000E+02
2.000000E+02
2.000000E+02
2.000000E+02
2.000000E+02
2.000000E+02
2.000000E+02
2.000000E+02
2.000000E+02
2.000000E+02
2.000000E+02
2.000000E+02
2.000000E+02
2.000000E+02
2.000000E+02
2.000000E+02
2.000000E+02
2.000000E+02
2.000000E+02
2.000000E+02
2.000000E+02
2.000000E+02
2.000000E+02
2.000000E+02
2.000000E+02
2.000000E+02
2.000000E+02
2.000000E+02
2.000000E+02
2.000000E+02
2.000000E+02
2.000000E+02
2.000000E+02
2.000000E+02
2.000000E+02
2.000000E+02
2.000000E+02
2.000000E+02
2.000000E+02
2.000000E+02
2.000000E+02
2.000000E+02
2.000000E+02
2.000000E+02
2.000000E+02
2.000000E+02
2.000000E+02
2.050000E+02
2.050000E+02
2.050000E+02
2.050000E+02
2.050000E+02
2.050000E+02
2.050000E+02
2.050000E+02
2.050000E+02
2.050000E+02
2.050000E+02
2.050000E+02
2.050000E+02
2.050000E+02
2.050000E+02
2.050000E+02
2.050000E+02
2.050000E+02
2.050000E+02
2.050000E+02
2.050000E+02
2.050000E+02
2.050000E+02
2.050000E+02
2.050000E+02
2.050000E+02
2.050000E+02
2.050000E+02
2.050000E+02
2.050000E+02
2.050000E+02
2.050000E+02
2.050000E+02
2.050000E+02
2.050000E+02
2.050000E+02
2.050000E+02
2.050000E+02
2.050000E+02
2.050000E+02
2.050000E+02
2.050000E+02
2.050000E+02
2.050000E+02
2.050000E+02
2.050000E+02
2.050000E+02
2.050000E+02
2.050000E+02
2.050000E+02
2.050000E+02
2.050000E+02
2.050000E+02
2.050000E+02
2.050000E+02
2.050000E+02
2.050000E+02
2.050000E+02
2.050000E+02
2.050000E+02
2.050000E+02
2.050000E+02
2.050000E+02
2.050000E+02
2.050000E+02
2.050000E+02
2.050000E+02
2.050000E+02
2.050000E+02
2.050000E+02
2.050000E+02
2.050000E+02
2.050000E+02
2.050000E+02
2.050000E+02
2.050000E+02
2.050000E+02
2.050000E+02
2.050000E+02
2.050000E+02
2.050000E+02
2.050000E+02
2.050000E+02
2.050000E+02
2.050000E+02
2.050000E+02
2.050000E+02
2.050000E+02
2.050000E+02
2.050000E+02
2.050000E+02
2.050000E+02
2.050000E+02
2.050000E+02
2.050000E+02
2.050000E+02
2.050000E+02
2.050000E+02
2.050000E+02
2.050000E+02
2.050000E+02
2.050000E+02
2.050000E+02
2.050000E+02
2.050000E+02
2.050000E+02
2.050000E+02
2.050000E+02
2.050000E+02
2.050000E+02
2.050000E+02
2.050000E+02
2.050000E+02
2.050000E+02
2.050000E+02
2.050000E+02
2.050000E+02
2.050000E+02
2.050000E+02
2.050000E+02
2.050000E+02
2.050000E+02
2.050000E+02
2.050000E+02
2.050000E+02
2.050000E+02
2.050000E+02
2.050000E+02
2.050000E+02
2.050000E+02
2.050000E+02
2.050000E+02
2.050000E+02
2.050000E+02
2.050000E+02
2.050000E+02
2.050000E+02
2.050000E+02
2.050000E+02
2.050000E+02
2.050000E+02
2.050000E+02
2.050000E+02
2.050000E+02
2.050000E+02
2.050000E+02
2.050000E+02
2.050000E+02
2.050000E+02
2.050000E+02
2.050000E+02
2.050000E+02
2.050000E+02
2.050000E+02
2.050000E+02
2.050000E+02
2.050000E+02
2.050000E+02
2.050000E+02
2.050000E+02
2.050000E+02
2.050000E+02
2.050000E+02
2.050000E+02
2.050000E+02
2.050000E+02
2.050000E+02
2.050000E+02
2.050000E+02
2.050000E+02
2.050000E+02
2.050000E+02
2.050000E+02
2.050000E+02
2.050000E+02
2.050000E+02
2.050000E+02
2.050000E+02
2.050000E+02
2.050000E+02
2.050000E+02
2.050000E+02
2.050000E+02
2.050000E+02
2.050000E+02
2.050000E+02
2.050000E+02
2.050000E+02
2.050000E+02
2.050000E+02
2.050000E+02
2.050000E+02
2.050000E+02
2.050000E+02
2.050000E+02
2.050000E+02
2.050000E+02
2.050000E+02
2.050000E+02
2.050000E+02
2.050000E+02
2.100000E+02
2.100000E+02
2.100000E+02
2.100000E+02
2.100000E+02
2.100000E+02
2.100000E+02
2.100000E+02
2.100000E+02
2.100000E+02
2.100000E+02
2.100000E+02
2.100000E+02
2.100000E+02
2.100000E+02
2.100000E+02
2.100000E+02
2.100000E+02
2.100000E+02
2.100000E+02
2.100000E+02
2.100000E+02
2.100000E+02
2.100000E+02
2.100000E+02
2.100000E+02
2.100000E+02
2.100000E+02
2.100000E+02
2.100000E+02
2.100000E+02
2.100000E+02
2.100000E+02
2.100000E+02
2.100000E+02
2.100000E+02
2.100000E+02
2.100000E+02
2.100000E+02
2.100000E+02
2.100000E+02
2.100000E+02
2.100000E+02
2.100000E+02
2.100000E+02
2.100000E+02
2.100000E+02
2.100000E+02
2.100000E+02
2.100000E+02
2.100000E+02
2.100000E+02
2.100000E+02
2.100000E+02
2.100000E+02
2.100000E+02
2.100000E+02
2.100000E+02
2.100000E+02
2.100000E+02
2.100000E+02
2.100000E+02
2.100000E+02
2.100000E+02
2.100000E+02
2.100000E+02
2.100000E+02
2.100000E+02
2.100000E+02
2.100000E+02
2.100000E+02
2.100000E+02
2.100000E+02
2.100000E+02
2.100000E+02
2.100000E+02
2.100000E+02
2.100000E+02
2.100000E+02
2.100000E+02
2.100000E+02
2.100000E+02
2.100000E+02
2.100000E+02
2.100000E+02
2.100000E+02
2.100000E+02
2.100000E+02
2.100000E+02
2.100000E+02
2.100000E+02
2.100000E+02
2.100000E+02
2.100000E+02
2.100000E+02
2.100000E+02
2.100000E+02
2.100000E+02
2.100000E+02
2.100000E+02
2.100000E+02
2.100000E+02
2.100000E+02
2.100000E+02
2.100000E+02
2.100000E+02
2.100000E+02
2.100000E+02
2.100000E+02
2.100000E+02
2.100000E+02
2.100000E+02
2.100000E+02
2.100000E+02
2.100000E+02
2.100000E+02
2.100000E+02
2.100000E+02
2.100000E+02
2.100000E+02
2.100000E+02
2.100000E+02
2.100000E+02
2.100000E+02
2.100000E+02
2.100000E+02
2.100000E+02
2.100000E+02
2.100000E+02
2.100000E+02
2.100000E+02
2.100000E+02
2.100000E+02
2.100000E+02
2.100000E+02
2.100000E+02
2.100000E+02
2.100000E+02
2.100000E+02
2.100000E+02
2.100000E+02
2.100000E+02
2.100000E+02
2.100000E+02
2.100000E+02
2.100000E+02
2.100000E+02
2.100000E+02
2.100000E+02
2.100000E+02
2.100000E+02
2.100000E+02
2.100000E+02
2.100000E+02
2.100000E+02
2.100000E+02
2.100000E+02
2.100000E+02
2.100000E+02
2.100000E+02
2.100000E+02
2.100000E+02
2.100000E+02
2.100000E+02
2.100000E+02
2.100000E+02
2.100000E+02
2.100000E+02
2.100000E+02
2.100000E+02
2.100000E+02
2.100000E+02
2.100000E+02
2.100000E+02
2.100000E+02
2.100000E+02
2.100000E+02
2.100000E+02
2.100000E+02
2.100000E+02
2.100000E+02
2.100000E+02
2.100000E+02
2.100000E+02
2.100000E+02
2.100000E+02
2.100000E+02
2.100000E+02
2.100000E+02
2.100000E+02
2.100000E+02
2.100000E+02
2.100000E+02
2.100000E+02
2.100000E+02
2.100000E+02
2.100000E+02
2.100000E+02
2.100000E+02
2.100000E+02
2.100000E+02
2.150000E+02
2.150000E+02
2.150000E+02
2.150000E+02
2.150000E+02
2.150000E+02
2.150000E+02
2.150000E+02
2.150000E+02
2.150000E+02
2.150000E+02
2.150000E+02
2.150000E+02
2.150000E+02
2.150000E+02
2.150000E+02
2.150000E+02
2.150000E+02
2.150000E+02
2.150000E+02
2.150000E+02
2.150000E+02
2.150000E+02
2.150000E+02
2.150000E+02
2.150000E+02
2.150000E+02
2.150000E+02
2.150000E+02
2.150000E+02
2.150000E+02
2.150000E+02
2.150000E+02
2.150000E+02
2.150000E+02
2.150000E+02
2.150000E+02
2.150000E+02
2.150000E+02
2.150000E+02
2.150000E+02
2.150000E+02
2.150000E+02
2.150000E+02
2.150000E+02
2.150000E+02
2.150000E+02
2.150000E+02
2.150000E+02
2.150000E+02
2.150000E+02
2.150000E+02
2.150000E+02
2.150000E+02
2.150000E+02
2.150000E+02
2.150000E+02
2.150000E+02
2.150000E+02
2.150000E+02
2.150000E+02
2.150000E+02
2.150000E+02
2.150000E+02
2.150000E+02
2.150000E+02
2.150000E+02
2.150000E+02
2.150000E+02
2.150000E+02
2.150000E+02
2.150000E+02
2.150000E+02
2.150000E+02
2.150000E+02
2.150000E+02
2.150000E+02
2.150000E+02
2.150000E+02
2.150000E+02
2.150000E+02
2.150000E+02
2.150000E+02
2.150000E+02
2.150000E+02
2.150000E+02
2.150000E+02
2.150000E+02
2.150000E+02
2.150000E+02
2.150000E+02
2.150000E+02
2.150000E+02
2.150000E+02
2.150000E+02
2.150000E+02
2.150000E+02
2.150000E+02
2.150000E+02
2.150000E+02
2.150000E+02
2.150000E+02
2.150000E+02
2.150000E+02
2.150000E+02
2.150000E+02
2.150000E+02
2.150000E+02
2.150000E+02
2.150000E+02
2.150000E+02
2.150000E+02
2.150000E+02
2.150000E+02
2.150000E+02
2.150000E+02
2.150000E+02
2.150000E+02
2.150000E+02
2.150000E+02
2.150000E+02
2.150000E+02
2.150000E+02
2.150000E+02
2.150000E+02
2.150000E+02
2.150000E+02
2.150000E+02
2.150000E+02
2.150000E+02
2.150000E+02
2.150000E+02
2.150000E+02
2.150000E+02
2.150000E+02
2.150000E+02
2.150000E+02
2.150000E+02
2.150000E+02
2.150000E+02
2.150000E+02
2.150000E+02
2.150000E+02
2.150000E+02
2.150000E+02
2.150000E+02
2.150000E+02
2.150000E+02
2.150000E+02
2.150000E+02
2.150000E+02
2.150000E+02
2.150000E+02
2.150000E+02
2.150000E+02
2.150000E+02
2.150000E+02
2.150000E+02
2.150000E+02
2.150000E+02
2.150000E+02
2.150000E+02
2.150000E+02
2.150000E+02
2.150000E+02
2.150000E+02
2.150000E+02
2.150000E+02
2.150000E+02
2.150000E+02
2.150000E+02
2.150000E+02
2.150000E+02
2.150000E+02
2.150000E+02
2.150000E+02
2.150000E+02
2.150000E+02
2.150000E+02
2.150000E+02
2.150000E+02
2.150000E+02
2.150000E+02
2.150000E+02
2.150000E+02
2.150000E+02
2.150000E+02
2.150000E+02
2.150000E+02
2.150000E+02
2.150000E+02
2.150000E+02
2.150000E+02
2.150000E+02
2.150000E+02
2.150000E+02
2.150000E+02
2.150000E+02
2.150000E+02
2.150000E+02
2.150000E+02
2.200000E+02
2.200000E+02
2.200000E+02
2.200000E+02
2.200000E+02
2.200000E+02
2.200000E+02
2.200000E+02
2.200000E+02
2.200000E+02
2.200000E+02
2.200000E+02
2.200000E+02
2.200000E+02
2.200000E+02
2.200000E+02
2.200000E+02
2.200000E+02
2.200000E+02
2.200000E+02
2.200000E+02
2.200000E+02
2.200000E+02
2.200000E+02
2.200000E+02
2.200000E+02
2.200000E+02
2.200000E+02
2.200000E+02
2.200000E+02
2.200000E+02
2.200000E+02
2.200000E+02
2.200000E+02
2.200000E+02
2.200000E+02
2.200000E+02
2.200000E+02
2.200000E+02
2.200000E+02
2.200000E+02
2.200000E+02
2.200000E+02
2.200000E+02
2.200000E+02
2.200000E+02
2.200000E+02
2.200000E+02
2.200000E+02
2.200000E+02
2.200000E+02
2.200000E+02
2.200000E+02
2.200000E+02
2.200000E+02
2.200000E+02
2.200000E+02
2.200000E+02
2.200000E+02
2.200000E+02
2.200000E+02
2.200000E+02
2.200000E+02
2.200000E+02
2.200000E+02
2.200000E+02
2.200000E+02
2.200000E+02
2.200000E+02
2.200000E+02
2.200000E+02
2.200000E+02
2.200000E+02
2.200000E+02
2.200000E+02
2.200000E+02
2.200000E+02
2.200000E+02
2.200000E+02
2.200000E+02
2.200000E+02
2.200000E+02
2.200000E+02
2.200000E+02
2.200000E+02
2.200000E+02
2.200000E+02
2.200000E+02
2.200000E+02
2.200000E+02
2.200000E+02
2.200000E+02
2.200000E+02
2.200000E+02
2.200000E+02
2.200000E+02
2.200000E+02
2.200000E+02
2.200000E+02
2.200000E+02
2.200000E+02
2.200000E+02
2.200000E+02
2.200000E+02
2.200000E+02
2.200000E+02
2.200000E+02
2.200000E+02
2.200000E+02
2.200000E+02
2.200000E+02
2.200000E+02
2.200000E+02
2.200000E+02
2.200000E+02
2.200000E+02
2.200000E+02
2.200000E+02
2.200000E+02
2.200000E+02
2.200000E+02
2.200000E+02
2.200000E+02
2.200000E+02
2.200000E+02
2.200000E+02
2.200000E+02
2.200000E+02
2.200000E+02
2.200000E+02
2.200000E+02
2.200000E+02
2.200000E+02
2.200000E+02
2.200000E+02
2.200000E+02
2.200000E+02
2.200000E+02
2.200000E+02
2.200000E+02
2.200000E+02
2.200000E+02
2.200000E+02
2.200000E+02
2.200000E+02
2.200000E+02
2.200000E+02
2.200000E+02
2.200000E+02
2.200000E+02
2.200000E+02
2.200000E+02
2.200000E+02
2.200000E+02
2.200000E+02
2.200000E+02
2.200000E+02
2.200000E+02
2.200000E+02
2.200000E+02
2.200000E+02
2.200000E+02
2.200000E+02
2.200000E+02
2.200000E+02
2.200000E+02
2.200000E+02
2.200000E+02
2.200000E+02
2.200000E+02
2.200000E+02
2.200000E+02
2.200000E+02
2.200000E+02
2.200000E+02
2.200000E+02
2.200000E+02
2.200000E+02
2.200000E+02
2.200000E+02
2.200000E+02
2.200000E+02
2.200000E+02
2.200000E+02
2.200000E+02
2.200000E+02
2.200000E+02
2.200000E+02
2.200000E+02
2.200000E+02
2.200000E+02
2.200000E+02
2.200000E+02
2.200000E+02
2.200000E+02
2.200000E+02
2.200000E+02
2.200000E+02
2.200000E+02
2.200000E+02
2.200000E+02
2.250000E+02
2.250000E+02
2.250000E+02
2.250000E+02
2.250000E+02
2.250000E+02
2.250000E+02
2.250000E+02
2.250000E+02
2.250000E+02
2.250000E+02
2.250000E+02
2.250000E+02
2.250000E+02
2.250000E+02
2.250000E+02
2.250000E+02
2.250000E+02
2.250000E+02
2.250000E+02
2.250000E+02
2.250000E+02
2.250000E+02
2.250000E+02
2.250000E+02
2.250000E+02
2.250000E+02
2.250000E+02
2.250000E+02
2.250000E+02
2.250000E+02
2.250000E+02
2.250000E+02
2.250000E+02
2.250000E+02
2.250000E+02
2.250000E+02
2.250000E+02
2.250000E+02
2.250000E+02
2.250000E+02
2.250000E+02
2.250000E+02
2.250000E+02
2.250000E+02
2.250000E+02
2.250000E+02
2.250000E+02
2.250000E+02
2.250000E+02
2.250000E+02
2.250000E+02
2.250000E+02
2.250000E+02
2.250000E+02
2.250000E+02
2.250000E+02
2.250000E+02
2.250000E+02
2.250000E+02
2.250000E+02
2.250000E+02
2.250000E+02
2.250000E+02
2.250000E+02
2.250000E+02
2.250000E+02
2.250000E+02
2.250000E+02
2.250000E+02
2.250000E+02
2.250000E+02
2.250000E+02
2.250000E+02
2.250000E+02
2.250000E+02
2.250000E+02
2.250000E+02
2.250000E+02
2.250000E+02
2.250000E+02
2.250000E+02
2.250000E+02
2.250000E+02
2.250000E+02
2.250000E+02
2.250000E+02
2.250000E+02
2.250000E+02
2.250000E+02
2.250000E+02
2.250000E+02
2.250000E+02
2.250000E+02
2.250000E+02
2.250000E+02
2.250000E+02
2.250000E+02
2.250000E+02
2.250000E+02
2.250000E+02
2.250000E+02
2.250000E+02
2.250000E+02
2.250000E+02
2.250000E+02
2.250000E+02
2.250000E+02
2.250000E+02
2.250000E+02
2.250000E+02
2.250000E+02
2.250000E+02
2.250000E+02
2.250000E+02
2.250000E+02
2.250000E+02
2.250000E+02
2.250000E+02
2.250000E+02
2.250000E+02
2.250000E+02
2.250000E+02
2.250000E+02
2.250000E+02
2.250000E+02
2.250000E+02
2.250000E+02
2.250000E+02
2.250000E+02
2.250000E+02
2.250000E+02
2.250000E+02
2.250000E+02
2.250000E+02
2.250000E+02
2.250000E+02
2.250000E+02
2.250000E+02
2.250000E+02
2.250000E+02
2.250000E+02
2.250000E+02
2.250000E+02
2.250000E+02
2.250000E+02
2.250000E+02
2.250000E+02
2.250000E+02
2.250000E+02
2.250000E+02
2.250000E+02
2.250000E+02
2.250000E+02
2.250000E+02
2.250000E+02
2.250000E+02
2.250000E+02
2.250000E+02
2.250000E+02
2.250000E+02
2.250000E+02
2.250000E+02
2.250000E+02
2.250000E+02
2.250000E+02
2.250000E+02
2.250000E+02
2.250000E+02
2.250000E+02
2.250000E+02
2.250000E+02
2.250000E+02
2.250000E+02
2.250000E+02
2.250000E+02
2.250000E+02
2.250000E+02
2.250000E+02
2.250000E+02
2.250000E+02
2.250000E+02
2.250000E+02
2.250000E+02
2.250000E+02
2.250000E+02
2.250000E+02
2.250000E+02
2.250000E+02
2.250000E+02
2.250000E+02
2.250000E+02
2.250000E+02
2.250000E+02
2.250000E+02
2.250000E+02
2.250000E+02
2.250000E+02
2.250000E+02
2.250000E+02
2.250000E+02
2.300000E+02
2.300000E+02
2.300000E+02
2.300000E+02
2.300000E+02
2.300000E+02
2.300000E+02
2.300000E+02
2.300000E+02
2.300000E+02
2.300000E+02
2.300000E+02
2.300000E+02
2.300000E+02
2.300000E+02
2.300000E+02
2.300000E+02
2.300000E+02
2.300000E+02
2.300000E+02
2.300000E+02
2.300000E+02
2.300000E+02
2.300000E+02
2.300000E+02
2.300000E+02
2.300000E+02
2.300000E+02
2.300000E+02
2.300000E+02
2.300000E+02
2.300000E+02
2.300000E+02
2.300000E+02
2.300000E+02
2.300000E+02
2.300000E+02
2.300000E+02
2.300000E+02
2.300000E+02
2.300000E+02
2.300000E+02
2.300000E+02
2.300000E+02
2.300000E+02
2.300000E+02
2.300000E+02
2.300000E+02
2.300000E+02
2.300000E+02
2.300000E+02
2.300000E+02
2.300000E+02
2.300000E+02
2.300000E+02
2.300000E+02
2.300000E+02
2.300000E+02
2.300000E+02
2.300000E+02
2.300000E+02
2.300000E+02
2.300000E+02
2.300000E+02
2.300000E+02
2.300000E+02
2.300000E+02
2.300000E+02
2.300000E+02
2.300000E+02
2.300000E+02
2.300000E+02
2.300000E+02
2.300000E+02
2.300000E+02
2.300000E+02
2.300000E+02
2.300000E+02
2.300000E+02
2.300000E+02
2.300000E+02
2.300000E+02
2.300000E+02
2.300000E+02
2.300000E+02
2.300000E+02
2.300000E+02
2.300000E+02
2.300000E+02
2.300000E+02
2.300000E+02
2.300000E+02
2.300000E+02
2.300000E+02
2.300000E+02
2.300000E+02
2.300000E+02
2.300000E+02
2.300000E+02
2.300000E+02
2.300000E+02
2.300000E+02
2.300000E+02
2.300000E+02
2.300000E+02
2.300000E+02
2.300000E+02
2.300000E+02
2.300000E+02
2.300000E+02
2.300000E+02
2.300000E+02
2.300000E+02
2.300000E+02
2.300000E+02
2.300000E+02
2.300000E+02
2.300000E+02
2.300000E+02
2.300000E+02
2.300000E+02
2.300000E+02
2.300000E+02
2.300000E+02
2.300000E+02
2.300000E+02
2.300000E+02
2.300000E+02
2.300000E+02
2.300000E+02
2.300000E+02
2.300000E+02
2.300000E+02
2.300000E+02
2.300000E+02
2.300000E+02
2.300000E+02
2.300000E+02
2.300000E+02
2.300000E+02
2.300000E+02
2.300000E+02
2.300000E+02
2.300000E+02
2.300000E+02
2.300000E+02
2.300000E+02
2.300000E+02
2.300000E+02
2.300000E+02
2.300000E+02
2.300000E+02
2.300000E+02
2.300000E+02
2.300000E+02
2.300000E+02
2.300000E+02
2.300000E+02
2.300000E+02
2.300000E+02
2.300000E+02
2.300000E+02
2.300000E+02
2.300000E+02
2.300000E+02
2.300000E+02
2.300000E+02
2.300000E+02
2.300000E+02
2.300000E+02
2.300000E+02
2.300000E+02
2.300000E+02
2.300000E+02
2.300000E+02
2.300000E+02
2.300000E+02
2.300000E+02
2.300000E+02
2.300000E+02
2.300000E+02
2.300000E+02
2.300000E+02
2.300000E+02
2.300000E+02
2.300000E+02
2.300000E+02
2.300000E+02
2.300000E+02
2.300000E+02
2.300000E+02
2.300000E+02
2.300000E+02
2.300000E+02
2.300000E+02
2.300000E+02
2.300000E+02
2.300000E+02
2.300000E+02
2.300000E+02
2.300000E+02
2.350000E+02
2.350000E+02
2.350000E+02
2.350000E+02
2.350000E+02
2.350000E+02
2.350000E+02
2.350000E+02
2.350000E+02
2.350000E+02
2.350000E+02
2.350000E+02
2.350000E+02
2.350000E+02
2.350000E+02
2.350000E+02
2.350000E+02
2.350000E+02
2.350000E+02
2.350000E+02
2.350000E+02
2.350000E+02
2.350000E+02
2.350000E+02
2.350000E+02
2.350000E+02
2.350000E+02
2.350000E+02
2.350000E+02
2.350000E+02
2.350000E+02
2.350000E+02
2.350000E+02
2.350000E+02
2.350000E+02
2.350000E+02
2.350000E+02
2.350000E+02
2.350000E+02
2.350000E+02
2.350000E+02
2.350000E+02
2.350000E+02
2.350000E+02
2.350000E+02
2.350000E+02
2.350000E+02
2.350000E+02
2.350000E+02
2.350000E+02
2.350000E+02
2.350000E+02
2.350000E+02
2.350000E+02
2.350000E+02
2.350000E+02
2.350000E+02
2.350000E+02
2.350000E+02
2.350000E+02
2.350000E+02
2.350000E+02
2.350000E+02
2.350000E+02
2.350000E+02
2.350000E+02
2.350000E+02
2.350000E+02
2.350000E+02
2.350000E+02
2.350000E+02
2.350000E+02
2.350000E+02
2.350000E+02
2.350000E+02
2.350000E+02
2.350000E+02
2.350000E+02
2.350000E+02
2.350000E+02
2.350000E+02
2.350000E+02
2.350000E+02
2.350000E+02
2.350000E+02
2.350000E+02
2.350000E+02
2.350000E+02
2.350000E+02
2.350000E+02
2.350000E+02
2.350000E+02
2.350000E+02
2.350000E+02
2.350000E+02
2.350000E+02
2.350000E+02
2.350000E+02
2.350000E+02
2.350000E+02
2.350000E+02
2.350000E+02
2.350000E+02
2.350000E+02
2.350000E+02
2.350000E+02
2.350000E+02
2.350000E+02
2.350000E+02
2.350000E+02
2.350000E+02
2.350000E+02
2.350000E+02
2.350000E+02
2.350000E+02
2.350000E+02
2.350000E+02
2.350000E+02
2.350000E+02
2.350000E+02
2.350000E+02
2.350000E+02
2.350000E+02
2.350000E+02
2.350000E+02
2.350000E+02
2.350000E+02
2.350000E+02
2.350000E+02
2.350000E+02
2.350000E+02
2.350000E+02
2.350000E+02
2.350000E+02
2.350000E+02
2.350000E+02
2.350000E+02
2.350000E+02
2.350000E+02
2.350000E+02
2.350000E+02
2.350000E+02
2.350000E+02
2.350000E+02
2.350000E+02
2.350000E+02
2.350000E+02
2.350000E+02
2.350000E+02
2.350000E+02
2.350000E+02
2.350000E+02
2.350000E+02
2.350000E+02
2.350000E+02
2.350000E+02
2.350000E+02
2.350000E+02
2.350000E+02
2.350000E+02
2.350000E+02
2.350000E+02
2.350000E+02
2.350000E+02
2.350000E+02
2.350000E+02
2.350000E+02
2.350000E+02
2.350000E+02
2.350000E+02
2.350000E+02
2.350000E+02
2.350000E+02
2.350000E+02
2.350000E+02
2.350000E+02
2.350000E+02
2.350000E+02
2.350000E+02
2.350000E+02
2.350000E+02
2.350000E+02
2.350000E+02
2.350000E+02
2.350000E+02
2.350000E+02
2.350000E+02
2.350000E+02
2.350000E+02
2.350000E+02
2.350000E+02
2.350000E+02
2.350000E+02
2.350000E+02
2.350000E+02
2.350000E+02
2.350000E+02
2.350000E+02
2.350000E+02
2.350000E+02
2.350000E+02
2.400000E+02
2.400000E+02
2.400000E+02
2.400000E+02
2.400000E+02
2.400000E+02
2.400000E+02
2.400000E+02
2.400000E+02
2.400000E+02
2.400000E+02
2.400000E+02
2.400000E+02
2.400000E+02
2.400000E+02
2.400000E+02
2.400000E+02
2.400000E+02
2.400000E+02
2.400000E+02
2.400000E+02
2.400000E+02
2.400000E+02
2.400000E+02
2.400000E+02
2.400000E+02
2.400000E+02
2.400000E+02
2.400000E+02
2.400000E+02
2.400000E+02
2.400000E+02
2.400000E+02
2.400000E+02
2.400000E+02
2.400000E+02
2.400000E+02
2.400000E+02
2.400000E+02
2.400000E+02
2.400000E+02
2.400000E+02
2.400000E+02
2.400000E+02
2.400000E+02
2.400000E+02
2.400000E+02
2.400000E+02
2.400000E+02
2.400000E+02
2.400000E+02
2.400000E+02
2.400000E+02
2.400000E+02
2.400000E+02
2.400000E+02
2.400000E+02
2.400000E+02
2.400000E+02
2.400000E+02
2.400000E+02
2.400000E+02
2.400000E+02
2.400000E+02
2.400000E+02
2.400000E+02
2.400000E+02
2.400000E+02
2.400000E+02
2.400000E+02
2.400000E+02
2.400000E+02
2.400000E+02
2.400000E+02
2.400000E+02
2.400000E+02
2.400000E+02
2.400000E+02
2.400000E+02
2.400000E+02
2.400000E+02
2.400000E+02
2.400000E+02
2.400000E+02
2.400000E+02
2.400000E+02
2.400000E+02
2.400000E+02
2.400000E+02
2.400000E+02
2.400000E+02
2.400000E+02
2.400000E+02
2.400000E+02
2.400000E+02
2.400000E+02
2.400000E+02
2.400000E+02
2.400000E+02
2.400000E+02
2.400000E+02
2.400000E+02
2.400000E+02
2.400000E+02
2.400000E+02
2.400000E+02
2.400000E+02
2.400000E+02
2.400000E+02
2.400000E+02
2.400000E+02
2.400000E+02
2.400000E+02
2.400000E+02
2.400000E+02
2.400000E+02
2.400000E+02
2.400000E+02
2.400000E+02
2.400000E+02
2.400000E+02
2.400000E+02
2.400000E+02
2.400000E+02
2.400000E+02
2.400000E+02
2.400000E+02
2.400000E+02
2.400000E+02
2.400000E+02
2.400000E+02
2.400000E+02
2.400000E+02
2.400000E+02
2.400000E+02
2.400000E+02
2.400000E+02
2.400000E+02
2.400000E+02
2.400000E+02
2.400000E+02
2.400000E+02
2.400000E+02
2.400000E+02
2.400000E+02
2.400000E+02
2.400000E+02
2.400000E+02
2.400000E+02
2.400000E+02
2.400000E+02
2.400000E+02
2.400000E+02
2.400000E+02
2.400000E+02
2.400000E+02
2.400000E+02
2.400000E+02
2.400000E+02
2.400000E+02
2.400000E+02
2.400000E+02
2.400000E+02
2.400000E+02
2.400000E+02
2.400000E+02
2.400000E+02
2.400000E+02
2.400000E+02
2.400000E+02
2.400000E+02
2.400000E+02
2.400000E+02
2.400000E+02
2.400000E+02
2.400000E+02
2.400000E+02
2.400000E+02
2.400000E+02
2.400000E+02
2.400000E+02
2.400000E+02
2.400000E+02
2.400000E+02
2.400000E+02
2.400000E+02
2.400000E+02
2.400000E+02
2.400000E+02
2.400000E+02
2.400000E+02
2.400000E+02
2.400000E+02
2.400000E+02
2.400000E+02
2.400000E+02
2.400000E+02
2.400000E+02
2.400000E+02
2.400000E+02
2.400000E+02
2.450000E+02
2.450000E+02
2.450000E+02
2.450000E+02
2.450000E+02
2.450000E+02
2.450000E+02
2.450000E+02
2.450000E+02
2.450000E+02
2.450000E+02
2.450000E+02
2.450000E+02
2.450000E+02
2.450000E+02
2.450000E+02
2.450000E+02
2.450000E+02
2.450000E+02
2.450000E+02
2.450000E+02
2.450000E+02
2.450000E+02
2.450000E+02
2.450000E+02
2.450000E+02
2.450000E+02
2.450000E+02
2.450000E+02
2.450000E+02
2.450000E+02
2.450000E+02
2.450000E+02
2.450000E+02
2.450000E+02
2.450000E+02
2.450000E+02
2.450000E+02
2.450000E+02
2.450000E+02
2.450000E+02
2.450000E+02
2.450000E+02
2.450000E+02
2.450000E+02
2.450000E+02
2.450000E+02
2.450000E+02
2.450000E+02
2.450000E+02
2.450000E+02
2.450000E+02
2.450000E+02
2.450000E+02
2.450000E+02
2.450000E+02
2.450000E+02
2.450000E+02
2.450000E+02
2.450000E+02
2.450000E+02
2.450000E+02
2.450000E+02
2.450000E+02
2.450000E+02
2.450000E+02
2.450000E+02
2.450000E+02
2.450000E+02
2.450000E+02
2.450000E+02
2.450000E+02
2.450000E+02
2.450000E+02
2.450000E+02
2.450000E+02
2.450000E+02
2.450000E+02
2.450000E+02
2.450000E+02
2.450000E+02
2.450000E+02
2.450000E+02
2.450000E+02
2.450000E+02
2.450000E+02
2.450000E+02
2.450000E+02
2.450000E+02
2.450000E+02
2.450000E+02
2.450000E+02
2.450000E+02
2.450000E+02
2.450000E+02
2.450000E+02
2.450000E+02
2.450000E+02
2.450000E+02
2.450000E+02
2.450000E+02
2.450000E+02
2.450000E+02
2.450000E+02
2.450000E+02
2.450000E+02
2.450000E+02
2.450000E+02
2.450000E+02
2.450000E+02
2.450000E+02
2.450000E+02
2.450000E+02
2.450000E+02
2.450000E+02
2.450000E+02
2.450000E+02
2.450000E+02
2.450000E+02
2.450000E+02
2.450000E+02
2.450000E+02
2.450000E+02
2.450000E+02
2.450000E+02
2.450000E+02
2.450000E+02
2.450000E+02
2.450000E+02
2.450000E+02
2.450000E+02
2.450000E+02
2.450000E+02
2.450000E+02
2.450000E+02
2.450000E+02
2.450000E+02
2.450000E+02
2.450000E+02
2.450000E+02
2.450000E+02
2.450000E+02
2.450000E+02
2.450000E+02
2.450000E+02
2.450000E+02
2.450000E+02
2.450000E+02
2.450000E+02
2.450000E+02
2.450000E+02
2.450000E+02
2.450000E+02
2.450000E+02
2.450000E+02
2.450000E+02
2.450000E+02
2.450000E+02
2.450000E+02
2.450000E+02
2.450000E+02
2.450000E+02
2.450000E+02
2.450000E+02
2.450000E+02
2.450000E+02
2.450000E+02
2.450000E+02
2.450000E+02
2.450000E+02
2.450000E+02
2.450000E+02
2.450000E+02
2.450000E+02
2.450000E+02
2.450000E+02
2.450000E+02
2.450000E+02
2.450000E+02
2.450000E+02
2.450000E+02
2.450000E+02
2.450000E+02
2.450000E+02
2.450000E+02
2.450000E+02
2.450000E+02
2.450000E+02
2.450000E+02
2.450000E+02
2.450000E+02
2.450000E+02
2.450000E+02
2.450000E+02
2.450000E+02
2.450000E+02
2.450000E+02
2.450000E+02
2.450000E+02
2.450000E+02
2.450000E+02
2.500000E+02
2.500000E+02
2.500000E+02
2.500000E+02
2.500000E+02
2.500000E+02
2.500000E+02
2.500000E+02
2.500000E+02
2.500000E+02
2.500000E+02
2.500000E+02
2.500000E+02
2.500000E+02
2.500000E+02
2.500000E+02
2.500000E+02
2.500000E+02
2.500000E+02
2.500000E+02
2.500000E+02
2.500000E+02
2.500000E+02
2.500000E+02
2.500000E+02
2.500000E+02
2.500000E+02
2.500000E+02
2.500000E+02
2.500000E+02
2.500000E+02
2.500000E+02
2.500000E+02
2.500000E+02
2.500000E+02
2.500000E+02
2.500000E+02
2.500000E+02
2.500000E+02
2.500000E+02
2.500000E+02
2.500000E+02
2.500000E+02
2.500000E+02
2.500000E+02
2.500000E+02
2.500000E+02
2.500000E+02
2.500000E+02
2.500000E+02
2.500000E+02
2.500000E+02
2.500000E+02
2.500000E+02
2.500000E+02
2.500000E+02
2.500000E+02
2.500000E+02
2.500000E+02
2.500000E+02
2.500000E+02
2.500000E+02
2.500000E+02
2.500000E+02
2.500000E+02
2.500000E+02
2.500000E+02
2.500000E+02
2.500000E+02
2.500000E+02
2.500000E+02
2.500000E+02
2.500000E+02
2.500000E+02
2.500000E+02
2.500000E+02
2.500000E+02
2.500000E+02
2.500000E+02
2.500000E+02
2.500000E+02
2.500000E+02
2.500000E+02
2.500000E+02
2.500000E+02
2.500000E+02
2.500000E+02
2.500000E+02
2.500000E+02
2.500000E+02
2.500000E+02
2.500000E+02
2.500000E+02
2.500000E+02
2.500000E+02
2.500000E+02
2.500000E+02
2.500000E+02
2.500000E+02
2.500000E+02
2.500000E+02
2.500000E+02
2.500000E+02
2.500000E+02
2.500000E+02
2.500000E+02
2.500000E+02
2.500000E+02
2.500000E+02
2.500000E+02
2.500000E+02
2.500000E+02
2.500000E+02
2.500000E+02
2.500000E+02
2.500000E+02
2.500000E+02
2.500000E+02
2.500000E+02
2.500000E+02
2.500000E+02
2.500000E+02
2.500000E+02
2.500000E+02
2.500000E+02
2.500000E+02
2.500000E+02
2.500000E+02
2.500000E+02
2.500000E+02
2.500000E+02
2.500000E+02
2.500000E+02
2.500000E+02
2.500000E+02
2.500000E+02
2.500000E+02
2.500000E+02
2.500000E+02
2.500000E+02
2.500000E+02
2.500000E+02
2.500000E+02
2.500000E+02
2.500000E+02
2.500000E+02
2.500000E+02
2.500000E+02
2.500000E+02
2.500000E+02
2.500000E+02
2.500000E+02
2.500000E+02
2.500000E+02
2.500000E+02
2.500000E+02
2.500000E+02
2.500000E+02
2.500000E+02
2.500000E+02
2.500000E+02
2.500000E+02
2.500000E+02
2.500000E+02
2.500000E+02
2.500000E+02
2.500000E+02
2.500000E+02
2.500000E+02
2.500000E+02
2.500000E+02
2.500000E+02
2.500000E+02
2.500000E+02
2.500000E+02
2.500000E+02
2.500000E+02
2.500000E+02
2.500000E+02
2.500000E+02
2.500000E+02
2.500000E+02
2.500000E+02
2.500000E+02
2.500000E+02
2.500000E+02
2.500000E+02
2.500000E+02
2.500000E+02
2.500000E+02
2.500000E+02
2.500000E+02
2.500000E+02
2.500000E+02
2.500000E+02
2.500000E+02
2.500000E+02
2.500000E+02
2.500000E+02
2.500000E+02
2.500000E+02
2.550000E+02
2.550000E+02
2.550000E+02
2.550000E+02
2.550000E+02
2.550000E+02
2.550000E+02
2.550000E+02
2.550000E+02
2.550000E+02
2.550000E+02
2.550000E+02
2.550000E+02
2.550000E+02
2.550000E+02
2.550000E+02
2.550000E+02
2.550000E+02
2.550000E+02
2.550000E+02
2.550000E+02
2.550000E+02
2.550000E+02
2.550000E+02
2.550000E+02
2.550000E+02
2.550000E+02
2.550000E+02
2.550000E+02
2.550000E+02
2.550000E+02
2.550000E+02
2.550000E+02
2.550000E+02
2.550000E+02
2.550000E+02
2.550000E+02
2.550000E+02
2.550000E+02
2.550000E+02
2.550000E+02
2.550000E+02
2.550000E+02
2.550000E+02
2.550000E+02
2.550000E+02
2.550000E+02
2.550000E+02
2.550000E+02
2.550000E+02
2.550000E+02
2.550000E+02
2.550000E+02
2.550000E+02
2.550000E+02
2.550000E+02
2.550000E+02
2.550000E+02
2.550000E+02
2.550000E+02
2.550000E+02
2.550000E+02
2.550000E+02
2.550000E+02
2.550000E+02
2.550000E+02
2.550000E+02
2.550000E+02
2.550000E+02
2.550000E+02
2.550000E+02
2.550000E+02
2.550000E+02
2.550000E+02
2.550000E+02
2.550000E+02
2.550000E+02
2.550000E+02
2.550000E+02
2.550000E+02
2.550000E+02
2.550000E+02
2.550000E+02
2.550000E+02
2.550000E+02
2.550000E+02
2.550000E+02
2.550000E+02
2.550000E+02
2.550000E+02
2.550000E+02
2.550000E+02
2.550000E+02
2.550000E+02
2.550000E+02
2.550000E+02
2.550000E+02
2.550000E+02
2.550000E+02
2.550000E+02
2.550000E+02
2.550000E+02
2.550000E+02
2.550000E+02
2.550000E+02
2.550000E+02
2.550000E+02
2.550000E+02
2.550000E+02
2.550000E+02
2.550000E+02
2.550000E+02
2.550000E+02
2.550000E+02
2.550000E+02
2.550000E+02
2.550000E+02
2.550000E+02
2.550000E+02
2.550000E+02
2.550000E+02
2.550000E+02
2.550000E+02
2.550000E+02
2.550000E+02
2.550000E+02
2.550000E+02
2.550000E+02
2.550000E+02
2.550000E+02
2.550000E+02
2.550000E+02
2.550000E+02
2.550000E+02
2.550000E+02
2.550000E+02
2.550000E+02
2.550000E+02
2.550000E+02
2.550000E+02
2.550000E+02
2.550000E+02
2.550000E+02
2.550000E+02
2.550000E+02
2.550000E+02
2.550000E+02
2.550000E+02
2.550000E+02
2.550000E+02
2.550000E+02
2.550000E+02
2.550000E+02
2.550000E+02
2.550000E+02
2.550000E+02
2.550000E+02
2.550000E+02
2.550000E+02
2.550000E+02
2.550000E+02
2.550000E+02
2.550000E+02
2.550000E+02
2.550000E+02
2.550000E+02
2.550000E+02
2.550000E+02
2.550000E+02
2.550000E+02
2.550000E+02
2.550000E+02
2.550000E+02
2.550000E+02
2.550000E+02
2.550000E+02
2.550000E+02
2.550000E+02
2.550000E+02
2.550000E+02
2.550000E+02
2.550000E+02
2.550000E+02
2.550000E+02
2.550000E+02
2.550000E+02
2.550000E+02
2.550000E+02
2.550000E+02
2.550000E+02
2.550000E+02
2.550000E+02
2.550000E+02
2.550000E+02
2.550000E+02
2.550000E+02
2.550000E+02
2.550000E+02
2.550000E+02
2.550000E+02
2.550000E+02
2.600000E+02
2.600000E+02
2.600000E+02
2.600000E+02
2.600000E+02
2.600000E+02
2.600000E+02
2.600000E+02
2.600000E+02
2.600000E+02
2.600000E+02
2.600000E+02
2.600000E+02
2.600000E+02
2.600000E+02
2.600000E+02
2.600000E+02
2.600000E+02
2.600000E+02
2.600000E+02
2.600000E+02
2.600000E+02
2.600000E+02
2.600000E+02
2.600000E+02
2.600000E+02
2.600000E+02
2.600000E+02
2.600000E+02
2.600000E+02
2.600000E+02
2.600000E+02
2.600000E+02
2.600000E+02
2.600000E+02
2.600000E+02
2.600000E+02
2.600000E+02
2.600000E+02
2.600000E+02
2.600000E+02
2.600000E+02
2.600000E+02
2.600000E+02
2.600000E+02
2.600000E+02
2.600000E+02
2.600000E+02
2.600000E+02
2.600000E+02
2.600000E+02
2.600000E+02
2.600000E+02
2.600000E+02
2.600000E+02
2.600000E+02
2.600000E+02
2.600000E+02
2.600000E+02
2.600000E+02
2.600000E+02
2.600000E+02
2.600000E+02
2.600000E+02
2.600000E+02
2.600000E+02
2.600000E+02
2.600000E+02
2.600000E+02
2.600000E+02
2.600000E+02
2.600000E+02
2.600000E+02
2.600000E+02
2.600000E+02
2.600000E+02
2.600000E+02
2.600000E+02
2.600000E+02
2.600000E+02
2.600000E+02
2.600000E+02
2.600000E+02
2.600000E+02
2.600000E+02
2.600000E+02
2.600000E+02
2.600000E+02
2.600000E+02
2.600000E+02
2.600000E+02
2.600000E+02
2.600000E+02
2.600000E+02
2.600000E+02
2.600000E+02
2.600000E+02
2.600000E+02
2.600000E+02
2.600000E+02
2.600000E+02
2.600000E+02
2.600000E+02
2.600000E+02
2.600000E+02
2.600000E+02
2.600000E+02
2.600000E+02
2.600000E+02
2.600000E+02
2.600000E+02
2.600000E+02
2.600000E+02
2.600000E+02
2.600000E+02
2.600000E+02
2.600000E+02
2.600000E+02
2.600000E+02
2.600000E+02
2.600000E+02
2.600000E+02
2.600000E+02
2.600000E+02
2.600000E+02
2.600000E+02
2.600000E+02
2.600000E+02
2.600000E+02
2.600000E+02
2.600000E+02
2.600000E+02
2.600000E+02
2.600000E+02
2.600000E+02
2.600000E+02
2.600000E+02
2.600000E+02
2.600000E+02
2.600000E+02
2.600000E+02
2.600000E+02
2.600000E+02
2.600000E+02
2.600000E+02
2.600000E+02
2.600000E+02
2.600000E+02
2.600000E+02
2.600000E+02
2.600000E+02
2.600000E+02
2.600000E+02
2.600000E+02
2.600000E+02
2.600000E+02
2.600000E+02
2.600000E+02
2.600000E+02
2.600000E+02
2.600000E+02
2.600000E+02
2.600000E+02
2.600000E+02
2.600000E+02
2.600000E+02
2.600000E+02
2.600000E+02
2.600000E+02
2.600000E+02
2.600000E+02
2.600000E+02
2.600000E+02
2.600000E+02
2.600000E+02
2.600000E+02
2.600000E+02
2.600000E+02
2.600000E+02
2.600000E+02
2.600000E+02
2.600000E+02
2.600000E+02
2.600000E+02
2.600000E+02
2.600000E+02
2.600000E+02
2.600000E+02
2.600000E+02
2.600000E+02
2.600000E+02
2.600000E+02
2.600000E+02
2.600000E+02
2.600000E+02
2.600000E+02
2.600000E+02
2.600000E+02
2.600000E+02
2.600000E+02
2.600000E+02
2.650000E+02
2.650000E+02
2.650000E+02
2.650000E+02
2.650000E+02
2.650000E+02
2.650000E+02
2.650000E+02
2.650000E+02
2.650000E+02
2.650000E+02
2.650000E+02
2.650000E+02
2.650000E+02
2.650000E+02
2.650000E+02
2.650000E+02
2.650000E+02
2.650000E+02
2.650000E+02
2.650000E+02
2.650000E+02
2.650000E+02
2.650000E+02
2.650000E+02
2.650000E+02
2.650000E+02
2.650000E+02
2.650000E+02
2.650000E+02
2.650000E+02
2.650000E+02
2.650000E+02
2.650000E+02
2.650000E+02
2.650000E+02
2.650000E+02
2.650000E+02
2.650000E+02
2.650000E+02
2.650000E+02
2.650000E+02
2.650000E+02
2.650000E+02
2.650000E+02
2.650000E+02
2.650000E+02
2.650000E+02
2.650000E+02
2.650000E+02
2.650000E+02
2.650000E+02
2.650000E+02
2.650000E+02
2.650000E+02
2.650000E+02
2.650000E+02
2.650000E+02
2.650000E+02
2.650000E+02
2.650000E+02
2.650000E+02
2.650000E+02
2.650000E+02
2.650000E+02
2.650000E+02
2.650000E+02
2.650000E+02
2.650000E+02
2.650000E+02
2.650000E+02
2.650000E+02
2.650000E+02
2.650000E+02
2.650000E+02
2.650000E+02
2.650000E+02
2.650000E+02
2.650000E+02
2.650000E+02
2.650000E+02
2.650000E+02
2.650000E+02
2.650000E+02
2.650000E+02
2.650000E+02
2.650000E+02
2.650000E+02
2.650000E+02
2.650000E+02
2.650000E+02
2.650000E+02
2.650000E+02
2.650000E+02
2.650000E+02
2.650000E+02
2.650000E+02
2.650000E+02
2.650000E+02
2.650000E+02
2.650000E+02
2.650000E+02
2.650000E+02
2.650000E+02
2.650000E+02
2.650000E+02
2.650000E+02
2.650000E+02
2.650000E+02
2.650000E+02
2.650000E+02
2.650000E+02
2.650000E+02
2.650000E+02
2.650000E+02
2.650000E+02
2.650000E+02
2.650000E+02
2.650000E+02
2.650000E+02
2.650000E+02
2.650000E+02
2.650000E+02
2.650000E+02
2.650000E+02
2.650000E+02
2.650000E+02
2.650000E+02
2.650000E+02
2.650000E+02
2.650000E+02
2.650000E+02
2.650000E+02
2.650000E+02
2.650000E+02
2.650000E+02
2.650000E+02
2.650000E+02
2.650000E+02
2.650000E+02
2.650000E+02
2.650000E+02
2.650000E+02
2.650000E+02
2.650000E+02
2.650000E+02
2.650000E+02
2.650000E+02
2.650000E+02
2.650000E+02
2.650000E+02
2.650000E+02
2.650000E+02
2.650000E+02
2.650000E+02
2.650000E+02
2.650000E+02
2.650000E+02
2.650000E+02
2.650000E+02
2.650000E+02
2.650000E+02
2.650000E+02
2.650000E+02
2.650000E+02
2.650000E+02
2.650000E+02
2.650000E+02
2.650000E+02
2.650000E+02
2.650000E+02
2.650000E+02
2.650000E+02
2.650000E+02
2.650000E+02
2.650000E+02
2.650000E+02
2.650000E+02
2.650000E+02
2.650000E+02
2.650000E+02
2.650000E+02
2.650000E+02
2.650000E+02
2.650000E+02
2.650000E+02
2.650000E+02
2.650000E+02
2.650000E+02
2.650000E+02
2.650000E+02
2.650000E+02
2.650000E+02
2.650000E+02
2.650000E+02
2.650000E+02
2.650000E+02
2.650000E+02
2.650000E+02
2.650000E+02
2.650000E+02
2.700000E+02
2.700000E+02
2.700000E+02
2.700000E+02
2.700000E+02
2.700000E+02
2.700000E+02
2.700000E+02
2.700000E+02
2.700000E+02
2.700000E+02
2.700000E+02
2.700000E+02
2.700000E+02
2.700000E+02
2.700000E+02
2.700000E+02
2.700000E+02
2.700000E+02
2.700000E+02
2.700000E+02
2.700000E+02
2.700000E+02
2.700000E+02
2.700000E+02
2.700000E+02
2.700000E+02
2.700000E+02
2.700000E+02
2.700000E+02
2.700000E+02
2.700000E+02
2.700000E+02
2.700000E+02
2.700000E+02
2.700000E+02
2.700000E+02
2.700000E+02
2.700000E+02
2.700000E+02
2.700000E+02
2.700000E+02
2.700000E+02
2.700000E+02
2.700000E+02
2.700000E+02
2.700000E+02
2.700000E+02
2.700000E+02
2.700000E+02
2.700000E+02
2.700000E+02
2.700000E+02
2.700000E+02
2.700000E+02
2.700000E+02
2.700000E+02
2.700000E+02
2.700000E+02
2.700000E+02
2.700000E+02
2.700000E+02
2.700000E+02
2.700000E+02
2.700000E+02
2.700000E+02
2.700000E+02
2.700000E+02
2.700000E+02
2.700000E+02
2.700000E+02
2.700000E+02
2.700000E+02
2.700000E+02
2.700000E+02
2.700000E+02
2.700000E+02
2.700000E+02
2.700000E+02
2.700000E+02
2.700000E+02
2.700000E+02
2.700000E+02
2.700000E+02
2.700000E+02
2.700000E+02
2.700000E+02
2.700000E+02
2.700000E+02
2.700000E+02
2.700000E+02
2.700000E+02
2.700000E+02
2.700000E+02
2.700000E+02
2.700000E+02
2.700000E+02
2.700000E+02
2.700000E+02
2.700000E+02
2.700000E+02
2.700000E+02
2.700000E+02
2.700000E+02
2.700000E+02
2.700000E+02
2.700000E+02
2.700000E+02
2.700000E+02
2.700000E+02
2.700000E+02
2.700000E+02
2.700000E+02
2.700000E+02
2.700000E+02
2.700000E+02
2.700000E+02
2.700000E+02
2.700000E+02
2.700000E+02
2.700000E+02
2.700000E+02
2.700000E+02
2.700000E+02
2.700000E+02
2.700000E+02
2.700000E+02
2.700000E+02
2.700000E+02
2.700000E+02
2.700000E+02
2.700000E+02
2.700000E+02
2.700000E+02
2.700000E+02
2.700000E+02
2.700000E+02
2.700000E+02
2.700000E+02
2.700000E+02
2.700000E+02
2.700000E+02
2.700000E+02
2.700000E+02
2.700000E+02
2.700000E+02
2.700000E+02
2.700000E+02
2.700000E+02
2.700000E+02
2.700000E+02
2.700000E+02
2.700000E+02
2.700000E+02
2.700000E+02
2.700000E+02
2.700000E+02
2.700000E+02
2.700000E+02
2.700000E+02
2.700000E+02
2.700000E+02
2.700000E+02
2.700000E+02
2.700000E+02
2.700000E+02
2.700000E+02
2.700000E+02
2.700000E+02
2.700000E+02
2.700000E+02
2.700000E+02
2.700000E+02
2.700000E+02
2.700000E+02
2.700000E+02
2.700000E+02
2.700000E+02
2.700000E+02
2.700000E+02
2.700000E+02
2.700000E+02
2.700000E+02
2.700000E+02
2.700000E+02
2.700000E+02
2.700000E+02
2.700000E+02
2.700000E+02
2.700000E+02
2.700000E+02
2.700000E+02
2.700000E+02
2.700000E+02
2.700000E+02
2.700000E+02
2.700000E+02
2.700000E+02
2.700000E+02
2.700000E+02
2.700000E+02
2.750000E+02
2.750000E+02
2.750000E+02
2.750000E+02
2.750000E+02
2.750000E+02
2.750000E+02
2.750000E+02
2.750000E+02
2.750000E+02
2.750000E+02
2.750000E+02
2.750000E+02
2.750000E+02
2.750000E+02
2.750000E+02
2.750000E+02
2.750000E+02
2.750000E+02
2.750000E+02
2.750000E+02
2.750000E+02
2.750000E+02
2.750000E+02
2.750000E+02
2.750000E+02
2.750000E+02
2.750000E+02
2.750000E+02
2.750000E+02
2.750000E+02
2.750000E+02
2.750000E+02
2.750000E+02
2.750000E+02
2.750000E+02
2.750000E+02
2.750000E+02
2.750000E+02
2.750000E+02
2.750000E+02
2.750000E+02
2.750000E+02
2.750000E+02
2.750000E+02
2.750000E+02
2.750000E+02
2.750000E+02
2.750000E+02
2.750000E+02
2.750000E+02
2.750000E+02
2.750000E+02
2.750000E+02
2.750000E+02
2.750000E+02
2.750000E+02
2.750000E+02
2.750000E+02
2.750000E+02
2.750000E+02
2.750000E+02
2.750000E+02
2.750000E+02
2.750000E+02
2.750000E+02
2.750000E+02
2.750000E+02
2.750000E+02
2.750000E+02
2.750000E+02
2.750000E+02
2.750000E+02
2.750000E+02
2.750000E+02
2.750000E+02
2.750000E+02
2.750000E+02
2.750000E+02
2.750000E+02
2.750000E+02
2.750000E+02
2.750000E+02
2.750000E+02
2.750000E+02
2.750000E+02
2.750000E+02
2.750000E+02
2.750000E+02
2.750000E+02
2.750000E+02
2.750000E+02
2.750000E+02
2.750000E+02
2.750000E+02
2.750000E+02
2.750000E+02
2.750000E+02
2.750000E+02
2.750000E+02
2.750000E+02
2.750000E+02
2.750000E+02
2.750000E+02
2.750000E+02
2.750000E+02
2.750000E+02
2.750000E+02
2.750000E+02
2.750000E+02
2.750000E+02
2.750000E+02
2.750000E+02
2.750000E+02
2.750000E+02
2.750000E+02
2.750000E+02
2.750000E+02
2.750000E+02
2.750000E+02
2.750000E+02
2.750000E+02
2.750000E+02
2.750000E+02
2.750000E+02
2.750000E+02
2.750000E+02
2.750000E+02
2.750000E+02
2.750000E+02
2.750000E+02
2.750000E+02
2.750000E+02
2.750000E+02
2.750000E+02
2.750000E+02
2.750000E+02
2.750000E+02
2.750000E+02
2.750000E+02
2.750000E+02
2.750000E+02
2.750000E+02
2.750000E+02
2.750000E+02
2.750000E+02
2.750000E+02
2.750000E+02
2.750000E+02
2.750000E+02
2.750000E+02
2.750000E+02
2.750000E+02
2.750000E+02
2.750000E+02
2.750000E+02
2.750000E+02
2.750000E+02
2.750000E+02
2.750000E+02
2.750000E+02
2.750000E+02
2.750000E+02
2.750000E+02
2.750000E+02
2.750000E+02
2.750000E+02
2.750000E+02
2.750000E+02
2.750000E+02
2.750000E+02
2.750000E+02
2.750000E+02
2.750000E+02
2.750000E+02
2.750000E+02
2.750000E+02
2.750000E+02
2.750000E+02
2.750000E+02
2.750000E+02
2.750000E+02
2.750000E+02
2.750000E+02
2.750000E+02
2.750000E+02
2.750000E+02
2.750000E+02
2.750000E+02
2.750000E+02
2.750000E+02
2.750000E+02
2.750000E+02
2.750000E+02
2.750000E+02
2.750000E+02
2.750000E+02
2.750000E+02
2.750000E+02
2.750000E+02
2.750000E+02
2.800000E+02
2.800000E+02
2.800000E+02
2.800000E+02
2.800000E+02
2.800000E+02
2.800000E+02
2.800000E+02
2.800000E+02
2.800000E+02
2.800000E+02
2.800000E+02
2.800000E+02
2.800000E+02
2.800000E+02
2.800000E+02
2.800000E+02
2.800000E+02
2.800000E+02
2.800000E+02
2.800000E+02
2.800000E+02
2.800000E+02
2.800000E+02
2.800000E+02
2.800000E+02
2.800000E+02
2.800000E+02
2.800000E+02
2.800000E+02
2.800000E+02
2.800000E+02
2.800000E+02
2.800000E+02
2.800000E+02
2.800000E+02
2.800000E+02
2.800000E+02
2.800000E+02
2.800000E+02
2.800000E+02
2.800000E+02
2.800000E+02
2.800000E+02
2.800000E+02
2.800000E+02
2.800000E+02
2.800000E+02
2.800000E+02
2.800000E+02
2.800000E+02
2.800000E+02
2.800000E+02
2.800000E+02
2.800000E+02
2.800000E+02
2.800000E+02
2.800000E+02
2.800000E+02
2.800000E+02
2.800000E+02
2.800000E+02
2.800000E+02
2.800000E+02
2.800000E+02
2.800000E+02
2.800000E+02
2.800000E+02
2.800000E+02
2.800000E+02
2.800000E+02
2.800000E+02
2.800000E+02
2.800000E+02
2.800000E+02
2.800000E+02
2.800000E+02
2.800000E+02
2.800000E+02
2.800000E+02
2.800000E+02
2.800000E+02
2.800000E+02
2.800000E+02
2.800000E+02
2.800000E+02
2.800000E+02
2.800000E+02
2.800000E+02
2.800000E+02
2.800000E+02
2.800000E+02
2.800000E+02
2.800000E+02
2.800000E+02
2.800000E+02
2.800000E+02
2.800000E+02
2.800000E+02
2.800000E+02
2.800000E+02
2.800000E+02
2.800000E+02
2.800000E+02
2.800000E+02
2.800000E+02
2.800000E+02
2.800000E+02
2.800000E+02
2.800000E+02
2.800000E+02
2.800000E+02
2.800000E+02
2.800000E+02
2.800000E+02
2.800000E+02
2.800000E+02
2.800000E+02
2.800000E+02
2.800000E+02
2.800000E+02
2.800000E+02
2.800000E+02
2.800000E+02
2.800000E+02
2.800000E+02
2.800000E+02
2.800000E+02
2.800000E+02
2.800000E+02
2.800000E+02
2.800000E+02
2.800000E+02
2.800000E+02
2.800000E+02
2.800000E+02
2.800000E+02
2.800000E+02
2.800000E+02
2.800000E+02
2.800000E+02
2.800000E+02
2.800000E+02
2.800000E+02
2.800000E+02
2.800000E+02
2.800000E+02
2.800000E+02
2.800000E+02
2.800000E+02
2.800000E+02
2.800000E+02
2.800000E+02
2.800000E+02
2.800000E+02
2.800000E+02
2.800000E+02
2.800000E+02
2.800000E+02
2.800000E+02
2.800000E+02
2.800000E+02
2.800000E+02
2.800000E+02
2.800000E+02
2.800000E+02
2.800000E+02
2.800000E+02
2.800000E+02
2.800000E+02
2.800000E+02
2.800000E+02
2.800000E+02
2.800000E+02
2.800000E+02
2.800000E+02
2.800000E+02
2.800000E+02
2.800000E+02
2.800000E+02
2.800000E+02
2.800000E+02
2.800000E+02
2.800000E+02
2.800000E+02
2.800000E+02
2.800000E+02
2.800000E+02
2.800000E+02
2.800000E+02
2.800000E+02
2.800000E+02
2.800000E+02
2.800000E+02
2.800000E+02
2.800000E+02
2.800000E+02
2.800000E+02
2.800000E+02
2.800000E+02
2.800000E+02
2.850000E+02
2.850000E+02
2.850000E+02
2.850000E+02
2.850000E+02
2.850000E+02
2.850000E+02
2.850000E+02
2.850000E+02
2.850000E+02
2.850000E+02
2.850000E+02
2.850000E+02
2.850000E+02
2.850000E+02
2.850000E+02
2.850000E+02
2.850000E+02
2.850000E+02
2.850000E+02
2.850000E+02
2.850000E+02
2.850000E+02
2.850000E+02
2.850000E+02
2.850000E+02
2.850000E+02
2.850000E+02
2.850000E+02
2.850000E+02
2.850000E+02
2.850000E+02
2.850000E+02
2.850000E+02
2.850000E+02
2.850000E+02
2.850000E+02
2.850000E+02
2.850000E+02
2.850000E+02
2.850000E+02
2.850000E+02
2.850000E+02
2.850000E+02
2.850000E+02
2.850000E+02
2.850000E+02
2.850000E+02
2.850000E+02
2.850000E+02
2.850000E+02
2.850000E+02
2.850000E+02
2.850000E+02
2.850000E+02
2.850000E+02
2.850000E+02
2.850000E+02
2.850000E+02
2.850000E+02
2.850000E+02
2.850000E+02
2.850000E+02
2.850000E+02
2.850000E+02
2.850000E+02
2.850000E+02
2.850000E+02
2.850000E+02
2.850000E+02
2.850000E+02
2.850000E+02
2.850000E+02
2.850000E+02
2.850000E+02
2.850000E+02
2.850000E+02
2.850000E+02
2.850000E+02
2.850000E+02
2.850000E+02
2.850000E+02
2.850000E+02
2.850000E+02
2.850000E+02
2.850000E+02
2.850000E+02
2.850000E+02
2.850000E+02
2.850000E+02
2.850000E+02
2.850000E+02
2.850000E+02
2.850000E+02
2.850000E+02
2.850000E+02
2.850000E+02
2.850000E+02
2.850000E+02
2.850000E+02
2.850000E+02
2.850000E+02
2.850000E+02
2.850000E+02
2.850000E+02
2.850000E+02
2.850000E+02
2.850000E+02
2.850000E+02
2.850000E+02
2.850000E+02
2.850000E+02
2.850000E+02
2.850000E+02
2.850000E+02
2.850000E+02
2.850000E+02
2.850000E+02
2.850000E+02
2.850000E+02
2.850000E+02
2.850000E+02
2.850000E+02
2.850000E+02
2.850000E+02
2.850000E+02
2.850000E+02
2.850000E+02
2.850000E+02
2.850000E+02
2.850000E+02
2.850000E+02
2.850000E+02
2.850000E+02
2.850000E+02
2.850000E+02
2.850000E+02
2.850000E+02
2.850000E+02
2.850000E+02
2.850000E+02
2.850000E+02
2.850000E+02
2.850000E+02
2.850000E+02
2.850000E+02
2.850000E+02
2.850000E+02
2.850000E+02
2.850000E+02
2.850000E+02
2.850000E+02
2.850000E+02
2.850000E+02
2.850000E+02
2.850000E+02
2.850000E+02
2.850000E+02
2.850000E+02
2.850000E+02
2.850000E+02
2.850000E+02
2.850000E+02
2.850000E+02
2.850000E+02
2.850000E+02
2.850000E+02
2.850000E+02
2.850000E+02
2.850000E+02
2.850000E+02
2.850000E+02
2.850000E+02
2.850000E+02
2.850000E+02
2.850000E+02
2.850000E+02
2.850000E+02
2.850000E+02
2.850000E+02
2.850000E+02
2.850000E+02
2.850000E+02
2.850000E+02
2.850000E+02
2.850000E+02
2.850000E+02
2.850000E+02
2.850000E+02
2.850000E+02
2.850000E+02
2.850000E+02
2.850000E+02
2.850000E+02
2.850000E+02
2.850000E+02
2.850000E+02
2.850000E+02
2.850000E+02
2.850000E+02
2.850000E+02
2.900000E+02
2.900000E+02
2.900000E+02
2.900000E+02
2.900000E+02
2.900000E+02
2.900000E+02
2.900000E+02
2.900000E+02
2.900000E+02
2.900000E+02
2.900000E+02
2.900000E+02
2.900000E+02
2.900000E+02
2.900000E+02
2.900000E+02
2.900000E+02
2.900000E+02
2.900000E+02
2.900000E+02
2.900000E+02
2.900000E+02
2.900000E+02
2.900000E+02
2.900000E+02
2.900000E+02
2.900000E+02
2.900000E+02
2.900000E+02
2.900000E+02
2.900000E+02
2.900000E+02
2.900000E+02
2.900000E+02
2.900000E+02
2.900000E+02
2.900000E+02
2.900000E+02
2.900000E+02
2.900000E+02
2.900000E+02
2.900000E+02
2.900000E+02
2.900000E+02
2.900000E+02
2.900000E+02
2.900000E+02
2.900000E+02
2.900000E+02
2.900000E+02
2.900000E+02
2.900000E+02
2.900000E+02
2.900000E+02
2.900000E+02
2.900000E+02
2.900000E+02
2.900000E+02
2.900000E+02
2.900000E+02
2.900000E+02
2.900000E+02
2.900000E+02
2.900000E+02
2.900000E+02
2.900000E+02
2.900000E+02
2.900000E+02
2.900000E+02
2.900000E+02
2.900000E+02
2.900000E+02
2.900000E+02
2.900000E+02
2.900000E+02
2.900000E+02
2.900000E+02
2.900000E+02
2.900000E+02
2.900000E+02
2.900000E+02
2.900000E+02
2.900000E+02
2.900000E+02
2.900000E+02
2.900000E+02
2.900000E+02
2.900000E+02
2.900000E+02
2.900000E+02
2.900000E+02
2.900000E+02
2.900000E+02
2.900000E+02
2.900000E+02
2.900000E+02
2.900000E+02
2.900000E+02
2.900000E+02
2.900000E+02
2.900000E+02
2.900000E+02
2.900000E+02
2.900000E+02
2.900000E+02
2.900000E+02
2.900000E+02
2.900000E+02
2.900000E+02
2.900000E+02
2.900000E+02
2.900000E+02
2.900000E+02
2.900000E+02
2.900000E+02
2.900000E+02
2.900000E+02
2.900000E+02
2.900000E+02
2.900000E+02
2.900000E+02
2.900000E+02
2.900000E+02
2.900000E+02
2.900000E+02
2.900000E+02
2.900000E+02
2.900000E+02
2.900000E+02
2.900000E+02
2.900000E+02
2.900000E+02
2.900000E+02
2.900000E+02
2.900000E+02
2.900000E+02
2.900000E+02
2.900000E+02
2.900000E+02
2.900000E+02
2.900000E+02
2.900000E+02
2.900000E+02
2.900000E+02
2.900000E+02
2.900000E+02
2.900000E+02
2.900000E+02
2.900000E+02
2.900000E+02
2.900000E+02
2.900000E+02
2.900000E+02
2.900000E+02
2.900000E+02
2.900000E+02
2.900000E+02
2.900000E+02
2.900000E+02
2.900000E+02
2.900000E+02
2.900000E+02
2.900000E+02
2.900000E+02
2.900000E+02
2.900000E+02
2.900000E+02
2.900000E+02
2.900000E+02
2.900000E+02
2.900000E+02
2.900000E+02
2.900000E+02
2.900000E+02
2.900000E+02
2.900000E+02
2.900000E+02
2.900000E+02
2.900000E+02
2.900000E+02
2.900000E+02
2.900000E+02
2.900000E+02
2.900000E+02
2.900000E+02
2.900000E+02
2.900000E+02
2.900000E+02
2.900000E+02
2.900000E+02
2.900000E+02
2.900000E+02
2.900000E+02
2.900000E+02
2.900000E+02
2.900000E+02
2.900000E+02
2.900000E+02
2.900000E+02
2.900000E+02
2.950000E+02
2.950000E+02
2.950000E+02
2.950000E+02
2.950000E+02
2.950000E+02
2.950000E+02
2.950000E+02
2.950000E+02
2.950000E+02
2.950000E+02
2.950000E+02
2.950000E+02
2.950000E+02
2.950000E+02
2.950000E+02
2.950000E+02
2.950000E+02
2.950000E+02
2.950000E+02
2.950000E+02
2.950000E+02
2.950000E+02
2.950000E+02
2.950000E+02
2.950000E+02
2.950000E+02
2.950000E+02
2.950000E+02
2.950000E+02
2.950000E+02
2.950000E+02
2.950000E+02
2.950000E+02
2.950000E+02
2.950000E+02
2.950000E+02
2.950000E+02
2.950000E+02
2.950000E+02
2.950000E+02
2.950000E+02
2.950000E+02
2.950000E+02
2.950000E+02
2.950000E+02
2.950000E+02
2.950000E+02
2.950000E+02
2.950000E+02
2.950000E+02
2.950000E+02
2.950000E+02
2.950000E+02
2.950000E+02
2.950000E+02
2.950000E+02
2.950000E+02
2.950000E+02
2.950000E+02
2.950000E+02
2.950000E+02
2.950000E+02
2.950000E+02
2.950000E+02
2.950000E+02
2.950000E+02
2.950000E+02
2.950000E+02
2.950000E+02
2.950000E+02
2.950000E+02
2.950000E+02
2.950000E+02
2.950000E+02
2.950000E+02
2.950000E+02
2.950000E+02
2.950000E+02
2.950000E+02
2.950000E+02
2.950000E+02
2.950000E+02
2.950000E+02
2.950000E+02
2.950000E+02
2.950000E+02
2.950000E+02
2.950000E+02
2.950000E+02
2.950000E+02
2.950000E+02
2.950000E+02
2.950000E+02
2.950000E+02
2.950000E+02
2.950000E+02
2.950000E+02
2.950000E+02
2.950000E+02
2.950000E+02
2.950000E+02
2.950000E+02
2.950000E+02
2.950000E+02
2.950000E+02
2.950000E+02
2.950000E+02
2.950000E+02
2.950000E+02
2.950000E+02
2.950000E+02
2.950000E+02
2.950000E+02
2.950000E+02
2.950000E+02
2.950000E+02
2.950000E+02
2.950000E+02
2.950000E+02
2.950000E+02
2.950000E+02
2.950000E+02
2.950000E+02
2.950000E+02
2.950000E+02
2.950000E+02
2.950000E+02
2.950000E+02
2.950000E+02
2.950000E+02
2.950000E+02
2.950000E+02
2.950000E+02
2.950000E+02
2.950000E+02
2.950000E+02
2.950000E+02
2.950000E+02
2.950000E+02
2.950000E+02
2.950000E+02
2.950000E+02
2.950000E+02
2.950000E+02
2.950000E+02
2.950000E+02
2.950000E+02
2.950000E+02
2.950000E+02
2.950000E+02
2.950000E+02
2.950000E+02
2.950000E+02
2.950000E+02
2.950000E+02
2.950000E+02
2.950000E+02
2.950000E+02
2.950000E+02
2.950000E+02
2.950000E+02
2.950000E+02
2.950000E+02
2.950000E+02
2.950000E+02
2.950000E+02
2.950000E+02
2.950000E+02
2.950000E+02
2.950000E+02
2.950000E+02
2.950000E+02
2.950000E+02
2.950000E+02
2.950000E+02
2.950000E+02
2.950000E+02
2.950000E+02
2.950000E+02
2.950000E+02
2.950000E+02
2.950000E+02
2.950000E+02
2.950000E+02
2.950000E+02
2.950000E+02
2.950000E+02
2.950000E+02
2.950000E+02
2.950000E+02
2.950000E+02
2.950000E+02
2.950000E+02
2.950000E+02
2.950000E+02
2.950000E+02
2.950000E+02
2.950000E+02
2.950000E+02
2.950000E+02
3.000000E+02
3.000000E+02
3.000000E+02
3.000000E+02
3.000000E+02
3.000000E+02
3.000000E+02
3.000000E+02
3.000000E+02
3.000000E+02
3.000000E+02
3.000000E+02
3.000000E+02
3.000000E+02
3.000000E+02
3.000000E+02
3.000000E+02
3.000000E+02
3.000000E+02
3.000000E+02
3.000000E+02
3.000000E+02
3.000000E+02
3.000000E+02
3.000000E+02
3.000000E+02
3.000000E+02
3.000000E+02
3.000000E+02
3.000000E+02
3.000000E+02
3.000000E+02
3.000000E+02
3.000000E+02
3.000000E+02
3.000000E+02
3.000000E+02
3.000000E+02
3.000000E+02
3.000000E+02
3.000000E+02
3.000000E+02
3.000000E+02
3.000000E+02
3.000000E+02
3.000000E+02
3.000000E+02
3.000000E+02
3.000000E+02
3.000000E+02
3.000000E+02
3.000000E+02
3.000000E+02
3.000000E+02
3.000000E+02
3.000000E+02
3.000000E+02
3.000000E+02
3.000000E+02
3.000000E+02
3.000000E+02
3.000000E+02
3.000000E+02
3.000000E+02
3.000000E+02
3.000000E+02
3.000000E+02
3.000000E+02
3.000000E+02
3.000000E+02
3.000000E+02
3.000000E+02
3.000000E+02
3.000000E+02
3.000000E+02
3.000000E+02
3.000000E+02
3.000000E+02
3.000000E+02
3.000000E+02
3.000000E+02
3.000000E+02
3.000000E+02
3.000000E+02
3.000000E+02
3.000000E+02
3.000000E+02
3.000000E+02
3.000000E+02
3.000000E+02
3.000000E+02
3.000000E+02
3.000000E+02
3.000000E+02
3.000000E+02
3.000000E+02
3.000000E+02
3.000000E+02
3.000000E+02
3.000000E+02
3.000000E+02
3.000000E+02
3.000000E+02
3.000000E+02
3.000000E+02
3.000000E+02
3.000000E+02
3.000000E+02
3.000000E+02
3.000000E+02
3.000000E+02
3.000000E+02
3.000000E+02
3.000000E+02
3.000000E+02
3.000000E+02
3.000000E+02
3.000000E+02
3.000000E+02
3.000000E+02
3.000000E+02
3.000000E+02
3.000000E+02
3.000000E+02
3.000000E+02
3.000000E+02
3.000000E+02
3.000000E+02
3.000000E+02
3.000000E+02
3.000000E+02
3.000000E+02
3.000000E+02
3.000000E+02
3.000000E+02
3.000000E+02
3.000000E+02
3.000000E+02
3.000000E+02
3.000000E+02
3.000000E+02
3.000000E+02
3.000000E+02
3.000000E+02
3.000000E+02
3.000000E+02
3.000000E+02
3.000000E+02
3.000000E+02
3.000000E+02
3.000000E+02
3.000000E+02
3.000000E+02
3.000000E+02
3.000000E+02
3.000000E+02
3.000000E+02
3.000000E+02
3.000000E+02
3.000000E+02
3.000000E+02
3.000000E+02
3.000000E+02
3.000000E+02
3.000000E+02
3.000000E+02
3.000000E+02
3.000000E+02
3.000000E+02
3.000000E+02
3.000000E+02
3.000000E+02
3.000000E+02
3.000000E+02
3.000000E+02
3.000000E+02
3.000000E+02
3.000000E+02
3.000000E+02
3.000000E+02
3.000000E+02
3.000000E+02
3.000000E+02
3.000000E+02
3.000000E+02
3.000000E+02
3.000000E+02
3.000000E+02
3.000000E+02
3.000000E+02
3.000000E+02
3.000000E+02
3.000000E+02
3.000000E+02
3.000000E+02
3.000000E+02
3.000000E+02
3.000000E+02
3.000000E+02
3.000000E+02
3.000000E+02
3.050000E+02
3.050000E+02
3.050000E+02
3.050000E+02
3.050000E+02
3.050000E+02
3.050000E+02
3.050000E+02
3.050000E+02
3.050000E+02
3.050000E+02
3.050000E+02
3.050000E+02
3.050000E+02
3.050000E+02
3.050000E+02
3.050000E+02
3.050000E+02
3.050000E+02
3.050000E+02
3.050000E+02
3.050000E+02
3.050000E+02
3.050000E+02
3.050000E+02
3.050000E+02
3.050000E+02
3.050000E+02
3.050000E+02
3.050000E+02
3.050000E+02
3.050000E+02
3.050000E+02
3.050000E+02
3.050000E+02
3.050000E+02
3.050000E+02
3.050000E+02
3.050000E+02
3.050000E+02
3.050000E+02
3.050000E+02
3.050000E+02
3.050000E+02
3.050000E+02
3.050000E+02
3.050000E+02
3.050000E+02
3.050000E+02
3.050000E+02
3.050000E+02
3.050000E+02
3.050000E+02
3.050000E+02
3.050000E+02
3.050000E+02
3.050000E+02
3.050000E+02
3.050000E+02
3.050000E+02
3.050000E+02
3.050000E+02
3.050000E+02
3.050000E+02
3.050000E+02
3.050000E+02
3.050000E+02
3.050000E+02
3.050000E+02
3.050000E+02
3.050000E+02
3.050000E+02
3.050000E+02
3.050000E+02
3.050000E+02
3.050000E+02
3.050000E+02
3.050000E+02
3.050000E+02
3.050000E+02
3.050000E+02
3.050000E+02
3.050000E+02
3.050000E+02
3.050000E+02
3.050000E+02
3.050000E+02
3.050000E+02
3.050000E+02
3.050000E+02
3.050000E+02
3.050000E+02
3.050000E+02
3.050000E+02
3.050000E+02
3.050000E+02
3.050000E+02
3.050000E+02
3.050000E+02
3.050000E+02
3.050000E+02
3.050000E+02
3.050000E+02
3.050000E+02
3.050000E+02
3.050000E+02
3.050000E+02
3.050000E+02
3.050000E+02
3.050000E+02
3.050000E+02
3.050000E+02
3.050000E+02
3.050000E+02
3.050000E+02
3.050000E+02
3.050000E+02
3.050000E+02
3.050000E+02
3.050000E+02
3.050000E+02
3.050000E+02
3.050000E+02
3.050000E+02
3.050000E+02
3.050000E+02
3.050000E+02
3.050000E+02
3.050000E+02
3.050000E+02
3.050000E+02
3.050000E+02
3.050000E+02
3.050000E+02
3.050000E+02
3.050000E+02
3.050000E+02
3.050000E+02
3.050000E+02
3.050000E+02
3.050000E+02
3.050000E+02
3.050000E+02
3.050000E+02
3.050000E+02
3.050000E+02
3.050000E+02
3.050000E+02
3.050000E+02
3.050000E+02
3.050000E+02
3.050000E+02
3.050000E+02
3.050000E+02
3.050000E+02
3.050000E+02
3.050000E+02
3.050000E+02
3.050000E+02
3.050000E+02
3.050000E+02
3.050000E+02
3.050000E+02
3.050000E+02
3.050000E+02
3.050000E+02
3.050000E+02
3.050000E+02
3.050000E+02
3.050000E+02
3.050000E+02
3.050000E+02
3.050000E+02
3.050000E+02
3.050000E+02
3.050000E+02
3.050000E+02
3.050000E+02
3.050000E+02
3.050000E+02
3.050000E+02
3.050000E+02
3.050000E+02
3.050000E+02
3.050000E+02
3.050000E+02
3.050000E+02
3.050000E+02
3.050000E+02
3.050000E+02
3.050000E+02
3.050000E+02
3.050000E+02
3.050000E+02
3.050000E+02
3.050000E+02
3.050000E+02
3.050000E+02
3.050000E+02
3.050000E+02
3.050000E+02
3.100000E+02
3.100000E+02
3.100000E+02
3.100000E+02
3.100000E+02
3.100000E+02
3.100000E+02
3.100000E+02
3.100000E+02
3.100000E+02
3.100000E+02
3.100000E+02
3.100000E+02
3.100000E+02
3.100000E+02
3.100000E+02
3.100000E+02
3.100000E+02
3.100000E+02
3.100000E+02
3.100000E+02
3.100000E+02
3.100000E+02
3.100000E+02
3.100000E+02
3.100000E+02
3.100000E+02
3.100000E+02
3.100000E+02
3.100000E+02
3.100000E+02
3.100000E+02
3.100000E+02
3.100000E+02
3.100000E+02
3.100000E+02
3.100000E+02
3.100000E+02
3.100000E+02
3.100000E+02
3.100000E+02
3.100000E+02
3.100000E+02
3.100000E+02
3.100000E+02
3.100000E+02
3.100000E+02
3.100000E+02
3.100000E+02
3.100000E+02
3.100000E+02
3.100000E+02
3.100000E+02
3.100000E+02
3.100000E+02
3.100000E+02
3.100000E+02
3.100000E+02
3.100000E+02
3.100000E+02
3.100000E+02
3.100000E+02
3.100000E+02
3.100000E+02
3.100000E+02
3.100000E+02
3.100000E+02
3.100000E+02
3.100000E+02
3.100000E+02
3.100000E+02
3.100000E+02
3.100000E+02
3.100000E+02
3.100000E+02
3.100000E+02
3.100000E+02
3.100000E+02
3.100000E+02
3.100000E+02
3.100000E+02
3.100000E+02
3.100000E+02
3.100000E+02
3.100000E+02
3.100000E+02
3.100000E+02
3.100000E+02
3.100000E+02
3.100000E+02
3.100000E+02
3.100000E+02
3.100000E+02
3.100000E+02
3.100000E+02
3.100000E+02
3.100000E+02
3.100000E+02
3.100000E+02
3.100000E+02
3.100000E+02
3.100000E+02
3.100000E+02
3.100000E+02
3.100000E+02
3.100000E+02
3.100000E+02
3.100000E+02
3.100000E+02
3.100000E+02
3.100000E+02
3.100000E+02
3.100000E+02
3.100000E+02
3.100000E+02
3.100000E+02
3.100000E+02
3.100000E+02
3.100000E+02
3.100000E+02
3.100000E+02
3.100000E+02
3.100000E+02
3.100000E+02
3.100000E+02
3.100000E+02
3.100000E+02
3.100000E+02
3.100000E+02
3.100000E+02
3.100000E+02
3.100000E+02
3.100000E+02
3.100000E+02
3.100000E+02
3.100000E+02
3.100000E+02
3.100000E+02
3.100000E+02
3.100000E+02
3.100000E+02
3.100000E+02
3.100000E+02
3.100000E+02
3.100000E+02
3.100000E+02
3.100000E+02
3.100000E+02
3.100000E+02
3.100000E+02
3.100000E+02
3.100000E+02
3.100000E+02
3.100000E+02
3.100000E+02
3.100000E+02
3.100000E+02
3.100000E+02
3.100000E+02
3.100000E+02
3.100000E+02
3.100000E+02
3.100000E+02
3.100000E+02
3.100000E+02
3.100000E+02
3.100000E+02
3.100000E+02
3.100000E+02
3.100000E+02
3.100000E+02
3.100000E+02
3.100000E+02
3.100000E+02
3.100000E+02
3.100000E+02
3.100000E+02
3.100000E+02
3.100000E+02
3.100000E+02
3.100000E+02
3.100000E+02
3.100000E+02
3.100000E+02
3.100000E+02
3.100000E+02
3.100000E+02
3.100000E+02
3.100000E+02
3.100000E+02
3.100000E+02
3.100000E+02
3.100000E+02
3.100000E+02
3.100000E+02
3.100000E+02
3.100000E+02
3.100000E+02
3.100000E+02
3.100000E+02
3.100000E+02
3.150000E+02
3.150000E+02
3.150000E+02
3.150000E+02
3.150000E+02
3.150000E+02
3.150000E+02
3.150000E+02
3.150000E+02
3.150000E+02
3.150000E+02
3.150000E+02
3.150000E+02
3.150000E+02
3.150000E+02
3.150000E+02
3.150000E+02
3.150000E+02
3.150000E+02
3.150000E+02
3.150000E+02
3.150000E+02
3.150000E+02
3.150000E+02
3.150000E+02
3.150000E+02
3.150000E+02
3.150000E+02
3.150000E+02
3.150000E+02
3.150000E+02
3.150000E+02
3.150000E+02
3.150000E+02
3.150000E+02
3.150000E+02
3.150000E+02
3.150000E+02
3.150000E+02
3.150000E+02
3.150000E+02
3.150000E+02
3.150000E+02
3.150000E+02
3.150000E+02
3.150000E+02
3.150000E+02
3.150000E+02
3.150000E+02
3.150000E+02
3.150000E+02
3.150000E+02
3.150000E+02
3.150000E+02
3.150000E+02
3.150000E+02
3.150000E+02
3.150000E+02
3.150000E+02
3.150000E+02
3.150000E+02
3.150000E+02
3.150000E+02
3.150000E+02
3.150000E+02
3.150000E+02
3.150000E+02
3.150000E+02
3.150000E+02
3.150000E+02
3.150000E+02
3.150000E+02
3.150000E+02
3.150000E+02
3.150000E+02
3.150000E+02
3.150000E+02
3.150000E+02
3.150000E+02
3.150000E+02
3.150000E+02
3.150000E+02
3.150000E+02
3.150000E+02
3.150000E+02
3.150000E+02
3.150000E+02
3.150000E+02
3.150000E+02
3.150000E+02
3.150000E+02
3.150000E+02
3.150000E+02
3.150000E+02
3.150000E+02
3.150000E+02
3.150000E+02
3.150000E+02
3.150000E+02
3.150000E+02
3.150000E+02
3.150000E+02
3.150000E+02
3.150000E+02
3.150000E+02
3.150000E+02
3.150000E+02
3.150000E+02
3.150000E+02
3.150000E+02
3.150000E+02
3.150000E+02
3.150000E+02
3.150000E+02
3.150000E+02
3.150000E+02
3.150000E+02
3.150000E+02
3.150000E+02
3.150000E+02
3.150000E+02
3.150000E+02
3.150000E+02
3.150000E+02
3.150000E+02
3.150000E+02
3.150000E+02
3.150000E+02
3.150000E+02
3.150000E+02
3.150000E+02
3.150000E+02
3.150000E+02
3.150000E+02
3.150000E+02
3.150000E+02
3.150000E+02
3.150000E+02
3.150000E+02
3.150000E+02
3.150000E+02
3.150000E+02
3.150000E+02
3.150000E+02
3.150000E+02
3.150000E+02
3.150000E+02
3.150000E+02
3.150000E+02
3.150000E+02
3.150000E+02
3.150000E+02
3.150000E+02
3.150000E+02
3.150000E+02
3.150000E+02
3.150000E+02
3.150000E+02
3.150000E+02
3.150000E+02
3.150000E+02
3.150000E+02
3.150000E+02
3.150000E+02
3.150000E+02
3.150000E+02
3.150000E+02
3.150000E+02
3.150000E+02
3.150000E+02
3.150000E+02
3.150000E+02
3.150000E+02
3.150000E+02
3.150000E+02
3.150000E+02
3.150000E+02
3.150000E+02
3.150000E+02
3.150000E+02
3.150000E+02
3.150000E+02
3.150000E+02
3.150000E+02
3.150000E+02
3.150000E+02
3.150000E+02
3.150000E+02
3.150000E+02
3.150000E+02
3.150000E+02
3.150000E+02
3.150000E+02
3.150000E+02
3.150000E+02
3.150000E+02
3.150000E+02
3.150000E+02
3.150000E+02
3.150000E+02
3.150000E+02
3.200000E+02
3.200000E+02
3.200000E+02
3.200000E+02
3.200000E+02
3.200000E+02
3.200000E+02
3.200000E+02
3.200000E+02
3.200000E+02
3.200000E+02
3.200000E+02
3.200000E+02
3.200000E+02
3.200000E+02
3.200000E+02
3.200000E+02
3.200000E+02
3.200000E+02
3.200000E+02
3.200000E+02
3.200000E+02
3.200000E+02
3.200000E+02
3.200000E+02
3.200000E+02
3.200000E+02
3.200000E+02
3.200000E+02
3.200000E+02
3.200000E+02
3.200000E+02
3.200000E+02
3.200000E+02
3.200000E+02
3.200000E+02
3.200000E+02
3.200000E+02
3.200000E+02
3.200000E+02
3.200000E+02
3.200000E+02
3.200000E+02
3.200000E+02
3.200000E+02
3.200000E+02
3.200000E+02
3.200000E+02
3.200000E+02
3.200000E+02
3.200000E+02
3.200000E+02
3.200000E+02
3.200000E+02
3.200000E+02
3.200000E+02
3.200000E+02
3.200000E+02
3.200000E+02
3.200000E+02
3.200000E+02
3.200000E+02
3.200000E+02
3.200000E+02
3.200000E+02
3.200000E+02
3.200000E+02
3.200000E+02
3.200000E+02
3.200000E+02
3.200000E+02
3.200000E+02
3.200000E+02
3.200000E+02
3.200000E+02
3.200000E+02
3.200000E+02
3.200000E+02
3.200000E+02
3.200000E+02
3.200000E+02
3.200000E+02
3.200000E+02
3.200000E+02
3.200000E+02
3.200000E+02
3.200000E+02
3.200000E+02
3.200000E+02
3.200000E+02
3.200000E+02
3.200000E+02
3.200000E+02
3.200000E+02
3.200000E+02
3.200000E+02
3.200000E+02
3.200000E+02
3.200000E+02
3.200000E+02
3.200000E+02
3.200000E+02
3.200000E+02
3.200000E+02
3.200000E+02
3.200000E+02
3.200000E+02
3.200000E+02
3.200000E+02
3.200000E+02
3.200000E+02
3.200000E+02
3.200000E+02
3.200000E+02
3.200000E+02
3.200000E+02
3.200000E+02
3.200000E+02
3.200000E+02
3.200000E+02
3.200000E+02
3.200000E+02
3.200000E+02
3.200000E+02
3.200000E+02
3.200000E+02
3.200000E+02
3.200000E+02
3.200000E+02
3.200000E+02
3.200000E+02
3.200000E+02
3.200000E+02
3.200000E+02
3.200000E+02
3.200000E+02
3.200000E+02
3.200000E+02
3.200000E+02
3.200000E+02
3.200000E+02
3.200000E+02
3.200000E+02
3.200000E+02
3.200000E+02
3.200000E+02
3.200000E+02
3.200000E+02
3.200000E+02
3.200000E+02
3.200000E+02
3.200000E+02
3.200000E+02
3.200000E+02
3.200000E+02
3.200000E+02
3.200000E+02
3.200000E+02
3.200000E+02
3.200000E+02
3.200000E+02
3.200000E+02
3.200000E+02
3.200000E+02
3.200000E+02
3.200000E+02
3.200000E+02
3.200000E+02
3.200000E+02
3.200000E+02
3.200000E+02
3.200000E+02
3.200000E+02
3.200000E+02
3.200000E+02
3.200000E+02
3.200000E+02
3.200000E+02
3.200000E+02
3.200000E+02
3.200000E+02
3.200000E+02
3.200000E+02
3.200000E+02
3.200000E+02
3.200000E+02
3.200000E+02
3.200000E+02
3.200000E+02
3.200000E+02
3.200000E+02
3.200000E+02
3.200000E+02
3.200000E+02
3.200000E+02
3.200000E+02
3.200000E+02
3.200000E+02
3.200000E+02
3.200000E+02
3.200000E+02
3.250000E+02
3.250000E+02
3.250000E+02
3.250000E+02
3.250000E+02
3.250000E+02
3.250000E+02
3.250000E+02
3.250000E+02
3.250000E+02
3.250000E+02
3.250000E+02
3.250000E+02
3.250000E+02
3.250000E+02
3.250000E+02
3.250000E+02
3.250000E+02
3.250000E+02
3.250000E+02
3.250000E+02
3.250000E+02
3.250000E+02
3.250000E+02
3.250000E+02
3.250000E+02
3.250000E+02
3.250000E+02
3.250000E+02
3.250000E+02
3.250000E+02
3.250000E+02
3.250000E+02
3.250000E+02
3.250000E+02
3.250000E+02
3.250000E+02
3.250000E+02
3.250000E+02
3.250000E+02
3.250000E+02
3.250000E+02
3.250000E+02
3.250000E+02
3.250000E+02
3.250000E+02
3.250000E+02
3.250000E+02
3.250000E+02
3.250000E+02
3.250000E+02
3.250000E+02
3.250000E+02
3.250000E+02
3.250000E+02
3.250000E+02
3.250000E+02
3.250000E+02
3.250000E+02
3.250000E+02
3.250000E+02
3.250000E+02
3.250000E+02
3.250000E+02
3.250000E+02
3.250000E+02
3.250000E+02
3.250000E+02
3.250000E+02
3.250000E+02
3.250000E+02
3.250000E+02
3.250000E+02
3.250000E+02
3.250000E+02
3.250000E+02
3.250000E+02
3.250000E+02
3.250000E+02
3.250000E+02
3.250000E+02
3.250000E+02
3.250000E+02
3.250000E+02
3.250000E+02
3.250000E+02
3.250000E+02
3.250000E+02
3.250000E+02
3.250000E+02
3.250000E+02
3.250000E+02
3.250000E+02
3.250000E+02
3.250000E+02
3.250000E+02
3.250000E+02
3.250000E+02
3.250000E+02
3.250000E+02
3.250000E+02
3.250000E+02
3.250000E+02
3.250000E+02
3.250000E+02
3.250000E+02
3.250000E+02
3.250000E+02
3.250000E+02
3.250000E+02
3.250000E+02
3.250000E+02
3.250000E+02
3.250000E+02
3.250000E+02
3.250000E+02
3.250000E+02
3.250000E+02
3.250000E+02
3.250000E+02
3.250000E+02
3.250000E+02
3.250000E+02
3.250000E+02
3.250000E+02
3.250000E+02
3.250000E+02
3.250000E+02
3.250000E+02
3.250000E+02
3.250000E+02
3.250000E+02
3.250000E+02
3.250000E+02
3.250000E+02
3.250000E+02
3.250000E+02
3.250000E+02
3.250000E+02
3.250000E+02
3.250000E+02
3.250000E+02
3.250000E+02
3.250000E+02
3.250000E+02
3.250000E+02
3.250000E+02
3.250000E+02
3.250000E+02
3.250000E+02
3.250000E+02
3.250000E+02
3.250000E+02
3.250000E+02
3.250000E+02
3.250000E+02
3.250000E+02
3.250000E+02
3.250000E+02
3.250000E+02
3.250000E+02
3.250000E+02
3.250000E+02
3.250000E+02
3.250000E+02
3.250000E+02
3.250000E+02
3.250000E+02
3.250000E+02
3.250000E+02
3.250000E+02
3.250000E+02
3.250000E+02
3.250000E+02
3.250000E+02
3.250000E+02
3.250000E+02
3.250000E+02
3.250000E+02
3.250000E+02
3.250000E+02
3.250000E+02
3.250000E+02
3.250000E+02
3.250000E+02
3.250000E+02
3.250000E+02
3.250000E+02
3.250000E+02
3.250000E+02
3.250000E+02
3.250000E+02
3.250000E+02
3.250000E+02
3.250000E+02
3.250000E+02
3.250000E+02
3.250000E+02
3.250000E+02
3.250000E+02
3.250000E+02
3.300000E+02
3.300000E+02
3.300000E+02
3.300000E+02
3.300000E+02
3.300000E+02
3.300000E+02
3.300000E+02
3.300000E+02
3.300000E+02
3.300000E+02
3.300000E+02
3.300000E+02
3.300000E+02
3.300000E+02
3.300000E+02
3.300000E+02
3.300000E+02
3.300000E+02
3.300000E+02
3.300000E+02
3.300000E+02
3.300000E+02
3.300000E+02
3.300000E+02
3.300000E+02
3.300000E+02
3.300000E+02
3.300000E+02
3.300000E+02
3.300000E+02
3.300000E+02
3.300000E+02
3.300000E+02
3.300000E+02
3.300000E+02
3.300000E+02
3.300000E+02
3.300000E+02
3.300000E+02
3.300000E+02
3.300000E+02
3.300000E+02
3.300000E+02
3.300000E+02
3.300000E+02
3.300000E+02
3.300000E+02
3.300000E+02
3.300000E+02
3.300000E+02
3.300000E+02
3.300000E+02
3.300000E+02
3.300000E+02
3.300000E+02
3.300000E+02
3.300000E+02
3.300000E+02
3.300000E+02
3.300000E+02
3.300000E+02
3.300000E+02
3.300000E+02
3.300000E+02
3.300000E+02
3.300000E+02
3.300000E+02
3.300000E+02
3.300000E+02
3.300000E+02
3.300000E+02
3.300000E+02
3.300000E+02
3.300000E+02
3.300000E+02
3.300000E+02
3.300000E+02
3.300000E+02
3.300000E+02
3.300000E+02
3.300000E+02
3.300000E+02
3.300000E+02
3.300000E+02
3.300000E+02
3.300000E+02
3.300000E+02
3.300000E+02
3.300000E+02
3.300000E+02
3.300000E+02
3.300000E+02
3.300000E+02
3.300000E+02
3.300000E+02
3.300000E+02
3.300000E+02
3.300000E+02
3.300000E+02
3.300000E+02
3.300000E+02
3.300000E+02
3.300000E+02
3.300000E+02
3.300000E+02
3.300000E+02
3.300000E+02
3.300000E+02
3.300000E+02
3.300000E+02
3.300000E+02
3.300000E+02
3.300000E+02
3.300000E+02
3.300000E+02
3.300000E+02
3.300000E+02
3.300000E+02
3.300000E+02
3.300000E+02
3.300000E+02
3.300000E+02
3.300000E+02
3.300000E+02
3.300000E+02
3.300000E+02
3.300000E+02
3.300000E+02
3.300000E+02
3.300000E+02
3.300000E+02
3.300000E+02
3.300000E+02
3.300000E+02
3.300000E+02
3.300000E+02
3.300000E+02
3.300000E+02
3.300000E+02
3.300000E+02
3.300000E+02
3.300000E+02
3.300000E+02
3.300000E+02
3.300000E+02
3.300000E+02
3.300000E+02
3.300000E+02
3.300000E+02
3.300000E+02
3.300000E+02
3.300000E+02
3.300000E+02
3.300000E+02
3.300000E+02
3.300000E+02
3.300000E+02
3.300000E+02
3.300000E+02
3.300000E+02
3.300000E+02
3.300000E+02
3.300000E+02
3.300000E+02
3.300000E+02
3.300000E+02
3.300000E+02
3.300000E+02
3.300000E+02
3.300000E+02
3.300000E+02
3.300000E+02
3.300000E+02
3.300000E+02
3.300000E+02
3.300000E+02
3.300000E+02
3.300000E+02
3.300000E+02
3.300000E+02
3.300000E+02
3.300000E+02
3.300000E+02
3.300000E+02
3.300000E+02
3.300000E+02
3.300000E+02
3.300000E+02
3.300000E+02
3.300000E+02
3.300000E+02
3.300000E+02
3.300000E+02
3.300000E+02
3.300000E+02
3.300000E+02
3.300000E+02
3.300000E+02
3.300000E+02
3.300000E+02
3.350000E+02
3.350000E+02
3.350000E+02
3.350000E+02
3.350000E+02
3.350000E+02
3.350000E+02
3.350000E+02
3.350000E+02
3.350000E+02
3.350000E+02
3.350000E+02
3.350000E+02
3.350000E+02
3.350000E+02
3.350000E+02
3.350000E+02
3.350000E+02
3.350000E+02
3.350000E+02
3.350000E+02
3.350000E+02
3.350000E+02
3.350000E+02
3.350000E+02
3.350000E+02
3.350000E+02
3.350000E+02
3.350000E+02
3.350000E+02
3.350000E+02
3.350000E+02
3.350000E+02
3.350000E+02
3.350000E+02
3.350000E+02
3.350000E+02
3.350000E+02
3.350000E+02
3.350000E+02
3.350000E+02
3.350000E+02
3.350000E+02
3.350000E+02
3.350000E+02
3.350000E+02
3.350000E+02
3.350000E+02
3.350000E+02
3.350000E+02
3.350000E+02
3.350000E+02
3.350000E+02
3.350000E+02
3.350000E+02
3.350000E+02
3.350000E+02
3.350000E+02
3.350000E+02
3.350000E+02
3.350000E+02
3.350000E+02
3.350000E+02
3.350000E+02
3.350000E+02
3.350000E+02
3.350000E+02
3.350000E+02
3.350000E+02
3.350000E+02
3.350000E+02
3.350000E+02
3.350000E+02
3.350000E+02
3.350000E+02
3.350000E+02
3.350000E+02
3.350000E+02
3.350000E+02
3.350000E+02
3.350000E+02
3.350000E+02
3.350000E+02
3.350000E+02
3.350000E+02
3.350000E+02
3.350000E+02
3.350000E+02
3.350000E+02
3.350000E+02
3.350000E+02
3.350000E+02
3.350000E+02
3.350000E+02
3.350000E+02
3.350000E+02
3.350000E+02
3.350000E+02
3.350000E+02
3.350000E+02
3.350000E+02
3.350000E+02
3.350000E+02
3.350000E+02
3.350000E+02
3.350000E+02
3.350000E+02
3.350000E+02
3.350000E+02
3.350000E+02
3.350000E+02
3.350000E+02
3.350000E+02
3.350000E+02
3.350000E+02
3.350000E+02
3.350000E+02
3.350000E+02
3.350000E+02
3.350000E+02
3.350000E+02
3.350000E+02
3.350000E+02
3.350000E+02
3.350000E+02
3.350000E+02
3.350000E+02
3.350000E+02
3.350000E+02
3.350000E+02
3.350000E+02
3.350000E+02
3.350000E+02
3.350000E+02
3.350000E+02
3.350000E+02
3.350000E+02
3.350000E+02
3.350000E+02
3.350000E+02
3.350000E+02
3.350000E+02
3.350000E+02
3.350000E+02
3.350000E+02
3.350000E+02
3.350000E+02
3.350000E+02
3.350000E+02
3.350000E+02
3.350000E+02
3.350000E+02
3.350000E+02
3.350000E+02
3.350000E+02
3.350000E+02
3.350000E+02
3.350000E+02
3.350000E+02
3.350000E+02
3.350000E+02
3.350000E+02
3.350000E+02
3.350000E+02
3.350000E+02
3.350000E+02
3.350000E+02
3.350000E+02
3.350000E+02
3.350000E+02
3.350000E+02
3.350000E+02
3.350000E+02
3.350000E+02
3.350000E+02
3.350000E+02
3.350000E+02
3.350000E+02
3.350000E+02
3.350000E+02
3.350000E+02
3.350000E+02
3.350000E+02
3.350000E+02
3.350000E+02
3.350000E+02
3.350000E+02
3.350000E+02
3.350000E+02
3.350000E+02
3.350000E+02
3.350000E+02
3.350000E+02
3.350000E+02
3.350000E+02
3.350000E+02
3.350000E+02
3.350000E+02
3.350000E+02
3.350000E+02
3.350000E+02
3.400000E+02
3.400000E+02
3.400000E+02
3.400000E+02
3.400000E+02
3.400000E+02
3.400000E+02
3.400000E+02
3.400000E+02
3.400000E+02
3.400000E+02
3.400000E+02
3.400000E+02
3.400000E+02
3.400000E+02
3.400000E+02
3.400000E+02
3.400000E+02
3.400000E+02
3.400000E+02
3.400000E+02
3.400000E+02
3.400000E+02
3.400000E+02
3.400000E+02
3.400000E+02
3.400000E+02
3.400000E+02
3.400000E+02
3.400000E+02
3.400000E+02
3.400000E+02
3.400000E+02
3.400000E+02
3.400000E+02
3.400000E+02
3.400000E+02
3.400000E+02
3.400000E+02
3.400000E+02
3.400000E+02
3.400000E+02
3.400000E+02
3.400000E+02
3.400000E+02
3.400000E+02
3.400000E+02
3.400000E+02
3.400000E+02
3.400000E+02
3.400000E+02
3.400000E+02
3.400000E+02
3.400000E+02
3.400000E+02
3.400000E+02
3.400000E+02
3.400000E+02
3.400000E+02
3.400000E+02
3.400000E+02
3.400000E+02
3.400000E+02
3.400000E+02
3.400000E+02
3.400000E+02
3.400000E+02
3.400000E+02
3.400000E+02
3.400000E+02
3.400000E+02
3.400000E+02
3.400000E+02
3.400000E+02
3.400000E+02
3.400000E+02
3.400000E+02
3.400000E+02
3.400000E+02
3.400000E+02
3.400000E+02
3.400000E+02
3.400000E+02
3.400000E+02
3.400000E+02
3.400000E+02
3.400000E+02
3.400000E+02
3.400000E+02
3.400000E+02
3.400000E+02
3.400000E+02
3.400000E+02
3.400000E+02
3.400000E+02
3.400000E+02
3.400000E+02
3.400000E+02
3.400000E+02
3.400000E+02
3.400000E+02
3.400000E+02
3.400000E+02
3.400000E+02
3.400000E+02
3.400000E+02
3.400000E+02
3.400000E+02
3.400000E+02
3.400000E+02
3.400000E+02
3.400000E+02
3.400000E+02
3.400000E+02
3.400000E+02
3.400000E+02
3.400000E+02
3.400000E+02
3.400000E+02
3.400000E+02
3.400000E+02
3.400000E+02
3.400000E+02
3.400000E+02
3.400000E+02
3.400000E+02
3.400000E+02
3.400000E+02
3.400000E+02
3.400000E+02
3.400000E+02
3.400000E+02
3.400000E+02
3.400000E+02
3.400000E+02
3.400000E+02
3.400000E+02
3.400000E+02
3.400000E+02
3.400000E+02
3.400000E+02
3.400000E+02
3.400000E+02
3.400000E+02
3.400000E+02
3.400000E+02
3.400000E+02
3.400000E+02
3.400000E+02
3.400000E+02
3.400000E+02
3.400000E+02
3.400000E+02
3.400000E+02
3.400000E+02
3.400000E+02
3.400000E+02
3.400000E+02
3.400000E+02
3.400000E+02
3.400000E+02
3.400000E+02
3.400000E+02
3.400000E+02
3.400000E+02
3.400000E+02
3.400000E+02
3.400000E+02
3.400000E+02
3.400000E+02
3.400000E+02
3.400000E+02
3.400000E+02
3.400000E+02
3.400000E+02
3.400000E+02
3.400000E+02
3.400000E+02
3.400000E+02
3.400000E+02
3.400000E+02
3.400000E+02
3.400000E+02
3.400000E+02
3.400000E+02
3.400000E+02
3.400000E+02
3.400000E+02
3.400000E+02
3.400000E+02
3.400000E+02
3.400000E+02
3.400000E+02
3.400000E+02
3.400000E+02
3.400000E+02
3.400000E+02
3.400000E+02
3.400000E+02
3.400000E+02
3.400000E+02
3.450000E+02
3.450000E+02
3.450000E+02
3.450000E+02
3.450000E+02
3.450000E+02
3.450000E+02
3.450000E+02
3.450000E+02
3.450000E+02
3.450000E+02
3.450000E+02
3.450000E+02
3.450000E+02
3.450000E+02
3.450000E+02
3.450000E+02
3.450000E+02
3.450000E+02
3.450000E+02
3.450000E+02
3.450000E+02
3.450000E+02
3.450000E+02
3.450000E+02
3.450000E+02
3.450000E+02
3.450000E+02
3.450000E+02
3.450000E+02
3.450000E+02
3.450000E+02
3.450000E+02
3.450000E+02
3.450000E+02
3.450000E+02
3.450000E+02
3.450000E+02
3.450000E+02
3.450000E+02
3.450000E+02
3.450000E+02
3.450000E+02
3.450000E+02
3.450000E+02
3.450000E+02
3.450000E+02
3.450000E+02
3.450000E+02
3.450000E+02
3.450000E+02
3.450000E+02
3.450000E+02
3.450000E+02
3.450000E+02
3.450000E+02
3.450000E+02
3.450000E+02
3.450000E+02
3.450000E+02
3.450000E+02
3.450000E+02
3.450000E+02
3.450000E+02
3.450000E+02
3.450000E+02
3.450000E+02
3.450000E+02
3.450000E+02
3.450000E+02
3.450000E+02
3.450000E+02
3.450000E+02
3.450000E+02
3.450000E+02
3.450000E+02
3.450000E+02
3.450000E+02
3.450000E+02
3.450000E+02
3.450000E+02
3.450000E+02
3.450000E+02
3.450000E+02
3.450000E+02
3.450000E+02
3.450000E+02
3.450000E+02
3.450000E+02
3.450000E+02
3.450000E+02
3.450000E+02
3.450000E+02
3.450000E+02
3.450000E+02
3.450000E+02
3.450000E+02
3.450000E+02
3.450000E+02
3.450000E+02
3.450000E+02
3.450000E+02
3.450000E+02
3.450000E+02
3.450000E+02
3.450000E+02
3.450000E+02
3.450000E+02
3.450000E+02
3.450000E+02
3.450000E+02
3.450000E+02
3.450000E+02
3.450000E+02
3.450000E+02
3.450000E+02
3.450000E+02
3.450000E+02
3.450000E+02
3.450000E+02
3.450000E+02
3.450000E+02
3.450000E+02
3.450000E+02
3.450000E+02
3.450000E+02
3.450000E+02
3.450000E+02
3.450000E+02
3.450000E+02
3.450000E+02
3.450000E+02
3.450000E+02
3.450000E+02
3.450000E+02
3.450000E+02
3.450000E+02
3.450000E+02
3.450000E+02
3.450000E+02
3.450000E+02
3.450000E+02
3.450000E+02
3.450000E+02
3.450000E+02
3.450000E+02
3.450000E+02
3.450000E+02
3.450000E+02
3.450000E+02
3.450000E+02
3.450000E+02
3.450000E+02
3.450000E+02
3.450000E+02
3.450000E+02
3.450000E+02
3.450000E+02
3.450000E+02
3.450000E+02
3.450000E+02
3.450000E+02
3.450000E+02
3.450000E+02
3.450000E+02
3.450000E+02
3.450000E+02
3.450000E+02
3.450000E+02
3.450000E+02
3.450000E+02
3.450000E+02
3.450000E+02
3.450000E+02
3.450000E+02
3.450000E+02
3.450000E+02
3.450000E+02
3.450000E+02
3.450000E+02
3.450000E+02
3.450000E+02
3.450000E+02
3.450000E+02
3.450000E+02
3.450000E+02
3.450000E+02
3.450000E+02
3.450000E+02
3.450000E+02
3.450000E+02
3.450000E+02
3.450000E+02
3.450000E+02
3.450000E+02
3.450000E+02
3.450000E+02
3.450000E+02
3.450000E+02
3.450000E+02
3.450000E+02
3.500000E+02
3.500000E+02
3.500000E+02
3.500000E+02
3.500000E+02
3.500000E+02
3.500000E+02
3.500000E+02
3.500000E+02
3.500000E+02
3.500000E+02
3.500000E+02
3.500000E+02
3.500000E+02
3.500000E+02
3.500000E+02
3.500000E+02
3.500000E+02
3.500000E+02
3.500000E+02
3.500000E+02
3.500000E+02
3.500000E+02
3.500000E+02
3.500000E+02
3.500000E+02
3.500000E+02
3.500000E+02
3.500000E+02
3.500000E+02
3.500000E+02
3.500000E+02
3.500000E+02
3.500000E+02
3.500000E+02
3.500000E+02
3.500000E+02
3.500000E+02
3.500000E+02
3.500000E+02
3.500000E+02
3.500000E+02
3.500000E+02
3.500000E+02
3.500000E+02
3.500000E+02
3.500000E+02
3.500000E+02
3.500000E+02
3.500000E+02
3.500000E+02
3.500000E+02
3.500000E+02
3.500000E+02
3.500000E+02
3.500000E+02
3.500000E+02
3.500000E+02
3.500000E+02
3.500000E+02
3.500000E+02
3.500000E+02
3.500000E+02
3.500000E+02
3.500000E+02
3.500000E+02
3.500000E+02
3.500000E+02
3.500000E+02
3.500000E+02
3.500000E+02
3.500000E+02
3.500000E+02
3.500000E+02
3.500000E+02
3.500000E+02
3.500000E+02
3.500000E+02
3.500000E+02
3.500000E+02
3.500000E+02
3.500000E+02
3.500000E+02
3.500000E+02
3.500000E+02
3.500000E+02
3.500000E+02
3.500000E+02
3.500000E+02
3.500000E+02
3.500000E+02
3.500000E+02
3.500000E+02
3.500000E+02
3.500000E+02
3.500000E+02
3.500000E+02
3.500000E+02
3.500000E+02
3.500000E+02
3.500000E+02
3.500000E+02
3.500000E+02
3.500000E+02
3.500000E+02
3.500000E+02
3.500000E+02
3.500000E+02
3.500000E+02
3.500000E+02
3.500000E+02
3.500000E+02
3.500000E+02
3.500000E+02
3.500000E+02
3.500000E+02
3.500000E+02
3.500000E+02
3.500000E+02
3.500000E+02
3.500000E+02
3.500000E+02
3.500000E+02
3.500000E+02
3.500000E+02
3.500000E+02
3.500000E+02
3.500000E+02
3.500000E+02
3.500000E+02
3.500000E+02
3.500000E+02
3.500000E+02
3.500000E+02
3.500000E+02
3.500000E+02
3.500000E+02
3.500000E+02
3.500000E+02
3.500000E+02
3.500000E+02
3.500000E+02
3.500000E+02
3.500000E+02
3.500000E+02
3.500000E+02
3.500000E+02
3.500000E+02
3.500000E+02
3.500000E+02
3.500000E+02
3.500000E+02
3.500000E+02
3.500000E+02
3.500000E+02
3.500000E+02
3.500000E+02
3.500000E+02
3.500000E+02
3.500000E+02
3.500000E+02
3.500000E+02
3.500000E+02
3.500000E+02
3.500000E+02
3.500000E+02
3.500000E+02
3.500000E+02
3.500000E+02
3.500000E+02
3.500000E+02
3.500000E+02
3.500000E+02
3.500000E+02
3.500000E+02
3.500000E+02
3.500000E+02
3.500000E+02
3.500000E+02
3.500000E+02
3.500000E+02
3.500000E+02
3.500000E+02
3.500000E+02
3.500000E+02
3.500000E+02
3.500000E+02
3.500000E+02
3.500000E+02
3.500000E+02
3.500000E+02
3.500000E+02
3.500000E+02
3.500000E+02
3.500000E+02
3.500000E+02
3.500000E+02
3.500000E+02
3.500000E+02
3.500000E+02
3.500000E+02
3.550000E+02
3.550000E+02
3.550000E+02
3.550000E+02
3.550000E+02
3.550000E+02
3.550000E+02
3.550000E+02
3.550000E+02
3.550000E+02
3.550000E+02
3.550000E+02
3.550000E+02
3.550000E+02
3.550000E+02
3.550000E+02
3.550000E+02
3.550000E+02
3.550000E+02
3.550000E+02
3.550000E+02
3.550000E+02
3.550000E+02
3.550000E+02
3.550000E+02
3.550000E+02
3.550000E+02
3.550000E+02
3.550000E+02
3.550000E+02
3.550000E+02
3.550000E+02
3.550000E+02
3.550000E+02
3.550000E+02
3.550000E+02
3.550000E+02
3.550000E+02
3.550000E+02
3.550000E+02
3.550000E+02
3.550000E+02
3.550000E+02
3.550000E+02
3.550000E+02
3.550000E+02
3.550000E+02
3.550000E+02
3.550000E+02
3.550000E+02
3.550000E+02
3.550000E+02
3.550000E+02
3.550000E+02
3.550000E+02
3.550000E+02
3.550000E+02
3.550000E+02
3.550000E+02
3.550000E+02
3.550000E+02
3.550000E+02
3.550000E+02
3.550000E+02
3.550000E+02
3.550000E+02
3.550000E+02
3.550000E+02
3.550000E+02
3.550000E+02
3.550000E+02
3.550000E+02
3.550000E+02
3.550000E+02
3.550000E+02
3.550000E+02
3.550000E+02
3.550000E+02
3.550000E+02
3.550000E+02
3.550000E+02
3.550000E+02
3.550000E+02
3.550000E+02
3.550000E+02
3.550000E+02
3.550000E+02
3.550000E+02
3.550000E+02
3.550000E+02
3.550000E+02
3.550000E+02
3.550000E+02
3.550000E+02
3.550000E+02
3.550000E+02
3.550000E+02
3.550000E+02
3.550000E+02
3.550000E+02
3.550000E+02
3.550000E+02
3.550000E+02
3.550000E+02
3.550000E+02
3.550000E+02
3.550000E+02
3.550000E+02
3.550000E+02
3.550000E+02
3.550000E+02
3.550000E+02
3.550000E+02
3.550000E+02
3.550000E+02
3.550000E+02
3.550000E+02
3.550000E+02
3.550000E+02
3.550000E+02
3.550000E+02
3.550000E+02
3.550000E+02
3.550000E+02
3.550000E+02
3.550000E+02
3.550000E+02
3.550000E+02
3.550000E+02
3.550000E+02
3.550000E+02
3.550000E+02
3.550000E+02
3.550000E+02
3.550000E+02
3.550000E+02
3.550000E+02
3.550000E+02
3.550000E+02
3.550000E+02
3.550000E+02
3.550000E+02
3.550000E+02
3.550000E+02
3.550000E+02
3.550000E+02
3.550000E+02
3.550000E+02
3.550000E+02
3.550000E+02
3.550000E+02
3.550000E+02
3.550000E+02
3.550000E+02
3.550000E+02
3.550000E+02
3.550000E+02
3.550000E+02
3.550000E+02
3.550000E+02
3.550000E+02
3.550000E+02
3.550000E+02
3.550000E+02
3.550000E+02
3.550000E+02
3.550000E+02
3.550000E+02
3.550000E+02
3.550000E+02
3.550000E+02
3.550000E+02
3.550000E+02
3.550000E+02
3.550000E+02
3.550000E+02
3.550000E+02
3.550000E+02
3.550000E+02
3.550000E+02
3.550000E+02
3.550000E+02
3.550000E+02
3.550000E+02
3.550000E+02
3.550000E+02
3.550000E+02
3.550000E+02
3.550000E+02
3.550000E+02
3.550000E+02
3.550000E+02
3.550000E+02
3.550000E+02
3.550000E+02
3.550000E+02
3.550000E+02
3.550000E+02
3.550000E+02
3.550000E+02
3.550000E+02
Z
0.000000E+00
1.000000E+00
2.000000E+00
3.000000E+00
4.000000E+00
5.000000E+00
6.000000E+00
7.000000E+00
8.000000E+00
9.000000E+00
1.000000E+01
1.100000E+01
1.200000E+01
1.300000E+01
1.400000E+01
1.500000E+01
1.600000E+01
1.700000E+01
1.800000E+01
1.900000E+01
2.000000E+01
2.100000E+01
2.200000E+01
2.300000E+01
2.400000E+01
2.500000E+01
2.600000E+01
2.700000E+01
2.800000E+01
2.900000E+01
3.000000E+01
3.100000E+01
3.200000E+01
3.300000E+01
3.400000E+01
3.500000E+01
3.600000E+01
3.700000E+01
3.800000E+01
3.900000E+01
4.000000E+01
4.100000E+01
4.200000E+01
4.300000E+01
4.400000E+01
4.500000E+01
4.600000E+01
4.700000E+01
4.800000E+01
4.900000E+01
5.000000E+01
5.100000E+01
5.200000E+01
5.300000E+01
5.400000E+01
5.500000E+01
5.600000E+01
5.700000E+01
5.800000E+01
5.900000E+01
6.000000E+01
6.100000E+01
6.200000E+01
6.300000E+01
6.400000E+01
6.500000E+01
6.600000E+01
6.700000E+01
6.800000E+01
6.900000E+01
7.000000E+01
7.100000E+01
7.200000E+01
7.300000E+01
7.400000E+01
7.500000E+01
7.600000E+01
7.700000E+01
7.800000E+01
7.900000E+01
8.000000E+01
8.100000E+01
8.200000E+01
8.300000E+01
8.400000E+01
8.500000E+01
8.600000E+01
8.700000E+01
8.800000E+01
8.900000E+01
9.000000E+01
9.100000E+01
9.200000E+01
9.300000E+01
9.400000E+01
9.500000E+01
9.600000E+01
9.700000E+01
9.800000E+01
9.900000E+01
1.000000E+02
1.010000E+02
1.020000E+02
1.030000E+02
1.040000E+02
1.050000E+02
1.060000E+02
1.070000E+02
1.080000E+02
1.090000E+02
1.100000E+02
1.110000E+02
1.120000E+02
1.130000E+02
1.140000E+02
1.150000E+02
1.160000E+02
1.170000E+02
1.180000E+02
1.190000E+02
1.200000E+02
1.210000E+02
1.220000E+02
1.230000E+02
1.240000E+02
1.250000E+02
1.260000E+02
1.270000E+02
1.280000E+02
1.290000E+02
1.300000E+02
1.310000E+02
1.320000E+02
1.330000E+02
1.340000E+02
1.350000E+02
1.360000E+02
1.370000E+02
1.380000E+02
1.390000E+02
1.400000E+02
1.410000E+02
1.420000E+02
1.430000E+02
1.440000E+02
1.450000E+02
1.460000E+02
1.470000E+02
1.480000E+02
1.490000E+02
1.500000E+02
1.510000E+02
1.520000E+02
1.530000E+02
1.540000E+02
1.550000E+02
1.560000E+02
1.570000E+02
1.580000E+02
1.590000E+02
1.600000E+02
1.610000E+02
1.620000E+02
1.630000E+02
1.640000E+02
1.650000E+02
1.660000E+02
1.670000E+02
1.680000E+02
1.690000E+02
1.700000E+02
1.710000E+02
1.720000E+02
1.730000E+02
1.740000E+02
1.750000E+02
1.760000E+02
1.770000E+02
1.780000E+02
1.790000E+02
1.800000E+02
1.810000E+02
1.820000E+02
1.830000E+02
1.840000E+02
1.850000E+02
1.860000E+02
1.870000E+02
1.880000E+02
1.890000E+02
1.900000E+02
1.910000E+02
1.920000E+02
1.930000E+02
1.940000E+02
1.950000E+02
1.960000E+02
1.970000E+02
1.980000E+02
1.990000E+02
2.000000E+02
0.000000E+00
1.000000E+00
2.000000E+00
3.000000E+00
4.000000E+00
5.000000E+00
6.000000E+00
7.000000E+00
8.000000E+00
9.000000E+00
1.000000E+01
1.100000E+01
1.200000E+01
1.300000E+01
1.400000E+01
1.500000E+01
1.600000E+01
1.700000E+01
1.800000E+01
1.900000E+01
2.000000E+01
2.100000E+01
2.200000E+01
2.300000E+01
2.400000E+01
2.500000E+01
2.600000E+01
2.700000E+01
2.800000E+01
2.900000E+01
3.000000E+01
3.100000E+01
3.200000E+01
3.300000E+01
3.400000E+01
3.500000E+01
3.600000E+01
3.700000E+01
3.800000E+01
3.900000E+01
4.000000E+01
4.100000E+01
4.200000E+01
4.300000E+01
4.400000E+01
4.500000E+01
4.600000E+01
4.700000E+01
4.800000E+01
4.900000E+01
5.000000E+01
5.100000E+01
5.200000E+01
5.300000E+01
5.400000E+01
5.500000E+01
5.600000E+01
5.700000E+01
5.800000E+01
5.900000E+01
6.000000E+01
6.100000E+01
6.200000E+01
6.300000E+01
6.400000E+01
6.500000E+01
6.600000E+01
6.700000E+01
6.800000E+01
6.900000E+01
7.000000E+01
7.100000E+01
7.200000E+01
7.300000E+01
7.400000E+01
7.500000E+01
7.600000E+01
7.700000E+01
7.800000E+01
7.900000E+01
8.000000E+01
8.100000E+01
8.200000E+01
8.300000E+01
8.400000E+01
8.500000E+01
8.600000E+01
8.700000E+01
8.800000E+01
8.900000E+01
9.000000E+01
9.100000E+01
9.200000E+01
9.300000E+01
9.400000E+01
9.500000E+01
9.600000E+01
9.700000E+01
9.800000E+01
9.900000E+01
1.000000E+02
1.010000E+02
1.020000E+02
1.030000E+02
1.040000E+02
1.050000E+02
1.060000E+02
1.070000E+02
1.080000E+02
1.090000E+02
1.100000E+02
1.110000E+02
1.120000E+02
1.130000E+02
1.140000E+02
1.150000E+02
1.160000E+02
1.170000E+02
1.180000E+02
1.190000E+02
1.200000E+02
1.210000E+02
1.220000E+02
1.230000E+02
1.240000E+02
1.250000E+02
1.260000E+02
1.270000E+02
1.280000E+02
1.290000E+02
1.300000E+02
1.310000E+02
1.320000E+02
1.330000E+02
1.340000E+02
1.350000E+02
1.360000E+02
1.370000E+02
1.380000E+02
1.390000E+02
1.400000E+02
1.410000E+02
1.420000E+02
1.430000E+02
1.440000E+02
1.450000E+02
1.460000E+02
1.470000E+02
1.480000E+02
1.490000E+02
1.500000E+02
1.510000E+02
1.520000E+02
1.530000E+02
1.540000E+02
1.550000E+02
1.560000E+02
1.570000E+02
1.580000E+02
1.590000E+02
1.600000E+02
1.610000E+02
1.620000E+02
1.630000E+02
1.640000E+02
1.650000E+02
1.660000E+02
1.670000E+02
1.680000E+02
1.690000E+02
1.700000E+02
1.710000E+02
1.720000E+02
1.730000E+02
1.740000E+02
1.750000E+02
1.760000E+02
1.770000E+02
1.780000E+02
1.790000E+02
1.800000E+02
1.810000E+02
1.820000E+02
1.830000E+02
1.840000E+02
1.850000E+02
1.860000E+02
1.870000E+02
1.880000E+02
1.890000E+02
1.900000E+02
1.910000E+02
1.920000E+02
1.930000E+02
1.940000E+02
1.950000E+02
1.960000E+02
1.970000E+02
1.980000E+02
1.990000E+02
2.000000E+02
0.000000E+00
1.000000E+00
2.000000E+00
3.000000E+00
4.000000E+00
5.000000E+00
6.000000E+00
7.000000E+00
8.000000E+00
9.000000E+00
1.000000E+01
1.100000E+01
1.200000E+01
1.300000E+01
1.400000E+01
1.500000E+01
1.600000E+01
1.700000E+01
1.800000E+01
1.900000E+01
2.000000E+01
2.100000E+01
2.200000E+01
2.300000E+01
2.400000E+01
2.500000E+01
2.600000E+01
2.700000E+01
2.800000E+01
2.900000E+01
3.000000E+01
3.100000E+01
3.200000E+01
3.300000E+01
3.400000E+01
3.500000E+01
3.600000E+01
3.700000E+01
3.800000E+01
3.900000E+01
4.000000E+01
4.100000E+01
4.200000E+01
4.300000E+01
4.400000E+01
4.500000E+01
4.600000E+01
4.700000E+01
4.800000E+01
4.900000E+01
5.000000E+01
5.100000E+01
5.200000E+01
5.300000E+01
5.400000E+01
5.500000E+01
5.600000E+01
5.700000E+01
5.800000E+01
5.900000E+01
6.000000E+01
6.100000E+01
6.200000E+01
6.300000E+01
6.400000E+01
6.500000E+01
6.600000E+01
6.700000E+01
6.800000E+01
6.900000E+01
7.000000E+01
7.100000E+01
7.200000E+01
7.300000E+01
7.400000E+01
7.500000E+01
7.600000E+01
7.700000E+01
7.800000E+01
7.900000E+01
8.000000E+01
8.100000E+01
8.200000E+01
8.300000E+01
8.400000E+01
8.500000E+01
8.600000E+01
8.700000E+01
8.800000E+01
8.900000E+01
9.000000E+01
9.100000E+01
9.200000E+01
9.300000E+01
9.400000E+01
9.500000E+01
9.600000E+01
9.700000E+01
9.800000E+01
9.900000E+01
1.000000E+02
1.010000E+02
1.020000E+02
1.030000E+02
1.040000E+02
1.050000E+02
1.060000E+02
1.070000E+02
1.080000E+02
1.090000E+02
1.100000E+02
1.110000E+02
1.120000E+02
1.130000E+02
1.140000E+02
1.150000E+02
1.160000E+02
1.170000E+02
1.180000E+02
1.190000E+02
1.200000E+02
1.210000E+02
1.220000E+02
1.230000E+02
1.240000E+02
1.250000E+02
1.260000E+02
1.270000E+02
1.280000E+02
1.290000E+02
1.300000E+02
1.310000E+02
1.320000E+02
1.330000E+02
1.340000E+02
1.350000E+02
1.360000E+02
1.370000E+02
1.380000E+02
1.390000E+02
1.400000E+02
1.410000E+02
1.420000E+02
1.430000E+02
1.440000E+02
1.450000E+02
1.460000E+02
1.470000E+02
1.480000E+02
1.490000E+02
1.500000E+02
1.510000E+02
1.520000E+02
1.530000E+02
1.540000E+02
1.550000E+02
1.560000E+02
1.570000E+02
1.580000E+02
1.590000E+02
1.600000E+02
1.610000E+02
1.620000E+02
1.630000E+02
1.640000E+02
1.650000E+02
1.660000E+02
1.670000E+02
1.680000E+02
1.690000E+02
1.700000E+02
1.710000E+02
1.720000E+02
1.730000E+02
1.740000E+02
1.750000E+02
1.760000E+02
1.770000E+02
1.780000E+02
1.790000E+02
1.800000E+02
1.810000E+02
1.820000E+02
1.830000E+02
1.840000E+02
1.850000E+02
1.860000E+02
1.870000E+02
1.880000E+02
1.890000E+02
1.900000E+02
1.910000E+02
1.920000E+02
1.930000E+02
1.940000E+02
1.950000E+02
1.960000E+02
1.970000E+02
1.980000E+02
1.990000E+02
2.000000E+02
0.000000E+00
1.000000E+00
2.000000E+00
3.000000E+00
4.000000E+00
5.000000E+00
6.000000E+00
7.000000E+00
8.000000E+00
9.000000E+00
1.000000E+01
1.100000E+01
1.200000E+01
1.300000E+01
1.400000E+01
1.500000E+01
1.600000E+01
1.700000E+01
1.800000E+01
1.900000E+01
2.000000E+01
2.100000E+01
2.200000E+01
2.300000E+01
2.400000E+01
2.500000E+01
2.600000E+01
2.700000E+01
2.800000E+01
2.900000E+01
3.000000E+01
3.100000E+01
3.200000E+01
3.300000E+01
3.400000E+01
3.500000E+01
3.600000E+01
3.700000E+01
3.800000E+01
3.900000E+01
4.000000E+01
4.100000E+01
4.200000E+01
4.300000E+01
4.400000E+01
4.500000E+01
4.600000E+01
4.700000E+01
4.800000E+01
4.900000E+01
5.000000E+01
5.100000E+01
5.200000E+01
5.300000E+01
5.400000E+01
5.500000E+01
5.600000E+01
5.700000E+01
5.800000E+01
5.900000E+01
6.000000E+01
6.100000E+01
6.200000E+01
6.300000E+01
6.400000E+01
6.500000E+01
6.600000E+01
6.700000E+01
6.800000E+01
6.900000E+01
7.000000E+01
7.100000E+01
7.200000E+01
7.300000E+01
7.400000E+01
7.500000E+01
7.600000E+01
7.700000E+01
7.800000E+01
7.900000E+01
8.000000E+01
8.100000E+01
8.200000E+01
8.300000E+01
8.400000E+01
8.500000E+01
8.600000E+01
8.700000E+01
8.800000E+01
8.900000E+01
9.000000E+01
9.100000E+01
9.200000E+01
9.300000E+01
9.400000E+01
9.500000E+01
9.600000E+01
9.700000E+01
9.800000E+01
9.900000E+01
1.000000E+02
1.010000E+02
1.020000E+02
1.030000E+02
1.040000E+02
1.050000E+02
1.060000E+02
1.070000E+02
1.080000E+02
1.090000E+02
1.100000E+02
1.110000E+02
1.120000E+02
1.130000E+02
1.140000E+02
1.150000E+02
1.160000E+02
1.170000E+02
1.180000E+02
1.190000E+02
1.200000E+02
1.210000E+02
1.220000E+02
1.230000E+02
1.240000E+02
1.250000E+02
1.260000E+02
1.270000E+02
1.280000E+02
1.290000E+02
1.300000E+02
1.310000E+02
1.320000E+02
1.330000E+02
1.340000E+02
1.350000E+02
1.360000E+02
1.370000E+02
1.380000E+02
1.390000E+02
1.400000E+02
1.410000E+02
1.420000E+02
1.430000E+02
1.440000E+02
1.450000E+02
1.460000E+02
1.470000E+02
1.480000E+02
1.490000E+02
1.500000E+02
1.510000E+02
1.520000E+02
1.530000E+02
1.540000E+02
1.550000E+02
1.560000E+02
1.570000E+02
1.580000E+02
1.590000E+02
1.600000E+02
1.610000E+02
1.620000E+02
1.630000E+02
1.640000E+02
1.650000E+02
1.660000E+02
1.670000E+02
1.680000E+02
1.690000E+02
1.700000E+02
1.710000E+02
1.720000E+02
1.730000E+02
1.740000E+02
1.750000E+02
1.760000E+02
1.770000E+02
1.780000E+02
1.790000E+02
1.800000E+02
1.810000E+02
1.820000E+02
1.830000E+02
1.840000E+02
1.850000E+02
1.860000E+02
1.870000E+02
1.880000E+02
1.890000E+02
1.900000E+02
1.910000E+02
1.920000E+02
1.930000E+02
1.940000E+02
1.950000E+02
1.960000E+02
1.970000E+02
1.980000E+02
1.990000E+02
2.000000E+02
0.000000E+00
1.000000E+00
2.000000E+00
3.000000E+00
4.000000E+00
5.000000E+00
6.000000E+00
7.000000E+00
8.000000E+00
9.000000E+00
1.000000E+01
1.100000E+01
1.200000E+01
1.300000E+01
1.400000E+01
1.500000E+01
1.600000E+01
1.700000E+01
1.800000E+01
1.900000E+01
2.000000E+01
2.100000E+01
2.200000E+01
2.300000E+01
2.400000E+01
2.500000E+01
2.600000E+01
2.700000E+01
2.800000E+01
2.900000E+01
3.000000E+01
3.100000E+01
3.200000E+01
3.300000E+01
3.400000E+01
3.500000E+01
3.600000E+01
3.700000E+01
3.800000E+01
3.900000E+01
4.000000E+01
4.100000E+01
4.200000E+01
4.300000E+01
4.400000E+01
4.500000E+01
4.600000E+01
4.700000E+01
4.800000E+01
4.900000E+01
5.000000E+01
5.100000E+01
5.200000E+01
5.300000E+01
5.400000E+01
5.500000E+01
5.600000E+01
5.700000E+01
5.800000E+01
5.900000E+01
6.000000E+01
6.100000E+01
6.200000E+01
6.300000E+01
6.400000E+01
6.500000E+01
6.600000E+01
6.700000E+01
6.800000E+01
6.900000E+01
7.000000E+01
7.100000E+01
7.200000E+01
7.300000E+01
7.400000E+01
7.500000E+01
7.600000E+01
7.700000E+01
7.800000E+01
7.900000E+01
8.000000E+01
8.100000E+01
8.200000E+01
8.300000E+01
8.400000E+01
8.500000E+01
8.600000E+01
8.700000E+01
8.800000E+01
8.900000E+01
9.000000E+01
9.100000E+01
9.200000E+01
9.300000E+01
9.400000E+01
9.500000E+01
9.600000E+01
9.700000E+01
9.800000E+01
9.900000E+01
1.000000E+02
1.010000E+02
1.020000E+02
1.030000E+02
1.040000E+02
1.050000E+02
1.060000E+02
1.070000E+02
1.080000E+02
1.090000E+02
1.100000E+02
1.110000E+02
1.120000E+02
1.130000E+02
1.140000E+02
1.150000E+02
1.160000E+02
1.170000E+02
1.180000E+02
1.190000E+02
1.200000E+02
1.210000E+02
1.220000E+02
1.230000E+02
1.240000E+02
1.250000E+02
1.260000E+02
1.270000E+02
1.280000E+02
1.290000E+02
1.300000E+02
1.310000E+02
1.320000E+02
1.330000E+02
1.340000E+02
1.350000E+02
1.360000E+02
1.370000E+02
1.380000E+02
1.390000E+02
1.400000E+02
1.410000E+02
1.420000E+02
1.430000E+02
1.440000E+02
1.450000E+02
1.460000E+02
1.470000E+02
1.480000E+02
1.490000E+02
1.500000E+02
1.510000E+02
1.520000E+02
1.530000E+02
1.540000E+02
1.550000E+02
1.560000E+02
1.570000E+02
1.580000E+02
1.590000E+02
1.600000E+02
1.610000E+02
1.620000E+02
1.630000E+02
1.640000E+02
1.650000E+02
1.660000E+02
1.670000E+02
1.680000E+02
1.690000E+02
1.700000E+02
1.710000E+02
1.720000E+02
1.730000E+02
1.740000E+02
1.750000E+02
1.760000E+02
1.770000E+02
1.780000E+02
1.790000E+02
1.800000E+02
1.810000E+02
1.820000E+02
1.830000E+02
1.840000E+02
1.850000E+02
1.860000E+02
1.870000E+02
1.880000E+02
1.890000E+02
1.900000E+02
1.910000E+02
1.920000E+02
1.930000E+02
1.940000E+02
1.950000E+02
1.960000E+02
1.970000E+02
1.980000E+02
1.990000E+02
2.000000E+02
0.000000E+00
1.000000E+00
2.000000E+00
3.000000E+00
4.000000E+00
5.000000E+00
6.000000E+00
7.000000E+00
8.000000E+00
9.000000E+00
1.000000E+01
1.100000E+01
1.200000E+01
1.300000E+01
1.400000E+01
1.500000E+01
1.600000E+01
1.700000E+01
1.800000E+01
1.900000E+01
2.000000E+01
2.100000E+01
2.200000E+01
2.300000E+01
2.400000E+01
2.500000E+01
2.600000E+01
2.700000E+01
2.800000E+01
2.900000E+01
3.000000E+01
3.100000E+01
3.200000E+01
3.300000E+01
3.400000E+01
3.500000E+01
3.600000E+01
3.700000E+01
3.800000E+01
3.900000E+01
4.000000E+01
4.100000E+01
4.200000E+01
4.300000E+01
4.400000E+01
4.500000E+01
4.600000E+01
4.700000E+01
4.800000E+01
4.900000E+01
5.000000E+01
5.100000E+01
5.200000E+01
5.300000E+01
5.400000E+01
5.500000E+01
5.600000E+01
5.700000E+01
5.800000E+01
5.900000E+01
6.000000E+01
6.100000E+01
6.200000E+01
6.300000E+01
6.400000E+01
6.500000E+01
6.600000E+01
6.700000E+01
6.800000E+01
6.900000E+01
7.000000E+01
7.100000E+01
7.200000E+01
7.300000E+01
7.400000E+01
7.500000E+01
7.600000E+01
7.700000E+01
7.800000E+01
7.900000E+01
8.000000E+01
8.100000E+01
8.200000E+01
8.300000E+01
8.400000E+01
8.500000E+01
8.600000E+01
8.700000E+01
8.800000E+01
8.900000E+01
9.000000E+01
9.100000E+01
9.200000E+01
9.300000E+01
9.400000E+01
9.500000E+01
9.600000E+01
9.700000E+01
9.800000E+01
9.900000E+01
1.000000E+02
1.010000E+02
1.020000E+02
1.030000E+02
1.040000E+02
1.050000E+02
1.060000E+02
1.070000E+02
1.080000E+02
1.090000E+02
1.100000E+02
1.110000E+02
1.120000E+02
1.130000E+02
1.140000E+02
1.150000E+02
1.160000E+02
1.170000E+02
1.180000E+02
1.190000E+02
1.200000E+02
1.210000E+02
1.220000E+02
1.230000E+02
1.240000E+02
1.250000E+02
1.260000E+02
1.270000E+02
1.280000E+02
1.290000E+02
1.300000E+02
1.310000E+02
1.320000E+02
1.330000E+02
1.340000E+02
1.350000E+02
1.360000E+02
1.370000E+02
1.380000E+02
1.390000E+02
1.400000E+02
1.410000E+02
1.420000E+02
1.430000E+02
1.440000E+02
1.450000E+02
1.460000E+02
1.470000E+02
1.480000E+02
1.490000E+02
1.500000E+02
1.510000E+02
1.520000E+02
1.530000E+02
1.540000E+02
1.550000E+02
1.560000E+02
1.570000E+02
1.580000E+02
1.590000E+02
1.600000E+02
1.610000E+02
1.620000E+02
1.630000E+02
1.640000E+02
1.650000E+02
1.660000E+02
1.670000E+02
1.680000E+02
1.690000E+02
1.700000E+02
1.710000E+02
1.720000E+02
1.730000E+02
1.740000E+02
1.750000E+02
1.760000E+02
1.770000E+02
1.780000E+02
1.790000E+02
1.800000E+02
1.810000E+02
1.820000E+02
1.830000E+02
1.840000E+02
1.850000E+02
1.860000E+02
1.870000E+02
1.880000E+02
1.890000E+02
1.900000E+02
1.910000E+02
1.920000E+02
1.930000E+02
1.940000E+02
1.950000E+02
1.960000E+02
1.970000E+02
1.980000E+02
1.990000E+02
2.000000E+02
0.000000E+00
1.000000E+00
2.000000E+00
3.000000E+00
4.000000E+00
5.000000E+00
6.000000E+00
7.000000E+00
8.000000E+00
9.000000E+00
1.000000E+01
1.100000E+01
1.200000E+01
1.300000E+01
1.400000E+01
1.500000E+01
1.600000E+01
1.700000E+01
1.800000E+01
1.900000E+01
2.000000E+01
2.100000E+01
2.200000E+01
2.300000E+01
2.400000E+01
2.500000E+01
2.600000E+01
2.700000E+01
2.800000E+01
2.900000E+01
3.000000E+01
3.100000E+01
3.200000E+01
3.300000E+01
3.400000E+01
3.500000E+01
3.600000E+01
3.700000E+01
3.800000E+01
3.900000E+01
4.000000E+01
4.100000E+01
4.200000E+01
4.300000E+01
4.400000E+01
4.500000E+01
4.600000E+01
4.700000E+01
4.800000E+01
4.900000E+01
5.000000E+01
5.100000E+01
5.200000E+01
5.300000E+01
5.400000E+01
5.500000E+01
5.600000E+01
5.700000E+01
5.800000E+01
5.900000E+01
6.000000E+01
6.100000E+01
6.200000E+01
6.300000E+01
6.400000E+01
6.500000E+01
6.600000E+01
6.700000E+01
6.800000E+01
6.900000E+01
7.000000E+01
7.100000E+01
7.200000E+01
7.300000E+01
7.400000E+01
7.500000E+01
7.600000E+01
7.700000E+01
7.800000E+01
7.900000E+01
8.000000E+01
8.100000E+01
8.200000E+01
8.300000E+01
8.400000E+01
8.500000E+01
8.600000E+01
8.700000E+01
8.800000E+01
8.900000E+01
9.000000E+01
9.100000E+01
9.200000E+01
9.300000E+01
9.400000E+01
9.500000E+01
9.600000E+01
9.700000E+01
9.800000E+01
9.900000E+01
1.000000E+02
1.010000E+02
1.020000E+02
1.030000E+02
1.040000E+02
1.050000E+02
1.060000E+02
1.070000E+02
1.080000E+02
1.090000E+02
1.100000E+02
1.110000E+02
1.120000E+02
1.130000E+02
1.140000E+02
1.150000E+02
1.160000E+02
1.170000E+02
1.180000E+02
1.190000E+02
1.200000E+02
1.210000E+02
1.220000E+02
1.230000E+02
1.240000E+02
1.250000E+02
1.260000E+02
1.270000E+02
1.280000E+02
1.290000E+02
1.300000E+02
1.310000E+02
1.320000E+02
1.330000E+02
1.340000E+02
1.350000E+02
1.360000E+02
1.370000E+02
1.380000E+02
1.390000E+02
1.400000E+02
1.410000E+02
1.420000E+02
1.430000E+02
1.440000E+02
1.450000E+02
1.460000E+02
1.470000E+02
1.480000E+02
1.490000E+02
1.500000E+02
1.510000E+02
1.520000E+02
1.530000E+02
1.540000E+02
1.550000E+02
1.560000E+02
1.570000E+02
1.580000E+02
1.590000E+02
1.600000E+02
1.610000E+02
1.620000E+02
1.630000E+02
1.640000E+02
1.650000E+02
1.660000E+02
1.670000E+02
1.680000E+02
1.690000E+02
1.700000E+02
1.710000E+02
1.720000E+02
1.730000E+02
1.740000E+02
1.750000E+02
1.760000E+02
1.770000E+02
1.780000E+02
1.790000E+02
1.800000E+02
1.810000E+02
1.820000E+02
1.830000E+02
1.840000E+02
1.850000E+02
1.860000E+02
1.870000E+02
1.880000E+02
1.890000E+02
1.900000E+02
1.910000E+02
1.920000E+02
1.930000E+02
1.940000E+02
1.950000E+02
1.960000E+02
1.970000E+02
1.980000E+02
1.990000E+02
2.000000E+02
0.000000E+00
1.000000E+00
2.000000E+00
3.000000E+00
4.000000E+00
5.000000E+00
6.000000E+00
7.000000E+00
8.000000E+00
9.000000E+00
1.000000E+01
1.100000E+01
1.200000E+01
1.300000E+01
1.400000E+01
1.500000E+01
1.600000E+01
1.700000E+01
1.800000E+01
1.900000E+01
2.000000E+01
2.100000E+01
2.200000E+01
2.300000E+01
2.400000E+01
2.500000E+01
2.600000E+01
2.700000E+01
2.800000E+01
2.900000E+01
3.000000E+01
3.100000E+01
3.200000E+01
3.300000E+01
3.400000E+01
3.500000E+01
3.600000E+01
3.700000E+01
3.800000E+01
3.900000E+01
4.000000E+01
4.100000E+01
4.200000E+01
4.300000E+01
4.400000E+01
4.500000E+01
4.600000E+01
4.700000E+01
4.800000E+01
4.900000E+01
5.000000E+01
5.100000E+01
5.200000E+01
5.300000E+01
5.400000E+01
5.500000E+01
5.600000E+01
5.700000E+01
5.800000E+01
5.900000E+01
6.000000E+01
6.100000E+01
6.200000E+01
6.300000E+01
6.400000E+01
6.500000E+01
6.600000E+01
6.700000E+01
6.800000E+01
6.900000E+01
7.000000E+01
7.100000E+01
7.200000E+01
7.300000E+01
7.400000E+01
7.500000E+01
7.600000E+01
7.700000E+01
7.800000E+01
7.900000E+01
8.000000E+01
8.100000E+01
8.200000E+01
8.300000E+01
8.400000E+01
8.500000E+01
8.600000E+01
8.700000E+01
8.800000E+01
8.900000E+01
9.000000E+01
9.100000E+01
9.200000E+01
9.300000E+01
9.400000E+01
9.500000E+01
9.600000E+01
9.700000E+01
9.800000E+01
9.900000E+01
1.000000E+02
1.010000E+02
1.020000E+02
1.030000E+02
1.040000E+02
1.050000E+02
1.060000E+02
1.070000E+02
1.080000E+02
1.090000E+02
1.100000E+02
1.110000E+02
1.120000E+02
1.130000E+02
1.140000E+02
1.150000E+02
1.160000E+02
1.170000E+02
1.180000E+02
1.190000E+02
1.200000E+02
1.210000E+02
1.220000E+02
1.230000E+02
1.240000E+02
1.250000E+02
1.260000E+02
1.270000E+02
1.280000E+02
1.290000E+02
1.300000E+02
1.310000E+02
1.320000E+02
1.330000E+02
1.340000E+02
1.350000E+02
1.360000E+02
1.370000E+02
1.380000E+02
1.390000E+02
1.400000E+02
1.410000E+02
1.420000E+02
1.430000E+02
1.440000E+02
1.450000E+02
1.460000E+02
1.470000E+02
1.480000E+02
1.490000E+02
1.500000E+02
1.510000E+02
1.520000E+02
1.530000E+02
1.540000E+02
1.550000E+02
1.560000E+02
1.570000E+02
1.580000E+02
1.590000E+02
1.600000E+02
1.610000E+02
1.620000E+02
1.630000E+02
1.640000E+02
1.650000E+02
1.660000E+02
1.670000E+02
1.680000E+02
1.690000E+02
1.700000E+02
1.710000E+02
1.720000E+02
1.730000E+02
1.740000E+02
1.750000E+02
1.760000E+02
1.770000E+02
1.780000E+02
1.790000E+02
1.800000E+02
1.810000E+02
1.820000E+02
1.830000E+02
1.840000E+02
1.850000E+02
1.860000E+02
1.870000E+02
1.880000E+02
1.890000E+02
1.900000E+02
1.910000E+02
1.920000E+02
1.930000E+02
1.940000E+02
1.950000E+02
1.960000E+02
1.970000E+02
1.980000E+02
1.990000E+02
2.000000E+02
0.000000E+00
1.000000E+00
2.000000E+00
3.000000E+00
4.000000E+00
5.000000E+00
6.000000E+00
7.000000E+00
8.000000E+00
9.000000E+00
1.000000E+01
1.100000E+01
1.200000E+01
1.300000E+01
1.400000E+01
1.500000E+01
1.600000E+01
1.700000E+01
1.800000E+01
1.900000E+01
2.000000E+01
2.100000E+01
2.200000E+01
2.300000E+01
2.400000E+01
2.500000E+01
2.600000E+01
2.700000E+01
2.800000E+01
2.900000E+01
3.000000E+01
3.100000E+01
3.200000E+01
3.300000E+01
3.400000E+01
3.500000E+01
3.600000E+01
3.700000E+01
3.800000E+01
3.900000E+01
4.000000E+01
4.100000E+01
4.200000E+01
4.300000E+01
4.400000E+01
4.500000E+01
4.600000E+01
4.700000E+01
4.800000E+01
4.900000E+01
5.000000E+01
5.100000E+01
5.200000E+01
5.300000E+01
5.400000E+01
5.500000E+01
5.600000E+01
5.700000E+01
5.800000E+01
5.900000E+01
6.000000E+01
6.100000E+01
6.200000E+01
6.300000E+01
6.400000E+01
6.500000E+01
6.600000E+01
6.700000E+01
6.800000E+01
6.900000E+01
7.000000E+01
7.100000E+01
7.200000E+01
7.300000E+01
7.400000E+01
7.500000E+01
7.600000E+01
7.700000E+01
7.800000E+01
7.900000E+01
8.000000E+01
8.100000E+01
8.200000E+01
8.300000E+01
8.400000E+01
8.500000E+01
8.600000E+01
8.700000E+01
8.800000E+01
8.900000E+01
9.000000E+01
9.100000E+01
9.200000E+01
9.300000E+01
9.400000E+01
9.500000E+01
9.600000E+01
9.700000E+01
9.800000E+01
9.900000E+01
1.000000E+02
1.010000E+02
1.020000E+02
1.030000E+02
1.040000E+02
1.050000E+02
1.060000E+02
1.070000E+02
1.080000E+02
1.090000E+02
1.100000E+02
1.110000E+02
1.120000E+02
1.130000E+02
1.140000E+02
1.150000E+02
1.160000E+02
1.170000E+02
1.180000E+02
1.190000E+02
1.200000E+02
1.210000E+02
1.220000E+02
1.230000E+02
1.240000E+02
1.250000E+02
1.260000E+02
1.270000E+02
1.280000E+02
1.290000E+02
1.300000E+02
1.310000E+02
1.320000E+02
1.330000E+02
1.340000E+02
1.350000E+02
1.360000E+02
1.370000E+02
1.380000E+02
1.390000E+02
1.400000E+02
1.410000E+02
1.420000E+02
1.430000E+02
1.440000E+02
1.450000E+02
1.460000E+02
1.470000E+02
1.480000E+02
1.490000E+02
1.500000E+02
1.510000E+02
1.520000E+02
1.530000E+02
1.540000E+02
1.550000E+02
1.560000E+02
1.570000E+02
1.580000E+02
1.590000E+02
1.600000E+02
1.610000E+02
1.620000E+02
1.630000E+02
1.640000E+02
1.650000E+02
1.660000E+02
1.670000E+02
1.680000E+02
1.690000E+02
1.700000E+02
1.710000E+02
1.720000E+02
1.730000E+02
1.740000E+02
1.750000E+02
1.760000E+02
1.770000E+02
1.780000E+02
1.790000E+02
1.800000E+02
1.810000E+02
1.820000E+02
1.830000E+02
1.840000E+02
1.850000E+02
1.860000E+02
1.870000E+02
1.880000E+02
1.890000E+02
1.900000E+02
1.910000E+02
1.920000E+02
[truncated: 164,724 more chars]
