# Supplementary material for: Visualization of porosity and pore size gradients in electrospun scaffolds using laser metrology
Source: PLoS One. 2023 Mar 9;18(3):e0282903. doi: 10.1371/journal.pone.0282903 (PMC9997878; doi:10.1371/journal.pone.0282903)
Supplement: S1 Data — (GZ) [file pone.0282903.s002.gz › data/Thickness&Porosity/164.DensifiedThickness.txt]

THETA
0.000000E+00
0.000000E+00
0.000000E+00
0.000000E+00
0.000000E+00
0.000000E+00
0.000000E+00
0.000000E+00
0.000000E+00
0.000000E+00
0.000000E+00
0.000000E+00
0.000000E+00
0.000000E+00
0.000000E+00
0.000000E+00
0.000000E+00
0.000000E+00
0.000000E+00
0.000000E+00
0.000000E+00
0.000000E+00
0.000000E+00
0.000000E+00
0.000000E+00
0.000000E+00
0.000000E+00
0.000000E+00
0.000000E+00
0.000000E+00
0.000000E+00
0.000000E+00
0.000000E+00
0.000000E+00
0.000000E+00
0.000000E+00
0.000000E+00
0.000000E+00
0.000000E+00
0.000000E+00
0.000000E+00
0.000000E+00
0.000000E+00
0.000000E+00
0.000000E+00
0.000000E+00
0.000000E+00
0.000000E+00
0.000000E+00
0.000000E+00
0.000000E+00
0.000000E+00
0.000000E+00
0.000000E+00
0.000000E+00
0.000000E+00
0.000000E+00
0.000000E+00
0.000000E+00
0.000000E+00
0.000000E+00
0.000000E+00
0.000000E+00
0.000000E+00
0.000000E+00
0.000000E+00
0.000000E+00
0.000000E+00
0.000000E+00
0.000000E+00
0.000000E+00
0.000000E+00
0.000000E+00
0.000000E+00
0.000000E+00
0.000000E+00
0.000000E+00
0.000000E+00
0.000000E+00
0.000000E+00
0.000000E+00
0.000000E+00
0.000000E+00
0.000000E+00
0.000000E+00
0.000000E+00
0.000000E+00
0.000000E+00
0.000000E+00
0.000000E+00
0.000000E+00
0.000000E+00
0.000000E+00
0.000000E+00
0.000000E+00
0.000000E+00
0.000000E+00
0.000000E+00
0.000000E+00
0.000000E+00
0.000000E+00
0.000000E+00
0.000000E+00
0.000000E+00
0.000000E+00
0.000000E+00
0.000000E+00
0.000000E+00
0.000000E+00
0.000000E+00
0.000000E+00
0.000000E+00
0.000000E+00
0.000000E+00
0.000000E+00
0.000000E+00
0.000000E+00
0.000000E+00
0.000000E+00
0.000000E+00
0.000000E+00
0.000000E+00
0.000000E+00
0.000000E+00
0.000000E+00
0.000000E+00
0.000000E+00
0.000000E+00
0.000000E+00
0.000000E+00
0.000000E+00
0.000000E+00
0.000000E+00
0.000000E+00
0.000000E+00
0.000000E+00
0.000000E+00
0.000000E+00
0.000000E+00
0.000000E+00
0.000000E+00
0.000000E+00
0.000000E+00
0.000000E+00
0.000000E+00
0.000000E+00
0.000000E+00
0.000000E+00
0.000000E+00
0.000000E+00
0.000000E+00
0.000000E+00
0.000000E+00
0.000000E+00
0.000000E+00
0.000000E+00
0.000000E+00
0.000000E+00
0.000000E+00
0.000000E+00
0.000000E+00
0.000000E+00
0.000000E+00
0.000000E+00
0.000000E+00
0.000000E+00
0.000000E+00
0.000000E+00
0.000000E+00
0.000000E+00
0.000000E+00
0.000000E+00
0.000000E+00
0.000000E+00
0.000000E+00
0.000000E+00
0.000000E+00
0.000000E+00
0.000000E+00
0.000000E+00
0.000000E+00
0.000000E+00
0.000000E+00
0.000000E+00
0.000000E+00
0.000000E+00
0.000000E+00
0.000000E+00
0.000000E+00
0.000000E+00
0.000000E+00
0.000000E+00
0.000000E+00
0.000000E+00
0.000000E+00
0.000000E+00
0.000000E+00
0.000000E+00
0.000000E+00
0.000000E+00
0.000000E+00
5.000000E+00
5.000000E+00
5.000000E+00
5.000000E+00
5.000000E+00
5.000000E+00
5.000000E+00
5.000000E+00
5.000000E+00
5.000000E+00
5.000000E+00
5.000000E+00
5.000000E+00
5.000000E+00
5.000000E+00
5.000000E+00
5.000000E+00
5.000000E+00
5.000000E+00
5.000000E+00
5.000000E+00
5.000000E+00
5.000000E+00
5.000000E+00
5.000000E+00
5.000000E+00
5.000000E+00
5.000000E+00
5.000000E+00
5.000000E+00
5.000000E+00
5.000000E+00
5.000000E+00
5.000000E+00
5.000000E+00
5.000000E+00
5.000000E+00
5.000000E+00
5.000000E+00
5.000000E+00
5.000000E+00
5.000000E+00
5.000000E+00
5.000000E+00
5.000000E+00
5.000000E+00
5.000000E+00
5.000000E+00
5.000000E+00
5.000000E+00
5.000000E+00
5.000000E+00
5.000000E+00
5.000000E+00
5.000000E+00
5.000000E+00
5.000000E+00
5.000000E+00
5.000000E+00
5.000000E+00
5.000000E+00
5.000000E+00
5.000000E+00
5.000000E+00
5.000000E+00
5.000000E+00
5.000000E+00
5.000000E+00
5.000000E+00
5.000000E+00
5.000000E+00
5.000000E+00
5.000000E+00
5.000000E+00
5.000000E+00
5.000000E+00
5.000000E+00
5.000000E+00
5.000000E+00
5.000000E+00
5.000000E+00
5.000000E+00
5.000000E+00
5.000000E+00
5.000000E+00
5.000000E+00
5.000000E+00
5.000000E+00
5.000000E+00
5.000000E+00
5.000000E+00
5.000000E+00
5.000000E+00
5.000000E+00
5.000000E+00
5.000000E+00
5.000000E+00
5.000000E+00
5.000000E+00
5.000000E+00
5.000000E+00
5.000000E+00
5.000000E+00
5.000000E+00
5.000000E+00
5.000000E+00
5.000000E+00
5.000000E+00
5.000000E+00
5.000000E+00
5.000000E+00
5.000000E+00
5.000000E+00
5.000000E+00
5.000000E+00
5.000000E+00
5.000000E+00
5.000000E+00
5.000000E+00
5.000000E+00
5.000000E+00
5.000000E+00
5.000000E+00
5.000000E+00
5.000000E+00
5.000000E+00
5.000000E+00
5.000000E+00
5.000000E+00
5.000000E+00
5.000000E+00
5.000000E+00
5.000000E+00
5.000000E+00
5.000000E+00
5.000000E+00
5.000000E+00
5.000000E+00
5.000000E+00
5.000000E+00
5.000000E+00
5.000000E+00
5.000000E+00
5.000000E+00
5.000000E+00
5.000000E+00
5.000000E+00
5.000000E+00
5.000000E+00
5.000000E+00
5.000000E+00
5.000000E+00
5.000000E+00
5.000000E+00
5.000000E+00
5.000000E+00
5.000000E+00
5.000000E+00
5.000000E+00
5.000000E+00
5.000000E+00
5.000000E+00
5.000000E+00
5.000000E+00
5.000000E+00
5.000000E+00
5.000000E+00
5.000000E+00
5.000000E+00
5.000000E+00
5.000000E+00
5.000000E+00
5.000000E+00
5.000000E+00
5.000000E+00
5.000000E+00
5.000000E+00
5.000000E+00
5.000000E+00
5.000000E+00
5.000000E+00
5.000000E+00
5.000000E+00
5.000000E+00
5.000000E+00
5.000000E+00
5.000000E+00
5.000000E+00
5.000000E+00
5.000000E+00
5.000000E+00
5.000000E+00
5.000000E+00
5.000000E+00
5.000000E+00
5.000000E+00
5.000000E+00
5.000000E+00
5.000000E+00
5.000000E+00
5.000000E+00
1.000000E+01
1.000000E+01
1.000000E+01
1.000000E+01
1.000000E+01
1.000000E+01
1.000000E+01
1.000000E+01
1.000000E+01
1.000000E+01
1.000000E+01
1.000000E+01
1.000000E+01
1.000000E+01
1.000000E+01
1.000000E+01
1.000000E+01
1.000000E+01
1.000000E+01
1.000000E+01
1.000000E+01
1.000000E+01
1.000000E+01
1.000000E+01
1.000000E+01
1.000000E+01
1.000000E+01
1.000000E+01
1.000000E+01
1.000000E+01
1.000000E+01
1.000000E+01
1.000000E+01
1.000000E+01
1.000000E+01
1.000000E+01
1.000000E+01
1.000000E+01
1.000000E+01
1.000000E+01
1.000000E+01
1.000000E+01
1.000000E+01
1.000000E+01
1.000000E+01
1.000000E+01
1.000000E+01
1.000000E+01
1.000000E+01
1.000000E+01
1.000000E+01
1.000000E+01
1.000000E+01
1.000000E+01
1.000000E+01
1.000000E+01
1.000000E+01
1.000000E+01
1.000000E+01
1.000000E+01
1.000000E+01
1.000000E+01
1.000000E+01
1.000000E+01
1.000000E+01
1.000000E+01
1.000000E+01
1.000000E+01
1.000000E+01
1.000000E+01
1.000000E+01
1.000000E+01
1.000000E+01
1.000000E+01
1.000000E+01
1.000000E+01
1.000000E+01
1.000000E+01
1.000000E+01
1.000000E+01
1.000000E+01
1.000000E+01
1.000000E+01
1.000000E+01
1.000000E+01
1.000000E+01
1.000000E+01
1.000000E+01
1.000000E+01
1.000000E+01
1.000000E+01
1.000000E+01
1.000000E+01
1.000000E+01
1.000000E+01
1.000000E+01
1.000000E+01
1.000000E+01
1.000000E+01
1.000000E+01
1.000000E+01
1.000000E+01
1.000000E+01
1.000000E+01
1.000000E+01
1.000000E+01
1.000000E+01
1.000000E+01
1.000000E+01
1.000000E+01
1.000000E+01
1.000000E+01
1.000000E+01
1.000000E+01
1.000000E+01
1.000000E+01
1.000000E+01
1.000000E+01
1.000000E+01
1.000000E+01
1.000000E+01
1.000000E+01
1.000000E+01
1.000000E+01
1.000000E+01
1.000000E+01
1.000000E+01
1.000000E+01
1.000000E+01
1.000000E+01
1.000000E+01
1.000000E+01
1.000000E+01
1.000000E+01
1.000000E+01
1.000000E+01
1.000000E+01
1.000000E+01
1.000000E+01
1.000000E+01
1.000000E+01
1.000000E+01
1.000000E+01
1.000000E+01
1.000000E+01
1.000000E+01
1.000000E+01
1.000000E+01
1.000000E+01
1.000000E+01
1.000000E+01
1.000000E+01
1.000000E+01
1.000000E+01
1.000000E+01
1.000000E+01
1.000000E+01
1.000000E+01
1.000000E+01
1.000000E+01
1.000000E+01
1.000000E+01
1.000000E+01
1.000000E+01
1.000000E+01
1.000000E+01
1.000000E+01
1.000000E+01
1.000000E+01
1.000000E+01
1.000000E+01
1.000000E+01
1.000000E+01
1.000000E+01
1.000000E+01
1.000000E+01
1.000000E+01
1.000000E+01
1.000000E+01
1.000000E+01
1.000000E+01
1.000000E+01
1.000000E+01
1.000000E+01
1.000000E+01
1.000000E+01
1.000000E+01
1.000000E+01
1.000000E+01
1.000000E+01
1.000000E+01
1.000000E+01
1.000000E+01
1.000000E+01
1.000000E+01
1.000000E+01
1.000000E+01
1.000000E+01
1.000000E+01
1.000000E+01
1.000000E+01
1.500000E+01
1.500000E+01
1.500000E+01
1.500000E+01
1.500000E+01
1.500000E+01
1.500000E+01
1.500000E+01
1.500000E+01
1.500000E+01
1.500000E+01
1.500000E+01
1.500000E+01
1.500000E+01
1.500000E+01
1.500000E+01
1.500000E+01
1.500000E+01
1.500000E+01
1.500000E+01
1.500000E+01
1.500000E+01
1.500000E+01
1.500000E+01
1.500000E+01
1.500000E+01
1.500000E+01
1.500000E+01
1.500000E+01
1.500000E+01
1.500000E+01
1.500000E+01
1.500000E+01
1.500000E+01
1.500000E+01
1.500000E+01
1.500000E+01
1.500000E+01
1.500000E+01
1.500000E+01
1.500000E+01
1.500000E+01
1.500000E+01
1.500000E+01
1.500000E+01
1.500000E+01
1.500000E+01
1.500000E+01
1.500000E+01
1.500000E+01
1.500000E+01
1.500000E+01
1.500000E+01
1.500000E+01
1.500000E+01
1.500000E+01
1.500000E+01
1.500000E+01
1.500000E+01
1.500000E+01
1.500000E+01
1.500000E+01
1.500000E+01
1.500000E+01
1.500000E+01
1.500000E+01
1.500000E+01
1.500000E+01
1.500000E+01
1.500000E+01
1.500000E+01
1.500000E+01
1.500000E+01
1.500000E+01
1.500000E+01
1.500000E+01
1.500000E+01
1.500000E+01
1.500000E+01
1.500000E+01
1.500000E+01
1.500000E+01
1.500000E+01
1.500000E+01
1.500000E+01
1.500000E+01
1.500000E+01
1.500000E+01
1.500000E+01
1.500000E+01
1.500000E+01
1.500000E+01
1.500000E+01
1.500000E+01
1.500000E+01
1.500000E+01
1.500000E+01
1.500000E+01
1.500000E+01
1.500000E+01
1.500000E+01
1.500000E+01
1.500000E+01
1.500000E+01
1.500000E+01
1.500000E+01
1.500000E+01
1.500000E+01
1.500000E+01
1.500000E+01
1.500000E+01
1.500000E+01
1.500000E+01
1.500000E+01
1.500000E+01
1.500000E+01
1.500000E+01
1.500000E+01
1.500000E+01
1.500000E+01
1.500000E+01
1.500000E+01
1.500000E+01
1.500000E+01
1.500000E+01
1.500000E+01
1.500000E+01
1.500000E+01
1.500000E+01
1.500000E+01
1.500000E+01
1.500000E+01
1.500000E+01
1.500000E+01
1.500000E+01
1.500000E+01
1.500000E+01
1.500000E+01
1.500000E+01
1.500000E+01
1.500000E+01
1.500000E+01
1.500000E+01
1.500000E+01
1.500000E+01
1.500000E+01
1.500000E+01
1.500000E+01
1.500000E+01
1.500000E+01
1.500000E+01
1.500000E+01
1.500000E+01
1.500000E+01
1.500000E+01
1.500000E+01
1.500000E+01
1.500000E+01
1.500000E+01
1.500000E+01
1.500000E+01
1.500000E+01
1.500000E+01
1.500000E+01
1.500000E+01
1.500000E+01
1.500000E+01
1.500000E+01
1.500000E+01
1.500000E+01
1.500000E+01
1.500000E+01
1.500000E+01
1.500000E+01
1.500000E+01
1.500000E+01
1.500000E+01
1.500000E+01
1.500000E+01
1.500000E+01
1.500000E+01
1.500000E+01
1.500000E+01
1.500000E+01
1.500000E+01
1.500000E+01
1.500000E+01
1.500000E+01
1.500000E+01
1.500000E+01
1.500000E+01
1.500000E+01
1.500000E+01
1.500000E+01
1.500000E+01
1.500000E+01
1.500000E+01
1.500000E+01
1.500000E+01
1.500000E+01
1.500000E+01
2.000000E+01
2.000000E+01
2.000000E+01
2.000000E+01
2.000000E+01
2.000000E+01
2.000000E+01
2.000000E+01
2.000000E+01
2.000000E+01
2.000000E+01
2.000000E+01
2.000000E+01
2.000000E+01
2.000000E+01
2.000000E+01
2.000000E+01
2.000000E+01
2.000000E+01
2.000000E+01
2.000000E+01
2.000000E+01
2.000000E+01
2.000000E+01
2.000000E+01
2.000000E+01
2.000000E+01
2.000000E+01
2.000000E+01
2.000000E+01
2.000000E+01
2.000000E+01
2.000000E+01
2.000000E+01
2.000000E+01
2.000000E+01
2.000000E+01
2.000000E+01
2.000000E+01
2.000000E+01
2.000000E+01
2.000000E+01
2.000000E+01
2.000000E+01
2.000000E+01
2.000000E+01
2.000000E+01
2.000000E+01
2.000000E+01
2.000000E+01
2.000000E+01
2.000000E+01
2.000000E+01
2.000000E+01
2.000000E+01
2.000000E+01
2.000000E+01
2.000000E+01
2.000000E+01
2.000000E+01
2.000000E+01
2.000000E+01
2.000000E+01
2.000000E+01
2.000000E+01
2.000000E+01
2.000000E+01
2.000000E+01
2.000000E+01
2.000000E+01
2.000000E+01
2.000000E+01
2.000000E+01
2.000000E+01
2.000000E+01
2.000000E+01
2.000000E+01
2.000000E+01
2.000000E+01
2.000000E+01
2.000000E+01
2.000000E+01
2.000000E+01
2.000000E+01
2.000000E+01
2.000000E+01
2.000000E+01
2.000000E+01
2.000000E+01
2.000000E+01
2.000000E+01
2.000000E+01
2.000000E+01
2.000000E+01
2.000000E+01
2.000000E+01
2.000000E+01
2.000000E+01
2.000000E+01
2.000000E+01
2.000000E+01
2.000000E+01
2.000000E+01
2.000000E+01
2.000000E+01
2.000000E+01
2.000000E+01
2.000000E+01
2.000000E+01
2.000000E+01
2.000000E+01
2.000000E+01
2.000000E+01
2.000000E+01
2.000000E+01
2.000000E+01
2.000000E+01
2.000000E+01
2.000000E+01
2.000000E+01
2.000000E+01
2.000000E+01
2.000000E+01
2.000000E+01
2.000000E+01
2.000000E+01
2.000000E+01
2.000000E+01
2.000000E+01
2.000000E+01
2.000000E+01
2.000000E+01
2.000000E+01
2.000000E+01
2.000000E+01
2.000000E+01
2.000000E+01
2.000000E+01
2.000000E+01
2.000000E+01
2.000000E+01
2.000000E+01
2.000000E+01
2.000000E+01
2.000000E+01
2.000000E+01
2.000000E+01
2.000000E+01
2.000000E+01
2.000000E+01
2.000000E+01
2.000000E+01
2.000000E+01
2.000000E+01
2.000000E+01
2.000000E+01
2.000000E+01
2.000000E+01
2.000000E+01
2.000000E+01
2.000000E+01
2.000000E+01
2.000000E+01
2.000000E+01
2.000000E+01
2.000000E+01
2.000000E+01
2.000000E+01
2.000000E+01
2.000000E+01
2.000000E+01
2.000000E+01
2.000000E+01
2.000000E+01
2.000000E+01
2.000000E+01
2.000000E+01
2.000000E+01
2.000000E+01
2.000000E+01
2.000000E+01
2.000000E+01
2.000000E+01
2.000000E+01
2.000000E+01
2.000000E+01
2.000000E+01
2.000000E+01
2.000000E+01
2.000000E+01
2.000000E+01
2.000000E+01
2.000000E+01
2.000000E+01
2.000000E+01
2.000000E+01
2.000000E+01
2.000000E+01
2.000000E+01
2.000000E+01
2.000000E+01
2.500000E+01
2.500000E+01
2.500000E+01
2.500000E+01
2.500000E+01
2.500000E+01
2.500000E+01
2.500000E+01
2.500000E+01
2.500000E+01
2.500000E+01
2.500000E+01
2.500000E+01
2.500000E+01
2.500000E+01
2.500000E+01
2.500000E+01
2.500000E+01
2.500000E+01
2.500000E+01
2.500000E+01
2.500000E+01
2.500000E+01
2.500000E+01
2.500000E+01
2.500000E+01
2.500000E+01
2.500000E+01
2.500000E+01
2.500000E+01
2.500000E+01
2.500000E+01
2.500000E+01
2.500000E+01
2.500000E+01
2.500000E+01
2.500000E+01
2.500000E+01
2.500000E+01
2.500000E+01
2.500000E+01
2.500000E+01
2.500000E+01
2.500000E+01
2.500000E+01
2.500000E+01
2.500000E+01
2.500000E+01
2.500000E+01
2.500000E+01
2.500000E+01
2.500000E+01
2.500000E+01
2.500000E+01
2.500000E+01
2.500000E+01
2.500000E+01
2.500000E+01
2.500000E+01
2.500000E+01
2.500000E+01
2.500000E+01
2.500000E+01
2.500000E+01
2.500000E+01
2.500000E+01
2.500000E+01
2.500000E+01
2.500000E+01
2.500000E+01
2.500000E+01
2.500000E+01
2.500000E+01
2.500000E+01
2.500000E+01
2.500000E+01
2.500000E+01
2.500000E+01
2.500000E+01
2.500000E+01
2.500000E+01
2.500000E+01
2.500000E+01
2.500000E+01
2.500000E+01
2.500000E+01
2.500000E+01
2.500000E+01
2.500000E+01
2.500000E+01
2.500000E+01
2.500000E+01
2.500000E+01
2.500000E+01
2.500000E+01
2.500000E+01
2.500000E+01
2.500000E+01
2.500000E+01
2.500000E+01
2.500000E+01
2.500000E+01
2.500000E+01
2.500000E+01
2.500000E+01
2.500000E+01
2.500000E+01
2.500000E+01
2.500000E+01
2.500000E+01
2.500000E+01
2.500000E+01
2.500000E+01
2.500000E+01
2.500000E+01
2.500000E+01
2.500000E+01
2.500000E+01
2.500000E+01
2.500000E+01
2.500000E+01
2.500000E+01
2.500000E+01
2.500000E+01
2.500000E+01
2.500000E+01
2.500000E+01
2.500000E+01
2.500000E+01
2.500000E+01
2.500000E+01
2.500000E+01
2.500000E+01
2.500000E+01
2.500000E+01
2.500000E+01
2.500000E+01
2.500000E+01
2.500000E+01
2.500000E+01
2.500000E+01
2.500000E+01
2.500000E+01
2.500000E+01
2.500000E+01
2.500000E+01
2.500000E+01
2.500000E+01
2.500000E+01
2.500000E+01
2.500000E+01
2.500000E+01
2.500000E+01
2.500000E+01
2.500000E+01
2.500000E+01
2.500000E+01
2.500000E+01
2.500000E+01
2.500000E+01
2.500000E+01
2.500000E+01
2.500000E+01
2.500000E+01
2.500000E+01
2.500000E+01
2.500000E+01
2.500000E+01
2.500000E+01
2.500000E+01
2.500000E+01
2.500000E+01
2.500000E+01
2.500000E+01
2.500000E+01
2.500000E+01
2.500000E+01
2.500000E+01
2.500000E+01
2.500000E+01
2.500000E+01
2.500000E+01
2.500000E+01
2.500000E+01
2.500000E+01
2.500000E+01
2.500000E+01
2.500000E+01
2.500000E+01
2.500000E+01
2.500000E+01
2.500000E+01
2.500000E+01
2.500000E+01
2.500000E+01
2.500000E+01
2.500000E+01
2.500000E+01
2.500000E+01
2.500000E+01
2.500000E+01
3.000000E+01
3.000000E+01
3.000000E+01
3.000000E+01
3.000000E+01
3.000000E+01
3.000000E+01
3.000000E+01
3.000000E+01
3.000000E+01
3.000000E+01
3.000000E+01
3.000000E+01
3.000000E+01
3.000000E+01
3.000000E+01
3.000000E+01
3.000000E+01
3.000000E+01
3.000000E+01
3.000000E+01
3.000000E+01
3.000000E+01
3.000000E+01
3.000000E+01
3.000000E+01
3.000000E+01
3.000000E+01
3.000000E+01
3.000000E+01
3.000000E+01
3.000000E+01
3.000000E+01
3.000000E+01
3.000000E+01
3.000000E+01
3.000000E+01
3.000000E+01
3.000000E+01
3.000000E+01
3.000000E+01
3.000000E+01
3.000000E+01
3.000000E+01
3.000000E+01
3.000000E+01
3.000000E+01
3.000000E+01
3.000000E+01
3.000000E+01
3.000000E+01
3.000000E+01
3.000000E+01
3.000000E+01
3.000000E+01
3.000000E+01
3.000000E+01
3.000000E+01
3.000000E+01
3.000000E+01
3.000000E+01
3.000000E+01
3.000000E+01
3.000000E+01
3.000000E+01
3.000000E+01
3.000000E+01
3.000000E+01
3.000000E+01
3.000000E+01
3.000000E+01
3.000000E+01
3.000000E+01
3.000000E+01
3.000000E+01
3.000000E+01
3.000000E+01
3.000000E+01
3.000000E+01
3.000000E+01
3.000000E+01
3.000000E+01
3.000000E+01
3.000000E+01
3.000000E+01
3.000000E+01
3.000000E+01
3.000000E+01
3.000000E+01
3.000000E+01
3.000000E+01
3.000000E+01
3.000000E+01
3.000000E+01
3.000000E+01
3.000000E+01
3.000000E+01
3.000000E+01
3.000000E+01
3.000000E+01
3.000000E+01
3.000000E+01
3.000000E+01
3.000000E+01
3.000000E+01
3.000000E+01
3.000000E+01
3.000000E+01
3.000000E+01
3.000000E+01
3.000000E+01
3.000000E+01
3.000000E+01
3.000000E+01
3.000000E+01
3.000000E+01
3.000000E+01
3.000000E+01
3.000000E+01
3.000000E+01
3.000000E+01
3.000000E+01
3.000000E+01
3.000000E+01
3.000000E+01
3.000000E+01
3.000000E+01
3.000000E+01
3.000000E+01
3.000000E+01
3.000000E+01
3.000000E+01
3.000000E+01
3.000000E+01
3.000000E+01
3.000000E+01
3.000000E+01
3.000000E+01
3.000000E+01
3.000000E+01
3.000000E+01
3.000000E+01
3.000000E+01
3.000000E+01
3.000000E+01
3.000000E+01
3.000000E+01
3.000000E+01
3.000000E+01
3.000000E+01
3.000000E+01
3.000000E+01
3.000000E+01
3.000000E+01
3.000000E+01
3.000000E+01
3.000000E+01
3.000000E+01
3.000000E+01
3.000000E+01
3.000000E+01
3.000000E+01
3.000000E+01
3.000000E+01
3.000000E+01
3.000000E+01
3.000000E+01
3.000000E+01
3.000000E+01
3.000000E+01
3.000000E+01
3.000000E+01
3.000000E+01
3.000000E+01
3.000000E+01
3.000000E+01
3.000000E+01
3.000000E+01
3.000000E+01
3.000000E+01
3.000000E+01
3.000000E+01
3.000000E+01
3.000000E+01
3.000000E+01
3.000000E+01
3.000000E+01
3.000000E+01
3.000000E+01
3.000000E+01
3.000000E+01
3.000000E+01
3.000000E+01
3.000000E+01
3.000000E+01
3.000000E+01
3.000000E+01
3.000000E+01
3.000000E+01
3.000000E+01
3.000000E+01
3.500000E+01
3.500000E+01
3.500000E+01
3.500000E+01
3.500000E+01
3.500000E+01
3.500000E+01
3.500000E+01
3.500000E+01
3.500000E+01
3.500000E+01
3.500000E+01
3.500000E+01
3.500000E+01
3.500000E+01
3.500000E+01
3.500000E+01
3.500000E+01
3.500000E+01
3.500000E+01
3.500000E+01
3.500000E+01
3.500000E+01
3.500000E+01
3.500000E+01
3.500000E+01
3.500000E+01
3.500000E+01
3.500000E+01
3.500000E+01
3.500000E+01
3.500000E+01
3.500000E+01
3.500000E+01
3.500000E+01
3.500000E+01
3.500000E+01
3.500000E+01
3.500000E+01
3.500000E+01
3.500000E+01
3.500000E+01
3.500000E+01
3.500000E+01
3.500000E+01
3.500000E+01
3.500000E+01
3.500000E+01
3.500000E+01
3.500000E+01
3.500000E+01
3.500000E+01
3.500000E+01
3.500000E+01
3.500000E+01
3.500000E+01
3.500000E+01
3.500000E+01
3.500000E+01
3.500000E+01
3.500000E+01
3.500000E+01
3.500000E+01
3.500000E+01
3.500000E+01
3.500000E+01
3.500000E+01
3.500000E+01
3.500000E+01
3.500000E+01
3.500000E+01
3.500000E+01
3.500000E+01
3.500000E+01
3.500000E+01
3.500000E+01
3.500000E+01
3.500000E+01
3.500000E+01
3.500000E+01
3.500000E+01
3.500000E+01
3.500000E+01
3.500000E+01
3.500000E+01
3.500000E+01
3.500000E+01
3.500000E+01
3.500000E+01
3.500000E+01
3.500000E+01
3.500000E+01
3.500000E+01
3.500000E+01
3.500000E+01
3.500000E+01
3.500000E+01
3.500000E+01
3.500000E+01
3.500000E+01
3.500000E+01
3.500000E+01
3.500000E+01
3.500000E+01
3.500000E+01
3.500000E+01
3.500000E+01
3.500000E+01
3.500000E+01
3.500000E+01
3.500000E+01
3.500000E+01
3.500000E+01
3.500000E+01
3.500000E+01
3.500000E+01
3.500000E+01
3.500000E+01
3.500000E+01
3.500000E+01
3.500000E+01
3.500000E+01
3.500000E+01
3.500000E+01
3.500000E+01
3.500000E+01
3.500000E+01
3.500000E+01
3.500000E+01
3.500000E+01
3.500000E+01
3.500000E+01
3.500000E+01
3.500000E+01
3.500000E+01
3.500000E+01
3.500000E+01
3.500000E+01
3.500000E+01
3.500000E+01
3.500000E+01
3.500000E+01
3.500000E+01
3.500000E+01
3.500000E+01
3.500000E+01
3.500000E+01
3.500000E+01
3.500000E+01
3.500000E+01
3.500000E+01
3.500000E+01
3.500000E+01
3.500000E+01
3.500000E+01
3.500000E+01
3.500000E+01
3.500000E+01
3.500000E+01
3.500000E+01
3.500000E+01
3.500000E+01
3.500000E+01
3.500000E+01
3.500000E+01
3.500000E+01
3.500000E+01
3.500000E+01
3.500000E+01
3.500000E+01
3.500000E+01
3.500000E+01
3.500000E+01
3.500000E+01
3.500000E+01
3.500000E+01
3.500000E+01
3.500000E+01
3.500000E+01
3.500000E+01
3.500000E+01
3.500000E+01
3.500000E+01
3.500000E+01
3.500000E+01
3.500000E+01
3.500000E+01
3.500000E+01
3.500000E+01
3.500000E+01
3.500000E+01
3.500000E+01
3.500000E+01
3.500000E+01
3.500000E+01
3.500000E+01
3.500000E+01
3.500000E+01
3.500000E+01
3.500000E+01
3.500000E+01
4.000000E+01
4.000000E+01
4.000000E+01
4.000000E+01
4.000000E+01
4.000000E+01
4.000000E+01
4.000000E+01
4.000000E+01
4.000000E+01
4.000000E+01
4.000000E+01
4.000000E+01
4.000000E+01
4.000000E+01
4.000000E+01
4.000000E+01
4.000000E+01
4.000000E+01
4.000000E+01
4.000000E+01
4.000000E+01
4.000000E+01
4.000000E+01
4.000000E+01
4.000000E+01
4.000000E+01
4.000000E+01
4.000000E+01
4.000000E+01
4.000000E+01
4.000000E+01
4.000000E+01
4.000000E+01
4.000000E+01
4.000000E+01
4.000000E+01
4.000000E+01
4.000000E+01
4.000000E+01
4.000000E+01
4.000000E+01
4.000000E+01
4.000000E+01
4.000000E+01
4.000000E+01
4.000000E+01
4.000000E+01
4.000000E+01
4.000000E+01
4.000000E+01
4.000000E+01
4.000000E+01
4.000000E+01
4.000000E+01
4.000000E+01
4.000000E+01
4.000000E+01
4.000000E+01
4.000000E+01
4.000000E+01
4.000000E+01
4.000000E+01
4.000000E+01
4.000000E+01
4.000000E+01
4.000000E+01
4.000000E+01
4.000000E+01
4.000000E+01
4.000000E+01
4.000000E+01
4.000000E+01
4.000000E+01
4.000000E+01
4.000000E+01
4.000000E+01
4.000000E+01
4.000000E+01
4.000000E+01
4.000000E+01
4.000000E+01
4.000000E+01
4.000000E+01
4.000000E+01
4.000000E+01
4.000000E+01
4.000000E+01
4.000000E+01
4.000000E+01
4.000000E+01
4.000000E+01
4.000000E+01
4.000000E+01
4.000000E+01
4.000000E+01
4.000000E+01
4.000000E+01
4.000000E+01
4.000000E+01
4.000000E+01
4.000000E+01
4.000000E+01
4.000000E+01
4.000000E+01
4.000000E+01
4.000000E+01
4.000000E+01
4.000000E+01
4.000000E+01
4.000000E+01
4.000000E+01
4.000000E+01
4.000000E+01
4.000000E+01
4.000000E+01
4.000000E+01
4.000000E+01
4.000000E+01
4.000000E+01
4.000000E+01
4.000000E+01
4.000000E+01
4.000000E+01
4.000000E+01
4.000000E+01
4.000000E+01
4.000000E+01
4.000000E+01
4.000000E+01
4.000000E+01
4.000000E+01
4.000000E+01
4.000000E+01
4.000000E+01
4.000000E+01
4.000000E+01
4.000000E+01
4.000000E+01
4.000000E+01
4.000000E+01
4.000000E+01
4.000000E+01
4.000000E+01
4.000000E+01
4.000000E+01
4.000000E+01
4.000000E+01
4.000000E+01
4.000000E+01
4.000000E+01
4.000000E+01
4.000000E+01
4.000000E+01
4.000000E+01
4.000000E+01
4.000000E+01
4.000000E+01
4.000000E+01
4.000000E+01
4.000000E+01
4.000000E+01
4.000000E+01
4.000000E+01
4.000000E+01
4.000000E+01
4.000000E+01
4.000000E+01
4.000000E+01
4.000000E+01
4.000000E+01
4.000000E+01
4.000000E+01
4.000000E+01
4.000000E+01
4.000000E+01
4.000000E+01
4.000000E+01
4.000000E+01
4.000000E+01
4.000000E+01
4.000000E+01
4.000000E+01
4.000000E+01
4.000000E+01
4.000000E+01
4.000000E+01
4.000000E+01
4.000000E+01
4.000000E+01
4.000000E+01
4.000000E+01
4.000000E+01
4.000000E+01
4.000000E+01
4.000000E+01
4.000000E+01
4.000000E+01
4.000000E+01
4.000000E+01
4.000000E+01
4.500000E+01
4.500000E+01
4.500000E+01
4.500000E+01
4.500000E+01
4.500000E+01
4.500000E+01
4.500000E+01
4.500000E+01
4.500000E+01
4.500000E+01
4.500000E+01
4.500000E+01
4.500000E+01
4.500000E+01
4.500000E+01
4.500000E+01
4.500000E+01
4.500000E+01
4.500000E+01
4.500000E+01
4.500000E+01
4.500000E+01
4.500000E+01
4.500000E+01
4.500000E+01
4.500000E+01
4.500000E+01
4.500000E+01
4.500000E+01
4.500000E+01
4.500000E+01
4.500000E+01
4.500000E+01
4.500000E+01
4.500000E+01
4.500000E+01
4.500000E+01
4.500000E+01
4.500000E+01
4.500000E+01
4.500000E+01
4.500000E+01
4.500000E+01
4.500000E+01
4.500000E+01
4.500000E+01
4.500000E+01
4.500000E+01
4.500000E+01
4.500000E+01
4.500000E+01
4.500000E+01
4.500000E+01
4.500000E+01
4.500000E+01
4.500000E+01
4.500000E+01
4.500000E+01
4.500000E+01
4.500000E+01
4.500000E+01
4.500000E+01
4.500000E+01
4.500000E+01
4.500000E+01
4.500000E+01
4.500000E+01
4.500000E+01
4.500000E+01
4.500000E+01
4.500000E+01
4.500000E+01
4.500000E+01
4.500000E+01
4.500000E+01
4.500000E+01
4.500000E+01
4.500000E+01
4.500000E+01
4.500000E+01
4.500000E+01
4.500000E+01
4.500000E+01
4.500000E+01
4.500000E+01
4.500000E+01
4.500000E+01
4.500000E+01
4.500000E+01
4.500000E+01
4.500000E+01
4.500000E+01
4.500000E+01
4.500000E+01
4.500000E+01
4.500000E+01
4.500000E+01
4.500000E+01
4.500000E+01
4.500000E+01
4.500000E+01
4.500000E+01
4.500000E+01
4.500000E+01
4.500000E+01
4.500000E+01
4.500000E+01
4.500000E+01
4.500000E+01
4.500000E+01
4.500000E+01
4.500000E+01
4.500000E+01
4.500000E+01
4.500000E+01
4.500000E+01
4.500000E+01
4.500000E+01
4.500000E+01
4.500000E+01
4.500000E+01
4.500000E+01
4.500000E+01
4.500000E+01
4.500000E+01
4.500000E+01
4.500000E+01
4.500000E+01
4.500000E+01
4.500000E+01
4.500000E+01
4.500000E+01
4.500000E+01
4.500000E+01
4.500000E+01
4.500000E+01
4.500000E+01
4.500000E+01
4.500000E+01
4.500000E+01
4.500000E+01
4.500000E+01
4.500000E+01
4.500000E+01
4.500000E+01
4.500000E+01
4.500000E+01
4.500000E+01
4.500000E+01
4.500000E+01
4.500000E+01
4.500000E+01
4.500000E+01
4.500000E+01
4.500000E+01
4.500000E+01
4.500000E+01
4.500000E+01
4.500000E+01
4.500000E+01
4.500000E+01
4.500000E+01
4.500000E+01
4.500000E+01
4.500000E+01
4.500000E+01
4.500000E+01
4.500000E+01
4.500000E+01
4.500000E+01
4.500000E+01
4.500000E+01
4.500000E+01
4.500000E+01
4.500000E+01
4.500000E+01
4.500000E+01
4.500000E+01
4.500000E+01
4.500000E+01
4.500000E+01
4.500000E+01
4.500000E+01
4.500000E+01
4.500000E+01
4.500000E+01
4.500000E+01
4.500000E+01
4.500000E+01
4.500000E+01
4.500000E+01
4.500000E+01
4.500000E+01
4.500000E+01
4.500000E+01
4.500000E+01
4.500000E+01
4.500000E+01
4.500000E+01
4.500000E+01
5.000000E+01
5.000000E+01
5.000000E+01
5.000000E+01
5.000000E+01
5.000000E+01
5.000000E+01
5.000000E+01
5.000000E+01
5.000000E+01
5.000000E+01
5.000000E+01
5.000000E+01
5.000000E+01
5.000000E+01
5.000000E+01
5.000000E+01
5.000000E+01
5.000000E+01
5.000000E+01
5.000000E+01
5.000000E+01
5.000000E+01
5.000000E+01
5.000000E+01
5.000000E+01
5.000000E+01
5.000000E+01
5.000000E+01
5.000000E+01
5.000000E+01
5.000000E+01
5.000000E+01
5.000000E+01
5.000000E+01
5.000000E+01
5.000000E+01
5.000000E+01
5.000000E+01
5.000000E+01
5.000000E+01
5.000000E+01
5.000000E+01
5.000000E+01
5.000000E+01
5.000000E+01
5.000000E+01
5.000000E+01
5.000000E+01
5.000000E+01
5.000000E+01
5.000000E+01
5.000000E+01
5.000000E+01
5.000000E+01
5.000000E+01
5.000000E+01
5.000000E+01
5.000000E+01
5.000000E+01
5.000000E+01
5.000000E+01
5.000000E+01
5.000000E+01
5.000000E+01
5.000000E+01
5.000000E+01
5.000000E+01
5.000000E+01
5.000000E+01
5.000000E+01
5.000000E+01
5.000000E+01
5.000000E+01
5.000000E+01
5.000000E+01
5.000000E+01
5.000000E+01
5.000000E+01
5.000000E+01
5.000000E+01
5.000000E+01
5.000000E+01
5.000000E+01
5.000000E+01
5.000000E+01
5.000000E+01
5.000000E+01
5.000000E+01
5.000000E+01
5.000000E+01
5.000000E+01
5.000000E+01
5.000000E+01
5.000000E+01
5.000000E+01
5.000000E+01
5.000000E+01
5.000000E+01
5.000000E+01
5.000000E+01
5.000000E+01
5.000000E+01
5.000000E+01
5.000000E+01
5.000000E+01
5.000000E+01
5.000000E+01
5.000000E+01
5.000000E+01
5.000000E+01
5.000000E+01
5.000000E+01
5.000000E+01
5.000000E+01
5.000000E+01
5.000000E+01
5.000000E+01
5.000000E+01
5.000000E+01
5.000000E+01
5.000000E+01
5.000000E+01
5.000000E+01
5.000000E+01
5.000000E+01
5.000000E+01
5.000000E+01
5.000000E+01
5.000000E+01
5.000000E+01
5.000000E+01
5.000000E+01
5.000000E+01
5.000000E+01
5.000000E+01
5.000000E+01
5.000000E+01
5.000000E+01
5.000000E+01
5.000000E+01
5.000000E+01
5.000000E+01
5.000000E+01
5.000000E+01
5.000000E+01
5.000000E+01
5.000000E+01
5.000000E+01
5.000000E+01
5.000000E+01
5.000000E+01
5.000000E+01
5.000000E+01
5.000000E+01
5.000000E+01
5.000000E+01
5.000000E+01
5.000000E+01
5.000000E+01
5.000000E+01
5.000000E+01
5.000000E+01
5.000000E+01
5.000000E+01
5.000000E+01
5.000000E+01
5.000000E+01
5.000000E+01
5.000000E+01
5.000000E+01
5.000000E+01
5.000000E+01
5.000000E+01
5.000000E+01
5.000000E+01
5.000000E+01
5.000000E+01
5.000000E+01
5.000000E+01
5.000000E+01
5.000000E+01
5.000000E+01
5.000000E+01
5.000000E+01
5.000000E+01
5.000000E+01
5.000000E+01
5.000000E+01
5.000000E+01
5.000000E+01
5.000000E+01
5.000000E+01
5.000000E+01
5.000000E+01
5.000000E+01
5.000000E+01
5.000000E+01
5.000000E+01
5.000000E+01
5.000000E+01
5.500000E+01
5.500000E+01
5.500000E+01
5.500000E+01
5.500000E+01
5.500000E+01
5.500000E+01
5.500000E+01
5.500000E+01
5.500000E+01
5.500000E+01
5.500000E+01
5.500000E+01
5.500000E+01
5.500000E+01
5.500000E+01
5.500000E+01
5.500000E+01
5.500000E+01
5.500000E+01
5.500000E+01
5.500000E+01
5.500000E+01
5.500000E+01
5.500000E+01
5.500000E+01
5.500000E+01
5.500000E+01
5.500000E+01
5.500000E+01
5.500000E+01
5.500000E+01
5.500000E+01
5.500000E+01
5.500000E+01
5.500000E+01
5.500000E+01
5.500000E+01
5.500000E+01
5.500000E+01
5.500000E+01
5.500000E+01
5.500000E+01
5.500000E+01
5.500000E+01
5.500000E+01
5.500000E+01
5.500000E+01
5.500000E+01
5.500000E+01
5.500000E+01
5.500000E+01
5.500000E+01
5.500000E+01
5.500000E+01
5.500000E+01
5.500000E+01
5.500000E+01
5.500000E+01
5.500000E+01
5.500000E+01
5.500000E+01
5.500000E+01
5.500000E+01
5.500000E+01
5.500000E+01
5.500000E+01
5.500000E+01
5.500000E+01
5.500000E+01
5.500000E+01
5.500000E+01
5.500000E+01
5.500000E+01
5.500000E+01
5.500000E+01
5.500000E+01
5.500000E+01
5.500000E+01
5.500000E+01
5.500000E+01
5.500000E+01
5.500000E+01
5.500000E+01
5.500000E+01
5.500000E+01
5.500000E+01
5.500000E+01
5.500000E+01
5.500000E+01
5.500000E+01
5.500000E+01
5.500000E+01
5.500000E+01
5.500000E+01
5.500000E+01
5.500000E+01
5.500000E+01
5.500000E+01
5.500000E+01
5.500000E+01
5.500000E+01
5.500000E+01
5.500000E+01
5.500000E+01
5.500000E+01
5.500000E+01
5.500000E+01
5.500000E+01
5.500000E+01
5.500000E+01
5.500000E+01
5.500000E+01
5.500000E+01
5.500000E+01
5.500000E+01
5.500000E+01
5.500000E+01
5.500000E+01
5.500000E+01
5.500000E+01
5.500000E+01
5.500000E+01
5.500000E+01
5.500000E+01
5.500000E+01
5.500000E+01
5.500000E+01
5.500000E+01
5.500000E+01
5.500000E+01
5.500000E+01
5.500000E+01
5.500000E+01
5.500000E+01
5.500000E+01
5.500000E+01
5.500000E+01
5.500000E+01
5.500000E+01
5.500000E+01
5.500000E+01
5.500000E+01
5.500000E+01
5.500000E+01
5.500000E+01
5.500000E+01
5.500000E+01
5.500000E+01
5.500000E+01
5.500000E+01
5.500000E+01
5.500000E+01
5.500000E+01
5.500000E+01
5.500000E+01
5.500000E+01
5.500000E+01
5.500000E+01
5.500000E+01
5.500000E+01
5.500000E+01
5.500000E+01
5.500000E+01
5.500000E+01
5.500000E+01
5.500000E+01
5.500000E+01
5.500000E+01
5.500000E+01
5.500000E+01
5.500000E+01
5.500000E+01
5.500000E+01
5.500000E+01
5.500000E+01
5.500000E+01
5.500000E+01
5.500000E+01
5.500000E+01
5.500000E+01
5.500000E+01
5.500000E+01
5.500000E+01
5.500000E+01
5.500000E+01
5.500000E+01
5.500000E+01
5.500000E+01
5.500000E+01
5.500000E+01
5.500000E+01
5.500000E+01
5.500000E+01
5.500000E+01
5.500000E+01
5.500000E+01
5.500000E+01
5.500000E+01
5.500000E+01
5.500000E+01
6.000000E+01
6.000000E+01
6.000000E+01
6.000000E+01
6.000000E+01
6.000000E+01
6.000000E+01
6.000000E+01
6.000000E+01
6.000000E+01
6.000000E+01
6.000000E+01
6.000000E+01
6.000000E+01
6.000000E+01
6.000000E+01
6.000000E+01
6.000000E+01
6.000000E+01
6.000000E+01
6.000000E+01
6.000000E+01
6.000000E+01
6.000000E+01
6.000000E+01
6.000000E+01
6.000000E+01
6.000000E+01
6.000000E+01
6.000000E+01
6.000000E+01
6.000000E+01
6.000000E+01
6.000000E+01
6.000000E+01
6.000000E+01
6.000000E+01
6.000000E+01
6.000000E+01
6.000000E+01
6.000000E+01
6.000000E+01
6.000000E+01
6.000000E+01
6.000000E+01
6.000000E+01
6.000000E+01
6.000000E+01
6.000000E+01
6.000000E+01
6.000000E+01
6.000000E+01
6.000000E+01
6.000000E+01
6.000000E+01
6.000000E+01
6.000000E+01
6.000000E+01
6.000000E+01
6.000000E+01
6.000000E+01
6.000000E+01
6.000000E+01
6.000000E+01
6.000000E+01
6.000000E+01
6.000000E+01
6.000000E+01
6.000000E+01
6.000000E+01
6.000000E+01
6.000000E+01
6.000000E+01
6.000000E+01
6.000000E+01
6.000000E+01
6.000000E+01
6.000000E+01
6.000000E+01
6.000000E+01
6.000000E+01
6.000000E+01
6.000000E+01
6.000000E+01
6.000000E+01
6.000000E+01
6.000000E+01
6.000000E+01
6.000000E+01
6.000000E+01
6.000000E+01
6.000000E+01
6.000000E+01
6.000000E+01
6.000000E+01
6.000000E+01
6.000000E+01
6.000000E+01
6.000000E+01
6.000000E+01
6.000000E+01
6.000000E+01
6.000000E+01
6.000000E+01
6.000000E+01
6.000000E+01
6.000000E+01
6.000000E+01
6.000000E+01
6.000000E+01
6.000000E+01
6.000000E+01
6.000000E+01
6.000000E+01
6.000000E+01
6.000000E+01
6.000000E+01
6.000000E+01
6.000000E+01
6.000000E+01
6.000000E+01
6.000000E+01
6.000000E+01
6.000000E+01
6.000000E+01
6.000000E+01
6.000000E+01
6.000000E+01
6.000000E+01
6.000000E+01
6.000000E+01
6.000000E+01
6.000000E+01
6.000000E+01
6.000000E+01
6.000000E+01
6.000000E+01
6.000000E+01
6.000000E+01
6.000000E+01
6.000000E+01
6.000000E+01
6.000000E+01
6.000000E+01
6.000000E+01
6.000000E+01
6.000000E+01
6.000000E+01
6.000000E+01
6.000000E+01
6.000000E+01
6.000000E+01
6.000000E+01
6.000000E+01
6.000000E+01
6.000000E+01
6.000000E+01
6.000000E+01
6.000000E+01
6.000000E+01
6.000000E+01
6.000000E+01
6.000000E+01
6.000000E+01
6.000000E+01
6.000000E+01
6.000000E+01
6.000000E+01
6.000000E+01
6.000000E+01
6.000000E+01
6.000000E+01
6.000000E+01
6.000000E+01
6.000000E+01
6.000000E+01
6.000000E+01
6.000000E+01
6.000000E+01
6.000000E+01
6.000000E+01
6.000000E+01
6.000000E+01
6.000000E+01
6.000000E+01
6.000000E+01
6.000000E+01
6.000000E+01
6.000000E+01
6.000000E+01
6.000000E+01
6.000000E+01
6.000000E+01
6.000000E+01
6.000000E+01
6.000000E+01
6.000000E+01
6.000000E+01
6.000000E+01
6.000000E+01
6.000000E+01
6.500000E+01
6.500000E+01
6.500000E+01
6.500000E+01
6.500000E+01
6.500000E+01
6.500000E+01
6.500000E+01
6.500000E+01
6.500000E+01
6.500000E+01
6.500000E+01
6.500000E+01
6.500000E+01
6.500000E+01
6.500000E+01
6.500000E+01
6.500000E+01
6.500000E+01
6.500000E+01
6.500000E+01
6.500000E+01
6.500000E+01
6.500000E+01
6.500000E+01
6.500000E+01
6.500000E+01
6.500000E+01
6.500000E+01
6.500000E+01
6.500000E+01
6.500000E+01
6.500000E+01
6.500000E+01
6.500000E+01
6.500000E+01
6.500000E+01
6.500000E+01
6.500000E+01
6.500000E+01
6.500000E+01
6.500000E+01
6.500000E+01
6.500000E+01
6.500000E+01
6.500000E+01
6.500000E+01
6.500000E+01
6.500000E+01
6.500000E+01
6.500000E+01
6.500000E+01
6.500000E+01
6.500000E+01
6.500000E+01
6.500000E+01
6.500000E+01
6.500000E+01
6.500000E+01
6.500000E+01
6.500000E+01
6.500000E+01
6.500000E+01
6.500000E+01
6.500000E+01
6.500000E+01
6.500000E+01
6.500000E+01
6.500000E+01
6.500000E+01
6.500000E+01
6.500000E+01
6.500000E+01
6.500000E+01
6.500000E+01
6.500000E+01
6.500000E+01
6.500000E+01
6.500000E+01
6.500000E+01
6.500000E+01
6.500000E+01
6.500000E+01
6.500000E+01
6.500000E+01
6.500000E+01
6.500000E+01
6.500000E+01
6.500000E+01
6.500000E+01
6.500000E+01
6.500000E+01
6.500000E+01
6.500000E+01
6.500000E+01
6.500000E+01
6.500000E+01
6.500000E+01
6.500000E+01
6.500000E+01
6.500000E+01
6.500000E+01
6.500000E+01
6.500000E+01
6.500000E+01
6.500000E+01
6.500000E+01
6.500000E+01
6.500000E+01
6.500000E+01
6.500000E+01
6.500000E+01
6.500000E+01
6.500000E+01
6.500000E+01
6.500000E+01
6.500000E+01
6.500000E+01
6.500000E+01
6.500000E+01
6.500000E+01
6.500000E+01
6.500000E+01
6.500000E+01
6.500000E+01
6.500000E+01
6.500000E+01
6.500000E+01
6.500000E+01
6.500000E+01
6.500000E+01
6.500000E+01
6.500000E+01
6.500000E+01
6.500000E+01
6.500000E+01
6.500000E+01
6.500000E+01
6.500000E+01
6.500000E+01
6.500000E+01
6.500000E+01
6.500000E+01
6.500000E+01
6.500000E+01
6.500000E+01
6.500000E+01
6.500000E+01
6.500000E+01
6.500000E+01
6.500000E+01
6.500000E+01
6.500000E+01
6.500000E+01
6.500000E+01
6.500000E+01
6.500000E+01
6.500000E+01
6.500000E+01
6.500000E+01
6.500000E+01
6.500000E+01
6.500000E+01
6.500000E+01
6.500000E+01
6.500000E+01
6.500000E+01
6.500000E+01
6.500000E+01
6.500000E+01
6.500000E+01
6.500000E+01
6.500000E+01
6.500000E+01
6.500000E+01
6.500000E+01
6.500000E+01
6.500000E+01
6.500000E+01
6.500000E+01
6.500000E+01
6.500000E+01
6.500000E+01
6.500000E+01
6.500000E+01
6.500000E+01
6.500000E+01
6.500000E+01
6.500000E+01
6.500000E+01
6.500000E+01
6.500000E+01
6.500000E+01
6.500000E+01
6.500000E+01
6.500000E+01
6.500000E+01
6.500000E+01
6.500000E+01
6.500000E+01
6.500000E+01
7.000000E+01
7.000000E+01
7.000000E+01
7.000000E+01
7.000000E+01
7.000000E+01
7.000000E+01
7.000000E+01
7.000000E+01
7.000000E+01
7.000000E+01
7.000000E+01
7.000000E+01
7.000000E+01
7.000000E+01
7.000000E+01
7.000000E+01
7.000000E+01
7.000000E+01
7.000000E+01
7.000000E+01
7.000000E+01
7.000000E+01
7.000000E+01
7.000000E+01
7.000000E+01
7.000000E+01
7.000000E+01
7.000000E+01
7.000000E+01
7.000000E+01
7.000000E+01
7.000000E+01
7.000000E+01
7.000000E+01
7.000000E+01
7.000000E+01
7.000000E+01
7.000000E+01
7.000000E+01
7.000000E+01
7.000000E+01
7.000000E+01
7.000000E+01
7.000000E+01
7.000000E+01
7.000000E+01
7.000000E+01
7.000000E+01
7.000000E+01
7.000000E+01
7.000000E+01
7.000000E+01
7.000000E+01
7.000000E+01
7.000000E+01
7.000000E+01
7.000000E+01
7.000000E+01
7.000000E+01
7.000000E+01
7.000000E+01
7.000000E+01
7.000000E+01
7.000000E+01
7.000000E+01
7.000000E+01
7.000000E+01
7.000000E+01
7.000000E+01
7.000000E+01
7.000000E+01
7.000000E+01
7.000000E+01
7.000000E+01
7.000000E+01
7.000000E+01
7.000000E+01
7.000000E+01
7.000000E+01
7.000000E+01
7.000000E+01
7.000000E+01
7.000000E+01
7.000000E+01
7.000000E+01
7.000000E+01
7.000000E+01
7.000000E+01
7.000000E+01
7.000000E+01
7.000000E+01
7.000000E+01
7.000000E+01
7.000000E+01
7.000000E+01
7.000000E+01
7.000000E+01
7.000000E+01
7.000000E+01
7.000000E+01
7.000000E+01
7.000000E+01
7.000000E+01
7.000000E+01
7.000000E+01
7.000000E+01
7.000000E+01
7.000000E+01
7.000000E+01
7.000000E+01
7.000000E+01
7.000000E+01
7.000000E+01
7.000000E+01
7.000000E+01
7.000000E+01
7.000000E+01
7.000000E+01
7.000000E+01
7.000000E+01
7.000000E+01
7.000000E+01
7.000000E+01
7.000000E+01
7.000000E+01
7.000000E+01
7.000000E+01
7.000000E+01
7.000000E+01
7.000000E+01
7.000000E+01
7.000000E+01
7.000000E+01
7.000000E+01
7.000000E+01
7.000000E+01
7.000000E+01
7.000000E+01
7.000000E+01
7.000000E+01
7.000000E+01
7.000000E+01
7.000000E+01
7.000000E+01
7.000000E+01
7.000000E+01
7.000000E+01
7.000000E+01
7.000000E+01
7.000000E+01
7.000000E+01
7.000000E+01
7.000000E+01
7.000000E+01
7.000000E+01
7.000000E+01
7.000000E+01
7.000000E+01
7.000000E+01
7.000000E+01
7.000000E+01
7.000000E+01
7.000000E+01
7.000000E+01
7.000000E+01
7.000000E+01
7.000000E+01
7.000000E+01
7.000000E+01
7.000000E+01
7.000000E+01
7.000000E+01
7.000000E+01
7.000000E+01
7.000000E+01
7.000000E+01
7.000000E+01
7.000000E+01
7.000000E+01
7.000000E+01
7.000000E+01
7.000000E+01
7.000000E+01
7.000000E+01
7.000000E+01
7.000000E+01
7.000000E+01
7.000000E+01
7.000000E+01
7.000000E+01
7.000000E+01
7.000000E+01
7.000000E+01
7.000000E+01
7.000000E+01
7.000000E+01
7.000000E+01
7.000000E+01
7.000000E+01
7.000000E+01
7.500000E+01
7.500000E+01
7.500000E+01
7.500000E+01
7.500000E+01
7.500000E+01
7.500000E+01
7.500000E+01
7.500000E+01
7.500000E+01
7.500000E+01
7.500000E+01
7.500000E+01
7.500000E+01
7.500000E+01
7.500000E+01
7.500000E+01
7.500000E+01
7.500000E+01
7.500000E+01
7.500000E+01
7.500000E+01
7.500000E+01
7.500000E+01
7.500000E+01
7.500000E+01
7.500000E+01
7.500000E+01
7.500000E+01
7.500000E+01
7.500000E+01
7.500000E+01
7.500000E+01
7.500000E+01
7.500000E+01
7.500000E+01
7.500000E+01
7.500000E+01
7.500000E+01
7.500000E+01
7.500000E+01
7.500000E+01
7.500000E+01
7.500000E+01
7.500000E+01
7.500000E+01
7.500000E+01
7.500000E+01
7.500000E+01
7.500000E+01
7.500000E+01
7.500000E+01
7.500000E+01
7.500000E+01
7.500000E+01
7.500000E+01
7.500000E+01
7.500000E+01
7.500000E+01
7.500000E+01
7.500000E+01
7.500000E+01
7.500000E+01
7.500000E+01
7.500000E+01
7.500000E+01
7.500000E+01
7.500000E+01
7.500000E+01
7.500000E+01
7.500000E+01
7.500000E+01
7.500000E+01
7.500000E+01
7.500000E+01
7.500000E+01
7.500000E+01
7.500000E+01
7.500000E+01
7.500000E+01
7.500000E+01
7.500000E+01
7.500000E+01
7.500000E+01
7.500000E+01
7.500000E+01
7.500000E+01
7.500000E+01
7.500000E+01
7.500000E+01
7.500000E+01
7.500000E+01
7.500000E+01
7.500000E+01
7.500000E+01
7.500000E+01
7.500000E+01
7.500000E+01
7.500000E+01
7.500000E+01
7.500000E+01
7.500000E+01
7.500000E+01
7.500000E+01
7.500000E+01
7.500000E+01
7.500000E+01
7.500000E+01
7.500000E+01
7.500000E+01
7.500000E+01
7.500000E+01
7.500000E+01
7.500000E+01
7.500000E+01
7.500000E+01
7.500000E+01
7.500000E+01
7.500000E+01
7.500000E+01
7.500000E+01
7.500000E+01
7.500000E+01
7.500000E+01
7.500000E+01
7.500000E+01
7.500000E+01
7.500000E+01
7.500000E+01
7.500000E+01
7.500000E+01
7.500000E+01
7.500000E+01
7.500000E+01
7.500000E+01
7.500000E+01
7.500000E+01
7.500000E+01
7.500000E+01
7.500000E+01
7.500000E+01
7.500000E+01
7.500000E+01
7.500000E+01
7.500000E+01
7.500000E+01
7.500000E+01
7.500000E+01
7.500000E+01
7.500000E+01
7.500000E+01
7.500000E+01
7.500000E+01
7.500000E+01
7.500000E+01
7.500000E+01
7.500000E+01
7.500000E+01
7.500000E+01
7.500000E+01
7.500000E+01
7.500000E+01
7.500000E+01
7.500000E+01
7.500000E+01
7.500000E+01
7.500000E+01
7.500000E+01
7.500000E+01
7.500000E+01
7.500000E+01
7.500000E+01
7.500000E+01
7.500000E+01
7.500000E+01
7.500000E+01
7.500000E+01
7.500000E+01
7.500000E+01
7.500000E+01
7.500000E+01
7.500000E+01
7.500000E+01
7.500000E+01
7.500000E+01
7.500000E+01
7.500000E+01
7.500000E+01
7.500000E+01
7.500000E+01
7.500000E+01
7.500000E+01
7.500000E+01
7.500000E+01
7.500000E+01
7.500000E+01
7.500000E+01
7.500000E+01
7.500000E+01
7.500000E+01
7.500000E+01
8.000000E+01
8.000000E+01
8.000000E+01
8.000000E+01
8.000000E+01
8.000000E+01
8.000000E+01
8.000000E+01
8.000000E+01
8.000000E+01
8.000000E+01
8.000000E+01
8.000000E+01
8.000000E+01
8.000000E+01
8.000000E+01
8.000000E+01
8.000000E+01
8.000000E+01
8.000000E+01
8.000000E+01
8.000000E+01
8.000000E+01
8.000000E+01
8.000000E+01
8.000000E+01
8.000000E+01
8.000000E+01
8.000000E+01
8.000000E+01
8.000000E+01
8.000000E+01
8.000000E+01
8.000000E+01
8.000000E+01
8.000000E+01
8.000000E+01
8.000000E+01
8.000000E+01
8.000000E+01
8.000000E+01
8.000000E+01
8.000000E+01
8.000000E+01
8.000000E+01
8.000000E+01
8.000000E+01
8.000000E+01
8.000000E+01
8.000000E+01
8.000000E+01
8.000000E+01
8.000000E+01
8.000000E+01
8.000000E+01
8.000000E+01
8.000000E+01
8.000000E+01
8.000000E+01
8.000000E+01
8.000000E+01
8.000000E+01
8.000000E+01
8.000000E+01
8.000000E+01
8.000000E+01
8.000000E+01
8.000000E+01
8.000000E+01
8.000000E+01
8.000000E+01
8.000000E+01
8.000000E+01
8.000000E+01
8.000000E+01
8.000000E+01
8.000000E+01
8.000000E+01
8.000000E+01
8.000000E+01
8.000000E+01
8.000000E+01
8.000000E+01
8.000000E+01
8.000000E+01
8.000000E+01
8.000000E+01
8.000000E+01
8.000000E+01
8.000000E+01
8.000000E+01
8.000000E+01
8.000000E+01
8.000000E+01
8.000000E+01
8.000000E+01
8.000000E+01
8.000000E+01
8.000000E+01
8.000000E+01
8.000000E+01
8.000000E+01
8.000000E+01
8.000000E+01
8.000000E+01
8.000000E+01
8.000000E+01
8.000000E+01
8.000000E+01
8.000000E+01
8.000000E+01
8.000000E+01
8.000000E+01
8.000000E+01
8.000000E+01
8.000000E+01
8.000000E+01
8.000000E+01
8.000000E+01
8.000000E+01
8.000000E+01
8.000000E+01
8.000000E+01
8.000000E+01
8.000000E+01
8.000000E+01
8.000000E+01
8.000000E+01
8.000000E+01
8.000000E+01
8.000000E+01
8.000000E+01
8.000000E+01
8.000000E+01
8.000000E+01
8.000000E+01
8.000000E+01
8.000000E+01
8.000000E+01
8.000000E+01
8.000000E+01
8.000000E+01
8.000000E+01
8.000000E+01
8.000000E+01
8.000000E+01
8.000000E+01
8.000000E+01
8.000000E+01
8.000000E+01
8.000000E+01
8.000000E+01
8.000000E+01
8.000000E+01
8.000000E+01
8.000000E+01
8.000000E+01
8.000000E+01
8.000000E+01
8.000000E+01
8.000000E+01
8.000000E+01
8.000000E+01
8.000000E+01
8.000000E+01
8.000000E+01
8.000000E+01
8.000000E+01
8.000000E+01
8.000000E+01
8.000000E+01
8.000000E+01
8.000000E+01
8.000000E+01
8.000000E+01
8.000000E+01
8.000000E+01
8.000000E+01
8.000000E+01
8.000000E+01
8.000000E+01
8.000000E+01
8.000000E+01
8.000000E+01
8.000000E+01
8.000000E+01
8.000000E+01
8.000000E+01
8.000000E+01
8.000000E+01
8.000000E+01
8.000000E+01
8.000000E+01
8.000000E+01
8.000000E+01
8.000000E+01
8.000000E+01
8.000000E+01
8.000000E+01
8.000000E+01
8.000000E+01
8.500000E+01
8.500000E+01
8.500000E+01
8.500000E+01
8.500000E+01
8.500000E+01
8.500000E+01
8.500000E+01
8.500000E+01
8.500000E+01
8.500000E+01
8.500000E+01
8.500000E+01
8.500000E+01
8.500000E+01
8.500000E+01
8.500000E+01
8.500000E+01
8.500000E+01
8.500000E+01
8.500000E+01
8.500000E+01
8.500000E+01
8.500000E+01
8.500000E+01
8.500000E+01
8.500000E+01
8.500000E+01
8.500000E+01
8.500000E+01
8.500000E+01
8.500000E+01
8.500000E+01
8.500000E+01
8.500000E+01
8.500000E+01
8.500000E+01
8.500000E+01
8.500000E+01
8.500000E+01
8.500000E+01
8.500000E+01
8.500000E+01
8.500000E+01
8.500000E+01
8.500000E+01
8.500000E+01
8.500000E+01
8.500000E+01
8.500000E+01
8.500000E+01
8.500000E+01
8.500000E+01
8.500000E+01
8.500000E+01
8.500000E+01
8.500000E+01
8.500000E+01
8.500000E+01
8.500000E+01
8.500000E+01
8.500000E+01
8.500000E+01
8.500000E+01
8.500000E+01
8.500000E+01
8.500000E+01
8.500000E+01
8.500000E+01
8.500000E+01
8.500000E+01
8.500000E+01
8.500000E+01
8.500000E+01
8.500000E+01
8.500000E+01
8.500000E+01
8.500000E+01
8.500000E+01
8.500000E+01
8.500000E+01
8.500000E+01
8.500000E+01
8.500000E+01
8.500000E+01
8.500000E+01
8.500000E+01
8.500000E+01
8.500000E+01
8.500000E+01
8.500000E+01
8.500000E+01
8.500000E+01
8.500000E+01
8.500000E+01
8.500000E+01
8.500000E+01
8.500000E+01
8.500000E+01
8.500000E+01
8.500000E+01
8.500000E+01
8.500000E+01
8.500000E+01
8.500000E+01
8.500000E+01
8.500000E+01
8.500000E+01
8.500000E+01
8.500000E+01
8.500000E+01
8.500000E+01
8.500000E+01
8.500000E+01
8.500000E+01
8.500000E+01
8.500000E+01
8.500000E+01
8.500000E+01
8.500000E+01
8.500000E+01
8.500000E+01
8.500000E+01
8.500000E+01
8.500000E+01
8.500000E+01
8.500000E+01
8.500000E+01
8.500000E+01
8.500000E+01
8.500000E+01
8.500000E+01
8.500000E+01
8.500000E+01
8.500000E+01
8.500000E+01
8.500000E+01
8.500000E+01
8.500000E+01
8.500000E+01
8.500000E+01
8.500000E+01
8.500000E+01
8.500000E+01
8.500000E+01
8.500000E+01
8.500000E+01
8.500000E+01
8.500000E+01
8.500000E+01
8.500000E+01
8.500000E+01
8.500000E+01
8.500000E+01
8.500000E+01
8.500000E+01
8.500000E+01
8.500000E+01
8.500000E+01
8.500000E+01
8.500000E+01
8.500000E+01
8.500000E+01
8.500000E+01
8.500000E+01
8.500000E+01
8.500000E+01
8.500000E+01
8.500000E+01
8.500000E+01
8.500000E+01
8.500000E+01
8.500000E+01
8.500000E+01
8.500000E+01
8.500000E+01
8.500000E+01
8.500000E+01
8.500000E+01
8.500000E+01
8.500000E+01
8.500000E+01
8.500000E+01
8.500000E+01
8.500000E+01
8.500000E+01
8.500000E+01
8.500000E+01
8.500000E+01
8.500000E+01
8.500000E+01
8.500000E+01
8.500000E+01
8.500000E+01
8.500000E+01
8.500000E+01
8.500000E+01
8.500000E+01
8.500000E+01
8.500000E+01
8.500000E+01
9.000000E+01
9.000000E+01
9.000000E+01
9.000000E+01
9.000000E+01
9.000000E+01
9.000000E+01
9.000000E+01
9.000000E+01
9.000000E+01
9.000000E+01
9.000000E+01
9.000000E+01
9.000000E+01
9.000000E+01
9.000000E+01
9.000000E+01
9.000000E+01
9.000000E+01
9.000000E+01
9.000000E+01
9.000000E+01
9.000000E+01
9.000000E+01
9.000000E+01
9.000000E+01
9.000000E+01
9.000000E+01
9.000000E+01
9.000000E+01
9.000000E+01
9.000000E+01
9.000000E+01
9.000000E+01
9.000000E+01
9.000000E+01
9.000000E+01
9.000000E+01
9.000000E+01
9.000000E+01
9.000000E+01
9.000000E+01
9.000000E+01
9.000000E+01
9.000000E+01
9.000000E+01
9.000000E+01
9.000000E+01
9.000000E+01
9.000000E+01
9.000000E+01
9.000000E+01
9.000000E+01
9.000000E+01
9.000000E+01
9.000000E+01
9.000000E+01
9.000000E+01
9.000000E+01
9.000000E+01
9.000000E+01
9.000000E+01
9.000000E+01
9.000000E+01
9.000000E+01
9.000000E+01
9.000000E+01
9.000000E+01
9.000000E+01
9.000000E+01
9.000000E+01
9.000000E+01
9.000000E+01
9.000000E+01
9.000000E+01
9.000000E+01
9.000000E+01
9.000000E+01
9.000000E+01
9.000000E+01
9.000000E+01
9.000000E+01
9.000000E+01
9.000000E+01
9.000000E+01
9.000000E+01
9.000000E+01
9.000000E+01
9.000000E+01
9.000000E+01
9.000000E+01
9.000000E+01
9.000000E+01
9.000000E+01
9.000000E+01
9.000000E+01
9.000000E+01
9.000000E+01
9.000000E+01
9.000000E+01
9.000000E+01
9.000000E+01
9.000000E+01
9.000000E+01
9.000000E+01
9.000000E+01
9.000000E+01
9.000000E+01
9.000000E+01
9.000000E+01
9.000000E+01
9.000000E+01
9.000000E+01
9.000000E+01
9.000000E+01
9.000000E+01
9.000000E+01
9.000000E+01
9.000000E+01
9.000000E+01
9.000000E+01
9.000000E+01
9.000000E+01
9.000000E+01
9.000000E+01
9.000000E+01
9.000000E+01
9.000000E+01
9.000000E+01
9.000000E+01
9.000000E+01
9.000000E+01
9.000000E+01
9.000000E+01
9.000000E+01
9.000000E+01
9.000000E+01
9.000000E+01
9.000000E+01
9.000000E+01
9.000000E+01
9.000000E+01
9.000000E+01
9.000000E+01
9.000000E+01
9.000000E+01
9.000000E+01
9.000000E+01
9.000000E+01
9.000000E+01
9.000000E+01
9.000000E+01
9.000000E+01
9.000000E+01
9.000000E+01
9.000000E+01
9.000000E+01
9.000000E+01
9.000000E+01
9.000000E+01
9.000000E+01
9.000000E+01
9.000000E+01
9.000000E+01
9.000000E+01
9.000000E+01
9.000000E+01
9.000000E+01
9.000000E+01
9.000000E+01
9.000000E+01
9.000000E+01
9.000000E+01
9.000000E+01
9.000000E+01
9.000000E+01
9.000000E+01
9.000000E+01
9.000000E+01
9.000000E+01
9.000000E+01
9.000000E+01
9.000000E+01
9.000000E+01
9.000000E+01
9.000000E+01
9.000000E+01
9.000000E+01
9.000000E+01
9.000000E+01
9.000000E+01
9.000000E+01
9.000000E+01
9.000000E+01
9.000000E+01
9.000000E+01
9.000000E+01
9.000000E+01
9.000000E+01
9.000000E+01
9.000000E+01
9.500000E+01
9.500000E+01
9.500000E+01
9.500000E+01
9.500000E+01
9.500000E+01
9.500000E+01
9.500000E+01
9.500000E+01
9.500000E+01
9.500000E+01
9.500000E+01
9.500000E+01
9.500000E+01
9.500000E+01
9.500000E+01
9.500000E+01
9.500000E+01
9.500000E+01
9.500000E+01
9.500000E+01
9.500000E+01
9.500000E+01
9.500000E+01
9.500000E+01
9.500000E+01
9.500000E+01
9.500000E+01
9.500000E+01
9.500000E+01
9.500000E+01
9.500000E+01
9.500000E+01
9.500000E+01
9.500000E+01
9.500000E+01
9.500000E+01
9.500000E+01
9.500000E+01
9.500000E+01
9.500000E+01
9.500000E+01
9.500000E+01
9.500000E+01
9.500000E+01
9.500000E+01
9.500000E+01
9.500000E+01
9.500000E+01
9.500000E+01
9.500000E+01
9.500000E+01
9.500000E+01
9.500000E+01
9.500000E+01
9.500000E+01
9.500000E+01
9.500000E+01
9.500000E+01
9.500000E+01
9.500000E+01
9.500000E+01
9.500000E+01
9.500000E+01
9.500000E+01
9.500000E+01
9.500000E+01
9.500000E+01
9.500000E+01
9.500000E+01
9.500000E+01
9.500000E+01
9.500000E+01
9.500000E+01
9.500000E+01
9.500000E+01
9.500000E+01
9.500000E+01
9.500000E+01
9.500000E+01
9.500000E+01
9.500000E+01
9.500000E+01
9.500000E+01
9.500000E+01
9.500000E+01
9.500000E+01
9.500000E+01
9.500000E+01
9.500000E+01
9.500000E+01
9.500000E+01
9.500000E+01
9.500000E+01
9.500000E+01
9.500000E+01
9.500000E+01
9.500000E+01
9.500000E+01
9.500000E+01
9.500000E+01
9.500000E+01
9.500000E+01
9.500000E+01
9.500000E+01
9.500000E+01
9.500000E+01
9.500000E+01
9.500000E+01
9.500000E+01
9.500000E+01
9.500000E+01
9.500000E+01
9.500000E+01
9.500000E+01
9.500000E+01
9.500000E+01
9.500000E+01
9.500000E+01
9.500000E+01
9.500000E+01
9.500000E+01
9.500000E+01
9.500000E+01
9.500000E+01
9.500000E+01
9.500000E+01
9.500000E+01
9.500000E+01
9.500000E+01
9.500000E+01
9.500000E+01
9.500000E+01
9.500000E+01
9.500000E+01
9.500000E+01
9.500000E+01
9.500000E+01
9.500000E+01
9.500000E+01
9.500000E+01
9.500000E+01
9.500000E+01
9.500000E+01
9.500000E+01
9.500000E+01
9.500000E+01
9.500000E+01
9.500000E+01
9.500000E+01
9.500000E+01
9.500000E+01
9.500000E+01
9.500000E+01
9.500000E+01
9.500000E+01
9.500000E+01
9.500000E+01
9.500000E+01
9.500000E+01
9.500000E+01
9.500000E+01
9.500000E+01
9.500000E+01
9.500000E+01
9.500000E+01
9.500000E+01
9.500000E+01
9.500000E+01
9.500000E+01
9.500000E+01
9.500000E+01
9.500000E+01
9.500000E+01
9.500000E+01
9.500000E+01
9.500000E+01
9.500000E+01
9.500000E+01
9.500000E+01
9.500000E+01
9.500000E+01
9.500000E+01
9.500000E+01
9.500000E+01
9.500000E+01
9.500000E+01
9.500000E+01
9.500000E+01
9.500000E+01
9.500000E+01
9.500000E+01
9.500000E+01
9.500000E+01
9.500000E+01
9.500000E+01
9.500000E+01
9.500000E+01
9.500000E+01
9.500000E+01
9.500000E+01
1.000000E+02
1.000000E+02
1.000000E+02
1.000000E+02
1.000000E+02
1.000000E+02
1.000000E+02
1.000000E+02
1.000000E+02
1.000000E+02
1.000000E+02
1.000000E+02
1.000000E+02
1.000000E+02
1.000000E+02
1.000000E+02
1.000000E+02
1.000000E+02
1.000000E+02
1.000000E+02
1.000000E+02
1.000000E+02
1.000000E+02
1.000000E+02
1.000000E+02
1.000000E+02
1.000000E+02
1.000000E+02
1.000000E+02
1.000000E+02
1.000000E+02
1.000000E+02
1.000000E+02
1.000000E+02
1.000000E+02
1.000000E+02
1.000000E+02
1.000000E+02
1.000000E+02
1.000000E+02
1.000000E+02
1.000000E+02
1.000000E+02
1.000000E+02
1.000000E+02
1.000000E+02
1.000000E+02
1.000000E+02
1.000000E+02
1.000000E+02
1.000000E+02
1.000000E+02
1.000000E+02
1.000000E+02
1.000000E+02
1.000000E+02
1.000000E+02
1.000000E+02
1.000000E+02
1.000000E+02
1.000000E+02
1.000000E+02
1.000000E+02
1.000000E+02
1.000000E+02
1.000000E+02
1.000000E+02
1.000000E+02
1.000000E+02
1.000000E+02
1.000000E+02
1.000000E+02
1.000000E+02
1.000000E+02
1.000000E+02
1.000000E+02
1.000000E+02
1.000000E+02
1.000000E+02
1.000000E+02
1.000000E+02
1.000000E+02
1.000000E+02
1.000000E+02
1.000000E+02
1.000000E+02
1.000000E+02
1.000000E+02
1.000000E+02
1.000000E+02
1.000000E+02
1.000000E+02
1.000000E+02
1.000000E+02
1.000000E+02
1.000000E+02
1.000000E+02
1.000000E+02
1.000000E+02
1.000000E+02
1.000000E+02
1.000000E+02
1.000000E+02
1.000000E+02
1.000000E+02
1.000000E+02
1.000000E+02
1.000000E+02
1.000000E+02
1.000000E+02
1.000000E+02
1.000000E+02
1.000000E+02
1.000000E+02
1.000000E+02
1.000000E+02
1.000000E+02
1.000000E+02
1.000000E+02
1.000000E+02
1.000000E+02
1.000000E+02
1.000000E+02
1.000000E+02
1.000000E+02
1.000000E+02
1.000000E+02
1.000000E+02
1.000000E+02
1.000000E+02
1.000000E+02
1.000000E+02
1.000000E+02
1.000000E+02
1.000000E+02
1.000000E+02
1.000000E+02
1.000000E+02
1.000000E+02
1.000000E+02
1.000000E+02
1.000000E+02
1.000000E+02
1.000000E+02
1.000000E+02
1.000000E+02
1.000000E+02
1.000000E+02
1.000000E+02
1.000000E+02
1.000000E+02
1.000000E+02
1.000000E+02
1.000000E+02
1.000000E+02
1.000000E+02
1.000000E+02
1.000000E+02
1.000000E+02
1.000000E+02
1.000000E+02
1.000000E+02
1.000000E+02
1.000000E+02
1.000000E+02
1.000000E+02
1.000000E+02
1.000000E+02
1.000000E+02
1.000000E+02
1.000000E+02
1.000000E+02
1.000000E+02
1.000000E+02
1.000000E+02
1.000000E+02
1.000000E+02
1.000000E+02
1.000000E+02
1.000000E+02
1.000000E+02
1.000000E+02
1.000000E+02
1.000000E+02
1.000000E+02
1.000000E+02
1.000000E+02
1.000000E+02
1.000000E+02
1.000000E+02
1.000000E+02
1.000000E+02
1.000000E+02
1.000000E+02
1.000000E+02
1.000000E+02
1.000000E+02
1.000000E+02
1.000000E+02
1.000000E+02
1.000000E+02
1.050000E+02
1.050000E+02
1.050000E+02
1.050000E+02
1.050000E+02
1.050000E+02
1.050000E+02
1.050000E+02
1.050000E+02
1.050000E+02
1.050000E+02
1.050000E+02
1.050000E+02
1.050000E+02
1.050000E+02
1.050000E+02
1.050000E+02
1.050000E+02
1.050000E+02
1.050000E+02
1.050000E+02
1.050000E+02
1.050000E+02
1.050000E+02
1.050000E+02
1.050000E+02
1.050000E+02
1.050000E+02
1.050000E+02
1.050000E+02
1.050000E+02
1.050000E+02
1.050000E+02
1.050000E+02
1.050000E+02
1.050000E+02
1.050000E+02
1.050000E+02
1.050000E+02
1.050000E+02
1.050000E+02
1.050000E+02
1.050000E+02
1.050000E+02
1.050000E+02
1.050000E+02
1.050000E+02
1.050000E+02
1.050000E+02
1.050000E+02
1.050000E+02
1.050000E+02
1.050000E+02
1.050000E+02
1.050000E+02
1.050000E+02
1.050000E+02
1.050000E+02
1.050000E+02
1.050000E+02
1.050000E+02
1.050000E+02
1.050000E+02
1.050000E+02
1.050000E+02
1.050000E+02
1.050000E+02
1.050000E+02
1.050000E+02
1.050000E+02
1.050000E+02
1.050000E+02
1.050000E+02
1.050000E+02
1.050000E+02
1.050000E+02
1.050000E+02
1.050000E+02
1.050000E+02
1.050000E+02
1.050000E+02
1.050000E+02
1.050000E+02
1.050000E+02
1.050000E+02
1.050000E+02
1.050000E+02
1.050000E+02
1.050000E+02
1.050000E+02
1.050000E+02
1.050000E+02
1.050000E+02
1.050000E+02
1.050000E+02
1.050000E+02
1.050000E+02
1.050000E+02
1.050000E+02
1.050000E+02
1.050000E+02
1.050000E+02
1.050000E+02
1.050000E+02
1.050000E+02
1.050000E+02
1.050000E+02
1.050000E+02
1.050000E+02
1.050000E+02
1.050000E+02
1.050000E+02
1.050000E+02
1.050000E+02
1.050000E+02
1.050000E+02
1.050000E+02
1.050000E+02
1.050000E+02
1.050000E+02
1.050000E+02
1.050000E+02
1.050000E+02
1.050000E+02
1.050000E+02
1.050000E+02
1.050000E+02
1.050000E+02
1.050000E+02
1.050000E+02
1.050000E+02
1.050000E+02
1.050000E+02
1.050000E+02
1.050000E+02
1.050000E+02
1.050000E+02
1.050000E+02
1.050000E+02
1.050000E+02
1.050000E+02
1.050000E+02
1.050000E+02
1.050000E+02
1.050000E+02
1.050000E+02
1.050000E+02
1.050000E+02
1.050000E+02
1.050000E+02
1.050000E+02
1.050000E+02
1.050000E+02
1.050000E+02
1.050000E+02
1.050000E+02
1.050000E+02
1.050000E+02
1.050000E+02
1.050000E+02
1.050000E+02
1.050000E+02
1.050000E+02
1.050000E+02
1.050000E+02
1.050000E+02
1.050000E+02
1.050000E+02
1.050000E+02
1.050000E+02
1.050000E+02
1.050000E+02
1.050000E+02
1.050000E+02
1.050000E+02
1.050000E+02
1.050000E+02
1.050000E+02
1.050000E+02
1.050000E+02
1.050000E+02
1.050000E+02
1.050000E+02
1.050000E+02
1.050000E+02
1.050000E+02
1.050000E+02
1.050000E+02
1.050000E+02
1.050000E+02
1.050000E+02
1.050000E+02
1.050000E+02
1.050000E+02
1.050000E+02
1.050000E+02
1.050000E+02
1.050000E+02
1.050000E+02
1.050000E+02
1.050000E+02
1.100000E+02
1.100000E+02
1.100000E+02
1.100000E+02
1.100000E+02
1.100000E+02
1.100000E+02
1.100000E+02
1.100000E+02
1.100000E+02
1.100000E+02
1.100000E+02
1.100000E+02
1.100000E+02
1.100000E+02
1.100000E+02
1.100000E+02
1.100000E+02
1.100000E+02
1.100000E+02
1.100000E+02
1.100000E+02
1.100000E+02
1.100000E+02
1.100000E+02
1.100000E+02
1.100000E+02
1.100000E+02
1.100000E+02
1.100000E+02
1.100000E+02
1.100000E+02
1.100000E+02
1.100000E+02
1.100000E+02
1.100000E+02
1.100000E+02
1.100000E+02
1.100000E+02
1.100000E+02
1.100000E+02
1.100000E+02
1.100000E+02
1.100000E+02
1.100000E+02
1.100000E+02
1.100000E+02
1.100000E+02
1.100000E+02
1.100000E+02
1.100000E+02
1.100000E+02
1.100000E+02
1.100000E+02
1.100000E+02
1.100000E+02
1.100000E+02
1.100000E+02
1.100000E+02
1.100000E+02
1.100000E+02
1.100000E+02
1.100000E+02
1.100000E+02
1.100000E+02
1.100000E+02
1.100000E+02
1.100000E+02
1.100000E+02
1.100000E+02
1.100000E+02
1.100000E+02
1.100000E+02
1.100000E+02
1.100000E+02
1.100000E+02
1.100000E+02
1.100000E+02
1.100000E+02
1.100000E+02
1.100000E+02
1.100000E+02
1.100000E+02
1.100000E+02
1.100000E+02
1.100000E+02
1.100000E+02
1.100000E+02
1.100000E+02
1.100000E+02
1.100000E+02
1.100000E+02
1.100000E+02
1.100000E+02
1.100000E+02
1.100000E+02
1.100000E+02
1.100000E+02
1.100000E+02
1.100000E+02
1.100000E+02
1.100000E+02
1.100000E+02
1.100000E+02
1.100000E+02
1.100000E+02
1.100000E+02
1.100000E+02
1.100000E+02
1.100000E+02
1.100000E+02
1.100000E+02
1.100000E+02
1.100000E+02
1.100000E+02
1.100000E+02
1.100000E+02
1.100000E+02
1.100000E+02
1.100000E+02
1.100000E+02
1.100000E+02
1.100000E+02
1.100000E+02
1.100000E+02
1.100000E+02
1.100000E+02
1.100000E+02
1.100000E+02
1.100000E+02
1.100000E+02
1.100000E+02
1.100000E+02
1.100000E+02
1.100000E+02
1.100000E+02
1.100000E+02
1.100000E+02
1.100000E+02
1.100000E+02
1.100000E+02
1.100000E+02
1.100000E+02
1.100000E+02
1.100000E+02
1.100000E+02
1.100000E+02
1.100000E+02
1.100000E+02
1.100000E+02
1.100000E+02
1.100000E+02
1.100000E+02
1.100000E+02
1.100000E+02
1.100000E+02
1.100000E+02
1.100000E+02
1.100000E+02
1.100000E+02
1.100000E+02
1.100000E+02
1.100000E+02
1.100000E+02
1.100000E+02
1.100000E+02
1.100000E+02
1.100000E+02
1.100000E+02
1.100000E+02
1.100000E+02
1.100000E+02
1.100000E+02
1.100000E+02
1.100000E+02
1.100000E+02
1.100000E+02
1.100000E+02
1.100000E+02
1.100000E+02
1.100000E+02
1.100000E+02
1.100000E+02
1.100000E+02
1.100000E+02
1.100000E+02
1.100000E+02
1.100000E+02
1.100000E+02
1.100000E+02
1.100000E+02
1.100000E+02
1.100000E+02
1.100000E+02
1.100000E+02
1.100000E+02
1.100000E+02
1.100000E+02
1.100000E+02
1.100000E+02
1.100000E+02
1.150000E+02
1.150000E+02
1.150000E+02
1.150000E+02
1.150000E+02
1.150000E+02
1.150000E+02
1.150000E+02
1.150000E+02
1.150000E+02
1.150000E+02
1.150000E+02
1.150000E+02
1.150000E+02
1.150000E+02
1.150000E+02
1.150000E+02
1.150000E+02
1.150000E+02
1.150000E+02
1.150000E+02
1.150000E+02
1.150000E+02
1.150000E+02
1.150000E+02
1.150000E+02
1.150000E+02
1.150000E+02
1.150000E+02
1.150000E+02
1.150000E+02
1.150000E+02
1.150000E+02
1.150000E+02
1.150000E+02
1.150000E+02
1.150000E+02
1.150000E+02
1.150000E+02
1.150000E+02
1.150000E+02
1.150000E+02
1.150000E+02
1.150000E+02
1.150000E+02
1.150000E+02
1.150000E+02
1.150000E+02
1.150000E+02
1.150000E+02
1.150000E+02
1.150000E+02
1.150000E+02
1.150000E+02
1.150000E+02
1.150000E+02
1.150000E+02
1.150000E+02
1.150000E+02
1.150000E+02
1.150000E+02
1.150000E+02
1.150000E+02
1.150000E+02
1.150000E+02
1.150000E+02
1.150000E+02
1.150000E+02
1.150000E+02
1.150000E+02
1.150000E+02
1.150000E+02
1.150000E+02
1.150000E+02
1.150000E+02
1.150000E+02
1.150000E+02
1.150000E+02
1.150000E+02
1.150000E+02
1.150000E+02
1.150000E+02
1.150000E+02
1.150000E+02
1.150000E+02
1.150000E+02
1.150000E+02
1.150000E+02
1.150000E+02
1.150000E+02
1.150000E+02
1.150000E+02
1.150000E+02
1.150000E+02
1.150000E+02
1.150000E+02
1.150000E+02
1.150000E+02
1.150000E+02
1.150000E+02
1.150000E+02
1.150000E+02
1.150000E+02
1.150000E+02
1.150000E+02
1.150000E+02
1.150000E+02
1.150000E+02
1.150000E+02
1.150000E+02
1.150000E+02
1.150000E+02
1.150000E+02
1.150000E+02
1.150000E+02
1.150000E+02
1.150000E+02
1.150000E+02
1.150000E+02
1.150000E+02
1.150000E+02
1.150000E+02
1.150000E+02
1.150000E+02
1.150000E+02
1.150000E+02
1.150000E+02
1.150000E+02
1.150000E+02
1.150000E+02
1.150000E+02
1.150000E+02
1.150000E+02
1.150000E+02
1.150000E+02
1.150000E+02
1.150000E+02
1.150000E+02
1.150000E+02
1.150000E+02
1.150000E+02
1.150000E+02
1.150000E+02
1.150000E+02
1.150000E+02
1.150000E+02
1.150000E+02
1.150000E+02
1.150000E+02
1.150000E+02
1.150000E+02
1.150000E+02
1.150000E+02
1.150000E+02
1.150000E+02
1.150000E+02
1.150000E+02
1.150000E+02
1.150000E+02
1.150000E+02
1.150000E+02
1.150000E+02
1.150000E+02
1.150000E+02
1.150000E+02
1.150000E+02
1.150000E+02
1.150000E+02
1.150000E+02
1.150000E+02
1.150000E+02
1.150000E+02
1.150000E+02
1.150000E+02
1.150000E+02
1.150000E+02
1.150000E+02
1.150000E+02
1.150000E+02
1.150000E+02
1.150000E+02
1.150000E+02
1.150000E+02
1.150000E+02
1.150000E+02
1.150000E+02
1.150000E+02
1.150000E+02
1.150000E+02
1.150000E+02
1.150000E+02
1.150000E+02
1.150000E+02
1.150000E+02
1.150000E+02
1.150000E+02
1.150000E+02
1.150000E+02
1.150000E+02
1.150000E+02
1.150000E+02
1.200000E+02
1.200000E+02
1.200000E+02
1.200000E+02
1.200000E+02
1.200000E+02
1.200000E+02
1.200000E+02
1.200000E+02
1.200000E+02
1.200000E+02
1.200000E+02
1.200000E+02
1.200000E+02
1.200000E+02
1.200000E+02
1.200000E+02
1.200000E+02
1.200000E+02
1.200000E+02
1.200000E+02
1.200000E+02
1.200000E+02
1.200000E+02
1.200000E+02
1.200000E+02
1.200000E+02
1.200000E+02
1.200000E+02
1.200000E+02
1.200000E+02
1.200000E+02
1.200000E+02
1.200000E+02
1.200000E+02
1.200000E+02
1.200000E+02
1.200000E+02
1.200000E+02
1.200000E+02
1.200000E+02
1.200000E+02
1.200000E+02
1.200000E+02
1.200000E+02
1.200000E+02
1.200000E+02
1.200000E+02
1.200000E+02
1.200000E+02
1.200000E+02
1.200000E+02
1.200000E+02
1.200000E+02
1.200000E+02
1.200000E+02
1.200000E+02
1.200000E+02
1.200000E+02
1.200000E+02
1.200000E+02
1.200000E+02
1.200000E+02
1.200000E+02
1.200000E+02
1.200000E+02
1.200000E+02
1.200000E+02
1.200000E+02
1.200000E+02
1.200000E+02
1.200000E+02
1.200000E+02
1.200000E+02
1.200000E+02
1.200000E+02
1.200000E+02
1.200000E+02
1.200000E+02
1.200000E+02
1.200000E+02
1.200000E+02
1.200000E+02
1.200000E+02
1.200000E+02
1.200000E+02
1.200000E+02
1.200000E+02
1.200000E+02
1.200000E+02
1.200000E+02
1.200000E+02
1.200000E+02
1.200000E+02
1.200000E+02
1.200000E+02
1.200000E+02
1.200000E+02
1.200000E+02
1.200000E+02
1.200000E+02
1.200000E+02
1.200000E+02
1.200000E+02
1.200000E+02
1.200000E+02
1.200000E+02
1.200000E+02
1.200000E+02
1.200000E+02
1.200000E+02
1.200000E+02
1.200000E+02
1.200000E+02
1.200000E+02
1.200000E+02
1.200000E+02
1.200000E+02
1.200000E+02
1.200000E+02
1.200000E+02
1.200000E+02
1.200000E+02
1.200000E+02
1.200000E+02
1.200000E+02
1.200000E+02
1.200000E+02
1.200000E+02
1.200000E+02
1.200000E+02
1.200000E+02
1.200000E+02
1.200000E+02
1.200000E+02
1.200000E+02
1.200000E+02
1.200000E+02
1.200000E+02
1.200000E+02
1.200000E+02
1.200000E+02
1.200000E+02
1.200000E+02
1.200000E+02
1.200000E+02
1.200000E+02
1.200000E+02
1.200000E+02
1.200000E+02
1.200000E+02
1.200000E+02
1.200000E+02
1.200000E+02
1.200000E+02
1.200000E+02
1.200000E+02
1.200000E+02
1.200000E+02
1.200000E+02
1.200000E+02
1.200000E+02
1.200000E+02
1.200000E+02
1.200000E+02
1.200000E+02
1.200000E+02
1.200000E+02
1.200000E+02
1.200000E+02
1.200000E+02
1.200000E+02
1.200000E+02
1.200000E+02
1.200000E+02
1.200000E+02
1.200000E+02
1.200000E+02
1.200000E+02
1.200000E+02
1.200000E+02
1.200000E+02
1.200000E+02
1.200000E+02
1.200000E+02
1.200000E+02
1.200000E+02
1.200000E+02
1.200000E+02
1.200000E+02
1.200000E+02
1.200000E+02
1.200000E+02
1.200000E+02
1.200000E+02
1.200000E+02
1.200000E+02
1.200000E+02
1.200000E+02
1.200000E+02
1.200000E+02
1.250000E+02
1.250000E+02
1.250000E+02
1.250000E+02
1.250000E+02
1.250000E+02
1.250000E+02
1.250000E+02
1.250000E+02
1.250000E+02
1.250000E+02
1.250000E+02
1.250000E+02
1.250000E+02
1.250000E+02
1.250000E+02
1.250000E+02
1.250000E+02
1.250000E+02
1.250000E+02
1.250000E+02
1.250000E+02
1.250000E+02
1.250000E+02
1.250000E+02
1.250000E+02
1.250000E+02
1.250000E+02
1.250000E+02
1.250000E+02
1.250000E+02
1.250000E+02
1.250000E+02
1.250000E+02
1.250000E+02
1.250000E+02
1.250000E+02
1.250000E+02
1.250000E+02
1.250000E+02
1.250000E+02
1.250000E+02
1.250000E+02
1.250000E+02
1.250000E+02
1.250000E+02
1.250000E+02
1.250000E+02
1.250000E+02
1.250000E+02
1.250000E+02
1.250000E+02
1.250000E+02
1.250000E+02
1.250000E+02
1.250000E+02
1.250000E+02
1.250000E+02
1.250000E+02
1.250000E+02
1.250000E+02
1.250000E+02
1.250000E+02
1.250000E+02
1.250000E+02
1.250000E+02
1.250000E+02
1.250000E+02
1.250000E+02
1.250000E+02
1.250000E+02
1.250000E+02
1.250000E+02
1.250000E+02
1.250000E+02
1.250000E+02
1.250000E+02
1.250000E+02
1.250000E+02
1.250000E+02
1.250000E+02
1.250000E+02
1.250000E+02
1.250000E+02
1.250000E+02
1.250000E+02
1.250000E+02
1.250000E+02
1.250000E+02
1.250000E+02
1.250000E+02
1.250000E+02
1.250000E+02
1.250000E+02
1.250000E+02
1.250000E+02
1.250000E+02
1.250000E+02
1.250000E+02
1.250000E+02
1.250000E+02
1.250000E+02
1.250000E+02
1.250000E+02
1.250000E+02
1.250000E+02
1.250000E+02
1.250000E+02
1.250000E+02
1.250000E+02
1.250000E+02
1.250000E+02
1.250000E+02
1.250000E+02
1.250000E+02
1.250000E+02
1.250000E+02
1.250000E+02
1.250000E+02
1.250000E+02
1.250000E+02
1.250000E+02
1.250000E+02
1.250000E+02
1.250000E+02
1.250000E+02
1.250000E+02
1.250000E+02
1.250000E+02
1.250000E+02
1.250000E+02
1.250000E+02
1.250000E+02
1.250000E+02
1.250000E+02
1.250000E+02
1.250000E+02
1.250000E+02
1.250000E+02
1.250000E+02
1.250000E+02
1.250000E+02
1.250000E+02
1.250000E+02
1.250000E+02
1.250000E+02
1.250000E+02
1.250000E+02
1.250000E+02
1.250000E+02
1.250000E+02
1.250000E+02
1.250000E+02
1.250000E+02
1.250000E+02
1.250000E+02
1.250000E+02
1.250000E+02
1.250000E+02
1.250000E+02
1.250000E+02
1.250000E+02
1.250000E+02
1.250000E+02
1.250000E+02
1.250000E+02
1.250000E+02
1.250000E+02
1.250000E+02
1.250000E+02
1.250000E+02
1.250000E+02
1.250000E+02
1.250000E+02
1.250000E+02
1.250000E+02
1.250000E+02
1.250000E+02
1.250000E+02
1.250000E+02
1.250000E+02
1.250000E+02
1.250000E+02
1.250000E+02
1.250000E+02
1.250000E+02
1.250000E+02
1.250000E+02
1.250000E+02
1.250000E+02
1.250000E+02
1.250000E+02
1.250000E+02
1.250000E+02
1.250000E+02
1.250000E+02
1.250000E+02
1.250000E+02
1.250000E+02
1.250000E+02
1.250000E+02
1.300000E+02
1.300000E+02
1.300000E+02
1.300000E+02
1.300000E+02
1.300000E+02
1.300000E+02
1.300000E+02
1.300000E+02
1.300000E+02
1.300000E+02
1.300000E+02
1.300000E+02
1.300000E+02
1.300000E+02
1.300000E+02
1.300000E+02
1.300000E+02
1.300000E+02
1.300000E+02
1.300000E+02
1.300000E+02
1.300000E+02
1.300000E+02
1.300000E+02
1.300000E+02
1.300000E+02
1.300000E+02
1.300000E+02
1.300000E+02
1.300000E+02
1.300000E+02
1.300000E+02
1.300000E+02
1.300000E+02
1.300000E+02
1.300000E+02
1.300000E+02
1.300000E+02
1.300000E+02
1.300000E+02
1.300000E+02
1.300000E+02
1.300000E+02
1.300000E+02
1.300000E+02
1.300000E+02
1.300000E+02
1.300000E+02
1.300000E+02
1.300000E+02
1.300000E+02
1.300000E+02
1.300000E+02
1.300000E+02
1.300000E+02
1.300000E+02
1.300000E+02
1.300000E+02
1.300000E+02
1.300000E+02
1.300000E+02
1.300000E+02
1.300000E+02
1.300000E+02
1.300000E+02
1.300000E+02
1.300000E+02
1.300000E+02
1.300000E+02
1.300000E+02
1.300000E+02
1.300000E+02
1.300000E+02
1.300000E+02
1.300000E+02
1.300000E+02
1.300000E+02
1.300000E+02
1.300000E+02
1.300000E+02
1.300000E+02
1.300000E+02
1.300000E+02
1.300000E+02
1.300000E+02
1.300000E+02
1.300000E+02
1.300000E+02
1.300000E+02
1.300000E+02
1.300000E+02
1.300000E+02
1.300000E+02
1.300000E+02
1.300000E+02
1.300000E+02
1.300000E+02
1.300000E+02
1.300000E+02
1.300000E+02
1.300000E+02
1.300000E+02
1.300000E+02
1.300000E+02
1.300000E+02
1.300000E+02
1.300000E+02
1.300000E+02
1.300000E+02
1.300000E+02
1.300000E+02
1.300000E+02
1.300000E+02
1.300000E+02
1.300000E+02
1.300000E+02
1.300000E+02
1.300000E+02
1.300000E+02
1.300000E+02
1.300000E+02
1.300000E+02
1.300000E+02
1.300000E+02
1.300000E+02
1.300000E+02
1.300000E+02
1.300000E+02
1.300000E+02
1.300000E+02
1.300000E+02
1.300000E+02
1.300000E+02
1.300000E+02
1.300000E+02
1.300000E+02
1.300000E+02
1.300000E+02
1.300000E+02
1.300000E+02
1.300000E+02
1.300000E+02
1.300000E+02
1.300000E+02
1.300000E+02
1.300000E+02
1.300000E+02
1.300000E+02
1.300000E+02
1.300000E+02
1.300000E+02
1.300000E+02
1.300000E+02
1.300000E+02
1.300000E+02
1.300000E+02
1.300000E+02
1.300000E+02
1.300000E+02
1.300000E+02
1.300000E+02
1.300000E+02
1.300000E+02
1.300000E+02
1.300000E+02
1.300000E+02
1.300000E+02
1.300000E+02
1.300000E+02
1.300000E+02
1.300000E+02
1.300000E+02
1.300000E+02
1.300000E+02
1.300000E+02
1.300000E+02
1.300000E+02
1.300000E+02
1.300000E+02
1.300000E+02
1.300000E+02
1.300000E+02
1.300000E+02
1.300000E+02
1.300000E+02
1.300000E+02
1.300000E+02
1.300000E+02
1.300000E+02
1.300000E+02
1.300000E+02
1.300000E+02
1.300000E+02
1.300000E+02
1.300000E+02
1.300000E+02
1.300000E+02
1.300000E+02
1.300000E+02
1.300000E+02
1.350000E+02
1.350000E+02
1.350000E+02
1.350000E+02
1.350000E+02
1.350000E+02
1.350000E+02
1.350000E+02
1.350000E+02
1.350000E+02
1.350000E+02
1.350000E+02
1.350000E+02
1.350000E+02
1.350000E+02
1.350000E+02
1.350000E+02
1.350000E+02
1.350000E+02
1.350000E+02
1.350000E+02
1.350000E+02
1.350000E+02
1.350000E+02
1.350000E+02
1.350000E+02
1.350000E+02
1.350000E+02
1.350000E+02
1.350000E+02
1.350000E+02
1.350000E+02
1.350000E+02
1.350000E+02
1.350000E+02
1.350000E+02
1.350000E+02
1.350000E+02
1.350000E+02
1.350000E+02
1.350000E+02
1.350000E+02
1.350000E+02
1.350000E+02
1.350000E+02
1.350000E+02
1.350000E+02
1.350000E+02
1.350000E+02
1.350000E+02
1.350000E+02
1.350000E+02
1.350000E+02
1.350000E+02
1.350000E+02
1.350000E+02
1.350000E+02
1.350000E+02
1.350000E+02
1.350000E+02
1.350000E+02
1.350000E+02
1.350000E+02
1.350000E+02
1.350000E+02
1.350000E+02
1.350000E+02
1.350000E+02
1.350000E+02
1.350000E+02
1.350000E+02
1.350000E+02
1.350000E+02
1.350000E+02
1.350000E+02
1.350000E+02
1.350000E+02
1.350000E+02
1.350000E+02
1.350000E+02
1.350000E+02
1.350000E+02
1.350000E+02
1.350000E+02
1.350000E+02
1.350000E+02
1.350000E+02
1.350000E+02
1.350000E+02
1.350000E+02
1.350000E+02
1.350000E+02
1.350000E+02
1.350000E+02
1.350000E+02
1.350000E+02
1.350000E+02
1.350000E+02
1.350000E+02
1.350000E+02
1.350000E+02
1.350000E+02
1.350000E+02
1.350000E+02
1.350000E+02
1.350000E+02
1.350000E+02
1.350000E+02
1.350000E+02
1.350000E+02
1.350000E+02
1.350000E+02
1.350000E+02
1.350000E+02
1.350000E+02
1.350000E+02
1.350000E+02
1.350000E+02
1.350000E+02
1.350000E+02
1.350000E+02
1.350000E+02
1.350000E+02
1.350000E+02
1.350000E+02
1.350000E+02
1.350000E+02
1.350000E+02
1.350000E+02
1.350000E+02
1.350000E+02
1.350000E+02
1.350000E+02
1.350000E+02
1.350000E+02
1.350000E+02
1.350000E+02
1.350000E+02
1.350000E+02
1.350000E+02
1.350000E+02
1.350000E+02
1.350000E+02
1.350000E+02
1.350000E+02
1.350000E+02
1.350000E+02
1.350000E+02
1.350000E+02
1.350000E+02
1.350000E+02
1.350000E+02
1.350000E+02
1.350000E+02
1.350000E+02
1.350000E+02
1.350000E+02
1.350000E+02
1.350000E+02
1.350000E+02
1.350000E+02
1.350000E+02
1.350000E+02
1.350000E+02
1.350000E+02
1.350000E+02
1.350000E+02
1.350000E+02
1.350000E+02
1.350000E+02
1.350000E+02
1.350000E+02
1.350000E+02
1.350000E+02
1.350000E+02
1.350000E+02
1.350000E+02
1.350000E+02
1.350000E+02
1.350000E+02
1.350000E+02
1.350000E+02
1.350000E+02
1.350000E+02
1.350000E+02
1.350000E+02
1.350000E+02
1.350000E+02
1.350000E+02
1.350000E+02
1.350000E+02
1.350000E+02
1.350000E+02
1.350000E+02
1.350000E+02
1.350000E+02
1.350000E+02
1.350000E+02
1.350000E+02
1.350000E+02
1.350000E+02
1.400000E+02
1.400000E+02
1.400000E+02
1.400000E+02
1.400000E+02
1.400000E+02
1.400000E+02
1.400000E+02
1.400000E+02
1.400000E+02
1.400000E+02
1.400000E+02
1.400000E+02
1.400000E+02
1.400000E+02
1.400000E+02
1.400000E+02
1.400000E+02
1.400000E+02
1.400000E+02
1.400000E+02
1.400000E+02
1.400000E+02
1.400000E+02
1.400000E+02
1.400000E+02
1.400000E+02
1.400000E+02
1.400000E+02
1.400000E+02
1.400000E+02
1.400000E+02
1.400000E+02
1.400000E+02
1.400000E+02
1.400000E+02
1.400000E+02
1.400000E+02
1.400000E+02
1.400000E+02
1.400000E+02
1.400000E+02
1.400000E+02
1.400000E+02
1.400000E+02
1.400000E+02
1.400000E+02
1.400000E+02
1.400000E+02
1.400000E+02
1.400000E+02
1.400000E+02
1.400000E+02
1.400000E+02
1.400000E+02
1.400000E+02
1.400000E+02
1.400000E+02
1.400000E+02
1.400000E+02
1.400000E+02
1.400000E+02
1.400000E+02
1.400000E+02
1.400000E+02
1.400000E+02
1.400000E+02
1.400000E+02
1.400000E+02
1.400000E+02
1.400000E+02
1.400000E+02
1.400000E+02
1.400000E+02
1.400000E+02
1.400000E+02
1.400000E+02
1.400000E+02
1.400000E+02
1.400000E+02
1.400000E+02
1.400000E+02
1.400000E+02
1.400000E+02
1.400000E+02
1.400000E+02
1.400000E+02
1.400000E+02
1.400000E+02
1.400000E+02
1.400000E+02
1.400000E+02
1.400000E+02
1.400000E+02
1.400000E+02
1.400000E+02
1.400000E+02
1.400000E+02
1.400000E+02
1.400000E+02
1.400000E+02
1.400000E+02
1.400000E+02
1.400000E+02
1.400000E+02
1.400000E+02
1.400000E+02
1.400000E+02
1.400000E+02
1.400000E+02
1.400000E+02
1.400000E+02
1.400000E+02
1.400000E+02
1.400000E+02
1.400000E+02
1.400000E+02
1.400000E+02
1.400000E+02
1.400000E+02
1.400000E+02
1.400000E+02
1.400000E+02
1.400000E+02
1.400000E+02
1.400000E+02
1.400000E+02
1.400000E+02
1.400000E+02
1.400000E+02
1.400000E+02
1.400000E+02
1.400000E+02
1.400000E+02
1.400000E+02
1.400000E+02
1.400000E+02
1.400000E+02
1.400000E+02
1.400000E+02
1.400000E+02
1.400000E+02
1.400000E+02
1.400000E+02
1.400000E+02
1.400000E+02
1.400000E+02
1.400000E+02
1.400000E+02
1.400000E+02
1.400000E+02
1.400000E+02
1.400000E+02
1.400000E+02
1.400000E+02
1.400000E+02
1.400000E+02
1.400000E+02
1.400000E+02
1.400000E+02
1.400000E+02
1.400000E+02
1.400000E+02
1.400000E+02
1.400000E+02
1.400000E+02
1.400000E+02
1.400000E+02
1.400000E+02
1.400000E+02
1.400000E+02
1.400000E+02
1.400000E+02
1.400000E+02
1.400000E+02
1.400000E+02
1.400000E+02
1.400000E+02
1.400000E+02
1.400000E+02
1.400000E+02
1.400000E+02
1.400000E+02
1.400000E+02
1.400000E+02
1.400000E+02
1.400000E+02
1.400000E+02
1.400000E+02
1.400000E+02
1.400000E+02
1.400000E+02
1.400000E+02
1.400000E+02
1.400000E+02
1.400000E+02
1.400000E+02
1.400000E+02
1.400000E+02
1.400000E+02
1.400000E+02
1.450000E+02
1.450000E+02
1.450000E+02
1.450000E+02
1.450000E+02
1.450000E+02
1.450000E+02
1.450000E+02
1.450000E+02
1.450000E+02
1.450000E+02
1.450000E+02
1.450000E+02
1.450000E+02
1.450000E+02
1.450000E+02
1.450000E+02
1.450000E+02
1.450000E+02
1.450000E+02
1.450000E+02
1.450000E+02
1.450000E+02
1.450000E+02
1.450000E+02
1.450000E+02
1.450000E+02
1.450000E+02
1.450000E+02
1.450000E+02
1.450000E+02
1.450000E+02
1.450000E+02
1.450000E+02
1.450000E+02
1.450000E+02
1.450000E+02
1.450000E+02
1.450000E+02
1.450000E+02
1.450000E+02
1.450000E+02
1.450000E+02
1.450000E+02
1.450000E+02
1.450000E+02
1.450000E+02
1.450000E+02
1.450000E+02
1.450000E+02
1.450000E+02
1.450000E+02
1.450000E+02
1.450000E+02
1.450000E+02
1.450000E+02
1.450000E+02
1.450000E+02
1.450000E+02
1.450000E+02
1.450000E+02
1.450000E+02
1.450000E+02
1.450000E+02
1.450000E+02
1.450000E+02
1.450000E+02
1.450000E+02
1.450000E+02
1.450000E+02
1.450000E+02
1.450000E+02
1.450000E+02
1.450000E+02
1.450000E+02
1.450000E+02
1.450000E+02
1.450000E+02
1.450000E+02
1.450000E+02
1.450000E+02
1.450000E+02
1.450000E+02
1.450000E+02
1.450000E+02
1.450000E+02
1.450000E+02
1.450000E+02
1.450000E+02
1.450000E+02
1.450000E+02
1.450000E+02
1.450000E+02
1.450000E+02
1.450000E+02
1.450000E+02
1.450000E+02
1.450000E+02
1.450000E+02
1.450000E+02
1.450000E+02
1.450000E+02
1.450000E+02
1.450000E+02
1.450000E+02
1.450000E+02
1.450000E+02
1.450000E+02
1.450000E+02
1.450000E+02
1.450000E+02
1.450000E+02
1.450000E+02
1.450000E+02
1.450000E+02
1.450000E+02
1.450000E+02
1.450000E+02
1.450000E+02
1.450000E+02
1.450000E+02
1.450000E+02
1.450000E+02
1.450000E+02
1.450000E+02
1.450000E+02
1.450000E+02
1.450000E+02
1.450000E+02
1.450000E+02
1.450000E+02
1.450000E+02
1.450000E+02
1.450000E+02
1.450000E+02
1.450000E+02
1.450000E+02
1.450000E+02
1.450000E+02
1.450000E+02
1.450000E+02
1.450000E+02
1.450000E+02
1.450000E+02
1.450000E+02
1.450000E+02
1.450000E+02
1.450000E+02
1.450000E+02
1.450000E+02
1.450000E+02
1.450000E+02
1.450000E+02
1.450000E+02
1.450000E+02
1.450000E+02
1.450000E+02
1.450000E+02
1.450000E+02
1.450000E+02
1.450000E+02
1.450000E+02
1.450000E+02
1.450000E+02
1.450000E+02
1.450000E+02
1.450000E+02
1.450000E+02
1.450000E+02
1.450000E+02
1.450000E+02
1.450000E+02
1.450000E+02
1.450000E+02
1.450000E+02
1.450000E+02
1.450000E+02
1.450000E+02
1.450000E+02
1.450000E+02
1.450000E+02
1.450000E+02
1.450000E+02
1.450000E+02
1.450000E+02
1.450000E+02
1.450000E+02
1.450000E+02
1.450000E+02
1.450000E+02
1.450000E+02
1.450000E+02
1.450000E+02
1.450000E+02
1.450000E+02
1.450000E+02
1.450000E+02
1.450000E+02
1.450000E+02
1.450000E+02
1.450000E+02
1.500000E+02
1.500000E+02
1.500000E+02
1.500000E+02
1.500000E+02
1.500000E+02
1.500000E+02
1.500000E+02
1.500000E+02
1.500000E+02
1.500000E+02
1.500000E+02
1.500000E+02
1.500000E+02
1.500000E+02
1.500000E+02
1.500000E+02
1.500000E+02
1.500000E+02
1.500000E+02
1.500000E+02
1.500000E+02
1.500000E+02
1.500000E+02
1.500000E+02
1.500000E+02
1.500000E+02
1.500000E+02
1.500000E+02
1.500000E+02
1.500000E+02
1.500000E+02
1.500000E+02
1.500000E+02
1.500000E+02
1.500000E+02
1.500000E+02
1.500000E+02
1.500000E+02
1.500000E+02
1.500000E+02
1.500000E+02
1.500000E+02
1.500000E+02
1.500000E+02
1.500000E+02
1.500000E+02
1.500000E+02
1.500000E+02
1.500000E+02
1.500000E+02
1.500000E+02
1.500000E+02
1.500000E+02
1.500000E+02
1.500000E+02
1.500000E+02
1.500000E+02
1.500000E+02
1.500000E+02
1.500000E+02
1.500000E+02
1.500000E+02
1.500000E+02
1.500000E+02
1.500000E+02
1.500000E+02
1.500000E+02
1.500000E+02
1.500000E+02
1.500000E+02
1.500000E+02
1.500000E+02
1.500000E+02
1.500000E+02
1.500000E+02
1.500000E+02
1.500000E+02
1.500000E+02
1.500000E+02
1.500000E+02
1.500000E+02
1.500000E+02
1.500000E+02
1.500000E+02
1.500000E+02
1.500000E+02
1.500000E+02
1.500000E+02
1.500000E+02
1.500000E+02
1.500000E+02
1.500000E+02
1.500000E+02
1.500000E+02
1.500000E+02
1.500000E+02
1.500000E+02
1.500000E+02
1.500000E+02
1.500000E+02
1.500000E+02
1.500000E+02
1.500000E+02
1.500000E+02
1.500000E+02
1.500000E+02
1.500000E+02
1.500000E+02
1.500000E+02
1.500000E+02
1.500000E+02
1.500000E+02
1.500000E+02
1.500000E+02
1.500000E+02
1.500000E+02
1.500000E+02
1.500000E+02
1.500000E+02
1.500000E+02
1.500000E+02
1.500000E+02
1.500000E+02
1.500000E+02
1.500000E+02
1.500000E+02
1.500000E+02
1.500000E+02
1.500000E+02
1.500000E+02
1.500000E+02
1.500000E+02
1.500000E+02
1.500000E+02
1.500000E+02
1.500000E+02
1.500000E+02
1.500000E+02
1.500000E+02
1.500000E+02
1.500000E+02
1.500000E+02
1.500000E+02
1.500000E+02
1.500000E+02
1.500000E+02
1.500000E+02
1.500000E+02
1.500000E+02
1.500000E+02
1.500000E+02
1.500000E+02
1.500000E+02
1.500000E+02
1.500000E+02
1.500000E+02
1.500000E+02
1.500000E+02
1.500000E+02
1.500000E+02
1.500000E+02
1.500000E+02
1.500000E+02
1.500000E+02
1.500000E+02
1.500000E+02
1.500000E+02
1.500000E+02
1.500000E+02
1.500000E+02
1.500000E+02
1.500000E+02
1.500000E+02
1.500000E+02
1.500000E+02
1.500000E+02
1.500000E+02
1.500000E+02
1.500000E+02
1.500000E+02
1.500000E+02
1.500000E+02
1.500000E+02
1.500000E+02
1.500000E+02
1.500000E+02
1.500000E+02
1.500000E+02
1.500000E+02
1.500000E+02
1.500000E+02
1.500000E+02
1.500000E+02
1.500000E+02
1.500000E+02
1.500000E+02
1.500000E+02
1.500000E+02
1.500000E+02
1.500000E+02
1.550000E+02
1.550000E+02
1.550000E+02
1.550000E+02
1.550000E+02
1.550000E+02
1.550000E+02
1.550000E+02
1.550000E+02
1.550000E+02
1.550000E+02
1.550000E+02
1.550000E+02
1.550000E+02
1.550000E+02
1.550000E+02
1.550000E+02
1.550000E+02
1.550000E+02
1.550000E+02
1.550000E+02
1.550000E+02
1.550000E+02
1.550000E+02
1.550000E+02
1.550000E+02
1.550000E+02
1.550000E+02
1.550000E+02
1.550000E+02
1.550000E+02
1.550000E+02
1.550000E+02
1.550000E+02
1.550000E+02
1.550000E+02
1.550000E+02
1.550000E+02
1.550000E+02
1.550000E+02
1.550000E+02
1.550000E+02
1.550000E+02
1.550000E+02
1.550000E+02
1.550000E+02
1.550000E+02
1.550000E+02
1.550000E+02
1.550000E+02
1.550000E+02
1.550000E+02
1.550000E+02
1.550000E+02
1.550000E+02
1.550000E+02
1.550000E+02
1.550000E+02
1.550000E+02
1.550000E+02
1.550000E+02
1.550000E+02
1.550000E+02
1.550000E+02
1.550000E+02
1.550000E+02
1.550000E+02
1.550000E+02
1.550000E+02
1.550000E+02
1.550000E+02
1.550000E+02
1.550000E+02
1.550000E+02
1.550000E+02
1.550000E+02
1.550000E+02
1.550000E+02
1.550000E+02
1.550000E+02
1.550000E+02
1.550000E+02
1.550000E+02
1.550000E+02
1.550000E+02
1.550000E+02
1.550000E+02
1.550000E+02
1.550000E+02
1.550000E+02
1.550000E+02
1.550000E+02
1.550000E+02
1.550000E+02
1.550000E+02
1.550000E+02
1.550000E+02
1.550000E+02
1.550000E+02
1.550000E+02
1.550000E+02
1.550000E+02
1.550000E+02
1.550000E+02
1.550000E+02
1.550000E+02
1.550000E+02
1.550000E+02
1.550000E+02
1.550000E+02
1.550000E+02
1.550000E+02
1.550000E+02
1.550000E+02
1.550000E+02
1.550000E+02
1.550000E+02
1.550000E+02
1.550000E+02
1.550000E+02
1.550000E+02
1.550000E+02
1.550000E+02
1.550000E+02
1.550000E+02
1.550000E+02
1.550000E+02
1.550000E+02
1.550000E+02
1.550000E+02
1.550000E+02
1.550000E+02
1.550000E+02
1.550000E+02
1.550000E+02
1.550000E+02
1.550000E+02
1.550000E+02
1.550000E+02
1.550000E+02
1.550000E+02
1.550000E+02
1.550000E+02
1.550000E+02
1.550000E+02
1.550000E+02
1.550000E+02
1.550000E+02
1.550000E+02
1.550000E+02
1.550000E+02
1.550000E+02
1.550000E+02
1.550000E+02
1.550000E+02
1.550000E+02
1.550000E+02
1.550000E+02
1.550000E+02
1.550000E+02
1.550000E+02
1.550000E+02
1.550000E+02
1.550000E+02
1.550000E+02
1.550000E+02
1.550000E+02
1.550000E+02
1.550000E+02
1.550000E+02
1.550000E+02
1.550000E+02
1.550000E+02
1.550000E+02
1.550000E+02
1.550000E+02
1.550000E+02
1.550000E+02
1.550000E+02
1.550000E+02
1.550000E+02
1.550000E+02
1.550000E+02
1.550000E+02
1.550000E+02
1.550000E+02
1.550000E+02
1.550000E+02
1.550000E+02
1.550000E+02
1.550000E+02
1.550000E+02
1.550000E+02
1.550000E+02
1.550000E+02
1.550000E+02
1.550000E+02
1.550000E+02
1.550000E+02
1.550000E+02
1.550000E+02
1.600000E+02
1.600000E+02
1.600000E+02
1.600000E+02
1.600000E+02
1.600000E+02
1.600000E+02
1.600000E+02
1.600000E+02
1.600000E+02
1.600000E+02
1.600000E+02
1.600000E+02
1.600000E+02
1.600000E+02
1.600000E+02
1.600000E+02
1.600000E+02
1.600000E+02
1.600000E+02
1.600000E+02
1.600000E+02
1.600000E+02
1.600000E+02
1.600000E+02
1.600000E+02
1.600000E+02
1.600000E+02
1.600000E+02
1.600000E+02
1.600000E+02
1.600000E+02
1.600000E+02
1.600000E+02
1.600000E+02
1.600000E+02
1.600000E+02
1.600000E+02
1.600000E+02
1.600000E+02
1.600000E+02
1.600000E+02
1.600000E+02
1.600000E+02
1.600000E+02
1.600000E+02
1.600000E+02
1.600000E+02
1.600000E+02
1.600000E+02
1.600000E+02
1.600000E+02
1.600000E+02
1.600000E+02
1.600000E+02
1.600000E+02
1.600000E+02
1.600000E+02
1.600000E+02
1.600000E+02
1.600000E+02
1.600000E+02
1.600000E+02
1.600000E+02
1.600000E+02
1.600000E+02
1.600000E+02
1.600000E+02
1.600000E+02
1.600000E+02
1.600000E+02
1.600000E+02
1.600000E+02
1.600000E+02
1.600000E+02
1.600000E+02
1.600000E+02
1.600000E+02
1.600000E+02
1.600000E+02
1.600000E+02
1.600000E+02
1.600000E+02
1.600000E+02
1.600000E+02
1.600000E+02
1.600000E+02
1.600000E+02
1.600000E+02
1.600000E+02
1.600000E+02
1.600000E+02
1.600000E+02
1.600000E+02
1.600000E+02
1.600000E+02
1.600000E+02
1.600000E+02
1.600000E+02
1.600000E+02
1.600000E+02
1.600000E+02
1.600000E+02
1.600000E+02
1.600000E+02
1.600000E+02
1.600000E+02
1.600000E+02
1.600000E+02
1.600000E+02
1.600000E+02
1.600000E+02
1.600000E+02
1.600000E+02
1.600000E+02
1.600000E+02
1.600000E+02
1.600000E+02
1.600000E+02
1.600000E+02
1.600000E+02
1.600000E+02
1.600000E+02
1.600000E+02
1.600000E+02
1.600000E+02
1.600000E+02
1.600000E+02
1.600000E+02
1.600000E+02
1.600000E+02
1.600000E+02
1.600000E+02
1.600000E+02
1.600000E+02
1.600000E+02
1.600000E+02
1.600000E+02
1.600000E+02
1.600000E+02
1.600000E+02
1.600000E+02
1.600000E+02
1.600000E+02
1.600000E+02
1.600000E+02
1.600000E+02
1.600000E+02
1.600000E+02
1.600000E+02
1.600000E+02
1.600000E+02
1.600000E+02
1.600000E+02
1.600000E+02
1.600000E+02
1.600000E+02
1.600000E+02
1.600000E+02
1.600000E+02
1.600000E+02
1.600000E+02
1.600000E+02
1.600000E+02
1.600000E+02
1.600000E+02
1.600000E+02
1.600000E+02
1.600000E+02
1.600000E+02
1.600000E+02
1.600000E+02
1.600000E+02
1.600000E+02
1.600000E+02
1.600000E+02
1.600000E+02
1.600000E+02
1.600000E+02
1.600000E+02
1.600000E+02
1.600000E+02
1.600000E+02
1.600000E+02
1.600000E+02
1.600000E+02
1.600000E+02
1.600000E+02
1.600000E+02
1.600000E+02
1.600000E+02
1.600000E+02
1.600000E+02
1.600000E+02
1.600000E+02
1.600000E+02
1.600000E+02
1.600000E+02
1.600000E+02
1.600000E+02
1.600000E+02
1.650000E+02
1.650000E+02
1.650000E+02
1.650000E+02
1.650000E+02
1.650000E+02
1.650000E+02
1.650000E+02
1.650000E+02
1.650000E+02
1.650000E+02
1.650000E+02
1.650000E+02
1.650000E+02
1.650000E+02
1.650000E+02
1.650000E+02
1.650000E+02
1.650000E+02
1.650000E+02
1.650000E+02
1.650000E+02
1.650000E+02
1.650000E+02
1.650000E+02
1.650000E+02
1.650000E+02
1.650000E+02
1.650000E+02
1.650000E+02
1.650000E+02
1.650000E+02
1.650000E+02
1.650000E+02
1.650000E+02
1.650000E+02
1.650000E+02
1.650000E+02
1.650000E+02
1.650000E+02
1.650000E+02
1.650000E+02
1.650000E+02
1.650000E+02
1.650000E+02
1.650000E+02
1.650000E+02
1.650000E+02
1.650000E+02
1.650000E+02
1.650000E+02
1.650000E+02
1.650000E+02
1.650000E+02
1.650000E+02
1.650000E+02
1.650000E+02
1.650000E+02
1.650000E+02
1.650000E+02
1.650000E+02
1.650000E+02
1.650000E+02
1.650000E+02
1.650000E+02
1.650000E+02
1.650000E+02
1.650000E+02
1.650000E+02
1.650000E+02
1.650000E+02
1.650000E+02
1.650000E+02
1.650000E+02
1.650000E+02
1.650000E+02
1.650000E+02
1.650000E+02
1.650000E+02
1.650000E+02
1.650000E+02
1.650000E+02
1.650000E+02
1.650000E+02
1.650000E+02
1.650000E+02
1.650000E+02
1.650000E+02
1.650000E+02
1.650000E+02
1.650000E+02
1.650000E+02
1.650000E+02
1.650000E+02
1.650000E+02
1.650000E+02
1.650000E+02
1.650000E+02
1.650000E+02
1.650000E+02
1.650000E+02
1.650000E+02
1.650000E+02
1.650000E+02
1.650000E+02
1.650000E+02
1.650000E+02
1.650000E+02
1.650000E+02
1.650000E+02
1.650000E+02
1.650000E+02
1.650000E+02
1.650000E+02
1.650000E+02
1.650000E+02
1.650000E+02
1.650000E+02
1.650000E+02
1.650000E+02
1.650000E+02
1.650000E+02
1.650000E+02
1.650000E+02
1.650000E+02
1.650000E+02
1.650000E+02
1.650000E+02
1.650000E+02
1.650000E+02
1.650000E+02
1.650000E+02
1.650000E+02
1.650000E+02
1.650000E+02
1.650000E+02
1.650000E+02
1.650000E+02
1.650000E+02
1.650000E+02
1.650000E+02
1.650000E+02
1.650000E+02
1.650000E+02
1.650000E+02
1.650000E+02
1.650000E+02
1.650000E+02
1.650000E+02
1.650000E+02
1.650000E+02
1.650000E+02
1.650000E+02
1.650000E+02
1.650000E+02
1.650000E+02
1.650000E+02
1.650000E+02
1.650000E+02
1.650000E+02
1.650000E+02
1.650000E+02
1.650000E+02
1.650000E+02
1.650000E+02
1.650000E+02
1.650000E+02
1.650000E+02
1.650000E+02
1.650000E+02
1.650000E+02
1.650000E+02
1.650000E+02
1.650000E+02
1.650000E+02
1.650000E+02
1.650000E+02
1.650000E+02
1.650000E+02
1.650000E+02
1.650000E+02
1.650000E+02
1.650000E+02
1.650000E+02
1.650000E+02
1.650000E+02
1.650000E+02
1.650000E+02
1.650000E+02
1.650000E+02
1.650000E+02
1.650000E+02
1.650000E+02
1.650000E+02
1.650000E+02
1.650000E+02
1.650000E+02
1.650000E+02
1.650000E+02
1.650000E+02
1.650000E+02
1.700000E+02
1.700000E+02
1.700000E+02
1.700000E+02
1.700000E+02
1.700000E+02
1.700000E+02
1.700000E+02
1.700000E+02
1.700000E+02
1.700000E+02
1.700000E+02
1.700000E+02
1.700000E+02
1.700000E+02
1.700000E+02
1.700000E+02
1.700000E+02
1.700000E+02
1.700000E+02
1.700000E+02
1.700000E+02
1.700000E+02
1.700000E+02
1.700000E+02
1.700000E+02
1.700000E+02
1.700000E+02
1.700000E+02
1.700000E+02
1.700000E+02
1.700000E+02
1.700000E+02
1.700000E+02
1.700000E+02
1.700000E+02
1.700000E+02
1.700000E+02
1.700000E+02
1.700000E+02
1.700000E+02
1.700000E+02
1.700000E+02
1.700000E+02
1.700000E+02
1.700000E+02
1.700000E+02
1.700000E+02
1.700000E+02
1.700000E+02
1.700000E+02
1.700000E+02
1.700000E+02
1.700000E+02
1.700000E+02
1.700000E+02
1.700000E+02
1.700000E+02
1.700000E+02
1.700000E+02
1.700000E+02
1.700000E+02
1.700000E+02
1.700000E+02
1.700000E+02
1.700000E+02
1.700000E+02
1.700000E+02
1.700000E+02
1.700000E+02
1.700000E+02
1.700000E+02
1.700000E+02
1.700000E+02
1.700000E+02
1.700000E+02
1.700000E+02
1.700000E+02
1.700000E+02
1.700000E+02
1.700000E+02
1.700000E+02
1.700000E+02
1.700000E+02
1.700000E+02
1.700000E+02
1.700000E+02
1.700000E+02
1.700000E+02
1.700000E+02
1.700000E+02
1.700000E+02
1.700000E+02
1.700000E+02
1.700000E+02
1.700000E+02
1.700000E+02
1.700000E+02
1.700000E+02
1.700000E+02
1.700000E+02
1.700000E+02
1.700000E+02
1.700000E+02
1.700000E+02
1.700000E+02
1.700000E+02
1.700000E+02
1.700000E+02
1.700000E+02
1.700000E+02
1.700000E+02
1.700000E+02
1.700000E+02
1.700000E+02
1.700000E+02
1.700000E+02
1.700000E+02
1.700000E+02
1.700000E+02
1.700000E+02
1.700000E+02
1.700000E+02
1.700000E+02
1.700000E+02
1.700000E+02
1.700000E+02
1.700000E+02
1.700000E+02
1.700000E+02
1.700000E+02
1.700000E+02
1.700000E+02
1.700000E+02
1.700000E+02
1.700000E+02
1.700000E+02
1.700000E+02
1.700000E+02
1.700000E+02
1.700000E+02
1.700000E+02
1.700000E+02
1.700000E+02
1.700000E+02
1.700000E+02
1.700000E+02
1.700000E+02
1.700000E+02
1.700000E+02
1.700000E+02
1.700000E+02
1.700000E+02
1.700000E+02
1.700000E+02
1.700000E+02
1.700000E+02
1.700000E+02
1.700000E+02
1.700000E+02
1.700000E+02
1.700000E+02
1.700000E+02
1.700000E+02
1.700000E+02
1.700000E+02
1.700000E+02
1.700000E+02
1.700000E+02
1.700000E+02
1.700000E+02
1.700000E+02
1.700000E+02
1.700000E+02
1.700000E+02
1.700000E+02
1.700000E+02
1.700000E+02
1.700000E+02
1.700000E+02
1.700000E+02
1.700000E+02
1.700000E+02
1.700000E+02
1.700000E+02
1.700000E+02
1.700000E+02
1.700000E+02
1.700000E+02
1.700000E+02
1.700000E+02
1.700000E+02
1.700000E+02
1.700000E+02
1.700000E+02
1.700000E+02
1.700000E+02
1.700000E+02
1.700000E+02
1.700000E+02
1.700000E+02
1.750000E+02
1.750000E+02
1.750000E+02
1.750000E+02
1.750000E+02
1.750000E+02
1.750000E+02
1.750000E+02
1.750000E+02
1.750000E+02
1.750000E+02
1.750000E+02
1.750000E+02
1.750000E+02
1.750000E+02
1.750000E+02
1.750000E+02
1.750000E+02
1.750000E+02
1.750000E+02
1.750000E+02
1.750000E+02
1.750000E+02
1.750000E+02
1.750000E+02
1.750000E+02
1.750000E+02
1.750000E+02
1.750000E+02
1.750000E+02
1.750000E+02
1.750000E+02
1.750000E+02
1.750000E+02
1.750000E+02
1.750000E+02
1.750000E+02
1.750000E+02
1.750000E+02
1.750000E+02
1.750000E+02
1.750000E+02
1.750000E+02
1.750000E+02
1.750000E+02
1.750000E+02
1.750000E+02
1.750000E+02
1.750000E+02
1.750000E+02
1.750000E+02
1.750000E+02
1.750000E+02
1.750000E+02
1.750000E+02
1.750000E+02
1.750000E+02
1.750000E+02
1.750000E+02
1.750000E+02
1.750000E+02
1.750000E+02
1.750000E+02
1.750000E+02
1.750000E+02
1.750000E+02
1.750000E+02
1.750000E+02
1.750000E+02
1.750000E+02
1.750000E+02
1.750000E+02
1.750000E+02
1.750000E+02
1.750000E+02
1.750000E+02
1.750000E+02
1.750000E+02
1.750000E+02
1.750000E+02
1.750000E+02
1.750000E+02
1.750000E+02
1.750000E+02
1.750000E+02
1.750000E+02
1.750000E+02
1.750000E+02
1.750000E+02
1.750000E+02
1.750000E+02
1.750000E+02
1.750000E+02
1.750000E+02
1.750000E+02
1.750000E+02
1.750000E+02
1.750000E+02
1.750000E+02
1.750000E+02
1.750000E+02
1.750000E+02
1.750000E+02
1.750000E+02
1.750000E+02
1.750000E+02
1.750000E+02
1.750000E+02
1.750000E+02
1.750000E+02
1.750000E+02
1.750000E+02
1.750000E+02
1.750000E+02
1.750000E+02
1.750000E+02
1.750000E+02
1.750000E+02
1.750000E+02
1.750000E+02
1.750000E+02
1.750000E+02
1.750000E+02
1.750000E+02
1.750000E+02
1.750000E+02
1.750000E+02
1.750000E+02
1.750000E+02
1.750000E+02
1.750000E+02
1.750000E+02
1.750000E+02
1.750000E+02
1.750000E+02
1.750000E+02
1.750000E+02
1.750000E+02
1.750000E+02
1.750000E+02
1.750000E+02
1.750000E+02
1.750000E+02
1.750000E+02
1.750000E+02
1.750000E+02
1.750000E+02
1.750000E+02
1.750000E+02
1.750000E+02
1.750000E+02
1.750000E+02
1.750000E+02
1.750000E+02
1.750000E+02
1.750000E+02
1.750000E+02
1.750000E+02
1.750000E+02
1.750000E+02
1.750000E+02
1.750000E+02
1.750000E+02
1.750000E+02
1.750000E+02
1.750000E+02
1.750000E+02
1.750000E+02
1.750000E+02
1.750000E+02
1.750000E+02
1.750000E+02
1.750000E+02
1.750000E+02
1.750000E+02
1.750000E+02
1.750000E+02
1.750000E+02
1.750000E+02
1.750000E+02
1.750000E+02
1.750000E+02
1.750000E+02
1.750000E+02
1.750000E+02
1.750000E+02
1.750000E+02
1.750000E+02
1.750000E+02
1.750000E+02
1.750000E+02
1.750000E+02
1.750000E+02
1.750000E+02
1.750000E+02
1.750000E+02
1.750000E+02
1.750000E+02
1.750000E+02
1.750000E+02
1.750000E+02
1.800000E+02
1.800000E+02
1.800000E+02
1.800000E+02
1.800000E+02
1.800000E+02
1.800000E+02
1.800000E+02
1.800000E+02
1.800000E+02
1.800000E+02
1.800000E+02
1.800000E+02
1.800000E+02
1.800000E+02
1.800000E+02
1.800000E+02
1.800000E+02
1.800000E+02
1.800000E+02
1.800000E+02
1.800000E+02
1.800000E+02
1.800000E+02
1.800000E+02
1.800000E+02
1.800000E+02
1.800000E+02
1.800000E+02
1.800000E+02
1.800000E+02
1.800000E+02
1.800000E+02
1.800000E+02
1.800000E+02
1.800000E+02
1.800000E+02
1.800000E+02
1.800000E+02
1.800000E+02
1.800000E+02
1.800000E+02
1.800000E+02
1.800000E+02
1.800000E+02
1.800000E+02
1.800000E+02
1.800000E+02
1.800000E+02
1.800000E+02
1.800000E+02
1.800000E+02
1.800000E+02
1.800000E+02
1.800000E+02
1.800000E+02
1.800000E+02
1.800000E+02
1.800000E+02
1.800000E+02
1.800000E+02
1.800000E+02
1.800000E+02
1.800000E+02
1.800000E+02
1.800000E+02
1.800000E+02
1.800000E+02
1.800000E+02
1.800000E+02
1.800000E+02
1.800000E+02
1.800000E+02
1.800000E+02
1.800000E+02
1.800000E+02
1.800000E+02
1.800000E+02
1.800000E+02
1.800000E+02
1.800000E+02
1.800000E+02
1.800000E+02
1.800000E+02
1.800000E+02
1.800000E+02
1.800000E+02
1.800000E+02
1.800000E+02
1.800000E+02
1.800000E+02
1.800000E+02
1.800000E+02
1.800000E+02
1.800000E+02
1.800000E+02
1.800000E+02
1.800000E+02
1.800000E+02
1.800000E+02
1.800000E+02
1.800000E+02
1.800000E+02
1.800000E+02
1.800000E+02
1.800000E+02
1.800000E+02
1.800000E+02
1.800000E+02
1.800000E+02
1.800000E+02
1.800000E+02
1.800000E+02
1.800000E+02
1.800000E+02
1.800000E+02
1.800000E+02
1.800000E+02
1.800000E+02
1.800000E+02
1.800000E+02
1.800000E+02
1.800000E+02
1.800000E+02
1.800000E+02
1.800000E+02
1.800000E+02
1.800000E+02
1.800000E+02
1.800000E+02
1.800000E+02
1.800000E+02
1.800000E+02
1.800000E+02
1.800000E+02
1.800000E+02
1.800000E+02
1.800000E+02
1.800000E+02
1.800000E+02
1.800000E+02
1.800000E+02
1.800000E+02
1.800000E+02
1.800000E+02
1.800000E+02
1.800000E+02
1.800000E+02
1.800000E+02
1.800000E+02
1.800000E+02
1.800000E+02
1.800000E+02
1.800000E+02
1.800000E+02
1.800000E+02
1.800000E+02
1.800000E+02
1.800000E+02
1.800000E+02
1.800000E+02
1.800000E+02
1.800000E+02
1.800000E+02
1.800000E+02
1.800000E+02
1.800000E+02
1.800000E+02
1.800000E+02
1.800000E+02
1.800000E+02
1.800000E+02
1.800000E+02
1.800000E+02
1.800000E+02
1.800000E+02
1.800000E+02
1.800000E+02
1.800000E+02
1.800000E+02
1.800000E+02
1.800000E+02
1.800000E+02
1.800000E+02
1.800000E+02
1.800000E+02
1.800000E+02
1.800000E+02
1.800000E+02
1.800000E+02
1.800000E+02
1.800000E+02
1.800000E+02
1.800000E+02
1.800000E+02
1.800000E+02
1.800000E+02
1.800000E+02
1.800000E+02
1.800000E+02
1.800000E+02
1.850000E+02
1.850000E+02
1.850000E+02
1.850000E+02
1.850000E+02
1.850000E+02
1.850000E+02
1.850000E+02
1.850000E+02
1.850000E+02
1.850000E+02
1.850000E+02
1.850000E+02
1.850000E+02
1.850000E+02
1.850000E+02
1.850000E+02
1.850000E+02
1.850000E+02
1.850000E+02
1.850000E+02
1.850000E+02
1.850000E+02
1.850000E+02
1.850000E+02
1.850000E+02
1.850000E+02
1.850000E+02
1.850000E+02
1.850000E+02
1.850000E+02
1.850000E+02
1.850000E+02
1.850000E+02
1.850000E+02
1.850000E+02
1.850000E+02
1.850000E+02
1.850000E+02
1.850000E+02
1.850000E+02
1.850000E+02
1.850000E+02
1.850000E+02
1.850000E+02
1.850000E+02
1.850000E+02
1.850000E+02
1.850000E+02
1.850000E+02
1.850000E+02
1.850000E+02
1.850000E+02
1.850000E+02
1.850000E+02
1.850000E+02
1.850000E+02
1.850000E+02
1.850000E+02
1.850000E+02
1.850000E+02
1.850000E+02
1.850000E+02
1.850000E+02
1.850000E+02
1.850000E+02
1.850000E+02
1.850000E+02
1.850000E+02
1.850000E+02
1.850000E+02
1.850000E+02
1.850000E+02
1.850000E+02
1.850000E+02
1.850000E+02
1.850000E+02
1.850000E+02
1.850000E+02
1.850000E+02
1.850000E+02
1.850000E+02
1.850000E+02
1.850000E+02
1.850000E+02
1.850000E+02
1.850000E+02
1.850000E+02
1.850000E+02
1.850000E+02
1.850000E+02
1.850000E+02
1.850000E+02
1.850000E+02
1.850000E+02
1.850000E+02
1.850000E+02
1.850000E+02
1.850000E+02
1.850000E+02
1.850000E+02
1.850000E+02
1.850000E+02
1.850000E+02
1.850000E+02
1.850000E+02
1.850000E+02
1.850000E+02
1.850000E+02
1.850000E+02
1.850000E+02
1.850000E+02
1.850000E+02
1.850000E+02
1.850000E+02
1.850000E+02
1.850000E+02
1.850000E+02
1.850000E+02
1.850000E+02
1.850000E+02
1.850000E+02
1.850000E+02
1.850000E+02
1.850000E+02
1.850000E+02
1.850000E+02
1.850000E+02
1.850000E+02
1.850000E+02
1.850000E+02
1.850000E+02
1.850000E+02
1.850000E+02
1.850000E+02
1.850000E+02
1.850000E+02
1.850000E+02
1.850000E+02
1.850000E+02
1.850000E+02
1.850000E+02
1.850000E+02
1.850000E+02
1.850000E+02
1.850000E+02
1.850000E+02
1.850000E+02
1.850000E+02
1.850000E+02
1.850000E+02
1.850000E+02
1.850000E+02
1.850000E+02
1.850000E+02
1.850000E+02
1.850000E+02
1.850000E+02
1.850000E+02
1.850000E+02
1.850000E+02
1.850000E+02
1.850000E+02
1.850000E+02
1.850000E+02
1.850000E+02
1.850000E+02
1.850000E+02
1.850000E+02
1.850000E+02
1.850000E+02
1.850000E+02
1.850000E+02
1.850000E+02
1.850000E+02
1.850000E+02
1.850000E+02
1.850000E+02
1.850000E+02
1.850000E+02
1.850000E+02
1.850000E+02
1.850000E+02
1.850000E+02
1.850000E+02
1.850000E+02
1.850000E+02
1.850000E+02
1.850000E+02
1.850000E+02
1.850000E+02
1.850000E+02
1.850000E+02
1.850000E+02
1.850000E+02
1.850000E+02
1.850000E+02
1.850000E+02
1.850000E+02
1.850000E+02
1.850000E+02
1.900000E+02
1.900000E+02
1.900000E+02
1.900000E+02
1.900000E+02
1.900000E+02
1.900000E+02
1.900000E+02
1.900000E+02
1.900000E+02
1.900000E+02
1.900000E+02
1.900000E+02
1.900000E+02
1.900000E+02
1.900000E+02
1.900000E+02
1.900000E+02
1.900000E+02
1.900000E+02
1.900000E+02
1.900000E+02
1.900000E+02
1.900000E+02
1.900000E+02
1.900000E+02
1.900000E+02
1.900000E+02
1.900000E+02
1.900000E+02
1.900000E+02
1.900000E+02
1.900000E+02
1.900000E+02
1.900000E+02
1.900000E+02
1.900000E+02
1.900000E+02
1.900000E+02
1.900000E+02
1.900000E+02
1.900000E+02
1.900000E+02
1.900000E+02
1.900000E+02
1.900000E+02
1.900000E+02
1.900000E+02
1.900000E+02
1.900000E+02
1.900000E+02
1.900000E+02
1.900000E+02
1.900000E+02
1.900000E+02
1.900000E+02
1.900000E+02
1.900000E+02
1.900000E+02
1.900000E+02
1.900000E+02
1.900000E+02
1.900000E+02
1.900000E+02
1.900000E+02
1.900000E+02
1.900000E+02
1.900000E+02
1.900000E+02
1.900000E+02
1.900000E+02
1.900000E+02
1.900000E+02
1.900000E+02
1.900000E+02
1.900000E+02
1.900000E+02
1.900000E+02
1.900000E+02
1.900000E+02
1.900000E+02
1.900000E+02
1.900000E+02
1.900000E+02
1.900000E+02
1.900000E+02
1.900000E+02
1.900000E+02
1.900000E+02
1.900000E+02
1.900000E+02
1.900000E+02
1.900000E+02
1.900000E+02
1.900000E+02
1.900000E+02
1.900000E+02
1.900000E+02
1.900000E+02
1.900000E+02
1.900000E+02
1.900000E+02
1.900000E+02
1.900000E+02
1.900000E+02
1.900000E+02
1.900000E+02
1.900000E+02
1.900000E+02
1.900000E+02
1.900000E+02
1.900000E+02
1.900000E+02
1.900000E+02
1.900000E+02
1.900000E+02
1.900000E+02
1.900000E+02
1.900000E+02
1.900000E+02
1.900000E+02
1.900000E+02
1.900000E+02
1.900000E+02
1.900000E+02
1.900000E+02
1.900000E+02
1.900000E+02
1.900000E+02
1.900000E+02
1.900000E+02
1.900000E+02
1.900000E+02
1.900000E+02
1.900000E+02
1.900000E+02
1.900000E+02
1.900000E+02
1.900000E+02
1.900000E+02
1.900000E+02
1.900000E+02
1.900000E+02
1.900000E+02
1.900000E+02
1.900000E+02
1.900000E+02
1.900000E+02
1.900000E+02
1.900000E+02
1.900000E+02
1.900000E+02
1.900000E+02
1.900000E+02
1.900000E+02
1.900000E+02
1.900000E+02
1.900000E+02
1.900000E+02
1.900000E+02
1.900000E+02
1.900000E+02
1.900000E+02
1.900000E+02
1.900000E+02
1.900000E+02
1.900000E+02
1.900000E+02
1.900000E+02
1.900000E+02
1.900000E+02
1.900000E+02
1.900000E+02
1.900000E+02
1.900000E+02
1.900000E+02
1.900000E+02
1.900000E+02
1.900000E+02
1.900000E+02
1.900000E+02
1.900000E+02
1.900000E+02
1.900000E+02
1.900000E+02
1.900000E+02
1.900000E+02
1.900000E+02
1.900000E+02
1.900000E+02
1.900000E+02
1.900000E+02
1.900000E+02
1.900000E+02
1.900000E+02
1.900000E+02
1.900000E+02
1.900000E+02
1.900000E+02
1.900000E+02
1.900000E+02
1.950000E+02
1.950000E+02
1.950000E+02
1.950000E+02
1.950000E+02
1.950000E+02
1.950000E+02
1.950000E+02
1.950000E+02
1.950000E+02
1.950000E+02
1.950000E+02
1.950000E+02
1.950000E+02
1.950000E+02
1.950000E+02
1.950000E+02
1.950000E+02
1.950000E+02
1.950000E+02
1.950000E+02
1.950000E+02
1.950000E+02
1.950000E+02
1.950000E+02
1.950000E+02
1.950000E+02
1.950000E+02
1.950000E+02
1.950000E+02
1.950000E+02
1.950000E+02
1.950000E+02
1.950000E+02
1.950000E+02
1.950000E+02
1.950000E+02
1.950000E+02
1.950000E+02
1.950000E+02
1.950000E+02
1.950000E+02
1.950000E+02
1.950000E+02
1.950000E+02
1.950000E+02
1.950000E+02
1.950000E+02
1.950000E+02
1.950000E+02
1.950000E+02
1.950000E+02
1.950000E+02
1.950000E+02
1.950000E+02
1.950000E+02
1.950000E+02
1.950000E+02
1.950000E+02
1.950000E+02
1.950000E+02
1.950000E+02
1.950000E+02
1.950000E+02
1.950000E+02
1.950000E+02
1.950000E+02
1.950000E+02
1.950000E+02
1.950000E+02
1.950000E+02
1.950000E+02
1.950000E+02
1.950000E+02
1.950000E+02
1.950000E+02
1.950000E+02
1.950000E+02
1.950000E+02
1.950000E+02
1.950000E+02
1.950000E+02
1.950000E+02
1.950000E+02
1.950000E+02
1.950000E+02
1.950000E+02
1.950000E+02
1.950000E+02
1.950000E+02
1.950000E+02
1.950000E+02
1.950000E+02
1.950000E+02
1.950000E+02
1.950000E+02
1.950000E+02
1.950000E+02
1.950000E+02
1.950000E+02
1.950000E+02
1.950000E+02
1.950000E+02
1.950000E+02
1.950000E+02
1.950000E+02
1.950000E+02
1.950000E+02
1.950000E+02
1.950000E+02
1.950000E+02
1.950000E+02
1.950000E+02
1.950000E+02
1.950000E+02
1.950000E+02
1.950000E+02
1.950000E+02
1.950000E+02
1.950000E+02
1.950000E+02
1.950000E+02
1.950000E+02
1.950000E+02
1.950000E+02
1.950000E+02
1.950000E+02
1.950000E+02
1.950000E+02
1.950000E+02
1.950000E+02
1.950000E+02
1.950000E+02
1.950000E+02
1.950000E+02
1.950000E+02
1.950000E+02
1.950000E+02
1.950000E+02
1.950000E+02
1.950000E+02
1.950000E+02
1.950000E+02
1.950000E+02
1.950000E+02
1.950000E+02
1.950000E+02
1.950000E+02
1.950000E+02
1.950000E+02
1.950000E+02
1.950000E+02
1.950000E+02
1.950000E+02
1.950000E+02
1.950000E+02
1.950000E+02
1.950000E+02
1.950000E+02
1.950000E+02
1.950000E+02
1.950000E+02
1.950000E+02
1.950000E+02
1.950000E+02
1.950000E+02
1.950000E+02
1.950000E+02
1.950000E+02
1.950000E+02
1.950000E+02
1.950000E+02
1.950000E+02
1.950000E+02
1.950000E+02
1.950000E+02
1.950000E+02
1.950000E+02
1.950000E+02
1.950000E+02
1.950000E+02
1.950000E+02
1.950000E+02
1.950000E+02
1.950000E+02
1.950000E+02
1.950000E+02
1.950000E+02
1.950000E+02
1.950000E+02
1.950000E+02
1.950000E+02
1.950000E+02
1.950000E+02
1.950000E+02
1.950000E+02
1.950000E+02
1.950000E+02
1.950000E+02
1.950000E+02
1.950000E+02
2.000000E+02
2.000000E+02
2.000000E+02
2.000000E+02
2.000000E+02
2.000000E+02
2.000000E+02
2.000000E+02
2.000000E+02
2.000000E+02
2.000000E+02
2.000000E+02
2.000000E+02
2.000000E+02
2.000000E+02
2.000000E+02
2.000000E+02
2.000000E+02
2.000000E+02
2.000000E+02
2.000000E+02
2.000000E+02
2.000000E+02
2.000000E+02
2.000000E+02
2.000000E+02
2.000000E+02
2.000000E+02
2.000000E+02
2.000000E+02
2.000000E+02
2.000000E+02
2.000000E+02
2.000000E+02
2.000000E+02
2.000000E+02
2.000000E+02
2.000000E+02
2.000000E+02
2.000000E+02
2.000000E+02
2.000000E+02
2.000000E+02
2.000000E+02
2.000000E+02
2.000000E+02
2.000000E+02
2.000000E+02
2.000000E+02
2.000000E+02
2.000000E+02
2.000000E+02
2.000000E+02
2.000000E+02
2.000000E+02
2.000000E+02
2.000000E+02
2.000000E+02
2.000000E+02
2.000000E+02
2.000000E+02
2.000000E+02
2.000000E+02
2.000000E+02
2.000000E+02
2.000000E+02
2.000000E+02
2.000000E+02
2.000000E+02
2.000000E+02
2.000000E+02
2.000000E+02
2.000000E+02
2.000000E+02
2.000000E+02
2.000000E+02
2.000000E+02
2.000000E+02
2.000000E+02
2.000000E+02
2.000000E+02
2.000000E+02
2.000000E+02
2.000000E+02
2.000000E+02
2.000000E+02
2.000000E+02
2.000000E+02
2.000000E+02
2.000000E+02
2.000000E+02
2.000000E+02
2.000000E+02
2.000000E+02
2.000000E+02
2.000000E+02
2.000000E+02
2.000000E+02
2.000000E+02
2.000000E+02
2.000000E+02
2.000000E+02
2.000000E+02
2.000000E+02
2.000000E+02
2.000000E+02
2.000000E+02
2.000000E+02
2.000000E+02
2.000000E+02
2.000000E+02
2.000000E+02
2.000000E+02
2.000000E+02
2.000000E+02
2.000000E+02
2.000000E+02
2.000000E+02
2.000000E+02
2.000000E+02
2.000000E+02
2.000000E+02
2.000000E+02
2.000000E+02
2.000000E+02
2.000000E+02
2.000000E+02
2.000000E+02
2.000000E+02
2.000000E+02
2.000000E+02
2.000000E+02
2.000000E+02
2.000000E+02
2.000000E+02
2.000000E+02
2.000000E+02
2.000000E+02
2.000000E+02
2.000000E+02
2.000000E+02
2.000000E+02
2.000000E+02
2.000000E+02
2.000000E+02
2.000000E+02
2.000000E+02
2.000000E+02
2.000000E+02
2.000000E+02
2.000000E+02
2.000000E+02
2.000000E+02
2.000000E+02
2.000000E+02
2.000000E+02
2.000000E+02
2.000000E+02
2.000000E+02
2.000000E+02
2.000000E+02
2.000000E+02
2.000000E+02
2.000000E+02
2.000000E+02
2.000000E+02
2.000000E+02
2.000000E+02
2.000000E+02
2.000000E+02
2.000000E+02
2.000000E+02
2.000000E+02
2.000000E+02
2.000000E+02
2.000000E+02
2.000000E+02
2.000000E+02
2.000000E+02
2.000000E+02
2.000000E+02
2.000000E+02
2.000000E+02
2.000000E+02
2.000000E+02
2.000000E+02
2.000000E+02
2.000000E+02
2.000000E+02
2.000000E+02
2.000000E+02
2.000000E+02
2.000000E+02
2.000000E+02
2.000000E+02
2.000000E+02
2.000000E+02
2.000000E+02
2.000000E+02
2.000000E+02
2.000000E+02
2.050000E+02
2.050000E+02
2.050000E+02
2.050000E+02
2.050000E+02
2.050000E+02
2.050000E+02
2.050000E+02
2.050000E+02
2.050000E+02
2.050000E+02
2.050000E+02
2.050000E+02
2.050000E+02
2.050000E+02
2.050000E+02
2.050000E+02
2.050000E+02
2.050000E+02
2.050000E+02
2.050000E+02
2.050000E+02
2.050000E+02
2.050000E+02
2.050000E+02
2.050000E+02
2.050000E+02
2.050000E+02
2.050000E+02
2.050000E+02
2.050000E+02
2.050000E+02
2.050000E+02
2.050000E+02
2.050000E+02
2.050000E+02
2.050000E+02
2.050000E+02
2.050000E+02
2.050000E+02
2.050000E+02
2.050000E+02
2.050000E+02
2.050000E+02
2.050000E+02
2.050000E+02
2.050000E+02
2.050000E+02
2.050000E+02
2.050000E+02
2.050000E+02
2.050000E+02
2.050000E+02
2.050000E+02
2.050000E+02
2.050000E+02
2.050000E+02
2.050000E+02
2.050000E+02
2.050000E+02
2.050000E+02
2.050000E+02
2.050000E+02
2.050000E+02
2.050000E+02
2.050000E+02
2.050000E+02
2.050000E+02
2.050000E+02
2.050000E+02
2.050000E+02
2.050000E+02
2.050000E+02
2.050000E+02
2.050000E+02
2.050000E+02
2.050000E+02
2.050000E+02
2.050000E+02
2.050000E+02
2.050000E+02
2.050000E+02
2.050000E+02
2.050000E+02
2.050000E+02
2.050000E+02
2.050000E+02
2.050000E+02
2.050000E+02
2.050000E+02
2.050000E+02
2.050000E+02
2.050000E+02
2.050000E+02
2.050000E+02
2.050000E+02
2.050000E+02
2.050000E+02
2.050000E+02
2.050000E+02
2.050000E+02
2.050000E+02
2.050000E+02
2.050000E+02
2.050000E+02
2.050000E+02
2.050000E+02
2.050000E+02
2.050000E+02
2.050000E+02
2.050000E+02
2.050000E+02
2.050000E+02
2.050000E+02
2.050000E+02
2.050000E+02
2.050000E+02
2.050000E+02
2.050000E+02
2.050000E+02
2.050000E+02
2.050000E+02
2.050000E+02
2.050000E+02
2.050000E+02
2.050000E+02
2.050000E+02
2.050000E+02
2.050000E+02
2.050000E+02
2.050000E+02
2.050000E+02
2.050000E+02
2.050000E+02
2.050000E+02
2.050000E+02
2.050000E+02
2.050000E+02
2.050000E+02
2.050000E+02
2.050000E+02
2.050000E+02
2.050000E+02
2.050000E+02
2.050000E+02
2.050000E+02
2.050000E+02
2.050000E+02
2.050000E+02
2.050000E+02
2.050000E+02
2.050000E+02
2.050000E+02
2.050000E+02
2.050000E+02
2.050000E+02
2.050000E+02
2.050000E+02
2.050000E+02
2.050000E+02
2.050000E+02
2.050000E+02
2.050000E+02
2.050000E+02
2.050000E+02
2.050000E+02
2.050000E+02
2.050000E+02
2.050000E+02
2.050000E+02
2.050000E+02
2.050000E+02
2.050000E+02
2.050000E+02
2.050000E+02
2.050000E+02
2.050000E+02
2.050000E+02
2.050000E+02
2.050000E+02
2.050000E+02
2.050000E+02
2.050000E+02
2.050000E+02
2.050000E+02
2.050000E+02
2.050000E+02
2.050000E+02
2.050000E+02
2.050000E+02
2.050000E+02
2.050000E+02
2.050000E+02
2.050000E+02
2.050000E+02
2.050000E+02
2.050000E+02
2.050000E+02
2.050000E+02
2.050000E+02
2.050000E+02
2.100000E+02
2.100000E+02
2.100000E+02
2.100000E+02
2.100000E+02
2.100000E+02
2.100000E+02
2.100000E+02
2.100000E+02
2.100000E+02
2.100000E+02
2.100000E+02
2.100000E+02
2.100000E+02
2.100000E+02
2.100000E+02
2.100000E+02
2.100000E+02
2.100000E+02
2.100000E+02
2.100000E+02
2.100000E+02
2.100000E+02
2.100000E+02
2.100000E+02
2.100000E+02
2.100000E+02
2.100000E+02
2.100000E+02
2.100000E+02
2.100000E+02
2.100000E+02
2.100000E+02
2.100000E+02
2.100000E+02
2.100000E+02
2.100000E+02
2.100000E+02
2.100000E+02
2.100000E+02
2.100000E+02
2.100000E+02
2.100000E+02
2.100000E+02
2.100000E+02
2.100000E+02
2.100000E+02
2.100000E+02
2.100000E+02
2.100000E+02
2.100000E+02
2.100000E+02
2.100000E+02
2.100000E+02
2.100000E+02
2.100000E+02
2.100000E+02
2.100000E+02
2.100000E+02
2.100000E+02
2.100000E+02
2.100000E+02
2.100000E+02
2.100000E+02
2.100000E+02
2.100000E+02
2.100000E+02
2.100000E+02
2.100000E+02
2.100000E+02
2.100000E+02
2.100000E+02
2.100000E+02
2.100000E+02
2.100000E+02
2.100000E+02
2.100000E+02
2.100000E+02
2.100000E+02
2.100000E+02
2.100000E+02
2.100000E+02
2.100000E+02
2.100000E+02
2.100000E+02
2.100000E+02
2.100000E+02
2.100000E+02
2.100000E+02
2.100000E+02
2.100000E+02
2.100000E+02
2.100000E+02
2.100000E+02
2.100000E+02
2.100000E+02
2.100000E+02
2.100000E+02
2.100000E+02
2.100000E+02
2.100000E+02
2.100000E+02
2.100000E+02
2.100000E+02
2.100000E+02
2.100000E+02
2.100000E+02
2.100000E+02
2.100000E+02
2.100000E+02
2.100000E+02
2.100000E+02
2.100000E+02
2.100000E+02
2.100000E+02
2.100000E+02
2.100000E+02
2.100000E+02
2.100000E+02
2.100000E+02
2.100000E+02
2.100000E+02
2.100000E+02
2.100000E+02
2.100000E+02
2.100000E+02
2.100000E+02
2.100000E+02
2.100000E+02
2.100000E+02
2.100000E+02
2.100000E+02
2.100000E+02
2.100000E+02
2.100000E+02
2.100000E+02
2.100000E+02
2.100000E+02
2.100000E+02
2.100000E+02
2.100000E+02
2.100000E+02
2.100000E+02
2.100000E+02
2.100000E+02
2.100000E+02
2.100000E+02
2.100000E+02
2.100000E+02
2.100000E+02
2.100000E+02
2.100000E+02
2.100000E+02
2.100000E+02
2.100000E+02
2.100000E+02
2.100000E+02
2.100000E+02
2.100000E+02
2.100000E+02
2.100000E+02
2.100000E+02
2.100000E+02
2.100000E+02
2.100000E+02
2.100000E+02
2.100000E+02
2.100000E+02
2.100000E+02
2.100000E+02
2.100000E+02
2.100000E+02
2.100000E+02
2.100000E+02
2.100000E+02
2.100000E+02
2.100000E+02
2.100000E+02
2.100000E+02
2.100000E+02
2.100000E+02
2.100000E+02
2.100000E+02
2.100000E+02
2.100000E+02
2.100000E+02
2.100000E+02
2.100000E+02
2.100000E+02
2.100000E+02
2.100000E+02
2.100000E+02
2.100000E+02
2.100000E+02
2.100000E+02
2.100000E+02
2.100000E+02
2.100000E+02
2.100000E+02
2.100000E+02
2.100000E+02
2.150000E+02
2.150000E+02
2.150000E+02
2.150000E+02
2.150000E+02
2.150000E+02
2.150000E+02
2.150000E+02
2.150000E+02
2.150000E+02
2.150000E+02
2.150000E+02
2.150000E+02
2.150000E+02
2.150000E+02
2.150000E+02
2.150000E+02
2.150000E+02
2.150000E+02
2.150000E+02
2.150000E+02
2.150000E+02
2.150000E+02
2.150000E+02
2.150000E+02
2.150000E+02
2.150000E+02
2.150000E+02
2.150000E+02
2.150000E+02
2.150000E+02
2.150000E+02
2.150000E+02
2.150000E+02
2.150000E+02
2.150000E+02
2.150000E+02
2.150000E+02
2.150000E+02
2.150000E+02
2.150000E+02
2.150000E+02
2.150000E+02
2.150000E+02
2.150000E+02
2.150000E+02
2.150000E+02
2.150000E+02
2.150000E+02
2.150000E+02
2.150000E+02
2.150000E+02
2.150000E+02
2.150000E+02
2.150000E+02
2.150000E+02
2.150000E+02
2.150000E+02
2.150000E+02
2.150000E+02
2.150000E+02
2.150000E+02
2.150000E+02
2.150000E+02
2.150000E+02
2.150000E+02
2.150000E+02
2.150000E+02
2.150000E+02
2.150000E+02
2.150000E+02
2.150000E+02
2.150000E+02
2.150000E+02
2.150000E+02
2.150000E+02
2.150000E+02
2.150000E+02
2.150000E+02
2.150000E+02
2.150000E+02
2.150000E+02
2.150000E+02
2.150000E+02
2.150000E+02
2.150000E+02
2.150000E+02
2.150000E+02
2.150000E+02
2.150000E+02
2.150000E+02
2.150000E+02
2.150000E+02
2.150000E+02
2.150000E+02
2.150000E+02
2.150000E+02
2.150000E+02
2.150000E+02
2.150000E+02
2.150000E+02
2.150000E+02
2.150000E+02
2.150000E+02
2.150000E+02
2.150000E+02
2.150000E+02
2.150000E+02
2.150000E+02
2.150000E+02
2.150000E+02
2.150000E+02
2.150000E+02
2.150000E+02
2.150000E+02
2.150000E+02
2.150000E+02
2.150000E+02
2.150000E+02
2.150000E+02
2.150000E+02
2.150000E+02
2.150000E+02
2.150000E+02
2.150000E+02
2.150000E+02
2.150000E+02
2.150000E+02
2.150000E+02
2.150000E+02
2.150000E+02
2.150000E+02
2.150000E+02
2.150000E+02
2.150000E+02
2.150000E+02
2.150000E+02
2.150000E+02
2.150000E+02
2.150000E+02
2.150000E+02
2.150000E+02
2.150000E+02
2.150000E+02
2.150000E+02
2.150000E+02
2.150000E+02
2.150000E+02
2.150000E+02
2.150000E+02
2.150000E+02
2.150000E+02
2.150000E+02
2.150000E+02
2.150000E+02
2.150000E+02
2.150000E+02
2.150000E+02
2.150000E+02
2.150000E+02
2.150000E+02
2.150000E+02
2.150000E+02
2.150000E+02
2.150000E+02
2.150000E+02
2.150000E+02
2.150000E+02
2.150000E+02
2.150000E+02
2.150000E+02
2.150000E+02
2.150000E+02
2.150000E+02
2.150000E+02
2.150000E+02
2.150000E+02
2.150000E+02
2.150000E+02
2.150000E+02
2.150000E+02
2.150000E+02
2.150000E+02
2.150000E+02
2.150000E+02
2.150000E+02
2.150000E+02
2.150000E+02
2.150000E+02
2.150000E+02
2.150000E+02
2.150000E+02
2.150000E+02
2.150000E+02
2.150000E+02
2.150000E+02
2.150000E+02
2.150000E+02
2.150000E+02
2.150000E+02
2.150000E+02
2.200000E+02
2.200000E+02
2.200000E+02
2.200000E+02
2.200000E+02
2.200000E+02
2.200000E+02
2.200000E+02
2.200000E+02
2.200000E+02
2.200000E+02
2.200000E+02
2.200000E+02
2.200000E+02
2.200000E+02
2.200000E+02
2.200000E+02
2.200000E+02
2.200000E+02
2.200000E+02
2.200000E+02
2.200000E+02
2.200000E+02
2.200000E+02
2.200000E+02
2.200000E+02
2.200000E+02
2.200000E+02
2.200000E+02
2.200000E+02
2.200000E+02
2.200000E+02
2.200000E+02
2.200000E+02
2.200000E+02
2.200000E+02
2.200000E+02
2.200000E+02
2.200000E+02
2.200000E+02
2.200000E+02
2.200000E+02
2.200000E+02
2.200000E+02
2.200000E+02
2.200000E+02
2.200000E+02
2.200000E+02
2.200000E+02
2.200000E+02
2.200000E+02
2.200000E+02
2.200000E+02
2.200000E+02
2.200000E+02
2.200000E+02
2.200000E+02
2.200000E+02
2.200000E+02
2.200000E+02
2.200000E+02
2.200000E+02
2.200000E+02
2.200000E+02
2.200000E+02
2.200000E+02
2.200000E+02
2.200000E+02
2.200000E+02
2.200000E+02
2.200000E+02
2.200000E+02
2.200000E+02
2.200000E+02
2.200000E+02
2.200000E+02
2.200000E+02
2.200000E+02
2.200000E+02
2.200000E+02
2.200000E+02
2.200000E+02
2.200000E+02
2.200000E+02
2.200000E+02
2.200000E+02
2.200000E+02
2.200000E+02
2.200000E+02
2.200000E+02
2.200000E+02
2.200000E+02
2.200000E+02
2.200000E+02
2.200000E+02
2.200000E+02
2.200000E+02
2.200000E+02
2.200000E+02
2.200000E+02
2.200000E+02
2.200000E+02
2.200000E+02
2.200000E+02
2.200000E+02
2.200000E+02
2.200000E+02
2.200000E+02
2.200000E+02
2.200000E+02
2.200000E+02
2.200000E+02
2.200000E+02
2.200000E+02
2.200000E+02
2.200000E+02
2.200000E+02
2.200000E+02
2.200000E+02
2.200000E+02
2.200000E+02
2.200000E+02
2.200000E+02
2.200000E+02
2.200000E+02
2.200000E+02
2.200000E+02
2.200000E+02
2.200000E+02
2.200000E+02
2.200000E+02
2.200000E+02
2.200000E+02
2.200000E+02
2.200000E+02
2.200000E+02
2.200000E+02
2.200000E+02
2.200000E+02
2.200000E+02
2.200000E+02
2.200000E+02
2.200000E+02
2.200000E+02
2.200000E+02
2.200000E+02
2.200000E+02
2.200000E+02
2.200000E+02
2.200000E+02
2.200000E+02
2.200000E+02
2.200000E+02
2.200000E+02
2.200000E+02
2.200000E+02
2.200000E+02
2.200000E+02
2.200000E+02
2.200000E+02
2.200000E+02
2.200000E+02
2.200000E+02
2.200000E+02
2.200000E+02
2.200000E+02
2.200000E+02
2.200000E+02
2.200000E+02
2.200000E+02
2.200000E+02
2.200000E+02
2.200000E+02
2.200000E+02
2.200000E+02
2.200000E+02
2.200000E+02
2.200000E+02
2.200000E+02
2.200000E+02
2.200000E+02
2.200000E+02
2.200000E+02
2.200000E+02
2.200000E+02
2.200000E+02
2.200000E+02
2.200000E+02
2.200000E+02
2.200000E+02
2.200000E+02
2.200000E+02
2.200000E+02
2.200000E+02
2.200000E+02
2.200000E+02
2.200000E+02
2.200000E+02
2.200000E+02
2.200000E+02
2.200000E+02
2.250000E+02
2.250000E+02
2.250000E+02
2.250000E+02
2.250000E+02
2.250000E+02
2.250000E+02
2.250000E+02
2.250000E+02
2.250000E+02
2.250000E+02
2.250000E+02
2.250000E+02
2.250000E+02
2.250000E+02
2.250000E+02
2.250000E+02
2.250000E+02
2.250000E+02
2.250000E+02
2.250000E+02
2.250000E+02
2.250000E+02
2.250000E+02
2.250000E+02
2.250000E+02
2.250000E+02
2.250000E+02
2.250000E+02
2.250000E+02
2.250000E+02
2.250000E+02
2.250000E+02
2.250000E+02
2.250000E+02
2.250000E+02
2.250000E+02
2.250000E+02
2.250000E+02
2.250000E+02
2.250000E+02
2.250000E+02
2.250000E+02
2.250000E+02
2.250000E+02
2.250000E+02
2.250000E+02
2.250000E+02
2.250000E+02
2.250000E+02
2.250000E+02
2.250000E+02
2.250000E+02
2.250000E+02
2.250000E+02
2.250000E+02
2.250000E+02
2.250000E+02
2.250000E+02
2.250000E+02
2.250000E+02
2.250000E+02
2.250000E+02
2.250000E+02
2.250000E+02
2.250000E+02
2.250000E+02
2.250000E+02
2.250000E+02
2.250000E+02
2.250000E+02
2.250000E+02
2.250000E+02
2.250000E+02
2.250000E+02
2.250000E+02
2.250000E+02
2.250000E+02
2.250000E+02
2.250000E+02
2.250000E+02
2.250000E+02
2.250000E+02
2.250000E+02
2.250000E+02
2.250000E+02
2.250000E+02
2.250000E+02
2.250000E+02
2.250000E+02
2.250000E+02
2.250000E+02
2.250000E+02
2.250000E+02
2.250000E+02
2.250000E+02
2.250000E+02
2.250000E+02
2.250000E+02
2.250000E+02
2.250000E+02
2.250000E+02
2.250000E+02
2.250000E+02
2.250000E+02
2.250000E+02
2.250000E+02
2.250000E+02
2.250000E+02
2.250000E+02
2.250000E+02
2.250000E+02
2.250000E+02
2.250000E+02
2.250000E+02
2.250000E+02
2.250000E+02
2.250000E+02
2.250000E+02
2.250000E+02
2.250000E+02
2.250000E+02
2.250000E+02
2.250000E+02
2.250000E+02
2.250000E+02
2.250000E+02
2.250000E+02
2.250000E+02
2.250000E+02
2.250000E+02
2.250000E+02
2.250000E+02
2.250000E+02
2.250000E+02
2.250000E+02
2.250000E+02
2.250000E+02
2.250000E+02
2.250000E+02
2.250000E+02
2.250000E+02
2.250000E+02
2.250000E+02
2.250000E+02
2.250000E+02
2.250000E+02
2.250000E+02
2.250000E+02
2.250000E+02
2.250000E+02
2.250000E+02
2.250000E+02
2.250000E+02
2.250000E+02
2.250000E+02
2.250000E+02
2.250000E+02
2.250000E+02
2.250000E+02
2.250000E+02
2.250000E+02
2.250000E+02
2.250000E+02
2.250000E+02
2.250000E+02
2.250000E+02
2.250000E+02
2.250000E+02
2.250000E+02
2.250000E+02
2.250000E+02
2.250000E+02
2.250000E+02
2.250000E+02
2.250000E+02
2.250000E+02
2.250000E+02
2.250000E+02
2.250000E+02
2.250000E+02
2.250000E+02
2.250000E+02
2.250000E+02
2.250000E+02
2.250000E+02
2.250000E+02
2.250000E+02
2.250000E+02
2.250000E+02
2.250000E+02
2.250000E+02
2.250000E+02
2.250000E+02
2.250000E+02
2.250000E+02
2.250000E+02
2.250000E+02
2.250000E+02
2.250000E+02
2.250000E+02
2.300000E+02
2.300000E+02
2.300000E+02
2.300000E+02
2.300000E+02
2.300000E+02
2.300000E+02
2.300000E+02
2.300000E+02
2.300000E+02
2.300000E+02
2.300000E+02
2.300000E+02
2.300000E+02
2.300000E+02
2.300000E+02
2.300000E+02
2.300000E+02
2.300000E+02
2.300000E+02
2.300000E+02
2.300000E+02
2.300000E+02
2.300000E+02
2.300000E+02
2.300000E+02
2.300000E+02
2.300000E+02
2.300000E+02
2.300000E+02
2.300000E+02
2.300000E+02
2.300000E+02
2.300000E+02
2.300000E+02
2.300000E+02
2.300000E+02
2.300000E+02
2.300000E+02
2.300000E+02
2.300000E+02
2.300000E+02
2.300000E+02
2.300000E+02
2.300000E+02
2.300000E+02
2.300000E+02
2.300000E+02
2.300000E+02
2.300000E+02
2.300000E+02
2.300000E+02
2.300000E+02
2.300000E+02
2.300000E+02
2.300000E+02
2.300000E+02
2.300000E+02
2.300000E+02
2.300000E+02
2.300000E+02
2.300000E+02
2.300000E+02
2.300000E+02
2.300000E+02
2.300000E+02
2.300000E+02
2.300000E+02
2.300000E+02
2.300000E+02
2.300000E+02
2.300000E+02
2.300000E+02
2.300000E+02
2.300000E+02
2.300000E+02
2.300000E+02
2.300000E+02
2.300000E+02
2.300000E+02
2.300000E+02
2.300000E+02
2.300000E+02
2.300000E+02
2.300000E+02
2.300000E+02
2.300000E+02
2.300000E+02
2.300000E+02
2.300000E+02
2.300000E+02
2.300000E+02
2.300000E+02
2.300000E+02
2.300000E+02
2.300000E+02
2.300000E+02
2.300000E+02
2.300000E+02
2.300000E+02
2.300000E+02
2.300000E+02
2.300000E+02
2.300000E+02
2.300000E+02
2.300000E+02
2.300000E+02
2.300000E+02
2.300000E+02
2.300000E+02
2.300000E+02
2.300000E+02
2.300000E+02
2.300000E+02
2.300000E+02
2.300000E+02
2.300000E+02
2.300000E+02
2.300000E+02
2.300000E+02
2.300000E+02
2.300000E+02
2.300000E+02
2.300000E+02
2.300000E+02
2.300000E+02
2.300000E+02
2.300000E+02
2.300000E+02
2.300000E+02
2.300000E+02
2.300000E+02
2.300000E+02
2.300000E+02
2.300000E+02
2.300000E+02
2.300000E+02
2.300000E+02
2.300000E+02
2.300000E+02
2.300000E+02
2.300000E+02
2.300000E+02
2.300000E+02
2.300000E+02
2.300000E+02
2.300000E+02
2.300000E+02
2.300000E+02
2.300000E+02
2.300000E+02
2.300000E+02
2.300000E+02
2.300000E+02
2.300000E+02
2.300000E+02
2.300000E+02
2.300000E+02
2.300000E+02
2.300000E+02
2.300000E+02
2.300000E+02
2.300000E+02
2.300000E+02
2.300000E+02
2.300000E+02
2.300000E+02
2.300000E+02
2.300000E+02
2.300000E+02
2.300000E+02
2.300000E+02
2.300000E+02
2.300000E+02
2.300000E+02
2.300000E+02
2.300000E+02
2.300000E+02
2.300000E+02
2.300000E+02
2.300000E+02
2.300000E+02
2.300000E+02
2.300000E+02
2.300000E+02
2.300000E+02
2.300000E+02
2.300000E+02
2.300000E+02
2.300000E+02
2.300000E+02
2.300000E+02
2.300000E+02
2.300000E+02
2.300000E+02
2.300000E+02
2.300000E+02
2.300000E+02
2.300000E+02
2.300000E+02
2.300000E+02
2.350000E+02
2.350000E+02
2.350000E+02
2.350000E+02
2.350000E+02
2.350000E+02
2.350000E+02
2.350000E+02
2.350000E+02
2.350000E+02
2.350000E+02
2.350000E+02
2.350000E+02
2.350000E+02
2.350000E+02
2.350000E+02
2.350000E+02
2.350000E+02
2.350000E+02
2.350000E+02
2.350000E+02
2.350000E+02
2.350000E+02
2.350000E+02
2.350000E+02
2.350000E+02
2.350000E+02
2.350000E+02
2.350000E+02
2.350000E+02
2.350000E+02
2.350000E+02
2.350000E+02
2.350000E+02
2.350000E+02
2.350000E+02
2.350000E+02
2.350000E+02
2.350000E+02
2.350000E+02
2.350000E+02
2.350000E+02
2.350000E+02
2.350000E+02
2.350000E+02
2.350000E+02
2.350000E+02
2.350000E+02
2.350000E+02
2.350000E+02
2.350000E+02
2.350000E+02
2.350000E+02
2.350000E+02
2.350000E+02
2.350000E+02
2.350000E+02
2.350000E+02
2.350000E+02
2.350000E+02
2.350000E+02
2.350000E+02
2.350000E+02
2.350000E+02
2.350000E+02
2.350000E+02
2.350000E+02
2.350000E+02
2.350000E+02
2.350000E+02
2.350000E+02
2.350000E+02
2.350000E+02
2.350000E+02
2.350000E+02
2.350000E+02
2.350000E+02
2.350000E+02
2.350000E+02
2.350000E+02
2.350000E+02
2.350000E+02
2.350000E+02
2.350000E+02
2.350000E+02
2.350000E+02
2.350000E+02
2.350000E+02
2.350000E+02
2.350000E+02
2.350000E+02
2.350000E+02
2.350000E+02
2.350000E+02
2.350000E+02
2.350000E+02
2.350000E+02
2.350000E+02
2.350000E+02
2.350000E+02
2.350000E+02
2.350000E+02
2.350000E+02
2.350000E+02
2.350000E+02
2.350000E+02
2.350000E+02
2.350000E+02
2.350000E+02
2.350000E+02
2.350000E+02
2.350000E+02
2.350000E+02
2.350000E+02
2.350000E+02
2.350000E+02
2.350000E+02
2.350000E+02
2.350000E+02
2.350000E+02
2.350000E+02
2.350000E+02
2.350000E+02
2.350000E+02
2.350000E+02
2.350000E+02
2.350000E+02
2.350000E+02
2.350000E+02
2.350000E+02
2.350000E+02
2.350000E+02
2.350000E+02
2.350000E+02
2.350000E+02
2.350000E+02
2.350000E+02
2.350000E+02
2.350000E+02
2.350000E+02
2.350000E+02
2.350000E+02
2.350000E+02
2.350000E+02
2.350000E+02
2.350000E+02
2.350000E+02
2.350000E+02
2.350000E+02
2.350000E+02
2.350000E+02
2.350000E+02
2.350000E+02
2.350000E+02
2.350000E+02
2.350000E+02
2.350000E+02
2.350000E+02
2.350000E+02
2.350000E+02
2.350000E+02
2.350000E+02
2.350000E+02
2.350000E+02
2.350000E+02
2.350000E+02
2.350000E+02
2.350000E+02
2.350000E+02
2.350000E+02
2.350000E+02
2.350000E+02
2.350000E+02
2.350000E+02
2.350000E+02
2.350000E+02
2.350000E+02
2.350000E+02
2.350000E+02
2.350000E+02
2.350000E+02
2.350000E+02
2.350000E+02
2.350000E+02
2.350000E+02
2.350000E+02
2.350000E+02
2.350000E+02
2.350000E+02
2.350000E+02
2.350000E+02
2.350000E+02
2.350000E+02
2.350000E+02
2.350000E+02
2.350000E+02
2.350000E+02
2.350000E+02
2.350000E+02
2.350000E+02
2.350000E+02
2.400000E+02
2.400000E+02
2.400000E+02
2.400000E+02
2.400000E+02
2.400000E+02
2.400000E+02
2.400000E+02
2.400000E+02
2.400000E+02
2.400000E+02
2.400000E+02
2.400000E+02
2.400000E+02
2.400000E+02
2.400000E+02
2.400000E+02
2.400000E+02
2.400000E+02
2.400000E+02
2.400000E+02
2.400000E+02
2.400000E+02
2.400000E+02
2.400000E+02
2.400000E+02
2.400000E+02
2.400000E+02
2.400000E+02
2.400000E+02
2.400000E+02
2.400000E+02
2.400000E+02
2.400000E+02
2.400000E+02
2.400000E+02
2.400000E+02
2.400000E+02
2.400000E+02
2.400000E+02
2.400000E+02
2.400000E+02
2.400000E+02
2.400000E+02
2.400000E+02
2.400000E+02
2.400000E+02
2.400000E+02
2.400000E+02
2.400000E+02
2.400000E+02
2.400000E+02
2.400000E+02
2.400000E+02
2.400000E+02
2.400000E+02
2.400000E+02
2.400000E+02
2.400000E+02
2.400000E+02
2.400000E+02
2.400000E+02
2.400000E+02
2.400000E+02
2.400000E+02
2.400000E+02
2.400000E+02
2.400000E+02
2.400000E+02
2.400000E+02
2.400000E+02
2.400000E+02
2.400000E+02
2.400000E+02
2.400000E+02
2.400000E+02
2.400000E+02
2.400000E+02
2.400000E+02
2.400000E+02
2.400000E+02
2.400000E+02
2.400000E+02
2.400000E+02
2.400000E+02
2.400000E+02
2.400000E+02
2.400000E+02
2.400000E+02
2.400000E+02
2.400000E+02
2.400000E+02
2.400000E+02
2.400000E+02
2.400000E+02
2.400000E+02
2.400000E+02
2.400000E+02
2.400000E+02
2.400000E+02
2.400000E+02
2.400000E+02
2.400000E+02
2.400000E+02
2.400000E+02
2.400000E+02
2.400000E+02
2.400000E+02
2.400000E+02
2.400000E+02
2.400000E+02
2.400000E+02
2.400000E+02
2.400000E+02
2.400000E+02
2.400000E+02
2.400000E+02
2.400000E+02
2.400000E+02
2.400000E+02
2.400000E+02
2.400000E+02
2.400000E+02
2.400000E+02
2.400000E+02
2.400000E+02
2.400000E+02
2.400000E+02
2.400000E+02
2.400000E+02
2.400000E+02
2.400000E+02
2.400000E+02
2.400000E+02
2.400000E+02
2.400000E+02
2.400000E+02
2.400000E+02
2.400000E+02
2.400000E+02
2.400000E+02
2.400000E+02
2.400000E+02
2.400000E+02
2.400000E+02
2.400000E+02
2.400000E+02
2.400000E+02
2.400000E+02
2.400000E+02
2.400000E+02
2.400000E+02
2.400000E+02
2.400000E+02
2.400000E+02
2.400000E+02
2.400000E+02
2.400000E+02
2.400000E+02
2.400000E+02
2.400000E+02
2.400000E+02
2.400000E+02
2.400000E+02
2.400000E+02
2.400000E+02
2.400000E+02
2.400000E+02
2.400000E+02
2.400000E+02
2.400000E+02
2.400000E+02
2.400000E+02
2.400000E+02
2.400000E+02
2.400000E+02
2.400000E+02
2.400000E+02
2.400000E+02
2.400000E+02
2.400000E+02
2.400000E+02
2.400000E+02
2.400000E+02
2.400000E+02
2.400000E+02
2.400000E+02
2.400000E+02
2.400000E+02
2.400000E+02
2.400000E+02
2.400000E+02
2.400000E+02
2.400000E+02
2.400000E+02
2.400000E+02
2.400000E+02
2.400000E+02
2.400000E+02
2.400000E+02
2.400000E+02
2.450000E+02
2.450000E+02
2.450000E+02
2.450000E+02
2.450000E+02
2.450000E+02
2.450000E+02
2.450000E+02
2.450000E+02
2.450000E+02
2.450000E+02
2.450000E+02
2.450000E+02
2.450000E+02
2.450000E+02
2.450000E+02
2.450000E+02
2.450000E+02
2.450000E+02
2.450000E+02
2.450000E+02
2.450000E+02
2.450000E+02
2.450000E+02
2.450000E+02
2.450000E+02
2.450000E+02
2.450000E+02
2.450000E+02
2.450000E+02
2.450000E+02
2.450000E+02
2.450000E+02
2.450000E+02
2.450000E+02
2.450000E+02
2.450000E+02
2.450000E+02
2.450000E+02
2.450000E+02
2.450000E+02
2.450000E+02
2.450000E+02
2.450000E+02
2.450000E+02
2.450000E+02
2.450000E+02
2.450000E+02
2.450000E+02
2.450000E+02
2.450000E+02
2.450000E+02
2.450000E+02
2.450000E+02
2.450000E+02
2.450000E+02
2.450000E+02
2.450000E+02
2.450000E+02
2.450000E+02
2.450000E+02
2.450000E+02
2.450000E+02
2.450000E+02
2.450000E+02
2.450000E+02
2.450000E+02
2.450000E+02
2.450000E+02
2.450000E+02
2.450000E+02
2.450000E+02
2.450000E+02
2.450000E+02
2.450000E+02
2.450000E+02
2.450000E+02
2.450000E+02
2.450000E+02
2.450000E+02
2.450000E+02
2.450000E+02
2.450000E+02
2.450000E+02
2.450000E+02
2.450000E+02
2.450000E+02
2.450000E+02
2.450000E+02
2.450000E+02
2.450000E+02
2.450000E+02
2.450000E+02
2.450000E+02
2.450000E+02
2.450000E+02
2.450000E+02
2.450000E+02
2.450000E+02
2.450000E+02
2.450000E+02
2.450000E+02
2.450000E+02
2.450000E+02
2.450000E+02
2.450000E+02
2.450000E+02
2.450000E+02
2.450000E+02
2.450000E+02
2.450000E+02
2.450000E+02
2.450000E+02
2.450000E+02
2.450000E+02
2.450000E+02
2.450000E+02
2.450000E+02
2.450000E+02
2.450000E+02
2.450000E+02
2.450000E+02
2.450000E+02
2.450000E+02
2.450000E+02
2.450000E+02
2.450000E+02
2.450000E+02
2.450000E+02
2.450000E+02
2.450000E+02
2.450000E+02
2.450000E+02
2.450000E+02
2.450000E+02
2.450000E+02
2.450000E+02
2.450000E+02
2.450000E+02
2.450000E+02
2.450000E+02
2.450000E+02
2.450000E+02
2.450000E+02
2.450000E+02
2.450000E+02
2.450000E+02
2.450000E+02
2.450000E+02
2.450000E+02
2.450000E+02
2.450000E+02
2.450000E+02
2.450000E+02
2.450000E+02
2.450000E+02
2.450000E+02
2.450000E+02
2.450000E+02
2.450000E+02
2.450000E+02
2.450000E+02
2.450000E+02
2.450000E+02
2.450000E+02
2.450000E+02
2.450000E+02
2.450000E+02
2.450000E+02
2.450000E+02
2.450000E+02
2.450000E+02
2.450000E+02
2.450000E+02
2.450000E+02
2.450000E+02
2.450000E+02
2.450000E+02
2.450000E+02
2.450000E+02
2.450000E+02
2.450000E+02
2.450000E+02
2.450000E+02
2.450000E+02
2.450000E+02
2.450000E+02
2.450000E+02
2.450000E+02
2.450000E+02
2.450000E+02
2.450000E+02
2.450000E+02
2.450000E+02
2.450000E+02
2.450000E+02
2.450000E+02
2.450000E+02
2.450000E+02
2.450000E+02
2.450000E+02
2.500000E+02
2.500000E+02
2.500000E+02
2.500000E+02
2.500000E+02
2.500000E+02
2.500000E+02
2.500000E+02
2.500000E+02
2.500000E+02
2.500000E+02
2.500000E+02
2.500000E+02
2.500000E+02
2.500000E+02
2.500000E+02
2.500000E+02
2.500000E+02
2.500000E+02
2.500000E+02
2.500000E+02
2.500000E+02
2.500000E+02
2.500000E+02
2.500000E+02
2.500000E+02
2.500000E+02
2.500000E+02
2.500000E+02
2.500000E+02
2.500000E+02
2.500000E+02
2.500000E+02
2.500000E+02
2.500000E+02
2.500000E+02
2.500000E+02
2.500000E+02
2.500000E+02
2.500000E+02
2.500000E+02
2.500000E+02
2.500000E+02
2.500000E+02
2.500000E+02
2.500000E+02
2.500000E+02
2.500000E+02
2.500000E+02
2.500000E+02
2.500000E+02
2.500000E+02
2.500000E+02
2.500000E+02
2.500000E+02
2.500000E+02
2.500000E+02
2.500000E+02
2.500000E+02
2.500000E+02
2.500000E+02
2.500000E+02
2.500000E+02
2.500000E+02
2.500000E+02
2.500000E+02
2.500000E+02
2.500000E+02
2.500000E+02
2.500000E+02
2.500000E+02
2.500000E+02
2.500000E+02
2.500000E+02
2.500000E+02
2.500000E+02
2.500000E+02
2.500000E+02
2.500000E+02
2.500000E+02
2.500000E+02
2.500000E+02
2.500000E+02
2.500000E+02
2.500000E+02
2.500000E+02
2.500000E+02
2.500000E+02
2.500000E+02
2.500000E+02
2.500000E+02
2.500000E+02
2.500000E+02
2.500000E+02
2.500000E+02
2.500000E+02
2.500000E+02
2.500000E+02
2.500000E+02
2.500000E+02
2.500000E+02
2.500000E+02
2.500000E+02
2.500000E+02
2.500000E+02
2.500000E+02
2.500000E+02
2.500000E+02
2.500000E+02
2.500000E+02
2.500000E+02
2.500000E+02
2.500000E+02
2.500000E+02
2.500000E+02
2.500000E+02
2.500000E+02
2.500000E+02
2.500000E+02
2.500000E+02
2.500000E+02
2.500000E+02
2.500000E+02
2.500000E+02
2.500000E+02
2.500000E+02
2.500000E+02
2.500000E+02
2.500000E+02
2.500000E+02
2.500000E+02
2.500000E+02
2.500000E+02
2.500000E+02
2.500000E+02
2.500000E+02
2.500000E+02
2.500000E+02
2.500000E+02
2.500000E+02
2.500000E+02
2.500000E+02
2.500000E+02
2.500000E+02
2.500000E+02
2.500000E+02
2.500000E+02
2.500000E+02
2.500000E+02
2.500000E+02
2.500000E+02
2.500000E+02
2.500000E+02
2.500000E+02
2.500000E+02
2.500000E+02
2.500000E+02
2.500000E+02
2.500000E+02
2.500000E+02
2.500000E+02
2.500000E+02
2.500000E+02
2.500000E+02
2.500000E+02
2.500000E+02
2.500000E+02
2.500000E+02
2.500000E+02
2.500000E+02
2.500000E+02
2.500000E+02
2.500000E+02
2.500000E+02
2.500000E+02
2.500000E+02
2.500000E+02
2.500000E+02
2.500000E+02
2.500000E+02
2.500000E+02
2.500000E+02
2.500000E+02
2.500000E+02
2.500000E+02
2.500000E+02
2.500000E+02
2.500000E+02
2.500000E+02
2.500000E+02
2.500000E+02
2.500000E+02
2.500000E+02
2.500000E+02
2.500000E+02
2.500000E+02
2.500000E+02
2.500000E+02
2.500000E+02
2.500000E+02
2.500000E+02
2.550000E+02
2.550000E+02
2.550000E+02
2.550000E+02
2.550000E+02
2.550000E+02
2.550000E+02
2.550000E+02
2.550000E+02
2.550000E+02
2.550000E+02
2.550000E+02
2.550000E+02
2.550000E+02
2.550000E+02
2.550000E+02
2.550000E+02
2.550000E+02
2.550000E+02
2.550000E+02
2.550000E+02
2.550000E+02
2.550000E+02
2.550000E+02
2.550000E+02
2.550000E+02
2.550000E+02
2.550000E+02
2.550000E+02
2.550000E+02
2.550000E+02
2.550000E+02
2.550000E+02
2.550000E+02
2.550000E+02
2.550000E+02
2.550000E+02
2.550000E+02
2.550000E+02
2.550000E+02
2.550000E+02
2.550000E+02
2.550000E+02
2.550000E+02
2.550000E+02
2.550000E+02
2.550000E+02
2.550000E+02
2.550000E+02
2.550000E+02
2.550000E+02
2.550000E+02
2.550000E+02
2.550000E+02
2.550000E+02
2.550000E+02
2.550000E+02
2.550000E+02
2.550000E+02
2.550000E+02
2.550000E+02
2.550000E+02
2.550000E+02
2.550000E+02
2.550000E+02
2.550000E+02
2.550000E+02
2.550000E+02
2.550000E+02
2.550000E+02
2.550000E+02
2.550000E+02
2.550000E+02
2.550000E+02
2.550000E+02
2.550000E+02
2.550000E+02
2.550000E+02
2.550000E+02
2.550000E+02
2.550000E+02
2.550000E+02
2.550000E+02
2.550000E+02
2.550000E+02
2.550000E+02
2.550000E+02
2.550000E+02
2.550000E+02
2.550000E+02
2.550000E+02
2.550000E+02
2.550000E+02
2.550000E+02
2.550000E+02
2.550000E+02
2.550000E+02
2.550000E+02
2.550000E+02
2.550000E+02
2.550000E+02
2.550000E+02
2.550000E+02
2.550000E+02
2.550000E+02
2.550000E+02
2.550000E+02
2.550000E+02
2.550000E+02
2.550000E+02
2.550000E+02
2.550000E+02
2.550000E+02
2.550000E+02
2.550000E+02
2.550000E+02
2.550000E+02
2.550000E+02
2.550000E+02
2.550000E+02
2.550000E+02
2.550000E+02
2.550000E+02
2.550000E+02
2.550000E+02
2.550000E+02
2.550000E+02
2.550000E+02
2.550000E+02
2.550000E+02
2.550000E+02
2.550000E+02
2.550000E+02
2.550000E+02
2.550000E+02
2.550000E+02
2.550000E+02
2.550000E+02
2.550000E+02
2.550000E+02
2.550000E+02
2.550000E+02
2.550000E+02
2.550000E+02
2.550000E+02
2.550000E+02
2.550000E+02
2.550000E+02
2.550000E+02
2.550000E+02
2.550000E+02
2.550000E+02
2.550000E+02
2.550000E+02
2.550000E+02
2.550000E+02
2.550000E+02
2.550000E+02
2.550000E+02
2.550000E+02
2.550000E+02
2.550000E+02
2.550000E+02
2.550000E+02
2.550000E+02
2.550000E+02
2.550000E+02
2.550000E+02
2.550000E+02
2.550000E+02
2.550000E+02
2.550000E+02
2.550000E+02
2.550000E+02
2.550000E+02
2.550000E+02
2.550000E+02
2.550000E+02
2.550000E+02
2.550000E+02
2.550000E+02
2.550000E+02
2.550000E+02
2.550000E+02
2.550000E+02
2.550000E+02
2.550000E+02
2.550000E+02
2.550000E+02
2.550000E+02
2.550000E+02
2.550000E+02
2.550000E+02
2.550000E+02
2.550000E+02
2.550000E+02
2.550000E+02
2.550000E+02
2.550000E+02
2.550000E+02
2.550000E+02
2.600000E+02
2.600000E+02
2.600000E+02
2.600000E+02
2.600000E+02
2.600000E+02
2.600000E+02
2.600000E+02
2.600000E+02
2.600000E+02
2.600000E+02
2.600000E+02
2.600000E+02
2.600000E+02
2.600000E+02
2.600000E+02
2.600000E+02
2.600000E+02
2.600000E+02
2.600000E+02
2.600000E+02
2.600000E+02
2.600000E+02
2.600000E+02
2.600000E+02
2.600000E+02
2.600000E+02
2.600000E+02
2.600000E+02
2.600000E+02
2.600000E+02
2.600000E+02
2.600000E+02
2.600000E+02
2.600000E+02
2.600000E+02
2.600000E+02
2.600000E+02
2.600000E+02
2.600000E+02
2.600000E+02
2.600000E+02
2.600000E+02
2.600000E+02
2.600000E+02
2.600000E+02
2.600000E+02
2.600000E+02
2.600000E+02
2.600000E+02
2.600000E+02
2.600000E+02
2.600000E+02
2.600000E+02
2.600000E+02
2.600000E+02
2.600000E+02
2.600000E+02
2.600000E+02
2.600000E+02
2.600000E+02
2.600000E+02
2.600000E+02
2.600000E+02
2.600000E+02
2.600000E+02
2.600000E+02
2.600000E+02
2.600000E+02
2.600000E+02
2.600000E+02
2.600000E+02
2.600000E+02
2.600000E+02
2.600000E+02
2.600000E+02
2.600000E+02
2.600000E+02
2.600000E+02
2.600000E+02
2.600000E+02
2.600000E+02
2.600000E+02
2.600000E+02
2.600000E+02
2.600000E+02
2.600000E+02
2.600000E+02
2.600000E+02
2.600000E+02
2.600000E+02
2.600000E+02
2.600000E+02
2.600000E+02
2.600000E+02
2.600000E+02
2.600000E+02
2.600000E+02
2.600000E+02
2.600000E+02
2.600000E+02
2.600000E+02
2.600000E+02
2.600000E+02
2.600000E+02
2.600000E+02
2.600000E+02
2.600000E+02
2.600000E+02
2.600000E+02
2.600000E+02
2.600000E+02
2.600000E+02
2.600000E+02
2.600000E+02
2.600000E+02
2.600000E+02
2.600000E+02
2.600000E+02
2.600000E+02
2.600000E+02
2.600000E+02
2.600000E+02
2.600000E+02
2.600000E+02
2.600000E+02
2.600000E+02
2.600000E+02
2.600000E+02
2.600000E+02
2.600000E+02
2.600000E+02
2.600000E+02
2.600000E+02
2.600000E+02
2.600000E+02
2.600000E+02
2.600000E+02
2.600000E+02
2.600000E+02
2.600000E+02
2.600000E+02
2.600000E+02
2.600000E+02
2.600000E+02
2.600000E+02
2.600000E+02
2.600000E+02
2.600000E+02
2.600000E+02
2.600000E+02
2.600000E+02
2.600000E+02
2.600000E+02
2.600000E+02
2.600000E+02
2.600000E+02
2.600000E+02
2.600000E+02
2.600000E+02
2.600000E+02
2.600000E+02
2.600000E+02
2.600000E+02
2.600000E+02
2.600000E+02
2.600000E+02
2.600000E+02
2.600000E+02
2.600000E+02
2.600000E+02
2.600000E+02
2.600000E+02
2.600000E+02
2.600000E+02
2.600000E+02
2.600000E+02
2.600000E+02
2.600000E+02
2.600000E+02
2.600000E+02
2.600000E+02
2.600000E+02
2.600000E+02
2.600000E+02
2.600000E+02
2.600000E+02
2.600000E+02
2.600000E+02
2.600000E+02
2.600000E+02
2.600000E+02
2.600000E+02
2.600000E+02
2.600000E+02
2.600000E+02
2.600000E+02
2.600000E+02
2.600000E+02
2.600000E+02
2.600000E+02
2.650000E+02
2.650000E+02
2.650000E+02
2.650000E+02
2.650000E+02
2.650000E+02
2.650000E+02
2.650000E+02
2.650000E+02
2.650000E+02
2.650000E+02
2.650000E+02
2.650000E+02
2.650000E+02
2.650000E+02
2.650000E+02
2.650000E+02
2.650000E+02
2.650000E+02
2.650000E+02
2.650000E+02
2.650000E+02
2.650000E+02
2.650000E+02
2.650000E+02
2.650000E+02
2.650000E+02
2.650000E+02
2.650000E+02
2.650000E+02
2.650000E+02
2.650000E+02
2.650000E+02
2.650000E+02
2.650000E+02
2.650000E+02
2.650000E+02
2.650000E+02
2.650000E+02
2.650000E+02
2.650000E+02
2.650000E+02
2.650000E+02
2.650000E+02
2.650000E+02
2.650000E+02
2.650000E+02
2.650000E+02
2.650000E+02
2.650000E+02
2.650000E+02
2.650000E+02
2.650000E+02
2.650000E+02
2.650000E+02
2.650000E+02
2.650000E+02
2.650000E+02
2.650000E+02
2.650000E+02
2.650000E+02
2.650000E+02
2.650000E+02
2.650000E+02
2.650000E+02
2.650000E+02
2.650000E+02
2.650000E+02
2.650000E+02
2.650000E+02
2.650000E+02
2.650000E+02
2.650000E+02
2.650000E+02
2.650000E+02
2.650000E+02
2.650000E+02
2.650000E+02
2.650000E+02
2.650000E+02
2.650000E+02
2.650000E+02
2.650000E+02
2.650000E+02
2.650000E+02
2.650000E+02
2.650000E+02
2.650000E+02
2.650000E+02
2.650000E+02
2.650000E+02
2.650000E+02
2.650000E+02
2.650000E+02
2.650000E+02
2.650000E+02
2.650000E+02
2.650000E+02
2.650000E+02
2.650000E+02
2.650000E+02
2.650000E+02
2.650000E+02
2.650000E+02
2.650000E+02
2.650000E+02
2.650000E+02
2.650000E+02
2.650000E+02
2.650000E+02
2.650000E+02
2.650000E+02
2.650000E+02
2.650000E+02
2.650000E+02
2.650000E+02
2.650000E+02
2.650000E+02
2.650000E+02
2.650000E+02
2.650000E+02
2.650000E+02
2.650000E+02
2.650000E+02
2.650000E+02
2.650000E+02
2.650000E+02
2.650000E+02
2.650000E+02
2.650000E+02
2.650000E+02
2.650000E+02
2.650000E+02
2.650000E+02
2.650000E+02
2.650000E+02
2.650000E+02
2.650000E+02
2.650000E+02
2.650000E+02
2.650000E+02
2.650000E+02
2.650000E+02
2.650000E+02
2.650000E+02
2.650000E+02
2.650000E+02
2.650000E+02
2.650000E+02
2.650000E+02
2.650000E+02
2.650000E+02
2.650000E+02
2.650000E+02
2.650000E+02
2.650000E+02
2.650000E+02
2.650000E+02
2.650000E+02
2.650000E+02
2.650000E+02
2.650000E+02
2.650000E+02
2.650000E+02
2.650000E+02
2.650000E+02
2.650000E+02
2.650000E+02
2.650000E+02
2.650000E+02
2.650000E+02
2.650000E+02
2.650000E+02
2.650000E+02
2.650000E+02
2.650000E+02
2.650000E+02
2.650000E+02
2.650000E+02
2.650000E+02
2.650000E+02
2.650000E+02
2.650000E+02
2.650000E+02
2.650000E+02
2.650000E+02
2.650000E+02
2.650000E+02
2.650000E+02
2.650000E+02
2.650000E+02
2.650000E+02
2.650000E+02
2.650000E+02
2.650000E+02
2.650000E+02
2.650000E+02
2.650000E+02
2.650000E+02
2.650000E+02
2.650000E+02
2.700000E+02
2.700000E+02
2.700000E+02
2.700000E+02
2.700000E+02
2.700000E+02
2.700000E+02
2.700000E+02
2.700000E+02
2.700000E+02
2.700000E+02
2.700000E+02
2.700000E+02
2.700000E+02
2.700000E+02
2.700000E+02
2.700000E+02
2.700000E+02
2.700000E+02
2.700000E+02
2.700000E+02
2.700000E+02
2.700000E+02
2.700000E+02
2.700000E+02
2.700000E+02
2.700000E+02
2.700000E+02
2.700000E+02
2.700000E+02
2.700000E+02
2.700000E+02
2.700000E+02
2.700000E+02
2.700000E+02
2.700000E+02
2.700000E+02
2.700000E+02
2.700000E+02
2.700000E+02
2.700000E+02
2.700000E+02
2.700000E+02
2.700000E+02
2.700000E+02
2.700000E+02
2.700000E+02
2.700000E+02
2.700000E+02
2.700000E+02
2.700000E+02
2.700000E+02
2.700000E+02
2.700000E+02
2.700000E+02
2.700000E+02
2.700000E+02
2.700000E+02
2.700000E+02
2.700000E+02
2.700000E+02
2.700000E+02
2.700000E+02
2.700000E+02
2.700000E+02
2.700000E+02
2.700000E+02
2.700000E+02
2.700000E+02
2.700000E+02
2.700000E+02
2.700000E+02
2.700000E+02
2.700000E+02
2.700000E+02
2.700000E+02
2.700000E+02
2.700000E+02
2.700000E+02
2.700000E+02
2.700000E+02
2.700000E+02
2.700000E+02
2.700000E+02
2.700000E+02
2.700000E+02
2.700000E+02
2.700000E+02
2.700000E+02
2.700000E+02
2.700000E+02
2.700000E+02
2.700000E+02
2.700000E+02
2.700000E+02
2.700000E+02
2.700000E+02
2.700000E+02
2.700000E+02
2.700000E+02
2.700000E+02
2.700000E+02
2.700000E+02
2.700000E+02
2.700000E+02
2.700000E+02
2.700000E+02
2.700000E+02
2.700000E+02
2.700000E+02
2.700000E+02
2.700000E+02
2.700000E+02
2.700000E+02
2.700000E+02
2.700000E+02
2.700000E+02
2.700000E+02
2.700000E+02
2.700000E+02
2.700000E+02
2.700000E+02
2.700000E+02
2.700000E+02
2.700000E+02
2.700000E+02
2.700000E+02
2.700000E+02
2.700000E+02
2.700000E+02
2.700000E+02
2.700000E+02
2.700000E+02
2.700000E+02
2.700000E+02
2.700000E+02
2.700000E+02
2.700000E+02
2.700000E+02
2.700000E+02
2.700000E+02
2.700000E+02
2.700000E+02
2.700000E+02
2.700000E+02
2.700000E+02
2.700000E+02
2.700000E+02
2.700000E+02
2.700000E+02
2.700000E+02
2.700000E+02
2.700000E+02
2.700000E+02
2.700000E+02
2.700000E+02
2.700000E+02
2.700000E+02
2.700000E+02
2.700000E+02
2.700000E+02
2.700000E+02
2.700000E+02
2.700000E+02
2.700000E+02
2.700000E+02
2.700000E+02
2.700000E+02
2.700000E+02
2.700000E+02
2.700000E+02
2.700000E+02
2.700000E+02
2.700000E+02
2.700000E+02
2.700000E+02
2.700000E+02
2.700000E+02
2.700000E+02
2.700000E+02
2.700000E+02
2.700000E+02
2.700000E+02
2.700000E+02
2.700000E+02
2.700000E+02
2.700000E+02
2.700000E+02
2.700000E+02
2.700000E+02
2.700000E+02
2.700000E+02
2.700000E+02
2.700000E+02
2.700000E+02
2.700000E+02
2.700000E+02
2.700000E+02
2.700000E+02
2.700000E+02
2.700000E+02
2.750000E+02
2.750000E+02
2.750000E+02
2.750000E+02
2.750000E+02
2.750000E+02
2.750000E+02
2.750000E+02
2.750000E+02
2.750000E+02
2.750000E+02
2.750000E+02
2.750000E+02
2.750000E+02
2.750000E+02
2.750000E+02
2.750000E+02
2.750000E+02
2.750000E+02
2.750000E+02
2.750000E+02
2.750000E+02
2.750000E+02
2.750000E+02
2.750000E+02
2.750000E+02
2.750000E+02
2.750000E+02
2.750000E+02
2.750000E+02
2.750000E+02
2.750000E+02
2.750000E+02
2.750000E+02
2.750000E+02
2.750000E+02
2.750000E+02
2.750000E+02
2.750000E+02
2.750000E+02
2.750000E+02
2.750000E+02
2.750000E+02
2.750000E+02
2.750000E+02
2.750000E+02
2.750000E+02
2.750000E+02
2.750000E+02
2.750000E+02
2.750000E+02
2.750000E+02
2.750000E+02
2.750000E+02
2.750000E+02
2.750000E+02
2.750000E+02
2.750000E+02
2.750000E+02
2.750000E+02
2.750000E+02
2.750000E+02
2.750000E+02
2.750000E+02
2.750000E+02
2.750000E+02
2.750000E+02
2.750000E+02
2.750000E+02
2.750000E+02
2.750000E+02
2.750000E+02
2.750000E+02
2.750000E+02
2.750000E+02
2.750000E+02
2.750000E+02
2.750000E+02
2.750000E+02
2.750000E+02
2.750000E+02
2.750000E+02
2.750000E+02
2.750000E+02
2.750000E+02
2.750000E+02
2.750000E+02
2.750000E+02
2.750000E+02
2.750000E+02
2.750000E+02
2.750000E+02
2.750000E+02
2.750000E+02
2.750000E+02
2.750000E+02
2.750000E+02
2.750000E+02
2.750000E+02
2.750000E+02
2.750000E+02
2.750000E+02
2.750000E+02
2.750000E+02
2.750000E+02
2.750000E+02
2.750000E+02
2.750000E+02
2.750000E+02
2.750000E+02
2.750000E+02
2.750000E+02
2.750000E+02
2.750000E+02
2.750000E+02
2.750000E+02
2.750000E+02
2.750000E+02
2.750000E+02
2.750000E+02
2.750000E+02
2.750000E+02
2.750000E+02
2.750000E+02
2.750000E+02
2.750000E+02
2.750000E+02
2.750000E+02
2.750000E+02
2.750000E+02
2.750000E+02
2.750000E+02
2.750000E+02
2.750000E+02
2.750000E+02
2.750000E+02
2.750000E+02
2.750000E+02
2.750000E+02
2.750000E+02
2.750000E+02
2.750000E+02
2.750000E+02
2.750000E+02
2.750000E+02
2.750000E+02
2.750000E+02
2.750000E+02
2.750000E+02
2.750000E+02
2.750000E+02
2.750000E+02
2.750000E+02
2.750000E+02
2.750000E+02
2.750000E+02
2.750000E+02
2.750000E+02
2.750000E+02
2.750000E+02
2.750000E+02
2.750000E+02
2.750000E+02
2.750000E+02
2.750000E+02
2.750000E+02
2.750000E+02
2.750000E+02
2.750000E+02
2.750000E+02
2.750000E+02
2.750000E+02
2.750000E+02
2.750000E+02
2.750000E+02
2.750000E+02
2.750000E+02
2.750000E+02
2.750000E+02
2.750000E+02
2.750000E+02
2.750000E+02
2.750000E+02
2.750000E+02
2.750000E+02
2.750000E+02
2.750000E+02
2.750000E+02
2.750000E+02
2.750000E+02
2.750000E+02
2.750000E+02
2.750000E+02
2.750000E+02
2.750000E+02
2.750000E+02
2.750000E+02
2.750000E+02
2.750000E+02
2.750000E+02
2.750000E+02
2.800000E+02
2.800000E+02
2.800000E+02
2.800000E+02
2.800000E+02
2.800000E+02
2.800000E+02
2.800000E+02
2.800000E+02
2.800000E+02
2.800000E+02
2.800000E+02
2.800000E+02
2.800000E+02
2.800000E+02
2.800000E+02
2.800000E+02
2.800000E+02
2.800000E+02
2.800000E+02
2.800000E+02
2.800000E+02
2.800000E+02
2.800000E+02
2.800000E+02
2.800000E+02
2.800000E+02
2.800000E+02
2.800000E+02
2.800000E+02
2.800000E+02
2.800000E+02
2.800000E+02
2.800000E+02
2.800000E+02
2.800000E+02
2.800000E+02
2.800000E+02
2.800000E+02
2.800000E+02
2.800000E+02
2.800000E+02
2.800000E+02
2.800000E+02
2.800000E+02
2.800000E+02
2.800000E+02
2.800000E+02
2.800000E+02
2.800000E+02
2.800000E+02
2.800000E+02
2.800000E+02
2.800000E+02
2.800000E+02
2.800000E+02
2.800000E+02
2.800000E+02
2.800000E+02
2.800000E+02
2.800000E+02
2.800000E+02
2.800000E+02
2.800000E+02
2.800000E+02
2.800000E+02
2.800000E+02
2.800000E+02
2.800000E+02
2.800000E+02
2.800000E+02
2.800000E+02
2.800000E+02
2.800000E+02
2.800000E+02
2.800000E+02
2.800000E+02
2.800000E+02
2.800000E+02
2.800000E+02
2.800000E+02
2.800000E+02
2.800000E+02
2.800000E+02
2.800000E+02
2.800000E+02
2.800000E+02
2.800000E+02
2.800000E+02
2.800000E+02
2.800000E+02
2.800000E+02
2.800000E+02
2.800000E+02
2.800000E+02
2.800000E+02
2.800000E+02
2.800000E+02
2.800000E+02
2.800000E+02
2.800000E+02
2.800000E+02
2.800000E+02
2.800000E+02
2.800000E+02
2.800000E+02
2.800000E+02
2.800000E+02
2.800000E+02
2.800000E+02
2.800000E+02
2.800000E+02
2.800000E+02
2.800000E+02
2.800000E+02
2.800000E+02
2.800000E+02
2.800000E+02
2.800000E+02
2.800000E+02
2.800000E+02
2.800000E+02
2.800000E+02
2.800000E+02
2.800000E+02
2.800000E+02
2.800000E+02
2.800000E+02
2.800000E+02
2.800000E+02
2.800000E+02
2.800000E+02
2.800000E+02
2.800000E+02
2.800000E+02
2.800000E+02
2.800000E+02
2.800000E+02
2.800000E+02
2.800000E+02
2.800000E+02
2.800000E+02
2.800000E+02
2.800000E+02
2.800000E+02
2.800000E+02
2.800000E+02
2.800000E+02
2.800000E+02
2.800000E+02
2.800000E+02
2.800000E+02
2.800000E+02
2.800000E+02
2.800000E+02
2.800000E+02
2.800000E+02
2.800000E+02
2.800000E+02
2.800000E+02
2.800000E+02
2.800000E+02
2.800000E+02
2.800000E+02
2.800000E+02
2.800000E+02
2.800000E+02
2.800000E+02
2.800000E+02
2.800000E+02
2.800000E+02
2.800000E+02
2.800000E+02
2.800000E+02
2.800000E+02
2.800000E+02
2.800000E+02
2.800000E+02
2.800000E+02
2.800000E+02
2.800000E+02
2.800000E+02
2.800000E+02
2.800000E+02
2.800000E+02
2.800000E+02
2.800000E+02
2.800000E+02
2.800000E+02
2.800000E+02
2.800000E+02
2.800000E+02
2.800000E+02
2.800000E+02
2.800000E+02
2.800000E+02
2.800000E+02
2.800000E+02
2.800000E+02
2.800000E+02
2.800000E+02
2.850000E+02
2.850000E+02
2.850000E+02
2.850000E+02
2.850000E+02
2.850000E+02
2.850000E+02
2.850000E+02
2.850000E+02
2.850000E+02
2.850000E+02
2.850000E+02
2.850000E+02
2.850000E+02
2.850000E+02
2.850000E+02
2.850000E+02
2.850000E+02
2.850000E+02
2.850000E+02
2.850000E+02
2.850000E+02
2.850000E+02
2.850000E+02
2.850000E+02
2.850000E+02
2.850000E+02
2.850000E+02
2.850000E+02
2.850000E+02
2.850000E+02
2.850000E+02
2.850000E+02
2.850000E+02
2.850000E+02
2.850000E+02
2.850000E+02
2.850000E+02
2.850000E+02
2.850000E+02
2.850000E+02
2.850000E+02
2.850000E+02
2.850000E+02
2.850000E+02
2.850000E+02
2.850000E+02
2.850000E+02
2.850000E+02
2.850000E+02
2.850000E+02
2.850000E+02
2.850000E+02
2.850000E+02
2.850000E+02
2.850000E+02
2.850000E+02
2.850000E+02
2.850000E+02
2.850000E+02
2.850000E+02
2.850000E+02
2.850000E+02
2.850000E+02
2.850000E+02
2.850000E+02
2.850000E+02
2.850000E+02
2.850000E+02
2.850000E+02
2.850000E+02
2.850000E+02
2.850000E+02
2.850000E+02
2.850000E+02
2.850000E+02
2.850000E+02
2.850000E+02
2.850000E+02
2.850000E+02
2.850000E+02
2.850000E+02
2.850000E+02
2.850000E+02
2.850000E+02
2.850000E+02
2.850000E+02
2.850000E+02
2.850000E+02
2.850000E+02
2.850000E+02
2.850000E+02
2.850000E+02
2.850000E+02
2.850000E+02
2.850000E+02
2.850000E+02
2.850000E+02
2.850000E+02
2.850000E+02
2.850000E+02
2.850000E+02
2.850000E+02
2.850000E+02
2.850000E+02
2.850000E+02
2.850000E+02
2.850000E+02
2.850000E+02
2.850000E+02
2.850000E+02
2.850000E+02
2.850000E+02
2.850000E+02
2.850000E+02
2.850000E+02
2.850000E+02
2.850000E+02
2.850000E+02
2.850000E+02
2.850000E+02
2.850000E+02
2.850000E+02
2.850000E+02
2.850000E+02
2.850000E+02
2.850000E+02
2.850000E+02
2.850000E+02
2.850000E+02
2.850000E+02
2.850000E+02
2.850000E+02
2.850000E+02
2.850000E+02
2.850000E+02
2.850000E+02
2.850000E+02
2.850000E+02
2.850000E+02
2.850000E+02
2.850000E+02
2.850000E+02
2.850000E+02
2.850000E+02
2.850000E+02
2.850000E+02
2.850000E+02
2.850000E+02
2.850000E+02
2.850000E+02
2.850000E+02
2.850000E+02
2.850000E+02
2.850000E+02
2.850000E+02
2.850000E+02
2.850000E+02
2.850000E+02
2.850000E+02
2.850000E+02
2.850000E+02
2.850000E+02
2.850000E+02
2.850000E+02
2.850000E+02
2.850000E+02
2.850000E+02
2.850000E+02
2.850000E+02
2.850000E+02
2.850000E+02
2.850000E+02
2.850000E+02
2.850000E+02
2.850000E+02
2.850000E+02
2.850000E+02
2.850000E+02
2.850000E+02
2.850000E+02
2.850000E+02
2.850000E+02
2.850000E+02
2.850000E+02
2.850000E+02
2.850000E+02
2.850000E+02
2.850000E+02
2.850000E+02
2.850000E+02
2.850000E+02
2.850000E+02
2.850000E+02
2.850000E+02
2.850000E+02
2.850000E+02
2.850000E+02
2.850000E+02
2.850000E+02
2.850000E+02
2.900000E+02
2.900000E+02
2.900000E+02
2.900000E+02
2.900000E+02
2.900000E+02
2.900000E+02
2.900000E+02
2.900000E+02
2.900000E+02
2.900000E+02
2.900000E+02
2.900000E+02
2.900000E+02
2.900000E+02
2.900000E+02
2.900000E+02
2.900000E+02
2.900000E+02
2.900000E+02
2.900000E+02
2.900000E+02
2.900000E+02
2.900000E+02
2.900000E+02
2.900000E+02
2.900000E+02
2.900000E+02
2.900000E+02
2.900000E+02
2.900000E+02
2.900000E+02
2.900000E+02
2.900000E+02
2.900000E+02
2.900000E+02
2.900000E+02
2.900000E+02
2.900000E+02
2.900000E+02
2.900000E+02
2.900000E+02
2.900000E+02
2.900000E+02
2.900000E+02
2.900000E+02
2.900000E+02
2.900000E+02
2.900000E+02
2.900000E+02
2.900000E+02
2.900000E+02
2.900000E+02
2.900000E+02
2.900000E+02
2.900000E+02
2.900000E+02
2.900000E+02
2.900000E+02
2.900000E+02
2.900000E+02
2.900000E+02
2.900000E+02
2.900000E+02
2.900000E+02
2.900000E+02
2.900000E+02
2.900000E+02
2.900000E+02
2.900000E+02
2.900000E+02
2.900000E+02
2.900000E+02
2.900000E+02
2.900000E+02
2.900000E+02
2.900000E+02
2.900000E+02
2.900000E+02
2.900000E+02
2.900000E+02
2.900000E+02
2.900000E+02
2.900000E+02
2.900000E+02
2.900000E+02
2.900000E+02
2.900000E+02
2.900000E+02
2.900000E+02
2.900000E+02
2.900000E+02
2.900000E+02
2.900000E+02
2.900000E+02
2.900000E+02
2.900000E+02
2.900000E+02
2.900000E+02
2.900000E+02
2.900000E+02
2.900000E+02
2.900000E+02
2.900000E+02
2.900000E+02
2.900000E+02
2.900000E+02
2.900000E+02
2.900000E+02
2.900000E+02
2.900000E+02
2.900000E+02
2.900000E+02
2.900000E+02
2.900000E+02
2.900000E+02
2.900000E+02
2.900000E+02
2.900000E+02
2.900000E+02
2.900000E+02
2.900000E+02
2.900000E+02
2.900000E+02
2.900000E+02
2.900000E+02
2.900000E+02
2.900000E+02
2.900000E+02
2.900000E+02
2.900000E+02
2.900000E+02
2.900000E+02
2.900000E+02
2.900000E+02
2.900000E+02
2.900000E+02
2.900000E+02
2.900000E+02
2.900000E+02
2.900000E+02
2.900000E+02
2.900000E+02
2.900000E+02
2.900000E+02
2.900000E+02
2.900000E+02
2.900000E+02
2.900000E+02
2.900000E+02
2.900000E+02
2.900000E+02
2.900000E+02
2.900000E+02
2.900000E+02
2.900000E+02
2.900000E+02
2.900000E+02
2.900000E+02
2.900000E+02
2.900000E+02
2.900000E+02
2.900000E+02
2.900000E+02
2.900000E+02
2.900000E+02
2.900000E+02
2.900000E+02
2.900000E+02
2.900000E+02
2.900000E+02
2.900000E+02
2.900000E+02
2.900000E+02
2.900000E+02
2.900000E+02
2.900000E+02
2.900000E+02
2.900000E+02
2.900000E+02
2.900000E+02
2.900000E+02
2.900000E+02
2.900000E+02
2.900000E+02
2.900000E+02
2.900000E+02
2.900000E+02
2.900000E+02
2.900000E+02
2.900000E+02
2.900000E+02
2.900000E+02
2.900000E+02
2.900000E+02
2.900000E+02
2.900000E+02
2.900000E+02
2.900000E+02
2.900000E+02
2.900000E+02
2.950000E+02
2.950000E+02
2.950000E+02
2.950000E+02
2.950000E+02
2.950000E+02
2.950000E+02
2.950000E+02
2.950000E+02
2.950000E+02
2.950000E+02
2.950000E+02
2.950000E+02
2.950000E+02
2.950000E+02
2.950000E+02
2.950000E+02
2.950000E+02
2.950000E+02
2.950000E+02
2.950000E+02
2.950000E+02
2.950000E+02
2.950000E+02
2.950000E+02
2.950000E+02
2.950000E+02
2.950000E+02
2.950000E+02
2.950000E+02
2.950000E+02
2.950000E+02
2.950000E+02
2.950000E+02
2.950000E+02
2.950000E+02
2.950000E+02
2.950000E+02
2.950000E+02
2.950000E+02
2.950000E+02
2.950000E+02
2.950000E+02
2.950000E+02
2.950000E+02
2.950000E+02
2.950000E+02
2.950000E+02
2.950000E+02
2.950000E+02
2.950000E+02
2.950000E+02
2.950000E+02
2.950000E+02
2.950000E+02
2.950000E+02
2.950000E+02
2.950000E+02
2.950000E+02
2.950000E+02
2.950000E+02
2.950000E+02
2.950000E+02
2.950000E+02
2.950000E+02
2.950000E+02
2.950000E+02
2.950000E+02
2.950000E+02
2.950000E+02
2.950000E+02
2.950000E+02
2.950000E+02
2.950000E+02
2.950000E+02
2.950000E+02
2.950000E+02
2.950000E+02
2.950000E+02
2.950000E+02
2.950000E+02
2.950000E+02
2.950000E+02
2.950000E+02
2.950000E+02
2.950000E+02
2.950000E+02
2.950000E+02
2.950000E+02
2.950000E+02
2.950000E+02
2.950000E+02
2.950000E+02
2.950000E+02
2.950000E+02
2.950000E+02
2.950000E+02
2.950000E+02
2.950000E+02
2.950000E+02
2.950000E+02
2.950000E+02
2.950000E+02
2.950000E+02
2.950000E+02
2.950000E+02
2.950000E+02
2.950000E+02
2.950000E+02
2.950000E+02
2.950000E+02
2.950000E+02
2.950000E+02
2.950000E+02
2.950000E+02
2.950000E+02
2.950000E+02
2.950000E+02
2.950000E+02
2.950000E+02
2.950000E+02
2.950000E+02
2.950000E+02
2.950000E+02
2.950000E+02
2.950000E+02
2.950000E+02
2.950000E+02
2.950000E+02
2.950000E+02
2.950000E+02
2.950000E+02
2.950000E+02
2.950000E+02
2.950000E+02
2.950000E+02
2.950000E+02
2.950000E+02
2.950000E+02
2.950000E+02
2.950000E+02
2.950000E+02
2.950000E+02
2.950000E+02
2.950000E+02
2.950000E+02
2.950000E+02
2.950000E+02
2.950000E+02
2.950000E+02
2.950000E+02
2.950000E+02
2.950000E+02
2.950000E+02
2.950000E+02
2.950000E+02
2.950000E+02
2.950000E+02
2.950000E+02
2.950000E+02
2.950000E+02
2.950000E+02
2.950000E+02
2.950000E+02
2.950000E+02
2.950000E+02
2.950000E+02
2.950000E+02
2.950000E+02
2.950000E+02
2.950000E+02
2.950000E+02
2.950000E+02
2.950000E+02
2.950000E+02
2.950000E+02
2.950000E+02
2.950000E+02
2.950000E+02
2.950000E+02
2.950000E+02
2.950000E+02
2.950000E+02
2.950000E+02
2.950000E+02
2.950000E+02
2.950000E+02
2.950000E+02
2.950000E+02
2.950000E+02
2.950000E+02
2.950000E+02
2.950000E+02
2.950000E+02
2.950000E+02
2.950000E+02
2.950000E+02
2.950000E+02
2.950000E+02
2.950000E+02
2.950000E+02
3.000000E+02
3.000000E+02
3.000000E+02
3.000000E+02
3.000000E+02
3.000000E+02
3.000000E+02
3.000000E+02
3.000000E+02
3.000000E+02
3.000000E+02
3.000000E+02
3.000000E+02
3.000000E+02
3.000000E+02
3.000000E+02
3.000000E+02
3.000000E+02
3.000000E+02
3.000000E+02
3.000000E+02
3.000000E+02
3.000000E+02
3.000000E+02
3.000000E+02
3.000000E+02
3.000000E+02
3.000000E+02
3.000000E+02
3.000000E+02
3.000000E+02
3.000000E+02
3.000000E+02
3.000000E+02
3.000000E+02
3.000000E+02
3.000000E+02
3.000000E+02
3.000000E+02
3.000000E+02
3.000000E+02
3.000000E+02
3.000000E+02
3.000000E+02
3.000000E+02
3.000000E+02
3.000000E+02
3.000000E+02
3.000000E+02
3.000000E+02
3.000000E+02
3.000000E+02
3.000000E+02
3.000000E+02
3.000000E+02
3.000000E+02
3.000000E+02
3.000000E+02
3.000000E+02
3.000000E+02
3.000000E+02
3.000000E+02
3.000000E+02
3.000000E+02
3.000000E+02
3.000000E+02
3.000000E+02
3.000000E+02
3.000000E+02
3.000000E+02
3.000000E+02
3.000000E+02
3.000000E+02
3.000000E+02
3.000000E+02
3.000000E+02
3.000000E+02
3.000000E+02
3.000000E+02
3.000000E+02
3.000000E+02
3.000000E+02
3.000000E+02
3.000000E+02
3.000000E+02
3.000000E+02
3.000000E+02
3.000000E+02
3.000000E+02
3.000000E+02
3.000000E+02
3.000000E+02
3.000000E+02
3.000000E+02
3.000000E+02
3.000000E+02
3.000000E+02
3.000000E+02
3.000000E+02
3.000000E+02
3.000000E+02
3.000000E+02
3.000000E+02
3.000000E+02
3.000000E+02
3.000000E+02
3.000000E+02
3.000000E+02
3.000000E+02
3.000000E+02
3.000000E+02
3.000000E+02
3.000000E+02
3.000000E+02
3.000000E+02
3.000000E+02
3.000000E+02
3.000000E+02
3.000000E+02
3.000000E+02
3.000000E+02
3.000000E+02
3.000000E+02
3.000000E+02
3.000000E+02
3.000000E+02
3.000000E+02
3.000000E+02
3.000000E+02
3.000000E+02
3.000000E+02
3.000000E+02
3.000000E+02
3.000000E+02
3.000000E+02
3.000000E+02
3.000000E+02
3.000000E+02
3.000000E+02
3.000000E+02
3.000000E+02
3.000000E+02
3.000000E+02
3.000000E+02
3.000000E+02
3.000000E+02
3.000000E+02
3.000000E+02
3.000000E+02
3.000000E+02
3.000000E+02
3.000000E+02
3.000000E+02
3.000000E+02
3.000000E+02
3.000000E+02
3.000000E+02
3.000000E+02
3.000000E+02
3.000000E+02
3.000000E+02
3.000000E+02
3.000000E+02
3.000000E+02
3.000000E+02
3.000000E+02
3.000000E+02
3.000000E+02
3.000000E+02
3.000000E+02
3.000000E+02
3.000000E+02
3.000000E+02
3.000000E+02
3.000000E+02
3.000000E+02
3.000000E+02
3.000000E+02
3.000000E+02
3.000000E+02
3.000000E+02
3.000000E+02
3.000000E+02
3.000000E+02
3.000000E+02
3.000000E+02
3.000000E+02
3.000000E+02
3.000000E+02
3.000000E+02
3.000000E+02
3.000000E+02
3.000000E+02
3.000000E+02
3.000000E+02
3.000000E+02
3.000000E+02
3.000000E+02
3.000000E+02
3.000000E+02
3.000000E+02
3.050000E+02
3.050000E+02
3.050000E+02
3.050000E+02
3.050000E+02
3.050000E+02
3.050000E+02
3.050000E+02
3.050000E+02
3.050000E+02
3.050000E+02
3.050000E+02
3.050000E+02
3.050000E+02
3.050000E+02
3.050000E+02
3.050000E+02
3.050000E+02
3.050000E+02
3.050000E+02
3.050000E+02
3.050000E+02
3.050000E+02
3.050000E+02
3.050000E+02
3.050000E+02
3.050000E+02
3.050000E+02
3.050000E+02
3.050000E+02
3.050000E+02
3.050000E+02
3.050000E+02
3.050000E+02
3.050000E+02
3.050000E+02
3.050000E+02
3.050000E+02
3.050000E+02
3.050000E+02
3.050000E+02
3.050000E+02
3.050000E+02
3.050000E+02
3.050000E+02
3.050000E+02
3.050000E+02
3.050000E+02
3.050000E+02
3.050000E+02
3.050000E+02
3.050000E+02
3.050000E+02
3.050000E+02
3.050000E+02
3.050000E+02
3.050000E+02
3.050000E+02
3.050000E+02
3.050000E+02
3.050000E+02
3.050000E+02
3.050000E+02
3.050000E+02
3.050000E+02
3.050000E+02
3.050000E+02
3.050000E+02
3.050000E+02
3.050000E+02
3.050000E+02
3.050000E+02
3.050000E+02
3.050000E+02
3.050000E+02
3.050000E+02
3.050000E+02
3.050000E+02
3.050000E+02
3.050000E+02
3.050000E+02
3.050000E+02
3.050000E+02
3.050000E+02
3.050000E+02
3.050000E+02
3.050000E+02
3.050000E+02
3.050000E+02
3.050000E+02
3.050000E+02
3.050000E+02
3.050000E+02
3.050000E+02
3.050000E+02
3.050000E+02
3.050000E+02
3.050000E+02
3.050000E+02
3.050000E+02
3.050000E+02
3.050000E+02
3.050000E+02
3.050000E+02
3.050000E+02
3.050000E+02
3.050000E+02
3.050000E+02
3.050000E+02
3.050000E+02
3.050000E+02
3.050000E+02
3.050000E+02
3.050000E+02
3.050000E+02
3.050000E+02
3.050000E+02
3.050000E+02
3.050000E+02
3.050000E+02
3.050000E+02
3.050000E+02
3.050000E+02
3.050000E+02
3.050000E+02
3.050000E+02
3.050000E+02
3.050000E+02
3.050000E+02
3.050000E+02
3.050000E+02
3.050000E+02
3.050000E+02
3.050000E+02
3.050000E+02
3.050000E+02
3.050000E+02
3.050000E+02
3.050000E+02
3.050000E+02
3.050000E+02
3.050000E+02
3.050000E+02
3.050000E+02
3.050000E+02
3.050000E+02
3.050000E+02
3.050000E+02
3.050000E+02
3.050000E+02
3.050000E+02
3.050000E+02
3.050000E+02
3.050000E+02
3.050000E+02
3.050000E+02
3.050000E+02
3.050000E+02
3.050000E+02
3.050000E+02
3.050000E+02
3.050000E+02
3.050000E+02
3.050000E+02
3.050000E+02
3.050000E+02
3.050000E+02
3.050000E+02
3.050000E+02
3.050000E+02
3.050000E+02
3.050000E+02
3.050000E+02
3.050000E+02
3.050000E+02
3.050000E+02
3.050000E+02
3.050000E+02
3.050000E+02
3.050000E+02
3.050000E+02
3.050000E+02
3.050000E+02
3.050000E+02
3.050000E+02
3.050000E+02
3.050000E+02
3.050000E+02
3.050000E+02
3.050000E+02
3.050000E+02
3.050000E+02
3.050000E+02
3.050000E+02
3.050000E+02
3.050000E+02
3.050000E+02
3.050000E+02
3.050000E+02
3.050000E+02
3.050000E+02
3.100000E+02
3.100000E+02
3.100000E+02
3.100000E+02
3.100000E+02
3.100000E+02
3.100000E+02
3.100000E+02
3.100000E+02
3.100000E+02
3.100000E+02
3.100000E+02
3.100000E+02
3.100000E+02
3.100000E+02
3.100000E+02
3.100000E+02
3.100000E+02
3.100000E+02
3.100000E+02
3.100000E+02
3.100000E+02
3.100000E+02
3.100000E+02
3.100000E+02
3.100000E+02
3.100000E+02
3.100000E+02
3.100000E+02
3.100000E+02
3.100000E+02
3.100000E+02
3.100000E+02
3.100000E+02
3.100000E+02
3.100000E+02
3.100000E+02
3.100000E+02
3.100000E+02
3.100000E+02
3.100000E+02
3.100000E+02
3.100000E+02
3.100000E+02
3.100000E+02
3.100000E+02
3.100000E+02
3.100000E+02
3.100000E+02
3.100000E+02
3.100000E+02
3.100000E+02
3.100000E+02
3.100000E+02
3.100000E+02
3.100000E+02
3.100000E+02
3.100000E+02
3.100000E+02
3.100000E+02
3.100000E+02
3.100000E+02
3.100000E+02
3.100000E+02
3.100000E+02
3.100000E+02
3.100000E+02
3.100000E+02
3.100000E+02
3.100000E+02
3.100000E+02
3.100000E+02
3.100000E+02
3.100000E+02
3.100000E+02
3.100000E+02
3.100000E+02
3.100000E+02
3.100000E+02
3.100000E+02
3.100000E+02
3.100000E+02
3.100000E+02
3.100000E+02
3.100000E+02
3.100000E+02
3.100000E+02
3.100000E+02
3.100000E+02
3.100000E+02
3.100000E+02
3.100000E+02
3.100000E+02
3.100000E+02
3.100000E+02
3.100000E+02
3.100000E+02
3.100000E+02
3.100000E+02
3.100000E+02
3.100000E+02
3.100000E+02
3.100000E+02
3.100000E+02
3.100000E+02
3.100000E+02
3.100000E+02
3.100000E+02
3.100000E+02
3.100000E+02
3.100000E+02
3.100000E+02
3.100000E+02
3.100000E+02
3.100000E+02
3.100000E+02
3.100000E+02
3.100000E+02
3.100000E+02
3.100000E+02
3.100000E+02
3.100000E+02
3.100000E+02
3.100000E+02
3.100000E+02
3.100000E+02
3.100000E+02
3.100000E+02
3.100000E+02
3.100000E+02
3.100000E+02
3.100000E+02
3.100000E+02
3.100000E+02
3.100000E+02
3.100000E+02
3.100000E+02
3.100000E+02
3.100000E+02
3.100000E+02
3.100000E+02
3.100000E+02
3.100000E+02
3.100000E+02
3.100000E+02
3.100000E+02
3.100000E+02
3.100000E+02
3.100000E+02
3.100000E+02
3.100000E+02
3.100000E+02
3.100000E+02
3.100000E+02
3.100000E+02
3.100000E+02
3.100000E+02
3.100000E+02
3.100000E+02
3.100000E+02
3.100000E+02
3.100000E+02
3.100000E+02
3.100000E+02
3.100000E+02
3.100000E+02
3.100000E+02
3.100000E+02
3.100000E+02
3.100000E+02
3.100000E+02
3.100000E+02
3.100000E+02
3.100000E+02
3.100000E+02
3.100000E+02
3.100000E+02
3.100000E+02
3.100000E+02
3.100000E+02
3.100000E+02
3.100000E+02
3.100000E+02
3.100000E+02
3.100000E+02
3.100000E+02
3.100000E+02
3.100000E+02
3.100000E+02
3.100000E+02
3.100000E+02
3.100000E+02
3.100000E+02
3.100000E+02
3.100000E+02
3.100000E+02
3.100000E+02
3.100000E+02
3.100000E+02
3.100000E+02
3.100000E+02
3.150000E+02
3.150000E+02
3.150000E+02
3.150000E+02
3.150000E+02
3.150000E+02
3.150000E+02
3.150000E+02
3.150000E+02
3.150000E+02
3.150000E+02
3.150000E+02
3.150000E+02
3.150000E+02
3.150000E+02
3.150000E+02
3.150000E+02
3.150000E+02
3.150000E+02
3.150000E+02
3.150000E+02
3.150000E+02
3.150000E+02
3.150000E+02
3.150000E+02
3.150000E+02
3.150000E+02
3.150000E+02
3.150000E+02
3.150000E+02
3.150000E+02
3.150000E+02
3.150000E+02
3.150000E+02
3.150000E+02
3.150000E+02
3.150000E+02
3.150000E+02
3.150000E+02
3.150000E+02
3.150000E+02
3.150000E+02
3.150000E+02
3.150000E+02
3.150000E+02
3.150000E+02
3.150000E+02
3.150000E+02
3.150000E+02
3.150000E+02
3.150000E+02
3.150000E+02
3.150000E+02
3.150000E+02
3.150000E+02
3.150000E+02
3.150000E+02
3.150000E+02
3.150000E+02
3.150000E+02
3.150000E+02
3.150000E+02
3.150000E+02
3.150000E+02
3.150000E+02
3.150000E+02
3.150000E+02
3.150000E+02
3.150000E+02
3.150000E+02
3.150000E+02
3.150000E+02
3.150000E+02
3.150000E+02
3.150000E+02
3.150000E+02
3.150000E+02
3.150000E+02
3.150000E+02
3.150000E+02
3.150000E+02
3.150000E+02
3.150000E+02
3.150000E+02
3.150000E+02
3.150000E+02
3.150000E+02
3.150000E+02
3.150000E+02
3.150000E+02
3.150000E+02
3.150000E+02
3.150000E+02
3.150000E+02
3.150000E+02
3.150000E+02
3.150000E+02
3.150000E+02
3.150000E+02
3.150000E+02
3.150000E+02
3.150000E+02
3.150000E+02
3.150000E+02
3.150000E+02
3.150000E+02
3.150000E+02
3.150000E+02
3.150000E+02
3.150000E+02
3.150000E+02
3.150000E+02
3.150000E+02
3.150000E+02
3.150000E+02
3.150000E+02
3.150000E+02
3.150000E+02
3.150000E+02
3.150000E+02
3.150000E+02
3.150000E+02
3.150000E+02
3.150000E+02
3.150000E+02
3.150000E+02
3.150000E+02
3.150000E+02
3.150000E+02
3.150000E+02
3.150000E+02
3.150000E+02
3.150000E+02
3.150000E+02
3.150000E+02
3.150000E+02
3.150000E+02
3.150000E+02
3.150000E+02
3.150000E+02
3.150000E+02
3.150000E+02
3.150000E+02
3.150000E+02
3.150000E+02
3.150000E+02
3.150000E+02
3.150000E+02
3.150000E+02
3.150000E+02
3.150000E+02
3.150000E+02
3.150000E+02
3.150000E+02
3.150000E+02
3.150000E+02
3.150000E+02
3.150000E+02
3.150000E+02
3.150000E+02
3.150000E+02
3.150000E+02
3.150000E+02
3.150000E+02
3.150000E+02
3.150000E+02
3.150000E+02
3.150000E+02
3.150000E+02
3.150000E+02
3.150000E+02
3.150000E+02
3.150000E+02
3.150000E+02
3.150000E+02
3.150000E+02
3.150000E+02
3.150000E+02
3.150000E+02
3.150000E+02
3.150000E+02
3.150000E+02
3.150000E+02
3.150000E+02
3.150000E+02
3.150000E+02
3.150000E+02
3.150000E+02
3.150000E+02
3.150000E+02
3.150000E+02
3.150000E+02
3.150000E+02
3.150000E+02
3.150000E+02
3.150000E+02
3.150000E+02
3.150000E+02
3.150000E+02
3.150000E+02
3.150000E+02
3.200000E+02
3.200000E+02
3.200000E+02
3.200000E+02
3.200000E+02
3.200000E+02
3.200000E+02
3.200000E+02
3.200000E+02
3.200000E+02
3.200000E+02
3.200000E+02
3.200000E+02
3.200000E+02
3.200000E+02
3.200000E+02
3.200000E+02
3.200000E+02
3.200000E+02
3.200000E+02
3.200000E+02
3.200000E+02
3.200000E+02
3.200000E+02
3.200000E+02
3.200000E+02
3.200000E+02
3.200000E+02
3.200000E+02
3.200000E+02
3.200000E+02
3.200000E+02
3.200000E+02
3.200000E+02
3.200000E+02
3.200000E+02
3.200000E+02
3.200000E+02
3.200000E+02
3.200000E+02
3.200000E+02
3.200000E+02
3.200000E+02
3.200000E+02
3.200000E+02
3.200000E+02
3.200000E+02
3.200000E+02
3.200000E+02
3.200000E+02
3.200000E+02
3.200000E+02
3.200000E+02
3.200000E+02
3.200000E+02
3.200000E+02
3.200000E+02
3.200000E+02
3.200000E+02
3.200000E+02
3.200000E+02
3.200000E+02
3.200000E+02
3.200000E+02
3.200000E+02
3.200000E+02
3.200000E+02
3.200000E+02
3.200000E+02
3.200000E+02
3.200000E+02
3.200000E+02
3.200000E+02
3.200000E+02
3.200000E+02
3.200000E+02
3.200000E+02
3.200000E+02
3.200000E+02
3.200000E+02
3.200000E+02
3.200000E+02
3.200000E+02
3.200000E+02
3.200000E+02
3.200000E+02
3.200000E+02
3.200000E+02
3.200000E+02
3.200000E+02
3.200000E+02
3.200000E+02
3.200000E+02
3.200000E+02
3.200000E+02
3.200000E+02
3.200000E+02
3.200000E+02
3.200000E+02
3.200000E+02
3.200000E+02
3.200000E+02
3.200000E+02
3.200000E+02
3.200000E+02
3.200000E+02
3.200000E+02
3.200000E+02
3.200000E+02
3.200000E+02
3.200000E+02
3.200000E+02
3.200000E+02
3.200000E+02
3.200000E+02
3.200000E+02
3.200000E+02
3.200000E+02
3.200000E+02
3.200000E+02
3.200000E+02
3.200000E+02
3.200000E+02
3.200000E+02
3.200000E+02
3.200000E+02
3.200000E+02
3.200000E+02
3.200000E+02
3.200000E+02
3.200000E+02
3.200000E+02
3.200000E+02
3.200000E+02
3.200000E+02
3.200000E+02
3.200000E+02
3.200000E+02
3.200000E+02
3.200000E+02
3.200000E+02
3.200000E+02
3.200000E+02
3.200000E+02
3.200000E+02
3.200000E+02
3.200000E+02
3.200000E+02
3.200000E+02
3.200000E+02
3.200000E+02
3.200000E+02
3.200000E+02
3.200000E+02
3.200000E+02
3.200000E+02
3.200000E+02
3.200000E+02
3.200000E+02
3.200000E+02
3.200000E+02
3.200000E+02
3.200000E+02
3.200000E+02
3.200000E+02
3.200000E+02
3.200000E+02
3.200000E+02
3.200000E+02
3.200000E+02
3.200000E+02
3.200000E+02
3.200000E+02
3.200000E+02
3.200000E+02
3.200000E+02
3.200000E+02
3.200000E+02
3.200000E+02
3.200000E+02
3.200000E+02
3.200000E+02
3.200000E+02
3.200000E+02
3.200000E+02
3.200000E+02
3.200000E+02
3.200000E+02
3.200000E+02
3.200000E+02
3.200000E+02
3.200000E+02
3.200000E+02
3.200000E+02
3.200000E+02
3.200000E+02
3.200000E+02
3.200000E+02
3.200000E+02
3.200000E+02
3.200000E+02
3.250000E+02
3.250000E+02
3.250000E+02
3.250000E+02
3.250000E+02
3.250000E+02
3.250000E+02
3.250000E+02
3.250000E+02
3.250000E+02
3.250000E+02
3.250000E+02
3.250000E+02
3.250000E+02
3.250000E+02
3.250000E+02
3.250000E+02
3.250000E+02
3.250000E+02
3.250000E+02
3.250000E+02
3.250000E+02
3.250000E+02
3.250000E+02
3.250000E+02
3.250000E+02
3.250000E+02
3.250000E+02
3.250000E+02
3.250000E+02
3.250000E+02
3.250000E+02
3.250000E+02
3.250000E+02
3.250000E+02
3.250000E+02
3.250000E+02
3.250000E+02
3.250000E+02
3.250000E+02
3.250000E+02
3.250000E+02
3.250000E+02
3.250000E+02
3.250000E+02
3.250000E+02
3.250000E+02
3.250000E+02
3.250000E+02
3.250000E+02
3.250000E+02
3.250000E+02
3.250000E+02
3.250000E+02
3.250000E+02
3.250000E+02
3.250000E+02
3.250000E+02
3.250000E+02
3.250000E+02
3.250000E+02
3.250000E+02
3.250000E+02
3.250000E+02
3.250000E+02
3.250000E+02
3.250000E+02
3.250000E+02
3.250000E+02
3.250000E+02
3.250000E+02
3.250000E+02
3.250000E+02
3.250000E+02
3.250000E+02
3.250000E+02
3.250000E+02
3.250000E+02
3.250000E+02
3.250000E+02
3.250000E+02
3.250000E+02
3.250000E+02
3.250000E+02
3.250000E+02
3.250000E+02
3.250000E+02
3.250000E+02
3.250000E+02
3.250000E+02
3.250000E+02
3.250000E+02
3.250000E+02
3.250000E+02
3.250000E+02
3.250000E+02
3.250000E+02
3.250000E+02
3.250000E+02
3.250000E+02
3.250000E+02
3.250000E+02
3.250000E+02
3.250000E+02
3.250000E+02
3.250000E+02
3.250000E+02
3.250000E+02
3.250000E+02
3.250000E+02
3.250000E+02
3.250000E+02
3.250000E+02
3.250000E+02
3.250000E+02
3.250000E+02
3.250000E+02
3.250000E+02
3.250000E+02
3.250000E+02
3.250000E+02
3.250000E+02
3.250000E+02
3.250000E+02
3.250000E+02
3.250000E+02
3.250000E+02
3.250000E+02
3.250000E+02
3.250000E+02
3.250000E+02
3.250000E+02
3.250000E+02
3.250000E+02
3.250000E+02
3.250000E+02
3.250000E+02
3.250000E+02
3.250000E+02
3.250000E+02
3.250000E+02
3.250000E+02
3.250000E+02
3.250000E+02
3.250000E+02
3.250000E+02
3.250000E+02
3.250000E+02
3.250000E+02
3.250000E+02
3.250000E+02
3.250000E+02
3.250000E+02
3.250000E+02
3.250000E+02
3.250000E+02
3.250000E+02
3.250000E+02
3.250000E+02
3.250000E+02
3.250000E+02
3.250000E+02
3.250000E+02
3.250000E+02
3.250000E+02
3.250000E+02
3.250000E+02
3.250000E+02
3.250000E+02
3.250000E+02
3.250000E+02
3.250000E+02
3.250000E+02
3.250000E+02
3.250000E+02
3.250000E+02
3.250000E+02
3.250000E+02
3.250000E+02
3.250000E+02
3.250000E+02
3.250000E+02
3.250000E+02
3.250000E+02
3.250000E+02
3.250000E+02
3.250000E+02
3.250000E+02
3.250000E+02
3.250000E+02
3.250000E+02
3.250000E+02
3.250000E+02
3.250000E+02
3.250000E+02
3.250000E+02
3.250000E+02
3.250000E+02
3.250000E+02
3.250000E+02
3.250000E+02
3.300000E+02
3.300000E+02
3.300000E+02
3.300000E+02
3.300000E+02
3.300000E+02
3.300000E+02
3.300000E+02
3.300000E+02
3.300000E+02
3.300000E+02
3.300000E+02
3.300000E+02
3.300000E+02
3.300000E+02
3.300000E+02
3.300000E+02
3.300000E+02
3.300000E+02
3.300000E+02
3.300000E+02
3.300000E+02
3.300000E+02
3.300000E+02
3.300000E+02
3.300000E+02
3.300000E+02
3.300000E+02
3.300000E+02
3.300000E+02
3.300000E+02
3.300000E+02
3.300000E+02
3.300000E+02
3.300000E+02
3.300000E+02
3.300000E+02
3.300000E+02
3.300000E+02
3.300000E+02
3.300000E+02
3.300000E+02
3.300000E+02
3.300000E+02
3.300000E+02
3.300000E+02
3.300000E+02
3.300000E+02
3.300000E+02
3.300000E+02
3.300000E+02
3.300000E+02
3.300000E+02
3.300000E+02
3.300000E+02
3.300000E+02
3.300000E+02
3.300000E+02
3.300000E+02
3.300000E+02
3.300000E+02
3.300000E+02
3.300000E+02
3.300000E+02
3.300000E+02
3.300000E+02
3.300000E+02
3.300000E+02
3.300000E+02
3.300000E+02
3.300000E+02
3.300000E+02
3.300000E+02
3.300000E+02
3.300000E+02
3.300000E+02
3.300000E+02
3.300000E+02
3.300000E+02
3.300000E+02
3.300000E+02
3.300000E+02
3.300000E+02
3.300000E+02
3.300000E+02
3.300000E+02
3.300000E+02
3.300000E+02
3.300000E+02
3.300000E+02
3.300000E+02
3.300000E+02
3.300000E+02
3.300000E+02
3.300000E+02
3.300000E+02
3.300000E+02
3.300000E+02
3.300000E+02
3.300000E+02
3.300000E+02
3.300000E+02
3.300000E+02
3.300000E+02
3.300000E+02
3.300000E+02
3.300000E+02
3.300000E+02
3.300000E+02
3.300000E+02
3.300000E+02
3.300000E+02
3.300000E+02
3.300000E+02
3.300000E+02
3.300000E+02
3.300000E+02
3.300000E+02
3.300000E+02
3.300000E+02
3.300000E+02
3.300000E+02
3.300000E+02
3.300000E+02
3.300000E+02
3.300000E+02
3.300000E+02
3.300000E+02
3.300000E+02
3.300000E+02
3.300000E+02
3.300000E+02
3.300000E+02
3.300000E+02
3.300000E+02
3.300000E+02
3.300000E+02
3.300000E+02
3.300000E+02
3.300000E+02
3.300000E+02
3.300000E+02
3.300000E+02
3.300000E+02
3.300000E+02
3.300000E+02
3.300000E+02
3.300000E+02
3.300000E+02
3.300000E+02
3.300000E+02
3.300000E+02
3.300000E+02
3.300000E+02
3.300000E+02
3.300000E+02
3.300000E+02
3.300000E+02
3.300000E+02
3.300000E+02
3.300000E+02
3.300000E+02
3.300000E+02
3.300000E+02
3.300000E+02
3.300000E+02
3.300000E+02
3.300000E+02
3.300000E+02
3.300000E+02
3.300000E+02
3.300000E+02
3.300000E+02
3.300000E+02
3.300000E+02
3.300000E+02
3.300000E+02
3.300000E+02
3.300000E+02
3.300000E+02
3.300000E+02
3.300000E+02
3.300000E+02
3.300000E+02
3.300000E+02
3.300000E+02
3.300000E+02
3.300000E+02
3.300000E+02
3.300000E+02
3.300000E+02
3.300000E+02
3.300000E+02
3.300000E+02
3.300000E+02
3.300000E+02
3.300000E+02
3.300000E+02
3.300000E+02
3.300000E+02
3.300000E+02
3.350000E+02
3.350000E+02
3.350000E+02
3.350000E+02
3.350000E+02
3.350000E+02
3.350000E+02
3.350000E+02
3.350000E+02
3.350000E+02
3.350000E+02
3.350000E+02
3.350000E+02
3.350000E+02
3.350000E+02
3.350000E+02
3.350000E+02
3.350000E+02
3.350000E+02
3.350000E+02
3.350000E+02
3.350000E+02
3.350000E+02
3.350000E+02
3.350000E+02
3.350000E+02
3.350000E+02
3.350000E+02
3.350000E+02
3.350000E+02
3.350000E+02
3.350000E+02
3.350000E+02
3.350000E+02
3.350000E+02
3.350000E+02
3.350000E+02
3.350000E+02
3.350000E+02
3.350000E+02
3.350000E+02
3.350000E+02
3.350000E+02
3.350000E+02
3.350000E+02
3.350000E+02
3.350000E+02
3.350000E+02
3.350000E+02
3.350000E+02
3.350000E+02
3.350000E+02
3.350000E+02
3.350000E+02
3.350000E+02
3.350000E+02
3.350000E+02
3.350000E+02
3.350000E+02
3.350000E+02
3.350000E+02
3.350000E+02
3.350000E+02
3.350000E+02
3.350000E+02
3.350000E+02
3.350000E+02
3.350000E+02
3.350000E+02
3.350000E+02
3.350000E+02
3.350000E+02
3.350000E+02
3.350000E+02
3.350000E+02
3.350000E+02
3.350000E+02
3.350000E+02
3.350000E+02
3.350000E+02
3.350000E+02
3.350000E+02
3.350000E+02
3.350000E+02
3.350000E+02
3.350000E+02
3.350000E+02
3.350000E+02
3.350000E+02
3.350000E+02
3.350000E+02
3.350000E+02
3.350000E+02
3.350000E+02
3.350000E+02
3.350000E+02
3.350000E+02
3.350000E+02
3.350000E+02
3.350000E+02
3.350000E+02
3.350000E+02
3.350000E+02
3.350000E+02
3.350000E+02
3.350000E+02
3.350000E+02
3.350000E+02
3.350000E+02
3.350000E+02
3.350000E+02
3.350000E+02
3.350000E+02
3.350000E+02
3.350000E+02
3.350000E+02
3.350000E+02
3.350000E+02
3.350000E+02
3.350000E+02
3.350000E+02
3.350000E+02
3.350000E+02
3.350000E+02
3.350000E+02
3.350000E+02
3.350000E+02
3.350000E+02
3.350000E+02
3.350000E+02
3.350000E+02
3.350000E+02
3.350000E+02
3.350000E+02
3.350000E+02
3.350000E+02
3.350000E+02
3.350000E+02
3.350000E+02
3.350000E+02
3.350000E+02
3.350000E+02
3.350000E+02
3.350000E+02
3.350000E+02
3.350000E+02
3.350000E+02
3.350000E+02
3.350000E+02
3.350000E+02
3.350000E+02
3.350000E+02
3.350000E+02
3.350000E+02
3.350000E+02
3.350000E+02
3.350000E+02
3.350000E+02
3.350000E+02
3.350000E+02
3.350000E+02
3.350000E+02
3.350000E+02
3.350000E+02
3.350000E+02
3.350000E+02
3.350000E+02
3.350000E+02
3.350000E+02
3.350000E+02
3.350000E+02
3.350000E+02
3.350000E+02
3.350000E+02
3.350000E+02
3.350000E+02
3.350000E+02
3.350000E+02
3.350000E+02
3.350000E+02
3.350000E+02
3.350000E+02
3.350000E+02
3.350000E+02
3.350000E+02
3.350000E+02
3.350000E+02
3.350000E+02
3.350000E+02
3.350000E+02
3.350000E+02
3.350000E+02
3.350000E+02
3.350000E+02
3.350000E+02
3.350000E+02
3.350000E+02
3.350000E+02
3.350000E+02
3.350000E+02
3.350000E+02
3.400000E+02
3.400000E+02
3.400000E+02
3.400000E+02
3.400000E+02
3.400000E+02
3.400000E+02
3.400000E+02
3.400000E+02
3.400000E+02
3.400000E+02
3.400000E+02
3.400000E+02
3.400000E+02
3.400000E+02
3.400000E+02
3.400000E+02
3.400000E+02
3.400000E+02
3.400000E+02
3.400000E+02
3.400000E+02
3.400000E+02
3.400000E+02
3.400000E+02
3.400000E+02
3.400000E+02
3.400000E+02
3.400000E+02
3.400000E+02
3.400000E+02
3.400000E+02
3.400000E+02
3.400000E+02
3.400000E+02
3.400000E+02
3.400000E+02
3.400000E+02
3.400000E+02
3.400000E+02
3.400000E+02
3.400000E+02
3.400000E+02
3.400000E+02
3.400000E+02
3.400000E+02
3.400000E+02
3.400000E+02
3.400000E+02
3.400000E+02
3.400000E+02
3.400000E+02
3.400000E+02
3.400000E+02
3.400000E+02
3.400000E+02
3.400000E+02
3.400000E+02
3.400000E+02
3.400000E+02
3.400000E+02
3.400000E+02
3.400000E+02
3.400000E+02
3.400000E+02
3.400000E+02
3.400000E+02
3.400000E+02
3.400000E+02
3.400000E+02
3.400000E+02
3.400000E+02
3.400000E+02
3.400000E+02
3.400000E+02
3.400000E+02
3.400000E+02
3.400000E+02
3.400000E+02
3.400000E+02
3.400000E+02
3.400000E+02
3.400000E+02
3.400000E+02
3.400000E+02
3.400000E+02
3.400000E+02
3.400000E+02
3.400000E+02
3.400000E+02
3.400000E+02
3.400000E+02
3.400000E+02
3.400000E+02
3.400000E+02
3.400000E+02
3.400000E+02
3.400000E+02
3.400000E+02
3.400000E+02
3.400000E+02
3.400000E+02
3.400000E+02
3.400000E+02
3.400000E+02
3.400000E+02
3.400000E+02
3.400000E+02
3.400000E+02
3.400000E+02
3.400000E+02
3.400000E+02
3.400000E+02
3.400000E+02
3.400000E+02
3.400000E+02
3.400000E+02
3.400000E+02
3.400000E+02
3.400000E+02
3.400000E+02
3.400000E+02
3.400000E+02
3.400000E+02
3.400000E+02
3.400000E+02
3.400000E+02
3.400000E+02
3.400000E+02
3.400000E+02
3.400000E+02
3.400000E+02
3.400000E+02
3.400000E+02
3.400000E+02
3.400000E+02
3.400000E+02
3.400000E+02
3.400000E+02
3.400000E+02
3.400000E+02
3.400000E+02
3.400000E+02
3.400000E+02
3.400000E+02
3.400000E+02
3.400000E+02
3.400000E+02
3.400000E+02
3.400000E+02
3.400000E+02
3.400000E+02
3.400000E+02
3.400000E+02
3.400000E+02
3.400000E+02
3.400000E+02
3.400000E+02
3.400000E+02
3.400000E+02
3.400000E+02
3.400000E+02
3.400000E+02
3.400000E+02
3.400000E+02
3.400000E+02
3.400000E+02
3.400000E+02
3.400000E+02
3.400000E+02
3.400000E+02
3.400000E+02
3.400000E+02
3.400000E+02
3.400000E+02
3.400000E+02
3.400000E+02
3.400000E+02
3.400000E+02
3.400000E+02
3.400000E+02
3.400000E+02
3.400000E+02
3.400000E+02
3.400000E+02
3.400000E+02
3.400000E+02
3.400000E+02
3.400000E+02
3.400000E+02
3.400000E+02
3.400000E+02
3.400000E+02
3.400000E+02
3.400000E+02
3.400000E+02
3.400000E+02
3.400000E+02
3.400000E+02
3.400000E+02
3.400000E+02
3.450000E+02
3.450000E+02
3.450000E+02
3.450000E+02
3.450000E+02
3.450000E+02
3.450000E+02
3.450000E+02
3.450000E+02
3.450000E+02
3.450000E+02
3.450000E+02
3.450000E+02
3.450000E+02
3.450000E+02
3.450000E+02
3.450000E+02
3.450000E+02
3.450000E+02
3.450000E+02
3.450000E+02
3.450000E+02
3.450000E+02
3.450000E+02
3.450000E+02
3.450000E+02
3.450000E+02
3.450000E+02
3.450000E+02
3.450000E+02
3.450000E+02
3.450000E+02
3.450000E+02
3.450000E+02
3.450000E+02
3.450000E+02
3.450000E+02
3.450000E+02
3.450000E+02
3.450000E+02
3.450000E+02
3.450000E+02
3.450000E+02
3.450000E+02
3.450000E+02
3.450000E+02
3.450000E+02
3.450000E+02
3.450000E+02
3.450000E+02
3.450000E+02
3.450000E+02
3.450000E+02
3.450000E+02
3.450000E+02
3.450000E+02
3.450000E+02
3.450000E+02
3.450000E+02
3.450000E+02
3.450000E+02
3.450000E+02
3.450000E+02
3.450000E+02
3.450000E+02
3.450000E+02
3.450000E+02
3.450000E+02
3.450000E+02
3.450000E+02
3.450000E+02
3.450000E+02
3.450000E+02
3.450000E+02
3.450000E+02
3.450000E+02
3.450000E+02
3.450000E+02
3.450000E+02
3.450000E+02
3.450000E+02
3.450000E+02
3.450000E+02
3.450000E+02
3.450000E+02
3.450000E+02
3.450000E+02
3.450000E+02
3.450000E+02
3.450000E+02
3.450000E+02
3.450000E+02
3.450000E+02
3.450000E+02
3.450000E+02
3.450000E+02
3.450000E+02
3.450000E+02
3.450000E+02
3.450000E+02
3.450000E+02
3.450000E+02
3.450000E+02
3.450000E+02
3.450000E+02
3.450000E+02
3.450000E+02
3.450000E+02
3.450000E+02
3.450000E+02
3.450000E+02
3.450000E+02
3.450000E+02
3.450000E+02
3.450000E+02
3.450000E+02
3.450000E+02
3.450000E+02
3.450000E+02
3.450000E+02
3.450000E+02
3.450000E+02
3.450000E+02
3.450000E+02
3.450000E+02
3.450000E+02
3.450000E+02
3.450000E+02
3.450000E+02
3.450000E+02
3.450000E+02
3.450000E+02
3.450000E+02
3.450000E+02
3.450000E+02
3.450000E+02
3.450000E+02
3.450000E+02
3.450000E+02
3.450000E+02
3.450000E+02
3.450000E+02
3.450000E+02
3.450000E+02
3.450000E+02
3.450000E+02
3.450000E+02
3.450000E+02
3.450000E+02
3.450000E+02
3.450000E+02
3.450000E+02
3.450000E+02
3.450000E+02
3.450000E+02
3.450000E+02
3.450000E+02
3.450000E+02
3.450000E+02
3.450000E+02
3.450000E+02
3.450000E+02
3.450000E+02
3.450000E+02
3.450000E+02
3.450000E+02
3.450000E+02
3.450000E+02
3.450000E+02
3.450000E+02
3.450000E+02
3.450000E+02
3.450000E+02
3.450000E+02
3.450000E+02
3.450000E+02
3.450000E+02
3.450000E+02
3.450000E+02
3.450000E+02
3.450000E+02
3.450000E+02
3.450000E+02
3.450000E+02
3.450000E+02
3.450000E+02
3.450000E+02
3.450000E+02
3.450000E+02
3.450000E+02
3.450000E+02
3.450000E+02
3.450000E+02
3.450000E+02
3.450000E+02
3.450000E+02
3.450000E+02
3.450000E+02
3.450000E+02
3.450000E+02
3.450000E+02
3.500000E+02
3.500000E+02
3.500000E+02
3.500000E+02
3.500000E+02
3.500000E+02
3.500000E+02
3.500000E+02
3.500000E+02
3.500000E+02
3.500000E+02
3.500000E+02
3.500000E+02
3.500000E+02
3.500000E+02
3.500000E+02
3.500000E+02
3.500000E+02
3.500000E+02
3.500000E+02
3.500000E+02
3.500000E+02
3.500000E+02
3.500000E+02
3.500000E+02
3.500000E+02
3.500000E+02
3.500000E+02
3.500000E+02
3.500000E+02
3.500000E+02
3.500000E+02
3.500000E+02
3.500000E+02
3.500000E+02
3.500000E+02
3.500000E+02
3.500000E+02
3.500000E+02
3.500000E+02
3.500000E+02
3.500000E+02
3.500000E+02
3.500000E+02
3.500000E+02
3.500000E+02
3.500000E+02
3.500000E+02
3.500000E+02
3.500000E+02
3.500000E+02
3.500000E+02
3.500000E+02
3.500000E+02
3.500000E+02
3.500000E+02
3.500000E+02
3.500000E+02
3.500000E+02
3.500000E+02
3.500000E+02
3.500000E+02
3.500000E+02
3.500000E+02
3.500000E+02
3.500000E+02
3.500000E+02
3.500000E+02
3.500000E+02
3.500000E+02
3.500000E+02
3.500000E+02
3.500000E+02
3.500000E+02
3.500000E+02
3.500000E+02
3.500000E+02
3.500000E+02
3.500000E+02
3.500000E+02
3.500000E+02
3.500000E+02
3.500000E+02
3.500000E+02
3.500000E+02
3.500000E+02
3.500000E+02
3.500000E+02
3.500000E+02
3.500000E+02
3.500000E+02
3.500000E+02
3.500000E+02
3.500000E+02
3.500000E+02
3.500000E+02
3.500000E+02
3.500000E+02
3.500000E+02
3.500000E+02
3.500000E+02
3.500000E+02
3.500000E+02
3.500000E+02
3.500000E+02
3.500000E+02
3.500000E+02
3.500000E+02
3.500000E+02
3.500000E+02
3.500000E+02
3.500000E+02
3.500000E+02
3.500000E+02
3.500000E+02
3.500000E+02
3.500000E+02
3.500000E+02
3.500000E+02
3.500000E+02
3.500000E+02
3.500000E+02
3.500000E+02
3.500000E+02
3.500000E+02
3.500000E+02
3.500000E+02
3.500000E+02
3.500000E+02
3.500000E+02
3.500000E+02
3.500000E+02
3.500000E+02
3.500000E+02
3.500000E+02
3.500000E+02
3.500000E+02
3.500000E+02
3.500000E+02
3.500000E+02
3.500000E+02
3.500000E+02
3.500000E+02
3.500000E+02
3.500000E+02
3.500000E+02
3.500000E+02
3.500000E+02
3.500000E+02
3.500000E+02
3.500000E+02
3.500000E+02
3.500000E+02
3.500000E+02
3.500000E+02
3.500000E+02
3.500000E+02
3.500000E+02
3.500000E+02
3.500000E+02
3.500000E+02
3.500000E+02
3.500000E+02
3.500000E+02
3.500000E+02
3.500000E+02
3.500000E+02
3.500000E+02
3.500000E+02
3.500000E+02
3.500000E+02
3.500000E+02
3.500000E+02
3.500000E+02
3.500000E+02
3.500000E+02
3.500000E+02
3.500000E+02
3.500000E+02
3.500000E+02
3.500000E+02
3.500000E+02
3.500000E+02
3.500000E+02
3.500000E+02
3.500000E+02
3.500000E+02
3.500000E+02
3.500000E+02
3.500000E+02
3.500000E+02
3.500000E+02
3.500000E+02
3.500000E+02
3.500000E+02
3.500000E+02
3.500000E+02
3.500000E+02
3.500000E+02
3.500000E+02
3.500000E+02
3.550000E+02
3.550000E+02
3.550000E+02
3.550000E+02
3.550000E+02
3.550000E+02
3.550000E+02
3.550000E+02
3.550000E+02
3.550000E+02
3.550000E+02
3.550000E+02
3.550000E+02
3.550000E+02
3.550000E+02
3.550000E+02
3.550000E+02
3.550000E+02
3.550000E+02
3.550000E+02
3.550000E+02
3.550000E+02
3.550000E+02
3.550000E+02
3.550000E+02
3.550000E+02
3.550000E+02
3.550000E+02
3.550000E+02
3.550000E+02
3.550000E+02
3.550000E+02
3.550000E+02
3.550000E+02
3.550000E+02
3.550000E+02
3.550000E+02
3.550000E+02
3.550000E+02
3.550000E+02
3.550000E+02
3.550000E+02
3.550000E+02
3.550000E+02
3.550000E+02
3.550000E+02
3.550000E+02
3.550000E+02
3.550000E+02
3.550000E+02
3.550000E+02
3.550000E+02
3.550000E+02
3.550000E+02
3.550000E+02
3.550000E+02
3.550000E+02
3.550000E+02
3.550000E+02
3.550000E+02
3.550000E+02
3.550000E+02
3.550000E+02
3.550000E+02
3.550000E+02
3.550000E+02
3.550000E+02
3.550000E+02
3.550000E+02
3.550000E+02
3.550000E+02
3.550000E+02
3.550000E+02
3.550000E+02
3.550000E+02
3.550000E+02
3.550000E+02
3.550000E+02
3.550000E+02
3.550000E+02
3.550000E+02
3.550000E+02
3.550000E+02
3.550000E+02
3.550000E+02
3.550000E+02
3.550000E+02
3.550000E+02
3.550000E+02
3.550000E+02
3.550000E+02
3.550000E+02
3.550000E+02
3.550000E+02
3.550000E+02
3.550000E+02
3.550000E+02
3.550000E+02
3.550000E+02
3.550000E+02
3.550000E+02
3.550000E+02
3.550000E+02
3.550000E+02
3.550000E+02
3.550000E+02
3.550000E+02
3.550000E+02
3.550000E+02
3.550000E+02
3.550000E+02
3.550000E+02
3.550000E+02
3.550000E+02
3.550000E+02
3.550000E+02
3.550000E+02
3.550000E+02
3.550000E+02
3.550000E+02
3.550000E+02
3.550000E+02
3.550000E+02
3.550000E+02
3.550000E+02
3.550000E+02
3.550000E+02
3.550000E+02
3.550000E+02
3.550000E+02
3.550000E+02
3.550000E+02
3.550000E+02
3.550000E+02
3.550000E+02
3.550000E+02
3.550000E+02
3.550000E+02
3.550000E+02
3.550000E+02
3.550000E+02
3.550000E+02
3.550000E+02
3.550000E+02
3.550000E+02
3.550000E+02
3.550000E+02
3.550000E+02
3.550000E+02
3.550000E+02
3.550000E+02
3.550000E+02
3.550000E+02
3.550000E+02
3.550000E+02
3.550000E+02
3.550000E+02
3.550000E+02
3.550000E+02
3.550000E+02
3.550000E+02
3.550000E+02
3.550000E+02
3.550000E+02
3.550000E+02
3.550000E+02
3.550000E+02
3.550000E+02
3.550000E+02
3.550000E+02
3.550000E+02
3.550000E+02
3.550000E+02
3.550000E+02
3.550000E+02
3.550000E+02
3.550000E+02
3.550000E+02
3.550000E+02
3.550000E+02
3.550000E+02
3.550000E+02
3.550000E+02
3.550000E+02
3.550000E+02
3.550000E+02
3.550000E+02
3.550000E+02
3.550000E+02
3.550000E+02
3.550000E+02
3.550000E+02
3.550000E+02
3.550000E+02
3.550000E+02
3.550000E+02
3.550000E+02
3.550000E+02
3.550000E+02
3.550000E+02
3.550000E+02
Thickness
2.277901E-04
3.829090E-04
2.739584E-04
9.585079E-05
2.724349E-04
-5.940286E-02
-3.841750E-02
2.093962E-02
1.421874E-03
-1.163098E-02
-5.470341E-02
6.436684E-04
7.528167E-04
1.288113E-03
9.478085E-04
1.060319E-03
1.101729E-03
1.240110E-03
1.257157E-03
1.538244E-03
1.805558E-03
2.232307E-03
2.241533E-03
1.900314E-03
2.483660E-03
2.901701E-03
3.182177E-03
3.595699E-03
3.653710E-03
4.144962E-03
3.780415E-03
3.429341E-03
3.758501E-03
3.803843E-03
4.362005E-03
4.889582E-03
4.951512E-03
5.668236E-03
6.691556E-03
7.910681E-03
9.047453E-03
9.973295E-03
1.137706E-02
1.260507E-02
1.474550E-02
1.625956E-02
1.753314E-02
1.926974E-02
2.063630E-02
2.280406E-02
2.471696E-02
2.680613E-02
2.855018E-02
3.006234E-02
3.162668E-02
3.317839E-02
3.519751E-02
3.795184E-02
3.957286E-02
4.063894E-02
4.212058E-02
4.437737E-02
4.646461E-02
4.714025E-02
4.879736E-02
4.972244E-02
5.093765E-02
5.211634E-02
5.337801E-02
5.473839E-02
5.598884E-02
5.700308E-02
5.775034E-02
5.921536E-02
6.119521E-02
6.157399E-02
6.119300E-02
6.297748E-02
6.392382E-02
6.559409E-02
6.541702E-02
6.573292E-02
6.634140E-02
6.796646E-02
6.818772E-02
6.896522E-02
6.942184E-02
6.956129E-02
7.045102E-02
6.990486E-02
6.932493E-02
6.995115E-02
6.959453E-02
6.974551E-02
7.072261E-02
6.985920E-02
6.872167E-02
6.886311E-02
6.911397E-02
6.894331E-02
6.734992E-02
6.756388E-02
6.866230E-02
6.795467E-02
6.697140E-02
6.551701E-02
6.450009E-02
6.436299E-02
6.335597E-02
6.299725E-02
6.201285E-02
6.154657E-02
6.118121E-02
5.965262E-02
5.892090E-02
5.755835E-02
5.669063E-02
5.578360E-02
5.453968E-02
5.332719E-02
5.209940E-02
5.019028E-02
4.976875E-02
4.804846E-02
4.649557E-02
4.366126E-02
4.237620E-02
4.126957E-02
3.952814E-02
3.714618E-02
3.613247E-02
3.437494E-02
3.281911E-02
3.083543E-02
2.884286E-02
2.677876E-02
2.414843E-02
2.369990E-02
2.142933E-02
1.974771E-02
1.731210E-02
1.560245E-02
1.438150E-02
1.294381E-02
1.076525E-02
9.969694E-03
8.164553E-03
7.691402E-03
6.555644E-03
5.689685E-03
4.854219E-03
4.270043E-03
4.113235E-03
4.270645E-03
4.315278E-03
4.485894E-03
4.439468E-03
4.603979E-03
4.452365E-03
4.299758E-03
3.757341E-03
3.557330E-03
3.122869E-03
2.616659E-03
2.146960E-03
2.287386E-03
1.683148E-03
1.374581E-03
1.462311E-03
1.512512E-03
1.313566E-03
6.767601E-04
4.423326E-04
6.921291E-04
3.399144E-04
1.608493E-04
3.602976E-05
1.651228E-04
2.775911E-04
3.997540E-04
4.504110E-04
3.447774E-04
4.479582E-04
4.578642E-04
4.020573E-04
3.756841E-04
1.182225E-04
6.233770E-04
6.739870E-04
3.174629E-05
6.995701E-05
2.572710E-05
2.083310E-04
1.267662E-04
2.006014E-04
7.799485E-04
1.440361E-03
1.455170E-03
2.590143E-03
2.925623E-03
3.812456E-03
3.910654E-04
3.326883E-04
8.389191E-05
1.167388E-03
5.570644E-04
-9.452702E-02
-1.598999E-01
1.815696E-03
3.376272E-03
-2.104003E-02
1.358215E-01
8.240561E-04
6.503640E-04
5.616974E-04
1.006617E-03
7.417912E-04
1.155758E-03
1.409000E-03
1.453908E-03
1.368383E-03
1.832035E-03
2.285961E-03
2.263669E-03
2.230258E-03
2.356918E-03
2.765339E-03
3.236477E-03
3.413212E-03
3.467002E-03
3.210788E-03
3.284563E-03
3.802543E-03
3.887035E-03
3.139119E-03
3.883485E-03
4.432482E-03
5.461305E-03
6.219870E-03
7.113217E-03
7.864307E-03
8.762303E-03
1.027673E-02
1.149980E-02
1.280265E-02
1.366752E-02
1.589555E-02
1.782125E-02
1.984733E-02
2.127309E-02
2.266059E-02
2.486900E-02
2.676967E-02
2.847385E-02
3.033322E-02
3.215524E-02
3.396623E-02
3.534442E-02
3.772643E-02
3.939695E-02
4.080227E-02
4.255788E-02
4.414661E-02
4.546959E-02
4.696874E-02
4.855198E-02
4.934398E-02
5.084827E-02
5.248659E-02
5.301362E-02
5.466102E-02
5.610791E-02
5.656707E-02
5.851131E-02
5.974553E-02
6.101075E-02
6.140098E-02
6.202144E-02
6.301693E-02
6.474365E-02
6.515546E-02
6.555475E-02
6.644655E-02
6.704117E-02
6.683385E-02
6.695808E-02
6.826767E-02
6.899242E-02
6.817736E-02
6.855681E-02
6.934002E-02
6.932240E-02
6.909024E-02
7.062628E-02
6.984439E-02
6.898478E-02
7.002018E-02
6.976660E-02
6.978652E-02
6.825735E-02
6.815432E-02
6.948094E-02
6.865812E-02
6.800750E-02
6.727607E-02
6.713328E-02
6.639700E-02
6.557745E-02
6.555311E-02
6.415718E-02
6.288493E-02
6.176887E-02
6.067729E-02
6.045694E-02
5.886594E-02
5.804994E-02
5.849813E-02
5.599015E-02
5.497065E-02
5.439022E-02
5.210354E-02
5.131870E-02
5.017258E-02
4.896100E-02
4.765658E-02
4.557129E-02
4.481978E-02
4.337004E-02
4.101159E-02
4.021520E-02
3.793027E-02
3.588968E-02
3.382792E-02
3.277421E-02
3.071737E-02
2.821460E-02
2.725614E-02
2.480145E-02
2.360514E-02
2.193605E-02
1.976192E-02
1.788785E-02
1.610341E-02
1.426667E-02
1.258757E-02
1.127977E-02
9.982330E-03
8.761175E-03
7.521776E-03
6.553910E-03
5.629417E-03
4.833266E-03
4.218888E-03
4.185041E-03
4.435774E-03
4.187674E-03
4.548227E-03
4.941808E-03
4.369253E-03
4.665891E-03
3.773998E-03
3.467186E-03
3.236822E-03
2.564470E-03
2.538041E-03
2.228110E-03
2.221462E-03
1.786573E-03
1.939437E-03
2.059594E-03
1.678469E-03
1.473170E-03
1.017568E-03
8.385542E-04
5.937876E-04
5.248445E-04
3.261609E-04
3.287447E-04
4.991030E-04
3.517267E-04
2.617004E-04
3.187206E-04
2.775552E-04
1.723065E-04
5.733645E-05
1.459770E-04
2.926088E-04
3.492272E-04
2.881112E-04
1.957522E-04
1.763691E-04
3.384840E-05
9.723075E-05
1.329093E-04
2.329934E-04
3.858376E-04
1.087833E-03
1.927967E-03
2.699727E-03
3.578265E-03
4.275422E-03
5.287788E-03
1.843697E-04
3.321263E-04
3.656897E-04
3.857468E-04
3.931294E-04
3.040276E-04
3.183556E-02
2.769557E-02
1.677744E-03
1.601413E-02
7.594214E-02
5.995602E-04
5.888161E-04
8.511155E-04
8.664946E-04
6.676239E-04
1.051226E-03
2.744180E-03
1.245717E-03
1.407993E-03
1.552508E-03
2.304277E-03
2.313325E-03
2.862143E-03
2.563839E-03
2.571169E-03
3.318204E-03
3.480792E-03
3.663485E-03
3.749670E-03
3.862718E-03
3.584124E-03
3.872406E-03
4.217468E-03
4.236440E-03
4.638602E-03
4.963882E-03
5.953111E-03
7.050105E-03
7.614005E-03
9.323601E-03
1.026645E-02
1.118451E-02
1.268394E-02
1.411207E-02
1.623380E-02
1.756848E-02
1.937077E-02
2.121943E-02
2.301328E-02
2.445270E-02
2.700380E-02
2.860272E-02
2.990663E-02
3.215709E-02
3.382139E-02
3.530783E-02
3.785618E-02
3.929867E-02
4.060818E-02
4.349118E-02
4.447394E-02
4.678225E-02
4.820839E-02
4.847473E-02
4.983642E-02
5.154176E-02
5.185485E-02
5.309623E-02
5.511052E-02
5.541343E-02
5.680745E-02
5.907351E-02
5.973390E-02
6.107052E-02
6.106902E-02
6.131958E-02
6.335545E-02
6.494091E-02
6.445137E-02
6.529252E-02
6.610302E-02
6.615360E-02
6.632051E-02
6.805740E-02
6.805677E-02
6.774100E-02
6.750586E-02
6.805679E-02
6.903856E-02
6.913382E-02
6.987980E-02
6.992113E-02
6.975141E-02
7.014799E-02
6.981040E-02
6.885046E-02
6.836194E-02
6.875956E-02
6.875275E-02
6.774474E-02
6.682699E-02
6.715296E-02
6.768018E-02
6.658087E-02
6.588749E-02
6.525115E-02
6.536948E-02
6.390167E-02
6.278110E-02
6.189221E-02
6.147033E-02
6.014148E-02
5.893592E-02
5.867620E-02
5.634836E-02
5.646571E-02
5.531719E-02
5.406201E-02
5.241398E-02
5.085953E-02
4.948515E-02
4.865880E-02
4.760492E-02
4.575451E-02
4.399990E-02
4.271319E-02
4.091960E-02
3.907334E-02
3.777863E-02
3.606698E-02
3.450818E-02
3.257981E-02
3.121065E-02
2.942416E-02
2.743330E-02
2.563351E-02
2.350741E-02
2.115242E-02
1.900734E-02
1.744126E-02
1.569761E-02
1.434449E-02
1.297672E-02
1.122733E-02
9.848750E-03
8.981885E-03
8.005596E-03
6.642783E-03
5.510222E-03
4.621019E-03
3.980279E-03
4.041792E-03
4.560885E-03
4.469682E-03
4.442881E-03
4.576702E-03
4.610006E-03
4.129308E-03
3.962527E-03
3.676551E-03
3.586849E-03
3.492827E-03
2.528202E-03
2.629306E-03
2.170306E-03
1.797091E-03
1.908629E-03
1.611753E-03
9.341704E-04
1.076124E-03
7.761886E-04
4.898845E-04
8.982195E-04
5.364832E-04
5.572747E-04
5.480807E-04
7.802490E-04
3.429102E-04
2.845981E-04
4.968435E-04
3.047705E-04
4.190614E-04
4.464252E-04
2.976984E-04
1.557633E-04
3.193958E-04
2.907298E-04
3.287392E-04
3.236734E-04
3.051499E-04
1.858059E-04
3.424831E-04
1.888801E-04
4.219339E-04
1.645813E-03
3.002219E-03
4.239622E-03
5.483725E-03
6.752900E-03
8.282432E-03
3.539855E-04
4.105426E-04
6.411306E-04
6.050469E-04
6.407966E-04
1.197314E-02
-1.233219E-01
1.127691E-02
-4.855265E-05
6.520233E-03
1.750961E-01
8.954369E-04
5.399960E-04
9.393146E-04
8.764438E-04
4.137048E-04
7.322872E-04
1.349410E-03
1.593820E-03
1.553251E-03
2.041000E-03
2.152983E-03
2.434444E-03
2.346953E-03
2.740280E-03
2.936788E-03
3.304040E-03
3.479322E-03
3.435868E-03
3.676044E-03
3.823057E-03
3.710915E-03
3.784141E-03
3.700563E-03
3.939792E-03
4.498294E-03
5.134540E-03
5.867038E-03
6.617340E-03
7.623628E-03
9.359582E-03
1.051359E-02
1.168684E-02
1.289550E-02
1.442700E-02
1.617398E-02
1.805141E-02
1.928609E-02
2.067704E-02
2.279016E-02
2.500177E-02
2.682813E-02
2.864415E-02
2.961618E-02
3.157229E-02
3.346076E-02
3.587964E-02
3.820052E-02
4.018968E-02
4.178271E-02
4.272466E-02
4.386883E-02
4.518868E-02
4.754402E-02
4.897696E-02
4.985602E-02
5.143612E-02
5.288163E-02
5.387623E-02
5.432789E-02
5.601512E-02
5.786621E-02
5.928408E-02
5.983519E-02
6.150183E-02
6.130528E-02
6.080250E-02
6.335979E-02
6.394371E-02
6.407204E-02
6.488259E-02
6.626992E-02
6.643196E-02
6.569048E-02
6.601181E-02
6.681174E-02
6.900134E-02
6.948261E-02
7.027119E-02
6.959929E-02
6.856045E-02
6.920853E-02
6.944572E-02
7.022763E-02
6.955899E-02
6.934944E-02
6.950262E-02
6.867787E-02
6.932046E-02
6.870387E-02
6.754525E-02
6.700708E-02
6.628292E-02
6.583546E-02
6.640941E-02
6.616908E-02
6.470485E-02
6.330368E-02
6.414810E-02
6.340219E-02
6.271238E-02
6.105790E-02
6.099522E-02
5.976495E-02
5.927059E-02
5.815182E-02
5.600599E-02
5.533549E-02
5.519525E-02
5.286479E-02
5.099353E-02
4.949198E-02
4.863848E-02
4.603400E-02
4.536345E-02
4.427296E-02
4.265126E-02
4.062648E-02
3.939286E-02
3.841404E-02
3.636836E-02
3.351347E-02
3.268735E-02
3.076959E-02
2.890631E-02
2.669588E-02
2.494321E-02
2.332641E-02
2.101849E-02
1.891128E-02
1.810423E-02
1.658154E-02
1.492147E-02
1.298301E-02
1.158540E-02
9.940311E-03
8.334753E-03
7.525414E-03
6.373503E-03
5.163270E-03
4.873626E-03
4.440123E-03
4.354533E-03
4.531333E-03
4.736251E-03
4.604074E-03
4.660135E-03
4.541870E-03
4.550847E-03
4.328111E-03
4.234846E-03
3.532867E-03
3.424005E-03
3.098981E-03
2.578319E-03
2.227958E-03
1.730222E-03
1.333629E-03
1.920324E-03
9.636196E-04
1.100463E-03
7.966870E-04
9.023175E-04
5.929302E-04
6.605319E-04
5.096046E-04
1.977468E-04
3.783754E-04
3.408942E-04
4.323783E-04
2.363453E-04
3.424595E-04
3.578572E-04
2.591999E-04
2.804684E-04
2.248672E-04
2.601456E-04
2.161490E-04
2.273327E-04
1.640365E-04
2.270979E-04
1.355149E-04
2.174392E-04
1.948911E-04
5.097184E-04
1.637916E-03
2.807649E-03
3.986444E-03
5.038955E-03
6.206470E-03
7.617045E-03
3.797357E-04
4.699394E-04
4.679356E-04
5.377489E-04
3.647132E-04
-6.183530E-02
3.960763E-02
5.250577E-03
2.089895E-03
7.173258E-03
3.938831E-02
4.873238E-04
7.391778E-04
8.282716E-04
6.801617E-04
7.591145E-04
7.739473E-04
8.382349E-04
1.000046E-03
1.386916E-03
1.702778E-03
1.894986E-03
2.108693E-03
2.601604E-03
3.037462E-03
3.094331E-03
3.238703E-03
3.069129E-03
3.580040E-03
3.742138E-03
3.791241E-03
3.594737E-03
3.776982E-03
3.722809E-03
4.125534E-03
4.773949E-03
5.257249E-03
5.920265E-03
7.006115E-03
7.853915E-03
9.179898E-03
9.962137E-03
1.136716E-02
1.313027E-02
1.426843E-02
1.605587E-02
1.774177E-02
1.907943E-02
2.125051E-02
2.265854E-02
2.437375E-02
2.668548E-02
2.831529E-02
3.084080E-02
3.191908E-02
3.388887E-02
3.622330E-02
3.790722E-02
3.900928E-02
3.995588E-02
4.228681E-02
4.443048E-02
4.571769E-02
4.663276E-02
4.833516E-02
4.911633E-02
5.067007E-02
5.149143E-02
5.312627E-02
5.423700E-02
5.614153E-02
5.786683E-02
5.875884E-02
6.001801E-02
6.041843E-02
6.098378E-02
6.185907E-02
6.224351E-02
6.342233E-02
6.464120E-02
6.496174E-02
6.574011E-02
6.545888E-02
6.677228E-02
6.751259E-02
6.709388E-02
6.836789E-02
6.874369E-02
6.910483E-02
7.054721E-02
6.962805E-02
6.883996E-02
6.889100E-02
7.091760E-02
7.023488E-02
6.912586E-02
6.880531E-02
6.877183E-02
6.959672E-02
6.797395E-02
6.805456E-02
6.829241E-02
6.787688E-02
6.706070E-02
6.650822E-02
6.646558E-02
6.589973E-02
6.478973E-02
6.383474E-02
6.341668E-02
6.231125E-02
6.133097E-02
6.016228E-02
5.918689E-02
5.833391E-02
5.713521E-02
5.633381E-02
5.586757E-02
5.397075E-02
5.252084E-02
5.138619E-02
5.010503E-02
4.857672E-02
4.702405E-02
4.566492E-02
4.380225E-02
4.240499E-02
4.088717E-02
3.908145E-02
3.721515E-02
3.561047E-02
3.440993E-02
3.244604E-02
3.053621E-02
2.928824E-02
2.740037E-02
2.555595E-02
2.333524E-02
2.166536E-02
1.999443E-02
1.824516E-02
1.583089E-02
1.413402E-02
1.246987E-02
1.126532E-02
9.722493E-03
8.558343E-03
7.532540E-03
6.425076E-03
5.170827E-03
4.852480E-03
4.491032E-03
4.266593E-03
4.427866E-03
4.684863E-03
4.739937E-03
4.597346E-03
4.930847E-03
4.624807E-03
4.539679E-03
3.963095E-03
4.046313E-03
3.467627E-03
3.119734E-03
2.514326E-03
2.234359E-03
1.741691E-03
1.178869E-03
1.354458E-03
9.833491E-04
1.112882E-03
6.690582E-04
7.340344E-04
6.046456E-04
4.164579E-04
4.180966E-04
5.457351E-04
2.651617E-04
4.194214E-04
2.696873E-04
2.216518E-04
1.774888E-04
2.522809E-04
2.783359E-04
6.208792E-04
2.978485E-04
2.509006E-04
2.665151E-04
1.805229E-04
1.910253E-04
1.847872E-04
2.753699E-04
1.564986E-04
2.080421E-04
1.541346E-04
5.955642E-04
7.966764E-04
1.274194E-03
1.574261E-03
1.823868E-03
2.440534E-03
2.552631E-04
3.614318E-04
3.230794E-04
4.476549E-04
4.331743E-04
4.497113E-04
2.838810E-02
5.459209E-04
-2.613889E-03
1.309815E-04
-9.593891E-02
3.901000E-02
8.499667E-04
6.774139E-04
8.694038E-04
1.156112E-03
1.265209E-03
1.189942E-03
1.602811E-03
1.476131E-03
1.283903E-03
1.750132E-03
2.398578E-03
2.365039E-03
2.447494E-03
2.814095E-03
3.110207E-03
3.185304E-03
3.315606E-03
3.811755E-03
3.971401E-03
3.645374E-03
3.581679E-03
4.117279E-03
4.004068E-03
4.379364E-03
5.413101E-03
5.910170E-03
6.640635E-03
7.308274E-03
8.779131E-03
1.024147E-02
1.166702E-02
1.290715E-02
1.415688E-02
1.546473E-02
1.775074E-02
1.942166E-02
2.081522E-02
2.299940E-02
2.527144E-02
2.707446E-02
2.929996E-02
3.056963E-02
3.270677E-02
3.420689E-02
3.579137E-02
3.745083E-02
3.975246E-02
4.107024E-02
4.276998E-02
4.430052E-02
4.512084E-02
4.685752E-02
4.838575E-02
4.893892E-02
5.028873E-02
5.293172E-02
5.373870E-02
5.536083E-02
5.500031E-02
5.583540E-02
5.699788E-02
5.968216E-02
6.071675E-02
6.134085E-02
6.065325E-02
6.277831E-02
6.442347E-02
6.460723E-02
6.513967E-02
6.508781E-02
6.703414E-02
6.646261E-02
6.712593E-02
6.876076E-02
6.847051E-02
6.933095E-02
6.985845E-02
6.969096E-02
6.934809E-02
7.051906E-02
7.070243E-02
7.011791E-02
6.973982E-02
6.892000E-02
6.801933E-02
6.877266E-02
6.870001E-02
6.814570E-02
6.786695E-02
6.811394E-02
6.795526E-02
6.685027E-02
6.663060E-02
6.677689E-02
6.492995E-02
6.474315E-02
6.531641E-02
6.325761E-02
6.239629E-02
6.112964E-02
6.023065E-02
5.890764E-02
5.818519E-02
5.697196E-02
5.544372E-02
5.472504E-02
5.370380E-02
5.165294E-02
5.081097E-02
5.043893E-02
4.896134E-02
4.701562E-02
4.569710E-02
4.452668E-02
4.162030E-02
4.056929E-02
3.914523E-02
3.721914E-02
3.562277E-02
3.407961E-02
3.228239E-02
3.033452E-02
2.894158E-02
2.755011E-02
2.518018E-02
2.305246E-02
2.140265E-02
1.919152E-02
1.912272E-02
1.658001E-02
1.434388E-02
1.283686E-02
1.165951E-02
1.007521E-02
8.737802E-03
7.744144E-03
6.744631E-03
5.149687E-03
4.520049E-03
4.162567E-03
4.249346E-03
4.443360E-03
4.600379E-03
4.493073E-03
4.536998E-03
4.513896E-03
4.503063E-03
4.181108E-03
4.093922E-03
3.770499E-03
3.244730E-03
2.402707E-03
2.299588E-03
1.964460E-03
1.674258E-03
1.243002E-03
1.121727E-03
1.371664E-03
7.801535E-04
9.264705E-04
8.812156E-04
6.665334E-04
4.749118E-04
4.518713E-04
5.764120E-04
3.862556E-04
5.942773E-04
4.756320E-04
5.345234E-04
1.418123E-04
1.040696E-04
2.793222E-04
2.820774E-04
2.752340E-04
1.065779E-04
3.304698E-04
1.193215E-04
-4.721275E-05
-3.385895E-05
1.481779E-04
3.341709E-06
1.102479E-05
-1.639737E-04
-3.174560E-04
-1.382000E-04
-8.285737E-05
-1.270541E-04
-2.650751E-04
-2.379639E-04
1.083910E-04
3.823093E-04
5.495720E-04
3.640168E-04
4.584763E-04
-2.061489E-02
1.250194E-01
-9.382968E-03
-2.662042E-03
3.222336E-02
-1.772990E-01
7.056694E-03
1.406317E-03
1.031934E-03
6.429052E-04
6.977222E-04
9.276921E-04
7.102056E-04
1.226790E-03
1.603427E-03
1.702478E-03
1.960828E-03
2.205642E-03
2.477384E-03
2.968016E-03
3.455328E-03
3.396889E-03
3.360287E-03
3.255063E-03
3.637727E-03
3.704946E-03
3.689690E-03
3.654755E-03
3.247271E-03
3.449462E-03
4.534892E-03
4.604350E-03
5.740954E-03
6.506727E-03
7.577346E-03
8.893286E-03
1.003272E-02
1.179343E-02
1.298414E-02
1.486549E-02
1.643979E-02
1.760703E-02
1.875911E-02
2.130392E-02
2.353185E-02
2.498537E-02
2.657651E-02
2.821029E-02
3.042861E-02
3.213767E-02
3.391202E-02
3.552191E-02
3.721817E-02
3.946177E-02
4.068071E-02
4.199287E-02
4.376864E-02
4.605930E-02
4.660250E-02
4.815397E-02
4.997422E-02
5.129315E-02
5.125868E-02
5.337973E-02
5.372385E-02
5.518062E-02
5.693691E-02
5.747686E-02
5.918809E-02
6.010044E-02
6.136920E-02
6.153634E-02
6.227919E-02
6.330247E-02
6.453009E-02
6.501331E-02
6.607685E-02
6.677969E-02
6.638972E-02
6.774831E-02
6.728402E-02
6.776274E-02
6.965674E-02
6.832132E-02
6.868300E-02
6.899506E-02
6.989002E-02
7.057688E-02
6.995092E-02
6.889657E-02
6.941188E-02
6.952445E-02
6.971773E-02
6.894908E-02
6.818256E-02
6.850866E-02
6.766522E-02
6.728223E-02
6.655159E-02
6.570473E-02
6.526505E-02
6.511718E-02
6.458718E-02
6.335761E-02
6.238270E-02
6.238266E-02
6.135181E-02
6.000743E-02
5.893194E-02
5.810722E-02
5.676054E-02
5.642383E-02
5.496590E-02
5.302851E-02
5.120557E-02
5.121359E-02
4.968377E-02
4.826314E-02
4.749254E-02
4.577868E-02
4.352512E-02
4.252839E-02
4.060645E-02
4.012299E-02
3.801974E-02
3.562451E-02
3.396831E-02
3.283950E-02
3.117374E-02
2.926775E-02
2.658322E-02
2.557086E-02
2.336415E-02
2.084147E-02
1.916233E-02
1.871771E-02
1.575316E-02
1.470367E-02
1.298026E-02
1.094020E-02
9.792910E-03
8.372531E-03
7.462847E-03
6.572146E-03
5.526148E-03
4.778987E-03
4.749245E-03
4.448373E-03
4.705488E-03
4.756609E-03
4.850434E-03
4.983498E-03
4.674950E-03
4.115427E-03
4.066139E-03
3.691234E-03
3.576761E-03
3.310402E-03
2.929869E-03
2.487752E-03
1.848914E-03
2.153520E-03
1.720282E-03
9.519177E-04
1.002179E-03
7.342040E-04
6.090641E-04
4.063692E-04
6.535418E-04
5.461908E-04
3.845356E-04
4.456081E-04
3.495424E-04
4.033589E-04
5.912276E-04
4.766732E-04
4.145428E-04
3.089690E-04
3.353310E-04
1.335121E-04
3.651816E-04
4.441627E-04
2.671433E-04
2.099574E-04
2.902908E-04
1.715342E-04
8.167864E-05
1.513515E-04
2.088834E-04
1.994168E-04
9.586453E-05
3.869487E-05
2.076230E-04
-4.424150E-05
-8.369798E-05
-5.485853E-05
7.976957E-04
3.778193E-04
2.162071E-04
5.767194E-04
6.456938E-04
-5.752096E-03
-2.715294E-03
1.573819E-02
-3.005920E-03
1.669409E-02
7.635477E-02
-1.516251E-02
6.548954E-04
8.351031E-04
8.525225E-04
9.468650E-04
1.172661E-03
1.357635E-03
1.720503E-03
1.911207E-03
1.730134E-03
1.859328E-03
2.446169E-03
2.637063E-03
2.780264E-03
3.155153E-03
3.170906E-03
3.228463E-03
3.260274E-03
3.519721E-03
3.650261E-03
3.905090E-03
3.792333E-03
3.670186E-03
3.918169E-03
4.329469E-03
5.123202E-03
5.886964E-03
6.797952E-03
7.584334E-03
8.785372E-03
9.859345E-03
1.153757E-02
1.292943E-02
1.473950E-02
1.563594E-02
1.735959E-02
1.885970E-02
2.076384E-02
2.314347E-02
2.487484E-02
2.666229E-02
2.803710E-02
2.961511E-02
3.160093E-02
3.401491E-02
3.571610E-02
3.698431E-02
3.892740E-02
4.053887E-02
4.220380E-02
4.458328E-02
4.523363E-02
4.693988E-02
4.809620E-02
4.913751E-02
5.085169E-02
5.325596E-02
5.442208E-02
5.480098E-02
5.553129E-02
5.786316E-02
5.942570E-02
5.968902E-02
6.009021E-02
6.093653E-02
6.098710E-02
6.186911E-02
6.326886E-02
6.401371E-02
6.478739E-02
6.474763E-02
6.587328E-02
6.583116E-02
6.666474E-02
6.757388E-02
6.829858E-02
6.824251E-02
6.780908E-02
6.827539E-02
6.901012E-02
7.010414E-02
6.925730E-02
6.951334E-02
6.947499E-02
6.823769E-02
6.826306E-02
7.079617E-02
6.943530E-02
6.836684E-02
6.828693E-02
6.779585E-02
6.608501E-02
6.630865E-02
6.728635E-02
6.568438E-02
6.496030E-02
6.456501E-02
6.307274E-02
6.184903E-02
6.041204E-02
5.978959E-02
6.108070E-02
5.861800E-02
5.726135E-02
5.663697E-02
5.574176E-02
5.494674E-02
5.376459E-02
5.274023E-02
5.130265E-02
5.060838E-02
4.926801E-02
4.684425E-02
4.609226E-02
4.360856E-02
4.219495E-02
4.051919E-02
3.860719E-02
3.834261E-02
3.637983E-02
3.460696E-02
3.192254E-02
3.055350E-02
2.882982E-02
2.722887E-02
2.513166E-02
2.271556E-02
2.135280E-02
1.871938E-02
1.740948E-02
1.639703E-02
1.468515E-02
1.260836E-02
1.144553E-02
1.019707E-02
8.721200E-03
7.573428E-03
6.353809E-03
5.625969E-03
5.042802E-03
4.281139E-03
4.713206E-03
4.897015E-03
4.739235E-03
4.973820E-03
5.047199E-03
4.708847E-03
4.375184E-03
4.192457E-03
3.787439E-03
3.224999E-03
3.126681E-03
2.660018E-03
1.951380E-03
1.851334E-03
1.549314E-03
9.327852E-04
1.117309E-03
9.595032E-04
4.241724E-04
3.710493E-04
5.847973E-04
2.947145E-04
4.593009E-04
3.678146E-04
3.093311E-04
2.387208E-04
3.054604E-04
3.355682E-04
1.321915E-04
5.968727E-04
6.996567E-04
9.886154E-05
1.202336E-04
1.740161E-04
1.802697E-04
2.586389E-04
1.852032E-04
1.380431E-04
1.576847E-04
1.120022E-04
2.122909E-04
1.653796E-04
3.301687E-04
7.903095E-05
7.102165E-05
3.885983E-05
2.044187E-05
-1.078863E-05
-9.338939E-05
2.651354E-04
3.847561E-04
2.721283E-04
5.677202E-04
1.238858E-03
-1.746226E-04
-1.004665E-01
-1.647945E-02
-6.003532E-03
-2.531115E-03
1.918991E-02
9.010556E-04
7.472658E-04
9.150691E-04
9.271998E-04
9.958765E-04
1.352964E-03
1.351238E-03
1.394832E-03
1.593627E-03
1.935984E-03
2.097719E-03
2.011039E-03
2.311937E-03
2.712051E-03
3.002562E-03
3.244107E-03
3.437352E-03
3.384140E-03
3.368277E-03
3.541478E-03
3.547711E-03
3.748155E-03
3.737749E-03
3.835513E-03
4.435658E-03
4.904902E-03
5.137240E-03
6.195055E-03
7.624398E-03
8.739246E-03
1.013936E-02
1.142736E-02
1.295324E-02
1.459376E-02
1.591903E-02
1.746356E-02
1.961458E-02
2.093944E-02
2.306175E-02
2.519847E-02
2.667947E-02
2.842085E-02
3.007585E-02
3.171424E-02
3.468464E-02
3.741080E-02
3.832983E-02
3.934312E-02
4.088779E-02
4.250362E-02
4.423287E-02
4.653540E-02
4.743411E-02
4.849724E-02
4.978267E-02
5.114121E-02
5.238241E-02
5.317486E-02
5.456052E-02
5.650557E-02
5.786425E-02
5.821681E-02
5.833200E-02
6.058577E-02
6.019252E-02
6.123310E-02
6.172130E-02
6.360417E-02
6.501866E-02
6.668862E-02
6.585560E-02
6.612152E-02
6.719559E-02
6.797590E-02
6.831298E-02
6.844861E-02
6.891134E-02
6.879565E-02
7.038870E-02
6.855852E-02
6.992543E-02
7.017388E-02
7.045201E-02
7.026931E-02
7.025916E-02
6.887907E-02
7.362104E-02
6.822912E-02
6.771486E-02
6.763779E-02
6.683695E-02
6.667346E-02
6.614301E-02
6.631646E-02
6.672440E-02
6.666399E-02
6.524508E-02
6.464254E-02
6.310447E-02
6.237887E-02
6.080136E-02
5.969352E-02
5.912882E-02
5.853259E-02
5.701957E-02
5.642102E-02
5.598343E-02
5.325095E-02
5.225634E-02
5.167684E-02
4.984939E-02
4.798867E-02
4.747293E-02
4.531391E-02
4.513308E-02
4.184269E-02
4.127069E-02
3.877282E-02
3.721964E-02
3.650594E-02
3.516768E-02
3.274368E-02
3.028455E-02
2.897476E-02
2.751106E-02
2.504904E-02
2.282914E-02
2.069966E-02
1.992250E-02
1.862730E-02
1.614801E-02
1.458500E-02
1.293091E-02
1.157568E-02
1.025041E-02
8.725032E-03
7.355597E-03
6.436070E-03
5.460556E-03
4.877239E-03
4.579654E-03
4.668556E-03
4.766307E-03
4.817729E-03
5.214566E-03
5.320924E-03
5.217024E-03
4.966292E-03
4.417337E-03
3.957998E-03
3.365835E-03
3.072913E-03
3.280603E-03
2.486924E-03
2.123538E-03
1.795263E-03
1.216112E-03
8.353657E-04
8.681528E-04
6.758656E-04
6.327336E-04
6.951129E-04
7.672179E-04
6.407483E-04
3.919004E-04
2.726211E-04
1.736125E-04
1.559026E-04
2.982961E-04
4.789580E-04
4.007721E-04
3.399830E-04
7.695028E-05
4.904595E-05
1.279278E-04
3.252787E-04
1.653566E-04
1.506695E-04
2.966057E-05
8.687440E-05
1.243260E-05
2.016521E-04
3.182633E-04
3.729952E-04
4.056437E-04
2.398127E-04
6.945322E-04
9.312342E-04
1.135167E-03
1.365214E-03
3.672309E-05
-2.872595E-04
9.594431E-05
4.278795E-04
7.674563E-04
-9.266984E-04
-1.056419E-01
-1.251734E-03
-6.713124E-03
7.673627E-03
5.016890E-02
-4.908219E-04
7.350837E-04
6.885845E-04
8.941453E-04
7.681566E-04
9.277812E-04
1.009302E-03
1.362808E-03
1.552870E-03
1.573085E-03
2.014936E-03
2.367240E-03
2.396112E-03
2.536783E-03
3.168967E-03
3.271975E-03
3.581427E-03
3.421062E-03
3.842446E-03
3.654729E-03
3.961179E-03
3.999345E-03
3.881348E-03
4.093101E-03
4.418270E-03
5.028623E-03
5.319140E-03
6.118257E-03
7.748113E-03
8.813137E-03
1.013899E-02
1.145891E-02
1.321597E-02
1.451417E-02
1.603227E-02
1.777219E-02
1.904949E-02
2.144791E-02
2.307508E-02
2.491273E-02
2.637607E-02
2.865512E-02
3.024170E-02
3.165765E-02
3.275689E-02
3.605454E-02
3.835503E-02
3.944681E-02
4.084067E-02
4.240216E-02
4.386794E-02
4.484603E-02
4.672891E-02
4.861911E-02
4.951025E-02
5.074320E-02
5.294966E-02
5.440170E-02
5.474272E-02
5.609261E-02
5.792451E-02
5.747862E-02
5.843395E-02
5.879496E-02
5.783244E-02
6.089336E-02
6.295511E-02
6.427732E-02
6.497562E-02
6.574710E-02
6.568049E-02
6.566814E-02
6.646924E-02
6.584824E-02
6.649007E-02
6.832568E-02
6.839958E-02
6.968337E-02
6.966765E-02
6.983496E-02
6.990914E-02
6.909879E-02
6.814476E-02
6.941924E-02
6.900750E-02
6.902932E-02
7.412985E-02
6.939732E-02
6.794725E-02
6.885113E-02
6.850663E-02
6.730735E-02
6.596978E-02
6.668752E-02
6.585778E-02
6.484168E-02
6.432999E-02
6.331755E-02
6.225081E-02
6.223466E-02
6.209027E-02
6.021300E-02
5.827040E-02
5.838147E-02
5.663429E-02
5.609644E-02
5.444084E-02
5.343877E-02
5.235252E-02
5.133164E-02
4.984047E-02
4.865779E-02
4.690926E-02
4.604048E-02
4.437803E-02
4.210996E-02
4.128674E-02
3.969374E-02
3.807805E-02
3.620039E-02
3.467208E-02
3.259150E-02
3.078297E-02
2.885813E-02
2.715322E-02
2.502610E-02
2.372705E-02
2.161690E-02
1.983463E-02
1.844533E-02
1.639388E-02
1.508096E-02
1.320940E-02
1.108487E-02
1.000561E-02
8.864214E-03
7.665160E-03
6.498623E-03
5.345979E-03
4.880803E-03
4.483841E-03
4.587813E-03
4.487851E-03
4.263695E-03
4.966487E-03
4.673936E-03
4.553603E-03
4.481963E-03
4.229575E-03
3.875701E-03
3.130733E-03
2.756610E-03
2.482864E-03
2.177578E-03
2.209016E-03
2.031403E-03
1.276237E-03
1.147157E-03
8.561697E-04
6.582758E-04
5.023142E-04
6.066065E-04
7.121746E-04
3.409991E-04
2.491935E-04
3.351405E-04
4.922636E-04
3.522246E-04
3.125348E-04
1.653905E-04
-1.794409E-05
1.731737E-04
4.256469E-05
1.305365E-04
1.469222E-04
3.027238E-04
1.706594E-05
1.553351E-04
2.019671E-04
2.518138E-04
3.180905E-04
2.219823E-04
1.655767E-04
1.194342E-04
-1.268825E-03
-2.647318E-03
-3.911851E-03
-5.333665E-03
-6.708708E-03
-8.154395E-03
1.047132E-04
1.059793E-04
3.696500E-04
3.293288E-04
3.018105E-04
7.651248E-04
-4.362718E-02
1.120801E-02
1.044186E-03
4.112368E-02
4.133679E-02
3.648563E-04
7.649708E-04
7.759873E-04
7.575480E-04
7.275154E-04
8.875797E-04
1.173829E-03
1.324986E-03
1.765073E-03
2.243713E-03
2.089868E-03
2.664824E-03
2.747615E-03
2.827577E-03
2.979326E-03
3.242143E-03
3.488573E-03
3.696559E-03
3.657181E-03
3.888762E-03
3.729715E-03
3.688481E-03
3.923224E-03
3.898462E-03
4.242689E-03
4.962500E-03
5.622988E-03
6.710980E-03
8.057608E-03
8.857565E-03
1.037072E-02
1.127366E-02
1.246887E-02
1.428020E-02
1.618129E-02
1.744945E-02
1.919165E-02
2.076529E-02
2.267463E-02
2.460131E-02
2.651041E-02
2.835528E-02
3.006440E-02
3.224935E-02
3.342291E-02
3.597394E-02
3.809695E-02
3.958523E-02
4.074634E-02
4.226609E-02
3.873129E-02
4.449873E-02
4.677390E-02
4.824693E-02
4.928341E-02
5.175305E-02
5.276267E-02
5.379428E-02
5.528578E-02
5.620670E-02
5.830580E-02
5.837701E-02
5.924643E-02
6.056805E-02
6.205630E-02
6.212644E-02
6.300934E-02
6.346564E-02
6.392721E-02
6.432534E-02
6.487803E-02
6.667898E-02
6.714956E-02
6.653219E-02
6.757979E-02
6.873716E-02
6.810055E-02
6.844184E-02
6.943315E-02
6.962005E-02
6.992651E-02
6.965605E-02
6.938634E-02
6.918885E-02
7.041459E-02
7.081525E-02
6.982650E-02
6.903756E-02
6.859071E-02
6.814330E-02
6.772321E-02
6.799120E-02
6.692545E-02
6.593356E-02
6.610881E-02
6.501635E-02
6.449435E-02
6.322450E-02
6.241495E-02
6.246947E-02
6.076785E-02
5.993062E-02
5.997165E-02
5.833995E-02
5.722928E-02
5.623564E-02
5.434736E-02
5.413095E-02
5.334134E-02
5.146972E-02
4.975382E-02
4.808682E-02
4.720710E-02
4.575471E-02
4.435560E-02
4.171836E-02
4.024773E-02
3.965148E-02
3.781178E-02
3.641011E-02
3.407552E-02
3.234905E-02
3.073896E-02
2.927925E-02
2.692377E-02
2.479479E-02
2.398764E-02
2.176052E-02
1.983672E-02
1.804197E-02
1.635206E-02
1.454230E-02
1.278994E-02
1.131318E-02
9.565676E-03
8.639439E-03
7.488776E-03
6.160757E-03
5.319079E-03
4.786667E-03
4.505191E-03
4.607456E-03
4.439150E-03
4.759909E-03
4.886392E-03
4.863085E-03
4.498495E-03
4.011267E-03
4.163498E-03
3.660151E-03
3.730620E-03
3.472348E-03
3.257610E-03
2.603009E-03
2.133336E-03
1.457684E-03
2.133230E-03
1.527933E-03
1.259779E-03
1.353466E-03
7.091652E-04
6.685789E-04
6.123873E-04
2.183961E-04
3.068940E-04
4.389811E-04
4.626138E-04
2.108242E-04
2.442003E-04
1.307145E-04
2.447580E-04
2.654870E-04
3.685689E-04
9.969492E-05
1.732977E-04
5.438672E-04
2.423701E-04
1.170954E-04
1.994480E-04
2.088658E-04
7.946832E-05
1.418150E-04
2.488311E-04
4.223736E-04
1.551772E-03
2.887425E-03
4.046527E-03
5.300431E-03
6.492032E-03
7.738907E-03
3.207996E-04
3.807370E-04
5.176286E-04
2.918470E-04
6.377813E-04
6.837119E-04
1.307601E-02
-4.070209E-02
-1.708284E-02
-1.564721E-02
2.050051E-02
6.268792E-04
5.083443E-04
8.455663E-04
9.379526E-04
4.968237E-04
6.129413E-04
6.450669E-04
1.079423E-03
1.017162E-03
1.608198E-03
1.844302E-03
2.274524E-03
2.503778E-03
2.529140E-03
2.888234E-03
3.348671E-03
3.783532E-03
3.690986E-03
3.716469E-03
3.900517E-03
3.911962E-03
3.784253E-03
4.097290E-03
3.768949E-03
4.680838E-03
4.878259E-03
6.019837E-03
6.434657E-03
7.570004E-03
9.442970E-03
1.000908E-02
1.139535E-02
1.210245E-02
1.341988E-02
1.515817E-02
1.715128E-02
1.870139E-02
2.128076E-02
2.305814E-02
2.445548E-02
2.620831E-02
2.808403E-02
2.958061E-02
3.147030E-02
3.359962E-02
3.558081E-02
3.655550E-02
3.952653E-02
4.071824E-02
4.054723E-02
3.596522E-02
4.597258E-02
4.665875E-02
4.913812E-02
5.090342E-02
5.064249E-02
5.193060E-02
5.328015E-02
5.474905E-02
5.607798E-02
5.718931E-02
5.746759E-02
5.821593E-02
6.117910E-02
6.091066E-02
6.255695E-02
6.392838E-02
6.350195E-02
6.368677E-02
6.531144E-02
6.690792E-02
6.558739E-02
6.729016E-02
6.679248E-02
6.763970E-02
6.929859E-02
6.951026E-02
6.986565E-02
6.933539E-02
7.028904E-02
6.936527E-02
6.785427E-02
6.855843E-02
6.819359E-02
6.888269E-02
6.935109E-02
6.983312E-02
6.947273E-02
6.795722E-02
6.734473E-02
6.780936E-02
6.708703E-02
6.547035E-02
6.541393E-02
6.481370E-02
6.331673E-02
6.360525E-02
6.359209E-02
6.283307E-02
6.221895E-02
6.081962E-02
5.997780E-02
5.913814E-02
5.794394E-02
5.723280E-02
5.630930E-02
5.447881E-02
5.468306E-02
5.410839E-02
5.174524E-02
5.120117E-02
4.962428E-02
4.780969E-02
4.616533E-02
4.447331E-02
4.283494E-02
4.096229E-02
3.941724E-02
3.761783E-02
3.624935E-02
3.467383E-02
3.247780E-02
3.045425E-02
2.868759E-02
2.688456E-02
2.515287E-02
2.319777E-02
2.171494E-02
1.985170E-02
1.796755E-02
1.646397E-02
1.503242E-02
1.265789E-02
1.130209E-02
1.025734E-02
9.232263E-03
7.475571E-03
6.633545E-03
5.517583E-03
4.653512E-03
4.443145E-03
4.408180E-03
4.616121E-03
4.780300E-03
4.686067E-03
4.644852E-03
4.831561E-03
4.513033E-03
4.218633E-03
3.869268E-03
3.716209E-03
3.242836E-03
3.003315E-03
2.570145E-03
2.110090E-03
1.819784E-03
1.492740E-03
1.134263E-03
1.264391E-03
1.074645E-03
7.700170E-04
5.837413E-04
3.043452E-04
5.564179E-04
6.009130E-04
2.907573E-04
2.891028E-04
2.332657E-04
4.599322E-04
3.547537E-04
4.599548E-04
3.583180E-04
1.452750E-04
-2.490516E-05
3.206557E-04
6.026516E-04
2.048711E-04
1.710893E-04
4.178826E-04
1.866827E-04
6.986956E-05
3.205877E-04
-1.164885E-04
1.008770E-04
1.045793E-03
1.930362E-03
3.014052E-03
3.847179E-03
4.696059E-03
5.746958E-03
3.557105E-04
3.823938E-04
5.714588E-04
4.943573E-04
5.322772E-04
5.646555E-04
2.910547E-03
-3.994035E-02
-5.327403E-03
2.450679E-03
-1.341269E-04
2.899934E-04
2.662376E-04
4.516259E-04
9.656864E-04
1.205436E-03
1.093060E-03
1.047429E-03
1.563351E-03
2.469662E-03
1.456117E-03
1.689857E-03
2.293789E-03
2.529930E-03
2.892953E-03
3.061274E-03
3.401405E-03
3.613077E-03
3.357460E-03
3.540237E-03
3.770754E-03
3.871490E-03
3.576750E-03
3.738075E-03
4.130432E-03
4.568796E-03
5.075229E-03
5.871291E-03
6.646101E-03
7.945886E-03
8.906843E-03
1.005513E-02
1.143592E-02
1.301917E-02
1.442468E-02
1.552992E-02
1.754719E-02
1.919756E-02
2.122739E-02
2.323287E-02
2.472162E-02
2.671969E-02
2.860715E-02
3.033100E-02
3.162103E-02
3.306175E-02
3.548654E-02
3.737696E-02
3.945014E-02
4.052753E-02
4.227732E-02
4.189346E-02
4.398407E-02
4.715824E-02
4.848746E-02
4.971322E-02
5.117128E-02
5.235869E-02
5.357032E-02
5.565968E-02
5.642920E-02
5.929099E-02
5.781263E-02
5.885130E-02
6.086158E-02
6.306236E-02
6.265574E-02
6.273324E-02
6.306002E-02
6.428453E-02
6.405919E-02
6.571913E-02
6.621143E-02
6.709728E-02
6.763138E-02
6.749923E-02
6.830045E-02
6.876059E-02
6.844609E-02
6.864120E-02
7.024679E-02
6.936365E-02
6.798273E-02
6.919360E-02
7.019143E-02
6.947558E-02
6.781111E-02
6.806279E-02
6.890644E-02
6.768823E-02
6.694609E-02
6.766705E-02
6.741204E-02
6.602402E-02
6.694541E-02
6.573195E-02
6.441073E-02
6.397603E-02
6.386979E-02
6.173494E-02
6.162997E-02
6.092504E-02
6.187717E-02
5.839781E-02
5.819036E-02
5.629213E-02
5.674429E-02
5.533413E-02
5.472498E-02
5.238816E-02
5.140282E-02
5.008957E-02
4.954192E-02
4.709087E-02
4.519786E-02
4.404458E-02
4.314375E-02
4.182886E-02
3.963075E-02
3.719156E-02
3.541389E-02
3.424167E-02
3.308496E-02
3.066449E-02
2.899964E-02
2.688978E-02
2.482421E-02
2.336872E-02
2.113191E-02
1.953682E-02
1.791515E-02
1.632693E-02
1.459929E-02
1.274713E-02
1.083209E-02
9.855786E-03
8.917346E-03
7.423588E-03
6.005536E-03
5.155519E-03
4.649139E-03
4.427267E-03
4.421762E-03
4.561292E-03
4.747617E-03
4.725903E-03
4.721028E-03
4.513457E-03
4.030595E-03
3.975186E-03
3.657970E-03
3.751527E-03
3.392384E-03
2.818311E-03
2.474733E-03
2.119377E-03
1.607205E-03
1.473772E-03
1.468420E-03
7.544016E-04
8.541114E-04
5.588182E-04
5.256097E-04
5.196037E-04
5.748741E-04
3.318595E-04
-1.731712E-04
4.928031E-04
3.651398E-04
5.693884E-04
2.083206E-04
1.736184E-04
2.421422E-04
2.194548E-04
7.035046E-05
1.795763E-04
1.620617E-04
1.380791E-04
7.983854E-05
9.993232E-05
1.274852E-04
1.777622E-04
2.114617E-04
4.526019E-05
2.375402E-04
7.497661E-04
1.316871E-03
1.887355E-03
2.484735E-03
2.901681E-03
3.478167E-03
7.451256E-05
2.859947E-04
4.469302E-04
4.181775E-04
3.116475E-04
3.637000E-04
4.364666E-04
7.920240E-04
2.839201E-04
3.647653E-04
5.128523E-04
4.600402E-04
4.156022E-04
6.109779E-04
5.875721E-04
1.132097E-03
1.112945E-03
1.112384E-03
1.338450E-03
1.458128E-03
1.930358E-03
1.839396E-03
2.103282E-03
2.489153E-03
2.966210E-03
3.342294E-03
3.560641E-03
3.533655E-03
3.520991E-03
3.721957E-03
3.546055E-03
3.595829E-03
3.876300E-03
3.945659E-03
3.931964E-03
4.607531E-03
4.892994E-03
5.556881E-03
6.799094E-03
8.095421E-03
8.960290E-03
9.826475E-03
1.136165E-02
1.271519E-02
1.421393E-02
1.598109E-02
1.726175E-02
1.911405E-02
2.130192E-02
2.310795E-02
2.457279E-02
2.618242E-02
2.830233E-02
3.009848E-02
3.204397E-02
3.440864E-02
3.605399E-02
3.669317E-02
3.886646E-02
4.069249E-02
4.211752E-02
4.320320E-02
4.550454E-02
4.716116E-02
4.821625E-02
4.940964E-02
5.090914E-02
5.321794E-02
5.466331E-02
5.557832E-02
5.663986E-02
5.773063E-02
5.790700E-02
5.923077E-02
6.018166E-02
6.073210E-02
6.156177E-02
6.280872E-02
6.216451E-02
6.403609E-02
6.485499E-02
6.500108E-02
6.540148E-02
6.763379E-02
6.816102E-02
6.730483E-02
6.805335E-02
6.808090E-02
6.937701E-02
6.905681E-02
6.952665E-02
6.952977E-02
7.124716E-02
7.048694E-02
7.109603E-02
7.153620E-02
6.950255E-02
6.896885E-02
6.803184E-02
6.913496E-02
6.734310E-02
6.705331E-02
6.668106E-02
6.616666E-02
6.634854E-02
6.554940E-02
6.445650E-02
6.415166E-02
6.384880E-02
6.283355E-02
6.244291E-02
6.085344E-02
6.029061E-02
5.903497E-02
5.751022E-02
5.733335E-02
5.690725E-02
5.442842E-02
5.351017E-02
5.286305E-02
5.216046E-02
5.062427E-02
4.908658E-02
4.755714E-02
4.593835E-02
4.408140E-02
4.319974E-02
4.106236E-02
3.998047E-02
3.822874E-02
3.594548E-02
3.477738E-02
3.279034E-02
3.044201E-02
2.864954E-02
2.676623E-02
2.507579E-02
2.337459E-02
2.187037E-02
1.952114E-02
1.824342E-02
1.609652E-02
1.449055E-02
1.306179E-02
1.117907E-02
9.778832E-03
8.825529E-03
7.508482E-03
6.478550E-03
5.338639E-03
4.721175E-03
4.590231E-03
4.523466E-03
4.432455E-03
4.708878E-03
4.899190E-03
4.915079E-03
4.717891E-03
4.413945E-03
4.020537E-03
3.991313E-03
3.742530E-03
3.358437E-03
3.253850E-03
3.100823E-03
2.265973E-03
1.476255E-03
1.161364E-03
9.142653E-04
9.854702E-04
1.043296E-03
1.140155E-03
5.522079E-04
5.861632E-04
8.541889E-04
4.739136E-04
1.315696E-03
1.290247E-03
3.140499E-04
2.656496E-04
1.649292E-04
-5.426425E-05
1.563679E-04
1.537499E-04
2.085906E-04
2.845793E-04
2.726133E-04
2.053486E-04
1.710755E-04
1.524450E-04
1.637397E-04
2.023139E-04
5.826381E-05
3.985705E-05
2.329204E-04
4.952300E-04
6.248928E-04
8.292975E-04
1.085024E-03
1.328138E-03
1.234007E-03
1.674609E-04
3.395129E-04
4.667709E-04
7.623489E-04
4.768525E-04
2.188297E-04
1.103740E-04
-1.750740E-04
1.471169E-04
5.225923E-04
4.187814E-04
2.352688E-04
2.948626E-04
4.995297E-04
8.587587E-04
8.590784E-04
6.749031E-04
7.906086E-04
1.231425E-03
1.028636E-03
1.459571E-03
1.992570E-03
2.145976E-03
2.628943E-03
3.256016E-03
2.818390E-03
3.431063E-03
3.323308E-03
3.099748E-03
3.611669E-03
3.543325E-03
3.592815E-03
3.791816E-03
4.059832E-03
4.102540E-03
4.254902E-03
5.317445E-03
6.067734E-03
6.865768E-03
8.105272E-03
9.120243E-03
9.532628E-03
1.128987E-02
1.287324E-02
1.399092E-02
1.579442E-02
1.803927E-02
1.982705E-02
2.086334E-02
2.254931E-02
2.453151E-02
2.634671E-02
2.782085E-02
3.016722E-02
3.175230E-02
3.418661E-02
3.624037E-02
3.769417E-02
3.943416E-02
4.069313E-02
4.110109E-02
4.331383E-02
4.515680E-02
4.729315E-02
4.853325E-02
4.980265E-02
5.144498E-02
5.199695E-02
5.224249E-02
5.357862E-02
5.622071E-02
5.750845E-02
5.829005E-02
6.006248E-02
6.152311E-02
6.213314E-02
6.184617E-02
6.299082E-02
6.389996E-02
6.542158E-02
6.484391E-02
6.582429E-02
6.658878E-02
6.653463E-02
6.654849E-02
6.766164E-02
6.946408E-02
6.892816E-02
6.964395E-02
7.135456E-02
7.086787E-02
6.889795E-02
6.905975E-02
6.845765E-02
6.884663E-02
6.967671E-02
6.942845E-02
6.895830E-02
6.905632E-02
6.823236E-02
6.840398E-02
6.831105E-02
6.743423E-02
6.626929E-02
6.588322E-02
6.565909E-02
6.458532E-02
6.395352E-02
6.351915E-02
6.294645E-02
6.235244E-02
6.052930E-02
5.932125E-02
5.840332E-02
5.744994E-02
5.685763E-02
5.658006E-02
5.507924E-02
5.367949E-02
5.274172E-02
5.091753E-02
4.985208E-02
4.873877E-02
4.669644E-02
4.550666E-02
4.433989E-02
4.295344E-02
4.087147E-02
3.982930E-02
3.810757E-02
3.543309E-02
3.385754E-02
3.284484E-02
3.104572E-02
2.924795E-02
2.742602E-02
2.535293E-02
2.390754E-02
2.173820E-02
1.903459E-02
1.789774E-02
1.681018E-02
1.560186E-02
1.305176E-02
1.129053E-02
9.761609E-03
8.621533E-03
7.374231E-03
6.334202E-03
5.511813E-03
5.015190E-03
4.464438E-03
4.535814E-03
4.757771E-03
4.846165E-03
5.124581E-03
4.905720E-03
4.742285E-03
4.492360E-03
4.252783E-03
4.020276E-03
3.836361E-03
3.481535E-03
2.979244E-03
2.400674E-03
1.487359E-03
1.623548E-03
1.636195E-03
1.335905E-03
1.105405E-03
1.046594E-03
1.112346E-03
7.734178E-04
9.103332E-04
7.440864E-04
4.266661E-04
5.854198E-04
2.616781E-04
2.368443E-04
3.020874E-04
1.666537E-04
3.004594E-04
1.346125E-04
1.334668E-04
3.226137E-04
1.685685E-04
1.869249E-04
1.873936E-04
1.823981E-04
6.502985E-05
2.029341E-04
6.340900E-05
7.022959E-05
1.615707E-04
2.300758E-04
3.263341E-05
-3.065512E-04
-1.597363E-04
-4.000708E-04
-2.278568E-04
-5.518450E-04
1.990768E-04
-3.429760E-05
2.656623E-04
1.911129E-04
3.160571E-04
1.559150E-04
2.511105E-04
3.982451E-04
5.409391E-04
5.939340E-04
4.992398E-04
6.633462E-04
6.054605E-04
7.706118E-04
7.673660E-04
9.346366E-04
1.347842E-03
1.162066E-03
1.042338E-03
1.476077E-03
1.805613E-03
2.038421E-03
2.190156E-03
2.419681E-03
2.519054E-03
2.872853E-03
3.435793E-03
3.387591E-03
3.376906E-03
3.686129E-03
3.632528E-03
3.683875E-03
3.820111E-03
3.856841E-03
3.988641E-03
4.434221E-03
5.439686E-03
5.841691E-03
6.484405E-03
7.681977E-03
8.790915E-03
1.000145E-02
1.147440E-02
1.272820E-02
1.428938E-02
1.598198E-02
1.763099E-02
1.955830E-02
2.124873E-02
2.272428E-02
2.497412E-02
2.661887E-02
2.841211E-02
3.001080E-02
3.232581E-02
3.433067E-02
3.620944E-02
3.737354E-02
3.873656E-02
4.201388E-02
4.344185E-02
4.420691E-02
4.570709E-02
4.700579E-02
4.942156E-02
5.067664E-02
5.150928E-02
5.271823E-02
5.338031E-02
5.466469E-02
5.587846E-02
5.805762E-02
5.917420E-02
5.857692E-02
5.984761E-02
6.142064E-02
6.285469E-02
6.232111E-02
6.320224E-02
6.351928E-02
6.470420E-02
6.577768E-02
6.636631E-02
6.805988E-02
6.875086E-02
6.852683E-02
6.869844E-02
6.806311E-02
6.877828E-02
6.931785E-02
6.995379E-02
6.912744E-02
6.997998E-02
6.849018E-02
6.970998E-02
6.934425E-02
6.917196E-02
6.943046E-02
7.001331E-02
6.889966E-02
6.834451E-02
6.806233E-02
6.664714E-02
6.600742E-02
6.582767E-02
6.569169E-02
6.601872E-02
6.545902E-02
6.450377E-02
6.298345E-02
6.177625E-02
6.132785E-02
6.086645E-02
5.912162E-02
5.798365E-02
5.705028E-02
5.575333E-02
5.510256E-02
5.190501E-02
5.204733E-02
5.142185E-02
4.943699E-02
4.781754E-02
4.632922E-02
4.488958E-02
4.372641E-02
4.139702E-02
4.012245E-02
3.832985E-02
3.780382E-02
3.667966E-02
3.476156E-02
3.248030E-02
3.038486E-02
2.845318E-02
2.734183E-02
2.476160E-02
2.324891E-02
2.128217E-02
2.002478E-02
1.816034E-02
1.651836E-02
1.458913E-02
1.244647E-02
1.136226E-02
9.998606E-03
8.420066E-03
7.433242E-03
6.316597E-03
5.294015E-03
4.824649E-03
4.295110E-03
4.438371E-03
4.455382E-03
4.881261E-03
4.967764E-03
4.821445E-03
4.501373E-03
4.232632E-03
3.952837E-03
3.918927E-03
3.954399E-03
3.963547E-03
3.018012E-03
2.250740E-03
1.859876E-03
1.850850E-03
1.837844E-03
1.149627E-03
8.755187E-04
7.722532E-04
4.866927E-04
7.045806E-04
4.117608E-04
4.014201E-04
3.059378E-04
5.977527E-04
3.706424E-04
3.600113E-04
2.826363E-04
5.898648E-04
4.167937E-04
2.462380E-04
3.229607E-04
1.308431E-04
4.054268E-04
2.053753E-04
1.791667E-04
2.947138E-04
3.558828E-04
2.177499E-05
3.772114E-05
-4.480788E-05
-5.101216E-05
-4.237686E-05
-5.657710E-04
-9.032814E-04
-1.716244E-03
-9.826451E-04
-1.341777E-03
-1.632072E-03
3.536985E-04
1.746041E-04
4.701190E-04
7.653391E-05
1.592368E-04
1.484962E-04
1.857973E-04
2.823971E-04
6.087896E-04
5.520613E-04
6.366883E-04
7.488176E-04
4.780364E-04
4.878654E-04
7.374798E-04
8.017765E-04
8.973796E-04
1.137307E-03
1.424248E-03
1.499421E-03
1.565316E-03
1.878037E-03
2.120695E-03
2.122781E-03
2.318034E-03
2.772211E-03
3.236074E-03
3.528558E-03
3.686212E-03
3.663474E-03
3.695943E-03
3.911562E-03
3.999822E-03
3.784347E-03
3.777055E-03
4.412711E-03
4.995919E-03
5.753417E-03
6.619411E-03
8.007054E-03
9.062094E-03
1.006235E-02
1.127257E-02
1.258145E-02
1.438854E-02
1.615602E-02
1.789111E-02
1.884861E-02
2.067343E-02
2.293673E-02
2.527981E-02
2.671664E-02
2.804971E-02
2.964228E-02
3.211039E-02
3.430671E-02
3.589189E-02
3.754971E-02
3.906652E-02
4.107917E-02
4.265660E-02
4.473266E-02
4.608726E-02
4.725289E-02
4.841357E-02
5.076957E-02
5.135530E-02
5.270954E-02
5.410093E-02
5.460321E-02
5.506162E-02
5.673032E-02
5.774120E-02
5.920209E-02
5.974475E-02
6.198120E-02
6.163663E-02
6.323038E-02
6.392971E-02
6.420628E-02
6.490616E-02
6.614440E-02
6.667715E-02
6.744779E-02
6.751052E-02
6.798442E-02
6.826377E-02
6.850942E-02
7.144584E-02
6.772721E-02
6.978320E-02
6.985296E-02
6.921507E-02
6.910326E-02
6.976343E-02
6.887357E-02
6.949231E-02
6.849461E-02
6.826765E-02
6.874894E-02
6.762976E-02
6.771828E-02
6.629087E-02
6.741761E-02
6.691160E-02
6.590180E-02
6.569345E-02
6.481781E-02
6.406804E-02
6.349581E-02
6.242412E-02
6.076665E-02
6.059329E-02
5.887230E-02
5.768720E-02
5.634502E-02
5.574673E-02
5.551861E-02
5.443318E-02
5.348448E-02
5.641717E-02
5.094932E-02
4.921736E-02
4.754503E-02
4.681173E-02
4.538461E-02
4.348939E-02
4.101133E-02
3.977242E-02
3.859854E-02
3.637275E-02
3.570131E-02
3.250834E-02
3.082932E-02
2.863946E-02
2.711893E-02
2.538767E-02
2.372045E-02
2.142439E-02
1.925658E-02
1.811048E-02
1.594940E-02
1.434689E-02
1.254706E-02
1.155413E-02
9.752098E-03
8.854222E-03
7.245231E-03
6.323274E-03
5.815144E-03
4.973402E-03
4.581199E-03
4.423886E-03
4.582259E-03
4.939297E-03
4.923874E-03
5.016171E-03
4.474217E-03
4.188290E-03
4.196448E-03
3.829176E-03
3.298038E-03
3.217996E-03
2.575421E-03
2.110545E-03
2.030271E-03
1.458927E-03
1.595699E-03
1.530835E-03
1.439166E-03
8.553402E-04
4.875922E-04
6.352615E-04
7.801561E-04
3.992718E-04
3.042166E-04
4.674612E-04
4.344027E-04
2.339902E-04
3.314035E-04
4.202798E-04
3.920161E-04
2.838792E-04
2.930513E-04
3.410861E-04
2.704914E-04
2.330290E-04
1.626679E-04
6.889339E-05
3.198023E-05
1.536582E-04
1.851862E-04
2.594711E-04
1.378223E-04
-9.607837E-05
-5.639034E-04
-8.111346E-04
-2.142004E-03
-1.796383E-03
-2.167157E-03
-2.392592E-03
2.982807E-04
3.329041E-04
4.922813E-04
1.668789E-04
-5.868122E-05
2.707842E-05
2.577907E-04
7.745000E-04
-2.253358E-05
3.844547E-04
6.802298E-04
7.727724E-04
6.705097E-04
5.317711E-04
1.615648E-04
4.957482E-04
8.807967E-04
1.291317E-03
1.303246E-03
1.117683E-03
1.517626E-03
1.837014E-03
2.189140E-03
2.661162E-03
2.436150E-03
2.877606E-03
3.267461E-03
3.332077E-03
3.333322E-03
3.509258E-03
3.686064E-03
3.782281E-03
3.855933E-03
3.873308E-03
3.885496E-03
4.566684E-03
5.332549E-03
5.635968E-03
6.035628E-03
7.742182E-03
8.870787E-03
1.015354E-02
1.144712E-02
1.259697E-02
1.432484E-02
1.603849E-02
1.772346E-02
1.936978E-02
2.125827E-02
2.297140E-02
2.497937E-02
2.673395E-02
2.858203E-02
3.035635E-02
3.184275E-02
3.388723E-02
3.584871E-02
3.710706E-02
3.881277E-02
4.090038E-02
4.236911E-02
4.396559E-02
4.502960E-02
4.702173E-02
4.873203E-02
4.954354E-02
5.083299E-02
5.265132E-02
5.286771E-02
5.367808E-02
5.612933E-02
5.747160E-02
5.775739E-02
5.906483E-02
6.057920E-02
6.089181E-02
6.165590E-02
6.296014E-02
6.315130E-02
6.438467E-02
6.474690E-02
6.588947E-02
6.633250E-02
6.633674E-02
6.752665E-02
6.837254E-02
6.918294E-02
6.936696E-02
7.073195E-02
7.011172E-02
6.948303E-02
6.846726E-02
6.967739E-02
6.940817E-02
6.985096E-02
6.975445E-02
6.991324E-02
6.869825E-02
6.828016E-02
6.926746E-02
6.890673E-02
6.764156E-02
6.714638E-02
6.673883E-02
6.708420E-02
6.707996E-02
6.456609E-02
6.438479E-02
6.342714E-02
6.325482E-02
6.265985E-02
6.193006E-02
6.087336E-02
5.921997E-02
5.873263E-02
5.751772E-02
5.655822E-02
5.450222E-02
5.382953E-02
5.521191E-02
5.656306E-02
5.226405E-02
4.847854E-02
4.653079E-02
4.492613E-02
4.370964E-02
4.222443E-02
4.165512E-02
3.892507E-02
3.764196E-02
3.565091E-02
3.389730E-02
3.222958E-02
3.015376E-02
2.944469E-02
2.675469E-02
2.506700E-02
2.341908E-02
2.194856E-02
1.996548E-02
1.817601E-02
1.622866E-02
1.480759E-02
1.272886E-02
1.148344E-02
9.934788E-03
8.741479E-03
7.722658E-03
6.725269E-03
5.765154E-03
4.894783E-03
4.550755E-03
4.716321E-03
4.582611E-03
5.260682E-03
4.950365E-03
4.801591E-03
4.810123E-03
4.486522E-03
4.276631E-03
4.078550E-03
3.866690E-03
3.168237E-03
3.009283E-03
2.643137E-03
2.002933E-03
1.542184E-03
1.462812E-03
1.518110E-03
1.046197E-03
7.803890E-04
8.037098E-04
8.493211E-04
4.706186E-04
3.638822E-04
2.401031E-04
2.827133E-04
3.751001E-04
2.740334E-04
1.204585E-04
3.247134E-04
3.900453E-04
1.245879E-04
1.779792E-05
7.594556E-05
2.306670E-04
1.074327E-04
1.414790E-04
1.015206E-04
1.015839E-04
9.265866E-05
9.943869E-05
2.151861E-04
4.163497E-05
-2.739432E-04
-5.194616E-04
-8.549643E-04
-1.348431E-03
-1.792534E-03
-2.158784E-03
-2.369492E-03
5.096232E-04
3.975160E-04
3.749067E-04
3.621875E-04
2.421441E-04
3.042008E-04
2.920674E-04
2.543527E-03
5.632603E-04
5.135931E-04
6.541279E-04
6.497039E-04
8.432448E-04
6.154361E-04
1.009879E-03
7.717990E-04
7.474231E-04
1.065626E-03
1.465977E-03
1.191861E-03
1.468223E-03
1.832116E-03
2.223062E-03
2.412350E-03
2.616810E-03
2.716647E-03
3.163644E-03
3.650667E-03
3.186113E-03
3.404939E-03
3.575545E-03
3.697492E-03
3.824245E-03
4.070933E-03
3.878036E-03
4.010226E-03
5.002218E-03
5.952860E-03
6.245747E-03
7.606842E-03
9.006743E-03
1.009705E-02
1.146957E-02
1.247581E-02
1.416286E-02
1.644793E-02
1.765745E-02
1.892608E-02
2.166595E-02
2.275289E-02
2.410597E-02
2.643952E-02
2.847320E-02
2.949584E-02
3.180830E-02
3.330320E-02
3.621380E-02
3.737551E-02
3.916465E-02
3.999411E-02
4.257697E-02
4.383150E-02
4.591034E-02
4.716715E-02
4.850882E-02
4.899958E-02
5.178327E-02
5.202086E-02
5.498899E-02
5.595705E-02
5.490681E-02
5.585024E-02
5.749378E-02
5.841551E-02
5.978368E-02
6.052541E-02
6.119011E-02
6.307086E-02
6.313086E-02
6.377905E-02
6.560540E-02
6.733971E-02
6.797975E-02
6.817078E-02
6.733822E-02
6.848860E-02
6.817920E-02
6.911578E-02
6.964963E-02
6.930781E-02
7.045640E-02
7.034406E-02
6.981075E-02
7.018148E-02
6.998722E-02
6.941100E-02
6.890742E-02
6.919039E-02
6.866923E-02
6.668177E-02
6.760906E-02
6.768994E-02
6.712899E-02
6.596502E-02
6.535499E-02
6.533480E-02
6.531963E-02
6.459397E-02
6.452144E-02
6.276228E-02
6.175677E-02
6.143102E-02
6.002178E-02
5.929407E-02
5.759457E-02
5.664557E-02
5.626075E-02
5.514996E-02
5.405929E-02
5.503370E-02
5.340834E-02
5.022847E-02
4.831583E-02
4.623454E-02
4.544867E-02
4.418046E-02
4.279126E-02
4.092962E-02
3.960263E-02
3.792255E-02
3.608894E-02
3.465617E-02
3.286189E-02
3.169786E-02
2.928664E-02
2.746316E-02
2.630800E-02
2.433588E-02
2.173495E-02
1.962847E-02
1.791399E-02
1.635056E-02
1.438045E-02
1.259084E-02
1.105578E-02
1.009639E-02
8.450357E-03
7.578546E-03
6.521122E-03
5.140508E-03
4.886820E-03
4.660998E-03
4.659109E-03
4.437940E-03
4.558505E-03
4.898872E-03
4.993152E-03
4.968382E-03
4.493389E-03
4.301664E-03
3.945399E-03
3.725884E-03
3.274944E-03
3.200787E-03
2.357921E-03
1.738248E-03
1.040948E-03
1.193523E-03
1.467824E-03
1.232271E-03
9.031312E-04
2.486041E-04
2.994104E-04
2.245757E-04
9.172479E-05
1.767568E-04
6.124086E-04
5.920969E-04
2.901797E-04
3.336633E-04
2.733767E-04
4.016120E-05
-3.396669E-05
3.600101E-05
1.049373E-04
6.542838E-05
1.979639E-04
7.402037E-05
5.367803E-05
1.444300E-05
2.180565E-04
-4.201214E-06
1.091969E-04
-3.976596E-05
7.862200E-05
-6.264526E-04
-1.025582E-03
-1.428348E-03
-1.736395E-03
-2.044403E-03
-2.352143E-03
1.830441E-04
2.665181E-04
2.440031E-04
6.338115E-04
4.611181E-04
3.517638E-04
4.566554E-04
4.192603E-03
1.525529E-03
6.734856E-04
4.494553E-04
9.095521E-04
7.821931E-04
6.462216E-04
8.089380E-04
6.832951E-04
1.065990E-03
1.563091E-03
1.342806E-03
1.886582E-03
1.822348E-03
1.796765E-03
2.332324E-03
2.862944E-03
2.565819E-03
3.028841E-03
3.334216E-03
3.275987E-03
3.450786E-03
3.734311E-03
3.902324E-03
3.791294E-03
3.972631E-03
3.775228E-03
4.085680E-03
4.945163E-03
5.153286E-03
6.075652E-03
6.900704E-03
7.672416E-03
9.101435E-03
9.918183E-03
1.072469E-02
1.225723E-02
1.398947E-02
1.540932E-02
1.764994E-02
1.974759E-02
2.129561E-02
2.274031E-02
2.443256E-02
2.649110E-02
2.764111E-02
2.954862E-02
3.192986E-02
3.469735E-02
3.611829E-02
3.746791E-02
3.846555E-02
3.975478E-02
4.300801E-02
4.454821E-02
4.600761E-02
4.768861E-02
4.787798E-02
4.964243E-02
5.093220E-02
5.239380E-02
5.340977E-02
5.448702E-02
5.633451E-02
5.814218E-02
5.785325E-02
5.863746E-02
6.098864E-02
6.228621E-02
6.316661E-02
6.302470E-02
6.445038E-02
6.544009E-02
6.558293E-02
6.606087E-02
6.688525E-02
6.805717E-02
6.781054E-02
6.712773E-02
6.790698E-02
6.842074E-02
6.937899E-02
7.006519E-02
7.017797E-02
6.988415E-02
6.966218E-02
7.001648E-02
6.972392E-02
6.993855E-02
7.025319E-02
6.917617E-02
6.858999E-02
6.860303E-02
6.776130E-02
6.790729E-02
6.765879E-02
6.633156E-02
6.566713E-02
6.452376E-02
6.398879E-02
6.421099E-02
6.439277E-02
6.259799E-02
6.210423E-02
6.124650E-02
6.062003E-02
5.867395E-02
5.757423E-02
5.658415E-02
5.592210E-02
5.495342E-02
5.407790E-02
5.297591E-02
5.121577E-02
5.024200E-02
4.931681E-02
4.643414E-02
4.494204E-02
4.407274E-02
4.263429E-02
4.067483E-02
3.868543E-02
3.758304E-02
3.598114E-02
3.494644E-02
3.277344E-02
3.045865E-02
2.956971E-02
2.708071E-02
2.515434E-02
2.369168E-02
2.186955E-02
1.987617E-02
1.787346E-02
1.669685E-02
1.555456E-02
1.277284E-02
1.170703E-02
9.775469E-03
8.711466E-03
7.380606E-03
6.524403E-03
5.778338E-03
4.748489E-03
4.719820E-03
4.676152E-03
4.752250E-03
4.924347E-03
4.958457E-03
5.034207E-03
4.941723E-03
4.676006E-03
4.520961E-03
4.367921E-03
4.210571E-03
4.074125E-03
2.352951E-03
2.271855E-03
2.040261E-03
1.416566E-03
1.904911E-03
1.561060E-03
1.287363E-03
1.029164E-03
7.846131E-04
6.220353E-04
3.751609E-04
3.989243E-04
3.846665E-04
8.258800E-04
5.508391E-04
4.565301E-04
2.784156E-04
3.305121E-04
2.404463E-04
2.538045E-04
2.806730E-04
5.030995E-04
2.451940E-04
3.061576E-04
1.282458E-04
1.977833E-04
1.497288E-04
1.869202E-04
9.159896E-05
3.922995E-04
2.919448E-04
7.546251E-05
-4.776087E-04
-1.059204E-03
-1.531835E-03
-1.960116E-03
-1.921724E-03
-2.746398E-03
3.511928E-05
5.874426E-05
-4.411757E-04
2.098160E-04
-2.252180E-04
1.217736E-04
1.258494E-04
2.356958E-04
3.249312E-04
3.332294E-04
4.361725E-04
4.954704E-04
8.406704E-04
9.711377E-04
8.225563E-04
1.033846E-03
1.022153E-03
1.032581E-03
1.584464E-03
1.706113E-03
1.803665E-03
2.026080E-03
2.132504E-03
2.691928E-03
2.951068E-03
3.008963E-03
3.213194E-03
3.503355E-03
3.599310E-03
3.604793E-03
3.995126E-03
4.034168E-03
3.907652E-03
4.058543E-03
4.279850E-03
4.556295E-03
4.980388E-03
5.907351E-03
6.911882E-03
7.848750E-03
8.968133E-03
1.018860E-02
1.132341E-02
1.252734E-02
1.414926E-02
1.562798E-02
1.775893E-02
1.964139E-02
2.136047E-02
2.284957E-02
2.447835E-02
2.668357E-02
2.799801E-02
2.980594E-02
3.223650E-02
3.393546E-02
3.663962E-02
3.795892E-02
3.941135E-02
4.079633E-02
4.293160E-02
4.412777E-02
4.634786E-02
4.650146E-02
4.810025E-02
4.914644E-02
5.114903E-02
5.272786E-02
5.499788E-02
5.631874E-02
5.654614E-02
5.646127E-02
5.803241E-02
5.981428E-02
6.054728E-02
6.173416E-02
6.211866E-02
6.222890E-02
6.329985E-02
6.382226E-02
6.513474E-02
6.709308E-02
6.796007E-02
6.630097E-02
6.651997E-02
6.756408E-02
6.891713E-02
6.845227E-02
6.743550E-02
6.940074E-02
6.937249E-02
6.892390E-02
6.962379E-02
7.058663E-02
6.999900E-02
7.059954E-02
6.910745E-02
6.921438E-02
6.755577E-02
6.883524E-02
6.790413E-02
6.652894E-02
6.713121E-02
6.666063E-02
6.633063E-02
6.545184E-02
6.464649E-02
6.365853E-02
6.360691E-02
6.245449E-02
6.262115E-02
6.078663E-02
6.049437E-02
5.965147E-02
5.825781E-02
5.628795E-02
5.585631E-02
5.504527E-02
5.359995E-02
5.189983E-02
5.173373E-02
5.007728E-02
4.844156E-02
4.649101E-02
4.518665E-02
4.505660E-02
4.189735E-02
4.089773E-02
3.878356E-02
3.760428E-02
3.698949E-02
3.498533E-02
3.303189E-02
3.029923E-02
2.905165E-02
2.708783E-02
2.529163E-02
2.363175E-02
2.156354E-02
1.966121E-02
1.836898E-02
1.647956E-02
1.497567E-02
1.321334E-02
1.153373E-02
1.033632E-02
8.817703E-03
7.939400E-03
6.688594E-03
5.433995E-03
4.931466E-03
4.854007E-03
4.574116E-03
4.899208E-03
4.791527E-03
4.880431E-03
4.994215E-03
5.057534E-03
4.936148E-03
4.526139E-03
4.059743E-03
4.045037E-03
3.399803E-03
2.951400E-03
2.604158E-03
2.472618E-03
1.828521E-03
1.845042E-03
1.659463E-03
1.476119E-03
1.203615E-03
1.144594E-03
7.106770E-04
3.939241E-04
5.477222E-04
5.287956E-04
3.645457E-04
4.486614E-04
4.607520E-04
3.731851E-04
2.998020E-04
3.587554E-04
2.020398E-04
2.921560E-04
2.497222E-04
3.144138E-04
1.955179E-04
2.881672E-04
2.404982E-04
3.009758E-04
2.054770E-04
2.186195E-04
3.492960E-04
2.519478E-04
-3.114820E-04
-5.606569E-04
-8.980561E-04
-1.215434E-03
-1.495602E-03
-1.828029E-03
-2.372546E-03
2.941050E-04
5.735382E-04
2.342344E-04
3.633519E-04
2.370640E-04
1.550185E-04
-2.507442E-05
1.492342E-04
3.121547E-04
3.786892E-04
5.685489E-04
5.312137E-04
4.189122E-04
5.495346E-04
6.758208E-04
1.278922E-03
1.297506E-03
1.060195E-03
1.449228E-03
1.449951E-03
1.729067E-03
1.643277E-03
1.946030E-03
2.904266E-03
3.255746E-03
3.419633E-03
3.684863E-03
3.709334E-03
3.645615E-03
3.967099E-03
3.968343E-03
3.909400E-03
3.861215E-03
3.816833E-03
4.007277E-03
4.341763E-03
5.016628E-03
5.881560E-03
6.993193E-03
7.742894E-03
9.097930E-03
1.039449E-02
1.146228E-02
1.280002E-02
1.430772E-02
1.558213E-02
1.749654E-02
1.954815E-02
2.056336E-02
2.269867E-02
2.488724E-02
2.648375E-02
2.791963E-02
3.003732E-02
3.247954E-02
3.481356E-02
3.653149E-02
3.793160E-02
3.904450E-02
4.026045E-02
4.210236E-02
4.402295E-02
4.591324E-02
4.714856E-02
4.811967E-02
5.035060E-02
5.093590E-02
5.393075E-02
5.400129E-02
5.459465E-02
5.616161E-02
5.680890E-02
5.812337E-02
5.955130E-02
5.981941E-02
6.164487E-02
6.237012E-02
6.318532E-02
6.407395E-02
6.503280E-02
6.555513E-02
6.604159E-02
6.595904E-02
6.649554E-02
6.678408E-02
6.724039E-02
6.897136E-02
6.918479E-02
6.841709E-02
6.954668E-02
7.097691E-02
6.994847E-02
7.007214E-02
7.025905E-02
6.903115E-02
6.949677E-02
6.962613E-02
6.788242E-02
6.862448E-02
6.790118E-02
6.771733E-02
6.765545E-02
6.694666E-02
6.675307E-02
6.626109E-02
6.590670E-02
6.497474E-02
6.567602E-02
6.325706E-02
6.303640E-02
6.145473E-02
6.116370E-02
6.036985E-02
5.868746E-02
5.799108E-02
5.713291E-02
5.615831E-02
5.510893E-02
5.327311E-02
5.274147E-02
5.155024E-02
5.016009E-02
4.876424E-02
4.783002E-02
4.622698E-02
4.416617E-02
4.218781E-02
4.110849E-02
4.018889E-02
3.808306E-02
3.572109E-02
3.381492E-02
3.204476E-02
3.062661E-02
2.927317E-02
2.758110E-02
2.468889E-02
2.286354E-02
2.160681E-02
1.949347E-02
1.784353E-02
1.609401E-02
1.458756E-02
1.328893E-02
1.178005E-02
1.019618E-02
9.101080E-03
7.792569E-03
6.456310E-03
6.074476E-03
5.130907E-03
4.633892E-03
4.766274E-03
4.972087E-03
5.031958E-03
5.382642E-03
5.224358E-03
5.080576E-03
5.105530E-03
4.466264E-03
4.105990E-03
3.932633E-03
3.677814E-03
2.956580E-03
2.092986E-03
2.094582E-03
2.120617E-03
1.435709E-03
1.455724E-03
1.397802E-03
9.799478E-04
9.588013E-04
7.454342E-04
6.609736E-04
7.349122E-04
6.909065E-04
6.465332E-04
4.378240E-04
3.888236E-04
1.685484E-04
1.885119E-04
2.582596E-04
2.356525E-04
9.877474E-05
2.007295E-04
1.013320E-04
1.330800E-04
1.538552E-04
2.367008E-04
2.001400E-04
2.145967E-04
2.442349E-04
1.110560E-04
8.190578E-05
3.339388E-06
4.035588E-04
7.476234E-04
8.871474E-04
1.196557E-03
1.509269E-03
1.634672E-03
5.765461E-04
4.075694E-04
3.584645E-04
2.736351E-04
1.330090E-04
8.564455E-05
1.924927E-04
2.147867E-04
2.428340E-04
2.951853E-04
5.269125E-04
4.865037E-04
3.155992E-04
4.495091E-04
4.086970E-04
8.042446E-04
8.189759E-04
1.161450E-03
1.773950E-03
1.511186E-03
1.798578E-03
2.414279E-03
2.798286E-03
2.920574E-03
2.894112E-03
3.193782E-03
3.673556E-03
4.180236E-03
4.029504E-03
4.092145E-03
4.447741E-03
4.341702E-03
4.121458E-03
4.278157E-03
4.345457E-03
4.545711E-03
5.089088E-03
6.125956E-03
7.303809E-03
7.719134E-03
9.250770E-03
1.055736E-02
1.143928E-02
1.291399E-02
1.394876E-02
1.536883E-02
1.744103E-02
1.960134E-02
2.156597E-02
2.342831E-02
2.424426E-02
2.609504E-02
2.842534E-02
3.068980E-02
3.229351E-02
3.481543E-02
3.557461E-02
3.743299E-02
3.898650E-02
4.123874E-02
4.245419E-02
4.472261E-02
4.571365E-02
4.649434E-02
4.860879E-02
5.018117E-02
5.161560E-02
5.378685E-02
5.334525E-02
5.437465E-02
5.633495E-02
5.727649E-02
5.833917E-02
6.012834E-02
6.039625E-02
6.157061E-02
6.092922E-02
6.176381E-02
6.373352E-02
6.333151E-02
6.489660E-02
6.537528E-02
6.675178E-02
6.758214E-02
6.796509E-02
6.768635E-02
6.850041E-02
6.802779E-02
6.848266E-02
6.958320E-02
6.996673E-02
7.114285E-02
6.920194E-02
6.972221E-02
6.941412E-02
6.954625E-02
6.937776E-02
6.893093E-02
6.898125E-02
6.893943E-02
6.777432E-02
6.769899E-02
6.813013E-02
6.725461E-02
6.611095E-02
6.559724E-02
6.577406E-02
6.510379E-02
6.396801E-02
6.367158E-02
6.273272E-02
6.132070E-02
5.953040E-02
5.837027E-02
5.782463E-02
5.739395E-02
5.617750E-02
5.487699E-02
5.364023E-02
5.203217E-02
5.119841E-02
4.944984E-02
4.834849E-02
4.717944E-02
4.555939E-02
4.424092E-02
4.296222E-02
4.142451E-02
3.976235E-02
3.773810E-02
3.558056E-02
3.390323E-02
3.234920E-02
3.079158E-02
2.917604E-02
2.733897E-02
2.556708E-02
2.368636E-02
2.148480E-02
1.980955E-02
1.807055E-02
1.656261E-02
1.512980E-02
1.287041E-02
1.140314E-02
9.980935E-03
8.848479E-03
7.757926E-03
6.607128E-03
5.879046E-03
4.878212E-03
4.622161E-03
4.592264E-03
5.020160E-03
4.922003E-03
5.057719E-03
5.092014E-03
5.218666E-03
4.957399E-03
4.668516E-03
4.422693E-03
3.678612E-03
3.704576E-03
2.730186E-03
2.767219E-03
2.200552E-03
2.120365E-03
1.874238E-03
1.985873E-03
1.482834E-03
1.341007E-03
8.991045E-04
9.244194E-04
7.723294E-04
6.310077E-04
9.717273E-04
7.501577E-04
5.502702E-04
4.354004E-04
2.605577E-04
2.564408E-04
2.496440E-04
2.824838E-04
3.333940E-04
3.417209E-04
1.584379E-04
1.192887E-04
1.747513E-04
1.124378E-04
1.807073E-05
8.125056E-05
3.009089E-04
2.230121E-04
1.163877E-05
1.123851E-04
1.195820E-03
2.238552E-03
3.085807E-03
3.904056E-03
4.810120E-03
5.455367E-03
6.554602E-04
2.908167E-04
2.836098E-04
4.432665E-04
2.486861E-04
3.638165E-04
4.471637E-04
2.217662E-04
5.812352E-04
5.600902E-04
3.404834E-04
3.014844E-04
6.044028E-04
5.970650E-04
4.649350E-04
4.711443E-04
9.010641E-04
8.578819E-04
1.343333E-03
1.381777E-03
1.984766E-03
1.955888E-03
2.476012E-03
2.587678E-03
2.820007E-03
3.405957E-03
3.591377E-03
3.623183E-03
3.982024E-03
3.914241E-03
3.869261E-03
4.128782E-03
4.318097E-03
4.311837E-03
4.360308E-03
4.507576E-03
5.186653E-03
6.017317E-03
7.034179E-03
8.014147E-03
8.802815E-03
9.645712E-03
1.134935E-02
1.278372E-02
1.420571E-02
1.575554E-02
1.746320E-02
1.941182E-02
2.083903E-02
2.264452E-02
2.466336E-02
2.624596E-02
2.877151E-02
3.069055E-02
3.238725E-02
3.381575E-02
3.613303E-02
3.754885E-02
3.871338E-02
4.040877E-02
4.339242E-02
4.457415E-02
4.487964E-02
4.720237E-02
4.929336E-02
5.021408E-02
5.126891E-02
5.289376E-02
5.361371E-02
5.456889E-02
5.692996E-02
5.803326E-02
5.825431E-02
6.003517E-02
5.987410E-02
6.204716E-02
6.286848E-02
6.324432E-02
6.304012E-02
6.448877E-02
6.522804E-02
6.545923E-02
6.695333E-02
6.653182E-02
6.706631E-02
6.717939E-02
6.793165E-02
6.840851E-02
6.923701E-02
6.869439E-02
6.935449E-02
6.925721E-02
6.868065E-02
7.019498E-02
6.990571E-02
6.933112E-02
6.898889E-02
6.851978E-02
6.913668E-02
6.944139E-02
6.744370E-02
6.736912E-02
6.758857E-02
6.693934E-02
6.666785E-02
6.552742E-02
6.536669E-02
6.487151E-02
6.413179E-02
6.345596E-02
6.275032E-02
6.110080E-02
6.011017E-02
5.897714E-02
5.803885E-02
5.729242E-02
5.654825E-02
5.639177E-02
5.406342E-02
5.267581E-02
5.116952E-02
4.930376E-02
4.777691E-02
4.706480E-02
4.533827E-02
4.387675E-02
4.311521E-02
4.153250E-02
3.931018E-02
3.741605E-02
3.539627E-02
3.345557E-02
3.201732E-02
3.042998E-02
2.922529E-02
2.765602E-02
2.561750E-02
2.336646E-02
2.190079E-02
2.037975E-02
1.854987E-02
1.688453E-02
1.581831E-02
1.290374E-02
1.156769E-02
1.021765E-02
8.899694E-03
7.990803E-03
6.419308E-03
5.595990E-03
4.948869E-03
4.863854E-03
4.517365E-03
4.715747E-03
4.896285E-03
5.181425E-03
5.084326E-03
5.060733E-03
4.933061E-03
4.498041E-03
4.255485E-03
4.084475E-03
3.632647E-03
3.272707E-03
2.733721E-03
1.919471E-03
2.278289E-03
2.729435E-03
1.836031E-03
1.446189E-03
1.617771E-03
1.179679E-03
6.619231E-04
7.190469E-04
7.081318E-04
4.996370E-04
6.329750E-04
8.687144E-04
9.954312E-04
5.439331E-04
3.354187E-04
3.236829E-04
2.172340E-04
1.021917E-04
2.044195E-04
2.902901E-04
2.403500E-04
1.354982E-04
2.979733E-04
2.917807E-04
2.923936E-04
2.723287E-04
2.597437E-04
2.406006E-04
2.972643E-04
1.134806E-03
1.880992E-03
2.552460E-03
3.395729E-03
4.072792E-03
4.699610E-03
5.107606E-04
2.082012E-04
1.384337E-04
3.533542E-04
2.840236E-04
5.970996E-04
4.682671E-04
3.987287E-03
6.567542E-03
2.305985E-03
5.243331E-04
5.599446E-04
5.273849E-04
4.338237E-04
5.730342E-04
7.936472E-04
8.550506E-04
9.129937E-04
8.533439E-04
1.006818E-03
1.611802E-03
1.478389E-03
1.800493E-03
2.552258E-03
2.916628E-03
3.458048E-03
3.335441E-03
3.609741E-03
3.832716E-03
4.076234E-03
3.816452E-03
3.591441E-03
3.590880E-03
4.247575E-03
4.488470E-03
5.427921E-03
5.674473E-03
6.097998E-03
6.767222E-03
7.799478E-03
8.784454E-03
1.015086E-02
1.131267E-02
1.223298E-02
1.395251E-02
1.575732E-02
1.783095E-02
1.992894E-02
2.109236E-02
2.329372E-02
2.484198E-02
2.633716E-02
2.874616E-02
3.070632E-02
3.212780E-02
3.432946E-02
3.598054E-02
3.785818E-02
3.876575E-02
4.130528E-02
4.365795E-02
4.447811E-02
4.590000E-02
4.756287E-02
4.932580E-02
4.887702E-02
5.138713E-02
5.338863E-02
5.383898E-02
5.618518E-02
5.750032E-02
5.750989E-02
5.759351E-02
5.945539E-02
6.049846E-02
6.067685E-02
6.124869E-02
6.205615E-02
6.336740E-02
6.482660E-02
6.588460E-02
6.738346E-02
6.694598E-02
6.634142E-02
6.834285E-02
6.703916E-02
6.803660E-02
6.871659E-02
6.985714E-02
6.947849E-02
7.020909E-02
6.978218E-02
6.890647E-02
6.958279E-02
7.001894E-02
6.934425E-02
6.931511E-02
6.938071E-02
6.810864E-02
6.893516E-02
6.791384E-02
6.797334E-02
6.766663E-02
6.676721E-02
6.624031E-02
6.607509E-02
6.484718E-02
6.493843E-02
6.426165E-02
6.281742E-02
6.270381E-02
6.051122E-02
6.041298E-02
5.935417E-02
5.793886E-02
5.676780E-02
5.666321E-02
5.531429E-02
5.388611E-02
5.228923E-02
5.090549E-02
4.968728E-02
4.855991E-02
4.687062E-02
4.560670E-02
4.462139E-02
4.264053E-02
4.073197E-02
3.937520E-02
3.821239E-02
3.609700E-02
3.391410E-02
3.246399E-02
3.111251E-02
2.912934E-02
2.742335E-02
2.520804E-02
2.389866E-02
2.228447E-02
2.034017E-02
1.814190E-02
1.587413E-02
1.436132E-02
1.287944E-02
1.123438E-02
9.952889E-03
8.481151E-03
7.634770E-03
6.918685E-03
5.701224E-03
5.018027E-03
4.567641E-03
4.390040E-03
4.769413E-03
4.656856E-03
4.880745E-03
5.056342E-03
5.018503E-03
4.776450E-03
4.677656E-03
4.287883E-03
4.063608E-03
3.576827E-03
3.100807E-03
2.993911E-03
2.775293E-03
2.782902E-03
2.395026E-03
1.612231E-03
1.823308E-03
1.458518E-03
8.153707E-04
6.643220E-04
5.751164E-04
1.197553E-03
6.356793E-04
3.164786E-04
3.656875E-04
3.148144E-04
3.086751E-04
2.872236E-04
2.305385E-04
1.501616E-04
1.701425E-04
4.407216E-04
2.852941E-04
2.028472E-04
2.437595E-04
8.650558E-05
1.598527E-04
1.258423E-04
2.331986E-04
1.831117E-04
3.002535E-04
2.703233E-04
9.462963E-04
1.655764E-03
2.359134E-03
3.032119E-03
3.698288E-03
4.176066E-03
5.128685E-04
4.494567E-04
4.167658E-04
3.101084E-04
2.450487E-04
2.351712E-04
5.233222E-03
-1.521486E-02
-1.555526E-03
3.287627E-02
-4.813119E-03
5.695161E-04
6.374025E-04
7.370961E-04
7.479353E-04
6.387464E-04
9.062166E-04
1.131007E-03
1.264393E-03
1.383705E-03
1.518930E-03
1.952044E-03
2.122017E-03
2.576499E-03
2.791066E-03
2.231249E-03
3.235331E-03
3.596606E-03
3.794146E-03
3.973301E-03
4.040457E-03
3.894039E-03
4.114994E-03
4.188136E-03
4.567003E-03
6.002123E-03
5.492804E-03
5.712758E-03
6.472236E-03
7.683899E-03
8.913312E-03
9.925959E-03
1.110799E-02
1.249588E-02
1.426253E-02
1.583131E-02
1.744624E-02
1.908194E-02
2.097572E-02
2.309897E-02
2.527836E-02
2.668576E-02
2.848792E-02
3.029540E-02
3.200408E-02
3.442105E-02
3.584530E-02
3.804485E-02
3.866613E-02
4.144096E-02
4.254244E-02
4.346128E-02
4.470420E-02
4.614305E-02
4.847554E-02
5.087423E-02
5.247038E-02
5.360711E-02
5.407611E-02
5.556733E-02
5.667055E-02
5.791305E-02
5.925071E-02
5.989174E-02
6.034376E-02
6.054286E-02
6.203057E-02
6.342691E-02
6.395041E-02
6.504678E-02
6.418026E-02
6.509540E-02
6.625158E-02
6.754336E-02
6.752866E-02
6.884399E-02
6.842683E-02
6.819299E-02
6.856721E-02
6.871103E-02
6.938405E-02
6.999582E-02
6.985377E-02
7.120143E-02
7.101278E-02
6.950098E-02
6.913339E-02
6.750824E-02
6.876418E-02
6.793767E-02
6.911294E-02
6.850071E-02
6.785327E-02
6.858168E-02
6.854962E-02
6.632385E-02
6.588067E-02
6.476779E-02
6.350438E-02
6.245128E-02
6.171121E-02
6.151787E-02
6.104941E-02
5.912975E-02
5.914897E-02
5.793055E-02
5.666236E-02
5.604010E-02
5.507893E-02
5.291053E-02
5.058414E-02
4.970054E-02
4.933841E-02
4.704868E-02
4.580341E-02
4.502397E-02
4.249727E-02
4.076469E-02
3.943213E-02
3.799826E-02
3.635408E-02
3.530259E-02
3.282109E-02
3.099792E-02
2.954122E-02
2.787591E-02
2.561434E-02
2.405527E-02
2.177219E-02
2.002371E-02
1.824875E-02
1.617344E-02
1.501528E-02
1.278608E-02
1.089230E-02
9.853805E-03
8.808066E-03
7.908976E-03
6.700887E-03
5.644382E-03
4.883890E-03
4.543082E-03
4.498407E-03
4.361145E-03
4.835232E-03
4.894847E-03
4.703181E-03
4.518179E-03
4.815898E-03
4.743859E-03
3.905391E-03
3.725114E-03
4.018122E-03
2.705861E-03
2.116485E-03
1.665083E-03
2.022074E-03
1.990020E-03
1.801287E-03
1.194404E-03
1.068051E-03
8.208546E-04
7.757531E-04
5.214902E-04
2.712312E-04
2.764777E-04
4.359018E-04
5.398325E-04
5.862236E-04
4.081301E-04
3.176761E-05
2.162415E-04
3.100082E-04
5.630975E-04
2.279441E-04
2.660178E-04
1.556301E-04
9.126706E-05
2.903515E-05
9.329650E-05
1.154470E-04
7.555005E-05
2.150915E-04
9.818875E-05
5.116800E-04
1.764124E-03
3.266853E-03
4.498777E-03
5.726834E-03
7.019670E-03
8.103905E-03
5.497080E-04
8.138870E-04
4.560793E-04
3.881110E-04
3.585558E-04
4.522948E-04
6.093892E-03
-1.366148E-03
7.014446E-03
1.164479E-02
-3.973986E-02
5.891809E-04
6.996117E-04
6.627643E-04
6.261850E-04
8.182666E-04
8.333084E-04
9.561484E-04
1.024409E-03
1.384348E-03
1.626538E-03
2.096783E-03
2.352041E-03
2.633874E-03
3.240511E-03
3.101381E-03
3.443015E-03
3.673395E-03
4.249312E-03
4.184491E-03
4.305154E-03
4.230996E-03
4.123544E-03
3.969256E-03
4.145279E-03
4.710949E-03
5.101270E-03
5.900966E-03
6.615792E-03
7.796878E-03
8.849363E-03
1.002918E-02
1.120201E-02
1.275862E-02
1.425577E-02
1.581668E-02
1.769819E-02
1.936590E-02
2.108324E-02
2.268306E-02
2.482746E-02
2.711934E-02
2.875842E-02
3.059885E-02
3.230873E-02
3.408606E-02
3.567534E-02
3.740185E-02
3.980823E-02
4.151381E-02
4.234176E-02
4.415527E-02
4.544559E-02
4.755828E-02
4.921215E-02
5.057686E-02
5.205330E-02
5.325629E-02
5.380280E-02
5.530793E-02
5.699337E-02
5.755280E-02
5.817390E-02
5.938511E-02
6.042565E-02
6.095744E-02
6.131341E-02
6.224730E-02
6.303024E-02
6.509666E-02
6.489010E-02
6.507196E-02
6.704494E-02
6.724333E-02
6.708279E-02
6.716683E-02
6.694724E-02
6.892044E-02
6.888419E-02
6.975422E-02
7.028078E-02
6.974803E-02
6.934543E-02
6.937457E-02
6.926614E-02
7.037742E-02
6.971062E-02
6.934449E-02
7.001263E-02
6.918996E-02
6.880573E-02
6.739709E-02
6.757217E-02
6.665947E-02
6.583093E-02
6.549317E-02
6.515441E-02
6.485810E-02
6.371365E-02
6.177099E-02
6.142578E-02
6.101817E-02
5.867468E-02
5.886239E-02
5.979852E-02
5.714418E-02
5.611611E-02
5.489736E-02
5.380650E-02
5.279407E-02
4.997315E-02
5.022432E-02
4.911298E-02
4.692371E-02
4.531425E-02
4.411401E-02
4.303688E-02
4.164896E-02
3.977916E-02
3.740413E-02
3.634531E-02
3.528580E-02
3.264778E-02
3.053069E-02
2.946069E-02
2.785639E-02
2.624468E-02
2.469871E-02
2.172661E-02
1.977469E-02
1.828773E-02
1.631773E-02
1.441571E-02
1.227962E-02
1.125951E-02
9.977442E-03
9.169892E-03
7.605436E-03
6.336229E-03
5.579962E-03
5.125117E-03
4.632766E-03
4.333656E-03
4.275508E-03
4.396620E-03
5.157009E-03
4.781948E-03
4.510446E-03
4.697430E-03
4.548302E-03
4.616472E-03
3.847220E-03
3.296200E-03
2.709659E-03
2.441720E-03
2.196760E-03
2.566827E-03
1.389653E-03
1.663370E-03
1.478174E-03
1.160494E-03
1.598774E-03
1.052280E-03
9.360027E-04
5.094208E-04
4.095508E-04
4.949937E-04
4.086722E-04
2.321126E-04
2.367686E-04
2.594755E-04
2.150104E-04
1.872622E-04
1.146288E-04
2.438212E-04
2.539354E-04
3.043724E-04
2.138050E-04
1.532079E-04
1.561126E-04
1.014971E-04
2.061459E-04
1.657075E-04
2.126140E-04
4.186375E-04
1.647093E-03
2.794436E-03
3.804199E-03
4.967257E-03
6.005356E-03
6.931973E-03
5.800010E-04
3.031918E-04
1.945174E-04
2.410845E-04
3.802371E-04
7.557831E-04
-1.008851E-01
1.035492E-02
8.819826E-03
1.075980E-02
-3.012100E-02
1.104120E-03
6.524943E-04
6.575633E-04
7.525864E-04
8.281855E-04
1.348478E-03
1.493947E-03
1.598851E-03
1.607474E-03
1.598906E-03
2.131164E-03
2.494020E-03
2.778100E-03
3.430516E-03
3.582261E-03
3.597248E-03
3.666129E-03
3.979900E-03
4.354148E-03
4.434482E-03
4.812613E-03
4.213600E-03
4.028823E-03
4.004002E-03
4.246512E-03
5.263727E-03
6.059217E-03
7.037431E-03
7.673882E-03
8.887748E-03
1.026563E-02
1.145888E-02
1.263129E-02
1.385376E-02
1.584388E-02
1.789992E-02
1.894797E-02
2.107688E-02
2.341295E-02
2.475214E-02
2.623555E-02
2.778091E-02
3.066507E-02
3.252604E-02
3.443749E-02
3.600875E-02
3.722111E-02
3.945490E-02
4.067739E-02
4.175519E-02
4.347355E-02
4.527937E-02
4.669226E-02
4.871875E-02
5.075255E-02
5.167586E-02
5.226234E-02
5.438909E-02
5.494128E-02
5.632617E-02
5.828186E-02
5.896999E-02
5.975008E-02
6.097529E-02
6.251118E-02
6.239694E-02
6.215940E-02
6.361909E-02
6.410444E-02
6.532705E-02
6.674170E-02
6.648101E-02
6.680006E-02
6.755212E-02
6.879047E-02
6.903134E-02
6.878488E-02
6.869381E-02
6.874490E-02
6.937556E-02
6.929135E-02
6.902692E-02
7.015481E-02
7.016072E-02
6.927824E-02
7.061804E-02
6.918313E-02
6.829320E-02
6.845610E-02
6.862553E-02
6.830884E-02
6.787226E-02
6.780874E-02
6.635305E-02
6.526241E-02
6.539938E-02
6.521593E-02
6.440221E-02
6.281572E-02
6.129637E-02
6.097387E-02
5.971862E-02
5.893721E-02
5.989200E-02
5.762798E-02
5.552830E-02
5.500933E-02
5.437488E-02
5.321444E-02
5.205480E-02
5.065502E-02
4.796092E-02
4.669913E-02
4.586760E-02
4.453660E-02
4.242354E-02
4.074709E-02
3.946644E-02
4.039444E-02
3.610195E-02
3.420084E-02
3.251989E-02
3.090524E-02
2.932506E-02
2.753533E-02
2.562036E-02
2.383934E-02
2.146384E-02
1.919626E-02
1.806666E-02
1.606830E-02
1.406418E-02
1.241060E-02
1.177482E-02
9.643554E-03
8.704334E-03
7.483892E-03
6.243768E-03
5.832887E-03
4.927238E-03
4.551093E-03
4.198686E-03
3.964089E-03
4.309860E-03
4.731642E-03
4.743581E-03
4.180416E-03
4.816399E-03
4.771139E-03
4.308966E-03
3.592076E-03
2.895480E-03
2.278495E-03
1.829024E-03
2.391870E-03
1.704092E-03
1.625913E-03
1.401591E-03
1.083806E-03
1.485377E-03
1.380192E-03
1.200828E-03
5.466653E-04
5.758667E-04
3.207266E-04
3.199752E-04
2.076565E-04
2.350380E-04
9.509687E-05
2.108002E-04
9.344085E-05
1.398553E-04
2.236245E-04
3.817729E-04
4.063245E-04
5.388024E-04
3.990045E-04
3.618371E-04
2.325500E-04
-1.202529E-05
2.331471E-04
1.275252E-04
2.055691E-04
2.785665E-04
9.442104E-04
1.601080E-03
2.342009E-03
3.068458E-03
3.783965E-03
4.312223E-03
1.519539E-04
3.592113E-04
1.743479E-04
2.117155E-04
2.866389E-04
1.237990E-04
3.324642E-03
-7.456649E-03
9.024300E-03
2.041424E-02
-5.817397E-02
1.056098E-03
6.876830E-04
6.755398E-04
6.215934E-04
8.897191E-04
1.153432E-03
1.036120E-03
1.217671E-03
1.325953E-03
1.843271E-03
2.367066E-03
2.654046E-03
2.942045E-03
3.052927E-03
3.456144E-03
3.966836E-03
4.035810E-03
4.262376E-03
4.209559E-03
4.499486E-03
4.314817E-03
4.069040E-03
3.997848E-03
4.131187E-03
4.435881E-03
5.064289E-03
5.466493E-03
6.689766E-03
8.334448E-03
9.035546E-03
1.044777E-02
1.145831E-02
1.294834E-02
1.412746E-02
1.557143E-02
1.799313E-02
1.942855E-02
2.152057E-02
2.338882E-02
2.476956E-02
2.666600E-02
2.834392E-02
3.042101E-02
3.291722E-02
3.427973E-02
3.605969E-02
3.753286E-02
3.967702E-02
4.108309E-02
4.187242E-02
4.321215E-02
4.524258E-02
4.725840E-02
4.930221E-02
4.954242E-02
5.109941E-02
5.225292E-02
5.288434E-02
5.343599E-02
5.442325E-02
5.680003E-02
5.807200E-02
5.909714E-02
6.017573E-02
6.175000E-02
6.337365E-02
6.325312E-02
6.378295E-02
6.530030E-02
6.596093E-02
6.649474E-02
6.648461E-02
6.757235E-02
7.171102E-02
6.881021E-02
6.882975E-02
6.968938E-02
6.989099E-02
7.057329E-02
7.025297E-02
6.927957E-02
7.072779E-02
7.055730E-02
7.009290E-02
7.004843E-02
6.842177E-02
6.904767E-02
7.003674E-02
6.771247E-02
6.810656E-02
6.846986E-02
6.804760E-02
6.768941E-02
6.557158E-02
6.685987E-02
6.524297E-02
6.469894E-02
6.326103E-02
6.269949E-02
6.315751E-02
6.197546E-02
6.053335E-02
5.879881E-02
5.829905E-02
5.740486E-02
5.581645E-02
5.450871E-02
5.369786E-02
5.285291E-02
5.099605E-02
4.918404E-02
4.818595E-02
4.732473E-02
4.639731E-02
4.499723E-02
4.282056E-02
4.120954E-02
4.005432E-02
3.819480E-02
3.608337E-02
3.371192E-02
3.222555E-02
3.062474E-02
2.892482E-02
2.689862E-02
2.523669E-02
2.331333E-02
2.107458E-02
1.899286E-02
1.712952E-02
1.605857E-02
1.492957E-02
1.285602E-02
1.129346E-02
9.988072E-03
8.335479E-03
7.244460E-03
6.451528E-03
5.710632E-03
4.862947E-03
4.332795E-03
3.924924E-03
4.312987E-03
4.625613E-03
4.784450E-03
4.367760E-03
4.500569E-03
4.561258E-03
4.271188E-03
4.179853E-03
3.571551E-03
3.123811E-03
2.865006E-03
2.141051E-03
2.151101E-03
1.905640E-03
1.552157E-03
1.356316E-03
1.651247E-03
1.584360E-03
1.072166E-03
7.097789E-04
4.250309E-04
3.529352E-04
3.879281E-04
2.820097E-04
3.629896E-04
6.195366E-04
3.686784E-04
3.101632E-04
2.579062E-04
1.726528E-04
3.436975E-04
2.687106E-04
2.182062E-04
1.558323E-04
3.337340E-04
2.402310E-04
2.183944E-04
1.066310E-04
1.367602E-04
2.249620E-04
2.171642E-04
2.550006E-04
6.345594E-04
8.624749E-04
1.187903E-03
1.406150E-03
1.868337E-03
1.887950E-03
3.542987E-04
2.753131E-04
2.328187E-04
4.980795E-04
3.630713E-04
-1.548962E-02
-7.258453E-02
7.553313E-03
3.911368E-03
1.576266E-02
-3.729270E-02
1.979848E-03
8.553268E-04
9.881609E-04
8.281667E-04
9.913364E-04
1.427091E-03
9.700748E-04
1.300409E-03
1.837853E-03
1.755443E-03
1.902138E-03
2.238640E-03
2.548978E-03
3.270311E-03
3.432134E-03
3.853769E-03
4.023519E-03
4.177441E-03
4.391860E-03
5.308705E-03
4.874665E-03
3.736894E-03
3.727697E-03
3.906364E-03
4.411927E-03
4.602052E-03
5.535678E-03
6.834479E-03
7.702112E-03
8.933054E-03
9.887588E-03
1.118935E-02
1.290822E-02
1.422757E-02
1.555202E-02
1.750417E-02
1.936028E-02
2.114939E-02
2.313937E-02
2.446793E-02
2.642835E-02
2.849197E-02
3.041077E-02
3.166830E-02
3.507201E-02
3.585575E-02
3.796217E-02
3.896240E-02
4.031758E-02
4.210014E-02
4.364927E-02
4.469043E-02
4.647958E-02
4.832794E-02
5.019488E-02
5.232461E-02
5.258659E-02
5.354419E-02
5.495586E-02
5.665631E-02
5.697084E-02
5.799736E-02
5.938147E-02
6.102575E-02
6.072718E-02
6.224637E-02
6.329201E-02
6.385101E-02
6.508226E-02
6.534641E-02
6.615212E-02
6.749926E-02
6.566350E-02
6.647644E-02
6.818939E-02
6.835674E-02
6.854384E-02
6.898484E-02
7.051425E-02
6.971545E-02
6.940501E-02
6.934875E-02
7.061014E-02
6.979790E-02
7.001974E-02
6.864476E-02
7.001407E-02
6.974004E-02
6.800762E-02
6.863132E-02
6.888806E-02
6.936049E-02
6.652915E-02
6.757288E-02
6.651080E-02
6.578386E-02
6.466670E-02
6.302325E-02
6.217184E-02
6.241809E-02
6.109762E-02
5.991584E-02
5.968296E-02
5.894285E-02
5.863051E-02
5.570345E-02
5.479584E-02
5.359341E-02
5.246840E-02
5.113329E-02
4.991303E-02
4.904748E-02
4.645078E-02
4.539909E-02
4.444317E-02
4.199878E-02
4.105015E-02
3.926190E-02
3.747221E-02
3.608413E-02
3.484295E-02
3.218143E-02
3.071156E-02
2.887587E-02
2.699223E-02
2.549611E-02
2.317788E-02
2.122050E-02
1.956983E-02
1.787341E-02
1.597948E-02
1.497161E-02
1.253574E-02
1.105237E-02
9.188551E-03
8.013103E-03
7.433147E-03
6.615275E-03
5.758895E-03
4.897708E-03
4.466588E-03
4.241431E-03
4.404107E-03
4.583065E-03
4.468900E-03
4.848015E-03
4.992032E-03
4.934938E-03
4.645933E-03
4.139643E-03
3.551032E-03
3.169664E-03
2.413640E-03
2.125197E-03
2.310702E-03
2.084329E-03
1.732967E-03
1.301721E-03
1.079177E-03
8.124242E-04
1.040226E-03
1.035218E-03
7.904775E-04
1.042082E-03
1.208938E-03
4.152699E-04
4.319764E-04
2.893625E-04
2.630784E-04
3.687284E-04
3.748863E-04
3.765569E-04
1.006538E-06
1.779589E-04
1.599085E-04
2.161344E-04
1.795653E-04
9.173956E-05
1.404331E-04
6.601108E-05
1.540179E-04
6.857854E-05
2.209535E-04
1.053673E-05
3.160928E-04
2.738232E-04
5.821152E-04
6.617937E-04
8.841928E-04
8.352581E-04
3.164529E-05
4.407850E-04
2.709779E-04
2.493728E-04
2.779143E-04
-6.985939E-03
6.540751E-02
1.573420E-02
5.275181E-03
1.987477E-02
-5.247756E-02
4.854331E-03
9.188502E-04
9.219154E-04
9.029560E-04
1.016134E-03
1.257685E-03
1.383129E-03
1.689665E-03
1.757823E-03
1.669505E-03
1.796238E-03
2.386506E-03
2.477143E-03
2.944811E-03
3.333019E-03
3.465321E-03
3.499943E-03
4.153968E-03
4.120412E-03
4.217045E-03
4.300048E-03
3.842593E-03
3.586601E-03
3.765066E-03
4.324518E-03
4.948527E-03
5.664957E-03
6.579725E-03
7.943072E-03
9.029997E-03
9.662845E-03
1.110787E-02
1.313954E-02
1.439079E-02
1.571028E-02
1.745444E-02
1.926376E-02
2.110483E-02
2.280132E-02
2.468475E-02
2.626909E-02
2.804120E-02
3.040718E-02
3.285321E-02
3.338523E-02
3.556471E-02
3.660617E-02
3.910264E-02
4.137418E-02
4.224706E-02
4.438387E-02
4.593618E-02
4.718863E-02
4.805383E-02
4.922693E-02
5.088694E-02
5.265582E-02
5.407973E-02
5.554392E-02
5.612165E-02
5.818083E-02
5.849681E-02
5.961243E-02
6.097606E-02
6.139305E-02
6.175377E-02
6.297302E-02
6.404131E-02
6.364183E-02
6.630080E-02
6.743690E-02
6.846541E-02
7.373531E-02
6.732912E-02
6.809073E-02
6.861221E-02
6.929019E-02
6.812198E-02
6.932283E-02
6.981699E-02
6.921330E-02
6.953629E-02
6.964582E-02
7.011756E-02
6.886690E-02
6.952970E-02
6.908848E-02
7.012440E-02
7.034475E-02
6.781654E-02
6.675363E-02
6.928807E-02
6.787530E-02
6.720519E-02
6.626049E-02
6.549761E-02
6.491653E-02
6.352937E-02
6.327597E-02
6.187287E-02
6.136476E-02
6.078624E-02
5.933405E-02
5.750811E-02
5.705965E-02
5.559161E-02
5.507021E-02
5.396400E-02
5.267077E-02
5.135492E-02
5.024780E-02
4.781329E-02
4.725323E-02
4.708082E-02
4.462797E-02
4.254679E-02
4.154324E-02
3.929665E-02
3.796498E-02
3.580743E-02
3.408247E-02
3.242797E-02
3.113987E-02
2.957907E-02
2.723229E-02
2.505592E-02
2.387039E-02
2.194239E-02
1.921767E-02
1.739896E-02
1.591042E-02
1.444751E-02
1.272123E-02
1.116939E-02
9.528666E-03
8.126903E-03
7.443497E-03
6.217025E-03
5.304272E-03
4.832045E-03
4.325906E-03
4.276987E-03
4.253899E-03
4.460773E-03
4.667153E-03
4.846883E-03
4.821169E-03
4.537269E-03
4.716388E-03
3.971280E-03
3.557717E-03
3.551228E-03
2.723657E-03
2.176565E-03
2.180982E-03
2.202906E-03
1.170351E-03
8.804451E-04
8.719926E-04
8.220773E-04
1.500699E-03
1.016352E-03
7.449810E-04
9.881495E-04
9.127831E-04
4.024902E-04
3.662986E-04
3.341597E-04
4.207660E-04
3.122055E-04
4.406224E-04
1.657002E-04
5.399318E-05
2.679542E-04
1.517830E-04
2.285265E-04
2.157848E-04
2.035275E-04
4.027391E-05
2.443174E-04
9.035443E-05
1.810462E-04
3.655952E-05
3.254523E-05
4.131377E-05
4.216378E-05
1.042479E-04
9.820212E-05
2.093035E-04
-8.239944E-05
3.937771E-04
4.670400E-04
5.697107E-04
3.732981E-04
2.898881E-04
-2.193616E-03
1.515233E-02
5.122092E-03
-2.314621E-03
8.722404E-03
-1.041889E-01
5.830272E-03
1.361032E-03
8.871632E-04
7.525921E-04
6.661472E-04
1.335692E-03
1.517337E-03
1.947940E-03
1.819526E-03
1.594234E-03
2.190555E-03
2.092340E-03
2.580995E-03
2.930883E-03
3.323377E-03
3.338057E-03
3.759453E-03
4.077083E-03
4.212952E-03
4.201960E-03
4.316839E-03
4.066655E-03
3.956290E-03
4.015414E-03
4.201314E-03
4.813838E-03
5.577074E-03
7.112572E-03
7.958653E-03
8.778248E-03
9.605305E-03
1.117737E-02
1.305658E-02
1.411871E-02
1.593879E-02
1.743831E-02
1.912386E-02
2.129295E-02
2.294031E-02
2.483807E-02
2.697204E-02
2.869401E-02
3.160417E-02
3.260022E-02
3.392284E-02
3.582533E-02
3.802080E-02
3.910842E-02
4.046580E-02
4.327332E-02
4.419203E-02
4.552748E-02
4.863428E-02
4.867413E-02
4.862050E-02
5.157080E-02
5.191627E-02
5.271289E-02
5.366357E-02
5.539800E-02
5.734622E-02
5.733684E-02
5.865170E-02
6.099374E-02
6.122949E-02
6.173413E-02
6.260275E-02
6.403534E-02
6.476704E-02
6.444734E-02
6.555562E-02
6.756796E-02
7.632862E-02
6.772634E-02
6.747898E-02
6.764468E-02
6.882842E-02
6.837680E-02
7.038524E-02
6.953297E-02
6.977010E-02
7.005675E-02
7.017260E-02
7.040936E-02
7.023946E-02
6.985775E-02
6.882718E-02
6.796074E-02
6.886754E-02
6.889068E-02
6.707971E-02
6.675086E-02
6.671393E-02
6.587206E-02
6.577696E-02
6.542274E-02
6.297372E-02
6.276594E-02
6.287942E-02
6.157925E-02
6.071029E-02
6.032925E-02
5.917174E-02
5.889439E-02
5.727634E-02
5.612002E-02
5.542704E-02
5.359759E-02
5.232185E-02
5.146874E-02
5.034059E-02
4.836314E-02
4.684542E-02
4.568998E-02
4.393958E-02
4.223838E-02
4.043452E-02
3.931876E-02
3.706517E-02
3.564153E-02
3.435397E-02
3.246722E-02
3.017261E-02
2.885143E-02
2.695800E-02
2.475089E-02
2.295205E-02
2.134031E-02
1.975281E-02
1.799328E-02
1.641266E-02
1.500334E-02
1.269798E-02
1.107685E-02
9.595199E-03
8.315461E-03
7.483757E-03
6.466760E-03
5.647234E-03
5.004737E-03
4.651986E-03
4.322488E-03
4.332891E-03
4.699459E-03
4.753514E-03
4.817154E-03
4.610483E-03
4.248063E-03
3.978704E-03
3.833241E-03
4.009567E-03
4.057586E-03
2.595751E-03
2.005894E-03
1.650678E-03
1.751748E-03
1.726796E-03
1.345918E-03
1.136619E-03
2.466786E-03
2.304308E-03
5.966351E-04
6.319414E-04
7.783269E-04
6.500299E-04
4.796208E-04
3.385230E-04
2.262659E-04
1.409186E-04
2.268013E-04
2.829640E-04
3.362281E-04
2.984261E-04
2.505491E-04
1.162262E-04
1.657861E-04
-1.102205E-05
8.525791E-05
1.525093E-04
1.187810E-04
1.486074E-04
1.041760E-04
1.012975E-04
1.002330E-04
2.989946E-04
4.855854E-04
4.493594E-04
5.350304E-04
5.170521E-04
7.181945E-04
-1.509991E-04
3.045043E-04
2.282067E-04
1.746552E-04
2.715388E-04
-7.026577E-03
1.111583E-01
3.065468E-02
-5.971187E-04
1.004636E-02
-7.407378E-02
1.442773E-02
1.520932E-03
9.469131E-04
7.650205E-04
8.237852E-04
7.624694E-04
1.222653E-03
1.449822E-03
1.357760E-03
1.799214E-03
1.965878E-03
2.439207E-03
2.788632E-03
2.650280E-03
2.995221E-03
3.348257E-03
3.286909E-03
3.563286E-03
3.655660E-03
4.231504E-03
3.669143E-03
3.448432E-03
3.962423E-03
4.082143E-03
4.544130E-03
5.121179E-03
5.827896E-03
6.522809E-03
8.107253E-03
9.057236E-03
1.021939E-02
1.114320E-02
1.264027E-02
1.421052E-02
1.621369E-02
1.778765E-02
1.978274E-02
2.145511E-02
2.212860E-02
2.480625E-02
2.707034E-02
2.889065E-02
3.019744E-02
3.196030E-02
3.426756E-02
3.579873E-02
3.701535E-02
3.879759E-02
4.045576E-02
4.238010E-02
4.465405E-02
4.636636E-02
4.694301E-02
4.819526E-02
5.023814E-02
5.199836E-02
5.268127E-02
5.348214E-02
5.487090E-02
5.732274E-02
5.775557E-02
5.788834E-02
6.000146E-02
6.075036E-02
6.110072E-02
6.150153E-02
6.298218E-02
6.412633E-02
6.470257E-02
6.508929E-02
6.541999E-02
6.728491E-02
6.798564E-02
6.737486E-02
6.824319E-02
6.858376E-02
6.855436E-02
6.987161E-02
6.956138E-02
6.990730E-02
6.984061E-02
7.007168E-02
6.905492E-02
6.998504E-02
6.954104E-02
6.924571E-02
6.889665E-02
6.844224E-02
6.838531E-02
6.913826E-02
6.797922E-02
6.705540E-02
6.657562E-02
6.620164E-02
6.596908E-02
6.549160E-02
6.434339E-02
6.411185E-02
6.336494E-02
6.244847E-02
6.089314E-02
6.018836E-02
5.945521E-02
5.751053E-02
5.719248E-02
5.659352E-02
5.535097E-02
5.409014E-02
5.368908E-02
5.098830E-02
5.031024E-02
4.859572E-02
4.695587E-02
4.491462E-02
4.422023E-02
4.300922E-02
4.189489E-02
3.982264E-02
3.730313E-02
3.535255E-02
3.391376E-02
3.266188E-02
3.114868E-02
2.904551E-02
2.765929E-02
2.600570E-02
2.398642E-02
2.159466E-02
1.934886E-02
1.785310E-02
1.575369E-02
1.425330E-02
1.264322E-02
1.121519E-02
9.615535E-03
8.542317E-03
7.691315E-03
6.820603E-03
5.602392E-03
4.967990E-03
4.886770E-03
4.454493E-03
4.363178E-03
4.539650E-03
4.660147E-03
4.722365E-03
4.572510E-03
4.317957E-03
4.322999E-03
3.741668E-03
3.637367E-03
3.491890E-03
2.711053E-03
2.189299E-03
1.658542E-03
2.179683E-03
1.939773E-03
1.127186E-03
1.169176E-03
2.089754E-03
3.049408E-03
9.463217E-04
6.068440E-04
6.785537E-04
6.401005E-04
7.694964E-04
4.192214E-04
2.980844E-04
4.328026E-04
4.711732E-04
3.153126E-04
2.763581E-04
3.525834E-04
1.893097E-04
5.494286E-05
1.250968E-04
2.652667E-04
3.016811E-04
4.372488E-05
7.045095E-05
1.382723E-04
2.230190E-04
2.852982E-04
5.681796E-05
5.116006E-04
6.166008E-04
8.719794E-04
9.249258E-04
1.289592E-03
1.518788E-03
1.647631E-04
1.714614E-04
1.891114E-04
3.459738E-04
1.239279E-04
-3.616235E-02
-2.391245E-01
9.531745E-04
-2.840826E-04
1.242965E-02
5.704410E-02
8.440068E-04
6.299018E-04
5.743882E-04
1.138129E-03
1.483111E-03
1.576831E-03
1.623734E-03
1.366269E-03
1.556873E-03
1.668797E-03
1.881817E-03
2.093357E-03
2.757830E-03
2.697756E-03
2.966199E-03
3.136003E-03
3.435084E-03
3.573897E-03
3.554975E-03
3.831166E-03
3.322846E-03
3.618010E-03
3.848326E-03
4.289999E-03
4.495691E-03
5.117535E-03
5.855704E-03
6.821716E-03
8.171635E-03
9.044792E-03
1.003926E-02
1.110284E-02
1.290477E-02
1.465919E-02
1.638319E-02
1.793733E-02
1.963033E-02
2.160001E-02
2.324265E-02
2.435290E-02
2.629610E-02
2.848773E-02
3.039854E-02
3.225296E-02
3.394100E-02
3.544779E-02
3.747683E-02
3.936348E-02
4.075044E-02
4.218924E-02
4.378412E-02
4.526687E-02
4.749252E-02
4.840764E-02
5.000815E-02
5.137326E-02
5.270098E-02
5.375875E-02
5.421182E-02
5.659087E-02
5.793252E-02
5.883080E-02
6.008656E-02
6.093478E-02
6.068165E-02
6.112342E-02
6.237154E-02
6.423977E-02
6.411940E-02
6.413495E-02
6.510119E-02
6.635669E-02
6.777730E-02
6.691945E-02
6.750619E-02
6.963710E-02
7.046085E-02
6.836571E-02
6.844711E-02
6.959512E-02
7.042164E-02
7.105586E-02
6.920095E-02
7.062402E-02
7.021336E-02
7.060212E-02
6.989942E-02
6.917798E-02
6.913423E-02
6.842420E-02
6.855455E-02
6.747554E-02
6.610629E-02
6.615336E-02
6.505738E-02
6.463372E-02
6.457340E-02
6.463390E-02
6.367654E-02
6.267401E-02
6.097205E-02
6.026876E-02
5.909631E-02
5.846933E-02
5.714212E-02
5.569390E-02
5.499672E-02
5.276240E-02
5.220586E-02
5.135182E-02
5.058335E-02
4.916831E-02
4.760432E-02
4.734380E-02
4.396300E-02
4.208245E-02
4.200189E-02
3.968064E-02
3.773401E-02
3.637631E-02
3.397347E-02
3.279194E-02
3.022577E-02
2.900785E-02
2.710381E-02
2.573434E-02
2.435127E-02
2.072355E-02
2.020651E-02
1.782622E-02
1.575954E-02
1.382585E-02
1.264827E-02
1.097143E-02
1.009843E-02
8.647175E-03
7.513618E-03
6.280415E-03
5.630668E-03
4.832790E-03
4.337845E-03
4.239541E-03
4.271352E-03
4.544321E-03
4.415534E-03
4.693907E-03
4.571791E-03
4.604613E-03
3.958073E-03
3.955645E-03
3.568466E-03
3.000340E-03
3.451115E-03
2.355363E-03
2.297151E-03
2.264012E-03
1.715873E-03
1.279702E-03
1.676176E-03
3.060097E-03
5.351980E-03
9.930709E-04
8.861639E-04
6.396696E-04
6.699390E-04
6.254067E-04
3.908371E-04
2.961748E-04
2.311033E-04
3.352119E-04
4.921778E-04
1.001476E-04
2.447572E-04
3.446477E-04
2.491841E-04
1.027458E-04
1.103867E-05
1.390516E-04
1.683342E-04
1.581109E-04
1.300609E-04
1.140449E-04
8.763480E-05
3.332309E-04
5.721259E-04
8.279701E-04
1.117641E-03
1.355200E-03
1.600713E-03
2.315106E-03
4.182189E-04
3.146694E-04
2.211103E-04
5.188718E-04
-3.975393E-04
3.775255E-04
1.655051E-02
6.428925E-03
-5.461069E-03
3.677237E-03
-1.404371E-01
1.046115E-02
8.758909E-04
1.103561E-03
1.070888E-03
1.285154E-03
1.065736E-03
1.096222E-03
1.227269E-03
1.565830E-03
1.871478E-03
1.637223E-03
2.024700E-03
2.939963E-03
2.708813E-03
2.922301E-03
3.257929E-03
3.413012E-03
3.644737E-03
3.999262E-03
3.724040E-03
3.622068E-03
3.545769E-03
3.916239E-03
4.188155E-03
4.533038E-03
5.183904E-03
5.997558E-03
6.431420E-03
7.928531E-03
9.103191E-03
1.003221E-02
1.145652E-02
1.256783E-02
1.500721E-02
1.622583E-02
1.770265E-02
1.973498E-02
2.165917E-02
2.310868E-02
2.291541E-02
2.542567E-02
2.862384E-02
2.969892E-02
3.178562E-02
3.376516E-02
3.588279E-02
3.726773E-02
3.987480E-02
4.099431E-02
4.210566E-02
4.427128E-02
4.563472E-02
4.723613E-02
4.853237E-02
4.915203E-02
5.097956E-02
5.189339E-02
5.291798E-02
5.444808E-02
5.698724E-02
5.730936E-02
5.791684E-02
5.857788E-02
5.998650E-02
6.135283E-02
6.236244E-02
6.240229E-02
6.494988E-02
6.399646E-02
6.392107E-02
6.666489E-02
6.711153E-02
6.675503E-02
6.658470E-02
6.885473E-02
6.805941E-02
6.921613E-02
6.944863E-02
6.925202E-02
7.053281E-02
6.994189E-02
7.063367E-02
7.085003E-02
7.085184E-02
6.947188E-02
6.938668E-02
6.860727E-02
6.798941E-02
6.933707E-02
6.851311E-02
6.826519E-02
6.822982E-02
6.790977E-02
6.694751E-02
6.556461E-02
6.598266E-02
6.439123E-02
6.327782E-02
6.274444E-02
6.211757E-02
6.078438E-02
6.129356E-02
5.949791E-02
5.859993E-02
5.669187E-02
5.519576E-02
5.426838E-02
5.338978E-02
5.292515E-02
5.239363E-02
5.016386E-02
4.851519E-02
4.780517E-02
4.602761E-02
4.428141E-02
4.308407E-02
4.081502E-02
3.922629E-02
3.741327E-02
3.621605E-02
3.420664E-02
3.296620E-02
3.067570E-02
2.892788E-02
2.730270E-02
2.580553E-02
2.386472E-02
2.175695E-02
1.924978E-02
1.718068E-02
1.601888E-02
1.413443E-02
1.221952E-02
1.106919E-02
9.946644E-03
8.657912E-03
7.265976E-03
6.210430E-03
5.277335E-03
4.505513E-03
4.175041E-03
4.273514E-03
4.378211E-03
4.412154E-03
4.503261E-03
4.409468E-03
4.241958E-03
4.076319E-03
3.807636E-03
3.259177E-03
3.195796E-03
2.724230E-03
2.866411E-03
2.572159E-03
1.885284E-03
2.123185E-03
1.999850E-03
1.275509E-03
9.952244E-04
6.099486E-03
5.267601E-03
6.356738E-04
6.442595E-04
7.270906E-04
6.061592E-04
4.581116E-04
3.055111E-04
2.112812E-04
2.851334E-04
5.995097E-04
2.955865E-04
2.437305E-04
1.504008E-04
4.485727E-04
5.775628E-04
1.745715E-04
1.038584E-04
8.994762E-05
7.322255E-05
1.276126E-04
1.213175E-04
1.195584E-04
1.709237E-04
-7.604376E-05
-1.441172E-04
-2.717475E-04
-4.790300E-04
-6.776826E-04
-8.585471E-04
-1.145902E-03
3.693225E-04
3.145463E-04
-2.948227E-05
-7.588240E-04
6.340981E-04
-5.868622E-02
1.268019E-01
3.532748E-04
-3.306784E-03
6.314183E-03
-2.333874E-02
9.772971E-03
7.378083E-04
1.117302E-03
9.160784E-04
8.380421E-04
1.407412E-03
1.213497E-03
1.485162E-03
1.768371E-03
1.982671E-03
2.023461E-03
2.218589E-03
2.208871E-03
2.574956E-03
3.160552E-03
3.543522E-03
3.548741E-03
3.852271E-03
4.136271E-03
3.740241E-03
3.716704E-03
3.665634E-03
3.914224E-03
4.200352E-03
4.677750E-03
4.959267E-03
5.991431E-03
7.200716E-03
8.096214E-03
8.880756E-03
9.802353E-03
1.142153E-02
1.312213E-02
1.426135E-02
1.643955E-02
1.825305E-02
1.947513E-02
2.081454E-02
2.313190E-02
2.384949E-02
2.614136E-02
2.805169E-02
3.104657E-02
3.261404E-02
3.305901E-02
3.579780E-02
3.765734E-02
3.912563E-02
4.129695E-02
4.236229E-02
4.406203E-02
4.558774E-02
4.684082E-02
4.741809E-02
4.953173E-02
5.136915E-02
5.177302E-02
5.353007E-02
5.399732E-02
5.452934E-02
5.646594E-02
5.723283E-02
5.831855E-02
5.916644E-02
6.076553E-02
6.266596E-02
6.244820E-02
6.356361E-02
6.453634E-02
6.525818E-02
6.520396E-02
6.571792E-02
6.710351E-02
6.772443E-02
6.702782E-02
6.840118E-02
6.844832E-02
6.894636E-02
6.974823E-02
7.032425E-02
6.993794E-02
6.950730E-02
6.953932E-02
6.940326E-02
6.986306E-02
6.965794E-02
6.932109E-02
6.871698E-02
6.886089E-02
6.915400E-02
6.856156E-02
6.801387E-02
6.750077E-02
6.584773E-02
6.511553E-02
6.479905E-02
6.455070E-02
6.388052E-02
6.305408E-02
6.230739E-02
6.165006E-02
5.961552E-02
5.875641E-02
5.835396E-02
5.837818E-02
5.645816E-02
5.495756E-02
5.308530E-02
5.259706E-02
5.124884E-02
4.990257E-02
4.892001E-02
4.817536E-02
4.597554E-02
4.432461E-02
4.270400E-02
4.072991E-02
3.956223E-02
3.814850E-02
3.591684E-02
3.438968E-02
3.277473E-02
3.144739E-02
2.892101E-02
2.690103E-02
2.516764E-02
2.387777E-02
2.167138E-02
1.941247E-02
1.790816E-02
1.603484E-02
1.449394E-02
1.264134E-02
1.154334E-02
9.847597E-03
8.423133E-03
7.761549E-03
6.448953E-03
5.441342E-03
4.716512E-03
4.425032E-03
4.259002E-03
4.389609E-03
4.386042E-03
4.458707E-03
4.312917E-03
4.359301E-03
4.198419E-03
3.942720E-03
3.441450E-03
3.449533E-03
3.327096E-03
3.176068E-03
2.834861E-03
2.302757E-03
1.764480E-03
1.539125E-03
1.516212E-03
1.266603E-03
1.297254E-03
6.939287E-04
8.520926E-04
4.828428E-04
4.904817E-04
5.607942E-04
5.384699E-04
2.864413E-04
2.806013E-04
4.762065E-04
4.365157E-04
3.266553E-04
1.792471E-04
4.014336E-04
3.663293E-04
3.930022E-04
2.146387E-04
2.950005E-04
3.629029E-04
1.365123E-04
1.049333E-04
1.589363E-04
1.911267E-04
4.815479E-05
1.585689E-05
3.122240E-05
-2.193326E-05
-7.943328E-04
-6.217165E-07
3.069264E-05
9.936303E-05
2.277901E-04
3.829090E-04
2.739584E-04
9.585079E-05
2.724349E-04
-5.940286E-02
-3.841750E-02
2.093962E-02
1.421874E-03
-1.163098E-02
-5.470341E-02
6.436684E-04
7.528167E-04
1.288113E-03
9.478085E-04
1.060319E-03
1.101729E-03
1.240110E-03
1.257157E-03
1.538244E-03
1.805558E-03
2.232307E-03
2.241533E-03
1.900314E-03
2.483660E-03
2.901701E-03
3.182177E-03
3.595699E-03
3.653710E-03
4.144962E-03
3.780415E-03
3.429341E-03
3.758501E-03
3.803843E-03
4.362005E-03
4.889582E-03
4.951512E-03
5.668236E-03
6.691556E-03
7.910681E-03
9.047453E-03
9.973295E-03
1.137706E-02
1.260507E-02
1.474550E-02
1.625956E-02
1.753314E-02
1.926974E-02
2.063630E-02
2.280406E-02
2.471696E-02
2.680613E-02
2.855018E-02
3.006234E-02
3.162668E-02
3.317839E-02
3.519751E-02
3.795184E-02
3.957286E-02
4.063894E-02
4.212058E-02
4.437737E-02
4.646461E-02
4.714025E-02
4.879736E-02
4.972244E-02
5.093765E-02
5.211634E-02
5.337801E-02
5.473839E-02
5.598884E-02
5.700308E-02
5.775034E-02
5.921536E-02
6.119521E-02
6.157399E-02
6.119300E-02
6.297748E-02
6.392382E-02
6.559409E-02
6.541702E-02
6.573292E-02
6.634140E-02
6.796646E-02
6.818772E-02
6.896522E-02
6.942184E-02
6.956129E-02
7.045102E-02
6.990486E-02
6.932493E-02
6.995115E-02
6.959453E-02
6.974551E-02
7.072261E-02
6.985920E-02
6.872167E-02
6.886311E-02
6.911397E-02
6.894331E-02
6.734992E-02
6.756388E-02
6.866230E-02
6.795467E-02
6.697140E-02
6.551701E-02
6.450009E-02
6.436299E-02
6.335597E-02
6.299725E-02
6.201285E-02
6.154657E-02
6.118121E-02
5.965262E-02
5.892090E-02
5.755835E-02
5.669063E-02
5.578360E-02
5.453968E-02
5.332719E-02
5.209940E-02
5.019028E-02
4.976875E-02
4.804846E-02
4.649557E-02
4.366126E-02
4.237620E-02
4.126957E-02
3.952814E-02
3.714618E-02
3.613247E-02
3.437494E-02
3.281911E-02
3.083543E-02
2.884286E-02
2.677876E-02
2.414843E-02
2.369990E-02
2.142933E-02
1.974771E-02
1.731210E-02
1.560245E-02
1.438150E-02
1.294381E-02
1.076525E-02
9.969694E-03
8.164553E-03
7.691402E-03
6.555644E-03
5.689685E-03
4.854219E-03
4.270043E-03
4.113235E-03
4.270645E-03
4.315278E-03
4.485894E-03
4.439468E-03
4.603979E-03
4.452365E-03
4.299758E-03
3.757341E-03
3.557330E-03
3.122869E-03
2.616659E-03
2.146960E-03
2.287386E-03
1.683148E-03
1.374581E-03
1.462311E-03
1.512512E-03
1.313566E-03
6.767601E-04
4.423326E-04
6.921291E-04
3.399144E-04
1.608493E-04
3.602976E-05
1.651228E-04
2.775911E-04
3.997540E-04
4.504110E-04
3.447774E-04
4.479582E-04
4.578642E-04
4.020573E-04
3.756841E-04
1.182225E-04
6.233770E-04
6.739870E-04
3.174629E-05
6.995701E-05
2.572710E-05
2.083310E-04
1.267662E-04
2.006014E-04
7.799485E-04
1.440361E-03
1.455170E-03
2.590143E-03
2.925623E-03
3.812456E-03
3.910654E-04
3.326883E-04
8.389191E-05
1.167388E-03
5.570644E-04
-9.452702E-02
-1.598999E-01
1.815696E-03
3.376272E-03
-2.104003E-02
1.358215E-01
8.240561E-04
6.503640E-04
5.616974E-04
1.006617E-03
7.417912E-04
1.155758E-03
1.409000E-03
1.453908E-03
1.368383E-03
1.832035E-03
2.285961E-03
2.263669E-03
2.230258E-03
2.356918E-03
2.765339E-03
3.236477E-03
3.413212E-03
3.467002E-03
3.210788E-03
3.284563E-03
3.802543E-03
3.887035E-03
3.139119E-03
3.883485E-03
4.432482E-03
5.461305E-03
6.219870E-03
7.113217E-03
7.864307E-03
8.762303E-03
1.027673E-02
1.149980E-02
1.280265E-02
1.366752E-02
1.589555E-02
1.782125E-02
1.984733E-02
2.127309E-02
2.266059E-02
2.486900E-02
2.676967E-02
2.847385E-02
3.033322E-02
3.215524E-02
3.396623E-02
3.534442E-02
3.772643E-02
3.939695E-02
4.080227E-02
4.255788E-02
4.414661E-02
4.546959E-02
4.696874E-02
4.855198E-02
4.934398E-02
5.084827E-02
5.248659E-02
5.301362E-02
5.466102E-02
5.610791E-02
5.656707E-02
5.851131E-02
5.974553E-02
6.101075E-02
6.140098E-02
6.202144E-02
6.301693E-02
6.474365E-02
6.515546E-02
6.555475E-02
6.644655E-02
6.704117E-02
6.683385E-02
6.695808E-02
6.826767E-02
6.899242E-02
6.817736E-02
6.855681E-02
6.934002E-02
6.932240E-02
6.909024E-02
7.062628E-02
6.984439E-02
6.898478E-02
7.002018E-02
6.976660E-02
6.978652E-02
6.825735E-02
6.815432E-02
6.948094E-02
6.865812E-02
6.800750E-02
6.727607E-02
6.713328E-02
6.639700E-02
6.557745E-02
6.555311E-02
6.415718E-02
6.288493E-02
6.176887E-02
6.067729E-02
6.045694E-02
5.886594E-02
5.804994E-02
5.849813E-02
5.599015E-02
5.497065E-02
5.439022E-02
5.210354E-02
5.131870E-02
5.017258E-02
4.896100E-02
4.765658E-02
4.557129E-02
4.481978E-02
4.337004E-02
4.101159E-02
4.021520E-02
3.793027E-02
3.588968E-02
3.382792E-02
3.277421E-02
3.071737E-02
2.821460E-02
2.725614E-02
2.480145E-02
2.360514E-02
2.193605E-02
1.976192E-02
1.788785E-02
1.610341E-02
1.426667E-02
1.258757E-02
1.127977E-02
9.982330E-03
8.761175E-03
7.521776E-03
6.553910E-03
5.629417E-03
4.833266E-03
4.218888E-03
4.185041E-03
4.435774E-03
4.187674E-03
4.548227E-03
4.941808E-03
4.369253E-03
4.665891E-03
3.773998E-03
3.467186E-03
3.236822E-03
2.564470E-03
2.538041E-03
2.228110E-03
2.221462E-03
1.786573E-03
1.939437E-03
2.059594E-03
1.678469E-03
1.473170E-03
1.017568E-03
8.385542E-04
5.937876E-04
5.248445E-04
3.261609E-04
3.287447E-04
4.991030E-04
3.517267E-04
2.617004E-04
3.187206E-04
2.775552E-04
1.723065E-04
5.733645E-05
1.459770E-04
2.926088E-04
3.492272E-04
2.881112E-04
1.957522E-04
1.763691E-04
3.384840E-05
9.723075E-05
1.329093E-04
2.329934E-04
3.858376E-04
1.087833E-03
1.927967E-03
2.699727E-03
3.578265E-03
4.275422E-03
5.287788E-03
1.843697E-04
3.321263E-04
3.656897E-04
3.857468E-04
3.931294E-04
3.040276E-04
3.183556E-02
2.769557E-02
1.677744E-03
1.601413E-02
7.594214E-02
5.995602E-04
5.888161E-04
8.511155E-04
8.664946E-04
6.676239E-04
1.051226E-03
2.744180E-03
1.245717E-03
1.407993E-03
1.552508E-03
2.304277E-03
2.313325E-03
2.862143E-03
2.563839E-03
2.571169E-03
3.318204E-03
3.480792E-03
3.663485E-03
3.749670E-03
3.862718E-03
3.584124E-03
3.872406E-03
4.217468E-03
4.236440E-03
4.638602E-03
4.963882E-03
5.953111E-03
7.050105E-03
7.614005E-03
9.323601E-03
1.026645E-02
1.118451E-02
1.268394E-02
1.411207E-02
1.623380E-02
1.756848E-02
1.937077E-02
2.121943E-02
2.301328E-02
2.445270E-02
2.700380E-02
2.860272E-02
2.990663E-02
3.215709E-02
3.382139E-02
3.530783E-02
3.785618E-02
3.929867E-02
4.060818E-02
4.349118E-02
4.447394E-02
4.678225E-02
4.820839E-02
4.847473E-02
4.983642E-02
5.154176E-02
5.185485E-02
5.309623E-02
5.511052E-02
5.541343E-02
5.680745E-02
5.907351E-02
5.973390E-02
6.107052E-02
6.106902E-02
6.131958E-02
6.335545E-02
6.494091E-02
6.445137E-02
6.529252E-02
6.610302E-02
6.615360E-02
6.632051E-02
6.805740E-02
6.805677E-02
6.774100E-02
6.750586E-02
6.805679E-02
6.903856E-02
6.913382E-02
6.987980E-02
6.992113E-02
6.975141E-02
7.014799E-02
6.981040E-02
6.885046E-02
6.836194E-02
6.875956E-02
6.875275E-02
6.774474E-02
6.682699E-02
6.715296E-02
6.768018E-02
6.658087E-02
6.588749E-02
6.525115E-02
6.536948E-02
6.390167E-02
6.278110E-02
6.189221E-02
6.147033E-02
6.014148E-02
5.893592E-02
5.867620E-02
5.634836E-02
5.646571E-02
5.531719E-02
5.406201E-02
5.241398E-02
5.085953E-02
4.948515E-02
4.865880E-02
4.760492E-02
4.575451E-02
4.399990E-02
4.271319E-02
4.091960E-02
3.907334E-02
3.777863E-02
3.606698E-02
3.450818E-02
3.257981E-02
3.121065E-02
2.942416E-02
2.743330E-02
2.563351E-02
2.350741E-02
2.115242E-02
1.900734E-02
1.744126E-02
1.569761E-02
1.434449E-02
1.297672E-02
1.122733E-02
9.848750E-03
8.981885E-03
8.005596E-03
6.642783E-03
5.510222E-03
4.621019E-03
3.980279E-03
4.041792E-03
4.560885E-03
4.469682E-03
4.442881E-03
4.576702E-03
4.610006E-03
4.129308E-03
3.962527E-03
3.676551E-03
3.586849E-03
3.492827E-03
2.528202E-03
2.629306E-03
2.170306E-03
1.797091E-03
1.908629E-03
1.611753E-03
9.341704E-04
1.076124E-03
7.761886E-04
4.898845E-04
8.982195E-04
5.364832E-04
5.572747E-04
5.480807E-04
7.802490E-04
3.429102E-04
2.845981E-04
4.968435E-04
3.047705E-04
4.190614E-04
4.464252E-04
2.976984E-04
1.557633E-04
3.193958E-04
2.907298E-04
3.287392E-04
3.236734E-04
3.051499E-04
1.858059E-04
3.424831E-04
1.888801E-04
4.219339E-04
1.645813E-03
3.002219E-03
4.239622E-03
5.483725E-03
6.752900E-03
8.282432E-03
3.539855E-04
4.105426E-04
6.411306E-04
6.050469E-04
6.407966E-04
1.197314E-02
-1.233219E-01
1.127691E-02
-4.855265E-05
6.520233E-03
1.750961E-01
8.954369E-04
5.399960E-04
9.393146E-04
8.764438E-04
4.137048E-04
7.322872E-04
1.349410E-03
1.593820E-03
1.553251E-03
2.041000E-03
2.152983E-03
2.434444E-03
2.346953E-03
2.740280E-03
2.936788E-03
3.304040E-03
3.479322E-03
3.435868E-03
3.676044E-03
3.823057E-03
3.710915E-03
3.784141E-03
3.700563E-03
3.939792E-03
4.498294E-03
5.134540E-03
5.867038E-03
6.617340E-03
7.623628E-03
9.359582E-03
1.051359E-02
1.168684E-02
1.289550E-02
1.442700E-02
1.617398E-02
1.805141E-02
1.928609E-02
2.067704E-02
2.279016E-02
2.500177E-02
2.682813E-02
2.864415E-02
2.961618E-02
3.157229E-02
3.346076E-02
3.587964E-02
3.820052E-02
4.018968E-02
4.178271E-02
4.272466E-02
4.386883E-02
4.518868E-02
4.754402E-02
4.897696E-02
4.985602E-02
5.143612E-02
5.288163E-02
5.387623E-02
5.432789E-02
5.601512E-02
5.786621E-02
5.928408E-02
5.983519E-02
6.150183E-02
6.130528E-02
6.080250E-02
6.335979E-02
6.394371E-02
6.407204E-02
6.488259E-02
6.626992E-02
6.643196E-02
6.569048E-02
6.601181E-02
6.681174E-02
6.900134E-02
6.948261E-02
7.027119E-02
6.959929E-02
6.856045E-02
6.920853E-02
6.944572E-02
7.022763E-02
6.955899E-02
6.934944E-02
6.950262E-02
6.867787E-02
6.932046E-02
6.870387E-02
6.754525E-02
6.700708E-02
6.628292E-02
6.583546E-02
6.640941E-02
6.616908E-02
6.470485E-02
6.330368E-02
6.414810E-02
6.340219E-02
6.271238E-02
6.105790E-02
6.099522E-02
5.976495E-02
5.927059E-02
5.815182E-02
5.600599E-02
5.533549E-02
5.519525E-02
5.286479E-02
5.099353E-02
4.949198E-02
4.863848E-02
4.603400E-02
4.536345E-02
4.427296E-02
4.265126E-02
4.062648E-02
3.939286E-02
3.841404E-02
3.636836E-02
3.351347E-02
3.268735E-02
3.076959E-02
2.890631E-02
2.669588E-02
2.494321E-02
2.332641E-02
2.101849E-02
1.891128E-02
1.810423E-02
1.658154E-02
1.492147E-02
1.298301E-02
1.158540E-02
9.940311E-03
8.334753E-03
7.525414E-03
6.373503E-03
5.163270E-03
4.873626E-03
4.440123E-03
4.354533E-03
4.531333E-03
4.736251E-03
4.604074E-03
4.660135E-03
4.541870E-03
4.550847E-03
4.328111E-03
4.234846E-03
3.532867E-03
3.424005E-03
3.098981E-03
2.578319E-03
2.227958E-03
1.730222E-03
1.333629E-03
1.920324E-03
9.636196E-04
1.100463E-03
7.966870E-04
9.023175E-04
5.929302E-04
6.605319E-04
5.096046E-04
1.977468E-04
3.783754E-04
3.408942E-04
4.323783E-04
2.363453E-04
3.424595E-04
3.578572E-04
2.591999E-04
2.804684E-04
2.248672E-04
2.601456E-04
2.161490E-04
2.273327E-04
1.640365E-04
2.270979E-04
1.355149E-04
2.174392E-04
1.948911E-04
5.097184E-04
1.637916E-03
2.807649E-03
3.986444E-03
5.038955E-03
6.206470E-03
7.617045E-03
3.797357E-04
4.699394E-04
4.679356E-04
5.377489E-04
3.647132E-04
-6.183530E-02
3.960763E-02
5.250577E-03
2.089895E-03
7.173258E-03
3.938831E-02
4.873238E-04
7.391778E-04
8.282716E-04
6.801617E-04
7.591145E-04
7.739473E-04
8.382349E-04
1.000046E-03
1.386916E-03
1.702778E-03
1.894986E-03
2.108693E-03
2.601604E-03
3.037462E-03
3.094331E-03
3.238703E-03
3.069129E-03
3.580040E-03
3.742138E-03
3.791241E-03
3.594737E-03
3.776982E-03
3.722809E-03
4.125534E-03
4.773949E-03
5.257249E-03
5.920265E-03
7.006115E-03
7.853915E-03
9.179898E-03
9.962137E-03
1.136716E-02
1.313027E-02
1.426843E-02
1.605587E-02
1.774177E-02
1.907943E-02
2.125051E-02
2.265854E-02
2.437375E-02
2.668548E-02
2.831529E-02
3.084080E-02
3.191908E-02
3.388887E-02
3.622330E-02
3.790722E-02
3.900928E-02
3.995588E-02
4.228681E-02
4.443048E-02
4.571769E-02
4.663276E-02
4.833516E-02
4.911633E-02
5.067007E-02
5.149143E-02
5.312627E-02
5.423700E-02
5.614153E-02
5.786683E-02
5.875884E-02
6.001801E-02
6.041843E-02
6.098378E-02
6.185907E-02
6.224351E-02
6.342233E-02
6.464120E-02
6.496174E-02
6.574011E-02
6.545888E-02
6.677228E-02
6.751259E-02
6.709388E-02
6.836789E-02
6.874369E-02
6.910483E-02
7.054721E-02
6.962805E-02
6.883996E-02
6.889100E-02
7.091760E-02
7.023488E-02
6.912586E-02
6.880531E-02
6.877183E-02
6.959672E-02
6.797395E-02
6.805456E-02
6.829241E-02
6.787688E-02
6.706070E-02
6.650822E-02
6.646558E-02
6.589973E-02
6.478973E-02
6.383474E-02
6.341668E-02
6.231125E-02
6.133097E-02
6.016228E-02
5.918689E-02
5.833391E-02
5.713521E-02
5.633381E-02
5.586757E-02
5.397075E-02
5.252084E-02
5.138619E-02
5.010503E-02
4.857672E-02
4.702405E-02
4.566492E-02
4.380225E-02
4.240499E-02
4.088717E-02
3.908145E-02
3.721515E-02
3.561047E-02
3.440993E-02
3.244604E-02
3.053621E-02
2.928824E-02
2.740037E-02
2.555595E-02
2.333524E-02
2.166536E-02
1.999443E-02
1.824516E-02
1.583089E-02
1.413402E-02
1.246987E-02
1.126532E-02
9.722493E-03
8.558343E-03
7.532540E-03
6.425076E-03
5.170827E-03
4.852480E-03
4.491032E-03
4.266593E-03
4.427866E-03
4.684863E-03
4.739937E-03
4.597346E-03
4.930847E-03
4.624807E-03
4.539679E-03
3.963095E-03
4.046313E-03
3.467627E-03
3.119734E-03
2.514326E-03
2.234359E-03
1.741691E-03
1.178869E-03
1.354458E-03
9.833491E-04
1.112882E-03
6.690582E-04
7.340344E-04
6.046456E-04
4.164579E-04
4.180966E-04
5.457351E-04
2.651617E-04
4.194214E-04
2.696873E-04
2.216518E-04
1.774888E-04
2.522809E-04
2.783359E-04
6.208792E-04
2.978485E-04
2.509006E-04
2.665151E-04
1.805229E-04
1.910253E-04
1.847872E-04
2.753699E-04
1.564986E-04
2.080421E-04
1.541346E-04
5.955642E-04
7.966764E-04
1.274194E-03
1.574261E-03
1.823868E-03
2.440534E-03
2.552631E-04
3.614318E-04
3.230794E-04
4.476549E-04
4.331743E-04
4.497113E-04
2.838810E-02
5.459209E-04
-2.613889E-03
1.309815E-04
-9.593891E-02
3.901000E-02
8.499667E-04
6.774139E-04
8.694038E-04
1.156112E-03
1.265209E-03
1.189942E-03
1.602811E-03
1.476131E-03
1.283903E-03
1.750132E-03
2.398578E-03
2.365039E-03
2.447494E-03
2.814095E-03
3.110207E-03
3.185304E-03
3.315606E-03
3.811755E-03
3.971401E-03
3.645374E-03
3.581679E-03
4.117279E-03
4.004068E-03
4.379364E-03
5.413101E-03
5.910170E-03
6.640635E-03
7.308274E-03
8.779131E-03
1.024147E-02
1.166702E-02
1.290715E-02
1.415688E-02
1.546473E-02
1.775074E-02
1.942166E-02
2.081522E-02
2.299940E-02
2.527144E-02
2.707446E-02
2.929996E-02
3.056963E-02
3.270677E-02
3.420689E-02
3.579137E-02
3.745083E-02
3.975246E-02
4.107024E-02
4.276998E-02
4.430052E-02
4.512084E-02
4.685752E-02
4.838575E-02
4.893892E-02
5.028873E-02
5.293172E-02
5.373870E-02
5.536083E-02
5.500031E-02
5.583540E-02
5.699788E-02
5.968216E-02
6.071675E-02
6.134085E-02
6.065325E-02
6.277831E-02
6.442347E-02
6.460723E-02
6.513967E-02
6.508781E-02
6.703414E-02
6.646261E-02
6.712593E-02
6.876076E-02
6.847051E-02
6.933095E-02
6.985845E-02
6.969096E-02
6.934809E-02
7.051906E-02
7.070243E-02
7.011791E-02
6.973982E-02
6.892000E-02
6.801933E-02
6.877266E-02
6.870001E-02
6.814570E-02
6.786695E-02
6.811394E-02
6.795526E-02
6.685027E-02
6.663060E-02
6.677689E-02
6.492995E-02
6.474315E-02
6.531641E-02
6.325761E-02
6.239629E-02
6.112964E-02
6.023065E-02
5.890764E-02
5.818519E-02
5.697196E-02
5.544372E-02
5.472504E-02
5.370380E-02
5.165294E-02
5.081097E-02
5.043893E-02
4.896134E-02
4.701562E-02
4.569710E-02
4.452668E-02
4.162030E-02
4.056929E-02
3.914523E-02
3.721914E-02
3.562277E-02
3.407961E-02
3.228239E-02
3.033452E-02
2.894158E-02
2.755011E-02
2.518018E-02
2.305246E-02
2.140265E-02
1.919152E-02
1.912272E-02
1.658001E-02
1.434388E-02
1.283686E-02
1.165951E-02
1.007521E-02
8.737802E-03
7.744144E-03
6.744631E-03
5.149687E-03
4.520049E-03
4.162567E-03
4.249346E-03
4.443360E-03
4.600379E-03
4.493073E-03
4.536998E-03
4.513896E-03
4.503063E-03
4.181108E-03
4.093922E-03
3.770499E-03
3.244730E-03
2.402707E-03
2.299588E-03
1.964460E-03
1.674258E-03
1.243002E-03
1.121727E-03
1.371664E-03
7.801535E-04
9.264705E-04
8.812156E-04
6.665334E-04
4.749118E-04
4.518713E-04
5.764120E-04
3.862556E-04
5.942773E-04
4.756320E-04
5.345234E-04
1.418123E-04
1.040696E-04
2.793222E-04
2.820774E-04
2.752340E-04
1.065779E-04
3.304698E-04
1.193215E-04
-4.721275E-05
-3.385895E-05
1.481779E-04
3.341709E-06
1.102479E-05
-1.639737E-04
-3.174560E-04
-1.382000E-04
-8.285737E-05
-1.270541E-04
-2.650751E-04
-2.379639E-04
1.083910E-04
3.823093E-04
5.495720E-04
3.640168E-04
4.584763E-04
-2.061489E-02
1.250194E-01
-9.382968E-03
-2.662042E-03
3.222336E-02
-1.772990E-01
7.056694E-03
1.406317E-03
1.031934E-03
6.429052E-04
6.977222E-04
9.276921E-04
7.102056E-04
1.226790E-03
1.603427E-03
1.702478E-03
1.960828E-03
2.205642E-03
2.477384E-03
2.968016E-03
3.455328E-03
3.396889E-03
3.360287E-03
3.255063E-03
3.637727E-03
3.704946E-03
3.689690E-03
3.654755E-03
3.247271E-03
3.449462E-03
4.534892E-03
4.604350E-03
5.740954E-03
6.506727E-03
7.577346E-03
8.893286E-03
1.003272E-02
1.179343E-02
1.298414E-02
1.486549E-02
1.643979E-02
1.760703E-02
1.875911E-02
2.130392E-02
2.353185E-02
2.498537E-02
2.657651E-02
2.821029E-02
3.042861E-02
3.213767E-02
3.391202E-02
3.552191E-02
3.721817E-02
3.946177E-02
4.068071E-02
4.199287E-02
4.376864E-02
4.605930E-02
4.660250E-02
4.815397E-02
4.997422E-02
5.129315E-02
5.125868E-02
5.337973E-02
5.372385E-02
5.518062E-02
5.693691E-02
5.747686E-02
5.918809E-02
6.010044E-02
6.136920E-02
6.153634E-02
6.227919E-02
6.330247E-02
6.453009E-02
6.501331E-02
6.607685E-02
6.677969E-02
6.638972E-02
6.774831E-02
6.728402E-02
6.776274E-02
6.965674E-02
6.832132E-02
6.868300E-02
6.899506E-02
6.989002E-02
7.057688E-02
6.995092E-02
6.889657E-02
6.941188E-02
6.952445E-02
6.971773E-02
6.894908E-02
6.818256E-02
6.850866E-02
6.766522E-02
6.728223E-02
6.655159E-02
6.570473E-02
6.526505E-02
6.511718E-02
6.458718E-02
6.335761E-02
6.238270E-02
6.238266E-02
6.135181E-02
6.000743E-02
5.893194E-02
5.810722E-02
5.676054E-02
5.642383E-02
5.496590E-02
5.302851E-02
5.120557E-02
5.121359E-02
4.968377E-02
4.826314E-02
4.749254E-02
4.577868E-02
4.352512E-02
4.252839E-02
4.060645E-02
4.012299E-02
3.801974E-02
3.562451E-02
3.396831E-02
3.283950E-02
3.117374E-02
2.926775E-02
2.658322E-02
2.557086E-02
2.336415E-02
2.084147E-02
1.916233E-02
1.871771E-02
1.575316E-02
1.470367E-02
1.298026E-02
1.094020E-02
9.792910E-03
8.372531E-03
7.462847E-03
6.572146E-03
5.526148E-03
4.778987E-03
4.749245E-03
4.448373E-03
4.705488E-03
4.756609E-03
4.850434E-03
4.983498E-03
4.674950E-03
4.115427E-03
4.066139E-03
3.691234E-03
3.576761E-03
3.310402E-03
2.929869E-03
2.487752E-03
1.848914E-03
2.153520E-03
1.720282E-03
9.519177E-04
1.002179E-03
7.342040E-04
6.090641E-04
4.063692E-04
6.535418E-04
5.461908E-04
3.845356E-04
4.456081E-04
3.495424E-04
4.033589E-04
5.912276E-04
4.766732E-04
4.145428E-04
3.089690E-04
3.353310E-04
1.335121E-04
3.651816E-04
4.441627E-04
2.671433E-04
2.099574E-04
2.902908E-04
1.715342E-04
8.167864E-05
1.513515E-04
2.088834E-04
1.994168E-04
9.586453E-05
3.869487E-05
2.076230E-04
-4.424150E-05
-8.369798E-05
-5.485853E-05
7.976957E-04
3.778193E-04
2.162071E-04
5.767194E-04
6.456938E-04
-5.752096E-03
-2.715294E-03
1.573819E-02
-3.005920E-03
1.669409E-02
7.635477E-02
-1.516251E-02
6.548954E-04
8.351031E-04
8.525225E-04
9.468650E-04
1.172661E-03
1.357635E-03
1.720503E-03
1.911207E-03
1.730134E-03
1.859328E-03
2.446169E-03
2.637063E-03
2.780264E-03
3.155153E-03
3.170906E-03
3.228463E-03
3.260274E-03
3.519721E-03
3.650261E-03
3.905090E-03
3.792333E-03
3.670186E-03
3.918169E-03
4.329469E-03
5.123202E-03
5.886964E-03
6.797952E-03
7.584334E-03
8.785372E-03
9.859345E-03
1.153757E-02
1.292943E-02
1.473950E-02
1.563594E-02
1.735959E-02
1.885970E-02
2.076384E-02
2.314347E-02
2.487484E-02
2.666229E-02
2.803710E-02
2.961511E-02
3.160093E-02
3.401491E-02
3.571610E-02
3.698431E-02
3.892740E-02
4.053887E-02
4.220380E-02
4.458328E-02
4.523363E-02
4.693988E-02
4.809620E-02
4.913751E-02
5.085169E-02
5.325596E-02
5.442208E-02
5.480098E-02
5.553129E-02
5.786316E-02
5.942570E-02
5.968902E-02
6.009021E-02
6.093653E-02
6.098710E-02
6.186911E-02
6.326886E-02
6.401371E-02
6.478739E-02
6.474763E-02
6.587328E-02
6.583116E-02
6.666474E-02
6.757388E-02
6.829858E-02
6.824251E-02
6.780908E-02
6.827539E-02
6.901012E-02
7.010414E-02
6.925730E-02
6.951334E-02
6.947499E-02
6.823769E-02
6.826306E-02
7.079617E-02
6.943530E-02
6.836684E-02
6.828693E-02
6.779585E-02
6.608501E-02
6.630865E-02
6.728635E-02
6.568438E-02
6.496030E-02
6.456501E-02
6.307274E-02
6.184903E-02
6.041204E-02
5.978959E-02
6.108070E-02
5.861800E-02
5.726135E-02
5.663697E-02
5.574176E-02
5.494674E-02
5.376459E-02
5.274023E-02
5.130265E-02
5.060838E-02
4.926801E-02
4.684425E-02
4.609226E-02
4.360856E-02
4.219495E-02
4.051919E-02
3.860719E-02
3.834261E-02
3.637983E-02
3.460696E-02
3.192254E-02
3.055350E-02
2.882982E-02
2.722887E-02
2.513166E-02
2.271556E-02
2.135280E-02
1.871938E-02
1.740948E-02
1.639703E-02
1.468515E-02
1.260836E-02
1.144553E-02
1.019707E-02
8.721200E-03
7.573428E-03
6.353809E-03
5.625969E-03
5.042802E-03
4.281139E-03
4.713206E-03
4.897015E-03
4.739235E-03
4.973820E-03
5.047199E-03
4.708847E-03
4.375184E-03
4.192457E-03
3.787439E-03
3.224999E-03
3.126681E-03
2.660018E-03
1.951380E-03
1.851334E-03
1.549314E-03
9.327852E-04
1.117309E-03
9.595032E-04
4.241724E-04
3.710493E-04
5.847973E-04
2.947145E-04
4.593009E-04
3.678146E-04
3.093311E-04
2.387208E-04
3.054604E-04
3.355682E-04
1.321915E-04
5.968727E-04
6.996567E-04
9.886154E-05
1.202336E-04
1.740161E-04
1.802697E-04
2.586389E-04
1.852032E-04
1.380431E-04
1.576847E-04
1.120022E-04
2.122909E-04
1.653796E-04
3.301687E-04
7.903095E-05
7.102165E-05
3.885983E-05
2.044187E-05
-1.078863E-05
-9.338939E-05
2.651354E-04
3.847561E-04
2.721283E-04
5.677202E-04
1.238858E-03
-1.746226E-04
-1.004665E-01
-1.647945E-02
-6.003532E-03
-2.531115E-03
1.918991E-02
9.010556E-04
7.472658E-04
9.150691E-04
9.271998E-04
9.958765E-04
1.352964E-03
1.351238E-03
1.394832E-03
1.593627E-03
1.935984E-03
2.097719E-03
2.011039E-03
2.311937E-03
2.712051E-03
3.002562E-03
3.244107E-03
3.437352E-03
3.384140E-03
3.368277E-03
3.541478E-03
3.547711E-03
3.748155E-03
3.737749E-03
3.835513E-03
4.435658E-03
4.904902E-03
5.137240E-03
6.195055E-03
7.624398E-03
8.739246E-03
1.013936E-02
1.142736E-02
1.295324E-02
1.459376E-02
1.591903E-02
1.746356E-02
1.961458E-02
2.093944E-02
2.306175E-02
2.519847E-02
2.667947E-02
2.842085E-02
3.007585E-02
3.171424E-02
3.468464E-02
3.741080E-02
3.832983E-02
3.934312E-02
4.088779E-02
4.250362E-02
4.423287E-02
4.653540E-02
4.743411E-02
4.849724E-02
4.978267E-02
5.114121E-02
5.238241E-02
5.317486E-02
5.456052E-02
5.650557E-02
5.786425E-02
5.821681E-02
5.833200E-02
6.058577E-02
6.019252E-02
6.123310E-02
6.172130E-02
6.360417E-02
6.501866E-02
6.668862E-02
6.585560E-02
6.612152E-02
6.719559E-02
6.797590E-02
6.831298E-02
6.844861E-02
6.891134E-02
6.879565E-02
7.038870E-02
6.855852E-02
6.992543E-02
7.017388E-02
7.045201E-02
7.026931E-02
7.025916E-02
6.887907E-02
7.362104E-02
6.822912E-02
6.771486E-02
6.763779E-02
6.683695E-02
6.667346E-02
6.614301E-02
6.631646E-02
6.672440E-02
6.666399E-02
6.524508E-02
6.464254E-02
6.310447E-02
6.237887E-02
6.080136E-02
5.969352E-02
5.912882E-02
5.853259E-02
5.701957E-02
5.642102E-02
5.598343E-02
5.325095E-02
5.225634E-02
5.167684E-02
4.984939E-02
4.798867E-02
4.747293E-02
4.531391E-02
4.513308E-02
4.184269E-02
4.127069E-02
3.877282E-02
3.721964E-02
3.650594E-02
3.516768E-02
3.274368E-02
3.028455E-02
2.897476E-02
2.751106E-02
2.504904E-02
2.282914E-02
2.069966E-02
1.992250E-02
1.862730E-02
1.614801E-02
1.458500E-02
1.293091E-02
1.157568E-02
1.025041E-02
8.725032E-03
7.355597E-03
6.436070E-03
5.460556E-03
4.877239E-03
4.579654E-03
4.668556E-03
4.766307E-03
4.817729E-03
5.214566E-03
5.320924E-03
5.217024E-03
4.966292E-03
4.417337E-03
3.957998E-03
3.365835E-03
3.072913E-03
3.280603E-03
2.486924E-03
2.123538E-03
1.795263E-03
1.216112E-03
8.353657E-04
8.681528E-04
6.758656E-04
6.327336E-04
6.951129E-04
7.672179E-04
6.407483E-04
3.919004E-04
2.726211E-04
1.736125E-04
1.559026E-04
2.982961E-04
4.789580E-04
4.007721E-04
3.399830E-04
7.695028E-05
4.904595E-05
1.279278E-04
3.252787E-04
1.653566E-04
1.506695E-04
2.966057E-05
8.687440E-05
1.243260E-05
2.016521E-04
3.182633E-04
3.729952E-04
4.056437E-04
2.398127E-04
6.945322E-04
9.312342E-04
1.135167E-03
1.365214E-03
3.672309E-05
-2.872595E-04
9.594431E-05
4.278795E-04
7.674563E-04
-9.266984E-04
-1.056419E-01
-1.251734E-03
-6.713124E-03
7.673627E-03
5.016890E-02
-4.908219E-04
7.350837E-04
6.885845E-04
8.941453E-04
7.681566E-04
9.277812E-04
1.009302E-03
1.362808E-03
1.552870E-03
1.573085E-03
2.014936E-03
2.367240E-03
2.396112E-03
2.536783E-03
3.168967E-03
3.271975E-03
3.581427E-03
3.421062E-03
3.842446E-03
3.654729E-03
3.961179E-03
3.999345E-03
3.881348E-03
4.093101E-03
4.418270E-03
5.028623E-03
5.319140E-03
6.118257E-03
7.748113E-03
8.813137E-03
1.013899E-02
1.145891E-02
1.321597E-02
1.451417E-02
1.603227E-02
1.777219E-02
1.904949E-02
2.144791E-02
2.307508E-02
2.491273E-02
2.637607E-02
2.865512E-02
3.024170E-02
3.165765E-02
3.275689E-02
3.605454E-02
3.835503E-02
3.944681E-02
4.084067E-02
4.240216E-02
4.386794E-02
4.484603E-02
4.672891E-02
4.861911E-02
4.951025E-02
5.074320E-02
5.294966E-02
5.440170E-02
5.474272E-02
5.609261E-02
5.792451E-02
5.747862E-02
5.843395E-02
5.879496E-02
5.783244E-02
6.089336E-02
6.295511E-02
6.427732E-02
6.497562E-02
6.574710E-02
6.568049E-02
6.566814E-02
6.646924E-02
6.584824E-02
6.649007E-02
6.832568E-02
6.839958E-02
6.968337E-02
6.966765E-02
6.983496E-02
6.990914E-02
6.909879E-02
6.814476E-02
6.941924E-02
6.900750E-02
6.902932E-02
7.412985E-02
6.939732E-02
6.794725E-02
6.885113E-02
6.850663E-02
6.730735E-02
6.596978E-02
6.668752E-02
6.585778E-02
6.484168E-02
6.432999E-02
6.331755E-02
6.225081E-02
6.223466E-02
6.209027E-02
6.021300E-02
5.827040E-02
5.838147E-02
5.663429E-02
5.609644E-02
5.444084E-02
5.343877E-02
5.235252E-02
5.133164E-02
4.984047E-02
4.865779E-02
4.690926E-02
4.604048E-02
4.437803E-02
4.210996E-02
4.128674E-02
3.969374E-02
3.807805E-02
3.620039E-02
3.467208E-02
3.259150E-02
3.078297E-02
2.885813E-02
2.715322E-02
2.502610E-02
2.372705E-02
2.161690E-02
1.983463E-02
1.844533E-02
1.639388E-02
1.508096E-02
1.320940E-02
1.108487E-02
1.000561E-02
8.864214E-03
7.665160E-03
6.498623E-03
5.345979E-03
4.880803E-03
4.483841E-03
4.587813E-03
4.487851E-03
4.263695E-03
4.966487E-03
4.673936E-03
4.553603E-03
4.481963E-03
4.229575E-03
3.875701E-03
3.130733E-03
2.756610E-03
2.482864E-03
2.177578E-03
2.209016E-03
2.031403E-03
1.276237E-03
1.147157E-03
8.561697E-04
6.582758E-04
5.023142E-04
6.066065E-04
7.121746E-04
3.409991E-04
2.491935E-04
3.351405E-04
4.922636E-04
3.522246E-04
3.125348E-04
1.653905E-04
-1.794409E-05
1.731737E-04
4.256469E-05
1.305365E-04
1.469222E-04
3.027238E-04
1.706594E-05
1.553351E-04
2.019671E-04
2.518138E-04
3.180905E-04
2.219823E-04
1.655767E-04
1.194342E-04
-1.268825E-03
-2.647318E-03
-3.911851E-03
-5.333665E-03
-6.708708E-03
-8.154395E-03
1.047132E-04
1.059793E-04
3.696500E-04
3.293288E-04
3.018105E-04
7.651248E-04
-4.362718E-02
1.120801E-02
1.044186E-03
4.112368E-02
4.133679E-02
3.648563E-04
7.649708E-04
7.759873E-04
7.575480E-04
7.275154E-04
8.875797E-04
1.173829E-03
1.324986E-03
1.765073E-03
2.243713E-03
2.089868E-03
2.664824E-03
2.747615E-03
2.827577E-03
2.979326E-03
3.242143E-03
3.488573E-03
3.696559E-03
3.657181E-03
3.888762E-03
3.729715E-03
3.688481E-03
3.923224E-03
3.898462E-03
4.242689E-03
4.962500E-03
5.622988E-03
6.710980E-03
8.057608E-03
8.857565E-03
1.037072E-02
1.127366E-02
1.246887E-02
1.428020E-02
1.618129E-02
1.744945E-02
1.919165E-02
2.076529E-02
2.267463E-02
2.460131E-02
2.651041E-02
2.835528E-02
3.006440E-02
3.224935E-02
3.342291E-02
3.597394E-02
3.809695E-02
3.958523E-02
4.074634E-02
4.226609E-02
3.873129E-02
4.449873E-02
4.677390E-02
4.824693E-02
4.928341E-02
5.175305E-02
5.276267E-02
5.379428E-02
5.528578E-02
5.620670E-02
5.830580E-02
5.837701E-02
5.924643E-02
6.056805E-02
6.205630E-02
6.212644E-02
6.300934E-02
6.346564E-02
6.392721E-02
6.432534E-02
6.487803E-02
6.667898E-02
6.714956E-02
6.653219E-02
6.757979E-02
6.873716E-02
6.810055E-02
6.844184E-02
6.943315E-02
6.962005E-02
6.992651E-02
6.965605E-02
6.938634E-02
6.918885E-02
7.041459E-02
7.081525E-02
6.982650E-02
6.903756E-02
6.859071E-02
6.814330E-02
6.772321E-02
6.799120E-02
6.692545E-02
6.593356E-02
6.610881E-02
6.501635E-02
6.449435E-02
6.322450E-02
6.241495E-02
6.246947E-02
6.076785E-02
5.993062E-02
5.997165E-02
5.833995E-02
5.722928E-02
5.623564E-02
5.434736E-02
5.413095E-02
5.334134E-02
5.146972E-02
4.975382E-02
4.808682E-02
4.720710E-02
4.575471E-02
4.435560E-02
4.171836E-02
4.024773E-02
3.965148E-02
3.781178E-02
3.641011E-02
3.407552E-02
3.234905E-02
3.073896E-02
2.927925E-02
2.692377E-02
2.479479E-02
2.398764E-02
2.176052E-02
1.983672E-02
1.804197E-02
1.635206E-02
1.454230E-02
1.278994E-02
1.131318E-02
9.565676E-03
8.639439E-03
7.488776E-03
6.160757E-03
5.319079E-03
4.786667E-03
4.505191E-03
4.607456E-03
4.439150E-03
4.759909E-03
4.886392E-03
4.863085E-03
4.498495E-03
4.011267E-03
4.163498E-03
3.660151E-03
3.730620E-03
3.472348E-03
3.257610E-03
2.603009E-03
2.133336E-03
1.457684E-03
2.133230E-03
1.527933E-03
1.259779E-03
1.353466E-03
7.091652E-04
6.685789E-04
6.123873E-04
2.183961E-04
3.068940E-04
4.389811E-04
4.626138E-04
2.108242E-04
2.442003E-04
1.307145E-04
2.447580E-04
2.654870E-04
3.685689E-04
9.969492E-05
1.732977E-04
5.438672E-04
2.423701E-04
1.170954E-04
1.994480E-04
2.088658E-04
7.946832E-05
1.418150E-04
2.488311E-04
4.223736E-04
1.551772E-03
2.887425E-03
4.046527E-03
5.300431E-03
6.492032E-03
7.738907E-03
3.207996E-04
3.807370E-04
5.176286E-04
2.918470E-04
6.377813E-04
6.837119E-04
1.307601E-02
-4.070209E-02
-1.708284E-02
-1.564721E-02
2.050051E-02
6.268792E-04
5.083443E-04
8.455663E-04
9.379526E-04
4.968237E-04
6.129413E-04
6.450669E-04
1.079423E-03
1.017162E-03
1.608198E-03
1.844302E-03
2.274524E-03
2.503778E-03
2.529140E-03
2.888234E-03
3.348671E-03
3.783532E-03
3.690986E-03
3.716469E-03
3.900517E-03
3.911962E-03
3.784253E-03
4.097290E-03
3.768949E-03
4.680838E-03
4.878259E-03
6.019837E-03
6.434657E-03
7.570004E-03
9.442970E-03
1.000908E-02
1.139535E-02
1.210245E-02
1.341988E-02
1.515817E-02
1.715128E-02
1.870139E-02
2.128076E-02
2.305814E-02
2.445548E-02
2.620831E-02
2.808403E-02
2.958061E-02
3.147030E-02
3.359962E-02
3.558081E-02
3.655550E-02
3.952653E-02
4.071824E-02
4.054723E-02
3.596522E-02
4.597258E-02
4.665875E-02
4.913812E-02
5.090342E-02
5.064249E-02
5.193060E-02
5.328015E-02
5.474905E-02
5.607798E-02
5.718931E-02
5.746759E-02
5.821593E-02
6.117910E-02
6.091066E-02
6.255695E-02
6.392838E-02
6.350195E-02
6.368677E-02
6.531144E-02
6.690792E-02
6.558739E-02
6.729016E-02
6.679248E-02
6.763970E-02
6.929859E-02
6.951026E-02
6.986565E-02
6.933539E-02
7.028904E-02
6.936527E-02
6.785427E-02
6.855843E-02
6.819359E-02
6.888269E-02
6.935109E-02
6.983312E-02
6.947273E-02
6.795722E-02
6.734473E-02
6.780936E-02
6.708703E-02
6.547035E-02
6.541393E-02
6.481370E-02
6.331673E-02
6.360525E-02
6.359209E-02
6.283307E-02
6.221895E-02
6.081962E-02
5.997780E-02
5.913814E-02
5.794394E-02
5.723280E-02
5.630930E-02
5.447881E-02
5.468306E-02
5.410839E-02
5.174524E-02
5.120117E-02
4.962428E-02
4.780969E-02
4.616533E-02
4.447331E-02
4.283494E-02
4.096229E-02
3.941724E-02
3.761783E-02
3.624935E-02
3.467383E-02
3.247780E-02
3.045425E-02
2.868759E-02
2.688456E-02
2.515287E-02
2.319777E-02
2.171494E-02
1.985170E-02
1.796755E-02
1.646397E-02
1.503242E-02
1.265789E-02
1.130209E-02
1.025734E-02
9.232263E-03
7.475571E-03
6.633545E-03
5.517583E-03
4.653512E-03
4.443145E-03
4.408180E-03
4.616121E-03
4.780300E-03
4.686067E-03
4.644852E-03
4.831561E-03
4.513033E-03
4.218633E-03
3.869268E-03
3.716209E-03
3.242836E-03
3.003315E-03
2.570145E-03
2.110090E-03
1.819784E-03
1.492740E-03
1.134263E-03
1.264391E-03
1.074645E-03
7.700170E-04
5.837413E-04
3.043452E-04
5.564179E-04
6.009130E-04
2.907573E-04
2.891028E-04
2.332657E-04
4.599322E-04
3.547537E-04
4.599548E-04
3.583180E-04
1.452750E-04
-2.490516E-05
3.206557E-04
6.026516E-04
2.048711E-04
1.710893E-04
4.178826E-04
1.866827E-04
6.986956E-05
3.205877E-04
-1.164885E-04
1.008770E-04
1.045793E-03
1.930362E-03
3.014052E-03
3.847179E-03
4.696059E-03
5.746958E-03
3.557105E-04
3.823938E-04
5.714588E-04
4.943573E-04
5.322772E-04
5.646555E-04
2.910547E-03
-3.994035E-02
-5.327403E-03
2.450679E-03
-1.341269E-04
2.899934E-04
2.662376E-04
4.516259E-04
9.656864E-04
1.205436E-03
1.093060E-03
1.047429E-03
1.563351E-03
2.469662E-03
1.456117E-03
1.689857E-03
2.293789E-03
2.529930E-03
2.892953E-03
3.061274E-03
3.401405E-03
3.613077E-03
3.357460E-03
3.540237E-03
3.770754E-03
3.871490E-03
3.576750E-03
3.738075E-03
4.130432E-03
4.568796E-03
5.075229E-03
5.871291E-03
6.646101E-03
7.945886E-03
8.906843E-03
1.005513E-02
1.143592E-02
1.301917E-02
1.442468E-02
1.552992E-02
1.754719E-02
1.919756E-02
2.122739E-02
2.323287E-02
2.472162E-02
2.671969E-02
2.860715E-02
3.033100E-02
3.162103E-02
3.306175E-02
3.548654E-02
3.737696E-02
3.945014E-02
4.052753E-02
4.227732E-02
4.189346E-02
4.398407E-02
4.715824E-02
4.848746E-02
4.971322E-02
5.117128E-02
5.235869E-02
5.357032E-02
5.565968E-02
5.642920E-02
5.929099E-02
5.781263E-02
5.885130E-02
6.086158E-02
6.306236E-02
6.265574E-02
6.273324E-02
6.306002E-02
6.428453E-02
6.405919E-02
6.571913E-02
6.621143E-02
6.709728E-02
6.763138E-02
6.749923E-02
6.830045E-02
6.876059E-02
6.844609E-02
6.864120E-02
7.024679E-02
6.936365E-02
6.798273E-02
6.919360E-02
7.019143E-02
6.947558E-02
6.781111E-02
6.806279E-02
6.890644E-02
6.768823E-02
6.694609E-02
6.766705E-02
6.741204E-02
6.602402E-02
6.694541E-02
6.573195E-02
6.441073E-02
6.397603E-02
6.386979E-02
6.173494E-02
6.162997E-02
6.092504E-02
6.187717E-02
5.839781E-02
5.819036E-02
5.629213E-02
5.674429E-02
5.533413E-02
5.472498E-02
5.238816E-02
5.140282E-02
5.008957E-02
4.954192E-02
4.709087E-02
4.519786E-02
4.404458E-02
4.314375E-02
4.182886E-02
3.963075E-02
3.719156E-02
3.541389E-02
3.424167E-02
3.308496E-02
3.066449E-02
2.899964E-02
2.688978E-02
2.482421E-02
2.336872E-02
2.113191E-02
1.953682E-02
1.791515E-02
1.632693E-02
1.459929E-02
1.274713E-02
1.083209E-02
9.855786E-03
8.917346E-03
7.423588E-03
6.005536E-03
5.155519E-03
4.649139E-03
4.427267E-03
4.421762E-03
4.561292E-03
4.747617E-03
4.725903E-03
4.721028E-03
4.513457E-03
4.030595E-03
3.975186E-03
3.657970E-03
3.751527E-03
3.392384E-03
2.818311E-03
2.474733E-03
2.119377E-03
1.607205E-03
1.473772E-03
1.468420E-03
7.544016E-04
8.541114E-04
5.588182E-04
5.256097E-04
5.196037E-04
5.748741E-04
3.318595E-04
-1.731712E-04
4.928031E-04
3.651398E-04
5.693884E-04
2.083206E-04
1.736184E-04
2.421422E-04
2.194548E-04
7.035046E-05
1.795763E-04
1.620617E-04
1.380791E-04
7.983854E-05
9.993232E-05
1.274852E-04
1.777622E-04
2.114617E-04
4.526019E-05
2.375402E-04
7.497661E-04
1.316871E-03
1.887355E-03
2.484735E-03
2.901681E-03
3.478167E-03
7.451256E-05
2.859947E-04
4.469302E-04
4.181775E-04
3.116475E-04
3.637000E-04
4.364666E-04
7.920240E-04
2.839201E-04
3.647653E-04
5.128523E-04
4.600402E-04
4.156022E-04
6.109779E-04
5.875721E-04
1.132097E-03
1.112945E-03
1.112384E-03
1.338450E-03
1.458128E-03
1.930358E-03
1.839396E-03
2.103282E-03
2.489153E-03
2.966210E-03
3.342294E-03
3.560641E-03
3.533655E-03
3.520991E-03
3.721957E-03
3.546055E-03
3.595829E-03
3.876300E-03
3.945659E-03
3.931964E-03
4.607531E-03
4.892994E-03
5.556881E-03
6.799094E-03
8.095421E-03
8.960290E-03
9.826475E-03
1.136165E-02
1.271519E-02
1.421393E-02
1.598109E-02
1.726175E-02
1.911405E-02
2.130192E-02
2.310795E-02
2.457279E-02
2.618242E-02
2.830233E-02
3.009848E-02
3.204397E-02
3.440864E-02
3.605399E-02
3.669317E-02
3.886646E-02
4.069249E-02
4.211752E-02
4.320320E-02
4.550454E-02
4.716116E-02
4.821625E-02
4.940964E-02
5.090914E-02
5.321794E-02
5.466331E-02
5.557832E-02
5.663986E-02
5.773063E-02
5.790700E-02
5.923077E-02
6.018166E-02
6.073210E-02
6.156177E-02
6.280872E-02
6.216451E-02
6.403609E-02
6.485499E-02
6.500108E-02
6.540148E-02
6.763379E-02
6.816102E-02
6.730483E-02
6.805335E-02
6.808090E-02
6.937701E-02
6.905681E-02
6.952665E-02
6.952977E-02
7.124716E-02
7.048694E-02
7.109603E-02
7.153620E-02
6.950255E-02
6.896885E-02
6.803184E-02
6.913496E-02
6.734310E-02
6.705331E-02
6.668106E-02
6.616666E-02
6.634854E-02
6.554940E-02
6.445650E-02
6.415166E-02
6.384880E-02
6.283355E-02
6.244291E-02
6.085344E-02
6.029061E-02
5.903497E-02
5.751022E-02
5.733335E-02
5.690725E-02
5.442842E-02
5.351017E-02
5.286305E-02
5.216046E-02
5.062427E-02
4.908658E-02
4.755714E-02
4.593835E-02
4.408140E-02
4.319974E-02
4.106236E-02
3.998047E-02
3.822874E-02
3.594548E-02
3.477738E-02
3.279034E-02
3.044201E-02
2.864954E-02
2.676623E-02
2.507579E-02
2.337459E-02
2.187037E-02
1.952114E-02
1.824342E-02
1.609652E-02
1.449055E-02
1.306179E-02
1.117907E-02
9.778832E-03
8.825529E-03
7.508482E-03
6.478550E-03
5.338639E-03
4.721175E-03
4.590231E-03
4.523466E-03
4.432455E-03
4.708878E-03
4.899190E-03
4.915079E-03
4.717891E-03
4.413945E-03
4.020537E-03
3.991313E-03
3.742530E-03
3.358437E-03
3.253850E-03
3.100823E-03
2.265973E-03
1.476255E-03
1.161364E-03
9.142653E-04
9.854702E-04
1.043296E-03
1.140155E-03
5.522079E-04
5.861632E-04
8.541889E-04
4.739136E-04
1.315696E-03
1.290247E-03
3.140499E-04
2.656496E-04
1.649292E-04
-5.426425E-05
1.563679E-04
1.537499E-04
2.085906E-04
2.845793E-04
2.726133E-04
2.053486E-04
1.710755E-04
1.524450E-04
1.637397E-04
2.023139E-04
5.826381E-05
3.985705E-05
2.329204E-04
4.952300E-04
6.248928E-04
8.292975E-04
1.085024E-03
1.328138E-03
1.234007E-03
1.674609E-04
3.395129E-04
4.667709E-04
7.623489E-04
4.768525E-04
2.188297E-04
1.103740E-04
-1.750740E-04
1.471169E-04
5.225923E-04
4.187814E-04
2.352688E-04
2.948626E-04
4.995297E-04
8.587587E-04
8.590784E-04
6.749031E-04
7.906086E-04
1.231425E-03
1.028636E-03
1.459571E-03
1.992570E-03
2.145976E-03
2.628943E-03
3.256016E-03
2.818390E-03
3.431063E-03
3.323308E-03
3.099748E-03
3.611669E-03
3.543325E-03
3.592815E-03
3.791816E-03
4.059832E-03
4.102540E-03
4.254902E-03
5.317445E-03
6.067734E-03
6.865768E-03
8.105272E-03
9.120243E-03
9.532628E-03
1.128987E-02
1.287324E-02
1.399092E-02
1.579442E-02
1.803927E-02
1.982705E-02
2.086334E-02
2.254931E-02
2.453151E-02
2.634671E-02
2.782085E-02
3.016722E-02
3.175230E-02
3.418661E-02
3.624037E-02
3.769417E-02
3.943416E-02
4.069313E-02
4.110109E-02
4.331383E-02
4.515680E-02
4.729315E-02
4.853325E-02
4.980265E-02
5.144498E-02
5.199695E-02
5.224249E-02
5.357862E-02
5.622071E-02
5.750845E-02
5.829005E-02
6.006248E-02
6.152311E-02
6.213314E-02
6.184617E-02
6.299082E-02
6.389996E-02
6.542158E-02
6.484391E-02
6.582429E-02
6.658878E-02
6.653463E-02
6.654849E-02
6.766164E-02
6.946408E-02
6.892816E-02
6.964395E-02
7.135456E-02
7.086787E-02
6.889795E-02
6.905975E-02
6.845765E-02
6.884663E-02
6.967671E-02
6.942845E-02
6.895830E-02
6.905632E-02
6.823236E-02
6.840398E-02
6.831105E-02
6.743423E-02
6.626929E-02
6.588322E-02
6.565909E-02
6.458532E-02
6.395352E-02
6.351915E-02
6.294645E-02
6.235244E-02
6.052930E-02
5.932125E-02
5.840332E-02
5.744994E-02
5.685763E-02
5.658006E-02
5.507924E-02
5.367949E-02
5.274172E-02
5.091753E-02
4.985208E-02
4.873877E-02
4.669644E-02
4.550666E-02
4.433989E-02
4.295344E-02
4.087147E-02
3.982930E-02
3.810757E-02
3.543309E-02
3.385754E-02
3.284484E-02
3.104572E-02
2.924795E-02
2.742602E-02
2.535293E-02
2.390754E-02
2.173820E-02
1.903459E-02
1.789774E-02
1.681018E-02
1.560186E-02
1.305176E-02
1.129053E-02
9.761609E-03
8.621533E-03
7.374231E-03
6.334202E-03
5.511813E-03
5.015190E-03
4.464438E-03
4.535814E-03
4.757771E-03
4.846165E-03
5.124581E-03
4.905720E-03
4.742285E-03
4.492360E-03
4.252783E-03
4.020276E-03
3.836361E-03
3.481535E-03
2.979244E-03
2.400674E-03
1.487359E-03
1.623548E-03
1.636195E-03
1.335905E-03
1.105405E-03
1.046594E-03
1.112346E-03
7.734178E-04
9.103332E-04
7.440864E-04
4.266661E-04
5.854198E-04
2.616781E-04
2.368443E-04
3.020874E-04
1.666537E-04
3.004594E-04
1.346125E-04
1.334668E-04
3.226137E-04
1.685685E-04
1.869249E-04
1.873936E-04
1.823981E-04
6.502985E-05
2.029341E-04
6.340900E-05
7.022959E-05
1.615707E-04
2.300758E-04
3.263341E-05
-3.065512E-04
-1.597363E-04
-4.000708E-04
-2.278568E-04
-5.518450E-04
1.990768E-04
-3.429760E-05
2.656623E-04
1.911129E-04
3.160571E-04
1.559150E-04
2.511105E-04
3.982451E-04
5.409391E-04
5.939340E-04
4.992398E-04
6.633462E-04
6.054605E-04
7.706118E-04
7.673660E-04
9.346366E-04
1.347842E-03
1.162066E-03
1.042338E-03
1.476077E-03
1.805613E-03
2.038421E-03
2.190156E-03
2.419681E-03
2.519054E-03
2.872853E-03
3.435793E-03
3.387591E-03
3.376906E-03
3.686129E-03
3.632528E-03
3.683875E-03
3.820111E-03
3.856841E-03
3.988641E-03
4.434221E-03
5.439686E-03
5.841691E-03
6.484405E-03
7.681977E-03
8.790915E-03
1.000145E-02
1.147440E-02
1.272820E-02
1.428938E-02
1.598198E-02
1.763099E-02
1.955830E-02
2.124873E-02
2.272428E-02
2.497412E-02
2.661887E-02
2.841211E-02
3.001080E-02
3.232581E-02
3.433067E-02
3.620944E-02
3.737354E-02
3.873656E-02
4.201388E-02
4.344185E-02
4.420691E-02
4.570709E-02
4.700579E-02
4.942156E-02
5.067664E-02
5.150928E-02
5.271823E-02
5.338031E-02
5.466469E-02
5.587846E-02
5.805762E-02
5.917420E-02
5.857692E-02
5.984761E-02
6.142064E-02
6.285469E-02
6.232111E-02
6.320224E-02
6.351928E-02
6.470420E-02
6.577768E-02
6.636631E-02
6.805988E-02
6.875086E-02
6.852683E-02
6.869844E-02
6.806311E-02
6.877828E-02
6.931785E-02
6.995379E-02
6.912744E-02
6.997998E-02
6.849018E-02
6.970998E-02
6.934425E-02
6.917196E-02
6.943046E-02
7.001331E-02
6.889966E-02
6.834451E-02
6.806233E-02
6.664714E-02
6.600742E-02
6.582767E-02
6.569169E-02
6.601872E-02
6.545902E-02
6.450377E-02
6.298345E-02
6.177625E-02
6.132785E-02
6.086645E-02
5.912162E-02
5.798365E-02
5.705028E-02
5.575333E-02
5.510256E-02
5.190501E-02
5.204733E-02
5.142185E-02
4.943699E-02
4.781754E-02
4.632922E-02
4.488958E-02
4.372641E-02
4.139702E-02
4.012245E-02
3.832985E-02
3.780382E-02
3.667966E-02
3.476156E-02
3.248030E-02
3.038486E-02
2.845318E-02
2.734183E-02
2.476160E-02
2.324891E-02
2.128217E-02
2.002478E-02
1.816034E-02
1.651836E-02
1.458913E-02
1.244647E-02
1.136226E-02
9.998606E-03
8.420066E-03
7.433242E-03
6.316597E-03
5.294015E-03
4.824649E-03
4.295110E-03
4.438371E-03
4.455382E-03
4.881261E-03
4.967764E-03
4.821445E-03
4.501373E-03
4.232632E-03
3.952837E-03
3.918927E-03
3.954399E-03
3.963547E-03
3.018012E-03
2.250740E-03
1.859876E-03
1.850850E-03
1.837844E-03
1.149627E-03
8.755187E-04
7.722532E-04
4.866927E-04
7.045806E-04
4.117608E-04
4.014201E-04
3.059378E-04
5.977527E-04
3.706424E-04
3.600113E-04
2.826363E-04
5.898648E-04
4.167937E-04
2.462380E-04
3.229607E-04
1.308431E-04
4.054268E-04
2.053753E-04
1.791667E-04
2.947138E-04
3.558828E-04
2.177499E-05
3.772114E-05
-4.480788E-05
-5.101216E-05
-4.237686E-05
-5.657710E-04
-9.032814E-04
-1.716244E-03
-9.826451E-04
-1.341777E-03
-1.632072E-03
3.536985E-04
1.746041E-04
4.701190E-04
7.653391E-05
1.592368E-04
1.484962E-04
1.857973E-04
2.823971E-04
6.087896E-04
5.520613E-04
6.366883E-04
7.488176E-04
4.780364E-04
4.878654E-04
7.374798E-04
8.017765E-04
8.973796E-04
1.137307E-03
1.424248E-03
1.499421E-03
1.565316E-03
1.878037E-03
2.120695E-03
2.122781E-03
2.318034E-03
2.772211E-03
3.236074E-03
3.528558E-03
3.686212E-03
3.663474E-03
3.695943E-03
3.911562E-03
3.999822E-03
3.784347E-03
3.777055E-03
4.412711E-03
4.995919E-03
5.753417E-03
6.619411E-03
8.007054E-03
9.062094E-03
1.006235E-02
1.127257E-02
1.258145E-02
1.438854E-02
1.615602E-02
1.789111E-02
1.884861E-02
2.067343E-02
2.293673E-02
2.527981E-02
2.671664E-02
2.804971E-02
2.964228E-02
3.211039E-02
3.430671E-02
3.589189E-02
3.754971E-02
3.906652E-02
4.107917E-02
4.265660E-02
4.473266E-02
4.608726E-02
4.725289E-02
4.841357E-02
5.076957E-02
5.135530E-02
5.270954E-02
5.410093E-02
5.460321E-02
5.506162E-02
5.673032E-02
5.774120E-02
5.920209E-02
5.974475E-02
6.198120E-02
6.163663E-02
6.323038E-02
6.392971E-02
6.420628E-02
6.490616E-02
6.614440E-02
6.667715E-02
6.744779E-02
6.751052E-02
6.798442E-02
6.826377E-02
6.850942E-02
7.144584E-02
6.772721E-02
6.978320E-02
6.985296E-02
6.921507E-02
6.910326E-02
6.976343E-02
6.887357E-02
6.949231E-02
6.849461E-02
6.826765E-02
6.874894E-02
6.762976E-02
6.771828E-02
6.629087E-02
6.741761E-02
6.691160E-02
6.590180E-02
6.569345E-02
6.481781E-02
6.406804E-02
6.349581E-02
6.242412E-02
6.076665E-02
6.059329E-02
5.887230E-02
5.768720E-02
5.634502E-02
5.574673E-02
5.551861E-02
5.443318E-02
5.348448E-02
5.641717E-02
5.094932E-02
4.921736E-02
4.754503E-02
4.681173E-02
4.538461E-02
4.348939E-02
4.101133E-02
3.977242E-02
3.859854E-02
3.637275E-02
3.570131E-02
3.250834E-02
3.082932E-02
2.863946E-02
2.711893E-02
2.538767E-02
2.372045E-02
2.142439E-02
1.925658E-02
1.811048E-02
1.594940E-02
1.434689E-02
1.254706E-02
1.155413E-02
9.752098E-03
8.854222E-03
7.245231E-03
6.323274E-03
5.815144E-03
4.973402E-03
4.581199E-03
4.423886E-03
4.582259E-03
4.939297E-03
4.923874E-03
5.016171E-03
4.474217E-03
4.188290E-03
4.196448E-03
3.829176E-03
3.298038E-03
3.217996E-03
2.575421E-03
2.110545E-03
2.030271E-03
1.458927E-03
1.595699E-03
1.530835E-03
1.439166E-03
8.553402E-04
4.875922E-04
6.352615E-04
7.801561E-04
3.992718E-04
3.042166E-04
4.674612E-04
4.344027E-04
2.339902E-04
3.314035E-04
4.202798E-04
3.920161E-04
2.838792E-04
2.930513E-04
3.410861E-04
2.704914E-04
2.330290E-04
1.626679E-04
6.889339E-05
3.198023E-05
1.536582E-04
1.851862E-04
2.594711E-04
1.378223E-04
-9.607837E-05
-5.639034E-04
-8.111346E-04
-2.142004E-03
-1.796383E-03
-2.167157E-03
-2.392592E-03
2.982807E-04
3.329041E-04
4.922813E-04
1.668789E-04
-5.868122E-05
2.707842E-05
2.577907E-04
7.745000E-04
-2.253358E-05
3.844547E-04
6.802298E-04
7.727724E-04
6.705097E-04
5.317711E-04
1.615648E-04
4.957482E-04
8.807967E-04
1.291317E-03
1.303246E-03
1.117683E-03
1.517626E-03
1.837014E-03
2.189140E-03
2.661162E-03
2.436150E-03
2.877606E-03
3.267461E-03
3.332077E-03
3.333322E-03
3.509258E-03
3.686064E-03
3.782281E-03
3.855933E-03
3.873308E-03
3.885496E-03
4.566684E-03
5.332549E-03
5.635968E-03
6.035628E-03
7.742182E-03
8.870787E-03
1.015354E-02
1.144712E-02
1.259697E-02
1.432484E-02
1.603849E-02
1.772346E-02
1.936978E-02
2.125827E-02
2.297140E-02
2.497937E-02
2.673395E-02
2.858203E-02
3.035635E-02
3.184275E-02
3.388723E-02
3.584871E-02
3.710706E-02
3.881277E-02
4.090038E-02
4.236911E-02
4.396559E-02
4.502960E-02
4.702173E-02
4.873203E-02
4.954354E-02
5.083299E-02
5.265132E-02
5.286771E-02
5.367808E-02
5.612933E-02
5.747160E-02
5.775739E-02
5.906483E-02
6.057920E-02
6.089181E-02
6.165590E-02
6.296014E-02
6.315130E-02
6.438467E-02
6.474690E-02
6.588947E-02
6.633250E-02
6.633674E-02
6.752665E-02
6.837254E-02
6.918294E-02
6.936696E-02
7.073195E-02
7.011172E-02
6.948303E-02
6.846726E-02
6.967739E-02
6.940817E-02
6.985096E-02
6.975445E-02
6.991324E-02
6.869825E-02
6.828016E-02
6.926746E-02
6.890673E-02
6.764156E-02
6.714638E-02
6.673883E-02
6.708420E-02
6.707996E-02
6.456609E-02
6.438479E-02
6.342714E-02
6.325482E-02
6.265985E-02
6.193006E-02
6.087336E-02
5.921997E-02
5.873263E-02
5.751772E-02
5.655822E-02
5.450222E-02
5.382953E-02
5.521191E-02
5.656306E-02
5.226405E-02
4.847854E-02
4.653079E-02
4.492613E-02
4.370964E-02
4.222443E-02
4.165512E-02
3.892507E-02
3.764196E-02
3.565091E-02
3.389730E-02
3.222958E-02
3.015376E-02
2.944469E-02
2.675469E-02
2.506700E-02
2.341908E-02
2.194856E-02
1.996548E-02
1.817601E-02
1.622866E-02
1.480759E-02
1.272886E-02
1.148344E-02
9.934788E-03
8.741479E-03
7.722658E-03
6.725269E-03
5.765154E-03
4.894783E-03
4.550755E-03
4.716321E-03
4.582611E-03
5.260682E-03
4.950365E-03
4.801591E-03
4.810123E-03
4.486522E-03
4.276631E-03
4.078550E-03
3.866690E-03
3.168237E-03
3.009283E-03
2.643137E-03
2.002933E-03
1.542184E-03
1.462812E-03
1.518110E-03
1.046197E-03
7.803890E-04
8.037098E-04
8.493211E-04
4.706186E-04
3.638822E-04
2.401031E-04
2.827133E-04
3.751001E-04
2.740334E-04
1.204585E-04
3.247134E-04
3.900453E-04
1.245879E-04
1.779792E-05
7.594556E-05
2.306670E-04
1.074327E-04
1.414790E-04
1.015206E-04
1.015839E-04
9.265866E-05
9.943869E-05
2.151861E-04
4.163497E-05
-2.739432E-04
-5.194616E-04
-8.549643E-04
-1.348431E-03
-1.792534E-03
-2.158784E-03
-2.369492E-03
5.096232E-04
3.975160E-04
3.749067E-04
3.621875E-04
2.421441E-04
3.042008E-04
2.920674E-04
2.543527E-03
5.632603E-04
5.135931E-04
6.541279E-04
6.497039E-04
8.432448E-04
6.154361E-04
1.009879E-03
7.717990E-04
7.474231E-04
1.065626E-03
1.465977E-03
1.191861E-03
1.468223E-03
1.832116E-03
2.223062E-03
2.412350E-03
2.616810E-03
2.716647E-03
3.163644E-03
3.650667E-03
3.186113E-03
3.404939E-03
3.575545E-03
3.697492E-03
3.824245E-03
4.070933E-03
3.878036E-03
4.010226E-03
5.002218E-03
5.952860E-03
6.245747E-03
7.606842E-03
9.006743E-03
1.009705E-02
1.146957E-02
1.247581E-02
1.416286E-02
1.644793E-02
1.765745E-02
1.892608E-02
2.166595E-02
2.275289E-02
2.410597E-02
2.643952E-02
2.847320E-02
2.949584E-02
3.180830E-02
3.330320E-02
3.621380E-02
3.737551E-02
3.916465E-02
3.999411E-02
4.257697E-02
4.383150E-02
4.591034E-02
4.716715E-02
4.850882E-02
4.899958E-02
5.178327E-02
5.202086E-02
5.498899E-02
5.595705E-02
5.490681E-02
5.585024E-02
5.749378E-02
5.841551E-02
5.978368E-02
6.052541E-02
6.119011E-02
6.307086E-02
6.313086E-02
6.377905E-02
6.560540E-02
6.733971E-02
6.797975E-02
6.817078E-02
6.733822E-02
6.848860E-02
6.817920E-02
6.911578E-02
6.964963E-02
6.930781E-02
7.045640E-02
7.034406E-02
6.981075E-02
7.018148E-02
6.998722E-02
6.941100E-02
6.890742E-02
6.919039E-02
6.866923E-02
6.668177E-02
6.760906E-02
6.768994E-02
6.712899E-02
6.596502E-02
6.535499E-02
6.533480E-02
6.531963E-02
6.459397E-02
6.452144E-02
6.276228E-02
6.175677E-02
6.143102E-02
6.002178E-02
5.929407E-02
5.759457E-02
5.664557E-02
5.626075E-02
5.514996E-02
5.405929E-02
5.503370E-02
5.340834E-02
5.022847E-02
4.831583E-02
4.623454E-02
4.544867E-02
4.418046E-02
4.279126E-02
4.092962E-02
3.960263E-02
3.792255E-02
3.608894E-02
3.465617E-02
3.286189E-02
3.169786E-02
2.928664E-02
2.746316E-02
2.630800E-02
2.433588E-02
2.173495E-02
1.962847E-02
1.791399E-02
1.635056E-02
1.438045E-02
1.259084E-02
1.105578E-02
1.009639E-02
8.450357E-03
7.578546E-03
6.521122E-03
5.140508E-03
4.886820E-03
4.660998E-03
4.659109E-03
4.437940E-03
4.558505E-03
4.898872E-03
4.993152E-03
4.968382E-03
4.493389E-03
4.301664E-03
3.945399E-03
3.725884E-03
3.274944E-03
3.200787E-03
2.357921E-03
1.738248E-03
1.040948E-03
1.193523E-03
1.467824E-03
1.232271E-03
9.031312E-04
2.486041E-04
2.994104E-04
2.245757E-04
9.172479E-05
1.767568E-04
6.124086E-04
5.920969E-04
2.901797E-04
3.336633E-04
2.733767E-04
4.016120E-05
-3.396669E-05
3.600101E-05
1.049373E-04
6.542838E-05
1.979639E-04
7.402037E-05
5.367803E-05
1.444300E-05
2.180565E-04
-4.201214E-06
1.091969E-04
-3.976596E-05
7.862200E-05
-6.264526E-04
-1.025582E-03
-1.428348E-03
-1.736395E-03
-2.044403E-03
-2.352143E-03
1.830441E-04
2.665181E-04
2.440031E-04
6.338115E-04
4.611181E-04
3.517638E-04
4.566554E-04
4.192603E-03
1.525529E-03
6.734856E-04
4.494553E-04
9.095521E-04
7.821931E-04
6.462216E-04
8.089380E-04
6.832951E-04
1.065990E-03
1.563091E-03
1.342806E-03
1.886582E-03
1.822348E-03
1.796765E-03
2.332324E-03
2.862944E-03
2.565819E-03
3.028841E-03
3.334216E-03
3.275987E-03
3.450786E-03
3.734311E-03
3.902324E-03
3.791294E-03
3.972631E-03
3.775228E-03
4.085680E-03
4.945163E-03
5.153286E-03
6.075652E-03
6.900704E-03
7.672416E-03
9.101435E-03
9.918183E-03
1.072469E-02
1.225723E-02
1.398947E-02
1.540932E-02
1.764994E-02
1.974759E-02
2.129561E-02
2.274031E-02
2.443256E-02
2.649110E-02
2.764111E-02
2.954862E-02
3.192986E-02
3.469735E-02
3.611829E-02
3.746791E-02
3.846555E-02
3.975478E-02
4.300801E-02
4.454821E-02
4.600761E-02
4.768861E-02
4.787798E-02
4.964243E-02
5.093220E-02
5.239380E-02
5.340977E-02
5.448702E-02
5.633451E-02
5.814218E-02
5.785325E-02
5.863746E-02
6.098864E-02
6.228621E-02
6.316661E-02
6.302470E-02
6.445038E-02
6.544009E-02
6.558293E-02
6.606087E-02
6.688525E-02
6.805717E-02
6.781054E-02
6.712773E-02
6.790698E-02
6.842074E-02
6.937899E-02
7.006519E-02
7.017797E-02
6.988415E-02
6.966218E-02
7.001648E-02
6.972392E-02
6.993855E-02
7.025319E-02
6.917617E-02
6.858999E-02
6.860303E-02
6.776130E-02
6.790729E-02
6.765879E-02
6.633156E-02
6.566713E-02
6.452376E-02
6.398879E-02
6.421099E-02
6.439277E-02
6.259799E-02
6.210423E-02
6.124650E-02
6.062003E-02
5.867395E-02
5.757423E-02
5.658415E-02
5.592210E-02
5.495342E-02
5.407790E-02
5.297591E-02
5.121577E-02
5.024200E-02
4.931681E-02
4.643414E-02
4.494204E-02
4.407274E-02
4.263429E-02
4.067483E-02
3.868543E-02
3.758304E-02
3.598114E-02
3.494644E-02
3.277344E-02
3.045865E-02
2.956971E-02
2.708071E-02
2.515434E-02
2.369168E-02
2.186955E-02
1.987617E-02
1.787346E-02
1.669685E-02
1.555456E-02
1.277284E-02
1.170703E-02
9.775469E-03
8.711466E-03
7.380606E-03
6.524403E-03
5.778338E-03
4.748489E-03
4.719820E-03
4.676152E-03
4.752250E-03
4.924347E-03
4.958457E-03
5.034207E-03
4.941723E-03
4.676006E-03
4.520961E-03
4.367921E-03
4.210571E-03
4.074125E-03
2.352951E-03
2.271855E-03
2.040261E-03
1.416566E-03
1.904911E-03
1.561060E-03
1.287363E-03
1.029164E-03
7.846131E-04
6.220353E-04
3.751609E-04
3.989243E-04
3.846665E-04
8.258800E-04
5.508391E-04
4.565301E-04
2.784156E-04
3.305121E-04
2.404463E-04
2.538045E-04
2.806730E-04
5.030995E-04
2.451940E-04
3.061576E-04
1.282458E-04
1.977833E-04
1.497288E-04
1.869202E-04
9.159896E-05
3.922995E-04
2.919448E-04
7.546251E-05
-4.776087E-04
-1.059204E-03
-1.531835E-03
-1.960116E-03
-1.921724E-03
-2.746398E-03
3.511928E-05
5.874426E-05
-4.411757E-04
2.098160E-04
-2.252180E-04
1.217736E-04
1.258494E-04
2.356958E-04
3.249312E-04
3.332294E-04
4.361725E-04
4.954704E-04
8.406704E-04
9.711377E-04
8.225563E-04
1.033846E-03
1.022153E-03
1.032581E-03
1.584464E-03
1.706113E-03
1.803665E-03
2.026080E-03
2.132504E-03
2.691928E-03
2.951068E-03
3.008963E-03
3.213194E-03
3.503355E-03
3.599310E-03
3.604793E-03
3.995126E-03
4.034168E-03
3.907652E-03
4.058543E-03
4.279850E-03
4.556295E-03
4.980388E-03
5.907351E-03
6.911882E-03
7.848750E-03
8.968133E-03
1.018860E-02
1.132341E-02
1.252734E-02
1.414926E-02
1.562798E-02
1.775893E-02
1.964139E-02
2.136047E-02
2.284957E-02
2.447835E-02
2.668357E-02
2.799801E-02
2.980594E-02
3.223650E-02
3.393546E-02
3.663962E-02
3.795892E-02
3.941135E-02
4.079633E-02
4.293160E-02
4.412777E-02
4.634786E-02
4.650146E-02
4.810025E-02
4.914644E-02
5.114903E-02
5.272786E-02
5.499788E-02
5.631874E-02
5.654614E-02
5.646127E-02
5.803241E-02
5.981428E-02
6.054728E-02
6.173416E-02
6.211866E-02
6.222890E-02
6.329985E-02
6.382226E-02
6.513474E-02
6.709308E-02
6.796007E-02
6.630097E-02
6.651997E-02
6.756408E-02
6.891713E-02
6.845227E-02
6.743550E-02
6.940074E-02
6.937249E-02
6.892390E-02
6.962379E-02
7.058663E-02
6.999900E-02
7.059954E-02
6.910745E-02
6.921438E-02
6.755577E-02
6.883524E-02
6.790413E-02
6.652894E-02
6.713121E-02
6.666063E-02
6.633063E-02
6.545184E-02
6.464649E-02
6.365853E-02
6.360691E-02
6.245449E-02
6.262115E-02
6.078663E-02
6.049437E-02
5.965147E-02
5.825781E-02
5.628795E-02
5.585631E-02
5.504527E-02
5.359995E-02
5.189983E-02
5.173373E-02
5.007728E-02
4.844156E-02
4.649101E-02
4.518665E-02
4.505660E-02
4.189735E-02
4.089773E-02
3.878356E-02
3.760428E-02
3.698949E-02
3.498533E-02
3.303189E-02
3.029923E-02
2.905165E-02
2.708783E-02
2.529163E-02
2.363175E-02
2.156354E-02
1.966121E-02
1.836898E-02
1.647956E-02
1.497567E-02
1.321334E-02
1.153373E-02
1.033632E-02
8.817703E-03
7.939400E-03
6.688594E-03
5.433995E-03
4.931466E-03
4.854007E-03
4.574116E-03
4.899208E-03
4.791527E-03
4.880431E-03
4.994215E-03
5.057534E-03
4.936148E-03
4.526139E-03
4.059743E-03
4.045037E-03
3.399803E-03
2.951400E-03
2.604158E-03
2.472618E-03
1.828521E-03
1.845042E-03
1.659463E-03
1.476119E-03
1.203615E-03
1.144594E-03
7.106770E-04
3.939241E-04
5.477222E-04
5.287956E-04
3.645457E-04
4.486614E-04
4.607520E-04
3.731851E-04
2.998020E-04
3.587554E-04
2.020398E-04
2.921560E-04
2.497222E-04
3.144138E-04
1.955179E-04
2.881672E-04
2.404982E-04
3.009758E-04
2.054770E-04
2.186195E-04
3.492960E-04
2.519478E-04
-3.114820E-04
-5.606569E-04
-8.980561E-04
-1.215434E-03
-1.495602E-03
-1.828029E-03
-2.372546E-03
2.941050E-04
5.735382E-04
2.342344E-04
3.633519E-04
2.370640E-04
1.550185E-04
-2.507442E-05
1.492342E-04
3.121547E-04
3.786892E-04
5.685489E-04
5.312137E-04
4.189122E-04
5.495346E-04
6.758208E-04
1.278922E-03
1.297506E-03
1.060195E-03
1.449228E-03
1.449951E-03
1.729067E-03
1.643277E-03
1.946030E-03
2.904266E-03
3.255746E-03
3.419633E-03
3.684863E-03
3.709334E-03
3.645615E-03
3.967099E-03
3.968343E-03
3.909400E-03
3.861215E-03
3.816833E-03
4.007277E-03
4.341763E-03
5.016628E-03
5.881560E-03
6.993193E-03
7.742894E-03
9.097930E-03
1.039449E-02
1.146228E-02
1.280002E-02
1.430772E-02
1.558213E-02
1.749654E-02
1.954815E-02
2.056336E-02
2.269867E-02
2.488724E-02
2.648375E-02
2.791963E-02
3.003732E-02
3.247954E-02
3.481356E-02
3.653149E-02
3.793160E-02
3.904450E-02
4.026045E-02
4.210236E-02
4.402295E-02
4.591324E-02
4.714856E-02
4.811967E-02
5.035060E-02
5.093590E-02
5.393075E-02
5.400129E-02
5.459465E-02
5.616161E-02
5.680890E-02
5.812337E-02
5.955130E-02
5.981941E-02
6.164487E-02
6.237012E-02
6.318532E-02
6.407395E-02
6.503280E-02
6.555513E-02
6.604159E-02
6.595904E-02
6.649554E-02
6.678408E-02
6.724039E-02
6.897136E-02
6.918479E-02
6.841709E-02
6.954668E-02
7.097691E-02
6.994847E-02
7.007214E-02
7.025905E-02
6.903115E-02
6.949677E-02
6.962613E-02
6.788242E-02
6.862448E-02
6.790118E-02
6.771733E-02
6.765545E-02
6.694666E-02
6.675307E-02
6.626109E-02
6.590670E-02
6.497474E-02
6.567602E-02
6.325706E-02
6.303640E-02
6.145473E-02
6.116370E-02
6.036985E-02
5.868746E-02
5.799108E-02
5.713291E-02
5.615831E-02
5.510893E-02
5.327311E-02
5.274147E-02
5.155024E-02
5.016009E-02
4.876424E-02
4.783002E-02
4.622698E-02
4.416617E-02
4.218781E-02
4.110849E-02
4.018889E-02
3.808306E-02
3.572109E-02
3.381492E-02
3.204476E-02
3.062661E-02
2.927317E-02
2.758110E-02
2.468889E-02
2.286354E-02
2.160681E-02
1.949347E-02
1.784353E-02
1.609401E-02
1.458756E-02
1.328893E-02
1.178005E-02
1.019618E-02
9.101080E-03
7.792569E-03
6.456310E-03
6.074476E-03
5.130907E-03
4.633892E-03
4.766274E-03
4.972087E-03
5.031958E-03
5.382642E-03
5.224358E-03
5.080576E-03
5.105530E-03
4.466264E-03
4.105990E-03
3.932633E-03
3.677814E-03
2.956580E-03
2.092986E-03
2.094582E-03
2.120617E-03
1.435709E-03
1.455724E-03
1.397802E-03
9.799478E-04
9.588013E-04
7.454342E-04
6.609736E-04
7.349122E-04
6.909065E-04
6.465332E-04
4.378240E-04
3.888236E-04
1.685484E-04
1.885119E-04
2.582596E-04
2.356525E-04
9.877474E-05
2.007295E-04
1.013320E-04
1.330800E-04
1.538552E-04
2.367008E-04
2.001400E-04
2.145967E-04
2.442349E-04
1.110560E-04
8.190578E-05
3.339388E-06
4.035588E-04
7.476234E-04
8.871474E-04
1.196557E-03
1.509269E-03
1.634672E-03
5.765461E-04
4.075694E-04
3.584645E-04
2.736351E-04
1.330090E-04
8.564455E-05
1.924927E-04
2.147867E-04
2.428340E-04
2.951853E-04
5.269125E-04
4.865037E-04
3.155992E-04
4.495091E-04
4.086970E-04
8.042446E-04
8.189759E-04
1.161450E-03
1.773950E-03
1.511186E-03
1.798578E-03
2.414279E-03
2.798286E-03
2.920574E-03
2.894112E-03
3.193782E-03
3.673556E-03
4.180236E-03
4.029504E-03
4.092145E-03
4.447741E-03
4.341702E-03
4.121458E-03
4.278157E-03
4.345457E-03
4.545711E-03
5.089088E-03
6.125956E-03
7.303809E-03
7.719134E-03
9.250770E-03
1.055736E-02
1.143928E-02
1.291399E-02
1.394876E-02
1.536883E-02
1.744103E-02
1.960134E-02
2.156597E-02
2.342831E-02
2.424426E-02
2.609504E-02
2.842534E-02
3.068980E-02
3.229351E-02
3.481543E-02
3.557461E-02
3.743299E-02
3.898650E-02
4.123874E-02
4.245419E-02
4.472261E-02
4.571365E-02
4.649434E-02
4.860879E-02
5.018117E-02
5.161560E-02
5.378685E-02
5.334525E-02
5.437465E-02
5.633495E-02
5.727649E-02
5.833917E-02
6.012834E-02
6.039625E-02
6.157061E-02
6.092922E-02
6.176381E-02
6.373352E-02
6.333151E-02
6.489660E-02
6.537528E-02
6.675178E-02
6.758214E-02
6.796509E-02
6.768635E-02
6.850041E-02
6.802779E-02
6.848266E-02
6.958320E-02
6.996673E-02
7.114285E-02
6.920194E-02
6.972221E-02
6.941412E-02
6.954625E-02
6.937776E-02
6.893093E-02
6.898125E-02
6.893943E-02
6.777432E-02
6.769899E-02
6.813013E-02
6.725461E-02
6.611095E-02
6.559724E-02
6.577406E-02
6.510379E-02
6.396801E-02
6.367158E-02
6.273272E-02
6.132070E-02
5.953040E-02
5.837027E-02
5.782463E-02
5.739395E-02
5.617750E-02
5.487699E-02
5.364023E-02
5.203217E-02
5.119841E-02
4.944984E-02
4.834849E-02
4.717944E-02
4.555939E-02
4.424092E-02
4.296222E-02
4.142451E-02
3.976235E-02
3.773810E-02
3.558056E-02
3.390323E-02
3.234920E-02
3.079158E-02
2.917604E-02
2.733897E-02
2.556708E-02
2.368636E-02
2.148480E-02
1.980955E-02
1.807055E-02
1.656261E-02
1.512980E-02
1.287041E-02
1.140314E-02
9.980935E-03
8.848479E-03
7.757926E-03
6.607128E-03
5.879046E-03
4.878212E-03
4.622161E-03
4.592264E-03
5.020160E-03
4.922003E-03
5.057719E-03
5.092014E-03
5.218666E-03
4.957399E-03
4.668516E-03
4.422693E-03
3.678612E-03
3.704576E-03
2.730186E-03
2.767219E-03
2.200552E-03
2.120365E-03
1.874238E-03
1.985873E-03
1.482834E-03
1.341007E-03
8.991045E-04
9.244194E-04
7.723294E-04
6.310077E-04
9.717273E-04
7.501577E-04
5.502702E-04
4.354004E-04
2.605577E-04
2.564408E-04
2.496440E-04
2.824838E-04
3.333940E-04
3.417209E-04
1.584379E-04
1.192887E-04
1.747513E-04
1.124378E-04
1.807073E-05
8.125056E-05
3.009089E-04
2.230121E-04
1.163877E-05
1.123851E-04
1.195820E-03
2.238552E-03
3.085807E-03
3.904056E-03
4.810120E-03
5.455367E-03
6.554602E-04
2.908167E-04
2.836098E-04
4.432665E-04
2.486861E-04
3.638165E-04
4.471637E-04
2.217662E-04
5.812352E-04
5.600902E-04
3.404834E-04
3.014844E-04
6.044028E-04
5.970650E-04
4.649350E-04
4.711443E-04
9.010641E-04
8.578819E-04
1.343333E-03
1.381777E-03
1.984766E-03
1.955888E-03
2.476012E-03
2.587678E-03
2.820007E-03
3.405957E-03
3.591377E-03
3.623183E-03
3.982024E-03
3.914241E-03
3.869261E-03
4.128782E-03
4.318097E-03
4.311837E-03
4.360308E-03
4.507576E-03
5.186653E-03
6.017317E-03
7.034179E-03
8.014147E-03
8.802815E-03
9.645712E-03
1.134935E-02
1.278372E-02
1.420571E-02
1.575554E-02
1.746320E-02
1.941182E-02
2.083903E-02
2.264452E-02
2.466336E-02
2.624596E-02
2.877151E-02
3.069055E-02
3.238725E-02
3.381575E-02
3.613303E-02
3.754885E-02
3.871338E-02
4.040877E-02
4.339242E-02
4.457415E-02
4.487964E-02
4.720237E-02
4.929336E-02
5.021408E-02
5.126891E-02
5.289376E-02
5.361371E-02
5.456889E-02
5.692996E-02
5.803326E-02
5.825431E-02
6.003517E-02
5.987410E-02
6.204716E-02
6.286848E-02
6.324432E-02
6.304012E-02
6.448877E-02
6.522804E-02
6.545923E-02
6.695333E-02
6.653182E-02
6.706631E-02
6.717939E-02
6.793165E-02
6.840851E-02
6.923701E-02
6.869439E-02
6.935449E-02
6.925721E-02
6.868065E-02
7.019498E-02
6.990571E-02
6.933112E-02
6.898889E-02
6.851978E-02
6.913668E-02
6.944139E-02
6.744370E-02
6.736912E-02
6.758857E-02
6.693934E-02
6.666785E-02
6.552742E-02
6.536669E-02
6.487151E-02
6.413179E-02
6.345596E-02
6.275032E-02
6.110080E-02
6.011017E-02
5.897714E-02
5.803885E-02
5.729242E-02
5.654825E-02
5.639177E-02
5.406342E-02
5.267581E-02
5.116952E-02
4.930376E-02
4.777691E-02
4.706480E-02
4.533827E-02
4.387675E-02
4.311521E-02
4.153250E-02
3.931018E-02
3.741605E-02
3.539627E-02
3.345557E-02
3.201732E-02
3.042998E-02
2.922529E-02
2.765602E-02
2.561750E-02
2.336646E-02
2.190079E-02
2.037975E-02
1.854987E-02
1.688453E-02
1.581831E-02
1.290374E-02
1.156769E-02
1.021765E-02
8.899694E-03
7.990803E-03
6.419308E-03
5.595990E-03
4.948869E-03
4.863854E-03
4.517365E-03
4.715747E-03
4.896285E-03
5.181425E-03
5.084326E-03
5.060733E-03
4.933061E-03
4.498041E-03
4.255485E-03
4.084475E-03
3.632647E-03
3.272707E-03
2.733721E-03
1.919471E-03
2.278289E-03
2.729435E-03
1.836031E-03
1.446189E-03
1.617771E-03
1.179679E-03
6.619231E-04
7.190469E-04
7.081318E-04
4.996370E-04
6.329750E-04
8.687144E-04
9.954312E-04
5.439331E-04
3.354187E-04
3.236829E-04
2.172340E-04
1.021917E-04
2.044195E-04
2.902901E-04
2.403500E-04
1.354982E-04
2.979733E-04
2.917807E-04
2.923936E-04
2.723287E-04
2.597437E-04
2.406006E-04
2.972643E-04
1.134806E-03
1.880992E-03
2.552460E-03
3.395729E-03
4.072792E-03
4.699610E-03
5.107606E-04
2.082012E-04
1.384337E-04
3.533542E-04
2.840236E-04
5.970996E-04
4.682671E-04
3.987287E-03
6.567542E-03
2.305985E-03
5.243331E-04
5.599446E-04
5.273849E-04
4.338237E-04
5.730342E-04
7.936472E-04
8.550506E-04
9.129937E-04
8.533439E-04
1.006818E-03
1.611802E-03
1.478389E-03
1.800493E-03
2.552258E-03
2.916628E-03
3.458048E-03
3.335441E-03
3.609741E-03
3.832716E-03
4.076234E-03
3.816452E-03
3.591441E-03
3.590880E-03
4.247575E-03
4.488470E-03
5.427921E-03
5.674473E-03
6.097998E-03
6.767222E-03
7.799478E-03
8.784454E-03
1.015086E-02
1.131267E-02
1.223298E-02
1.395251E-02
1.575732E-02
1.783095E-02
1.992894E-02
2.109236E-02
2.329372E-02
2.484198E-02
2.633716E-02
2.874616E-02
3.070632E-02
3.212780E-02
3.432946E-02
3.598054E-02
3.785818E-02
3.876575E-02
4.130528E-02
4.365795E-02
4.447811E-02
4.590000E-02
4.756287E-02
4.932580E-02
4.887702E-02
5.138713E-02
5.338863E-02
5.383898E-02
5.618518E-02
5.750032E-02
5.750989E-02
5.759351E-02
5.945539E-02
6.049846E-02
6.067685E-02
6.124869E-02
6.205615E-02
6.336740E-02
6.482660E-02
6.588460E-02
6.738346E-02
6.694598E-02
6.634142E-02
6.834285E-02
6.703916E-02
6.803660E-02
6.871659E-02
6.985714E-02
6.947849E-02
7.020909E-02
6.978218E-02
6.890647E-02
6.958279E-02
7.001894E-02
6.934425E-02
6.931511E-02
6.938071E-02
6.810864E-02
6.893516E-02
6.791384E-02
6.797334E-02
6.766663E-02
6.676721E-02
6.624031E-02
6.607509E-02
6.484718E-02
6.493843E-02
6.426165E-02
6.281742E-02
6.270381E-02
6.051122E-02
6.041298E-02
5.935417E-02
5.793886E-02
5.676780E-02
5.666321E-02
5.531429E-02
5.388611E-02
5.228923E-02
5.090549E-02
4.968728E-02
4.855991E-02
4.687062E-02
4.560670E-02
4.462139E-02
4.264053E-02
4.073197E-02
3.937520E-02
3.821239E-02
3.609700E-02
3.391410E-02
3.246399E-02
3.111251E-02
2.912934E-02
2.742335E-02
2.520804E-02
2.389866E-02
2.228447E-02
2.034017E-02
1.814190E-02
1.587413E-02
1.436132E-02
1.287944E-02
1.123438E-02
9.952889E-03
8.481151E-03
7.634770E-03
6.918685E-03
5.701224E-03
5.018027E-03
4.567641E-03
4.390040E-03
4.769413E-03
4.656856E-03
4.880745E-03
5.056342E-03
5.018503E-03
4.776450E-03
4.677656E-03
4.287883E-03
4.063608E-03
3.576827E-03
3.100807E-03
2.993911E-03
2.775293E-03
2.782902E-03
2.395026E-03
1.612231E-03
1.823308E-03
1.458518E-03
8.153707E-04
6.643220E-04
5.751164E-04
1.197553E-03
6.356793E-04
3.164786E-04
3.656875E-04
3.148144E-04
3.086751E-04
2.872236E-04
2.305385E-04
1.501616E-04
1.701425E-04
4.407216E-04
2.852941E-04
2.028472E-04
2.437595E-04
8.650558E-05
1.598527E-04
1.258423E-04
2.331986E-04
1.831117E-04
3.002535E-04
2.703233E-04
9.462963E-04
1.655764E-03
2.359134E-03
3.032119E-03
3.698288E-03
4.176066E-03
5.128685E-04
4.494567E-04
4.167658E-04
3.101084E-04
2.450487E-04
2.351712E-04
5.233222E-03
-1.521486E-02
-1.555526E-03
3.287627E-02
-4.813119E-03
5.695161E-04
6.374025E-04
7.370961E-04
7.479353E-04
6.387464E-04
9.062166E-04
1.131007E-03
1.264393E-03
1.383705E-03
1.518930E-03
1.952044E-03
2.122017E-03
2.576499E-03
2.791066E-03
2.231249E-03
3.235331E-03
3.596606E-03
3.794146E-03
3.973301E-03
4.040457E-03
3.894039E-03
4.114994E-03
4.188136E-03
4.567003E-03
6.002123E-03
5.492804E-03
5.712758E-03
6.472236E-03
7.683899E-03
8.913312E-03
9.925959E-03
1.110799E-02
1.249588E-02
1.426253E-02
1.583131E-02
1.744624E-02
1.908194E-02
2.097572E-02
2.309897E-02
2.527836E-02
2.668576E-02
2.848792E-02
3.029540E-02
3.200408E-02
3.442105E-02
3.584530E-02
3.804485E-02
3.866613E-02
4.144096E-02
4.254244E-02
4.346128E-02
4.470420E-02
4.614305E-02
4.847554E-02
5.087423E-02
5.247038E-02
5.360711E-02
5.407611E-02
5.556733E-02
5.667055E-02
5.791305E-02
5.925071E-02
5.989174E-02
6.034376E-02
6.054286E-02
6.203057E-02
6.342691E-02
6.395041E-02
6.504678E-02
6.418026E-02
6.509540E-02
6.625158E-02
6.754336E-02
6.752866E-02
6.884399E-02
6.842683E-02
6.819299E-02
6.856721E-02
6.871103E-02
6.938405E-02
6.999582E-02
6.985377E-02
7.120143E-02
7.101278E-02
6.950098E-02
6.913339E-02
6.750824E-02
6.876418E-02
6.793767E-02
6.911294E-02
6.850071E-02
6.785327E-02
6.858168E-02
6.854962E-02
6.632385E-02
6.588067E-02
6.476779E-02
6.350438E-02
6.245128E-02
6.171121E-02
6.151787E-02
6.104941E-02
5.912975E-02
5.914897E-02
5.793055E-02
5.666236E-02
5.604010E-02
5.507893E-02
5.291053E-02
5.058414E-02
4.970054E-02
4.933841E-02
4.704868E-02
4.580341E-02
4.502397E-02
4.249727E-02
4.076469E-02
3.943213E-02
3.799826E-02
3.635408E-02
3.530259E-02
3.282109E-02
3.099792E-02
2.954122E-02
2.787591E-02
2.561434E-02
2.405527E-02
2.177219E-02
2.002371E-02
1.824875E-02
1.617344E-02
1.501528E-02
1.278608E-02
1.089230E-02
9.853805E-03
8.808066E-03
7.908976E-03
6.700887E-03
5.644382E-03
4.883890E-03
4.543082E-03
4.498407E-03
4.361145E-03
4.835232E-03
4.894847E-03
4.703181E-03
4.518179E-03
4.815898E-03
4.743859E-03
3.905391E-03
3.725114E-03
4.018122E-03
2.705861E-03
2.116485E-03
1.665083E-03
2.022074E-03
1.990020E-03
1.801287E-03
1.194404E-03
1.068051E-03
8.208546E-04
7.757531E-04
5.214902E-04
2.712312E-04
2.764777E-04
4.359018E-04
5.398325E-04
5.862236E-04
4.081301E-04
3.176761E-05
2.162415E-04
3.100082E-04
5.630975E-04
2.279441E-04
2.660178E-04
1.556301E-04
9.126706E-05
2.903515E-05
9.329650E-05
1.154470E-04
7.555005E-05
2.150915E-04
9.818875E-05
5.116800E-04
1.764124E-03
3.266853E-03
4.498777E-03
5.726834E-03
7.019670E-03
8.103905E-03
5.497080E-04
8.138870E-04
4.560793E-04
3.881110E-04
3.585558E-04
4.522948E-04
6.093892E-03
-1.366148E-03
7.014446E-03
1.164479E-02
-3.973986E-02
5.891809E-04
6.996117E-04
6.627643E-04
6.261850E-04
8.182666E-04
8.333084E-04
9.561484E-04
1.024409E-03
1.384348E-03
1.626538E-03
2.096783E-03
2.352041E-03
2.633874E-03
3.240511E-03
3.101381E-03
3.443015E-03
3.673395E-03
4.249312E-03
4.184491E-03
4.305154E-03
4.230996E-03
4.123544E-03
3.969256E-03
4.145279E-03
4.710949E-03
5.101270E-03
5.900966E-03
6.615792E-03
7.796878E-03
8.849363E-03
1.002918E-02
1.120201E-02
1.275862E-02
1.425577E-02
1.581668E-02
1.769819E-02
1.936590E-02
2.108324E-02
2.268306E-02
2.482746E-02
2.711934E-02
2.875842E-02
3.059885E-02
3.230873E-02
3.408606E-02
3.567534E-02
3.740185E-02
3.980823E-02
4.151381E-02
4.234176E-02
4.415527E-02
4.544559E-02
4.755828E-02
4.921215E-02
5.057686E-02
5.205330E-02
5.325629E-02
5.380280E-02
5.530793E-02
5.699337E-02
5.755280E-02
5.817390E-02
5.938511E-02
6.042565E-02
6.095744E-02
6.131341E-02
6.224730E-02
6.303024E-02
6.509666E-02
6.489010E-02
6.507196E-02
6.704494E-02
6.724333E-02
6.708279E-02
6.716683E-02
6.694724E-02
6.892044E-02
6.888419E-02
6.975422E-02
7.028078E-02
6.974803E-02
6.934543E-02
6.937457E-02
6.926614E-02
7.037742E-02
6.971062E-02
6.934449E-02
7.001263E-02
6.918996E-02
6.880573E-02
6.739709E-02
6.757217E-02
6.665947E-02
6.583093E-02
6.549317E-02
6.515441E-02
6.485810E-02
6.371365E-02
6.177099E-02
6.142578E-02
6.101817E-02
5.867468E-02
5.886239E-02
5.979852E-02
5.714418E-02
5.611611E-02
5.489736E-02
5.380650E-02
5.279407E-02
4.997315E-02
5.022432E-02
4.911298E-02
4.692371E-02
4.531425E-02
4.411401E-02
4.303688E-02
4.164896E-02
3.977916E-02
3.740413E-02
3.634531E-02
3.528580E-02
3.264778E-02
3.053069E-02
2.946069E-02
2.785639E-02
2.624468E-02
2.469871E-02
2.172661E-02
1.977469E-02
1.828773E-02
1.631773E-02
1.441571E-02
1.227962E-02
1.125951E-02
9.977442E-03
9.169892E-03
7.605436E-03
6.336229E-03
5.579962E-03
5.125117E-03
4.632766E-03
4.333656E-03
4.275508E-03
4.396620E-03
5.157009E-03
4.781948E-03
4.510446E-03
4.697430E-03
4.548302E-03
4.616472E-03
3.847220E-03
3.296200E-03
2.709659E-03
2.441720E-03
2.196760E-03
2.566827E-03
1.389653E-03
1.663370E-03
1.478174E-03
1.160494E-03
1.598774E-03
1.052280E-03
9.360027E-04
5.094208E-04
4.095508E-04
4.949937E-04
4.086722E-04
2.321126E-04
2.367686E-04
2.594755E-04
2.150104E-04
1.872622E-04
1.146288E-04
2.438212E-04
2.539354E-04
3.043724E-04
2.138050E-04
1.532079E-04
1.561126E-04
1.014971E-04
2.061459E-04
1.657075E-04
2.126140E-04
4.186375E-04
1.647093E-03
2.794436E-03
3.804199E-03
4.967257E-03
6.005356E-03
6.931973E-03
5.800010E-04
3.031918E-04
1.945174E-04
2.410845E-04
3.802371E-04
7.557831E-04
-1.008851E-01
1.035492E-02
8.819826E-03
1.075980E-02
-3.012100E-02
1.104120E-03
6.524943E-04
6.575633E-04
7.525864E-04
8.281855E-04
1.348478E-03
1.493947E-03
1.598851E-03
1.607474E-03
1.598906E-03
2.131164E-03
2.494020E-03
2.778100E-03
3.430516E-03
3.582261E-03
3.597248E-03
3.666129E-03
3.979900E-03
4.354148E-03
4.434482E-03
4.812613E-03
4.213600E-03
4.028823E-03
4.004002E-03
4.246512E-03
5.263727E-03
6.059217E-03
7.037431E-03
7.673882E-03
8.887748E-03
1.026563E-02
1.145888E-02
1.263129E-02
1.385376E-02
1.584388E-02
1.789992E-02
1.894797E-02
2.107688E-02
2.341295E-02
2.475214E-02
2.623555E-02
2.778091E-02
3.066507E-02
3.252604E-02
3.443749E-02
3.600875E-02
3.722111E-02
3.945490E-02
4.067739E-02
4.175519E-02
4.347355E-02
4.527937E-02
4.669226E-02
4.871875E-02
5.075255E-02
5.167586E-02
5.226234E-02
5.438909E-02
5.494128E-02
5.632617E-02
5.828186E-02
5.896999E-02
5.975008E-02
6.097529E-02
6.251118E-02
6.239694E-02
6.215940E-02
6.361909E-02
6.410444E-02
6.532705E-02
6.674170E-02
6.648101E-02
6.680006E-02
6.755212E-02
6.879047E-02
6.903134E-02
6.878488E-02
6.869381E-02
6.874490E-02
6.937556E-02
6.929135E-02
6.902692E-02
7.015481E-02
7.016072E-02
6.927824E-02
7.061804E-02
6.918313E-02
6.829320E-02
6.845610E-02
6.862553E-02
6.830884E-02
6.787226E-02
6.780874E-02
6.635305E-02
6.526241E-02
6.539938E-02
6.521593E-02
6.440221E-02
6.281572E-02
6.129637E-02
6.097387E-02
5.971862E-02
5.893721E-02
5.989200E-02
5.762798E-02
5.552830E-02
5.500933E-02
5.437488E-02
5.321444E-02
5.205480E-02
5.065502E-02
4.796092E-02
4.669913E-02
4.586760E-02
4.453660E-02
4.242354E-02
4.074709E-02
3.946644E-02
4.039444E-02
3.610195E-02
3.420084E-02
3.251989E-02
3.090524E-02
2.932506E-02
2.753533E-02
2.562036E-02
2.383934E-02
2.146384E-02
1.919626E-02
1.806666E-02
1.606830E-02
1.406418E-02
1.241060E-02
1.177482E-02
9.643554E-03
8.704334E-03
7.483892E-03
6.243768E-03
5.832887E-03
4.927238E-03
4.551093E-03
4.198686E-03
3.964089E-03
4.309860E-03
4.731642E-03
4.743581E-03
4.180416E-03
4.816399E-03
4.771139E-03
4.308966E-03
3.592076E-03
2.895480E-03
2.278495E-03
1.829024E-03
2.391870E-03
1.704092E-03
1.625913E-03
1.401591E-03
1.083806E-03
1.485377E-03
1.380192E-03
1.200828E-03
5.466653E-04
5.758667E-04
3.207266E-04
3.199752E-04
2.076565E-04
2.350380E-04
9.509687E-05
2.108002E-04
9.344085E-05
1.398553E-04
2.236245E-04
3.817729E-04
4.063245E-04
5.388024E-04
3.990045E-04
3.618371E-04
2.325500E-04
-1.202529E-05
2.331471E-04
1.275252E-04
2.055691E-04
2.785665E-04
9.442104E-04
1.601080E-03
2.342009E-03
3.068458E-03
3.783965E-03
4.312223E-03
1.519539E-04
3.592113E-04
1.743479E-04
2.117155E-04
2.866389E-04
1.237990E-04
3.324642E-03
-7.456649E-03
9.024300E-03
2.041424E-02
-5.817397E-02
1.056098E-03
6.876830E-04
6.755398E-04
6.215934E-04
8.897191E-04
1.153432E-03
1.036120E-03
1.217671E-03
1.325953E-03
1.843271E-03
2.367066E-03
2.654046E-03
2.942045E-03
3.052927E-03
3.456144E-03
3.966836E-03
4.035810E-03
4.262376E-03
4.209559E-03
4.499486E-03
4.314817E-03
4.069040E-03
3.997848E-03
4.131187E-03
4.435881E-03
5.064289E-03
5.466493E-03
6.689766E-03
8.334448E-03
9.035546E-03
1.044777E-02
1.145831E-02
1.294834E-02
1.412746E-02
1.557143E-02
1.799313E-02
1.942855E-02
2.152057E-02
2.338882E-02
2.476956E-02
2.666600E-02
2.834392E-02
3.042101E-02
3.291722E-02
3.427973E-02
3.605969E-02
3.753286E-02
3.967702E-02
4.108309E-02
4.187242E-02
4.321215E-02
4.524258E-02
4.725840E-02
4.930221E-02
4.954242E-02
5.109941E-02
5.225292E-02
5.288434E-02
5.343599E-02
5.442325E-02
5.680003E-02
5.807200E-02
5.909714E-02
6.017573E-02
6.175000E-02
6.337365E-02
6.325312E-02
6.378295E-02
6.530030E-02
6.596093E-02
6.649474E-02
6.648461E-02
6.757235E-02
7.171102E-02
6.881021E-02
6.882975E-02
6.968938E-02
6.989099E-02
7.057329E-02
7.025297E-02
6.927957E-02
7.072779E-02
7.055730E-02
7.009290E-02
7.004843E-02
6.842177E-02
6.904767E-02
7.003674E-02
6.771247E-02
6.810656E-02
6.846986E-02
6.804760E-02
6.768941E-02
6.557158E-02
6.685987E-02
6.524297E-02
6.469894E-02
6.326103E-02
6.269949E-02
6.315751E-02
6.197546E-02
6.053335E-02
5.879881E-02
5.829905E-02
5.740486E-02
5.581645E-02
5.450871E-02
5.369786E-02
5.285291E-02
5.099605E-02
4.918404E-02
4.818595E-02
4.732473E-02
4.639731E-02
4.499723E-02
4.282056E-02
4.120954E-02
4.005432E-02
3.819480E-02
3.608337E-02
3.371192E-02
3.222555E-02
3.062474E-02
2.892482E-02
2.689862E-02
2.523669E-02
2.331333E-02
2.107458E-02
1.899286E-02
1.712952E-02
1.605857E-02
1.492957E-02
1.285602E-02
1.129346E-02
9.988072E-03
8.335479E-03
7.244460E-03
6.451528E-03
5.710632E-03
4.862947E-03
4.332795E-03
3.924924E-03
4.312987E-03
4.625613E-03
4.784450E-03
4.367760E-03
4.500569E-03
4.561258E-03
4.271188E-03
4.179853E-03
3.571551E-03
3.123811E-03
2.865006E-03
2.141051E-03
2.151101E-03
1.905640E-03
1.552157E-03
1.356316E-03
1.651247E-03
1.584360E-03
1.072166E-03
7.097789E-04
4.250309E-04
3.529352E-04
3.879281E-04
2.820097E-04
3.629896E-04
6.195366E-04
3.686784E-04
3.101632E-04
2.579062E-04
1.726528E-04
3.436975E-04
2.687106E-04
2.182062E-04
1.558323E-04
3.337340E-04
2.402310E-04
2.183944E-04
1.066310E-04
1.367602E-04
2.249620E-04
2.171642E-04
2.550006E-04
6.345594E-04
8.624749E-04
1.187903E-03
1.406150E-03
1.868337E-03
1.887950E-03
3.542987E-04
2.753131E-04
2.328187E-04
4.980795E-04
3.630713E-04
-1.548962E-02
-7.258453E-02
7.553313E-03
3.911368E-03
1.576266E-02
-3.729270E-02
1.979848E-03
8.553268E-04
9.881609E-04
8.281667E-04
9.913364E-04
1.427091E-03
9.700748E-04
1.300409E-03
1.837853E-03
1.755443E-03
1.902138E-03
2.238640E-03
2.548978E-03
3.270311E-03
3.432134E-03
3.853769E-03
4.023519E-03
4.177441E-03
4.391860E-03
5.308705E-03
4.874665E-03
3.736894E-03
3.727697E-03
3.906364E-03
4.411927E-03
4.602052E-03
5.535678E-03
6.834479E-03
7.702112E-03
8.933054E-03
9.887588E-03
1.118935E-02
1.290822E-02
1.422757E-02
1.555202E-02
1.750417E-02
1.936028E-02
2.114939E-02
2.313937E-02
2.446793E-02
2.642835E-02
2.849197E-02
3.041077E-02
3.166830E-02
3.507201E-02
3.585575E-02
3.796217E-02
3.896240E-02
4.031758E-02
4.210014E-02
4.364927E-02
4.469043E-02
4.647958E-02
4.832794E-02
5.019488E-02
5.232461E-02
5.258659E-02
5.354419E-02
5.495586E-02
5.665631E-02
5.697084E-02
5.799736E-02
5.938147E-02
6.102575E-02
6.072718E-02
6.224637E-02
6.329201E-02
6.385101E-02
6.508226E-02
6.534641E-02
6.615212E-02
6.749926E-02
6.566350E-02
6.647644E-02
6.818939E-02
6.835674E-02
6.854384E-02
6.898484E-02
7.051425E-02
6.971545E-02
6.940501E-02
6.934875E-02
7.061014E-02
6.979790E-02
7.001974E-02
6.864476E-02
7.001407E-02
6.974004E-02
6.800762E-02
6.863132E-02
6.888806E-02
6.936049E-02
6.652915E-02
6.757288E-02
6.651080E-02
6.578386E-02
6.466670E-02
6.302325E-02
6.217184E-02
6.241809E-02
6.109762E-02
5.991584E-02
5.968296E-02
5.894285E-02
5.863051E-02
5.570345E-02
5.479584E-02
5.359341E-02
5.246840E-02
5.113329E-02
4.991303E-02
4.904748E-02
4.645078E-02
4.539909E-02
4.444317E-02
4.199878E-02
4.105015E-02
3.926190E-02
3.747221E-02
3.608413E-02
3.484295E-02
3.218143E-02
3.071156E-02
2.887587E-02
2.699223E-02
2.549611E-02
2.317788E-02
2.122050E-02
1.956983E-02
1.787341E-02
1.597948E-02
1.497161E-02
1.253574E-02
1.105237E-02
9.188551E-03
8.013103E-03
7.433147E-03
6.615275E-03
5.758895E-03
4.897708E-03
4.466588E-03
4.241431E-03
4.404107E-03
4.583065E-03
4.468900E-03
4.848015E-03
4.992032E-03
4.934938E-03
4.645933E-03
4.139643E-03
3.551032E-03
3.169664E-03
2.413640E-03
2.125197E-03
2.310702E-03
2.084329E-03
1.732967E-03
1.301721E-03
1.079177E-03
8.124242E-04
1.040226E-03
1.035218E-03
7.904775E-04
1.042082E-03
1.208938E-03
4.152699E-04
4.319764E-04
2.893625E-04
2.630784E-04
3.687284E-04
3.748863E-04
3.765569E-04
1.006538E-06
1.779589E-04
1.599085E-04
2.161344E-04
1.795653E-04
9.173956E-05
1.404331E-04
6.601108E-05
1.540179E-04
6.857854E-05
2.209535E-04
1.053673E-05
3.160928E-04
2.738232E-04
5.821152E-04
6.617937E-04
8.841928E-04
8.352581E-04
3.164529E-05
4.407850E-04
2.709779E-04
2.493728E-04
2.779143E-04
-6.985939E-03
6.540751E-02
1.573420E-02
5.275181E-03
1.987477E-02
-5.247756E-02
4.854331E-03
9.188502E-04
9.219154E-04
9.029560E-04
1.016134E-03
1.257685E-03
1.383129E-03
1.689665E-03
1.757823E-03
1.669505E-03
1.796238E-03
2.386506E-03
2.477143E-03
2.944811E-03
3.333019E-03
3.465321E-03
3.499943E-03
4.153968E-03
4.120412E-03
4.217045E-03
4.300048E-03
3.842593E-03
3.586601E-03
3.765066E-03
4.324518E-03
4.948527E-03
5.664957E-03
6.579725E-03
7.943072E-03
9.029997E-03
9.662845E-03
1.110787E-02
1.313954E-02
1.439079E-02
1.571028E-02
1.745444E-02
1.926376E-02
2.110483E-02
2.280132E-02
2.468475E-02
2.626909E-02
2.804120E-02
3.040718E-02
3.285321E-02
3.338523E-02
3.556471E-02
3.660617E-02
3.910264E-02
4.137418E-02
4.224706E-02
4.438387E-02
4.593618E-02
4.718863E-02
4.805383E-02
4.922693E-02
5.088694E-02
5.265582E-02
5.407973E-02
5.554392E-02
5.612165E-02
5.818083E-02
5.849681E-02
5.961243E-02
6.097606E-02
6.139305E-02
6.175377E-02
6.297302E-02
6.404131E-02
6.364183E-02
6.630080E-02
6.743690E-02
6.846541E-02
7.373531E-02
6.732912E-02
6.809073E-02
6.861221E-02
6.929019E-02
6.812198E-02
6.932283E-02
6.981699E-02
6.921330E-02
6.953629E-02
6.964582E-02
7.011756E-02
6.886690E-02
6.952970E-02
6.908848E-02
7.012440E-02
7.034475E-02
6.781654E-02
6.675363E-02
6.928807E-02
6.787530E-02
6.720519E-02
6.626049E-02
6.549761E-02
6.491653E-02
6.352937E-02
6.327597E-02
6.187287E-02
6.136476E-02
6.078624E-02
5.933405E-02
5.750811E-02
5.705965E-02
5.559161E-02
5.507021E-02
5.396400E-02
5.267077E-02
5.135492E-02
5.024780E-02
4.781329E-02
4.725323E-02
4.708082E-02
4.462797E-02
4.254679E-02
4.154324E-02
3.929665E-02
3.796498E-02
3.580743E-02
3.408247E-02
3.242797E-02
3.113987E-02
2.957907E-02
2.723229E-02
2.505592E-02
2.387039E-02
2.194239E-02
1.921767E-02
1.739896E-02
1.591042E-02
1.444751E-02
1.272123E-02
1.116939E-02
9.528666E-03
8.126903E-03
7.443497E-03
6.217025E-03
5.304272E-03
4.832045E-03
4.325906E-03
4.276987E-03
4.253899E-03
4.460773E-03
4.667153E-03
4.846883E-03
4.821169E-03
4.537269E-03
4.716388E-03
3.971280E-03
3.557717E-03
3.551228E-03
2.723657E-03
2.176565E-03
2.180982E-03
2.202906E-03
1.170351E-03
8.804451E-04
8.719926E-04
8.220773E-04
1.500699E-03
1.016352E-03
7.449810E-04
9.881495E-04
9.127831E-04
4.024902E-04
3.662986E-04
3.341597E-04
4.207660E-04
3.122055E-04
4.406224E-04
1.657002E-04
5.399318E-05
2.679542E-04
1.517830E-04
2.285265E-04
2.157848E-04
2.035275E-04
4.027391E-05
2.443174E-04
9.035443E-05
1.810462E-04
3.655952E-05
3.254523E-05
4.131377E-05
4.216378E-05
1.042479E-04
9.820212E-05
2.093035E-04
-8.239944E-05
3.937771E-04
4.670400E-04
5.697107E-04
3.732981E-04
2.898881E-04
-2.193616E-03
1.515233E-02
5.122092E-03
-2.314621E-03
8.722404E-03
-1.041889E-01
5.830272E-03
1.361032E-03
8.871632E-04
7.525921E-04
6.661472E-04
1.335692E-03
1.517337E-03
1.947940E-03
1.819526E-03
1.594234E-03
2.190555E-03
2.092340E-03
2.580995E-03
2.930883E-03
3.323377E-03
3.338057E-03
3.759453E-03
4.077083E-03
4.212952E-03
4.201960E-03
4.316839E-03
4.066655E-03
3.956290E-03
4.015414E-03
4.201314E-03
4.813838E-03
5.577074E-03
7.112572E-03
7.958653E-03
8.778248E-03
9.605305E-03
1.117737E-02
1.305658E-02
1.411871E-02
1.593879E-02
1.743831E-02
1.912386E-02
2.129295E-02
2.294031E-02
2.483807E-02
2.697204E-02
2.869401E-02
3.160417E-02
3.260022E-02
3.392284E-02
3.582533E-02
3.802080E-02
3.910842E-02
4.046580E-02
4.327332E-02
4.419203E-02
4.552748E-02
4.863428E-02
4.867413E-02
4.862050E-02
5.157080E-02
5.191627E-02
5.271289E-02
5.366357E-02
5.539800E-02
5.734622E-02
5.733684E-02
5.865170E-02
6.099374E-02
6.122949E-02
6.173413E-02
6.260275E-02
6.403534E-02
6.476704E-02
6.444734E-02
6.555562E-02
6.756796E-02
7.632862E-02
6.772634E-02
6.747898E-02
6.764468E-02
6.882842E-02
6.837680E-02
7.038524E-02
6.953297E-02
6.977010E-02
7.005675E-02
7.017260E-02
7.040936E-02
7.023946E-02
6.985775E-02
6.882718E-02
6.796074E-02
6.886754E-02
6.889068E-02
6.707971E-02
6.675086E-02
6.671393E-02
6.587206E-02
6.577696E-02
6.542274E-02
6.297372E-02
6.276594E-02
6.287942E-02
6.157925E-02
6.071029E-02
6.032925E-02
5.917174E-02
5.889439E-02
5.727634E-02
5.612002E-02
5.542704E-02
5.359759E-02
5.232185E-02
5.146874E-02
5.034059E-02
4.836314E-02
4.684542E-02
4.568998E-02
4.393958E-02
4.223838E-02
4.043452E-02
3.931876E-02
3.706517E-02
3.564153E-02
3.435397E-02
3.246722E-02
3.017261E-02
2.885143E-02
2.695800E-02
2.475089E-02
2.295205E-02
2.134031E-02
1.975281E-02
1.799328E-02
1.641266E-02
1.500334E-02
1.269798E-02
1.107685E-02
9.595199E-03
8.315461E-03
7.483757E-03
6.466760E-03
5.647234E-03
5.004737E-03
4.651986E-03
4.322488E-03
4.332891E-03
4.699459E-03
4.753514E-03
4.817154E-03
4.610483E-03
4.248063E-03
3.978704E-03
3.833241E-03
4.009567E-03
4.057586E-03
2.595751E-03
2.005894E-03
1.650678E-03
1.751748E-03
1.726796E-03
1.345918E-03
1.136619E-03
2.466786E-03
2.304308E-03
5.966351E-04
6.319414E-04
7.783269E-04
6.500299E-04
4.796208E-04
3.385230E-04
2.262659E-04
1.409186E-04
2.268013E-04
2.829640E-04
3.362281E-04
2.984261E-04
2.505491E-04
1.162262E-04
1.657861E-04
-1.102205E-05
8.525791E-05
1.525093E-04
1.187810E-04
1.486074E-04
1.041760E-04
1.012975E-04
1.002330E-04
2.989946E-04
4.855854E-04
4.493594E-04
5.350304E-04
5.170521E-04
7.181945E-04
-1.509991E-04
3.045043E-04
2.282067E-04
1.746552E-04
2.715388E-04
-7.026577E-03
1.111583E-01
3.065468E-02
-5.971187E-04
1.004636E-02
-7.407378E-02
1.442773E-02
1.520932E-03
9.469131E-04
7.650205E-04
8.237852E-04
7.624694E-04
1.222653E-03
1.449822E-03
1.357760E-03
1.799214E-03
1.965878E-03
2.439207E-03
2.788632E-03
2.650280E-03
2.995221E-03
3.348257E-03
3.286909E-03
3.563286E-03
3.655660E-03
4.231504E-03
3.669143E-03
3.448432E-03
3.962423E-03
4.082143E-03
4.544130E-03
5.121179E-03
5.827896E-03
6.522809E-03
8.107253E-03
9.057236E-03
1.021939E-02
1.114320E-02
1.264027E-02
1.421052E-02
1.621369E-02
1.778765E-02
1.978274E-02
2.145511E-02
2.212860E-02
2.480625E-02
2.707034E-02
2.889065E-02
3.019744E-02
3.196030E-02
3.426756E-02
3.579873E-02
3.701535E-02
3.879759E-02
4.045576E-02
4.238010E-02
4.465405E-02
4.636636E-02
4.694301E-02
4.819526E-02
5.023814E-02
5.199836E-02
5.268127E-02
5.348214E-02
5.487090E-02
5.732274E-02
5.775557E-02
5.788834E-02
6.000146E-02
6.075036E-02
6.110072E-02
6.150153E-02
6.298218E-02
6.412633E-02
6.470257E-02
6.508929E-02
6.541999E-02
6.728491E-02
6.798564E-02
6.737486E-02
6.824319E-02
6.858376E-02
6.855436E-02
6.987161E-02
6.956138E-02
6.990730E-02
6.984061E-02
7.007168E-02
6.905492E-02
6.998504E-02
6.954104E-02
6.924571E-02
6.889665E-02
6.844224E-02
6.838531E-02
6.913826E-02
6.797922E-02
6.705540E-02
6.657562E-02
6.620164E-02
6.596908E-02
6.549160E-02
6.434339E-02
6.411185E-02
6.336494E-02
6.244847E-02
6.089314E-02
6.018836E-02
5.945521E-02
5.751053E-02
5.719248E-02
5.659352E-02
5.535097E-02
5.409014E-02
5.368908E-02
5.098830E-02
5.031024E-02
4.859572E-02
4.695587E-02
4.491462E-02
4.422023E-02
4.300922E-02
4.189489E-02
3.982264E-02
3.730313E-02
3.535255E-02
3.391376E-02
3.266188E-02
3.114868E-02
2.904551E-02
2.765929E-02
2.600570E-02
2.398642E-02
2.159466E-02
1.934886E-02
1.785310E-02
1.575369E-02
1.425330E-02
1.264322E-02
1.121519E-02
9.615535E-03
8.542317E-03
7.691315E-03
6.820603E-03
5.602392E-03
4.967990E-03
4.886770E-03
4.454493E-03
4.363178E-03
4.539650E-03
4.660147E-03
4.722365E-03
4.572510E-03
4.317957E-03
4.322999E-03
3.741668E-03
3.637367E-03
3.491890E-03
2.711053E-03
2.189299E-03
1.658542E-03
2.179683E-03
1.939773E-03
1.127186E-03
1.169176E-03
2.089754E-03
3.049408E-03
9.463217E-04
6.068440E-04
6.785537E-04
6.401005E-04
7.694964E-04
4.192214E-04
2.980844E-04
4.328026E-04
4.711732E-04
3.153126E-04
2.763581E-04
3.525834E-04
1.893097E-04
5.494286E-05
1.250968E-04
2.652667E-04
3.016811E-04
4.372488E-05
7.045095E-05
1.382723E-04
2.230190E-04
2.852982E-04
5.681796E-05
5.116006E-04
6.166008E-04
8.719794E-04
9.249258E-04
1.289592E-03
1.518788E-03
1.647631E-04
1.714614E-04
1.891114E-04
3.459738E-04
1.239279E-04
-3.616235E-02
-2.391245E-01
9.531745E-04
-2.840826E-04
1.242965E-02
5.704410E-02
8.440068E-04
6.299018E-04
5.743882E-04
1.138129E-03
1.483111E-03
1.576831E-03
1.623734E-03
1.366269E-03
1.556873E-03
1.668797E-03
1.881817E-03
2.093357E-03
2.757830E-03
2.697756E-03
2.966199E-03
3.136003E-03
3.435084E-03
3.573897E-03
3.554975E-03
3.831166E-03
3.322846E-03
3.618010E-03
3.848326E-03
4.289999E-03
4.495691E-03
5.117535E-03
5.855704E-03
6.821716E-03
8.171635E-03
9.044792E-03
1.003926E-02
1.110284E-02
1.290477E-02
1.465919E-02
1.638319E-02
1.793733E-02
1.963033E-02
2.160001E-02
2.324265E-02
2.435290E-02
2.629610E-02
2.848773E-02
3.039854E-02
3.225296E-02
3.394100E-02
3.544779E-02
3.747683E-02
3.936348E-02
4.075044E-02
4.218924E-02
4.378412E-02
4.526687E-02
4.749252E-02
4.840764E-02
5.000815E-02
5.137326E-02
5.270098E-02
5.375875E-02
5.421182E-02
5.659087E-02
5.793252E-02
5.883080E-02
6.008656E-02
6.093478E-02
6.068165E-02
6.112342E-02
6.237154E-02
6.423977E-02
6.411940E-02
6.413495E-02
6.510119E-02
6.635669E-02
6.777730E-02
6.691945E-02
6.750619E-02
6.963710E-02
7.046085E-02
6.836571E-02
6.844711E-02
6.959512E-02
7.042164E-02
7.105586E-02
6.920095E-02
7.062402E-02
7.021336E-02
7.060212E-02
6.989942E-02
6.917798E-02
6.913423E-02
6.842420E-02
6.855455E-02
6.747554E-02
6.610629E-02
6.615336E-02
6.505738E-02
6.463372E-02
6.457340E-02
6.463390E-02
6.367654E-02
6.267401E-02
6.097205E-02
6.026876E-02
5.909631E-02
5.846933E-02
5.714212E-02
5.569390E-02
5.499672E-02
5.276240E-02
5.220586E-02
5.135182E-02
5.058335E-02
4.916831E-02
4.760432E-02
4.734380E-02
4.396300E-02
4.208245E-02
4.200189E-02
3.968064E-02
3.773401E-02
3.637631E-02
3.397347E-02
3.279194E-02
3.022577E-02
2.900785E-02
2.710381E-02
2.573434E-02
2.435127E-02
2.072355E-02
2.020651E-02
1.782622E-02
1.575954E-02
1.382585E-02
1.264827E-02
1.097143E-02
1.009843E-02
8.647175E-03
7.513618E-03
6.280415E-03
5.630668E-03
4.832790E-03
4.337845E-03
4.239541E-03
4.271352E-03
4.544321E-03
4.415534E-03
4.693907E-03
4.571791E-03
4.604613E-03
3.958073E-03
3.955645E-03
3.568466E-03
3.000340E-03
3.451115E-03
2.355363E-03
2.297151E-03
2.264012E-03
1.715873E-03
1.279702E-03
1.676176E-03
3.060097E-03
5.351980E-03
9.930709E-04
8.861639E-04
6.396696E-04
6.699390E-04
6.254067E-04
3.908371E-04
2.961748E-04
2.311033E-04
3.352119E-04
4.921778E-04
1.001476E-04
2.447572E-04
3.446477E-04
2.491841E-04
1.027458E-04
1.103867E-05
1.390516E-04
1.683342E-04
1.581109E-04
1.300609E-04
1.140449E-04
8.763480E-05
3.332309E-04
5.721259E-04
8.279701E-04
1.117641E-03
1.355200E-03
1.600713E-03
2.315106E-03
4.182189E-04
3.146694E-04
2.211103E-04
5.188718E-04
-3.975393E-04
3.775255E-04
1.655051E-02
6.428925E-03
-5.461069E-03
3.677237E-03
-1.404371E-01
1.046115E-02
8.758909E-04
1.103561E-03
1.070888E-03
1.285154E-03
1.065736E-03
1.096222E-03
1.227269E-03
1.565830E-03
1.871478E-03
1.637223E-03
2.024700E-03
2.939963E-03
2.708813E-03
2.922301E-03
3.257929E-03
3.413012E-03
3.644737E-03
3.999262E-03
3.724040E-03
3.622068E-03
3.545769E-03
3.916239E-03
4.188155E-03
4.533038E-03
5.183904E-03
5.997558E-03
6.431420E-03
7.928531E-03
9.103191E-03
1.003221E-02
1.145652E-02
1.256783E-02
1.500721E-02
1.622583E-02
1.770265E-02
1.973498E-02
2.165917E-02
2.310868E-02
2.291541E-02
2.542567E-02
2.862384E-02
2.969892E-02
3.178562E-02
3.376516E-02
3.588279E-02
3.726773E-02
3.987480E-02
4.099431E-02
4.210566E-02
4.427128E-02
4.563472E-02
4.723613E-02
4.853237E-02
4.915203E-02
5.097956E-02
5.189339E-02
5.291798E-02
5.444808E-02
5.698724E-02
5.730936E-02
5.791684E-02
5.857788E-02
5.998650E-02
6.135283E-02
6.236244E-02
6.240229E-02
6.494988E-02
6.399646E-02
6.392107E-02
6.666489E-02
6.711153E-02
6.675503E-02
6.658470E-02
6.885473E-02
6.805941E-02
6.921613E-02
6.944863E-02
6.925202E-02
7.053281E-02
6.994189E-02
7.063367E-02
7.085003E-02
7.085184E-02
6.947188E-02
6.938668E-02
6.860727E-02
6.798941E-02
6.933707E-02
6.851311E-02
6.826519E-02
6.822982E-02
6.790977E-02
6.694751E-02
6.556461E-02
6.598266E-02
6.439123E-02
6.327782E-02
6.274444E-02
6.211757E-02
6.078438E-02
6.129356E-02
5.949791E-02
5.859993E-02
5.669187E-02
5.519576E-02
5.426838E-02
5.338978E-02
5.292515E-02
5.239363E-02
5.016386E-02
4.851519E-02
4.780517E-02
4.602761E-02
4.428141E-02
4.308407E-02
4.081502E-02
3.922629E-02
3.741327E-02
3.621605E-02
3.420664E-02
3.296620E-02
3.067570E-02
2.892788E-02
2.730270E-02
2.580553E-02
2.386472E-02
2.175695E-02
1.924978E-02
1.718068E-02
1.601888E-02
1.413443E-02
1.221952E-02
1.106919E-02
9.946644E-03
8.657912E-03
7.265976E-03
6.210430E-03
5.277335E-03
4.505513E-03
4.175041E-03
4.273514E-03
4.378211E-03
4.412154E-03
4.503261E-03
4.409468E-03
4.241958E-03
4.076319E-03
3.807636E-03
3.259177E-03
3.195796E-03
2.724230E-03
2.866411E-03
2.572159E-03
1.885284E-03
2.123185E-03
1.999850E-03
1.275509E-03
9.952244E-04
6.099486E-03
5.267601E-03
6.356738E-04
6.442595E-04
7.270906E-04
6.061592E-04
4.581116E-04
3.055111E-04
2.112812E-04
2.851334E-04
5.995097E-04
2.955865E-04
2.437305E-04
1.504008E-04
4.485727E-04
5.775628E-04
1.745715E-04
1.038584E-04
8.994762E-05
7.322255E-05
1.276126E-04
1.213175E-04
1.195584E-04
1.709237E-04
-7.604376E-05
-1.441172E-04
-2.717475E-04
-4.790300E-04
-6.776826E-04
-8.585471E-04
-1.145902E-03
3.693225E-04
3.145463E-04
-2.948227E-05
-7.588240E-04
6.340981E-04
-5.868622E-02
1.268019E-01
3.532748E-04
-3.306784E-03
6.314183E-03
-2.333874E-02
9.772971E-03
7.378083E-04
1.117302E-03
9.160784E-04
8.380421E-04
1.407412E-03
1.213497E-03
1.485162E-03
1.768371E-03
1.982671E-03
2.023461E-03
2.218589E-03
2.208871E-03
2.574956E-03
3.160552E-03
3.543522E-03
3.548741E-03
3.852271E-03
4.136271E-03
3.740241E-03
3.716704E-03
3.665634E-03
3.914224E-03
4.200352E-03
4.677750E-03
4.959267E-03
5.991431E-03
7.200716E-03
8.096214E-03
8.880756E-03
9.802353E-03
1.142153E-02
1.312213E-02
1.426135E-02
1.643955E-02
1.825305E-02
1.947513E-02
2.081454E-02
2.313190E-02
2.384949E-02
2.614136E-02
2.805169E-02
3.104657E-02
3.261404E-02
3.305901E-02
3.579780E-02
3.765734E-02
3.912563E-02
4.129695E-02
4.236229E-02
4.406203E-02
4.558774E-02
4.684082E-02
4.741809E-02
4.953173E-02
5.136915E-02
5.177302E-02
5.353007E-02
5.399732E-02
5.452934E-02
5.646594E-02
5.723283E-02
5.831855E-02
5.916644E-02
6.076553E-02
6.266596E-02
6.244820E-02
6.356361E-02
6.453634E-02
6.525818E-02
6.520396E-02
6.571792E-02
6.710351E-02
6.772443E-02
6.702782E-02
6.840118E-02
6.844832E-02
6.894636E-02
6.974823E-02
7.032425E-02
6.993794E-02
6.950730E-02
6.953932E-02
6.940326E-02
6.986306E-02
6.965794E-02
6.932109E-02
6.871698E-02
6.886089E-02
6.915400E-02
6.856156E-02
6.801387E-02
6.750077E-02
6.584773E-02
6.511553E-02
6.479905E-02
6.455070E-02
6.388052E-02
6.305408E-02
6.230739E-02
6.165006E-02
5.961552E-02
5.875641E-02
5.835396E-02
5.837818E-02
5.645816E-02
5.495756E-02
5.308530E-02
5.259706E-02
5.124884E-02
4.990257E-02
4.892001E-02
4.817536E-02
4.597554E-02
4.432461E-02
4.270400E-02
4.072991E-02
3.956223E-02
3.814850E-02
3.591684E-02
3.438968E-02
3.277473E-02
3.144739E-02
2.892101E-02
2.690103E-02
2.516764E-02
2.387777E-02
2.167138E-02
1.941247E-02
1.790816E-02
1.603484E-02
1.449394E-02
1.264134E-02
1.154334E-02
9.847597E-03
8.423133E-03
7.761549E-03
6.448953E-03
5.441342E-03
4.716512E-03
4.425032E-03
4.259002E-03
4.389609E-03
4.386042E-03
4.458707E-03
4.312917E-03
4.359301E-03
4.198419E-03
3.942720E-03
3.441450E-03
3.449533E-03
3.327096E-03
3.176068E-03
2.834861E-03
2.302757E-03
1.764480E-03
1.539125E-03
1.516212E-03
1.266603E-03
1.297254E-03
6.939287E-04
8.520926E-04
4.828428E-04
4.904817E-04
5.607942E-04
5.384699E-04
2.864413E-04
2.806013E-04
4.762065E-04
4.365157E-04
3.266553E-04
1.792471E-04
4.014336E-04
3.663293E-04
3.930022E-04
2.146387E-04
2.950005E-04
3.629029E-04
1.365123E-04
1.049333E-04
1.589363E-04
1.911267E-04
4.815479E-05
1.585689E-05
3.122240E-05
-2.193326E-05
-7.943328E-04
-6.217165E-07
3.069264E-05
9.936303E-05
Z
0.000000E+00
1.000000E+00
2.000000E+00
3.000000E+00
4.000000E+00
5.000000E+00
6.000000E+00
7.000000E+00
8.000000E+00
9.000000E+00
1.000000E+01
1.100000E+01
1.200000E+01
1.300000E+01
1.400000E+01
1.500000E+01
1.600000E+01
1.700000E+01
1.800000E+01
1.900000E+01
2.000000E+01
2.100000E+01
2.200000E+01
2.300000E+01
2.400000E+01
2.500000E+01
2.600000E+01
2.700000E+01
2.800000E+01
2.900000E+01
3.000000E+01
3.100000E+01
3.200000E+01
3.300000E+01
3.400000E+01
3.500000E+01
3.600000E+01
3.700000E+01
3.800000E+01
3.900000E+01
4.000000E+01
4.100000E+01
4.200000E+01
4.300000E+01
4.400000E+01
4.500000E+01
4.600000E+01
4.700000E+01
4.800000E+01
4.900000E+01
5.000000E+01
5.100000E+01
5.200000E+01
5.300000E+01
5.400000E+01
5.500000E+01
5.600000E+01
5.700000E+01
5.800000E+01
5.900000E+01
6.000000E+01
6.100000E+01
6.200000E+01
6.300000E+01
6.400000E+01
6.500000E+01
6.600000E+01
6.700000E+01
6.800000E+01
6.900000E+01
7.000000E+01
7.100000E+01
7.200000E+01
7.300000E+01
7.400000E+01
7.500000E+01
7.600000E+01
7.700000E+01
7.800000E+01
7.900000E+01
8.000000E+01
8.100000E+01
8.200000E+01
8.300000E+01
8.400000E+01
8.500000E+01
8.600000E+01
8.700000E+01
8.800000E+01
8.900000E+01
9.000000E+01
9.100000E+01
9.200000E+01
9.300000E+01
9.400000E+01
9.500000E+01
9.600000E+01
9.700000E+01
9.800000E+01
9.900000E+01
1.000000E+02
1.010000E+02
1.020000E+02
1.030000E+02
1.040000E+02
1.050000E+02
1.060000E+02
1.070000E+02
1.080000E+02
1.090000E+02
1.100000E+02
1.110000E+02
1.120000E+02
1.130000E+02
1.140000E+02
1.150000E+02
1.160000E+02
1.170000E+02
1.180000E+02
1.190000E+02
1.200000E+02
1.210000E+02
1.220000E+02
1.230000E+02
1.240000E+02
1.250000E+02
1.260000E+02
1.270000E+02
1.280000E+02
1.290000E+02
1.300000E+02
1.310000E+02
1.320000E+02
1.330000E+02
1.340000E+02
1.350000E+02
1.360000E+02
1.370000E+02
1.380000E+02
1.390000E+02
1.400000E+02
1.410000E+02
1.420000E+02
1.430000E+02
1.440000E+02
1.450000E+02
1.460000E+02
1.470000E+02
1.480000E+02
1.490000E+02
1.500000E+02
1.510000E+02
1.520000E+02
1.530000E+02
1.540000E+02
1.550000E+02
1.560000E+02
1.570000E+02
1.580000E+02
1.590000E+02
1.600000E+02
1.610000E+02
1.620000E+02
1.630000E+02
1.640000E+02
1.650000E+02
1.660000E+02
1.670000E+02
1.680000E+02
1.690000E+02
1.700000E+02
1.710000E+02
1.720000E+02
1.730000E+02
1.740000E+02
1.750000E+02
1.760000E+02
1.770000E+02
1.780000E+02
1.790000E+02
1.800000E+02
1.810000E+02
1.820000E+02
1.830000E+02
1.840000E+02
1.850000E+02
1.860000E+02
1.870000E+02
1.880000E+02
1.890000E+02
1.900000E+02
1.910000E+02
1.920000E+02
1.930000E+02
1.940000E+02
1.950000E+02
1.960000E+02
1.970000E+02
1.980000E+02
1.990000E+02
2.000000E+02
0.000000E+00
1.000000E+00
2.000000E+00
3.000000E+00
4.000000E+00
5.000000E+00
6.000000E+00
7.000000E+00
8.000000E+00
9.000000E+00
1.000000E+01
1.100000E+01
1.200000E+01
1.300000E+01
1.400000E+01
1.500000E+01
1.600000E+01
1.700000E+01
1.800000E+01
1.900000E+01
2.000000E+01
2.100000E+01
2.200000E+01
2.300000E+01
2.400000E+01
2.500000E+01
2.600000E+01
2.700000E+01
2.800000E+01
2.900000E+01
3.000000E+01
3.100000E+01
3.200000E+01
3.300000E+01
3.400000E+01
3.500000E+01
3.600000E+01
3.700000E+01
3.800000E+01
3.900000E+01
4.000000E+01
4.100000E+01
4.200000E+01
4.300000E+01
4.400000E+01
4.500000E+01
4.600000E+01
4.700000E+01
4.800000E+01
4.900000E+01
5.000000E+01
5.100000E+01
5.200000E+01
5.300000E+01
5.400000E+01
5.500000E+01
5.600000E+01
5.700000E+01
5.800000E+01
5.900000E+01
6.000000E+01
6.100000E+01
6.200000E+01
6.300000E+01
6.400000E+01
6.500000E+01
6.600000E+01
6.700000E+01
6.800000E+01
6.900000E+01
7.000000E+01
7.100000E+01
7.200000E+01
7.300000E+01
7.400000E+01
7.500000E+01
7.600000E+01
7.700000E+01
7.800000E+01
7.900000E+01
8.000000E+01
8.100000E+01
8.200000E+01
8.300000E+01
8.400000E+01
8.500000E+01
8.600000E+01
8.700000E+01
8.800000E+01
8.900000E+01
9.000000E+01
9.100000E+01
9.200000E+01
9.300000E+01
9.400000E+01
9.500000E+01
9.600000E+01
9.700000E+01
9.800000E+01
9.900000E+01
1.000000E+02
1.010000E+02
1.020000E+02
1.030000E+02
1.040000E+02
1.050000E+02
1.060000E+02
1.070000E+02
1.080000E+02
1.090000E+02
1.100000E+02
1.110000E+02
1.120000E+02
1.130000E+02
1.140000E+02
1.150000E+02
1.160000E+02
1.170000E+02
1.180000E+02
1.190000E+02
1.200000E+02
1.210000E+02
1.220000E+02
1.230000E+02
1.240000E+02
1.250000E+02
1.260000E+02
1.270000E+02
1.280000E+02
1.290000E+02
1.300000E+02
1.310000E+02
1.320000E+02
1.330000E+02
1.340000E+02
1.350000E+02
1.360000E+02
1.370000E+02
1.380000E+02
1.390000E+02
1.400000E+02
1.410000E+02
1.420000E+02
1.430000E+02
1.440000E+02
1.450000E+02
1.460000E+02
1.470000E+02
1.480000E+02
1.490000E+02
1.500000E+02
1.510000E+02
1.520000E+02
1.530000E+02
1.540000E+02
1.550000E+02
1.560000E+02
1.570000E+02
1.580000E+02
1.590000E+02
1.600000E+02
1.610000E+02
1.620000E+02
1.630000E+02
1.640000E+02
1.650000E+02
1.660000E+02
1.670000E+02
1.680000E+02
1.690000E+02
1.700000E+02
1.710000E+02
1.720000E+02
1.730000E+02
1.740000E+02
1.750000E+02
1.760000E+02
1.770000E+02
1.780000E+02
1.790000E+02
1.800000E+02
1.810000E+02
1.820000E+02
1.830000E+02
1.840000E+02
1.850000E+02
1.860000E+02
1.870000E+02
1.880000E+02
1.890000E+02
1.900000E+02
1.910000E+02
1.920000E+02
1.930000E+02
1.940000E+02
1.950000E+02
1.960000E+02
1.970000E+02
1.980000E+02
1.990000E+02
2.000000E+02
0.000000E+00
1.000000E+00
2.000000E+00
3.000000E+00
4.000000E+00
5.000000E+00
6.000000E+00
7.000000E+00
8.000000E+00
9.000000E+00
1.000000E+01
1.100000E+01
1.200000E+01
1.300000E+01
1.400000E+01
1.500000E+01
1.600000E+01
1.700000E+01
1.800000E+01
1.900000E+01
2.000000E+01
2.100000E+01
2.200000E+01
2.300000E+01
2.400000E+01
2.500000E+01
2.600000E+01
2.700000E+01
2.800000E+01
2.900000E+01
3.000000E+01
3.100000E+01
3.200000E+01
3.300000E+01
3.400000E+01
3.500000E+01
3.600000E+01
3.700000E+01
3.800000E+01
3.900000E+01
4.000000E+01
4.100000E+01
4.200000E+01
4.300000E+01
4.400000E+01
4.500000E+01
4.600000E+01
4.700000E+01
4.800000E+01
4.900000E+01
5.000000E+01
5.100000E+01
5.200000E+01
5.300000E+01
5.400000E+01
5.500000E+01
5.600000E+01
5.700000E+01
5.800000E+01
5.900000E+01
6.000000E+01
6.100000E+01
6.200000E+01
6.300000E+01
6.400000E+01
6.500000E+01
6.600000E+01
6.700000E+01
6.800000E+01
6.900000E+01
7.000000E+01
7.100000E+01
7.200000E+01
7.300000E+01
7.400000E+01
7.500000E+01
7.600000E+01
7.700000E+01
7.800000E+01
7.900000E+01
8.000000E+01
8.100000E+01
8.200000E+01
8.300000E+01
8.400000E+01
8.500000E+01
8.600000E+01
8.700000E+01
8.800000E+01
8.900000E+01
9.000000E+01
9.100000E+01
9.200000E+01
9.300000E+01
9.400000E+01
9.500000E+01
9.600000E+01
9.700000E+01
9.800000E+01
9.900000E+01
1.000000E+02
1.010000E+02
1.020000E+02
1.030000E+02
1.040000E+02
1.050000E+02
1.060000E+02
1.070000E+02
1.080000E+02
1.090000E+02
1.100000E+02
1.110000E+02
1.120000E+02
1.130000E+02
1.140000E+02
1.150000E+02
1.160000E+02
1.170000E+02
1.180000E+02
1.190000E+02
1.200000E+02
1.210000E+02
1.220000E+02
1.230000E+02
1.240000E+02
1.250000E+02
1.260000E+02
1.270000E+02
1.280000E+02
1.290000E+02
1.300000E+02
1.310000E+02
1.320000E+02
1.330000E+02
1.340000E+02
1.350000E+02
1.360000E+02
1.370000E+02
1.380000E+02
1.390000E+02
1.400000E+02
1.410000E+02
1.420000E+02
1.430000E+02
1.440000E+02
1.450000E+02
1.460000E+02
1.470000E+02
1.480000E+02
1.490000E+02
1.500000E+02
1.510000E+02
1.520000E+02
1.530000E+02
1.540000E+02
1.550000E+02
1.560000E+02
1.570000E+02
1.580000E+02
1.590000E+02
1.600000E+02
1.610000E+02
1.620000E+02
1.630000E+02
1.640000E+02
1.650000E+02
1.660000E+02
1.670000E+02
1.680000E+02
1.690000E+02
1.700000E+02
1.710000E+02
1.720000E+02
1.730000E+02
1.740000E+02
1.750000E+02
1.760000E+02
1.770000E+02
1.780000E+02
1.790000E+02
1.800000E+02
1.810000E+02
1.820000E+02
1.830000E+02
1.840000E+02
1.850000E+02
1.860000E+02
1.870000E+02
1.880000E+02
1.890000E+02
1.900000E+02
1.910000E+02
1.920000E+02
1.930000E+02
1.940000E+02
1.950000E+02
1.960000E+02
1.970000E+02
1.980000E+02
1.990000E+02
2.000000E+02
0.000000E+00
1.000000E+00
2.000000E+00
3.000000E+00
4.000000E+00
5.000000E+00
6.000000E+00
7.000000E+00
8.000000E+00
9.000000E+00
1.000000E+01
1.100000E+01
1.200000E+01
1.300000E+01
1.400000E+01
1.500000E+01
1.600000E+01
1.700000E+01
1.800000E+01
1.900000E+01
2.000000E+01
2.100000E+01
2.200000E+01
2.300000E+01
2.400000E+01
2.500000E+01
2.600000E+01
2.700000E+01
2.800000E+01
2.900000E+01
3.000000E+01
3.100000E+01
3.200000E+01
3.300000E+01
3.400000E+01
3.500000E+01
3.600000E+01
3.700000E+01
3.800000E+01
3.900000E+01
4.000000E+01
4.100000E+01
4.200000E+01
4.300000E+01
4.400000E+01
4.500000E+01
4.600000E+01
4.700000E+01
4.800000E+01
4.900000E+01
5.000000E+01
5.100000E+01
5.200000E+01
5.300000E+01
5.400000E+01
5.500000E+01
5.600000E+01
5.700000E+01
5.800000E+01
5.900000E+01
6.000000E+01
6.100000E+01
6.200000E+01
6.300000E+01
6.400000E+01
6.500000E+01
6.600000E+01
6.700000E+01
6.800000E+01
6.900000E+01
7.000000E+01
7.100000E+01
7.200000E+01
7.300000E+01
7.400000E+01
7.500000E+01
7.600000E+01
7.700000E+01
7.800000E+01
7.900000E+01
8.000000E+01
8.100000E+01
8.200000E+01
8.300000E+01
8.400000E+01
8.500000E+01
8.600000E+01
8.700000E+01
8.800000E+01
8.900000E+01
9.000000E+01
9.100000E+01
9.200000E+01
9.300000E+01
9.400000E+01
9.500000E+01
9.600000E+01
9.700000E+01
9.800000E+01
9.900000E+01
1.000000E+02
1.010000E+02
1.020000E+02
1.030000E+02
1.040000E+02
1.050000E+02
1.060000E+02
1.070000E+02
1.080000E+02
1.090000E+02
1.100000E+02
1.110000E+02
1.120000E+02
1.130000E+02
1.140000E+02
1.150000E+02
1.160000E+02
1.170000E+02
1.180000E+02
1.190000E+02
1.200000E+02
1.210000E+02
1.220000E+02
1.230000E+02
1.240000E+02
1.250000E+02
1.260000E+02
1.270000E+02
1.280000E+02
1.290000E+02
1.300000E+02
1.310000E+02
1.320000E+02
1.330000E+02
1.340000E+02
1.350000E+02
1.360000E+02
1.370000E+02
1.380000E+02
1.390000E+02
1.400000E+02
1.410000E+02
1.420000E+02
1.430000E+02
1.440000E+02
1.450000E+02
1.460000E+02
1.470000E+02
1.480000E+02
1.490000E+02
1.500000E+02
1.510000E+02
1.520000E+02
1.530000E+02
1.540000E+02
1.550000E+02
1.560000E+02
1.570000E+02
1.580000E+02
1.590000E+02
1.600000E+02
1.610000E+02
1.620000E+02
1.630000E+02
1.640000E+02
1.650000E+02
1.660000E+02
1.670000E+02
1.680000E+02
1.690000E+02
1.700000E+02
1.710000E+02
1.720000E+02
1.730000E+02
1.740000E+02
1.750000E+02
1.760000E+02
1.770000E+02
1.780000E+02
1.790000E+02
1.800000E+02
1.810000E+02
1.820000E+02
1.830000E+02
1.840000E+02
1.850000E+02
1.860000E+02
1.870000E+02
1.880000E+02
1.890000E+02
1.900000E+02
1.910000E+02
1.920000E+02
1.930000E+02
1.940000E+02
1.950000E+02
1.960000E+02
1.970000E+02
1.980000E+02
1.990000E+02
2.000000E+02
0.000000E+00
1.000000E+00
2.000000E+00
3.000000E+00
4.000000E+00
5.000000E+00
6.000000E+00
7.000000E+00
8.000000E+00
9.000000E+00
1.000000E+01
1.100000E+01
1.200000E+01
1.300000E+01
1.400000E+01
1.500000E+01
1.600000E+01
1.700000E+01
1.800000E+01
1.900000E+01
2.000000E+01
2.100000E+01
2.200000E+01
2.300000E+01
2.400000E+01
2.500000E+01
2.600000E+01
2.700000E+01
2.800000E+01
2.900000E+01
3.000000E+01
3.100000E+01
3.200000E+01
3.300000E+01
3.400000E+01
3.500000E+01
3.600000E+01
3.700000E+01
3.800000E+01
3.900000E+01
4.000000E+01
4.100000E+01
4.200000E+01
4.300000E+01
4.400000E+01
4.500000E+01
4.600000E+01
4.700000E+01
4.800000E+01
4.900000E+01
5.000000E+01
5.100000E+01
5.200000E+01
5.300000E+01
5.400000E+01
5.500000E+01
5.600000E+01
5.700000E+01
5.800000E+01
5.900000E+01
6.000000E+01
6.100000E+01
6.200000E+01
6.300000E+01
6.400000E+01
6.500000E+01
6.600000E+01
6.700000E+01
6.800000E+01
6.900000E+01
7.000000E+01
7.100000E+01
7.200000E+01
7.300000E+01
7.400000E+01
7.500000E+01
7.600000E+01
7.700000E+01
7.800000E+01
7.900000E+01
8.000000E+01
8.100000E+01
8.200000E+01
8.300000E+01
8.400000E+01
8.500000E+01
8.600000E+01
8.700000E+01
8.800000E+01
8.900000E+01
9.000000E+01
9.100000E+01
9.200000E+01
9.300000E+01
9.400000E+01
9.500000E+01
9.600000E+01
9.700000E+01
9.800000E+01
9.900000E+01
1.000000E+02
1.010000E+02
1.020000E+02
1.030000E+02
1.040000E+02
1.050000E+02
1.060000E+02
1.070000E+02
1.080000E+02
1.090000E+02
1.100000E+02
1.110000E+02
1.120000E+02
1.130000E+02
1.140000E+02
1.150000E+02
1.160000E+02
1.170000E+02
1.180000E+02
1.190000E+02
1.200000E+02
1.210000E+02
1.220000E+02
1.230000E+02
1.240000E+02
1.250000E+02
1.260000E+02
1.270000E+02
1.280000E+02
1.290000E+02
1.300000E+02
1.310000E+02
1.320000E+02
1.330000E+02
1.340000E+02
1.350000E+02
1.360000E+02
1.370000E+02
1.380000E+02
1.390000E+02
1.400000E+02
1.410000E+02
1.420000E+02
1.430000E+02
1.440000E+02
1.450000E+02
1.460000E+02
1.470000E+02
1.480000E+02
1.490000E+02
1.500000E+02
1.510000E+02
1.520000E+02
1.530000E+02
1.540000E+02
1.550000E+02
1.560000E+02
1.570000E+02
1.580000E+02
1.590000E+02
1.600000E+02
1.610000E+02
1.620000E+02
1.630000E+02
1.640000E+02
1.650000E+02
1.660000E+02
1.670000E+02
1.680000E+02
1.690000E+02
1.700000E+02
1.710000E+02
1.720000E+02
1.730000E+02
1.740000E+02
1.750000E+02
1.760000E+02
1.770000E+02
1.780000E+02
1.790000E+02
1.800000E+02
1.810000E+02
1.820000E+02
1.830000E+02
1.840000E+02
1.850000E+02
1.860000E+02
1.870000E+02
1.880000E+02
1.890000E+02
1.900000E+02
1.910000E+02
1.920000E+02
1.930000E+02
1.940000E+02
1.950000E+02
1.960000E+02
1.970000E+02
1.980000E+02
1.990000E+02
2.000000E+02
0.000000E+00
1.000000E+00
2.000000E+00
3.000000E+00
4.000000E+00
5.000000E+00
6.000000E+00
7.000000E+00
8.000000E+00
9.000000E+00
1.000000E+01
1.100000E+01
1.200000E+01
1.300000E+01
1.400000E+01
1.500000E+01
1.600000E+01
1.700000E+01
1.800000E+01
1.900000E+01
2.000000E+01
2.100000E+01
2.200000E+01
2.300000E+01
2.400000E+01
2.500000E+01
2.600000E+01
2.700000E+01
2.800000E+01
2.900000E+01
3.000000E+01
3.100000E+01
3.200000E+01
3.300000E+01
3.400000E+01
3.500000E+01
3.600000E+01
3.700000E+01
3.800000E+01
3.900000E+01
4.000000E+01
4.100000E+01
4.200000E+01
4.300000E+01
4.400000E+01
4.500000E+01
4.600000E+01
4.700000E+01
4.800000E+01
4.900000E+01
5.000000E+01
5.100000E+01
5.200000E+01
5.300000E+01
5.400000E+01
5.500000E+01
5.600000E+01
5.700000E+01
5.800000E+01
5.900000E+01
6.000000E+01
6.100000E+01
6.200000E+01
6.300000E+01
6.400000E+01
6.500000E+01
6.600000E+01
6.700000E+01
6.800000E+01
6.900000E+01
7.000000E+01
7.100000E+01
7.200000E+01
7.300000E+01
7.400000E+01
7.500000E+01
7.600000E+01
7.700000E+01
7.800000E+01
7.900000E+01
8.000000E+01
8.100000E+01
8.200000E+01
8.300000E+01
8.400000E+01
8.500000E+01
8.600000E+01
8.700000E+01
8.800000E+01
8.900000E+01
9.000000E+01
9.100000E+01
9.200000E+01
9.300000E+01
9.400000E+01
9.500000E+01
9.600000E+01
9.700000E+01
9.800000E+01
9.900000E+01
1.000000E+02
1.010000E+02
1.020000E+02
1.030000E+02
1.040000E+02
1.050000E+02
1.060000E+02
1.070000E+02
1.080000E+02
1.090000E+02
1.100000E+02
1.110000E+02
1.120000E+02
1.130000E+02
1.140000E+02
1.150000E+02
1.160000E+02
1.170000E+02
1.180000E+02
1.190000E+02
1.200000E+02
1.210000E+02
1.220000E+02
1.230000E+02
1.240000E+02
1.250000E+02
1.260000E+02
1.270000E+02
1.280000E+02
1.290000E+02
1.300000E+02
1.310000E+02
1.320000E+02
1.330000E+02
1.340000E+02
1.350000E+02
1.360000E+02
1.370000E+02
1.380000E+02
1.390000E+02
1.400000E+02
1.410000E+02
1.420000E+02
1.430000E+02
1.440000E+02
1.450000E+02
1.460000E+02
1.470000E+02
1.480000E+02
1.490000E+02
1.500000E+02
1.510000E+02
1.520000E+02
1.530000E+02
1.540000E+02
1.550000E+02
1.560000E+02
1.570000E+02
1.580000E+02
1.590000E+02
1.600000E+02
1.610000E+02
1.620000E+02
1.630000E+02
1.640000E+02
1.650000E+02
1.660000E+02
1.670000E+02
1.680000E+02
1.690000E+02
1.700000E+02
1.710000E+02
1.720000E+02
1.730000E+02
1.740000E+02
1.750000E+02
1.760000E+02
1.770000E+02
1.780000E+02
1.790000E+02
1.800000E+02
1.810000E+02
1.820000E+02
1.830000E+02
1.840000E+02
1.850000E+02
1.860000E+02
1.870000E+02
1.880000E+02
1.890000E+02
1.900000E+02
1.910000E+02
1.920000E+02
1.930000E+02
1.940000E+02
1.950000E+02
1.960000E+02
1.970000E+02
1.980000E+02
1.990000E+02
2.000000E+02
0.000000E+00
1.000000E+00
2.000000E+00
3.000000E+00
4.000000E+00
5.000000E+00
6.000000E+00
7.000000E+00
8.000000E+00
9.000000E+00
1.000000E+01
1.100000E+01
1.200000E+01
1.300000E+01
1.400000E+01
1.500000E+01
1.600000E+01
1.700000E+01
1.800000E+01
1.900000E+01
2.000000E+01
2.100000E+01
2.200000E+01
2.300000E+01
2.400000E+01
2.500000E+01
2.600000E+01
2.700000E+01
2.800000E+01
2.900000E+01
3.000000E+01
3.100000E+01
3.200000E+01
3.300000E+01
3.400000E+01
3.500000E+01
3.600000E+01
3.700000E+01
3.800000E+01
3.900000E+01
4.000000E+01
4.100000E+01
4.200000E+01
4.300000E+01
4.400000E+01
4.500000E+01
4.600000E+01
4.700000E+01
4.800000E+01
4.900000E+01
5.000000E+01
5.100000E+01
5.200000E+01
5.300000E+01
5.400000E+01
5.500000E+01
5.600000E+01
5.700000E+01
5.800000E+01
5.900000E+01
6.000000E+01
6.100000E+01
6.200000E+01
6.300000E+01
6.400000E+01
6.500000E+01
6.600000E+01
6.700000E+01
6.800000E+01
6.900000E+01
7.000000E+01
7.100000E+01
7.200000E+01
7.300000E+01
7.400000E+01
7.500000E+01
7.600000E+01
7.700000E+01
7.800000E+01
7.900000E+01
8.000000E+01
8.100000E+01
8.200000E+01
8.300000E+01
8.400000E+01
8.500000E+01
8.600000E+01
8.700000E+01
8.800000E+01
8.900000E+01
9.000000E+01
9.100000E+01
9.200000E+01
9.300000E+01
9.400000E+01
9.500000E+01
9.600000E+01
9.700000E+01
9.800000E+01
9.900000E+01
1.000000E+02
1.010000E+02
1.020000E+02
1.030000E+02
1.040000E+02
1.050000E+02
1.060000E+02
1.070000E+02
1.080000E+02
1.090000E+02
1.100000E+02
1.110000E+02
1.120000E+02
1.130000E+02
1.140000E+02
1.150000E+02
1.160000E+02
1.170000E+02
1.180000E+02
1.190000E+02
1.200000E+02
1.210000E+02
1.220000E+02
1.230000E+02
1.240000E+02
1.250000E+02
1.260000E+02
1.270000E+02
1.280000E+02
1.290000E+02
1.300000E+02
1.310000E+02
1.320000E+02
1.330000E+02
1.340000E+02
1.350000E+02
1.360000E+02
1.370000E+02
1.380000E+02
1.390000E+02
1.400000E+02
1.410000E+02
1.420000E+02
1.430000E+02
1.440000E+02
1.450000E+02
1.460000E+02
1.470000E+02
1.480000E+02
1.490000E+02
1.500000E+02
1.510000E+02
1.520000E+02
1.530000E+02
1.540000E+02
1.550000E+02
1.560000E+02
1.570000E+02
1.580000E+02
1.590000E+02
1.600000E+02
1.610000E+02
1.620000E+02
1.630000E+02
1.640000E+02
1.650000E+02
1.660000E+02
1.670000E+02
1.680000E+02
1.690000E+02
1.700000E+02
1.710000E+02
1.720000E+02
1.730000E+02
1.740000E+02
1.750000E+02
1.760000E+02
1.770000E+02
1.780000E+02
1.790000E+02
1.800000E+02
1.810000E+02
1.820000E+02
1.830000E+02
1.840000E+02
1.850000E+02
1.860000E+02
1.870000E+02
1.880000E+02
1.890000E+02
1.900000E+02
1.910000E+02
1.920000E+02
1.930000E+02
1.940000E+02
1.950000E+02
1.960000E+02
1.970000E+02
1.980000E+02
1.990000E+02
2.000000E+02
0.000000E+00
1.000000E+00
2.000000E+00
3.000000E+00
4.000000E+00
5.000000E+00
6.000000E+00
7.000000E+00
8.000000E+00
9.000000E+00
1.000000E+01
1.100000E+01
1.200000E+01
1.300000E+01
1.400000E+01
1.500000E+01
1.600000E+01
1.700000E+01
1.800000E+01
1.900000E+01
2.000000E+01
2.100000E+01
2.200000E+01
2.300000E+01
2.400000E+01
2.500000E+01
2.600000E+01
2.700000E+01
2.800000E+01
2.900000E+01
3.000000E+01
3.100000E+01
3.200000E+01
3.300000E+01
3.400000E+01
3.500000E+01
3.600000E+01
3.700000E+01
3.800000E+01
3.900000E+01
4.000000E+01
4.100000E+01
4.200000E+01
4.300000E+01
4.400000E+01
4.500000E+01
4.600000E+01
4.700000E+01
4.800000E+01
4.900000E+01
5.000000E+01
5.100000E+01
5.200000E+01
5.300000E+01
5.400000E+01
5.500000E+01
5.600000E+01
5.700000E+01
5.800000E+01
5.900000E+01
6.000000E+01
6.100000E+01
6.200000E+01
6.300000E+01
6.400000E+01
6.500000E+01
6.600000E+01
6.700000E+01
6.800000E+01
6.900000E+01
7.000000E+01
7.100000E+01
7.200000E+01
7.300000E+01
7.400000E+01
7.500000E+01
7.600000E+01
7.700000E+01
7.800000E+01
7.900000E+01
8.000000E+01
8.100000E+01
8.200000E+01
8.300000E+01
8.400000E+01
8.500000E+01
8.600000E+01
8.700000E+01
8.800000E+01
8.900000E+01
9.000000E+01
9.100000E+01
9.200000E+01
9.300000E+01
9.400000E+01
9.500000E+01
9.600000E+01
9.700000E+01
9.800000E+01
9.900000E+01
1.000000E+02
1.010000E+02
1.020000E+02
1.030000E+02
1.040000E+02
1.050000E+02
1.060000E+02
1.070000E+02
1.080000E+02
1.090000E+02
1.100000E+02
1.110000E+02
1.120000E+02
1.130000E+02
1.140000E+02
1.150000E+02
1.160000E+02
1.170000E+02
1.180000E+02
1.190000E+02
1.200000E+02
1.210000E+02
1.220000E+02
1.230000E+02
1.240000E+02
1.250000E+02
1.260000E+02
1.270000E+02
1.280000E+02
1.290000E+02
1.300000E+02
1.310000E+02
1.320000E+02
1.330000E+02
1.340000E+02
1.350000E+02
1.360000E+02
1.370000E+02
1.380000E+02
1.390000E+02
1.400000E+02
1.410000E+02
1.420000E+02
1.430000E+02
1.440000E+02
1.450000E+02
1.460000E+02
1.470000E+02
1.480000E+02
1.490000E+02
1.500000E+02
1.510000E+02
1.520000E+02
1.530000E+02
1.540000E+02
1.550000E+02
1.560000E+02
1.570000E+02
1.580000E+02
1.590000E+02
1.600000E+02
1.610000E+02
1.620000E+02
1.630000E+02
1.640000E+02
1.650000E+02
1.660000E+02
1.670000E+02
1.680000E+02
1.690000E+02
1.700000E+02
1.710000E+02
1.720000E+02
1.730000E+02
1.740000E+02
1.750000E+02
1.760000E+02
1.770000E+02
1.780000E+02
1.790000E+02
1.800000E+02
1.810000E+02
1.820000E+02
1.830000E+02
1.840000E+02
1.850000E+02
1.860000E+02
1.870000E+02
1.880000E+02
1.890000E+02
1.900000E+02
1.910000E+02
1.920000E+02
1.930000E+02
1.940000E+02
1.950000E+02
1.960000E+02
1.970000E+02
1.980000E+02
1.990000E+02
2.000000E+02
0.000000E+00
1.000000E+00
2.000000E+00
3.000000E+00
4.000000E+00
5.000000E+00
6.000000E+00
7.000000E+00
8.000000E+00
9.000000E+00
1.000000E+01
1.100000E+01
1.200000E+01
1.300000E+01
1.400000E+01
1.500000E+01
1.600000E+01
1.700000E+01
1.800000E+01
1.900000E+01
2.000000E+01
2.100000E+01
2.200000E+01
2.300000E+01
2.400000E+01
2.500000E+01
2.600000E+01
2.700000E+01
2.800000E+01
2.900000E+01
3.000000E+01
3.100000E+01
3.200000E+01
3.300000E+01
3.400000E+01
3.500000E+01
3.600000E+01
3.700000E+01
3.800000E+01
3.900000E+01
4.000000E+01
4.100000E+01
4.200000E+01
4.300000E+01
4.400000E+01
4.500000E+01
4.600000E+01
4.700000E+01
4.800000E+01
4.900000E+01
5.000000E+01
5.100000E+01
5.200000E+01
5.300000E+01
5.400000E+01
5.500000E+01
5.600000E+01
5.700000E+01
5.800000E+01
5.900000E+01
6.000000E+01
6.100000E+01
6.200000E+01
6.300000E+01
6.400000E+01
6.500000E+01
6.600000E+01
6.700000E+01
6.800000E+01
6.900000E+01
7.000000E+01
7.100000E+01
7.200000E+01
7.300000E+01
7.400000E+01
7.500000E+01
7.600000E+01
7.700000E+01
7.800000E+01
7.900000E+01
8.000000E+01
8.100000E+01
8.200000E+01
8.300000E+01
8.400000E+01
8.500000E+01
8.600000E+01
8.700000E+01
8.800000E+01
8.900000E+01
9.000000E+01
9.100000E+01
9.200000E+01
9.300000E+01
9.400000E+01
9.500000E+01
9.600000E+01
9.700000E+01
9.800000E+01
9.900000E+01
1.000000E+02
1.010000E+02
1.020000E+02
1.030000E+02
1.040000E+02
1.050000E+02
1.060000E+02
1.070000E+02
1.080000E+02
1.090000E+02
1.100000E+02
1.110000E+02
1.120000E+02
1.130000E+02
1.140000E+02
1.150000E+02
1.160000E+02
1.170000E+02
1.180000E+02
1.190000E+02
1.200000E+02
1.210000E+02
1.220000E+02
1.230000E+02
1.240000E+02
1.250000E+02
1.260000E+02
1.270000E+02
1.280000E+02
1.290000E+02
1.300000E+02
1.310000E+02
1.320000E+02
1.330000E+02
1.340000E+02
1.350000E+02
1.360000E+02
1.370000E+02
1.380000E+02
1.390000E+02
1.400000E+02
1.410000E+02
1.420000E+02
1.430000E+02
1.440000E+02
1.450000E+02
1.460000E+02
1.470000E+02
1.480000E+02
1.490000E+02
1.500000E+02
1.510000E+02
1.520000E+02
1.530000E+02
1.540000E+02
1.550000E+02
1.560000E+02
1.570000E+02
1.580000E+02
1.590000E+02
1.600000E+02
1.610000E+02
1.620000E+02
1.630000E+02
1.640000E+02
1.650000E+02
1.660000E+02
1.670000E+02
1.680000E+02
1.690000E+02
1.700000E+02
1.710000E+02
1.720000E+02
1.730000E+02
1.740000E+02
1.750000E+02
1.760000E+02
1.770000E+02
1.780000E+02
1.790000E+02
1.800000E+02
1.810000E+02
1.820000E+02
1.830000E+02
1.840000E+02
1.850000E+02
1.860000E+02
1.870000E+02
1.880000E+02
1.890000E+02
[truncated: 164,763 more chars]
