# Supplementary material for: Visualization of porosity and pore size gradients in electrospun scaffolds using laser metrology
Source: PLoS One. 2023 Mar 9;18(3):e0282903. doi: 10.1371/journal.pone.0282903 (PMC9997878; doi:10.1371/journal.pone.0282903)
Supplement: S1 Data — (GZ) [file pone.0282903.s002.gz › data/Thickness&Porosity/164.DepositThickness.txt]

THETA
0.000000E+00
0.000000E+00
0.000000E+00
0.000000E+00
0.000000E+00
0.000000E+00
0.000000E+00
0.000000E+00
0.000000E+00
0.000000E+00
0.000000E+00
0.000000E+00
0.000000E+00
0.000000E+00
0.000000E+00
0.000000E+00
0.000000E+00
0.000000E+00
0.000000E+00
0.000000E+00
0.000000E+00
0.000000E+00
0.000000E+00
0.000000E+00
0.000000E+00
0.000000E+00
0.000000E+00
0.000000E+00
0.000000E+00
0.000000E+00
0.000000E+00
0.000000E+00
0.000000E+00
0.000000E+00
0.000000E+00
0.000000E+00
0.000000E+00
0.000000E+00
0.000000E+00
0.000000E+00
0.000000E+00
0.000000E+00
0.000000E+00
0.000000E+00
0.000000E+00
0.000000E+00
0.000000E+00
0.000000E+00
0.000000E+00
0.000000E+00
0.000000E+00
0.000000E+00
0.000000E+00
0.000000E+00
0.000000E+00
0.000000E+00
0.000000E+00
0.000000E+00
0.000000E+00
0.000000E+00
0.000000E+00
0.000000E+00
0.000000E+00
0.000000E+00
0.000000E+00
0.000000E+00
0.000000E+00
0.000000E+00
0.000000E+00
0.000000E+00
0.000000E+00
0.000000E+00
0.000000E+00
0.000000E+00
0.000000E+00
0.000000E+00
0.000000E+00
0.000000E+00
0.000000E+00
0.000000E+00
0.000000E+00
0.000000E+00
0.000000E+00
0.000000E+00
0.000000E+00
0.000000E+00
0.000000E+00
0.000000E+00
0.000000E+00
0.000000E+00
0.000000E+00
0.000000E+00
0.000000E+00
0.000000E+00
0.000000E+00
0.000000E+00
0.000000E+00
0.000000E+00
0.000000E+00
0.000000E+00
0.000000E+00
0.000000E+00
0.000000E+00
0.000000E+00
0.000000E+00
0.000000E+00
0.000000E+00
0.000000E+00
0.000000E+00
0.000000E+00
0.000000E+00
0.000000E+00
0.000000E+00
0.000000E+00
0.000000E+00
0.000000E+00
0.000000E+00
0.000000E+00
0.000000E+00
0.000000E+00
0.000000E+00
0.000000E+00
0.000000E+00
0.000000E+00
0.000000E+00
0.000000E+00
0.000000E+00
0.000000E+00
0.000000E+00
0.000000E+00
0.000000E+00
0.000000E+00
0.000000E+00
0.000000E+00
0.000000E+00
0.000000E+00
0.000000E+00
0.000000E+00
0.000000E+00
0.000000E+00
0.000000E+00
0.000000E+00
0.000000E+00
0.000000E+00
0.000000E+00
0.000000E+00
0.000000E+00
0.000000E+00
0.000000E+00
0.000000E+00
0.000000E+00
0.000000E+00
0.000000E+00
0.000000E+00
0.000000E+00
0.000000E+00
0.000000E+00
0.000000E+00
0.000000E+00
0.000000E+00
0.000000E+00
0.000000E+00
0.000000E+00
0.000000E+00
0.000000E+00
0.000000E+00
0.000000E+00
0.000000E+00
0.000000E+00
0.000000E+00
0.000000E+00
0.000000E+00
0.000000E+00
0.000000E+00
0.000000E+00
0.000000E+00
0.000000E+00
0.000000E+00
0.000000E+00
0.000000E+00
0.000000E+00
0.000000E+00
0.000000E+00
0.000000E+00
0.000000E+00
0.000000E+00
0.000000E+00
0.000000E+00
0.000000E+00
0.000000E+00
0.000000E+00
0.000000E+00
0.000000E+00
0.000000E+00
0.000000E+00
0.000000E+00
0.000000E+00
0.000000E+00
0.000000E+00
0.000000E+00
0.000000E+00
5.000000E+00
5.000000E+00
5.000000E+00
5.000000E+00
5.000000E+00
5.000000E+00
5.000000E+00
5.000000E+00
5.000000E+00
5.000000E+00
5.000000E+00
5.000000E+00
5.000000E+00
5.000000E+00
5.000000E+00
5.000000E+00
5.000000E+00
5.000000E+00
5.000000E+00
5.000000E+00
5.000000E+00
5.000000E+00
5.000000E+00
5.000000E+00
5.000000E+00
5.000000E+00
5.000000E+00
5.000000E+00
5.000000E+00
5.000000E+00
5.000000E+00
5.000000E+00
5.000000E+00
5.000000E+00
5.000000E+00
5.000000E+00
5.000000E+00
5.000000E+00
5.000000E+00
5.000000E+00
5.000000E+00
5.000000E+00
5.000000E+00
5.000000E+00
5.000000E+00
5.000000E+00
5.000000E+00
5.000000E+00
5.000000E+00
5.000000E+00
5.000000E+00
5.000000E+00
5.000000E+00
5.000000E+00
5.000000E+00
5.000000E+00
5.000000E+00
5.000000E+00
5.000000E+00
5.000000E+00
5.000000E+00
5.000000E+00
5.000000E+00
5.000000E+00
5.000000E+00
5.000000E+00
5.000000E+00
5.000000E+00
5.000000E+00
5.000000E+00
5.000000E+00
5.000000E+00
5.000000E+00
5.000000E+00
5.000000E+00
5.000000E+00
5.000000E+00
5.000000E+00
5.000000E+00
5.000000E+00
5.000000E+00
5.000000E+00
5.000000E+00
5.000000E+00
5.000000E+00
5.000000E+00
5.000000E+00
5.000000E+00
5.000000E+00
5.000000E+00
5.000000E+00
5.000000E+00
5.000000E+00
5.000000E+00
5.000000E+00
5.000000E+00
5.000000E+00
5.000000E+00
5.000000E+00
5.000000E+00
5.000000E+00
5.000000E+00
5.000000E+00
5.000000E+00
5.000000E+00
5.000000E+00
5.000000E+00
5.000000E+00
5.000000E+00
5.000000E+00
5.000000E+00
5.000000E+00
5.000000E+00
5.000000E+00
5.000000E+00
5.000000E+00
5.000000E+00
5.000000E+00
5.000000E+00
5.000000E+00
5.000000E+00
5.000000E+00
5.000000E+00
5.000000E+00
5.000000E+00
5.000000E+00
5.000000E+00
5.000000E+00
5.000000E+00
5.000000E+00
5.000000E+00
5.000000E+00
5.000000E+00
5.000000E+00
5.000000E+00
5.000000E+00
5.000000E+00
5.000000E+00
5.000000E+00
5.000000E+00
5.000000E+00
5.000000E+00
5.000000E+00
5.000000E+00
5.000000E+00
5.000000E+00
5.000000E+00
5.000000E+00
5.000000E+00
5.000000E+00
5.000000E+00
5.000000E+00
5.000000E+00
5.000000E+00
5.000000E+00
5.000000E+00
5.000000E+00
5.000000E+00
5.000000E+00
5.000000E+00
5.000000E+00
5.000000E+00
5.000000E+00
5.000000E+00
5.000000E+00
5.000000E+00
5.000000E+00
5.000000E+00
5.000000E+00
5.000000E+00
5.000000E+00
5.000000E+00
5.000000E+00
5.000000E+00
5.000000E+00
5.000000E+00
5.000000E+00
5.000000E+00
5.000000E+00
5.000000E+00
5.000000E+00
5.000000E+00
5.000000E+00
5.000000E+00
5.000000E+00
5.000000E+00
5.000000E+00
5.000000E+00
5.000000E+00
5.000000E+00
5.000000E+00
5.000000E+00
5.000000E+00
5.000000E+00
5.000000E+00
5.000000E+00
5.000000E+00
5.000000E+00
5.000000E+00
5.000000E+00
5.000000E+00
1.000000E+01
1.000000E+01
1.000000E+01
1.000000E+01
1.000000E+01
1.000000E+01
1.000000E+01
1.000000E+01
1.000000E+01
1.000000E+01
1.000000E+01
1.000000E+01
1.000000E+01
1.000000E+01
1.000000E+01
1.000000E+01
1.000000E+01
1.000000E+01
1.000000E+01
1.000000E+01
1.000000E+01
1.000000E+01
1.000000E+01
1.000000E+01
1.000000E+01
1.000000E+01
1.000000E+01
1.000000E+01
1.000000E+01
1.000000E+01
1.000000E+01
1.000000E+01
1.000000E+01
1.000000E+01
1.000000E+01
1.000000E+01
1.000000E+01
1.000000E+01
1.000000E+01
1.000000E+01
1.000000E+01
1.000000E+01
1.000000E+01
1.000000E+01
1.000000E+01
1.000000E+01
1.000000E+01
1.000000E+01
1.000000E+01
1.000000E+01
1.000000E+01
1.000000E+01
1.000000E+01
1.000000E+01
1.000000E+01
1.000000E+01
1.000000E+01
1.000000E+01
1.000000E+01
1.000000E+01
1.000000E+01
1.000000E+01
1.000000E+01
1.000000E+01
1.000000E+01
1.000000E+01
1.000000E+01
1.000000E+01
1.000000E+01
1.000000E+01
1.000000E+01
1.000000E+01
1.000000E+01
1.000000E+01
1.000000E+01
1.000000E+01
1.000000E+01
1.000000E+01
1.000000E+01
1.000000E+01
1.000000E+01
1.000000E+01
1.000000E+01
1.000000E+01
1.000000E+01
1.000000E+01
1.000000E+01
1.000000E+01
1.000000E+01
1.000000E+01
1.000000E+01
1.000000E+01
1.000000E+01
1.000000E+01
1.000000E+01
1.000000E+01
1.000000E+01
1.000000E+01
1.000000E+01
1.000000E+01
1.000000E+01
1.000000E+01
1.000000E+01
1.000000E+01
1.000000E+01
1.000000E+01
1.000000E+01
1.000000E+01
1.000000E+01
1.000000E+01
1.000000E+01
1.000000E+01
1.000000E+01
1.000000E+01
1.000000E+01
1.000000E+01
1.000000E+01
1.000000E+01
1.000000E+01
1.000000E+01
1.000000E+01
1.000000E+01
1.000000E+01
1.000000E+01
1.000000E+01
1.000000E+01
1.000000E+01
1.000000E+01
1.000000E+01
1.000000E+01
1.000000E+01
1.000000E+01
1.000000E+01
1.000000E+01
1.000000E+01
1.000000E+01
1.000000E+01
1.000000E+01
1.000000E+01
1.000000E+01
1.000000E+01
1.000000E+01
1.000000E+01
1.000000E+01
1.000000E+01
1.000000E+01
1.000000E+01
1.000000E+01
1.000000E+01
1.000000E+01
1.000000E+01
1.000000E+01
1.000000E+01
1.000000E+01
1.000000E+01
1.000000E+01
1.000000E+01
1.000000E+01
1.000000E+01
1.000000E+01
1.000000E+01
1.000000E+01
1.000000E+01
1.000000E+01
1.000000E+01
1.000000E+01
1.000000E+01
1.000000E+01
1.000000E+01
1.000000E+01
1.000000E+01
1.000000E+01
1.000000E+01
1.000000E+01
1.000000E+01
1.000000E+01
1.000000E+01
1.000000E+01
1.000000E+01
1.000000E+01
1.000000E+01
1.000000E+01
1.000000E+01
1.000000E+01
1.000000E+01
1.000000E+01
1.000000E+01
1.000000E+01
1.000000E+01
1.000000E+01
1.000000E+01
1.000000E+01
1.000000E+01
1.000000E+01
1.000000E+01
1.000000E+01
1.000000E+01
1.000000E+01
1.000000E+01
1.000000E+01
1.000000E+01
1.500000E+01
1.500000E+01
1.500000E+01
1.500000E+01
1.500000E+01
1.500000E+01
1.500000E+01
1.500000E+01
1.500000E+01
1.500000E+01
1.500000E+01
1.500000E+01
1.500000E+01
1.500000E+01
1.500000E+01
1.500000E+01
1.500000E+01
1.500000E+01
1.500000E+01
1.500000E+01
1.500000E+01
1.500000E+01
1.500000E+01
1.500000E+01
1.500000E+01
1.500000E+01
1.500000E+01
1.500000E+01
1.500000E+01
1.500000E+01
1.500000E+01
1.500000E+01
1.500000E+01
1.500000E+01
1.500000E+01
1.500000E+01
1.500000E+01
1.500000E+01
1.500000E+01
1.500000E+01
1.500000E+01
1.500000E+01
1.500000E+01
1.500000E+01
1.500000E+01
1.500000E+01
1.500000E+01
1.500000E+01
1.500000E+01
1.500000E+01
1.500000E+01
1.500000E+01
1.500000E+01
1.500000E+01
1.500000E+01
1.500000E+01
1.500000E+01
1.500000E+01
1.500000E+01
1.500000E+01
1.500000E+01
1.500000E+01
1.500000E+01
1.500000E+01
1.500000E+01
1.500000E+01
1.500000E+01
1.500000E+01
1.500000E+01
1.500000E+01
1.500000E+01
1.500000E+01
1.500000E+01
1.500000E+01
1.500000E+01
1.500000E+01
1.500000E+01
1.500000E+01
1.500000E+01
1.500000E+01
1.500000E+01
1.500000E+01
1.500000E+01
1.500000E+01
1.500000E+01
1.500000E+01
1.500000E+01
1.500000E+01
1.500000E+01
1.500000E+01
1.500000E+01
1.500000E+01
1.500000E+01
1.500000E+01
1.500000E+01
1.500000E+01
1.500000E+01
1.500000E+01
1.500000E+01
1.500000E+01
1.500000E+01
1.500000E+01
1.500000E+01
1.500000E+01
1.500000E+01
1.500000E+01
1.500000E+01
1.500000E+01
1.500000E+01
1.500000E+01
1.500000E+01
1.500000E+01
1.500000E+01
1.500000E+01
1.500000E+01
1.500000E+01
1.500000E+01
1.500000E+01
1.500000E+01
1.500000E+01
1.500000E+01
1.500000E+01
1.500000E+01
1.500000E+01
1.500000E+01
1.500000E+01
1.500000E+01
1.500000E+01
1.500000E+01
1.500000E+01
1.500000E+01
1.500000E+01
1.500000E+01
1.500000E+01
1.500000E+01
1.500000E+01
1.500000E+01
1.500000E+01
1.500000E+01
1.500000E+01
1.500000E+01
1.500000E+01
1.500000E+01
1.500000E+01
1.500000E+01
1.500000E+01
1.500000E+01
1.500000E+01
1.500000E+01
1.500000E+01
1.500000E+01
1.500000E+01
1.500000E+01
1.500000E+01
1.500000E+01
1.500000E+01
1.500000E+01
1.500000E+01
1.500000E+01
1.500000E+01
1.500000E+01
1.500000E+01
1.500000E+01
1.500000E+01
1.500000E+01
1.500000E+01
1.500000E+01
1.500000E+01
1.500000E+01
1.500000E+01
1.500000E+01
1.500000E+01
1.500000E+01
1.500000E+01
1.500000E+01
1.500000E+01
1.500000E+01
1.500000E+01
1.500000E+01
1.500000E+01
1.500000E+01
1.500000E+01
1.500000E+01
1.500000E+01
1.500000E+01
1.500000E+01
1.500000E+01
1.500000E+01
1.500000E+01
1.500000E+01
1.500000E+01
1.500000E+01
1.500000E+01
1.500000E+01
1.500000E+01
1.500000E+01
1.500000E+01
1.500000E+01
1.500000E+01
1.500000E+01
1.500000E+01
2.000000E+01
2.000000E+01
2.000000E+01
2.000000E+01
2.000000E+01
2.000000E+01
2.000000E+01
2.000000E+01
2.000000E+01
2.000000E+01
2.000000E+01
2.000000E+01
2.000000E+01
2.000000E+01
2.000000E+01
2.000000E+01
2.000000E+01
2.000000E+01
2.000000E+01
2.000000E+01
2.000000E+01
2.000000E+01
2.000000E+01
2.000000E+01
2.000000E+01
2.000000E+01
2.000000E+01
2.000000E+01
2.000000E+01
2.000000E+01
2.000000E+01
2.000000E+01
2.000000E+01
2.000000E+01
2.000000E+01
2.000000E+01
2.000000E+01
2.000000E+01
2.000000E+01
2.000000E+01
2.000000E+01
2.000000E+01
2.000000E+01
2.000000E+01
2.000000E+01
2.000000E+01
2.000000E+01
2.000000E+01
2.000000E+01
2.000000E+01
2.000000E+01
2.000000E+01
2.000000E+01
2.000000E+01
2.000000E+01
2.000000E+01
2.000000E+01
2.000000E+01
2.000000E+01
2.000000E+01
2.000000E+01
2.000000E+01
2.000000E+01
2.000000E+01
2.000000E+01
2.000000E+01
2.000000E+01
2.000000E+01
2.000000E+01
2.000000E+01
2.000000E+01
2.000000E+01
2.000000E+01
2.000000E+01
2.000000E+01
2.000000E+01
2.000000E+01
2.000000E+01
2.000000E+01
2.000000E+01
2.000000E+01
2.000000E+01
2.000000E+01
2.000000E+01
2.000000E+01
2.000000E+01
2.000000E+01
2.000000E+01
2.000000E+01
2.000000E+01
2.000000E+01
2.000000E+01
2.000000E+01
2.000000E+01
2.000000E+01
2.000000E+01
2.000000E+01
2.000000E+01
2.000000E+01
2.000000E+01
2.000000E+01
2.000000E+01
2.000000E+01
2.000000E+01
2.000000E+01
2.000000E+01
2.000000E+01
2.000000E+01
2.000000E+01
2.000000E+01
2.000000E+01
2.000000E+01
2.000000E+01
2.000000E+01
2.000000E+01
2.000000E+01
2.000000E+01
2.000000E+01
2.000000E+01
2.000000E+01
2.000000E+01
2.000000E+01
2.000000E+01
2.000000E+01
2.000000E+01
2.000000E+01
2.000000E+01
2.000000E+01
2.000000E+01
2.000000E+01
2.000000E+01
2.000000E+01
2.000000E+01
2.000000E+01
2.000000E+01
2.000000E+01
2.000000E+01
2.000000E+01
2.000000E+01
2.000000E+01
2.000000E+01
2.000000E+01
2.000000E+01
2.000000E+01
2.000000E+01
2.000000E+01
2.000000E+01
2.000000E+01
2.000000E+01
2.000000E+01
2.000000E+01
2.000000E+01
2.000000E+01
2.000000E+01
2.000000E+01
2.000000E+01
2.000000E+01
2.000000E+01
2.000000E+01
2.000000E+01
2.000000E+01
2.000000E+01
2.000000E+01
2.000000E+01
2.000000E+01
2.000000E+01
2.000000E+01
2.000000E+01
2.000000E+01
2.000000E+01
2.000000E+01
2.000000E+01
2.000000E+01
2.000000E+01
2.000000E+01
2.000000E+01
2.000000E+01
2.000000E+01
2.000000E+01
2.000000E+01
2.000000E+01
2.000000E+01
2.000000E+01
2.000000E+01
2.000000E+01
2.000000E+01
2.000000E+01
2.000000E+01
2.000000E+01
2.000000E+01
2.000000E+01
2.000000E+01
2.000000E+01
2.000000E+01
2.000000E+01
2.000000E+01
2.000000E+01
2.000000E+01
2.000000E+01
2.000000E+01
2.000000E+01
2.500000E+01
2.500000E+01
2.500000E+01
2.500000E+01
2.500000E+01
2.500000E+01
2.500000E+01
2.500000E+01
2.500000E+01
2.500000E+01
2.500000E+01
2.500000E+01
2.500000E+01
2.500000E+01
2.500000E+01
2.500000E+01
2.500000E+01
2.500000E+01
2.500000E+01
2.500000E+01
2.500000E+01
2.500000E+01
2.500000E+01
2.500000E+01
2.500000E+01
2.500000E+01
2.500000E+01
2.500000E+01
2.500000E+01
2.500000E+01
2.500000E+01
2.500000E+01
2.500000E+01
2.500000E+01
2.500000E+01
2.500000E+01
2.500000E+01
2.500000E+01
2.500000E+01
2.500000E+01
2.500000E+01
2.500000E+01
2.500000E+01
2.500000E+01
2.500000E+01
2.500000E+01
2.500000E+01
2.500000E+01
2.500000E+01
2.500000E+01
2.500000E+01
2.500000E+01
2.500000E+01
2.500000E+01
2.500000E+01
2.500000E+01
2.500000E+01
2.500000E+01
2.500000E+01
2.500000E+01
2.500000E+01
2.500000E+01
2.500000E+01
2.500000E+01
2.500000E+01
2.500000E+01
2.500000E+01
2.500000E+01
2.500000E+01
2.500000E+01
2.500000E+01
2.500000E+01
2.500000E+01
2.500000E+01
2.500000E+01
2.500000E+01
2.500000E+01
2.500000E+01
2.500000E+01
2.500000E+01
2.500000E+01
2.500000E+01
2.500000E+01
2.500000E+01
2.500000E+01
2.500000E+01
2.500000E+01
2.500000E+01
2.500000E+01
2.500000E+01
2.500000E+01
2.500000E+01
2.500000E+01
2.500000E+01
2.500000E+01
2.500000E+01
2.500000E+01
2.500000E+01
2.500000E+01
2.500000E+01
2.500000E+01
2.500000E+01
2.500000E+01
2.500000E+01
2.500000E+01
2.500000E+01
2.500000E+01
2.500000E+01
2.500000E+01
2.500000E+01
2.500000E+01
2.500000E+01
2.500000E+01
2.500000E+01
2.500000E+01
2.500000E+01
2.500000E+01
2.500000E+01
2.500000E+01
2.500000E+01
2.500000E+01
2.500000E+01
2.500000E+01
2.500000E+01
2.500000E+01
2.500000E+01
2.500000E+01
2.500000E+01
2.500000E+01
2.500000E+01
2.500000E+01
2.500000E+01
2.500000E+01
2.500000E+01
2.500000E+01
2.500000E+01
2.500000E+01
2.500000E+01
2.500000E+01
2.500000E+01
2.500000E+01
2.500000E+01
2.500000E+01
2.500000E+01
2.500000E+01
2.500000E+01
2.500000E+01
2.500000E+01
2.500000E+01
2.500000E+01
2.500000E+01
2.500000E+01
2.500000E+01
2.500000E+01
2.500000E+01
2.500000E+01
2.500000E+01
2.500000E+01
2.500000E+01
2.500000E+01
2.500000E+01
2.500000E+01
2.500000E+01
2.500000E+01
2.500000E+01
2.500000E+01
2.500000E+01
2.500000E+01
2.500000E+01
2.500000E+01
2.500000E+01
2.500000E+01
2.500000E+01
2.500000E+01
2.500000E+01
2.500000E+01
2.500000E+01
2.500000E+01
2.500000E+01
2.500000E+01
2.500000E+01
2.500000E+01
2.500000E+01
2.500000E+01
2.500000E+01
2.500000E+01
2.500000E+01
2.500000E+01
2.500000E+01
2.500000E+01
2.500000E+01
2.500000E+01
2.500000E+01
2.500000E+01
2.500000E+01
2.500000E+01
2.500000E+01
2.500000E+01
2.500000E+01
2.500000E+01
2.500000E+01
3.000000E+01
3.000000E+01
3.000000E+01
3.000000E+01
3.000000E+01
3.000000E+01
3.000000E+01
3.000000E+01
3.000000E+01
3.000000E+01
3.000000E+01
3.000000E+01
3.000000E+01
3.000000E+01
3.000000E+01
3.000000E+01
3.000000E+01
3.000000E+01
3.000000E+01
3.000000E+01
3.000000E+01
3.000000E+01
3.000000E+01
3.000000E+01
3.000000E+01
3.000000E+01
3.000000E+01
3.000000E+01
3.000000E+01
3.000000E+01
3.000000E+01
3.000000E+01
3.000000E+01
3.000000E+01
3.000000E+01
3.000000E+01
3.000000E+01
3.000000E+01
3.000000E+01
3.000000E+01
3.000000E+01
3.000000E+01
3.000000E+01
3.000000E+01
3.000000E+01
3.000000E+01
3.000000E+01
3.000000E+01
3.000000E+01
3.000000E+01
3.000000E+01
3.000000E+01
3.000000E+01
3.000000E+01
3.000000E+01
3.000000E+01
3.000000E+01
3.000000E+01
3.000000E+01
3.000000E+01
3.000000E+01
3.000000E+01
3.000000E+01
3.000000E+01
3.000000E+01
3.000000E+01
3.000000E+01
3.000000E+01
3.000000E+01
3.000000E+01
3.000000E+01
3.000000E+01
3.000000E+01
3.000000E+01
3.000000E+01
3.000000E+01
3.000000E+01
3.000000E+01
3.000000E+01
3.000000E+01
3.000000E+01
3.000000E+01
3.000000E+01
3.000000E+01
3.000000E+01
3.000000E+01
3.000000E+01
3.000000E+01
3.000000E+01
3.000000E+01
3.000000E+01
3.000000E+01
3.000000E+01
3.000000E+01
3.000000E+01
3.000000E+01
3.000000E+01
3.000000E+01
3.000000E+01
3.000000E+01
3.000000E+01
3.000000E+01
3.000000E+01
3.000000E+01
3.000000E+01
3.000000E+01
3.000000E+01
3.000000E+01
3.000000E+01
3.000000E+01
3.000000E+01
3.000000E+01
3.000000E+01
3.000000E+01
3.000000E+01
3.000000E+01
3.000000E+01
3.000000E+01
3.000000E+01
3.000000E+01
3.000000E+01
3.000000E+01
3.000000E+01
3.000000E+01
3.000000E+01
3.000000E+01
3.000000E+01
3.000000E+01
3.000000E+01
3.000000E+01
3.000000E+01
3.000000E+01
3.000000E+01
3.000000E+01
3.000000E+01
3.000000E+01
3.000000E+01
3.000000E+01
3.000000E+01
3.000000E+01
3.000000E+01
3.000000E+01
3.000000E+01
3.000000E+01
3.000000E+01
3.000000E+01
3.000000E+01
3.000000E+01
3.000000E+01
3.000000E+01
3.000000E+01
3.000000E+01
3.000000E+01
3.000000E+01
3.000000E+01
3.000000E+01
3.000000E+01
3.000000E+01
3.000000E+01
3.000000E+01
3.000000E+01
3.000000E+01
3.000000E+01
3.000000E+01
3.000000E+01
3.000000E+01
3.000000E+01
3.000000E+01
3.000000E+01
3.000000E+01
3.000000E+01
3.000000E+01
3.000000E+01
3.000000E+01
3.000000E+01
3.000000E+01
3.000000E+01
3.000000E+01
3.000000E+01
3.000000E+01
3.000000E+01
3.000000E+01
3.000000E+01
3.000000E+01
3.000000E+01
3.000000E+01
3.000000E+01
3.000000E+01
3.000000E+01
3.000000E+01
3.000000E+01
3.000000E+01
3.000000E+01
3.000000E+01
3.000000E+01
3.000000E+01
3.000000E+01
3.000000E+01
3.000000E+01
3.000000E+01
3.000000E+01
3.500000E+01
3.500000E+01
3.500000E+01
3.500000E+01
3.500000E+01
3.500000E+01
3.500000E+01
3.500000E+01
3.500000E+01
3.500000E+01
3.500000E+01
3.500000E+01
3.500000E+01
3.500000E+01
3.500000E+01
3.500000E+01
3.500000E+01
3.500000E+01
3.500000E+01
3.500000E+01
3.500000E+01
3.500000E+01
3.500000E+01
3.500000E+01
3.500000E+01
3.500000E+01
3.500000E+01
3.500000E+01
3.500000E+01
3.500000E+01
3.500000E+01
3.500000E+01
3.500000E+01
3.500000E+01
3.500000E+01
3.500000E+01
3.500000E+01
3.500000E+01
3.500000E+01
3.500000E+01
3.500000E+01
3.500000E+01
3.500000E+01
3.500000E+01
3.500000E+01
3.500000E+01
3.500000E+01
3.500000E+01
3.500000E+01
3.500000E+01
3.500000E+01
3.500000E+01
3.500000E+01
3.500000E+01
3.500000E+01
3.500000E+01
3.500000E+01
3.500000E+01
3.500000E+01
3.500000E+01
3.500000E+01
3.500000E+01
3.500000E+01
3.500000E+01
3.500000E+01
3.500000E+01
3.500000E+01
3.500000E+01
3.500000E+01
3.500000E+01
3.500000E+01
3.500000E+01
3.500000E+01
3.500000E+01
3.500000E+01
3.500000E+01
3.500000E+01
3.500000E+01
3.500000E+01
3.500000E+01
3.500000E+01
3.500000E+01
3.500000E+01
3.500000E+01
3.500000E+01
3.500000E+01
3.500000E+01
3.500000E+01
3.500000E+01
3.500000E+01
3.500000E+01
3.500000E+01
3.500000E+01
3.500000E+01
3.500000E+01
3.500000E+01
3.500000E+01
3.500000E+01
3.500000E+01
3.500000E+01
3.500000E+01
3.500000E+01
3.500000E+01
3.500000E+01
3.500000E+01
3.500000E+01
3.500000E+01
3.500000E+01
3.500000E+01
3.500000E+01
3.500000E+01
3.500000E+01
3.500000E+01
3.500000E+01
3.500000E+01
3.500000E+01
3.500000E+01
3.500000E+01
3.500000E+01
3.500000E+01
3.500000E+01
3.500000E+01
3.500000E+01
3.500000E+01
3.500000E+01
3.500000E+01
3.500000E+01
3.500000E+01
3.500000E+01
3.500000E+01
3.500000E+01
3.500000E+01
3.500000E+01
3.500000E+01
3.500000E+01
3.500000E+01
3.500000E+01
3.500000E+01
3.500000E+01
3.500000E+01
3.500000E+01
3.500000E+01
3.500000E+01
3.500000E+01
3.500000E+01
3.500000E+01
3.500000E+01
3.500000E+01
3.500000E+01
3.500000E+01
3.500000E+01
3.500000E+01
3.500000E+01
3.500000E+01
3.500000E+01
3.500000E+01
3.500000E+01
3.500000E+01
3.500000E+01
3.500000E+01
3.500000E+01
3.500000E+01
3.500000E+01
3.500000E+01
3.500000E+01
3.500000E+01
3.500000E+01
3.500000E+01
3.500000E+01
3.500000E+01
3.500000E+01
3.500000E+01
3.500000E+01
3.500000E+01
3.500000E+01
3.500000E+01
3.500000E+01
3.500000E+01
3.500000E+01
3.500000E+01
3.500000E+01
3.500000E+01
3.500000E+01
3.500000E+01
3.500000E+01
3.500000E+01
3.500000E+01
3.500000E+01
3.500000E+01
3.500000E+01
3.500000E+01
3.500000E+01
3.500000E+01
3.500000E+01
3.500000E+01
3.500000E+01
3.500000E+01
3.500000E+01
3.500000E+01
3.500000E+01
3.500000E+01
4.000000E+01
4.000000E+01
4.000000E+01
4.000000E+01
4.000000E+01
4.000000E+01
4.000000E+01
4.000000E+01
4.000000E+01
4.000000E+01
4.000000E+01
4.000000E+01
4.000000E+01
4.000000E+01
4.000000E+01
4.000000E+01
4.000000E+01
4.000000E+01
4.000000E+01
4.000000E+01
4.000000E+01
4.000000E+01
4.000000E+01
4.000000E+01
4.000000E+01
4.000000E+01
4.000000E+01
4.000000E+01
4.000000E+01
4.000000E+01
4.000000E+01
4.000000E+01
4.000000E+01
4.000000E+01
4.000000E+01
4.000000E+01
4.000000E+01
4.000000E+01
4.000000E+01
4.000000E+01
4.000000E+01
4.000000E+01
4.000000E+01
4.000000E+01
4.000000E+01
4.000000E+01
4.000000E+01
4.000000E+01
4.000000E+01
4.000000E+01
4.000000E+01
4.000000E+01
4.000000E+01
4.000000E+01
4.000000E+01
4.000000E+01
4.000000E+01
4.000000E+01
4.000000E+01
4.000000E+01
4.000000E+01
4.000000E+01
4.000000E+01
4.000000E+01
4.000000E+01
4.000000E+01
4.000000E+01
4.000000E+01
4.000000E+01
4.000000E+01
4.000000E+01
4.000000E+01
4.000000E+01
4.000000E+01
4.000000E+01
4.000000E+01
4.000000E+01
4.000000E+01
4.000000E+01
4.000000E+01
4.000000E+01
4.000000E+01
4.000000E+01
4.000000E+01
4.000000E+01
4.000000E+01
4.000000E+01
4.000000E+01
4.000000E+01
4.000000E+01
4.000000E+01
4.000000E+01
4.000000E+01
4.000000E+01
4.000000E+01
4.000000E+01
4.000000E+01
4.000000E+01
4.000000E+01
4.000000E+01
4.000000E+01
4.000000E+01
4.000000E+01
4.000000E+01
4.000000E+01
4.000000E+01
4.000000E+01
4.000000E+01
4.000000E+01
4.000000E+01
4.000000E+01
4.000000E+01
4.000000E+01
4.000000E+01
4.000000E+01
4.000000E+01
4.000000E+01
4.000000E+01
4.000000E+01
4.000000E+01
4.000000E+01
4.000000E+01
4.000000E+01
4.000000E+01
4.000000E+01
4.000000E+01
4.000000E+01
4.000000E+01
4.000000E+01
4.000000E+01
4.000000E+01
4.000000E+01
4.000000E+01
4.000000E+01
4.000000E+01
4.000000E+01
4.000000E+01
4.000000E+01
4.000000E+01
4.000000E+01
4.000000E+01
4.000000E+01
4.000000E+01
4.000000E+01
4.000000E+01
4.000000E+01
4.000000E+01
4.000000E+01
4.000000E+01
4.000000E+01
4.000000E+01
4.000000E+01
4.000000E+01
4.000000E+01
4.000000E+01
4.000000E+01
4.000000E+01
4.000000E+01
4.000000E+01
4.000000E+01
4.000000E+01
4.000000E+01
4.000000E+01
4.000000E+01
4.000000E+01
4.000000E+01
4.000000E+01
4.000000E+01
4.000000E+01
4.000000E+01
4.000000E+01
4.000000E+01
4.000000E+01
4.000000E+01
4.000000E+01
4.000000E+01
4.000000E+01
4.000000E+01
4.000000E+01
4.000000E+01
4.000000E+01
4.000000E+01
4.000000E+01
4.000000E+01
4.000000E+01
4.000000E+01
4.000000E+01
4.000000E+01
4.000000E+01
4.000000E+01
4.000000E+01
4.000000E+01
4.000000E+01
4.000000E+01
4.000000E+01
4.000000E+01
4.000000E+01
4.000000E+01
4.000000E+01
4.000000E+01
4.000000E+01
4.500000E+01
4.500000E+01
4.500000E+01
4.500000E+01
4.500000E+01
4.500000E+01
4.500000E+01
4.500000E+01
4.500000E+01
4.500000E+01
4.500000E+01
4.500000E+01
4.500000E+01
4.500000E+01
4.500000E+01
4.500000E+01
4.500000E+01
4.500000E+01
4.500000E+01
4.500000E+01
4.500000E+01
4.500000E+01
4.500000E+01
4.500000E+01
4.500000E+01
4.500000E+01
4.500000E+01
4.500000E+01
4.500000E+01
4.500000E+01
4.500000E+01
4.500000E+01
4.500000E+01
4.500000E+01
4.500000E+01
4.500000E+01
4.500000E+01
4.500000E+01
4.500000E+01
4.500000E+01
4.500000E+01
4.500000E+01
4.500000E+01
4.500000E+01
4.500000E+01
4.500000E+01
4.500000E+01
4.500000E+01
4.500000E+01
4.500000E+01
4.500000E+01
4.500000E+01
4.500000E+01
4.500000E+01
4.500000E+01
4.500000E+01
4.500000E+01
4.500000E+01
4.500000E+01
4.500000E+01
4.500000E+01
4.500000E+01
4.500000E+01
4.500000E+01
4.500000E+01
4.500000E+01
4.500000E+01
4.500000E+01
4.500000E+01
4.500000E+01
4.500000E+01
4.500000E+01
4.500000E+01
4.500000E+01
4.500000E+01
4.500000E+01
4.500000E+01
4.500000E+01
4.500000E+01
4.500000E+01
4.500000E+01
4.500000E+01
4.500000E+01
4.500000E+01
4.500000E+01
4.500000E+01
4.500000E+01
4.500000E+01
4.500000E+01
4.500000E+01
4.500000E+01
4.500000E+01
4.500000E+01
4.500000E+01
4.500000E+01
4.500000E+01
4.500000E+01
4.500000E+01
4.500000E+01
4.500000E+01
4.500000E+01
4.500000E+01
4.500000E+01
4.500000E+01
4.500000E+01
4.500000E+01
4.500000E+01
4.500000E+01
4.500000E+01
4.500000E+01
4.500000E+01
4.500000E+01
4.500000E+01
4.500000E+01
4.500000E+01
4.500000E+01
4.500000E+01
4.500000E+01
4.500000E+01
4.500000E+01
4.500000E+01
4.500000E+01
4.500000E+01
4.500000E+01
4.500000E+01
4.500000E+01
4.500000E+01
4.500000E+01
4.500000E+01
4.500000E+01
4.500000E+01
4.500000E+01
4.500000E+01
4.500000E+01
4.500000E+01
4.500000E+01
4.500000E+01
4.500000E+01
4.500000E+01
4.500000E+01
4.500000E+01
4.500000E+01
4.500000E+01
4.500000E+01
4.500000E+01
4.500000E+01
4.500000E+01
4.500000E+01
4.500000E+01
4.500000E+01
4.500000E+01
4.500000E+01
4.500000E+01
4.500000E+01
4.500000E+01
4.500000E+01
4.500000E+01
4.500000E+01
4.500000E+01
4.500000E+01
4.500000E+01
4.500000E+01
4.500000E+01
4.500000E+01
4.500000E+01
4.500000E+01
4.500000E+01
4.500000E+01
4.500000E+01
4.500000E+01
4.500000E+01
4.500000E+01
4.500000E+01
4.500000E+01
4.500000E+01
4.500000E+01
4.500000E+01
4.500000E+01
4.500000E+01
4.500000E+01
4.500000E+01
4.500000E+01
4.500000E+01
4.500000E+01
4.500000E+01
4.500000E+01
4.500000E+01
4.500000E+01
4.500000E+01
4.500000E+01
4.500000E+01
4.500000E+01
4.500000E+01
4.500000E+01
4.500000E+01
4.500000E+01
4.500000E+01
4.500000E+01
4.500000E+01
4.500000E+01
4.500000E+01
5.000000E+01
5.000000E+01
5.000000E+01
5.000000E+01
5.000000E+01
5.000000E+01
5.000000E+01
5.000000E+01
5.000000E+01
5.000000E+01
5.000000E+01
5.000000E+01
5.000000E+01
5.000000E+01
5.000000E+01
5.000000E+01
5.000000E+01
5.000000E+01
5.000000E+01
5.000000E+01
5.000000E+01
5.000000E+01
5.000000E+01
5.000000E+01
5.000000E+01
5.000000E+01
5.000000E+01
5.000000E+01
5.000000E+01
5.000000E+01
5.000000E+01
5.000000E+01
5.000000E+01
5.000000E+01
5.000000E+01
5.000000E+01
5.000000E+01
5.000000E+01
5.000000E+01
5.000000E+01
5.000000E+01
5.000000E+01
5.000000E+01
5.000000E+01
5.000000E+01
5.000000E+01
5.000000E+01
5.000000E+01
5.000000E+01
5.000000E+01
5.000000E+01
5.000000E+01
5.000000E+01
5.000000E+01
5.000000E+01
5.000000E+01
5.000000E+01
5.000000E+01
5.000000E+01
5.000000E+01
5.000000E+01
5.000000E+01
5.000000E+01
5.000000E+01
5.000000E+01
5.000000E+01
5.000000E+01
5.000000E+01
5.000000E+01
5.000000E+01
5.000000E+01
5.000000E+01
5.000000E+01
5.000000E+01
5.000000E+01
5.000000E+01
5.000000E+01
5.000000E+01
5.000000E+01
5.000000E+01
5.000000E+01
5.000000E+01
5.000000E+01
5.000000E+01
5.000000E+01
5.000000E+01
5.000000E+01
5.000000E+01
5.000000E+01
5.000000E+01
5.000000E+01
5.000000E+01
5.000000E+01
5.000000E+01
5.000000E+01
5.000000E+01
5.000000E+01
5.000000E+01
5.000000E+01
5.000000E+01
5.000000E+01
5.000000E+01
5.000000E+01
5.000000E+01
5.000000E+01
5.000000E+01
5.000000E+01
5.000000E+01
5.000000E+01
5.000000E+01
5.000000E+01
5.000000E+01
5.000000E+01
5.000000E+01
5.000000E+01
5.000000E+01
5.000000E+01
5.000000E+01
5.000000E+01
5.000000E+01
5.000000E+01
5.000000E+01
5.000000E+01
5.000000E+01
5.000000E+01
5.000000E+01
5.000000E+01
5.000000E+01
5.000000E+01
5.000000E+01
5.000000E+01
5.000000E+01
5.000000E+01
5.000000E+01
5.000000E+01
5.000000E+01
5.000000E+01
5.000000E+01
5.000000E+01
5.000000E+01
5.000000E+01
5.000000E+01
5.000000E+01
5.000000E+01
5.000000E+01
5.000000E+01
5.000000E+01
5.000000E+01
5.000000E+01
5.000000E+01
5.000000E+01
5.000000E+01
5.000000E+01
5.000000E+01
5.000000E+01
5.000000E+01
5.000000E+01
5.000000E+01
5.000000E+01
5.000000E+01
5.000000E+01
5.000000E+01
5.000000E+01
5.000000E+01
5.000000E+01
5.000000E+01
5.000000E+01
5.000000E+01
5.000000E+01
5.000000E+01
5.000000E+01
5.000000E+01
5.000000E+01
5.000000E+01
5.000000E+01
5.000000E+01
5.000000E+01
5.000000E+01
5.000000E+01
5.000000E+01
5.000000E+01
5.000000E+01
5.000000E+01
5.000000E+01
5.000000E+01
5.000000E+01
5.000000E+01
5.000000E+01
5.000000E+01
5.000000E+01
5.000000E+01
5.000000E+01
5.000000E+01
5.000000E+01
5.000000E+01
5.000000E+01
5.000000E+01
5.000000E+01
5.000000E+01
5.000000E+01
5.000000E+01
5.500000E+01
5.500000E+01
5.500000E+01
5.500000E+01
5.500000E+01
5.500000E+01
5.500000E+01
5.500000E+01
5.500000E+01
5.500000E+01
5.500000E+01
5.500000E+01
5.500000E+01
5.500000E+01
5.500000E+01
5.500000E+01
5.500000E+01
5.500000E+01
5.500000E+01
5.500000E+01
5.500000E+01
5.500000E+01
5.500000E+01
5.500000E+01
5.500000E+01
5.500000E+01
5.500000E+01
5.500000E+01
5.500000E+01
5.500000E+01
5.500000E+01
5.500000E+01
5.500000E+01
5.500000E+01
5.500000E+01
5.500000E+01
5.500000E+01
5.500000E+01
5.500000E+01
5.500000E+01
5.500000E+01
5.500000E+01
5.500000E+01
5.500000E+01
5.500000E+01
5.500000E+01
5.500000E+01
5.500000E+01
5.500000E+01
5.500000E+01
5.500000E+01
5.500000E+01
5.500000E+01
5.500000E+01
5.500000E+01
5.500000E+01
5.500000E+01
5.500000E+01
5.500000E+01
5.500000E+01
5.500000E+01
5.500000E+01
5.500000E+01
5.500000E+01
5.500000E+01
5.500000E+01
5.500000E+01
5.500000E+01
5.500000E+01
5.500000E+01
5.500000E+01
5.500000E+01
5.500000E+01
5.500000E+01
5.500000E+01
5.500000E+01
5.500000E+01
5.500000E+01
5.500000E+01
5.500000E+01
5.500000E+01
5.500000E+01
5.500000E+01
5.500000E+01
5.500000E+01
5.500000E+01
5.500000E+01
5.500000E+01
5.500000E+01
5.500000E+01
5.500000E+01
5.500000E+01
5.500000E+01
5.500000E+01
5.500000E+01
5.500000E+01
5.500000E+01
5.500000E+01
5.500000E+01
5.500000E+01
5.500000E+01
5.500000E+01
5.500000E+01
5.500000E+01
5.500000E+01
5.500000E+01
5.500000E+01
5.500000E+01
5.500000E+01
5.500000E+01
5.500000E+01
5.500000E+01
5.500000E+01
5.500000E+01
5.500000E+01
5.500000E+01
5.500000E+01
5.500000E+01
5.500000E+01
5.500000E+01
5.500000E+01
5.500000E+01
5.500000E+01
5.500000E+01
5.500000E+01
5.500000E+01
5.500000E+01
5.500000E+01
5.500000E+01
5.500000E+01
5.500000E+01
5.500000E+01
5.500000E+01
5.500000E+01
5.500000E+01
5.500000E+01
5.500000E+01
5.500000E+01
5.500000E+01
5.500000E+01
5.500000E+01
5.500000E+01
5.500000E+01
5.500000E+01
5.500000E+01
5.500000E+01
5.500000E+01
5.500000E+01
5.500000E+01
5.500000E+01
5.500000E+01
5.500000E+01
5.500000E+01
5.500000E+01
5.500000E+01
5.500000E+01
5.500000E+01
5.500000E+01
5.500000E+01
5.500000E+01
5.500000E+01
5.500000E+01
5.500000E+01
5.500000E+01
5.500000E+01
5.500000E+01
5.500000E+01
5.500000E+01
5.500000E+01
5.500000E+01
5.500000E+01
5.500000E+01
5.500000E+01
5.500000E+01
5.500000E+01
5.500000E+01
5.500000E+01
5.500000E+01
5.500000E+01
5.500000E+01
5.500000E+01
5.500000E+01
5.500000E+01
5.500000E+01
5.500000E+01
5.500000E+01
5.500000E+01
5.500000E+01
5.500000E+01
5.500000E+01
5.500000E+01
5.500000E+01
5.500000E+01
5.500000E+01
5.500000E+01
5.500000E+01
5.500000E+01
5.500000E+01
5.500000E+01
5.500000E+01
5.500000E+01
6.000000E+01
6.000000E+01
6.000000E+01
6.000000E+01
6.000000E+01
6.000000E+01
6.000000E+01
6.000000E+01
6.000000E+01
6.000000E+01
6.000000E+01
6.000000E+01
6.000000E+01
6.000000E+01
6.000000E+01
6.000000E+01
6.000000E+01
6.000000E+01
6.000000E+01
6.000000E+01
6.000000E+01
6.000000E+01
6.000000E+01
6.000000E+01
6.000000E+01
6.000000E+01
6.000000E+01
6.000000E+01
6.000000E+01
6.000000E+01
6.000000E+01
6.000000E+01
6.000000E+01
6.000000E+01
6.000000E+01
6.000000E+01
6.000000E+01
6.000000E+01
6.000000E+01
6.000000E+01
6.000000E+01
6.000000E+01
6.000000E+01
6.000000E+01
6.000000E+01
6.000000E+01
6.000000E+01
6.000000E+01
6.000000E+01
6.000000E+01
6.000000E+01
6.000000E+01
6.000000E+01
6.000000E+01
6.000000E+01
6.000000E+01
6.000000E+01
6.000000E+01
6.000000E+01
6.000000E+01
6.000000E+01
6.000000E+01
6.000000E+01
6.000000E+01
6.000000E+01
6.000000E+01
6.000000E+01
6.000000E+01
6.000000E+01
6.000000E+01
6.000000E+01
6.000000E+01
6.000000E+01
6.000000E+01
6.000000E+01
6.000000E+01
6.000000E+01
6.000000E+01
6.000000E+01
6.000000E+01
6.000000E+01
6.000000E+01
6.000000E+01
6.000000E+01
6.000000E+01
6.000000E+01
6.000000E+01
6.000000E+01
6.000000E+01
6.000000E+01
6.000000E+01
6.000000E+01
6.000000E+01
6.000000E+01
6.000000E+01
6.000000E+01
6.000000E+01
6.000000E+01
6.000000E+01
6.000000E+01
6.000000E+01
6.000000E+01
6.000000E+01
6.000000E+01
6.000000E+01
6.000000E+01
6.000000E+01
6.000000E+01
6.000000E+01
6.000000E+01
6.000000E+01
6.000000E+01
6.000000E+01
6.000000E+01
6.000000E+01
6.000000E+01
6.000000E+01
6.000000E+01
6.000000E+01
6.000000E+01
6.000000E+01
6.000000E+01
6.000000E+01
6.000000E+01
6.000000E+01
6.000000E+01
6.000000E+01
6.000000E+01
6.000000E+01
6.000000E+01
6.000000E+01
6.000000E+01
6.000000E+01
6.000000E+01
6.000000E+01
6.000000E+01
6.000000E+01
6.000000E+01
6.000000E+01
6.000000E+01
6.000000E+01
6.000000E+01
6.000000E+01
6.000000E+01
6.000000E+01
6.000000E+01
6.000000E+01
6.000000E+01
6.000000E+01
6.000000E+01
6.000000E+01
6.000000E+01
6.000000E+01
6.000000E+01
6.000000E+01
6.000000E+01
6.000000E+01
6.000000E+01
6.000000E+01
6.000000E+01
6.000000E+01
6.000000E+01
6.000000E+01
6.000000E+01
6.000000E+01
6.000000E+01
6.000000E+01
6.000000E+01
6.000000E+01
6.000000E+01
6.000000E+01
6.000000E+01
6.000000E+01
6.000000E+01
6.000000E+01
6.000000E+01
6.000000E+01
6.000000E+01
6.000000E+01
6.000000E+01
6.000000E+01
6.000000E+01
6.000000E+01
6.000000E+01
6.000000E+01
6.000000E+01
6.000000E+01
6.000000E+01
6.000000E+01
6.000000E+01
6.000000E+01
6.000000E+01
6.000000E+01
6.000000E+01
6.000000E+01
6.000000E+01
6.000000E+01
6.000000E+01
6.000000E+01
6.000000E+01
6.000000E+01
6.500000E+01
6.500000E+01
6.500000E+01
6.500000E+01
6.500000E+01
6.500000E+01
6.500000E+01
6.500000E+01
6.500000E+01
6.500000E+01
6.500000E+01
6.500000E+01
6.500000E+01
6.500000E+01
6.500000E+01
6.500000E+01
6.500000E+01
6.500000E+01
6.500000E+01
6.500000E+01
6.500000E+01
6.500000E+01
6.500000E+01
6.500000E+01
6.500000E+01
6.500000E+01
6.500000E+01
6.500000E+01
6.500000E+01
6.500000E+01
6.500000E+01
6.500000E+01
6.500000E+01
6.500000E+01
6.500000E+01
6.500000E+01
6.500000E+01
6.500000E+01
6.500000E+01
6.500000E+01
6.500000E+01
6.500000E+01
6.500000E+01
6.500000E+01
6.500000E+01
6.500000E+01
6.500000E+01
6.500000E+01
6.500000E+01
6.500000E+01
6.500000E+01
6.500000E+01
6.500000E+01
6.500000E+01
6.500000E+01
6.500000E+01
6.500000E+01
6.500000E+01
6.500000E+01
6.500000E+01
6.500000E+01
6.500000E+01
6.500000E+01
6.500000E+01
6.500000E+01
6.500000E+01
6.500000E+01
6.500000E+01
6.500000E+01
6.500000E+01
6.500000E+01
6.500000E+01
6.500000E+01
6.500000E+01
6.500000E+01
6.500000E+01
6.500000E+01
6.500000E+01
6.500000E+01
6.500000E+01
6.500000E+01
6.500000E+01
6.500000E+01
6.500000E+01
6.500000E+01
6.500000E+01
6.500000E+01
6.500000E+01
6.500000E+01
6.500000E+01
6.500000E+01
6.500000E+01
6.500000E+01
6.500000E+01
6.500000E+01
6.500000E+01
6.500000E+01
6.500000E+01
6.500000E+01
6.500000E+01
6.500000E+01
6.500000E+01
6.500000E+01
6.500000E+01
6.500000E+01
6.500000E+01
6.500000E+01
6.500000E+01
6.500000E+01
6.500000E+01
6.500000E+01
6.500000E+01
6.500000E+01
6.500000E+01
6.500000E+01
6.500000E+01
6.500000E+01
6.500000E+01
6.500000E+01
6.500000E+01
6.500000E+01
6.500000E+01
6.500000E+01
6.500000E+01
6.500000E+01
6.500000E+01
6.500000E+01
6.500000E+01
6.500000E+01
6.500000E+01
6.500000E+01
6.500000E+01
6.500000E+01
6.500000E+01
6.500000E+01
6.500000E+01
6.500000E+01
6.500000E+01
6.500000E+01
6.500000E+01
6.500000E+01
6.500000E+01
6.500000E+01
6.500000E+01
6.500000E+01
6.500000E+01
6.500000E+01
6.500000E+01
6.500000E+01
6.500000E+01
6.500000E+01
6.500000E+01
6.500000E+01
6.500000E+01
6.500000E+01
6.500000E+01
6.500000E+01
6.500000E+01
6.500000E+01
6.500000E+01
6.500000E+01
6.500000E+01
6.500000E+01
6.500000E+01
6.500000E+01
6.500000E+01
6.500000E+01
6.500000E+01
6.500000E+01
6.500000E+01
6.500000E+01
6.500000E+01
6.500000E+01
6.500000E+01
6.500000E+01
6.500000E+01
6.500000E+01
6.500000E+01
6.500000E+01
6.500000E+01
6.500000E+01
6.500000E+01
6.500000E+01
6.500000E+01
6.500000E+01
6.500000E+01
6.500000E+01
6.500000E+01
6.500000E+01
6.500000E+01
6.500000E+01
6.500000E+01
6.500000E+01
6.500000E+01
6.500000E+01
6.500000E+01
6.500000E+01
6.500000E+01
6.500000E+01
6.500000E+01
6.500000E+01
7.000000E+01
7.000000E+01
7.000000E+01
7.000000E+01
7.000000E+01
7.000000E+01
7.000000E+01
7.000000E+01
7.000000E+01
7.000000E+01
7.000000E+01
7.000000E+01
7.000000E+01
7.000000E+01
7.000000E+01
7.000000E+01
7.000000E+01
7.000000E+01
7.000000E+01
7.000000E+01
7.000000E+01
7.000000E+01
7.000000E+01
7.000000E+01
7.000000E+01
7.000000E+01
7.000000E+01
7.000000E+01
7.000000E+01
7.000000E+01
7.000000E+01
7.000000E+01
7.000000E+01
7.000000E+01
7.000000E+01
7.000000E+01
7.000000E+01
7.000000E+01
7.000000E+01
7.000000E+01
7.000000E+01
7.000000E+01
7.000000E+01
7.000000E+01
7.000000E+01
7.000000E+01
7.000000E+01
7.000000E+01
7.000000E+01
7.000000E+01
7.000000E+01
7.000000E+01
7.000000E+01
7.000000E+01
7.000000E+01
7.000000E+01
7.000000E+01
7.000000E+01
7.000000E+01
7.000000E+01
7.000000E+01
7.000000E+01
7.000000E+01
7.000000E+01
7.000000E+01
7.000000E+01
7.000000E+01
7.000000E+01
7.000000E+01
7.000000E+01
7.000000E+01
7.000000E+01
7.000000E+01
7.000000E+01
7.000000E+01
7.000000E+01
7.000000E+01
7.000000E+01
7.000000E+01
7.000000E+01
7.000000E+01
7.000000E+01
7.000000E+01
7.000000E+01
7.000000E+01
7.000000E+01
7.000000E+01
7.000000E+01
7.000000E+01
7.000000E+01
7.000000E+01
7.000000E+01
7.000000E+01
7.000000E+01
7.000000E+01
7.000000E+01
7.000000E+01
7.000000E+01
7.000000E+01
7.000000E+01
7.000000E+01
7.000000E+01
7.000000E+01
7.000000E+01
7.000000E+01
7.000000E+01
7.000000E+01
7.000000E+01
7.000000E+01
7.000000E+01
7.000000E+01
7.000000E+01
7.000000E+01
7.000000E+01
7.000000E+01
7.000000E+01
7.000000E+01
7.000000E+01
7.000000E+01
7.000000E+01
7.000000E+01
7.000000E+01
7.000000E+01
7.000000E+01
7.000000E+01
7.000000E+01
7.000000E+01
7.000000E+01
7.000000E+01
7.000000E+01
7.000000E+01
7.000000E+01
7.000000E+01
7.000000E+01
7.000000E+01
7.000000E+01
7.000000E+01
7.000000E+01
7.000000E+01
7.000000E+01
7.000000E+01
7.000000E+01
7.000000E+01
7.000000E+01
7.000000E+01
7.000000E+01
7.000000E+01
7.000000E+01
7.000000E+01
7.000000E+01
7.000000E+01
7.000000E+01
7.000000E+01
7.000000E+01
7.000000E+01
7.000000E+01
7.000000E+01
7.000000E+01
7.000000E+01
7.000000E+01
7.000000E+01
7.000000E+01
7.000000E+01
7.000000E+01
7.000000E+01
7.000000E+01
7.000000E+01
7.000000E+01
7.000000E+01
7.000000E+01
7.000000E+01
7.000000E+01
7.000000E+01
7.000000E+01
7.000000E+01
7.000000E+01
7.000000E+01
7.000000E+01
7.000000E+01
7.000000E+01
7.000000E+01
7.000000E+01
7.000000E+01
7.000000E+01
7.000000E+01
7.000000E+01
7.000000E+01
7.000000E+01
7.000000E+01
7.000000E+01
7.000000E+01
7.000000E+01
7.000000E+01
7.000000E+01
7.000000E+01
7.000000E+01
7.000000E+01
7.000000E+01
7.000000E+01
7.000000E+01
7.000000E+01
7.500000E+01
7.500000E+01
7.500000E+01
7.500000E+01
7.500000E+01
7.500000E+01
7.500000E+01
7.500000E+01
7.500000E+01
7.500000E+01
7.500000E+01
7.500000E+01
7.500000E+01
7.500000E+01
7.500000E+01
7.500000E+01
7.500000E+01
7.500000E+01
7.500000E+01
7.500000E+01
7.500000E+01
7.500000E+01
7.500000E+01
7.500000E+01
7.500000E+01
7.500000E+01
7.500000E+01
7.500000E+01
7.500000E+01
7.500000E+01
7.500000E+01
7.500000E+01
7.500000E+01
7.500000E+01
7.500000E+01
7.500000E+01
7.500000E+01
7.500000E+01
7.500000E+01
7.500000E+01
7.500000E+01
7.500000E+01
7.500000E+01
7.500000E+01
7.500000E+01
7.500000E+01
7.500000E+01
7.500000E+01
7.500000E+01
7.500000E+01
7.500000E+01
7.500000E+01
7.500000E+01
7.500000E+01
7.500000E+01
7.500000E+01
7.500000E+01
7.500000E+01
7.500000E+01
7.500000E+01
7.500000E+01
7.500000E+01
7.500000E+01
7.500000E+01
7.500000E+01
7.500000E+01
7.500000E+01
7.500000E+01
7.500000E+01
7.500000E+01
7.500000E+01
7.500000E+01
7.500000E+01
7.500000E+01
7.500000E+01
7.500000E+01
7.500000E+01
7.500000E+01
7.500000E+01
7.500000E+01
7.500000E+01
7.500000E+01
7.500000E+01
7.500000E+01
7.500000E+01
7.500000E+01
7.500000E+01
7.500000E+01
7.500000E+01
7.500000E+01
7.500000E+01
7.500000E+01
7.500000E+01
7.500000E+01
7.500000E+01
7.500000E+01
7.500000E+01
7.500000E+01
7.500000E+01
7.500000E+01
7.500000E+01
7.500000E+01
7.500000E+01
7.500000E+01
7.500000E+01
7.500000E+01
7.500000E+01
7.500000E+01
7.500000E+01
7.500000E+01
7.500000E+01
7.500000E+01
7.500000E+01
7.500000E+01
7.500000E+01
7.500000E+01
7.500000E+01
7.500000E+01
7.500000E+01
7.500000E+01
7.500000E+01
7.500000E+01
7.500000E+01
7.500000E+01
7.500000E+01
7.500000E+01
7.500000E+01
7.500000E+01
7.500000E+01
7.500000E+01
7.500000E+01
7.500000E+01
7.500000E+01
7.500000E+01
7.500000E+01
7.500000E+01
7.500000E+01
7.500000E+01
7.500000E+01
7.500000E+01
7.500000E+01
7.500000E+01
7.500000E+01
7.500000E+01
7.500000E+01
7.500000E+01
7.500000E+01
7.500000E+01
7.500000E+01
7.500000E+01
7.500000E+01
7.500000E+01
7.500000E+01
7.500000E+01
7.500000E+01
7.500000E+01
7.500000E+01
7.500000E+01
7.500000E+01
7.500000E+01
7.500000E+01
7.500000E+01
7.500000E+01
7.500000E+01
7.500000E+01
7.500000E+01
7.500000E+01
7.500000E+01
7.500000E+01
7.500000E+01
7.500000E+01
7.500000E+01
7.500000E+01
7.500000E+01
7.500000E+01
7.500000E+01
7.500000E+01
7.500000E+01
7.500000E+01
7.500000E+01
7.500000E+01
7.500000E+01
7.500000E+01
7.500000E+01
7.500000E+01
7.500000E+01
7.500000E+01
7.500000E+01
7.500000E+01
7.500000E+01
7.500000E+01
7.500000E+01
7.500000E+01
7.500000E+01
7.500000E+01
7.500000E+01
7.500000E+01
7.500000E+01
7.500000E+01
7.500000E+01
7.500000E+01
8.000000E+01
8.000000E+01
8.000000E+01
8.000000E+01
8.000000E+01
8.000000E+01
8.000000E+01
8.000000E+01
8.000000E+01
8.000000E+01
8.000000E+01
8.000000E+01
8.000000E+01
8.000000E+01
8.000000E+01
8.000000E+01
8.000000E+01
8.000000E+01
8.000000E+01
8.000000E+01
8.000000E+01
8.000000E+01
8.000000E+01
8.000000E+01
8.000000E+01
8.000000E+01
8.000000E+01
8.000000E+01
8.000000E+01
8.000000E+01
8.000000E+01
8.000000E+01
8.000000E+01
8.000000E+01
8.000000E+01
8.000000E+01
8.000000E+01
8.000000E+01
8.000000E+01
8.000000E+01
8.000000E+01
8.000000E+01
8.000000E+01
8.000000E+01
8.000000E+01
8.000000E+01
8.000000E+01
8.000000E+01
8.000000E+01
8.000000E+01
8.000000E+01
8.000000E+01
8.000000E+01
8.000000E+01
8.000000E+01
8.000000E+01
8.000000E+01
8.000000E+01
8.000000E+01
8.000000E+01
8.000000E+01
8.000000E+01
8.000000E+01
8.000000E+01
8.000000E+01
8.000000E+01
8.000000E+01
8.000000E+01
8.000000E+01
8.000000E+01
8.000000E+01
8.000000E+01
8.000000E+01
8.000000E+01
8.000000E+01
8.000000E+01
8.000000E+01
8.000000E+01
8.000000E+01
8.000000E+01
8.000000E+01
8.000000E+01
8.000000E+01
8.000000E+01
8.000000E+01
8.000000E+01
8.000000E+01
8.000000E+01
8.000000E+01
8.000000E+01
8.000000E+01
8.000000E+01
8.000000E+01
8.000000E+01
8.000000E+01
8.000000E+01
8.000000E+01
8.000000E+01
8.000000E+01
8.000000E+01
8.000000E+01
8.000000E+01
8.000000E+01
8.000000E+01
8.000000E+01
8.000000E+01
8.000000E+01
8.000000E+01
8.000000E+01
8.000000E+01
8.000000E+01
8.000000E+01
8.000000E+01
8.000000E+01
8.000000E+01
8.000000E+01
8.000000E+01
8.000000E+01
8.000000E+01
8.000000E+01
8.000000E+01
8.000000E+01
8.000000E+01
8.000000E+01
8.000000E+01
8.000000E+01
8.000000E+01
8.000000E+01
8.000000E+01
8.000000E+01
8.000000E+01
8.000000E+01
8.000000E+01
8.000000E+01
8.000000E+01
8.000000E+01
8.000000E+01
8.000000E+01
8.000000E+01
8.000000E+01
8.000000E+01
8.000000E+01
8.000000E+01
8.000000E+01
8.000000E+01
8.000000E+01
8.000000E+01
8.000000E+01
8.000000E+01
8.000000E+01
8.000000E+01
8.000000E+01
8.000000E+01
8.000000E+01
8.000000E+01
8.000000E+01
8.000000E+01
8.000000E+01
8.000000E+01
8.000000E+01
8.000000E+01
8.000000E+01
8.000000E+01
8.000000E+01
8.000000E+01
8.000000E+01
8.000000E+01
8.000000E+01
8.000000E+01
8.000000E+01
8.000000E+01
8.000000E+01
8.000000E+01
8.000000E+01
8.000000E+01
8.000000E+01
8.000000E+01
8.000000E+01
8.000000E+01
8.000000E+01
8.000000E+01
8.000000E+01
8.000000E+01
8.000000E+01
8.000000E+01
8.000000E+01
8.000000E+01
8.000000E+01
8.000000E+01
8.000000E+01
8.000000E+01
8.000000E+01
8.000000E+01
8.000000E+01
8.000000E+01
8.000000E+01
8.000000E+01
8.000000E+01
8.000000E+01
8.000000E+01
8.000000E+01
8.500000E+01
8.500000E+01
8.500000E+01
8.500000E+01
8.500000E+01
8.500000E+01
8.500000E+01
8.500000E+01
8.500000E+01
8.500000E+01
8.500000E+01
8.500000E+01
8.500000E+01
8.500000E+01
8.500000E+01
8.500000E+01
8.500000E+01
8.500000E+01
8.500000E+01
8.500000E+01
8.500000E+01
8.500000E+01
8.500000E+01
8.500000E+01
8.500000E+01
8.500000E+01
8.500000E+01
8.500000E+01
8.500000E+01
8.500000E+01
8.500000E+01
8.500000E+01
8.500000E+01
8.500000E+01
8.500000E+01
8.500000E+01
8.500000E+01
8.500000E+01
8.500000E+01
8.500000E+01
8.500000E+01
8.500000E+01
8.500000E+01
8.500000E+01
8.500000E+01
8.500000E+01
8.500000E+01
8.500000E+01
8.500000E+01
8.500000E+01
8.500000E+01
8.500000E+01
8.500000E+01
8.500000E+01
8.500000E+01
8.500000E+01
8.500000E+01
8.500000E+01
8.500000E+01
8.500000E+01
8.500000E+01
8.500000E+01
8.500000E+01
8.500000E+01
8.500000E+01
8.500000E+01
8.500000E+01
8.500000E+01
8.500000E+01
8.500000E+01
8.500000E+01
8.500000E+01
8.500000E+01
8.500000E+01
8.500000E+01
8.500000E+01
8.500000E+01
8.500000E+01
8.500000E+01
8.500000E+01
8.500000E+01
8.500000E+01
8.500000E+01
8.500000E+01
8.500000E+01
8.500000E+01
8.500000E+01
8.500000E+01
8.500000E+01
8.500000E+01
8.500000E+01
8.500000E+01
8.500000E+01
8.500000E+01
8.500000E+01
8.500000E+01
8.500000E+01
8.500000E+01
8.500000E+01
8.500000E+01
8.500000E+01
8.500000E+01
8.500000E+01
8.500000E+01
8.500000E+01
8.500000E+01
8.500000E+01
8.500000E+01
8.500000E+01
8.500000E+01
8.500000E+01
8.500000E+01
8.500000E+01
8.500000E+01
8.500000E+01
8.500000E+01
8.500000E+01
8.500000E+01
8.500000E+01
8.500000E+01
8.500000E+01
8.500000E+01
8.500000E+01
8.500000E+01
8.500000E+01
8.500000E+01
8.500000E+01
8.500000E+01
8.500000E+01
8.500000E+01
8.500000E+01
8.500000E+01
8.500000E+01
8.500000E+01
8.500000E+01
8.500000E+01
8.500000E+01
8.500000E+01
8.500000E+01
8.500000E+01
8.500000E+01
8.500000E+01
8.500000E+01
8.500000E+01
8.500000E+01
8.500000E+01
8.500000E+01
8.500000E+01
8.500000E+01
8.500000E+01
8.500000E+01
8.500000E+01
8.500000E+01
8.500000E+01
8.500000E+01
8.500000E+01
8.500000E+01
8.500000E+01
8.500000E+01
8.500000E+01
8.500000E+01
8.500000E+01
8.500000E+01
8.500000E+01
8.500000E+01
8.500000E+01
8.500000E+01
8.500000E+01
8.500000E+01
8.500000E+01
8.500000E+01
8.500000E+01
8.500000E+01
8.500000E+01
8.500000E+01
8.500000E+01
8.500000E+01
8.500000E+01
8.500000E+01
8.500000E+01
8.500000E+01
8.500000E+01
8.500000E+01
8.500000E+01
8.500000E+01
8.500000E+01
8.500000E+01
8.500000E+01
8.500000E+01
8.500000E+01
8.500000E+01
8.500000E+01
8.500000E+01
8.500000E+01
8.500000E+01
8.500000E+01
8.500000E+01
8.500000E+01
8.500000E+01
8.500000E+01
8.500000E+01
9.000000E+01
9.000000E+01
9.000000E+01
9.000000E+01
9.000000E+01
9.000000E+01
9.000000E+01
9.000000E+01
9.000000E+01
9.000000E+01
9.000000E+01
9.000000E+01
9.000000E+01
9.000000E+01
9.000000E+01
9.000000E+01
9.000000E+01
9.000000E+01
9.000000E+01
9.000000E+01
9.000000E+01
9.000000E+01
9.000000E+01
9.000000E+01
9.000000E+01
9.000000E+01
9.000000E+01
9.000000E+01
9.000000E+01
9.000000E+01
9.000000E+01
9.000000E+01
9.000000E+01
9.000000E+01
9.000000E+01
9.000000E+01
9.000000E+01
9.000000E+01
9.000000E+01
9.000000E+01
9.000000E+01
9.000000E+01
9.000000E+01
9.000000E+01
9.000000E+01
9.000000E+01
9.000000E+01
9.000000E+01
9.000000E+01
9.000000E+01
9.000000E+01
9.000000E+01
9.000000E+01
9.000000E+01
9.000000E+01
9.000000E+01
9.000000E+01
9.000000E+01
9.000000E+01
9.000000E+01
9.000000E+01
9.000000E+01
9.000000E+01
9.000000E+01
9.000000E+01
9.000000E+01
9.000000E+01
9.000000E+01
9.000000E+01
9.000000E+01
9.000000E+01
9.000000E+01
9.000000E+01
9.000000E+01
9.000000E+01
9.000000E+01
9.000000E+01
9.000000E+01
9.000000E+01
9.000000E+01
9.000000E+01
9.000000E+01
9.000000E+01
9.000000E+01
9.000000E+01
9.000000E+01
9.000000E+01
9.000000E+01
9.000000E+01
9.000000E+01
9.000000E+01
9.000000E+01
9.000000E+01
9.000000E+01
9.000000E+01
9.000000E+01
9.000000E+01
9.000000E+01
9.000000E+01
9.000000E+01
9.000000E+01
9.000000E+01
9.000000E+01
9.000000E+01
9.000000E+01
9.000000E+01
9.000000E+01
9.000000E+01
9.000000E+01
9.000000E+01
9.000000E+01
9.000000E+01
9.000000E+01
9.000000E+01
9.000000E+01
9.000000E+01
9.000000E+01
9.000000E+01
9.000000E+01
9.000000E+01
9.000000E+01
9.000000E+01
9.000000E+01
9.000000E+01
9.000000E+01
9.000000E+01
9.000000E+01
9.000000E+01
9.000000E+01
9.000000E+01
9.000000E+01
9.000000E+01
9.000000E+01
9.000000E+01
9.000000E+01
9.000000E+01
9.000000E+01
9.000000E+01
9.000000E+01
9.000000E+01
9.000000E+01
9.000000E+01
9.000000E+01
9.000000E+01
9.000000E+01
9.000000E+01
9.000000E+01
9.000000E+01
9.000000E+01
9.000000E+01
9.000000E+01
9.000000E+01
9.000000E+01
9.000000E+01
9.000000E+01
9.000000E+01
9.000000E+01
9.000000E+01
9.000000E+01
9.000000E+01
9.000000E+01
9.000000E+01
9.000000E+01
9.000000E+01
9.000000E+01
9.000000E+01
9.000000E+01
9.000000E+01
9.000000E+01
9.000000E+01
9.000000E+01
9.000000E+01
9.000000E+01
9.000000E+01
9.000000E+01
9.000000E+01
9.000000E+01
9.000000E+01
9.000000E+01
9.000000E+01
9.000000E+01
9.000000E+01
9.000000E+01
9.000000E+01
9.000000E+01
9.000000E+01
9.000000E+01
9.000000E+01
9.000000E+01
9.000000E+01
9.000000E+01
9.000000E+01
9.000000E+01
9.000000E+01
9.000000E+01
9.000000E+01
9.000000E+01
9.000000E+01
9.000000E+01
9.000000E+01
9.000000E+01
9.500000E+01
9.500000E+01
9.500000E+01
9.500000E+01
9.500000E+01
9.500000E+01
9.500000E+01
9.500000E+01
9.500000E+01
9.500000E+01
9.500000E+01
9.500000E+01
9.500000E+01
9.500000E+01
9.500000E+01
9.500000E+01
9.500000E+01
9.500000E+01
9.500000E+01
9.500000E+01
9.500000E+01
9.500000E+01
9.500000E+01
9.500000E+01
9.500000E+01
9.500000E+01
9.500000E+01
9.500000E+01
9.500000E+01
9.500000E+01
9.500000E+01
9.500000E+01
9.500000E+01
9.500000E+01
9.500000E+01
9.500000E+01
9.500000E+01
9.500000E+01
9.500000E+01
9.500000E+01
9.500000E+01
9.500000E+01
9.500000E+01
9.500000E+01
9.500000E+01
9.500000E+01
9.500000E+01
9.500000E+01
9.500000E+01
9.500000E+01
9.500000E+01
9.500000E+01
9.500000E+01
9.500000E+01
9.500000E+01
9.500000E+01
9.500000E+01
9.500000E+01
9.500000E+01
9.500000E+01
9.500000E+01
9.500000E+01
9.500000E+01
9.500000E+01
9.500000E+01
9.500000E+01
9.500000E+01
9.500000E+01
9.500000E+01
9.500000E+01
9.500000E+01
9.500000E+01
9.500000E+01
9.500000E+01
9.500000E+01
9.500000E+01
9.500000E+01
9.500000E+01
9.500000E+01
9.500000E+01
9.500000E+01
9.500000E+01
9.500000E+01
9.500000E+01
9.500000E+01
9.500000E+01
9.500000E+01
9.500000E+01
9.500000E+01
9.500000E+01
9.500000E+01
9.500000E+01
9.500000E+01
9.500000E+01
9.500000E+01
9.500000E+01
9.500000E+01
9.500000E+01
9.500000E+01
9.500000E+01
9.500000E+01
9.500000E+01
9.500000E+01
9.500000E+01
9.500000E+01
9.500000E+01
9.500000E+01
9.500000E+01
9.500000E+01
9.500000E+01
9.500000E+01
9.500000E+01
9.500000E+01
9.500000E+01
9.500000E+01
9.500000E+01
9.500000E+01
9.500000E+01
9.500000E+01
9.500000E+01
9.500000E+01
9.500000E+01
9.500000E+01
9.500000E+01
9.500000E+01
9.500000E+01
9.500000E+01
9.500000E+01
9.500000E+01
9.500000E+01
9.500000E+01
9.500000E+01
9.500000E+01
9.500000E+01
9.500000E+01
9.500000E+01
9.500000E+01
9.500000E+01
9.500000E+01
9.500000E+01
9.500000E+01
9.500000E+01
9.500000E+01
9.500000E+01
9.500000E+01
9.500000E+01
9.500000E+01
9.500000E+01
9.500000E+01
9.500000E+01
9.500000E+01
9.500000E+01
9.500000E+01
9.500000E+01
9.500000E+01
9.500000E+01
9.500000E+01
9.500000E+01
9.500000E+01
9.500000E+01
9.500000E+01
9.500000E+01
9.500000E+01
9.500000E+01
9.500000E+01
9.500000E+01
9.500000E+01
9.500000E+01
9.500000E+01
9.500000E+01
9.500000E+01
9.500000E+01
9.500000E+01
9.500000E+01
9.500000E+01
9.500000E+01
9.500000E+01
9.500000E+01
9.500000E+01
9.500000E+01
9.500000E+01
9.500000E+01
9.500000E+01
9.500000E+01
9.500000E+01
9.500000E+01
9.500000E+01
9.500000E+01
9.500000E+01
9.500000E+01
9.500000E+01
9.500000E+01
9.500000E+01
9.500000E+01
9.500000E+01
9.500000E+01
9.500000E+01
9.500000E+01
9.500000E+01
9.500000E+01
9.500000E+01
1.000000E+02
1.000000E+02
1.000000E+02
1.000000E+02
1.000000E+02
1.000000E+02
1.000000E+02
1.000000E+02
1.000000E+02
1.000000E+02
1.000000E+02
1.000000E+02
1.000000E+02
1.000000E+02
1.000000E+02
1.000000E+02
1.000000E+02
1.000000E+02
1.000000E+02
1.000000E+02
1.000000E+02
1.000000E+02
1.000000E+02
1.000000E+02
1.000000E+02
1.000000E+02
1.000000E+02
1.000000E+02
1.000000E+02
1.000000E+02
1.000000E+02
1.000000E+02
1.000000E+02
1.000000E+02
1.000000E+02
1.000000E+02
1.000000E+02
1.000000E+02
1.000000E+02
1.000000E+02
1.000000E+02
1.000000E+02
1.000000E+02
1.000000E+02
1.000000E+02
1.000000E+02
1.000000E+02
1.000000E+02
1.000000E+02
1.000000E+02
1.000000E+02
1.000000E+02
1.000000E+02
1.000000E+02
1.000000E+02
1.000000E+02
1.000000E+02
1.000000E+02
1.000000E+02
1.000000E+02
1.000000E+02
1.000000E+02
1.000000E+02
1.000000E+02
1.000000E+02
1.000000E+02
1.000000E+02
1.000000E+02
1.000000E+02
1.000000E+02
1.000000E+02
1.000000E+02
1.000000E+02
1.000000E+02
1.000000E+02
1.000000E+02
1.000000E+02
1.000000E+02
1.000000E+02
1.000000E+02
1.000000E+02
1.000000E+02
1.000000E+02
1.000000E+02
1.000000E+02
1.000000E+02
1.000000E+02
1.000000E+02
1.000000E+02
1.000000E+02
1.000000E+02
1.000000E+02
1.000000E+02
1.000000E+02
1.000000E+02
1.000000E+02
1.000000E+02
1.000000E+02
1.000000E+02
1.000000E+02
1.000000E+02
1.000000E+02
1.000000E+02
1.000000E+02
1.000000E+02
1.000000E+02
1.000000E+02
1.000000E+02
1.000000E+02
1.000000E+02
1.000000E+02
1.000000E+02
1.000000E+02
1.000000E+02
1.000000E+02
1.000000E+02
1.000000E+02
1.000000E+02
1.000000E+02
1.000000E+02
1.000000E+02
1.000000E+02
1.000000E+02
1.000000E+02
1.000000E+02
1.000000E+02
1.000000E+02
1.000000E+02
1.000000E+02
1.000000E+02
1.000000E+02
1.000000E+02
1.000000E+02
1.000000E+02
1.000000E+02
1.000000E+02
1.000000E+02
1.000000E+02
1.000000E+02
1.000000E+02
1.000000E+02
1.000000E+02
1.000000E+02
1.000000E+02
1.000000E+02
1.000000E+02
1.000000E+02
1.000000E+02
1.000000E+02
1.000000E+02
1.000000E+02
1.000000E+02
1.000000E+02
1.000000E+02
1.000000E+02
1.000000E+02
1.000000E+02
1.000000E+02
1.000000E+02
1.000000E+02
1.000000E+02
1.000000E+02
1.000000E+02
1.000000E+02
1.000000E+02
1.000000E+02
1.000000E+02
1.000000E+02
1.000000E+02
1.000000E+02
1.000000E+02
1.000000E+02
1.000000E+02
1.000000E+02
1.000000E+02
1.000000E+02
1.000000E+02
1.000000E+02
1.000000E+02
1.000000E+02
1.000000E+02
1.000000E+02
1.000000E+02
1.000000E+02
1.000000E+02
1.000000E+02
1.000000E+02
1.000000E+02
1.000000E+02
1.000000E+02
1.000000E+02
1.000000E+02
1.000000E+02
1.000000E+02
1.000000E+02
1.000000E+02
1.000000E+02
1.000000E+02
1.000000E+02
1.000000E+02
1.000000E+02
1.050000E+02
1.050000E+02
1.050000E+02
1.050000E+02
1.050000E+02
1.050000E+02
1.050000E+02
1.050000E+02
1.050000E+02
1.050000E+02
1.050000E+02
1.050000E+02
1.050000E+02
1.050000E+02
1.050000E+02
1.050000E+02
1.050000E+02
1.050000E+02
1.050000E+02
1.050000E+02
1.050000E+02
1.050000E+02
1.050000E+02
1.050000E+02
1.050000E+02
1.050000E+02
1.050000E+02
1.050000E+02
1.050000E+02
1.050000E+02
1.050000E+02
1.050000E+02
1.050000E+02
1.050000E+02
1.050000E+02
1.050000E+02
1.050000E+02
1.050000E+02
1.050000E+02
1.050000E+02
1.050000E+02
1.050000E+02
1.050000E+02
1.050000E+02
1.050000E+02
1.050000E+02
1.050000E+02
1.050000E+02
1.050000E+02
1.050000E+02
1.050000E+02
1.050000E+02
1.050000E+02
1.050000E+02
1.050000E+02
1.050000E+02
1.050000E+02
1.050000E+02
1.050000E+02
1.050000E+02
1.050000E+02
1.050000E+02
1.050000E+02
1.050000E+02
1.050000E+02
1.050000E+02
1.050000E+02
1.050000E+02
1.050000E+02
1.050000E+02
1.050000E+02
1.050000E+02
1.050000E+02
1.050000E+02
1.050000E+02
1.050000E+02
1.050000E+02
1.050000E+02
1.050000E+02
1.050000E+02
1.050000E+02
1.050000E+02
1.050000E+02
1.050000E+02
1.050000E+02
1.050000E+02
1.050000E+02
1.050000E+02
1.050000E+02
1.050000E+02
1.050000E+02
1.050000E+02
1.050000E+02
1.050000E+02
1.050000E+02
1.050000E+02
1.050000E+02
1.050000E+02
1.050000E+02
1.050000E+02
1.050000E+02
1.050000E+02
1.050000E+02
1.050000E+02
1.050000E+02
1.050000E+02
1.050000E+02
1.050000E+02
1.050000E+02
1.050000E+02
1.050000E+02
1.050000E+02
1.050000E+02
1.050000E+02
1.050000E+02
1.050000E+02
1.050000E+02
1.050000E+02
1.050000E+02
1.050000E+02
1.050000E+02
1.050000E+02
1.050000E+02
1.050000E+02
1.050000E+02
1.050000E+02
1.050000E+02
1.050000E+02
1.050000E+02
1.050000E+02
1.050000E+02
1.050000E+02
1.050000E+02
1.050000E+02
1.050000E+02
1.050000E+02
1.050000E+02
1.050000E+02
1.050000E+02
1.050000E+02
1.050000E+02
1.050000E+02
1.050000E+02
1.050000E+02
1.050000E+02
1.050000E+02
1.050000E+02
1.050000E+02
1.050000E+02
1.050000E+02
1.050000E+02
1.050000E+02
1.050000E+02
1.050000E+02
1.050000E+02
1.050000E+02
1.050000E+02
1.050000E+02
1.050000E+02
1.050000E+02
1.050000E+02
1.050000E+02
1.050000E+02
1.050000E+02
1.050000E+02
1.050000E+02
1.050000E+02
1.050000E+02
1.050000E+02
1.050000E+02
1.050000E+02
1.050000E+02
1.050000E+02
1.050000E+02
1.050000E+02
1.050000E+02
1.050000E+02
1.050000E+02
1.050000E+02
1.050000E+02
1.050000E+02
1.050000E+02
1.050000E+02
1.050000E+02
1.050000E+02
1.050000E+02
1.050000E+02
1.050000E+02
1.050000E+02
1.050000E+02
1.050000E+02
1.050000E+02
1.050000E+02
1.050000E+02
1.050000E+02
1.050000E+02
1.050000E+02
1.050000E+02
1.050000E+02
1.050000E+02
1.050000E+02
1.100000E+02
1.100000E+02
1.100000E+02
1.100000E+02
1.100000E+02
1.100000E+02
1.100000E+02
1.100000E+02
1.100000E+02
1.100000E+02
1.100000E+02
1.100000E+02
1.100000E+02
1.100000E+02
1.100000E+02
1.100000E+02
1.100000E+02
1.100000E+02
1.100000E+02
1.100000E+02
1.100000E+02
1.100000E+02
1.100000E+02
1.100000E+02
1.100000E+02
1.100000E+02
1.100000E+02
1.100000E+02
1.100000E+02
1.100000E+02
1.100000E+02
1.100000E+02
1.100000E+02
1.100000E+02
1.100000E+02
1.100000E+02
1.100000E+02
1.100000E+02
1.100000E+02
1.100000E+02
1.100000E+02
1.100000E+02
1.100000E+02
1.100000E+02
1.100000E+02
1.100000E+02
1.100000E+02
1.100000E+02
1.100000E+02
1.100000E+02
1.100000E+02
1.100000E+02
1.100000E+02
1.100000E+02
1.100000E+02
1.100000E+02
1.100000E+02
1.100000E+02
1.100000E+02
1.100000E+02
1.100000E+02
1.100000E+02
1.100000E+02
1.100000E+02
1.100000E+02
1.100000E+02
1.100000E+02
1.100000E+02
1.100000E+02
1.100000E+02
1.100000E+02
1.100000E+02
1.100000E+02
1.100000E+02
1.100000E+02
1.100000E+02
1.100000E+02
1.100000E+02
1.100000E+02
1.100000E+02
1.100000E+02
1.100000E+02
1.100000E+02
1.100000E+02
1.100000E+02
1.100000E+02
1.100000E+02
1.100000E+02
1.100000E+02
1.100000E+02
1.100000E+02
1.100000E+02
1.100000E+02
1.100000E+02
1.100000E+02
1.100000E+02
1.100000E+02
1.100000E+02
1.100000E+02
1.100000E+02
1.100000E+02
1.100000E+02
1.100000E+02
1.100000E+02
1.100000E+02
1.100000E+02
1.100000E+02
1.100000E+02
1.100000E+02
1.100000E+02
1.100000E+02
1.100000E+02
1.100000E+02
1.100000E+02
1.100000E+02
1.100000E+02
1.100000E+02
1.100000E+02
1.100000E+02
1.100000E+02
1.100000E+02
1.100000E+02
1.100000E+02
1.100000E+02
1.100000E+02
1.100000E+02
1.100000E+02
1.100000E+02
1.100000E+02
1.100000E+02
1.100000E+02
1.100000E+02
1.100000E+02
1.100000E+02
1.100000E+02
1.100000E+02
1.100000E+02
1.100000E+02
1.100000E+02
1.100000E+02
1.100000E+02
1.100000E+02
1.100000E+02
1.100000E+02
1.100000E+02
1.100000E+02
1.100000E+02
1.100000E+02
1.100000E+02
1.100000E+02
1.100000E+02
1.100000E+02
1.100000E+02
1.100000E+02
1.100000E+02
1.100000E+02
1.100000E+02
1.100000E+02
1.100000E+02
1.100000E+02
1.100000E+02
1.100000E+02
1.100000E+02
1.100000E+02
1.100000E+02
1.100000E+02
1.100000E+02
1.100000E+02
1.100000E+02
1.100000E+02
1.100000E+02
1.100000E+02
1.100000E+02
1.100000E+02
1.100000E+02
1.100000E+02
1.100000E+02
1.100000E+02
1.100000E+02
1.100000E+02
1.100000E+02
1.100000E+02
1.100000E+02
1.100000E+02
1.100000E+02
1.100000E+02
1.100000E+02
1.100000E+02
1.100000E+02
1.100000E+02
1.100000E+02
1.100000E+02
1.100000E+02
1.100000E+02
1.100000E+02
1.100000E+02
1.100000E+02
1.100000E+02
1.100000E+02
1.100000E+02
1.100000E+02
1.150000E+02
1.150000E+02
1.150000E+02
1.150000E+02
1.150000E+02
1.150000E+02
1.150000E+02
1.150000E+02
1.150000E+02
1.150000E+02
1.150000E+02
1.150000E+02
1.150000E+02
1.150000E+02
1.150000E+02
1.150000E+02
1.150000E+02
1.150000E+02
1.150000E+02
1.150000E+02
1.150000E+02
1.150000E+02
1.150000E+02
1.150000E+02
1.150000E+02
1.150000E+02
1.150000E+02
1.150000E+02
1.150000E+02
1.150000E+02
1.150000E+02
1.150000E+02
1.150000E+02
1.150000E+02
1.150000E+02
1.150000E+02
1.150000E+02
1.150000E+02
1.150000E+02
1.150000E+02
1.150000E+02
1.150000E+02
1.150000E+02
1.150000E+02
1.150000E+02
1.150000E+02
1.150000E+02
1.150000E+02
1.150000E+02
1.150000E+02
1.150000E+02
1.150000E+02
1.150000E+02
1.150000E+02
1.150000E+02
1.150000E+02
1.150000E+02
1.150000E+02
1.150000E+02
1.150000E+02
1.150000E+02
1.150000E+02
1.150000E+02
1.150000E+02
1.150000E+02
1.150000E+02
1.150000E+02
1.150000E+02
1.150000E+02
1.150000E+02
1.150000E+02
1.150000E+02
1.150000E+02
1.150000E+02
1.150000E+02
1.150000E+02
1.150000E+02
1.150000E+02
1.150000E+02
1.150000E+02
1.150000E+02
1.150000E+02
1.150000E+02
1.150000E+02
1.150000E+02
1.150000E+02
1.150000E+02
1.150000E+02
1.150000E+02
1.150000E+02
1.150000E+02
1.150000E+02
1.150000E+02
1.150000E+02
1.150000E+02
1.150000E+02
1.150000E+02
1.150000E+02
1.150000E+02
1.150000E+02
1.150000E+02
1.150000E+02
1.150000E+02
1.150000E+02
1.150000E+02
1.150000E+02
1.150000E+02
1.150000E+02
1.150000E+02
1.150000E+02
1.150000E+02
1.150000E+02
1.150000E+02
1.150000E+02
1.150000E+02
1.150000E+02
1.150000E+02
1.150000E+02
1.150000E+02
1.150000E+02
1.150000E+02
1.150000E+02
1.150000E+02
1.150000E+02
1.150000E+02
1.150000E+02
1.150000E+02
1.150000E+02
1.150000E+02
1.150000E+02
1.150000E+02
1.150000E+02
1.150000E+02
1.150000E+02
1.150000E+02
1.150000E+02
1.150000E+02
1.150000E+02
1.150000E+02
1.150000E+02
1.150000E+02
1.150000E+02
1.150000E+02
1.150000E+02
1.150000E+02
1.150000E+02
1.150000E+02
1.150000E+02
1.150000E+02
1.150000E+02
1.150000E+02
1.150000E+02
1.150000E+02
1.150000E+02
1.150000E+02
1.150000E+02
1.150000E+02
1.150000E+02
1.150000E+02
1.150000E+02
1.150000E+02
1.150000E+02
1.150000E+02
1.150000E+02
1.150000E+02
1.150000E+02
1.150000E+02
1.150000E+02
1.150000E+02
1.150000E+02
1.150000E+02
1.150000E+02
1.150000E+02
1.150000E+02
1.150000E+02
1.150000E+02
1.150000E+02
1.150000E+02
1.150000E+02
1.150000E+02
1.150000E+02
1.150000E+02
1.150000E+02
1.150000E+02
1.150000E+02
1.150000E+02
1.150000E+02
1.150000E+02
1.150000E+02
1.150000E+02
1.150000E+02
1.150000E+02
1.150000E+02
1.150000E+02
1.150000E+02
1.150000E+02
1.150000E+02
1.150000E+02
1.150000E+02
1.150000E+02
1.150000E+02
1.200000E+02
1.200000E+02
1.200000E+02
1.200000E+02
1.200000E+02
1.200000E+02
1.200000E+02
1.200000E+02
1.200000E+02
1.200000E+02
1.200000E+02
1.200000E+02
1.200000E+02
1.200000E+02
1.200000E+02
1.200000E+02
1.200000E+02
1.200000E+02
1.200000E+02
1.200000E+02
1.200000E+02
1.200000E+02
1.200000E+02
1.200000E+02
1.200000E+02
1.200000E+02
1.200000E+02
1.200000E+02
1.200000E+02
1.200000E+02
1.200000E+02
1.200000E+02
1.200000E+02
1.200000E+02
1.200000E+02
1.200000E+02
1.200000E+02
1.200000E+02
1.200000E+02
1.200000E+02
1.200000E+02
1.200000E+02
1.200000E+02
1.200000E+02
1.200000E+02
1.200000E+02
1.200000E+02
1.200000E+02
1.200000E+02
1.200000E+02
1.200000E+02
1.200000E+02
1.200000E+02
1.200000E+02
1.200000E+02
1.200000E+02
1.200000E+02
1.200000E+02
1.200000E+02
1.200000E+02
1.200000E+02
1.200000E+02
1.200000E+02
1.200000E+02
1.200000E+02
1.200000E+02
1.200000E+02
1.200000E+02
1.200000E+02
1.200000E+02
1.200000E+02
1.200000E+02
1.200000E+02
1.200000E+02
1.200000E+02
1.200000E+02
1.200000E+02
1.200000E+02
1.200000E+02
1.200000E+02
1.200000E+02
1.200000E+02
1.200000E+02
1.200000E+02
1.200000E+02
1.200000E+02
1.200000E+02
1.200000E+02
1.200000E+02
1.200000E+02
1.200000E+02
1.200000E+02
1.200000E+02
1.200000E+02
1.200000E+02
1.200000E+02
1.200000E+02
1.200000E+02
1.200000E+02
1.200000E+02
1.200000E+02
1.200000E+02
1.200000E+02
1.200000E+02
1.200000E+02
1.200000E+02
1.200000E+02
1.200000E+02
1.200000E+02
1.200000E+02
1.200000E+02
1.200000E+02
1.200000E+02
1.200000E+02
1.200000E+02
1.200000E+02
1.200000E+02
1.200000E+02
1.200000E+02
1.200000E+02
1.200000E+02
1.200000E+02
1.200000E+02
1.200000E+02
1.200000E+02
1.200000E+02
1.200000E+02
1.200000E+02
1.200000E+02
1.200000E+02
1.200000E+02
1.200000E+02
1.200000E+02
1.200000E+02
1.200000E+02
1.200000E+02
1.200000E+02
1.200000E+02
1.200000E+02
1.200000E+02
1.200000E+02
1.200000E+02
1.200000E+02
1.200000E+02
1.200000E+02
1.200000E+02
1.200000E+02
1.200000E+02
1.200000E+02
1.200000E+02
1.200000E+02
1.200000E+02
1.200000E+02
1.200000E+02
1.200000E+02
1.200000E+02
1.200000E+02
1.200000E+02
1.200000E+02
1.200000E+02
1.200000E+02
1.200000E+02
1.200000E+02
1.200000E+02
1.200000E+02
1.200000E+02
1.200000E+02
1.200000E+02
1.200000E+02
1.200000E+02
1.200000E+02
1.200000E+02
1.200000E+02
1.200000E+02
1.200000E+02
1.200000E+02
1.200000E+02
1.200000E+02
1.200000E+02
1.200000E+02
1.200000E+02
1.200000E+02
1.200000E+02
1.200000E+02
1.200000E+02
1.200000E+02
1.200000E+02
1.200000E+02
1.200000E+02
1.200000E+02
1.200000E+02
1.200000E+02
1.200000E+02
1.200000E+02
1.200000E+02
1.200000E+02
1.200000E+02
1.200000E+02
1.200000E+02
1.200000E+02
1.200000E+02
1.250000E+02
1.250000E+02
1.250000E+02
1.250000E+02
1.250000E+02
1.250000E+02
1.250000E+02
1.250000E+02
1.250000E+02
1.250000E+02
1.250000E+02
1.250000E+02
1.250000E+02
1.250000E+02
1.250000E+02
1.250000E+02
1.250000E+02
1.250000E+02
1.250000E+02
1.250000E+02
1.250000E+02
1.250000E+02
1.250000E+02
1.250000E+02
1.250000E+02
1.250000E+02
1.250000E+02
1.250000E+02
1.250000E+02
1.250000E+02
1.250000E+02
1.250000E+02
1.250000E+02
1.250000E+02
1.250000E+02
1.250000E+02
1.250000E+02
1.250000E+02
1.250000E+02
1.250000E+02
1.250000E+02
1.250000E+02
1.250000E+02
1.250000E+02
1.250000E+02
1.250000E+02
1.250000E+02
1.250000E+02
1.250000E+02
1.250000E+02
1.250000E+02
1.250000E+02
1.250000E+02
1.250000E+02
1.250000E+02
1.250000E+02
1.250000E+02
1.250000E+02
1.250000E+02
1.250000E+02
1.250000E+02
1.250000E+02
1.250000E+02
1.250000E+02
1.250000E+02
1.250000E+02
1.250000E+02
1.250000E+02
1.250000E+02
1.250000E+02
1.250000E+02
1.250000E+02
1.250000E+02
1.250000E+02
1.250000E+02
1.250000E+02
1.250000E+02
1.250000E+02
1.250000E+02
1.250000E+02
1.250000E+02
1.250000E+02
1.250000E+02
1.250000E+02
1.250000E+02
1.250000E+02
1.250000E+02
1.250000E+02
1.250000E+02
1.250000E+02
1.250000E+02
1.250000E+02
1.250000E+02
1.250000E+02
1.250000E+02
1.250000E+02
1.250000E+02
1.250000E+02
1.250000E+02
1.250000E+02
1.250000E+02
1.250000E+02
1.250000E+02
1.250000E+02
1.250000E+02
1.250000E+02
1.250000E+02
1.250000E+02
1.250000E+02
1.250000E+02
1.250000E+02
1.250000E+02
1.250000E+02
1.250000E+02
1.250000E+02
1.250000E+02
1.250000E+02
1.250000E+02
1.250000E+02
1.250000E+02
1.250000E+02
1.250000E+02
1.250000E+02
1.250000E+02
1.250000E+02
1.250000E+02
1.250000E+02
1.250000E+02
1.250000E+02
1.250000E+02
1.250000E+02
1.250000E+02
1.250000E+02
1.250000E+02
1.250000E+02
1.250000E+02
1.250000E+02
1.250000E+02
1.250000E+02
1.250000E+02
1.250000E+02
1.250000E+02
1.250000E+02
1.250000E+02
1.250000E+02
1.250000E+02
1.250000E+02
1.250000E+02
1.250000E+02
1.250000E+02
1.250000E+02
1.250000E+02
1.250000E+02
1.250000E+02
1.250000E+02
1.250000E+02
1.250000E+02
1.250000E+02
1.250000E+02
1.250000E+02
1.250000E+02
1.250000E+02
1.250000E+02
1.250000E+02
1.250000E+02
1.250000E+02
1.250000E+02
1.250000E+02
1.250000E+02
1.250000E+02
1.250000E+02
1.250000E+02
1.250000E+02
1.250000E+02
1.250000E+02
1.250000E+02
1.250000E+02
1.250000E+02
1.250000E+02
1.250000E+02
1.250000E+02
1.250000E+02
1.250000E+02
1.250000E+02
1.250000E+02
1.250000E+02
1.250000E+02
1.250000E+02
1.250000E+02
1.250000E+02
1.250000E+02
1.250000E+02
1.250000E+02
1.250000E+02
1.250000E+02
1.250000E+02
1.250000E+02
1.250000E+02
1.250000E+02
1.250000E+02
1.250000E+02
1.300000E+02
1.300000E+02
1.300000E+02
1.300000E+02
1.300000E+02
1.300000E+02
1.300000E+02
1.300000E+02
1.300000E+02
1.300000E+02
1.300000E+02
1.300000E+02
1.300000E+02
1.300000E+02
1.300000E+02
1.300000E+02
1.300000E+02
1.300000E+02
1.300000E+02
1.300000E+02
1.300000E+02
1.300000E+02
1.300000E+02
1.300000E+02
1.300000E+02
1.300000E+02
1.300000E+02
1.300000E+02
1.300000E+02
1.300000E+02
1.300000E+02
1.300000E+02
1.300000E+02
1.300000E+02
1.300000E+02
1.300000E+02
1.300000E+02
1.300000E+02
1.300000E+02
1.300000E+02
1.300000E+02
1.300000E+02
1.300000E+02
1.300000E+02
1.300000E+02
1.300000E+02
1.300000E+02
1.300000E+02
1.300000E+02
1.300000E+02
1.300000E+02
1.300000E+02
1.300000E+02
1.300000E+02
1.300000E+02
1.300000E+02
1.300000E+02
1.300000E+02
1.300000E+02
1.300000E+02
1.300000E+02
1.300000E+02
1.300000E+02
1.300000E+02
1.300000E+02
1.300000E+02
1.300000E+02
1.300000E+02
1.300000E+02
1.300000E+02
1.300000E+02
1.300000E+02
1.300000E+02
1.300000E+02
1.300000E+02
1.300000E+02
1.300000E+02
1.300000E+02
1.300000E+02
1.300000E+02
1.300000E+02
1.300000E+02
1.300000E+02
1.300000E+02
1.300000E+02
1.300000E+02
1.300000E+02
1.300000E+02
1.300000E+02
1.300000E+02
1.300000E+02
1.300000E+02
1.300000E+02
1.300000E+02
1.300000E+02
1.300000E+02
1.300000E+02
1.300000E+02
1.300000E+02
1.300000E+02
1.300000E+02
1.300000E+02
1.300000E+02
1.300000E+02
1.300000E+02
1.300000E+02
1.300000E+02
1.300000E+02
1.300000E+02
1.300000E+02
1.300000E+02
1.300000E+02
1.300000E+02
1.300000E+02
1.300000E+02
1.300000E+02
1.300000E+02
1.300000E+02
1.300000E+02
1.300000E+02
1.300000E+02
1.300000E+02
1.300000E+02
1.300000E+02
1.300000E+02
1.300000E+02
1.300000E+02
1.300000E+02
1.300000E+02
1.300000E+02
1.300000E+02
1.300000E+02
1.300000E+02
1.300000E+02
1.300000E+02
1.300000E+02
1.300000E+02
1.300000E+02
1.300000E+02
1.300000E+02
1.300000E+02
1.300000E+02
1.300000E+02
1.300000E+02
1.300000E+02
1.300000E+02
1.300000E+02
1.300000E+02
1.300000E+02
1.300000E+02
1.300000E+02
1.300000E+02
1.300000E+02
1.300000E+02
1.300000E+02
1.300000E+02
1.300000E+02
1.300000E+02
1.300000E+02
1.300000E+02
1.300000E+02
1.300000E+02
1.300000E+02
1.300000E+02
1.300000E+02
1.300000E+02
1.300000E+02
1.300000E+02
1.300000E+02
1.300000E+02
1.300000E+02
1.300000E+02
1.300000E+02
1.300000E+02
1.300000E+02
1.300000E+02
1.300000E+02
1.300000E+02
1.300000E+02
1.300000E+02
1.300000E+02
1.300000E+02
1.300000E+02
1.300000E+02
1.300000E+02
1.300000E+02
1.300000E+02
1.300000E+02
1.300000E+02
1.300000E+02
1.300000E+02
1.300000E+02
1.300000E+02
1.300000E+02
1.300000E+02
1.300000E+02
1.300000E+02
1.300000E+02
1.300000E+02
1.300000E+02
1.300000E+02
1.350000E+02
1.350000E+02
1.350000E+02
1.350000E+02
1.350000E+02
1.350000E+02
1.350000E+02
1.350000E+02
1.350000E+02
1.350000E+02
1.350000E+02
1.350000E+02
1.350000E+02
1.350000E+02
1.350000E+02
1.350000E+02
1.350000E+02
1.350000E+02
1.350000E+02
1.350000E+02
1.350000E+02
1.350000E+02
1.350000E+02
1.350000E+02
1.350000E+02
1.350000E+02
1.350000E+02
1.350000E+02
1.350000E+02
1.350000E+02
1.350000E+02
1.350000E+02
1.350000E+02
1.350000E+02
1.350000E+02
1.350000E+02
1.350000E+02
1.350000E+02
1.350000E+02
1.350000E+02
1.350000E+02
1.350000E+02
1.350000E+02
1.350000E+02
1.350000E+02
1.350000E+02
1.350000E+02
1.350000E+02
1.350000E+02
1.350000E+02
1.350000E+02
1.350000E+02
1.350000E+02
1.350000E+02
1.350000E+02
1.350000E+02
1.350000E+02
1.350000E+02
1.350000E+02
1.350000E+02
1.350000E+02
1.350000E+02
1.350000E+02
1.350000E+02
1.350000E+02
1.350000E+02
1.350000E+02
1.350000E+02
1.350000E+02
1.350000E+02
1.350000E+02
1.350000E+02
1.350000E+02
1.350000E+02
1.350000E+02
1.350000E+02
1.350000E+02
1.350000E+02
1.350000E+02
1.350000E+02
1.350000E+02
1.350000E+02
1.350000E+02
1.350000E+02
1.350000E+02
1.350000E+02
1.350000E+02
1.350000E+02
1.350000E+02
1.350000E+02
1.350000E+02
1.350000E+02
1.350000E+02
1.350000E+02
1.350000E+02
1.350000E+02
1.350000E+02
1.350000E+02
1.350000E+02
1.350000E+02
1.350000E+02
1.350000E+02
1.350000E+02
1.350000E+02
1.350000E+02
1.350000E+02
1.350000E+02
1.350000E+02
1.350000E+02
1.350000E+02
1.350000E+02
1.350000E+02
1.350000E+02
1.350000E+02
1.350000E+02
1.350000E+02
1.350000E+02
1.350000E+02
1.350000E+02
1.350000E+02
1.350000E+02
1.350000E+02
1.350000E+02
1.350000E+02
1.350000E+02
1.350000E+02
1.350000E+02
1.350000E+02
1.350000E+02
1.350000E+02
1.350000E+02
1.350000E+02
1.350000E+02
1.350000E+02
1.350000E+02
1.350000E+02
1.350000E+02
1.350000E+02
1.350000E+02
1.350000E+02
1.350000E+02
1.350000E+02
1.350000E+02
1.350000E+02
1.350000E+02
1.350000E+02
1.350000E+02
1.350000E+02
1.350000E+02
1.350000E+02
1.350000E+02
1.350000E+02
1.350000E+02
1.350000E+02
1.350000E+02
1.350000E+02
1.350000E+02
1.350000E+02
1.350000E+02
1.350000E+02
1.350000E+02
1.350000E+02
1.350000E+02
1.350000E+02
1.350000E+02
1.350000E+02
1.350000E+02
1.350000E+02
1.350000E+02
1.350000E+02
1.350000E+02
1.350000E+02
1.350000E+02
1.350000E+02
1.350000E+02
1.350000E+02
1.350000E+02
1.350000E+02
1.350000E+02
1.350000E+02
1.350000E+02
1.350000E+02
1.350000E+02
1.350000E+02
1.350000E+02
1.350000E+02
1.350000E+02
1.350000E+02
1.350000E+02
1.350000E+02
1.350000E+02
1.350000E+02
1.350000E+02
1.350000E+02
1.350000E+02
1.350000E+02
1.350000E+02
1.350000E+02
1.350000E+02
1.350000E+02
1.350000E+02
1.400000E+02
1.400000E+02
1.400000E+02
1.400000E+02
1.400000E+02
1.400000E+02
1.400000E+02
1.400000E+02
1.400000E+02
1.400000E+02
1.400000E+02
1.400000E+02
1.400000E+02
1.400000E+02
1.400000E+02
1.400000E+02
1.400000E+02
1.400000E+02
1.400000E+02
1.400000E+02
1.400000E+02
1.400000E+02
1.400000E+02
1.400000E+02
1.400000E+02
1.400000E+02
1.400000E+02
1.400000E+02
1.400000E+02
1.400000E+02
1.400000E+02
1.400000E+02
1.400000E+02
1.400000E+02
1.400000E+02
1.400000E+02
1.400000E+02
1.400000E+02
1.400000E+02
1.400000E+02
1.400000E+02
1.400000E+02
1.400000E+02
1.400000E+02
1.400000E+02
1.400000E+02
1.400000E+02
1.400000E+02
1.400000E+02
1.400000E+02
1.400000E+02
1.400000E+02
1.400000E+02
1.400000E+02
1.400000E+02
1.400000E+02
1.400000E+02
1.400000E+02
1.400000E+02
1.400000E+02
1.400000E+02
1.400000E+02
1.400000E+02
1.400000E+02
1.400000E+02
1.400000E+02
1.400000E+02
1.400000E+02
1.400000E+02
1.400000E+02
1.400000E+02
1.400000E+02
1.400000E+02
1.400000E+02
1.400000E+02
1.400000E+02
1.400000E+02
1.400000E+02
1.400000E+02
1.400000E+02
1.400000E+02
1.400000E+02
1.400000E+02
1.400000E+02
1.400000E+02
1.400000E+02
1.400000E+02
1.400000E+02
1.400000E+02
1.400000E+02
1.400000E+02
1.400000E+02
1.400000E+02
1.400000E+02
1.400000E+02
1.400000E+02
1.400000E+02
1.400000E+02
1.400000E+02
1.400000E+02
1.400000E+02
1.400000E+02
1.400000E+02
1.400000E+02
1.400000E+02
1.400000E+02
1.400000E+02
1.400000E+02
1.400000E+02
1.400000E+02
1.400000E+02
1.400000E+02
1.400000E+02
1.400000E+02
1.400000E+02
1.400000E+02
1.400000E+02
1.400000E+02
1.400000E+02
1.400000E+02
1.400000E+02
1.400000E+02
1.400000E+02
1.400000E+02
1.400000E+02
1.400000E+02
1.400000E+02
1.400000E+02
1.400000E+02
1.400000E+02
1.400000E+02
1.400000E+02
1.400000E+02
1.400000E+02
1.400000E+02
1.400000E+02
1.400000E+02
1.400000E+02
1.400000E+02
1.400000E+02
1.400000E+02
1.400000E+02
1.400000E+02
1.400000E+02
1.400000E+02
1.400000E+02
1.400000E+02
1.400000E+02
1.400000E+02
1.400000E+02
1.400000E+02
1.400000E+02
1.400000E+02
1.400000E+02
1.400000E+02
1.400000E+02
1.400000E+02
1.400000E+02
1.400000E+02
1.400000E+02
1.400000E+02
1.400000E+02
1.400000E+02
1.400000E+02
1.400000E+02
1.400000E+02
1.400000E+02
1.400000E+02
1.400000E+02
1.400000E+02
1.400000E+02
1.400000E+02
1.400000E+02
1.400000E+02
1.400000E+02
1.400000E+02
1.400000E+02
1.400000E+02
1.400000E+02
1.400000E+02
1.400000E+02
1.400000E+02
1.400000E+02
1.400000E+02
1.400000E+02
1.400000E+02
1.400000E+02
1.400000E+02
1.400000E+02
1.400000E+02
1.400000E+02
1.400000E+02
1.400000E+02
1.400000E+02
1.400000E+02
1.400000E+02
1.400000E+02
1.400000E+02
1.400000E+02
1.400000E+02
1.400000E+02
1.450000E+02
1.450000E+02
1.450000E+02
1.450000E+02
1.450000E+02
1.450000E+02
1.450000E+02
1.450000E+02
1.450000E+02
1.450000E+02
1.450000E+02
1.450000E+02
1.450000E+02
1.450000E+02
1.450000E+02
1.450000E+02
1.450000E+02
1.450000E+02
1.450000E+02
1.450000E+02
1.450000E+02
1.450000E+02
1.450000E+02
1.450000E+02
1.450000E+02
1.450000E+02
1.450000E+02
1.450000E+02
1.450000E+02
1.450000E+02
1.450000E+02
1.450000E+02
1.450000E+02
1.450000E+02
1.450000E+02
1.450000E+02
1.450000E+02
1.450000E+02
1.450000E+02
1.450000E+02
1.450000E+02
1.450000E+02
1.450000E+02
1.450000E+02
1.450000E+02
1.450000E+02
1.450000E+02
1.450000E+02
1.450000E+02
1.450000E+02
1.450000E+02
1.450000E+02
1.450000E+02
1.450000E+02
1.450000E+02
1.450000E+02
1.450000E+02
1.450000E+02
1.450000E+02
1.450000E+02
1.450000E+02
1.450000E+02
1.450000E+02
1.450000E+02
1.450000E+02
1.450000E+02
1.450000E+02
1.450000E+02
1.450000E+02
1.450000E+02
1.450000E+02
1.450000E+02
1.450000E+02
1.450000E+02
1.450000E+02
1.450000E+02
1.450000E+02
1.450000E+02
1.450000E+02
1.450000E+02
1.450000E+02
1.450000E+02
1.450000E+02
1.450000E+02
1.450000E+02
1.450000E+02
1.450000E+02
1.450000E+02
1.450000E+02
1.450000E+02
1.450000E+02
1.450000E+02
1.450000E+02
1.450000E+02
1.450000E+02
1.450000E+02
1.450000E+02
1.450000E+02
1.450000E+02
1.450000E+02
1.450000E+02
1.450000E+02
1.450000E+02
1.450000E+02
1.450000E+02
1.450000E+02
1.450000E+02
1.450000E+02
1.450000E+02
1.450000E+02
1.450000E+02
1.450000E+02
1.450000E+02
1.450000E+02
1.450000E+02
1.450000E+02
1.450000E+02
1.450000E+02
1.450000E+02
1.450000E+02
1.450000E+02
1.450000E+02
1.450000E+02
1.450000E+02
1.450000E+02
1.450000E+02
1.450000E+02
1.450000E+02
1.450000E+02
1.450000E+02
1.450000E+02
1.450000E+02
1.450000E+02
1.450000E+02
1.450000E+02
1.450000E+02
1.450000E+02
1.450000E+02
1.450000E+02
1.450000E+02
1.450000E+02
1.450000E+02
1.450000E+02
1.450000E+02
1.450000E+02
1.450000E+02
1.450000E+02
1.450000E+02
1.450000E+02
1.450000E+02
1.450000E+02
1.450000E+02
1.450000E+02
1.450000E+02
1.450000E+02
1.450000E+02
1.450000E+02
1.450000E+02
1.450000E+02
1.450000E+02
1.450000E+02
1.450000E+02
1.450000E+02
1.450000E+02
1.450000E+02
1.450000E+02
1.450000E+02
1.450000E+02
1.450000E+02
1.450000E+02
1.450000E+02
1.450000E+02
1.450000E+02
1.450000E+02
1.450000E+02
1.450000E+02
1.450000E+02
1.450000E+02
1.450000E+02
1.450000E+02
1.450000E+02
1.450000E+02
1.450000E+02
1.450000E+02
1.450000E+02
1.450000E+02
1.450000E+02
1.450000E+02
1.450000E+02
1.450000E+02
1.450000E+02
1.450000E+02
1.450000E+02
1.450000E+02
1.450000E+02
1.450000E+02
1.450000E+02
1.450000E+02
1.450000E+02
1.450000E+02
1.450000E+02
1.500000E+02
1.500000E+02
1.500000E+02
1.500000E+02
1.500000E+02
1.500000E+02
1.500000E+02
1.500000E+02
1.500000E+02
1.500000E+02
1.500000E+02
1.500000E+02
1.500000E+02
1.500000E+02
1.500000E+02
1.500000E+02
1.500000E+02
1.500000E+02
1.500000E+02
1.500000E+02
1.500000E+02
1.500000E+02
1.500000E+02
1.500000E+02
1.500000E+02
1.500000E+02
1.500000E+02
1.500000E+02
1.500000E+02
1.500000E+02
1.500000E+02
1.500000E+02
1.500000E+02
1.500000E+02
1.500000E+02
1.500000E+02
1.500000E+02
1.500000E+02
1.500000E+02
1.500000E+02
1.500000E+02
1.500000E+02
1.500000E+02
1.500000E+02
1.500000E+02
1.500000E+02
1.500000E+02
1.500000E+02
1.500000E+02
1.500000E+02
1.500000E+02
1.500000E+02
1.500000E+02
1.500000E+02
1.500000E+02
1.500000E+02
1.500000E+02
1.500000E+02
1.500000E+02
1.500000E+02
1.500000E+02
1.500000E+02
1.500000E+02
1.500000E+02
1.500000E+02
1.500000E+02
1.500000E+02
1.500000E+02
1.500000E+02
1.500000E+02
1.500000E+02
1.500000E+02
1.500000E+02
1.500000E+02
1.500000E+02
1.500000E+02
1.500000E+02
1.500000E+02
1.500000E+02
1.500000E+02
1.500000E+02
1.500000E+02
1.500000E+02
1.500000E+02
1.500000E+02
1.500000E+02
1.500000E+02
1.500000E+02
1.500000E+02
1.500000E+02
1.500000E+02
1.500000E+02
1.500000E+02
1.500000E+02
1.500000E+02
1.500000E+02
1.500000E+02
1.500000E+02
1.500000E+02
1.500000E+02
1.500000E+02
1.500000E+02
1.500000E+02
1.500000E+02
1.500000E+02
1.500000E+02
1.500000E+02
1.500000E+02
1.500000E+02
1.500000E+02
1.500000E+02
1.500000E+02
1.500000E+02
1.500000E+02
1.500000E+02
1.500000E+02
1.500000E+02
1.500000E+02
1.500000E+02
1.500000E+02
1.500000E+02
1.500000E+02
1.500000E+02
1.500000E+02
1.500000E+02
1.500000E+02
1.500000E+02
1.500000E+02
1.500000E+02
1.500000E+02
1.500000E+02
1.500000E+02
1.500000E+02
1.500000E+02
1.500000E+02
1.500000E+02
1.500000E+02
1.500000E+02
1.500000E+02
1.500000E+02
1.500000E+02
1.500000E+02
1.500000E+02
1.500000E+02
1.500000E+02
1.500000E+02
1.500000E+02
1.500000E+02
1.500000E+02
1.500000E+02
1.500000E+02
1.500000E+02
1.500000E+02
1.500000E+02
1.500000E+02
1.500000E+02
1.500000E+02
1.500000E+02
1.500000E+02
1.500000E+02
1.500000E+02
1.500000E+02
1.500000E+02
1.500000E+02
1.500000E+02
1.500000E+02
1.500000E+02
1.500000E+02
1.500000E+02
1.500000E+02
1.500000E+02
1.500000E+02
1.500000E+02
1.500000E+02
1.500000E+02
1.500000E+02
1.500000E+02
1.500000E+02
1.500000E+02
1.500000E+02
1.500000E+02
1.500000E+02
1.500000E+02
1.500000E+02
1.500000E+02
1.500000E+02
1.500000E+02
1.500000E+02
1.500000E+02
1.500000E+02
1.500000E+02
1.500000E+02
1.500000E+02
1.500000E+02
1.500000E+02
1.500000E+02
1.500000E+02
1.500000E+02
1.500000E+02
1.500000E+02
1.500000E+02
1.550000E+02
1.550000E+02
1.550000E+02
1.550000E+02
1.550000E+02
1.550000E+02
1.550000E+02
1.550000E+02
1.550000E+02
1.550000E+02
1.550000E+02
1.550000E+02
1.550000E+02
1.550000E+02
1.550000E+02
1.550000E+02
1.550000E+02
1.550000E+02
1.550000E+02
1.550000E+02
1.550000E+02
1.550000E+02
1.550000E+02
1.550000E+02
1.550000E+02
1.550000E+02
1.550000E+02
1.550000E+02
1.550000E+02
1.550000E+02
1.550000E+02
1.550000E+02
1.550000E+02
1.550000E+02
1.550000E+02
1.550000E+02
1.550000E+02
1.550000E+02
1.550000E+02
1.550000E+02
1.550000E+02
1.550000E+02
1.550000E+02
1.550000E+02
1.550000E+02
1.550000E+02
1.550000E+02
1.550000E+02
1.550000E+02
1.550000E+02
1.550000E+02
1.550000E+02
1.550000E+02
1.550000E+02
1.550000E+02
1.550000E+02
1.550000E+02
1.550000E+02
1.550000E+02
1.550000E+02
1.550000E+02
1.550000E+02
1.550000E+02
1.550000E+02
1.550000E+02
1.550000E+02
1.550000E+02
1.550000E+02
1.550000E+02
1.550000E+02
1.550000E+02
1.550000E+02
1.550000E+02
1.550000E+02
1.550000E+02
1.550000E+02
1.550000E+02
1.550000E+02
1.550000E+02
1.550000E+02
1.550000E+02
1.550000E+02
1.550000E+02
1.550000E+02
1.550000E+02
1.550000E+02
1.550000E+02
1.550000E+02
1.550000E+02
1.550000E+02
1.550000E+02
1.550000E+02
1.550000E+02
1.550000E+02
1.550000E+02
1.550000E+02
1.550000E+02
1.550000E+02
1.550000E+02
1.550000E+02
1.550000E+02
1.550000E+02
1.550000E+02
1.550000E+02
1.550000E+02
1.550000E+02
1.550000E+02
1.550000E+02
1.550000E+02
1.550000E+02
1.550000E+02
1.550000E+02
1.550000E+02
1.550000E+02
1.550000E+02
1.550000E+02
1.550000E+02
1.550000E+02
1.550000E+02
1.550000E+02
1.550000E+02
1.550000E+02
1.550000E+02
1.550000E+02
1.550000E+02
1.550000E+02
1.550000E+02
1.550000E+02
1.550000E+02
1.550000E+02
1.550000E+02
1.550000E+02
1.550000E+02
1.550000E+02
1.550000E+02
1.550000E+02
1.550000E+02
1.550000E+02
1.550000E+02
1.550000E+02
1.550000E+02
1.550000E+02
1.550000E+02
1.550000E+02
1.550000E+02
1.550000E+02
1.550000E+02
1.550000E+02
1.550000E+02
1.550000E+02
1.550000E+02
1.550000E+02
1.550000E+02
1.550000E+02
1.550000E+02
1.550000E+02
1.550000E+02
1.550000E+02
1.550000E+02
1.550000E+02
1.550000E+02
1.550000E+02
1.550000E+02
1.550000E+02
1.550000E+02
1.550000E+02
1.550000E+02
1.550000E+02
1.550000E+02
1.550000E+02
1.550000E+02
1.550000E+02
1.550000E+02
1.550000E+02
1.550000E+02
1.550000E+02
1.550000E+02
1.550000E+02
1.550000E+02
1.550000E+02
1.550000E+02
1.550000E+02
1.550000E+02
1.550000E+02
1.550000E+02
1.550000E+02
1.550000E+02
1.550000E+02
1.550000E+02
1.550000E+02
1.550000E+02
1.550000E+02
1.550000E+02
1.550000E+02
1.550000E+02
1.550000E+02
1.550000E+02
1.550000E+02
1.550000E+02
1.550000E+02
1.550000E+02
1.600000E+02
1.600000E+02
1.600000E+02
1.600000E+02
1.600000E+02
1.600000E+02
1.600000E+02
1.600000E+02
1.600000E+02
1.600000E+02
1.600000E+02
1.600000E+02
1.600000E+02
1.600000E+02
1.600000E+02
1.600000E+02
1.600000E+02
1.600000E+02
1.600000E+02
1.600000E+02
1.600000E+02
1.600000E+02
1.600000E+02
1.600000E+02
1.600000E+02
1.600000E+02
1.600000E+02
1.600000E+02
1.600000E+02
1.600000E+02
1.600000E+02
1.600000E+02
1.600000E+02
1.600000E+02
1.600000E+02
1.600000E+02
1.600000E+02
1.600000E+02
1.600000E+02
1.600000E+02
1.600000E+02
1.600000E+02
1.600000E+02
1.600000E+02
1.600000E+02
1.600000E+02
1.600000E+02
1.600000E+02
1.600000E+02
1.600000E+02
1.600000E+02
1.600000E+02
1.600000E+02
1.600000E+02
1.600000E+02
1.600000E+02
1.600000E+02
1.600000E+02
1.600000E+02
1.600000E+02
1.600000E+02
1.600000E+02
1.600000E+02
1.600000E+02
1.600000E+02
1.600000E+02
1.600000E+02
1.600000E+02
1.600000E+02
1.600000E+02
1.600000E+02
1.600000E+02
1.600000E+02
1.600000E+02
1.600000E+02
1.600000E+02
1.600000E+02
1.600000E+02
1.600000E+02
1.600000E+02
1.600000E+02
1.600000E+02
1.600000E+02
1.600000E+02
1.600000E+02
1.600000E+02
1.600000E+02
1.600000E+02
1.600000E+02
1.600000E+02
1.600000E+02
1.600000E+02
1.600000E+02
1.600000E+02
1.600000E+02
1.600000E+02
1.600000E+02
1.600000E+02
1.600000E+02
1.600000E+02
1.600000E+02
1.600000E+02
1.600000E+02
1.600000E+02
1.600000E+02
1.600000E+02
1.600000E+02
1.600000E+02
1.600000E+02
1.600000E+02
1.600000E+02
1.600000E+02
1.600000E+02
1.600000E+02
1.600000E+02
1.600000E+02
1.600000E+02
1.600000E+02
1.600000E+02
1.600000E+02
1.600000E+02
1.600000E+02
1.600000E+02
1.600000E+02
1.600000E+02
1.600000E+02
1.600000E+02
1.600000E+02
1.600000E+02
1.600000E+02
1.600000E+02
1.600000E+02
1.600000E+02
1.600000E+02
1.600000E+02
1.600000E+02
1.600000E+02
1.600000E+02
1.600000E+02
1.600000E+02
1.600000E+02
1.600000E+02
1.600000E+02
1.600000E+02
1.600000E+02
1.600000E+02
1.600000E+02
1.600000E+02
1.600000E+02
1.600000E+02
1.600000E+02
1.600000E+02
1.600000E+02
1.600000E+02
1.600000E+02
1.600000E+02
1.600000E+02
1.600000E+02
1.600000E+02
1.600000E+02
1.600000E+02
1.600000E+02
1.600000E+02
1.600000E+02
1.600000E+02
1.600000E+02
1.600000E+02
1.600000E+02
1.600000E+02
1.600000E+02
1.600000E+02
1.600000E+02
1.600000E+02
1.600000E+02
1.600000E+02
1.600000E+02
1.600000E+02
1.600000E+02
1.600000E+02
1.600000E+02
1.600000E+02
1.600000E+02
1.600000E+02
1.600000E+02
1.600000E+02
1.600000E+02
1.600000E+02
1.600000E+02
1.600000E+02
1.600000E+02
1.600000E+02
1.600000E+02
1.600000E+02
1.600000E+02
1.600000E+02
1.600000E+02
1.600000E+02
1.600000E+02
1.600000E+02
1.600000E+02
1.600000E+02
1.650000E+02
1.650000E+02
1.650000E+02
1.650000E+02
1.650000E+02
1.650000E+02
1.650000E+02
1.650000E+02
1.650000E+02
1.650000E+02
1.650000E+02
1.650000E+02
1.650000E+02
1.650000E+02
1.650000E+02
1.650000E+02
1.650000E+02
1.650000E+02
1.650000E+02
1.650000E+02
1.650000E+02
1.650000E+02
1.650000E+02
1.650000E+02
1.650000E+02
1.650000E+02
1.650000E+02
1.650000E+02
1.650000E+02
1.650000E+02
1.650000E+02
1.650000E+02
1.650000E+02
1.650000E+02
1.650000E+02
1.650000E+02
1.650000E+02
1.650000E+02
1.650000E+02
1.650000E+02
1.650000E+02
1.650000E+02
1.650000E+02
1.650000E+02
1.650000E+02
1.650000E+02
1.650000E+02
1.650000E+02
1.650000E+02
1.650000E+02
1.650000E+02
1.650000E+02
1.650000E+02
1.650000E+02
1.650000E+02
1.650000E+02
1.650000E+02
1.650000E+02
1.650000E+02
1.650000E+02
1.650000E+02
1.650000E+02
1.650000E+02
1.650000E+02
1.650000E+02
1.650000E+02
1.650000E+02
1.650000E+02
1.650000E+02
1.650000E+02
1.650000E+02
1.650000E+02
1.650000E+02
1.650000E+02
1.650000E+02
1.650000E+02
1.650000E+02
1.650000E+02
1.650000E+02
1.650000E+02
1.650000E+02
1.650000E+02
1.650000E+02
1.650000E+02
1.650000E+02
1.650000E+02
1.650000E+02
1.650000E+02
1.650000E+02
1.650000E+02
1.650000E+02
1.650000E+02
1.650000E+02
1.650000E+02
1.650000E+02
1.650000E+02
1.650000E+02
1.650000E+02
1.650000E+02
1.650000E+02
1.650000E+02
1.650000E+02
1.650000E+02
1.650000E+02
1.650000E+02
1.650000E+02
1.650000E+02
1.650000E+02
1.650000E+02
1.650000E+02
1.650000E+02
1.650000E+02
1.650000E+02
1.650000E+02
1.650000E+02
1.650000E+02
1.650000E+02
1.650000E+02
1.650000E+02
1.650000E+02
1.650000E+02
1.650000E+02
1.650000E+02
1.650000E+02
1.650000E+02
1.650000E+02
1.650000E+02
1.650000E+02
1.650000E+02
1.650000E+02
1.650000E+02
1.650000E+02
1.650000E+02
1.650000E+02
1.650000E+02
1.650000E+02
1.650000E+02
1.650000E+02
1.650000E+02
1.650000E+02
1.650000E+02
1.650000E+02
1.650000E+02
1.650000E+02
1.650000E+02
1.650000E+02
1.650000E+02
1.650000E+02
1.650000E+02
1.650000E+02
1.650000E+02
1.650000E+02
1.650000E+02
1.650000E+02
1.650000E+02
1.650000E+02
1.650000E+02
1.650000E+02
1.650000E+02
1.650000E+02
1.650000E+02
1.650000E+02
1.650000E+02
1.650000E+02
1.650000E+02
1.650000E+02
1.650000E+02
1.650000E+02
1.650000E+02
1.650000E+02
1.650000E+02
1.650000E+02
1.650000E+02
1.650000E+02
1.650000E+02
1.650000E+02
1.650000E+02
1.650000E+02
1.650000E+02
1.650000E+02
1.650000E+02
1.650000E+02
1.650000E+02
1.650000E+02
1.650000E+02
1.650000E+02
1.650000E+02
1.650000E+02
1.650000E+02
1.650000E+02
1.650000E+02
1.650000E+02
1.650000E+02
1.650000E+02
1.650000E+02
1.650000E+02
1.650000E+02
1.650000E+02
1.650000E+02
1.650000E+02
1.650000E+02
1.700000E+02
1.700000E+02
1.700000E+02
1.700000E+02
1.700000E+02
1.700000E+02
1.700000E+02
1.700000E+02
1.700000E+02
1.700000E+02
1.700000E+02
1.700000E+02
1.700000E+02
1.700000E+02
1.700000E+02
1.700000E+02
1.700000E+02
1.700000E+02
1.700000E+02
1.700000E+02
1.700000E+02
1.700000E+02
1.700000E+02
1.700000E+02
1.700000E+02
1.700000E+02
1.700000E+02
1.700000E+02
1.700000E+02
1.700000E+02
1.700000E+02
1.700000E+02
1.700000E+02
1.700000E+02
1.700000E+02
1.700000E+02
1.700000E+02
1.700000E+02
1.700000E+02
1.700000E+02
1.700000E+02
1.700000E+02
1.700000E+02
1.700000E+02
1.700000E+02
1.700000E+02
1.700000E+02
1.700000E+02
1.700000E+02
1.700000E+02
1.700000E+02
1.700000E+02
1.700000E+02
1.700000E+02
1.700000E+02
1.700000E+02
1.700000E+02
1.700000E+02
1.700000E+02
1.700000E+02
1.700000E+02
1.700000E+02
1.700000E+02
1.700000E+02
1.700000E+02
1.700000E+02
1.700000E+02
1.700000E+02
1.700000E+02
1.700000E+02
1.700000E+02
1.700000E+02
1.700000E+02
1.700000E+02
1.700000E+02
1.700000E+02
1.700000E+02
1.700000E+02
1.700000E+02
1.700000E+02
1.700000E+02
1.700000E+02
1.700000E+02
1.700000E+02
1.700000E+02
1.700000E+02
1.700000E+02
1.700000E+02
1.700000E+02
1.700000E+02
1.700000E+02
1.700000E+02
1.700000E+02
1.700000E+02
1.700000E+02
1.700000E+02
1.700000E+02
1.700000E+02
1.700000E+02
1.700000E+02
1.700000E+02
1.700000E+02
1.700000E+02
1.700000E+02
1.700000E+02
1.700000E+02
1.700000E+02
1.700000E+02
1.700000E+02
1.700000E+02
1.700000E+02
1.700000E+02
1.700000E+02
1.700000E+02
1.700000E+02
1.700000E+02
1.700000E+02
1.700000E+02
1.700000E+02
1.700000E+02
1.700000E+02
1.700000E+02
1.700000E+02
1.700000E+02
1.700000E+02
1.700000E+02
1.700000E+02
1.700000E+02
1.700000E+02
1.700000E+02
1.700000E+02
1.700000E+02
1.700000E+02
1.700000E+02
1.700000E+02
1.700000E+02
1.700000E+02
1.700000E+02
1.700000E+02
1.700000E+02
1.700000E+02
1.700000E+02
1.700000E+02
1.700000E+02
1.700000E+02
1.700000E+02
1.700000E+02
1.700000E+02
1.700000E+02
1.700000E+02
1.700000E+02
1.700000E+02
1.700000E+02
1.700000E+02
1.700000E+02
1.700000E+02
1.700000E+02
1.700000E+02
1.700000E+02
1.700000E+02
1.700000E+02
1.700000E+02
1.700000E+02
1.700000E+02
1.700000E+02
1.700000E+02
1.700000E+02
1.700000E+02
1.700000E+02
1.700000E+02
1.700000E+02
1.700000E+02
1.700000E+02
1.700000E+02
1.700000E+02
1.700000E+02
1.700000E+02
1.700000E+02
1.700000E+02
1.700000E+02
1.700000E+02
1.700000E+02
1.700000E+02
1.700000E+02
1.700000E+02
1.700000E+02
1.700000E+02
1.700000E+02
1.700000E+02
1.700000E+02
1.700000E+02
1.700000E+02
1.700000E+02
1.700000E+02
1.700000E+02
1.700000E+02
1.700000E+02
1.700000E+02
1.700000E+02
1.700000E+02
1.700000E+02
1.750000E+02
1.750000E+02
1.750000E+02
1.750000E+02
1.750000E+02
1.750000E+02
1.750000E+02
1.750000E+02
1.750000E+02
1.750000E+02
1.750000E+02
1.750000E+02
1.750000E+02
1.750000E+02
1.750000E+02
1.750000E+02
1.750000E+02
1.750000E+02
1.750000E+02
1.750000E+02
1.750000E+02
1.750000E+02
1.750000E+02
1.750000E+02
1.750000E+02
1.750000E+02
1.750000E+02
1.750000E+02
1.750000E+02
1.750000E+02
1.750000E+02
1.750000E+02
1.750000E+02
1.750000E+02
1.750000E+02
1.750000E+02
1.750000E+02
1.750000E+02
1.750000E+02
1.750000E+02
1.750000E+02
1.750000E+02
1.750000E+02
1.750000E+02
1.750000E+02
1.750000E+02
1.750000E+02
1.750000E+02
1.750000E+02
1.750000E+02
1.750000E+02
1.750000E+02
1.750000E+02
1.750000E+02
1.750000E+02
1.750000E+02
1.750000E+02
1.750000E+02
1.750000E+02
1.750000E+02
1.750000E+02
1.750000E+02
1.750000E+02
1.750000E+02
1.750000E+02
1.750000E+02
1.750000E+02
1.750000E+02
1.750000E+02
1.750000E+02
1.750000E+02
1.750000E+02
1.750000E+02
1.750000E+02
1.750000E+02
1.750000E+02
1.750000E+02
1.750000E+02
1.750000E+02
1.750000E+02
1.750000E+02
1.750000E+02
1.750000E+02
1.750000E+02
1.750000E+02
1.750000E+02
1.750000E+02
1.750000E+02
1.750000E+02
1.750000E+02
1.750000E+02
1.750000E+02
1.750000E+02
1.750000E+02
1.750000E+02
1.750000E+02
1.750000E+02
1.750000E+02
1.750000E+02
1.750000E+02
1.750000E+02
1.750000E+02
1.750000E+02
1.750000E+02
1.750000E+02
1.750000E+02
1.750000E+02
1.750000E+02
1.750000E+02
1.750000E+02
1.750000E+02
1.750000E+02
1.750000E+02
1.750000E+02
1.750000E+02
1.750000E+02
1.750000E+02
1.750000E+02
1.750000E+02
1.750000E+02
1.750000E+02
1.750000E+02
1.750000E+02
1.750000E+02
1.750000E+02
1.750000E+02
1.750000E+02
1.750000E+02
1.750000E+02
1.750000E+02
1.750000E+02
1.750000E+02
1.750000E+02
1.750000E+02
1.750000E+02
1.750000E+02
1.750000E+02
1.750000E+02
1.750000E+02
1.750000E+02
1.750000E+02
1.750000E+02
1.750000E+02
1.750000E+02
1.750000E+02
1.750000E+02
1.750000E+02
1.750000E+02
1.750000E+02
1.750000E+02
1.750000E+02
1.750000E+02
1.750000E+02
1.750000E+02
1.750000E+02
1.750000E+02
1.750000E+02
1.750000E+02
1.750000E+02
1.750000E+02
1.750000E+02
1.750000E+02
1.750000E+02
1.750000E+02
1.750000E+02
1.750000E+02
1.750000E+02
1.750000E+02
1.750000E+02
1.750000E+02
1.750000E+02
1.750000E+02
1.750000E+02
1.750000E+02
1.750000E+02
1.750000E+02
1.750000E+02
1.750000E+02
1.750000E+02
1.750000E+02
1.750000E+02
1.750000E+02
1.750000E+02
1.750000E+02
1.750000E+02
1.750000E+02
1.750000E+02
1.750000E+02
1.750000E+02
1.750000E+02
1.750000E+02
1.750000E+02
1.750000E+02
1.750000E+02
1.750000E+02
1.750000E+02
1.750000E+02
1.750000E+02
1.750000E+02
1.750000E+02
1.750000E+02
1.800000E+02
1.800000E+02
1.800000E+02
1.800000E+02
1.800000E+02
1.800000E+02
1.800000E+02
1.800000E+02
1.800000E+02
1.800000E+02
1.800000E+02
1.800000E+02
1.800000E+02
1.800000E+02
1.800000E+02
1.800000E+02
1.800000E+02
1.800000E+02
1.800000E+02
1.800000E+02
1.800000E+02
1.800000E+02
1.800000E+02
1.800000E+02
1.800000E+02
1.800000E+02
1.800000E+02
1.800000E+02
1.800000E+02
1.800000E+02
1.800000E+02
1.800000E+02
1.800000E+02
1.800000E+02
1.800000E+02
1.800000E+02
1.800000E+02
1.800000E+02
1.800000E+02
1.800000E+02
1.800000E+02
1.800000E+02
1.800000E+02
1.800000E+02
1.800000E+02
1.800000E+02
1.800000E+02
1.800000E+02
1.800000E+02
1.800000E+02
1.800000E+02
1.800000E+02
1.800000E+02
1.800000E+02
1.800000E+02
1.800000E+02
1.800000E+02
1.800000E+02
1.800000E+02
1.800000E+02
1.800000E+02
1.800000E+02
1.800000E+02
1.800000E+02
1.800000E+02
1.800000E+02
1.800000E+02
1.800000E+02
1.800000E+02
1.800000E+02
1.800000E+02
1.800000E+02
1.800000E+02
1.800000E+02
1.800000E+02
1.800000E+02
1.800000E+02
1.800000E+02
1.800000E+02
1.800000E+02
1.800000E+02
1.800000E+02
1.800000E+02
1.800000E+02
1.800000E+02
1.800000E+02
1.800000E+02
1.800000E+02
1.800000E+02
1.800000E+02
1.800000E+02
1.800000E+02
1.800000E+02
1.800000E+02
1.800000E+02
1.800000E+02
1.800000E+02
1.800000E+02
1.800000E+02
1.800000E+02
1.800000E+02
1.800000E+02
1.800000E+02
1.800000E+02
1.800000E+02
1.800000E+02
1.800000E+02
1.800000E+02
1.800000E+02
1.800000E+02
1.800000E+02
1.800000E+02
1.800000E+02
1.800000E+02
1.800000E+02
1.800000E+02
1.800000E+02
1.800000E+02
1.800000E+02
1.800000E+02
1.800000E+02
1.800000E+02
1.800000E+02
1.800000E+02
1.800000E+02
1.800000E+02
1.800000E+02
1.800000E+02
1.800000E+02
1.800000E+02
1.800000E+02
1.800000E+02
1.800000E+02
1.800000E+02
1.800000E+02
1.800000E+02
1.800000E+02
1.800000E+02
1.800000E+02
1.800000E+02
1.800000E+02
1.800000E+02
1.800000E+02
1.800000E+02
1.800000E+02
1.800000E+02
1.800000E+02
1.800000E+02
1.800000E+02
1.800000E+02
1.800000E+02
1.800000E+02
1.800000E+02
1.800000E+02
1.800000E+02
1.800000E+02
1.800000E+02
1.800000E+02
1.800000E+02
1.800000E+02
1.800000E+02
1.800000E+02
1.800000E+02
1.800000E+02
1.800000E+02
1.800000E+02
1.800000E+02
1.800000E+02
1.800000E+02
1.800000E+02
1.800000E+02
1.800000E+02
1.800000E+02
1.800000E+02
1.800000E+02
1.800000E+02
1.800000E+02
1.800000E+02
1.800000E+02
1.800000E+02
1.800000E+02
1.800000E+02
1.800000E+02
1.800000E+02
1.800000E+02
1.800000E+02
1.800000E+02
1.800000E+02
1.800000E+02
1.800000E+02
1.800000E+02
1.800000E+02
1.800000E+02
1.800000E+02
1.800000E+02
1.800000E+02
1.800000E+02
1.800000E+02
1.800000E+02
1.800000E+02
1.800000E+02
1.850000E+02
1.850000E+02
1.850000E+02
1.850000E+02
1.850000E+02
1.850000E+02
1.850000E+02
1.850000E+02
1.850000E+02
1.850000E+02
1.850000E+02
1.850000E+02
1.850000E+02
1.850000E+02
1.850000E+02
1.850000E+02
1.850000E+02
1.850000E+02
1.850000E+02
1.850000E+02
1.850000E+02
1.850000E+02
1.850000E+02
1.850000E+02
1.850000E+02
1.850000E+02
1.850000E+02
1.850000E+02
1.850000E+02
1.850000E+02
1.850000E+02
1.850000E+02
1.850000E+02
1.850000E+02
1.850000E+02
1.850000E+02
1.850000E+02
1.850000E+02
1.850000E+02
1.850000E+02
1.850000E+02
1.850000E+02
1.850000E+02
1.850000E+02
1.850000E+02
1.850000E+02
1.850000E+02
1.850000E+02
1.850000E+02
1.850000E+02
1.850000E+02
1.850000E+02
1.850000E+02
1.850000E+02
1.850000E+02
1.850000E+02
1.850000E+02
1.850000E+02
1.850000E+02
1.850000E+02
1.850000E+02
1.850000E+02
1.850000E+02
1.850000E+02
1.850000E+02
1.850000E+02
1.850000E+02
1.850000E+02
1.850000E+02
1.850000E+02
1.850000E+02
1.850000E+02
1.850000E+02
1.850000E+02
1.850000E+02
1.850000E+02
1.850000E+02
1.850000E+02
1.850000E+02
1.850000E+02
1.850000E+02
1.850000E+02
1.850000E+02
1.850000E+02
1.850000E+02
1.850000E+02
1.850000E+02
1.850000E+02
1.850000E+02
1.850000E+02
1.850000E+02
1.850000E+02
1.850000E+02
1.850000E+02
1.850000E+02
1.850000E+02
1.850000E+02
1.850000E+02
1.850000E+02
1.850000E+02
1.850000E+02
1.850000E+02
1.850000E+02
1.850000E+02
1.850000E+02
1.850000E+02
1.850000E+02
1.850000E+02
1.850000E+02
1.850000E+02
1.850000E+02
1.850000E+02
1.850000E+02
1.850000E+02
1.850000E+02
1.850000E+02
1.850000E+02
1.850000E+02
1.850000E+02
1.850000E+02
1.850000E+02
1.850000E+02
1.850000E+02
1.850000E+02
1.850000E+02
1.850000E+02
1.850000E+02
1.850000E+02
1.850000E+02
1.850000E+02
1.850000E+02
1.850000E+02
1.850000E+02
1.850000E+02
1.850000E+02
1.850000E+02
1.850000E+02
1.850000E+02
1.850000E+02
1.850000E+02
1.850000E+02
1.850000E+02
1.850000E+02
1.850000E+02
1.850000E+02
1.850000E+02
1.850000E+02
1.850000E+02
1.850000E+02
1.850000E+02
1.850000E+02
1.850000E+02
1.850000E+02
1.850000E+02
1.850000E+02
1.850000E+02
1.850000E+02
1.850000E+02
1.850000E+02
1.850000E+02
1.850000E+02
1.850000E+02
1.850000E+02
1.850000E+02
1.850000E+02
1.850000E+02
1.850000E+02
1.850000E+02
1.850000E+02
1.850000E+02
1.850000E+02
1.850000E+02
1.850000E+02
1.850000E+02
1.850000E+02
1.850000E+02
1.850000E+02
1.850000E+02
1.850000E+02
1.850000E+02
1.850000E+02
1.850000E+02
1.850000E+02
1.850000E+02
1.850000E+02
1.850000E+02
1.850000E+02
1.850000E+02
1.850000E+02
1.850000E+02
1.850000E+02
1.850000E+02
1.850000E+02
1.850000E+02
1.850000E+02
1.850000E+02
1.850000E+02
1.850000E+02
1.850000E+02
1.850000E+02
1.850000E+02
1.900000E+02
1.900000E+02
1.900000E+02
1.900000E+02
1.900000E+02
1.900000E+02
1.900000E+02
1.900000E+02
1.900000E+02
1.900000E+02
1.900000E+02
1.900000E+02
1.900000E+02
1.900000E+02
1.900000E+02
1.900000E+02
1.900000E+02
1.900000E+02
1.900000E+02
1.900000E+02
1.900000E+02
1.900000E+02
1.900000E+02
1.900000E+02
1.900000E+02
1.900000E+02
1.900000E+02
1.900000E+02
1.900000E+02
1.900000E+02
1.900000E+02
1.900000E+02
1.900000E+02
1.900000E+02
1.900000E+02
1.900000E+02
1.900000E+02
1.900000E+02
1.900000E+02
1.900000E+02
1.900000E+02
1.900000E+02
1.900000E+02
1.900000E+02
1.900000E+02
1.900000E+02
1.900000E+02
1.900000E+02
1.900000E+02
1.900000E+02
1.900000E+02
1.900000E+02
1.900000E+02
1.900000E+02
1.900000E+02
1.900000E+02
1.900000E+02
1.900000E+02
1.900000E+02
1.900000E+02
1.900000E+02
1.900000E+02
1.900000E+02
1.900000E+02
1.900000E+02
1.900000E+02
1.900000E+02
1.900000E+02
1.900000E+02
1.900000E+02
1.900000E+02
1.900000E+02
1.900000E+02
1.900000E+02
1.900000E+02
1.900000E+02
1.900000E+02
1.900000E+02
1.900000E+02
1.900000E+02
1.900000E+02
1.900000E+02
1.900000E+02
1.900000E+02
1.900000E+02
1.900000E+02
1.900000E+02
1.900000E+02
1.900000E+02
1.900000E+02
1.900000E+02
1.900000E+02
1.900000E+02
1.900000E+02
1.900000E+02
1.900000E+02
1.900000E+02
1.900000E+02
1.900000E+02
1.900000E+02
1.900000E+02
1.900000E+02
1.900000E+02
1.900000E+02
1.900000E+02
1.900000E+02
1.900000E+02
1.900000E+02
1.900000E+02
1.900000E+02
1.900000E+02
1.900000E+02
1.900000E+02
1.900000E+02
1.900000E+02
1.900000E+02
1.900000E+02
1.900000E+02
1.900000E+02
1.900000E+02
1.900000E+02
1.900000E+02
1.900000E+02
1.900000E+02
1.900000E+02
1.900000E+02
1.900000E+02
1.900000E+02
1.900000E+02
1.900000E+02
1.900000E+02
1.900000E+02
1.900000E+02
1.900000E+02
1.900000E+02
1.900000E+02
1.900000E+02
1.900000E+02
1.900000E+02
1.900000E+02
1.900000E+02
1.900000E+02
1.900000E+02
1.900000E+02
1.900000E+02
1.900000E+02
1.900000E+02
1.900000E+02
1.900000E+02
1.900000E+02
1.900000E+02
1.900000E+02
1.900000E+02
1.900000E+02
1.900000E+02
1.900000E+02
1.900000E+02
1.900000E+02
1.900000E+02
1.900000E+02
1.900000E+02
1.900000E+02
1.900000E+02
1.900000E+02
1.900000E+02
1.900000E+02
1.900000E+02
1.900000E+02
1.900000E+02
1.900000E+02
1.900000E+02
1.900000E+02
1.900000E+02
1.900000E+02
1.900000E+02
1.900000E+02
1.900000E+02
1.900000E+02
1.900000E+02
1.900000E+02
1.900000E+02
1.900000E+02
1.900000E+02
1.900000E+02
1.900000E+02
1.900000E+02
1.900000E+02
1.900000E+02
1.900000E+02
1.900000E+02
1.900000E+02
1.900000E+02
1.900000E+02
1.900000E+02
1.900000E+02
1.900000E+02
1.900000E+02
1.900000E+02
1.900000E+02
1.900000E+02
1.900000E+02
1.950000E+02
1.950000E+02
1.950000E+02
1.950000E+02
1.950000E+02
1.950000E+02
1.950000E+02
1.950000E+02
1.950000E+02
1.950000E+02
1.950000E+02
1.950000E+02
1.950000E+02
1.950000E+02
1.950000E+02
1.950000E+02
1.950000E+02
1.950000E+02
1.950000E+02
1.950000E+02
1.950000E+02
1.950000E+02
1.950000E+02
1.950000E+02
1.950000E+02
1.950000E+02
1.950000E+02
1.950000E+02
1.950000E+02
1.950000E+02
1.950000E+02
1.950000E+02
1.950000E+02
1.950000E+02
1.950000E+02
1.950000E+02
1.950000E+02
1.950000E+02
1.950000E+02
1.950000E+02
1.950000E+02
1.950000E+02
1.950000E+02
1.950000E+02
1.950000E+02
1.950000E+02
1.950000E+02
1.950000E+02
1.950000E+02
1.950000E+02
1.950000E+02
1.950000E+02
1.950000E+02
1.950000E+02
1.950000E+02
1.950000E+02
1.950000E+02
1.950000E+02
1.950000E+02
1.950000E+02
1.950000E+02
1.950000E+02
1.950000E+02
1.950000E+02
1.950000E+02
1.950000E+02
1.950000E+02
1.950000E+02
1.950000E+02
1.950000E+02
1.950000E+02
1.950000E+02
1.950000E+02
1.950000E+02
1.950000E+02
1.950000E+02
1.950000E+02
1.950000E+02
1.950000E+02
1.950000E+02
1.950000E+02
1.950000E+02
1.950000E+02
1.950000E+02
1.950000E+02
1.950000E+02
1.950000E+02
1.950000E+02
1.950000E+02
1.950000E+02
1.950000E+02
1.950000E+02
1.950000E+02
1.950000E+02
1.950000E+02
1.950000E+02
1.950000E+02
1.950000E+02
1.950000E+02
1.950000E+02
1.950000E+02
1.950000E+02
1.950000E+02
1.950000E+02
1.950000E+02
1.950000E+02
1.950000E+02
1.950000E+02
1.950000E+02
1.950000E+02
1.950000E+02
1.950000E+02
1.950000E+02
1.950000E+02
1.950000E+02
1.950000E+02
1.950000E+02
1.950000E+02
1.950000E+02
1.950000E+02
1.950000E+02
1.950000E+02
1.950000E+02
1.950000E+02
1.950000E+02
1.950000E+02
1.950000E+02
1.950000E+02
1.950000E+02
1.950000E+02
1.950000E+02
1.950000E+02
1.950000E+02
1.950000E+02
1.950000E+02
1.950000E+02
1.950000E+02
1.950000E+02
1.950000E+02
1.950000E+02
1.950000E+02
1.950000E+02
1.950000E+02
1.950000E+02
1.950000E+02
1.950000E+02
1.950000E+02
1.950000E+02
1.950000E+02
1.950000E+02
1.950000E+02
1.950000E+02
1.950000E+02
1.950000E+02
1.950000E+02
1.950000E+02
1.950000E+02
1.950000E+02
1.950000E+02
1.950000E+02
1.950000E+02
1.950000E+02
1.950000E+02
1.950000E+02
1.950000E+02
1.950000E+02
1.950000E+02
1.950000E+02
1.950000E+02
1.950000E+02
1.950000E+02
1.950000E+02
1.950000E+02
1.950000E+02
1.950000E+02
1.950000E+02
1.950000E+02
1.950000E+02
1.950000E+02
1.950000E+02
1.950000E+02
1.950000E+02
1.950000E+02
1.950000E+02
1.950000E+02
1.950000E+02
1.950000E+02
1.950000E+02
1.950000E+02
1.950000E+02
1.950000E+02
1.950000E+02
1.950000E+02
1.950000E+02
1.950000E+02
1.950000E+02
1.950000E+02
1.950000E+02
1.950000E+02
1.950000E+02
1.950000E+02
2.000000E+02
2.000000E+02
2.000000E+02
2.000000E+02
2.000000E+02
2.000000E+02
2.000000E+02
2.000000E+02
2.000000E+02
2.000000E+02
2.000000E+02
2.000000E+02
2.000000E+02
2.000000E+02
2.000000E+02
2.000000E+02
2.000000E+02
2.000000E+02
2.000000E+02
2.000000E+02
2.000000E+02
2.000000E+02
2.000000E+02
2.000000E+02
2.000000E+02
2.000000E+02
2.000000E+02
2.000000E+02
2.000000E+02
2.000000E+02
2.000000E+02
2.000000E+02
2.000000E+02
2.000000E+02
2.000000E+02
2.000000E+02
2.000000E+02
2.000000E+02
2.000000E+02
2.000000E+02
2.000000E+02
2.000000E+02
2.000000E+02
2.000000E+02
2.000000E+02
2.000000E+02
2.000000E+02
2.000000E+02
2.000000E+02
2.000000E+02
2.000000E+02
2.000000E+02
2.000000E+02
2.000000E+02
2.000000E+02
2.000000E+02
2.000000E+02
2.000000E+02
2.000000E+02
2.000000E+02
2.000000E+02
2.000000E+02
2.000000E+02
2.000000E+02
2.000000E+02
2.000000E+02
2.000000E+02
2.000000E+02
2.000000E+02
2.000000E+02
2.000000E+02
2.000000E+02
2.000000E+02
2.000000E+02
2.000000E+02
2.000000E+02
2.000000E+02
2.000000E+02
2.000000E+02
2.000000E+02
2.000000E+02
2.000000E+02
2.000000E+02
2.000000E+02
2.000000E+02
2.000000E+02
2.000000E+02
2.000000E+02
2.000000E+02
2.000000E+02
2.000000E+02
2.000000E+02
2.000000E+02
2.000000E+02
2.000000E+02
2.000000E+02
2.000000E+02
2.000000E+02
2.000000E+02
2.000000E+02
2.000000E+02
2.000000E+02
2.000000E+02
2.000000E+02
2.000000E+02
2.000000E+02
2.000000E+02
2.000000E+02
2.000000E+02
2.000000E+02
2.000000E+02
2.000000E+02
2.000000E+02
2.000000E+02
2.000000E+02
2.000000E+02
2.000000E+02
2.000000E+02
2.000000E+02
2.000000E+02
2.000000E+02
2.000000E+02
2.000000E+02
2.000000E+02
2.000000E+02
2.000000E+02
2.000000E+02
2.000000E+02
2.000000E+02
2.000000E+02
2.000000E+02
2.000000E+02
2.000000E+02
2.000000E+02
2.000000E+02
2.000000E+02
2.000000E+02
2.000000E+02
2.000000E+02
2.000000E+02
2.000000E+02
2.000000E+02
2.000000E+02
2.000000E+02
2.000000E+02
2.000000E+02
2.000000E+02
2.000000E+02
2.000000E+02
2.000000E+02
2.000000E+02
2.000000E+02
2.000000E+02
2.000000E+02
2.000000E+02
2.000000E+02
2.000000E+02
2.000000E+02
2.000000E+02
2.000000E+02
2.000000E+02
2.000000E+02
2.000000E+02
2.000000E+02
2.000000E+02
2.000000E+02
2.000000E+02
2.000000E+02
2.000000E+02
2.000000E+02
2.000000E+02
2.000000E+02
2.000000E+02
2.000000E+02
2.000000E+02
2.000000E+02
2.000000E+02
2.000000E+02
2.000000E+02
2.000000E+02
2.000000E+02
2.000000E+02
2.000000E+02
2.000000E+02
2.000000E+02
2.000000E+02
2.000000E+02
2.000000E+02
2.000000E+02
2.000000E+02
2.000000E+02
2.000000E+02
2.000000E+02
2.000000E+02
2.000000E+02
2.000000E+02
2.000000E+02
2.000000E+02
2.000000E+02
2.000000E+02
2.000000E+02
2.050000E+02
2.050000E+02
2.050000E+02
2.050000E+02
2.050000E+02
2.050000E+02
2.050000E+02
2.050000E+02
2.050000E+02
2.050000E+02
2.050000E+02
2.050000E+02
2.050000E+02
2.050000E+02
2.050000E+02
2.050000E+02
2.050000E+02
2.050000E+02
2.050000E+02
2.050000E+02
2.050000E+02
2.050000E+02
2.050000E+02
2.050000E+02
2.050000E+02
2.050000E+02
2.050000E+02
2.050000E+02
2.050000E+02
2.050000E+02
2.050000E+02
2.050000E+02
2.050000E+02
2.050000E+02
2.050000E+02
2.050000E+02
2.050000E+02
2.050000E+02
2.050000E+02
2.050000E+02
2.050000E+02
2.050000E+02
2.050000E+02
2.050000E+02
2.050000E+02
2.050000E+02
2.050000E+02
2.050000E+02
2.050000E+02
2.050000E+02
2.050000E+02
2.050000E+02
2.050000E+02
2.050000E+02
2.050000E+02
2.050000E+02
2.050000E+02
2.050000E+02
2.050000E+02
2.050000E+02
2.050000E+02
2.050000E+02
2.050000E+02
2.050000E+02
2.050000E+02
2.050000E+02
2.050000E+02
2.050000E+02
2.050000E+02
2.050000E+02
2.050000E+02
2.050000E+02
2.050000E+02
2.050000E+02
2.050000E+02
2.050000E+02
2.050000E+02
2.050000E+02
2.050000E+02
2.050000E+02
2.050000E+02
2.050000E+02
2.050000E+02
2.050000E+02
2.050000E+02
2.050000E+02
2.050000E+02
2.050000E+02
2.050000E+02
2.050000E+02
2.050000E+02
2.050000E+02
2.050000E+02
2.050000E+02
2.050000E+02
2.050000E+02
2.050000E+02
2.050000E+02
2.050000E+02
2.050000E+02
2.050000E+02
2.050000E+02
2.050000E+02
2.050000E+02
2.050000E+02
2.050000E+02
2.050000E+02
2.050000E+02
2.050000E+02
2.050000E+02
2.050000E+02
2.050000E+02
2.050000E+02
2.050000E+02
2.050000E+02
2.050000E+02
2.050000E+02
2.050000E+02
2.050000E+02
2.050000E+02
2.050000E+02
2.050000E+02
2.050000E+02
2.050000E+02
2.050000E+02
2.050000E+02
2.050000E+02
2.050000E+02
2.050000E+02
2.050000E+02
2.050000E+02
2.050000E+02
2.050000E+02
2.050000E+02
2.050000E+02
2.050000E+02
2.050000E+02
2.050000E+02
2.050000E+02
2.050000E+02
2.050000E+02
2.050000E+02
2.050000E+02
2.050000E+02
2.050000E+02
2.050000E+02
2.050000E+02
2.050000E+02
2.050000E+02
2.050000E+02
2.050000E+02
2.050000E+02
2.050000E+02
2.050000E+02
2.050000E+02
2.050000E+02
2.050000E+02
2.050000E+02
2.050000E+02
2.050000E+02
2.050000E+02
2.050000E+02
2.050000E+02
2.050000E+02
2.050000E+02
2.050000E+02
2.050000E+02
2.050000E+02
2.050000E+02
2.050000E+02
2.050000E+02
2.050000E+02
2.050000E+02
2.050000E+02
2.050000E+02
2.050000E+02
2.050000E+02
2.050000E+02
2.050000E+02
2.050000E+02
2.050000E+02
2.050000E+02
2.050000E+02
2.050000E+02
2.050000E+02
2.050000E+02
2.050000E+02
2.050000E+02
2.050000E+02
2.050000E+02
2.050000E+02
2.050000E+02
2.050000E+02
2.050000E+02
2.050000E+02
2.050000E+02
2.050000E+02
2.050000E+02
2.050000E+02
2.050000E+02
2.050000E+02
2.100000E+02
2.100000E+02
2.100000E+02
2.100000E+02
2.100000E+02
2.100000E+02
2.100000E+02
2.100000E+02
2.100000E+02
2.100000E+02
2.100000E+02
2.100000E+02
2.100000E+02
2.100000E+02
2.100000E+02
2.100000E+02
2.100000E+02
2.100000E+02
2.100000E+02
2.100000E+02
2.100000E+02
2.100000E+02
2.100000E+02
2.100000E+02
2.100000E+02
2.100000E+02
2.100000E+02
2.100000E+02
2.100000E+02
2.100000E+02
2.100000E+02
2.100000E+02
2.100000E+02
2.100000E+02
2.100000E+02
2.100000E+02
2.100000E+02
2.100000E+02
2.100000E+02
2.100000E+02
2.100000E+02
2.100000E+02
2.100000E+02
2.100000E+02
2.100000E+02
2.100000E+02
2.100000E+02
2.100000E+02
2.100000E+02
2.100000E+02
2.100000E+02
2.100000E+02
2.100000E+02
2.100000E+02
2.100000E+02
2.100000E+02
2.100000E+02
2.100000E+02
2.100000E+02
2.100000E+02
2.100000E+02
2.100000E+02
2.100000E+02
2.100000E+02
2.100000E+02
2.100000E+02
2.100000E+02
2.100000E+02
2.100000E+02
2.100000E+02
2.100000E+02
2.100000E+02
2.100000E+02
2.100000E+02
2.100000E+02
2.100000E+02
2.100000E+02
2.100000E+02
2.100000E+02
2.100000E+02
2.100000E+02
2.100000E+02
2.100000E+02
2.100000E+02
2.100000E+02
2.100000E+02
2.100000E+02
2.100000E+02
2.100000E+02
2.100000E+02
2.100000E+02
2.100000E+02
2.100000E+02
2.100000E+02
2.100000E+02
2.100000E+02
2.100000E+02
2.100000E+02
2.100000E+02
2.100000E+02
2.100000E+02
2.100000E+02
2.100000E+02
2.100000E+02
2.100000E+02
2.100000E+02
2.100000E+02
2.100000E+02
2.100000E+02
2.100000E+02
2.100000E+02
2.100000E+02
2.100000E+02
2.100000E+02
2.100000E+02
2.100000E+02
2.100000E+02
2.100000E+02
2.100000E+02
2.100000E+02
2.100000E+02
2.100000E+02
2.100000E+02
2.100000E+02
2.100000E+02
2.100000E+02
2.100000E+02
2.100000E+02
2.100000E+02
2.100000E+02
2.100000E+02
2.100000E+02
2.100000E+02
2.100000E+02
2.100000E+02
2.100000E+02
2.100000E+02
2.100000E+02
2.100000E+02
2.100000E+02
2.100000E+02
2.100000E+02
2.100000E+02
2.100000E+02
2.100000E+02
2.100000E+02
2.100000E+02
2.100000E+02
2.100000E+02
2.100000E+02
2.100000E+02
2.100000E+02
2.100000E+02
2.100000E+02
2.100000E+02
2.100000E+02
2.100000E+02
2.100000E+02
2.100000E+02
2.100000E+02
2.100000E+02
2.100000E+02
2.100000E+02
2.100000E+02
2.100000E+02
2.100000E+02
2.100000E+02
2.100000E+02
2.100000E+02
2.100000E+02
2.100000E+02
2.100000E+02
2.100000E+02
2.100000E+02
2.100000E+02
2.100000E+02
2.100000E+02
2.100000E+02
2.100000E+02
2.100000E+02
2.100000E+02
2.100000E+02
2.100000E+02
2.100000E+02
2.100000E+02
2.100000E+02
2.100000E+02
2.100000E+02
2.100000E+02
2.100000E+02
2.100000E+02
2.100000E+02
2.100000E+02
2.100000E+02
2.100000E+02
2.100000E+02
2.100000E+02
2.100000E+02
2.100000E+02
2.100000E+02
2.100000E+02
2.150000E+02
2.150000E+02
2.150000E+02
2.150000E+02
2.150000E+02
2.150000E+02
2.150000E+02
2.150000E+02
2.150000E+02
2.150000E+02
2.150000E+02
2.150000E+02
2.150000E+02
2.150000E+02
2.150000E+02
2.150000E+02
2.150000E+02
2.150000E+02
2.150000E+02
2.150000E+02
2.150000E+02
2.150000E+02
2.150000E+02
2.150000E+02
2.150000E+02
2.150000E+02
2.150000E+02
2.150000E+02
2.150000E+02
2.150000E+02
2.150000E+02
2.150000E+02
2.150000E+02
2.150000E+02
2.150000E+02
2.150000E+02
2.150000E+02
2.150000E+02
2.150000E+02
2.150000E+02
2.150000E+02
2.150000E+02
2.150000E+02
2.150000E+02
2.150000E+02
2.150000E+02
2.150000E+02
2.150000E+02
2.150000E+02
2.150000E+02
2.150000E+02
2.150000E+02
2.150000E+02
2.150000E+02
2.150000E+02
2.150000E+02
2.150000E+02
2.150000E+02
2.150000E+02
2.150000E+02
2.150000E+02
2.150000E+02
2.150000E+02
2.150000E+02
2.150000E+02
2.150000E+02
2.150000E+02
2.150000E+02
2.150000E+02
2.150000E+02
2.150000E+02
2.150000E+02
2.150000E+02
2.150000E+02
2.150000E+02
2.150000E+02
2.150000E+02
2.150000E+02
2.150000E+02
2.150000E+02
2.150000E+02
2.150000E+02
2.150000E+02
2.150000E+02
2.150000E+02
2.150000E+02
2.150000E+02
2.150000E+02
2.150000E+02
2.150000E+02
2.150000E+02
2.150000E+02
2.150000E+02
2.150000E+02
2.150000E+02
2.150000E+02
2.150000E+02
2.150000E+02
2.150000E+02
2.150000E+02
2.150000E+02
2.150000E+02
2.150000E+02
2.150000E+02
2.150000E+02
2.150000E+02
2.150000E+02
2.150000E+02
2.150000E+02
2.150000E+02
2.150000E+02
2.150000E+02
2.150000E+02
2.150000E+02
2.150000E+02
2.150000E+02
2.150000E+02
2.150000E+02
2.150000E+02
2.150000E+02
2.150000E+02
2.150000E+02
2.150000E+02
2.150000E+02
2.150000E+02
2.150000E+02
2.150000E+02
2.150000E+02
2.150000E+02
2.150000E+02
2.150000E+02
2.150000E+02
2.150000E+02
2.150000E+02
2.150000E+02
2.150000E+02
2.150000E+02
2.150000E+02
2.150000E+02
2.150000E+02
2.150000E+02
2.150000E+02
2.150000E+02
2.150000E+02
2.150000E+02
2.150000E+02
2.150000E+02
2.150000E+02
2.150000E+02
2.150000E+02
2.150000E+02
2.150000E+02
2.150000E+02
2.150000E+02
2.150000E+02
2.150000E+02
2.150000E+02
2.150000E+02
2.150000E+02
2.150000E+02
2.150000E+02
2.150000E+02
2.150000E+02
2.150000E+02
2.150000E+02
2.150000E+02
2.150000E+02
2.150000E+02
2.150000E+02
2.150000E+02
2.150000E+02
2.150000E+02
2.150000E+02
2.150000E+02
2.150000E+02
2.150000E+02
2.150000E+02
2.150000E+02
2.150000E+02
2.150000E+02
2.150000E+02
2.150000E+02
2.150000E+02
2.150000E+02
2.150000E+02
2.150000E+02
2.150000E+02
2.150000E+02
2.150000E+02
2.150000E+02
2.150000E+02
2.150000E+02
2.150000E+02
2.150000E+02
2.150000E+02
2.150000E+02
2.150000E+02
2.150000E+02
2.150000E+02
2.150000E+02
2.150000E+02
2.200000E+02
2.200000E+02
2.200000E+02
2.200000E+02
2.200000E+02
2.200000E+02
2.200000E+02
2.200000E+02
2.200000E+02
2.200000E+02
2.200000E+02
2.200000E+02
2.200000E+02
2.200000E+02
2.200000E+02
2.200000E+02
2.200000E+02
2.200000E+02
2.200000E+02
2.200000E+02
2.200000E+02
2.200000E+02
2.200000E+02
2.200000E+02
2.200000E+02
2.200000E+02
2.200000E+02
2.200000E+02
2.200000E+02
2.200000E+02
2.200000E+02
2.200000E+02
2.200000E+02
2.200000E+02
2.200000E+02
2.200000E+02
2.200000E+02
2.200000E+02
2.200000E+02
2.200000E+02
2.200000E+02
2.200000E+02
2.200000E+02
2.200000E+02
2.200000E+02
2.200000E+02
2.200000E+02
2.200000E+02
2.200000E+02
2.200000E+02
2.200000E+02
2.200000E+02
2.200000E+02
2.200000E+02
2.200000E+02
2.200000E+02
2.200000E+02
2.200000E+02
2.200000E+02
2.200000E+02
2.200000E+02
2.200000E+02
2.200000E+02
2.200000E+02
2.200000E+02
2.200000E+02
2.200000E+02
2.200000E+02
2.200000E+02
2.200000E+02
2.200000E+02
2.200000E+02
2.200000E+02
2.200000E+02
2.200000E+02
2.200000E+02
2.200000E+02
2.200000E+02
2.200000E+02
2.200000E+02
2.200000E+02
2.200000E+02
2.200000E+02
2.200000E+02
2.200000E+02
2.200000E+02
2.200000E+02
2.200000E+02
2.200000E+02
2.200000E+02
2.200000E+02
2.200000E+02
2.200000E+02
2.200000E+02
2.200000E+02
2.200000E+02
2.200000E+02
2.200000E+02
2.200000E+02
2.200000E+02
2.200000E+02
2.200000E+02
2.200000E+02
2.200000E+02
2.200000E+02
2.200000E+02
2.200000E+02
2.200000E+02
2.200000E+02
2.200000E+02
2.200000E+02
2.200000E+02
2.200000E+02
2.200000E+02
2.200000E+02
2.200000E+02
2.200000E+02
2.200000E+02
2.200000E+02
2.200000E+02
2.200000E+02
2.200000E+02
2.200000E+02
2.200000E+02
2.200000E+02
2.200000E+02
2.200000E+02
2.200000E+02
2.200000E+02
2.200000E+02
2.200000E+02
2.200000E+02
2.200000E+02
2.200000E+02
2.200000E+02
2.200000E+02
2.200000E+02
2.200000E+02
2.200000E+02
2.200000E+02
2.200000E+02
2.200000E+02
2.200000E+02
2.200000E+02
2.200000E+02
2.200000E+02
2.200000E+02
2.200000E+02
2.200000E+02
2.200000E+02
2.200000E+02
2.200000E+02
2.200000E+02
2.200000E+02
2.200000E+02
2.200000E+02
2.200000E+02
2.200000E+02
2.200000E+02
2.200000E+02
2.200000E+02
2.200000E+02
2.200000E+02
2.200000E+02
2.200000E+02
2.200000E+02
2.200000E+02
2.200000E+02
2.200000E+02
2.200000E+02
2.200000E+02
2.200000E+02
2.200000E+02
2.200000E+02
2.200000E+02
2.200000E+02
2.200000E+02
2.200000E+02
2.200000E+02
2.200000E+02
2.200000E+02
2.200000E+02
2.200000E+02
2.200000E+02
2.200000E+02
2.200000E+02
2.200000E+02
2.200000E+02
2.200000E+02
2.200000E+02
2.200000E+02
2.200000E+02
2.200000E+02
2.200000E+02
2.200000E+02
2.200000E+02
2.200000E+02
2.200000E+02
2.200000E+02
2.200000E+02
2.200000E+02
2.250000E+02
2.250000E+02
2.250000E+02
2.250000E+02
2.250000E+02
2.250000E+02
2.250000E+02
2.250000E+02
2.250000E+02
2.250000E+02
2.250000E+02
2.250000E+02
2.250000E+02
2.250000E+02
2.250000E+02
2.250000E+02
2.250000E+02
2.250000E+02
2.250000E+02
2.250000E+02
2.250000E+02
2.250000E+02
2.250000E+02
2.250000E+02
2.250000E+02
2.250000E+02
2.250000E+02
2.250000E+02
2.250000E+02
2.250000E+02
2.250000E+02
2.250000E+02
2.250000E+02
2.250000E+02
2.250000E+02
2.250000E+02
2.250000E+02
2.250000E+02
2.250000E+02
2.250000E+02
2.250000E+02
2.250000E+02
2.250000E+02
2.250000E+02
2.250000E+02
2.250000E+02
2.250000E+02
2.250000E+02
2.250000E+02
2.250000E+02
2.250000E+02
2.250000E+02
2.250000E+02
2.250000E+02
2.250000E+02
2.250000E+02
2.250000E+02
2.250000E+02
2.250000E+02
2.250000E+02
2.250000E+02
2.250000E+02
2.250000E+02
2.250000E+02
2.250000E+02
2.250000E+02
2.250000E+02
2.250000E+02
2.250000E+02
2.250000E+02
2.250000E+02
2.250000E+02
2.250000E+02
2.250000E+02
2.250000E+02
2.250000E+02
2.250000E+02
2.250000E+02
2.250000E+02
2.250000E+02
2.250000E+02
2.250000E+02
2.250000E+02
2.250000E+02
2.250000E+02
2.250000E+02
2.250000E+02
2.250000E+02
2.250000E+02
2.250000E+02
2.250000E+02
2.250000E+02
2.250000E+02
2.250000E+02
2.250000E+02
2.250000E+02
2.250000E+02
2.250000E+02
2.250000E+02
2.250000E+02
2.250000E+02
2.250000E+02
2.250000E+02
2.250000E+02
2.250000E+02
2.250000E+02
2.250000E+02
2.250000E+02
2.250000E+02
2.250000E+02
2.250000E+02
2.250000E+02
2.250000E+02
2.250000E+02
2.250000E+02
2.250000E+02
2.250000E+02
2.250000E+02
2.250000E+02
2.250000E+02
2.250000E+02
2.250000E+02
2.250000E+02
2.250000E+02
2.250000E+02
2.250000E+02
2.250000E+02
2.250000E+02
2.250000E+02
2.250000E+02
2.250000E+02
2.250000E+02
2.250000E+02
2.250000E+02
2.250000E+02
2.250000E+02
2.250000E+02
2.250000E+02
2.250000E+02
2.250000E+02
2.250000E+02
2.250000E+02
2.250000E+02
2.250000E+02
2.250000E+02
2.250000E+02
2.250000E+02
2.250000E+02
2.250000E+02
2.250000E+02
2.250000E+02
2.250000E+02
2.250000E+02
2.250000E+02
2.250000E+02
2.250000E+02
2.250000E+02
2.250000E+02
2.250000E+02
2.250000E+02
2.250000E+02
2.250000E+02
2.250000E+02
2.250000E+02
2.250000E+02
2.250000E+02
2.250000E+02
2.250000E+02
2.250000E+02
2.250000E+02
2.250000E+02
2.250000E+02
2.250000E+02
2.250000E+02
2.250000E+02
2.250000E+02
2.250000E+02
2.250000E+02
2.250000E+02
2.250000E+02
2.250000E+02
2.250000E+02
2.250000E+02
2.250000E+02
2.250000E+02
2.250000E+02
2.250000E+02
2.250000E+02
2.250000E+02
2.250000E+02
2.250000E+02
2.250000E+02
2.250000E+02
2.250000E+02
2.250000E+02
2.250000E+02
2.250000E+02
2.250000E+02
2.250000E+02
2.250000E+02
2.250000E+02
2.300000E+02
2.300000E+02
2.300000E+02
2.300000E+02
2.300000E+02
2.300000E+02
2.300000E+02
2.300000E+02
2.300000E+02
2.300000E+02
2.300000E+02
2.300000E+02
2.300000E+02
2.300000E+02
2.300000E+02
2.300000E+02
2.300000E+02
2.300000E+02
2.300000E+02
2.300000E+02
2.300000E+02
2.300000E+02
2.300000E+02
2.300000E+02
2.300000E+02
2.300000E+02
2.300000E+02
2.300000E+02
2.300000E+02
2.300000E+02
2.300000E+02
2.300000E+02
2.300000E+02
2.300000E+02
2.300000E+02
2.300000E+02
2.300000E+02
2.300000E+02
2.300000E+02
2.300000E+02
2.300000E+02
2.300000E+02
2.300000E+02
2.300000E+02
2.300000E+02
2.300000E+02
2.300000E+02
2.300000E+02
2.300000E+02
2.300000E+02
2.300000E+02
2.300000E+02
2.300000E+02
2.300000E+02
2.300000E+02
2.300000E+02
2.300000E+02
2.300000E+02
2.300000E+02
2.300000E+02
2.300000E+02
2.300000E+02
2.300000E+02
2.300000E+02
2.300000E+02
2.300000E+02
2.300000E+02
2.300000E+02
2.300000E+02
2.300000E+02
2.300000E+02
2.300000E+02
2.300000E+02
2.300000E+02
2.300000E+02
2.300000E+02
2.300000E+02
2.300000E+02
2.300000E+02
2.300000E+02
2.300000E+02
2.300000E+02
2.300000E+02
2.300000E+02
2.300000E+02
2.300000E+02
2.300000E+02
2.300000E+02
2.300000E+02
2.300000E+02
2.300000E+02
2.300000E+02
2.300000E+02
2.300000E+02
2.300000E+02
2.300000E+02
2.300000E+02
2.300000E+02
2.300000E+02
2.300000E+02
2.300000E+02
2.300000E+02
2.300000E+02
2.300000E+02
2.300000E+02
2.300000E+02
2.300000E+02
2.300000E+02
2.300000E+02
2.300000E+02
2.300000E+02
2.300000E+02
2.300000E+02
2.300000E+02
2.300000E+02
2.300000E+02
2.300000E+02
2.300000E+02
2.300000E+02
2.300000E+02
2.300000E+02
2.300000E+02
2.300000E+02
2.300000E+02
2.300000E+02
2.300000E+02
2.300000E+02
2.300000E+02
2.300000E+02
2.300000E+02
2.300000E+02
2.300000E+02
2.300000E+02
2.300000E+02
2.300000E+02
2.300000E+02
2.300000E+02
2.300000E+02
2.300000E+02
2.300000E+02
2.300000E+02
2.300000E+02
2.300000E+02
2.300000E+02
2.300000E+02
2.300000E+02
2.300000E+02
2.300000E+02
2.300000E+02
2.300000E+02
2.300000E+02
2.300000E+02
2.300000E+02
2.300000E+02
2.300000E+02
2.300000E+02
2.300000E+02
2.300000E+02
2.300000E+02
2.300000E+02
2.300000E+02
2.300000E+02
2.300000E+02
2.300000E+02
2.300000E+02
2.300000E+02
2.300000E+02
2.300000E+02
2.300000E+02
2.300000E+02
2.300000E+02
2.300000E+02
2.300000E+02
2.300000E+02
2.300000E+02
2.300000E+02
2.300000E+02
2.300000E+02
2.300000E+02
2.300000E+02
2.300000E+02
2.300000E+02
2.300000E+02
2.300000E+02
2.300000E+02
2.300000E+02
2.300000E+02
2.300000E+02
2.300000E+02
2.300000E+02
2.300000E+02
2.300000E+02
2.300000E+02
2.300000E+02
2.300000E+02
2.300000E+02
2.300000E+02
2.300000E+02
2.300000E+02
2.300000E+02
2.300000E+02
2.350000E+02
2.350000E+02
2.350000E+02
2.350000E+02
2.350000E+02
2.350000E+02
2.350000E+02
2.350000E+02
2.350000E+02
2.350000E+02
2.350000E+02
2.350000E+02
2.350000E+02
2.350000E+02
2.350000E+02
2.350000E+02
2.350000E+02
2.350000E+02
2.350000E+02
2.350000E+02
2.350000E+02
2.350000E+02
2.350000E+02
2.350000E+02
2.350000E+02
2.350000E+02
2.350000E+02
2.350000E+02
2.350000E+02
2.350000E+02
2.350000E+02
2.350000E+02
2.350000E+02
2.350000E+02
2.350000E+02
2.350000E+02
2.350000E+02
2.350000E+02
2.350000E+02
2.350000E+02
2.350000E+02
2.350000E+02
2.350000E+02
2.350000E+02
2.350000E+02
2.350000E+02
2.350000E+02
2.350000E+02
2.350000E+02
2.350000E+02
2.350000E+02
2.350000E+02
2.350000E+02
2.350000E+02
2.350000E+02
2.350000E+02
2.350000E+02
2.350000E+02
2.350000E+02
2.350000E+02
2.350000E+02
2.350000E+02
2.350000E+02
2.350000E+02
2.350000E+02
2.350000E+02
2.350000E+02
2.350000E+02
2.350000E+02
2.350000E+02
2.350000E+02
2.350000E+02
2.350000E+02
2.350000E+02
2.350000E+02
2.350000E+02
2.350000E+02
2.350000E+02
2.350000E+02
2.350000E+02
2.350000E+02
2.350000E+02
2.350000E+02
2.350000E+02
2.350000E+02
2.350000E+02
2.350000E+02
2.350000E+02
2.350000E+02
2.350000E+02
2.350000E+02
2.350000E+02
2.350000E+02
2.350000E+02
2.350000E+02
2.350000E+02
2.350000E+02
2.350000E+02
2.350000E+02
2.350000E+02
2.350000E+02
2.350000E+02
2.350000E+02
2.350000E+02
2.350000E+02
2.350000E+02
2.350000E+02
2.350000E+02
2.350000E+02
2.350000E+02
2.350000E+02
2.350000E+02
2.350000E+02
2.350000E+02
2.350000E+02
2.350000E+02
2.350000E+02
2.350000E+02
2.350000E+02
2.350000E+02
2.350000E+02
2.350000E+02
2.350000E+02
2.350000E+02
2.350000E+02
2.350000E+02
2.350000E+02
2.350000E+02
2.350000E+02
2.350000E+02
2.350000E+02
2.350000E+02
2.350000E+02
2.350000E+02
2.350000E+02
2.350000E+02
2.350000E+02
2.350000E+02
2.350000E+02
2.350000E+02
2.350000E+02
2.350000E+02
2.350000E+02
2.350000E+02
2.350000E+02
2.350000E+02
2.350000E+02
2.350000E+02
2.350000E+02
2.350000E+02
2.350000E+02
2.350000E+02
2.350000E+02
2.350000E+02
2.350000E+02
2.350000E+02
2.350000E+02
2.350000E+02
2.350000E+02
2.350000E+02
2.350000E+02
2.350000E+02
2.350000E+02
2.350000E+02
2.350000E+02
2.350000E+02
2.350000E+02
2.350000E+02
2.350000E+02
2.350000E+02
2.350000E+02
2.350000E+02
2.350000E+02
2.350000E+02
2.350000E+02
2.350000E+02
2.350000E+02
2.350000E+02
2.350000E+02
2.350000E+02
2.350000E+02
2.350000E+02
2.350000E+02
2.350000E+02
2.350000E+02
2.350000E+02
2.350000E+02
2.350000E+02
2.350000E+02
2.350000E+02
2.350000E+02
2.350000E+02
2.350000E+02
2.350000E+02
2.350000E+02
2.350000E+02
2.350000E+02
2.350000E+02
2.350000E+02
2.350000E+02
2.350000E+02
2.400000E+02
2.400000E+02
2.400000E+02
2.400000E+02
2.400000E+02
2.400000E+02
2.400000E+02
2.400000E+02
2.400000E+02
2.400000E+02
2.400000E+02
2.400000E+02
2.400000E+02
2.400000E+02
2.400000E+02
2.400000E+02
2.400000E+02
2.400000E+02
2.400000E+02
2.400000E+02
2.400000E+02
2.400000E+02
2.400000E+02
2.400000E+02
2.400000E+02
2.400000E+02
2.400000E+02
2.400000E+02
2.400000E+02
2.400000E+02
2.400000E+02
2.400000E+02
2.400000E+02
2.400000E+02
2.400000E+02
2.400000E+02
2.400000E+02
2.400000E+02
2.400000E+02
2.400000E+02
2.400000E+02
2.400000E+02
2.400000E+02
2.400000E+02
2.400000E+02
2.400000E+02
2.400000E+02
2.400000E+02
2.400000E+02
2.400000E+02
2.400000E+02
2.400000E+02
2.400000E+02
2.400000E+02
2.400000E+02
2.400000E+02
2.400000E+02
2.400000E+02
2.400000E+02
2.400000E+02
2.400000E+02
2.400000E+02
2.400000E+02
2.400000E+02
2.400000E+02
2.400000E+02
2.400000E+02
2.400000E+02
2.400000E+02
2.400000E+02
2.400000E+02
2.400000E+02
2.400000E+02
2.400000E+02
2.400000E+02
2.400000E+02
2.400000E+02
2.400000E+02
2.400000E+02
2.400000E+02
2.400000E+02
2.400000E+02
2.400000E+02
2.400000E+02
2.400000E+02
2.400000E+02
2.400000E+02
2.400000E+02
2.400000E+02
2.400000E+02
2.400000E+02
2.400000E+02
2.400000E+02
2.400000E+02
2.400000E+02
2.400000E+02
2.400000E+02
2.400000E+02
2.400000E+02
2.400000E+02
2.400000E+02
2.400000E+02
2.400000E+02
2.400000E+02
2.400000E+02
2.400000E+02
2.400000E+02
2.400000E+02
2.400000E+02
2.400000E+02
2.400000E+02
2.400000E+02
2.400000E+02
2.400000E+02
2.400000E+02
2.400000E+02
2.400000E+02
2.400000E+02
2.400000E+02
2.400000E+02
2.400000E+02
2.400000E+02
2.400000E+02
2.400000E+02
2.400000E+02
2.400000E+02
2.400000E+02
2.400000E+02
2.400000E+02
2.400000E+02
2.400000E+02
2.400000E+02
2.400000E+02
2.400000E+02
2.400000E+02
2.400000E+02
2.400000E+02
2.400000E+02
2.400000E+02
2.400000E+02
2.400000E+02
2.400000E+02
2.400000E+02
2.400000E+02
2.400000E+02
2.400000E+02
2.400000E+02
2.400000E+02
2.400000E+02
2.400000E+02
2.400000E+02
2.400000E+02
2.400000E+02
2.400000E+02
2.400000E+02
2.400000E+02
2.400000E+02
2.400000E+02
2.400000E+02
2.400000E+02
2.400000E+02
2.400000E+02
2.400000E+02
2.400000E+02
2.400000E+02
2.400000E+02
2.400000E+02
2.400000E+02
2.400000E+02
2.400000E+02
2.400000E+02
2.400000E+02
2.400000E+02
2.400000E+02
2.400000E+02
2.400000E+02
2.400000E+02
2.400000E+02
2.400000E+02
2.400000E+02
2.400000E+02
2.400000E+02
2.400000E+02
2.400000E+02
2.400000E+02
2.400000E+02
2.400000E+02
2.400000E+02
2.400000E+02
2.400000E+02
2.400000E+02
2.400000E+02
2.400000E+02
2.400000E+02
2.400000E+02
2.400000E+02
2.400000E+02
2.400000E+02
2.400000E+02
2.400000E+02
2.400000E+02
2.450000E+02
2.450000E+02
2.450000E+02
2.450000E+02
2.450000E+02
2.450000E+02
2.450000E+02
2.450000E+02
2.450000E+02
2.450000E+02
2.450000E+02
2.450000E+02
2.450000E+02
2.450000E+02
2.450000E+02
2.450000E+02
2.450000E+02
2.450000E+02
2.450000E+02
2.450000E+02
2.450000E+02
2.450000E+02
2.450000E+02
2.450000E+02
2.450000E+02
2.450000E+02
2.450000E+02
2.450000E+02
2.450000E+02
2.450000E+02
2.450000E+02
2.450000E+02
2.450000E+02
2.450000E+02
2.450000E+02
2.450000E+02
2.450000E+02
2.450000E+02
2.450000E+02
2.450000E+02
2.450000E+02
2.450000E+02
2.450000E+02
2.450000E+02
2.450000E+02
2.450000E+02
2.450000E+02
2.450000E+02
2.450000E+02
2.450000E+02
2.450000E+02
2.450000E+02
2.450000E+02
2.450000E+02
2.450000E+02
2.450000E+02
2.450000E+02
2.450000E+02
2.450000E+02
2.450000E+02
2.450000E+02
2.450000E+02
2.450000E+02
2.450000E+02
2.450000E+02
2.450000E+02
2.450000E+02
2.450000E+02
2.450000E+02
2.450000E+02
2.450000E+02
2.450000E+02
2.450000E+02
2.450000E+02
2.450000E+02
2.450000E+02
2.450000E+02
2.450000E+02
2.450000E+02
2.450000E+02
2.450000E+02
2.450000E+02
2.450000E+02
2.450000E+02
2.450000E+02
2.450000E+02
2.450000E+02
2.450000E+02
2.450000E+02
2.450000E+02
2.450000E+02
2.450000E+02
2.450000E+02
2.450000E+02
2.450000E+02
2.450000E+02
2.450000E+02
2.450000E+02
2.450000E+02
2.450000E+02
2.450000E+02
2.450000E+02
2.450000E+02
2.450000E+02
2.450000E+02
2.450000E+02
2.450000E+02
2.450000E+02
2.450000E+02
2.450000E+02
2.450000E+02
2.450000E+02
2.450000E+02
2.450000E+02
2.450000E+02
2.450000E+02
2.450000E+02
2.450000E+02
2.450000E+02
2.450000E+02
2.450000E+02
2.450000E+02
2.450000E+02
2.450000E+02
2.450000E+02
2.450000E+02
2.450000E+02
2.450000E+02
2.450000E+02
2.450000E+02
2.450000E+02
2.450000E+02
2.450000E+02
2.450000E+02
2.450000E+02
2.450000E+02
2.450000E+02
2.450000E+02
2.450000E+02
2.450000E+02
2.450000E+02
2.450000E+02
2.450000E+02
2.450000E+02
2.450000E+02
2.450000E+02
2.450000E+02
2.450000E+02
2.450000E+02
2.450000E+02
2.450000E+02
2.450000E+02
2.450000E+02
2.450000E+02
2.450000E+02
2.450000E+02
2.450000E+02
2.450000E+02
2.450000E+02
2.450000E+02
2.450000E+02
2.450000E+02
2.450000E+02
2.450000E+02
2.450000E+02
2.450000E+02
2.450000E+02
2.450000E+02
2.450000E+02
2.450000E+02
2.450000E+02
2.450000E+02
2.450000E+02
2.450000E+02
2.450000E+02
2.450000E+02
2.450000E+02
2.450000E+02
2.450000E+02
2.450000E+02
2.450000E+02
2.450000E+02
2.450000E+02
2.450000E+02
2.450000E+02
2.450000E+02
2.450000E+02
2.450000E+02
2.450000E+02
2.450000E+02
2.450000E+02
2.450000E+02
2.450000E+02
2.450000E+02
2.450000E+02
2.450000E+02
2.450000E+02
2.450000E+02
2.450000E+02
2.450000E+02
2.450000E+02
2.500000E+02
2.500000E+02
2.500000E+02
2.500000E+02
2.500000E+02
2.500000E+02
2.500000E+02
2.500000E+02
2.500000E+02
2.500000E+02
2.500000E+02
2.500000E+02
2.500000E+02
2.500000E+02
2.500000E+02
2.500000E+02
2.500000E+02
2.500000E+02
2.500000E+02
2.500000E+02
2.500000E+02
2.500000E+02
2.500000E+02
2.500000E+02
2.500000E+02
2.500000E+02
2.500000E+02
2.500000E+02
2.500000E+02
2.500000E+02
2.500000E+02
2.500000E+02
2.500000E+02
2.500000E+02
2.500000E+02
2.500000E+02
2.500000E+02
2.500000E+02
2.500000E+02
2.500000E+02
2.500000E+02
2.500000E+02
2.500000E+02
2.500000E+02
2.500000E+02
2.500000E+02
2.500000E+02
2.500000E+02
2.500000E+02
2.500000E+02
2.500000E+02
2.500000E+02
2.500000E+02
2.500000E+02
2.500000E+02
2.500000E+02
2.500000E+02
2.500000E+02
2.500000E+02
2.500000E+02
2.500000E+02
2.500000E+02
2.500000E+02
2.500000E+02
2.500000E+02
2.500000E+02
2.500000E+02
2.500000E+02
2.500000E+02
2.500000E+02
2.500000E+02
2.500000E+02
2.500000E+02
2.500000E+02
2.500000E+02
2.500000E+02
2.500000E+02
2.500000E+02
2.500000E+02
2.500000E+02
2.500000E+02
2.500000E+02
2.500000E+02
2.500000E+02
2.500000E+02
2.500000E+02
2.500000E+02
2.500000E+02
2.500000E+02
2.500000E+02
2.500000E+02
2.500000E+02
2.500000E+02
2.500000E+02
2.500000E+02
2.500000E+02
2.500000E+02
2.500000E+02
2.500000E+02
2.500000E+02
2.500000E+02
2.500000E+02
2.500000E+02
2.500000E+02
2.500000E+02
2.500000E+02
2.500000E+02
2.500000E+02
2.500000E+02
2.500000E+02
2.500000E+02
2.500000E+02
2.500000E+02
2.500000E+02
2.500000E+02
2.500000E+02
2.500000E+02
2.500000E+02
2.500000E+02
2.500000E+02
2.500000E+02
2.500000E+02
2.500000E+02
2.500000E+02
2.500000E+02
2.500000E+02
2.500000E+02
2.500000E+02
2.500000E+02
2.500000E+02
2.500000E+02
2.500000E+02
2.500000E+02
2.500000E+02
2.500000E+02
2.500000E+02
2.500000E+02
2.500000E+02
2.500000E+02
2.500000E+02
2.500000E+02
2.500000E+02
2.500000E+02
2.500000E+02
2.500000E+02
2.500000E+02
2.500000E+02
2.500000E+02
2.500000E+02
2.500000E+02
2.500000E+02
2.500000E+02
2.500000E+02
2.500000E+02
2.500000E+02
2.500000E+02
2.500000E+02
2.500000E+02
2.500000E+02
2.500000E+02
2.500000E+02
2.500000E+02
2.500000E+02
2.500000E+02
2.500000E+02
2.500000E+02
2.500000E+02
2.500000E+02
2.500000E+02
2.500000E+02
2.500000E+02
2.500000E+02
2.500000E+02
2.500000E+02
2.500000E+02
2.500000E+02
2.500000E+02
2.500000E+02
2.500000E+02
2.500000E+02
2.500000E+02
2.500000E+02
2.500000E+02
2.500000E+02
2.500000E+02
2.500000E+02
2.500000E+02
2.500000E+02
2.500000E+02
2.500000E+02
2.500000E+02
2.500000E+02
2.500000E+02
2.500000E+02
2.500000E+02
2.500000E+02
2.500000E+02
2.500000E+02
2.500000E+02
2.500000E+02
2.500000E+02
2.550000E+02
2.550000E+02
2.550000E+02
2.550000E+02
2.550000E+02
2.550000E+02
2.550000E+02
2.550000E+02
2.550000E+02
2.550000E+02
2.550000E+02
2.550000E+02
2.550000E+02
2.550000E+02
2.550000E+02
2.550000E+02
2.550000E+02
2.550000E+02
2.550000E+02
2.550000E+02
2.550000E+02
2.550000E+02
2.550000E+02
2.550000E+02
2.550000E+02
2.550000E+02
2.550000E+02
2.550000E+02
2.550000E+02
2.550000E+02
2.550000E+02
2.550000E+02
2.550000E+02
2.550000E+02
2.550000E+02
2.550000E+02
2.550000E+02
2.550000E+02
2.550000E+02
2.550000E+02
2.550000E+02
2.550000E+02
2.550000E+02
2.550000E+02
2.550000E+02
2.550000E+02
2.550000E+02
2.550000E+02
2.550000E+02
2.550000E+02
2.550000E+02
2.550000E+02
2.550000E+02
2.550000E+02
2.550000E+02
2.550000E+02
2.550000E+02
2.550000E+02
2.550000E+02
2.550000E+02
2.550000E+02
2.550000E+02
2.550000E+02
2.550000E+02
2.550000E+02
2.550000E+02
2.550000E+02
2.550000E+02
2.550000E+02
2.550000E+02
2.550000E+02
2.550000E+02
2.550000E+02
2.550000E+02
2.550000E+02
2.550000E+02
2.550000E+02
2.550000E+02
2.550000E+02
2.550000E+02
2.550000E+02
2.550000E+02
2.550000E+02
2.550000E+02
2.550000E+02
2.550000E+02
2.550000E+02
2.550000E+02
2.550000E+02
2.550000E+02
2.550000E+02
2.550000E+02
2.550000E+02
2.550000E+02
2.550000E+02
2.550000E+02
2.550000E+02
2.550000E+02
2.550000E+02
2.550000E+02
2.550000E+02
2.550000E+02
2.550000E+02
2.550000E+02
2.550000E+02
2.550000E+02
2.550000E+02
2.550000E+02
2.550000E+02
2.550000E+02
2.550000E+02
2.550000E+02
2.550000E+02
2.550000E+02
2.550000E+02
2.550000E+02
2.550000E+02
2.550000E+02
2.550000E+02
2.550000E+02
2.550000E+02
2.550000E+02
2.550000E+02
2.550000E+02
2.550000E+02
2.550000E+02
2.550000E+02
2.550000E+02
2.550000E+02
2.550000E+02
2.550000E+02
2.550000E+02
2.550000E+02
2.550000E+02
2.550000E+02
2.550000E+02
2.550000E+02
2.550000E+02
2.550000E+02
2.550000E+02
2.550000E+02
2.550000E+02
2.550000E+02
2.550000E+02
2.550000E+02
2.550000E+02
2.550000E+02
2.550000E+02
2.550000E+02
2.550000E+02
2.550000E+02
2.550000E+02
2.550000E+02
2.550000E+02
2.550000E+02
2.550000E+02
2.550000E+02
2.550000E+02
2.550000E+02
2.550000E+02
2.550000E+02
2.550000E+02
2.550000E+02
2.550000E+02
2.550000E+02
2.550000E+02
2.550000E+02
2.550000E+02
2.550000E+02
2.550000E+02
2.550000E+02
2.550000E+02
2.550000E+02
2.550000E+02
2.550000E+02
2.550000E+02
2.550000E+02
2.550000E+02
2.550000E+02
2.550000E+02
2.550000E+02
2.550000E+02
2.550000E+02
2.550000E+02
2.550000E+02
2.550000E+02
2.550000E+02
2.550000E+02
2.550000E+02
2.550000E+02
2.550000E+02
2.550000E+02
2.550000E+02
2.550000E+02
2.550000E+02
2.550000E+02
2.550000E+02
2.550000E+02
2.550000E+02
2.550000E+02
2.550000E+02
2.600000E+02
2.600000E+02
2.600000E+02
2.600000E+02
2.600000E+02
2.600000E+02
2.600000E+02
2.600000E+02
2.600000E+02
2.600000E+02
2.600000E+02
2.600000E+02
2.600000E+02
2.600000E+02
2.600000E+02
2.600000E+02
2.600000E+02
2.600000E+02
2.600000E+02
2.600000E+02
2.600000E+02
2.600000E+02
2.600000E+02
2.600000E+02
2.600000E+02
2.600000E+02
2.600000E+02
2.600000E+02
2.600000E+02
2.600000E+02
2.600000E+02
2.600000E+02
2.600000E+02
2.600000E+02
2.600000E+02
2.600000E+02
2.600000E+02
2.600000E+02
2.600000E+02
2.600000E+02
2.600000E+02
2.600000E+02
2.600000E+02
2.600000E+02
2.600000E+02
2.600000E+02
2.600000E+02
2.600000E+02
2.600000E+02
2.600000E+02
2.600000E+02
2.600000E+02
2.600000E+02
2.600000E+02
2.600000E+02
2.600000E+02
2.600000E+02
2.600000E+02
2.600000E+02
2.600000E+02
2.600000E+02
2.600000E+02
2.600000E+02
2.600000E+02
2.600000E+02
2.600000E+02
2.600000E+02
2.600000E+02
2.600000E+02
2.600000E+02
2.600000E+02
2.600000E+02
2.600000E+02
2.600000E+02
2.600000E+02
2.600000E+02
2.600000E+02
2.600000E+02
2.600000E+02
2.600000E+02
2.600000E+02
2.600000E+02
2.600000E+02
2.600000E+02
2.600000E+02
2.600000E+02
2.600000E+02
2.600000E+02
2.600000E+02
2.600000E+02
2.600000E+02
2.600000E+02
2.600000E+02
2.600000E+02
2.600000E+02
2.600000E+02
2.600000E+02
2.600000E+02
2.600000E+02
2.600000E+02
2.600000E+02
2.600000E+02
2.600000E+02
2.600000E+02
2.600000E+02
2.600000E+02
2.600000E+02
2.600000E+02
2.600000E+02
2.600000E+02
2.600000E+02
2.600000E+02
2.600000E+02
2.600000E+02
2.600000E+02
2.600000E+02
2.600000E+02
2.600000E+02
2.600000E+02
2.600000E+02
2.600000E+02
2.600000E+02
2.600000E+02
2.600000E+02
2.600000E+02
2.600000E+02
2.600000E+02
2.600000E+02
2.600000E+02
2.600000E+02
2.600000E+02
2.600000E+02
2.600000E+02
2.600000E+02
2.600000E+02
2.600000E+02
2.600000E+02
2.600000E+02
2.600000E+02
2.600000E+02
2.600000E+02
2.600000E+02
2.600000E+02
2.600000E+02
2.600000E+02
2.600000E+02
2.600000E+02
2.600000E+02
2.600000E+02
2.600000E+02
2.600000E+02
2.600000E+02
2.600000E+02
2.600000E+02
2.600000E+02
2.600000E+02
2.600000E+02
2.600000E+02
2.600000E+02
2.600000E+02
2.600000E+02
2.600000E+02
2.600000E+02
2.600000E+02
2.600000E+02
2.600000E+02
2.600000E+02
2.600000E+02
2.600000E+02
2.600000E+02
2.600000E+02
2.600000E+02
2.600000E+02
2.600000E+02
2.600000E+02
2.600000E+02
2.600000E+02
2.600000E+02
2.600000E+02
2.600000E+02
2.600000E+02
2.600000E+02
2.600000E+02
2.600000E+02
2.600000E+02
2.600000E+02
2.600000E+02
2.600000E+02
2.600000E+02
2.600000E+02
2.600000E+02
2.600000E+02
2.600000E+02
2.600000E+02
2.600000E+02
2.600000E+02
2.600000E+02
2.600000E+02
2.600000E+02
2.600000E+02
2.600000E+02
2.650000E+02
2.650000E+02
2.650000E+02
2.650000E+02
2.650000E+02
2.650000E+02
2.650000E+02
2.650000E+02
2.650000E+02
2.650000E+02
2.650000E+02
2.650000E+02
2.650000E+02
2.650000E+02
2.650000E+02
2.650000E+02
2.650000E+02
2.650000E+02
2.650000E+02
2.650000E+02
2.650000E+02
2.650000E+02
2.650000E+02
2.650000E+02
2.650000E+02
2.650000E+02
2.650000E+02
2.650000E+02
2.650000E+02
2.650000E+02
2.650000E+02
2.650000E+02
2.650000E+02
2.650000E+02
2.650000E+02
2.650000E+02
2.650000E+02
2.650000E+02
2.650000E+02
2.650000E+02
2.650000E+02
2.650000E+02
2.650000E+02
2.650000E+02
2.650000E+02
2.650000E+02
2.650000E+02
2.650000E+02
2.650000E+02
2.650000E+02
2.650000E+02
2.650000E+02
2.650000E+02
2.650000E+02
2.650000E+02
2.650000E+02
2.650000E+02
2.650000E+02
2.650000E+02
2.650000E+02
2.650000E+02
2.650000E+02
2.650000E+02
2.650000E+02
2.650000E+02
2.650000E+02
2.650000E+02
2.650000E+02
2.650000E+02
2.650000E+02
2.650000E+02
2.650000E+02
2.650000E+02
2.650000E+02
2.650000E+02
2.650000E+02
2.650000E+02
2.650000E+02
2.650000E+02
2.650000E+02
2.650000E+02
2.650000E+02
2.650000E+02
2.650000E+02
2.650000E+02
2.650000E+02
2.650000E+02
2.650000E+02
2.650000E+02
2.650000E+02
2.650000E+02
2.650000E+02
2.650000E+02
2.650000E+02
2.650000E+02
2.650000E+02
2.650000E+02
2.650000E+02
2.650000E+02
2.650000E+02
2.650000E+02
2.650000E+02
2.650000E+02
2.650000E+02
2.650000E+02
2.650000E+02
2.650000E+02
2.650000E+02
2.650000E+02
2.650000E+02
2.650000E+02
2.650000E+02
2.650000E+02
2.650000E+02
2.650000E+02
2.650000E+02
2.650000E+02
2.650000E+02
2.650000E+02
2.650000E+02
2.650000E+02
2.650000E+02
2.650000E+02
2.650000E+02
2.650000E+02
2.650000E+02
2.650000E+02
2.650000E+02
2.650000E+02
2.650000E+02
2.650000E+02
2.650000E+02
2.650000E+02
2.650000E+02
2.650000E+02
2.650000E+02
2.650000E+02
2.650000E+02
2.650000E+02
2.650000E+02
2.650000E+02
2.650000E+02
2.650000E+02
2.650000E+02
2.650000E+02
2.650000E+02
2.650000E+02
2.650000E+02
2.650000E+02
2.650000E+02
2.650000E+02
2.650000E+02
2.650000E+02
2.650000E+02
2.650000E+02
2.650000E+02
2.650000E+02
2.650000E+02
2.650000E+02
2.650000E+02
2.650000E+02
2.650000E+02
2.650000E+02
2.650000E+02
2.650000E+02
2.650000E+02
2.650000E+02
2.650000E+02
2.650000E+02
2.650000E+02
2.650000E+02
2.650000E+02
2.650000E+02
2.650000E+02
2.650000E+02
2.650000E+02
2.650000E+02
2.650000E+02
2.650000E+02
2.650000E+02
2.650000E+02
2.650000E+02
2.650000E+02
2.650000E+02
2.650000E+02
2.650000E+02
2.650000E+02
2.650000E+02
2.650000E+02
2.650000E+02
2.650000E+02
2.650000E+02
2.650000E+02
2.650000E+02
2.650000E+02
2.650000E+02
2.650000E+02
2.650000E+02
2.650000E+02
2.650000E+02
2.650000E+02
2.700000E+02
2.700000E+02
2.700000E+02
2.700000E+02
2.700000E+02
2.700000E+02
2.700000E+02
2.700000E+02
2.700000E+02
2.700000E+02
2.700000E+02
2.700000E+02
2.700000E+02
2.700000E+02
2.700000E+02
2.700000E+02
2.700000E+02
2.700000E+02
2.700000E+02
2.700000E+02
2.700000E+02
2.700000E+02
2.700000E+02
2.700000E+02
2.700000E+02
2.700000E+02
2.700000E+02
2.700000E+02
2.700000E+02
2.700000E+02
2.700000E+02
2.700000E+02
2.700000E+02
2.700000E+02
2.700000E+02
2.700000E+02
2.700000E+02
2.700000E+02
2.700000E+02
2.700000E+02
2.700000E+02
2.700000E+02
2.700000E+02
2.700000E+02
2.700000E+02
2.700000E+02
2.700000E+02
2.700000E+02
2.700000E+02
2.700000E+02
2.700000E+02
2.700000E+02
2.700000E+02
2.700000E+02
2.700000E+02
2.700000E+02
2.700000E+02
2.700000E+02
2.700000E+02
2.700000E+02
2.700000E+02
2.700000E+02
2.700000E+02
2.700000E+02
2.700000E+02
2.700000E+02
2.700000E+02
2.700000E+02
2.700000E+02
2.700000E+02
2.700000E+02
2.700000E+02
2.700000E+02
2.700000E+02
2.700000E+02
2.700000E+02
2.700000E+02
2.700000E+02
2.700000E+02
2.700000E+02
2.700000E+02
2.700000E+02
2.700000E+02
2.700000E+02
2.700000E+02
2.700000E+02
2.700000E+02
2.700000E+02
2.700000E+02
2.700000E+02
2.700000E+02
2.700000E+02
2.700000E+02
2.700000E+02
2.700000E+02
2.700000E+02
2.700000E+02
2.700000E+02
2.700000E+02
2.700000E+02
2.700000E+02
2.700000E+02
2.700000E+02
2.700000E+02
2.700000E+02
2.700000E+02
2.700000E+02
2.700000E+02
2.700000E+02
2.700000E+02
2.700000E+02
2.700000E+02
2.700000E+02
2.700000E+02
2.700000E+02
2.700000E+02
2.700000E+02
2.700000E+02
2.700000E+02
2.700000E+02
2.700000E+02
2.700000E+02
2.700000E+02
2.700000E+02
2.700000E+02
2.700000E+02
2.700000E+02
2.700000E+02
2.700000E+02
2.700000E+02
2.700000E+02
2.700000E+02
2.700000E+02
2.700000E+02
2.700000E+02
2.700000E+02
2.700000E+02
2.700000E+02
2.700000E+02
2.700000E+02
2.700000E+02
2.700000E+02
2.700000E+02
2.700000E+02
2.700000E+02
2.700000E+02
2.700000E+02
2.700000E+02
2.700000E+02
2.700000E+02
2.700000E+02
2.700000E+02
2.700000E+02
2.700000E+02
2.700000E+02
2.700000E+02
2.700000E+02
2.700000E+02
2.700000E+02
2.700000E+02
2.700000E+02
2.700000E+02
2.700000E+02
2.700000E+02
2.700000E+02
2.700000E+02
2.700000E+02
2.700000E+02
2.700000E+02
2.700000E+02
2.700000E+02
2.700000E+02
2.700000E+02
2.700000E+02
2.700000E+02
2.700000E+02
2.700000E+02
2.700000E+02
2.700000E+02
2.700000E+02
2.700000E+02
2.700000E+02
2.700000E+02
2.700000E+02
2.700000E+02
2.700000E+02
2.700000E+02
2.700000E+02
2.700000E+02
2.700000E+02
2.700000E+02
2.700000E+02
2.700000E+02
2.700000E+02
2.700000E+02
2.700000E+02
2.700000E+02
2.700000E+02
2.700000E+02
2.700000E+02
2.700000E+02
2.750000E+02
2.750000E+02
2.750000E+02
2.750000E+02
2.750000E+02
2.750000E+02
2.750000E+02
2.750000E+02
2.750000E+02
2.750000E+02
2.750000E+02
2.750000E+02
2.750000E+02
2.750000E+02
2.750000E+02
2.750000E+02
2.750000E+02
2.750000E+02
2.750000E+02
2.750000E+02
2.750000E+02
2.750000E+02
2.750000E+02
2.750000E+02
2.750000E+02
2.750000E+02
2.750000E+02
2.750000E+02
2.750000E+02
2.750000E+02
2.750000E+02
2.750000E+02
2.750000E+02
2.750000E+02
2.750000E+02
2.750000E+02
2.750000E+02
2.750000E+02
2.750000E+02
2.750000E+02
2.750000E+02
2.750000E+02
2.750000E+02
2.750000E+02
2.750000E+02
2.750000E+02
2.750000E+02
2.750000E+02
2.750000E+02
2.750000E+02
2.750000E+02
2.750000E+02
2.750000E+02
2.750000E+02
2.750000E+02
2.750000E+02
2.750000E+02
2.750000E+02
2.750000E+02
2.750000E+02
2.750000E+02
2.750000E+02
2.750000E+02
2.750000E+02
2.750000E+02
2.750000E+02
2.750000E+02
2.750000E+02
2.750000E+02
2.750000E+02
2.750000E+02
2.750000E+02
2.750000E+02
2.750000E+02
2.750000E+02
2.750000E+02
2.750000E+02
2.750000E+02
2.750000E+02
2.750000E+02
2.750000E+02
2.750000E+02
2.750000E+02
2.750000E+02
2.750000E+02
2.750000E+02
2.750000E+02
2.750000E+02
2.750000E+02
2.750000E+02
2.750000E+02
2.750000E+02
2.750000E+02
2.750000E+02
2.750000E+02
2.750000E+02
2.750000E+02
2.750000E+02
2.750000E+02
2.750000E+02
2.750000E+02
2.750000E+02
2.750000E+02
2.750000E+02
2.750000E+02
2.750000E+02
2.750000E+02
2.750000E+02
2.750000E+02
2.750000E+02
2.750000E+02
2.750000E+02
2.750000E+02
2.750000E+02
2.750000E+02
2.750000E+02
2.750000E+02
2.750000E+02
2.750000E+02
2.750000E+02
2.750000E+02
2.750000E+02
2.750000E+02
2.750000E+02
2.750000E+02
2.750000E+02
2.750000E+02
2.750000E+02
2.750000E+02
2.750000E+02
2.750000E+02
2.750000E+02
2.750000E+02
2.750000E+02
2.750000E+02
2.750000E+02
2.750000E+02
2.750000E+02
2.750000E+02
2.750000E+02
2.750000E+02
2.750000E+02
2.750000E+02
2.750000E+02
2.750000E+02
2.750000E+02
2.750000E+02
2.750000E+02
2.750000E+02
2.750000E+02
2.750000E+02
2.750000E+02
2.750000E+02
2.750000E+02
2.750000E+02
2.750000E+02
2.750000E+02
2.750000E+02
2.750000E+02
2.750000E+02
2.750000E+02
2.750000E+02
2.750000E+02
2.750000E+02
2.750000E+02
2.750000E+02
2.750000E+02
2.750000E+02
2.750000E+02
2.750000E+02
2.750000E+02
2.750000E+02
2.750000E+02
2.750000E+02
2.750000E+02
2.750000E+02
2.750000E+02
2.750000E+02
2.750000E+02
2.750000E+02
2.750000E+02
2.750000E+02
2.750000E+02
2.750000E+02
2.750000E+02
2.750000E+02
2.750000E+02
2.750000E+02
2.750000E+02
2.750000E+02
2.750000E+02
2.750000E+02
2.750000E+02
2.750000E+02
2.750000E+02
2.750000E+02
2.750000E+02
2.750000E+02
2.750000E+02
2.750000E+02
2.750000E+02
2.800000E+02
2.800000E+02
2.800000E+02
2.800000E+02
2.800000E+02
2.800000E+02
2.800000E+02
2.800000E+02
2.800000E+02
2.800000E+02
2.800000E+02
2.800000E+02
2.800000E+02
2.800000E+02
2.800000E+02
2.800000E+02
2.800000E+02
2.800000E+02
2.800000E+02
2.800000E+02
2.800000E+02
2.800000E+02
2.800000E+02
2.800000E+02
2.800000E+02
2.800000E+02
2.800000E+02
2.800000E+02
2.800000E+02
2.800000E+02
2.800000E+02
2.800000E+02
2.800000E+02
2.800000E+02
2.800000E+02
2.800000E+02
2.800000E+02
2.800000E+02
2.800000E+02
2.800000E+02
2.800000E+02
2.800000E+02
2.800000E+02
2.800000E+02
2.800000E+02
2.800000E+02
2.800000E+02
2.800000E+02
2.800000E+02
2.800000E+02
2.800000E+02
2.800000E+02
2.800000E+02
2.800000E+02
2.800000E+02
2.800000E+02
2.800000E+02
2.800000E+02
2.800000E+02
2.800000E+02
2.800000E+02
2.800000E+02
2.800000E+02
2.800000E+02
2.800000E+02
2.800000E+02
2.800000E+02
2.800000E+02
2.800000E+02
2.800000E+02
2.800000E+02
2.800000E+02
2.800000E+02
2.800000E+02
2.800000E+02
2.800000E+02
2.800000E+02
2.800000E+02
2.800000E+02
2.800000E+02
2.800000E+02
2.800000E+02
2.800000E+02
2.800000E+02
2.800000E+02
2.800000E+02
2.800000E+02
2.800000E+02
2.800000E+02
2.800000E+02
2.800000E+02
2.800000E+02
2.800000E+02
2.800000E+02
2.800000E+02
2.800000E+02
2.800000E+02
2.800000E+02
2.800000E+02
2.800000E+02
2.800000E+02
2.800000E+02
2.800000E+02
2.800000E+02
2.800000E+02
2.800000E+02
2.800000E+02
2.800000E+02
2.800000E+02
2.800000E+02
2.800000E+02
2.800000E+02
2.800000E+02
2.800000E+02
2.800000E+02
2.800000E+02
2.800000E+02
2.800000E+02
2.800000E+02
2.800000E+02
2.800000E+02
2.800000E+02
2.800000E+02
2.800000E+02
2.800000E+02
2.800000E+02
2.800000E+02
2.800000E+02
2.800000E+02
2.800000E+02
2.800000E+02
2.800000E+02
2.800000E+02
2.800000E+02
2.800000E+02
2.800000E+02
2.800000E+02
2.800000E+02
2.800000E+02
2.800000E+02
2.800000E+02
2.800000E+02
2.800000E+02
2.800000E+02
2.800000E+02
2.800000E+02
2.800000E+02
2.800000E+02
2.800000E+02
2.800000E+02
2.800000E+02
2.800000E+02
2.800000E+02
2.800000E+02
2.800000E+02
2.800000E+02
2.800000E+02
2.800000E+02
2.800000E+02
2.800000E+02
2.800000E+02
2.800000E+02
2.800000E+02
2.800000E+02
2.800000E+02
2.800000E+02
2.800000E+02
2.800000E+02
2.800000E+02
2.800000E+02
2.800000E+02
2.800000E+02
2.800000E+02
2.800000E+02
2.800000E+02
2.800000E+02
2.800000E+02
2.800000E+02
2.800000E+02
2.800000E+02
2.800000E+02
2.800000E+02
2.800000E+02
2.800000E+02
2.800000E+02
2.800000E+02
2.800000E+02
2.800000E+02
2.800000E+02
2.800000E+02
2.800000E+02
2.800000E+02
2.800000E+02
2.800000E+02
2.800000E+02
2.800000E+02
2.800000E+02
2.800000E+02
2.800000E+02
2.800000E+02
2.800000E+02
2.850000E+02
2.850000E+02
2.850000E+02
2.850000E+02
2.850000E+02
2.850000E+02
2.850000E+02
2.850000E+02
2.850000E+02
2.850000E+02
2.850000E+02
2.850000E+02
2.850000E+02
2.850000E+02
2.850000E+02
2.850000E+02
2.850000E+02
2.850000E+02
2.850000E+02
2.850000E+02
2.850000E+02
2.850000E+02
2.850000E+02
2.850000E+02
2.850000E+02
2.850000E+02
2.850000E+02
2.850000E+02
2.850000E+02
2.850000E+02
2.850000E+02
2.850000E+02
2.850000E+02
2.850000E+02
2.850000E+02
2.850000E+02
2.850000E+02
2.850000E+02
2.850000E+02
2.850000E+02
2.850000E+02
2.850000E+02
2.850000E+02
2.850000E+02
2.850000E+02
2.850000E+02
2.850000E+02
2.850000E+02
2.850000E+02
2.850000E+02
2.850000E+02
2.850000E+02
2.850000E+02
2.850000E+02
2.850000E+02
2.850000E+02
2.850000E+02
2.850000E+02
2.850000E+02
2.850000E+02
2.850000E+02
2.850000E+02
2.850000E+02
2.850000E+02
2.850000E+02
2.850000E+02
2.850000E+02
2.850000E+02
2.850000E+02
2.850000E+02
2.850000E+02
2.850000E+02
2.850000E+02
2.850000E+02
2.850000E+02
2.850000E+02
2.850000E+02
2.850000E+02
2.850000E+02
2.850000E+02
2.850000E+02
2.850000E+02
2.850000E+02
2.850000E+02
2.850000E+02
2.850000E+02
2.850000E+02
2.850000E+02
2.850000E+02
2.850000E+02
2.850000E+02
2.850000E+02
2.850000E+02
2.850000E+02
2.850000E+02
2.850000E+02
2.850000E+02
2.850000E+02
2.850000E+02
2.850000E+02
2.850000E+02
2.850000E+02
2.850000E+02
2.850000E+02
2.850000E+02
2.850000E+02
2.850000E+02
2.850000E+02
2.850000E+02
2.850000E+02
2.850000E+02
2.850000E+02
2.850000E+02
2.850000E+02
2.850000E+02
2.850000E+02
2.850000E+02
2.850000E+02
2.850000E+02
2.850000E+02
2.850000E+02
2.850000E+02
2.850000E+02
2.850000E+02
2.850000E+02
2.850000E+02
2.850000E+02
2.850000E+02
2.850000E+02
2.850000E+02
2.850000E+02
2.850000E+02
2.850000E+02
2.850000E+02
2.850000E+02
2.850000E+02
2.850000E+02
2.850000E+02
2.850000E+02
2.850000E+02
2.850000E+02
2.850000E+02
2.850000E+02
2.850000E+02
2.850000E+02
2.850000E+02
2.850000E+02
2.850000E+02
2.850000E+02
2.850000E+02
2.850000E+02
2.850000E+02
2.850000E+02
2.850000E+02
2.850000E+02
2.850000E+02
2.850000E+02
2.850000E+02
2.850000E+02
2.850000E+02
2.850000E+02
2.850000E+02
2.850000E+02
2.850000E+02
2.850000E+02
2.850000E+02
2.850000E+02
2.850000E+02
2.850000E+02
2.850000E+02
2.850000E+02
2.850000E+02
2.850000E+02
2.850000E+02
2.850000E+02
2.850000E+02
2.850000E+02
2.850000E+02
2.850000E+02
2.850000E+02
2.850000E+02
2.850000E+02
2.850000E+02
2.850000E+02
2.850000E+02
2.850000E+02
2.850000E+02
2.850000E+02
2.850000E+02
2.850000E+02
2.850000E+02
2.850000E+02
2.850000E+02
2.850000E+02
2.850000E+02
2.850000E+02
2.850000E+02
2.850000E+02
2.850000E+02
2.850000E+02
2.850000E+02
2.900000E+02
2.900000E+02
2.900000E+02
2.900000E+02
2.900000E+02
2.900000E+02
2.900000E+02
2.900000E+02
2.900000E+02
2.900000E+02
2.900000E+02
2.900000E+02
2.900000E+02
2.900000E+02
2.900000E+02
2.900000E+02
2.900000E+02
2.900000E+02
2.900000E+02
2.900000E+02
2.900000E+02
2.900000E+02
2.900000E+02
2.900000E+02
2.900000E+02
2.900000E+02
2.900000E+02
2.900000E+02
2.900000E+02
2.900000E+02
2.900000E+02
2.900000E+02
2.900000E+02
2.900000E+02
2.900000E+02
2.900000E+02
2.900000E+02
2.900000E+02
2.900000E+02
2.900000E+02
2.900000E+02
2.900000E+02
2.900000E+02
2.900000E+02
2.900000E+02
2.900000E+02
2.900000E+02
2.900000E+02
2.900000E+02
2.900000E+02
2.900000E+02
2.900000E+02
2.900000E+02
2.900000E+02
2.900000E+02
2.900000E+02
2.900000E+02
2.900000E+02
2.900000E+02
2.900000E+02
2.900000E+02
2.900000E+02
2.900000E+02
2.900000E+02
2.900000E+02
2.900000E+02
2.900000E+02
2.900000E+02
2.900000E+02
2.900000E+02
2.900000E+02
2.900000E+02
2.900000E+02
2.900000E+02
2.900000E+02
2.900000E+02
2.900000E+02
2.900000E+02
2.900000E+02
2.900000E+02
2.900000E+02
2.900000E+02
2.900000E+02
2.900000E+02
2.900000E+02
2.900000E+02
2.900000E+02
2.900000E+02
2.900000E+02
2.900000E+02
2.900000E+02
2.900000E+02
2.900000E+02
2.900000E+02
2.900000E+02
2.900000E+02
2.900000E+02
2.900000E+02
2.900000E+02
2.900000E+02
2.900000E+02
2.900000E+02
2.900000E+02
2.900000E+02
2.900000E+02
2.900000E+02
2.900000E+02
2.900000E+02
2.900000E+02
2.900000E+02
2.900000E+02
2.900000E+02
2.900000E+02
2.900000E+02
2.900000E+02
2.900000E+02
2.900000E+02
2.900000E+02
2.900000E+02
2.900000E+02
2.900000E+02
2.900000E+02
2.900000E+02
2.900000E+02
2.900000E+02
2.900000E+02
2.900000E+02
2.900000E+02
2.900000E+02
2.900000E+02
2.900000E+02
2.900000E+02
2.900000E+02
2.900000E+02
2.900000E+02
2.900000E+02
2.900000E+02
2.900000E+02
2.900000E+02
2.900000E+02
2.900000E+02
2.900000E+02
2.900000E+02
2.900000E+02
2.900000E+02
2.900000E+02
2.900000E+02
2.900000E+02
2.900000E+02
2.900000E+02
2.900000E+02
2.900000E+02
2.900000E+02
2.900000E+02
2.900000E+02
2.900000E+02
2.900000E+02
2.900000E+02
2.900000E+02
2.900000E+02
2.900000E+02
2.900000E+02
2.900000E+02
2.900000E+02
2.900000E+02
2.900000E+02
2.900000E+02
2.900000E+02
2.900000E+02
2.900000E+02
2.900000E+02
2.900000E+02
2.900000E+02
2.900000E+02
2.900000E+02
2.900000E+02
2.900000E+02
2.900000E+02
2.900000E+02
2.900000E+02
2.900000E+02
2.900000E+02
2.900000E+02
2.900000E+02
2.900000E+02
2.900000E+02
2.900000E+02
2.900000E+02
2.900000E+02
2.900000E+02
2.900000E+02
2.900000E+02
2.900000E+02
2.900000E+02
2.900000E+02
2.900000E+02
2.900000E+02
2.900000E+02
2.900000E+02
2.900000E+02
2.900000E+02
2.950000E+02
2.950000E+02
2.950000E+02
2.950000E+02
2.950000E+02
2.950000E+02
2.950000E+02
2.950000E+02
2.950000E+02
2.950000E+02
2.950000E+02
2.950000E+02
2.950000E+02
2.950000E+02
2.950000E+02
2.950000E+02
2.950000E+02
2.950000E+02
2.950000E+02
2.950000E+02
2.950000E+02
2.950000E+02
2.950000E+02
2.950000E+02
2.950000E+02
2.950000E+02
2.950000E+02
2.950000E+02
2.950000E+02
2.950000E+02
2.950000E+02
2.950000E+02
2.950000E+02
2.950000E+02
2.950000E+02
2.950000E+02
2.950000E+02
2.950000E+02
2.950000E+02
2.950000E+02
2.950000E+02
2.950000E+02
2.950000E+02
2.950000E+02
2.950000E+02
2.950000E+02
2.950000E+02
2.950000E+02
2.950000E+02
2.950000E+02
2.950000E+02
2.950000E+02
2.950000E+02
2.950000E+02
2.950000E+02
2.950000E+02
2.950000E+02
2.950000E+02
2.950000E+02
2.950000E+02
2.950000E+02
2.950000E+02
2.950000E+02
2.950000E+02
2.950000E+02
2.950000E+02
2.950000E+02
2.950000E+02
2.950000E+02
2.950000E+02
2.950000E+02
2.950000E+02
2.950000E+02
2.950000E+02
2.950000E+02
2.950000E+02
2.950000E+02
2.950000E+02
2.950000E+02
2.950000E+02
2.950000E+02
2.950000E+02
2.950000E+02
2.950000E+02
2.950000E+02
2.950000E+02
2.950000E+02
2.950000E+02
2.950000E+02
2.950000E+02
2.950000E+02
2.950000E+02
2.950000E+02
2.950000E+02
2.950000E+02
2.950000E+02
2.950000E+02
2.950000E+02
2.950000E+02
2.950000E+02
2.950000E+02
2.950000E+02
2.950000E+02
2.950000E+02
2.950000E+02
2.950000E+02
2.950000E+02
2.950000E+02
2.950000E+02
2.950000E+02
2.950000E+02
2.950000E+02
2.950000E+02
2.950000E+02
2.950000E+02
2.950000E+02
2.950000E+02
2.950000E+02
2.950000E+02
2.950000E+02
2.950000E+02
2.950000E+02
2.950000E+02
2.950000E+02
2.950000E+02
2.950000E+02
2.950000E+02
2.950000E+02
2.950000E+02
2.950000E+02
2.950000E+02
2.950000E+02
2.950000E+02
2.950000E+02
2.950000E+02
2.950000E+02
2.950000E+02
2.950000E+02
2.950000E+02
2.950000E+02
2.950000E+02
2.950000E+02
2.950000E+02
2.950000E+02
2.950000E+02
2.950000E+02
2.950000E+02
2.950000E+02
2.950000E+02
2.950000E+02
2.950000E+02
2.950000E+02
2.950000E+02
2.950000E+02
2.950000E+02
2.950000E+02
2.950000E+02
2.950000E+02
2.950000E+02
2.950000E+02
2.950000E+02
2.950000E+02
2.950000E+02
2.950000E+02
2.950000E+02
2.950000E+02
2.950000E+02
2.950000E+02
2.950000E+02
2.950000E+02
2.950000E+02
2.950000E+02
2.950000E+02
2.950000E+02
2.950000E+02
2.950000E+02
2.950000E+02
2.950000E+02
2.950000E+02
2.950000E+02
2.950000E+02
2.950000E+02
2.950000E+02
2.950000E+02
2.950000E+02
2.950000E+02
2.950000E+02
2.950000E+02
2.950000E+02
2.950000E+02
2.950000E+02
2.950000E+02
2.950000E+02
2.950000E+02
2.950000E+02
2.950000E+02
2.950000E+02
2.950000E+02
2.950000E+02
2.950000E+02
2.950000E+02
3.000000E+02
3.000000E+02
3.000000E+02
3.000000E+02
3.000000E+02
3.000000E+02
3.000000E+02
3.000000E+02
3.000000E+02
3.000000E+02
3.000000E+02
3.000000E+02
3.000000E+02
3.000000E+02
3.000000E+02
3.000000E+02
3.000000E+02
3.000000E+02
3.000000E+02
3.000000E+02
3.000000E+02
3.000000E+02
3.000000E+02
3.000000E+02
3.000000E+02
3.000000E+02
3.000000E+02
3.000000E+02
3.000000E+02
3.000000E+02
3.000000E+02
3.000000E+02
3.000000E+02
3.000000E+02
3.000000E+02
3.000000E+02
3.000000E+02
3.000000E+02
3.000000E+02
3.000000E+02
3.000000E+02
3.000000E+02
3.000000E+02
3.000000E+02
3.000000E+02
3.000000E+02
3.000000E+02
3.000000E+02
3.000000E+02
3.000000E+02
3.000000E+02
3.000000E+02
3.000000E+02
3.000000E+02
3.000000E+02
3.000000E+02
3.000000E+02
3.000000E+02
3.000000E+02
3.000000E+02
3.000000E+02
3.000000E+02
3.000000E+02
3.000000E+02
3.000000E+02
3.000000E+02
3.000000E+02
3.000000E+02
3.000000E+02
3.000000E+02
3.000000E+02
3.000000E+02
3.000000E+02
3.000000E+02
3.000000E+02
3.000000E+02
3.000000E+02
3.000000E+02
3.000000E+02
3.000000E+02
3.000000E+02
3.000000E+02
3.000000E+02
3.000000E+02
3.000000E+02
3.000000E+02
3.000000E+02
3.000000E+02
3.000000E+02
3.000000E+02
3.000000E+02
3.000000E+02
3.000000E+02
3.000000E+02
3.000000E+02
3.000000E+02
3.000000E+02
3.000000E+02
3.000000E+02
3.000000E+02
3.000000E+02
3.000000E+02
3.000000E+02
3.000000E+02
3.000000E+02
3.000000E+02
3.000000E+02
3.000000E+02
3.000000E+02
3.000000E+02
3.000000E+02
3.000000E+02
3.000000E+02
3.000000E+02
3.000000E+02
3.000000E+02
3.000000E+02
3.000000E+02
3.000000E+02
3.000000E+02
3.000000E+02
3.000000E+02
3.000000E+02
3.000000E+02
3.000000E+02
3.000000E+02
3.000000E+02
3.000000E+02
3.000000E+02
3.000000E+02
3.000000E+02
3.000000E+02
3.000000E+02
3.000000E+02
3.000000E+02
3.000000E+02
3.000000E+02
3.000000E+02
3.000000E+02
3.000000E+02
3.000000E+02
3.000000E+02
3.000000E+02
3.000000E+02
3.000000E+02
3.000000E+02
3.000000E+02
3.000000E+02
3.000000E+02
3.000000E+02
3.000000E+02
3.000000E+02
3.000000E+02
3.000000E+02
3.000000E+02
3.000000E+02
3.000000E+02
3.000000E+02
3.000000E+02
3.000000E+02
3.000000E+02
3.000000E+02
3.000000E+02
3.000000E+02
3.000000E+02
3.000000E+02
3.000000E+02
3.000000E+02
3.000000E+02
3.000000E+02
3.000000E+02
3.000000E+02
3.000000E+02
3.000000E+02
3.000000E+02
3.000000E+02
3.000000E+02
3.000000E+02
3.000000E+02
3.000000E+02
3.000000E+02
3.000000E+02
3.000000E+02
3.000000E+02
3.000000E+02
3.000000E+02
3.000000E+02
3.000000E+02
3.000000E+02
3.000000E+02
3.000000E+02
3.000000E+02
3.000000E+02
3.000000E+02
3.000000E+02
3.000000E+02
3.000000E+02
3.000000E+02
3.000000E+02
3.000000E+02
3.000000E+02
3.050000E+02
3.050000E+02
3.050000E+02
3.050000E+02
3.050000E+02
3.050000E+02
3.050000E+02
3.050000E+02
3.050000E+02
3.050000E+02
3.050000E+02
3.050000E+02
3.050000E+02
3.050000E+02
3.050000E+02
3.050000E+02
3.050000E+02
3.050000E+02
3.050000E+02
3.050000E+02
3.050000E+02
3.050000E+02
3.050000E+02
3.050000E+02
3.050000E+02
3.050000E+02
3.050000E+02
3.050000E+02
3.050000E+02
3.050000E+02
3.050000E+02
3.050000E+02
3.050000E+02
3.050000E+02
3.050000E+02
3.050000E+02
3.050000E+02
3.050000E+02
3.050000E+02
3.050000E+02
3.050000E+02
3.050000E+02
3.050000E+02
3.050000E+02
3.050000E+02
3.050000E+02
3.050000E+02
3.050000E+02
3.050000E+02
3.050000E+02
3.050000E+02
3.050000E+02
3.050000E+02
3.050000E+02
3.050000E+02
3.050000E+02
3.050000E+02
3.050000E+02
3.050000E+02
3.050000E+02
3.050000E+02
3.050000E+02
3.050000E+02
3.050000E+02
3.050000E+02
3.050000E+02
3.050000E+02
3.050000E+02
3.050000E+02
3.050000E+02
3.050000E+02
3.050000E+02
3.050000E+02
3.050000E+02
3.050000E+02
3.050000E+02
3.050000E+02
3.050000E+02
3.050000E+02
3.050000E+02
3.050000E+02
3.050000E+02
3.050000E+02
3.050000E+02
3.050000E+02
3.050000E+02
3.050000E+02
3.050000E+02
3.050000E+02
3.050000E+02
3.050000E+02
3.050000E+02
3.050000E+02
3.050000E+02
3.050000E+02
3.050000E+02
3.050000E+02
3.050000E+02
3.050000E+02
3.050000E+02
3.050000E+02
3.050000E+02
3.050000E+02
3.050000E+02
3.050000E+02
3.050000E+02
3.050000E+02
3.050000E+02
3.050000E+02
3.050000E+02
3.050000E+02
3.050000E+02
3.050000E+02
3.050000E+02
3.050000E+02
3.050000E+02
3.050000E+02
3.050000E+02
3.050000E+02
3.050000E+02
3.050000E+02
3.050000E+02
3.050000E+02
3.050000E+02
3.050000E+02
3.050000E+02
3.050000E+02
3.050000E+02
3.050000E+02
3.050000E+02
3.050000E+02
3.050000E+02
3.050000E+02
3.050000E+02
3.050000E+02
3.050000E+02
3.050000E+02
3.050000E+02
3.050000E+02
3.050000E+02
3.050000E+02
3.050000E+02
3.050000E+02
3.050000E+02
3.050000E+02
3.050000E+02
3.050000E+02
3.050000E+02
3.050000E+02
3.050000E+02
3.050000E+02
3.050000E+02
3.050000E+02
3.050000E+02
3.050000E+02
3.050000E+02
3.050000E+02
3.050000E+02
3.050000E+02
3.050000E+02
3.050000E+02
3.050000E+02
3.050000E+02
3.050000E+02
3.050000E+02
3.050000E+02
3.050000E+02
3.050000E+02
3.050000E+02
3.050000E+02
3.050000E+02
3.050000E+02
3.050000E+02
3.050000E+02
3.050000E+02
3.050000E+02
3.050000E+02
3.050000E+02
3.050000E+02
3.050000E+02
3.050000E+02
3.050000E+02
3.050000E+02
3.050000E+02
3.050000E+02
3.050000E+02
3.050000E+02
3.050000E+02
3.050000E+02
3.050000E+02
3.050000E+02
3.050000E+02
3.050000E+02
3.050000E+02
3.050000E+02
3.050000E+02
3.050000E+02
3.050000E+02
3.050000E+02
3.050000E+02
3.050000E+02
3.100000E+02
3.100000E+02
3.100000E+02
3.100000E+02
3.100000E+02
3.100000E+02
3.100000E+02
3.100000E+02
3.100000E+02
3.100000E+02
3.100000E+02
3.100000E+02
3.100000E+02
3.100000E+02
3.100000E+02
3.100000E+02
3.100000E+02
3.100000E+02
3.100000E+02
3.100000E+02
3.100000E+02
3.100000E+02
3.100000E+02
3.100000E+02
3.100000E+02
3.100000E+02
3.100000E+02
3.100000E+02
3.100000E+02
3.100000E+02
3.100000E+02
3.100000E+02
3.100000E+02
3.100000E+02
3.100000E+02
3.100000E+02
3.100000E+02
3.100000E+02
3.100000E+02
3.100000E+02
3.100000E+02
3.100000E+02
3.100000E+02
3.100000E+02
3.100000E+02
3.100000E+02
3.100000E+02
3.100000E+02
3.100000E+02
3.100000E+02
3.100000E+02
3.100000E+02
3.100000E+02
3.100000E+02
3.100000E+02
3.100000E+02
3.100000E+02
3.100000E+02
3.100000E+02
3.100000E+02
3.100000E+02
3.100000E+02
3.100000E+02
3.100000E+02
3.100000E+02
3.100000E+02
3.100000E+02
3.100000E+02
3.100000E+02
3.100000E+02
3.100000E+02
3.100000E+02
3.100000E+02
3.100000E+02
3.100000E+02
3.100000E+02
3.100000E+02
3.100000E+02
3.100000E+02
3.100000E+02
3.100000E+02
3.100000E+02
3.100000E+02
3.100000E+02
3.100000E+02
3.100000E+02
3.100000E+02
3.100000E+02
3.100000E+02
3.100000E+02
3.100000E+02
3.100000E+02
3.100000E+02
3.100000E+02
3.100000E+02
3.100000E+02
3.100000E+02
3.100000E+02
3.100000E+02
3.100000E+02
3.100000E+02
3.100000E+02
3.100000E+02
3.100000E+02
3.100000E+02
3.100000E+02
3.100000E+02
3.100000E+02
3.100000E+02
3.100000E+02
3.100000E+02
3.100000E+02
3.100000E+02
3.100000E+02
3.100000E+02
3.100000E+02
3.100000E+02
3.100000E+02
3.100000E+02
3.100000E+02
3.100000E+02
3.100000E+02
3.100000E+02
3.100000E+02
3.100000E+02
3.100000E+02
3.100000E+02
3.100000E+02
3.100000E+02
3.100000E+02
3.100000E+02
3.100000E+02
3.100000E+02
3.100000E+02
3.100000E+02
3.100000E+02
3.100000E+02
3.100000E+02
3.100000E+02
3.100000E+02
3.100000E+02
3.100000E+02
3.100000E+02
3.100000E+02
3.100000E+02
3.100000E+02
3.100000E+02
3.100000E+02
3.100000E+02
3.100000E+02
3.100000E+02
3.100000E+02
3.100000E+02
3.100000E+02
3.100000E+02
3.100000E+02
3.100000E+02
3.100000E+02
3.100000E+02
3.100000E+02
3.100000E+02
3.100000E+02
3.100000E+02
3.100000E+02
3.100000E+02
3.100000E+02
3.100000E+02
3.100000E+02
3.100000E+02
3.100000E+02
3.100000E+02
3.100000E+02
3.100000E+02
3.100000E+02
3.100000E+02
3.100000E+02
3.100000E+02
3.100000E+02
3.100000E+02
3.100000E+02
3.100000E+02
3.100000E+02
3.100000E+02
3.100000E+02
3.100000E+02
3.100000E+02
3.100000E+02
3.100000E+02
3.100000E+02
3.100000E+02
3.100000E+02
3.100000E+02
3.100000E+02
3.100000E+02
3.100000E+02
3.100000E+02
3.100000E+02
3.100000E+02
3.100000E+02
3.100000E+02
3.100000E+02
3.150000E+02
3.150000E+02
3.150000E+02
3.150000E+02
3.150000E+02
3.150000E+02
3.150000E+02
3.150000E+02
3.150000E+02
3.150000E+02
3.150000E+02
3.150000E+02
3.150000E+02
3.150000E+02
3.150000E+02
3.150000E+02
3.150000E+02
3.150000E+02
3.150000E+02
3.150000E+02
3.150000E+02
3.150000E+02
3.150000E+02
3.150000E+02
3.150000E+02
3.150000E+02
3.150000E+02
3.150000E+02
3.150000E+02
3.150000E+02
3.150000E+02
3.150000E+02
3.150000E+02
3.150000E+02
3.150000E+02
3.150000E+02
3.150000E+02
3.150000E+02
3.150000E+02
3.150000E+02
3.150000E+02
3.150000E+02
3.150000E+02
3.150000E+02
3.150000E+02
3.150000E+02
3.150000E+02
3.150000E+02
3.150000E+02
3.150000E+02
3.150000E+02
3.150000E+02
3.150000E+02
3.150000E+02
3.150000E+02
3.150000E+02
3.150000E+02
3.150000E+02
3.150000E+02
3.150000E+02
3.150000E+02
3.150000E+02
3.150000E+02
3.150000E+02
3.150000E+02
3.150000E+02
3.150000E+02
3.150000E+02
3.150000E+02
3.150000E+02
3.150000E+02
3.150000E+02
3.150000E+02
3.150000E+02
3.150000E+02
3.150000E+02
3.150000E+02
3.150000E+02
3.150000E+02
3.150000E+02
3.150000E+02
3.150000E+02
3.150000E+02
3.150000E+02
3.150000E+02
3.150000E+02
3.150000E+02
3.150000E+02
3.150000E+02
3.150000E+02
3.150000E+02
3.150000E+02
3.150000E+02
3.150000E+02
3.150000E+02
3.150000E+02
3.150000E+02
3.150000E+02
3.150000E+02
3.150000E+02
3.150000E+02
3.150000E+02
3.150000E+02
3.150000E+02
3.150000E+02
3.150000E+02
3.150000E+02
3.150000E+02
3.150000E+02
3.150000E+02
3.150000E+02
3.150000E+02
3.150000E+02
3.150000E+02
3.150000E+02
3.150000E+02
3.150000E+02
3.150000E+02
3.150000E+02
3.150000E+02
3.150000E+02
3.150000E+02
3.150000E+02
3.150000E+02
3.150000E+02
3.150000E+02
3.150000E+02
3.150000E+02
3.150000E+02
3.150000E+02
3.150000E+02
3.150000E+02
3.150000E+02
3.150000E+02
3.150000E+02
3.150000E+02
3.150000E+02
3.150000E+02
3.150000E+02
3.150000E+02
3.150000E+02
3.150000E+02
3.150000E+02
3.150000E+02
3.150000E+02
3.150000E+02
3.150000E+02
3.150000E+02
3.150000E+02
3.150000E+02
3.150000E+02
3.150000E+02
3.150000E+02
3.150000E+02
3.150000E+02
3.150000E+02
3.150000E+02
3.150000E+02
3.150000E+02
3.150000E+02
3.150000E+02
3.150000E+02
3.150000E+02
3.150000E+02
3.150000E+02
3.150000E+02
3.150000E+02
3.150000E+02
3.150000E+02
3.150000E+02
3.150000E+02
3.150000E+02
3.150000E+02
3.150000E+02
3.150000E+02
3.150000E+02
3.150000E+02
3.150000E+02
3.150000E+02
3.150000E+02
3.150000E+02
3.150000E+02
3.150000E+02
3.150000E+02
3.150000E+02
3.150000E+02
3.150000E+02
3.150000E+02
3.150000E+02
3.150000E+02
3.150000E+02
3.150000E+02
3.150000E+02
3.150000E+02
3.150000E+02
3.150000E+02
3.150000E+02
3.150000E+02
3.150000E+02
3.150000E+02
3.150000E+02
3.200000E+02
3.200000E+02
3.200000E+02
3.200000E+02
3.200000E+02
3.200000E+02
3.200000E+02
3.200000E+02
3.200000E+02
3.200000E+02
3.200000E+02
3.200000E+02
3.200000E+02
3.200000E+02
3.200000E+02
3.200000E+02
3.200000E+02
3.200000E+02
3.200000E+02
3.200000E+02
3.200000E+02
3.200000E+02
3.200000E+02
3.200000E+02
3.200000E+02
3.200000E+02
3.200000E+02
3.200000E+02
3.200000E+02
3.200000E+02
3.200000E+02
3.200000E+02
3.200000E+02
3.200000E+02
3.200000E+02
3.200000E+02
3.200000E+02
3.200000E+02
3.200000E+02
3.200000E+02
3.200000E+02
3.200000E+02
3.200000E+02
3.200000E+02
3.200000E+02
3.200000E+02
3.200000E+02
3.200000E+02
3.200000E+02
3.200000E+02
3.200000E+02
3.200000E+02
3.200000E+02
3.200000E+02
3.200000E+02
3.200000E+02
3.200000E+02
3.200000E+02
3.200000E+02
3.200000E+02
3.200000E+02
3.200000E+02
3.200000E+02
3.200000E+02
3.200000E+02
3.200000E+02
3.200000E+02
3.200000E+02
3.200000E+02
3.200000E+02
3.200000E+02
3.200000E+02
3.200000E+02
3.200000E+02
3.200000E+02
3.200000E+02
3.200000E+02
3.200000E+02
3.200000E+02
3.200000E+02
3.200000E+02
3.200000E+02
3.200000E+02
3.200000E+02
3.200000E+02
3.200000E+02
3.200000E+02
3.200000E+02
3.200000E+02
3.200000E+02
3.200000E+02
3.200000E+02
3.200000E+02
3.200000E+02
3.200000E+02
3.200000E+02
3.200000E+02
3.200000E+02
3.200000E+02
3.200000E+02
3.200000E+02
3.200000E+02
3.200000E+02
3.200000E+02
3.200000E+02
3.200000E+02
3.200000E+02
3.200000E+02
3.200000E+02
3.200000E+02
3.200000E+02
3.200000E+02
3.200000E+02
3.200000E+02
3.200000E+02
3.200000E+02
3.200000E+02
3.200000E+02
3.200000E+02
3.200000E+02
3.200000E+02
3.200000E+02
3.200000E+02
3.200000E+02
3.200000E+02
3.200000E+02
3.200000E+02
3.200000E+02
3.200000E+02
3.200000E+02
3.200000E+02
3.200000E+02
3.200000E+02
3.200000E+02
3.200000E+02
3.200000E+02
3.200000E+02
3.200000E+02
3.200000E+02
3.200000E+02
3.200000E+02
3.200000E+02
3.200000E+02
3.200000E+02
3.200000E+02
3.200000E+02
3.200000E+02
3.200000E+02
3.200000E+02
3.200000E+02
3.200000E+02
3.200000E+02
3.200000E+02
3.200000E+02
3.200000E+02
3.200000E+02
3.200000E+02
3.200000E+02
3.200000E+02
3.200000E+02
3.200000E+02
3.200000E+02
3.200000E+02
3.200000E+02
3.200000E+02
3.200000E+02
3.200000E+02
3.200000E+02
3.200000E+02
3.200000E+02
3.200000E+02
3.200000E+02
3.200000E+02
3.200000E+02
3.200000E+02
3.200000E+02
3.200000E+02
3.200000E+02
3.200000E+02
3.200000E+02
3.200000E+02
3.200000E+02
3.200000E+02
3.200000E+02
3.200000E+02
3.200000E+02
3.200000E+02
3.200000E+02
3.200000E+02
3.200000E+02
3.200000E+02
3.200000E+02
3.200000E+02
3.200000E+02
3.200000E+02
3.200000E+02
3.200000E+02
3.200000E+02
3.200000E+02
3.200000E+02
3.200000E+02
3.250000E+02
3.250000E+02
3.250000E+02
3.250000E+02
3.250000E+02
3.250000E+02
3.250000E+02
3.250000E+02
3.250000E+02
3.250000E+02
3.250000E+02
3.250000E+02
3.250000E+02
3.250000E+02
3.250000E+02
3.250000E+02
3.250000E+02
3.250000E+02
3.250000E+02
3.250000E+02
3.250000E+02
3.250000E+02
3.250000E+02
3.250000E+02
3.250000E+02
3.250000E+02
3.250000E+02
3.250000E+02
3.250000E+02
3.250000E+02
3.250000E+02
3.250000E+02
3.250000E+02
3.250000E+02
3.250000E+02
3.250000E+02
3.250000E+02
3.250000E+02
3.250000E+02
3.250000E+02
3.250000E+02
3.250000E+02
3.250000E+02
3.250000E+02
3.250000E+02
3.250000E+02
3.250000E+02
3.250000E+02
3.250000E+02
3.250000E+02
3.250000E+02
3.250000E+02
3.250000E+02
3.250000E+02
3.250000E+02
3.250000E+02
3.250000E+02
3.250000E+02
3.250000E+02
3.250000E+02
3.250000E+02
3.250000E+02
3.250000E+02
3.250000E+02
3.250000E+02
3.250000E+02
3.250000E+02
3.250000E+02
3.250000E+02
3.250000E+02
3.250000E+02
3.250000E+02
3.250000E+02
3.250000E+02
3.250000E+02
3.250000E+02
3.250000E+02
3.250000E+02
3.250000E+02
3.250000E+02
3.250000E+02
3.250000E+02
3.250000E+02
3.250000E+02
3.250000E+02
3.250000E+02
3.250000E+02
3.250000E+02
3.250000E+02
3.250000E+02
3.250000E+02
3.250000E+02
3.250000E+02
3.250000E+02
3.250000E+02
3.250000E+02
3.250000E+02
3.250000E+02
3.250000E+02
3.250000E+02
3.250000E+02
3.250000E+02
3.250000E+02
3.250000E+02
3.250000E+02
3.250000E+02
3.250000E+02
3.250000E+02
3.250000E+02
3.250000E+02
3.250000E+02
3.250000E+02
3.250000E+02
3.250000E+02
3.250000E+02
3.250000E+02
3.250000E+02
3.250000E+02
3.250000E+02
3.250000E+02
3.250000E+02
3.250000E+02
3.250000E+02
3.250000E+02
3.250000E+02
3.250000E+02
3.250000E+02
3.250000E+02
3.250000E+02
3.250000E+02
3.250000E+02
3.250000E+02
3.250000E+02
3.250000E+02
3.250000E+02
3.250000E+02
3.250000E+02
3.250000E+02
3.250000E+02
3.250000E+02
3.250000E+02
3.250000E+02
3.250000E+02
3.250000E+02
3.250000E+02
3.250000E+02
3.250000E+02
3.250000E+02
3.250000E+02
3.250000E+02
3.250000E+02
3.250000E+02
3.250000E+02
3.250000E+02
3.250000E+02
3.250000E+02
3.250000E+02
3.250000E+02
3.250000E+02
3.250000E+02
3.250000E+02
3.250000E+02
3.250000E+02
3.250000E+02
3.250000E+02
3.250000E+02
3.250000E+02
3.250000E+02
3.250000E+02
3.250000E+02
3.250000E+02
3.250000E+02
3.250000E+02
3.250000E+02
3.250000E+02
3.250000E+02
3.250000E+02
3.250000E+02
3.250000E+02
3.250000E+02
3.250000E+02
3.250000E+02
3.250000E+02
3.250000E+02
3.250000E+02
3.250000E+02
3.250000E+02
3.250000E+02
3.250000E+02
3.250000E+02
3.250000E+02
3.250000E+02
3.250000E+02
3.250000E+02
3.250000E+02
3.250000E+02
3.250000E+02
3.250000E+02
3.250000E+02
3.250000E+02
3.250000E+02
3.300000E+02
3.300000E+02
3.300000E+02
3.300000E+02
3.300000E+02
3.300000E+02
3.300000E+02
3.300000E+02
3.300000E+02
3.300000E+02
3.300000E+02
3.300000E+02
3.300000E+02
3.300000E+02
3.300000E+02
3.300000E+02
3.300000E+02
3.300000E+02
3.300000E+02
3.300000E+02
3.300000E+02
3.300000E+02
3.300000E+02
3.300000E+02
3.300000E+02
3.300000E+02
3.300000E+02
3.300000E+02
3.300000E+02
3.300000E+02
3.300000E+02
3.300000E+02
3.300000E+02
3.300000E+02
3.300000E+02
3.300000E+02
3.300000E+02
3.300000E+02
3.300000E+02
3.300000E+02
3.300000E+02
3.300000E+02
3.300000E+02
3.300000E+02
3.300000E+02
3.300000E+02
3.300000E+02
3.300000E+02
3.300000E+02
3.300000E+02
3.300000E+02
3.300000E+02
3.300000E+02
3.300000E+02
3.300000E+02
3.300000E+02
3.300000E+02
3.300000E+02
3.300000E+02
3.300000E+02
3.300000E+02
3.300000E+02
3.300000E+02
3.300000E+02
3.300000E+02
3.300000E+02
3.300000E+02
3.300000E+02
3.300000E+02
3.300000E+02
3.300000E+02
3.300000E+02
3.300000E+02
3.300000E+02
3.300000E+02
3.300000E+02
3.300000E+02
3.300000E+02
3.300000E+02
3.300000E+02
3.300000E+02
3.300000E+02
3.300000E+02
3.300000E+02
3.300000E+02
3.300000E+02
3.300000E+02
3.300000E+02
3.300000E+02
3.300000E+02
3.300000E+02
3.300000E+02
3.300000E+02
3.300000E+02
3.300000E+02
3.300000E+02
3.300000E+02
3.300000E+02
3.300000E+02
3.300000E+02
3.300000E+02
3.300000E+02
3.300000E+02
3.300000E+02
3.300000E+02
3.300000E+02
3.300000E+02
3.300000E+02
3.300000E+02
3.300000E+02
3.300000E+02
3.300000E+02
3.300000E+02
3.300000E+02
3.300000E+02
3.300000E+02
3.300000E+02
3.300000E+02
3.300000E+02
3.300000E+02
3.300000E+02
3.300000E+02
3.300000E+02
3.300000E+02
3.300000E+02
3.300000E+02
3.300000E+02
3.300000E+02
3.300000E+02
3.300000E+02
3.300000E+02
3.300000E+02
3.300000E+02
3.300000E+02
3.300000E+02
3.300000E+02
3.300000E+02
3.300000E+02
3.300000E+02
3.300000E+02
3.300000E+02
3.300000E+02
3.300000E+02
3.300000E+02
3.300000E+02
3.300000E+02
3.300000E+02
3.300000E+02
3.300000E+02
3.300000E+02
3.300000E+02
3.300000E+02
3.300000E+02
3.300000E+02
3.300000E+02
3.300000E+02
3.300000E+02
3.300000E+02
3.300000E+02
3.300000E+02
3.300000E+02
3.300000E+02
3.300000E+02
3.300000E+02
3.300000E+02
3.300000E+02
3.300000E+02
3.300000E+02
3.300000E+02
3.300000E+02
3.300000E+02
3.300000E+02
3.300000E+02
3.300000E+02
3.300000E+02
3.300000E+02
3.300000E+02
3.300000E+02
3.300000E+02
3.300000E+02
3.300000E+02
3.300000E+02
3.300000E+02
3.300000E+02
3.300000E+02
3.300000E+02
3.300000E+02
3.300000E+02
3.300000E+02
3.300000E+02
3.300000E+02
3.300000E+02
3.300000E+02
3.300000E+02
3.300000E+02
3.300000E+02
3.300000E+02
3.300000E+02
3.300000E+02
3.300000E+02
3.300000E+02
3.350000E+02
3.350000E+02
3.350000E+02
3.350000E+02
3.350000E+02
3.350000E+02
3.350000E+02
3.350000E+02
3.350000E+02
3.350000E+02
3.350000E+02
3.350000E+02
3.350000E+02
3.350000E+02
3.350000E+02
3.350000E+02
3.350000E+02
3.350000E+02
3.350000E+02
3.350000E+02
3.350000E+02
3.350000E+02
3.350000E+02
3.350000E+02
3.350000E+02
3.350000E+02
3.350000E+02
3.350000E+02
3.350000E+02
3.350000E+02
3.350000E+02
3.350000E+02
3.350000E+02
3.350000E+02
3.350000E+02
3.350000E+02
3.350000E+02
3.350000E+02
3.350000E+02
3.350000E+02
3.350000E+02
3.350000E+02
3.350000E+02
3.350000E+02
3.350000E+02
3.350000E+02
3.350000E+02
3.350000E+02
3.350000E+02
3.350000E+02
3.350000E+02
3.350000E+02
3.350000E+02
3.350000E+02
3.350000E+02
3.350000E+02
3.350000E+02
3.350000E+02
3.350000E+02
3.350000E+02
3.350000E+02
3.350000E+02
3.350000E+02
3.350000E+02
3.350000E+02
3.350000E+02
3.350000E+02
3.350000E+02
3.350000E+02
3.350000E+02
3.350000E+02
3.350000E+02
3.350000E+02
3.350000E+02
3.350000E+02
3.350000E+02
3.350000E+02
3.350000E+02
3.350000E+02
3.350000E+02
3.350000E+02
3.350000E+02
3.350000E+02
3.350000E+02
3.350000E+02
3.350000E+02
3.350000E+02
3.350000E+02
3.350000E+02
3.350000E+02
3.350000E+02
3.350000E+02
3.350000E+02
3.350000E+02
3.350000E+02
3.350000E+02
3.350000E+02
3.350000E+02
3.350000E+02
3.350000E+02
3.350000E+02
3.350000E+02
3.350000E+02
3.350000E+02
3.350000E+02
3.350000E+02
3.350000E+02
3.350000E+02
3.350000E+02
3.350000E+02
3.350000E+02
3.350000E+02
3.350000E+02
3.350000E+02
3.350000E+02
3.350000E+02
3.350000E+02
3.350000E+02
3.350000E+02
3.350000E+02
3.350000E+02
3.350000E+02
3.350000E+02
3.350000E+02
3.350000E+02
3.350000E+02
3.350000E+02
3.350000E+02
3.350000E+02
3.350000E+02
3.350000E+02
3.350000E+02
3.350000E+02
3.350000E+02
3.350000E+02
3.350000E+02
3.350000E+02
3.350000E+02
3.350000E+02
3.350000E+02
3.350000E+02
3.350000E+02
3.350000E+02
3.350000E+02
3.350000E+02
3.350000E+02
3.350000E+02
3.350000E+02
3.350000E+02
3.350000E+02
3.350000E+02
3.350000E+02
3.350000E+02
3.350000E+02
3.350000E+02
3.350000E+02
3.350000E+02
3.350000E+02
3.350000E+02
3.350000E+02
3.350000E+02
3.350000E+02
3.350000E+02
3.350000E+02
3.350000E+02
3.350000E+02
3.350000E+02
3.350000E+02
3.350000E+02
3.350000E+02
3.350000E+02
3.350000E+02
3.350000E+02
3.350000E+02
3.350000E+02
3.350000E+02
3.350000E+02
3.350000E+02
3.350000E+02
3.350000E+02
3.350000E+02
3.350000E+02
3.350000E+02
3.350000E+02
3.350000E+02
3.350000E+02
3.350000E+02
3.350000E+02
3.350000E+02
3.350000E+02
3.350000E+02
3.350000E+02
3.350000E+02
3.350000E+02
3.350000E+02
3.350000E+02
3.350000E+02
3.350000E+02
3.350000E+02
3.350000E+02
3.350000E+02
3.400000E+02
3.400000E+02
3.400000E+02
3.400000E+02
3.400000E+02
3.400000E+02
3.400000E+02
3.400000E+02
3.400000E+02
3.400000E+02
3.400000E+02
3.400000E+02
3.400000E+02
3.400000E+02
3.400000E+02
3.400000E+02
3.400000E+02
3.400000E+02
3.400000E+02
3.400000E+02
3.400000E+02
3.400000E+02
3.400000E+02
3.400000E+02
3.400000E+02
3.400000E+02
3.400000E+02
3.400000E+02
3.400000E+02
3.400000E+02
3.400000E+02
3.400000E+02
3.400000E+02
3.400000E+02
3.400000E+02
3.400000E+02
3.400000E+02
3.400000E+02
3.400000E+02
3.400000E+02
3.400000E+02
3.400000E+02
3.400000E+02
3.400000E+02
3.400000E+02
3.400000E+02
3.400000E+02
3.400000E+02
3.400000E+02
3.400000E+02
3.400000E+02
3.400000E+02
3.400000E+02
3.400000E+02
3.400000E+02
3.400000E+02
3.400000E+02
3.400000E+02
3.400000E+02
3.400000E+02
3.400000E+02
3.400000E+02
3.400000E+02
3.400000E+02
3.400000E+02
3.400000E+02
3.400000E+02
3.400000E+02
3.400000E+02
3.400000E+02
3.400000E+02
3.400000E+02
3.400000E+02
3.400000E+02
3.400000E+02
3.400000E+02
3.400000E+02
3.400000E+02
3.400000E+02
3.400000E+02
3.400000E+02
3.400000E+02
3.400000E+02
3.400000E+02
3.400000E+02
3.400000E+02
3.400000E+02
3.400000E+02
3.400000E+02
3.400000E+02
3.400000E+02
3.400000E+02
3.400000E+02
3.400000E+02
3.400000E+02
3.400000E+02
3.400000E+02
3.400000E+02
3.400000E+02
3.400000E+02
3.400000E+02
3.400000E+02
3.400000E+02
3.400000E+02
3.400000E+02
3.400000E+02
3.400000E+02
3.400000E+02
3.400000E+02
3.400000E+02
3.400000E+02
3.400000E+02
3.400000E+02
3.400000E+02
3.400000E+02
3.400000E+02
3.400000E+02
3.400000E+02
3.400000E+02
3.400000E+02
3.400000E+02
3.400000E+02
3.400000E+02
3.400000E+02
3.400000E+02
3.400000E+02
3.400000E+02
3.400000E+02
3.400000E+02
3.400000E+02
3.400000E+02
3.400000E+02
3.400000E+02
3.400000E+02
3.400000E+02
3.400000E+02
3.400000E+02
3.400000E+02
3.400000E+02
3.400000E+02
3.400000E+02
3.400000E+02
3.400000E+02
3.400000E+02
3.400000E+02
3.400000E+02
3.400000E+02
3.400000E+02
3.400000E+02
3.400000E+02
3.400000E+02
3.400000E+02
3.400000E+02
3.400000E+02
3.400000E+02
3.400000E+02
3.400000E+02
3.400000E+02
3.400000E+02
3.400000E+02
3.400000E+02
3.400000E+02
3.400000E+02
3.400000E+02
3.400000E+02
3.400000E+02
3.400000E+02
3.400000E+02
3.400000E+02
3.400000E+02
3.400000E+02
3.400000E+02
3.400000E+02
3.400000E+02
3.400000E+02
3.400000E+02
3.400000E+02
3.400000E+02
3.400000E+02
3.400000E+02
3.400000E+02
3.400000E+02
3.400000E+02
3.400000E+02
3.400000E+02
3.400000E+02
3.400000E+02
3.400000E+02
3.400000E+02
3.400000E+02
3.400000E+02
3.400000E+02
3.400000E+02
3.400000E+02
3.400000E+02
3.400000E+02
3.400000E+02
3.400000E+02
3.400000E+02
3.400000E+02
3.400000E+02
3.450000E+02
3.450000E+02
3.450000E+02
3.450000E+02
3.450000E+02
3.450000E+02
3.450000E+02
3.450000E+02
3.450000E+02
3.450000E+02
3.450000E+02
3.450000E+02
3.450000E+02
3.450000E+02
3.450000E+02
3.450000E+02
3.450000E+02
3.450000E+02
3.450000E+02
3.450000E+02
3.450000E+02
3.450000E+02
3.450000E+02
3.450000E+02
3.450000E+02
3.450000E+02
3.450000E+02
3.450000E+02
3.450000E+02
3.450000E+02
3.450000E+02
3.450000E+02
3.450000E+02
3.450000E+02
3.450000E+02
3.450000E+02
3.450000E+02
3.450000E+02
3.450000E+02
3.450000E+02
3.450000E+02
3.450000E+02
3.450000E+02
3.450000E+02
3.450000E+02
3.450000E+02
3.450000E+02
3.450000E+02
3.450000E+02
3.450000E+02
3.450000E+02
3.450000E+02
3.450000E+02
3.450000E+02
3.450000E+02
3.450000E+02
3.450000E+02
3.450000E+02
3.450000E+02
3.450000E+02
3.450000E+02
3.450000E+02
3.450000E+02
3.450000E+02
3.450000E+02
3.450000E+02
3.450000E+02
3.450000E+02
3.450000E+02
3.450000E+02
3.450000E+02
3.450000E+02
3.450000E+02
3.450000E+02
3.450000E+02
3.450000E+02
3.450000E+02
3.450000E+02
3.450000E+02
3.450000E+02
3.450000E+02
3.450000E+02
3.450000E+02
3.450000E+02
3.450000E+02
3.450000E+02
3.450000E+02
3.450000E+02
3.450000E+02
3.450000E+02
3.450000E+02
3.450000E+02
3.450000E+02
3.450000E+02
3.450000E+02
3.450000E+02
3.450000E+02
3.450000E+02
3.450000E+02
3.450000E+02
3.450000E+02
3.450000E+02
3.450000E+02
3.450000E+02
3.450000E+02
3.450000E+02
3.450000E+02
3.450000E+02
3.450000E+02
3.450000E+02
3.450000E+02
3.450000E+02
3.450000E+02
3.450000E+02
3.450000E+02
3.450000E+02
3.450000E+02
3.450000E+02
3.450000E+02
3.450000E+02
3.450000E+02
3.450000E+02
3.450000E+02
3.450000E+02
3.450000E+02
3.450000E+02
3.450000E+02
3.450000E+02
3.450000E+02
3.450000E+02
3.450000E+02
3.450000E+02
3.450000E+02
3.450000E+02
3.450000E+02
3.450000E+02
3.450000E+02
3.450000E+02
3.450000E+02
3.450000E+02
3.450000E+02
3.450000E+02
3.450000E+02
3.450000E+02
3.450000E+02
3.450000E+02
3.450000E+02
3.450000E+02
3.450000E+02
3.450000E+02
3.450000E+02
3.450000E+02
3.450000E+02
3.450000E+02
3.450000E+02
3.450000E+02
3.450000E+02
3.450000E+02
3.450000E+02
3.450000E+02
3.450000E+02
3.450000E+02
3.450000E+02
3.450000E+02
3.450000E+02
3.450000E+02
3.450000E+02
3.450000E+02
3.450000E+02
3.450000E+02
3.450000E+02
3.450000E+02
3.450000E+02
3.450000E+02
3.450000E+02
3.450000E+02
3.450000E+02
3.450000E+02
3.450000E+02
3.450000E+02
3.450000E+02
3.450000E+02
3.450000E+02
3.450000E+02
3.450000E+02
3.450000E+02
3.450000E+02
3.450000E+02
3.450000E+02
3.450000E+02
3.450000E+02
3.450000E+02
3.450000E+02
3.450000E+02
3.450000E+02
3.450000E+02
3.450000E+02
3.450000E+02
3.450000E+02
3.450000E+02
3.450000E+02
3.500000E+02
3.500000E+02
3.500000E+02
3.500000E+02
3.500000E+02
3.500000E+02
3.500000E+02
3.500000E+02
3.500000E+02
3.500000E+02
3.500000E+02
3.500000E+02
3.500000E+02
3.500000E+02
3.500000E+02
3.500000E+02
3.500000E+02
3.500000E+02
3.500000E+02
3.500000E+02
3.500000E+02
3.500000E+02
3.500000E+02
3.500000E+02
3.500000E+02
3.500000E+02
3.500000E+02
3.500000E+02
3.500000E+02
3.500000E+02
3.500000E+02
3.500000E+02
3.500000E+02
3.500000E+02
3.500000E+02
3.500000E+02
3.500000E+02
3.500000E+02
3.500000E+02
3.500000E+02
3.500000E+02
3.500000E+02
3.500000E+02
3.500000E+02
3.500000E+02
3.500000E+02
3.500000E+02
3.500000E+02
3.500000E+02
3.500000E+02
3.500000E+02
3.500000E+02
3.500000E+02
3.500000E+02
3.500000E+02
3.500000E+02
3.500000E+02
3.500000E+02
3.500000E+02
3.500000E+02
3.500000E+02
3.500000E+02
3.500000E+02
3.500000E+02
3.500000E+02
3.500000E+02
3.500000E+02
3.500000E+02
3.500000E+02
3.500000E+02
3.500000E+02
3.500000E+02
3.500000E+02
3.500000E+02
3.500000E+02
3.500000E+02
3.500000E+02
3.500000E+02
3.500000E+02
3.500000E+02
3.500000E+02
3.500000E+02
3.500000E+02
3.500000E+02
3.500000E+02
3.500000E+02
3.500000E+02
3.500000E+02
3.500000E+02
3.500000E+02
3.500000E+02
3.500000E+02
3.500000E+02
3.500000E+02
3.500000E+02
3.500000E+02
3.500000E+02
3.500000E+02
3.500000E+02
3.500000E+02
3.500000E+02
3.500000E+02
3.500000E+02
3.500000E+02
3.500000E+02
3.500000E+02
3.500000E+02
3.500000E+02
3.500000E+02
3.500000E+02
3.500000E+02
3.500000E+02
3.500000E+02
3.500000E+02
3.500000E+02
3.500000E+02
3.500000E+02
3.500000E+02
3.500000E+02
3.500000E+02
3.500000E+02
3.500000E+02
3.500000E+02
3.500000E+02
3.500000E+02
3.500000E+02
3.500000E+02
3.500000E+02
3.500000E+02
3.500000E+02
3.500000E+02
3.500000E+02
3.500000E+02
3.500000E+02
3.500000E+02
3.500000E+02
3.500000E+02
3.500000E+02
3.500000E+02
3.500000E+02
3.500000E+02
3.500000E+02
3.500000E+02
3.500000E+02
3.500000E+02
3.500000E+02
3.500000E+02
3.500000E+02
3.500000E+02
3.500000E+02
3.500000E+02
3.500000E+02
3.500000E+02
3.500000E+02
3.500000E+02
3.500000E+02
3.500000E+02
3.500000E+02
3.500000E+02
3.500000E+02
3.500000E+02
3.500000E+02
3.500000E+02
3.500000E+02
3.500000E+02
3.500000E+02
3.500000E+02
3.500000E+02
3.500000E+02
3.500000E+02
3.500000E+02
3.500000E+02
3.500000E+02
3.500000E+02
3.500000E+02
3.500000E+02
3.500000E+02
3.500000E+02
3.500000E+02
3.500000E+02
3.500000E+02
3.500000E+02
3.500000E+02
3.500000E+02
3.500000E+02
3.500000E+02
3.500000E+02
3.500000E+02
3.500000E+02
3.500000E+02
3.500000E+02
3.500000E+02
3.500000E+02
3.500000E+02
3.500000E+02
3.500000E+02
3.500000E+02
3.500000E+02
3.500000E+02
3.500000E+02
3.500000E+02
3.550000E+02
3.550000E+02
3.550000E+02
3.550000E+02
3.550000E+02
3.550000E+02
3.550000E+02
3.550000E+02
3.550000E+02
3.550000E+02
3.550000E+02
3.550000E+02
3.550000E+02
3.550000E+02
3.550000E+02
3.550000E+02
3.550000E+02
3.550000E+02
3.550000E+02
3.550000E+02
3.550000E+02
3.550000E+02
3.550000E+02
3.550000E+02
3.550000E+02
3.550000E+02
3.550000E+02
3.550000E+02
3.550000E+02
3.550000E+02
3.550000E+02
3.550000E+02
3.550000E+02
3.550000E+02
3.550000E+02
3.550000E+02
3.550000E+02
3.550000E+02
3.550000E+02
3.550000E+02
3.550000E+02
3.550000E+02
3.550000E+02
3.550000E+02
3.550000E+02
3.550000E+02
3.550000E+02
3.550000E+02
3.550000E+02
3.550000E+02
3.550000E+02
3.550000E+02
3.550000E+02
3.550000E+02
3.550000E+02
3.550000E+02
3.550000E+02
3.550000E+02
3.550000E+02
3.550000E+02
3.550000E+02
3.550000E+02
3.550000E+02
3.550000E+02
3.550000E+02
3.550000E+02
3.550000E+02
3.550000E+02
3.550000E+02
3.550000E+02
3.550000E+02
3.550000E+02
3.550000E+02
3.550000E+02
3.550000E+02
3.550000E+02
3.550000E+02
3.550000E+02
3.550000E+02
3.550000E+02
3.550000E+02
3.550000E+02
3.550000E+02
3.550000E+02
3.550000E+02
3.550000E+02
3.550000E+02
3.550000E+02
3.550000E+02
3.550000E+02
3.550000E+02
3.550000E+02
3.550000E+02
3.550000E+02
3.550000E+02
3.550000E+02
3.550000E+02
3.550000E+02
3.550000E+02
3.550000E+02
3.550000E+02
3.550000E+02
3.550000E+02
3.550000E+02
3.550000E+02
3.550000E+02
3.550000E+02
3.550000E+02
3.550000E+02
3.550000E+02
3.550000E+02
3.550000E+02
3.550000E+02
3.550000E+02
3.550000E+02
3.550000E+02
3.550000E+02
3.550000E+02
3.550000E+02
3.550000E+02
3.550000E+02
3.550000E+02
3.550000E+02
3.550000E+02
3.550000E+02
3.550000E+02
3.550000E+02
3.550000E+02
3.550000E+02
3.550000E+02
3.550000E+02
3.550000E+02
3.550000E+02
3.550000E+02
3.550000E+02
3.550000E+02
3.550000E+02
3.550000E+02
3.550000E+02
3.550000E+02
3.550000E+02
3.550000E+02
3.550000E+02
3.550000E+02
3.550000E+02
3.550000E+02
3.550000E+02
3.550000E+02
3.550000E+02
3.550000E+02
3.550000E+02
3.550000E+02
3.550000E+02
3.550000E+02
3.550000E+02
3.550000E+02
3.550000E+02
3.550000E+02
3.550000E+02
3.550000E+02
3.550000E+02
3.550000E+02
3.550000E+02
3.550000E+02
3.550000E+02
3.550000E+02
3.550000E+02
3.550000E+02
3.550000E+02
3.550000E+02
3.550000E+02
3.550000E+02
3.550000E+02
3.550000E+02
3.550000E+02
3.550000E+02
3.550000E+02
3.550000E+02
3.550000E+02
3.550000E+02
3.550000E+02
3.550000E+02
3.550000E+02
3.550000E+02
3.550000E+02
3.550000E+02
3.550000E+02
3.550000E+02
3.550000E+02
3.550000E+02
3.550000E+02
3.550000E+02
3.550000E+02
3.550000E+02
3.550000E+02
3.550000E+02
3.550000E+02
3.550000E+02
3.550000E+02
3.550000E+02
3.550000E+02
Thickness
1.397291E-03
2.155410E-03
1.621966E-03
1.277125E-03
3.529031E-03
-6.573237E-02
-1.300445E-01
1.844435E-02
6.132685E-04
-4.023135E-04
6.912586E-02
7.754176E-03
6.926954E-03
8.093939E-03
4.192094E-03
5.252229E-03
4.842002E-03
4.809218E-03
5.852483E-03
6.958622E-03
7.559341E-03
8.119734E-03
8.189135E-03
8.471634E-03
1.124816E-02
1.212637E-02
1.352352E-02
1.521474E-02
1.731847E-02
1.956082E-02
2.122908E-02
2.409144E-02
2.740612E-02
3.072238E-02
3.642558E-02
4.275610E-02
4.749697E-02
5.271985E-02
6.136835E-02
7.135419E-02
8.088235E-02
8.905937E-02
1.007469E-01
1.143459E-01
1.301700E-01
1.449301E-01
1.579408E-01
1.734640E-01
1.884216E-01
2.049047E-01
2.203121E-01
2.341137E-01
2.518952E-01
2.693579E-01
2.833427E-01
2.994709E-01
3.137298E-01
3.288633E-01
3.423033E-01
3.563975E-01
3.682965E-01
3.852851E-01
3.984214E-01
4.061868E-01
4.154563E-01
4.258570E-01
4.394366E-01
4.470618E-01
4.587379E-01
4.646780E-01
4.730235E-01
4.815246E-01
4.883191E-01
4.969115E-01
5.048701E-01
5.114670E-01
5.148103E-01
5.216963E-01
5.258022E-01
5.299870E-01
5.351468E-01
5.397406E-01
5.417923E-01
5.437948E-01
5.483685E-01
5.505167E-01
5.532122E-01
5.555467E-01
5.582886E-01
5.605425E-01
5.612041E-01
5.611178E-01
5.601809E-01
5.590994E-01
5.600634E-01
5.586331E-01
5.586316E-01
5.589480E-01
5.574253E-01
5.557373E-01
5.539769E-01
5.535308E-01
5.539336E-01
5.502221E-01
5.460846E-01
5.411972E-01
5.367977E-01
5.330813E-01
5.284506E-01
5.245041E-01
5.202099E-01
5.145345E-01
5.073097E-01
4.987603E-01
4.930922E-01
4.877018E-01
4.790727E-01
4.742293E-01
4.621932E-01
4.564699E-01
4.447085E-01
4.369988E-01
4.257556E-01
4.144702E-01
4.021707E-01
3.861339E-01
3.737038E-01
3.601180E-01
3.476145E-01
3.331606E-01
3.218028E-01
3.019571E-01
2.876766E-01
2.751374E-01
2.542517E-01
2.370724E-01
2.216419E-01
2.065249E-01
1.906760E-01
1.715089E-01
1.556517E-01
1.407699E-01
1.251517E-01
1.089768E-01
9.876684E-02
8.585885E-02
7.533502E-02
6.675708E-02
5.690054E-02
4.845275E-02
4.244836E-02
3.626503E-02
3.012895E-02
2.678315E-02
2.340063E-02
2.015237E-02
1.766528E-02
1.484599E-02
1.251865E-02
1.129397E-02
9.413220E-03
8.684344E-03
8.009523E-03
7.443132E-03
5.913034E-03
5.609094E-03
3.560122E-03
4.205354E-03
5.428181E-03
3.983406E-03
3.241820E-03
2.511959E-03
1.559199E-03
1.650872E-03
1.282737E-03
6.162381E-04
2.004766E-04
4.411440E-04
7.382948E-04
5.264227E-04
6.429483E-04
8.500155E-04
1.033973E-03
7.953158E-04
6.143183E-04
5.677583E-04
3.594129E-04
9.136354E-04
1.030834E-03
1.587891E-04
3.622359E-04
1.404162E-04
1.441484E-04
1.251799E-04
-8.545885E-05
-1.165591E-03
-2.232038E-03
-3.944088E-03
-4.535974E-03
-5.927353E-03
-6.767380E-03
1.529644E-03
1.883003E-03
1.948962E-03
2.458563E-03
4.913189E-03
-5.166167E-02
-8.400878E-02
1.368350E-02
1.598967E-02
1.270878E-02
6.130942E-02
6.697698E-03
7.006823E-03
6.410586E-03
4.729596E-03
4.626304E-03
4.717787E-03
4.806758E-03
5.327359E-03
6.203594E-03
7.424765E-03
8.009624E-03
8.370646E-03
9.667845E-03
1.086729E-02
1.235218E-02
1.230542E-02
1.538843E-02
1.791634E-02
1.926118E-02
2.063481E-02
2.383744E-02
2.851463E-02
3.153674E-02
3.617941E-02
4.142183E-02
4.630080E-02
5.448259E-02
6.103118E-02
7.148498E-02
8.070342E-02
9.033489E-02
1.006931E-01
1.127846E-01
1.285601E-01
1.433465E-01
1.571638E-01
1.725363E-01
1.877771E-01
2.045639E-01
2.203179E-01
2.351547E-01
2.518726E-01
2.671190E-01
2.842238E-01
2.996776E-01
3.129706E-01
3.292305E-01
3.444361E-01
3.579148E-01
3.685831E-01
3.844314E-01
3.974248E-01
4.090017E-01
4.176495E-01
4.267828E-01
4.393698E-01
4.484536E-01
4.583397E-01
4.646464E-01
4.729089E-01
4.819249E-01
4.908918E-01
4.979428E-01
5.047109E-01
5.109537E-01
5.152748E-01
5.218928E-01
5.272560E-01
5.296537E-01
5.353210E-01
5.416156E-01
5.425598E-01
5.451131E-01
5.493289E-01
5.527171E-01
5.541853E-01
5.536018E-01
5.587978E-01
5.602847E-01
5.599114E-01
5.620542E-01
5.603006E-01
5.602099E-01
5.612965E-01
5.586945E-01
5.590612E-01
5.590142E-01
5.565897E-01
5.556729E-01
5.537244E-01
5.527139E-01
5.520287E-01
5.484440E-01
5.449953E-01
5.423261E-01
5.381876E-01
5.343887E-01
5.297697E-01
5.235439E-01
5.197721E-01
5.141819E-01
5.076930E-01
5.003306E-01
4.942094E-01
4.864393E-01
4.804496E-01
4.745525E-01
4.649501E-01
4.573916E-01
4.443254E-01
4.363904E-01
4.246335E-01
4.118873E-01
4.006412E-01
3.876967E-01
3.773763E-01
3.621200E-01
3.482175E-01
3.332253E-01
3.185046E-01
3.008273E-01
2.860553E-01
2.749572E-01
2.540370E-01
2.384026E-01
2.251022E-01
2.048227E-01
1.886161E-01
1.725925E-01
1.552966E-01
1.389352E-01
1.236000E-01
1.105813E-01
9.985501E-02
8.403163E-02
7.802779E-02
6.719354E-02
5.632073E-02
4.977870E-02
4.314398E-02
3.803560E-02
3.109792E-02
2.712144E-02
2.377361E-02
1.928717E-02
1.798338E-02
1.443762E-02
1.277974E-02
1.221254E-02
9.277341E-03
8.695450E-03
8.003006E-03
6.892762E-03
5.771606E-03
5.514356E-03
4.454719E-03
4.593891E-03
5.089685E-03
4.394276E-03
3.359501E-03
2.659465E-03
1.959966E-03
1.709808E-03
1.771285E-03
1.294032E-03
9.689085E-04
7.864791E-04
9.918885E-04
9.649227E-04
6.908397E-04
6.730154E-04
5.941267E-04
5.590141E-04
6.656702E-04
5.099142E-04
6.340318E-04
6.587114E-04
3.115247E-04
2.721150E-04
1.821668E-04
2.376083E-04
1.152739E-04
1.046688E-04
4.773244E-05
-2.787155E-03
-5.737715E-03
-8.756650E-03
-1.166881E-02
-1.476234E-02
-1.754067E-02
7.952637E-04
3.296122E-03
2.722882E-03
2.219618E-03
3.226902E-03
5.135426E-03
1.976367E-01
2.016921E-02
1.678376E-03
1.859865E-02
-8.636248E-02
8.452975E-03
6.351724E-03
7.042821E-03
3.822260E-03
2.667141E-03
3.666613E-03
5.008591E-03
4.560381E-03
6.477597E-03
7.315165E-03
8.275393E-03
9.136916E-03
9.928619E-03
1.123388E-02
1.173231E-02
1.312299E-02
1.554466E-02
1.811370E-02
1.884530E-02
2.138719E-02
2.436414E-02
2.869408E-02
3.247767E-02
3.664354E-02
4.077816E-02
4.684857E-02
5.519726E-02
6.298153E-02
7.217333E-02
8.166954E-02
9.190123E-02
1.019042E-01
1.137104E-01
1.278410E-01
1.406520E-01
1.567266E-01
1.723778E-01
1.886092E-01
2.037283E-01
2.199097E-01
2.374140E-01
2.505513E-01
2.657134E-01
2.844503E-01
2.997413E-01
3.152448E-01
3.321227E-01
3.448645E-01
3.575928E-01
3.723767E-01
3.836751E-01
3.934264E-01
4.082867E-01
4.221444E-01
4.266543E-01
4.422881E-01
4.483528E-01
4.566121E-01
4.637783E-01
4.737001E-01
4.819833E-01
4.899361E-01
4.972406E-01
5.055063E-01
5.102969E-01
5.167106E-01
5.200426E-01
5.260862E-01
5.279985E-01
5.338079E-01
5.395906E-01
5.414059E-01
5.436492E-01
5.476747E-01
5.497029E-01
5.509493E-01
5.524083E-01
5.559357E-01
5.583628E-01
5.594317E-01
5.618458E-01
5.611740E-01
5.606868E-01
5.617579E-01
5.593043E-01
5.582667E-01
5.581498E-01
5.571116E-01
5.553155E-01
5.513862E-01
5.501819E-01
5.500984E-01
5.493263E-01
5.458384E-01
5.417888E-01
5.384929E-01
5.353112E-01
5.297757E-01
5.240087E-01
5.193159E-01
5.150879E-01
5.081532E-01
5.004671E-01
4.946834E-01
4.847900E-01
4.795034E-01
4.719796E-01
4.651988E-01
4.553583E-01
4.435742E-01
4.346170E-01
4.241080E-01
4.105065E-01
4.008446E-01
3.888684E-01
3.782057E-01
3.614178E-01
3.483412E-01
3.306886E-01
3.157917E-01
3.021700E-01
2.882044E-01
2.723414E-01
2.539475E-01
2.388891E-01
2.227284E-01
2.062161E-01
1.891791E-01
1.736014E-01
1.555687E-01
1.412239E-01
1.284475E-01
1.105846E-01
9.756176E-02
8.641103E-02
7.886812E-02
6.783009E-02
5.638736E-02
4.834040E-02
4.183969E-02
3.612589E-02
3.125619E-02
2.527777E-02
2.252614E-02
1.968757E-02
1.852393E-02
1.488292E-02
1.209660E-02
1.168589E-02
1.010070E-02
8.966727E-03
7.863796E-03
7.495959E-03
6.603696E-03
5.540886E-03
4.870726E-03
4.512799E-03
4.950168E-03
3.329213E-03
4.672119E-03
2.406428E-03
1.858240E-03
2.241245E-03
2.709542E-03
1.853813E-03
1.597826E-03
1.442070E-03
5.681488E-04
7.723249E-04
9.360728E-04
8.103247E-04
8.798606E-04
1.033679E-03
6.505433E-04
4.125320E-04
3.964400E-04
4.639721E-04
2.163571E-04
3.386215E-04
2.444253E-04
1.648944E-04
2.373172E-04
1.190660E-04
-1.819538E-04
-2.247651E-03
-4.423859E-03
-6.719069E-03
-9.007579E-03
-1.127102E-02
-1.327410E-02
1.534224E-03
2.470119E-03
2.412088E-03
2.574195E-03
3.051575E-03
5.203290E-03
1.011272E-02
4.184000E-03
5.518730E-04
7.094768E-03
6.013529E-02
1.733651E-02
7.825194E-03
5.693076E-03
3.327106E-03
2.532764E-03
3.905726E-03
4.734404E-03
5.150300E-03
5.697583E-03
7.236610E-03
7.644947E-03
9.414131E-03
9.440850E-03
1.129568E-02
1.137300E-02
1.327145E-02
1.471112E-02
1.661330E-02
1.884215E-02
2.115457E-02
2.401180E-02
2.860926E-02
3.155677E-02
3.633537E-02
4.183610E-02
4.752425E-02
5.454180E-02
6.300884E-02
7.120200E-02
8.088470E-02
9.126294E-02
1.026109E-01
1.141846E-01
1.279286E-01
1.408779E-01
1.566456E-01
1.712536E-01
1.890611E-01
2.042812E-01
2.192967E-01
2.376410E-01
2.512169E-01
2.662639E-01
2.827776E-01
2.994853E-01
3.151018E-01
3.301790E-01
3.444167E-01
3.591142E-01
3.720105E-01
3.830900E-01
3.935462E-01
4.084430E-01
4.216606E-01
4.281155E-01
4.407305E-01
4.501259E-01
4.566112E-01
4.634006E-01
4.743449E-01
4.840849E-01
4.917557E-01
4.984277E-01
5.061210E-01
5.108556E-01
5.154236E-01
5.206252E-01
5.245153E-01
5.282981E-01
5.331052E-01
5.376574E-01
5.413070E-01
5.424048E-01
5.465146E-01
5.497248E-01
5.507800E-01
5.544457E-01
5.573235E-01
5.579430E-01
5.582819E-01
5.618318E-01
5.611089E-01
5.624452E-01
5.603837E-01
5.581104E-01
5.577256E-01
5.580826E-01
5.569192E-01
5.551699E-01
5.525050E-01
5.509927E-01
5.492299E-01
5.481687E-01
5.460368E-01
5.426826E-01
5.377247E-01
5.339134E-01
5.307248E-01
5.254672E-01
5.197292E-01
5.135200E-01
5.081372E-01
5.001368E-01
4.951379E-01
4.875150E-01
4.789729E-01
4.724807E-01
4.651655E-01
4.527626E-01
4.448057E-01
4.354045E-01
4.259378E-01
4.103119E-01
4.015998E-01
3.899446E-01
3.753823E-01
3.596846E-01
3.471182E-01
3.307736E-01
3.152175E-01
3.012910E-01
2.856133E-01
2.709861E-01
2.536439E-01
2.382248E-01
2.213399E-01
2.056393E-01
1.886264E-01
1.703711E-01
1.560078E-01
1.405346E-01
1.272550E-01
1.118763E-01
9.802976E-02
8.724840E-02
7.870717E-02
6.780790E-02
5.688173E-02
4.924186E-02
4.153349E-02
3.490314E-02
3.128451E-02
2.652589E-02
2.219905E-02
1.992399E-02
1.751879E-02
1.554819E-02
1.369245E-02
1.169470E-02
1.104509E-02
9.309915E-03
8.717634E-03
8.091489E-03
6.763554E-03
6.064666E-03
5.201050E-03
4.932873E-03
4.733102E-03
3.630820E-03
3.261247E-03
2.202131E-03
1.788134E-03
2.784422E-03
2.381073E-03
1.043706E-03
9.479033E-04
1.166234E-03
7.384387E-04
6.427010E-04
5.851026E-04
5.525001E-04
8.169129E-04
8.855007E-04
3.949603E-04
4.831241E-04
5.684192E-04
4.770414E-04
2.578957E-04
2.528744E-04
2.434202E-04
1.171580E-04
2.334621E-04
1.955904E-04
1.345022E-04
-2.014232E-04
-5.205882E-04
-8.306913E-04
-1.267078E-03
-1.588461E-03
-1.666785E-03
4.667875E-03
3.354108E-03
1.673419E-03
2.692840E-03
2.875207E-03
-6.363174E-02
3.829683E-02
6.528658E-03
7.387868E-04
1.168639E-02
-1.077596E-01
1.064224E-02
8.219833E-03
4.756919E-03
4.133747E-03
4.255018E-03
4.547460E-03
5.400388E-03
5.385701E-03
5.574241E-03
6.810982E-03
7.184162E-03
8.231864E-03
9.035221E-03
1.076717E-02
1.129814E-02
1.272480E-02
1.320992E-02
1.659950E-02
1.821826E-02
2.122040E-02
2.333627E-02
2.808312E-02
3.165752E-02
3.645995E-02
4.249912E-02
4.918601E-02
5.411854E-02
6.147197E-02
6.946931E-02
8.067687E-02
9.016448E-02
1.018970E-01
1.144086E-01
1.277777E-01
1.421484E-01
1.574329E-01
1.702733E-01
1.874284E-01
2.036085E-01
2.199530E-01
2.381310E-01
2.513740E-01
2.679541E-01
2.836381E-01
3.004716E-01
3.163319E-01
3.308663E-01
3.439218E-01
3.586557E-01
3.741532E-01
3.830020E-01
3.921801E-01
4.066093E-01
4.183787E-01
4.286852E-01
4.395722E-01
4.485435E-01
4.568616E-01
4.636132E-01
4.722276E-01
4.830717E-01
4.903865E-01
4.983483E-01
5.048809E-01
5.120101E-01
5.143254E-01
5.184806E-01
5.247105E-01
5.310323E-01
5.349830E-01
5.369794E-01
5.406955E-01
5.432737E-01
5.459983E-01
5.511686E-01
5.528646E-01
5.548163E-01
5.580299E-01
5.584814E-01
5.598611E-01
5.607723E-01
5.610315E-01
5.616872E-01
5.615452E-01
5.588402E-01
5.580624E-01
5.579682E-01
5.564476E-01
5.542013E-01
5.525686E-01
5.516453E-01
5.495284E-01
5.476747E-01
5.450241E-01
5.421230E-01
5.378545E-01
5.336773E-01
5.294241E-01
5.232085E-01
5.186267E-01
5.136169E-01
5.090883E-01
5.013182E-01
4.944908E-01
4.867752E-01
4.801052E-01
4.719964E-01
4.645407E-01
4.512592E-01
4.445100E-01
4.376224E-01
4.286493E-01
4.115151E-01
4.029939E-01
3.868852E-01
3.721566E-01
3.586752E-01
3.467421E-01
3.314241E-01
3.157671E-01
3.006972E-01
2.865906E-01
2.706482E-01
2.544610E-01
2.386006E-01
2.209948E-01
2.030363E-01
1.867158E-01
1.695907E-01
1.550558E-01
1.399853E-01
1.272728E-01
1.120345E-01
9.862781E-02
8.640894E-02
7.781487E-02
6.699990E-02
5.735769E-02
4.974544E-02
4.221430E-02
3.514085E-02
3.050314E-02
2.680975E-02
2.339518E-02
2.074717E-02
1.838722E-02
1.688700E-02
1.376622E-02
1.238207E-02
1.116084E-02
9.538423E-03
8.755940E-03
8.106282E-03
6.691172E-03
5.036586E-03
4.493694E-03
4.266548E-03
4.041923E-03
3.232489E-03
3.758054E-03
2.867015E-03
2.077116E-03
1.458870E-03
1.309070E-03
1.351229E-03
8.891513E-04
7.673716E-04
8.465326E-04
5.560189E-04
7.119592E-04
5.168208E-04
3.850914E-04
2.903011E-04
8.742672E-04
6.865226E-04
9.068159E-04
1.153221E-03
1.098304E-04
4.075735E-04
1.266016E-04
3.102428E-04
2.811372E-04
3.960739E-04
1.323903E-04
5.814347E-04
7.492516E-04
1.193473E-03
1.460245E-03
1.676557E-03
2.259928E-03
6.627476E-03
4.924152E-03
3.589264E-03
4.959340E-03
3.695480E-03
5.676847E-03
-2.899057E-02
4.790609E-03
-3.045469E-03
5.066763E-03
-4.490960E-02
1.164067E-02
7.879213E-03
4.087669E-03
4.003454E-03
4.058229E-03
5.358444E-03
5.349052E-03
6.075239E-03
5.556028E-03
5.513335E-03
6.425521E-03
8.290169E-03
9.212252E-03
1.027815E-02
1.114094E-02
1.281778E-02
1.359289E-02
1.729978E-02
1.976445E-02
2.230889E-02
2.424156E-02
2.748620E-02
3.230625E-02
3.707091E-02
4.227351E-02
4.845291E-02
5.293244E-02
6.046169E-02
6.925690E-02
7.930693E-02
8.870818E-02
1.023765E-01
1.154847E-01
1.288921E-01
1.425795E-01
1.575724E-01
1.701055E-01
1.880264E-01
2.041380E-01
2.193494E-01
2.372302E-01
2.519593E-01
2.685426E-01
2.846735E-01
3.004707E-01
3.154289E-01
3.293224E-01
3.447236E-01
3.576486E-01
3.705724E-01
3.826832E-01
3.909559E-01
4.051989E-01
4.175540E-01
4.272385E-01
4.384567E-01
4.473903E-01
4.588280E-01
4.660949E-01
4.741634E-01
4.804012E-01
4.885386E-01
4.967965E-01
5.052405E-01
5.111723E-01
5.112747E-01
5.183803E-01
5.253102E-01
5.299539E-01
5.335327E-01
5.368356E-01
5.409311E-01
5.442980E-01
5.470999E-01
5.506132E-01
5.529395E-01
5.560695E-01
5.587698E-01
5.585207E-01
5.603256E-01
5.610548E-01
5.609420E-01
5.600656E-01
5.600282E-01
5.590440E-01
5.580888E-01
5.575007E-01
5.559134E-01
5.531538E-01
5.527614E-01
5.524598E-01
5.511367E-01
5.471517E-01
5.447838E-01
5.414766E-01
5.391868E-01
5.356782E-01
5.294591E-01
5.230647E-01
5.169536E-01
5.127975E-01
5.091288E-01
5.020736E-01
4.929951E-01
4.853434E-01
4.789783E-01
4.725699E-01
4.644289E-01
4.510784E-01
4.435186E-01
4.364934E-01
4.264710E-01
4.115023E-01
4.020314E-01
3.869829E-01
3.708316E-01
3.586882E-01
3.461705E-01
3.323122E-01
3.172088E-01
3.008655E-01
2.857240E-01
2.695285E-01
2.543048E-01
2.391722E-01
2.218949E-01
2.035073E-01
1.867824E-01
1.687584E-01
1.550199E-01
1.408542E-01
1.276453E-01
1.108658E-01
9.779116E-02
8.503646E-02
7.573940E-02
6.660972E-02
5.718318E-02
4.885625E-02
4.075153E-02
3.418783E-02
3.080894E-02
2.638102E-02
2.352895E-02
2.064346E-02
1.820355E-02
1.616793E-02
1.360690E-02
1.209899E-02
1.087773E-02
9.328922E-03
8.261848E-03
7.013924E-03
6.209222E-03
5.377013E-03
4.298675E-03
3.959611E-03
4.310827E-03
3.753596E-03
3.032440E-03
3.013547E-03
2.632858E-03
1.309803E-03
1.808668E-03
1.259870E-03
9.331589E-04
9.234519E-04
1.711676E-03
1.452900E-03
9.848729E-04
5.946351E-04
2.417523E-04
5.919350E-04
7.479319E-04
4.935462E-04
9.978468E-04
1.782699E-03
1.172813E-04
-2.012332E-05
-9.567794E-05
2.318076E-05
1.381566E-04
1.729943E-04
-7.777529E-05
7.483766E-04
1.777373E-03
2.682456E-03
3.488000E-03
4.199719E-03
5.076571E-03
5.303381E-03
3.868014E-03
5.177860E-03
5.090332E-03
3.354409E-03
-3.030074E-02
4.389248E-02
-3.467278E-03
-3.663393E-03
2.095136E-02
-1.866193E-01
1.138181E-02
5.947147E-03
3.062125E-03
3.101407E-03
3.937664E-03
4.768884E-03
4.702955E-03
6.433298E-03
6.305416E-03
5.983899E-03
7.018514E-03
8.453083E-03
9.410153E-03
1.055933E-02
1.198887E-02
1.391538E-02
1.438163E-02
1.581964E-02
1.994910E-02
2.149702E-02
2.431951E-02
2.694424E-02
3.210878E-02
3.552793E-02
4.054957E-02
4.601452E-02
5.371384E-02
6.070229E-02
7.079991E-02
7.968625E-02
8.977881E-02
1.031384E-01
1.168154E-01
1.278163E-01
1.414006E-01
1.574878E-01
1.720237E-01
1.890942E-01
2.050238E-01
2.192869E-01
2.357390E-01
2.502501E-01
2.664041E-01
2.826015E-01
2.992879E-01
3.140010E-01
3.278719E-01
3.446827E-01
3.566989E-01
3.691179E-01
3.808213E-01
3.900613E-01
4.053898E-01
4.168574E-01
4.269374E-01
4.380641E-01
4.469363E-01
4.612492E-01
4.655169E-01
4.732085E-01
4.817754E-01
4.868612E-01
4.959033E-01
5.047074E-01
5.153974E-01
5.125977E-01
5.162237E-01
5.235503E-01
5.296627E-01
5.336556E-01
5.373301E-01
5.415425E-01
5.436864E-01
5.475051E-01
5.499744E-01
5.497175E-01
5.559645E-01
5.557886E-01
5.570041E-01
5.578131E-01
5.593714E-01
5.594836E-01
5.602631E-01
5.596161E-01
5.595544E-01
5.577668E-01
5.560559E-01
5.560253E-01
5.546866E-01
5.529822E-01
5.514381E-01
5.516471E-01
5.477944E-01
5.452570E-01
5.423828E-01
5.389671E-01
5.354008E-01
5.292218E-01
5.207540E-01
5.164637E-01
5.117718E-01
5.077535E-01
5.002938E-01
4.919187E-01
4.869392E-01
4.790798E-01
4.725797E-01
4.636857E-01
4.512756E-01
4.428768E-01
4.351338E-01
4.244706E-01
4.117982E-01
4.008310E-01
3.843312E-01
3.720036E-01
3.598009E-01
3.472735E-01
3.336165E-01
3.191685E-01
3.012093E-01
2.854467E-01
2.722562E-01
2.555056E-01
2.385931E-01
2.224711E-01
2.035418E-01
1.869834E-01
1.691126E-01
1.539638E-01
1.397873E-01
1.270625E-01
1.106974E-01
9.689745E-02
8.490573E-02
7.589968E-02
6.664951E-02
5.674429E-02
4.859392E-02
4.225552E-02
3.568152E-02
3.132159E-02
2.604152E-02
2.315493E-02
2.061059E-02
1.725659E-02
1.544934E-02
1.317488E-02
1.133401E-02
9.257190E-03
8.410374E-03
8.176246E-03
6.764741E-03
5.603254E-03
5.311576E-03
4.955954E-03
4.351077E-03
3.876113E-03
3.340253E-03
2.440936E-03
1.821383E-03
1.357069E-03
1.691735E-03
1.331351E-03
1.412657E-03
1.353147E-03
8.639701E-04
1.147425E-03
8.808703E-04
1.143972E-03
1.097672E-03
2.069207E-03
6.953263E-04
4.052851E-04
2.955433E-04
7.816266E-04
1.154628E-03
1.996492E-04
2.013872E-04
1.442582E-04
1.104001E-04
2.688522E-04
2.674208E-04
7.732386E-05
2.879901E-04
3.934448E-04
7.249972E-04
6.357570E-04
7.589248E-04
9.503886E-04
7.392746E-03
4.276213E-03
3.684262E-03
4.043961E-03
3.889026E-03
-2.513348E-03
7.195700E-02
2.368843E-02
1.128359E-03
2.038192E-02
-2.874158E-02
-6.670438E-03
4.184208E-03
4.077084E-03
3.595956E-03
4.131319E-03
4.644581E-03
4.990563E-03
5.850985E-03
6.672791E-03
6.613887E-03
6.989640E-03
8.559385E-03
9.901902E-03
1.034972E-02
1.371964E-02
1.389066E-02
1.449947E-02
1.522993E-02
2.026897E-02
2.049944E-02
2.498969E-02
2.709461E-02
3.180916E-02
3.556933E-02
3.955126E-02
4.734844E-02
5.404006E-02
6.184431E-02
7.146598E-02
8.018767E-02
9.095150E-02
1.031378E-01
1.158580E-01
1.285407E-01
1.422648E-01
1.569450E-01
1.729236E-01
1.881591E-01
2.041091E-01
2.211963E-01
2.359750E-01
2.493805E-01
2.661126E-01
2.829936E-01
3.002365E-01
3.142796E-01
3.272588E-01
3.465775E-01
3.563181E-01
3.687008E-01
3.801444E-01
3.891982E-01
4.068442E-01
4.189047E-01
4.286076E-01
4.414257E-01
4.493176E-01
4.631191E-01
4.659094E-01
4.739934E-01
4.807728E-01
4.901560E-01
4.968559E-01
5.035096E-01
5.145473E-01
5.118863E-01
5.165836E-01
5.246967E-01
5.318602E-01
5.341135E-01
5.377129E-01
5.410101E-01
5.429256E-01
5.461439E-01
5.483664E-01
5.513004E-01
5.542477E-01
5.553448E-01
5.567586E-01
5.567827E-01
5.576262E-01
5.578494E-01
5.609310E-01
5.612940E-01
5.597501E-01
5.580231E-01
5.565680E-01
5.559840E-01
5.541255E-01
5.521832E-01
5.507962E-01
5.498263E-01
5.461809E-01
5.442671E-01
5.418007E-01
5.381374E-01
5.348559E-01
5.281377E-01
5.215734E-01
5.159842E-01
5.108689E-01
5.072536E-01
5.000808E-01
4.936348E-01
4.859806E-01
4.774251E-01
4.717193E-01
4.656247E-01
4.512008E-01
4.444235E-01
4.346824E-01
4.249212E-01
4.123814E-01
4.014471E-01
3.858198E-01
3.741290E-01
3.591406E-01
3.475545E-01
3.339191E-01
3.186187E-01
3.032333E-01
2.846134E-01
2.705822E-01
2.535703E-01
2.378748E-01
2.203327E-01
2.033347E-01
1.883789E-01
1.676511E-01
1.542759E-01
1.405409E-01
1.255858E-01
1.102301E-01
9.696000E-02
8.610246E-02
7.429967E-02
6.485920E-02
5.510383E-02
4.874390E-02
4.308477E-02
3.658444E-02
3.127793E-02
2.674965E-02
2.372217E-02
2.093160E-02
1.774512E-02
1.604977E-02
1.323422E-02
1.182475E-02
9.882531E-03
9.174812E-03
8.485677E-03
6.734435E-03
6.456437E-03
5.276051E-03
4.626284E-03
3.922559E-03
3.866178E-03
3.468903E-03
2.124280E-03
2.390435E-03
1.548644E-03
1.155518E-03
1.145882E-03
1.168613E-03
1.074645E-03
9.647261E-04
3.675589E-04
3.381008E-04
5.569869E-04
7.002331E-04
8.805778E-04
3.057440E-04
1.712049E-04
3.249813E-04
2.705998E-04
3.684487E-04
3.683666E-04
2.395228E-04
2.999025E-04
-7.740910E-05
1.716262E-04
1.411990E-04
1.718263E-04
9.425620E-06
-7.732322E-05
-1.882246E-04
-2.853821E-04
-3.953521E-04
-5.566924E-04
5.937970E-03
2.482855E-03
3.383330E-03
4.316583E-03
3.458841E-03
7.632232E-04
5.417161E-02
1.634401E-02
4.057400E-04
3.436865E-02
-8.833473E-02
7.108891E-03
3.216448E-03
3.738992E-03
3.810827E-03
4.520434E-03
5.025874E-03
4.895021E-03
5.347790E-03
6.119317E-03
7.051561E-03
7.344762E-03
8.239016E-03
9.225118E-03
9.451693E-03
1.236856E-02
1.357872E-02
1.451432E-02
1.660815E-02
1.941356E-02
2.010646E-02
2.325045E-02
2.626725E-02
3.087148E-02
3.591934E-02
3.975433E-02
4.697515E-02
5.291760E-02
6.177856E-02
7.082572E-02
7.807651E-02
9.114524E-02
1.021817E-01
1.155259E-01
1.277874E-01
1.420338E-01
1.569964E-01
1.720164E-01
1.873159E-01
2.040815E-01
2.223924E-01
2.370615E-01
2.512426E-01
2.696547E-01
2.840853E-01
3.017543E-01
3.175666E-01
3.282360E-01
3.451857E-01
3.579938E-01
3.694856E-01
3.815306E-01
3.905007E-01
4.060210E-01
4.184008E-01
4.306505E-01
4.406934E-01
4.513917E-01
4.586705E-01
4.666888E-01
4.760764E-01
4.824181E-01
4.879128E-01
4.942606E-01
5.031050E-01
5.136044E-01
5.119664E-01
5.180097E-01
5.255939E-01
5.302082E-01
5.357264E-01
5.386418E-01
5.398329E-01
5.430122E-01
5.458494E-01
5.491336E-01
5.521292E-01
5.540444E-01
5.555978E-01
5.570106E-01
5.579292E-01
5.577787E-01
5.579878E-01
5.603585E-01
5.607824E-01
5.610837E-01
5.592833E-01
5.580421E-01
5.565261E-01
5.536884E-01
5.526518E-01
5.517726E-01
5.502432E-01
5.463098E-01
5.450272E-01
5.409895E-01
5.377523E-01
5.342229E-01
5.280548E-01
5.231177E-01
5.167130E-01
5.128466E-01
5.088887E-01
5.003545E-01
4.938038E-01
4.854207E-01
4.782240E-01
4.713921E-01
4.619983E-01
4.526862E-01
4.441297E-01
4.350784E-01
4.262812E-01
4.106017E-01
4.004889E-01
3.875688E-01
3.743915E-01
3.588798E-01
3.443998E-01
3.324066E-01
3.173864E-01
3.031853E-01
2.846891E-01
2.683260E-01
2.551167E-01
2.377984E-01
2.206964E-01
2.041180E-01
1.884753E-01
1.712188E-01
1.550582E-01
1.424509E-01
1.275455E-01
1.124493E-01
9.814303E-02
8.471059E-02
7.447534E-02
6.626864E-02
5.464435E-02
4.866041E-02
4.241233E-02
3.718622E-02
3.195266E-02
2.709819E-02
2.464080E-02
2.149215E-02
1.859549E-02
1.633053E-02
1.386165E-02
1.135341E-02
9.840826E-03
8.460889E-03
8.314136E-03
7.536770E-03
6.354083E-03
5.783804E-03
4.896708E-03
4.101841E-03
3.531611E-03
3.872288E-03
2.104194E-03
1.971567E-03
2.116074E-03
1.812640E-03
1.161855E-03
9.546879E-04
1.438277E-03
6.846629E-04
3.535999E-04
4.403630E-04
4.997937E-04
3.267626E-04
5.455677E-04
2.993757E-04
5.331779E-05
1.444915E-04
4.598327E-04
1.144597E-04
1.588445E-04
2.108083E-04
1.658429E-04
1.544216E-05
3.197658E-04
3.638378E-04
1.702960E-04
-2.436693E-04
-8.614081E-04
-8.585965E-04
-1.073802E-03
-1.321777E-03
-1.543638E-03
2.955841E-03
9.780271E-04
2.552538E-03
3.634798E-03
2.969658E-03
1.345304E-03
2.729140E-02
2.730529E-03
-5.398380E-03
2.693889E-02
-2.243543E-02
1.197720E-03
3.448315E-03
3.517460E-03
3.972747E-03
3.407342E-03
4.025169E-03
4.558681E-03
5.827158E-03
5.575888E-03
6.553353E-03
6.913573E-03
8.290639E-03
9.253757E-03
9.561069E-03
1.156561E-02
1.352131E-02
1.407276E-02
1.554653E-02
1.938964E-02
1.968494E-02
2.289965E-02
2.781423E-02
2.957121E-02
3.485563E-02
4.020299E-02
4.637408E-02
5.286321E-02
6.188077E-02
7.033955E-02
7.794710E-02
9.060775E-02
1.010468E-01
1.141753E-01
1.281564E-01
1.422707E-01
1.571904E-01
1.712029E-01
1.869225E-01
2.040858E-01
2.218766E-01
2.362739E-01
2.518871E-01
2.682728E-01
2.837721E-01
2.993098E-01
3.176412E-01
3.301893E-01
3.448748E-01
3.570049E-01
3.685516E-01
3.805635E-01
3.912276E-01
4.051106E-01
4.186353E-01
4.292813E-01
4.403399E-01
4.502133E-01
4.560632E-01
4.656711E-01
4.768936E-01
4.833630E-01
4.877341E-01
4.926461E-01
5.012872E-01
5.137015E-01
5.123230E-01
5.200992E-01
5.244802E-01
5.296356E-01
5.348233E-01
5.368263E-01
5.391492E-01
5.429070E-01
5.435889E-01
5.486434E-01
5.521102E-01
5.525700E-01
5.546761E-01
5.569995E-01
5.584179E-01
5.597064E-01
5.588542E-01
5.581787E-01
5.583277E-01
5.603678E-01
5.583428E-01
5.583717E-01
5.570139E-01
5.533895E-01
5.536452E-01
5.523399E-01
5.505700E-01
5.460472E-01
5.438138E-01
5.414291E-01
5.367475E-01
5.340229E-01
5.293865E-01
5.222175E-01
5.171122E-01
5.136917E-01
5.086102E-01
4.995054E-01
4.923712E-01
4.850109E-01
4.782408E-01
4.727343E-01
4.652832E-01
4.536624E-01
4.455145E-01
4.349181E-01
4.268319E-01
4.114003E-01
3.993960E-01
3.873769E-01
3.702526E-01
3.574455E-01
3.452722E-01
3.329550E-01
3.180183E-01
3.036315E-01
2.845307E-01
2.700594E-01
2.555896E-01
2.373206E-01
2.207023E-01
2.053611E-01
1.896009E-01
1.720327E-01
1.561451E-01
1.421777E-01
1.287004E-01
1.130635E-01
9.766144E-02
8.535777E-02
7.506534E-02
6.686884E-02
5.581518E-02
4.782346E-02
4.238631E-02
3.720926E-02
3.131846E-02
2.673920E-02
2.397033E-02
2.141207E-02
1.726453E-02
1.508887E-02
1.357183E-02
1.188936E-02
9.970493E-03
8.609601E-03
7.791235E-03
7.538723E-03
5.890539E-03
5.466677E-03
4.807647E-03
3.792541E-03
4.041404E-03
2.755519E-03
1.756053E-03
1.738303E-03
1.905457E-03
1.935082E-03
8.397630E-04
8.112819E-04
1.046182E-03
7.310024E-04
7.947704E-04
3.519123E-04
4.408029E-04
3.381139E-04
3.475084E-04
2.797359E-04
-7.166821E-05
1.577377E-04
4.633027E-04
-1.043643E-05
-9.671034E-05
1.993480E-04
1.653542E-04
3.067138E-04
4.261838E-04
3.484254E-04
2.631106E-04
3.522595E-04
4.488207E-04
6.593409E-04
7.125811E-04
8.125917E-04
8.419591E-04
2.739601E-03
2.477138E-03
2.790209E-03
2.701491E-03
2.724881E-03
3.378076E-03
-2.607463E-03
1.806436E-02
-4.506839E-03
2.149991E-02
3.917493E-02
2.206032E-03
3.758143E-03
4.258834E-03
3.703588E-03
3.612266E-03
4.420660E-03
4.852050E-03
5.566267E-03
5.378799E-03
7.450791E-03
7.559260E-03
8.546681E-03
9.092408E-03
9.829895E-03
1.127310E-02
1.395258E-02
1.534190E-02
1.672150E-02
1.925177E-02
2.020571E-02
2.420532E-02
2.622515E-02
2.963950E-02
3.459202E-02
3.866767E-02
4.686533E-02
5.435469E-02
6.191861E-02
6.949769E-02
7.776427E-02
9.171301E-02
1.025794E-01
1.123234E-01
1.269512E-01
1.407139E-01
1.557131E-01
1.704469E-01
1.862051E-01
2.030663E-01
2.213363E-01
2.360564E-01
2.507141E-01
2.660298E-01
2.821994E-01
2.971288E-01
3.141595E-01
3.276373E-01
3.437155E-01
3.574114E-01
3.676098E-01
3.743136E-01
3.891099E-01
4.067643E-01
4.195041E-01
4.287340E-01
4.390279E-01
4.485427E-01
4.553614E-01
4.628772E-01
4.759400E-01
4.837897E-01
4.881675E-01
4.924612E-01
5.015920E-01
5.128739E-01
5.131241E-01
5.172329E-01
5.235527E-01
5.277606E-01
5.332631E-01
5.354637E-01
5.384997E-01
5.440646E-01
5.450230E-01
5.501020E-01
5.508725E-01
5.531158E-01
5.576534E-01
5.592831E-01
5.583973E-01
5.590636E-01
5.595767E-01
5.570735E-01
5.588547E-01
5.606707E-01
5.602628E-01
5.587974E-01
5.567913E-01
5.531725E-01
5.527414E-01
5.525258E-01
5.512926E-01
5.457583E-01
5.435216E-01
5.405912E-01
5.356552E-01
5.321746E-01
5.291362E-01
5.230706E-01
5.177259E-01
5.128611E-01
5.081400E-01
5.020422E-01
4.934378E-01
4.862388E-01
4.788801E-01
4.714603E-01
4.655683E-01
4.546666E-01
4.440160E-01
4.329739E-01
4.235716E-01
4.119094E-01
3.997788E-01
3.890240E-01
3.700207E-01
3.598367E-01
3.484296E-01
3.341808E-01
3.168066E-01
3.007791E-01
2.854048E-01
2.719606E-01
2.569625E-01
2.358072E-01
2.188782E-01
2.055326E-01
1.896535E-01
1.726683E-01
1.555544E-01
1.422200E-01
1.299267E-01
1.120999E-01
9.799585E-02
8.560261E-02
7.390463E-02
6.540798E-02
5.577375E-02
4.881269E-02
4.309021E-02
3.652872E-02
3.060929E-02
2.666918E-02
2.373705E-02
2.010235E-02
1.749651E-02
1.591288E-02
1.447108E-02
1.113564E-02
9.242530E-03
9.413925E-03
8.843254E-03
7.750333E-03
5.493097E-03
4.603859E-03
4.676373E-03
4.558807E-03
4.483908E-03
3.673761E-03
3.083760E-03
2.091518E-03
1.886619E-03
1.606169E-03
1.236050E-03
6.606528E-04
1.601524E-03
1.061982E-03
7.676587E-04
9.318834E-04
4.857119E-04
6.547096E-04
1.102893E-03
7.956142E-04
1.446863E-04
3.207010E-04
1.440926E-03
2.428529E-04
6.566993E-05
5.158638E-04
1.830937E-04
1.650928E-04
4.846958E-04
3.267431E-04
5.470636E-05
8.462279E-05
3.255920E-04
3.900105E-04
5.492310E-04
6.461479E-04
7.983390E-04
2.651515E-03
3.585062E-03
3.423289E-03
2.775419E-03
3.446436E-03
3.756920E-03
4.349599E-02
-1.719876E-02
-1.138270E-02
-1.900326E-02
9.085609E-03
2.442569E-03
2.984967E-03
4.904429E-03
4.736778E-03
3.998827E-03
3.980657E-03
4.848567E-03
4.619009E-03
5.674520E-03
6.732696E-03
7.521941E-03
8.663331E-03
9.047368E-03
1.013162E-02
1.132216E-02
1.402289E-02
1.572403E-02
1.673428E-02
1.870646E-02
2.116739E-02
2.386375E-02
2.641335E-02
3.188597E-02
3.584380E-02
4.111047E-02
4.609441E-02
5.361222E-02
6.157770E-02
6.970391E-02
7.965611E-02
9.226083E-02
1.019982E-01
1.132680E-01
1.265089E-01
1.393846E-01
1.547786E-01
1.706474E-01
1.864384E-01
2.019801E-01
2.182365E-01
2.349199E-01
2.489602E-01
2.658215E-01
2.822478E-01
2.979459E-01
3.135300E-01
3.282813E-01
3.466865E-01
3.581342E-01
3.664305E-01
3.722552E-01
3.919605E-01
4.075669E-01
4.198321E-01
4.289198E-01
4.386912E-01
4.468300E-01
4.561072E-01
4.637712E-01
4.754186E-01
4.820013E-01
4.868763E-01
4.940443E-01
5.024606E-01
5.108485E-01
5.132764E-01
5.178393E-01
5.235140E-01
5.275061E-01
5.326166E-01
5.360282E-01
5.393723E-01
5.429383E-01
5.456600E-01
5.491257E-01
5.519725E-01
5.533342E-01
5.566846E-01
5.602742E-01
5.591539E-01
5.579975E-01
5.573190E-01
5.578381E-01
5.592892E-01
5.615131E-01
5.601665E-01
5.588516E-01
5.562015E-01
5.531018E-01
5.522574E-01
5.515367E-01
5.494253E-01
5.445425E-01
5.441118E-01
5.392067E-01
5.341418E-01
5.304580E-01
5.278128E-01
5.226491E-01
5.181177E-01
5.131255E-01
5.082549E-01
4.999747E-01
4.924479E-01
4.860203E-01
4.789955E-01
4.714035E-01
4.660082E-01
4.554078E-01
4.432158E-01
4.350717E-01
4.262990E-01
4.116522E-01
3.996289E-01
3.873820E-01
3.716547E-01
3.600549E-01
3.465445E-01
3.322199E-01
3.166418E-01
3.006532E-01
2.845007E-01
2.706676E-01
2.556510E-01
2.368981E-01
2.199522E-01
2.051809E-01
1.908282E-01
1.738915E-01
1.561324E-01
1.413642E-01
1.290986E-01
1.110129E-01
9.793503E-02
8.638687E-02
7.525232E-02
6.577037E-02
5.628588E-02
4.888284E-02
4.167819E-02
3.542022E-02
3.029412E-02
2.589540E-02
2.244239E-02
1.973318E-02
1.764201E-02
1.684477E-02
1.418298E-02
1.219158E-02
1.031150E-02
9.432536E-03
8.574119E-03
8.491956E-03
6.076214E-03
5.468173E-03
5.811645E-03
4.547941E-03
3.589165E-03
3.112099E-03
2.807322E-03
1.626186E-03
1.922732E-03
1.416754E-03
1.155622E-03
1.416723E-03
1.058744E-03
1.260952E-03
5.307431E-04
1.999571E-03
8.753946E-04
6.239207E-04
7.445963E-04
4.508161E-04
2.059159E-04
5.650624E-04
8.715308E-04
3.000170E-04
1.305466E-04
3.165859E-04
2.885647E-04
1.883515E-04
1.289075E-04
-3.166896E-05
-1.708389E-04
-2.449329E-04
-2.958114E-04
-1.475691E-04
-2.498901E-04
-3.364586E-04
-2.210072E-04
3.054603E-03
3.124797E-03
2.936209E-03
2.749911E-03
2.496032E-03
2.626326E-03
2.396828E-03
-1.186219E-02
9.350393E-03
-5.380874E-03
5.080792E-03
1.782063E-03
3.704227E-03
3.533811E-03
4.552372E-03
6.163539E-03
4.550258E-03
5.323845E-03
5.616818E-03
5.909247E-03
6.639426E-03
7.865081E-03
8.410059E-03
9.739461E-03
1.003279E-02
1.205175E-02
1.320494E-02
1.528992E-02
1.629580E-02
1.873987E-02
2.015791E-02
2.443684E-02
2.638099E-02
3.123944E-02
3.646777E-02
4.037490E-02
4.417086E-02
5.242066E-02
6.099193E-02
7.005764E-02
7.905338E-02
9.132364E-02
1.013987E-01
1.140402E-01
1.265073E-01
1.397009E-01
1.547645E-01
1.697521E-01
1.863428E-01
2.027895E-01
2.175827E-01
2.350763E-01
2.497702E-01
2.658402E-01
2.795839E-01
2.961798E-01
3.130456E-01
3.286610E-01
3.458940E-01
3.566826E-01
3.691715E-01
3.805248E-01
3.932118E-01
4.080618E-01
4.170354E-01
4.301700E-01
4.389065E-01
4.481053E-01
4.579709E-01
4.643619E-01
4.743072E-01
4.821639E-01
4.862212E-01
4.939261E-01
5.037970E-01
5.106491E-01
5.138239E-01
5.162913E-01
5.240476E-01
5.289093E-01
5.316997E-01
5.349332E-01
5.378689E-01
5.430978E-01
5.465925E-01
5.490272E-01
5.516735E-01
5.534567E-01
5.562687E-01
5.588626E-01
5.582027E-01
5.568668E-01
5.575470E-01
5.592178E-01
5.619327E-01
5.628846E-01
5.591152E-01
5.572306E-01
5.568702E-01
5.538063E-01
5.507581E-01
5.499187E-01
5.490899E-01
5.453240E-01
5.434060E-01
5.396561E-01
5.355347E-01
5.301959E-01
5.261408E-01
5.232493E-01
5.173194E-01
5.130013E-01
5.078902E-01
4.994754E-01
4.922813E-01
4.853006E-01
4.805360E-01
4.719153E-01
4.657096E-01
4.529074E-01
4.445712E-01
4.336921E-01
4.263936E-01
4.132872E-01
3.987152E-01
3.852642E-01
3.733341E-01
3.605292E-01
3.451916E-01
3.295165E-01
3.152127E-01
3.014367E-01
2.861316E-01
2.701275E-01
2.540731E-01
2.353909E-01
2.216726E-01
2.045353E-01
1.882834E-01
1.757011E-01
1.573823E-01
1.411106E-01
1.296090E-01
1.109653E-01
9.761386E-02
8.686300E-02
7.711778E-02
6.560201E-02
5.507355E-02
4.873396E-02
4.261171E-02
3.728788E-02
3.161915E-02
2.630609E-02
2.282290E-02
1.981740E-02
1.803381E-02
1.563500E-02
1.452814E-02
1.207966E-02
1.011877E-02
9.155592E-03
8.636971E-03
7.490683E-03
6.170073E-03
5.546795E-03
3.997104E-03
3.916812E-03
3.015759E-03
2.777192E-03
2.474989E-03
2.905898E-03
1.161355E-03
9.632538E-04
1.232245E-03
5.267157E-04
7.064818E-06
3.024597E-04
9.509158E-04
9.903291E-04
1.471220E-03
2.342341E-04
2.448505E-04
4.964668E-04
1.986770E-04
3.637608E-04
6.850354E-04
3.279354E-04
1.644334E-04
3.499784E-05
3.992203E-05
1.601809E-04
1.228267E-04
7.685096E-05
3.285408E-05
1.885426E-04
3.897802E-04
5.943966E-04
8.259096E-04
8.769888E-04
1.087607E-03
3.003897E-03
2.596785E-03
2.111995E-03
2.761893E-03
2.018989E-03
2.367699E-03
1.600845E-03
1.717901E-02
3.173980E-02
4.351141E-03
2.402462E-03
2.297327E-03
2.403913E-03
2.512254E-03
3.853750E-03
4.780713E-03
4.350889E-03
4.951508E-03
5.961679E-03
5.704191E-03
6.869046E-03
7.697032E-03
8.350655E-03
9.235580E-03
1.044131E-02
1.252957E-02
1.414181E-02
1.574204E-02
1.688189E-02
1.827250E-02
2.021781E-02
2.282696E-02
2.616476E-02
2.952516E-02
3.475198E-02
4.017031E-02
4.520408E-02
5.280926E-02
6.081765E-02
7.137096E-02
7.877595E-02
9.023271E-02
9.910159E-02
1.118761E-01
1.258032E-01
1.417412E-01
1.552717E-01
1.702164E-01
1.878052E-01
2.030251E-01
2.191013E-01
2.352490E-01
2.505970E-01
2.665792E-01
2.800630E-01
2.947045E-01
3.144158E-01
3.294128E-01
3.444620E-01
3.572022E-01
3.688856E-01
3.811314E-01
3.915026E-01
4.080002E-01
4.165341E-01
4.279293E-01
4.392339E-01
4.489521E-01
4.587227E-01
4.674112E-01
4.753943E-01
4.834477E-01
4.885987E-01
4.952307E-01
5.026195E-01
5.074274E-01
5.121090E-01
5.165068E-01
5.221045E-01
5.290441E-01
5.322530E-01
5.339991E-01
5.372317E-01
5.430362E-01
5.466126E-01
5.502929E-01
5.518789E-01
5.545211E-01
5.558221E-01
5.568922E-01
5.580671E-01
5.568660E-01
5.585135E-01
5.591150E-01
5.628845E-01
5.654343E-01
5.583898E-01
5.577383E-01
5.579483E-01
5.541282E-01
5.517216E-01
5.495003E-01
5.469308E-01
5.444714E-01
5.428957E-01
5.389053E-01
5.352383E-01
5.293139E-01
5.267104E-01
5.226253E-01
5.186555E-01
5.138020E-01
5.091281E-01
4.988195E-01
4.908824E-01
4.851224E-01
4.799188E-01
4.710451E-01
4.633221E-01
4.526063E-01
4.454350E-01
4.361832E-01
4.270908E-01
4.143762E-01
4.002357E-01
3.856303E-01
3.736732E-01
3.598981E-01
3.456835E-01
3.306791E-01
3.155021E-01
3.012438E-01
2.847349E-01
2.695326E-01
2.539387E-01
2.370914E-01
2.223584E-01
2.078578E-01
1.910277E-01
1.724499E-01
1.585738E-01
1.415317E-01
1.268887E-01
1.116222E-01
9.717084E-02
8.568137E-02
7.587006E-02
6.753197E-02
5.749013E-02
4.863606E-02
4.247941E-02
3.620506E-02
3.191530E-02
2.571740E-02
2.377876E-02
2.079171E-02
1.828178E-02
1.512520E-02
1.341932E-02
1.157323E-02
1.015587E-02
8.818039E-03
8.573523E-03
7.445073E-03
7.236073E-03
5.760399E-03
3.913889E-03
2.724946E-03
2.817289E-03
2.713937E-03
2.666538E-03
3.204132E-03
2.042063E-03
2.018507E-03
2.847426E-03
1.184446E-03
1.535655E-03
5.294191E-04
7.932997E-04
6.792482E-04
4.604554E-04
-8.027681E-05
9.654030E-05
1.525855E-04
4.031079E-04
3.883762E-04
6.475690E-04
1.605355E-04
2.513760E-04
7.503298E-05
6.910307E-05
1.025566E-04
-4.623114E-05
-3.346113E-05
1.587417E-04
3.923464E-04
4.991658E-04
6.807271E-04
9.136103E-04
1.133881E-03
1.016907E-03
2.712086E-03
3.306636E-03
2.181598E-03
2.734073E-03
1.866313E-03
2.273264E-03
1.647780E-03
1.461912E-03
2.839742E-03
2.774505E-03
2.709490E-03
2.687959E-03
2.094525E-03
3.187369E-03
4.040071E-03
4.569472E-03
4.095809E-03
5.045485E-03
5.192048E-03
5.830086E-03
5.996432E-03
7.264191E-03
8.328348E-03
8.947334E-03
1.110469E-02
1.222636E-02
1.397485E-02
1.593104E-02
1.649831E-02
1.739823E-02
1.978682E-02
2.267950E-02
2.593822E-02
3.085722E-02
3.637722E-02
4.168493E-02
4.756104E-02
5.324295E-02
6.101244E-02
7.053181E-02
7.947499E-02
8.984719E-02
1.005518E-01
1.138833E-01
1.260112E-01
1.420086E-01
1.574970E-01
1.727846E-01
1.874207E-01
2.010400E-01
2.192527E-01
2.339185E-01
2.502872E-01
2.677528E-01
2.830981E-01
2.998892E-01
3.174596E-01
3.299228E-01
3.441613E-01
3.581388E-01
3.676641E-01
3.822668E-01
3.935204E-01
4.091186E-01
4.189939E-01
4.297671E-01
4.401162E-01
4.479310E-01
4.579398E-01
4.681690E-01
4.739893E-01
4.830152E-01
4.887327E-01
4.975177E-01
5.027319E-01
5.099682E-01
5.126392E-01
5.157617E-01
5.231518E-01
5.293236E-01
5.318200E-01
5.349169E-01
5.391418E-01
5.431270E-01
5.444435E-01
5.488703E-01
5.520083E-01
5.540425E-01
5.570455E-01
5.572709E-01
5.575887E-01
5.576338E-01
5.591773E-01
5.591090E-01
5.605901E-01
5.620769E-01
5.577711E-01
5.568976E-01
5.557594E-01
5.528751E-01
5.523502E-01
5.510440E-01
5.482760E-01
5.437132E-01
5.432068E-01
5.396630E-01
5.366280E-01
5.297531E-01
5.255689E-01
5.224091E-01
5.191857E-01
5.143217E-01
5.086988E-01
4.976677E-01
4.905671E-01
4.853041E-01
4.782567E-01
4.709863E-01
4.627949E-01
4.518441E-01
4.444339E-01
4.316535E-01
4.243473E-01
4.103082E-01
3.996625E-01
3.848557E-01
3.738092E-01
3.603474E-01
3.443384E-01
3.313935E-01
3.161220E-01
3.012737E-01
2.874212E-01
2.706485E-01
2.536936E-01
2.383359E-01
2.223096E-01
2.060105E-01
1.909178E-01
1.719978E-01
1.567080E-01
1.433803E-01
1.302013E-01
1.122935E-01
9.834128E-02
8.666840E-02
7.551449E-02
6.555426E-02
5.671801E-02
4.923694E-02
4.272447E-02
3.661560E-02
3.123535E-02
2.619613E-02
2.385142E-02
1.956906E-02
1.733342E-02
1.490629E-02
1.270888E-02
1.146591E-02
1.044249E-02
9.398786E-03
8.569555E-03
7.079879E-03
5.972591E-03
4.814736E-03
5.003639E-03
4.137262E-03
4.323953E-03
2.934166E-03
2.905113E-03
3.341311E-03
3.158543E-03
1.929699E-03
1.941271E-03
1.467493E-03
1.694222E-03
7.187171E-04
5.149188E-04
6.106415E-04
3.596180E-04
6.980121E-04
3.838800E-04
7.373100E-04
1.139688E-03
4.720624E-04
3.092853E-04
2.322258E-04
3.613981E-04
5.803213E-04
4.806510E-04
3.789146E-05
-9.847193E-05
9.164199E-05
1.198159E-04
1.186556E-04
-1.238918E-04
1.195602E-04
-2.413700E-05
2.447142E-04
1.736311E-05
1.181348E-03
1.516210E-03
1.385050E-03
1.556748E-03
1.262005E-03
1.412389E-03
1.601391E-03
1.733184E-03
3.097743E-03
2.886444E-03
3.029207E-03
3.116233E-03
3.449467E-03
4.070027E-03
4.282785E-03
5.201106E-03
5.475579E-03
5.165803E-03
5.368934E-03
6.228147E-03
7.417628E-03
6.846769E-03
7.533185E-03
8.832462E-03
9.807732E-03
1.102495E-02
1.249623E-02
1.492889E-02
1.633671E-02
1.813007E-02
2.063264E-02
2.352994E-02
2.631773E-02
3.014223E-02
3.544404E-02
4.082234E-02
4.827010E-02
5.360729E-02
5.824032E-02
6.889985E-02
7.889477E-02
8.936124E-02
1.001268E-01
1.089524E-01
1.260525E-01
1.420947E-01
1.575774E-01
1.724562E-01
1.866819E-01
2.033965E-01
2.192219E-01
2.332708E-01
2.485811E-01
2.667011E-01
2.847872E-01
3.004434E-01
3.171988E-01
3.315922E-01
3.420440E-01
3.599188E-01
3.715131E-01
3.831799E-01
3.933583E-01
4.049612E-01
4.231068E-01
4.332663E-01
4.402937E-01
4.484940E-01
4.571150E-01
4.666429E-01
4.740457E-01
4.832801E-01
4.896559E-01
4.961441E-01
5.029458E-01
5.096391E-01
5.136358E-01
5.168851E-01
5.224332E-01
5.295102E-01
5.345618E-01
5.370501E-01
5.406485E-01
5.453438E-01
5.473709E-01
5.499053E-01
5.522298E-01
5.532486E-01
5.581405E-01
5.566836E-01
5.578174E-01
5.573890E-01
5.583085E-01
5.568785E-01
5.599729E-01
5.589299E-01
5.593660E-01
5.561961E-01
5.548203E-01
5.522656E-01
5.525335E-01
5.493482E-01
5.451044E-01
5.442341E-01
5.424598E-01
5.408255E-01
5.390535E-01
5.321423E-01
5.276842E-01
5.235179E-01
5.185353E-01
5.137035E-01
5.068833E-01
4.987034E-01
4.917723E-01
4.846241E-01
4.776059E-01
4.708152E-01
4.613511E-01
4.609757E-01
4.530951E-01
4.333018E-01
4.240662E-01
4.156913E-01
3.995835E-01
3.871223E-01
3.738765E-01
3.585693E-01
3.438110E-01
3.331515E-01
3.191277E-01
3.013311E-01
2.855479E-01
2.698069E-01
2.529403E-01
2.386261E-01
2.214394E-01
2.064182E-01
1.865812E-01
1.726652E-01
1.559186E-01
1.412244E-01
1.271016E-01
1.120428E-01
1.000709E-01
8.708137E-02
7.482728E-02
6.483749E-02
5.711375E-02
4.853039E-02
4.177140E-02
3.580875E-02
2.961105E-02
2.685200E-02
2.307291E-02
2.097560E-02
1.809025E-02
1.543069E-02
1.239023E-02
1.024094E-02
9.702413E-03
9.401858E-03
8.275402E-03
6.419799E-03
5.252326E-03
5.188832E-03
5.293868E-03
5.234179E-03
4.406790E-03
2.633918E-03
2.143736E-03
2.175125E-03
2.362380E-03
1.607868E-03
1.121181E-03
6.739596E-04
7.902888E-04
6.657667E-04
4.280680E-04
6.346500E-04
1.459172E-03
1.120523E-03
7.918879E-04
6.006074E-04
5.498006E-04
7.231180E-04
2.898900E-04
1.333631E-04
4.270340E-04
5.777027E-04
7.235617E-05
-1.553304E-04
-1.823329E-04
-1.868102E-04
5.448143E-05
-1.581084E-03
-3.150423E-03
-5.195215E-03
-5.693446E-03
-7.284407E-03
-8.806531E-03
9.819379E-04
1.017007E-03
1.192341E-03
8.989713E-04
8.679552E-04
6.410410E-04
1.107861E-03
2.015363E-03
3.066406E-03
2.581932E-03
2.886085E-03
2.673867E-03
3.137971E-03
3.894763E-03
3.852218E-03
4.460609E-03
4.854121E-03
5.525989E-03
5.467234E-03
6.165256E-03
6.760294E-03
6.510996E-03
7.970202E-03
8.509846E-03
9.653365E-03
1.015657E-02
1.220921E-02
1.496262E-02
1.629162E-02
1.821854E-02
2.080402E-02
2.300811E-02
2.518297E-02
2.827870E-02
3.381938E-02
4.032705E-02
4.639377E-02
5.203337E-02
5.933758E-02
6.920646E-02
7.966558E-02
8.827590E-02
9.895278E-02
1.111327E-01
1.267986E-01
1.420528E-01
1.563075E-01
1.704174E-01
1.862161E-01
2.042059E-01
2.197537E-01
2.346089E-01
2.498096E-01
2.664803E-01
2.824794E-01
3.008909E-01
3.156145E-01
3.302876E-01
3.440580E-01
3.592226E-01
3.717955E-01
3.827257E-01
3.926683E-01
4.083164E-01
4.216653E-01
4.323109E-01
4.390793E-01
4.462185E-01
4.567223E-01
4.670210E-01
4.744340E-01
4.828620E-01
4.893419E-01
4.963766E-01
5.027054E-01
5.108223E-01
5.145856E-01
5.183318E-01
5.234823E-01
5.282663E-01
5.331252E-01
5.359491E-01
5.418848E-01
5.458185E-01
5.475123E-01
5.495214E-01
5.519701E-01
5.551140E-01
5.611124E-01
5.569010E-01
5.584489E-01
5.580891E-01
5.584857E-01
5.570083E-01
5.585861E-01
5.606292E-01
5.598826E-01
5.559203E-01
5.555986E-01
5.534735E-01
5.519143E-01
5.489340E-01
5.463050E-01
5.468637E-01
5.453058E-01
5.409823E-01
5.384491E-01
5.349110E-01
5.275583E-01
5.229057E-01
5.170360E-01
5.123643E-01
5.090654E-01
4.987977E-01
4.930070E-01
4.849129E-01
4.794423E-01
4.712571E-01
4.632024E-01
4.728487E-01
4.742363E-01
4.388813E-01
4.253070E-01
4.127581E-01
4.004879E-01
3.902236E-01
3.777071E-01
3.642577E-01
3.448965E-01
3.334969E-01
3.173624E-01
3.038999E-01
2.874881E-01
2.692802E-01
2.560270E-01
2.396020E-01
2.218303E-01
2.054448E-01
1.891423E-01
1.721939E-01
1.558213E-01
1.426222E-01
1.308179E-01
1.098292E-01
9.955850E-02
8.743856E-02
7.480915E-02
6.454696E-02
5.633505E-02
4.913548E-02
4.370485E-02
3.716534E-02
2.993543E-02
2.628864E-02
2.274094E-02
2.112203E-02
1.885213E-02
1.452954E-02
1.226232E-02
1.051280E-02
9.743471E-03
8.901883E-03
7.967852E-03
6.714216E-03
6.388239E-03
5.255460E-03
5.091403E-03
4.448730E-03
3.844207E-03
3.643901E-03
1.771856E-03
1.771295E-03
2.290304E-03
2.117849E-03
1.295953E-03
1.033838E-03
1.088866E-03
4.760761E-04
7.642366E-04
1.158587E-03
1.010836E-03
1.251457E-03
5.055091E-04
3.024297E-04
3.247167E-04
4.026468E-04
3.103697E-04
5.154453E-04
4.088880E-04
1.333804E-04
2.623687E-04
6.226433E-04
3.926204E-04
1.148380E-04
2.055967E-04
-1.020561E-03
-2.009798E-03
-4.082673E-03
-4.479059E-03
-5.591838E-03
-6.559278E-03
1.216430E-03
1.297830E-03
1.698318E-03
1.159265E-03
8.616259E-04
9.426070E-04
1.719558E-03
3.026391E-03
2.141939E-03
2.831842E-03
3.141358E-03
2.967838E-03
3.158412E-03
3.638789E-03
2.855291E-03
4.088239E-03
4.800356E-03
5.193195E-03
4.848667E-03
5.998934E-03
6.527632E-03
7.325100E-03
8.365135E-03
8.194269E-03
9.194314E-03
9.784025E-03
1.189291E-02
1.458970E-02
1.494122E-02
1.737562E-02
2.048629E-02
2.380462E-02
2.565826E-02
3.067792E-02
3.471782E-02
4.044666E-02
4.743990E-02
5.302484E-02
6.001347E-02
7.116793E-02
7.976791E-02
8.746437E-02
1.011692E-01
1.139676E-01
1.270472E-01
1.448015E-01
1.560608E-01
1.678874E-01
1.856424E-01
2.035786E-01
2.185756E-01
2.345612E-01
2.495752E-01
2.673538E-01
2.839735E-01
3.010256E-01
3.156212E-01
3.287794E-01
3.421072E-01
3.576493E-01
3.705839E-01
3.833463E-01
3.927696E-01
4.075100E-01
4.183698E-01
4.273043E-01
4.366312E-01
4.466321E-01
4.575883E-01
4.663315E-01
4.744887E-01
4.823824E-01
4.874991E-01
4.960858E-01
5.029136E-01
5.129172E-01
5.131278E-01
5.165145E-01
5.225222E-01
5.267778E-01
5.315573E-01
5.352454E-01
5.409087E-01
5.440774E-01
5.455286E-01
5.490704E-01
5.519890E-01
5.545507E-01
5.582382E-01
5.596901E-01
5.579293E-01
5.600524E-01
5.584526E-01
5.578283E-01
5.590205E-01
5.601377E-01
5.593041E-01
5.555956E-01
5.552277E-01
5.536505E-01
5.529019E-01
5.499065E-01
5.486613E-01
5.472244E-01
5.443702E-01
5.433872E-01
5.380251E-01
5.338297E-01
5.274176E-01
5.223443E-01
5.177772E-01
5.142072E-01
5.090691E-01
5.011391E-01
4.951600E-01
4.863998E-01
4.794262E-01
4.719537E-01
4.662061E-01
4.890445E-01
4.756234E-01
4.390709E-01
4.241891E-01
4.107550E-01
4.019582E-01
3.901046E-01
3.751526E-01
3.631817E-01
3.459803E-01
3.324086E-01
3.174591E-01
3.023480E-01
2.888177E-01
2.692556E-01
2.553219E-01
2.380498E-01
2.224385E-01
2.084029E-01
1.938602E-01
1.718207E-01
1.604709E-01
1.427956E-01
1.250118E-01
1.112873E-01
9.955713E-02
9.005072E-02
7.522916E-02
6.621615E-02
5.663493E-02
4.913752E-02
4.208514E-02
3.683796E-02
3.258165E-02
2.546140E-02
2.352193E-02
2.143903E-02
1.809862E-02
1.535544E-02
1.262052E-02
1.108023E-02
1.031924E-02
9.272027E-03
8.053827E-03
7.053523E-03
6.401364E-03
5.924332E-03
4.225844E-03
3.659604E-03
4.136322E-03
3.692023E-03
2.179484E-03
1.689190E-03
1.791528E-03
1.513388E-03
9.944287E-04
9.117038E-04
1.097248E-03
7.256673E-04
9.601572E-04
9.257174E-04
8.565714E-04
3.758549E-04
5.683775E-04
-1.229201E-05
-7.018211E-05
4.537482E-04
2.998987E-04
2.291012E-04
5.309439E-04
2.113442E-04
1.601199E-04
4.324042E-04
1.350507E-04
3.622564E-05
-1.540099E-04
1.206743E-04
1.084087E-04
-6.182088E-05
-1.826869E-04
-2.256998E-04
-1.131715E-04
1.944884E-03
1.365648E-03
1.397878E-03
1.076135E-03
1.459737E-03
1.187467E-03
1.829050E-03
3.715272E-03
2.292004E-03
1.883607E-03
2.380125E-03
2.516108E-03
3.012300E-03
3.081023E-03
4.150233E-03
3.917258E-03
4.544636E-03
5.162181E-03
5.458825E-03
4.978478E-03
5.961434E-03
7.012608E-03
8.567451E-03
8.840519E-03
9.255809E-03
1.018998E-02
1.199748E-02
1.403065E-02
1.493563E-02
1.694162E-02
2.071817E-02
2.273565E-02
2.678624E-02
3.084538E-02
3.493282E-02
4.192450E-02
4.618971E-02
5.229816E-02
6.017599E-02
6.971067E-02
8.006710E-02
8.853304E-02
1.001597E-01
1.125661E-01
1.253762E-01
1.442716E-01
1.577639E-01
1.698618E-01
1.862516E-01
2.035659E-01
2.179899E-01
2.336048E-01
2.497637E-01
2.666136E-01
2.830422E-01
3.010930E-01
3.137698E-01
3.277532E-01
3.425596E-01
3.547698E-01
3.712909E-01
3.822597E-01
3.947338E-01
4.078723E-01
4.151042E-01
4.268477E-01
4.376260E-01
4.463128E-01
4.596730E-01
4.662916E-01
4.744492E-01
4.795268E-01
4.871712E-01
4.943275E-01
5.008781E-01
5.107735E-01
5.135069E-01
5.183797E-01
5.234683E-01
5.289313E-01
5.341719E-01
5.377106E-01
5.426075E-01
5.452704E-01
5.474714E-01
5.484741E-01
5.510104E-01
5.543857E-01
5.571536E-01
5.593464E-01
5.589179E-01
5.590354E-01
5.585283E-01
5.584713E-01
5.595701E-01
5.596621E-01
5.586548E-01
5.563508E-01
5.546861E-01
5.520733E-01
5.526278E-01
5.506077E-01
5.500487E-01
5.446674E-01
5.422669E-01
5.403386E-01
5.367271E-01
5.345282E-01
5.294909E-01
5.233678E-01
5.173412E-01
5.140264E-01
5.077889E-01
5.013744E-01
4.932642E-01
4.865188E-01
4.787356E-01
4.718629E-01
4.649959E-01
4.815495E-01
4.763884E-01
4.355509E-01
4.217930E-01
4.103593E-01
4.034837E-01
3.885570E-01
3.774519E-01
3.619399E-01
3.463623E-01
3.306589E-01
3.172917E-01
3.037973E-01
2.873690E-01
2.696732E-01
2.551591E-01
2.406505E-01
2.242651E-01
2.072474E-01
1.902406E-01
1.724517E-01
1.580094E-01
1.413115E-01
1.259641E-01
1.121713E-01
9.950897E-02
8.795509E-02
7.638116E-02
6.591922E-02
5.675342E-02
4.870661E-02
4.183263E-02
3.696021E-02
3.260790E-02
2.601957E-02
2.287808E-02
2.023775E-02
1.840619E-02
1.633098E-02
1.224316E-02
1.101218E-02
9.853874E-03
8.834474E-03
7.564159E-03
7.090843E-03
5.952690E-03
5.382641E-03
3.966370E-03
4.198308E-03
3.948341E-03
3.698334E-03
2.614582E-03
1.413925E-03
1.013077E-03
8.461079E-04
7.190866E-04
7.153323E-04
1.288720E-03
1.217072E-03
7.568156E-04
9.422056E-04
5.838946E-04
1.864615E-04
2.420449E-04
3.779310E-04
3.591674E-04
2.104316E-04
4.577705E-04
1.786432E-04
1.409397E-04
-5.088420E-06
1.681426E-04
4.014054E-04
3.533409E-04
-6.590458E-05
2.059772E-04
1.110477E-03
2.099828E-03
3.085541E-03
4.165974E-03
5.246446E-03
6.327185E-03
1.210602E-03
8.886352E-04
5.541895E-04
1.549451E-03
1.635655E-03
1.105332E-03
1.280232E-03
3.408337E-03
2.000935E-03
2.108814E-03
2.478824E-03
3.333581E-03
3.509243E-03
3.725458E-03
3.101111E-03
4.062644E-03
4.419112E-03
5.863829E-03
5.285050E-03
5.781615E-03
6.482800E-03
6.798146E-03
7.700356E-03
8.995537E-03
9.226137E-03
9.580131E-03
1.248851E-02
1.373328E-02
1.413013E-02
1.703906E-02
1.969059E-02
2.202340E-02
2.579184E-02
2.951051E-02
3.444167E-02
4.082943E-02
4.631939E-02
5.272980E-02
6.041197E-02
6.814789E-02
8.109572E-02
8.967366E-02
1.002434E-01
1.117538E-01
1.256988E-01
1.419266E-01
1.580249E-01
1.722205E-01
1.868579E-01
2.026866E-01
2.176450E-01
2.329634E-01
2.485294E-01
2.670796E-01
2.844804E-01
3.008080E-01
3.151886E-01
3.286118E-01
3.389614E-01
3.514157E-01
3.705962E-01
3.822326E-01
3.939663E-01
4.059464E-01
4.152221E-01
4.295122E-01
4.384317E-01
4.470464E-01
4.571567E-01
4.660157E-01
4.744639E-01
4.800257E-01
4.869485E-01
4.955888E-01
5.036119E-01
5.109749E-01
5.144016E-01
5.185052E-01
5.247753E-01
5.293288E-01
5.344795E-01
5.370487E-01
5.423786E-01
5.462333E-01
5.480843E-01
5.473590E-01
5.504487E-01
5.535182E-01
5.553594E-01
5.581757E-01
5.608615E-01
5.614580E-01
5.597285E-01
5.590647E-01
5.609418E-01
5.596920E-01
5.579190E-01
5.566245E-01
5.551183E-01
5.549555E-01
5.530825E-01
5.504105E-01
5.483178E-01
5.451547E-01
5.421458E-01
5.383786E-01
5.347134E-01
5.337931E-01
5.295676E-01
5.236452E-01
5.186141E-01
5.134557E-01
5.073689E-01
5.012728E-01
4.926430E-01
4.855189E-01
4.771670E-01
4.711759E-01
4.649592E-01
4.656535E-01
4.618445E-01
4.328327E-01
4.229815E-01
4.078718E-01
3.995222E-01
3.873728E-01
3.766665E-01
3.618530E-01
3.452097E-01
3.318556E-01
3.176742E-01
3.045957E-01
2.859262E-01
2.716543E-01
2.564838E-01
2.390019E-01
2.253344E-01
2.063471E-01
1.895635E-01
1.730862E-01
1.580956E-01
1.415872E-01
1.268611E-01
1.130464E-01
9.939789E-02
8.609012E-02
7.673754E-02
6.536960E-02
5.582820E-02
4.961846E-02
4.151999E-02
3.744832E-02
3.214426E-02
2.651717E-02
2.364972E-02
2.058039E-02
1.890788E-02
1.609409E-02
1.271727E-02
1.091432E-02
9.628569E-03
8.928089E-03
8.456795E-03
6.746368E-03
5.653227E-03
5.054313E-03
4.691786E-03
4.702512E-03
4.777690E-03
3.920983E-03
2.690330E-03
1.840556E-03
1.454756E-03
9.597978E-04
7.551816E-04
7.842185E-04
1.081001E-03
1.417938E-03
6.978646E-04
3.650872E-04
5.208932E-04
1.241601E-04
3.984209E-04
2.556769E-04
4.390606E-04
4.031864E-04
9.407267E-04
1.253875E-04
2.567670E-04
1.691356E-04
2.780873E-04
1.526488E-04
3.419083E-04
1.841927E-04
1.253145E-04
1.318454E-03
2.167333E-03
3.125177E-03
4.127370E-03
5.596237E-03
6.202037E-03
1.014140E-03
6.340388E-04
6.400526E-05
1.269003E-03
3.121683E-04
4.697659E-04
8.637177E-04
1.392648E-03
1.759274E-03
1.885205E-03
1.855610E-03
2.388307E-03
3.559748E-03
3.856454E-03
3.432619E-03
4.817463E-03
4.038062E-03
5.244065E-03
5.963858E-03
6.529834E-03
6.581252E-03
6.582155E-03
7.401261E-03
9.685294E-03
8.712381E-03
1.084394E-02
1.249508E-02
1.422045E-02
1.564488E-02
1.739902E-02
1.973718E-02
2.237853E-02
2.582785E-02
3.035324E-02
3.553149E-02
4.161465E-02
4.609478E-02
5.350337E-02
6.180672E-02
6.832899E-02
8.006797E-02
9.182990E-02
1.021684E-01
1.133471E-01
1.259312E-01
1.408642E-01
1.564650E-01
1.724106E-01
1.879028E-01
2.029082E-01
2.185196E-01
2.342449E-01
2.486883E-01
2.655616E-01
2.849582E-01
3.009686E-01
3.178132E-01
3.317614E-01
3.434020E-01
3.547977E-01
3.694518E-01
3.829085E-01
3.947971E-01
4.048511E-01
4.165368E-01
4.330917E-01
4.392621E-01
4.479872E-01
4.577287E-01
4.659478E-01
4.740517E-01
4.821109E-01
4.885991E-01
4.977733E-01
5.032496E-01
5.107701E-01
5.155899E-01
5.184065E-01
5.239859E-01
5.299698E-01
5.325866E-01
5.365937E-01
5.413709E-01
5.453214E-01
5.472182E-01
5.476927E-01
5.501883E-01
5.541696E-01
5.567385E-01
5.590950E-01
5.600254E-01
5.598667E-01
5.602451E-01
5.595886E-01
5.610417E-01
5.601008E-01
5.572475E-01
5.582169E-01
5.564202E-01
5.553795E-01
5.534480E-01
5.507352E-01
5.496270E-01
5.454944E-01
5.430944E-01
5.393073E-01
5.345299E-01
5.331492E-01
5.291839E-01
5.243980E-01
5.196904E-01
5.121590E-01
5.059203E-01
5.016657E-01
4.945217E-01
4.855715E-01
4.768149E-01
4.710073E-01
4.617351E-01
4.529193E-01
4.489339E-01
4.320561E-01
4.219359E-01
4.075389E-01
3.976173E-01
3.874891E-01
3.744058E-01
3.610529E-01
3.455134E-01
3.320607E-01
3.176521E-01
3.043150E-01
2.872264E-01
2.701778E-01
2.547555E-01
2.401285E-01
2.222631E-01
2.079498E-01
1.886124E-01
1.740597E-01
1.601300E-01
1.436206E-01
1.304175E-01
1.117252E-01
1.001924E-01
8.924129E-02
7.687581E-02
6.621022E-02
5.664355E-02
4.921995E-02
4.215340E-02
3.587966E-02
3.113883E-02
2.677659E-02
2.306788E-02
2.063292E-02
1.789459E-02
1.562851E-02
1.310681E-02
1.128900E-02
1.017290E-02
9.323298E-03
8.006333E-03
6.659547E-03
6.112891E-03
5.867278E-03
4.793538E-03
4.738225E-03
4.687634E-03
3.833586E-03
2.847315E-03
2.639848E-03
1.851379E-03
1.082650E-03
1.926205E-03
1.045493E-03
1.218766E-03
1.593654E-03
1.363271E-03
1.074373E-03
6.879649E-04
3.807861E-04
3.423400E-04
4.119619E-04
3.879211E-04
4.080003E-04
3.047866E-04
2.277662E-04
1.792460E-04
2.749695E-04
2.027962E-04
1.154010E-04
3.649406E-04
2.554504E-05
3.129916E-05
9.271894E-04
1.707862E-03
2.508556E-03
3.346459E-03
4.132103E-03
4.705658E-03
1.182778E-03
1.879071E-03
1.676653E-03
1.085576E-03
8.196725E-04
7.214720E-04
1.125935E-03
1.072065E-03
1.229897E-03
1.542272E-03
1.860383E-03
2.146307E-03
2.132605E-03
2.946348E-03
4.057847E-03
4.569501E-03
4.726216E-03
4.296438E-03
5.951466E-03
6.061124E-03
7.122673E-03
6.940873E-03
7.764410E-03
9.377399E-03
1.034014E-02
1.209588E-02
1.298326E-02
1.488222E-02
1.533964E-02
1.795778E-02
2.075617E-02
2.236557E-02
2.538718E-02
3.053081E-02
3.515704E-02
4.074642E-02
4.642786E-02
5.345207E-02
6.239239E-02
7.027728E-02
8.037315E-02
9.034309E-02
1.024895E-01
1.149565E-01
1.275079E-01
1.404072E-01
1.576856E-01
1.717599E-01
1.860806E-01
2.031738E-01
2.202956E-01
2.349218E-01
2.495404E-01
2.679955E-01
2.832979E-01
3.008404E-01
3.192687E-01
3.311950E-01
3.438620E-01
3.560780E-01
3.693749E-01
3.852698E-01
3.957465E-01
4.069158E-01
4.189861E-01
4.316109E-01
4.413387E-01
4.506948E-01
4.584632E-01
4.666916E-01
4.738503E-01
4.811995E-01
4.894251E-01
4.972626E-01
5.036539E-01
5.093323E-01
5.153059E-01
5.189553E-01
5.234259E-01
5.297297E-01
5.320874E-01
5.355119E-01
5.395376E-01
5.443526E-01
5.473782E-01
5.494025E-01
5.533089E-01
5.555840E-01
5.553237E-01
5.580722E-01
5.604556E-01
5.593844E-01
5.597578E-01
5.596437E-01
5.591930E-01
5.596515E-01
5.578510E-01
5.561963E-01
5.557204E-01
5.552482E-01
5.526437E-01
5.501308E-01
5.484876E-01
5.480244E-01
5.443676E-01
5.388817E-01
5.364443E-01
5.332496E-01
5.270001E-01
5.244596E-01
5.184807E-01
5.121165E-01
5.065055E-01
5.012343E-01
4.966000E-01
4.861192E-01
4.778588E-01
4.693002E-01
4.605601E-01
4.518788E-01
4.424676E-01
4.305046E-01
4.233496E-01
4.111162E-01
3.993319E-01
3.861001E-01
3.748720E-01
3.635273E-01
3.486962E-01
3.321311E-01
3.187141E-01
3.018673E-01
2.866457E-01
2.709394E-01
2.562862E-01
2.422673E-01
2.232285E-01
2.082664E-01
1.941521E-01
1.732899E-01
1.573949E-01
1.422967E-01
1.315320E-01
1.132523E-01
1.013874E-01
8.914568E-02
7.702472E-02
6.671881E-02
5.790605E-02
5.009140E-02
4.221143E-02
3.577565E-02
3.176494E-02
2.808806E-02
2.521572E-02
2.094826E-02
1.840516E-02
1.621330E-02
1.452896E-02
1.166665E-02
1.082399E-02
9.164066E-03
8.678676E-03
7.167884E-03
5.940980E-03
5.662327E-03
5.470902E-03
4.963687E-03
3.790964E-03
3.848590E-03
2.772187E-03
2.654663E-03
1.803781E-03
2.047318E-03
2.067362E-03
2.110176E-03
2.132298E-03
2.082965E-03
1.020484E-03
5.860339E-04
3.811525E-04
4.425914E-04
2.399449E-04
3.290096E-04
1.311081E-04
2.336057E-04
2.150346E-04
5.340751E-04
2.435456E-04
3.068171E-04
4.350964E-04
5.727888E-04
4.734799E-04
8.704688E-06
2.836767E-04
7.709746E-04
1.307078E-03
1.638640E-03
2.140088E-03
2.644838E-03
2.962279E-03
2.037834E-03
2.159492E-03
2.213604E-03
1.547975E-03
1.095993E-03
8.727232E-04
9.514051E-04
7.678132E-04
1.554755E-03
1.770395E-03
2.158441E-03
2.951567E-03
2.160564E-03
3.003563E-03
3.852241E-03
4.619675E-03
4.735330E-03
4.379098E-03
5.867135E-03
5.520657E-03
6.698663E-03
7.807510E-03
8.401872E-03
9.090138E-03
1.004847E-02
1.132918E-02
1.195244E-02
1.447266E-02
1.706523E-02
1.777083E-02
2.106706E-02
2.300959E-02
2.586843E-02
2.982755E-02
3.534575E-02
4.169569E-02
4.691511E-02
5.378282E-02
6.264125E-02
7.070013E-02
7.990880E-02
8.982938E-02
1.025639E-01
1.137721E-01
1.274050E-01
1.402036E-01
1.555484E-01
1.732200E-01
1.879139E-01
2.021736E-01
2.199329E-01
2.367170E-01
2.522929E-01
2.700892E-01
2.817260E-01
3.004884E-01
3.159878E-01
3.294468E-01
3.417408E-01
3.573682E-01
3.714640E-01
3.855097E-01
3.960899E-01
4.063928E-01
4.200601E-01
4.298855E-01
4.405579E-01
4.516389E-01
4.585632E-01
4.676713E-01
4.750915E-01
4.826808E-01
4.904794E-01
4.974302E-01
5.023863E-01
5.070187E-01
5.131721E-01
5.177972E-01
5.236401E-01
5.290828E-01
5.317650E-01
5.360659E-01
5.396349E-01
5.456529E-01
5.478669E-01
5.498063E-01
5.531967E-01
5.549090E-01
5.563990E-01
5.582908E-01
5.597124E-01
5.600628E-01
5.593978E-01
5.589008E-01
5.584258E-01
5.596989E-01
5.574135E-01
5.564288E-01
5.559286E-01
5.557435E-01
5.530249E-01
5.502066E-01
5.480440E-01
5.473375E-01
5.446760E-01
5.401935E-01
5.375314E-01
5.342376E-01
5.271828E-01
5.256950E-01
5.181506E-01
5.129716E-01
5.060158E-01
5.010611E-01
4.943070E-01
4.857566E-01
4.798451E-01
4.709842E-01
4.604206E-01
4.516511E-01
4.435080E-01
4.309748E-01
4.212239E-01
4.103222E-01
3.986061E-01
3.855762E-01
3.751869E-01
3.626513E-01
3.474891E-01
3.315533E-01
3.179625E-01
3.006532E-01
2.870633E-01
2.719925E-01
2.569211E-01
2.417988E-01
2.226032E-01
2.079070E-01
1.932673E-01
1.737724E-01
1.577980E-01
1.421239E-01
1.329414E-01
1.150683E-01
1.008245E-01
8.926733E-02
7.631581E-02
6.652118E-02
5.692628E-02
5.009999E-02
4.233199E-02
3.604277E-02
3.094042E-02
2.649613E-02
2.402438E-02
1.986306E-02
1.747468E-02
1.560201E-02
1.423049E-02
1.193822E-02
1.086392E-02
9.740862E-03
8.752823E-03
7.720036E-03
6.267611E-03
5.759778E-03
5.720147E-03
4.665758E-03
4.234761E-03
3.949706E-03
4.140839E-03
2.539827E-03
2.563268E-03
2.165774E-03
1.652574E-03
1.540502E-03
1.737451E-03
1.559544E-03
1.198797E-03
4.731393E-04
6.070369E-04
7.849083E-04
5.930503E-04
6.348926E-04
4.073235E-04
3.314049E-04
2.225242E-04
3.215819E-04
2.362577E-04
1.109493E-04
4.061878E-05
2.981229E-04
1.403513E-04
-1.586009E-04
3.446648E-04
3.758867E-04
6.421653E-04
7.129671E-04
7.547618E-04
8.843725E-04
7.531665E-04
2.110169E-03
1.786658E-03
1.806352E-03
2.269898E-03
1.429158E-03
2.367687E-03
3.086267E-03
2.755691E-03
2.577629E-03
2.722655E-03
2.811851E-03
3.008200E-03
2.674147E-03
2.774719E-03
3.496865E-03
3.725734E-03
4.414113E-03
4.316193E-03
4.716102E-03
5.538203E-03
5.973315E-03
6.654902E-03
8.167072E-03
9.059583E-03
1.002395E-02
1.163701E-02
1.221995E-02
1.323357E-02
1.679924E-02
1.793314E-02
1.989771E-02
2.276727E-02
2.657334E-02
3.070503E-02
3.524213E-02
4.961854E-02
4.980215E-02
5.289155E-02
6.228247E-02
6.998161E-02
7.934965E-02
8.955195E-02
1.009986E-01
1.118768E-01
1.267142E-01
1.405360E-01
1.553972E-01
1.725180E-01
1.873838E-01
2.034782E-01
2.188549E-01
2.359671E-01
2.531720E-01
2.699730E-01
2.847784E-01
3.001350E-01
3.163349E-01
3.267127E-01
3.422758E-01
3.568101E-01
3.739694E-01
3.853459E-01
3.946755E-01
4.057004E-01
4.192916E-01
4.300905E-01
4.391450E-01
4.506618E-01
4.584842E-01
4.674894E-01
4.771911E-01
4.857280E-01
4.910604E-01
4.962755E-01
5.021881E-01
5.076762E-01
5.152344E-01
5.200558E-01
5.238560E-01
5.283640E-01
5.316855E-01
5.370479E-01
5.401768E-01
5.433831E-01
5.465698E-01
5.489955E-01
5.505108E-01
5.543925E-01
5.583159E-01
5.589079E-01
5.598557E-01
5.591482E-01
5.585117E-01
5.586173E-01
5.594895E-01
5.604273E-01
5.582731E-01
5.578400E-01
5.566348E-01
5.545817E-01
5.535048E-01
5.518309E-01
5.486548E-01
5.466328E-01
5.434656E-01
5.410913E-01
5.375988E-01
5.334994E-01
5.275204E-01
5.237688E-01
5.173766E-01
5.119632E-01
5.053996E-01
5.011131E-01
4.931052E-01
4.862435E-01
4.798140E-01
4.723361E-01
4.622703E-01
4.525933E-01
4.430223E-01
4.304260E-01
4.205877E-01
4.105014E-01
3.980519E-01
3.860633E-01
3.759949E-01
3.616835E-01
3.480665E-01
3.317753E-01
3.169015E-01
3.014688E-01
2.874325E-01
2.718354E-01
2.578906E-01
2.411822E-01
2.237504E-01
2.076474E-01
1.922941E-01
1.758586E-01
1.588531E-01
1.407319E-01
1.297967E-01
1.172829E-01
1.005843E-01
8.848027E-02
7.580682E-02
6.673384E-02
5.787835E-02
4.847450E-02
4.253648E-02
3.582764E-02
3.071473E-02
2.631539E-02
2.302378E-02
1.997106E-02
1.723394E-02
1.557424E-02
1.426168E-02
1.201533E-02
1.166172E-02
9.481735E-03
8.176612E-03
7.672194E-03
6.291037E-03
5.621955E-03
5.374987E-03
5.198071E-03
4.590690E-03
4.055487E-03
3.670033E-03
3.032584E-03
1.881174E-03
1.863697E-03
2.470924E-03
1.330303E-03
1.819016E-03
1.964336E-03
1.213289E-03
6.079807E-04
5.497140E-04
5.638199E-04
3.293055E-04
2.558648E-04
5.792100E-04
4.910975E-04
3.216420E-04
2.965049E-04
4.140361E-04
2.068588E-04
3.255973E-04
2.142398E-04
1.462445E-04
3.580569E-04
3.035205E-04
1.263111E-05
-2.473362E-04
-5.820229E-04
-7.449082E-04
-1.073999E-03
-1.453335E-03
3.215711E-03
1.599791E-03
1.814882E-03
3.107824E-03
1.287317E-03
1.854125E-03
2.356029E-03
4.109086E-03
1.887972E-02
2.817248E-03
3.986284E-03
4.080214E-03
3.256522E-03
2.980023E-03
3.338343E-03
3.767879E-03
4.336376E-03
4.367212E-03
4.666187E-03
5.075328E-03
6.092806E-03
6.740968E-03
8.164334E-03
9.417846E-03
1.023715E-02
1.143442E-02
1.214937E-02
1.322178E-02
1.548711E-02
1.791479E-02
2.023932E-02
2.244705E-02
2.580774E-02
3.108394E-02
3.680261E-02
6.530431E-02
5.359621E-02
5.450327E-02
6.195981E-02
7.018148E-02
7.844779E-02
8.891024E-02
1.018712E-01
1.117266E-01
1.255552E-01
1.431611E-01
1.567713E-01
1.720450E-01
1.875780E-01
2.035209E-01
2.181973E-01
2.342685E-01
2.511206E-01
2.689227E-01
2.827182E-01
3.017769E-01
3.185933E-01
3.315943E-01
3.428436E-01
3.569496E-01
3.740304E-01
3.839155E-01
3.942812E-01
4.092834E-01
4.191854E-01
4.277609E-01
4.407721E-01
4.511244E-01
4.596222E-01
4.701925E-01
4.787434E-01
4.854781E-01
4.912868E-01
4.967513E-01
5.026842E-01
5.084054E-01
5.152339E-01
5.194724E-01
5.239827E-01
5.286600E-01
5.333573E-01
5.379847E-01
5.400247E-01
5.440326E-01
5.466642E-01
5.480441E-01
5.497019E-01
5.543252E-01
5.569708E-01
5.572786E-01
5.599563E-01
5.593329E-01
5.581268E-01
5.597623E-01
5.620294E-01
5.609845E-01
5.589713E-01
5.567972E-01
5.558233E-01
5.552336E-01
5.539795E-01
5.537288E-01
5.521569E-01
5.465569E-01
5.462771E-01
5.424773E-01
5.385452E-01
5.347127E-01
5.291579E-01
5.228484E-01
5.212203E-01
5.116398E-01
5.062596E-01
5.009319E-01
4.942289E-01
4.857446E-01
4.776328E-01
4.700247E-01
4.635431E-01
4.565601E-01
4.413219E-01
4.319188E-01
4.233493E-01
4.116763E-01
3.992177E-01
3.860028E-01
3.755887E-01
3.642321E-01
3.471956E-01
3.319364E-01
3.176906E-01
3.041851E-01
2.894905E-01
2.721385E-01
2.564914E-01
2.400338E-01
2.231985E-01
2.089568E-01
1.922137E-01
1.741278E-01
1.566833E-01
1.411960E-01
1.297680E-01
1.144273E-01
9.883598E-02
8.694418E-02
7.691536E-02
6.954282E-02
5.973122E-02
4.956444E-02
4.252530E-02
3.535464E-02
3.044728E-02
2.719598E-02
2.243756E-02
2.059064E-02
1.774425E-02
1.519397E-02
1.429835E-02
1.222732E-02
1.246356E-02
1.009384E-02
8.355395E-03
7.121327E-03
7.156381E-03
5.405361E-03
6.221604E-03
5.442104E-03
4.294069E-03
4.239727E-03
3.298640E-03
3.007190E-03
2.395727E-03
1.959133E-03
2.038190E-03
1.541761E-03
1.422973E-03
1.132937E-03
7.539422E-04
7.825673E-04
6.061618E-04
3.535098E-04
4.413635E-04
3.029581E-04
4.502886E-04
3.811125E-04
3.582402E-04
3.373705E-04
2.106335E-04
1.016366E-04
1.661692E-04
1.515813E-04
2.290507E-04
3.807062E-04
3.146478E-04
-3.832594E-05
-1.807348E-04
-3.292409E-04
-5.081316E-04
-6.938389E-04
-1.067938E-03
1.987018E-03
2.039011E-03
2.458145E-03
2.842841E-03
1.054623E-03
1.456282E-03
3.985283E-03
-4.938011E-03
9.106813E-03
4.085941E-02
-1.257611E-03
3.472113E-03
2.621669E-03
3.076907E-03
3.465987E-03
3.834322E-03
4.638322E-03
4.983027E-03
4.781363E-03
5.767328E-03
5.688288E-03
6.705948E-03
7.795490E-03
9.506906E-03
1.096519E-02
1.007510E-02
1.204789E-02
1.391006E-02
1.608461E-02
1.843176E-02
2.098883E-02
2.248096E-02
2.539745E-02
3.035020E-02
3.749550E-02
6.122967E-02
5.137563E-02
5.471954E-02
6.041864E-02
6.989538E-02
8.029908E-02
8.809748E-02
1.013184E-01
1.119142E-01
1.256688E-01
1.417511E-01
1.573859E-01
1.722356E-01
1.866508E-01
2.031522E-01
2.186219E-01
2.349262E-01
2.516535E-01
2.694734E-01
2.831537E-01
3.025402E-01
3.153148E-01
3.316829E-01
3.431281E-01
3.569981E-01
3.741859E-01
3.849121E-01
3.932751E-01
4.055330E-01
4.187794E-01
4.297850E-01
4.424729E-01
4.507600E-01
4.591115E-01
4.683611E-01
4.778540E-01
4.841950E-01
4.919836E-01
4.982943E-01
5.030929E-01
5.082215E-01
5.142856E-01
5.191483E-01
5.243716E-01
5.285033E-01
5.316977E-01
5.380302E-01
5.406469E-01
5.445641E-01
5.476675E-01
5.494731E-01
5.510317E-01
5.529762E-01
5.557377E-01
5.566582E-01
5.592419E-01
5.593477E-01
5.583302E-01
5.608794E-01
5.626212E-01
5.608646E-01
5.596012E-01
5.566208E-01
5.553735E-01
5.555029E-01
5.546269E-01
5.542607E-01
5.527758E-01
5.516449E-01
5.497731E-01
5.413252E-01
5.382475E-01
5.349578E-01
5.299256E-01
5.228634E-01
5.181294E-01
5.121103E-01
5.065949E-01
5.004501E-01
4.949242E-01
4.869077E-01
4.783653E-01
4.729025E-01
4.665684E-01
4.545671E-01
4.423958E-01
4.326093E-01
4.256026E-01
4.100968E-01
3.989424E-01
3.866354E-01
3.743536E-01
3.618635E-01
3.473755E-01
3.319440E-01
3.183431E-01
3.050030E-01
2.903230E-01
2.725791E-01
2.542772E-01
2.380981E-01
2.229874E-01
2.099455E-01
1.913505E-01
1.753603E-01
1.579716E-01
1.428899E-01
1.307884E-01
1.115302E-01
9.762337E-02
8.607349E-02
7.701239E-02
6.793772E-02
5.883810E-02
4.965577E-02
4.292694E-02
3.641735E-02
3.106784E-02
2.680057E-02
2.333814E-02
2.108699E-02
1.859750E-02
1.574313E-02
1.448987E-02
1.262932E-02
1.141490E-02
9.859245E-03
7.983082E-03
6.962639E-03
6.560964E-03
5.202613E-03
5.534095E-03
4.850881E-03
4.512086E-03
3.011858E-03
2.571389E-03
2.639764E-03
2.465016E-03
1.991300E-03
1.048670E-03
1.127295E-03
1.289804E-03
9.469258E-04
1.417693E-03
9.147031E-04
2.539085E-04
6.881907E-04
9.507612E-04
1.102818E-03
7.087434E-04
5.430899E-04
5.127157E-04
2.556780E-04
2.591241E-04
6.263333E-05
1.597954E-04
1.516464E-04
3.754926E-04
2.114849E-04
1.907323E-04
6.850662E-05
2.316337E-04
1.239557E-04
1.241017E-05
-3.435668E-05
-2.897233E-04
1.927073E-03
2.217617E-03
2.374135E-03
2.395305E-03
1.754788E-03
1.913040E-03
6.740929E-03
5.758208E-03
8.558234E-03
-1.186251E-03
-2.380512E-02
2.954979E-03
3.178113E-03
4.274862E-03
3.448138E-03
3.610215E-03
4.553658E-03
4.231750E-03
4.902544E-03
6.165831E-03
6.707474E-03
7.236480E-03
8.045120E-03
9.666378E-03
1.099542E-02
1.153460E-02
1.242229E-02
1.447054E-02
1.640984E-02
1.887588E-02
2.199500E-02
2.361100E-02
2.618984E-02
3.209689E-02
3.793798E-02
5.115484E-02
4.864821E-02
5.347172E-02
5.963954E-02
7.069376E-02
7.973643E-02
8.742159E-02
1.011073E-01
1.127478E-01
1.254063E-01
1.413075E-01
1.575242E-01
1.733786E-01
1.879907E-01
2.042317E-01
2.194340E-01
2.345944E-01
2.514399E-01
2.674501E-01
2.834305E-01
3.013735E-01
3.151320E-01
3.302291E-01
3.405560E-01
3.556691E-01
3.704531E-01
3.840841E-01
3.925474E-01
4.062043E-01
4.190568E-01
4.294606E-01
4.411115E-01
4.504673E-01
4.588379E-01
4.687268E-01
4.776961E-01
4.837930E-01
4.916855E-01
4.981044E-01
5.030336E-01
5.093550E-01
5.170882E-01
5.201559E-01
5.234121E-01
5.303025E-01
5.334849E-01
5.364051E-01
5.411730E-01
5.450278E-01
5.475778E-01
5.496610E-01
5.505796E-01
5.540275E-01
5.558177E-01
5.566359E-01
5.574609E-01
5.590429E-01
5.604031E-01
5.612910E-01
5.619539E-01
5.611359E-01
5.609472E-01
5.588215E-01
5.569765E-01
5.559851E-01
5.547184E-01
5.526334E-01
5.508477E-01
5.492893E-01
5.470226E-01
5.422093E-01
5.391597E-01
5.347905E-01
5.284841E-01
5.234535E-01
5.173243E-01
5.108530E-01
5.060101E-01
5.000309E-01
4.967404E-01
4.897512E-01
4.797082E-01
4.704894E-01
4.636838E-01
4.537172E-01
4.427058E-01
4.350693E-01
4.253317E-01
4.115923E-01
3.990418E-01
3.883096E-01
3.760155E-01
3.627468E-01
3.477083E-01
3.316198E-01
3.185766E-01
3.058143E-01
2.886103E-01
2.725150E-01
2.559143E-01
2.422940E-01
2.223887E-01
2.070261E-01
1.936744E-01
1.727244E-01
1.570544E-01
1.431750E-01
1.306659E-01
1.093932E-01
9.815090E-02
8.593953E-02
7.586572E-02
6.643124E-02
5.789531E-02
4.958519E-02
4.297668E-02
3.552935E-02
3.113870E-02
2.732161E-02
2.359777E-02
2.088189E-02
1.786483E-02
1.553923E-02
1.468471E-02
1.210550E-02
1.179502E-02
9.501648E-03
8.027704E-03
7.320598E-03
6.414865E-03
5.630215E-03
5.394221E-03
4.948053E-03
3.777312E-03
3.102781E-03
3.535781E-03
3.242007E-03
2.466619E-03
1.955111E-03
1.036276E-03
9.420993E-04
1.254548E-03
7.932897E-04
7.724679E-04
6.509921E-04
5.654137E-04
6.122331E-04
4.530800E-04
4.182908E-04
4.309105E-04
3.809770E-04
3.445572E-04
2.946525E-04
9.267803E-05
1.796304E-04
6.230657E-05
2.427000E-04
6.349561E-05
1.078482E-04
1.347420E-04
3.582629E-04
5.601302E-04
6.244181E-04
8.420005E-04
9.346242E-04
9.157662E-04
1.988942E-03
1.241816E-03
7.164969E-04
2.010237E-03
2.333159E-03
1.956261E-03
-1.408710E-03
2.358321E-02
1.458160E-02
1.208260E-02
-1.405767E-02
4.165698E-03
3.393783E-03
3.897297E-03
3.937419E-03
3.375200E-03
4.395030E-03
5.136840E-03
5.841277E-03
6.127132E-03
7.006493E-03
8.102682E-03
9.001946E-03
9.948498E-03
1.177845E-02
1.224705E-02
1.258392E-02
1.347452E-02
1.601065E-02
1.929553E-02
2.221038E-02
2.377621E-02
2.683771E-02
3.075594E-02
3.638342E-02
4.293653E-02
4.687568E-02
5.490155E-02
6.125632E-02
7.043125E-02
7.934627E-02
8.929391E-02
1.013430E-01
1.130491E-01
1.258877E-01
1.414219E-01
1.577973E-01
1.728685E-01
1.883297E-01
2.045286E-01
2.191859E-01
2.360619E-01
2.520019E-01
2.666061E-01
2.852568E-01
3.015674E-01
3.166097E-01
3.312970E-01
3.421435E-01
3.541661E-01
3.682595E-01
3.823794E-01
3.929441E-01
4.036044E-01
4.173455E-01
4.292126E-01
4.375104E-01
4.498768E-01
4.584965E-01
4.680195E-01
4.748733E-01
4.819227E-01
4.908407E-01
4.982561E-01
5.038517E-01
5.087413E-01
5.162445E-01
5.198727E-01
5.255892E-01
5.292461E-01
5.336007E-01
5.391337E-01
5.433569E-01
5.467823E-01
5.490535E-01
5.509817E-01
5.524543E-01
5.543918E-01
5.562457E-01
5.576013E-01
5.575330E-01
5.575203E-01
5.596700E-01
5.607016E-01
5.623325E-01
5.607284E-01
5.608227E-01
5.586610E-01
5.559763E-01
5.562858E-01
5.540906E-01
5.515809E-01
5.511615E-01
5.487250E-01
5.461443E-01
5.429983E-01
5.397535E-01
5.347917E-01
5.282007E-01
5.224711E-01
5.171799E-01
5.118836E-01
5.047974E-01
4.993880E-01
4.962896E-01
4.888339E-01
4.802176E-01
4.714089E-01
4.650194E-01
4.541388E-01
4.437825E-01
4.357086E-01
4.246285E-01
4.115317E-01
3.990142E-01
3.877720E-01
3.753918E-01
3.603355E-01
3.468203E-01
3.345398E-01
3.167829E-01
3.014378E-01
2.859671E-01
2.723990E-01
2.568947E-01
2.410294E-01
2.240210E-01
2.079631E-01
1.915311E-01
1.723372E-01
1.576192E-01
1.422187E-01
1.255219E-01
1.103748E-01
1.011126E-01
8.604523E-02
7.481761E-02
6.433880E-02
5.603360E-02
4.919067E-02
4.288792E-02
3.634362E-02
3.119423E-02
2.747786E-02
2.300731E-02
2.013479E-02
1.727195E-02
1.523394E-02
1.415721E-02
1.214317E-02
1.131835E-02
9.013024E-03
7.338068E-03
6.325725E-03
6.095814E-03
5.372212E-03
3.977182E-03
4.303945E-03
3.521009E-03
4.308963E-03
4.199988E-03
3.257072E-03
3.053311E-03
1.271451E-03
9.777377E-04
9.769016E-04
1.102427E-03
3.882436E-04
3.034503E-04
3.450401E-04
3.422208E-04
4.098964E-04
1.936944E-04
3.095474E-04
7.880759E-04
7.908526E-04
9.389292E-04
7.171283E-04
3.047617E-04
2.550841E-04
-5.751934E-05
2.088046E-04
1.078926E-04
2.663322E-04
4.627369E-05
-3.274752E-04
-6.192051E-04
-8.268765E-04
-1.049027E-03
-1.282120E-03
-1.702462E-03
8.018503E-04
1.292983E-03
8.664811E-04
1.268254E-03
1.686219E-03
2.868784E-03
-4.752133E-02
2.269230E-02
1.049081E-02
1.744872E-03
-1.375074E-03
5.501074E-03
3.412814E-03
3.715498E-03
4.375397E-03
4.136829E-03
4.637057E-03
3.904262E-03
4.873661E-03
6.117631E-03
6.694180E-03
7.117155E-03
8.214292E-03
9.625668E-03
1.082133E-02
1.212701E-02
1.346835E-02
1.454081E-02
1.624852E-02
1.937633E-02
2.093330E-02
2.360030E-02
2.658204E-02
3.027340E-02
3.627172E-02
4.063163E-02
4.656298E-02
5.307479E-02
6.056898E-02
7.314747E-02
8.046236E-02
8.934926E-02
9.968740E-02
1.130398E-01
1.262512E-01
1.419064E-01
1.592490E-01
1.711850E-01
1.875318E-01
2.044551E-01
2.196910E-01
2.367292E-01
2.530663E-01
2.681656E-01
2.862403E-01
3.027526E-01
3.162130E-01
3.304245E-01
3.444684E-01
3.565415E-01
3.705437E-01
3.817790E-01
3.909832E-01
4.058088E-01
4.186003E-01
4.291864E-01
4.383161E-01
4.491478E-01
4.581095E-01
4.661602E-01
4.749211E-01
4.831111E-01
4.895337E-01
4.963369E-01
5.039263E-01
5.119748E-01
5.160517E-01
5.199251E-01
5.268634E-01
5.309546E-01
5.354691E-01
5.405040E-01
5.432593E-01
5.474135E-01
5.509228E-01
5.505406E-01
5.530571E-01
5.565255E-01
5.562437E-01
5.592319E-01
5.598775E-01
5.567025E-01
5.595609E-01
5.619028E-01
5.609623E-01
5.622662E-01
5.589129E-01
5.577305E-01
5.570722E-01
5.536383E-01
5.532027E-01
5.519904E-01
5.507617E-01
5.490053E-01
5.445192E-01
5.416386E-01
5.376502E-01
5.329345E-01
5.265774E-01
5.218037E-01
5.197717E-01
5.145207E-01
5.062408E-01
5.002812E-01
4.967581E-01
4.894476E-01
4.784318E-01
4.709929E-01
4.633858E-01
4.583698E-01
4.431571E-01
4.335777E-01
4.254184E-01
4.108610E-01
3.996178E-01
3.882756E-01
3.776430E-01
3.625620E-01
3.465200E-01
3.330092E-01
3.180432E-01
3.020385E-01
2.870295E-01
2.725841E-01
2.551966E-01
2.380019E-01
2.238673E-01
2.045839E-01
1.888253E-01
1.732436E-01
1.573160E-01
1.418567E-01
1.292683E-01
1.101969E-01
9.878768E-02
8.564936E-02
7.432816E-02
6.330431E-02
5.679515E-02
4.999486E-02
4.213043E-02
3.657826E-02
3.131602E-02
2.721055E-02
2.411927E-02
2.076156E-02
1.765398E-02
1.592634E-02
1.414528E-02
1.240891E-02
1.113778E-02
9.777136E-03
8.073015E-03
6.215844E-03
6.106181E-03
5.598630E-03
5.211870E-03
4.463446E-03
3.945059E-03
4.513045E-03
4.094137E-03
3.321562E-03
2.289034E-03
9.768935E-04
1.178131E-03
1.161542E-03
1.002844E-03
6.019710E-04
1.105330E-03
9.457971E-04
5.152886E-04
7.513452E-04
5.872881E-04
5.612868E-04
5.730386E-04
3.744023E-04
4.651797E-04
7.522288E-04
3.259727E-04
1.462673E-04
2.482225E-04
2.032840E-04
2.797932E-04
2.557188E-04
1.899358E-04
7.453302E-04
1.232260E-03
1.816702E-03
2.293964E-03
3.015165E-03
3.293793E-03
1.307050E-03
1.300337E-03
1.323004E-03
1.678861E-03
1.683425E-03
-1.378584E-02
4.553502E-02
8.289882E-03
8.945615E-03
1.398525E-02
-7.892710E-02
6.230499E-03
4.343647E-03
3.393631E-03
3.736818E-03
3.847237E-03
4.448028E-03
4.649485E-03
4.650156E-03
5.645625E-03
6.082727E-03
6.597489E-03
7.596741E-03
9.258699E-03
1.057419E-02
1.211122E-02
1.321502E-02
1.473981E-02
1.745781E-02
1.953776E-02
2.145868E-02
2.367885E-02
2.643350E-02
3.100160E-02
3.631441E-02
4.015538E-02
4.517918E-02
5.334228E-02
6.030066E-02
7.139052E-02
8.032788E-02
8.940085E-02
9.993715E-02
1.120101E-01
1.266226E-01
1.420644E-01
1.587945E-01
1.713687E-01
1.873443E-01
2.040092E-01
2.191978E-01
2.368624E-01
2.539770E-01
2.684430E-01
2.859029E-01
3.015051E-01
3.142286E-01
3.284243E-01
3.418538E-01
3.587634E-01
3.700825E-01
3.818942E-01
3.924965E-01
4.044621E-01
4.151506E-01
4.300398E-01
4.376776E-01
4.490071E-01
4.588751E-01
4.674486E-01
4.747239E-01
4.826807E-01
4.906327E-01
4.973248E-01
5.036755E-01
5.114592E-01
5.170410E-01
5.207944E-01
5.271187E-01
5.306424E-01
5.364305E-01
5.406073E-01
5.464932E-01
5.500326E-01
5.507374E-01
5.511053E-01
5.526436E-01
5.540246E-01
5.570917E-01
5.598386E-01
5.586294E-01
5.573447E-01
5.599334E-01
5.627941E-01
5.613632E-01
5.600804E-01
5.581083E-01
5.592784E-01
5.581750E-01
5.540228E-01
5.528968E-01
5.521500E-01
5.514202E-01
5.481464E-01
5.458271E-01
5.415219E-01
5.365802E-01
5.327350E-01
5.276247E-01
5.235182E-01
5.187288E-01
5.133986E-01
5.064731E-01
5.008393E-01
4.974339E-01
4.907513E-01
4.763394E-01
4.699346E-01
4.634736E-01
4.553887E-01
4.434412E-01
4.353380E-01
4.239670E-01
4.119408E-01
4.023253E-01
3.885406E-01
3.743771E-01
3.632007E-01
3.471228E-01
3.327978E-01
3.163133E-01
3.038507E-01
2.865445E-01
2.738961E-01
2.554842E-01
2.396221E-01
2.262818E-01
2.092491E-01
1.880055E-01
1.714102E-01
1.568960E-01
1.392711E-01
1.262404E-01
1.087872E-01
9.738431E-02
8.410187E-02
7.265110E-02
6.541677E-02
5.743810E-02
4.953026E-02
4.282014E-02
3.790746E-02
3.250034E-02
2.758215E-02
2.383212E-02
2.033010E-02
1.864000E-02
1.594124E-02
1.450760E-02
1.254017E-02
1.026863E-02
8.920262E-03
8.200616E-03
6.625704E-03
6.151511E-03
6.183468E-03
5.500442E-03
3.550985E-03
3.580712E-03
2.592728E-03
2.836684E-03
2.815779E-03
2.317634E-03
2.087233E-03
1.991572E-03
1.877607E-03
1.163897E-03
7.760308E-04
7.526242E-04
5.922778E-04
7.864282E-04
1.397527E-03
6.595726E-04
2.619108E-04
3.341059E-04
9.896750E-05
1.812426E-04
2.462477E-04
1.271589E-04
1.994924E-04
1.344318E-04
2.099727E-04
1.593570E-04
2.114668E-04
9.716280E-05
5.486917E-04
7.857929E-04
1.373456E-03
1.732505E-03
2.234275E-03
2.464711E-03
6.340957E-04
1.462259E-03
1.669162E-03
1.600493E-03
1.488313E-03
1.016409E-02
-2.513805E-02
4.678171E-02
7.884439E-03
3.826450E-03
4.307462E-02
7.234047E-03
4.319395E-03
4.620495E-03
3.532994E-03
4.046149E-03
4.812590E-03
5.035921E-03
5.686695E-03
6.300349E-03
5.888251E-03
6.332717E-03
8.295705E-03
9.599029E-03
1.039607E-02
1.158551E-02
1.259285E-02
1.374748E-02
1.622204E-02
2.003455E-02
2.132956E-02
2.442133E-02
2.641921E-02
2.920135E-02
3.615813E-02
4.054477E-02
4.530797E-02
5.276196E-02
6.005820E-02
7.077106E-02
8.176644E-02
8.812733E-02
9.749502E-02
1.147595E-01
1.286653E-01
1.401506E-01
1.555341E-01
1.704010E-01
1.868900E-01
2.052914E-01
2.204809E-01
2.353558E-01
2.523569E-01
2.693182E-01
2.859857E-01
2.976825E-01
3.143221E-01
3.278505E-01
3.416253E-01
3.572740E-01
3.699823E-01
3.840235E-01
3.935632E-01
4.072191E-01
4.187897E-01
4.287974E-01
4.393957E-01
4.487207E-01
4.581876E-01
4.671338E-01
4.741704E-01
4.815903E-01
4.881531E-01
4.970649E-01
5.060081E-01
5.102163E-01
5.144706E-01
5.206735E-01
5.244433E-01
5.320799E-01
5.375805E-01
5.427882E-01
5.505670E-01
5.588125E-01
5.527378E-01
5.517451E-01
5.517205E-01
5.554589E-01
5.568480E-01
5.582155E-01
5.578683E-01
5.577106E-01
5.604950E-01
5.631417E-01
5.615794E-01
5.587365E-01
5.590496E-01
5.569226E-01
5.580733E-01
5.580740E-01
5.525009E-01
5.512686E-01
5.519872E-01
5.488336E-01
5.442895E-01
5.400373E-01
5.367252E-01
5.322818E-01
5.277992E-01
5.243075E-01
5.170837E-01
5.124601E-01
5.069005E-01
5.012353E-01
4.955865E-01
4.880736E-01
4.778262E-01
4.701003E-01
4.633063E-01
4.562045E-01
4.426505E-01
4.348450E-01
4.243185E-01
4.133240E-01
4.043874E-01
3.886847E-01
3.747215E-01
3.622710E-01
3.461862E-01
3.312471E-01
3.172432E-01
3.035760E-01
2.878551E-01
2.728387E-01
2.573314E-01
2.387723E-01
2.238235E-01
2.067930E-01
1.899954E-01
1.719677E-01
1.544747E-01
1.401005E-01
1.292233E-01
1.098757E-01
9.843495E-02
8.274261E-02
7.261160E-02
6.522758E-02
5.595718E-02
4.926955E-02
4.299817E-02
3.648726E-02
3.315270E-02
2.717380E-02
2.265618E-02
2.021264E-02
1.822206E-02
1.642186E-02
1.387263E-02
1.349899E-02
1.083330E-02
1.039014E-02
8.938236E-03
6.972131E-03
7.319475E-03
5.785795E-03
5.976294E-03
4.245708E-03
2.958391E-03
2.661366E-03
2.815831E-03
2.516747E-03
2.362127E-03
1.900853E-03
1.916857E-03
2.378582E-03
1.385034E-03
1.179955E-03
1.037159E-03
9.409673E-04
8.740406E-04
8.209310E-04
4.440708E-04
2.889456E-04
7.370235E-04
3.477763E-04
2.070203E-04
1.918475E-04
1.998180E-04
1.758294E-04
2.612424E-04
3.583421E-05
1.694272E-04
3.399032E-05
2.041118E-04
1.698706E-05
5.128975E-05
1.468265E-04
1.742335E-04
3.187876E-04
6.053726E-05
2.166188E-03
1.704553E-03
2.189879E-03
1.829269E-03
1.837313E-03
5.619869E-03
6.641612E-02
3.199943E-02
8.171757E-03
2.203238E-02
7.105297E-02
7.244345E-03
4.993817E-03
3.411320E-03
3.158075E-03
4.113218E-03
3.909519E-03
4.617506E-03
5.807057E-03
6.717210E-03
6.149805E-03
7.099243E-03
8.609102E-03
9.100117E-03
1.028789E-02
1.165522E-02
1.262302E-02
1.399924E-02
1.631178E-02
1.900447E-02
2.111379E-02
2.444449E-02
2.837678E-02
3.079976E-02
3.576842E-02
4.028090E-02
4.439816E-02
5.235916E-02
6.134378E-02
7.184192E-02
8.063088E-02
8.808920E-02
9.891100E-02
1.161781E-01
1.294956E-01
1.405364E-01
1.545915E-01
1.704101E-01
1.871360E-01
2.062561E-01
2.201759E-01
2.366807E-01
2.522481E-01
2.702620E-01
2.844852E-01
2.983367E-01
3.165465E-01
3.295231E-01
3.418944E-01
3.558904E-01
3.708544E-01
3.838207E-01
3.958181E-01
4.083319E-01
4.188169E-01
4.264184E-01
4.401892E-01
4.494363E-01
4.554367E-01
4.632621E-01
4.729863E-01
4.817516E-01
4.880086E-01
4.969813E-01
5.036148E-01
5.074700E-01
5.133234E-01
5.191945E-01
5.230864E-01
5.313927E-01
5.344370E-01
5.404450E-01
5.518785E-01
5.593166E-01
5.517087E-01
5.505916E-01
5.530269E-01
5.555631E-01
5.567179E-01
5.593096E-01
5.596284E-01
5.602070E-01
5.615856E-01
5.628825E-01
5.613048E-01
5.600430E-01
5.586138E-01
5.566478E-01
5.568508E-01
5.568498E-01
5.530882E-01
5.517495E-01
5.500355E-01
5.471046E-01
5.437195E-01
5.398812E-01
5.372169E-01
5.318289E-01
5.274355E-01
5.220392E-01
5.188946E-01
5.123895E-01
5.078745E-01
5.000652E-01
4.964919E-01
4.886692E-01
4.800069E-01
4.727809E-01
4.635138E-01
4.532567E-01
4.426193E-01
4.337195E-01
4.218760E-01
4.129789E-01
4.021451E-01
3.904351E-01
3.754102E-01
3.621526E-01
3.484073E-01
3.307293E-01
3.157738E-01
3.026267E-01
2.868187E-01
2.721611E-01
2.571249E-01
2.392865E-01
2.240707E-01
2.078565E-01
1.932784E-01
1.720129E-01
1.553119E-01
1.386656E-01
1.251898E-01
1.103088E-01
9.821420E-02
8.481679E-02
7.333650E-02
6.518833E-02
5.674714E-02
4.979649E-02
4.262897E-02
3.705980E-02
3.264098E-02
2.879548E-02
2.369658E-02
1.943865E-02
1.659938E-02
1.535906E-02
1.317969E-02
1.240067E-02
9.962216E-03
1.045595E-02
7.176497E-03
6.949001E-03
5.643152E-03
4.646149E-03
5.267105E-03
4.159807E-03
3.361052E-03
3.784275E-03
2.009226E-03
2.535167E-03
1.822548E-03
2.485520E-03
2.531190E-03
2.428800E-03
7.882604E-04
1.052562E-03
6.602209E-04
5.472164E-04
5.853546E-04
8.532773E-04
7.533784E-04
1.089006E-03
6.761858E-04
3.503208E-04
1.940521E-04
1.466768E-04
1.263918E-04
2.521854E-04
1.004622E-04
7.884274E-05
3.411626E-05
6.111355E-05
7.614601E-05
-3.272868E-04
-5.558882E-04
-1.007306E-03
-1.336827E-03
-1.769998E-03
-1.984048E-03
5.178829E-04
2.068965E-03
1.842356E-03
1.286228E-03
1.802291E-03
-2.428610E-02
5.139909E-02
3.761474E-02
2.929630E-03
1.967473E-02
-9.633784E-02
9.569926E-03
5.421521E-03
3.423168E-03
3.969626E-03
3.851075E-03
4.468824E-03
5.043248E-03
5.631440E-03
6.001415E-03
6.517385E-03
6.773523E-03
8.722883E-03
9.573263E-03
9.692690E-03
1.144938E-02
1.237934E-02
1.451349E-02
1.636290E-02
1.827339E-02
2.183651E-02
2.503085E-02
2.861649E-02
3.141758E-02
3.618748E-02
4.205416E-02
4.731314E-02
5.280927E-02
6.121194E-02
7.202598E-02
7.930172E-02
8.870112E-02
1.001899E-01
1.158046E-01
1.279827E-01
1.422673E-01
1.572656E-01
1.723992E-01
1.876990E-01
2.031624E-01
2.186307E-01
2.368916E-01
2.530247E-01
2.687475E-01
2.835632E-01
2.996469E-01
3.162518E-01
3.294992E-01
3.431487E-01
3.551430E-01
3.687354E-01
3.847317E-01
3.962469E-01
4.085414E-01
4.181517E-01
4.281324E-01
4.416178E-01
4.491801E-01
4.554872E-01
4.640717E-01
4.752072E-01
4.829189E-01
4.894031E-01
4.968462E-01
5.039577E-01
5.093880E-01
5.132624E-01
5.200957E-01
5.247426E-01
5.282753E-01
5.319762E-01
5.383663E-01
5.453702E-01
5.526598E-01
5.498350E-01
5.513812E-01
5.534598E-01
5.550049E-01
5.569488E-01
5.583868E-01
5.606485E-01
5.629786E-01
5.615875E-01
5.606709E-01
5.624184E-01
5.619942E-01
5.589755E-01
5.576077E-01
5.574634E-01
5.559535E-01
5.553923E-01
5.531091E-01
5.490789E-01
5.453415E-01
5.426150E-01
5.401714E-01
5.368065E-01
5.324252E-01
5.278367E-01
5.254341E-01
5.205487E-01
5.131573E-01
5.077643E-01
4.993297E-01
4.934474E-01
4.874563E-01
4.801593E-01
4.724176E-01
4.638903E-01
4.556437E-01
4.450482E-01
4.340392E-01
4.260655E-01
4.106397E-01
3.995012E-01
3.883485E-01
3.767039E-01
3.622936E-01
3.487690E-01
3.312268E-01
3.179248E-01
3.022502E-01
2.872086E-01
2.721632E-01
2.561885E-01
2.421633E-01
2.249397E-01
2.070610E-01
1.902349E-01
1.721768E-01
1.587405E-01
1.408869E-01
1.288033E-01
1.121178E-01
1.005697E-01
8.585247E-02
7.455418E-02
6.501155E-02
5.734880E-02
4.979866E-02
4.112380E-02
3.767096E-02
3.226204E-02
2.749572E-02
2.274053E-02
1.907492E-02
1.698459E-02
1.506130E-02
1.290295E-02
1.113339E-02
9.481015E-03
9.475047E-03
7.934688E-03
6.657044E-03
6.644652E-03
5.748479E-03
5.726214E-03
4.645442E-03
3.612242E-03
4.119889E-03
2.529195E-03
2.365384E-03
2.473951E-03
2.756254E-03
1.615911E-03
1.416191E-03
2.173629E-03
1.588140E-03
8.955336E-04
8.786355E-04
7.283569E-04
5.342035E-04
8.300890E-04
8.355595E-04
6.391676E-04
4.877649E-05
1.432422E-04
7.931204E-05
2.955241E-04
1.972533E-04
1.328472E-04
3.459649E-04
3.297325E-04
4.456040E-04
9.306444E-05
2.816938E-04
2.335474E-04
3.357794E-04
2.355791E-04
4.470983E-04
5.231486E-04
8.108986E-04
1.759866E-03
1.752068E-03
1.924791E-03
1.928234E-03
-4.383984E-02
-1.554213E-01
3.311047E-03
-1.288067E-03
1.178629E-02
-8.617346E-02
9.351312E-03
6.078462E-03
3.360305E-03
4.216201E-03
4.466438E-03
5.567476E-03
5.487142E-03
5.229955E-03
5.780831E-03
6.648527E-03
7.192803E-03
8.301019E-03
9.344798E-03
1.016765E-02
1.206458E-02
1.294987E-02
1.413517E-02
1.652940E-02
1.841423E-02
2.212045E-02
2.549798E-02
2.847570E-02
3.155843E-02
3.700607E-02
4.228948E-02
4.552404E-02
5.363537E-02
6.070702E-02
7.125872E-02
7.993220E-02
8.775296E-02
1.007054E-01
1.137695E-01
1.287395E-01
1.440696E-01
1.592483E-01
1.741732E-01
1.879043E-01
2.035544E-01
2.186602E-01
2.361181E-01
2.530095E-01
2.662896E-01
2.810451E-01
2.986668E-01
3.126169E-01
3.293513E-01
3.423651E-01
3.568428E-01
3.696744E-01
3.840941E-01
3.976334E-01
4.091529E-01
4.187759E-01
4.285888E-01
4.396197E-01
4.486843E-01
4.565470E-01
4.650144E-01
4.752376E-01
4.830100E-01
4.891928E-01
4.979405E-01
5.045462E-01
5.096399E-01
5.136472E-01
5.209925E-01
5.258709E-01
5.277796E-01
5.308887E-01
5.369444E-01
5.428839E-01
5.480585E-01
5.487778E-01
5.501173E-01
5.536728E-01
5.557330E-01
5.566695E-01
5.575336E-01
5.596801E-01
5.615893E-01
5.611974E-01
5.603667E-01
5.619974E-01
5.627921E-01
5.596630E-01
5.587941E-01
5.571841E-01
5.577017E-01
5.547978E-01
5.542788E-01
5.510233E-01
5.471507E-01
5.426780E-01
5.388986E-01
5.366123E-01
5.320966E-01
5.286057E-01
5.242620E-01
5.200749E-01
5.144873E-01
5.078527E-01
5.003718E-01
4.935526E-01
4.874206E-01
4.791344E-01
4.715298E-01
4.642648E-01
4.550248E-01
4.455587E-01
4.347561E-01
4.229924E-01
4.100475E-01
4.014252E-01
3.874471E-01
3.744059E-01
3.619382E-01
3.499266E-01
3.339581E-01
3.175936E-01
3.016198E-01
2.871179E-01
2.716836E-01
2.558153E-01
2.450979E-01
2.306127E-01
2.090726E-01
1.900683E-01
1.718689E-01
1.563500E-01
1.395956E-01
1.262551E-01
1.121148E-01
9.817331E-02
8.790243E-02
7.588687E-02
6.597360E-02
5.668673E-02
4.976973E-02
4.109995E-02
3.549376E-02
3.125201E-02
2.605846E-02
2.149652E-02
1.875591E-02
1.673029E-02
1.604442E-02
1.358978E-02
1.142233E-02
1.039815E-02
8.497648E-03
8.107534E-03
8.256947E-03
5.461060E-03
6.641523E-03
5.293213E-03
5.125109E-03
4.552772E-03
3.756139E-03
3.201518E-03
2.828395E-03
2.446021E-03
2.997350E-03
1.646528E-03
2.456306E-03
2.110488E-03
1.265920E-03
8.553954E-04
3.987353E-04
4.925242E-04
7.716651E-04
5.718956E-04
5.924089E-04
5.132584E-04
2.741153E-04
8.844728E-05
-2.219386E-05
1.054065E-04
2.379148E-04
5.988668E-05
2.161595E-04
8.341265E-05
1.356573E-04
2.737973E-04
4.893181E-04
7.260219E-04
9.965526E-04
1.214971E-03
1.441344E-03
2.136596E-03
1.008316E-03
1.175634E-03
1.738098E-03
1.701585E-03
1.559907E-03
6.178120E-02
1.002613E-01
1.361776E-02
-4.154414E-03
1.330225E-03
3.761354E-02
6.669129E-03
7.744254E-03
5.883456E-03
4.880372E-03
4.525788E-03
5.261661E-03
5.197602E-03
5.250533E-03
5.997800E-03
6.935014E-03
6.857154E-03
7.500803E-03
1.007101E-02
1.014262E-02
1.129864E-02
1.378330E-02
1.517823E-02
1.700827E-02
1.922410E-02
2.117083E-02
2.599250E-02
2.776833E-02
3.211696E-02
3.788571E-02
4.328307E-02
4.657109E-02
5.340176E-02
6.223991E-02
7.068307E-02
8.120687E-02
8.834059E-02
1.007960E-01
1.160647E-01
1.312603E-01
1.431738E-01
1.610817E-01
1.746972E-01
1.895876E-01
2.052221E-01
2.189481E-01
2.353399E-01
2.516438E-01
2.674962E-01
2.812980E-01
2.990919E-01
3.120992E-01
3.283070E-01
3.425981E-01
3.535438E-01
3.695834E-01
3.829478E-01
3.949200E-01
4.090181E-01
4.189536E-01
4.280498E-01
4.382010E-01
4.476459E-01
4.561951E-01
4.634619E-01
4.744779E-01
4.841876E-01
4.900524E-01
4.967047E-01
5.027838E-01
5.088202E-01
5.148040E-01
5.224391E-01
5.264970E-01
5.277841E-01
5.327734E-01
5.382688E-01
5.417924E-01
5.446904E-01
5.463821E-01
5.509538E-01
5.546906E-01
5.557063E-01
5.574934E-01
5.586152E-01
5.580860E-01
5.600803E-01
5.608399E-01
5.611714E-01
5.651151E-01
5.607568E-01
5.584187E-01
5.575930E-01
5.558741E-01
5.574463E-01
5.529114E-01
5.535289E-01
5.516259E-01
5.480468E-01
5.425363E-01
5.399416E-01
5.368135E-01
5.327126E-01
5.302074E-01
5.263679E-01
5.215149E-01
5.135466E-01
5.079281E-01
5.006230E-01
4.946750E-01
4.864193E-01
4.774081E-01
4.693716E-01
4.619591E-01
4.540422E-01
4.445856E-01
4.344665E-01
4.239200E-01
4.119363E-01
4.037894E-01
3.884934E-01
3.738063E-01
3.617619E-01
3.470783E-01
3.323484E-01
3.172486E-01
3.032771E-01
2.875750E-01
2.695561E-01
2.582513E-01
2.416459E-01
2.281540E-01
2.072510E-01
1.881126E-01
1.729050E-01
1.549890E-01
1.418965E-01
1.285412E-01
1.090628E-01
9.759796E-02
8.640563E-02
7.456304E-02
6.534971E-02
5.410256E-02
4.918199E-02
3.979430E-02
3.485594E-02
2.948483E-02
2.638586E-02
2.183987E-02
2.029161E-02
1.684560E-02
1.433780E-02
1.259265E-02
1.096232E-02
9.843752E-03
8.675975E-03
7.558581E-03
8.151758E-03
8.299820E-03
6.054967E-03
5.716704E-03
5.677541E-03
4.157099E-03
3.643010E-03
3.555282E-03
2.992183E-03
1.815067E-03
2.018349E-03
1.494374E-03
1.905321E-03
1.842997E-03
7.214530E-04
7.971153E-04
5.688112E-04
8.324209E-04
8.318863E-04
5.308187E-04
6.260801E-04
9.142043E-04
1.200319E-03
2.599472E-04
1.227515E-04
2.766125E-05
7.313236E-05
1.130093E-04
2.208353E-04
1.503895E-04
1.961971E-04
1.981997E-04
5.501726E-04
8.288452E-04
1.027865E-03
1.235515E-03
1.460954E-03
1.579901E-03
1.432017E-03
1.338278E-03
9.862473E-04
8.407708E-04
2.627032E-03
-2.701630E-02
6.385737E-02
-1.058591E-03
-3.311921E-03
6.071327E-03
4.263268E-02
7.711695E-03
8.319530E-03
7.695249E-03
4.722161E-03
3.785702E-03
5.485547E-03
4.951116E-03
5.586817E-03
6.720972E-03
7.509554E-03
8.008811E-03
7.753862E-03
9.149930E-03
1.008543E-02
1.183338E-02
1.416967E-02
1.599832E-02
1.721227E-02
1.909615E-02
2.118626E-02
2.517159E-02
2.782597E-02
3.206919E-02
3.776133E-02
4.221642E-02
4.694605E-02
5.281096E-02
6.202515E-02
7.175736E-02
8.070764E-02
8.834142E-02
1.020567E-01
1.172552E-01
1.303073E-01
1.436094E-01
1.594418E-01
1.734921E-01
1.883223E-01
2.062183E-01
2.207556E-01
2.364858E-01
2.526554E-01
2.704752E-01
2.836263E-01
2.976898E-01
3.120444E-01
3.280358E-01
3.440403E-01
3.552658E-01
3.683094E-01
3.837278E-01
3.962848E-01
4.061798E-01
4.161339E-01
4.243729E-01
4.368525E-01
4.478774E-01
4.562441E-01
4.640589E-01
4.727390E-01
4.834158E-01
4.894384E-01
4.961045E-01
5.037608E-01
5.085977E-01
5.166571E-01
5.214636E-01
5.270224E-01
5.300251E-01
5.344688E-01
5.389061E-01
5.421221E-01
5.433825E-01
5.477038E-01
5.512050E-01
5.549499E-01
5.567574E-01
5.575429E-01
5.599987E-01
5.607094E-01
5.607154E-01
5.613748E-01
5.601492E-01
5.615715E-01
5.603306E-01
5.595602E-01
5.582642E-01
5.572834E-01
5.572906E-01
5.544600E-01
5.540037E-01
5.531442E-01
5.483551E-01
5.429433E-01
5.407255E-01
5.361778E-01
5.308345E-01
5.301651E-01
5.257103E-01
5.204220E-01
5.134840E-01
5.063579E-01
4.985665E-01
4.940783E-01
4.871063E-01
4.783142E-01
4.702059E-01
4.632655E-01
4.568378E-01
4.437539E-01
4.343629E-01
4.266073E-01
4.148748E-01
4.022688E-01
3.882208E-01
3.740308E-01
3.601488E-01
3.467795E-01
3.325143E-01
3.188956E-01
3.020133E-01
2.874497E-01
2.732969E-01
2.548678E-01
2.375726E-01
2.216888E-01
2.092164E-01
1.942761E-01
1.710159E-01
1.557585E-01
1.410182E-01
1.252555E-01
1.084989E-01
9.815459E-02
8.753409E-02
7.362202E-02
6.548631E-02
5.645774E-02
4.884835E-02
4.178594E-02
3.607985E-02
3.079226E-02
2.747210E-02
2.244063E-02
2.066818E-02
1.664114E-02
1.439437E-02
1.226064E-02
1.063184E-02
8.859459E-03
8.329566E-03
7.635330E-03
8.403208E-03
6.665757E-03
5.583988E-03
4.733612E-03
4.273408E-03
3.720526E-03
3.155452E-03
3.352690E-03
2.229774E-03
2.032672E-03
1.577766E-03
1.618946E-03
1.452005E-03
1.115129E-03
6.557428E-04
6.709876E-04
5.857319E-04
8.637495E-04
3.728978E-04
5.560099E-04
7.756585E-04
1.254820E-03
1.035004E-03
5.829886E-04
5.151736E-04
8.772290E-04
2.014119E-04
1.747623E-04
1.745665E-04
1.942180E-04
3.974620E-06
4.216574E-04
3.663099E-04
5.164043E-04
-5.274519E-05
9.442160E-04
1.178780E-03
1.450701E-03
1.397291E-03
2.155410E-03
1.621966E-03
1.277125E-03
3.529031E-03
-6.573237E-02
-1.300445E-01
1.844435E-02
6.132685E-04
-4.023135E-04
6.912586E-02
7.754176E-03
6.926954E-03
8.093939E-03
4.192094E-03
5.252229E-03
4.842002E-03
4.809218E-03
5.852483E-03
6.958622E-03
7.559341E-03
8.119734E-03
8.189135E-03
8.471634E-03
1.124816E-02
1.212637E-02
1.352352E-02
1.521474E-02
1.731847E-02
1.956082E-02
2.122908E-02
2.409144E-02
2.740612E-02
3.072238E-02
3.642558E-02
4.275610E-02
4.749697E-02
5.271985E-02
6.136835E-02
7.135419E-02
8.088235E-02
8.905937E-02
1.007469E-01
1.143459E-01
1.301700E-01
1.449301E-01
1.579408E-01
1.734640E-01
1.884216E-01
2.049047E-01
2.203121E-01
2.341137E-01
2.518952E-01
2.693579E-01
2.833427E-01
2.994709E-01
3.137298E-01
3.288633E-01
3.423033E-01
3.563975E-01
3.682965E-01
3.852851E-01
3.984214E-01
4.061868E-01
4.154563E-01
4.258570E-01
4.394366E-01
4.470618E-01
4.587379E-01
4.646780E-01
4.730235E-01
4.815246E-01
4.883191E-01
4.969115E-01
5.048701E-01
5.114670E-01
5.148103E-01
5.216963E-01
5.258022E-01
5.299870E-01
5.351468E-01
5.397406E-01
5.417923E-01
5.437948E-01
5.483685E-01
5.505167E-01
5.532122E-01
5.555467E-01
5.582886E-01
5.605425E-01
5.612041E-01
5.611178E-01
5.601809E-01
5.590994E-01
5.600634E-01
5.586331E-01
5.586316E-01
5.589480E-01
5.574253E-01
5.557373E-01
5.539769E-01
5.535308E-01
5.539336E-01
5.502221E-01
5.460846E-01
5.411972E-01
5.367977E-01
5.330813E-01
5.284506E-01
5.245041E-01
5.202099E-01
5.145345E-01
5.073097E-01
4.987603E-01
4.930922E-01
4.877018E-01
4.790727E-01
4.742293E-01
4.621932E-01
4.564699E-01
4.447085E-01
4.369988E-01
4.257556E-01
4.144702E-01
4.021707E-01
3.861339E-01
3.737038E-01
3.601180E-01
3.476145E-01
3.331606E-01
3.218028E-01
3.019571E-01
2.876766E-01
2.751374E-01
2.542517E-01
2.370724E-01
2.216419E-01
2.065249E-01
1.906760E-01
1.715089E-01
1.556517E-01
1.407699E-01
1.251517E-01
1.089768E-01
9.876684E-02
8.585885E-02
7.533502E-02
6.675708E-02
5.690054E-02
4.845275E-02
4.244836E-02
3.626503E-02
3.012895E-02
2.678315E-02
2.340063E-02
2.015237E-02
1.766528E-02
1.484599E-02
1.251865E-02
1.129397E-02
9.413220E-03
8.684344E-03
8.009523E-03
7.443132E-03
5.913034E-03
5.609094E-03
3.560122E-03
4.205354E-03
5.428181E-03
3.983406E-03
3.241820E-03
2.511959E-03
1.559199E-03
1.650872E-03
1.282737E-03
6.162381E-04
2.004766E-04
4.411440E-04
7.382948E-04
5.264227E-04
6.429483E-04
8.500155E-04
1.033973E-03
7.953158E-04
6.143183E-04
5.677583E-04
3.594129E-04
9.136354E-04
1.030834E-03
1.587891E-04
3.622359E-04
1.404162E-04
1.441484E-04
1.251799E-04
-8.545885E-05
-1.165591E-03
-2.232038E-03
-3.944088E-03
-4.535974E-03
-5.927353E-03
-6.767380E-03
1.529644E-03
1.883003E-03
1.948962E-03
2.458563E-03
4.913189E-03
-5.166167E-02
-8.400878E-02
1.368350E-02
1.598967E-02
1.270878E-02
6.130942E-02
6.697698E-03
7.006823E-03
6.410586E-03
4.729596E-03
4.626304E-03
4.717787E-03
4.806758E-03
5.327359E-03
6.203594E-03
7.424765E-03
8.009624E-03
8.370646E-03
9.667845E-03
1.086729E-02
1.235218E-02
1.230542E-02
1.538843E-02
1.791634E-02
1.926118E-02
2.063481E-02
2.383744E-02
2.851463E-02
3.153674E-02
3.617941E-02
4.142183E-02
4.630080E-02
5.448259E-02
6.103118E-02
7.148498E-02
8.070342E-02
9.033489E-02
1.006931E-01
1.127846E-01
1.285601E-01
1.433465E-01
1.571638E-01
1.725363E-01
1.877771E-01
2.045639E-01
2.203179E-01
2.351547E-01
2.518726E-01
2.671190E-01
2.842238E-01
2.996776E-01
3.129706E-01
3.292305E-01
3.444361E-01
3.579148E-01
3.685831E-01
3.844314E-01
3.974248E-01
4.090017E-01
4.176495E-01
4.267828E-01
4.393698E-01
4.484536E-01
4.583397E-01
4.646464E-01
4.729089E-01
4.819249E-01
4.908918E-01
4.979428E-01
5.047109E-01
5.109537E-01
5.152748E-01
5.218928E-01
5.272560E-01
5.296537E-01
5.353210E-01
5.416156E-01
5.425598E-01
5.451131E-01
5.493289E-01
5.527171E-01
5.541853E-01
5.536018E-01
5.587978E-01
5.602847E-01
5.599114E-01
5.620542E-01
5.603006E-01
5.602099E-01
5.612965E-01
5.586945E-01
5.590612E-01
5.590142E-01
5.565897E-01
5.556729E-01
5.537244E-01
5.527139E-01
5.520287E-01
5.484440E-01
5.449953E-01
5.423261E-01
5.381876E-01
5.343887E-01
5.297697E-01
5.235439E-01
5.197721E-01
5.141819E-01
5.076930E-01
5.003306E-01
4.942094E-01
4.864393E-01
4.804496E-01
4.745525E-01
4.649501E-01
4.573916E-01
4.443254E-01
4.363904E-01
4.246335E-01
4.118873E-01
4.006412E-01
3.876967E-01
3.773763E-01
3.621200E-01
3.482175E-01
3.332253E-01
3.185046E-01
3.008273E-01
2.860553E-01
2.749572E-01
2.540370E-01
2.384026E-01
2.251022E-01
2.048227E-01
1.886161E-01
1.725925E-01
1.552966E-01
1.389352E-01
1.236000E-01
1.105813E-01
9.985501E-02
8.403163E-02
7.802779E-02
6.719354E-02
5.632073E-02
4.977870E-02
4.314398E-02
3.803560E-02
3.109792E-02
2.712144E-02
2.377361E-02
1.928717E-02
1.798338E-02
1.443762E-02
1.277974E-02
1.221254E-02
9.277341E-03
8.695450E-03
8.003006E-03
6.892762E-03
5.771606E-03
5.514356E-03
4.454719E-03
4.593891E-03
5.089685E-03
4.394276E-03
3.359501E-03
2.659465E-03
1.959966E-03
1.709808E-03
1.771285E-03
1.294032E-03
9.689085E-04
7.864791E-04
9.918885E-04
9.649227E-04
6.908397E-04
6.730154E-04
5.941267E-04
5.590141E-04
6.656702E-04
5.099142E-04
6.340318E-04
6.587114E-04
3.115247E-04
2.721150E-04
1.821668E-04
2.376083E-04
1.152739E-04
1.046688E-04
4.773244E-05
-2.787155E-03
-5.737715E-03
-8.756650E-03
-1.166881E-02
-1.476234E-02
-1.754067E-02
7.952637E-04
3.296122E-03
2.722882E-03
2.219618E-03
3.226902E-03
5.135426E-03
1.976367E-01
2.016921E-02
1.678376E-03
1.859865E-02
-8.636248E-02
8.452975E-03
6.351724E-03
7.042821E-03
3.822260E-03
2.667141E-03
3.666613E-03
5.008591E-03
4.560381E-03
6.477597E-03
7.315165E-03
8.275393E-03
9.136916E-03
9.928619E-03
1.123388E-02
1.173231E-02
1.312299E-02
1.554466E-02
1.811370E-02
1.884530E-02
2.138719E-02
2.436414E-02
2.869408E-02
3.247767E-02
3.664354E-02
4.077816E-02
4.684857E-02
5.519726E-02
6.298153E-02
7.217333E-02
8.166954E-02
9.190123E-02
1.019042E-01
1.137104E-01
1.278410E-01
1.406520E-01
1.567266E-01
1.723778E-01
1.886092E-01
2.037283E-01
2.199097E-01
2.374140E-01
2.505513E-01
2.657134E-01
2.844503E-01
2.997413E-01
3.152448E-01
3.321227E-01
3.448645E-01
3.575928E-01
3.723767E-01
3.836751E-01
3.934264E-01
4.082867E-01
4.221444E-01
4.266543E-01
4.422881E-01
4.483528E-01
4.566121E-01
4.637783E-01
4.737001E-01
4.819833E-01
4.899361E-01
4.972406E-01
5.055063E-01
5.102969E-01
5.167106E-01
5.200426E-01
5.260862E-01
5.279985E-01
5.338079E-01
5.395906E-01
5.414059E-01
5.436492E-01
5.476747E-01
5.497029E-01
5.509493E-01
5.524083E-01
5.559357E-01
5.583628E-01
5.594317E-01
5.618458E-01
5.611740E-01
5.606868E-01
5.617579E-01
5.593043E-01
5.582667E-01
5.581498E-01
5.571116E-01
5.553155E-01
5.513862E-01
5.501819E-01
5.500984E-01
5.493263E-01
5.458384E-01
5.417888E-01
5.384929E-01
5.353112E-01
5.297757E-01
5.240087E-01
5.193159E-01
5.150879E-01
5.081532E-01
5.004671E-01
4.946834E-01
4.847900E-01
4.795034E-01
4.719796E-01
4.651988E-01
4.553583E-01
4.435742E-01
4.346170E-01
4.241080E-01
4.105065E-01
4.008446E-01
3.888684E-01
3.782057E-01
3.614178E-01
3.483412E-01
3.306886E-01
3.157917E-01
3.021700E-01
2.882044E-01
2.723414E-01
2.539475E-01
2.388891E-01
2.227284E-01
2.062161E-01
1.891791E-01
1.736014E-01
1.555687E-01
1.412239E-01
1.284475E-01
1.105846E-01
9.756176E-02
8.641103E-02
7.886812E-02
6.783009E-02
5.638736E-02
4.834040E-02
4.183969E-02
3.612589E-02
3.125619E-02
2.527777E-02
2.252614E-02
1.968757E-02
1.852393E-02
1.488292E-02
1.209660E-02
1.168589E-02
1.010070E-02
8.966727E-03
7.863796E-03
7.495959E-03
6.603696E-03
5.540886E-03
4.870726E-03
4.512799E-03
4.950168E-03
3.329213E-03
4.672119E-03
2.406428E-03
1.858240E-03
2.241245E-03
2.709542E-03
1.853813E-03
1.597826E-03
1.442070E-03
5.681488E-04
7.723249E-04
9.360728E-04
8.103247E-04
8.798606E-04
1.033679E-03
6.505433E-04
4.125320E-04
3.964400E-04
4.639721E-04
2.163571E-04
3.386215E-04
2.444253E-04
1.648944E-04
2.373172E-04
1.190660E-04
-1.819538E-04
-2.247651E-03
-4.423859E-03
-6.719069E-03
-9.007579E-03
-1.127102E-02
-1.327410E-02
1.534224E-03
2.470119E-03
2.412088E-03
2.574195E-03
3.051575E-03
5.203290E-03
1.011272E-02
4.184000E-03
5.518730E-04
7.094768E-03
6.013529E-02
1.733651E-02
7.825194E-03
5.693076E-03
3.327106E-03
2.532764E-03
3.905726E-03
4.734404E-03
5.150300E-03
5.697583E-03
7.236610E-03
7.644947E-03
9.414131E-03
9.440850E-03
1.129568E-02
1.137300E-02
1.327145E-02
1.471112E-02
1.661330E-02
1.884215E-02
2.115457E-02
2.401180E-02
2.860926E-02
3.155677E-02
3.633537E-02
4.183610E-02
4.752425E-02
5.454180E-02
6.300884E-02
7.120200E-02
8.088470E-02
9.126294E-02
1.026109E-01
1.141846E-01
1.279286E-01
1.408779E-01
1.566456E-01
1.712536E-01
1.890611E-01
2.042812E-01
2.192967E-01
2.376410E-01
2.512169E-01
2.662639E-01
2.827776E-01
2.994853E-01
3.151018E-01
3.301790E-01
3.444167E-01
3.591142E-01
3.720105E-01
3.830900E-01
3.935462E-01
4.084430E-01
4.216606E-01
4.281155E-01
4.407305E-01
4.501259E-01
4.566112E-01
4.634006E-01
4.743449E-01
4.840849E-01
4.917557E-01
4.984277E-01
5.061210E-01
5.108556E-01
5.154236E-01
5.206252E-01
5.245153E-01
5.282981E-01
5.331052E-01
5.376574E-01
5.413070E-01
5.424048E-01
5.465146E-01
5.497248E-01
5.507800E-01
5.544457E-01
5.573235E-01
5.579430E-01
5.582819E-01
5.618318E-01
5.611089E-01
5.624452E-01
5.603837E-01
5.581104E-01
5.577256E-01
5.580826E-01
5.569192E-01
5.551699E-01
5.525050E-01
5.509927E-01
5.492299E-01
5.481687E-01
5.460368E-01
5.426826E-01
5.377247E-01
5.339134E-01
5.307248E-01
5.254672E-01
5.197292E-01
5.135200E-01
5.081372E-01
5.001368E-01
4.951379E-01
4.875150E-01
4.789729E-01
4.724807E-01
4.651655E-01
4.527626E-01
4.448057E-01
4.354045E-01
4.259378E-01
4.103119E-01
4.015998E-01
3.899446E-01
3.753823E-01
3.596846E-01
3.471182E-01
3.307736E-01
3.152175E-01
3.012910E-01
2.856133E-01
2.709861E-01
2.536439E-01
2.382248E-01
2.213399E-01
2.056393E-01
1.886264E-01
1.703711E-01
1.560078E-01
1.405346E-01
1.272550E-01
1.118763E-01
9.802976E-02
8.724840E-02
7.870717E-02
6.780790E-02
5.688173E-02
4.924186E-02
4.153349E-02
3.490314E-02
3.128451E-02
2.652589E-02
2.219905E-02
1.992399E-02
1.751879E-02
1.554819E-02
1.369245E-02
1.169470E-02
1.104509E-02
9.309915E-03
8.717634E-03
8.091489E-03
6.763554E-03
6.064666E-03
5.201050E-03
4.932873E-03
4.733102E-03
3.630820E-03
3.261247E-03
2.202131E-03
1.788134E-03
2.784422E-03
2.381073E-03
1.043706E-03
9.479033E-04
1.166234E-03
7.384387E-04
6.427010E-04
5.851026E-04
5.525001E-04
8.169129E-04
8.855007E-04
3.949603E-04
4.831241E-04
5.684192E-04
4.770414E-04
2.578957E-04
2.528744E-04
2.434202E-04
1.171580E-04
2.334621E-04
1.955904E-04
1.345022E-04
-2.014232E-04
-5.205882E-04
-8.306913E-04
-1.267078E-03
-1.588461E-03
-1.666785E-03
4.667875E-03
3.354108E-03
1.673419E-03
2.692840E-03
2.875207E-03
-6.363174E-02
3.829683E-02
6.528658E-03
7.387868E-04
1.168639E-02
-1.077596E-01
1.064224E-02
8.219833E-03
4.756919E-03
4.133747E-03
4.255018E-03
4.547460E-03
5.400388E-03
5.385701E-03
5.574241E-03
6.810982E-03
7.184162E-03
8.231864E-03
9.035221E-03
1.076717E-02
1.129814E-02
1.272480E-02
1.320992E-02
1.659950E-02
1.821826E-02
2.122040E-02
2.333627E-02
2.808312E-02
3.165752E-02
3.645995E-02
4.249912E-02
4.918601E-02
5.411854E-02
6.147197E-02
6.946931E-02
8.067687E-02
9.016448E-02
1.018970E-01
1.144086E-01
1.277777E-01
1.421484E-01
1.574329E-01
1.702733E-01
1.874284E-01
2.036085E-01
2.199530E-01
2.381310E-01
2.513740E-01
2.679541E-01
2.836381E-01
3.004716E-01
3.163319E-01
3.308663E-01
3.439218E-01
3.586557E-01
3.741532E-01
3.830020E-01
3.921801E-01
4.066093E-01
4.183787E-01
4.286852E-01
4.395722E-01
4.485435E-01
4.568616E-01
4.636132E-01
4.722276E-01
4.830717E-01
4.903865E-01
4.983483E-01
5.048809E-01
5.120101E-01
5.143254E-01
5.184806E-01
5.247105E-01
5.310323E-01
5.349830E-01
5.369794E-01
5.406955E-01
5.432737E-01
5.459983E-01
5.511686E-01
5.528646E-01
5.548163E-01
5.580299E-01
5.584814E-01
5.598611E-01
5.607723E-01
5.610315E-01
5.616872E-01
5.615452E-01
5.588402E-01
5.580624E-01
5.579682E-01
5.564476E-01
5.542013E-01
5.525686E-01
5.516453E-01
5.495284E-01
5.476747E-01
5.450241E-01
5.421230E-01
5.378545E-01
5.336773E-01
5.294241E-01
5.232085E-01
5.186267E-01
5.136169E-01
5.090883E-01
5.013182E-01
4.944908E-01
4.867752E-01
4.801052E-01
4.719964E-01
4.645407E-01
4.512592E-01
4.445100E-01
4.376224E-01
4.286493E-01
4.115151E-01
4.029939E-01
3.868852E-01
3.721566E-01
3.586752E-01
3.467421E-01
3.314241E-01
3.157671E-01
3.006972E-01
2.865906E-01
2.706482E-01
2.544610E-01
2.386006E-01
2.209948E-01
2.030363E-01
1.867158E-01
1.695907E-01
1.550558E-01
1.399853E-01
1.272728E-01
1.120345E-01
9.862781E-02
8.640894E-02
7.781487E-02
6.699990E-02
5.735769E-02
4.974544E-02
4.221430E-02
3.514085E-02
3.050314E-02
2.680975E-02
2.339518E-02
2.074717E-02
1.838722E-02
1.688700E-02
1.376622E-02
1.238207E-02
1.116084E-02
9.538423E-03
8.755940E-03
8.106282E-03
6.691172E-03
5.036586E-03
4.493694E-03
4.266548E-03
4.041923E-03
3.232489E-03
3.758054E-03
2.867015E-03
2.077116E-03
1.458870E-03
1.309070E-03
1.351229E-03
8.891513E-04
7.673716E-04
8.465326E-04
5.560189E-04
7.119592E-04
5.168208E-04
3.850914E-04
2.903011E-04
8.742672E-04
6.865226E-04
9.068159E-04
1.153221E-03
1.098304E-04
4.075735E-04
1.266016E-04
3.102428E-04
2.811372E-04
3.960739E-04
1.323903E-04
5.814347E-04
7.492516E-04
1.193473E-03
1.460245E-03
1.676557E-03
2.259928E-03
6.627476E-03
4.924152E-03
3.589264E-03
4.959340E-03
3.695480E-03
5.676847E-03
-2.899057E-02
4.790609E-03
-3.045469E-03
5.066763E-03
-4.490960E-02
1.164067E-02
7.879213E-03
4.087669E-03
4.003454E-03
4.058229E-03
5.358444E-03
5.349052E-03
6.075239E-03
5.556028E-03
5.513335E-03
6.425521E-03
8.290169E-03
9.212252E-03
1.027815E-02
1.114094E-02
1.281778E-02
1.359289E-02
1.729978E-02
1.976445E-02
2.230889E-02
2.424156E-02
2.748620E-02
3.230625E-02
3.707091E-02
4.227351E-02
4.845291E-02
5.293244E-02
6.046169E-02
6.925690E-02
7.930693E-02
8.870818E-02
1.023765E-01
1.154847E-01
1.288921E-01
1.425795E-01
1.575724E-01
1.701055E-01
1.880264E-01
2.041380E-01
2.193494E-01
2.372302E-01
2.519593E-01
2.685426E-01
2.846735E-01
3.004707E-01
3.154289E-01
3.293224E-01
3.447236E-01
3.576486E-01
3.705724E-01
3.826832E-01
3.909559E-01
4.051989E-01
4.175540E-01
4.272385E-01
4.384567E-01
4.473903E-01
4.588280E-01
4.660949E-01
4.741634E-01
4.804012E-01
4.885386E-01
4.967965E-01
5.052405E-01
5.111723E-01
5.112747E-01
5.183803E-01
5.253102E-01
5.299539E-01
5.335327E-01
5.368356E-01
5.409311E-01
5.442980E-01
5.470999E-01
5.506132E-01
5.529395E-01
5.560695E-01
5.587698E-01
5.585207E-01
5.603256E-01
5.610548E-01
5.609420E-01
5.600656E-01
5.600282E-01
5.590440E-01
5.580888E-01
5.575007E-01
5.559134E-01
5.531538E-01
5.527614E-01
5.524598E-01
5.511367E-01
5.471517E-01
5.447838E-01
5.414766E-01
5.391868E-01
5.356782E-01
5.294591E-01
5.230647E-01
5.169536E-01
5.127975E-01
5.091288E-01
5.020736E-01
4.929951E-01
4.853434E-01
4.789783E-01
4.725699E-01
4.644289E-01
4.510784E-01
4.435186E-01
4.364934E-01
4.264710E-01
4.115023E-01
4.020314E-01
3.869829E-01
3.708316E-01
3.586882E-01
3.461705E-01
3.323122E-01
3.172088E-01
3.008655E-01
2.857240E-01
2.695285E-01
2.543048E-01
2.391722E-01
2.218949E-01
2.035073E-01
1.867824E-01
1.687584E-01
1.550199E-01
1.408542E-01
1.276453E-01
1.108658E-01
9.779116E-02
8.503646E-02
7.573940E-02
6.660972E-02
5.718318E-02
4.885625E-02
4.075153E-02
3.418783E-02
3.080894E-02
2.638102E-02
2.352895E-02
2.064346E-02
1.820355E-02
1.616793E-02
1.360690E-02
1.209899E-02
1.087773E-02
9.328922E-03
8.261848E-03
7.013924E-03
6.209222E-03
5.377013E-03
4.298675E-03
3.959611E-03
4.310827E-03
3.753596E-03
3.032440E-03
3.013547E-03
2.632858E-03
1.309803E-03
1.808668E-03
1.259870E-03
9.331589E-04
9.234519E-04
1.711676E-03
1.452900E-03
9.848729E-04
5.946351E-04
2.417523E-04
5.919350E-04
7.479319E-04
4.935462E-04
9.978468E-04
1.782699E-03
1.172813E-04
-2.012332E-05
-9.567794E-05
2.318076E-05
1.381566E-04
1.729943E-04
-7.777529E-05
7.483766E-04
1.777373E-03
2.682456E-03
3.488000E-03
4.199719E-03
5.076571E-03
5.303381E-03
3.868014E-03
5.177860E-03
5.090332E-03
3.354409E-03
-3.030074E-02
4.389248E-02
-3.467278E-03
-3.663393E-03
2.095136E-02
-1.866193E-01
1.138181E-02
5.947147E-03
3.062125E-03
3.101407E-03
3.937664E-03
4.768884E-03
4.702955E-03
6.433298E-03
6.305416E-03
5.983899E-03
7.018514E-03
8.453083E-03
9.410153E-03
1.055933E-02
1.198887E-02
1.391538E-02
1.438163E-02
1.581964E-02
1.994910E-02
2.149702E-02
2.431951E-02
2.694424E-02
3.210878E-02
3.552793E-02
4.054957E-02
4.601452E-02
5.371384E-02
6.070229E-02
7.079991E-02
7.968625E-02
8.977881E-02
1.031384E-01
1.168154E-01
1.278163E-01
1.414006E-01
1.574878E-01
1.720237E-01
1.890942E-01
2.050238E-01
2.192869E-01
2.357390E-01
2.502501E-01
2.664041E-01
2.826015E-01
2.992879E-01
3.140010E-01
3.278719E-01
3.446827E-01
3.566989E-01
3.691179E-01
3.808213E-01
3.900613E-01
4.053898E-01
4.168574E-01
4.269374E-01
4.380641E-01
4.469363E-01
4.612492E-01
4.655169E-01
4.732085E-01
4.817754E-01
4.868612E-01
4.959033E-01
5.047074E-01
5.153974E-01
5.125977E-01
5.162237E-01
5.235503E-01
5.296627E-01
5.336556E-01
5.373301E-01
5.415425E-01
5.436864E-01
5.475051E-01
5.499744E-01
5.497175E-01
5.559645E-01
5.557886E-01
5.570041E-01
5.578131E-01
5.593714E-01
5.594836E-01
5.602631E-01
5.596161E-01
5.595544E-01
5.577668E-01
5.560559E-01
5.560253E-01
5.546866E-01
5.529822E-01
5.514381E-01
5.516471E-01
5.477944E-01
5.452570E-01
5.423828E-01
5.389671E-01
5.354008E-01
5.292218E-01
5.207540E-01
5.164637E-01
5.117718E-01
5.077535E-01
5.002938E-01
4.919187E-01
4.869392E-01
4.790798E-01
4.725797E-01
4.636857E-01
4.512756E-01
4.428768E-01
4.351338E-01
4.244706E-01
4.117982E-01
4.008310E-01
3.843312E-01
3.720036E-01
3.598009E-01
3.472735E-01
3.336165E-01
3.191685E-01
3.012093E-01
2.854467E-01
2.722562E-01
2.555056E-01
2.385931E-01
2.224711E-01
2.035418E-01
1.869834E-01
1.691126E-01
1.539638E-01
1.397873E-01
1.270625E-01
1.106974E-01
9.689745E-02
8.490573E-02
7.589968E-02
6.664951E-02
5.674429E-02
4.859392E-02
4.225552E-02
3.568152E-02
3.132159E-02
2.604152E-02
2.315493E-02
2.061059E-02
1.725659E-02
1.544934E-02
1.317488E-02
1.133401E-02
9.257190E-03
8.410374E-03
8.176246E-03
6.764741E-03
5.603254E-03
5.311576E-03
4.955954E-03
4.351077E-03
3.876113E-03
3.340253E-03
2.440936E-03
1.821383E-03
1.357069E-03
1.691735E-03
1.331351E-03
1.412657E-03
1.353147E-03
8.639701E-04
1.147425E-03
8.808703E-04
1.143972E-03
1.097672E-03
2.069207E-03
6.953263E-04
4.052851E-04
2.955433E-04
7.816266E-04
1.154628E-03
1.996492E-04
2.013872E-04
1.442582E-04
1.104001E-04
2.688522E-04
2.674208E-04
7.732386E-05
2.879901E-04
3.934448E-04
7.249972E-04
6.357570E-04
7.589248E-04
9.503886E-04
7.392746E-03
4.276213E-03
3.684262E-03
4.043961E-03
3.889026E-03
-2.513348E-03
7.195700E-02
2.368843E-02
1.128359E-03
2.038192E-02
-2.874158E-02
-6.670438E-03
4.184208E-03
4.077084E-03
3.595956E-03
4.131319E-03
4.644581E-03
4.990563E-03
5.850985E-03
6.672791E-03
6.613887E-03
6.989640E-03
8.559385E-03
9.901902E-03
1.034972E-02
1.371964E-02
1.389066E-02
1.449947E-02
1.522993E-02
2.026897E-02
2.049944E-02
2.498969E-02
2.709461E-02
3.180916E-02
3.556933E-02
3.955126E-02
4.734844E-02
5.404006E-02
6.184431E-02
7.146598E-02
8.018767E-02
9.095150E-02
1.031378E-01
1.158580E-01
1.285407E-01
1.422648E-01
1.569450E-01
1.729236E-01
1.881591E-01
2.041091E-01
2.211963E-01
2.359750E-01
2.493805E-01
2.661126E-01
2.829936E-01
3.002365E-01
3.142796E-01
3.272588E-01
3.465775E-01
3.563181E-01
3.687008E-01
3.801444E-01
3.891982E-01
4.068442E-01
4.189047E-01
4.286076E-01
4.414257E-01
4.493176E-01
4.631191E-01
4.659094E-01
4.739934E-01
4.807728E-01
4.901560E-01
4.968559E-01
5.035096E-01
5.145473E-01
5.118863E-01
5.165836E-01
5.246967E-01
5.318602E-01
5.341135E-01
5.377129E-01
5.410101E-01
5.429256E-01
5.461439E-01
5.483664E-01
5.513004E-01
5.542477E-01
5.553448E-01
5.567586E-01
5.567827E-01
5.576262E-01
5.578494E-01
5.609310E-01
5.612940E-01
5.597501E-01
5.580231E-01
5.565680E-01
5.559840E-01
5.541255E-01
5.521832E-01
5.507962E-01
5.498263E-01
5.461809E-01
5.442671E-01
5.418007E-01
5.381374E-01
5.348559E-01
5.281377E-01
5.215734E-01
5.159842E-01
5.108689E-01
5.072536E-01
5.000808E-01
4.936348E-01
4.859806E-01
4.774251E-01
4.717193E-01
4.656247E-01
4.512008E-01
4.444235E-01
4.346824E-01
4.249212E-01
4.123814E-01
4.014471E-01
3.858198E-01
3.741290E-01
3.591406E-01
3.475545E-01
3.339191E-01
3.186187E-01
3.032333E-01
2.846134E-01
2.705822E-01
2.535703E-01
2.378748E-01
2.203327E-01
2.033347E-01
1.883789E-01
1.676511E-01
1.542759E-01
1.405409E-01
1.255858E-01
1.102301E-01
9.696000E-02
8.610246E-02
7.429967E-02
6.485920E-02
5.510383E-02
4.874390E-02
4.308477E-02
3.658444E-02
3.127793E-02
2.674965E-02
2.372217E-02
2.093160E-02
1.774512E-02
1.604977E-02
1.323422E-02
1.182475E-02
9.882531E-03
9.174812E-03
8.485677E-03
6.734435E-03
6.456437E-03
5.276051E-03
4.626284E-03
3.922559E-03
3.866178E-03
3.468903E-03
2.124280E-03
2.390435E-03
1.548644E-03
1.155518E-03
1.145882E-03
1.168613E-03
1.074645E-03
9.647261E-04
3.675589E-04
3.381008E-04
5.569869E-04
7.002331E-04
8.805778E-04
3.057440E-04
1.712049E-04
3.249813E-04
2.705998E-04
3.684487E-04
3.683666E-04
2.395228E-04
2.999025E-04
-7.740910E-05
1.716262E-04
1.411990E-04
1.718263E-04
9.425620E-06
-7.732322E-05
-1.882246E-04
-2.853821E-04
-3.953521E-04
-5.566924E-04
5.937970E-03
2.482855E-03
3.383330E-03
4.316583E-03
3.458841E-03
7.632232E-04
5.417161E-02
1.634401E-02
4.057400E-04
3.436865E-02
-8.833473E-02
7.108891E-03
3.216448E-03
3.738992E-03
3.810827E-03
4.520434E-03
5.025874E-03
4.895021E-03
5.347790E-03
6.119317E-03
7.051561E-03
7.344762E-03
8.239016E-03
9.225118E-03
9.451693E-03
1.236856E-02
1.357872E-02
1.451432E-02
1.660815E-02
1.941356E-02
2.010646E-02
2.325045E-02
2.626725E-02
3.087148E-02
3.591934E-02
3.975433E-02
4.697515E-02
5.291760E-02
6.177856E-02
7.082572E-02
7.807651E-02
9.114524E-02
1.021817E-01
1.155259E-01
1.277874E-01
1.420338E-01
1.569964E-01
1.720164E-01
1.873159E-01
2.040815E-01
2.223924E-01
2.370615E-01
2.512426E-01
2.696547E-01
2.840853E-01
3.017543E-01
3.175666E-01
3.282360E-01
3.451857E-01
3.579938E-01
3.694856E-01
3.815306E-01
3.905007E-01
4.060210E-01
4.184008E-01
4.306505E-01
4.406934E-01
4.513917E-01
4.586705E-01
4.666888E-01
4.760764E-01
4.824181E-01
4.879128E-01
4.942606E-01
5.031050E-01
5.136044E-01
5.119664E-01
5.180097E-01
5.255939E-01
5.302082E-01
5.357264E-01
5.386418E-01
5.398329E-01
5.430122E-01
5.458494E-01
5.491336E-01
5.521292E-01
5.540444E-01
5.555978E-01
5.570106E-01
5.579292E-01
5.577787E-01
5.579878E-01
5.603585E-01
5.607824E-01
5.610837E-01
5.592833E-01
5.580421E-01
5.565261E-01
5.536884E-01
5.526518E-01
5.517726E-01
5.502432E-01
5.463098E-01
5.450272E-01
5.409895E-01
5.377523E-01
5.342229E-01
5.280548E-01
5.231177E-01
5.167130E-01
5.128466E-01
5.088887E-01
5.003545E-01
4.938038E-01
4.854207E-01
4.782240E-01
4.713921E-01
4.619983E-01
4.526862E-01
4.441297E-01
4.350784E-01
4.262812E-01
4.106017E-01
4.004889E-01
3.875688E-01
3.743915E-01
3.588798E-01
3.443998E-01
3.324066E-01
3.173864E-01
3.031853E-01
2.846891E-01
2.683260E-01
2.551167E-01
2.377984E-01
2.206964E-01
2.041180E-01
1.884753E-01
1.712188E-01
1.550582E-01
1.424509E-01
1.275455E-01
1.124493E-01
9.814303E-02
8.471059E-02
7.447534E-02
6.626864E-02
5.464435E-02
4.866041E-02
4.241233E-02
3.718622E-02
3.195266E-02
2.709819E-02
2.464080E-02
2.149215E-02
1.859549E-02
1.633053E-02
1.386165E-02
1.135341E-02
9.840826E-03
8.460889E-03
8.314136E-03
7.536770E-03
6.354083E-03
5.783804E-03
4.896708E-03
4.101841E-03
3.531611E-03
3.872288E-03
2.104194E-03
1.971567E-03
2.116074E-03
1.812640E-03
1.161855E-03
9.546879E-04
1.438277E-03
6.846629E-04
3.535999E-04
4.403630E-04
4.997937E-04
3.267626E-04
5.455677E-04
2.993757E-04
5.331779E-05
1.444915E-04
4.598327E-04
1.144597E-04
1.588445E-04
2.108083E-04
1.658429E-04
1.544216E-05
3.197658E-04
3.638378E-04
1.702960E-04
-2.436693E-04
-8.614081E-04
-8.585965E-04
-1.073802E-03
-1.321777E-03
-1.543638E-03
2.955841E-03
9.780271E-04
2.552538E-03
3.634798E-03
2.969658E-03
1.345304E-03
2.729140E-02
2.730529E-03
-5.398380E-03
2.693889E-02
-2.243543E-02
1.197720E-03
3.448315E-03
3.517460E-03
3.972747E-03
3.407342E-03
4.025169E-03
4.558681E-03
5.827158E-03
5.575888E-03
6.553353E-03
6.913573E-03
8.290639E-03
9.253757E-03
9.561069E-03
1.156561E-02
1.352131E-02
1.407276E-02
1.554653E-02
1.938964E-02
1.968494E-02
2.289965E-02
2.781423E-02
2.957121E-02
3.485563E-02
4.020299E-02
4.637408E-02
5.286321E-02
6.188077E-02
7.033955E-02
7.794710E-02
9.060775E-02
1.010468E-01
1.141753E-01
1.281564E-01
1.422707E-01
1.571904E-01
1.712029E-01
1.869225E-01
2.040858E-01
2.218766E-01
2.362739E-01
2.518871E-01
2.682728E-01
2.837721E-01
2.993098E-01
3.176412E-01
3.301893E-01
3.448748E-01
3.570049E-01
3.685516E-01
3.805635E-01
3.912276E-01
4.051106E-01
4.186353E-01
4.292813E-01
4.403399E-01
4.502133E-01
4.560632E-01
4.656711E-01
4.768936E-01
4.833630E-01
4.877341E-01
4.926461E-01
5.012872E-01
5.137015E-01
5.123230E-01
5.200992E-01
5.244802E-01
5.296356E-01
5.348233E-01
5.368263E-01
5.391492E-01
5.429070E-01
5.435889E-01
5.486434E-01
5.521102E-01
5.525700E-01
5.546761E-01
5.569995E-01
5.584179E-01
5.597064E-01
5.588542E-01
5.581787E-01
5.583277E-01
5.603678E-01
5.583428E-01
5.583717E-01
5.570139E-01
5.533895E-01
5.536452E-01
5.523399E-01
5.505700E-01
5.460472E-01
5.438138E-01
5.414291E-01
5.367475E-01
5.340229E-01
5.293865E-01
5.222175E-01
5.171122E-01
5.136917E-01
5.086102E-01
4.995054E-01
4.923712E-01
4.850109E-01
4.782408E-01
4.727343E-01
4.652832E-01
4.536624E-01
4.455145E-01
4.349181E-01
4.268319E-01
4.114003E-01
3.993960E-01
3.873769E-01
3.702526E-01
3.574455E-01
3.452722E-01
3.329550E-01
3.180183E-01
3.036315E-01
2.845307E-01
2.700594E-01
2.555896E-01
2.373206E-01
2.207023E-01
2.053611E-01
1.896009E-01
1.720327E-01
1.561451E-01
1.421777E-01
1.287004E-01
1.130635E-01
9.766144E-02
8.535777E-02
7.506534E-02
6.686884E-02
5.581518E-02
4.782346E-02
4.238631E-02
3.720926E-02
3.131846E-02
2.673920E-02
2.397033E-02
2.141207E-02
1.726453E-02
1.508887E-02
1.357183E-02
1.188936E-02
9.970493E-03
8.609601E-03
7.791235E-03
7.538723E-03
5.890539E-03
5.466677E-03
4.807647E-03
3.792541E-03
4.041404E-03
2.755519E-03
1.756053E-03
1.738303E-03
1.905457E-03
1.935082E-03
8.397630E-04
8.112819E-04
1.046182E-03
7.310024E-04
7.947704E-04
3.519123E-04
4.408029E-04
3.381139E-04
3.475084E-04
2.797359E-04
-7.166821E-05
1.577377E-04
4.633027E-04
-1.043643E-05
-9.671034E-05
1.993480E-04
1.653542E-04
3.067138E-04
4.261838E-04
3.484254E-04
2.631106E-04
3.522595E-04
4.488207E-04
6.593409E-04
7.125811E-04
8.125917E-04
8.419591E-04
2.739601E-03
2.477138E-03
2.790209E-03
2.701491E-03
2.724881E-03
3.378076E-03
-2.607463E-03
1.806436E-02
-4.506839E-03
2.149991E-02
3.917493E-02
2.206032E-03
3.758143E-03
4.258834E-03
3.703588E-03
3.612266E-03
4.420660E-03
4.852050E-03
5.566267E-03
5.378799E-03
7.450791E-03
7.559260E-03
8.546681E-03
9.092408E-03
9.829895E-03
1.127310E-02
1.395258E-02
1.534190E-02
1.672150E-02
1.925177E-02
2.020571E-02
2.420532E-02
2.622515E-02
2.963950E-02
3.459202E-02
3.866767E-02
4.686533E-02
5.435469E-02
6.191861E-02
6.949769E-02
7.776427E-02
9.171301E-02
1.025794E-01
1.123234E-01
1.269512E-01
1.407139E-01
1.557131E-01
1.704469E-01
1.862051E-01
2.030663E-01
2.213363E-01
2.360564E-01
2.507141E-01
2.660298E-01
2.821994E-01
2.971288E-01
3.141595E-01
3.276373E-01
3.437155E-01
3.574114E-01
3.676098E-01
3.743136E-01
3.891099E-01
4.067643E-01
4.195041E-01
4.287340E-01
4.390279E-01
4.485427E-01
4.553614E-01
4.628772E-01
4.759400E-01
4.837897E-01
4.881675E-01
4.924612E-01
5.015920E-01
5.128739E-01
5.131241E-01
5.172329E-01
5.235527E-01
5.277606E-01
5.332631E-01
5.354637E-01
5.384997E-01
5.440646E-01
5.450230E-01
5.501020E-01
5.508725E-01
5.531158E-01
5.576534E-01
5.592831E-01
5.583973E-01
5.590636E-01
5.595767E-01
5.570735E-01
5.588547E-01
5.606707E-01
5.602628E-01
5.587974E-01
5.567913E-01
5.531725E-01
5.527414E-01
5.525258E-01
5.512926E-01
5.457583E-01
5.435216E-01
5.405912E-01
5.356552E-01
5.321746E-01
5.291362E-01
5.230706E-01
5.177259E-01
5.128611E-01
5.081400E-01
5.020422E-01
4.934378E-01
4.862388E-01
4.788801E-01
4.714603E-01
4.655683E-01
4.546666E-01
4.440160E-01
4.329739E-01
4.235716E-01
4.119094E-01
3.997788E-01
3.890240E-01
3.700207E-01
3.598367E-01
3.484296E-01
3.341808E-01
3.168066E-01
3.007791E-01
2.854048E-01
2.719606E-01
2.569625E-01
2.358072E-01
2.188782E-01
2.055326E-01
1.896535E-01
1.726683E-01
1.555544E-01
1.422200E-01
1.299267E-01
1.120999E-01
9.799585E-02
8.560261E-02
7.390463E-02
6.540798E-02
5.577375E-02
4.881269E-02
4.309021E-02
3.652872E-02
3.060929E-02
2.666918E-02
2.373705E-02
2.010235E-02
1.749651E-02
1.591288E-02
1.447108E-02
1.113564E-02
9.242530E-03
9.413925E-03
8.843254E-03
7.750333E-03
5.493097E-03
4.603859E-03
4.676373E-03
4.558807E-03
4.483908E-03
3.673761E-03
3.083760E-03
2.091518E-03
1.886619E-03
1.606169E-03
1.236050E-03
6.606528E-04
1.601524E-03
1.061982E-03
7.676587E-04
9.318834E-04
4.857119E-04
6.547096E-04
1.102893E-03
7.956142E-04
1.446863E-04
3.207010E-04
1.440926E-03
2.428529E-04
6.566993E-05
5.158638E-04
1.830937E-04
1.650928E-04
4.846958E-04
3.267431E-04
5.470636E-05
8.462279E-05
3.255920E-04
3.900105E-04
5.492310E-04
6.461479E-04
7.983390E-04
2.651515E-03
3.585062E-03
3.423289E-03
2.775419E-03
3.446436E-03
3.756920E-03
4.349599E-02
-1.719876E-02
-1.138270E-02
-1.900326E-02
9.085609E-03
2.442569E-03
2.984967E-03
4.904429E-03
4.736778E-03
3.998827E-03
3.980657E-03
4.848567E-03
4.619009E-03
5.674520E-03
6.732696E-03
7.521941E-03
8.663331E-03
9.047368E-03
1.013162E-02
1.132216E-02
1.402289E-02
1.572403E-02
1.673428E-02
1.870646E-02
2.116739E-02
2.386375E-02
2.641335E-02
3.188597E-02
3.584380E-02
4.111047E-02
4.609441E-02
5.361222E-02
6.157770E-02
6.970391E-02
7.965611E-02
9.226083E-02
1.019982E-01
1.132680E-01
1.265089E-01
1.393846E-01
1.547786E-01
1.706474E-01
1.864384E-01
2.019801E-01
2.182365E-01
2.349199E-01
2.489602E-01
2.658215E-01
2.822478E-01
2.979459E-01
3.135300E-01
3.282813E-01
3.466865E-01
3.581342E-01
3.664305E-01
3.722552E-01
3.919605E-01
4.075669E-01
4.198321E-01
4.289198E-01
4.386912E-01
4.468300E-01
4.561072E-01
4.637712E-01
4.754186E-01
4.820013E-01
4.868763E-01
4.940443E-01
5.024606E-01
5.108485E-01
5.132764E-01
5.178393E-01
5.235140E-01
5.275061E-01
5.326166E-01
5.360282E-01
5.393723E-01
5.429383E-01
5.456600E-01
5.491257E-01
5.519725E-01
5.533342E-01
5.566846E-01
5.602742E-01
5.591539E-01
5.579975E-01
5.573190E-01
5.578381E-01
5.592892E-01
5.615131E-01
5.601665E-01
5.588516E-01
5.562015E-01
5.531018E-01
5.522574E-01
5.515367E-01
5.494253E-01
5.445425E-01
5.441118E-01
5.392067E-01
5.341418E-01
5.304580E-01
5.278128E-01
5.226491E-01
5.181177E-01
5.131255E-01
5.082549E-01
4.999747E-01
4.924479E-01
4.860203E-01
4.789955E-01
4.714035E-01
4.660082E-01
4.554078E-01
4.432158E-01
4.350717E-01
4.262990E-01
4.116522E-01
3.996289E-01
3.873820E-01
3.716547E-01
3.600549E-01
3.465445E-01
3.322199E-01
3.166418E-01
3.006532E-01
2.845007E-01
2.706676E-01
2.556510E-01
2.368981E-01
2.199522E-01
2.051809E-01
1.908282E-01
1.738915E-01
1.561324E-01
1.413642E-01
1.290986E-01
1.110129E-01
9.793503E-02
8.638687E-02
7.525232E-02
6.577037E-02
5.628588E-02
4.888284E-02
4.167819E-02
3.542022E-02
3.029412E-02
2.589540E-02
2.244239E-02
1.973318E-02
1.764201E-02
1.684477E-02
1.418298E-02
1.219158E-02
1.031150E-02
9.432536E-03
8.574119E-03
8.491956E-03
6.076214E-03
5.468173E-03
5.811645E-03
4.547941E-03
3.589165E-03
3.112099E-03
2.807322E-03
1.626186E-03
1.922732E-03
1.416754E-03
1.155622E-03
1.416723E-03
1.058744E-03
1.260952E-03
5.307431E-04
1.999571E-03
8.753946E-04
6.239207E-04
7.445963E-04
4.508161E-04
2.059159E-04
5.650624E-04
8.715308E-04
3.000170E-04
1.305466E-04
3.165859E-04
2.885647E-04
1.883515E-04
1.289075E-04
-3.166896E-05
-1.708389E-04
-2.449329E-04
-2.958114E-04
-1.475691E-04
-2.498901E-04
-3.364586E-04
-2.210072E-04
3.054603E-03
3.124797E-03
2.936209E-03
2.749911E-03
2.496032E-03
2.626326E-03
2.396828E-03
-1.186219E-02
9.350393E-03
-5.380874E-03
5.080792E-03
1.782063E-03
3.704227E-03
3.533811E-03
4.552372E-03
6.163539E-03
4.550258E-03
5.323845E-03
5.616818E-03
5.909247E-03
6.639426E-03
7.865081E-03
8.410059E-03
9.739461E-03
1.003279E-02
1.205175E-02
1.320494E-02
1.528992E-02
1.629580E-02
1.873987E-02
2.015791E-02
2.443684E-02
2.638099E-02
3.123944E-02
3.646777E-02
4.037490E-02
4.417086E-02
5.242066E-02
6.099193E-02
7.005764E-02
7.905338E-02
9.132364E-02
1.013987E-01
1.140402E-01
1.265073E-01
1.397009E-01
1.547645E-01
1.697521E-01
1.863428E-01
2.027895E-01
2.175827E-01
2.350763E-01
2.497702E-01
2.658402E-01
2.795839E-01
2.961798E-01
3.130456E-01
3.286610E-01
3.458940E-01
3.566826E-01
3.691715E-01
3.805248E-01
3.932118E-01
4.080618E-01
4.170354E-01
4.301700E-01
4.389065E-01
4.481053E-01
4.579709E-01
4.643619E-01
4.743072E-01
4.821639E-01
4.862212E-01
4.939261E-01
5.037970E-01
5.106491E-01
5.138239E-01
5.162913E-01
5.240476E-01
5.289093E-01
5.316997E-01
5.349332E-01
5.378689E-01
5.430978E-01
5.465925E-01
5.490272E-01
5.516735E-01
5.534567E-01
5.562687E-01
5.588626E-01
5.582027E-01
5.568668E-01
5.575470E-01
5.592178E-01
5.619327E-01
5.628846E-01
5.591152E-01
5.572306E-01
5.568702E-01
5.538063E-01
5.507581E-01
5.499187E-01
5.490899E-01
5.453240E-01
5.434060E-01
5.396561E-01
5.355347E-01
5.301959E-01
5.261408E-01
5.232493E-01
5.173194E-01
5.130013E-01
5.078902E-01
4.994754E-01
4.922813E-01
4.853006E-01
4.805360E-01
4.719153E-01
4.657096E-01
4.529074E-01
4.445712E-01
4.336921E-01
4.263936E-01
4.132872E-01
3.987152E-01
3.852642E-01
3.733341E-01
3.605292E-01
3.451916E-01
3.295165E-01
3.152127E-01
3.014367E-01
2.861316E-01
2.701275E-01
2.540731E-01
2.353909E-01
2.216726E-01
2.045353E-01
1.882834E-01
1.757011E-01
1.573823E-01
1.411106E-01
1.296090E-01
1.109653E-01
9.761386E-02
8.686300E-02
7.711778E-02
6.560201E-02
5.507355E-02
4.873396E-02
4.261171E-02
3.728788E-02
3.161915E-02
2.630609E-02
2.282290E-02
1.981740E-02
1.803381E-02
1.563500E-02
1.452814E-02
1.207966E-02
1.011877E-02
9.155592E-03
8.636971E-03
7.490683E-03
6.170073E-03
5.546795E-03
3.997104E-03
3.916812E-03
3.015759E-03
2.777192E-03
2.474989E-03
2.905898E-03
1.161355E-03
9.632538E-04
1.232245E-03
5.267157E-04
7.064818E-06
3.024597E-04
9.509158E-04
9.903291E-04
1.471220E-03
2.342341E-04
2.448505E-04
4.964668E-04
1.986770E-04
3.637608E-04
6.850354E-04
3.279354E-04
1.644334E-04
3.499784E-05
3.992203E-05
1.601809E-04
1.228267E-04
7.685096E-05
3.285408E-05
1.885426E-04
3.897802E-04
5.943966E-04
8.259096E-04
8.769888E-04
1.087607E-03
3.003897E-03
2.596785E-03
2.111995E-03
2.761893E-03
2.018989E-03
2.367699E-03
1.600845E-03
1.717901E-02
3.173980E-02
4.351141E-03
2.402462E-03
2.297327E-03
2.403913E-03
2.512254E-03
3.853750E-03
4.780713E-03
4.350889E-03
4.951508E-03
5.961679E-03
5.704191E-03
6.869046E-03
7.697032E-03
8.350655E-03
9.235580E-03
1.044131E-02
1.252957E-02
1.414181E-02
1.574204E-02
1.688189E-02
1.827250E-02
2.021781E-02
2.282696E-02
2.616476E-02
2.952516E-02
3.475198E-02
4.017031E-02
4.520408E-02
5.280926E-02
6.081765E-02
7.137096E-02
7.877595E-02
9.023271E-02
9.910159E-02
1.118761E-01
1.258032E-01
1.417412E-01
1.552717E-01
1.702164E-01
1.878052E-01
2.030251E-01
2.191013E-01
2.352490E-01
2.505970E-01
2.665792E-01
2.800630E-01
2.947045E-01
3.144158E-01
3.294128E-01
3.444620E-01
3.572022E-01
3.688856E-01
3.811314E-01
3.915026E-01
4.080002E-01
4.165341E-01
4.279293E-01
4.392339E-01
4.489521E-01
4.587227E-01
4.674112E-01
4.753943E-01
4.834477E-01
4.885987E-01
4.952307E-01
5.026195E-01
5.074274E-01
5.121090E-01
5.165068E-01
5.221045E-01
5.290441E-01
5.322530E-01
5.339991E-01
5.372317E-01
5.430362E-01
5.466126E-01
5.502929E-01
5.518789E-01
5.545211E-01
5.558221E-01
5.568922E-01
5.580671E-01
5.568660E-01
5.585135E-01
5.591150E-01
5.628845E-01
5.654343E-01
5.583898E-01
5.577383E-01
5.579483E-01
5.541282E-01
5.517216E-01
5.495003E-01
5.469308E-01
5.444714E-01
5.428957E-01
5.389053E-01
5.352383E-01
5.293139E-01
5.267104E-01
5.226253E-01
5.186555E-01
5.138020E-01
5.091281E-01
4.988195E-01
4.908824E-01
4.851224E-01
4.799188E-01
4.710451E-01
4.633221E-01
4.526063E-01
4.454350E-01
4.361832E-01
4.270908E-01
4.143762E-01
4.002357E-01
3.856303E-01
3.736732E-01
3.598981E-01
3.456835E-01
3.306791E-01
3.155021E-01
3.012438E-01
2.847349E-01
2.695326E-01
2.539387E-01
2.370914E-01
2.223584E-01
2.078578E-01
1.910277E-01
1.724499E-01
1.585738E-01
1.415317E-01
1.268887E-01
1.116222E-01
9.717084E-02
8.568137E-02
7.587006E-02
6.753197E-02
5.749013E-02
4.863606E-02
4.247941E-02
3.620506E-02
3.191530E-02
2.571740E-02
2.377876E-02
2.079171E-02
1.828178E-02
1.512520E-02
1.341932E-02
1.157323E-02
1.015587E-02
8.818039E-03
8.573523E-03
7.445073E-03
7.236073E-03
5.760399E-03
3.913889E-03
2.724946E-03
2.817289E-03
2.713937E-03
2.666538E-03
3.204132E-03
2.042063E-03
2.018507E-03
2.847426E-03
1.184446E-03
1.535655E-03
5.294191E-04
7.932997E-04
6.792482E-04
4.604554E-04
-8.027681E-05
9.654030E-05
1.525855E-04
4.031079E-04
3.883762E-04
6.475690E-04
1.605355E-04
2.513760E-04
7.503298E-05
6.910307E-05
1.025566E-04
-4.623114E-05
-3.346113E-05
1.587417E-04
3.923464E-04
4.991658E-04
6.807271E-04
9.136103E-04
1.133881E-03
1.016907E-03
2.712086E-03
3.306636E-03
2.181598E-03
2.734073E-03
1.866313E-03
2.273264E-03
1.647780E-03
1.461912E-03
2.839742E-03
2.774505E-03
2.709490E-03
2.687959E-03
2.094525E-03
3.187369E-03
4.040071E-03
4.569472E-03
4.095809E-03
5.045485E-03
5.192048E-03
5.830086E-03
5.996432E-03
7.264191E-03
8.328348E-03
8.947334E-03
1.110469E-02
1.222636E-02
1.397485E-02
1.593104E-02
1.649831E-02
1.739823E-02
1.978682E-02
2.267950E-02
2.593822E-02
3.085722E-02
3.637722E-02
4.168493E-02
4.756104E-02
5.324295E-02
6.101244E-02
7.053181E-02
7.947499E-02
8.984719E-02
1.005518E-01
1.138833E-01
1.260112E-01
1.420086E-01
1.574970E-01
1.727846E-01
1.874207E-01
2.010400E-01
2.192527E-01
2.339185E-01
2.502872E-01
2.677528E-01
2.830981E-01
2.998892E-01
3.174596E-01
3.299228E-01
3.441613E-01
3.581388E-01
3.676641E-01
3.822668E-01
3.935204E-01
4.091186E-01
4.189939E-01
4.297671E-01
4.401162E-01
4.479310E-01
4.579398E-01
4.681690E-01
4.739893E-01
4.830152E-01
4.887327E-01
4.975177E-01
5.027319E-01
5.099682E-01
5.126392E-01
5.157617E-01
5.231518E-01
5.293236E-01
5.318200E-01
5.349169E-01
5.391418E-01
5.431270E-01
5.444435E-01
5.488703E-01
5.520083E-01
5.540425E-01
5.570455E-01
5.572709E-01
5.575887E-01
5.576338E-01
5.591773E-01
5.591090E-01
5.605901E-01
5.620769E-01
5.577711E-01
5.568976E-01
5.557594E-01
5.528751E-01
5.523502E-01
5.510440E-01
5.482760E-01
5.437132E-01
5.432068E-01
5.396630E-01
5.366280E-01
5.297531E-01
5.255689E-01
5.224091E-01
5.191857E-01
5.143217E-01
5.086988E-01
4.976677E-01
4.905671E-01
4.853041E-01
4.782567E-01
4.709863E-01
4.627949E-01
4.518441E-01
4.444339E-01
4.316535E-01
4.243473E-01
4.103082E-01
3.996625E-01
3.848557E-01
3.738092E-01
3.603474E-01
3.443384E-01
3.313935E-01
3.161220E-01
3.012737E-01
2.874212E-01
2.706485E-01
2.536936E-01
2.383359E-01
2.223096E-01
2.060105E-01
1.909178E-01
1.719978E-01
1.567080E-01
1.433803E-01
1.302013E-01
1.122935E-01
9.834128E-02
8.666840E-02
7.551449E-02
6.555426E-02
5.671801E-02
4.923694E-02
4.272447E-02
3.661560E-02
3.123535E-02
2.619613E-02
2.385142E-02
1.956906E-02
1.733342E-02
1.490629E-02
1.270888E-02
1.146591E-02
1.044249E-02
9.398786E-03
8.569555E-03
7.079879E-03
5.972591E-03
4.814736E-03
5.003639E-03
4.137262E-03
4.323953E-03
2.934166E-03
2.905113E-03
3.341311E-03
3.158543E-03
1.929699E-03
1.941271E-03
1.467493E-03
1.694222E-03
7.187171E-04
5.149188E-04
6.106415E-04
3.596180E-04
6.980121E-04
3.838800E-04
7.373100E-04
1.139688E-03
4.720624E-04
3.092853E-04
2.322258E-04
3.613981E-04
5.803213E-04
4.806510E-04
3.789146E-05
-9.847193E-05
9.164199E-05
1.198159E-04
1.186556E-04
-1.238918E-04
1.195602E-04
-2.413700E-05
2.447142E-04
1.736311E-05
1.181348E-03
1.516210E-03
1.385050E-03
1.556748E-03
1.262005E-03
1.412389E-03
1.601391E-03
1.733184E-03
3.097743E-03
2.886444E-03
3.029207E-03
3.116233E-03
3.449467E-03
4.070027E-03
4.282785E-03
5.201106E-03
5.475579E-03
5.165803E-03
5.368934E-03
6.228147E-03
7.417628E-03
6.846769E-03
7.533185E-03
8.832462E-03
9.807732E-03
1.102495E-02
1.249623E-02
1.492889E-02
1.633671E-02
1.813007E-02
2.063264E-02
2.352994E-02
2.631773E-02
3.014223E-02
3.544404E-02
4.082234E-02
4.827010E-02
5.360729E-02
5.824032E-02
6.889985E-02
7.889477E-02
8.936124E-02
1.001268E-01
1.089524E-01
1.260525E-01
1.420947E-01
1.575774E-01
1.724562E-01
1.866819E-01
2.033965E-01
2.192219E-01
2.332708E-01
2.485811E-01
2.667011E-01
2.847872E-01
3.004434E-01
3.171988E-01
3.315922E-01
3.420440E-01
3.599188E-01
3.715131E-01
3.831799E-01
3.933583E-01
4.049612E-01
4.231068E-01
4.332663E-01
4.402937E-01
4.484940E-01
4.571150E-01
4.666429E-01
4.740457E-01
4.832801E-01
4.896559E-01
4.961441E-01
5.029458E-01
5.096391E-01
5.136358E-01
5.168851E-01
5.224332E-01
5.295102E-01
5.345618E-01
5.370501E-01
5.406485E-01
5.453438E-01
5.473709E-01
5.499053E-01
5.522298E-01
5.532486E-01
5.581405E-01
5.566836E-01
5.578174E-01
5.573890E-01
5.583085E-01
5.568785E-01
5.599729E-01
5.589299E-01
5.593660E-01
5.561961E-01
5.548203E-01
5.522656E-01
5.525335E-01
5.493482E-01
5.451044E-01
5.442341E-01
5.424598E-01
5.408255E-01
5.390535E-01
5.321423E-01
5.276842E-01
5.235179E-01
5.185353E-01
5.137035E-01
5.068833E-01
4.987034E-01
4.917723E-01
4.846241E-01
4.776059E-01
4.708152E-01
4.613511E-01
4.609757E-01
4.530951E-01
4.333018E-01
4.240662E-01
4.156913E-01
3.995835E-01
3.871223E-01
3.738765E-01
3.585693E-01
3.438110E-01
3.331515E-01
3.191277E-01
3.013311E-01
2.855479E-01
2.698069E-01
2.529403E-01
2.386261E-01
2.214394E-01
2.064182E-01
1.865812E-01
1.726652E-01
1.559186E-01
1.412244E-01
1.271016E-01
1.120428E-01
1.000709E-01
8.708137E-02
7.482728E-02
6.483749E-02
5.711375E-02
4.853039E-02
4.177140E-02
3.580875E-02
2.961105E-02
2.685200E-02
2.307291E-02
2.097560E-02
1.809025E-02
1.543069E-02
1.239023E-02
1.024094E-02
9.702413E-03
9.401858E-03
8.275402E-03
6.419799E-03
5.252326E-03
5.188832E-03
5.293868E-03
5.234179E-03
4.406790E-03
2.633918E-03
2.143736E-03
2.175125E-03
2.362380E-03
1.607868E-03
1.121181E-03
6.739596E-04
7.902888E-04
6.657667E-04
4.280680E-04
6.346500E-04
1.459172E-03
1.120523E-03
7.918879E-04
6.006074E-04
5.498006E-04
7.231180E-04
2.898900E-04
1.333631E-04
4.270340E-04
5.777027E-04
7.235617E-05
-1.553304E-04
-1.823329E-04
-1.868102E-04
5.448143E-05
-1.581084E-03
-3.150423E-03
-5.195215E-03
-5.693446E-03
-7.284407E-03
-8.806531E-03
9.819379E-04
1.017007E-03
1.192341E-03
8.989713E-04
8.679552E-04
6.410410E-04
1.107861E-03
2.015363E-03
3.066406E-03
2.581932E-03
2.886085E-03
2.673867E-03
3.137971E-03
3.894763E-03
3.852218E-03
4.460609E-03
4.854121E-03
5.525989E-03
5.467234E-03
6.165256E-03
6.760294E-03
6.510996E-03
7.970202E-03
8.509846E-03
9.653365E-03
1.015657E-02
1.220921E-02
1.496262E-02
1.629162E-02
1.821854E-02
2.080402E-02
2.300811E-02
2.518297E-02
2.827870E-02
3.381938E-02
4.032705E-02
4.639377E-02
5.203337E-02
5.933758E-02
6.920646E-02
7.966558E-02
8.827590E-02
9.895278E-02
1.111327E-01
1.267986E-01
1.420528E-01
1.563075E-01
1.704174E-01
1.862161E-01
2.042059E-01
2.197537E-01
2.346089E-01
2.498096E-01
2.664803E-01
2.824794E-01
3.008909E-01
3.156145E-01
3.302876E-01
3.440580E-01
3.592226E-01
3.717955E-01
3.827257E-01
3.926683E-01
4.083164E-01
4.216653E-01
4.323109E-01
4.390793E-01
4.462185E-01
4.567223E-01
4.670210E-01
4.744340E-01
4.828620E-01
4.893419E-01
4.963766E-01
5.027054E-01
5.108223E-01
5.145856E-01
5.183318E-01
5.234823E-01
5.282663E-01
5.331252E-01
5.359491E-01
5.418848E-01
5.458185E-01
5.475123E-01
5.495214E-01
5.519701E-01
5.551140E-01
5.611124E-01
5.569010E-01
5.584489E-01
5.580891E-01
5.584857E-01
5.570083E-01
5.585861E-01
5.606292E-01
5.598826E-01
5.559203E-01
5.555986E-01
5.534735E-01
5.519143E-01
5.489340E-01
5.463050E-01
5.468637E-01
5.453058E-01
5.409823E-01
5.384491E-01
5.349110E-01
5.275583E-01
5.229057E-01
5.170360E-01
5.123643E-01
5.090654E-01
4.987977E-01
4.930070E-01
4.849129E-01
4.794423E-01
4.712571E-01
4.632024E-01
4.728487E-01
4.742363E-01
4.388813E-01
4.253070E-01
4.127581E-01
4.004879E-01
3.902236E-01
3.777071E-01
3.642577E-01
3.448965E-01
3.334969E-01
3.173624E-01
3.038999E-01
2.874881E-01
2.692802E-01
2.560270E-01
2.396020E-01
2.218303E-01
2.054448E-01
1.891423E-01
1.721939E-01
1.558213E-01
1.426222E-01
1.308179E-01
1.098292E-01
9.955850E-02
8.743856E-02
7.480915E-02
6.454696E-02
5.633505E-02
4.913548E-02
4.370485E-02
3.716534E-02
2.993543E-02
2.628864E-02
2.274094E-02
2.112203E-02
1.885213E-02
1.452954E-02
1.226232E-02
1.051280E-02
9.743471E-03
8.901883E-03
7.967852E-03
6.714216E-03
6.388239E-03
5.255460E-03
5.091403E-03
4.448730E-03
3.844207E-03
3.643901E-03
1.771856E-03
1.771295E-03
2.290304E-03
2.117849E-03
1.295953E-03
1.033838E-03
1.088866E-03
4.760761E-04
7.642366E-04
1.158587E-03
1.010836E-03
1.251457E-03
5.055091E-04
3.024297E-04
3.247167E-04
4.026468E-04
3.103697E-04
5.154453E-04
4.088880E-04
1.333804E-04
2.623687E-04
6.226433E-04
3.926204E-04
1.148380E-04
2.055967E-04
-1.020561E-03
-2.009798E-03
-4.082673E-03
-4.479059E-03
-5.591838E-03
-6.559278E-03
1.216430E-03
1.297830E-03
1.698318E-03
1.159265E-03
8.616259E-04
9.426070E-04
1.719558E-03
3.026391E-03
2.141939E-03
2.831842E-03
3.141358E-03
2.967838E-03
3.158412E-03
3.638789E-03
2.855291E-03
4.088239E-03
4.800356E-03
5.193195E-03
4.848667E-03
5.998934E-03
6.527632E-03
7.325100E-03
8.365135E-03
8.194269E-03
9.194314E-03
9.784025E-03
1.189291E-02
1.458970E-02
1.494122E-02
1.737562E-02
2.048629E-02
2.380462E-02
2.565826E-02
3.067792E-02
3.471782E-02
4.044666E-02
4.743990E-02
5.302484E-02
6.001347E-02
7.116793E-02
7.976791E-02
8.746437E-02
1.011692E-01
1.139676E-01
1.270472E-01
1.448015E-01
1.560608E-01
1.678874E-01
1.856424E-01
2.035786E-01
2.185756E-01
2.345612E-01
2.495752E-01
2.673538E-01
2.839735E-01
3.010256E-01
3.156212E-01
3.287794E-01
3.421072E-01
3.576493E-01
3.705839E-01
3.833463E-01
3.927696E-01
4.075100E-01
4.183698E-01
4.273043E-01
4.366312E-01
4.466321E-01
4.575883E-01
4.663315E-01
4.744887E-01
4.823824E-01
4.874991E-01
4.960858E-01
5.029136E-01
5.129172E-01
5.131278E-01
5.165145E-01
5.225222E-01
5.267778E-01
5.315573E-01
5.352454E-01
5.409087E-01
5.440774E-01
5.455286E-01
5.490704E-01
5.519890E-01
5.545507E-01
5.582382E-01
5.596901E-01
5.579293E-01
5.600524E-01
5.584526E-01
5.578283E-01
5.590205E-01
5.601377E-01
5.593041E-01
5.555956E-01
5.552277E-01
5.536505E-01
5.529019E-01
5.499065E-01
5.486613E-01
5.472244E-01
5.443702E-01
5.433872E-01
5.380251E-01
5.338297E-01
5.274176E-01
5.223443E-01
5.177772E-01
5.142072E-01
5.090691E-01
5.011391E-01
4.951600E-01
4.863998E-01
4.794262E-01
4.719537E-01
4.662061E-01
4.890445E-01
4.756234E-01
4.390709E-01
4.241891E-01
4.107550E-01
4.019582E-01
3.901046E-01
3.751526E-01
3.631817E-01
3.459803E-01
3.324086E-01
3.174591E-01
3.023480E-01
2.888177E-01
2.692556E-01
2.553219E-01
2.380498E-01
2.224385E-01
2.084029E-01
1.938602E-01
1.718207E-01
1.604709E-01
1.427956E-01
1.250118E-01
1.112873E-01
9.955713E-02
9.005072E-02
7.522916E-02
6.621615E-02
5.663493E-02
4.913752E-02
4.208514E-02
3.683796E-02
3.258165E-02
2.546140E-02
2.352193E-02
2.143903E-02
1.809862E-02
1.535544E-02
1.262052E-02
1.108023E-02
1.031924E-02
9.272027E-03
8.053827E-03
7.053523E-03
6.401364E-03
5.924332E-03
4.225844E-03
3.659604E-03
4.136322E-03
3.692023E-03
2.179484E-03
1.689190E-03
1.791528E-03
1.513388E-03
9.944287E-04
9.117038E-04
1.097248E-03
7.256673E-04
9.601572E-04
9.257174E-04
8.565714E-04
3.758549E-04
5.683775E-04
-1.229201E-05
-7.018211E-05
4.537482E-04
2.998987E-04
2.291012E-04
5.309439E-04
2.113442E-04
1.601199E-04
4.324042E-04
1.350507E-04
3.622564E-05
-1.540099E-04
1.206743E-04
1.084087E-04
-6.182088E-05
-1.826869E-04
-2.256998E-04
-1.131715E-04
1.944884E-03
1.365648E-03
1.397878E-03
1.076135E-03
1.459737E-03
1.187467E-03
1.829050E-03
3.715272E-03
2.292004E-03
1.883607E-03
2.380125E-03
2.516108E-03
3.012300E-03
3.081023E-03
4.150233E-03
3.917258E-03
4.544636E-03
5.162181E-03
5.458825E-03
4.978478E-03
5.961434E-03
7.012608E-03
8.567451E-03
8.840519E-03
9.255809E-03
1.018998E-02
1.199748E-02
1.403065E-02
1.493563E-02
1.694162E-02
2.071817E-02
2.273565E-02
2.678624E-02
3.084538E-02
3.493282E-02
4.192450E-02
4.618971E-02
5.229816E-02
6.017599E-02
6.971067E-02
8.006710E-02
8.853304E-02
1.001597E-01
1.125661E-01
1.253762E-01
1.442716E-01
1.577639E-01
1.698618E-01
1.862516E-01
2.035659E-01
2.179899E-01
2.336048E-01
2.497637E-01
2.666136E-01
2.830422E-01
3.010930E-01
3.137698E-01
3.277532E-01
3.425596E-01
3.547698E-01
3.712909E-01
3.822597E-01
3.947338E-01
4.078723E-01
4.151042E-01
4.268477E-01
4.376260E-01
4.463128E-01
4.596730E-01
4.662916E-01
4.744492E-01
4.795268E-01
4.871712E-01
4.943275E-01
5.008781E-01
5.107735E-01
5.135069E-01
5.183797E-01
5.234683E-01
5.289313E-01
5.341719E-01
5.377106E-01
5.426075E-01
5.452704E-01
5.474714E-01
5.484741E-01
5.510104E-01
5.543857E-01
5.571536E-01
5.593464E-01
5.589179E-01
5.590354E-01
5.585283E-01
5.584713E-01
5.595701E-01
5.596621E-01
5.586548E-01
5.563508E-01
5.546861E-01
5.520733E-01
5.526278E-01
5.506077E-01
5.500487E-01
5.446674E-01
5.422669E-01
5.403386E-01
5.367271E-01
5.345282E-01
5.294909E-01
5.233678E-01
5.173412E-01
5.140264E-01
5.077889E-01
5.013744E-01
4.932642E-01
4.865188E-01
4.787356E-01
4.718629E-01
4.649959E-01
4.815495E-01
4.763884E-01
4.355509E-01
4.217930E-01
4.103593E-01
4.034837E-01
3.885570E-01
3.774519E-01
3.619399E-01
3.463623E-01
3.306589E-01
3.172917E-01
3.037973E-01
2.873690E-01
2.696732E-01
2.551591E-01
2.406505E-01
2.242651E-01
2.072474E-01
1.902406E-01
1.724517E-01
1.580094E-01
1.413115E-01
1.259641E-01
1.121713E-01
9.950897E-02
8.795509E-02
7.638116E-02
6.591922E-02
5.675342E-02
4.870661E-02
4.183263E-02
3.696021E-02
3.260790E-02
2.601957E-02
2.287808E-02
2.023775E-02
1.840619E-02
1.633098E-02
1.224316E-02
1.101218E-02
9.853874E-03
8.834474E-03
7.564159E-03
7.090843E-03
5.952690E-03
5.382641E-03
3.966370E-03
4.198308E-03
3.948341E-03
3.698334E-03
2.614582E-03
1.413925E-03
1.013077E-03
8.461079E-04
7.190866E-04
7.153323E-04
1.288720E-03
1.217072E-03
7.568156E-04
9.422056E-04
5.838946E-04
1.864615E-04
2.420449E-04
3.779310E-04
3.591674E-04
2.104316E-04
4.577705E-04
1.786432E-04
1.409397E-04
-5.088420E-06
1.681426E-04
4.014054E-04
3.533409E-04
-6.590458E-05
2.059772E-04
1.110477E-03
2.099828E-03
3.085541E-03
4.165974E-03
5.246446E-03
6.327185E-03
1.210602E-03
8.886352E-04
5.541895E-04
1.549451E-03
1.635655E-03
1.105332E-03
1.280232E-03
3.408337E-03
2.000935E-03
2.108814E-03
2.478824E-03
3.333581E-03
3.509243E-03
3.725458E-03
3.101111E-03
4.062644E-03
4.419112E-03
5.863829E-03
5.285050E-03
5.781615E-03
6.482800E-03
6.798146E-03
7.700356E-03
8.995537E-03
9.226137E-03
9.580131E-03
1.248851E-02
1.373328E-02
1.413013E-02
1.703906E-02
1.969059E-02
2.202340E-02
2.579184E-02
2.951051E-02
3.444167E-02
4.082943E-02
4.631939E-02
5.272980E-02
6.041197E-02
6.814789E-02
8.109572E-02
8.967366E-02
1.002434E-01
1.117538E-01
1.256988E-01
1.419266E-01
1.580249E-01
1.722205E-01
1.868579E-01
2.026866E-01
2.176450E-01
2.329634E-01
2.485294E-01
2.670796E-01
2.844804E-01
3.008080E-01
3.151886E-01
3.286118E-01
3.389614E-01
3.514157E-01
3.705962E-01
3.822326E-01
3.939663E-01
4.059464E-01
4.152221E-01
4.295122E-01
4.384317E-01
4.470464E-01
4.571567E-01
4.660157E-01
4.744639E-01
4.800257E-01
4.869485E-01
4.955888E-01
5.036119E-01
5.109749E-01
5.144016E-01
5.185052E-01
5.247753E-01
5.293288E-01
5.344795E-01
5.370487E-01
5.423786E-01
5.462333E-01
5.480843E-01
5.473590E-01
5.504487E-01
5.535182E-01
5.553594E-01
5.581757E-01
5.608615E-01
5.614580E-01
5.597285E-01
5.590647E-01
5.609418E-01
5.596920E-01
5.579190E-01
5.566245E-01
5.551183E-01
5.549555E-01
5.530825E-01
5.504105E-01
5.483178E-01
5.451547E-01
5.421458E-01
5.383786E-01
5.347134E-01
5.337931E-01
5.295676E-01
5.236452E-01
5.186141E-01
5.134557E-01
5.073689E-01
5.012728E-01
4.926430E-01
4.855189E-01
4.771670E-01
4.711759E-01
4.649592E-01
4.656535E-01
4.618445E-01
4.328327E-01
4.229815E-01
4.078718E-01
3.995222E-01
3.873728E-01
3.766665E-01
3.618530E-01
3.452097E-01
3.318556E-01
3.176742E-01
3.045957E-01
2.859262E-01
2.716543E-01
2.564838E-01
2.390019E-01
2.253344E-01
2.063471E-01
1.895635E-01
1.730862E-01
1.580956E-01
1.415872E-01
1.268611E-01
1.130464E-01
9.939789E-02
8.609012E-02
7.673754E-02
6.536960E-02
5.582820E-02
4.961846E-02
4.151999E-02
3.744832E-02
3.214426E-02
2.651717E-02
2.364972E-02
2.058039E-02
1.890788E-02
1.609409E-02
1.271727E-02
1.091432E-02
9.628569E-03
8.928089E-03
8.456795E-03
6.746368E-03
5.653227E-03
5.054313E-03
4.691786E-03
4.702512E-03
4.777690E-03
3.920983E-03
2.690330E-03
1.840556E-03
1.454756E-03
9.597978E-04
7.551816E-04
7.842185E-04
1.081001E-03
1.417938E-03
6.978646E-04
3.650872E-04
5.208932E-04
1.241601E-04
3.984209E-04
2.556769E-04
4.390606E-04
4.031864E-04
9.407267E-04
1.253875E-04
2.567670E-04
1.691356E-04
2.780873E-04
1.526488E-04
3.419083E-04
1.841927E-04
1.253145E-04
1.318454E-03
2.167333E-03
3.125177E-03
4.127370E-03
5.596237E-03
6.202037E-03
1.014140E-03
6.340388E-04
6.400526E-05
1.269003E-03
3.121683E-04
4.697659E-04
8.637177E-04
1.392648E-03
1.759274E-03
1.885205E-03
1.855610E-03
2.388307E-03
3.559748E-03
3.856454E-03
3.432619E-03
4.817463E-03
4.038062E-03
5.244065E-03
5.963858E-03
6.529834E-03
6.581252E-03
6.582155E-03
7.401261E-03
9.685294E-03
8.712381E-03
1.084394E-02
1.249508E-02
1.422045E-02
1.564488E-02
1.739902E-02
1.973718E-02
2.237853E-02
2.582785E-02
3.035324E-02
3.553149E-02
4.161465E-02
4.609478E-02
5.350337E-02
6.180672E-02
6.832899E-02
8.006797E-02
9.182990E-02
1.021684E-01
1.133471E-01
1.259312E-01
1.408642E-01
1.564650E-01
1.724106E-01
1.879028E-01
2.029082E-01
2.185196E-01
2.342449E-01
2.486883E-01
2.655616E-01
2.849582E-01
3.009686E-01
3.178132E-01
3.317614E-01
3.434020E-01
3.547977E-01
3.694518E-01
3.829085E-01
3.947971E-01
4.048511E-01
4.165368E-01
4.330917E-01
4.392621E-01
4.479872E-01
4.577287E-01
4.659478E-01
4.740517E-01
4.821109E-01
4.885991E-01
4.977733E-01
5.032496E-01
5.107701E-01
5.155899E-01
5.184065E-01
5.239859E-01
5.299698E-01
5.325866E-01
5.365937E-01
5.413709E-01
5.453214E-01
5.472182E-01
5.476927E-01
5.501883E-01
5.541696E-01
5.567385E-01
5.590950E-01
5.600254E-01
5.598667E-01
5.602451E-01
5.595886E-01
5.610417E-01
5.601008E-01
5.572475E-01
5.582169E-01
5.564202E-01
5.553795E-01
5.534480E-01
5.507352E-01
5.496270E-01
5.454944E-01
5.430944E-01
5.393073E-01
5.345299E-01
5.331492E-01
5.291839E-01
5.243980E-01
5.196904E-01
5.121590E-01
5.059203E-01
5.016657E-01
4.945217E-01
4.855715E-01
4.768149E-01
4.710073E-01
4.617351E-01
4.529193E-01
4.489339E-01
4.320561E-01
4.219359E-01
4.075389E-01
3.976173E-01
3.874891E-01
3.744058E-01
3.610529E-01
3.455134E-01
3.320607E-01
3.176521E-01
3.043150E-01
2.872264E-01
2.701778E-01
2.547555E-01
2.401285E-01
2.222631E-01
2.079498E-01
1.886124E-01
1.740597E-01
1.601300E-01
1.436206E-01
1.304175E-01
1.117252E-01
1.001924E-01
8.924129E-02
7.687581E-02
6.621022E-02
5.664355E-02
4.921995E-02
4.215340E-02
3.587966E-02
3.113883E-02
2.677659E-02
2.306788E-02
2.063292E-02
1.789459E-02
1.562851E-02
1.310681E-02
1.128900E-02
1.017290E-02
9.323298E-03
8.006333E-03
6.659547E-03
6.112891E-03
5.867278E-03
4.793538E-03
4.738225E-03
4.687634E-03
3.833586E-03
2.847315E-03
2.639848E-03
1.851379E-03
1.082650E-03
1.926205E-03
1.045493E-03
1.218766E-03
1.593654E-03
1.363271E-03
1.074373E-03
6.879649E-04
3.807861E-04
3.423400E-04
4.119619E-04
3.879211E-04
4.080003E-04
3.047866E-04
2.277662E-04
1.792460E-04
2.749695E-04
2.027962E-04
1.154010E-04
3.649406E-04
2.554504E-05
3.129916E-05
9.271894E-04
1.707862E-03
2.508556E-03
3.346459E-03
4.132103E-03
4.705658E-03
1.182778E-03
1.879071E-03
1.676653E-03
1.085576E-03
8.196725E-04
7.214720E-04
1.125935E-03
1.072065E-03
1.229897E-03
1.542272E-03
1.860383E-03
2.146307E-03
2.132605E-03
2.946348E-03
4.057847E-03
4.569501E-03
4.726216E-03
4.296438E-03
5.951466E-03
6.061124E-03
7.122673E-03
6.940873E-03
7.764410E-03
9.377399E-03
1.034014E-02
1.209588E-02
1.298326E-02
1.488222E-02
1.533964E-02
1.795778E-02
2.075617E-02
2.236557E-02
2.538718E-02
3.053081E-02
3.515704E-02
4.074642E-02
4.642786E-02
5.345207E-02
6.239239E-02
7.027728E-02
8.037315E-02
9.034309E-02
1.024895E-01
1.149565E-01
1.275079E-01
1.404072E-01
1.576856E-01
1.717599E-01
1.860806E-01
2.031738E-01
2.202956E-01
2.349218E-01
2.495404E-01
2.679955E-01
2.832979E-01
3.008404E-01
3.192687E-01
3.311950E-01
3.438620E-01
3.560780E-01
3.693749E-01
3.852698E-01
3.957465E-01
4.069158E-01
4.189861E-01
4.316109E-01
4.413387E-01
4.506948E-01
4.584632E-01
4.666916E-01
4.738503E-01
4.811995E-01
4.894251E-01
4.972626E-01
5.036539E-01
5.093323E-01
5.153059E-01
5.189553E-01
5.234259E-01
5.297297E-01
5.320874E-01
5.355119E-01
5.395376E-01
5.443526E-01
5.473782E-01
5.494025E-01
5.533089E-01
5.555840E-01
5.553237E-01
5.580722E-01
5.604556E-01
5.593844E-01
5.597578E-01
5.596437E-01
5.591930E-01
5.596515E-01
5.578510E-01
5.561963E-01
5.557204E-01
5.552482E-01
5.526437E-01
5.501308E-01
5.484876E-01
5.480244E-01
5.443676E-01
5.388817E-01
5.364443E-01
5.332496E-01
5.270001E-01
5.244596E-01
5.184807E-01
5.121165E-01
5.065055E-01
5.012343E-01
4.966000E-01
4.861192E-01
4.778588E-01
4.693002E-01
4.605601E-01
4.518788E-01
4.424676E-01
4.305046E-01
4.233496E-01
4.111162E-01
3.993319E-01
3.861001E-01
3.748720E-01
3.635273E-01
3.486962E-01
3.321311E-01
3.187141E-01
3.018673E-01
2.866457E-01
2.709394E-01
2.562862E-01
2.422673E-01
2.232285E-01
2.082664E-01
1.941521E-01
1.732899E-01
1.573949E-01
1.422967E-01
1.315320E-01
1.132523E-01
1.013874E-01
8.914568E-02
7.702472E-02
6.671881E-02
5.790605E-02
5.009140E-02
4.221143E-02
3.577565E-02
3.176494E-02
2.808806E-02
2.521572E-02
2.094826E-02
1.840516E-02
1.621330E-02
1.452896E-02
1.166665E-02
1.082399E-02
9.164066E-03
8.678676E-03
7.167884E-03
5.940980E-03
5.662327E-03
5.470902E-03
4.963687E-03
3.790964E-03
3.848590E-03
2.772187E-03
2.654663E-03
1.803781E-03
2.047318E-03
2.067362E-03
2.110176E-03
2.132298E-03
2.082965E-03
1.020484E-03
5.860339E-04
3.811525E-04
4.425914E-04
2.399449E-04
3.290096E-04
1.311081E-04
2.336057E-04
2.150346E-04
5.340751E-04
2.435456E-04
3.068171E-04
4.350964E-04
5.727888E-04
4.734799E-04
8.704688E-06
2.836767E-04
7.709746E-04
1.307078E-03
1.638640E-03
2.140088E-03
2.644838E-03
2.962279E-03
2.037834E-03
2.159492E-03
2.213604E-03
1.547975E-03
1.095993E-03
8.727232E-04
9.514051E-04
7.678132E-04
1.554755E-03
1.770395E-03
2.158441E-03
2.951567E-03
2.160564E-03
3.003563E-03
3.852241E-03
4.619675E-03
4.735330E-03
4.379098E-03
5.867135E-03
5.520657E-03
6.698663E-03
7.807510E-03
8.401872E-03
9.090138E-03
1.004847E-02
1.132918E-02
1.195244E-02
1.447266E-02
1.706523E-02
1.777083E-02
2.106706E-02
2.300959E-02
2.586843E-02
2.982755E-02
3.534575E-02
4.169569E-02
4.691511E-02
5.378282E-02
6.264125E-02
7.070013E-02
7.990880E-02
8.982938E-02
1.025639E-01
1.137721E-01
1.274050E-01
1.402036E-01
1.555484E-01
1.732200E-01
1.879139E-01
2.021736E-01
2.199329E-01
2.367170E-01
2.522929E-01
2.700892E-01
2.817260E-01
3.004884E-01
3.159878E-01
3.294468E-01
3.417408E-01
3.573682E-01
3.714640E-01
3.855097E-01
3.960899E-01
4.063928E-01
4.200601E-01
4.298855E-01
4.405579E-01
4.516389E-01
4.585632E-01
4.676713E-01
4.750915E-01
4.826808E-01
4.904794E-01
4.974302E-01
5.023863E-01
5.070187E-01
5.131721E-01
5.177972E-01
5.236401E-01
5.290828E-01
5.317650E-01
5.360659E-01
5.396349E-01
5.456529E-01
5.478669E-01
5.498063E-01
5.531967E-01
5.549090E-01
5.563990E-01
5.582908E-01
5.597124E-01
5.600628E-01
5.593978E-01
5.589008E-01
5.584258E-01
5.596989E-01
5.574135E-01
5.564288E-01
5.559286E-01
5.557435E-01
5.530249E-01
5.502066E-01
5.480440E-01
5.473375E-01
5.446760E-01
5.401935E-01
5.375314E-01
5.342376E-01
5.271828E-01
5.256950E-01
5.181506E-01
5.129716E-01
5.060158E-01
5.010611E-01
4.943070E-01
4.857566E-01
4.798451E-01
4.709842E-01
4.604206E-01
4.516511E-01
4.435080E-01
4.309748E-01
4.212239E-01
4.103222E-01
3.986061E-01
3.855762E-01
3.751869E-01
3.626513E-01
3.474891E-01
3.315533E-01
3.179625E-01
3.006532E-01
2.870633E-01
2.719925E-01
2.569211E-01
2.417988E-01
2.226032E-01
2.079070E-01
1.932673E-01
1.737724E-01
1.577980E-01
1.421239E-01
1.329414E-01
1.150683E-01
1.008245E-01
8.926733E-02
7.631581E-02
6.652118E-02
5.692628E-02
5.009999E-02
4.233199E-02
3.604277E-02
3.094042E-02
2.649613E-02
2.402438E-02
1.986306E-02
1.747468E-02
1.560201E-02
1.423049E-02
1.193822E-02
1.086392E-02
9.740862E-03
8.752823E-03
7.720036E-03
6.267611E-03
5.759778E-03
5.720147E-03
4.665758E-03
4.234761E-03
3.949706E-03
4.140839E-03
2.539827E-03
2.563268E-03
2.165774E-03
1.652574E-03
1.540502E-03
1.737451E-03
1.559544E-03
1.198797E-03
4.731393E-04
6.070369E-04
7.849083E-04
5.930503E-04
6.348926E-04
4.073235E-04
3.314049E-04
2.225242E-04
3.215819E-04
2.362577E-04
1.109493E-04
4.061878E-05
2.981229E-04
1.403513E-04
-1.586009E-04
3.446648E-04
3.758867E-04
6.421653E-04
7.129671E-04
7.547618E-04
8.843725E-04
7.531665E-04
2.110169E-03
1.786658E-03
1.806352E-03
2.269898E-03
1.429158E-03
2.367687E-03
3.086267E-03
2.755691E-03
2.577629E-03
2.722655E-03
2.811851E-03
3.008200E-03
2.674147E-03
2.774719E-03
3.496865E-03
3.725734E-03
4.414113E-03
4.316193E-03
4.716102E-03
5.538203E-03
5.973315E-03
6.654902E-03
8.167072E-03
9.059583E-03
1.002395E-02
1.163701E-02
1.221995E-02
1.323357E-02
1.679924E-02
1.793314E-02
1.989771E-02
2.276727E-02
2.657334E-02
3.070503E-02
3.524213E-02
4.961854E-02
4.980215E-02
5.289155E-02
6.228247E-02
6.998161E-02
7.934965E-02
8.955195E-02
1.009986E-01
1.118768E-01
1.267142E-01
1.405360E-01
1.553972E-01
1.725180E-01
1.873838E-01
2.034782E-01
2.188549E-01
2.359671E-01
2.531720E-01
2.699730E-01
2.847784E-01
3.001350E-01
3.163349E-01
3.267127E-01
3.422758E-01
3.568101E-01
3.739694E-01
3.853459E-01
3.946755E-01
4.057004E-01
4.192916E-01
4.300905E-01
4.391450E-01
4.506618E-01
4.584842E-01
4.674894E-01
4.771911E-01
4.857280E-01
4.910604E-01
4.962755E-01
5.021881E-01
5.076762E-01
5.152344E-01
5.200558E-01
5.238560E-01
5.283640E-01
5.316855E-01
5.370479E-01
5.401768E-01
5.433831E-01
5.465698E-01
5.489955E-01
5.505108E-01
5.543925E-01
5.583159E-01
5.589079E-01
5.598557E-01
5.591482E-01
5.585117E-01
5.586173E-01
5.594895E-01
5.604273E-01
5.582731E-01
5.578400E-01
5.566348E-01
5.545817E-01
5.535048E-01
5.518309E-01
5.486548E-01
5.466328E-01
5.434656E-01
5.410913E-01
5.375988E-01
5.334994E-01
5.275204E-01
5.237688E-01
5.173766E-01
5.119632E-01
5.053996E-01
5.011131E-01
4.931052E-01
4.862435E-01
4.798140E-01
4.723361E-01
4.622703E-01
4.525933E-01
4.430223E-01
4.304260E-01
4.205877E-01
4.105014E-01
3.980519E-01
3.860633E-01
3.759949E-01
3.616835E-01
3.480665E-01
3.317753E-01
3.169015E-01
3.014688E-01
2.874325E-01
2.718354E-01
2.578906E-01
2.411822E-01
2.237504E-01
2.076474E-01
1.922941E-01
1.758586E-01
1.588531E-01
1.407319E-01
1.297967E-01
1.172829E-01
1.005843E-01
8.848027E-02
7.580682E-02
6.673384E-02
5.787835E-02
4.847450E-02
4.253648E-02
3.582764E-02
3.071473E-02
2.631539E-02
2.302378E-02
1.997106E-02
1.723394E-02
1.557424E-02
1.426168E-02
1.201533E-02
1.166172E-02
9.481735E-03
8.176612E-03
7.672194E-03
6.291037E-03
5.621955E-03
5.374987E-03
5.198071E-03
4.590690E-03
4.055487E-03
3.670033E-03
3.032584E-03
1.881174E-03
1.863697E-03
2.470924E-03
1.330303E-03
1.819016E-03
1.964336E-03
1.213289E-03
6.079807E-04
5.497140E-04
5.638199E-04
3.293055E-04
2.558648E-04
5.792100E-04
4.910975E-04
3.216420E-04
2.965049E-04
4.140361E-04
2.068588E-04
3.255973E-04
2.142398E-04
1.462445E-04
3.580569E-04
3.035205E-04
1.263111E-05
-2.473362E-04
-5.820229E-04
-7.449082E-04
-1.073999E-03
-1.453335E-03
3.215711E-03
1.599791E-03
1.814882E-03
3.107824E-03
1.287317E-03
1.854125E-03
2.356029E-03
4.109086E-03
1.887972E-02
2.817248E-03
3.986284E-03
4.080214E-03
3.256522E-03
2.980023E-03
3.338343E-03
3.767879E-03
4.336376E-03
4.367212E-03
4.666187E-03
5.075328E-03
6.092806E-03
6.740968E-03
8.164334E-03
9.417846E-03
1.023715E-02
1.143442E-02
1.214937E-02
1.322178E-02
1.548711E-02
1.791479E-02
2.023932E-02
2.244705E-02
2.580774E-02
3.108394E-02
3.680261E-02
6.530431E-02
5.359621E-02
5.450327E-02
6.195981E-02
7.018148E-02
7.844779E-02
8.891024E-02
1.018712E-01
1.117266E-01
1.255552E-01
1.431611E-01
1.567713E-01
1.720450E-01
1.875780E-01
2.035209E-01
2.181973E-01
2.342685E-01
2.511206E-01
2.689227E-01
2.827182E-01
3.017769E-01
3.185933E-01
3.315943E-01
3.428436E-01
3.569496E-01
3.740304E-01
3.839155E-01
3.942812E-01
4.092834E-01
4.191854E-01
4.277609E-01
4.407721E-01
4.511244E-01
4.596222E-01
4.701925E-01
4.787434E-01
4.854781E-01
4.912868E-01
4.967513E-01
5.026842E-01
5.084054E-01
5.152339E-01
5.194724E-01
5.239827E-01
5.286600E-01
5.333573E-01
5.379847E-01
5.400247E-01
5.440326E-01
5.466642E-01
5.480441E-01
5.497019E-01
5.543252E-01
5.569708E-01
5.572786E-01
5.599563E-01
5.593329E-01
5.581268E-01
5.597623E-01
5.620294E-01
5.609845E-01
5.589713E-01
5.567972E-01
5.558233E-01
5.552336E-01
5.539795E-01
5.537288E-01
5.521569E-01
5.465569E-01
5.462771E-01
5.424773E-01
5.385452E-01
5.347127E-01
5.291579E-01
5.228484E-01
5.212203E-01
5.116398E-01
5.062596E-01
5.009319E-01
4.942289E-01
4.857446E-01
4.776328E-01
4.700247E-01
4.635431E-01
4.565601E-01
4.413219E-01
4.319188E-01
4.233493E-01
4.116763E-01
3.992177E-01
3.860028E-01
3.755887E-01
3.642321E-01
3.471956E-01
3.319364E-01
3.176906E-01
3.041851E-01
2.894905E-01
2.721385E-01
2.564914E-01
2.400338E-01
2.231985E-01
2.089568E-01
1.922137E-01
1.741278E-01
1.566833E-01
1.411960E-01
1.297680E-01
1.144273E-01
9.883598E-02
8.694418E-02
7.691536E-02
6.954282E-02
5.973122E-02
4.956444E-02
4.252530E-02
3.535464E-02
3.044728E-02
2.719598E-02
2.243756E-02
2.059064E-02
1.774425E-02
1.519397E-02
1.429835E-02
1.222732E-02
1.246356E-02
1.009384E-02
8.355395E-03
7.121327E-03
7.156381E-03
5.405361E-03
6.221604E-03
5.442104E-03
4.294069E-03
4.239727E-03
3.298640E-03
3.007190E-03
2.395727E-03
1.959133E-03
2.038190E-03
1.541761E-03
1.422973E-03
1.132937E-03
7.539422E-04
7.825673E-04
6.061618E-04
3.535098E-04
4.413635E-04
3.029581E-04
4.502886E-04
3.811125E-04
3.582402E-04
3.373705E-04
2.106335E-04
1.016366E-04
1.661692E-04
1.515813E-04
2.290507E-04
3.807062E-04
3.146478E-04
-3.832594E-05
-1.807348E-04
-3.292409E-04
-5.081316E-04
-6.938389E-04
-1.067938E-03
1.987018E-03
2.039011E-03
2.458145E-03
2.842841E-03
1.054623E-03
1.456282E-03
3.985283E-03
-4.938011E-03
9.106813E-03
4.085941E-02
-1.257611E-03
3.472113E-03
2.621669E-03
3.076907E-03
3.465987E-03
3.834322E-03
4.638322E-03
4.983027E-03
4.781363E-03
5.767328E-03
5.688288E-03
6.705948E-03
7.795490E-03
9.506906E-03
1.096519E-02
1.007510E-02
1.204789E-02
1.391006E-02
1.608461E-02
1.843176E-02
2.098883E-02
2.248096E-02
2.539745E-02
3.035020E-02
3.749550E-02
6.122967E-02
5.137563E-02
5.471954E-02
6.041864E-02
6.989538E-02
8.029908E-02
8.809748E-02
1.013184E-01
1.119142E-01
1.256688E-01
1.417511E-01
1.573859E-01
1.722356E-01
1.866508E-01
2.031522E-01
2.186219E-01
2.349262E-01
2.516535E-01
2.694734E-01
2.831537E-01
3.025402E-01
3.153148E-01
3.316829E-01
3.431281E-01
3.569981E-01
3.741859E-01
3.849121E-01
3.932751E-01
4.055330E-01
4.187794E-01
4.297850E-01
4.424729E-01
4.507600E-01
4.591115E-01
4.683611E-01
4.778540E-01
4.841950E-01
4.919836E-01
4.982943E-01
5.030929E-01
5.082215E-01
5.142856E-01
5.191483E-01
5.243716E-01
5.285033E-01
5.316977E-01
5.380302E-01
5.406469E-01
5.445641E-01
5.476675E-01
5.494731E-01
5.510317E-01
5.529762E-01
5.557377E-01
5.566582E-01
5.592419E-01
5.593477E-01
5.583302E-01
5.608794E-01
5.626212E-01
5.608646E-01
5.596012E-01
5.566208E-01
5.553735E-01
5.555029E-01
5.546269E-01
5.542607E-01
5.527758E-01
5.516449E-01
5.497731E-01
5.413252E-01
5.382475E-01
5.349578E-01
5.299256E-01
5.228634E-01
5.181294E-01
5.121103E-01
5.065949E-01
5.004501E-01
4.949242E-01
4.869077E-01
4.783653E-01
4.729025E-01
4.665684E-01
4.545671E-01
4.423958E-01
4.326093E-01
4.256026E-01
4.100968E-01
3.989424E-01
3.866354E-01
3.743536E-01
3.618635E-01
3.473755E-01
3.319440E-01
3.183431E-01
3.050030E-01
2.903230E-01
2.725791E-01
2.542772E-01
2.380981E-01
2.229874E-01
2.099455E-01
1.913505E-01
1.753603E-01
1.579716E-01
1.428899E-01
1.307884E-01
1.115302E-01
9.762337E-02
8.607349E-02
7.701239E-02
6.793772E-02
5.883810E-02
4.965577E-02
4.292694E-02
3.641735E-02
3.106784E-02
2.680057E-02
2.333814E-02
2.108699E-02
1.859750E-02
1.574313E-02
1.448987E-02
1.262932E-02
1.141490E-02
9.859245E-03
7.983082E-03
6.962639E-03
6.560964E-03
5.202613E-03
5.534095E-03
4.850881E-03
4.512086E-03
3.011858E-03
2.571389E-03
2.639764E-03
2.465016E-03
1.991300E-03
1.048670E-03
1.127295E-03
1.289804E-03
9.469258E-04
1.417693E-03
9.147031E-04
2.539085E-04
6.881907E-04
9.507612E-04
1.102818E-03
7.087434E-04
5.430899E-04
5.127157E-04
2.556780E-04
2.591241E-04
6.263333E-05
1.597954E-04
1.516464E-04
3.754926E-04
2.114849E-04
1.907323E-04
6.850662E-05
2.316337E-04
1.239557E-04
1.241017E-05
-3.435668E-05
-2.897233E-04
1.927073E-03
2.217617E-03
2.374135E-03
2.395305E-03
1.754788E-03
1.913040E-03
6.740929E-03
5.758208E-03
8.558234E-03
-1.186251E-03
-2.380512E-02
2.954979E-03
3.178113E-03
4.274862E-03
3.448138E-03
3.610215E-03
4.553658E-03
4.231750E-03
4.902544E-03
6.165831E-03
6.707474E-03
7.236480E-03
8.045120E-03
9.666378E-03
1.099542E-02
1.153460E-02
1.242229E-02
1.447054E-02
1.640984E-02
1.887588E-02
2.199500E-02
2.361100E-02
2.618984E-02
3.209689E-02
3.793798E-02
5.115484E-02
4.864821E-02
5.347172E-02
5.963954E-02
7.069376E-02
7.973643E-02
8.742159E-02
1.011073E-01
1.127478E-01
1.254063E-01
1.413075E-01
1.575242E-01
1.733786E-01
1.879907E-01
2.042317E-01
2.194340E-01
2.345944E-01
2.514399E-01
2.674501E-01
2.834305E-01
3.013735E-01
3.151320E-01
3.302291E-01
3.405560E-01
3.556691E-01
3.704531E-01
3.840841E-01
3.925474E-01
4.062043E-01
4.190568E-01
4.294606E-01
4.411115E-01
4.504673E-01
4.588379E-01
4.687268E-01
4.776961E-01
4.837930E-01
4.916855E-01
4.981044E-01
5.030336E-01
5.093550E-01
5.170882E-01
5.201559E-01
5.234121E-01
5.303025E-01
5.334849E-01
5.364051E-01
5.411730E-01
5.450278E-01
5.475778E-01
5.496610E-01
5.505796E-01
5.540275E-01
5.558177E-01
5.566359E-01
5.574609E-01
5.590429E-01
5.604031E-01
5.612910E-01
5.619539E-01
5.611359E-01
5.609472E-01
5.588215E-01
5.569765E-01
5.559851E-01
5.547184E-01
5.526334E-01
5.508477E-01
5.492893E-01
5.470226E-01
5.422093E-01
5.391597E-01
5.347905E-01
5.284841E-01
5.234535E-01
5.173243E-01
5.108530E-01
5.060101E-01
5.000309E-01
4.967404E-01
4.897512E-01
4.797082E-01
4.704894E-01
4.636838E-01
4.537172E-01
4.427058E-01
4.350693E-01
4.253317E-01
4.115923E-01
3.990418E-01
3.883096E-01
3.760155E-01
3.627468E-01
3.477083E-01
3.316198E-01
3.185766E-01
3.058143E-01
2.886103E-01
2.725150E-01
2.559143E-01
2.422940E-01
2.223887E-01
2.070261E-01
1.936744E-01
1.727244E-01
1.570544E-01
1.431750E-01
1.306659E-01
1.093932E-01
9.815090E-02
8.593953E-02
7.586572E-02
6.643124E-02
5.789531E-02
4.958519E-02
4.297668E-02
3.552935E-02
3.113870E-02
2.732161E-02
2.359777E-02
2.088189E-02
1.786483E-02
1.553923E-02
1.468471E-02
1.210550E-02
1.179502E-02
9.501648E-03
8.027704E-03
7.320598E-03
6.414865E-03
5.630215E-03
5.394221E-03
4.948053E-03
3.777312E-03
3.102781E-03
3.535781E-03
3.242007E-03
2.466619E-03
1.955111E-03
1.036276E-03
9.420993E-04
1.254548E-03
7.932897E-04
7.724679E-04
6.509921E-04
5.654137E-04
6.122331E-04
4.530800E-04
4.182908E-04
4.309105E-04
3.809770E-04
3.445572E-04
2.946525E-04
9.267803E-05
1.796304E-04
6.230657E-05
2.427000E-04
6.349561E-05
1.078482E-04
1.347420E-04
3.582629E-04
5.601302E-04
6.244181E-04
8.420005E-04
9.346242E-04
9.157662E-04
1.988942E-03
1.241816E-03
7.164969E-04
2.010237E-03
2.333159E-03
1.956261E-03
-1.408710E-03
2.358321E-02
1.458160E-02
1.208260E-02
-1.405767E-02
4.165698E-03
3.393783E-03
3.897297E-03
3.937419E-03
3.375200E-03
4.395030E-03
5.136840E-03
5.841277E-03
6.127132E-03
7.006493E-03
8.102682E-03
9.001946E-03
9.948498E-03
1.177845E-02
1.224705E-02
1.258392E-02
1.347452E-02
1.601065E-02
1.929553E-02
2.221038E-02
2.377621E-02
2.683771E-02
3.075594E-02
3.638342E-02
4.293653E-02
4.687568E-02
5.490155E-02
6.125632E-02
7.043125E-02
7.934627E-02
8.929391E-02
1.013430E-01
1.130491E-01
1.258877E-01
1.414219E-01
1.577973E-01
1.728685E-01
1.883297E-01
2.045286E-01
2.191859E-01
2.360619E-01
2.520019E-01
2.666061E-01
2.852568E-01
3.015674E-01
3.166097E-01
3.312970E-01
3.421435E-01
3.541661E-01
3.682595E-01
3.823794E-01
3.929441E-01
4.036044E-01
4.173455E-01
4.292126E-01
4.375104E-01
4.498768E-01
4.584965E-01
4.680195E-01
4.748733E-01
4.819227E-01
4.908407E-01
4.982561E-01
5.038517E-01
5.087413E-01
5.162445E-01
5.198727E-01
5.255892E-01
5.292461E-01
5.336007E-01
5.391337E-01
5.433569E-01
5.467823E-01
5.490535E-01
5.509817E-01
5.524543E-01
5.543918E-01
5.562457E-01
5.576013E-01
5.575330E-01
5.575203E-01
5.596700E-01
5.607016E-01
5.623325E-01
5.607284E-01
5.608227E-01
5.586610E-01
5.559763E-01
5.562858E-01
5.540906E-01
5.515809E-01
5.511615E-01
5.487250E-01
5.461443E-01
5.429983E-01
5.397535E-01
5.347917E-01
5.282007E-01
5.224711E-01
5.171799E-01
5.118836E-01
5.047974E-01
4.993880E-01
4.962896E-01
4.888339E-01
4.802176E-01
4.714089E-01
4.650194E-01
4.541388E-01
4.437825E-01
4.357086E-01
4.246285E-01
4.115317E-01
3.990142E-01
3.877720E-01
3.753918E-01
3.603355E-01
3.468203E-01
3.345398E-01
3.167829E-01
3.014378E-01
2.859671E-01
2.723990E-01
2.568947E-01
2.410294E-01
2.240210E-01
2.079631E-01
1.915311E-01
1.723372E-01
1.576192E-01
1.422187E-01
1.255219E-01
1.103748E-01
1.011126E-01
8.604523E-02
7.481761E-02
6.433880E-02
5.603360E-02
4.919067E-02
4.288792E-02
3.634362E-02
3.119423E-02
2.747786E-02
2.300731E-02
2.013479E-02
1.727195E-02
1.523394E-02
1.415721E-02
1.214317E-02
1.131835E-02
9.013024E-03
7.338068E-03
6.325725E-03
6.095814E-03
5.372212E-03
3.977182E-03
4.303945E-03
3.521009E-03
4.308963E-03
4.199988E-03
3.257072E-03
3.053311E-03
1.271451E-03
9.777377E-04
9.769016E-04
1.102427E-03
3.882436E-04
3.034503E-04
3.450401E-04
3.422208E-04
4.098964E-04
1.936944E-04
3.095474E-04
7.880759E-04
7.908526E-04
9.389292E-04
7.171283E-04
3.047617E-04
2.550841E-04
-5.751934E-05
2.088046E-04
1.078926E-04
2.663322E-04
4.627369E-05
-3.274752E-04
-6.192051E-04
-8.268765E-04
-1.049027E-03
-1.282120E-03
-1.702462E-03
8.018503E-04
1.292983E-03
8.664811E-04
1.268254E-03
1.686219E-03
2.868784E-03
-4.752133E-02
2.269230E-02
1.049081E-02
1.744872E-03
-1.375074E-03
5.501074E-03
3.412814E-03
3.715498E-03
4.375397E-03
4.136829E-03
4.637057E-03
3.904262E-03
4.873661E-03
6.117631E-03
6.694180E-03
7.117155E-03
8.214292E-03
9.625668E-03
1.082133E-02
1.212701E-02
1.346835E-02
1.454081E-02
1.624852E-02
1.937633E-02
2.093330E-02
2.360030E-02
2.658204E-02
3.027340E-02
3.627172E-02
4.063163E-02
4.656298E-02
5.307479E-02
6.056898E-02
7.314747E-02
8.046236E-02
8.934926E-02
9.968740E-02
1.130398E-01
1.262512E-01
1.419064E-01
1.592490E-01
1.711850E-01
1.875318E-01
2.044551E-01
2.196910E-01
2.367292E-01
2.530663E-01
2.681656E-01
2.862403E-01
3.027526E-01
3.162130E-01
3.304245E-01
3.444684E-01
3.565415E-01
3.705437E-01
3.817790E-01
3.909832E-01
4.058088E-01
4.186003E-01
4.291864E-01
4.383161E-01
4.491478E-01
4.581095E-01
4.661602E-01
4.749211E-01
4.831111E-01
4.895337E-01
4.963369E-01
5.039263E-01
5.119748E-01
5.160517E-01
5.199251E-01
5.268634E-01
5.309546E-01
5.354691E-01
5.405040E-01
5.432593E-01
5.474135E-01
5.509228E-01
5.505406E-01
5.530571E-01
5.565255E-01
5.562437E-01
5.592319E-01
5.598775E-01
5.567025E-01
5.595609E-01
5.619028E-01
5.609623E-01
5.622662E-01
5.589129E-01
5.577305E-01
5.570722E-01
5.536383E-01
5.532027E-01
5.519904E-01
5.507617E-01
5.490053E-01
5.445192E-01
5.416386E-01
5.376502E-01
5.329345E-01
5.265774E-01
5.218037E-01
5.197717E-01
5.145207E-01
5.062408E-01
5.002812E-01
4.967581E-01
4.894476E-01
4.784318E-01
4.709929E-01
4.633858E-01
4.583698E-01
4.431571E-01
4.335777E-01
4.254184E-01
4.108610E-01
3.996178E-01
3.882756E-01
3.776430E-01
3.625620E-01
3.465200E-01
3.330092E-01
3.180432E-01
3.020385E-01
2.870295E-01
2.725841E-01
2.551966E-01
2.380019E-01
2.238673E-01
2.045839E-01
1.888253E-01
1.732436E-01
1.573160E-01
1.418567E-01
1.292683E-01
1.101969E-01
9.878768E-02
8.564936E-02
7.432816E-02
6.330431E-02
5.679515E-02
4.999486E-02
4.213043E-02
3.657826E-02
3.131602E-02
2.721055E-02
2.411927E-02
2.076156E-02
1.765398E-02
1.592634E-02
1.414528E-02
1.240891E-02
1.113778E-02
9.777136E-03
8.073015E-03
6.215844E-03
6.106181E-03
5.598630E-03
5.211870E-03
4.463446E-03
3.945059E-03
4.513045E-03
4.094137E-03
3.321562E-03
2.289034E-03
9.768935E-04
1.178131E-03
1.161542E-03
1.002844E-03
6.019710E-04
1.105330E-03
9.457971E-04
5.152886E-04
7.513452E-04
5.872881E-04
5.612868E-04
5.730386E-04
3.744023E-04
4.651797E-04
7.522288E-04
3.259727E-04
1.462673E-04
2.482225E-04
2.032840E-04
2.797932E-04
2.557188E-04
1.899358E-04
7.453302E-04
1.232260E-03
1.816702E-03
2.293964E-03
3.015165E-03
3.293793E-03
1.307050E-03
1.300337E-03
1.323004E-03
1.678861E-03
1.683425E-03
-1.378584E-02
4.553502E-02
8.289882E-03
8.945615E-03
1.398525E-02
-7.892710E-02
6.230499E-03
4.343647E-03
3.393631E-03
3.736818E-03
3.847237E-03
4.448028E-03
4.649485E-03
4.650156E-03
5.645625E-03
6.082727E-03
6.597489E-03
7.596741E-03
9.258699E-03
1.057419E-02
1.211122E-02
1.321502E-02
1.473981E-02
1.745781E-02
1.953776E-02
2.145868E-02
2.367885E-02
2.643350E-02
3.100160E-02
3.631441E-02
4.015538E-02
4.517918E-02
5.334228E-02
6.030066E-02
7.139052E-02
8.032788E-02
8.940085E-02
9.993715E-02
1.120101E-01
1.266226E-01
1.420644E-01
1.587945E-01
1.713687E-01
1.873443E-01
2.040092E-01
2.191978E-01
2.368624E-01
2.539770E-01
2.684430E-01
2.859029E-01
3.015051E-01
3.142286E-01
3.284243E-01
3.418538E-01
3.587634E-01
3.700825E-01
3.818942E-01
3.924965E-01
4.044621E-01
4.151506E-01
4.300398E-01
4.376776E-01
4.490071E-01
4.588751E-01
4.674486E-01
4.747239E-01
4.826807E-01
4.906327E-01
4.973248E-01
5.036755E-01
5.114592E-01
5.170410E-01
5.207944E-01
5.271187E-01
5.306424E-01
5.364305E-01
5.406073E-01
5.464932E-01
5.500326E-01
5.507374E-01
5.511053E-01
5.526436E-01
5.540246E-01
5.570917E-01
5.598386E-01
5.586294E-01
5.573447E-01
5.599334E-01
5.627941E-01
5.613632E-01
5.600804E-01
5.581083E-01
5.592784E-01
5.581750E-01
5.540228E-01
5.528968E-01
5.521500E-01
5.514202E-01
5.481464E-01
5.458271E-01
5.415219E-01
5.365802E-01
5.327350E-01
5.276247E-01
5.235182E-01
5.187288E-01
5.133986E-01
5.064731E-01
5.008393E-01
4.974339E-01
4.907513E-01
4.763394E-01
4.699346E-01
4.634736E-01
4.553887E-01
4.434412E-01
4.353380E-01
4.239670E-01
4.119408E-01
4.023253E-01
3.885406E-01
3.743771E-01
3.632007E-01
3.471228E-01
3.327978E-01
3.163133E-01
3.038507E-01
2.865445E-01
2.738961E-01
2.554842E-01
2.396221E-01
2.262818E-01
2.092491E-01
1.880055E-01
1.714102E-01
1.568960E-01
1.392711E-01
1.262404E-01
1.087872E-01
9.738431E-02
8.410187E-02
7.265110E-02
6.541677E-02
5.743810E-02
4.953026E-02
4.282014E-02
3.790746E-02
3.250034E-02
2.758215E-02
2.383212E-02
2.033010E-02
1.864000E-02
1.594124E-02
1.450760E-02
1.254017E-02
1.026863E-02
8.920262E-03
8.200616E-03
6.625704E-03
6.151511E-03
6.183468E-03
5.500442E-03
3.550985E-03
3.580712E-03
2.592728E-03
2.836684E-03
2.815779E-03
2.317634E-03
2.087233E-03
1.991572E-03
1.877607E-03
1.163897E-03
7.760308E-04
7.526242E-04
5.922778E-04
7.864282E-04
1.397527E-03
6.595726E-04
2.619108E-04
3.341059E-04
9.896750E-05
1.812426E-04
2.462477E-04
1.271589E-04
1.994924E-04
1.344318E-04
2.099727E-04
1.593570E-04
2.114668E-04
9.716280E-05
5.486917E-04
7.857929E-04
1.373456E-03
1.732505E-03
2.234275E-03
2.464711E-03
6.340957E-04
1.462259E-03
1.669162E-03
1.600493E-03
1.488313E-03
1.016409E-02
-2.513805E-02
4.678171E-02
7.884439E-03
3.826450E-03
4.307462E-02
7.234047E-03
4.319395E-03
4.620495E-03
3.532994E-03
4.046149E-03
4.812590E-03
5.035921E-03
5.686695E-03
6.300349E-03
5.888251E-03
6.332717E-03
8.295705E-03
9.599029E-03
1.039607E-02
1.158551E-02
1.259285E-02
1.374748E-02
1.622204E-02
2.003455E-02
2.132956E-02
2.442133E-02
2.641921E-02
2.920135E-02
3.615813E-02
4.054477E-02
4.530797E-02
5.276196E-02
6.005820E-02
7.077106E-02
8.176644E-02
8.812733E-02
9.749502E-02
1.147595E-01
1.286653E-01
1.401506E-01
1.555341E-01
1.704010E-01
1.868900E-01
2.052914E-01
2.204809E-01
2.353558E-01
2.523569E-01
2.693182E-01
2.859857E-01
2.976825E-01
3.143221E-01
3.278505E-01
3.416253E-01
3.572740E-01
3.699823E-01
3.840235E-01
3.935632E-01
4.072191E-01
4.187897E-01
4.287974E-01
4.393957E-01
4.487207E-01
4.581876E-01
4.671338E-01
4.741704E-01
4.815903E-01
4.881531E-01
4.970649E-01
5.060081E-01
5.102163E-01
5.144706E-01
5.206735E-01
5.244433E-01
5.320799E-01
5.375805E-01
5.427882E-01
5.505670E-01
5.588125E-01
5.527378E-01
5.517451E-01
5.517205E-01
5.554589E-01
5.568480E-01
5.582155E-01
5.578683E-01
5.577106E-01
5.604950E-01
5.631417E-01
5.615794E-01
5.587365E-01
5.590496E-01
5.569226E-01
5.580733E-01
5.580740E-01
5.525009E-01
5.512686E-01
5.519872E-01
5.488336E-01
5.442895E-01
5.400373E-01
5.367252E-01
5.322818E-01
5.277992E-01
5.243075E-01
5.170837E-01
5.124601E-01
5.069005E-01
5.012353E-01
4.955865E-01
4.880736E-01
4.778262E-01
4.701003E-01
4.633063E-01
4.562045E-01
4.426505E-01
4.348450E-01
4.243185E-01
4.133240E-01
4.043874E-01
3.886847E-01
3.747215E-01
3.622710E-01
3.461862E-01
3.312471E-01
3.172432E-01
3.035760E-01
2.878551E-01
2.728387E-01
2.573314E-01
2.387723E-01
2.238235E-01
2.067930E-01
1.899954E-01
1.719677E-01
1.544747E-01
1.401005E-01
1.292233E-01
1.098757E-01
9.843495E-02
8.274261E-02
7.261160E-02
6.522758E-02
5.595718E-02
4.926955E-02
4.299817E-02
3.648726E-02
3.315270E-02
2.717380E-02
2.265618E-02
2.021264E-02
1.822206E-02
1.642186E-02
1.387263E-02
1.349899E-02
1.083330E-02
1.039014E-02
8.938236E-03
6.972131E-03
7.319475E-03
5.785795E-03
5.976294E-03
4.245708E-03
2.958391E-03
2.661366E-03
2.815831E-03
2.516747E-03
2.362127E-03
1.900853E-03
1.916857E-03
2.378582E-03
1.385034E-03
1.179955E-03
1.037159E-03
9.409673E-04
8.740406E-04
8.209310E-04
4.440708E-04
2.889456E-04
7.370235E-04
3.477763E-04
2.070203E-04
1.918475E-04
1.998180E-04
1.758294E-04
2.612424E-04
3.583421E-05
1.694272E-04
3.399032E-05
2.041118E-04
1.698706E-05
5.128975E-05
1.468265E-04
1.742335E-04
3.187876E-04
6.053726E-05
2.166188E-03
1.704553E-03
2.189879E-03
1.829269E-03
1.837313E-03
5.619869E-03
6.641612E-02
3.199943E-02
8.171757E-03
2.203238E-02
7.105297E-02
7.244345E-03
4.993817E-03
3.411320E-03
3.158075E-03
4.113218E-03
3.909519E-03
4.617506E-03
5.807057E-03
6.717210E-03
6.149805E-03
7.099243E-03
8.609102E-03
9.100117E-03
1.028789E-02
1.165522E-02
1.262302E-02
1.399924E-02
1.631178E-02
1.900447E-02
2.111379E-02
2.444449E-02
2.837678E-02
3.079976E-02
3.576842E-02
4.028090E-02
4.439816E-02
5.235916E-02
6.134378E-02
7.184192E-02
8.063088E-02
8.808920E-02
9.891100E-02
1.161781E-01
1.294956E-01
1.405364E-01
1.545915E-01
1.704101E-01
1.871360E-01
2.062561E-01
2.201759E-01
2.366807E-01
2.522481E-01
2.702620E-01
2.844852E-01
2.983367E-01
3.165465E-01
3.295231E-01
3.418944E-01
3.558904E-01
3.708544E-01
3.838207E-01
3.958181E-01
4.083319E-01
4.188169E-01
4.264184E-01
4.401892E-01
4.494363E-01
4.554367E-01
4.632621E-01
4.729863E-01
4.817516E-01
4.880086E-01
4.969813E-01
5.036148E-01
5.074700E-01
5.133234E-01
5.191945E-01
5.230864E-01
5.313927E-01
5.344370E-01
5.404450E-01
5.518785E-01
5.593166E-01
5.517087E-01
5.505916E-01
5.530269E-01
5.555631E-01
5.567179E-01
5.593096E-01
5.596284E-01
5.602070E-01
5.615856E-01
5.628825E-01
5.613048E-01
5.600430E-01
5.586138E-01
5.566478E-01
5.568508E-01
5.568498E-01
5.530882E-01
5.517495E-01
5.500355E-01
5.471046E-01
5.437195E-01
5.398812E-01
5.372169E-01
5.318289E-01
5.274355E-01
5.220392E-01
5.188946E-01
5.123895E-01
5.078745E-01
5.000652E-01
4.964919E-01
4.886692E-01
4.800069E-01
4.727809E-01
4.635138E-01
4.532567E-01
4.426193E-01
4.337195E-01
4.218760E-01
4.129789E-01
4.021451E-01
3.904351E-01
3.754102E-01
3.621526E-01
3.484073E-01
3.307293E-01
3.157738E-01
3.026267E-01
2.868187E-01
2.721611E-01
2.571249E-01
2.392865E-01
2.240707E-01
2.078565E-01
1.932784E-01
1.720129E-01
1.553119E-01
1.386656E-01
1.251898E-01
1.103088E-01
9.821420E-02
8.481679E-02
7.333650E-02
6.518833E-02
5.674714E-02
4.979649E-02
4.262897E-02
3.705980E-02
3.264098E-02
2.879548E-02
2.369658E-02
1.943865E-02
1.659938E-02
1.535906E-02
1.317969E-02
1.240067E-02
9.962216E-03
1.045595E-02
7.176497E-03
6.949001E-03
5.643152E-03
4.646149E-03
5.267105E-03
4.159807E-03
3.361052E-03
3.784275E-03
2.009226E-03
2.535167E-03
1.822548E-03
2.485520E-03
2.531190E-03
2.428800E-03
7.882604E-04
1.052562E-03
6.602209E-04
5.472164E-04
5.853546E-04
8.532773E-04
7.533784E-04
1.089006E-03
6.761858E-04
3.503208E-04
1.940521E-04
1.466768E-04
1.263918E-04
2.521854E-04
1.004622E-04
7.884274E-05
3.411626E-05
6.111355E-05
7.614601E-05
-3.272868E-04
-5.558882E-04
-1.007306E-03
-1.336827E-03
-1.769998E-03
-1.984048E-03
5.178829E-04
2.068965E-03
1.842356E-03
1.286228E-03
1.802291E-03
-2.428610E-02
5.139909E-02
3.761474E-02
2.929630E-03
1.967473E-02
-9.633784E-02
9.569926E-03
5.421521E-03
3.423168E-03
3.969626E-03
3.851075E-03
4.468824E-03
5.043248E-03
5.631440E-03
6.001415E-03
6.517385E-03
6.773523E-03
8.722883E-03
9.573263E-03
9.692690E-03
1.144938E-02
1.237934E-02
1.451349E-02
1.636290E-02
1.827339E-02
2.183651E-02
2.503085E-02
2.861649E-02
3.141758E-02
3.618748E-02
4.205416E-02
4.731314E-02
5.280927E-02
6.121194E-02
7.202598E-02
7.930172E-02
8.870112E-02
1.001899E-01
1.158046E-01
1.279827E-01
1.422673E-01
1.572656E-01
1.723992E-01
1.876990E-01
2.031624E-01
2.186307E-01
2.368916E-01
2.530247E-01
2.687475E-01
2.835632E-01
2.996469E-01
3.162518E-01
3.294992E-01
3.431487E-01
3.551430E-01
3.687354E-01
3.847317E-01
3.962469E-01
4.085414E-01
4.181517E-01
4.281324E-01
4.416178E-01
4.491801E-01
4.554872E-01
4.640717E-01
4.752072E-01
4.829189E-01
4.894031E-01
4.968462E-01
5.039577E-01
5.093880E-01
5.132624E-01
5.200957E-01
5.247426E-01
5.282753E-01
5.319762E-01
5.383663E-01
5.453702E-01
5.526598E-01
5.498350E-01
5.513812E-01
5.534598E-01
5.550049E-01
5.569488E-01
5.583868E-01
5.606485E-01
5.629786E-01
5.615875E-01
5.606709E-01
5.624184E-01
5.619942E-01
5.589755E-01
5.576077E-01
5.574634E-01
5.559535E-01
5.553923E-01
5.531091E-01
5.490789E-01
5.453415E-01
5.426150E-01
5.401714E-01
5.368065E-01
5.324252E-01
5.278367E-01
5.254341E-01
5.205487E-01
5.131573E-01
5.077643E-01
4.993297E-01
4.934474E-01
4.874563E-01
4.801593E-01
4.724176E-01
4.638903E-01
4.556437E-01
4.450482E-01
4.340392E-01
4.260655E-01
4.106397E-01
3.995012E-01
3.883485E-01
3.767039E-01
3.622936E-01
3.487690E-01
3.312268E-01
3.179248E-01
3.022502E-01
2.872086E-01
2.721632E-01
2.561885E-01
2.421633E-01
2.249397E-01
2.070610E-01
1.902349E-01
1.721768E-01
1.587405E-01
1.408869E-01
1.288033E-01
1.121178E-01
1.005697E-01
8.585247E-02
7.455418E-02
6.501155E-02
5.734880E-02
4.979866E-02
4.112380E-02
3.767096E-02
3.226204E-02
2.749572E-02
2.274053E-02
1.907492E-02
1.698459E-02
1.506130E-02
1.290295E-02
1.113339E-02
9.481015E-03
9.475047E-03
7.934688E-03
6.657044E-03
6.644652E-03
5.748479E-03
5.726214E-03
4.645442E-03
3.612242E-03
4.119889E-03
2.529195E-03
2.365384E-03
2.473951E-03
2.756254E-03
1.615911E-03
1.416191E-03
2.173629E-03
1.588140E-03
8.955336E-04
8.786355E-04
7.283569E-04
5.342035E-04
8.300890E-04
8.355595E-04
6.391676E-04
4.877649E-05
1.432422E-04
7.931204E-05
2.955241E-04
1.972533E-04
1.328472E-04
3.459649E-04
3.297325E-04
4.456040E-04
9.306444E-05
2.816938E-04
2.335474E-04
3.357794E-04
2.355791E-04
4.470983E-04
5.231486E-04
8.108986E-04
1.759866E-03
1.752068E-03
1.924791E-03
1.928234E-03
-4.383984E-02
-1.554213E-01
3.311047E-03
-1.288067E-03
1.178629E-02
-8.617346E-02
9.351312E-03
6.078462E-03
3.360305E-03
4.216201E-03
4.466438E-03
5.567476E-03
5.487142E-03
5.229955E-03
5.780831E-03
6.648527E-03
7.192803E-03
8.301019E-03
9.344798E-03
1.016765E-02
1.206458E-02
1.294987E-02
1.413517E-02
1.652940E-02
1.841423E-02
2.212045E-02
2.549798E-02
2.847570E-02
3.155843E-02
3.700607E-02
4.228948E-02
4.552404E-02
5.363537E-02
6.070702E-02
7.125872E-02
7.993220E-02
8.775296E-02
1.007054E-01
1.137695E-01
1.287395E-01
1.440696E-01
1.592483E-01
1.741732E-01
1.879043E-01
2.035544E-01
2.186602E-01
2.361181E-01
2.530095E-01
2.662896E-01
2.810451E-01
2.986668E-01
3.126169E-01
3.293513E-01
3.423651E-01
3.568428E-01
3.696744E-01
3.840941E-01
3.976334E-01
4.091529E-01
4.187759E-01
4.285888E-01
4.396197E-01
4.486843E-01
4.565470E-01
4.650144E-01
4.752376E-01
4.830100E-01
4.891928E-01
4.979405E-01
5.045462E-01
5.096399E-01
5.136472E-01
5.209925E-01
5.258709E-01
5.277796E-01
5.308887E-01
5.369444E-01
5.428839E-01
5.480585E-01
5.487778E-01
5.501173E-01
5.536728E-01
5.557330E-01
5.566695E-01
5.575336E-01
5.596801E-01
5.615893E-01
5.611974E-01
5.603667E-01
5.619974E-01
5.627921E-01
5.596630E-01
5.587941E-01
5.571841E-01
5.577017E-01
5.547978E-01
5.542788E-01
5.510233E-01
5.471507E-01
5.426780E-01
5.388986E-01
5.366123E-01
5.320966E-01
5.286057E-01
5.242620E-01
5.200749E-01
5.144873E-01
5.078527E-01
5.003718E-01
4.935526E-01
4.874206E-01
4.791344E-01
4.715298E-01
4.642648E-01
4.550248E-01
4.455587E-01
4.347561E-01
4.229924E-01
4.100475E-01
4.014252E-01
3.874471E-01
3.744059E-01
3.619382E-01
3.499266E-01
3.339581E-01
3.175936E-01
3.016198E-01
2.871179E-01
2.716836E-01
2.558153E-01
2.450979E-01
2.306127E-01
2.090726E-01
1.900683E-01
1.718689E-01
1.563500E-01
1.395956E-01
1.262551E-01
1.121148E-01
9.817331E-02
8.790243E-02
7.588687E-02
6.597360E-02
5.668673E-02
4.976973E-02
4.109995E-02
3.549376E-02
3.125201E-02
2.605846E-02
2.149652E-02
1.875591E-02
1.673029E-02
1.604442E-02
1.358978E-02
1.142233E-02
1.039815E-02
8.497648E-03
8.107534E-03
8.256947E-03
5.461060E-03
6.641523E-03
5.293213E-03
5.125109E-03
4.552772E-03
3.756139E-03
3.201518E-03
2.828395E-03
2.446021E-03
2.997350E-03
1.646528E-03
2.456306E-03
2.110488E-03
1.265920E-03
8.553954E-04
3.987353E-04
4.925242E-04
7.716651E-04
5.718956E-04
5.924089E-04
5.132584E-04
2.741153E-04
8.844728E-05
-2.219386E-05
1.054065E-04
2.379148E-04
5.988668E-05
2.161595E-04
8.341265E-05
1.356573E-04
2.737973E-04
4.893181E-04
7.260219E-04
9.965526E-04
1.214971E-03
1.441344E-03
2.136596E-03
1.008316E-03
1.175634E-03
1.738098E-03
1.701585E-03
1.559907E-03
6.178120E-02
1.002613E-01
1.361776E-02
-4.154414E-03
1.330225E-03
3.761354E-02
6.669129E-03
7.744254E-03
5.883456E-03
4.880372E-03
4.525788E-03
5.261661E-03
5.197602E-03
5.250533E-03
5.997800E-03
6.935014E-03
6.857154E-03
7.500803E-03
1.007101E-02
1.014262E-02
1.129864E-02
1.378330E-02
1.517823E-02
1.700827E-02
1.922410E-02
2.117083E-02
2.599250E-02
2.776833E-02
3.211696E-02
3.788571E-02
4.328307E-02
4.657109E-02
5.340176E-02
6.223991E-02
7.068307E-02
8.120687E-02
8.834059E-02
1.007960E-01
1.160647E-01
1.312603E-01
1.431738E-01
1.610817E-01
1.746972E-01
1.895876E-01
2.052221E-01
2.189481E-01
2.353399E-01
2.516438E-01
2.674962E-01
2.812980E-01
2.990919E-01
3.120992E-01
3.283070E-01
3.425981E-01
3.535438E-01
3.695834E-01
3.829478E-01
3.949200E-01
4.090181E-01
4.189536E-01
4.280498E-01
4.382010E-01
4.476459E-01
4.561951E-01
4.634619E-01
4.744779E-01
4.841876E-01
4.900524E-01
4.967047E-01
5.027838E-01
5.088202E-01
5.148040E-01
5.224391E-01
5.264970E-01
5.277841E-01
5.327734E-01
5.382688E-01
5.417924E-01
5.446904E-01
5.463821E-01
5.509538E-01
5.546906E-01
5.557063E-01
5.574934E-01
5.586152E-01
5.580860E-01
5.600803E-01
5.608399E-01
5.611714E-01
5.651151E-01
5.607568E-01
5.584187E-01
5.575930E-01
5.558741E-01
5.574463E-01
5.529114E-01
5.535289E-01
5.516259E-01
5.480468E-01
5.425363E-01
5.399416E-01
5.368135E-01
5.327126E-01
5.302074E-01
5.263679E-01
5.215149E-01
5.135466E-01
5.079281E-01
5.006230E-01
4.946750E-01
4.864193E-01
4.774081E-01
4.693716E-01
4.619591E-01
4.540422E-01
4.445856E-01
4.344665E-01
4.239200E-01
4.119363E-01
4.037894E-01
3.884934E-01
3.738063E-01
3.617619E-01
3.470783E-01
3.323484E-01
3.172486E-01
3.032771E-01
2.875750E-01
2.695561E-01
2.582513E-01
2.416459E-01
2.281540E-01
2.072510E-01
1.881126E-01
1.729050E-01
1.549890E-01
1.418965E-01
1.285412E-01
1.090628E-01
9.759796E-02
8.640563E-02
7.456304E-02
6.534971E-02
5.410256E-02
4.918199E-02
3.979430E-02
3.485594E-02
2.948483E-02
2.638586E-02
2.183987E-02
2.029161E-02
1.684560E-02
1.433780E-02
1.259265E-02
1.096232E-02
9.843752E-03
8.675975E-03
7.558581E-03
8.151758E-03
8.299820E-03
6.054967E-03
5.716704E-03
5.677541E-03
4.157099E-03
3.643010E-03
3.555282E-03
2.992183E-03
1.815067E-03
2.018349E-03
1.494374E-03
1.905321E-03
1.842997E-03
7.214530E-04
7.971153E-04
5.688112E-04
8.324209E-04
8.318863E-04
5.308187E-04
6.260801E-04
9.142043E-04
1.200319E-03
2.599472E-04
1.227515E-04
2.766125E-05
7.313236E-05
1.130093E-04
2.208353E-04
1.503895E-04
1.961971E-04
1.981997E-04
5.501726E-04
8.288452E-04
1.027865E-03
1.235515E-03
1.460954E-03
1.579901E-03
1.432017E-03
1.338278E-03
9.862473E-04
8.407708E-04
2.627032E-03
-2.701630E-02
6.385737E-02
-1.058591E-03
-3.311921E-03
6.071327E-03
4.263268E-02
7.711695E-03
8.319530E-03
7.695249E-03
4.722161E-03
3.785702E-03
5.485547E-03
4.951116E-03
5.586817E-03
6.720972E-03
7.509554E-03
8.008811E-03
7.753862E-03
9.149930E-03
1.008543E-02
1.183338E-02
1.416967E-02
1.599832E-02
1.721227E-02
1.909615E-02
2.118626E-02
2.517159E-02
2.782597E-02
3.206919E-02
3.776133E-02
4.221642E-02
4.694605E-02
5.281096E-02
6.202515E-02
7.175736E-02
8.070764E-02
8.834142E-02
1.020567E-01
1.172552E-01
1.303073E-01
1.436094E-01
1.594418E-01
1.734921E-01
1.883223E-01
2.062183E-01
2.207556E-01
2.364858E-01
2.526554E-01
2.704752E-01
2.836263E-01
2.976898E-01
3.120444E-01
3.280358E-01
3.440403E-01
3.552658E-01
3.683094E-01
3.837278E-01
3.962848E-01
4.061798E-01
4.161339E-01
4.243729E-01
4.368525E-01
4.478774E-01
4.562441E-01
4.640589E-01
4.727390E-01
4.834158E-01
4.894384E-01
4.961045E-01
5.037608E-01
5.085977E-01
5.166571E-01
5.214636E-01
5.270224E-01
5.300251E-01
5.344688E-01
5.389061E-01
5.421221E-01
5.433825E-01
5.477038E-01
5.512050E-01
5.549499E-01
5.567574E-01
5.575429E-01
5.599987E-01
5.607094E-01
5.607154E-01
5.613748E-01
5.601492E-01
5.615715E-01
5.603306E-01
5.595602E-01
5.582642E-01
5.572834E-01
5.572906E-01
5.544600E-01
5.540037E-01
5.531442E-01
5.483551E-01
5.429433E-01
5.407255E-01
5.361778E-01
5.308345E-01
5.301651E-01
5.257103E-01
5.204220E-01
5.134840E-01
5.063579E-01
4.985665E-01
4.940783E-01
4.871063E-01
4.783142E-01
4.702059E-01
4.632655E-01
4.568378E-01
4.437539E-01
4.343629E-01
4.266073E-01
4.148748E-01
4.022688E-01
3.882208E-01
3.740308E-01
3.601488E-01
3.467795E-01
3.325143E-01
3.188956E-01
3.020133E-01
2.874497E-01
2.732969E-01
2.548678E-01
2.375726E-01
2.216888E-01
2.092164E-01
1.942761E-01
1.710159E-01
1.557585E-01
1.410182E-01
1.252555E-01
1.084989E-01
9.815459E-02
8.753409E-02
7.362202E-02
6.548631E-02
5.645774E-02
4.884835E-02
4.178594E-02
3.607985E-02
3.079226E-02
2.747210E-02
2.244063E-02
2.066818E-02
1.664114E-02
1.439437E-02
1.226064E-02
1.063184E-02
8.859459E-03
8.329566E-03
7.635330E-03
8.403208E-03
6.665757E-03
5.583988E-03
4.733612E-03
4.273408E-03
3.720526E-03
3.155452E-03
3.352690E-03
2.229774E-03
2.032672E-03
1.577766E-03
1.618946E-03
1.452005E-03
1.115129E-03
6.557428E-04
6.709876E-04
5.857319E-04
8.637495E-04
3.728978E-04
5.560099E-04
7.756585E-04
1.254820E-03
1.035004E-03
5.829886E-04
5.151736E-04
8.772290E-04
2.014119E-04
1.747623E-04
1.745665E-04
1.942180E-04
3.974620E-06
4.216574E-04
3.663099E-04
5.164043E-04
-5.274519E-05
9.442160E-04
1.178780E-03
1.450701E-03
Z
0.000000E+00
1.000000E+00
2.000000E+00
3.000000E+00
4.000000E+00
5.000000E+00
6.000000E+00
7.000000E+00
8.000000E+00
9.000000E+00
1.000000E+01
1.100000E+01
1.200000E+01
1.300000E+01
1.400000E+01
1.500000E+01
1.600000E+01
1.700000E+01
1.800000E+01
1.900000E+01
2.000000E+01
2.100000E+01
2.200000E+01
2.300000E+01
2.400000E+01
2.500000E+01
2.600000E+01
2.700000E+01
2.800000E+01
2.900000E+01
3.000000E+01
3.100000E+01
3.200000E+01
3.300000E+01
3.400000E+01
3.500000E+01
3.600000E+01
3.700000E+01
3.800000E+01
3.900000E+01
4.000000E+01
4.100000E+01
4.200000E+01
4.300000E+01
4.400000E+01
4.500000E+01
4.600000E+01
4.700000E+01
4.800000E+01
4.900000E+01
5.000000E+01
5.100000E+01
5.200000E+01
5.300000E+01
5.400000E+01
5.500000E+01
5.600000E+01
5.700000E+01
5.800000E+01
5.900000E+01
6.000000E+01
6.100000E+01
6.200000E+01
6.300000E+01
6.400000E+01
6.500000E+01
6.600000E+01
6.700000E+01
6.800000E+01
6.900000E+01
7.000000E+01
7.100000E+01
7.200000E+01
7.300000E+01
7.400000E+01
7.500000E+01
7.600000E+01
7.700000E+01
7.800000E+01
7.900000E+01
8.000000E+01
8.100000E+01
8.200000E+01
8.300000E+01
8.400000E+01
8.500000E+01
8.600000E+01
8.700000E+01
8.800000E+01
8.900000E+01
9.000000E+01
9.100000E+01
9.200000E+01
9.300000E+01
9.400000E+01
9.500000E+01
9.600000E+01
9.700000E+01
9.800000E+01
9.900000E+01
1.000000E+02
1.010000E+02
1.020000E+02
1.030000E+02
1.040000E+02
1.050000E+02
1.060000E+02
1.070000E+02
1.080000E+02
1.090000E+02
1.100000E+02
1.110000E+02
1.120000E+02
1.130000E+02
1.140000E+02
1.150000E+02
1.160000E+02
1.170000E+02
1.180000E+02
1.190000E+02
1.200000E+02
1.210000E+02
1.220000E+02
1.230000E+02
1.240000E+02
1.250000E+02
1.260000E+02
1.270000E+02
1.280000E+02
1.290000E+02
1.300000E+02
1.310000E+02
1.320000E+02
1.330000E+02
1.340000E+02
1.350000E+02
1.360000E+02
1.370000E+02
1.380000E+02
1.390000E+02
1.400000E+02
1.410000E+02
1.420000E+02
1.430000E+02
1.440000E+02
1.450000E+02
1.460000E+02
1.470000E+02
1.480000E+02
1.490000E+02
1.500000E+02
1.510000E+02
1.520000E+02
1.530000E+02
1.540000E+02
1.550000E+02
1.560000E+02
1.570000E+02
1.580000E+02
1.590000E+02
1.600000E+02
1.610000E+02
1.620000E+02
1.630000E+02
1.640000E+02
1.650000E+02
1.660000E+02
1.670000E+02
1.680000E+02
1.690000E+02
1.700000E+02
1.710000E+02
1.720000E+02
1.730000E+02
1.740000E+02
1.750000E+02
1.760000E+02
1.770000E+02
1.780000E+02
1.790000E+02
1.800000E+02
1.810000E+02
1.820000E+02
1.830000E+02
1.840000E+02
1.850000E+02
1.860000E+02
1.870000E+02
1.880000E+02
1.890000E+02
1.900000E+02
1.910000E+02
1.920000E+02
1.930000E+02
1.940000E+02
1.950000E+02
1.960000E+02
1.970000E+02
1.980000E+02
1.990000E+02
2.000000E+02
0.000000E+00
1.000000E+00
2.000000E+00
3.000000E+00
4.000000E+00
5.000000E+00
6.000000E+00
7.000000E+00
8.000000E+00
9.000000E+00
1.000000E+01
1.100000E+01
1.200000E+01
1.300000E+01
1.400000E+01
1.500000E+01
1.600000E+01
1.700000E+01
1.800000E+01
1.900000E+01
2.000000E+01
2.100000E+01
2.200000E+01
2.300000E+01
2.400000E+01
2.500000E+01
2.600000E+01
2.700000E+01
2.800000E+01
2.900000E+01
3.000000E+01
3.100000E+01
3.200000E+01
3.300000E+01
3.400000E+01
3.500000E+01
3.600000E+01
3.700000E+01
3.800000E+01
3.900000E+01
4.000000E+01
4.100000E+01
4.200000E+01
4.300000E+01
4.400000E+01
4.500000E+01
4.600000E+01
4.700000E+01
4.800000E+01
4.900000E+01
5.000000E+01
5.100000E+01
5.200000E+01
5.300000E+01
5.400000E+01
5.500000E+01
5.600000E+01
5.700000E+01
5.800000E+01
5.900000E+01
6.000000E+01
6.100000E+01
6.200000E+01
6.300000E+01
6.400000E+01
6.500000E+01
6.600000E+01
6.700000E+01
6.800000E+01
6.900000E+01
7.000000E+01
7.100000E+01
7.200000E+01
7.300000E+01
7.400000E+01
7.500000E+01
7.600000E+01
7.700000E+01
7.800000E+01
7.900000E+01
8.000000E+01
8.100000E+01
8.200000E+01
8.300000E+01
8.400000E+01
8.500000E+01
8.600000E+01
8.700000E+01
8.800000E+01
8.900000E+01
9.000000E+01
9.100000E+01
9.200000E+01
9.300000E+01
9.400000E+01
9.500000E+01
9.600000E+01
9.700000E+01
9.800000E+01
9.900000E+01
1.000000E+02
1.010000E+02
1.020000E+02
1.030000E+02
1.040000E+02
1.050000E+02
1.060000E+02
1.070000E+02
1.080000E+02
1.090000E+02
1.100000E+02
1.110000E+02
1.120000E+02
1.130000E+02
1.140000E+02
1.150000E+02
1.160000E+02
1.170000E+02
1.180000E+02
1.190000E+02
1.200000E+02
1.210000E+02
1.220000E+02
1.230000E+02
1.240000E+02
1.250000E+02
1.260000E+02
1.270000E+02
1.280000E+02
1.290000E+02
1.300000E+02
1.310000E+02
1.320000E+02
1.330000E+02
1.340000E+02
1.350000E+02
1.360000E+02
1.370000E+02
1.380000E+02
1.390000E+02
1.400000E+02
1.410000E+02
1.420000E+02
1.430000E+02
1.440000E+02
1.450000E+02
1.460000E+02
1.470000E+02
1.480000E+02
1.490000E+02
1.500000E+02
1.510000E+02
1.520000E+02
1.530000E+02
1.540000E+02
1.550000E+02
1.560000E+02
1.570000E+02
1.580000E+02
1.590000E+02
1.600000E+02
1.610000E+02
1.620000E+02
1.630000E+02
1.640000E+02
1.650000E+02
1.660000E+02
1.670000E+02
1.680000E+02
1.690000E+02
1.700000E+02
1.710000E+02
1.720000E+02
1.730000E+02
1.740000E+02
1.750000E+02
1.760000E+02
1.770000E+02
1.780000E+02
1.790000E+02
1.800000E+02
1.810000E+02
1.820000E+02
1.830000E+02
1.840000E+02
1.850000E+02
1.860000E+02
1.870000E+02
1.880000E+02
1.890000E+02
1.900000E+02
1.910000E+02
1.920000E+02
1.930000E+02
1.940000E+02
1.950000E+02
1.960000E+02
1.970000E+02
1.980000E+02
1.990000E+02
2.000000E+02
0.000000E+00
1.000000E+00
2.000000E+00
3.000000E+00
4.000000E+00
5.000000E+00
6.000000E+00
7.000000E+00
8.000000E+00
9.000000E+00
1.000000E+01
1.100000E+01
1.200000E+01
1.300000E+01
1.400000E+01
1.500000E+01
1.600000E+01
1.700000E+01
1.800000E+01
1.900000E+01
2.000000E+01
2.100000E+01
2.200000E+01
2.300000E+01
2.400000E+01
2.500000E+01
2.600000E+01
2.700000E+01
2.800000E+01
2.900000E+01
3.000000E+01
3.100000E+01
3.200000E+01
3.300000E+01
3.400000E+01
3.500000E+01
3.600000E+01
3.700000E+01
3.800000E+01
3.900000E+01
4.000000E+01
4.100000E+01
4.200000E+01
4.300000E+01
4.400000E+01
4.500000E+01
4.600000E+01
4.700000E+01
4.800000E+01
4.900000E+01
5.000000E+01
5.100000E+01
5.200000E+01
5.300000E+01
5.400000E+01
5.500000E+01
5.600000E+01
5.700000E+01
5.800000E+01
5.900000E+01
6.000000E+01
6.100000E+01
6.200000E+01
6.300000E+01
6.400000E+01
6.500000E+01
6.600000E+01
6.700000E+01
6.800000E+01
6.900000E+01
7.000000E+01
7.100000E+01
7.200000E+01
7.300000E+01
7.400000E+01
7.500000E+01
7.600000E+01
7.700000E+01
7.800000E+01
7.900000E+01
8.000000E+01
8.100000E+01
8.200000E+01
8.300000E+01
8.400000E+01
8.500000E+01
8.600000E+01
8.700000E+01
8.800000E+01
8.900000E+01
9.000000E+01
9.100000E+01
9.200000E+01
9.300000E+01
9.400000E+01
9.500000E+01
9.600000E+01
9.700000E+01
9.800000E+01
9.900000E+01
1.000000E+02
1.010000E+02
1.020000E+02
1.030000E+02
1.040000E+02
1.050000E+02
1.060000E+02
1.070000E+02
1.080000E+02
1.090000E+02
1.100000E+02
1.110000E+02
1.120000E+02
1.130000E+02
1.140000E+02
1.150000E+02
1.160000E+02
1.170000E+02
1.180000E+02
1.190000E+02
1.200000E+02
1.210000E+02
1.220000E+02
1.230000E+02
1.240000E+02
1.250000E+02
1.260000E+02
1.270000E+02
1.280000E+02
1.290000E+02
1.300000E+02
1.310000E+02
1.320000E+02
1.330000E+02
1.340000E+02
1.350000E+02
1.360000E+02
1.370000E+02
1.380000E+02
1.390000E+02
1.400000E+02
1.410000E+02
1.420000E+02
1.430000E+02
1.440000E+02
1.450000E+02
1.460000E+02
1.470000E+02
1.480000E+02
1.490000E+02
1.500000E+02
1.510000E+02
1.520000E+02
1.530000E+02
1.540000E+02
1.550000E+02
1.560000E+02
1.570000E+02
1.580000E+02
1.590000E+02
1.600000E+02
1.610000E+02
1.620000E+02
1.630000E+02
1.640000E+02
1.650000E+02
1.660000E+02
1.670000E+02
1.680000E+02
1.690000E+02
1.700000E+02
1.710000E+02
1.720000E+02
1.730000E+02
1.740000E+02
1.750000E+02
1.760000E+02
1.770000E+02
1.780000E+02
1.790000E+02
1.800000E+02
1.810000E+02
1.820000E+02
1.830000E+02
1.840000E+02
1.850000E+02
1.860000E+02
1.870000E+02
1.880000E+02
1.890000E+02
1.900000E+02
1.910000E+02
1.920000E+02
1.930000E+02
1.940000E+02
1.950000E+02
1.960000E+02
1.970000E+02
1.980000E+02
1.990000E+02
2.000000E+02
0.000000E+00
1.000000E+00
2.000000E+00
3.000000E+00
4.000000E+00
5.000000E+00
6.000000E+00
7.000000E+00
8.000000E+00
9.000000E+00
1.000000E+01
1.100000E+01
1.200000E+01
1.300000E+01
1.400000E+01
1.500000E+01
1.600000E+01
1.700000E+01
1.800000E+01
1.900000E+01
2.000000E+01
2.100000E+01
2.200000E+01
2.300000E+01
2.400000E+01
2.500000E+01
2.600000E+01
2.700000E+01
2.800000E+01
2.900000E+01
3.000000E+01
3.100000E+01
3.200000E+01
3.300000E+01
3.400000E+01
3.500000E+01
3.600000E+01
3.700000E+01
3.800000E+01
3.900000E+01
4.000000E+01
4.100000E+01
4.200000E+01
4.300000E+01
4.400000E+01
4.500000E+01
4.600000E+01
4.700000E+01
4.800000E+01
4.900000E+01
5.000000E+01
5.100000E+01
5.200000E+01
5.300000E+01
5.400000E+01
5.500000E+01
5.600000E+01
5.700000E+01
5.800000E+01
5.900000E+01
6.000000E+01
6.100000E+01
6.200000E+01
6.300000E+01
6.400000E+01
6.500000E+01
6.600000E+01
6.700000E+01
6.800000E+01
6.900000E+01
7.000000E+01
7.100000E+01
7.200000E+01
7.300000E+01
7.400000E+01
7.500000E+01
7.600000E+01
7.700000E+01
7.800000E+01
7.900000E+01
8.000000E+01
8.100000E+01
8.200000E+01
8.300000E+01
8.400000E+01
8.500000E+01
8.600000E+01
8.700000E+01
8.800000E+01
8.900000E+01
9.000000E+01
9.100000E+01
9.200000E+01
9.300000E+01
9.400000E+01
9.500000E+01
9.600000E+01
9.700000E+01
9.800000E+01
9.900000E+01
1.000000E+02
1.010000E+02
1.020000E+02
1.030000E+02
1.040000E+02
1.050000E+02
1.060000E+02
1.070000E+02
1.080000E+02
1.090000E+02
1.100000E+02
1.110000E+02
1.120000E+02
1.130000E+02
1.140000E+02
1.150000E+02
1.160000E+02
1.170000E+02
1.180000E+02
1.190000E+02
1.200000E+02
1.210000E+02
1.220000E+02
1.230000E+02
1.240000E+02
1.250000E+02
1.260000E+02
1.270000E+02
1.280000E+02
1.290000E+02
1.300000E+02
1.310000E+02
1.320000E+02
1.330000E+02
1.340000E+02
1.350000E+02
1.360000E+02
1.370000E+02
1.380000E+02
1.390000E+02
1.400000E+02
1.410000E+02
1.420000E+02
1.430000E+02
1.440000E+02
1.450000E+02
1.460000E+02
1.470000E+02
1.480000E+02
1.490000E+02
1.500000E+02
1.510000E+02
1.520000E+02
1.530000E+02
1.540000E+02
1.550000E+02
1.560000E+02
1.570000E+02
1.580000E+02
1.590000E+02
1.600000E+02
1.610000E+02
1.620000E+02
1.630000E+02
1.640000E+02
1.650000E+02
1.660000E+02
1.670000E+02
1.680000E+02
1.690000E+02
1.700000E+02
1.710000E+02
1.720000E+02
1.730000E+02
1.740000E+02
1.750000E+02
1.760000E+02
1.770000E+02
1.780000E+02
1.790000E+02
1.800000E+02
1.810000E+02
1.820000E+02
1.830000E+02
1.840000E+02
1.850000E+02
1.860000E+02
1.870000E+02
1.880000E+02
1.890000E+02
1.900000E+02
1.910000E+02
1.920000E+02
1.930000E+02
1.940000E+02
1.950000E+02
1.960000E+02
1.970000E+02
1.980000E+02
1.990000E+02
2.000000E+02
0.000000E+00
1.000000E+00
2.000000E+00
3.000000E+00
4.000000E+00
5.000000E+00
6.000000E+00
7.000000E+00
8.000000E+00
9.000000E+00
1.000000E+01
1.100000E+01
1.200000E+01
1.300000E+01
1.400000E+01
1.500000E+01
1.600000E+01
1.700000E+01
1.800000E+01
1.900000E+01
2.000000E+01
2.100000E+01
2.200000E+01
2.300000E+01
2.400000E+01
2.500000E+01
2.600000E+01
2.700000E+01
2.800000E+01
2.900000E+01
3.000000E+01
3.100000E+01
3.200000E+01
3.300000E+01
3.400000E+01
3.500000E+01
3.600000E+01
3.700000E+01
3.800000E+01
3.900000E+01
4.000000E+01
4.100000E+01
4.200000E+01
4.300000E+01
4.400000E+01
4.500000E+01
4.600000E+01
4.700000E+01
4.800000E+01
4.900000E+01
5.000000E+01
5.100000E+01
5.200000E+01
5.300000E+01
5.400000E+01
5.500000E+01
5.600000E+01
5.700000E+01
5.800000E+01
5.900000E+01
6.000000E+01
6.100000E+01
6.200000E+01
6.300000E+01
6.400000E+01
6.500000E+01
6.600000E+01
6.700000E+01
6.800000E+01
6.900000E+01
7.000000E+01
7.100000E+01
7.200000E+01
7.300000E+01
7.400000E+01
7.500000E+01
7.600000E+01
7.700000E+01
7.800000E+01
7.900000E+01
8.000000E+01
8.100000E+01
8.200000E+01
8.300000E+01
8.400000E+01
8.500000E+01
8.600000E+01
8.700000E+01
8.800000E+01
8.900000E+01
9.000000E+01
9.100000E+01
9.200000E+01
9.300000E+01
9.400000E+01
9.500000E+01
9.600000E+01
9.700000E+01
9.800000E+01
9.900000E+01
1.000000E+02
1.010000E+02
1.020000E+02
1.030000E+02
1.040000E+02
1.050000E+02
1.060000E+02
1.070000E+02
1.080000E+02
1.090000E+02
1.100000E+02
1.110000E+02
1.120000E+02
1.130000E+02
1.140000E+02
1.150000E+02
1.160000E+02
1.170000E+02
1.180000E+02
1.190000E+02
1.200000E+02
1.210000E+02
1.220000E+02
1.230000E+02
1.240000E+02
1.250000E+02
1.260000E+02
1.270000E+02
1.280000E+02
1.290000E+02
1.300000E+02
1.310000E+02
1.320000E+02
1.330000E+02
1.340000E+02
1.350000E+02
1.360000E+02
1.370000E+02
1.380000E+02
1.390000E+02
1.400000E+02
1.410000E+02
1.420000E+02
1.430000E+02
1.440000E+02
1.450000E+02
1.460000E+02
1.470000E+02
1.480000E+02
1.490000E+02
1.500000E+02
1.510000E+02
1.520000E+02
1.530000E+02
1.540000E+02
1.550000E+02
1.560000E+02
1.570000E+02
1.580000E+02
1.590000E+02
1.600000E+02
1.610000E+02
1.620000E+02
1.630000E+02
1.640000E+02
1.650000E+02
1.660000E+02
1.670000E+02
1.680000E+02
1.690000E+02
1.700000E+02
1.710000E+02
1.720000E+02
1.730000E+02
1.740000E+02
1.750000E+02
1.760000E+02
1.770000E+02
1.780000E+02
1.790000E+02
1.800000E+02
1.810000E+02
1.820000E+02
1.830000E+02
1.840000E+02
1.850000E+02
1.860000E+02
1.870000E+02
1.880000E+02
1.890000E+02
1.900000E+02
1.910000E+02
1.920000E+02
1.930000E+02
1.940000E+02
1.950000E+02
1.960000E+02
1.970000E+02
1.980000E+02
1.990000E+02
2.000000E+02
0.000000E+00
1.000000E+00
2.000000E+00
3.000000E+00
4.000000E+00
5.000000E+00
6.000000E+00
7.000000E+00
8.000000E+00
9.000000E+00
1.000000E+01
1.100000E+01
1.200000E+01
1.300000E+01
1.400000E+01
1.500000E+01
1.600000E+01
1.700000E+01
1.800000E+01
1.900000E+01
2.000000E+01
2.100000E+01
2.200000E+01
2.300000E+01
2.400000E+01
2.500000E+01
2.600000E+01
2.700000E+01
2.800000E+01
2.900000E+01
3.000000E+01
3.100000E+01
3.200000E+01
3.300000E+01
3.400000E+01
3.500000E+01
3.600000E+01
3.700000E+01
3.800000E+01
3.900000E+01
4.000000E+01
4.100000E+01
4.200000E+01
4.300000E+01
4.400000E+01
4.500000E+01
4.600000E+01
4.700000E+01
4.800000E+01
4.900000E+01
5.000000E+01
5.100000E+01
5.200000E+01
5.300000E+01
5.400000E+01
5.500000E+01
5.600000E+01
5.700000E+01
5.800000E+01
5.900000E+01
6.000000E+01
6.100000E+01
6.200000E+01
6.300000E+01
6.400000E+01
6.500000E+01
6.600000E+01
6.700000E+01
6.800000E+01
6.900000E+01
7.000000E+01
7.100000E+01
7.200000E+01
7.300000E+01
7.400000E+01
7.500000E+01
7.600000E+01
7.700000E+01
7.800000E+01
7.900000E+01
8.000000E+01
8.100000E+01
8.200000E+01
8.300000E+01
8.400000E+01
8.500000E+01
8.600000E+01
8.700000E+01
8.800000E+01
8.900000E+01
9.000000E+01
9.100000E+01
9.200000E+01
9.300000E+01
9.400000E+01
9.500000E+01
9.600000E+01
9.700000E+01
9.800000E+01
9.900000E+01
1.000000E+02
1.010000E+02
1.020000E+02
1.030000E+02
1.040000E+02
1.050000E+02
1.060000E+02
1.070000E+02
1.080000E+02
1.090000E+02
1.100000E+02
1.110000E+02
1.120000E+02
1.130000E+02
1.140000E+02
1.150000E+02
1.160000E+02
1.170000E+02
1.180000E+02
1.190000E+02
1.200000E+02
1.210000E+02
1.220000E+02
1.230000E+02
1.240000E+02
1.250000E+02
1.260000E+02
1.270000E+02
1.280000E+02
1.290000E+02
1.300000E+02
1.310000E+02
1.320000E+02
1.330000E+02
1.340000E+02
1.350000E+02
1.360000E+02
1.370000E+02
1.380000E+02
1.390000E+02
1.400000E+02
1.410000E+02
1.420000E+02
1.430000E+02
1.440000E+02
1.450000E+02
1.460000E+02
1.470000E+02
1.480000E+02
1.490000E+02
1.500000E+02
1.510000E+02
1.520000E+02
1.530000E+02
1.540000E+02
1.550000E+02
1.560000E+02
1.570000E+02
1.580000E+02
1.590000E+02
1.600000E+02
1.610000E+02
1.620000E+02
1.630000E+02
1.640000E+02
1.650000E+02
1.660000E+02
1.670000E+02
1.680000E+02
1.690000E+02
1.700000E+02
1.710000E+02
1.720000E+02
1.730000E+02
1.740000E+02
1.750000E+02
1.760000E+02
1.770000E+02
1.780000E+02
1.790000E+02
1.800000E+02
1.810000E+02
1.820000E+02
1.830000E+02
1.840000E+02
1.850000E+02
1.860000E+02
1.870000E+02
1.880000E+02
1.890000E+02
1.900000E+02
1.910000E+02
1.920000E+02
1.930000E+02
1.940000E+02
1.950000E+02
1.960000E+02
1.970000E+02
1.980000E+02
1.990000E+02
2.000000E+02
0.000000E+00
1.000000E+00
2.000000E+00
3.000000E+00
4.000000E+00
5.000000E+00
6.000000E+00
7.000000E+00
8.000000E+00
9.000000E+00
1.000000E+01
1.100000E+01
1.200000E+01
1.300000E+01
1.400000E+01
1.500000E+01
1.600000E+01
1.700000E+01
1.800000E+01
1.900000E+01
2.000000E+01
2.100000E+01
2.200000E+01
2.300000E+01
2.400000E+01
2.500000E+01
2.600000E+01
2.700000E+01
2.800000E+01
2.900000E+01
3.000000E+01
3.100000E+01
3.200000E+01
3.300000E+01
3.400000E+01
3.500000E+01
3.600000E+01
3.700000E+01
3.800000E+01
3.900000E+01
4.000000E+01
4.100000E+01
4.200000E+01
4.300000E+01
4.400000E+01
4.500000E+01
4.600000E+01
4.700000E+01
4.800000E+01
4.900000E+01
5.000000E+01
5.100000E+01
5.200000E+01
5.300000E+01
5.400000E+01
5.500000E+01
5.600000E+01
5.700000E+01
5.800000E+01
5.900000E+01
6.000000E+01
6.100000E+01
6.200000E+01
6.300000E+01
6.400000E+01
6.500000E+01
6.600000E+01
6.700000E+01
6.800000E+01
6.900000E+01
7.000000E+01
7.100000E+01
7.200000E+01
7.300000E+01
7.400000E+01
7.500000E+01
7.600000E+01
7.700000E+01
7.800000E+01
7.900000E+01
8.000000E+01
8.100000E+01
8.200000E+01
8.300000E+01
8.400000E+01
8.500000E+01
8.600000E+01
8.700000E+01
8.800000E+01
8.900000E+01
9.000000E+01
9.100000E+01
9.200000E+01
9.300000E+01
9.400000E+01
9.500000E+01
9.600000E+01
9.700000E+01
9.800000E+01
9.900000E+01
1.000000E+02
1.010000E+02
1.020000E+02
1.030000E+02
1.040000E+02
1.050000E+02
1.060000E+02
1.070000E+02
1.080000E+02
1.090000E+02
1.100000E+02
1.110000E+02
1.120000E+02
1.130000E+02
1.140000E+02
1.150000E+02
1.160000E+02
1.170000E+02
1.180000E+02
1.190000E+02
1.200000E+02
1.210000E+02
1.220000E+02
1.230000E+02
1.240000E+02
1.250000E+02
1.260000E+02
1.270000E+02
1.280000E+02
1.290000E+02
1.300000E+02
1.310000E+02
1.320000E+02
1.330000E+02
1.340000E+02
1.350000E+02
1.360000E+02
1.370000E+02
1.380000E+02
1.390000E+02
1.400000E+02
1.410000E+02
1.420000E+02
1.430000E+02
1.440000E+02
1.450000E+02
1.460000E+02
1.470000E+02
1.480000E+02
1.490000E+02
1.500000E+02
1.510000E+02
1.520000E+02
1.530000E+02
1.540000E+02
1.550000E+02
1.560000E+02
1.570000E+02
1.580000E+02
1.590000E+02
1.600000E+02
1.610000E+02
1.620000E+02
1.630000E+02
1.640000E+02
1.650000E+02
1.660000E+02
1.670000E+02
1.680000E+02
1.690000E+02
1.700000E+02
1.710000E+02
1.720000E+02
1.730000E+02
1.740000E+02
1.750000E+02
1.760000E+02
1.770000E+02
1.780000E+02
1.790000E+02
1.800000E+02
1.810000E+02
1.820000E+02
1.830000E+02
1.840000E+02
1.850000E+02
1.860000E+02
1.870000E+02
1.880000E+02
1.890000E+02
1.900000E+02
1.910000E+02
1.920000E+02
1.930000E+02
1.940000E+02
1.950000E+02
1.960000E+02
1.970000E+02
1.980000E+02
1.990000E+02
2.000000E+02
0.000000E+00
1.000000E+00
2.000000E+00
3.000000E+00
4.000000E+00
5.000000E+00
6.000000E+00
7.000000E+00
8.000000E+00
9.000000E+00
1.000000E+01
1.100000E+01
1.200000E+01
1.300000E+01
1.400000E+01
1.500000E+01
1.600000E+01
1.700000E+01
1.800000E+01
1.900000E+01
2.000000E+01
2.100000E+01
2.200000E+01
2.300000E+01
2.400000E+01
2.500000E+01
2.600000E+01
2.700000E+01
2.800000E+01
2.900000E+01
3.000000E+01
3.100000E+01
3.200000E+01
3.300000E+01
3.400000E+01
3.500000E+01
3.600000E+01
3.700000E+01
3.800000E+01
3.900000E+01
4.000000E+01
4.100000E+01
4.200000E+01
4.300000E+01
4.400000E+01
4.500000E+01
4.600000E+01
4.700000E+01
4.800000E+01
4.900000E+01
5.000000E+01
5.100000E+01
5.200000E+01
5.300000E+01
5.400000E+01
5.500000E+01
5.600000E+01
5.700000E+01
5.800000E+01
5.900000E+01
6.000000E+01
6.100000E+01
6.200000E+01
6.300000E+01
6.400000E+01
6.500000E+01
6.600000E+01
6.700000E+01
6.800000E+01
6.900000E+01
7.000000E+01
7.100000E+01
7.200000E+01
7.300000E+01
7.400000E+01
7.500000E+01
7.600000E+01
7.700000E+01
7.800000E+01
7.900000E+01
8.000000E+01
8.100000E+01
8.200000E+01
8.300000E+01
8.400000E+01
8.500000E+01
8.600000E+01
8.700000E+01
8.800000E+01
8.900000E+01
9.000000E+01
9.100000E+01
9.200000E+01
9.300000E+01
9.400000E+01
9.500000E+01
9.600000E+01
9.700000E+01
9.800000E+01
9.900000E+01
1.000000E+02
1.010000E+02
1.020000E+02
1.030000E+02
1.040000E+02
1.050000E+02
1.060000E+02
1.070000E+02
1.080000E+02
1.090000E+02
1.100000E+02
1.110000E+02
1.120000E+02
1.130000E+02
1.140000E+02
1.150000E+02
1.160000E+02
1.170000E+02
1.180000E+02
1.190000E+02
1.200000E+02
1.210000E+02
1.220000E+02
1.230000E+02
1.240000E+02
1.250000E+02
1.260000E+02
1.270000E+02
1.280000E+02
1.290000E+02
1.300000E+02
1.310000E+02
1.320000E+02
1.330000E+02
1.340000E+02
1.350000E+02
1.360000E+02
1.370000E+02
1.380000E+02
1.390000E+02
1.400000E+02
1.410000E+02
1.420000E+02
1.430000E+02
1.440000E+02
1.450000E+02
1.460000E+02
1.470000E+02
1.480000E+02
1.490000E+02
1.500000E+02
1.510000E+02
1.520000E+02
1.530000E+02
1.540000E+02
1.550000E+02
1.560000E+02
1.570000E+02
1.580000E+02
1.590000E+02
1.600000E+02
1.610000E+02
1.620000E+02
1.630000E+02
1.640000E+02
1.650000E+02
1.660000E+02
1.670000E+02
1.680000E+02
1.690000E+02
1.700000E+02
1.710000E+02
1.720000E+02
1.730000E+02
1.740000E+02
1.750000E+02
1.760000E+02
1.770000E+02
1.780000E+02
1.790000E+02
1.800000E+02
1.810000E+02
1.820000E+02
1.830000E+02
1.840000E+02
1.850000E+02
1.860000E+02
1.870000E+02
1.880000E+02
1.890000E+02
1.900000E+02
1.910000E+02
1.920000E+02
1.930000E+02
1.940000E+02
1.950000E+02
1.960000E+02
1.970000E+02
1.980000E+02
1.990000E+02
2.000000E+02
0.000000E+00
1.000000E+00
2.000000E+00
3.000000E+00
4.000000E+00
5.000000E+00
6.000000E+00
7.000000E+00
8.000000E+00
9.000000E+00
1.000000E+01
1.100000E+01
1.200000E+01
1.300000E+01
1.400000E+01
1.500000E+01
1.600000E+01
1.700000E+01
1.800000E+01
1.900000E+01
2.000000E+01
2.100000E+01
2.200000E+01
2.300000E+01
2.400000E+01
2.500000E+01
2.600000E+01
2.700000E+01
2.800000E+01
2.900000E+01
3.000000E+01
3.100000E+01
3.200000E+01
3.300000E+01
3.400000E+01
3.500000E+01
3.600000E+01
3.700000E+01
3.800000E+01
3.900000E+01
4.000000E+01
4.100000E+01
4.200000E+01
4.300000E+01
4.400000E+01
4.500000E+01
4.600000E+01
4.700000E+01
4.800000E+01
4.900000E+01
5.000000E+01
5.100000E+01
5.200000E+01
5.300000E+01
5.400000E+01
5.500000E+01
5.600000E+01
5.700000E+01
5.800000E+01
5.900000E+01
6.000000E+01
6.100000E+01
6.200000E+01
6.300000E+01
6.400000E+01
6.500000E+01
6.600000E+01
6.700000E+01
6.800000E+01
6.900000E+01
7.000000E+01
7.100000E+01
7.200000E+01
7.300000E+01
7.400000E+01
7.500000E+01
7.600000E+01
7.700000E+01
7.800000E+01
7.900000E+01
8.000000E+01
8.100000E+01
8.200000E+01
8.300000E+01
8.400000E+01
8.500000E+01
8.600000E+01
8.700000E+01
8.800000E+01
8.900000E+01
9.000000E+01
9.100000E+01
9.200000E+01
9.300000E+01
9.400000E+01
9.500000E+01
9.600000E+01
9.700000E+01
9.800000E+01
9.900000E+01
1.000000E+02
1.010000E+02
1.020000E+02
1.030000E+02
1.040000E+02
1.050000E+02
1.060000E+02
1.070000E+02
1.080000E+02
1.090000E+02
1.100000E+02
1.110000E+02
1.120000E+02
1.130000E+02
1.140000E+02
1.150000E+02
1.160000E+02
1.170000E+02
1.180000E+02
1.190000E+02
1.200000E+02
1.210000E+02
1.220000E+02
1.230000E+02
1.240000E+02
1.250000E+02
1.260000E+02
1.270000E+02
1.280000E+02
1.290000E+02
1.300000E+02
1.310000E+02
1.320000E+02
1.330000E+02
1.340000E+02
1.350000E+02
1.360000E+02
1.370000E+02
1.380000E+02
1.390000E+02
1.400000E+02
1.410000E+02
1.420000E+02
1.430000E+02
1.440000E+02
1.450000E+02
1.460000E+02
1.470000E+02
1.480000E+02
1.490000E+02
1.500000E+02
1.510000E+02
1.520000E+02
1.530000E+02
1.540000E+02
1.550000E+02
1.560000E+02
1.570000E+02
1.580000E+02
1.590000E+02
1.600000E+02
1.610000E+02
1.620000E+02
1.630000E+02
1.640000E+02
1.650000E+02
1.660000E+02
1.670000E+02
1.680000E+02
1.690000E+02
1.700000E+02
1.710000E+02
1.720000E+02
1.730000E+02
1.740000E+02
1.750000E+02
1.760000E+02
1.770000E+02
1.780000E+02
1.790000E+02
1.800000E+02
1.810000E+02
1.820000E+02
1.830000E+02
1.840000E+02
1.850000E+02
1.860000E+02
1.870000E+02
1.880000E+02
1.890000E+02
1.900000E+02
[truncated: 164,750 more chars]
