# Supplementary material for: Visualization of porosity and pore size gradients in electrospun scaffolds using laser metrology
Source: PLoS One. 2023 Mar 9;18(3):e0282903. doi: 10.1371/journal.pone.0282903 (PMC9997878; doi:10.1371/journal.pone.0282903)
Supplement: S1 Data — (GZ) [file pone.0282903.s002.gz › data/Thickness&Porosity/164.Porosity.txt]

Porosity
8.369974E+01
8.223829E+01
8.311188E+01
9.249573E+01
9.228282E+01
9.569587E+00
7.019744E+01
-1.355396E+01
-1.318685E+02
-2.788117E+03
1.782026E+02
9.170527E+01
8.913911E+01
8.409683E+01
7.739827E+01
7.982091E+01
7.725535E+01
7.422356E+01
7.852962E+01
7.790699E+01
7.612930E+01
7.252462E+01
7.264505E+01
7.758397E+01
7.793971E+01
7.609430E+01
7.649483E+01
7.639579E+01
7.893304E+01
7.884412E+01
8.222484E+01
8.579613E+01
8.631987E+01
8.765355E+01
8.806506E+01
8.860930E+01
8.962146E+01
8.930123E+01
8.915830E+01
8.898683E+01
8.889775E+01
8.889368E+01
8.881218E+01
8.909277E+01
8.880761E+01
8.893046E+01
8.905997E+01
8.906792E+01
8.923708E+01
8.907928E+01
8.900622E+01
8.879330E+01
8.892489E+01
8.911207E+01
8.912460E+01
8.922144E+01
8.909871E+01
8.880055E+01
8.879409E+01
8.896184E+01
8.894064E+01
8.887833E+01
8.875164E+01
8.881421E+01
8.868795E+01
8.876568E+01
8.886057E+01
8.880438E+01
8.883681E+01
8.870376E+01
8.865755E+01
8.866439E+01
8.868240E+01
8.860399E+01
8.841542E+01
8.850117E+01
8.865076E+01
8.847974E+01
8.840154E+01
8.819531E+01
8.834689E+01
8.839520E+01
8.833376E+01
8.809237E+01
8.815834E+01
8.807163E+01
8.805377E+01
8.808267E+01
8.799167E+01
8.813600E+01
8.824978E+01
8.814094E+01
8.818100E+01
8.813099E+01
8.798535E+01
8.810103E+01
8.829613E+01
8.827888E+01
8.820196E+01
8.819358E+01
8.842970E+01
8.838281E+01
8.820164E+01
8.824100E+01
8.831975E+01
8.846636E+01
8.854853E+01
8.848912E+01
8.856588E+01
8.854099E+01
8.862324E+01
8.857834E+01
8.847659E+01
8.856398E+01
8.856882E+01
8.870528E+01
8.866643E+01
8.872947E+01
8.868169E+01
8.878954E+01
8.874616E+01
8.896094E+01
8.875238E+01
8.883482E+01
8.885326E+01
8.908361E+01
8.904022E+01
8.890981E+01
8.898376E+01
8.918532E+01
8.909775E+01
8.892607E+01
8.888810E+01
8.907222E+01
8.891738E+01
8.894783E+01
8.932561E+01
8.874012E+01
8.895725E+01
8.866618E+01
8.903668E+01
8.905994E+01
8.864071E+01
8.824087E+01
8.920005E+01
8.848001E+01
8.923821E+01
8.854951E+01
8.853933E+01
8.830973E+01
8.860937E+01
8.826487E+01
8.638509E+01
8.409233E+01
8.159602E+01
7.777667E+01
7.490381E+01
6.902172E+01
6.446423E+01
6.195667E+01
6.010811E+01
5.905948E+01
6.103054E+01
6.486246E+01
6.370541E+01
5.923426E+01
5.273150E+01
6.732326E+01
7.307197E+01
6.203954E+01
5.948879E+01
7.306366E+01
7.163410E+01
5.807915E+01
7.350347E+01
7.389944E+01
8.202826E+01
6.257049E+01
6.240287E+01
2.406318E+01
2.994742E+01
5.944084E+01
5.667869E+01
4.243193E+01
3.455374E+01
3.383161E+01
6.710760E+01
3.177169E+01
3.461974E+01
8.000752E+01
8.068804E+01
8.167819E+01
-4.452638E+01
-1.267249E+00
3.347415E+02
1.669281E+02
1.645561E+02
1.369159E+02
1.571450E+02
1.494039E+02
1.563984E+02
7.443728E+01
8.233491E+01
9.569640E+01
5.252392E+01
8.866704E+01
-8.216263E+01
-8.897375E+01
8.674481E+01
7.890844E+01
2.650550E+02
-1.231388E+02
8.770401E+01
9.072433E+01
9.124335E+01
7.872495E+01
8.397233E+01
7.551128E+01
7.069755E+01
7.271976E+01
7.795328E+01
7.533983E+01
7.147697E+01
7.297439E+01
7.694919E+01
7.833117E+01
7.763506E+01
7.372378E+01
7.784747E+01
8.067825E+01
8.335831E+01
8.411136E+01
8.408151E+01
8.640343E+01
9.007574E+01
8.930231E+01
8.934056E+01
8.825508E+01
8.864129E+01
8.841053E+01
8.907162E+01
8.922394E+01
8.871850E+01
8.868523E+01
8.876640E+01
8.949536E+01
8.905734E+01
8.882398E+01
8.867793E+01
8.886540E+01
8.912969E+01
8.893871E+01
8.885931E+01
8.895358E+01
8.891903E+01
8.897751E+01
8.897243E+01
8.902563E+01
8.888016E+01
8.891558E+01
8.896597E+01
8.883433E+01
8.891091E+01
8.896495E+01
8.893495E+01
8.880670E+01
8.887685E+01
8.887845E+01
8.876097E+01
8.890336E+01
8.871902E+01
8.863041E+01
8.876141E+01
8.859540E+01
8.852632E+01
8.844673E+01
8.852158E+01
8.850704E+01
8.847704E+01
8.828586E+01
8.826701E+01
8.832619E+01
8.831111E+01
8.822743E+01
8.832202E+01
8.839482E+01
8.824270E+01
8.815020E+01
8.827817E+01
8.832808E+01
8.822683E+01
8.822158E+01
8.830854E+01
8.800720E+01
8.813893E+01
8.830990E+01
8.807481E+01
8.812653E+01
8.812207E+01
8.833078E+01
8.832823E+01
8.805520E+01
8.817491E+01
8.827242E+01
8.831946E+01
8.826664E+01
8.833601E+01
8.838763E+01
8.830504E+01
8.845066E+01
8.853949E+01
8.865826E+01
8.873257E+01
8.862290E+01
8.875290E+01
8.876553E+01
8.848849E+01
8.884089E+01
8.890258E+01
8.878289E+01
8.907125E+01
8.890571E+01
8.894879E+01
8.890538E+01
8.885401E+01
8.903251E+01
8.883955E+01
8.889530E+01
8.904258E+01
8.881157E+01
8.895836E+01
8.905549E+01
8.906074E+01
8.883862E+01
8.910687E+01
8.915011E+01
8.881455E+01
8.920859E+01
8.869008E+01
8.856965E+01
8.873048E+01
8.864507E+01
8.855679E+01
8.858825E+01
8.873273E+01
8.880786E+01
8.821234E+01
8.885275E+01
8.887548E+01
8.842371E+01
8.874328E+01
8.884223E+01
8.894730E+01
8.658030E+01
8.368363E+01
8.242134E+01
7.645480E+01
7.255771E+01
6.976899E+01
6.352101E+01
6.912470E+01
6.265016E+01
6.279700E+01
6.797446E+01
6.319499E+01
6.140969E+01
5.972886E+01
5.990605E+01
5.779403E+01
5.954682E+01
6.181416E+01
5.615784E+01
6.174447E+01
5.722092E+01
6.527574E+01
7.037316E+01
7.479756E+01
6.607290E+01
3.654149E+01
6.454208E+01
7.288062E+01
5.386656E+01
5.876117E+01
7.099964E+01
8.974383E+01
7.807186E+01
4.261738E+01
4.492125E+01
5.626310E+01
3.716396E+01
3.518647E+01
8.141929E+01
5.908000E+01
-1.529892E+01
-1.226037E+02
-7.083628E+02
1.390461E+02
1.336287E+02
1.308677E+02
1.307144E+02
1.290197E+02
1.302183E+02
7.681802E+01
8.992686E+01
8.657308E+01
8.262437E+01
8.782075E+01
9.408280E+01
8.415155E+01
-3.740784E+01
3.767211E-02
1.391607E+01
1.892988E+02
9.291296E+01
9.073543E+01
8.792299E+01
7.733734E+01
7.497381E+01
7.133765E+01
4.522357E+01
7.269344E+01
7.827521E+01
7.878969E+01
7.217253E+01
7.469969E+01
7.119417E+01
7.719839E+01
7.810577E+01
7.474058E+01
7.763613E+01
7.980570E+01
8.013438E+01
8.197228E+01
8.532137E+01
8.653959E+01
8.705267E+01
8.847799E+01
8.866778E+01
8.945080E+01
8.927030E+01
8.887140E+01
8.952139E+01
8.866976E+01
8.892369E+01
8.912796E+01
8.896237E+01
8.909135E+01
8.860682E+01
8.895156E+01
8.893999E+01
8.894349E+01
8.891386E+01
8.910370E+01
8.887112E+01
8.884340E+01
8.901598E+01
8.898590E+01
8.902202E+01
8.911864E+01
8.894218E+01
8.895758E+01
8.900843E+01
8.870894E+01
8.880543E+01
8.852479E+01
8.862073E+01
8.894859E+01
8.876175E+01
8.880362E+01
8.889437E+01
8.884199E+01
8.860343E+01
8.879160E+01
8.871481E+01
8.846157E+01
8.851157E+01
8.845447E+01
8.856859E+01
8.867113E+01
8.837138E+01
8.822243E+01
8.835636E+01
8.833850E+01
8.832600E+01
8.835828E+01
8.837945E+01
8.816535E+01
8.821150E+01
8.829458E+01
8.836798E+01
8.835087E+01
8.823581E+01
8.824322E+01
8.816933E+01
8.814733E+01
8.816546E+01
8.812164E+01
8.812447E+01
8.826596E+01
8.834723E+01
8.825591E+01
8.821700E+01
8.830370E+01
8.843661E+01
8.837796E+01
8.826869E+01
8.838282E+01
8.841404E+01
8.845270E+01
8.835917E+01
8.849708E+01
8.856921E+01
8.862495E+01
8.860546E+01
8.869340E+01
8.874268E+01
8.865501E+01
8.887446E+01
8.872228E+01
8.876844E+01
8.885721E+01
8.895442E+01
8.898605E+01
8.905456E+01
8.895995E+01
8.882713E+01
8.899400E+01
8.907892E+01
8.908913E+01
8.904524E+01
8.913455E+01
8.891547E+01
8.890367E+01
8.889108E+01
8.899020E+01
8.882208E+01
8.867945E+01
8.876512E+01
8.872395E+01
8.881473E+01
8.901233E+01
8.922576E+01
8.894875E+01
8.902901E+01
8.896447E+01
8.838427E+01
8.859539E+01
8.869327E+01
8.869443E+01
8.827121E+01
8.828057E+01
8.865223E+01
8.899841E+01
8.901926E+01
8.710567E+01
8.199609E+01
8.019534E+01
7.746913E+01
7.532915E+01
6.905823E+01
6.589243E+01
6.611882E+01
6.362557E+01
6.002082E+01
5.560382E+01
6.629005E+01
6.020094E+01
6.084493E+01
6.311616E+01
5.771787E+01
6.745186E+01
7.194726E+01
7.697580E+01
6.775072E+01
7.364096E+01
5.992884E+01
8.020474E+01
6.994310E+01
6.570213E+01
4.589757E+01
3.964572E+01
6.315236E+01
4.692500E+01
6.239109E+01
5.237414E+01
5.681468E+01
5.424019E+01
6.224314E+01
1.943465E+01
3.734008E+01
-5.194465E+01
4.414557E+00
-2.484460E+01
-1.268202E+01
-4.431608E+01
-5.863593E+01
3.319053E+02
1.732537E+02
1.679172E+02
1.631710E+02
1.609718E+02
1.600274E+02
1.625369E+02
7.693025E+01
8.338324E+01
7.342504E+01
7.650054E+01
7.900644E+01
-1.302707E+02
1.304008E+03
-1.696934E+02
1.087973E+02
8.102684E+00
-1.944104E+02
9.484387E+01
9.310454E+01
8.350899E+01
7.366425E+01
8.366951E+01
8.125718E+01
7.150791E+01
6.906540E+01
7.275028E+01
7.181157E+01
7.185406E+01
7.415947E+01
7.515895E+01
7.576223E+01
7.420041E+01
7.513018E+01
7.637689E+01
7.934715E+01
8.052133E+01
8.196081E+01
8.457832E+01
8.680741E+01
8.830751E+01
8.919390E+01
8.928980E+01
8.924382E+01
8.929773E+01
8.955956E+01
8.936393E+01
8.851469E+01
8.857668E+01
8.871814E+01
8.882517E+01
8.885528E+01
8.866733E+01
8.864132E+01
8.891487E+01
8.925297E+01
8.905194E+01
8.882654E+01
8.895454E+01
8.885755E+01
8.914609E+01
8.912104E+01
8.912992E+01
8.893658E+01
8.877329E+01
8.869095E+01
8.873878E+01
8.889749E+01
8.894093E+01
8.892104E+01
8.878280E+01
8.882014E+01
8.879732E+01
8.878545E+01
8.871989E+01
8.867714E+01
8.875662E+01
8.868532E+01
8.855552E+01
8.846514E+01
8.852074E+01
8.838725E+01
8.853728E+01
8.873777E+01
8.838425E+01
8.836796E+01
8.843226E+01
8.839612E+01
8.825196E+01
8.830668E+01
8.846274E+01
8.849782E+01
8.842914E+01
8.807136E+01
8.807132E+01
8.800067E+01
8.813015E+01
8.831608E+01
8.828350E+01
8.822706E+01
8.812340E+01
8.819161E+01
8.817682E+01
8.814189E+01
8.829153E+01
8.815512E+01
8.822219E+01
8.836328E+01
8.842323E+01
8.851044E+01
8.856524E+01
8.841738E+01
8.838439E+01
8.853280E+01
8.869841E+01
8.847418E+01
8.848909E+01
8.848287E+01
8.864608E+01
8.853151E+01
8.857543E+01
8.855041E+01
8.858353E+01
8.880166E+01
8.877719E+01
8.862143E+01
8.879212E+01
8.898882E+01
8.907371E+01
8.901402E+01
8.919227E+01
8.910987E+01
8.904237E+01
8.901995E+01
8.906973E+01
8.900537E+01
8.873128E+01
8.878955E+01
8.917998E+01
8.885058E+01
8.892390E+01
8.886563E+01
8.903674E+01
8.895800E+01
8.886927E+01
8.904944E+01
8.907344E+01
8.856069E+01
8.835249E+01
8.841089E+01
8.851436E+01
8.828798E+01
8.869856E+01
8.948806E+01
8.897164E+01
8.885426E+01
8.956277E+01
8.831078E+01
8.731928E+01
8.612011E+01
8.295667E+01
7.870367E+01
7.692891E+01
7.343509E+01
7.082214E+01
6.679568E+01
6.301942E+01
6.168597E+01
6.207564E+01
6.074505E+01
6.172079E+01
6.189598E+01
6.327809E+01
6.674535E+01
7.297467E+01
5.943977E+01
7.346743E+01
6.626403E+01
6.382734E+01
4.954328E+01
7.871035E+01
7.226408E+01
5.117627E+01
7.914015E+01
6.755847E+01
5.383774E+01
3.272630E+01
5.960765E+01
3.801776E+01
5.619607E+01
7.073036E+01
2.898906E+01
5.345685E+01
5.423497E+01
5.469092E+01
1.185122E+01
3.513183E+01
6.705579E+00
-1.566876E+01
6.863343E+00
3.575521E-01
-2.789816E+02
9.133287E+02
6.395110E+02
5.801376E+02
4.979464E+02
4.910421E+02
5.574361E+02
9.186857E+01
8.599338E+01
7.204069E+01
8.003494E+01
8.731858E+01
2.804979E+00
-3.435590E+00
1.958556E+01
-1.829155E+02
3.864328E+01
1.370768E+02
9.542573E+01
9.101445E+01
8.259525E+01
8.355209E+01
8.216610E+01
8.298741E+01
8.448568E+01
8.144001E+01
7.513014E+01
7.501293E+01
7.363737E+01
7.440023E+01
7.122542E+01
7.181248E+01
7.263559E+01
7.457344E+01
7.679119E+01
7.846228E+01
7.949058E+01
8.216662E+01
8.462779E+01
8.658494E+01
8.827475E+01
8.872303E+01
8.881126E+01
8.936056E+01
8.911563E+01
8.866753E+01
8.876705E+01
8.870613E+01
8.904335E+01
8.894941E+01
8.864399E+01
8.896476E+01
8.885225E+01
8.889324E+01
8.896964E+01
8.885615E+01
8.907860E+01
8.914116E+01
8.903660E+01
8.899292E+01
8.876907E+01
8.903548E+01
8.902759E+01
8.887503E+01
8.888374E+01
8.900812E+01
8.921894E+01
8.907707E+01
8.879601E+01
8.875012E+01
8.894719E+01
8.887718E+01
8.897969E+01
8.892297E+01
8.897753E+01
8.884203E+01
8.878093E+01
8.860638E+01
8.853023E+01
8.853447E+01
8.848352E+01
8.856366E+01
8.862480E+01
8.851507E+01
8.854060E+01
8.846794E+01
8.839206E+01
8.842481E+01
8.833103E+01
8.846540E+01
8.829121E+01
8.822274E+01
8.841204E+01
8.822863E+01
8.820741E+01
8.821703E+01
8.797956E+01
8.816816E+01
8.832311E+01
8.832008E+01
8.798877E+01
8.810208E+01
8.823146E+01
8.826920E+01
8.827283E+01
8.809694E+01
8.832671E+01
8.827637E+01
8.821432E+01
8.823895E+01
8.833988E+01
8.837732E+01
8.831929E+01
8.832255E+01
8.842591E+01
8.850119E+01
8.843415E+01
8.853144E+01
8.859724E+01
8.871131E+01
8.871460E+01
8.871698E+01
8.876643E+01
8.876357E+01
8.865648E+01
8.885963E+01
8.882667E+01
8.889587E+01
8.899617E+01
8.910041E+01
8.899230E+01
8.907660E+01
8.907028E+01
8.898541E+01
8.896719E+01
8.908039E+01
8.910646E+01
8.904376E+01
8.886689E+01
8.897200E+01
8.899407E+01
8.875523E+01
8.876475E+01
8.866796E+01
8.871927E+01
8.859390E+01
8.839219E+01
8.839956E+01
8.883638E+01
8.902494E+01
8.898466E+01
8.868169E+01
8.883810E+01
8.908102E+01
8.882712E+01
8.885780E+01
8.965384E+01
8.855004E+01
8.726091E+01
8.605104E+01
8.352284E+01
8.001435E+01
7.719215E+01
7.503320E+01
7.083753E+01
6.643687E+01
6.336682E+01
6.451789E+01
5.760325E+01
6.041884E+01
6.153475E+01
6.243971E+01
5.565047E+01
6.125263E+01
7.237844E+01
6.649921E+01
6.958638E+01
7.039498E+01
7.666899E+01
6.466587E+01
5.855756E+01
6.818971E+01
6.906108E+01
3.862514E+01
6.544729E+01
5.045642E+01
5.149820E+01
6.886895E+01
6.565879E+01
3.448894E+01
4.121754E+00
2.898479E+01
5.661667E+01
7.233360E+01
7.689165E+01
-6.436632E+01
5.313214E+01
-4.596056E+01
1.124083E+01
4.433447E+01
4.747496E+01
-1.642465E+01
-2.430267E+00
-6.330156E+00
-6.764367E+00
-7.809254E+00
-8.788184E+00
-7.993720E+00
9.615099E+01
9.266354E+01
9.100182E+01
9.097777E+01
8.828228E+01
9.208250E+01
1.984552E+02
8.860865E+01
1.416797E+01
9.741602E+01
-1.125581E+02
-2.360804E+02
8.922050E+01
8.343380E+01
7.829081E+01
7.152060E+01
7.639865E+01
7.776386E+01
7.362971E+01
7.344329E+01
7.672311E+01
7.277617E+01
7.108510E+01
7.434569E+01
7.620697E+01
7.476303E+01
7.575992E+01
7.659197E+01
8.086251E+01
8.074633E+01
8.223233E+01
8.499475E+01
8.700180E+01
8.729308E+01
8.923626E+01
8.968146E+01
8.887837E+01
8.888935E+01
8.907849E+01
8.951575E+01
8.901151E+01
8.854915E+01
8.871124E+01
8.894247E+01
8.914709E+01
8.929629E+01
8.889762E+01
8.876012E+01
8.912030E+01
8.894327E+01
8.870848E+01
8.883307E+01
8.863611E+01
8.889320E+01
8.880602E+01
8.892423E+01
8.897571E+01
8.896490E+01
8.882481E+01
8.888463E+01
8.884091E+01
8.881927E+01
8.886155E+01
8.885342E+01
8.884257E+01
8.898092E+01
8.897756E+01
8.863698E+01
8.876328E+01
8.861094E+01
8.888703E+01
8.887076E+01
8.883601E+01
8.851082E+01
8.851545E+01
8.853806E+01
8.866974E+01
8.843914E+01
8.829876E+01
8.837336E+01
8.835966E+01
8.844437E+01
8.819133E+01
8.836903E+01
8.831555E+01
8.810946E+01
8.821255E+01
8.813421E+01
8.810425E+01
8.812739E+01
8.822639E+01
8.804256E+01
8.800868E+01
8.808891E+01
8.815278E+01
8.827128E+01
8.840473E+01
8.826235E+01
8.823951E+01
8.827365E+01
8.831321E+01
8.826361E+01
8.826150E+01
8.836501E+01
8.835035E+01
8.824943E+01
8.852551E+01
8.847979E+01
8.823329E+01
8.846001E+01
8.847660E+01
8.861582E+01
8.869934E+01
8.878592E+01
8.871010E+01
8.876407E+01
8.891487E+01
8.890390E+01
8.891224E+01
8.900770E+01
8.899519E+01
8.889254E+01
8.895513E+01
8.899393E+01
8.904163E+01
8.889160E+01
8.915004E+01
8.905374E+01
8.904379E+01
8.913540E+01
8.909136E+01
8.898049E+01
8.899356E+01
8.902032E+01
8.888172E+01
8.873083E+01
8.888134E+01
8.888263E+01
8.873662E+01
8.880336E+01
8.783761E+01
8.838037E+01
8.889467E+01
8.853912E+01
8.818390E+01
8.824436E+01
8.854389E+01
8.844524E+01
8.826733E+01
8.950765E+01
8.895030E+01
8.786268E+01
8.624578E+01
8.319569E+01
8.048679E+01
7.827173E+01
7.511201E+01
7.211529E+01
6.693764E+01
6.547121E+01
6.239097E+01
5.960627E+01
6.074702E+01
6.576034E+01
6.298016E+01
6.347868E+01
6.106249E+01
6.861692E+01
7.398755E+01
6.346647E+01
7.427916E+01
6.926321E+01
6.653624E+01
4.911537E+01
7.374614E+01
6.413654E+01
3.823234E+01
5.817499E+01
6.528504E+01
6.726662E+01
4.572923E+01
7.615251E+01
5.695258E+01
5.281356E+01
6.228753E+01
4.423466E+01
8.932021E+01
8.146522E+01
-1.739604E+00
-1.346165E+02
6.461131E+01
-5.392361E+02
9.758125E+01
9.362719E+01
-1.108282E+02
1.424145E+02
1.077740E+02
1.030880E+02
1.036412E+02
1.063088E+02
1.046849E+02
9.795731E+01
9.011975E+01
8.939128E+01
9.285241E+01
8.633628E+01
3.189679E+01
-1.870603E+02
-1.704715E+02
2.732753E+01
-5.395677E+01
4.908012E+00
3.802838E+01
7.636435E+01
6.630727E+01
7.927588E+01
8.228684E+01
8.055482E+01
8.490507E+01
8.094104E+01
7.458320E+01
7.156181E+01
7.207689E+01
7.392436E+01
7.369244E+01
7.191440E+01
7.120466E+01
7.561590E+01
7.666187E+01
7.945102E+01
8.179614E+01
8.279744E+01
8.486106E+01
8.646894E+01
8.991721E+01
9.032343E+01
8.885855E+01
9.003701E+01
8.936552E+01
8.934155E+01
8.936807E+01
8.892192E+01
8.891780E+01
8.867397E+01
8.900465E+01
8.850580E+01
8.852398E+01
8.898166E+01
8.926748E+01
8.892839E+01
8.873657E+01
8.883339E+01
8.896800E+01
8.898334E+01
8.885342E+01
8.891847E+01
8.897532E+01
8.900767E+01
8.898358E+01
8.890550E+01
8.896013E+01
8.899977E+01
8.889803E+01
8.860166E+01
8.891982E+01
8.887695E+01
8.873831E+01
8.874573E+01
8.898639E+01
8.890003E+01
8.893523E+01
8.882682E+01
8.868383E+01
8.870096E+01
8.858498E+01
8.862013E+01
8.863152E+01
8.853490E+01
8.848128E+01
8.846305E+01
8.838061E+01
8.838522E+01
8.827892E+01
8.825045E+01
8.836808E+01
8.821563E+01
8.835235E+01
8.826312E+01
8.807568E+01
8.830201E+01
8.826672E+01
8.823107E+01
8.811236E+01
8.799721E+01
8.812191E+01
8.828795E+01
8.819834E+01
8.813907E+01
8.806723E+01
8.819906E+01
8.830145E+01
8.820689E+01
8.831870E+01
8.838992E+01
8.843168E+01
8.852386E+01
8.853750E+01
8.848725E+01
8.850146E+01
8.858312E+01
8.856754E+01
8.846764E+01
8.855011E+01
8.870945E+01
8.873937E+01
8.869944E+01
8.884448E+01
8.872028E+01
8.885504E+01
8.903409E+01
8.910839E+01
8.889073E+01
8.902403E+01
8.905993E+01
8.889006E+01
8.898778E+01
8.906477E+01
8.894851E+01
8.907880E+01
8.880591E+01
8.894562E+01
8.915998E+01
8.902954E+01
8.879177E+01
8.883174E+01
8.881026E+01
8.910040E+01
8.873828E+01
8.873390E+01
8.904461E+01
8.884424E+01
8.801274E+01
8.887532E+01
8.856278E+01
8.839308E+01
8.881042E+01
8.855633E+01
8.904658E+01
8.887198E+01
8.847864E+01
8.867909E+01
8.873459E+01
8.673299E+01
8.583770E+01
8.197121E+01
7.949707E+01
7.650517E+01
7.115836E+01
6.977431E+01
6.879276E+01
6.415179E+01
6.014905E+01
5.749361E+01
5.953264E+01
5.670654E+01
5.561617E+01
6.520351E+01
5.655961E+01
6.047399E+01
7.544898E+01
7.000428E+01
6.992661E+01
6.656461E+01
7.005837E+01
6.137275E+01
5.897808E+01
7.278221E+01
6.707189E+01
5.954449E+01
6.484934E+01
3.288346E+01
5.833467E+01
6.223709E+01
8.507100E+01
5.177540E+01
6.705819E+01
-2.356373E+01
4.317658E+01
7.686543E+01
-5.163223E+00
-4.414697E+01
-1.890804E+01
2.601599E+01
4.370525E+01
2.189010E+01
-1.579015E+02
6.671323E+01
9.016547E+01
7.136379E+01
1.069584E+02
1.110275E+02
1.057716E+02
8.921722E+01
9.116825E+01
9.413374E+01
8.574394E+01
8.340269E+01
-1.287841E+02
1.037460E+02
3.360972E+01
3.662986E+02
1.812117E+01
3.684550E+02
-1.271069E+02
8.435420E+01
7.952412E+01
7.629902E+01
7.708847E+01
7.476125E+01
7.280634E+01
7.060740E+01
7.137252E+01
7.385431E+01
7.341313E+01
7.143954E+01
7.338842E+01
7.315815E+01
7.702814E+01
7.719806E+01
7.776025E+01
7.861986E+01
8.266541E+01
8.222481E+01
8.440771E+01
8.603753E+01
8.849585E+01
8.902090E+01
8.909385E+01
8.922754E+01
8.916108E+01
8.907110E+01
8.945816E+01
8.912547E+01
8.925124E+01
8.891992E+01
8.895948E+01
8.866844E+01
8.915330E+01
8.909860E+01
8.926697E+01
8.915501E+01
8.887223E+01
8.898103E+01
8.894363E+01
8.901201E+01
8.914015E+01
8.911969E+01
8.897775E+01
8.895747E+01
8.903188E+01
8.911826E+01
8.898659E+01
8.893130E+01
8.866951E+01
8.878116E+01
8.888074E+01
8.894693E+01
8.897282E+01
8.893179E+01
8.861824E+01
8.872986E+01
8.872207E+01
8.877491E+01
8.847349E+01
8.839783E+01
8.851095E+01
8.859366E+01
8.869258E+01
8.862129E+01
8.856600E+01
8.849572E+01
8.852434E+01
8.843630E+01
8.852491E+01
8.839901E+01
8.844958E+01
8.837496E+01
8.826566E+01
8.820547E+01
8.828132E+01
8.838054E+01
8.833141E+01
8.820549E+01
8.803627E+01
8.818681E+01
8.821157E+01
8.822617E+01
8.840368E+01
8.836144E+01
8.789306E+01
8.811431E+01
8.825709E+01
8.822738E+01
8.828160E+01
8.855811E+01
8.843831E+01
8.822314E+01
8.845029E+01
8.849653E+01
8.849310E+01
8.861023E+01
8.868470E+01
8.882333E+01
8.882277E+01
8.849433E+01
8.879472E+01
8.890554E+01
8.884589E+01
8.881696E+01
8.883768E+01
8.892948E+01
8.877824E+01
8.891178E+01
8.880658E+01
8.884334E+01
8.905860E+01
8.892970E+01
8.908763E+01
8.910018E+01
8.908161E+01
8.923955E+01
8.886182E+01
8.890956E+01
8.889943E+01
8.907295E+01
8.898506E+01
8.889188E+01
8.880037E+01
8.882235E+01
8.903600E+01
8.885998E+01
8.900597E+01
8.887500E+01
8.848284E+01
8.844111E+01
8.867773E+01
8.830058E+01
8.825062E+01
8.834235E+01
8.839307E+01
8.852809E+01
8.851011E+01
8.834219E+01
8.833748E+01
8.497312E+01
8.173506E+01
8.006165E+01
7.627749E+01
7.159512E+01
7.069586E+01
6.697110E+01
6.457344E+01
6.169993E+01
6.487137E+01
6.317415E+01
6.051813E+01
6.979051E+01
6.492322E+01
6.652145E+01
7.622745E+01
7.110876E+01
7.234715E+01
8.003575E+01
8.448104E+01
6.224193E+01
7.449734E+01
5.992016E+01
6.852819E+01
7.121783E+01
7.525696E+01
1.689537E+01
7.491110E-01
7.626774E+01
1.476178E+01
2.054723E+01
6.766596E+01
2.977247E+01
4.645435E+01
3.338207E+01
2.980408E+01
4.972409E+01
4.236807E+01
4.742213E+01
2.446916E+02
-2.369429E+01
-1.712550E+01
-9.215583E+01
-7.384757E+02
1.918518E+02
1.206460E+02
1.071632E+02
9.727102E+01
8.322342E+01
9.553757E+01
8.450689E+01
9.195942E+01
8.685310E+01
6.419122E+01
1.228774E+02
2.826366E+02
2.005227E+02
1.578786E+03
1.073394E+02
1.219600E+02
8.733321E+01
7.677338E+01
7.553357E+01
7.567670E+01
7.797760E+01
7.309040E+01
7.240594E+01
7.392842E+01
7.396981E+01
7.256005E+01
7.145498E+01
7.560723E+01
7.495685E+01
7.132648E+01
7.574808E+01
7.613478E+01
7.634502E+01
7.965188E+01
8.267905E+01
8.241695E+01
8.477283E+01
8.576435E+01
8.792694E+01
8.935772E+01
8.888355E+01
8.960443E+01
9.034045E+01
9.003032E+01
8.930592E+01
8.888767E+01
8.896935E+01
8.892211E+01
8.890694E+01
8.871365E+01
8.893838E+01
8.903684E+01
8.877656E+01
8.901291E+01
8.891009E+01
8.889870E+01
8.898842E+01
8.894584E+01
8.911948E+01
8.912373E+01
8.881821E+01
8.855502E+01
8.866622E+01
8.895568E+01
8.894527E+01
8.887687E+01
8.880139E+01
8.849673E+01
8.873936E+01
8.884030E+01
8.888257E+01
8.884913E+01
8.885971E+01
8.887783E+01
8.879146E+01
8.862916E+01
8.851448E+01
8.858047E+01
8.871186E+01
8.848928E+01
8.880995E+01
8.857698E+01
8.862650E+01
8.845512E+01
8.830472E+01
8.813235E+01
8.834842E+01
8.832823E+01
8.821048E+01
8.813795E+01
8.815387E+01
8.819810E+01
8.816106E+01
8.821594E+01
8.797334E+01
8.830862E+01
8.807043E+01
8.803246E+01
8.803833E+01
8.807909E+01
8.808758E+01
8.828358E+01
8.744137E+01
8.833424E+01
8.836018E+01
8.835050E+01
8.847006E+01
8.846474E+01
8.847026E+01
8.841113E+01
8.824760E+01
8.818383E+01
8.835657E+01
8.832293E+01
8.848935E+01
8.847421E+01
8.867849E+01
8.879521E+01
8.870296E+01
8.866181E+01
8.875651E+01
8.869970E+01
8.861758E+01
8.894575E+01
8.891990E+01
8.882275E+01
8.898580E+01
8.917064E+01
8.886097E+01
8.909043E+01
8.875731E+01
8.919944E+01
8.886985E+01
8.909072E+01
8.913844E+01
8.882635E+01
8.871707E+01
8.879398E+01
8.898799E+01
8.890528E+01
8.868024E+01
8.887796E+01
8.902421E+01
8.920709E+01
8.854595E+01
8.815630E+01
8.881233E+01
8.869875E+01
8.861947E+01
8.831145E+01
8.799330E+01
8.836495E+01
8.896855E+01
8.828120E+01
8.882890E+01
8.854556E+01
8.772656E+01
8.543088E+01
8.245212E+01
8.048877E+01
7.577874E+01
7.142578E+01
6.809079E+01
6.420586E+01
6.112072E+01
5.980464E+01
6.024016E+01
6.306023E+01
5.649148E+01
6.087690E+01
6.329886E+01
6.334928E+01
7.036103E+01
7.635274E+01
7.758744E+01
6.788489E+01
6.791159E+01
6.715572E+01
5.767865E+01
4.485431E+01
5.895232E+01
8.104762E+01
7.464400E+01
5.591079E+01
3.226232E+01
4.169070E+00
-2.265024E+01
3.768406E+01
7.429702E+01
8.012086E+00
1.146356E+01
2.926252E+01
-4.446784E+01
5.146598E+00
8.593035E+01
4.761689E+01
1.948930E+01
3.693836E+01
1.252646E+01
-1.190323E+02
2.664844E+02
1.278428E+02
1.809048E+02
1.867413E+02
1.859041E+02
1.884684E+02
9.875799E+01
1.293674E+02
9.624219E+01
8.823221E+01
7.416272E+01
1.688675E+02
4.819195E+02
1.458250E+02
-2.433922E+01
7.156665E+01
3.252838E+02
1.409724E+02
7.868889E+01
8.042963E+01
7.750030E+01
7.746209E+01
7.695800E+01
7.786802E+01
7.662379E+01
7.216202E+01
7.600827E+01
7.087035E+01
7.146458E+01
7.412524E+01
7.348714E+01
7.262423E+01
7.582736E+01
7.457865E+01
7.802267E+01
8.021529E+01
8.146508E+01
8.273634E+01
8.565709E+01
8.690988E+01
8.829479E+01
8.905123E+01
8.920325E+01
8.998788E+01
9.017036E+01
8.905659E+01
8.877488E+01
8.890371E+01
8.876539E+01
8.854614E+01
8.880804E+01
8.887838E+01
8.885673E+01
8.904785E+01
8.872138E+01
8.890391E+01
8.899881E+01
8.907681E+01
8.888370E+01
8.900138E+01
8.913087E+01
8.935294E+01
8.897418E+01
8.872807E+01
8.891611E+01
8.892637E+01
8.887437E+01
8.886490E+01
8.893770E+01
8.888163E+01
8.881865E+01
8.890693E+01
8.892709E+01
8.870758E+01
8.855171E+01
8.872809E+01
8.873301E+01
8.852599E+01
8.872179E+01
8.865310E+01
8.878906E+01
8.925348E+01
8.864907E+01
8.844667E+01
8.830604E+01
8.829923E+01
8.828024E+01
8.833820E+01
8.839333E+01
8.833644E+01
8.846143E+01
8.846133E+01
8.821902E+01
8.821654E+01
8.804186E+01
8.809719E+01
8.810038E+01
8.811659E+01
8.823642E+01
8.838518E+01
8.816971E+01
8.828556E+01
8.823696E+01
8.736177E+01
8.814403E+01
8.831330E+01
8.816249E+01
8.819278E+01
8.836160E+01
8.849483E+01
8.831844E+01
8.841124E+01
8.848637E+01
8.851645E+01
8.859413E+01
8.862551E+01
8.851036E+01
8.845694E+01
8.869060E+01
8.884810E+01
8.865674E+01
8.882304E+01
8.876551E+01
8.896589E+01
8.898848E+01
8.892435E+01
8.893386E+01
8.898355E+01
8.903365E+01
8.901613E+01
8.888311E+01
8.894058E+01
8.900404E+01
8.881921E+01
8.885973E+01
8.890587E+01
8.894296E+01
8.889350E+01
8.883985E+01
8.887999E+01
8.897106E+01
8.880486E+01
8.888849E+01
8.866196E+01
8.879598E+01
8.865148E+01
8.835516E+01
8.861955E+01
8.842010E+01
8.843794E+01
8.875187E+01
8.836999E+01
8.827281E+01
8.860781E+01
8.841685E+01
8.887106E+01
8.853012E+01
8.799093E+01
8.539209E+01
8.325533E+01
8.224934E+01
7.684517E+01
7.296325E+01
6.985479E+01
6.700748E+01
6.445412E+01
6.115315E+01
6.365763E+01
6.463777E+01
6.708268E+01
6.304703E+01
5.960507E+01
5.775873E+01
6.635766E+01
7.162350E+01
6.893511E+01
6.251822E+01
7.110693E+01
6.816913E+01
6.320140E+01
5.939554E+01
6.928579E+01
6.796776E+01
3.266079E+01
5.568428E+01
1.118994E+01
6.248079E+01
1.053069E+02
5.016795E+01
8.478435E+01
2.821439E+02
6.856712E+00
3.466071E+01
2.635233E+02
2.606231E+02
-1.313871E+00
-5.228895E+01
-3.709335E+00
4.791507E+01
5.247950E+01
5.460751E+01
4.601348E+02
6.896469E+02
6.930124E+02
8.480240E+02
9.249418E+02
1.067587E+03
9.617885E+01
9.572277E+01
8.675526E+01
8.781241E+01
8.892672E+01
7.735650E+01
-1.566135E+03
3.799634E+01
1.231812E+02
-9.163840E+01
-5.542258E+00
8.346417E+01
7.965138E+01
8.178601E+01
7.955189E+01
7.986596E+01
7.992945E+01
7.581691E+01
7.620675E+01
6.719708E+01
6.990271E+01
7.236941E+01
6.883962E+01
6.980134E+01
7.125605E+01
7.359436E+01
7.678923E+01
7.728941E+01
7.792356E+01
8.103446E+01
8.078706E+01
8.462440E+01
8.596853E+01
8.679917E+01
8.876637E+01
8.906733E+01
8.945753E+01
8.970766E+01
8.922405E+01
8.848021E+01
8.869150E+01
8.878790E+01
8.911410E+01
8.901420E+01
8.888280E+01
8.864880E+01
8.895397E+01
8.891613E+01
8.903823E+01
8.904103E+01
8.910957E+01
8.901067E+01
8.894757E+01
8.897135E+01
8.886353E+01
8.905352E+01
8.887305E+01
8.871409E+01
8.883824E+01
8.896509E+01
8.888078E+01
9.000327E+01
8.896157E+01
8.891798E+01
8.892863E+01
8.894332E+01
8.867030E+01
8.870389E+01
8.866201E+01
8.854369E+01
8.868625E+01
8.846069E+01
8.855512E+01
8.848985E+01
8.845620E+01
8.844393E+01
8.843672E+01
8.836926E+01
8.843318E+01
8.844623E+01
8.850005E+01
8.845077E+01
8.819845E+01
8.824265E+01
8.837308E+01
8.830367E+01
8.811948E+01
8.828064E+01
8.832259E+01
8.818865E+01
8.813679E+01
8.809918E+01
8.815701E+01
8.814724E+01
8.822098E+01
8.805177E+01
8.797404E+01
8.811034E+01
8.820095E+01
8.819695E+01
8.826484E+01
8.833290E+01
8.825877E+01
8.832049E+01
8.844487E+01
8.834775E+01
8.843034E+01
8.844480E+01
8.860534E+01
8.861488E+01
8.848110E+01
8.868511E+01
8.873301E+01
8.858137E+01
8.869056E+01
8.873482E+01
8.875320E+01
8.895376E+01
8.885220E+01
8.874006E+01
8.886481E+01
8.895125E+01
8.907598E+01
8.896027E+01
8.896345E+01
8.899482E+01
8.909967E+01
8.917680E+01
8.897601E+01
8.902552E+01
8.883475E+01
8.897857E+01
8.895807E+01
8.897571E+01
8.887098E+01
8.882676E+01
8.889763E+01
8.854689E+01
8.872457E+01
8.869280E+01
8.856634E+01
8.865205E+01
8.894113E+01
8.870821E+01
8.855949E+01
8.891394E+01
8.838954E+01
8.861985E+01
8.901125E+01
8.915261E+01
8.893601E+01
8.770804E+01
8.498850E+01
8.339352E+01
7.998721E+01
7.573120E+01
7.224222E+01
7.176431E+01
7.231121E+01
6.263842E+01
6.042202E+01
6.039489E+01
6.075663E+01
5.798795E+01
5.262748E+01
5.367402E+01
6.883929E+01
5.321832E+01
6.593466E+01
6.571743E+01
5.611784E+01
6.609819E+01
6.456659E+01
6.187677E+01
8.233301E+01
5.354859E+01
7.259314E+01
5.644138E+01
7.253833E+01
7.379686E+01
7.308905E+01
6.261740E+01
7.593024E+01
5.367700E+01
3.109615E+01
4.596370E+01
6.225928E+01
1.987879E-01
-7.830990E+01
6.133836E+01
-1.407619E+01
5.186489E+01
7.074250E+01
2.384567E+01
-6.721038E+02
-1.734034E+03
-7.870617E+02
-9.379417E+02
-8.655457E+02
-9.053455E+02
-8.700827E+02
8.790423E+01
8.938348E+01
8.488382E+01
8.948732E+01
8.149993E+01
8.180714E+01
7.003304E+01
-1.361027E+02
-4.999329E+01
1.763270E+01
-1.259074E+02
7.434015E+01
8.297428E+01
8.276647E+01
8.020641E+01
8.758033E+01
8.460745E+01
8.670159E+01
7.663954E+01
8.208369E+01
7.612646E+01
7.549565E+01
7.376299E+01
7.234490E+01
7.505707E+01
7.451301E+01
7.614671E+01
7.596803E+01
7.797373E+01
8.016391E+01
8.160634E+01
8.364136E+01
8.570691E+01
8.718756E+01
8.952037E+01
8.865738E+01
8.946241E+01
8.882734E+01
8.961048E+01
8.921013E+01
8.823203E+01
8.924415E+01
8.893309E+01
8.942742E+01
8.951650E+01
8.926479E+01
8.907645E+01
8.921274E+01
8.877984E+01
8.879404E+01
8.901702E+01
8.908241E+01
8.897452E+01
8.914064E+01
8.913536E+01
8.902654E+01
8.897231E+01
8.919443E+01
8.895370E+01
8.899579E+01
8.929925E+01
9.066648E+01
8.868052E+01
8.896806E+01
8.873226E+01
8.858309E+01
8.890581E+01
8.883846E+01
8.879018E+01
8.867845E+01
8.869936E+01
8.863895E+01
8.870315E+01
8.872927E+01
8.836017E+01
8.861138E+01
8.835971E+01
8.821301E+01
8.842561E+01
8.848412E+01
8.830763E+01
8.810011E+01
8.841275E+01
8.819210E+01
8.834164E+01
8.827128E+01
8.804691E+01
8.804127E+01
8.805599E+01
8.822742E+01
8.803907E+01
8.817159E+01
8.841621E+01
8.830663E+01
8.840115E+01
8.833207E+01
8.822234E+01
8.811043E+01
8.811275E+01
8.830514E+01
8.839260E+01
8.829583E+01
8.837445E+01
8.854925E+01
8.854966E+01
8.854664E+01
8.870116E+01
8.856631E+01
8.850837E+01
8.852838E+01
8.853672E+01
8.868154E+01
8.872674E+01
8.869215E+01
8.874409E+01
8.872881E+01
8.874123E+01
8.892551E+01
8.874897E+01
8.859666E+01
8.878376E+01
8.868535E+01
8.880012E+01
8.881137E+01
8.885958E+01
8.891687E+01
8.885766E+01
8.899075E+01
8.897969E+01
8.901541E+01
8.887826E+01
8.877952E+01
8.887771E+01
8.902452E+01
8.903913E+01
8.889569E+01
8.879310E+01
8.890555E+01
8.881885E+01
8.876527E+01
8.865642E+01
8.850407E+01
8.849351E+01
8.871426E+01
8.856355E+01
8.822037E+01
8.781600E+01
8.870295E+01
8.827565E+01
8.876379E+01
8.887789E+01
8.749657E+01
8.548816E+01
8.221371E+01
7.873911E+01
7.629031E+01
7.370751E+01
7.135328E+01
6.821221E+01
6.542611E+01
6.250156E+01
6.062586E+01
6.219994E+01
6.465378E+01
5.771711E+01
6.142503E+01
6.870041E+01
6.718819E+01
6.840573E+01
5.937965E+01
6.172687E+01
5.265315E+01
6.964428E+01
7.852065E+01
5.185423E+01
5.758794E+01
7.253974E+01
7.707500E+01
5.605060E+01
7.700217E+01
5.947721E+01
2.628120E+01
5.187950E+01
6.777615E+01
1.120945E+02
4.325450E+01
3.085333E+01
3.171417E+01
-3.105665E+01
-3.199800E+01
3.530716E+01
6.290516E+01
-1.487010E+02
-2.678285E+02
1.590497E+02
5.270289E+02
7.527178E+02
2.143147E+03
1.640211E+03
1.496469E+03
2.701978E+03
8.835824E+01
8.776613E+01
8.054236E+01
8.202705E+01
7.867946E+01
7.850483E+01
-2.143985E+01
-2.357283E+02
1.568902E+02
1.455812E+02
1.026384E+02
8.372965E+01
9.281520E+01
8.722400E+01
7.879517E+01
8.045266E+01
7.598677E+01
8.033454E+01
7.217845E+01
5.822192E+01
7.808056E+01
7.852836E+01
7.274315E+01
7.404357E+01
7.118661E+01
7.462288E+01
7.426790E+01
7.639848E+01
7.942473E+01
8.113863E+01
8.132605E+01
8.419129E+01
8.647433E+01
8.806857E+01
8.871207E+01
8.872645E+01
8.855697E+01
8.885412E+01
8.916511E+01
8.873153E+01
8.881546E+01
8.908266E+01
8.882727E+01
8.870340E+01
8.873022E+01
8.902633E+01
8.882280E+01
8.886653E+01
8.880219E+01
8.875493E+01
8.886308E+01
8.887638E+01
8.880589E+01
8.886509E+01
8.897614E+01
8.913648E+01
8.898407E+01
8.896385E+01
8.894898E+01
8.900135E+01
8.892660E+01
8.936703E+01
8.920813E+01
8.886345E+01
8.880450E+01
8.888522E+01
8.879510E+01
8.877942E+01
8.877675E+01
8.850436E+01
8.860024E+01
8.822302E+01
8.861886E+01
8.860264E+01
8.845322E+01
8.820157E+01
8.835426E+01
8.839835E+01
8.851899E+01
8.840777E+01
8.851248E+01
8.828779E+01
8.826729E+01
8.822982E+01
8.821541E+01
8.829358E+01
8.821357E+01
8.817393E+01
8.829118E+01
8.831506E+01
8.802481E+01
8.814652E+01
8.839913E+01
8.822825E+01
8.811814E+01
8.826119E+01
8.846288E+01
8.837841E+01
8.822528E+01
8.836739E+01
8.842865E+01
8.828434E+01
8.831022E+01
8.846920E+01
8.826365E+01
8.839347E+01
8.853612E+01
8.849325E+01
8.841927E+01
8.874377E+01
8.862750E+01
8.865891E+01
8.835867E+01
8.882285E+01
8.869192E+01
8.889791E+01
8.869185E+01
8.876340E+01
8.873274E+01
8.889745E+01
8.889386E+01
8.889553E+01
8.882138E+01
8.902582E+01
8.906814E+01
8.896151E+01
8.882935E+01
8.877215E+01
8.887480E+01
8.904826E+01
8.908469E+01
8.894954E+01
8.873553E+01
8.892580E+01
8.884894E+01
8.882069E+01
8.902769E+01
8.878758E+01
8.896977E+01
8.905974E+01
8.878084E+01
8.857914E+01
8.887015E+01
8.862966E+01
8.900326E+01
8.874459E+01
8.851889E+01
8.875258E+01
8.915131E+01
8.946927E+01
8.913284E+01
8.816762E+01
8.605537E+01
8.270019E+01
7.923741E+01
7.619048E+01
7.385778E+01
7.116602E+01
7.228719E+01
6.711989E+01
6.387415E+01
5.904798E+01
6.074414E+01
6.239423E+01
5.990691E+01
6.180471E+01
5.980085E+01
6.238284E+01
5.131634E+01
7.284158E+01
6.549618E+01
8.077426E+01
5.474470E+01
4.605995E+01
5.335065E+01
3.699585E+01
2.551130E+03
-6.293506E+01
6.160361E+01
4.250768E+01
8.584216E+01
2.587872E+01
1.106118E+00
5.579798E+01
6.459101E+01
5.063436E+01
7.634387E+01
5.789526E+01
5.144672E+01
-1.855405E+02
-2.193384E+02
-1.097615E+01
-7.216426E+01
4.110673E+01
-6.230314E+02
-2.976874E+02
-2.378825E+02
-2.175676E+02
-2.009007E+02
-2.309391E+02
-2.198803E+02
9.752023E+01
8.898926E+01
7.884219E+01
8.486275E+01
8.456695E+01
8.464233E+01
7.273858E+01
9.539751E+01
9.910842E+01
9.162030E+01
7.865728E+01
7.997884E+01
8.271504E+01
7.568495E+01
8.475847E+01
7.632856E+01
7.442899E+01
7.754351E+01
7.756000E+01
7.444899E+01
7.191229E+01
7.611722E+01
7.482949E+01
7.306731E+01
7.161387E+01
7.335047E+01
7.484983E+01
7.758149E+01
7.917260E+01
7.966190E+01
8.249139E+01
8.427919E+01
8.521962E+01
8.667208E+01
8.872213E+01
8.857268E+01
8.922138E+01
8.952939E+01
8.888355E+01
8.873209E+01
8.870833E+01
8.920096E+01
8.863992E+01
8.875157E+01
8.883216E+01
8.887191E+01
8.904144E+01
8.894582E+01
8.885197E+01
8.882878E+01
8.900873E+01
8.910884E+01
8.896298E+01
8.898218E+01
8.884785E+01
8.863400E+01
8.885758E+01
8.919207E+01
8.906630E+01
8.897304E+01
8.895976E+01
8.905136E+01
8.878269E+01
8.886102E+01
8.885349E+01
8.889311E+01
8.886148E+01
8.861674E+01
8.856609E+01
8.859964E+01
8.858484E+01
8.856674E+01
8.865833E+01
8.856043E+01
8.855495E+01
8.856452E+01
8.851864E+01
8.838938E+01
8.863879E+01
8.845596E+01
8.838155E+01
8.839530E+01
8.839732E+01
8.813363E+01
8.812293E+01
8.835586E+01
8.826113E+01
8.831536E+01
8.812072E+01
8.819991E+01
8.814543E+01
8.811791E+01
8.786015E+01
8.800428E+01
8.798537E+01
8.796799E+01
8.815680E+01
8.823391E+01
8.839950E+01
8.812427E+01
8.838099E+01
8.838201E+01
8.838972E+01
8.842504E+01
8.835750E+01
8.840891E+01
8.852121E+01
8.844119E+01
8.843628E+01
8.852774E+01
8.850773E+01
8.869089E+01
8.868802E+01
8.868456E+01
8.879148E+01
8.868698E+01
8.864391E+01
8.892699E+01
8.892483E+01
8.878845E+01
8.875211E+01
8.884325E+01
8.894350E+01
8.894696E+01
8.893209E+01
8.896313E+01
8.882531E+01
8.895875E+01
8.879275E+01
8.878254E+01
8.893073E+01
8.876863E+01
8.877982E+01
8.898147E+01
8.897799E+01
8.895393E+01
8.895116E+01
8.896779E+01
8.875063E+01
8.885871E+01
8.866212E+01
8.877457E+01
8.871316E+01
8.841796E+01
8.859831E+01
8.867716E+01
8.844885E+01
8.895120E+01
8.879104E+01
8.907296E+01
8.892985E+01
8.736352E+01
8.586730E+01
8.280319E+01
8.023669E+01
7.647606E+01
7.315255E+01
6.884179E+01
6.713860E+01
6.528755E+01
6.072489E+01
5.758086E+01
6.084925E+01
5.631449E+01
5.716630E+01
6.067734E+01
6.229129E+01
5.738728E+01
6.755453E+01
6.369513E+01
6.088117E+01
6.442383E+01
7.296256E+01
7.096493E+01
7.000765E+01
5.999158E+01
1.432543E+01
-1.437294E+02
6.041420E+01
6.089234E+01
6.418241E+01
3.240339E+01
-6.197260E+01
-7.630879E-01
4.825545E+01
2.672668E+01
5.790371E+01
-2.791537E+01
3.194497E+01
-1.031723E+02
-1.369523E+02
-9.727263E+01
2.260286E+02
2.191154E+02
-4.673032E+01
-2.622400E+01
-2.518908E+01
-2.182716E+01
-1.876439E+01
-1.713446E+01
-2.135190E+01
9.382704E+01
8.973558E+01
7.860803E+01
7.212250E+01
7.445322E+01
9.037584E+01
9.330274E+01
1.119736E+02
9.482082E+01
8.116894E+01
8.454762E+01
9.124956E+01
8.592489E+01
8.433226E+01
7.875107E+01
8.120694E+01
8.352803E+01
8.433738E+01
7.629233E+01
8.236531E+01
7.567093E+01
7.258515E+01
7.424959E+01
7.063706E+01
7.070305E+01
7.697099E+01
7.547546E+01
7.916700E+01
8.123812E+01
7.927118E+01
8.212299E+01
8.419000E+01
8.541527E+01
8.688008E+01
8.876031E+01
8.983267E+01
8.886911E+01
8.865984E+01
8.881053E+01
8.858314E+01
8.860849E+01
8.947884E+01
8.887626E+01
8.881462E+01
8.902601E+01
8.902313E+01
8.871132E+01
8.870606E+01
8.905916E+01
8.898960E+01
8.903499E+01
8.897648E+01
8.913752E+01
8.900666E+01
8.907155E+01
8.890868E+01
8.891058E+01
8.891381E+01
8.889590E+01
8.900274E+01
8.919022E+01
8.905705E+01
8.892813E+01
8.886147E+01
8.884845E+01
8.885423E+01
8.876717E+01
8.885283E+01
8.905568E+01
8.903073E+01
8.863463E+01
8.860031E+01
8.858614E+01
8.845473E+01
8.830094E+01
8.836025E+01
8.847778E+01
8.833782E+01
8.834410E+01
8.821104E+01
8.837359E+01
8.826854E+01
8.822929E+01
8.832984E+01
8.835715E+01
8.826167E+01
8.801896E+01
8.815809E+01
8.810229E+01
8.781308E+01
8.790411E+01
8.824376E+01
8.825029E+01
8.835195E+01
8.831796E+01
8.820912E+01
8.815566E+01
8.821697E+01
8.817461E+01
8.825239E+01
8.821080E+01
8.819750E+01
8.828803E+01
8.838993E+01
8.844669E+01
8.840656E+01
8.852949E+01
8.848718E+01
8.847006E+01
8.850199E+01
8.853681E+01
8.876344E+01
8.886115E+01
8.877916E+01
8.879573E+01
8.878580E+01
8.866846E+01
8.879236E+01
8.887636E+01
8.879461E+01
8.899572E+01
8.889398E+01
8.894822E+01
8.903588E+01
8.902022E+01
8.887489E+01
8.889351E+01
8.902449E+01
8.879014E+01
8.884313E+01
8.911117E+01
8.906785E+01
8.886919E+01
8.880985E+01
8.873590E+01
8.874141E+01
8.882622E+01
8.861228E+01
8.881221E+01
8.910789E+01
8.874275E+01
8.842937E+01
8.815942E+01
8.849686E+01
8.862294E+01
8.882700E+01
8.866253E+01
8.881922E+01
8.889087E+01
8.885669E+01
8.830784E+01
8.784830E+01
8.551918E+01
8.187867E+01
7.972232E+01
7.385249E+01
7.173479E+01
6.821993E+01
6.468228E+01
6.293741E+01
6.152673E+01
5.920621E+01
5.939491E+01
5.793767E+01
5.982022E+01
6.911899E+01
6.756417E+01
6.046262E+01
6.911424E+01
6.233368E+01
6.398109E+01
6.671708E+01
7.551960E+01
5.283016E+01
6.167496E+01
7.092869E+01
6.545012E+01
6.359270E+01
5.400490E+01
5.053111E+01
5.365908E+01
5.695678E+01
6.493462E+01
8.189928E+01
7.169523E+01
6.429220E+01
3.956310E+01
1.930583E+01
4.953081E+01
8.879477E+01
5.778056E+01
-6.734423E+01
1.713207E+02
-7.630771E+01
-9.202667E+01
7.249762E+01
-1.474299E+02
2.335993E+02
-1.557435E+03
1.931068E+02
3.278072E+03
8.315007E+01
1.022617E+02
8.082156E+01
8.772534E+01
7.495845E+01
8.896236E+01
8.432145E+01
7.702555E+01
8.254232E+01
7.942829E+01
8.352350E+01
7.871868E+01
8.245295E+01
8.107273E+01
8.208916E+01
8.203809E+01
7.539515E+01
7.751410E+01
8.059457E+01
7.631172E+01
7.567215E+01
7.024302E+01
7.094287E+01
7.262311E+01
7.433527E+01
7.396454E+01
7.253150E+01
7.733596E+01
7.935743E+01
7.969921E+01
8.242563E+01
8.437644E+01
8.551886E+01
8.723974E+01
8.878370E+01
8.917910E+01
8.878118E+01
8.915717E+01
8.892628E+01
8.892170E+01
8.893879E+01
8.890027E+01
8.864574E+01
8.843439E+01
8.879529E+01
8.889938E+01
8.897301E+01
8.883787E+01
8.881166E+01
8.903519E+01
8.883505E+01
8.883063E+01
8.882788E+01
8.901953E+01
8.894140E+01
8.888295E+01
8.891067E+01
8.906565E+01
8.902326E+01
8.870244E+01
8.869459E+01
8.885802E+01
8.878777E+01
8.881114E+01
8.875834E+01
8.875316E+01
8.875778E+01
8.871216E+01
8.879488E+01
8.876878E+01
8.870563E+01
8.849740E+01
8.843485E+01
8.870932E+01
8.862662E+01
8.848677E+01
8.831255E+01
8.848896E+01
8.845552E+01
8.856035E+01
8.846145E+01
8.832596E+01
8.830335E+01
8.811158E+01
8.803690E+01
8.813411E+01
8.815698E+01
8.829009E+01
8.827556E+01
8.815028E+01
8.806642E+01
8.819884E+01
8.807301E+01
8.829711E+01
8.815663E+01
8.819602E+01
8.823525E+01
8.811992E+01
8.798810E+01
8.812286E+01
8.822526E+01
8.820249E+01
8.835467E+01
8.844777E+01
8.843973E+01
8.842704E+01
8.832874E+01
8.827001E+01
8.833953E+01
8.852081E+01
8.862843E+01
8.859984E+01
8.852613E+01
8.866506E+01
8.872009E+01
8.873102E+01
8.881905E+01
8.878332E+01
8.921084E+01
8.917189E+01
8.910807E+01
8.903066E+01
8.915067E+01
8.926921E+01
8.916760E+01
8.909626E+01
8.929970E+01
8.917110E+01
8.919673E+01
8.899279E+01
8.883621E+01
8.877709E+01
8.891882E+01
8.901370E+01
8.900941E+01
8.879005E+01
8.904365E+01
8.894908E+01
8.878786E+01
8.858518E+01
8.851850E+01
8.845444E+01
8.865554E+01
8.900618E+01
8.875048E+01
8.861021E+01
8.882521E+01
8.860424E+01
8.899898E+01
8.914063E+01
8.849450E+01
8.804497E+01
8.505061E+01
8.344656E+01
7.888452E+01
7.635620E+01
7.338489E+01
7.086187E+01
6.586820E+01
6.142708E+01
5.963325E+01
5.796428E+01
5.212615E+01
5.300579E+01
5.716126E+01
6.416869E+01
6.505049E+01
6.490016E+01
7.392128E+01
6.676598E+01
6.398148E+01
7.762858E+01
7.018016E+01
7.439411E+01
6.419939E+01
5.460766E+01
2.436428E+01
4.433020E+01
1.589919E+01
5.546744E+01
5.957906E+01
6.280640E+01
6.890672E+01
4.622922E+01
7.620276E+01
4.393540E+01
2.915469E+01
-3.434572E+01
3.098683E+01
3.839834E+01
6.990599E+01
1.242850E+02
7.542488E+01
7.269267E+01
1.777814E+02
6.421244E+01
7.132149E+01
6.695283E+01
8.273222E+01
8.156864E+01
8.145350E+01
6.398192E+01
8.283310E+01
6.057476E+01
9.148724E+01
8.165516E+01
7.683634E+01
8.323081E+01
8.599033E+01
8.015160E+01
7.862284E+01
7.794459E+01
7.200062E+01
8.477032E+01
8.747829E+01
8.086197E+01
8.203231E+01
8.152072E+01
7.942843E+01
7.396045E+01
7.569141E+01
7.685808E+01
7.116995E+01
7.340854E+01
7.507172E+01
7.600578E+01
7.272639E+01
7.351977E+01
7.644579E+01
7.740347E+01
7.992219E+01
8.226633E+01
8.303322E+01
8.415220E+01
8.665201E+01
8.886680E+01
8.909879E+01
8.927808E+01
8.899629E+01
8.890588E+01
8.850403E+01
8.870849E+01
8.869404E+01
8.871197E+01
8.879474E+01
8.878466E+01
8.877494E+01
8.871763E+01
8.911273E+01
8.908749E+01
8.897721E+01
8.872598E+01
8.885495E+01
8.902642E+01
8.914555E+01
8.892298E+01
8.890777E+01
8.895133E+01
8.896906E+01
8.899643E+01
8.893267E+01
8.890861E+01
8.871099E+01
8.867340E+01
8.884823E+01
8.894953E+01
8.870643E+01
8.875920E+01
8.865389E+01
8.863254E+01
8.879099E+01
8.888121E+01
8.875172E+01
8.870901E+01
8.859368E+01
8.864058E+01
8.840929E+01
8.856273E+01
8.835420E+01
8.834638E+01
8.840713E+01
8.839234E+01
8.823501E+01
8.827643E+01
8.823005E+01
8.825746E+01
8.822003E+01
8.822661E+01
8.825452E+01
8.788555E+01
8.842888E+01
8.810994E+01
8.808987E+01
8.820826E+01
8.819449E+01
8.811641E+01
8.831422E+01
8.819187E+01
8.827506E+01
8.830704E+01
8.817632E+01
8.833549E+01
8.825323E+01
8.844419E+01
8.825906E+01
8.831269E+01
8.839331E+01
8.837290E+01
8.844899E+01
8.841590E+01
8.841256E+01
8.847335E+01
8.867379E+01
8.862938E+01
8.871539E+01
8.880759E+01
8.887810E+01
8.886525E+01
8.870923E+01
8.872966E+01
8.916355E+01
8.860090E+01
8.884329E+01
8.886540E+01
8.890466E+01
8.872803E+01
8.877428E+01
8.887474E+01
8.910932E+01
8.882498E+01
8.877250E+01
8.886640E+01
8.857299E+01
8.898626E+01
8.883008E+01
8.907407E+01
8.892809E+01
8.878614E+01
8.866983E+01
8.886854E+01
8.899338E+01
8.854282E+01
8.896363E+01
8.916528E+01
8.869125E+01
8.850081E+01
8.893710E+01
8.824561E+01
8.884236E+01
8.883421E+01
8.821866E+01
8.866657E+01
8.771549E+01
8.526138E+01
8.260907E+01
7.832068E+01
7.672802E+01
7.343061E+01
6.923854E+01
6.587316E+01
6.010895E+01
6.072447E+01
6.297301E+01
5.963289E+01
6.165893E+01
6.697685E+01
6.138142E+01
7.135621E+01
6.414211E+01
6.018780E+01
6.051396E+01
5.173096E+01
7.247626E+01
7.226782E+01
6.316799E+01
6.919377E+01
7.057631E+01
5.707178E+01
8.753921E+00
6.938420E+01
7.139838E+01
5.842511E+01
6.867805E+01
4.384423E+01
3.101106E+00
-5.041333E+00
3.282260E+01
2.491952E+01
6.844246E+01
8.315164E+01
7.602354E+01
4.143490E+01
7.025942E+01
3.391391E+01
-2.001483E+01
1.467300E+02
4.474309E+01
5.963591E+01
4.752358E+01
5.988242E+01
6.123034E+01
6.350758E+01
7.548136E+01
7.435177E+01
7.101726E+01
8.560627E+01
1.068099E+02
9.712756E+01
8.501061E+01
7.441451E+01
1.010518E+02
8.642736E+01
7.835159E+01
7.396778E+01
7.877622E+01
8.539081E+01
9.434317E+01
8.787837E+01
8.165898E+01
7.514462E+01
7.313156E+01
8.137818E+01
7.676296E+01
7.493609E+01
7.384715E+01
6.754297E+01
7.352253E+01
7.061004E+01
7.255083E+01
7.718841E+01
7.771759E+01
7.983291E+01
8.203884E+01
8.414448E+01
8.500629E+01
8.740971E+01
8.884446E+01
8.875174E+01
8.880883E+01
8.942369E+01
8.999954E+01
8.919318E+01
8.896138E+01
8.848463E+01
8.879068E+01
8.906318E+01
8.885653E+01
8.907137E+01
8.880559E+01
8.863949E+01
8.874274E+01
8.892578E+01
8.879893E+01
8.884538E+01
8.880677E+01
8.892055E+01
8.907508E+01
8.904894E+01
8.896492E+01
8.904792E+01
8.900367E+01
8.893082E+01
8.894632E+01
8.892411E+01
8.893752E+01
8.888018E+01
8.878513E+01
8.884585E+01
8.880900E+01
8.867746E+01
8.891507E+01
8.896491E+01
8.866572E+01
8.859199E+01
8.866105E+01
8.861329E+01
8.848595E+01
8.866317E+01
8.852495E+01
8.836139E+01
8.846695E+01
8.834014E+01
8.838504E+01
8.826444E+01
8.831527E+01
8.838622E+01
8.820958E+01
8.814203E+01
8.806737E+01
8.809369E+01
8.794230E+01
8.808152E+01
8.814982E+01
8.837100E+01
8.812819E+01
8.816043E+01
8.811116E+01
8.815270E+01
8.810685E+01
8.823270E+01
8.829665E+01
8.809051E+01
8.813604E+01
8.828851E+01
8.834701E+01
8.838617E+01
8.826112E+01
8.823947E+01
8.856429E+01
8.850221E+01
8.852935E+01
8.844379E+01
8.844697E+01
8.849903E+01
8.857658E+01
8.870402E+01
8.865550E+01
8.868162E+01
8.870180E+01
8.893422E+01
8.893049E+01
8.919957E+01
8.860615E+01
8.855897E+01
8.900326E+01
8.908735E+01
8.922536E+01
8.918703E+01
8.912341E+01
8.890362E+01
8.909948E+01
8.901479E+01
8.909160E+01
8.909505E+01
8.913276E+01
8.907459E+01
8.873409E+01
8.900424E+01
8.895911E+01
8.897626E+01
8.887852E+01
8.856211E+01
8.883982E+01
8.878390E+01
8.829038E+01
8.867921E+01
8.857108E+01
8.905954E+01
8.846071E+01
8.840836E+01
8.818711E+01
8.832049E+01
8.841457E+01
8.768829E+01
8.556683E+01
8.204110E+01
7.767779E+01
7.694947E+01
7.350683E+01
6.870943E+01
6.448091E+01
6.143059E+01
6.050213E+01
5.832091E+01
6.068189E+01
5.735456E+01
5.872607E+01
6.620533E+01
6.351617E+01
6.003734E+01
6.330817E+01
7.167120E+01
6.419912E+01
5.242481E+01
5.259706E+01
6.890638E+01
6.341034E+01
7.366621E+01
7.423653E+01
4.831154E+01
7.146158E+01
8.698865E+01
6.209361E+01
-3.775652E+00
7.808111E+01
2.447931E+02
2.082138E+02
4.916530E+01
6.417773E+01
3.824664E+01
8.088009E+01
5.193495E+01
4.213211E+01
7.700410E+01
-5.933860E+01
-1.493237E+01
-7.787144E+01
5.304368E+02
8.885696E+02
-2.080895E+03
-8.810397E+02
-8.562904E+02
-1.993222E+03
7.380067E+01
7.089474E+01
7.318318E+01
6.634619E+01
8.341392E+01
7.438475E+01
8.403432E+01
3.154704E+01
7.542945E+01
7.273745E+01
7.252206E+01
7.418328E+01
7.201299E+01
8.003011E+01
7.567495E+01
8.030398E+01
8.356028E+01
7.936594E+01
7.315609E+01
7.606926E+01
7.538293E+01
7.388818E+01
7.406951E+01
7.273099E+01
7.174761E+01
7.336091E+01
7.365520E+01
7.400909E+01
7.869399E+01
7.993045E+01
8.277299E+01
8.376948E+01
8.575744E+01
8.683913E+01
8.893467E+01
9.047257E+01
8.921690E+01
8.867256E+01
8.967929E+01
8.915864E+01
8.883427E+01
8.868825E+01
8.865428E+01
8.903206E+01
8.883395E+01
8.875012E+01
8.896970E+01
8.903150E+01
8.856462E+01
8.903067E+01
8.916186E+01
8.892233E+01
8.885815E+01
8.920490E+01
8.905000E+01
8.924081E+01
8.878423E+01
8.893269E+01
8.891875E+01
8.908608E+01
8.891380E+01
8.892546E+01
8.877847E+01
8.885595E+01
8.874524E+01
8.895664E+01
8.862571E+01
8.880541E+01
8.852243E+01
8.849263E+01
8.891303E+01
8.884650E+01
8.870513E+01
8.869718E+01
8.858958E+01
8.868212E+01
8.862104E+01
8.838490E+01
8.849263E+01
8.850002E+01
8.829065E+01
8.806224E+01
8.806256E+01
8.809038E+01
8.828671E+01
8.810813E+01
8.821969E+01
8.813339E+01
8.810375E+01
8.821153E+01
8.800503E+01
8.802696E+01
8.810700E+01
8.804209E+01
8.810013E+01
8.820087E+01
8.826479E+01
8.816476E+01
8.821735E+01
8.850363E+01
8.835496E+01
8.829582E+01
8.838104E+01
8.846493E+01
8.851902E+01
8.847942E+01
8.840046E+01
8.848048E+01
8.837822E+01
8.855795E+01
8.860446E+01
8.858808E+01
8.870757E+01
8.869538E+01
8.883177E+01
8.885707E+01
8.874458E+01
8.879971E+01
8.885268E+01
8.905887E+01
8.926327E+01
8.891416E+01
8.897544E+01
8.914628E+01
8.914233E+01
8.902478E+01
8.904645E+01
8.905894E+01
8.892161E+01
8.887203E+01
8.895106E+01
8.890487E+01
8.886132E+01
8.853155E+01
8.878742E+01
8.883721E+01
8.850756E+01
8.847838E+01
8.877328E+01
8.879745E+01
8.882682E+01
8.857907E+01
8.871575E+01
8.889138E+01
8.899182E+01
8.861399E+01
8.901491E+01
8.857325E+01
8.856999E+01
8.949402E+01
8.836330E+01
8.743176E+01
8.575352E+01
8.298239E+01
8.011304E+01
7.583231E+01
7.291057E+01
6.961320E+01
6.332860E+01
6.096471E+01
5.998576E+01
5.784824E+01
5.672395E+01
5.487871E+01
6.040392E+01
6.771877E+01
7.376371E+01
7.158029E+01
6.283397E+01
6.668902E+01
6.546412E+01
8.241960E+01
7.044766E+01
7.345953E+01
8.724510E+01
7.529165E+01
5.248267E+01
5.135391E+01
6.165969E+01
6.458926E+01
5.318200E+01
7.846173E+01
1.140328E+02
9.047453E+01
7.078396E+01
6.890801E+01
5.675595E+01
5.856571E+01
6.191453E+01
3.838411E+02
-2.968613E+01
1.010466E+02
6.909666E+01
3.966115E+01
6.183026E+01
1.564026E+02
1.488252E+02
1.462697E+02
1.416546E+02
1.389376E+02
1.371413E+02
8.488154E+01
7.001012E+01
5.597261E+01
5.909838E+01
7.181183E+01
6.817826E+01
6.433336E+01
-2.302036E+01
2.376299E+01
6.806812E+01
8.187207E+01
7.272241E+01
7.771687E+01
8.265951E+01
7.392086E+01
8.318699E+01
7.588622E+01
7.335554E+01
7.460288E+01
6.738263E+01
7.190324E+01
7.358365E+01
6.972854E+01
6.819422E+01
7.220911E+01
6.840587E+01
7.332738E+01
7.617180E+01
7.560589E+01
7.811440E+01
8.021458E+01
8.281804E+01
8.463254E+01
8.724165E+01
8.817508E+01
8.793369E+01
8.892233E+01
8.853391E+01
8.864105E+01
8.881253E+01
8.886107E+01
8.903148E+01
8.940090E+01
8.914523E+01
8.899952E+01
8.928492E+01
8.899290E+01
8.871392E+01
8.879769E+01
8.898820E+01
8.899686E+01
8.886937E+01
8.912961E+01
8.920490E+01
8.906518E+01
8.877782E+01
8.886587E+01
8.893517E+01
8.899781E+01
8.904440E+01
8.877927E+01
8.874269E+01
8.873180E+01
8.867647E+01
8.889563E+01
8.888340E+01
8.883510E+01
8.874405E+01
8.878973E+01
8.878971E+01
8.862340E+01
8.839866E+01
8.862863E+01
8.868427E+01
8.842448E+01
8.835552E+01
8.827253E+01
8.839641E+01
8.828128E+01
8.820781E+01
8.830178E+01
8.827531E+01
8.825087E+01
8.813247E+01
8.821788E+01
8.832106E+01
8.825444E+01
8.823415E+01
8.810990E+01
8.805538E+01
8.809647E+01
8.815998E+01
8.815936E+01
8.808379E+01
8.817584E+01
8.811121E+01
8.801728E+01
8.817335E+01
8.824072E+01
8.823482E+01
8.833869E+01
8.825353E+01
8.824972E+01
8.841134E+01
8.846109E+01
8.857974E+01
8.859328E+01
8.853262E+01
8.840331E+01
8.859445E+01
8.856950E+01
8.860928E+01
8.858437E+01
8.881194E+01
8.882098E+01
8.884521E+01
8.877419E+01
8.882281E+01
8.884791E+01
8.909347E+01
8.936678E+01
8.883847E+01
8.877883E+01
8.902996E+01
8.915315E+01
8.901689E+01
8.906319E+01
8.912464E+01
8.914184E+01
8.901316E+01
8.899789E+01
8.884183E+01
8.883370E+01
8.906390E+01
8.873870E+01
8.891530E+01
8.906618E+01
8.873415E+01
8.866245E+01
8.869811E+01
8.885832E+01
8.835981E+01
8.788037E+01
8.881886E+01
8.832942E+01
8.873528E+01
8.872818E+01
8.877772E+01
8.837360E+01
8.840781E+01
8.860735E+01
8.743960E+01
8.549444E+01
8.211945E+01
7.921885E+01
7.594633E+01
7.341381E+01
6.933070E+01
6.326206E+01
5.860549E+01
5.466086E+01
5.286240E+01
5.184641E+01
6.513879E+01
5.982740E+01
5.964605E+01
6.981792E+01
5.950353E+01
6.733707E+01
6.717642E+01
6.175247E+01
5.737558E+01
5.724501E+01
6.091490E+01
4.717702E+01
5.095113E+01
2.360251E+01
6.115565E+01
3.458350E+01
2.374067E+01
3.655024E+01
-9.366064E+01
3.629836E+01
-9.776738E+00
-1.458621E+01
3.918695E+01
6.745737E+01
-2.279628E+00
2.297215E+01
1.147430E+01
3.278428E+01
3.999402E+01
-1.473881E+01
-5.850150E+01
3.978183E+01
1.362181E+02
1.488548E+02
1.489920E+02
1.474603E+02
1.343125E+02
1.442406E+02
9.653739E+01
9.073547E+01
7.892438E+02
8.346791E+01
1.721423E+02
7.407875E+01
8.543047E+01
8.307777E+01
8.153316E+01
8.232685E+01
7.649789E+01
7.925845E+01
7.639074E+01
7.482549E+01
7.604363E+01
7.854813E+01
7.469505E+01
8.031824E+01
7.344444E+01
7.388526E+01
7.260763E+01
6.923332E+01
7.120322E+01
7.222642E+01
6.614836E+01
7.227493E+01
7.430938E+01
7.539166E+01
7.702276E+01
7.931159E+01
7.979178E+01
8.200770E+01
8.490513E+01
8.666577E+01
8.799416E+01
8.909366E+01
8.924176E+01
8.901380E+01
8.888101E+01
8.858574E+01
8.888230E+01
8.899915E+01
8.902155E+01
8.906347E+01
8.889449E+01
8.904945E+01
8.881260E+01
8.878734E+01
8.882718E+01
8.894750E+01
8.902129E+01
8.885107E+01
8.899606E+01
8.904665E+01
8.897886E+01
8.903116E+01
8.880082E+01
8.889957E+01
8.887696E+01
8.886713E+01
8.876331E+01
8.886987E+01
8.867290E+01
8.892863E+01
8.888051E+01
8.908991E+01
8.880944E+01
8.869674E+01
8.846956E+01
8.840886E+01
8.857001E+01
8.878709E+01
8.863361E+01
8.850893E+01
8.850009E+01
8.845454E+01
8.849629E+01
8.854158E+01
8.847360E+01
8.851591E+01
8.833877E+01
8.808018E+01
8.803730E+01
8.842044E+01
8.842438E+01
8.825215E+01
8.807249E+01
8.824328E+01
8.847552E+01
8.819000E+01
8.821554E+01
8.828879E+01
8.817743E+01
8.799788E+01
8.813107E+01
8.800728E+01
8.819912E+01
8.820238E+01
8.844785E+01
8.820422E+01
8.832206E+01
8.850075E+01
8.837125E+01
8.836108E+01
8.836513E+01
8.843537E+01
8.847108E+01
8.861748E+01
8.853702E+01
8.863795E+01
8.849885E+01
8.866527E+01
8.857390E+01
8.863372E+01
8.873253E+01
8.890521E+01
8.877879E+01
8.879982E+01
8.886625E+01
8.900179E+01
8.893543E+01
8.885438E+01
8.895049E+01
8.900710E+01
8.903946E+01
8.877404E+01
8.918568E+01
8.903965E+01
8.912408E+01
8.901394E+01
8.868756E+01
8.881874E+01
8.879777E+01
8.906022E+01
8.885957E+01
8.896566E+01
8.885092E+01
8.885115E+01
8.876398E+01
8.888423E+01
8.869669E+01
8.867659E+01
8.865449E+01
8.829432E+01
8.859450E+01
8.851267E+01
8.861128E+01
8.808169E+01
8.825337E+01
8.901029E+01
8.834668E+01
8.651535E+01
8.535143E+01
8.174532E+01
7.926836E+01
7.638544E+01
7.212867E+01
6.767492E+01
6.237134E+01
5.993508E+01
6.011816E+01
5.663770E+01
5.755660E+01
5.569892E+01
5.741460E+01
5.787251E+01
6.186632E+01
6.107231E+01
6.461038E+01
6.150462E+01
5.773535E+01
5.664847E+01
6.161823E+01
6.361744E+01
7.156882E+01
4.942417E+01
7.009164E+01
7.185038E+01
6.620568E+01
6.526742E+01
5.642368E+01
5.785796E+00
4.098358E+01
2.908268E+01
3.562646E+01
2.293860E+01
3.585163E+01
-2.651970E+01
-3.417298E+01
-9.458167E+00
-1.321906E+00
-8.944542E+01
4.287037E+00
-8.863120E+02
1.095141E+03
1.604590E+02
1.525693E+02
1.484326E+02
1.446693E+02
1.442120E+02
1.503815E+02
7.513670E+01
6.948176E+01
8.603176E+01
6.653165E+01
7.107997E+01
7.851485E+01
1.022267E+02
8.608110E+01
7.462188E+01
7.544902E+01
6.944330E+01
7.525406E+01
8.036032E+01
8.135331E+01
8.335125E+01
7.202145E+01
7.255650E+01
7.533223E+01
7.566074E+01
7.608943E+01
7.573821E+01
7.633780E+01
7.495185E+01
6.905012E+01
6.853694E+01
7.175468E+01
7.164604E+01
7.510461E+01
7.626316E+01
7.794115E+01
8.091478E+01
8.255426E+01
8.482498E+01
8.753339E+01
8.863893E+01
8.938500E+01
8.924156E+01
8.905125E+01
8.885639E+01
8.905420E+01
8.876442E+01
8.859014E+01
8.892193E+01
8.898338E+01
8.891061E+01
8.904557E+01
8.906489E+01
8.879765E+01
8.913765E+01
8.903531E+01
8.892943E+01
8.896745E+01
8.906538E+01
8.906432E+01
8.882851E+01
8.874135E+01
8.888655E+01
8.888798E+01
8.899617E+01
8.905491E+01
8.897892E+01
8.896711E+01
8.880761E+01
8.883309E+01
8.894374E+01
8.878118E+01
8.891107E+01
8.851001E+01
8.869864E+01
8.878446E+01
8.864313E+01
8.869523E+01
8.863583E+01
8.854742E+01
8.864878E+01
8.843714E+01
8.844273E+01
8.837724E+01
8.831857E+01
8.829101E+01
8.825138E+01
8.824330E+01
8.835038E+01
8.836442E+01
8.838168E+01
8.834718E+01
8.813405E+01
8.814848E+01
8.827513E+01
8.814209E+01
8.795075E+01
8.810261E+01
8.808981E+01
8.805525E+01
8.825552E+01
8.818594E+01
8.812347E+01
8.838666E+01
8.824819E+01
8.836250E+01
8.833652E+01
8.829110E+01
8.837803E+01
8.840155E+01
8.840608E+01
8.834476E+01
8.845570E+01
8.825660E+01
8.855078E+01
8.853282E+01
8.868675E+01
8.859352E+01
8.861141E+01
8.880845E+01
8.883369E+01
8.875099E+01
8.874359E+01
8.874409E+01
8.890499E+01
8.879555E+01
8.880652E+01
8.879388E+01
8.891524E+01
8.879138E+01
8.883598E+01
8.895579E+01
8.912443E+01
8.906066E+01
8.883482E+01
8.887594E+01
8.911449E+01
8.910379E+01
8.911100E+01
8.897358E+01
8.884316E+01
8.886578E+01
8.916545E+01
8.923119E+01
8.906886E+01
8.892943E+01
8.882669E+01
8.883755E+01
8.904388E+01
8.838784E+01
8.848936E+01
8.865631E+01
8.826783E+01
8.839207E+01
8.891026E+01
8.792899E+01
8.789188E+01
8.708957E+01
8.503758E+01
8.234107E+01
8.008655E+01
7.434698E+01
7.165394E+01
6.870072E+01
6.489437E+01
6.174660E+01
6.209257E+01
5.710993E+01
5.764465E+01
5.877064E+01
6.478459E+01
6.302231E+01
6.125188E+01
7.108647E+01
6.160958E+01
6.368948E+01
6.465739E+01
6.388880E+01
5.867838E+01
6.771986E+01
6.445666E+01
6.726324E+01
6.968377E+01
7.898436E+01
6.190065E+01
7.124039E+01
5.054261E+01
4.164943E+01
1.788949E+00
6.997888E+01
-5.310346E+01
5.662322E+01
3.811283E+01
7.119337E+01
2.810560E+00
3.476969E+01
5.067948E+01
5.736186E+01
7.654562E+01
-8.409460E+02
9.882285E+01
4.765804E+01
4.280527E+01
4.586502E+01
4.409395E+01
4.294211E+01
4.482479E+01
7.171224E+01
8.113008E+01
8.380945E+01
8.232539E+01
8.786529E+01
9.018733E+01
7.976915E+01
7.202781E+01
8.438335E+01
8.332917E+01
7.559246E+01
8.352137E+01
8.539557E+01
8.503815E+01
8.939450E+01
8.259786E+01
8.271210E+01
7.348637E+01
6.977762E+01
7.263823E+01
7.316401E+01
6.909498E+01
6.671408E+01
6.789176E+01
7.122009E+01
7.183331E+01
6.929193E+01
7.114750E+01
7.641990E+01
7.700570E+01
7.892448E+01
8.116781E+01
8.410391E+01
8.569540E+01
8.774574E+01
8.914024E+01
8.919998E+01
8.866652E+01
8.840759E+01
8.915356E+01
8.850854E+01
8.834426E+01
8.895229E+01
8.876807E+01
8.918039E+01
8.917985E+01
8.894743E+01
8.886346E+01
8.872013E+01
8.862484E+01
8.919799E+01
8.921423E+01
8.899129E+01
8.891501E+01
8.882896E+01
8.872714E+01
8.906272E+01
8.897448E+01
8.894201E+01
8.882975E+01
8.895125E+01
8.879819E+01
8.886655E+01
8.897405E+01
8.886055E+01
8.877229E+01
8.874151E+01
8.856588E+01
8.883926E+01
8.885442E+01
8.863906E+01
8.863831E+01
8.861912E+01
8.843984E+01
8.850825E+01
8.839578E+01
8.866206E+01
8.861369E+01
8.838605E+01
8.858469E+01
8.836279E+01
8.837540E+01
8.821164E+01
8.820266E+01
8.818589E+01
8.827843E+01
8.821313E+01
8.833314E+01
8.828776E+01
8.814073E+01
8.810685E+01
8.791344E+01
8.823081E+01
8.813056E+01
8.817278E+01
8.817855E+01
8.815636E+01
8.821121E+01
8.819134E+01
8.819440E+01
8.833513E+01
8.828522E+01
8.816102E+01
8.829832E+01
8.843942E+01
8.842953E+01
8.833759E+01
8.838228E+01
8.842545E+01
8.844514E+01
8.844222E+01
8.858410E+01
8.875936E+01
8.886527E+01
8.881173E+01
8.869044E+01
8.878857E+01
8.883370E+01
8.882456E+01
8.894123E+01
8.891056E+01
8.896595E+01
8.895240E+01
8.892232E+01
8.897714E+01
8.892141E+01
8.893356E+01
8.894859E+01
8.891408E+01
8.895724E+01
8.913101E+01
8.902976E+01
8.902367E+01
8.895811E+01
8.890849E+01
8.894189E+01
8.874678E+01
8.882298E+01
8.907997E+01
8.878135E+01
8.871364E+01
8.849780E+01
8.875809E+01
8.893362E+01
8.879523E+01
8.891131E+01
8.848696E+01
8.840915E+01
8.845452E+01
8.831960E+01
8.852143E+01
8.721807E+01
8.519866E+01
8.109585E+01
7.955347E+01
7.457657E+01
7.089844E+01
6.658774E+01
6.519741E+01
6.092418E+01
5.931760E+01
6.225928E+01
5.769807E+01
6.465358E+01
5.586513E+01
6.180877E+01
6.294565E+01
5.984170E+01
5.311650E+01
6.246683E+01
6.762462E+01
6.460587E+01
6.394212E+01
6.434455E+01
6.182077E+01
3.692514E+01
5.682871E+01
6.471969E+01
6.368313E+01
4.493126E+01
5.775687E+01
6.819630E+01
5.236920E+01
4.748979E+01
1.610637E+01
5.219293E+01
4.639351E+01
4.565970E+01
5.240945E+01
8.371278E+01
-1.000329E+02
-9.345494E-01
-5.889701E+01
1.073385E+02
6.739372E+01
-2.181605E+02
-2.486528E+02
-3.329199E+02
-4.174277E+02
-4.441263E+02
-6.246819E+02
6.894277E+01
8.372542E+01
8.430182E+01
8.047571E+01
8.260128E+01
8.463734E+01
8.551520E+01
9.195457E+01
7.745551E+01
7.943320E+01
8.789427E+01
8.998076E+01
7.740320E+01
7.848689E+01
8.670847E+01
8.735865E+01
7.959428E+01
8.013132E+01
7.152613E+01
7.506097E+01
6.678669E+01
7.062431E+01
6.970110E+01
7.145652E+01
7.188858E+01
7.075695E+01
7.063716E+01
7.264887E+01
7.632826E+01
7.820522E+01
8.058691E+01
8.190069E+01
8.378815E+01
8.599603E+01
8.766756E+01
9.095836E+01
8.963403E+01
8.867900E+01
8.877112E+01
8.862220E+01
8.898782E+01
8.931848E+01
8.886756E+01
8.869095E+01
8.891992E+01
8.893377E+01
8.892241E+01
8.892567E+01
8.906974E+01
8.907824E+01
8.895541E+01
8.911637E+01
8.889651E+01
8.890983E+01
8.891995E+01
8.903869E+01
8.890298E+01
8.884457E+01
8.903755E+01
8.903777E+01
8.878447E+01
8.883062E+01
8.902989E+01
8.878542E+01
8.868128E+01
8.877049E+01
8.877996E+01
8.873130E+01
8.878076E+01
8.880982E+01
8.857127E+01
8.856299E+01
8.864987E+01
8.842968E+01
8.860350E+01
8.832130E+01
8.834807E+01
8.839220E+01
8.851821E+01
8.835803E+01
8.830111E+01
8.838279E+01
8.818828E+01
8.833613E+01
8.831403E+01
8.834872E+01
8.825152E+01
8.825583E+01
8.820069E+01
8.830692E+01
8.821485E+01
8.821578E+01
8.830054E+01
8.804309E+01
8.811229E+01
8.823153E+01
8.824234E+01
8.831330E+01
8.818037E+01
8.808152E+01
8.840304E+01
8.837889E+01
8.826958E+01
8.833774E+01
8.831399E+01
8.846216E+01
8.841185E+01
8.840714E+01
8.840343E+01
8.843996E+01
8.842076E+01
8.860173E+01
8.863465E+01
8.875002E+01
8.874132E+01
8.872242E+01
8.871338E+01
8.855807E+01
8.878306E+01
8.882807E+01
8.890418E+01
8.898410E+01
8.906646E+01
8.895440E+01
8.901502E+01
8.902741E+01
8.891875E+01
8.888892E+01
8.905949E+01
8.905942E+01
8.915014E+01
8.920531E+01
8.915101E+01
8.908171E+01
8.893258E+01
8.878397E+01
8.878367E+01
8.896022E+01
8.881060E+01
8.859712E+01
8.849190E+01
8.815615E+01
8.795696E+01
8.911692E+01
8.860591E+01
8.854612E+01
8.834189E+01
8.809923E+01
8.896855E+01
8.850754E+01
8.841132E+01
8.646829E+01
8.533285E+01
8.212043E+01
7.877418E+01
7.409555E+01
7.053576E+01
6.754157E+01
6.544423E+01
6.259367E+01
6.353731E+01
5.694710E+01
5.559390E+01
5.736297E+01
5.656201E+01
6.587086E+01
5.762691E+01
4.750499E+01
6.001691E+01
6.434971E+01
5.592895E+01
6.110742E+01
6.481779E+01
6.142288E+01
7.134672E+01
6.244513E+01
6.520667E+01
5.578077E+01
1.795785E+01
1.053508E+01
3.898442E+01
4.259253E+01
3.403348E+01
6.006093E+01
6.470858E+01
4.089076E+01
2.527471E+01
5.430230E+01
2.803293E+01
-4.105435E+01
1.019810E+01
-2.711474E+01
-7.761129E+01
3.280464E+01
2.061281E+00
-8.885270E+03
8.606702E+02
5.386941E+02
5.560570E+02
4.794227E+02
4.235763E+02
8.412123E+01
8.698763E+01
9.237365E+01
8.863346E+01
7.793911E+01
6.780041E+01
8.012867E+01
2.965363E+00
6.525866E+01
1.815197E+01
8.685135E+01
8.628166E+01
8.380991E+01
8.544616E+01
8.283976E+01
7.894307E+01
8.028912E+01
7.910194E+01
8.171950E+01
8.017098E+01
7.355826E+01
7.808071E+01
7.796158E+01
7.291929E+01
7.153124E+01
6.978286E+01
7.257176E+01
7.272604E+01
7.528246E+01
7.727955E+01
8.117584E+01
8.403200E+01
8.611842E+01
8.637354E+01
8.784517E+01
9.174018E+01
8.946554E+01
8.886825E+01
8.914095E+01
8.895899E+01
8.888343E+01
8.867660E+01
8.899963E+01
8.916406E+01
8.901592E+01
8.913840E+01
8.878943E+01
8.859823E+01
8.894825E+01
8.876676E+01
8.884095E+01
8.899734E+01
8.881336E+01
8.885959E+01
8.892659E+01
8.893397E+01
8.903082E+01
8.892338E+01
8.904146E+01
8.879804E+01
8.871744E+01
8.881166E+01
8.876762E+01
8.880232E+01
8.867081E+01
8.900893E+01
8.879731E+01
8.863749E+01
8.876252E+01
8.854578E+01
8.849530E+01
8.866064E+01
8.878482E+01
8.855364E+01
8.849585E+01
8.859806E+01
8.865020E+01
8.859824E+01
8.846113E+01
8.830354E+01
8.822154E+01
8.806082E+01
8.818608E+01
8.838437E+01
8.809217E+01
8.835192E+01
8.821498E+01
8.820105E+01
8.806391E+01
8.813598E+01
8.807082E+01
8.812993E+01
8.825324E+01
8.817369E+01
8.814969E+01
8.824163E+01
8.820192E+01
8.814201E+01
8.833944E+01
8.818368E+01
8.833219E+01
8.831631E+01
8.833447E+01
8.836621E+01
8.845243E+01
8.839636E+01
8.852585E+01
8.842282E+01
8.841763E+01
8.853583E+01
8.851910E+01
8.870492E+01
8.859740E+01
8.867335E+01
8.878763E+01
8.881427E+01
8.863617E+01
8.872014E+01
8.885216E+01
8.901122E+01
8.891730E+01
8.893799E+01
8.896193E+01
8.903288E+01
8.898323E+01
8.883850E+01
8.902899E+01
8.918302E+01
8.901286E+01
8.883124E+01
8.896291E+01
8.915754E+01
8.907964E+01
8.884879E+01
8.890726E+01
8.882408E+01
8.893549E+01
8.878041E+01
8.860924E+01
8.850413E+01
8.858706E+01
8.890321E+01
8.906543E+01
8.886306E+01
8.873682E+01
8.864429E+01
8.905202E+01
8.909236E+01
8.848083E+01
8.855007E+01
8.824618E+01
8.712213E+01
8.562084E+01
8.250400E+01
7.928394E+01
7.633532E+01
7.154223E+01
6.700567E+01
6.662776E+01
6.177452E+01
6.562615E+01
5.976717E+01
5.721288E+01
5.647583E+01
5.818273E+01
4.867084E+01
5.528649E+01
5.600488E+01
6.246504E+01
5.700559E+01
5.579280E+01
7.289220E+01
7.227559E+01
7.064861E+01
4.124948E+01
5.877320E+01
7.776193E+01
6.772477E+01
5.824616E+01
6.055806E+01
5.261761E+01
3.478665E+01
6.597882E+01
4.384037E+01
2.124725E+00
2.514251E+01
4.337770E+01
2.774795E+01
5.893130E+01
-5.727962E+01
2.426889E+01
-5.384519E+01
2.005664E+01
2.113317E+01
1.408743E+01
2.569331E+03
1.016305E+03
8.167395E+02
6.969413E+02
6.332642E+02
4.912556E+02
7.419303E+01
7.796080E+01
8.304915E+01
8.909450E+01
7.676630E+01
8.385332E+01
-3.133087E+01
-2.077903E+02
1.170624E+02
1.960482E+01
-2.825764E+02
8.360242E+01
7.569222E+01
7.605013E+01
7.842687E+01
8.334693E+01
8.047006E+01
7.731200E+01
7.356557E+01
7.601891E+01
7.330892E+01
7.090538E+01
7.279512E+01
7.291837E+01
7.456795E+01
7.787205E+01
7.317091E+01
7.417181E+01
7.644173E+01
7.847585E+01
8.078369E+01
8.271224E+01
8.383373E+01
8.623843E+01
8.786183E+01
9.025386E+01
8.935979E+01
8.961336E+01
8.934800E+01
8.907788E+01
8.898239E+01
8.882464E+01
8.913934E+01
8.894965E+01
8.878177E+01
8.897716E+01
8.907528E+01
8.909608E+01
8.895385E+01
8.884027E+01
8.866695E+01
8.888327E+01
8.893822E+01
8.903222E+01
8.898683E+01
8.893320E+01
8.895491E+01
8.887162E+01
8.907912E+01
8.876267E+01
8.901173E+01
8.909799E+01
8.903251E+01
8.903360E+01
8.885583E+01
8.861363E+01
8.860577E+01
8.858109E+01
8.869962E+01
8.862608E+01
8.864020E+01
8.854894E+01
8.847727E+01
8.850659E+01
8.853525E+01
8.861908E+01
8.848209E+01
8.833707E+01
8.836336E+01
8.825989E+01
8.849057E+01
8.847000E+01
8.832365E+01
8.818462E+01
8.825776E+01
8.806889E+01
8.817708E+01
8.826146E+01
8.825845E+01
8.825418E+01
8.819612E+01
8.809365E+01
8.809514E+01
8.792198E+01
8.799359E+01
8.821220E+01
8.824705E+01
8.846042E+01
8.821634E+01
8.836184E+01
8.813932E+01
8.823694E+01
8.831588E+01
8.816402E+01
8.812710E+01
8.832625E+01
8.833494E+01
8.845902E+01
8.857248E+01
8.860344E+01
8.863111E+01
8.852687E+01
8.848452E+01
8.870501E+01
8.856887E+01
8.861236E+01
8.865456E+01
8.864408E+01
8.868128E+01
8.882893E+01
8.901554E+01
8.895344E+01
8.884595E+01
8.894684E+01
8.892753E+01
8.875648E+01
8.902857E+01
8.910082E+01
8.900280E+01
8.889434E+01
8.890753E+01
8.874321E+01
8.899169E+01
8.890845E+01
8.864938E+01
8.854447E+01
8.874579E+01
8.876102E+01
8.882051E+01
8.876433E+01
8.861486E+01
8.882961E+01
8.865713E+01
8.865331E+01
8.894314E+01
8.864270E+01
8.864407E+01
8.843138E+01
8.867330E+01
8.868526E+01
8.866805E+01
8.756656E+01
8.556097E+01
8.376566E+01
7.932201E+01
7.682676E+01
7.474752E+01
7.133441E+01
6.679742E+01
6.246881E+01
6.581385E+01
6.224137E+01
4.968798E+01
6.115478E+01
6.775630E+01
6.800714E+01
6.347499E+01
5.898842E+01
6.008999E+01
6.035086E+01
5.847062E+01
6.891018E+01
6.853508E+01
7.381562E+01
7.413780E+01
7.547643E+01
6.620705E+01
4.299349E+01
5.865309E+01
5.538351E+01
8.748885E+01
6.857982E+01
6.739588E+01
4.894301E+01
6.783991E+01
5.101914E+01
6.964706E+01
6.430452E+01
8.879516E+01
-4.895710E+01
2.775356E+01
5.018052E+01
4.271847E+01
5.357230E+01
-1.682804E+02
-2.475573E+03
-1.310803E+03
-3.531012E+03
-4.607398E+04
2.054689E+04
2.899585E+03
7.147858E+01
6.330444E+01
8.079354E+01
8.380043E+01
7.956999E+01
7.636091E+01
9.604742E+00
1.237083E+02
1.805107E+01
1.082915E+03
-6.666087E+01
8.006637E+01
7.799230E+01
8.450212E+01
8.184529E+01
7.734133E+01
8.170739E+01
7.741314E+01
7.911304E+01
7.755934E+01
7.576330E+01
7.104045E+01
7.078185E+01
7.277232E+01
7.055250E+01
7.313615E+01
7.230968E+01
7.464341E+01
7.413812E+01
7.786569E+01
8.046296E+01
8.211680E+01
8.429157E+01
8.766993E+01
8.911217E+01
9.083549E+01
8.956168E+01
8.901916E+01
8.896843E+01
8.904323E+01
8.898368E+01
8.862021E+01
8.902420E+01
8.880138E+01
8.876332E+01
8.895228E+01
8.892709E+01
8.900774E+01
8.897776E+01
8.910081E+01
8.891174E+01
8.868577E+01
8.882314E+01
8.883589E+01
8.889281E+01
8.899755E+01
8.900089E+01
8.901065E+01
8.866731E+01
8.869925E+01
8.894944E+01
8.889831E+01
8.882826E+01
8.871503E+01
8.869343E+01
8.867161E+01
8.866039E+01
8.864851E+01
8.875004E+01
8.868873E+01
8.857114E+01
8.861067E+01
8.868076E+01
8.859985E+01
8.851817E+01
8.856744E+01
8.868096E+01
8.857870E+01
8.850978E+01
8.829277E+01
8.840345E+01
8.843740E+01
8.819496E+01
8.824803E+01
8.833381E+01
8.836577E+01
8.842448E+01
8.815909E+01
8.820557E+01
8.807406E+01
8.800212E+01
8.812928E+01
8.822853E+01
8.824321E+01
8.827634E+01
8.806854E+01
8.817823E+01
8.819354E+01
8.803729E+01
8.815662E+01
8.819447E+01
8.839183E+01
8.832166E+01
8.844604E+01
8.854078E+01
8.849327E+01
8.848495E+01
8.843902E+01
8.850165E+01
8.874175E+01
8.866553E+01
8.859124E+01
8.892176E+01
8.874650E+01
8.848691E+01
8.883623E+01
8.879753E+01
8.881721E+01
8.887225E+01
8.883182E+01
8.915686E+01
8.890228E+01
8.888981E+01
8.901806E+01
8.904919E+01
8.903410E+01
8.893959E+01
8.889148E+01
8.891661E+01
8.905762E+01
8.891860E+01
8.877935E+01
8.898312E+01
8.907352E+01
8.875472E+01
8.875559E+01
8.843632E+01
8.829337E+01
8.898046E+01
8.873195E+01
8.852277E+01
8.875255E+01
8.910040E+01
8.888799E+01
8.863200E+01
8.848196E+01
8.799701E+01
8.862167E+01
8.911463E+01
8.879846E+01
8.812186E+01
8.700290E+01
8.612179E+01
8.438896E+01
8.140598E+01
7.534462E+01
7.326934E+01
7.100739E+01
6.804492E+01
6.245761E+01
6.089030E+01
5.953400E+01
5.896008E+01
6.300374E+01
6.195240E+01
6.099672E+01
5.242937E+01
7.192565E+01
5.597396E+01
5.236782E+01
6.718675E+01
5.069419E+01
5.734553E+01
5.213046E+01
5.084390E+01
5.653028E+01
6.054721E+01
4.848594E+01
6.995352E+01
6.363116E+01
5.411021E+01
6.488243E+01
5.867022E+01
7.259678E+01
4.341832E+01
3.334716E+01
1.166312E+01
2.743887E+01
-6.531310E+01
1.309256E+01
-6.290011E+01
1.506179E+01
-1.609775E+02
-9.714412E+01
-2.107050E+02
-3.598065E+02
-3.990075E+02
-5.094425E+02
-4.901908E+02
-5.428845E+02
-6.574371E+02
7.084304E+01
7.558721E+01
7.285310E+01
8.800939E+01
8.370625E+01
6.137081E+01
-6.988708E+03
5.614834E+01
3.954729E+01
1.095953E+01
-1.139120E+02
7.350347E+01
8.077937E+01
8.313345E+01
8.089269E+01
7.546919E+01
6.932794E+01
7.092812E+01
7.264059E+01
7.377711E+01
7.719261E+01
7.371452E+01
7.231358E+01
7.209619E+01
7.090014E+01
7.077659E+01
7.144087E+01
7.282012E+01
7.517353E+01
7.746976E+01
8.007138E+01
7.979892E+01
8.433691E+01
8.693732E+01
8.903227E+01
9.014980E+01
8.881972E+01
8.901978E+01
8.857651E+01
8.917573E+01
8.888099E+01
8.859809E+01
8.879860E+01
8.894319E+01
8.912295E+01
8.894233E+01
8.882035E+01
8.921314E+01
8.900132E+01
8.876592E+01
8.893268E+01
8.912518E+01
8.922885E+01
8.877527E+01
8.889151E+01
8.889107E+01
8.895119E+01
8.910040E+01
8.882223E+01
8.887922E+01
8.903584E+01
8.901986E+01
8.888100E+01
8.884724E+01
8.875952E+01
8.862520E+01
8.864630E+01
8.884624E+01
8.861789E+01
8.874637E+01
8.863537E+01
8.841858E+01
8.850417E+01
8.853300E+01
8.843281E+01
8.825926E+01
8.845982E+01
8.858840E+01
8.845227E+01
8.844820E+01
8.832750E+01
8.820189E+01
8.834452E+01
8.836553E+01
8.828492E+01
8.811266E+01
8.810428E+01
8.819074E+01
8.824795E+01
8.826931E+01
8.815939E+01
8.817358E+01
8.826680E+01
8.809683E+01
8.813226E+01
8.824721E+01
8.802039E+01
8.821764E+01
8.831101E+01
8.828980E+01
8.821153E+01
8.821000E+01
8.827650E+01
8.823269E+01
8.842968E+01
8.855164E+01
8.845476E+01
8.837483E+01
8.836999E+01
8.852744E+01
8.868623E+01
8.862369E+01
8.869498E+01
8.871689E+01
8.845780E+01
8.871899E+01
8.892788E+01
8.881716E+01
8.878783E+01
8.875332E+01
8.873133E+01
8.882374E+01
8.913298E+01
8.906919E+01
8.891401E+01
8.891262E+01
8.907912E+01
8.905766E+01
8.897495E+01
8.828577E+01
8.892874E+01
8.896280E+01
8.892200E+01
8.893420E+01
8.885048E+01
8.882580E+01
8.879626E+01
8.875370E+01
8.898978E+01
8.903721E+01
8.870306E+01
8.884920E+01
8.892491E+01
8.887032E+01
8.846287E+01
8.888160E+01
8.844609E+01
8.843699E+01
8.891503E+01
8.819602E+01
8.855696E+01
8.751926E+01
8.657822E+01
8.560905E+01
8.130413E+01
7.653810E+01
7.257201E+01
7.259035E+01
6.601251E+01
6.073966E+01
6.195737E+01
6.016839E+01
6.056006E+01
6.399580E+01
7.000885E+01
5.549093E+01
5.716349E+01
6.223334E+01
6.020235E+01
7.485616E+01
6.464385E+01
5.763312E+01
6.067893E+01
5.700790E+01
4.110462E+01
6.717126E+01
7.097778E+01
4.651487E+01
2.254538E+01
7.243962E+01
3.840314E+01
7.720455E+01
2.779633E+01
2.775827E+01
5.155840E+01
4.862405E+01
4.261763E+01
4.436265E+01
-1.872862E+01
8.834211E+00
7.909338E+01
-1.165833E+01
-1.819666E+01
2.281527E+01
-5.020124E+02
3.883689E+02
3.586306E+02
3.833299E+02
3.926316E+02
3.952904E+02
3.534534E+02
8.105089E+01
7.222112E+01
7.988009E+01
8.330839E+01
8.300359E+01
9.568586E+01
1.070321E+02
1.327662E+02
1.399079E+01
-1.072037E+03
-4.106278E+03
8.081092E+01
7.985574E+01
8.182412E+01
8.579904E+01
7.850006E+01
7.513488E+01
7.346982E+01
7.502487E+01
7.833662E+01
7.247860E+01
6.675798E+01
6.770875E+01
6.945686E+01
7.181086E+01
7.152637E+01
7.057633E+01
7.227552E+01
7.380058E+01
7.830927E+01
7.854263E+01
8.175405E+01
8.472861E+01
8.683052E+01
8.864875E+01
8.912402E+01
8.917096E+01
8.975161E+01
8.901724E+01
8.868294E+01
8.885401E+01
8.840282E+01
8.861117E+01
8.866433E+01
8.894010E+01
8.917044E+01
8.886613E+01
8.882827E+01
8.872055E+01
8.877340E+01
8.895090E+01
8.897816E+01
8.905732E+01
8.893141E+01
8.879721E+01
8.898677E+01
8.892117E+01
8.897875E+01
8.883754E+01
8.884534E+01
8.907523E+01
8.906836E+01
8.883215E+01
8.877515E+01
8.865973E+01
8.889710E+01
8.879515E+01
8.882934E+01
8.892475E+01
8.901071E+01
8.902264E+01
8.874388E+01
8.864858E+01
8.861305E+01
8.858720E+01
8.848011E+01
8.827339E+01
8.838750E+01
8.845178E+01
8.827108E+01
8.825678E+01
8.827724E+01
8.834168E+01
8.824438E+01
8.760280E+01
8.809918E+01
8.815291E+01
8.808273E+01
8.804161E+01
8.799209E+01
8.806155E+01
8.815729E+01
8.797309E+01
8.805507E+01
8.811326E+01
8.814994E+01
8.835376E+01
8.822016E+01
8.803530E+01
8.835946E+01
8.828151E+01
8.819125E+01
8.823698E+01
8.825985E+01
8.853090E+01
8.823842E+01
8.843508E+01
8.842528E+01
8.854037E+01
8.853340E+01
8.840157E+01
8.849790E+01
8.857408E+01
8.876464E+01
8.877777E+01
8.877771E+01
8.882654E+01
8.890926E+01
8.888737E+01
8.893794E+01
8.894548E+01
8.909430E+01
8.910288E+01
8.890321E+01
8.880298E+01
8.881250E+01
8.904467E+01
8.900338E+01
8.880001E+01
8.887358E+01
8.897972E+01
8.914344E+01
8.906443E+01
8.904262E+01
8.892802E+01
8.894264E+01
8.895674E+01
8.881693E+01
8.903194E+01
8.921136E+01
8.926912E+01
8.882711E+01
8.858757E+01
8.845152E+01
8.867193E+01
8.843027E+01
8.886270E+01
8.862308E+01
8.870042E+01
8.863042E+01
8.850238E+01
8.819469E+01
8.750266E+01
8.418760E+01
8.086108E+01
7.699384E+01
7.529352E+01
7.177521E+01
6.778661E+01
6.560905E+01
6.249880E+01
6.349416E+01
6.132562E+01
5.392423E+01
6.495093E+01
6.159198E+01
6.344923E+01
6.523577E+01
6.562922E+01
6.342269E+01
6.131192E+01
6.772866E+01
6.899735E+01
5.649410E+01
7.004540E+01
6.660504E+01
7.188113E+01
3.970133E+01
4.395296E+01
6.102165E+01
3.980916E+01
6.567585E+01
7.060297E+01
3.876756E+01
5.310927E+01
4.171975E+01
6.650172E+01
5.563593E+01
2.630402E+01
-4.931297E+01
5.704283E+01
3.272501E+01
1.959752E+01
1.507728E+01
-3.425713E+01
1.486296E+01
3.001141E+01
3.461646E+01
3.870789E+01
3.804280E+01
4.269003E+01
7.289596E+01
7.882984E+01
8.240428E+01
7.033598E+01
7.843557E+01
-1.233891E+01
2.575397E+02
8.891359E+00
5.629624E+01
-1.272778E+01
5.255232E+01
6.823746E+01
8.031577E+01
7.088925E+01
7.784442E+01
7.424024E+01
6.792650E+01
7.914393E+01
7.204500E+01
6.745942E+01
7.115363E+01
7.118298E+01
7.054814E+01
7.248875E+01
6.909640E+01
7.168732E+01
7.086661E+01
7.273371E+01
7.610454E+01
7.755686E+01
7.530267E+01
7.945398E+01
8.589665E+01
8.801013E+01
8.927941E+01
8.905394E+01
8.985699E+01
8.967416E+01
8.872924E+01
8.928293E+01
8.896196E+01
8.903167E+01
8.890690E+01
8.859440E+01
8.889471E+01
8.919616E+01
8.913775E+01
8.887975E+01
8.890421E+01
8.886864E+01
8.906068E+01
8.908295E+01
8.904046E+01
8.894689E+01
8.921058E+01
8.868323E+01
8.891226E+01
8.878202E+01
8.895265E+01
8.912431E+01
8.900134E+01
8.896074E+01
8.901330E+01
8.892279E+01
8.878872E+01
8.877341E+01
8.850756E+01
8.875393E+01
8.880535E+01
8.872896E+01
8.856458E+01
8.869928E+01
8.868990E+01
8.858178E+01
8.841892E+01
8.866013E+01
8.850650E+01
8.840072E+01
8.844529E+01
8.830328E+01
8.838890E+01
8.834041E+01
8.823634E+01
8.863608E+01
8.850995E+01
8.822007E+01
8.822563E+01
8.822422E+01
8.821673E+01
8.801595E+01
8.812561E+01
8.815012E+01
8.821755E+01
8.806604E+01
8.817257E+01
8.810601E+01
8.829777E+01
8.808898E+01
8.811119E+01
8.831693E+01
8.818370E+01
8.812224E+01
8.802351E+01
8.844344E+01
8.820825E+01
8.829761E+01
8.831406E+01
8.842654E+01
8.860758E+01
8.866970E+01
8.851402E+01
8.863582E+01
8.869684E+01
8.860799E+01
8.866926E+01
8.856857E+01
8.879797E+01
8.882422E+01
8.891130E+01
8.894368E+01
8.892298E+01
8.897851E+01
8.886746E+01
8.913884E+01
8.912171E+01
8.895872E+01
8.915853E+01
8.906606E+01
8.904222E+01
8.907773E+01
8.891726E+01
8.884687E+01
8.906043E+01
8.906555E+01
8.895958E+01
8.898091E+01
8.896470E+01
8.913514E+01
8.890674E+01
8.876191E+01
8.877178E+01
8.867280E+01
8.827719E+01
8.859201E+01
8.875264E+01
8.915972E+01
8.904475E+01
8.870598E+01
8.854389E+01
8.842616E+01
8.860749E+01
8.825835E+01
8.698819E+01
8.407152E+01
8.080816E+01
7.805486E+01
7.402894E+01
6.872074E+01
6.601793E+01
6.298226E+01
5.971244E+01
6.021382E+01
6.136887E+01
6.358768E+01
6.546703E+01
6.264616E+01
6.211975E+01
5.120689E+01
6.365501E+01
5.838340E+01
7.136616E+01
6.306413E+01
5.533901E+01
6.213313E+01
4.768061E+01
3.561732E+01
6.432354E+01
4.433716E+01
6.155473E+01
5.558346E+01
5.311559E+01
7.317791E+01
4.291066E+01
9.961570E+01
4.673665E+01
-6.157783E+01
-1.925185E+01
2.707990E+01
2.785468E+01
2.960524E+01
5.089657E+01
2.664907E+01
5.696587E+01
-4.486249E+00
8.915570E+01
4.239296E+01
6.515514E+01
5.762027E+01
6.180564E+01
6.043158E+01
6.611712E+01
9.500970E+01
6.985912E+01
8.376802E+01
8.442121E+01
8.132927E+01
1.686081E+02
3.625329E+02
6.646187E+01
3.310946E+01
-4.201672E+02
2.206833E+02
3.291281E+01
7.873493E+01
8.005501E+01
7.444924E+01
7.489438E+01
7.387652E+01
7.254528E+01
7.029987E+01
7.211290E+01
7.165940E+01
7.164910E+01
7.124987E+01
7.421310E+01
7.169594E+01
7.125604E+01
7.250818E+01
7.456856E+01
7.442545E+01
7.946777E+01
8.026457E+01
8.242936E+01
8.548970E+01
8.775063E+01
8.962252E+01
8.937437E+01
8.912410E+01
8.931600E+01
8.910557E+01
8.884990E+01
8.904000E+01
8.912489E+01
8.870906E+01
8.867112E+01
8.894778E+01
8.893482E+01
8.893789E+01
8.887135E+01
8.890021E+01
8.910159E+01
8.902917E+01
8.907777E+01
8.914332E+01
8.898510E+01
8.880881E+01
8.908685E+01
8.900597E+01
8.916469E+01
8.890504E+01
8.878983E+01
8.895971E+01
8.883874E+01
8.873739E+01
8.883222E+01
8.895354E+01
8.895775E+01
8.887063E+01
8.873155E+01
8.867502E+01
8.859963E+01
8.865928E+01
8.843041E+01
8.853111E+01
8.853080E+01
8.848444E+01
8.850564E+01
8.853815E+01
8.845675E+01
8.834839E+01
8.859640E+01
8.824468E+01
8.816269E+01
8.815984E+01
8.744002E+01
8.840595E+01
8.825162E+01
8.816045E+01
8.812749E+01
8.835978E+01
8.818374E+01
8.809109E+01
8.819128E+01
8.819796E+01
8.823788E+01
8.812284E+01
8.827355E+01
8.816687E+01
8.819511E+01
8.804288E+01
8.800505E+01
8.831613E+01
8.847340E+01
8.804904E+01
8.822350E+01
8.823793E+01
8.830817E+01
8.836857E+01
8.837110E+01
8.851948E+01
8.848541E+01
8.857691E+01
8.856384E+01
8.854175E+01
8.868439E+01
8.890347E+01
8.881266E+01
8.885703E+01
8.877207E+01
8.882996E+01
8.892155E+01
8.885395E+01
8.889106E+01
8.915835E+01
8.898880E+01
8.877664E+01
8.891686E+01
8.902691E+01
8.890469E+01
8.900176E+01
8.887996E+01
8.903583E+01
8.908098E+01
8.902799E+01
8.886839E+01
8.877319E+01
8.884209E+01
8.903384E+01
8.867394E+01
8.865097E+01
8.900095E+01
8.889628E+01
8.878955E+01
8.895271E+01
8.853897E+01
8.875596E+01
8.857176E+01
8.888294E+01
8.865721E+01
8.894738E+01
8.928364E+01
8.880706E+01
8.818396E+01
8.713812E+01
8.438317E+01
8.034855E+01
7.694736E+01
7.343832E+01
7.067747E+01
6.732540E+01
6.509336E+01
6.336832E+01
6.578328E+01
6.029171E+01
6.095251E+01
7.027943E+01
6.231881E+01
6.315387E+01
7.244339E+01
7.024555E+01
6.724131E+01
7.081128E+01
4.037782E+01
5.697908E+01
6.081283E+01
4.845453E+01
6.163081E+01
7.094305E+01
6.895920E+01
6.778362E+01
5.528612E+01
6.428232E+01
4.632864E+01
6.268718E+01
8.131418E+01
6.364553E+01
5.635703E+01
-1.038872E+01
-1.247754E+01
-1.856472E+00
7.709522E+01
6.478797E+00
-1.521472E+02
-6.857943E+00
-7.558637E+00
8.405548E+01
-1.432079E+02
1.779306E+01
2.899961E+01
4.363807E+01
3.434464E+01
2.361115E+02
8.182504E+01
7.260401E+01
7.398880E+01
7.959616E+01
8.422474E+01
1.390012E+02
7.729752E+01
8.403176E+01
1.282983E+02
6.045841E+01
2.441394E+02
1.953162E+01
7.275604E+01
7.400045E+01
7.617530E+01
8.381058E+01
6.584412E+01
6.715017E+01
6.646922E+01
7.292641E+01
7.408906E+01
6.915971E+01
7.571280E+01
7.165718E+01
7.153333E+01
7.151086E+01
7.358155E+01
7.317415E+01
7.503734E+01
7.786615E+01
8.013378E+01
8.237747E+01
8.570556E+01
8.719090E+01
8.881116E+01
8.960932E+01
8.920244E+01
8.940048E+01
8.847101E+01
8.899577E+01
8.919452E+01
8.918500E+01
8.880263E+01
8.888184E+01
8.922751E+01
8.880487E+01
8.887966E+01
8.895293E+01
8.881605E+01
8.908736E+01
8.894521E+01
8.884896E+01
8.888489E+01
8.859114E+01
8.883501E+01
8.893555E+01
8.900541E+01
8.880332E+01
8.891244E+01
8.899284E+01
8.871789E+01
8.888110E+01
8.890418E+01
8.852100E+01
8.881099E+01
8.903101E+01
8.874148E+01
8.890915E+01
8.889310E+01
8.889139E+01
8.877701E+01
8.860138E+01
8.875642E+01
8.871480E+01
8.842357E+01
8.847126E+01
8.851489E+01
8.849068E+01
8.831769E+01
8.837762E+01
8.850473E+01
8.844260E+01
8.834541E+01
8.700712E+01
8.831410E+01
8.833216E+01
8.835764E+01
8.820950E+01
8.831306E+01
8.802609E+01
8.817924E+01
8.815156E+01
8.813334E+01
8.814250E+01
8.806688E+01
8.806759E+01
8.810085E+01
8.823394E+01
8.838757E+01
8.823149E+01
8.814303E+01
8.842735E+01
8.844662E+01
8.838782E+01
8.846011E+01
8.839053E+01
8.839314E+01
8.871129E+01
8.865010E+01
8.850575E+01
8.867318E+01
8.868494E+01
8.865135E+01
8.868781E+01
8.865609E+01
8.878428E+01
8.880406E+01
8.876599E+01
8.891143E+01
8.892050E+01
8.882830E+01
8.884030E+01
8.896683E+01
8.907479E+01
8.904658E+01
8.913944E+01
8.912754E+01
8.919841E+01
8.906816E+01
8.912698E+01
8.903440E+01
8.895809E+01
8.897380E+01
8.918765E+01
8.904118E+01
8.897910E+01
8.917992E+01
8.916762E+01
8.915420E+01
8.869706E+01
8.857916E+01
8.831366E+01
8.815242E+01
8.860536E+01
8.882391E+01
8.877574E+01
8.873807E+01
8.858890E+01
8.866408E+01
8.871169E+01
8.830597E+01
8.748992E+01
8.679674E+01
8.499143E+01
8.020768E+01
7.558371E+01
7.101577E+01
7.001583E+01
6.779830E+01
6.794375E+01
6.154695E+01
6.167871E+01
4.347858E+01
6.266277E+01
6.446793E+01
6.448330E+01
6.675401E+01
5.849917E+01
5.996393E+01
6.997303E+01
-2.277885E+01
9.108458E+00
6.726790E+01
7.458003E+01
6.925622E+01
7.324158E+01
3.915650E+01
6.784058E+01
6.573031E+01
7.424920E+01
6.125549E+01
6.683997E+01
5.537258E+01
7.259875E+01
6.294836E+01
6.682373E+01
1.456646E+01
1.075144E+02
3.254503E+01
3.952554E+01
-1.823470E+01
-8.848723E+01
-2.053580E+02
-6.575358E+01
-3.163294E+01
1.913615E+02
1.873626E+02
1.446168E+02
1.400303E+02
1.292190E+02
1.362087E+02
1.291549E+02
8.528502E+01
8.761542E+01
8.642272E+01
8.493611E+01
7.101537E+01
-1.175162E+02
1.855403E+01
1.203757E+02
4.898163E+01
2.294562E+01
-5.083803E+01
7.195789E+01
7.234529E+01
8.073463E+01
7.861575E+01
8.294467E+01
7.576636E+01
7.426616E+01
7.738703E+01
7.240729E+01
7.099167E+01
7.205512E+01
7.089136E+01
7.267712E+01
7.386265E+01
7.297849E+01
7.737939E+01
7.825261E+01
8.002528E+01
8.065764E+01
8.537432E+01
8.798125E+01
8.742413E+01
8.875736E+01
8.923696E+01
8.922372E+01
8.901841E+01
8.940471E+01
8.881899E+01
8.866233E+01
8.857294E+01
8.898086E+01
8.920168E+01
8.902746E+01
8.875203E+01
8.885243E+01
8.870571E+01
8.876514E+01
8.931070E+01
8.887961E+01
8.881841E+01
8.884373E+01
8.903744E+01
8.901828E+01
8.887306E+01
8.900302E+01
8.909974E+01
8.904251E+01
8.897158E+01
8.888593E+01
8.879195E+01
8.871147E+01
8.892807E+01
8.890326E+01
8.871147E+01
8.868599E+01
8.873814E+01
8.873143E+01
8.866080E+01
8.844162E+01
8.854863E+01
8.868156E+01
8.845019E+01
8.847832E+01
8.854118E+01
8.855702E+01
8.844156E+01
8.833981E+01
8.831711E+01
8.833287E+01
8.841975E+01
8.824850E+01
8.829035E+01
8.833339E+01
8.821691E+01
8.820461E+01
8.824433E+01
8.806091E+01
8.814664E+01
8.813797E+01
8.820113E+01
8.813084E+01
8.828413E+01
8.816413E+01
8.823037E+01
8.821390E+01
8.824337E+01
8.831829E+01
8.829461E+01
8.815219E+01
8.830148E+01
8.837223E+01
8.837258E+01
8.837709E+01
8.836299E+01
8.837149E+01
8.847772E+01
8.841437E+01
8.849514E+01
8.855064E+01
8.866850E+01
8.867544E+01
8.861572E+01
8.885253E+01
8.877158E+01
8.871279E+01
8.877246E+01
8.881847E+01
8.869164E+01
8.899623E+01
8.885564E+01
8.902715E+01
8.898393E+01
8.915919E+01
8.900871E+01
8.896769E+01
8.881110E+01
8.893937E+01
8.907389E+01
8.919959E+01
8.908609E+01
8.892297E+01
8.883682E+01
8.892585E+01
8.882920E+01
8.867481E+01
8.863378E+01
8.884556E+01
8.893940E+01
8.891698E+01
8.896303E+01
8.906542E+01
8.883972E+01
8.895191E+01
8.888882E+01
8.862097E+01
8.824006E+01
8.816955E+01
8.880187E+01
8.796511E+01
8.707225E+01
8.623297E+01
8.416987E+01
8.007526E+01
7.560616E+01
7.223193E+01
6.967406E+01
6.656524E+01
6.119862E+01
6.055892E+01
6.163461E+01
5.601262E+01
5.929229E+01
6.706712E+01
7.116054E+01
6.194917E+01
5.825539E+01
6.880353E+01
7.162997E+01
1.737856E+01
-2.892734E+01
6.175470E+01
7.798798E+01
5.801212E+01
5.480495E+01
6.460375E+01
7.360623E+01
6.671642E+01
5.074381E+01
3.531188E+01
4.097654E+01
6.670935E+01
5.780485E+01
7.038324E+01
-1.264217E+01
1.266782E+01
-2.344661E+02
-2.083487E+00
7.783349E+01
4.696880E+01
6.003371E+01
3.236440E+01
3.597603E+01
3.894796E+01
-8.162024E+01
-1.640259E+02
-1.597028E+02
-2.926463E+02
-1.884613E+02
-1.903472E+02
7.968279E+01
9.025876E+01
8.920816E+01
8.202837E+01
9.357420E+01
1.744668E+01
-5.263938E+01
7.121829E+01
7.794309E+01
-5.464576E+00
1.671037E+02
9.098251E+01
8.964308E+01
8.291166E+01
7.301455E+01
6.680472E+01
7.168967E+01
7.042039E+01
7.388669E+01
7.308029E+01
7.491287E+01
7.385208E+01
7.479835E+01
7.050847E+01
7.348806E+01
7.543745E+01
7.580844E+01
7.572559E+01
7.840792E+01
8.072449E+01
8.271362E+01
8.699847E+01
8.732747E+01
8.784109E+01
8.844699E+01
8.941126E+01
8.880609E+01
8.913687E+01
8.882608E+01
8.860787E+01
8.876797E+01
8.865217E+01
8.907761E+01
8.877585E+01
8.874791E+01
8.877852E+01
8.890068E+01
8.890908E+01
8.870169E+01
8.879333E+01
8.908487E+01
8.910266E+01
8.899910E+01
8.885955E+01
8.881521E+01
8.894221E+01
8.898057E+01
8.895820E+01
8.885571E+01
8.894574E+01
8.896535E+01
8.899234E+01
8.902037E+01
8.881525E+01
8.887141E+01
8.877589E+01
8.876968E+01
8.872088E+01
8.870031E+01
8.882152E+01
8.859082E+01
8.851560E+01
8.849096E+01
8.846036E+01
8.845727E+01
8.862618E+01
8.863678E+01
8.857509E+01
8.834543E+01
8.841168E+01
8.848030E+01
8.844441E+01
8.835578E+01
8.822309E+01
8.838925E+01
8.831681E+01
8.802698E+01
8.793169E+01
8.831388E+01
8.831900E+01
8.816974E+01
8.807117E+01
8.795408E+01
8.825246E+01
8.804582E+01
8.813355E+01
8.799692E+01
8.809776E+01
8.818557E+01
8.820465E+01
8.826216E+01
8.822804E+01
8.834234E+01
8.849534E+01
8.838705E+01
8.849636E+01
8.852047E+01
8.842874E+01
8.833727E+01
8.841097E+01
8.849801E+01
8.868454E+01
8.866227E+01
8.870958E+01
8.866807E+01
8.878065E+01
8.886836E+01
8.882275E+01
8.910366E+01
8.899009E+01
8.893059E+01
8.881411E+01
8.881308E+01
8.881426E+01
8.862695E+01
8.904653E+01
8.913770E+01
8.877098E+01
8.901672E+01
8.904063E+01
8.887367E+01
8.904325E+01
8.887509E+01
8.914897E+01
8.892370E+01
8.918849E+01
8.907534E+01
8.857385E+01
8.928693E+01
8.842703E+01
8.876173E+01
8.885530E+01
8.917690E+01
8.883496E+01
8.892574E+01
8.860480E+01
8.868502E+01
8.868063E+01
8.897915E+01
8.873874E+01
8.828597E+01
8.781842E+01
8.647271E+01
8.364599E+01
7.889776E+01
7.649330E+01
7.197907E+01
7.153969E+01
6.614903E+01
6.537508E+01
6.198390E+01
5.802815E+01
6.301302E+01
5.822457E+01
5.688393E+01
6.542807E+01
5.724162E+01
6.653225E+01
7.190147E+01
5.538478E+01
4.418708E+00
-8.927337E+01
5.940675E+01
7.044164E+01
6.115451E+01
7.273087E+01
7.037135E+01
6.912907E+01
6.537771E+01
4.204194E+01
3.194114E+01
3.622060E+01
8.248935E+01
5.868592E+01
3.285223E+01
9.095406E+00
-1.616631E+01
1.497377E+02
-3.191986E+01
2.924652E+01
-1.640196E+02
3.983160E+01
-3.672417E+01
3.540018E+01
-2.170793E+01
-1.692411E+01
-1.404325E+01
-1.215218E+01
-1.154341E+01
-1.105887E+01
-8.356913E+00
5.852559E+01
7.323648E+01
8.728063E+01
6.951035E+01
1.254796E+02
9.939285E+01
8.362390E+01
5.282016E+01
-3.143711E+01
-1.764948E+02
4.670575E+02
-5.692176E+01
8.869795E+01
8.125239E+01
7.806603E+01
7.161342E+01
7.975417E+01
7.891817E+01
7.663569E+01
7.390541E+01
7.302841E+01
7.613694E+01
7.302241E+01
7.082951E+01
7.331359E+01
7.415854E+01
7.638932E+01
7.754151E+01
7.860082E+01
7.922982E+01
8.244174E+01
8.609760E+01
8.726328E+01
8.784232E+01
8.898426E+01
8.956943E+01
8.891699E+01
8.882460E+01
8.972691E+01
8.885637E+01
8.887430E+01
8.873627E+01
8.873950E+01
8.928800E+01
8.870454E+01
8.881592E+01
8.917290E+01
8.888389E+01
8.877322E+01
8.895052E+01
8.974445E+01
8.942863E+01
8.888485E+01
8.916718E+01
8.898802E+01
8.901581E+01
8.882574E+01
8.898396E+01
8.871829E+01
8.877177E+01
8.898450E+01
8.883470E+01
8.885162E+01
8.887211E+01
8.884754E+01
8.895455E+01
8.881853E+01
8.886774E+01
8.886903E+01
8.873315E+01
8.849116E+01
8.866884E+01
8.869168E+01
8.872252E+01
8.859619E+01
8.848011E+01
8.843233E+01
8.860273E+01
8.823048E+01
8.843417E+01
8.856176E+01
8.819562E+01
8.819740E+01
8.832635E+01
8.839433E+01
8.810083E+01
8.832281E+01
8.814582E+01
8.814595E+01
8.820480E+01
8.797303E+01
8.811934E+01
8.801812E+01
8.798864E+01
8.807682E+01
8.821478E+01
8.817731E+01
8.829279E+01
8.836111E+01
8.816405E+01
8.820450E+01
8.826131E+01
8.822476E+01
8.819962E+01
8.824343E+01
8.842963E+01
8.828386E+01
8.847564E+01
8.861989E+01
8.862979E+01
8.863390E+01
8.869788E+01
8.847007E+01
8.863838E+01
8.866965E+01
8.884556E+01
8.892670E+01
8.891851E+01
8.891578E+01
8.881232E+01
8.867899E+01
8.889966E+01
8.898762E+01
8.882047E+01
8.901202E+01
8.899771E+01
8.885951E+01
8.908414E+01
8.905075E+01
8.907973E+01
8.891044E+01
8.902992E+01
8.883407E+01
8.889760E+01
8.906124E+01
8.894944E+01
8.892419E+01
8.870219E+01
8.863226E+01
8.904332E+01
8.907279E+01
8.885794E+01
8.913435E+01
8.890856E+01
8.876042E+01
8.858005E+01
8.846822E+01
8.894877E+01
8.857842E+01
8.931901E+01
8.871979E+01
8.806047E+01
8.554432E+01
8.344523E+01
7.983460E+01
7.784400E+01
7.385835E+01
7.044548E+01
6.765829E+01
6.529223E+01
6.691378E+01
6.318618E+01
6.397673E+01
6.485640E+01
6.902809E+01
6.887747E+01
6.287399E+01
6.478973E+01
6.932662E+01
7.268885E+01
-7.160708E+01
-7.608747E+01
6.498229E+01
6.808448E+01
5.134871E+01
6.819032E+01
7.514673E+01
5.765520E+01
7.349591E+01
4.987355E+01
2.798174E+01
6.446993E+01
5.408543E+01
7.597858E+01
5.093539E+01
5.188570E+01
3.284410E+01
1.539148E+01
-2.251777E+02
-1.233226E-01
-1.292232E+01
4.506483E+01
2.050113E+01
1.288186E+01
1.383661E+02
1.261930E+02
1.327825E+02
1.465970E+02
1.548392E+02
1.587519E+02
1.725092E+02
7.421251E+01
7.649872E+01
1.029890E+02
1.902382E+02
7.586762E+01
-1.165114E+02
-9.976766E+01
1.333764E+02
1.550765E-01
-4.002299E+00
1.543994E+02
-2.675663E+01
9.113867E+01
8.549065E+01
8.060819E+01
7.786982E+01
7.435426E+01
7.550005E+01
7.342812E+01
7.370243E+01
7.361333E+01
7.475044E+01
7.140393E+01
7.587673E+01
7.448867E+01
7.331552E+01
7.502008E+01
7.784700E+01
7.765040E+01
7.837373E+01
8.237819E+01
8.526772E+01
8.685990E+01
8.783042E+01
8.891563E+01
8.896309E+01
8.948260E+01
8.871043E+01
8.845707E+01
8.879212E+01
8.907870E+01
8.899470E+01
8.891405E+01
8.892984E+01
8.918720E+01
8.870323E+01
8.871888E+01
8.895299E+01
8.913808E+01
8.899394E+01
8.941476E+01
8.918421E+01
8.915242E+01
8.880217E+01
8.879545E+01
8.919414E+01
8.885029E+01
8.885882E+01
8.897912E+01
8.874531E+01
8.887728E+01
8.891117E+01
8.890304E+01
8.888540E+01
8.902792E+01
8.876817E+01
8.869630E+01
8.889969E+01
8.874082E+01
8.884200E+01
8.894794E+01
8.881788E+01
8.881132E+01
8.875848E+01
8.877595E+01
8.858584E+01
8.841948E+01
8.857182E+01
8.849542E+01
8.838783E+01
8.835984E+01
8.847042E+01
8.845156E+01
8.823520E+01
8.822432E+01
8.842433E+01
8.826954E+01
8.830160E+01
8.823340E+01
8.815064E+01
8.806807E+01
8.813422E+01
8.822243E+01
8.818974E+01
8.824453E+01
8.813842E+01
8.815631E+01
8.818512E+01
8.826707E+01
8.824249E+01
8.812847E+01
8.822067E+01
8.829628E+01
8.827817E+01
8.844703E+01
8.852698E+01
8.848108E+01
8.840387E+01
8.850982E+01
8.855828E+01
8.857376E+01
8.853442E+01
8.875116E+01
8.873226E+01
8.870321E+01
8.852874E+01
8.869443E+01
8.879782E+01
8.901186E+01
8.895319E+01
8.890600E+01
8.895503E+01
8.896819E+01
8.881656E+01
8.898132E+01
8.897889E+01
8.896509E+01
8.905642E+01
8.894674E+01
8.887002E+01
8.906104E+01
8.892343E+01
8.889416E+01
8.877747E+01
8.891482E+01
8.892117E+01
8.887631E+01
8.880445E+01
8.904325E+01
8.882630E+01
8.866641E+01
8.877633E+01
8.856137E+01
8.846487E+01
8.834553E+01
8.884095E+01
8.863670E+01
8.821920E+01
8.863703E+01
8.891128E+01
8.875644E+01
8.777607E+01
8.620702E+01
8.406021E+01
8.049188E+01
7.846384E+01
7.411630E+01
6.974712E+01
6.578590E+01
6.294194E+01
6.117716E+01
5.860810E+01
5.644469E+01
6.222483E+01
5.748839E+01
5.877564E+01
6.273606E+01
6.399399E+01
5.925681E+01
5.986781E+01
6.131544E+01
6.888399E+01
5.808537E+01
6.940058E+01
6.970724E+01
6.138155E+01
5.171525E+01
5.631974E+01
5.818257E+01
1.869983E+01
4.946497E+01
1.240130E+01
6.776317E+01
4.824813E+01
7.080895E+01
6.203147E+01
6.318446E+01
4.273898E+01
5.863300E+01
3.222280E+01
3.995697E+01
8.953875E+00
1.591711E+00
-1.111563E+03
9.623955E+01
9.147681E+01
1.042471E+02
-1.405864E+03
1.000658E+02
9.739655E+01
9.315166E+01
8.369974E+01
8.223829E+01
8.311188E+01
9.249573E+01
9.228282E+01
9.569587E+00
7.019744E+01
-1.355396E+01
-1.318685E+02
-2.788117E+03
1.782026E+02
9.170527E+01
8.913911E+01
8.409683E+01
7.739827E+01
7.982091E+01
7.725535E+01
7.422356E+01
7.852962E+01
7.790699E+01
7.612930E+01
7.252462E+01
7.264505E+01
7.758397E+01
7.793971E+01
7.609430E+01
7.649483E+01
7.639579E+01
7.893304E+01
7.884412E+01
8.222484E+01
8.579613E+01
8.631987E+01
8.765355E+01
8.806506E+01
8.860930E+01
8.962146E+01
8.930123E+01
8.915830E+01
8.898683E+01
8.889775E+01
8.889368E+01
8.881218E+01
8.909277E+01
8.880761E+01
8.893046E+01
8.905997E+01
8.906792E+01
8.923708E+01
8.907928E+01
8.900622E+01
8.879330E+01
8.892489E+01
8.911207E+01
8.912460E+01
8.922144E+01
8.909871E+01
8.880055E+01
8.879409E+01
8.896184E+01
8.894064E+01
8.887833E+01
8.875164E+01
8.881421E+01
8.868795E+01
8.876568E+01
8.886057E+01
8.880438E+01
8.883681E+01
8.870376E+01
8.865755E+01
8.866439E+01
8.868240E+01
8.860399E+01
8.841542E+01
8.850117E+01
8.865076E+01
8.847974E+01
8.840154E+01
8.819531E+01
8.834689E+01
8.839520E+01
8.833376E+01
8.809237E+01
8.815834E+01
8.807163E+01
8.805377E+01
8.808267E+01
8.799167E+01
8.813600E+01
8.824978E+01
8.814094E+01
8.818100E+01
8.813099E+01
8.798535E+01
8.810103E+01
8.829613E+01
8.827888E+01
8.820196E+01
8.819358E+01
8.842970E+01
8.838281E+01
8.820164E+01
8.824100E+01
8.831975E+01
8.846636E+01
8.854853E+01
8.848912E+01
8.856588E+01
8.854099E+01
8.862324E+01
8.857834E+01
8.847659E+01
8.856398E+01
8.856882E+01
8.870528E+01
8.866643E+01
8.872947E+01
8.868169E+01
8.878954E+01
8.874616E+01
8.896094E+01
8.875238E+01
8.883482E+01
8.885326E+01
8.908361E+01
8.904022E+01
8.890981E+01
8.898376E+01
8.918532E+01
8.909775E+01
8.892607E+01
8.888810E+01
8.907222E+01
8.891738E+01
8.894783E+01
8.932561E+01
8.874012E+01
8.895725E+01
8.866618E+01
8.903668E+01
8.905994E+01
8.864071E+01
8.824087E+01
8.920005E+01
8.848001E+01
8.923821E+01
8.854951E+01
8.853933E+01
8.830973E+01
8.860937E+01
8.826487E+01
8.638509E+01
8.409233E+01
8.159602E+01
7.777667E+01
7.490381E+01
6.902172E+01
6.446423E+01
6.195667E+01
6.010811E+01
5.905948E+01
6.103054E+01
6.486246E+01
6.370541E+01
5.923426E+01
5.273150E+01
6.732326E+01
7.307197E+01
6.203954E+01
5.948879E+01
7.306366E+01
7.163410E+01
5.807915E+01
7.350347E+01
7.389944E+01
8.202826E+01
6.257049E+01
6.240287E+01
2.406318E+01
2.994742E+01
5.944084E+01
5.667869E+01
4.243193E+01
3.455374E+01
3.383161E+01
6.710760E+01
3.177169E+01
3.461974E+01
8.000752E+01
8.068804E+01
8.167819E+01
-4.452638E+01
-1.267249E+00
3.347415E+02
1.669281E+02
1.645561E+02
1.369159E+02
1.571450E+02
1.494039E+02
1.563984E+02
7.443728E+01
8.233491E+01
9.569640E+01
5.252392E+01
8.866704E+01
-8.216263E+01
-8.897375E+01
8.674481E+01
7.890844E+01
2.650550E+02
-1.231388E+02
8.770401E+01
9.072433E+01
9.124335E+01
7.872495E+01
8.397233E+01
7.551128E+01
7.069755E+01
7.271976E+01
7.795328E+01
7.533983E+01
7.147697E+01
7.297439E+01
7.694919E+01
7.833117E+01
7.763506E+01
7.372378E+01
7.784747E+01
8.067825E+01
8.335831E+01
8.411136E+01
8.408151E+01
8.640343E+01
9.007574E+01
8.930231E+01
8.934056E+01
8.825508E+01
8.864129E+01
8.841053E+01
8.907162E+01
8.922394E+01
8.871850E+01
8.868523E+01
8.876640E+01
8.949536E+01
8.905734E+01
8.882398E+01
8.867793E+01
8.886540E+01
8.912969E+01
8.893871E+01
8.885931E+01
8.895358E+01
8.891903E+01
8.897751E+01
8.897243E+01
8.902563E+01
8.888016E+01
8.891558E+01
8.896597E+01
8.883433E+01
8.891091E+01
8.896495E+01
8.893495E+01
8.880670E+01
8.887685E+01
8.887845E+01
8.876097E+01
8.890336E+01
8.871902E+01
8.863041E+01
8.876141E+01
8.859540E+01
8.852632E+01
8.844673E+01
8.852158E+01
8.850704E+01
8.847704E+01
8.828586E+01
8.826701E+01
8.832619E+01
8.831111E+01
8.822743E+01
8.832202E+01
8.839482E+01
8.824270E+01
8.815020E+01
8.827817E+01
8.832808E+01
8.822683E+01
8.822158E+01
8.830854E+01
8.800720E+01
8.813893E+01
8.830990E+01
8.807481E+01
8.812653E+01
8.812207E+01
8.833078E+01
8.832823E+01
8.805520E+01
8.817491E+01
8.827242E+01
8.831946E+01
8.826664E+01
8.833601E+01
8.838763E+01
8.830504E+01
8.845066E+01
8.853949E+01
8.865826E+01
8.873257E+01
8.862290E+01
8.875290E+01
8.876553E+01
8.848849E+01
8.884089E+01
8.890258E+01
8.878289E+01
8.907125E+01
8.890571E+01
8.894879E+01
8.890538E+01
8.885401E+01
8.903251E+01
8.883955E+01
8.889530E+01
8.904258E+01
8.881157E+01
8.895836E+01
8.905549E+01
8.906074E+01
8.883862E+01
8.910687E+01
8.915011E+01
8.881455E+01
8.920859E+01
8.869008E+01
8.856965E+01
8.873048E+01
8.864507E+01
8.855679E+01
8.858825E+01
8.873273E+01
8.880786E+01
8.821234E+01
8.885275E+01
8.887548E+01
8.842371E+01
8.874328E+01
8.884223E+01
8.894730E+01
8.658030E+01
8.368363E+01
8.242134E+01
7.645480E+01
7.255771E+01
6.976899E+01
6.352101E+01
6.912470E+01
6.265016E+01
6.279700E+01
6.797446E+01
6.319499E+01
6.140969E+01
5.972886E+01
5.990605E+01
5.779403E+01
5.954682E+01
6.181416E+01
5.615784E+01
6.174447E+01
5.722092E+01
6.527574E+01
7.037316E+01
7.479756E+01
6.607290E+01
3.654149E+01
6.454208E+01
7.288062E+01
5.386656E+01
5.876117E+01
7.099964E+01
8.974383E+01
7.807186E+01
4.261738E+01
4.492125E+01
5.626310E+01
3.716396E+01
3.518647E+01
8.141929E+01
5.908000E+01
-1.529892E+01
-1.226037E+02
-7.083628E+02
1.390461E+02
1.336287E+02
1.308677E+02
1.307144E+02
1.290197E+02
1.302183E+02
7.681802E+01
8.992686E+01
8.657308E+01
8.262437E+01
8.782075E+01
9.408280E+01
8.415155E+01
-3.740784E+01
3.767211E-02
1.391607E+01
1.892988E+02
9.291296E+01
9.073543E+01
8.792299E+01
7.733734E+01
7.497381E+01
7.133765E+01
4.522357E+01
7.269344E+01
7.827521E+01
7.878969E+01
7.217253E+01
7.469969E+01
7.119417E+01
7.719839E+01
7.810577E+01
7.474058E+01
7.763613E+01
7.980570E+01
8.013438E+01
8.197228E+01
8.532137E+01
8.653959E+01
8.705267E+01
8.847799E+01
8.866778E+01
8.945080E+01
8.927030E+01
8.887140E+01
8.952139E+01
8.866976E+01
8.892369E+01
8.912796E+01
8.896237E+01
8.909135E+01
8.860682E+01
8.895156E+01
8.893999E+01
8.894349E+01
8.891386E+01
8.910370E+01
8.887112E+01
8.884340E+01
8.901598E+01
8.898590E+01
8.902202E+01
8.911864E+01
8.894218E+01
8.895758E+01
8.900843E+01
8.870894E+01
8.880543E+01
8.852479E+01
8.862073E+01
8.894859E+01
8.876175E+01
8.880362E+01
8.889437E+01
8.884199E+01
8.860343E+01
8.879160E+01
8.871481E+01
8.846157E+01
8.851157E+01
8.845447E+01
8.856859E+01
8.867113E+01
8.837138E+01
8.822243E+01
8.835636E+01
8.833850E+01
8.832600E+01
8.835828E+01
8.837945E+01
8.816535E+01
8.821150E+01
8.829458E+01
8.836798E+01
8.835087E+01
8.823581E+01
8.824322E+01
8.816933E+01
8.814733E+01
8.816546E+01
8.812164E+01
8.812447E+01
8.826596E+01
8.834723E+01
8.825591E+01
8.821700E+01
8.830370E+01
8.843661E+01
8.837796E+01
8.826869E+01
8.838282E+01
8.841404E+01
8.845270E+01
8.835917E+01
8.849708E+01
8.856921E+01
8.862495E+01
8.860546E+01
8.869340E+01
8.874268E+01
8.865501E+01
8.887446E+01
8.872228E+01
8.876844E+01
8.885721E+01
8.895442E+01
8.898605E+01
8.905456E+01
8.895995E+01
8.882713E+01
8.899400E+01
8.907892E+01
8.908913E+01
8.904524E+01
8.913455E+01
8.891547E+01
8.890367E+01
8.889108E+01
8.899020E+01
8.882208E+01
8.867945E+01
8.876512E+01
8.872395E+01
8.881473E+01
8.901233E+01
8.922576E+01
8.894875E+01
8.902901E+01
8.896447E+01
8.838427E+01
8.859539E+01
8.869327E+01
8.869443E+01
8.827121E+01
8.828057E+01
8.865223E+01
8.899841E+01
8.901926E+01
8.710567E+01
8.199609E+01
8.019534E+01
7.746913E+01
7.532915E+01
6.905823E+01
6.589243E+01
6.611882E+01
6.362557E+01
6.002082E+01
5.560382E+01
6.629005E+01
6.020094E+01
6.084493E+01
6.311616E+01
5.771787E+01
6.745186E+01
7.194726E+01
7.697580E+01
6.775072E+01
7.364096E+01
5.992884E+01
8.020474E+01
6.994310E+01
6.570213E+01
4.589757E+01
3.964572E+01
6.315236E+01
4.692500E+01
6.239109E+01
5.237414E+01
5.681468E+01
5.424019E+01
6.224314E+01
1.943465E+01
3.734008E+01
-5.194465E+01
4.414557E+00
-2.484460E+01
-1.268202E+01
-4.431608E+01
-5.863593E+01
3.319053E+02
1.732537E+02
1.679172E+02
1.631710E+02
1.609718E+02
1.600274E+02
1.625369E+02
7.693025E+01
8.338324E+01
7.342504E+01
7.650054E+01
7.900644E+01
-1.302707E+02
1.304008E+03
-1.696934E+02
1.087973E+02
8.102684E+00
-1.944104E+02
9.484387E+01
9.310454E+01
8.350899E+01
7.366425E+01
8.366951E+01
8.125718E+01
7.150791E+01
6.906540E+01
7.275028E+01
7.181157E+01
7.185406E+01
7.415947E+01
7.515895E+01
7.576223E+01
7.420041E+01
7.513018E+01
7.637689E+01
7.934715E+01
8.052133E+01
8.196081E+01
8.457832E+01
8.680741E+01
8.830751E+01
8.919390E+01
8.928980E+01
8.924382E+01
8.929773E+01
8.955956E+01
8.936393E+01
8.851469E+01
8.857668E+01
8.871814E+01
8.882517E+01
8.885528E+01
8.866733E+01
8.864132E+01
8.891487E+01
8.925297E+01
8.905194E+01
8.882654E+01
8.895454E+01
8.885755E+01
8.914609E+01
8.912104E+01
8.912992E+01
8.893658E+01
8.877329E+01
8.869095E+01
8.873878E+01
8.889749E+01
8.894093E+01
8.892104E+01
8.878280E+01
8.882014E+01
8.879732E+01
8.878545E+01
8.871989E+01
8.867714E+01
8.875662E+01
8.868532E+01
8.855552E+01
8.846514E+01
8.852074E+01
8.838725E+01
8.853728E+01
8.873777E+01
8.838425E+01
8.836796E+01
8.843226E+01
8.839612E+01
8.825196E+01
8.830668E+01
8.846274E+01
8.849782E+01
8.842914E+01
8.807136E+01
8.807132E+01
8.800067E+01
8.813015E+01
8.831608E+01
8.828350E+01
8.822706E+01
8.812340E+01
8.819161E+01
8.817682E+01
8.814189E+01
8.829153E+01
8.815512E+01
8.822219E+01
8.836328E+01
8.842323E+01
8.851044E+01
8.856524E+01
8.841738E+01
8.838439E+01
8.853280E+01
8.869841E+01
8.847418E+01
8.848909E+01
8.848287E+01
8.864608E+01
8.853151E+01
8.857543E+01
8.855041E+01
8.858353E+01
8.880166E+01
8.877719E+01
8.862143E+01
8.879212E+01
8.898882E+01
8.907371E+01
8.901402E+01
8.919227E+01
8.910987E+01
8.904237E+01
8.901995E+01
8.906973E+01
8.900537E+01
8.873128E+01
8.878955E+01
8.917998E+01
8.885058E+01
8.892390E+01
8.886563E+01
8.903674E+01
8.895800E+01
8.886927E+01
8.904944E+01
8.907344E+01
8.856069E+01
8.835249E+01
8.841089E+01
8.851436E+01
8.828798E+01
8.869856E+01
8.948806E+01
8.897164E+01
8.885426E+01
8.956277E+01
8.831078E+01
8.731928E+01
8.612011E+01
8.295667E+01
7.870367E+01
7.692891E+01
7.343509E+01
7.082214E+01
6.679568E+01
6.301942E+01
6.168597E+01
6.207564E+01
6.074505E+01
6.172079E+01
6.189598E+01
6.327809E+01
6.674535E+01
7.297467E+01
5.943977E+01
7.346743E+01
6.626403E+01
6.382734E+01
4.954328E+01
7.871035E+01
7.226408E+01
5.117627E+01
7.914015E+01
6.755847E+01
5.383774E+01
3.272630E+01
5.960765E+01
3.801776E+01
5.619607E+01
7.073036E+01
2.898906E+01
5.345685E+01
5.423497E+01
5.469092E+01
1.185122E+01
3.513183E+01
6.705579E+00
-1.566876E+01
6.863343E+00
3.575521E-01
-2.789816E+02
9.133287E+02
6.395110E+02
5.801376E+02
4.979464E+02
4.910421E+02
5.574361E+02
9.186857E+01
8.599338E+01
7.204069E+01
8.003494E+01
8.731858E+01
2.804979E+00
-3.435590E+00
1.958556E+01
-1.829155E+02
3.864328E+01
1.370768E+02
9.542573E+01
9.101445E+01
8.259525E+01
8.355209E+01
8.216610E+01
8.298741E+01
8.448568E+01
8.144001E+01
7.513014E+01
7.501293E+01
7.363737E+01
7.440023E+01
7.122542E+01
7.181248E+01
7.263559E+01
7.457344E+01
7.679119E+01
7.846228E+01
7.949058E+01
8.216662E+01
8.462779E+01
8.658494E+01
8.827475E+01
8.872303E+01
8.881126E+01
8.936056E+01
8.911563E+01
8.866753E+01
8.876705E+01
8.870613E+01
8.904335E+01
8.894941E+01
8.864399E+01
8.896476E+01
8.885225E+01
8.889324E+01
8.896964E+01
8.885615E+01
8.907860E+01
8.914116E+01
8.903660E+01
8.899292E+01
8.876907E+01
8.903548E+01
8.902759E+01
8.887503E+01
8.888374E+01
8.900812E+01
8.921894E+01
8.907707E+01
8.879601E+01
8.875012E+01
8.894719E+01
8.887718E+01
8.897969E+01
8.892297E+01
8.897753E+01
8.884203E+01
8.878093E+01
8.860638E+01
8.853023E+01
8.853447E+01
8.848352E+01
8.856366E+01
8.862480E+01
8.851507E+01
8.854060E+01
8.846794E+01
8.839206E+01
8.842481E+01
8.833103E+01
8.846540E+01
8.829121E+01
8.822274E+01
8.841204E+01
8.822863E+01
8.820741E+01
8.821703E+01
8.797956E+01
8.816816E+01
8.832311E+01
8.832008E+01
8.798877E+01
8.810208E+01
8.823146E+01
8.826920E+01
8.827283E+01
8.809694E+01
8.832671E+01
8.827637E+01
8.821432E+01
8.823895E+01
8.833988E+01
8.837732E+01
8.831929E+01
8.832255E+01
8.842591E+01
8.850119E+01
8.843415E+01
8.853144E+01
8.859724E+01
8.871131E+01
8.871460E+01
8.871698E+01
8.876643E+01
8.876357E+01
8.865648E+01
8.885963E+01
8.882667E+01
8.889587E+01
8.899617E+01
8.910041E+01
8.899230E+01
8.907660E+01
8.907028E+01
8.898541E+01
8.896719E+01
8.908039E+01
8.910646E+01
8.904376E+01
8.886689E+01
8.897200E+01
8.899407E+01
8.875523E+01
8.876475E+01
8.866796E+01
8.871927E+01
8.859390E+01
8.839219E+01
8.839956E+01
8.883638E+01
8.902494E+01
8.898466E+01
8.868169E+01
8.883810E+01
8.908102E+01
8.882712E+01
8.885780E+01
8.965384E+01
8.855004E+01
8.726091E+01
8.605104E+01
8.352284E+01
8.001435E+01
7.719215E+01
7.503320E+01
7.083753E+01
6.643687E+01
6.336682E+01
6.451789E+01
5.760325E+01
6.041884E+01
6.153475E+01
6.243971E+01
5.565047E+01
6.125263E+01
7.237844E+01
6.649921E+01
6.958638E+01
7.039498E+01
7.666899E+01
6.466587E+01
5.855756E+01
6.818971E+01
6.906108E+01
3.862514E+01
6.544729E+01
5.045642E+01
5.149820E+01
6.886895E+01
6.565879E+01
3.448894E+01
4.121754E+00
2.898479E+01
5.661667E+01
7.233360E+01
7.689165E+01
-6.436632E+01
5.313214E+01
-4.596056E+01
1.124083E+01
4.433447E+01
4.747496E+01
-1.642465E+01
-2.430267E+00
-6.330156E+00
-6.764367E+00
-7.809254E+00
-8.788184E+00
-7.993720E+00
9.615099E+01
9.266354E+01
9.100182E+01
9.097777E+01
8.828228E+01
9.208250E+01
1.984552E+02
8.860865E+01
1.416797E+01
9.741602E+01
-1.125581E+02
-2.360804E+02
8.922050E+01
8.343380E+01
7.829081E+01
7.152060E+01
7.639865E+01
7.776386E+01
7.362971E+01
7.344329E+01
7.672311E+01
7.277617E+01
7.108510E+01
7.434569E+01
7.620697E+01
7.476303E+01
7.575992E+01
7.659197E+01
8.086251E+01
8.074633E+01
8.223233E+01
8.499475E+01
8.700180E+01
8.729308E+01
8.923626E+01
8.968146E+01
8.887837E+01
8.888935E+01
8.907849E+01
8.951575E+01
8.901151E+01
8.854915E+01
8.871124E+01
8.894247E+01
8.914709E+01
8.929629E+01
8.889762E+01
8.876012E+01
8.912030E+01
8.894327E+01
8.870848E+01
8.883307E+01
8.863611E+01
8.889320E+01
8.880602E+01
8.892423E+01
8.897571E+01
8.896490E+01
8.882481E+01
8.888463E+01
8.884091E+01
8.881927E+01
8.886155E+01
8.885342E+01
8.884257E+01
8.898092E+01
8.897756E+01
8.863698E+01
8.876328E+01
8.861094E+01
8.888703E+01
8.887076E+01
8.883601E+01
8.851082E+01
8.851545E+01
8.853806E+01
8.866974E+01
8.843914E+01
8.829876E+01
8.837336E+01
8.835966E+01
8.844437E+01
8.819133E+01
8.836903E+01
8.831555E+01
8.810946E+01
8.821255E+01
8.813421E+01
8.810425E+01
8.812739E+01
8.822639E+01
8.804256E+01
8.800868E+01
8.808891E+01
8.815278E+01
8.827128E+01
8.840473E+01
8.826235E+01
8.823951E+01
8.827365E+01
8.831321E+01
8.826361E+01
8.826150E+01
8.836501E+01
8.835035E+01
8.824943E+01
8.852551E+01
8.847979E+01
8.823329E+01
8.846001E+01
8.847660E+01
8.861582E+01
8.869934E+01
8.878592E+01
8.871010E+01
8.876407E+01
8.891487E+01
8.890390E+01
8.891224E+01
8.900770E+01
8.899519E+01
8.889254E+01
8.895513E+01
8.899393E+01
8.904163E+01
8.889160E+01
8.915004E+01
8.905374E+01
8.904379E+01
8.913540E+01
8.909136E+01
8.898049E+01
8.899356E+01
8.902032E+01
8.888172E+01
8.873083E+01
8.888134E+01
8.888263E+01
8.873662E+01
8.880336E+01
8.783761E+01
8.838037E+01
8.889467E+01
8.853912E+01
8.818390E+01
8.824436E+01
8.854389E+01
8.844524E+01
8.826733E+01
8.950765E+01
8.895030E+01
8.786268E+01
8.624578E+01
8.319569E+01
8.048679E+01
7.827173E+01
7.511201E+01
7.211529E+01
6.693764E+01
6.547121E+01
6.239097E+01
5.960627E+01
6.074702E+01
6.576034E+01
6.298016E+01
6.347868E+01
6.106249E+01
6.861692E+01
7.398755E+01
6.346647E+01
7.427916E+01
6.926321E+01
6.653624E+01
4.911537E+01
7.374614E+01
6.413654E+01
3.823234E+01
5.817499E+01
6.528504E+01
6.726662E+01
4.572923E+01
7.615251E+01
5.695258E+01
5.281356E+01
6.228753E+01
4.423466E+01
8.932021E+01
8.146522E+01
-1.739604E+00
-1.346165E+02
6.461131E+01
-5.392361E+02
9.758125E+01
9.362719E+01
-1.108282E+02
1.424145E+02
1.077740E+02
1.030880E+02
1.036412E+02
1.063088E+02
1.046849E+02
9.795731E+01
9.011975E+01
8.939128E+01
9.285241E+01
8.633628E+01
3.189679E+01
-1.870603E+02
-1.704715E+02
2.732753E+01
-5.395677E+01
4.908012E+00
3.802838E+01
7.636435E+01
6.630727E+01
7.927588E+01
8.228684E+01
8.055482E+01
8.490507E+01
8.094104E+01
7.458320E+01
7.156181E+01
7.207689E+01
7.392436E+01
7.369244E+01
7.191440E+01
7.120466E+01
7.561590E+01
7.666187E+01
7.945102E+01
8.179614E+01
8.279744E+01
8.486106E+01
8.646894E+01
8.991721E+01
9.032343E+01
8.885855E+01
9.003701E+01
8.936552E+01
8.934155E+01
8.936807E+01
8.892192E+01
8.891780E+01
8.867397E+01
8.900465E+01
8.850580E+01
8.852398E+01
8.898166E+01
8.926748E+01
8.892839E+01
8.873657E+01
8.883339E+01
8.896800E+01
8.898334E+01
8.885342E+01
8.891847E+01
8.897532E+01
8.900767E+01
8.898358E+01
8.890550E+01
8.896013E+01
8.899977E+01
8.889803E+01
8.860166E+01
8.891982E+01
8.887695E+01
8.873831E+01
8.874573E+01
8.898639E+01
8.890003E+01
8.893523E+01
8.882682E+01
8.868383E+01
8.870096E+01
8.858498E+01
8.862013E+01
8.863152E+01
8.853490E+01
8.848128E+01
8.846305E+01
8.838061E+01
8.838522E+01
8.827892E+01
8.825045E+01
8.836808E+01
8.821563E+01
8.835235E+01
8.826312E+01
8.807568E+01
8.830201E+01
8.826672E+01
8.823107E+01
8.811236E+01
8.799721E+01
8.812191E+01
8.828795E+01
8.819834E+01
8.813907E+01
8.806723E+01
8.819906E+01
8.830145E+01
8.820689E+01
8.831870E+01
8.838992E+01
8.843168E+01
8.852386E+01
8.853750E+01
8.848725E+01
8.850146E+01
8.858312E+01
8.856754E+01
8.846764E+01
8.855011E+01
8.870945E+01
8.873937E+01
8.869944E+01
8.884448E+01
8.872028E+01
8.885504E+01
8.903409E+01
8.910839E+01
8.889073E+01
8.902403E+01
8.905993E+01
8.889006E+01
8.898778E+01
8.906477E+01
8.894851E+01
8.907880E+01
8.880591E+01
8.894562E+01
8.915998E+01
8.902954E+01
8.879177E+01
8.883174E+01
8.881026E+01
8.910040E+01
8.873828E+01
8.873390E+01
8.904461E+01
8.884424E+01
8.801274E+01
8.887532E+01
8.856278E+01
8.839308E+01
8.881042E+01
8.855633E+01
8.904658E+01
8.887198E+01
8.847864E+01
8.867909E+01
8.873459E+01
8.673299E+01
8.583770E+01
8.197121E+01
7.949707E+01
7.650517E+01
7.115836E+01
6.977431E+01
6.879276E+01
6.415179E+01
6.014905E+01
5.749361E+01
5.953264E+01
5.670654E+01
5.561617E+01
6.520351E+01
5.655961E+01
6.047399E+01
7.544898E+01
7.000428E+01
6.992661E+01
6.656461E+01
7.005837E+01
6.137275E+01
5.897808E+01
7.278221E+01
6.707189E+01
5.954449E+01
6.484934E+01
3.288346E+01
5.833467E+01
6.223709E+01
8.507100E+01
5.177540E+01
6.705819E+01
-2.356373E+01
4.317658E+01
7.686543E+01
-5.163223E+00
-4.414697E+01
-1.890804E+01
2.601599E+01
4.370525E+01
2.189010E+01
-1.579015E+02
6.671323E+01
9.016547E+01
7.136379E+01
1.069584E+02
1.110275E+02
1.057716E+02
8.921722E+01
9.116825E+01
9.413374E+01
8.574394E+01
8.340269E+01
-1.287841E+02
1.037460E+02
3.360972E+01
3.662986E+02
1.812117E+01
3.684550E+02
-1.271069E+02
8.435420E+01
7.952412E+01
7.629902E+01
7.708847E+01
7.476125E+01
7.280634E+01
7.060740E+01
7.137252E+01
7.385431E+01
7.341313E+01
7.143954E+01
7.338842E+01
7.315815E+01
7.702814E+01
7.719806E+01
7.776025E+01
7.861986E+01
8.266541E+01
8.222481E+01
8.440771E+01
8.603753E+01
8.849585E+01
8.902090E+01
8.909385E+01
8.922754E+01
8.916108E+01
8.907110E+01
8.945816E+01
8.912547E+01
8.925124E+01
8.891992E+01
8.895948E+01
8.866844E+01
8.915330E+01
8.909860E+01
8.926697E+01
8.915501E+01
8.887223E+01
8.898103E+01
8.894363E+01
8.901201E+01
8.914015E+01
8.911969E+01
8.897775E+01
8.895747E+01
8.903188E+01
8.911826E+01
8.898659E+01
8.893130E+01
8.866951E+01
8.878116E+01
8.888074E+01
8.894693E+01
8.897282E+01
8.893179E+01
8.861824E+01
8.872986E+01
8.872207E+01
8.877491E+01
8.847349E+01
8.839783E+01
8.851095E+01
8.859366E+01
8.869258E+01
8.862129E+01
8.856600E+01
8.849572E+01
8.852434E+01
8.843630E+01
8.852491E+01
8.839901E+01
8.844958E+01
8.837496E+01
8.826566E+01
8.820547E+01
8.828132E+01
8.838054E+01
8.833141E+01
8.820549E+01
8.803627E+01
8.818681E+01
8.821157E+01
8.822617E+01
8.840368E+01
8.836144E+01
8.789306E+01
8.811431E+01
8.825709E+01
8.822738E+01
8.828160E+01
8.855811E+01
8.843831E+01
8.822314E+01
8.845029E+01
8.849653E+01
8.849310E+01
8.861023E+01
8.868470E+01
8.882333E+01
8.882277E+01
8.849433E+01
8.879472E+01
8.890554E+01
8.884589E+01
8.881696E+01
8.883768E+01
8.892948E+01
8.877824E+01
8.891178E+01
8.880658E+01
8.884334E+01
8.905860E+01
8.892970E+01
8.908763E+01
8.910018E+01
8.908161E+01
8.923955E+01
8.886182E+01
8.890956E+01
8.889943E+01
8.907295E+01
8.898506E+01
8.889188E+01
8.880037E+01
8.882235E+01
8.903600E+01
8.885998E+01
8.900597E+01
8.887500E+01
8.848284E+01
8.844111E+01
8.867773E+01
8.830058E+01
8.825062E+01
8.834235E+01
8.839307E+01
8.852809E+01
8.851011E+01
8.834219E+01
8.833748E+01
8.497312E+01
8.173506E+01
8.006165E+01
7.627749E+01
7.159512E+01
7.069586E+01
6.697110E+01
6.457344E+01
6.169993E+01
6.487137E+01
6.317415E+01
6.051813E+01
6.979051E+01
6.492322E+01
6.652145E+01
7.622745E+01
7.110876E+01
7.234715E+01
8.003575E+01
8.448104E+01
6.224193E+01
7.449734E+01
5.992016E+01
6.852819E+01
7.121783E+01
7.525696E+01
1.689537E+01
7.491110E-01
7.626774E+01
1.476178E+01
2.054723E+01
6.766596E+01
2.977247E+01
4.645435E+01
3.338207E+01
2.980408E+01
4.972409E+01
4.236807E+01
4.742213E+01
2.446916E+02
-2.369429E+01
-1.712550E+01
-9.215583E+01
-7.384757E+02
1.918518E+02
1.206460E+02
1.071632E+02
9.727102E+01
8.322342E+01
9.553757E+01
8.450689E+01
9.195942E+01
8.685310E+01
6.419122E+01
1.228774E+02
2.826366E+02
2.005227E+02
1.578786E+03
1.073394E+02
1.219600E+02
8.733321E+01
7.677338E+01
7.553357E+01
7.567670E+01
7.797760E+01
7.309040E+01
7.240594E+01
7.392842E+01
7.396981E+01
7.256005E+01
7.145498E+01
7.560723E+01
7.495685E+01
7.132648E+01
7.574808E+01
7.613478E+01
7.634502E+01
7.965188E+01
8.267905E+01
8.241695E+01
8.477283E+01
8.576435E+01
8.792694E+01
8.935772E+01
8.888355E+01
8.960443E+01
9.034045E+01
9.003032E+01
8.930592E+01
8.888767E+01
8.896935E+01
8.892211E+01
8.890694E+01
8.871365E+01
8.893838E+01
8.903684E+01
8.877656E+01
8.901291E+01
8.891009E+01
8.889870E+01
8.898842E+01
8.894584E+01
8.911948E+01
8.912373E+01
8.881821E+01
8.855502E+01
8.866622E+01
8.895568E+01
8.894527E+01
8.887687E+01
8.880139E+01
8.849673E+01
8.873936E+01
8.884030E+01
8.888257E+01
8.884913E+01
8.885971E+01
8.887783E+01
8.879146E+01
8.862916E+01
8.851448E+01
8.858047E+01
8.871186E+01
8.848928E+01
8.880995E+01
8.857698E+01
8.862650E+01
8.845512E+01
8.830472E+01
8.813235E+01
8.834842E+01
8.832823E+01
8.821048E+01
8.813795E+01
8.815387E+01
8.819810E+01
8.816106E+01
8.821594E+01
8.797334E+01
8.830862E+01
8.807043E+01
8.803246E+01
8.803833E+01
8.807909E+01
8.808758E+01
8.828358E+01
8.744137E+01
8.833424E+01
8.836018E+01
8.835050E+01
8.847006E+01
8.846474E+01
8.847026E+01
8.841113E+01
8.824760E+01
8.818383E+01
8.835657E+01
8.832293E+01
8.848935E+01
8.847421E+01
8.867849E+01
8.879521E+01
8.870296E+01
8.866181E+01
8.875651E+01
8.869970E+01
8.861758E+01
8.894575E+01
8.891990E+01
8.882275E+01
8.898580E+01
8.917064E+01
8.886097E+01
8.909043E+01
8.875731E+01
8.919944E+01
8.886985E+01
8.909072E+01
8.913844E+01
8.882635E+01
8.871707E+01
8.879398E+01
8.898799E+01
8.890528E+01
8.868024E+01
8.887796E+01
8.902421E+01
8.920709E+01
8.854595E+01
8.815630E+01
8.881233E+01
8.869875E+01
8.861947E+01
8.831145E+01
8.799330E+01
8.836495E+01
8.896855E+01
8.828120E+01
8.882890E+01
8.854556E+01
8.772656E+01
8.543088E+01
8.245212E+01
8.048877E+01
7.577874E+01
7.142578E+01
6.809079E+01
6.420586E+01
6.112072E+01
5.980464E+01
6.024016E+01
6.306023E+01
5.649148E+01
6.087690E+01
6.329886E+01
6.334928E+01
7.036103E+01
7.635274E+01
7.758744E+01
6.788489E+01
6.791159E+01
6.715572E+01
5.767865E+01
4.485431E+01
5.895232E+01
8.104762E+01
7.464400E+01
5.591079E+01
3.226232E+01
4.169070E+00
-2.265024E+01
3.768406E+01
7.429702E+01
8.012086E+00
1.146356E+01
2.926252E+01
-4.446784E+01
5.146598E+00
8.593035E+01
4.761689E+01
1.948930E+01
3.693836E+01
1.252646E+01
-1.190323E+02
2.664844E+02
1.278428E+02
1.809048E+02
1.867413E+02
1.859041E+02
1.884684E+02
9.875799E+01
1.293674E+02
9.624219E+01
8.823221E+01
7.416272E+01
1.688675E+02
4.819195E+02
1.458250E+02
-2.433922E+01
7.156665E+01
3.252838E+02
1.409724E+02
7.868889E+01
8.042963E+01
7.750030E+01
7.746209E+01
7.695800E+01
7.786802E+01
7.662379E+01
7.216202E+01
7.600827E+01
7.087035E+01
7.146458E+01
7.412524E+01
7.348714E+01
7.262423E+01
7.582736E+01
7.457865E+01
7.802267E+01
8.021529E+01
8.146508E+01
8.273634E+01
8.565709E+01
8.690988E+01
8.829479E+01
8.905123E+01
8.920325E+01
8.998788E+01
9.017036E+01
8.905659E+01
8.877488E+01
8.890371E+01
8.876539E+01
8.854614E+01
8.880804E+01
8.887838E+01
8.885673E+01
8.904785E+01
8.872138E+01
8.890391E+01
8.899881E+01
8.907681E+01
8.888370E+01
8.900138E+01
8.913087E+01
8.935294E+01
8.897418E+01
8.872807E+01
8.891611E+01
8.892637E+01
8.887437E+01
8.886490E+01
8.893770E+01
8.888163E+01
8.881865E+01
8.890693E+01
8.892709E+01
8.870758E+01
8.855171E+01
8.872809E+01
8.873301E+01
8.852599E+01
8.872179E+01
8.865310E+01
8.878906E+01
8.925348E+01
8.864907E+01
8.844667E+01
8.830604E+01
8.829923E+01
8.828024E+01
8.833820E+01
8.839333E+01
8.833644E+01
8.846143E+01
8.846133E+01
8.821902E+01
8.821654E+01
8.804186E+01
8.809719E+01
8.810038E+01
8.811659E+01
8.823642E+01
8.838518E+01
8.816971E+01
8.828556E+01
8.823696E+01
8.736177E+01
8.814403E+01
8.831330E+01
8.816249E+01
8.819278E+01
8.836160E+01
8.849483E+01
8.831844E+01
8.841124E+01
8.848637E+01
8.851645E+01
8.859413E+01
8.862551E+01
8.851036E+01
8.845694E+01
8.869060E+01
8.884810E+01
8.865674E+01
8.882304E+01
8.876551E+01
8.896589E+01
8.898848E+01
8.892435E+01
8.893386E+01
8.898355E+01
8.903365E+01
8.901613E+01
8.888311E+01
8.894058E+01
8.900404E+01
8.881921E+01
8.885973E+01
8.890587E+01
8.894296E+01
8.889350E+01
8.883985E+01
8.887999E+01
8.897106E+01
8.880486E+01
8.888849E+01
8.866196E+01
8.879598E+01
8.865148E+01
8.835516E+01
8.861955E+01
8.842010E+01
8.843794E+01
8.875187E+01
8.836999E+01
8.827281E+01
8.860781E+01
8.841685E+01
8.887106E+01
8.853012E+01
8.799093E+01
8.539209E+01
8.325533E+01
8.224934E+01
7.684517E+01
7.296325E+01
6.985479E+01
6.700748E+01
6.445412E+01
6.115315E+01
6.365763E+01
6.463777E+01
6.708268E+01
6.304703E+01
5.960507E+01
5.775873E+01
6.635766E+01
7.162350E+01
6.893511E+01
6.251822E+01
7.110693E+01
6.816913E+01
6.320140E+01
5.939554E+01
6.928579E+01
6.796776E+01
3.266079E+01
5.568428E+01
1.118994E+01
6.248079E+01
1.053069E+02
5.016795E+01
8.478435E+01
2.821439E+02
6.856712E+00
3.466071E+01
2.635233E+02
2.606231E+02
-1.313871E+00
-5.228895E+01
-3.709335E+00
4.791507E+01
5.247950E+01
5.460751E+01
4.601348E+02
6.896469E+02
6.930124E+02
8.480240E+02
9.249418E+02
1.067587E+03
9.617885E+01
9.572277E+01
8.675526E+01
8.781241E+01
8.892672E+01
7.735650E+01
-1.566135E+03
3.799634E+01
1.231812E+02
-9.163840E+01
-5.542258E+00
8.346417E+01
7.965138E+01
8.178601E+01
7.955189E+01
7.986596E+01
7.992945E+01
7.581691E+01
7.620675E+01
6.719708E+01
6.990271E+01
7.236941E+01
6.883962E+01
6.980134E+01
7.125605E+01
7.359436E+01
7.678923E+01
7.728941E+01
7.792356E+01
8.103446E+01
8.078706E+01
8.462440E+01
8.596853E+01
8.679917E+01
8.876637E+01
8.906733E+01
8.945753E+01
8.970766E+01
8.922405E+01
8.848021E+01
8.869150E+01
8.878790E+01
8.911410E+01
8.901420E+01
8.888280E+01
8.864880E+01
8.895397E+01
8.891613E+01
8.903823E+01
8.904103E+01
8.910957E+01
8.901067E+01
8.894757E+01
8.897135E+01
8.886353E+01
8.905352E+01
8.887305E+01
8.871409E+01
8.883824E+01
8.896509E+01
8.888078E+01
9.000327E+01
8.896157E+01
8.891798E+01
8.892863E+01
8.894332E+01
8.867030E+01
8.870389E+01
8.866201E+01
8.854369E+01
8.868625E+01
8.846069E+01
8.855512E+01
8.848985E+01
8.845620E+01
8.844393E+01
8.843672E+01
8.836926E+01
8.843318E+01
8.844623E+01
8.850005E+01
8.845077E+01
8.819845E+01
8.824265E+01
8.837308E+01
8.830367E+01
8.811948E+01
8.828064E+01
8.832259E+01
8.818865E+01
8.813679E+01
8.809918E+01
8.815701E+01
8.814724E+01
8.822098E+01
8.805177E+01
8.797404E+01
8.811034E+01
8.820095E+01
8.819695E+01
8.826484E+01
8.833290E+01
8.825877E+01
8.832049E+01
8.844487E+01
8.834775E+01
8.843034E+01
8.844480E+01
8.860534E+01
8.861488E+01
8.848110E+01
8.868511E+01
8.873301E+01
8.858137E+01
8.869056E+01
8.873482E+01
8.875320E+01
8.895376E+01
8.885220E+01
8.874006E+01
8.886481E+01
8.895125E+01
8.907598E+01
8.896027E+01
8.896345E+01
8.899482E+01
8.909967E+01
8.917680E+01
8.897601E+01
8.902552E+01
8.883475E+01
8.897857E+01
8.895807E+01
8.897571E+01
8.887098E+01
8.882676E+01
8.889763E+01
8.854689E+01
8.872457E+01
8.869280E+01
8.856634E+01
8.865205E+01
8.894113E+01
8.870821E+01
8.855949E+01
8.891394E+01
8.838954E+01
8.861985E+01
8.901125E+01
8.915261E+01
8.893601E+01
8.770804E+01
8.498850E+01
8.339352E+01
7.998721E+01
7.573120E+01
7.224222E+01
7.176431E+01
7.231121E+01
6.263842E+01
6.042202E+01
6.039489E+01
6.075663E+01
5.798795E+01
5.262748E+01
5.367402E+01
6.883929E+01
5.321832E+01
6.593466E+01
6.571743E+01
5.611784E+01
6.609819E+01
6.456659E+01
6.187677E+01
8.233301E+01
5.354859E+01
7.259314E+01
5.644138E+01
7.253833E+01
7.379686E+01
7.308905E+01
6.261740E+01
7.593024E+01
5.367700E+01
3.109615E+01
4.596370E+01
6.225928E+01
1.987879E-01
-7.830990E+01
6.133836E+01
-1.407619E+01
5.186489E+01
7.074250E+01
2.384567E+01
-6.721038E+02
-1.734034E+03
-7.870617E+02
-9.379417E+02
-8.655457E+02
-9.053455E+02
-8.700827E+02
8.790423E+01
8.938348E+01
8.488382E+01
8.948732E+01
8.149993E+01
8.180714E+01
7.003304E+01
-1.361027E+02
-4.999329E+01
1.763270E+01
-1.259074E+02
7.434015E+01
8.297428E+01
8.276647E+01
8.020641E+01
8.758033E+01
8.460745E+01
8.670159E+01
7.663954E+01
8.208369E+01
7.612646E+01
7.549565E+01
7.376299E+01
7.234490E+01
7.505707E+01
7.451301E+01
7.614671E+01
7.596803E+01
7.797373E+01
8.016391E+01
8.160634E+01
8.364136E+01
8.570691E+01
8.718756E+01
8.952037E+01
8.865738E+01
8.946241E+01
8.882734E+01
8.961048E+01
8.921013E+01
8.823203E+01
8.924415E+01
8.893309E+01
8.942742E+01
8.951650E+01
8.926479E+01
8.907645E+01
8.921274E+01
8.877984E+01
8.879404E+01
8.901702E+01
8.908241E+01
8.897452E+01
8.914064E+01
8.913536E+01
8.902654E+01
8.897231E+01
8.919443E+01
8.895370E+01
8.899579E+01
8.929925E+01
9.066648E+01
8.868052E+01
8.896806E+01
8.873226E+01
8.858309E+01
8.890581E+01
8.883846E+01
8.879018E+01
8.867845E+01
8.869936E+01
8.863895E+01
8.870315E+01
8.872927E+01
8.836017E+01
8.861138E+01
8.835971E+01
8.821301E+01
8.842561E+01
8.848412E+01
8.830763E+01
8.810011E+01
8.841275E+01
8.819210E+01
8.834164E+01
8.827128E+01
8.804691E+01
8.804127E+01
8.805599E+01
8.822742E+01
8.803907E+01
8.817159E+01
8.841621E+01
8.830663E+01
8.840115E+01
8.833207E+01
8.822234E+01
8.811043E+01
8.811275E+01
8.830514E+01
8.839260E+01
8.829583E+01
8.837445E+01
8.854925E+01
8.854966E+01
8.854664E+01
8.870116E+01
8.856631E+01
8.850837E+01
8.852838E+01
8.853672E+01
8.868154E+01
8.872674E+01
8.869215E+01
8.874409E+01
8.872881E+01
8.874123E+01
8.892551E+01
8.874897E+01
8.859666E+01
8.878376E+01
8.868535E+01
8.880012E+01
8.881137E+01
8.885958E+01
8.891687E+01
8.885766E+01
8.899075E+01
8.897969E+01
8.901541E+01
8.887826E+01
8.877952E+01
8.887771E+01
8.902452E+01
8.903913E+01
8.889569E+01
8.879310E+01
8.890555E+01
8.881885E+01
8.876527E+01
8.865642E+01
8.850407E+01
8.849351E+01
8.871426E+01
8.856355E+01
8.822037E+01
8.781600E+01
8.870295E+01
8.827565E+01
8.876379E+01
8.887789E+01
8.749657E+01
8.548816E+01
8.221371E+01
7.873911E+01
7.629031E+01
7.370751E+01
7.135328E+01
6.821221E+01
6.542611E+01
6.250156E+01
6.062586E+01
6.219994E+01
6.465378E+01
5.771711E+01
6.142503E+01
6.870041E+01
6.718819E+01
6.840573E+01
5.937965E+01
6.172687E+01
5.265315E+01
6.964428E+01
7.852065E+01
5.185423E+01
5.758794E+01
7.253974E+01
7.707500E+01
5.605060E+01
7.700217E+01
5.947721E+01
2.628120E+01
5.187950E+01
6.777615E+01
1.120945E+02
4.325450E+01
3.085333E+01
3.171417E+01
-3.105665E+01
-3.199800E+01
3.530716E+01
6.290516E+01
-1.487010E+02
-2.678285E+02
1.590497E+02
5.270289E+02
7.527178E+02
2.143147E+03
1.640211E+03
1.496469E+03
2.701978E+03
8.835824E+01
8.776613E+01
8.054236E+01
8.202705E+01
7.867946E+01
7.850483E+01
-2.143985E+01
-2.357283E+02
1.568902E+02
1.455812E+02
1.026384E+02
8.372965E+01
9.281520E+01
8.722400E+01
7.879517E+01
8.045266E+01
7.598677E+01
8.033454E+01
7.217845E+01
5.822192E+01
7.808056E+01
7.852836E+01
7.274315E+01
7.404357E+01
7.118661E+01
7.462288E+01
7.426790E+01
7.639848E+01
7.942473E+01
8.113863E+01
8.132605E+01
8.419129E+01
8.647433E+01
8.806857E+01
8.871207E+01
8.872645E+01
8.855697E+01
8.885412E+01
8.916511E+01
8.873153E+01
8.881546E+01
8.908266E+01
8.882727E+01
8.870340E+01
8.873022E+01
8.902633E+01
8.882280E+01
8.886653E+01
8.880219E+01
8.875493E+01
8.886308E+01
8.887638E+01
8.880589E+01
8.886509E+01
8.897614E+01
8.913648E+01
8.898407E+01
8.896385E+01
8.894898E+01
8.900135E+01
8.892660E+01
8.936703E+01
8.920813E+01
8.886345E+01
8.880450E+01
8.888522E+01
8.879510E+01
8.877942E+01
8.877675E+01
8.850436E+01
8.860024E+01
8.822302E+01
8.861886E+01
8.860264E+01
8.845322E+01
8.820157E+01
8.835426E+01
8.839835E+01
8.851899E+01
8.840777E+01
8.851248E+01
8.828779E+01
8.826729E+01
8.822982E+01
8.821541E+01
8.829358E+01
8.821357E+01
8.817393E+01
8.829118E+01
8.831506E+01
8.802481E+01
8.814652E+01
8.839913E+01
8.822825E+01
8.811814E+01
8.826119E+01
8.846288E+01
8.837841E+01
8.822528E+01
8.836739E+01
8.842865E+01
8.828434E+01
8.831022E+01
8.846920E+01
8.826365E+01
8.839347E+01
8.853612E+01
8.849325E+01
8.841927E+01
8.874377E+01
8.862750E+01
8.865891E+01
8.835867E+01
8.882285E+01
8.869192E+01
8.889791E+01
8.869185E+01
8.876340E+01
8.873274E+01
8.889745E+01
8.889386E+01
8.889553E+01
8.882138E+01
8.902582E+01
8.906814E+01
8.896151E+01
8.882935E+01
8.877215E+01
8.887480E+01
8.904826E+01
8.908469E+01
8.894954E+01
8.873553E+01
8.892580E+01
8.884894E+01
8.882069E+01
8.902769E+01
8.878758E+01
8.896977E+01
8.905974E+01
8.878084E+01
8.857914E+01
8.887015E+01
8.862966E+01
8.900326E+01
8.874459E+01
8.851889E+01
8.875258E+01
8.915131E+01
8.946927E+01
8.913284E+01
8.816762E+01
8.605537E+01
8.270019E+01
7.923741E+01
7.619048E+01
7.385778E+01
7.116602E+01
7.228719E+01
6.711989E+01
6.387415E+01
5.904798E+01
6.074414E+01
6.239423E+01
5.990691E+01
6.180471E+01
5.980085E+01
6.238284E+01
5.131634E+01
7.284158E+01
6.549618E+01
8.077426E+01
5.474470E+01
4.605995E+01
5.335065E+01
3.699585E+01
2.551130E+03
-6.293506E+01
6.160361E+01
4.250768E+01
8.584216E+01
2.587872E+01
1.106118E+00
5.579798E+01
6.459101E+01
5.063436E+01
7.634387E+01
5.789526E+01
5.144672E+01
-1.855405E+02
-2.193384E+02
-1.097615E+01
-7.216426E+01
4.110673E+01
-6.230314E+02
-2.976874E+02
-2.378825E+02
-2.175676E+02
-2.009007E+02
-2.309391E+02
-2.198803E+02
9.752023E+01
8.898926E+01
7.884219E+01
8.486275E+01
8.456695E+01
8.464233E+01
7.273858E+01
9.539751E+01
9.910842E+01
9.162030E+01
7.865728E+01
7.997884E+01
8.271504E+01
7.568495E+01
8.475847E+01
7.632856E+01
7.442899E+01
7.754351E+01
7.756000E+01
7.444899E+01
7.191229E+01
7.611722E+01
7.482949E+01
7.306731E+01
7.161387E+01
7.335047E+01
7.484983E+01
7.758149E+01
7.917260E+01
7.966190E+01
8.249139E+01
8.427919E+01
8.521962E+01
8.667208E+01
8.872213E+01
8.857268E+01
8.922138E+01
8.952939E+01
8.888355E+01
8.873209E+01
8.870833E+01
8.920096E+01
8.863992E+01
8.875157E+01
8.883216E+01
8.887191E+01
8.904144E+01
8.894582E+01
8.885197E+01
8.882878E+01
8.900873E+01
8.910884E+01
8.896298E+01
8.898218E+01
8.884785E+01
8.863400E+01
8.885758E+01
8.919207E+01
8.906630E+01
8.897304E+01
8.895976E+01
8.905136E+01
8.878269E+01
8.886102E+01
8.885349E+01
8.889311E+01
8.886148E+01
8.861674E+01
8.856609E+01
8.859964E+01
8.858484E+01
8.856674E+01
8.865833E+01
8.856043E+01
8.855495E+01
8.856452E+01
8.851864E+01
8.838938E+01
8.863879E+01
8.845596E+01
8.838155E+01
8.839530E+01
8.839732E+01
8.813363E+01
8.812293E+01
8.835586E+01
8.826113E+01
8.831536E+01
8.812072E+01
8.819991E+01
8.814543E+01
8.811791E+01
8.786015E+01
8.800428E+01
8.798537E+01
8.796799E+01
8.815680E+01
8.823391E+01
8.839950E+01
8.812427E+01
8.838099E+01
8.838201E+01
8.838972E+01
8.842504E+01
8.835750E+01
8.840891E+01
8.852121E+01
8.844119E+01
8.843628E+01
8.852774E+01
8.850773E+01
8.869089E+01
8.868802E+01
8.868456E+01
8.879148E+01
8.868698E+01
8.864391E+01
8.892699E+01
8.892483E+01
8.878845E+01
8.875211E+01
8.884325E+01
8.894350E+01
8.894696E+01
8.893209E+01
8.896313E+01
8.882531E+01
8.895875E+01
8.879275E+01
8.878254E+01
8.893073E+01
8.876863E+01
8.877982E+01
8.898147E+01
8.897799E+01
8.895393E+01
8.895116E+01
8.896779E+01
8.875063E+01
8.885871E+01
8.866212E+01
8.877457E+01
8.871316E+01
8.841796E+01
8.859831E+01
8.867716E+01
8.844885E+01
8.895120E+01
8.879104E+01
8.907296E+01
8.892985E+01
8.736352E+01
8.586730E+01
8.280319E+01
8.023669E+01
7.647606E+01
7.315255E+01
6.884179E+01
6.713860E+01
6.528755E+01
6.072489E+01
5.758086E+01
6.084925E+01
5.631449E+01
5.716630E+01
6.067734E+01
6.229129E+01
5.738728E+01
6.755453E+01
6.369513E+01
6.088117E+01
6.442383E+01
7.296256E+01
7.096493E+01
7.000765E+01
5.999158E+01
1.432543E+01
-1.437294E+02
6.041420E+01
6.089234E+01
6.418241E+01
3.240339E+01
-6.197260E+01
-7.630879E-01
4.825545E+01
2.672668E+01
5.790371E+01
-2.791537E+01
3.194497E+01
-1.031723E+02
-1.369523E+02
-9.727263E+01
2.260286E+02
2.191154E+02
-4.673032E+01
-2.622400E+01
-2.518908E+01
-2.182716E+01
-1.876439E+01
-1.713446E+01
-2.135190E+01
9.382704E+01
8.973558E+01
7.860803E+01
7.212250E+01
7.445322E+01
9.037584E+01
9.330274E+01
1.119736E+02
9.482082E+01
8.116894E+01
8.454762E+01
9.124956E+01
8.592489E+01
8.433226E+01
7.875107E+01
8.120694E+01
8.352803E+01
8.433738E+01
7.629233E+01
8.236531E+01
7.567093E+01
7.258515E+01
7.424959E+01
7.063706E+01
7.070305E+01
7.697099E+01
7.547546E+01
7.916700E+01
8.123812E+01
7.927118E+01
8.212299E+01
8.419000E+01
8.541527E+01
8.688008E+01
8.876031E+01
8.983267E+01
8.886911E+01
8.865984E+01
8.881053E+01
8.858314E+01
8.860849E+01
8.947884E+01
8.887626E+01
8.881462E+01
8.902601E+01
8.902313E+01
8.871132E+01
8.870606E+01
8.905916E+01
8.898960E+01
8.903499E+01
8.897648E+01
8.913752E+01
8.900666E+01
8.907155E+01
8.890868E+01
8.891058E+01
8.891381E+01
8.889590E+01
8.900274E+01
8.919022E+01
8.905705E+01
8.892813E+01
8.886147E+01
8.884845E+01
8.885423E+01
8.876717E+01
8.885283E+01
8.905568E+01
8.903073E+01
8.863463E+01
8.860031E+01
8.858614E+01
8.845473E+01
8.830094E+01
8.836025E+01
8.847778E+01
8.833782E+01
8.834410E+01
8.821104E+01
8.837359E+01
8.826854E+01
8.822929E+01
8.832984E+01
8.835715E+01
8.826167E+01
8.801896E+01
8.815809E+01
8.810229E+01
8.781308E+01
8.790411E+01
8.824376E+01
8.825029E+01
8.835195E+01
8.831796E+01
8.820912E+01
8.815566E+01
8.821697E+01
8.817461E+01
8.825239E+01
8.821080E+01
8.819750E+01
8.828803E+01
8.838993E+01
8.844669E+01
8.840656E+01
8.852949E+01
8.848718E+01
8.847006E+01
8.850199E+01
8.853681E+01
8.876344E+01
8.886115E+01
8.877916E+01
8.879573E+01
8.878580E+01
8.866846E+01
8.879236E+01
8.887636E+01
8.879461E+01
8.899572E+01
8.889398E+01
8.894822E+01
8.903588E+01
8.902022E+01
8.887489E+01
8.889351E+01
8.902449E+01
8.879014E+01
8.884313E+01
8.911117E+01
8.906785E+01
8.886919E+01
8.880985E+01
8.873590E+01
8.874141E+01
8.882622E+01
8.861228E+01
8.881221E+01
8.910789E+01
8.874275E+01
8.842937E+01
8.815942E+01
8.849686E+01
8.862294E+01
8.882700E+01
8.866253E+01
8.881922E+01
8.889087E+01
8.885669E+01
8.830784E+01
8.784830E+01
8.551918E+01
8.187867E+01
7.972232E+01
7.385249E+01
7.173479E+01
6.821993E+01
6.468228E+01
6.293741E+01
6.152673E+01
5.920621E+01
5.939491E+01
5.793767E+01
5.982022E+01
6.911899E+01
6.756417E+01
6.046262E+01
6.911424E+01
6.233368E+01
6.398109E+01
6.671708E+01
7.551960E+01
5.283016E+01
6.167496E+01
7.092869E+01
6.545012E+01
6.359270E+01
5.400490E+01
5.053111E+01
5.365908E+01
5.695678E+01
6.493462E+01
8.189928E+01
7.169523E+01
6.429220E+01
3.956310E+01
1.930583E+01
4.953081E+01
8.879477E+01
5.778056E+01
-6.734423E+01
1.713207E+02
-7.630771E+01
-9.202667E+01
7.249762E+01
-1.474299E+02
2.335993E+02
-1.557435E+03
1.931068E+02
3.278072E+03
8.315007E+01
1.022617E+02
8.082156E+01
8.772534E+01
7.495845E+01
8.896236E+01
8.432145E+01
7.702555E+01
8.254232E+01
7.942829E+01
8.352350E+01
7.871868E+01
8.245295E+01
8.107273E+01
8.208916E+01
8.203809E+01
7.539515E+01
7.751410E+01
8.059457E+01
7.631172E+01
7.567215E+01
7.024302E+01
7.094287E+01
7.262311E+01
7.433527E+01
7.396454E+01
7.253150E+01
7.733596E+01
7.935743E+01
7.969921E+01
8.242563E+01
8.437644E+01
8.551886E+01
8.723974E+01
8.878370E+01
8.917910E+01
8.878118E+01
8.915717E+01
8.892628E+01
8.892170E+01
8.893879E+01
8.890027E+01
8.864574E+01
8.843439E+01
8.879529E+01
8.889938E+01
8.897301E+01
8.883787E+01
8.881166E+01
8.903519E+01
8.883505E+01
8.883063E+01
8.882788E+01
8.901953E+01
8.894140E+01
8.888295E+01
8.891067E+01
8.906565E+01
8.902326E+01
8.870244E+01
8.869459E+01
8.885802E+01
8.878777E+01
8.881114E+01
8.875834E+01
8.875316E+01
8.875778E+01
8.871216E+01
8.879488E+01
8.876878E+01
8.870563E+01
8.849740E+01
8.843485E+01
8.870932E+01
8.862662E+01
8.848677E+01
8.831255E+01
8.848896E+01
8.845552E+01
8.856035E+01
8.846145E+01
8.832596E+01
8.830335E+01
8.811158E+01
8.803690E+01
8.813411E+01
8.815698E+01
8.829009E+01
8.827556E+01
8.815028E+01
8.806642E+01
8.819884E+01
8.807301E+01
8.829711E+01
8.815663E+01
8.819602E+01
8.823525E+01
8.811992E+01
8.798810E+01
8.812286E+01
8.822526E+01
8.820249E+01
8.835467E+01
8.844777E+01
8.843973E+01
8.842704E+01
8.832874E+01
8.827001E+01
8.833953E+01
8.852081E+01
8.862843E+01
8.859984E+01
8.852613E+01
8.866506E+01
8.872009E+01
8.873102E+01
8.881905E+01
8.878332E+01
8.921084E+01
8.917189E+01
8.910807E+01
8.903066E+01
8.915067E+01
8.926921E+01
8.916760E+01
8.909626E+01
8.929970E+01
8.917110E+01
8.919673E+01
8.899279E+01
8.883621E+01
8.877709E+01
8.891882E+01
8.901370E+01
8.900941E+01
8.879005E+01
8.904365E+01
8.894908E+01
8.878786E+01
8.858518E+01
8.851850E+01
8.845444E+01
8.865554E+01
8.900618E+01
8.875048E+01
8.861021E+01
8.882521E+01
8.860424E+01
8.899898E+01
8.914063E+01
8.849450E+01
8.804497E+01
8.505061E+01
8.344656E+01
7.888452E+01
7.635620E+01
7.338489E+01
7.086187E+01
6.586820E+01
6.142708E+01
5.963325E+01
5.796428E+01
5.212615E+01
5.300579E+01
5.716126E+01
6.416869E+01
6.505049E+01
6.490016E+01
7.392128E+01
6.676598E+01
6.398148E+01
7.762858E+01
7.018016E+01
7.439411E+01
6.419939E+01
5.460766E+01
2.436428E+01
4.433020E+01
1.589919E+01
5.546744E+01
5.957906E+01
6.280640E+01
6.890672E+01
4.622922E+01
7.620276E+01
4.393540E+01
2.915469E+01
-3.434572E+01
3.098683E+01
3.839834E+01
6.990599E+01
1.242850E+02
7.542488E+01
7.269267E+01
1.777814E+02
6.421244E+01
7.132149E+01
6.695283E+01
8.273222E+01
8.156864E+01
8.145350E+01
6.398192E+01
8.283310E+01
6.057476E+01
9.148724E+01
8.165516E+01
7.683634E+01
8.323081E+01
8.599033E+01
8.015160E+01
7.862284E+01
7.794459E+01
7.200062E+01
8.477032E+01
8.747829E+01
8.086197E+01
8.203231E+01
8.152072E+01
7.942843E+01
7.396045E+01
7.569141E+01
7.685808E+01
7.116995E+01
7.340854E+01
7.507172E+01
7.600578E+01
7.272639E+01
7.351977E+01
7.644579E+01
7.740347E+01
7.992219E+01
8.226633E+01
8.303322E+01
8.415220E+01
8.665201E+01
8.886680E+01
8.909879E+01
8.927808E+01
8.899629E+01
8.890588E+01
8.850403E+01
8.870849E+01
8.869404E+01
8.871197E+01
8.879474E+01
8.878466E+01
8.877494E+01
8.871763E+01
8.911273E+01
8.908749E+01
8.897721E+01
8.872598E+01
8.885495E+01
8.902642E+01
8.914555E+01
8.892298E+01
8.890777E+01
8.895133E+01
8.896906E+01
8.899643E+01
8.893267E+01
8.890861E+01
8.871099E+01
8.867340E+01
8.884823E+01
8.894953E+01
8.870643E+01
8.875920E+01
8.865389E+01
8.863254E+01
8.879099E+01
8.888121E+01
8.875172E+01
8.870901E+01
8.859368E+01
8.864058E+01
8.840929E+01
8.856273E+01
8.835420E+01
8.834638E+01
8.840713E+01
8.839234E+01
8.823501E+01
8.827643E+01
8.823005E+01
8.825746E+01
8.822003E+01
8.822661E+01
8.825452E+01
8.788555E+01
8.842888E+01
8.810994E+01
8.808987E+01
8.820826E+01
8.819449E+01
8.811641E+01
8.831422E+01
8.819187E+01
8.827506E+01
8.830704E+01
8.817632E+01
8.833549E+01
8.825323E+01
8.844419E+01
8.825906E+01
8.831269E+01
8.839331E+01
8.837290E+01
8.844899E+01
8.841590E+01
8.841256E+01
8.847335E+01
8.867379E+01
8.862938E+01
8.871539E+01
8.880759E+01
8.887810E+01
8.886525E+01
8.870923E+01
8.872966E+01
8.916355E+01
8.860090E+01
8.884329E+01
8.886540E+01
8.890466E+01
8.872803E+01
8.877428E+01
8.887474E+01
8.910932E+01
8.882498E+01
8.877250E+01
8.886640E+01
8.857299E+01
8.898626E+01
8.883008E+01
8.907407E+01
8.892809E+01
8.878614E+01
8.866983E+01
8.886854E+01
8.899338E+01
8.854282E+01
8.896363E+01
8.916528E+01
8.869125E+01
8.850081E+01
8.893710E+01
8.824561E+01
8.884236E+01
8.883421E+01
8.821866E+01
8.866657E+01
8.771549E+01
8.526138E+01
8.260907E+01
7.832068E+01
7.672802E+01
7.343061E+01
6.923854E+01
6.587316E+01
6.010895E+01
6.072447E+01
6.297301E+01
5.963289E+01
6.165893E+01
6.697685E+01
6.138142E+01
7.135621E+01
6.414211E+01
6.018780E+01
6.051396E+01
5.173096E+01
7.247626E+01
7.226782E+01
6.316799E+01
6.919377E+01
7.057631E+01
5.707178E+01
8.753921E+00
6.938420E+01
7.139838E+01
5.842511E+01
6.867805E+01
4.384423E+01
3.101106E+00
-5.041333E+00
3.282260E+01
2.491952E+01
6.844246E+01
8.315164E+01
7.602354E+01
4.143490E+01
7.025942E+01
3.391391E+01
-2.001483E+01
1.467300E+02
4.474309E+01
5.963591E+01
4.752358E+01
5.988242E+01
6.123034E+01
6.350758E+01
7.548136E+01
7.435177E+01
7.101726E+01
8.560627E+01
1.068099E+02
9.712756E+01
8.501061E+01
7.441451E+01
1.010518E+02
8.642736E+01
7.835159E+01
7.396778E+01
7.877622E+01
8.539081E+01
9.434317E+01
8.787837E+01
8.165898E+01
7.514462E+01
7.313156E+01
8.137818E+01
7.676296E+01
7.493609E+01
7.384715E+01
6.754297E+01
7.352253E+01
7.061004E+01
7.255083E+01
7.718841E+01
7.771759E+01
7.983291E+01
8.203884E+01
8.414448E+01
8.500629E+01
8.740971E+01
8.884446E+01
8.875174E+01
8.880883E+01
8.942369E+01
8.999954E+01
8.919318E+01
8.896138E+01
8.848463E+01
8.879068E+01
8.906318E+01
8.885653E+01
8.907137E+01
8.880559E+01
8.863949E+01
8.874274E+01
8.892578E+01
8.879893E+01
8.884538E+01
8.880677E+01
8.892055E+01
8.907508E+01
8.904894E+01
8.896492E+01
8.904792E+01
8.900367E+01
8.893082E+01
8.894632E+01
8.892411E+01
8.893752E+01
8.888018E+01
8.878513E+01
8.884585E+01
8.880900E+01
8.867746E+01
8.891507E+01
8.896491E+01
8.866572E+01
8.859199E+01
8.866105E+01
8.861329E+01
8.848595E+01
8.866317E+01
8.852495E+01
8.836139E+01
8.846695E+01
8.834014E+01
8.838504E+01
8.826444E+01
8.831527E+01
8.838622E+01
8.820958E+01
8.814203E+01
8.806737E+01
8.809369E+01
8.794230E+01
8.808152E+01
8.814982E+01
8.837100E+01
8.812819E+01
8.816043E+01
8.811116E+01
8.815270E+01
8.810685E+01
8.823270E+01
8.829665E+01
8.809051E+01
8.813604E+01
8.828851E+01
8.834701E+01
8.838617E+01
8.826112E+01
8.823947E+01
8.856429E+01
8.850221E+01
8.852935E+01
8.844379E+01
8.844697E+01
8.849903E+01
8.857658E+01
8.870402E+01
8.865550E+01
8.868162E+01
8.870180E+01
8.893422E+01
8.893049E+01
8.919957E+01
8.860615E+01
8.855897E+01
8.900326E+01
8.908735E+01
8.922536E+01
8.918703E+01
8.912341E+01
8.890362E+01
8.909948E+01
8.901479E+01
8.909160E+01
8.909505E+01
8.913276E+01
8.907459E+01
8.873409E+01
8.900424E+01
8.895911E+01
8.897626E+01
8.887852E+01
8.856211E+01
8.883982E+01
8.878390E+01
8.829038E+01
8.867921E+01
8.857108E+01
8.905954E+01
8.846071E+01
8.840836E+01
8.818711E+01
8.832049E+01
8.841457E+01
8.768829E+01
8.556683E+01
8.204110E+01
7.767779E+01
7.694947E+01
7.350683E+01
6.870943E+01
6.448091E+01
6.143059E+01
6.050213E+01
5.832091E+01
6.068189E+01
5.735456E+01
5.872607E+01
6.620533E+01
6.351617E+01
6.003734E+01
6.330817E+01
7.167120E+01
6.419912E+01
5.242481E+01
5.259706E+01
6.890638E+01
6.341034E+01
7.366621E+01
7.423653E+01
4.831154E+01
7.146158E+01
8.698865E+01
6.209361E+01
-3.775652E+00
7.808111E+01
2.447931E+02
2.082138E+02
4.916530E+01
6.417773E+01
3.824664E+01
8.088009E+01
5.193495E+01
4.213211E+01
7.700410E+01
-5.933860E+01
-1.493237E+01
-7.787144E+01
5.304368E+02
8.885696E+02
-2.080895E+03
-8.810397E+02
-8.562904E+02
-1.993222E+03
7.380067E+01
7.089474E+01
7.318318E+01
6.634619E+01
8.341392E+01
7.438475E+01
8.403432E+01
3.154704E+01
7.542945E+01
7.273745E+01
7.252206E+01
7.418328E+01
7.201299E+01
8.003011E+01
7.567495E+01
8.030398E+01
8.356028E+01
7.936594E+01
7.315609E+01
7.606926E+01
7.538293E+01
7.388818E+01
7.406951E+01
7.273099E+01
7.174761E+01
7.336091E+01
7.365520E+01
7.400909E+01
7.869399E+01
7.993045E+01
8.277299E+01
8.376948E+01
8.575744E+01
8.683913E+01
8.893467E+01
9.047257E+01
8.921690E+01
8.867256E+01
8.967929E+01
8.915864E+01
8.883427E+01
8.868825E+01
8.865428E+01
8.903206E+01
8.883395E+01
8.875012E+01
8.896970E+01
8.903150E+01
8.856462E+01
8.903067E+01
8.916186E+01
8.892233E+01
8.885815E+01
8.920490E+01
8.905000E+01
8.924081E+01
8.878423E+01
8.893269E+01
8.891875E+01
8.908608E+01
8.891380E+01
8.892546E+01
8.877847E+01
8.885595E+01
8.874524E+01
8.895664E+01
8.862571E+01
8.880541E+01
8.852243E+01
8.849263E+01
8.891303E+01
8.884650E+01
8.870513E+01
8.869718E+01
8.858958E+01
8.868212E+01
8.862104E+01
8.838490E+01
8.849263E+01
8.850002E+01
8.829065E+01
8.806224E+01
8.806256E+01
8.809038E+01
8.828671E+01
8.810813E+01
8.821969E+01
8.813339E+01
8.810375E+01
8.821153E+01
8.800503E+01
8.802696E+01
8.810700E+01
8.804209E+01
8.810013E+01
8.820087E+01
8.826479E+01
8.816476E+01
8.821735E+01
8.850363E+01
8.835496E+01
8.829582E+01
8.838104E+01
8.846493E+01
8.851902E+01
8.847942E+01
8.840046E+01
8.848048E+01
8.837822E+01
8.855795E+01
8.860446E+01
8.858808E+01
8.870757E+01
8.869538E+01
8.883177E+01
8.885707E+01
8.874458E+01
8.879971E+01
8.885268E+01
8.905887E+01
8.926327E+01
8.891416E+01
8.897544E+01
8.914628E+01
8.914233E+01
8.902478E+01
8.904645E+01
8.905894E+01
8.892161E+01
8.887203E+01
8.895106E+01
8.890487E+01
8.886132E+01
8.853155E+01
8.878742E+01
8.883721E+01
8.850756E+01
8.847838E+01
8.877328E+01
8.879745E+01
8.882682E+01
8.857907E+01
8.871575E+01
8.889138E+01
8.899182E+01
8.861399E+01
8.901491E+01
8.857325E+01
8.856999E+01
8.949402E+01
8.836330E+01
8.743176E+01
8.575352E+01
8.298239E+01
8.011304E+01
7.583231E+01
7.291057E+01
6.961320E+01
6.332860E+01
6.096471E+01
5.998576E+01
5.784824E+01
5.672395E+01
5.487871E+01
6.040392E+01
6.771877E+01
7.376371E+01
7.158029E+01
6.283397E+01
6.668902E+01
6.546412E+01
8.241960E+01
7.044766E+01
7.345953E+01
8.724510E+01
7.529165E+01
5.248267E+01
5.135391E+01
6.165969E+01
6.458926E+01
5.318200E+01
7.846173E+01
1.140328E+02
9.047453E+01
7.078396E+01
6.890801E+01
5.675595E+01
5.856571E+01
6.191453E+01
3.838411E+02
-2.968613E+01
1.010466E+02
6.909666E+01
3.966115E+01
6.183026E+01
1.564026E+02
1.488252E+02
1.462697E+02
1.416546E+02
1.389376E+02
1.371413E+02
8.488154E+01
7.001012E+01
5.597261E+01
5.909838E+01
7.181183E+01
6.817826E+01
6.433336E+01
-2.302036E+01
2.376299E+01
6.806812E+01
8.187207E+01
7.272241E+01
7.771687E+01
8.265951E+01
7.392086E+01
8.318699E+01
7.588622E+01
7.335554E+01
7.460288E+01
6.738263E+01
7.190324E+01
7.358365E+01
6.972854E+01
6.819422E+01
7.220911E+01
6.840587E+01
7.332738E+01
7.617180E+01
7.560589E+01
7.811440E+01
8.021458E+01
8.281804E+01
8.463254E+01
8.724165E+01
8.817508E+01
8.793369E+01
8.892233E+01
8.853391E+01
8.864105E+01
8.881253E+01
8.886107E+01
8.903148E+01
8.940090E+01
8.914523E+01
8.899952E+01
8.928492E+01
8.899290E+01
8.871392E+01
8.879769E+01
8.898820E+01
8.899686E+01
8.886937E+01
8.912961E+01
8.920490E+01
8.906518E+01
8.877782E+01
8.886587E+01
8.893517E+01
8.899781E+01
8.904440E+01
8.877927E+01
8.874269E+01
8.873180E+01
8.867647E+01
8.889563E+01
8.888340E+01
8.883510E+01
8.874405E+01
8.878973E+01
8.878971E+01
8.862340E+01
8.839866E+01
8.862863E+01
8.868427E+01
8.842448E+01
8.835552E+01
8.827253E+01
8.839641E+01
8.828128E+01
8.820781E+01
8.830178E+01
8.827531E+01
8.825087E+01
8.813247E+01
8.821788E+01
8.832106E+01
8.825444E+01
8.823415E+01
8.810990E+01
8.805538E+01
8.809647E+01
8.815998E+01
8.815936E+01
8.808379E+01
8.817584E+01
8.811121E+01
8.801728E+01
8.817335E+01
8.824072E+01
8.823482E+01
8.833869E+01
8.825353E+01
8.824972E+01
8.841134E+01
8.846109E+01
8.857974E+01
8.859328E+01
8.853262E+01
8.840331E+01
8.859445E+01
8.856950E+01
8.860928E+01
8.858437E+01
8.881194E+01
8.882098E+01
8.884521E+01
8.877419E+01
8.882281E+01
8.884791E+01
8.909347E+01
8.936678E+01
8.883847E+01
8.877883E+01
8.902996E+01
8.915315E+01
8.901689E+01
8.906319E+01
8.912464E+01
8.914184E+01
8.901316E+01
8.899789E+01
8.884183E+01
8.883370E+01
8.906390E+01
8.873870E+01
8.891530E+01
8.906618E+01
8.873415E+01
8.866245E+01
8.869811E+01
8.885832E+01
8.835981E+01
8.788037E+01
8.881886E+01
8.832942E+01
8.873528E+01
8.872818E+01
8.877772E+01
8.837360E+01
8.840781E+01
8.860735E+01
8.743960E+01
8.549444E+01
8.211945E+01
7.921885E+01
7.594633E+01
7.341381E+01
6.933070E+01
6.326206E+01
5.860549E+01
5.466086E+01
5.286240E+01
5.184641E+01
6.513879E+01
5.982740E+01
5.964605E+01
6.981792E+01
5.950353E+01
6.733707E+01
6.717642E+01
6.175247E+01
5.737558E+01
5.724501E+01
6.091490E+01
4.717702E+01
5.095113E+01
2.360251E+01
6.115565E+01
3.458350E+01
2.374067E+01
3.655024E+01
-9.366064E+01
3.629836E+01
-9.776738E+00
-1.458621E+01
3.918695E+01
6.745737E+01
-2.279628E+00
2.297215E+01
1.147430E+01
3.278428E+01
3.999402E+01
-1.473881E+01
-5.850150E+01
3.978183E+01
1.362181E+02
1.488548E+02
1.489920E+02
1.474603E+02
1.343125E+02
1.442406E+02
9.653739E+01
9.073547E+01
7.892438E+02
8.346791E+01
1.721423E+02
7.407875E+01
8.543047E+01
8.307777E+01
8.153316E+01
8.232685E+01
7.649789E+01
7.925845E+01
7.639074E+01
7.482549E+01
7.604363E+01
7.854813E+01
7.469505E+01
8.031824E+01
7.344444E+01
7.388526E+01
7.260763E+01
6.923332E+01
7.120322E+01
7.222642E+01
6.614836E+01
7.227493E+01
7.430938E+01
7.539166E+01
7.702276E+01
7.931159E+01
7.979178E+01
8.200770E+01
8.490513E+01
8.666577E+01
8.799416E+01
8.909366E+01
8.924176E+01
8.901380E+01
8.888101E+01
8.858574E+01
8.888230E+01
8.899915E+01
8.902155E+01
8.906347E+01
8.889449E+01
8.904945E+01
8.881260E+01
8.878734E+01
8.882718E+01
8.894750E+01
8.902129E+01
8.885107E+01
8.899606E+01
8.904665E+01
8.897886E+01
8.903116E+01
8.880082E+01
8.889957E+01
8.887696E+01
8.886713E+01
8.876331E+01
8.886987E+01
8.867290E+01
8.892863E+01
8.888051E+01
8.908991E+01
8.880944E+01
8.869674E+01
8.846956E+01
8.840886E+01
8.857001E+01
8.878709E+01
8.863361E+01
8.850893E+01
8.850009E+01
8.845454E+01
8.849629E+01
8.854158E+01
8.847360E+01
8.851591E+01
8.833877E+01
8.808018E+01
8.803730E+01
8.842044E+01
8.842438E+01
8.825215E+01
8.807249E+01
8.824328E+01
8.847552E+01
8.819000E+01
8.821554E+01
8.828879E+01
8.817743E+01
8.799788E+01
8.813107E+01
8.800728E+01
8.819912E+01
8.820238E+01
8.844785E+01
8.820422E+01
8.832206E+01
8.850075E+01
8.837125E+01
8.836108E+01
8.836513E+01
8.843537E+01
8.847108E+01
8.861748E+01
8.853702E+01
8.863795E+01
8.849885E+01
8.866527E+01
8.857390E+01
8.863372E+01
8.873253E+01
8.890521E+01
8.877879E+01
8.879982E+01
8.886625E+01
8.900179E+01
8.893543E+01
8.885438E+01
8.895049E+01
8.900710E+01
8.903946E+01
8.877404E+01
8.918568E+01
8.903965E+01
8.912408E+01
8.901394E+01
8.868756E+01
8.881874E+01
8.879777E+01
8.906022E+01
8.885957E+01
8.896566E+01
8.885092E+01
8.885115E+01
8.876398E+01
8.888423E+01
8.869669E+01
8.867659E+01
8.865449E+01
8.829432E+01
8.859450E+01
8.851267E+01
8.861128E+01
8.808169E+01
8.825337E+01
8.901029E+01
8.834668E+01
8.651535E+01
8.535143E+01
8.174532E+01
7.926836E+01
7.638544E+01
7.212867E+01
6.767492E+01
6.237134E+01
5.993508E+01
6.011816E+01
5.663770E+01
5.755660E+01
5.569892E+01
5.741460E+01
5.787251E+01
6.186632E+01
6.107231E+01
6.461038E+01
6.150462E+01
5.773535E+01
5.664847E+01
6.161823E+01
6.361744E+01
7.156882E+01
4.942417E+01
7.009164E+01
7.185038E+01
6.620568E+01
6.526742E+01
5.642368E+01
5.785796E+00
4.098358E+01
2.908268E+01
3.562646E+01
2.293860E+01
3.585163E+01
-2.651970E+01
-3.417298E+01
-9.458167E+00
-1.321906E+00
-8.944542E+01
4.287037E+00
-8.863120E+02
1.095141E+03
1.604590E+02
1.525693E+02
1.484326E+02
1.446693E+02
1.442120E+02
1.503815E+02
7.513670E+01
6.948176E+01
8.603176E+01
6.653165E+01
7.107997E+01
7.851485E+01
1.022267E+02
8.608110E+01
7.462188E+01
7.544902E+01
6.944330E+01
7.525406E+01
8.036032E+01
8.135331E+01
8.335125E+01
7.202145E+01
7.255650E+01
7.533223E+01
7.566074E+01
7.608943E+01
7.573821E+01
7.633780E+01
7.495185E+01
6.905012E+01
6.853694E+01
7.175468E+01
7.164604E+01
7.510461E+01
7.626316E+01
7.794115E+01
8.091478E+01
8.255426E+01
8.482498E+01
8.753339E+01
8.863893E+01
8.938500E+01
8.924156E+01
8.905125E+01
8.885639E+01
8.905420E+01
8.876442E+01
8.859014E+01
8.892193E+01
8.898338E+01
8.891061E+01
8.904557E+01
8.906489E+01
8.879765E+01
8.913765E+01
8.903531E+01
8.892943E+01
8.896745E+01
8.906538E+01
8.906432E+01
8.882851E+01
8.874135E+01
8.888655E+01
8.888798E+01
8.899617E+01
8.905491E+01
8.897892E+01
8.896711E+01
8.880761E+01
8.883309E+01
8.894374E+01
8.878118E+01
8.891107E+01
8.851001E+01
8.869864E+01
8.878446E+01
8.864313E+01
8.869523E+01
8.863583E+01
8.854742E+01
8.864878E+01
8.843714E+01
8.844273E+01
8.837724E+01
8.831857E+01
8.829101E+01
8.825138E+01
8.824330E+01
8.835038E+01
8.836442E+01
8.838168E+01
8.834718E+01
8.813405E+01
8.814848E+01
8.827513E+01
8.814209E+01
8.795075E+01
8.810261E+01
8.808981E+01
8.805525E+01
8.825552E+01
8.818594E+01
8.812347E+01
8.838666E+01
8.824819E+01
8.836250E+01
8.833652E+01
8.829110E+01
8.837803E+01
8.840155E+01
8.840608E+01
8.834476E+01
8.845570E+01
8.825660E+01
8.855078E+01
8.853282E+01
8.868675E+01
8.859352E+01
8.861141E+01
8.880845E+01
8.883369E+01
8.875099E+01
8.874359E+01
8.874409E+01
8.890499E+01
8.879555E+01
8.880652E+01
8.879388E+01
8.891524E+01
8.879138E+01
8.883598E+01
8.895579E+01
8.912443E+01
8.906066E+01
8.883482E+01
8.887594E+01
8.911449E+01
8.910379E+01
8.911100E+01
8.897358E+01
8.884316E+01
8.886578E+01
8.916545E+01
8.923119E+01
8.906886E+01
8.892943E+01
8.882669E+01
8.883755E+01
8.904388E+01
8.838784E+01
8.848936E+01
8.865631E+01
8.826783E+01
8.839207E+01
8.891026E+01
8.792899E+01
8.789188E+01
8.708957E+01
8.503758E+01
8.234107E+01
8.008655E+01
7.434698E+01
7.165394E+01
6.870072E+01
6.489437E+01
6.174660E+01
6.209257E+01
5.710993E+01
5.764465E+01
5.877064E+01
6.478459E+01
6.302231E+01
6.125188E+01
7.108647E+01
6.160958E+01
6.368948E+01
6.465739E+01
6.388880E+01
5.867838E+01
6.771986E+01
6.445666E+01
6.726324E+01
6.968377E+01
7.898436E+01
6.190065E+01
7.124039E+01
5.054261E+01
4.164943E+01
1.788949E+00
6.997888E+01
-5.310346E+01
5.662322E+01
3.811283E+01
7.119337E+01
2.810560E+00
3.476969E+01
5.067948E+01
5.736186E+01
7.654562E+01
-8.409460E+02
9.882285E+01
4.765804E+01
4.280527E+01
4.586502E+01
4.409395E+01
4.294211E+01
4.482479E+01
7.171224E+01
8.113008E+01
8.380945E+01
8.232539E+01
8.786529E+01
9.018733E+01
7.976915E+01
7.202781E+01
8.438335E+01
8.332917E+01
7.559246E+01
8.352137E+01
8.539557E+01
8.503815E+01
8.939450E+01
8.259786E+01
8.271210E+01
7.348637E+01
6.977762E+01
7.263823E+01
7.316401E+01
6.909498E+01
6.671408E+01
6.789176E+01
7.122009E+01
7.183331E+01
6.929193E+01
7.114750E+01
7.641990E+01
7.700570E+01
7.892448E+01
8.116781E+01
8.410391E+01
8.569540E+01
8.774574E+01
8.914024E+01
8.919998E+01
8.866652E+01
8.840759E+01
8.915356E+01
8.850854E+01
8.834426E+01
8.895229E+01
8.876807E+01
8.918039E+01
8.917985E+01
8.894743E+01
8.886346E+01
8.872013E+01
8.862484E+01
8.919799E+01
8.921423E+01
8.899129E+01
8.891501E+01
8.882896E+01
8.872714E+01
8.906272E+01
8.897448E+01
8.894201E+01
8.882975E+01
8.895125E+01
8.879819E+01
8.886655E+01
8.897405E+01
8.886055E+01
8.877229E+01
8.874151E+01
8.856588E+01
8.883926E+01
8.885442E+01
8.863906E+01
8.863831E+01
8.861912E+01
8.843984E+01
8.850825E+01
8.839578E+01
8.866206E+01
8.861369E+01
8.838605E+01
8.858469E+01
8.836279E+01
8.837540E+01
8.821164E+01
8.820266E+01
8.818589E+01
8.827843E+01
8.821313E+01
8.833314E+01
8.828776E+01
8.814073E+01
8.810685E+01
8.791344E+01
8.823081E+01
8.813056E+01
8.817278E+01
8.817855E+01
8.815636E+01
8.821121E+01
8.819134E+01
8.819440E+01
8.833513E+01
8.828522E+01
8.816102E+01
8.829832E+01
8.843942E+01
8.842953E+01
8.833759E+01
8.838228E+01
8.842545E+01
8.844514E+01
8.844222E+01
8.858410E+01
8.875936E+01
8.886527E+01
8.881173E+01
8.869044E+01
8.878857E+01
8.883370E+01
8.882456E+01
8.894123E+01
8.891056E+01
8.896595E+01
8.895240E+01
8.892232E+01
8.897714E+01
8.892141E+01
8.893356E+01
8.894859E+01
8.891408E+01
8.895724E+01
8.913101E+01
8.902976E+01
8.902367E+01
8.895811E+01
8.890849E+01
8.894189E+01
8.874678E+01
8.882298E+01
8.907997E+01
8.878135E+01
8.871364E+01
8.849780E+01
8.875809E+01
8.893362E+01
8.879523E+01
8.891131E+01
8.848696E+01
8.840915E+01
8.845452E+01
8.831960E+01
8.852143E+01
8.721807E+01
8.519866E+01
8.109585E+01
7.955347E+01
7.457657E+01
7.089844E+01
6.658774E+01
6.519741E+01
6.092418E+01
5.931760E+01
6.225928E+01
5.769807E+01
6.465358E+01
5.586513E+01
6.180877E+01
6.294565E+01
5.984170E+01
5.311650E+01
6.246683E+01
6.762462E+01
6.460587E+01
6.394212E+01
6.434455E+01
6.182077E+01
3.692514E+01
5.682871E+01
6.471969E+01
6.368313E+01
4.493126E+01
5.775687E+01
6.819630E+01
5.236920E+01
4.748979E+01
1.610637E+01
5.219293E+01
4.639351E+01
4.565970E+01
5.240945E+01
8.371278E+01
-1.000329E+02
-9.345494E-01
-5.889701E+01
1.073385E+02
6.739372E+01
-2.181605E+02
-2.486528E+02
-3.329199E+02
-4.174277E+02
-4.441263E+02
-6.246819E+02
6.894277E+01
8.372542E+01
8.430182E+01
8.047571E+01
8.260128E+01
8.463734E+01
8.551520E+01
9.195457E+01
7.745551E+01
7.943320E+01
8.789427E+01
8.998076E+01
7.740320E+01
7.848689E+01
8.670847E+01
8.735865E+01
7.959428E+01
8.013132E+01
7.152613E+01
7.506097E+01
6.678669E+01
7.062431E+01
6.970110E+01
7.145652E+01
7.188858E+01
7.075695E+01
7.063716E+01
7.264887E+01
7.632826E+01
7.820522E+01
8.058691E+01
8.190069E+01
8.378815E+01
8.599603E+01
8.766756E+01
9.095836E+01
8.963403E+01
8.867900E+01
8.877112E+01
8.862220E+01
8.898782E+01
8.931848E+01
8.886756E+01
8.869095E+01
8.891992E+01
8.893377E+01
8.892241E+01
8.892567E+01
8.906974E+01
8.907824E+01
8.895541E+01
8.911637E+01
8.889651E+01
8.890983E+01
8.891995E+01
8.903869E+01
8.890298E+01
8.884457E+01
8.903755E+01
8.903777E+01
8.878447E+01
8.883062E+01
8.902989E+01
8.878542E+01
8.868128E+01
8.877049E+01
8.877996E+01
8.873130E+01
8.878076E+01
8.880982E+01
8.857127E+01
8.856299E+01
8.864987E+01
8.842968E+01
8.860350E+01
8.832130E+01
8.834807E+01
8.839220E+01
8.851821E+01
8.835803E+01
8.830111E+01
8.838279E+01
8.818828E+01
8.833613E+01
8.831403E+01
8.834872E+01
8.825152E+01
8.825583E+01
8.820069E+01
8.830692E+01
8.821485E+01
8.821578E+01
8.830054E+01
8.804309E+01
8.811229E+01
8.823153E+01
8.824234E+01
8.831330E+01
8.818037E+01
8.808152E+01
8.840304E+01
8.837889E+01
8.826958E+01
8.833774E+01
8.831399E+01
8.846216E+01
8.841185E+01
8.840714E+01
8.840343E+01
8.843996E+01
8.842076E+01
8.860173E+01
8.863465E+01
8.875002E+01
8.874132E+01
8.872242E+01
8.871338E+01
8.855807E+01
8.878306E+01
8.882807E+01
8.890418E+01
8.898410E+01
8.906646E+01
8.895440E+01
8.901502E+01
8.902741E+01
8.891875E+01
8.888892E+01
8.905949E+01
8.905942E+01
8.915014E+01
8.920531E+01
8.915101E+01
8.908171E+01
8.893258E+01
8.878397E+01
8.878367E+01
8.896022E+01
8.881060E+01
8.859712E+01
8.849190E+01
8.815615E+01
8.795696E+01
8.911692E+01
8.860591E+01
8.854612E+01
8.834189E+01
8.809923E+01
8.896855E+01
8.850754E+01
8.841132E+01
8.646829E+01
8.533285E+01
8.212043E+01
7.877418E+01
7.409555E+01
7.053576E+01
6.754157E+01
6.544423E+01
6.259367E+01
6.353731E+01
5.694710E+01
5.559390E+01
5.736297E+01
5.656201E+01
6.587086E+01
5.762691E+01
4.750499E+01
6.001691E+01
6.434971E+01
5.592895E+01
6.110742E+01
6.481779E+01
6.142288E+01
7.134672E+01
6.244513E+01
6.520667E+01
5.578077E+01
1.795785E+01
1.053508E+01
3.898442E+01
4.259253E+01
3.403348E+01
6.006093E+01
6.470858E+01
4.089076E+01
2.527471E+01
5.430230E+01
2.803293E+01
-4.105435E+01
1.019810E+01
-2.711474E+01
-7.761129E+01
3.280464E+01
2.061281E+00
-8.885270E+03
8.606702E+02
5.386941E+02
5.560570E+02
4.794227E+02
4.235763E+02
8.412123E+01
8.698763E+01
9.237365E+01
8.863346E+01
7.793911E+01
6.780041E+01
8.012867E+01
2.965363E+00
6.525866E+01
1.815197E+01
8.685135E+01
8.628166E+01
8.380991E+01
8.544616E+01
8.283976E+01
7.894307E+01
8.028912E+01
7.910194E+01
8.171950E+01
8.017098E+01
7.355826E+01
7.808071E+01
7.796158E+01
7.291929E+01
7.153124E+01
6.978286E+01
7.257176E+01
7.272604E+01
7.528246E+01
7.727955E+01
8.117584E+01
8.403200E+01
8.611842E+01
8.637354E+01
8.784517E+01
9.174018E+01
8.946554E+01
8.886825E+01
8.914095E+01
8.895899E+01
8.888343E+01
8.867660E+01
8.899963E+01
8.916406E+01
8.901592E+01
8.913840E+01
8.878943E+01
8.859823E+01
8.894825E+01
8.876676E+01
8.884095E+01
8.899734E+01
8.881336E+01
8.885959E+01
8.892659E+01
8.893397E+01
8.903082E+01
8.892338E+01
8.904146E+01
8.879804E+01
8.871744E+01
8.881166E+01
8.876762E+01
8.880232E+01
8.867081E+01
8.900893E+01
8.879731E+01
8.863749E+01
8.876252E+01
8.854578E+01
8.849530E+01
8.866064E+01
8.878482E+01
8.855364E+01
8.849585E+01
8.859806E+01
8.865020E+01
8.859824E+01
8.846113E+01
8.830354E+01
8.822154E+01
8.806082E+01
8.818608E+01
8.838437E+01
8.809217E+01
8.835192E+01
8.821498E+01
8.820105E+01
8.806391E+01
8.813598E+01
8.807082E+01
8.812993E+01
8.825324E+01
8.817369E+01
8.814969E+01
8.824163E+01
8.820192E+01
8.814201E+01
8.833944E+01
8.818368E+01
8.833219E+01
8.831631E+01
8.833447E+01
8.836621E+01
8.845243E+01
8.839636E+01
8.852585E+01
8.842282E+01
8.841763E+01
8.853583E+01
8.851910E+01
8.870492E+01
8.859740E+01
8.867335E+01
8.878763E+01
8.881427E+01
8.863617E+01
8.872014E+01
8.885216E+01
8.901122E+01
8.891730E+01
8.893799E+01
8.896193E+01
8.903288E+01
8.898323E+01
8.883850E+01
8.902899E+01
8.918302E+01
8.901286E+01
8.883124E+01
8.896291E+01
8.915754E+01
8.907964E+01
8.884879E+01
8.890726E+01
8.882408E+01
8.893549E+01
8.878041E+01
8.860924E+01
8.850413E+01
8.858706E+01
8.890321E+01
8.906543E+01
8.886306E+01
8.873682E+01
8.864429E+01
8.905202E+01
8.909236E+01
8.848083E+01
8.855007E+01
8.824618E+01
8.712213E+01
8.562084E+01
8.250400E+01
7.928394E+01
7.633532E+01
7.154223E+01
6.700567E+01
6.662776E+01
6.177452E+01
6.562615E+01
5.976717E+01
5.721288E+01
5.647583E+01
5.818273E+01
4.867084E+01
5.528649E+01
5.600488E+01
6.246504E+01
5.700559E+01
5.579280E+01
7.289220E+01
7.227559E+01
7.064861E+01
4.124948E+01
5.877320E+01
7.776193E+01
6.772477E+01
5.824616E+01
6.055806E+01
5.261761E+01
3.478665E+01
6.597882E+01
4.384037E+01
2.124725E+00
2.514251E+01
4.337770E+01
2.774795E+01
5.893130E+01
-5.727962E+01
2.426889E+01
-5.384519E+01
2.005664E+01
2.113317E+01
1.408743E+01
2.569331E+03
1.016305E+03
8.167395E+02
6.969413E+02
6.332642E+02
4.912556E+02
7.419303E+01
7.796080E+01
8.304915E+01
8.909450E+01
7.676630E+01
8.385332E+01
-3.133087E+01
-2.077903E+02
1.170624E+02
1.960482E+01
-2.825764E+02
8.360242E+01
7.569222E+01
7.605013E+01
7.842687E+01
8.334693E+01
8.047006E+01
7.731200E+01
7.356557E+01
7.601891E+01
7.330892E+01
7.090538E+01
7.279512E+01
7.291837E+01
7.456795E+01
7.787205E+01
7.317091E+01
7.417181E+01
7.644173E+01
7.847585E+01
8.078369E+01
8.271224E+01
8.383373E+01
8.623843E+01
8.786183E+01
9.025386E+01
8.935979E+01
8.961336E+01
8.934800E+01
8.907788E+01
8.898239E+01
8.882464E+01
8.913934E+01
8.894965E+01
8.878177E+01
8.897716E+01
8.907528E+01
8.909608E+01
8.895385E+01
8.884027E+01
8.866695E+01
8.888327E+01
8.893822E+01
8.903222E+01
8.898683E+01
8.893320E+01
8.895491E+01
8.887162E+01
8.907912E+01
8.876267E+01
8.901173E+01
8.909799E+01
8.903251E+01
8.903360E+01
8.885583E+01
8.861363E+01
8.860577E+01
8.858109E+01
8.869962E+01
8.862608E+01
8.864020E+01
8.854894E+01
8.847727E+01
8.850659E+01
8.853525E+01
8.861908E+01
8.848209E+01
8.833707E+01
8.836336E+01
8.825989E+01
8.849057E+01
8.847000E+01
8.832365E+01
8.818462E+01
8.825776E+01
8.806889E+01
8.817708E+01
8.826146E+01
8.825845E+01
8.825418E+01
8.819612E+01
8.809365E+01
8.809514E+01
8.792198E+01
8.799359E+01
8.821220E+01
8.824705E+01
8.846042E+01
8.821634E+01
8.836184E+01
8.813932E+01
8.823694E+01
8.831588E+01
8.816402E+01
8.812710E+01
8.832625E+01
8.833494E+01
8.845902E+01
8.857248E+01
8.860344E+01
8.863111E+01
8.852687E+01
8.848452E+01
8.870501E+01
8.856887E+01
8.861236E+01
8.865456E+01
8.864408E+01
8.868128E+01
8.882893E+01
8.901554E+01
8.895344E+01
8.884595E+01
8.894684E+01
8.892753E+01
8.875648E+01
8.902857E+01
8.910082E+01
8.900280E+01
8.889434E+01
8.890753E+01
8.874321E+01
8.899169E+01
8.890845E+01
8.864938E+01
8.854447E+01
8.874579E+01
8.876102E+01
8.882051E+01
8.876433E+01
8.861486E+01
8.882961E+01
8.865713E+01
8.865331E+01
8.894314E+01
8.864270E+01
8.864407E+01
8.843138E+01
8.867330E+01
8.868526E+01
8.866805E+01
8.756656E+01
8.556097E+01
8.376566E+01
7.932201E+01
7.682676E+01
7.474752E+01
7.133441E+01
6.679742E+01
6.246881E+01
6.581385E+01
6.224137E+01
4.968798E+01
6.115478E+01
6.775630E+01
6.800714E+01
6.347499E+01
5.898842E+01
6.008999E+01
6.035086E+01
5.847062E+01
6.891018E+01
6.853508E+01
7.381562E+01
7.413780E+01
7.547643E+01
6.620705E+01
4.299349E+01
5.865309E+01
5.538351E+01
8.748885E+01
6.857982E+01
6.739588E+01
4.894301E+01
6.783991E+01
5.101914E+01
6.964706E+01
6.430452E+01
8.879516E+01
-4.895710E+01
2.775356E+01
5.018052E+01
4.271847E+01
5.357230E+01
-1.682804E+02
-2.475573E+03
-1.310803E+03
-3.531012E+03
-4.607398E+04
2.054689E+04
2.899585E+03
7.147858E+01
6.330444E+01
8.079354E+01
8.380043E+01
7.956999E+01
7.636091E+01
9.604742E+00
1.237083E+02
1.805107E+01
1.082915E+03
-6.666087E+01
8.006637E+01
7.799230E+01
8.450212E+01
8.184529E+01
7.734133E+01
8.170739E+01
7.741314E+01
7.911304E+01
7.755934E+01
7.576330E+01
7.104045E+01
7.078185E+01
7.277232E+01
7.055250E+01
7.313615E+01
7.230968E+01
7.464341E+01
7.413812E+01
7.786569E+01
8.046296E+01
8.211680E+01
8.429157E+01
8.766993E+01
8.911217E+01
9.083549E+01
8.956168E+01
8.901916E+01
8.896843E+01
8.904323E+01
8.898368E+01
8.862021E+01
8.902420E+01
8.880138E+01
8.876332E+01
8.895228E+01
8.892709E+01
8.900774E+01
8.897776E+01
8.910081E+01
8.891174E+01
8.868577E+01
8.882314E+01
8.883589E+01
8.889281E+01
8.899755E+01
8.900089E+01
8.901065E+01
8.866731E+01
8.869925E+01
8.894944E+01
8.889831E+01
8.882826E+01
8.871503E+01
8.869343E+01
8.867161E+01
8.866039E+01
8.864851E+01
8.875004E+01
8.868873E+01
8.857114E+01
8.861067E+01
8.868076E+01
8.859985E+01
8.851817E+01
8.856744E+01
8.868096E+01
8.857870E+01
8.850978E+01
8.829277E+01
8.840345E+01
8.843740E+01
8.819496E+01
8.824803E+01
8.833381E+01
8.836577E+01
8.842448E+01
8.815909E+01
8.820557E+01
8.807406E+01
8.800212E+01
8.812928E+01
8.822853E+01
8.824321E+01
8.827634E+01
8.806854E+01
8.817823E+01
8.819354E+01
8.803729E+01
8.815662E+01
8.819447E+01
8.839183E+01
8.832166E+01
8.844604E+01
8.854078E+01
8.849327E+01
8.848495E+01
8.843902E+01
8.850165E+01
8.874175E+01
8.866553E+01
8.859124E+01
8.892176E+01
8.874650E+01
8.848691E+01
8.883623E+01
8.879753E+01
8.881721E+01
8.887225E+01
8.883182E+01
8.915686E+01
8.890228E+01
8.888981E+01
8.901806E+01
8.904919E+01
8.903410E+01
8.893959E+01
8.889148E+01
8.891661E+01
8.905762E+01
8.891860E+01
8.877935E+01
8.898312E+01
8.907352E+01
8.875472E+01
8.875559E+01
8.843632E+01
8.829337E+01
8.898046E+01
8.873195E+01
8.852277E+01
8.875255E+01
8.910040E+01
8.888799E+01
8.863200E+01
8.848196E+01
8.799701E+01
8.862167E+01
8.911463E+01
8.879846E+01
8.812186E+01
8.700290E+01
8.612179E+01
8.438896E+01
8.140598E+01
7.534462E+01
7.326934E+01
7.100739E+01
6.804492E+01
6.245761E+01
6.089030E+01
5.953400E+01
5.896008E+01
6.300374E+01
6.195240E+01
6.099672E+01
5.242937E+01
7.192565E+01
5.597396E+01
5.236782E+01
6.718675E+01
5.069419E+01
5.734553E+01
5.213046E+01
5.084390E+01
5.653028E+01
6.054721E+01
4.848594E+01
6.995352E+01
6.363116E+01
5.411021E+01
6.488243E+01
5.867022E+01
7.259678E+01
4.341832E+01
3.334716E+01
1.166312E+01
2.743887E+01
-6.531310E+01
1.309256E+01
-6.290011E+01
1.506179E+01
-1.609775E+02
-9.714412E+01
-2.107050E+02
-3.598065E+02
-3.990075E+02
-5.094425E+02
-4.901908E+02
-5.428845E+02
-6.574371E+02
7.084304E+01
7.558721E+01
7.285310E+01
8.800939E+01
8.370625E+01
6.137081E+01
-6.988708E+03
5.614834E+01
3.954729E+01
1.095953E+01
-1.139120E+02
7.350347E+01
8.077937E+01
8.313345E+01
8.089269E+01
7.546919E+01
6.932794E+01
7.092812E+01
7.264059E+01
7.377711E+01
7.719261E+01
7.371452E+01
7.231358E+01
7.209619E+01
7.090014E+01
7.077659E+01
7.144087E+01
7.282012E+01
7.517353E+01
7.746976E+01
8.007138E+01
7.979892E+01
8.433691E+01
8.693732E+01
8.903227E+01
9.014980E+01
8.881972E+01
8.901978E+01
8.857651E+01
8.917573E+01
8.888099E+01
8.859809E+01
8.879860E+01
8.894319E+01
8.912295E+01
8.894233E+01
8.882035E+01
8.921314E+01
8.900132E+01
8.876592E+01
8.893268E+01
8.912518E+01
8.922885E+01
8.877527E+01
8.889151E+01
8.889107E+01
8.895119E+01
8.910040E+01
8.882223E+01
8.887922E+01
8.903584E+01
8.901986E+01
8.888100E+01
8.884724E+01
8.875952E+01
8.862520E+01
8.864630E+01
8.884624E+01
8.861789E+01
8.874637E+01
8.863537E+01
8.841858E+01
8.850417E+01
8.853300E+01
8.843281E+01
8.825926E+01
8.845982E+01
8.858840E+01
8.845227E+01
8.844820E+01
8.832750E+01
8.820189E+01
8.834452E+01
8.836553E+01
8.828492E+01
8.811266E+01
8.810428E+01
8.819074E+01
8.824795E+01
8.826931E+01
8.815939E+01
8.817358E+01
8.826680E+01
8.809683E+01
8.813226E+01
8.824721E+01
8.802039E+01
8.821764E+01
8.831101E+01
8.828980E+01
8.821153E+01
8.821000E+01
8.827650E+01
8.823269E+01
8.842968E+01
8.855164E+01
8.845476E+01
8.837483E+01
8.836999E+01
8.852744E+01
8.868623E+01
8.862369E+01
8.869498E+01
8.871689E+01
8.845780E+01
8.871899E+01
8.892788E+01
8.881716E+01
8.878783E+01
8.875332E+01
8.873133E+01
8.882374E+01
8.913298E+01
8.906919E+01
8.891401E+01
8.891262E+01
8.907912E+01
8.905766E+01
8.897495E+01
8.828577E+01
8.892874E+01
8.896280E+01
8.892200E+01
8.893420E+01
8.885048E+01
8.882580E+01
8.879626E+01
8.875370E+01
8.898978E+01
8.903721E+01
8.870306E+01
8.884920E+01
8.892491E+01
8.887032E+01
8.846287E+01
8.888160E+01
8.844609E+01
8.843699E+01
8.891503E+01
8.819602E+01
8.855696E+01
8.751926E+01
8.657822E+01
8.560905E+01
8.130413E+01
7.653810E+01
7.257201E+01
7.259035E+01
6.601251E+01
6.073966E+01
6.195737E+01
6.016839E+01
6.056006E+01
6.399580E+01
7.000885E+01
5.549093E+01
5.716349E+01
6.223334E+01
6.020235E+01
7.485616E+01
6.464385E+01
5.763312E+01
6.067893E+01
5.700790E+01
4.110462E+01
6.717126E+01
7.097778E+01
4.651487E+01
2.254538E+01
7.243962E+01
3.840314E+01
7.720455E+01
2.779633E+01
2.775827E+01
5.155840E+01
4.862405E+01
4.261763E+01
4.436265E+01
-1.872862E+01
8.834211E+00
7.909338E+01
-1.165833E+01
-1.819666E+01
2.281527E+01
-5.020124E+02
3.883689E+02
3.586306E+02
3.833299E+02
3.926316E+02
3.952904E+02
3.534534E+02
8.105089E+01
7.222112E+01
7.988009E+01
8.330839E+01
8.300359E+01
9.568586E+01
1.070321E+02
1.327662E+02
1.399079E+01
-1.072037E+03
-4.106278E+03
8.081092E+01
7.985574E+01
8.182412E+01
8.579904E+01
7.850006E+01
7.513488E+01
7.346982E+01
7.502487E+01
7.833662E+01
7.247860E+01
6.675798E+01
6.770875E+01
6.945686E+01
7.181086E+01
7.152637E+01
7.057633E+01
7.227552E+01
7.380058E+01
7.830927E+01
7.854263E+01
8.175405E+01
8.472861E+01
8.683052E+01
8.864875E+01
8.912402E+01
8.917096E+01
8.975161E+01
8.901724E+01
8.868294E+01
8.885401E+01
8.840282E+01
8.861117E+01
8.866433E+01
8.894010E+01
8.917044E+01
8.886613E+01
8.882827E+01
8.872055E+01
8.877340E+01
8.895090E+01
8.897816E+01
8.905732E+01
8.893141E+01
8.879721E+01
8.898677E+01
8.892117E+01
8.897875E+01
8.883754E+01
8.884534E+01
8.907523E+01
8.906836E+01
8.883215E+01
8.877515E+01
8.865973E+01
8.889710E+01
8.879515E+01
8.882934E+01
8.892475E+01
8.901071E+01
8.902264E+01
8.874388E+01
8.864858E+01
8.861305E+01
8.858720E+01
8.848011E+01
8.827339E+01
8.838750E+01
8.845178E+01
8.827108E+01
8.825678E+01
8.827724E+01
8.834168E+01
8.824438E+01
8.760280E+01
8.809918E+01
8.815291E+01
8.808273E+01
8.804161E+01
8.799209E+01
8.806155E+01
8.815729E+01
8.797309E+01
8.805507E+01
8.811326E+01
8.814994E+01
8.835376E+01
8.822016E+01
8.803530E+01
8.835946E+01
8.828151E+01
8.819125E+01
8.823698E+01
8.825985E+01
8.853090E+01
8.823842E+01
8.843508E+01
8.842528E+01
8.854037E+01
8.853340E+01
8.840157E+01
8.849790E+01
8.857408E+01
8.876464E+01
8.877777E+01
8.877771E+01
8.882654E+01
8.890926E+01
8.888737E+01
8.893794E+01
8.894548E+01
8.909430E+01
8.910288E+01
8.890321E+01
8.880298E+01
8.881250E+01
8.904467E+01
8.900338E+01
8.880001E+01
8.887358E+01
8.897972E+01
8.914344E+01
8.906443E+01
8.904262E+01
8.892802E+01
8.894264E+01
8.895674E+01
8.881693E+01
8.903194E+01
8.921136E+01
8.926912E+01
8.882711E+01
8.858757E+01
8.845152E+01
8.867193E+01
8.843027E+01
8.886270E+01
8.862308E+01
8.870042E+01
8.863042E+01
8.850238E+01
8.819469E+01
8.750266E+01
8.418760E+01
8.086108E+01
7.699384E+01
7.529352E+01
7.177521E+01
6.778661E+01
6.560905E+01
6.249880E+01
6.349416E+01
6.132562E+01
5.392423E+01
6.495093E+01
6.159198E+01
6.344923E+01
6.523577E+01
6.562922E+01
6.342269E+01
6.131192E+01
6.772866E+01
6.899735E+01
5.649410E+01
7.004540E+01
6.660504E+01
7.188113E+01
3.970133E+01
4.395296E+01
6.102165E+01
3.980916E+01
6.567585E+01
7.060297E+01
3.876756E+01
5.310927E+01
4.171975E+01
6.650172E+01
5.563593E+01
2.630402E+01
-4.931297E+01
5.704283E+01
3.272501E+01
1.959752E+01
1.507728E+01
-3.425713E+01
1.486296E+01
3.001141E+01
3.461646E+01
3.870789E+01
3.804280E+01
4.269003E+01
7.289596E+01
7.882984E+01
8.240428E+01
7.033598E+01
7.843557E+01
-1.233891E+01
2.575397E+02
8.891359E+00
5.629624E+01
-1.272778E+01
5.255232E+01
6.823746E+01
8.031577E+01
7.088925E+01
7.784442E+01
7.424024E+01
6.792650E+01
7.914393E+01
7.204500E+01
6.745942E+01
7.115363E+01
7.118298E+01
7.054814E+01
7.248875E+01
6.909640E+01
7.168732E+01
7.086661E+01
7.273371E+01
7.610454E+01
7.755686E+01
7.530267E+01
7.945398E+01
8.589665E+01
8.801013E+01
8.927941E+01
8.905394E+01
8.985699E+01
8.967416E+01
8.872924E+01
8.928293E+01
8.896196E+01
8.903167E+01
8.890690E+01
8.859440E+01
8.889471E+01
8.919616E+01
8.913775E+01
8.887975E+01
8.890421E+01
8.886864E+01
8.906068E+01
8.908295E+01
8.904046E+01
8.894689E+01
8.921058E+01
8.868323E+01
8.891226E+01
8.878202E+01
8.895265E+01
8.912431E+01
8.900134E+01
8.896074E+01
8.901330E+01
8.892279E+01
8.878872E+01
8.877341E+01
8.850756E+01
8.875393E+01
8.880535E+01
8.872896E+01
8.856458E+01
8.869928E+01
8.868990E+01
8.858178E+01
8.841892E+01
8.866013E+01
8.850650E+01
8.840072E+01
8.844529E+01
8.830328E+01
8.838890E+01
8.834041E+01
8.823634E+01
8.863608E+01
8.850995E+01
8.822007E+01
8.822563E+01
8.822422E+01
8.821673E+01
8.801595E+01
8.812561E+01
8.815012E+01
8.821755E+01
8.806604E+01
8.817257E+01
8.810601E+01
8.829777E+01
8.808898E+01
8.811119E+01
8.831693E+01
8.818370E+01
8.812224E+01
8.802351E+01
8.844344E+01
8.820825E+01
8.829761E+01
8.831406E+01
8.842654E+01
8.860758E+01
8.866970E+01
8.851402E+01
8.863582E+01
8.869684E+01
8.860799E+01
8.866926E+01
8.856857E+01
8.879797E+01
8.882422E+01
8.891130E+01
8.894368E+01
8.892298E+01
8.897851E+01
8.886746E+01
8.913884E+01
8.912171E+01
8.895872E+01
8.915853E+01
8.906606E+01
8.904222E+01
8.907773E+01
8.891726E+01
8.884687E+01
8.906043E+01
8.906555E+01
8.895958E+01
8.898091E+01
8.896470E+01
8.913514E+01
8.890674E+01
8.876191E+01
8.877178E+01
8.867280E+01
8.827719E+01
8.859201E+01
8.875264E+01
8.915972E+01
8.904475E+01
8.870598E+01
8.854389E+01
8.842616E+01
8.860749E+01
8.825835E+01
8.698819E+01
8.407152E+01
8.080816E+01
7.805486E+01
7.402894E+01
6.872074E+01
6.601793E+01
6.298226E+01
5.971244E+01
6.021382E+01
6.136887E+01
6.358768E+01
6.546703E+01
6.264616E+01
6.211975E+01
5.120689E+01
6.365501E+01
5.838340E+01
7.136616E+01
6.306413E+01
5.533901E+01
6.213313E+01
4.768061E+01
3.561732E+01
6.432354E+01
4.433716E+01
6.155473E+01
5.558346E+01
5.311559E+01
7.317791E+01
4.291066E+01
9.961570E+01
4.673665E+01
-6.157783E+01
-1.925185E+01
2.707990E+01
2.785468E+01
2.960524E+01
5.089657E+01
2.664907E+01
5.696587E+01
-4.486249E+00
8.915570E+01
4.239296E+01
6.515514E+01
5.762027E+01
6.180564E+01
6.043158E+01
6.611712E+01
9.500970E+01
6.985912E+01
8.376802E+01
8.442121E+01
8.132927E+01
1.686081E+02
3.625329E+02
6.646187E+01
3.310946E+01
-4.201672E+02
2.206833E+02
3.291281E+01
7.873493E+01
8.005501E+01
7.444924E+01
7.489438E+01
7.387652E+01
7.254528E+01
7.029987E+01
7.211290E+01
7.165940E+01
7.164910E+01
7.124987E+01
7.421310E+01
7.169594E+01
7.125604E+01
7.250818E+01
7.456856E+01
7.442545E+01
7.946777E+01
8.026457E+01
8.242936E+01
8.548970E+01
8.775063E+01
8.962252E+01
8.937437E+01
8.912410E+01
8.931600E+01
8.910557E+01
8.884990E+01
8.904000E+01
8.912489E+01
8.870906E+01
8.867112E+01
8.894778E+01
8.893482E+01
8.893789E+01
8.887135E+01
8.890021E+01
8.910159E+01
8.902917E+01
8.907777E+01
8.914332E+01
8.898510E+01
8.880881E+01
8.908685E+01
8.900597E+01
8.916469E+01
8.890504E+01
8.878983E+01
8.895971E+01
8.883874E+01
8.873739E+01
8.883222E+01
8.895354E+01
8.895775E+01
8.887063E+01
8.873155E+01
8.867502E+01
8.859963E+01
8.865928E+01
8.843041E+01
8.853111E+01
8.853080E+01
8.848444E+01
8.850564E+01
8.853815E+01
8.845675E+01
8.834839E+01
8.859640E+01
8.824468E+01
8.816269E+01
8.815984E+01
8.744002E+01
8.840595E+01
8.825162E+01
8.816045E+01
8.812749E+01
8.835978E+01
8.818374E+01
8.809109E+01
8.819128E+01
8.819796E+01
8.823788E+01
8.812284E+01
8.827355E+01
8.816687E+01
8.819511E+01
8.804288E+01
8.800505E+01
8.831613E+01
8.847340E+01
8.804904E+01
8.822350E+01
8.823793E+01
8.830817E+01
8.836857E+01
8.837110E+01
8.851948E+01
8.848541E+01
8.857691E+01
8.856384E+01
8.854175E+01
8.868439E+01
8.890347E+01
8.881266E+01
8.885703E+01
8.877207E+01
8.882996E+01
8.892155E+01
8.885395E+01
8.889106E+01
8.915835E+01
8.898880E+01
8.877664E+01
8.891686E+01
8.902691E+01
8.890469E+01
8.900176E+01
8.887996E+01
8.903583E+01
8.908098E+01
8.902799E+01
8.886839E+01
8.877319E+01
8.884209E+01
8.903384E+01
8.867394E+01
8.865097E+01
8.900095E+01
8.889628E+01
8.878955E+01
8.895271E+01
8.853897E+01
8.875596E+01
8.857176E+01
8.888294E+01
8.865721E+01
8.894738E+01
8.928364E+01
8.880706E+01
8.818396E+01
8.713812E+01
8.438317E+01
8.034855E+01
7.694736E+01
7.343832E+01
7.067747E+01
6.732540E+01
6.509336E+01
6.336832E+01
6.578328E+01
6.029171E+01
6.095251E+01
7.027943E+01
6.231881E+01
6.315387E+01
7.244339E+01
7.024555E+01
6.724131E+01
7.081128E+01
4.037782E+01
5.697908E+01
6.081283E+01
4.845453E+01
6.163081E+01
7.094305E+01
6.895920E+01
6.778362E+01
5.528612E+01
6.428232E+01
4.632864E+01
6.268718E+01
8.131418E+01
6.364553E+01
5.635703E+01
-1.038872E+01
-1.247754E+01
-1.856472E+00
7.709522E+01
6.478797E+00
-1.521472E+02
-6.857943E+00
-7.558637E+00
8.405548E+01
-1.432079E+02
1.779306E+01
2.899961E+01
4.363807E+01
3.434464E+01
2.361115E+02
8.182504E+01
7.260401E+01
7.398880E+01
7.959616E+01
8.422474E+01
1.390012E+02
7.729752E+01
8.403176E+01
1.282983E+02
6.045841E+01
2.441394E+02
1.953162E+01
7.275604E+01
7.400045E+01
7.617530E+01
8.381058E+01
6.584412E+01
6.715017E+01
6.646922E+01
7.292641E+01
7.408906E+01
6.915971E+01
7.571280E+01
7.165718E+01
7.153333E+01
7.151086E+01
7.358155E+01
7.317415E+01
7.503734E+01
7.786615E+01
8.013378E+01
8.237747E+01
8.570556E+01
8.719090E+01
8.881116E+01
8.960932E+01
8.920244E+01
8.940048E+01
8.847101E+01
8.899577E+01
8.919452E+01
8.918500E+01
8.880263E+01
8.888184E+01
8.922751E+01
8.880487E+01
8.887966E+01
8.895293E+01
8.881605E+01
8.908736E+01
8.894521E+01
8.884896E+01
8.888489E+01
8.859114E+01
8.883501E+01
8.893555E+01
8.900541E+01
8.880332E+01
8.891244E+01
8.899284E+01
8.871789E+01
8.888110E+01
8.890418E+01
8.852100E+01
8.881099E+01
8.903101E+01
8.874148E+01
8.890915E+01
8.889310E+01
8.889139E+01
8.877701E+01
8.860138E+01
8.875642E+01
8.871480E+01
8.842357E+01
8.847126E+01
8.851489E+01
8.849068E+01
8.831769E+01
8.837762E+01
8.850473E+01
8.844260E+01
8.834541E+01
8.700712E+01
8.831410E+01
8.833216E+01
8.835764E+01
8.820950E+01
8.831306E+01
8.802609E+01
8.817924E+01
8.815156E+01
8.813334E+01
8.814250E+01
8.806688E+01
8.806759E+01
8.810085E+01
8.823394E+01
8.838757E+01
8.823149E+01
8.814303E+01
8.842735E+01
8.844662E+01
8.838782E+01
8.846011E+01
8.839053E+01
8.839314E+01
8.871129E+01
8.865010E+01
8.850575E+01
8.867318E+01
8.868494E+01
8.865135E+01
8.868781E+01
8.865609E+01
8.878428E+01
8.880406E+01
8.876599E+01
8.891143E+01
8.892050E+01
8.882830E+01
8.884030E+01
8.896683E+01
8.907479E+01
8.904658E+01
8.913944E+01
8.912754E+01
8.919841E+01
8.906816E+01
8.912698E+01
8.903440E+01
8.895809E+01
8.897380E+01
8.918765E+01
8.904118E+01
8.897910E+01
8.917992E+01
8.916762E+01
8.915420E+01
8.869706E+01
8.857916E+01
8.831366E+01
8.815242E+01
8.860536E+01
8.882391E+01
8.877574E+01
8.873807E+01
8.858890E+01
8.866408E+01
8.871169E+01
8.830597E+01
8.748992E+01
8.679674E+01
8.499143E+01
8.020768E+01
7.558371E+01
7.101577E+01
7.001583E+01
6.779830E+01
6.794375E+01
6.154695E+01
6.167871E+01
4.347858E+01
6.266277E+01
6.446793E+01
6.448330E+01
6.675401E+01
5.849917E+01
5.996393E+01
6.997303E+01
-2.277885E+01
9.108458E+00
6.726790E+01
7.458003E+01
6.925622E+01
7.324158E+01
3.915650E+01
6.784058E+01
6.573031E+01
7.424920E+01
6.125549E+01
6.683997E+01
5.537258E+01
7.259875E+01
6.294836E+01
6.682373E+01
1.456646E+01
1.075144E+02
3.254503E+01
3.952554E+01
-1.823470E+01
-8.848723E+01
-2.053580E+02
-6.575358E+01
-3.163294E+01
1.913615E+02
1.873626E+02
1.446168E+02
1.400303E+02
1.292190E+02
1.362087E+02
1.291549E+02
8.528502E+01
8.761542E+01
8.642272E+01
8.493611E+01
7.101537E+01
-1.175162E+02
1.855403E+01
1.203757E+02
4.898163E+01
2.294562E+01
-5.083803E+01
7.195789E+01
7.234529E+01
8.073463E+01
7.861575E+01
8.294467E+01
7.576636E+01
7.426616E+01
7.738703E+01
7.240729E+01
7.099167E+01
7.205512E+01
7.089136E+01
7.267712E+01
7.386265E+01
7.297849E+01
7.737939E+01
7.825261E+01
8.002528E+01
8.065764E+01
8.537432E+01
8.798125E+01
8.742413E+01
8.875736E+01
8.923696E+01
8.922372E+01
8.901841E+01
8.940471E+01
8.881899E+01
8.866233E+01
8.857294E+01
8.898086E+01
8.920168E+01
8.902746E+01
8.875203E+01
8.885243E+01
8.870571E+01
8.876514E+01
8.931070E+01
8.887961E+01
8.881841E+01
8.884373E+01
8.903744E+01
8.901828E+01
8.887306E+01
8.900302E+01
8.909974E+01
8.904251E+01
8.897158E+01
8.888593E+01
8.879195E+01
8.871147E+01
8.892807E+01
8.890326E+01
8.871147E+01
8.868599E+01
8.873814E+01
8.873143E+01
8.866080E+01
8.844162E+01
8.854863E+01
8.868156E+01
8.845019E+01
8.847832E+01
8.854118E+01
8.855702E+01
8.844156E+01
8.833981E+01
8.831711E+01
8.833287E+01
8.841975E+01
8.824850E+01
8.829035E+01
8.833339E+01
8.821691E+01
8.820461E+01
8.824433E+01
8.806091E+01
8.814664E+01
8.813797E+01
8.820113E+01
8.813084E+01
8.828413E+01
8.816413E+01
8.823037E+01
8.821390E+01
8.824337E+01
8.831829E+01
8.829461E+01
8.815219E+01
8.830148E+01
8.837223E+01
8.837258E+01
8.837709E+01
8.836299E+01
8.837149E+01
8.847772E+01
8.841437E+01
8.849514E+01
8.855064E+01
8.866850E+01
8.867544E+01
8.861572E+01
8.885253E+01
8.877158E+01
8.871279E+01
8.877246E+01
8.881847E+01
8.869164E+01
8.899623E+01
8.885564E+01
8.902715E+01
8.898393E+01
8.915919E+01
8.900871E+01
8.896769E+01
8.881110E+01
8.893937E+01
8.907389E+01
8.919959E+01
8.908609E+01
8.892297E+01
8.883682E+01
8.892585E+01
8.882920E+01
8.867481E+01
8.863378E+01
8.884556E+01
8.893940E+01
8.891698E+01
8.896303E+01
8.906542E+01
8.883972E+01
8.895191E+01
8.888882E+01
8.862097E+01
8.824006E+01
8.816955E+01
8.880187E+01
8.796511E+01
8.707225E+01
8.623297E+01
8.416987E+01
8.007526E+01
7.560616E+01
7.223193E+01
6.967406E+01
6.656524E+01
6.119862E+01
6.055892E+01
6.163461E+01
5.601262E+01
5.929229E+01
6.706712E+01
7.116054E+01
6.194917E+01
5.825539E+01
6.880353E+01
7.162997E+01
1.737856E+01
-2.892734E+01
6.175470E+01
7.798798E+01
5.801212E+01
5.480495E+01
6.460375E+01
7.360623E+01
6.671642E+01
5.074381E+01
3.531188E+01
4.097654E+01
6.670935E+01
5.780485E+01
7.038324E+01
-1.264217E+01
1.266782E+01
-2.344661E+02
-2.083487E+00
7.783349E+01
4.696880E+01
6.003371E+01
3.236440E+01
3.597603E+01
3.894796E+01
-8.162024E+01
-1.640259E+02
-1.597028E+02
-2.926463E+02
-1.884613E+02
-1.903472E+02
7.968279E+01
9.025876E+01
8.920816E+01
8.202837E+01
9.357420E+01
1.744668E+01
-5.263938E+01
7.121829E+01
7.794309E+01
-5.464576E+00
1.671037E+02
9.098251E+01
8.964308E+01
8.291166E+01
7.301455E+01
6.680472E+01
7.168967E+01
7.042039E+01
7.388669E+01
7.308029E+01
7.491287E+01
7.385208E+01
7.479835E+01
7.050847E+01
7.348806E+01
7.543745E+01
7.580844E+01
7.572559E+01
7.840792E+01
8.072449E+01
8.271362E+01
8.699847E+01
8.732747E+01
8.784109E+01
8.844699E+01
8.941126E+01
8.880609E+01
8.913687E+01
8.882608E+01
8.860787E+01
8.876797E+01
8.865217E+01
8.907761E+01
8.877585E+01
8.874791E+01
8.877852E+01
8.890068E+01
8.890908E+01
8.870169E+01
8.879333E+01
8.908487E+01
8.910266E+01
8.899910E+01
8.885955E+01
8.881521E+01
8.894221E+01
8.898057E+01
8.895820E+01
8.885571E+01
8.894574E+01
8.896535E+01
8.899234E+01
8.902037E+01
8.881525E+01
8.887141E+01
8.877589E+01
8.876968E+01
8.872088E+01
8.870031E+01
8.882152E+01
8.859082E+01
8.851560E+01
8.849096E+01
8.846036E+01
8.845727E+01
8.862618E+01
8.863678E+01
8.857509E+01
8.834543E+01
8.841168E+01
8.848030E+01
8.844441E+01
8.835578E+01
8.822309E+01
8.838925E+01
8.831681E+01
8.802698E+01
8.793169E+01
8.831388E+01
8.831900E+01
8.816974E+01
8.807117E+01
8.795408E+01
8.825246E+01
8.804582E+01
8.813355E+01
8.799692E+01
8.809776E+01
8.818557E+01
8.820465E+01
8.826216E+01
8.822804E+01
8.834234E+01
8.849534E+01
8.838705E+01
8.849636E+01
8.852047E+01
8.842874E+01
8.833727E+01
8.841097E+01
8.849801E+01
8.868454E+01
8.866227E+01
8.870958E+01
8.866807E+01
8.878065E+01
8.886836E+01
8.882275E+01
8.910366E+01
8.899009E+01
8.893059E+01
8.881411E+01
8.881308E+01
8.881426E+01
8.862695E+01
8.904653E+01
8.913770E+01
8.877098E+01
8.901672E+01
8.904063E+01
8.887367E+01
8.904325E+01
8.887509E+01
8.914897E+01
8.892370E+01
8.918849E+01
8.907534E+01
8.857385E+01
8.928693E+01
8.842703E+01
8.876173E+01
8.885530E+01
8.917690E+01
8.883496E+01
8.892574E+01
8.860480E+01
8.868502E+01
8.868063E+01
8.897915E+01
8.873874E+01
8.828597E+01
8.781842E+01
8.647271E+01
8.364599E+01
7.889776E+01
7.649330E+01
7.197907E+01
7.153969E+01
6.614903E+01
6.537508E+01
6.198390E+01
5.802815E+01
6.301302E+01
5.822457E+01
5.688393E+01
6.542807E+01
5.724162E+01
6.653225E+01
7.190147E+01
5.538478E+01
4.418708E+00
-8.927337E+01
5.940675E+01
7.044164E+01
6.115451E+01
7.273087E+01
7.037135E+01
6.912907E+01
6.537771E+01
4.204194E+01
3.194114E+01
3.622060E+01
8.248935E+01
5.868592E+01
3.285223E+01
9.095406E+00
-1.616631E+01
1.497377E+02
-3.191986E+01
2.924652E+01
-1.640196E+02
3.983160E+01
-3.672417E+01
3.540018E+01
-2.170793E+01
-1.692411E+01
-1.404325E+01
-1.215218E+01
-1.154341E+01
-1.105887E+01
-8.356913E+00
5.852559E+01
7.323648E+01
8.728063E+01
6.951035E+01
1.254796E+02
9.939285E+01
8.362390E+01
5.282016E+01
-3.143711E+01
-1.764948E+02
4.670575E+02
-5.692176E+01
8.869795E+01
8.125239E+01
7.806603E+01
7.161342E+01
7.975417E+01
7.891817E+01
7.663569E+01
7.390541E+01
7.302841E+01
7.613694E+01
7.302241E+01
7.082951E+01
7.331359E+01
7.415854E+01
7.638932E+01
7.754151E+01
7.860082E+01
7.922982E+01
8.244174E+01
8.609760E+01
8.726328E+01
8.784232E+01
8.898426E+01
8.956943E+01
8.891699E+01
8.882460E+01
8.972691E+01
8.885637E+01
8.887430E+01
8.873627E+01
8.873950E+01
8.928800E+01
8.870454E+01
8.881592E+01
8.917290E+01
8.888389E+01
8.877322E+01
8.895052E+01
8.974445E+01
8.942863E+01
8.888485E+01
8.916718E+01
8.898802E+01
8.901581E+01
8.882574E+01
8.898396E+01
8.871829E+01
8.877177E+01
8.898450E+01
8.883470E+01
8.885162E+01
8.887211E+01
8.884754E+01
8.895455E+01
8.881853E+01
8.886774E+01
8.886903E+01
8.873315E+01
8.849116E+01
8.866884E+01
8.869168E+01
8.872252E+01
8.859619E+01
8.848011E+01
8.843233E+01
8.860273E+01
8.823048E+01
8.843417E+01
8.856176E+01
8.819562E+01
8.819740E+01
8.832635E+01
8.839433E+01
8.810083E+01
8.832281E+01
8.814582E+01
8.814595E+01
8.820480E+01
8.797303E+01
8.811934E+01
8.801812E+01
8.798864E+01
8.807682E+01
8.821478E+01
8.817731E+01
8.829279E+01
8.836111E+01
8.816405E+01
8.820450E+01
8.826131E+01
8.822476E+01
8.819962E+01
8.824343E+01
8.842963E+01
8.828386E+01
8.847564E+01
8.861989E+01
8.862979E+01
8.863390E+01
8.869788E+01
8.847007E+01
8.863838E+01
8.866965E+01
8.884556E+01
8.892670E+01
8.891851E+01
8.891578E+01
8.881232E+01
8.867899E+01
8.889966E+01
8.898762E+01
8.882047E+01
8.901202E+01
8.899771E+01
8.885951E+01
8.908414E+01
8.905075E+01
8.907973E+01
8.891044E+01
8.902992E+01
8.883407E+01
8.889760E+01
8.906124E+01
8.894944E+01
8.892419E+01
8.870219E+01
8.863226E+01
8.904332E+01
8.907279E+01
8.885794E+01
8.913435E+01
8.890856E+01
8.876042E+01
8.858005E+01
8.846822E+01
8.894877E+01
8.857842E+01
8.931901E+01
8.871979E+01
8.806047E+01
8.554432E+01
8.344523E+01
7.983460E+01
7.784400E+01
7.385835E+01
7.044548E+01
6.765829E+01
6.529223E+01
6.691378E+01
6.318618E+01
6.397673E+01
6.485640E+01
6.902809E+01
6.887747E+01
6.287399E+01
6.478973E+01
6.932662E+01
7.268885E+01
-7.160708E+01
-7.608747E+01
6.498229E+01
6.808448E+01
5.134871E+01
6.819032E+01
7.514673E+01
5.765520E+01
7.349591E+01
4.987355E+01
2.798174E+01
6.446993E+01
5.408543E+01
7.597858E+01
5.093539E+01
5.188570E+01
3.284410E+01
1.539148E+01
-2.251777E+02
-1.233226E-01
-1.292232E+01
4.506483E+01
2.050113E+01
1.288186E+01
1.383661E+02
1.261930E+02
1.327825E+02
1.465970E+02
1.548392E+02
1.587519E+02
1.725092E+02
7.421251E+01
7.649872E+01
1.029890E+02
1.902382E+02
7.586762E+01
-1.165114E+02
-9.976766E+01
1.333764E+02
1.550765E-01
-4.002299E+00
1.543994E+02
-2.675663E+01
9.113867E+01
8.549065E+01
8.060819E+01
7.786982E+01
7.435426E+01
7.550005E+01
7.342812E+01
7.370243E+01
7.361333E+01
7.475044E+01
7.140393E+01
7.587673E+01
7.448867E+01
7.331552E+01
7.502008E+01
7.784700E+01
7.765040E+01
7.837373E+01
8.237819E+01
8.526772E+01
8.685990E+01
8.783042E+01
8.891563E+01
8.896309E+01
8.948260E+01
8.871043E+01
8.845707E+01
8.879212E+01
8.907870E+01
8.899470E+01
8.891405E+01
8.892984E+01
8.918720E+01
8.870323E+01
8.871888E+01
8.895299E+01
8.913808E+01
8.899394E+01
8.941476E+01
8.918421E+01
8.915242E+01
8.880217E+01
8.879545E+01
8.919414E+01
8.885029E+01
8.885882E+01
8.897912E+01
8.874531E+01
8.887728E+01
8.891117E+01
8.890304E+01
8.888540E+01
8.902792E+01
8.876817E+01
8.869630E+01
8.889969E+01
8.874082E+01
8.884200E+01
8.894794E+01
8.881788E+01
8.881132E+01
8.875848E+01
8.877595E+01
8.858584E+01
8.841948E+01
8.857182E+01
8.849542E+01
8.838783E+01
8.835984E+01
8.847042E+01
8.845156E+01
8.823520E+01
8.822432E+01
8.842433E+01
8.826954E+01
8.830160E+01
8.823340E+01
8.815064E+01
8.806807E+01
8.813422E+01
8.822243E+01
8.818974E+01
8.824453E+01
8.813842E+01
8.815631E+01
8.818512E+01
8.826707E+01
8.824249E+01
8.812847E+01
8.822067E+01
8.829628E+01
8.827817E+01
8.844703E+01
8.852698E+01
8.848108E+01
8.840387E+01
8.850982E+01
8.855828E+01
8.857376E+01
8.853442E+01
8.875116E+01
8.873226E+01
8.870321E+01
8.852874E+01
8.869443E+01
8.879782E+01
8.901186E+01
8.895319E+01
8.890600E+01
8.895503E+01
8.896819E+01
8.881656E+01
8.898132E+01
8.897889E+01
8.896509E+01
8.905642E+01
8.894674E+01
8.887002E+01
8.906104E+01
8.892343E+01
8.889416E+01
8.877747E+01
8.891482E+01
8.892117E+01
8.887631E+01
8.880445E+01
8.904325E+01
8.882630E+01
8.866641E+01
8.877633E+01
8.856137E+01
8.846487E+01
8.834553E+01
8.884095E+01
8.863670E+01
8.821920E+01
8.863703E+01
8.891128E+01
8.875644E+01
8.777607E+01
8.620702E+01
8.406021E+01
8.049188E+01
7.846384E+01
7.411630E+01
6.974712E+01
6.578590E+01
6.294194E+01
6.117716E+01
5.860810E+01
5.644469E+01
6.222483E+01
5.748839E+01
5.877564E+01
6.273606E+01
6.399399E+01
5.925681E+01
5.986781E+01
6.131544E+01
6.888399E+01
5.808537E+01
6.940058E+01
6.970724E+01
6.138155E+01
5.171525E+01
5.631974E+01
5.818257E+01
1.869983E+01
4.946497E+01
1.240130E+01
6.776317E+01
4.824813E+01
7.080895E+01
6.203147E+01
6.318446E+01
4.273898E+01
5.863300E+01
3.222280E+01
3.995697E+01
8.953875E+00
1.591711E+00
-1.111563E+03
9.623955E+01
9.147681E+01
1.042471E+02
-1.405864E+03
1.000658E+02
9.739655E+01
9.315166E+01
THETA
0.000000E+00
0.000000E+00
0.000000E+00
0.000000E+00
0.000000E+00
0.000000E+00
0.000000E+00
0.000000E+00
0.000000E+00
0.000000E+00
0.000000E+00
0.000000E+00
0.000000E+00
0.000000E+00
0.000000E+00
0.000000E+00
0.000000E+00
0.000000E+00
0.000000E+00
0.000000E+00
0.000000E+00
0.000000E+00
0.000000E+00
0.000000E+00
0.000000E+00
0.000000E+00
0.000000E+00
0.000000E+00
0.000000E+00
0.000000E+00
0.000000E+00
0.000000E+00
0.000000E+00
0.000000E+00
0.000000E+00
0.000000E+00
0.000000E+00
0.000000E+00
0.000000E+00
0.000000E+00
0.000000E+00
0.000000E+00
0.000000E+00
0.000000E+00
0.000000E+00
0.000000E+00
0.000000E+00
0.000000E+00
0.000000E+00
0.000000E+00
0.000000E+00
0.000000E+00
0.000000E+00
0.000000E+00
0.000000E+00
0.000000E+00
0.000000E+00
0.000000E+00
0.000000E+00
0.000000E+00
0.000000E+00
0.000000E+00
0.000000E+00
0.000000E+00
0.000000E+00
0.000000E+00
0.000000E+00
0.000000E+00
0.000000E+00
0.000000E+00
0.000000E+00
0.000000E+00
0.000000E+00
0.000000E+00
0.000000E+00
0.000000E+00
0.000000E+00
0.000000E+00
0.000000E+00
0.000000E+00
0.000000E+00
0.000000E+00
0.000000E+00
0.000000E+00
0.000000E+00
0.000000E+00
0.000000E+00
0.000000E+00
0.000000E+00
0.000000E+00
0.000000E+00
0.000000E+00
0.000000E+00
0.000000E+00
0.000000E+00
0.000000E+00
0.000000E+00
0.000000E+00
0.000000E+00
0.000000E+00
0.000000E+00
0.000000E+00
0.000000E+00
0.000000E+00
0.000000E+00
0.000000E+00
0.000000E+00
0.000000E+00
0.000000E+00
0.000000E+00
0.000000E+00
0.000000E+00
0.000000E+00
0.000000E+00
0.000000E+00
0.000000E+00
0.000000E+00
0.000000E+00
0.000000E+00
0.000000E+00
0.000000E+00
0.000000E+00
0.000000E+00
0.000000E+00
0.000000E+00
0.000000E+00
0.000000E+00
0.000000E+00
0.000000E+00
0.000000E+00
0.000000E+00
0.000000E+00
0.000000E+00
0.000000E+00
0.000000E+00
0.000000E+00
0.000000E+00
0.000000E+00
0.000000E+00
0.000000E+00
0.000000E+00
0.000000E+00
0.000000E+00
0.000000E+00
0.000000E+00
0.000000E+00
0.000000E+00
0.000000E+00
0.000000E+00
0.000000E+00
0.000000E+00
0.000000E+00
0.000000E+00
0.000000E+00
0.000000E+00
0.000000E+00
0.000000E+00
0.000000E+00
0.000000E+00
0.000000E+00
0.000000E+00
0.000000E+00
0.000000E+00
0.000000E+00
0.000000E+00
0.000000E+00
0.000000E+00
0.000000E+00
0.000000E+00
0.000000E+00
0.000000E+00
0.000000E+00
0.000000E+00
0.000000E+00
0.000000E+00
0.000000E+00
0.000000E+00
0.000000E+00
0.000000E+00
0.000000E+00
0.000000E+00
0.000000E+00
0.000000E+00
0.000000E+00
0.000000E+00
0.000000E+00
0.000000E+00
0.000000E+00
0.000000E+00
0.000000E+00
0.000000E+00
0.000000E+00
0.000000E+00
0.000000E+00
0.000000E+00
0.000000E+00
0.000000E+00
0.000000E+00
0.000000E+00
0.000000E+00
0.000000E+00
5.000000E+00
5.000000E+00
5.000000E+00
5.000000E+00
5.000000E+00
5.000000E+00
5.000000E+00
5.000000E+00
5.000000E+00
5.000000E+00
5.000000E+00
5.000000E+00
5.000000E+00
5.000000E+00
5.000000E+00
5.000000E+00
5.000000E+00
5.000000E+00
5.000000E+00
5.000000E+00
5.000000E+00
5.000000E+00
5.000000E+00
5.000000E+00
5.000000E+00
5.000000E+00
5.000000E+00
5.000000E+00
5.000000E+00
5.000000E+00
5.000000E+00
5.000000E+00
5.000000E+00
5.000000E+00
5.000000E+00
5.000000E+00
5.000000E+00
5.000000E+00
5.000000E+00
5.000000E+00
5.000000E+00
5.000000E+00
5.000000E+00
5.000000E+00
5.000000E+00
5.000000E+00
5.000000E+00
5.000000E+00
5.000000E+00
5.000000E+00
5.000000E+00
5.000000E+00
5.000000E+00
5.000000E+00
5.000000E+00
5.000000E+00
5.000000E+00
5.000000E+00
5.000000E+00
5.000000E+00
5.000000E+00
5.000000E+00
5.000000E+00
5.000000E+00
5.000000E+00
5.000000E+00
5.000000E+00
5.000000E+00
5.000000E+00
5.000000E+00
5.000000E+00
5.000000E+00
5.000000E+00
5.000000E+00
5.000000E+00
5.000000E+00
5.000000E+00
5.000000E+00
5.000000E+00
5.000000E+00
5.000000E+00
5.000000E+00
5.000000E+00
5.000000E+00
5.000000E+00
5.000000E+00
5.000000E+00
5.000000E+00
5.000000E+00
5.000000E+00
5.000000E+00
5.000000E+00
5.000000E+00
5.000000E+00
5.000000E+00
5.000000E+00
5.000000E+00
5.000000E+00
5.000000E+00
5.000000E+00
5.000000E+00
5.000000E+00
5.000000E+00
5.000000E+00
5.000000E+00
5.000000E+00
5.000000E+00
5.000000E+00
5.000000E+00
5.000000E+00
5.000000E+00
5.000000E+00
5.000000E+00
5.000000E+00
5.000000E+00
5.000000E+00
5.000000E+00
5.000000E+00
5.000000E+00
5.000000E+00
5.000000E+00
5.000000E+00
5.000000E+00
5.000000E+00
5.000000E+00
5.000000E+00
5.000000E+00
5.000000E+00
5.000000E+00
5.000000E+00
5.000000E+00
5.000000E+00
5.000000E+00
5.000000E+00
5.000000E+00
5.000000E+00
5.000000E+00
5.000000E+00
5.000000E+00
5.000000E+00
5.000000E+00
5.000000E+00
5.000000E+00
5.000000E+00
5.000000E+00
5.000000E+00
5.000000E+00
5.000000E+00
5.000000E+00
5.000000E+00
5.000000E+00
5.000000E+00
5.000000E+00
5.000000E+00
5.000000E+00
5.000000E+00
5.000000E+00
5.000000E+00
5.000000E+00
5.000000E+00
5.000000E+00
5.000000E+00
5.000000E+00
5.000000E+00
5.000000E+00
5.000000E+00
5.000000E+00
5.000000E+00
5.000000E+00
5.000000E+00
5.000000E+00
5.000000E+00
5.000000E+00
5.000000E+00
5.000000E+00
5.000000E+00
5.000000E+00
5.000000E+00
5.000000E+00
5.000000E+00
5.000000E+00
5.000000E+00
5.000000E+00
5.000000E+00
5.000000E+00
5.000000E+00
5.000000E+00
5.000000E+00
5.000000E+00
5.000000E+00
5.000000E+00
5.000000E+00
5.000000E+00
5.000000E+00
5.000000E+00
5.000000E+00
5.000000E+00
5.000000E+00
5.000000E+00
5.000000E+00
5.000000E+00
1.000000E+01
1.000000E+01
1.000000E+01
1.000000E+01
1.000000E+01
1.000000E+01
1.000000E+01
1.000000E+01
1.000000E+01
1.000000E+01
1.000000E+01
1.000000E+01
1.000000E+01
1.000000E+01
1.000000E+01
1.000000E+01
1.000000E+01
1.000000E+01
1.000000E+01
1.000000E+01
1.000000E+01
1.000000E+01
1.000000E+01
1.000000E+01
1.000000E+01
1.000000E+01
1.000000E+01
1.000000E+01
1.000000E+01
1.000000E+01
1.000000E+01
1.000000E+01
1.000000E+01
1.000000E+01
1.000000E+01
1.000000E+01
1.000000E+01
1.000000E+01
1.000000E+01
1.000000E+01
1.000000E+01
1.000000E+01
1.000000E+01
1.000000E+01
1.000000E+01
1.000000E+01
1.000000E+01
1.000000E+01
1.000000E+01
1.000000E+01
1.000000E+01
1.000000E+01
1.000000E+01
1.000000E+01
1.000000E+01
1.000000E+01
1.000000E+01
1.000000E+01
1.000000E+01
1.000000E+01
1.000000E+01
1.000000E+01
1.000000E+01
1.000000E+01
1.000000E+01
1.000000E+01
1.000000E+01
1.000000E+01
1.000000E+01
1.000000E+01
1.000000E+01
1.000000E+01
1.000000E+01
1.000000E+01
1.000000E+01
1.000000E+01
1.000000E+01
1.000000E+01
1.000000E+01
1.000000E+01
1.000000E+01
1.000000E+01
1.000000E+01
1.000000E+01
1.000000E+01
1.000000E+01
1.000000E+01
1.000000E+01
1.000000E+01
1.000000E+01
1.000000E+01
1.000000E+01
1.000000E+01
1.000000E+01
1.000000E+01
1.000000E+01
1.000000E+01
1.000000E+01
1.000000E+01
1.000000E+01
1.000000E+01
1.000000E+01
1.000000E+01
1.000000E+01
1.000000E+01
1.000000E+01
1.000000E+01
1.000000E+01
1.000000E+01
1.000000E+01
1.000000E+01
1.000000E+01
1.000000E+01
1.000000E+01
1.000000E+01
1.000000E+01
1.000000E+01
1.000000E+01
1.000000E+01
1.000000E+01
1.000000E+01
1.000000E+01
1.000000E+01
1.000000E+01
1.000000E+01
1.000000E+01
1.000000E+01
1.000000E+01
1.000000E+01
1.000000E+01
1.000000E+01
1.000000E+01
1.000000E+01
1.000000E+01
1.000000E+01
1.000000E+01
1.000000E+01
1.000000E+01
1.000000E+01
1.000000E+01
1.000000E+01
1.000000E+01
1.000000E+01
1.000000E+01
1.000000E+01
1.000000E+01
1.000000E+01
1.000000E+01
1.000000E+01
1.000000E+01
1.000000E+01
1.000000E+01
1.000000E+01
1.000000E+01
1.000000E+01
1.000000E+01
1.000000E+01
1.000000E+01
1.000000E+01
1.000000E+01
1.000000E+01
1.000000E+01
1.000000E+01
1.000000E+01
1.000000E+01
1.000000E+01
1.000000E+01
1.000000E+01
1.000000E+01
1.000000E+01
1.000000E+01
1.000000E+01
1.000000E+01
1.000000E+01
1.000000E+01
1.000000E+01
1.000000E+01
1.000000E+01
1.000000E+01
1.000000E+01
1.000000E+01
1.000000E+01
1.000000E+01
1.000000E+01
1.000000E+01
1.000000E+01
1.000000E+01
1.000000E+01
1.000000E+01
1.000000E+01
1.000000E+01
1.000000E+01
1.000000E+01
1.000000E+01
1.000000E+01
1.000000E+01
1.000000E+01
1.000000E+01
1.000000E+01
1.000000E+01
1.000000E+01
1.500000E+01
1.500000E+01
1.500000E+01
1.500000E+01
1.500000E+01
1.500000E+01
1.500000E+01
1.500000E+01
1.500000E+01
1.500000E+01
1.500000E+01
1.500000E+01
1.500000E+01
1.500000E+01
1.500000E+01
1.500000E+01
1.500000E+01
1.500000E+01
1.500000E+01
1.500000E+01
1.500000E+01
1.500000E+01
1.500000E+01
1.500000E+01
1.500000E+01
1.500000E+01
1.500000E+01
1.500000E+01
1.500000E+01
1.500000E+01
1.500000E+01
1.500000E+01
1.500000E+01
1.500000E+01
1.500000E+01
1.500000E+01
1.500000E+01
1.500000E+01
1.500000E+01
1.500000E+01
1.500000E+01
1.500000E+01
1.500000E+01
1.500000E+01
1.500000E+01
1.500000E+01
1.500000E+01
1.500000E+01
1.500000E+01
1.500000E+01
1.500000E+01
1.500000E+01
1.500000E+01
1.500000E+01
1.500000E+01
1.500000E+01
1.500000E+01
1.500000E+01
1.500000E+01
1.500000E+01
1.500000E+01
1.500000E+01
1.500000E+01
1.500000E+01
1.500000E+01
1.500000E+01
1.500000E+01
1.500000E+01
1.500000E+01
1.500000E+01
1.500000E+01
1.500000E+01
1.500000E+01
1.500000E+01
1.500000E+01
1.500000E+01
1.500000E+01
1.500000E+01
1.500000E+01
1.500000E+01
1.500000E+01
1.500000E+01
1.500000E+01
1.500000E+01
1.500000E+01
1.500000E+01
1.500000E+01
1.500000E+01
1.500000E+01
1.500000E+01
1.500000E+01
1.500000E+01
1.500000E+01
1.500000E+01
1.500000E+01
1.500000E+01
1.500000E+01
1.500000E+01
1.500000E+01
1.500000E+01
1.500000E+01
1.500000E+01
1.500000E+01
1.500000E+01
1.500000E+01
1.500000E+01
1.500000E+01
1.500000E+01
1.500000E+01
1.500000E+01
1.500000E+01
1.500000E+01
1.500000E+01
1.500000E+01
1.500000E+01
1.500000E+01
1.500000E+01
1.500000E+01
1.500000E+01
1.500000E+01
1.500000E+01
1.500000E+01
1.500000E+01
1.500000E+01
1.500000E+01
1.500000E+01
1.500000E+01
1.500000E+01
1.500000E+01
1.500000E+01
1.500000E+01
1.500000E+01
1.500000E+01
1.500000E+01
1.500000E+01
1.500000E+01
1.500000E+01
1.500000E+01
1.500000E+01
1.500000E+01
1.500000E+01
1.500000E+01
1.500000E+01
1.500000E+01
1.500000E+01
1.500000E+01
1.500000E+01
1.500000E+01
1.500000E+01
1.500000E+01
1.500000E+01
1.500000E+01
1.500000E+01
1.500000E+01
1.500000E+01
1.500000E+01
1.500000E+01
1.500000E+01
1.500000E+01
1.500000E+01
1.500000E+01
1.500000E+01
1.500000E+01
1.500000E+01
1.500000E+01
1.500000E+01
1.500000E+01
1.500000E+01
1.500000E+01
1.500000E+01
1.500000E+01
1.500000E+01
1.500000E+01
1.500000E+01
1.500000E+01
1.500000E+01
1.500000E+01
1.500000E+01
1.500000E+01
1.500000E+01
1.500000E+01
1.500000E+01
1.500000E+01
1.500000E+01
1.500000E+01
1.500000E+01
1.500000E+01
1.500000E+01
1.500000E+01
1.500000E+01
1.500000E+01
1.500000E+01
1.500000E+01
1.500000E+01
1.500000E+01
1.500000E+01
1.500000E+01
1.500000E+01
1.500000E+01
1.500000E+01
1.500000E+01
2.000000E+01
2.000000E+01
2.000000E+01
2.000000E+01
2.000000E+01
2.000000E+01
2.000000E+01
2.000000E+01
2.000000E+01
2.000000E+01
2.000000E+01
2.000000E+01
2.000000E+01
2.000000E+01
2.000000E+01
2.000000E+01
2.000000E+01
2.000000E+01
2.000000E+01
2.000000E+01
2.000000E+01
2.000000E+01
2.000000E+01
2.000000E+01
2.000000E+01
2.000000E+01
2.000000E+01
2.000000E+01
2.000000E+01
2.000000E+01
2.000000E+01
2.000000E+01
2.000000E+01
2.000000E+01
2.000000E+01
2.000000E+01
2.000000E+01
2.000000E+01
2.000000E+01
2.000000E+01
2.000000E+01
2.000000E+01
2.000000E+01
2.000000E+01
2.000000E+01
2.000000E+01
2.000000E+01
2.000000E+01
2.000000E+01
2.000000E+01
2.000000E+01
2.000000E+01
2.000000E+01
2.000000E+01
2.000000E+01
2.000000E+01
2.000000E+01
2.000000E+01
2.000000E+01
2.000000E+01
2.000000E+01
2.000000E+01
2.000000E+01
2.000000E+01
2.000000E+01
2.000000E+01
2.000000E+01
2.000000E+01
2.000000E+01
2.000000E+01
2.000000E+01
2.000000E+01
2.000000E+01
2.000000E+01
2.000000E+01
2.000000E+01
2.000000E+01
2.000000E+01
2.000000E+01
2.000000E+01
2.000000E+01
2.000000E+01
2.000000E+01
2.000000E+01
2.000000E+01
2.000000E+01
2.000000E+01
2.000000E+01
2.000000E+01
2.000000E+01
2.000000E+01
2.000000E+01
2.000000E+01
2.000000E+01
2.000000E+01
2.000000E+01
2.000000E+01
2.000000E+01
2.000000E+01
2.000000E+01
2.000000E+01
2.000000E+01
2.000000E+01
2.000000E+01
2.000000E+01
2.000000E+01
2.000000E+01
2.000000E+01
2.000000E+01
2.000000E+01
2.000000E+01
2.000000E+01
2.000000E+01
2.000000E+01
2.000000E+01
2.000000E+01
2.000000E+01
2.000000E+01
2.000000E+01
2.000000E+01
2.000000E+01
2.000000E+01
2.000000E+01
2.000000E+01
2.000000E+01
2.000000E+01
2.000000E+01
2.000000E+01
2.000000E+01
2.000000E+01
2.000000E+01
2.000000E+01
2.000000E+01
2.000000E+01
2.000000E+01
2.000000E+01
2.000000E+01
2.000000E+01
2.000000E+01
2.000000E+01
2.000000E+01
2.000000E+01
2.000000E+01
2.000000E+01
2.000000E+01
2.000000E+01
2.000000E+01
2.000000E+01
2.000000E+01
2.000000E+01
2.000000E+01
2.000000E+01
2.000000E+01
2.000000E+01
2.000000E+01
2.000000E+01
2.000000E+01
2.000000E+01
2.000000E+01
2.000000E+01
2.000000E+01
2.000000E+01
2.000000E+01
2.000000E+01
2.000000E+01
2.000000E+01
2.000000E+01
2.000000E+01
2.000000E+01
2.000000E+01
2.000000E+01
2.000000E+01
2.000000E+01
2.000000E+01
2.000000E+01
2.000000E+01
2.000000E+01
2.000000E+01
2.000000E+01
2.000000E+01
2.000000E+01
2.000000E+01
2.000000E+01
2.000000E+01
2.000000E+01
2.000000E+01
2.000000E+01
2.000000E+01
2.000000E+01
2.000000E+01
2.000000E+01
2.000000E+01
2.000000E+01
2.000000E+01
2.000000E+01
2.000000E+01
2.000000E+01
2.000000E+01
2.000000E+01
2.000000E+01
2.000000E+01
2.500000E+01
2.500000E+01
2.500000E+01
2.500000E+01
2.500000E+01
2.500000E+01
2.500000E+01
2.500000E+01
2.500000E+01
2.500000E+01
2.500000E+01
2.500000E+01
2.500000E+01
2.500000E+01
2.500000E+01
2.500000E+01
2.500000E+01
2.500000E+01
2.500000E+01
2.500000E+01
2.500000E+01
2.500000E+01
2.500000E+01
2.500000E+01
2.500000E+01
2.500000E+01
2.500000E+01
2.500000E+01
2.500000E+01
2.500000E+01
2.500000E+01
2.500000E+01
2.500000E+01
2.500000E+01
2.500000E+01
2.500000E+01
2.500000E+01
2.500000E+01
2.500000E+01
2.500000E+01
2.500000E+01
2.500000E+01
2.500000E+01
2.500000E+01
2.500000E+01
2.500000E+01
2.500000E+01
2.500000E+01
2.500000E+01
2.500000E+01
2.500000E+01
2.500000E+01
2.500000E+01
2.500000E+01
2.500000E+01
2.500000E+01
2.500000E+01
2.500000E+01
2.500000E+01
2.500000E+01
2.500000E+01
2.500000E+01
2.500000E+01
2.500000E+01
2.500000E+01
2.500000E+01
2.500000E+01
2.500000E+01
2.500000E+01
2.500000E+01
2.500000E+01
2.500000E+01
2.500000E+01
2.500000E+01
2.500000E+01
2.500000E+01
2.500000E+01
2.500000E+01
2.500000E+01
2.500000E+01
2.500000E+01
2.500000E+01
2.500000E+01
2.500000E+01
2.500000E+01
2.500000E+01
2.500000E+01
2.500000E+01
2.500000E+01
2.500000E+01
2.500000E+01
2.500000E+01
2.500000E+01
2.500000E+01
2.500000E+01
2.500000E+01
2.500000E+01
2.500000E+01
2.500000E+01
2.500000E+01
2.500000E+01
2.500000E+01
2.500000E+01
2.500000E+01
2.500000E+01
2.500000E+01
2.500000E+01
2.500000E+01
2.500000E+01
2.500000E+01
2.500000E+01
2.500000E+01
2.500000E+01
2.500000E+01
2.500000E+01
2.500000E+01
2.500000E+01
2.500000E+01
2.500000E+01
2.500000E+01
2.500000E+01
2.500000E+01
2.500000E+01
2.500000E+01
2.500000E+01
2.500000E+01
2.500000E+01
2.500000E+01
2.500000E+01
2.500000E+01
2.500000E+01
2.500000E+01
2.500000E+01
2.500000E+01
2.500000E+01
2.500000E+01
2.500000E+01
2.500000E+01
2.500000E+01
2.500000E+01
2.500000E+01
2.500000E+01
2.500000E+01
2.500000E+01
2.500000E+01
2.500000E+01
2.500000E+01
2.500000E+01
2.500000E+01
2.500000E+01
2.500000E+01
2.500000E+01
2.500000E+01
2.500000E+01
2.500000E+01
2.500000E+01
2.500000E+01
2.500000E+01
2.500000E+01
2.500000E+01
2.500000E+01
2.500000E+01
2.500000E+01
2.500000E+01
2.500000E+01
2.500000E+01
2.500000E+01
2.500000E+01
2.500000E+01
2.500000E+01
2.500000E+01
2.500000E+01
2.500000E+01
2.500000E+01
2.500000E+01
2.500000E+01
2.500000E+01
2.500000E+01
2.500000E+01
2.500000E+01
2.500000E+01
2.500000E+01
2.500000E+01
2.500000E+01
2.500000E+01
2.500000E+01
2.500000E+01
2.500000E+01
2.500000E+01
2.500000E+01
2.500000E+01
2.500000E+01
2.500000E+01
2.500000E+01
2.500000E+01
2.500000E+01
2.500000E+01
2.500000E+01
2.500000E+01
2.500000E+01
2.500000E+01
3.000000E+01
3.000000E+01
3.000000E+01
3.000000E+01
3.000000E+01
3.000000E+01
3.000000E+01
3.000000E+01
3.000000E+01
3.000000E+01
3.000000E+01
3.000000E+01
3.000000E+01
3.000000E+01
3.000000E+01
3.000000E+01
3.000000E+01
3.000000E+01
3.000000E+01
3.000000E+01
3.000000E+01
3.000000E+01
3.000000E+01
3.000000E+01
3.000000E+01
3.000000E+01
3.000000E+01
3.000000E+01
3.000000E+01
3.000000E+01
3.000000E+01
3.000000E+01
3.000000E+01
3.000000E+01
3.000000E+01
3.000000E+01
3.000000E+01
3.000000E+01
3.000000E+01
3.000000E+01
3.000000E+01
3.000000E+01
3.000000E+01
3.000000E+01
3.000000E+01
3.000000E+01
3.000000E+01
3.000000E+01
3.000000E+01
3.000000E+01
3.000000E+01
3.000000E+01
3.000000E+01
3.000000E+01
3.000000E+01
3.000000E+01
3.000000E+01
3.000000E+01
3.000000E+01
3.000000E+01
3.000000E+01
3.000000E+01
3.000000E+01
3.000000E+01
3.000000E+01
3.000000E+01
3.000000E+01
3.000000E+01
3.000000E+01
3.000000E+01
3.000000E+01
3.000000E+01
3.000000E+01
3.000000E+01
3.000000E+01
3.000000E+01
3.000000E+01
3.000000E+01
3.000000E+01
3.000000E+01
3.000000E+01
3.000000E+01
3.000000E+01
3.000000E+01
3.000000E+01
3.000000E+01
3.000000E+01
3.000000E+01
3.000000E+01
3.000000E+01
3.000000E+01
3.000000E+01
3.000000E+01
3.000000E+01
3.000000E+01
3.000000E+01
3.000000E+01
3.000000E+01
3.000000E+01
3.000000E+01
3.000000E+01
3.000000E+01
3.000000E+01
3.000000E+01
3.000000E+01
3.000000E+01
3.000000E+01
3.000000E+01
3.000000E+01
3.000000E+01
3.000000E+01
3.000000E+01
3.000000E+01
3.000000E+01
3.000000E+01
3.000000E+01
3.000000E+01
3.000000E+01
3.000000E+01
3.000000E+01
3.000000E+01
3.000000E+01
3.000000E+01
3.000000E+01
3.000000E+01
3.000000E+01
3.000000E+01
3.000000E+01
3.000000E+01
3.000000E+01
3.000000E+01
3.000000E+01
3.000000E+01
3.000000E+01
3.000000E+01
3.000000E+01
3.000000E+01
3.000000E+01
3.000000E+01
3.000000E+01
3.000000E+01
3.000000E+01
3.000000E+01
3.000000E+01
3.000000E+01
3.000000E+01
3.000000E+01
3.000000E+01
3.000000E+01
3.000000E+01
3.000000E+01
3.000000E+01
3.000000E+01
3.000000E+01
3.000000E+01
3.000000E+01
3.000000E+01
3.000000E+01
3.000000E+01
3.000000E+01
3.000000E+01
3.000000E+01
3.000000E+01
3.000000E+01
3.000000E+01
3.000000E+01
3.000000E+01
3.000000E+01
3.000000E+01
3.000000E+01
3.000000E+01
3.000000E+01
3.000000E+01
3.000000E+01
3.000000E+01
3.000000E+01
3.000000E+01
3.000000E+01
3.000000E+01
3.000000E+01
3.000000E+01
3.000000E+01
3.000000E+01
3.000000E+01
3.000000E+01
3.000000E+01
3.000000E+01
3.000000E+01
3.000000E+01
3.000000E+01
3.000000E+01
3.000000E+01
3.000000E+01
3.000000E+01
3.000000E+01
3.000000E+01
3.000000E+01
3.000000E+01
3.000000E+01
3.000000E+01
3.000000E+01
3.500000E+01
3.500000E+01
3.500000E+01
3.500000E+01
3.500000E+01
3.500000E+01
3.500000E+01
3.500000E+01
3.500000E+01
3.500000E+01
3.500000E+01
3.500000E+01
3.500000E+01
3.500000E+01
3.500000E+01
3.500000E+01
3.500000E+01
3.500000E+01
3.500000E+01
3.500000E+01
3.500000E+01
3.500000E+01
3.500000E+01
3.500000E+01
3.500000E+01
3.500000E+01
3.500000E+01
3.500000E+01
3.500000E+01
3.500000E+01
3.500000E+01
3.500000E+01
3.500000E+01
3.500000E+01
3.500000E+01
3.500000E+01
3.500000E+01
3.500000E+01
3.500000E+01
3.500000E+01
3.500000E+01
3.500000E+01
3.500000E+01
3.500000E+01
3.500000E+01
3.500000E+01
3.500000E+01
3.500000E+01
3.500000E+01
3.500000E+01
3.500000E+01
3.500000E+01
3.500000E+01
3.500000E+01
3.500000E+01
3.500000E+01
3.500000E+01
3.500000E+01
3.500000E+01
3.500000E+01
3.500000E+01
3.500000E+01
3.500000E+01
3.500000E+01
3.500000E+01
3.500000E+01
3.500000E+01
3.500000E+01
3.500000E+01
3.500000E+01
3.500000E+01
3.500000E+01
3.500000E+01
3.500000E+01
3.500000E+01
3.500000E+01
3.500000E+01
3.500000E+01
3.500000E+01
3.500000E+01
3.500000E+01
3.500000E+01
3.500000E+01
3.500000E+01
3.500000E+01
3.500000E+01
3.500000E+01
3.500000E+01
3.500000E+01
3.500000E+01
3.500000E+01
3.500000E+01
3.500000E+01
3.500000E+01
3.500000E+01
3.500000E+01
3.500000E+01
3.500000E+01
3.500000E+01
3.500000E+01
3.500000E+01
3.500000E+01
3.500000E+01
3.500000E+01
3.500000E+01
3.500000E+01
3.500000E+01
3.500000E+01
3.500000E+01
3.500000E+01
3.500000E+01
3.500000E+01
3.500000E+01
3.500000E+01
3.500000E+01
3.500000E+01
3.500000E+01
3.500000E+01
3.500000E+01
3.500000E+01
3.500000E+01
3.500000E+01
3.500000E+01
3.500000E+01
3.500000E+01
3.500000E+01
3.500000E+01
3.500000E+01
3.500000E+01
3.500000E+01
3.500000E+01
3.500000E+01
3.500000E+01
3.500000E+01
3.500000E+01
3.500000E+01
3.500000E+01
3.500000E+01
3.500000E+01
3.500000E+01
3.500000E+01
3.500000E+01
3.500000E+01
3.500000E+01
3.500000E+01
3.500000E+01
3.500000E+01
3.500000E+01
3.500000E+01
3.500000E+01
3.500000E+01
3.500000E+01
3.500000E+01
3.500000E+01
3.500000E+01
3.500000E+01
3.500000E+01
3.500000E+01
3.500000E+01
3.500000E+01
3.500000E+01
3.500000E+01
3.500000E+01
3.500000E+01
3.500000E+01
3.500000E+01
3.500000E+01
3.500000E+01
3.500000E+01
3.500000E+01
3.500000E+01
3.500000E+01
3.500000E+01
3.500000E+01
3.500000E+01
3.500000E+01
3.500000E+01
3.500000E+01
3.500000E+01
3.500000E+01
3.500000E+01
3.500000E+01
3.500000E+01
3.500000E+01
3.500000E+01
3.500000E+01
3.500000E+01
3.500000E+01
3.500000E+01
3.500000E+01
3.500000E+01
3.500000E+01
3.500000E+01
3.500000E+01
3.500000E+01
3.500000E+01
3.500000E+01
3.500000E+01
3.500000E+01
3.500000E+01
3.500000E+01
4.000000E+01
4.000000E+01
4.000000E+01
4.000000E+01
4.000000E+01
4.000000E+01
4.000000E+01
4.000000E+01
4.000000E+01
4.000000E+01
4.000000E+01
4.000000E+01
4.000000E+01
4.000000E+01
4.000000E+01
4.000000E+01
4.000000E+01
4.000000E+01
4.000000E+01
4.000000E+01
4.000000E+01
4.000000E+01
4.000000E+01
4.000000E+01
4.000000E+01
4.000000E+01
4.000000E+01
4.000000E+01
4.000000E+01
4.000000E+01
4.000000E+01
4.000000E+01
4.000000E+01
4.000000E+01
4.000000E+01
4.000000E+01
4.000000E+01
4.000000E+01
4.000000E+01
4.000000E+01
4.000000E+01
4.000000E+01
4.000000E+01
4.000000E+01
4.000000E+01
4.000000E+01
4.000000E+01
4.000000E+01
4.000000E+01
4.000000E+01
4.000000E+01
4.000000E+01
4.000000E+01
4.000000E+01
4.000000E+01
4.000000E+01
4.000000E+01
4.000000E+01
4.000000E+01
4.000000E+01
4.000000E+01
4.000000E+01
4.000000E+01
4.000000E+01
4.000000E+01
4.000000E+01
4.000000E+01
4.000000E+01
4.000000E+01
4.000000E+01
4.000000E+01
4.000000E+01
4.000000E+01
4.000000E+01
4.000000E+01
4.000000E+01
4.000000E+01
4.000000E+01
4.000000E+01
4.000000E+01
4.000000E+01
4.000000E+01
4.000000E+01
4.000000E+01
4.000000E+01
4.000000E+01
4.000000E+01
4.000000E+01
4.000000E+01
4.000000E+01
4.000000E+01
4.000000E+01
4.000000E+01
4.000000E+01
4.000000E+01
4.000000E+01
4.000000E+01
4.000000E+01
4.000000E+01
4.000000E+01
4.000000E+01
4.000000E+01
4.000000E+01
4.000000E+01
4.000000E+01
4.000000E+01
4.000000E+01
4.000000E+01
4.000000E+01
4.000000E+01
4.000000E+01
4.000000E+01
4.000000E+01
4.000000E+01
4.000000E+01
4.000000E+01
4.000000E+01
4.000000E+01
4.000000E+01
4.000000E+01
4.000000E+01
4.000000E+01
4.000000E+01
4.000000E+01
4.000000E+01
4.000000E+01
4.000000E+01
4.000000E+01
4.000000E+01
4.000000E+01
4.000000E+01
4.000000E+01
4.000000E+01
4.000000E+01
4.000000E+01
4.000000E+01
4.000000E+01
4.000000E+01
4.000000E+01
4.000000E+01
4.000000E+01
4.000000E+01
4.000000E+01
4.000000E+01
4.000000E+01
4.000000E+01
4.000000E+01
4.000000E+01
4.000000E+01
4.000000E+01
4.000000E+01
4.000000E+01
4.000000E+01
4.000000E+01
4.000000E+01
4.000000E+01
4.000000E+01
4.000000E+01
4.000000E+01
4.000000E+01
4.000000E+01
4.000000E+01
4.000000E+01
4.000000E+01
4.000000E+01
4.000000E+01
4.000000E+01
4.000000E+01
4.000000E+01
4.000000E+01
4.000000E+01
4.000000E+01
4.000000E+01
4.000000E+01
4.000000E+01
4.000000E+01
4.000000E+01
4.000000E+01
4.000000E+01
4.000000E+01
4.000000E+01
4.000000E+01
4.000000E+01
4.000000E+01
4.000000E+01
4.000000E+01
4.000000E+01
4.000000E+01
4.000000E+01
4.000000E+01
4.000000E+01
4.000000E+01
4.000000E+01
4.000000E+01
4.000000E+01
4.000000E+01
4.000000E+01
4.000000E+01
4.000000E+01
4.000000E+01
4.000000E+01
4.500000E+01
4.500000E+01
4.500000E+01
4.500000E+01
4.500000E+01
4.500000E+01
4.500000E+01
4.500000E+01
4.500000E+01
4.500000E+01
4.500000E+01
4.500000E+01
4.500000E+01
4.500000E+01
4.500000E+01
4.500000E+01
4.500000E+01
4.500000E+01
4.500000E+01
4.500000E+01
4.500000E+01
4.500000E+01
4.500000E+01
4.500000E+01
4.500000E+01
4.500000E+01
4.500000E+01
4.500000E+01
4.500000E+01
4.500000E+01
4.500000E+01
4.500000E+01
4.500000E+01
4.500000E+01
4.500000E+01
4.500000E+01
4.500000E+01
4.500000E+01
4.500000E+01
4.500000E+01
4.500000E+01
4.500000E+01
4.500000E+01
4.500000E+01
4.500000E+01
4.500000E+01
4.500000E+01
4.500000E+01
4.500000E+01
4.500000E+01
4.500000E+01
4.500000E+01
4.500000E+01
4.500000E+01
4.500000E+01
4.500000E+01
4.500000E+01
4.500000E+01
4.500000E+01
4.500000E+01
4.500000E+01
4.500000E+01
4.500000E+01
4.500000E+01
4.500000E+01
4.500000E+01
4.500000E+01
4.500000E+01
4.500000E+01
4.500000E+01
4.500000E+01
4.500000E+01
4.500000E+01
4.500000E+01
4.500000E+01
4.500000E+01
4.500000E+01
4.500000E+01
4.500000E+01
4.500000E+01
4.500000E+01
4.500000E+01
4.500000E+01
4.500000E+01
4.500000E+01
4.500000E+01
4.500000E+01
4.500000E+01
4.500000E+01
4.500000E+01
4.500000E+01
4.500000E+01
4.500000E+01
4.500000E+01
4.500000E+01
4.500000E+01
4.500000E+01
4.500000E+01
4.500000E+01
4.500000E+01
4.500000E+01
4.500000E+01
4.500000E+01
4.500000E+01
4.500000E+01
4.500000E+01
4.500000E+01
4.500000E+01
4.500000E+01
4.500000E+01
4.500000E+01
4.500000E+01
4.500000E+01
4.500000E+01
4.500000E+01
4.500000E+01
4.500000E+01
4.500000E+01
4.500000E+01
4.500000E+01
4.500000E+01
4.500000E+01
4.500000E+01
4.500000E+01
4.500000E+01
4.500000E+01
4.500000E+01
4.500000E+01
4.500000E+01
4.500000E+01
4.500000E+01
4.500000E+01
4.500000E+01
4.500000E+01
4.500000E+01
4.500000E+01
4.500000E+01
4.500000E+01
4.500000E+01
4.500000E+01
4.500000E+01
4.500000E+01
4.500000E+01
4.500000E+01
4.500000E+01
4.500000E+01
4.500000E+01
4.500000E+01
4.500000E+01
4.500000E+01
4.500000E+01
4.500000E+01
4.500000E+01
4.500000E+01
4.500000E+01
4.500000E+01
4.500000E+01
4.500000E+01
4.500000E+01
4.500000E+01
4.500000E+01
4.500000E+01
4.500000E+01
4.500000E+01
4.500000E+01
4.500000E+01
4.500000E+01
4.500000E+01
4.500000E+01
4.500000E+01
4.500000E+01
4.500000E+01
4.500000E+01
4.500000E+01
4.500000E+01
4.500000E+01
4.500000E+01
4.500000E+01
4.500000E+01
4.500000E+01
4.500000E+01
4.500000E+01
4.500000E+01
4.500000E+01
4.500000E+01
4.500000E+01
4.500000E+01
4.500000E+01
4.500000E+01
4.500000E+01
4.500000E+01
4.500000E+01
4.500000E+01
4.500000E+01
4.500000E+01
4.500000E+01
4.500000E+01
4.500000E+01
4.500000E+01
4.500000E+01
4.500000E+01
5.000000E+01
5.000000E+01
5.000000E+01
5.000000E+01
5.000000E+01
5.000000E+01
5.000000E+01
5.000000E+01
5.000000E+01
5.000000E+01
5.000000E+01
5.000000E+01
5.000000E+01
5.000000E+01
5.000000E+01
5.000000E+01
5.000000E+01
5.000000E+01
5.000000E+01
5.000000E+01
5.000000E+01
5.000000E+01
5.000000E+01
5.000000E+01
5.000000E+01
5.000000E+01
5.000000E+01
5.000000E+01
5.000000E+01
5.000000E+01
5.000000E+01
5.000000E+01
5.000000E+01
5.000000E+01
5.000000E+01
5.000000E+01
5.000000E+01
5.000000E+01
5.000000E+01
5.000000E+01
5.000000E+01
5.000000E+01
5.000000E+01
5.000000E+01
5.000000E+01
5.000000E+01
5.000000E+01
5.000000E+01
5.000000E+01
5.000000E+01
5.000000E+01
5.000000E+01
5.000000E+01
5.000000E+01
5.000000E+01
5.000000E+01
5.000000E+01
5.000000E+01
5.000000E+01
5.000000E+01
5.000000E+01
5.000000E+01
5.000000E+01
5.000000E+01
5.000000E+01
5.000000E+01
5.000000E+01
5.000000E+01
5.000000E+01
5.000000E+01
5.000000E+01
5.000000E+01
5.000000E+01
5.000000E+01
5.000000E+01
5.000000E+01
5.000000E+01
5.000000E+01
5.000000E+01
5.000000E+01
5.000000E+01
5.000000E+01
5.000000E+01
5.000000E+01
5.000000E+01
5.000000E+01
5.000000E+01
5.000000E+01
5.000000E+01
5.000000E+01
5.000000E+01
5.000000E+01
5.000000E+01
5.000000E+01
5.000000E+01
5.000000E+01
5.000000E+01
5.000000E+01
5.000000E+01
5.000000E+01
5.000000E+01
5.000000E+01
5.000000E+01
5.000000E+01
5.000000E+01
5.000000E+01
5.000000E+01
5.000000E+01
5.000000E+01
5.000000E+01
5.000000E+01
5.000000E+01
5.000000E+01
5.000000E+01
5.000000E+01
5.000000E+01
5.000000E+01
5.000000E+01
5.000000E+01
5.000000E+01
5.000000E+01
5.000000E+01
5.000000E+01
5.000000E+01
5.000000E+01
5.000000E+01
5.000000E+01
5.000000E+01
5.000000E+01
5.000000E+01
5.000000E+01
5.000000E+01
5.000000E+01
5.000000E+01
5.000000E+01
5.000000E+01
5.000000E+01
5.000000E+01
5.000000E+01
5.000000E+01
5.000000E+01
5.000000E+01
5.000000E+01
5.000000E+01
5.000000E+01
5.000000E+01
5.000000E+01
5.000000E+01
5.000000E+01
5.000000E+01
5.000000E+01
5.000000E+01
5.000000E+01
5.000000E+01
5.000000E+01
5.000000E+01
5.000000E+01
5.000000E+01
5.000000E+01
5.000000E+01
5.000000E+01
5.000000E+01
5.000000E+01
5.000000E+01
5.000000E+01
5.000000E+01
5.000000E+01
5.000000E+01
5.000000E+01
5.000000E+01
5.000000E+01
5.000000E+01
5.000000E+01
5.000000E+01
5.000000E+01
5.000000E+01
5.000000E+01
5.000000E+01
5.000000E+01
5.000000E+01
5.000000E+01
5.000000E+01
5.000000E+01
5.000000E+01
5.000000E+01
5.000000E+01
5.000000E+01
5.000000E+01
5.000000E+01
5.000000E+01
5.000000E+01
5.000000E+01
5.000000E+01
5.000000E+01
5.000000E+01
5.000000E+01
5.000000E+01
5.000000E+01
5.000000E+01
5.000000E+01
5.000000E+01
5.500000E+01
5.500000E+01
5.500000E+01
5.500000E+01
5.500000E+01
5.500000E+01
5.500000E+01
5.500000E+01
5.500000E+01
5.500000E+01
5.500000E+01
5.500000E+01
5.500000E+01
5.500000E+01
5.500000E+01
5.500000E+01
5.500000E+01
5.500000E+01
5.500000E+01
5.500000E+01
5.500000E+01
5.500000E+01
5.500000E+01
5.500000E+01
5.500000E+01
5.500000E+01
5.500000E+01
5.500000E+01
5.500000E+01
5.500000E+01
5.500000E+01
5.500000E+01
5.500000E+01
5.500000E+01
5.500000E+01
5.500000E+01
5.500000E+01
5.500000E+01
5.500000E+01
5.500000E+01
5.500000E+01
5.500000E+01
5.500000E+01
5.500000E+01
5.500000E+01
5.500000E+01
5.500000E+01
5.500000E+01
5.500000E+01
5.500000E+01
5.500000E+01
5.500000E+01
5.500000E+01
5.500000E+01
5.500000E+01
5.500000E+01
5.500000E+01
5.500000E+01
5.500000E+01
5.500000E+01
5.500000E+01
5.500000E+01
5.500000E+01
5.500000E+01
5.500000E+01
5.500000E+01
5.500000E+01
5.500000E+01
5.500000E+01
5.500000E+01
5.500000E+01
5.500000E+01
5.500000E+01
5.500000E+01
5.500000E+01
5.500000E+01
5.500000E+01
5.500000E+01
5.500000E+01
5.500000E+01
5.500000E+01
5.500000E+01
5.500000E+01
5.500000E+01
5.500000E+01
5.500000E+01
5.500000E+01
5.500000E+01
5.500000E+01
5.500000E+01
5.500000E+01
5.500000E+01
5.500000E+01
5.500000E+01
5.500000E+01
5.500000E+01
5.500000E+01
5.500000E+01
5.500000E+01
5.500000E+01
5.500000E+01
5.500000E+01
5.500000E+01
5.500000E+01
5.500000E+01
5.500000E+01
5.500000E+01
5.500000E+01
5.500000E+01
5.500000E+01
5.500000E+01
5.500000E+01
5.500000E+01
5.500000E+01
5.500000E+01
5.500000E+01
5.500000E+01
5.500000E+01
5.500000E+01
5.500000E+01
5.500000E+01
5.500000E+01
5.500000E+01
5.500000E+01
5.500000E+01
5.500000E+01
5.500000E+01
5.500000E+01
5.500000E+01
5.500000E+01
5.500000E+01
5.500000E+01
5.500000E+01
5.500000E+01
5.500000E+01
5.500000E+01
5.500000E+01
5.500000E+01
5.500000E+01
5.500000E+01
5.500000E+01
5.500000E+01
5.500000E+01
5.500000E+01
5.500000E+01
5.500000E+01
5.500000E+01
5.500000E+01
5.500000E+01
5.500000E+01
5.500000E+01
5.500000E+01
5.500000E+01
5.500000E+01
5.500000E+01
5.500000E+01
5.500000E+01
5.500000E+01
5.500000E+01
5.500000E+01
5.500000E+01
5.500000E+01
5.500000E+01
5.500000E+01
5.500000E+01
5.500000E+01
5.500000E+01
5.500000E+01
5.500000E+01
5.500000E+01
5.500000E+01
5.500000E+01
5.500000E+01
5.500000E+01
5.500000E+01
5.500000E+01
5.500000E+01
5.500000E+01
5.500000E+01
5.500000E+01
5.500000E+01
5.500000E+01
5.500000E+01
5.500000E+01
5.500000E+01
5.500000E+01
5.500000E+01
5.500000E+01
5.500000E+01
5.500000E+01
5.500000E+01
5.500000E+01
5.500000E+01
5.500000E+01
5.500000E+01
5.500000E+01
5.500000E+01
5.500000E+01
5.500000E+01
5.500000E+01
5.500000E+01
6.000000E+01
6.000000E+01
6.000000E+01
6.000000E+01
6.000000E+01
6.000000E+01
6.000000E+01
6.000000E+01
6.000000E+01
6.000000E+01
6.000000E+01
6.000000E+01
6.000000E+01
6.000000E+01
6.000000E+01
6.000000E+01
6.000000E+01
6.000000E+01
6.000000E+01
6.000000E+01
6.000000E+01
6.000000E+01
6.000000E+01
6.000000E+01
6.000000E+01
6.000000E+01
6.000000E+01
6.000000E+01
6.000000E+01
6.000000E+01
6.000000E+01
6.000000E+01
6.000000E+01
6.000000E+01
6.000000E+01
6.000000E+01
6.000000E+01
6.000000E+01
6.000000E+01
6.000000E+01
6.000000E+01
6.000000E+01
6.000000E+01
6.000000E+01
6.000000E+01
6.000000E+01
6.000000E+01
6.000000E+01
6.000000E+01
6.000000E+01
6.000000E+01
6.000000E+01
6.000000E+01
6.000000E+01
6.000000E+01
6.000000E+01
6.000000E+01
6.000000E+01
6.000000E+01
6.000000E+01
6.000000E+01
6.000000E+01
6.000000E+01
6.000000E+01
6.000000E+01
6.000000E+01
6.000000E+01
6.000000E+01
6.000000E+01
6.000000E+01
6.000000E+01
6.000000E+01
6.000000E+01
6.000000E+01
6.000000E+01
6.000000E+01
6.000000E+01
6.000000E+01
6.000000E+01
6.000000E+01
6.000000E+01
6.000000E+01
6.000000E+01
6.000000E+01
6.000000E+01
6.000000E+01
6.000000E+01
6.000000E+01
6.000000E+01
6.000000E+01
6.000000E+01
6.000000E+01
6.000000E+01
6.000000E+01
6.000000E+01
6.000000E+01
6.000000E+01
6.000000E+01
6.000000E+01
6.000000E+01
6.000000E+01
6.000000E+01
6.000000E+01
6.000000E+01
6.000000E+01
6.000000E+01
6.000000E+01
6.000000E+01
6.000000E+01
6.000000E+01
6.000000E+01
6.000000E+01
6.000000E+01
6.000000E+01
6.000000E+01
6.000000E+01
6.000000E+01
6.000000E+01
6.000000E+01
6.000000E+01
6.000000E+01
6.000000E+01
6.000000E+01
6.000000E+01
6.000000E+01
6.000000E+01
6.000000E+01
6.000000E+01
6.000000E+01
6.000000E+01
6.000000E+01
6.000000E+01
6.000000E+01
6.000000E+01
6.000000E+01
6.000000E+01
6.000000E+01
6.000000E+01
6.000000E+01
6.000000E+01
6.000000E+01
6.000000E+01
6.000000E+01
6.000000E+01
6.000000E+01
6.000000E+01
6.000000E+01
6.000000E+01
6.000000E+01
6.000000E+01
6.000000E+01
6.000000E+01
6.000000E+01
6.000000E+01
6.000000E+01
6.000000E+01
6.000000E+01
6.000000E+01
6.000000E+01
6.000000E+01
6.000000E+01
6.000000E+01
6.000000E+01
6.000000E+01
6.000000E+01
6.000000E+01
6.000000E+01
6.000000E+01
6.000000E+01
6.000000E+01
6.000000E+01
6.000000E+01
6.000000E+01
6.000000E+01
6.000000E+01
6.000000E+01
6.000000E+01
6.000000E+01
6.000000E+01
6.000000E+01
6.000000E+01
6.000000E+01
6.000000E+01
6.000000E+01
6.000000E+01
6.000000E+01
6.000000E+01
6.000000E+01
6.000000E+01
6.000000E+01
6.000000E+01
6.000000E+01
6.000000E+01
6.000000E+01
6.000000E+01
6.000000E+01
6.000000E+01
6.000000E+01
6.000000E+01
6.000000E+01
6.000000E+01
6.500000E+01
6.500000E+01
6.500000E+01
6.500000E+01
6.500000E+01
6.500000E+01
6.500000E+01
6.500000E+01
6.500000E+01
6.500000E+01
6.500000E+01
6.500000E+01
6.500000E+01
6.500000E+01
6.500000E+01
6.500000E+01
6.500000E+01
6.500000E+01
6.500000E+01
6.500000E+01
6.500000E+01
6.500000E+01
6.500000E+01
6.500000E+01
6.500000E+01
6.500000E+01
6.500000E+01
6.500000E+01
6.500000E+01
6.500000E+01
6.500000E+01
6.500000E+01
6.500000E+01
6.500000E+01
6.500000E+01
6.500000E+01
6.500000E+01
6.500000E+01
6.500000E+01
6.500000E+01
6.500000E+01
6.500000E+01
6.500000E+01
6.500000E+01
6.500000E+01
6.500000E+01
6.500000E+01
6.500000E+01
6.500000E+01
6.500000E+01
6.500000E+01
6.500000E+01
6.500000E+01
6.500000E+01
6.500000E+01
6.500000E+01
6.500000E+01
6.500000E+01
6.500000E+01
6.500000E+01
6.500000E+01
6.500000E+01
6.500000E+01
6.500000E+01
6.500000E+01
6.500000E+01
6.500000E+01
6.500000E+01
6.500000E+01
6.500000E+01
6.500000E+01
6.500000E+01
6.500000E+01
6.500000E+01
6.500000E+01
6.500000E+01
6.500000E+01
6.500000E+01
6.500000E+01
6.500000E+01
6.500000E+01
6.500000E+01
6.500000E+01
6.500000E+01
6.500000E+01
6.500000E+01
6.500000E+01
6.500000E+01
6.500000E+01
6.500000E+01
6.500000E+01
6.500000E+01
6.500000E+01
6.500000E+01
6.500000E+01
6.500000E+01
6.500000E+01
6.500000E+01
6.500000E+01
6.500000E+01
6.500000E+01
6.500000E+01
6.500000E+01
6.500000E+01
6.500000E+01
6.500000E+01
6.500000E+01
6.500000E+01
6.500000E+01
6.500000E+01
6.500000E+01
6.500000E+01
6.500000E+01
6.500000E+01
6.500000E+01
6.500000E+01
6.500000E+01
6.500000E+01
6.500000E+01
6.500000E+01
6.500000E+01
6.500000E+01
6.500000E+01
6.500000E+01
6.500000E+01
6.500000E+01
6.500000E+01
6.500000E+01
6.500000E+01
6.500000E+01
6.500000E+01
6.500000E+01
6.500000E+01
6.500000E+01
6.500000E+01
6.500000E+01
6.500000E+01
6.500000E+01
6.500000E+01
6.500000E+01
6.500000E+01
6.500000E+01
6.500000E+01
6.500000E+01
6.500000E+01
6.500000E+01
6.500000E+01
6.500000E+01
6.500000E+01
6.500000E+01
6.500000E+01
6.500000E+01
6.500000E+01
6.500000E+01
6.500000E+01
6.500000E+01
6.500000E+01
6.500000E+01
6.500000E+01
6.500000E+01
6.500000E+01
6.500000E+01
6.500000E+01
6.500000E+01
6.500000E+01
6.500000E+01
6.500000E+01
6.500000E+01
6.500000E+01
6.500000E+01
6.500000E+01
6.500000E+01
6.500000E+01
6.500000E+01
6.500000E+01
6.500000E+01
6.500000E+01
6.500000E+01
6.500000E+01
6.500000E+01
6.500000E+01
6.500000E+01
6.500000E+01
6.500000E+01
6.500000E+01
6.500000E+01
6.500000E+01
6.500000E+01
6.500000E+01
6.500000E+01
6.500000E+01
6.500000E+01
6.500000E+01
6.500000E+01
6.500000E+01
6.500000E+01
6.500000E+01
6.500000E+01
6.500000E+01
6.500000E+01
6.500000E+01
7.000000E+01
7.000000E+01
7.000000E+01
7.000000E+01
7.000000E+01
7.000000E+01
7.000000E+01
7.000000E+01
7.000000E+01
7.000000E+01
7.000000E+01
7.000000E+01
7.000000E+01
7.000000E+01
7.000000E+01
7.000000E+01
7.000000E+01
7.000000E+01
7.000000E+01
7.000000E+01
7.000000E+01
7.000000E+01
7.000000E+01
7.000000E+01
7.000000E+01
7.000000E+01
7.000000E+01
7.000000E+01
7.000000E+01
7.000000E+01
7.000000E+01
7.000000E+01
7.000000E+01
7.000000E+01
7.000000E+01
7.000000E+01
7.000000E+01
7.000000E+01
7.000000E+01
7.000000E+01
7.000000E+01
7.000000E+01
7.000000E+01
7.000000E+01
7.000000E+01
7.000000E+01
7.000000E+01
7.000000E+01
7.000000E+01
7.000000E+01
7.000000E+01
7.000000E+01
7.000000E+01
7.000000E+01
7.000000E+01
7.000000E+01
7.000000E+01
7.000000E+01
7.000000E+01
7.000000E+01
7.000000E+01
7.000000E+01
7.000000E+01
7.000000E+01
7.000000E+01
7.000000E+01
7.000000E+01
7.000000E+01
7.000000E+01
7.000000E+01
7.000000E+01
7.000000E+01
7.000000E+01
7.000000E+01
7.000000E+01
7.000000E+01
7.000000E+01
7.000000E+01
7.000000E+01
7.000000E+01
7.000000E+01
7.000000E+01
7.000000E+01
7.000000E+01
7.000000E+01
7.000000E+01
7.000000E+01
7.000000E+01
7.000000E+01
7.000000E+01
7.000000E+01
7.000000E+01
7.000000E+01
7.000000E+01
7.000000E+01
7.000000E+01
7.000000E+01
7.000000E+01
7.000000E+01
7.000000E+01
7.000000E+01
7.000000E+01
7.000000E+01
7.000000E+01
7.000000E+01
7.000000E+01
7.000000E+01
7.000000E+01
7.000000E+01
7.000000E+01
7.000000E+01
7.000000E+01
7.000000E+01
7.000000E+01
7.000000E+01
7.000000E+01
7.000000E+01
7.000000E+01
7.000000E+01
7.000000E+01
7.000000E+01
7.000000E+01
7.000000E+01
7.000000E+01
7.000000E+01
7.000000E+01
7.000000E+01
7.000000E+01
7.000000E+01
7.000000E+01
7.000000E+01
7.000000E+01
7.000000E+01
7.000000E+01
7.000000E+01
7.000000E+01
7.000000E+01
7.000000E+01
7.000000E+01
7.000000E+01
7.000000E+01
7.000000E+01
7.000000E+01
7.000000E+01
7.000000E+01
7.000000E+01
7.000000E+01
7.000000E+01
7.000000E+01
7.000000E+01
7.000000E+01
7.000000E+01
7.000000E+01
7.000000E+01
7.000000E+01
7.000000E+01
7.000000E+01
7.000000E+01
7.000000E+01
7.000000E+01
7.000000E+01
7.000000E+01
7.000000E+01
7.000000E+01
7.000000E+01
7.000000E+01
7.000000E+01
7.000000E+01
7.000000E+01
7.000000E+01
7.000000E+01
7.000000E+01
7.000000E+01
7.000000E+01
7.000000E+01
7.000000E+01
7.000000E+01
7.000000E+01
7.000000E+01
7.000000E+01
7.000000E+01
7.000000E+01
7.000000E+01
7.000000E+01
7.000000E+01
7.000000E+01
7.000000E+01
7.000000E+01
7.000000E+01
7.000000E+01
7.000000E+01
7.000000E+01
7.000000E+01
7.000000E+01
7.000000E+01
7.000000E+01
7.000000E+01
7.000000E+01
7.000000E+01
7.000000E+01
7.000000E+01
7.500000E+01
7.500000E+01
7.500000E+01
7.500000E+01
7.500000E+01
7.500000E+01
7.500000E+01
7.500000E+01
7.500000E+01
7.500000E+01
7.500000E+01
7.500000E+01
7.500000E+01
7.500000E+01
7.500000E+01
7.500000E+01
7.500000E+01
7.500000E+01
7.500000E+01
7.500000E+01
7.500000E+01
7.500000E+01
7.500000E+01
7.500000E+01
7.500000E+01
7.500000E+01
7.500000E+01
7.500000E+01
7.500000E+01
7.500000E+01
7.500000E+01
7.500000E+01
7.500000E+01
7.500000E+01
7.500000E+01
7.500000E+01
7.500000E+01
7.500000E+01
7.500000E+01
7.500000E+01
7.500000E+01
7.500000E+01
7.500000E+01
7.500000E+01
7.500000E+01
7.500000E+01
7.500000E+01
7.500000E+01
7.500000E+01
7.500000E+01
7.500000E+01
7.500000E+01
7.500000E+01
7.500000E+01
7.500000E+01
7.500000E+01
7.500000E+01
7.500000E+01
7.500000E+01
7.500000E+01
7.500000E+01
7.500000E+01
7.500000E+01
7.500000E+01
7.500000E+01
7.500000E+01
7.500000E+01
7.500000E+01
7.500000E+01
7.500000E+01
7.500000E+01
7.500000E+01
7.500000E+01
7.500000E+01
7.500000E+01
7.500000E+01
7.500000E+01
7.500000E+01
7.500000E+01
7.500000E+01
7.500000E+01
7.500000E+01
7.500000E+01
7.500000E+01
7.500000E+01
7.500000E+01
7.500000E+01
7.500000E+01
7.500000E+01
7.500000E+01
7.500000E+01
7.500000E+01
7.500000E+01
7.500000E+01
7.500000E+01
7.500000E+01
7.500000E+01
7.500000E+01
7.500000E+01
7.500000E+01
7.500000E+01
7.500000E+01
7.500000E+01
7.500000E+01
7.500000E+01
7.500000E+01
7.500000E+01
7.500000E+01
7.500000E+01
7.500000E+01
7.500000E+01
7.500000E+01
7.500000E+01
7.500000E+01
7.500000E+01
7.500000E+01
7.500000E+01
7.500000E+01
7.500000E+01
7.500000E+01
7.500000E+01
7.500000E+01
7.500000E+01
7.500000E+01
7.500000E+01
7.500000E+01
7.500000E+01
7.500000E+01
7.500000E+01
7.500000E+01
7.500000E+01
7.500000E+01
7.500000E+01
7.500000E+01
7.500000E+01
7.500000E+01
7.500000E+01
7.500000E+01
7.500000E+01
7.500000E+01
7.500000E+01
7.500000E+01
7.500000E+01
7.500000E+01
7.500000E+01
7.500000E+01
7.500000E+01
7.500000E+01
7.500000E+01
7.500000E+01
7.500000E+01
7.500000E+01
7.500000E+01
7.500000E+01
7.500000E+01
7.500000E+01
7.500000E+01
7.500000E+01
7.500000E+01
7.500000E+01
7.500000E+01
7.500000E+01
7.500000E+01
7.500000E+01
7.500000E+01
7.500000E+01
7.500000E+01
7.500000E+01
7.500000E+01
7.500000E+01
7.500000E+01
7.500000E+01
7.500000E+01
7.500000E+01
7.500000E+01
7.500000E+01
7.500000E+01
7.500000E+01
7.500000E+01
7.500000E+01
7.500000E+01
7.500000E+01
7.500000E+01
7.500000E+01
7.500000E+01
7.500000E+01
7.500000E+01
7.500000E+01
7.500000E+01
7.500000E+01
7.500000E+01
7.500000E+01
7.500000E+01
7.500000E+01
7.500000E+01
7.500000E+01
7.500000E+01
7.500000E+01
7.500000E+01
7.500000E+01
7.500000E+01
8.000000E+01
8.000000E+01
8.000000E+01
8.000000E+01
8.000000E+01
8.000000E+01
8.000000E+01
8.000000E+01
8.000000E+01
8.000000E+01
8.000000E+01
8.000000E+01
8.000000E+01
8.000000E+01
8.000000E+01
8.000000E+01
8.000000E+01
8.000000E+01
8.000000E+01
8.000000E+01
8.000000E+01
8.000000E+01
8.000000E+01
8.000000E+01
8.000000E+01
8.000000E+01
8.000000E+01
8.000000E+01
8.000000E+01
8.000000E+01
8.000000E+01
8.000000E+01
8.000000E+01
8.000000E+01
8.000000E+01
8.000000E+01
8.000000E+01
8.000000E+01
8.000000E+01
8.000000E+01
8.000000E+01
8.000000E+01
8.000000E+01
8.000000E+01
8.000000E+01
8.000000E+01
8.000000E+01
8.000000E+01
8.000000E+01
8.000000E+01
8.000000E+01
8.000000E+01
8.000000E+01
8.000000E+01
8.000000E+01
8.000000E+01
8.000000E+01
8.000000E+01
8.000000E+01
8.000000E+01
8.000000E+01
8.000000E+01
8.000000E+01
8.000000E+01
8.000000E+01
8.000000E+01
8.000000E+01
8.000000E+01
8.000000E+01
8.000000E+01
8.000000E+01
8.000000E+01
8.000000E+01
8.000000E+01
8.000000E+01
8.000000E+01
8.000000E+01
8.000000E+01
8.000000E+01
8.000000E+01
8.000000E+01
8.000000E+01
8.000000E+01
8.000000E+01
8.000000E+01
8.000000E+01
8.000000E+01
8.000000E+01
8.000000E+01
8.000000E+01
8.000000E+01
8.000000E+01
8.000000E+01
8.000000E+01
8.000000E+01
8.000000E+01
8.000000E+01
8.000000E+01
8.000000E+01
8.000000E+01
8.000000E+01
8.000000E+01
8.000000E+01
8.000000E+01
8.000000E+01
8.000000E+01
8.000000E+01
8.000000E+01
8.000000E+01
8.000000E+01
8.000000E+01
8.000000E+01
8.000000E+01
8.000000E+01
8.000000E+01
8.000000E+01
8.000000E+01
8.000000E+01
8.000000E+01
8.000000E+01
8.000000E+01
8.000000E+01
8.000000E+01
8.000000E+01
8.000000E+01
8.000000E+01
8.000000E+01
8.000000E+01
8.000000E+01
8.000000E+01
8.000000E+01
8.000000E+01
8.000000E+01
8.000000E+01
8.000000E+01
8.000000E+01
8.000000E+01
8.000000E+01
8.000000E+01
8.000000E+01
8.000000E+01
8.000000E+01
8.000000E+01
8.000000E+01
8.000000E+01
8.000000E+01
8.000000E+01
8.000000E+01
8.000000E+01
8.000000E+01
8.000000E+01
8.000000E+01
8.000000E+01
8.000000E+01
8.000000E+01
8.000000E+01
8.000000E+01
8.000000E+01
8.000000E+01
8.000000E+01
8.000000E+01
8.000000E+01
8.000000E+01
8.000000E+01
8.000000E+01
8.000000E+01
8.000000E+01
8.000000E+01
8.000000E+01
8.000000E+01
8.000000E+01
8.000000E+01
8.000000E+01
8.000000E+01
8.000000E+01
8.000000E+01
8.000000E+01
8.000000E+01
8.000000E+01
8.000000E+01
8.000000E+01
8.000000E+01
8.000000E+01
8.000000E+01
8.000000E+01
8.000000E+01
8.000000E+01
8.000000E+01
8.000000E+01
8.000000E+01
8.000000E+01
8.000000E+01
8.000000E+01
8.000000E+01
8.000000E+01
8.000000E+01
8.000000E+01
8.000000E+01
8.000000E+01
8.000000E+01
8.000000E+01
8.500000E+01
8.500000E+01
8.500000E+01
8.500000E+01
8.500000E+01
8.500000E+01
8.500000E+01
8.500000E+01
8.500000E+01
8.500000E+01
8.500000E+01
8.500000E+01
8.500000E+01
8.500000E+01
8.500000E+01
8.500000E+01
8.500000E+01
8.500000E+01
8.500000E+01
8.500000E+01
8.500000E+01
8.500000E+01
8.500000E+01
8.500000E+01
8.500000E+01
8.500000E+01
8.500000E+01
8.500000E+01
8.500000E+01
8.500000E+01
8.500000E+01
8.500000E+01
8.500000E+01
8.500000E+01
8.500000E+01
8.500000E+01
8.500000E+01
8.500000E+01
8.500000E+01
8.500000E+01
8.500000E+01
8.500000E+01
8.500000E+01
8.500000E+01
8.500000E+01
8.500000E+01
8.500000E+01
8.500000E+01
8.500000E+01
8.500000E+01
8.500000E+01
8.500000E+01
8.500000E+01
8.500000E+01
8.500000E+01
8.500000E+01
8.500000E+01
8.500000E+01
8.500000E+01
8.500000E+01
8.500000E+01
8.500000E+01
8.500000E+01
8.500000E+01
8.500000E+01
8.500000E+01
8.500000E+01
8.500000E+01
8.500000E+01
8.500000E+01
8.500000E+01
8.500000E+01
8.500000E+01
8.500000E+01
8.500000E+01
8.500000E+01
8.500000E+01
8.500000E+01
8.500000E+01
8.500000E+01
8.500000E+01
8.500000E+01
8.500000E+01
8.500000E+01
8.500000E+01
8.500000E+01
8.500000E+01
8.500000E+01
8.500000E+01
8.500000E+01
8.500000E+01
8.500000E+01
8.500000E+01
8.500000E+01
8.500000E+01
8.500000E+01
8.500000E+01
8.500000E+01
8.500000E+01
8.500000E+01
8.500000E+01
8.500000E+01
8.500000E+01
8.500000E+01
8.500000E+01
8.500000E+01
8.500000E+01
8.500000E+01
8.500000E+01
8.500000E+01
8.500000E+01
8.500000E+01
8.500000E+01
8.500000E+01
8.500000E+01
8.500000E+01
8.500000E+01
8.500000E+01
8.500000E+01
8.500000E+01
8.500000E+01
8.500000E+01
8.500000E+01
8.500000E+01
8.500000E+01
8.500000E+01
8.500000E+01
8.500000E+01
8.500000E+01
8.500000E+01
8.500000E+01
8.500000E+01
8.500000E+01
8.500000E+01
8.500000E+01
8.500000E+01
8.500000E+01
8.500000E+01
8.500000E+01
8.500000E+01
8.500000E+01
8.500000E+01
8.500000E+01
8.500000E+01
8.500000E+01
8.500000E+01
8.500000E+01
8.500000E+01
8.500000E+01
8.500000E+01
8.500000E+01
8.500000E+01
8.500000E+01
8.500000E+01
8.500000E+01
8.500000E+01
8.500000E+01
8.500000E+01
8.500000E+01
8.500000E+01
8.500000E+01
8.500000E+01
8.500000E+01
8.500000E+01
8.500000E+01
8.500000E+01
8.500000E+01
8.500000E+01
8.500000E+01
8.500000E+01
8.500000E+01
8.500000E+01
8.500000E+01
8.500000E+01
8.500000E+01
8.500000E+01
8.500000E+01
8.500000E+01
8.500000E+01
8.500000E+01
8.500000E+01
8.500000E+01
8.500000E+01
8.500000E+01
8.500000E+01
8.500000E+01
8.500000E+01
8.500000E+01
8.500000E+01
8.500000E+01
8.500000E+01
8.500000E+01
8.500000E+01
8.500000E+01
8.500000E+01
8.500000E+01
8.500000E+01
8.500000E+01
8.500000E+01
8.500000E+01
8.500000E+01
9.000000E+01
9.000000E+01
9.000000E+01
9.000000E+01
9.000000E+01
9.000000E+01
9.000000E+01
9.000000E+01
9.000000E+01
9.000000E+01
9.000000E+01
9.000000E+01
9.000000E+01
9.000000E+01
9.000000E+01
9.000000E+01
9.000000E+01
9.000000E+01
9.000000E+01
9.000000E+01
9.000000E+01
9.000000E+01
9.000000E+01
9.000000E+01
9.000000E+01
9.000000E+01
9.000000E+01
9.000000E+01
9.000000E+01
9.000000E+01
9.000000E+01
9.000000E+01
9.000000E+01
9.000000E+01
9.000000E+01
9.000000E+01
9.000000E+01
9.000000E+01
9.000000E+01
9.000000E+01
9.000000E+01
9.000000E+01
9.000000E+01
9.000000E+01
9.000000E+01
9.000000E+01
9.000000E+01
9.000000E+01
9.000000E+01
9.000000E+01
9.000000E+01
9.000000E+01
9.000000E+01
9.000000E+01
9.000000E+01
9.000000E+01
9.000000E+01
9.000000E+01
9.000000E+01
9.000000E+01
9.000000E+01
9.000000E+01
9.000000E+01
9.000000E+01
9.000000E+01
9.000000E+01
9.000000E+01
9.000000E+01
9.000000E+01
9.000000E+01
9.000000E+01
9.000000E+01
9.000000E+01
9.000000E+01
9.000000E+01
9.000000E+01
9.000000E+01
9.000000E+01
9.000000E+01
9.000000E+01
9.000000E+01
9.000000E+01
9.000000E+01
9.000000E+01
9.000000E+01
9.000000E+01
9.000000E+01
9.000000E+01
9.000000E+01
9.000000E+01
9.000000E+01
9.000000E+01
9.000000E+01
9.000000E+01
9.000000E+01
9.000000E+01
9.000000E+01
9.000000E+01
9.000000E+01
9.000000E+01
9.000000E+01
9.000000E+01
9.000000E+01
9.000000E+01
9.000000E+01
9.000000E+01
9.000000E+01
9.000000E+01
9.000000E+01
9.000000E+01
9.000000E+01
9.000000E+01
9.000000E+01
9.000000E+01
9.000000E+01
9.000000E+01
9.000000E+01
9.000000E+01
9.000000E+01
9.000000E+01
9.000000E+01
9.000000E+01
9.000000E+01
9.000000E+01
9.000000E+01
9.000000E+01
9.000000E+01
9.000000E+01
9.000000E+01
9.000000E+01
9.000000E+01
9.000000E+01
9.000000E+01
9.000000E+01
9.000000E+01
9.000000E+01
9.000000E+01
9.000000E+01
9.000000E+01
9.000000E+01
9.000000E+01
9.000000E+01
9.000000E+01
9.000000E+01
9.000000E+01
9.000000E+01
9.000000E+01
9.000000E+01
9.000000E+01
9.000000E+01
9.000000E+01
9.000000E+01
9.000000E+01
9.000000E+01
9.000000E+01
9.000000E+01
9.000000E+01
9.000000E+01
9.000000E+01
9.000000E+01
9.000000E+01
9.000000E+01
9.000000E+01
9.000000E+01
9.000000E+01
9.000000E+01
9.000000E+01
9.000000E+01
9.000000E+01
9.000000E+01
9.000000E+01
9.000000E+01
9.000000E+01
9.000000E+01
9.000000E+01
9.000000E+01
9.000000E+01
9.000000E+01
9.000000E+01
9.000000E+01
9.000000E+01
9.000000E+01
9.000000E+01
9.000000E+01
9.000000E+01
9.000000E+01
9.000000E+01
9.000000E+01
9.000000E+01
9.000000E+01
9.000000E+01
9.000000E+01
9.000000E+01
9.000000E+01
9.000000E+01
9.000000E+01
9.000000E+01
9.000000E+01
9.000000E+01
9.000000E+01
9.000000E+01
9.500000E+01
9.500000E+01
9.500000E+01
9.500000E+01
9.500000E+01
9.500000E+01
9.500000E+01
9.500000E+01
9.500000E+01
9.500000E+01
9.500000E+01
9.500000E+01
9.500000E+01
9.500000E+01
9.500000E+01
9.500000E+01
9.500000E+01
9.500000E+01
9.500000E+01
9.500000E+01
9.500000E+01
9.500000E+01
9.500000E+01
9.500000E+01
9.500000E+01
9.500000E+01
9.500000E+01
9.500000E+01
9.500000E+01
9.500000E+01
9.500000E+01
9.500000E+01
9.500000E+01
9.500000E+01
9.500000E+01
9.500000E+01
9.500000E+01
9.500000E+01
9.500000E+01
9.500000E+01
9.500000E+01
9.500000E+01
9.500000E+01
9.500000E+01
9.500000E+01
9.500000E+01
9.500000E+01
9.500000E+01
9.500000E+01
9.500000E+01
9.500000E+01
9.500000E+01
9.500000E+01
9.500000E+01
9.500000E+01
9.500000E+01
9.500000E+01
9.500000E+01
9.500000E+01
9.500000E+01
9.500000E+01
9.500000E+01
9.500000E+01
9.500000E+01
9.500000E+01
9.500000E+01
9.500000E+01
9.500000E+01
9.500000E+01
9.500000E+01
9.500000E+01
9.500000E+01
9.500000E+01
9.500000E+01
9.500000E+01
9.500000E+01
9.500000E+01
9.500000E+01
9.500000E+01
9.500000E+01
9.500000E+01
9.500000E+01
9.500000E+01
9.500000E+01
9.500000E+01
9.500000E+01
9.500000E+01
9.500000E+01
9.500000E+01
9.500000E+01
9.500000E+01
9.500000E+01
9.500000E+01
9.500000E+01
9.500000E+01
9.500000E+01
9.500000E+01
9.500000E+01
9.500000E+01
9.500000E+01
9.500000E+01
9.500000E+01
9.500000E+01
9.500000E+01
9.500000E+01
9.500000E+01
9.500000E+01
9.500000E+01
9.500000E+01
9.500000E+01
9.500000E+01
9.500000E+01
9.500000E+01
9.500000E+01
9.500000E+01
9.500000E+01
9.500000E+01
9.500000E+01
9.500000E+01
9.500000E+01
9.500000E+01
9.500000E+01
9.500000E+01
9.500000E+01
9.500000E+01
9.500000E+01
9.500000E+01
9.500000E+01
9.500000E+01
9.500000E+01
9.500000E+01
9.500000E+01
9.500000E+01
9.500000E+01
9.500000E+01
9.500000E+01
9.500000E+01
9.500000E+01
9.500000E+01
9.500000E+01
9.500000E+01
9.500000E+01
9.500000E+01
9.500000E+01
9.500000E+01
9.500000E+01
9.500000E+01
9.500000E+01
9.500000E+01
9.500000E+01
9.500000E+01
9.500000E+01
9.500000E+01
9.500000E+01
9.500000E+01
9.500000E+01
9.500000E+01
9.500000E+01
9.500000E+01
9.500000E+01
9.500000E+01
9.500000E+01
9.500000E+01
9.500000E+01
9.500000E+01
9.500000E+01
9.500000E+01
9.500000E+01
9.500000E+01
9.500000E+01
9.500000E+01
9.500000E+01
9.500000E+01
9.500000E+01
9.500000E+01
9.500000E+01
9.500000E+01
9.500000E+01
9.500000E+01
9.500000E+01
9.500000E+01
9.500000E+01
9.500000E+01
9.500000E+01
9.500000E+01
9.500000E+01
9.500000E+01
9.500000E+01
9.500000E+01
9.500000E+01
9.500000E+01
9.500000E+01
9.500000E+01
9.500000E+01
9.500000E+01
9.500000E+01
9.500000E+01
9.500000E+01
9.500000E+01
9.500000E+01
9.500000E+01
1.000000E+02
1.000000E+02
1.000000E+02
1.000000E+02
1.000000E+02
1.000000E+02
1.000000E+02
1.000000E+02
1.000000E+02
1.000000E+02
1.000000E+02
1.000000E+02
1.000000E+02
1.000000E+02
1.000000E+02
1.000000E+02
1.000000E+02
1.000000E+02
1.000000E+02
1.000000E+02
1.000000E+02
1.000000E+02
1.000000E+02
1.000000E+02
1.000000E+02
1.000000E+02
1.000000E+02
1.000000E+02
1.000000E+02
1.000000E+02
1.000000E+02
1.000000E+02
1.000000E+02
1.000000E+02
1.000000E+02
1.000000E+02
1.000000E+02
1.000000E+02
1.000000E+02
1.000000E+02
1.000000E+02
1.000000E+02
1.000000E+02
1.000000E+02
1.000000E+02
1.000000E+02
1.000000E+02
1.000000E+02
1.000000E+02
1.000000E+02
1.000000E+02
1.000000E+02
1.000000E+02
1.000000E+02
1.000000E+02
1.000000E+02
1.000000E+02
1.000000E+02
1.000000E+02
1.000000E+02
1.000000E+02
1.000000E+02
1.000000E+02
1.000000E+02
1.000000E+02
1.000000E+02
1.000000E+02
1.000000E+02
1.000000E+02
1.000000E+02
1.000000E+02
1.000000E+02
1.000000E+02
1.000000E+02
1.000000E+02
1.000000E+02
1.000000E+02
1.000000E+02
1.000000E+02
1.000000E+02
1.000000E+02
1.000000E+02
1.000000E+02
1.000000E+02
1.000000E+02
1.000000E+02
1.000000E+02
1.000000E+02
1.000000E+02
1.000000E+02
1.000000E+02
1.000000E+02
1.000000E+02
1.000000E+02
1.000000E+02
1.000000E+02
1.000000E+02
1.000000E+02
1.000000E+02
1.000000E+02
1.000000E+02
1.000000E+02
1.000000E+02
1.000000E+02
1.000000E+02
1.000000E+02
1.000000E+02
1.000000E+02
1.000000E+02
1.000000E+02
1.000000E+02
1.000000E+02
1.000000E+02
1.000000E+02
1.000000E+02
1.000000E+02
1.000000E+02
1.000000E+02
1.000000E+02
1.000000E+02
1.000000E+02
1.000000E+02
1.000000E+02
1.000000E+02
1.000000E+02
1.000000E+02
1.000000E+02
1.000000E+02
1.000000E+02
1.000000E+02
1.000000E+02
1.000000E+02
1.000000E+02
1.000000E+02
1.000000E+02
1.000000E+02
1.000000E+02
1.000000E+02
1.000000E+02
1.000000E+02
1.000000E+02
1.000000E+02
1.000000E+02
1.000000E+02
1.000000E+02
1.000000E+02
1.000000E+02
1.000000E+02
1.000000E+02
1.000000E+02
1.000000E+02
1.000000E+02
1.000000E+02
1.000000E+02
1.000000E+02
1.000000E+02
1.000000E+02
1.000000E+02
1.000000E+02
1.000000E+02
1.000000E+02
1.000000E+02
1.000000E+02
1.000000E+02
1.000000E+02
1.000000E+02
1.000000E+02
1.000000E+02
1.000000E+02
1.000000E+02
1.000000E+02
1.000000E+02
1.000000E+02
1.000000E+02
1.000000E+02
1.000000E+02
1.000000E+02
1.000000E+02
1.000000E+02
1.000000E+02
1.000000E+02
1.000000E+02
1.000000E+02
1.000000E+02
1.000000E+02
1.000000E+02
1.000000E+02
1.000000E+02
1.000000E+02
1.000000E+02
1.000000E+02
1.000000E+02
1.000000E+02
1.000000E+02
1.000000E+02
1.000000E+02
1.000000E+02
1.000000E+02
1.000000E+02
1.000000E+02
1.000000E+02
1.050000E+02
1.050000E+02
1.050000E+02
1.050000E+02
1.050000E+02
1.050000E+02
1.050000E+02
1.050000E+02
1.050000E+02
1.050000E+02
1.050000E+02
1.050000E+02
1.050000E+02
1.050000E+02
1.050000E+02
1.050000E+02
1.050000E+02
1.050000E+02
1.050000E+02
1.050000E+02
1.050000E+02
1.050000E+02
1.050000E+02
1.050000E+02
1.050000E+02
1.050000E+02
1.050000E+02
1.050000E+02
1.050000E+02
1.050000E+02
1.050000E+02
1.050000E+02
1.050000E+02
1.050000E+02
1.050000E+02
1.050000E+02
1.050000E+02
1.050000E+02
1.050000E+02
1.050000E+02
1.050000E+02
1.050000E+02
1.050000E+02
1.050000E+02
1.050000E+02
1.050000E+02
1.050000E+02
1.050000E+02
1.050000E+02
1.050000E+02
1.050000E+02
1.050000E+02
1.050000E+02
1.050000E+02
1.050000E+02
1.050000E+02
1.050000E+02
1.050000E+02
1.050000E+02
1.050000E+02
1.050000E+02
1.050000E+02
1.050000E+02
1.050000E+02
1.050000E+02
1.050000E+02
1.050000E+02
1.050000E+02
1.050000E+02
1.050000E+02
1.050000E+02
1.050000E+02
1.050000E+02
1.050000E+02
1.050000E+02
1.050000E+02
1.050000E+02
1.050000E+02
1.050000E+02
1.050000E+02
1.050000E+02
1.050000E+02
1.050000E+02
1.050000E+02
1.050000E+02
1.050000E+02
1.050000E+02
1.050000E+02
1.050000E+02
1.050000E+02
1.050000E+02
1.050000E+02
1.050000E+02
1.050000E+02
1.050000E+02
1.050000E+02
1.050000E+02
1.050000E+02
1.050000E+02
1.050000E+02
1.050000E+02
1.050000E+02
1.050000E+02
1.050000E+02
1.050000E+02
1.050000E+02
1.050000E+02
1.050000E+02
1.050000E+02
1.050000E+02
1.050000E+02
1.050000E+02
1.050000E+02
1.050000E+02
1.050000E+02
1.050000E+02
1.050000E+02
1.050000E+02
1.050000E+02
1.050000E+02
1.050000E+02
1.050000E+02
1.050000E+02
1.050000E+02
1.050000E+02
1.050000E+02
1.050000E+02
1.050000E+02
1.050000E+02
1.050000E+02
1.050000E+02
1.050000E+02
1.050000E+02
1.050000E+02
1.050000E+02
1.050000E+02
1.050000E+02
1.050000E+02
1.050000E+02
1.050000E+02
1.050000E+02
1.050000E+02
1.050000E+02
1.050000E+02
1.050000E+02
1.050000E+02
1.050000E+02
1.050000E+02
1.050000E+02
1.050000E+02
1.050000E+02
1.050000E+02
1.050000E+02
1.050000E+02
1.050000E+02
1.050000E+02
1.050000E+02
1.050000E+02
1.050000E+02
1.050000E+02
1.050000E+02
1.050000E+02
1.050000E+02
1.050000E+02
1.050000E+02
1.050000E+02
1.050000E+02
1.050000E+02
1.050000E+02
1.050000E+02
1.050000E+02
1.050000E+02
1.050000E+02
1.050000E+02
1.050000E+02
1.050000E+02
1.050000E+02
1.050000E+02
1.050000E+02
1.050000E+02
1.050000E+02
1.050000E+02
1.050000E+02
1.050000E+02
1.050000E+02
1.050000E+02
1.050000E+02
1.050000E+02
1.050000E+02
1.050000E+02
1.050000E+02
1.050000E+02
1.050000E+02
1.050000E+02
1.050000E+02
1.050000E+02
1.050000E+02
1.050000E+02
1.050000E+02
1.050000E+02
1.050000E+02
1.100000E+02
1.100000E+02
1.100000E+02
1.100000E+02
1.100000E+02
1.100000E+02
1.100000E+02
1.100000E+02
1.100000E+02
1.100000E+02
1.100000E+02
1.100000E+02
1.100000E+02
1.100000E+02
1.100000E+02
1.100000E+02
1.100000E+02
1.100000E+02
1.100000E+02
1.100000E+02
1.100000E+02
1.100000E+02
1.100000E+02
1.100000E+02
1.100000E+02
1.100000E+02
1.100000E+02
1.100000E+02
1.100000E+02
1.100000E+02
1.100000E+02
1.100000E+02
1.100000E+02
1.100000E+02
1.100000E+02
1.100000E+02
1.100000E+02
1.100000E+02
1.100000E+02
1.100000E+02
1.100000E+02
1.100000E+02
1.100000E+02
1.100000E+02
1.100000E+02
1.100000E+02
1.100000E+02
1.100000E+02
1.100000E+02
1.100000E+02
1.100000E+02
1.100000E+02
1.100000E+02
1.100000E+02
1.100000E+02
1.100000E+02
1.100000E+02
1.100000E+02
1.100000E+02
1.100000E+02
1.100000E+02
1.100000E+02
1.100000E+02
1.100000E+02
1.100000E+02
1.100000E+02
1.100000E+02
1.100000E+02
1.100000E+02
1.100000E+02
1.100000E+02
1.100000E+02
1.100000E+02
1.100000E+02
1.100000E+02
1.100000E+02
1.100000E+02
1.100000E+02
1.100000E+02
1.100000E+02
1.100000E+02
1.100000E+02
1.100000E+02
1.100000E+02
1.100000E+02
1.100000E+02
1.100000E+02
1.100000E+02
1.100000E+02
1.100000E+02
1.100000E+02
1.100000E+02
1.100000E+02
1.100000E+02
1.100000E+02
1.100000E+02
1.100000E+02
1.100000E+02
1.100000E+02
1.100000E+02
1.100000E+02
1.100000E+02
1.100000E+02
1.100000E+02
1.100000E+02
1.100000E+02
1.100000E+02
1.100000E+02
1.100000E+02
1.100000E+02
1.100000E+02
1.100000E+02
1.100000E+02
1.100000E+02
1.100000E+02
1.100000E+02
1.100000E+02
1.100000E+02
1.100000E+02
1.100000E+02
1.100000E+02
1.100000E+02
1.100000E+02
1.100000E+02
1.100000E+02
1.100000E+02
1.100000E+02
1.100000E+02
1.100000E+02
1.100000E+02
1.100000E+02
1.100000E+02
1.100000E+02
1.100000E+02
1.100000E+02
1.100000E+02
1.100000E+02
1.100000E+02
1.100000E+02
1.100000E+02
1.100000E+02
1.100000E+02
1.100000E+02
1.100000E+02
1.100000E+02
1.100000E+02
1.100000E+02
1.100000E+02
1.100000E+02
1.100000E+02
1.100000E+02
1.100000E+02
1.100000E+02
1.100000E+02
1.100000E+02
1.100000E+02
1.100000E+02
1.100000E+02
1.100000E+02
1.100000E+02
1.100000E+02
1.100000E+02
1.100000E+02
1.100000E+02
1.100000E+02
1.100000E+02
1.100000E+02
1.100000E+02
1.100000E+02
1.100000E+02
1.100000E+02
1.100000E+02
1.100000E+02
1.100000E+02
1.100000E+02
1.100000E+02
1.100000E+02
1.100000E+02
1.100000E+02
1.100000E+02
1.100000E+02
1.100000E+02
1.100000E+02
1.100000E+02
1.100000E+02
1.100000E+02
1.100000E+02
1.100000E+02
1.100000E+02
1.100000E+02
1.100000E+02
1.100000E+02
1.100000E+02
1.100000E+02
1.100000E+02
1.100000E+02
1.100000E+02
1.100000E+02
1.100000E+02
1.100000E+02
1.100000E+02
1.150000E+02
1.150000E+02
1.150000E+02
1.150000E+02
1.150000E+02
1.150000E+02
1.150000E+02
1.150000E+02
1.150000E+02
1.150000E+02
1.150000E+02
1.150000E+02
1.150000E+02
1.150000E+02
1.150000E+02
1.150000E+02
1.150000E+02
1.150000E+02
1.150000E+02
1.150000E+02
1.150000E+02
1.150000E+02
1.150000E+02
1.150000E+02
1.150000E+02
1.150000E+02
1.150000E+02
1.150000E+02
1.150000E+02
1.150000E+02
1.150000E+02
1.150000E+02
1.150000E+02
1.150000E+02
1.150000E+02
1.150000E+02
1.150000E+02
1.150000E+02
1.150000E+02
1.150000E+02
1.150000E+02
1.150000E+02
1.150000E+02
1.150000E+02
1.150000E+02
1.150000E+02
1.150000E+02
1.150000E+02
1.150000E+02
1.150000E+02
1.150000E+02
1.150000E+02
1.150000E+02
1.150000E+02
1.150000E+02
1.150000E+02
1.150000E+02
1.150000E+02
1.150000E+02
1.150000E+02
1.150000E+02
1.150000E+02
1.150000E+02
1.150000E+02
1.150000E+02
1.150000E+02
1.150000E+02
1.150000E+02
1.150000E+02
1.150000E+02
1.150000E+02
1.150000E+02
1.150000E+02
1.150000E+02
1.150000E+02
1.150000E+02
1.150000E+02
1.150000E+02
1.150000E+02
1.150000E+02
1.150000E+02
1.150000E+02
1.150000E+02
1.150000E+02
1.150000E+02
1.150000E+02
1.150000E+02
1.150000E+02
1.150000E+02
1.150000E+02
1.150000E+02
1.150000E+02
1.150000E+02
1.150000E+02
1.150000E+02
1.150000E+02
1.150000E+02
1.150000E+02
1.150000E+02
1.150000E+02
1.150000E+02
1.150000E+02
1.150000E+02
1.150000E+02
1.150000E+02
1.150000E+02
1.150000E+02
1.150000E+02
1.150000E+02
1.150000E+02
1.150000E+02
1.150000E+02
1.150000E+02
1.150000E+02
1.150000E+02
1.150000E+02
1.150000E+02
1.150000E+02
1.150000E+02
1.150000E+02
1.150000E+02
1.150000E+02
1.150000E+02
1.150000E+02
1.150000E+02
1.150000E+02
1.150000E+02
1.150000E+02
1.150000E+02
1.150000E+02
1.150000E+02
1.150000E+02
1.150000E+02
1.150000E+02
1.150000E+02
1.150000E+02
1.150000E+02
1.150000E+02
1.150000E+02
1.150000E+02
1.150000E+02
1.150000E+02
1.150000E+02
1.150000E+02
1.150000E+02
1.150000E+02
1.150000E+02
1.150000E+02
1.150000E+02
1.150000E+02
1.150000E+02
1.150000E+02
1.150000E+02
1.150000E+02
1.150000E+02
1.150000E+02
1.150000E+02
1.150000E+02
1.150000E+02
1.150000E+02
1.150000E+02
1.150000E+02
1.150000E+02
1.150000E+02
1.150000E+02
1.150000E+02
1.150000E+02
1.150000E+02
1.150000E+02
1.150000E+02
1.150000E+02
1.150000E+02
1.150000E+02
1.150000E+02
1.150000E+02
1.150000E+02
1.150000E+02
1.150000E+02
1.150000E+02
1.150000E+02
1.150000E+02
1.150000E+02
1.150000E+02
1.150000E+02
1.150000E+02
1.150000E+02
1.150000E+02
1.150000E+02
1.150000E+02
1.150000E+02
1.150000E+02
1.150000E+02
1.150000E+02
1.150000E+02
1.150000E+02
1.150000E+02
1.150000E+02
1.150000E+02
1.150000E+02
1.150000E+02
1.150000E+02
1.200000E+02
1.200000E+02
1.200000E+02
1.200000E+02
1.200000E+02
1.200000E+02
1.200000E+02
1.200000E+02
1.200000E+02
1.200000E+02
1.200000E+02
1.200000E+02
1.200000E+02
1.200000E+02
1.200000E+02
1.200000E+02
1.200000E+02
1.200000E+02
1.200000E+02
1.200000E+02
1.200000E+02
1.200000E+02
1.200000E+02
1.200000E+02
1.200000E+02
1.200000E+02
1.200000E+02
1.200000E+02
1.200000E+02
1.200000E+02
1.200000E+02
1.200000E+02
1.200000E+02
1.200000E+02
1.200000E+02
1.200000E+02
1.200000E+02
1.200000E+02
1.200000E+02
1.200000E+02
1.200000E+02
1.200000E+02
1.200000E+02
1.200000E+02
1.200000E+02
1.200000E+02
1.200000E+02
1.200000E+02
1.200000E+02
1.200000E+02
1.200000E+02
1.200000E+02
1.200000E+02
1.200000E+02
1.200000E+02
1.200000E+02
1.200000E+02
1.200000E+02
1.200000E+02
1.200000E+02
1.200000E+02
1.200000E+02
1.200000E+02
1.200000E+02
1.200000E+02
1.200000E+02
1.200000E+02
1.200000E+02
1.200000E+02
1.200000E+02
1.200000E+02
1.200000E+02
1.200000E+02
1.200000E+02
1.200000E+02
1.200000E+02
1.200000E+02
1.200000E+02
1.200000E+02
1.200000E+02
1.200000E+02
1.200000E+02
1.200000E+02
1.200000E+02
1.200000E+02
1.200000E+02
1.200000E+02
1.200000E+02
1.200000E+02
1.200000E+02
1.200000E+02
1.200000E+02
1.200000E+02
1.200000E+02
1.200000E+02
1.200000E+02
1.200000E+02
1.200000E+02
1.200000E+02
1.200000E+02
1.200000E+02
1.200000E+02
1.200000E+02
1.200000E+02
1.200000E+02
1.200000E+02
1.200000E+02
1.200000E+02
1.200000E+02
1.200000E+02
1.200000E+02
1.200000E+02
1.200000E+02
1.200000E+02
1.200000E+02
1.200000E+02
1.200000E+02
1.200000E+02
1.200000E+02
1.200000E+02
1.200000E+02
1.200000E+02
1.200000E+02
1.200000E+02
1.200000E+02
1.200000E+02
1.200000E+02
1.200000E+02
1.200000E+02
1.200000E+02
1.200000E+02
1.200000E+02
1.200000E+02
1.200000E+02
1.200000E+02
1.200000E+02
1.200000E+02
1.200000E+02
1.200000E+02
1.200000E+02
1.200000E+02
1.200000E+02
1.200000E+02
1.200000E+02
1.200000E+02
1.200000E+02
1.200000E+02
1.200000E+02
1.200000E+02
1.200000E+02
1.200000E+02
1.200000E+02
1.200000E+02
1.200000E+02
1.200000E+02
1.200000E+02
1.200000E+02
1.200000E+02
1.200000E+02
1.200000E+02
1.200000E+02
1.200000E+02
1.200000E+02
1.200000E+02
1.200000E+02
1.200000E+02
1.200000E+02
1.200000E+02
1.200000E+02
1.200000E+02
1.200000E+02
1.200000E+02
1.200000E+02
1.200000E+02
1.200000E+02
1.200000E+02
1.200000E+02
1.200000E+02
1.200000E+02
1.200000E+02
1.200000E+02
1.200000E+02
1.200000E+02
1.200000E+02
1.200000E+02
1.200000E+02
1.200000E+02
1.200000E+02
1.200000E+02
1.200000E+02
1.200000E+02
1.200000E+02
1.200000E+02
1.200000E+02
1.200000E+02
1.200000E+02
1.200000E+02
1.200000E+02
1.200000E+02
1.200000E+02
1.200000E+02
1.250000E+02
1.250000E+02
1.250000E+02
1.250000E+02
1.250000E+02
1.250000E+02
1.250000E+02
1.250000E+02
1.250000E+02
1.250000E+02
1.250000E+02
1.250000E+02
1.250000E+02
1.250000E+02
1.250000E+02
1.250000E+02
1.250000E+02
1.250000E+02
1.250000E+02
1.250000E+02
1.250000E+02
1.250000E+02
1.250000E+02
1.250000E+02
1.250000E+02
1.250000E+02
1.250000E+02
1.250000E+02
1.250000E+02
1.250000E+02
1.250000E+02
1.250000E+02
1.250000E+02
1.250000E+02
1.250000E+02
1.250000E+02
1.250000E+02
1.250000E+02
1.250000E+02
1.250000E+02
1.250000E+02
1.250000E+02
1.250000E+02
1.250000E+02
1.250000E+02
1.250000E+02
1.250000E+02
1.250000E+02
1.250000E+02
1.250000E+02
1.250000E+02
1.250000E+02
1.250000E+02
1.250000E+02
1.250000E+02
1.250000E+02
1.250000E+02
1.250000E+02
1.250000E+02
1.250000E+02
1.250000E+02
1.250000E+02
1.250000E+02
1.250000E+02
1.250000E+02
1.250000E+02
1.250000E+02
1.250000E+02
1.250000E+02
1.250000E+02
1.250000E+02
1.250000E+02
1.250000E+02
1.250000E+02
1.250000E+02
1.250000E+02
1.250000E+02
1.250000E+02
1.250000E+02
1.250000E+02
1.250000E+02
1.250000E+02
1.250000E+02
1.250000E+02
1.250000E+02
1.250000E+02
1.250000E+02
1.250000E+02
1.250000E+02
1.250000E+02
1.250000E+02
1.250000E+02
1.250000E+02
1.250000E+02
1.250000E+02
1.250000E+02
1.250000E+02
1.250000E+02
1.250000E+02
1.250000E+02
1.250000E+02
1.250000E+02
1.250000E+02
1.250000E+02
1.250000E+02
1.250000E+02
1.250000E+02
1.250000E+02
1.250000E+02
1.250000E+02
1.250000E+02
1.250000E+02
1.250000E+02
1.250000E+02
1.250000E+02
1.250000E+02
1.250000E+02
1.250000E+02
1.250000E+02
1.250000E+02
1.250000E+02
1.250000E+02
1.250000E+02
1.250000E+02
1.250000E+02
1.250000E+02
1.250000E+02
1.250000E+02
1.250000E+02
1.250000E+02
1.250000E+02
1.250000E+02
1.250000E+02
1.250000E+02
1.250000E+02
1.250000E+02
1.250000E+02
1.250000E+02
1.250000E+02
1.250000E+02
1.250000E+02
1.250000E+02
1.250000E+02
1.250000E+02
1.250000E+02
1.250000E+02
1.250000E+02
1.250000E+02
1.250000E+02
1.250000E+02
1.250000E+02
1.250000E+02
1.250000E+02
1.250000E+02
1.250000E+02
1.250000E+02
1.250000E+02
1.250000E+02
1.250000E+02
1.250000E+02
1.250000E+02
1.250000E+02
1.250000E+02
1.250000E+02
1.250000E+02
1.250000E+02
1.250000E+02
1.250000E+02
1.250000E+02
1.250000E+02
1.250000E+02
1.250000E+02
1.250000E+02
1.250000E+02
1.250000E+02
1.250000E+02
1.250000E+02
1.250000E+02
1.250000E+02
1.250000E+02
1.250000E+02
1.250000E+02
1.250000E+02
1.250000E+02
1.250000E+02
1.250000E+02
1.250000E+02
1.250000E+02
1.250000E+02
1.250000E+02
1.250000E+02
1.250000E+02
1.250000E+02
1.250000E+02
1.250000E+02
1.250000E+02
1.250000E+02
1.250000E+02
1.250000E+02
1.250000E+02
1.250000E+02
1.300000E+02
1.300000E+02
1.300000E+02
1.300000E+02
1.300000E+02
1.300000E+02
1.300000E+02
1.300000E+02
1.300000E+02
1.300000E+02
1.300000E+02
1.300000E+02
1.300000E+02
1.300000E+02
1.300000E+02
1.300000E+02
1.300000E+02
1.300000E+02
1.300000E+02
1.300000E+02
1.300000E+02
1.300000E+02
1.300000E+02
1.300000E+02
1.300000E+02
1.300000E+02
1.300000E+02
1.300000E+02
1.300000E+02
1.300000E+02
1.300000E+02
1.300000E+02
1.300000E+02
1.300000E+02
1.300000E+02
1.300000E+02
1.300000E+02
1.300000E+02
1.300000E+02
1.300000E+02
1.300000E+02
1.300000E+02
1.300000E+02
1.300000E+02
1.300000E+02
1.300000E+02
1.300000E+02
1.300000E+02
1.300000E+02
1.300000E+02
1.300000E+02
1.300000E+02
1.300000E+02
1.300000E+02
1.300000E+02
1.300000E+02
1.300000E+02
1.300000E+02
1.300000E+02
1.300000E+02
1.300000E+02
1.300000E+02
1.300000E+02
1.300000E+02
1.300000E+02
1.300000E+02
1.300000E+02
1.300000E+02
1.300000E+02
1.300000E+02
1.300000E+02
1.300000E+02
1.300000E+02
1.300000E+02
1.300000E+02
1.300000E+02
1.300000E+02
1.300000E+02
1.300000E+02
1.300000E+02
1.300000E+02
1.300000E+02
1.300000E+02
1.300000E+02
1.300000E+02
1.300000E+02
1.300000E+02
1.300000E+02
1.300000E+02
1.300000E+02
1.300000E+02
1.300000E+02
1.300000E+02
1.300000E+02
1.300000E+02
1.300000E+02
1.300000E+02
1.300000E+02
1.300000E+02
1.300000E+02
1.300000E+02
1.300000E+02
1.300000E+02
1.300000E+02
1.300000E+02
1.300000E+02
1.300000E+02
1.300000E+02
1.300000E+02
1.300000E+02
1.300000E+02
1.300000E+02
1.300000E+02
1.300000E+02
1.300000E+02
1.300000E+02
1.300000E+02
1.300000E+02
1.300000E+02
1.300000E+02
1.300000E+02
1.300000E+02
1.300000E+02
1.300000E+02
1.300000E+02
1.300000E+02
1.300000E+02
1.300000E+02
1.300000E+02
1.300000E+02
1.300000E+02
1.300000E+02
1.300000E+02
1.300000E+02
1.300000E+02
1.300000E+02
1.300000E+02
1.300000E+02
1.300000E+02
1.300000E+02
1.300000E+02
1.300000E+02
1.300000E+02
1.300000E+02
1.300000E+02
1.300000E+02
1.300000E+02
1.300000E+02
1.300000E+02
1.300000E+02
1.300000E+02
1.300000E+02
1.300000E+02
1.300000E+02
1.300000E+02
1.300000E+02
1.300000E+02
1.300000E+02
1.300000E+02
1.300000E+02
1.300000E+02
1.300000E+02
1.300000E+02
1.300000E+02
1.300000E+02
1.300000E+02
1.300000E+02
1.300000E+02
1.300000E+02
1.300000E+02
1.300000E+02
1.300000E+02
1.300000E+02
1.300000E+02
1.300000E+02
1.300000E+02
1.300000E+02
1.300000E+02
1.300000E+02
1.300000E+02
1.300000E+02
1.300000E+02
1.300000E+02
1.300000E+02
1.300000E+02
1.300000E+02
1.300000E+02
1.300000E+02
1.300000E+02
1.300000E+02
1.300000E+02
1.300000E+02
1.300000E+02
1.300000E+02
1.300000E+02
1.300000E+02
1.300000E+02
1.300000E+02
1.300000E+02
1.300000E+02
1.300000E+02
1.350000E+02
1.350000E+02
1.350000E+02
1.350000E+02
1.350000E+02
1.350000E+02
1.350000E+02
1.350000E+02
1.350000E+02
1.350000E+02
1.350000E+02
1.350000E+02
1.350000E+02
1.350000E+02
1.350000E+02
1.350000E+02
1.350000E+02
1.350000E+02
1.350000E+02
1.350000E+02
1.350000E+02
1.350000E+02
1.350000E+02
1.350000E+02
1.350000E+02
1.350000E+02
1.350000E+02
1.350000E+02
1.350000E+02
1.350000E+02
1.350000E+02
1.350000E+02
1.350000E+02
1.350000E+02
1.350000E+02
1.350000E+02
1.350000E+02
1.350000E+02
1.350000E+02
1.350000E+02
1.350000E+02
1.350000E+02
1.350000E+02
1.350000E+02
1.350000E+02
1.350000E+02
1.350000E+02
1.350000E+02
1.350000E+02
1.350000E+02
1.350000E+02
1.350000E+02
1.350000E+02
1.350000E+02
1.350000E+02
1.350000E+02
1.350000E+02
1.350000E+02
1.350000E+02
1.350000E+02
1.350000E+02
1.350000E+02
1.350000E+02
1.350000E+02
1.350000E+02
1.350000E+02
1.350000E+02
1.350000E+02
1.350000E+02
1.350000E+02
1.350000E+02
1.350000E+02
1.350000E+02
1.350000E+02
1.350000E+02
1.350000E+02
1.350000E+02
1.350000E+02
1.350000E+02
1.350000E+02
1.350000E+02
1.350000E+02
1.350000E+02
1.350000E+02
1.350000E+02
1.350000E+02
1.350000E+02
1.350000E+02
1.350000E+02
1.350000E+02
1.350000E+02
1.350000E+02
1.350000E+02
1.350000E+02
1.350000E+02
1.350000E+02
1.350000E+02
1.350000E+02
1.350000E+02
1.350000E+02
1.350000E+02
1.350000E+02
1.350000E+02
1.350000E+02
1.350000E+02
1.350000E+02
1.350000E+02
1.350000E+02
1.350000E+02
1.350000E+02
1.350000E+02
1.350000E+02
1.350000E+02
1.350000E+02
1.350000E+02
1.350000E+02
1.350000E+02
1.350000E+02
1.350000E+02
1.350000E+02
1.350000E+02
1.350000E+02
1.350000E+02
1.350000E+02
1.350000E+02
1.350000E+02
1.350000E+02
1.350000E+02
1.350000E+02
1.350000E+02
1.350000E+02
1.350000E+02
1.350000E+02
1.350000E+02
1.350000E+02
1.350000E+02
1.350000E+02
1.350000E+02
1.350000E+02
1.350000E+02
1.350000E+02
1.350000E+02
1.350000E+02
1.350000E+02
1.350000E+02
1.350000E+02
1.350000E+02
1.350000E+02
1.350000E+02
1.350000E+02
1.350000E+02
1.350000E+02
1.350000E+02
1.350000E+02
1.350000E+02
1.350000E+02
1.350000E+02
1.350000E+02
1.350000E+02
1.350000E+02
1.350000E+02
1.350000E+02
1.350000E+02
1.350000E+02
1.350000E+02
1.350000E+02
1.350000E+02
1.350000E+02
1.350000E+02
1.350000E+02
1.350000E+02
1.350000E+02
1.350000E+02
1.350000E+02
1.350000E+02
1.350000E+02
1.350000E+02
1.350000E+02
1.350000E+02
1.350000E+02
1.350000E+02
1.350000E+02
1.350000E+02
1.350000E+02
1.350000E+02
1.350000E+02
1.350000E+02
1.350000E+02
1.350000E+02
1.350000E+02
1.350000E+02
1.350000E+02
1.350000E+02
1.350000E+02
1.350000E+02
1.350000E+02
1.350000E+02
1.350000E+02
1.350000E+02
1.350000E+02
1.350000E+02
1.400000E+02
1.400000E+02
1.400000E+02
1.400000E+02
1.400000E+02
1.400000E+02
1.400000E+02
1.400000E+02
1.400000E+02
1.400000E+02
1.400000E+02
1.400000E+02
1.400000E+02
1.400000E+02
1.400000E+02
1.400000E+02
1.400000E+02
1.400000E+02
1.400000E+02
1.400000E+02
1.400000E+02
1.400000E+02
1.400000E+02
1.400000E+02
1.400000E+02
1.400000E+02
1.400000E+02
1.400000E+02
1.400000E+02
1.400000E+02
1.400000E+02
1.400000E+02
1.400000E+02
1.400000E+02
1.400000E+02
1.400000E+02
1.400000E+02
1.400000E+02
1.400000E+02
1.400000E+02
1.400000E+02
1.400000E+02
1.400000E+02
1.400000E+02
1.400000E+02
1.400000E+02
1.400000E+02
1.400000E+02
1.400000E+02
1.400000E+02
1.400000E+02
1.400000E+02
1.400000E+02
1.400000E+02
1.400000E+02
1.400000E+02
1.400000E+02
1.400000E+02
1.400000E+02
1.400000E+02
1.400000E+02
1.400000E+02
1.400000E+02
1.400000E+02
1.400000E+02
1.400000E+02
1.400000E+02
1.400000E+02
1.400000E+02
1.400000E+02
1.400000E+02
1.400000E+02
1.400000E+02
1.400000E+02
1.400000E+02
1.400000E+02
1.400000E+02
1.400000E+02
1.400000E+02
1.400000E+02
1.400000E+02
1.400000E+02
1.400000E+02
1.400000E+02
1.400000E+02
1.400000E+02
1.400000E+02
1.400000E+02
1.400000E+02
1.400000E+02
1.400000E+02
1.400000E+02
1.400000E+02
1.400000E+02
1.400000E+02
1.400000E+02
1.400000E+02
1.400000E+02
1.400000E+02
1.400000E+02
1.400000E+02
1.400000E+02
1.400000E+02
1.400000E+02
1.400000E+02
1.400000E+02
1.400000E+02
1.400000E+02
1.400000E+02
1.400000E+02
1.400000E+02
1.400000E+02
1.400000E+02
1.400000E+02
1.400000E+02
1.400000E+02
1.400000E+02
1.400000E+02
1.400000E+02
1.400000E+02
1.400000E+02
1.400000E+02
1.400000E+02
1.400000E+02
1.400000E+02
1.400000E+02
1.400000E+02
1.400000E+02
1.400000E+02
1.400000E+02
1.400000E+02
1.400000E+02
1.400000E+02
1.400000E+02
1.400000E+02
1.400000E+02
1.400000E+02
1.400000E+02
1.400000E+02
1.400000E+02
1.400000E+02
1.400000E+02
1.400000E+02
1.400000E+02
1.400000E+02
1.400000E+02
1.400000E+02
1.400000E+02
1.400000E+02
1.400000E+02
1.400000E+02
1.400000E+02
1.400000E+02
1.400000E+02
1.400000E+02
1.400000E+02
1.400000E+02
1.400000E+02
1.400000E+02
1.400000E+02
1.400000E+02
1.400000E+02
1.400000E+02
1.400000E+02
1.400000E+02
1.400000E+02
1.400000E+02
1.400000E+02
1.400000E+02
1.400000E+02
1.400000E+02
1.400000E+02
1.400000E+02
1.400000E+02
1.400000E+02
1.400000E+02
1.400000E+02
1.400000E+02
1.400000E+02
1.400000E+02
1.400000E+02
1.400000E+02
1.400000E+02
1.400000E+02
1.400000E+02
1.400000E+02
1.400000E+02
1.400000E+02
1.400000E+02
1.400000E+02
1.400000E+02
1.400000E+02
1.400000E+02
1.400000E+02
1.400000E+02
1.400000E+02
1.400000E+02
1.400000E+02
1.400000E+02
1.400000E+02
1.400000E+02
1.450000E+02
1.450000E+02
1.450000E+02
1.450000E+02
1.450000E+02
1.450000E+02
1.450000E+02
1.450000E+02
1.450000E+02
1.450000E+02
1.450000E+02
1.450000E+02
1.450000E+02
1.450000E+02
1.450000E+02
1.450000E+02
1.450000E+02
1.450000E+02
1.450000E+02
1.450000E+02
1.450000E+02
1.450000E+02
1.450000E+02
1.450000E+02
1.450000E+02
1.450000E+02
1.450000E+02
1.450000E+02
1.450000E+02
1.450000E+02
1.450000E+02
1.450000E+02
1.450000E+02
1.450000E+02
1.450000E+02
1.450000E+02
1.450000E+02
1.450000E+02
1.450000E+02
1.450000E+02
1.450000E+02
1.450000E+02
1.450000E+02
1.450000E+02
1.450000E+02
1.450000E+02
1.450000E+02
1.450000E+02
1.450000E+02
1.450000E+02
1.450000E+02
1.450000E+02
1.450000E+02
1.450000E+02
1.450000E+02
1.450000E+02
1.450000E+02
1.450000E+02
1.450000E+02
1.450000E+02
1.450000E+02
1.450000E+02
1.450000E+02
1.450000E+02
1.450000E+02
1.450000E+02
1.450000E+02
1.450000E+02
1.450000E+02
1.450000E+02
1.450000E+02
1.450000E+02
1.450000E+02
1.450000E+02
1.450000E+02
1.450000E+02
1.450000E+02
1.450000E+02
1.450000E+02
1.450000E+02
1.450000E+02
1.450000E+02
1.450000E+02
1.450000E+02
1.450000E+02
1.450000E+02
1.450000E+02
1.450000E+02
1.450000E+02
1.450000E+02
1.450000E+02
1.450000E+02
1.450000E+02
1.450000E+02
1.450000E+02
1.450000E+02
1.450000E+02
1.450000E+02
1.450000E+02
1.450000E+02
1.450000E+02
1.450000E+02
1.450000E+02
1.450000E+02
1.450000E+02
1.450000E+02
1.450000E+02
1.450000E+02
1.450000E+02
1.450000E+02
1.450000E+02
1.450000E+02
1.450000E+02
1.450000E+02
1.450000E+02
1.450000E+02
1.450000E+02
1.450000E+02
1.450000E+02
1.450000E+02
1.450000E+02
1.450000E+02
1.450000E+02
1.450000E+02
1.450000E+02
1.450000E+02
1.450000E+02
1.450000E+02
1.450000E+02
1.450000E+02
1.450000E+02
1.450000E+02
1.450000E+02
1.450000E+02
1.450000E+02
1.450000E+02
1.450000E+02
1.450000E+02
1.450000E+02
1.450000E+02
1.450000E+02
1.450000E+02
1.450000E+02
1.450000E+02
1.450000E+02
1.450000E+02
1.450000E+02
1.450000E+02
1.450000E+02
1.450000E+02
1.450000E+02
1.450000E+02
1.450000E+02
1.450000E+02
1.450000E+02
1.450000E+02
1.450000E+02
1.450000E+02
1.450000E+02
1.450000E+02
1.450000E+02
1.450000E+02
1.450000E+02
1.450000E+02
1.450000E+02
1.450000E+02
1.450000E+02
1.450000E+02
1.450000E+02
1.450000E+02
1.450000E+02
1.450000E+02
1.450000E+02
1.450000E+02
1.450000E+02
1.450000E+02
1.450000E+02
1.450000E+02
1.450000E+02
1.450000E+02
1.450000E+02
1.450000E+02
1.450000E+02
1.450000E+02
1.450000E+02
1.450000E+02
1.450000E+02
1.450000E+02
1.450000E+02
1.450000E+02
1.450000E+02
1.450000E+02
1.450000E+02
1.450000E+02
1.450000E+02
1.450000E+02
1.450000E+02
1.450000E+02
1.450000E+02
1.450000E+02
1.450000E+02
1.500000E+02
1.500000E+02
1.500000E+02
1.500000E+02
1.500000E+02
1.500000E+02
1.500000E+02
1.500000E+02
1.500000E+02
1.500000E+02
1.500000E+02
1.500000E+02
1.500000E+02
1.500000E+02
1.500000E+02
1.500000E+02
1.500000E+02
1.500000E+02
1.500000E+02
1.500000E+02
1.500000E+02
1.500000E+02
1.500000E+02
1.500000E+02
1.500000E+02
1.500000E+02
1.500000E+02
1.500000E+02
1.500000E+02
1.500000E+02
1.500000E+02
1.500000E+02
1.500000E+02
1.500000E+02
1.500000E+02
1.500000E+02
1.500000E+02
1.500000E+02
1.500000E+02
1.500000E+02
1.500000E+02
1.500000E+02
1.500000E+02
1.500000E+02
1.500000E+02
1.500000E+02
1.500000E+02
1.500000E+02
1.500000E+02
1.500000E+02
1.500000E+02
1.500000E+02
1.500000E+02
1.500000E+02
1.500000E+02
1.500000E+02
1.500000E+02
1.500000E+02
1.500000E+02
1.500000E+02
1.500000E+02
1.500000E+02
1.500000E+02
1.500000E+02
1.500000E+02
1.500000E+02
1.500000E+02
1.500000E+02
1.500000E+02
1.500000E+02
1.500000E+02
1.500000E+02
1.500000E+02
1.500000E+02
1.500000E+02
1.500000E+02
1.500000E+02
1.500000E+02
1.500000E+02
1.500000E+02
1.500000E+02
1.500000E+02
1.500000E+02
1.500000E+02
1.500000E+02
1.500000E+02
1.500000E+02
1.500000E+02
1.500000E+02
1.500000E+02
1.500000E+02
1.500000E+02
1.500000E+02
1.500000E+02
1.500000E+02
1.500000E+02
1.500000E+02
1.500000E+02
1.500000E+02
1.500000E+02
1.500000E+02
1.500000E+02
1.500000E+02
1.500000E+02
1.500000E+02
1.500000E+02
1.500000E+02
1.500000E+02
1.500000E+02
1.500000E+02
1.500000E+02
1.500000E+02
1.500000E+02
1.500000E+02
1.500000E+02
1.500000E+02
1.500000E+02
1.500000E+02
1.500000E+02
1.500000E+02
1.500000E+02
1.500000E+02
1.500000E+02
1.500000E+02
1.500000E+02
1.500000E+02
1.500000E+02
1.500000E+02
1.500000E+02
1.500000E+02
1.500000E+02
1.500000E+02
1.500000E+02
1.500000E+02
1.500000E+02
1.500000E+02
1.500000E+02
1.500000E+02
1.500000E+02
1.500000E+02
1.500000E+02
1.500000E+02
1.500000E+02
1.500000E+02
1.500000E+02
1.500000E+02
1.500000E+02
1.500000E+02
1.500000E+02
1.500000E+02
1.500000E+02
1.500000E+02
1.500000E+02
1.500000E+02
1.500000E+02
1.500000E+02
1.500000E+02
1.500000E+02
1.500000E+02
1.500000E+02
1.500000E+02
1.500000E+02
1.500000E+02
1.500000E+02
1.500000E+02
1.500000E+02
1.500000E+02
1.500000E+02
1.500000E+02
1.500000E+02
1.500000E+02
1.500000E+02
1.500000E+02
1.500000E+02
1.500000E+02
1.500000E+02
1.500000E+02
1.500000E+02
1.500000E+02
1.500000E+02
1.500000E+02
1.500000E+02
1.500000E+02
1.500000E+02
1.500000E+02
1.500000E+02
1.500000E+02
1.500000E+02
1.500000E+02
1.500000E+02
1.500000E+02
1.500000E+02
1.500000E+02
1.500000E+02
1.500000E+02
1.500000E+02
1.500000E+02
1.500000E+02
1.500000E+02
1.500000E+02
1.500000E+02
1.550000E+02
1.550000E+02
1.550000E+02
1.550000E+02
1.550000E+02
1.550000E+02
1.550000E+02
1.550000E+02
1.550000E+02
1.550000E+02
1.550000E+02
1.550000E+02
1.550000E+02
1.550000E+02
1.550000E+02
1.550000E+02
1.550000E+02
1.550000E+02
1.550000E+02
1.550000E+02
1.550000E+02
1.550000E+02
1.550000E+02
1.550000E+02
1.550000E+02
1.550000E+02
1.550000E+02
1.550000E+02
1.550000E+02
1.550000E+02
1.550000E+02
1.550000E+02
1.550000E+02
1.550000E+02
1.550000E+02
1.550000E+02
1.550000E+02
1.550000E+02
1.550000E+02
1.550000E+02
1.550000E+02
1.550000E+02
1.550000E+02
1.550000E+02
1.550000E+02
1.550000E+02
1.550000E+02
1.550000E+02
1.550000E+02
1.550000E+02
1.550000E+02
1.550000E+02
1.550000E+02
1.550000E+02
1.550000E+02
1.550000E+02
1.550000E+02
1.550000E+02
1.550000E+02
1.550000E+02
1.550000E+02
1.550000E+02
1.550000E+02
1.550000E+02
1.550000E+02
1.550000E+02
1.550000E+02
1.550000E+02
1.550000E+02
1.550000E+02
1.550000E+02
1.550000E+02
1.550000E+02
1.550000E+02
1.550000E+02
1.550000E+02
1.550000E+02
1.550000E+02
1.550000E+02
1.550000E+02
1.550000E+02
1.550000E+02
1.550000E+02
1.550000E+02
1.550000E+02
1.550000E+02
1.550000E+02
1.550000E+02
1.550000E+02
1.550000E+02
1.550000E+02
1.550000E+02
1.550000E+02
1.550000E+02
1.550000E+02
1.550000E+02
1.550000E+02
1.550000E+02
1.550000E+02
1.550000E+02
1.550000E+02
1.550000E+02
1.550000E+02
1.550000E+02
1.550000E+02
1.550000E+02
1.550000E+02
1.550000E+02
1.550000E+02
1.550000E+02
1.550000E+02
1.550000E+02
1.550000E+02
1.550000E+02
1.550000E+02
1.550000E+02
1.550000E+02
1.550000E+02
1.550000E+02
1.550000E+02
1.550000E+02
1.550000E+02
1.550000E+02
1.550000E+02
1.550000E+02
1.550000E+02
1.550000E+02
1.550000E+02
1.550000E+02
1.550000E+02
1.550000E+02
1.550000E+02
1.550000E+02
1.550000E+02
1.550000E+02
1.550000E+02
1.550000E+02
1.550000E+02
1.550000E+02
1.550000E+02
1.550000E+02
1.550000E+02
1.550000E+02
1.550000E+02
1.550000E+02
1.550000E+02
1.550000E+02
1.550000E+02
1.550000E+02
1.550000E+02
1.550000E+02
1.550000E+02
1.550000E+02
1.550000E+02
1.550000E+02
1.550000E+02
1.550000E+02
1.550000E+02
1.550000E+02
1.550000E+02
1.550000E+02
1.550000E+02
1.550000E+02
1.550000E+02
1.550000E+02
1.550000E+02
1.550000E+02
1.550000E+02
1.550000E+02
1.550000E+02
1.550000E+02
1.550000E+02
1.550000E+02
1.550000E+02
1.550000E+02
1.550000E+02
1.550000E+02
1.550000E+02
1.550000E+02
1.550000E+02
1.550000E+02
1.550000E+02
1.550000E+02
1.550000E+02
1.550000E+02
1.550000E+02
1.550000E+02
1.550000E+02
1.550000E+02
1.550000E+02
1.550000E+02
1.550000E+02
1.550000E+02
1.550000E+02
1.550000E+02
1.550000E+02
1.550000E+02
1.550000E+02
1.550000E+02
1.550000E+02
1.550000E+02
1.600000E+02
1.600000E+02
1.600000E+02
1.600000E+02
1.600000E+02
1.600000E+02
1.600000E+02
1.600000E+02
1.600000E+02
1.600000E+02
1.600000E+02
1.600000E+02
1.600000E+02
1.600000E+02
1.600000E+02
1.600000E+02
1.600000E+02
1.600000E+02
1.600000E+02
1.600000E+02
1.600000E+02
1.600000E+02
1.600000E+02
1.600000E+02
1.600000E+02
1.600000E+02
1.600000E+02
1.600000E+02
1.600000E+02
1.600000E+02
1.600000E+02
1.600000E+02
1.600000E+02
1.600000E+02
1.600000E+02
1.600000E+02
1.600000E+02
1.600000E+02
1.600000E+02
1.600000E+02
1.600000E+02
1.600000E+02
1.600000E+02
1.600000E+02
1.600000E+02
1.600000E+02
1.600000E+02
1.600000E+02
1.600000E+02
1.600000E+02
1.600000E+02
1.600000E+02
1.600000E+02
1.600000E+02
1.600000E+02
1.600000E+02
1.600000E+02
1.600000E+02
1.600000E+02
1.600000E+02
1.600000E+02
1.600000E+02
1.600000E+02
1.600000E+02
1.600000E+02
1.600000E+02
1.600000E+02
1.600000E+02
1.600000E+02
1.600000E+02
1.600000E+02
1.600000E+02
1.600000E+02
1.600000E+02
1.600000E+02
1.600000E+02
1.600000E+02
1.600000E+02
1.600000E+02
1.600000E+02
1.600000E+02
1.600000E+02
1.600000E+02
1.600000E+02
1.600000E+02
1.600000E+02
1.600000E+02
1.600000E+02
1.600000E+02
1.600000E+02
1.600000E+02
1.600000E+02
1.600000E+02
1.600000E+02
1.600000E+02
1.600000E+02
1.600000E+02
1.600000E+02
1.600000E+02
1.600000E+02
1.600000E+02
1.600000E+02
1.600000E+02
1.600000E+02
1.600000E+02
1.600000E+02
1.600000E+02
1.600000E+02
1.600000E+02
1.600000E+02
1.600000E+02
1.600000E+02
1.600000E+02
1.600000E+02
1.600000E+02
1.600000E+02
1.600000E+02
1.600000E+02
1.600000E+02
1.600000E+02
1.600000E+02
1.600000E+02
1.600000E+02
1.600000E+02
1.600000E+02
1.600000E+02
1.600000E+02
1.600000E+02
1.600000E+02
1.600000E+02
1.600000E+02
1.600000E+02
1.600000E+02
1.600000E+02
1.600000E+02
1.600000E+02
1.600000E+02
1.600000E+02
1.600000E+02
1.600000E+02
1.600000E+02
1.600000E+02
1.600000E+02
1.600000E+02
1.600000E+02
1.600000E+02
1.600000E+02
1.600000E+02
1.600000E+02
1.600000E+02
1.600000E+02
1.600000E+02
1.600000E+02
1.600000E+02
1.600000E+02
1.600000E+02
1.600000E+02
1.600000E+02
1.600000E+02
1.600000E+02
1.600000E+02
1.600000E+02
1.600000E+02
1.600000E+02
1.600000E+02
1.600000E+02
1.600000E+02
1.600000E+02
1.600000E+02
1.600000E+02
1.600000E+02
1.600000E+02
1.600000E+02
1.600000E+02
1.600000E+02
1.600000E+02
1.600000E+02
1.600000E+02
1.600000E+02
1.600000E+02
1.600000E+02
1.600000E+02
1.600000E+02
1.600000E+02
1.600000E+02
1.600000E+02
1.600000E+02
1.600000E+02
1.600000E+02
1.600000E+02
1.600000E+02
1.600000E+02
1.600000E+02
1.600000E+02
1.600000E+02
1.600000E+02
1.600000E+02
1.600000E+02
1.600000E+02
1.600000E+02
1.600000E+02
1.650000E+02
1.650000E+02
1.650000E+02
1.650000E+02
1.650000E+02
1.650000E+02
1.650000E+02
1.650000E+02
1.650000E+02
1.650000E+02
1.650000E+02
1.650000E+02
1.650000E+02
1.650000E+02
1.650000E+02
1.650000E+02
1.650000E+02
1.650000E+02
1.650000E+02
1.650000E+02
1.650000E+02
1.650000E+02
1.650000E+02
1.650000E+02
1.650000E+02
1.650000E+02
1.650000E+02
1.650000E+02
1.650000E+02
1.650000E+02
1.650000E+02
1.650000E+02
1.650000E+02
1.650000E+02
1.650000E+02
1.650000E+02
1.650000E+02
1.650000E+02
1.650000E+02
1.650000E+02
1.650000E+02
1.650000E+02
1.650000E+02
1.650000E+02
1.650000E+02
1.650000E+02
1.650000E+02
1.650000E+02
1.650000E+02
1.650000E+02
1.650000E+02
1.650000E+02
1.650000E+02
1.650000E+02
1.650000E+02
1.650000E+02
1.650000E+02
1.650000E+02
1.650000E+02
1.650000E+02
1.650000E+02
1.650000E+02
1.650000E+02
1.650000E+02
1.650000E+02
1.650000E+02
1.650000E+02
1.650000E+02
1.650000E+02
1.650000E+02
1.650000E+02
1.650000E+02
1.650000E+02
1.650000E+02
1.650000E+02
1.650000E+02
1.650000E+02
1.650000E+02
1.650000E+02
1.650000E+02
1.650000E+02
1.650000E+02
1.650000E+02
1.650000E+02
1.650000E+02
1.650000E+02
1.650000E+02
1.650000E+02
1.650000E+02
1.650000E+02
1.650000E+02
1.650000E+02
1.650000E+02
1.650000E+02
1.650000E+02
1.650000E+02
1.650000E+02
1.650000E+02
1.650000E+02
1.650000E+02
1.650000E+02
1.650000E+02
1.650000E+02
1.650000E+02
1.650000E+02
1.650000E+02
1.650000E+02
1.650000E+02
1.650000E+02
1.650000E+02
1.650000E+02
1.650000E+02
1.650000E+02
1.650000E+02
1.650000E+02
1.650000E+02
1.650000E+02
1.650000E+02
1.650000E+02
1.650000E+02
1.650000E+02
1.650000E+02
1.650000E+02
1.650000E+02
1.650000E+02
1.650000E+02
1.650000E+02
1.650000E+02
1.650000E+02
1.650000E+02
1.650000E+02
1.650000E+02
1.650000E+02
1.650000E+02
1.650000E+02
1.650000E+02
1.650000E+02
1.650000E+02
1.650000E+02
1.650000E+02
1.650000E+02
1.650000E+02
1.650000E+02
1.650000E+02
1.650000E+02
1.650000E+02
1.650000E+02
1.650000E+02
1.650000E+02
1.650000E+02
1.650000E+02
1.650000E+02
1.650000E+02
1.650000E+02
1.650000E+02
1.650000E+02
1.650000E+02
1.650000E+02
1.650000E+02
1.650000E+02
1.650000E+02
1.650000E+02
1.650000E+02
1.650000E+02
1.650000E+02
1.650000E+02
1.650000E+02
1.650000E+02
1.650000E+02
1.650000E+02
1.650000E+02
1.650000E+02
1.650000E+02
1.650000E+02
1.650000E+02
1.650000E+02
1.650000E+02
1.650000E+02
1.650000E+02
1.650000E+02
1.650000E+02
1.650000E+02
1.650000E+02
1.650000E+02
1.650000E+02
1.650000E+02
1.650000E+02
1.650000E+02
1.650000E+02
1.650000E+02
1.650000E+02
1.650000E+02
1.650000E+02
1.650000E+02
1.650000E+02
1.650000E+02
1.650000E+02
1.650000E+02
1.650000E+02
1.650000E+02
1.650000E+02
1.700000E+02
1.700000E+02
1.700000E+02
1.700000E+02
1.700000E+02
1.700000E+02
1.700000E+02
1.700000E+02
1.700000E+02
1.700000E+02
1.700000E+02
1.700000E+02
1.700000E+02
1.700000E+02
1.700000E+02
1.700000E+02
1.700000E+02
1.700000E+02
1.700000E+02
1.700000E+02
1.700000E+02
1.700000E+02
1.700000E+02
1.700000E+02
1.700000E+02
1.700000E+02
1.700000E+02
1.700000E+02
1.700000E+02
1.700000E+02
1.700000E+02
1.700000E+02
1.700000E+02
1.700000E+02
1.700000E+02
1.700000E+02
1.700000E+02
1.700000E+02
1.700000E+02
1.700000E+02
1.700000E+02
1.700000E+02
1.700000E+02
1.700000E+02
1.700000E+02
1.700000E+02
1.700000E+02
1.700000E+02
1.700000E+02
1.700000E+02
1.700000E+02
1.700000E+02
1.700000E+02
1.700000E+02
1.700000E+02
1.700000E+02
1.700000E+02
1.700000E+02
1.700000E+02
1.700000E+02
1.700000E+02
1.700000E+02
1.700000E+02
1.700000E+02
1.700000E+02
1.700000E+02
1.700000E+02
1.700000E+02
1.700000E+02
1.700000E+02
1.700000E+02
1.700000E+02
1.700000E+02
1.700000E+02
1.700000E+02
1.700000E+02
1.700000E+02
1.700000E+02
1.700000E+02
1.700000E+02
1.700000E+02
1.700000E+02
1.700000E+02
1.700000E+02
1.700000E+02
1.700000E+02
1.700000E+02
1.700000E+02
1.700000E+02
1.700000E+02
1.700000E+02
1.700000E+02
1.700000E+02
1.700000E+02
1.700000E+02
1.700000E+02
1.700000E+02
1.700000E+02
1.700000E+02
1.700000E+02
1.700000E+02
1.700000E+02
1.700000E+02
1.700000E+02
1.700000E+02
1.700000E+02
1.700000E+02
1.700000E+02
1.700000E+02
1.700000E+02
1.700000E+02
1.700000E+02
1.700000E+02
1.700000E+02
1.700000E+02
1.700000E+02
1.700000E+02
1.700000E+02
1.700000E+02
1.700000E+02
1.700000E+02
1.700000E+02
1.700000E+02
1.700000E+02
1.700000E+02
1.700000E+02
1.700000E+02
1.700000E+02
1.700000E+02
1.700000E+02
1.700000E+02
1.700000E+02
1.700000E+02
1.700000E+02
1.700000E+02
1.700000E+02
1.700000E+02
1.700000E+02
1.700000E+02
1.700000E+02
1.700000E+02
1.700000E+02
1.700000E+02
1.700000E+02
1.700000E+02
1.700000E+02
1.700000E+02
1.700000E+02
1.700000E+02
1.700000E+02
1.700000E+02
1.700000E+02
1.700000E+02
1.700000E+02
1.700000E+02
1.700000E+02
1.700000E+02
1.700000E+02
1.700000E+02
1.700000E+02
1.700000E+02
1.700000E+02
1.700000E+02
1.700000E+02
1.700000E+02
1.700000E+02
1.700000E+02
1.700000E+02
1.700000E+02
1.700000E+02
1.700000E+02
1.700000E+02
1.700000E+02
1.700000E+02
1.700000E+02
1.700000E+02
1.700000E+02
1.700000E+02
1.700000E+02
1.700000E+02
1.700000E+02
1.700000E+02
1.700000E+02
1.700000E+02
1.700000E+02
1.700000E+02
1.700000E+02
1.700000E+02
1.700000E+02
1.700000E+02
1.700000E+02
1.700000E+02
1.700000E+02
1.700000E+02
1.700000E+02
1.700000E+02
1.700000E+02
1.700000E+02
1.700000E+02
1.700000E+02
1.700000E+02
1.750000E+02
1.750000E+02
1.750000E+02
1.750000E+02
1.750000E+02
1.750000E+02
1.750000E+02
1.750000E+02
1.750000E+02
1.750000E+02
1.750000E+02
1.750000E+02
1.750000E+02
1.750000E+02
1.750000E+02
1.750000E+02
1.750000E+02
1.750000E+02
1.750000E+02
1.750000E+02
1.750000E+02
1.750000E+02
1.750000E+02
1.750000E+02
1.750000E+02
1.750000E+02
1.750000E+02
1.750000E+02
1.750000E+02
1.750000E+02
1.750000E+02
1.750000E+02
1.750000E+02
1.750000E+02
1.750000E+02
1.750000E+02
1.750000E+02
1.750000E+02
1.750000E+02
1.750000E+02
1.750000E+02
1.750000E+02
1.750000E+02
1.750000E+02
1.750000E+02
1.750000E+02
1.750000E+02
1.750000E+02
1.750000E+02
1.750000E+02
1.750000E+02
1.750000E+02
1.750000E+02
1.750000E+02
1.750000E+02
1.750000E+02
1.750000E+02
1.750000E+02
1.750000E+02
1.750000E+02
1.750000E+02
1.750000E+02
1.750000E+02
1.750000E+02
1.750000E+02
1.750000E+02
1.750000E+02
1.750000E+02
1.750000E+02
1.750000E+02
1.750000E+02
1.750000E+02
1.750000E+02
1.750000E+02
1.750000E+02
1.750000E+02
1.750000E+02
1.750000E+02
1.750000E+02
1.750000E+02
1.750000E+02
1.750000E+02
1.750000E+02
1.750000E+02
1.750000E+02
1.750000E+02
1.750000E+02
1.750000E+02
1.750000E+02
1.750000E+02
1.750000E+02
1.750000E+02
1.750000E+02
1.750000E+02
1.750000E+02
1.750000E+02
1.750000E+02
1.750000E+02
1.750000E+02
1.750000E+02
1.750000E+02
1.750000E+02
1.750000E+02
1.750000E+02
1.750000E+02
1.750000E+02
1.750000E+02
1.750000E+02
1.750000E+02
1.750000E+02
1.750000E+02
1.750000E+02
1.750000E+02
1.750000E+02
1.750000E+02
1.750000E+02
1.750000E+02
1.750000E+02
1.750000E+02
1.750000E+02
1.750000E+02
1.750000E+02
1.750000E+02
1.750000E+02
1.750000E+02
1.750000E+02
1.750000E+02
1.750000E+02
1.750000E+02
1.750000E+02
1.750000E+02
1.750000E+02
1.750000E+02
1.750000E+02
1.750000E+02
1.750000E+02
1.750000E+02
1.750000E+02
1.750000E+02
1.750000E+02
1.750000E+02
1.750000E+02
1.750000E+02
1.750000E+02
1.750000E+02
1.750000E+02
1.750000E+02
1.750000E+02
1.750000E+02
1.750000E+02
1.750000E+02
1.750000E+02
1.750000E+02
1.750000E+02
1.750000E+02
1.750000E+02
1.750000E+02
1.750000E+02
1.750000E+02
1.750000E+02
1.750000E+02
1.750000E+02
1.750000E+02
1.750000E+02
1.750000E+02
1.750000E+02
1.750000E+02
1.750000E+02
1.750000E+02
1.750000E+02
1.750000E+02
1.750000E+02
1.750000E+02
1.750000E+02
1.750000E+02
1.750000E+02
1.750000E+02
1.750000E+02
1.750000E+02
1.750000E+02
1.750000E+02
1.750000E+02
1.750000E+02
1.750000E+02
1.750000E+02
1.750000E+02
1.750000E+02
1.750000E+02
1.750000E+02
1.750000E+02
1.750000E+02
1.750000E+02
1.750000E+02
1.750000E+02
1.750000E+02
1.750000E+02
1.750000E+02
1.750000E+02
1.750000E+02
1.750000E+02
1.750000E+02
1.800000E+02
1.800000E+02
1.800000E+02
1.800000E+02
1.800000E+02
1.800000E+02
1.800000E+02
1.800000E+02
1.800000E+02
1.800000E+02
1.800000E+02
1.800000E+02
1.800000E+02
1.800000E+02
1.800000E+02
1.800000E+02
1.800000E+02
1.800000E+02
1.800000E+02
1.800000E+02
1.800000E+02
1.800000E+02
1.800000E+02
1.800000E+02
1.800000E+02
1.800000E+02
1.800000E+02
1.800000E+02
1.800000E+02
1.800000E+02
1.800000E+02
1.800000E+02
1.800000E+02
1.800000E+02
1.800000E+02
1.800000E+02
1.800000E+02
1.800000E+02
1.800000E+02
1.800000E+02
1.800000E+02
1.800000E+02
1.800000E+02
1.800000E+02
1.800000E+02
1.800000E+02
1.800000E+02
1.800000E+02
1.800000E+02
1.800000E+02
1.800000E+02
1.800000E+02
1.800000E+02
1.800000E+02
1.800000E+02
1.800000E+02
1.800000E+02
1.800000E+02
1.800000E+02
1.800000E+02
1.800000E+02
1.800000E+02
1.800000E+02
1.800000E+02
1.800000E+02
1.800000E+02
1.800000E+02
1.800000E+02
1.800000E+02
1.800000E+02
1.800000E+02
1.800000E+02
1.800000E+02
1.800000E+02
1.800000E+02
1.800000E+02
1.800000E+02
1.800000E+02
1.800000E+02
1.800000E+02
1.800000E+02
1.800000E+02
1.800000E+02
1.800000E+02
1.800000E+02
1.800000E+02
1.800000E+02
1.800000E+02
1.800000E+02
1.800000E+02
1.800000E+02
1.800000E+02
1.800000E+02
1.800000E+02
1.800000E+02
1.800000E+02
1.800000E+02
1.800000E+02
1.800000E+02
1.800000E+02
1.800000E+02
1.800000E+02
1.800000E+02
1.800000E+02
1.800000E+02
1.800000E+02
1.800000E+02
1.800000E+02
1.800000E+02
1.800000E+02
1.800000E+02
1.800000E+02
1.800000E+02
1.800000E+02
1.800000E+02
1.800000E+02
1.800000E+02
1.800000E+02
1.800000E+02
1.800000E+02
1.800000E+02
1.800000E+02
1.800000E+02
1.800000E+02
1.800000E+02
1.800000E+02
1.800000E+02
1.800000E+02
1.800000E+02
1.800000E+02
1.800000E+02
1.800000E+02
1.800000E+02
1.800000E+02
1.800000E+02
1.800000E+02
1.800000E+02
1.800000E+02
1.800000E+02
1.800000E+02
1.800000E+02
1.800000E+02
1.800000E+02
1.800000E+02
1.800000E+02
1.800000E+02
1.800000E+02
1.800000E+02
1.800000E+02
1.800000E+02
1.800000E+02
1.800000E+02
1.800000E+02
1.800000E+02
1.800000E+02
1.800000E+02
1.800000E+02
1.800000E+02
1.800000E+02
1.800000E+02
1.800000E+02
1.800000E+02
1.800000E+02
1.800000E+02
1.800000E+02
1.800000E+02
1.800000E+02
1.800000E+02
1.800000E+02
1.800000E+02
1.800000E+02
1.800000E+02
1.800000E+02
1.800000E+02
1.800000E+02
1.800000E+02
1.800000E+02
1.800000E+02
1.800000E+02
1.800000E+02
1.800000E+02
1.800000E+02
1.800000E+02
1.800000E+02
1.800000E+02
1.800000E+02
1.800000E+02
1.800000E+02
1.800000E+02
1.800000E+02
1.800000E+02
1.800000E+02
1.800000E+02
1.800000E+02
1.800000E+02
1.800000E+02
1.800000E+02
1.800000E+02
1.800000E+02
1.800000E+02
1.800000E+02
1.850000E+02
1.850000E+02
1.850000E+02
1.850000E+02
1.850000E+02
1.850000E+02
1.850000E+02
1.850000E+02
1.850000E+02
1.850000E+02
1.850000E+02
1.850000E+02
1.850000E+02
1.850000E+02
1.850000E+02
1.850000E+02
1.850000E+02
1.850000E+02
1.850000E+02
1.850000E+02
1.850000E+02
1.850000E+02
1.850000E+02
1.850000E+02
1.850000E+02
1.850000E+02
1.850000E+02
1.850000E+02
1.850000E+02
1.850000E+02
1.850000E+02
1.850000E+02
1.850000E+02
1.850000E+02
1.850000E+02
1.850000E+02
1.850000E+02
1.850000E+02
1.850000E+02
1.850000E+02
1.850000E+02
1.850000E+02
1.850000E+02
1.850000E+02
1.850000E+02
1.850000E+02
1.850000E+02
1.850000E+02
1.850000E+02
1.850000E+02
1.850000E+02
1.850000E+02
1.850000E+02
1.850000E+02
1.850000E+02
1.850000E+02
1.850000E+02
1.850000E+02
1.850000E+02
1.850000E+02
1.850000E+02
1.850000E+02
1.850000E+02
1.850000E+02
1.850000E+02
1.850000E+02
1.850000E+02
1.850000E+02
1.850000E+02
1.850000E+02
1.850000E+02
1.850000E+02
1.850000E+02
1.850000E+02
1.850000E+02
1.850000E+02
1.850000E+02
1.850000E+02
1.850000E+02
1.850000E+02
1.850000E+02
1.850000E+02
1.850000E+02
1.850000E+02
1.850000E+02
1.850000E+02
1.850000E+02
1.850000E+02
1.850000E+02
1.850000E+02
1.850000E+02
1.850000E+02
1.850000E+02
1.850000E+02
1.850000E+02
1.850000E+02
1.850000E+02
1.850000E+02
1.850000E+02
1.850000E+02
1.850000E+02
1.850000E+02
1.850000E+02
1.850000E+02
1.850000E+02
1.850000E+02
1.850000E+02
1.850000E+02
1.850000E+02
1.850000E+02
1.850000E+02
1.850000E+02
1.850000E+02
1.850000E+02
1.850000E+02
1.850000E+02
1.850000E+02
1.850000E+02
1.850000E+02
1.850000E+02
1.850000E+02
1.850000E+02
1.850000E+02
1.850000E+02
1.850000E+02
1.850000E+02
1.850000E+02
1.850000E+02
1.850000E+02
1.850000E+02
1.850000E+02
1.850000E+02
1.850000E+02
1.850000E+02
1.850000E+02
1.850000E+02
1.850000E+02
1.850000E+02
1.850000E+02
1.850000E+02
1.850000E+02
1.850000E+02
1.850000E+02
1.850000E+02
1.850000E+02
1.850000E+02
1.850000E+02
1.850000E+02
1.850000E+02
1.850000E+02
1.850000E+02
1.850000E+02
1.850000E+02
1.850000E+02
1.850000E+02
1.850000E+02
1.850000E+02
1.850000E+02
1.850000E+02
1.850000E+02
1.850000E+02
1.850000E+02
1.850000E+02
1.850000E+02
1.850000E+02
1.850000E+02
1.850000E+02
1.850000E+02
1.850000E+02
1.850000E+02
1.850000E+02
1.850000E+02
1.850000E+02
1.850000E+02
1.850000E+02
1.850000E+02
1.850000E+02
1.850000E+02
1.850000E+02
1.850000E+02
1.850000E+02
1.850000E+02
1.850000E+02
1.850000E+02
1.850000E+02
1.850000E+02
1.850000E+02
1.850000E+02
1.850000E+02
1.850000E+02
1.850000E+02
1.850000E+02
1.850000E+02
1.850000E+02
1.850000E+02
1.850000E+02
1.850000E+02
1.850000E+02
1.850000E+02
1.850000E+02
1.850000E+02
1.900000E+02
1.900000E+02
1.900000E+02
1.900000E+02
1.900000E+02
1.900000E+02
1.900000E+02
1.900000E+02
1.900000E+02
1.900000E+02
1.900000E+02
1.900000E+02
1.900000E+02
1.900000E+02
1.900000E+02
1.900000E+02
1.900000E+02
1.900000E+02
1.900000E+02
1.900000E+02
1.900000E+02
1.900000E+02
1.900000E+02
1.900000E+02
1.900000E+02
1.900000E+02
1.900000E+02
1.900000E+02
1.900000E+02
1.900000E+02
1.900000E+02
1.900000E+02
1.900000E+02
1.900000E+02
1.900000E+02
1.900000E+02
1.900000E+02
1.900000E+02
1.900000E+02
1.900000E+02
1.900000E+02
1.900000E+02
1.900000E+02
1.900000E+02
1.900000E+02
1.900000E+02
1.900000E+02
1.900000E+02
1.900000E+02
1.900000E+02
1.900000E+02
1.900000E+02
1.900000E+02
1.900000E+02
1.900000E+02
1.900000E+02
1.900000E+02
1.900000E+02
1.900000E+02
1.900000E+02
1.900000E+02
1.900000E+02
1.900000E+02
1.900000E+02
1.900000E+02
1.900000E+02
1.900000E+02
1.900000E+02
1.900000E+02
1.900000E+02
1.900000E+02
1.900000E+02
1.900000E+02
1.900000E+02
1.900000E+02
1.900000E+02
1.900000E+02
1.900000E+02
1.900000E+02
1.900000E+02
1.900000E+02
1.900000E+02
1.900000E+02
1.900000E+02
1.900000E+02
1.900000E+02
1.900000E+02
1.900000E+02
1.900000E+02
1.900000E+02
1.900000E+02
1.900000E+02
1.900000E+02
1.900000E+02
1.900000E+02
1.900000E+02
1.900000E+02
1.900000E+02
1.900000E+02
1.900000E+02
1.900000E+02
1.900000E+02
1.900000E+02
1.900000E+02
1.900000E+02
1.900000E+02
1.900000E+02
1.900000E+02
1.900000E+02
1.900000E+02
1.900000E+02
1.900000E+02
1.900000E+02
1.900000E+02
1.900000E+02
1.900000E+02
1.900000E+02
1.900000E+02
1.900000E+02
1.900000E+02
1.900000E+02
1.900000E+02
1.900000E+02
1.900000E+02
1.900000E+02
1.900000E+02
1.900000E+02
1.900000E+02
1.900000E+02
1.900000E+02
1.900000E+02
1.900000E+02
1.900000E+02
1.900000E+02
1.900000E+02
1.900000E+02
1.900000E+02
1.900000E+02
1.900000E+02
1.900000E+02
1.900000E+02
1.900000E+02
1.900000E+02
1.900000E+02
1.900000E+02
1.900000E+02
1.900000E+02
1.900000E+02
1.900000E+02
1.900000E+02
1.900000E+02
1.900000E+02
1.900000E+02
1.900000E+02
1.900000E+02
1.900000E+02
1.900000E+02
1.900000E+02
1.900000E+02
1.900000E+02
1.900000E+02
1.900000E+02
1.900000E+02
1.900000E+02
1.900000E+02
1.900000E+02
1.900000E+02
1.900000E+02
1.900000E+02
1.900000E+02
1.900000E+02
1.900000E+02
1.900000E+02
1.900000E+02
1.900000E+02
1.900000E+02
1.900000E+02
1.900000E+02
1.900000E+02
1.900000E+02
1.900000E+02
1.900000E+02
1.900000E+02
1.900000E+02
1.900000E+02
1.900000E+02
1.900000E+02
1.900000E+02
1.900000E+02
1.900000E+02
1.900000E+02
1.900000E+02
1.900000E+02
1.900000E+02
1.900000E+02
1.900000E+02
1.900000E+02
1.900000E+02
1.900000E+02
1.900000E+02
1.900000E+02
1.950000E+02
1.950000E+02
1.950000E+02
1.950000E+02
1.950000E+02
1.950000E+02
1.950000E+02
1.950000E+02
1.950000E+02
1.950000E+02
1.950000E+02
1.950000E+02
1.950000E+02
1.950000E+02
1.950000E+02
1.950000E+02
1.950000E+02
1.950000E+02
1.950000E+02
1.950000E+02
1.950000E+02
1.950000E+02
1.950000E+02
1.950000E+02
1.950000E+02
1.950000E+02
1.950000E+02
1.950000E+02
1.950000E+02
1.950000E+02
1.950000E+02
1.950000E+02
1.950000E+02
1.950000E+02
1.950000E+02
1.950000E+02
1.950000E+02
1.950000E+02
1.950000E+02
1.950000E+02
1.950000E+02
1.950000E+02
1.950000E+02
1.950000E+02
1.950000E+02
1.950000E+02
1.950000E+02
1.950000E+02
1.950000E+02
1.950000E+02
1.950000E+02
1.950000E+02
1.950000E+02
1.950000E+02
1.950000E+02
1.950000E+02
1.950000E+02
1.950000E+02
1.950000E+02
1.950000E+02
1.950000E+02
1.950000E+02
1.950000E+02
1.950000E+02
1.950000E+02
1.950000E+02
1.950000E+02
1.950000E+02
1.950000E+02
1.950000E+02
1.950000E+02
1.950000E+02
1.950000E+02
1.950000E+02
1.950000E+02
1.950000E+02
1.950000E+02
1.950000E+02
1.950000E+02
1.950000E+02
1.950000E+02
1.950000E+02
1.950000E+02
1.950000E+02
1.950000E+02
1.950000E+02
1.950000E+02
1.950000E+02
1.950000E+02
1.950000E+02
1.950000E+02
1.950000E+02
1.950000E+02
1.950000E+02
1.950000E+02
1.950000E+02
1.950000E+02
1.950000E+02
1.950000E+02
1.950000E+02
1.950000E+02
1.950000E+02
1.950000E+02
1.950000E+02
1.950000E+02
1.950000E+02
1.950000E+02
1.950000E+02
1.950000E+02
1.950000E+02
1.950000E+02
1.950000E+02
1.950000E+02
1.950000E+02
1.950000E+02
1.950000E+02
1.950000E+02
1.950000E+02
1.950000E+02
1.950000E+02
1.950000E+02
1.950000E+02
1.950000E+02
1.950000E+02
1.950000E+02
1.950000E+02
1.950000E+02
1.950000E+02
1.950000E+02
1.950000E+02
1.950000E+02
1.950000E+02
1.950000E+02
1.950000E+02
1.950000E+02
1.950000E+02
1.950000E+02
1.950000E+02
1.950000E+02
1.950000E+02
1.950000E+02
1.950000E+02
1.950000E+02
1.950000E+02
1.950000E+02
1.950000E+02
1.950000E+02
1.950000E+02
1.950000E+02
1.950000E+02
1.950000E+02
1.950000E+02
1.950000E+02
1.950000E+02
1.950000E+02
1.950000E+02
1.950000E+02
1.950000E+02
1.950000E+02
1.950000E+02
1.950000E+02
1.950000E+02
1.950000E+02
1.950000E+02
1.950000E+02
1.950000E+02
1.950000E+02
1.950000E+02
1.950000E+02
1.950000E+02
1.950000E+02
1.950000E+02
1.950000E+02
1.950000E+02
1.950000E+02
1.950000E+02
1.950000E+02
1.950000E+02
1.950000E+02
1.950000E+02
1.950000E+02
1.950000E+02
1.950000E+02
1.950000E+02
1.950000E+02
1.950000E+02
1.950000E+02
1.950000E+02
1.950000E+02
1.950000E+02
1.950000E+02
1.950000E+02
1.950000E+02
1.950000E+02
1.950000E+02
1.950000E+02
1.950000E+02
1.950000E+02
1.950000E+02
1.950000E+02
1.950000E+02
2.000000E+02
2.000000E+02
2.000000E+02
2.000000E+02
2.000000E+02
2.000000E+02
2.000000E+02
2.000000E+02
2.000000E+02
2.000000E+02
2.000000E+02
2.000000E+02
2.000000E+02
2.000000E+02
2.000000E+02
2.000000E+02
2.000000E+02
2.000000E+02
2.000000E+02
2.000000E+02
2.000000E+02
2.000000E+02
2.000000E+02
2.000000E+02
2.000000E+02
2.000000E+02
2.000000E+02
2.000000E+02
2.000000E+02
2.000000E+02
2.000000E+02
2.000000E+02
2.000000E+02
2.000000E+02
2.000000E+02
2.000000E+02
2.000000E+02
2.000000E+02
2.000000E+02
2.000000E+02
2.000000E+02
2.000000E+02
2.000000E+02
2.000000E+02
2.000000E+02
2.000000E+02
2.000000E+02
2.000000E+02
2.000000E+02
2.000000E+02
2.000000E+02
2.000000E+02
2.000000E+02
2.000000E+02
2.000000E+02
2.000000E+02
2.000000E+02
2.000000E+02
2.000000E+02
2.000000E+02
2.000000E+02
2.000000E+02
2.000000E+02
2.000000E+02
2.000000E+02
2.000000E+02
2.000000E+02
2.000000E+02
2.000000E+02
2.000000E+02
2.000000E+02
2.000000E+02
2.000000E+02
2.000000E+02
2.000000E+02
2.000000E+02
2.000000E+02
2.000000E+02
2.000000E+02
2.000000E+02
2.000000E+02
2.000000E+02
2.000000E+02
2.000000E+02
2.000000E+02
2.000000E+02
2.000000E+02
2.000000E+02
2.000000E+02
2.000000E+02
2.000000E+02
2.000000E+02
2.000000E+02
2.000000E+02
2.000000E+02
2.000000E+02
2.000000E+02
2.000000E+02
2.000000E+02
2.000000E+02
2.000000E+02
2.000000E+02
2.000000E+02
2.000000E+02
2.000000E+02
2.000000E+02
2.000000E+02
2.000000E+02
2.000000E+02
2.000000E+02
2.000000E+02
2.000000E+02
2.000000E+02
2.000000E+02
2.000000E+02
2.000000E+02
2.000000E+02
2.000000E+02
2.000000E+02
2.000000E+02
2.000000E+02
2.000000E+02
2.000000E+02
2.000000E+02
2.000000E+02
2.000000E+02
2.000000E+02
2.000000E+02
2.000000E+02
2.000000E+02
2.000000E+02
2.000000E+02
2.000000E+02
2.000000E+02
2.000000E+02
2.000000E+02
2.000000E+02
2.000000E+02
2.000000E+02
2.000000E+02
2.000000E+02
2.000000E+02
2.000000E+02
2.000000E+02
2.000000E+02
2.000000E+02
2.000000E+02
2.000000E+02
2.000000E+02
2.000000E+02
2.000000E+02
2.000000E+02
2.000000E+02
2.000000E+02
2.000000E+02
2.000000E+02
2.000000E+02
2.000000E+02
2.000000E+02
2.000000E+02
2.000000E+02
2.000000E+02
2.000000E+02
2.000000E+02
2.000000E+02
2.000000E+02
2.000000E+02
2.000000E+02
2.000000E+02
2.000000E+02
2.000000E+02
2.000000E+02
2.000000E+02
2.000000E+02
2.000000E+02
2.000000E+02
2.000000E+02
2.000000E+02
2.000000E+02
2.000000E+02
2.000000E+02
2.000000E+02
2.000000E+02
2.000000E+02
2.000000E+02
2.000000E+02
2.000000E+02
2.000000E+02
2.000000E+02
2.000000E+02
2.000000E+02
2.000000E+02
2.000000E+02
2.000000E+02
2.000000E+02
2.000000E+02
2.000000E+02
2.000000E+02
2.000000E+02
2.000000E+02
2.000000E+02
2.050000E+02
2.050000E+02
2.050000E+02
2.050000E+02
2.050000E+02
2.050000E+02
2.050000E+02
2.050000E+02
2.050000E+02
2.050000E+02
2.050000E+02
2.050000E+02
2.050000E+02
2.050000E+02
2.050000E+02
2.050000E+02
2.050000E+02
2.050000E+02
2.050000E+02
2.050000E+02
2.050000E+02
2.050000E+02
2.050000E+02
2.050000E+02
2.050000E+02
2.050000E+02
2.050000E+02
2.050000E+02
2.050000E+02
2.050000E+02
2.050000E+02
2.050000E+02
2.050000E+02
2.050000E+02
2.050000E+02
2.050000E+02
2.050000E+02
2.050000E+02
2.050000E+02
2.050000E+02
2.050000E+02
2.050000E+02
2.050000E+02
2.050000E+02
2.050000E+02
2.050000E+02
2.050000E+02
2.050000E+02
2.050000E+02
2.050000E+02
2.050000E+02
2.050000E+02
2.050000E+02
2.050000E+02
2.050000E+02
2.050000E+02
2.050000E+02
2.050000E+02
2.050000E+02
2.050000E+02
2.050000E+02
2.050000E+02
2.050000E+02
2.050000E+02
2.050000E+02
2.050000E+02
2.050000E+02
2.050000E+02
2.050000E+02
2.050000E+02
2.050000E+02
2.050000E+02
2.050000E+02
2.050000E+02
2.050000E+02
2.050000E+02
2.050000E+02
2.050000E+02
2.050000E+02
2.050000E+02
2.050000E+02
2.050000E+02
2.050000E+02
2.050000E+02
2.050000E+02
2.050000E+02
2.050000E+02
2.050000E+02
2.050000E+02
2.050000E+02
2.050000E+02
2.050000E+02
2.050000E+02
2.050000E+02
2.050000E+02
2.050000E+02
2.050000E+02
2.050000E+02
2.050000E+02
2.050000E+02
2.050000E+02
2.050000E+02
2.050000E+02
2.050000E+02
2.050000E+02
2.050000E+02
2.050000E+02
2.050000E+02
2.050000E+02
2.050000E+02
2.050000E+02
2.050000E+02
2.050000E+02
2.050000E+02
2.050000E+02
2.050000E+02
2.050000E+02
2.050000E+02
2.050000E+02
2.050000E+02
2.050000E+02
2.050000E+02
2.050000E+02
2.050000E+02
2.050000E+02
2.050000E+02
2.050000E+02
2.050000E+02
2.050000E+02
2.050000E+02
2.050000E+02
2.050000E+02
2.050000E+02
2.050000E+02
2.050000E+02
2.050000E+02
2.050000E+02
2.050000E+02
2.050000E+02
2.050000E+02
2.050000E+02
2.050000E+02
2.050000E+02
2.050000E+02
2.050000E+02
2.050000E+02
2.050000E+02
2.050000E+02
2.050000E+02
2.050000E+02
2.050000E+02
2.050000E+02
2.050000E+02
2.050000E+02
2.050000E+02
2.050000E+02
2.050000E+02
2.050000E+02
2.050000E+02
2.050000E+02
2.050000E+02
2.050000E+02
2.050000E+02
2.050000E+02
2.050000E+02
2.050000E+02
2.050000E+02
2.050000E+02
2.050000E+02
2.050000E+02
2.050000E+02
2.050000E+02
2.050000E+02
2.050000E+02
2.050000E+02
2.050000E+02
2.050000E+02
2.050000E+02
2.050000E+02
2.050000E+02
2.050000E+02
2.050000E+02
2.050000E+02
2.050000E+02
2.050000E+02
2.050000E+02
2.050000E+02
2.050000E+02
2.050000E+02
2.050000E+02
2.050000E+02
2.050000E+02
2.050000E+02
2.050000E+02
2.050000E+02
2.050000E+02
2.050000E+02
2.050000E+02
2.050000E+02
2.050000E+02
2.050000E+02
2.100000E+02
2.100000E+02
2.100000E+02
2.100000E+02
2.100000E+02
2.100000E+02
2.100000E+02
2.100000E+02
2.100000E+02
2.100000E+02
2.100000E+02
2.100000E+02
2.100000E+02
2.100000E+02
2.100000E+02
2.100000E+02
2.100000E+02
2.100000E+02
2.100000E+02
2.100000E+02
2.100000E+02
2.100000E+02
2.100000E+02
2.100000E+02
2.100000E+02
2.100000E+02
2.100000E+02
2.100000E+02
2.100000E+02
2.100000E+02
2.100000E+02
2.100000E+02
2.100000E+02
2.100000E+02
2.100000E+02
2.100000E+02
2.100000E+02
2.100000E+02
2.100000E+02
2.100000E+02
2.100000E+02
2.100000E+02
2.100000E+02
2.100000E+02
2.100000E+02
2.100000E+02
2.100000E+02
2.100000E+02
2.100000E+02
2.100000E+02
2.100000E+02
2.100000E+02
2.100000E+02
2.100000E+02
2.100000E+02
2.100000E+02
2.100000E+02
2.100000E+02
2.100000E+02
2.100000E+02
2.100000E+02
2.100000E+02
2.100000E+02
2.100000E+02
2.100000E+02
2.100000E+02
2.100000E+02
2.100000E+02
2.100000E+02
2.100000E+02
2.100000E+02
2.100000E+02
2.100000E+02
2.100000E+02
2.100000E+02
2.100000E+02
2.100000E+02
2.100000E+02
2.100000E+02
2.100000E+02
2.100000E+02
2.100000E+02
2.100000E+02
2.100000E+02
2.100000E+02
2.100000E+02
2.100000E+02
2.100000E+02
2.100000E+02
2.100000E+02
2.100000E+02
2.100000E+02
2.100000E+02
2.100000E+02
2.100000E+02
2.100000E+02
2.100000E+02
2.100000E+02
2.100000E+02
2.100000E+02
2.100000E+02
2.100000E+02
2.100000E+02
2.100000E+02
2.100000E+02
2.100000E+02
2.100000E+02
2.100000E+02
2.100000E+02
2.100000E+02
2.100000E+02
2.100000E+02
2.100000E+02
2.100000E+02
2.100000E+02
2.100000E+02
2.100000E+02
2.100000E+02
2.100000E+02
2.100000E+02
2.100000E+02
2.100000E+02
2.100000E+02
2.100000E+02
2.100000E+02
2.100000E+02
2.100000E+02
2.100000E+02
2.100000E+02
2.100000E+02
2.100000E+02
2.100000E+02
2.100000E+02
2.100000E+02
2.100000E+02
2.100000E+02
2.100000E+02
2.100000E+02
2.100000E+02
2.100000E+02
2.100000E+02
2.100000E+02
2.100000E+02
2.100000E+02
2.100000E+02
2.100000E+02
2.100000E+02
2.100000E+02
2.100000E+02
2.100000E+02
2.100000E+02
2.100000E+02
2.100000E+02
2.100000E+02
2.100000E+02
2.100000E+02
2.100000E+02
2.100000E+02
2.100000E+02
2.100000E+02
2.100000E+02
2.100000E+02
2.100000E+02
2.100000E+02
2.100000E+02
2.100000E+02
2.100000E+02
2.100000E+02
2.100000E+02
2.100000E+02
2.100000E+02
2.100000E+02
2.100000E+02
2.100000E+02
2.100000E+02
2.100000E+02
2.100000E+02
2.100000E+02
2.100000E+02
2.100000E+02
2.100000E+02
2.100000E+02
2.100000E+02
2.100000E+02
2.100000E+02
2.100000E+02
2.100000E+02
2.100000E+02
2.100000E+02
2.100000E+02
2.100000E+02
2.100000E+02
2.100000E+02
2.100000E+02
2.100000E+02
2.100000E+02
2.100000E+02
2.100000E+02
2.100000E+02
2.100000E+02
2.100000E+02
2.150000E+02
2.150000E+02
2.150000E+02
2.150000E+02
2.150000E+02
2.150000E+02
2.150000E+02
2.150000E+02
2.150000E+02
2.150000E+02
2.150000E+02
2.150000E+02
2.150000E+02
2.150000E+02
2.150000E+02
2.150000E+02
2.150000E+02
2.150000E+02
2.150000E+02
2.150000E+02
2.150000E+02
2.150000E+02
2.150000E+02
2.150000E+02
2.150000E+02
2.150000E+02
2.150000E+02
2.150000E+02
2.150000E+02
2.150000E+02
2.150000E+02
2.150000E+02
2.150000E+02
2.150000E+02
2.150000E+02
2.150000E+02
2.150000E+02
2.150000E+02
2.150000E+02
2.150000E+02
2.150000E+02
2.150000E+02
2.150000E+02
2.150000E+02
2.150000E+02
2.150000E+02
2.150000E+02
2.150000E+02
2.150000E+02
2.150000E+02
2.150000E+02
2.150000E+02
2.150000E+02
2.150000E+02
2.150000E+02
2.150000E+02
2.150000E+02
2.150000E+02
2.150000E+02
2.150000E+02
2.150000E+02
2.150000E+02
2.150000E+02
2.150000E+02
2.150000E+02
2.150000E+02
2.150000E+02
2.150000E+02
2.150000E+02
2.150000E+02
2.150000E+02
2.150000E+02
2.150000E+02
2.150000E+02
2.150000E+02
2.150000E+02
2.150000E+02
2.150000E+02
2.150000E+02
2.150000E+02
2.150000E+02
2.150000E+02
2.150000E+02
2.150000E+02
2.150000E+02
2.150000E+02
2.150000E+02
2.150000E+02
2.150000E+02
2.150000E+02
2.150000E+02
2.150000E+02
2.150000E+02
2.150000E+02
2.150000E+02
2.150000E+02
2.150000E+02
2.150000E+02
2.150000E+02
2.150000E+02
2.150000E+02
2.150000E+02
2.150000E+02
2.150000E+02
2.150000E+02
2.150000E+02
2.150000E+02
2.150000E+02
2.150000E+02
2.150000E+02
2.150000E+02
2.150000E+02
2.150000E+02
2.150000E+02
2.150000E+02
2.150000E+02
2.150000E+02
2.150000E+02
2.150000E+02
2.150000E+02
2.150000E+02
2.150000E+02
2.150000E+02
2.150000E+02
2.150000E+02
2.150000E+02
2.150000E+02
2.150000E+02
2.150000E+02
2.150000E+02
2.150000E+02
2.150000E+02
2.150000E+02
2.150000E+02
2.150000E+02
2.150000E+02
2.150000E+02
2.150000E+02
2.150000E+02
2.150000E+02
2.150000E+02
2.150000E+02
2.150000E+02
2.150000E+02
2.150000E+02
2.150000E+02
2.150000E+02
2.150000E+02
2.150000E+02
2.150000E+02
2.150000E+02
2.150000E+02
2.150000E+02
2.150000E+02
2.150000E+02
2.150000E+02
2.150000E+02
2.150000E+02
2.150000E+02
2.150000E+02
2.150000E+02
2.150000E+02
2.150000E+02
2.150000E+02
2.150000E+02
2.150000E+02
2.150000E+02
2.150000E+02
2.150000E+02
2.150000E+02
2.150000E+02
2.150000E+02
2.150000E+02
2.150000E+02
2.150000E+02
2.150000E+02
2.150000E+02
2.150000E+02
2.150000E+02
2.150000E+02
2.150000E+02
2.150000E+02
2.150000E+02
2.150000E+02
2.150000E+02
2.150000E+02
2.150000E+02
2.150000E+02
2.150000E+02
2.150000E+02
2.150000E+02
2.150000E+02
2.150000E+02
2.150000E+02
2.150000E+02
2.150000E+02
2.150000E+02
2.150000E+02
2.150000E+02
2.150000E+02
2.150000E+02
2.200000E+02
2.200000E+02
2.200000E+02
2.200000E+02
2.200000E+02
2.200000E+02
2.200000E+02
2.200000E+02
2.200000E+02
2.200000E+02
2.200000E+02
2.200000E+02
2.200000E+02
2.200000E+02
2.200000E+02
2.200000E+02
2.200000E+02
2.200000E+02
2.200000E+02
2.200000E+02
2.200000E+02
2.200000E+02
2.200000E+02
2.200000E+02
2.200000E+02
2.200000E+02
2.200000E+02
2.200000E+02
2.200000E+02
2.200000E+02
2.200000E+02
2.200000E+02
2.200000E+02
2.200000E+02
2.200000E+02
2.200000E+02
2.200000E+02
2.200000E+02
2.200000E+02
2.200000E+02
2.200000E+02
2.200000E+02
2.200000E+02
2.200000E+02
2.200000E+02
2.200000E+02
2.200000E+02
2.200000E+02
2.200000E+02
2.200000E+02
2.200000E+02
2.200000E+02
2.200000E+02
2.200000E+02
2.200000E+02
2.200000E+02
2.200000E+02
2.200000E+02
2.200000E+02
2.200000E+02
2.200000E+02
2.200000E+02
2.200000E+02
2.200000E+02
2.200000E+02
2.200000E+02
2.200000E+02
2.200000E+02
2.200000E+02
2.200000E+02
2.200000E+02
2.200000E+02
2.200000E+02
2.200000E+02
2.200000E+02
2.200000E+02
2.200000E+02
2.200000E+02
2.200000E+02
2.200000E+02
2.200000E+02
2.200000E+02
2.200000E+02
2.200000E+02
2.200000E+02
2.200000E+02
2.200000E+02
2.200000E+02
2.200000E+02
2.200000E+02
2.200000E+02
2.200000E+02
2.200000E+02
2.200000E+02
2.200000E+02
2.200000E+02
2.200000E+02
2.200000E+02
2.200000E+02
2.200000E+02
2.200000E+02
2.200000E+02
2.200000E+02
2.200000E+02
2.200000E+02
2.200000E+02
2.200000E+02
2.200000E+02
2.200000E+02
2.200000E+02
2.200000E+02
2.200000E+02
2.200000E+02
2.200000E+02
2.200000E+02
2.200000E+02
2.200000E+02
2.200000E+02
2.200000E+02
2.200000E+02
2.200000E+02
2.200000E+02
2.200000E+02
2.200000E+02
2.200000E+02
2.200000E+02
2.200000E+02
2.200000E+02
2.200000E+02
2.200000E+02
2.200000E+02
2.200000E+02
2.200000E+02
2.200000E+02
2.200000E+02
2.200000E+02
2.200000E+02
2.200000E+02
2.200000E+02
2.200000E+02
2.200000E+02
2.200000E+02
2.200000E+02
2.200000E+02
2.200000E+02
2.200000E+02
2.200000E+02
2.200000E+02
2.200000E+02
2.200000E+02
2.200000E+02
2.200000E+02
2.200000E+02
2.200000E+02
2.200000E+02
2.200000E+02
2.200000E+02
2.200000E+02
2.200000E+02
2.200000E+02
2.200000E+02
2.200000E+02
2.200000E+02
2.200000E+02
2.200000E+02
2.200000E+02
2.200000E+02
2.200000E+02
2.200000E+02
2.200000E+02
2.200000E+02
2.200000E+02
2.200000E+02
2.200000E+02
2.200000E+02
2.200000E+02
2.200000E+02
2.200000E+02
2.200000E+02
2.200000E+02
2.200000E+02
2.200000E+02
2.200000E+02
2.200000E+02
2.200000E+02
2.200000E+02
2.200000E+02
2.200000E+02
2.200000E+02
2.200000E+02
2.200000E+02
2.200000E+02
2.200000E+02
2.200000E+02
2.200000E+02
2.200000E+02
2.200000E+02
2.200000E+02
2.200000E+02
2.200000E+02
2.200000E+02
2.250000E+02
2.250000E+02
2.250000E+02
2.250000E+02
2.250000E+02
2.250000E+02
2.250000E+02
2.250000E+02
2.250000E+02
2.250000E+02
2.250000E+02
2.250000E+02
2.250000E+02
2.250000E+02
2.250000E+02
2.250000E+02
2.250000E+02
2.250000E+02
2.250000E+02
2.250000E+02
2.250000E+02
2.250000E+02
2.250000E+02
2.250000E+02
2.250000E+02
2.250000E+02
2.250000E+02
2.250000E+02
2.250000E+02
2.250000E+02
2.250000E+02
2.250000E+02
2.250000E+02
2.250000E+02
2.250000E+02
2.250000E+02
2.250000E+02
2.250000E+02
2.250000E+02
2.250000E+02
2.250000E+02
2.250000E+02
2.250000E+02
2.250000E+02
2.250000E+02
2.250000E+02
2.250000E+02
2.250000E+02
2.250000E+02
2.250000E+02
2.250000E+02
2.250000E+02
2.250000E+02
2.250000E+02
2.250000E+02
2.250000E+02
2.250000E+02
2.250000E+02
2.250000E+02
2.250000E+02
2.250000E+02
2.250000E+02
2.250000E+02
2.250000E+02
2.250000E+02
2.250000E+02
2.250000E+02
2.250000E+02
2.250000E+02
2.250000E+02
2.250000E+02
2.250000E+02
2.250000E+02
2.250000E+02
2.250000E+02
2.250000E+02
2.250000E+02
2.250000E+02
2.250000E+02
2.250000E+02
2.250000E+02
2.250000E+02
2.250000E+02
2.250000E+02
2.250000E+02
2.250000E+02
2.250000E+02
2.250000E+02
2.250000E+02
2.250000E+02
2.250000E+02
2.250000E+02
2.250000E+02
2.250000E+02
2.250000E+02
2.250000E+02
2.250000E+02
2.250000E+02
2.250000E+02
2.250000E+02
2.250000E+02
2.250000E+02
2.250000E+02
2.250000E+02
2.250000E+02
2.250000E+02
2.250000E+02
2.250000E+02
2.250000E+02
2.250000E+02
2.250000E+02
2.250000E+02
2.250000E+02
2.250000E+02
2.250000E+02
2.250000E+02
2.250000E+02
2.250000E+02
2.250000E+02
2.250000E+02
2.250000E+02
2.250000E+02
2.250000E+02
2.250000E+02
2.250000E+02
2.250000E+02
2.250000E+02
2.250000E+02
2.250000E+02
2.250000E+02
2.250000E+02
2.250000E+02
2.250000E+02
2.250000E+02
2.250000E+02
2.250000E+02
2.250000E+02
2.250000E+02
2.250000E+02
2.250000E+02
2.250000E+02
2.250000E+02
2.250000E+02
2.250000E+02
2.250000E+02
2.250000E+02
2.250000E+02
2.250000E+02
2.250000E+02
2.250000E+02
2.250000E+02
2.250000E+02
2.250000E+02
2.250000E+02
2.250000E+02
2.250000E+02
2.250000E+02
2.250000E+02
2.250000E+02
2.250000E+02
2.250000E+02
2.250000E+02
2.250000E+02
2.250000E+02
2.250000E+02
2.250000E+02
2.250000E+02
2.250000E+02
2.250000E+02
2.250000E+02
2.250000E+02
2.250000E+02
2.250000E+02
2.250000E+02
2.250000E+02
2.250000E+02
2.250000E+02
2.250000E+02
2.250000E+02
2.250000E+02
2.250000E+02
2.250000E+02
2.250000E+02
2.250000E+02
2.250000E+02
2.250000E+02
2.250000E+02
2.250000E+02
2.250000E+02
2.250000E+02
2.250000E+02
2.250000E+02
2.250000E+02
2.250000E+02
2.250000E+02
2.250000E+02
2.250000E+02
2.250000E+02
2.250000E+02
2.250000E+02
2.250000E+02
2.300000E+02
2.300000E+02
2.300000E+02
2.300000E+02
2.300000E+02
2.300000E+02
2.300000E+02
2.300000E+02
2.300000E+02
2.300000E+02
2.300000E+02
2.300000E+02
2.300000E+02
2.300000E+02
2.300000E+02
2.300000E+02
2.300000E+02
2.300000E+02
2.300000E+02
2.300000E+02
2.300000E+02
2.300000E+02
2.300000E+02
2.300000E+02
2.300000E+02
2.300000E+02
2.300000E+02
2.300000E+02
2.300000E+02
2.300000E+02
2.300000E+02
2.300000E+02
2.300000E+02
2.300000E+02
2.300000E+02
2.300000E+02
2.300000E+02
2.300000E+02
2.300000E+02
2.300000E+02
2.300000E+02
2.300000E+02
2.300000E+02
2.300000E+02
2.300000E+02
2.300000E+02
2.300000E+02
2.300000E+02
2.300000E+02
2.300000E+02
2.300000E+02
2.300000E+02
2.300000E+02
2.300000E+02
2.300000E+02
2.300000E+02
2.300000E+02
2.300000E+02
2.300000E+02
2.300000E+02
2.300000E+02
2.300000E+02
2.300000E+02
2.300000E+02
2.300000E+02
2.300000E+02
2.300000E+02
2.300000E+02
2.300000E+02
2.300000E+02
2.300000E+02
2.300000E+02
2.300000E+02
2.300000E+02
2.300000E+02
2.300000E+02
2.300000E+02
2.300000E+02
2.300000E+02
2.300000E+02
2.300000E+02
2.300000E+02
2.300000E+02
2.300000E+02
2.300000E+02
2.300000E+02
2.300000E+02
2.300000E+02
2.300000E+02
2.300000E+02
2.300000E+02
2.300000E+02
2.300000E+02
2.300000E+02
2.300000E+02
2.300000E+02
2.300000E+02
2.300000E+02
2.300000E+02
2.300000E+02
2.300000E+02
2.300000E+02
2.300000E+02
2.300000E+02
2.300000E+02
2.300000E+02
2.300000E+02
2.300000E+02
2.300000E+02
2.300000E+02
2.300000E+02
2.300000E+02
2.300000E+02
2.300000E+02
2.300000E+02
2.300000E+02
2.300000E+02
2.300000E+02
2.300000E+02
2.300000E+02
2.300000E+02
2.300000E+02
2.300000E+02
2.300000E+02
2.300000E+02
2.300000E+02
2.300000E+02
2.300000E+02
2.300000E+02
2.300000E+02
2.300000E+02
2.300000E+02
2.300000E+02
2.300000E+02
2.300000E+02
2.300000E+02
2.300000E+02
2.300000E+02
2.300000E+02
2.300000E+02
2.300000E+02
2.300000E+02
2.300000E+02
2.300000E+02
2.300000E+02
2.300000E+02
2.300000E+02
2.300000E+02
2.300000E+02
2.300000E+02
2.300000E+02
2.300000E+02
2.300000E+02
2.300000E+02
2.300000E+02
2.300000E+02
2.300000E+02
2.300000E+02
2.300000E+02
2.300000E+02
2.300000E+02
2.300000E+02
2.300000E+02
2.300000E+02
2.300000E+02
2.300000E+02
2.300000E+02
2.300000E+02
2.300000E+02
2.300000E+02
2.300000E+02
2.300000E+02
2.300000E+02
2.300000E+02
2.300000E+02
2.300000E+02
2.300000E+02
2.300000E+02
2.300000E+02
2.300000E+02
2.300000E+02
2.300000E+02
2.300000E+02
2.300000E+02
2.300000E+02
2.300000E+02
2.300000E+02
2.300000E+02
2.300000E+02
2.300000E+02
2.300000E+02
2.300000E+02
2.300000E+02
2.300000E+02
2.300000E+02
2.300000E+02
2.300000E+02
2.300000E+02
2.300000E+02
2.300000E+02
2.300000E+02
2.350000E+02
2.350000E+02
2.350000E+02
2.350000E+02
2.350000E+02
2.350000E+02
2.350000E+02
2.350000E+02
2.350000E+02
2.350000E+02
2.350000E+02
2.350000E+02
2.350000E+02
2.350000E+02
2.350000E+02
2.350000E+02
2.350000E+02
2.350000E+02
2.350000E+02
2.350000E+02
2.350000E+02
2.350000E+02
2.350000E+02
2.350000E+02
2.350000E+02
2.350000E+02
2.350000E+02
2.350000E+02
2.350000E+02
2.350000E+02
2.350000E+02
2.350000E+02
2.350000E+02
2.350000E+02
2.350000E+02
2.350000E+02
2.350000E+02
2.350000E+02
2.350000E+02
2.350000E+02
2.350000E+02
2.350000E+02
2.350000E+02
2.350000E+02
2.350000E+02
2.350000E+02
2.350000E+02
2.350000E+02
2.350000E+02
2.350000E+02
2.350000E+02
2.350000E+02
2.350000E+02
2.350000E+02
2.350000E+02
2.350000E+02
2.350000E+02
2.350000E+02
2.350000E+02
2.350000E+02
2.350000E+02
2.350000E+02
2.350000E+02
2.350000E+02
2.350000E+02
2.350000E+02
2.350000E+02
2.350000E+02
2.350000E+02
2.350000E+02
2.350000E+02
2.350000E+02
2.350000E+02
2.350000E+02
2.350000E+02
2.350000E+02
2.350000E+02
2.350000E+02
2.350000E+02
2.350000E+02
2.350000E+02
2.350000E+02
2.350000E+02
2.350000E+02
2.350000E+02
2.350000E+02
2.350000E+02
2.350000E+02
2.350000E+02
2.350000E+02
2.350000E+02
2.350000E+02
2.350000E+02
2.350000E+02
2.350000E+02
2.350000E+02
2.350000E+02
2.350000E+02
2.350000E+02
2.350000E+02
2.350000E+02
2.350000E+02
2.350000E+02
2.350000E+02
2.350000E+02
2.350000E+02
2.350000E+02
2.350000E+02
2.350000E+02
2.350000E+02
2.350000E+02
2.350000E+02
2.350000E+02
2.350000E+02
2.350000E+02
2.350000E+02
2.350000E+02
2.350000E+02
2.350000E+02
2.350000E+02
2.350000E+02
2.350000E+02
2.350000E+02
2.350000E+02
2.350000E+02
2.350000E+02
2.350000E+02
2.350000E+02
2.350000E+02
2.350000E+02
2.350000E+02
2.350000E+02
2.350000E+02
2.350000E+02
2.350000E+02
2.350000E+02
2.350000E+02
2.350000E+02
2.350000E+02
2.350000E+02
2.350000E+02
2.350000E+02
2.350000E+02
2.350000E+02
2.350000E+02
2.350000E+02
2.350000E+02
2.350000E+02
2.350000E+02
2.350000E+02
2.350000E+02
2.350000E+02
2.350000E+02
2.350000E+02
2.350000E+02
2.350000E+02
2.350000E+02
2.350000E+02
2.350000E+02
2.350000E+02
2.350000E+02
2.350000E+02
2.350000E+02
2.350000E+02
2.350000E+02
2.350000E+02
2.350000E+02
2.350000E+02
2.350000E+02
2.350000E+02
2.350000E+02
2.350000E+02
2.350000E+02
2.350000E+02
2.350000E+02
2.350000E+02
2.350000E+02
2.350000E+02
2.350000E+02
2.350000E+02
2.350000E+02
2.350000E+02
2.350000E+02
2.350000E+02
2.350000E+02
2.350000E+02
2.350000E+02
2.350000E+02
2.350000E+02
2.350000E+02
2.350000E+02
2.350000E+02
2.350000E+02
2.350000E+02
2.350000E+02
2.350000E+02
2.350000E+02
2.350000E+02
2.350000E+02
2.350000E+02
2.350000E+02
2.400000E+02
2.400000E+02
2.400000E+02
2.400000E+02
2.400000E+02
2.400000E+02
2.400000E+02
2.400000E+02
2.400000E+02
2.400000E+02
2.400000E+02
2.400000E+02
2.400000E+02
2.400000E+02
2.400000E+02
2.400000E+02
2.400000E+02
2.400000E+02
2.400000E+02
2.400000E+02
2.400000E+02
2.400000E+02
2.400000E+02
2.400000E+02
2.400000E+02
2.400000E+02
2.400000E+02
2.400000E+02
2.400000E+02
2.400000E+02
2.400000E+02
2.400000E+02
2.400000E+02
2.400000E+02
2.400000E+02
2.400000E+02
2.400000E+02
2.400000E+02
2.400000E+02
2.400000E+02
2.400000E+02
2.400000E+02
2.400000E+02
2.400000E+02
2.400000E+02
2.400000E+02
2.400000E+02
2.400000E+02
2.400000E+02
2.400000E+02
2.400000E+02
2.400000E+02
2.400000E+02
2.400000E+02
2.400000E+02
2.400000E+02
2.400000E+02
2.400000E+02
2.400000E+02
2.400000E+02
2.400000E+02
2.400000E+02
2.400000E+02
2.400000E+02
2.400000E+02
2.400000E+02
2.400000E+02
2.400000E+02
2.400000E+02
2.400000E+02
2.400000E+02
2.400000E+02
2.400000E+02
2.400000E+02
2.400000E+02
2.400000E+02
2.400000E+02
2.400000E+02
2.400000E+02
2.400000E+02
2.400000E+02
2.400000E+02
2.400000E+02
2.400000E+02
2.400000E+02
2.400000E+02
2.400000E+02
2.400000E+02
2.400000E+02
2.400000E+02
2.400000E+02
2.400000E+02
2.400000E+02
2.400000E+02
2.400000E+02
2.400000E+02
2.400000E+02
2.400000E+02
2.400000E+02
2.400000E+02
2.400000E+02
2.400000E+02
2.400000E+02
2.400000E+02
2.400000E+02
2.400000E+02
2.400000E+02
2.400000E+02
2.400000E+02
2.400000E+02
2.400000E+02
2.400000E+02
2.400000E+02
2.400000E+02
2.400000E+02
2.400000E+02
2.400000E+02
2.400000E+02
2.400000E+02
2.400000E+02
2.400000E+02
2.400000E+02
2.400000E+02
2.400000E+02
2.400000E+02
2.400000E+02
2.400000E+02
2.400000E+02
2.400000E+02
2.400000E+02
2.400000E+02
2.400000E+02
2.400000E+02
2.400000E+02
2.400000E+02
2.400000E+02
2.400000E+02
2.400000E+02
2.400000E+02
2.400000E+02
2.400000E+02
2.400000E+02
2.400000E+02
2.400000E+02
2.400000E+02
2.400000E+02
2.400000E+02
2.400000E+02
2.400000E+02
2.400000E+02
2.400000E+02
2.400000E+02
2.400000E+02
2.400000E+02
2.400000E+02
2.400000E+02
2.400000E+02
2.400000E+02
2.400000E+02
2.400000E+02
2.400000E+02
2.400000E+02
2.400000E+02
2.400000E+02
2.400000E+02
2.400000E+02
2.400000E+02
2.400000E+02
2.400000E+02
2.400000E+02
2.400000E+02
2.400000E+02
2.400000E+02
2.400000E+02
2.400000E+02
2.400000E+02
2.400000E+02
2.400000E+02
2.400000E+02
2.400000E+02
2.400000E+02
2.400000E+02
2.400000E+02
2.400000E+02
2.400000E+02
2.400000E+02
2.400000E+02
2.400000E+02
2.400000E+02
2.400000E+02
2.400000E+02
2.400000E+02
2.400000E+02
2.400000E+02
2.400000E+02
2.400000E+02
2.400000E+02
2.400000E+02
2.400000E+02
2.400000E+02
2.400000E+02
2.450000E+02
2.450000E+02
2.450000E+02
2.450000E+02
2.450000E+02
2.450000E+02
2.450000E+02
2.450000E+02
2.450000E+02
2.450000E+02
2.450000E+02
2.450000E+02
2.450000E+02
2.450000E+02
2.450000E+02
2.450000E+02
2.450000E+02
2.450000E+02
2.450000E+02
2.450000E+02
2.450000E+02
2.450000E+02
2.450000E+02
2.450000E+02
2.450000E+02
2.450000E+02
2.450000E+02
2.450000E+02
2.450000E+02
2.450000E+02
2.450000E+02
2.450000E+02
2.450000E+02
2.450000E+02
2.450000E+02
2.450000E+02
2.450000E+02
2.450000E+02
2.450000E+02
2.450000E+02
2.450000E+02
2.450000E+02
2.450000E+02
2.450000E+02
2.450000E+02
2.450000E+02
2.450000E+02
2.450000E+02
2.450000E+02
2.450000E+02
2.450000E+02
2.450000E+02
2.450000E+02
2.450000E+02
2.450000E+02
2.450000E+02
2.450000E+02
2.450000E+02
2.450000E+02
2.450000E+02
2.450000E+02
2.450000E+02
2.450000E+02
2.450000E+02
2.450000E+02
2.450000E+02
2.450000E+02
2.450000E+02
2.450000E+02
2.450000E+02
2.450000E+02
2.450000E+02
2.450000E+02
2.450000E+02
2.450000E+02
2.450000E+02
2.450000E+02
2.450000E+02
2.450000E+02
2.450000E+02
2.450000E+02
2.450000E+02
2.450000E+02
2.450000E+02
2.450000E+02
2.450000E+02
2.450000E+02
2.450000E+02
2.450000E+02
2.450000E+02
2.450000E+02
2.450000E+02
2.450000E+02
2.450000E+02
2.450000E+02
2.450000E+02
2.450000E+02
2.450000E+02
2.450000E+02
2.450000E+02
2.450000E+02
2.450000E+02
2.450000E+02
2.450000E+02
2.450000E+02
2.450000E+02
2.450000E+02
2.450000E+02
2.450000E+02
2.450000E+02
2.450000E+02
2.450000E+02
2.450000E+02
2.450000E+02
2.450000E+02
2.450000E+02
2.450000E+02
2.450000E+02
2.450000E+02
2.450000E+02
2.450000E+02
2.450000E+02
2.450000E+02
2.450000E+02
2.450000E+02
2.450000E+02
2.450000E+02
2.450000E+02
2.450000E+02
2.450000E+02
2.450000E+02
2.450000E+02
2.450000E+02
2.450000E+02
2.450000E+02
2.450000E+02
2.450000E+02
2.450000E+02
2.450000E+02
2.450000E+02
2.450000E+02
2.450000E+02
2.450000E+02
2.450000E+02
2.450000E+02
2.450000E+02
2.450000E+02
2.450000E+02
2.450000E+02
2.450000E+02
2.450000E+02
2.450000E+02
2.450000E+02
2.450000E+02
2.450000E+02
2.450000E+02
2.450000E+02
2.450000E+02
2.450000E+02
2.450000E+02
2.450000E+02
2.450000E+02
2.450000E+02
2.450000E+02
2.450000E+02
2.450000E+02
2.450000E+02
2.450000E+02
2.450000E+02
2.450000E+02
2.450000E+02
2.450000E+02
2.450000E+02
2.450000E+02
2.450000E+02
2.450000E+02
2.450000E+02
2.450000E+02
2.450000E+02
2.450000E+02
2.450000E+02
2.450000E+02
2.450000E+02
2.450000E+02
2.450000E+02
2.450000E+02
2.450000E+02
2.450000E+02
2.450000E+02
2.450000E+02
2.450000E+02
2.450000E+02
2.450000E+02
2.450000E+02
2.450000E+02
2.450000E+02
2.450000E+02
2.450000E+02
2.450000E+02
2.450000E+02
2.450000E+02
2.500000E+02
2.500000E+02
2.500000E+02
2.500000E+02
2.500000E+02
2.500000E+02
2.500000E+02
2.500000E+02
2.500000E+02
2.500000E+02
2.500000E+02
2.500000E+02
2.500000E+02
2.500000E+02
2.500000E+02
2.500000E+02
2.500000E+02
2.500000E+02
2.500000E+02
2.500000E+02
2.500000E+02
2.500000E+02
2.500000E+02
2.500000E+02
2.500000E+02
2.500000E+02
2.500000E+02
2.500000E+02
2.500000E+02
2.500000E+02
2.500000E+02
2.500000E+02
2.500000E+02
2.500000E+02
2.500000E+02
2.500000E+02
2.500000E+02
2.500000E+02
2.500000E+02
2.500000E+02
2.500000E+02
2.500000E+02
2.500000E+02
2.500000E+02
2.500000E+02
2.500000E+02
2.500000E+02
2.500000E+02
2.500000E+02
2.500000E+02
2.500000E+02
2.500000E+02
2.500000E+02
2.500000E+02
2.500000E+02
2.500000E+02
2.500000E+02
2.500000E+02
2.500000E+02
2.500000E+02
2.500000E+02
2.500000E+02
2.500000E+02
2.500000E+02
2.500000E+02
2.500000E+02
2.500000E+02
2.500000E+02
2.500000E+02
2.500000E+02
2.500000E+02
2.500000E+02
2.500000E+02
2.500000E+02
2.500000E+02
2.500000E+02
2.500000E+02
2.500000E+02
2.500000E+02
2.500000E+02
2.500000E+02
2.500000E+02
2.500000E+02
2.500000E+02
2.500000E+02
2.500000E+02
2.500000E+02
2.500000E+02
2.500000E+02
2.500000E+02
2.500000E+02
2.500000E+02
2.500000E+02
2.500000E+02
2.500000E+02
2.500000E+02
2.500000E+02
2.500000E+02
2.500000E+02
2.500000E+02
2.500000E+02
2.500000E+02
2.500000E+02
2.500000E+02
2.500000E+02
2.500000E+02
2.500000E+02
2.500000E+02
2.500000E+02
2.500000E+02
2.500000E+02
2.500000E+02
2.500000E+02
2.500000E+02
2.500000E+02
2.500000E+02
2.500000E+02
2.500000E+02
2.500000E+02
2.500000E+02
2.500000E+02
2.500000E+02
2.500000E+02
2.500000E+02
2.500000E+02
2.500000E+02
2.500000E+02
2.500000E+02
2.500000E+02
2.500000E+02
2.500000E+02
2.500000E+02
2.500000E+02
2.500000E+02
2.500000E+02
2.500000E+02
2.500000E+02
2.500000E+02
2.500000E+02
2.500000E+02
2.500000E+02
2.500000E+02
2.500000E+02
2.500000E+02
2.500000E+02
2.500000E+02
2.500000E+02
2.500000E+02
2.500000E+02
2.500000E+02
2.500000E+02
2.500000E+02
2.500000E+02
2.500000E+02
2.500000E+02
2.500000E+02
2.500000E+02
2.500000E+02
2.500000E+02
2.500000E+02
2.500000E+02
2.500000E+02
2.500000E+02
2.500000E+02
2.500000E+02
2.500000E+02
2.500000E+02
2.500000E+02
2.500000E+02
2.500000E+02
2.500000E+02
2.500000E+02
2.500000E+02
2.500000E+02
2.500000E+02
2.500000E+02
2.500000E+02
2.500000E+02
2.500000E+02
2.500000E+02
2.500000E+02
2.500000E+02
2.500000E+02
2.500000E+02
2.500000E+02
2.500000E+02
2.500000E+02
2.500000E+02
2.500000E+02
2.500000E+02
2.500000E+02
2.500000E+02
2.500000E+02
2.500000E+02
2.500000E+02
2.500000E+02
2.500000E+02
2.500000E+02
2.500000E+02
2.500000E+02
2.500000E+02
2.550000E+02
2.550000E+02
2.550000E+02
2.550000E+02
2.550000E+02
2.550000E+02
2.550000E+02
2.550000E+02
2.550000E+02
2.550000E+02
2.550000E+02
2.550000E+02
2.550000E+02
2.550000E+02
2.550000E+02
2.550000E+02
2.550000E+02
2.550000E+02
2.550000E+02
2.550000E+02
2.550000E+02
2.550000E+02
2.550000E+02
2.550000E+02
2.550000E+02
2.550000E+02
2.550000E+02
2.550000E+02
2.550000E+02
2.550000E+02
2.550000E+02
2.550000E+02
2.550000E+02
2.550000E+02
2.550000E+02
2.550000E+02
2.550000E+02
2.550000E+02
2.550000E+02
2.550000E+02
2.550000E+02
2.550000E+02
2.550000E+02
2.550000E+02
2.550000E+02
2.550000E+02
2.550000E+02
2.550000E+02
2.550000E+02
2.550000E+02
2.550000E+02
2.550000E+02
2.550000E+02
2.550000E+02
2.550000E+02
2.550000E+02
2.550000E+02
2.550000E+02
2.550000E+02
2.550000E+02
2.550000E+02
2.550000E+02
2.550000E+02
2.550000E+02
2.550000E+02
2.550000E+02
2.550000E+02
2.550000E+02
2.550000E+02
2.550000E+02
2.550000E+02
2.550000E+02
2.550000E+02
2.550000E+02
2.550000E+02
2.550000E+02
2.550000E+02
2.550000E+02
2.550000E+02
2.550000E+02
2.550000E+02
2.550000E+02
2.550000E+02
2.550000E+02
2.550000E+02
2.550000E+02
2.550000E+02
2.550000E+02
2.550000E+02
2.550000E+02
2.550000E+02
2.550000E+02
2.550000E+02
2.550000E+02
2.550000E+02
2.550000E+02
2.550000E+02
2.550000E+02
2.550000E+02
2.550000E+02
2.550000E+02
2.550000E+02
2.550000E+02
2.550000E+02
2.550000E+02
2.550000E+02
2.550000E+02
2.550000E+02
2.550000E+02
2.550000E+02
2.550000E+02
2.550000E+02
2.550000E+02
2.550000E+02
2.550000E+02
2.550000E+02
2.550000E+02
2.550000E+02
2.550000E+02
2.550000E+02
2.550000E+02
2.550000E+02
2.550000E+02
2.550000E+02
2.550000E+02
2.550000E+02
2.550000E+02
2.550000E+02
2.550000E+02
2.550000E+02
2.550000E+02
2.550000E+02
2.550000E+02
2.550000E+02
2.550000E+02
2.550000E+02
2.550000E+02
2.550000E+02
2.550000E+02
2.550000E+02
2.550000E+02
2.550000E+02
2.550000E+02
2.550000E+02
2.550000E+02
2.550000E+02
2.550000E+02
2.550000E+02
2.550000E+02
2.550000E+02
2.550000E+02
2.550000E+02
2.550000E+02
2.550000E+02
2.550000E+02
2.550000E+02
2.550000E+02
2.550000E+02
2.550000E+02
2.550000E+02
2.550000E+02
2.550000E+02
2.550000E+02
2.550000E+02
2.550000E+02
2.550000E+02
2.550000E+02
2.550000E+02
2.550000E+02
2.550000E+02
2.550000E+02
2.550000E+02
2.550000E+02
2.550000E+02
2.550000E+02
2.550000E+02
2.550000E+02
2.550000E+02
2.550000E+02
2.550000E+02
2.550000E+02
2.550000E+02
2.550000E+02
2.550000E+02
2.550000E+02
2.550000E+02
2.550000E+02
2.550000E+02
2.550000E+02
2.550000E+02
2.550000E+02
2.550000E+02
2.550000E+02
2.550000E+02
2.550000E+02
2.550000E+02
2.550000E+02
2.550000E+02
2.550000E+02
2.550000E+02
2.550000E+02
2.600000E+02
2.600000E+02
2.600000E+02
2.600000E+02
2.600000E+02
2.600000E+02
2.600000E+02
2.600000E+02
2.600000E+02
2.600000E+02
2.600000E+02
2.600000E+02
2.600000E+02
2.600000E+02
2.600000E+02
2.600000E+02
2.600000E+02
2.600000E+02
2.600000E+02
2.600000E+02
2.600000E+02
2.600000E+02
2.600000E+02
2.600000E+02
2.600000E+02
2.600000E+02
2.600000E+02
2.600000E+02
2.600000E+02
2.600000E+02
2.600000E+02
2.600000E+02
2.600000E+02
2.600000E+02
2.600000E+02
2.600000E+02
2.600000E+02
2.600000E+02
2.600000E+02
2.600000E+02
2.600000E+02
2.600000E+02
2.600000E+02
2.600000E+02
2.600000E+02
2.600000E+02
2.600000E+02
2.600000E+02
2.600000E+02
2.600000E+02
2.600000E+02
2.600000E+02
2.600000E+02
2.600000E+02
2.600000E+02
2.600000E+02
2.600000E+02
2.600000E+02
2.600000E+02
2.600000E+02
2.600000E+02
2.600000E+02
2.600000E+02
2.600000E+02
2.600000E+02
2.600000E+02
2.600000E+02
2.600000E+02
2.600000E+02
2.600000E+02
2.600000E+02
2.600000E+02
2.600000E+02
2.600000E+02
2.600000E+02
2.600000E+02
2.600000E+02
2.600000E+02
2.600000E+02
2.600000E+02
2.600000E+02
2.600000E+02
2.600000E+02
2.600000E+02
2.600000E+02
2.600000E+02
2.600000E+02
2.600000E+02
2.600000E+02
2.600000E+02
2.600000E+02
2.600000E+02
2.600000E+02
2.600000E+02
2.600000E+02
2.600000E+02
2.600000E+02
2.600000E+02
2.600000E+02
2.600000E+02
2.600000E+02
2.600000E+02
2.600000E+02
2.600000E+02
2.600000E+02
2.600000E+02
2.600000E+02
2.600000E+02
2.600000E+02
2.600000E+02
2.600000E+02
2.600000E+02
2.600000E+02
2.600000E+02
2.600000E+02
2.600000E+02
2.600000E+02
2.600000E+02
2.600000E+02
2.600000E+02
2.600000E+02
2.600000E+02
2.600000E+02
2.600000E+02
2.600000E+02
2.600000E+02
2.600000E+02
2.600000E+02
2.600000E+02
2.600000E+02
2.600000E+02
2.600000E+02
2.600000E+02
2.600000E+02
2.600000E+02
2.600000E+02
2.600000E+02
2.600000E+02
2.600000E+02
2.600000E+02
2.600000E+02
2.600000E+02
2.600000E+02
2.600000E+02
2.600000E+02
2.600000E+02
2.600000E+02
2.600000E+02
2.600000E+02
2.600000E+02
2.600000E+02
2.600000E+02
2.600000E+02
2.600000E+02
2.600000E+02
2.600000E+02
2.600000E+02
2.600000E+02
2.600000E+02
2.600000E+02
2.600000E+02
2.600000E+02
2.600000E+02
2.600000E+02
2.600000E+02
2.600000E+02
2.600000E+02
2.600000E+02
2.600000E+02
2.600000E+02
2.600000E+02
2.600000E+02
2.600000E+02
2.600000E+02
2.600000E+02
2.600000E+02
2.600000E+02
2.600000E+02
2.600000E+02
2.600000E+02
2.600000E+02
2.600000E+02
2.600000E+02
2.600000E+02
2.600000E+02
2.600000E+02
2.600000E+02
2.600000E+02
2.600000E+02
2.600000E+02
2.600000E+02
2.600000E+02
2.600000E+02
2.600000E+02
2.600000E+02
2.600000E+02
2.600000E+02
2.600000E+02
2.600000E+02
2.600000E+02
2.600000E+02
2.650000E+02
2.650000E+02
2.650000E+02
2.650000E+02
2.650000E+02
2.650000E+02
2.650000E+02
2.650000E+02
2.650000E+02
2.650000E+02
2.650000E+02
2.650000E+02
2.650000E+02
2.650000E+02
2.650000E+02
2.650000E+02
2.650000E+02
2.650000E+02
2.650000E+02
2.650000E+02
2.650000E+02
2.650000E+02
2.650000E+02
2.650000E+02
2.650000E+02
2.650000E+02
2.650000E+02
2.650000E+02
2.650000E+02
2.650000E+02
2.650000E+02
2.650000E+02
2.650000E+02
2.650000E+02
2.650000E+02
2.650000E+02
2.650000E+02
2.650000E+02
2.650000E+02
2.650000E+02
2.650000E+02
2.650000E+02
2.650000E+02
2.650000E+02
2.650000E+02
2.650000E+02
2.650000E+02
2.650000E+02
2.650000E+02
2.650000E+02
2.650000E+02
2.650000E+02
2.650000E+02
2.650000E+02
2.650000E+02
2.650000E+02
2.650000E+02
2.650000E+02
2.650000E+02
2.650000E+02
2.650000E+02
2.650000E+02
2.650000E+02
2.650000E+02
2.650000E+02
2.650000E+02
2.650000E+02
2.650000E+02
2.650000E+02
2.650000E+02
2.650000E+02
2.650000E+02
2.650000E+02
2.650000E+02
2.650000E+02
2.650000E+02
2.650000E+02
2.650000E+02
2.650000E+02
2.650000E+02
2.650000E+02
2.650000E+02
2.650000E+02
2.650000E+02
2.650000E+02
2.650000E+02
2.650000E+02
2.650000E+02
2.650000E+02
2.650000E+02
2.650000E+02
2.650000E+02
2.650000E+02
2.650000E+02
2.650000E+02
2.650000E+02
2.650000E+02
2.650000E+02
2.650000E+02
2.650000E+02
2.650000E+02
2.650000E+02
2.650000E+02
2.650000E+02
2.650000E+02
2.650000E+02
2.650000E+02
2.650000E+02
2.650000E+02
2.650000E+02
2.650000E+02
2.650000E+02
2.650000E+02
2.650000E+02
2.650000E+02
2.650000E+02
2.650000E+02
2.650000E+02
2.650000E+02
2.650000E+02
2.650000E+02
2.650000E+02
2.650000E+02
2.650000E+02
2.650000E+02
2.650000E+02
2.650000E+02
2.650000E+02
2.650000E+02
2.650000E+02
2.650000E+02
2.650000E+02
2.650000E+02
2.650000E+02
2.650000E+02
2.650000E+02
2.650000E+02
2.650000E+02
2.650000E+02
2.650000E+02
2.650000E+02
2.650000E+02
2.650000E+02
2.650000E+02
2.650000E+02
2.650000E+02
2.650000E+02
2.650000E+02
2.650000E+02
2.650000E+02
2.650000E+02
2.650000E+02
2.650000E+02
2.650000E+02
2.650000E+02
2.650000E+02
2.650000E+02
2.650000E+02
2.650000E+02
2.650000E+02
2.650000E+02
2.650000E+02
2.650000E+02
2.650000E+02
2.650000E+02
2.650000E+02
2.650000E+02
2.650000E+02
2.650000E+02
2.650000E+02
2.650000E+02
2.650000E+02
2.650000E+02
2.650000E+02
2.650000E+02
2.650000E+02
2.650000E+02
2.650000E+02
2.650000E+02
2.650000E+02
2.650000E+02
2.650000E+02
2.650000E+02
2.650000E+02
2.650000E+02
2.650000E+02
2.650000E+02
2.650000E+02
2.650000E+02
2.650000E+02
2.650000E+02
2.650000E+02
2.650000E+02
2.650000E+02
2.650000E+02
2.650000E+02
2.650000E+02
2.650000E+02
2.650000E+02
2.650000E+02
2.650000E+02
2.700000E+02
2.700000E+02
2.700000E+02
2.700000E+02
2.700000E+02
2.700000E+02
2.700000E+02
2.700000E+02
2.700000E+02
2.700000E+02
2.700000E+02
2.700000E+02
2.700000E+02
2.700000E+02
2.700000E+02
2.700000E+02
2.700000E+02
2.700000E+02
2.700000E+02
2.700000E+02
2.700000E+02
2.700000E+02
2.700000E+02
2.700000E+02
2.700000E+02
2.700000E+02
2.700000E+02
2.700000E+02
2.700000E+02
2.700000E+02
2.700000E+02
2.700000E+02
2.700000E+02
2.700000E+02
2.700000E+02
2.700000E+02
2.700000E+02
2.700000E+02
2.700000E+02
2.700000E+02
2.700000E+02
2.700000E+02
2.700000E+02
2.700000E+02
2.700000E+02
2.700000E+02
2.700000E+02
2.700000E+02
2.700000E+02
2.700000E+02
2.700000E+02
2.700000E+02
2.700000E+02
2.700000E+02
2.700000E+02
2.700000E+02
2.700000E+02
2.700000E+02
2.700000E+02
2.700000E+02
2.700000E+02
2.700000E+02
2.700000E+02
2.700000E+02
2.700000E+02
2.700000E+02
2.700000E+02
2.700000E+02
2.700000E+02
2.700000E+02
2.700000E+02
2.700000E+02
2.700000E+02
2.700000E+02
2.700000E+02
2.700000E+02
2.700000E+02
2.700000E+02
2.700000E+02
2.700000E+02
2.700000E+02
2.700000E+02
2.700000E+02
2.700000E+02
2.700000E+02
2.700000E+02
2.700000E+02
2.700000E+02
2.700000E+02
2.700000E+02
2.700000E+02
2.700000E+02
2.700000E+02
2.700000E+02
2.700000E+02
2.700000E+02
2.700000E+02
2.700000E+02
2.700000E+02
2.700000E+02
2.700000E+02
2.700000E+02
2.700000E+02
2.700000E+02
2.700000E+02
2.700000E+02
2.700000E+02
2.700000E+02
2.700000E+02
2.700000E+02
2.700000E+02
2.700000E+02
2.700000E+02
2.700000E+02
2.700000E+02
2.700000E+02
2.700000E+02
2.700000E+02
2.700000E+02
2.700000E+02
2.700000E+02
2.700000E+02
2.700000E+02
2.700000E+02
2.700000E+02
2.700000E+02
2.700000E+02
2.700000E+02
2.700000E+02
2.700000E+02
2.700000E+02
2.700000E+02
2.700000E+02
2.700000E+02
2.700000E+02
2.700000E+02
2.700000E+02
2.700000E+02
2.700000E+02
2.700000E+02
2.700000E+02
2.700000E+02
2.700000E+02
2.700000E+02
2.700000E+02
2.700000E+02
2.700000E+02
2.700000E+02
2.700000E+02
2.700000E+02
2.700000E+02
2.700000E+02
2.700000E+02
2.700000E+02
2.700000E+02
2.700000E+02
2.700000E+02
2.700000E+02
2.700000E+02
2.700000E+02
2.700000E+02
2.700000E+02
2.700000E+02
2.700000E+02
2.700000E+02
2.700000E+02
2.700000E+02
2.700000E+02
2.700000E+02
2.700000E+02
2.700000E+02
2.700000E+02
2.700000E+02
2.700000E+02
2.700000E+02
2.700000E+02
2.700000E+02
2.700000E+02
2.700000E+02
2.700000E+02
2.700000E+02
2.700000E+02
2.700000E+02
2.700000E+02
2.700000E+02
2.700000E+02
2.700000E+02
2.700000E+02
2.700000E+02
2.700000E+02
2.700000E+02
2.700000E+02
2.700000E+02
2.700000E+02
2.700000E+02
2.700000E+02
2.700000E+02
2.700000E+02
2.700000E+02
2.700000E+02
2.700000E+02
2.750000E+02
2.750000E+02
2.750000E+02
2.750000E+02
2.750000E+02
2.750000E+02
2.750000E+02
2.750000E+02
2.750000E+02
2.750000E+02
2.750000E+02
2.750000E+02
2.750000E+02
2.750000E+02
2.750000E+02
2.750000E+02
2.750000E+02
2.750000E+02
2.750000E+02
2.750000E+02
2.750000E+02
2.750000E+02
2.750000E+02
2.750000E+02
2.750000E+02
2.750000E+02
2.750000E+02
2.750000E+02
2.750000E+02
2.750000E+02
2.750000E+02
2.750000E+02
2.750000E+02
2.750000E+02
2.750000E+02
2.750000E+02
2.750000E+02
2.750000E+02
2.750000E+02
2.750000E+02
2.750000E+02
2.750000E+02
2.750000E+02
2.750000E+02
2.750000E+02
2.750000E+02
2.750000E+02
2.750000E+02
2.750000E+02
2.750000E+02
2.750000E+02
2.750000E+02
2.750000E+02
2.750000E+02
2.750000E+02
2.750000E+02
2.750000E+02
2.750000E+02
2.750000E+02
2.750000E+02
2.750000E+02
2.750000E+02
2.750000E+02
2.750000E+02
2.750000E+02
2.750000E+02
2.750000E+02
2.750000E+02
2.750000E+02
2.750000E+02
2.750000E+02
2.750000E+02
2.750000E+02
2.750000E+02
2.750000E+02
2.750000E+02
2.750000E+02
2.750000E+02
2.750000E+02
2.750000E+02
2.750000E+02
2.750000E+02
2.750000E+02
2.750000E+02
2.750000E+02
2.750000E+02
2.750000E+02
2.750000E+02
2.750000E+02
2.750000E+02
2.750000E+02
2.750000E+02
2.750000E+02
2.750000E+02
2.750000E+02
2.750000E+02
2.750000E+02
2.750000E+02
2.750000E+02
2.750000E+02
2.750000E+02
2.750000E+02
2.750000E+02
2.750000E+02
2.750000E+02
2.750000E+02
2.750000E+02
2.750000E+02
2.750000E+02
2.750000E+02
2.750000E+02
2.750000E+02
2.750000E+02
2.750000E+02
2.750000E+02
2.750000E+02
2.750000E+02
2.750000E+02
2.750000E+02
2.750000E+02
2.750000E+02
2.750000E+02
2.750000E+02
2.750000E+02
2.750000E+02
2.750000E+02
2.750000E+02
2.750000E+02
2.750000E+02
2.750000E+02
2.750000E+02
2.750000E+02
2.750000E+02
2.750000E+02
2.750000E+02
2.750000E+02
2.750000E+02
2.750000E+02
2.750000E+02
2.750000E+02
2.750000E+02
2.750000E+02
2.750000E+02
2.750000E+02
2.750000E+02
2.750000E+02
2.750000E+02
2.750000E+02
2.750000E+02
2.750000E+02
2.750000E+02
2.750000E+02
2.750000E+02
2.750000E+02
2.750000E+02
2.750000E+02
2.750000E+02
2.750000E+02
2.750000E+02
2.750000E+02
2.750000E+02
2.750000E+02
2.750000E+02
2.750000E+02
2.750000E+02
2.750000E+02
2.750000E+02
2.750000E+02
2.750000E+02
2.750000E+02
2.750000E+02
2.750000E+02
2.750000E+02
2.750000E+02
2.750000E+02
2.750000E+02
2.750000E+02
2.750000E+02
2.750000E+02
2.750000E+02
2.750000E+02
2.750000E+02
2.750000E+02
2.750000E+02
2.750000E+02
2.750000E+02
2.750000E+02
2.750000E+02
2.750000E+02
2.750000E+02
2.750000E+02
2.750000E+02
2.750000E+02
2.750000E+02
2.750000E+02
2.750000E+02
2.750000E+02
2.750000E+02
2.750000E+02
2.750000E+02
2.750000E+02
2.800000E+02
2.800000E+02
2.800000E+02
2.800000E+02
2.800000E+02
2.800000E+02
2.800000E+02
2.800000E+02
2.800000E+02
2.800000E+02
2.800000E+02
2.800000E+02
2.800000E+02
2.800000E+02
2.800000E+02
2.800000E+02
2.800000E+02
2.800000E+02
2.800000E+02
2.800000E+02
2.800000E+02
2.800000E+02
2.800000E+02
2.800000E+02
2.800000E+02
2.800000E+02
2.800000E+02
2.800000E+02
2.800000E+02
2.800000E+02
2.800000E+02
2.800000E+02
2.800000E+02
2.800000E+02
2.800000E+02
2.800000E+02
2.800000E+02
2.800000E+02
2.800000E+02
2.800000E+02
2.800000E+02
2.800000E+02
2.800000E+02
2.800000E+02
2.800000E+02
2.800000E+02
2.800000E+02
2.800000E+02
2.800000E+02
2.800000E+02
2.800000E+02
2.800000E+02
2.800000E+02
2.800000E+02
2.800000E+02
2.800000E+02
2.800000E+02
2.800000E+02
2.800000E+02
2.800000E+02
2.800000E+02
2.800000E+02
2.800000E+02
2.800000E+02
2.800000E+02
2.800000E+02
2.800000E+02
2.800000E+02
2.800000E+02
2.800000E+02
2.800000E+02
2.800000E+02
2.800000E+02
2.800000E+02
2.800000E+02
2.800000E+02
2.800000E+02
2.800000E+02
2.800000E+02
2.800000E+02
2.800000E+02
2.800000E+02
2.800000E+02
2.800000E+02
2.800000E+02
2.800000E+02
2.800000E+02
2.800000E+02
2.800000E+02
2.800000E+02
2.800000E+02
2.800000E+02
2.800000E+02
2.800000E+02
2.800000E+02
2.800000E+02
2.800000E+02
2.800000E+02
2.800000E+02
2.800000E+02
2.800000E+02
2.800000E+02
2.800000E+02
2.800000E+02
2.800000E+02
2.800000E+02
2.800000E+02
2.800000E+02
2.800000E+02
2.800000E+02
2.800000E+02
2.800000E+02
2.800000E+02
2.800000E+02
2.800000E+02
2.800000E+02
2.800000E+02
2.800000E+02
2.800000E+02
2.800000E+02
2.800000E+02
2.800000E+02
2.800000E+02
2.800000E+02
2.800000E+02
2.800000E+02
2.800000E+02
2.800000E+02
2.800000E+02
2.800000E+02
2.800000E+02
2.800000E+02
2.800000E+02
2.800000E+02
2.800000E+02
2.800000E+02
2.800000E+02
2.800000E+02
2.800000E+02
2.800000E+02
2.800000E+02
2.800000E+02
2.800000E+02
2.800000E+02
2.800000E+02
2.800000E+02
2.800000E+02
2.800000E+02
2.800000E+02
2.800000E+02
2.800000E+02
2.800000E+02
2.800000E+02
2.800000E+02
2.800000E+02
2.800000E+02
2.800000E+02
2.800000E+02
2.800000E+02
2.800000E+02
2.800000E+02
2.800000E+02
2.800000E+02
2.800000E+02
2.800000E+02
2.800000E+02
2.800000E+02
2.800000E+02
2.800000E+02
2.800000E+02
2.800000E+02
2.800000E+02
2.800000E+02
2.800000E+02
2.800000E+02
2.800000E+02
2.800000E+02
2.800000E+02
2.800000E+02
2.800000E+02
2.800000E+02
2.800000E+02
2.800000E+02
2.800000E+02
2.800000E+02
2.800000E+02
2.800000E+02
2.800000E+02
2.800000E+02
2.800000E+02
2.800000E+02
2.800000E+02
2.800000E+02
2.800000E+02
2.800000E+02
2.800000E+02
2.800000E+02
2.800000E+02
2.800000E+02
2.800000E+02
2.800000E+02
2.850000E+02
2.850000E+02
2.850000E+02
2.850000E+02
2.850000E+02
2.850000E+02
2.850000E+02
2.850000E+02
2.850000E+02
2.850000E+02
2.850000E+02
2.850000E+02
2.850000E+02
2.850000E+02
2.850000E+02
2.850000E+02
2.850000E+02
2.850000E+02
2.850000E+02
2.850000E+02
2.850000E+02
2.850000E+02
2.850000E+02
2.850000E+02
2.850000E+02
2.850000E+02
2.850000E+02
2.850000E+02
2.850000E+02
2.850000E+02
2.850000E+02
2.850000E+02
2.850000E+02
2.850000E+02
2.850000E+02
2.850000E+02
2.850000E+02
2.850000E+02
2.850000E+02
2.850000E+02
2.850000E+02
2.850000E+02
2.850000E+02
2.850000E+02
2.850000E+02
2.850000E+02
2.850000E+02
2.850000E+02
2.850000E+02
2.850000E+02
2.850000E+02
2.850000E+02
2.850000E+02
2.850000E+02
2.850000E+02
2.850000E+02
2.850000E+02
2.850000E+02
2.850000E+02
2.850000E+02
2.850000E+02
2.850000E+02
2.850000E+02
2.850000E+02
2.850000E+02
2.850000E+02
2.850000E+02
2.850000E+02
2.850000E+02
2.850000E+02
2.850000E+02
2.850000E+02
2.850000E+02
2.850000E+02
2.850000E+02
2.850000E+02
2.850000E+02
2.850000E+02
2.850000E+02
2.850000E+02
2.850000E+02
2.850000E+02
2.850000E+02
2.850000E+02
2.850000E+02
2.850000E+02
2.850000E+02
2.850000E+02
2.850000E+02
2.850000E+02
2.850000E+02
2.850000E+02
2.850000E+02
2.850000E+02
2.850000E+02
2.850000E+02
2.850000E+02
2.850000E+02
2.850000E+02
2.850000E+02
2.850000E+02
2.850000E+02
2.850000E+02
2.850000E+02
2.850000E+02
2.850000E+02
2.850000E+02
2.850000E+02
2.850000E+02
2.850000E+02
2.850000E+02
2.850000E+02
2.850000E+02
2.850000E+02
2.850000E+02
2.850000E+02
2.850000E+02
2.850000E+02
2.850000E+02
2.850000E+02
2.850000E+02
2.850000E+02
2.850000E+02
2.850000E+02
2.850000E+02
2.850000E+02
2.850000E+02
2.850000E+02
2.850000E+02
2.850000E+02
2.850000E+02
2.850000E+02
2.850000E+02
2.850000E+02
2.850000E+02
2.850000E+02
2.850000E+02
2.850000E+02
2.850000E+02
2.850000E+02
2.850000E+02
2.850000E+02
2.850000E+02
2.850000E+02
2.850000E+02
2.850000E+02
2.850000E+02
2.850000E+02
2.850000E+02
2.850000E+02
2.850000E+02
2.850000E+02
2.850000E+02
2.850000E+02
2.850000E+02
2.850000E+02
2.850000E+02
2.850000E+02
2.850000E+02
2.850000E+02
2.850000E+02
2.850000E+02
2.850000E+02
2.850000E+02
2.850000E+02
2.850000E+02
2.850000E+02
2.850000E+02
2.850000E+02
2.850000E+02
2.850000E+02
2.850000E+02
2.850000E+02
2.850000E+02
2.850000E+02
2.850000E+02
2.850000E+02
2.850000E+02
2.850000E+02
2.850000E+02
2.850000E+02
2.850000E+02
2.850000E+02
2.850000E+02
2.850000E+02
2.850000E+02
2.850000E+02
2.850000E+02
2.850000E+02
2.850000E+02
2.850000E+02
2.850000E+02
2.850000E+02
2.850000E+02
2.850000E+02
2.850000E+02
2.850000E+02
2.850000E+02
2.850000E+02
2.850000E+02
2.850000E+02
2.900000E+02
2.900000E+02
2.900000E+02
2.900000E+02
2.900000E+02
2.900000E+02
2.900000E+02
2.900000E+02
2.900000E+02
2.900000E+02
2.900000E+02
2.900000E+02
2.900000E+02
2.900000E+02
2.900000E+02
2.900000E+02
2.900000E+02
2.900000E+02
2.900000E+02
2.900000E+02
2.900000E+02
2.900000E+02
2.900000E+02
2.900000E+02
2.900000E+02
2.900000E+02
2.900000E+02
2.900000E+02
2.900000E+02
2.900000E+02
2.900000E+02
2.900000E+02
2.900000E+02
2.900000E+02
2.900000E+02
2.900000E+02
2.900000E+02
2.900000E+02
2.900000E+02
2.900000E+02
2.900000E+02
2.900000E+02
2.900000E+02
2.900000E+02
2.900000E+02
2.900000E+02
2.900000E+02
2.900000E+02
2.900000E+02
2.900000E+02
2.900000E+02
2.900000E+02
2.900000E+02
2.900000E+02
2.900000E+02
2.900000E+02
2.900000E+02
2.900000E+02
2.900000E+02
2.900000E+02
2.900000E+02
2.900000E+02
2.900000E+02
2.900000E+02
2.900000E+02
2.900000E+02
2.900000E+02
2.900000E+02
2.900000E+02
2.900000E+02
2.900000E+02
2.900000E+02
2.900000E+02
2.900000E+02
2.900000E+02
2.900000E+02
2.900000E+02
2.900000E+02
2.900000E+02
2.900000E+02
2.900000E+02
2.900000E+02
2.900000E+02
2.900000E+02
2.900000E+02
2.900000E+02
2.900000E+02
2.900000E+02
2.900000E+02
2.900000E+02
2.900000E+02
2.900000E+02
2.900000E+02
2.900000E+02
2.900000E+02
2.900000E+02
2.900000E+02
2.900000E+02
2.900000E+02
2.900000E+02
2.900000E+02
2.900000E+02
2.900000E+02
2.900000E+02
2.900000E+02
2.900000E+02
2.900000E+02
2.900000E+02
2.900000E+02
2.900000E+02
2.900000E+02
2.900000E+02
2.900000E+02
2.900000E+02
2.900000E+02
2.900000E+02
2.900000E+02
2.900000E+02
2.900000E+02
2.900000E+02
2.900000E+02
2.900000E+02
2.900000E+02
2.900000E+02
2.900000E+02
2.900000E+02
2.900000E+02
2.900000E+02
2.900000E+02
2.900000E+02
2.900000E+02
2.900000E+02
2.900000E+02
2.900000E+02
2.900000E+02
2.900000E+02
2.900000E+02
2.900000E+02
2.900000E+02
2.900000E+02
2.900000E+02
2.900000E+02
2.900000E+02
2.900000E+02
2.900000E+02
2.900000E+02
2.900000E+02
2.900000E+02
2.900000E+02
2.900000E+02
2.900000E+02
2.900000E+02
2.900000E+02
2.900000E+02
2.900000E+02
2.900000E+02
2.900000E+02
2.900000E+02
2.900000E+02
2.900000E+02
2.900000E+02
2.900000E+02
2.900000E+02
2.900000E+02
2.900000E+02
2.900000E+02
2.900000E+02
2.900000E+02
2.900000E+02
2.900000E+02
2.900000E+02
2.900000E+02
2.900000E+02
2.900000E+02
2.900000E+02
2.900000E+02
2.900000E+02
2.900000E+02
2.900000E+02
2.900000E+02
2.900000E+02
2.900000E+02
2.900000E+02
2.900000E+02
2.900000E+02
2.900000E+02
2.900000E+02
2.900000E+02
2.900000E+02
2.900000E+02
2.900000E+02
2.900000E+02
2.900000E+02
2.900000E+02
2.900000E+02
2.900000E+02
2.900000E+02
2.900000E+02
2.900000E+02
2.900000E+02
2.900000E+02
2.950000E+02
2.950000E+02
2.950000E+02
2.950000E+02
2.950000E+02
2.950000E+02
2.950000E+02
2.950000E+02
2.950000E+02
2.950000E+02
2.950000E+02
2.950000E+02
2.950000E+02
2.950000E+02
2.950000E+02
2.950000E+02
2.950000E+02
2.950000E+02
2.950000E+02
2.950000E+02
2.950000E+02
2.950000E+02
2.950000E+02
2.950000E+02
2.950000E+02
2.950000E+02
2.950000E+02
2.950000E+02
2.950000E+02
2.950000E+02
2.950000E+02
2.950000E+02
2.950000E+02
2.950000E+02
2.950000E+02
2.950000E+02
2.950000E+02
2.950000E+02
2.950000E+02
2.950000E+02
2.950000E+02
2.950000E+02
2.950000E+02
2.950000E+02
2.950000E+02
2.950000E+02
2.950000E+02
2.950000E+02
2.950000E+02
2.950000E+02
2.950000E+02
2.950000E+02
2.950000E+02
2.950000E+02
2.950000E+02
2.950000E+02
2.950000E+02
2.950000E+02
2.950000E+02
2.950000E+02
2.950000E+02
2.950000E+02
2.950000E+02
2.950000E+02
2.950000E+02
2.950000E+02
2.950000E+02
2.950000E+02
2.950000E+02
2.950000E+02
2.950000E+02
2.950000E+02
2.950000E+02
2.950000E+02
2.950000E+02
2.950000E+02
2.950000E+02
2.950000E+02
2.950000E+02
2.950000E+02
2.950000E+02
2.950000E+02
2.950000E+02
2.950000E+02
2.950000E+02
2.950000E+02
2.950000E+02
2.950000E+02
2.950000E+02
2.950000E+02
2.950000E+02
2.950000E+02
2.950000E+02
2.950000E+02
2.950000E+02
2.950000E+02
2.950000E+02
2.950000E+02
2.950000E+02
2.950000E+02
2.950000E+02
2.950000E+02
2.950000E+02
2.950000E+02
2.950000E+02
2.950000E+02
2.950000E+02
2.950000E+02
2.950000E+02
2.950000E+02
2.950000E+02
2.950000E+02
2.950000E+02
2.950000E+02
2.950000E+02
2.950000E+02
2.950000E+02
2.950000E+02
2.950000E+02
2.950000E+02
2.950000E+02
2.950000E+02
2.950000E+02
2.950000E+02
2.950000E+02
2.950000E+02
2.950000E+02
2.950000E+02
2.950000E+02
2.950000E+02
2.950000E+02
2.950000E+02
2.950000E+02
2.950000E+02
2.950000E+02
2.950000E+02
2.950000E+02
2.950000E+02
2.950000E+02
2.950000E+02
2.950000E+02
2.950000E+02
2.950000E+02
2.950000E+02
2.950000E+02
2.950000E+02
2.950000E+02
2.950000E+02
2.950000E+02
2.950000E+02
2.950000E+02
2.950000E+02
2.950000E+02
2.950000E+02
2.950000E+02
2.950000E+02
2.950000E+02
2.950000E+02
2.950000E+02
2.950000E+02
2.950000E+02
2.950000E+02
2.950000E+02
2.950000E+02
2.950000E+02
2.950000E+02
2.950000E+02
2.950000E+02
2.950000E+02
2.950000E+02
2.950000E+02
2.950000E+02
2.950000E+02
2.950000E+02
2.950000E+02
2.950000E+02
2.950000E+02
2.950000E+02
2.950000E+02
2.950000E+02
2.950000E+02
2.950000E+02
2.950000E+02
2.950000E+02
2.950000E+02
2.950000E+02
2.950000E+02
2.950000E+02
2.950000E+02
2.950000E+02
2.950000E+02
2.950000E+02
2.950000E+02
2.950000E+02
2.950000E+02
2.950000E+02
2.950000E+02
2.950000E+02
2.950000E+02
2.950000E+02
2.950000E+02
3.000000E+02
3.000000E+02
3.000000E+02
3.000000E+02
3.000000E+02
3.000000E+02
3.000000E+02
3.000000E+02
3.000000E+02
3.000000E+02
3.000000E+02
3.000000E+02
3.000000E+02
3.000000E+02
3.000000E+02
3.000000E+02
3.000000E+02
3.000000E+02
3.000000E+02
3.000000E+02
3.000000E+02
3.000000E+02
3.000000E+02
3.000000E+02
3.000000E+02
3.000000E+02
3.000000E+02
3.000000E+02
3.000000E+02
3.000000E+02
3.000000E+02
3.000000E+02
3.000000E+02
3.000000E+02
3.000000E+02
3.000000E+02
3.000000E+02
3.000000E+02
3.000000E+02
3.000000E+02
3.000000E+02
3.000000E+02
3.000000E+02
3.000000E+02
3.000000E+02
3.000000E+02
3.000000E+02
3.000000E+02
3.000000E+02
3.000000E+02
3.000000E+02
3.000000E+02
3.000000E+02
3.000000E+02
3.000000E+02
3.000000E+02
3.000000E+02
3.000000E+02
3.000000E+02
3.000000E+02
3.000000E+02
3.000000E+02
3.000000E+02
3.000000E+02
3.000000E+02
3.000000E+02
3.000000E+02
3.000000E+02
3.000000E+02
3.000000E+02
3.000000E+02
3.000000E+02
3.000000E+02
3.000000E+02
3.000000E+02
3.000000E+02
3.000000E+02
3.000000E+02
3.000000E+02
3.000000E+02
3.000000E+02
3.000000E+02
3.000000E+02
3.000000E+02
3.000000E+02
3.000000E+02
3.000000E+02
3.000000E+02
3.000000E+02
3.000000E+02
3.000000E+02
3.000000E+02
3.000000E+02
3.000000E+02
3.000000E+02
3.000000E+02
3.000000E+02
3.000000E+02
3.000000E+02
3.000000E+02
3.000000E+02
3.000000E+02
3.000000E+02
3.000000E+02
3.000000E+02
3.000000E+02
3.000000E+02
3.000000E+02
3.000000E+02
3.000000E+02
3.000000E+02
3.000000E+02
3.000000E+02
3.000000E+02
3.000000E+02
3.000000E+02
3.000000E+02
3.000000E+02
3.000000E+02
3.000000E+02
3.000000E+02
3.000000E+02
3.000000E+02
3.000000E+02
3.000000E+02
3.000000E+02
3.000000E+02
3.000000E+02
3.000000E+02
3.000000E+02
3.000000E+02
3.000000E+02
3.000000E+02
3.000000E+02
3.000000E+02
3.000000E+02
3.000000E+02
3.000000E+02
3.000000E+02
3.000000E+02
3.000000E+02
3.000000E+02
3.000000E+02
3.000000E+02
3.000000E+02
3.000000E+02
3.000000E+02
3.000000E+02
3.000000E+02
3.000000E+02
3.000000E+02
3.000000E+02
3.000000E+02
3.000000E+02
3.000000E+02
3.000000E+02
3.000000E+02
3.000000E+02
3.000000E+02
3.000000E+02
3.000000E+02
3.000000E+02
3.000000E+02
3.000000E+02
3.000000E+02
3.000000E+02
3.000000E+02
3.000000E+02
3.000000E+02
3.000000E+02
3.000000E+02
3.000000E+02
3.000000E+02
3.000000E+02
3.000000E+02
3.000000E+02
3.000000E+02
3.000000E+02
3.000000E+02
3.000000E+02
3.000000E+02
3.000000E+02
3.000000E+02
3.000000E+02
3.000000E+02
3.000000E+02
3.000000E+02
3.000000E+02
3.000000E+02
3.000000E+02
3.000000E+02
3.000000E+02
3.000000E+02
3.000000E+02
3.000000E+02
3.000000E+02
3.000000E+02
3.000000E+02
3.000000E+02
3.000000E+02
3.000000E+02
3.050000E+02
3.050000E+02
3.050000E+02
3.050000E+02
3.050000E+02
3.050000E+02
3.050000E+02
3.050000E+02
3.050000E+02
3.050000E+02
3.050000E+02
3.050000E+02
3.050000E+02
3.050000E+02
3.050000E+02
3.050000E+02
3.050000E+02
3.050000E+02
3.050000E+02
3.050000E+02
3.050000E+02
3.050000E+02
3.050000E+02
3.050000E+02
3.050000E+02
3.050000E+02
3.050000E+02
3.050000E+02
3.050000E+02
3.050000E+02
3.050000E+02
3.050000E+02
3.050000E+02
3.050000E+02
3.050000E+02
3.050000E+02
3.050000E+02
3.050000E+02
3.050000E+02
3.050000E+02
3.050000E+02
3.050000E+02
3.050000E+02
3.050000E+02
3.050000E+02
3.050000E+02
3.050000E+02
3.050000E+02
3.050000E+02
3.050000E+02
3.050000E+02
3.050000E+02
3.050000E+02
3.050000E+02
3.050000E+02
3.050000E+02
3.050000E+02
3.050000E+02
3.050000E+02
3.050000E+02
3.050000E+02
3.050000E+02
3.050000E+02
3.050000E+02
3.050000E+02
3.050000E+02
3.050000E+02
3.050000E+02
3.050000E+02
3.050000E+02
3.050000E+02
3.050000E+02
3.050000E+02
3.050000E+02
3.050000E+02
3.050000E+02
3.050000E+02
3.050000E+02
3.050000E+02
3.050000E+02
3.050000E+02
3.050000E+02
3.050000E+02
3.050000E+02
3.050000E+02
3.050000E+02
3.050000E+02
3.050000E+02
3.050000E+02
3.050000E+02
3.050000E+02
3.050000E+02
3.050000E+02
3.050000E+02
3.050000E+02
3.050000E+02
3.050000E+02
3.050000E+02
3.050000E+02
3.050000E+02
3.050000E+02
3.050000E+02
3.050000E+02
3.050000E+02
3.050000E+02
3.050000E+02
3.050000E+02
3.050000E+02
3.050000E+02
3.050000E+02
3.050000E+02
3.050000E+02
3.050000E+02
3.050000E+02
3.050000E+02
3.050000E+02
3.050000E+02
3.050000E+02
3.050000E+02
3.050000E+02
3.050000E+02
3.050000E+02
3.050000E+02
3.050000E+02
3.050000E+02
3.050000E+02
3.050000E+02
3.050000E+02
3.050000E+02
3.050000E+02
3.050000E+02
3.050000E+02
3.050000E+02
3.050000E+02
3.050000E+02
3.050000E+02
3.050000E+02
3.050000E+02
3.050000E+02
3.050000E+02
3.050000E+02
3.050000E+02
3.050000E+02
3.050000E+02
3.050000E+02
3.050000E+02
3.050000E+02
3.050000E+02
3.050000E+02
3.050000E+02
3.050000E+02
3.050000E+02
3.050000E+02
3.050000E+02
3.050000E+02
3.050000E+02
3.050000E+02
3.050000E+02
3.050000E+02
3.050000E+02
3.050000E+02
3.050000E+02
3.050000E+02
3.050000E+02
3.050000E+02
3.050000E+02
3.050000E+02
3.050000E+02
3.050000E+02
3.050000E+02
3.050000E+02
3.050000E+02
3.050000E+02
3.050000E+02
3.050000E+02
3.050000E+02
3.050000E+02
3.050000E+02
3.050000E+02
3.050000E+02
3.050000E+02
3.050000E+02
3.050000E+02
3.050000E+02
3.050000E+02
3.050000E+02
3.050000E+02
3.050000E+02
3.050000E+02
3.050000E+02
3.050000E+02
3.050000E+02
3.050000E+02
3.050000E+02
3.050000E+02
3.050000E+02
3.050000E+02
3.050000E+02
3.050000E+02
3.050000E+02
3.050000E+02
3.100000E+02
3.100000E+02
3.100000E+02
3.100000E+02
3.100000E+02
3.100000E+02
3.100000E+02
3.100000E+02
3.100000E+02
3.100000E+02
3.100000E+02
3.100000E+02
3.100000E+02
3.100000E+02
3.100000E+02
3.100000E+02
3.100000E+02
3.100000E+02
3.100000E+02
3.100000E+02
3.100000E+02
3.100000E+02
3.100000E+02
3.100000E+02
3.100000E+02
3.100000E+02
3.100000E+02
3.100000E+02
3.100000E+02
3.100000E+02
3.100000E+02
3.100000E+02
3.100000E+02
3.100000E+02
3.100000E+02
3.100000E+02
3.100000E+02
3.100000E+02
3.100000E+02
3.100000E+02
3.100000E+02
3.100000E+02
3.100000E+02
3.100000E+02
3.100000E+02
3.100000E+02
3.100000E+02
3.100000E+02
3.100000E+02
3.100000E+02
3.100000E+02
3.100000E+02
3.100000E+02
3.100000E+02
3.100000E+02
3.100000E+02
3.100000E+02
3.100000E+02
3.100000E+02
3.100000E+02
3.100000E+02
3.100000E+02
3.100000E+02
3.100000E+02
3.100000E+02
3.100000E+02
3.100000E+02
3.100000E+02
3.100000E+02
3.100000E+02
3.100000E+02
3.100000E+02
3.100000E+02
3.100000E+02
3.100000E+02
3.100000E+02
3.100000E+02
3.100000E+02
3.100000E+02
3.100000E+02
3.100000E+02
3.100000E+02
3.100000E+02
3.100000E+02
3.100000E+02
3.100000E+02
3.100000E+02
3.100000E+02
3.100000E+02
3.100000E+02
3.100000E+02
3.100000E+02
3.100000E+02
3.100000E+02
3.100000E+02
3.100000E+02
3.100000E+02
3.100000E+02
3.100000E+02
3.100000E+02
3.100000E+02
3.100000E+02
3.100000E+02
3.100000E+02
3.100000E+02
3.100000E+02
3.100000E+02
3.100000E+02
3.100000E+02
3.100000E+02
3.100000E+02
3.100000E+02
3.100000E+02
3.100000E+02
3.100000E+02
3.100000E+02
3.100000E+02
3.100000E+02
3.100000E+02
3.100000E+02
3.100000E+02
3.100000E+02
3.100000E+02
3.100000E+02
3.100000E+02
3.100000E+02
3.100000E+02
3.100000E+02
3.100000E+02
3.100000E+02
3.100000E+02
3.100000E+02
3.100000E+02
3.100000E+02
3.100000E+02
3.100000E+02
3.100000E+02
3.100000E+02
3.100000E+02
3.100000E+02
3.100000E+02
3.100000E+02
3.100000E+02
3.100000E+02
3.100000E+02
3.100000E+02
3.100000E+02
3.100000E+02
3.100000E+02
3.100000E+02
3.100000E+02
3.100000E+02
3.100000E+02
3.100000E+02
3.100000E+02
3.100000E+02
3.100000E+02
3.100000E+02
3.100000E+02
3.100000E+02
3.100000E+02
3.100000E+02
3.100000E+02
3.100000E+02
3.100000E+02
3.100000E+02
3.100000E+02
3.100000E+02
3.100000E+02
3.100000E+02
3.100000E+02
3.100000E+02
3.100000E+02
3.100000E+02
3.100000E+02
3.100000E+02
3.100000E+02
3.100000E+02
3.100000E+02
3.100000E+02
3.100000E+02
3.100000E+02
3.100000E+02
3.100000E+02
3.100000E+02
3.100000E+02
3.100000E+02
3.100000E+02
3.100000E+02
3.100000E+02
3.100000E+02
3.100000E+02
3.100000E+02
3.100000E+02
3.100000E+02
3.100000E+02
3.100000E+02
3.100000E+02
3.100000E+02
3.100000E+02
3.100000E+02
3.150000E+02
3.150000E+02
3.150000E+02
3.150000E+02
3.150000E+02
3.150000E+02
3.150000E+02
3.150000E+02
3.150000E+02
3.150000E+02
3.150000E+02
3.150000E+02
3.150000E+02
3.150000E+02
3.150000E+02
3.150000E+02
3.150000E+02
3.150000E+02
3.150000E+02
3.150000E+02
3.150000E+02
3.150000E+02
3.150000E+02
3.150000E+02
3.150000E+02
3.150000E+02
3.150000E+02
3.150000E+02
3.150000E+02
3.150000E+02
3.150000E+02
3.150000E+02
3.150000E+02
3.150000E+02
3.150000E+02
3.150000E+02
3.150000E+02
3.150000E+02
3.150000E+02
3.150000E+02
3.150000E+02
3.150000E+02
3.150000E+02
3.150000E+02
3.150000E+02
3.150000E+02
3.150000E+02
3.150000E+02
3.150000E+02
3.150000E+02
3.150000E+02
3.150000E+02
3.150000E+02
3.150000E+02
3.150000E+02
3.150000E+02
3.150000E+02
3.150000E+02
3.150000E+02
3.150000E+02
3.150000E+02
3.150000E+02
3.150000E+02
3.150000E+02
3.150000E+02
3.150000E+02
3.150000E+02
3.150000E+02
3.150000E+02
3.150000E+02
3.150000E+02
3.150000E+02
3.150000E+02
3.150000E+02
3.150000E+02
3.150000E+02
3.150000E+02
3.150000E+02
3.150000E+02
3.150000E+02
3.150000E+02
3.150000E+02
3.150000E+02
3.150000E+02
3.150000E+02
3.150000E+02
3.150000E+02
3.150000E+02
3.150000E+02
3.150000E+02
3.150000E+02
3.150000E+02
3.150000E+02
3.150000E+02
3.150000E+02
3.150000E+02
3.150000E+02
3.150000E+02
3.150000E+02
3.150000E+02
3.150000E+02
3.150000E+02
3.150000E+02
3.150000E+02
3.150000E+02
3.150000E+02
3.150000E+02
3.150000E+02
3.150000E+02
3.150000E+02
3.150000E+02
3.150000E+02
3.150000E+02
3.150000E+02
3.150000E+02
3.150000E+02
3.150000E+02
3.150000E+02
3.150000E+02
3.150000E+02
3.150000E+02
3.150000E+02
3.150000E+02
3.150000E+02
3.150000E+02
3.150000E+02
3.150000E+02
3.150000E+02
3.150000E+02
3.150000E+02
3.150000E+02
3.150000E+02
3.150000E+02
3.150000E+02
3.150000E+02
3.150000E+02
3.150000E+02
3.150000E+02
3.150000E+02
3.150000E+02
3.150000E+02
3.150000E+02
3.150000E+02
3.150000E+02
3.150000E+02
3.150000E+02
3.150000E+02
3.150000E+02
3.150000E+02
3.150000E+02
3.150000E+02
3.150000E+02
3.150000E+02
3.150000E+02
3.150000E+02
3.150000E+02
3.150000E+02
3.150000E+02
3.150000E+02
3.150000E+02
3.150000E+02
3.150000E+02
3.150000E+02
3.150000E+02
3.150000E+02
3.150000E+02
3.150000E+02
3.150000E+02
3.150000E+02
3.150000E+02
3.150000E+02
3.150000E+02
3.150000E+02
3.150000E+02
3.150000E+02
3.150000E+02
3.150000E+02
3.150000E+02
3.150000E+02
3.150000E+02
3.150000E+02
3.150000E+02
3.150000E+02
3.150000E+02
3.150000E+02
3.150000E+02
3.150000E+02
3.150000E+02
3.150000E+02
3.150000E+02
3.150000E+02
3.150000E+02
3.150000E+02
3.150000E+02
3.150000E+02
3.150000E+02
3.150000E+02
3.150000E+02
3.150000E+02
3.150000E+02
3.150000E+02
3.200000E+02
3.200000E+02
3.200000E+02
3.200000E+02
3.200000E+02
3.200000E+02
3.200000E+02
3.200000E+02
3.200000E+02
3.200000E+02
3.200000E+02
3.200000E+02
3.200000E+02
3.200000E+02
3.200000E+02
3.200000E+02
3.200000E+02
3.200000E+02
3.200000E+02
3.200000E+02
3.200000E+02
3.200000E+02
3.200000E+02
3.200000E+02
3.200000E+02
3.200000E+02
3.200000E+02
3.200000E+02
3.200000E+02
3.200000E+02
3.200000E+02
3.200000E+02
3.200000E+02
3.200000E+02
3.200000E+02
3.200000E+02
3.200000E+02
3.200000E+02
3.200000E+02
3.200000E+02
3.200000E+02
3.200000E+02
3.200000E+02
3.200000E+02
3.200000E+02
3.200000E+02
3.200000E+02
3.200000E+02
3.200000E+02
3.200000E+02
3.200000E+02
3.200000E+02
3.200000E+02
3.200000E+02
3.200000E+02
3.200000E+02
3.200000E+02
3.200000E+02
3.200000E+02
3.200000E+02
3.200000E+02
3.200000E+02
3.200000E+02
3.200000E+02
3.200000E+02
3.200000E+02
3.200000E+02
3.200000E+02
3.200000E+02
3.200000E+02
3.200000E+02
3.200000E+02
3.200000E+02
3.200000E+02
3.200000E+02
3.200000E+02
3.200000E+02
3.200000E+02
3.200000E+02
3.200000E+02
3.200000E+02
3.200000E+02
3.200000E+02
3.200000E+02
3.200000E+02
3.200000E+02
3.200000E+02
3.200000E+02
3.200000E+02
3.200000E+02
3.200000E+02
3.200000E+02
3.200000E+02
3.200000E+02
3.200000E+02
3.200000E+02
3.200000E+02
3.200000E+02
3.200000E+02
3.200000E+02
3.200000E+02
3.200000E+02
3.200000E+02
3.200000E+02
3.200000E+02
3.200000E+02
3.200000E+02
3.200000E+02
3.200000E+02
3.200000E+02
3.200000E+02
3.200000E+02
3.200000E+02
3.200000E+02
3.200000E+02
3.200000E+02
3.200000E+02
3.200000E+02
3.200000E+02
3.200000E+02
3.200000E+02
3.200000E+02
3.200000E+02
3.200000E+02
3.200000E+02
3.200000E+02
3.200000E+02
3.200000E+02
3.200000E+02
3.200000E+02
3.200000E+02
3.200000E+02
3.200000E+02
3.200000E+02
3.200000E+02
3.200000E+02
3.200000E+02
3.200000E+02
3.200000E+02
3.200000E+02
3.200000E+02
3.200000E+02
3.200000E+02
3.200000E+02
3.200000E+02
3.200000E+02
3.200000E+02
3.200000E+02
3.200000E+02
3.200000E+02
3.200000E+02
3.200000E+02
3.200000E+02
3.200000E+02
3.200000E+02
3.200000E+02
3.200000E+02
3.200000E+02
3.200000E+02
3.200000E+02
3.200000E+02
3.200000E+02
3.200000E+02
3.200000E+02
3.200000E+02
3.200000E+02
3.200000E+02
3.200000E+02
3.200000E+02
3.200000E+02
3.200000E+02
3.200000E+02
3.200000E+02
3.200000E+02
3.200000E+02
3.200000E+02
3.200000E+02
3.200000E+02
3.200000E+02
3.200000E+02
3.200000E+02
3.200000E+02
3.200000E+02
3.200000E+02
3.200000E+02
3.200000E+02
3.200000E+02
3.200000E+02
3.200000E+02
3.200000E+02
3.200000E+02
3.200000E+02
3.200000E+02
3.200000E+02
3.200000E+02
3.200000E+02
3.200000E+02
3.200000E+02
3.200000E+02
3.200000E+02
3.200000E+02
3.250000E+02
3.250000E+02
3.250000E+02
3.250000E+02
3.250000E+02
3.250000E+02
3.250000E+02
3.250000E+02
3.250000E+02
3.250000E+02
3.250000E+02
3.250000E+02
3.250000E+02
3.250000E+02
3.250000E+02
3.250000E+02
3.250000E+02
3.250000E+02
3.250000E+02
3.250000E+02
3.250000E+02
3.250000E+02
3.250000E+02
3.250000E+02
3.250000E+02
3.250000E+02
3.250000E+02
3.250000E+02
3.250000E+02
3.250000E+02
3.250000E+02
3.250000E+02
3.250000E+02
3.250000E+02
3.250000E+02
3.250000E+02
3.250000E+02
3.250000E+02
3.250000E+02
3.250000E+02
3.250000E+02
3.250000E+02
3.250000E+02
3.250000E+02
3.250000E+02
3.250000E+02
3.250000E+02
3.250000E+02
3.250000E+02
3.250000E+02
3.250000E+02
3.250000E+02
3.250000E+02
3.250000E+02
3.250000E+02
3.250000E+02
3.250000E+02
3.250000E+02
3.250000E+02
3.250000E+02
3.250000E+02
3.250000E+02
3.250000E+02
3.250000E+02
3.250000E+02
3.250000E+02
3.250000E+02
3.250000E+02
3.250000E+02
3.250000E+02
3.250000E+02
3.250000E+02
3.250000E+02
3.250000E+02
3.250000E+02
3.250000E+02
3.250000E+02
3.250000E+02
3.250000E+02
3.250000E+02
3.250000E+02
3.250000E+02
3.250000E+02
3.250000E+02
3.250000E+02
3.250000E+02
3.250000E+02
3.250000E+02
3.250000E+02
3.250000E+02
3.250000E+02
3.250000E+02
3.250000E+02
3.250000E+02
3.250000E+02
3.250000E+02
3.250000E+02
3.250000E+02
3.250000E+02
3.250000E+02
3.250000E+02
3.250000E+02
3.250000E+02
3.250000E+02
3.250000E+02
3.250000E+02
3.250000E+02
3.250000E+02
3.250000E+02
3.250000E+02
3.250000E+02
3.250000E+02
3.250000E+02
3.250000E+02
3.250000E+02
3.250000E+02
3.250000E+02
3.250000E+02
3.250000E+02
3.250000E+02
3.250000E+02
3.250000E+02
3.250000E+02
3.250000E+02
3.250000E+02
3.250000E+02
3.250000E+02
3.250000E+02
3.250000E+02
3.250000E+02
3.250000E+02
3.250000E+02
3.250000E+02
3.250000E+02
3.250000E+02
3.250000E+02
3.250000E+02
3.250000E+02
3.250000E+02
3.250000E+02
3.250000E+02
3.250000E+02
3.250000E+02
3.250000E+02
3.250000E+02
3.250000E+02
3.250000E+02
3.250000E+02
3.250000E+02
3.250000E+02
3.250000E+02
3.250000E+02
3.250000E+02
3.250000E+02
3.250000E+02
3.250000E+02
3.250000E+02
3.250000E+02
3.250000E+02
3.250000E+02
3.250000E+02
3.250000E+02
3.250000E+02
3.250000E+02
3.250000E+02
3.250000E+02
3.250000E+02
3.250000E+02
3.250000E+02
3.250000E+02
3.250000E+02
3.250000E+02
3.250000E+02
3.250000E+02
3.250000E+02
3.250000E+02
3.250000E+02
3.250000E+02
3.250000E+02
3.250000E+02
3.250000E+02
3.250000E+02
3.250000E+02
3.250000E+02
3.250000E+02
3.250000E+02
3.250000E+02
3.250000E+02
3.250000E+02
3.250000E+02
3.250000E+02
3.250000E+02
3.250000E+02
3.250000E+02
3.250000E+02
3.250000E+02
3.250000E+02
3.250000E+02
3.250000E+02
3.250000E+02
3.250000E+02
3.300000E+02
3.300000E+02
3.300000E+02
3.300000E+02
3.300000E+02
3.300000E+02
3.300000E+02
3.300000E+02
3.300000E+02
3.300000E+02
3.300000E+02
3.300000E+02
3.300000E+02
3.300000E+02
3.300000E+02
3.300000E+02
3.300000E+02
3.300000E+02
3.300000E+02
3.300000E+02
3.300000E+02
3.300000E+02
3.300000E+02
3.300000E+02
3.300000E+02
3.300000E+02
3.300000E+02
3.300000E+02
3.300000E+02
3.300000E+02
3.300000E+02
3.300000E+02
3.300000E+02
3.300000E+02
3.300000E+02
3.300000E+02
3.300000E+02
3.300000E+02
3.300000E+02
3.300000E+02
3.300000E+02
3.300000E+02
3.300000E+02
3.300000E+02
3.300000E+02
3.300000E+02
3.300000E+02
3.300000E+02
3.300000E+02
3.300000E+02
3.300000E+02
3.300000E+02
3.300000E+02
3.300000E+02
3.300000E+02
3.300000E+02
3.300000E+02
3.300000E+02
3.300000E+02
3.300000E+02
3.300000E+02
3.300000E+02
3.300000E+02
3.300000E+02
3.300000E+02
3.300000E+02
3.300000E+02
3.300000E+02
3.300000E+02
3.300000E+02
3.300000E+02
3.300000E+02
3.300000E+02
3.300000E+02
3.300000E+02
3.300000E+02
3.300000E+02
3.300000E+02
3.300000E+02
3.300000E+02
3.300000E+02
3.300000E+02
3.300000E+02
3.300000E+02
3.300000E+02
3.300000E+02
3.300000E+02
3.300000E+02
3.300000E+02
3.300000E+02
3.300000E+02
3.300000E+02
3.300000E+02
3.300000E+02
3.300000E+02
3.300000E+02
3.300000E+02
3.300000E+02
3.300000E+02
3.300000E+02
3.300000E+02
3.300000E+02
3.300000E+02
3.300000E+02
3.300000E+02
3.300000E+02
3.300000E+02
3.300000E+02
3.300000E+02
3.300000E+02
3.300000E+02
3.300000E+02
3.300000E+02
3.300000E+02
3.300000E+02
3.300000E+02
3.300000E+02
3.300000E+02
3.300000E+02
3.300000E+02
3.300000E+02
3.300000E+02
3.300000E+02
3.300000E+02
3.300000E+02
3.300000E+02
3.300000E+02
3.300000E+02
3.300000E+02
3.300000E+02
3.300000E+02
3.300000E+02
3.300000E+02
3.300000E+02
3.300000E+02
3.300000E+02
3.300000E+02
3.300000E+02
3.300000E+02
3.300000E+02
3.300000E+02
3.300000E+02
3.300000E+02
3.300000E+02
3.300000E+02
3.300000E+02
3.300000E+02
3.300000E+02
3.300000E+02
3.300000E+02
3.300000E+02
3.300000E+02
3.300000E+02
3.300000E+02
3.300000E+02
3.300000E+02
3.300000E+02
3.300000E+02
3.300000E+02
3.300000E+02
3.300000E+02
3.300000E+02
3.300000E+02
3.300000E+02
3.300000E+02
3.300000E+02
3.300000E+02
3.300000E+02
3.300000E+02
3.300000E+02
3.300000E+02
3.300000E+02
3.300000E+02
3.300000E+02
3.300000E+02
3.300000E+02
3.300000E+02
3.300000E+02
3.300000E+02
3.300000E+02
3.300000E+02
3.300000E+02
3.300000E+02
3.300000E+02
3.300000E+02
3.300000E+02
3.300000E+02
3.300000E+02
3.300000E+02
3.300000E+02
3.300000E+02
3.300000E+02
3.300000E+02
3.300000E+02
3.300000E+02
3.300000E+02
3.300000E+02
3.300000E+02
3.300000E+02
3.300000E+02
3.300000E+02
3.350000E+02
3.350000E+02
3.350000E+02
3.350000E+02
3.350000E+02
3.350000E+02
3.350000E+02
3.350000E+02
3.350000E+02
3.350000E+02
3.350000E+02
3.350000E+02
3.350000E+02
3.350000E+02
3.350000E+02
3.350000E+02
3.350000E+02
3.350000E+02
3.350000E+02
3.350000E+02
3.350000E+02
3.350000E+02
3.350000E+02
3.350000E+02
3.350000E+02
3.350000E+02
3.350000E+02
3.350000E+02
3.350000E+02
3.350000E+02
3.350000E+02
3.350000E+02
3.350000E+02
3.350000E+02
3.350000E+02
3.350000E+02
3.350000E+02
3.350000E+02
3.350000E+02
3.350000E+02
3.350000E+02
3.350000E+02
3.350000E+02
3.350000E+02
3.350000E+02
3.350000E+02
3.350000E+02
3.350000E+02
3.350000E+02
3.350000E+02
3.350000E+02
3.350000E+02
3.350000E+02
3.350000E+02
3.350000E+02
3.350000E+02
3.350000E+02
3.350000E+02
3.350000E+02
3.350000E+02
3.350000E+02
3.350000E+02
3.350000E+02
3.350000E+02
3.350000E+02
3.350000E+02
3.350000E+02
3.350000E+02
3.350000E+02
3.350000E+02
3.350000E+02
3.350000E+02
3.350000E+02
3.350000E+02
3.350000E+02
3.350000E+02
3.350000E+02
3.350000E+02
3.350000E+02
3.350000E+02
3.350000E+02
3.350000E+02
3.350000E+02
3.350000E+02
3.350000E+02
3.350000E+02
3.350000E+02
3.350000E+02
3.350000E+02
3.350000E+02
3.350000E+02
3.350000E+02
3.350000E+02
3.350000E+02
3.350000E+02
3.350000E+02
3.350000E+02
3.350000E+02
3.350000E+02
3.350000E+02
3.350000E+02
3.350000E+02
3.350000E+02
3.350000E+02
3.350000E+02
3.350000E+02
3.350000E+02
3.350000E+02
3.350000E+02
3.350000E+02
3.350000E+02
3.350000E+02
3.350000E+02
3.350000E+02
3.350000E+02
3.350000E+02
3.350000E+02
3.350000E+02
3.350000E+02
3.350000E+02
3.350000E+02
3.350000E+02
3.350000E+02
3.350000E+02
3.350000E+02
3.350000E+02
3.350000E+02
3.350000E+02
3.350000E+02
3.350000E+02
3.350000E+02
3.350000E+02
3.350000E+02
3.350000E+02
3.350000E+02
3.350000E+02
3.350000E+02
3.350000E+02
3.350000E+02
3.350000E+02
3.350000E+02
3.350000E+02
3.350000E+02
3.350000E+02
3.350000E+02
3.350000E+02
3.350000E+02
3.350000E+02
3.350000E+02
3.350000E+02
3.350000E+02
3.350000E+02
3.350000E+02
3.350000E+02
3.350000E+02
3.350000E+02
3.350000E+02
3.350000E+02
3.350000E+02
3.350000E+02
3.350000E+02
3.350000E+02
3.350000E+02
3.350000E+02
3.350000E+02
3.350000E+02
3.350000E+02
3.350000E+02
3.350000E+02
3.350000E+02
3.350000E+02
3.350000E+02
3.350000E+02
3.350000E+02
3.350000E+02
3.350000E+02
3.350000E+02
3.350000E+02
3.350000E+02
3.350000E+02
3.350000E+02
3.350000E+02
3.350000E+02
3.350000E+02
3.350000E+02
3.350000E+02
3.350000E+02
3.350000E+02
3.350000E+02
3.350000E+02
3.350000E+02
3.350000E+02
3.350000E+02
3.350000E+02
3.350000E+02
3.350000E+02
3.350000E+02
3.350000E+02
3.350000E+02
3.350000E+02
3.350000E+02
3.400000E+02
3.400000E+02
3.400000E+02
3.400000E+02
3.400000E+02
3.400000E+02
3.400000E+02
3.400000E+02
3.400000E+02
3.400000E+02
3.400000E+02
3.400000E+02
3.400000E+02
3.400000E+02
3.400000E+02
3.400000E+02
3.400000E+02
3.400000E+02
3.400000E+02
3.400000E+02
3.400000E+02
3.400000E+02
3.400000E+02
3.400000E+02
3.400000E+02
3.400000E+02
3.400000E+02
3.400000E+02
3.400000E+02
3.400000E+02
3.400000E+02
3.400000E+02
3.400000E+02
3.400000E+02
3.400000E+02
3.400000E+02
3.400000E+02
3.400000E+02
3.400000E+02
3.400000E+02
3.400000E+02
3.400000E+02
3.400000E+02
3.400000E+02
3.400000E+02
3.400000E+02
3.400000E+02
3.400000E+02
3.400000E+02
3.400000E+02
3.400000E+02
3.400000E+02
3.400000E+02
3.400000E+02
3.400000E+02
3.400000E+02
3.400000E+02
3.400000E+02
3.400000E+02
3.400000E+02
3.400000E+02
3.400000E+02
3.400000E+02
3.400000E+02
3.400000E+02
3.400000E+02
3.400000E+02
3.400000E+02
3.400000E+02
3.400000E+02
3.400000E+02
3.400000E+02
3.400000E+02
3.400000E+02
3.400000E+02
3.400000E+02
3.400000E+02
3.400000E+02
3.400000E+02
3.400000E+02
3.400000E+02
3.400000E+02
3.400000E+02
3.400000E+02
3.400000E+02
3.400000E+02
3.400000E+02
3.400000E+02
3.400000E+02
3.400000E+02
3.400000E+02
3.400000E+02
3.400000E+02
3.400000E+02
3.400000E+02
3.400000E+02
3.400000E+02
3.400000E+02
3.400000E+02
3.400000E+02
3.400000E+02
3.400000E+02
3.400000E+02
3.400000E+02
3.400000E+02
3.400000E+02
3.400000E+02
3.400000E+02
3.400000E+02
3.400000E+02
3.400000E+02
3.400000E+02
3.400000E+02
3.400000E+02
3.400000E+02
3.400000E+02
3.400000E+02
3.400000E+02
3.400000E+02
3.400000E+02
3.400000E+02
3.400000E+02
3.400000E+02
3.400000E+02
3.400000E+02
3.400000E+02
3.400000E+02
3.400000E+02
3.400000E+02
3.400000E+02
3.400000E+02
3.400000E+02
3.400000E+02
3.400000E+02
3.400000E+02
3.400000E+02
3.400000E+02
3.400000E+02
3.400000E+02
3.400000E+02
3.400000E+02
3.400000E+02
3.400000E+02
3.400000E+02
3.400000E+02
3.400000E+02
3.400000E+02
3.400000E+02
3.400000E+02
3.400000E+02
3.400000E+02
3.400000E+02
3.400000E+02
3.400000E+02
3.400000E+02
3.400000E+02
3.400000E+02
3.400000E+02
3.400000E+02
3.400000E+02
3.400000E+02
3.400000E+02
3.400000E+02
3.400000E+02
3.400000E+02
3.400000E+02
3.400000E+02
3.400000E+02
3.400000E+02
3.400000E+02
3.400000E+02
3.400000E+02
3.400000E+02
3.400000E+02
3.400000E+02
3.400000E+02
3.400000E+02
3.400000E+02
3.400000E+02
3.400000E+02
3.400000E+02
3.400000E+02
3.400000E+02
3.400000E+02
3.400000E+02
3.400000E+02
3.400000E+02
3.400000E+02
3.400000E+02
3.400000E+02
3.400000E+02
3.400000E+02
3.400000E+02
3.400000E+02
3.400000E+02
3.400000E+02
3.400000E+02
3.400000E+02
3.400000E+02
3.400000E+02
3.400000E+02
3.450000E+02
3.450000E+02
3.450000E+02
3.450000E+02
3.450000E+02
3.450000E+02
3.450000E+02
3.450000E+02
3.450000E+02
3.450000E+02
3.450000E+02
3.450000E+02
3.450000E+02
3.450000E+02
3.450000E+02
3.450000E+02
3.450000E+02
3.450000E+02
3.450000E+02
3.450000E+02
3.450000E+02
3.450000E+02
3.450000E+02
3.450000E+02
3.450000E+02
3.450000E+02
3.450000E+02
3.450000E+02
3.450000E+02
3.450000E+02
3.450000E+02
3.450000E+02
3.450000E+02
3.450000E+02
3.450000E+02
3.450000E+02
3.450000E+02
3.450000E+02
3.450000E+02
3.450000E+02
3.450000E+02
3.450000E+02
3.450000E+02
3.450000E+02
3.450000E+02
3.450000E+02
3.450000E+02
3.450000E+02
3.450000E+02
3.450000E+02
3.450000E+02
3.450000E+02
3.450000E+02
3.450000E+02
3.450000E+02
3.450000E+02
3.450000E+02
3.450000E+02
3.450000E+02
3.450000E+02
3.450000E+02
3.450000E+02
3.450000E+02
3.450000E+02
3.450000E+02
3.450000E+02
3.450000E+02
3.450000E+02
3.450000E+02
3.450000E+02
3.450000E+02
3.450000E+02
3.450000E+02
3.450000E+02
3.450000E+02
3.450000E+02
3.450000E+02
3.450000E+02
3.450000E+02
3.450000E+02
3.450000E+02
3.450000E+02
3.450000E+02
3.450000E+02
3.450000E+02
3.450000E+02
3.450000E+02
3.450000E+02
3.450000E+02
3.450000E+02
3.450000E+02
3.450000E+02
3.450000E+02
3.450000E+02
3.450000E+02
3.450000E+02
3.450000E+02
3.450000E+02
3.450000E+02
3.450000E+02
3.450000E+02
3.450000E+02
3.450000E+02
3.450000E+02
3.450000E+02
3.450000E+02
3.450000E+02
3.450000E+02
3.450000E+02
3.450000E+02
3.450000E+02
3.450000E+02
3.450000E+02
3.450000E+02
3.450000E+02
3.450000E+02
3.450000E+02
3.450000E+02
3.450000E+02
3.450000E+02
3.450000E+02
3.450000E+02
3.450000E+02
3.450000E+02
3.450000E+02
3.450000E+02
3.450000E+02
3.450000E+02
3.450000E+02
3.450000E+02
3.450000E+02
3.450000E+02
3.450000E+02
3.450000E+02
3.450000E+02
3.450000E+02
3.450000E+02
3.450000E+02
3.450000E+02
3.450000E+02
3.450000E+02
3.450000E+02
3.450000E+02
3.450000E+02
3.450000E+02
3.450000E+02
3.450000E+02
3.450000E+02
3.450000E+02
3.450000E+02
3.450000E+02
3.450000E+02
3.450000E+02
3.450000E+02
3.450000E+02
3.450000E+02
3.450000E+02
3.450000E+02
3.450000E+02
3.450000E+02
3.450000E+02
3.450000E+02
3.450000E+02
3.450000E+02
3.450000E+02
3.450000E+02
3.450000E+02
3.450000E+02
3.450000E+02
3.450000E+02
3.450000E+02
3.450000E+02
3.450000E+02
3.450000E+02
3.450000E+02
3.450000E+02
3.450000E+02
3.450000E+02
3.450000E+02
3.450000E+02
3.450000E+02
3.450000E+02
3.450000E+02
3.450000E+02
3.450000E+02
3.450000E+02
3.450000E+02
3.450000E+02
3.450000E+02
3.450000E+02
3.450000E+02
3.450000E+02
3.450000E+02
3.450000E+02
3.450000E+02
3.450000E+02
3.450000E+02
3.450000E+02
3.450000E+02
3.450000E+02
3.450000E+02
3.500000E+02
3.500000E+02
3.500000E+02
3.500000E+02
3.500000E+02
3.500000E+02
3.500000E+02
3.500000E+02
3.500000E+02
3.500000E+02
3.500000E+02
3.500000E+02
3.500000E+02
3.500000E+02
3.500000E+02
3.500000E+02
3.500000E+02
3.500000E+02
3.500000E+02
3.500000E+02
3.500000E+02
3.500000E+02
3.500000E+02
3.500000E+02
3.500000E+02
3.500000E+02
3.500000E+02
3.500000E+02
3.500000E+02
3.500000E+02
3.500000E+02
3.500000E+02
3.500000E+02
3.500000E+02
3.500000E+02
3.500000E+02
3.500000E+02
3.500000E+02
3.500000E+02
3.500000E+02
3.500000E+02
3.500000E+02
3.500000E+02
3.500000E+02
3.500000E+02
3.500000E+02
3.500000E+02
3.500000E+02
3.500000E+02
3.500000E+02
3.500000E+02
3.500000E+02
3.500000E+02
3.500000E+02
3.500000E+02
3.500000E+02
3.500000E+02
3.500000E+02
3.500000E+02
3.500000E+02
3.500000E+02
3.500000E+02
3.500000E+02
3.500000E+02
3.500000E+02
3.500000E+02
3.500000E+02
3.500000E+02
3.500000E+02
3.500000E+02
3.500000E+02
3.500000E+02
3.500000E+02
3.500000E+02
3.500000E+02
3.500000E+02
3.500000E+02
3.500000E+02
3.500000E+02
3.500000E+02
3.500000E+02
3.500000E+02
3.500000E+02
3.500000E+02
3.500000E+02
3.500000E+02
3.500000E+02
3.500000E+02
3.500000E+02
3.500000E+02
3.500000E+02
3.500000E+02
3.500000E+02
3.500000E+02
3.500000E+02
3.500000E+02
3.500000E+02
3.500000E+02
3.500000E+02
3.500000E+02
3.500000E+02
3.500000E+02
3.500000E+02
3.500000E+02
3.500000E+02
3.500000E+02
3.500000E+02
3.500000E+02
3.500000E+02
3.500000E+02
3.500000E+02
3.500000E+02
3.500000E+02
3.500000E+02
3.500000E+02
3.500000E+02
3.500000E+02
3.500000E+02
3.500000E+02
3.500000E+02
3.500000E+02
3.500000E+02
3.500000E+02
3.500000E+02
3.500000E+02
3.500000E+02
3.500000E+02
3.500000E+02
3.500000E+02
3.500000E+02
3.500000E+02
3.500000E+02
3.500000E+02
3.500000E+02
3.500000E+02
3.500000E+02
3.500000E+02
3.500000E+02
3.500000E+02
3.500000E+02
3.500000E+02
3.500000E+02
3.500000E+02
3.500000E+02
3.500000E+02
3.500000E+02
3.500000E+02
3.500000E+02
3.500000E+02
3.500000E+02
3.500000E+02
3.500000E+02
3.500000E+02
3.500000E+02
3.500000E+02
3.500000E+02
3.500000E+02
3.500000E+02
3.500000E+02
3.500000E+02
3.500000E+02
3.500000E+02
3.500000E+02
3.500000E+02
3.500000E+02
3.500000E+02
3.500000E+02
3.500000E+02
3.500000E+02
3.500000E+02
3.500000E+02
3.500000E+02
3.500000E+02
3.500000E+02
3.500000E+02
3.500000E+02
3.500000E+02
3.500000E+02
3.500000E+02
3.500000E+02
3.500000E+02
3.500000E+02
3.500000E+02
3.500000E+02
3.500000E+02
3.500000E+02
3.500000E+02
3.500000E+02
3.500000E+02
3.500000E+02
3.500000E+02
3.500000E+02
3.500000E+02
3.500000E+02
3.500000E+02
3.500000E+02
3.500000E+02
3.500000E+02
3.500000E+02
3.500000E+02
3.500000E+02
3.550000E+02
3.550000E+02
3.550000E+02
3.550000E+02
3.550000E+02
3.550000E+02
3.550000E+02
3.550000E+02
3.550000E+02
3.550000E+02
3.550000E+02
3.550000E+02
3.550000E+02
3.550000E+02
3.550000E+02
3.550000E+02
3.550000E+02
3.550000E+02
3.550000E+02
3.550000E+02
3.550000E+02
3.550000E+02
3.550000E+02
3.550000E+02
3.550000E+02
3.550000E+02
3.550000E+02
3.550000E+02
3.550000E+02
3.550000E+02
3.550000E+02
3.550000E+02
3.550000E+02
3.550000E+02
3.550000E+02
3.550000E+02
3.550000E+02
3.550000E+02
3.550000E+02
3.550000E+02
3.550000E+02
3.550000E+02
3.550000E+02
3.550000E+02
3.550000E+02
3.550000E+02
3.550000E+02
3.550000E+02
3.550000E+02
3.550000E+02
3.550000E+02
3.550000E+02
3.550000E+02
3.550000E+02
3.550000E+02
3.550000E+02
3.550000E+02
3.550000E+02
3.550000E+02
3.550000E+02
3.550000E+02
3.550000E+02
3.550000E+02
3.550000E+02
3.550000E+02
3.550000E+02
3.550000E+02
3.550000E+02
3.550000E+02
3.550000E+02
3.550000E+02
3.550000E+02
3.550000E+02
3.550000E+02
3.550000E+02
3.550000E+02
3.550000E+02
3.550000E+02
3.550000E+02
3.550000E+02
3.550000E+02
3.550000E+02
3.550000E+02
3.550000E+02
3.550000E+02
3.550000E+02
3.550000E+02
3.550000E+02
3.550000E+02
3.550000E+02
3.550000E+02
3.550000E+02
3.550000E+02
3.550000E+02
3.550000E+02
3.550000E+02
3.550000E+02
3.550000E+02
3.550000E+02
3.550000E+02
3.550000E+02
3.550000E+02
3.550000E+02
3.550000E+02
3.550000E+02
3.550000E+02
3.550000E+02
3.550000E+02
3.550000E+02
3.550000E+02
3.550000E+02
3.550000E+02
3.550000E+02
3.550000E+02
3.550000E+02
3.550000E+02
3.550000E+02
3.550000E+02
3.550000E+02
3.550000E+02
3.550000E+02
3.550000E+02
3.550000E+02
3.550000E+02
3.550000E+02
3.550000E+02
3.550000E+02
3.550000E+02
3.550000E+02
3.550000E+02
3.550000E+02
3.550000E+02
3.550000E+02
3.550000E+02
3.550000E+02
3.550000E+02
3.550000E+02
3.550000E+02
3.550000E+02
3.550000E+02
3.550000E+02
3.550000E+02
3.550000E+02
3.550000E+02
3.550000E+02
3.550000E+02
3.550000E+02
3.550000E+02
3.550000E+02
3.550000E+02
3.550000E+02
3.550000E+02
3.550000E+02
3.550000E+02
3.550000E+02
3.550000E+02
3.550000E+02
3.550000E+02
3.550000E+02
3.550000E+02
3.550000E+02
3.550000E+02
3.550000E+02
3.550000E+02
3.550000E+02
3.550000E+02
3.550000E+02
3.550000E+02
3.550000E+02
3.550000E+02
3.550000E+02
3.550000E+02
3.550000E+02
3.550000E+02
3.550000E+02
3.550000E+02
3.550000E+02
3.550000E+02
3.550000E+02
3.550000E+02
3.550000E+02
3.550000E+02
3.550000E+02
3.550000E+02
3.550000E+02
3.550000E+02
3.550000E+02
3.550000E+02
3.550000E+02
3.550000E+02
3.550000E+02
3.550000E+02
3.550000E+02
3.550000E+02
3.550000E+02
3.550000E+02
3.550000E+02
3.550000E+02
3.550000E+02
3.550000E+02
3.550000E+02
Z
0.000000E+00
1.000000E+00
2.000000E+00
3.000000E+00
4.000000E+00
5.000000E+00
6.000000E+00
7.000000E+00
8.000000E+00
9.000000E+00
1.000000E+01
1.100000E+01
1.200000E+01
1.300000E+01
1.400000E+01
1.500000E+01
1.600000E+01
1.700000E+01
1.800000E+01
1.900000E+01
2.000000E+01
2.100000E+01
2.200000E+01
2.300000E+01
2.400000E+01
2.500000E+01
2.600000E+01
2.700000E+01
2.800000E+01
2.900000E+01
3.000000E+01
3.100000E+01
3.200000E+01
3.300000E+01
3.400000E+01
3.500000E+01
3.600000E+01
3.700000E+01
3.800000E+01
3.900000E+01
4.000000E+01
4.100000E+01
4.200000E+01
4.300000E+01
4.400000E+01
4.500000E+01
4.600000E+01
4.700000E+01
4.800000E+01
4.900000E+01
5.000000E+01
5.100000E+01
5.200000E+01
5.300000E+01
5.400000E+01
5.500000E+01
5.600000E+01
5.700000E+01
5.800000E+01
5.900000E+01
6.000000E+01
6.100000E+01
6.200000E+01
6.300000E+01
6.400000E+01
6.500000E+01
6.600000E+01
6.700000E+01
6.800000E+01
6.900000E+01
7.000000E+01
7.100000E+01
7.200000E+01
7.300000E+01
7.400000E+01
7.500000E+01
7.600000E+01
7.700000E+01
7.800000E+01
7.900000E+01
8.000000E+01
8.100000E+01
8.200000E+01
8.300000E+01
8.400000E+01
8.500000E+01
8.600000E+01
8.700000E+01
8.800000E+01
8.900000E+01
9.000000E+01
9.100000E+01
9.200000E+01
9.300000E+01
9.400000E+01
9.500000E+01
9.600000E+01
9.700000E+01
9.800000E+01
9.900000E+01
1.000000E+02
1.010000E+02
1.020000E+02
1.030000E+02
1.040000E+02
1.050000E+02
1.060000E+02
1.070000E+02
1.080000E+02
1.090000E+02
1.100000E+02
1.110000E+02
1.120000E+02
1.130000E+02
1.140000E+02
1.150000E+02
1.160000E+02
1.170000E+02
1.180000E+02
1.190000E+02
1.200000E+02
1.210000E+02
1.220000E+02
1.230000E+02
1.240000E+02
1.250000E+02
1.260000E+02
1.270000E+02
1.280000E+02
1.290000E+02
1.300000E+02
1.310000E+02
1.320000E+02
1.330000E+02
1.340000E+02
1.350000E+02
1.360000E+02
1.370000E+02
1.380000E+02
1.390000E+02
1.400000E+02
1.410000E+02
1.420000E+02
1.430000E+02
1.440000E+02
1.450000E+02
1.460000E+02
1.470000E+02
1.480000E+02
1.490000E+02
1.500000E+02
1.510000E+02
1.520000E+02
1.530000E+02
1.540000E+02
1.550000E+02
1.560000E+02
1.570000E+02
1.580000E+02
1.590000E+02
1.600000E+02
1.610000E+02
1.620000E+02
1.630000E+02
1.640000E+02
1.650000E+02
1.660000E+02
1.670000E+02
1.680000E+02
1.690000E+02
1.700000E+02
1.710000E+02
1.720000E+02
1.730000E+02
1.740000E+02
1.750000E+02
1.760000E+02
1.770000E+02
1.780000E+02
1.790000E+02
1.800000E+02
1.810000E+02
1.820000E+02
1.830000E+02
1.840000E+02
1.850000E+02
1.860000E+02
1.870000E+02
1.880000E+02
1.890000E+02
1.900000E+02
1.910000E+02
1.920000E+02
1.930000E+02
1.940000E+02
1.950000E+02
1.960000E+02
1.970000E+02
1.980000E+02
1.990000E+02
2.000000E+02
0.000000E+00
1.000000E+00
2.000000E+00
3.000000E+00
4.000000E+00
5.000000E+00
6.000000E+00
7.000000E+00
8.000000E+00
9.000000E+00
1.000000E+01
1.100000E+01
1.200000E+01
1.300000E+01
1.400000E+01
1.500000E+01
1.600000E+01
1.700000E+01
1.800000E+01
1.900000E+01
2.000000E+01
2.100000E+01
2.200000E+01
2.300000E+01
2.400000E+01
2.500000E+01
2.600000E+01
2.700000E+01
2.800000E+01
2.900000E+01
3.000000E+01
3.100000E+01
3.200000E+01
3.300000E+01
3.400000E+01
3.500000E+01
3.600000E+01
3.700000E+01
3.800000E+01
3.900000E+01
4.000000E+01
4.100000E+01
4.200000E+01
4.300000E+01
4.400000E+01
4.500000E+01
4.600000E+01
4.700000E+01
4.800000E+01
4.900000E+01
5.000000E+01
5.100000E+01
5.200000E+01
5.300000E+01
5.400000E+01
5.500000E+01
5.600000E+01
5.700000E+01
5.800000E+01
5.900000E+01
6.000000E+01
6.100000E+01
6.200000E+01
6.300000E+01
6.400000E+01
6.500000E+01
6.600000E+01
6.700000E+01
6.800000E+01
6.900000E+01
7.000000E+01
7.100000E+01
7.200000E+01
7.300000E+01
7.400000E+01
7.500000E+01
7.600000E+01
7.700000E+01
7.800000E+01
7.900000E+01
8.000000E+01
8.100000E+01
8.200000E+01
8.300000E+01
8.400000E+01
8.500000E+01
8.600000E+01
8.700000E+01
8.800000E+01
8.900000E+01
9.000000E+01
9.100000E+01
9.200000E+01
9.300000E+01
9.400000E+01
9.500000E+01
9.600000E+01
9.700000E+01
9.800000E+01
9.900000E+01
1.000000E+02
1.010000E+02
1.020000E+02
1.030000E+02
1.040000E+02
1.050000E+02
1.060000E+02
1.070000E+02
1.080000E+02
1.090000E+02
1.100000E+02
1.110000E+02
1.120000E+02
1.130000E+02
1.140000E+02
1.150000E+02
1.160000E+02
1.170000E+02
1.180000E+02
1.190000E+02
1.200000E+02
1.210000E+02
1.220000E+02
1.230000E+02
1.240000E+02
1.250000E+02
1.260000E+02
1.270000E+02
1.280000E+02
1.290000E+02
1.300000E+02
1.310000E+02
1.320000E+02
1.330000E+02
1.340000E+02
1.350000E+02
1.360000E+02
1.370000E+02
1.380000E+02
1.390000E+02
1.400000E+02
1.410000E+02
1.420000E+02
1.430000E+02
1.440000E+02
1.450000E+02
1.460000E+02
1.470000E+02
1.480000E+02
1.490000E+02
1.500000E+02
1.510000E+02
1.520000E+02
1.530000E+02
1.540000E+02
1.550000E+02
1.560000E+02
1.570000E+02
1.580000E+02
1.590000E+02
1.600000E+02
1.610000E+02
1.620000E+02
1.630000E+02
1.640000E+02
1.650000E+02
1.660000E+02
1.670000E+02
1.680000E+02
1.690000E+02
1.700000E+02
1.710000E+02
1.720000E+02
1.730000E+02
1.740000E+02
1.750000E+02
1.760000E+02
1.770000E+02
1.780000E+02
1.790000E+02
1.800000E+02
1.810000E+02
1.820000E+02
1.830000E+02
1.840000E+02
1.850000E+02
1.860000E+02
1.870000E+02
1.880000E+02
1.890000E+02
1.900000E+02
1.910000E+02
1.920000E+02
1.930000E+02
1.940000E+02
1.950000E+02
1.960000E+02
1.970000E+02
1.980000E+02
1.990000E+02
2.000000E+02
0.000000E+00
1.000000E+00
2.000000E+00
3.000000E+00
4.000000E+00
5.000000E+00
6.000000E+00
7.000000E+00
8.000000E+00
9.000000E+00
1.000000E+01
1.100000E+01
1.200000E+01
1.300000E+01
1.400000E+01
1.500000E+01
1.600000E+01
1.700000E+01
1.800000E+01
1.900000E+01
2.000000E+01
2.100000E+01
2.200000E+01
2.300000E+01
2.400000E+01
2.500000E+01
2.600000E+01
2.700000E+01
2.800000E+01
2.900000E+01
3.000000E+01
3.100000E+01
3.200000E+01
3.300000E+01
3.400000E+01
3.500000E+01
3.600000E+01
3.700000E+01
3.800000E+01
3.900000E+01
4.000000E+01
4.100000E+01
4.200000E+01
4.300000E+01
4.400000E+01
4.500000E+01
4.600000E+01
4.700000E+01
4.800000E+01
4.900000E+01
5.000000E+01
5.100000E+01
5.200000E+01
5.300000E+01
5.400000E+01
5.500000E+01
5.600000E+01
5.700000E+01
5.800000E+01
5.900000E+01
6.000000E+01
6.100000E+01
6.200000E+01
6.300000E+01
6.400000E+01
6.500000E+01
6.600000E+01
6.700000E+01
6.800000E+01
6.900000E+01
7.000000E+01
7.100000E+01
7.200000E+01
7.300000E+01
7.400000E+01
7.500000E+01
7.600000E+01
7.700000E+01
7.800000E+01
7.900000E+01
8.000000E+01
8.100000E+01
8.200000E+01
8.300000E+01
8.400000E+01
8.500000E+01
8.600000E+01
8.700000E+01
8.800000E+01
8.900000E+01
9.000000E+01
9.100000E+01
9.200000E+01
9.300000E+01
9.400000E+01
9.500000E+01
9.600000E+01
9.700000E+01
9.800000E+01
9.900000E+01
1.000000E+02
1.010000E+02
1.020000E+02
1.030000E+02
1.040000E+02
1.050000E+02
1.060000E+02
1.070000E+02
1.080000E+02
1.090000E+02
1.100000E+02
1.110000E+02
1.120000E+02
1.130000E+02
1.140000E+02
1.150000E+02
1.160000E+02
1.170000E+02
1.180000E+02
1.190000E+02
1.200000E+02
1.210000E+02
1.220000E+02
1.230000E+02
1.240000E+02
1.250000E+02
1.260000E+02
1.270000E+02
1.280000E+02
1.290000E+02
1.300000E+02
1.310000E+02
1.320000E+02
1.330000E+02
1.340000E+02
1.350000E+02
1.360000E+02
1.370000E+02
1.380000E+02
1.390000E+02
1.400000E+02
1.410000E+02
1.420000E+02
1.430000E+02
1.440000E+02
1.450000E+02
1.460000E+02
1.470000E+02
1.480000E+02
1.490000E+02
1.500000E+02
1.510000E+02
1.520000E+02
1.530000E+02
1.540000E+02
1.550000E+02
1.560000E+02
1.570000E+02
1.580000E+02
1.590000E+02
1.600000E+02
1.610000E+02
1.620000E+02
1.630000E+02
1.640000E+02
1.650000E+02
1.660000E+02
1.670000E+02
1.680000E+02
1.690000E+02
1.700000E+02
1.710000E+02
1.720000E+02
1.730000E+02
1.740000E+02
1.750000E+02
1.760000E+02
1.770000E+02
1.780000E+02
1.790000E+02
1.800000E+02
1.810000E+02
1.820000E+02
1.830000E+02
1.840000E+02
1.850000E+02
1.860000E+02
1.870000E+02
1.880000E+02
1.890000E+02
1.900000E+02
1.910000E+02
1.920000E+02
1.930000E+02
1.940000E+02
1.950000E+02
1.960000E+02
1.970000E+02
1.980000E+02
1.990000E+02
2.000000E+02
0.000000E+00
1.000000E+00
2.000000E+00
3.000000E+00
4.000000E+00
5.000000E+00
6.000000E+00
7.000000E+00
8.000000E+00
9.000000E+00
1.000000E+01
1.100000E+01
1.200000E+01
1.300000E+01
1.400000E+01
1.500000E+01
1.600000E+01
1.700000E+01
1.800000E+01
1.900000E+01
2.000000E+01
2.100000E+01
2.200000E+01
2.300000E+01
2.400000E+01
2.500000E+01
2.600000E+01
2.700000E+01
2.800000E+01
2.900000E+01
3.000000E+01
3.100000E+01
3.200000E+01
3.300000E+01
3.400000E+01
3.500000E+01
3.600000E+01
3.700000E+01
3.800000E+01
3.900000E+01
4.000000E+01
4.100000E+01
4.200000E+01
4.300000E+01
4.400000E+01
4.500000E+01
4.600000E+01
4.700000E+01
4.800000E+01
4.900000E+01
5.000000E+01
5.100000E+01
5.200000E+01
5.300000E+01
5.400000E+01
5.500000E+01
5.600000E+01
5.700000E+01
5.800000E+01
5.900000E+01
6.000000E+01
6.100000E+01
6.200000E+01
6.300000E+01
6.400000E+01
6.500000E+01
6.600000E+01
6.700000E+01
6.800000E+01
6.900000E+01
7.000000E+01
7.100000E+01
7.200000E+01
7.300000E+01
7.400000E+01
7.500000E+01
7.600000E+01
7.700000E+01
7.800000E+01
7.900000E+01
8.000000E+01
8.100000E+01
8.200000E+01
8.300000E+01
8.400000E+01
8.500000E+01
8.600000E+01
8.700000E+01
8.800000E+01
8.900000E+01
9.000000E+01
9.100000E+01
9.200000E+01
9.300000E+01
9.400000E+01
9.500000E+01
9.600000E+01
9.700000E+01
9.800000E+01
9.900000E+01
1.000000E+02
1.010000E+02
1.020000E+02
1.030000E+02
1.040000E+02
1.050000E+02
1.060000E+02
1.070000E+02
1.080000E+02
1.090000E+02
1.100000E+02
1.110000E+02
1.120000E+02
1.130000E+02
1.140000E+02
1.150000E+02
1.160000E+02
1.170000E+02
1.180000E+02
1.190000E+02
1.200000E+02
1.210000E+02
1.220000E+02
1.230000E+02
1.240000E+02
1.250000E+02
1.260000E+02
1.270000E+02
1.280000E+02
1.290000E+02
1.300000E+02
1.310000E+02
1.320000E+02
1.330000E+02
1.340000E+02
1.350000E+02
1.360000E+02
1.370000E+02
1.380000E+02
1.390000E+02
1.400000E+02
1.410000E+02
1.420000E+02
1.430000E+02
1.440000E+02
1.450000E+02
1.460000E+02
1.470000E+02
1.480000E+02
1.490000E+02
1.500000E+02
1.510000E+02
1.520000E+02
1.530000E+02
1.540000E+02
1.550000E+02
1.560000E+02
1.570000E+02
1.580000E+02
1.590000E+02
1.600000E+02
1.610000E+02
1.620000E+02
1.630000E+02
1.640000E+02
1.650000E+02
1.660000E+02
1.670000E+02
1.680000E+02
1.690000E+02
1.700000E+02
1.710000E+02
1.720000E+02
1.730000E+02
1.740000E+02
1.750000E+02
1.760000E+02
1.770000E+02
1.780000E+02
1.790000E+02
1.800000E+02
1.810000E+02
1.820000E+02
1.830000E+02
1.840000E+02
1.850000E+02
1.860000E+02
1.870000E+02
1.880000E+02
1.890000E+02
1.900000E+02
1.910000E+02
1.920000E+02
1.930000E+02
1.940000E+02
1.950000E+02
1.960000E+02
1.970000E+02
1.980000E+02
1.990000E+02
2.000000E+02
0.000000E+00
1.000000E+00
2.000000E+00
3.000000E+00
4.000000E+00
5.000000E+00
6.000000E+00
7.000000E+00
8.000000E+00
9.000000E+00
1.000000E+01
1.100000E+01
1.200000E+01
1.300000E+01
1.400000E+01
1.500000E+01
1.600000E+01
1.700000E+01
1.800000E+01
1.900000E+01
2.000000E+01
2.100000E+01
2.200000E+01
2.300000E+01
2.400000E+01
2.500000E+01
2.600000E+01
2.700000E+01
2.800000E+01
2.900000E+01
3.000000E+01
3.100000E+01
3.200000E+01
3.300000E+01
3.400000E+01
3.500000E+01
3.600000E+01
3.700000E+01
3.800000E+01
3.900000E+01
4.000000E+01
4.100000E+01
4.200000E+01
4.300000E+01
4.400000E+01
4.500000E+01
4.600000E+01
4.700000E+01
4.800000E+01
4.900000E+01
5.000000E+01
5.100000E+01
5.200000E+01
5.300000E+01
5.400000E+01
5.500000E+01
5.600000E+01
5.700000E+01
5.800000E+01
5.900000E+01
6.000000E+01
6.100000E+01
6.200000E+01
6.300000E+01
6.400000E+01
6.500000E+01
6.600000E+01
6.700000E+01
6.800000E+01
6.900000E+01
7.000000E+01
7.100000E+01
7.200000E+01
7.300000E+01
7.400000E+01
7.500000E+01
7.600000E+01
7.700000E+01
7.800000E+01
7.900000E+01
8.000000E+01
8.100000E+01
8.200000E+01
8.300000E+01
8.400000E+01
8.500000E+01
8.600000E+01
8.700000E+01
8.800000E+01
8.900000E+01
9.000000E+01
9.100000E+01
9.200000E+01
9.300000E+01
9.400000E+01
9.500000E+01
9.600000E+01
9.700000E+01
9.800000E+01
9.900000E+01
1.000000E+02
1.010000E+02
1.020000E+02
1.030000E+02
1.040000E+02
1.050000E+02
1.060000E+02
1.070000E+02
1.080000E+02
1.090000E+02
1.100000E+02
1.110000E+02
1.120000E+02
1.130000E+02
1.140000E+02
1.150000E+02
1.160000E+02
1.170000E+02
1.180000E+02
1.190000E+02
1.200000E+02
1.210000E+02
1.220000E+02
1.230000E+02
1.240000E+02
1.250000E+02
1.260000E+02
1.270000E+02
1.280000E+02
1.290000E+02
1.300000E+02
1.310000E+02
1.320000E+02
1.330000E+02
1.340000E+02
1.350000E+02
1.360000E+02
1.370000E+02
1.380000E+02
1.390000E+02
1.400000E+02
1.410000E+02
1.420000E+02
1.430000E+02
1.440000E+02
1.450000E+02
1.460000E+02
1.470000E+02
1.480000E+02
1.490000E+02
1.500000E+02
1.510000E+02
1.520000E+02
1.530000E+02
1.540000E+02
1.550000E+02
1.560000E+02
1.570000E+02
1.580000E+02
1.590000E+02
1.600000E+02
1.610000E+02
1.620000E+02
1.630000E+02
1.640000E+02
1.650000E+02
1.660000E+02
1.670000E+02
1.680000E+02
1.690000E+02
1.700000E+02
1.710000E+02
1.720000E+02
1.730000E+02
1.740000E+02
1.750000E+02
1.760000E+02
1.770000E+02
1.780000E+02
1.790000E+02
1.800000E+02
1.810000E+02
1.820000E+02
1.830000E+02
1.840000E+02
1.850000E+02
1.860000E+02
1.870000E+02
1.880000E+02
1.890000E+02
1.900000E+02
1.910000E+02
1.920000E+02
1.930000E+02
1.940000E+02
1.950000E+02
1.960000E+02
1.970000E+02
1.980000E+02
1.990000E+02
2.000000E+02
0.000000E+00
1.000000E+00
2.000000E+00
3.000000E+00
4.000000E+00
5.000000E+00
6.000000E+00
7.000000E+00
8.000000E+00
9.000000E+00
1.000000E+01
1.100000E+01
1.200000E+01
1.300000E+01
1.400000E+01
1.500000E+01
1.600000E+01
1.700000E+01
1.800000E+01
1.900000E+01
2.000000E+01
2.100000E+01
2.200000E+01
2.300000E+01
2.400000E+01
2.500000E+01
2.600000E+01
2.700000E+01
2.800000E+01
2.900000E+01
3.000000E+01
3.100000E+01
3.200000E+01
3.300000E+01
3.400000E+01
3.500000E+01
3.600000E+01
3.700000E+01
3.800000E+01
3.900000E+01
4.000000E+01
4.100000E+01
4.200000E+01
4.300000E+01
4.400000E+01
4.500000E+01
4.600000E+01
4.700000E+01
4.800000E+01
4.900000E+01
5.000000E+01
5.100000E+01
5.200000E+01
5.300000E+01
5.400000E+01
5.500000E+01
5.600000E+01
5.700000E+01
5.800000E+01
5.900000E+01
6.000000E+01
6.100000E+01
6.200000E+01
6.300000E+01
6.400000E+01
6.500000E+01
6.600000E+01
6.700000E+01
6.800000E+01
6.900000E+01
7.000000E+01
7.100000E+01
7.200000E+01
7.300000E+01
7.400000E+01
7.500000E+01
7.600000E+01
7.700000E+01
7.800000E+01
7.900000E+01
8.000000E+01
8.100000E+01
8.200000E+01
8.300000E+01
8.400000E+01
8.500000E+01
8.600000E+01
8.700000E+01
8.800000E+01
8.900000E+01
9.000000E+01
9.100000E+01
9.200000E+01
9.300000E+01
9.400000E+01
9.500000E+01
9.600000E+01
9.700000E+01
9.800000E+01
9.900000E+01
1.000000E+02
1.010000E+02
1.020000E+02
1.030000E+02
1.040000E+02
1.050000E+02
1.060000E+02
1.070000E+02
1.080000E+02
1.090000E+02
1.100000E+02
1.110000E+02
1.120000E+02
1.130000E+02
1.140000E+02
1.150000E+02
1.160000E+02
1.170000E+02
1.180000E+02
1.190000E+02
1.200000E+02
1.210000E+02
1.220000E+02
1.230000E+02
1.240000E+02
1.250000E+02
1.260000E+02
1.270000E+02
1.280000E+02
1.290000E+02
1.300000E+02
1.310000E+02
1.320000E+02
1.330000E+02
1.340000E+02
1.350000E+02
1.360000E+02
1.370000E+02
1.380000E+02
1.390000E+02
1.400000E+02
1.410000E+02
1.420000E+02
1.430000E+02
1.440000E+02
1.450000E+02
1.460000E+02
1.470000E+02
1.480000E+02
1.490000E+02
1.500000E+02
1.510000E+02
1.520000E+02
1.530000E+02
1.540000E+02
1.550000E+02
1.560000E+02
1.570000E+02
1.580000E+02
1.590000E+02
1.600000E+02
1.610000E+02
1.620000E+02
1.630000E+02
1.640000E+02
1.650000E+02
1.660000E+02
1.670000E+02
1.680000E+02
1.690000E+02
1.700000E+02
1.710000E+02
1.720000E+02
1.730000E+02
1.740000E+02
1.750000E+02
1.760000E+02
1.770000E+02
1.780000E+02
1.790000E+02
1.800000E+02
1.810000E+02
1.820000E+02
1.830000E+02
1.840000E+02
1.850000E+02
1.860000E+02
1.870000E+02
1.880000E+02
1.890000E+02
1.900000E+02
1.910000E+02
1.920000E+02
1.930000E+02
1.940000E+02
1.950000E+02
1.960000E+02
1.970000E+02
1.980000E+02
1.990000E+02
2.000000E+02
0.000000E+00
1.000000E+00
2.000000E+00
3.000000E+00
4.000000E+00
5.000000E+00
6.000000E+00
7.000000E+00
8.000000E+00
9.000000E+00
1.000000E+01
1.100000E+01
1.200000E+01
1.300000E+01
1.400000E+01
1.500000E+01
1.600000E+01
1.700000E+01
1.800000E+01
1.900000E+01
2.000000E+01
2.100000E+01
2.200000E+01
2.300000E+01
2.400000E+01
2.500000E+01
2.600000E+01
2.700000E+01
2.800000E+01
2.900000E+01
3.000000E+01
3.100000E+01
3.200000E+01
3.300000E+01
3.400000E+01
3.500000E+01
3.600000E+01
3.700000E+01
3.800000E+01
3.900000E+01
4.000000E+01
4.100000E+01
4.200000E+01
4.300000E+01
4.400000E+01
4.500000E+01
4.600000E+01
4.700000E+01
4.800000E+01
4.900000E+01
5.000000E+01
5.100000E+01
5.200000E+01
5.300000E+01
5.400000E+01
5.500000E+01
5.600000E+01
5.700000E+01
5.800000E+01
5.900000E+01
6.000000E+01
6.100000E+01
6.200000E+01
6.300000E+01
6.400000E+01
6.500000E+01
6.600000E+01
6.700000E+01
6.800000E+01
6.900000E+01
7.000000E+01
7.100000E+01
7.200000E+01
7.300000E+01
7.400000E+01
7.500000E+01
7.600000E+01
7.700000E+01
7.800000E+01
7.900000E+01
8.000000E+01
8.100000E+01
8.200000E+01
8.300000E+01
8.400000E+01
8.500000E+01
8.600000E+01
8.700000E+01
8.800000E+01
8.900000E+01
9.000000E+01
9.100000E+01
9.200000E+01
9.300000E+01
9.400000E+01
9.500000E+01
9.600000E+01
9.700000E+01
9.800000E+01
9.900000E+01
1.000000E+02
1.010000E+02
1.020000E+02
1.030000E+02
1.040000E+02
1.050000E+02
1.060000E+02
1.070000E+02
1.080000E+02
1.090000E+02
1.100000E+02
1.110000E+02
1.120000E+02
1.130000E+02
1.140000E+02
1.150000E+02
1.160000E+02
1.170000E+02
1.180000E+02
1.190000E+02
1.200000E+02
1.210000E+02
1.220000E+02
1.230000E+02
1.240000E+02
1.250000E+02
1.260000E+02
1.270000E+02
1.280000E+02
1.290000E+02
1.300000E+02
1.310000E+02
1.320000E+02
1.330000E+02
1.340000E+02
1.350000E+02
1.360000E+02
1.370000E+02
1.380000E+02
1.390000E+02
1.400000E+02
1.410000E+02
1.420000E+02
1.430000E+02
1.440000E+02
1.450000E+02
1.460000E+02
1.470000E+02
1.480000E+02
1.490000E+02
1.500000E+02
1.510000E+02
1.520000E+02
1.530000E+02
1.540000E+02
1.550000E+02
1.560000E+02
1.570000E+02
1.580000E+02
1.590000E+02
1.600000E+02
1.610000E+02
1.620000E+02
1.630000E+02
1.640000E+02
1.650000E+02
1.660000E+02
1.670000E+02
1.680000E+02
1.690000E+02
1.700000E+02
1.710000E+02
1.720000E+02
1.730000E+02
1.740000E+02
1.750000E+02
1.760000E+02
1.770000E+02
1.780000E+02
1.790000E+02
1.800000E+02
1.810000E+02
1.820000E+02
1.830000E+02
1.840000E+02
1.850000E+02
1.860000E+02
1.870000E+02
1.880000E+02
1.890000E+02
1.900000E+02
1.910000E+02
1.920000E+02
1.930000E+02
1.940000E+02
1.950000E+02
1.960000E+02
1.970000E+02
1.980000E+02
1.990000E+02
2.000000E+02
0.000000E+00
1.000000E+00
2.000000E+00
3.000000E+00
4.000000E+00
5.000000E+00
6.000000E+00
7.000000E+00
8.000000E+00
9.000000E+00
1.000000E+01
1.100000E+01
1.200000E+01
1.300000E+01
1.400000E+01
1.500000E+01
1.600000E+01
1.700000E+01
1.800000E+01
1.900000E+01
2.000000E+01
2.100000E+01
2.200000E+01
2.300000E+01
2.400000E+01
2.500000E+01
2.600000E+01
2.700000E+01
2.800000E+01
2.900000E+01
3.000000E+01
3.100000E+01
3.200000E+01
3.300000E+01
3.400000E+01
3.500000E+01
3.600000E+01
3.700000E+01
3.800000E+01
3.900000E+01
4.000000E+01
4.100000E+01
4.200000E+01
4.300000E+01
4.400000E+01
4.500000E+01
4.600000E+01
4.700000E+01
4.800000E+01
4.900000E+01
5.000000E+01
5.100000E+01
5.200000E+01
5.300000E+01
5.400000E+01
5.500000E+01
5.600000E+01
5.700000E+01
5.800000E+01
5.900000E+01
6.000000E+01
6.100000E+01
6.200000E+01
6.300000E+01
6.400000E+01
6.500000E+01
6.600000E+01
6.700000E+01
6.800000E+01
6.900000E+01
7.000000E+01
7.100000E+01
7.200000E+01
7.300000E+01
7.400000E+01
7.500000E+01
7.600000E+01
7.700000E+01
7.800000E+01
7.900000E+01
8.000000E+01
8.100000E+01
8.200000E+01
8.300000E+01
8.400000E+01
8.500000E+01
8.600000E+01
8.700000E+01
8.800000E+01
8.900000E+01
9.000000E+01
9.100000E+01
9.200000E+01
9.300000E+01
9.400000E+01
9.500000E+01
9.600000E+01
9.700000E+01
9.800000E+01
9.900000E+01
1.000000E+02
1.010000E+02
1.020000E+02
1.030000E+02
1.040000E+02
1.050000E+02
1.060000E+02
1.070000E+02
1.080000E+02
1.090000E+02
1.100000E+02
1.110000E+02
1.120000E+02
1.130000E+02
1.140000E+02
1.150000E+02
1.160000E+02
1.170000E+02
1.180000E+02
1.190000E+02
1.200000E+02
1.210000E+02
1.220000E+02
1.230000E+02
1.240000E+02
1.250000E+02
1.260000E+02
1.270000E+02
1.280000E+02
1.290000E+02
1.300000E+02
1.310000E+02
1.320000E+02
1.330000E+02
1.340000E+02
1.350000E+02
1.360000E+02
1.370000E+02
1.380000E+02
1.390000E+02
1.400000E+02
1.410000E+02
1.420000E+02
1.430000E+02
1.440000E+02
1.450000E+02
1.460000E+02
1.470000E+02
1.480000E+02
1.490000E+02
1.500000E+02
1.510000E+02
1.520000E+02
1.530000E+02
1.540000E+02
1.550000E+02
1.560000E+02
1.570000E+02
1.580000E+02
1.590000E+02
1.600000E+02
1.610000E+02
1.620000E+02
1.630000E+02
1.640000E+02
1.650000E+02
1.660000E+02
1.670000E+02
1.680000E+02
1.690000E+02
1.700000E+02
1.710000E+02
1.720000E+02
1.730000E+02
1.740000E+02
1.750000E+02
1.760000E+02
1.770000E+02
1.780000E+02
1.790000E+02
1.800000E+02
1.810000E+02
1.820000E+02
1.830000E+02
1.840000E+02
1.850000E+02
1.860000E+02
1.870000E+02
1.880000E+02
1.890000E+02
1.900000E+02
1.910000E+02
1.920000E+02
1.930000E+02
1.940000E+02
1.950000E+02
1.960000E+02
1.970000E+02
1.980000E+02
1.990000E+02
2.000000E+02
0.000000E+00
1.000000E+00
2.000000E+00
3.000000E+00
4.000000E+00
5.000000E+00
6.000000E+00
7.000000E+00
8.000000E+00
9.000000E+00
1.000000E+01
1.100000E+01
1.200000E+01
1.300000E+01
1.400000E+01
1.500000E+01
1.600000E+01
1.700000E+01
1.800000E+01
1.900000E+01
2.000000E+01
2.100000E+01
2.200000E+01
2.300000E+01
2.400000E+01
2.500000E+01
2.600000E+01
2.700000E+01
2.800000E+01
2.900000E+01
3.000000E+01
3.100000E+01
3.200000E+01
3.300000E+01
3.400000E+01
3.500000E+01
3.600000E+01
3.700000E+01
3.800000E+01
3.900000E+01
4.000000E+01
4.100000E+01
4.200000E+01
4.300000E+01
4.400000E+01
4.500000E+01
4.600000E+01
4.700000E+01
4.800000E+01
4.900000E+01
5.000000E+01
5.100000E+01
5.200000E+01
5.300000E+01
5.400000E+01
5.500000E+01
5.600000E+01
5.700000E+01
5.800000E+01
5.900000E+01
6.000000E+01
6.100000E+01
6.200000E+01
6.300000E+01
6.400000E+01
6.500000E+01
6.600000E+01
6.700000E+01
6.800000E+01
6.900000E+01
7.000000E+01
7.100000E+01
7.200000E+01
7.300000E+01
7.400000E+01
7.500000E+01
7.600000E+01
7.700000E+01
7.800000E+01
7.900000E+01
8.000000E+01
8.100000E+01
8.200000E+01
8.300000E+01
8.400000E+01
8.500000E+01
8.600000E+01
8.700000E+01
8.800000E+01
8.900000E+01
9.000000E+01
9.100000E+01
9.200000E+01
9.300000E+01
9.400000E+01
9.500000E+01
9.600000E+01
9.700000E+01
9.800000E+01
9.900000E+01
1.000000E+02
1.010000E+02
1.020000E+02
1.030000E+02
1.040000E+02
1.050000E+02
1.060000E+02
1.070000E+02
1.080000E+02
1.090000E+02
1.100000E+02
1.110000E+02
1.120000E+02
1.130000E+02
1.140000E+02
1.150000E+02
1.160000E+02
1.170000E+02
1.180000E+02
1.190000E+02
1.200000E+02
1.210000E+02
1.220000E+02
1.230000E+02
1.240000E+02
1.250000E+02
1.260000E+02
1.270000E+02
1.280000E+02
1.290000E+02
1.300000E+02
1.310000E+02
1.320000E+02
1.330000E+02
1.340000E+02
1.350000E+02
1.360000E+02
1.370000E+02
1.380000E+02
1.390000E+02
1.400000E+02
1.410000E+02
1.420000E+02
1.430000E+02
1.440000E+02
1.450000E+02
1.460000E+02
1.470000E+02
1.480000E+02
1.490000E+02
1.500000E+02
1.510000E+02
1.520000E+02
1.530000E+02
1.540000E+02
1.550000E+02
1.560000E+02
1.570000E+02
1.580000E+02
1.590000E+02
1.600000E+02
1.610000E+02
1.620000E+02
1.630000E+02
1.640000E+02
1.650000E+02
1.660000E+02
1.670000E+02
1.680000E+02
1.690000E+02
1.700000E+02
1.710000E+02
1.720000E+02
1.730000E+02
1.740000E+02
1.750000E+02
1.760000E+02
1.770000E+02
[truncated: 164,919 more chars]
