# Supplementary material for: Visualization of porosity and pore size gradients in electrospun scaffolds using laser metrology
Source: PLoS One. 2023 Mar 9;18(3):e0282903. doi: 10.1371/journal.pone.0282903 (PMC9997878; doi:10.1371/journal.pone.0282903)
Supplement: S1 Data — (GZ) [file pone.0282903.s002.gz › data/Thickness&Porosity/165.DensifiedThickness.txt]

THETA
0.000000E+00
0.000000E+00
0.000000E+00
0.000000E+00
0.000000E+00
0.000000E+00
0.000000E+00
0.000000E+00
0.000000E+00
0.000000E+00
0.000000E+00
0.000000E+00
0.000000E+00
0.000000E+00
0.000000E+00
0.000000E+00
0.000000E+00
0.000000E+00
0.000000E+00
0.000000E+00
0.000000E+00
0.000000E+00
0.000000E+00
0.000000E+00
0.000000E+00
0.000000E+00
0.000000E+00
0.000000E+00
0.000000E+00
0.000000E+00
0.000000E+00
0.000000E+00
0.000000E+00
0.000000E+00
0.000000E+00
0.000000E+00
0.000000E+00
0.000000E+00
0.000000E+00
0.000000E+00
0.000000E+00
0.000000E+00
0.000000E+00
0.000000E+00
0.000000E+00
0.000000E+00
0.000000E+00
0.000000E+00
0.000000E+00
0.000000E+00
0.000000E+00
0.000000E+00
0.000000E+00
0.000000E+00
0.000000E+00
0.000000E+00
0.000000E+00
0.000000E+00
0.000000E+00
0.000000E+00
0.000000E+00
0.000000E+00
0.000000E+00
0.000000E+00
0.000000E+00
0.000000E+00
0.000000E+00
0.000000E+00
0.000000E+00
0.000000E+00
0.000000E+00
0.000000E+00
0.000000E+00
0.000000E+00
0.000000E+00
0.000000E+00
0.000000E+00
0.000000E+00
0.000000E+00
0.000000E+00
0.000000E+00
0.000000E+00
0.000000E+00
0.000000E+00
0.000000E+00
0.000000E+00
0.000000E+00
0.000000E+00
0.000000E+00
0.000000E+00
0.000000E+00
0.000000E+00
0.000000E+00
0.000000E+00
0.000000E+00
0.000000E+00
0.000000E+00
0.000000E+00
0.000000E+00
0.000000E+00
0.000000E+00
0.000000E+00
0.000000E+00
0.000000E+00
0.000000E+00
0.000000E+00
0.000000E+00
0.000000E+00
0.000000E+00
0.000000E+00
0.000000E+00
0.000000E+00
0.000000E+00
0.000000E+00
0.000000E+00
0.000000E+00
0.000000E+00
0.000000E+00
0.000000E+00
0.000000E+00
0.000000E+00
0.000000E+00
0.000000E+00
0.000000E+00
0.000000E+00
0.000000E+00
0.000000E+00
0.000000E+00
0.000000E+00
0.000000E+00
0.000000E+00
0.000000E+00
0.000000E+00
0.000000E+00
0.000000E+00
0.000000E+00
0.000000E+00
0.000000E+00
0.000000E+00
0.000000E+00
0.000000E+00
0.000000E+00
0.000000E+00
0.000000E+00
0.000000E+00
0.000000E+00
0.000000E+00
0.000000E+00
0.000000E+00
0.000000E+00
0.000000E+00
0.000000E+00
0.000000E+00
0.000000E+00
0.000000E+00
0.000000E+00
0.000000E+00
0.000000E+00
0.000000E+00
0.000000E+00
0.000000E+00
0.000000E+00
0.000000E+00
0.000000E+00
0.000000E+00
0.000000E+00
0.000000E+00
0.000000E+00
0.000000E+00
0.000000E+00
0.000000E+00
0.000000E+00
0.000000E+00
0.000000E+00
0.000000E+00
0.000000E+00
0.000000E+00
0.000000E+00
0.000000E+00
0.000000E+00
0.000000E+00
0.000000E+00
0.000000E+00
0.000000E+00
0.000000E+00
0.000000E+00
0.000000E+00
0.000000E+00
0.000000E+00
0.000000E+00
0.000000E+00
0.000000E+00
0.000000E+00
0.000000E+00
0.000000E+00
0.000000E+00
0.000000E+00
0.000000E+00
0.000000E+00
0.000000E+00
0.000000E+00
5.000000E+00
5.000000E+00
5.000000E+00
5.000000E+00
5.000000E+00
5.000000E+00
5.000000E+00
5.000000E+00
5.000000E+00
5.000000E+00
5.000000E+00
5.000000E+00
5.000000E+00
5.000000E+00
5.000000E+00
5.000000E+00
5.000000E+00
5.000000E+00
5.000000E+00
5.000000E+00
5.000000E+00
5.000000E+00
5.000000E+00
5.000000E+00
5.000000E+00
5.000000E+00
5.000000E+00
5.000000E+00
5.000000E+00
5.000000E+00
5.000000E+00
5.000000E+00
5.000000E+00
5.000000E+00
5.000000E+00
5.000000E+00
5.000000E+00
5.000000E+00
5.000000E+00
5.000000E+00
5.000000E+00
5.000000E+00
5.000000E+00
5.000000E+00
5.000000E+00
5.000000E+00
5.000000E+00
5.000000E+00
5.000000E+00
5.000000E+00
5.000000E+00
5.000000E+00
5.000000E+00
5.000000E+00
5.000000E+00
5.000000E+00
5.000000E+00
5.000000E+00
5.000000E+00
5.000000E+00
5.000000E+00
5.000000E+00
5.000000E+00
5.000000E+00
5.000000E+00
5.000000E+00
5.000000E+00
5.000000E+00
5.000000E+00
5.000000E+00
5.000000E+00
5.000000E+00
5.000000E+00
5.000000E+00
5.000000E+00
5.000000E+00
5.000000E+00
5.000000E+00
5.000000E+00
5.000000E+00
5.000000E+00
5.000000E+00
5.000000E+00
5.000000E+00
5.000000E+00
5.000000E+00
5.000000E+00
5.000000E+00
5.000000E+00
5.000000E+00
5.000000E+00
5.000000E+00
5.000000E+00
5.000000E+00
5.000000E+00
5.000000E+00
5.000000E+00
5.000000E+00
5.000000E+00
5.000000E+00
5.000000E+00
5.000000E+00
5.000000E+00
5.000000E+00
5.000000E+00
5.000000E+00
5.000000E+00
5.000000E+00
5.000000E+00
5.000000E+00
5.000000E+00
5.000000E+00
5.000000E+00
5.000000E+00
5.000000E+00
5.000000E+00
5.000000E+00
5.000000E+00
5.000000E+00
5.000000E+00
5.000000E+00
5.000000E+00
5.000000E+00
5.000000E+00
5.000000E+00
5.000000E+00
5.000000E+00
5.000000E+00
5.000000E+00
5.000000E+00
5.000000E+00
5.000000E+00
5.000000E+00
5.000000E+00
5.000000E+00
5.000000E+00
5.000000E+00
5.000000E+00
5.000000E+00
5.000000E+00
5.000000E+00
5.000000E+00
5.000000E+00
5.000000E+00
5.000000E+00
5.000000E+00
5.000000E+00
5.000000E+00
5.000000E+00
5.000000E+00
5.000000E+00
5.000000E+00
5.000000E+00
5.000000E+00
5.000000E+00
5.000000E+00
5.000000E+00
5.000000E+00
5.000000E+00
5.000000E+00
5.000000E+00
5.000000E+00
5.000000E+00
5.000000E+00
5.000000E+00
5.000000E+00
5.000000E+00
5.000000E+00
5.000000E+00
5.000000E+00
5.000000E+00
5.000000E+00
5.000000E+00
5.000000E+00
5.000000E+00
5.000000E+00
5.000000E+00
5.000000E+00
5.000000E+00
5.000000E+00
5.000000E+00
5.000000E+00
5.000000E+00
5.000000E+00
5.000000E+00
5.000000E+00
5.000000E+00
5.000000E+00
5.000000E+00
5.000000E+00
5.000000E+00
5.000000E+00
5.000000E+00
5.000000E+00
5.000000E+00
5.000000E+00
5.000000E+00
5.000000E+00
5.000000E+00
5.000000E+00
5.000000E+00
1.000000E+01
1.000000E+01
1.000000E+01
1.000000E+01
1.000000E+01
1.000000E+01
1.000000E+01
1.000000E+01
1.000000E+01
1.000000E+01
1.000000E+01
1.000000E+01
1.000000E+01
1.000000E+01
1.000000E+01
1.000000E+01
1.000000E+01
1.000000E+01
1.000000E+01
1.000000E+01
1.000000E+01
1.000000E+01
1.000000E+01
1.000000E+01
1.000000E+01
1.000000E+01
1.000000E+01
1.000000E+01
1.000000E+01
1.000000E+01
1.000000E+01
1.000000E+01
1.000000E+01
1.000000E+01
1.000000E+01
1.000000E+01
1.000000E+01
1.000000E+01
1.000000E+01
1.000000E+01
1.000000E+01
1.000000E+01
1.000000E+01
1.000000E+01
1.000000E+01
1.000000E+01
1.000000E+01
1.000000E+01
1.000000E+01
1.000000E+01
1.000000E+01
1.000000E+01
1.000000E+01
1.000000E+01
1.000000E+01
1.000000E+01
1.000000E+01
1.000000E+01
1.000000E+01
1.000000E+01
1.000000E+01
1.000000E+01
1.000000E+01
1.000000E+01
1.000000E+01
1.000000E+01
1.000000E+01
1.000000E+01
1.000000E+01
1.000000E+01
1.000000E+01
1.000000E+01
1.000000E+01
1.000000E+01
1.000000E+01
1.000000E+01
1.000000E+01
1.000000E+01
1.000000E+01
1.000000E+01
1.000000E+01
1.000000E+01
1.000000E+01
1.000000E+01
1.000000E+01
1.000000E+01
1.000000E+01
1.000000E+01
1.000000E+01
1.000000E+01
1.000000E+01
1.000000E+01
1.000000E+01
1.000000E+01
1.000000E+01
1.000000E+01
1.000000E+01
1.000000E+01
1.000000E+01
1.000000E+01
1.000000E+01
1.000000E+01
1.000000E+01
1.000000E+01
1.000000E+01
1.000000E+01
1.000000E+01
1.000000E+01
1.000000E+01
1.000000E+01
1.000000E+01
1.000000E+01
1.000000E+01
1.000000E+01
1.000000E+01
1.000000E+01
1.000000E+01
1.000000E+01
1.000000E+01
1.000000E+01
1.000000E+01
1.000000E+01
1.000000E+01
1.000000E+01
1.000000E+01
1.000000E+01
1.000000E+01
1.000000E+01
1.000000E+01
1.000000E+01
1.000000E+01
1.000000E+01
1.000000E+01
1.000000E+01
1.000000E+01
1.000000E+01
1.000000E+01
1.000000E+01
1.000000E+01
1.000000E+01
1.000000E+01
1.000000E+01
1.000000E+01
1.000000E+01
1.000000E+01
1.000000E+01
1.000000E+01
1.000000E+01
1.000000E+01
1.000000E+01
1.000000E+01
1.000000E+01
1.000000E+01
1.000000E+01
1.000000E+01
1.000000E+01
1.000000E+01
1.000000E+01
1.000000E+01
1.000000E+01
1.000000E+01
1.000000E+01
1.000000E+01
1.000000E+01
1.000000E+01
1.000000E+01
1.000000E+01
1.000000E+01
1.000000E+01
1.000000E+01
1.000000E+01
1.000000E+01
1.000000E+01
1.000000E+01
1.000000E+01
1.000000E+01
1.000000E+01
1.000000E+01
1.000000E+01
1.000000E+01
1.000000E+01
1.000000E+01
1.000000E+01
1.000000E+01
1.000000E+01
1.000000E+01
1.000000E+01
1.000000E+01
1.000000E+01
1.000000E+01
1.000000E+01
1.000000E+01
1.000000E+01
1.000000E+01
1.000000E+01
1.000000E+01
1.000000E+01
1.000000E+01
1.000000E+01
1.000000E+01
1.000000E+01
1.500000E+01
1.500000E+01
1.500000E+01
1.500000E+01
1.500000E+01
1.500000E+01
1.500000E+01
1.500000E+01
1.500000E+01
1.500000E+01
1.500000E+01
1.500000E+01
1.500000E+01
1.500000E+01
1.500000E+01
1.500000E+01
1.500000E+01
1.500000E+01
1.500000E+01
1.500000E+01
1.500000E+01
1.500000E+01
1.500000E+01
1.500000E+01
1.500000E+01
1.500000E+01
1.500000E+01
1.500000E+01
1.500000E+01
1.500000E+01
1.500000E+01
1.500000E+01
1.500000E+01
1.500000E+01
1.500000E+01
1.500000E+01
1.500000E+01
1.500000E+01
1.500000E+01
1.500000E+01
1.500000E+01
1.500000E+01
1.500000E+01
1.500000E+01
1.500000E+01
1.500000E+01
1.500000E+01
1.500000E+01
1.500000E+01
1.500000E+01
1.500000E+01
1.500000E+01
1.500000E+01
1.500000E+01
1.500000E+01
1.500000E+01
1.500000E+01
1.500000E+01
1.500000E+01
1.500000E+01
1.500000E+01
1.500000E+01
1.500000E+01
1.500000E+01
1.500000E+01
1.500000E+01
1.500000E+01
1.500000E+01
1.500000E+01
1.500000E+01
1.500000E+01
1.500000E+01
1.500000E+01
1.500000E+01
1.500000E+01
1.500000E+01
1.500000E+01
1.500000E+01
1.500000E+01
1.500000E+01
1.500000E+01
1.500000E+01
1.500000E+01
1.500000E+01
1.500000E+01
1.500000E+01
1.500000E+01
1.500000E+01
1.500000E+01
1.500000E+01
1.500000E+01
1.500000E+01
1.500000E+01
1.500000E+01
1.500000E+01
1.500000E+01
1.500000E+01
1.500000E+01
1.500000E+01
1.500000E+01
1.500000E+01
1.500000E+01
1.500000E+01
1.500000E+01
1.500000E+01
1.500000E+01
1.500000E+01
1.500000E+01
1.500000E+01
1.500000E+01
1.500000E+01
1.500000E+01
1.500000E+01
1.500000E+01
1.500000E+01
1.500000E+01
1.500000E+01
1.500000E+01
1.500000E+01
1.500000E+01
1.500000E+01
1.500000E+01
1.500000E+01
1.500000E+01
1.500000E+01
1.500000E+01
1.500000E+01
1.500000E+01
1.500000E+01
1.500000E+01
1.500000E+01
1.500000E+01
1.500000E+01
1.500000E+01
1.500000E+01
1.500000E+01
1.500000E+01
1.500000E+01
1.500000E+01
1.500000E+01
1.500000E+01
1.500000E+01
1.500000E+01
1.500000E+01
1.500000E+01
1.500000E+01
1.500000E+01
1.500000E+01
1.500000E+01
1.500000E+01
1.500000E+01
1.500000E+01
1.500000E+01
1.500000E+01
1.500000E+01
1.500000E+01
1.500000E+01
1.500000E+01
1.500000E+01
1.500000E+01
1.500000E+01
1.500000E+01
1.500000E+01
1.500000E+01
1.500000E+01
1.500000E+01
1.500000E+01
1.500000E+01
1.500000E+01
1.500000E+01
1.500000E+01
1.500000E+01
1.500000E+01
1.500000E+01
1.500000E+01
1.500000E+01
1.500000E+01
1.500000E+01
1.500000E+01
1.500000E+01
1.500000E+01
1.500000E+01
1.500000E+01
1.500000E+01
1.500000E+01
1.500000E+01
1.500000E+01
1.500000E+01
1.500000E+01
1.500000E+01
1.500000E+01
1.500000E+01
1.500000E+01
1.500000E+01
1.500000E+01
1.500000E+01
1.500000E+01
1.500000E+01
1.500000E+01
1.500000E+01
1.500000E+01
2.000000E+01
2.000000E+01
2.000000E+01
2.000000E+01
2.000000E+01
2.000000E+01
2.000000E+01
2.000000E+01
2.000000E+01
2.000000E+01
2.000000E+01
2.000000E+01
2.000000E+01
2.000000E+01
2.000000E+01
2.000000E+01
2.000000E+01
2.000000E+01
2.000000E+01
2.000000E+01
2.000000E+01
2.000000E+01
2.000000E+01
2.000000E+01
2.000000E+01
2.000000E+01
2.000000E+01
2.000000E+01
2.000000E+01
2.000000E+01
2.000000E+01
2.000000E+01
2.000000E+01
2.000000E+01
2.000000E+01
2.000000E+01
2.000000E+01
2.000000E+01
2.000000E+01
2.000000E+01
2.000000E+01
2.000000E+01
2.000000E+01
2.000000E+01
2.000000E+01
2.000000E+01
2.000000E+01
2.000000E+01
2.000000E+01
2.000000E+01
2.000000E+01
2.000000E+01
2.000000E+01
2.000000E+01
2.000000E+01
2.000000E+01
2.000000E+01
2.000000E+01
2.000000E+01
2.000000E+01
2.000000E+01
2.000000E+01
2.000000E+01
2.000000E+01
2.000000E+01
2.000000E+01
2.000000E+01
2.000000E+01
2.000000E+01
2.000000E+01
2.000000E+01
2.000000E+01
2.000000E+01
2.000000E+01
2.000000E+01
2.000000E+01
2.000000E+01
2.000000E+01
2.000000E+01
2.000000E+01
2.000000E+01
2.000000E+01
2.000000E+01
2.000000E+01
2.000000E+01
2.000000E+01
2.000000E+01
2.000000E+01
2.000000E+01
2.000000E+01
2.000000E+01
2.000000E+01
2.000000E+01
2.000000E+01
2.000000E+01
2.000000E+01
2.000000E+01
2.000000E+01
2.000000E+01
2.000000E+01
2.000000E+01
2.000000E+01
2.000000E+01
2.000000E+01
2.000000E+01
2.000000E+01
2.000000E+01
2.000000E+01
2.000000E+01
2.000000E+01
2.000000E+01
2.000000E+01
2.000000E+01
2.000000E+01
2.000000E+01
2.000000E+01
2.000000E+01
2.000000E+01
2.000000E+01
2.000000E+01
2.000000E+01
2.000000E+01
2.000000E+01
2.000000E+01
2.000000E+01
2.000000E+01
2.000000E+01
2.000000E+01
2.000000E+01
2.000000E+01
2.000000E+01
2.000000E+01
2.000000E+01
2.000000E+01
2.000000E+01
2.000000E+01
2.000000E+01
2.000000E+01
2.000000E+01
2.000000E+01
2.000000E+01
2.000000E+01
2.000000E+01
2.000000E+01
2.000000E+01
2.000000E+01
2.000000E+01
2.000000E+01
2.000000E+01
2.000000E+01
2.000000E+01
2.000000E+01
2.000000E+01
2.000000E+01
2.000000E+01
2.000000E+01
2.000000E+01
2.000000E+01
2.000000E+01
2.000000E+01
2.000000E+01
2.000000E+01
2.000000E+01
2.000000E+01
2.000000E+01
2.000000E+01
2.000000E+01
2.000000E+01
2.000000E+01
2.000000E+01
2.000000E+01
2.000000E+01
2.000000E+01
2.000000E+01
2.000000E+01
2.000000E+01
2.000000E+01
2.000000E+01
2.000000E+01
2.000000E+01
2.000000E+01
2.000000E+01
2.000000E+01
2.000000E+01
2.000000E+01
2.000000E+01
2.000000E+01
2.000000E+01
2.000000E+01
2.000000E+01
2.000000E+01
2.000000E+01
2.000000E+01
2.000000E+01
2.000000E+01
2.000000E+01
2.000000E+01
2.000000E+01
2.000000E+01
2.000000E+01
2.000000E+01
2.500000E+01
2.500000E+01
2.500000E+01
2.500000E+01
2.500000E+01
2.500000E+01
2.500000E+01
2.500000E+01
2.500000E+01
2.500000E+01
2.500000E+01
2.500000E+01
2.500000E+01
2.500000E+01
2.500000E+01
2.500000E+01
2.500000E+01
2.500000E+01
2.500000E+01
2.500000E+01
2.500000E+01
2.500000E+01
2.500000E+01
2.500000E+01
2.500000E+01
2.500000E+01
2.500000E+01
2.500000E+01
2.500000E+01
2.500000E+01
2.500000E+01
2.500000E+01
2.500000E+01
2.500000E+01
2.500000E+01
2.500000E+01
2.500000E+01
2.500000E+01
2.500000E+01
2.500000E+01
2.500000E+01
2.500000E+01
2.500000E+01
2.500000E+01
2.500000E+01
2.500000E+01
2.500000E+01
2.500000E+01
2.500000E+01
2.500000E+01
2.500000E+01
2.500000E+01
2.500000E+01
2.500000E+01
2.500000E+01
2.500000E+01
2.500000E+01
2.500000E+01
2.500000E+01
2.500000E+01
2.500000E+01
2.500000E+01
2.500000E+01
2.500000E+01
2.500000E+01
2.500000E+01
2.500000E+01
2.500000E+01
2.500000E+01
2.500000E+01
2.500000E+01
2.500000E+01
2.500000E+01
2.500000E+01
2.500000E+01
2.500000E+01
2.500000E+01
2.500000E+01
2.500000E+01
2.500000E+01
2.500000E+01
2.500000E+01
2.500000E+01
2.500000E+01
2.500000E+01
2.500000E+01
2.500000E+01
2.500000E+01
2.500000E+01
2.500000E+01
2.500000E+01
2.500000E+01
2.500000E+01
2.500000E+01
2.500000E+01
2.500000E+01
2.500000E+01
2.500000E+01
2.500000E+01
2.500000E+01
2.500000E+01
2.500000E+01
2.500000E+01
2.500000E+01
2.500000E+01
2.500000E+01
2.500000E+01
2.500000E+01
2.500000E+01
2.500000E+01
2.500000E+01
2.500000E+01
2.500000E+01
2.500000E+01
2.500000E+01
2.500000E+01
2.500000E+01
2.500000E+01
2.500000E+01
2.500000E+01
2.500000E+01
2.500000E+01
2.500000E+01
2.500000E+01
2.500000E+01
2.500000E+01
2.500000E+01
2.500000E+01
2.500000E+01
2.500000E+01
2.500000E+01
2.500000E+01
2.500000E+01
2.500000E+01
2.500000E+01
2.500000E+01
2.500000E+01
2.500000E+01
2.500000E+01
2.500000E+01
2.500000E+01
2.500000E+01
2.500000E+01
2.500000E+01
2.500000E+01
2.500000E+01
2.500000E+01
2.500000E+01
2.500000E+01
2.500000E+01
2.500000E+01
2.500000E+01
2.500000E+01
2.500000E+01
2.500000E+01
2.500000E+01
2.500000E+01
2.500000E+01
2.500000E+01
2.500000E+01
2.500000E+01
2.500000E+01
2.500000E+01
2.500000E+01
2.500000E+01
2.500000E+01
2.500000E+01
2.500000E+01
2.500000E+01
2.500000E+01
2.500000E+01
2.500000E+01
2.500000E+01
2.500000E+01
2.500000E+01
2.500000E+01
2.500000E+01
2.500000E+01
2.500000E+01
2.500000E+01
2.500000E+01
2.500000E+01
2.500000E+01
2.500000E+01
2.500000E+01
2.500000E+01
2.500000E+01
2.500000E+01
2.500000E+01
2.500000E+01
2.500000E+01
2.500000E+01
2.500000E+01
2.500000E+01
2.500000E+01
2.500000E+01
2.500000E+01
2.500000E+01
2.500000E+01
2.500000E+01
2.500000E+01
3.000000E+01
3.000000E+01
3.000000E+01
3.000000E+01
3.000000E+01
3.000000E+01
3.000000E+01
3.000000E+01
3.000000E+01
3.000000E+01
3.000000E+01
3.000000E+01
3.000000E+01
3.000000E+01
3.000000E+01
3.000000E+01
3.000000E+01
3.000000E+01
3.000000E+01
3.000000E+01
3.000000E+01
3.000000E+01
3.000000E+01
3.000000E+01
3.000000E+01
3.000000E+01
3.000000E+01
3.000000E+01
3.000000E+01
3.000000E+01
3.000000E+01
3.000000E+01
3.000000E+01
3.000000E+01
3.000000E+01
3.000000E+01
3.000000E+01
3.000000E+01
3.000000E+01
3.000000E+01
3.000000E+01
3.000000E+01
3.000000E+01
3.000000E+01
3.000000E+01
3.000000E+01
3.000000E+01
3.000000E+01
3.000000E+01
3.000000E+01
3.000000E+01
3.000000E+01
3.000000E+01
3.000000E+01
3.000000E+01
3.000000E+01
3.000000E+01
3.000000E+01
3.000000E+01
3.000000E+01
3.000000E+01
3.000000E+01
3.000000E+01
3.000000E+01
3.000000E+01
3.000000E+01
3.000000E+01
3.000000E+01
3.000000E+01
3.000000E+01
3.000000E+01
3.000000E+01
3.000000E+01
3.000000E+01
3.000000E+01
3.000000E+01
3.000000E+01
3.000000E+01
3.000000E+01
3.000000E+01
3.000000E+01
3.000000E+01
3.000000E+01
3.000000E+01
3.000000E+01
3.000000E+01
3.000000E+01
3.000000E+01
3.000000E+01
3.000000E+01
3.000000E+01
3.000000E+01
3.000000E+01
3.000000E+01
3.000000E+01
3.000000E+01
3.000000E+01
3.000000E+01
3.000000E+01
3.000000E+01
3.000000E+01
3.000000E+01
3.000000E+01
3.000000E+01
3.000000E+01
3.000000E+01
3.000000E+01
3.000000E+01
3.000000E+01
3.000000E+01
3.000000E+01
3.000000E+01
3.000000E+01
3.000000E+01
3.000000E+01
3.000000E+01
3.000000E+01
3.000000E+01
3.000000E+01
3.000000E+01
3.000000E+01
3.000000E+01
3.000000E+01
3.000000E+01
3.000000E+01
3.000000E+01
3.000000E+01
3.000000E+01
3.000000E+01
3.000000E+01
3.000000E+01
3.000000E+01
3.000000E+01
3.000000E+01
3.000000E+01
3.000000E+01
3.000000E+01
3.000000E+01
3.000000E+01
3.000000E+01
3.000000E+01
3.000000E+01
3.000000E+01
3.000000E+01
3.000000E+01
3.000000E+01
3.000000E+01
3.000000E+01
3.000000E+01
3.000000E+01
3.000000E+01
3.000000E+01
3.000000E+01
3.000000E+01
3.000000E+01
3.000000E+01
3.000000E+01
3.000000E+01
3.000000E+01
3.000000E+01
3.000000E+01
3.000000E+01
3.000000E+01
3.000000E+01
3.000000E+01
3.000000E+01
3.000000E+01
3.000000E+01
3.000000E+01
3.000000E+01
3.000000E+01
3.000000E+01
3.000000E+01
3.000000E+01
3.000000E+01
3.000000E+01
3.000000E+01
3.000000E+01
3.000000E+01
3.000000E+01
3.000000E+01
3.000000E+01
3.000000E+01
3.000000E+01
3.000000E+01
3.000000E+01
3.000000E+01
3.000000E+01
3.000000E+01
3.000000E+01
3.000000E+01
3.000000E+01
3.000000E+01
3.000000E+01
3.000000E+01
3.000000E+01
3.000000E+01
3.000000E+01
3.000000E+01
3.000000E+01
3.000000E+01
3.500000E+01
3.500000E+01
3.500000E+01
3.500000E+01
3.500000E+01
3.500000E+01
3.500000E+01
3.500000E+01
3.500000E+01
3.500000E+01
3.500000E+01
3.500000E+01
3.500000E+01
3.500000E+01
3.500000E+01
3.500000E+01
3.500000E+01
3.500000E+01
3.500000E+01
3.500000E+01
3.500000E+01
3.500000E+01
3.500000E+01
3.500000E+01
3.500000E+01
3.500000E+01
3.500000E+01
3.500000E+01
3.500000E+01
3.500000E+01
3.500000E+01
3.500000E+01
3.500000E+01
3.500000E+01
3.500000E+01
3.500000E+01
3.500000E+01
3.500000E+01
3.500000E+01
3.500000E+01
3.500000E+01
3.500000E+01
3.500000E+01
3.500000E+01
3.500000E+01
3.500000E+01
3.500000E+01
3.500000E+01
3.500000E+01
3.500000E+01
3.500000E+01
3.500000E+01
3.500000E+01
3.500000E+01
3.500000E+01
3.500000E+01
3.500000E+01
3.500000E+01
3.500000E+01
3.500000E+01
3.500000E+01
3.500000E+01
3.500000E+01
3.500000E+01
3.500000E+01
3.500000E+01
3.500000E+01
3.500000E+01
3.500000E+01
3.500000E+01
3.500000E+01
3.500000E+01
3.500000E+01
3.500000E+01
3.500000E+01
3.500000E+01
3.500000E+01
3.500000E+01
3.500000E+01
3.500000E+01
3.500000E+01
3.500000E+01
3.500000E+01
3.500000E+01
3.500000E+01
3.500000E+01
3.500000E+01
3.500000E+01
3.500000E+01
3.500000E+01
3.500000E+01
3.500000E+01
3.500000E+01
3.500000E+01
3.500000E+01
3.500000E+01
3.500000E+01
3.500000E+01
3.500000E+01
3.500000E+01
3.500000E+01
3.500000E+01
3.500000E+01
3.500000E+01
3.500000E+01
3.500000E+01
3.500000E+01
3.500000E+01
3.500000E+01
3.500000E+01
3.500000E+01
3.500000E+01
3.500000E+01
3.500000E+01
3.500000E+01
3.500000E+01
3.500000E+01
3.500000E+01
3.500000E+01
3.500000E+01
3.500000E+01
3.500000E+01
3.500000E+01
3.500000E+01
3.500000E+01
3.500000E+01
3.500000E+01
3.500000E+01
3.500000E+01
3.500000E+01
3.500000E+01
3.500000E+01
3.500000E+01
3.500000E+01
3.500000E+01
3.500000E+01
3.500000E+01
3.500000E+01
3.500000E+01
3.500000E+01
3.500000E+01
3.500000E+01
3.500000E+01
3.500000E+01
3.500000E+01
3.500000E+01
3.500000E+01
3.500000E+01
3.500000E+01
3.500000E+01
3.500000E+01
3.500000E+01
3.500000E+01
3.500000E+01
3.500000E+01
3.500000E+01
3.500000E+01
3.500000E+01
3.500000E+01
3.500000E+01
3.500000E+01
3.500000E+01
3.500000E+01
3.500000E+01
3.500000E+01
3.500000E+01
3.500000E+01
3.500000E+01
3.500000E+01
3.500000E+01
3.500000E+01
3.500000E+01
3.500000E+01
3.500000E+01
3.500000E+01
3.500000E+01
3.500000E+01
3.500000E+01
3.500000E+01
3.500000E+01
3.500000E+01
3.500000E+01
3.500000E+01
3.500000E+01
3.500000E+01
3.500000E+01
3.500000E+01
3.500000E+01
3.500000E+01
3.500000E+01
3.500000E+01
3.500000E+01
3.500000E+01
3.500000E+01
3.500000E+01
3.500000E+01
3.500000E+01
3.500000E+01
3.500000E+01
3.500000E+01
3.500000E+01
4.000000E+01
4.000000E+01
4.000000E+01
4.000000E+01
4.000000E+01
4.000000E+01
4.000000E+01
4.000000E+01
4.000000E+01
4.000000E+01
4.000000E+01
4.000000E+01
4.000000E+01
4.000000E+01
4.000000E+01
4.000000E+01
4.000000E+01
4.000000E+01
4.000000E+01
4.000000E+01
4.000000E+01
4.000000E+01
4.000000E+01
4.000000E+01
4.000000E+01
4.000000E+01
4.000000E+01
4.000000E+01
4.000000E+01
4.000000E+01
4.000000E+01
4.000000E+01
4.000000E+01
4.000000E+01
4.000000E+01
4.000000E+01
4.000000E+01
4.000000E+01
4.000000E+01
4.000000E+01
4.000000E+01
4.000000E+01
4.000000E+01
4.000000E+01
4.000000E+01
4.000000E+01
4.000000E+01
4.000000E+01
4.000000E+01
4.000000E+01
4.000000E+01
4.000000E+01
4.000000E+01
4.000000E+01
4.000000E+01
4.000000E+01
4.000000E+01
4.000000E+01
4.000000E+01
4.000000E+01
4.000000E+01
4.000000E+01
4.000000E+01
4.000000E+01
4.000000E+01
4.000000E+01
4.000000E+01
4.000000E+01
4.000000E+01
4.000000E+01
4.000000E+01
4.000000E+01
4.000000E+01
4.000000E+01
4.000000E+01
4.000000E+01
4.000000E+01
4.000000E+01
4.000000E+01
4.000000E+01
4.000000E+01
4.000000E+01
4.000000E+01
4.000000E+01
4.000000E+01
4.000000E+01
4.000000E+01
4.000000E+01
4.000000E+01
4.000000E+01
4.000000E+01
4.000000E+01
4.000000E+01
4.000000E+01
4.000000E+01
4.000000E+01
4.000000E+01
4.000000E+01
4.000000E+01
4.000000E+01
4.000000E+01
4.000000E+01
4.000000E+01
4.000000E+01
4.000000E+01
4.000000E+01
4.000000E+01
4.000000E+01
4.000000E+01
4.000000E+01
4.000000E+01
4.000000E+01
4.000000E+01
4.000000E+01
4.000000E+01
4.000000E+01
4.000000E+01
4.000000E+01
4.000000E+01
4.000000E+01
4.000000E+01
4.000000E+01
4.000000E+01
4.000000E+01
4.000000E+01
4.000000E+01
4.000000E+01
4.000000E+01
4.000000E+01
4.000000E+01
4.000000E+01
4.000000E+01
4.000000E+01
4.000000E+01
4.000000E+01
4.000000E+01
4.000000E+01
4.000000E+01
4.000000E+01
4.000000E+01
4.000000E+01
4.000000E+01
4.000000E+01
4.000000E+01
4.000000E+01
4.000000E+01
4.000000E+01
4.000000E+01
4.000000E+01
4.000000E+01
4.000000E+01
4.000000E+01
4.000000E+01
4.000000E+01
4.000000E+01
4.000000E+01
4.000000E+01
4.000000E+01
4.000000E+01
4.000000E+01
4.000000E+01
4.000000E+01
4.000000E+01
4.000000E+01
4.000000E+01
4.000000E+01
4.000000E+01
4.000000E+01
4.000000E+01
4.000000E+01
4.000000E+01
4.000000E+01
4.000000E+01
4.000000E+01
4.000000E+01
4.000000E+01
4.000000E+01
4.000000E+01
4.000000E+01
4.000000E+01
4.000000E+01
4.000000E+01
4.000000E+01
4.000000E+01
4.000000E+01
4.000000E+01
4.000000E+01
4.000000E+01
4.000000E+01
4.000000E+01
4.000000E+01
4.000000E+01
4.000000E+01
4.000000E+01
4.000000E+01
4.000000E+01
4.000000E+01
4.000000E+01
4.000000E+01
4.000000E+01
4.000000E+01
4.500000E+01
4.500000E+01
4.500000E+01
4.500000E+01
4.500000E+01
4.500000E+01
4.500000E+01
4.500000E+01
4.500000E+01
4.500000E+01
4.500000E+01
4.500000E+01
4.500000E+01
4.500000E+01
4.500000E+01
4.500000E+01
4.500000E+01
4.500000E+01
4.500000E+01
4.500000E+01
4.500000E+01
4.500000E+01
4.500000E+01
4.500000E+01
4.500000E+01
4.500000E+01
4.500000E+01
4.500000E+01
4.500000E+01
4.500000E+01
4.500000E+01
4.500000E+01
4.500000E+01
4.500000E+01
4.500000E+01
4.500000E+01
4.500000E+01
4.500000E+01
4.500000E+01
4.500000E+01
4.500000E+01
4.500000E+01
4.500000E+01
4.500000E+01
4.500000E+01
4.500000E+01
4.500000E+01
4.500000E+01
4.500000E+01
4.500000E+01
4.500000E+01
4.500000E+01
4.500000E+01
4.500000E+01
4.500000E+01
4.500000E+01
4.500000E+01
4.500000E+01
4.500000E+01
4.500000E+01
4.500000E+01
4.500000E+01
4.500000E+01
4.500000E+01
4.500000E+01
4.500000E+01
4.500000E+01
4.500000E+01
4.500000E+01
4.500000E+01
4.500000E+01
4.500000E+01
4.500000E+01
4.500000E+01
4.500000E+01
4.500000E+01
4.500000E+01
4.500000E+01
4.500000E+01
4.500000E+01
4.500000E+01
4.500000E+01
4.500000E+01
4.500000E+01
4.500000E+01
4.500000E+01
4.500000E+01
4.500000E+01
4.500000E+01
4.500000E+01
4.500000E+01
4.500000E+01
4.500000E+01
4.500000E+01
4.500000E+01
4.500000E+01
4.500000E+01
4.500000E+01
4.500000E+01
4.500000E+01
4.500000E+01
4.500000E+01
4.500000E+01
4.500000E+01
4.500000E+01
4.500000E+01
4.500000E+01
4.500000E+01
4.500000E+01
4.500000E+01
4.500000E+01
4.500000E+01
4.500000E+01
4.500000E+01
4.500000E+01
4.500000E+01
4.500000E+01
4.500000E+01
4.500000E+01
4.500000E+01
4.500000E+01
4.500000E+01
4.500000E+01
4.500000E+01
4.500000E+01
4.500000E+01
4.500000E+01
4.500000E+01
4.500000E+01
4.500000E+01
4.500000E+01
4.500000E+01
4.500000E+01
4.500000E+01
4.500000E+01
4.500000E+01
4.500000E+01
4.500000E+01
4.500000E+01
4.500000E+01
4.500000E+01
4.500000E+01
4.500000E+01
4.500000E+01
4.500000E+01
4.500000E+01
4.500000E+01
4.500000E+01
4.500000E+01
4.500000E+01
4.500000E+01
4.500000E+01
4.500000E+01
4.500000E+01
4.500000E+01
4.500000E+01
4.500000E+01
4.500000E+01
4.500000E+01
4.500000E+01
4.500000E+01
4.500000E+01
4.500000E+01
4.500000E+01
4.500000E+01
4.500000E+01
4.500000E+01
4.500000E+01
4.500000E+01
4.500000E+01
4.500000E+01
4.500000E+01
4.500000E+01
4.500000E+01
4.500000E+01
4.500000E+01
4.500000E+01
4.500000E+01
4.500000E+01
4.500000E+01
4.500000E+01
4.500000E+01
4.500000E+01
4.500000E+01
4.500000E+01
4.500000E+01
4.500000E+01
4.500000E+01
4.500000E+01
4.500000E+01
4.500000E+01
4.500000E+01
4.500000E+01
4.500000E+01
4.500000E+01
4.500000E+01
4.500000E+01
4.500000E+01
4.500000E+01
4.500000E+01
4.500000E+01
5.000000E+01
5.000000E+01
5.000000E+01
5.000000E+01
5.000000E+01
5.000000E+01
5.000000E+01
5.000000E+01
5.000000E+01
5.000000E+01
5.000000E+01
5.000000E+01
5.000000E+01
5.000000E+01
5.000000E+01
5.000000E+01
5.000000E+01
5.000000E+01
5.000000E+01
5.000000E+01
5.000000E+01
5.000000E+01
5.000000E+01
5.000000E+01
5.000000E+01
5.000000E+01
5.000000E+01
5.000000E+01
5.000000E+01
5.000000E+01
5.000000E+01
5.000000E+01
5.000000E+01
5.000000E+01
5.000000E+01
5.000000E+01
5.000000E+01
5.000000E+01
5.000000E+01
5.000000E+01
5.000000E+01
5.000000E+01
5.000000E+01
5.000000E+01
5.000000E+01
5.000000E+01
5.000000E+01
5.000000E+01
5.000000E+01
5.000000E+01
5.000000E+01
5.000000E+01
5.000000E+01
5.000000E+01
5.000000E+01
5.000000E+01
5.000000E+01
5.000000E+01
5.000000E+01
5.000000E+01
5.000000E+01
5.000000E+01
5.000000E+01
5.000000E+01
5.000000E+01
5.000000E+01
5.000000E+01
5.000000E+01
5.000000E+01
5.000000E+01
5.000000E+01
5.000000E+01
5.000000E+01
5.000000E+01
5.000000E+01
5.000000E+01
5.000000E+01
5.000000E+01
5.000000E+01
5.000000E+01
5.000000E+01
5.000000E+01
5.000000E+01
5.000000E+01
5.000000E+01
5.000000E+01
5.000000E+01
5.000000E+01
5.000000E+01
5.000000E+01
5.000000E+01
5.000000E+01
5.000000E+01
5.000000E+01
5.000000E+01
5.000000E+01
5.000000E+01
5.000000E+01
5.000000E+01
5.000000E+01
5.000000E+01
5.000000E+01
5.000000E+01
5.000000E+01
5.000000E+01
5.000000E+01
5.000000E+01
5.000000E+01
5.000000E+01
5.000000E+01
5.000000E+01
5.000000E+01
5.000000E+01
5.000000E+01
5.000000E+01
5.000000E+01
5.000000E+01
5.000000E+01
5.000000E+01
5.000000E+01
5.000000E+01
5.000000E+01
5.000000E+01
5.000000E+01
5.000000E+01
5.000000E+01
5.000000E+01
5.000000E+01
5.000000E+01
5.000000E+01
5.000000E+01
5.000000E+01
5.000000E+01
5.000000E+01
5.000000E+01
5.000000E+01
5.000000E+01
5.000000E+01
5.000000E+01
5.000000E+01
5.000000E+01
5.000000E+01
5.000000E+01
5.000000E+01
5.000000E+01
5.000000E+01
5.000000E+01
5.000000E+01
5.000000E+01
5.000000E+01
5.000000E+01
5.000000E+01
5.000000E+01
5.000000E+01
5.000000E+01
5.000000E+01
5.000000E+01
5.000000E+01
5.000000E+01
5.000000E+01
5.000000E+01
5.000000E+01
5.000000E+01
5.000000E+01
5.000000E+01
5.000000E+01
5.000000E+01
5.000000E+01
5.000000E+01
5.000000E+01
5.000000E+01
5.000000E+01
5.000000E+01
5.000000E+01
5.000000E+01
5.000000E+01
5.000000E+01
5.000000E+01
5.000000E+01
5.000000E+01
5.000000E+01
5.000000E+01
5.000000E+01
5.000000E+01
5.000000E+01
5.000000E+01
5.000000E+01
5.000000E+01
5.000000E+01
5.000000E+01
5.000000E+01
5.000000E+01
5.000000E+01
5.000000E+01
5.000000E+01
5.000000E+01
5.000000E+01
5.000000E+01
5.000000E+01
5.000000E+01
5.000000E+01
5.500000E+01
5.500000E+01
5.500000E+01
5.500000E+01
5.500000E+01
5.500000E+01
5.500000E+01
5.500000E+01
5.500000E+01
5.500000E+01
5.500000E+01
5.500000E+01
5.500000E+01
5.500000E+01
5.500000E+01
5.500000E+01
5.500000E+01
5.500000E+01
5.500000E+01
5.500000E+01
5.500000E+01
5.500000E+01
5.500000E+01
5.500000E+01
5.500000E+01
5.500000E+01
5.500000E+01
5.500000E+01
5.500000E+01
5.500000E+01
5.500000E+01
5.500000E+01
5.500000E+01
5.500000E+01
5.500000E+01
5.500000E+01
5.500000E+01
5.500000E+01
5.500000E+01
5.500000E+01
5.500000E+01
5.500000E+01
5.500000E+01
5.500000E+01
5.500000E+01
5.500000E+01
5.500000E+01
5.500000E+01
5.500000E+01
5.500000E+01
5.500000E+01
5.500000E+01
5.500000E+01
5.500000E+01
5.500000E+01
5.500000E+01
5.500000E+01
5.500000E+01
5.500000E+01
5.500000E+01
5.500000E+01
5.500000E+01
5.500000E+01
5.500000E+01
5.500000E+01
5.500000E+01
5.500000E+01
5.500000E+01
5.500000E+01
5.500000E+01
5.500000E+01
5.500000E+01
5.500000E+01
5.500000E+01
5.500000E+01
5.500000E+01
5.500000E+01
5.500000E+01
5.500000E+01
5.500000E+01
5.500000E+01
5.500000E+01
5.500000E+01
5.500000E+01
5.500000E+01
5.500000E+01
5.500000E+01
5.500000E+01
5.500000E+01
5.500000E+01
5.500000E+01
5.500000E+01
5.500000E+01
5.500000E+01
5.500000E+01
5.500000E+01
5.500000E+01
5.500000E+01
5.500000E+01
5.500000E+01
5.500000E+01
5.500000E+01
5.500000E+01
5.500000E+01
5.500000E+01
5.500000E+01
5.500000E+01
5.500000E+01
5.500000E+01
5.500000E+01
5.500000E+01
5.500000E+01
5.500000E+01
5.500000E+01
5.500000E+01
5.500000E+01
5.500000E+01
5.500000E+01
5.500000E+01
5.500000E+01
5.500000E+01
5.500000E+01
5.500000E+01
5.500000E+01
5.500000E+01
5.500000E+01
5.500000E+01
5.500000E+01
5.500000E+01
5.500000E+01
5.500000E+01
5.500000E+01
5.500000E+01
5.500000E+01
5.500000E+01
5.500000E+01
5.500000E+01
5.500000E+01
5.500000E+01
5.500000E+01
5.500000E+01
5.500000E+01
5.500000E+01
5.500000E+01
5.500000E+01
5.500000E+01
5.500000E+01
5.500000E+01
5.500000E+01
5.500000E+01
5.500000E+01
5.500000E+01
5.500000E+01
5.500000E+01
5.500000E+01
5.500000E+01
5.500000E+01
5.500000E+01
5.500000E+01
5.500000E+01
5.500000E+01
5.500000E+01
5.500000E+01
5.500000E+01
5.500000E+01
5.500000E+01
5.500000E+01
5.500000E+01
5.500000E+01
5.500000E+01
5.500000E+01
5.500000E+01
5.500000E+01
5.500000E+01
5.500000E+01
5.500000E+01
5.500000E+01
5.500000E+01
5.500000E+01
5.500000E+01
5.500000E+01
5.500000E+01
5.500000E+01
5.500000E+01
5.500000E+01
5.500000E+01
5.500000E+01
5.500000E+01
5.500000E+01
5.500000E+01
5.500000E+01
5.500000E+01
5.500000E+01
5.500000E+01
5.500000E+01
5.500000E+01
5.500000E+01
5.500000E+01
5.500000E+01
5.500000E+01
5.500000E+01
6.000000E+01
6.000000E+01
6.000000E+01
6.000000E+01
6.000000E+01
6.000000E+01
6.000000E+01
6.000000E+01
6.000000E+01
6.000000E+01
6.000000E+01
6.000000E+01
6.000000E+01
6.000000E+01
6.000000E+01
6.000000E+01
6.000000E+01
6.000000E+01
6.000000E+01
6.000000E+01
6.000000E+01
6.000000E+01
6.000000E+01
6.000000E+01
6.000000E+01
6.000000E+01
6.000000E+01
6.000000E+01
6.000000E+01
6.000000E+01
6.000000E+01
6.000000E+01
6.000000E+01
6.000000E+01
6.000000E+01
6.000000E+01
6.000000E+01
6.000000E+01
6.000000E+01
6.000000E+01
6.000000E+01
6.000000E+01
6.000000E+01
6.000000E+01
6.000000E+01
6.000000E+01
6.000000E+01
6.000000E+01
6.000000E+01
6.000000E+01
6.000000E+01
6.000000E+01
6.000000E+01
6.000000E+01
6.000000E+01
6.000000E+01
6.000000E+01
6.000000E+01
6.000000E+01
6.000000E+01
6.000000E+01
6.000000E+01
6.000000E+01
6.000000E+01
6.000000E+01
6.000000E+01
6.000000E+01
6.000000E+01
6.000000E+01
6.000000E+01
6.000000E+01
6.000000E+01
6.000000E+01
6.000000E+01
6.000000E+01
6.000000E+01
6.000000E+01
6.000000E+01
6.000000E+01
6.000000E+01
6.000000E+01
6.000000E+01
6.000000E+01
6.000000E+01
6.000000E+01
6.000000E+01
6.000000E+01
6.000000E+01
6.000000E+01
6.000000E+01
6.000000E+01
6.000000E+01
6.000000E+01
6.000000E+01
6.000000E+01
6.000000E+01
6.000000E+01
6.000000E+01
6.000000E+01
6.000000E+01
6.000000E+01
6.000000E+01
6.000000E+01
6.000000E+01
6.000000E+01
6.000000E+01
6.000000E+01
6.000000E+01
6.000000E+01
6.000000E+01
6.000000E+01
6.000000E+01
6.000000E+01
6.000000E+01
6.000000E+01
6.000000E+01
6.000000E+01
6.000000E+01
6.000000E+01
6.000000E+01
6.000000E+01
6.000000E+01
6.000000E+01
6.000000E+01
6.000000E+01
6.000000E+01
6.000000E+01
6.000000E+01
6.000000E+01
6.000000E+01
6.000000E+01
6.000000E+01
6.000000E+01
6.000000E+01
6.000000E+01
6.000000E+01
6.000000E+01
6.000000E+01
6.000000E+01
6.000000E+01
6.000000E+01
6.000000E+01
6.000000E+01
6.000000E+01
6.000000E+01
6.000000E+01
6.000000E+01
6.000000E+01
6.000000E+01
6.000000E+01
6.000000E+01
6.000000E+01
6.000000E+01
6.000000E+01
6.000000E+01
6.000000E+01
6.000000E+01
6.000000E+01
6.000000E+01
6.000000E+01
6.000000E+01
6.000000E+01
6.000000E+01
6.000000E+01
6.000000E+01
6.000000E+01
6.000000E+01
6.000000E+01
6.000000E+01
6.000000E+01
6.000000E+01
6.000000E+01
6.000000E+01
6.000000E+01
6.000000E+01
6.000000E+01
6.000000E+01
6.000000E+01
6.000000E+01
6.000000E+01
6.000000E+01
6.000000E+01
6.000000E+01
6.000000E+01
6.000000E+01
6.000000E+01
6.000000E+01
6.000000E+01
6.000000E+01
6.000000E+01
6.000000E+01
6.000000E+01
6.000000E+01
6.000000E+01
6.000000E+01
6.000000E+01
6.000000E+01
6.000000E+01
6.000000E+01
6.000000E+01
6.000000E+01
6.500000E+01
6.500000E+01
6.500000E+01
6.500000E+01
6.500000E+01
6.500000E+01
6.500000E+01
6.500000E+01
6.500000E+01
6.500000E+01
6.500000E+01
6.500000E+01
6.500000E+01
6.500000E+01
6.500000E+01
6.500000E+01
6.500000E+01
6.500000E+01
6.500000E+01
6.500000E+01
6.500000E+01
6.500000E+01
6.500000E+01
6.500000E+01
6.500000E+01
6.500000E+01
6.500000E+01
6.500000E+01
6.500000E+01
6.500000E+01
6.500000E+01
6.500000E+01
6.500000E+01
6.500000E+01
6.500000E+01
6.500000E+01
6.500000E+01
6.500000E+01
6.500000E+01
6.500000E+01
6.500000E+01
6.500000E+01
6.500000E+01
6.500000E+01
6.500000E+01
6.500000E+01
6.500000E+01
6.500000E+01
6.500000E+01
6.500000E+01
6.500000E+01
6.500000E+01
6.500000E+01
6.500000E+01
6.500000E+01
6.500000E+01
6.500000E+01
6.500000E+01
6.500000E+01
6.500000E+01
6.500000E+01
6.500000E+01
6.500000E+01
6.500000E+01
6.500000E+01
6.500000E+01
6.500000E+01
6.500000E+01
6.500000E+01
6.500000E+01
6.500000E+01
6.500000E+01
6.500000E+01
6.500000E+01
6.500000E+01
6.500000E+01
6.500000E+01
6.500000E+01
6.500000E+01
6.500000E+01
6.500000E+01
6.500000E+01
6.500000E+01
6.500000E+01
6.500000E+01
6.500000E+01
6.500000E+01
6.500000E+01
6.500000E+01
6.500000E+01
6.500000E+01
6.500000E+01
6.500000E+01
6.500000E+01
6.500000E+01
6.500000E+01
6.500000E+01
6.500000E+01
6.500000E+01
6.500000E+01
6.500000E+01
6.500000E+01
6.500000E+01
6.500000E+01
6.500000E+01
6.500000E+01
6.500000E+01
6.500000E+01
6.500000E+01
6.500000E+01
6.500000E+01
6.500000E+01
6.500000E+01
6.500000E+01
6.500000E+01
6.500000E+01
6.500000E+01
6.500000E+01
6.500000E+01
6.500000E+01
6.500000E+01
6.500000E+01
6.500000E+01
6.500000E+01
6.500000E+01
6.500000E+01
6.500000E+01
6.500000E+01
6.500000E+01
6.500000E+01
6.500000E+01
6.500000E+01
6.500000E+01
6.500000E+01
6.500000E+01
6.500000E+01
6.500000E+01
6.500000E+01
6.500000E+01
6.500000E+01
6.500000E+01
6.500000E+01
6.500000E+01
6.500000E+01
6.500000E+01
6.500000E+01
6.500000E+01
6.500000E+01
6.500000E+01
6.500000E+01
6.500000E+01
6.500000E+01
6.500000E+01
6.500000E+01
6.500000E+01
6.500000E+01
6.500000E+01
6.500000E+01
6.500000E+01
6.500000E+01
6.500000E+01
6.500000E+01
6.500000E+01
6.500000E+01
6.500000E+01
6.500000E+01
6.500000E+01
6.500000E+01
6.500000E+01
6.500000E+01
6.500000E+01
6.500000E+01
6.500000E+01
6.500000E+01
6.500000E+01
6.500000E+01
6.500000E+01
6.500000E+01
6.500000E+01
6.500000E+01
6.500000E+01
6.500000E+01
6.500000E+01
6.500000E+01
6.500000E+01
6.500000E+01
6.500000E+01
6.500000E+01
6.500000E+01
6.500000E+01
6.500000E+01
6.500000E+01
6.500000E+01
6.500000E+01
6.500000E+01
6.500000E+01
6.500000E+01
6.500000E+01
6.500000E+01
6.500000E+01
6.500000E+01
7.000000E+01
7.000000E+01
7.000000E+01
7.000000E+01
7.000000E+01
7.000000E+01
7.000000E+01
7.000000E+01
7.000000E+01
7.000000E+01
7.000000E+01
7.000000E+01
7.000000E+01
7.000000E+01
7.000000E+01
7.000000E+01
7.000000E+01
7.000000E+01
7.000000E+01
7.000000E+01
7.000000E+01
7.000000E+01
7.000000E+01
7.000000E+01
7.000000E+01
7.000000E+01
7.000000E+01
7.000000E+01
7.000000E+01
7.000000E+01
7.000000E+01
7.000000E+01
7.000000E+01
7.000000E+01
7.000000E+01
7.000000E+01
7.000000E+01
7.000000E+01
7.000000E+01
7.000000E+01
7.000000E+01
7.000000E+01
7.000000E+01
7.000000E+01
7.000000E+01
7.000000E+01
7.000000E+01
7.000000E+01
7.000000E+01
7.000000E+01
7.000000E+01
7.000000E+01
7.000000E+01
7.000000E+01
7.000000E+01
7.000000E+01
7.000000E+01
7.000000E+01
7.000000E+01
7.000000E+01
7.000000E+01
7.000000E+01
7.000000E+01
7.000000E+01
7.000000E+01
7.000000E+01
7.000000E+01
7.000000E+01
7.000000E+01
7.000000E+01
7.000000E+01
7.000000E+01
7.000000E+01
7.000000E+01
7.000000E+01
7.000000E+01
7.000000E+01
7.000000E+01
7.000000E+01
7.000000E+01
7.000000E+01
7.000000E+01
7.000000E+01
7.000000E+01
7.000000E+01
7.000000E+01
7.000000E+01
7.000000E+01
7.000000E+01
7.000000E+01
7.000000E+01
7.000000E+01
7.000000E+01
7.000000E+01
7.000000E+01
7.000000E+01
7.000000E+01
7.000000E+01
7.000000E+01
7.000000E+01
7.000000E+01
7.000000E+01
7.000000E+01
7.000000E+01
7.000000E+01
7.000000E+01
7.000000E+01
7.000000E+01
7.000000E+01
7.000000E+01
7.000000E+01
7.000000E+01
7.000000E+01
7.000000E+01
7.000000E+01
7.000000E+01
7.000000E+01
7.000000E+01
7.000000E+01
7.000000E+01
7.000000E+01
7.000000E+01
7.000000E+01
7.000000E+01
7.000000E+01
7.000000E+01
7.000000E+01
7.000000E+01
7.000000E+01
7.000000E+01
7.000000E+01
7.000000E+01
7.000000E+01
7.000000E+01
7.000000E+01
7.000000E+01
7.000000E+01
7.000000E+01
7.000000E+01
7.000000E+01
7.000000E+01
7.000000E+01
7.000000E+01
7.000000E+01
7.000000E+01
7.000000E+01
7.000000E+01
7.000000E+01
7.000000E+01
7.000000E+01
7.000000E+01
7.000000E+01
7.000000E+01
7.000000E+01
7.000000E+01
7.000000E+01
7.000000E+01
7.000000E+01
7.000000E+01
7.000000E+01
7.000000E+01
7.000000E+01
7.000000E+01
7.000000E+01
7.000000E+01
7.000000E+01
7.000000E+01
7.000000E+01
7.000000E+01
7.000000E+01
7.000000E+01
7.000000E+01
7.000000E+01
7.000000E+01
7.000000E+01
7.000000E+01
7.000000E+01
7.000000E+01
7.000000E+01
7.000000E+01
7.000000E+01
7.000000E+01
7.000000E+01
7.000000E+01
7.000000E+01
7.000000E+01
7.000000E+01
7.000000E+01
7.000000E+01
7.000000E+01
7.000000E+01
7.000000E+01
7.000000E+01
7.000000E+01
7.000000E+01
7.000000E+01
7.000000E+01
7.000000E+01
7.000000E+01
7.000000E+01
7.000000E+01
7.500000E+01
7.500000E+01
7.500000E+01
7.500000E+01
7.500000E+01
7.500000E+01
7.500000E+01
7.500000E+01
7.500000E+01
7.500000E+01
7.500000E+01
7.500000E+01
7.500000E+01
7.500000E+01
7.500000E+01
7.500000E+01
7.500000E+01
7.500000E+01
7.500000E+01
7.500000E+01
7.500000E+01
7.500000E+01
7.500000E+01
7.500000E+01
7.500000E+01
7.500000E+01
7.500000E+01
7.500000E+01
7.500000E+01
7.500000E+01
7.500000E+01
7.500000E+01
7.500000E+01
7.500000E+01
7.500000E+01
7.500000E+01
7.500000E+01
7.500000E+01
7.500000E+01
7.500000E+01
7.500000E+01
7.500000E+01
7.500000E+01
7.500000E+01
7.500000E+01
7.500000E+01
7.500000E+01
7.500000E+01
7.500000E+01
7.500000E+01
7.500000E+01
7.500000E+01
7.500000E+01
7.500000E+01
7.500000E+01
7.500000E+01
7.500000E+01
7.500000E+01
7.500000E+01
7.500000E+01
7.500000E+01
7.500000E+01
7.500000E+01
7.500000E+01
7.500000E+01
7.500000E+01
7.500000E+01
7.500000E+01
7.500000E+01
7.500000E+01
7.500000E+01
7.500000E+01
7.500000E+01
7.500000E+01
7.500000E+01
7.500000E+01
7.500000E+01
7.500000E+01
7.500000E+01
7.500000E+01
7.500000E+01
7.500000E+01
7.500000E+01
7.500000E+01
7.500000E+01
7.500000E+01
7.500000E+01
7.500000E+01
7.500000E+01
7.500000E+01
7.500000E+01
7.500000E+01
7.500000E+01
7.500000E+01
7.500000E+01
7.500000E+01
7.500000E+01
7.500000E+01
7.500000E+01
7.500000E+01
7.500000E+01
7.500000E+01
7.500000E+01
7.500000E+01
7.500000E+01
7.500000E+01
7.500000E+01
7.500000E+01
7.500000E+01
7.500000E+01
7.500000E+01
7.500000E+01
7.500000E+01
7.500000E+01
7.500000E+01
7.500000E+01
7.500000E+01
7.500000E+01
7.500000E+01
7.500000E+01
7.500000E+01
7.500000E+01
7.500000E+01
7.500000E+01
7.500000E+01
7.500000E+01
7.500000E+01
7.500000E+01
7.500000E+01
7.500000E+01
7.500000E+01
7.500000E+01
7.500000E+01
7.500000E+01
7.500000E+01
7.500000E+01
7.500000E+01
7.500000E+01
7.500000E+01
7.500000E+01
7.500000E+01
7.500000E+01
7.500000E+01
7.500000E+01
7.500000E+01
7.500000E+01
7.500000E+01
7.500000E+01
7.500000E+01
7.500000E+01
7.500000E+01
7.500000E+01
7.500000E+01
7.500000E+01
7.500000E+01
7.500000E+01
7.500000E+01
7.500000E+01
7.500000E+01
7.500000E+01
7.500000E+01
7.500000E+01
7.500000E+01
7.500000E+01
7.500000E+01
7.500000E+01
7.500000E+01
7.500000E+01
7.500000E+01
7.500000E+01
7.500000E+01
7.500000E+01
7.500000E+01
7.500000E+01
7.500000E+01
7.500000E+01
7.500000E+01
7.500000E+01
7.500000E+01
7.500000E+01
7.500000E+01
7.500000E+01
7.500000E+01
7.500000E+01
7.500000E+01
7.500000E+01
7.500000E+01
7.500000E+01
7.500000E+01
7.500000E+01
7.500000E+01
7.500000E+01
7.500000E+01
7.500000E+01
7.500000E+01
7.500000E+01
7.500000E+01
7.500000E+01
7.500000E+01
7.500000E+01
7.500000E+01
8.000000E+01
8.000000E+01
8.000000E+01
8.000000E+01
8.000000E+01
8.000000E+01
8.000000E+01
8.000000E+01
8.000000E+01
8.000000E+01
8.000000E+01
8.000000E+01
8.000000E+01
8.000000E+01
8.000000E+01
8.000000E+01
8.000000E+01
8.000000E+01
8.000000E+01
8.000000E+01
8.000000E+01
8.000000E+01
8.000000E+01
8.000000E+01
8.000000E+01
8.000000E+01
8.000000E+01
8.000000E+01
8.000000E+01
8.000000E+01
8.000000E+01
8.000000E+01
8.000000E+01
8.000000E+01
8.000000E+01
8.000000E+01
8.000000E+01
8.000000E+01
8.000000E+01
8.000000E+01
8.000000E+01
8.000000E+01
8.000000E+01
8.000000E+01
8.000000E+01
8.000000E+01
8.000000E+01
8.000000E+01
8.000000E+01
8.000000E+01
8.000000E+01
8.000000E+01
8.000000E+01
8.000000E+01
8.000000E+01
8.000000E+01
8.000000E+01
8.000000E+01
8.000000E+01
8.000000E+01
8.000000E+01
8.000000E+01
8.000000E+01
8.000000E+01
8.000000E+01
8.000000E+01
8.000000E+01
8.000000E+01
8.000000E+01
8.000000E+01
8.000000E+01
8.000000E+01
8.000000E+01
8.000000E+01
8.000000E+01
8.000000E+01
8.000000E+01
8.000000E+01
8.000000E+01
8.000000E+01
8.000000E+01
8.000000E+01
8.000000E+01
8.000000E+01
8.000000E+01
8.000000E+01
8.000000E+01
8.000000E+01
8.000000E+01
8.000000E+01
8.000000E+01
8.000000E+01
8.000000E+01
8.000000E+01
8.000000E+01
8.000000E+01
8.000000E+01
8.000000E+01
8.000000E+01
8.000000E+01
8.000000E+01
8.000000E+01
8.000000E+01
8.000000E+01
8.000000E+01
8.000000E+01
8.000000E+01
8.000000E+01
8.000000E+01
8.000000E+01
8.000000E+01
8.000000E+01
8.000000E+01
8.000000E+01
8.000000E+01
8.000000E+01
8.000000E+01
8.000000E+01
8.000000E+01
8.000000E+01
8.000000E+01
8.000000E+01
8.000000E+01
8.000000E+01
8.000000E+01
8.000000E+01
8.000000E+01
8.000000E+01
8.000000E+01
8.000000E+01
8.000000E+01
8.000000E+01
8.000000E+01
8.000000E+01
8.000000E+01
8.000000E+01
8.000000E+01
8.000000E+01
8.000000E+01
8.000000E+01
8.000000E+01
8.000000E+01
8.000000E+01
8.000000E+01
8.000000E+01
8.000000E+01
8.000000E+01
8.000000E+01
8.000000E+01
8.000000E+01
8.000000E+01
8.000000E+01
8.000000E+01
8.000000E+01
8.000000E+01
8.000000E+01
8.000000E+01
8.000000E+01
8.000000E+01
8.000000E+01
8.000000E+01
8.000000E+01
8.000000E+01
8.000000E+01
8.000000E+01
8.000000E+01
8.000000E+01
8.000000E+01
8.000000E+01
8.000000E+01
8.000000E+01
8.000000E+01
8.000000E+01
8.000000E+01
8.000000E+01
8.000000E+01
8.000000E+01
8.000000E+01
8.000000E+01
8.000000E+01
8.000000E+01
8.000000E+01
8.000000E+01
8.000000E+01
8.000000E+01
8.000000E+01
8.000000E+01
8.000000E+01
8.000000E+01
8.000000E+01
8.000000E+01
8.000000E+01
8.000000E+01
8.000000E+01
8.000000E+01
8.000000E+01
8.000000E+01
8.000000E+01
8.000000E+01
8.000000E+01
8.000000E+01
8.500000E+01
8.500000E+01
8.500000E+01
8.500000E+01
8.500000E+01
8.500000E+01
8.500000E+01
8.500000E+01
8.500000E+01
8.500000E+01
8.500000E+01
8.500000E+01
8.500000E+01
8.500000E+01
8.500000E+01
8.500000E+01
8.500000E+01
8.500000E+01
8.500000E+01
8.500000E+01
8.500000E+01
8.500000E+01
8.500000E+01
8.500000E+01
8.500000E+01
8.500000E+01
8.500000E+01
8.500000E+01
8.500000E+01
8.500000E+01
8.500000E+01
8.500000E+01
8.500000E+01
8.500000E+01
8.500000E+01
8.500000E+01
8.500000E+01
8.500000E+01
8.500000E+01
8.500000E+01
8.500000E+01
8.500000E+01
8.500000E+01
8.500000E+01
8.500000E+01
8.500000E+01
8.500000E+01
8.500000E+01
8.500000E+01
8.500000E+01
8.500000E+01
8.500000E+01
8.500000E+01
8.500000E+01
8.500000E+01
8.500000E+01
8.500000E+01
8.500000E+01
8.500000E+01
8.500000E+01
8.500000E+01
8.500000E+01
8.500000E+01
8.500000E+01
8.500000E+01
8.500000E+01
8.500000E+01
8.500000E+01
8.500000E+01
8.500000E+01
8.500000E+01
8.500000E+01
8.500000E+01
8.500000E+01
8.500000E+01
8.500000E+01
8.500000E+01
8.500000E+01
8.500000E+01
8.500000E+01
8.500000E+01
8.500000E+01
8.500000E+01
8.500000E+01
8.500000E+01
8.500000E+01
8.500000E+01
8.500000E+01
8.500000E+01
8.500000E+01
8.500000E+01
8.500000E+01
8.500000E+01
8.500000E+01
8.500000E+01
8.500000E+01
8.500000E+01
8.500000E+01
8.500000E+01
8.500000E+01
8.500000E+01
8.500000E+01
8.500000E+01
8.500000E+01
8.500000E+01
8.500000E+01
8.500000E+01
8.500000E+01
8.500000E+01
8.500000E+01
8.500000E+01
8.500000E+01
8.500000E+01
8.500000E+01
8.500000E+01
8.500000E+01
8.500000E+01
8.500000E+01
8.500000E+01
8.500000E+01
8.500000E+01
8.500000E+01
8.500000E+01
8.500000E+01
8.500000E+01
8.500000E+01
8.500000E+01
8.500000E+01
8.500000E+01
8.500000E+01
8.500000E+01
8.500000E+01
8.500000E+01
8.500000E+01
8.500000E+01
8.500000E+01
8.500000E+01
8.500000E+01
8.500000E+01
8.500000E+01
8.500000E+01
8.500000E+01
8.500000E+01
8.500000E+01
8.500000E+01
8.500000E+01
8.500000E+01
8.500000E+01
8.500000E+01
8.500000E+01
8.500000E+01
8.500000E+01
8.500000E+01
8.500000E+01
8.500000E+01
8.500000E+01
8.500000E+01
8.500000E+01
8.500000E+01
8.500000E+01
8.500000E+01
8.500000E+01
8.500000E+01
8.500000E+01
8.500000E+01
8.500000E+01
8.500000E+01
8.500000E+01
8.500000E+01
8.500000E+01
8.500000E+01
8.500000E+01
8.500000E+01
8.500000E+01
8.500000E+01
8.500000E+01
8.500000E+01
8.500000E+01
8.500000E+01
8.500000E+01
8.500000E+01
8.500000E+01
8.500000E+01
8.500000E+01
8.500000E+01
8.500000E+01
8.500000E+01
8.500000E+01
8.500000E+01
8.500000E+01
8.500000E+01
8.500000E+01
8.500000E+01
8.500000E+01
8.500000E+01
8.500000E+01
8.500000E+01
8.500000E+01
8.500000E+01
8.500000E+01
8.500000E+01
9.000000E+01
9.000000E+01
9.000000E+01
9.000000E+01
9.000000E+01
9.000000E+01
9.000000E+01
9.000000E+01
9.000000E+01
9.000000E+01
9.000000E+01
9.000000E+01
9.000000E+01
9.000000E+01
9.000000E+01
9.000000E+01
9.000000E+01
9.000000E+01
9.000000E+01
9.000000E+01
9.000000E+01
9.000000E+01
9.000000E+01
9.000000E+01
9.000000E+01
9.000000E+01
9.000000E+01
9.000000E+01
9.000000E+01
9.000000E+01
9.000000E+01
9.000000E+01
9.000000E+01
9.000000E+01
9.000000E+01
9.000000E+01
9.000000E+01
9.000000E+01
9.000000E+01
9.000000E+01
9.000000E+01
9.000000E+01
9.000000E+01
9.000000E+01
9.000000E+01
9.000000E+01
9.000000E+01
9.000000E+01
9.000000E+01
9.000000E+01
9.000000E+01
9.000000E+01
9.000000E+01
9.000000E+01
9.000000E+01
9.000000E+01
9.000000E+01
9.000000E+01
9.000000E+01
9.000000E+01
9.000000E+01
9.000000E+01
9.000000E+01
9.000000E+01
9.000000E+01
9.000000E+01
9.000000E+01
9.000000E+01
9.000000E+01
9.000000E+01
9.000000E+01
9.000000E+01
9.000000E+01
9.000000E+01
9.000000E+01
9.000000E+01
9.000000E+01
9.000000E+01
9.000000E+01
9.000000E+01
9.000000E+01
9.000000E+01
9.000000E+01
9.000000E+01
9.000000E+01
9.000000E+01
9.000000E+01
9.000000E+01
9.000000E+01
9.000000E+01
9.000000E+01
9.000000E+01
9.000000E+01
9.000000E+01
9.000000E+01
9.000000E+01
9.000000E+01
9.000000E+01
9.000000E+01
9.000000E+01
9.000000E+01
9.000000E+01
9.000000E+01
9.000000E+01
9.000000E+01
9.000000E+01
9.000000E+01
9.000000E+01
9.000000E+01
9.000000E+01
9.000000E+01
9.000000E+01
9.000000E+01
9.000000E+01
9.000000E+01
9.000000E+01
9.000000E+01
9.000000E+01
9.000000E+01
9.000000E+01
9.000000E+01
9.000000E+01
9.000000E+01
9.000000E+01
9.000000E+01
9.000000E+01
9.000000E+01
9.000000E+01
9.000000E+01
9.000000E+01
9.000000E+01
9.000000E+01
9.000000E+01
9.000000E+01
9.000000E+01
9.000000E+01
9.000000E+01
9.000000E+01
9.000000E+01
9.000000E+01
9.000000E+01
9.000000E+01
9.000000E+01
9.000000E+01
9.000000E+01
9.000000E+01
9.000000E+01
9.000000E+01
9.000000E+01
9.000000E+01
9.000000E+01
9.000000E+01
9.000000E+01
9.000000E+01
9.000000E+01
9.000000E+01
9.000000E+01
9.000000E+01
9.000000E+01
9.000000E+01
9.000000E+01
9.000000E+01
9.000000E+01
9.000000E+01
9.000000E+01
9.000000E+01
9.000000E+01
9.000000E+01
9.000000E+01
9.000000E+01
9.000000E+01
9.000000E+01
9.000000E+01
9.000000E+01
9.000000E+01
9.000000E+01
9.000000E+01
9.000000E+01
9.000000E+01
9.000000E+01
9.000000E+01
9.000000E+01
9.000000E+01
9.000000E+01
9.000000E+01
9.000000E+01
9.000000E+01
9.000000E+01
9.000000E+01
9.000000E+01
9.000000E+01
9.000000E+01
9.000000E+01
9.000000E+01
9.000000E+01
9.000000E+01
9.000000E+01
9.000000E+01
9.000000E+01
9.000000E+01
9.000000E+01
9.500000E+01
9.500000E+01
9.500000E+01
9.500000E+01
9.500000E+01
9.500000E+01
9.500000E+01
9.500000E+01
9.500000E+01
9.500000E+01
9.500000E+01
9.500000E+01
9.500000E+01
9.500000E+01
9.500000E+01
9.500000E+01
9.500000E+01
9.500000E+01
9.500000E+01
9.500000E+01
9.500000E+01
9.500000E+01
9.500000E+01
9.500000E+01
9.500000E+01
9.500000E+01
9.500000E+01
9.500000E+01
9.500000E+01
9.500000E+01
9.500000E+01
9.500000E+01
9.500000E+01
9.500000E+01
9.500000E+01
9.500000E+01
9.500000E+01
9.500000E+01
9.500000E+01
9.500000E+01
9.500000E+01
9.500000E+01
9.500000E+01
9.500000E+01
9.500000E+01
9.500000E+01
9.500000E+01
9.500000E+01
9.500000E+01
9.500000E+01
9.500000E+01
9.500000E+01
9.500000E+01
9.500000E+01
9.500000E+01
9.500000E+01
9.500000E+01
9.500000E+01
9.500000E+01
9.500000E+01
9.500000E+01
9.500000E+01
9.500000E+01
9.500000E+01
9.500000E+01
9.500000E+01
9.500000E+01
9.500000E+01
9.500000E+01
9.500000E+01
9.500000E+01
9.500000E+01
9.500000E+01
9.500000E+01
9.500000E+01
9.500000E+01
9.500000E+01
9.500000E+01
9.500000E+01
9.500000E+01
9.500000E+01
9.500000E+01
9.500000E+01
9.500000E+01
9.500000E+01
9.500000E+01
9.500000E+01
9.500000E+01
9.500000E+01
9.500000E+01
9.500000E+01
9.500000E+01
9.500000E+01
9.500000E+01
9.500000E+01
9.500000E+01
9.500000E+01
9.500000E+01
9.500000E+01
9.500000E+01
9.500000E+01
9.500000E+01
9.500000E+01
9.500000E+01
9.500000E+01
9.500000E+01
9.500000E+01
9.500000E+01
9.500000E+01
9.500000E+01
9.500000E+01
9.500000E+01
9.500000E+01
9.500000E+01
9.500000E+01
9.500000E+01
9.500000E+01
9.500000E+01
9.500000E+01
9.500000E+01
9.500000E+01
9.500000E+01
9.500000E+01
9.500000E+01
9.500000E+01
9.500000E+01
9.500000E+01
9.500000E+01
9.500000E+01
9.500000E+01
9.500000E+01
9.500000E+01
9.500000E+01
9.500000E+01
9.500000E+01
9.500000E+01
9.500000E+01
9.500000E+01
9.500000E+01
9.500000E+01
9.500000E+01
9.500000E+01
9.500000E+01
9.500000E+01
9.500000E+01
9.500000E+01
9.500000E+01
9.500000E+01
9.500000E+01
9.500000E+01
9.500000E+01
9.500000E+01
9.500000E+01
9.500000E+01
9.500000E+01
9.500000E+01
9.500000E+01
9.500000E+01
9.500000E+01
9.500000E+01
9.500000E+01
9.500000E+01
9.500000E+01
9.500000E+01
9.500000E+01
9.500000E+01
9.500000E+01
9.500000E+01
9.500000E+01
9.500000E+01
9.500000E+01
9.500000E+01
9.500000E+01
9.500000E+01
9.500000E+01
9.500000E+01
9.500000E+01
9.500000E+01
9.500000E+01
9.500000E+01
9.500000E+01
9.500000E+01
9.500000E+01
9.500000E+01
9.500000E+01
9.500000E+01
9.500000E+01
9.500000E+01
9.500000E+01
9.500000E+01
9.500000E+01
9.500000E+01
9.500000E+01
9.500000E+01
9.500000E+01
9.500000E+01
9.500000E+01
9.500000E+01
9.500000E+01
9.500000E+01
9.500000E+01
1.000000E+02
1.000000E+02
1.000000E+02
1.000000E+02
1.000000E+02
1.000000E+02
1.000000E+02
1.000000E+02
1.000000E+02
1.000000E+02
1.000000E+02
1.000000E+02
1.000000E+02
1.000000E+02
1.000000E+02
1.000000E+02
1.000000E+02
1.000000E+02
1.000000E+02
1.000000E+02
1.000000E+02
1.000000E+02
1.000000E+02
1.000000E+02
1.000000E+02
1.000000E+02
1.000000E+02
1.000000E+02
1.000000E+02
1.000000E+02
1.000000E+02
1.000000E+02
1.000000E+02
1.000000E+02
1.000000E+02
1.000000E+02
1.000000E+02
1.000000E+02
1.000000E+02
1.000000E+02
1.000000E+02
1.000000E+02
1.000000E+02
1.000000E+02
1.000000E+02
1.000000E+02
1.000000E+02
1.000000E+02
1.000000E+02
1.000000E+02
1.000000E+02
1.000000E+02
1.000000E+02
1.000000E+02
1.000000E+02
1.000000E+02
1.000000E+02
1.000000E+02
1.000000E+02
1.000000E+02
1.000000E+02
1.000000E+02
1.000000E+02
1.000000E+02
1.000000E+02
1.000000E+02
1.000000E+02
1.000000E+02
1.000000E+02
1.000000E+02
1.000000E+02
1.000000E+02
1.000000E+02
1.000000E+02
1.000000E+02
1.000000E+02
1.000000E+02
1.000000E+02
1.000000E+02
1.000000E+02
1.000000E+02
1.000000E+02
1.000000E+02
1.000000E+02
1.000000E+02
1.000000E+02
1.000000E+02
1.000000E+02
1.000000E+02
1.000000E+02
1.000000E+02
1.000000E+02
1.000000E+02
1.000000E+02
1.000000E+02
1.000000E+02
1.000000E+02
1.000000E+02
1.000000E+02
1.000000E+02
1.000000E+02
1.000000E+02
1.000000E+02
1.000000E+02
1.000000E+02
1.000000E+02
1.000000E+02
1.000000E+02
1.000000E+02
1.000000E+02
1.000000E+02
1.000000E+02
1.000000E+02
1.000000E+02
1.000000E+02
1.000000E+02
1.000000E+02
1.000000E+02
1.000000E+02
1.000000E+02
1.000000E+02
1.000000E+02
1.000000E+02
1.000000E+02
1.000000E+02
1.000000E+02
1.000000E+02
1.000000E+02
1.000000E+02
1.000000E+02
1.000000E+02
1.000000E+02
1.000000E+02
1.000000E+02
1.000000E+02
1.000000E+02
1.000000E+02
1.000000E+02
1.000000E+02
1.000000E+02
1.000000E+02
1.000000E+02
1.000000E+02
1.000000E+02
1.000000E+02
1.000000E+02
1.000000E+02
1.000000E+02
1.000000E+02
1.000000E+02
1.000000E+02
1.000000E+02
1.000000E+02
1.000000E+02
1.000000E+02
1.000000E+02
1.000000E+02
1.000000E+02
1.000000E+02
1.000000E+02
1.000000E+02
1.000000E+02
1.000000E+02
1.000000E+02
1.000000E+02
1.000000E+02
1.000000E+02
1.000000E+02
1.000000E+02
1.000000E+02
1.000000E+02
1.000000E+02
1.000000E+02
1.000000E+02
1.000000E+02
1.000000E+02
1.000000E+02
1.000000E+02
1.000000E+02
1.000000E+02
1.000000E+02
1.000000E+02
1.000000E+02
1.000000E+02
1.000000E+02
1.000000E+02
1.000000E+02
1.000000E+02
1.000000E+02
1.000000E+02
1.000000E+02
1.000000E+02
1.000000E+02
1.000000E+02
1.000000E+02
1.000000E+02
1.000000E+02
1.000000E+02
1.000000E+02
1.000000E+02
1.000000E+02
1.050000E+02
1.050000E+02
1.050000E+02
1.050000E+02
1.050000E+02
1.050000E+02
1.050000E+02
1.050000E+02
1.050000E+02
1.050000E+02
1.050000E+02
1.050000E+02
1.050000E+02
1.050000E+02
1.050000E+02
1.050000E+02
1.050000E+02
1.050000E+02
1.050000E+02
1.050000E+02
1.050000E+02
1.050000E+02
1.050000E+02
1.050000E+02
1.050000E+02
1.050000E+02
1.050000E+02
1.050000E+02
1.050000E+02
1.050000E+02
1.050000E+02
1.050000E+02
1.050000E+02
1.050000E+02
1.050000E+02
1.050000E+02
1.050000E+02
1.050000E+02
1.050000E+02
1.050000E+02
1.050000E+02
1.050000E+02
1.050000E+02
1.050000E+02
1.050000E+02
1.050000E+02
1.050000E+02
1.050000E+02
1.050000E+02
1.050000E+02
1.050000E+02
1.050000E+02
1.050000E+02
1.050000E+02
1.050000E+02
1.050000E+02
1.050000E+02
1.050000E+02
1.050000E+02
1.050000E+02
1.050000E+02
1.050000E+02
1.050000E+02
1.050000E+02
1.050000E+02
1.050000E+02
1.050000E+02
1.050000E+02
1.050000E+02
1.050000E+02
1.050000E+02
1.050000E+02
1.050000E+02
1.050000E+02
1.050000E+02
1.050000E+02
1.050000E+02
1.050000E+02
1.050000E+02
1.050000E+02
1.050000E+02
1.050000E+02
1.050000E+02
1.050000E+02
1.050000E+02
1.050000E+02
1.050000E+02
1.050000E+02
1.050000E+02
1.050000E+02
1.050000E+02
1.050000E+02
1.050000E+02
1.050000E+02
1.050000E+02
1.050000E+02
1.050000E+02
1.050000E+02
1.050000E+02
1.050000E+02
1.050000E+02
1.050000E+02
1.050000E+02
1.050000E+02
1.050000E+02
1.050000E+02
1.050000E+02
1.050000E+02
1.050000E+02
1.050000E+02
1.050000E+02
1.050000E+02
1.050000E+02
1.050000E+02
1.050000E+02
1.050000E+02
1.050000E+02
1.050000E+02
1.050000E+02
1.050000E+02
1.050000E+02
1.050000E+02
1.050000E+02
1.050000E+02
1.050000E+02
1.050000E+02
1.050000E+02
1.050000E+02
1.050000E+02
1.050000E+02
1.050000E+02
1.050000E+02
1.050000E+02
1.050000E+02
1.050000E+02
1.050000E+02
1.050000E+02
1.050000E+02
1.050000E+02
1.050000E+02
1.050000E+02
1.050000E+02
1.050000E+02
1.050000E+02
1.050000E+02
1.050000E+02
1.050000E+02
1.050000E+02
1.050000E+02
1.050000E+02
1.050000E+02
1.050000E+02
1.050000E+02
1.050000E+02
1.050000E+02
1.050000E+02
1.050000E+02
1.050000E+02
1.050000E+02
1.050000E+02
1.050000E+02
1.050000E+02
1.050000E+02
1.050000E+02
1.050000E+02
1.050000E+02
1.050000E+02
1.050000E+02
1.050000E+02
1.050000E+02
1.050000E+02
1.050000E+02
1.050000E+02
1.050000E+02
1.050000E+02
1.050000E+02
1.050000E+02
1.050000E+02
1.050000E+02
1.050000E+02
1.050000E+02
1.050000E+02
1.050000E+02
1.050000E+02
1.050000E+02
1.050000E+02
1.050000E+02
1.050000E+02
1.050000E+02
1.050000E+02
1.050000E+02
1.050000E+02
1.050000E+02
1.050000E+02
1.050000E+02
1.050000E+02
1.050000E+02
1.050000E+02
1.050000E+02
1.050000E+02
1.050000E+02
1.100000E+02
1.100000E+02
1.100000E+02
1.100000E+02
1.100000E+02
1.100000E+02
1.100000E+02
1.100000E+02
1.100000E+02
1.100000E+02
1.100000E+02
1.100000E+02
1.100000E+02
1.100000E+02
1.100000E+02
1.100000E+02
1.100000E+02
1.100000E+02
1.100000E+02
1.100000E+02
1.100000E+02
1.100000E+02
1.100000E+02
1.100000E+02
1.100000E+02
1.100000E+02
1.100000E+02
1.100000E+02
1.100000E+02
1.100000E+02
1.100000E+02
1.100000E+02
1.100000E+02
1.100000E+02
1.100000E+02
1.100000E+02
1.100000E+02
1.100000E+02
1.100000E+02
1.100000E+02
1.100000E+02
1.100000E+02
1.100000E+02
1.100000E+02
1.100000E+02
1.100000E+02
1.100000E+02
1.100000E+02
1.100000E+02
1.100000E+02
1.100000E+02
1.100000E+02
1.100000E+02
1.100000E+02
1.100000E+02
1.100000E+02
1.100000E+02
1.100000E+02
1.100000E+02
1.100000E+02
1.100000E+02
1.100000E+02
1.100000E+02
1.100000E+02
1.100000E+02
1.100000E+02
1.100000E+02
1.100000E+02
1.100000E+02
1.100000E+02
1.100000E+02
1.100000E+02
1.100000E+02
1.100000E+02
1.100000E+02
1.100000E+02
1.100000E+02
1.100000E+02
1.100000E+02
1.100000E+02
1.100000E+02
1.100000E+02
1.100000E+02
1.100000E+02
1.100000E+02
1.100000E+02
1.100000E+02
1.100000E+02
1.100000E+02
1.100000E+02
1.100000E+02
1.100000E+02
1.100000E+02
1.100000E+02
1.100000E+02
1.100000E+02
1.100000E+02
1.100000E+02
1.100000E+02
1.100000E+02
1.100000E+02
1.100000E+02
1.100000E+02
1.100000E+02
1.100000E+02
1.100000E+02
1.100000E+02
1.100000E+02
1.100000E+02
1.100000E+02
1.100000E+02
1.100000E+02
1.100000E+02
1.100000E+02
1.100000E+02
1.100000E+02
1.100000E+02
1.100000E+02
1.100000E+02
1.100000E+02
1.100000E+02
1.100000E+02
1.100000E+02
1.100000E+02
1.100000E+02
1.100000E+02
1.100000E+02
1.100000E+02
1.100000E+02
1.100000E+02
1.100000E+02
1.100000E+02
1.100000E+02
1.100000E+02
1.100000E+02
1.100000E+02
1.100000E+02
1.100000E+02
1.100000E+02
1.100000E+02
1.100000E+02
1.100000E+02
1.100000E+02
1.100000E+02
1.100000E+02
1.100000E+02
1.100000E+02
1.100000E+02
1.100000E+02
1.100000E+02
1.100000E+02
1.100000E+02
1.100000E+02
1.100000E+02
1.100000E+02
1.100000E+02
1.100000E+02
1.100000E+02
1.100000E+02
1.100000E+02
1.100000E+02
1.100000E+02
1.100000E+02
1.100000E+02
1.100000E+02
1.100000E+02
1.100000E+02
1.100000E+02
1.100000E+02
1.100000E+02
1.100000E+02
1.100000E+02
1.100000E+02
1.100000E+02
1.100000E+02
1.100000E+02
1.100000E+02
1.100000E+02
1.100000E+02
1.100000E+02
1.100000E+02
1.100000E+02
1.100000E+02
1.100000E+02
1.100000E+02
1.100000E+02
1.100000E+02
1.100000E+02
1.100000E+02
1.100000E+02
1.100000E+02
1.100000E+02
1.100000E+02
1.100000E+02
1.100000E+02
1.100000E+02
1.100000E+02
1.100000E+02
1.100000E+02
1.100000E+02
1.100000E+02
1.150000E+02
1.150000E+02
1.150000E+02
1.150000E+02
1.150000E+02
1.150000E+02
1.150000E+02
1.150000E+02
1.150000E+02
1.150000E+02
1.150000E+02
1.150000E+02
1.150000E+02
1.150000E+02
1.150000E+02
1.150000E+02
1.150000E+02
1.150000E+02
1.150000E+02
1.150000E+02
1.150000E+02
1.150000E+02
1.150000E+02
1.150000E+02
1.150000E+02
1.150000E+02
1.150000E+02
1.150000E+02
1.150000E+02
1.150000E+02
1.150000E+02
1.150000E+02
1.150000E+02
1.150000E+02
1.150000E+02
1.150000E+02
1.150000E+02
1.150000E+02
1.150000E+02
1.150000E+02
1.150000E+02
1.150000E+02
1.150000E+02
1.150000E+02
1.150000E+02
1.150000E+02
1.150000E+02
1.150000E+02
1.150000E+02
1.150000E+02
1.150000E+02
1.150000E+02
1.150000E+02
1.150000E+02
1.150000E+02
1.150000E+02
1.150000E+02
1.150000E+02
1.150000E+02
1.150000E+02
1.150000E+02
1.150000E+02
1.150000E+02
1.150000E+02
1.150000E+02
1.150000E+02
1.150000E+02
1.150000E+02
1.150000E+02
1.150000E+02
1.150000E+02
1.150000E+02
1.150000E+02
1.150000E+02
1.150000E+02
1.150000E+02
1.150000E+02
1.150000E+02
1.150000E+02
1.150000E+02
1.150000E+02
1.150000E+02
1.150000E+02
1.150000E+02
1.150000E+02
1.150000E+02
1.150000E+02
1.150000E+02
1.150000E+02
1.150000E+02
1.150000E+02
1.150000E+02
1.150000E+02
1.150000E+02
1.150000E+02
1.150000E+02
1.150000E+02
1.150000E+02
1.150000E+02
1.150000E+02
1.150000E+02
1.150000E+02
1.150000E+02
1.150000E+02
1.150000E+02
1.150000E+02
1.150000E+02
1.150000E+02
1.150000E+02
1.150000E+02
1.150000E+02
1.150000E+02
1.150000E+02
1.150000E+02
1.150000E+02
1.150000E+02
1.150000E+02
1.150000E+02
1.150000E+02
1.150000E+02
1.150000E+02
1.150000E+02
1.150000E+02
1.150000E+02
1.150000E+02
1.150000E+02
1.150000E+02
1.150000E+02
1.150000E+02
1.150000E+02
1.150000E+02
1.150000E+02
1.150000E+02
1.150000E+02
1.150000E+02
1.150000E+02
1.150000E+02
1.150000E+02
1.150000E+02
1.150000E+02
1.150000E+02
1.150000E+02
1.150000E+02
1.150000E+02
1.150000E+02
1.150000E+02
1.150000E+02
1.150000E+02
1.150000E+02
1.150000E+02
1.150000E+02
1.150000E+02
1.150000E+02
1.150000E+02
1.150000E+02
1.150000E+02
1.150000E+02
1.150000E+02
1.150000E+02
1.150000E+02
1.150000E+02
1.150000E+02
1.150000E+02
1.150000E+02
1.150000E+02
1.150000E+02
1.150000E+02
1.150000E+02
1.150000E+02
1.150000E+02
1.150000E+02
1.150000E+02
1.150000E+02
1.150000E+02
1.150000E+02
1.150000E+02
1.150000E+02
1.150000E+02
1.150000E+02
1.150000E+02
1.150000E+02
1.150000E+02
1.150000E+02
1.150000E+02
1.150000E+02
1.150000E+02
1.150000E+02
1.150000E+02
1.150000E+02
1.150000E+02
1.150000E+02
1.150000E+02
1.150000E+02
1.150000E+02
1.150000E+02
1.150000E+02
1.150000E+02
1.150000E+02
1.150000E+02
1.150000E+02
1.150000E+02
1.200000E+02
1.200000E+02
1.200000E+02
1.200000E+02
1.200000E+02
1.200000E+02
1.200000E+02
1.200000E+02
1.200000E+02
1.200000E+02
1.200000E+02
1.200000E+02
1.200000E+02
1.200000E+02
1.200000E+02
1.200000E+02
1.200000E+02
1.200000E+02
1.200000E+02
1.200000E+02
1.200000E+02
1.200000E+02
1.200000E+02
1.200000E+02
1.200000E+02
1.200000E+02
1.200000E+02
1.200000E+02
1.200000E+02
1.200000E+02
1.200000E+02
1.200000E+02
1.200000E+02
1.200000E+02
1.200000E+02
1.200000E+02
1.200000E+02
1.200000E+02
1.200000E+02
1.200000E+02
1.200000E+02
1.200000E+02
1.200000E+02
1.200000E+02
1.200000E+02
1.200000E+02
1.200000E+02
1.200000E+02
1.200000E+02
1.200000E+02
1.200000E+02
1.200000E+02
1.200000E+02
1.200000E+02
1.200000E+02
1.200000E+02
1.200000E+02
1.200000E+02
1.200000E+02
1.200000E+02
1.200000E+02
1.200000E+02
1.200000E+02
1.200000E+02
1.200000E+02
1.200000E+02
1.200000E+02
1.200000E+02
1.200000E+02
1.200000E+02
1.200000E+02
1.200000E+02
1.200000E+02
1.200000E+02
1.200000E+02
1.200000E+02
1.200000E+02
1.200000E+02
1.200000E+02
1.200000E+02
1.200000E+02
1.200000E+02
1.200000E+02
1.200000E+02
1.200000E+02
1.200000E+02
1.200000E+02
1.200000E+02
1.200000E+02
1.200000E+02
1.200000E+02
1.200000E+02
1.200000E+02
1.200000E+02
1.200000E+02
1.200000E+02
1.200000E+02
1.200000E+02
1.200000E+02
1.200000E+02
1.200000E+02
1.200000E+02
1.200000E+02
1.200000E+02
1.200000E+02
1.200000E+02
1.200000E+02
1.200000E+02
1.200000E+02
1.200000E+02
1.200000E+02
1.200000E+02
1.200000E+02
1.200000E+02
1.200000E+02
1.200000E+02
1.200000E+02
1.200000E+02
1.200000E+02
1.200000E+02
1.200000E+02
1.200000E+02
1.200000E+02
1.200000E+02
1.200000E+02
1.200000E+02
1.200000E+02
1.200000E+02
1.200000E+02
1.200000E+02
1.200000E+02
1.200000E+02
1.200000E+02
1.200000E+02
1.200000E+02
1.200000E+02
1.200000E+02
1.200000E+02
1.200000E+02
1.200000E+02
1.200000E+02
1.200000E+02
1.200000E+02
1.200000E+02
1.200000E+02
1.200000E+02
1.200000E+02
1.200000E+02
1.200000E+02
1.200000E+02
1.200000E+02
1.200000E+02
1.200000E+02
1.200000E+02
1.200000E+02
1.200000E+02
1.200000E+02
1.200000E+02
1.200000E+02
1.200000E+02
1.200000E+02
1.200000E+02
1.200000E+02
1.200000E+02
1.200000E+02
1.200000E+02
1.200000E+02
1.200000E+02
1.200000E+02
1.200000E+02
1.200000E+02
1.200000E+02
1.200000E+02
1.200000E+02
1.200000E+02
1.200000E+02
1.200000E+02
1.200000E+02
1.200000E+02
1.200000E+02
1.200000E+02
1.200000E+02
1.200000E+02
1.200000E+02
1.200000E+02
1.200000E+02
1.200000E+02
1.200000E+02
1.200000E+02
1.200000E+02
1.200000E+02
1.200000E+02
1.200000E+02
1.200000E+02
1.200000E+02
1.200000E+02
1.200000E+02
1.200000E+02
1.200000E+02
1.200000E+02
1.200000E+02
1.250000E+02
1.250000E+02
1.250000E+02
1.250000E+02
1.250000E+02
1.250000E+02
1.250000E+02
1.250000E+02
1.250000E+02
1.250000E+02
1.250000E+02
1.250000E+02
1.250000E+02
1.250000E+02
1.250000E+02
1.250000E+02
1.250000E+02
1.250000E+02
1.250000E+02
1.250000E+02
1.250000E+02
1.250000E+02
1.250000E+02
1.250000E+02
1.250000E+02
1.250000E+02
1.250000E+02
1.250000E+02
1.250000E+02
1.250000E+02
1.250000E+02
1.250000E+02
1.250000E+02
1.250000E+02
1.250000E+02
1.250000E+02
1.250000E+02
1.250000E+02
1.250000E+02
1.250000E+02
1.250000E+02
1.250000E+02
1.250000E+02
1.250000E+02
1.250000E+02
1.250000E+02
1.250000E+02
1.250000E+02
1.250000E+02
1.250000E+02
1.250000E+02
1.250000E+02
1.250000E+02
1.250000E+02
1.250000E+02
1.250000E+02
1.250000E+02
1.250000E+02
1.250000E+02
1.250000E+02
1.250000E+02
1.250000E+02
1.250000E+02
1.250000E+02
1.250000E+02
1.250000E+02
1.250000E+02
1.250000E+02
1.250000E+02
1.250000E+02
1.250000E+02
1.250000E+02
1.250000E+02
1.250000E+02
1.250000E+02
1.250000E+02
1.250000E+02
1.250000E+02
1.250000E+02
1.250000E+02
1.250000E+02
1.250000E+02
1.250000E+02
1.250000E+02
1.250000E+02
1.250000E+02
1.250000E+02
1.250000E+02
1.250000E+02
1.250000E+02
1.250000E+02
1.250000E+02
1.250000E+02
1.250000E+02
1.250000E+02
1.250000E+02
1.250000E+02
1.250000E+02
1.250000E+02
1.250000E+02
1.250000E+02
1.250000E+02
1.250000E+02
1.250000E+02
1.250000E+02
1.250000E+02
1.250000E+02
1.250000E+02
1.250000E+02
1.250000E+02
1.250000E+02
1.250000E+02
1.250000E+02
1.250000E+02
1.250000E+02
1.250000E+02
1.250000E+02
1.250000E+02
1.250000E+02
1.250000E+02
1.250000E+02
1.250000E+02
1.250000E+02
1.250000E+02
1.250000E+02
1.250000E+02
1.250000E+02
1.250000E+02
1.250000E+02
1.250000E+02
1.250000E+02
1.250000E+02
1.250000E+02
1.250000E+02
1.250000E+02
1.250000E+02
1.250000E+02
1.250000E+02
1.250000E+02
1.250000E+02
1.250000E+02
1.250000E+02
1.250000E+02
1.250000E+02
1.250000E+02
1.250000E+02
1.250000E+02
1.250000E+02
1.250000E+02
1.250000E+02
1.250000E+02
1.250000E+02
1.250000E+02
1.250000E+02
1.250000E+02
1.250000E+02
1.250000E+02
1.250000E+02
1.250000E+02
1.250000E+02
1.250000E+02
1.250000E+02
1.250000E+02
1.250000E+02
1.250000E+02
1.250000E+02
1.250000E+02
1.250000E+02
1.250000E+02
1.250000E+02
1.250000E+02
1.250000E+02
1.250000E+02
1.250000E+02
1.250000E+02
1.250000E+02
1.250000E+02
1.250000E+02
1.250000E+02
1.250000E+02
1.250000E+02
1.250000E+02
1.250000E+02
1.250000E+02
1.250000E+02
1.250000E+02
1.250000E+02
1.250000E+02
1.250000E+02
1.250000E+02
1.250000E+02
1.250000E+02
1.250000E+02
1.250000E+02
1.250000E+02
1.250000E+02
1.250000E+02
1.250000E+02
1.250000E+02
1.250000E+02
1.250000E+02
1.300000E+02
1.300000E+02
1.300000E+02
1.300000E+02
1.300000E+02
1.300000E+02
1.300000E+02
1.300000E+02
1.300000E+02
1.300000E+02
1.300000E+02
1.300000E+02
1.300000E+02
1.300000E+02
1.300000E+02
1.300000E+02
1.300000E+02
1.300000E+02
1.300000E+02
1.300000E+02
1.300000E+02
1.300000E+02
1.300000E+02
1.300000E+02
1.300000E+02
1.300000E+02
1.300000E+02
1.300000E+02
1.300000E+02
1.300000E+02
1.300000E+02
1.300000E+02
1.300000E+02
1.300000E+02
1.300000E+02
1.300000E+02
1.300000E+02
1.300000E+02
1.300000E+02
1.300000E+02
1.300000E+02
1.300000E+02
1.300000E+02
1.300000E+02
1.300000E+02
1.300000E+02
1.300000E+02
1.300000E+02
1.300000E+02
1.300000E+02
1.300000E+02
1.300000E+02
1.300000E+02
1.300000E+02
1.300000E+02
1.300000E+02
1.300000E+02
1.300000E+02
1.300000E+02
1.300000E+02
1.300000E+02
1.300000E+02
1.300000E+02
1.300000E+02
1.300000E+02
1.300000E+02
1.300000E+02
1.300000E+02
1.300000E+02
1.300000E+02
1.300000E+02
1.300000E+02
1.300000E+02
1.300000E+02
1.300000E+02
1.300000E+02
1.300000E+02
1.300000E+02
1.300000E+02
1.300000E+02
1.300000E+02
1.300000E+02
1.300000E+02
1.300000E+02
1.300000E+02
1.300000E+02
1.300000E+02
1.300000E+02
1.300000E+02
1.300000E+02
1.300000E+02
1.300000E+02
1.300000E+02
1.300000E+02
1.300000E+02
1.300000E+02
1.300000E+02
1.300000E+02
1.300000E+02
1.300000E+02
1.300000E+02
1.300000E+02
1.300000E+02
1.300000E+02
1.300000E+02
1.300000E+02
1.300000E+02
1.300000E+02
1.300000E+02
1.300000E+02
1.300000E+02
1.300000E+02
1.300000E+02
1.300000E+02
1.300000E+02
1.300000E+02
1.300000E+02
1.300000E+02
1.300000E+02
1.300000E+02
1.300000E+02
1.300000E+02
1.300000E+02
1.300000E+02
1.300000E+02
1.300000E+02
1.300000E+02
1.300000E+02
1.300000E+02
1.300000E+02
1.300000E+02
1.300000E+02
1.300000E+02
1.300000E+02
1.300000E+02
1.300000E+02
1.300000E+02
1.300000E+02
1.300000E+02
1.300000E+02
1.300000E+02
1.300000E+02
1.300000E+02
1.300000E+02
1.300000E+02
1.300000E+02
1.300000E+02
1.300000E+02
1.300000E+02
1.300000E+02
1.300000E+02
1.300000E+02
1.300000E+02
1.300000E+02
1.300000E+02
1.300000E+02
1.300000E+02
1.300000E+02
1.300000E+02
1.300000E+02
1.300000E+02
1.300000E+02
1.300000E+02
1.300000E+02
1.300000E+02
1.300000E+02
1.300000E+02
1.300000E+02
1.300000E+02
1.300000E+02
1.300000E+02
1.300000E+02
1.300000E+02
1.300000E+02
1.300000E+02
1.300000E+02
1.300000E+02
1.300000E+02
1.300000E+02
1.300000E+02
1.300000E+02
1.300000E+02
1.300000E+02
1.300000E+02
1.300000E+02
1.300000E+02
1.300000E+02
1.300000E+02
1.300000E+02
1.300000E+02
1.300000E+02
1.300000E+02
1.300000E+02
1.300000E+02
1.300000E+02
1.300000E+02
1.300000E+02
1.300000E+02
1.300000E+02
1.300000E+02
1.300000E+02
1.350000E+02
1.350000E+02
1.350000E+02
1.350000E+02
1.350000E+02
1.350000E+02
1.350000E+02
1.350000E+02
1.350000E+02
1.350000E+02
1.350000E+02
1.350000E+02
1.350000E+02
1.350000E+02
1.350000E+02
1.350000E+02
1.350000E+02
1.350000E+02
1.350000E+02
1.350000E+02
1.350000E+02
1.350000E+02
1.350000E+02
1.350000E+02
1.350000E+02
1.350000E+02
1.350000E+02
1.350000E+02
1.350000E+02
1.350000E+02
1.350000E+02
1.350000E+02
1.350000E+02
1.350000E+02
1.350000E+02
1.350000E+02
1.350000E+02
1.350000E+02
1.350000E+02
1.350000E+02
1.350000E+02
1.350000E+02
1.350000E+02
1.350000E+02
1.350000E+02
1.350000E+02
1.350000E+02
1.350000E+02
1.350000E+02
1.350000E+02
1.350000E+02
1.350000E+02
1.350000E+02
1.350000E+02
1.350000E+02
1.350000E+02
1.350000E+02
1.350000E+02
1.350000E+02
1.350000E+02
1.350000E+02
1.350000E+02
1.350000E+02
1.350000E+02
1.350000E+02
1.350000E+02
1.350000E+02
1.350000E+02
1.350000E+02
1.350000E+02
1.350000E+02
1.350000E+02
1.350000E+02
1.350000E+02
1.350000E+02
1.350000E+02
1.350000E+02
1.350000E+02
1.350000E+02
1.350000E+02
1.350000E+02
1.350000E+02
1.350000E+02
1.350000E+02
1.350000E+02
1.350000E+02
1.350000E+02
1.350000E+02
1.350000E+02
1.350000E+02
1.350000E+02
1.350000E+02
1.350000E+02
1.350000E+02
1.350000E+02
1.350000E+02
1.350000E+02
1.350000E+02
1.350000E+02
1.350000E+02
1.350000E+02
1.350000E+02
1.350000E+02
1.350000E+02
1.350000E+02
1.350000E+02
1.350000E+02
1.350000E+02
1.350000E+02
1.350000E+02
1.350000E+02
1.350000E+02
1.350000E+02
1.350000E+02
1.350000E+02
1.350000E+02
1.350000E+02
1.350000E+02
1.350000E+02
1.350000E+02
1.350000E+02
1.350000E+02
1.350000E+02
1.350000E+02
1.350000E+02
1.350000E+02
1.350000E+02
1.350000E+02
1.350000E+02
1.350000E+02
1.350000E+02
1.350000E+02
1.350000E+02
1.350000E+02
1.350000E+02
1.350000E+02
1.350000E+02
1.350000E+02
1.350000E+02
1.350000E+02
1.350000E+02
1.350000E+02
1.350000E+02
1.350000E+02
1.350000E+02
1.350000E+02
1.350000E+02
1.350000E+02
1.350000E+02
1.350000E+02
1.350000E+02
1.350000E+02
1.350000E+02
1.350000E+02
1.350000E+02
1.350000E+02
1.350000E+02
1.350000E+02
1.350000E+02
1.350000E+02
1.350000E+02
1.350000E+02
1.350000E+02
1.350000E+02
1.350000E+02
1.350000E+02
1.350000E+02
1.350000E+02
1.350000E+02
1.350000E+02
1.350000E+02
1.350000E+02
1.350000E+02
1.350000E+02
1.350000E+02
1.350000E+02
1.350000E+02
1.350000E+02
1.350000E+02
1.350000E+02
1.350000E+02
1.350000E+02
1.350000E+02
1.350000E+02
1.350000E+02
1.350000E+02
1.350000E+02
1.350000E+02
1.350000E+02
1.350000E+02
1.350000E+02
1.350000E+02
1.350000E+02
1.350000E+02
1.350000E+02
1.350000E+02
1.350000E+02
1.350000E+02
1.350000E+02
1.350000E+02
1.350000E+02
1.400000E+02
1.400000E+02
1.400000E+02
1.400000E+02
1.400000E+02
1.400000E+02
1.400000E+02
1.400000E+02
1.400000E+02
1.400000E+02
1.400000E+02
1.400000E+02
1.400000E+02
1.400000E+02
1.400000E+02
1.400000E+02
1.400000E+02
1.400000E+02
1.400000E+02
1.400000E+02
1.400000E+02
1.400000E+02
1.400000E+02
1.400000E+02
1.400000E+02
1.400000E+02
1.400000E+02
1.400000E+02
1.400000E+02
1.400000E+02
1.400000E+02
1.400000E+02
1.400000E+02
1.400000E+02
1.400000E+02
1.400000E+02
1.400000E+02
1.400000E+02
1.400000E+02
1.400000E+02
1.400000E+02
1.400000E+02
1.400000E+02
1.400000E+02
1.400000E+02
1.400000E+02
1.400000E+02
1.400000E+02
1.400000E+02
1.400000E+02
1.400000E+02
1.400000E+02
1.400000E+02
1.400000E+02
1.400000E+02
1.400000E+02
1.400000E+02
1.400000E+02
1.400000E+02
1.400000E+02
1.400000E+02
1.400000E+02
1.400000E+02
1.400000E+02
1.400000E+02
1.400000E+02
1.400000E+02
1.400000E+02
1.400000E+02
1.400000E+02
1.400000E+02
1.400000E+02
1.400000E+02
1.400000E+02
1.400000E+02
1.400000E+02
1.400000E+02
1.400000E+02
1.400000E+02
1.400000E+02
1.400000E+02
1.400000E+02
1.400000E+02
1.400000E+02
1.400000E+02
1.400000E+02
1.400000E+02
1.400000E+02
1.400000E+02
1.400000E+02
1.400000E+02
1.400000E+02
1.400000E+02
1.400000E+02
1.400000E+02
1.400000E+02
1.400000E+02
1.400000E+02
1.400000E+02
1.400000E+02
1.400000E+02
1.400000E+02
1.400000E+02
1.400000E+02
1.400000E+02
1.400000E+02
1.400000E+02
1.400000E+02
1.400000E+02
1.400000E+02
1.400000E+02
1.400000E+02
1.400000E+02
1.400000E+02
1.400000E+02
1.400000E+02
1.400000E+02
1.400000E+02
1.400000E+02
1.400000E+02
1.400000E+02
1.400000E+02
1.400000E+02
1.400000E+02
1.400000E+02
1.400000E+02
1.400000E+02
1.400000E+02
1.400000E+02
1.400000E+02
1.400000E+02
1.400000E+02
1.400000E+02
1.400000E+02
1.400000E+02
1.400000E+02
1.400000E+02
1.400000E+02
1.400000E+02
1.400000E+02
1.400000E+02
1.400000E+02
1.400000E+02
1.400000E+02
1.400000E+02
1.400000E+02
1.400000E+02
1.400000E+02
1.400000E+02
1.400000E+02
1.400000E+02
1.400000E+02
1.400000E+02
1.400000E+02
1.400000E+02
1.400000E+02
1.400000E+02
1.400000E+02
1.400000E+02
1.400000E+02
1.400000E+02
1.400000E+02
1.400000E+02
1.400000E+02
1.400000E+02
1.400000E+02
1.400000E+02
1.400000E+02
1.400000E+02
1.400000E+02
1.400000E+02
1.400000E+02
1.400000E+02
1.400000E+02
1.400000E+02
1.400000E+02
1.400000E+02
1.400000E+02
1.400000E+02
1.400000E+02
1.400000E+02
1.400000E+02
1.400000E+02
1.400000E+02
1.400000E+02
1.400000E+02
1.400000E+02
1.400000E+02
1.400000E+02
1.400000E+02
1.400000E+02
1.400000E+02
1.400000E+02
1.400000E+02
1.400000E+02
1.400000E+02
1.400000E+02
1.400000E+02
1.400000E+02
1.400000E+02
1.400000E+02
1.450000E+02
1.450000E+02
1.450000E+02
1.450000E+02
1.450000E+02
1.450000E+02
1.450000E+02
1.450000E+02
1.450000E+02
1.450000E+02
1.450000E+02
1.450000E+02
1.450000E+02
1.450000E+02
1.450000E+02
1.450000E+02
1.450000E+02
1.450000E+02
1.450000E+02
1.450000E+02
1.450000E+02
1.450000E+02
1.450000E+02
1.450000E+02
1.450000E+02
1.450000E+02
1.450000E+02
1.450000E+02
1.450000E+02
1.450000E+02
1.450000E+02
1.450000E+02
1.450000E+02
1.450000E+02
1.450000E+02
1.450000E+02
1.450000E+02
1.450000E+02
1.450000E+02
1.450000E+02
1.450000E+02
1.450000E+02
1.450000E+02
1.450000E+02
1.450000E+02
1.450000E+02
1.450000E+02
1.450000E+02
1.450000E+02
1.450000E+02
1.450000E+02
1.450000E+02
1.450000E+02
1.450000E+02
1.450000E+02
1.450000E+02
1.450000E+02
1.450000E+02
1.450000E+02
1.450000E+02
1.450000E+02
1.450000E+02
1.450000E+02
1.450000E+02
1.450000E+02
1.450000E+02
1.450000E+02
1.450000E+02
1.450000E+02
1.450000E+02
1.450000E+02
1.450000E+02
1.450000E+02
1.450000E+02
1.450000E+02
1.450000E+02
1.450000E+02
1.450000E+02
1.450000E+02
1.450000E+02
1.450000E+02
1.450000E+02
1.450000E+02
1.450000E+02
1.450000E+02
1.450000E+02
1.450000E+02
1.450000E+02
1.450000E+02
1.450000E+02
1.450000E+02
1.450000E+02
1.450000E+02
1.450000E+02
1.450000E+02
1.450000E+02
1.450000E+02
1.450000E+02
1.450000E+02
1.450000E+02
1.450000E+02
1.450000E+02
1.450000E+02
1.450000E+02
1.450000E+02
1.450000E+02
1.450000E+02
1.450000E+02
1.450000E+02
1.450000E+02
1.450000E+02
1.450000E+02
1.450000E+02
1.450000E+02
1.450000E+02
1.450000E+02
1.450000E+02
1.450000E+02
1.450000E+02
1.450000E+02
1.450000E+02
1.450000E+02
1.450000E+02
1.450000E+02
1.450000E+02
1.450000E+02
1.450000E+02
1.450000E+02
1.450000E+02
1.450000E+02
1.450000E+02
1.450000E+02
1.450000E+02
1.450000E+02
1.450000E+02
1.450000E+02
1.450000E+02
1.450000E+02
1.450000E+02
1.450000E+02
1.450000E+02
1.450000E+02
1.450000E+02
1.450000E+02
1.450000E+02
1.450000E+02
1.450000E+02
1.450000E+02
1.450000E+02
1.450000E+02
1.450000E+02
1.450000E+02
1.450000E+02
1.450000E+02
1.450000E+02
1.450000E+02
1.450000E+02
1.450000E+02
1.450000E+02
1.450000E+02
1.450000E+02
1.450000E+02
1.450000E+02
1.450000E+02
1.450000E+02
1.450000E+02
1.450000E+02
1.450000E+02
1.450000E+02
1.450000E+02
1.450000E+02
1.450000E+02
1.450000E+02
1.450000E+02
1.450000E+02
1.450000E+02
1.450000E+02
1.450000E+02
1.450000E+02
1.450000E+02
1.450000E+02
1.450000E+02
1.450000E+02
1.450000E+02
1.450000E+02
1.450000E+02
1.450000E+02
1.450000E+02
1.450000E+02
1.450000E+02
1.450000E+02
1.450000E+02
1.450000E+02
1.450000E+02
1.450000E+02
1.450000E+02
1.450000E+02
1.450000E+02
1.450000E+02
1.450000E+02
1.450000E+02
1.500000E+02
1.500000E+02
1.500000E+02
1.500000E+02
1.500000E+02
1.500000E+02
1.500000E+02
1.500000E+02
1.500000E+02
1.500000E+02
1.500000E+02
1.500000E+02
1.500000E+02
1.500000E+02
1.500000E+02
1.500000E+02
1.500000E+02
1.500000E+02
1.500000E+02
1.500000E+02
1.500000E+02
1.500000E+02
1.500000E+02
1.500000E+02
1.500000E+02
1.500000E+02
1.500000E+02
1.500000E+02
1.500000E+02
1.500000E+02
1.500000E+02
1.500000E+02
1.500000E+02
1.500000E+02
1.500000E+02
1.500000E+02
1.500000E+02
1.500000E+02
1.500000E+02
1.500000E+02
1.500000E+02
1.500000E+02
1.500000E+02
1.500000E+02
1.500000E+02
1.500000E+02
1.500000E+02
1.500000E+02
1.500000E+02
1.500000E+02
1.500000E+02
1.500000E+02
1.500000E+02
1.500000E+02
1.500000E+02
1.500000E+02
1.500000E+02
1.500000E+02
1.500000E+02
1.500000E+02
1.500000E+02
1.500000E+02
1.500000E+02
1.500000E+02
1.500000E+02
1.500000E+02
1.500000E+02
1.500000E+02
1.500000E+02
1.500000E+02
1.500000E+02
1.500000E+02
1.500000E+02
1.500000E+02
1.500000E+02
1.500000E+02
1.500000E+02
1.500000E+02
1.500000E+02
1.500000E+02
1.500000E+02
1.500000E+02
1.500000E+02
1.500000E+02
1.500000E+02
1.500000E+02
1.500000E+02
1.500000E+02
1.500000E+02
1.500000E+02
1.500000E+02
1.500000E+02
1.500000E+02
1.500000E+02
1.500000E+02
1.500000E+02
1.500000E+02
1.500000E+02
1.500000E+02
1.500000E+02
1.500000E+02
1.500000E+02
1.500000E+02
1.500000E+02
1.500000E+02
1.500000E+02
1.500000E+02
1.500000E+02
1.500000E+02
1.500000E+02
1.500000E+02
1.500000E+02
1.500000E+02
1.500000E+02
1.500000E+02
1.500000E+02
1.500000E+02
1.500000E+02
1.500000E+02
1.500000E+02
1.500000E+02
1.500000E+02
1.500000E+02
1.500000E+02
1.500000E+02
1.500000E+02
1.500000E+02
1.500000E+02
1.500000E+02
1.500000E+02
1.500000E+02
1.500000E+02
1.500000E+02
1.500000E+02
1.500000E+02
1.500000E+02
1.500000E+02
1.500000E+02
1.500000E+02
1.500000E+02
1.500000E+02
1.500000E+02
1.500000E+02
1.500000E+02
1.500000E+02
1.500000E+02
1.500000E+02
1.500000E+02
1.500000E+02
1.500000E+02
1.500000E+02
1.500000E+02
1.500000E+02
1.500000E+02
1.500000E+02
1.500000E+02
1.500000E+02
1.500000E+02
1.500000E+02
1.500000E+02
1.500000E+02
1.500000E+02
1.500000E+02
1.500000E+02
1.500000E+02
1.500000E+02
1.500000E+02
1.500000E+02
1.500000E+02
1.500000E+02
1.500000E+02
1.500000E+02
1.500000E+02
1.500000E+02
1.500000E+02
1.500000E+02
1.500000E+02
1.500000E+02
1.500000E+02
1.500000E+02
1.500000E+02
1.500000E+02
1.500000E+02
1.500000E+02
1.500000E+02
1.500000E+02
1.500000E+02
1.500000E+02
1.500000E+02
1.500000E+02
1.500000E+02
1.500000E+02
1.500000E+02
1.500000E+02
1.500000E+02
1.500000E+02
1.500000E+02
1.500000E+02
1.500000E+02
1.500000E+02
1.500000E+02
1.550000E+02
1.550000E+02
1.550000E+02
1.550000E+02
1.550000E+02
1.550000E+02
1.550000E+02
1.550000E+02
1.550000E+02
1.550000E+02
1.550000E+02
1.550000E+02
1.550000E+02
1.550000E+02
1.550000E+02
1.550000E+02
1.550000E+02
1.550000E+02
1.550000E+02
1.550000E+02
1.550000E+02
1.550000E+02
1.550000E+02
1.550000E+02
1.550000E+02
1.550000E+02
1.550000E+02
1.550000E+02
1.550000E+02
1.550000E+02
1.550000E+02
1.550000E+02
1.550000E+02
1.550000E+02
1.550000E+02
1.550000E+02
1.550000E+02
1.550000E+02
1.550000E+02
1.550000E+02
1.550000E+02
1.550000E+02
1.550000E+02
1.550000E+02
1.550000E+02
1.550000E+02
1.550000E+02
1.550000E+02
1.550000E+02
1.550000E+02
1.550000E+02
1.550000E+02
1.550000E+02
1.550000E+02
1.550000E+02
1.550000E+02
1.550000E+02
1.550000E+02
1.550000E+02
1.550000E+02
1.550000E+02
1.550000E+02
1.550000E+02
1.550000E+02
1.550000E+02
1.550000E+02
1.550000E+02
1.550000E+02
1.550000E+02
1.550000E+02
1.550000E+02
1.550000E+02
1.550000E+02
1.550000E+02
1.550000E+02
1.550000E+02
1.550000E+02
1.550000E+02
1.550000E+02
1.550000E+02
1.550000E+02
1.550000E+02
1.550000E+02
1.550000E+02
1.550000E+02
1.550000E+02
1.550000E+02
1.550000E+02
1.550000E+02
1.550000E+02
1.550000E+02
1.550000E+02
1.550000E+02
1.550000E+02
1.550000E+02
1.550000E+02
1.550000E+02
1.550000E+02
1.550000E+02
1.550000E+02
1.550000E+02
1.550000E+02
1.550000E+02
1.550000E+02
1.550000E+02
1.550000E+02
1.550000E+02
1.550000E+02
1.550000E+02
1.550000E+02
1.550000E+02
1.550000E+02
1.550000E+02
1.550000E+02
1.550000E+02
1.550000E+02
1.550000E+02
1.550000E+02
1.550000E+02
1.550000E+02
1.550000E+02
1.550000E+02
1.550000E+02
1.550000E+02
1.550000E+02
1.550000E+02
1.550000E+02
1.550000E+02
1.550000E+02
1.550000E+02
1.550000E+02
1.550000E+02
1.550000E+02
1.550000E+02
1.550000E+02
1.550000E+02
1.550000E+02
1.550000E+02
1.550000E+02
1.550000E+02
1.550000E+02
1.550000E+02
1.550000E+02
1.550000E+02
1.550000E+02
1.550000E+02
1.550000E+02
1.550000E+02
1.550000E+02
1.550000E+02
1.550000E+02
1.550000E+02
1.550000E+02
1.550000E+02
1.550000E+02
1.550000E+02
1.550000E+02
1.550000E+02
1.550000E+02
1.550000E+02
1.550000E+02
1.550000E+02
1.550000E+02
1.550000E+02
1.550000E+02
1.550000E+02
1.550000E+02
1.550000E+02
1.550000E+02
1.550000E+02
1.550000E+02
1.550000E+02
1.550000E+02
1.550000E+02
1.550000E+02
1.550000E+02
1.550000E+02
1.550000E+02
1.550000E+02
1.550000E+02
1.550000E+02
1.550000E+02
1.550000E+02
1.550000E+02
1.550000E+02
1.550000E+02
1.550000E+02
1.550000E+02
1.550000E+02
1.550000E+02
1.550000E+02
1.550000E+02
1.550000E+02
1.550000E+02
1.550000E+02
1.550000E+02
1.550000E+02
1.550000E+02
1.550000E+02
1.550000E+02
1.550000E+02
1.600000E+02
1.600000E+02
1.600000E+02
1.600000E+02
1.600000E+02
1.600000E+02
1.600000E+02
1.600000E+02
1.600000E+02
1.600000E+02
1.600000E+02
1.600000E+02
1.600000E+02
1.600000E+02
1.600000E+02
1.600000E+02
1.600000E+02
1.600000E+02
1.600000E+02
1.600000E+02
1.600000E+02
1.600000E+02
1.600000E+02
1.600000E+02
1.600000E+02
1.600000E+02
1.600000E+02
1.600000E+02
1.600000E+02
1.600000E+02
1.600000E+02
1.600000E+02
1.600000E+02
1.600000E+02
1.600000E+02
1.600000E+02
1.600000E+02
1.600000E+02
1.600000E+02
1.600000E+02
1.600000E+02
1.600000E+02
1.600000E+02
1.600000E+02
1.600000E+02
1.600000E+02
1.600000E+02
1.600000E+02
1.600000E+02
1.600000E+02
1.600000E+02
1.600000E+02
1.600000E+02
1.600000E+02
1.600000E+02
1.600000E+02
1.600000E+02
1.600000E+02
1.600000E+02
1.600000E+02
1.600000E+02
1.600000E+02
1.600000E+02
1.600000E+02
1.600000E+02
1.600000E+02
1.600000E+02
1.600000E+02
1.600000E+02
1.600000E+02
1.600000E+02
1.600000E+02
1.600000E+02
1.600000E+02
1.600000E+02
1.600000E+02
1.600000E+02
1.600000E+02
1.600000E+02
1.600000E+02
1.600000E+02
1.600000E+02
1.600000E+02
1.600000E+02
1.600000E+02
1.600000E+02
1.600000E+02
1.600000E+02
1.600000E+02
1.600000E+02
1.600000E+02
1.600000E+02
1.600000E+02
1.600000E+02
1.600000E+02
1.600000E+02
1.600000E+02
1.600000E+02
1.600000E+02
1.600000E+02
1.600000E+02
1.600000E+02
1.600000E+02
1.600000E+02
1.600000E+02
1.600000E+02
1.600000E+02
1.600000E+02
1.600000E+02
1.600000E+02
1.600000E+02
1.600000E+02
1.600000E+02
1.600000E+02
1.600000E+02
1.600000E+02
1.600000E+02
1.600000E+02
1.600000E+02
1.600000E+02
1.600000E+02
1.600000E+02
1.600000E+02
1.600000E+02
1.600000E+02
1.600000E+02
1.600000E+02
1.600000E+02
1.600000E+02
1.600000E+02
1.600000E+02
1.600000E+02
1.600000E+02
1.600000E+02
1.600000E+02
1.600000E+02
1.600000E+02
1.600000E+02
1.600000E+02
1.600000E+02
1.600000E+02
1.600000E+02
1.600000E+02
1.600000E+02
1.600000E+02
1.600000E+02
1.600000E+02
1.600000E+02
1.600000E+02
1.600000E+02
1.600000E+02
1.600000E+02
1.600000E+02
1.600000E+02
1.600000E+02
1.600000E+02
1.600000E+02
1.600000E+02
1.600000E+02
1.600000E+02
1.600000E+02
1.600000E+02
1.600000E+02
1.600000E+02
1.600000E+02
1.600000E+02
1.600000E+02
1.600000E+02
1.600000E+02
1.600000E+02
1.600000E+02
1.600000E+02
1.600000E+02
1.600000E+02
1.600000E+02
1.600000E+02
1.600000E+02
1.600000E+02
1.600000E+02
1.600000E+02
1.600000E+02
1.600000E+02
1.600000E+02
1.600000E+02
1.600000E+02
1.600000E+02
1.600000E+02
1.600000E+02
1.600000E+02
1.600000E+02
1.600000E+02
1.600000E+02
1.600000E+02
1.600000E+02
1.600000E+02
1.600000E+02
1.600000E+02
1.600000E+02
1.600000E+02
1.600000E+02
1.600000E+02
1.650000E+02
1.650000E+02
1.650000E+02
1.650000E+02
1.650000E+02
1.650000E+02
1.650000E+02
1.650000E+02
1.650000E+02
1.650000E+02
1.650000E+02
1.650000E+02
1.650000E+02
1.650000E+02
1.650000E+02
1.650000E+02
1.650000E+02
1.650000E+02
1.650000E+02
1.650000E+02
1.650000E+02
1.650000E+02
1.650000E+02
1.650000E+02
1.650000E+02
1.650000E+02
1.650000E+02
1.650000E+02
1.650000E+02
1.650000E+02
1.650000E+02
1.650000E+02
1.650000E+02
1.650000E+02
1.650000E+02
1.650000E+02
1.650000E+02
1.650000E+02
1.650000E+02
1.650000E+02
1.650000E+02
1.650000E+02
1.650000E+02
1.650000E+02
1.650000E+02
1.650000E+02
1.650000E+02
1.650000E+02
1.650000E+02
1.650000E+02
1.650000E+02
1.650000E+02
1.650000E+02
1.650000E+02
1.650000E+02
1.650000E+02
1.650000E+02
1.650000E+02
1.650000E+02
1.650000E+02
1.650000E+02
1.650000E+02
1.650000E+02
1.650000E+02
1.650000E+02
1.650000E+02
1.650000E+02
1.650000E+02
1.650000E+02
1.650000E+02
1.650000E+02
1.650000E+02
1.650000E+02
1.650000E+02
1.650000E+02
1.650000E+02
1.650000E+02
1.650000E+02
1.650000E+02
1.650000E+02
1.650000E+02
1.650000E+02
1.650000E+02
1.650000E+02
1.650000E+02
1.650000E+02
1.650000E+02
1.650000E+02
1.650000E+02
1.650000E+02
1.650000E+02
1.650000E+02
1.650000E+02
1.650000E+02
1.650000E+02
1.650000E+02
1.650000E+02
1.650000E+02
1.650000E+02
1.650000E+02
1.650000E+02
1.650000E+02
1.650000E+02
1.650000E+02
1.650000E+02
1.650000E+02
1.650000E+02
1.650000E+02
1.650000E+02
1.650000E+02
1.650000E+02
1.650000E+02
1.650000E+02
1.650000E+02
1.650000E+02
1.650000E+02
1.650000E+02
1.650000E+02
1.650000E+02
1.650000E+02
1.650000E+02
1.650000E+02
1.650000E+02
1.650000E+02
1.650000E+02
1.650000E+02
1.650000E+02
1.650000E+02
1.650000E+02
1.650000E+02
1.650000E+02
1.650000E+02
1.650000E+02
1.650000E+02
1.650000E+02
1.650000E+02
1.650000E+02
1.650000E+02
1.650000E+02
1.650000E+02
1.650000E+02
1.650000E+02
1.650000E+02
1.650000E+02
1.650000E+02
1.650000E+02
1.650000E+02
1.650000E+02
1.650000E+02
1.650000E+02
1.650000E+02
1.650000E+02
1.650000E+02
1.650000E+02
1.650000E+02
1.650000E+02
1.650000E+02
1.650000E+02
1.650000E+02
1.650000E+02
1.650000E+02
1.650000E+02
1.650000E+02
1.650000E+02
1.650000E+02
1.650000E+02
1.650000E+02
1.650000E+02
1.650000E+02
1.650000E+02
1.650000E+02
1.650000E+02
1.650000E+02
1.650000E+02
1.650000E+02
1.650000E+02
1.650000E+02
1.650000E+02
1.650000E+02
1.650000E+02
1.650000E+02
1.650000E+02
1.650000E+02
1.650000E+02
1.650000E+02
1.650000E+02
1.650000E+02
1.650000E+02
1.650000E+02
1.650000E+02
1.650000E+02
1.650000E+02
1.650000E+02
1.650000E+02
1.650000E+02
1.650000E+02
1.650000E+02
1.650000E+02
1.650000E+02
1.650000E+02
1.650000E+02
1.700000E+02
1.700000E+02
1.700000E+02
1.700000E+02
1.700000E+02
1.700000E+02
1.700000E+02
1.700000E+02
1.700000E+02
1.700000E+02
1.700000E+02
1.700000E+02
1.700000E+02
1.700000E+02
1.700000E+02
1.700000E+02
1.700000E+02
1.700000E+02
1.700000E+02
1.700000E+02
1.700000E+02
1.700000E+02
1.700000E+02
1.700000E+02
1.700000E+02
1.700000E+02
1.700000E+02
1.700000E+02
1.700000E+02
1.700000E+02
1.700000E+02
1.700000E+02
1.700000E+02
1.700000E+02
1.700000E+02
1.700000E+02
1.700000E+02
1.700000E+02
1.700000E+02
1.700000E+02
1.700000E+02
1.700000E+02
1.700000E+02
1.700000E+02
1.700000E+02
1.700000E+02
1.700000E+02
1.700000E+02
1.700000E+02
1.700000E+02
1.700000E+02
1.700000E+02
1.700000E+02
1.700000E+02
1.700000E+02
1.700000E+02
1.700000E+02
1.700000E+02
1.700000E+02
1.700000E+02
1.700000E+02
1.700000E+02
1.700000E+02
1.700000E+02
1.700000E+02
1.700000E+02
1.700000E+02
1.700000E+02
1.700000E+02
1.700000E+02
1.700000E+02
1.700000E+02
1.700000E+02
1.700000E+02
1.700000E+02
1.700000E+02
1.700000E+02
1.700000E+02
1.700000E+02
1.700000E+02
1.700000E+02
1.700000E+02
1.700000E+02
1.700000E+02
1.700000E+02
1.700000E+02
1.700000E+02
1.700000E+02
1.700000E+02
1.700000E+02
1.700000E+02
1.700000E+02
1.700000E+02
1.700000E+02
1.700000E+02
1.700000E+02
1.700000E+02
1.700000E+02
1.700000E+02
1.700000E+02
1.700000E+02
1.700000E+02
1.700000E+02
1.700000E+02
1.700000E+02
1.700000E+02
1.700000E+02
1.700000E+02
1.700000E+02
1.700000E+02
1.700000E+02
1.700000E+02
1.700000E+02
1.700000E+02
1.700000E+02
1.700000E+02
1.700000E+02
1.700000E+02
1.700000E+02
1.700000E+02
1.700000E+02
1.700000E+02
1.700000E+02
1.700000E+02
1.700000E+02
1.700000E+02
1.700000E+02
1.700000E+02
1.700000E+02
1.700000E+02
1.700000E+02
1.700000E+02
1.700000E+02
1.700000E+02
1.700000E+02
1.700000E+02
1.700000E+02
1.700000E+02
1.700000E+02
1.700000E+02
1.700000E+02
1.700000E+02
1.700000E+02
1.700000E+02
1.700000E+02
1.700000E+02
1.700000E+02
1.700000E+02
1.700000E+02
1.700000E+02
1.700000E+02
1.700000E+02
1.700000E+02
1.700000E+02
1.700000E+02
1.700000E+02
1.700000E+02
1.700000E+02
1.700000E+02
1.700000E+02
1.700000E+02
1.700000E+02
1.700000E+02
1.700000E+02
1.700000E+02
1.700000E+02
1.700000E+02
1.700000E+02
1.700000E+02
1.700000E+02
1.700000E+02
1.700000E+02
1.700000E+02
1.700000E+02
1.700000E+02
1.700000E+02
1.700000E+02
1.700000E+02
1.700000E+02
1.700000E+02
1.700000E+02
1.700000E+02
1.700000E+02
1.700000E+02
1.700000E+02
1.700000E+02
1.700000E+02
1.700000E+02
1.700000E+02
1.700000E+02
1.700000E+02
1.700000E+02
1.700000E+02
1.700000E+02
1.700000E+02
1.700000E+02
1.700000E+02
1.700000E+02
1.700000E+02
1.700000E+02
1.700000E+02
1.750000E+02
1.750000E+02
1.750000E+02
1.750000E+02
1.750000E+02
1.750000E+02
1.750000E+02
1.750000E+02
1.750000E+02
1.750000E+02
1.750000E+02
1.750000E+02
1.750000E+02
1.750000E+02
1.750000E+02
1.750000E+02
1.750000E+02
1.750000E+02
1.750000E+02
1.750000E+02
1.750000E+02
1.750000E+02
1.750000E+02
1.750000E+02
1.750000E+02
1.750000E+02
1.750000E+02
1.750000E+02
1.750000E+02
1.750000E+02
1.750000E+02
1.750000E+02
1.750000E+02
1.750000E+02
1.750000E+02
1.750000E+02
1.750000E+02
1.750000E+02
1.750000E+02
1.750000E+02
1.750000E+02
1.750000E+02
1.750000E+02
1.750000E+02
1.750000E+02
1.750000E+02
1.750000E+02
1.750000E+02
1.750000E+02
1.750000E+02
1.750000E+02
1.750000E+02
1.750000E+02
1.750000E+02
1.750000E+02
1.750000E+02
1.750000E+02
1.750000E+02
1.750000E+02
1.750000E+02
1.750000E+02
1.750000E+02
1.750000E+02
1.750000E+02
1.750000E+02
1.750000E+02
1.750000E+02
1.750000E+02
1.750000E+02
1.750000E+02
1.750000E+02
1.750000E+02
1.750000E+02
1.750000E+02
1.750000E+02
1.750000E+02
1.750000E+02
1.750000E+02
1.750000E+02
1.750000E+02
1.750000E+02
1.750000E+02
1.750000E+02
1.750000E+02
1.750000E+02
1.750000E+02
1.750000E+02
1.750000E+02
1.750000E+02
1.750000E+02
1.750000E+02
1.750000E+02
1.750000E+02
1.750000E+02
1.750000E+02
1.750000E+02
1.750000E+02
1.750000E+02
1.750000E+02
1.750000E+02
1.750000E+02
1.750000E+02
1.750000E+02
1.750000E+02
1.750000E+02
1.750000E+02
1.750000E+02
1.750000E+02
1.750000E+02
1.750000E+02
1.750000E+02
1.750000E+02
1.750000E+02
1.750000E+02
1.750000E+02
1.750000E+02
1.750000E+02
1.750000E+02
1.750000E+02
1.750000E+02
1.750000E+02
1.750000E+02
1.750000E+02
1.750000E+02
1.750000E+02
1.750000E+02
1.750000E+02
1.750000E+02
1.750000E+02
1.750000E+02
1.750000E+02
1.750000E+02
1.750000E+02
1.750000E+02
1.750000E+02
1.750000E+02
1.750000E+02
1.750000E+02
1.750000E+02
1.750000E+02
1.750000E+02
1.750000E+02
1.750000E+02
1.750000E+02
1.750000E+02
1.750000E+02
1.750000E+02
1.750000E+02
1.750000E+02
1.750000E+02
1.750000E+02
1.750000E+02
1.750000E+02
1.750000E+02
1.750000E+02
1.750000E+02
1.750000E+02
1.750000E+02
1.750000E+02
1.750000E+02
1.750000E+02
1.750000E+02
1.750000E+02
1.750000E+02
1.750000E+02
1.750000E+02
1.750000E+02
1.750000E+02
1.750000E+02
1.750000E+02
1.750000E+02
1.750000E+02
1.750000E+02
1.750000E+02
1.750000E+02
1.750000E+02
1.750000E+02
1.750000E+02
1.750000E+02
1.750000E+02
1.750000E+02
1.750000E+02
1.750000E+02
1.750000E+02
1.750000E+02
1.750000E+02
1.750000E+02
1.750000E+02
1.750000E+02
1.750000E+02
1.750000E+02
1.750000E+02
1.750000E+02
1.750000E+02
1.750000E+02
1.750000E+02
1.750000E+02
1.750000E+02
1.750000E+02
1.750000E+02
1.750000E+02
1.800000E+02
1.800000E+02
1.800000E+02
1.800000E+02
1.800000E+02
1.800000E+02
1.800000E+02
1.800000E+02
1.800000E+02
1.800000E+02
1.800000E+02
1.800000E+02
1.800000E+02
1.800000E+02
1.800000E+02
1.800000E+02
1.800000E+02
1.800000E+02
1.800000E+02
1.800000E+02
1.800000E+02
1.800000E+02
1.800000E+02
1.800000E+02
1.800000E+02
1.800000E+02
1.800000E+02
1.800000E+02
1.800000E+02
1.800000E+02
1.800000E+02
1.800000E+02
1.800000E+02
1.800000E+02
1.800000E+02
1.800000E+02
1.800000E+02
1.800000E+02
1.800000E+02
1.800000E+02
1.800000E+02
1.800000E+02
1.800000E+02
1.800000E+02
1.800000E+02
1.800000E+02
1.800000E+02
1.800000E+02
1.800000E+02
1.800000E+02
1.800000E+02
1.800000E+02
1.800000E+02
1.800000E+02
1.800000E+02
1.800000E+02
1.800000E+02
1.800000E+02
1.800000E+02
1.800000E+02
1.800000E+02
1.800000E+02
1.800000E+02
1.800000E+02
1.800000E+02
1.800000E+02
1.800000E+02
1.800000E+02
1.800000E+02
1.800000E+02
1.800000E+02
1.800000E+02
1.800000E+02
1.800000E+02
1.800000E+02
1.800000E+02
1.800000E+02
1.800000E+02
1.800000E+02
1.800000E+02
1.800000E+02
1.800000E+02
1.800000E+02
1.800000E+02
1.800000E+02
1.800000E+02
1.800000E+02
1.800000E+02
1.800000E+02
1.800000E+02
1.800000E+02
1.800000E+02
1.800000E+02
1.800000E+02
1.800000E+02
1.800000E+02
1.800000E+02
1.800000E+02
1.800000E+02
1.800000E+02
1.800000E+02
1.800000E+02
1.800000E+02
1.800000E+02
1.800000E+02
1.800000E+02
1.800000E+02
1.800000E+02
1.800000E+02
1.800000E+02
1.800000E+02
1.800000E+02
1.800000E+02
1.800000E+02
1.800000E+02
1.800000E+02
1.800000E+02
1.800000E+02
1.800000E+02
1.800000E+02
1.800000E+02
1.800000E+02
1.800000E+02
1.800000E+02
1.800000E+02
1.800000E+02
1.800000E+02
1.800000E+02
1.800000E+02
1.800000E+02
1.800000E+02
1.800000E+02
1.800000E+02
1.800000E+02
1.800000E+02
1.800000E+02
1.800000E+02
1.800000E+02
1.800000E+02
1.800000E+02
1.800000E+02
1.800000E+02
1.800000E+02
1.800000E+02
1.800000E+02
1.800000E+02
1.800000E+02
1.800000E+02
1.800000E+02
1.800000E+02
1.800000E+02
1.800000E+02
1.800000E+02
1.800000E+02
1.800000E+02
1.800000E+02
1.800000E+02
1.800000E+02
1.800000E+02
1.800000E+02
1.800000E+02
1.800000E+02
1.800000E+02
1.800000E+02
1.800000E+02
1.800000E+02
1.800000E+02
1.800000E+02
1.800000E+02
1.800000E+02
1.800000E+02
1.800000E+02
1.800000E+02
1.800000E+02
1.800000E+02
1.800000E+02
1.800000E+02
1.800000E+02
1.800000E+02
1.800000E+02
1.800000E+02
1.800000E+02
1.800000E+02
1.800000E+02
1.800000E+02
1.800000E+02
1.800000E+02
1.800000E+02
1.800000E+02
1.800000E+02
1.800000E+02
1.800000E+02
1.800000E+02
1.800000E+02
1.800000E+02
1.800000E+02
1.800000E+02
1.800000E+02
1.800000E+02
1.800000E+02
1.800000E+02
1.850000E+02
1.850000E+02
1.850000E+02
1.850000E+02
1.850000E+02
1.850000E+02
1.850000E+02
1.850000E+02
1.850000E+02
1.850000E+02
1.850000E+02
1.850000E+02
1.850000E+02
1.850000E+02
1.850000E+02
1.850000E+02
1.850000E+02
1.850000E+02
1.850000E+02
1.850000E+02
1.850000E+02
1.850000E+02
1.850000E+02
1.850000E+02
1.850000E+02
1.850000E+02
1.850000E+02
1.850000E+02
1.850000E+02
1.850000E+02
1.850000E+02
1.850000E+02
1.850000E+02
1.850000E+02
1.850000E+02
1.850000E+02
1.850000E+02
1.850000E+02
1.850000E+02
1.850000E+02
1.850000E+02
1.850000E+02
1.850000E+02
1.850000E+02
1.850000E+02
1.850000E+02
1.850000E+02
1.850000E+02
1.850000E+02
1.850000E+02
1.850000E+02
1.850000E+02
1.850000E+02
1.850000E+02
1.850000E+02
1.850000E+02
1.850000E+02
1.850000E+02
1.850000E+02
1.850000E+02
1.850000E+02
1.850000E+02
1.850000E+02
1.850000E+02
1.850000E+02
1.850000E+02
1.850000E+02
1.850000E+02
1.850000E+02
1.850000E+02
1.850000E+02
1.850000E+02
1.850000E+02
1.850000E+02
1.850000E+02
1.850000E+02
1.850000E+02
1.850000E+02
1.850000E+02
1.850000E+02
1.850000E+02
1.850000E+02
1.850000E+02
1.850000E+02
1.850000E+02
1.850000E+02
1.850000E+02
1.850000E+02
1.850000E+02
1.850000E+02
1.850000E+02
1.850000E+02
1.850000E+02
1.850000E+02
1.850000E+02
1.850000E+02
1.850000E+02
1.850000E+02
1.850000E+02
1.850000E+02
1.850000E+02
1.850000E+02
1.850000E+02
1.850000E+02
1.850000E+02
1.850000E+02
1.850000E+02
1.850000E+02
1.850000E+02
1.850000E+02
1.850000E+02
1.850000E+02
1.850000E+02
1.850000E+02
1.850000E+02
1.850000E+02
1.850000E+02
1.850000E+02
1.850000E+02
1.850000E+02
1.850000E+02
1.850000E+02
1.850000E+02
1.850000E+02
1.850000E+02
1.850000E+02
1.850000E+02
1.850000E+02
1.850000E+02
1.850000E+02
1.850000E+02
1.850000E+02
1.850000E+02
1.850000E+02
1.850000E+02
1.850000E+02
1.850000E+02
1.850000E+02
1.850000E+02
1.850000E+02
1.850000E+02
1.850000E+02
1.850000E+02
1.850000E+02
1.850000E+02
1.850000E+02
1.850000E+02
1.850000E+02
1.850000E+02
1.850000E+02
1.850000E+02
1.850000E+02
1.850000E+02
1.850000E+02
1.850000E+02
1.850000E+02
1.850000E+02
1.850000E+02
1.850000E+02
1.850000E+02
1.850000E+02
1.850000E+02
1.850000E+02
1.850000E+02
1.850000E+02
1.850000E+02
1.850000E+02
1.850000E+02
1.850000E+02
1.850000E+02
1.850000E+02
1.850000E+02
1.850000E+02
1.850000E+02
1.850000E+02
1.850000E+02
1.850000E+02
1.850000E+02
1.850000E+02
1.850000E+02
1.850000E+02
1.850000E+02
1.850000E+02
1.850000E+02
1.850000E+02
1.850000E+02
1.850000E+02
1.850000E+02
1.850000E+02
1.850000E+02
1.850000E+02
1.850000E+02
1.850000E+02
1.850000E+02
1.850000E+02
1.850000E+02
1.850000E+02
1.850000E+02
1.850000E+02
1.850000E+02
1.850000E+02
1.900000E+02
1.900000E+02
1.900000E+02
1.900000E+02
1.900000E+02
1.900000E+02
1.900000E+02
1.900000E+02
1.900000E+02
1.900000E+02
1.900000E+02
1.900000E+02
1.900000E+02
1.900000E+02
1.900000E+02
1.900000E+02
1.900000E+02
1.900000E+02
1.900000E+02
1.900000E+02
1.900000E+02
1.900000E+02
1.900000E+02
1.900000E+02
1.900000E+02
1.900000E+02
1.900000E+02
1.900000E+02
1.900000E+02
1.900000E+02
1.900000E+02
1.900000E+02
1.900000E+02
1.900000E+02
1.900000E+02
1.900000E+02
1.900000E+02
1.900000E+02
1.900000E+02
1.900000E+02
1.900000E+02
1.900000E+02
1.900000E+02
1.900000E+02
1.900000E+02
1.900000E+02
1.900000E+02
1.900000E+02
1.900000E+02
1.900000E+02
1.900000E+02
1.900000E+02
1.900000E+02
1.900000E+02
1.900000E+02
1.900000E+02
1.900000E+02
1.900000E+02
1.900000E+02
1.900000E+02
1.900000E+02
1.900000E+02
1.900000E+02
1.900000E+02
1.900000E+02
1.900000E+02
1.900000E+02
1.900000E+02
1.900000E+02
1.900000E+02
1.900000E+02
1.900000E+02
1.900000E+02
1.900000E+02
1.900000E+02
1.900000E+02
1.900000E+02
1.900000E+02
1.900000E+02
1.900000E+02
1.900000E+02
1.900000E+02
1.900000E+02
1.900000E+02
1.900000E+02
1.900000E+02
1.900000E+02
1.900000E+02
1.900000E+02
1.900000E+02
1.900000E+02
1.900000E+02
1.900000E+02
1.900000E+02
1.900000E+02
1.900000E+02
1.900000E+02
1.900000E+02
1.900000E+02
1.900000E+02
1.900000E+02
1.900000E+02
1.900000E+02
1.900000E+02
1.900000E+02
1.900000E+02
1.900000E+02
1.900000E+02
1.900000E+02
1.900000E+02
1.900000E+02
1.900000E+02
1.900000E+02
1.900000E+02
1.900000E+02
1.900000E+02
1.900000E+02
1.900000E+02
1.900000E+02
1.900000E+02
1.900000E+02
1.900000E+02
1.900000E+02
1.900000E+02
1.900000E+02
1.900000E+02
1.900000E+02
1.900000E+02
1.900000E+02
1.900000E+02
1.900000E+02
1.900000E+02
1.900000E+02
1.900000E+02
1.900000E+02
1.900000E+02
1.900000E+02
1.900000E+02
1.900000E+02
1.900000E+02
1.900000E+02
1.900000E+02
1.900000E+02
1.900000E+02
1.900000E+02
1.900000E+02
1.900000E+02
1.900000E+02
1.900000E+02
1.900000E+02
1.900000E+02
1.900000E+02
1.900000E+02
1.900000E+02
1.900000E+02
1.900000E+02
1.900000E+02
1.900000E+02
1.900000E+02
1.900000E+02
1.900000E+02
1.900000E+02
1.900000E+02
1.900000E+02
1.900000E+02
1.900000E+02
1.900000E+02
1.900000E+02
1.900000E+02
1.900000E+02
1.900000E+02
1.900000E+02
1.900000E+02
1.900000E+02
1.900000E+02
1.900000E+02
1.900000E+02
1.900000E+02
1.900000E+02
1.900000E+02
1.900000E+02
1.900000E+02
1.900000E+02
1.900000E+02
1.900000E+02
1.900000E+02
1.900000E+02
1.900000E+02
1.900000E+02
1.900000E+02
1.900000E+02
1.900000E+02
1.900000E+02
1.900000E+02
1.900000E+02
1.900000E+02
1.900000E+02
1.900000E+02
1.900000E+02
1.900000E+02
1.900000E+02
1.950000E+02
1.950000E+02
1.950000E+02
1.950000E+02
1.950000E+02
1.950000E+02
1.950000E+02
1.950000E+02
1.950000E+02
1.950000E+02
1.950000E+02
1.950000E+02
1.950000E+02
1.950000E+02
1.950000E+02
1.950000E+02
1.950000E+02
1.950000E+02
1.950000E+02
1.950000E+02
1.950000E+02
1.950000E+02
1.950000E+02
1.950000E+02
1.950000E+02
1.950000E+02
1.950000E+02
1.950000E+02
1.950000E+02
1.950000E+02
1.950000E+02
1.950000E+02
1.950000E+02
1.950000E+02
1.950000E+02
1.950000E+02
1.950000E+02
1.950000E+02
1.950000E+02
1.950000E+02
1.950000E+02
1.950000E+02
1.950000E+02
1.950000E+02
1.950000E+02
1.950000E+02
1.950000E+02
1.950000E+02
1.950000E+02
1.950000E+02
1.950000E+02
1.950000E+02
1.950000E+02
1.950000E+02
1.950000E+02
1.950000E+02
1.950000E+02
1.950000E+02
1.950000E+02
1.950000E+02
1.950000E+02
1.950000E+02
1.950000E+02
1.950000E+02
1.950000E+02
1.950000E+02
1.950000E+02
1.950000E+02
1.950000E+02
1.950000E+02
1.950000E+02
1.950000E+02
1.950000E+02
1.950000E+02
1.950000E+02
1.950000E+02
1.950000E+02
1.950000E+02
1.950000E+02
1.950000E+02
1.950000E+02
1.950000E+02
1.950000E+02
1.950000E+02
1.950000E+02
1.950000E+02
1.950000E+02
1.950000E+02
1.950000E+02
1.950000E+02
1.950000E+02
1.950000E+02
1.950000E+02
1.950000E+02
1.950000E+02
1.950000E+02
1.950000E+02
1.950000E+02
1.950000E+02
1.950000E+02
1.950000E+02
1.950000E+02
1.950000E+02
1.950000E+02
1.950000E+02
1.950000E+02
1.950000E+02
1.950000E+02
1.950000E+02
1.950000E+02
1.950000E+02
1.950000E+02
1.950000E+02
1.950000E+02
1.950000E+02
1.950000E+02
1.950000E+02
1.950000E+02
1.950000E+02
1.950000E+02
1.950000E+02
1.950000E+02
1.950000E+02
1.950000E+02
1.950000E+02
1.950000E+02
1.950000E+02
1.950000E+02
1.950000E+02
1.950000E+02
1.950000E+02
1.950000E+02
1.950000E+02
1.950000E+02
1.950000E+02
1.950000E+02
1.950000E+02
1.950000E+02
1.950000E+02
1.950000E+02
1.950000E+02
1.950000E+02
1.950000E+02
1.950000E+02
1.950000E+02
1.950000E+02
1.950000E+02
1.950000E+02
1.950000E+02
1.950000E+02
1.950000E+02
1.950000E+02
1.950000E+02
1.950000E+02
1.950000E+02
1.950000E+02
1.950000E+02
1.950000E+02
1.950000E+02
1.950000E+02
1.950000E+02
1.950000E+02
1.950000E+02
1.950000E+02
1.950000E+02
1.950000E+02
1.950000E+02
1.950000E+02
1.950000E+02
1.950000E+02
1.950000E+02
1.950000E+02
1.950000E+02
1.950000E+02
1.950000E+02
1.950000E+02
1.950000E+02
1.950000E+02
1.950000E+02
1.950000E+02
1.950000E+02
1.950000E+02
1.950000E+02
1.950000E+02
1.950000E+02
1.950000E+02
1.950000E+02
1.950000E+02
1.950000E+02
1.950000E+02
1.950000E+02
1.950000E+02
1.950000E+02
1.950000E+02
1.950000E+02
1.950000E+02
1.950000E+02
1.950000E+02
1.950000E+02
1.950000E+02
1.950000E+02
2.000000E+02
2.000000E+02
2.000000E+02
2.000000E+02
2.000000E+02
2.000000E+02
2.000000E+02
2.000000E+02
2.000000E+02
2.000000E+02
2.000000E+02
2.000000E+02
2.000000E+02
2.000000E+02
2.000000E+02
2.000000E+02
2.000000E+02
2.000000E+02
2.000000E+02
2.000000E+02
2.000000E+02
2.000000E+02
2.000000E+02
2.000000E+02
2.000000E+02
2.000000E+02
2.000000E+02
2.000000E+02
2.000000E+02
2.000000E+02
2.000000E+02
2.000000E+02
2.000000E+02
2.000000E+02
2.000000E+02
2.000000E+02
2.000000E+02
2.000000E+02
2.000000E+02
2.000000E+02
2.000000E+02
2.000000E+02
2.000000E+02
2.000000E+02
2.000000E+02
2.000000E+02
2.000000E+02
2.000000E+02
2.000000E+02
2.000000E+02
2.000000E+02
2.000000E+02
2.000000E+02
2.000000E+02
2.000000E+02
2.000000E+02
2.000000E+02
2.000000E+02
2.000000E+02
2.000000E+02
2.000000E+02
2.000000E+02
2.000000E+02
2.000000E+02
2.000000E+02
2.000000E+02
2.000000E+02
2.000000E+02
2.000000E+02
2.000000E+02
2.000000E+02
2.000000E+02
2.000000E+02
2.000000E+02
2.000000E+02
2.000000E+02
2.000000E+02
2.000000E+02
2.000000E+02
2.000000E+02
2.000000E+02
2.000000E+02
2.000000E+02
2.000000E+02
2.000000E+02
2.000000E+02
2.000000E+02
2.000000E+02
2.000000E+02
2.000000E+02
2.000000E+02
2.000000E+02
2.000000E+02
2.000000E+02
2.000000E+02
2.000000E+02
2.000000E+02
2.000000E+02
2.000000E+02
2.000000E+02
2.000000E+02
2.000000E+02
2.000000E+02
2.000000E+02
2.000000E+02
2.000000E+02
2.000000E+02
2.000000E+02
2.000000E+02
2.000000E+02
2.000000E+02
2.000000E+02
2.000000E+02
2.000000E+02
2.000000E+02
2.000000E+02
2.000000E+02
2.000000E+02
2.000000E+02
2.000000E+02
2.000000E+02
2.000000E+02
2.000000E+02
2.000000E+02
2.000000E+02
2.000000E+02
2.000000E+02
2.000000E+02
2.000000E+02
2.000000E+02
2.000000E+02
2.000000E+02
2.000000E+02
2.000000E+02
2.000000E+02
2.000000E+02
2.000000E+02
2.000000E+02
2.000000E+02
2.000000E+02
2.000000E+02
2.000000E+02
2.000000E+02
2.000000E+02
2.000000E+02
2.000000E+02
2.000000E+02
2.000000E+02
2.000000E+02
2.000000E+02
2.000000E+02
2.000000E+02
2.000000E+02
2.000000E+02
2.000000E+02
2.000000E+02
2.000000E+02
2.000000E+02
2.000000E+02
2.000000E+02
2.000000E+02
2.000000E+02
2.000000E+02
2.000000E+02
2.000000E+02
2.000000E+02
2.000000E+02
2.000000E+02
2.000000E+02
2.000000E+02
2.000000E+02
2.000000E+02
2.000000E+02
2.000000E+02
2.000000E+02
2.000000E+02
2.000000E+02
2.000000E+02
2.000000E+02
2.000000E+02
2.000000E+02
2.000000E+02
2.000000E+02
2.000000E+02
2.000000E+02
2.000000E+02
2.000000E+02
2.000000E+02
2.000000E+02
2.000000E+02
2.000000E+02
2.000000E+02
2.000000E+02
2.000000E+02
2.000000E+02
2.000000E+02
2.000000E+02
2.000000E+02
2.000000E+02
2.000000E+02
2.000000E+02
2.050000E+02
2.050000E+02
2.050000E+02
2.050000E+02
2.050000E+02
2.050000E+02
2.050000E+02
2.050000E+02
2.050000E+02
2.050000E+02
2.050000E+02
2.050000E+02
2.050000E+02
2.050000E+02
2.050000E+02
2.050000E+02
2.050000E+02
2.050000E+02
2.050000E+02
2.050000E+02
2.050000E+02
2.050000E+02
2.050000E+02
2.050000E+02
2.050000E+02
2.050000E+02
2.050000E+02
2.050000E+02
2.050000E+02
2.050000E+02
2.050000E+02
2.050000E+02
2.050000E+02
2.050000E+02
2.050000E+02
2.050000E+02
2.050000E+02
2.050000E+02
2.050000E+02
2.050000E+02
2.050000E+02
2.050000E+02
2.050000E+02
2.050000E+02
2.050000E+02
2.050000E+02
2.050000E+02
2.050000E+02
2.050000E+02
2.050000E+02
2.050000E+02
2.050000E+02
2.050000E+02
2.050000E+02
2.050000E+02
2.050000E+02
2.050000E+02
2.050000E+02
2.050000E+02
2.050000E+02
2.050000E+02
2.050000E+02
2.050000E+02
2.050000E+02
2.050000E+02
2.050000E+02
2.050000E+02
2.050000E+02
2.050000E+02
2.050000E+02
2.050000E+02
2.050000E+02
2.050000E+02
2.050000E+02
2.050000E+02
2.050000E+02
2.050000E+02
2.050000E+02
2.050000E+02
2.050000E+02
2.050000E+02
2.050000E+02
2.050000E+02
2.050000E+02
2.050000E+02
2.050000E+02
2.050000E+02
2.050000E+02
2.050000E+02
2.050000E+02
2.050000E+02
2.050000E+02
2.050000E+02
2.050000E+02
2.050000E+02
2.050000E+02
2.050000E+02
2.050000E+02
2.050000E+02
2.050000E+02
2.050000E+02
2.050000E+02
2.050000E+02
2.050000E+02
2.050000E+02
2.050000E+02
2.050000E+02
2.050000E+02
2.050000E+02
2.050000E+02
2.050000E+02
2.050000E+02
2.050000E+02
2.050000E+02
2.050000E+02
2.050000E+02
2.050000E+02
2.050000E+02
2.050000E+02
2.050000E+02
2.050000E+02
2.050000E+02
2.050000E+02
2.050000E+02
2.050000E+02
2.050000E+02
2.050000E+02
2.050000E+02
2.050000E+02
2.050000E+02
2.050000E+02
2.050000E+02
2.050000E+02
2.050000E+02
2.050000E+02
2.050000E+02
2.050000E+02
2.050000E+02
2.050000E+02
2.050000E+02
2.050000E+02
2.050000E+02
2.050000E+02
2.050000E+02
2.050000E+02
2.050000E+02
2.050000E+02
2.050000E+02
2.050000E+02
2.050000E+02
2.050000E+02
2.050000E+02
2.050000E+02
2.050000E+02
2.050000E+02
2.050000E+02
2.050000E+02
2.050000E+02
2.050000E+02
2.050000E+02
2.050000E+02
2.050000E+02
2.050000E+02
2.050000E+02
2.050000E+02
2.050000E+02
2.050000E+02
2.050000E+02
2.050000E+02
2.050000E+02
2.050000E+02
2.050000E+02
2.050000E+02
2.050000E+02
2.050000E+02
2.050000E+02
2.050000E+02
2.050000E+02
2.050000E+02
2.050000E+02
2.050000E+02
2.050000E+02
2.050000E+02
2.050000E+02
2.050000E+02
2.050000E+02
2.050000E+02
2.050000E+02
2.050000E+02
2.050000E+02
2.050000E+02
2.050000E+02
2.050000E+02
2.050000E+02
2.050000E+02
2.050000E+02
2.050000E+02
2.050000E+02
2.050000E+02
2.050000E+02
2.050000E+02
2.100000E+02
2.100000E+02
2.100000E+02
2.100000E+02
2.100000E+02
2.100000E+02
2.100000E+02
2.100000E+02
2.100000E+02
2.100000E+02
2.100000E+02
2.100000E+02
2.100000E+02
2.100000E+02
2.100000E+02
2.100000E+02
2.100000E+02
2.100000E+02
2.100000E+02
2.100000E+02
2.100000E+02
2.100000E+02
2.100000E+02
2.100000E+02
2.100000E+02
2.100000E+02
2.100000E+02
2.100000E+02
2.100000E+02
2.100000E+02
2.100000E+02
2.100000E+02
2.100000E+02
2.100000E+02
2.100000E+02
2.100000E+02
2.100000E+02
2.100000E+02
2.100000E+02
2.100000E+02
2.100000E+02
2.100000E+02
2.100000E+02
2.100000E+02
2.100000E+02
2.100000E+02
2.100000E+02
2.100000E+02
2.100000E+02
2.100000E+02
2.100000E+02
2.100000E+02
2.100000E+02
2.100000E+02
2.100000E+02
2.100000E+02
2.100000E+02
2.100000E+02
2.100000E+02
2.100000E+02
2.100000E+02
2.100000E+02
2.100000E+02
2.100000E+02
2.100000E+02
2.100000E+02
2.100000E+02
2.100000E+02
2.100000E+02
2.100000E+02
2.100000E+02
2.100000E+02
2.100000E+02
2.100000E+02
2.100000E+02
2.100000E+02
2.100000E+02
2.100000E+02
2.100000E+02
2.100000E+02
2.100000E+02
2.100000E+02
2.100000E+02
2.100000E+02
2.100000E+02
2.100000E+02
2.100000E+02
2.100000E+02
2.100000E+02
2.100000E+02
2.100000E+02
2.100000E+02
2.100000E+02
2.100000E+02
2.100000E+02
2.100000E+02
2.100000E+02
2.100000E+02
2.100000E+02
2.100000E+02
2.100000E+02
2.100000E+02
2.100000E+02
2.100000E+02
2.100000E+02
2.100000E+02
2.100000E+02
2.100000E+02
2.100000E+02
2.100000E+02
2.100000E+02
2.100000E+02
2.100000E+02
2.100000E+02
2.100000E+02
2.100000E+02
2.100000E+02
2.100000E+02
2.100000E+02
2.100000E+02
2.100000E+02
2.100000E+02
2.100000E+02
2.100000E+02
2.100000E+02
2.100000E+02
2.100000E+02
2.100000E+02
2.100000E+02
2.100000E+02
2.100000E+02
2.100000E+02
2.100000E+02
2.100000E+02
2.100000E+02
2.100000E+02
2.100000E+02
2.100000E+02
2.100000E+02
2.100000E+02
2.100000E+02
2.100000E+02
2.100000E+02
2.100000E+02
2.100000E+02
2.100000E+02
2.100000E+02
2.100000E+02
2.100000E+02
2.100000E+02
2.100000E+02
2.100000E+02
2.100000E+02
2.100000E+02
2.100000E+02
2.100000E+02
2.100000E+02
2.100000E+02
2.100000E+02
2.100000E+02
2.100000E+02
2.100000E+02
2.100000E+02
2.100000E+02
2.100000E+02
2.100000E+02
2.100000E+02
2.100000E+02
2.100000E+02
2.100000E+02
2.100000E+02
2.100000E+02
2.100000E+02
2.100000E+02
2.100000E+02
2.100000E+02
2.100000E+02
2.100000E+02
2.100000E+02
2.100000E+02
2.100000E+02
2.100000E+02
2.100000E+02
2.100000E+02
2.100000E+02
2.100000E+02
2.100000E+02
2.100000E+02
2.100000E+02
2.100000E+02
2.100000E+02
2.100000E+02
2.100000E+02
2.100000E+02
2.100000E+02
2.100000E+02
2.100000E+02
2.100000E+02
2.100000E+02
2.100000E+02
2.100000E+02
2.150000E+02
2.150000E+02
2.150000E+02
2.150000E+02
2.150000E+02
2.150000E+02
2.150000E+02
2.150000E+02
2.150000E+02
2.150000E+02
2.150000E+02
2.150000E+02
2.150000E+02
2.150000E+02
2.150000E+02
2.150000E+02
2.150000E+02
2.150000E+02
2.150000E+02
2.150000E+02
2.150000E+02
2.150000E+02
2.150000E+02
2.150000E+02
2.150000E+02
2.150000E+02
2.150000E+02
2.150000E+02
2.150000E+02
2.150000E+02
2.150000E+02
2.150000E+02
2.150000E+02
2.150000E+02
2.150000E+02
2.150000E+02
2.150000E+02
2.150000E+02
2.150000E+02
2.150000E+02
2.150000E+02
2.150000E+02
2.150000E+02
2.150000E+02
2.150000E+02
2.150000E+02
2.150000E+02
2.150000E+02
2.150000E+02
2.150000E+02
2.150000E+02
2.150000E+02
2.150000E+02
2.150000E+02
2.150000E+02
2.150000E+02
2.150000E+02
2.150000E+02
2.150000E+02
2.150000E+02
2.150000E+02
2.150000E+02
2.150000E+02
2.150000E+02
2.150000E+02
2.150000E+02
2.150000E+02
2.150000E+02
2.150000E+02
2.150000E+02
2.150000E+02
2.150000E+02
2.150000E+02
2.150000E+02
2.150000E+02
2.150000E+02
2.150000E+02
2.150000E+02
2.150000E+02
2.150000E+02
2.150000E+02
2.150000E+02
2.150000E+02
2.150000E+02
2.150000E+02
2.150000E+02
2.150000E+02
2.150000E+02
2.150000E+02
2.150000E+02
2.150000E+02
2.150000E+02
2.150000E+02
2.150000E+02
2.150000E+02
2.150000E+02
2.150000E+02
2.150000E+02
2.150000E+02
2.150000E+02
2.150000E+02
2.150000E+02
2.150000E+02
2.150000E+02
2.150000E+02
2.150000E+02
2.150000E+02
2.150000E+02
2.150000E+02
2.150000E+02
2.150000E+02
2.150000E+02
2.150000E+02
2.150000E+02
2.150000E+02
2.150000E+02
2.150000E+02
2.150000E+02
2.150000E+02
2.150000E+02
2.150000E+02
2.150000E+02
2.150000E+02
2.150000E+02
2.150000E+02
2.150000E+02
2.150000E+02
2.150000E+02
2.150000E+02
2.150000E+02
2.150000E+02
2.150000E+02
2.150000E+02
2.150000E+02
2.150000E+02
2.150000E+02
2.150000E+02
2.150000E+02
2.150000E+02
2.150000E+02
2.150000E+02
2.150000E+02
2.150000E+02
2.150000E+02
2.150000E+02
2.150000E+02
2.150000E+02
2.150000E+02
2.150000E+02
2.150000E+02
2.150000E+02
2.150000E+02
2.150000E+02
2.150000E+02
2.150000E+02
2.150000E+02
2.150000E+02
2.150000E+02
2.150000E+02
2.150000E+02
2.150000E+02
2.150000E+02
2.150000E+02
2.150000E+02
2.150000E+02
2.150000E+02
2.150000E+02
2.150000E+02
2.150000E+02
2.150000E+02
2.150000E+02
2.150000E+02
2.150000E+02
2.150000E+02
2.150000E+02
2.150000E+02
2.150000E+02
2.150000E+02
2.150000E+02
2.150000E+02
2.150000E+02
2.150000E+02
2.150000E+02
2.150000E+02
2.150000E+02
2.150000E+02
2.150000E+02
2.150000E+02
2.150000E+02
2.150000E+02
2.150000E+02
2.150000E+02
2.150000E+02
2.150000E+02
2.150000E+02
2.150000E+02
2.150000E+02
2.150000E+02
2.150000E+02
2.150000E+02
2.150000E+02
2.200000E+02
2.200000E+02
2.200000E+02
2.200000E+02
2.200000E+02
2.200000E+02
2.200000E+02
2.200000E+02
2.200000E+02
2.200000E+02
2.200000E+02
2.200000E+02
2.200000E+02
2.200000E+02
2.200000E+02
2.200000E+02
2.200000E+02
2.200000E+02
2.200000E+02
2.200000E+02
2.200000E+02
2.200000E+02
2.200000E+02
2.200000E+02
2.200000E+02
2.200000E+02
2.200000E+02
2.200000E+02
2.200000E+02
2.200000E+02
2.200000E+02
2.200000E+02
2.200000E+02
2.200000E+02
2.200000E+02
2.200000E+02
2.200000E+02
2.200000E+02
2.200000E+02
2.200000E+02
2.200000E+02
2.200000E+02
2.200000E+02
2.200000E+02
2.200000E+02
2.200000E+02
2.200000E+02
2.200000E+02
2.200000E+02
2.200000E+02
2.200000E+02
2.200000E+02
2.200000E+02
2.200000E+02
2.200000E+02
2.200000E+02
2.200000E+02
2.200000E+02
2.200000E+02
2.200000E+02
2.200000E+02
2.200000E+02
2.200000E+02
2.200000E+02
2.200000E+02
2.200000E+02
2.200000E+02
2.200000E+02
2.200000E+02
2.200000E+02
2.200000E+02
2.200000E+02
2.200000E+02
2.200000E+02
2.200000E+02
2.200000E+02
2.200000E+02
2.200000E+02
2.200000E+02
2.200000E+02
2.200000E+02
2.200000E+02
2.200000E+02
2.200000E+02
2.200000E+02
2.200000E+02
2.200000E+02
2.200000E+02
2.200000E+02
2.200000E+02
2.200000E+02
2.200000E+02
2.200000E+02
2.200000E+02
2.200000E+02
2.200000E+02
2.200000E+02
2.200000E+02
2.200000E+02
2.200000E+02
2.200000E+02
2.200000E+02
2.200000E+02
2.200000E+02
2.200000E+02
2.200000E+02
2.200000E+02
2.200000E+02
2.200000E+02
2.200000E+02
2.200000E+02
2.200000E+02
2.200000E+02
2.200000E+02
2.200000E+02
2.200000E+02
2.200000E+02
2.200000E+02
2.200000E+02
2.200000E+02
2.200000E+02
2.200000E+02
2.200000E+02
2.200000E+02
2.200000E+02
2.200000E+02
2.200000E+02
2.200000E+02
2.200000E+02
2.200000E+02
2.200000E+02
2.200000E+02
2.200000E+02
2.200000E+02
2.200000E+02
2.200000E+02
2.200000E+02
2.200000E+02
2.200000E+02
2.200000E+02
2.200000E+02
2.200000E+02
2.200000E+02
2.200000E+02
2.200000E+02
2.200000E+02
2.200000E+02
2.200000E+02
2.200000E+02
2.200000E+02
2.200000E+02
2.200000E+02
2.200000E+02
2.200000E+02
2.200000E+02
2.200000E+02
2.200000E+02
2.200000E+02
2.200000E+02
2.200000E+02
2.200000E+02
2.200000E+02
2.200000E+02
2.200000E+02
2.200000E+02
2.200000E+02
2.200000E+02
2.200000E+02
2.200000E+02
2.200000E+02
2.200000E+02
2.200000E+02
2.200000E+02
2.200000E+02
2.200000E+02
2.200000E+02
2.200000E+02
2.200000E+02
2.200000E+02
2.200000E+02
2.200000E+02
2.200000E+02
2.200000E+02
2.200000E+02
2.200000E+02
2.200000E+02
2.200000E+02
2.200000E+02
2.200000E+02
2.200000E+02
2.200000E+02
2.200000E+02
2.200000E+02
2.200000E+02
2.200000E+02
2.200000E+02
2.200000E+02
2.200000E+02
2.200000E+02
2.200000E+02
2.200000E+02
2.250000E+02
2.250000E+02
2.250000E+02
2.250000E+02
2.250000E+02
2.250000E+02
2.250000E+02
2.250000E+02
2.250000E+02
2.250000E+02
2.250000E+02
2.250000E+02
2.250000E+02
2.250000E+02
2.250000E+02
2.250000E+02
2.250000E+02
2.250000E+02
2.250000E+02
2.250000E+02
2.250000E+02
2.250000E+02
2.250000E+02
2.250000E+02
2.250000E+02
2.250000E+02
2.250000E+02
2.250000E+02
2.250000E+02
2.250000E+02
2.250000E+02
2.250000E+02
2.250000E+02
2.250000E+02
2.250000E+02
2.250000E+02
2.250000E+02
2.250000E+02
2.250000E+02
2.250000E+02
2.250000E+02
2.250000E+02
2.250000E+02
2.250000E+02
2.250000E+02
2.250000E+02
2.250000E+02
2.250000E+02
2.250000E+02
2.250000E+02
2.250000E+02
2.250000E+02
2.250000E+02
2.250000E+02
2.250000E+02
2.250000E+02
2.250000E+02
2.250000E+02
2.250000E+02
2.250000E+02
2.250000E+02
2.250000E+02
2.250000E+02
2.250000E+02
2.250000E+02
2.250000E+02
2.250000E+02
2.250000E+02
2.250000E+02
2.250000E+02
2.250000E+02
2.250000E+02
2.250000E+02
2.250000E+02
2.250000E+02
2.250000E+02
2.250000E+02
2.250000E+02
2.250000E+02
2.250000E+02
2.250000E+02
2.250000E+02
2.250000E+02
2.250000E+02
2.250000E+02
2.250000E+02
2.250000E+02
2.250000E+02
2.250000E+02
2.250000E+02
2.250000E+02
2.250000E+02
2.250000E+02
2.250000E+02
2.250000E+02
2.250000E+02
2.250000E+02
2.250000E+02
2.250000E+02
2.250000E+02
2.250000E+02
2.250000E+02
2.250000E+02
2.250000E+02
2.250000E+02
2.250000E+02
2.250000E+02
2.250000E+02
2.250000E+02
2.250000E+02
2.250000E+02
2.250000E+02
2.250000E+02
2.250000E+02
2.250000E+02
2.250000E+02
2.250000E+02
2.250000E+02
2.250000E+02
2.250000E+02
2.250000E+02
2.250000E+02
2.250000E+02
2.250000E+02
2.250000E+02
2.250000E+02
2.250000E+02
2.250000E+02
2.250000E+02
2.250000E+02
2.250000E+02
2.250000E+02
2.250000E+02
2.250000E+02
2.250000E+02
2.250000E+02
2.250000E+02
2.250000E+02
2.250000E+02
2.250000E+02
2.250000E+02
2.250000E+02
2.250000E+02
2.250000E+02
2.250000E+02
2.250000E+02
2.250000E+02
2.250000E+02
2.250000E+02
2.250000E+02
2.250000E+02
2.250000E+02
2.250000E+02
2.250000E+02
2.250000E+02
2.250000E+02
2.250000E+02
2.250000E+02
2.250000E+02
2.250000E+02
2.250000E+02
2.250000E+02
2.250000E+02
2.250000E+02
2.250000E+02
2.250000E+02
2.250000E+02
2.250000E+02
2.250000E+02
2.250000E+02
2.250000E+02
2.250000E+02
2.250000E+02
2.250000E+02
2.250000E+02
2.250000E+02
2.250000E+02
2.250000E+02
2.250000E+02
2.250000E+02
2.250000E+02
2.250000E+02
2.250000E+02
2.250000E+02
2.250000E+02
2.250000E+02
2.250000E+02
2.250000E+02
2.250000E+02
2.250000E+02
2.250000E+02
2.250000E+02
2.250000E+02
2.250000E+02
2.250000E+02
2.250000E+02
2.250000E+02
2.250000E+02
2.250000E+02
2.250000E+02
2.250000E+02
2.300000E+02
2.300000E+02
2.300000E+02
2.300000E+02
2.300000E+02
2.300000E+02
2.300000E+02
2.300000E+02
2.300000E+02
2.300000E+02
2.300000E+02
2.300000E+02
2.300000E+02
2.300000E+02
2.300000E+02
2.300000E+02
2.300000E+02
2.300000E+02
2.300000E+02
2.300000E+02
2.300000E+02
2.300000E+02
2.300000E+02
2.300000E+02
2.300000E+02
2.300000E+02
2.300000E+02
2.300000E+02
2.300000E+02
2.300000E+02
2.300000E+02
2.300000E+02
2.300000E+02
2.300000E+02
2.300000E+02
2.300000E+02
2.300000E+02
2.300000E+02
2.300000E+02
2.300000E+02
2.300000E+02
2.300000E+02
2.300000E+02
2.300000E+02
2.300000E+02
2.300000E+02
2.300000E+02
2.300000E+02
2.300000E+02
2.300000E+02
2.300000E+02
2.300000E+02
2.300000E+02
2.300000E+02
2.300000E+02
2.300000E+02
2.300000E+02
2.300000E+02
2.300000E+02
2.300000E+02
2.300000E+02
2.300000E+02
2.300000E+02
2.300000E+02
2.300000E+02
2.300000E+02
2.300000E+02
2.300000E+02
2.300000E+02
2.300000E+02
2.300000E+02
2.300000E+02
2.300000E+02
2.300000E+02
2.300000E+02
2.300000E+02
2.300000E+02
2.300000E+02
2.300000E+02
2.300000E+02
2.300000E+02
2.300000E+02
2.300000E+02
2.300000E+02
2.300000E+02
2.300000E+02
2.300000E+02
2.300000E+02
2.300000E+02
2.300000E+02
2.300000E+02
2.300000E+02
2.300000E+02
2.300000E+02
2.300000E+02
2.300000E+02
2.300000E+02
2.300000E+02
2.300000E+02
2.300000E+02
2.300000E+02
2.300000E+02
2.300000E+02
2.300000E+02
2.300000E+02
2.300000E+02
2.300000E+02
2.300000E+02
2.300000E+02
2.300000E+02
2.300000E+02
2.300000E+02
2.300000E+02
2.300000E+02
2.300000E+02
2.300000E+02
2.300000E+02
2.300000E+02
2.300000E+02
2.300000E+02
2.300000E+02
2.300000E+02
2.300000E+02
2.300000E+02
2.300000E+02
2.300000E+02
2.300000E+02
2.300000E+02
2.300000E+02
2.300000E+02
2.300000E+02
2.300000E+02
2.300000E+02
2.300000E+02
2.300000E+02
2.300000E+02
2.300000E+02
2.300000E+02
2.300000E+02
2.300000E+02
2.300000E+02
2.300000E+02
2.300000E+02
2.300000E+02
2.300000E+02
2.300000E+02
2.300000E+02
2.300000E+02
2.300000E+02
2.300000E+02
2.300000E+02
2.300000E+02
2.300000E+02
2.300000E+02
2.300000E+02
2.300000E+02
2.300000E+02
2.300000E+02
2.300000E+02
2.300000E+02
2.300000E+02
2.300000E+02
2.300000E+02
2.300000E+02
2.300000E+02
2.300000E+02
2.300000E+02
2.300000E+02
2.300000E+02
2.300000E+02
2.300000E+02
2.300000E+02
2.300000E+02
2.300000E+02
2.300000E+02
2.300000E+02
2.300000E+02
2.300000E+02
2.300000E+02
2.300000E+02
2.300000E+02
2.300000E+02
2.300000E+02
2.300000E+02
2.300000E+02
2.300000E+02
2.300000E+02
2.300000E+02
2.300000E+02
2.300000E+02
2.300000E+02
2.300000E+02
2.300000E+02
2.300000E+02
2.300000E+02
2.300000E+02
2.300000E+02
2.300000E+02
2.300000E+02
2.300000E+02
2.300000E+02
2.350000E+02
2.350000E+02
2.350000E+02
2.350000E+02
2.350000E+02
2.350000E+02
2.350000E+02
2.350000E+02
2.350000E+02
2.350000E+02
2.350000E+02
2.350000E+02
2.350000E+02
2.350000E+02
2.350000E+02
2.350000E+02
2.350000E+02
2.350000E+02
2.350000E+02
2.350000E+02
2.350000E+02
2.350000E+02
2.350000E+02
2.350000E+02
2.350000E+02
2.350000E+02
2.350000E+02
2.350000E+02
2.350000E+02
2.350000E+02
2.350000E+02
2.350000E+02
2.350000E+02
2.350000E+02
2.350000E+02
2.350000E+02
2.350000E+02
2.350000E+02
2.350000E+02
2.350000E+02
2.350000E+02
2.350000E+02
2.350000E+02
2.350000E+02
2.350000E+02
2.350000E+02
2.350000E+02
2.350000E+02
2.350000E+02
2.350000E+02
2.350000E+02
2.350000E+02
2.350000E+02
2.350000E+02
2.350000E+02
2.350000E+02
2.350000E+02
2.350000E+02
2.350000E+02
2.350000E+02
2.350000E+02
2.350000E+02
2.350000E+02
2.350000E+02
2.350000E+02
2.350000E+02
2.350000E+02
2.350000E+02
2.350000E+02
2.350000E+02
2.350000E+02
2.350000E+02
2.350000E+02
2.350000E+02
2.350000E+02
2.350000E+02
2.350000E+02
2.350000E+02
2.350000E+02
2.350000E+02
2.350000E+02
2.350000E+02
2.350000E+02
2.350000E+02
2.350000E+02
2.350000E+02
2.350000E+02
2.350000E+02
2.350000E+02
2.350000E+02
2.350000E+02
2.350000E+02
2.350000E+02
2.350000E+02
2.350000E+02
2.350000E+02
2.350000E+02
2.350000E+02
2.350000E+02
2.350000E+02
2.350000E+02
2.350000E+02
2.350000E+02
2.350000E+02
2.350000E+02
2.350000E+02
2.350000E+02
2.350000E+02
2.350000E+02
2.350000E+02
2.350000E+02
2.350000E+02
2.350000E+02
2.350000E+02
2.350000E+02
2.350000E+02
2.350000E+02
2.350000E+02
2.350000E+02
2.350000E+02
2.350000E+02
2.350000E+02
2.350000E+02
2.350000E+02
2.350000E+02
2.350000E+02
2.350000E+02
2.350000E+02
2.350000E+02
2.350000E+02
2.350000E+02
2.350000E+02
2.350000E+02
2.350000E+02
2.350000E+02
2.350000E+02
2.350000E+02
2.350000E+02
2.350000E+02
2.350000E+02
2.350000E+02
2.350000E+02
2.350000E+02
2.350000E+02
2.350000E+02
2.350000E+02
2.350000E+02
2.350000E+02
2.350000E+02
2.350000E+02
2.350000E+02
2.350000E+02
2.350000E+02
2.350000E+02
2.350000E+02
2.350000E+02
2.350000E+02
2.350000E+02
2.350000E+02
2.350000E+02
2.350000E+02
2.350000E+02
2.350000E+02
2.350000E+02
2.350000E+02
2.350000E+02
2.350000E+02
2.350000E+02
2.350000E+02
2.350000E+02
2.350000E+02
2.350000E+02
2.350000E+02
2.350000E+02
2.350000E+02
2.350000E+02
2.350000E+02
2.350000E+02
2.350000E+02
2.350000E+02
2.350000E+02
2.350000E+02
2.350000E+02
2.350000E+02
2.350000E+02
2.350000E+02
2.350000E+02
2.350000E+02
2.350000E+02
2.350000E+02
2.350000E+02
2.350000E+02
2.350000E+02
2.350000E+02
2.350000E+02
2.350000E+02
2.350000E+02
2.350000E+02
2.350000E+02
2.350000E+02
2.350000E+02
2.400000E+02
2.400000E+02
2.400000E+02
2.400000E+02
2.400000E+02
2.400000E+02
2.400000E+02
2.400000E+02
2.400000E+02
2.400000E+02
2.400000E+02
2.400000E+02
2.400000E+02
2.400000E+02
2.400000E+02
2.400000E+02
2.400000E+02
2.400000E+02
2.400000E+02
2.400000E+02
2.400000E+02
2.400000E+02
2.400000E+02
2.400000E+02
2.400000E+02
2.400000E+02
2.400000E+02
2.400000E+02
2.400000E+02
2.400000E+02
2.400000E+02
2.400000E+02
2.400000E+02
2.400000E+02
2.400000E+02
2.400000E+02
2.400000E+02
2.400000E+02
2.400000E+02
2.400000E+02
2.400000E+02
2.400000E+02
2.400000E+02
2.400000E+02
2.400000E+02
2.400000E+02
2.400000E+02
2.400000E+02
2.400000E+02
2.400000E+02
2.400000E+02
2.400000E+02
2.400000E+02
2.400000E+02
2.400000E+02
2.400000E+02
2.400000E+02
2.400000E+02
2.400000E+02
2.400000E+02
2.400000E+02
2.400000E+02
2.400000E+02
2.400000E+02
2.400000E+02
2.400000E+02
2.400000E+02
2.400000E+02
2.400000E+02
2.400000E+02
2.400000E+02
2.400000E+02
2.400000E+02
2.400000E+02
2.400000E+02
2.400000E+02
2.400000E+02
2.400000E+02
2.400000E+02
2.400000E+02
2.400000E+02
2.400000E+02
2.400000E+02
2.400000E+02
2.400000E+02
2.400000E+02
2.400000E+02
2.400000E+02
2.400000E+02
2.400000E+02
2.400000E+02
2.400000E+02
2.400000E+02
2.400000E+02
2.400000E+02
2.400000E+02
2.400000E+02
2.400000E+02
2.400000E+02
2.400000E+02
2.400000E+02
2.400000E+02
2.400000E+02
2.400000E+02
2.400000E+02
2.400000E+02
2.400000E+02
2.400000E+02
2.400000E+02
2.400000E+02
2.400000E+02
2.400000E+02
2.400000E+02
2.400000E+02
2.400000E+02
2.400000E+02
2.400000E+02
2.400000E+02
2.400000E+02
2.400000E+02
2.400000E+02
2.400000E+02
2.400000E+02
2.400000E+02
2.400000E+02
2.400000E+02
2.400000E+02
2.400000E+02
2.400000E+02
2.400000E+02
2.400000E+02
2.400000E+02
2.400000E+02
2.400000E+02
2.400000E+02
2.400000E+02
2.400000E+02
2.400000E+02
2.400000E+02
2.400000E+02
2.400000E+02
2.400000E+02
2.400000E+02
2.400000E+02
2.400000E+02
2.400000E+02
2.400000E+02
2.400000E+02
2.400000E+02
2.400000E+02
2.400000E+02
2.400000E+02
2.400000E+02
2.400000E+02
2.400000E+02
2.400000E+02
2.400000E+02
2.400000E+02
2.400000E+02
2.400000E+02
2.400000E+02
2.400000E+02
2.400000E+02
2.400000E+02
2.400000E+02
2.400000E+02
2.400000E+02
2.400000E+02
2.400000E+02
2.400000E+02
2.400000E+02
2.400000E+02
2.400000E+02
2.400000E+02
2.400000E+02
2.400000E+02
2.400000E+02
2.400000E+02
2.400000E+02
2.400000E+02
2.400000E+02
2.400000E+02
2.400000E+02
2.400000E+02
2.400000E+02
2.400000E+02
2.400000E+02
2.400000E+02
2.400000E+02
2.400000E+02
2.400000E+02
2.400000E+02
2.400000E+02
2.400000E+02
2.400000E+02
2.400000E+02
2.400000E+02
2.400000E+02
2.400000E+02
2.400000E+02
2.400000E+02
2.450000E+02
2.450000E+02
2.450000E+02
2.450000E+02
2.450000E+02
2.450000E+02
2.450000E+02
2.450000E+02
2.450000E+02
2.450000E+02
2.450000E+02
2.450000E+02
2.450000E+02
2.450000E+02
2.450000E+02
2.450000E+02
2.450000E+02
2.450000E+02
2.450000E+02
2.450000E+02
2.450000E+02
2.450000E+02
2.450000E+02
2.450000E+02
2.450000E+02
2.450000E+02
2.450000E+02
2.450000E+02
2.450000E+02
2.450000E+02
2.450000E+02
2.450000E+02
2.450000E+02
2.450000E+02
2.450000E+02
2.450000E+02
2.450000E+02
2.450000E+02
2.450000E+02
2.450000E+02
2.450000E+02
2.450000E+02
2.450000E+02
2.450000E+02
2.450000E+02
2.450000E+02
2.450000E+02
2.450000E+02
2.450000E+02
2.450000E+02
2.450000E+02
2.450000E+02
2.450000E+02
2.450000E+02
2.450000E+02
2.450000E+02
2.450000E+02
2.450000E+02
2.450000E+02
2.450000E+02
2.450000E+02
2.450000E+02
2.450000E+02
2.450000E+02
2.450000E+02
2.450000E+02
2.450000E+02
2.450000E+02
2.450000E+02
2.450000E+02
2.450000E+02
2.450000E+02
2.450000E+02
2.450000E+02
2.450000E+02
2.450000E+02
2.450000E+02
2.450000E+02
2.450000E+02
2.450000E+02
2.450000E+02
2.450000E+02
2.450000E+02
2.450000E+02
2.450000E+02
2.450000E+02
2.450000E+02
2.450000E+02
2.450000E+02
2.450000E+02
2.450000E+02
2.450000E+02
2.450000E+02
2.450000E+02
2.450000E+02
2.450000E+02
2.450000E+02
2.450000E+02
2.450000E+02
2.450000E+02
2.450000E+02
2.450000E+02
2.450000E+02
2.450000E+02
2.450000E+02
2.450000E+02
2.450000E+02
2.450000E+02
2.450000E+02
2.450000E+02
2.450000E+02
2.450000E+02
2.450000E+02
2.450000E+02
2.450000E+02
2.450000E+02
2.450000E+02
2.450000E+02
2.450000E+02
2.450000E+02
2.450000E+02
2.450000E+02
2.450000E+02
2.450000E+02
2.450000E+02
2.450000E+02
2.450000E+02
2.450000E+02
2.450000E+02
2.450000E+02
2.450000E+02
2.450000E+02
2.450000E+02
2.450000E+02
2.450000E+02
2.450000E+02
2.450000E+02
2.450000E+02
2.450000E+02
2.450000E+02
2.450000E+02
2.450000E+02
2.450000E+02
2.450000E+02
2.450000E+02
2.450000E+02
2.450000E+02
2.450000E+02
2.450000E+02
2.450000E+02
2.450000E+02
2.450000E+02
2.450000E+02
2.450000E+02
2.450000E+02
2.450000E+02
2.450000E+02
2.450000E+02
2.450000E+02
2.450000E+02
2.450000E+02
2.450000E+02
2.450000E+02
2.450000E+02
2.450000E+02
2.450000E+02
2.450000E+02
2.450000E+02
2.450000E+02
2.450000E+02
2.450000E+02
2.450000E+02
2.450000E+02
2.450000E+02
2.450000E+02
2.450000E+02
2.450000E+02
2.450000E+02
2.450000E+02
2.450000E+02
2.450000E+02
2.450000E+02
2.450000E+02
2.450000E+02
2.450000E+02
2.450000E+02
2.450000E+02
2.450000E+02
2.450000E+02
2.450000E+02
2.450000E+02
2.450000E+02
2.450000E+02
2.450000E+02
2.450000E+02
2.450000E+02
2.450000E+02
2.450000E+02
2.450000E+02
2.450000E+02
2.450000E+02
2.500000E+02
2.500000E+02
2.500000E+02
2.500000E+02
2.500000E+02
2.500000E+02
2.500000E+02
2.500000E+02
2.500000E+02
2.500000E+02
2.500000E+02
2.500000E+02
2.500000E+02
2.500000E+02
2.500000E+02
2.500000E+02
2.500000E+02
2.500000E+02
2.500000E+02
2.500000E+02
2.500000E+02
2.500000E+02
2.500000E+02
2.500000E+02
2.500000E+02
2.500000E+02
2.500000E+02
2.500000E+02
2.500000E+02
2.500000E+02
2.500000E+02
2.500000E+02
2.500000E+02
2.500000E+02
2.500000E+02
2.500000E+02
2.500000E+02
2.500000E+02
2.500000E+02
2.500000E+02
2.500000E+02
2.500000E+02
2.500000E+02
2.500000E+02
2.500000E+02
2.500000E+02
2.500000E+02
2.500000E+02
2.500000E+02
2.500000E+02
2.500000E+02
2.500000E+02
2.500000E+02
2.500000E+02
2.500000E+02
2.500000E+02
2.500000E+02
2.500000E+02
2.500000E+02
2.500000E+02
2.500000E+02
2.500000E+02
2.500000E+02
2.500000E+02
2.500000E+02
2.500000E+02
2.500000E+02
2.500000E+02
2.500000E+02
2.500000E+02
2.500000E+02
2.500000E+02
2.500000E+02
2.500000E+02
2.500000E+02
2.500000E+02
2.500000E+02
2.500000E+02
2.500000E+02
2.500000E+02
2.500000E+02
2.500000E+02
2.500000E+02
2.500000E+02
2.500000E+02
2.500000E+02
2.500000E+02
2.500000E+02
2.500000E+02
2.500000E+02
2.500000E+02
2.500000E+02
2.500000E+02
2.500000E+02
2.500000E+02
2.500000E+02
2.500000E+02
2.500000E+02
2.500000E+02
2.500000E+02
2.500000E+02
2.500000E+02
2.500000E+02
2.500000E+02
2.500000E+02
2.500000E+02
2.500000E+02
2.500000E+02
2.500000E+02
2.500000E+02
2.500000E+02
2.500000E+02
2.500000E+02
2.500000E+02
2.500000E+02
2.500000E+02
2.500000E+02
2.500000E+02
2.500000E+02
2.500000E+02
2.500000E+02
2.500000E+02
2.500000E+02
2.500000E+02
2.500000E+02
2.500000E+02
2.500000E+02
2.500000E+02
2.500000E+02
2.500000E+02
2.500000E+02
2.500000E+02
2.500000E+02
2.500000E+02
2.500000E+02
2.500000E+02
2.500000E+02
2.500000E+02
2.500000E+02
2.500000E+02
2.500000E+02
2.500000E+02
2.500000E+02
2.500000E+02
2.500000E+02
2.500000E+02
2.500000E+02
2.500000E+02
2.500000E+02
2.500000E+02
2.500000E+02
2.500000E+02
2.500000E+02
2.500000E+02
2.500000E+02
2.500000E+02
2.500000E+02
2.500000E+02
2.500000E+02
2.500000E+02
2.500000E+02
2.500000E+02
2.500000E+02
2.500000E+02
2.500000E+02
2.500000E+02
2.500000E+02
2.500000E+02
2.500000E+02
2.500000E+02
2.500000E+02
2.500000E+02
2.500000E+02
2.500000E+02
2.500000E+02
2.500000E+02
2.500000E+02
2.500000E+02
2.500000E+02
2.500000E+02
2.500000E+02
2.500000E+02
2.500000E+02
2.500000E+02
2.500000E+02
2.500000E+02
2.500000E+02
2.500000E+02
2.500000E+02
2.500000E+02
2.500000E+02
2.500000E+02
2.500000E+02
2.500000E+02
2.500000E+02
2.500000E+02
2.500000E+02
2.500000E+02
2.500000E+02
2.500000E+02
2.500000E+02
2.550000E+02
2.550000E+02
2.550000E+02
2.550000E+02
2.550000E+02
2.550000E+02
2.550000E+02
2.550000E+02
2.550000E+02
2.550000E+02
2.550000E+02
2.550000E+02
2.550000E+02
2.550000E+02
2.550000E+02
2.550000E+02
2.550000E+02
2.550000E+02
2.550000E+02
2.550000E+02
2.550000E+02
2.550000E+02
2.550000E+02
2.550000E+02
2.550000E+02
2.550000E+02
2.550000E+02
2.550000E+02
2.550000E+02
2.550000E+02
2.550000E+02
2.550000E+02
2.550000E+02
2.550000E+02
2.550000E+02
2.550000E+02
2.550000E+02
2.550000E+02
2.550000E+02
2.550000E+02
2.550000E+02
2.550000E+02
2.550000E+02
2.550000E+02
2.550000E+02
2.550000E+02
2.550000E+02
2.550000E+02
2.550000E+02
2.550000E+02
2.550000E+02
2.550000E+02
2.550000E+02
2.550000E+02
2.550000E+02
2.550000E+02
2.550000E+02
2.550000E+02
2.550000E+02
2.550000E+02
2.550000E+02
2.550000E+02
2.550000E+02
2.550000E+02
2.550000E+02
2.550000E+02
2.550000E+02
2.550000E+02
2.550000E+02
2.550000E+02
2.550000E+02
2.550000E+02
2.550000E+02
2.550000E+02
2.550000E+02
2.550000E+02
2.550000E+02
2.550000E+02
2.550000E+02
2.550000E+02
2.550000E+02
2.550000E+02
2.550000E+02
2.550000E+02
2.550000E+02
2.550000E+02
2.550000E+02
2.550000E+02
2.550000E+02
2.550000E+02
2.550000E+02
2.550000E+02
2.550000E+02
2.550000E+02
2.550000E+02
2.550000E+02
2.550000E+02
2.550000E+02
2.550000E+02
2.550000E+02
2.550000E+02
2.550000E+02
2.550000E+02
2.550000E+02
2.550000E+02
2.550000E+02
2.550000E+02
2.550000E+02
2.550000E+02
2.550000E+02
2.550000E+02
2.550000E+02
2.550000E+02
2.550000E+02
2.550000E+02
2.550000E+02
2.550000E+02
2.550000E+02
2.550000E+02
2.550000E+02
2.550000E+02
2.550000E+02
2.550000E+02
2.550000E+02
2.550000E+02
2.550000E+02
2.550000E+02
2.550000E+02
2.550000E+02
2.550000E+02
2.550000E+02
2.550000E+02
2.550000E+02
2.550000E+02
2.550000E+02
2.550000E+02
2.550000E+02
2.550000E+02
2.550000E+02
2.550000E+02
2.550000E+02
2.550000E+02
2.550000E+02
2.550000E+02
2.550000E+02
2.550000E+02
2.550000E+02
2.550000E+02
2.550000E+02
2.550000E+02
2.550000E+02
2.550000E+02
2.550000E+02
2.550000E+02
2.550000E+02
2.550000E+02
2.550000E+02
2.550000E+02
2.550000E+02
2.550000E+02
2.550000E+02
2.550000E+02
2.550000E+02
2.550000E+02
2.550000E+02
2.550000E+02
2.550000E+02
2.550000E+02
2.550000E+02
2.550000E+02
2.550000E+02
2.550000E+02
2.550000E+02
2.550000E+02
2.550000E+02
2.550000E+02
2.550000E+02
2.550000E+02
2.550000E+02
2.550000E+02
2.550000E+02
2.550000E+02
2.550000E+02
2.550000E+02
2.550000E+02
2.550000E+02
2.550000E+02
2.550000E+02
2.550000E+02
2.550000E+02
2.550000E+02
2.550000E+02
2.550000E+02
2.550000E+02
2.550000E+02
2.550000E+02
2.550000E+02
2.550000E+02
2.550000E+02
2.550000E+02
2.550000E+02
2.600000E+02
2.600000E+02
2.600000E+02
2.600000E+02
2.600000E+02
2.600000E+02
2.600000E+02
2.600000E+02
2.600000E+02
2.600000E+02
2.600000E+02
2.600000E+02
2.600000E+02
2.600000E+02
2.600000E+02
2.600000E+02
2.600000E+02
2.600000E+02
2.600000E+02
2.600000E+02
2.600000E+02
2.600000E+02
2.600000E+02
2.600000E+02
2.600000E+02
2.600000E+02
2.600000E+02
2.600000E+02
2.600000E+02
2.600000E+02
2.600000E+02
2.600000E+02
2.600000E+02
2.600000E+02
2.600000E+02
2.600000E+02
2.600000E+02
2.600000E+02
2.600000E+02
2.600000E+02
2.600000E+02
2.600000E+02
2.600000E+02
2.600000E+02
2.600000E+02
2.600000E+02
2.600000E+02
2.600000E+02
2.600000E+02
2.600000E+02
2.600000E+02
2.600000E+02
2.600000E+02
2.600000E+02
2.600000E+02
2.600000E+02
2.600000E+02
2.600000E+02
2.600000E+02
2.600000E+02
2.600000E+02
2.600000E+02
2.600000E+02
2.600000E+02
2.600000E+02
2.600000E+02
2.600000E+02
2.600000E+02
2.600000E+02
2.600000E+02
2.600000E+02
2.600000E+02
2.600000E+02
2.600000E+02
2.600000E+02
2.600000E+02
2.600000E+02
2.600000E+02
2.600000E+02
2.600000E+02
2.600000E+02
2.600000E+02
2.600000E+02
2.600000E+02
2.600000E+02
2.600000E+02
2.600000E+02
2.600000E+02
2.600000E+02
2.600000E+02
2.600000E+02
2.600000E+02
2.600000E+02
2.600000E+02
2.600000E+02
2.600000E+02
2.600000E+02
2.600000E+02
2.600000E+02
2.600000E+02
2.600000E+02
2.600000E+02
2.600000E+02
2.600000E+02
2.600000E+02
2.600000E+02
2.600000E+02
2.600000E+02
2.600000E+02
2.600000E+02
2.600000E+02
2.600000E+02
2.600000E+02
2.600000E+02
2.600000E+02
2.600000E+02
2.600000E+02
2.600000E+02
2.600000E+02
2.600000E+02
2.600000E+02
2.600000E+02
2.600000E+02
2.600000E+02
2.600000E+02
2.600000E+02
2.600000E+02
2.600000E+02
2.600000E+02
2.600000E+02
2.600000E+02
2.600000E+02
2.600000E+02
2.600000E+02
2.600000E+02
2.600000E+02
2.600000E+02
2.600000E+02
2.600000E+02
2.600000E+02
2.600000E+02
2.600000E+02
2.600000E+02
2.600000E+02
2.600000E+02
2.600000E+02
2.600000E+02
2.600000E+02
2.600000E+02
2.600000E+02
2.600000E+02
2.600000E+02
2.600000E+02
2.600000E+02
2.600000E+02
2.600000E+02
2.600000E+02
2.600000E+02
2.600000E+02
2.600000E+02
2.600000E+02
2.600000E+02
2.600000E+02
2.600000E+02
2.600000E+02
2.600000E+02
2.600000E+02
2.600000E+02
2.600000E+02
2.600000E+02
2.600000E+02
2.600000E+02
2.600000E+02
2.600000E+02
2.600000E+02
2.600000E+02
2.600000E+02
2.600000E+02
2.600000E+02
2.600000E+02
2.600000E+02
2.600000E+02
2.600000E+02
2.600000E+02
2.600000E+02
2.600000E+02
2.600000E+02
2.600000E+02
2.600000E+02
2.600000E+02
2.600000E+02
2.600000E+02
2.600000E+02
2.600000E+02
2.600000E+02
2.600000E+02
2.600000E+02
2.600000E+02
2.600000E+02
2.600000E+02
2.600000E+02
2.650000E+02
2.650000E+02
2.650000E+02
2.650000E+02
2.650000E+02
2.650000E+02
2.650000E+02
2.650000E+02
2.650000E+02
2.650000E+02
2.650000E+02
2.650000E+02
2.650000E+02
2.650000E+02
2.650000E+02
2.650000E+02
2.650000E+02
2.650000E+02
2.650000E+02
2.650000E+02
2.650000E+02
2.650000E+02
2.650000E+02
2.650000E+02
2.650000E+02
2.650000E+02
2.650000E+02
2.650000E+02
2.650000E+02
2.650000E+02
2.650000E+02
2.650000E+02
2.650000E+02
2.650000E+02
2.650000E+02
2.650000E+02
2.650000E+02
2.650000E+02
2.650000E+02
2.650000E+02
2.650000E+02
2.650000E+02
2.650000E+02
2.650000E+02
2.650000E+02
2.650000E+02
2.650000E+02
2.650000E+02
2.650000E+02
2.650000E+02
2.650000E+02
2.650000E+02
2.650000E+02
2.650000E+02
2.650000E+02
2.650000E+02
2.650000E+02
2.650000E+02
2.650000E+02
2.650000E+02
2.650000E+02
2.650000E+02
2.650000E+02
2.650000E+02
2.650000E+02
2.650000E+02
2.650000E+02
2.650000E+02
2.650000E+02
2.650000E+02
2.650000E+02
2.650000E+02
2.650000E+02
2.650000E+02
2.650000E+02
2.650000E+02
2.650000E+02
2.650000E+02
2.650000E+02
2.650000E+02
2.650000E+02
2.650000E+02
2.650000E+02
2.650000E+02
2.650000E+02
2.650000E+02
2.650000E+02
2.650000E+02
2.650000E+02
2.650000E+02
2.650000E+02
2.650000E+02
2.650000E+02
2.650000E+02
2.650000E+02
2.650000E+02
2.650000E+02
2.650000E+02
2.650000E+02
2.650000E+02
2.650000E+02
2.650000E+02
2.650000E+02
2.650000E+02
2.650000E+02
2.650000E+02
2.650000E+02
2.650000E+02
2.650000E+02
2.650000E+02
2.650000E+02
2.650000E+02
2.650000E+02
2.650000E+02
2.650000E+02
2.650000E+02
2.650000E+02
2.650000E+02
2.650000E+02
2.650000E+02
2.650000E+02
2.650000E+02
2.650000E+02
2.650000E+02
2.650000E+02
2.650000E+02
2.650000E+02
2.650000E+02
2.650000E+02
2.650000E+02
2.650000E+02
2.650000E+02
2.650000E+02
2.650000E+02
2.650000E+02
2.650000E+02
2.650000E+02
2.650000E+02
2.650000E+02
2.650000E+02
2.650000E+02
2.650000E+02
2.650000E+02
2.650000E+02
2.650000E+02
2.650000E+02
2.650000E+02
2.650000E+02
2.650000E+02
2.650000E+02
2.650000E+02
2.650000E+02
2.650000E+02
2.650000E+02
2.650000E+02
2.650000E+02
2.650000E+02
2.650000E+02
2.650000E+02
2.650000E+02
2.650000E+02
2.650000E+02
2.650000E+02
2.650000E+02
2.650000E+02
2.650000E+02
2.650000E+02
2.650000E+02
2.650000E+02
2.650000E+02
2.650000E+02
2.650000E+02
2.650000E+02
2.650000E+02
2.650000E+02
2.650000E+02
2.650000E+02
2.650000E+02
2.650000E+02
2.650000E+02
2.650000E+02
2.650000E+02
2.650000E+02
2.650000E+02
2.650000E+02
2.650000E+02
2.650000E+02
2.650000E+02
2.650000E+02
2.650000E+02
2.650000E+02
2.650000E+02
2.650000E+02
2.650000E+02
2.650000E+02
2.650000E+02
2.650000E+02
2.650000E+02
2.650000E+02
2.650000E+02
2.650000E+02
2.700000E+02
2.700000E+02
2.700000E+02
2.700000E+02
2.700000E+02
2.700000E+02
2.700000E+02
2.700000E+02
2.700000E+02
2.700000E+02
2.700000E+02
2.700000E+02
2.700000E+02
2.700000E+02
2.700000E+02
2.700000E+02
2.700000E+02
2.700000E+02
2.700000E+02
2.700000E+02
2.700000E+02
2.700000E+02
2.700000E+02
2.700000E+02
2.700000E+02
2.700000E+02
2.700000E+02
2.700000E+02
2.700000E+02
2.700000E+02
2.700000E+02
2.700000E+02
2.700000E+02
2.700000E+02
2.700000E+02
2.700000E+02
2.700000E+02
2.700000E+02
2.700000E+02
2.700000E+02
2.700000E+02
2.700000E+02
2.700000E+02
2.700000E+02
2.700000E+02
2.700000E+02
2.700000E+02
2.700000E+02
2.700000E+02
2.700000E+02
2.700000E+02
2.700000E+02
2.700000E+02
2.700000E+02
2.700000E+02
2.700000E+02
2.700000E+02
2.700000E+02
2.700000E+02
2.700000E+02
2.700000E+02
2.700000E+02
2.700000E+02
2.700000E+02
2.700000E+02
2.700000E+02
2.700000E+02
2.700000E+02
2.700000E+02
2.700000E+02
2.700000E+02
2.700000E+02
2.700000E+02
2.700000E+02
2.700000E+02
2.700000E+02
2.700000E+02
2.700000E+02
2.700000E+02
2.700000E+02
2.700000E+02
2.700000E+02
2.700000E+02
2.700000E+02
2.700000E+02
2.700000E+02
2.700000E+02
2.700000E+02
2.700000E+02
2.700000E+02
2.700000E+02
2.700000E+02
2.700000E+02
2.700000E+02
2.700000E+02
2.700000E+02
2.700000E+02
2.700000E+02
2.700000E+02
2.700000E+02
2.700000E+02
2.700000E+02
2.700000E+02
2.700000E+02
2.700000E+02
2.700000E+02
2.700000E+02
2.700000E+02
2.700000E+02
2.700000E+02
2.700000E+02
2.700000E+02
2.700000E+02
2.700000E+02
2.700000E+02
2.700000E+02
2.700000E+02
2.700000E+02
2.700000E+02
2.700000E+02
2.700000E+02
2.700000E+02
2.700000E+02
2.700000E+02
2.700000E+02
2.700000E+02
2.700000E+02
2.700000E+02
2.700000E+02
2.700000E+02
2.700000E+02
2.700000E+02
2.700000E+02
2.700000E+02
2.700000E+02
2.700000E+02
2.700000E+02
2.700000E+02
2.700000E+02
2.700000E+02
2.700000E+02
2.700000E+02
2.700000E+02
2.700000E+02
2.700000E+02
2.700000E+02
2.700000E+02
2.700000E+02
2.700000E+02
2.700000E+02
2.700000E+02
2.700000E+02
2.700000E+02
2.700000E+02
2.700000E+02
2.700000E+02
2.700000E+02
2.700000E+02
2.700000E+02
2.700000E+02
2.700000E+02
2.700000E+02
2.700000E+02
2.700000E+02
2.700000E+02
2.700000E+02
2.700000E+02
2.700000E+02
2.700000E+02
2.700000E+02
2.700000E+02
2.700000E+02
2.700000E+02
2.700000E+02
2.700000E+02
2.700000E+02
2.700000E+02
2.700000E+02
2.700000E+02
2.700000E+02
2.700000E+02
2.700000E+02
2.700000E+02
2.700000E+02
2.700000E+02
2.700000E+02
2.700000E+02
2.700000E+02
2.700000E+02
2.700000E+02
2.700000E+02
2.700000E+02
2.700000E+02
2.700000E+02
2.700000E+02
2.700000E+02
2.700000E+02
2.700000E+02
2.700000E+02
2.700000E+02
2.700000E+02
2.750000E+02
2.750000E+02
2.750000E+02
2.750000E+02
2.750000E+02
2.750000E+02
2.750000E+02
2.750000E+02
2.750000E+02
2.750000E+02
2.750000E+02
2.750000E+02
2.750000E+02
2.750000E+02
2.750000E+02
2.750000E+02
2.750000E+02
2.750000E+02
2.750000E+02
2.750000E+02
2.750000E+02
2.750000E+02
2.750000E+02
2.750000E+02
2.750000E+02
2.750000E+02
2.750000E+02
2.750000E+02
2.750000E+02
2.750000E+02
2.750000E+02
2.750000E+02
2.750000E+02
2.750000E+02
2.750000E+02
2.750000E+02
2.750000E+02
2.750000E+02
2.750000E+02
2.750000E+02
2.750000E+02
2.750000E+02
2.750000E+02
2.750000E+02
2.750000E+02
2.750000E+02
2.750000E+02
2.750000E+02
2.750000E+02
2.750000E+02
2.750000E+02
2.750000E+02
2.750000E+02
2.750000E+02
2.750000E+02
2.750000E+02
2.750000E+02
2.750000E+02
2.750000E+02
2.750000E+02
2.750000E+02
2.750000E+02
2.750000E+02
2.750000E+02
2.750000E+02
2.750000E+02
2.750000E+02
2.750000E+02
2.750000E+02
2.750000E+02
2.750000E+02
2.750000E+02
2.750000E+02
2.750000E+02
2.750000E+02
2.750000E+02
2.750000E+02
2.750000E+02
2.750000E+02
2.750000E+02
2.750000E+02
2.750000E+02
2.750000E+02
2.750000E+02
2.750000E+02
2.750000E+02
2.750000E+02
2.750000E+02
2.750000E+02
2.750000E+02
2.750000E+02
2.750000E+02
2.750000E+02
2.750000E+02
2.750000E+02
2.750000E+02
2.750000E+02
2.750000E+02
2.750000E+02
2.750000E+02
2.750000E+02
2.750000E+02
2.750000E+02
2.750000E+02
2.750000E+02
2.750000E+02
2.750000E+02
2.750000E+02
2.750000E+02
2.750000E+02
2.750000E+02
2.750000E+02
2.750000E+02
2.750000E+02
2.750000E+02
2.750000E+02
2.750000E+02
2.750000E+02
2.750000E+02
2.750000E+02
2.750000E+02
2.750000E+02
2.750000E+02
2.750000E+02
2.750000E+02
2.750000E+02
2.750000E+02
2.750000E+02
2.750000E+02
2.750000E+02
2.750000E+02
2.750000E+02
2.750000E+02
2.750000E+02
2.750000E+02
2.750000E+02
2.750000E+02
2.750000E+02
2.750000E+02
2.750000E+02
2.750000E+02
2.750000E+02
2.750000E+02
2.750000E+02
2.750000E+02
2.750000E+02
2.750000E+02
2.750000E+02
2.750000E+02
2.750000E+02
2.750000E+02
2.750000E+02
2.750000E+02
2.750000E+02
2.750000E+02
2.750000E+02
2.750000E+02
2.750000E+02
2.750000E+02
2.750000E+02
2.750000E+02
2.750000E+02
2.750000E+02
2.750000E+02
2.750000E+02
2.750000E+02
2.750000E+02
2.750000E+02
2.750000E+02
2.750000E+02
2.750000E+02
2.750000E+02
2.750000E+02
2.750000E+02
2.750000E+02
2.750000E+02
2.750000E+02
2.750000E+02
2.750000E+02
2.750000E+02
2.750000E+02
2.750000E+02
2.750000E+02
2.750000E+02
2.750000E+02
2.750000E+02
2.750000E+02
2.750000E+02
2.750000E+02
2.750000E+02
2.750000E+02
2.750000E+02
2.750000E+02
2.750000E+02
2.750000E+02
2.750000E+02
2.750000E+02
2.750000E+02
2.750000E+02
2.750000E+02
2.750000E+02
2.800000E+02
2.800000E+02
2.800000E+02
2.800000E+02
2.800000E+02
2.800000E+02
2.800000E+02
2.800000E+02
2.800000E+02
2.800000E+02
2.800000E+02
2.800000E+02
2.800000E+02
2.800000E+02
2.800000E+02
2.800000E+02
2.800000E+02
2.800000E+02
2.800000E+02
2.800000E+02
2.800000E+02
2.800000E+02
2.800000E+02
2.800000E+02
2.800000E+02
2.800000E+02
2.800000E+02
2.800000E+02
2.800000E+02
2.800000E+02
2.800000E+02
2.800000E+02
2.800000E+02
2.800000E+02
2.800000E+02
2.800000E+02
2.800000E+02
2.800000E+02
2.800000E+02
2.800000E+02
2.800000E+02
2.800000E+02
2.800000E+02
2.800000E+02
2.800000E+02
2.800000E+02
2.800000E+02
2.800000E+02
2.800000E+02
2.800000E+02
2.800000E+02
2.800000E+02
2.800000E+02
2.800000E+02
2.800000E+02
2.800000E+02
2.800000E+02
2.800000E+02
2.800000E+02
2.800000E+02
2.800000E+02
2.800000E+02
2.800000E+02
2.800000E+02
2.800000E+02
2.800000E+02
2.800000E+02
2.800000E+02
2.800000E+02
2.800000E+02
2.800000E+02
2.800000E+02
2.800000E+02
2.800000E+02
2.800000E+02
2.800000E+02
2.800000E+02
2.800000E+02
2.800000E+02
2.800000E+02
2.800000E+02
2.800000E+02
2.800000E+02
2.800000E+02
2.800000E+02
2.800000E+02
2.800000E+02
2.800000E+02
2.800000E+02
2.800000E+02
2.800000E+02
2.800000E+02
2.800000E+02
2.800000E+02
2.800000E+02
2.800000E+02
2.800000E+02
2.800000E+02
2.800000E+02
2.800000E+02
2.800000E+02
2.800000E+02
2.800000E+02
2.800000E+02
2.800000E+02
2.800000E+02
2.800000E+02
2.800000E+02
2.800000E+02
2.800000E+02
2.800000E+02
2.800000E+02
2.800000E+02
2.800000E+02
2.800000E+02
2.800000E+02
2.800000E+02
2.800000E+02
2.800000E+02
2.800000E+02
2.800000E+02
2.800000E+02
2.800000E+02
2.800000E+02
2.800000E+02
2.800000E+02
2.800000E+02
2.800000E+02
2.800000E+02
2.800000E+02
2.800000E+02
2.800000E+02
2.800000E+02
2.800000E+02
2.800000E+02
2.800000E+02
2.800000E+02
2.800000E+02
2.800000E+02
2.800000E+02
2.800000E+02
2.800000E+02
2.800000E+02
2.800000E+02
2.800000E+02
2.800000E+02
2.800000E+02
2.800000E+02
2.800000E+02
2.800000E+02
2.800000E+02
2.800000E+02
2.800000E+02
2.800000E+02
2.800000E+02
2.800000E+02
2.800000E+02
2.800000E+02
2.800000E+02
2.800000E+02
2.800000E+02
2.800000E+02
2.800000E+02
2.800000E+02
2.800000E+02
2.800000E+02
2.800000E+02
2.800000E+02
2.800000E+02
2.800000E+02
2.800000E+02
2.800000E+02
2.800000E+02
2.800000E+02
2.800000E+02
2.800000E+02
2.800000E+02
2.800000E+02
2.800000E+02
2.800000E+02
2.800000E+02
2.800000E+02
2.800000E+02
2.800000E+02
2.800000E+02
2.800000E+02
2.800000E+02
2.800000E+02
2.800000E+02
2.800000E+02
2.800000E+02
2.800000E+02
2.800000E+02
2.800000E+02
2.800000E+02
2.800000E+02
2.800000E+02
2.800000E+02
2.800000E+02
2.800000E+02
2.800000E+02
2.850000E+02
2.850000E+02
2.850000E+02
2.850000E+02
2.850000E+02
2.850000E+02
2.850000E+02
2.850000E+02
2.850000E+02
2.850000E+02
2.850000E+02
2.850000E+02
2.850000E+02
2.850000E+02
2.850000E+02
2.850000E+02
2.850000E+02
2.850000E+02
2.850000E+02
2.850000E+02
2.850000E+02
2.850000E+02
2.850000E+02
2.850000E+02
2.850000E+02
2.850000E+02
2.850000E+02
2.850000E+02
2.850000E+02
2.850000E+02
2.850000E+02
2.850000E+02
2.850000E+02
2.850000E+02
2.850000E+02
2.850000E+02
2.850000E+02
2.850000E+02
2.850000E+02
2.850000E+02
2.850000E+02
2.850000E+02
2.850000E+02
2.850000E+02
2.850000E+02
2.850000E+02
2.850000E+02
2.850000E+02
2.850000E+02
2.850000E+02
2.850000E+02
2.850000E+02
2.850000E+02
2.850000E+02
2.850000E+02
2.850000E+02
2.850000E+02
2.850000E+02
2.850000E+02
2.850000E+02
2.850000E+02
2.850000E+02
2.850000E+02
2.850000E+02
2.850000E+02
2.850000E+02
2.850000E+02
2.850000E+02
2.850000E+02
2.850000E+02
2.850000E+02
2.850000E+02
2.850000E+02
2.850000E+02
2.850000E+02
2.850000E+02
2.850000E+02
2.850000E+02
2.850000E+02
2.850000E+02
2.850000E+02
2.850000E+02
2.850000E+02
2.850000E+02
2.850000E+02
2.850000E+02
2.850000E+02
2.850000E+02
2.850000E+02
2.850000E+02
2.850000E+02
2.850000E+02
2.850000E+02
2.850000E+02
2.850000E+02
2.850000E+02
2.850000E+02
2.850000E+02
2.850000E+02
2.850000E+02
2.850000E+02
2.850000E+02
2.850000E+02
2.850000E+02
2.850000E+02
2.850000E+02
2.850000E+02
2.850000E+02
2.850000E+02
2.850000E+02
2.850000E+02
2.850000E+02
2.850000E+02
2.850000E+02
2.850000E+02
2.850000E+02
2.850000E+02
2.850000E+02
2.850000E+02
2.850000E+02
2.850000E+02
2.850000E+02
2.850000E+02
2.850000E+02
2.850000E+02
2.850000E+02
2.850000E+02
2.850000E+02
2.850000E+02
2.850000E+02
2.850000E+02
2.850000E+02
2.850000E+02
2.850000E+02
2.850000E+02
2.850000E+02
2.850000E+02
2.850000E+02
2.850000E+02
2.850000E+02
2.850000E+02
2.850000E+02
2.850000E+02
2.850000E+02
2.850000E+02
2.850000E+02
2.850000E+02
2.850000E+02
2.850000E+02
2.850000E+02
2.850000E+02
2.850000E+02
2.850000E+02
2.850000E+02
2.850000E+02
2.850000E+02
2.850000E+02
2.850000E+02
2.850000E+02
2.850000E+02
2.850000E+02
2.850000E+02
2.850000E+02
2.850000E+02
2.850000E+02
2.850000E+02
2.850000E+02
2.850000E+02
2.850000E+02
2.850000E+02
2.850000E+02
2.850000E+02
2.850000E+02
2.850000E+02
2.850000E+02
2.850000E+02
2.850000E+02
2.850000E+02
2.850000E+02
2.850000E+02
2.850000E+02
2.850000E+02
2.850000E+02
2.850000E+02
2.850000E+02
2.850000E+02
2.850000E+02
2.850000E+02
2.850000E+02
2.850000E+02
2.850000E+02
2.850000E+02
2.850000E+02
2.850000E+02
2.850000E+02
2.850000E+02
2.850000E+02
2.850000E+02
2.850000E+02
2.850000E+02
2.850000E+02
2.900000E+02
2.900000E+02
2.900000E+02
2.900000E+02
2.900000E+02
2.900000E+02
2.900000E+02
2.900000E+02
2.900000E+02
2.900000E+02
2.900000E+02
2.900000E+02
2.900000E+02
2.900000E+02
2.900000E+02
2.900000E+02
2.900000E+02
2.900000E+02
2.900000E+02
2.900000E+02
2.900000E+02
2.900000E+02
2.900000E+02
2.900000E+02
2.900000E+02
2.900000E+02
2.900000E+02
2.900000E+02
2.900000E+02
2.900000E+02
2.900000E+02
2.900000E+02
2.900000E+02
2.900000E+02
2.900000E+02
2.900000E+02
2.900000E+02
2.900000E+02
2.900000E+02
2.900000E+02
2.900000E+02
2.900000E+02
2.900000E+02
2.900000E+02
2.900000E+02
2.900000E+02
2.900000E+02
2.900000E+02
2.900000E+02
2.900000E+02
2.900000E+02
2.900000E+02
2.900000E+02
2.900000E+02
2.900000E+02
2.900000E+02
2.900000E+02
2.900000E+02
2.900000E+02
2.900000E+02
2.900000E+02
2.900000E+02
2.900000E+02
2.900000E+02
2.900000E+02
2.900000E+02
2.900000E+02
2.900000E+02
2.900000E+02
2.900000E+02
2.900000E+02
2.900000E+02
2.900000E+02
2.900000E+02
2.900000E+02
2.900000E+02
2.900000E+02
2.900000E+02
2.900000E+02
2.900000E+02
2.900000E+02
2.900000E+02
2.900000E+02
2.900000E+02
2.900000E+02
2.900000E+02
2.900000E+02
2.900000E+02
2.900000E+02
2.900000E+02
2.900000E+02
2.900000E+02
2.900000E+02
2.900000E+02
2.900000E+02
2.900000E+02
2.900000E+02
2.900000E+02
2.900000E+02
2.900000E+02
2.900000E+02
2.900000E+02
2.900000E+02
2.900000E+02
2.900000E+02
2.900000E+02
2.900000E+02
2.900000E+02
2.900000E+02
2.900000E+02
2.900000E+02
2.900000E+02
2.900000E+02
2.900000E+02
2.900000E+02
2.900000E+02
2.900000E+02
2.900000E+02
2.900000E+02
2.900000E+02
2.900000E+02
2.900000E+02
2.900000E+02
2.900000E+02
2.900000E+02
2.900000E+02
2.900000E+02
2.900000E+02
2.900000E+02
2.900000E+02
2.900000E+02
2.900000E+02
2.900000E+02
2.900000E+02
2.900000E+02
2.900000E+02
2.900000E+02
2.900000E+02
2.900000E+02
2.900000E+02
2.900000E+02
2.900000E+02
2.900000E+02
2.900000E+02
2.900000E+02
2.900000E+02
2.900000E+02
2.900000E+02
2.900000E+02
2.900000E+02
2.900000E+02
2.900000E+02
2.900000E+02
2.900000E+02
2.900000E+02
2.900000E+02
2.900000E+02
2.900000E+02
2.900000E+02
2.900000E+02
2.900000E+02
2.900000E+02
2.900000E+02
2.900000E+02
2.900000E+02
2.900000E+02
2.900000E+02
2.900000E+02
2.900000E+02
2.900000E+02
2.900000E+02
2.900000E+02
2.900000E+02
2.900000E+02
2.900000E+02
2.900000E+02
2.900000E+02
2.900000E+02
2.900000E+02
2.900000E+02
2.900000E+02
2.900000E+02
2.900000E+02
2.900000E+02
2.900000E+02
2.900000E+02
2.900000E+02
2.900000E+02
2.900000E+02
2.900000E+02
2.900000E+02
2.900000E+02
2.900000E+02
2.900000E+02
2.900000E+02
2.900000E+02
2.900000E+02
2.900000E+02
2.900000E+02
2.900000E+02
2.900000E+02
2.950000E+02
2.950000E+02
2.950000E+02
2.950000E+02
2.950000E+02
2.950000E+02
2.950000E+02
2.950000E+02
2.950000E+02
2.950000E+02
2.950000E+02
2.950000E+02
2.950000E+02
2.950000E+02
2.950000E+02
2.950000E+02
2.950000E+02
2.950000E+02
2.950000E+02
2.950000E+02
2.950000E+02
2.950000E+02
2.950000E+02
2.950000E+02
2.950000E+02
2.950000E+02
2.950000E+02
2.950000E+02
2.950000E+02
2.950000E+02
2.950000E+02
2.950000E+02
2.950000E+02
2.950000E+02
2.950000E+02
2.950000E+02
2.950000E+02
2.950000E+02
2.950000E+02
2.950000E+02
2.950000E+02
2.950000E+02
2.950000E+02
2.950000E+02
2.950000E+02
2.950000E+02
2.950000E+02
2.950000E+02
2.950000E+02
2.950000E+02
2.950000E+02
2.950000E+02
2.950000E+02
2.950000E+02
2.950000E+02
2.950000E+02
2.950000E+02
2.950000E+02
2.950000E+02
2.950000E+02
2.950000E+02
2.950000E+02
2.950000E+02
2.950000E+02
2.950000E+02
2.950000E+02
2.950000E+02
2.950000E+02
2.950000E+02
2.950000E+02
2.950000E+02
2.950000E+02
2.950000E+02
2.950000E+02
2.950000E+02
2.950000E+02
2.950000E+02
2.950000E+02
2.950000E+02
2.950000E+02
2.950000E+02
2.950000E+02
2.950000E+02
2.950000E+02
2.950000E+02
2.950000E+02
2.950000E+02
2.950000E+02
2.950000E+02
2.950000E+02
2.950000E+02
2.950000E+02
2.950000E+02
2.950000E+02
2.950000E+02
2.950000E+02
2.950000E+02
2.950000E+02
2.950000E+02
2.950000E+02
2.950000E+02
2.950000E+02
2.950000E+02
2.950000E+02
2.950000E+02
2.950000E+02
2.950000E+02
2.950000E+02
2.950000E+02
2.950000E+02
2.950000E+02
2.950000E+02
2.950000E+02
2.950000E+02
2.950000E+02
2.950000E+02
2.950000E+02
2.950000E+02
2.950000E+02
2.950000E+02
2.950000E+02
2.950000E+02
2.950000E+02
2.950000E+02
2.950000E+02
2.950000E+02
2.950000E+02
2.950000E+02
2.950000E+02
2.950000E+02
2.950000E+02
2.950000E+02
2.950000E+02
2.950000E+02
2.950000E+02
2.950000E+02
2.950000E+02
2.950000E+02
2.950000E+02
2.950000E+02
2.950000E+02
2.950000E+02
2.950000E+02
2.950000E+02
2.950000E+02
2.950000E+02
2.950000E+02
2.950000E+02
2.950000E+02
2.950000E+02
2.950000E+02
2.950000E+02
2.950000E+02
2.950000E+02
2.950000E+02
2.950000E+02
2.950000E+02
2.950000E+02
2.950000E+02
2.950000E+02
2.950000E+02
2.950000E+02
2.950000E+02
2.950000E+02
2.950000E+02
2.950000E+02
2.950000E+02
2.950000E+02
2.950000E+02
2.950000E+02
2.950000E+02
2.950000E+02
2.950000E+02
2.950000E+02
2.950000E+02
2.950000E+02
2.950000E+02
2.950000E+02
2.950000E+02
2.950000E+02
2.950000E+02
2.950000E+02
2.950000E+02
2.950000E+02
2.950000E+02
2.950000E+02
2.950000E+02
2.950000E+02
2.950000E+02
2.950000E+02
2.950000E+02
2.950000E+02
2.950000E+02
2.950000E+02
2.950000E+02
2.950000E+02
2.950000E+02
2.950000E+02
2.950000E+02
2.950000E+02
2.950000E+02
3.000000E+02
3.000000E+02
3.000000E+02
3.000000E+02
3.000000E+02
3.000000E+02
3.000000E+02
3.000000E+02
3.000000E+02
3.000000E+02
3.000000E+02
3.000000E+02
3.000000E+02
3.000000E+02
3.000000E+02
3.000000E+02
3.000000E+02
3.000000E+02
3.000000E+02
3.000000E+02
3.000000E+02
3.000000E+02
3.000000E+02
3.000000E+02
3.000000E+02
3.000000E+02
3.000000E+02
3.000000E+02
3.000000E+02
3.000000E+02
3.000000E+02
3.000000E+02
3.000000E+02
3.000000E+02
3.000000E+02
3.000000E+02
3.000000E+02
3.000000E+02
3.000000E+02
3.000000E+02
3.000000E+02
3.000000E+02
3.000000E+02
3.000000E+02
3.000000E+02
3.000000E+02
3.000000E+02
3.000000E+02
3.000000E+02
3.000000E+02
3.000000E+02
3.000000E+02
3.000000E+02
3.000000E+02
3.000000E+02
3.000000E+02
3.000000E+02
3.000000E+02
3.000000E+02
3.000000E+02
3.000000E+02
3.000000E+02
3.000000E+02
3.000000E+02
3.000000E+02
3.000000E+02
3.000000E+02
3.000000E+02
3.000000E+02
3.000000E+02
3.000000E+02
3.000000E+02
3.000000E+02
3.000000E+02
3.000000E+02
3.000000E+02
3.000000E+02
3.000000E+02
3.000000E+02
3.000000E+02
3.000000E+02
3.000000E+02
3.000000E+02
3.000000E+02
3.000000E+02
3.000000E+02
3.000000E+02
3.000000E+02
3.000000E+02
3.000000E+02
3.000000E+02
3.000000E+02
3.000000E+02
3.000000E+02
3.000000E+02
3.000000E+02
3.000000E+02
3.000000E+02
3.000000E+02
3.000000E+02
3.000000E+02
3.000000E+02
3.000000E+02
3.000000E+02
3.000000E+02
3.000000E+02
3.000000E+02
3.000000E+02
3.000000E+02
3.000000E+02
3.000000E+02
3.000000E+02
3.000000E+02
3.000000E+02
3.000000E+02
3.000000E+02
3.000000E+02
3.000000E+02
3.000000E+02
3.000000E+02
3.000000E+02
3.000000E+02
3.000000E+02
3.000000E+02
3.000000E+02
3.000000E+02
3.000000E+02
3.000000E+02
3.000000E+02
3.000000E+02
3.000000E+02
3.000000E+02
3.000000E+02
3.000000E+02
3.000000E+02
3.000000E+02
3.000000E+02
3.000000E+02
3.000000E+02
3.000000E+02
3.000000E+02
3.000000E+02
3.000000E+02
3.000000E+02
3.000000E+02
3.000000E+02
3.000000E+02
3.000000E+02
3.000000E+02
3.000000E+02
3.000000E+02
3.000000E+02
3.000000E+02
3.000000E+02
3.000000E+02
3.000000E+02
3.000000E+02
3.000000E+02
3.000000E+02
3.000000E+02
3.000000E+02
3.000000E+02
3.000000E+02
3.000000E+02
3.000000E+02
3.000000E+02
3.000000E+02
3.000000E+02
3.000000E+02
3.000000E+02
3.000000E+02
3.000000E+02
3.000000E+02
3.000000E+02
3.000000E+02
3.000000E+02
3.000000E+02
3.000000E+02
3.000000E+02
3.000000E+02
3.000000E+02
3.000000E+02
3.000000E+02
3.000000E+02
3.000000E+02
3.000000E+02
3.000000E+02
3.000000E+02
3.000000E+02
3.000000E+02
3.000000E+02
3.000000E+02
3.000000E+02
3.000000E+02
3.000000E+02
3.000000E+02
3.000000E+02
3.000000E+02
3.000000E+02
3.000000E+02
3.000000E+02
3.050000E+02
3.050000E+02
3.050000E+02
3.050000E+02
3.050000E+02
3.050000E+02
3.050000E+02
3.050000E+02
3.050000E+02
3.050000E+02
3.050000E+02
3.050000E+02
3.050000E+02
3.050000E+02
3.050000E+02
3.050000E+02
3.050000E+02
3.050000E+02
3.050000E+02
3.050000E+02
3.050000E+02
3.050000E+02
3.050000E+02
3.050000E+02
3.050000E+02
3.050000E+02
3.050000E+02
3.050000E+02
3.050000E+02
3.050000E+02
3.050000E+02
3.050000E+02
3.050000E+02
3.050000E+02
3.050000E+02
3.050000E+02
3.050000E+02
3.050000E+02
3.050000E+02
3.050000E+02
3.050000E+02
3.050000E+02
3.050000E+02
3.050000E+02
3.050000E+02
3.050000E+02
3.050000E+02
3.050000E+02
3.050000E+02
3.050000E+02
3.050000E+02
3.050000E+02
3.050000E+02
3.050000E+02
3.050000E+02
3.050000E+02
3.050000E+02
3.050000E+02
3.050000E+02
3.050000E+02
3.050000E+02
3.050000E+02
3.050000E+02
3.050000E+02
3.050000E+02
3.050000E+02
3.050000E+02
3.050000E+02
3.050000E+02
3.050000E+02
3.050000E+02
3.050000E+02
3.050000E+02
3.050000E+02
3.050000E+02
3.050000E+02
3.050000E+02
3.050000E+02
3.050000E+02
3.050000E+02
3.050000E+02
3.050000E+02
3.050000E+02
3.050000E+02
3.050000E+02
3.050000E+02
3.050000E+02
3.050000E+02
3.050000E+02
3.050000E+02
3.050000E+02
3.050000E+02
3.050000E+02
3.050000E+02
3.050000E+02
3.050000E+02
3.050000E+02
3.050000E+02
3.050000E+02
3.050000E+02
3.050000E+02
3.050000E+02
3.050000E+02
3.050000E+02
3.050000E+02
3.050000E+02
3.050000E+02
3.050000E+02
3.050000E+02
3.050000E+02
3.050000E+02
3.050000E+02
3.050000E+02
3.050000E+02
3.050000E+02
3.050000E+02
3.050000E+02
3.050000E+02
3.050000E+02
3.050000E+02
3.050000E+02
3.050000E+02
3.050000E+02
3.050000E+02
3.050000E+02
3.050000E+02
3.050000E+02
3.050000E+02
3.050000E+02
3.050000E+02
3.050000E+02
3.050000E+02
3.050000E+02
3.050000E+02
3.050000E+02
3.050000E+02
3.050000E+02
3.050000E+02
3.050000E+02
3.050000E+02
3.050000E+02
3.050000E+02
3.050000E+02
3.050000E+02
3.050000E+02
3.050000E+02
3.050000E+02
3.050000E+02
3.050000E+02
3.050000E+02
3.050000E+02
3.050000E+02
3.050000E+02
3.050000E+02
3.050000E+02
3.050000E+02
3.050000E+02
3.050000E+02
3.050000E+02
3.050000E+02
3.050000E+02
3.050000E+02
3.050000E+02
3.050000E+02
3.050000E+02
3.050000E+02
3.050000E+02
3.050000E+02
3.050000E+02
3.050000E+02
3.050000E+02
3.050000E+02
3.050000E+02
3.050000E+02
3.050000E+02
3.050000E+02
3.050000E+02
3.050000E+02
3.050000E+02
3.050000E+02
3.050000E+02
3.050000E+02
3.050000E+02
3.050000E+02
3.050000E+02
3.050000E+02
3.050000E+02
3.050000E+02
3.050000E+02
3.050000E+02
3.050000E+02
3.050000E+02
3.050000E+02
3.050000E+02
3.050000E+02
3.050000E+02
3.050000E+02
3.050000E+02
3.050000E+02
3.050000E+02
3.050000E+02
3.100000E+02
3.100000E+02
3.100000E+02
3.100000E+02
3.100000E+02
3.100000E+02
3.100000E+02
3.100000E+02
3.100000E+02
3.100000E+02
3.100000E+02
3.100000E+02
3.100000E+02
3.100000E+02
3.100000E+02
3.100000E+02
3.100000E+02
3.100000E+02
3.100000E+02
3.100000E+02
3.100000E+02
3.100000E+02
3.100000E+02
3.100000E+02
3.100000E+02
3.100000E+02
3.100000E+02
3.100000E+02
3.100000E+02
3.100000E+02
3.100000E+02
3.100000E+02
3.100000E+02
3.100000E+02
3.100000E+02
3.100000E+02
3.100000E+02
3.100000E+02
3.100000E+02
3.100000E+02
3.100000E+02
3.100000E+02
3.100000E+02
3.100000E+02
3.100000E+02
3.100000E+02
3.100000E+02
3.100000E+02
3.100000E+02
3.100000E+02
3.100000E+02
3.100000E+02
3.100000E+02
3.100000E+02
3.100000E+02
3.100000E+02
3.100000E+02
3.100000E+02
3.100000E+02
3.100000E+02
3.100000E+02
3.100000E+02
3.100000E+02
3.100000E+02
3.100000E+02
3.100000E+02
3.100000E+02
3.100000E+02
3.100000E+02
3.100000E+02
3.100000E+02
3.100000E+02
3.100000E+02
3.100000E+02
3.100000E+02
3.100000E+02
3.100000E+02
3.100000E+02
3.100000E+02
3.100000E+02
3.100000E+02
3.100000E+02
3.100000E+02
3.100000E+02
3.100000E+02
3.100000E+02
3.100000E+02
3.100000E+02
3.100000E+02
3.100000E+02
3.100000E+02
3.100000E+02
3.100000E+02
3.100000E+02
3.100000E+02
3.100000E+02
3.100000E+02
3.100000E+02
3.100000E+02
3.100000E+02
3.100000E+02
3.100000E+02
3.100000E+02
3.100000E+02
3.100000E+02
3.100000E+02
3.100000E+02
3.100000E+02
3.100000E+02
3.100000E+02
3.100000E+02
3.100000E+02
3.100000E+02
3.100000E+02
3.100000E+02
3.100000E+02
3.100000E+02
3.100000E+02
3.100000E+02
3.100000E+02
3.100000E+02
3.100000E+02
3.100000E+02
3.100000E+02
3.100000E+02
3.100000E+02
3.100000E+02
3.100000E+02
3.100000E+02
3.100000E+02
3.100000E+02
3.100000E+02
3.100000E+02
3.100000E+02
3.100000E+02
3.100000E+02
3.100000E+02
3.100000E+02
3.100000E+02
3.100000E+02
3.100000E+02
3.100000E+02
3.100000E+02
3.100000E+02
3.100000E+02
3.100000E+02
3.100000E+02
3.100000E+02
3.100000E+02
3.100000E+02
3.100000E+02
3.100000E+02
3.100000E+02
3.100000E+02
3.100000E+02
3.100000E+02
3.100000E+02
3.100000E+02
3.100000E+02
3.100000E+02
3.100000E+02
3.100000E+02
3.100000E+02
3.100000E+02
3.100000E+02
3.100000E+02
3.100000E+02
3.100000E+02
3.100000E+02
3.100000E+02
3.100000E+02
3.100000E+02
3.100000E+02
3.100000E+02
3.100000E+02
3.100000E+02
3.100000E+02
3.100000E+02
3.100000E+02
3.100000E+02
3.100000E+02
3.100000E+02
3.100000E+02
3.100000E+02
3.100000E+02
3.100000E+02
3.100000E+02
3.100000E+02
3.100000E+02
3.100000E+02
3.100000E+02
3.100000E+02
3.100000E+02
3.100000E+02
3.100000E+02
3.100000E+02
3.100000E+02
3.100000E+02
3.100000E+02
3.100000E+02
3.100000E+02
3.150000E+02
3.150000E+02
3.150000E+02
3.150000E+02
3.150000E+02
3.150000E+02
3.150000E+02
3.150000E+02
3.150000E+02
3.150000E+02
3.150000E+02
3.150000E+02
3.150000E+02
3.150000E+02
3.150000E+02
3.150000E+02
3.150000E+02
3.150000E+02
3.150000E+02
3.150000E+02
3.150000E+02
3.150000E+02
3.150000E+02
3.150000E+02
3.150000E+02
3.150000E+02
3.150000E+02
3.150000E+02
3.150000E+02
3.150000E+02
3.150000E+02
3.150000E+02
3.150000E+02
3.150000E+02
3.150000E+02
3.150000E+02
3.150000E+02
3.150000E+02
3.150000E+02
3.150000E+02
3.150000E+02
3.150000E+02
3.150000E+02
3.150000E+02
3.150000E+02
3.150000E+02
3.150000E+02
3.150000E+02
3.150000E+02
3.150000E+02
3.150000E+02
3.150000E+02
3.150000E+02
3.150000E+02
3.150000E+02
3.150000E+02
3.150000E+02
3.150000E+02
3.150000E+02
3.150000E+02
3.150000E+02
3.150000E+02
3.150000E+02
3.150000E+02
3.150000E+02
3.150000E+02
3.150000E+02
3.150000E+02
3.150000E+02
3.150000E+02
3.150000E+02
3.150000E+02
3.150000E+02
3.150000E+02
3.150000E+02
3.150000E+02
3.150000E+02
3.150000E+02
3.150000E+02
3.150000E+02
3.150000E+02
3.150000E+02
3.150000E+02
3.150000E+02
3.150000E+02
3.150000E+02
3.150000E+02
3.150000E+02
3.150000E+02
3.150000E+02
3.150000E+02
3.150000E+02
3.150000E+02
3.150000E+02
3.150000E+02
3.150000E+02
3.150000E+02
3.150000E+02
3.150000E+02
3.150000E+02
3.150000E+02
3.150000E+02
3.150000E+02
3.150000E+02
3.150000E+02
3.150000E+02
3.150000E+02
3.150000E+02
3.150000E+02
3.150000E+02
3.150000E+02
3.150000E+02
3.150000E+02
3.150000E+02
3.150000E+02
3.150000E+02
3.150000E+02
3.150000E+02
3.150000E+02
3.150000E+02
3.150000E+02
3.150000E+02
3.150000E+02
3.150000E+02
3.150000E+02
3.150000E+02
3.150000E+02
3.150000E+02
3.150000E+02
3.150000E+02
3.150000E+02
3.150000E+02
3.150000E+02
3.150000E+02
3.150000E+02
3.150000E+02
3.150000E+02
3.150000E+02
3.150000E+02
3.150000E+02
3.150000E+02
3.150000E+02
3.150000E+02
3.150000E+02
3.150000E+02
3.150000E+02
3.150000E+02
3.150000E+02
3.150000E+02
3.150000E+02
3.150000E+02
3.150000E+02
3.150000E+02
3.150000E+02
3.150000E+02
3.150000E+02
3.150000E+02
3.150000E+02
3.150000E+02
3.150000E+02
3.150000E+02
3.150000E+02
3.150000E+02
3.150000E+02
3.150000E+02
3.150000E+02
3.150000E+02
3.150000E+02
3.150000E+02
3.150000E+02
3.150000E+02
3.150000E+02
3.150000E+02
3.150000E+02
3.150000E+02
3.150000E+02
3.150000E+02
3.150000E+02
3.150000E+02
3.150000E+02
3.150000E+02
3.150000E+02
3.150000E+02
3.150000E+02
3.150000E+02
3.150000E+02
3.150000E+02
3.150000E+02
3.150000E+02
3.150000E+02
3.150000E+02
3.150000E+02
3.150000E+02
3.150000E+02
3.150000E+02
3.150000E+02
3.150000E+02
3.150000E+02
3.150000E+02
3.150000E+02
3.150000E+02
3.200000E+02
3.200000E+02
3.200000E+02
3.200000E+02
3.200000E+02
3.200000E+02
3.200000E+02
3.200000E+02
3.200000E+02
3.200000E+02
3.200000E+02
3.200000E+02
3.200000E+02
3.200000E+02
3.200000E+02
3.200000E+02
3.200000E+02
3.200000E+02
3.200000E+02
3.200000E+02
3.200000E+02
3.200000E+02
3.200000E+02
3.200000E+02
3.200000E+02
3.200000E+02
3.200000E+02
3.200000E+02
3.200000E+02
3.200000E+02
3.200000E+02
3.200000E+02
3.200000E+02
3.200000E+02
3.200000E+02
3.200000E+02
3.200000E+02
3.200000E+02
3.200000E+02
3.200000E+02
3.200000E+02
3.200000E+02
3.200000E+02
3.200000E+02
3.200000E+02
3.200000E+02
3.200000E+02
3.200000E+02
3.200000E+02
3.200000E+02
3.200000E+02
3.200000E+02
3.200000E+02
3.200000E+02
3.200000E+02
3.200000E+02
3.200000E+02
3.200000E+02
3.200000E+02
3.200000E+02
3.200000E+02
3.200000E+02
3.200000E+02
3.200000E+02
3.200000E+02
3.200000E+02
3.200000E+02
3.200000E+02
3.200000E+02
3.200000E+02
3.200000E+02
3.200000E+02
3.200000E+02
3.200000E+02
3.200000E+02
3.200000E+02
3.200000E+02
3.200000E+02
3.200000E+02
3.200000E+02
3.200000E+02
3.200000E+02
3.200000E+02
3.200000E+02
3.200000E+02
3.200000E+02
3.200000E+02
3.200000E+02
3.200000E+02
3.200000E+02
3.200000E+02
3.200000E+02
3.200000E+02
3.200000E+02
3.200000E+02
3.200000E+02
3.200000E+02
3.200000E+02
3.200000E+02
3.200000E+02
3.200000E+02
3.200000E+02
3.200000E+02
3.200000E+02
3.200000E+02
3.200000E+02
3.200000E+02
3.200000E+02
3.200000E+02
3.200000E+02
3.200000E+02
3.200000E+02
3.200000E+02
3.200000E+02
3.200000E+02
3.200000E+02
3.200000E+02
3.200000E+02
3.200000E+02
3.200000E+02
3.200000E+02
3.200000E+02
3.200000E+02
3.200000E+02
3.200000E+02
3.200000E+02
3.200000E+02
3.200000E+02
3.200000E+02
3.200000E+02
3.200000E+02
3.200000E+02
3.200000E+02
3.200000E+02
3.200000E+02
3.200000E+02
3.200000E+02
3.200000E+02
3.200000E+02
3.200000E+02
3.200000E+02
3.200000E+02
3.200000E+02
3.200000E+02
3.200000E+02
3.200000E+02
3.200000E+02
3.200000E+02
3.200000E+02
3.200000E+02
3.200000E+02
3.200000E+02
3.200000E+02
3.200000E+02
3.200000E+02
3.200000E+02
3.200000E+02
3.200000E+02
3.200000E+02
3.200000E+02
3.200000E+02
3.200000E+02
3.200000E+02
3.200000E+02
3.200000E+02
3.200000E+02
3.200000E+02
3.200000E+02
3.200000E+02
3.200000E+02
3.200000E+02
3.200000E+02
3.200000E+02
3.200000E+02
3.200000E+02
3.200000E+02
3.200000E+02
3.200000E+02
3.200000E+02
3.200000E+02
3.200000E+02
3.200000E+02
3.200000E+02
3.200000E+02
3.200000E+02
3.200000E+02
3.200000E+02
3.200000E+02
3.200000E+02
3.200000E+02
3.200000E+02
3.200000E+02
3.200000E+02
3.200000E+02
3.200000E+02
3.200000E+02
3.200000E+02
3.200000E+02
3.200000E+02
3.200000E+02
3.200000E+02
3.250000E+02
3.250000E+02
3.250000E+02
3.250000E+02
3.250000E+02
3.250000E+02
3.250000E+02
3.250000E+02
3.250000E+02
3.250000E+02
3.250000E+02
3.250000E+02
3.250000E+02
3.250000E+02
3.250000E+02
3.250000E+02
3.250000E+02
3.250000E+02
3.250000E+02
3.250000E+02
3.250000E+02
3.250000E+02
3.250000E+02
3.250000E+02
3.250000E+02
3.250000E+02
3.250000E+02
3.250000E+02
3.250000E+02
3.250000E+02
3.250000E+02
3.250000E+02
3.250000E+02
3.250000E+02
3.250000E+02
3.250000E+02
3.250000E+02
3.250000E+02
3.250000E+02
3.250000E+02
3.250000E+02
3.250000E+02
3.250000E+02
3.250000E+02
3.250000E+02
3.250000E+02
3.250000E+02
3.250000E+02
3.250000E+02
3.250000E+02
3.250000E+02
3.250000E+02
3.250000E+02
3.250000E+02
3.250000E+02
3.250000E+02
3.250000E+02
3.250000E+02
3.250000E+02
3.250000E+02
3.250000E+02
3.250000E+02
3.250000E+02
3.250000E+02
3.250000E+02
3.250000E+02
3.250000E+02
3.250000E+02
3.250000E+02
3.250000E+02
3.250000E+02
3.250000E+02
3.250000E+02
3.250000E+02
3.250000E+02
3.250000E+02
3.250000E+02
3.250000E+02
3.250000E+02
3.250000E+02
3.250000E+02
3.250000E+02
3.250000E+02
3.250000E+02
3.250000E+02
3.250000E+02
3.250000E+02
3.250000E+02
3.250000E+02
3.250000E+02
3.250000E+02
3.250000E+02
3.250000E+02
3.250000E+02
3.250000E+02
3.250000E+02
3.250000E+02
3.250000E+02
3.250000E+02
3.250000E+02
3.250000E+02
3.250000E+02
3.250000E+02
3.250000E+02
3.250000E+02
3.250000E+02
3.250000E+02
3.250000E+02
3.250000E+02
3.250000E+02
3.250000E+02
3.250000E+02
3.250000E+02
3.250000E+02
3.250000E+02
3.250000E+02
3.250000E+02
3.250000E+02
3.250000E+02
3.250000E+02
3.250000E+02
3.250000E+02
3.250000E+02
3.250000E+02
3.250000E+02
3.250000E+02
3.250000E+02
3.250000E+02
3.250000E+02
3.250000E+02
3.250000E+02
3.250000E+02
3.250000E+02
3.250000E+02
3.250000E+02
3.250000E+02
3.250000E+02
3.250000E+02
3.250000E+02
3.250000E+02
3.250000E+02
3.250000E+02
3.250000E+02
3.250000E+02
3.250000E+02
3.250000E+02
3.250000E+02
3.250000E+02
3.250000E+02
3.250000E+02
3.250000E+02
3.250000E+02
3.250000E+02
3.250000E+02
3.250000E+02
3.250000E+02
3.250000E+02
3.250000E+02
3.250000E+02
3.250000E+02
3.250000E+02
3.250000E+02
3.250000E+02
3.250000E+02
3.250000E+02
3.250000E+02
3.250000E+02
3.250000E+02
3.250000E+02
3.250000E+02
3.250000E+02
3.250000E+02
3.250000E+02
3.250000E+02
3.250000E+02
3.250000E+02
3.250000E+02
3.250000E+02
3.250000E+02
3.250000E+02
3.250000E+02
3.250000E+02
3.250000E+02
3.250000E+02
3.250000E+02
3.250000E+02
3.250000E+02
3.250000E+02
3.250000E+02
3.250000E+02
3.250000E+02
3.250000E+02
3.250000E+02
3.250000E+02
3.250000E+02
3.250000E+02
3.250000E+02
3.250000E+02
3.250000E+02
3.250000E+02
3.250000E+02
3.300000E+02
3.300000E+02
3.300000E+02
3.300000E+02
3.300000E+02
3.300000E+02
3.300000E+02
3.300000E+02
3.300000E+02
3.300000E+02
3.300000E+02
3.300000E+02
3.300000E+02
3.300000E+02
3.300000E+02
3.300000E+02
3.300000E+02
3.300000E+02
3.300000E+02
3.300000E+02
3.300000E+02
3.300000E+02
3.300000E+02
3.300000E+02
3.300000E+02
3.300000E+02
3.300000E+02
3.300000E+02
3.300000E+02
3.300000E+02
3.300000E+02
3.300000E+02
3.300000E+02
3.300000E+02
3.300000E+02
3.300000E+02
3.300000E+02
3.300000E+02
3.300000E+02
3.300000E+02
3.300000E+02
3.300000E+02
3.300000E+02
3.300000E+02
3.300000E+02
3.300000E+02
3.300000E+02
3.300000E+02
3.300000E+02
3.300000E+02
3.300000E+02
3.300000E+02
3.300000E+02
3.300000E+02
3.300000E+02
3.300000E+02
3.300000E+02
3.300000E+02
3.300000E+02
3.300000E+02
3.300000E+02
3.300000E+02
3.300000E+02
3.300000E+02
3.300000E+02
3.300000E+02
3.300000E+02
3.300000E+02
3.300000E+02
3.300000E+02
3.300000E+02
3.300000E+02
3.300000E+02
3.300000E+02
3.300000E+02
3.300000E+02
3.300000E+02
3.300000E+02
3.300000E+02
3.300000E+02
3.300000E+02
3.300000E+02
3.300000E+02
3.300000E+02
3.300000E+02
3.300000E+02
3.300000E+02
3.300000E+02
3.300000E+02
3.300000E+02
3.300000E+02
3.300000E+02
3.300000E+02
3.300000E+02
3.300000E+02
3.300000E+02
3.300000E+02
3.300000E+02
3.300000E+02
3.300000E+02
3.300000E+02
3.300000E+02
3.300000E+02
3.300000E+02
3.300000E+02
3.300000E+02
3.300000E+02
3.300000E+02
3.300000E+02
3.300000E+02
3.300000E+02
3.300000E+02
3.300000E+02
3.300000E+02
3.300000E+02
3.300000E+02
3.300000E+02
3.300000E+02
3.300000E+02
3.300000E+02
3.300000E+02
3.300000E+02
3.300000E+02
3.300000E+02
3.300000E+02
3.300000E+02
3.300000E+02
3.300000E+02
3.300000E+02
3.300000E+02
3.300000E+02
3.300000E+02
3.300000E+02
3.300000E+02
3.300000E+02
3.300000E+02
3.300000E+02
3.300000E+02
3.300000E+02
3.300000E+02
3.300000E+02
3.300000E+02
3.300000E+02
3.300000E+02
3.300000E+02
3.300000E+02
3.300000E+02
3.300000E+02
3.300000E+02
3.300000E+02
3.300000E+02
3.300000E+02
3.300000E+02
3.300000E+02
3.300000E+02
3.300000E+02
3.300000E+02
3.300000E+02
3.300000E+02
3.300000E+02
3.300000E+02
3.300000E+02
3.300000E+02
3.300000E+02
3.300000E+02
3.300000E+02
3.300000E+02
3.300000E+02
3.300000E+02
3.300000E+02
3.300000E+02
3.300000E+02
3.300000E+02
3.300000E+02
3.300000E+02
3.300000E+02
3.300000E+02
3.300000E+02
3.300000E+02
3.300000E+02
3.300000E+02
3.300000E+02
3.300000E+02
3.300000E+02
3.300000E+02
3.300000E+02
3.300000E+02
3.300000E+02
3.300000E+02
3.300000E+02
3.300000E+02
3.300000E+02
3.300000E+02
3.300000E+02
3.300000E+02
3.300000E+02
3.300000E+02
3.300000E+02
3.300000E+02
3.300000E+02
3.300000E+02
3.350000E+02
3.350000E+02
3.350000E+02
3.350000E+02
3.350000E+02
3.350000E+02
3.350000E+02
3.350000E+02
3.350000E+02
3.350000E+02
3.350000E+02
3.350000E+02
3.350000E+02
3.350000E+02
3.350000E+02
3.350000E+02
3.350000E+02
3.350000E+02
3.350000E+02
3.350000E+02
3.350000E+02
3.350000E+02
3.350000E+02
3.350000E+02
3.350000E+02
3.350000E+02
3.350000E+02
3.350000E+02
3.350000E+02
3.350000E+02
3.350000E+02
3.350000E+02
3.350000E+02
3.350000E+02
3.350000E+02
3.350000E+02
3.350000E+02
3.350000E+02
3.350000E+02
3.350000E+02
3.350000E+02
3.350000E+02
3.350000E+02
3.350000E+02
3.350000E+02
3.350000E+02
3.350000E+02
3.350000E+02
3.350000E+02
3.350000E+02
3.350000E+02
3.350000E+02
3.350000E+02
3.350000E+02
3.350000E+02
3.350000E+02
3.350000E+02
3.350000E+02
3.350000E+02
3.350000E+02
3.350000E+02
3.350000E+02
3.350000E+02
3.350000E+02
3.350000E+02
3.350000E+02
3.350000E+02
3.350000E+02
3.350000E+02
3.350000E+02
3.350000E+02
3.350000E+02
3.350000E+02
3.350000E+02
3.350000E+02
3.350000E+02
3.350000E+02
3.350000E+02
3.350000E+02
3.350000E+02
3.350000E+02
3.350000E+02
3.350000E+02
3.350000E+02
3.350000E+02
3.350000E+02
3.350000E+02
3.350000E+02
3.350000E+02
3.350000E+02
3.350000E+02
3.350000E+02
3.350000E+02
3.350000E+02
3.350000E+02
3.350000E+02
3.350000E+02
3.350000E+02
3.350000E+02
3.350000E+02
3.350000E+02
3.350000E+02
3.350000E+02
3.350000E+02
3.350000E+02
3.350000E+02
3.350000E+02
3.350000E+02
3.350000E+02
3.350000E+02
3.350000E+02
3.350000E+02
3.350000E+02
3.350000E+02
3.350000E+02
3.350000E+02
3.350000E+02
3.350000E+02
3.350000E+02
3.350000E+02
3.350000E+02
3.350000E+02
3.350000E+02
3.350000E+02
3.350000E+02
3.350000E+02
3.350000E+02
3.350000E+02
3.350000E+02
3.350000E+02
3.350000E+02
3.350000E+02
3.350000E+02
3.350000E+02
3.350000E+02
3.350000E+02
3.350000E+02
3.350000E+02
3.350000E+02
3.350000E+02
3.350000E+02
3.350000E+02
3.350000E+02
3.350000E+02
3.350000E+02
3.350000E+02
3.350000E+02
3.350000E+02
3.350000E+02
3.350000E+02
3.350000E+02
3.350000E+02
3.350000E+02
3.350000E+02
3.350000E+02
3.350000E+02
3.350000E+02
3.350000E+02
3.350000E+02
3.350000E+02
3.350000E+02
3.350000E+02
3.350000E+02
3.350000E+02
3.350000E+02
3.350000E+02
3.350000E+02
3.350000E+02
3.350000E+02
3.350000E+02
3.350000E+02
3.350000E+02
3.350000E+02
3.350000E+02
3.350000E+02
3.350000E+02
3.350000E+02
3.350000E+02
3.350000E+02
3.350000E+02
3.350000E+02
3.350000E+02
3.350000E+02
3.350000E+02
3.350000E+02
3.350000E+02
3.350000E+02
3.350000E+02
3.350000E+02
3.350000E+02
3.350000E+02
3.350000E+02
3.350000E+02
3.350000E+02
3.350000E+02
3.350000E+02
3.350000E+02
3.350000E+02
3.350000E+02
3.350000E+02
3.350000E+02
3.400000E+02
3.400000E+02
3.400000E+02
3.400000E+02
3.400000E+02
3.400000E+02
3.400000E+02
3.400000E+02
3.400000E+02
3.400000E+02
3.400000E+02
3.400000E+02
3.400000E+02
3.400000E+02
3.400000E+02
3.400000E+02
3.400000E+02
3.400000E+02
3.400000E+02
3.400000E+02
3.400000E+02
3.400000E+02
3.400000E+02
3.400000E+02
3.400000E+02
3.400000E+02
3.400000E+02
3.400000E+02
3.400000E+02
3.400000E+02
3.400000E+02
3.400000E+02
3.400000E+02
3.400000E+02
3.400000E+02
3.400000E+02
3.400000E+02
3.400000E+02
3.400000E+02
3.400000E+02
3.400000E+02
3.400000E+02
3.400000E+02
3.400000E+02
3.400000E+02
3.400000E+02
3.400000E+02
3.400000E+02
3.400000E+02
3.400000E+02
3.400000E+02
3.400000E+02
3.400000E+02
3.400000E+02
3.400000E+02
3.400000E+02
3.400000E+02
3.400000E+02
3.400000E+02
3.400000E+02
3.400000E+02
3.400000E+02
3.400000E+02
3.400000E+02
3.400000E+02
3.400000E+02
3.400000E+02
3.400000E+02
3.400000E+02
3.400000E+02
3.400000E+02
3.400000E+02
3.400000E+02
3.400000E+02
3.400000E+02
3.400000E+02
3.400000E+02
3.400000E+02
3.400000E+02
3.400000E+02
3.400000E+02
3.400000E+02
3.400000E+02
3.400000E+02
3.400000E+02
3.400000E+02
3.400000E+02
3.400000E+02
3.400000E+02
3.400000E+02
3.400000E+02
3.400000E+02
3.400000E+02
3.400000E+02
3.400000E+02
3.400000E+02
3.400000E+02
3.400000E+02
3.400000E+02
3.400000E+02
3.400000E+02
3.400000E+02
3.400000E+02
3.400000E+02
3.400000E+02
3.400000E+02
3.400000E+02
3.400000E+02
3.400000E+02
3.400000E+02
3.400000E+02
3.400000E+02
3.400000E+02
3.400000E+02
3.400000E+02
3.400000E+02
3.400000E+02
3.400000E+02
3.400000E+02
3.400000E+02
3.400000E+02
3.400000E+02
3.400000E+02
3.400000E+02
3.400000E+02
3.400000E+02
3.400000E+02
3.400000E+02
3.400000E+02
3.400000E+02
3.400000E+02
3.400000E+02
3.400000E+02
3.400000E+02
3.400000E+02
3.400000E+02
3.400000E+02
3.400000E+02
3.400000E+02
3.400000E+02
3.400000E+02
3.400000E+02
3.400000E+02
3.400000E+02
3.400000E+02
3.400000E+02
3.400000E+02
3.400000E+02
3.400000E+02
3.400000E+02
3.400000E+02
3.400000E+02
3.400000E+02
3.400000E+02
3.400000E+02
3.400000E+02
3.400000E+02
3.400000E+02
3.400000E+02
3.400000E+02
3.400000E+02
3.400000E+02
3.400000E+02
3.400000E+02
3.400000E+02
3.400000E+02
3.400000E+02
3.400000E+02
3.400000E+02
3.400000E+02
3.400000E+02
3.400000E+02
3.400000E+02
3.400000E+02
3.400000E+02
3.400000E+02
3.400000E+02
3.400000E+02
3.400000E+02
3.400000E+02
3.400000E+02
3.400000E+02
3.400000E+02
3.400000E+02
3.400000E+02
3.400000E+02
3.400000E+02
3.400000E+02
3.400000E+02
3.400000E+02
3.400000E+02
3.400000E+02
3.400000E+02
3.400000E+02
3.400000E+02
3.400000E+02
3.400000E+02
3.400000E+02
3.400000E+02
3.400000E+02
3.400000E+02
3.450000E+02
3.450000E+02
3.450000E+02
3.450000E+02
3.450000E+02
3.450000E+02
3.450000E+02
3.450000E+02
3.450000E+02
3.450000E+02
3.450000E+02
3.450000E+02
3.450000E+02
3.450000E+02
3.450000E+02
3.450000E+02
3.450000E+02
3.450000E+02
3.450000E+02
3.450000E+02
3.450000E+02
3.450000E+02
3.450000E+02
3.450000E+02
3.450000E+02
3.450000E+02
3.450000E+02
3.450000E+02
3.450000E+02
3.450000E+02
3.450000E+02
3.450000E+02
3.450000E+02
3.450000E+02
3.450000E+02
3.450000E+02
3.450000E+02
3.450000E+02
3.450000E+02
3.450000E+02
3.450000E+02
3.450000E+02
3.450000E+02
3.450000E+02
3.450000E+02
3.450000E+02
3.450000E+02
3.450000E+02
3.450000E+02
3.450000E+02
3.450000E+02
3.450000E+02
3.450000E+02
3.450000E+02
3.450000E+02
3.450000E+02
3.450000E+02
3.450000E+02
3.450000E+02
3.450000E+02
3.450000E+02
3.450000E+02
3.450000E+02
3.450000E+02
3.450000E+02
3.450000E+02
3.450000E+02
3.450000E+02
3.450000E+02
3.450000E+02
3.450000E+02
3.450000E+02
3.450000E+02
3.450000E+02
3.450000E+02
3.450000E+02
3.450000E+02
3.450000E+02
3.450000E+02
3.450000E+02
3.450000E+02
3.450000E+02
3.450000E+02
3.450000E+02
3.450000E+02
3.450000E+02
3.450000E+02
3.450000E+02
3.450000E+02
3.450000E+02
3.450000E+02
3.450000E+02
3.450000E+02
3.450000E+02
3.450000E+02
3.450000E+02
3.450000E+02
3.450000E+02
3.450000E+02
3.450000E+02
3.450000E+02
3.450000E+02
3.450000E+02
3.450000E+02
3.450000E+02
3.450000E+02
3.450000E+02
3.450000E+02
3.450000E+02
3.450000E+02
3.450000E+02
3.450000E+02
3.450000E+02
3.450000E+02
3.450000E+02
3.450000E+02
3.450000E+02
3.450000E+02
3.450000E+02
3.450000E+02
3.450000E+02
3.450000E+02
3.450000E+02
3.450000E+02
3.450000E+02
3.450000E+02
3.450000E+02
3.450000E+02
3.450000E+02
3.450000E+02
3.450000E+02
3.450000E+02
3.450000E+02
3.450000E+02
3.450000E+02
3.450000E+02
3.450000E+02
3.450000E+02
3.450000E+02
3.450000E+02
3.450000E+02
3.450000E+02
3.450000E+02
3.450000E+02
3.450000E+02
3.450000E+02
3.450000E+02
3.450000E+02
3.450000E+02
3.450000E+02
3.450000E+02
3.450000E+02
3.450000E+02
3.450000E+02
3.450000E+02
3.450000E+02
3.450000E+02
3.450000E+02
3.450000E+02
3.450000E+02
3.450000E+02
3.450000E+02
3.450000E+02
3.450000E+02
3.450000E+02
3.450000E+02
3.450000E+02
3.450000E+02
3.450000E+02
3.450000E+02
3.450000E+02
3.450000E+02
3.450000E+02
3.450000E+02
3.450000E+02
3.450000E+02
3.450000E+02
3.450000E+02
3.450000E+02
3.450000E+02
3.450000E+02
3.450000E+02
3.450000E+02
3.450000E+02
3.450000E+02
3.450000E+02
3.450000E+02
3.450000E+02
3.450000E+02
3.450000E+02
3.450000E+02
3.450000E+02
3.450000E+02
3.450000E+02
3.450000E+02
3.450000E+02
3.450000E+02
3.450000E+02
3.450000E+02
3.450000E+02
3.450000E+02
3.500000E+02
3.500000E+02
3.500000E+02
3.500000E+02
3.500000E+02
3.500000E+02
3.500000E+02
3.500000E+02
3.500000E+02
3.500000E+02
3.500000E+02
3.500000E+02
3.500000E+02
3.500000E+02
3.500000E+02
3.500000E+02
3.500000E+02
3.500000E+02
3.500000E+02
3.500000E+02
3.500000E+02
3.500000E+02
3.500000E+02
3.500000E+02
3.500000E+02
3.500000E+02
3.500000E+02
3.500000E+02
3.500000E+02
3.500000E+02
3.500000E+02
3.500000E+02
3.500000E+02
3.500000E+02
3.500000E+02
3.500000E+02
3.500000E+02
3.500000E+02
3.500000E+02
3.500000E+02
3.500000E+02
3.500000E+02
3.500000E+02
3.500000E+02
3.500000E+02
3.500000E+02
3.500000E+02
3.500000E+02
3.500000E+02
3.500000E+02
3.500000E+02
3.500000E+02
3.500000E+02
3.500000E+02
3.500000E+02
3.500000E+02
3.500000E+02
3.500000E+02
3.500000E+02
3.500000E+02
3.500000E+02
3.500000E+02
3.500000E+02
3.500000E+02
3.500000E+02
3.500000E+02
3.500000E+02
3.500000E+02
3.500000E+02
3.500000E+02
3.500000E+02
3.500000E+02
3.500000E+02
3.500000E+02
3.500000E+02
3.500000E+02
3.500000E+02
3.500000E+02
3.500000E+02
3.500000E+02
3.500000E+02
3.500000E+02
3.500000E+02
3.500000E+02
3.500000E+02
3.500000E+02
3.500000E+02
3.500000E+02
3.500000E+02
3.500000E+02
3.500000E+02
3.500000E+02
3.500000E+02
3.500000E+02
3.500000E+02
3.500000E+02
3.500000E+02
3.500000E+02
3.500000E+02
3.500000E+02
3.500000E+02
3.500000E+02
3.500000E+02
3.500000E+02
3.500000E+02
3.500000E+02
3.500000E+02
3.500000E+02
3.500000E+02
3.500000E+02
3.500000E+02
3.500000E+02
3.500000E+02
3.500000E+02
3.500000E+02
3.500000E+02
3.500000E+02
3.500000E+02
3.500000E+02
3.500000E+02
3.500000E+02
3.500000E+02
3.500000E+02
3.500000E+02
3.500000E+02
3.500000E+02
3.500000E+02
3.500000E+02
3.500000E+02
3.500000E+02
3.500000E+02
3.500000E+02
3.500000E+02
3.500000E+02
3.500000E+02
3.500000E+02
3.500000E+02
3.500000E+02
3.500000E+02
3.500000E+02
3.500000E+02
3.500000E+02
3.500000E+02
3.500000E+02
3.500000E+02
3.500000E+02
3.500000E+02
3.500000E+02
3.500000E+02
3.500000E+02
3.500000E+02
3.500000E+02
3.500000E+02
3.500000E+02
3.500000E+02
3.500000E+02
3.500000E+02
3.500000E+02
3.500000E+02
3.500000E+02
3.500000E+02
3.500000E+02
3.500000E+02
3.500000E+02
3.500000E+02
3.500000E+02
3.500000E+02
3.500000E+02
3.500000E+02
3.500000E+02
3.500000E+02
3.500000E+02
3.500000E+02
3.500000E+02
3.500000E+02
3.500000E+02
3.500000E+02
3.500000E+02
3.500000E+02
3.500000E+02
3.500000E+02
3.500000E+02
3.500000E+02
3.500000E+02
3.500000E+02
3.500000E+02
3.500000E+02
3.500000E+02
3.500000E+02
3.500000E+02
3.500000E+02
3.500000E+02
3.500000E+02
3.500000E+02
3.500000E+02
3.500000E+02
3.500000E+02
3.500000E+02
3.500000E+02
3.500000E+02
3.500000E+02
3.550000E+02
3.550000E+02
3.550000E+02
3.550000E+02
3.550000E+02
3.550000E+02
3.550000E+02
3.550000E+02
3.550000E+02
3.550000E+02
3.550000E+02
3.550000E+02
3.550000E+02
3.550000E+02
3.550000E+02
3.550000E+02
3.550000E+02
3.550000E+02
3.550000E+02
3.550000E+02
3.550000E+02
3.550000E+02
3.550000E+02
3.550000E+02
3.550000E+02
3.550000E+02
3.550000E+02
3.550000E+02
3.550000E+02
3.550000E+02
3.550000E+02
3.550000E+02
3.550000E+02
3.550000E+02
3.550000E+02
3.550000E+02
3.550000E+02
3.550000E+02
3.550000E+02
3.550000E+02
3.550000E+02
3.550000E+02
3.550000E+02
3.550000E+02
3.550000E+02
3.550000E+02
3.550000E+02
3.550000E+02
3.550000E+02
3.550000E+02
3.550000E+02
3.550000E+02
3.550000E+02
3.550000E+02
3.550000E+02
3.550000E+02
3.550000E+02
3.550000E+02
3.550000E+02
3.550000E+02
3.550000E+02
3.550000E+02
3.550000E+02
3.550000E+02
3.550000E+02
3.550000E+02
3.550000E+02
3.550000E+02
3.550000E+02
3.550000E+02
3.550000E+02
3.550000E+02
3.550000E+02
3.550000E+02
3.550000E+02
3.550000E+02
3.550000E+02
3.550000E+02
3.550000E+02
3.550000E+02
3.550000E+02
3.550000E+02
3.550000E+02
3.550000E+02
3.550000E+02
3.550000E+02
3.550000E+02
3.550000E+02
3.550000E+02
3.550000E+02
3.550000E+02
3.550000E+02
3.550000E+02
3.550000E+02
3.550000E+02
3.550000E+02
3.550000E+02
3.550000E+02
3.550000E+02
3.550000E+02
3.550000E+02
3.550000E+02
3.550000E+02
3.550000E+02
3.550000E+02
3.550000E+02
3.550000E+02
3.550000E+02
3.550000E+02
3.550000E+02
3.550000E+02
3.550000E+02
3.550000E+02
3.550000E+02
3.550000E+02
3.550000E+02
3.550000E+02
3.550000E+02
3.550000E+02
3.550000E+02
3.550000E+02
3.550000E+02
3.550000E+02
3.550000E+02
3.550000E+02
3.550000E+02
3.550000E+02
3.550000E+02
3.550000E+02
3.550000E+02
3.550000E+02
3.550000E+02
3.550000E+02
3.550000E+02
3.550000E+02
3.550000E+02
3.550000E+02
3.550000E+02
3.550000E+02
3.550000E+02
3.550000E+02
3.550000E+02
3.550000E+02
3.550000E+02
3.550000E+02
3.550000E+02
3.550000E+02
3.550000E+02
3.550000E+02
3.550000E+02
3.550000E+02
3.550000E+02
3.550000E+02
3.550000E+02
3.550000E+02
3.550000E+02
3.550000E+02
3.550000E+02
3.550000E+02
3.550000E+02
3.550000E+02
3.550000E+02
3.550000E+02
3.550000E+02
3.550000E+02
3.550000E+02
3.550000E+02
3.550000E+02
3.550000E+02
3.550000E+02
3.550000E+02
3.550000E+02
3.550000E+02
3.550000E+02
3.550000E+02
3.550000E+02
3.550000E+02
3.550000E+02
3.550000E+02
3.550000E+02
3.550000E+02
3.550000E+02
3.550000E+02
3.550000E+02
3.550000E+02
3.550000E+02
3.550000E+02
3.550000E+02
3.550000E+02
3.550000E+02
3.550000E+02
3.550000E+02
3.550000E+02
3.550000E+02
3.550000E+02
3.550000E+02
3.550000E+02
3.550000E+02
3.550000E+02
3.550000E+02
3.550000E+02
Thickness
1.910277E-03
2.222886E-03
2.059865E-03
2.569114E-03
5.375097E-03
9.433230E-03
1.326831E-01
-7.887258E-03
-1.522620E-02
-1.436775E-02
-3.039454E-02
1.072989E-01
1.628424E-02
3.206816E-03
3.411464E-03
3.551980E-03
3.047265E-03
2.951564E-03
3.610383E-03
3.434306E-03
3.627236E-03
3.726176E-03
3.566998E-03
3.606766E-03
3.623525E-03
3.648870E-03
3.601444E-03
3.692884E-03
4.055334E-03
3.837002E-03
4.129947E-03
4.443056E-03
4.932433E-03
5.269419E-03
5.713629E-03
6.091000E-03
6.980599E-03
7.570902E-03
8.504590E-03
9.344190E-03
1.008663E-02
1.093334E-02
1.190753E-02
1.328662E-02
1.456976E-02
1.556803E-02
1.731765E-02
1.855602E-02
2.001181E-02
2.130968E-02
2.270475E-02
2.416879E-02
2.570515E-02
2.709011E-02
2.780817E-02
2.938091E-02
3.106181E-02
3.253412E-02
3.351090E-02
3.534228E-02
3.640395E-02
3.758010E-02
3.849158E-02
3.910497E-02
4.032655E-02
4.027714E-02
4.244502E-02
4.256326E-02
4.312552E-02
4.365120E-02
4.462062E-02
4.543020E-02
4.526644E-02
4.620637E-02
4.659950E-02
4.669361E-02
4.741439E-02
4.715640E-02
4.801384E-02
4.738244E-02
4.696685E-02
4.816622E-02
4.773535E-02
4.840147E-02
4.785723E-02
4.835141E-02
4.827555E-02
4.922602E-02
4.814320E-02
4.768241E-02
4.809198E-02
4.871406E-02
4.805200E-02
4.805458E-02
4.757960E-02
4.799864E-02
4.797635E-02
4.738625E-02
4.785019E-02
4.796702E-02
4.758632E-02
4.824340E-02
4.841703E-02
4.774784E-02
4.760020E-02
4.671971E-02
4.696107E-02
4.712067E-02
4.666296E-02
4.658187E-02
4.645533E-02
4.678146E-02
4.600625E-02
4.596381E-02
4.557310E-02
4.496520E-02
4.397049E-02
4.380445E-02
4.372968E-02
4.334544E-02
4.207645E-02
4.231102E-02
4.086545E-02
3.978266E-02
3.902996E-02
3.857148E-02
3.812312E-02
3.687661E-02
3.574840E-02
3.473184E-02
3.381905E-02
3.268483E-02
3.133913E-02
2.974147E-02
2.863921E-02
2.721662E-02
2.624944E-02
2.511416E-02
2.259990E-02
2.117783E-02
2.030841E-02
1.891276E-02
1.759847E-02
1.603586E-02
1.478696E-02
1.361315E-02
1.227868E-02
1.093232E-02
9.888794E-03
8.964825E-03
7.883905E-03
6.887336E-03
6.356452E-03
5.554558E-03
4.832766E-03
4.480654E-03
3.840291E-03
3.563081E-03
3.058735E-03
2.701809E-03
2.507743E-03
2.328531E-03
2.123625E-03
2.038752E-03
2.096676E-03
2.033163E-03
2.124551E-03
1.753066E-03
1.511292E-03
1.619960E-03
1.583537E-03
1.336682E-03
1.241358E-03
1.334304E-03
1.163208E-03
1.011017E-03
1.005591E-03
9.391477E-04
9.844028E-04
8.739626E-04
7.064491E-04
5.313320E-04
5.437506E-04
4.793102E-04
3.847117E-04
5.575940E-04
4.369166E-04
3.159035E-04
3.239841E-04
4.392543E-04
4.783380E-04
4.494265E-04
3.131934E-04
2.693221E-04
3.779066E-04
3.723498E-04
3.670416E-04
2.616222E-04
2.426308E-04
5.522009E-04
6.115382E-04
2.326030E-03
2.157607E-03
2.445985E-03
2.617473E-03
6.912183E-03
8.606806E-03
2.239568E-02
3.367362E-02
3.406936E-02
2.955253E-02
1.400695E-01
8.150743E-02
1.871607E-02
3.071706E-03
3.371118E-03
3.256730E-03
3.214518E-03
3.263441E-03
3.416213E-03
3.382745E-03
3.518735E-03
3.602752E-03
3.719982E-03
3.690600E-03
3.465432E-03
3.565543E-03
3.615139E-03
3.732114E-03
3.692058E-03
3.795504E-03
3.906092E-03
4.405140E-03
4.911888E-03
5.176738E-03
5.765878E-03
6.120244E-03
6.802593E-03
7.513260E-03
8.293181E-03
9.040528E-03
1.007507E-02
1.106289E-02
1.204754E-02
1.338818E-02
1.422175E-02
1.535281E-02
1.662897E-02
1.819671E-02
2.014936E-02
2.108940E-02
2.276975E-02
2.420008E-02
2.536390E-02
2.733919E-02
2.817699E-02
2.981051E-02
3.110964E-02
3.252186E-02
3.359312E-02
3.491036E-02
3.610984E-02
3.785113E-02
3.894203E-02
3.889871E-02
4.033954E-02
4.085803E-02
4.218847E-02
4.265200E-02
4.340238E-02
4.436939E-02
4.457750E-02
4.469100E-02
4.518410E-02
4.590267E-02
4.638384E-02
4.639288E-02
4.756701E-02
4.664252E-02
4.767882E-02
4.743541E-02
4.728189E-02
4.850064E-02
4.775982E-02
4.796192E-02
4.787344E-02
4.839907E-02
4.845857E-02
4.799012E-02
4.812203E-02
4.831800E-02
4.808970E-02
4.821286E-02
4.788847E-02
4.749669E-02
4.793943E-02
4.795315E-02
4.866939E-02
4.803983E-02
4.807949E-02
4.772801E-02
4.772219E-02
4.801741E-02
4.789662E-02
4.812167E-02
4.815161E-02
4.728028E-02
4.699206E-02
4.737896E-02
4.684640E-02
4.647665E-02
4.661621E-02
4.663004E-02
4.620559E-02
4.646789E-02
4.595799E-02
4.484292E-02
4.439937E-02
4.352631E-02
4.372003E-02
4.291653E-02
4.217175E-02
4.173890E-02
4.120019E-02
4.029693E-02
3.934942E-02
3.830520E-02
3.729233E-02
3.667517E-02
3.592092E-02
3.505114E-02
3.355294E-02
3.257648E-02
3.137700E-02
2.942180E-02
2.827106E-02
2.735211E-02
2.589561E-02
2.486254E-02
2.272913E-02
2.139584E-02
2.000737E-02
1.883488E-02
1.781628E-02
1.587336E-02
1.474008E-02
1.367670E-02
1.248776E-02
1.155819E-02
9.948165E-03
9.271776E-03
8.046960E-03
6.810273E-03
6.243797E-03
5.604495E-03
4.879933E-03
4.567177E-03
4.102983E-03
3.501142E-03
3.127935E-03
2.602499E-03
2.471674E-03
2.145819E-03
2.363420E-03
1.981080E-03
1.915991E-03
2.014146E-03
1.878231E-03
1.783227E-03
1.629274E-03
1.838499E-03
1.760358E-03
1.370919E-03
1.170140E-03
1.111075E-03
1.111565E-03
1.073083E-03
9.420185E-04
6.926068E-04
8.245656E-04
7.958349E-04
5.701861E-04
5.900508E-04
4.124631E-04
3.516275E-04
4.183710E-04
5.746788E-04
3.835527E-04
3.833170E-04
3.467918E-04
2.984467E-04
4.151436E-04
4.178078E-04
4.032807E-04
2.439477E-04
2.431027E-04
2.861055E-04
3.425309E-04
3.613926E-04
2.745869E-04
5.651033E-04
8.191831E-04
2.404350E-03
1.982689E-03
2.577989E-03
2.392445E-03
9.193722E-03
3.486562E-03
2.160741E-01
3.124040E-02
1.383544E-02
5.014744E-02
8.300008E-02
4.059678E-02
2.222338E-02
3.624047E-03
3.436568E-03
3.469007E-03
3.330615E-03
3.199145E-03
3.233740E-03
3.503490E-03
3.444588E-03
3.629601E-03
3.637646E-03
3.666814E-03
3.750404E-03
3.466971E-03
3.658963E-03
3.580626E-03
3.712646E-03
3.638715E-03
4.075759E-03
4.532992E-03
4.980017E-03
5.295791E-03
5.668542E-03
6.354144E-03
6.895079E-03
7.645088E-03
8.424998E-03
9.284630E-03
9.997322E-03
1.102676E-02
1.204753E-02
1.297867E-02
1.439511E-02
1.554213E-02
1.663898E-02
1.803845E-02
1.998574E-02
2.117851E-02
2.309981E-02
2.419445E-02
2.581686E-02
2.738887E-02
2.872554E-02
3.010792E-02
3.108921E-02
3.254785E-02
3.349730E-02
3.453155E-02
3.616331E-02
3.786713E-02
3.890685E-02
3.920517E-02
4.052553E-02
4.097444E-02
4.176030E-02
4.282398E-02
4.417919E-02
4.462823E-02
4.420625E-02
4.495972E-02
4.555557E-02
4.586093E-02
4.569931E-02
4.666542E-02
4.729015E-02
4.688367E-02
4.744362E-02
4.705865E-02
4.733687E-02
4.828609E-02
4.853517E-02
4.783445E-02
4.822232E-02
4.816869E-02
4.798686E-02
4.784654E-02
4.755402E-02
4.818037E-02
4.826668E-02
4.701852E-02
4.308068E-02
4.574808E-02
4.786465E-02
4.832913E-02
4.882571E-02
4.792862E-02
4.778793E-02
4.833470E-02
4.784845E-02
4.759065E-02
4.730658E-02
4.902975E-02
4.844114E-02
4.721393E-02
4.730555E-02
4.740122E-02
4.696344E-02
4.652669E-02
4.671084E-02
4.609195E-02
4.580001E-02
4.624544E-02
4.616123E-02
4.482650E-02
4.461861E-02
4.359528E-02
4.399183E-02
4.281289E-02
4.200901E-02
4.156788E-02
4.125696E-02
4.010882E-02
3.919242E-02
3.840016E-02
3.715056E-02
3.664691E-02
3.644034E-02
3.528442E-02
3.350595E-02
3.267292E-02
3.135132E-02
2.916170E-02
2.850125E-02
2.717486E-02
2.594350E-02
2.457938E-02
2.308112E-02
2.112778E-02
2.030703E-02
1.886441E-02
1.743658E-02
1.580680E-02
1.447874E-02
1.332262E-02
1.223426E-02
1.144007E-02
9.695244E-03
9.172881E-03
7.547851E-03
6.694060E-03
6.196616E-03
5.662324E-03
4.848931E-03
4.150430E-03
4.023572E-03
3.291196E-03
2.929123E-03
2.473315E-03
2.277480E-03
2.191732E-03
2.316850E-03
2.316113E-03
1.964830E-03
1.852640E-03
1.944000E-03
1.920658E-03
1.752118E-03
1.766766E-03
1.560524E-03
1.416989E-03
1.386219E-03
1.084783E-03
1.020053E-03
1.063622E-03
9.723971E-04
7.537721E-04
8.657525E-04
6.110906E-04
6.250198E-04
5.503178E-04
6.127238E-04
7.323486E-04
6.228593E-04
4.704209E-04
5.213564E-04
4.920466E-04
4.919086E-04
3.840085E-04
3.868449E-04
4.394253E-04
2.948883E-04
3.047730E-04
2.052734E-04
3.489850E-04
3.156722E-04
2.639818E-04
2.928807E-04
2.381857E-04
-7.995356E-06
2.339322E-03
2.391597E-03
2.542323E-03
2.766016E-03
7.097388E-03
-4.192698E-02
-8.568781E-02
1.398281E-02
9.496451E-03
-3.428420E-03
-1.357569E-02
1.005246E-02
1.839952E-02
3.297026E-03
3.600817E-03
3.442766E-03
3.184704E-03
3.220830E-03
3.239012E-03
3.438408E-03
3.467632E-03
3.624870E-03
3.710098E-03
3.611514E-03
3.462074E-03
3.452739E-03
3.497493E-03
3.467137E-03
3.751770E-03
3.744881E-03
4.212409E-03
4.476336E-03
4.757459E-03
5.246248E-03
5.746334E-03
6.113101E-03
6.565971E-03
7.444383E-03
8.204344E-03
9.250106E-03
9.964167E-03
1.090019E-02
1.179337E-02
1.295127E-02
1.462666E-02
1.567713E-02
1.664995E-02
1.811000E-02
1.969942E-02
2.121237E-02
2.278777E-02
2.452266E-02
2.579337E-02
2.697123E-02
2.861733E-02
3.014910E-02
3.123812E-02
3.265366E-02
3.339948E-02
3.506934E-02
3.575774E-02
3.712968E-02
3.824181E-02
3.905217E-02
4.048064E-02
4.125971E-02
4.158141E-02
4.282988E-02
4.436807E-02
4.455140E-02
4.508840E-02
4.520017E-02
4.591548E-02
4.561275E-02
4.567093E-02
4.703746E-02
4.718272E-02
4.709258E-02
4.703907E-02
4.751985E-02
4.814825E-02
4.813537E-02
4.809521E-02
4.794469E-02
4.746221E-02
4.735891E-02
4.767109E-02
4.792665E-02
4.794076E-02
4.860255E-02
4.786854E-02
4.791680E-02
4.610036E-02
4.749064E-02
4.791483E-02
4.797630E-02
4.863073E-02
4.758527E-02
4.731924E-02
4.793283E-02
4.755514E-02
4.715888E-02
4.766505E-02
4.933898E-02
4.744790E-02
4.714973E-02
4.771753E-02
4.669113E-02
4.627188E-02
4.736669E-02
4.665508E-02
4.641498E-02
4.580125E-02
4.624222E-02
4.537345E-02
4.548558E-02
4.412219E-02
4.344211E-02
4.354078E-02
4.363703E-02
4.251919E-02
4.245008E-02
4.094327E-02
3.997850E-02
3.971582E-02
3.830162E-02
3.694846E-02
3.612947E-02
3.601704E-02
3.471493E-02
3.315440E-02
3.224259E-02
3.112294E-02
3.003964E-02
2.847652E-02
2.686135E-02
2.576720E-02
2.505933E-02
2.341985E-02
2.130452E-02
2.013178E-02
1.875351E-02
1.740491E-02
1.618936E-02
1.435996E-02
1.319325E-02
1.212601E-02
1.130749E-02
9.810402E-03
9.208390E-03
7.907931E-03
7.070065E-03
6.205147E-03
5.609850E-03
4.777639E-03
3.995725E-03
3.826236E-03
3.430864E-03
3.035682E-03
2.770832E-03
2.594331E-03
2.489316E-03
2.333794E-03
2.244846E-03
2.032371E-03
1.947525E-03
1.976221E-03
1.853657E-03
1.577299E-03
1.672285E-03
1.401678E-03
1.381129E-03
1.408665E-03
1.201637E-03
1.025492E-03
1.022921E-03
1.028162E-03
9.518150E-04
8.671462E-04
6.500110E-04
7.769433E-04
5.649358E-04
5.801810E-04
6.660682E-04
6.089411E-04
4.360672E-04
5.422307E-04
4.529962E-04
4.614060E-04
4.628328E-04
4.541025E-04
2.701055E-04
3.245067E-04
1.573589E-04
2.747231E-04
2.409955E-04
4.358084E-04
1.335472E-04
2.556832E-04
1.295094E-05
-3.386072E-04
2.583873E-03
2.540320E-03
2.665147E-03
2.688519E-03
5.381852E-03
5.504897E-02
7.070098E-02
-2.153573E-03
-9.039332E-04
-1.977939E-02
-1.154165E-01
2.584305E-02
1.347080E-02
3.292723E-03
3.422471E-03
3.626852E-03
3.501826E-03
3.281681E-03
3.513449E-03
3.448831E-03
3.538664E-03
3.689623E-03
3.624398E-03
3.661301E-03
3.608511E-03
3.496620E-03
3.368964E-03
3.547548E-03
3.792694E-03
3.994097E-03
4.207170E-03
4.527508E-03
4.810882E-03
5.119721E-03
5.826893E-03
6.222999E-03
6.746370E-03
7.445907E-03
7.963537E-03
9.224163E-03
9.996910E-03
1.081035E-02
1.161177E-02
1.306821E-02
1.401999E-02
1.563304E-02
1.722634E-02
1.810345E-02
1.941562E-02
2.103237E-02
2.267905E-02
2.417488E-02
2.502243E-02
2.713883E-02
2.849092E-02
2.936369E-02
3.075176E-02
3.207640E-02
3.372280E-02
3.467863E-02
3.563974E-02
3.687554E-02
3.802627E-02
3.934896E-02
3.991795E-02
4.138027E-02
4.134257E-02
4.245727E-02
4.392709E-02
4.431122E-02
4.484841E-02
4.489220E-02
4.551559E-02
4.584882E-02
4.604877E-02
4.677601E-02
4.721976E-02
4.711602E-02
4.721871E-02
4.799000E-02
4.890781E-02
4.828883E-02
4.790235E-02
4.770457E-02
4.768828E-02
4.762627E-02
4.802491E-02
4.842896E-02
4.869359E-02
4.878842E-02
4.798010E-02
4.839988E-02
4.792284E-02
4.829589E-02
4.823287E-02
4.756533E-02
4.787784E-02
4.775563E-02
4.785223E-02
4.789646E-02
4.763670E-02
4.744441E-02
4.761455E-02
4.930252E-02
4.794913E-02
4.809402E-02
4.737461E-02
4.695077E-02
4.640295E-02
4.726856E-02
4.652044E-02
4.664474E-02
4.571001E-02
4.580021E-02
4.512214E-02
4.482766E-02
4.430446E-02
4.418650E-02
4.404903E-02
4.322981E-02
4.253710E-02
4.195253E-02
4.064239E-02
3.981944E-02
3.958077E-02
3.836427E-02
3.721445E-02
3.627583E-02
3.566164E-02
3.423640E-02
3.315780E-02
3.236498E-02
3.121154E-02
3.005745E-02
2.843497E-02
2.691472E-02
2.568200E-02
2.459666E-02
2.354383E-02
2.191894E-02
2.044978E-02
1.875343E-02
1.736145E-02
1.608059E-02
1.442823E-02
1.324267E-02
1.222184E-02
1.135736E-02
1.004725E-02
9.213087E-03
7.945849E-03
6.948495E-03
6.560666E-03
5.609626E-03
4.782859E-03
4.214257E-03
3.845624E-03
3.499150E-03
3.045199E-03
2.777893E-03
2.418316E-03
2.249877E-03
2.226852E-03
2.187588E-03
2.174296E-03
2.208191E-03
1.906604E-03
1.952391E-03
1.597179E-03
1.556847E-03
1.531914E-03
1.310104E-03
1.378365E-03
1.291048E-03
1.288118E-03
1.058858E-03
1.094520E-03
8.519399E-04
6.812604E-04
7.848767E-04
6.670028E-04
5.564083E-04
5.463046E-04
4.313702E-04
4.279670E-04
3.968133E-04
4.483222E-04
2.835539E-04
4.186235E-04
4.783279E-04
4.343339E-04
1.960030E-04
4.184240E-04
1.880563E-04
2.222586E-04
2.664124E-04
2.989050E-04
1.849151E-04
2.065980E-04
7.678062E-05
7.588046E-05
2.607299E-03
2.555733E-03
2.658924E-03
2.710916E-03
4.340952E-03
2.862574E-02
5.764329E-02
1.694915E-02
-2.256302E-03
-1.494725E-02
4.917918E-02
6.398244E-03
1.312278E-02
3.340833E-03
3.432224E-03
3.338103E-03
3.365268E-03
3.317086E-03
3.516670E-03
3.566656E-03
3.559756E-03
3.678382E-03
3.591242E-03
3.556132E-03
3.454955E-03
3.467401E-03
3.345847E-03
3.580334E-03
3.656565E-03
3.913275E-03
4.137012E-03
4.419061E-03
4.816831E-03
5.165025E-03
5.693311E-03
6.125181E-03
6.977988E-03
8.177143E-03
7.992229E-03
9.216446E-03
1.010283E-02
1.078565E-02
1.158734E-02
1.318834E-02
1.407822E-02
1.539665E-02
1.704912E-02
1.825849E-02
1.941499E-02
2.084120E-02
2.253906E-02
2.373939E-02
2.509062E-02
2.710935E-02
2.879043E-02
2.978649E-02
3.059483E-02
3.194447E-02
3.369206E-02
3.479872E-02
3.619302E-02
3.698932E-02
3.807481E-02
3.956065E-02
4.027710E-02
4.105746E-02
4.147827E-02
4.256857E-02
4.313866E-02
4.345852E-02
4.420473E-02
4.498469E-02
4.585660E-02
4.661437E-02
4.666229E-02
4.681221E-02
4.626446E-02
4.654150E-02
4.713718E-02
4.714427E-02
4.798385E-02
4.762421E-02
4.760076E-02
4.780072E-02
4.822987E-02
4.815068E-02
4.804055E-02
4.820798E-02
4.848102E-02
4.838992E-02
4.865607E-02
4.891131E-02
4.792842E-02
4.763834E-02
4.839880E-02
4.786406E-02
4.716627E-02
4.742829E-02
4.785193E-02
4.751599E-02
4.811501E-02
4.756904E-02
4.851042E-02
4.753328E-02
4.723678E-02
4.777968E-02
4.740961E-02
4.715746E-02
4.729415E-02
4.671224E-02
4.671638E-02
4.605312E-02
4.593579E-02
4.607636E-02
4.565708E-02
4.455810E-02
4.401777E-02
4.430687E-02
4.332197E-02
4.299216E-02
4.198765E-02
4.125992E-02
4.069464E-02
4.038845E-02
3.930048E-02
3.836253E-02
3.746956E-02
3.735361E-02
3.595054E-02
3.395053E-02
3.349594E-02
3.255171E-02
3.095342E-02
2.956912E-02
2.841017E-02
2.697470E-02
2.573995E-02
2.446669E-02
2.332513E-02
2.208393E-02
2.053688E-02
1.923052E-02
1.730791E-02
1.602513E-02
1.470654E-02
1.327038E-02
1.238611E-02
1.122444E-02
1.012154E-02
8.808050E-03
7.874524E-03
7.260793E-03
6.519644E-03
5.624352E-03
4.942543E-03
4.467419E-03
3.871624E-03
3.708428E-03
3.155386E-03
2.796817E-03
2.506903E-03
2.571128E-03
2.425780E-03
2.193744E-03
2.202950E-03
2.132001E-03
1.966085E-03
1.956602E-03
1.688647E-03
1.675367E-03
1.496623E-03
1.456473E-03
1.642718E-03
1.295447E-03
1.159366E-03
9.724215E-04
1.000514E-03
7.583661E-04
7.030677E-04
8.572980E-04
6.820171E-04
7.190649E-04
8.225736E-04
5.767928E-04
4.149622E-04
3.690646E-04
3.071887E-04
1.854783E-04
2.273540E-04
2.547830E-04
2.375487E-04
1.798799E-04
2.623537E-04
1.783100E-04
2.148014E-04
1.185489E-04
3.936912E-04
2.782844E-04
2.809208E-04
9.463112E-06
1.055348E-04
2.779165E-03
2.350767E-03
2.663543E-03
2.717882E-03
4.449066E-03
4.029176E-02
1.019292E-02
9.768623E-03
-1.297782E-02
-4.495121E-02
5.430886E-02
7.399191E-02
9.484161E-03
3.571066E-03
3.332556E-03
3.303128E-03
3.522333E-03
3.514978E-03
3.712941E-03
3.682802E-03
3.699425E-03
3.757727E-03
3.673055E-03
3.612406E-03
3.618185E-03
3.525756E-03
3.509121E-03
3.623701E-03
3.659747E-03
3.909130E-03
4.174051E-03
4.473639E-03
4.885563E-03
5.309089E-03
5.866865E-03
6.283921E-03
7.304263E-03
8.122678E-03
8.225163E-03
8.879483E-03
9.840893E-03
1.079116E-02
1.169103E-02
1.289596E-02
1.425301E-02
1.572146E-02
1.683322E-02
1.816921E-02
1.963153E-02
2.099681E-02
2.209348E-02
2.405807E-02
2.555182E-02
2.692352E-02
2.849006E-02
2.990859E-02
3.090508E-02
3.166189E-02
3.370117E-02
3.538192E-02
3.653204E-02
3.728208E-02
3.761399E-02
3.888688E-02
4.027627E-02
4.026682E-02
4.128459E-02
4.215492E-02
4.311549E-02
4.373815E-02
4.424401E-02
4.503049E-02
4.530751E-02
4.617862E-02
4.681774E-02
4.625095E-02
4.617898E-02
4.671616E-02
4.661771E-02
4.742955E-02
4.735623E-02
4.732644E-02
4.802217E-02
4.770474E-02
4.820398E-02
4.795629E-02
4.816716E-02
4.782800E-02
4.848308E-02
4.838669E-02
4.866024E-02
4.984734E-02
4.741588E-02
4.797602E-02
4.845721E-02
4.826572E-02
4.756536E-02
4.699849E-02
4.791273E-02
4.711595E-02
4.700693E-02
4.749802E-02
4.808921E-02
4.789215E-02
4.691298E-02
4.754879E-02
4.707571E-02
4.700208E-02
4.683309E-02
4.635569E-02
4.586749E-02
4.552614E-02
4.652261E-02
4.638957E-02
4.525855E-02
4.510582E-02
4.408168E-02
4.454860E-02
4.399488E-02
4.340253E-02
4.259815E-02
4.175330E-02
4.079404E-02
4.118917E-02
3.969881E-02
3.874598E-02
3.830426E-02
3.784575E-02
3.637864E-02
3.403175E-02
3.384139E-02
3.283467E-02
3.123811E-02
2.995363E-02
2.910150E-02
2.720165E-02
2.600039E-02
2.470149E-02
2.316117E-02
2.173894E-02
2.033225E-02
1.883802E-02
1.714015E-02
1.570576E-02
1.460411E-02
1.339882E-02
1.233285E-02
1.121033E-02
9.949606E-03
8.759338E-03
7.936310E-03
7.188273E-03
6.238262E-03
5.621555E-03
5.027135E-03
4.162496E-03
3.780467E-03
3.478350E-03
3.125386E-03
2.701677E-03
2.549513E-03
2.491128E-03
2.257598E-03
2.084614E-03
2.024897E-03
2.019859E-03
1.937301E-03
1.959478E-03
1.723013E-03
1.492910E-03
1.534004E-03
1.414280E-03
1.272799E-03
1.178155E-03
1.117781E-03
1.076376E-03
1.107593E-03
9.259267E-04
7.191859E-04
7.081700E-04
6.693603E-04
6.911473E-04
5.088029E-04
3.687466E-04
2.648247E-04
2.301924E-04
3.040972E-04
2.767908E-04
3.721570E-04
2.339325E-04
2.404815E-04
1.706632E-04
2.136672E-04
1.706766E-04
2.288558E-04
1.708569E-04
2.676997E-04
1.566151E-04
2.642719E-04
-7.972962E-05
7.034990E-05
2.698821E-03
3.044360E-03
2.901978E-03
3.375734E-03
3.789641E-03
1.401864E-02
-1.576213E-02
6.323003E-04
-1.303733E-02
-3.940838E-02
1.431003E-01
4.767536E-02
4.829417E-03
3.354454E-03
3.200156E-03
3.276004E-03
3.418260E-03
3.777820E-03
3.662450E-03
3.439480E-03
3.595594E-03
3.411747E-03
3.660349E-03
3.558183E-03
3.555796E-03
3.444845E-03
3.451816E-03
3.486029E-03
3.675661E-03
3.823992E-03
4.194175E-03
4.418362E-03
4.831200E-03
5.332751E-03
5.542291E-03
6.268636E-03
6.913477E-03
9.134491E-03
8.289682E-03
8.833189E-03
9.674222E-03
1.064850E-02
1.170002E-02
1.296551E-02
1.451252E-02
1.557390E-02
1.689236E-02
1.805552E-02
1.963615E-02
2.119714E-02
2.238801E-02
2.423202E-02
2.558715E-02
2.675135E-02
2.807642E-02
3.004195E-02
3.082315E-02
3.279414E-02
3.387635E-02
3.471721E-02
3.605430E-02
3.650652E-02
3.777150E-02
3.920672E-02
3.984129E-02
4.084547E-02
4.163337E-02
4.245323E-02
4.296201E-02
4.365309E-02
4.457561E-02
4.545970E-02
4.516751E-02
4.671662E-02
4.614732E-02
4.622576E-02
4.702487E-02
4.708899E-02
4.728642E-02
4.750901E-02
4.761268E-02
4.751598E-02
4.906070E-02
4.822273E-02
4.838784E-02
4.771877E-02
4.782795E-02
4.856698E-02
4.838719E-02
4.767760E-02
4.811972E-02
4.879733E-02
4.731968E-02
4.818317E-02
4.892285E-02
4.851553E-02
4.758405E-02
4.782872E-02
4.859788E-02
4.792368E-02
4.726769E-02
4.758601E-02
4.704771E-02
4.748525E-02
4.709600E-02
4.730807E-02
4.707155E-02
4.741794E-02
4.674091E-02
4.646424E-02
4.614461E-02
4.578592E-02
4.645048E-02
4.592810E-02
4.512220E-02
4.505353E-02
4.447983E-02
4.444491E-02
4.381840E-02
4.286680E-02
4.203012E-02
4.157603E-02
4.097293E-02
4.111495E-02
3.966077E-02
3.862304E-02
3.807534E-02
3.716003E-02
3.585920E-02
3.477202E-02
3.376361E-02
3.246980E-02
3.088711E-02
2.963499E-02
2.894307E-02
2.740439E-02
2.610232E-02
2.448697E-02
2.346194E-02
2.185877E-02
2.021905E-02
1.881196E-02
1.742581E-02
1.584364E-02
1.466647E-02
1.352630E-02
1.216998E-02
1.113576E-02
9.765607E-03
8.926028E-03
7.633525E-03
7.031456E-03
6.046626E-03
5.550348E-03
4.779643E-03
4.301266E-03
3.720518E-03
3.283285E-03
2.975683E-03
2.730442E-03
2.411550E-03
2.196238E-03
2.265685E-03
2.061171E-03
2.045366E-03
2.113334E-03
1.956344E-03
1.905677E-03
1.533640E-03
1.390572E-03
1.479998E-03
1.295599E-03
1.177832E-03
1.285090E-03
1.131767E-03
1.054505E-03
1.021060E-03
1.031159E-03
8.067756E-04
8.666605E-04
6.276350E-04
6.527866E-04
6.389776E-04
4.249689E-04
3.849306E-04
3.063625E-04
3.822496E-04
3.078805E-04
2.771129E-04
4.103908E-04
3.043448E-04
2.623013E-04
2.375204E-04
2.052455E-04
2.881062E-04
1.030946E-04
2.044804E-04
2.149471E-04
1.537434E-04
2.237148E-04
4.760013E-04
2.526160E-03
2.759066E-03
2.925846E-03
2.986270E-03
3.251704E-03
1.051035E-02
6.690872E-02
-5.516224E-03
-2.133481E-02
-3.740095E-02
6.578552E-02
2.247923E-02
3.568257E-03
3.447404E-03
3.117419E-03
3.270278E-03
3.420954E-03
3.440458E-03
3.443994E-03
3.504354E-03
3.606349E-03
3.632412E-03
3.786461E-03
3.643461E-03
3.522261E-03
3.469129E-03
3.295671E-03
3.283735E-03
3.495050E-03
3.877860E-03
4.229004E-03
4.337857E-03
4.845479E-03
5.412508E-03
5.745175E-03
6.033641E-03
6.738119E-03
8.419878E-03
8.383726E-03
9.145524E-03
9.956376E-03
1.078741E-02
1.162668E-02
1.297539E-02
1.448645E-02
1.565624E-02
1.690348E-02
1.833104E-02
1.955771E-02
2.138099E-02
2.265074E-02
2.370978E-02
2.493649E-02
2.655490E-02
2.809194E-02
3.013382E-02
3.125221E-02
3.274739E-02
3.361570E-02
3.510632E-02
3.596137E-02
3.710009E-02
3.773125E-02
3.935549E-02
3.978932E-02
4.054861E-02
4.129325E-02
4.239025E-02
4.304218E-02
4.312826E-02
4.414583E-02
4.516162E-02
4.555112E-02
4.594537E-02
4.563832E-02
4.650411E-02
4.733086E-02
4.670526E-02
4.719849E-02
4.714939E-02
4.773179E-02
4.829708E-02
4.826980E-02
4.840389E-02
4.831429E-02
4.799512E-02
4.792134E-02
4.853188E-02
4.824410E-02
4.810760E-02
4.898721E-02
4.920677E-02
4.879777E-02
4.764411E-02
4.821345E-02
4.875232E-02
4.796010E-02
4.814322E-02
4.813341E-02
4.844488E-02
4.794151E-02
4.774729E-02
4.730343E-02
4.732850E-02
4.734354E-02
4.752772E-02
4.711935E-02
4.709617E-02
4.654285E-02
4.725738E-02
4.712162E-02
4.569164E-02
4.676417E-02
4.627918E-02
4.575681E-02
4.496640E-02
4.493399E-02
4.405952E-02
4.374032E-02
4.225664E-02
4.193651E-02
4.118039E-02
4.092049E-02
4.020520E-02
3.948851E-02
3.870167E-02
3.771368E-02
3.700651E-02
3.545621E-02
3.481429E-02
3.396945E-02
3.202831E-02
3.115020E-02
3.017010E-02
2.869397E-02
2.739428E-02
2.636501E-02
2.443375E-02
2.349423E-02
2.185639E-02
2.036728E-02
1.910639E-02
1.784304E-02
1.607586E-02
1.482828E-02
1.361122E-02
1.235693E-02
1.114716E-02
9.634340E-03
8.927625E-03
8.023781E-03
7.216796E-03
6.274080E-03
5.495170E-03
4.686774E-03
4.259348E-03
3.790893E-03
3.266659E-03
2.689393E-03
2.719092E-03
2.309896E-03
2.227505E-03
2.185631E-03
2.185403E-03
2.060502E-03
2.086812E-03
1.895333E-03
1.904949E-03
1.448837E-03
1.472448E-03
1.478702E-03
1.434450E-03
1.184602E-03
1.321292E-03
1.170638E-03
9.966131E-04
9.551379E-04
8.477237E-04
6.843973E-04
7.869162E-04
5.543600E-04
6.319244E-04
5.110499E-04
4.488222E-04
4.218313E-04
3.338290E-04
4.977172E-04
4.794992E-04
2.710873E-04
2.876221E-04
2.716902E-04
2.461670E-04
3.601369E-04
2.342997E-04
3.277599E-04
2.616607E-04
3.311461E-04
3.308722E-04
2.005963E-04
4.101055E-04
6.101238E-04
2.681019E-03
2.488228E-03
2.344094E-03
2.407518E-03
2.721614E-03
7.074966E-03
-4.349446E-03
1.066948E-02
-2.074333E-02
-4.519290E-02
2.006187E-02
1.618898E-02
3.477286E-03
3.308435E-03
3.270315E-03
3.278495E-03
3.363597E-03
3.459644E-03
3.414184E-03
3.499963E-03
3.709868E-03
3.765178E-03
3.802015E-03
3.586614E-03
3.538229E-03
3.467071E-03
3.413138E-03
3.442357E-03
3.609507E-03
3.853857E-03
3.965575E-03
4.473737E-03
4.767568E-03
4.884897E-03
5.397945E-03
6.073749E-03
7.322535E-03
7.209977E-03
8.357486E-03
9.102094E-03
9.803420E-03
1.093228E-02
1.164153E-02
1.322113E-02
1.425171E-02
1.596571E-02
1.707605E-02
1.850594E-02
1.955940E-02
2.156271E-02
2.250517E-02
2.406906E-02
2.488169E-02
2.598945E-02
2.756185E-02
2.969669E-02
3.112372E-02
3.188088E-02
3.338078E-02
3.462936E-02
3.634715E-02
3.686371E-02
3.847654E-02
3.883272E-02
4.020134E-02
4.080248E-02
4.207710E-02
4.246998E-02
4.294020E-02
4.349675E-02
4.489336E-02
4.602214E-02
4.557063E-02
4.619417E-02
4.647639E-02
4.666494E-02
4.737289E-02
4.706043E-02
4.693947E-02
4.815558E-02
4.834669E-02
4.793761E-02
4.763829E-02
4.821405E-02
4.765841E-02
4.789079E-02
4.850795E-02
4.844579E-02
4.842169E-02
4.845986E-02
4.898709E-02
4.884543E-02
4.835078E-02
4.763965E-02
4.758742E-02
4.849482E-02
4.911825E-02
4.858435E-02
4.817200E-02
4.762086E-02
4.703507E-02
4.770584E-02
4.764431E-02
4.754407E-02
4.654676E-02
4.809930E-02
4.807696E-02
4.659546E-02
4.675204E-02
4.724695E-02
4.694344E-02
4.581266E-02
4.646782E-02
4.600721E-02
4.561622E-02
4.502754E-02
4.510998E-02
4.414528E-02
4.397400E-02
4.301515E-02
4.239283E-02
4.175542E-02
4.093978E-02
3.998491E-02
3.928672E-02
3.862445E-02
3.804805E-02
3.718123E-02
3.544364E-02
3.428766E-02
3.346364E-02
3.265054E-02
3.163156E-02
3.020851E-02
2.868593E-02
2.719831E-02
2.601820E-02
2.471743E-02
2.357245E-02
2.216498E-02
2.037599E-02
1.928562E-02
1.755269E-02
1.588242E-02
1.468924E-02
1.348516E-02
1.210946E-02
1.132182E-02
9.932804E-03
8.844635E-03
7.813975E-03
7.194601E-03
6.303778E-03
5.449375E-03
4.896958E-03
4.162668E-03
3.734547E-03
3.276472E-03
2.908114E-03
2.709679E-03
2.236828E-03
2.238295E-03
2.251989E-03
2.165172E-03
1.942536E-03
1.852219E-03
1.755787E-03
1.601325E-03
1.538106E-03
1.523701E-03
1.596140E-03
1.381914E-03
1.289872E-03
1.231133E-03
1.186118E-03
7.455968E-04
6.749581E-04
5.767797E-04
6.299557E-04
5.746326E-04
6.500192E-04
4.363347E-04
4.603894E-04
3.444513E-04
3.444203E-04
4.099622E-04
3.738883E-04
3.081475E-04
2.824386E-04
2.953609E-04
2.886591E-04
2.489596E-04
2.782317E-04
3.160588E-04
2.700456E-04
3.029423E-04
2.142682E-04
2.067515E-04
2.199828E-04
1.432653E-04
1.206600E-04
2.081488E-03
2.360845E-03
2.542768E-03
2.754140E-03
3.054700E-03
5.117485E-03
3.347212E-02
2.808122E-03
-2.924837E-02
-3.663638E-02
-5.371759E-02
6.746930E-03
3.391061E-03
3.182981E-03
3.561977E-03
3.530570E-03
3.536740E-03
3.560795E-03
3.611886E-03
3.670638E-03
3.459403E-03
3.678434E-03
3.779858E-03
3.528664E-03
3.696379E-03
3.661657E-03
3.639823E-03
3.516047E-03
3.458271E-03
3.822466E-03
4.010665E-03
4.391693E-03
4.576162E-03
5.483912E-03
5.578633E-03
6.277115E-03
7.347731E-03
7.496202E-03
8.565803E-03
9.384138E-03
1.021496E-02
1.087302E-02
1.171507E-02
1.340960E-02
1.436499E-02
1.586922E-02
1.708539E-02
1.857541E-02
1.988389E-02
2.116682E-02
2.224008E-02
2.432829E-02
2.532922E-02
2.612673E-02
2.795479E-02
2.965243E-02
3.082524E-02
3.195632E-02
3.352096E-02
3.474410E-02
3.661148E-02
3.764101E-02
3.850171E-02
3.893505E-02
3.997217E-02
4.042337E-02
4.205419E-02
4.230670E-02
4.282577E-02
4.397967E-02
4.496051E-02
4.609461E-02
4.583984E-02
4.645078E-02
4.722343E-02
4.687634E-02
4.718409E-02
4.735658E-02
4.735157E-02
4.743501E-02
4.816138E-02
4.778730E-02
4.779518E-02
4.802054E-02
4.812078E-02
4.824221E-02
4.847268E-02
4.808899E-02
4.879113E-02
4.788637E-02
4.864218E-02
4.763488E-02
4.808499E-02
4.786190E-02
4.807163E-02
4.820044E-02
4.813517E-02
4.809829E-02
4.904613E-02
4.750562E-02
4.695220E-02
4.780825E-02
4.785379E-02
4.751995E-02
4.682974E-02
4.822080E-02
4.845461E-02
4.679072E-02
4.682883E-02
4.669843E-02
4.649000E-02
4.675335E-02
4.643632E-02
4.622469E-02
4.488493E-02
4.504128E-02
4.456118E-02
4.465986E-02
4.329832E-02
4.325957E-02
4.228208E-02
4.205243E-02
4.118538E-02
4.004524E-02
3.870970E-02
3.865883E-02
3.737412E-02
3.701290E-02
3.596896E-02
3.431840E-02
3.339765E-02
3.218849E-02
3.134999E-02
3.026365E-02
2.862108E-02
2.765761E-02
2.564010E-02
2.511050E-02
2.359851E-02
2.207445E-02
2.040689E-02
1.929846E-02
1.789368E-02
1.617524E-02
1.504152E-02
1.340065E-02
1.219455E-02
1.110813E-02
9.891446E-03
8.688247E-03
7.911504E-03
7.109270E-03
6.202778E-03
5.330254E-03
4.773223E-03
4.141552E-03
3.590115E-03
3.413957E-03
3.060591E-03
2.581808E-03
2.517274E-03
2.328443E-03
2.126192E-03
2.064185E-03
1.974552E-03
1.921057E-03
1.780915E-03
1.867536E-03
1.700435E-03
1.429088E-03
1.322249E-03
1.301220E-03
1.321337E-03
1.270546E-03
1.023896E-03
8.027217E-04
8.046898E-04
7.806743E-04
7.067230E-04
5.220034E-04
6.930838E-04
4.608672E-04
6.420661E-04
4.267160E-04
5.987926E-04
4.941665E-04
3.360022E-04
3.160026E-04
2.192737E-04
1.987049E-04
2.850922E-04
2.911007E-04
3.367583E-04
2.737138E-04
1.968928E-04
2.492634E-04
1.502347E-04
1.802954E-04
1.548289E-04
5.489046E-05
-2.544577E-04
2.277804E-03
2.285338E-03
2.450139E-03
2.877380E-03
3.183335E-03
3.208854E-03
-1.031009E-03
7.548318E-03
-3.092728E-02
-6.441613E-02
-1.510309E-02
3.149282E-03
3.079178E-03
3.284125E-03
3.314932E-03
3.529647E-03
3.671953E-03
3.487517E-03
3.742523E-03
3.663500E-03
3.484206E-03
3.625179E-03
3.645976E-03
3.448507E-03
3.496985E-03
3.449888E-03
3.577398E-03
3.561334E-03
3.621918E-03
3.853472E-03
3.888961E-03
4.234379E-03
4.086470E-03
4.578533E-03
6.012582E-03
6.530552E-03
7.004969E-03
7.723005E-03
8.461974E-03
9.311090E-03
1.024506E-02
1.103937E-02
1.189741E-02
1.310841E-02
1.424050E-02
1.573852E-02
1.699818E-02
1.799850E-02
1.959406E-02
2.145379E-02
2.247630E-02
2.426608E-02
2.550440E-02
2.668648E-02
2.858066E-02
2.974503E-02
3.069643E-02
3.098642E-02
3.357148E-02
3.512654E-02
3.616095E-02
3.733637E-02
3.831113E-02
3.938198E-02
3.946212E-02
4.059485E-02
4.214000E-02
4.217788E-02
4.278054E-02
4.380000E-02
4.430086E-02
4.547610E-02
4.586798E-02
4.677528E-02
4.703250E-02
4.612682E-02
4.727259E-02
4.686903E-02
4.723931E-02
4.759500E-02
4.754688E-02
4.735441E-02
4.763019E-02
4.804510E-02
4.752205E-02
4.832319E-02
4.832688E-02
4.821948E-02
4.908981E-02
4.769785E-02
4.863778E-02
4.776916E-02
4.809949E-02
4.786717E-02
4.797512E-02
4.796565E-02
4.769399E-02
4.820793E-02
4.908563E-02
4.836457E-02
4.806086E-02
4.790797E-02
4.755461E-02
4.749806E-02
4.769523E-02
4.782799E-02
4.788466E-02
4.690893E-02
4.686418E-02
4.711054E-02
4.643766E-02
4.654817E-02
4.630243E-02
4.599332E-02
4.511546E-02
4.505254E-02
4.420469E-02
4.390630E-02
4.317204E-02
4.311028E-02
4.230626E-02
4.168865E-02
4.111609E-02
4.038733E-02
3.944769E-02
3.844156E-02
3.734478E-02
3.692586E-02
3.610356E-02
3.454468E-02
3.378522E-02
3.188792E-02
3.096039E-02
3.051233E-02
2.903598E-02
2.775612E-02
2.575101E-02
2.524687E-02
2.354775E-02
2.211978E-02
2.032048E-02
1.903793E-02
1.783662E-02
1.604639E-02
1.506769E-02
1.354506E-02
1.248046E-02
1.112416E-02
9.753662E-03
8.771704E-03
7.960481E-03
6.946063E-03
6.144693E-03
5.397338E-03
4.847456E-03
4.342180E-03
3.582921E-03
3.236035E-03
2.988188E-03
2.764401E-03
2.540870E-03
2.398043E-03
2.273025E-03
1.991551E-03
1.858159E-03
1.859211E-03
1.644855E-03
1.705466E-03
1.471155E-03
1.291971E-03
1.121641E-03
1.186884E-03
1.185720E-03
1.047367E-03
1.045972E-03
6.918388E-04
6.715887E-04
6.955747E-04
5.333150E-04
6.405041E-04
5.990115E-04
4.432886E-04
3.137147E-04
2.760956E-04
5.381478E-04
4.071111E-04
1.366655E-04
7.448219E-05
1.924609E-04
2.797085E-04
2.405484E-04
1.970721E-04
2.339728E-04
1.948619E-04
2.927714E-04
2.301690E-04
1.944638E-04
1.745588E-04
1.693661E-04
-2.955592E-05
-3.410011E-05
2.274440E-03
2.350583E-03
2.388845E-03
2.819518E-03
3.160005E-03
3.153708E-03
-2.764953E-03
2.904479E-03
-3.715520E-02
-4.165096E-02
-6.503198E-03
3.272993E-03
3.414701E-03
3.567581E-03
3.597026E-03
3.703289E-03
3.733500E-03
3.482578E-03
3.720172E-03
3.612987E-03
3.657777E-03
3.595579E-03
3.681759E-03
3.597524E-03
3.508165E-03
3.532259E-03
3.604995E-03
3.596587E-03
3.753270E-03
3.785884E-03
4.184112E-03
4.199493E-03
3.658164E-03
4.839895E-03
5.966102E-03
6.395095E-03
6.872176E-03
7.458959E-03
8.200303E-03
9.317300E-03
1.014888E-02
1.104054E-02
1.178321E-02
1.261359E-02
1.427914E-02
1.546487E-02
1.699186E-02
1.791568E-02
1.957702E-02
2.131434E-02
2.212097E-02
2.409976E-02
2.542870E-02
2.675086E-02
2.828173E-02
2.950765E-02
3.076550E-02
3.236129E-02
3.379188E-02
3.504927E-02
3.552291E-02
3.687418E-02
3.820261E-02
3.946343E-02
4.019934E-02
4.171913E-02
4.196974E-02
4.206824E-02
4.385593E-02
4.416804E-02
4.440336E-02
4.476220E-02
4.582177E-02
4.652901E-02
4.582635E-02
4.656052E-02
4.700214E-02
4.670940E-02
4.717002E-02
4.713077E-02
4.736638E-02
4.754685E-02
4.753374E-02
4.738855E-02
4.809173E-02
4.782398E-02
4.870063E-02
4.842083E-02
4.836953E-02
4.900812E-02
4.871917E-02
4.784649E-02
4.781735E-02
4.773984E-02
4.832138E-02
4.845049E-02
4.857973E-02
4.806749E-02
4.857002E-02
4.788597E-02
4.859734E-02
4.761879E-02
4.792555E-02
4.809850E-02
4.821917E-02
4.783909E-02
4.761013E-02
4.713829E-02
4.678612E-02
4.675201E-02
4.584398E-02
4.644099E-02
4.611961E-02
4.541309E-02
4.520364E-02
4.469352E-02
4.455255E-02
4.333165E-02
4.347694E-02
4.267878E-02
4.242785E-02
4.134287E-02
4.133192E-02
4.061706E-02
3.981370E-02
3.842825E-02
3.763786E-02
3.664857E-02
3.560336E-02
3.476853E-02
3.379373E-02
3.221900E-02
3.135772E-02
3.033512E-02
2.870499E-02
2.762428E-02
2.617079E-02
2.499571E-02
2.329447E-02
2.209435E-02
2.052386E-02
1.888588E-02
1.785695E-02
1.615712E-02
1.513907E-02
1.385229E-02
1.245477E-02
1.161974E-02
9.797973E-03
8.556798E-03
7.912794E-03
6.926928E-03
6.157895E-03
5.297466E-03
4.770165E-03
4.339498E-03
3.664125E-03
3.367694E-03
3.028514E-03
2.861001E-03
2.571543E-03
2.231468E-03
2.117070E-03
1.991764E-03
2.032447E-03
1.784533E-03
1.687458E-03
1.655586E-03
1.516757E-03
1.321553E-03
1.405860E-03
1.300174E-03
1.315091E-03
1.113057E-03
1.145672E-03
6.682810E-04
4.929139E-04
7.239268E-04
5.859505E-04
6.505679E-04
4.284925E-04
5.154165E-04
3.821300E-04
4.594450E-04
4.079630E-04
2.838993E-04
2.155546E-04
2.019279E-04
3.021163E-04
2.956435E-04
3.812938E-04
2.924832E-04
3.290824E-04
2.713739E-04
3.167436E-04
3.561317E-04
2.567138E-04
3.217850E-04
1.493716E-04
3.907310E-04
2.977302E-04
2.734783E-03
2.444781E-03
2.956577E-03
2.882826E-03
3.340900E-03
3.120800E-03
3.226888E-03
2.586577E-02
-1.575809E-02
5.486318E-03
3.358854E-03
3.393064E-03
3.382285E-03
3.620848E-03
3.704916E-03
3.686929E-03
3.564871E-03
3.310735E-03
3.607541E-03
3.521444E-03
3.585015E-03
3.512467E-03
3.828209E-03
3.535135E-03
3.529400E-03
3.727299E-03
3.725876E-03
3.606339E-03
3.657666E-03
3.729587E-03
4.099042E-03
4.198493E-03
4.769731E-03
5.434937E-03
5.675071E-03
6.269056E-03
6.610891E-03
7.225896E-03
8.154387E-03
9.379352E-03
1.038228E-02
1.070519E-02
1.206167E-02
1.284705E-02
1.417826E-02
1.568883E-02
1.650375E-02
1.819663E-02
1.986674E-02
2.144441E-02
2.239249E-02
2.395289E-02
2.580797E-02
2.736245E-02
2.827860E-02
2.964878E-02
3.110870E-02
3.250049E-02
3.349926E-02
3.463202E-02
3.566210E-02
3.708323E-02
3.815264E-02
3.924857E-02
4.038710E-02
4.131646E-02
4.170218E-02
4.230836E-02
4.390020E-02
4.407478E-02
4.420054E-02
4.501464E-02
4.577971E-02
4.613581E-02
4.627206E-02
4.669873E-02
4.665548E-02
4.727077E-02
4.769428E-02
4.709388E-02
4.780478E-02
4.822590E-02
4.788377E-02
4.778196E-02
4.821510E-02
4.767264E-02
4.866805E-02
4.810161E-02
4.851756E-02
4.885616E-02
4.853617E-02
4.872892E-02
4.762136E-02
4.774049E-02
4.803914E-02
4.747790E-02
4.811879E-02
4.831680E-02
4.807717E-02
4.777473E-02
4.807887E-02
4.751173E-02
4.800739E-02
4.805036E-02
4.847257E-02
4.744778E-02
4.729307E-02
4.756028E-02
4.731698E-02
4.691915E-02
4.625495E-02
4.655953E-02
4.602656E-02
4.511750E-02
4.514287E-02
4.465423E-02
4.453017E-02
4.399521E-02
4.366466E-02
4.282715E-02
4.242439E-02
4.156624E-02
4.125797E-02
4.027404E-02
3.939175E-02
3.892861E-02
3.814338E-02
3.715669E-02
3.533672E-02
3.490540E-02
3.364273E-02
3.264350E-02
3.139665E-02
2.981647E-02
2.912461E-02
2.767586E-02
2.648930E-02
2.476049E-02
2.327153E-02
2.216306E-02
2.083608E-02
1.884479E-02
1.756972E-02
1.615589E-02
1.498706E-02
1.372331E-02
1.243708E-02
1.142378E-02
9.672154E-03
8.424971E-03
7.693590E-03
6.650209E-03
6.142062E-03
5.153894E-03
4.646172E-03
4.086305E-03
3.892465E-03
3.375286E-03
3.080304E-03
2.831915E-03
2.523277E-03
2.237852E-03
1.904840E-03
1.952239E-03
1.876851E-03
1.806466E-03
1.784152E-03
1.444857E-03
1.571729E-03
1.545738E-03
1.335955E-03
1.356609E-03
1.150605E-03
1.246866E-03
1.035089E-03
7.536168E-04
4.746529E-04
5.949212E-04
2.985889E-04
3.710952E-04
3.178422E-04
4.140574E-04
5.300367E-04
4.879115E-04
3.759477E-04
2.775823E-04
2.435040E-04
1.391819E-04
2.762526E-04
1.818407E-04
2.759833E-04
2.562494E-04
2.163859E-04
1.327280E-04
2.067953E-04
1.934424E-04
1.583042E-04
2.797444E-04
1.457326E-04
-1.087988E-05
-1.772977E-04
2.583279E-03
2.390982E-03
2.931277E-03
3.110795E-03
3.184178E-03
3.016289E-03
2.923450E-03
3.228121E-03
3.377835E-03
3.200188E-03
3.129822E-03
3.271904E-03
3.243472E-03
3.467235E-03
3.524715E-03
3.564537E-03
3.536154E-03
3.552794E-03
3.680768E-03
3.597350E-03
3.541569E-03
3.547950E-03
3.735242E-03
3.461738E-03
3.451285E-03
3.649019E-03
3.674460E-03
3.596965E-03
3.598795E-03
3.853778E-03
3.972162E-03
4.197041E-03
4.609503E-03
5.120110E-03
5.536552E-03
6.165994E-03
6.820193E-03
7.650138E-03
8.388420E-03
9.433072E-03
1.037058E-02
1.081884E-02
1.207742E-02
1.308523E-02
1.482296E-02
1.568214E-02
1.640402E-02
1.844296E-02
1.994387E-02
2.106904E-02
2.284521E-02
2.484077E-02
2.610988E-02
2.706731E-02
2.881474E-02
2.929137E-02
3.103459E-02
3.207641E-02
3.318617E-02
3.453619E-02
3.577326E-02
3.717071E-02
3.843325E-02
3.962399E-02
4.070445E-02
4.135132E-02
4.164263E-02
4.219819E-02
4.413037E-02
4.363828E-02
4.424100E-02
4.524577E-02
4.529953E-02
4.518892E-02
4.611396E-02
4.644188E-02
4.695187E-02
4.662042E-02
4.751895E-02
4.830989E-02
4.769199E-02
4.730793E-02
4.672841E-02
4.813287E-02
4.817726E-02
4.886131E-02
4.868440E-02
4.737142E-02
4.711479E-02
4.882462E-02
4.854060E-02
4.791855E-02
4.748587E-02
4.748848E-02
4.803304E-02
4.764706E-02
4.774471E-02
4.806656E-02
4.882943E-02
4.853252E-02
4.869885E-02
4.827137E-02
4.827749E-02
4.768067E-02
4.780048E-02
4.680719E-02
4.822278E-02
4.712515E-02
4.743961E-02
4.686177E-02
4.554233E-02
4.612662E-02
4.647865E-02
4.611651E-02
4.513861E-02
4.580377E-02
4.459789E-02
4.398394E-02
4.356617E-02
4.252041E-02
4.281146E-02
4.180392E-02
4.109265E-02
4.009898E-02
3.899645E-02
3.870396E-02
3.776653E-02
3.641422E-02
3.561077E-02
3.496381E-02
3.340433E-02
3.245849E-02
3.111135E-02
2.975152E-02
2.905767E-02
2.751194E-02
2.639227E-02
2.453339E-02
2.300319E-02
2.200252E-02
2.059894E-02
1.868893E-02
1.709530E-02
1.575458E-02
1.456441E-02
1.344332E-02
1.210197E-02
1.123503E-02
1.002219E-02
8.779335E-03
7.583645E-03
6.609676E-03
5.940605E-03
5.198518E-03
4.753215E-03
4.126142E-03
3.804520E-03
3.422774E-03
3.070564E-03
2.702540E-03
2.393263E-03
2.320068E-03
2.026824E-03
1.991161E-03
1.835449E-03
1.810244E-03
1.637087E-03
1.432249E-03
1.520488E-03
1.434744E-03
1.294661E-03
1.266444E-03
1.119093E-03
1.204202E-03
8.976480E-04
7.908254E-04
6.140165E-04
5.462017E-04
4.576156E-04
3.660016E-04
3.352572E-04
3.710445E-04
4.259707E-04
4.115739E-04
4.351479E-04
2.327566E-04
3.323279E-04
1.434857E-04
2.299186E-04
1.997705E-04
1.772895E-04
2.839668E-04
3.871525E-04
7.407635E-05
1.720012E-04
1.379878E-04
1.491686E-04
1.883311E-04
1.878958E-04
-4.710370E-06
-4.641592E-04
2.254706E-03
2.353727E-03
2.636596E-03
2.813441E-03
3.781916E-03
3.135586E-03
2.581554E-03
3.233514E-03
3.453150E-03
3.231499E-03
3.190033E-03
3.440261E-03
3.269521E-03
3.432050E-03
3.290826E-03
3.465193E-03
3.684960E-03
3.656672E-03
3.738765E-03
3.536756E-03
3.528407E-03
3.548220E-03
3.577970E-03
3.473050E-03
3.477089E-03
3.530836E-03
3.585943E-03
3.646708E-03
3.610147E-03
3.841084E-03
3.841349E-03
4.538394E-03
4.445999E-03
5.015527E-03
5.770570E-03
6.266343E-03
6.855343E-03
7.538907E-03
8.189338E-03
9.076998E-03
1.006210E-02
1.099282E-02
1.215846E-02
1.309335E-02
1.442993E-02
1.542948E-02
1.679910E-02
1.835114E-02
1.982995E-02
2.117287E-02
2.272727E-02
2.457701E-02
2.606092E-02
2.719121E-02
2.851729E-02
2.966247E-02
3.107199E-02
3.194406E-02
3.350026E-02
3.451859E-02
3.591952E-02
3.704212E-02
3.753658E-02
3.925102E-02
4.032385E-02
4.143360E-02
4.182804E-02
4.245113E-02
4.364848E-02
4.346843E-02
4.435190E-02
4.488106E-02
4.527991E-02
4.562833E-02
4.616979E-02
4.636934E-02
4.735474E-02
4.673247E-02
4.726558E-02
4.827764E-02
4.778671E-02
4.702283E-02
4.759133E-02
4.709231E-02
4.788222E-02
4.843236E-02
4.837694E-02
4.752392E-02
4.784477E-02
4.859392E-02
4.903790E-02
4.842679E-02
4.795311E-02
4.783712E-02
4.813339E-02
4.832499E-02
4.827103E-02
4.847156E-02
4.872030E-02
4.872963E-02
4.823630E-02
4.744375E-02
4.787243E-02
4.781422E-02
4.729151E-02
4.721026E-02
4.756851E-02
4.695672E-02
4.662469E-02
4.659464E-02
4.570218E-02
4.583528E-02
4.606126E-02
4.649966E-02
4.586020E-02
4.574333E-02
4.508101E-02
4.398259E-02
4.329291E-02
4.286847E-02
4.233069E-02
4.226755E-02
4.108854E-02
3.992845E-02
3.988519E-02
3.826869E-02
3.739869E-02
3.645507E-02
3.586489E-02
3.468322E-02
3.322206E-02
3.207298E-02
3.113427E-02
2.975284E-02
2.885183E-02
2.724967E-02
2.599471E-02
2.441500E-02
2.348929E-02
2.156240E-02
1.989882E-02
1.877103E-02
1.736382E-02
1.563278E-02
1.470481E-02
1.330671E-02
1.217974E-02
1.104707E-02
1.005007E-02
8.657869E-03
7.906229E-03
7.014558E-03
5.954976E-03
5.269480E-03
4.882985E-03
4.078047E-03
3.986556E-03
3.218071E-03
2.829099E-03
2.590698E-03
2.368047E-03
2.104964E-03
1.917680E-03
1.908834E-03
1.954091E-03
1.887333E-03
1.734778E-03
1.537273E-03
1.580761E-03
1.206761E-03
1.332961E-03
1.219373E-03
1.105772E-03
9.249371E-04
7.726984E-04
7.748895E-04
6.877204E-04
4.755784E-04
5.605549E-04
3.552025E-04
4.268959E-04
2.747232E-04
3.716828E-04
1.733919E-04
3.743837E-04
2.404339E-04
3.069806E-04
1.930457E-04
1.486179E-04
2.650257E-04
1.694749E-04
1.059810E-04
3.712698E-04
1.612032E-04
2.426006E-04
2.179673E-04
1.365377E-04
1.548246E-04
1.240340E-04
1.335557E-04
2.832378E-04
2.418853E-03
1.962105E-03
2.492511E-03
2.853573E-03
3.588311E-03
3.254494E-03
2.388677E-03
3.267057E-03
3.313087E-03
3.235293E-03
3.100343E-03
3.277834E-03
3.408574E-03
3.304231E-03
3.414633E-03
3.401933E-03
3.547403E-03
3.682628E-03
3.714813E-03
3.411375E-03
3.406680E-03
3.423488E-03
3.465862E-03
3.252365E-03
3.320035E-03
3.331839E-03
3.343016E-03
3.480841E-03
3.454562E-03
3.704704E-03
3.823685E-03
4.477237E-03
4.740024E-03
5.138739E-03
5.626933E-03
6.190410E-03
7.013406E-03
7.401732E-03
8.292781E-03
9.125394E-03
1.030666E-02
1.135363E-02
1.169427E-02
1.312768E-02
1.387504E-02
1.557497E-02
1.680612E-02
1.829202E-02
1.960348E-02
2.113415E-02
2.227942E-02
2.396440E-02
2.643999E-02
2.714885E-02
2.828079E-02
2.986670E-02
3.089007E-02
3.200658E-02
3.356733E-02
3.498518E-02
3.607769E-02
3.668700E-02
3.873703E-02
3.919994E-02
4.021930E-02
4.194802E-02
4.173066E-02
4.173166E-02
4.325308E-02
4.374042E-02
4.424278E-02
4.449775E-02
4.528300E-02
4.546616E-02
4.643955E-02
4.704014E-02
4.676562E-02
4.784916E-02
4.789446E-02
4.799330E-02
4.817155E-02
4.739583E-02
4.784759E-02
4.831181E-02
4.805802E-02
4.798148E-02
4.857690E-02
4.828213E-02
4.867970E-02
4.823730E-02
4.823027E-02
4.810580E-02
4.815661E-02
4.791981E-02
4.788242E-02
4.770207E-02
4.814927E-02
4.805193E-02
4.845348E-02
4.836350E-02
4.777853E-02
4.774179E-02
4.746779E-02
4.752550E-02
4.755932E-02
4.765803E-02
4.774047E-02
4.686346E-02
4.728339E-02
4.711990E-02
4.621066E-02
4.650533E-02
4.557040E-02
4.575038E-02
4.584319E-02
4.547103E-02
4.470658E-02
4.387791E-02
4.322213E-02
4.296139E-02
4.148414E-02
4.172500E-02
4.123583E-02
4.009460E-02
3.975829E-02
3.856325E-02
3.764296E-02
3.655962E-02
3.521024E-02
3.452594E-02
3.332098E-02
3.205385E-02
3.081330E-02
2.962571E-02
2.896120E-02
2.776822E-02
2.602009E-02
2.449724E-02
2.346001E-02
2.197764E-02
1.989015E-02
1.862970E-02
1.724953E-02
1.561900E-02
1.466547E-02
1.346009E-02
1.225783E-02
1.109531E-02
9.790972E-03
8.550522E-03
7.808522E-03
6.794613E-03
6.127290E-03
5.304596E-03
4.924054E-03
4.153417E-03
3.725624E-03
3.227945E-03
3.058089E-03
2.627179E-03
2.262339E-03
2.154929E-03
1.992982E-03
1.899084E-03
1.733785E-03
1.686326E-03
1.663551E-03
1.727853E-03
1.571805E-03
1.378370E-03
1.258675E-03
1.218009E-03
1.228842E-03
1.023501E-03
9.863520E-04
7.187966E-04
6.218864E-04
4.250233E-04
5.448198E-04
4.485644E-04
3.317657E-04
3.527005E-04
4.093836E-04
5.224113E-04
2.508225E-04
2.603315E-04
2.496398E-04
3.647313E-04
1.198529E-04
3.447922E-04
2.474858E-04
3.158902E-04
4.151612E-04
1.493593E-04
2.080096E-04
1.531648E-04
2.289859E-04
1.046564E-04
3.178332E-04
-9.892093E-03
-2.408243E-02
2.448175E-03
2.578315E-03
2.563781E-03
2.692333E-03
3.202818E-03
3.241363E-03
3.106631E-03
3.696206E-03
3.366344E-03
3.391468E-03
3.330275E-03
3.473114E-03
3.281342E-03
3.393375E-03
3.249331E-03
3.476729E-03
3.507223E-03
3.539242E-03
3.587296E-03
3.499786E-03
3.596049E-03
3.647295E-03
3.480897E-03
3.468518E-03
3.431582E-03
2.944502E-03
3.556158E-03
3.539965E-03
3.360156E-03
3.609113E-03
4.115542E-03
4.268070E-03
4.683520E-03
5.330603E-03
5.537968E-03
6.071378E-03
6.983917E-03
7.670683E-03
8.230565E-03
9.523718E-03
1.051379E-02
1.107173E-02
1.179012E-02
1.303127E-02
1.411668E-02
1.587474E-02
1.705341E-02
1.814701E-02
1.938733E-02
2.116351E-02
2.237085E-02
2.421491E-02
2.594703E-02
2.762682E-02
2.832815E-02
2.915358E-02
3.122036E-02
3.216438E-02
3.393245E-02
3.527295E-02
3.605946E-02
3.696457E-02
3.818568E-02
3.944009E-02
4.025627E-02
4.159347E-02
4.175512E-02
4.170728E-02
4.302568E-02
4.373795E-02
4.441369E-02
4.448741E-02
4.525481E-02
4.575203E-02
4.627597E-02
4.736006E-02
4.715537E-02
4.748099E-02
4.800180E-02
4.792296E-02
4.820887E-02
4.800462E-02
4.760380E-02
4.860428E-02
4.851997E-02
4.873122E-02
4.822762E-02
4.857417E-02
4.831052E-02
4.816953E-02
4.786060E-02
4.776768E-02
4.866104E-02
4.869750E-02
4.790093E-02
4.774295E-02
4.834677E-02
4.823045E-02
4.883725E-02
4.841540E-02
4.826449E-02
4.785737E-02
4.786579E-02
4.695701E-02
4.761252E-02
4.775012E-02
4.746797E-02
4.680560E-02
4.703317E-02
4.657190E-02
4.576836E-02
4.635391E-02
4.620595E-02
4.587307E-02
4.574555E-02
4.549250E-02
4.436976E-02
4.416543E-02
4.397549E-02
4.343794E-02
4.152771E-02
4.129348E-02
4.127079E-02
4.020713E-02
3.941203E-02
3.815919E-02
3.752857E-02
3.706895E-02
3.513661E-02
3.438178E-02
3.330138E-02
3.205935E-02
3.056277E-02
2.954679E-02
2.869835E-02
2.777767E-02
2.619960E-02
2.481320E-02
2.350129E-02
2.235962E-02
2.003232E-02
1.907498E-02
1.774328E-02
1.629559E-02
1.442610E-02
1.378476E-02
1.227134E-02
1.098901E-02
9.840059E-03
8.630055E-03
7.704944E-03
6.823265E-03
6.100450E-03
5.445322E-03
4.941018E-03
4.411291E-03
3.531639E-03
3.210178E-03
2.953765E-03
2.711128E-03
2.176909E-03
1.984321E-03
1.947498E-03
1.728011E-03
1.816617E-03
1.692029E-03
1.586234E-03
1.395358E-03
1.423253E-03
1.472521E-03
1.244038E-03
1.120310E-03
1.122662E-03
9.195002E-04
8.679228E-04
8.214341E-04
6.776070E-04
6.506598E-04
4.623872E-04
3.779097E-04
4.011848E-04
4.354629E-04
2.961382E-04
2.433457E-04
2.887955E-04
1.778621E-04
3.117215E-04
3.161437E-04
2.689253E-04
2.291793E-04
2.138224E-04
5.204803E-04
3.794943E-04
2.336127E-04
1.587572E-04
2.072188E-04
1.554414E-04
2.862862E-04
1.446747E-04
-6.215572E-03
-1.524247E-02
2.206475E-03
2.502382E-03
2.800747E-03
2.620613E-03
3.063579E-03
3.129702E-03
3.225170E-03
3.455148E-03
3.296500E-03
3.311230E-03
3.405093E-03
3.550735E-03
3.434120E-03
3.378450E-03
3.427710E-03
3.461325E-03
3.633978E-03
3.741854E-03
3.700254E-03
3.554520E-03
3.704507E-03
3.354122E-03
3.668921E-03
3.670667E-03
3.382009E-03
2.856058E-03
3.624865E-03
3.585019E-03
3.659275E-03
3.767029E-03
4.197934E-03
4.485711E-03
4.810990E-03
5.226382E-03
5.701987E-03
6.123249E-03
6.904630E-03
7.816814E-03
8.343861E-03
9.403386E-03
1.028063E-02
1.111124E-02
1.205385E-02
1.317081E-02
1.410841E-02
1.571595E-02
1.691271E-02
1.847334E-02
1.976505E-02
2.115001E-02
2.293486E-02
2.458489E-02
2.590919E-02
2.741857E-02
2.816872E-02
2.925259E-02
3.132687E-02
3.223245E-02
3.421923E-02
3.499265E-02
3.611341E-02
3.711625E-02
3.794166E-02
3.919112E-02
4.056843E-02
4.152165E-02
4.178265E-02
4.270707E-02
4.261441E-02
4.336097E-02
4.504751E-02
4.482865E-02
4.569391E-02
4.596577E-02
4.647750E-02
4.708441E-02
4.726283E-02
4.757606E-02
4.876994E-02
4.768811E-02
4.765077E-02
4.807398E-02
4.776005E-02
4.804025E-02
4.861103E-02
4.833459E-02
4.817131E-02
4.833927E-02
4.787769E-02
4.877774E-02
4.779485E-02
4.822895E-02
4.871867E-02
4.882687E-02
4.846264E-02
4.814467E-02
4.878136E-02
4.788843E-02
4.840835E-02
4.834364E-02
4.853255E-02
4.778121E-02
4.688582E-02
4.751054E-02
4.832776E-02
4.761807E-02
4.712783E-02
4.795212E-02
4.629300E-02
4.726757E-02
4.630048E-02
4.653551E-02
4.653856E-02
4.647441E-02
4.650344E-02
4.434272E-02
4.536524E-02
4.441759E-02
4.399678E-02
4.359606E-02
4.268290E-02
4.174752E-02
4.088891E-02
4.029219E-02
3.930204E-02
3.837412E-02
3.807114E-02
3.725450E-02
3.545793E-02
3.460790E-02
3.358912E-02
3.263321E-02
3.129059E-02
2.983299E-02
2.902288E-02
2.727881E-02
2.599424E-02
2.443045E-02
2.332969E-02
2.218218E-02
2.019890E-02
1.915073E-02
1.803123E-02
1.599497E-02
1.441413E-02
1.394208E-02
1.225372E-02
1.082221E-02
9.713997E-03
8.697198E-03
7.714255E-03
6.999836E-03
5.998981E-03
5.294979E-03
4.738499E-03
4.362198E-03
3.471009E-03
3.130961E-03
2.827313E-03
2.677498E-03
2.541264E-03
2.156460E-03
2.069027E-03
1.937575E-03
1.830701E-03
1.745890E-03
1.637566E-03
1.512702E-03
1.514105E-03
1.526407E-03
1.313501E-03
1.102243E-03
9.504655E-04
8.071644E-04
8.144743E-04
7.619626E-04
7.578714E-04
6.889420E-04
5.907580E-04
5.284803E-04
4.767604E-04
3.361913E-04
2.746677E-04
3.488614E-04
4.332896E-04
2.836827E-04
4.704949E-04
2.794134E-04
3.486043E-04
3.456624E-04
2.632498E-04
3.512779E-04
2.954712E-04
2.341240E-04
1.177142E-04
1.629684E-04
2.365087E-04
1.818379E-04
1.595462E-04
3.235731E-04
6.738236E-04
1.996737E-03
2.297883E-03
2.300812E-03
2.545712E-03
2.761555E-03
2.889818E-03
3.127998E-03
3.218041E-03
3.082939E-03
3.258262E-03
3.554892E-03
3.506852E-03
3.367073E-03
3.417659E-03
3.603872E-03
3.635409E-03
3.724110E-03
3.652302E-03
3.442873E-03
3.706790E-03
3.508423E-03
3.545896E-03
3.461224E-03
4.055246E-03
3.629246E-03
2.703630E-03
3.505843E-03
3.587141E-03
3.724066E-03
3.720086E-03
4.143180E-03
4.409467E-03
4.547740E-03
5.110070E-03
5.769251E-03
6.086324E-03
6.696026E-03
7.371941E-03
8.462308E-03
8.953578E-03
9.935840E-03
1.095403E-02
1.217247E-02
1.304863E-02
1.396173E-02
1.523155E-02
1.643738E-02
1.838932E-02
1.980071E-02
2.060027E-02
2.310494E-02
2.473042E-02
2.591760E-02
2.701161E-02
2.822556E-02
2.940376E-02
3.095430E-02
3.238912E-02
3.383318E-02
3.468208E-02
3.622514E-02
3.688009E-02
3.830439E-02
3.947301E-02
4.062381E-02
4.162950E-02
4.168940E-02
4.282204E-02
4.273570E-02
4.373786E-02
4.532776E-02
4.546278E-02
4.619552E-02
4.605022E-02
4.600028E-02
4.649408E-02
4.697827E-02
4.796006E-02
4.819749E-02
4.711027E-02
4.724367E-02
4.731841E-02
4.821354E-02
4.788690E-02
4.850181E-02
4.813934E-02
4.783074E-02
4.766802E-02
4.784562E-02
4.869476E-02
4.779971E-02
4.838012E-02
4.830312E-02
4.814698E-02
4.807844E-02
4.790628E-02
4.866267E-02
4.766083E-02
4.815277E-02
4.721934E-02
4.782859E-02
4.795317E-02
4.779679E-02
4.786246E-02
4.821533E-02
4.803087E-02
4.808520E-02
4.749861E-02
4.698422E-02
4.712605E-02
4.616292E-02
4.634507E-02
4.635315E-02
4.635822E-02
4.580707E-02
4.464101E-02
4.441554E-02
4.384062E-02
4.392003E-02
4.321983E-02
4.337144E-02
4.210878E-02
4.141355E-02
4.086124E-02
3.989232E-02
3.929090E-02
3.796902E-02
3.678073E-02
3.620820E-02
3.435031E-02
3.369697E-02
3.256308E-02
3.132370E-02
2.974357E-02
2.855455E-02
2.677688E-02
2.591837E-02
2.414343E-02
2.287427E-02
2.175394E-02
1.993803E-02
1.885426E-02
1.755207E-02
1.586310E-02
1.479424E-02
1.361925E-02
1.206060E-02
1.077440E-02
1.000957E-02
8.827140E-03
7.647365E-03
6.994590E-03
6.122226E-03
5.233194E-03
4.861607E-03
4.074782E-03
3.446358E-03
3.238595E-03
2.902248E-03
2.924180E-03
2.373053E-03
2.044523E-03
2.050473E-03
1.938679E-03
1.947035E-03
1.754065E-03
1.682163E-03
1.553546E-03
1.404418E-03
1.505111E-03
1.180284E-03
1.244366E-03
8.019916E-04
9.539347E-04
8.518877E-04
8.520418E-04
7.991353E-04
5.800476E-04
5.584018E-04
5.494553E-04
5.375550E-04
4.949489E-04
5.433249E-04
3.597428E-04
3.310859E-04
3.750760E-04
2.998779E-04
2.238985E-04
3.960913E-04
4.665473E-04
2.729654E-04
2.138364E-04
1.979152E-04
1.347746E-04
1.289871E-04
2.577592E-04
1.515562E-04
1.405683E-04
2.115697E-04
1.677973E-04
4.874476E-04
2.180652E-03
1.897639E-03
2.152186E-03
2.001130E-03
2.771743E-03
3.004634E-03
3.004711E-03
3.326120E-03
3.100667E-03
3.236948E-03
3.415489E-03
3.502909E-03
3.532274E-03
3.495329E-03
3.750017E-03
3.566828E-03
3.513627E-03
3.408076E-03
3.455710E-03
3.500692E-03
3.378740E-03
3.402954E-03
3.073842E-03
3.568417E-03
3.631919E-03
3.584576E-03
3.699568E-03
3.628644E-03
3.771514E-03
3.653305E-03
3.866414E-03
4.341561E-03
4.565757E-03
5.000985E-03
5.545133E-03
6.414121E-03
6.699162E-03
7.556772E-03
8.278849E-03
8.658754E-03
9.637282E-03
1.095028E-02
1.195573E-02
1.300238E-02
1.434225E-02
1.507244E-02
1.642005E-02
1.811218E-02
1.974171E-02
2.097427E-02
2.250795E-02
2.410630E-02
2.595643E-02
2.721392E-02
2.833468E-02
2.951915E-02
3.062059E-02
3.238356E-02
3.339493E-02
3.497560E-02
3.632809E-02
3.679405E-02
3.810938E-02
3.967488E-02
3.966292E-02
4.135877E-02
4.218716E-02
4.296241E-02
4.359820E-02
4.375656E-02
4.520789E-02
4.572319E-02
4.596933E-02
4.614956E-02
4.570730E-02
4.664130E-02
4.704866E-02
4.699344E-02
4.718735E-02
4.712622E-02
4.782323E-02
4.774940E-02
4.817389E-02
4.827379E-02
4.857835E-02
4.812321E-02
4.753966E-02
4.739282E-02
4.755531E-02
4.819860E-02
4.745899E-02
4.843397E-02
4.794820E-02
4.789387E-02
4.779003E-02
4.748142E-02
4.835547E-02
4.764187E-02
4.827611E-02
4.786423E-02
4.788267E-02
4.814926E-02
4.825461E-02
4.760829E-02
4.753952E-02
4.815256E-02
4.757007E-02
4.714221E-02
4.733762E-02
4.696571E-02
4.631874E-02
4.605069E-02
4.624055E-02
4.594826E-02
4.579007E-02
4.493643E-02
4.416181E-02
4.406751E-02
4.373584E-02
4.336063E-02
4.279624E-02
4.244638E-02
4.154587E-02
4.085328E-02
4.004311E-02
3.952082E-02
3.771309E-02
3.708241E-02
3.634311E-02
3.466172E-02
3.404662E-02
3.240454E-02
3.093141E-02
2.979134E-02
2.861216E-02
2.700911E-02
2.610758E-02
2.459440E-02
2.314737E-02
2.158717E-02
1.984854E-02
1.885226E-02
1.766796E-02
1.584623E-02
1.450987E-02
1.328264E-02
1.213481E-02
1.093948E-02
9.989387E-03
8.835886E-03
7.725660E-03
7.087252E-03
6.250789E-03
5.420644E-03
4.721119E-03
3.930344E-03
3.582798E-03
3.160544E-03
2.971308E-03
2.641969E-03
2.409515E-03
1.979550E-03
1.933986E-03
1.958224E-03
1.792141E-03
1.728419E-03
1.658448E-03
1.567881E-03
1.491324E-03
1.431096E-03
1.409215E-03
1.360406E-03
1.061039E-03
1.059940E-03
7.989323E-04
7.247045E-04
7.588009E-04
7.106645E-04
5.654402E-04
4.845867E-04
4.996313E-04
5.694143E-04
4.929878E-04
4.312589E-04
3.062466E-04
3.785890E-04
2.729884E-04
2.943743E-04
2.435816E-04
3.466163E-04
1.191446E-04
1.687750E-04
2.039515E-04
1.734968E-04
1.667937E-04
1.614279E-04
1.755891E-04
1.325750E-04
2.794240E-04
2.277033E-04
4.401689E-04
2.221499E-03
2.199048E-03
2.329400E-03
2.581093E-03
2.696594E-03
2.787898E-03
2.920828E-03
3.119260E-03
3.134803E-03
3.817780E-03
3.301148E-03
3.305298E-03
3.437554E-03
3.368274E-03
3.500964E-03
3.511995E-03
3.440911E-03
3.617495E-03
3.513313E-03
3.554113E-03
3.451053E-03
3.312974E-03
3.353768E-03
3.589930E-03
3.497234E-03
3.734134E-03
3.639901E-03
3.683651E-03
3.654460E-03
3.813851E-03
3.947680E-03
4.302237E-03
4.444883E-03
4.774014E-03
5.703076E-03
6.426085E-03
6.998460E-03
7.500298E-03
8.406329E-03
8.995776E-03
9.661704E-03
1.077279E-02
1.208846E-02
1.301164E-02
1.419198E-02
1.495006E-02
1.665655E-02
1.800842E-02
1.969666E-02
2.089233E-02
2.259340E-02
2.395087E-02
2.556837E-02
2.698750E-02
2.838315E-02
2.949767E-02
3.042480E-02
3.211047E-02
3.348235E-02
3.538079E-02
3.602096E-02
3.669535E-02
3.818097E-02
3.959456E-02
4.002085E-02
4.168238E-02
4.427111E-02
4.436995E-02
4.312432E-02
4.392453E-02
4.510178E-02
4.587287E-02
4.573836E-02
4.633179E-02
4.577927E-02
4.681117E-02
4.711122E-02
4.722067E-02
4.736185E-02
4.739296E-02
4.796830E-02
4.800340E-02
5.012018E-02
4.796737E-02
4.752452E-02
4.771296E-02
4.765406E-02
4.770069E-02
4.834603E-02
4.837480E-02
4.741381E-02
4.816629E-02
4.816228E-02
4.815528E-02
4.796396E-02
4.695382E-02
4.795939E-02
4.766222E-02
4.860208E-02
4.823753E-02
4.782482E-02
4.775998E-02
4.788864E-02
4.816553E-02
4.775070E-02
4.709779E-02
4.701762E-02
4.782984E-02
4.715559E-02
4.687861E-02
4.689823E-02
4.615285E-02
4.663246E-02
4.614003E-02
4.521354E-02
4.459055E-02
4.464446E-02
4.464842E-02
4.318994E-02
4.284892E-02
4.280475E-02
4.200504E-02
4.187667E-02
4.052999E-02
3.996324E-02
3.866108E-02
3.771199E-02
3.753158E-02
3.561909E-02
3.471921E-02
3.364127E-02
3.217227E-02
3.113536E-02
2.989204E-02
2.827750E-02
2.683171E-02
2.578106E-02
2.500592E-02
2.297797E-02
2.116536E-02
2.014053E-02
1.890014E-02
1.763405E-02
1.552045E-02
1.427294E-02
1.336761E-02
1.235733E-02
1.104666E-02
9.895028E-03
8.931682E-03
8.045937E-03
6.865043E-03
6.047073E-03
5.192208E-03
4.544323E-03
3.991010E-03
3.425140E-03
3.359866E-03
2.809552E-03
2.929275E-03
2.210788E-03
2.260337E-03
2.063064E-03
2.013821E-03
1.682637E-03
1.722937E-03
1.677646E-03
1.598792E-03
1.583598E-03
1.291604E-03
1.407114E-03
1.085555E-03
1.157592E-03
9.177677E-04
7.443106E-04
6.607228E-04
6.404883E-04
6.222219E-04
5.408835E-04
5.583878E-04
5.523402E-04
5.123066E-04
4.211689E-04
4.244456E-04
3.147656E-04
3.306526E-04
3.622605E-04
2.095384E-04
2.866290E-04
1.546707E-04
1.517562E-04
3.987908E-04
2.009006E-04
1.952755E-04
1.553835E-04
1.798804E-04
2.547441E-04
2.697049E-04
2.626205E-04
-4.159480E-04
-1.119205E-03
2.175742E-03
2.332237E-03
2.087739E-03
2.299132E-03
2.808854E-03
2.914472E-03
2.741660E-03
3.102245E-03
3.244338E-03
3.711915E-03
3.242563E-03
3.458037E-03
3.526698E-03
3.465409E-03
3.304472E-03
3.471048E-03
3.521454E-03
3.635484E-03
3.572246E-03
3.842639E-03
3.849846E-03
3.669149E-03
3.402288E-03
3.733952E-03
3.432210E-03
3.614726E-03
3.581814E-03
3.472570E-03
3.589539E-03
3.765442E-03
3.986649E-03
4.430139E-03
4.851113E-03
5.002385E-03
5.719430E-03
6.481039E-03
6.942811E-03
7.566360E-03
8.230116E-03
9.208415E-03
1.014805E-02
1.078537E-02
1.196523E-02
1.321569E-02
1.450287E-02
1.562239E-02
1.720311E-02
1.820788E-02
1.973382E-02
2.103318E-02
2.251792E-02
2.429532E-02
2.532111E-02
2.686575E-02
2.845944E-02
2.948155E-02
3.060903E-02
3.278027E-02
3.342553E-02
3.527501E-02
3.628294E-02
3.726713E-02
3.847954E-02
3.908666E-02
3.975640E-02
4.162146E-02
4.491775E-02
4.442701E-02
4.307218E-02
4.396517E-02
4.488412E-02
4.633410E-02
4.567332E-02
4.619121E-02
4.616772E-02
4.683760E-02
4.750642E-02
4.731824E-02
4.740062E-02
4.747479E-02
4.750718E-02
4.790987E-02
4.933127E-02
4.798142E-02
4.754742E-02
4.811543E-02
4.896491E-02
4.830221E-02
4.727022E-02
4.711394E-02
4.781251E-02
4.852085E-02
4.834968E-02
4.742431E-02
4.776956E-02
4.732062E-02
4.788940E-02
4.762243E-02
4.845132E-02
4.815775E-02
4.780316E-02
4.808517E-02
4.712105E-02
4.822813E-02
4.790380E-02
4.762482E-02
4.732603E-02
4.737395E-02
4.720124E-02
4.698053E-02
4.717250E-02
4.712090E-02
4.653291E-02
4.608103E-02
4.523737E-02
4.495533E-02
4.482052E-02
4.454222E-02
4.362660E-02
4.331453E-02
4.280783E-02
4.190462E-02
4.180761E-02
4.013024E-02
3.958566E-02
3.858520E-02
3.758815E-02
3.724906E-02
3.538457E-02
3.430745E-02
3.369973E-02
3.266633E-02
3.138097E-02
3.020145E-02
2.871887E-02
2.732153E-02
2.574824E-02
2.476405E-02
2.294133E-02
2.145900E-02
2.013704E-02
1.900930E-02
1.759814E-02
1.555532E-02
1.463113E-02
1.334895E-02
1.219370E-02
1.109704E-02
9.874372E-03
8.911253E-03
8.074853E-03
6.756349E-03
5.967689E-03
5.206150E-03
4.684464E-03
3.948294E-03
3.459031E-03
3.242226E-03
2.884064E-03
2.885341E-03
2.444614E-03
2.314235E-03
2.196082E-03
2.084009E-03
1.902728E-03
1.803260E-03
1.753020E-03
1.488348E-03
1.582394E-03
1.327562E-03
1.340807E-03
1.202306E-03
1.220180E-03
9.464326E-04
7.653177E-04
7.631699E-04
8.870361E-04
7.026638E-04
5.504821E-04
6.786732E-04
5.208917E-04
4.100636E-04
4.269830E-04
3.339474E-04
4.368247E-04
1.512475E-04
4.013388E-04
4.472030E-04
4.113469E-04
2.789704E-04
2.847194E-04
3.600732E-04
2.277146E-04
7.974605E-05
1.595164E-04
1.387171E-04
1.420418E-04
2.272659E-04
1.209456E-04
-3.702771E-04
-8.761876E-04
2.166868E-03
2.490331E-03
2.405344E-03
2.420683E-03
2.643284E-03
2.732753E-03
2.831223E-03
3.121760E-03
3.130588E-03
2.919197E-03
2.875233E-03
3.238316E-03
3.653152E-03
3.724711E-03
3.485993E-03
3.495866E-03
3.526706E-03
3.014206E-03
3.510063E-03
3.682853E-03
3.755970E-03
3.713764E-03
3.661671E-03
3.641989E-03
3.296437E-03
3.442812E-03
3.490529E-03
3.530908E-03
3.587582E-03
3.696345E-03
4.090205E-03
4.385087E-03
4.876658E-03
5.066998E-03
5.530799E-03
6.243734E-03
6.975875E-03
7.679166E-03
8.331028E-03
9.166762E-03
1.011753E-02
1.101715E-02
1.208072E-02
1.333780E-02
1.441951E-02
1.560387E-02
1.701966E-02
1.841626E-02
1.978382E-02
2.086438E-02
2.236316E-02
2.434972E-02
2.548033E-02
2.685384E-02
2.834726E-02
2.985620E-02
3.086944E-02
3.247340E-02
3.338800E-02
3.534811E-02
3.649035E-02
3.721292E-02
3.816364E-02
3.915797E-02
4.076004E-02
4.164341E-02
4.347735E-02
4.413098E-02
4.349992E-02
4.374416E-02
4.459367E-02
4.564676E-02
4.593283E-02
4.597446E-02
4.630319E-02
4.639758E-02
4.759551E-02
4.758983E-02
4.807919E-02
4.745694E-02
4.738727E-02
4.712349E-02
4.799207E-02
4.828753E-02
4.819640E-02
4.836636E-02
4.890556E-02
4.834472E-02
4.831992E-02
4.823437E-02
4.778423E-02
4.819565E-02
4.844606E-02
4.723732E-02
4.790475E-02
4.878115E-02
4.809544E-02
4.744620E-02
4.828990E-02
4.829821E-02
4.834896E-02
4.768806E-02
4.700983E-02
4.829718E-02
4.779457E-02
4.820057E-02
4.779339E-02
4.663244E-02
4.733931E-02
4.649056E-02
4.747977E-02
4.824613E-02
4.692672E-02
4.534037E-02
4.542665E-02
4.539355E-02
4.455027E-02
4.439914E-02
4.329791E-02
4.316459E-02
4.280710E-02
4.149832E-02
4.097816E-02
4.019695E-02
3.995491E-02
3.887569E-02
3.776755E-02
3.657008E-02
3.563473E-02
3.421313E-02
3.384818E-02
3.256735E-02
3.144320E-02
2.999016E-02
2.922329E-02
2.707985E-02
2.587969E-02
2.448842E-02
2.285331E-02
2.130472E-02
1.997878E-02
1.864817E-02
1.721133E-02
1.602133E-02
1.484044E-02
1.341055E-02
1.245110E-02
1.102376E-02
9.942892E-03
8.799921E-03
7.938661E-03
6.906150E-03
5.956262E-03
5.394133E-03
4.724581E-03
4.101803E-03
3.534785E-03
3.216350E-03
2.878993E-03
2.725122E-03
2.502976E-03
2.239185E-03
2.217092E-03
2.042760E-03
1.998318E-03
1.794273E-03
1.863971E-03
1.471235E-03
1.433565E-03
1.250548E-03
1.092026E-03
1.177157E-03
1.022550E-03
8.776007E-04
8.391195E-04
7.887812E-04
7.014830E-04
5.878424E-04
5.434166E-04
5.574156E-04
5.339482E-04
4.572468E-04
3.383368E-04
2.234248E-04
2.677706E-04
2.198371E-04
3.911362E-04
4.403801E-04
3.982956E-04
2.745223E-04
7.303400E-05
1.838882E-04
6.678241E-05
1.841228E-04
3.400567E-05
2.482696E-04
2.287129E-04
2.658785E-04
2.058961E-04
7.035031E-05
-3.912761E-04
2.061198E-03
2.594146E-03
2.553569E-03
2.771798E-03
2.606930E-03
2.613488E-03
2.746411E-03
2.967469E-03
3.045712E-03
2.858318E-03
3.061822E-03
3.259209E-03
3.616456E-03
3.580170E-03
3.441078E-03
3.450760E-03
3.419528E-03
3.645096E-03
3.674997E-03
3.598050E-03
3.598585E-03
3.643007E-03
3.462872E-03
3.613623E-03
3.823428E-03
3.697557E-03
3.683488E-03
3.628880E-03
3.643084E-03
3.666183E-03
4.098432E-03
4.457552E-03
4.796558E-03
5.080274E-03
5.856132E-03
6.317241E-03
7.448168E-03
7.861507E-03
8.413370E-03
8.864568E-03
9.884126E-03
1.071393E-02
1.231281E-02
1.327143E-02
1.418679E-02
1.555572E-02
1.702431E-02
1.832126E-02
2.047578E-02
2.108533E-02
2.238358E-02
2.405498E-02
2.563826E-02
2.686406E-02
2.774097E-02
3.020277E-02
3.130279E-02
3.224694E-02
3.395191E-02
3.515937E-02
3.607094E-02
3.735691E-02
3.835925E-02
3.987206E-02
4.083396E-02
4.230810E-02
4.224043E-02
4.375811E-02
4.368429E-02
4.365860E-02
4.405890E-02
4.498108E-02
4.596360E-02
4.608760E-02
4.636042E-02
4.691940E-02
4.732273E-02
4.752985E-02
4.824257E-02
4.791660E-02
4.804937E-02
4.758172E-02
4.793148E-02
4.783150E-02
4.849846E-02
4.887197E-02
4.860886E-02
4.808448E-02
4.921876E-02
4.846269E-02
4.802872E-02
4.838198E-02
4.837488E-02
4.768999E-02
4.796194E-02
4.878379E-02
4.810672E-02
4.744710E-02
4.799612E-02
4.801791E-02
4.855933E-02
4.784504E-02
4.800222E-02
4.848238E-02
4.756758E-02
4.743173E-02
4.790679E-02
4.660879E-02
4.690622E-02
4.671401E-02
4.726699E-02
4.743100E-02
4.713237E-02
4.571248E-02
4.543882E-02
4.532072E-02
4.449637E-02
4.405132E-02
4.328308E-02
4.304748E-02
4.273206E-02
4.204302E-02
4.133668E-02
4.088405E-02
4.005759E-02
3.899545E-02
3.801410E-02
3.677022E-02
3.564719E-02
3.453482E-02
3.363447E-02
3.243074E-02
3.097811E-02
2.996152E-02
2.889477E-02
2.711292E-02
2.580639E-02
2.434338E-02
2.301550E-02
2.154749E-02
2.034477E-02
1.895232E-02
1.715035E-02
1.622075E-02
1.472988E-02
1.344614E-02
1.239819E-02
1.081009E-02
9.751388E-03
8.681627E-03
7.611362E-03
6.849115E-03
6.146078E-03
5.300666E-03
4.949641E-03
4.064190E-03
3.716062E-03
3.462550E-03
2.974716E-03
2.603632E-03
2.418869E-03
2.313410E-03
2.019397E-03
2.020245E-03
1.824364E-03
1.657540E-03
1.603879E-03
1.638077E-03
1.401721E-03
1.434754E-03
1.173773E-03
9.577573E-04
9.738479E-04
8.985533E-04
7.074084E-04
6.800994E-04
7.587220E-04
6.548611E-04
6.298420E-04
4.524822E-04
3.483491E-04
3.500644E-04
2.338292E-04
1.479843E-04
3.063828E-04
2.948804E-04
2.991256E-04
3.168061E-04
3.279844E-04
1.267267E-04
2.698307E-04
1.392254E-04
1.512627E-04
2.157117E-04
1.287575E-04
1.056060E-04
2.027536E-04
2.284803E-04
2.784829E-04
-3.614163E-04
-8.213334E-04
2.184022E-03
2.469563E-03
2.475001E-03
2.612406E-03
2.731917E-03
2.718385E-03
6.953376E-03
3.460815E-02
4.864113E-02
2.988030E-02
3.230782E-03
3.212054E-03
3.321807E-03
3.430445E-03
3.353109E-03
3.547361E-03
3.530239E-03
3.732639E-03
3.584677E-03
3.529975E-03
3.565788E-03
3.581251E-03
3.599131E-03
3.523702E-03
3.745188E-03
3.718983E-03
3.807644E-03
3.742437E-03
3.636318E-03
3.823651E-03
4.122380E-03
4.316131E-03
4.728220E-03
5.310892E-03
5.965552E-03
6.497532E-03
7.358194E-03
7.858099E-03
8.439364E-03
9.010700E-03
9.903689E-03
1.109665E-02
1.212915E-02
1.272320E-02
1.426179E-02
1.549342E-02
1.699158E-02
1.817650E-02
2.015091E-02
2.140810E-02
2.267982E-02
2.392558E-02
2.581884E-02
2.710588E-02
2.813649E-02
2.978542E-02
3.109427E-02
3.242107E-02
3.371289E-02
3.523984E-02
3.608606E-02
3.756172E-02
3.806309E-02
3.963213E-02
4.072832E-02
4.198989E-02
4.227387E-02
4.303434E-02
4.361083E-02
4.362298E-02
4.418089E-02
4.533548E-02
4.664450E-02
4.558759E-02
4.680946E-02
4.764530E-02
4.749144E-02
4.748245E-02
4.744320E-02
4.789271E-02
4.815975E-02
4.766791E-02
4.732217E-02
4.749382E-02
4.813897E-02
4.871115E-02
4.854738E-02
4.824726E-02
4.842399E-02
4.815704E-02
4.850096E-02
4.862455E-02
4.838757E-02
4.781487E-02
4.790200E-02
4.813179E-02
4.851473E-02
4.791937E-02
4.804231E-02
4.818226E-02
4.836735E-02
4.798252E-02
4.775206E-02
4.789695E-02
4.713138E-02
4.698019E-02
4.754561E-02
4.794056E-02
4.740916E-02
4.738129E-02
4.713412E-02
4.708597E-02
4.651827E-02
4.612765E-02
4.560555E-02
4.518407E-02
4.461725E-02
4.395115E-02
4.379258E-02
4.325291E-02
4.254677E-02
4.192836E-02
4.117083E-02
4.055209E-02
3.956292E-02
3.874765E-02
3.786173E-02
3.701785E-02
3.541782E-02
3.448602E-02
3.361743E-02
3.279073E-02
3.110693E-02
3.009212E-02
2.804601E-02
2.711919E-02
2.629063E-02
2.439878E-02
2.299210E-02
2.144057E-02
2.017684E-02
1.900686E-02
1.729343E-02
1.603167E-02
1.439993E-02
1.333468E-02
1.246263E-02
1.112797E-02
1.009634E-02
8.721742E-03
7.751071E-03
6.836373E-03
6.106041E-03
5.357156E-03
4.922541E-03
4.208089E-03
3.904215E-03
3.649838E-03
3.013708E-03
2.647969E-03
2.383071E-03
2.135660E-03
2.106542E-03
2.016676E-03
1.821405E-03
1.734149E-03
1.702307E-03
1.673753E-03
1.457825E-03
1.507499E-03
1.305270E-03
1.300172E-03
1.075097E-03
9.365668E-04
7.665548E-04
8.938058E-04
8.760139E-04
7.956317E-04
7.975455E-04
5.938666E-04
6.116159E-04
4.290318E-04
3.597709E-04
3.498228E-04
3.254271E-04
3.265687E-04
2.022950E-04
2.891393E-04
2.810820E-04
2.023426E-04
3.424013E-04
2.322763E-04
6.127687E-05
1.506939E-04
7.783151E-05
1.915933E-04
1.347002E-04
1.845631E-04
1.274491E-04
-1.587017E-04
-3.870654E-04
2.081045E-03
2.168180E-03
2.299514E-03
2.329106E-03
2.652427E-03
2.743484E-03
3.225204E-02
3.375600E-02
1.635442E-02
3.547856E-02
6.841893E-03
2.985942E-03
3.398465E-03
3.524105E-03
3.454089E-03
3.440268E-03
3.437353E-03
3.735829E-03
3.666173E-03
3.521594E-03
3.489896E-03
3.539700E-03
3.673373E-03
3.599723E-03
3.624310E-03
3.714160E-03
3.833377E-03
3.771358E-03
3.630834E-03
3.815924E-03
4.084556E-03
4.337758E-03
4.802188E-03
5.418833E-03
5.823948E-03
6.285684E-03
7.092762E-03
7.858268E-03
8.224216E-03
9.347873E-03
1.004893E-02
1.097895E-02
1.183995E-02
1.306813E-02
1.441207E-02
1.543622E-02
1.688999E-02
1.807742E-02
1.966972E-02
2.138528E-02
2.259299E-02
2.366074E-02
2.537282E-02
2.737925E-02
2.828731E-02
2.943896E-02
3.065994E-02
3.213174E-02
3.363598E-02
3.569254E-02
3.658538E-02
3.739037E-02
3.786854E-02
3.917511E-02
4.079949E-02
4.126826E-02
4.202484E-02
4.262529E-02
4.307905E-02
4.478277E-02
4.479398E-02
4.514764E-02
4.535716E-02
4.627975E-02
4.710204E-02
4.776036E-02
4.741955E-02
4.765781E-02
4.781302E-02
4.880397E-02
4.820358E-02
4.770475E-02
4.752289E-02
4.803247E-02
4.810556E-02
4.848571E-02
4.805122E-02
4.853893E-02
4.841937E-02
4.841516E-02
4.887152E-02
4.840370E-02
4.800685E-02
4.825480E-02
4.769180E-02
4.808750E-02
4.865336E-02
4.842348E-02
4.825581E-02
4.863593E-02
4.824709E-02
4.833767E-02
4.803703E-02
4.791008E-02
4.756640E-02
4.724708E-02
4.748683E-02
4.804094E-02
4.703169E-02
4.687002E-02
4.692779E-02
4.735882E-02
4.628936E-02
4.640291E-02
4.642758E-02
4.563604E-02
4.481970E-02
4.421664E-02
4.386349E-02
4.347761E-02
4.295623E-02
4.173239E-02
4.112762E-02
4.032206E-02
3.935369E-02
3.915630E-02
3.774239E-02
3.741526E-02
3.591456E-02
3.483646E-02
3.366406E-02
3.268367E-02
3.117058E-02
2.987005E-02
2.833938E-02
2.708932E-02
2.595743E-02
2.457044E-02
2.313022E-02
2.174954E-02
2.027112E-02
1.858809E-02
1.748901E-02
1.595891E-02
1.480009E-02
1.329615E-02
1.222340E-02
1.121664E-02
1.001709E-02
8.670628E-03
7.680133E-03
6.981602E-03
6.353158E-03
5.543275E-03
4.766094E-03
4.225939E-03
3.754883E-03
3.620153E-03
3.036121E-03
2.629679E-03
2.375940E-03
2.085124E-03
1.925532E-03
1.911127E-03
1.790135E-03
1.760669E-03
1.639198E-03
1.570029E-03
1.539300E-03
1.421073E-03
1.273304E-03
1.245884E-03
1.057684E-03
8.233109E-04
7.805263E-04
7.441911E-04
6.996493E-04
8.139711E-04
6.363926E-04
5.515477E-04
4.939083E-04
3.720331E-04
3.092739E-04
3.159659E-04
2.999904E-04
3.158576E-04
4.387098E-04
3.485030E-04
3.150888E-04
3.073000E-04
2.702742E-04
2.595218E-04
2.473318E-04
2.493042E-04
2.950687E-04
2.046428E-04
2.914174E-04
2.558977E-04
1.730421E-04
2.964698E-04
-1.033440E-04
1.152092E-03
2.185787E-03
2.194606E-03
2.333435E-03
2.610628E-03
2.284854E-03
7.700294E-02
6.370394E-02
3.578102E-02
1.505428E-02
-2.237150E-02
3.167009E-03
3.353607E-03
3.235571E-03
3.460261E-03
3.479313E-03
3.350109E-03
3.725029E-03
3.766842E-03
3.791070E-03
3.638069E-03
3.572708E-03
3.659738E-03
3.813311E-03
3.516402E-03
3.665957E-03
3.663920E-03
3.745545E-03
3.833352E-03
3.970075E-03
4.202185E-03
4.258928E-03
4.861455E-03
5.487941E-03
5.969598E-03
6.728415E-03
7.266357E-03
7.748948E-03
8.125004E-03
9.136641E-03
1.004956E-02
1.123348E-02
1.180148E-02
1.302657E-02
1.420202E-02
1.560971E-02
1.693083E-02
1.774926E-02
1.968637E-02
2.121885E-02
2.251269E-02
2.365523E-02
2.574274E-02
2.758234E-02
2.873659E-02
2.972207E-02
3.161283E-02
3.258463E-02
3.413060E-02
3.548659E-02
3.666344E-02
3.738076E-02
3.822942E-02
3.916365E-02
4.012357E-02
4.120587E-02
4.250742E-02
4.296754E-02
4.404002E-02
4.421139E-02
4.492580E-02
4.523577E-02
4.591825E-02
4.697961E-02
4.669926E-02
4.706553E-02
4.710968E-02
4.761160E-02
4.780730E-02
4.798368E-02
4.753874E-02
4.787467E-02
4.773998E-02
4.860799E-02
4.935865E-02
4.853566E-02
4.825163E-02
4.823183E-02
4.875847E-02
4.894964E-02
4.859892E-02
4.869010E-02
4.839888E-02
4.878476E-02
4.819097E-02
4.814529E-02
4.842662E-02
4.858127E-02
4.790597E-02
4.844151E-02
4.794386E-02
4.809655E-02
4.815397E-02
4.797934E-02
4.790043E-02
4.756085E-02
4.742762E-02
4.743647E-02
4.695171E-02
4.654585E-02
4.706926E-02
4.697968E-02
4.620675E-02
4.657783E-02
4.644497E-02
4.545841E-02
4.489760E-02
4.428598E-02
4.384807E-02
4.337935E-02
4.253124E-02
4.185967E-02
4.092146E-02
3.971840E-02
3.981097E-02
3.959556E-02
3.804667E-02
3.709024E-02
3.610310E-02
3.476611E-02
3.384547E-02
3.306504E-02
3.159993E-02
2.969690E-02
2.869939E-02
2.710532E-02
2.526846E-02
2.450573E-02
2.332304E-02
2.188804E-02
2.055082E-02
1.889366E-02
1.783187E-02
1.619005E-02
1.468521E-02
1.360308E-02
1.197730E-02
1.097331E-02
9.588516E-03
8.454909E-03
7.712753E-03
6.913930E-03
6.362143E-03
5.569919E-03
4.911908E-03
4.475735E-03
3.724788E-03
3.246588E-03
3.070092E-03
2.641541E-03
2.394609E-03
2.039724E-03
2.014294E-03
1.678213E-03
1.776944E-03
1.488827E-03
1.568511E-03
1.545794E-03
1.504895E-03
1.313851E-03
1.139307E-03
1.242494E-03
1.170124E-03
9.086731E-04
7.753752E-04
6.877098E-04
9.566975E-04
9.068453E-04
7.814071E-04
5.209838E-04
5.096558E-04
5.142368E-04
3.846916E-04
3.844366E-04
3.885771E-04
4.198563E-04
3.745447E-04
3.705562E-04
4.318556E-04
2.874411E-04
2.791099E-04
2.077266E-04
1.605670E-04
2.678170E-04
2.284244E-04
1.751951E-04
1.777957E-04
3.329899E-04
1.177205E-04
3.780797E-04
3.284723E-04
2.251179E-03
2.693031E-03
2.534653E-03
2.742275E-03
2.769564E-03
3.971721E-03
3.918372E-03
7.652703E-02
4.253726E-02
2.531468E-02
1.425471E-02
3.187648E-03
3.201284E-03
3.384751E-03
3.497793E-03
3.299772E-03
3.434750E-03
3.721532E-03
3.796440E-03
3.722224E-03
3.613772E-03
3.643781E-03
3.598119E-03
3.723443E-03
3.593805E-03
3.904646E-03
3.808820E-03
3.859924E-03
3.994736E-03
4.079114E-03
4.372410E-03
4.365941E-03
4.841424E-03
5.223867E-03
5.772374E-03
6.589421E-03
7.333991E-03
7.950503E-03
8.272187E-03
9.236845E-03
1.016101E-02
1.128941E-02
1.192533E-02
1.272146E-02
1.438993E-02
1.588156E-02
1.689013E-02
1.775779E-02
1.935984E-02
2.116906E-02
2.253233E-02
2.374815E-02
2.550422E-02
2.711398E-02
2.836929E-02
2.983532E-02
3.179577E-02
3.267074E-02
3.415116E-02
3.509204E-02
3.636968E-02
3.793401E-02
3.837992E-02
3.869604E-02
4.028421E-02
4.155144E-02
4.240484E-02
4.343150E-02
4.355878E-02
4.378441E-02
4.491129E-02
4.515612E-02
4.666043E-02
4.664204E-02
4.652134E-02
4.669891E-02
4.701985E-02
4.810677E-02
4.773088E-02
4.754304E-02
4.783441E-02
4.850258E-02
4.800186E-02
4.818259E-02
4.827917E-02
4.904579E-02
4.839261E-02
4.848382E-02
4.820032E-02
4.908423E-02
4.913072E-02
4.897505E-02
4.853235E-02
4.920398E-02
4.840004E-02
4.784024E-02
4.783899E-02
4.815279E-02
4.733998E-02
4.770922E-02
4.794642E-02
4.847274E-02
4.822272E-02
4.830839E-02
4.795687E-02
4.787121E-02
4.770623E-02
4.723520E-02
4.736155E-02
4.706469E-02
4.634991E-02
4.684254E-02
4.683985E-02
4.655040E-02
4.600024E-02
4.532674E-02
4.457835E-02
4.441966E-02
4.415780E-02
4.326068E-02
4.316006E-02
4.227633E-02
4.173279E-02
4.106676E-02
4.010432E-02
3.865999E-02
3.775211E-02
3.659581E-02
3.616811E-02
3.422919E-02
3.393595E-02
3.279424E-02
3.152839E-02
3.048781E-02
2.870808E-02
2.749825E-02
2.550857E-02
2.426202E-02
2.314556E-02
2.198288E-02
2.009932E-02
1.863448E-02
1.738252E-02
1.639908E-02
1.458092E-02
1.370062E-02
1.232009E-02
1.120846E-02
9.835556E-03
8.670791E-03
7.949260E-03
6.975236E-03
6.421585E-03
5.749981E-03
5.038106E-03
4.576663E-03
3.881941E-03
3.029720E-03
2.944711E-03
2.566925E-03
2.510752E-03
2.093751E-03
2.010350E-03
1.902969E-03
1.933909E-03
1.552767E-03
1.440394E-03
1.551265E-03
1.419301E-03
1.464311E-03
1.258230E-03
1.258977E-03
1.302153E-03
1.075920E-03
8.384612E-04
7.292654E-04
9.885825E-04
7.986221E-04
5.203871E-04
3.351661E-04
3.810521E-04
4.701011E-04
2.730732E-04
2.893556E-04
2.570064E-04
2.582844E-04
3.486919E-04
3.488060E-04
3.445574E-04
3.244544E-04
2.919723E-04
2.804905E-04
2.055559E-04
2.138343E-04
2.081487E-04
3.083109E-04
2.230967E-04
2.777466E-04
2.257029E-04
5.037624E-04
7.602886E-04
2.577325E-03
2.847312E-03
2.792424E-03
2.930577E-03
2.715696E-03
7.244510E-03
3.415594E-02
5.704625E-02
3.985065E-02
2.385513E-02
-5.352193E-03
5.829342E-03
3.051231E-03
3.284170E-03
3.393333E-03
3.458126E-03
3.545763E-03
3.554622E-03
3.596342E-03
3.451650E-03
3.487245E-03
3.598441E-03
3.503425E-03
3.668594E-03
3.578989E-03
3.796170E-03
3.812193E-03
3.825042E-03
3.724144E-03
3.889828E-03
4.103298E-03
4.595032E-03
4.865553E-03
5.237936E-03
5.606633E-03
6.557079E-03
7.229641E-03
7.585710E-03
8.415811E-03
9.178253E-03
1.000205E-02
1.100892E-02
1.211039E-02
1.302466E-02
1.448823E-02
1.595065E-02
1.674384E-02
1.805920E-02
1.909870E-02
2.087245E-02
2.251366E-02
2.381803E-02
2.513178E-02
2.696590E-02
2.837263E-02
3.025034E-02
3.125393E-02
3.245397E-02
3.421417E-02
3.509484E-02
3.635039E-02
3.806678E-02
3.857477E-02
3.893974E-02
4.044808E-02
4.147425E-02
4.244311E-02
4.302792E-02
4.342060E-02
4.385135E-02
4.502983E-02
4.542143E-02
4.641445E-02
4.549741E-02
4.651360E-02
4.664547E-02
4.783675E-02
4.825359E-02
4.792184E-02
4.814294E-02
4.837997E-02
4.821164E-02
4.829159E-02
4.837345E-02
4.857688E-02
4.915451E-02
4.860418E-02
4.884216E-02
4.843411E-02
4.864858E-02
4.878437E-02
4.846789E-02
4.846462E-02
4.861054E-02
4.795031E-02
4.807083E-02
4.862353E-02
4.836526E-02
4.734749E-02
4.799620E-02
4.846793E-02
4.861090E-02
4.800719E-02
4.842807E-02
4.829259E-02
4.773510E-02
4.709465E-02
4.678551E-02
4.736870E-02
4.715047E-02
4.641718E-02
4.605550E-02
4.632273E-02
4.620191E-02
4.570905E-02
4.580162E-02
4.469935E-02
4.445199E-02
4.389350E-02
4.342204E-02
4.266084E-02
4.239513E-02
4.175764E-02
4.076775E-02
3.969277E-02
3.876758E-02
3.793660E-02
3.692680E-02
3.592047E-02
3.451954E-02
3.399505E-02
3.258909E-02
3.109341E-02
3.040858E-02
2.866097E-02
2.757513E-02
2.594360E-02
2.464824E-02
2.321549E-02
2.169173E-02
2.003612E-02
1.850554E-02
1.741875E-02
1.633093E-02
1.512217E-02
1.383279E-02
1.255131E-02
1.116798E-02
1.009498E-02
8.993197E-03
7.913728E-03
6.970632E-03
6.353362E-03
5.569006E-03
4.961083E-03
4.320743E-03
3.993154E-03
3.242324E-03
2.924897E-03
2.588608E-03
2.236444E-03
2.173785E-03
2.039005E-03
2.089435E-03
1.940656E-03
1.795119E-03
1.626682E-03
1.381094E-03
1.545182E-03
1.481414E-03
1.516856E-03
1.271657E-03
1.491524E-03
7.941167E-04
8.380709E-04
6.976603E-04
9.477520E-04
8.043249E-04
7.189790E-04
6.436902E-04
4.740972E-04
4.791431E-04
4.303264E-04
3.824206E-04
3.349469E-04
3.893095E-04
2.656476E-04
1.696139E-04
3.350348E-04
3.423190E-04
2.338341E-04
3.099268E-04
3.276045E-04
1.767026E-04
1.935965E-04
2.437089E-04
3.155106E-04
2.349412E-04
1.840912E-04
4.604284E-04
7.909802E-04
2.360895E-03
2.672463E-03
2.082090E-03
2.460033E-03
2.690310E-03
1.618140E-02
1.063770E-02
4.850074E-02
2.218160E-02
-2.808711E-04
4.551765E-02
1.093484E-02
3.427059E-03
3.574489E-03
3.316323E-03
3.264016E-03
3.553334E-03
3.682041E-03
3.577085E-03
3.452198E-03
3.691453E-03
3.743417E-03
3.574761E-03
3.779250E-03
3.633046E-03
3.666292E-03
3.742594E-03
3.621745E-03
3.598920E-03
3.878137E-03
4.142664E-03
4.557582E-03
4.943644E-03
5.411622E-03
5.829996E-03
6.313345E-03
7.184356E-03
7.774057E-03
8.406578E-03
9.349297E-03
9.978953E-03
1.090986E-02
1.186103E-02
1.302865E-02
1.422196E-02
1.558250E-02
1.670371E-02
1.827596E-02
1.992807E-02
2.101165E-02
2.238720E-02
2.404226E-02
2.535066E-02
2.697856E-02
2.873982E-02
2.988925E-02
3.124230E-02
3.244324E-02
3.428408E-02
3.508470E-02
3.594459E-02
3.792725E-02
3.818927E-02
3.947789E-02
4.050386E-02
4.099714E-02
4.183740E-02
4.257630E-02
4.316921E-02
4.416832E-02
4.475463E-02
4.548535E-02
4.544709E-02
4.529204E-02
4.640429E-02
4.732549E-02
4.734682E-02
4.741216E-02
4.785811E-02
4.801239E-02
4.771084E-02
4.731959E-02
4.788209E-02
4.810745E-02
4.915005E-02
4.883428E-02
4.834095E-02
4.808142E-02
4.847057E-02
4.874168E-02
4.841981E-02
4.797016E-02
4.788236E-02
4.818329E-02
4.778444E-02
4.784386E-02
4.809950E-02
4.898591E-02
4.808363E-02
4.801896E-02
4.825791E-02
4.823024E-02
4.819707E-02
4.789179E-02
4.709314E-02
4.802280E-02
4.745983E-02
4.681504E-02
4.716149E-02
4.703504E-02
4.635644E-02
4.660589E-02
4.594748E-02
4.505828E-02
4.577039E-02
4.571230E-02
4.476403E-02
4.445702E-02
4.393316E-02
4.331436E-02
4.235050E-02
4.210752E-02
4.136433E-02
4.017905E-02
3.978542E-02
3.901769E-02
3.780568E-02
3.700950E-02
3.596294E-02
3.475356E-02
3.362126E-02
3.275045E-02
3.128037E-02
2.981514E-02
2.835863E-02
2.754800E-02
2.610177E-02
2.455380E-02
2.335221E-02
2.148614E-02
2.022725E-02
1.878853E-02
1.746263E-02
1.605071E-02
1.461642E-02
1.401407E-02
1.246013E-02
1.131796E-02
1.008629E-02
9.200144E-03
7.895735E-03
7.081946E-03
6.420755E-03
5.637622E-03
4.962952E-03
4.333292E-03
4.003896E-03
3.316054E-03
2.904450E-03
2.824240E-03
2.346273E-03
2.237837E-03
2.118340E-03
1.977449E-03
1.892607E-03
1.838501E-03
1.620794E-03
1.637237E-03
1.391539E-03
1.454303E-03
1.364418E-03
1.253257E-03
1.322566E-03
1.175773E-03
1.036678E-03
9.615629E-04
8.176526E-04
7.550488E-04
6.828268E-04
7.158745E-04
5.723136E-04
5.041984E-04
4.862530E-04
3.801122E-04
3.927095E-04
4.099726E-04
3.387755E-04
4.002448E-04
2.872812E-04
3.070323E-04
4.241820E-04
3.709506E-04
3.868982E-04
2.661625E-04
3.684830E-04
2.031124E-04
3.915758E-04
2.656646E-04
3.598206E-04
2.039416E-03
4.576175E-03
2.353120E-03
2.646859E-03
2.691555E-03
2.790600E-03
2.871287E-03
1.069562E-02
1.621938E-01
5.189167E-02
2.403199E-02
2.112923E-02
-1.722547E-02
3.333280E-02
4.189524E-03
3.306655E-03
3.276057E-03
3.409297E-03
3.666555E-03
3.504215E-03
3.569175E-03
3.462290E-03
3.709259E-03
3.757599E-03
3.607469E-03
3.829124E-03
3.393568E-03
3.581885E-03
3.776073E-03
3.620481E-03
3.825888E-03
3.998132E-03
4.188068E-03
4.357502E-03
4.974518E-03
5.477817E-03
6.089811E-03
6.274122E-03
7.029538E-03
7.678461E-03
8.080352E-03
9.165330E-03
1.022754E-02
1.116407E-02
1.223239E-02
1.342380E-02
1.419083E-02
1.560277E-02
1.643485E-02
1.716869E-02
1.985357E-02
2.128061E-02
2.215240E-02
2.380685E-02
2.547274E-02
2.669613E-02
2.856595E-02
2.962135E-02
3.161057E-02
3.241653E-02
3.436638E-02
3.466662E-02
3.657017E-02
3.875601E-02
3.846300E-02
3.879281E-02
4.056132E-02
4.114992E-02
4.190664E-02
4.246682E-02
4.330183E-02
4.462123E-02
4.464983E-02
4.535655E-02
4.588026E-02
4.607969E-02
4.724433E-02
4.673368E-02
4.723992E-02
4.756961E-02
4.740987E-02
4.779291E-02
4.757260E-02
4.775323E-02
4.779513E-02
4.749019E-02
4.838272E-02
4.844663E-02
4.859254E-02
4.791734E-02
4.858971E-02
4.863451E-02
4.850597E-02
4.786210E-02
4.781453E-02
4.838198E-02
4.909515E-02
4.830416E-02
4.797714E-02
4.844763E-02
4.896869E-02
4.821394E-02
4.816988E-02
4.772786E-02
4.744565E-02
4.740536E-02
4.720993E-02
4.737366E-02
4.723483E-02
4.708058E-02
4.699852E-02
4.696584E-02
4.711867E-02
4.722596E-02
4.689649E-02
4.560773E-02
4.602166E-02
4.568502E-02
4.516242E-02
4.479629E-02
4.408422E-02
4.328604E-02
4.258798E-02
4.162651E-02
4.066059E-02
3.994802E-02
3.961624E-02
3.860430E-02
3.760901E-02
3.716907E-02
3.625213E-02
3.460419E-02
3.379669E-02
3.301684E-02
3.140125E-02
2.940302E-02
2.863986E-02
2.724389E-02
2.588713E-02
2.436276E-02
2.277115E-02
2.138199E-02
2.013987E-02
1.904426E-02
1.763355E-02
1.605161E-02
1.434544E-02
1.367934E-02
1.250466E-02
1.114447E-02
9.970832E-03
9.032664E-03
7.948717E-03
7.318791E-03
6.532965E-03
5.567493E-03
4.866018E-03
4.326011E-03
3.876786E-03
3.403465E-03
2.904697E-03
2.597073E-03
2.413370E-03
2.374531E-03
2.035767E-03
2.030595E-03
2.015531E-03
1.832791E-03
1.634860E-03
1.456734E-03
1.351932E-03
1.192446E-03
1.148629E-03
1.206038E-03
9.740325E-04
1.014947E-03
9.044178E-04
9.375964E-04
6.540969E-04
8.272257E-04
6.299480E-04
5.142169E-04
5.813995E-04
3.593106E-04
3.538119E-04
4.585708E-04
3.625881E-04
3.486215E-04
8.407308E-05
2.521306E-04
2.139171E-04
2.402223E-04
2.787318E-04
3.405704E-04
3.854420E-04
3.114130E-04
2.751439E-04
2.107495E-04
2.901311E-04
4.547327E-04
2.631179E-04
2.438794E-03
4.998002E-03
2.620333E-03
2.484604E-03
2.338124E-03
2.693023E-03
2.746467E-03
1.362545E-02
1.013481E-02
3.130556E-02
1.119144E-02
1.106262E-03
1.131809E-01
6.113542E-02
7.871768E-03
3.508259E-03
3.447647E-03
3.459536E-03
3.551629E-03
3.457283E-03
3.493837E-03
3.334854E-03
3.550313E-03
3.617464E-03
3.434765E-03
3.827170E-03
4.032013E-03
3.573234E-03
3.796737E-03
3.760003E-03
3.785926E-03
3.860876E-03
4.153597E-03
4.608293E-03
4.900645E-03
5.263846E-03
5.919498E-03
6.181215E-03
6.955515E-03
7.489257E-03
8.007903E-03
9.121536E-03
1.024103E-02
1.135858E-02
1.231008E-02
1.340560E-02
1.439864E-02
1.560168E-02
1.695715E-02
1.864897E-02
1.987248E-02
2.145801E-02
2.264819E-02
2.408532E-02
2.564919E-02
2.705314E-02
2.861358E-02
2.977283E-02
3.091305E-02
3.225527E-02
3.404013E-02
3.480582E-02
3.635705E-02
3.892781E-02
3.871561E-02
3.873381E-02
4.036162E-02
4.069831E-02
4.193388E-02
4.284150E-02
4.356002E-02
4.430903E-02
4.460927E-02
4.506364E-02
4.623848E-02
4.653925E-02
4.739334E-02
4.699382E-02
4.776382E-02
4.759089E-02
4.764140E-02
4.787463E-02
4.767989E-02
4.799177E-02
4.766529E-02
4.737435E-02
4.772481E-02
4.818646E-02
4.804515E-02
4.826922E-02
4.864417E-02
4.901236E-02
4.866841E-02
4.792318E-02
4.834148E-02
4.812044E-02
4.836165E-02
4.827701E-02
4.795268E-02
4.829110E-02
4.894740E-02
4.806271E-02
4.832205E-02
4.799810E-02
4.750438E-02
4.751197E-02
4.750340E-02
4.739213E-02
4.732922E-02
4.757719E-02
4.728246E-02
4.698930E-02
4.774467E-02
4.639872E-02
4.675227E-02
4.572182E-02
4.560579E-02
4.496075E-02
4.492127E-02
4.397955E-02
4.380721E-02
4.281747E-02
4.322784E-02
4.194370E-02
4.089684E-02
4.029673E-02
3.951272E-02
3.834081E-02
3.783807E-02
3.692301E-02
3.649095E-02
3.505171E-02
3.405477E-02
3.279128E-02
3.149062E-02
2.949125E-02
2.892215E-02
2.717865E-02
2.597011E-02
2.420179E-02
2.304375E-02
2.144374E-02
1.963836E-02
1.878399E-02
1.723768E-02
1.602798E-02
1.478720E-02
1.383796E-02
1.236019E-02
1.082688E-02
9.850764E-03
8.900929E-03
7.745582E-03
6.978625E-03
6.128490E-03
5.402883E-03
4.927600E-03
4.337187E-03
3.944273E-03
3.474245E-03
3.125596E-03
2.626752E-03
2.632023E-03
2.274752E-03
2.058224E-03
2.007097E-03
1.949177E-03
1.823548E-03
1.782618E-03
1.501155E-03
1.468999E-03
1.356381E-03
1.362215E-03
1.272205E-03
1.085717E-03
1.122326E-03
1.146089E-03
9.499372E-04
7.803126E-04
8.703092E-04
7.528726E-04
5.414665E-04
5.027938E-04
4.959785E-04
5.185560E-04
4.997271E-04
4.888545E-04
5.198183E-04
4.288741E-04
3.506976E-04
3.687708E-04
3.762529E-04
2.810661E-04
4.675894E-04
3.064116E-04
2.350786E-04
6.285800E-05
1.314407E-04
2.256803E-04
2.953329E-04
3.613878E-04
9.717288E-04
1.831626E-03
1.819723E-03
2.408650E-03
2.249495E-03
2.683165E-03
4.200329E-03
2.833412E-02
2.910884E-01
1.221637E-02
8.813726E-03
-7.964026E-03
-1.895443E-02
5.885918E-02
9.418489E-03
3.351826E-03
3.425415E-03
3.440134E-03
3.448869E-03
3.401984E-03
3.651069E-03
3.563961E-03
3.657254E-03
3.616202E-03
3.534748E-03
3.549758E-03
3.812453E-03
3.684262E-03
3.833388E-03
3.696242E-03
3.925061E-03
3.964388E-03
4.270916E-03
4.530120E-03
4.991341E-03
5.251859E-03
5.804255E-03
6.214909E-03
6.984839E-03
7.828355E-03
8.435769E-03
9.321762E-03
1.028642E-02
1.121537E-02
1.211781E-02
1.335583E-02
1.431725E-02
1.555961E-02
1.692442E-02
1.839278E-02
2.017043E-02
2.168443E-02
2.290405E-02
2.384913E-02
2.546546E-02
2.671963E-02
2.855119E-02
2.954003E-02
3.092879E-02
3.290016E-02
3.399278E-02
3.469153E-02
3.603944E-02
3.843558E-02
3.878763E-02
3.924577E-02
4.029984E-02
4.069550E-02
4.194345E-02
4.324688E-02
4.356413E-02
4.389014E-02
4.462449E-02
4.517274E-02
4.582282E-02
4.627741E-02
4.645075E-02
4.808145E-02
4.779798E-02
4.775816E-02
4.756339E-02
4.813315E-02
4.788657E-02
4.812981E-02
4.835084E-02
4.805707E-02
4.821842E-02
4.795984E-02
4.752590E-02
4.775102E-02
4.896083E-02
4.866120E-02
4.850245E-02
4.829554E-02
4.800093E-02
4.879781E-02
4.773532E-02
4.808691E-02
4.811302E-02
4.721773E-02
4.812007E-02
4.795332E-02
4.788664E-02
4.784693E-02
4.838971E-02
4.749031E-02
4.741997E-02
4.688063E-02
4.723989E-02
4.720852E-02
4.690312E-02
4.690704E-02
4.693939E-02
4.673259E-02
4.611651E-02
4.578176E-02
4.563008E-02
4.504726E-02
4.429482E-02
4.408978E-02
4.383760E-02
4.314797E-02
4.300416E-02
4.169639E-02
4.111254E-02
4.052689E-02
3.907169E-02
3.843041E-02
3.802100E-02
3.649409E-02
3.579156E-02
3.468979E-02
3.392815E-02
3.263067E-02
3.165141E-02
3.045142E-02
2.849499E-02
2.721129E-02
2.591668E-02
2.452486E-02
2.268627E-02
2.152125E-02
1.986547E-02
1.871174E-02
1.739602E-02
1.596008E-02
1.484424E-02
1.374362E-02
1.217294E-02
1.088892E-02
9.813179E-03
8.848226E-03
7.752409E-03
7.068306E-03
6.220773E-03
5.559074E-03
4.887554E-03
4.139470E-03
3.815340E-03
3.193135E-03
3.230804E-03
2.795272E-03
2.357081E-03
2.244859E-03
2.076589E-03
1.958655E-03
1.891481E-03
1.792408E-03
1.638152E-03
1.773667E-03
1.625139E-03
1.534758E-03
1.573461E-03
1.290277E-03
1.260666E-03
1.137851E-03
1.088868E-03
9.226629E-04
8.937670E-04
7.747095E-04
7.242014E-04
4.362832E-04
5.836028E-04
4.809156E-04
4.613641E-04
5.501063E-04
4.532637E-04
4.298041E-04
2.488362E-04
2.359502E-04
2.667887E-04
3.267565E-04
2.757664E-04
3.279822E-04
2.729762E-04
2.904457E-04
2.549436E-04
2.174097E-04
3.131508E-04
3.750490E-04
4.480856E-04
2.196793E-05
-3.106500E-04
2.235194E-03
2.046071E-03
2.354074E-03
2.047465E-03
4.791893E-03
5.559820E-02
1.193101E-01
1.211618E-02
1.416278E-03
-6.227749E-03
1.547047E-01
5.033040E-02
1.095502E-02
3.391589E-03
3.529141E-03
3.464943E-03
3.155741E-03
3.346895E-03
3.747755E-03
3.739514E-03
3.504867E-03
3.682348E-03
3.636888E-03
3.747254E-03
3.477188E-03
3.669960E-03
3.741484E-03
3.792883E-03
3.793273E-03
4.020275E-03
4.087210E-03
4.466355E-03
5.037409E-03
5.319836E-03
5.873763E-03
6.361692E-03
7.368096E-03
7.832100E-03
8.241158E-03
9.602444E-03
1.029137E-02
1.124932E-02
1.241893E-02
1.355716E-02
1.443799E-02
1.596175E-02
1.703127E-02
1.841219E-02
1.986844E-02
2.114558E-02
2.314950E-02
2.427249E-02
2.557606E-02
2.696637E-02
2.843686E-02
2.984131E-02
3.144285E-02
3.253210E-02
3.354069E-02
3.459702E-02
3.591428E-02
3.855029E-02
3.927472E-02
3.916647E-02
4.010706E-02
4.102066E-02
4.206430E-02
4.293015E-02
4.369192E-02
4.414102E-02
4.517691E-02
4.576581E-02
4.592729E-02
4.627906E-02
4.656713E-02
4.746765E-02
4.667697E-02
4.769027E-02
4.713412E-02
4.760904E-02
4.777222E-02
4.854523E-02
4.828133E-02
4.769914E-02
4.808520E-02
4.760082E-02
4.732986E-02
4.750971E-02
4.870766E-02
4.852969E-02
4.774278E-02
4.809076E-02
4.786235E-02
4.852038E-02
4.780408E-02
4.810948E-02
4.855468E-02
4.760009E-02
4.824073E-02
4.821028E-02
4.813370E-02
4.811940E-02
4.800648E-02
4.733053E-02
4.703550E-02
4.700480E-02
4.661280E-02
4.703378E-02
4.645849E-02
4.664812E-02
4.605976E-02
4.683988E-02
4.568192E-02
4.573011E-02
4.543518E-02
4.499682E-02
4.410139E-02
4.383603E-02
4.372972E-02
4.316806E-02
4.302935E-02
4.175557E-02
4.136481E-02
4.045992E-02
3.906155E-02
3.846598E-02
3.814436E-02
3.681242E-02
3.617043E-02
3.500298E-02
3.367335E-02
3.296957E-02
3.170220E-02
3.019434E-02
2.859250E-02
2.733918E-02
2.617853E-02
2.480412E-02
2.305534E-02
2.157891E-02
1.997793E-02
1.921026E-02
1.735692E-02
1.615561E-02
1.492905E-02
1.361946E-02
1.225411E-02
1.106660E-02
9.954252E-03
8.930200E-03
7.899872E-03
7.164662E-03
6.317370E-03
5.617306E-03
4.798881E-03
4.159294E-03
3.855490E-03
3.249772E-03
3.087739E-03
2.683663E-03
2.502875E-03
2.142703E-03
2.089281E-03
2.036247E-03
2.111721E-03
1.903973E-03
1.910472E-03
1.663792E-03
1.642029E-03
1.413958E-03
1.592687E-03
1.363874E-03
1.229181E-03
1.028893E-03
1.003106E-03
9.814701E-04
8.115107E-04
7.010189E-04
6.792542E-04
6.358553E-04
6.432134E-04
6.317076E-04
5.334136E-04
6.078000E-04
5.245890E-04
5.064382E-04
2.606980E-04
3.194865E-04
2.723396E-04
2.974790E-04
2.977154E-04
3.807599E-04
2.224098E-04
2.589188E-04
1.913987E-04
2.838271E-04
2.989086E-04
3.327522E-04
3.691431E-04
-2.340036E-04
-5.721597E-04
2.051799E-03
2.220856E-03
2.541663E-03
2.340064E-03
4.540823E-03
-4.158547E-04
1.382605E-01
2.314335E-03
-7.549519E-03
-1.998360E-02
-1.171141E-01
1.843512E-02
2.053722E-02
3.062531E-03
3.598122E-03
3.499456E-03
3.320738E-03
3.619770E-03
3.610288E-03
3.672928E-03
3.685723E-03
3.620179E-03
3.638359E-03
3.726378E-03
3.625239E-03
3.761095E-03
3.676632E-03
3.778374E-03
3.958606E-03
3.818716E-03
4.130601E-03
4.568575E-03
4.886358E-03
5.384995E-03
5.907201E-03
6.194431E-03
7.090762E-03
7.846504E-03
8.349067E-03
9.417570E-03
1.026892E-02
1.084603E-02
1.205694E-02
1.321025E-02
1.437139E-02
1.593365E-02
1.695358E-02
1.843892E-02
1.966560E-02
2.054450E-02
2.268580E-02
2.438908E-02
2.563938E-02
2.683313E-02
2.841444E-02
2.967195E-02
3.135055E-02
3.213846E-02
3.355893E-02
3.520972E-02
3.662338E-02
3.804464E-02
3.920358E-02
3.939024E-02
4.003993E-02
4.081966E-02
4.169374E-02
4.261145E-02
4.333283E-02
4.424674E-02
4.443680E-02
4.532222E-02
4.584242E-02
4.621445E-02
4.667164E-02
4.698757E-02
4.682356E-02
4.765897E-02
4.741682E-02
4.734526E-02
4.748231E-02
4.809009E-02
4.756141E-02
4.817026E-02
4.775888E-02
4.740421E-02
4.713455E-02
4.879701E-02
4.749411E-02
4.820373E-02
4.834916E-02
4.846963E-02
4.794843E-02
4.839312E-02
4.816860E-02
4.824146E-02
4.790209E-02
4.742701E-02
4.801685E-02
4.807098E-02
4.783905E-02
4.796452E-02
4.771314E-02
4.807141E-02
4.770882E-02
4.703366E-02
4.802926E-02
4.749173E-02
4.654092E-02
4.591112E-02
4.612539E-02
4.658634E-02
4.556714E-02
4.609484E-02
4.561337E-02
4.460103E-02
4.429918E-02
4.396227E-02
4.337870E-02
4.368063E-02
4.244949E-02
4.231869E-02
4.093505E-02
3.988777E-02
3.905562E-02
3.879614E-02
3.844813E-02
3.766383E-02
3.580624E-02
3.491138E-02
3.364156E-02
3.284278E-02
3.155017E-02
2.971722E-02
2.886591E-02
2.752664E-02
2.630453E-02
2.496029E-02
2.291765E-02
2.131104E-02
2.005553E-02
1.898064E-02
1.727339E-02
1.601930E-02
1.467218E-02
1.352799E-02
1.225073E-02
1.101747E-02
9.747211E-03
8.862560E-03
7.847319E-03
7.088440E-03
6.419389E-03
5.621286E-03
4.671139E-03
4.365924E-03
3.807328E-03
3.326543E-03
3.148489E-03
2.836029E-03
2.487151E-03
2.315371E-03
2.165772E-03
2.083865E-03
1.871620E-03
2.050160E-03
1.938145E-03
1.728682E-03
1.571389E-03
1.612851E-03
1.567838E-03
1.342855E-03
1.138654E-03
1.219103E-03
1.061849E-03
1.035778E-03
8.640507E-04
8.096241E-04
7.005659E-04
5.811834E-04
7.472541E-04
5.284439E-04
6.682773E-04
4.542694E-04
5.739146E-04
4.904832E-04
3.552905E-04
3.087631E-04
2.577114E-04
3.660703E-04
3.743281E-04
3.997487E-04
1.812151E-04
1.872835E-04
3.020430E-04
2.390256E-04
2.336615E-04
2.361411E-04
2.071650E-04
-3.496412E-05
-5.270783E-04
1.910277E-03
2.222886E-03
2.059865E-03
2.569114E-03
5.375097E-03
9.433230E-03
1.326831E-01
-7.887258E-03
-1.522620E-02
-1.436775E-02
-3.039454E-02
1.072989E-01
1.628424E-02
3.206816E-03
3.411464E-03
3.551980E-03
3.047265E-03
2.951564E-03
3.610383E-03
3.434306E-03
3.627236E-03
3.726176E-03
3.566998E-03
3.606766E-03
3.623525E-03
3.648870E-03
3.601444E-03
3.692884E-03
4.055334E-03
3.837002E-03
4.129947E-03
4.443056E-03
4.932433E-03
5.269419E-03
5.713629E-03
6.091000E-03
6.980599E-03
7.570902E-03
8.504590E-03
9.344190E-03
1.008663E-02
1.093334E-02
1.190753E-02
1.328662E-02
1.456976E-02
1.556803E-02
1.731765E-02
1.855602E-02
2.001181E-02
2.130968E-02
2.270475E-02
2.416879E-02
2.570515E-02
2.709011E-02
2.780817E-02
2.938091E-02
3.106181E-02
3.253412E-02
3.351090E-02
3.534228E-02
3.640395E-02
3.758010E-02
3.849158E-02
3.910497E-02
4.032655E-02
4.027714E-02
4.244502E-02
4.256326E-02
4.312552E-02
4.365120E-02
4.462062E-02
4.543020E-02
4.526644E-02
4.620637E-02
4.659950E-02
4.669361E-02
4.741439E-02
4.715640E-02
4.801384E-02
4.738244E-02
4.696685E-02
4.816622E-02
4.773535E-02
4.840147E-02
4.785723E-02
4.835141E-02
4.827555E-02
4.922602E-02
4.814320E-02
4.768241E-02
4.809198E-02
4.871406E-02
4.805200E-02
4.805458E-02
4.757960E-02
4.799864E-02
4.797635E-02
4.738625E-02
4.785019E-02
4.796702E-02
4.758632E-02
4.824340E-02
4.841703E-02
4.774784E-02
4.760020E-02
4.671971E-02
4.696107E-02
4.712067E-02
4.666296E-02
4.658187E-02
4.645533E-02
4.678146E-02
4.600625E-02
4.596381E-02
4.557310E-02
4.496520E-02
4.397049E-02
4.380445E-02
4.372968E-02
4.334544E-02
4.207645E-02
4.231102E-02
4.086545E-02
3.978266E-02
3.902996E-02
3.857148E-02
3.812312E-02
3.687661E-02
3.574840E-02
3.473184E-02
3.381905E-02
3.268483E-02
3.133913E-02
2.974147E-02
2.863921E-02
2.721662E-02
2.624944E-02
2.511416E-02
2.259990E-02
2.117783E-02
2.030841E-02
1.891276E-02
1.759847E-02
1.603586E-02
1.478696E-02
1.361315E-02
1.227868E-02
1.093232E-02
9.888794E-03
8.964825E-03
7.883905E-03
6.887336E-03
6.356452E-03
5.554558E-03
4.832766E-03
4.480654E-03
3.840291E-03
3.563081E-03
3.058735E-03
2.701809E-03
2.507743E-03
2.328531E-03
2.123625E-03
2.038752E-03
2.096676E-03
2.033163E-03
2.124551E-03
1.753066E-03
1.511292E-03
1.619960E-03
1.583537E-03
1.336682E-03
1.241358E-03
1.334304E-03
1.163208E-03
1.011017E-03
1.005591E-03
9.391477E-04
9.844028E-04
8.739626E-04
7.064491E-04
5.313320E-04
5.437506E-04
4.793102E-04
3.847117E-04
5.575940E-04
4.369166E-04
3.159035E-04
3.239841E-04
4.392543E-04
4.783380E-04
4.494265E-04
3.131934E-04
2.693221E-04
3.779066E-04
3.723498E-04
3.670416E-04
2.616222E-04
2.426308E-04
5.522009E-04
6.115382E-04
2.326030E-03
2.157607E-03
2.445985E-03
2.617473E-03
6.912183E-03
8.606806E-03
2.239568E-02
3.367362E-02
3.406936E-02
2.955253E-02
1.400695E-01
8.150743E-02
1.871607E-02
3.071706E-03
3.371118E-03
3.256730E-03
3.214518E-03
3.263441E-03
3.416213E-03
3.382745E-03
3.518735E-03
3.602752E-03
3.719982E-03
3.690600E-03
3.465432E-03
3.565543E-03
3.615139E-03
3.732114E-03
3.692058E-03
3.795504E-03
3.906092E-03
4.405140E-03
4.911888E-03
5.176738E-03
5.765878E-03
6.120244E-03
6.802593E-03
7.513260E-03
8.293181E-03
9.040528E-03
1.007507E-02
1.106289E-02
1.204754E-02
1.338818E-02
1.422175E-02
1.535281E-02
1.662897E-02
1.819671E-02
2.014936E-02
2.108940E-02
2.276975E-02
2.420008E-02
2.536390E-02
2.733919E-02
2.817699E-02
2.981051E-02
3.110964E-02
3.252186E-02
3.359312E-02
3.491036E-02
3.610984E-02
3.785113E-02
3.894203E-02
3.889871E-02
4.033954E-02
4.085803E-02
4.218847E-02
4.265200E-02
4.340238E-02
4.436939E-02
4.457750E-02
4.469100E-02
4.518410E-02
4.590267E-02
4.638384E-02
4.639288E-02
4.756701E-02
4.664252E-02
4.767882E-02
4.743541E-02
4.728189E-02
4.850064E-02
4.775982E-02
4.796192E-02
4.787344E-02
4.839907E-02
4.845857E-02
4.799012E-02
4.812203E-02
4.831800E-02
4.808970E-02
4.821286E-02
4.788847E-02
4.749669E-02
4.793943E-02
4.795315E-02
4.866939E-02
4.803983E-02
4.807949E-02
4.772801E-02
4.772219E-02
4.801741E-02
4.789662E-02
4.812167E-02
4.815161E-02
4.728028E-02
4.699206E-02
4.737896E-02
4.684640E-02
4.647665E-02
4.661621E-02
4.663004E-02
4.620559E-02
4.646789E-02
4.595799E-02
4.484292E-02
4.439937E-02
4.352631E-02
4.372003E-02
4.291653E-02
4.217175E-02
4.173890E-02
4.120019E-02
4.029693E-02
3.934942E-02
3.830520E-02
3.729233E-02
3.667517E-02
3.592092E-02
3.505114E-02
3.355294E-02
3.257648E-02
3.137700E-02
2.942180E-02
2.827106E-02
2.735211E-02
2.589561E-02
2.486254E-02
2.272913E-02
2.139584E-02
2.000737E-02
1.883488E-02
1.781628E-02
1.587336E-02
1.474008E-02
1.367670E-02
1.248776E-02
1.155819E-02
9.948165E-03
9.271776E-03
8.046960E-03
6.810273E-03
6.243797E-03
5.604495E-03
4.879933E-03
4.567177E-03
4.102983E-03
3.501142E-03
3.127935E-03
2.602499E-03
2.471674E-03
2.145819E-03
2.363420E-03
1.981080E-03
1.915991E-03
2.014146E-03
1.878231E-03
1.783227E-03
1.629274E-03
1.838499E-03
1.760358E-03
1.370919E-03
1.170140E-03
1.111075E-03
1.111565E-03
1.073083E-03
9.420185E-04
6.926068E-04
8.245656E-04
7.958349E-04
5.701861E-04
5.900508E-04
4.124631E-04
3.516275E-04
4.183710E-04
5.746788E-04
3.835527E-04
3.833170E-04
3.467918E-04
2.984467E-04
4.151436E-04
4.178078E-04
4.032807E-04
2.439477E-04
2.431027E-04
2.861055E-04
3.425309E-04
3.613926E-04
2.745869E-04
5.651033E-04
8.191831E-04
2.404350E-03
1.982689E-03
2.577989E-03
2.392445E-03
9.193722E-03
3.486562E-03
2.160741E-01
3.124040E-02
1.383544E-02
5.014744E-02
8.300008E-02
4.059678E-02
2.222338E-02
3.624047E-03
3.436568E-03
3.469007E-03
3.330615E-03
3.199145E-03
3.233740E-03
3.503490E-03
3.444588E-03
3.629601E-03
3.637646E-03
3.666814E-03
3.750404E-03
3.466971E-03
3.658963E-03
3.580626E-03
3.712646E-03
3.638715E-03
4.075759E-03
4.532992E-03
4.980017E-03
5.295791E-03
5.668542E-03
6.354144E-03
6.895079E-03
7.645088E-03
8.424998E-03
9.284630E-03
9.997322E-03
1.102676E-02
1.204753E-02
1.297867E-02
1.439511E-02
1.554213E-02
1.663898E-02
1.803845E-02
1.998574E-02
2.117851E-02
2.309981E-02
2.419445E-02
2.581686E-02
2.738887E-02
2.872554E-02
3.010792E-02
3.108921E-02
3.254785E-02
3.349730E-02
3.453155E-02
3.616331E-02
3.786713E-02
3.890685E-02
3.920517E-02
4.052553E-02
4.097444E-02
4.176030E-02
4.282398E-02
4.417919E-02
4.462823E-02
4.420625E-02
4.495972E-02
4.555557E-02
4.586093E-02
4.569931E-02
4.666542E-02
4.729015E-02
4.688367E-02
4.744362E-02
4.705865E-02
4.733687E-02
4.828609E-02
4.853517E-02
4.783445E-02
4.822232E-02
4.816869E-02
4.798686E-02
4.784654E-02
4.755402E-02
4.818037E-02
4.826668E-02
4.701852E-02
4.308068E-02
4.574808E-02
4.786465E-02
4.832913E-02
4.882571E-02
4.792862E-02
4.778793E-02
4.833470E-02
4.784845E-02
4.759065E-02
4.730658E-02
4.902975E-02
4.844114E-02
4.721393E-02
4.730555E-02
4.740122E-02
4.696344E-02
4.652669E-02
4.671084E-02
4.609195E-02
4.580001E-02
4.624544E-02
4.616123E-02
4.482650E-02
4.461861E-02
4.359528E-02
4.399183E-02
4.281289E-02
4.200901E-02
4.156788E-02
4.125696E-02
4.010882E-02
3.919242E-02
3.840016E-02
3.715056E-02
3.664691E-02
3.644034E-02
3.528442E-02
3.350595E-02
3.267292E-02
3.135132E-02
2.916170E-02
2.850125E-02
2.717486E-02
2.594350E-02
2.457938E-02
2.308112E-02
2.112778E-02
2.030703E-02
1.886441E-02
1.743658E-02
1.580680E-02
1.447874E-02
1.332262E-02
1.223426E-02
1.144007E-02
9.695244E-03
9.172881E-03
7.547851E-03
6.694060E-03
6.196616E-03
5.662324E-03
4.848931E-03
4.150430E-03
4.023572E-03
3.291196E-03
2.929123E-03
2.473315E-03
2.277480E-03
2.191732E-03
2.316850E-03
2.316113E-03
1.964830E-03
1.852640E-03
1.944000E-03
1.920658E-03
1.752118E-03
1.766766E-03
1.560524E-03
1.416989E-03
1.386219E-03
1.084783E-03
1.020053E-03
1.063622E-03
9.723971E-04
7.537721E-04
8.657525E-04
6.110906E-04
6.250198E-04
5.503178E-04
6.127238E-04
7.323486E-04
6.228593E-04
4.704209E-04
5.213564E-04
4.920466E-04
4.919086E-04
3.840085E-04
3.868449E-04
4.394253E-04
2.948883E-04
3.047730E-04
2.052734E-04
3.489850E-04
3.156722E-04
2.639818E-04
2.928807E-04
2.381857E-04
-7.995356E-06
2.339322E-03
2.391597E-03
2.542323E-03
2.766016E-03
7.097388E-03
-4.192698E-02
-8.568781E-02
1.398281E-02
9.496451E-03
-3.428420E-03
-1.357569E-02
1.005246E-02
1.839952E-02
3.297026E-03
3.600817E-03
3.442766E-03
3.184704E-03
3.220830E-03
3.239012E-03
3.438408E-03
3.467632E-03
3.624870E-03
3.710098E-03
3.611514E-03
3.462074E-03
3.452739E-03
3.497493E-03
3.467137E-03
3.751770E-03
3.744881E-03
4.212409E-03
4.476336E-03
4.757459E-03
5.246248E-03
5.746334E-03
6.113101E-03
6.565971E-03
7.444383E-03
8.204344E-03
9.250106E-03
9.964167E-03
1.090019E-02
1.179337E-02
1.295127E-02
1.462666E-02
1.567713E-02
1.664995E-02
1.811000E-02
1.969942E-02
2.121237E-02
2.278777E-02
2.452266E-02
2.579337E-02
2.697123E-02
2.861733E-02
3.014910E-02
3.123812E-02
3.265366E-02
3.339948E-02
3.506934E-02
3.575774E-02
3.712968E-02
3.824181E-02
3.905217E-02
4.048064E-02
4.125971E-02
4.158141E-02
4.282988E-02
4.436807E-02
4.455140E-02
4.508840E-02
4.520017E-02
4.591548E-02
4.561275E-02
4.567093E-02
4.703746E-02
4.718272E-02
4.709258E-02
4.703907E-02
4.751985E-02
4.814825E-02
4.813537E-02
4.809521E-02
4.794469E-02
4.746221E-02
4.735891E-02
4.767109E-02
4.792665E-02
4.794076E-02
4.860255E-02
4.786854E-02
4.791680E-02
4.610036E-02
4.749064E-02
4.791483E-02
4.797630E-02
4.863073E-02
4.758527E-02
4.731924E-02
4.793283E-02
4.755514E-02
4.715888E-02
4.766505E-02
4.933898E-02
4.744790E-02
4.714973E-02
4.771753E-02
4.669113E-02
4.627188E-02
4.736669E-02
4.665508E-02
4.641498E-02
4.580125E-02
4.624222E-02
4.537345E-02
4.548558E-02
4.412219E-02
4.344211E-02
4.354078E-02
4.363703E-02
4.251919E-02
4.245008E-02
4.094327E-02
3.997850E-02
3.971582E-02
3.830162E-02
3.694846E-02
3.612947E-02
3.601704E-02
3.471493E-02
3.315440E-02
3.224259E-02
3.112294E-02
3.003964E-02
2.847652E-02
2.686135E-02
2.576720E-02
2.505933E-02
2.341985E-02
2.130452E-02
2.013178E-02
1.875351E-02
1.740491E-02
1.618936E-02
1.435996E-02
1.319325E-02
1.212601E-02
1.130749E-02
9.810402E-03
9.208390E-03
7.907931E-03
7.070065E-03
6.205147E-03
5.609850E-03
4.777639E-03
3.995725E-03
3.826236E-03
3.430864E-03
3.035682E-03
2.770832E-03
2.594331E-03
2.489316E-03
2.333794E-03
2.244846E-03
2.032371E-03
1.947525E-03
1.976221E-03
1.853657E-03
1.577299E-03
1.672285E-03
1.401678E-03
1.381129E-03
1.408665E-03
1.201637E-03
1.025492E-03
1.022921E-03
1.028162E-03
9.518150E-04
8.671462E-04
6.500110E-04
7.769433E-04
5.649358E-04
5.801810E-04
6.660682E-04
6.089411E-04
4.360672E-04
5.422307E-04
4.529962E-04
4.614060E-04
4.628328E-04
4.541025E-04
2.701055E-04
3.245067E-04
1.573589E-04
2.747231E-04
2.409955E-04
4.358084E-04
1.335472E-04
2.556832E-04
1.295094E-05
-3.386072E-04
2.583873E-03
2.540320E-03
2.665147E-03
2.688519E-03
5.381852E-03
5.504897E-02
7.070098E-02
-2.153573E-03
-9.039332E-04
-1.977939E-02
-1.154165E-01
2.584305E-02
1.347080E-02
3.292723E-03
3.422471E-03
3.626852E-03
3.501826E-03
3.281681E-03
3.513449E-03
3.448831E-03
3.538664E-03
3.689623E-03
3.624398E-03
3.661301E-03
3.608511E-03
3.496620E-03
3.368964E-03
3.547548E-03
3.792694E-03
3.994097E-03
4.207170E-03
4.527508E-03
4.810882E-03
5.119721E-03
5.826893E-03
6.222999E-03
6.746370E-03
7.445907E-03
7.963537E-03
9.224163E-03
9.996910E-03
1.081035E-02
1.161177E-02
1.306821E-02
1.401999E-02
1.563304E-02
1.722634E-02
1.810345E-02
1.941562E-02
2.103237E-02
2.267905E-02
2.417488E-02
2.502243E-02
2.713883E-02
2.849092E-02
2.936369E-02
3.075176E-02
3.207640E-02
3.372280E-02
3.467863E-02
3.563974E-02
3.687554E-02
3.802627E-02
3.934896E-02
3.991795E-02
4.138027E-02
4.134257E-02
4.245727E-02
4.392709E-02
4.431122E-02
4.484841E-02
4.489220E-02
4.551559E-02
4.584882E-02
4.604877E-02
4.677601E-02
4.721976E-02
4.711602E-02
4.721871E-02
4.799000E-02
4.890781E-02
4.828883E-02
4.790235E-02
4.770457E-02
4.768828E-02
4.762627E-02
4.802491E-02
4.842896E-02
4.869359E-02
4.878842E-02
4.798010E-02
4.839988E-02
4.792284E-02
4.829589E-02
4.823287E-02
4.756533E-02
4.787784E-02
4.775563E-02
4.785223E-02
4.789646E-02
4.763670E-02
4.744441E-02
4.761455E-02
4.930252E-02
4.794913E-02
4.809402E-02
4.737461E-02
4.695077E-02
4.640295E-02
4.726856E-02
4.652044E-02
4.664474E-02
4.571001E-02
4.580021E-02
4.512214E-02
4.482766E-02
4.430446E-02
4.418650E-02
4.404903E-02
4.322981E-02
4.253710E-02
4.195253E-02
4.064239E-02
3.981944E-02
3.958077E-02
3.836427E-02
3.721445E-02
3.627583E-02
3.566164E-02
3.423640E-02
3.315780E-02
3.236498E-02
3.121154E-02
3.005745E-02
2.843497E-02
2.691472E-02
2.568200E-02
2.459666E-02
2.354383E-02
2.191894E-02
2.044978E-02
1.875343E-02
1.736145E-02
1.608059E-02
1.442823E-02
1.324267E-02
1.222184E-02
1.135736E-02
1.004725E-02
9.213087E-03
7.945849E-03
6.948495E-03
6.560666E-03
5.609626E-03
4.782859E-03
4.214257E-03
3.845624E-03
3.499150E-03
3.045199E-03
2.777893E-03
2.418316E-03
2.249877E-03
2.226852E-03
2.187588E-03
2.174296E-03
2.208191E-03
1.906604E-03
1.952391E-03
1.597179E-03
1.556847E-03
1.531914E-03
1.310104E-03
1.378365E-03
1.291048E-03
1.288118E-03
1.058858E-03
1.094520E-03
8.519399E-04
6.812604E-04
7.848767E-04
6.670028E-04
5.564083E-04
5.463046E-04
4.313702E-04
4.279670E-04
3.968133E-04
4.483222E-04
2.835539E-04
4.186235E-04
4.783279E-04
4.343339E-04
1.960030E-04
4.184240E-04
1.880563E-04
2.222586E-04
2.664124E-04
2.989050E-04
1.849151E-04
2.065980E-04
7.678062E-05
7.588046E-05
2.607299E-03
2.555733E-03
2.658924E-03
2.710916E-03
4.340952E-03
2.862574E-02
5.764329E-02
1.694915E-02
-2.256302E-03
-1.494725E-02
4.917918E-02
6.398244E-03
1.312278E-02
3.340833E-03
3.432224E-03
3.338103E-03
3.365268E-03
3.317086E-03
3.516670E-03
3.566656E-03
3.559756E-03
3.678382E-03
3.591242E-03
3.556132E-03
3.454955E-03
3.467401E-03
3.345847E-03
3.580334E-03
3.656565E-03
3.913275E-03
4.137012E-03
4.419061E-03
4.816831E-03
5.165025E-03
5.693311E-03
6.125181E-03
6.977988E-03
8.177143E-03
7.992229E-03
9.216446E-03
1.010283E-02
1.078565E-02
1.158734E-02
1.318834E-02
1.407822E-02
1.539665E-02
1.704912E-02
1.825849E-02
1.941499E-02
2.084120E-02
2.253906E-02
2.373939E-02
2.509062E-02
2.710935E-02
2.879043E-02
2.978649E-02
3.059483E-02
3.194447E-02
3.369206E-02
3.479872E-02
3.619302E-02
3.698932E-02
3.807481E-02
3.956065E-02
4.027710E-02
4.105746E-02
4.147827E-02
4.256857E-02
4.313866E-02
4.345852E-02
4.420473E-02
4.498469E-02
4.585660E-02
4.661437E-02
4.666229E-02
4.681221E-02
4.626446E-02
4.654150E-02
4.713718E-02
4.714427E-02
4.798385E-02
4.762421E-02
4.760076E-02
4.780072E-02
4.822987E-02
4.815068E-02
4.804055E-02
4.820798E-02
4.848102E-02
4.838992E-02
4.865607E-02
4.891131E-02
4.792842E-02
4.763834E-02
4.839880E-02
4.786406E-02
4.716627E-02
4.742829E-02
4.785193E-02
4.751599E-02
4.811501E-02
4.756904E-02
4.851042E-02
4.753328E-02
4.723678E-02
4.777968E-02
4.740961E-02
4.715746E-02
4.729415E-02
4.671224E-02
4.671638E-02
4.605312E-02
4.593579E-02
4.607636E-02
4.565708E-02
4.455810E-02
4.401777E-02
4.430687E-02
4.332197E-02
4.299216E-02
4.198765E-02
4.125992E-02
4.069464E-02
4.038845E-02
3.930048E-02
3.836253E-02
3.746956E-02
3.735361E-02
3.595054E-02
3.395053E-02
3.349594E-02
3.255171E-02
3.095342E-02
2.956912E-02
2.841017E-02
2.697470E-02
2.573995E-02
2.446669E-02
2.332513E-02
2.208393E-02
2.053688E-02
1.923052E-02
1.730791E-02
1.602513E-02
1.470654E-02
1.327038E-02
1.238611E-02
1.122444E-02
1.012154E-02
8.808050E-03
7.874524E-03
7.260793E-03
6.519644E-03
5.624352E-03
4.942543E-03
4.467419E-03
3.871624E-03
3.708428E-03
3.155386E-03
2.796817E-03
2.506903E-03
2.571128E-03
2.425780E-03
2.193744E-03
2.202950E-03
2.132001E-03
1.966085E-03
1.956602E-03
1.688647E-03
1.675367E-03
1.496623E-03
1.456473E-03
1.642718E-03
1.295447E-03
1.159366E-03
9.724215E-04
1.000514E-03
7.583661E-04
7.030677E-04
8.572980E-04
6.820171E-04
7.190649E-04
8.225736E-04
5.767928E-04
4.149622E-04
3.690646E-04
3.071887E-04
1.854783E-04
2.273540E-04
2.547830E-04
2.375487E-04
1.798799E-04
2.623537E-04
1.783100E-04
2.148014E-04
1.185489E-04
3.936912E-04
2.782844E-04
2.809208E-04
9.463112E-06
1.055348E-04
2.779165E-03
2.350767E-03
2.663543E-03
2.717882E-03
4.449066E-03
4.029176E-02
1.019292E-02
9.768623E-03
-1.297782E-02
-4.495121E-02
5.430886E-02
7.399191E-02
9.484161E-03
3.571066E-03
3.332556E-03
3.303128E-03
3.522333E-03
3.514978E-03
3.712941E-03
3.682802E-03
3.699425E-03
3.757727E-03
3.673055E-03
3.612406E-03
3.618185E-03
3.525756E-03
3.509121E-03
3.623701E-03
3.659747E-03
3.909130E-03
4.174051E-03
4.473639E-03
4.885563E-03
5.309089E-03
5.866865E-03
6.283921E-03
7.304263E-03
8.122678E-03
8.225163E-03
8.879483E-03
9.840893E-03
1.079116E-02
1.169103E-02
1.289596E-02
1.425301E-02
1.572146E-02
1.683322E-02
1.816921E-02
1.963153E-02
2.099681E-02
2.209348E-02
2.405807E-02
2.555182E-02
2.692352E-02
2.849006E-02
2.990859E-02
3.090508E-02
3.166189E-02
3.370117E-02
3.538192E-02
3.653204E-02
3.728208E-02
3.761399E-02
3.888688E-02
4.027627E-02
4.026682E-02
4.128459E-02
4.215492E-02
4.311549E-02
4.373815E-02
4.424401E-02
4.503049E-02
4.530751E-02
4.617862E-02
4.681774E-02
4.625095E-02
4.617898E-02
4.671616E-02
4.661771E-02
4.742955E-02
4.735623E-02
4.732644E-02
4.802217E-02
4.770474E-02
4.820398E-02
4.795629E-02
4.816716E-02
4.782800E-02
4.848308E-02
4.838669E-02
4.866024E-02
4.984734E-02
4.741588E-02
4.797602E-02
4.845721E-02
4.826572E-02
4.756536E-02
4.699849E-02
4.791273E-02
4.711595E-02
4.700693E-02
4.749802E-02
4.808921E-02
4.789215E-02
4.691298E-02
4.754879E-02
4.707571E-02
4.700208E-02
4.683309E-02
4.635569E-02
4.586749E-02
4.552614E-02
4.652261E-02
4.638957E-02
4.525855E-02
4.510582E-02
4.408168E-02
4.454860E-02
4.399488E-02
4.340253E-02
4.259815E-02
4.175330E-02
4.079404E-02
4.118917E-02
3.969881E-02
3.874598E-02
3.830426E-02
3.784575E-02
3.637864E-02
3.403175E-02
3.384139E-02
3.283467E-02
3.123811E-02
2.995363E-02
2.910150E-02
2.720165E-02
2.600039E-02
2.470149E-02
2.316117E-02
2.173894E-02
2.033225E-02
1.883802E-02
1.714015E-02
1.570576E-02
1.460411E-02
1.339882E-02
1.233285E-02
1.121033E-02
9.949606E-03
8.759338E-03
7.936310E-03
7.188273E-03
6.238262E-03
5.621555E-03
5.027135E-03
4.162496E-03
3.780467E-03
3.478350E-03
3.125386E-03
2.701677E-03
2.549513E-03
2.491128E-03
2.257598E-03
2.084614E-03
2.024897E-03
2.019859E-03
1.937301E-03
1.959478E-03
1.723013E-03
1.492910E-03
1.534004E-03
1.414280E-03
1.272799E-03
1.178155E-03
1.117781E-03
1.076376E-03
1.107593E-03
9.259267E-04
7.191859E-04
7.081700E-04
6.693603E-04
6.911473E-04
5.088029E-04
3.687466E-04
2.648247E-04
2.301924E-04
3.040972E-04
2.767908E-04
3.721570E-04
2.339325E-04
2.404815E-04
1.706632E-04
2.136672E-04
1.706766E-04
2.288558E-04
1.708569E-04
2.676997E-04
1.566151E-04
2.642719E-04
-7.972962E-05
7.034990E-05
2.698821E-03
3.044360E-03
2.901978E-03
3.375734E-03
3.789641E-03
1.401864E-02
-1.576213E-02
6.323003E-04
-1.303733E-02
-3.940838E-02
1.431003E-01
4.767536E-02
4.829417E-03
3.354454E-03
3.200156E-03
3.276004E-03
3.418260E-03
3.777820E-03
3.662450E-03
3.439480E-03
3.595594E-03
3.411747E-03
3.660349E-03
3.558183E-03
3.555796E-03
3.444845E-03
3.451816E-03
3.486029E-03
3.675661E-03
3.823992E-03
4.194175E-03
4.418362E-03
4.831200E-03
5.332751E-03
5.542291E-03
6.268636E-03
6.913477E-03
9.134491E-03
8.289682E-03
8.833189E-03
9.674222E-03
1.064850E-02
1.170002E-02
1.296551E-02
1.451252E-02
1.557390E-02
1.689236E-02
1.805552E-02
1.963615E-02
2.119714E-02
2.238801E-02
2.423202E-02
2.558715E-02
2.675135E-02
2.807642E-02
3.004195E-02
3.082315E-02
3.279414E-02
3.387635E-02
3.471721E-02
3.605430E-02
3.650652E-02
3.777150E-02
3.920672E-02
3.984129E-02
4.084547E-02
4.163337E-02
4.245323E-02
4.296201E-02
4.365309E-02
4.457561E-02
4.545970E-02
4.516751E-02
4.671662E-02
4.614732E-02
4.622576E-02
4.702487E-02
4.708899E-02
4.728642E-02
4.750901E-02
4.761268E-02
4.751598E-02
4.906070E-02
4.822273E-02
4.838784E-02
4.771877E-02
4.782795E-02
4.856698E-02
4.838719E-02
4.767760E-02
4.811972E-02
4.879733E-02
4.731968E-02
4.818317E-02
4.892285E-02
4.851553E-02
4.758405E-02
4.782872E-02
4.859788E-02
4.792368E-02
4.726769E-02
4.758601E-02
4.704771E-02
4.748525E-02
4.709600E-02
4.730807E-02
4.707155E-02
4.741794E-02
4.674091E-02
4.646424E-02
4.614461E-02
4.578592E-02
4.645048E-02
4.592810E-02
4.512220E-02
4.505353E-02
4.447983E-02
4.444491E-02
4.381840E-02
4.286680E-02
4.203012E-02
4.157603E-02
4.097293E-02
4.111495E-02
3.966077E-02
3.862304E-02
3.807534E-02
3.716003E-02
3.585920E-02
3.477202E-02
3.376361E-02
3.246980E-02
3.088711E-02
2.963499E-02
2.894307E-02
2.740439E-02
2.610232E-02
2.448697E-02
2.346194E-02
2.185877E-02
2.021905E-02
1.881196E-02
1.742581E-02
1.584364E-02
1.466647E-02
1.352630E-02
1.216998E-02
1.113576E-02
9.765607E-03
8.926028E-03
7.633525E-03
7.031456E-03
6.046626E-03
5.550348E-03
4.779643E-03
4.301266E-03
3.720518E-03
3.283285E-03
2.975683E-03
2.730442E-03
2.411550E-03
2.196238E-03
2.265685E-03
2.061171E-03
2.045366E-03
2.113334E-03
1.956344E-03
1.905677E-03
1.533640E-03
1.390572E-03
1.479998E-03
1.295599E-03
1.177832E-03
1.285090E-03
1.131767E-03
1.054505E-03
1.021060E-03
1.031159E-03
8.067756E-04
8.666605E-04
6.276350E-04
6.527866E-04
6.389776E-04
4.249689E-04
3.849306E-04
3.063625E-04
3.822496E-04
3.078805E-04
2.771129E-04
4.103908E-04
3.043448E-04
2.623013E-04
2.375204E-04
2.052455E-04
2.881062E-04
1.030946E-04
2.044804E-04
2.149471E-04
1.537434E-04
2.237148E-04
4.760013E-04
2.526160E-03
2.759066E-03
2.925846E-03
2.986270E-03
3.251704E-03
1.051035E-02
6.690872E-02
-5.516224E-03
-2.133481E-02
-3.740095E-02
6.578552E-02
2.247923E-02
3.568257E-03
3.447404E-03
3.117419E-03
3.270278E-03
3.420954E-03
3.440458E-03
3.443994E-03
3.504354E-03
3.606349E-03
3.632412E-03
3.786461E-03
3.643461E-03
3.522261E-03
3.469129E-03
3.295671E-03
3.283735E-03
3.495050E-03
3.877860E-03
4.229004E-03
4.337857E-03
4.845479E-03
5.412508E-03
5.745175E-03
6.033641E-03
6.738119E-03
8.419878E-03
8.383726E-03
9.145524E-03
9.956376E-03
1.078741E-02
1.162668E-02
1.297539E-02
1.448645E-02
1.565624E-02
1.690348E-02
1.833104E-02
1.955771E-02
2.138099E-02
2.265074E-02
2.370978E-02
2.493649E-02
2.655490E-02
2.809194E-02
3.013382E-02
3.125221E-02
3.274739E-02
3.361570E-02
3.510632E-02
3.596137E-02
3.710009E-02
3.773125E-02
3.935549E-02
3.978932E-02
4.054861E-02
4.129325E-02
4.239025E-02
4.304218E-02
4.312826E-02
4.414583E-02
4.516162E-02
4.555112E-02
4.594537E-02
4.563832E-02
4.650411E-02
4.733086E-02
4.670526E-02
4.719849E-02
4.714939E-02
4.773179E-02
4.829708E-02
4.826980E-02
4.840389E-02
4.831429E-02
4.799512E-02
4.792134E-02
4.853188E-02
4.824410E-02
4.810760E-02
4.898721E-02
4.920677E-02
4.879777E-02
4.764411E-02
4.821345E-02
4.875232E-02
4.796010E-02
4.814322E-02
4.813341E-02
4.844488E-02
4.794151E-02
4.774729E-02
4.730343E-02
4.732850E-02
4.734354E-02
4.752772E-02
4.711935E-02
4.709617E-02
4.654285E-02
4.725738E-02
4.712162E-02
4.569164E-02
4.676417E-02
4.627918E-02
4.575681E-02
4.496640E-02
4.493399E-02
4.405952E-02
4.374032E-02
4.225664E-02
4.193651E-02
4.118039E-02
4.092049E-02
4.020520E-02
3.948851E-02
3.870167E-02
3.771368E-02
3.700651E-02
3.545621E-02
3.481429E-02
3.396945E-02
3.202831E-02
3.115020E-02
3.017010E-02
2.869397E-02
2.739428E-02
2.636501E-02
2.443375E-02
2.349423E-02
2.185639E-02
2.036728E-02
1.910639E-02
1.784304E-02
1.607586E-02
1.482828E-02
1.361122E-02
1.235693E-02
1.114716E-02
9.634340E-03
8.927625E-03
8.023781E-03
7.216796E-03
6.274080E-03
5.495170E-03
4.686774E-03
4.259348E-03
3.790893E-03
3.266659E-03
2.689393E-03
2.719092E-03
2.309896E-03
2.227505E-03
2.185631E-03
2.185403E-03
2.060502E-03
2.086812E-03
1.895333E-03
1.904949E-03
1.448837E-03
1.472448E-03
1.478702E-03
1.434450E-03
1.184602E-03
1.321292E-03
1.170638E-03
9.966131E-04
9.551379E-04
8.477237E-04
6.843973E-04
7.869162E-04
5.543600E-04
6.319244E-04
5.110499E-04
4.488222E-04
4.218313E-04
3.338290E-04
4.977172E-04
4.794992E-04
2.710873E-04
2.876221E-04
2.716902E-04
2.461670E-04
3.601369E-04
2.342997E-04
3.277599E-04
2.616607E-04
3.311461E-04
3.308722E-04
2.005963E-04
4.101055E-04
6.101238E-04
2.681019E-03
2.488228E-03
2.344094E-03
2.407518E-03
2.721614E-03
7.074966E-03
-4.349446E-03
1.066948E-02
-2.074333E-02
-4.519290E-02
2.006187E-02
1.618898E-02
3.477286E-03
3.308435E-03
3.270315E-03
3.278495E-03
3.363597E-03
3.459644E-03
3.414184E-03
3.499963E-03
3.709868E-03
3.765178E-03
3.802015E-03
3.586614E-03
3.538229E-03
3.467071E-03
3.413138E-03
3.442357E-03
3.609507E-03
3.853857E-03
3.965575E-03
4.473737E-03
4.767568E-03
4.884897E-03
5.397945E-03
6.073749E-03
7.322535E-03
7.209977E-03
8.357486E-03
9.102094E-03
9.803420E-03
1.093228E-02
1.164153E-02
1.322113E-02
1.425171E-02
1.596571E-02
1.707605E-02
1.850594E-02
1.955940E-02
2.156271E-02
2.250517E-02
2.406906E-02
2.488169E-02
2.598945E-02
2.756185E-02
2.969669E-02
3.112372E-02
3.188088E-02
3.338078E-02
3.462936E-02
3.634715E-02
3.686371E-02
3.847654E-02
3.883272E-02
4.020134E-02
4.080248E-02
4.207710E-02
4.246998E-02
4.294020E-02
4.349675E-02
4.489336E-02
4.602214E-02
4.557063E-02
4.619417E-02
4.647639E-02
4.666494E-02
4.737289E-02
4.706043E-02
4.693947E-02
4.815558E-02
4.834669E-02
4.793761E-02
4.763829E-02
4.821405E-02
4.765841E-02
4.789079E-02
4.850795E-02
4.844579E-02
4.842169E-02
4.845986E-02
4.898709E-02
4.884543E-02
4.835078E-02
4.763965E-02
4.758742E-02
4.849482E-02
4.911825E-02
4.858435E-02
4.817200E-02
4.762086E-02
4.703507E-02
4.770584E-02
4.764431E-02
4.754407E-02
4.654676E-02
4.809930E-02
4.807696E-02
4.659546E-02
4.675204E-02
4.724695E-02
4.694344E-02
4.581266E-02
4.646782E-02
4.600721E-02
4.561622E-02
4.502754E-02
4.510998E-02
4.414528E-02
4.397400E-02
4.301515E-02
4.239283E-02
4.175542E-02
4.093978E-02
3.998491E-02
3.928672E-02
3.862445E-02
3.804805E-02
3.718123E-02
3.544364E-02
3.428766E-02
3.346364E-02
3.265054E-02
3.163156E-02
3.020851E-02
2.868593E-02
2.719831E-02
2.601820E-02
2.471743E-02
2.357245E-02
2.216498E-02
2.037599E-02
1.928562E-02
1.755269E-02
1.588242E-02
1.468924E-02
1.348516E-02
1.210946E-02
1.132182E-02
9.932804E-03
8.844635E-03
7.813975E-03
7.194601E-03
6.303778E-03
5.449375E-03
4.896958E-03
4.162668E-03
3.734547E-03
3.276472E-03
2.908114E-03
2.709679E-03
2.236828E-03
2.238295E-03
2.251989E-03
2.165172E-03
1.942536E-03
1.852219E-03
1.755787E-03
1.601325E-03
1.538106E-03
1.523701E-03
1.596140E-03
1.381914E-03
1.289872E-03
1.231133E-03
1.186118E-03
7.455968E-04
6.749581E-04
5.767797E-04
6.299557E-04
5.746326E-04
6.500192E-04
4.363347E-04
4.603894E-04
3.444513E-04
3.444203E-04
4.099622E-04
3.738883E-04
3.081475E-04
2.824386E-04
2.953609E-04
2.886591E-04
2.489596E-04
2.782317E-04
3.160588E-04
2.700456E-04
3.029423E-04
2.142682E-04
2.067515E-04
2.199828E-04
1.432653E-04
1.206600E-04
2.081488E-03
2.360845E-03
2.542768E-03
2.754140E-03
3.054700E-03
5.117485E-03
3.347212E-02
2.808122E-03
-2.924837E-02
-3.663638E-02
-5.371759E-02
6.746930E-03
3.391061E-03
3.182981E-03
3.561977E-03
3.530570E-03
3.536740E-03
3.560795E-03
3.611886E-03
3.670638E-03
3.459403E-03
3.678434E-03
3.779858E-03
3.528664E-03
3.696379E-03
3.661657E-03
3.639823E-03
3.516047E-03
3.458271E-03
3.822466E-03
4.010665E-03
4.391693E-03
4.576162E-03
5.483912E-03
5.578633E-03
6.277115E-03
7.347731E-03
7.496202E-03
8.565803E-03
9.384138E-03
1.021496E-02
1.087302E-02
1.171507E-02
1.340960E-02
1.436499E-02
1.586922E-02
1.708539E-02
1.857541E-02
1.988389E-02
2.116682E-02
2.224008E-02
2.432829E-02
2.532922E-02
2.612673E-02
2.795479E-02
2.965243E-02
3.082524E-02
3.195632E-02
3.352096E-02
3.474410E-02
3.661148E-02
3.764101E-02
3.850171E-02
3.893505E-02
3.997217E-02
4.042337E-02
4.205419E-02
4.230670E-02
4.282577E-02
4.397967E-02
4.496051E-02
4.609461E-02
4.583984E-02
4.645078E-02
4.722343E-02
4.687634E-02
4.718409E-02
4.735658E-02
4.735157E-02
4.743501E-02
4.816138E-02
4.778730E-02
4.779518E-02
4.802054E-02
4.812078E-02
4.824221E-02
4.847268E-02
4.808899E-02
4.879113E-02
4.788637E-02
4.864218E-02
4.763488E-02
4.808499E-02
4.786190E-02
4.807163E-02
4.820044E-02
4.813517E-02
4.809829E-02
4.904613E-02
4.750562E-02
4.695220E-02
4.780825E-02
4.785379E-02
4.751995E-02
4.682974E-02
4.822080E-02
4.845461E-02
4.679072E-02
4.682883E-02
4.669843E-02
4.649000E-02
4.675335E-02
4.643632E-02
4.622469E-02
4.488493E-02
4.504128E-02
4.456118E-02
4.465986E-02
4.329832E-02
4.325957E-02
4.228208E-02
4.205243E-02
4.118538E-02
4.004524E-02
3.870970E-02
3.865883E-02
3.737412E-02
3.701290E-02
3.596896E-02
3.431840E-02
3.339765E-02
3.218849E-02
3.134999E-02
3.026365E-02
2.862108E-02
2.765761E-02
2.564010E-02
2.511050E-02
2.359851E-02
2.207445E-02
2.040689E-02
1.929846E-02
1.789368E-02
1.617524E-02
1.504152E-02
1.340065E-02
1.219455E-02
1.110813E-02
9.891446E-03
8.688247E-03
7.911504E-03
7.109270E-03
6.202778E-03
5.330254E-03
4.773223E-03
4.141552E-03
3.590115E-03
3.413957E-03
3.060591E-03
2.581808E-03
2.517274E-03
2.328443E-03
2.126192E-03
2.064185E-03
1.974552E-03
1.921057E-03
1.780915E-03
1.867536E-03
1.700435E-03
1.429088E-03
1.322249E-03
1.301220E-03
1.321337E-03
1.270546E-03
1.023896E-03
8.027217E-04
8.046898E-04
7.806743E-04
7.067230E-04
5.220034E-04
6.930838E-04
4.608672E-04
6.420661E-04
4.267160E-04
5.987926E-04
4.941665E-04
3.360022E-04
3.160026E-04
2.192737E-04
1.987049E-04
2.850922E-04
2.911007E-04
3.367583E-04
2.737138E-04
1.968928E-04
2.492634E-04
1.502347E-04
1.802954E-04
1.548289E-04
5.489046E-05
-2.544577E-04
2.277804E-03
2.285338E-03
2.450139E-03
2.877380E-03
3.183335E-03
3.208854E-03
-1.031009E-03
7.548318E-03
-3.092728E-02
-6.441613E-02
-1.510309E-02
3.149282E-03
3.079178E-03
3.284125E-03
3.314932E-03
3.529647E-03
3.671953E-03
3.487517E-03
3.742523E-03
3.663500E-03
3.484206E-03
3.625179E-03
3.645976E-03
3.448507E-03
3.496985E-03
3.449888E-03
3.577398E-03
3.561334E-03
3.621918E-03
3.853472E-03
3.888961E-03
4.234379E-03
4.086470E-03
4.578533E-03
6.012582E-03
6.530552E-03
7.004969E-03
7.723005E-03
8.461974E-03
9.311090E-03
1.024506E-02
1.103937E-02
1.189741E-02
1.310841E-02
1.424050E-02
1.573852E-02
1.699818E-02
1.799850E-02
1.959406E-02
2.145379E-02
2.247630E-02
2.426608E-02
2.550440E-02
2.668648E-02
2.858066E-02
2.974503E-02
3.069643E-02
3.098642E-02
3.357148E-02
3.512654E-02
3.616095E-02
3.733637E-02
3.831113E-02
3.938198E-02
3.946212E-02
4.059485E-02
4.214000E-02
4.217788E-02
4.278054E-02
4.380000E-02
4.430086E-02
4.547610E-02
4.586798E-02
4.677528E-02
4.703250E-02
4.612682E-02
4.727259E-02
4.686903E-02
4.723931E-02
4.759500E-02
4.754688E-02
4.735441E-02
4.763019E-02
4.804510E-02
4.752205E-02
4.832319E-02
4.832688E-02
4.821948E-02
4.908981E-02
4.769785E-02
4.863778E-02
4.776916E-02
4.809949E-02
4.786717E-02
4.797512E-02
4.796565E-02
4.769399E-02
4.820793E-02
4.908563E-02
4.836457E-02
4.806086E-02
4.790797E-02
4.755461E-02
4.749806E-02
4.769523E-02
4.782799E-02
4.788466E-02
4.690893E-02
4.686418E-02
4.711054E-02
4.643766E-02
4.654817E-02
4.630243E-02
4.599332E-02
4.511546E-02
4.505254E-02
4.420469E-02
4.390630E-02
4.317204E-02
4.311028E-02
4.230626E-02
4.168865E-02
4.111609E-02
4.038733E-02
3.944769E-02
3.844156E-02
3.734478E-02
3.692586E-02
3.610356E-02
3.454468E-02
3.378522E-02
3.188792E-02
3.096039E-02
3.051233E-02
2.903598E-02
2.775612E-02
2.575101E-02
2.524687E-02
2.354775E-02
2.211978E-02
2.032048E-02
1.903793E-02
1.783662E-02
1.604639E-02
1.506769E-02
1.354506E-02
1.248046E-02
1.112416E-02
9.753662E-03
8.771704E-03
7.960481E-03
6.946063E-03
6.144693E-03
5.397338E-03
4.847456E-03
4.342180E-03
3.582921E-03
3.236035E-03
2.988188E-03
2.764401E-03
2.540870E-03
2.398043E-03
2.273025E-03
1.991551E-03
1.858159E-03
1.859211E-03
1.644855E-03
1.705466E-03
1.471155E-03
1.291971E-03
1.121641E-03
1.186884E-03
1.185720E-03
1.047367E-03
1.045972E-03
6.918388E-04
6.715887E-04
6.955747E-04
5.333150E-04
6.405041E-04
5.990115E-04
4.432886E-04
3.137147E-04
2.760956E-04
5.381478E-04
4.071111E-04
1.366655E-04
7.448219E-05
1.924609E-04
2.797085E-04
2.405484E-04
1.970721E-04
2.339728E-04
1.948619E-04
2.927714E-04
2.301690E-04
1.944638E-04
1.745588E-04
1.693661E-04
-2.955592E-05
-3.410011E-05
2.274440E-03
2.350583E-03
2.388845E-03
2.819518E-03
3.160005E-03
3.153708E-03
-2.764953E-03
2.904479E-03
-3.715520E-02
-4.165096E-02
-6.503198E-03
3.272993E-03
3.414701E-03
3.567581E-03
3.597026E-03
3.703289E-03
3.733500E-03
3.482578E-03
3.720172E-03
3.612987E-03
3.657777E-03
3.595579E-03
3.681759E-03
3.597524E-03
3.508165E-03
3.532259E-03
3.604995E-03
3.596587E-03
3.753270E-03
3.785884E-03
4.184112E-03
4.199493E-03
3.658164E-03
4.839895E-03
5.966102E-03
6.395095E-03
6.872176E-03
7.458959E-03
8.200303E-03
9.317300E-03
1.014888E-02
1.104054E-02
1.178321E-02
1.261359E-02
1.427914E-02
1.546487E-02
1.699186E-02
1.791568E-02
1.957702E-02
2.131434E-02
2.212097E-02
2.409976E-02
2.542870E-02
2.675086E-02
2.828173E-02
2.950765E-02
3.076550E-02
3.236129E-02
3.379188E-02
3.504927E-02
3.552291E-02
3.687418E-02
3.820261E-02
3.946343E-02
4.019934E-02
4.171913E-02
4.196974E-02
4.206824E-02
4.385593E-02
4.416804E-02
4.440336E-02
4.476220E-02
4.582177E-02
4.652901E-02
4.582635E-02
4.656052E-02
4.700214E-02
4.670940E-02
4.717002E-02
4.713077E-02
4.736638E-02
4.754685E-02
4.753374E-02
4.738855E-02
4.809173E-02
4.782398E-02
4.870063E-02
4.842083E-02
4.836953E-02
4.900812E-02
4.871917E-02
4.784649E-02
4.781735E-02
4.773984E-02
4.832138E-02
4.845049E-02
4.857973E-02
4.806749E-02
4.857002E-02
4.788597E-02
4.859734E-02
4.761879E-02
4.792555E-02
4.809850E-02
4.821917E-02
4.783909E-02
4.761013E-02
4.713829E-02
4.678612E-02
4.675201E-02
4.584398E-02
4.644099E-02
4.611961E-02
4.541309E-02
4.520364E-02
4.469352E-02
4.455255E-02
4.333165E-02
4.347694E-02
4.267878E-02
4.242785E-02
4.134287E-02
4.133192E-02
4.061706E-02
3.981370E-02
3.842825E-02
3.763786E-02
3.664857E-02
3.560336E-02
3.476853E-02
3.379373E-02
3.221900E-02
3.135772E-02
3.033512E-02
2.870499E-02
2.762428E-02
2.617079E-02
2.499571E-02
2.329447E-02
2.209435E-02
2.052386E-02
1.888588E-02
1.785695E-02
1.615712E-02
1.513907E-02
1.385229E-02
1.245477E-02
1.161974E-02
9.797973E-03
8.556798E-03
7.912794E-03
6.926928E-03
6.157895E-03
5.297466E-03
4.770165E-03
4.339498E-03
3.664125E-03
3.367694E-03
3.028514E-03
2.861001E-03
2.571543E-03
2.231468E-03
2.117070E-03
1.991764E-03
2.032447E-03
1.784533E-03
1.687458E-03
1.655586E-03
1.516757E-03
1.321553E-03
1.405860E-03
1.300174E-03
1.315091E-03
1.113057E-03
1.145672E-03
6.682810E-04
4.929139E-04
7.239268E-04
5.859505E-04
6.505679E-04
4.284925E-04
5.154165E-04
3.821300E-04
4.594450E-04
4.079630E-04
2.838993E-04
2.155546E-04
2.019279E-04
3.021163E-04
2.956435E-04
3.812938E-04
2.924832E-04
3.290824E-04
2.713739E-04
3.167436E-04
3.561317E-04
2.567138E-04
3.217850E-04
1.493716E-04
3.907310E-04
2.977302E-04
2.734783E-03
2.444781E-03
2.956577E-03
2.882826E-03
3.340900E-03
3.120800E-03
3.226888E-03
2.586577E-02
-1.575809E-02
5.486318E-03
3.358854E-03
3.393064E-03
3.382285E-03
3.620848E-03
3.704916E-03
3.686929E-03
3.564871E-03
3.310735E-03
3.607541E-03
3.521444E-03
3.585015E-03
3.512467E-03
3.828209E-03
3.535135E-03
3.529400E-03
3.727299E-03
3.725876E-03
3.606339E-03
3.657666E-03
3.729587E-03
4.099042E-03
4.198493E-03
4.769731E-03
5.434937E-03
5.675071E-03
6.269056E-03
6.610891E-03
7.225896E-03
8.154387E-03
9.379352E-03
1.038228E-02
1.070519E-02
1.206167E-02
1.284705E-02
1.417826E-02
1.568883E-02
1.650375E-02
1.819663E-02
1.986674E-02
2.144441E-02
2.239249E-02
2.395289E-02
2.580797E-02
2.736245E-02
2.827860E-02
2.964878E-02
3.110870E-02
3.250049E-02
3.349926E-02
3.463202E-02
3.566210E-02
3.708323E-02
3.815264E-02
3.924857E-02
4.038710E-02
4.131646E-02
4.170218E-02
4.230836E-02
4.390020E-02
4.407478E-02
4.420054E-02
4.501464E-02
4.577971E-02
4.613581E-02
4.627206E-02
4.669873E-02
4.665548E-02
4.727077E-02
4.769428E-02
4.709388E-02
4.780478E-02
4.822590E-02
4.788377E-02
4.778196E-02
4.821510E-02
4.767264E-02
4.866805E-02
4.810161E-02
4.851756E-02
4.885616E-02
4.853617E-02
4.872892E-02
4.762136E-02
4.774049E-02
4.803914E-02
4.747790E-02
4.811879E-02
4.831680E-02
4.807717E-02
4.777473E-02
4.807887E-02
4.751173E-02
4.800739E-02
4.805036E-02
4.847257E-02
4.744778E-02
4.729307E-02
4.756028E-02
4.731698E-02
4.691915E-02
4.625495E-02
4.655953E-02
4.602656E-02
4.511750E-02
4.514287E-02
4.465423E-02
4.453017E-02
4.399521E-02
4.366466E-02
4.282715E-02
4.242439E-02
4.156624E-02
4.125797E-02
4.027404E-02
3.939175E-02
3.892861E-02
3.814338E-02
3.715669E-02
3.533672E-02
3.490540E-02
3.364273E-02
3.264350E-02
3.139665E-02
2.981647E-02
2.912461E-02
2.767586E-02
2.648930E-02
2.476049E-02
2.327153E-02
2.216306E-02
2.083608E-02
1.884479E-02
1.756972E-02
1.615589E-02
1.498706E-02
1.372331E-02
1.243708E-02
1.142378E-02
9.672154E-03
8.424971E-03
7.693590E-03
6.650209E-03
6.142062E-03
5.153894E-03
4.646172E-03
4.086305E-03
3.892465E-03
3.375286E-03
3.080304E-03
2.831915E-03
2.523277E-03
2.237852E-03
1.904840E-03
1.952239E-03
1.876851E-03
1.806466E-03
1.784152E-03
1.444857E-03
1.571729E-03
1.545738E-03
1.335955E-03
1.356609E-03
1.150605E-03
1.246866E-03
1.035089E-03
7.536168E-04
4.746529E-04
5.949212E-04
2.985889E-04
3.710952E-04
3.178422E-04
4.140574E-04
5.300367E-04
4.879115E-04
3.759477E-04
2.775823E-04
2.435040E-04
1.391819E-04
2.762526E-04
1.818407E-04
2.759833E-04
2.562494E-04
2.163859E-04
1.327280E-04
2.067953E-04
1.934424E-04
1.583042E-04
2.797444E-04
1.457326E-04
-1.087988E-05
-1.772977E-04
2.583279E-03
2.390982E-03
2.931277E-03
3.110795E-03
3.184178E-03
3.016289E-03
2.923450E-03
3.228121E-03
3.377835E-03
3.200188E-03
3.129822E-03
3.271904E-03
3.243472E-03
3.467235E-03
3.524715E-03
3.564537E-03
3.536154E-03
3.552794E-03
3.680768E-03
3.597350E-03
3.541569E-03
3.547950E-03
3.735242E-03
3.461738E-03
3.451285E-03
3.649019E-03
3.674460E-03
3.596965E-03
3.598795E-03
3.853778E-03
3.972162E-03
4.197041E-03
4.609503E-03
5.120110E-03
5.536552E-03
6.165994E-03
6.820193E-03
7.650138E-03
8.388420E-03
9.433072E-03
1.037058E-02
1.081884E-02
1.207742E-02
1.308523E-02
1.482296E-02
1.568214E-02
1.640402E-02
1.844296E-02
1.994387E-02
2.106904E-02
2.284521E-02
2.484077E-02
2.610988E-02
2.706731E-02
2.881474E-02
2.929137E-02
3.103459E-02
3.207641E-02
3.318617E-02
3.453619E-02
3.577326E-02
3.717071E-02
3.843325E-02
3.962399E-02
4.070445E-02
4.135132E-02
4.164263E-02
4.219819E-02
4.413037E-02
4.363828E-02
4.424100E-02
4.524577E-02
4.529953E-02
4.518892E-02
4.611396E-02
4.644188E-02
4.695187E-02
4.662042E-02
4.751895E-02
4.830989E-02
4.769199E-02
4.730793E-02
4.672841E-02
4.813287E-02
4.817726E-02
4.886131E-02
4.868440E-02
4.737142E-02
4.711479E-02
4.882462E-02
4.854060E-02
4.791855E-02
4.748587E-02
4.748848E-02
4.803304E-02
4.764706E-02
4.774471E-02
4.806656E-02
4.882943E-02
4.853252E-02
4.869885E-02
4.827137E-02
4.827749E-02
4.768067E-02
4.780048E-02
4.680719E-02
4.822278E-02
4.712515E-02
4.743961E-02
4.686177E-02
4.554233E-02
4.612662E-02
4.647865E-02
4.611651E-02
4.513861E-02
4.580377E-02
4.459789E-02
4.398394E-02
4.356617E-02
4.252041E-02
4.281146E-02
4.180392E-02
4.109265E-02
4.009898E-02
3.899645E-02
3.870396E-02
3.776653E-02
3.641422E-02
3.561077E-02
3.496381E-02
3.340433E-02
3.245849E-02
3.111135E-02
2.975152E-02
2.905767E-02
2.751194E-02
2.639227E-02
2.453339E-02
2.300319E-02
2.200252E-02
2.059894E-02
1.868893E-02
1.709530E-02
1.575458E-02
1.456441E-02
1.344332E-02
1.210197E-02
1.123503E-02
1.002219E-02
8.779335E-03
7.583645E-03
6.609676E-03
5.940605E-03
5.198518E-03
4.753215E-03
4.126142E-03
3.804520E-03
3.422774E-03
3.070564E-03
2.702540E-03
2.393263E-03
2.320068E-03
2.026824E-03
1.991161E-03
1.835449E-03
1.810244E-03
1.637087E-03
1.432249E-03
1.520488E-03
1.434744E-03
1.294661E-03
1.266444E-03
1.119093E-03
1.204202E-03
8.976480E-04
7.908254E-04
6.140165E-04
5.462017E-04
4.576156E-04
3.660016E-04
3.352572E-04
3.710445E-04
4.259707E-04
4.115739E-04
4.351479E-04
2.327566E-04
3.323279E-04
1.434857E-04
2.299186E-04
1.997705E-04
1.772895E-04
2.839668E-04
3.871525E-04
7.407635E-05
1.720012E-04
1.379878E-04
1.491686E-04
1.883311E-04
1.878958E-04
-4.710370E-06
-4.641592E-04
2.254706E-03
2.353727E-03
2.636596E-03
2.813441E-03
3.781916E-03
3.135586E-03
2.581554E-03
3.233514E-03
3.453150E-03
3.231499E-03
3.190033E-03
3.440261E-03
3.269521E-03
3.432050E-03
3.290826E-03
3.465193E-03
3.684960E-03
3.656672E-03
3.738765E-03
3.536756E-03
3.528407E-03
3.548220E-03
3.577970E-03
3.473050E-03
3.477089E-03
3.530836E-03
3.585943E-03
3.646708E-03
3.610147E-03
3.841084E-03
3.841349E-03
4.538394E-03
4.445999E-03
5.015527E-03
5.770570E-03
6.266343E-03
6.855343E-03
7.538907E-03
8.189338E-03
9.076998E-03
1.006210E-02
1.099282E-02
1.215846E-02
1.309335E-02
1.442993E-02
1.542948E-02
1.679910E-02
1.835114E-02
1.982995E-02
2.117287E-02
2.272727E-02
2.457701E-02
2.606092E-02
2.719121E-02
2.851729E-02
2.966247E-02
3.107199E-02
3.194406E-02
3.350026E-02
3.451859E-02
3.591952E-02
3.704212E-02
3.753658E-02
3.925102E-02
4.032385E-02
4.143360E-02
4.182804E-02
4.245113E-02
4.364848E-02
4.346843E-02
4.435190E-02
4.488106E-02
4.527991E-02
4.562833E-02
4.616979E-02
4.636934E-02
4.735474E-02
4.673247E-02
4.726558E-02
4.827764E-02
4.778671E-02
4.702283E-02
4.759133E-02
4.709231E-02
4.788222E-02
4.843236E-02
4.837694E-02
4.752392E-02
4.784477E-02
4.859392E-02
4.903790E-02
4.842679E-02
4.795311E-02
4.783712E-02
4.813339E-02
4.832499E-02
4.827103E-02
4.847156E-02
4.872030E-02
4.872963E-02
4.823630E-02
4.744375E-02
4.787243E-02
4.781422E-02
4.729151E-02
4.721026E-02
4.756851E-02
4.695672E-02
4.662469E-02
4.659464E-02
4.570218E-02
4.583528E-02
4.606126E-02
4.649966E-02
4.586020E-02
4.574333E-02
4.508101E-02
4.398259E-02
4.329291E-02
4.286847E-02
4.233069E-02
4.226755E-02
4.108854E-02
3.992845E-02
3.988519E-02
3.826869E-02
3.739869E-02
3.645507E-02
3.586489E-02
3.468322E-02
3.322206E-02
3.207298E-02
3.113427E-02
2.975284E-02
2.885183E-02
2.724967E-02
2.599471E-02
2.441500E-02
2.348929E-02
2.156240E-02
1.989882E-02
1.877103E-02
1.736382E-02
1.563278E-02
1.470481E-02
1.330671E-02
1.217974E-02
1.104707E-02
1.005007E-02
8.657869E-03
7.906229E-03
7.014558E-03
5.954976E-03
5.269480E-03
4.882985E-03
4.078047E-03
3.986556E-03
3.218071E-03
2.829099E-03
2.590698E-03
2.368047E-03
2.104964E-03
1.917680E-03
1.908834E-03
1.954091E-03
1.887333E-03
1.734778E-03
1.537273E-03
1.580761E-03
1.206761E-03
1.332961E-03
1.219373E-03
1.105772E-03
9.249371E-04
7.726984E-04
7.748895E-04
6.877204E-04
4.755784E-04
5.605549E-04
3.552025E-04
4.268959E-04
2.747232E-04
3.716828E-04
1.733919E-04
3.743837E-04
2.404339E-04
3.069806E-04
1.930457E-04
1.486179E-04
2.650257E-04
1.694749E-04
1.059810E-04
3.712698E-04
1.612032E-04
2.426006E-04
2.179673E-04
1.365377E-04
1.548246E-04
1.240340E-04
1.335557E-04
2.832378E-04
2.418853E-03
1.962105E-03
2.492511E-03
2.853573E-03
3.588311E-03
3.254494E-03
2.388677E-03
3.267057E-03
3.313087E-03
3.235293E-03
3.100343E-03
3.277834E-03
3.408574E-03
3.304231E-03
3.414633E-03
3.401933E-03
3.547403E-03
3.682628E-03
3.714813E-03
3.411375E-03
3.406680E-03
3.423488E-03
3.465862E-03
3.252365E-03
3.320035E-03
3.331839E-03
3.343016E-03
3.480841E-03
3.454562E-03
3.704704E-03
3.823685E-03
4.477237E-03
4.740024E-03
5.138739E-03
5.626933E-03
6.190410E-03
7.013406E-03
7.401732E-03
8.292781E-03
9.125394E-03
1.030666E-02
1.135363E-02
1.169427E-02
1.312768E-02
1.387504E-02
1.557497E-02
1.680612E-02
1.829202E-02
1.960348E-02
2.113415E-02
2.227942E-02
2.396440E-02
2.643999E-02
2.714885E-02
2.828079E-02
2.986670E-02
3.089007E-02
3.200658E-02
3.356733E-02
3.498518E-02
3.607769E-02
3.668700E-02
3.873703E-02
3.919994E-02
4.021930E-02
4.194802E-02
4.173066E-02
4.173166E-02
4.325308E-02
4.374042E-02
4.424278E-02
4.449775E-02
4.528300E-02
4.546616E-02
4.643955E-02
4.704014E-02
4.676562E-02
4.784916E-02
4.789446E-02
4.799330E-02
4.817155E-02
4.739583E-02
4.784759E-02
4.831181E-02
4.805802E-02
4.798148E-02
4.857690E-02
4.828213E-02
4.867970E-02
4.823730E-02
4.823027E-02
4.810580E-02
4.815661E-02
4.791981E-02
4.788242E-02
4.770207E-02
4.814927E-02
4.805193E-02
4.845348E-02
4.836350E-02
4.777853E-02
4.774179E-02
4.746779E-02
4.752550E-02
4.755932E-02
4.765803E-02
4.774047E-02
4.686346E-02
4.728339E-02
4.711990E-02
4.621066E-02
4.650533E-02
4.557040E-02
4.575038E-02
4.584319E-02
4.547103E-02
4.470658E-02
4.387791E-02
4.322213E-02
4.296139E-02
4.148414E-02
4.172500E-02
4.123583E-02
4.009460E-02
3.975829E-02
3.856325E-02
3.764296E-02
3.655962E-02
3.521024E-02
3.452594E-02
3.332098E-02
3.205385E-02
3.081330E-02
2.962571E-02
2.896120E-02
2.776822E-02
2.602009E-02
2.449724E-02
2.346001E-02
2.197764E-02
1.989015E-02
1.862970E-02
1.724953E-02
1.561900E-02
1.466547E-02
1.346009E-02
1.225783E-02
1.109531E-02
9.790972E-03
8.550522E-03
7.808522E-03
6.794613E-03
6.127290E-03
5.304596E-03
4.924054E-03
4.153417E-03
3.725624E-03
3.227945E-03
3.058089E-03
2.627179E-03
2.262339E-03
2.154929E-03
1.992982E-03
1.899084E-03
1.733785E-03
1.686326E-03
1.663551E-03
1.727853E-03
1.571805E-03
1.378370E-03
1.258675E-03
1.218009E-03
1.228842E-03
1.023501E-03
9.863520E-04
7.187966E-04
6.218864E-04
4.250233E-04
5.448198E-04
4.485644E-04
3.317657E-04
3.527005E-04
4.093836E-04
5.224113E-04
2.508225E-04
2.603315E-04
2.496398E-04
3.647313E-04
1.198529E-04
3.447922E-04
2.474858E-04
3.158902E-04
4.151612E-04
1.493593E-04
2.080096E-04
1.531648E-04
2.289859E-04
1.046564E-04
3.178332E-04
-9.892093E-03
-2.408243E-02
2.448175E-03
2.578315E-03
2.563781E-03
2.692333E-03
3.202818E-03
3.241363E-03
3.106631E-03
3.696206E-03
3.366344E-03
3.391468E-03
3.330275E-03
3.473114E-03
3.281342E-03
3.393375E-03
3.249331E-03
3.476729E-03
3.507223E-03
3.539242E-03
3.587296E-03
3.499786E-03
3.596049E-03
3.647295E-03
3.480897E-03
3.468518E-03
3.431582E-03
2.944502E-03
3.556158E-03
3.539965E-03
3.360156E-03
3.609113E-03
4.115542E-03
4.268070E-03
4.683520E-03
5.330603E-03
5.537968E-03
6.071378E-03
6.983917E-03
7.670683E-03
8.230565E-03
9.523718E-03
1.051379E-02
1.107173E-02
1.179012E-02
1.303127E-02
1.411668E-02
1.587474E-02
1.705341E-02
1.814701E-02
1.938733E-02
2.116351E-02
2.237085E-02
2.421491E-02
2.594703E-02
2.762682E-02
2.832815E-02
2.915358E-02
3.122036E-02
3.216438E-02
3.393245E-02
3.527295E-02
3.605946E-02
3.696457E-02
3.818568E-02
3.944009E-02
4.025627E-02
4.159347E-02
4.175512E-02
4.170728E-02
4.302568E-02
4.373795E-02
4.441369E-02
4.448741E-02
4.525481E-02
4.575203E-02
4.627597E-02
4.736006E-02
4.715537E-02
4.748099E-02
4.800180E-02
4.792296E-02
4.820887E-02
4.800462E-02
4.760380E-02
4.860428E-02
4.851997E-02
4.873122E-02
4.822762E-02
4.857417E-02
4.831052E-02
4.816953E-02
4.786060E-02
4.776768E-02
4.866104E-02
4.869750E-02
4.790093E-02
4.774295E-02
4.834677E-02
4.823045E-02
4.883725E-02
4.841540E-02
4.826449E-02
4.785737E-02
4.786579E-02
4.695701E-02
4.761252E-02
4.775012E-02
4.746797E-02
4.680560E-02
4.703317E-02
4.657190E-02
4.576836E-02
4.635391E-02
4.620595E-02
4.587307E-02
4.574555E-02
4.549250E-02
4.436976E-02
4.416543E-02
4.397549E-02
4.343794E-02
4.152771E-02
4.129348E-02
4.127079E-02
4.020713E-02
3.941203E-02
3.815919E-02
3.752857E-02
3.706895E-02
3.513661E-02
3.438178E-02
3.330138E-02
3.205935E-02
3.056277E-02
2.954679E-02
2.869835E-02
2.777767E-02
2.619960E-02
2.481320E-02
2.350129E-02
2.235962E-02
2.003232E-02
1.907498E-02
1.774328E-02
1.629559E-02
1.442610E-02
1.378476E-02
1.227134E-02
1.098901E-02
9.840059E-03
8.630055E-03
7.704944E-03
6.823265E-03
6.100450E-03
5.445322E-03
4.941018E-03
4.411291E-03
3.531639E-03
3.210178E-03
2.953765E-03
2.711128E-03
2.176909E-03
1.984321E-03
1.947498E-03
1.728011E-03
1.816617E-03
1.692029E-03
1.586234E-03
1.395358E-03
1.423253E-03
1.472521E-03
1.244038E-03
1.120310E-03
1.122662E-03
9.195002E-04
8.679228E-04
8.214341E-04
6.776070E-04
6.506598E-04
4.623872E-04
3.779097E-04
4.011848E-04
4.354629E-04
2.961382E-04
2.433457E-04
2.887955E-04
1.778621E-04
3.117215E-04
3.161437E-04
2.689253E-04
2.291793E-04
2.138224E-04
5.204803E-04
3.794943E-04
2.336127E-04
1.587572E-04
2.072188E-04
1.554414E-04
2.862862E-04
1.446747E-04
-6.215572E-03
-1.524247E-02
2.206475E-03
2.502382E-03
2.800747E-03
2.620613E-03
3.063579E-03
3.129702E-03
3.225170E-03
3.455148E-03
3.296500E-03
3.311230E-03
3.405093E-03
3.550735E-03
3.434120E-03
3.378450E-03
3.427710E-03
3.461325E-03
3.633978E-03
3.741854E-03
3.700254E-03
3.554520E-03
3.704507E-03
3.354122E-03
3.668921E-03
3.670667E-03
3.382009E-03
2.856058E-03
3.624865E-03
3.585019E-03
3.659275E-03
3.767029E-03
4.197934E-03
4.485711E-03
4.810990E-03
5.226382E-03
5.701987E-03
6.123249E-03
6.904630E-03
7.816814E-03
8.343861E-03
9.403386E-03
1.028063E-02
1.111124E-02
1.205385E-02
1.317081E-02
1.410841E-02
1.571595E-02
1.691271E-02
1.847334E-02
1.976505E-02
2.115001E-02
2.293486E-02
2.458489E-02
2.590919E-02
2.741857E-02
2.816872E-02
2.925259E-02
3.132687E-02
3.223245E-02
3.421923E-02
3.499265E-02
3.611341E-02
3.711625E-02
3.794166E-02
3.919112E-02
4.056843E-02
4.152165E-02
4.178265E-02
4.270707E-02
4.261441E-02
4.336097E-02
4.504751E-02
4.482865E-02
4.569391E-02
4.596577E-02
4.647750E-02
4.708441E-02
4.726283E-02
4.757606E-02
4.876994E-02
4.768811E-02
4.765077E-02
4.807398E-02
4.776005E-02
4.804025E-02
4.861103E-02
4.833459E-02
4.817131E-02
4.833927E-02
4.787769E-02
4.877774E-02
4.779485E-02
4.822895E-02
4.871867E-02
4.882687E-02
4.846264E-02
4.814467E-02
4.878136E-02
4.788843E-02
4.840835E-02
4.834364E-02
4.853255E-02
4.778121E-02
4.688582E-02
4.751054E-02
4.832776E-02
4.761807E-02
4.712783E-02
4.795212E-02
4.629300E-02
4.726757E-02
4.630048E-02
4.653551E-02
4.653856E-02
4.647441E-02
4.650344E-02
4.434272E-02
4.536524E-02
4.441759E-02
4.399678E-02
4.359606E-02
4.268290E-02
4.174752E-02
4.088891E-02
4.029219E-02
3.930204E-02
3.837412E-02
3.807114E-02
3.725450E-02
3.545793E-02
3.460790E-02
3.358912E-02
3.263321E-02
3.129059E-02
2.983299E-02
2.902288E-02
2.727881E-02
2.599424E-02
2.443045E-02
2.332969E-02
2.218218E-02
2.019890E-02
1.915073E-02
1.803123E-02
1.599497E-02
1.441413E-02
1.394208E-02
1.225372E-02
1.082221E-02
9.713997E-03
8.697198E-03
7.714255E-03
6.999836E-03
5.998981E-03
5.294979E-03
4.738499E-03
4.362198E-03
3.471009E-03
3.130961E-03
2.827313E-03
2.677498E-03
2.541264E-03
2.156460E-03
2.069027E-03
1.937575E-03
1.830701E-03
1.745890E-03
1.637566E-03
1.512702E-03
1.514105E-03
1.526407E-03
1.313501E-03
1.102243E-03
9.504655E-04
8.071644E-04
8.144743E-04
7.619626E-04
7.578714E-04
6.889420E-04
5.907580E-04
5.284803E-04
4.767604E-04
3.361913E-04
2.746677E-04
3.488614E-04
4.332896E-04
2.836827E-04
4.704949E-04
2.794134E-04
3.486043E-04
3.456624E-04
2.632498E-04
3.512779E-04
2.954712E-04
2.341240E-04
1.177142E-04
1.629684E-04
2.365087E-04
1.818379E-04
1.595462E-04
3.235731E-04
6.738236E-04
1.996737E-03
2.297883E-03
2.300812E-03
2.545712E-03
2.761555E-03
2.889818E-03
3.127998E-03
3.218041E-03
3.082939E-03
3.258262E-03
3.554892E-03
3.506852E-03
3.367073E-03
3.417659E-03
3.603872E-03
3.635409E-03
3.724110E-03
3.652302E-03
3.442873E-03
3.706790E-03
3.508423E-03
3.545896E-03
3.461224E-03
4.055246E-03
3.629246E-03
2.703630E-03
3.505843E-03
3.587141E-03
3.724066E-03
3.720086E-03
4.143180E-03
4.409467E-03
4.547740E-03
5.110070E-03
5.769251E-03
6.086324E-03
6.696026E-03
7.371941E-03
8.462308E-03
8.953578E-03
9.935840E-03
1.095403E-02
1.217247E-02
1.304863E-02
1.396173E-02
1.523155E-02
1.643738E-02
1.838932E-02
1.980071E-02
2.060027E-02
2.310494E-02
2.473042E-02
2.591760E-02
2.701161E-02
2.822556E-02
2.940376E-02
3.095430E-02
3.238912E-02
3.383318E-02
3.468208E-02
3.622514E-02
3.688009E-02
3.830439E-02
3.947301E-02
4.062381E-02
4.162950E-02
4.168940E-02
4.282204E-02
4.273570E-02
4.373786E-02
4.532776E-02
4.546278E-02
4.619552E-02
4.605022E-02
4.600028E-02
4.649408E-02
4.697827E-02
4.796006E-02
4.819749E-02
4.711027E-02
4.724367E-02
4.731841E-02
4.821354E-02
4.788690E-02
4.850181E-02
4.813934E-02
4.783074E-02
4.766802E-02
4.784562E-02
4.869476E-02
4.779971E-02
4.838012E-02
4.830312E-02
4.814698E-02
4.807844E-02
4.790628E-02
4.866267E-02
4.766083E-02
4.815277E-02
4.721934E-02
4.782859E-02
4.795317E-02
4.779679E-02
4.786246E-02
4.821533E-02
4.803087E-02
4.808520E-02
4.749861E-02
4.698422E-02
4.712605E-02
4.616292E-02
4.634507E-02
4.635315E-02
4.635822E-02
4.580707E-02
4.464101E-02
4.441554E-02
4.384062E-02
4.392003E-02
4.321983E-02
4.337144E-02
4.210878E-02
4.141355E-02
4.086124E-02
3.989232E-02
3.929090E-02
3.796902E-02
3.678073E-02
3.620820E-02
3.435031E-02
3.369697E-02
3.256308E-02
3.132370E-02
2.974357E-02
2.855455E-02
2.677688E-02
2.591837E-02
2.414343E-02
2.287427E-02
2.175394E-02
1.993803E-02
1.885426E-02
1.755207E-02
1.586310E-02
1.479424E-02
1.361925E-02
1.206060E-02
1.077440E-02
1.000957E-02
8.827140E-03
7.647365E-03
6.994590E-03
6.122226E-03
5.233194E-03
4.861607E-03
4.074782E-03
3.446358E-03
3.238595E-03
2.902248E-03
2.924180E-03
2.373053E-03
2.044523E-03
2.050473E-03
1.938679E-03
1.947035E-03
1.754065E-03
1.682163E-03
1.553546E-03
1.404418E-03
1.505111E-03
1.180284E-03
1.244366E-03
8.019916E-04
9.539347E-04
8.518877E-04
8.520418E-04
7.991353E-04
5.800476E-04
5.584018E-04
5.494553E-04
5.375550E-04
4.949489E-04
5.433249E-04
3.597428E-04
3.310859E-04
3.750760E-04
2.998779E-04
2.238985E-04
3.960913E-04
4.665473E-04
2.729654E-04
2.138364E-04
1.979152E-04
1.347746E-04
1.289871E-04
2.577592E-04
1.515562E-04
1.405683E-04
2.115697E-04
1.677973E-04
4.874476E-04
2.180652E-03
1.897639E-03
2.152186E-03
2.001130E-03
2.771743E-03
3.004634E-03
3.004711E-03
3.326120E-03
3.100667E-03
3.236948E-03
3.415489E-03
3.502909E-03
3.532274E-03
3.495329E-03
3.750017E-03
3.566828E-03
3.513627E-03
3.408076E-03
3.455710E-03
3.500692E-03
3.378740E-03
3.402954E-03
3.073842E-03
3.568417E-03
3.631919E-03
3.584576E-03
3.699568E-03
3.628644E-03
3.771514E-03
3.653305E-03
3.866414E-03
4.341561E-03
4.565757E-03
5.000985E-03
5.545133E-03
6.414121E-03
6.699162E-03
7.556772E-03
8.278849E-03
8.658754E-03
9.637282E-03
1.095028E-02
1.195573E-02
1.300238E-02
1.434225E-02
1.507244E-02
1.642005E-02
1.811218E-02
1.974171E-02
2.097427E-02
2.250795E-02
2.410630E-02
2.595643E-02
2.721392E-02
2.833468E-02
2.951915E-02
3.062059E-02
3.238356E-02
3.339493E-02
3.497560E-02
3.632809E-02
3.679405E-02
3.810938E-02
3.967488E-02
3.966292E-02
4.135877E-02
4.218716E-02
4.296241E-02
4.359820E-02
4.375656E-02
4.520789E-02
4.572319E-02
4.596933E-02
4.614956E-02
4.570730E-02
4.664130E-02
4.704866E-02
4.699344E-02
4.718735E-02
4.712622E-02
4.782323E-02
4.774940E-02
4.817389E-02
4.827379E-02
4.857835E-02
4.812321E-02
4.753966E-02
4.739282E-02
4.755531E-02
4.819860E-02
4.745899E-02
4.843397E-02
4.794820E-02
4.789387E-02
4.779003E-02
4.748142E-02
4.835547E-02
4.764187E-02
4.827611E-02
4.786423E-02
4.788267E-02
4.814926E-02
4.825461E-02
4.760829E-02
4.753952E-02
4.815256E-02
4.757007E-02
4.714221E-02
4.733762E-02
4.696571E-02
4.631874E-02
4.605069E-02
4.624055E-02
4.594826E-02
4.579007E-02
4.493643E-02
4.416181E-02
4.406751E-02
4.373584E-02
4.336063E-02
4.279624E-02
4.244638E-02
4.154587E-02
4.085328E-02
4.004311E-02
3.952082E-02
3.771309E-02
3.708241E-02
3.634311E-02
3.466172E-02
3.404662E-02
3.240454E-02
3.093141E-02
2.979134E-02
2.861216E-02
2.700911E-02
2.610758E-02
2.459440E-02
2.314737E-02
2.158717E-02
1.984854E-02
1.885226E-02
1.766796E-02
1.584623E-02
1.450987E-02
1.328264E-02
1.213481E-02
1.093948E-02
9.989387E-03
8.835886E-03
7.725660E-03
7.087252E-03
6.250789E-03
5.420644E-03
4.721119E-03
3.930344E-03
3.582798E-03
3.160544E-03
2.971308E-03
2.641969E-03
2.409515E-03
1.979550E-03
1.933986E-03
1.958224E-03
1.792141E-03
1.728419E-03
1.658448E-03
1.567881E-03
1.491324E-03
1.431096E-03
1.409215E-03
1.360406E-03
1.061039E-03
1.059940E-03
7.989323E-04
7.247045E-04
7.588009E-04
7.106645E-04
5.654402E-04
4.845867E-04
4.996313E-04
5.694143E-04
4.929878E-04
4.312589E-04
3.062466E-04
3.785890E-04
2.729884E-04
2.943743E-04
2.435816E-04
3.466163E-04
1.191446E-04
1.687750E-04
2.039515E-04
1.734968E-04
1.667937E-04
1.614279E-04
1.755891E-04
1.325750E-04
2.794240E-04
2.277033E-04
4.401689E-04
2.221499E-03
2.199048E-03
2.329400E-03
2.581093E-03
2.696594E-03
2.787898E-03
2.920828E-03
3.119260E-03
3.134803E-03
3.817780E-03
3.301148E-03
3.305298E-03
3.437554E-03
3.368274E-03
3.500964E-03
3.511995E-03
3.440911E-03
3.617495E-03
3.513313E-03
3.554113E-03
3.451053E-03
3.312974E-03
3.353768E-03
3.589930E-03
3.497234E-03
3.734134E-03
3.639901E-03
3.683651E-03
3.654460E-03
3.813851E-03
3.947680E-03
4.302237E-03
4.444883E-03
4.774014E-03
5.703076E-03
6.426085E-03
6.998460E-03
7.500298E-03
8.406329E-03
8.995776E-03
9.661704E-03
1.077279E-02
1.208846E-02
1.301164E-02
1.419198E-02
1.495006E-02
1.665655E-02
1.800842E-02
1.969666E-02
2.089233E-02
2.259340E-02
2.395087E-02
2.556837E-02
2.698750E-02
2.838315E-02
2.949767E-02
3.042480E-02
3.211047E-02
3.348235E-02
3.538079E-02
3.602096E-02
3.669535E-02
3.818097E-02
3.959456E-02
4.002085E-02
4.168238E-02
4.427111E-02
4.436995E-02
4.312432E-02
4.392453E-02
4.510178E-02
4.587287E-02
4.573836E-02
4.633179E-02
4.577927E-02
4.681117E-02
4.711122E-02
4.722067E-02
4.736185E-02
4.739296E-02
4.796830E-02
4.800340E-02
5.012018E-02
4.796737E-02
4.752452E-02
4.771296E-02
4.765406E-02
4.770069E-02
4.834603E-02
4.837480E-02
4.741381E-02
4.816629E-02
4.816228E-02
4.815528E-02
4.796396E-02
4.695382E-02
4.795939E-02
4.766222E-02
4.860208E-02
4.823753E-02
4.782482E-02
4.775998E-02
4.788864E-02
4.816553E-02
4.775070E-02
4.709779E-02
4.701762E-02
4.782984E-02
4.715559E-02
4.687861E-02
4.689823E-02
4.615285E-02
4.663246E-02
4.614003E-02
4.521354E-02
4.459055E-02
4.464446E-02
4.464842E-02
4.318994E-02
4.284892E-02
4.280475E-02
4.200504E-02
4.187667E-02
4.052999E-02
3.996324E-02
3.866108E-02
3.771199E-02
3.753158E-02
3.561909E-02
3.471921E-02
3.364127E-02
3.217227E-02
3.113536E-02
2.989204E-02
2.827750E-02
2.683171E-02
2.578106E-02
2.500592E-02
2.297797E-02
2.116536E-02
2.014053E-02
1.890014E-02
1.763405E-02
1.552045E-02
1.427294E-02
1.336761E-02
1.235733E-02
1.104666E-02
9.895028E-03
8.931682E-03
8.045937E-03
6.865043E-03
6.047073E-03
5.192208E-03
4.544323E-03
3.991010E-03
3.425140E-03
3.359866E-03
2.809552E-03
2.929275E-03
2.210788E-03
2.260337E-03
2.063064E-03
2.013821E-03
1.682637E-03
1.722937E-03
1.677646E-03
1.598792E-03
1.583598E-03
1.291604E-03
1.407114E-03
1.085555E-03
1.157592E-03
9.177677E-04
7.443106E-04
6.607228E-04
6.404883E-04
6.222219E-04
5.408835E-04
5.583878E-04
5.523402E-04
5.123066E-04
4.211689E-04
4.244456E-04
3.147656E-04
3.306526E-04
3.622605E-04
2.095384E-04
2.866290E-04
1.546707E-04
1.517562E-04
3.987908E-04
2.009006E-04
1.952755E-04
1.553835E-04
1.798804E-04
2.547441E-04
2.697049E-04
2.626205E-04
-4.159480E-04
-1.119205E-03
2.175742E-03
2.332237E-03
2.087739E-03
2.299132E-03
2.808854E-03
2.914472E-03
2.741660E-03
3.102245E-03
3.244338E-03
3.711915E-03
3.242563E-03
3.458037E-03
3.526698E-03
3.465409E-03
3.304472E-03
3.471048E-03
3.521454E-03
3.635484E-03
3.572246E-03
3.842639E-03
3.849846E-03
3.669149E-03
3.402288E-03
3.733952E-03
3.432210E-03
3.614726E-03
3.581814E-03
3.472570E-03
3.589539E-03
3.765442E-03
3.986649E-03
4.430139E-03
4.851113E-03
5.002385E-03
5.719430E-03
6.481039E-03
6.942811E-03
7.566360E-03
8.230116E-03
9.208415E-03
1.014805E-02
1.078537E-02
1.196523E-02
1.321569E-02
1.450287E-02
1.562239E-02
1.720311E-02
1.820788E-02
1.973382E-02
2.103318E-02
2.251792E-02
2.429532E-02
2.532111E-02
2.686575E-02
2.845944E-02
2.948155E-02
3.060903E-02
3.278027E-02
3.342553E-02
3.527501E-02
3.628294E-02
3.726713E-02
3.847954E-02
3.908666E-02
3.975640E-02
4.162146E-02
4.491775E-02
4.442701E-02
4.307218E-02
4.396517E-02
4.488412E-02
4.633410E-02
4.567332E-02
4.619121E-02
4.616772E-02
4.683760E-02
4.750642E-02
4.731824E-02
4.740062E-02
4.747479E-02
4.750718E-02
4.790987E-02
4.933127E-02
4.798142E-02
4.754742E-02
4.811543E-02
4.896491E-02
4.830221E-02
4.727022E-02
4.711394E-02
4.781251E-02
4.852085E-02
4.834968E-02
4.742431E-02
4.776956E-02
4.732062E-02
4.788940E-02
4.762243E-02
4.845132E-02
4.815775E-02
4.780316E-02
4.808517E-02
4.712105E-02
4.822813E-02
4.790380E-02
4.762482E-02
4.732603E-02
4.737395E-02
4.720124E-02
4.698053E-02
4.717250E-02
4.712090E-02
4.653291E-02
4.608103E-02
4.523737E-02
4.495533E-02
4.482052E-02
4.454222E-02
4.362660E-02
4.331453E-02
4.280783E-02
4.190462E-02
4.180761E-02
4.013024E-02
3.958566E-02
3.858520E-02
3.758815E-02
3.724906E-02
3.538457E-02
3.430745E-02
3.369973E-02
3.266633E-02
3.138097E-02
3.020145E-02
2.871887E-02
2.732153E-02
2.574824E-02
2.476405E-02
2.294133E-02
2.145900E-02
2.013704E-02
1.900930E-02
1.759814E-02
1.555532E-02
1.463113E-02
1.334895E-02
1.219370E-02
1.109704E-02
9.874372E-03
8.911253E-03
8.074853E-03
6.756349E-03
5.967689E-03
5.206150E-03
4.684464E-03
3.948294E-03
3.459031E-03
3.242226E-03
2.884064E-03
2.885341E-03
2.444614E-03
2.314235E-03
2.196082E-03
2.084009E-03
1.902728E-03
1.803260E-03
1.753020E-03
1.488348E-03
1.582394E-03
1.327562E-03
1.340807E-03
1.202306E-03
1.220180E-03
9.464326E-04
7.653177E-04
7.631699E-04
8.870361E-04
7.026638E-04
5.504821E-04
6.786732E-04
5.208917E-04
4.100636E-04
4.269830E-04
3.339474E-04
4.368247E-04
1.512475E-04
4.013388E-04
4.472030E-04
4.113469E-04
2.789704E-04
2.847194E-04
3.600732E-04
2.277146E-04
7.974605E-05
1.595164E-04
1.387171E-04
1.420418E-04
2.272659E-04
1.209456E-04
-3.702771E-04
-8.761876E-04
2.166868E-03
2.490331E-03
2.405344E-03
2.420683E-03
2.643284E-03
2.732753E-03
2.831223E-03
3.121760E-03
3.130588E-03
2.919197E-03
2.875233E-03
3.238316E-03
3.653152E-03
3.724711E-03
3.485993E-03
3.495866E-03
3.526706E-03
3.014206E-03
3.510063E-03
3.682853E-03
3.755970E-03
3.713764E-03
3.661671E-03
3.641989E-03
3.296437E-03
3.442812E-03
3.490529E-03
3.530908E-03
3.587582E-03
3.696345E-03
4.090205E-03
4.385087E-03
4.876658E-03
5.066998E-03
5.530799E-03
6.243734E-03
6.975875E-03
7.679166E-03
8.331028E-03
9.166762E-03
1.011753E-02
1.101715E-02
1.208072E-02
1.333780E-02
1.441951E-02
1.560387E-02
1.701966E-02
1.841626E-02
1.978382E-02
2.086438E-02
2.236316E-02
2.434972E-02
2.548033E-02
2.685384E-02
2.834726E-02
2.985620E-02
3.086944E-02
3.247340E-02
3.338800E-02
3.534811E-02
3.649035E-02
3.721292E-02
3.816364E-02
3.915797E-02
4.076004E-02
4.164341E-02
4.347735E-02
4.413098E-02
4.349992E-02
4.374416E-02
4.459367E-02
4.564676E-02
4.593283E-02
4.597446E-02
4.630319E-02
4.639758E-02
4.759551E-02
4.758983E-02
4.807919E-02
4.745694E-02
4.738727E-02
4.712349E-02
4.799207E-02
4.828753E-02
4.819640E-02
4.836636E-02
4.890556E-02
4.834472E-02
4.831992E-02
4.823437E-02
4.778423E-02
4.819565E-02
4.844606E-02
4.723732E-02
4.790475E-02
4.878115E-02
4.809544E-02
4.744620E-02
4.828990E-02
4.829821E-02
4.834896E-02
4.768806E-02
4.700983E-02
4.829718E-02
4.779457E-02
4.820057E-02
4.779339E-02
4.663244E-02
4.733931E-02
4.649056E-02
4.747977E-02
4.824613E-02
4.692672E-02
4.534037E-02
4.542665E-02
4.539355E-02
4.455027E-02
4.439914E-02
4.329791E-02
4.316459E-02
4.280710E-02
4.149832E-02
4.097816E-02
4.019695E-02
3.995491E-02
3.887569E-02
3.776755E-02
3.657008E-02
3.563473E-02
3.421313E-02
3.384818E-02
3.256735E-02
3.144320E-02
2.999016E-02
2.922329E-02
2.707985E-02
2.587969E-02
2.448842E-02
2.285331E-02
2.130472E-02
1.997878E-02
1.864817E-02
1.721133E-02
1.602133E-02
1.484044E-02
1.341055E-02
1.245110E-02
1.102376E-02
9.942892E-03
8.799921E-03
7.938661E-03
6.906150E-03
5.956262E-03
5.394133E-03
4.724581E-03
4.101803E-03
3.534785E-03
3.216350E-03
2.878993E-03
2.725122E-03
2.502976E-03
2.239185E-03
2.217092E-03
2.042760E-03
1.998318E-03
1.794273E-03
1.863971E-03
1.471235E-03
1.433565E-03
1.250548E-03
1.092026E-03
1.177157E-03
1.022550E-03
8.776007E-04
8.391195E-04
7.887812E-04
7.014830E-04
5.878424E-04
5.434166E-04
5.574156E-04
5.339482E-04
4.572468E-04
3.383368E-04
2.234248E-04
2.677706E-04
2.198371E-04
3.911362E-04
4.403801E-04
3.982956E-04
2.745223E-04
7.303400E-05
1.838882E-04
6.678241E-05
1.841228E-04
3.400567E-05
2.482696E-04
2.287129E-04
2.658785E-04
2.058961E-04
7.035031E-05
-3.912761E-04
2.061198E-03
2.594146E-03
2.553569E-03
2.771798E-03
2.606930E-03
2.613488E-03
2.746411E-03
2.967469E-03
3.045712E-03
2.858318E-03
3.061822E-03
3.259209E-03
3.616456E-03
3.580170E-03
3.441078E-03
3.450760E-03
3.419528E-03
3.645096E-03
3.674997E-03
3.598050E-03
3.598585E-03
3.643007E-03
3.462872E-03
3.613623E-03
3.823428E-03
3.697557E-03
3.683488E-03
3.628880E-03
3.643084E-03
3.666183E-03
4.098432E-03
4.457552E-03
4.796558E-03
5.080274E-03
5.856132E-03
6.317241E-03
7.448168E-03
7.861507E-03
8.413370E-03
8.864568E-03
9.884126E-03
1.071393E-02
1.231281E-02
1.327143E-02
1.418679E-02
1.555572E-02
1.702431E-02
1.832126E-02
2.047578E-02
2.108533E-02
2.238358E-02
2.405498E-02
2.563826E-02
2.686406E-02
2.774097E-02
3.020277E-02
3.130279E-02
3.224694E-02
3.395191E-02
3.515937E-02
3.607094E-02
3.735691E-02
3.835925E-02
3.987206E-02
4.083396E-02
4.230810E-02
4.224043E-02
4.375811E-02
4.368429E-02
4.365860E-02
4.405890E-02
4.498108E-02
4.596360E-02
4.608760E-02
4.636042E-02
4.691940E-02
4.732273E-02
4.752985E-02
4.824257E-02
4.791660E-02
4.804937E-02
4.758172E-02
4.793148E-02
4.783150E-02
4.849846E-02
4.887197E-02
4.860886E-02
4.808448E-02
4.921876E-02
4.846269E-02
4.802872E-02
4.838198E-02
4.837488E-02
4.768999E-02
4.796194E-02
4.878379E-02
4.810672E-02
4.744710E-02
4.799612E-02
4.801791E-02
4.855933E-02
4.784504E-02
4.800222E-02
4.848238E-02
4.756758E-02
4.743173E-02
4.790679E-02
4.660879E-02
4.690622E-02
4.671401E-02
4.726699E-02
4.743100E-02
4.713237E-02
4.571248E-02
4.543882E-02
4.532072E-02
4.449637E-02
4.405132E-02
4.328308E-02
4.304748E-02
4.273206E-02
4.204302E-02
4.133668E-02
4.088405E-02
4.005759E-02
3.899545E-02
3.801410E-02
3.677022E-02
3.564719E-02
3.453482E-02
3.363447E-02
3.243074E-02
3.097811E-02
2.996152E-02
2.889477E-02
2.711292E-02
2.580639E-02
2.434338E-02
2.301550E-02
2.154749E-02
2.034477E-02
1.895232E-02
1.715035E-02
1.622075E-02
1.472988E-02
1.344614E-02
1.239819E-02
1.081009E-02
9.751388E-03
8.681627E-03
7.611362E-03
6.849115E-03
6.146078E-03
5.300666E-03
4.949641E-03
4.064190E-03
3.716062E-03
3.462550E-03
2.974716E-03
2.603632E-03
2.418869E-03
2.313410E-03
2.019397E-03
2.020245E-03
1.824364E-03
1.657540E-03
1.603879E-03
1.638077E-03
1.401721E-03
1.434754E-03
1.173773E-03
9.577573E-04
9.738479E-04
8.985533E-04
7.074084E-04
6.800994E-04
7.587220E-04
6.548611E-04
6.298420E-04
4.524822E-04
3.483491E-04
3.500644E-04
2.338292E-04
1.479843E-04
3.063828E-04
2.948804E-04
2.991256E-04
3.168061E-04
3.279844E-04
1.267267E-04
2.698307E-04
1.392254E-04
1.512627E-04
2.157117E-04
1.287575E-04
1.056060E-04
2.027536E-04
2.284803E-04
2.784829E-04
-3.614163E-04
-8.213334E-04
2.184022E-03
2.469563E-03
2.475001E-03
2.612406E-03
2.731917E-03
2.718385E-03
6.953376E-03
3.460815E-02
4.864113E-02
2.988030E-02
3.230782E-03
3.212054E-03
3.321807E-03
3.430445E-03
3.353109E-03
3.547361E-03
3.530239E-03
3.732639E-03
3.584677E-03
3.529975E-03
3.565788E-03
3.581251E-03
3.599131E-03
3.523702E-03
3.745188E-03
3.718983E-03
3.807644E-03
3.742437E-03
3.636318E-03
3.823651E-03
4.122380E-03
4.316131E-03
4.728220E-03
5.310892E-03
5.965552E-03
6.497532E-03
7.358194E-03
7.858099E-03
8.439364E-03
9.010700E-03
9.903689E-03
1.109665E-02
1.212915E-02
1.272320E-02
1.426179E-02
1.549342E-02
1.699158E-02
1.817650E-02
2.015091E-02
2.140810E-02
2.267982E-02
2.392558E-02
2.581884E-02
2.710588E-02
2.813649E-02
2.978542E-02
3.109427E-02
3.242107E-02
3.371289E-02
3.523984E-02
3.608606E-02
3.756172E-02
3.806309E-02
3.963213E-02
4.072832E-02
4.198989E-02
4.227387E-02
4.303434E-02
4.361083E-02
4.362298E-02
4.418089E-02
4.533548E-02
4.664450E-02
4.558759E-02
4.680946E-02
4.764530E-02
4.749144E-02
4.748245E-02
4.744320E-02
4.789271E-02
4.815975E-02
4.766791E-02
4.732217E-02
4.749382E-02
4.813897E-02
4.871115E-02
4.854738E-02
4.824726E-02
4.842399E-02
4.815704E-02
4.850096E-02
4.862455E-02
4.838757E-02
4.781487E-02
4.790200E-02
4.813179E-02
4.851473E-02
4.791937E-02
4.804231E-02
4.818226E-02
4.836735E-02
4.798252E-02
4.775206E-02
4.789695E-02
4.713138E-02
4.698019E-02
4.754561E-02
4.794056E-02
4.740916E-02
4.738129E-02
4.713412E-02
4.708597E-02
4.651827E-02
4.612765E-02
4.560555E-02
4.518407E-02
4.461725E-02
4.395115E-02
4.379258E-02
4.325291E-02
4.254677E-02
4.192836E-02
4.117083E-02
4.055209E-02
3.956292E-02
3.874765E-02
3.786173E-02
3.701785E-02
3.541782E-02
3.448602E-02
3.361743E-02
3.279073E-02
3.110693E-02
3.009212E-02
2.804601E-02
2.711919E-02
2.629063E-02
2.439878E-02
2.299210E-02
2.144057E-02
2.017684E-02
1.900686E-02
1.729343E-02
1.603167E-02
1.439993E-02
1.333468E-02
1.246263E-02
1.112797E-02
1.009634E-02
8.721742E-03
7.751071E-03
6.836373E-03
6.106041E-03
5.357156E-03
4.922541E-03
4.208089E-03
3.904215E-03
3.649838E-03
3.013708E-03
2.647969E-03
2.383071E-03
2.135660E-03
2.106542E-03
2.016676E-03
1.821405E-03
1.734149E-03
1.702307E-03
1.673753E-03
1.457825E-03
1.507499E-03
1.305270E-03
1.300172E-03
1.075097E-03
9.365668E-04
7.665548E-04
8.938058E-04
8.760139E-04
7.956317E-04
7.975455E-04
5.938666E-04
6.116159E-04
4.290318E-04
3.597709E-04
3.498228E-04
3.254271E-04
3.265687E-04
2.022950E-04
2.891393E-04
2.810820E-04
2.023426E-04
3.424013E-04
2.322763E-04
6.127687E-05
1.506939E-04
7.783151E-05
1.915933E-04
1.347002E-04
1.845631E-04
1.274491E-04
-1.587017E-04
-3.870654E-04
2.081045E-03
2.168180E-03
2.299514E-03
2.329106E-03
2.652427E-03
2.743484E-03
3.225204E-02
3.375600E-02
1.635442E-02
3.547856E-02
6.841893E-03
2.985942E-03
3.398465E-03
3.524105E-03
3.454089E-03
3.440268E-03
3.437353E-03
3.735829E-03
3.666173E-03
3.521594E-03
3.489896E-03
3.539700E-03
3.673373E-03
3.599723E-03
3.624310E-03
3.714160E-03
3.833377E-03
3.771358E-03
3.630834E-03
3.815924E-03
4.084556E-03
4.337758E-03
4.802188E-03
5.418833E-03
5.823948E-03
6.285684E-03
7.092762E-03
7.858268E-03
8.224216E-03
9.347873E-03
1.004893E-02
1.097895E-02
1.183995E-02
1.306813E-02
1.441207E-02
1.543622E-02
1.688999E-02
1.807742E-02
1.966972E-02
2.138528E-02
2.259299E-02
2.366074E-02
2.537282E-02
2.737925E-02
2.828731E-02
2.943896E-02
3.065994E-02
3.213174E-02
3.363598E-02
3.569254E-02
3.658538E-02
3.739037E-02
3.786854E-02
3.917511E-02
4.079949E-02
4.126826E-02
4.202484E-02
4.262529E-02
4.307905E-02
4.478277E-02
4.479398E-02
4.514764E-02
4.535716E-02
4.627975E-02
4.710204E-02
4.776036E-02
4.741955E-02
4.765781E-02
4.781302E-02
4.880397E-02
4.820358E-02
4.770475E-02
4.752289E-02
4.803247E-02
4.810556E-02
4.848571E-02
4.805122E-02
4.853893E-02
4.841937E-02
4.841516E-02
4.887152E-02
4.840370E-02
4.800685E-02
4.825480E-02
4.769180E-02
4.808750E-02
4.865336E-02
4.842348E-02
4.825581E-02
4.863593E-02
4.824709E-02
4.833767E-02
4.803703E-02
4.791008E-02
4.756640E-02
4.724708E-02
4.748683E-02
4.804094E-02
4.703169E-02
4.687002E-02
4.692779E-02
4.735882E-02
4.628936E-02
4.640291E-02
4.642758E-02
4.563604E-02
4.481970E-02
4.421664E-02
4.386349E-02
4.347761E-02
4.295623E-02
4.173239E-02
4.112762E-02
4.032206E-02
3.935369E-02
3.915630E-02
3.774239E-02
3.741526E-02
3.591456E-02
3.483646E-02
3.366406E-02
3.268367E-02
3.117058E-02
2.987005E-02
2.833938E-02
2.708932E-02
2.595743E-02
2.457044E-02
2.313022E-02
2.174954E-02
2.027112E-02
1.858809E-02
1.748901E-02
1.595891E-02
1.480009E-02
1.329615E-02
1.222340E-02
1.121664E-02
1.001709E-02
8.670628E-03
7.680133E-03
6.981602E-03
6.353158E-03
5.543275E-03
4.766094E-03
4.225939E-03
3.754883E-03
3.620153E-03
3.036121E-03
2.629679E-03
2.375940E-03
2.085124E-03
1.925532E-03
1.911127E-03
1.790135E-03
1.760669E-03
1.639198E-03
1.570029E-03
1.539300E-03
1.421073E-03
1.273304E-03
1.245884E-03
1.057684E-03
8.233109E-04
7.805263E-04
7.441911E-04
6.996493E-04
8.139711E-04
6.363926E-04
5.515477E-04
4.939083E-04
3.720331E-04
3.092739E-04
3.159659E-04
2.999904E-04
3.158576E-04
4.387098E-04
3.485030E-04
3.150888E-04
3.073000E-04
2.702742E-04
2.595218E-04
2.473318E-04
2.493042E-04
2.950687E-04
2.046428E-04
2.914174E-04
2.558977E-04
1.730421E-04
2.964698E-04
-1.033440E-04
1.152092E-03
2.185787E-03
2.194606E-03
2.333435E-03
2.610628E-03
2.284854E-03
7.700294E-02
6.370394E-02
3.578102E-02
1.505428E-02
-2.237150E-02
3.167009E-03
3.353607E-03
3.235571E-03
3.460261E-03
3.479313E-03
3.350109E-03
3.725029E-03
3.766842E-03
3.791070E-03
3.638069E-03
3.572708E-03
3.659738E-03
3.813311E-03
3.516402E-03
3.665957E-03
3.663920E-03
3.745545E-03
3.833352E-03
3.970075E-03
4.202185E-03
4.258928E-03
4.861455E-03
5.487941E-03
5.969598E-03
6.728415E-03
7.266357E-03
7.748948E-03
8.125004E-03
9.136641E-03
1.004956E-02
1.123348E-02
1.180148E-02
1.302657E-02
1.420202E-02
1.560971E-02
1.693083E-02
1.774926E-02
1.968637E-02
2.121885E-02
2.251269E-02
2.365523E-02
2.574274E-02
2.758234E-02
2.873659E-02
2.972207E-02
3.161283E-02
3.258463E-02
3.413060E-02
3.548659E-02
3.666344E-02
3.738076E-02
3.822942E-02
3.916365E-02
4.012357E-02
4.120587E-02
4.250742E-02
4.296754E-02
4.404002E-02
4.421139E-02
4.492580E-02
4.523577E-02
4.591825E-02
4.697961E-02
4.669926E-02
4.706553E-02
4.710968E-02
4.761160E-02
4.780730E-02
4.798368E-02
4.753874E-02
4.787467E-02
4.773998E-02
4.860799E-02
4.935865E-02
4.853566E-02
4.825163E-02
4.823183E-02
4.875847E-02
4.894964E-02
4.859892E-02
4.869010E-02
4.839888E-02
4.878476E-02
4.819097E-02
4.814529E-02
4.842662E-02
4.858127E-02
4.790597E-02
4.844151E-02
4.794386E-02
4.809655E-02
4.815397E-02
4.797934E-02
4.790043E-02
4.756085E-02
4.742762E-02
4.743647E-02
4.695171E-02
4.654585E-02
4.706926E-02
4.697968E-02
4.620675E-02
4.657783E-02
4.644497E-02
4.545841E-02
4.489760E-02
4.428598E-02
4.384807E-02
4.337935E-02
4.253124E-02
4.185967E-02
4.092146E-02
3.971840E-02
3.981097E-02
3.959556E-02
3.804667E-02
3.709024E-02
3.610310E-02
3.476611E-02
3.384547E-02
3.306504E-02
3.159993E-02
2.969690E-02
2.869939E-02
2.710532E-02
2.526846E-02
2.450573E-02
2.332304E-02
2.188804E-02
2.055082E-02
1.889366E-02
1.783187E-02
1.619005E-02
1.468521E-02
1.360308E-02
1.197730E-02
1.097331E-02
9.588516E-03
8.454909E-03
7.712753E-03
6.913930E-03
6.362143E-03
5.569919E-03
4.911908E-03
4.475735E-03
3.724788E-03
3.246588E-03
3.070092E-03
2.641541E-03
2.394609E-03
2.039724E-03
2.014294E-03
1.678213E-03
1.776944E-03
1.488827E-03
1.568511E-03
1.545794E-03
1.504895E-03
1.313851E-03
1.139307E-03
1.242494E-03
1.170124E-03
9.086731E-04
7.753752E-04
6.877098E-04
9.566975E-04
9.068453E-04
7.814071E-04
5.209838E-04
5.096558E-04
5.142368E-04
3.846916E-04
3.844366E-04
3.885771E-04
4.198563E-04
3.745447E-04
3.705562E-04
4.318556E-04
2.874411E-04
2.791099E-04
2.077266E-04
1.605670E-04
2.678170E-04
2.284244E-04
1.751951E-04
1.777957E-04
3.329899E-04
1.177205E-04
3.780797E-04
3.284723E-04
2.251179E-03
2.693031E-03
2.534653E-03
2.742275E-03
2.769564E-03
3.971721E-03
3.918372E-03
7.652703E-02
4.253726E-02
2.531468E-02
1.425471E-02
3.187648E-03
3.201284E-03
3.384751E-03
3.497793E-03
3.299772E-03
3.434750E-03
3.721532E-03
3.796440E-03
3.722224E-03
3.613772E-03
3.643781E-03
3.598119E-03
3.723443E-03
3.593805E-03
3.904646E-03
3.808820E-03
3.859924E-03
3.994736E-03
4.079114E-03
4.372410E-03
4.365941E-03
4.841424E-03
5.223867E-03
5.772374E-03
6.589421E-03
7.333991E-03
7.950503E-03
8.272187E-03
9.236845E-03
1.016101E-02
1.128941E-02
1.192533E-02
1.272146E-02
1.438993E-02
1.588156E-02
1.689013E-02
1.775779E-02
1.935984E-02
2.116906E-02
2.253233E-02
2.374815E-02
2.550422E-02
2.711398E-02
2.836929E-02
2.983532E-02
3.179577E-02
3.267074E-02
3.415116E-02
3.509204E-02
3.636968E-02
3.793401E-02
3.837992E-02
3.869604E-02
4.028421E-02
4.155144E-02
4.240484E-02
4.343150E-02
4.355878E-02
4.378441E-02
4.491129E-02
4.515612E-02
4.666043E-02
4.664204E-02
4.652134E-02
4.669891E-02
4.701985E-02
4.810677E-02
4.773088E-02
4.754304E-02
4.783441E-02
4.850258E-02
4.800186E-02
4.818259E-02
4.827917E-02
4.904579E-02
4.839261E-02
4.848382E-02
4.820032E-02
4.908423E-02
4.913072E-02
4.897505E-02
4.853235E-02
4.920398E-02
4.840004E-02
4.784024E-02
4.783899E-02
4.815279E-02
4.733998E-02
4.770922E-02
4.794642E-02
4.847274E-02
4.822272E-02
4.830839E-02
4.795687E-02
4.787121E-02
4.770623E-02
4.723520E-02
4.736155E-02
4.706469E-02
4.634991E-02
4.684254E-02
4.683985E-02
4.655040E-02
4.600024E-02
4.532674E-02
4.457835E-02
4.441966E-02
4.415780E-02
4.326068E-02
4.316006E-02
4.227633E-02
4.173279E-02
4.106676E-02
4.010432E-02
3.865999E-02
3.775211E-02
3.659581E-02
3.616811E-02
3.422919E-02
3.393595E-02
3.279424E-02
3.152839E-02
3.048781E-02
2.870808E-02
2.749825E-02
2.550857E-02
2.426202E-02
2.314556E-02
2.198288E-02
2.009932E-02
1.863448E-02
1.738252E-02
1.639908E-02
1.458092E-02
1.370062E-02
1.232009E-02
1.120846E-02
9.835556E-03
8.670791E-03
7.949260E-03
6.975236E-03
6.421585E-03
5.749981E-03
5.038106E-03
4.576663E-03
3.881941E-03
3.029720E-03
2.944711E-03
2.566925E-03
2.510752E-03
2.093751E-03
2.010350E-03
1.902969E-03
1.933909E-03
1.552767E-03
1.440394E-03
1.551265E-03
1.419301E-03
1.464311E-03
1.258230E-03
1.258977E-03
1.302153E-03
1.075920E-03
8.384612E-04
7.292654E-04
9.885825E-04
7.986221E-04
5.203871E-04
3.351661E-04
3.810521E-04
4.701011E-04
2.730732E-04
2.893556E-04
2.570064E-04
2.582844E-04
3.486919E-04
3.488060E-04
3.445574E-04
3.244544E-04
2.919723E-04
2.804905E-04
2.055559E-04
2.138343E-04
2.081487E-04
3.083109E-04
2.230967E-04
2.777466E-04
2.257029E-04
5.037624E-04
7.602886E-04
2.577325E-03
2.847312E-03
2.792424E-03
2.930577E-03
2.715696E-03
7.244510E-03
3.415594E-02
5.704625E-02
3.985065E-02
2.385513E-02
-5.352193E-03
5.829342E-03
3.051231E-03
3.284170E-03
3.393333E-03
3.458126E-03
3.545763E-03
3.554622E-03
3.596342E-03
3.451650E-03
3.487245E-03
3.598441E-03
3.503425E-03
3.668594E-03
3.578989E-03
3.796170E-03
3.812193E-03
3.825042E-03
3.724144E-03
3.889828E-03
4.103298E-03
4.595032E-03
4.865553E-03
5.237936E-03
5.606633E-03
6.557079E-03
7.229641E-03
7.585710E-03
8.415811E-03
9.178253E-03
1.000205E-02
1.100892E-02
1.211039E-02
1.302466E-02
1.448823E-02
1.595065E-02
1.674384E-02
1.805920E-02
1.909870E-02
2.087245E-02
2.251366E-02
2.381803E-02
2.513178E-02
2.696590E-02
2.837263E-02
3.025034E-02
3.125393E-02
3.245397E-02
3.421417E-02
3.509484E-02
3.635039E-02
3.806678E-02
3.857477E-02
3.893974E-02
4.044808E-02
4.147425E-02
4.244311E-02
4.302792E-02
4.342060E-02
4.385135E-02
4.502983E-02
4.542143E-02
4.641445E-02
4.549741E-02
4.651360E-02
4.664547E-02
4.783675E-02
4.825359E-02
4.792184E-02
4.814294E-02
4.837997E-02
4.821164E-02
4.829159E-02
4.837345E-02
4.857688E-02
4.915451E-02
4.860418E-02
4.884216E-02
4.843411E-02
4.864858E-02
4.878437E-02
4.846789E-02
4.846462E-02
4.861054E-02
4.795031E-02
4.807083E-02
4.862353E-02
4.836526E-02
4.734749E-02
4.799620E-02
4.846793E-02
4.861090E-02
4.800719E-02
4.842807E-02
4.829259E-02
4.773510E-02
4.709465E-02
4.678551E-02
4.736870E-02
4.715047E-02
4.641718E-02
4.605550E-02
4.632273E-02
4.620191E-02
4.570905E-02
4.580162E-02
4.469935E-02
4.445199E-02
4.389350E-02
4.342204E-02
4.266084E-02
4.239513E-02
4.175764E-02
4.076775E-02
3.969277E-02
3.876758E-02
3.793660E-02
3.692680E-02
3.592047E-02
3.451954E-02
3.399505E-02
3.258909E-02
3.109341E-02
3.040858E-02
2.866097E-02
2.757513E-02
2.594360E-02
2.464824E-02
2.321549E-02
2.169173E-02
2.003612E-02
1.850554E-02
1.741875E-02
1.633093E-02
1.512217E-02
1.383279E-02
1.255131E-02
1.116798E-02
1.009498E-02
8.993197E-03
7.913728E-03
6.970632E-03
6.353362E-03
5.569006E-03
4.961083E-03
4.320743E-03
3.993154E-03
3.242324E-03
2.924897E-03
2.588608E-03
2.236444E-03
2.173785E-03
2.039005E-03
2.089435E-03
1.940656E-03
1.795119E-03
1.626682E-03
1.381094E-03
1.545182E-03
1.481414E-03
1.516856E-03
1.271657E-03
1.491524E-03
7.941167E-04
8.380709E-04
6.976603E-04
9.477520E-04
8.043249E-04
7.189790E-04
6.436902E-04
4.740972E-04
4.791431E-04
4.303264E-04
3.824206E-04
3.349469E-04
3.893095E-04
2.656476E-04
1.696139E-04
3.350348E-04
3.423190E-04
2.338341E-04
3.099268E-04
3.276045E-04
1.767026E-04
1.935965E-04
2.437089E-04
3.155106E-04
2.349412E-04
1.840912E-04
4.604284E-04
7.909802E-04
2.360895E-03
2.672463E-03
2.082090E-03
2.460033E-03
2.690310E-03
1.618140E-02
1.063770E-02
4.850074E-02
2.218160E-02
-2.808711E-04
4.551765E-02
1.093484E-02
3.427059E-03
3.574489E-03
3.316323E-03
3.264016E-03
3.553334E-03
3.682041E-03
3.577085E-03
3.452198E-03
3.691453E-03
3.743417E-03
3.574761E-03
3.779250E-03
3.633046E-03
3.666292E-03
3.742594E-03
3.621745E-03
3.598920E-03
3.878137E-03
4.142664E-03
4.557582E-03
4.943644E-03
5.411622E-03
5.829996E-03
6.313345E-03
7.184356E-03
7.774057E-03
8.406578E-03
9.349297E-03
9.978953E-03
1.090986E-02
1.186103E-02
1.302865E-02
1.422196E-02
1.558250E-02
1.670371E-02
1.827596E-02
1.992807E-02
2.101165E-02
2.238720E-02
2.404226E-02
2.535066E-02
2.697856E-02
2.873982E-02
2.988925E-02
3.124230E-02
3.244324E-02
3.428408E-02
3.508470E-02
3.594459E-02
3.792725E-02
3.818927E-02
3.947789E-02
4.050386E-02
4.099714E-02
4.183740E-02
4.257630E-02
4.316921E-02
4.416832E-02
4.475463E-02
4.548535E-02
4.544709E-02
4.529204E-02
4.640429E-02
4.732549E-02
4.734682E-02
4.741216E-02
4.785811E-02
4.801239E-02
4.771084E-02
4.731959E-02
4.788209E-02
4.810745E-02
4.915005E-02
4.883428E-02
4.834095E-02
4.808142E-02
4.847057E-02
4.874168E-02
4.841981E-02
4.797016E-02
4.788236E-02
4.818329E-02
4.778444E-02
4.784386E-02
4.809950E-02
4.898591E-02
4.808363E-02
4.801896E-02
4.825791E-02
4.823024E-02
4.819707E-02
4.789179E-02
4.709314E-02
4.802280E-02
4.745983E-02
4.681504E-02
4.716149E-02
4.703504E-02
4.635644E-02
4.660589E-02
4.594748E-02
4.505828E-02
4.577039E-02
4.571230E-02
4.476403E-02
4.445702E-02
4.393316E-02
4.331436E-02
4.235050E-02
4.210752E-02
4.136433E-02
4.017905E-02
3.978542E-02
3.901769E-02
3.780568E-02
3.700950E-02
3.596294E-02
3.475356E-02
3.362126E-02
3.275045E-02
3.128037E-02
2.981514E-02
2.835863E-02
2.754800E-02
2.610177E-02
2.455380E-02
2.335221E-02
2.148614E-02
2.022725E-02
1.878853E-02
1.746263E-02
1.605071E-02
1.461642E-02
1.401407E-02
1.246013E-02
1.131796E-02
1.008629E-02
9.200144E-03
7.895735E-03
7.081946E-03
6.420755E-03
5.637622E-03
4.962952E-03
4.333292E-03
4.003896E-03
3.316054E-03
2.904450E-03
2.824240E-03
2.346273E-03
2.237837E-03
2.118340E-03
1.977449E-03
1.892607E-03
1.838501E-03
1.620794E-03
1.637237E-03
1.391539E-03
1.454303E-03
1.364418E-03
1.253257E-03
1.322566E-03
1.175773E-03
1.036678E-03
9.615629E-04
8.176526E-04
7.550488E-04
6.828268E-04
7.158745E-04
5.723136E-04
5.041984E-04
4.862530E-04
3.801122E-04
3.927095E-04
4.099726E-04
3.387755E-04
4.002448E-04
2.872812E-04
3.070323E-04
4.241820E-04
3.709506E-04
3.868982E-04
2.661625E-04
3.684830E-04
2.031124E-04
3.915758E-04
2.656646E-04
3.598206E-04
2.039416E-03
4.576175E-03
2.353120E-03
2.646859E-03
2.691555E-03
2.790600E-03
2.871287E-03
1.069562E-02
1.621938E-01
5.189167E-02
2.403199E-02
2.112923E-02
-1.722547E-02
3.333280E-02
4.189524E-03
3.306655E-03
3.276057E-03
3.409297E-03
3.666555E-03
3.504215E-03
3.569175E-03
3.462290E-03
3.709259E-03
3.757599E-03
3.607469E-03
3.829124E-03
3.393568E-03
3.581885E-03
3.776073E-03
3.620481E-03
3.825888E-03
3.998132E-03
4.188068E-03
4.357502E-03
4.974518E-03
5.477817E-03
6.089811E-03
6.274122E-03
7.029538E-03
7.678461E-03
8.080352E-03
9.165330E-03
1.022754E-02
1.116407E-02
1.223239E-02
1.342380E-02
1.419083E-02
1.560277E-02
1.643485E-02
1.716869E-02
1.985357E-02
2.128061E-02
2.215240E-02
2.380685E-02
2.547274E-02
2.669613E-02
2.856595E-02
2.962135E-02
3.161057E-02
3.241653E-02
3.436638E-02
3.466662E-02
3.657017E-02
3.875601E-02
3.846300E-02
3.879281E-02
4.056132E-02
4.114992E-02
4.190664E-02
4.246682E-02
4.330183E-02
4.462123E-02
4.464983E-02
4.535655E-02
4.588026E-02
4.607969E-02
4.724433E-02
4.673368E-02
4.723992E-02
4.756961E-02
4.740987E-02
4.779291E-02
4.757260E-02
4.775323E-02
4.779513E-02
4.749019E-02
4.838272E-02
4.844663E-02
4.859254E-02
4.791734E-02
4.858971E-02
4.863451E-02
4.850597E-02
4.786210E-02
4.781453E-02
4.838198E-02
4.909515E-02
4.830416E-02
4.797714E-02
4.844763E-02
4.896869E-02
4.821394E-02
4.816988E-02
4.772786E-02
4.744565E-02
4.740536E-02
4.720993E-02
4.737366E-02
4.723483E-02
4.708058E-02
4.699852E-02
4.696584E-02
4.711867E-02
4.722596E-02
4.689649E-02
4.560773E-02
4.602166E-02
4.568502E-02
4.516242E-02
4.479629E-02
4.408422E-02
4.328604E-02
4.258798E-02
4.162651E-02
4.066059E-02
3.994802E-02
3.961624E-02
3.860430E-02
3.760901E-02
3.716907E-02
3.625213E-02
3.460419E-02
3.379669E-02
3.301684E-02
3.140125E-02
2.940302E-02
2.863986E-02
2.724389E-02
2.588713E-02
2.436276E-02
2.277115E-02
2.138199E-02
2.013987E-02
1.904426E-02
1.763355E-02
1.605161E-02
1.434544E-02
1.367934E-02
1.250466E-02
1.114447E-02
9.970832E-03
9.032664E-03
7.948717E-03
7.318791E-03
6.532965E-03
5.567493E-03
4.866018E-03
4.326011E-03
3.876786E-03
3.403465E-03
2.904697E-03
2.597073E-03
2.413370E-03
2.374531E-03
2.035767E-03
2.030595E-03
2.015531E-03
1.832791E-03
1.634860E-03
1.456734E-03
1.351932E-03
1.192446E-03
1.148629E-03
1.206038E-03
9.740325E-04
1.014947E-03
9.044178E-04
9.375964E-04
6.540969E-04
8.272257E-04
6.299480E-04
5.142169E-04
5.813995E-04
3.593106E-04
3.538119E-04
4.585708E-04
3.625881E-04
3.486215E-04
8.407308E-05
2.521306E-04
2.139171E-04
2.402223E-04
2.787318E-04
3.405704E-04
3.854420E-04
3.114130E-04
2.751439E-04
2.107495E-04
2.901311E-04
4.547327E-04
2.631179E-04
2.438794E-03
4.998002E-03
2.620333E-03
2.484604E-03
2.338124E-03
2.693023E-03
2.746467E-03
1.362545E-02
1.013481E-02
3.130556E-02
1.119144E-02
1.106262E-03
1.131809E-01
6.113542E-02
7.871768E-03
3.508259E-03
3.447647E-03
3.459536E-03
3.551629E-03
3.457283E-03
3.493837E-03
3.334854E-03
3.550313E-03
3.617464E-03
3.434765E-03
3.827170E-03
4.032013E-03
3.573234E-03
3.796737E-03
3.760003E-03
3.785926E-03
3.860876E-03
4.153597E-03
4.608293E-03
4.900645E-03
5.263846E-03
5.919498E-03
6.181215E-03
6.955515E-03
7.489257E-03
8.007903E-03
9.121536E-03
1.024103E-02
1.135858E-02
1.231008E-02
1.340560E-02
1.439864E-02
1.560168E-02
1.695715E-02
1.864897E-02
1.987248E-02
2.145801E-02
2.264819E-02
2.408532E-02
2.564919E-02
2.705314E-02
2.861358E-02
2.977283E-02
3.091305E-02
3.225527E-02
3.404013E-02
3.480582E-02
3.635705E-02
3.892781E-02
3.871561E-02
3.873381E-02
4.036162E-02
4.069831E-02
4.193388E-02
4.284150E-02
4.356002E-02
4.430903E-02
4.460927E-02
4.506364E-02
4.623848E-02
4.653925E-02
4.739334E-02
4.699382E-02
4.776382E-02
4.759089E-02
4.764140E-02
4.787463E-02
4.767989E-02
4.799177E-02
4.766529E-02
4.737435E-02
4.772481E-02
4.818646E-02
4.804515E-02
4.826922E-02
4.864417E-02
4.901236E-02
4.866841E-02
4.792318E-02
4.834148E-02
4.812044E-02
4.836165E-02
4.827701E-02
4.795268E-02
4.829110E-02
4.894740E-02
4.806271E-02
4.832205E-02
4.799810E-02
4.750438E-02
4.751197E-02
4.750340E-02
4.739213E-02
4.732922E-02
4.757719E-02
4.728246E-02
4.698930E-02
4.774467E-02
4.639872E-02
4.675227E-02
4.572182E-02
4.560579E-02
4.496075E-02
4.492127E-02
4.397955E-02
4.380721E-02
4.281747E-02
4.322784E-02
4.194370E-02
4.089684E-02
4.029673E-02
3.951272E-02
3.834081E-02
3.783807E-02
3.692301E-02
3.649095E-02
3.505171E-02
3.405477E-02
3.279128E-02
3.149062E-02
2.949125E-02
2.892215E-02
2.717865E-02
2.597011E-02
2.420179E-02
2.304375E-02
2.144374E-02
1.963836E-02
1.878399E-02
1.723768E-02
1.602798E-02
1.478720E-02
1.383796E-02
1.236019E-02
1.082688E-02
9.850764E-03
8.900929E-03
7.745582E-03
6.978625E-03
6.128490E-03
5.402883E-03
4.927600E-03
4.337187E-03
3.944273E-03
3.474245E-03
3.125596E-03
2.626752E-03
2.632023E-03
2.274752E-03
2.058224E-03
2.007097E-03
1.949177E-03
1.823548E-03
1.782618E-03
1.501155E-03
1.468999E-03
1.356381E-03
1.362215E-03
1.272205E-03
1.085717E-03
1.122326E-03
1.146089E-03
9.499372E-04
7.803126E-04
8.703092E-04
7.528726E-04
5.414665E-04
5.027938E-04
4.959785E-04
5.185560E-04
4.997271E-04
4.888545E-04
5.198183E-04
4.288741E-04
3.506976E-04
3.687708E-04
3.762529E-04
2.810661E-04
4.675894E-04
3.064116E-04
2.350786E-04
6.285800E-05
1.314407E-04
2.256803E-04
2.953329E-04
3.613878E-04
9.717288E-04
1.831626E-03
1.819723E-03
2.408650E-03
2.249495E-03
2.683165E-03
4.200329E-03
2.833412E-02
2.910884E-01
1.221637E-02
8.813726E-03
-7.964026E-03
-1.895443E-02
5.885918E-02
9.418489E-03
3.351826E-03
3.425415E-03
3.440134E-03
3.448869E-03
3.401984E-03
3.651069E-03
3.563961E-03
3.657254E-03
3.616202E-03
3.534748E-03
3.549758E-03
3.812453E-03
3.684262E-03
3.833388E-03
3.696242E-03
3.925061E-03
3.964388E-03
4.270916E-03
4.530120E-03
4.991341E-03
5.251859E-03
5.804255E-03
6.214909E-03
6.984839E-03
7.828355E-03
8.435769E-03
9.321762E-03
1.028642E-02
1.121537E-02
1.211781E-02
1.335583E-02
1.431725E-02
1.555961E-02
1.692442E-02
1.839278E-02
2.017043E-02
2.168443E-02
2.290405E-02
2.384913E-02
2.546546E-02
2.671963E-02
2.855119E-02
2.954003E-02
3.092879E-02
3.290016E-02
3.399278E-02
3.469153E-02
3.603944E-02
3.843558E-02
3.878763E-02
3.924577E-02
4.029984E-02
4.069550E-02
4.194345E-02
4.324688E-02
4.356413E-02
4.389014E-02
4.462449E-02
4.517274E-02
4.582282E-02
4.627741E-02
4.645075E-02
4.808145E-02
4.779798E-02
4.775816E-02
4.756339E-02
4.813315E-02
4.788657E-02
4.812981E-02
4.835084E-02
4.805707E-02
4.821842E-02
4.795984E-02
4.752590E-02
4.775102E-02
4.896083E-02
4.866120E-02
4.850245E-02
4.829554E-02
4.800093E-02
4.879781E-02
4.773532E-02
4.808691E-02
4.811302E-02
4.721773E-02
4.812007E-02
4.795332E-02
4.788664E-02
4.784693E-02
4.838971E-02
4.749031E-02
4.741997E-02
4.688063E-02
4.723989E-02
4.720852E-02
4.690312E-02
4.690704E-02
4.693939E-02
4.673259E-02
4.611651E-02
4.578176E-02
4.563008E-02
4.504726E-02
4.429482E-02
4.408978E-02
4.383760E-02
4.314797E-02
4.300416E-02
4.169639E-02
4.111254E-02
4.052689E-02
3.907169E-02
3.843041E-02
3.802100E-02
3.649409E-02
3.579156E-02
3.468979E-02
3.392815E-02
3.263067E-02
3.165141E-02
3.045142E-02
2.849499E-02
2.721129E-02
2.591668E-02
2.452486E-02
2.268627E-02
2.152125E-02
1.986547E-02
1.871174E-02
1.739602E-02
1.596008E-02
1.484424E-02
1.374362E-02
1.217294E-02
1.088892E-02
9.813179E-03
8.848226E-03
7.752409E-03
7.068306E-03
6.220773E-03
5.559074E-03
4.887554E-03
4.139470E-03
3.815340E-03
3.193135E-03
3.230804E-03
2.795272E-03
2.357081E-03
2.244859E-03
2.076589E-03
1.958655E-03
1.891481E-03
1.792408E-03
1.638152E-03
1.773667E-03
1.625139E-03
1.534758E-03
1.573461E-03
1.290277E-03
1.260666E-03
1.137851E-03
1.088868E-03
9.226629E-04
8.937670E-04
7.747095E-04
7.242014E-04
4.362832E-04
5.836028E-04
4.809156E-04
4.613641E-04
5.501063E-04
4.532637E-04
4.298041E-04
2.488362E-04
2.359502E-04
2.667887E-04
3.267565E-04
2.757664E-04
3.279822E-04
2.729762E-04
2.904457E-04
2.549436E-04
2.174097E-04
3.131508E-04
3.750490E-04
4.480856E-04
2.196793E-05
-3.106500E-04
2.235194E-03
2.046071E-03
2.354074E-03
2.047465E-03
4.791893E-03
5.559820E-02
1.193101E-01
1.211618E-02
1.416278E-03
-6.227749E-03
1.547047E-01
5.033040E-02
1.095502E-02
3.391589E-03
3.529141E-03
3.464943E-03
3.155741E-03
3.346895E-03
3.747755E-03
3.739514E-03
3.504867E-03
3.682348E-03
3.636888E-03
3.747254E-03
3.477188E-03
3.669960E-03
3.741484E-03
3.792883E-03
3.793273E-03
4.020275E-03
4.087210E-03
4.466355E-03
5.037409E-03
5.319836E-03
5.873763E-03
6.361692E-03
7.368096E-03
7.832100E-03
8.241158E-03
9.602444E-03
1.029137E-02
1.124932E-02
1.241893E-02
1.355716E-02
1.443799E-02
1.596175E-02
1.703127E-02
1.841219E-02
1.986844E-02
2.114558E-02
2.314950E-02
2.427249E-02
2.557606E-02
2.696637E-02
2.843686E-02
2.984131E-02
3.144285E-02
3.253210E-02
3.354069E-02
3.459702E-02
3.591428E-02
3.855029E-02
3.927472E-02
3.916647E-02
4.010706E-02
4.102066E-02
4.206430E-02
4.293015E-02
4.369192E-02
4.414102E-02
4.517691E-02
4.576581E-02
4.592729E-02
4.627906E-02
4.656713E-02
4.746765E-02
4.667697E-02
4.769027E-02
4.713412E-02
4.760904E-02
4.777222E-02
4.854523E-02
4.828133E-02
4.769914E-02
4.808520E-02
4.760082E-02
4.732986E-02
4.750971E-02
4.870766E-02
4.852969E-02
4.774278E-02
4.809076E-02
4.786235E-02
4.852038E-02
4.780408E-02
4.810948E-02
4.855468E-02
4.760009E-02
4.824073E-02
4.821028E-02
4.813370E-02
4.811940E-02
4.800648E-02
4.733053E-02
4.703550E-02
4.700480E-02
4.661280E-02
4.703378E-02
4.645849E-02
4.664812E-02
4.605976E-02
4.683988E-02
4.568192E-02
4.573011E-02
4.543518E-02
4.499682E-02
4.410139E-02
4.383603E-02
4.372972E-02
4.316806E-02
4.302935E-02
4.175557E-02
4.136481E-02
4.045992E-02
3.906155E-02
3.846598E-02
3.814436E-02
3.681242E-02
3.617043E-02
3.500298E-02
3.367335E-02
3.296957E-02
3.170220E-02
3.019434E-02
2.859250E-02
2.733918E-02
2.617853E-02
2.480412E-02
2.305534E-02
2.157891E-02
1.997793E-02
1.921026E-02
1.735692E-02
1.615561E-02
1.492905E-02
1.361946E-02
1.225411E-02
1.106660E-02
9.954252E-03
8.930200E-03
7.899872E-03
7.164662E-03
6.317370E-03
5.617306E-03
4.798881E-03
4.159294E-03
3.855490E-03
3.249772E-03
3.087739E-03
2.683663E-03
2.502875E-03
2.142703E-03
2.089281E-03
2.036247E-03
2.111721E-03
1.903973E-03
1.910472E-03
1.663792E-03
1.642029E-03
1.413958E-03
1.592687E-03
1.363874E-03
1.229181E-03
1.028893E-03
1.003106E-03
9.814701E-04
8.115107E-04
7.010189E-04
6.792542E-04
6.358553E-04
6.432134E-04
6.317076E-04
5.334136E-04
6.078000E-04
5.245890E-04
5.064382E-04
2.606980E-04
3.194865E-04
2.723396E-04
2.974790E-04
2.977154E-04
3.807599E-04
2.224098E-04
2.589188E-04
1.913987E-04
2.838271E-04
2.989086E-04
3.327522E-04
3.691431E-04
-2.340036E-04
-5.721597E-04
2.051799E-03
2.220856E-03
2.541663E-03
2.340064E-03
4.540823E-03
-4.158547E-04
1.382605E-01
2.314335E-03
-7.549519E-03
-1.998360E-02
-1.171141E-01
1.843512E-02
2.053722E-02
3.062531E-03
3.598122E-03
3.499456E-03
3.320738E-03
3.619770E-03
3.610288E-03
3.672928E-03
3.685723E-03
3.620179E-03
3.638359E-03
3.726378E-03
3.625239E-03
3.761095E-03
3.676632E-03
3.778374E-03
3.958606E-03
3.818716E-03
4.130601E-03
4.568575E-03
4.886358E-03
5.384995E-03
5.907201E-03
6.194431E-03
7.090762E-03
7.846504E-03
8.349067E-03
9.417570E-03
1.026892E-02
1.084603E-02
1.205694E-02
1.321025E-02
1.437139E-02
1.593365E-02
1.695358E-02
1.843892E-02
1.966560E-02
2.054450E-02
2.268580E-02
2.438908E-02
2.563938E-02
2.683313E-02
2.841444E-02
2.967195E-02
3.135055E-02
3.213846E-02
3.355893E-02
3.520972E-02
3.662338E-02
3.804464E-02
3.920358E-02
3.939024E-02
4.003993E-02
4.081966E-02
4.169374E-02
4.261145E-02
4.333283E-02
4.424674E-02
4.443680E-02
4.532222E-02
4.584242E-02
4.621445E-02
4.667164E-02
4.698757E-02
4.682356E-02
4.765897E-02
4.741682E-02
4.734526E-02
4.748231E-02
4.809009E-02
4.756141E-02
4.817026E-02
4.775888E-02
4.740421E-02
4.713455E-02
4.879701E-02
4.749411E-02
4.820373E-02
4.834916E-02
4.846963E-02
4.794843E-02
4.839312E-02
4.816860E-02
4.824146E-02
4.790209E-02
4.742701E-02
4.801685E-02
4.807098E-02
4.783905E-02
4.796452E-02
4.771314E-02
4.807141E-02
4.770882E-02
4.703366E-02
4.802926E-02
4.749173E-02
4.654092E-02
4.591112E-02
4.612539E-02
4.658634E-02
4.556714E-02
4.609484E-02
4.561337E-02
4.460103E-02
4.429918E-02
4.396227E-02
4.337870E-02
4.368063E-02
4.244949E-02
4.231869E-02
4.093505E-02
3.988777E-02
3.905562E-02
3.879614E-02
3.844813E-02
3.766383E-02
3.580624E-02
3.491138E-02
3.364156E-02
3.284278E-02
3.155017E-02
2.971722E-02
2.886591E-02
2.752664E-02
2.630453E-02
2.496029E-02
2.291765E-02
2.131104E-02
2.005553E-02
1.898064E-02
1.727339E-02
1.601930E-02
1.467218E-02
1.352799E-02
1.225073E-02
1.101747E-02
9.747211E-03
8.862560E-03
7.847319E-03
7.088440E-03
6.419389E-03
5.621286E-03
4.671139E-03
4.365924E-03
3.807328E-03
3.326543E-03
3.148489E-03
2.836029E-03
2.487151E-03
2.315371E-03
2.165772E-03
2.083865E-03
1.871620E-03
2.050160E-03
1.938145E-03
1.728682E-03
1.571389E-03
1.612851E-03
1.567838E-03
1.342855E-03
1.138654E-03
1.219103E-03
1.061849E-03
1.035778E-03
8.640507E-04
8.096241E-04
7.005659E-04
5.811834E-04
7.472541E-04
5.284439E-04
6.682773E-04
4.542694E-04
5.739146E-04
4.904832E-04
3.552905E-04
3.087631E-04
2.577114E-04
3.660703E-04
3.743281E-04
3.997487E-04
1.812151E-04
1.872835E-04
3.020430E-04
2.390256E-04
2.336615E-04
2.361411E-04
2.071650E-04
-3.496412E-05
-5.270783E-04
Z
0.000000E+00
1.000000E+00
2.000000E+00
3.000000E+00
4.000000E+00
5.000000E+00
6.000000E+00
7.000000E+00
8.000000E+00
9.000000E+00
1.000000E+01
1.100000E+01
1.200000E+01
1.300000E+01
1.400000E+01
1.500000E+01
1.600000E+01
1.700000E+01
1.800000E+01
1.900000E+01
2.000000E+01
2.100000E+01
2.200000E+01
2.300000E+01
2.400000E+01
2.500000E+01
2.600000E+01
2.700000E+01
2.800000E+01
2.900000E+01
3.000000E+01
3.100000E+01
3.200000E+01
3.300000E+01
3.400000E+01
3.500000E+01
3.600000E+01
3.700000E+01
3.800000E+01
3.900000E+01
4.000000E+01
4.100000E+01
4.200000E+01
4.300000E+01
4.400000E+01
4.500000E+01
4.600000E+01
4.700000E+01
4.800000E+01
4.900000E+01
5.000000E+01
5.100000E+01
5.200000E+01
5.300000E+01
5.400000E+01
5.500000E+01
5.600000E+01
5.700000E+01
5.800000E+01
5.900000E+01
6.000000E+01
6.100000E+01
6.200000E+01
6.300000E+01
6.400000E+01
6.500000E+01
6.600000E+01
6.700000E+01
6.800000E+01
6.900000E+01
7.000000E+01
7.100000E+01
7.200000E+01
7.300000E+01
7.400000E+01
7.500000E+01
7.600000E+01
7.700000E+01
7.800000E+01
7.900000E+01
8.000000E+01
8.100000E+01
8.200000E+01
8.300000E+01
8.400000E+01
8.500000E+01
8.600000E+01
8.700000E+01
8.800000E+01
8.900000E+01
9.000000E+01
9.100000E+01
9.200000E+01
9.300000E+01
9.400000E+01
9.500000E+01
9.600000E+01
9.700000E+01
9.800000E+01
9.900000E+01
1.000000E+02
1.010000E+02
1.020000E+02
1.030000E+02
1.040000E+02
1.050000E+02
1.060000E+02
1.070000E+02
1.080000E+02
1.090000E+02
1.100000E+02
1.110000E+02
1.120000E+02
1.130000E+02
1.140000E+02
1.150000E+02
1.160000E+02
1.170000E+02
1.180000E+02
1.190000E+02
1.200000E+02
1.210000E+02
1.220000E+02
1.230000E+02
1.240000E+02
1.250000E+02
1.260000E+02
1.270000E+02
1.280000E+02
1.290000E+02
1.300000E+02
1.310000E+02
1.320000E+02
1.330000E+02
1.340000E+02
1.350000E+02
1.360000E+02
1.370000E+02
1.380000E+02
1.390000E+02
1.400000E+02
1.410000E+02
1.420000E+02
1.430000E+02
1.440000E+02
1.450000E+02
1.460000E+02
1.470000E+02
1.480000E+02
1.490000E+02
1.500000E+02
1.510000E+02
1.520000E+02
1.530000E+02
1.540000E+02
1.550000E+02
1.560000E+02
1.570000E+02
1.580000E+02
1.590000E+02
1.600000E+02
1.610000E+02
1.620000E+02
1.630000E+02
1.640000E+02
1.650000E+02
1.660000E+02
1.670000E+02
1.680000E+02
1.690000E+02
1.700000E+02
1.710000E+02
1.720000E+02
1.730000E+02
1.740000E+02
1.750000E+02
1.760000E+02
1.770000E+02
1.780000E+02
1.790000E+02
1.800000E+02
1.810000E+02
1.820000E+02
1.830000E+02
1.840000E+02
1.850000E+02
1.860000E+02
1.870000E+02
1.880000E+02
1.890000E+02
1.900000E+02
1.910000E+02
1.920000E+02
1.930000E+02
1.940000E+02
1.950000E+02
1.960000E+02
1.970000E+02
1.980000E+02
1.990000E+02
2.000000E+02
0.000000E+00
1.000000E+00
2.000000E+00
3.000000E+00
4.000000E+00
5.000000E+00
6.000000E+00
7.000000E+00
8.000000E+00
9.000000E+00
1.000000E+01
1.100000E+01
1.200000E+01
1.300000E+01
1.400000E+01
1.500000E+01
1.600000E+01
1.700000E+01
1.800000E+01
1.900000E+01
2.000000E+01
2.100000E+01
2.200000E+01
2.300000E+01
2.400000E+01
2.500000E+01
2.600000E+01
2.700000E+01
2.800000E+01
2.900000E+01
3.000000E+01
3.100000E+01
3.200000E+01
3.300000E+01
3.400000E+01
3.500000E+01
3.600000E+01
3.700000E+01
3.800000E+01
3.900000E+01
4.000000E+01
4.100000E+01
4.200000E+01
4.300000E+01
4.400000E+01
4.500000E+01
4.600000E+01
4.700000E+01
4.800000E+01
4.900000E+01
5.000000E+01
5.100000E+01
5.200000E+01
5.300000E+01
5.400000E+01
5.500000E+01
5.600000E+01
5.700000E+01
5.800000E+01
5.900000E+01
6.000000E+01
6.100000E+01
6.200000E+01
6.300000E+01
6.400000E+01
6.500000E+01
6.600000E+01
6.700000E+01
6.800000E+01
6.900000E+01
7.000000E+01
7.100000E+01
7.200000E+01
7.300000E+01
7.400000E+01
7.500000E+01
7.600000E+01
7.700000E+01
7.800000E+01
7.900000E+01
8.000000E+01
8.100000E+01
8.200000E+01
8.300000E+01
8.400000E+01
8.500000E+01
8.600000E+01
8.700000E+01
8.800000E+01
8.900000E+01
9.000000E+01
9.100000E+01
9.200000E+01
9.300000E+01
9.400000E+01
9.500000E+01
9.600000E+01
9.700000E+01
9.800000E+01
9.900000E+01
1.000000E+02
1.010000E+02
1.020000E+02
1.030000E+02
1.040000E+02
1.050000E+02
1.060000E+02
1.070000E+02
1.080000E+02
1.090000E+02
1.100000E+02
1.110000E+02
1.120000E+02
1.130000E+02
1.140000E+02
1.150000E+02
1.160000E+02
1.170000E+02
1.180000E+02
1.190000E+02
1.200000E+02
1.210000E+02
1.220000E+02
1.230000E+02
1.240000E+02
1.250000E+02
1.260000E+02
1.270000E+02
1.280000E+02
1.290000E+02
1.300000E+02
1.310000E+02
1.320000E+02
1.330000E+02
1.340000E+02
1.350000E+02
1.360000E+02
1.370000E+02
1.380000E+02
1.390000E+02
1.400000E+02
1.410000E+02
1.420000E+02
1.430000E+02
1.440000E+02
1.450000E+02
1.460000E+02
1.470000E+02
1.480000E+02
1.490000E+02
1.500000E+02
1.510000E+02
1.520000E+02
1.530000E+02
1.540000E+02
1.550000E+02
1.560000E+02
1.570000E+02
1.580000E+02
1.590000E+02
1.600000E+02
1.610000E+02
1.620000E+02
1.630000E+02
1.640000E+02
1.650000E+02
1.660000E+02
1.670000E+02
1.680000E+02
1.690000E+02
1.700000E+02
1.710000E+02
1.720000E+02
1.730000E+02
1.740000E+02
1.750000E+02
1.760000E+02
1.770000E+02
1.780000E+02
1.790000E+02
1.800000E+02
1.810000E+02
1.820000E+02
1.830000E+02
1.840000E+02
1.850000E+02
1.860000E+02
1.870000E+02
1.880000E+02
1.890000E+02
1.900000E+02
1.910000E+02
1.920000E+02
1.930000E+02
1.940000E+02
1.950000E+02
1.960000E+02
1.970000E+02
1.980000E+02
1.990000E+02
2.000000E+02
0.000000E+00
1.000000E+00
2.000000E+00
3.000000E+00
4.000000E+00
5.000000E+00
6.000000E+00
7.000000E+00
8.000000E+00
9.000000E+00
1.000000E+01
1.100000E+01
1.200000E+01
1.300000E+01
1.400000E+01
1.500000E+01
1.600000E+01
1.700000E+01
1.800000E+01
1.900000E+01
2.000000E+01
2.100000E+01
2.200000E+01
2.300000E+01
2.400000E+01
2.500000E+01
2.600000E+01
2.700000E+01
2.800000E+01
2.900000E+01
3.000000E+01
3.100000E+01
3.200000E+01
3.300000E+01
3.400000E+01
3.500000E+01
3.600000E+01
3.700000E+01
3.800000E+01
3.900000E+01
4.000000E+01
4.100000E+01
4.200000E+01
4.300000E+01
4.400000E+01
4.500000E+01
4.600000E+01
4.700000E+01
4.800000E+01
4.900000E+01
5.000000E+01
5.100000E+01
5.200000E+01
5.300000E+01
5.400000E+01
5.500000E+01
5.600000E+01
5.700000E+01
5.800000E+01
5.900000E+01
6.000000E+01
6.100000E+01
6.200000E+01
6.300000E+01
6.400000E+01
6.500000E+01
6.600000E+01
6.700000E+01
6.800000E+01
6.900000E+01
7.000000E+01
7.100000E+01
7.200000E+01
7.300000E+01
7.400000E+01
7.500000E+01
7.600000E+01
7.700000E+01
7.800000E+01
7.900000E+01
8.000000E+01
8.100000E+01
8.200000E+01
8.300000E+01
8.400000E+01
8.500000E+01
8.600000E+01
8.700000E+01
8.800000E+01
8.900000E+01
9.000000E+01
9.100000E+01
9.200000E+01
9.300000E+01
9.400000E+01
9.500000E+01
9.600000E+01
9.700000E+01
9.800000E+01
9.900000E+01
1.000000E+02
1.010000E+02
1.020000E+02
1.030000E+02
1.040000E+02
1.050000E+02
1.060000E+02
1.070000E+02
1.080000E+02
1.090000E+02
1.100000E+02
1.110000E+02
1.120000E+02
1.130000E+02
1.140000E+02
1.150000E+02
1.160000E+02
1.170000E+02
1.180000E+02
1.190000E+02
1.200000E+02
1.210000E+02
1.220000E+02
1.230000E+02
1.240000E+02
1.250000E+02
1.260000E+02
1.270000E+02
1.280000E+02
1.290000E+02
1.300000E+02
1.310000E+02
1.320000E+02
1.330000E+02
1.340000E+02
1.350000E+02
1.360000E+02
1.370000E+02
1.380000E+02
1.390000E+02
1.400000E+02
1.410000E+02
1.420000E+02
1.430000E+02
1.440000E+02
1.450000E+02
1.460000E+02
1.470000E+02
1.480000E+02
1.490000E+02
1.500000E+02
1.510000E+02
1.520000E+02
1.530000E+02
1.540000E+02
1.550000E+02
1.560000E+02
1.570000E+02
1.580000E+02
1.590000E+02
1.600000E+02
1.610000E+02
1.620000E+02
1.630000E+02
1.640000E+02
1.650000E+02
1.660000E+02
1.670000E+02
1.680000E+02
1.690000E+02
1.700000E+02
1.710000E+02
1.720000E+02
1.730000E+02
1.740000E+02
1.750000E+02
1.760000E+02
1.770000E+02
1.780000E+02
1.790000E+02
1.800000E+02
1.810000E+02
1.820000E+02
1.830000E+02
1.840000E+02
1.850000E+02
1.860000E+02
1.870000E+02
1.880000E+02
1.890000E+02
1.900000E+02
1.910000E+02
1.920000E+02
1.930000E+02
1.940000E+02
1.950000E+02
1.960000E+02
1.970000E+02
1.980000E+02
1.990000E+02
2.000000E+02
0.000000E+00
1.000000E+00
2.000000E+00
3.000000E+00
4.000000E+00
5.000000E+00
6.000000E+00
7.000000E+00
8.000000E+00
9.000000E+00
1.000000E+01
1.100000E+01
1.200000E+01
1.300000E+01
1.400000E+01
1.500000E+01
1.600000E+01
1.700000E+01
1.800000E+01
1.900000E+01
2.000000E+01
2.100000E+01
2.200000E+01
2.300000E+01
2.400000E+01
2.500000E+01
2.600000E+01
2.700000E+01
2.800000E+01
2.900000E+01
3.000000E+01
3.100000E+01
3.200000E+01
3.300000E+01
3.400000E+01
3.500000E+01
3.600000E+01
3.700000E+01
3.800000E+01
3.900000E+01
4.000000E+01
4.100000E+01
4.200000E+01
4.300000E+01
4.400000E+01
4.500000E+01
4.600000E+01
4.700000E+01
4.800000E+01
4.900000E+01
5.000000E+01
5.100000E+01
5.200000E+01
5.300000E+01
5.400000E+01
5.500000E+01
5.600000E+01
5.700000E+01
5.800000E+01
5.900000E+01
6.000000E+01
6.100000E+01
6.200000E+01
6.300000E+01
6.400000E+01
6.500000E+01
6.600000E+01
6.700000E+01
6.800000E+01
6.900000E+01
7.000000E+01
7.100000E+01
7.200000E+01
7.300000E+01
7.400000E+01
7.500000E+01
7.600000E+01
7.700000E+01
7.800000E+01
7.900000E+01
8.000000E+01
8.100000E+01
8.200000E+01
8.300000E+01
8.400000E+01
8.500000E+01
8.600000E+01
8.700000E+01
8.800000E+01
8.900000E+01
9.000000E+01
9.100000E+01
9.200000E+01
9.300000E+01
9.400000E+01
9.500000E+01
9.600000E+01
9.700000E+01
9.800000E+01
9.900000E+01
1.000000E+02
1.010000E+02
1.020000E+02
1.030000E+02
1.040000E+02
1.050000E+02
1.060000E+02
1.070000E+02
1.080000E+02
1.090000E+02
1.100000E+02
1.110000E+02
1.120000E+02
1.130000E+02
1.140000E+02
1.150000E+02
1.160000E+02
1.170000E+02
1.180000E+02
1.190000E+02
1.200000E+02
1.210000E+02
1.220000E+02
1.230000E+02
1.240000E+02
1.250000E+02
1.260000E+02
1.270000E+02
1.280000E+02
1.290000E+02
1.300000E+02
1.310000E+02
1.320000E+02
1.330000E+02
1.340000E+02
1.350000E+02
1.360000E+02
1.370000E+02
1.380000E+02
1.390000E+02
1.400000E+02
1.410000E+02
1.420000E+02
1.430000E+02
1.440000E+02
1.450000E+02
1.460000E+02
1.470000E+02
1.480000E+02
1.490000E+02
1.500000E+02
1.510000E+02
1.520000E+02
1.530000E+02
1.540000E+02
1.550000E+02
1.560000E+02
1.570000E+02
1.580000E+02
1.590000E+02
1.600000E+02
1.610000E+02
1.620000E+02
1.630000E+02
1.640000E+02
1.650000E+02
1.660000E+02
1.670000E+02
1.680000E+02
1.690000E+02
1.700000E+02
1.710000E+02
1.720000E+02
1.730000E+02
1.740000E+02
1.750000E+02
1.760000E+02
1.770000E+02
1.780000E+02
1.790000E+02
1.800000E+02
1.810000E+02
1.820000E+02
1.830000E+02
1.840000E+02
1.850000E+02
1.860000E+02
1.870000E+02
1.880000E+02
1.890000E+02
1.900000E+02
1.910000E+02
1.920000E+02
1.930000E+02
1.940000E+02
1.950000E+02
1.960000E+02
1.970000E+02
1.980000E+02
1.990000E+02
2.000000E+02
0.000000E+00
1.000000E+00
2.000000E+00
3.000000E+00
4.000000E+00
5.000000E+00
6.000000E+00
7.000000E+00
8.000000E+00
9.000000E+00
1.000000E+01
1.100000E+01
1.200000E+01
1.300000E+01
1.400000E+01
1.500000E+01
1.600000E+01
1.700000E+01
1.800000E+01
1.900000E+01
2.000000E+01
2.100000E+01
2.200000E+01
2.300000E+01
2.400000E+01
2.500000E+01
2.600000E+01
2.700000E+01
2.800000E+01
2.900000E+01
3.000000E+01
3.100000E+01
3.200000E+01
3.300000E+01
3.400000E+01
3.500000E+01
3.600000E+01
3.700000E+01
3.800000E+01
3.900000E+01
4.000000E+01
4.100000E+01
4.200000E+01
4.300000E+01
4.400000E+01
4.500000E+01
4.600000E+01
4.700000E+01
4.800000E+01
4.900000E+01
5.000000E+01
5.100000E+01
5.200000E+01
5.300000E+01
5.400000E+01
5.500000E+01
5.600000E+01
5.700000E+01
5.800000E+01
5.900000E+01
6.000000E+01
6.100000E+01
6.200000E+01
6.300000E+01
6.400000E+01
6.500000E+01
6.600000E+01
6.700000E+01
6.800000E+01
6.900000E+01
7.000000E+01
7.100000E+01
7.200000E+01
7.300000E+01
7.400000E+01
7.500000E+01
7.600000E+01
7.700000E+01
7.800000E+01
7.900000E+01
8.000000E+01
8.100000E+01
8.200000E+01
8.300000E+01
8.400000E+01
8.500000E+01
8.600000E+01
8.700000E+01
8.800000E+01
8.900000E+01
9.000000E+01
9.100000E+01
9.200000E+01
9.300000E+01
9.400000E+01
9.500000E+01
9.600000E+01
9.700000E+01
9.800000E+01
9.900000E+01
1.000000E+02
1.010000E+02
1.020000E+02
1.030000E+02
1.040000E+02
1.050000E+02
1.060000E+02
1.070000E+02
1.080000E+02
1.090000E+02
1.100000E+02
1.110000E+02
1.120000E+02
1.130000E+02
1.140000E+02
1.150000E+02
1.160000E+02
1.170000E+02
1.180000E+02
1.190000E+02
1.200000E+02
1.210000E+02
1.220000E+02
1.230000E+02
1.240000E+02
1.250000E+02
1.260000E+02
1.270000E+02
1.280000E+02
1.290000E+02
1.300000E+02
1.310000E+02
1.320000E+02
1.330000E+02
1.340000E+02
1.350000E+02
1.360000E+02
1.370000E+02
1.380000E+02
1.390000E+02
1.400000E+02
1.410000E+02
1.420000E+02
1.430000E+02
1.440000E+02
1.450000E+02
1.460000E+02
1.470000E+02
1.480000E+02
1.490000E+02
1.500000E+02
1.510000E+02
1.520000E+02
1.530000E+02
1.540000E+02
1.550000E+02
1.560000E+02
1.570000E+02
1.580000E+02
1.590000E+02
1.600000E+02
1.610000E+02
1.620000E+02
1.630000E+02
1.640000E+02
1.650000E+02
1.660000E+02
1.670000E+02
1.680000E+02
1.690000E+02
1.700000E+02
1.710000E+02
1.720000E+02
1.730000E+02
1.740000E+02
1.750000E+02
1.760000E+02
1.770000E+02
1.780000E+02
1.790000E+02
1.800000E+02
1.810000E+02
1.820000E+02
1.830000E+02
1.840000E+02
1.850000E+02
1.860000E+02
1.870000E+02
1.880000E+02
1.890000E+02
1.900000E+02
1.910000E+02
1.920000E+02
1.930000E+02
1.940000E+02
1.950000E+02
1.960000E+02
1.970000E+02
1.980000E+02
1.990000E+02
2.000000E+02
0.000000E+00
1.000000E+00
2.000000E+00
3.000000E+00
4.000000E+00
5.000000E+00
6.000000E+00
7.000000E+00
8.000000E+00
9.000000E+00
1.000000E+01
1.100000E+01
1.200000E+01
1.300000E+01
1.400000E+01
1.500000E+01
1.600000E+01
1.700000E+01
1.800000E+01
1.900000E+01
2.000000E+01
2.100000E+01
2.200000E+01
2.300000E+01
2.400000E+01
2.500000E+01
2.600000E+01
2.700000E+01
2.800000E+01
2.900000E+01
3.000000E+01
3.100000E+01
3.200000E+01
3.300000E+01
3.400000E+01
3.500000E+01
3.600000E+01
3.700000E+01
3.800000E+01
3.900000E+01
4.000000E+01
4.100000E+01
4.200000E+01
4.300000E+01
4.400000E+01
4.500000E+01
4.600000E+01
4.700000E+01
4.800000E+01
4.900000E+01
5.000000E+01
5.100000E+01
5.200000E+01
5.300000E+01
5.400000E+01
5.500000E+01
5.600000E+01
5.700000E+01
5.800000E+01
5.900000E+01
6.000000E+01
6.100000E+01
6.200000E+01
6.300000E+01
6.400000E+01
6.500000E+01
6.600000E+01
6.700000E+01
6.800000E+01
6.900000E+01
7.000000E+01
7.100000E+01
7.200000E+01
7.300000E+01
7.400000E+01
7.500000E+01
7.600000E+01
7.700000E+01
7.800000E+01
7.900000E+01
8.000000E+01
8.100000E+01
8.200000E+01
8.300000E+01
8.400000E+01
8.500000E+01
8.600000E+01
8.700000E+01
8.800000E+01
8.900000E+01
9.000000E+01
9.100000E+01
9.200000E+01
9.300000E+01
9.400000E+01
9.500000E+01
9.600000E+01
9.700000E+01
9.800000E+01
9.900000E+01
1.000000E+02
1.010000E+02
1.020000E+02
1.030000E+02
1.040000E+02
1.050000E+02
1.060000E+02
1.070000E+02
1.080000E+02
1.090000E+02
1.100000E+02
1.110000E+02
1.120000E+02
1.130000E+02
1.140000E+02
1.150000E+02
1.160000E+02
1.170000E+02
1.180000E+02
1.190000E+02
1.200000E+02
1.210000E+02
1.220000E+02
1.230000E+02
1.240000E+02
1.250000E+02
1.260000E+02
1.270000E+02
1.280000E+02
1.290000E+02
1.300000E+02
1.310000E+02
1.320000E+02
1.330000E+02
1.340000E+02
1.350000E+02
1.360000E+02
1.370000E+02
1.380000E+02
1.390000E+02
1.400000E+02
1.410000E+02
1.420000E+02
1.430000E+02
1.440000E+02
1.450000E+02
1.460000E+02
1.470000E+02
1.480000E+02
1.490000E+02
1.500000E+02
1.510000E+02
1.520000E+02
1.530000E+02
1.540000E+02
1.550000E+02
1.560000E+02
1.570000E+02
1.580000E+02
1.590000E+02
1.600000E+02
1.610000E+02
1.620000E+02
1.630000E+02
1.640000E+02
1.650000E+02
1.660000E+02
1.670000E+02
1.680000E+02
1.690000E+02
1.700000E+02
1.710000E+02
1.720000E+02
1.730000E+02
1.740000E+02
1.750000E+02
1.760000E+02
1.770000E+02
1.780000E+02
1.790000E+02
1.800000E+02
1.810000E+02
1.820000E+02
1.830000E+02
1.840000E+02
1.850000E+02
1.860000E+02
1.870000E+02
1.880000E+02
1.890000E+02
1.900000E+02
1.910000E+02
1.920000E+02
1.930000E+02
1.940000E+02
1.950000E+02
1.960000E+02
1.970000E+02
1.980000E+02
1.990000E+02
2.000000E+02
0.000000E+00
1.000000E+00
2.000000E+00
3.000000E+00
4.000000E+00
5.000000E+00
6.000000E+00
7.000000E+00
8.000000E+00
9.000000E+00
1.000000E+01
1.100000E+01
1.200000E+01
1.300000E+01
1.400000E+01
1.500000E+01
1.600000E+01
1.700000E+01
1.800000E+01
1.900000E+01
2.000000E+01
2.100000E+01
2.200000E+01
2.300000E+01
2.400000E+01
2.500000E+01
2.600000E+01
2.700000E+01
2.800000E+01
2.900000E+01
3.000000E+01
3.100000E+01
3.200000E+01
3.300000E+01
3.400000E+01
3.500000E+01
3.600000E+01
3.700000E+01
3.800000E+01
3.900000E+01
4.000000E+01
4.100000E+01
4.200000E+01
4.300000E+01
4.400000E+01
4.500000E+01
4.600000E+01
4.700000E+01
4.800000E+01
4.900000E+01
5.000000E+01
5.100000E+01
5.200000E+01
5.300000E+01
5.400000E+01
5.500000E+01
5.600000E+01
5.700000E+01
5.800000E+01
5.900000E+01
6.000000E+01
6.100000E+01
6.200000E+01
6.300000E+01
6.400000E+01
6.500000E+01
6.600000E+01
6.700000E+01
6.800000E+01
6.900000E+01
7.000000E+01
7.100000E+01
7.200000E+01
7.300000E+01
7.400000E+01
7.500000E+01
7.600000E+01
7.700000E+01
7.800000E+01
7.900000E+01
8.000000E+01
8.100000E+01
8.200000E+01
8.300000E+01
8.400000E+01
8.500000E+01
8.600000E+01
8.700000E+01
8.800000E+01
8.900000E+01
9.000000E+01
9.100000E+01
9.200000E+01
9.300000E+01
9.400000E+01
9.500000E+01
9.600000E+01
9.700000E+01
9.800000E+01
9.900000E+01
1.000000E+02
1.010000E+02
1.020000E+02
1.030000E+02
1.040000E+02
1.050000E+02
1.060000E+02
1.070000E+02
1.080000E+02
1.090000E+02
1.100000E+02
1.110000E+02
1.120000E+02
1.130000E+02
1.140000E+02
1.150000E+02
1.160000E+02
1.170000E+02
1.180000E+02
1.190000E+02
1.200000E+02
1.210000E+02
1.220000E+02
1.230000E+02
1.240000E+02
1.250000E+02
1.260000E+02
1.270000E+02
1.280000E+02
1.290000E+02
1.300000E+02
1.310000E+02
1.320000E+02
1.330000E+02
1.340000E+02
1.350000E+02
1.360000E+02
1.370000E+02
1.380000E+02
1.390000E+02
1.400000E+02
1.410000E+02
1.420000E+02
1.430000E+02
1.440000E+02
1.450000E+02
1.460000E+02
1.470000E+02
1.480000E+02
1.490000E+02
1.500000E+02
1.510000E+02
1.520000E+02
1.530000E+02
1.540000E+02
1.550000E+02
1.560000E+02
1.570000E+02
1.580000E+02
1.590000E+02
1.600000E+02
1.610000E+02
1.620000E+02
1.630000E+02
1.640000E+02
1.650000E+02
1.660000E+02
1.670000E+02
1.680000E+02
1.690000E+02
1.700000E+02
1.710000E+02
1.720000E+02
1.730000E+02
1.740000E+02
1.750000E+02
1.760000E+02
1.770000E+02
1.780000E+02
1.790000E+02
1.800000E+02
1.810000E+02
1.820000E+02
1.830000E+02
1.840000E+02
1.850000E+02
1.860000E+02
1.870000E+02
1.880000E+02
1.890000E+02
1.900000E+02
1.910000E+02
1.920000E+02
1.930000E+02
1.940000E+02
1.950000E+02
1.960000E+02
1.970000E+02
1.980000E+02
1.990000E+02
2.000000E+02
0.000000E+00
1.000000E+00
2.000000E+00
3.000000E+00
4.000000E+00
5.000000E+00
6.000000E+00
7.000000E+00
8.000000E+00
9.000000E+00
1.000000E+01
1.100000E+01
1.200000E+01
1.300000E+01
1.400000E+01
1.500000E+01
1.600000E+01
1.700000E+01
1.800000E+01
1.900000E+01
2.000000E+01
2.100000E+01
2.200000E+01
2.300000E+01
2.400000E+01
2.500000E+01
2.600000E+01
2.700000E+01
2.800000E+01
2.900000E+01
3.000000E+01
3.100000E+01
3.200000E+01
3.300000E+01
3.400000E+01
3.500000E+01
3.600000E+01
3.700000E+01
3.800000E+01
3.900000E+01
4.000000E+01
4.100000E+01
4.200000E+01
4.300000E+01
4.400000E+01
4.500000E+01
4.600000E+01
4.700000E+01
4.800000E+01
4.900000E+01
5.000000E+01
5.100000E+01
5.200000E+01
5.300000E+01
5.400000E+01
5.500000E+01
5.600000E+01
5.700000E+01
5.800000E+01
5.900000E+01
6.000000E+01
6.100000E+01
6.200000E+01
6.300000E+01
6.400000E+01
6.500000E+01
6.600000E+01
6.700000E+01
6.800000E+01
6.900000E+01
7.000000E+01
7.100000E+01
7.200000E+01
7.300000E+01
7.400000E+01
7.500000E+01
7.600000E+01
7.700000E+01
7.800000E+01
7.900000E+01
8.000000E+01
8.100000E+01
8.200000E+01
8.300000E+01
8.400000E+01
8.500000E+01
8.600000E+01
8.700000E+01
8.800000E+01
8.900000E+01
9.000000E+01
9.100000E+01
9.200000E+01
9.300000E+01
9.400000E+01
9.500000E+01
9.600000E+01
9.700000E+01
9.800000E+01
9.900000E+01
1.000000E+02
1.010000E+02
1.020000E+02
1.030000E+02
1.040000E+02
1.050000E+02
1.060000E+02
1.070000E+02
1.080000E+02
1.090000E+02
1.100000E+02
1.110000E+02
1.120000E+02
1.130000E+02
1.140000E+02
1.150000E+02
1.160000E+02
1.170000E+02
1.180000E+02
1.190000E+02
1.200000E+02
1.210000E+02
1.220000E+02
1.230000E+02
1.240000E+02
1.250000E+02
1.260000E+02
1.270000E+02
1.280000E+02
1.290000E+02
1.300000E+02
1.310000E+02
1.320000E+02
1.330000E+02
1.340000E+02
1.350000E+02
1.360000E+02
1.370000E+02
1.380000E+02
1.390000E+02
1.400000E+02
1.410000E+02
1.420000E+02
1.430000E+02
1.440000E+02
1.450000E+02
1.460000E+02
1.470000E+02
1.480000E+02
1.490000E+02
1.500000E+02
1.510000E+02
1.520000E+02
1.530000E+02
1.540000E+02
1.550000E+02
1.560000E+02
1.570000E+02
1.580000E+02
1.590000E+02
1.600000E+02
1.610000E+02
1.620000E+02
1.630000E+02
1.640000E+02
1.650000E+02
1.660000E+02
1.670000E+02
1.680000E+02
1.690000E+02
1.700000E+02
1.710000E+02
1.720000E+02
1.730000E+02
1.740000E+02
1.750000E+02
1.760000E+02
1.770000E+02
1.780000E+02
1.790000E+02
1.800000E+02
1.810000E+02
1.820000E+02
1.830000E+02
1.840000E+02
1.850000E+02
1.860000E+02
1.870000E+02
1.880000E+02
1.890000E+02
1.900000E+02
1.910000E+02
1.920000E+02
1.930000E+02
1.940000E+02
1.950000E+02
1.960000E+02
1.970000E+02
1.980000E+02
1.990000E+02
2.000000E+02
0.000000E+00
1.000000E+00
2.000000E+00
3.000000E+00
4.000000E+00
5.000000E+00
6.000000E+00
7.000000E+00
8.000000E+00
9.000000E+00
1.000000E+01
1.100000E+01
1.200000E+01
1.300000E+01
1.400000E+01
1.500000E+01
1.600000E+01
1.700000E+01
1.800000E+01
1.900000E+01
2.000000E+01
2.100000E+01
2.200000E+01
2.300000E+01
2.400000E+01
2.500000E+01
2.600000E+01
2.700000E+01
2.800000E+01
2.900000E+01
3.000000E+01
3.100000E+01
3.200000E+01
3.300000E+01
3.400000E+01
3.500000E+01
3.600000E+01
3.700000E+01
3.800000E+01
3.900000E+01
4.000000E+01
4.100000E+01
4.200000E+01
4.300000E+01
4.400000E+01
4.500000E+01
4.600000E+01
4.700000E+01
4.800000E+01
4.900000E+01
5.000000E+01
5.100000E+01
5.200000E+01
5.300000E+01
5.400000E+01
5.500000E+01
5.600000E+01
5.700000E+01
5.800000E+01
5.900000E+01
6.000000E+01
6.100000E+01
6.200000E+01
6.300000E+01
6.400000E+01
6.500000E+01
6.600000E+01
6.700000E+01
6.800000E+01
6.900000E+01
7.000000E+01
7.100000E+01
7.200000E+01
7.300000E+01
7.400000E+01
7.500000E+01
7.600000E+01
7.700000E+01
7.800000E+01
7.900000E+01
8.000000E+01
8.100000E+01
8.200000E+01
8.300000E+01
8.400000E+01
8.500000E+01
8.600000E+01
8.700000E+01
8.800000E+01
8.900000E+01
9.000000E+01
9.100000E+01
9.200000E+01
9.300000E+01
9.400000E+01
9.500000E+01
9.600000E+01
9.700000E+01
9.800000E+01
9.900000E+01
1.000000E+02
1.010000E+02
1.020000E+02
1.030000E+02
1.040000E+02
1.050000E+02
1.060000E+02
1.070000E+02
1.080000E+02
1.090000E+02
1.100000E+02
1.110000E+02
1.120000E+02
1.130000E+02
1.140000E+02
1.150000E+02
1.160000E+02
1.170000E+02
1.180000E+02
1.190000E+02
1.200000E+02
1.210000E+02
1.220000E+02
1.230000E+02
1.240000E+02
1.250000E+02
1.260000E+02
1.270000E+02
1.280000E+02
1.290000E+02
1.300000E+02
1.310000E+02
1.320000E+02
1.330000E+02
1.340000E+02
1.350000E+02
1.360000E+02
1.370000E+02
1.380000E+02
1.390000E+02
1.400000E+02
1.410000E+02
1.420000E+02
1.430000E+02
1.440000E+02
1.450000E+02
1.460000E+02
1.470000E+02
1.480000E+02
1.490000E+02
1.500000E+02
1.510000E+02
1.520000E+02
1.530000E+02
1.540000E+02
1.550000E+02
1.560000E+02
1.570000E+02
1.580000E+02
1.590000E+02
1.600000E+02
1.610000E+02
1.620000E+02
1.630000E+02
1.640000E+02
1.650000E+02
1.660000E+02
1.670000E+02
1.680000E+02
1.690000E+02
1.700000E+02
1.710000E+02
1.720000E+02
1.730000E+02
1.740000E+02
1.750000E+02
1.760000E+02
1.770000E+02
1.780000E+02
1.790000E+02
1.800000E+02
1.810000E+02
1.820000E+02
1.830000E+02
1.840000E+02
1.850000E+02
1.860000E+02
1.870000E+02
1.880000E+02
1.890000E+02
1.900000E+02
1.910000E+02
1.920000E+02
1.930000E+02
1.940000E+02
1.950000E+02
1.960000E+02
1.970000E+02
1.980000E+02
1.990000E+02
2.000000E+02
0.000000E+00
1.000000E+00
2.000000E+00
[truncated: 164,581 more chars]
