# Supplementary material for: Visualization of porosity and pore size gradients in electrospun scaffolds using laser metrology
Source: PLoS One. 2023 Mar 9;18(3):e0282903. doi: 10.1371/journal.pone.0282903 (PMC9997878; doi:10.1371/journal.pone.0282903)
Supplement: S1 Data — (GZ) [file pone.0282903.s002.gz › data/Thickness&Porosity/165.DepositThickness.txt]

THETA
0.000000E+00
0.000000E+00
0.000000E+00
0.000000E+00
0.000000E+00
0.000000E+00
0.000000E+00
0.000000E+00
0.000000E+00
0.000000E+00
0.000000E+00
0.000000E+00
0.000000E+00
0.000000E+00
0.000000E+00
0.000000E+00
0.000000E+00
0.000000E+00
0.000000E+00
0.000000E+00
0.000000E+00
0.000000E+00
0.000000E+00
0.000000E+00
0.000000E+00
0.000000E+00
0.000000E+00
0.000000E+00
0.000000E+00
0.000000E+00
0.000000E+00
0.000000E+00
0.000000E+00
0.000000E+00
0.000000E+00
0.000000E+00
0.000000E+00
0.000000E+00
0.000000E+00
0.000000E+00
0.000000E+00
0.000000E+00
0.000000E+00
0.000000E+00
0.000000E+00
0.000000E+00
0.000000E+00
0.000000E+00
0.000000E+00
0.000000E+00
0.000000E+00
0.000000E+00
0.000000E+00
0.000000E+00
0.000000E+00
0.000000E+00
0.000000E+00
0.000000E+00
0.000000E+00
0.000000E+00
0.000000E+00
0.000000E+00
0.000000E+00
0.000000E+00
0.000000E+00
0.000000E+00
0.000000E+00
0.000000E+00
0.000000E+00
0.000000E+00
0.000000E+00
0.000000E+00
0.000000E+00
0.000000E+00
0.000000E+00
0.000000E+00
0.000000E+00
0.000000E+00
0.000000E+00
0.000000E+00
0.000000E+00
0.000000E+00
0.000000E+00
0.000000E+00
0.000000E+00
0.000000E+00
0.000000E+00
0.000000E+00
0.000000E+00
0.000000E+00
0.000000E+00
0.000000E+00
0.000000E+00
0.000000E+00
0.000000E+00
0.000000E+00
0.000000E+00
0.000000E+00
0.000000E+00
0.000000E+00
0.000000E+00
0.000000E+00
0.000000E+00
0.000000E+00
0.000000E+00
0.000000E+00
0.000000E+00
0.000000E+00
0.000000E+00
0.000000E+00
0.000000E+00
0.000000E+00
0.000000E+00
0.000000E+00
0.000000E+00
0.000000E+00
0.000000E+00
0.000000E+00
0.000000E+00
0.000000E+00
0.000000E+00
0.000000E+00
0.000000E+00
0.000000E+00
0.000000E+00
0.000000E+00
0.000000E+00
0.000000E+00
0.000000E+00
0.000000E+00
0.000000E+00
0.000000E+00
0.000000E+00
0.000000E+00
0.000000E+00
0.000000E+00
0.000000E+00
0.000000E+00
0.000000E+00
0.000000E+00
0.000000E+00
0.000000E+00
0.000000E+00
0.000000E+00
0.000000E+00
0.000000E+00
0.000000E+00
0.000000E+00
0.000000E+00
0.000000E+00
0.000000E+00
0.000000E+00
0.000000E+00
0.000000E+00
0.000000E+00
0.000000E+00
0.000000E+00
0.000000E+00
0.000000E+00
0.000000E+00
0.000000E+00
0.000000E+00
0.000000E+00
0.000000E+00
0.000000E+00
0.000000E+00
0.000000E+00
0.000000E+00
0.000000E+00
0.000000E+00
0.000000E+00
0.000000E+00
0.000000E+00
0.000000E+00
0.000000E+00
0.000000E+00
0.000000E+00
0.000000E+00
0.000000E+00
0.000000E+00
0.000000E+00
0.000000E+00
0.000000E+00
0.000000E+00
0.000000E+00
0.000000E+00
0.000000E+00
0.000000E+00
0.000000E+00
0.000000E+00
0.000000E+00
0.000000E+00
0.000000E+00
0.000000E+00
0.000000E+00
0.000000E+00
0.000000E+00
0.000000E+00
0.000000E+00
0.000000E+00
0.000000E+00
5.000000E+00
5.000000E+00
5.000000E+00
5.000000E+00
5.000000E+00
5.000000E+00
5.000000E+00
5.000000E+00
5.000000E+00
5.000000E+00
5.000000E+00
5.000000E+00
5.000000E+00
5.000000E+00
5.000000E+00
5.000000E+00
5.000000E+00
5.000000E+00
5.000000E+00
5.000000E+00
5.000000E+00
5.000000E+00
5.000000E+00
5.000000E+00
5.000000E+00
5.000000E+00
5.000000E+00
5.000000E+00
5.000000E+00
5.000000E+00
5.000000E+00
5.000000E+00
5.000000E+00
5.000000E+00
5.000000E+00
5.000000E+00
5.000000E+00
5.000000E+00
5.000000E+00
5.000000E+00
5.000000E+00
5.000000E+00
5.000000E+00
5.000000E+00
5.000000E+00
5.000000E+00
5.000000E+00
5.000000E+00
5.000000E+00
5.000000E+00
5.000000E+00
5.000000E+00
5.000000E+00
5.000000E+00
5.000000E+00
5.000000E+00
5.000000E+00
5.000000E+00
5.000000E+00
5.000000E+00
5.000000E+00
5.000000E+00
5.000000E+00
5.000000E+00
5.000000E+00
5.000000E+00
5.000000E+00
5.000000E+00
5.000000E+00
5.000000E+00
5.000000E+00
5.000000E+00
5.000000E+00
5.000000E+00
5.000000E+00
5.000000E+00
5.000000E+00
5.000000E+00
5.000000E+00
5.000000E+00
5.000000E+00
5.000000E+00
5.000000E+00
5.000000E+00
5.000000E+00
5.000000E+00
5.000000E+00
5.000000E+00
5.000000E+00
5.000000E+00
5.000000E+00
5.000000E+00
5.000000E+00
5.000000E+00
5.000000E+00
5.000000E+00
5.000000E+00
5.000000E+00
5.000000E+00
5.000000E+00
5.000000E+00
5.000000E+00
5.000000E+00
5.000000E+00
5.000000E+00
5.000000E+00
5.000000E+00
5.000000E+00
5.000000E+00
5.000000E+00
5.000000E+00
5.000000E+00
5.000000E+00
5.000000E+00
5.000000E+00
5.000000E+00
5.000000E+00
5.000000E+00
5.000000E+00
5.000000E+00
5.000000E+00
5.000000E+00
5.000000E+00
5.000000E+00
5.000000E+00
5.000000E+00
5.000000E+00
5.000000E+00
5.000000E+00
5.000000E+00
5.000000E+00
5.000000E+00
5.000000E+00
5.000000E+00
5.000000E+00
5.000000E+00
5.000000E+00
5.000000E+00
5.000000E+00
5.000000E+00
5.000000E+00
5.000000E+00
5.000000E+00
5.000000E+00
5.000000E+00
5.000000E+00
5.000000E+00
5.000000E+00
5.000000E+00
5.000000E+00
5.000000E+00
5.000000E+00
5.000000E+00
5.000000E+00
5.000000E+00
5.000000E+00
5.000000E+00
5.000000E+00
5.000000E+00
5.000000E+00
5.000000E+00
5.000000E+00
5.000000E+00
5.000000E+00
5.000000E+00
5.000000E+00
5.000000E+00
5.000000E+00
5.000000E+00
5.000000E+00
5.000000E+00
5.000000E+00
5.000000E+00
5.000000E+00
5.000000E+00
5.000000E+00
5.000000E+00
5.000000E+00
5.000000E+00
5.000000E+00
5.000000E+00
5.000000E+00
5.000000E+00
5.000000E+00
5.000000E+00
5.000000E+00
5.000000E+00
5.000000E+00
5.000000E+00
5.000000E+00
5.000000E+00
5.000000E+00
5.000000E+00
5.000000E+00
5.000000E+00
5.000000E+00
5.000000E+00
5.000000E+00
5.000000E+00
5.000000E+00
5.000000E+00
1.000000E+01
1.000000E+01
1.000000E+01
1.000000E+01
1.000000E+01
1.000000E+01
1.000000E+01
1.000000E+01
1.000000E+01
1.000000E+01
1.000000E+01
1.000000E+01
1.000000E+01
1.000000E+01
1.000000E+01
1.000000E+01
1.000000E+01
1.000000E+01
1.000000E+01
1.000000E+01
1.000000E+01
1.000000E+01
1.000000E+01
1.000000E+01
1.000000E+01
1.000000E+01
1.000000E+01
1.000000E+01
1.000000E+01
1.000000E+01
1.000000E+01
1.000000E+01
1.000000E+01
1.000000E+01
1.000000E+01
1.000000E+01
1.000000E+01
1.000000E+01
1.000000E+01
1.000000E+01
1.000000E+01
1.000000E+01
1.000000E+01
1.000000E+01
1.000000E+01
1.000000E+01
1.000000E+01
1.000000E+01
1.000000E+01
1.000000E+01
1.000000E+01
1.000000E+01
1.000000E+01
1.000000E+01
1.000000E+01
1.000000E+01
1.000000E+01
1.000000E+01
1.000000E+01
1.000000E+01
1.000000E+01
1.000000E+01
1.000000E+01
1.000000E+01
1.000000E+01
1.000000E+01
1.000000E+01
1.000000E+01
1.000000E+01
1.000000E+01
1.000000E+01
1.000000E+01
1.000000E+01
1.000000E+01
1.000000E+01
1.000000E+01
1.000000E+01
1.000000E+01
1.000000E+01
1.000000E+01
1.000000E+01
1.000000E+01
1.000000E+01
1.000000E+01
1.000000E+01
1.000000E+01
1.000000E+01
1.000000E+01
1.000000E+01
1.000000E+01
1.000000E+01
1.000000E+01
1.000000E+01
1.000000E+01
1.000000E+01
1.000000E+01
1.000000E+01
1.000000E+01
1.000000E+01
1.000000E+01
1.000000E+01
1.000000E+01
1.000000E+01
1.000000E+01
1.000000E+01
1.000000E+01
1.000000E+01
1.000000E+01
1.000000E+01
1.000000E+01
1.000000E+01
1.000000E+01
1.000000E+01
1.000000E+01
1.000000E+01
1.000000E+01
1.000000E+01
1.000000E+01
1.000000E+01
1.000000E+01
1.000000E+01
1.000000E+01
1.000000E+01
1.000000E+01
1.000000E+01
1.000000E+01
1.000000E+01
1.000000E+01
1.000000E+01
1.000000E+01
1.000000E+01
1.000000E+01
1.000000E+01
1.000000E+01
1.000000E+01
1.000000E+01
1.000000E+01
1.000000E+01
1.000000E+01
1.000000E+01
1.000000E+01
1.000000E+01
1.000000E+01
1.000000E+01
1.000000E+01
1.000000E+01
1.000000E+01
1.000000E+01
1.000000E+01
1.000000E+01
1.000000E+01
1.000000E+01
1.000000E+01
1.000000E+01
1.000000E+01
1.000000E+01
1.000000E+01
1.000000E+01
1.000000E+01
1.000000E+01
1.000000E+01
1.000000E+01
1.000000E+01
1.000000E+01
1.000000E+01
1.000000E+01
1.000000E+01
1.000000E+01
1.000000E+01
1.000000E+01
1.000000E+01
1.000000E+01
1.000000E+01
1.000000E+01
1.000000E+01
1.000000E+01
1.000000E+01
1.000000E+01
1.000000E+01
1.000000E+01
1.000000E+01
1.000000E+01
1.000000E+01
1.000000E+01
1.000000E+01
1.000000E+01
1.000000E+01
1.000000E+01
1.000000E+01
1.000000E+01
1.000000E+01
1.000000E+01
1.000000E+01
1.000000E+01
1.000000E+01
1.000000E+01
1.000000E+01
1.000000E+01
1.000000E+01
1.000000E+01
1.000000E+01
1.500000E+01
1.500000E+01
1.500000E+01
1.500000E+01
1.500000E+01
1.500000E+01
1.500000E+01
1.500000E+01
1.500000E+01
1.500000E+01
1.500000E+01
1.500000E+01
1.500000E+01
1.500000E+01
1.500000E+01
1.500000E+01
1.500000E+01
1.500000E+01
1.500000E+01
1.500000E+01
1.500000E+01
1.500000E+01
1.500000E+01
1.500000E+01
1.500000E+01
1.500000E+01
1.500000E+01
1.500000E+01
1.500000E+01
1.500000E+01
1.500000E+01
1.500000E+01
1.500000E+01
1.500000E+01
1.500000E+01
1.500000E+01
1.500000E+01
1.500000E+01
1.500000E+01
1.500000E+01
1.500000E+01
1.500000E+01
1.500000E+01
1.500000E+01
1.500000E+01
1.500000E+01
1.500000E+01
1.500000E+01
1.500000E+01
1.500000E+01
1.500000E+01
1.500000E+01
1.500000E+01
1.500000E+01
1.500000E+01
1.500000E+01
1.500000E+01
1.500000E+01
1.500000E+01
1.500000E+01
1.500000E+01
1.500000E+01
1.500000E+01
1.500000E+01
1.500000E+01
1.500000E+01
1.500000E+01
1.500000E+01
1.500000E+01
1.500000E+01
1.500000E+01
1.500000E+01
1.500000E+01
1.500000E+01
1.500000E+01
1.500000E+01
1.500000E+01
1.500000E+01
1.500000E+01
1.500000E+01
1.500000E+01
1.500000E+01
1.500000E+01
1.500000E+01
1.500000E+01
1.500000E+01
1.500000E+01
1.500000E+01
1.500000E+01
1.500000E+01
1.500000E+01
1.500000E+01
1.500000E+01
1.500000E+01
1.500000E+01
1.500000E+01
1.500000E+01
1.500000E+01
1.500000E+01
1.500000E+01
1.500000E+01
1.500000E+01
1.500000E+01
1.500000E+01
1.500000E+01
1.500000E+01
1.500000E+01
1.500000E+01
1.500000E+01
1.500000E+01
1.500000E+01
1.500000E+01
1.500000E+01
1.500000E+01
1.500000E+01
1.500000E+01
1.500000E+01
1.500000E+01
1.500000E+01
1.500000E+01
1.500000E+01
1.500000E+01
1.500000E+01
1.500000E+01
1.500000E+01
1.500000E+01
1.500000E+01
1.500000E+01
1.500000E+01
1.500000E+01
1.500000E+01
1.500000E+01
1.500000E+01
1.500000E+01
1.500000E+01
1.500000E+01
1.500000E+01
1.500000E+01
1.500000E+01
1.500000E+01
1.500000E+01
1.500000E+01
1.500000E+01
1.500000E+01
1.500000E+01
1.500000E+01
1.500000E+01
1.500000E+01
1.500000E+01
1.500000E+01
1.500000E+01
1.500000E+01
1.500000E+01
1.500000E+01
1.500000E+01
1.500000E+01
1.500000E+01
1.500000E+01
1.500000E+01
1.500000E+01
1.500000E+01
1.500000E+01
1.500000E+01
1.500000E+01
1.500000E+01
1.500000E+01
1.500000E+01
1.500000E+01
1.500000E+01
1.500000E+01
1.500000E+01
1.500000E+01
1.500000E+01
1.500000E+01
1.500000E+01
1.500000E+01
1.500000E+01
1.500000E+01
1.500000E+01
1.500000E+01
1.500000E+01
1.500000E+01
1.500000E+01
1.500000E+01
1.500000E+01
1.500000E+01
1.500000E+01
1.500000E+01
1.500000E+01
1.500000E+01
1.500000E+01
1.500000E+01
1.500000E+01
1.500000E+01
1.500000E+01
1.500000E+01
1.500000E+01
1.500000E+01
1.500000E+01
1.500000E+01
1.500000E+01
2.000000E+01
2.000000E+01
2.000000E+01
2.000000E+01
2.000000E+01
2.000000E+01
2.000000E+01
2.000000E+01
2.000000E+01
2.000000E+01
2.000000E+01
2.000000E+01
2.000000E+01
2.000000E+01
2.000000E+01
2.000000E+01
2.000000E+01
2.000000E+01
2.000000E+01
2.000000E+01
2.000000E+01
2.000000E+01
2.000000E+01
2.000000E+01
2.000000E+01
2.000000E+01
2.000000E+01
2.000000E+01
2.000000E+01
2.000000E+01
2.000000E+01
2.000000E+01
2.000000E+01
2.000000E+01
2.000000E+01
2.000000E+01
2.000000E+01
2.000000E+01
2.000000E+01
2.000000E+01
2.000000E+01
2.000000E+01
2.000000E+01
2.000000E+01
2.000000E+01
2.000000E+01
2.000000E+01
2.000000E+01
2.000000E+01
2.000000E+01
2.000000E+01
2.000000E+01
2.000000E+01
2.000000E+01
2.000000E+01
2.000000E+01
2.000000E+01
2.000000E+01
2.000000E+01
2.000000E+01
2.000000E+01
2.000000E+01
2.000000E+01
2.000000E+01
2.000000E+01
2.000000E+01
2.000000E+01
2.000000E+01
2.000000E+01
2.000000E+01
2.000000E+01
2.000000E+01
2.000000E+01
2.000000E+01
2.000000E+01
2.000000E+01
2.000000E+01
2.000000E+01
2.000000E+01
2.000000E+01
2.000000E+01
2.000000E+01
2.000000E+01
2.000000E+01
2.000000E+01
2.000000E+01
2.000000E+01
2.000000E+01
2.000000E+01
2.000000E+01
2.000000E+01
2.000000E+01
2.000000E+01
2.000000E+01
2.000000E+01
2.000000E+01
2.000000E+01
2.000000E+01
2.000000E+01
2.000000E+01
2.000000E+01
2.000000E+01
2.000000E+01
2.000000E+01
2.000000E+01
2.000000E+01
2.000000E+01
2.000000E+01
2.000000E+01
2.000000E+01
2.000000E+01
2.000000E+01
2.000000E+01
2.000000E+01
2.000000E+01
2.000000E+01
2.000000E+01
2.000000E+01
2.000000E+01
2.000000E+01
2.000000E+01
2.000000E+01
2.000000E+01
2.000000E+01
2.000000E+01
2.000000E+01
2.000000E+01
2.000000E+01
2.000000E+01
2.000000E+01
2.000000E+01
2.000000E+01
2.000000E+01
2.000000E+01
2.000000E+01
2.000000E+01
2.000000E+01
2.000000E+01
2.000000E+01
2.000000E+01
2.000000E+01
2.000000E+01
2.000000E+01
2.000000E+01
2.000000E+01
2.000000E+01
2.000000E+01
2.000000E+01
2.000000E+01
2.000000E+01
2.000000E+01
2.000000E+01
2.000000E+01
2.000000E+01
2.000000E+01
2.000000E+01
2.000000E+01
2.000000E+01
2.000000E+01
2.000000E+01
2.000000E+01
2.000000E+01
2.000000E+01
2.000000E+01
2.000000E+01
2.000000E+01
2.000000E+01
2.000000E+01
2.000000E+01
2.000000E+01
2.000000E+01
2.000000E+01
2.000000E+01
2.000000E+01
2.000000E+01
2.000000E+01
2.000000E+01
2.000000E+01
2.000000E+01
2.000000E+01
2.000000E+01
2.000000E+01
2.000000E+01
2.000000E+01
2.000000E+01
2.000000E+01
2.000000E+01
2.000000E+01
2.000000E+01
2.000000E+01
2.000000E+01
2.000000E+01
2.000000E+01
2.000000E+01
2.000000E+01
2.000000E+01
2.000000E+01
2.000000E+01
2.000000E+01
2.000000E+01
2.000000E+01
2.500000E+01
2.500000E+01
2.500000E+01
2.500000E+01
2.500000E+01
2.500000E+01
2.500000E+01
2.500000E+01
2.500000E+01
2.500000E+01
2.500000E+01
2.500000E+01
2.500000E+01
2.500000E+01
2.500000E+01
2.500000E+01
2.500000E+01
2.500000E+01
2.500000E+01
2.500000E+01
2.500000E+01
2.500000E+01
2.500000E+01
2.500000E+01
2.500000E+01
2.500000E+01
2.500000E+01
2.500000E+01
2.500000E+01
2.500000E+01
2.500000E+01
2.500000E+01
2.500000E+01
2.500000E+01
2.500000E+01
2.500000E+01
2.500000E+01
2.500000E+01
2.500000E+01
2.500000E+01
2.500000E+01
2.500000E+01
2.500000E+01
2.500000E+01
2.500000E+01
2.500000E+01
2.500000E+01
2.500000E+01
2.500000E+01
2.500000E+01
2.500000E+01
2.500000E+01
2.500000E+01
2.500000E+01
2.500000E+01
2.500000E+01
2.500000E+01
2.500000E+01
2.500000E+01
2.500000E+01
2.500000E+01
2.500000E+01
2.500000E+01
2.500000E+01
2.500000E+01
2.500000E+01
2.500000E+01
2.500000E+01
2.500000E+01
2.500000E+01
2.500000E+01
2.500000E+01
2.500000E+01
2.500000E+01
2.500000E+01
2.500000E+01
2.500000E+01
2.500000E+01
2.500000E+01
2.500000E+01
2.500000E+01
2.500000E+01
2.500000E+01
2.500000E+01
2.500000E+01
2.500000E+01
2.500000E+01
2.500000E+01
2.500000E+01
2.500000E+01
2.500000E+01
2.500000E+01
2.500000E+01
2.500000E+01
2.500000E+01
2.500000E+01
2.500000E+01
2.500000E+01
2.500000E+01
2.500000E+01
2.500000E+01
2.500000E+01
2.500000E+01
2.500000E+01
2.500000E+01
2.500000E+01
2.500000E+01
2.500000E+01
2.500000E+01
2.500000E+01
2.500000E+01
2.500000E+01
2.500000E+01
2.500000E+01
2.500000E+01
2.500000E+01
2.500000E+01
2.500000E+01
2.500000E+01
2.500000E+01
2.500000E+01
2.500000E+01
2.500000E+01
2.500000E+01
2.500000E+01
2.500000E+01
2.500000E+01
2.500000E+01
2.500000E+01
2.500000E+01
2.500000E+01
2.500000E+01
2.500000E+01
2.500000E+01
2.500000E+01
2.500000E+01
2.500000E+01
2.500000E+01
2.500000E+01
2.500000E+01
2.500000E+01
2.500000E+01
2.500000E+01
2.500000E+01
2.500000E+01
2.500000E+01
2.500000E+01
2.500000E+01
2.500000E+01
2.500000E+01
2.500000E+01
2.500000E+01
2.500000E+01
2.500000E+01
2.500000E+01
2.500000E+01
2.500000E+01
2.500000E+01
2.500000E+01
2.500000E+01
2.500000E+01
2.500000E+01
2.500000E+01
2.500000E+01
2.500000E+01
2.500000E+01
2.500000E+01
2.500000E+01
2.500000E+01
2.500000E+01
2.500000E+01
2.500000E+01
2.500000E+01
2.500000E+01
2.500000E+01
2.500000E+01
2.500000E+01
2.500000E+01
2.500000E+01
2.500000E+01
2.500000E+01
2.500000E+01
2.500000E+01
2.500000E+01
2.500000E+01
2.500000E+01
2.500000E+01
2.500000E+01
2.500000E+01
2.500000E+01
2.500000E+01
2.500000E+01
2.500000E+01
2.500000E+01
2.500000E+01
2.500000E+01
2.500000E+01
2.500000E+01
2.500000E+01
2.500000E+01
2.500000E+01
3.000000E+01
3.000000E+01
3.000000E+01
3.000000E+01
3.000000E+01
3.000000E+01
3.000000E+01
3.000000E+01
3.000000E+01
3.000000E+01
3.000000E+01
3.000000E+01
3.000000E+01
3.000000E+01
3.000000E+01
3.000000E+01
3.000000E+01
3.000000E+01
3.000000E+01
3.000000E+01
3.000000E+01
3.000000E+01
3.000000E+01
3.000000E+01
3.000000E+01
3.000000E+01
3.000000E+01
3.000000E+01
3.000000E+01
3.000000E+01
3.000000E+01
3.000000E+01
3.000000E+01
3.000000E+01
3.000000E+01
3.000000E+01
3.000000E+01
3.000000E+01
3.000000E+01
3.000000E+01
3.000000E+01
3.000000E+01
3.000000E+01
3.000000E+01
3.000000E+01
3.000000E+01
3.000000E+01
3.000000E+01
3.000000E+01
3.000000E+01
3.000000E+01
3.000000E+01
3.000000E+01
3.000000E+01
3.000000E+01
3.000000E+01
3.000000E+01
3.000000E+01
3.000000E+01
3.000000E+01
3.000000E+01
3.000000E+01
3.000000E+01
3.000000E+01
3.000000E+01
3.000000E+01
3.000000E+01
3.000000E+01
3.000000E+01
3.000000E+01
3.000000E+01
3.000000E+01
3.000000E+01
3.000000E+01
3.000000E+01
3.000000E+01
3.000000E+01
3.000000E+01
3.000000E+01
3.000000E+01
3.000000E+01
3.000000E+01
3.000000E+01
3.000000E+01
3.000000E+01
3.000000E+01
3.000000E+01
3.000000E+01
3.000000E+01
3.000000E+01
3.000000E+01
3.000000E+01
3.000000E+01
3.000000E+01
3.000000E+01
3.000000E+01
3.000000E+01
3.000000E+01
3.000000E+01
3.000000E+01
3.000000E+01
3.000000E+01
3.000000E+01
3.000000E+01
3.000000E+01
3.000000E+01
3.000000E+01
3.000000E+01
3.000000E+01
3.000000E+01
3.000000E+01
3.000000E+01
3.000000E+01
3.000000E+01
3.000000E+01
3.000000E+01
3.000000E+01
3.000000E+01
3.000000E+01
3.000000E+01
3.000000E+01
3.000000E+01
3.000000E+01
3.000000E+01
3.000000E+01
3.000000E+01
3.000000E+01
3.000000E+01
3.000000E+01
3.000000E+01
3.000000E+01
3.000000E+01
3.000000E+01
3.000000E+01
3.000000E+01
3.000000E+01
3.000000E+01
3.000000E+01
3.000000E+01
3.000000E+01
3.000000E+01
3.000000E+01
3.000000E+01
3.000000E+01
3.000000E+01
3.000000E+01
3.000000E+01
3.000000E+01
3.000000E+01
3.000000E+01
3.000000E+01
3.000000E+01
3.000000E+01
3.000000E+01
3.000000E+01
3.000000E+01
3.000000E+01
3.000000E+01
3.000000E+01
3.000000E+01
3.000000E+01
3.000000E+01
3.000000E+01
3.000000E+01
3.000000E+01
3.000000E+01
3.000000E+01
3.000000E+01
3.000000E+01
3.000000E+01
3.000000E+01
3.000000E+01
3.000000E+01
3.000000E+01
3.000000E+01
3.000000E+01
3.000000E+01
3.000000E+01
3.000000E+01
3.000000E+01
3.000000E+01
3.000000E+01
3.000000E+01
3.000000E+01
3.000000E+01
3.000000E+01
3.000000E+01
3.000000E+01
3.000000E+01
3.000000E+01
3.000000E+01
3.000000E+01
3.000000E+01
3.000000E+01
3.000000E+01
3.000000E+01
3.000000E+01
3.000000E+01
3.000000E+01
3.000000E+01
3.000000E+01
3.500000E+01
3.500000E+01
3.500000E+01
3.500000E+01
3.500000E+01
3.500000E+01
3.500000E+01
3.500000E+01
3.500000E+01
3.500000E+01
3.500000E+01
3.500000E+01
3.500000E+01
3.500000E+01
3.500000E+01
3.500000E+01
3.500000E+01
3.500000E+01
3.500000E+01
3.500000E+01
3.500000E+01
3.500000E+01
3.500000E+01
3.500000E+01
3.500000E+01
3.500000E+01
3.500000E+01
3.500000E+01
3.500000E+01
3.500000E+01
3.500000E+01
3.500000E+01
3.500000E+01
3.500000E+01
3.500000E+01
3.500000E+01
3.500000E+01
3.500000E+01
3.500000E+01
3.500000E+01
3.500000E+01
3.500000E+01
3.500000E+01
3.500000E+01
3.500000E+01
3.500000E+01
3.500000E+01
3.500000E+01
3.500000E+01
3.500000E+01
3.500000E+01
3.500000E+01
3.500000E+01
3.500000E+01
3.500000E+01
3.500000E+01
3.500000E+01
3.500000E+01
3.500000E+01
3.500000E+01
3.500000E+01
3.500000E+01
3.500000E+01
3.500000E+01
3.500000E+01
3.500000E+01
3.500000E+01
3.500000E+01
3.500000E+01
3.500000E+01
3.500000E+01
3.500000E+01
3.500000E+01
3.500000E+01
3.500000E+01
3.500000E+01
3.500000E+01
3.500000E+01
3.500000E+01
3.500000E+01
3.500000E+01
3.500000E+01
3.500000E+01
3.500000E+01
3.500000E+01
3.500000E+01
3.500000E+01
3.500000E+01
3.500000E+01
3.500000E+01
3.500000E+01
3.500000E+01
3.500000E+01
3.500000E+01
3.500000E+01
3.500000E+01
3.500000E+01
3.500000E+01
3.500000E+01
3.500000E+01
3.500000E+01
3.500000E+01
3.500000E+01
3.500000E+01
3.500000E+01
3.500000E+01
3.500000E+01
3.500000E+01
3.500000E+01
3.500000E+01
3.500000E+01
3.500000E+01
3.500000E+01
3.500000E+01
3.500000E+01
3.500000E+01
3.500000E+01
3.500000E+01
3.500000E+01
3.500000E+01
3.500000E+01
3.500000E+01
3.500000E+01
3.500000E+01
3.500000E+01
3.500000E+01
3.500000E+01
3.500000E+01
3.500000E+01
3.500000E+01
3.500000E+01
3.500000E+01
3.500000E+01
3.500000E+01
3.500000E+01
3.500000E+01
3.500000E+01
3.500000E+01
3.500000E+01
3.500000E+01
3.500000E+01
3.500000E+01
3.500000E+01
3.500000E+01
3.500000E+01
3.500000E+01
3.500000E+01
3.500000E+01
3.500000E+01
3.500000E+01
3.500000E+01
3.500000E+01
3.500000E+01
3.500000E+01
3.500000E+01
3.500000E+01
3.500000E+01
3.500000E+01
3.500000E+01
3.500000E+01
3.500000E+01
3.500000E+01
3.500000E+01
3.500000E+01
3.500000E+01
3.500000E+01
3.500000E+01
3.500000E+01
3.500000E+01
3.500000E+01
3.500000E+01
3.500000E+01
3.500000E+01
3.500000E+01
3.500000E+01
3.500000E+01
3.500000E+01
3.500000E+01
3.500000E+01
3.500000E+01
3.500000E+01
3.500000E+01
3.500000E+01
3.500000E+01
3.500000E+01
3.500000E+01
3.500000E+01
3.500000E+01
3.500000E+01
3.500000E+01
3.500000E+01
3.500000E+01
3.500000E+01
3.500000E+01
3.500000E+01
3.500000E+01
3.500000E+01
3.500000E+01
3.500000E+01
3.500000E+01
3.500000E+01
4.000000E+01
4.000000E+01
4.000000E+01
4.000000E+01
4.000000E+01
4.000000E+01
4.000000E+01
4.000000E+01
4.000000E+01
4.000000E+01
4.000000E+01
4.000000E+01
4.000000E+01
4.000000E+01
4.000000E+01
4.000000E+01
4.000000E+01
4.000000E+01
4.000000E+01
4.000000E+01
4.000000E+01
4.000000E+01
4.000000E+01
4.000000E+01
4.000000E+01
4.000000E+01
4.000000E+01
4.000000E+01
4.000000E+01
4.000000E+01
4.000000E+01
4.000000E+01
4.000000E+01
4.000000E+01
4.000000E+01
4.000000E+01
4.000000E+01
4.000000E+01
4.000000E+01
4.000000E+01
4.000000E+01
4.000000E+01
4.000000E+01
4.000000E+01
4.000000E+01
4.000000E+01
4.000000E+01
4.000000E+01
4.000000E+01
4.000000E+01
4.000000E+01
4.000000E+01
4.000000E+01
4.000000E+01
4.000000E+01
4.000000E+01
4.000000E+01
4.000000E+01
4.000000E+01
4.000000E+01
4.000000E+01
4.000000E+01
4.000000E+01
4.000000E+01
4.000000E+01
4.000000E+01
4.000000E+01
4.000000E+01
4.000000E+01
4.000000E+01
4.000000E+01
4.000000E+01
4.000000E+01
4.000000E+01
4.000000E+01
4.000000E+01
4.000000E+01
4.000000E+01
4.000000E+01
4.000000E+01
4.000000E+01
4.000000E+01
4.000000E+01
4.000000E+01
4.000000E+01
4.000000E+01
4.000000E+01
4.000000E+01
4.000000E+01
4.000000E+01
4.000000E+01
4.000000E+01
4.000000E+01
4.000000E+01
4.000000E+01
4.000000E+01
4.000000E+01
4.000000E+01
4.000000E+01
4.000000E+01
4.000000E+01
4.000000E+01
4.000000E+01
4.000000E+01
4.000000E+01
4.000000E+01
4.000000E+01
4.000000E+01
4.000000E+01
4.000000E+01
4.000000E+01
4.000000E+01
4.000000E+01
4.000000E+01
4.000000E+01
4.000000E+01
4.000000E+01
4.000000E+01
4.000000E+01
4.000000E+01
4.000000E+01
4.000000E+01
4.000000E+01
4.000000E+01
4.000000E+01
4.000000E+01
4.000000E+01
4.000000E+01
4.000000E+01
4.000000E+01
4.000000E+01
4.000000E+01
4.000000E+01
4.000000E+01
4.000000E+01
4.000000E+01
4.000000E+01
4.000000E+01
4.000000E+01
4.000000E+01
4.000000E+01
4.000000E+01
4.000000E+01
4.000000E+01
4.000000E+01
4.000000E+01
4.000000E+01
4.000000E+01
4.000000E+01
4.000000E+01
4.000000E+01
4.000000E+01
4.000000E+01
4.000000E+01
4.000000E+01
4.000000E+01
4.000000E+01
4.000000E+01
4.000000E+01
4.000000E+01
4.000000E+01
4.000000E+01
4.000000E+01
4.000000E+01
4.000000E+01
4.000000E+01
4.000000E+01
4.000000E+01
4.000000E+01
4.000000E+01
4.000000E+01
4.000000E+01
4.000000E+01
4.000000E+01
4.000000E+01
4.000000E+01
4.000000E+01
4.000000E+01
4.000000E+01
4.000000E+01
4.000000E+01
4.000000E+01
4.000000E+01
4.000000E+01
4.000000E+01
4.000000E+01
4.000000E+01
4.000000E+01
4.000000E+01
4.000000E+01
4.000000E+01
4.000000E+01
4.000000E+01
4.000000E+01
4.000000E+01
4.000000E+01
4.000000E+01
4.000000E+01
4.000000E+01
4.000000E+01
4.000000E+01
4.500000E+01
4.500000E+01
4.500000E+01
4.500000E+01
4.500000E+01
4.500000E+01
4.500000E+01
4.500000E+01
4.500000E+01
4.500000E+01
4.500000E+01
4.500000E+01
4.500000E+01
4.500000E+01
4.500000E+01
4.500000E+01
4.500000E+01
4.500000E+01
4.500000E+01
4.500000E+01
4.500000E+01
4.500000E+01
4.500000E+01
4.500000E+01
4.500000E+01
4.500000E+01
4.500000E+01
4.500000E+01
4.500000E+01
4.500000E+01
4.500000E+01
4.500000E+01
4.500000E+01
4.500000E+01
4.500000E+01
4.500000E+01
4.500000E+01
4.500000E+01
4.500000E+01
4.500000E+01
4.500000E+01
4.500000E+01
4.500000E+01
4.500000E+01
4.500000E+01
4.500000E+01
4.500000E+01
4.500000E+01
4.500000E+01
4.500000E+01
4.500000E+01
4.500000E+01
4.500000E+01
4.500000E+01
4.500000E+01
4.500000E+01
4.500000E+01
4.500000E+01
4.500000E+01
4.500000E+01
4.500000E+01
4.500000E+01
4.500000E+01
4.500000E+01
4.500000E+01
4.500000E+01
4.500000E+01
4.500000E+01
4.500000E+01
4.500000E+01
4.500000E+01
4.500000E+01
4.500000E+01
4.500000E+01
4.500000E+01
4.500000E+01
4.500000E+01
4.500000E+01
4.500000E+01
4.500000E+01
4.500000E+01
4.500000E+01
4.500000E+01
4.500000E+01
4.500000E+01
4.500000E+01
4.500000E+01
4.500000E+01
4.500000E+01
4.500000E+01
4.500000E+01
4.500000E+01
4.500000E+01
4.500000E+01
4.500000E+01
4.500000E+01
4.500000E+01
4.500000E+01
4.500000E+01
4.500000E+01
4.500000E+01
4.500000E+01
4.500000E+01
4.500000E+01
4.500000E+01
4.500000E+01
4.500000E+01
4.500000E+01
4.500000E+01
4.500000E+01
4.500000E+01
4.500000E+01
4.500000E+01
4.500000E+01
4.500000E+01
4.500000E+01
4.500000E+01
4.500000E+01
4.500000E+01
4.500000E+01
4.500000E+01
4.500000E+01
4.500000E+01
4.500000E+01
4.500000E+01
4.500000E+01
4.500000E+01
4.500000E+01
4.500000E+01
4.500000E+01
4.500000E+01
4.500000E+01
4.500000E+01
4.500000E+01
4.500000E+01
4.500000E+01
4.500000E+01
4.500000E+01
4.500000E+01
4.500000E+01
4.500000E+01
4.500000E+01
4.500000E+01
4.500000E+01
4.500000E+01
4.500000E+01
4.500000E+01
4.500000E+01
4.500000E+01
4.500000E+01
4.500000E+01
4.500000E+01
4.500000E+01
4.500000E+01
4.500000E+01
4.500000E+01
4.500000E+01
4.500000E+01
4.500000E+01
4.500000E+01
4.500000E+01
4.500000E+01
4.500000E+01
4.500000E+01
4.500000E+01
4.500000E+01
4.500000E+01
4.500000E+01
4.500000E+01
4.500000E+01
4.500000E+01
4.500000E+01
4.500000E+01
4.500000E+01
4.500000E+01
4.500000E+01
4.500000E+01
4.500000E+01
4.500000E+01
4.500000E+01
4.500000E+01
4.500000E+01
4.500000E+01
4.500000E+01
4.500000E+01
4.500000E+01
4.500000E+01
4.500000E+01
4.500000E+01
4.500000E+01
4.500000E+01
4.500000E+01
4.500000E+01
4.500000E+01
4.500000E+01
4.500000E+01
4.500000E+01
4.500000E+01
4.500000E+01
4.500000E+01
4.500000E+01
5.000000E+01
5.000000E+01
5.000000E+01
5.000000E+01
5.000000E+01
5.000000E+01
5.000000E+01
5.000000E+01
5.000000E+01
5.000000E+01
5.000000E+01
5.000000E+01
5.000000E+01
5.000000E+01
5.000000E+01
5.000000E+01
5.000000E+01
5.000000E+01
5.000000E+01
5.000000E+01
5.000000E+01
5.000000E+01
5.000000E+01
5.000000E+01
5.000000E+01
5.000000E+01
5.000000E+01
5.000000E+01
5.000000E+01
5.000000E+01
5.000000E+01
5.000000E+01
5.000000E+01
5.000000E+01
5.000000E+01
5.000000E+01
5.000000E+01
5.000000E+01
5.000000E+01
5.000000E+01
5.000000E+01
5.000000E+01
5.000000E+01
5.000000E+01
5.000000E+01
5.000000E+01
5.000000E+01
5.000000E+01
5.000000E+01
5.000000E+01
5.000000E+01
5.000000E+01
5.000000E+01
5.000000E+01
5.000000E+01
5.000000E+01
5.000000E+01
5.000000E+01
5.000000E+01
5.000000E+01
5.000000E+01
5.000000E+01
5.000000E+01
5.000000E+01
5.000000E+01
5.000000E+01
5.000000E+01
5.000000E+01
5.000000E+01
5.000000E+01
5.000000E+01
5.000000E+01
5.000000E+01
5.000000E+01
5.000000E+01
5.000000E+01
5.000000E+01
5.000000E+01
5.000000E+01
5.000000E+01
5.000000E+01
5.000000E+01
5.000000E+01
5.000000E+01
5.000000E+01
5.000000E+01
5.000000E+01
5.000000E+01
5.000000E+01
5.000000E+01
5.000000E+01
5.000000E+01
5.000000E+01
5.000000E+01
5.000000E+01
5.000000E+01
5.000000E+01
5.000000E+01
5.000000E+01
5.000000E+01
5.000000E+01
5.000000E+01
5.000000E+01
5.000000E+01
5.000000E+01
5.000000E+01
5.000000E+01
5.000000E+01
5.000000E+01
5.000000E+01
5.000000E+01
5.000000E+01
5.000000E+01
5.000000E+01
5.000000E+01
5.000000E+01
5.000000E+01
5.000000E+01
5.000000E+01
5.000000E+01
5.000000E+01
5.000000E+01
5.000000E+01
5.000000E+01
5.000000E+01
5.000000E+01
5.000000E+01
5.000000E+01
5.000000E+01
5.000000E+01
5.000000E+01
5.000000E+01
5.000000E+01
5.000000E+01
5.000000E+01
5.000000E+01
5.000000E+01
5.000000E+01
5.000000E+01
5.000000E+01
5.000000E+01
5.000000E+01
5.000000E+01
5.000000E+01
5.000000E+01
5.000000E+01
5.000000E+01
5.000000E+01
5.000000E+01
5.000000E+01
5.000000E+01
5.000000E+01
5.000000E+01
5.000000E+01
5.000000E+01
5.000000E+01
5.000000E+01
5.000000E+01
5.000000E+01
5.000000E+01
5.000000E+01
5.000000E+01
5.000000E+01
5.000000E+01
5.000000E+01
5.000000E+01
5.000000E+01
5.000000E+01
5.000000E+01
5.000000E+01
5.000000E+01
5.000000E+01
5.000000E+01
5.000000E+01
5.000000E+01
5.000000E+01
5.000000E+01
5.000000E+01
5.000000E+01
5.000000E+01
5.000000E+01
5.000000E+01
5.000000E+01
5.000000E+01
5.000000E+01
5.000000E+01
5.000000E+01
5.000000E+01
5.000000E+01
5.000000E+01
5.000000E+01
5.000000E+01
5.000000E+01
5.000000E+01
5.000000E+01
5.000000E+01
5.000000E+01
5.000000E+01
5.000000E+01
5.000000E+01
5.000000E+01
5.500000E+01
5.500000E+01
5.500000E+01
5.500000E+01
5.500000E+01
5.500000E+01
5.500000E+01
5.500000E+01
5.500000E+01
5.500000E+01
5.500000E+01
5.500000E+01
5.500000E+01
5.500000E+01
5.500000E+01
5.500000E+01
5.500000E+01
5.500000E+01
5.500000E+01
5.500000E+01
5.500000E+01
5.500000E+01
5.500000E+01
5.500000E+01
5.500000E+01
5.500000E+01
5.500000E+01
5.500000E+01
5.500000E+01
5.500000E+01
5.500000E+01
5.500000E+01
5.500000E+01
5.500000E+01
5.500000E+01
5.500000E+01
5.500000E+01
5.500000E+01
5.500000E+01
5.500000E+01
5.500000E+01
5.500000E+01
5.500000E+01
5.500000E+01
5.500000E+01
5.500000E+01
5.500000E+01
5.500000E+01
5.500000E+01
5.500000E+01
5.500000E+01
5.500000E+01
5.500000E+01
5.500000E+01
5.500000E+01
5.500000E+01
5.500000E+01
5.500000E+01
5.500000E+01
5.500000E+01
5.500000E+01
5.500000E+01
5.500000E+01
5.500000E+01
5.500000E+01
5.500000E+01
5.500000E+01
5.500000E+01
5.500000E+01
5.500000E+01
5.500000E+01
5.500000E+01
5.500000E+01
5.500000E+01
5.500000E+01
5.500000E+01
5.500000E+01
5.500000E+01
5.500000E+01
5.500000E+01
5.500000E+01
5.500000E+01
5.500000E+01
5.500000E+01
5.500000E+01
5.500000E+01
5.500000E+01
5.500000E+01
5.500000E+01
5.500000E+01
5.500000E+01
5.500000E+01
5.500000E+01
5.500000E+01
5.500000E+01
5.500000E+01
5.500000E+01
5.500000E+01
5.500000E+01
5.500000E+01
5.500000E+01
5.500000E+01
5.500000E+01
5.500000E+01
5.500000E+01
5.500000E+01
5.500000E+01
5.500000E+01
5.500000E+01
5.500000E+01
5.500000E+01
5.500000E+01
5.500000E+01
5.500000E+01
5.500000E+01
5.500000E+01
5.500000E+01
5.500000E+01
5.500000E+01
5.500000E+01
5.500000E+01
5.500000E+01
5.500000E+01
5.500000E+01
5.500000E+01
5.500000E+01
5.500000E+01
5.500000E+01
5.500000E+01
5.500000E+01
5.500000E+01
5.500000E+01
5.500000E+01
5.500000E+01
5.500000E+01
5.500000E+01
5.500000E+01
5.500000E+01
5.500000E+01
5.500000E+01
5.500000E+01
5.500000E+01
5.500000E+01
5.500000E+01
5.500000E+01
5.500000E+01
5.500000E+01
5.500000E+01
5.500000E+01
5.500000E+01
5.500000E+01
5.500000E+01
5.500000E+01
5.500000E+01
5.500000E+01
5.500000E+01
5.500000E+01
5.500000E+01
5.500000E+01
5.500000E+01
5.500000E+01
5.500000E+01
5.500000E+01
5.500000E+01
5.500000E+01
5.500000E+01
5.500000E+01
5.500000E+01
5.500000E+01
5.500000E+01
5.500000E+01
5.500000E+01
5.500000E+01
5.500000E+01
5.500000E+01
5.500000E+01
5.500000E+01
5.500000E+01
5.500000E+01
5.500000E+01
5.500000E+01
5.500000E+01
5.500000E+01
5.500000E+01
5.500000E+01
5.500000E+01
5.500000E+01
5.500000E+01
5.500000E+01
5.500000E+01
5.500000E+01
5.500000E+01
5.500000E+01
5.500000E+01
5.500000E+01
5.500000E+01
5.500000E+01
5.500000E+01
5.500000E+01
5.500000E+01
5.500000E+01
6.000000E+01
6.000000E+01
6.000000E+01
6.000000E+01
6.000000E+01
6.000000E+01
6.000000E+01
6.000000E+01
6.000000E+01
6.000000E+01
6.000000E+01
6.000000E+01
6.000000E+01
6.000000E+01
6.000000E+01
6.000000E+01
6.000000E+01
6.000000E+01
6.000000E+01
6.000000E+01
6.000000E+01
6.000000E+01
6.000000E+01
6.000000E+01
6.000000E+01
6.000000E+01
6.000000E+01
6.000000E+01
6.000000E+01
6.000000E+01
6.000000E+01
6.000000E+01
6.000000E+01
6.000000E+01
6.000000E+01
6.000000E+01
6.000000E+01
6.000000E+01
6.000000E+01
6.000000E+01
6.000000E+01
6.000000E+01
6.000000E+01
6.000000E+01
6.000000E+01
6.000000E+01
6.000000E+01
6.000000E+01
6.000000E+01
6.000000E+01
6.000000E+01
6.000000E+01
6.000000E+01
6.000000E+01
6.000000E+01
6.000000E+01
6.000000E+01
6.000000E+01
6.000000E+01
6.000000E+01
6.000000E+01
6.000000E+01
6.000000E+01
6.000000E+01
6.000000E+01
6.000000E+01
6.000000E+01
6.000000E+01
6.000000E+01
6.000000E+01
6.000000E+01
6.000000E+01
6.000000E+01
6.000000E+01
6.000000E+01
6.000000E+01
6.000000E+01
6.000000E+01
6.000000E+01
6.000000E+01
6.000000E+01
6.000000E+01
6.000000E+01
6.000000E+01
6.000000E+01
6.000000E+01
6.000000E+01
6.000000E+01
6.000000E+01
6.000000E+01
6.000000E+01
6.000000E+01
6.000000E+01
6.000000E+01
6.000000E+01
6.000000E+01
6.000000E+01
6.000000E+01
6.000000E+01
6.000000E+01
6.000000E+01
6.000000E+01
6.000000E+01
6.000000E+01
6.000000E+01
6.000000E+01
6.000000E+01
6.000000E+01
6.000000E+01
6.000000E+01
6.000000E+01
6.000000E+01
6.000000E+01
6.000000E+01
6.000000E+01
6.000000E+01
6.000000E+01
6.000000E+01
6.000000E+01
6.000000E+01
6.000000E+01
6.000000E+01
6.000000E+01
6.000000E+01
6.000000E+01
6.000000E+01
6.000000E+01
6.000000E+01
6.000000E+01
6.000000E+01
6.000000E+01
6.000000E+01
6.000000E+01
6.000000E+01
6.000000E+01
6.000000E+01
6.000000E+01
6.000000E+01
6.000000E+01
6.000000E+01
6.000000E+01
6.000000E+01
6.000000E+01
6.000000E+01
6.000000E+01
6.000000E+01
6.000000E+01
6.000000E+01
6.000000E+01
6.000000E+01
6.000000E+01
6.000000E+01
6.000000E+01
6.000000E+01
6.000000E+01
6.000000E+01
6.000000E+01
6.000000E+01
6.000000E+01
6.000000E+01
6.000000E+01
6.000000E+01
6.000000E+01
6.000000E+01
6.000000E+01
6.000000E+01
6.000000E+01
6.000000E+01
6.000000E+01
6.000000E+01
6.000000E+01
6.000000E+01
6.000000E+01
6.000000E+01
6.000000E+01
6.000000E+01
6.000000E+01
6.000000E+01
6.000000E+01
6.000000E+01
6.000000E+01
6.000000E+01
6.000000E+01
6.000000E+01
6.000000E+01
6.000000E+01
6.000000E+01
6.000000E+01
6.000000E+01
6.000000E+01
6.000000E+01
6.000000E+01
6.000000E+01
6.000000E+01
6.000000E+01
6.000000E+01
6.000000E+01
6.000000E+01
6.000000E+01
6.000000E+01
6.000000E+01
6.500000E+01
6.500000E+01
6.500000E+01
6.500000E+01
6.500000E+01
6.500000E+01
6.500000E+01
6.500000E+01
6.500000E+01
6.500000E+01
6.500000E+01
6.500000E+01
6.500000E+01
6.500000E+01
6.500000E+01
6.500000E+01
6.500000E+01
6.500000E+01
6.500000E+01
6.500000E+01
6.500000E+01
6.500000E+01
6.500000E+01
6.500000E+01
6.500000E+01
6.500000E+01
6.500000E+01
6.500000E+01
6.500000E+01
6.500000E+01
6.500000E+01
6.500000E+01
6.500000E+01
6.500000E+01
6.500000E+01
6.500000E+01
6.500000E+01
6.500000E+01
6.500000E+01
6.500000E+01
6.500000E+01
6.500000E+01
6.500000E+01
6.500000E+01
6.500000E+01
6.500000E+01
6.500000E+01
6.500000E+01
6.500000E+01
6.500000E+01
6.500000E+01
6.500000E+01
6.500000E+01
6.500000E+01
6.500000E+01
6.500000E+01
6.500000E+01
6.500000E+01
6.500000E+01
6.500000E+01
6.500000E+01
6.500000E+01
6.500000E+01
6.500000E+01
6.500000E+01
6.500000E+01
6.500000E+01
6.500000E+01
6.500000E+01
6.500000E+01
6.500000E+01
6.500000E+01
6.500000E+01
6.500000E+01
6.500000E+01
6.500000E+01
6.500000E+01
6.500000E+01
6.500000E+01
6.500000E+01
6.500000E+01
6.500000E+01
6.500000E+01
6.500000E+01
6.500000E+01
6.500000E+01
6.500000E+01
6.500000E+01
6.500000E+01
6.500000E+01
6.500000E+01
6.500000E+01
6.500000E+01
6.500000E+01
6.500000E+01
6.500000E+01
6.500000E+01
6.500000E+01
6.500000E+01
6.500000E+01
6.500000E+01
6.500000E+01
6.500000E+01
6.500000E+01
6.500000E+01
6.500000E+01
6.500000E+01
6.500000E+01
6.500000E+01
6.500000E+01
6.500000E+01
6.500000E+01
6.500000E+01
6.500000E+01
6.500000E+01
6.500000E+01
6.500000E+01
6.500000E+01
6.500000E+01
6.500000E+01
6.500000E+01
6.500000E+01
6.500000E+01
6.500000E+01
6.500000E+01
6.500000E+01
6.500000E+01
6.500000E+01
6.500000E+01
6.500000E+01
6.500000E+01
6.500000E+01
6.500000E+01
6.500000E+01
6.500000E+01
6.500000E+01
6.500000E+01
6.500000E+01
6.500000E+01
6.500000E+01
6.500000E+01
6.500000E+01
6.500000E+01
6.500000E+01
6.500000E+01
6.500000E+01
6.500000E+01
6.500000E+01
6.500000E+01
6.500000E+01
6.500000E+01
6.500000E+01
6.500000E+01
6.500000E+01
6.500000E+01
6.500000E+01
6.500000E+01
6.500000E+01
6.500000E+01
6.500000E+01
6.500000E+01
6.500000E+01
6.500000E+01
6.500000E+01
6.500000E+01
6.500000E+01
6.500000E+01
6.500000E+01
6.500000E+01
6.500000E+01
6.500000E+01
6.500000E+01
6.500000E+01
6.500000E+01
6.500000E+01
6.500000E+01
6.500000E+01
6.500000E+01
6.500000E+01
6.500000E+01
6.500000E+01
6.500000E+01
6.500000E+01
6.500000E+01
6.500000E+01
6.500000E+01
6.500000E+01
6.500000E+01
6.500000E+01
6.500000E+01
6.500000E+01
6.500000E+01
6.500000E+01
6.500000E+01
6.500000E+01
6.500000E+01
6.500000E+01
6.500000E+01
6.500000E+01
6.500000E+01
6.500000E+01
7.000000E+01
7.000000E+01
7.000000E+01
7.000000E+01
7.000000E+01
7.000000E+01
7.000000E+01
7.000000E+01
7.000000E+01
7.000000E+01
7.000000E+01
7.000000E+01
7.000000E+01
7.000000E+01
7.000000E+01
7.000000E+01
7.000000E+01
7.000000E+01
7.000000E+01
7.000000E+01
7.000000E+01
7.000000E+01
7.000000E+01
7.000000E+01
7.000000E+01
7.000000E+01
7.000000E+01
7.000000E+01
7.000000E+01
7.000000E+01
7.000000E+01
7.000000E+01
7.000000E+01
7.000000E+01
7.000000E+01
7.000000E+01
7.000000E+01
7.000000E+01
7.000000E+01
7.000000E+01
7.000000E+01
7.000000E+01
7.000000E+01
7.000000E+01
7.000000E+01
7.000000E+01
7.000000E+01
7.000000E+01
7.000000E+01
7.000000E+01
7.000000E+01
7.000000E+01
7.000000E+01
7.000000E+01
7.000000E+01
7.000000E+01
7.000000E+01
7.000000E+01
7.000000E+01
7.000000E+01
7.000000E+01
7.000000E+01
7.000000E+01
7.000000E+01
7.000000E+01
7.000000E+01
7.000000E+01
7.000000E+01
7.000000E+01
7.000000E+01
7.000000E+01
7.000000E+01
7.000000E+01
7.000000E+01
7.000000E+01
7.000000E+01
7.000000E+01
7.000000E+01
7.000000E+01
7.000000E+01
7.000000E+01
7.000000E+01
7.000000E+01
7.000000E+01
7.000000E+01
7.000000E+01
7.000000E+01
7.000000E+01
7.000000E+01
7.000000E+01
7.000000E+01
7.000000E+01
7.000000E+01
7.000000E+01
7.000000E+01
7.000000E+01
7.000000E+01
7.000000E+01
7.000000E+01
7.000000E+01
7.000000E+01
7.000000E+01
7.000000E+01
7.000000E+01
7.000000E+01
7.000000E+01
7.000000E+01
7.000000E+01
7.000000E+01
7.000000E+01
7.000000E+01
7.000000E+01
7.000000E+01
7.000000E+01
7.000000E+01
7.000000E+01
7.000000E+01
7.000000E+01
7.000000E+01
7.000000E+01
7.000000E+01
7.000000E+01
7.000000E+01
7.000000E+01
7.000000E+01
7.000000E+01
7.000000E+01
7.000000E+01
7.000000E+01
7.000000E+01
7.000000E+01
7.000000E+01
7.000000E+01
7.000000E+01
7.000000E+01
7.000000E+01
7.000000E+01
7.000000E+01
7.000000E+01
7.000000E+01
7.000000E+01
7.000000E+01
7.000000E+01
7.000000E+01
7.000000E+01
7.000000E+01
7.000000E+01
7.000000E+01
7.000000E+01
7.000000E+01
7.000000E+01
7.000000E+01
7.000000E+01
7.000000E+01
7.000000E+01
7.000000E+01
7.000000E+01
7.000000E+01
7.000000E+01
7.000000E+01
7.000000E+01
7.000000E+01
7.000000E+01
7.000000E+01
7.000000E+01
7.000000E+01
7.000000E+01
7.000000E+01
7.000000E+01
7.000000E+01
7.000000E+01
7.000000E+01
7.000000E+01
7.000000E+01
7.000000E+01
7.000000E+01
7.000000E+01
7.000000E+01
7.000000E+01
7.000000E+01
7.000000E+01
7.000000E+01
7.000000E+01
7.000000E+01
7.000000E+01
7.000000E+01
7.000000E+01
7.000000E+01
7.000000E+01
7.000000E+01
7.000000E+01
7.000000E+01
7.000000E+01
7.000000E+01
7.000000E+01
7.000000E+01
7.000000E+01
7.000000E+01
7.000000E+01
7.000000E+01
7.000000E+01
7.500000E+01
7.500000E+01
7.500000E+01
7.500000E+01
7.500000E+01
7.500000E+01
7.500000E+01
7.500000E+01
7.500000E+01
7.500000E+01
7.500000E+01
7.500000E+01
7.500000E+01
7.500000E+01
7.500000E+01
7.500000E+01
7.500000E+01
7.500000E+01
7.500000E+01
7.500000E+01
7.500000E+01
7.500000E+01
7.500000E+01
7.500000E+01
7.500000E+01
7.500000E+01
7.500000E+01
7.500000E+01
7.500000E+01
7.500000E+01
7.500000E+01
7.500000E+01
7.500000E+01
7.500000E+01
7.500000E+01
7.500000E+01
7.500000E+01
7.500000E+01
7.500000E+01
7.500000E+01
7.500000E+01
7.500000E+01
7.500000E+01
7.500000E+01
7.500000E+01
7.500000E+01
7.500000E+01
7.500000E+01
7.500000E+01
7.500000E+01
7.500000E+01
7.500000E+01
7.500000E+01
7.500000E+01
7.500000E+01
7.500000E+01
7.500000E+01
7.500000E+01
7.500000E+01
7.500000E+01
7.500000E+01
7.500000E+01
7.500000E+01
7.500000E+01
7.500000E+01
7.500000E+01
7.500000E+01
7.500000E+01
7.500000E+01
7.500000E+01
7.500000E+01
7.500000E+01
7.500000E+01
7.500000E+01
7.500000E+01
7.500000E+01
7.500000E+01
7.500000E+01
7.500000E+01
7.500000E+01
7.500000E+01
7.500000E+01
7.500000E+01
7.500000E+01
7.500000E+01
7.500000E+01
7.500000E+01
7.500000E+01
7.500000E+01
7.500000E+01
7.500000E+01
7.500000E+01
7.500000E+01
7.500000E+01
7.500000E+01
7.500000E+01
7.500000E+01
7.500000E+01
7.500000E+01
7.500000E+01
7.500000E+01
7.500000E+01
7.500000E+01
7.500000E+01
7.500000E+01
7.500000E+01
7.500000E+01
7.500000E+01
7.500000E+01
7.500000E+01
7.500000E+01
7.500000E+01
7.500000E+01
7.500000E+01
7.500000E+01
7.500000E+01
7.500000E+01
7.500000E+01
7.500000E+01
7.500000E+01
7.500000E+01
7.500000E+01
7.500000E+01
7.500000E+01
7.500000E+01
7.500000E+01
7.500000E+01
7.500000E+01
7.500000E+01
7.500000E+01
7.500000E+01
7.500000E+01
7.500000E+01
7.500000E+01
7.500000E+01
7.500000E+01
7.500000E+01
7.500000E+01
7.500000E+01
7.500000E+01
7.500000E+01
7.500000E+01
7.500000E+01
7.500000E+01
7.500000E+01
7.500000E+01
7.500000E+01
7.500000E+01
7.500000E+01
7.500000E+01
7.500000E+01
7.500000E+01
7.500000E+01
7.500000E+01
7.500000E+01
7.500000E+01
7.500000E+01
7.500000E+01
7.500000E+01
7.500000E+01
7.500000E+01
7.500000E+01
7.500000E+01
7.500000E+01
7.500000E+01
7.500000E+01
7.500000E+01
7.500000E+01
7.500000E+01
7.500000E+01
7.500000E+01
7.500000E+01
7.500000E+01
7.500000E+01
7.500000E+01
7.500000E+01
7.500000E+01
7.500000E+01
7.500000E+01
7.500000E+01
7.500000E+01
7.500000E+01
7.500000E+01
7.500000E+01
7.500000E+01
7.500000E+01
7.500000E+01
7.500000E+01
7.500000E+01
7.500000E+01
7.500000E+01
7.500000E+01
7.500000E+01
7.500000E+01
7.500000E+01
7.500000E+01
7.500000E+01
7.500000E+01
7.500000E+01
7.500000E+01
7.500000E+01
8.000000E+01
8.000000E+01
8.000000E+01
8.000000E+01
8.000000E+01
8.000000E+01
8.000000E+01
8.000000E+01
8.000000E+01
8.000000E+01
8.000000E+01
8.000000E+01
8.000000E+01
8.000000E+01
8.000000E+01
8.000000E+01
8.000000E+01
8.000000E+01
8.000000E+01
8.000000E+01
8.000000E+01
8.000000E+01
8.000000E+01
8.000000E+01
8.000000E+01
8.000000E+01
8.000000E+01
8.000000E+01
8.000000E+01
8.000000E+01
8.000000E+01
8.000000E+01
8.000000E+01
8.000000E+01
8.000000E+01
8.000000E+01
8.000000E+01
8.000000E+01
8.000000E+01
8.000000E+01
8.000000E+01
8.000000E+01
8.000000E+01
8.000000E+01
8.000000E+01
8.000000E+01
8.000000E+01
8.000000E+01
8.000000E+01
8.000000E+01
8.000000E+01
8.000000E+01
8.000000E+01
8.000000E+01
8.000000E+01
8.000000E+01
8.000000E+01
8.000000E+01
8.000000E+01
8.000000E+01
8.000000E+01
8.000000E+01
8.000000E+01
8.000000E+01
8.000000E+01
8.000000E+01
8.000000E+01
8.000000E+01
8.000000E+01
8.000000E+01
8.000000E+01
8.000000E+01
8.000000E+01
8.000000E+01
8.000000E+01
8.000000E+01
8.000000E+01
8.000000E+01
8.000000E+01
8.000000E+01
8.000000E+01
8.000000E+01
8.000000E+01
8.000000E+01
8.000000E+01
8.000000E+01
8.000000E+01
8.000000E+01
8.000000E+01
8.000000E+01
8.000000E+01
8.000000E+01
8.000000E+01
8.000000E+01
8.000000E+01
8.000000E+01
8.000000E+01
8.000000E+01
8.000000E+01
8.000000E+01
8.000000E+01
8.000000E+01
8.000000E+01
8.000000E+01
8.000000E+01
8.000000E+01
8.000000E+01
8.000000E+01
8.000000E+01
8.000000E+01
8.000000E+01
8.000000E+01
8.000000E+01
8.000000E+01
8.000000E+01
8.000000E+01
8.000000E+01
8.000000E+01
8.000000E+01
8.000000E+01
8.000000E+01
8.000000E+01
8.000000E+01
8.000000E+01
8.000000E+01
8.000000E+01
8.000000E+01
8.000000E+01
8.000000E+01
8.000000E+01
8.000000E+01
8.000000E+01
8.000000E+01
8.000000E+01
8.000000E+01
8.000000E+01
8.000000E+01
8.000000E+01
8.000000E+01
8.000000E+01
8.000000E+01
8.000000E+01
8.000000E+01
8.000000E+01
8.000000E+01
8.000000E+01
8.000000E+01
8.000000E+01
8.000000E+01
8.000000E+01
8.000000E+01
8.000000E+01
8.000000E+01
8.000000E+01
8.000000E+01
8.000000E+01
8.000000E+01
8.000000E+01
8.000000E+01
8.000000E+01
8.000000E+01
8.000000E+01
8.000000E+01
8.000000E+01
8.000000E+01
8.000000E+01
8.000000E+01
8.000000E+01
8.000000E+01
8.000000E+01
8.000000E+01
8.000000E+01
8.000000E+01
8.000000E+01
8.000000E+01
8.000000E+01
8.000000E+01
8.000000E+01
8.000000E+01
8.000000E+01
8.000000E+01
8.000000E+01
8.000000E+01
8.000000E+01
8.000000E+01
8.000000E+01
8.000000E+01
8.000000E+01
8.000000E+01
8.000000E+01
8.000000E+01
8.000000E+01
8.000000E+01
8.000000E+01
8.000000E+01
8.000000E+01
8.000000E+01
8.000000E+01
8.000000E+01
8.000000E+01
8.000000E+01
8.500000E+01
8.500000E+01
8.500000E+01
8.500000E+01
8.500000E+01
8.500000E+01
8.500000E+01
8.500000E+01
8.500000E+01
8.500000E+01
8.500000E+01
8.500000E+01
8.500000E+01
8.500000E+01
8.500000E+01
8.500000E+01
8.500000E+01
8.500000E+01
8.500000E+01
8.500000E+01
8.500000E+01
8.500000E+01
8.500000E+01
8.500000E+01
8.500000E+01
8.500000E+01
8.500000E+01
8.500000E+01
8.500000E+01
8.500000E+01
8.500000E+01
8.500000E+01
8.500000E+01
8.500000E+01
8.500000E+01
8.500000E+01
8.500000E+01
8.500000E+01
8.500000E+01
8.500000E+01
8.500000E+01
8.500000E+01
8.500000E+01
8.500000E+01
8.500000E+01
8.500000E+01
8.500000E+01
8.500000E+01
8.500000E+01
8.500000E+01
8.500000E+01
8.500000E+01
8.500000E+01
8.500000E+01
8.500000E+01
8.500000E+01
8.500000E+01
8.500000E+01
8.500000E+01
8.500000E+01
8.500000E+01
8.500000E+01
8.500000E+01
8.500000E+01
8.500000E+01
8.500000E+01
8.500000E+01
8.500000E+01
8.500000E+01
8.500000E+01
8.500000E+01
8.500000E+01
8.500000E+01
8.500000E+01
8.500000E+01
8.500000E+01
8.500000E+01
8.500000E+01
8.500000E+01
8.500000E+01
8.500000E+01
8.500000E+01
8.500000E+01
8.500000E+01
8.500000E+01
8.500000E+01
8.500000E+01
8.500000E+01
8.500000E+01
8.500000E+01
8.500000E+01
8.500000E+01
8.500000E+01
8.500000E+01
8.500000E+01
8.500000E+01
8.500000E+01
8.500000E+01
8.500000E+01
8.500000E+01
8.500000E+01
8.500000E+01
8.500000E+01
8.500000E+01
8.500000E+01
8.500000E+01
8.500000E+01
8.500000E+01
8.500000E+01
8.500000E+01
8.500000E+01
8.500000E+01
8.500000E+01
8.500000E+01
8.500000E+01
8.500000E+01
8.500000E+01
8.500000E+01
8.500000E+01
8.500000E+01
8.500000E+01
8.500000E+01
8.500000E+01
8.500000E+01
8.500000E+01
8.500000E+01
8.500000E+01
8.500000E+01
8.500000E+01
8.500000E+01
8.500000E+01
8.500000E+01
8.500000E+01
8.500000E+01
8.500000E+01
8.500000E+01
8.500000E+01
8.500000E+01
8.500000E+01
8.500000E+01
8.500000E+01
8.500000E+01
8.500000E+01
8.500000E+01
8.500000E+01
8.500000E+01
8.500000E+01
8.500000E+01
8.500000E+01
8.500000E+01
8.500000E+01
8.500000E+01
8.500000E+01
8.500000E+01
8.500000E+01
8.500000E+01
8.500000E+01
8.500000E+01
8.500000E+01
8.500000E+01
8.500000E+01
8.500000E+01
8.500000E+01
8.500000E+01
8.500000E+01
8.500000E+01
8.500000E+01
8.500000E+01
8.500000E+01
8.500000E+01
8.500000E+01
8.500000E+01
8.500000E+01
8.500000E+01
8.500000E+01
8.500000E+01
8.500000E+01
8.500000E+01
8.500000E+01
8.500000E+01
8.500000E+01
8.500000E+01
8.500000E+01
8.500000E+01
8.500000E+01
8.500000E+01
8.500000E+01
8.500000E+01
8.500000E+01
8.500000E+01
8.500000E+01
8.500000E+01
8.500000E+01
8.500000E+01
8.500000E+01
8.500000E+01
8.500000E+01
8.500000E+01
8.500000E+01
8.500000E+01
8.500000E+01
9.000000E+01
9.000000E+01
9.000000E+01
9.000000E+01
9.000000E+01
9.000000E+01
9.000000E+01
9.000000E+01
9.000000E+01
9.000000E+01
9.000000E+01
9.000000E+01
9.000000E+01
9.000000E+01
9.000000E+01
9.000000E+01
9.000000E+01
9.000000E+01
9.000000E+01
9.000000E+01
9.000000E+01
9.000000E+01
9.000000E+01
9.000000E+01
9.000000E+01
9.000000E+01
9.000000E+01
9.000000E+01
9.000000E+01
9.000000E+01
9.000000E+01
9.000000E+01
9.000000E+01
9.000000E+01
9.000000E+01
9.000000E+01
9.000000E+01
9.000000E+01
9.000000E+01
9.000000E+01
9.000000E+01
9.000000E+01
9.000000E+01
9.000000E+01
9.000000E+01
9.000000E+01
9.000000E+01
9.000000E+01
9.000000E+01
9.000000E+01
9.000000E+01
9.000000E+01
9.000000E+01
9.000000E+01
9.000000E+01
9.000000E+01
9.000000E+01
9.000000E+01
9.000000E+01
9.000000E+01
9.000000E+01
9.000000E+01
9.000000E+01
9.000000E+01
9.000000E+01
9.000000E+01
9.000000E+01
9.000000E+01
9.000000E+01
9.000000E+01
9.000000E+01
9.000000E+01
9.000000E+01
9.000000E+01
9.000000E+01
9.000000E+01
9.000000E+01
9.000000E+01
9.000000E+01
9.000000E+01
9.000000E+01
9.000000E+01
9.000000E+01
9.000000E+01
9.000000E+01
9.000000E+01
9.000000E+01
9.000000E+01
9.000000E+01
9.000000E+01
9.000000E+01
9.000000E+01
9.000000E+01
9.000000E+01
9.000000E+01
9.000000E+01
9.000000E+01
9.000000E+01
9.000000E+01
9.000000E+01
9.000000E+01
9.000000E+01
9.000000E+01
9.000000E+01
9.000000E+01
9.000000E+01
9.000000E+01
9.000000E+01
9.000000E+01
9.000000E+01
9.000000E+01
9.000000E+01
9.000000E+01
9.000000E+01
9.000000E+01
9.000000E+01
9.000000E+01
9.000000E+01
9.000000E+01
9.000000E+01
9.000000E+01
9.000000E+01
9.000000E+01
9.000000E+01
9.000000E+01
9.000000E+01
9.000000E+01
9.000000E+01
9.000000E+01
9.000000E+01
9.000000E+01
9.000000E+01
9.000000E+01
9.000000E+01
9.000000E+01
9.000000E+01
9.000000E+01
9.000000E+01
9.000000E+01
9.000000E+01
9.000000E+01
9.000000E+01
9.000000E+01
9.000000E+01
9.000000E+01
9.000000E+01
9.000000E+01
9.000000E+01
9.000000E+01
9.000000E+01
9.000000E+01
9.000000E+01
9.000000E+01
9.000000E+01
9.000000E+01
9.000000E+01
9.000000E+01
9.000000E+01
9.000000E+01
9.000000E+01
9.000000E+01
9.000000E+01
9.000000E+01
9.000000E+01
9.000000E+01
9.000000E+01
9.000000E+01
9.000000E+01
9.000000E+01
9.000000E+01
9.000000E+01
9.000000E+01
9.000000E+01
9.000000E+01
9.000000E+01
9.000000E+01
9.000000E+01
9.000000E+01
9.000000E+01
9.000000E+01
9.000000E+01
9.000000E+01
9.000000E+01
9.000000E+01
9.000000E+01
9.000000E+01
9.000000E+01
9.000000E+01
9.000000E+01
9.000000E+01
9.000000E+01
9.000000E+01
9.000000E+01
9.000000E+01
9.000000E+01
9.000000E+01
9.000000E+01
9.000000E+01
9.000000E+01
9.000000E+01
9.000000E+01
9.500000E+01
9.500000E+01
9.500000E+01
9.500000E+01
9.500000E+01
9.500000E+01
9.500000E+01
9.500000E+01
9.500000E+01
9.500000E+01
9.500000E+01
9.500000E+01
9.500000E+01
9.500000E+01
9.500000E+01
9.500000E+01
9.500000E+01
9.500000E+01
9.500000E+01
9.500000E+01
9.500000E+01
9.500000E+01
9.500000E+01
9.500000E+01
9.500000E+01
9.500000E+01
9.500000E+01
9.500000E+01
9.500000E+01
9.500000E+01
9.500000E+01
9.500000E+01
9.500000E+01
9.500000E+01
9.500000E+01
9.500000E+01
9.500000E+01
9.500000E+01
9.500000E+01
9.500000E+01
9.500000E+01
9.500000E+01
9.500000E+01
9.500000E+01
9.500000E+01
9.500000E+01
9.500000E+01
9.500000E+01
9.500000E+01
9.500000E+01
9.500000E+01
9.500000E+01
9.500000E+01
9.500000E+01
9.500000E+01
9.500000E+01
9.500000E+01
9.500000E+01
9.500000E+01
9.500000E+01
9.500000E+01
9.500000E+01
9.500000E+01
9.500000E+01
9.500000E+01
9.500000E+01
9.500000E+01
9.500000E+01
9.500000E+01
9.500000E+01
9.500000E+01
9.500000E+01
9.500000E+01
9.500000E+01
9.500000E+01
9.500000E+01
9.500000E+01
9.500000E+01
9.500000E+01
9.500000E+01
9.500000E+01
9.500000E+01
9.500000E+01
9.500000E+01
9.500000E+01
9.500000E+01
9.500000E+01
9.500000E+01
9.500000E+01
9.500000E+01
9.500000E+01
9.500000E+01
9.500000E+01
9.500000E+01
9.500000E+01
9.500000E+01
9.500000E+01
9.500000E+01
9.500000E+01
9.500000E+01
9.500000E+01
9.500000E+01
9.500000E+01
9.500000E+01
9.500000E+01
9.500000E+01
9.500000E+01
9.500000E+01
9.500000E+01
9.500000E+01
9.500000E+01
9.500000E+01
9.500000E+01
9.500000E+01
9.500000E+01
9.500000E+01
9.500000E+01
9.500000E+01
9.500000E+01
9.500000E+01
9.500000E+01
9.500000E+01
9.500000E+01
9.500000E+01
9.500000E+01
9.500000E+01
9.500000E+01
9.500000E+01
9.500000E+01
9.500000E+01
9.500000E+01
9.500000E+01
9.500000E+01
9.500000E+01
9.500000E+01
9.500000E+01
9.500000E+01
9.500000E+01
9.500000E+01
9.500000E+01
9.500000E+01
9.500000E+01
9.500000E+01
9.500000E+01
9.500000E+01
9.500000E+01
9.500000E+01
9.500000E+01
9.500000E+01
9.500000E+01
9.500000E+01
9.500000E+01
9.500000E+01
9.500000E+01
9.500000E+01
9.500000E+01
9.500000E+01
9.500000E+01
9.500000E+01
9.500000E+01
9.500000E+01
9.500000E+01
9.500000E+01
9.500000E+01
9.500000E+01
9.500000E+01
9.500000E+01
9.500000E+01
9.500000E+01
9.500000E+01
9.500000E+01
9.500000E+01
9.500000E+01
9.500000E+01
9.500000E+01
9.500000E+01
9.500000E+01
9.500000E+01
9.500000E+01
9.500000E+01
9.500000E+01
9.500000E+01
9.500000E+01
9.500000E+01
9.500000E+01
9.500000E+01
9.500000E+01
9.500000E+01
9.500000E+01
9.500000E+01
9.500000E+01
9.500000E+01
9.500000E+01
9.500000E+01
9.500000E+01
9.500000E+01
9.500000E+01
9.500000E+01
9.500000E+01
9.500000E+01
9.500000E+01
1.000000E+02
1.000000E+02
1.000000E+02
1.000000E+02
1.000000E+02
1.000000E+02
1.000000E+02
1.000000E+02
1.000000E+02
1.000000E+02
1.000000E+02
1.000000E+02
1.000000E+02
1.000000E+02
1.000000E+02
1.000000E+02
1.000000E+02
1.000000E+02
1.000000E+02
1.000000E+02
1.000000E+02
1.000000E+02
1.000000E+02
1.000000E+02
1.000000E+02
1.000000E+02
1.000000E+02
1.000000E+02
1.000000E+02
1.000000E+02
1.000000E+02
1.000000E+02
1.000000E+02
1.000000E+02
1.000000E+02
1.000000E+02
1.000000E+02
1.000000E+02
1.000000E+02
1.000000E+02
1.000000E+02
1.000000E+02
1.000000E+02
1.000000E+02
1.000000E+02
1.000000E+02
1.000000E+02
1.000000E+02
1.000000E+02
1.000000E+02
1.000000E+02
1.000000E+02
1.000000E+02
1.000000E+02
1.000000E+02
1.000000E+02
1.000000E+02
1.000000E+02
1.000000E+02
1.000000E+02
1.000000E+02
1.000000E+02
1.000000E+02
1.000000E+02
1.000000E+02
1.000000E+02
1.000000E+02
1.000000E+02
1.000000E+02
1.000000E+02
1.000000E+02
1.000000E+02
1.000000E+02
1.000000E+02
1.000000E+02
1.000000E+02
1.000000E+02
1.000000E+02
1.000000E+02
1.000000E+02
1.000000E+02
1.000000E+02
1.000000E+02
1.000000E+02
1.000000E+02
1.000000E+02
1.000000E+02
1.000000E+02
1.000000E+02
1.000000E+02
1.000000E+02
1.000000E+02
1.000000E+02
1.000000E+02
1.000000E+02
1.000000E+02
1.000000E+02
1.000000E+02
1.000000E+02
1.000000E+02
1.000000E+02
1.000000E+02
1.000000E+02
1.000000E+02
1.000000E+02
1.000000E+02
1.000000E+02
1.000000E+02
1.000000E+02
1.000000E+02
1.000000E+02
1.000000E+02
1.000000E+02
1.000000E+02
1.000000E+02
1.000000E+02
1.000000E+02
1.000000E+02
1.000000E+02
1.000000E+02
1.000000E+02
1.000000E+02
1.000000E+02
1.000000E+02
1.000000E+02
1.000000E+02
1.000000E+02
1.000000E+02
1.000000E+02
1.000000E+02
1.000000E+02
1.000000E+02
1.000000E+02
1.000000E+02
1.000000E+02
1.000000E+02
1.000000E+02
1.000000E+02
1.000000E+02
1.000000E+02
1.000000E+02
1.000000E+02
1.000000E+02
1.000000E+02
1.000000E+02
1.000000E+02
1.000000E+02
1.000000E+02
1.000000E+02
1.000000E+02
1.000000E+02
1.000000E+02
1.000000E+02
1.000000E+02
1.000000E+02
1.000000E+02
1.000000E+02
1.000000E+02
1.000000E+02
1.000000E+02
1.000000E+02
1.000000E+02
1.000000E+02
1.000000E+02
1.000000E+02
1.000000E+02
1.000000E+02
1.000000E+02
1.000000E+02
1.000000E+02
1.000000E+02
1.000000E+02
1.000000E+02
1.000000E+02
1.000000E+02
1.000000E+02
1.000000E+02
1.000000E+02
1.000000E+02
1.000000E+02
1.000000E+02
1.000000E+02
1.000000E+02
1.000000E+02
1.000000E+02
1.000000E+02
1.000000E+02
1.000000E+02
1.000000E+02
1.000000E+02
1.000000E+02
1.000000E+02
1.000000E+02
1.000000E+02
1.000000E+02
1.000000E+02
1.000000E+02
1.000000E+02
1.000000E+02
1.000000E+02
1.000000E+02
1.050000E+02
1.050000E+02
1.050000E+02
1.050000E+02
1.050000E+02
1.050000E+02
1.050000E+02
1.050000E+02
1.050000E+02
1.050000E+02
1.050000E+02
1.050000E+02
1.050000E+02
1.050000E+02
1.050000E+02
1.050000E+02
1.050000E+02
1.050000E+02
1.050000E+02
1.050000E+02
1.050000E+02
1.050000E+02
1.050000E+02
1.050000E+02
1.050000E+02
1.050000E+02
1.050000E+02
1.050000E+02
1.050000E+02
1.050000E+02
1.050000E+02
1.050000E+02
1.050000E+02
1.050000E+02
1.050000E+02
1.050000E+02
1.050000E+02
1.050000E+02
1.050000E+02
1.050000E+02
1.050000E+02
1.050000E+02
1.050000E+02
1.050000E+02
1.050000E+02
1.050000E+02
1.050000E+02
1.050000E+02
1.050000E+02
1.050000E+02
1.050000E+02
1.050000E+02
1.050000E+02
1.050000E+02
1.050000E+02
1.050000E+02
1.050000E+02
1.050000E+02
1.050000E+02
1.050000E+02
1.050000E+02
1.050000E+02
1.050000E+02
1.050000E+02
1.050000E+02
1.050000E+02
1.050000E+02
1.050000E+02
1.050000E+02
1.050000E+02
1.050000E+02
1.050000E+02
1.050000E+02
1.050000E+02
1.050000E+02
1.050000E+02
1.050000E+02
1.050000E+02
1.050000E+02
1.050000E+02
1.050000E+02
1.050000E+02
1.050000E+02
1.050000E+02
1.050000E+02
1.050000E+02
1.050000E+02
1.050000E+02
1.050000E+02
1.050000E+02
1.050000E+02
1.050000E+02
1.050000E+02
1.050000E+02
1.050000E+02
1.050000E+02
1.050000E+02
1.050000E+02
1.050000E+02
1.050000E+02
1.050000E+02
1.050000E+02
1.050000E+02
1.050000E+02
1.050000E+02
1.050000E+02
1.050000E+02
1.050000E+02
1.050000E+02
1.050000E+02
1.050000E+02
1.050000E+02
1.050000E+02
1.050000E+02
1.050000E+02
1.050000E+02
1.050000E+02
1.050000E+02
1.050000E+02
1.050000E+02
1.050000E+02
1.050000E+02
1.050000E+02
1.050000E+02
1.050000E+02
1.050000E+02
1.050000E+02
1.050000E+02
1.050000E+02
1.050000E+02
1.050000E+02
1.050000E+02
1.050000E+02
1.050000E+02
1.050000E+02
1.050000E+02
1.050000E+02
1.050000E+02
1.050000E+02
1.050000E+02
1.050000E+02
1.050000E+02
1.050000E+02
1.050000E+02
1.050000E+02
1.050000E+02
1.050000E+02
1.050000E+02
1.050000E+02
1.050000E+02
1.050000E+02
1.050000E+02
1.050000E+02
1.050000E+02
1.050000E+02
1.050000E+02
1.050000E+02
1.050000E+02
1.050000E+02
1.050000E+02
1.050000E+02
1.050000E+02
1.050000E+02
1.050000E+02
1.050000E+02
1.050000E+02
1.050000E+02
1.050000E+02
1.050000E+02
1.050000E+02
1.050000E+02
1.050000E+02
1.050000E+02
1.050000E+02
1.050000E+02
1.050000E+02
1.050000E+02
1.050000E+02
1.050000E+02
1.050000E+02
1.050000E+02
1.050000E+02
1.050000E+02
1.050000E+02
1.050000E+02
1.050000E+02
1.050000E+02
1.050000E+02
1.050000E+02
1.050000E+02
1.050000E+02
1.050000E+02
1.050000E+02
1.050000E+02
1.050000E+02
1.050000E+02
1.050000E+02
1.050000E+02
1.050000E+02
1.050000E+02
1.050000E+02
1.100000E+02
1.100000E+02
1.100000E+02
1.100000E+02
1.100000E+02
1.100000E+02
1.100000E+02
1.100000E+02
1.100000E+02
1.100000E+02
1.100000E+02
1.100000E+02
1.100000E+02
1.100000E+02
1.100000E+02
1.100000E+02
1.100000E+02
1.100000E+02
1.100000E+02
1.100000E+02
1.100000E+02
1.100000E+02
1.100000E+02
1.100000E+02
1.100000E+02
1.100000E+02
1.100000E+02
1.100000E+02
1.100000E+02
1.100000E+02
1.100000E+02
1.100000E+02
1.100000E+02
1.100000E+02
1.100000E+02
1.100000E+02
1.100000E+02
1.100000E+02
1.100000E+02
1.100000E+02
1.100000E+02
1.100000E+02
1.100000E+02
1.100000E+02
1.100000E+02
1.100000E+02
1.100000E+02
1.100000E+02
1.100000E+02
1.100000E+02
1.100000E+02
1.100000E+02
1.100000E+02
1.100000E+02
1.100000E+02
1.100000E+02
1.100000E+02
1.100000E+02
1.100000E+02
1.100000E+02
1.100000E+02
1.100000E+02
1.100000E+02
1.100000E+02
1.100000E+02
1.100000E+02
1.100000E+02
1.100000E+02
1.100000E+02
1.100000E+02
1.100000E+02
1.100000E+02
1.100000E+02
1.100000E+02
1.100000E+02
1.100000E+02
1.100000E+02
1.100000E+02
1.100000E+02
1.100000E+02
1.100000E+02
1.100000E+02
1.100000E+02
1.100000E+02
1.100000E+02
1.100000E+02
1.100000E+02
1.100000E+02
1.100000E+02
1.100000E+02
1.100000E+02
1.100000E+02
1.100000E+02
1.100000E+02
1.100000E+02
1.100000E+02
1.100000E+02
1.100000E+02
1.100000E+02
1.100000E+02
1.100000E+02
1.100000E+02
1.100000E+02
1.100000E+02
1.100000E+02
1.100000E+02
1.100000E+02
1.100000E+02
1.100000E+02
1.100000E+02
1.100000E+02
1.100000E+02
1.100000E+02
1.100000E+02
1.100000E+02
1.100000E+02
1.100000E+02
1.100000E+02
1.100000E+02
1.100000E+02
1.100000E+02
1.100000E+02
1.100000E+02
1.100000E+02
1.100000E+02
1.100000E+02
1.100000E+02
1.100000E+02
1.100000E+02
1.100000E+02
1.100000E+02
1.100000E+02
1.100000E+02
1.100000E+02
1.100000E+02
1.100000E+02
1.100000E+02
1.100000E+02
1.100000E+02
1.100000E+02
1.100000E+02
1.100000E+02
1.100000E+02
1.100000E+02
1.100000E+02
1.100000E+02
1.100000E+02
1.100000E+02
1.100000E+02
1.100000E+02
1.100000E+02
1.100000E+02
1.100000E+02
1.100000E+02
1.100000E+02
1.100000E+02
1.100000E+02
1.100000E+02
1.100000E+02
1.100000E+02
1.100000E+02
1.100000E+02
1.100000E+02
1.100000E+02
1.100000E+02
1.100000E+02
1.100000E+02
1.100000E+02
1.100000E+02
1.100000E+02
1.100000E+02
1.100000E+02
1.100000E+02
1.100000E+02
1.100000E+02
1.100000E+02
1.100000E+02
1.100000E+02
1.100000E+02
1.100000E+02
1.100000E+02
1.100000E+02
1.100000E+02
1.100000E+02
1.100000E+02
1.100000E+02
1.100000E+02
1.100000E+02
1.100000E+02
1.100000E+02
1.100000E+02
1.100000E+02
1.100000E+02
1.100000E+02
1.100000E+02
1.100000E+02
1.100000E+02
1.100000E+02
1.100000E+02
1.100000E+02
1.100000E+02
1.150000E+02
1.150000E+02
1.150000E+02
1.150000E+02
1.150000E+02
1.150000E+02
1.150000E+02
1.150000E+02
1.150000E+02
1.150000E+02
1.150000E+02
1.150000E+02
1.150000E+02
1.150000E+02
1.150000E+02
1.150000E+02
1.150000E+02
1.150000E+02
1.150000E+02
1.150000E+02
1.150000E+02
1.150000E+02
1.150000E+02
1.150000E+02
1.150000E+02
1.150000E+02
1.150000E+02
1.150000E+02
1.150000E+02
1.150000E+02
1.150000E+02
1.150000E+02
1.150000E+02
1.150000E+02
1.150000E+02
1.150000E+02
1.150000E+02
1.150000E+02
1.150000E+02
1.150000E+02
1.150000E+02
1.150000E+02
1.150000E+02
1.150000E+02
1.150000E+02
1.150000E+02
1.150000E+02
1.150000E+02
1.150000E+02
1.150000E+02
1.150000E+02
1.150000E+02
1.150000E+02
1.150000E+02
1.150000E+02
1.150000E+02
1.150000E+02
1.150000E+02
1.150000E+02
1.150000E+02
1.150000E+02
1.150000E+02
1.150000E+02
1.150000E+02
1.150000E+02
1.150000E+02
1.150000E+02
1.150000E+02
1.150000E+02
1.150000E+02
1.150000E+02
1.150000E+02
1.150000E+02
1.150000E+02
1.150000E+02
1.150000E+02
1.150000E+02
1.150000E+02
1.150000E+02
1.150000E+02
1.150000E+02
1.150000E+02
1.150000E+02
1.150000E+02
1.150000E+02
1.150000E+02
1.150000E+02
1.150000E+02
1.150000E+02
1.150000E+02
1.150000E+02
1.150000E+02
1.150000E+02
1.150000E+02
1.150000E+02
1.150000E+02
1.150000E+02
1.150000E+02
1.150000E+02
1.150000E+02
1.150000E+02
1.150000E+02
1.150000E+02
1.150000E+02
1.150000E+02
1.150000E+02
1.150000E+02
1.150000E+02
1.150000E+02
1.150000E+02
1.150000E+02
1.150000E+02
1.150000E+02
1.150000E+02
1.150000E+02
1.150000E+02
1.150000E+02
1.150000E+02
1.150000E+02
1.150000E+02
1.150000E+02
1.150000E+02
1.150000E+02
1.150000E+02
1.150000E+02
1.150000E+02
1.150000E+02
1.150000E+02
1.150000E+02
1.150000E+02
1.150000E+02
1.150000E+02
1.150000E+02
1.150000E+02
1.150000E+02
1.150000E+02
1.150000E+02
1.150000E+02
1.150000E+02
1.150000E+02
1.150000E+02
1.150000E+02
1.150000E+02
1.150000E+02
1.150000E+02
1.150000E+02
1.150000E+02
1.150000E+02
1.150000E+02
1.150000E+02
1.150000E+02
1.150000E+02
1.150000E+02
1.150000E+02
1.150000E+02
1.150000E+02
1.150000E+02
1.150000E+02
1.150000E+02
1.150000E+02
1.150000E+02
1.150000E+02
1.150000E+02
1.150000E+02
1.150000E+02
1.150000E+02
1.150000E+02
1.150000E+02
1.150000E+02
1.150000E+02
1.150000E+02
1.150000E+02
1.150000E+02
1.150000E+02
1.150000E+02
1.150000E+02
1.150000E+02
1.150000E+02
1.150000E+02
1.150000E+02
1.150000E+02
1.150000E+02
1.150000E+02
1.150000E+02
1.150000E+02
1.150000E+02
1.150000E+02
1.150000E+02
1.150000E+02
1.150000E+02
1.150000E+02
1.150000E+02
1.150000E+02
1.150000E+02
1.150000E+02
1.150000E+02
1.150000E+02
1.150000E+02
1.150000E+02
1.150000E+02
1.150000E+02
1.200000E+02
1.200000E+02
1.200000E+02
1.200000E+02
1.200000E+02
1.200000E+02
1.200000E+02
1.200000E+02
1.200000E+02
1.200000E+02
1.200000E+02
1.200000E+02
1.200000E+02
1.200000E+02
1.200000E+02
1.200000E+02
1.200000E+02
1.200000E+02
1.200000E+02
1.200000E+02
1.200000E+02
1.200000E+02
1.200000E+02
1.200000E+02
1.200000E+02
1.200000E+02
1.200000E+02
1.200000E+02
1.200000E+02
1.200000E+02
1.200000E+02
1.200000E+02
1.200000E+02
1.200000E+02
1.200000E+02
1.200000E+02
1.200000E+02
1.200000E+02
1.200000E+02
1.200000E+02
1.200000E+02
1.200000E+02
1.200000E+02
1.200000E+02
1.200000E+02
1.200000E+02
1.200000E+02
1.200000E+02
1.200000E+02
1.200000E+02
1.200000E+02
1.200000E+02
1.200000E+02
1.200000E+02
1.200000E+02
1.200000E+02
1.200000E+02
1.200000E+02
1.200000E+02
1.200000E+02
1.200000E+02
1.200000E+02
1.200000E+02
1.200000E+02
1.200000E+02
1.200000E+02
1.200000E+02
1.200000E+02
1.200000E+02
1.200000E+02
1.200000E+02
1.200000E+02
1.200000E+02
1.200000E+02
1.200000E+02
1.200000E+02
1.200000E+02
1.200000E+02
1.200000E+02
1.200000E+02
1.200000E+02
1.200000E+02
1.200000E+02
1.200000E+02
1.200000E+02
1.200000E+02
1.200000E+02
1.200000E+02
1.200000E+02
1.200000E+02
1.200000E+02
1.200000E+02
1.200000E+02
1.200000E+02
1.200000E+02
1.200000E+02
1.200000E+02
1.200000E+02
1.200000E+02
1.200000E+02
1.200000E+02
1.200000E+02
1.200000E+02
1.200000E+02
1.200000E+02
1.200000E+02
1.200000E+02
1.200000E+02
1.200000E+02
1.200000E+02
1.200000E+02
1.200000E+02
1.200000E+02
1.200000E+02
1.200000E+02
1.200000E+02
1.200000E+02
1.200000E+02
1.200000E+02
1.200000E+02
1.200000E+02
1.200000E+02
1.200000E+02
1.200000E+02
1.200000E+02
1.200000E+02
1.200000E+02
1.200000E+02
1.200000E+02
1.200000E+02
1.200000E+02
1.200000E+02
1.200000E+02
1.200000E+02
1.200000E+02
1.200000E+02
1.200000E+02
1.200000E+02
1.200000E+02
1.200000E+02
1.200000E+02
1.200000E+02
1.200000E+02
1.200000E+02
1.200000E+02
1.200000E+02
1.200000E+02
1.200000E+02
1.200000E+02
1.200000E+02
1.200000E+02
1.200000E+02
1.200000E+02
1.200000E+02
1.200000E+02
1.200000E+02
1.200000E+02
1.200000E+02
1.200000E+02
1.200000E+02
1.200000E+02
1.200000E+02
1.200000E+02
1.200000E+02
1.200000E+02
1.200000E+02
1.200000E+02
1.200000E+02
1.200000E+02
1.200000E+02
1.200000E+02
1.200000E+02
1.200000E+02
1.200000E+02
1.200000E+02
1.200000E+02
1.200000E+02
1.200000E+02
1.200000E+02
1.200000E+02
1.200000E+02
1.200000E+02
1.200000E+02
1.200000E+02
1.200000E+02
1.200000E+02
1.200000E+02
1.200000E+02
1.200000E+02
1.200000E+02
1.200000E+02
1.200000E+02
1.200000E+02
1.200000E+02
1.200000E+02
1.200000E+02
1.200000E+02
1.200000E+02
1.200000E+02
1.200000E+02
1.200000E+02
1.250000E+02
1.250000E+02
1.250000E+02
1.250000E+02
1.250000E+02
1.250000E+02
1.250000E+02
1.250000E+02
1.250000E+02
1.250000E+02
1.250000E+02
1.250000E+02
1.250000E+02
1.250000E+02
1.250000E+02
1.250000E+02
1.250000E+02
1.250000E+02
1.250000E+02
1.250000E+02
1.250000E+02
1.250000E+02
1.250000E+02
1.250000E+02
1.250000E+02
1.250000E+02
1.250000E+02
1.250000E+02
1.250000E+02
1.250000E+02
1.250000E+02
1.250000E+02
1.250000E+02
1.250000E+02
1.250000E+02
1.250000E+02
1.250000E+02
1.250000E+02
1.250000E+02
1.250000E+02
1.250000E+02
1.250000E+02
1.250000E+02
1.250000E+02
1.250000E+02
1.250000E+02
1.250000E+02
1.250000E+02
1.250000E+02
1.250000E+02
1.250000E+02
1.250000E+02
1.250000E+02
1.250000E+02
1.250000E+02
1.250000E+02
1.250000E+02
1.250000E+02
1.250000E+02
1.250000E+02
1.250000E+02
1.250000E+02
1.250000E+02
1.250000E+02
1.250000E+02
1.250000E+02
1.250000E+02
1.250000E+02
1.250000E+02
1.250000E+02
1.250000E+02
1.250000E+02
1.250000E+02
1.250000E+02
1.250000E+02
1.250000E+02
1.250000E+02
1.250000E+02
1.250000E+02
1.250000E+02
1.250000E+02
1.250000E+02
1.250000E+02
1.250000E+02
1.250000E+02
1.250000E+02
1.250000E+02
1.250000E+02
1.250000E+02
1.250000E+02
1.250000E+02
1.250000E+02
1.250000E+02
1.250000E+02
1.250000E+02
1.250000E+02
1.250000E+02
1.250000E+02
1.250000E+02
1.250000E+02
1.250000E+02
1.250000E+02
1.250000E+02
1.250000E+02
1.250000E+02
1.250000E+02
1.250000E+02
1.250000E+02
1.250000E+02
1.250000E+02
1.250000E+02
1.250000E+02
1.250000E+02
1.250000E+02
1.250000E+02
1.250000E+02
1.250000E+02
1.250000E+02
1.250000E+02
1.250000E+02
1.250000E+02
1.250000E+02
1.250000E+02
1.250000E+02
1.250000E+02
1.250000E+02
1.250000E+02
1.250000E+02
1.250000E+02
1.250000E+02
1.250000E+02
1.250000E+02
1.250000E+02
1.250000E+02
1.250000E+02
1.250000E+02
1.250000E+02
1.250000E+02
1.250000E+02
1.250000E+02
1.250000E+02
1.250000E+02
1.250000E+02
1.250000E+02
1.250000E+02
1.250000E+02
1.250000E+02
1.250000E+02
1.250000E+02
1.250000E+02
1.250000E+02
1.250000E+02
1.250000E+02
1.250000E+02
1.250000E+02
1.250000E+02
1.250000E+02
1.250000E+02
1.250000E+02
1.250000E+02
1.250000E+02
1.250000E+02
1.250000E+02
1.250000E+02
1.250000E+02
1.250000E+02
1.250000E+02
1.250000E+02
1.250000E+02
1.250000E+02
1.250000E+02
1.250000E+02
1.250000E+02
1.250000E+02
1.250000E+02
1.250000E+02
1.250000E+02
1.250000E+02
1.250000E+02
1.250000E+02
1.250000E+02
1.250000E+02
1.250000E+02
1.250000E+02
1.250000E+02
1.250000E+02
1.250000E+02
1.250000E+02
1.250000E+02
1.250000E+02
1.250000E+02
1.250000E+02
1.250000E+02
1.250000E+02
1.250000E+02
1.250000E+02
1.250000E+02
1.250000E+02
1.250000E+02
1.250000E+02
1.250000E+02
1.300000E+02
1.300000E+02
1.300000E+02
1.300000E+02
1.300000E+02
1.300000E+02
1.300000E+02
1.300000E+02
1.300000E+02
1.300000E+02
1.300000E+02
1.300000E+02
1.300000E+02
1.300000E+02
1.300000E+02
1.300000E+02
1.300000E+02
1.300000E+02
1.300000E+02
1.300000E+02
1.300000E+02
1.300000E+02
1.300000E+02
1.300000E+02
1.300000E+02
1.300000E+02
1.300000E+02
1.300000E+02
1.300000E+02
1.300000E+02
1.300000E+02
1.300000E+02
1.300000E+02
1.300000E+02
1.300000E+02
1.300000E+02
1.300000E+02
1.300000E+02
1.300000E+02
1.300000E+02
1.300000E+02
1.300000E+02
1.300000E+02
1.300000E+02
1.300000E+02
1.300000E+02
1.300000E+02
1.300000E+02
1.300000E+02
1.300000E+02
1.300000E+02
1.300000E+02
1.300000E+02
1.300000E+02
1.300000E+02
1.300000E+02
1.300000E+02
1.300000E+02
1.300000E+02
1.300000E+02
1.300000E+02
1.300000E+02
1.300000E+02
1.300000E+02
1.300000E+02
1.300000E+02
1.300000E+02
1.300000E+02
1.300000E+02
1.300000E+02
1.300000E+02
1.300000E+02
1.300000E+02
1.300000E+02
1.300000E+02
1.300000E+02
1.300000E+02
1.300000E+02
1.300000E+02
1.300000E+02
1.300000E+02
1.300000E+02
1.300000E+02
1.300000E+02
1.300000E+02
1.300000E+02
1.300000E+02
1.300000E+02
1.300000E+02
1.300000E+02
1.300000E+02
1.300000E+02
1.300000E+02
1.300000E+02
1.300000E+02
1.300000E+02
1.300000E+02
1.300000E+02
1.300000E+02
1.300000E+02
1.300000E+02
1.300000E+02
1.300000E+02
1.300000E+02
1.300000E+02
1.300000E+02
1.300000E+02
1.300000E+02
1.300000E+02
1.300000E+02
1.300000E+02
1.300000E+02
1.300000E+02
1.300000E+02
1.300000E+02
1.300000E+02
1.300000E+02
1.300000E+02
1.300000E+02
1.300000E+02
1.300000E+02
1.300000E+02
1.300000E+02
1.300000E+02
1.300000E+02
1.300000E+02
1.300000E+02
1.300000E+02
1.300000E+02
1.300000E+02
1.300000E+02
1.300000E+02
1.300000E+02
1.300000E+02
1.300000E+02
1.300000E+02
1.300000E+02
1.300000E+02
1.300000E+02
1.300000E+02
1.300000E+02
1.300000E+02
1.300000E+02
1.300000E+02
1.300000E+02
1.300000E+02
1.300000E+02
1.300000E+02
1.300000E+02
1.300000E+02
1.300000E+02
1.300000E+02
1.300000E+02
1.300000E+02
1.300000E+02
1.300000E+02
1.300000E+02
1.300000E+02
1.300000E+02
1.300000E+02
1.300000E+02
1.300000E+02
1.300000E+02
1.300000E+02
1.300000E+02
1.300000E+02
1.300000E+02
1.300000E+02
1.300000E+02
1.300000E+02
1.300000E+02
1.300000E+02
1.300000E+02
1.300000E+02
1.300000E+02
1.300000E+02
1.300000E+02
1.300000E+02
1.300000E+02
1.300000E+02
1.300000E+02
1.300000E+02
1.300000E+02
1.300000E+02
1.300000E+02
1.300000E+02
1.300000E+02
1.300000E+02
1.300000E+02
1.300000E+02
1.300000E+02
1.300000E+02
1.300000E+02
1.300000E+02
1.300000E+02
1.300000E+02
1.300000E+02
1.300000E+02
1.300000E+02
1.300000E+02
1.300000E+02
1.350000E+02
1.350000E+02
1.350000E+02
1.350000E+02
1.350000E+02
1.350000E+02
1.350000E+02
1.350000E+02
1.350000E+02
1.350000E+02
1.350000E+02
1.350000E+02
1.350000E+02
1.350000E+02
1.350000E+02
1.350000E+02
1.350000E+02
1.350000E+02
1.350000E+02
1.350000E+02
1.350000E+02
1.350000E+02
1.350000E+02
1.350000E+02
1.350000E+02
1.350000E+02
1.350000E+02
1.350000E+02
1.350000E+02
1.350000E+02
1.350000E+02
1.350000E+02
1.350000E+02
1.350000E+02
1.350000E+02
1.350000E+02
1.350000E+02
1.350000E+02
1.350000E+02
1.350000E+02
1.350000E+02
1.350000E+02
1.350000E+02
1.350000E+02
1.350000E+02
1.350000E+02
1.350000E+02
1.350000E+02
1.350000E+02
1.350000E+02
1.350000E+02
1.350000E+02
1.350000E+02
1.350000E+02
1.350000E+02
1.350000E+02
1.350000E+02
1.350000E+02
1.350000E+02
1.350000E+02
1.350000E+02
1.350000E+02
1.350000E+02
1.350000E+02
1.350000E+02
1.350000E+02
1.350000E+02
1.350000E+02
1.350000E+02
1.350000E+02
1.350000E+02
1.350000E+02
1.350000E+02
1.350000E+02
1.350000E+02
1.350000E+02
1.350000E+02
1.350000E+02
1.350000E+02
1.350000E+02
1.350000E+02
1.350000E+02
1.350000E+02
1.350000E+02
1.350000E+02
1.350000E+02
1.350000E+02
1.350000E+02
1.350000E+02
1.350000E+02
1.350000E+02
1.350000E+02
1.350000E+02
1.350000E+02
1.350000E+02
1.350000E+02
1.350000E+02
1.350000E+02
1.350000E+02
1.350000E+02
1.350000E+02
1.350000E+02
1.350000E+02
1.350000E+02
1.350000E+02
1.350000E+02
1.350000E+02
1.350000E+02
1.350000E+02
1.350000E+02
1.350000E+02
1.350000E+02
1.350000E+02
1.350000E+02
1.350000E+02
1.350000E+02
1.350000E+02
1.350000E+02
1.350000E+02
1.350000E+02
1.350000E+02
1.350000E+02
1.350000E+02
1.350000E+02
1.350000E+02
1.350000E+02
1.350000E+02
1.350000E+02
1.350000E+02
1.350000E+02
1.350000E+02
1.350000E+02
1.350000E+02
1.350000E+02
1.350000E+02
1.350000E+02
1.350000E+02
1.350000E+02
1.350000E+02
1.350000E+02
1.350000E+02
1.350000E+02
1.350000E+02
1.350000E+02
1.350000E+02
1.350000E+02
1.350000E+02
1.350000E+02
1.350000E+02
1.350000E+02
1.350000E+02
1.350000E+02
1.350000E+02
1.350000E+02
1.350000E+02
1.350000E+02
1.350000E+02
1.350000E+02
1.350000E+02
1.350000E+02
1.350000E+02
1.350000E+02
1.350000E+02
1.350000E+02
1.350000E+02
1.350000E+02
1.350000E+02
1.350000E+02
1.350000E+02
1.350000E+02
1.350000E+02
1.350000E+02
1.350000E+02
1.350000E+02
1.350000E+02
1.350000E+02
1.350000E+02
1.350000E+02
1.350000E+02
1.350000E+02
1.350000E+02
1.350000E+02
1.350000E+02
1.350000E+02
1.350000E+02
1.350000E+02
1.350000E+02
1.350000E+02
1.350000E+02
1.350000E+02
1.350000E+02
1.350000E+02
1.350000E+02
1.350000E+02
1.350000E+02
1.350000E+02
1.350000E+02
1.350000E+02
1.350000E+02
1.350000E+02
1.350000E+02
1.400000E+02
1.400000E+02
1.400000E+02
1.400000E+02
1.400000E+02
1.400000E+02
1.400000E+02
1.400000E+02
1.400000E+02
1.400000E+02
1.400000E+02
1.400000E+02
1.400000E+02
1.400000E+02
1.400000E+02
1.400000E+02
1.400000E+02
1.400000E+02
1.400000E+02
1.400000E+02
1.400000E+02
1.400000E+02
1.400000E+02
1.400000E+02
1.400000E+02
1.400000E+02
1.400000E+02
1.400000E+02
1.400000E+02
1.400000E+02
1.400000E+02
1.400000E+02
1.400000E+02
1.400000E+02
1.400000E+02
1.400000E+02
1.400000E+02
1.400000E+02
1.400000E+02
1.400000E+02
1.400000E+02
1.400000E+02
1.400000E+02
1.400000E+02
1.400000E+02
1.400000E+02
1.400000E+02
1.400000E+02
1.400000E+02
1.400000E+02
1.400000E+02
1.400000E+02
1.400000E+02
1.400000E+02
1.400000E+02
1.400000E+02
1.400000E+02
1.400000E+02
1.400000E+02
1.400000E+02
1.400000E+02
1.400000E+02
1.400000E+02
1.400000E+02
1.400000E+02
1.400000E+02
1.400000E+02
1.400000E+02
1.400000E+02
1.400000E+02
1.400000E+02
1.400000E+02
1.400000E+02
1.400000E+02
1.400000E+02
1.400000E+02
1.400000E+02
1.400000E+02
1.400000E+02
1.400000E+02
1.400000E+02
1.400000E+02
1.400000E+02
1.400000E+02
1.400000E+02
1.400000E+02
1.400000E+02
1.400000E+02
1.400000E+02
1.400000E+02
1.400000E+02
1.400000E+02
1.400000E+02
1.400000E+02
1.400000E+02
1.400000E+02
1.400000E+02
1.400000E+02
1.400000E+02
1.400000E+02
1.400000E+02
1.400000E+02
1.400000E+02
1.400000E+02
1.400000E+02
1.400000E+02
1.400000E+02
1.400000E+02
1.400000E+02
1.400000E+02
1.400000E+02
1.400000E+02
1.400000E+02
1.400000E+02
1.400000E+02
1.400000E+02
1.400000E+02
1.400000E+02
1.400000E+02
1.400000E+02
1.400000E+02
1.400000E+02
1.400000E+02
1.400000E+02
1.400000E+02
1.400000E+02
1.400000E+02
1.400000E+02
1.400000E+02
1.400000E+02
1.400000E+02
1.400000E+02
1.400000E+02
1.400000E+02
1.400000E+02
1.400000E+02
1.400000E+02
1.400000E+02
1.400000E+02
1.400000E+02
1.400000E+02
1.400000E+02
1.400000E+02
1.400000E+02
1.400000E+02
1.400000E+02
1.400000E+02
1.400000E+02
1.400000E+02
1.400000E+02
1.400000E+02
1.400000E+02
1.400000E+02
1.400000E+02
1.400000E+02
1.400000E+02
1.400000E+02
1.400000E+02
1.400000E+02
1.400000E+02
1.400000E+02
1.400000E+02
1.400000E+02
1.400000E+02
1.400000E+02
1.400000E+02
1.400000E+02
1.400000E+02
1.400000E+02
1.400000E+02
1.400000E+02
1.400000E+02
1.400000E+02
1.400000E+02
1.400000E+02
1.400000E+02
1.400000E+02
1.400000E+02
1.400000E+02
1.400000E+02
1.400000E+02
1.400000E+02
1.400000E+02
1.400000E+02
1.400000E+02
1.400000E+02
1.400000E+02
1.400000E+02
1.400000E+02
1.400000E+02
1.400000E+02
1.400000E+02
1.400000E+02
1.400000E+02
1.400000E+02
1.400000E+02
1.400000E+02
1.400000E+02
1.400000E+02
1.400000E+02
1.400000E+02
1.450000E+02
1.450000E+02
1.450000E+02
1.450000E+02
1.450000E+02
1.450000E+02
1.450000E+02
1.450000E+02
1.450000E+02
1.450000E+02
1.450000E+02
1.450000E+02
1.450000E+02
1.450000E+02
1.450000E+02
1.450000E+02
1.450000E+02
1.450000E+02
1.450000E+02
1.450000E+02
1.450000E+02
1.450000E+02
1.450000E+02
1.450000E+02
1.450000E+02
1.450000E+02
1.450000E+02
1.450000E+02
1.450000E+02
1.450000E+02
1.450000E+02
1.450000E+02
1.450000E+02
1.450000E+02
1.450000E+02
1.450000E+02
1.450000E+02
1.450000E+02
1.450000E+02
1.450000E+02
1.450000E+02
1.450000E+02
1.450000E+02
1.450000E+02
1.450000E+02
1.450000E+02
1.450000E+02
1.450000E+02
1.450000E+02
1.450000E+02
1.450000E+02
1.450000E+02
1.450000E+02
1.450000E+02
1.450000E+02
1.450000E+02
1.450000E+02
1.450000E+02
1.450000E+02
1.450000E+02
1.450000E+02
1.450000E+02
1.450000E+02
1.450000E+02
1.450000E+02
1.450000E+02
1.450000E+02
1.450000E+02
1.450000E+02
1.450000E+02
1.450000E+02
1.450000E+02
1.450000E+02
1.450000E+02
1.450000E+02
1.450000E+02
1.450000E+02
1.450000E+02
1.450000E+02
1.450000E+02
1.450000E+02
1.450000E+02
1.450000E+02
1.450000E+02
1.450000E+02
1.450000E+02
1.450000E+02
1.450000E+02
1.450000E+02
1.450000E+02
1.450000E+02
1.450000E+02
1.450000E+02
1.450000E+02
1.450000E+02
1.450000E+02
1.450000E+02
1.450000E+02
1.450000E+02
1.450000E+02
1.450000E+02
1.450000E+02
1.450000E+02
1.450000E+02
1.450000E+02
1.450000E+02
1.450000E+02
1.450000E+02
1.450000E+02
1.450000E+02
1.450000E+02
1.450000E+02
1.450000E+02
1.450000E+02
1.450000E+02
1.450000E+02
1.450000E+02
1.450000E+02
1.450000E+02
1.450000E+02
1.450000E+02
1.450000E+02
1.450000E+02
1.450000E+02
1.450000E+02
1.450000E+02
1.450000E+02
1.450000E+02
1.450000E+02
1.450000E+02
1.450000E+02
1.450000E+02
1.450000E+02
1.450000E+02
1.450000E+02
1.450000E+02
1.450000E+02
1.450000E+02
1.450000E+02
1.450000E+02
1.450000E+02
1.450000E+02
1.450000E+02
1.450000E+02
1.450000E+02
1.450000E+02
1.450000E+02
1.450000E+02
1.450000E+02
1.450000E+02
1.450000E+02
1.450000E+02
1.450000E+02
1.450000E+02
1.450000E+02
1.450000E+02
1.450000E+02
1.450000E+02
1.450000E+02
1.450000E+02
1.450000E+02
1.450000E+02
1.450000E+02
1.450000E+02
1.450000E+02
1.450000E+02
1.450000E+02
1.450000E+02
1.450000E+02
1.450000E+02
1.450000E+02
1.450000E+02
1.450000E+02
1.450000E+02
1.450000E+02
1.450000E+02
1.450000E+02
1.450000E+02
1.450000E+02
1.450000E+02
1.450000E+02
1.450000E+02
1.450000E+02
1.450000E+02
1.450000E+02
1.450000E+02
1.450000E+02
1.450000E+02
1.450000E+02
1.450000E+02
1.450000E+02
1.450000E+02
1.450000E+02
1.450000E+02
1.450000E+02
1.450000E+02
1.450000E+02
1.450000E+02
1.450000E+02
1.450000E+02
1.450000E+02
1.500000E+02
1.500000E+02
1.500000E+02
1.500000E+02
1.500000E+02
1.500000E+02
1.500000E+02
1.500000E+02
1.500000E+02
1.500000E+02
1.500000E+02
1.500000E+02
1.500000E+02
1.500000E+02
1.500000E+02
1.500000E+02
1.500000E+02
1.500000E+02
1.500000E+02
1.500000E+02
1.500000E+02
1.500000E+02
1.500000E+02
1.500000E+02
1.500000E+02
1.500000E+02
1.500000E+02
1.500000E+02
1.500000E+02
1.500000E+02
1.500000E+02
1.500000E+02
1.500000E+02
1.500000E+02
1.500000E+02
1.500000E+02
1.500000E+02
1.500000E+02
1.500000E+02
1.500000E+02
1.500000E+02
1.500000E+02
1.500000E+02
1.500000E+02
1.500000E+02
1.500000E+02
1.500000E+02
1.500000E+02
1.500000E+02
1.500000E+02
1.500000E+02
1.500000E+02
1.500000E+02
1.500000E+02
1.500000E+02
1.500000E+02
1.500000E+02
1.500000E+02
1.500000E+02
1.500000E+02
1.500000E+02
1.500000E+02
1.500000E+02
1.500000E+02
1.500000E+02
1.500000E+02
1.500000E+02
1.500000E+02
1.500000E+02
1.500000E+02
1.500000E+02
1.500000E+02
1.500000E+02
1.500000E+02
1.500000E+02
1.500000E+02
1.500000E+02
1.500000E+02
1.500000E+02
1.500000E+02
1.500000E+02
1.500000E+02
1.500000E+02
1.500000E+02
1.500000E+02
1.500000E+02
1.500000E+02
1.500000E+02
1.500000E+02
1.500000E+02
1.500000E+02
1.500000E+02
1.500000E+02
1.500000E+02
1.500000E+02
1.500000E+02
1.500000E+02
1.500000E+02
1.500000E+02
1.500000E+02
1.500000E+02
1.500000E+02
1.500000E+02
1.500000E+02
1.500000E+02
1.500000E+02
1.500000E+02
1.500000E+02
1.500000E+02
1.500000E+02
1.500000E+02
1.500000E+02
1.500000E+02
1.500000E+02
1.500000E+02
1.500000E+02
1.500000E+02
1.500000E+02
1.500000E+02
1.500000E+02
1.500000E+02
1.500000E+02
1.500000E+02
1.500000E+02
1.500000E+02
1.500000E+02
1.500000E+02
1.500000E+02
1.500000E+02
1.500000E+02
1.500000E+02
1.500000E+02
1.500000E+02
1.500000E+02
1.500000E+02
1.500000E+02
1.500000E+02
1.500000E+02
1.500000E+02
1.500000E+02
1.500000E+02
1.500000E+02
1.500000E+02
1.500000E+02
1.500000E+02
1.500000E+02
1.500000E+02
1.500000E+02
1.500000E+02
1.500000E+02
1.500000E+02
1.500000E+02
1.500000E+02
1.500000E+02
1.500000E+02
1.500000E+02
1.500000E+02
1.500000E+02
1.500000E+02
1.500000E+02
1.500000E+02
1.500000E+02
1.500000E+02
1.500000E+02
1.500000E+02
1.500000E+02
1.500000E+02
1.500000E+02
1.500000E+02
1.500000E+02
1.500000E+02
1.500000E+02
1.500000E+02
1.500000E+02
1.500000E+02
1.500000E+02
1.500000E+02
1.500000E+02
1.500000E+02
1.500000E+02
1.500000E+02
1.500000E+02
1.500000E+02
1.500000E+02
1.500000E+02
1.500000E+02
1.500000E+02
1.500000E+02
1.500000E+02
1.500000E+02
1.500000E+02
1.500000E+02
1.500000E+02
1.500000E+02
1.500000E+02
1.500000E+02
1.500000E+02
1.500000E+02
1.500000E+02
1.500000E+02
1.500000E+02
1.550000E+02
1.550000E+02
1.550000E+02
1.550000E+02
1.550000E+02
1.550000E+02
1.550000E+02
1.550000E+02
1.550000E+02
1.550000E+02
1.550000E+02
1.550000E+02
1.550000E+02
1.550000E+02
1.550000E+02
1.550000E+02
1.550000E+02
1.550000E+02
1.550000E+02
1.550000E+02
1.550000E+02
1.550000E+02
1.550000E+02
1.550000E+02
1.550000E+02
1.550000E+02
1.550000E+02
1.550000E+02
1.550000E+02
1.550000E+02
1.550000E+02
1.550000E+02
1.550000E+02
1.550000E+02
1.550000E+02
1.550000E+02
1.550000E+02
1.550000E+02
1.550000E+02
1.550000E+02
1.550000E+02
1.550000E+02
1.550000E+02
1.550000E+02
1.550000E+02
1.550000E+02
1.550000E+02
1.550000E+02
1.550000E+02
1.550000E+02
1.550000E+02
1.550000E+02
1.550000E+02
1.550000E+02
1.550000E+02
1.550000E+02
1.550000E+02
1.550000E+02
1.550000E+02
1.550000E+02
1.550000E+02
1.550000E+02
1.550000E+02
1.550000E+02
1.550000E+02
1.550000E+02
1.550000E+02
1.550000E+02
1.550000E+02
1.550000E+02
1.550000E+02
1.550000E+02
1.550000E+02
1.550000E+02
1.550000E+02
1.550000E+02
1.550000E+02
1.550000E+02
1.550000E+02
1.550000E+02
1.550000E+02
1.550000E+02
1.550000E+02
1.550000E+02
1.550000E+02
1.550000E+02
1.550000E+02
1.550000E+02
1.550000E+02
1.550000E+02
1.550000E+02
1.550000E+02
1.550000E+02
1.550000E+02
1.550000E+02
1.550000E+02
1.550000E+02
1.550000E+02
1.550000E+02
1.550000E+02
1.550000E+02
1.550000E+02
1.550000E+02
1.550000E+02
1.550000E+02
1.550000E+02
1.550000E+02
1.550000E+02
1.550000E+02
1.550000E+02
1.550000E+02
1.550000E+02
1.550000E+02
1.550000E+02
1.550000E+02
1.550000E+02
1.550000E+02
1.550000E+02
1.550000E+02
1.550000E+02
1.550000E+02
1.550000E+02
1.550000E+02
1.550000E+02
1.550000E+02
1.550000E+02
1.550000E+02
1.550000E+02
1.550000E+02
1.550000E+02
1.550000E+02
1.550000E+02
1.550000E+02
1.550000E+02
1.550000E+02
1.550000E+02
1.550000E+02
1.550000E+02
1.550000E+02
1.550000E+02
1.550000E+02
1.550000E+02
1.550000E+02
1.550000E+02
1.550000E+02
1.550000E+02
1.550000E+02
1.550000E+02
1.550000E+02
1.550000E+02
1.550000E+02
1.550000E+02
1.550000E+02
1.550000E+02
1.550000E+02
1.550000E+02
1.550000E+02
1.550000E+02
1.550000E+02
1.550000E+02
1.550000E+02
1.550000E+02
1.550000E+02
1.550000E+02
1.550000E+02
1.550000E+02
1.550000E+02
1.550000E+02
1.550000E+02
1.550000E+02
1.550000E+02
1.550000E+02
1.550000E+02
1.550000E+02
1.550000E+02
1.550000E+02
1.550000E+02
1.550000E+02
1.550000E+02
1.550000E+02
1.550000E+02
1.550000E+02
1.550000E+02
1.550000E+02
1.550000E+02
1.550000E+02
1.550000E+02
1.550000E+02
1.550000E+02
1.550000E+02
1.550000E+02
1.550000E+02
1.550000E+02
1.550000E+02
1.550000E+02
1.550000E+02
1.550000E+02
1.550000E+02
1.550000E+02
1.550000E+02
1.550000E+02
1.600000E+02
1.600000E+02
1.600000E+02
1.600000E+02
1.600000E+02
1.600000E+02
1.600000E+02
1.600000E+02
1.600000E+02
1.600000E+02
1.600000E+02
1.600000E+02
1.600000E+02
1.600000E+02
1.600000E+02
1.600000E+02
1.600000E+02
1.600000E+02
1.600000E+02
1.600000E+02
1.600000E+02
1.600000E+02
1.600000E+02
1.600000E+02
1.600000E+02
1.600000E+02
1.600000E+02
1.600000E+02
1.600000E+02
1.600000E+02
1.600000E+02
1.600000E+02
1.600000E+02
1.600000E+02
1.600000E+02
1.600000E+02
1.600000E+02
1.600000E+02
1.600000E+02
1.600000E+02
1.600000E+02
1.600000E+02
1.600000E+02
1.600000E+02
1.600000E+02
1.600000E+02
1.600000E+02
1.600000E+02
1.600000E+02
1.600000E+02
1.600000E+02
1.600000E+02
1.600000E+02
1.600000E+02
1.600000E+02
1.600000E+02
1.600000E+02
1.600000E+02
1.600000E+02
1.600000E+02
1.600000E+02
1.600000E+02
1.600000E+02
1.600000E+02
1.600000E+02
1.600000E+02
1.600000E+02
1.600000E+02
1.600000E+02
1.600000E+02
1.600000E+02
1.600000E+02
1.600000E+02
1.600000E+02
1.600000E+02
1.600000E+02
1.600000E+02
1.600000E+02
1.600000E+02
1.600000E+02
1.600000E+02
1.600000E+02
1.600000E+02
1.600000E+02
1.600000E+02
1.600000E+02
1.600000E+02
1.600000E+02
1.600000E+02
1.600000E+02
1.600000E+02
1.600000E+02
1.600000E+02
1.600000E+02
1.600000E+02
1.600000E+02
1.600000E+02
1.600000E+02
1.600000E+02
1.600000E+02
1.600000E+02
1.600000E+02
1.600000E+02
1.600000E+02
1.600000E+02
1.600000E+02
1.600000E+02
1.600000E+02
1.600000E+02
1.600000E+02
1.600000E+02
1.600000E+02
1.600000E+02
1.600000E+02
1.600000E+02
1.600000E+02
1.600000E+02
1.600000E+02
1.600000E+02
1.600000E+02
1.600000E+02
1.600000E+02
1.600000E+02
1.600000E+02
1.600000E+02
1.600000E+02
1.600000E+02
1.600000E+02
1.600000E+02
1.600000E+02
1.600000E+02
1.600000E+02
1.600000E+02
1.600000E+02
1.600000E+02
1.600000E+02
1.600000E+02
1.600000E+02
1.600000E+02
1.600000E+02
1.600000E+02
1.600000E+02
1.600000E+02
1.600000E+02
1.600000E+02
1.600000E+02
1.600000E+02
1.600000E+02
1.600000E+02
1.600000E+02
1.600000E+02
1.600000E+02
1.600000E+02
1.600000E+02
1.600000E+02
1.600000E+02
1.600000E+02
1.600000E+02
1.600000E+02
1.600000E+02
1.600000E+02
1.600000E+02
1.600000E+02
1.600000E+02
1.600000E+02
1.600000E+02
1.600000E+02
1.600000E+02
1.600000E+02
1.600000E+02
1.600000E+02
1.600000E+02
1.600000E+02
1.600000E+02
1.600000E+02
1.600000E+02
1.600000E+02
1.600000E+02
1.600000E+02
1.600000E+02
1.600000E+02
1.600000E+02
1.600000E+02
1.600000E+02
1.600000E+02
1.600000E+02
1.600000E+02
1.600000E+02
1.600000E+02
1.600000E+02
1.600000E+02
1.600000E+02
1.600000E+02
1.600000E+02
1.600000E+02
1.600000E+02
1.600000E+02
1.600000E+02
1.600000E+02
1.600000E+02
1.600000E+02
1.650000E+02
1.650000E+02
1.650000E+02
1.650000E+02
1.650000E+02
1.650000E+02
1.650000E+02
1.650000E+02
1.650000E+02
1.650000E+02
1.650000E+02
1.650000E+02
1.650000E+02
1.650000E+02
1.650000E+02
1.650000E+02
1.650000E+02
1.650000E+02
1.650000E+02
1.650000E+02
1.650000E+02
1.650000E+02
1.650000E+02
1.650000E+02
1.650000E+02
1.650000E+02
1.650000E+02
1.650000E+02
1.650000E+02
1.650000E+02
1.650000E+02
1.650000E+02
1.650000E+02
1.650000E+02
1.650000E+02
1.650000E+02
1.650000E+02
1.650000E+02
1.650000E+02
1.650000E+02
1.650000E+02
1.650000E+02
1.650000E+02
1.650000E+02
1.650000E+02
1.650000E+02
1.650000E+02
1.650000E+02
1.650000E+02
1.650000E+02
1.650000E+02
1.650000E+02
1.650000E+02
1.650000E+02
1.650000E+02
1.650000E+02
1.650000E+02
1.650000E+02
1.650000E+02
1.650000E+02
1.650000E+02
1.650000E+02
1.650000E+02
1.650000E+02
1.650000E+02
1.650000E+02
1.650000E+02
1.650000E+02
1.650000E+02
1.650000E+02
1.650000E+02
1.650000E+02
1.650000E+02
1.650000E+02
1.650000E+02
1.650000E+02
1.650000E+02
1.650000E+02
1.650000E+02
1.650000E+02
1.650000E+02
1.650000E+02
1.650000E+02
1.650000E+02
1.650000E+02
1.650000E+02
1.650000E+02
1.650000E+02
1.650000E+02
1.650000E+02
1.650000E+02
1.650000E+02
1.650000E+02
1.650000E+02
1.650000E+02
1.650000E+02
1.650000E+02
1.650000E+02
1.650000E+02
1.650000E+02
1.650000E+02
1.650000E+02
1.650000E+02
1.650000E+02
1.650000E+02
1.650000E+02
1.650000E+02
1.650000E+02
1.650000E+02
1.650000E+02
1.650000E+02
1.650000E+02
1.650000E+02
1.650000E+02
1.650000E+02
1.650000E+02
1.650000E+02
1.650000E+02
1.650000E+02
1.650000E+02
1.650000E+02
1.650000E+02
1.650000E+02
1.650000E+02
1.650000E+02
1.650000E+02
1.650000E+02
1.650000E+02
1.650000E+02
1.650000E+02
1.650000E+02
1.650000E+02
1.650000E+02
1.650000E+02
1.650000E+02
1.650000E+02
1.650000E+02
1.650000E+02
1.650000E+02
1.650000E+02
1.650000E+02
1.650000E+02
1.650000E+02
1.650000E+02
1.650000E+02
1.650000E+02
1.650000E+02
1.650000E+02
1.650000E+02
1.650000E+02
1.650000E+02
1.650000E+02
1.650000E+02
1.650000E+02
1.650000E+02
1.650000E+02
1.650000E+02
1.650000E+02
1.650000E+02
1.650000E+02
1.650000E+02
1.650000E+02
1.650000E+02
1.650000E+02
1.650000E+02
1.650000E+02
1.650000E+02
1.650000E+02
1.650000E+02
1.650000E+02
1.650000E+02
1.650000E+02
1.650000E+02
1.650000E+02
1.650000E+02
1.650000E+02
1.650000E+02
1.650000E+02
1.650000E+02
1.650000E+02
1.650000E+02
1.650000E+02
1.650000E+02
1.650000E+02
1.650000E+02
1.650000E+02
1.650000E+02
1.650000E+02
1.650000E+02
1.650000E+02
1.650000E+02
1.650000E+02
1.650000E+02
1.650000E+02
1.650000E+02
1.650000E+02
1.650000E+02
1.650000E+02
1.650000E+02
1.650000E+02
1.650000E+02
1.700000E+02
1.700000E+02
1.700000E+02
1.700000E+02
1.700000E+02
1.700000E+02
1.700000E+02
1.700000E+02
1.700000E+02
1.700000E+02
1.700000E+02
1.700000E+02
1.700000E+02
1.700000E+02
1.700000E+02
1.700000E+02
1.700000E+02
1.700000E+02
1.700000E+02
1.700000E+02
1.700000E+02
1.700000E+02
1.700000E+02
1.700000E+02
1.700000E+02
1.700000E+02
1.700000E+02
1.700000E+02
1.700000E+02
1.700000E+02
1.700000E+02
1.700000E+02
1.700000E+02
1.700000E+02
1.700000E+02
1.700000E+02
1.700000E+02
1.700000E+02
1.700000E+02
1.700000E+02
1.700000E+02
1.700000E+02
1.700000E+02
1.700000E+02
1.700000E+02
1.700000E+02
1.700000E+02
1.700000E+02
1.700000E+02
1.700000E+02
1.700000E+02
1.700000E+02
1.700000E+02
1.700000E+02
1.700000E+02
1.700000E+02
1.700000E+02
1.700000E+02
1.700000E+02
1.700000E+02
1.700000E+02
1.700000E+02
1.700000E+02
1.700000E+02
1.700000E+02
1.700000E+02
1.700000E+02
1.700000E+02
1.700000E+02
1.700000E+02
1.700000E+02
1.700000E+02
1.700000E+02
1.700000E+02
1.700000E+02
1.700000E+02
1.700000E+02
1.700000E+02
1.700000E+02
1.700000E+02
1.700000E+02
1.700000E+02
1.700000E+02
1.700000E+02
1.700000E+02
1.700000E+02
1.700000E+02
1.700000E+02
1.700000E+02
1.700000E+02
1.700000E+02
1.700000E+02
1.700000E+02
1.700000E+02
1.700000E+02
1.700000E+02
1.700000E+02
1.700000E+02
1.700000E+02
1.700000E+02
1.700000E+02
1.700000E+02
1.700000E+02
1.700000E+02
1.700000E+02
1.700000E+02
1.700000E+02
1.700000E+02
1.700000E+02
1.700000E+02
1.700000E+02
1.700000E+02
1.700000E+02
1.700000E+02
1.700000E+02
1.700000E+02
1.700000E+02
1.700000E+02
1.700000E+02
1.700000E+02
1.700000E+02
1.700000E+02
1.700000E+02
1.700000E+02
1.700000E+02
1.700000E+02
1.700000E+02
1.700000E+02
1.700000E+02
1.700000E+02
1.700000E+02
1.700000E+02
1.700000E+02
1.700000E+02
1.700000E+02
1.700000E+02
1.700000E+02
1.700000E+02
1.700000E+02
1.700000E+02
1.700000E+02
1.700000E+02
1.700000E+02
1.700000E+02
1.700000E+02
1.700000E+02
1.700000E+02
1.700000E+02
1.700000E+02
1.700000E+02
1.700000E+02
1.700000E+02
1.700000E+02
1.700000E+02
1.700000E+02
1.700000E+02
1.700000E+02
1.700000E+02
1.700000E+02
1.700000E+02
1.700000E+02
1.700000E+02
1.700000E+02
1.700000E+02
1.700000E+02
1.700000E+02
1.700000E+02
1.700000E+02
1.700000E+02
1.700000E+02
1.700000E+02
1.700000E+02
1.700000E+02
1.700000E+02
1.700000E+02
1.700000E+02
1.700000E+02
1.700000E+02
1.700000E+02
1.700000E+02
1.700000E+02
1.700000E+02
1.700000E+02
1.700000E+02
1.700000E+02
1.700000E+02
1.700000E+02
1.700000E+02
1.700000E+02
1.700000E+02
1.700000E+02
1.700000E+02
1.700000E+02
1.700000E+02
1.700000E+02
1.700000E+02
1.700000E+02
1.700000E+02
1.700000E+02
1.700000E+02
1.700000E+02
1.750000E+02
1.750000E+02
1.750000E+02
1.750000E+02
1.750000E+02
1.750000E+02
1.750000E+02
1.750000E+02
1.750000E+02
1.750000E+02
1.750000E+02
1.750000E+02
1.750000E+02
1.750000E+02
1.750000E+02
1.750000E+02
1.750000E+02
1.750000E+02
1.750000E+02
1.750000E+02
1.750000E+02
1.750000E+02
1.750000E+02
1.750000E+02
1.750000E+02
1.750000E+02
1.750000E+02
1.750000E+02
1.750000E+02
1.750000E+02
1.750000E+02
1.750000E+02
1.750000E+02
1.750000E+02
1.750000E+02
1.750000E+02
1.750000E+02
1.750000E+02
1.750000E+02
1.750000E+02
1.750000E+02
1.750000E+02
1.750000E+02
1.750000E+02
1.750000E+02
1.750000E+02
1.750000E+02
1.750000E+02
1.750000E+02
1.750000E+02
1.750000E+02
1.750000E+02
1.750000E+02
1.750000E+02
1.750000E+02
1.750000E+02
1.750000E+02
1.750000E+02
1.750000E+02
1.750000E+02
1.750000E+02
1.750000E+02
1.750000E+02
1.750000E+02
1.750000E+02
1.750000E+02
1.750000E+02
1.750000E+02
1.750000E+02
1.750000E+02
1.750000E+02
1.750000E+02
1.750000E+02
1.750000E+02
1.750000E+02
1.750000E+02
1.750000E+02
1.750000E+02
1.750000E+02
1.750000E+02
1.750000E+02
1.750000E+02
1.750000E+02
1.750000E+02
1.750000E+02
1.750000E+02
1.750000E+02
1.750000E+02
1.750000E+02
1.750000E+02
1.750000E+02
1.750000E+02
1.750000E+02
1.750000E+02
1.750000E+02
1.750000E+02
1.750000E+02
1.750000E+02
1.750000E+02
1.750000E+02
1.750000E+02
1.750000E+02
1.750000E+02
1.750000E+02
1.750000E+02
1.750000E+02
1.750000E+02
1.750000E+02
1.750000E+02
1.750000E+02
1.750000E+02
1.750000E+02
1.750000E+02
1.750000E+02
1.750000E+02
1.750000E+02
1.750000E+02
1.750000E+02
1.750000E+02
1.750000E+02
1.750000E+02
1.750000E+02
1.750000E+02
1.750000E+02
1.750000E+02
1.750000E+02
1.750000E+02
1.750000E+02
1.750000E+02
1.750000E+02
1.750000E+02
1.750000E+02
1.750000E+02
1.750000E+02
1.750000E+02
1.750000E+02
1.750000E+02
1.750000E+02
1.750000E+02
1.750000E+02
1.750000E+02
1.750000E+02
1.750000E+02
1.750000E+02
1.750000E+02
1.750000E+02
1.750000E+02
1.750000E+02
1.750000E+02
1.750000E+02
1.750000E+02
1.750000E+02
1.750000E+02
1.750000E+02
1.750000E+02
1.750000E+02
1.750000E+02
1.750000E+02
1.750000E+02
1.750000E+02
1.750000E+02
1.750000E+02
1.750000E+02
1.750000E+02
1.750000E+02
1.750000E+02
1.750000E+02
1.750000E+02
1.750000E+02
1.750000E+02
1.750000E+02
1.750000E+02
1.750000E+02
1.750000E+02
1.750000E+02
1.750000E+02
1.750000E+02
1.750000E+02
1.750000E+02
1.750000E+02
1.750000E+02
1.750000E+02
1.750000E+02
1.750000E+02
1.750000E+02
1.750000E+02
1.750000E+02
1.750000E+02
1.750000E+02
1.750000E+02
1.750000E+02
1.750000E+02
1.750000E+02
1.750000E+02
1.750000E+02
1.750000E+02
1.750000E+02
1.750000E+02
1.750000E+02
1.750000E+02
1.750000E+02
1.800000E+02
1.800000E+02
1.800000E+02
1.800000E+02
1.800000E+02
1.800000E+02
1.800000E+02
1.800000E+02
1.800000E+02
1.800000E+02
1.800000E+02
1.800000E+02
1.800000E+02
1.800000E+02
1.800000E+02
1.800000E+02
1.800000E+02
1.800000E+02
1.800000E+02
1.800000E+02
1.800000E+02
1.800000E+02
1.800000E+02
1.800000E+02
1.800000E+02
1.800000E+02
1.800000E+02
1.800000E+02
1.800000E+02
1.800000E+02
1.800000E+02
1.800000E+02
1.800000E+02
1.800000E+02
1.800000E+02
1.800000E+02
1.800000E+02
1.800000E+02
1.800000E+02
1.800000E+02
1.800000E+02
1.800000E+02
1.800000E+02
1.800000E+02
1.800000E+02
1.800000E+02
1.800000E+02
1.800000E+02
1.800000E+02
1.800000E+02
1.800000E+02
1.800000E+02
1.800000E+02
1.800000E+02
1.800000E+02
1.800000E+02
1.800000E+02
1.800000E+02
1.800000E+02
1.800000E+02
1.800000E+02
1.800000E+02
1.800000E+02
1.800000E+02
1.800000E+02
1.800000E+02
1.800000E+02
1.800000E+02
1.800000E+02
1.800000E+02
1.800000E+02
1.800000E+02
1.800000E+02
1.800000E+02
1.800000E+02
1.800000E+02
1.800000E+02
1.800000E+02
1.800000E+02
1.800000E+02
1.800000E+02
1.800000E+02
1.800000E+02
1.800000E+02
1.800000E+02
1.800000E+02
1.800000E+02
1.800000E+02
1.800000E+02
1.800000E+02
1.800000E+02
1.800000E+02
1.800000E+02
1.800000E+02
1.800000E+02
1.800000E+02
1.800000E+02
1.800000E+02
1.800000E+02
1.800000E+02
1.800000E+02
1.800000E+02
1.800000E+02
1.800000E+02
1.800000E+02
1.800000E+02
1.800000E+02
1.800000E+02
1.800000E+02
1.800000E+02
1.800000E+02
1.800000E+02
1.800000E+02
1.800000E+02
1.800000E+02
1.800000E+02
1.800000E+02
1.800000E+02
1.800000E+02
1.800000E+02
1.800000E+02
1.800000E+02
1.800000E+02
1.800000E+02
1.800000E+02
1.800000E+02
1.800000E+02
1.800000E+02
1.800000E+02
1.800000E+02
1.800000E+02
1.800000E+02
1.800000E+02
1.800000E+02
1.800000E+02
1.800000E+02
1.800000E+02
1.800000E+02
1.800000E+02
1.800000E+02
1.800000E+02
1.800000E+02
1.800000E+02
1.800000E+02
1.800000E+02
1.800000E+02
1.800000E+02
1.800000E+02
1.800000E+02
1.800000E+02
1.800000E+02
1.800000E+02
1.800000E+02
1.800000E+02
1.800000E+02
1.800000E+02
1.800000E+02
1.800000E+02
1.800000E+02
1.800000E+02
1.800000E+02
1.800000E+02
1.800000E+02
1.800000E+02
1.800000E+02
1.800000E+02
1.800000E+02
1.800000E+02
1.800000E+02
1.800000E+02
1.800000E+02
1.800000E+02
1.800000E+02
1.800000E+02
1.800000E+02
1.800000E+02
1.800000E+02
1.800000E+02
1.800000E+02
1.800000E+02
1.800000E+02
1.800000E+02
1.800000E+02
1.800000E+02
1.800000E+02
1.800000E+02
1.800000E+02
1.800000E+02
1.800000E+02
1.800000E+02
1.800000E+02
1.800000E+02
1.800000E+02
1.800000E+02
1.800000E+02
1.800000E+02
1.800000E+02
1.800000E+02
1.800000E+02
1.800000E+02
1.800000E+02
1.850000E+02
1.850000E+02
1.850000E+02
1.850000E+02
1.850000E+02
1.850000E+02
1.850000E+02
1.850000E+02
1.850000E+02
1.850000E+02
1.850000E+02
1.850000E+02
1.850000E+02
1.850000E+02
1.850000E+02
1.850000E+02
1.850000E+02
1.850000E+02
1.850000E+02
1.850000E+02
1.850000E+02
1.850000E+02
1.850000E+02
1.850000E+02
1.850000E+02
1.850000E+02
1.850000E+02
1.850000E+02
1.850000E+02
1.850000E+02
1.850000E+02
1.850000E+02
1.850000E+02
1.850000E+02
1.850000E+02
1.850000E+02
1.850000E+02
1.850000E+02
1.850000E+02
1.850000E+02
1.850000E+02
1.850000E+02
1.850000E+02
1.850000E+02
1.850000E+02
1.850000E+02
1.850000E+02
1.850000E+02
1.850000E+02
1.850000E+02
1.850000E+02
1.850000E+02
1.850000E+02
1.850000E+02
1.850000E+02
1.850000E+02
1.850000E+02
1.850000E+02
1.850000E+02
1.850000E+02
1.850000E+02
1.850000E+02
1.850000E+02
1.850000E+02
1.850000E+02
1.850000E+02
1.850000E+02
1.850000E+02
1.850000E+02
1.850000E+02
1.850000E+02
1.850000E+02
1.850000E+02
1.850000E+02
1.850000E+02
1.850000E+02
1.850000E+02
1.850000E+02
1.850000E+02
1.850000E+02
1.850000E+02
1.850000E+02
1.850000E+02
1.850000E+02
1.850000E+02
1.850000E+02
1.850000E+02
1.850000E+02
1.850000E+02
1.850000E+02
1.850000E+02
1.850000E+02
1.850000E+02
1.850000E+02
1.850000E+02
1.850000E+02
1.850000E+02
1.850000E+02
1.850000E+02
1.850000E+02
1.850000E+02
1.850000E+02
1.850000E+02
1.850000E+02
1.850000E+02
1.850000E+02
1.850000E+02
1.850000E+02
1.850000E+02
1.850000E+02
1.850000E+02
1.850000E+02
1.850000E+02
1.850000E+02
1.850000E+02
1.850000E+02
1.850000E+02
1.850000E+02
1.850000E+02
1.850000E+02
1.850000E+02
1.850000E+02
1.850000E+02
1.850000E+02
1.850000E+02
1.850000E+02
1.850000E+02
1.850000E+02
1.850000E+02
1.850000E+02
1.850000E+02
1.850000E+02
1.850000E+02
1.850000E+02
1.850000E+02
1.850000E+02
1.850000E+02
1.850000E+02
1.850000E+02
1.850000E+02
1.850000E+02
1.850000E+02
1.850000E+02
1.850000E+02
1.850000E+02
1.850000E+02
1.850000E+02
1.850000E+02
1.850000E+02
1.850000E+02
1.850000E+02
1.850000E+02
1.850000E+02
1.850000E+02
1.850000E+02
1.850000E+02
1.850000E+02
1.850000E+02
1.850000E+02
1.850000E+02
1.850000E+02
1.850000E+02
1.850000E+02
1.850000E+02
1.850000E+02
1.850000E+02
1.850000E+02
1.850000E+02
1.850000E+02
1.850000E+02
1.850000E+02
1.850000E+02
1.850000E+02
1.850000E+02
1.850000E+02
1.850000E+02
1.850000E+02
1.850000E+02
1.850000E+02
1.850000E+02
1.850000E+02
1.850000E+02
1.850000E+02
1.850000E+02
1.850000E+02
1.850000E+02
1.850000E+02
1.850000E+02
1.850000E+02
1.850000E+02
1.850000E+02
1.850000E+02
1.850000E+02
1.850000E+02
1.850000E+02
1.850000E+02
1.850000E+02
1.850000E+02
1.850000E+02
1.850000E+02
1.850000E+02
1.900000E+02
1.900000E+02
1.900000E+02
1.900000E+02
1.900000E+02
1.900000E+02
1.900000E+02
1.900000E+02
1.900000E+02
1.900000E+02
1.900000E+02
1.900000E+02
1.900000E+02
1.900000E+02
1.900000E+02
1.900000E+02
1.900000E+02
1.900000E+02
1.900000E+02
1.900000E+02
1.900000E+02
1.900000E+02
1.900000E+02
1.900000E+02
1.900000E+02
1.900000E+02
1.900000E+02
1.900000E+02
1.900000E+02
1.900000E+02
1.900000E+02
1.900000E+02
1.900000E+02
1.900000E+02
1.900000E+02
1.900000E+02
1.900000E+02
1.900000E+02
1.900000E+02
1.900000E+02
1.900000E+02
1.900000E+02
1.900000E+02
1.900000E+02
1.900000E+02
1.900000E+02
1.900000E+02
1.900000E+02
1.900000E+02
1.900000E+02
1.900000E+02
1.900000E+02
1.900000E+02
1.900000E+02
1.900000E+02
1.900000E+02
1.900000E+02
1.900000E+02
1.900000E+02
1.900000E+02
1.900000E+02
1.900000E+02
1.900000E+02
1.900000E+02
1.900000E+02
1.900000E+02
1.900000E+02
1.900000E+02
1.900000E+02
1.900000E+02
1.900000E+02
1.900000E+02
1.900000E+02
1.900000E+02
1.900000E+02
1.900000E+02
1.900000E+02
1.900000E+02
1.900000E+02
1.900000E+02
1.900000E+02
1.900000E+02
1.900000E+02
1.900000E+02
1.900000E+02
1.900000E+02
1.900000E+02
1.900000E+02
1.900000E+02
1.900000E+02
1.900000E+02
1.900000E+02
1.900000E+02
1.900000E+02
1.900000E+02
1.900000E+02
1.900000E+02
1.900000E+02
1.900000E+02
1.900000E+02
1.900000E+02
1.900000E+02
1.900000E+02
1.900000E+02
1.900000E+02
1.900000E+02
1.900000E+02
1.900000E+02
1.900000E+02
1.900000E+02
1.900000E+02
1.900000E+02
1.900000E+02
1.900000E+02
1.900000E+02
1.900000E+02
1.900000E+02
1.900000E+02
1.900000E+02
1.900000E+02
1.900000E+02
1.900000E+02
1.900000E+02
1.900000E+02
1.900000E+02
1.900000E+02
1.900000E+02
1.900000E+02
1.900000E+02
1.900000E+02
1.900000E+02
1.900000E+02
1.900000E+02
1.900000E+02
1.900000E+02
1.900000E+02
1.900000E+02
1.900000E+02
1.900000E+02
1.900000E+02
1.900000E+02
1.900000E+02
1.900000E+02
1.900000E+02
1.900000E+02
1.900000E+02
1.900000E+02
1.900000E+02
1.900000E+02
1.900000E+02
1.900000E+02
1.900000E+02
1.900000E+02
1.900000E+02
1.900000E+02
1.900000E+02
1.900000E+02
1.900000E+02
1.900000E+02
1.900000E+02
1.900000E+02
1.900000E+02
1.900000E+02
1.900000E+02
1.900000E+02
1.900000E+02
1.900000E+02
1.900000E+02
1.900000E+02
1.900000E+02
1.900000E+02
1.900000E+02
1.900000E+02
1.900000E+02
1.900000E+02
1.900000E+02
1.900000E+02
1.900000E+02
1.900000E+02
1.900000E+02
1.900000E+02
1.900000E+02
1.900000E+02
1.900000E+02
1.900000E+02
1.900000E+02
1.900000E+02
1.900000E+02
1.900000E+02
1.900000E+02
1.900000E+02
1.900000E+02
1.900000E+02
1.900000E+02
1.900000E+02
1.900000E+02
1.900000E+02
1.900000E+02
1.900000E+02
1.900000E+02
1.900000E+02
1.950000E+02
1.950000E+02
1.950000E+02
1.950000E+02
1.950000E+02
1.950000E+02
1.950000E+02
1.950000E+02
1.950000E+02
1.950000E+02
1.950000E+02
1.950000E+02
1.950000E+02
1.950000E+02
1.950000E+02
1.950000E+02
1.950000E+02
1.950000E+02
1.950000E+02
1.950000E+02
1.950000E+02
1.950000E+02
1.950000E+02
1.950000E+02
1.950000E+02
1.950000E+02
1.950000E+02
1.950000E+02
1.950000E+02
1.950000E+02
1.950000E+02
1.950000E+02
1.950000E+02
1.950000E+02
1.950000E+02
1.950000E+02
1.950000E+02
1.950000E+02
1.950000E+02
1.950000E+02
1.950000E+02
1.950000E+02
1.950000E+02
1.950000E+02
1.950000E+02
1.950000E+02
1.950000E+02
1.950000E+02
1.950000E+02
1.950000E+02
1.950000E+02
1.950000E+02
1.950000E+02
1.950000E+02
1.950000E+02
1.950000E+02
1.950000E+02
1.950000E+02
1.950000E+02
1.950000E+02
1.950000E+02
1.950000E+02
1.950000E+02
1.950000E+02
1.950000E+02
1.950000E+02
1.950000E+02
1.950000E+02
1.950000E+02
1.950000E+02
1.950000E+02
1.950000E+02
1.950000E+02
1.950000E+02
1.950000E+02
1.950000E+02
1.950000E+02
1.950000E+02
1.950000E+02
1.950000E+02
1.950000E+02
1.950000E+02
1.950000E+02
1.950000E+02
1.950000E+02
1.950000E+02
1.950000E+02
1.950000E+02
1.950000E+02
1.950000E+02
1.950000E+02
1.950000E+02
1.950000E+02
1.950000E+02
1.950000E+02
1.950000E+02
1.950000E+02
1.950000E+02
1.950000E+02
1.950000E+02
1.950000E+02
1.950000E+02
1.950000E+02
1.950000E+02
1.950000E+02
1.950000E+02
1.950000E+02
1.950000E+02
1.950000E+02
1.950000E+02
1.950000E+02
1.950000E+02
1.950000E+02
1.950000E+02
1.950000E+02
1.950000E+02
1.950000E+02
1.950000E+02
1.950000E+02
1.950000E+02
1.950000E+02
1.950000E+02
1.950000E+02
1.950000E+02
1.950000E+02
1.950000E+02
1.950000E+02
1.950000E+02
1.950000E+02
1.950000E+02
1.950000E+02
1.950000E+02
1.950000E+02
1.950000E+02
1.950000E+02
1.950000E+02
1.950000E+02
1.950000E+02
1.950000E+02
1.950000E+02
1.950000E+02
1.950000E+02
1.950000E+02
1.950000E+02
1.950000E+02
1.950000E+02
1.950000E+02
1.950000E+02
1.950000E+02
1.950000E+02
1.950000E+02
1.950000E+02
1.950000E+02
1.950000E+02
1.950000E+02
1.950000E+02
1.950000E+02
1.950000E+02
1.950000E+02
1.950000E+02
1.950000E+02
1.950000E+02
1.950000E+02
1.950000E+02
1.950000E+02
1.950000E+02
1.950000E+02
1.950000E+02
1.950000E+02
1.950000E+02
1.950000E+02
1.950000E+02
1.950000E+02
1.950000E+02
1.950000E+02
1.950000E+02
1.950000E+02
1.950000E+02
1.950000E+02
1.950000E+02
1.950000E+02
1.950000E+02
1.950000E+02
1.950000E+02
1.950000E+02
1.950000E+02
1.950000E+02
1.950000E+02
1.950000E+02
1.950000E+02
1.950000E+02
1.950000E+02
1.950000E+02
1.950000E+02
1.950000E+02
1.950000E+02
1.950000E+02
1.950000E+02
1.950000E+02
1.950000E+02
1.950000E+02
2.000000E+02
2.000000E+02
2.000000E+02
2.000000E+02
2.000000E+02
2.000000E+02
2.000000E+02
2.000000E+02
2.000000E+02
2.000000E+02
2.000000E+02
2.000000E+02
2.000000E+02
2.000000E+02
2.000000E+02
2.000000E+02
2.000000E+02
2.000000E+02
2.000000E+02
2.000000E+02
2.000000E+02
2.000000E+02
2.000000E+02
2.000000E+02
2.000000E+02
2.000000E+02
2.000000E+02
2.000000E+02
2.000000E+02
2.000000E+02
2.000000E+02
2.000000E+02
2.000000E+02
2.000000E+02
2.000000E+02
2.000000E+02
2.000000E+02
2.000000E+02
2.000000E+02
2.000000E+02
2.000000E+02
2.000000E+02
2.000000E+02
2.000000E+02
2.000000E+02
2.000000E+02
2.000000E+02
2.000000E+02
2.000000E+02
2.000000E+02
2.000000E+02
2.000000E+02
2.000000E+02
2.000000E+02
2.000000E+02
2.000000E+02
2.000000E+02
2.000000E+02
2.000000E+02
2.000000E+02
2.000000E+02
2.000000E+02
2.000000E+02
2.000000E+02
2.000000E+02
2.000000E+02
2.000000E+02
2.000000E+02
2.000000E+02
2.000000E+02
2.000000E+02
2.000000E+02
2.000000E+02
2.000000E+02
2.000000E+02
2.000000E+02
2.000000E+02
2.000000E+02
2.000000E+02
2.000000E+02
2.000000E+02
2.000000E+02
2.000000E+02
2.000000E+02
2.000000E+02
2.000000E+02
2.000000E+02
2.000000E+02
2.000000E+02
2.000000E+02
2.000000E+02
2.000000E+02
2.000000E+02
2.000000E+02
2.000000E+02
2.000000E+02
2.000000E+02
2.000000E+02
2.000000E+02
2.000000E+02
2.000000E+02
2.000000E+02
2.000000E+02
2.000000E+02
2.000000E+02
2.000000E+02
2.000000E+02
2.000000E+02
2.000000E+02
2.000000E+02
2.000000E+02
2.000000E+02
2.000000E+02
2.000000E+02
2.000000E+02
2.000000E+02
2.000000E+02
2.000000E+02
2.000000E+02
2.000000E+02
2.000000E+02
2.000000E+02
2.000000E+02
2.000000E+02
2.000000E+02
2.000000E+02
2.000000E+02
2.000000E+02
2.000000E+02
2.000000E+02
2.000000E+02
2.000000E+02
2.000000E+02
2.000000E+02
2.000000E+02
2.000000E+02
2.000000E+02
2.000000E+02
2.000000E+02
2.000000E+02
2.000000E+02
2.000000E+02
2.000000E+02
2.000000E+02
2.000000E+02
2.000000E+02
2.000000E+02
2.000000E+02
2.000000E+02
2.000000E+02
2.000000E+02
2.000000E+02
2.000000E+02
2.000000E+02
2.000000E+02
2.000000E+02
2.000000E+02
2.000000E+02
2.000000E+02
2.000000E+02
2.000000E+02
2.000000E+02
2.000000E+02
2.000000E+02
2.000000E+02
2.000000E+02
2.000000E+02
2.000000E+02
2.000000E+02
2.000000E+02
2.000000E+02
2.000000E+02
2.000000E+02
2.000000E+02
2.000000E+02
2.000000E+02
2.000000E+02
2.000000E+02
2.000000E+02
2.000000E+02
2.000000E+02
2.000000E+02
2.000000E+02
2.000000E+02
2.000000E+02
2.000000E+02
2.000000E+02
2.000000E+02
2.000000E+02
2.000000E+02
2.000000E+02
2.000000E+02
2.000000E+02
2.000000E+02
2.000000E+02
2.000000E+02
2.000000E+02
2.000000E+02
2.000000E+02
2.000000E+02
2.000000E+02
2.050000E+02
2.050000E+02
2.050000E+02
2.050000E+02
2.050000E+02
2.050000E+02
2.050000E+02
2.050000E+02
2.050000E+02
2.050000E+02
2.050000E+02
2.050000E+02
2.050000E+02
2.050000E+02
2.050000E+02
2.050000E+02
2.050000E+02
2.050000E+02
2.050000E+02
2.050000E+02
2.050000E+02
2.050000E+02
2.050000E+02
2.050000E+02
2.050000E+02
2.050000E+02
2.050000E+02
2.050000E+02
2.050000E+02
2.050000E+02
2.050000E+02
2.050000E+02
2.050000E+02
2.050000E+02
2.050000E+02
2.050000E+02
2.050000E+02
2.050000E+02
2.050000E+02
2.050000E+02
2.050000E+02
2.050000E+02
2.050000E+02
2.050000E+02
2.050000E+02
2.050000E+02
2.050000E+02
2.050000E+02
2.050000E+02
2.050000E+02
2.050000E+02
2.050000E+02
2.050000E+02
2.050000E+02
2.050000E+02
2.050000E+02
2.050000E+02
2.050000E+02
2.050000E+02
2.050000E+02
2.050000E+02
2.050000E+02
2.050000E+02
2.050000E+02
2.050000E+02
2.050000E+02
2.050000E+02
2.050000E+02
2.050000E+02
2.050000E+02
2.050000E+02
2.050000E+02
2.050000E+02
2.050000E+02
2.050000E+02
2.050000E+02
2.050000E+02
2.050000E+02
2.050000E+02
2.050000E+02
2.050000E+02
2.050000E+02
2.050000E+02
2.050000E+02
2.050000E+02
2.050000E+02
2.050000E+02
2.050000E+02
2.050000E+02
2.050000E+02
2.050000E+02
2.050000E+02
2.050000E+02
2.050000E+02
2.050000E+02
2.050000E+02
2.050000E+02
2.050000E+02
2.050000E+02
2.050000E+02
2.050000E+02
2.050000E+02
2.050000E+02
2.050000E+02
2.050000E+02
2.050000E+02
2.050000E+02
2.050000E+02
2.050000E+02
2.050000E+02
2.050000E+02
2.050000E+02
2.050000E+02
2.050000E+02
2.050000E+02
2.050000E+02
2.050000E+02
2.050000E+02
2.050000E+02
2.050000E+02
2.050000E+02
2.050000E+02
2.050000E+02
2.050000E+02
2.050000E+02
2.050000E+02
2.050000E+02
2.050000E+02
2.050000E+02
2.050000E+02
2.050000E+02
2.050000E+02
2.050000E+02
2.050000E+02
2.050000E+02
2.050000E+02
2.050000E+02
2.050000E+02
2.050000E+02
2.050000E+02
2.050000E+02
2.050000E+02
2.050000E+02
2.050000E+02
2.050000E+02
2.050000E+02
2.050000E+02
2.050000E+02
2.050000E+02
2.050000E+02
2.050000E+02
2.050000E+02
2.050000E+02
2.050000E+02
2.050000E+02
2.050000E+02
2.050000E+02
2.050000E+02
2.050000E+02
2.050000E+02
2.050000E+02
2.050000E+02
2.050000E+02
2.050000E+02
2.050000E+02
2.050000E+02
2.050000E+02
2.050000E+02
2.050000E+02
2.050000E+02
2.050000E+02
2.050000E+02
2.050000E+02
2.050000E+02
2.050000E+02
2.050000E+02
2.050000E+02
2.050000E+02
2.050000E+02
2.050000E+02
2.050000E+02
2.050000E+02
2.050000E+02
2.050000E+02
2.050000E+02
2.050000E+02
2.050000E+02
2.050000E+02
2.050000E+02
2.050000E+02
2.050000E+02
2.050000E+02
2.050000E+02
2.050000E+02
2.050000E+02
2.050000E+02
2.050000E+02
2.050000E+02
2.050000E+02
2.050000E+02
2.050000E+02
2.100000E+02
2.100000E+02
2.100000E+02
2.100000E+02
2.100000E+02
2.100000E+02
2.100000E+02
2.100000E+02
2.100000E+02
2.100000E+02
2.100000E+02
2.100000E+02
2.100000E+02
2.100000E+02
2.100000E+02
2.100000E+02
2.100000E+02
2.100000E+02
2.100000E+02
2.100000E+02
2.100000E+02
2.100000E+02
2.100000E+02
2.100000E+02
2.100000E+02
2.100000E+02
2.100000E+02
2.100000E+02
2.100000E+02
2.100000E+02
2.100000E+02
2.100000E+02
2.100000E+02
2.100000E+02
2.100000E+02
2.100000E+02
2.100000E+02
2.100000E+02
2.100000E+02
2.100000E+02
2.100000E+02
2.100000E+02
2.100000E+02
2.100000E+02
2.100000E+02
2.100000E+02
2.100000E+02
2.100000E+02
2.100000E+02
2.100000E+02
2.100000E+02
2.100000E+02
2.100000E+02
2.100000E+02
2.100000E+02
2.100000E+02
2.100000E+02
2.100000E+02
2.100000E+02
2.100000E+02
2.100000E+02
2.100000E+02
2.100000E+02
2.100000E+02
2.100000E+02
2.100000E+02
2.100000E+02
2.100000E+02
2.100000E+02
2.100000E+02
2.100000E+02
2.100000E+02
2.100000E+02
2.100000E+02
2.100000E+02
2.100000E+02
2.100000E+02
2.100000E+02
2.100000E+02
2.100000E+02
2.100000E+02
2.100000E+02
2.100000E+02
2.100000E+02
2.100000E+02
2.100000E+02
2.100000E+02
2.100000E+02
2.100000E+02
2.100000E+02
2.100000E+02
2.100000E+02
2.100000E+02
2.100000E+02
2.100000E+02
2.100000E+02
2.100000E+02
2.100000E+02
2.100000E+02
2.100000E+02
2.100000E+02
2.100000E+02
2.100000E+02
2.100000E+02
2.100000E+02
2.100000E+02
2.100000E+02
2.100000E+02
2.100000E+02
2.100000E+02
2.100000E+02
2.100000E+02
2.100000E+02
2.100000E+02
2.100000E+02
2.100000E+02
2.100000E+02
2.100000E+02
2.100000E+02
2.100000E+02
2.100000E+02
2.100000E+02
2.100000E+02
2.100000E+02
2.100000E+02
2.100000E+02
2.100000E+02
2.100000E+02
2.100000E+02
2.100000E+02
2.100000E+02
2.100000E+02
2.100000E+02
2.100000E+02
2.100000E+02
2.100000E+02
2.100000E+02
2.100000E+02
2.100000E+02
2.100000E+02
2.100000E+02
2.100000E+02
2.100000E+02
2.100000E+02
2.100000E+02
2.100000E+02
2.100000E+02
2.100000E+02
2.100000E+02
2.100000E+02
2.100000E+02
2.100000E+02
2.100000E+02
2.100000E+02
2.100000E+02
2.100000E+02
2.100000E+02
2.100000E+02
2.100000E+02
2.100000E+02
2.100000E+02
2.100000E+02
2.100000E+02
2.100000E+02
2.100000E+02
2.100000E+02
2.100000E+02
2.100000E+02
2.100000E+02
2.100000E+02
2.100000E+02
2.100000E+02
2.100000E+02
2.100000E+02
2.100000E+02
2.100000E+02
2.100000E+02
2.100000E+02
2.100000E+02
2.100000E+02
2.100000E+02
2.100000E+02
2.100000E+02
2.100000E+02
2.100000E+02
2.100000E+02
2.100000E+02
2.100000E+02
2.100000E+02
2.100000E+02
2.100000E+02
2.100000E+02
2.100000E+02
2.100000E+02
2.100000E+02
2.100000E+02
2.100000E+02
2.100000E+02
2.100000E+02
2.100000E+02
2.100000E+02
2.150000E+02
2.150000E+02
2.150000E+02
2.150000E+02
2.150000E+02
2.150000E+02
2.150000E+02
2.150000E+02
2.150000E+02
2.150000E+02
2.150000E+02
2.150000E+02
2.150000E+02
2.150000E+02
2.150000E+02
2.150000E+02
2.150000E+02
2.150000E+02
2.150000E+02
2.150000E+02
2.150000E+02
2.150000E+02
2.150000E+02
2.150000E+02
2.150000E+02
2.150000E+02
2.150000E+02
2.150000E+02
2.150000E+02
2.150000E+02
2.150000E+02
2.150000E+02
2.150000E+02
2.150000E+02
2.150000E+02
2.150000E+02
2.150000E+02
2.150000E+02
2.150000E+02
2.150000E+02
2.150000E+02
2.150000E+02
2.150000E+02
2.150000E+02
2.150000E+02
2.150000E+02
2.150000E+02
2.150000E+02
2.150000E+02
2.150000E+02
2.150000E+02
2.150000E+02
2.150000E+02
2.150000E+02
2.150000E+02
2.150000E+02
2.150000E+02
2.150000E+02
2.150000E+02
2.150000E+02
2.150000E+02
2.150000E+02
2.150000E+02
2.150000E+02
2.150000E+02
2.150000E+02
2.150000E+02
2.150000E+02
2.150000E+02
2.150000E+02
2.150000E+02
2.150000E+02
2.150000E+02
2.150000E+02
2.150000E+02
2.150000E+02
2.150000E+02
2.150000E+02
2.150000E+02
2.150000E+02
2.150000E+02
2.150000E+02
2.150000E+02
2.150000E+02
2.150000E+02
2.150000E+02
2.150000E+02
2.150000E+02
2.150000E+02
2.150000E+02
2.150000E+02
2.150000E+02
2.150000E+02
2.150000E+02
2.150000E+02
2.150000E+02
2.150000E+02
2.150000E+02
2.150000E+02
2.150000E+02
2.150000E+02
2.150000E+02
2.150000E+02
2.150000E+02
2.150000E+02
2.150000E+02
2.150000E+02
2.150000E+02
2.150000E+02
2.150000E+02
2.150000E+02
2.150000E+02
2.150000E+02
2.150000E+02
2.150000E+02
2.150000E+02
2.150000E+02
2.150000E+02
2.150000E+02
2.150000E+02
2.150000E+02
2.150000E+02
2.150000E+02
2.150000E+02
2.150000E+02
2.150000E+02
2.150000E+02
2.150000E+02
2.150000E+02
2.150000E+02
2.150000E+02
2.150000E+02
2.150000E+02
2.150000E+02
2.150000E+02
2.150000E+02
2.150000E+02
2.150000E+02
2.150000E+02
2.150000E+02
2.150000E+02
2.150000E+02
2.150000E+02
2.150000E+02
2.150000E+02
2.150000E+02
2.150000E+02
2.150000E+02
2.150000E+02
2.150000E+02
2.150000E+02
2.150000E+02
2.150000E+02
2.150000E+02
2.150000E+02
2.150000E+02
2.150000E+02
2.150000E+02
2.150000E+02
2.150000E+02
2.150000E+02
2.150000E+02
2.150000E+02
2.150000E+02
2.150000E+02
2.150000E+02
2.150000E+02
2.150000E+02
2.150000E+02
2.150000E+02
2.150000E+02
2.150000E+02
2.150000E+02
2.150000E+02
2.150000E+02
2.150000E+02
2.150000E+02
2.150000E+02
2.150000E+02
2.150000E+02
2.150000E+02
2.150000E+02
2.150000E+02
2.150000E+02
2.150000E+02
2.150000E+02
2.150000E+02
2.150000E+02
2.150000E+02
2.150000E+02
2.150000E+02
2.150000E+02
2.150000E+02
2.150000E+02
2.150000E+02
2.150000E+02
2.150000E+02
2.150000E+02
2.150000E+02
2.150000E+02
2.150000E+02
2.200000E+02
2.200000E+02
2.200000E+02
2.200000E+02
2.200000E+02
2.200000E+02
2.200000E+02
2.200000E+02
2.200000E+02
2.200000E+02
2.200000E+02
2.200000E+02
2.200000E+02
2.200000E+02
2.200000E+02
2.200000E+02
2.200000E+02
2.200000E+02
2.200000E+02
2.200000E+02
2.200000E+02
2.200000E+02
2.200000E+02
2.200000E+02
2.200000E+02
2.200000E+02
2.200000E+02
2.200000E+02
2.200000E+02
2.200000E+02
2.200000E+02
2.200000E+02
2.200000E+02
2.200000E+02
2.200000E+02
2.200000E+02
2.200000E+02
2.200000E+02
2.200000E+02
2.200000E+02
2.200000E+02
2.200000E+02
2.200000E+02
2.200000E+02
2.200000E+02
2.200000E+02
2.200000E+02
2.200000E+02
2.200000E+02
2.200000E+02
2.200000E+02
2.200000E+02
2.200000E+02
2.200000E+02
2.200000E+02
2.200000E+02
2.200000E+02
2.200000E+02
2.200000E+02
2.200000E+02
2.200000E+02
2.200000E+02
2.200000E+02
2.200000E+02
2.200000E+02
2.200000E+02
2.200000E+02
2.200000E+02
2.200000E+02
2.200000E+02
2.200000E+02
2.200000E+02
2.200000E+02
2.200000E+02
2.200000E+02
2.200000E+02
2.200000E+02
2.200000E+02
2.200000E+02
2.200000E+02
2.200000E+02
2.200000E+02
2.200000E+02
2.200000E+02
2.200000E+02
2.200000E+02
2.200000E+02
2.200000E+02
2.200000E+02
2.200000E+02
2.200000E+02
2.200000E+02
2.200000E+02
2.200000E+02
2.200000E+02
2.200000E+02
2.200000E+02
2.200000E+02
2.200000E+02
2.200000E+02
2.200000E+02
2.200000E+02
2.200000E+02
2.200000E+02
2.200000E+02
2.200000E+02
2.200000E+02
2.200000E+02
2.200000E+02
2.200000E+02
2.200000E+02
2.200000E+02
2.200000E+02
2.200000E+02
2.200000E+02
2.200000E+02
2.200000E+02
2.200000E+02
2.200000E+02
2.200000E+02
2.200000E+02
2.200000E+02
2.200000E+02
2.200000E+02
2.200000E+02
2.200000E+02
2.200000E+02
2.200000E+02
2.200000E+02
2.200000E+02
2.200000E+02
2.200000E+02
2.200000E+02
2.200000E+02
2.200000E+02
2.200000E+02
2.200000E+02
2.200000E+02
2.200000E+02
2.200000E+02
2.200000E+02
2.200000E+02
2.200000E+02
2.200000E+02
2.200000E+02
2.200000E+02
2.200000E+02
2.200000E+02
2.200000E+02
2.200000E+02
2.200000E+02
2.200000E+02
2.200000E+02
2.200000E+02
2.200000E+02
2.200000E+02
2.200000E+02
2.200000E+02
2.200000E+02
2.200000E+02
2.200000E+02
2.200000E+02
2.200000E+02
2.200000E+02
2.200000E+02
2.200000E+02
2.200000E+02
2.200000E+02
2.200000E+02
2.200000E+02
2.200000E+02
2.200000E+02
2.200000E+02
2.200000E+02
2.200000E+02
2.200000E+02
2.200000E+02
2.200000E+02
2.200000E+02
2.200000E+02
2.200000E+02
2.200000E+02
2.200000E+02
2.200000E+02
2.200000E+02
2.200000E+02
2.200000E+02
2.200000E+02
2.200000E+02
2.200000E+02
2.200000E+02
2.200000E+02
2.200000E+02
2.200000E+02
2.200000E+02
2.200000E+02
2.200000E+02
2.200000E+02
2.200000E+02
2.200000E+02
2.200000E+02
2.250000E+02
2.250000E+02
2.250000E+02
2.250000E+02
2.250000E+02
2.250000E+02
2.250000E+02
2.250000E+02
2.250000E+02
2.250000E+02
2.250000E+02
2.250000E+02
2.250000E+02
2.250000E+02
2.250000E+02
2.250000E+02
2.250000E+02
2.250000E+02
2.250000E+02
2.250000E+02
2.250000E+02
2.250000E+02
2.250000E+02
2.250000E+02
2.250000E+02
2.250000E+02
2.250000E+02
2.250000E+02
2.250000E+02
2.250000E+02
2.250000E+02
2.250000E+02
2.250000E+02
2.250000E+02
2.250000E+02
2.250000E+02
2.250000E+02
2.250000E+02
2.250000E+02
2.250000E+02
2.250000E+02
2.250000E+02
2.250000E+02
2.250000E+02
2.250000E+02
2.250000E+02
2.250000E+02
2.250000E+02
2.250000E+02
2.250000E+02
2.250000E+02
2.250000E+02
2.250000E+02
2.250000E+02
2.250000E+02
2.250000E+02
2.250000E+02
2.250000E+02
2.250000E+02
2.250000E+02
2.250000E+02
2.250000E+02
2.250000E+02
2.250000E+02
2.250000E+02
2.250000E+02
2.250000E+02
2.250000E+02
2.250000E+02
2.250000E+02
2.250000E+02
2.250000E+02
2.250000E+02
2.250000E+02
2.250000E+02
2.250000E+02
2.250000E+02
2.250000E+02
2.250000E+02
2.250000E+02
2.250000E+02
2.250000E+02
2.250000E+02
2.250000E+02
2.250000E+02
2.250000E+02
2.250000E+02
2.250000E+02
2.250000E+02
2.250000E+02
2.250000E+02
2.250000E+02
2.250000E+02
2.250000E+02
2.250000E+02
2.250000E+02
2.250000E+02
2.250000E+02
2.250000E+02
2.250000E+02
2.250000E+02
2.250000E+02
2.250000E+02
2.250000E+02
2.250000E+02
2.250000E+02
2.250000E+02
2.250000E+02
2.250000E+02
2.250000E+02
2.250000E+02
2.250000E+02
2.250000E+02
2.250000E+02
2.250000E+02
2.250000E+02
2.250000E+02
2.250000E+02
2.250000E+02
2.250000E+02
2.250000E+02
2.250000E+02
2.250000E+02
2.250000E+02
2.250000E+02
2.250000E+02
2.250000E+02
2.250000E+02
2.250000E+02
2.250000E+02
2.250000E+02
2.250000E+02
2.250000E+02
2.250000E+02
2.250000E+02
2.250000E+02
2.250000E+02
2.250000E+02
2.250000E+02
2.250000E+02
2.250000E+02
2.250000E+02
2.250000E+02
2.250000E+02
2.250000E+02
2.250000E+02
2.250000E+02
2.250000E+02
2.250000E+02
2.250000E+02
2.250000E+02
2.250000E+02
2.250000E+02
2.250000E+02
2.250000E+02
2.250000E+02
2.250000E+02
2.250000E+02
2.250000E+02
2.250000E+02
2.250000E+02
2.250000E+02
2.250000E+02
2.250000E+02
2.250000E+02
2.250000E+02
2.250000E+02
2.250000E+02
2.250000E+02
2.250000E+02
2.250000E+02
2.250000E+02
2.250000E+02
2.250000E+02
2.250000E+02
2.250000E+02
2.250000E+02
2.250000E+02
2.250000E+02
2.250000E+02
2.250000E+02
2.250000E+02
2.250000E+02
2.250000E+02
2.250000E+02
2.250000E+02
2.250000E+02
2.250000E+02
2.250000E+02
2.250000E+02
2.250000E+02
2.250000E+02
2.250000E+02
2.250000E+02
2.250000E+02
2.250000E+02
2.250000E+02
2.250000E+02
2.250000E+02
2.250000E+02
2.250000E+02
2.300000E+02
2.300000E+02
2.300000E+02
2.300000E+02
2.300000E+02
2.300000E+02
2.300000E+02
2.300000E+02
2.300000E+02
2.300000E+02
2.300000E+02
2.300000E+02
2.300000E+02
2.300000E+02
2.300000E+02
2.300000E+02
2.300000E+02
2.300000E+02
2.300000E+02
2.300000E+02
2.300000E+02
2.300000E+02
2.300000E+02
2.300000E+02
2.300000E+02
2.300000E+02
2.300000E+02
2.300000E+02
2.300000E+02
2.300000E+02
2.300000E+02
2.300000E+02
2.300000E+02
2.300000E+02
2.300000E+02
2.300000E+02
2.300000E+02
2.300000E+02
2.300000E+02
2.300000E+02
2.300000E+02
2.300000E+02
2.300000E+02
2.300000E+02
2.300000E+02
2.300000E+02
2.300000E+02
2.300000E+02
2.300000E+02
2.300000E+02
2.300000E+02
2.300000E+02
2.300000E+02
2.300000E+02
2.300000E+02
2.300000E+02
2.300000E+02
2.300000E+02
2.300000E+02
2.300000E+02
2.300000E+02
2.300000E+02
2.300000E+02
2.300000E+02
2.300000E+02
2.300000E+02
2.300000E+02
2.300000E+02
2.300000E+02
2.300000E+02
2.300000E+02
2.300000E+02
2.300000E+02
2.300000E+02
2.300000E+02
2.300000E+02
2.300000E+02
2.300000E+02
2.300000E+02
2.300000E+02
2.300000E+02
2.300000E+02
2.300000E+02
2.300000E+02
2.300000E+02
2.300000E+02
2.300000E+02
2.300000E+02
2.300000E+02
2.300000E+02
2.300000E+02
2.300000E+02
2.300000E+02
2.300000E+02
2.300000E+02
2.300000E+02
2.300000E+02
2.300000E+02
2.300000E+02
2.300000E+02
2.300000E+02
2.300000E+02
2.300000E+02
2.300000E+02
2.300000E+02
2.300000E+02
2.300000E+02
2.300000E+02
2.300000E+02
2.300000E+02
2.300000E+02
2.300000E+02
2.300000E+02
2.300000E+02
2.300000E+02
2.300000E+02
2.300000E+02
2.300000E+02
2.300000E+02
2.300000E+02
2.300000E+02
2.300000E+02
2.300000E+02
2.300000E+02
2.300000E+02
2.300000E+02
2.300000E+02
2.300000E+02
2.300000E+02
2.300000E+02
2.300000E+02
2.300000E+02
2.300000E+02
2.300000E+02
2.300000E+02
2.300000E+02
2.300000E+02
2.300000E+02
2.300000E+02
2.300000E+02
2.300000E+02
2.300000E+02
2.300000E+02
2.300000E+02
2.300000E+02
2.300000E+02
2.300000E+02
2.300000E+02
2.300000E+02
2.300000E+02
2.300000E+02
2.300000E+02
2.300000E+02
2.300000E+02
2.300000E+02
2.300000E+02
2.300000E+02
2.300000E+02
2.300000E+02
2.300000E+02
2.300000E+02
2.300000E+02
2.300000E+02
2.300000E+02
2.300000E+02
2.300000E+02
2.300000E+02
2.300000E+02
2.300000E+02
2.300000E+02
2.300000E+02
2.300000E+02
2.300000E+02
2.300000E+02
2.300000E+02
2.300000E+02
2.300000E+02
2.300000E+02
2.300000E+02
2.300000E+02
2.300000E+02
2.300000E+02
2.300000E+02
2.300000E+02
2.300000E+02
2.300000E+02
2.300000E+02
2.300000E+02
2.300000E+02
2.300000E+02
2.300000E+02
2.300000E+02
2.300000E+02
2.300000E+02
2.300000E+02
2.300000E+02
2.300000E+02
2.300000E+02
2.300000E+02
2.300000E+02
2.300000E+02
2.350000E+02
2.350000E+02
2.350000E+02
2.350000E+02
2.350000E+02
2.350000E+02
2.350000E+02
2.350000E+02
2.350000E+02
2.350000E+02
2.350000E+02
2.350000E+02
2.350000E+02
2.350000E+02
2.350000E+02
2.350000E+02
2.350000E+02
2.350000E+02
2.350000E+02
2.350000E+02
2.350000E+02
2.350000E+02
2.350000E+02
2.350000E+02
2.350000E+02
2.350000E+02
2.350000E+02
2.350000E+02
2.350000E+02
2.350000E+02
2.350000E+02
2.350000E+02
2.350000E+02
2.350000E+02
2.350000E+02
2.350000E+02
2.350000E+02
2.350000E+02
2.350000E+02
2.350000E+02
2.350000E+02
2.350000E+02
2.350000E+02
2.350000E+02
2.350000E+02
2.350000E+02
2.350000E+02
2.350000E+02
2.350000E+02
2.350000E+02
2.350000E+02
2.350000E+02
2.350000E+02
2.350000E+02
2.350000E+02
2.350000E+02
2.350000E+02
2.350000E+02
2.350000E+02
2.350000E+02
2.350000E+02
2.350000E+02
2.350000E+02
2.350000E+02
2.350000E+02
2.350000E+02
2.350000E+02
2.350000E+02
2.350000E+02
2.350000E+02
2.350000E+02
2.350000E+02
2.350000E+02
2.350000E+02
2.350000E+02
2.350000E+02
2.350000E+02
2.350000E+02
2.350000E+02
2.350000E+02
2.350000E+02
2.350000E+02
2.350000E+02
2.350000E+02
2.350000E+02
2.350000E+02
2.350000E+02
2.350000E+02
2.350000E+02
2.350000E+02
2.350000E+02
2.350000E+02
2.350000E+02
2.350000E+02
2.350000E+02
2.350000E+02
2.350000E+02
2.350000E+02
2.350000E+02
2.350000E+02
2.350000E+02
2.350000E+02
2.350000E+02
2.350000E+02
2.350000E+02
2.350000E+02
2.350000E+02
2.350000E+02
2.350000E+02
2.350000E+02
2.350000E+02
2.350000E+02
2.350000E+02
2.350000E+02
2.350000E+02
2.350000E+02
2.350000E+02
2.350000E+02
2.350000E+02
2.350000E+02
2.350000E+02
2.350000E+02
2.350000E+02
2.350000E+02
2.350000E+02
2.350000E+02
2.350000E+02
2.350000E+02
2.350000E+02
2.350000E+02
2.350000E+02
2.350000E+02
2.350000E+02
2.350000E+02
2.350000E+02
2.350000E+02
2.350000E+02
2.350000E+02
2.350000E+02
2.350000E+02
2.350000E+02
2.350000E+02
2.350000E+02
2.350000E+02
2.350000E+02
2.350000E+02
2.350000E+02
2.350000E+02
2.350000E+02
2.350000E+02
2.350000E+02
2.350000E+02
2.350000E+02
2.350000E+02
2.350000E+02
2.350000E+02
2.350000E+02
2.350000E+02
2.350000E+02
2.350000E+02
2.350000E+02
2.350000E+02
2.350000E+02
2.350000E+02
2.350000E+02
2.350000E+02
2.350000E+02
2.350000E+02
2.350000E+02
2.350000E+02
2.350000E+02
2.350000E+02
2.350000E+02
2.350000E+02
2.350000E+02
2.350000E+02
2.350000E+02
2.350000E+02
2.350000E+02
2.350000E+02
2.350000E+02
2.350000E+02
2.350000E+02
2.350000E+02
2.350000E+02
2.350000E+02
2.350000E+02
2.350000E+02
2.350000E+02
2.350000E+02
2.350000E+02
2.350000E+02
2.350000E+02
2.350000E+02
2.350000E+02
2.350000E+02
2.350000E+02
2.350000E+02
2.350000E+02
2.350000E+02
2.350000E+02
2.400000E+02
2.400000E+02
2.400000E+02
2.400000E+02
2.400000E+02
2.400000E+02
2.400000E+02
2.400000E+02
2.400000E+02
2.400000E+02
2.400000E+02
2.400000E+02
2.400000E+02
2.400000E+02
2.400000E+02
2.400000E+02
2.400000E+02
2.400000E+02
2.400000E+02
2.400000E+02
2.400000E+02
2.400000E+02
2.400000E+02
2.400000E+02
2.400000E+02
2.400000E+02
2.400000E+02
2.400000E+02
2.400000E+02
2.400000E+02
2.400000E+02
2.400000E+02
2.400000E+02
2.400000E+02
2.400000E+02
2.400000E+02
2.400000E+02
2.400000E+02
2.400000E+02
2.400000E+02
2.400000E+02
2.400000E+02
2.400000E+02
2.400000E+02
2.400000E+02
2.400000E+02
2.400000E+02
2.400000E+02
2.400000E+02
2.400000E+02
2.400000E+02
2.400000E+02
2.400000E+02
2.400000E+02
2.400000E+02
2.400000E+02
2.400000E+02
2.400000E+02
2.400000E+02
2.400000E+02
2.400000E+02
2.400000E+02
2.400000E+02
2.400000E+02
2.400000E+02
2.400000E+02
2.400000E+02
2.400000E+02
2.400000E+02
2.400000E+02
2.400000E+02
2.400000E+02
2.400000E+02
2.400000E+02
2.400000E+02
2.400000E+02
2.400000E+02
2.400000E+02
2.400000E+02
2.400000E+02
2.400000E+02
2.400000E+02
2.400000E+02
2.400000E+02
2.400000E+02
2.400000E+02
2.400000E+02
2.400000E+02
2.400000E+02
2.400000E+02
2.400000E+02
2.400000E+02
2.400000E+02
2.400000E+02
2.400000E+02
2.400000E+02
2.400000E+02
2.400000E+02
2.400000E+02
2.400000E+02
2.400000E+02
2.400000E+02
2.400000E+02
2.400000E+02
2.400000E+02
2.400000E+02
2.400000E+02
2.400000E+02
2.400000E+02
2.400000E+02
2.400000E+02
2.400000E+02
2.400000E+02
2.400000E+02
2.400000E+02
2.400000E+02
2.400000E+02
2.400000E+02
2.400000E+02
2.400000E+02
2.400000E+02
2.400000E+02
2.400000E+02
2.400000E+02
2.400000E+02
2.400000E+02
2.400000E+02
2.400000E+02
2.400000E+02
2.400000E+02
2.400000E+02
2.400000E+02
2.400000E+02
2.400000E+02
2.400000E+02
2.400000E+02
2.400000E+02
2.400000E+02
2.400000E+02
2.400000E+02
2.400000E+02
2.400000E+02
2.400000E+02
2.400000E+02
2.400000E+02
2.400000E+02
2.400000E+02
2.400000E+02
2.400000E+02
2.400000E+02
2.400000E+02
2.400000E+02
2.400000E+02
2.400000E+02
2.400000E+02
2.400000E+02
2.400000E+02
2.400000E+02
2.400000E+02
2.400000E+02
2.400000E+02
2.400000E+02
2.400000E+02
2.400000E+02
2.400000E+02
2.400000E+02
2.400000E+02
2.400000E+02
2.400000E+02
2.400000E+02
2.400000E+02
2.400000E+02
2.400000E+02
2.400000E+02
2.400000E+02
2.400000E+02
2.400000E+02
2.400000E+02
2.400000E+02
2.400000E+02
2.400000E+02
2.400000E+02
2.400000E+02
2.400000E+02
2.400000E+02
2.400000E+02
2.400000E+02
2.400000E+02
2.400000E+02
2.400000E+02
2.400000E+02
2.400000E+02
2.400000E+02
2.400000E+02
2.400000E+02
2.400000E+02
2.400000E+02
2.400000E+02
2.400000E+02
2.400000E+02
2.400000E+02
2.450000E+02
2.450000E+02
2.450000E+02
2.450000E+02
2.450000E+02
2.450000E+02
2.450000E+02
2.450000E+02
2.450000E+02
2.450000E+02
2.450000E+02
2.450000E+02
2.450000E+02
2.450000E+02
2.450000E+02
2.450000E+02
2.450000E+02
2.450000E+02
2.450000E+02
2.450000E+02
2.450000E+02
2.450000E+02
2.450000E+02
2.450000E+02
2.450000E+02
2.450000E+02
2.450000E+02
2.450000E+02
2.450000E+02
2.450000E+02
2.450000E+02
2.450000E+02
2.450000E+02
2.450000E+02
2.450000E+02
2.450000E+02
2.450000E+02
2.450000E+02
2.450000E+02
2.450000E+02
2.450000E+02
2.450000E+02
2.450000E+02
2.450000E+02
2.450000E+02
2.450000E+02
2.450000E+02
2.450000E+02
2.450000E+02
2.450000E+02
2.450000E+02
2.450000E+02
2.450000E+02
2.450000E+02
2.450000E+02
2.450000E+02
2.450000E+02
2.450000E+02
2.450000E+02
2.450000E+02
2.450000E+02
2.450000E+02
2.450000E+02
2.450000E+02
2.450000E+02
2.450000E+02
2.450000E+02
2.450000E+02
2.450000E+02
2.450000E+02
2.450000E+02
2.450000E+02
2.450000E+02
2.450000E+02
2.450000E+02
2.450000E+02
2.450000E+02
2.450000E+02
2.450000E+02
2.450000E+02
2.450000E+02
2.450000E+02
2.450000E+02
2.450000E+02
2.450000E+02
2.450000E+02
2.450000E+02
2.450000E+02
2.450000E+02
2.450000E+02
2.450000E+02
2.450000E+02
2.450000E+02
2.450000E+02
2.450000E+02
2.450000E+02
2.450000E+02
2.450000E+02
2.450000E+02
2.450000E+02
2.450000E+02
2.450000E+02
2.450000E+02
2.450000E+02
2.450000E+02
2.450000E+02
2.450000E+02
2.450000E+02
2.450000E+02
2.450000E+02
2.450000E+02
2.450000E+02
2.450000E+02
2.450000E+02
2.450000E+02
2.450000E+02
2.450000E+02
2.450000E+02
2.450000E+02
2.450000E+02
2.450000E+02
2.450000E+02
2.450000E+02
2.450000E+02
2.450000E+02
2.450000E+02
2.450000E+02
2.450000E+02
2.450000E+02
2.450000E+02
2.450000E+02
2.450000E+02
2.450000E+02
2.450000E+02
2.450000E+02
2.450000E+02
2.450000E+02
2.450000E+02
2.450000E+02
2.450000E+02
2.450000E+02
2.450000E+02
2.450000E+02
2.450000E+02
2.450000E+02
2.450000E+02
2.450000E+02
2.450000E+02
2.450000E+02
2.450000E+02
2.450000E+02
2.450000E+02
2.450000E+02
2.450000E+02
2.450000E+02
2.450000E+02
2.450000E+02
2.450000E+02
2.450000E+02
2.450000E+02
2.450000E+02
2.450000E+02
2.450000E+02
2.450000E+02
2.450000E+02
2.450000E+02
2.450000E+02
2.450000E+02
2.450000E+02
2.450000E+02
2.450000E+02
2.450000E+02
2.450000E+02
2.450000E+02
2.450000E+02
2.450000E+02
2.450000E+02
2.450000E+02
2.450000E+02
2.450000E+02
2.450000E+02
2.450000E+02
2.450000E+02
2.450000E+02
2.450000E+02
2.450000E+02
2.450000E+02
2.450000E+02
2.450000E+02
2.450000E+02
2.450000E+02
2.450000E+02
2.450000E+02
2.450000E+02
2.450000E+02
2.450000E+02
2.450000E+02
2.450000E+02
2.450000E+02
2.450000E+02
2.450000E+02
2.500000E+02
2.500000E+02
2.500000E+02
2.500000E+02
2.500000E+02
2.500000E+02
2.500000E+02
2.500000E+02
2.500000E+02
2.500000E+02
2.500000E+02
2.500000E+02
2.500000E+02
2.500000E+02
2.500000E+02
2.500000E+02
2.500000E+02
2.500000E+02
2.500000E+02
2.500000E+02
2.500000E+02
2.500000E+02
2.500000E+02
2.500000E+02
2.500000E+02
2.500000E+02
2.500000E+02
2.500000E+02
2.500000E+02
2.500000E+02
2.500000E+02
2.500000E+02
2.500000E+02
2.500000E+02
2.500000E+02
2.500000E+02
2.500000E+02
2.500000E+02
2.500000E+02
2.500000E+02
2.500000E+02
2.500000E+02
2.500000E+02
2.500000E+02
2.500000E+02
2.500000E+02
2.500000E+02
2.500000E+02
2.500000E+02
2.500000E+02
2.500000E+02
2.500000E+02
2.500000E+02
2.500000E+02
2.500000E+02
2.500000E+02
2.500000E+02
2.500000E+02
2.500000E+02
2.500000E+02
2.500000E+02
2.500000E+02
2.500000E+02
2.500000E+02
2.500000E+02
2.500000E+02
2.500000E+02
2.500000E+02
2.500000E+02
2.500000E+02
2.500000E+02
2.500000E+02
2.500000E+02
2.500000E+02
2.500000E+02
2.500000E+02
2.500000E+02
2.500000E+02
2.500000E+02
2.500000E+02
2.500000E+02
2.500000E+02
2.500000E+02
2.500000E+02
2.500000E+02
2.500000E+02
2.500000E+02
2.500000E+02
2.500000E+02
2.500000E+02
2.500000E+02
2.500000E+02
2.500000E+02
2.500000E+02
2.500000E+02
2.500000E+02
2.500000E+02
2.500000E+02
2.500000E+02
2.500000E+02
2.500000E+02
2.500000E+02
2.500000E+02
2.500000E+02
2.500000E+02
2.500000E+02
2.500000E+02
2.500000E+02
2.500000E+02
2.500000E+02
2.500000E+02
2.500000E+02
2.500000E+02
2.500000E+02
2.500000E+02
2.500000E+02
2.500000E+02
2.500000E+02
2.500000E+02
2.500000E+02
2.500000E+02
2.500000E+02
2.500000E+02
2.500000E+02
2.500000E+02
2.500000E+02
2.500000E+02
2.500000E+02
2.500000E+02
2.500000E+02
2.500000E+02
2.500000E+02
2.500000E+02
2.500000E+02
2.500000E+02
2.500000E+02
2.500000E+02
2.500000E+02
2.500000E+02
2.500000E+02
2.500000E+02
2.500000E+02
2.500000E+02
2.500000E+02
2.500000E+02
2.500000E+02
2.500000E+02
2.500000E+02
2.500000E+02
2.500000E+02
2.500000E+02
2.500000E+02
2.500000E+02
2.500000E+02
2.500000E+02
2.500000E+02
2.500000E+02
2.500000E+02
2.500000E+02
2.500000E+02
2.500000E+02
2.500000E+02
2.500000E+02
2.500000E+02
2.500000E+02
2.500000E+02
2.500000E+02
2.500000E+02
2.500000E+02
2.500000E+02
2.500000E+02
2.500000E+02
2.500000E+02
2.500000E+02
2.500000E+02
2.500000E+02
2.500000E+02
2.500000E+02
2.500000E+02
2.500000E+02
2.500000E+02
2.500000E+02
2.500000E+02
2.500000E+02
2.500000E+02
2.500000E+02
2.500000E+02
2.500000E+02
2.500000E+02
2.500000E+02
2.500000E+02
2.500000E+02
2.500000E+02
2.500000E+02
2.500000E+02
2.500000E+02
2.500000E+02
2.500000E+02
2.500000E+02
2.500000E+02
2.500000E+02
2.550000E+02
2.550000E+02
2.550000E+02
2.550000E+02
2.550000E+02
2.550000E+02
2.550000E+02
2.550000E+02
2.550000E+02
2.550000E+02
2.550000E+02
2.550000E+02
2.550000E+02
2.550000E+02
2.550000E+02
2.550000E+02
2.550000E+02
2.550000E+02
2.550000E+02
2.550000E+02
2.550000E+02
2.550000E+02
2.550000E+02
2.550000E+02
2.550000E+02
2.550000E+02
2.550000E+02
2.550000E+02
2.550000E+02
2.550000E+02
2.550000E+02
2.550000E+02
2.550000E+02
2.550000E+02
2.550000E+02
2.550000E+02
2.550000E+02
2.550000E+02
2.550000E+02
2.550000E+02
2.550000E+02
2.550000E+02
2.550000E+02
2.550000E+02
2.550000E+02
2.550000E+02
2.550000E+02
2.550000E+02
2.550000E+02
2.550000E+02
2.550000E+02
2.550000E+02
2.550000E+02
2.550000E+02
2.550000E+02
2.550000E+02
2.550000E+02
2.550000E+02
2.550000E+02
2.550000E+02
2.550000E+02
2.550000E+02
2.550000E+02
2.550000E+02
2.550000E+02
2.550000E+02
2.550000E+02
2.550000E+02
2.550000E+02
2.550000E+02
2.550000E+02
2.550000E+02
2.550000E+02
2.550000E+02
2.550000E+02
2.550000E+02
2.550000E+02
2.550000E+02
2.550000E+02
2.550000E+02
2.550000E+02
2.550000E+02
2.550000E+02
2.550000E+02
2.550000E+02
2.550000E+02
2.550000E+02
2.550000E+02
2.550000E+02
2.550000E+02
2.550000E+02
2.550000E+02
2.550000E+02
2.550000E+02
2.550000E+02
2.550000E+02
2.550000E+02
2.550000E+02
2.550000E+02
2.550000E+02
2.550000E+02
2.550000E+02
2.550000E+02
2.550000E+02
2.550000E+02
2.550000E+02
2.550000E+02
2.550000E+02
2.550000E+02
2.550000E+02
2.550000E+02
2.550000E+02
2.550000E+02
2.550000E+02
2.550000E+02
2.550000E+02
2.550000E+02
2.550000E+02
2.550000E+02
2.550000E+02
2.550000E+02
2.550000E+02
2.550000E+02
2.550000E+02
2.550000E+02
2.550000E+02
2.550000E+02
2.550000E+02
2.550000E+02
2.550000E+02
2.550000E+02
2.550000E+02
2.550000E+02
2.550000E+02
2.550000E+02
2.550000E+02
2.550000E+02
2.550000E+02
2.550000E+02
2.550000E+02
2.550000E+02
2.550000E+02
2.550000E+02
2.550000E+02
2.550000E+02
2.550000E+02
2.550000E+02
2.550000E+02
2.550000E+02
2.550000E+02
2.550000E+02
2.550000E+02
2.550000E+02
2.550000E+02
2.550000E+02
2.550000E+02
2.550000E+02
2.550000E+02
2.550000E+02
2.550000E+02
2.550000E+02
2.550000E+02
2.550000E+02
2.550000E+02
2.550000E+02
2.550000E+02
2.550000E+02
2.550000E+02
2.550000E+02
2.550000E+02
2.550000E+02
2.550000E+02
2.550000E+02
2.550000E+02
2.550000E+02
2.550000E+02
2.550000E+02
2.550000E+02
2.550000E+02
2.550000E+02
2.550000E+02
2.550000E+02
2.550000E+02
2.550000E+02
2.550000E+02
2.550000E+02
2.550000E+02
2.550000E+02
2.550000E+02
2.550000E+02
2.550000E+02
2.550000E+02
2.550000E+02
2.550000E+02
2.550000E+02
2.550000E+02
2.550000E+02
2.550000E+02
2.550000E+02
2.550000E+02
2.550000E+02
2.600000E+02
2.600000E+02
2.600000E+02
2.600000E+02
2.600000E+02
2.600000E+02
2.600000E+02
2.600000E+02
2.600000E+02
2.600000E+02
2.600000E+02
2.600000E+02
2.600000E+02
2.600000E+02
2.600000E+02
2.600000E+02
2.600000E+02
2.600000E+02
2.600000E+02
2.600000E+02
2.600000E+02
2.600000E+02
2.600000E+02
2.600000E+02
2.600000E+02
2.600000E+02
2.600000E+02
2.600000E+02
2.600000E+02
2.600000E+02
2.600000E+02
2.600000E+02
2.600000E+02
2.600000E+02
2.600000E+02
2.600000E+02
2.600000E+02
2.600000E+02
2.600000E+02
2.600000E+02
2.600000E+02
2.600000E+02
2.600000E+02
2.600000E+02
2.600000E+02
2.600000E+02
2.600000E+02
2.600000E+02
2.600000E+02
2.600000E+02
2.600000E+02
2.600000E+02
2.600000E+02
2.600000E+02
2.600000E+02
2.600000E+02
2.600000E+02
2.600000E+02
2.600000E+02
2.600000E+02
2.600000E+02
2.600000E+02
2.600000E+02
2.600000E+02
2.600000E+02
2.600000E+02
2.600000E+02
2.600000E+02
2.600000E+02
2.600000E+02
2.600000E+02
2.600000E+02
2.600000E+02
2.600000E+02
2.600000E+02
2.600000E+02
2.600000E+02
2.600000E+02
2.600000E+02
2.600000E+02
2.600000E+02
2.600000E+02
2.600000E+02
2.600000E+02
2.600000E+02
2.600000E+02
2.600000E+02
2.600000E+02
2.600000E+02
2.600000E+02
2.600000E+02
2.600000E+02
2.600000E+02
2.600000E+02
2.600000E+02
2.600000E+02
2.600000E+02
2.600000E+02
2.600000E+02
2.600000E+02
2.600000E+02
2.600000E+02
2.600000E+02
2.600000E+02
2.600000E+02
2.600000E+02
2.600000E+02
2.600000E+02
2.600000E+02
2.600000E+02
2.600000E+02
2.600000E+02
2.600000E+02
2.600000E+02
2.600000E+02
2.600000E+02
2.600000E+02
2.600000E+02
2.600000E+02
2.600000E+02
2.600000E+02
2.600000E+02
2.600000E+02
2.600000E+02
2.600000E+02
2.600000E+02
2.600000E+02
2.600000E+02
2.600000E+02
2.600000E+02
2.600000E+02
2.600000E+02
2.600000E+02
2.600000E+02
2.600000E+02
2.600000E+02
2.600000E+02
2.600000E+02
2.600000E+02
2.600000E+02
2.600000E+02
2.600000E+02
2.600000E+02
2.600000E+02
2.600000E+02
2.600000E+02
2.600000E+02
2.600000E+02
2.600000E+02
2.600000E+02
2.600000E+02
2.600000E+02
2.600000E+02
2.600000E+02
2.600000E+02
2.600000E+02
2.600000E+02
2.600000E+02
2.600000E+02
2.600000E+02
2.600000E+02
2.600000E+02
2.600000E+02
2.600000E+02
2.600000E+02
2.600000E+02
2.600000E+02
2.600000E+02
2.600000E+02
2.600000E+02
2.600000E+02
2.600000E+02
2.600000E+02
2.600000E+02
2.600000E+02
2.600000E+02
2.600000E+02
2.600000E+02
2.600000E+02
2.600000E+02
2.600000E+02
2.600000E+02
2.600000E+02
2.600000E+02
2.600000E+02
2.600000E+02
2.600000E+02
2.600000E+02
2.600000E+02
2.600000E+02
2.600000E+02
2.600000E+02
2.600000E+02
2.600000E+02
2.600000E+02
2.600000E+02
2.600000E+02
2.600000E+02
2.600000E+02
2.600000E+02
2.600000E+02
2.650000E+02
2.650000E+02
2.650000E+02
2.650000E+02
2.650000E+02
2.650000E+02
2.650000E+02
2.650000E+02
2.650000E+02
2.650000E+02
2.650000E+02
2.650000E+02
2.650000E+02
2.650000E+02
2.650000E+02
2.650000E+02
2.650000E+02
2.650000E+02
2.650000E+02
2.650000E+02
2.650000E+02
2.650000E+02
2.650000E+02
2.650000E+02
2.650000E+02
2.650000E+02
2.650000E+02
2.650000E+02
2.650000E+02
2.650000E+02
2.650000E+02
2.650000E+02
2.650000E+02
2.650000E+02
2.650000E+02
2.650000E+02
2.650000E+02
2.650000E+02
2.650000E+02
2.650000E+02
2.650000E+02
2.650000E+02
2.650000E+02
2.650000E+02
2.650000E+02
2.650000E+02
2.650000E+02
2.650000E+02
2.650000E+02
2.650000E+02
2.650000E+02
2.650000E+02
2.650000E+02
2.650000E+02
2.650000E+02
2.650000E+02
2.650000E+02
2.650000E+02
2.650000E+02
2.650000E+02
2.650000E+02
2.650000E+02
2.650000E+02
2.650000E+02
2.650000E+02
2.650000E+02
2.650000E+02
2.650000E+02
2.650000E+02
2.650000E+02
2.650000E+02
2.650000E+02
2.650000E+02
2.650000E+02
2.650000E+02
2.650000E+02
2.650000E+02
2.650000E+02
2.650000E+02
2.650000E+02
2.650000E+02
2.650000E+02
2.650000E+02
2.650000E+02
2.650000E+02
2.650000E+02
2.650000E+02
2.650000E+02
2.650000E+02
2.650000E+02
2.650000E+02
2.650000E+02
2.650000E+02
2.650000E+02
2.650000E+02
2.650000E+02
2.650000E+02
2.650000E+02
2.650000E+02
2.650000E+02
2.650000E+02
2.650000E+02
2.650000E+02
2.650000E+02
2.650000E+02
2.650000E+02
2.650000E+02
2.650000E+02
2.650000E+02
2.650000E+02
2.650000E+02
2.650000E+02
2.650000E+02
2.650000E+02
2.650000E+02
2.650000E+02
2.650000E+02
2.650000E+02
2.650000E+02
2.650000E+02
2.650000E+02
2.650000E+02
2.650000E+02
2.650000E+02
2.650000E+02
2.650000E+02
2.650000E+02
2.650000E+02
2.650000E+02
2.650000E+02
2.650000E+02
2.650000E+02
2.650000E+02
2.650000E+02
2.650000E+02
2.650000E+02
2.650000E+02
2.650000E+02
2.650000E+02
2.650000E+02
2.650000E+02
2.650000E+02
2.650000E+02
2.650000E+02
2.650000E+02
2.650000E+02
2.650000E+02
2.650000E+02
2.650000E+02
2.650000E+02
2.650000E+02
2.650000E+02
2.650000E+02
2.650000E+02
2.650000E+02
2.650000E+02
2.650000E+02
2.650000E+02
2.650000E+02
2.650000E+02
2.650000E+02
2.650000E+02
2.650000E+02
2.650000E+02
2.650000E+02
2.650000E+02
2.650000E+02
2.650000E+02
2.650000E+02
2.650000E+02
2.650000E+02
2.650000E+02
2.650000E+02
2.650000E+02
2.650000E+02
2.650000E+02
2.650000E+02
2.650000E+02
2.650000E+02
2.650000E+02
2.650000E+02
2.650000E+02
2.650000E+02
2.650000E+02
2.650000E+02
2.650000E+02
2.650000E+02
2.650000E+02
2.650000E+02
2.650000E+02
2.650000E+02
2.650000E+02
2.650000E+02
2.650000E+02
2.650000E+02
2.650000E+02
2.650000E+02
2.650000E+02
2.650000E+02
2.650000E+02
2.650000E+02
2.700000E+02
2.700000E+02
2.700000E+02
2.700000E+02
2.700000E+02
2.700000E+02
2.700000E+02
2.700000E+02
2.700000E+02
2.700000E+02
2.700000E+02
2.700000E+02
2.700000E+02
2.700000E+02
2.700000E+02
2.700000E+02
2.700000E+02
2.700000E+02
2.700000E+02
2.700000E+02
2.700000E+02
2.700000E+02
2.700000E+02
2.700000E+02
2.700000E+02
2.700000E+02
2.700000E+02
2.700000E+02
2.700000E+02
2.700000E+02
2.700000E+02
2.700000E+02
2.700000E+02
2.700000E+02
2.700000E+02
2.700000E+02
2.700000E+02
2.700000E+02
2.700000E+02
2.700000E+02
2.700000E+02
2.700000E+02
2.700000E+02
2.700000E+02
2.700000E+02
2.700000E+02
2.700000E+02
2.700000E+02
2.700000E+02
2.700000E+02
2.700000E+02
2.700000E+02
2.700000E+02
2.700000E+02
2.700000E+02
2.700000E+02
2.700000E+02
2.700000E+02
2.700000E+02
2.700000E+02
2.700000E+02
2.700000E+02
2.700000E+02
2.700000E+02
2.700000E+02
2.700000E+02
2.700000E+02
2.700000E+02
2.700000E+02
2.700000E+02
2.700000E+02
2.700000E+02
2.700000E+02
2.700000E+02
2.700000E+02
2.700000E+02
2.700000E+02
2.700000E+02
2.700000E+02
2.700000E+02
2.700000E+02
2.700000E+02
2.700000E+02
2.700000E+02
2.700000E+02
2.700000E+02
2.700000E+02
2.700000E+02
2.700000E+02
2.700000E+02
2.700000E+02
2.700000E+02
2.700000E+02
2.700000E+02
2.700000E+02
2.700000E+02
2.700000E+02
2.700000E+02
2.700000E+02
2.700000E+02
2.700000E+02
2.700000E+02
2.700000E+02
2.700000E+02
2.700000E+02
2.700000E+02
2.700000E+02
2.700000E+02
2.700000E+02
2.700000E+02
2.700000E+02
2.700000E+02
2.700000E+02
2.700000E+02
2.700000E+02
2.700000E+02
2.700000E+02
2.700000E+02
2.700000E+02
2.700000E+02
2.700000E+02
2.700000E+02
2.700000E+02
2.700000E+02
2.700000E+02
2.700000E+02
2.700000E+02
2.700000E+02
2.700000E+02
2.700000E+02
2.700000E+02
2.700000E+02
2.700000E+02
2.700000E+02
2.700000E+02
2.700000E+02
2.700000E+02
2.700000E+02
2.700000E+02
2.700000E+02
2.700000E+02
2.700000E+02
2.700000E+02
2.700000E+02
2.700000E+02
2.700000E+02
2.700000E+02
2.700000E+02
2.700000E+02
2.700000E+02
2.700000E+02
2.700000E+02
2.700000E+02
2.700000E+02
2.700000E+02
2.700000E+02
2.700000E+02
2.700000E+02
2.700000E+02
2.700000E+02
2.700000E+02
2.700000E+02
2.700000E+02
2.700000E+02
2.700000E+02
2.700000E+02
2.700000E+02
2.700000E+02
2.700000E+02
2.700000E+02
2.700000E+02
2.700000E+02
2.700000E+02
2.700000E+02
2.700000E+02
2.700000E+02
2.700000E+02
2.700000E+02
2.700000E+02
2.700000E+02
2.700000E+02
2.700000E+02
2.700000E+02
2.700000E+02
2.700000E+02
2.700000E+02
2.700000E+02
2.700000E+02
2.700000E+02
2.700000E+02
2.700000E+02
2.700000E+02
2.700000E+02
2.700000E+02
2.700000E+02
2.700000E+02
2.700000E+02
2.700000E+02
2.700000E+02
2.700000E+02
2.700000E+02
2.750000E+02
2.750000E+02
2.750000E+02
2.750000E+02
2.750000E+02
2.750000E+02
2.750000E+02
2.750000E+02
2.750000E+02
2.750000E+02
2.750000E+02
2.750000E+02
2.750000E+02
2.750000E+02
2.750000E+02
2.750000E+02
2.750000E+02
2.750000E+02
2.750000E+02
2.750000E+02
2.750000E+02
2.750000E+02
2.750000E+02
2.750000E+02
2.750000E+02
2.750000E+02
2.750000E+02
2.750000E+02
2.750000E+02
2.750000E+02
2.750000E+02
2.750000E+02
2.750000E+02
2.750000E+02
2.750000E+02
2.750000E+02
2.750000E+02
2.750000E+02
2.750000E+02
2.750000E+02
2.750000E+02
2.750000E+02
2.750000E+02
2.750000E+02
2.750000E+02
2.750000E+02
2.750000E+02
2.750000E+02
2.750000E+02
2.750000E+02
2.750000E+02
2.750000E+02
2.750000E+02
2.750000E+02
2.750000E+02
2.750000E+02
2.750000E+02
2.750000E+02
2.750000E+02
2.750000E+02
2.750000E+02
2.750000E+02
2.750000E+02
2.750000E+02
2.750000E+02
2.750000E+02
2.750000E+02
2.750000E+02
2.750000E+02
2.750000E+02
2.750000E+02
2.750000E+02
2.750000E+02
2.750000E+02
2.750000E+02
2.750000E+02
2.750000E+02
2.750000E+02
2.750000E+02
2.750000E+02
2.750000E+02
2.750000E+02
2.750000E+02
2.750000E+02
2.750000E+02
2.750000E+02
2.750000E+02
2.750000E+02
2.750000E+02
2.750000E+02
2.750000E+02
2.750000E+02
2.750000E+02
2.750000E+02
2.750000E+02
2.750000E+02
2.750000E+02
2.750000E+02
2.750000E+02
2.750000E+02
2.750000E+02
2.750000E+02
2.750000E+02
2.750000E+02
2.750000E+02
2.750000E+02
2.750000E+02
2.750000E+02
2.750000E+02
2.750000E+02
2.750000E+02
2.750000E+02
2.750000E+02
2.750000E+02
2.750000E+02
2.750000E+02
2.750000E+02
2.750000E+02
2.750000E+02
2.750000E+02
2.750000E+02
2.750000E+02
2.750000E+02
2.750000E+02
2.750000E+02
2.750000E+02
2.750000E+02
2.750000E+02
2.750000E+02
2.750000E+02
2.750000E+02
2.750000E+02
2.750000E+02
2.750000E+02
2.750000E+02
2.750000E+02
2.750000E+02
2.750000E+02
2.750000E+02
2.750000E+02
2.750000E+02
2.750000E+02
2.750000E+02
2.750000E+02
2.750000E+02
2.750000E+02
2.750000E+02
2.750000E+02
2.750000E+02
2.750000E+02
2.750000E+02
2.750000E+02
2.750000E+02
2.750000E+02
2.750000E+02
2.750000E+02
2.750000E+02
2.750000E+02
2.750000E+02
2.750000E+02
2.750000E+02
2.750000E+02
2.750000E+02
2.750000E+02
2.750000E+02
2.750000E+02
2.750000E+02
2.750000E+02
2.750000E+02
2.750000E+02
2.750000E+02
2.750000E+02
2.750000E+02
2.750000E+02
2.750000E+02
2.750000E+02
2.750000E+02
2.750000E+02
2.750000E+02
2.750000E+02
2.750000E+02
2.750000E+02
2.750000E+02
2.750000E+02
2.750000E+02
2.750000E+02
2.750000E+02
2.750000E+02
2.750000E+02
2.750000E+02
2.750000E+02
2.750000E+02
2.750000E+02
2.750000E+02
2.750000E+02
2.750000E+02
2.750000E+02
2.750000E+02
2.750000E+02
2.750000E+02
2.750000E+02
2.800000E+02
2.800000E+02
2.800000E+02
2.800000E+02
2.800000E+02
2.800000E+02
2.800000E+02
2.800000E+02
2.800000E+02
2.800000E+02
2.800000E+02
2.800000E+02
2.800000E+02
2.800000E+02
2.800000E+02
2.800000E+02
2.800000E+02
2.800000E+02
2.800000E+02
2.800000E+02
2.800000E+02
2.800000E+02
2.800000E+02
2.800000E+02
2.800000E+02
2.800000E+02
2.800000E+02
2.800000E+02
2.800000E+02
2.800000E+02
2.800000E+02
2.800000E+02
2.800000E+02
2.800000E+02
2.800000E+02
2.800000E+02
2.800000E+02
2.800000E+02
2.800000E+02
2.800000E+02
2.800000E+02
2.800000E+02
2.800000E+02
2.800000E+02
2.800000E+02
2.800000E+02
2.800000E+02
2.800000E+02
2.800000E+02
2.800000E+02
2.800000E+02
2.800000E+02
2.800000E+02
2.800000E+02
2.800000E+02
2.800000E+02
2.800000E+02
2.800000E+02
2.800000E+02
2.800000E+02
2.800000E+02
2.800000E+02
2.800000E+02
2.800000E+02
2.800000E+02
2.800000E+02
2.800000E+02
2.800000E+02
2.800000E+02
2.800000E+02
2.800000E+02
2.800000E+02
2.800000E+02
2.800000E+02
2.800000E+02
2.800000E+02
2.800000E+02
2.800000E+02
2.800000E+02
2.800000E+02
2.800000E+02
2.800000E+02
2.800000E+02
2.800000E+02
2.800000E+02
2.800000E+02
2.800000E+02
2.800000E+02
2.800000E+02
2.800000E+02
2.800000E+02
2.800000E+02
2.800000E+02
2.800000E+02
2.800000E+02
2.800000E+02
2.800000E+02
2.800000E+02
2.800000E+02
2.800000E+02
2.800000E+02
2.800000E+02
2.800000E+02
2.800000E+02
2.800000E+02
2.800000E+02
2.800000E+02
2.800000E+02
2.800000E+02
2.800000E+02
2.800000E+02
2.800000E+02
2.800000E+02
2.800000E+02
2.800000E+02
2.800000E+02
2.800000E+02
2.800000E+02
2.800000E+02
2.800000E+02
2.800000E+02
2.800000E+02
2.800000E+02
2.800000E+02
2.800000E+02
2.800000E+02
2.800000E+02
2.800000E+02
2.800000E+02
2.800000E+02
2.800000E+02
2.800000E+02
2.800000E+02
2.800000E+02
2.800000E+02
2.800000E+02
2.800000E+02
2.800000E+02
2.800000E+02
2.800000E+02
2.800000E+02
2.800000E+02
2.800000E+02
2.800000E+02
2.800000E+02
2.800000E+02
2.800000E+02
2.800000E+02
2.800000E+02
2.800000E+02
2.800000E+02
2.800000E+02
2.800000E+02
2.800000E+02
2.800000E+02
2.800000E+02
2.800000E+02
2.800000E+02
2.800000E+02
2.800000E+02
2.800000E+02
2.800000E+02
2.800000E+02
2.800000E+02
2.800000E+02
2.800000E+02
2.800000E+02
2.800000E+02
2.800000E+02
2.800000E+02
2.800000E+02
2.800000E+02
2.800000E+02
2.800000E+02
2.800000E+02
2.800000E+02
2.800000E+02
2.800000E+02
2.800000E+02
2.800000E+02
2.800000E+02
2.800000E+02
2.800000E+02
2.800000E+02
2.800000E+02
2.800000E+02
2.800000E+02
2.800000E+02
2.800000E+02
2.800000E+02
2.800000E+02
2.800000E+02
2.800000E+02
2.800000E+02
2.800000E+02
2.800000E+02
2.800000E+02
2.800000E+02
2.800000E+02
2.800000E+02
2.800000E+02
2.850000E+02
2.850000E+02
2.850000E+02
2.850000E+02
2.850000E+02
2.850000E+02
2.850000E+02
2.850000E+02
2.850000E+02
2.850000E+02
2.850000E+02
2.850000E+02
2.850000E+02
2.850000E+02
2.850000E+02
2.850000E+02
2.850000E+02
2.850000E+02
2.850000E+02
2.850000E+02
2.850000E+02
2.850000E+02
2.850000E+02
2.850000E+02
2.850000E+02
2.850000E+02
2.850000E+02
2.850000E+02
2.850000E+02
2.850000E+02
2.850000E+02
2.850000E+02
2.850000E+02
2.850000E+02
2.850000E+02
2.850000E+02
2.850000E+02
2.850000E+02
2.850000E+02
2.850000E+02
2.850000E+02
2.850000E+02
2.850000E+02
2.850000E+02
2.850000E+02
2.850000E+02
2.850000E+02
2.850000E+02
2.850000E+02
2.850000E+02
2.850000E+02
2.850000E+02
2.850000E+02
2.850000E+02
2.850000E+02
2.850000E+02
2.850000E+02
2.850000E+02
2.850000E+02
2.850000E+02
2.850000E+02
2.850000E+02
2.850000E+02
2.850000E+02
2.850000E+02
2.850000E+02
2.850000E+02
2.850000E+02
2.850000E+02
2.850000E+02
2.850000E+02
2.850000E+02
2.850000E+02
2.850000E+02
2.850000E+02
2.850000E+02
2.850000E+02
2.850000E+02
2.850000E+02
2.850000E+02
2.850000E+02
2.850000E+02
2.850000E+02
2.850000E+02
2.850000E+02
2.850000E+02
2.850000E+02
2.850000E+02
2.850000E+02
2.850000E+02
2.850000E+02
2.850000E+02
2.850000E+02
2.850000E+02
2.850000E+02
2.850000E+02
2.850000E+02
2.850000E+02
2.850000E+02
2.850000E+02
2.850000E+02
2.850000E+02
2.850000E+02
2.850000E+02
2.850000E+02
2.850000E+02
2.850000E+02
2.850000E+02
2.850000E+02
2.850000E+02
2.850000E+02
2.850000E+02
2.850000E+02
2.850000E+02
2.850000E+02
2.850000E+02
2.850000E+02
2.850000E+02
2.850000E+02
2.850000E+02
2.850000E+02
2.850000E+02
2.850000E+02
2.850000E+02
2.850000E+02
2.850000E+02
2.850000E+02
2.850000E+02
2.850000E+02
2.850000E+02
2.850000E+02
2.850000E+02
2.850000E+02
2.850000E+02
2.850000E+02
2.850000E+02
2.850000E+02
2.850000E+02
2.850000E+02
2.850000E+02
2.850000E+02
2.850000E+02
2.850000E+02
2.850000E+02
2.850000E+02
2.850000E+02
2.850000E+02
2.850000E+02
2.850000E+02
2.850000E+02
2.850000E+02
2.850000E+02
2.850000E+02
2.850000E+02
2.850000E+02
2.850000E+02
2.850000E+02
2.850000E+02
2.850000E+02
2.850000E+02
2.850000E+02
2.850000E+02
2.850000E+02
2.850000E+02
2.850000E+02
2.850000E+02
2.850000E+02
2.850000E+02
2.850000E+02
2.850000E+02
2.850000E+02
2.850000E+02
2.850000E+02
2.850000E+02
2.850000E+02
2.850000E+02
2.850000E+02
2.850000E+02
2.850000E+02
2.850000E+02
2.850000E+02
2.850000E+02
2.850000E+02
2.850000E+02
2.850000E+02
2.850000E+02
2.850000E+02
2.850000E+02
2.850000E+02
2.850000E+02
2.850000E+02
2.850000E+02
2.850000E+02
2.850000E+02
2.850000E+02
2.850000E+02
2.850000E+02
2.850000E+02
2.850000E+02
2.850000E+02
2.850000E+02
2.900000E+02
2.900000E+02
2.900000E+02
2.900000E+02
2.900000E+02
2.900000E+02
2.900000E+02
2.900000E+02
2.900000E+02
2.900000E+02
2.900000E+02
2.900000E+02
2.900000E+02
2.900000E+02
2.900000E+02
2.900000E+02
2.900000E+02
2.900000E+02
2.900000E+02
2.900000E+02
2.900000E+02
2.900000E+02
2.900000E+02
2.900000E+02
2.900000E+02
2.900000E+02
2.900000E+02
2.900000E+02
2.900000E+02
2.900000E+02
2.900000E+02
2.900000E+02
2.900000E+02
2.900000E+02
2.900000E+02
2.900000E+02
2.900000E+02
2.900000E+02
2.900000E+02
2.900000E+02
2.900000E+02
2.900000E+02
2.900000E+02
2.900000E+02
2.900000E+02
2.900000E+02
2.900000E+02
2.900000E+02
2.900000E+02
2.900000E+02
2.900000E+02
2.900000E+02
2.900000E+02
2.900000E+02
2.900000E+02
2.900000E+02
2.900000E+02
2.900000E+02
2.900000E+02
2.900000E+02
2.900000E+02
2.900000E+02
2.900000E+02
2.900000E+02
2.900000E+02
2.900000E+02
2.900000E+02
2.900000E+02
2.900000E+02
2.900000E+02
2.900000E+02
2.900000E+02
2.900000E+02
2.900000E+02
2.900000E+02
2.900000E+02
2.900000E+02
2.900000E+02
2.900000E+02
2.900000E+02
2.900000E+02
2.900000E+02
2.900000E+02
2.900000E+02
2.900000E+02
2.900000E+02
2.900000E+02
2.900000E+02
2.900000E+02
2.900000E+02
2.900000E+02
2.900000E+02
2.900000E+02
2.900000E+02
2.900000E+02
2.900000E+02
2.900000E+02
2.900000E+02
2.900000E+02
2.900000E+02
2.900000E+02
2.900000E+02
2.900000E+02
2.900000E+02
2.900000E+02
2.900000E+02
2.900000E+02
2.900000E+02
2.900000E+02
2.900000E+02
2.900000E+02
2.900000E+02
2.900000E+02
2.900000E+02
2.900000E+02
2.900000E+02
2.900000E+02
2.900000E+02
2.900000E+02
2.900000E+02
2.900000E+02
2.900000E+02
2.900000E+02
2.900000E+02
2.900000E+02
2.900000E+02
2.900000E+02
2.900000E+02
2.900000E+02
2.900000E+02
2.900000E+02
2.900000E+02
2.900000E+02
2.900000E+02
2.900000E+02
2.900000E+02
2.900000E+02
2.900000E+02
2.900000E+02
2.900000E+02
2.900000E+02
2.900000E+02
2.900000E+02
2.900000E+02
2.900000E+02
2.900000E+02
2.900000E+02
2.900000E+02
2.900000E+02
2.900000E+02
2.900000E+02
2.900000E+02
2.900000E+02
2.900000E+02
2.900000E+02
2.900000E+02
2.900000E+02
2.900000E+02
2.900000E+02
2.900000E+02
2.900000E+02
2.900000E+02
2.900000E+02
2.900000E+02
2.900000E+02
2.900000E+02
2.900000E+02
2.900000E+02
2.900000E+02
2.900000E+02
2.900000E+02
2.900000E+02
2.900000E+02
2.900000E+02
2.900000E+02
2.900000E+02
2.900000E+02
2.900000E+02
2.900000E+02
2.900000E+02
2.900000E+02
2.900000E+02
2.900000E+02
2.900000E+02
2.900000E+02
2.900000E+02
2.900000E+02
2.900000E+02
2.900000E+02
2.900000E+02
2.900000E+02
2.900000E+02
2.900000E+02
2.900000E+02
2.900000E+02
2.900000E+02
2.900000E+02
2.900000E+02
2.900000E+02
2.900000E+02
2.900000E+02
2.950000E+02
2.950000E+02
2.950000E+02
2.950000E+02
2.950000E+02
2.950000E+02
2.950000E+02
2.950000E+02
2.950000E+02
2.950000E+02
2.950000E+02
2.950000E+02
2.950000E+02
2.950000E+02
2.950000E+02
2.950000E+02
2.950000E+02
2.950000E+02
2.950000E+02
2.950000E+02
2.950000E+02
2.950000E+02
2.950000E+02
2.950000E+02
2.950000E+02
2.950000E+02
2.950000E+02
2.950000E+02
2.950000E+02
2.950000E+02
2.950000E+02
2.950000E+02
2.950000E+02
2.950000E+02
2.950000E+02
2.950000E+02
2.950000E+02
2.950000E+02
2.950000E+02
2.950000E+02
2.950000E+02
2.950000E+02
2.950000E+02
2.950000E+02
2.950000E+02
2.950000E+02
2.950000E+02
2.950000E+02
2.950000E+02
2.950000E+02
2.950000E+02
2.950000E+02
2.950000E+02
2.950000E+02
2.950000E+02
2.950000E+02
2.950000E+02
2.950000E+02
2.950000E+02
2.950000E+02
2.950000E+02
2.950000E+02
2.950000E+02
2.950000E+02
2.950000E+02
2.950000E+02
2.950000E+02
2.950000E+02
2.950000E+02
2.950000E+02
2.950000E+02
2.950000E+02
2.950000E+02
2.950000E+02
2.950000E+02
2.950000E+02
2.950000E+02
2.950000E+02
2.950000E+02
2.950000E+02
2.950000E+02
2.950000E+02
2.950000E+02
2.950000E+02
2.950000E+02
2.950000E+02
2.950000E+02
2.950000E+02
2.950000E+02
2.950000E+02
2.950000E+02
2.950000E+02
2.950000E+02
2.950000E+02
2.950000E+02
2.950000E+02
2.950000E+02
2.950000E+02
2.950000E+02
2.950000E+02
2.950000E+02
2.950000E+02
2.950000E+02
2.950000E+02
2.950000E+02
2.950000E+02
2.950000E+02
2.950000E+02
2.950000E+02
2.950000E+02
2.950000E+02
2.950000E+02
2.950000E+02
2.950000E+02
2.950000E+02
2.950000E+02
2.950000E+02
2.950000E+02
2.950000E+02
2.950000E+02
2.950000E+02
2.950000E+02
2.950000E+02
2.950000E+02
2.950000E+02
2.950000E+02
2.950000E+02
2.950000E+02
2.950000E+02
2.950000E+02
2.950000E+02
2.950000E+02
2.950000E+02
2.950000E+02
2.950000E+02
2.950000E+02
2.950000E+02
2.950000E+02
2.950000E+02
2.950000E+02
2.950000E+02
2.950000E+02
2.950000E+02
2.950000E+02
2.950000E+02
2.950000E+02
2.950000E+02
2.950000E+02
2.950000E+02
2.950000E+02
2.950000E+02
2.950000E+02
2.950000E+02
2.950000E+02
2.950000E+02
2.950000E+02
2.950000E+02
2.950000E+02
2.950000E+02
2.950000E+02
2.950000E+02
2.950000E+02
2.950000E+02
2.950000E+02
2.950000E+02
2.950000E+02
2.950000E+02
2.950000E+02
2.950000E+02
2.950000E+02
2.950000E+02
2.950000E+02
2.950000E+02
2.950000E+02
2.950000E+02
2.950000E+02
2.950000E+02
2.950000E+02
2.950000E+02
2.950000E+02
2.950000E+02
2.950000E+02
2.950000E+02
2.950000E+02
2.950000E+02
2.950000E+02
2.950000E+02
2.950000E+02
2.950000E+02
2.950000E+02
2.950000E+02
2.950000E+02
2.950000E+02
2.950000E+02
2.950000E+02
2.950000E+02
2.950000E+02
2.950000E+02
2.950000E+02
2.950000E+02
2.950000E+02
3.000000E+02
3.000000E+02
3.000000E+02
3.000000E+02
3.000000E+02
3.000000E+02
3.000000E+02
3.000000E+02
3.000000E+02
3.000000E+02
3.000000E+02
3.000000E+02
3.000000E+02
3.000000E+02
3.000000E+02
3.000000E+02
3.000000E+02
3.000000E+02
3.000000E+02
3.000000E+02
3.000000E+02
3.000000E+02
3.000000E+02
3.000000E+02
3.000000E+02
3.000000E+02
3.000000E+02
3.000000E+02
3.000000E+02
3.000000E+02
3.000000E+02
3.000000E+02
3.000000E+02
3.000000E+02
3.000000E+02
3.000000E+02
3.000000E+02
3.000000E+02
3.000000E+02
3.000000E+02
3.000000E+02
3.000000E+02
3.000000E+02
3.000000E+02
3.000000E+02
3.000000E+02
3.000000E+02
3.000000E+02
3.000000E+02
3.000000E+02
3.000000E+02
3.000000E+02
3.000000E+02
3.000000E+02
3.000000E+02
3.000000E+02
3.000000E+02
3.000000E+02
3.000000E+02
3.000000E+02
3.000000E+02
3.000000E+02
3.000000E+02
3.000000E+02
3.000000E+02
3.000000E+02
3.000000E+02
3.000000E+02
3.000000E+02
3.000000E+02
3.000000E+02
3.000000E+02
3.000000E+02
3.000000E+02
3.000000E+02
3.000000E+02
3.000000E+02
3.000000E+02
3.000000E+02
3.000000E+02
3.000000E+02
3.000000E+02
3.000000E+02
3.000000E+02
3.000000E+02
3.000000E+02
3.000000E+02
3.000000E+02
3.000000E+02
3.000000E+02
3.000000E+02
3.000000E+02
3.000000E+02
3.000000E+02
3.000000E+02
3.000000E+02
3.000000E+02
3.000000E+02
3.000000E+02
3.000000E+02
3.000000E+02
3.000000E+02
3.000000E+02
3.000000E+02
3.000000E+02
3.000000E+02
3.000000E+02
3.000000E+02
3.000000E+02
3.000000E+02
3.000000E+02
3.000000E+02
3.000000E+02
3.000000E+02
3.000000E+02
3.000000E+02
3.000000E+02
3.000000E+02
3.000000E+02
3.000000E+02
3.000000E+02
3.000000E+02
3.000000E+02
3.000000E+02
3.000000E+02
3.000000E+02
3.000000E+02
3.000000E+02
3.000000E+02
3.000000E+02
3.000000E+02
3.000000E+02
3.000000E+02
3.000000E+02
3.000000E+02
3.000000E+02
3.000000E+02
3.000000E+02
3.000000E+02
3.000000E+02
3.000000E+02
3.000000E+02
3.000000E+02
3.000000E+02
3.000000E+02
3.000000E+02
3.000000E+02
3.000000E+02
3.000000E+02
3.000000E+02
3.000000E+02
3.000000E+02
3.000000E+02
3.000000E+02
3.000000E+02
3.000000E+02
3.000000E+02
3.000000E+02
3.000000E+02
3.000000E+02
3.000000E+02
3.000000E+02
3.000000E+02
3.000000E+02
3.000000E+02
3.000000E+02
3.000000E+02
3.000000E+02
3.000000E+02
3.000000E+02
3.000000E+02
3.000000E+02
3.000000E+02
3.000000E+02
3.000000E+02
3.000000E+02
3.000000E+02
3.000000E+02
3.000000E+02
3.000000E+02
3.000000E+02
3.000000E+02
3.000000E+02
3.000000E+02
3.000000E+02
3.000000E+02
3.000000E+02
3.000000E+02
3.000000E+02
3.000000E+02
3.000000E+02
3.000000E+02
3.000000E+02
3.000000E+02
3.000000E+02
3.000000E+02
3.000000E+02
3.000000E+02
3.000000E+02
3.000000E+02
3.000000E+02
3.050000E+02
3.050000E+02
3.050000E+02
3.050000E+02
3.050000E+02
3.050000E+02
3.050000E+02
3.050000E+02
3.050000E+02
3.050000E+02
3.050000E+02
3.050000E+02
3.050000E+02
3.050000E+02
3.050000E+02
3.050000E+02
3.050000E+02
3.050000E+02
3.050000E+02
3.050000E+02
3.050000E+02
3.050000E+02
3.050000E+02
3.050000E+02
3.050000E+02
3.050000E+02
3.050000E+02
3.050000E+02
3.050000E+02
3.050000E+02
3.050000E+02
3.050000E+02
3.050000E+02
3.050000E+02
3.050000E+02
3.050000E+02
3.050000E+02
3.050000E+02
3.050000E+02
3.050000E+02
3.050000E+02
3.050000E+02
3.050000E+02
3.050000E+02
3.050000E+02
3.050000E+02
3.050000E+02
3.050000E+02
3.050000E+02
3.050000E+02
3.050000E+02
3.050000E+02
3.050000E+02
3.050000E+02
3.050000E+02
3.050000E+02
3.050000E+02
3.050000E+02
3.050000E+02
3.050000E+02
3.050000E+02
3.050000E+02
3.050000E+02
3.050000E+02
3.050000E+02
3.050000E+02
3.050000E+02
3.050000E+02
3.050000E+02
3.050000E+02
3.050000E+02
3.050000E+02
3.050000E+02
3.050000E+02
3.050000E+02
3.050000E+02
3.050000E+02
3.050000E+02
3.050000E+02
3.050000E+02
3.050000E+02
3.050000E+02
3.050000E+02
3.050000E+02
3.050000E+02
3.050000E+02
3.050000E+02
3.050000E+02
3.050000E+02
3.050000E+02
3.050000E+02
3.050000E+02
3.050000E+02
3.050000E+02
3.050000E+02
3.050000E+02
3.050000E+02
3.050000E+02
3.050000E+02
3.050000E+02
3.050000E+02
3.050000E+02
3.050000E+02
3.050000E+02
3.050000E+02
3.050000E+02
3.050000E+02
3.050000E+02
3.050000E+02
3.050000E+02
3.050000E+02
3.050000E+02
3.050000E+02
3.050000E+02
3.050000E+02
3.050000E+02
3.050000E+02
3.050000E+02
3.050000E+02
3.050000E+02
3.050000E+02
3.050000E+02
3.050000E+02
3.050000E+02
3.050000E+02
3.050000E+02
3.050000E+02
3.050000E+02
3.050000E+02
3.050000E+02
3.050000E+02
3.050000E+02
3.050000E+02
3.050000E+02
3.050000E+02
3.050000E+02
3.050000E+02
3.050000E+02
3.050000E+02
3.050000E+02
3.050000E+02
3.050000E+02
3.050000E+02
3.050000E+02
3.050000E+02
3.050000E+02
3.050000E+02
3.050000E+02
3.050000E+02
3.050000E+02
3.050000E+02
3.050000E+02
3.050000E+02
3.050000E+02
3.050000E+02
3.050000E+02
3.050000E+02
3.050000E+02
3.050000E+02
3.050000E+02
3.050000E+02
3.050000E+02
3.050000E+02
3.050000E+02
3.050000E+02
3.050000E+02
3.050000E+02
3.050000E+02
3.050000E+02
3.050000E+02
3.050000E+02
3.050000E+02
3.050000E+02
3.050000E+02
3.050000E+02
3.050000E+02
3.050000E+02
3.050000E+02
3.050000E+02
3.050000E+02
3.050000E+02
3.050000E+02
3.050000E+02
3.050000E+02
3.050000E+02
3.050000E+02
3.050000E+02
3.050000E+02
3.050000E+02
3.050000E+02
3.050000E+02
3.050000E+02
3.050000E+02
3.050000E+02
3.050000E+02
3.050000E+02
3.050000E+02
3.050000E+02
3.050000E+02
3.050000E+02
3.050000E+02
3.100000E+02
3.100000E+02
3.100000E+02
3.100000E+02
3.100000E+02
3.100000E+02
3.100000E+02
3.100000E+02
3.100000E+02
3.100000E+02
3.100000E+02
3.100000E+02
3.100000E+02
3.100000E+02
3.100000E+02
3.100000E+02
3.100000E+02
3.100000E+02
3.100000E+02
3.100000E+02
3.100000E+02
3.100000E+02
3.100000E+02
3.100000E+02
3.100000E+02
3.100000E+02
3.100000E+02
3.100000E+02
3.100000E+02
3.100000E+02
3.100000E+02
3.100000E+02
3.100000E+02
3.100000E+02
3.100000E+02
3.100000E+02
3.100000E+02
3.100000E+02
3.100000E+02
3.100000E+02
3.100000E+02
3.100000E+02
3.100000E+02
3.100000E+02
3.100000E+02
3.100000E+02
3.100000E+02
3.100000E+02
3.100000E+02
3.100000E+02
3.100000E+02
3.100000E+02
3.100000E+02
3.100000E+02
3.100000E+02
3.100000E+02
3.100000E+02
3.100000E+02
3.100000E+02
3.100000E+02
3.100000E+02
3.100000E+02
3.100000E+02
3.100000E+02
3.100000E+02
3.100000E+02
3.100000E+02
3.100000E+02
3.100000E+02
3.100000E+02
3.100000E+02
3.100000E+02
3.100000E+02
3.100000E+02
3.100000E+02
3.100000E+02
3.100000E+02
3.100000E+02
3.100000E+02
3.100000E+02
3.100000E+02
3.100000E+02
3.100000E+02
3.100000E+02
3.100000E+02
3.100000E+02
3.100000E+02
3.100000E+02
3.100000E+02
3.100000E+02
3.100000E+02
3.100000E+02
3.100000E+02
3.100000E+02
3.100000E+02
3.100000E+02
3.100000E+02
3.100000E+02
3.100000E+02
3.100000E+02
3.100000E+02
3.100000E+02
3.100000E+02
3.100000E+02
3.100000E+02
3.100000E+02
3.100000E+02
3.100000E+02
3.100000E+02
3.100000E+02
3.100000E+02
3.100000E+02
3.100000E+02
3.100000E+02
3.100000E+02
3.100000E+02
3.100000E+02
3.100000E+02
3.100000E+02
3.100000E+02
3.100000E+02
3.100000E+02
3.100000E+02
3.100000E+02
3.100000E+02
3.100000E+02
3.100000E+02
3.100000E+02
3.100000E+02
3.100000E+02
3.100000E+02
3.100000E+02
3.100000E+02
3.100000E+02
3.100000E+02
3.100000E+02
3.100000E+02
3.100000E+02
3.100000E+02
3.100000E+02
3.100000E+02
3.100000E+02
3.100000E+02
3.100000E+02
3.100000E+02
3.100000E+02
3.100000E+02
3.100000E+02
3.100000E+02
3.100000E+02
3.100000E+02
3.100000E+02
3.100000E+02
3.100000E+02
3.100000E+02
3.100000E+02
3.100000E+02
3.100000E+02
3.100000E+02
3.100000E+02
3.100000E+02
3.100000E+02
3.100000E+02
3.100000E+02
3.100000E+02
3.100000E+02
3.100000E+02
3.100000E+02
3.100000E+02
3.100000E+02
3.100000E+02
3.100000E+02
3.100000E+02
3.100000E+02
3.100000E+02
3.100000E+02
3.100000E+02
3.100000E+02
3.100000E+02
3.100000E+02
3.100000E+02
3.100000E+02
3.100000E+02
3.100000E+02
3.100000E+02
3.100000E+02
3.100000E+02
3.100000E+02
3.100000E+02
3.100000E+02
3.100000E+02
3.100000E+02
3.100000E+02
3.100000E+02
3.100000E+02
3.100000E+02
3.100000E+02
3.100000E+02
3.100000E+02
3.100000E+02
3.100000E+02
3.150000E+02
3.150000E+02
3.150000E+02
3.150000E+02
3.150000E+02
3.150000E+02
3.150000E+02
3.150000E+02
3.150000E+02
3.150000E+02
3.150000E+02
3.150000E+02
3.150000E+02
3.150000E+02
3.150000E+02
3.150000E+02
3.150000E+02
3.150000E+02
3.150000E+02
3.150000E+02
3.150000E+02
3.150000E+02
3.150000E+02
3.150000E+02
3.150000E+02
3.150000E+02
3.150000E+02
3.150000E+02
3.150000E+02
3.150000E+02
3.150000E+02
3.150000E+02
3.150000E+02
3.150000E+02
3.150000E+02
3.150000E+02
3.150000E+02
3.150000E+02
3.150000E+02
3.150000E+02
3.150000E+02
3.150000E+02
3.150000E+02
3.150000E+02
3.150000E+02
3.150000E+02
3.150000E+02
3.150000E+02
3.150000E+02
3.150000E+02
3.150000E+02
3.150000E+02
3.150000E+02
3.150000E+02
3.150000E+02
3.150000E+02
3.150000E+02
3.150000E+02
3.150000E+02
3.150000E+02
3.150000E+02
3.150000E+02
3.150000E+02
3.150000E+02
3.150000E+02
3.150000E+02
3.150000E+02
3.150000E+02
3.150000E+02
3.150000E+02
3.150000E+02
3.150000E+02
3.150000E+02
3.150000E+02
3.150000E+02
3.150000E+02
3.150000E+02
3.150000E+02
3.150000E+02
3.150000E+02
3.150000E+02
3.150000E+02
3.150000E+02
3.150000E+02
3.150000E+02
3.150000E+02
3.150000E+02
3.150000E+02
3.150000E+02
3.150000E+02
3.150000E+02
3.150000E+02
3.150000E+02
3.150000E+02
3.150000E+02
3.150000E+02
3.150000E+02
3.150000E+02
3.150000E+02
3.150000E+02
3.150000E+02
3.150000E+02
3.150000E+02
3.150000E+02
3.150000E+02
3.150000E+02
3.150000E+02
3.150000E+02
3.150000E+02
3.150000E+02
3.150000E+02
3.150000E+02
3.150000E+02
3.150000E+02
3.150000E+02
3.150000E+02
3.150000E+02
3.150000E+02
3.150000E+02
3.150000E+02
3.150000E+02
3.150000E+02
3.150000E+02
3.150000E+02
3.150000E+02
3.150000E+02
3.150000E+02
3.150000E+02
3.150000E+02
3.150000E+02
3.150000E+02
3.150000E+02
3.150000E+02
3.150000E+02
3.150000E+02
3.150000E+02
3.150000E+02
3.150000E+02
3.150000E+02
3.150000E+02
3.150000E+02
3.150000E+02
3.150000E+02
3.150000E+02
3.150000E+02
3.150000E+02
3.150000E+02
3.150000E+02
3.150000E+02
3.150000E+02
3.150000E+02
3.150000E+02
3.150000E+02
3.150000E+02
3.150000E+02
3.150000E+02
3.150000E+02
3.150000E+02
3.150000E+02
3.150000E+02
3.150000E+02
3.150000E+02
3.150000E+02
3.150000E+02
3.150000E+02
3.150000E+02
3.150000E+02
3.150000E+02
3.150000E+02
3.150000E+02
3.150000E+02
3.150000E+02
3.150000E+02
3.150000E+02
3.150000E+02
3.150000E+02
3.150000E+02
3.150000E+02
3.150000E+02
3.150000E+02
3.150000E+02
3.150000E+02
3.150000E+02
3.150000E+02
3.150000E+02
3.150000E+02
3.150000E+02
3.150000E+02
3.150000E+02
3.150000E+02
3.150000E+02
3.150000E+02
3.150000E+02
3.150000E+02
3.150000E+02
3.150000E+02
3.150000E+02
3.150000E+02
3.150000E+02
3.150000E+02
3.150000E+02
3.200000E+02
3.200000E+02
3.200000E+02
3.200000E+02
3.200000E+02
3.200000E+02
3.200000E+02
3.200000E+02
3.200000E+02
3.200000E+02
3.200000E+02
3.200000E+02
3.200000E+02
3.200000E+02
3.200000E+02
3.200000E+02
3.200000E+02
3.200000E+02
3.200000E+02
3.200000E+02
3.200000E+02
3.200000E+02
3.200000E+02
3.200000E+02
3.200000E+02
3.200000E+02
3.200000E+02
3.200000E+02
3.200000E+02
3.200000E+02
3.200000E+02
3.200000E+02
3.200000E+02
3.200000E+02
3.200000E+02
3.200000E+02
3.200000E+02
3.200000E+02
3.200000E+02
3.200000E+02
3.200000E+02
3.200000E+02
3.200000E+02
3.200000E+02
3.200000E+02
3.200000E+02
3.200000E+02
3.200000E+02
3.200000E+02
3.200000E+02
3.200000E+02
3.200000E+02
3.200000E+02
3.200000E+02
3.200000E+02
3.200000E+02
3.200000E+02
3.200000E+02
3.200000E+02
3.200000E+02
3.200000E+02
3.200000E+02
3.200000E+02
3.200000E+02
3.200000E+02
3.200000E+02
3.200000E+02
3.200000E+02
3.200000E+02
3.200000E+02
3.200000E+02
3.200000E+02
3.200000E+02
3.200000E+02
3.200000E+02
3.200000E+02
3.200000E+02
3.200000E+02
3.200000E+02
3.200000E+02
3.200000E+02
3.200000E+02
3.200000E+02
3.200000E+02
3.200000E+02
3.200000E+02
3.200000E+02
3.200000E+02
3.200000E+02
3.200000E+02
3.200000E+02
3.200000E+02
3.200000E+02
3.200000E+02
3.200000E+02
3.200000E+02
3.200000E+02
3.200000E+02
3.200000E+02
3.200000E+02
3.200000E+02
3.200000E+02
3.200000E+02
3.200000E+02
3.200000E+02
3.200000E+02
3.200000E+02
3.200000E+02
3.200000E+02
3.200000E+02
3.200000E+02
3.200000E+02
3.200000E+02
3.200000E+02
3.200000E+02
3.200000E+02
3.200000E+02
3.200000E+02
3.200000E+02
3.200000E+02
3.200000E+02
3.200000E+02
3.200000E+02
3.200000E+02
3.200000E+02
3.200000E+02
3.200000E+02
3.200000E+02
3.200000E+02
3.200000E+02
3.200000E+02
3.200000E+02
3.200000E+02
3.200000E+02
3.200000E+02
3.200000E+02
3.200000E+02
3.200000E+02
3.200000E+02
3.200000E+02
3.200000E+02
3.200000E+02
3.200000E+02
3.200000E+02
3.200000E+02
3.200000E+02
3.200000E+02
3.200000E+02
3.200000E+02
3.200000E+02
3.200000E+02
3.200000E+02
3.200000E+02
3.200000E+02
3.200000E+02
3.200000E+02
3.200000E+02
3.200000E+02
3.200000E+02
3.200000E+02
3.200000E+02
3.200000E+02
3.200000E+02
3.200000E+02
3.200000E+02
3.200000E+02
3.200000E+02
3.200000E+02
3.200000E+02
3.200000E+02
3.200000E+02
3.200000E+02
3.200000E+02
3.200000E+02
3.200000E+02
3.200000E+02
3.200000E+02
3.200000E+02
3.200000E+02
3.200000E+02
3.200000E+02
3.200000E+02
3.200000E+02
3.200000E+02
3.200000E+02
3.200000E+02
3.200000E+02
3.200000E+02
3.200000E+02
3.200000E+02
3.200000E+02
3.200000E+02
3.200000E+02
3.200000E+02
3.200000E+02
3.200000E+02
3.200000E+02
3.200000E+02
3.200000E+02
3.200000E+02
3.200000E+02
3.250000E+02
3.250000E+02
3.250000E+02
3.250000E+02
3.250000E+02
3.250000E+02
3.250000E+02
3.250000E+02
3.250000E+02
3.250000E+02
3.250000E+02
3.250000E+02
3.250000E+02
3.250000E+02
3.250000E+02
3.250000E+02
3.250000E+02
3.250000E+02
3.250000E+02
3.250000E+02
3.250000E+02
3.250000E+02
3.250000E+02
3.250000E+02
3.250000E+02
3.250000E+02
3.250000E+02
3.250000E+02
3.250000E+02
3.250000E+02
3.250000E+02
3.250000E+02
3.250000E+02
3.250000E+02
3.250000E+02
3.250000E+02
3.250000E+02
3.250000E+02
3.250000E+02
3.250000E+02
3.250000E+02
3.250000E+02
3.250000E+02
3.250000E+02
3.250000E+02
3.250000E+02
3.250000E+02
3.250000E+02
3.250000E+02
3.250000E+02
3.250000E+02
3.250000E+02
3.250000E+02
3.250000E+02
3.250000E+02
3.250000E+02
3.250000E+02
3.250000E+02
3.250000E+02
3.250000E+02
3.250000E+02
3.250000E+02
3.250000E+02
3.250000E+02
3.250000E+02
3.250000E+02
3.250000E+02
3.250000E+02
3.250000E+02
3.250000E+02
3.250000E+02
3.250000E+02
3.250000E+02
3.250000E+02
3.250000E+02
3.250000E+02
3.250000E+02
3.250000E+02
3.250000E+02
3.250000E+02
3.250000E+02
3.250000E+02
3.250000E+02
3.250000E+02
3.250000E+02
3.250000E+02
3.250000E+02
3.250000E+02
3.250000E+02
3.250000E+02
3.250000E+02
3.250000E+02
3.250000E+02
3.250000E+02
3.250000E+02
3.250000E+02
3.250000E+02
3.250000E+02
3.250000E+02
3.250000E+02
3.250000E+02
3.250000E+02
3.250000E+02
3.250000E+02
3.250000E+02
3.250000E+02
3.250000E+02
3.250000E+02
3.250000E+02
3.250000E+02
3.250000E+02
3.250000E+02
3.250000E+02
3.250000E+02
3.250000E+02
3.250000E+02
3.250000E+02
3.250000E+02
3.250000E+02
3.250000E+02
3.250000E+02
3.250000E+02
3.250000E+02
3.250000E+02
3.250000E+02
3.250000E+02
3.250000E+02
3.250000E+02
3.250000E+02
3.250000E+02
3.250000E+02
3.250000E+02
3.250000E+02
3.250000E+02
3.250000E+02
3.250000E+02
3.250000E+02
3.250000E+02
3.250000E+02
3.250000E+02
3.250000E+02
3.250000E+02
3.250000E+02
3.250000E+02
3.250000E+02
3.250000E+02
3.250000E+02
3.250000E+02
3.250000E+02
3.250000E+02
3.250000E+02
3.250000E+02
3.250000E+02
3.250000E+02
3.250000E+02
3.250000E+02
3.250000E+02
3.250000E+02
3.250000E+02
3.250000E+02
3.250000E+02
3.250000E+02
3.250000E+02
3.250000E+02
3.250000E+02
3.250000E+02
3.250000E+02
3.250000E+02
3.250000E+02
3.250000E+02
3.250000E+02
3.250000E+02
3.250000E+02
3.250000E+02
3.250000E+02
3.250000E+02
3.250000E+02
3.250000E+02
3.250000E+02
3.250000E+02
3.250000E+02
3.250000E+02
3.250000E+02
3.250000E+02
3.250000E+02
3.250000E+02
3.250000E+02
3.250000E+02
3.250000E+02
3.250000E+02
3.250000E+02
3.250000E+02
3.250000E+02
3.250000E+02
3.250000E+02
3.250000E+02
3.250000E+02
3.250000E+02
3.250000E+02
3.250000E+02
3.250000E+02
3.300000E+02
3.300000E+02
3.300000E+02
3.300000E+02
3.300000E+02
3.300000E+02
3.300000E+02
3.300000E+02
3.300000E+02
3.300000E+02
3.300000E+02
3.300000E+02
3.300000E+02
3.300000E+02
3.300000E+02
3.300000E+02
3.300000E+02
3.300000E+02
3.300000E+02
3.300000E+02
3.300000E+02
3.300000E+02
3.300000E+02
3.300000E+02
3.300000E+02
3.300000E+02
3.300000E+02
3.300000E+02
3.300000E+02
3.300000E+02
3.300000E+02
3.300000E+02
3.300000E+02
3.300000E+02
3.300000E+02
3.300000E+02
3.300000E+02
3.300000E+02
3.300000E+02
3.300000E+02
3.300000E+02
3.300000E+02
3.300000E+02
3.300000E+02
3.300000E+02
3.300000E+02
3.300000E+02
3.300000E+02
3.300000E+02
3.300000E+02
3.300000E+02
3.300000E+02
3.300000E+02
3.300000E+02
3.300000E+02
3.300000E+02
3.300000E+02
3.300000E+02
3.300000E+02
3.300000E+02
3.300000E+02
3.300000E+02
3.300000E+02
3.300000E+02
3.300000E+02
3.300000E+02
3.300000E+02
3.300000E+02
3.300000E+02
3.300000E+02
3.300000E+02
3.300000E+02
3.300000E+02
3.300000E+02
3.300000E+02
3.300000E+02
3.300000E+02
3.300000E+02
3.300000E+02
3.300000E+02
3.300000E+02
3.300000E+02
3.300000E+02
3.300000E+02
3.300000E+02
3.300000E+02
3.300000E+02
3.300000E+02
3.300000E+02
3.300000E+02
3.300000E+02
3.300000E+02
3.300000E+02
3.300000E+02
3.300000E+02
3.300000E+02
3.300000E+02
3.300000E+02
3.300000E+02
3.300000E+02
3.300000E+02
3.300000E+02
3.300000E+02
3.300000E+02
3.300000E+02
3.300000E+02
3.300000E+02
3.300000E+02
3.300000E+02
3.300000E+02
3.300000E+02
3.300000E+02
3.300000E+02
3.300000E+02
3.300000E+02
3.300000E+02
3.300000E+02
3.300000E+02
3.300000E+02
3.300000E+02
3.300000E+02
3.300000E+02
3.300000E+02
3.300000E+02
3.300000E+02
3.300000E+02
3.300000E+02
3.300000E+02
3.300000E+02
3.300000E+02
3.300000E+02
3.300000E+02
3.300000E+02
3.300000E+02
3.300000E+02
3.300000E+02
3.300000E+02
3.300000E+02
3.300000E+02
3.300000E+02
3.300000E+02
3.300000E+02
3.300000E+02
3.300000E+02
3.300000E+02
3.300000E+02
3.300000E+02
3.300000E+02
3.300000E+02
3.300000E+02
3.300000E+02
3.300000E+02
3.300000E+02
3.300000E+02
3.300000E+02
3.300000E+02
3.300000E+02
3.300000E+02
3.300000E+02
3.300000E+02
3.300000E+02
3.300000E+02
3.300000E+02
3.300000E+02
3.300000E+02
3.300000E+02
3.300000E+02
3.300000E+02
3.300000E+02
3.300000E+02
3.300000E+02
3.300000E+02
3.300000E+02
3.300000E+02
3.300000E+02
3.300000E+02
3.300000E+02
3.300000E+02
3.300000E+02
3.300000E+02
3.300000E+02
3.300000E+02
3.300000E+02
3.300000E+02
3.300000E+02
3.300000E+02
3.300000E+02
3.300000E+02
3.300000E+02
3.300000E+02
3.300000E+02
3.300000E+02
3.300000E+02
3.300000E+02
3.300000E+02
3.300000E+02
3.300000E+02
3.300000E+02
3.300000E+02
3.300000E+02
3.300000E+02
3.350000E+02
3.350000E+02
3.350000E+02
3.350000E+02
3.350000E+02
3.350000E+02
3.350000E+02
3.350000E+02
3.350000E+02
3.350000E+02
3.350000E+02
3.350000E+02
3.350000E+02
3.350000E+02
3.350000E+02
3.350000E+02
3.350000E+02
3.350000E+02
3.350000E+02
3.350000E+02
3.350000E+02
3.350000E+02
3.350000E+02
3.350000E+02
3.350000E+02
3.350000E+02
3.350000E+02
3.350000E+02
3.350000E+02
3.350000E+02
3.350000E+02
3.350000E+02
3.350000E+02
3.350000E+02
3.350000E+02
3.350000E+02
3.350000E+02
3.350000E+02
3.350000E+02
3.350000E+02
3.350000E+02
3.350000E+02
3.350000E+02
3.350000E+02
3.350000E+02
3.350000E+02
3.350000E+02
3.350000E+02
3.350000E+02
3.350000E+02
3.350000E+02
3.350000E+02
3.350000E+02
3.350000E+02
3.350000E+02
3.350000E+02
3.350000E+02
3.350000E+02
3.350000E+02
3.350000E+02
3.350000E+02
3.350000E+02
3.350000E+02
3.350000E+02
3.350000E+02
3.350000E+02
3.350000E+02
3.350000E+02
3.350000E+02
3.350000E+02
3.350000E+02
3.350000E+02
3.350000E+02
3.350000E+02
3.350000E+02
3.350000E+02
3.350000E+02
3.350000E+02
3.350000E+02
3.350000E+02
3.350000E+02
3.350000E+02
3.350000E+02
3.350000E+02
3.350000E+02
3.350000E+02
3.350000E+02
3.350000E+02
3.350000E+02
3.350000E+02
3.350000E+02
3.350000E+02
3.350000E+02
3.350000E+02
3.350000E+02
3.350000E+02
3.350000E+02
3.350000E+02
3.350000E+02
3.350000E+02
3.350000E+02
3.350000E+02
3.350000E+02
3.350000E+02
3.350000E+02
3.350000E+02
3.350000E+02
3.350000E+02
3.350000E+02
3.350000E+02
3.350000E+02
3.350000E+02
3.350000E+02
3.350000E+02
3.350000E+02
3.350000E+02
3.350000E+02
3.350000E+02
3.350000E+02
3.350000E+02
3.350000E+02
3.350000E+02
3.350000E+02
3.350000E+02
3.350000E+02
3.350000E+02
3.350000E+02
3.350000E+02
3.350000E+02
3.350000E+02
3.350000E+02
3.350000E+02
3.350000E+02
3.350000E+02
3.350000E+02
3.350000E+02
3.350000E+02
3.350000E+02
3.350000E+02
3.350000E+02
3.350000E+02
3.350000E+02
3.350000E+02
3.350000E+02
3.350000E+02
3.350000E+02
3.350000E+02
3.350000E+02
3.350000E+02
3.350000E+02
3.350000E+02
3.350000E+02
3.350000E+02
3.350000E+02
3.350000E+02
3.350000E+02
3.350000E+02
3.350000E+02
3.350000E+02
3.350000E+02
3.350000E+02
3.350000E+02
3.350000E+02
3.350000E+02
3.350000E+02
3.350000E+02
3.350000E+02
3.350000E+02
3.350000E+02
3.350000E+02
3.350000E+02
3.350000E+02
3.350000E+02
3.350000E+02
3.350000E+02
3.350000E+02
3.350000E+02
3.350000E+02
3.350000E+02
3.350000E+02
3.350000E+02
3.350000E+02
3.350000E+02
3.350000E+02
3.350000E+02
3.350000E+02
3.350000E+02
3.350000E+02
3.350000E+02
3.350000E+02
3.350000E+02
3.350000E+02
3.350000E+02
3.350000E+02
3.350000E+02
3.350000E+02
3.350000E+02
3.350000E+02
3.350000E+02
3.350000E+02
3.350000E+02
3.400000E+02
3.400000E+02
3.400000E+02
3.400000E+02
3.400000E+02
3.400000E+02
3.400000E+02
3.400000E+02
3.400000E+02
3.400000E+02
3.400000E+02
3.400000E+02
3.400000E+02
3.400000E+02
3.400000E+02
3.400000E+02
3.400000E+02
3.400000E+02
3.400000E+02
3.400000E+02
3.400000E+02
3.400000E+02
3.400000E+02
3.400000E+02
3.400000E+02
3.400000E+02
3.400000E+02
3.400000E+02
3.400000E+02
3.400000E+02
3.400000E+02
3.400000E+02
3.400000E+02
3.400000E+02
3.400000E+02
3.400000E+02
3.400000E+02
3.400000E+02
3.400000E+02
3.400000E+02
3.400000E+02
3.400000E+02
3.400000E+02
3.400000E+02
3.400000E+02
3.400000E+02
3.400000E+02
3.400000E+02
3.400000E+02
3.400000E+02
3.400000E+02
3.400000E+02
3.400000E+02
3.400000E+02
3.400000E+02
3.400000E+02
3.400000E+02
3.400000E+02
3.400000E+02
3.400000E+02
3.400000E+02
3.400000E+02
3.400000E+02
3.400000E+02
3.400000E+02
3.400000E+02
3.400000E+02
3.400000E+02
3.400000E+02
3.400000E+02
3.400000E+02
3.400000E+02
3.400000E+02
3.400000E+02
3.400000E+02
3.400000E+02
3.400000E+02
3.400000E+02
3.400000E+02
3.400000E+02
3.400000E+02
3.400000E+02
3.400000E+02
3.400000E+02
3.400000E+02
3.400000E+02
3.400000E+02
3.400000E+02
3.400000E+02
3.400000E+02
3.400000E+02
3.400000E+02
3.400000E+02
3.400000E+02
3.400000E+02
3.400000E+02
3.400000E+02
3.400000E+02
3.400000E+02
3.400000E+02
3.400000E+02
3.400000E+02
3.400000E+02
3.400000E+02
3.400000E+02
3.400000E+02
3.400000E+02
3.400000E+02
3.400000E+02
3.400000E+02
3.400000E+02
3.400000E+02
3.400000E+02
3.400000E+02
3.400000E+02
3.400000E+02
3.400000E+02
3.400000E+02
3.400000E+02
3.400000E+02
3.400000E+02
3.400000E+02
3.400000E+02
3.400000E+02
3.400000E+02
3.400000E+02
3.400000E+02
3.400000E+02
3.400000E+02
3.400000E+02
3.400000E+02
3.400000E+02
3.400000E+02
3.400000E+02
3.400000E+02
3.400000E+02
3.400000E+02
3.400000E+02
3.400000E+02
3.400000E+02
3.400000E+02
3.400000E+02
3.400000E+02
3.400000E+02
3.400000E+02
3.400000E+02
3.400000E+02
3.400000E+02
3.400000E+02
3.400000E+02
3.400000E+02
3.400000E+02
3.400000E+02
3.400000E+02
3.400000E+02
3.400000E+02
3.400000E+02
3.400000E+02
3.400000E+02
3.400000E+02
3.400000E+02
3.400000E+02
3.400000E+02
3.400000E+02
3.400000E+02
3.400000E+02
3.400000E+02
3.400000E+02
3.400000E+02
3.400000E+02
3.400000E+02
3.400000E+02
3.400000E+02
3.400000E+02
3.400000E+02
3.400000E+02
3.400000E+02
3.400000E+02
3.400000E+02
3.400000E+02
3.400000E+02
3.400000E+02
3.400000E+02
3.400000E+02
3.400000E+02
3.400000E+02
3.400000E+02
3.400000E+02
3.400000E+02
3.400000E+02
3.400000E+02
3.400000E+02
3.400000E+02
3.400000E+02
3.400000E+02
3.400000E+02
3.400000E+02
3.400000E+02
3.400000E+02
3.400000E+02
3.400000E+02
3.450000E+02
3.450000E+02
3.450000E+02
3.450000E+02
3.450000E+02
3.450000E+02
3.450000E+02
3.450000E+02
3.450000E+02
3.450000E+02
3.450000E+02
3.450000E+02
3.450000E+02
3.450000E+02
3.450000E+02
3.450000E+02
3.450000E+02
3.450000E+02
3.450000E+02
3.450000E+02
3.450000E+02
3.450000E+02
3.450000E+02
3.450000E+02
3.450000E+02
3.450000E+02
3.450000E+02
3.450000E+02
3.450000E+02
3.450000E+02
3.450000E+02
3.450000E+02
3.450000E+02
3.450000E+02
3.450000E+02
3.450000E+02
3.450000E+02
3.450000E+02
3.450000E+02
3.450000E+02
3.450000E+02
3.450000E+02
3.450000E+02
3.450000E+02
3.450000E+02
3.450000E+02
3.450000E+02
3.450000E+02
3.450000E+02
3.450000E+02
3.450000E+02
3.450000E+02
3.450000E+02
3.450000E+02
3.450000E+02
3.450000E+02
3.450000E+02
3.450000E+02
3.450000E+02
3.450000E+02
3.450000E+02
3.450000E+02
3.450000E+02
3.450000E+02
3.450000E+02
3.450000E+02
3.450000E+02
3.450000E+02
3.450000E+02
3.450000E+02
3.450000E+02
3.450000E+02
3.450000E+02
3.450000E+02
3.450000E+02
3.450000E+02
3.450000E+02
3.450000E+02
3.450000E+02
3.450000E+02
3.450000E+02
3.450000E+02
3.450000E+02
3.450000E+02
3.450000E+02
3.450000E+02
3.450000E+02
3.450000E+02
3.450000E+02
3.450000E+02
3.450000E+02
3.450000E+02
3.450000E+02
3.450000E+02
3.450000E+02
3.450000E+02
3.450000E+02
3.450000E+02
3.450000E+02
3.450000E+02
3.450000E+02
3.450000E+02
3.450000E+02
3.450000E+02
3.450000E+02
3.450000E+02
3.450000E+02
3.450000E+02
3.450000E+02
3.450000E+02
3.450000E+02
3.450000E+02
3.450000E+02
3.450000E+02
3.450000E+02
3.450000E+02
3.450000E+02
3.450000E+02
3.450000E+02
3.450000E+02
3.450000E+02
3.450000E+02
3.450000E+02
3.450000E+02
3.450000E+02
3.450000E+02
3.450000E+02
3.450000E+02
3.450000E+02
3.450000E+02
3.450000E+02
3.450000E+02
3.450000E+02
3.450000E+02
3.450000E+02
3.450000E+02
3.450000E+02
3.450000E+02
3.450000E+02
3.450000E+02
3.450000E+02
3.450000E+02
3.450000E+02
3.450000E+02
3.450000E+02
3.450000E+02
3.450000E+02
3.450000E+02
3.450000E+02
3.450000E+02
3.450000E+02
3.450000E+02
3.450000E+02
3.450000E+02
3.450000E+02
3.450000E+02
3.450000E+02
3.450000E+02
3.450000E+02
3.450000E+02
3.450000E+02
3.450000E+02
3.450000E+02
3.450000E+02
3.450000E+02
3.450000E+02
3.450000E+02
3.450000E+02
3.450000E+02
3.450000E+02
3.450000E+02
3.450000E+02
3.450000E+02
3.450000E+02
3.450000E+02
3.450000E+02
3.450000E+02
3.450000E+02
3.450000E+02
3.450000E+02
3.450000E+02
3.450000E+02
3.450000E+02
3.450000E+02
3.450000E+02
3.450000E+02
3.450000E+02
3.450000E+02
3.450000E+02
3.450000E+02
3.450000E+02
3.450000E+02
3.450000E+02
3.450000E+02
3.450000E+02
3.450000E+02
3.450000E+02
3.450000E+02
3.450000E+02
3.450000E+02
3.450000E+02
3.500000E+02
3.500000E+02
3.500000E+02
3.500000E+02
3.500000E+02
3.500000E+02
3.500000E+02
3.500000E+02
3.500000E+02
3.500000E+02
3.500000E+02
3.500000E+02
3.500000E+02
3.500000E+02
3.500000E+02
3.500000E+02
3.500000E+02
3.500000E+02
3.500000E+02
3.500000E+02
3.500000E+02
3.500000E+02
3.500000E+02
3.500000E+02
3.500000E+02
3.500000E+02
3.500000E+02
3.500000E+02
3.500000E+02
3.500000E+02
3.500000E+02
3.500000E+02
3.500000E+02
3.500000E+02
3.500000E+02
3.500000E+02
3.500000E+02
3.500000E+02
3.500000E+02
3.500000E+02
3.500000E+02
3.500000E+02
3.500000E+02
3.500000E+02
3.500000E+02
3.500000E+02
3.500000E+02
3.500000E+02
3.500000E+02
3.500000E+02
3.500000E+02
3.500000E+02
3.500000E+02
3.500000E+02
3.500000E+02
3.500000E+02
3.500000E+02
3.500000E+02
3.500000E+02
3.500000E+02
3.500000E+02
3.500000E+02
3.500000E+02
3.500000E+02
3.500000E+02
3.500000E+02
3.500000E+02
3.500000E+02
3.500000E+02
3.500000E+02
3.500000E+02
3.500000E+02
3.500000E+02
3.500000E+02
3.500000E+02
3.500000E+02
3.500000E+02
3.500000E+02
3.500000E+02
3.500000E+02
3.500000E+02
3.500000E+02
3.500000E+02
3.500000E+02
3.500000E+02
3.500000E+02
3.500000E+02
3.500000E+02
3.500000E+02
3.500000E+02
3.500000E+02
3.500000E+02
3.500000E+02
3.500000E+02
3.500000E+02
3.500000E+02
3.500000E+02
3.500000E+02
3.500000E+02
3.500000E+02
3.500000E+02
3.500000E+02
3.500000E+02
3.500000E+02
3.500000E+02
3.500000E+02
3.500000E+02
3.500000E+02
3.500000E+02
3.500000E+02
3.500000E+02
3.500000E+02
3.500000E+02
3.500000E+02
3.500000E+02
3.500000E+02
3.500000E+02
3.500000E+02
3.500000E+02
3.500000E+02
3.500000E+02
3.500000E+02
3.500000E+02
3.500000E+02
3.500000E+02
3.500000E+02
3.500000E+02
3.500000E+02
3.500000E+02
3.500000E+02
3.500000E+02
3.500000E+02
3.500000E+02
3.500000E+02
3.500000E+02
3.500000E+02
3.500000E+02
3.500000E+02
3.500000E+02
3.500000E+02
3.500000E+02
3.500000E+02
3.500000E+02
3.500000E+02
3.500000E+02
3.500000E+02
3.500000E+02
3.500000E+02
3.500000E+02
3.500000E+02
3.500000E+02
3.500000E+02
3.500000E+02
3.500000E+02
3.500000E+02
3.500000E+02
3.500000E+02
3.500000E+02
3.500000E+02
3.500000E+02
3.500000E+02
3.500000E+02
3.500000E+02
3.500000E+02
3.500000E+02
3.500000E+02
3.500000E+02
3.500000E+02
3.500000E+02
3.500000E+02
3.500000E+02
3.500000E+02
3.500000E+02
3.500000E+02
3.500000E+02
3.500000E+02
3.500000E+02
3.500000E+02
3.500000E+02
3.500000E+02
3.500000E+02
3.500000E+02
3.500000E+02
3.500000E+02
3.500000E+02
3.500000E+02
3.500000E+02
3.500000E+02
3.500000E+02
3.500000E+02
3.500000E+02
3.500000E+02
3.500000E+02
3.500000E+02
3.500000E+02
3.500000E+02
3.500000E+02
3.500000E+02
3.500000E+02
3.500000E+02
3.500000E+02
3.550000E+02
3.550000E+02
3.550000E+02
3.550000E+02
3.550000E+02
3.550000E+02
3.550000E+02
3.550000E+02
3.550000E+02
3.550000E+02
3.550000E+02
3.550000E+02
3.550000E+02
3.550000E+02
3.550000E+02
3.550000E+02
3.550000E+02
3.550000E+02
3.550000E+02
3.550000E+02
3.550000E+02
3.550000E+02
3.550000E+02
3.550000E+02
3.550000E+02
3.550000E+02
3.550000E+02
3.550000E+02
3.550000E+02
3.550000E+02
3.550000E+02
3.550000E+02
3.550000E+02
3.550000E+02
3.550000E+02
3.550000E+02
3.550000E+02
3.550000E+02
3.550000E+02
3.550000E+02
3.550000E+02
3.550000E+02
3.550000E+02
3.550000E+02
3.550000E+02
3.550000E+02
3.550000E+02
3.550000E+02
3.550000E+02
3.550000E+02
3.550000E+02
3.550000E+02
3.550000E+02
3.550000E+02
3.550000E+02
3.550000E+02
3.550000E+02
3.550000E+02
3.550000E+02
3.550000E+02
3.550000E+02
3.550000E+02
3.550000E+02
3.550000E+02
3.550000E+02
3.550000E+02
3.550000E+02
3.550000E+02
3.550000E+02
3.550000E+02
3.550000E+02
3.550000E+02
3.550000E+02
3.550000E+02
3.550000E+02
3.550000E+02
3.550000E+02
3.550000E+02
3.550000E+02
3.550000E+02
3.550000E+02
3.550000E+02
3.550000E+02
3.550000E+02
3.550000E+02
3.550000E+02
3.550000E+02
3.550000E+02
3.550000E+02
3.550000E+02
3.550000E+02
3.550000E+02
3.550000E+02
3.550000E+02
3.550000E+02
3.550000E+02
3.550000E+02
3.550000E+02
3.550000E+02
3.550000E+02
3.550000E+02
3.550000E+02
3.550000E+02
3.550000E+02
3.550000E+02
3.550000E+02
3.550000E+02
3.550000E+02
3.550000E+02
3.550000E+02
3.550000E+02
3.550000E+02
3.550000E+02
3.550000E+02
3.550000E+02
3.550000E+02
3.550000E+02
3.550000E+02
3.550000E+02
3.550000E+02
3.550000E+02
3.550000E+02
3.550000E+02
3.550000E+02
3.550000E+02
3.550000E+02
3.550000E+02
3.550000E+02
3.550000E+02
3.550000E+02
3.550000E+02
3.550000E+02
3.550000E+02
3.550000E+02
3.550000E+02
3.550000E+02
3.550000E+02
3.550000E+02
3.550000E+02
3.550000E+02
3.550000E+02
3.550000E+02
3.550000E+02
3.550000E+02
3.550000E+02
3.550000E+02
3.550000E+02
3.550000E+02
3.550000E+02
3.550000E+02
3.550000E+02
3.550000E+02
3.550000E+02
3.550000E+02
3.550000E+02
3.550000E+02
3.550000E+02
3.550000E+02
3.550000E+02
3.550000E+02
3.550000E+02
3.550000E+02
3.550000E+02
3.550000E+02
3.550000E+02
3.550000E+02
3.550000E+02
3.550000E+02
3.550000E+02
3.550000E+02
3.550000E+02
3.550000E+02
3.550000E+02
3.550000E+02
3.550000E+02
3.550000E+02
3.550000E+02
3.550000E+02
3.550000E+02
3.550000E+02
3.550000E+02
3.550000E+02
3.550000E+02
3.550000E+02
3.550000E+02
3.550000E+02
3.550000E+02
3.550000E+02
3.550000E+02
3.550000E+02
3.550000E+02
3.550000E+02
3.550000E+02
3.550000E+02
3.550000E+02
3.550000E+02
3.550000E+02
3.550000E+02
3.550000E+02
3.550000E+02
3.550000E+02
Thickness
6.859958E-03
7.943511E-03
7.217603E-03
8.654480E-03
1.198368E-02
1.994559E-01
4.491225E-01
1.566056E-02
1.326695E-02
2.046415E-02
1.996334E-01
3.893340E-01
3.200094E-02
1.170817E-02
1.329816E-02
1.307883E-02
1.279385E-02
1.345599E-02
1.439193E-02
1.546925E-02
1.592015E-02
1.723564E-02
1.788200E-02
1.763789E-02
1.918768E-02
2.114726E-02
2.276950E-02
2.441898E-02
2.754229E-02
2.888999E-02
3.107544E-02
3.446839E-02
3.739116E-02
4.092965E-02
4.580957E-02
5.023928E-02
5.656929E-02
6.176030E-02
6.713029E-02
7.478060E-02
8.227056E-02
9.119900E-02
1.007820E-01
1.102858E-01
1.192833E-01
1.282222E-01
1.386123E-01
1.495324E-01
1.619448E-01
1.717115E-01
1.855746E-01
1.965063E-01
2.062417E-01
2.170289E-01
2.292076E-01
2.389655E-01
2.490696E-01
2.581907E-01
2.671279E-01
2.754322E-01
2.831532E-01
2.930300E-01
3.016739E-01
3.054395E-01
3.083640E-01
3.144819E-01
3.214439E-01
3.277673E-01
3.339895E-01
3.377520E-01
3.403701E-01
3.438533E-01
3.478752E-01
3.503978E-01
3.523183E-01
3.554292E-01
3.563769E-01
3.577878E-01
3.586278E-01
3.578304E-01
3.587538E-01
3.613681E-01
3.597502E-01
3.599395E-01
3.598517E-01
3.586320E-01
3.585346E-01
3.598129E-01
3.616942E-01
3.611557E-01
3.607217E-01
3.612234E-01
3.604434E-01
3.610514E-01
3.620746E-01
3.630885E-01
3.616164E-01
3.606292E-01
3.605948E-01
3.592327E-01
3.600663E-01
3.616488E-01
3.612877E-01
3.607169E-01
3.599581E-01
3.587005E-01
3.589300E-01
3.596264E-01
3.580600E-01
3.561995E-01
3.538186E-01
3.563660E-01
3.529220E-01
3.524635E-01
3.482255E-01
3.479220E-01
3.429719E-01
3.412866E-01
3.368813E-01
3.363133E-01
3.303922E-01
3.298157E-01
3.222837E-01
3.154881E-01
3.115517E-01
3.068693E-01
3.008572E-01
2.960520E-01
2.870123E-01
2.802199E-01
2.731489E-01
2.636464E-01
2.539084E-01
2.426896E-01
2.335212E-01
2.235852E-01
2.151132E-01
2.054597E-01
1.919837E-01
1.776675E-01
1.664170E-01
1.562737E-01
1.458767E-01
1.335392E-01
1.242820E-01
1.149131E-01
1.029560E-01
9.406214E-02
8.379715E-02
7.750312E-02
6.815953E-02
5.844904E-02
5.281466E-02
4.770017E-02
4.357552E-02
3.805698E-02
3.356271E-02
3.044605E-02
2.654902E-02
2.425218E-02
2.076383E-02
1.924387E-02
1.734302E-02
1.548701E-02
1.411364E-02
1.256665E-02
1.131965E-02
1.037183E-02
9.883183E-03
8.689235E-03
8.094664E-03
7.047962E-03
6.430770E-03
5.862512E-03
5.734616E-03
5.128350E-03
5.596949E-03
4.347830E-03
4.292632E-03
4.859402E-03
3.832133E-03
3.570844E-03
3.695395E-03
3.292320E-03
2.862610E-03
3.071523E-03
2.631177E-03
2.327909E-03
2.081226E-03
2.695280E-03
2.938077E-03
2.269367E-03
2.427925E-03
2.112548E-03
2.011892E-03
2.160265E-03
2.101996E-03
1.172399E-03
3.583777E-04
-5.948090E-04
-1.660087E-03
7.497456E-03
7.156532E-03
7.932342E-03
8.252475E-03
2.249993E-02
2.201917E-01
1.320032E-01
3.128645E-02
3.406988E-02
3.299857E-02
3.469917E-01
3.221408E-01
4.810545E-02
1.273436E-02
1.254752E-02
1.277049E-02
1.374245E-02
1.417539E-02
1.448581E-02
1.582343E-02
1.541640E-02
1.731415E-02
1.831422E-02
1.809190E-02
1.899514E-02
1.946424E-02
2.163864E-02
2.446529E-02
2.789489E-02
2.798389E-02
3.052675E-02
3.479363E-02
3.798849E-02
4.035114E-02
4.446560E-02
4.910187E-02
5.439147E-02
6.020873E-02
6.929693E-02
7.694843E-02
8.156843E-02
8.888514E-02
9.864237E-02
1.095130E-01
1.195396E-01
1.288528E-01
1.399838E-01
1.513080E-01
1.621609E-01
1.718505E-01
1.861594E-01
1.961067E-01
2.055287E-01
2.173913E-01
2.282589E-01
2.385645E-01
2.486319E-01
2.574257E-01
2.657847E-01
2.778782E-01
2.871678E-01
2.935997E-01
2.994325E-01
3.051241E-01
3.103680E-01
3.177194E-01
3.230662E-01
3.278833E-01
3.358437E-01
3.380447E-01
3.427600E-01
3.460205E-01
3.474829E-01
3.508507E-01
3.531550E-01
3.548607E-01
3.573507E-01
3.569991E-01
3.597261E-01
3.571371E-01
3.570443E-01
3.610150E-01
3.598591E-01
3.625919E-01
3.608347E-01
3.606080E-01
3.610054E-01
3.611199E-01
3.612272E-01
3.610164E-01
3.614965E-01
3.638288E-01
3.605567E-01
3.606112E-01
3.609225E-01
3.615906E-01
3.620732E-01
3.630361E-01
3.619673E-01
3.599757E-01
3.605675E-01
3.627153E-01
3.632085E-01
3.612929E-01
3.598769E-01
3.581940E-01
3.574974E-01
3.580735E-01
3.581615E-01
3.570243E-01
3.567336E-01
3.556723E-01
3.535573E-01
3.521028E-01
3.512398E-01
3.478003E-01
3.430667E-01
3.405822E-01
3.388945E-01
3.344795E-01
3.301279E-01
3.281229E-01
3.224424E-01
3.171559E-01
3.125821E-01
3.061541E-01
2.987854E-01
2.924494E-01
2.864033E-01
2.801839E-01
2.732364E-01
2.654183E-01
2.542034E-01
2.418558E-01
2.339251E-01
2.243863E-01
2.167821E-01
2.048464E-01
1.914535E-01
1.783958E-01
1.658510E-01
1.574684E-01
1.445581E-01
1.341292E-01
1.259879E-01
1.120093E-01
1.028027E-01
9.406305E-02
8.387728E-02
7.994531E-02
6.753098E-02
5.848252E-02
5.453396E-02
4.800704E-02
4.222554E-02
3.822154E-02
3.394611E-02
2.997810E-02
2.652917E-02
2.335571E-02
2.055649E-02
1.858562E-02
1.676621E-02
1.459445E-02
1.319196E-02
1.221422E-02
1.161197E-02
1.067371E-02
9.371654E-03
8.955380E-03
8.194571E-03
7.303099E-03
6.252779E-03
5.989407E-03
5.914569E-03
5.968087E-03
5.103572E-03
4.815549E-03
4.871800E-03
4.415077E-03
4.372635E-03
3.639304E-03
3.547183E-03
3.629274E-03
3.521407E-03
3.695810E-03
2.562065E-03
2.572106E-03
2.693919E-03
2.498839E-03
2.687163E-03
2.312206E-03
2.039848E-03
2.205040E-03
1.993834E-03
2.007549E-03
2.095783E-03
-8.314514E-04
-3.834638E-03
-6.879215E-03
-9.871454E-03
7.363369E-03
6.918066E-03
7.679131E-03
8.313704E-03
1.780947E-02
2.064026E-01
2.662741E-01
4.234444E-02
2.270336E-02
6.267128E-02
3.271588E-01
3.135682E-01
5.422011E-02
1.323545E-02
1.288925E-02
1.290584E-02
1.381904E-02
1.423697E-02
1.517541E-02
1.552410E-02
1.607364E-02
1.682371E-02
1.730436E-02
1.908116E-02
1.981056E-02
2.071974E-02
2.228443E-02
2.527979E-02
2.698253E-02
2.886140E-02
3.104484E-02
3.431217E-02
3.813353E-02
4.083569E-02
4.527305E-02
5.003058E-02
5.484785E-02
6.077729E-02
6.769086E-02
7.507525E-02
8.098574E-02
9.173310E-02
9.780423E-02
1.076079E-01
1.172752E-01
1.295425E-01
1.394882E-01
1.497059E-01
1.613247E-01
1.724845E-01
1.858617E-01
1.969439E-01
2.061849E-01
2.178299E-01
2.278657E-01
2.393535E-01
2.483668E-01
2.561630E-01
2.664243E-01
2.764805E-01
2.843798E-01
2.936220E-01
2.992865E-01
3.044993E-01
3.105139E-01
3.168190E-01
3.222096E-01
3.275177E-01
3.345675E-01
3.389213E-01
3.418888E-01
3.434852E-01
3.483385E-01
3.504881E-01
3.527070E-01
3.554665E-01
3.596023E-01
3.579509E-01
3.571078E-01
3.569665E-01
3.597814E-01
3.605274E-01
3.605352E-01
3.609900E-01
3.613353E-01
3.600042E-01
3.603132E-01
3.593196E-01
3.602496E-01
3.614911E-01
3.617178E-01
3.610599E-01
3.556793E-01
3.599184E-01
3.606618E-01
3.616887E-01
3.628545E-01
3.617166E-01
3.611698E-01
3.621375E-01
3.597085E-01
3.602949E-01
3.611769E-01
3.615587E-01
3.630873E-01
3.611851E-01
3.591203E-01
3.583673E-01
3.563757E-01
3.557140E-01
3.552837E-01
3.551801E-01
3.534712E-01
3.526795E-01
3.502935E-01
3.459025E-01
3.428489E-01
3.400026E-01
3.374305E-01
3.342730E-01
3.293371E-01
3.281608E-01
3.236568E-01
3.176418E-01
3.142631E-01
3.060740E-01
2.995065E-01
2.948369E-01
2.872037E-01
2.798573E-01
2.714008E-01
2.627194E-01
2.535227E-01
2.416105E-01
2.341100E-01
2.256401E-01
2.146619E-01
2.042176E-01
1.906924E-01
1.783596E-01
1.669900E-01
1.571171E-01
1.463790E-01
1.340712E-01
1.232484E-01
1.116041E-01
1.026855E-01
9.362417E-02
8.174240E-02
8.487226E-02
6.695999E-02
5.867017E-02
5.265382E-02
4.775344E-02
4.157712E-02
3.726141E-02
3.396996E-02
2.962322E-02
2.691389E-02
2.342125E-02
2.065208E-02
1.747325E-02
1.698233E-02
1.538586E-02
1.422312E-02
1.245847E-02
1.124181E-02
1.041394E-02
9.340353E-03
8.969002E-03
8.402778E-03
7.592200E-03
6.882934E-03
6.360663E-03
5.623708E-03
5.541273E-03
5.108811E-03
4.450539E-03
4.613376E-03
4.005748E-03
3.817640E-03
3.710045E-03
3.793688E-03
3.596505E-03
3.220790E-03
2.830735E-03
2.443532E-03
2.593364E-03
2.701229E-03
2.591599E-03
2.695765E-03
2.582698E-03
1.974651E-03
1.654926E-03
1.860066E-03
2.011790E-03
2.141174E-03
3.437254E-04
-1.360780E-03
-2.965003E-03
-4.778921E-03
7.505259E-03
7.073152E-03
7.652203E-03
8.533392E-03
2.053695E-02
1.519408E-01
5.943237E-02
2.773029E-02
2.179565E-02
2.688258E-02
2.215113E-01
2.998973E-01
6.029688E-02
1.314269E-02
1.263605E-02
1.239125E-02
1.328334E-02
1.440786E-02
1.513224E-02
1.556514E-02
1.547182E-02
1.633050E-02
1.771717E-02
1.886542E-02
1.968971E-02
2.088081E-02
2.228309E-02
2.474276E-02
2.795548E-02
2.897687E-02
3.173245E-02
3.428234E-02
3.820432E-02
4.200235E-02
4.456286E-02
4.929052E-02
5.664489E-02
6.130615E-02
6.634473E-02
7.391218E-02
7.961637E-02
9.224463E-02
9.668352E-02
1.078263E-01
1.177567E-01
1.290454E-01
1.391195E-01
1.509290E-01
1.614778E-01
1.749715E-01
1.850689E-01
1.966550E-01
2.073495E-01
2.167624E-01
2.293242E-01
2.383959E-01
2.486058E-01
2.590703E-01
2.688915E-01
2.757747E-01
2.832850E-01
2.904320E-01
2.972510E-01
3.060507E-01
3.121822E-01
3.180022E-01
3.243847E-01
3.296003E-01
3.343151E-01
3.380697E-01
3.422992E-01
3.458294E-01
3.493267E-01
3.510803E-01
3.522114E-01
3.551487E-01
3.579855E-01
3.578915E-01
3.571535E-01
3.567861E-01
3.579792E-01
3.609860E-01
3.635392E-01
3.628862E-01
3.624138E-01
3.608670E-01
3.598792E-01
3.598870E-01
3.594070E-01
3.606694E-01
3.621107E-01
3.619140E-01
3.597512E-01
3.601507E-01
3.609426E-01
3.613034E-01
3.625082E-01
3.597587E-01
3.603302E-01
3.627208E-01
3.615055E-01
3.599482E-01
3.602869E-01
3.608198E-01
3.599846E-01
3.610058E-01
3.591210E-01
3.571913E-01
3.558283E-01
3.562500E-01
3.552591E-01
3.545153E-01
3.524883E-01
3.496313E-01
3.489053E-01
3.478921E-01
3.431425E-01
3.408528E-01
3.383842E-01
3.351189E-01
3.310663E-01
3.275688E-01
3.224097E-01
3.164111E-01
3.119552E-01
3.057918E-01
2.986634E-01
2.919663E-01
2.871278E-01
2.793005E-01
2.707820E-01
2.625104E-01
2.532805E-01
2.424424E-01
2.342986E-01
2.238230E-01
2.136135E-01
2.047063E-01
1.927661E-01
1.814976E-01
1.697153E-01
1.571582E-01
1.461577E-01
1.327838E-01
1.215234E-01
1.106852E-01
1.017733E-01
9.344571E-02
8.236899E-02
8.478235E-02
6.456351E-02
5.905010E-02
5.355712E-02
4.803647E-02
4.163698E-02
3.684224E-02
3.418553E-02
3.008581E-02
2.649552E-02
2.504959E-02
2.147484E-02
1.838354E-02
1.704528E-02
1.555708E-02
1.326385E-02
1.147299E-02
1.096059E-02
1.042590E-02
9.000789E-03
8.293307E-03
8.191079E-03
7.402894E-03
6.777589E-03
6.488312E-03
6.035624E-03
5.599219E-03
5.412119E-03
4.821547E-03
4.748330E-03
4.201302E-03
4.033756E-03
3.813080E-03
3.845832E-03
3.611855E-03
3.183920E-03
3.137672E-03
3.286068E-03
3.132120E-03
2.823531E-03
2.340238E-03
2.390691E-03
2.034826E-03
2.065616E-03
1.483118E-03
1.813701E-03
2.141461E-03
2.135016E-03
1.633714E-03
1.396810E-03
1.141810E-03
7.271149E-04
7.087117E-03
7.617136E-03
7.829275E-03
8.707061E-03
2.065348E-02
1.772743E-01
1.253468E-01
8.528597E-03
1.755439E-02
1.841947E-02
4.530601E-02
2.946605E-01
4.401996E-02
1.304946E-02
1.290007E-02
1.397516E-02
1.403343E-02
1.375080E-02
1.431220E-02
1.516421E-02
1.553756E-02
1.739319E-02
1.784573E-02
1.913909E-02
1.972883E-02
2.101485E-02
2.263820E-02
2.402661E-02
2.672147E-02
2.858509E-02
3.306411E-02
3.500078E-02
3.835829E-02
4.120493E-02
4.614698E-02
4.889356E-02
5.448354E-02
6.008570E-02
6.698989E-02
7.393392E-02
8.122396E-02
9.052275E-02
9.698109E-02
1.073608E-01
1.185803E-01
1.293636E-01
1.387362E-01
1.505269E-01
1.596329E-01
1.710650E-01
1.853126E-01
1.964700E-01
2.055646E-01
2.168233E-01
2.266712E-01
2.381432E-01
2.493624E-01
2.601029E-01
2.675789E-01
2.763872E-01
2.845024E-01
2.915102E-01
3.011727E-01
3.062894E-01
3.119459E-01
3.180577E-01
3.232764E-01
3.287681E-01
3.342033E-01
3.381019E-01
3.419685E-01
3.456702E-01
3.498345E-01
3.512858E-01
3.525599E-01
3.540188E-01
3.577386E-01
3.579292E-01
3.583655E-01
3.590022E-01
3.612597E-01
3.608426E-01
3.614515E-01
3.610323E-01
3.606077E-01
3.593616E-01
3.614728E-01
3.610770E-01
3.617446E-01
3.612492E-01
3.605367E-01
3.616759E-01
3.613070E-01
3.613018E-01
3.610712E-01
3.600572E-01
3.607134E-01
3.607798E-01
3.616724E-01
3.618093E-01
3.608195E-01
3.592246E-01
3.592876E-01
3.598436E-01
3.594185E-01
3.594036E-01
3.601146E-01
3.578897E-01
3.560182E-01
3.568507E-01
3.557282E-01
3.557248E-01
3.530715E-01
3.507087E-01
3.483669E-01
3.469421E-01
3.444200E-01
3.406121E-01
3.383043E-01
3.350139E-01
3.321809E-01
3.289356E-01
3.228424E-01
3.177845E-01
3.140160E-01
3.045561E-01
2.979440E-01
2.928679E-01
2.868486E-01
2.766498E-01
2.707374E-01
2.616483E-01
2.524407E-01
2.421546E-01
2.350341E-01
2.230126E-01
2.133287E-01
2.050706E-01
1.923912E-01
1.800458E-01
1.685909E-01
1.567158E-01
1.448567E-01
1.326045E-01
1.213478E-01
1.118610E-01
1.016973E-01
9.204839E-02
8.278266E-02
7.807921E-02
6.700450E-02
6.039919E-02
5.500889E-02
4.792597E-02
4.217157E-02
3.642648E-02
3.269766E-02
3.036448E-02
2.751445E-02
2.415430E-02
2.184323E-02
1.926780E-02
1.653744E-02
1.472317E-02
1.406251E-02
1.253973E-02
1.080419E-02
1.008973E-02
9.294393E-03
8.172001E-03
7.735802E-03
7.158798E-03
7.054927E-03
6.834981E-03
6.335842E-03
5.632923E-03
5.450806E-03
5.141103E-03
4.543090E-03
4.468282E-03
4.477367E-03
3.803938E-03
3.727559E-03
3.078659E-03
2.772970E-03
2.710384E-03
3.108120E-03
2.847782E-03
2.924405E-03
2.903453E-03
2.432038E-03
1.979940E-03
2.356003E-03
1.770730E-03
2.032498E-03
1.958995E-03
2.356144E-03
2.405220E-03
2.838080E-03
3.355120E-03
3.979937E-03
7.510714E-03
7.688297E-03
8.141451E-03
1.023337E-02
1.280660E-02
1.423185E-01
9.567334E-02
1.876886E-02
1.899866E-02
3.048823E-02
1.888165E-01
2.022562E-01
3.223847E-02
1.246426E-02
1.282777E-02
1.371499E-02
1.380989E-02
1.446668E-02
1.561421E-02
1.642501E-02
1.644187E-02
1.784274E-02
1.769975E-02
1.767718E-02
1.947044E-02
2.021700E-02
2.192871E-02
2.543272E-02
2.721888E-02
2.878056E-02
3.235311E-02
3.530452E-02
3.916587E-02
4.182180E-02
4.554669E-02
4.800873E-02
5.404670E-02
6.079613E-02
6.589261E-02
7.357334E-02
8.107261E-02
9.020848E-02
9.868509E-02
1.078736E-01
1.189924E-01
1.283386E-01
1.400279E-01
1.504753E-01
1.610656E-01
1.714685E-01
1.831565E-01
1.950299E-01
2.061964E-01
2.172302E-01
2.269299E-01
2.368315E-01
2.474315E-01
2.557443E-01
2.666574E-01
2.754982E-01
2.828855E-01
2.916584E-01
3.006152E-01
3.065025E-01
3.121877E-01
3.181346E-01
3.226569E-01
3.284526E-01
3.337099E-01
3.384586E-01
3.406862E-01
3.434579E-01
3.477539E-01
3.510894E-01
3.532965E-01
3.540252E-01
3.550718E-01
3.560640E-01
3.571927E-01
3.586675E-01
3.601123E-01
3.599461E-01
3.594633E-01
3.602651E-01
3.608186E-01
3.620070E-01
3.607547E-01
3.624208E-01
3.628957E-01
3.631763E-01
3.625392E-01
3.618167E-01
3.605531E-01
3.615007E-01
3.625839E-01
3.605401E-01
3.594231E-01
3.606885E-01
3.607873E-01
3.611454E-01
3.614007E-01
3.602055E-01
3.602556E-01
3.597876E-01
3.591956E-01
3.602506E-01
3.594029E-01
3.581167E-01
3.563019E-01
3.555403E-01
3.539989E-01
3.552907E-01
3.540184E-01
3.513387E-01
3.491396E-01
3.464883E-01
3.435724E-01
3.412528E-01
3.386238E-01
3.357107E-01
3.314567E-01
3.274535E-01
3.235938E-01
3.175242E-01
3.113547E-01
3.043595E-01
2.987767E-01
2.944550E-01
2.865896E-01
2.771096E-01
2.705263E-01
2.635217E-01
2.537347E-01
2.409972E-01
2.331623E-01
2.221727E-01
2.136934E-01
2.040531E-01
1.923773E-01
1.813892E-01
1.715735E-01
1.586138E-01
1.445253E-01
1.322816E-01
1.222785E-01
1.126202E-01
1.023891E-01
9.349555E-02
8.456438E-02
7.682686E-02
6.697609E-02
5.998838E-02
5.397643E-02
4.960766E-02
4.265051E-02
3.688769E-02
3.259746E-02
3.011553E-02
2.716307E-02
2.450693E-02
2.149757E-02
1.921168E-02
1.731119E-02
1.521147E-02
1.394215E-02
1.287419E-02
1.109209E-02
9.585125E-03
9.436624E-03
8.262968E-03
8.145188E-03
7.605175E-03
7.375181E-03
6.938385E-03
5.925596E-03
5.378253E-03
4.923512E-03
4.751177E-03
4.612571E-03
4.510184E-03
4.183074E-03
4.131294E-03
4.223751E-03
3.539461E-03
3.188492E-03
2.617596E-03
2.543348E-03
2.305214E-03
3.042552E-03
2.815488E-03
2.320532E-03
2.246540E-03
1.991076E-03
1.616109E-03
1.889693E-03
1.969546E-03
1.928801E-03
8.551210E-04
1.512261E-04
-7.054055E-04
-1.203724E-03
8.087787E-03
7.449452E-03
8.124346E-03
9.061941E-03
1.281734E-02
1.077659E-01
1.263251E-01
4.244249E-03
1.460897E-02
1.201334E-02
1.197812E-01
1.709968E-01
2.284067E-02
1.294192E-02
1.203520E-02
1.318386E-02
1.420480E-02
1.458859E-02
1.547374E-02
1.657146E-02
1.670666E-02
1.760658E-02
1.778013E-02
1.834018E-02
1.942822E-02
2.008900E-02
2.214950E-02
2.540619E-02
2.771516E-02
2.903454E-02
3.188695E-02
3.488395E-02
3.863923E-02
4.228941E-02
4.564423E-02
5.059356E-02
5.531709E-02
6.477278E-02
6.629944E-02
7.266521E-02
8.125048E-02
8.970195E-02
9.835599E-02
1.070344E-01
1.189352E-01
1.295927E-01
1.385253E-01
1.506672E-01
1.611281E-01
1.733019E-01
1.848989E-01
1.949776E-01
2.064686E-01
2.179994E-01
2.286794E-01
2.386393E-01
2.470745E-01
2.573069E-01
2.664649E-01
2.765301E-01
2.855711E-01
2.919541E-01
2.995589E-01
3.055371E-01
3.117586E-01
3.174123E-01
3.220336E-01
3.274892E-01
3.331723E-01
3.374247E-01
3.389863E-01
3.436418E-01
3.476127E-01
3.512586E-01
3.524722E-01
3.527085E-01
3.540330E-01
3.560490E-01
3.559468E-01
3.563992E-01
3.576371E-01
3.572179E-01
3.586354E-01
3.597049E-01
3.620231E-01
3.615413E-01
3.618729E-01
3.628924E-01
3.618144E-01
3.624010E-01
3.635895E-01
3.642185E-01
3.618409E-01
3.615263E-01
3.619482E-01
3.621370E-01
3.599955E-01
3.599677E-01
3.600330E-01
3.618249E-01
3.611188E-01
3.613403E-01
3.621941E-01
3.604848E-01
3.581304E-01
3.586159E-01
3.585001E-01
3.581923E-01
3.572730E-01
3.551175E-01
3.541158E-01
3.533688E-01
3.543770E-01
3.528404E-01
3.495734E-01
3.479107E-01
3.453440E-01
3.408692E-01
3.387192E-01
3.367372E-01
3.315811E-01
3.264634E-01
3.223721E-01
3.180580E-01
3.127295E-01
3.061136E-01
3.004033E-01
2.956103E-01
2.862552E-01
2.759645E-01
2.700106E-01
2.624875E-01
2.533343E-01
2.446264E-01
2.353754E-01
2.249166E-01
2.149204E-01
2.032241E-01
1.942506E-01
1.810822E-01
1.691116E-01
1.592982E-01
1.454153E-01
1.329212E-01
1.240165E-01
1.132853E-01
1.047317E-01
9.313357E-02
8.519526E-02
7.524464E-02
6.754847E-02
6.126072E-02
5.459739E-02
4.983505E-02
4.191377E-02
3.769000E-02
3.481843E-02
2.961281E-02
2.664130E-02
2.340386E-02
2.088110E-02
1.870513E-02
1.660782E-02
1.505089E-02
1.324225E-02
1.229774E-02
1.088348E-02
9.972567E-03
9.158050E-03
8.350672E-03
7.600724E-03
7.411647E-03
7.145021E-03
6.154936E-03
5.827947E-03
5.551144E-03
5.262688E-03
4.515614E-03
4.300150E-03
4.330399E-03
3.935592E-03
3.905937E-03
3.914479E-03
3.068173E-03
3.055918E-03
2.325423E-03
2.649284E-03
2.421153E-03
2.994562E-03
2.663749E-03
2.175819E-03
2.329072E-03
2.120177E-03
1.938439E-03
2.189231E-03
1.844068E-03
2.437372E-03
-4.963630E-03
-1.168388E-02
-1.875844E-02
-2.535292E-02
7.396010E-03
7.589315E-03
7.747419E-03
8.374750E-03
1.026150E-02
5.059162E-02
-8.408731E-03
1.360552E-02
2.420642E-02
2.577796E-02
2.305632E-01
1.377507E-01
1.540342E-02
1.395528E-02
1.213794E-02
1.356359E-02
1.406300E-02
1.450399E-02
1.487761E-02
1.594517E-02
1.627430E-02
1.700107E-02
1.785541E-02
1.835060E-02
1.959228E-02
2.075163E-02
2.221445E-02
2.588977E-02
2.825226E-02
2.950094E-02
3.196433E-02
3.546622E-02
3.849580E-02
4.193918E-02
4.561420E-02
5.011895E-02
5.599390E-02
6.509439E-02
6.518651E-02
7.277748E-02
7.829255E-02
8.809838E-02
9.718798E-02
1.071315E-01
1.185159E-01
1.295780E-01
1.402603E-01
1.500563E-01
1.614221E-01
1.731640E-01
1.843877E-01
1.968104E-01
2.077324E-01
2.176433E-01
2.288861E-01
2.395454E-01
2.495490E-01
2.576111E-01
2.662823E-01
2.761761E-01
2.868228E-01
2.919183E-01
2.988679E-01
3.056797E-01
3.116380E-01
3.180690E-01
3.220473E-01
3.280642E-01
3.334811E-01
3.390520E-01
3.406520E-01
3.454215E-01
3.480864E-01
3.491530E-01
3.522691E-01
3.509898E-01
3.554292E-01
3.551824E-01
3.560480E-01
3.572408E-01
3.582300E-01
3.583305E-01
3.599514E-01
3.597652E-01
3.613936E-01
3.597399E-01
3.611092E-01
3.625705E-01
3.610949E-01
3.628997E-01
3.628991E-01
3.641335E-01
3.617848E-01
3.610152E-01
3.623998E-01
3.626335E-01
3.618082E-01
3.598697E-01
3.604521E-01
3.604329E-01
3.589892E-01
3.588935E-01
3.598642E-01
3.592997E-01
3.589920E-01
3.605086E-01
3.594036E-01
3.584116E-01
3.568131E-01
3.562627E-01
3.550206E-01
3.530524E-01
3.540019E-01
3.530668E-01
3.491341E-01
3.469378E-01
3.448600E-01
3.419671E-01
3.399539E-01
3.369086E-01
3.318697E-01
3.260825E-01
3.214745E-01
3.187782E-01
3.121479E-01
3.063525E-01
3.023312E-01
2.961440E-01
2.859428E-01
2.778787E-01
2.714560E-01
2.636371E-01
2.540734E-01
2.451970E-01
2.362974E-01
2.251263E-01
2.147501E-01
2.045142E-01
1.953609E-01
1.811280E-01
1.699743E-01
1.590385E-01
1.461983E-01
1.329224E-01
1.230268E-01
1.124248E-01
1.044128E-01
9.423778E-02
8.372700E-02
7.486416E-02
6.697460E-02
6.128975E-02
5.399519E-02
4.840549E-02
4.292763E-02
3.747984E-02
3.343348E-02
2.970505E-02
2.667197E-02
2.367611E-02
2.113531E-02
1.866445E-02
1.634025E-02
1.506926E-02
1.382325E-02
1.224140E-02
1.063458E-02
1.044542E-02
9.374282E-03
8.648504E-03
7.947450E-03
7.435216E-03
6.010988E-03
6.295069E-03
6.248010E-03
5.973949E-03
5.663942E-03
5.175683E-03
4.369844E-03
4.596372E-03
4.586347E-03
4.226358E-03
3.497094E-03
3.200916E-03
2.759136E-03
3.054088E-03
2.683087E-03
2.794915E-03
2.634042E-03
2.681016E-03
2.621188E-03
2.365193E-03
2.393841E-03
2.323874E-03
2.158228E-03
1.806465E-03
1.904705E-03
-9.734741E-03
-2.183306E-02
-3.399556E-02
-4.593817E-02
6.882579E-03
7.222399E-03
8.180981E-03
7.721221E-03
8.952252E-03
1.755002E-02
9.662137E-02
1.984482E-02
1.613394E-02
3.389068E-02
1.061487E-01
4.217293E-02
1.288337E-02
1.299594E-02
1.327362E-02
1.251796E-02
1.382739E-02
1.535335E-02
1.533539E-02
1.588353E-02
1.618859E-02
1.755103E-02
1.769945E-02
1.919825E-02
2.107831E-02
2.034520E-02
2.261982E-02
2.473376E-02
2.599679E-02
2.931577E-02
3.271463E-02
3.602349E-02
3.903640E-02
4.196528E-02
4.597478E-02
4.975471E-02
5.433781E-02
6.064523E-02
6.613599E-02
7.301671E-02
8.134474E-02
8.956512E-02
9.754533E-02
1.076920E-01
1.190589E-01
1.297037E-01
1.390879E-01
1.489854E-01
1.606273E-01
1.750893E-01
1.851070E-01
1.956846E-01
2.070584E-01
2.184925E-01
2.283253E-01
2.411375E-01
2.500635E-01
2.597353E-01
2.686097E-01
2.756848E-01
2.838110E-01
2.915042E-01
2.981714E-01
3.042636E-01
3.113044E-01
3.180539E-01
3.242470E-01
3.287037E-01
3.326177E-01
3.351727E-01
3.420981E-01
3.450475E-01
3.476710E-01
3.495341E-01
3.489873E-01
3.521217E-01
3.548857E-01
3.545191E-01
3.578491E-01
3.574642E-01
3.591163E-01
3.596123E-01
3.614834E-01
3.600064E-01
3.600586E-01
3.600084E-01
3.591208E-01
3.617930E-01
3.621076E-01
3.608031E-01
3.628202E-01
3.630711E-01
3.624374E-01
3.623402E-01
3.631372E-01
3.638639E-01
3.624607E-01
3.613781E-01
3.611244E-01
3.612729E-01
3.606310E-01
3.596917E-01
3.589870E-01
3.580403E-01
3.583544E-01
3.605724E-01
3.606603E-01
3.592786E-01
3.557553E-01
3.575816E-01
3.577267E-01
3.549260E-01
3.533154E-01
3.531874E-01
3.493690E-01
3.476548E-01
3.463256E-01
3.415745E-01
3.389790E-01
3.353934E-01
3.290488E-01
3.262960E-01
3.203441E-01
3.174183E-01
3.125139E-01
3.063159E-01
3.011001E-01
2.949162E-01
2.848991E-01
2.774941E-01
2.709793E-01
2.619761E-01
2.540978E-01
2.436303E-01
2.356988E-01
2.237811E-01
2.146273E-01
2.040181E-01
1.933280E-01
1.833741E-01
1.703988E-01
1.584674E-01
1.482191E-01
1.344256E-01
1.248715E-01
1.126473E-01
1.031713E-01
9.581418E-02
8.330143E-02
7.573245E-02
6.890645E-02
6.052059E-02
5.318004E-02
4.769646E-02
4.264259E-02
3.658782E-02
3.356785E-02
2.973446E-02
2.609184E-02
2.361420E-02
2.012780E-02
1.761910E-02
1.561400E-02
1.501601E-02
1.477854E-02
1.296903E-02
1.177155E-02
1.096406E-02
9.320003E-03
8.522784E-03
8.151170E-03
7.440088E-03
6.514663E-03
6.808370E-03
6.882688E-03
5.394209E-03
6.018757E-03
5.071059E-03
4.735611E-03
4.829427E-03
3.920897E-03
3.640258E-03
3.948673E-03
3.850671E-03
3.527515E-03
2.603862E-03
2.732202E-03
2.856681E-03
2.270491E-03
2.633073E-03
2.736753E-03
2.574313E-03
2.708081E-03
2.790958E-03
2.347016E-03
1.729531E-03
2.310768E-03
-1.060516E-02
-2.448129E-02
-3.818132E-02
-5.188712E-02
7.217888E-03
8.126954E-03
7.999378E-03
7.608250E-03
8.271908E-03
1.311431E-02
-1.052153E-02
1.422100E-02
1.795318E-02
1.500815E-02
6.961101E-02
3.572946E-02
1.216678E-02
1.324587E-02
1.275050E-02
1.256752E-02
1.407291E-02
1.398278E-02
1.486720E-02
1.582834E-02
1.697553E-02
1.743667E-02
1.822110E-02
1.984608E-02
2.023438E-02
2.099500E-02
2.154102E-02
2.506060E-02
2.631475E-02
2.884091E-02
3.288297E-02
3.559303E-02
3.819846E-02
4.178222E-02
4.466637E-02
5.078511E-02
5.439645E-02
6.064326E-02
6.780974E-02
7.402898E-02
7.930314E-02
8.931796E-02
9.829017E-02
1.081766E-01
1.194633E-01
1.302952E-01
1.401170E-01
1.501312E-01
1.611877E-01
1.744739E-01
1.840389E-01
1.955810E-01
2.067814E-01
2.188863E-01
2.265102E-01
2.376838E-01
2.497098E-01
2.592263E-01
2.687168E-01
2.765919E-01
2.839268E-01
2.920882E-01
2.980465E-01
3.037190E-01
3.114426E-01
3.170030E-01
3.223805E-01
3.280029E-01
3.323639E-01
3.348123E-01
3.396341E-01
3.451683E-01
3.466894E-01
3.497688E-01
3.504559E-01
3.533003E-01
3.549520E-01
3.547652E-01
3.556668E-01
3.573694E-01
3.582111E-01
3.593780E-01
3.599669E-01
3.582391E-01
3.610011E-01
3.591752E-01
3.603882E-01
3.604795E-01
3.636492E-01
3.625632E-01
3.637372E-01
3.644758E-01
3.633227E-01
3.628448E-01
3.615047E-01
3.621611E-01
3.636888E-01
3.633746E-01
3.616489E-01
3.624235E-01
3.623410E-01
3.614727E-01
3.600514E-01
3.588593E-01
3.591857E-01
3.608363E-01
3.610315E-01
3.577535E-01
3.549064E-01
3.557582E-01
3.556231E-01
3.549301E-01
3.536549E-01
3.517976E-01
3.499724E-01
3.493180E-01
3.464141E-01
3.425644E-01
3.386097E-01
3.358666E-01
3.318855E-01
3.274350E-01
3.223961E-01
3.164199E-01
3.109890E-01
3.068104E-01
3.010262E-01
2.949922E-01
2.872513E-01
2.778107E-01
2.723255E-01
2.627454E-01
2.556703E-01
2.461883E-01
2.341020E-01
2.238101E-01
2.150271E-01
2.036031E-01
1.944280E-01
1.833301E-01
1.690725E-01
1.585204E-01
1.519108E-01
1.339345E-01
1.246626E-01
1.131687E-01
1.021649E-01
9.306468E-02
8.391468E-02
7.598661E-02
6.994161E-02
6.098188E-02
5.389244E-02
4.760361E-02
4.208763E-02
3.680086E-02
3.360905E-02
2.947850E-02
2.604952E-02
2.338667E-02
2.065359E-02
1.854719E-02
1.738244E-02
1.540703E-02
1.338638E-02
1.234027E-02
1.174161E-02
1.067213E-02
9.804141E-03
8.770102E-03
8.342879E-03
7.361525E-03
7.001563E-03
6.905591E-03
6.159446E-03
5.303327E-03
4.540606E-03
4.167712E-03
4.533411E-03
4.464706E-03
4.215285E-03
3.490062E-03
4.003321E-03
3.162929E-03
2.997969E-03
2.913275E-03
3.143499E-03
2.756123E-03
2.556362E-03
2.922022E-03
2.618803E-03
2.637799E-03
2.479224E-03
2.217854E-03
2.310476E-03
1.997568E-03
2.434581E-03
-1.603656E-02
-3.582214E-02
-5.562522E-02
-7.535812E-02
6.553588E-03
7.394487E-03
7.817290E-03
7.977661E-03
8.904419E-03
8.785666E-03
4.645831E-02
4.584377E-03
1.439761E-02
3.975516E-02
1.599872E-02
1.394448E-02
1.240794E-02
1.228459E-02
1.253582E-02
1.327340E-02
1.390229E-02
1.411576E-02
1.532413E-02
1.605579E-02
1.601104E-02
1.699621E-02
1.728676E-02
1.952653E-02
1.996849E-02
2.061333E-02
2.259540E-02
2.466816E-02
2.619551E-02
2.911427E-02
3.172701E-02
3.478165E-02
3.810234E-02
4.192035E-02
4.568031E-02
5.002561E-02
5.517175E-02
6.099730E-02
6.841591E-02
7.499286E-02
8.000614E-02
8.873474E-02
9.845124E-02
1.095516E-01
1.187940E-01
1.301990E-01
1.419975E-01
1.522004E-01
1.616080E-01
1.737178E-01
1.846943E-01
1.964998E-01
2.065963E-01
2.166339E-01
2.263067E-01
2.376430E-01
2.480382E-01
2.578519E-01
2.672915E-01
2.750912E-01
2.850785E-01
2.920902E-01
3.006253E-01
3.051624E-01
3.111484E-01
3.175518E-01
3.237196E-01
3.260273E-01
3.332105E-01
3.369889E-01
3.404691E-01
3.447686E-01
3.467470E-01
3.506559E-01
3.517660E-01
3.534386E-01
3.551155E-01
3.552085E-01
3.573083E-01
3.586001E-01
3.584489E-01
3.581978E-01
3.583314E-01
3.591946E-01
3.600152E-01
3.607145E-01
3.610094E-01
3.598500E-01
3.609397E-01
3.619720E-01
3.620858E-01
3.617254E-01
3.621857E-01
3.619372E-01
3.630166E-01
3.639788E-01
3.641359E-01
3.640407E-01
3.630101E-01
3.619650E-01
3.619807E-01
3.612492E-01
3.609310E-01
3.593434E-01
3.589582E-01
3.605311E-01
3.611840E-01
3.586580E-01
3.566107E-01
3.577355E-01
3.558699E-01
3.543961E-01
3.528811E-01
3.513507E-01
3.492006E-01
3.468709E-01
3.447692E-01
3.429261E-01
3.377074E-01
3.364261E-01
3.327923E-01
3.275438E-01
3.212481E-01
3.168295E-01
3.112429E-01
3.063276E-01
3.007713E-01
2.964976E-01
2.864634E-01
2.781021E-01
2.710447E-01
2.642731E-01
2.551095E-01
2.443421E-01
2.343707E-01
2.231463E-01
2.138103E-01
2.043228E-01
1.931690E-01
1.814555E-01
1.704322E-01
1.575823E-01
1.471833E-01
1.353074E-01
1.243116E-01
1.137184E-01
1.009729E-01
9.189584E-02
8.379780E-02
7.461568E-02
6.680213E-02
6.080499E-02
5.475850E-02
4.732117E-02
4.029748E-02
3.642549E-02
3.229413E-02
2.981078E-02
2.624511E-02
2.332564E-02
2.043963E-02
1.851599E-02
1.764463E-02
1.532756E-02
1.391890E-02
1.229858E-02
1.174187E-02
1.105458E-02
1.099321E-02
8.968994E-03
8.349493E-03
7.262802E-03
7.160048E-03
6.783883E-03
6.013005E-03
5.277020E-03
4.680218E-03
4.512527E-03
4.522719E-03
4.354210E-03
4.532248E-03
3.754290E-03
4.388886E-03
3.879594E-03
3.641702E-03
3.496030E-03
2.965311E-03
2.638315E-03
2.674003E-03
3.264072E-03
3.100193E-03
2.090504E-03
2.341193E-03
2.114867E-03
1.875050E-03
2.086608E-03
2.055498E-03
-1.607161E-02
-3.590835E-02
-5.564484E-02
-7.558832E-02
7.053624E-03
7.426050E-03
7.778320E-03
8.634966E-03
8.714721E-03
9.904096E-03
5.538769E-02
1.372629E-02
7.075014E-03
1.713724E-02
3.984244E-02
1.122801E-02
1.161274E-02
1.226845E-02
1.278291E-02
1.335117E-02
1.415154E-02
1.490018E-02
1.565229E-02
1.556005E-02
1.520788E-02
1.596739E-02
1.741780E-02
1.805697E-02
1.932440E-02
2.126783E-02
2.328287E-02
2.400048E-02
2.589809E-02
2.911695E-02
3.099524E-02
3.381916E-02
3.733118E-02
4.038520E-02
4.595275E-02
5.151062E-02
5.587502E-02
6.080865E-02
6.734878E-02
7.596931E-02
8.191247E-02
8.909750E-02
9.828626E-02
1.081566E-01
1.169554E-01
1.286153E-01
1.410501E-01
1.509816E-01
1.629851E-01
1.742803E-01
1.851474E-01
1.956760E-01
2.055138E-01
2.182579E-01
2.287119E-01
2.385183E-01
2.488327E-01
2.566237E-01
2.675560E-01
2.761727E-01
2.842307E-01
2.931598E-01
2.994704E-01
3.058491E-01
3.107473E-01
3.171986E-01
3.227622E-01
3.270666E-01
3.329341E-01
3.371267E-01
3.404797E-01
3.440760E-01
3.478109E-01
3.498130E-01
3.529133E-01
3.535738E-01
3.529420E-01
3.532655E-01
3.577893E-01
3.585151E-01
3.569366E-01
3.577746E-01
3.584886E-01
3.582749E-01
3.611979E-01
3.609079E-01
3.621676E-01
3.605123E-01
3.610217E-01
3.611120E-01
3.612158E-01
3.592788E-01
3.593246E-01
3.608524E-01
3.611003E-01
3.638716E-01
3.643075E-01
3.616116E-01
3.622962E-01
3.622535E-01
3.618448E-01
3.596744E-01
3.606224E-01
3.594167E-01
3.594269E-01
3.599351E-01
3.594873E-01
3.590362E-01
3.585687E-01
3.574153E-01
3.563651E-01
3.559300E-01
3.558116E-01
3.530711E-01
3.494967E-01
3.457250E-01
3.445856E-01
3.424999E-01
3.385317E-01
3.355820E-01
3.324158E-01
3.282252E-01
3.224051E-01
3.167905E-01
3.116661E-01
3.051066E-01
2.990029E-01
2.943948E-01
2.873832E-01
2.805656E-01
2.718342E-01
2.616399E-01
2.533471E-01
2.458150E-01
2.348926E-01
2.241215E-01
2.141244E-01
2.051557E-01
1.938767E-01
1.839334E-01
1.703743E-01
1.569306E-01
1.477667E-01
1.363709E-01
1.250217E-01
1.141148E-01
1.023311E-01
9.192548E-02
8.251197E-02
7.431087E-02
6.560905E-02
5.934611E-02
5.336391E-02
4.600071E-02
4.049360E-02
3.720607E-02
3.220724E-02
2.915359E-02
2.620597E-02
2.325407E-02
2.073798E-02
1.851691E-02
1.724858E-02
1.482694E-02
1.368476E-02
1.250397E-02
1.090072E-02
1.064864E-02
9.996570E-03
9.046863E-03
8.135373E-03
7.621883E-03
6.849588E-03
6.285771E-03
5.605151E-03
5.183119E-03
5.038712E-03
4.596013E-03
4.551718E-03
4.394604E-03
4.177930E-03
3.920440E-03
3.565206E-03
3.794812E-03
4.194298E-03
4.163431E-03
2.732783E-03
2.497279E-03
3.442803E-03
3.365355E-03
2.272249E-03
2.433662E-03
2.706998E-03
2.341837E-03
2.112426E-03
2.155699E-03
1.942092E-03
1.642317E-03
1.412840E-03
9.313801E-04
6.627579E-04
7.209228E-03
7.650377E-03
8.144364E-03
9.261069E-03
9.687232E-03
9.494447E-03
1.263793E-02
7.725179E-03
9.240709E-03
6.346624E-03
1.758242E-02
1.150949E-02
1.209396E-02
1.278811E-02
1.255903E-02
1.295852E-02
1.366386E-02
1.388242E-02
1.499750E-02
1.498819E-02
1.630752E-02
1.558808E-02
1.650317E-02
1.802918E-02
1.980799E-02
2.089203E-02
2.313824E-02
2.443806E-02
2.651412E-02
2.918610E-02
3.165571E-02
3.368624E-02
3.647198E-02
4.056391E-02
4.642939E-02
5.121560E-02
5.567737E-02
5.997999E-02
6.735580E-02
7.538042E-02
8.199578E-02
9.015775E-02
9.844076E-02
1.036843E-01
1.169126E-01
1.286678E-01
1.386217E-01
1.504745E-01
1.618466E-01
1.729558E-01
1.855721E-01
1.962202E-01
2.061024E-01
2.176197E-01
2.288510E-01
2.380631E-01
2.476102E-01
2.570628E-01
2.684964E-01
2.757242E-01
2.845466E-01
2.921448E-01
2.989431E-01
3.053284E-01
3.096585E-01
3.199073E-01
3.236664E-01
3.276220E-01
3.324742E-01
3.356305E-01
3.407987E-01
3.432009E-01
3.460777E-01
3.496922E-01
3.511763E-01
3.522324E-01
3.524616E-01
3.548573E-01
3.570112E-01
3.575161E-01
3.579187E-01
3.600030E-01
3.590645E-01
3.594000E-01
3.594981E-01
3.613780E-01
3.614908E-01
3.604581E-01
3.607173E-01
3.617822E-01
3.627714E-01
3.606579E-01
3.609435E-01
3.606720E-01
3.614647E-01
3.624994E-01
3.640742E-01
3.623615E-01
3.626455E-01
3.639829E-01
3.624908E-01
3.610970E-01
3.611577E-01
3.610327E-01
3.615458E-01
3.594890E-01
3.602032E-01
3.584040E-01
3.582717E-01
3.591936E-01
3.555192E-01
3.553558E-01
3.551116E-01
3.523639E-01
3.486998E-01
3.464106E-01
3.434420E-01
3.405472E-01
3.384933E-01
3.371989E-01
3.328941E-01
3.292110E-01
3.245837E-01
3.200277E-01
3.161606E-01
3.060484E-01
3.001766E-01
2.936330E-01
2.869651E-01
2.824094E-01
2.736873E-01
2.636298E-01
2.547042E-01
2.459826E-01
2.342713E-01
2.234623E-01
2.140035E-01
2.045873E-01
1.933648E-01
1.817790E-01
1.692340E-01
1.568669E-01
1.446924E-01
1.361736E-01
1.285709E-01
1.137896E-01
1.044346E-01
9.159210E-02
8.303153E-02
7.420296E-02
6.347919E-02
6.021955E-02
5.298928E-02
4.650759E-02
4.088917E-02
3.792303E-02
3.266248E-02
2.892473E-02
2.641429E-02
2.310562E-02
2.172280E-02
1.893904E-02
1.665850E-02
1.463739E-02
1.320669E-02
1.213062E-02
1.129027E-02
1.030763E-02
9.598357E-03
8.884544E-03
8.416504E-03
7.839281E-03
7.748747E-03
7.092426E-03
6.517655E-03
5.362466E-03
4.997849E-03
4.906980E-03
4.520620E-03
4.410736E-03
4.214708E-03
4.036440E-03
3.797657E-03
3.835266E-03
3.785318E-03
3.486835E-03
3.029324E-03
2.641865E-03
2.487632E-03
2.369801E-03
2.749978E-03
2.740432E-03
2.809382E-03
2.414908E-03
2.477050E-03
2.087310E-03
2.210758E-03
2.838036E-03
3.472345E-03
4.143385E-03
4.523221E-03
7.635900E-03
7.535735E-03
8.318800E-03
9.299198E-03
9.530620E-03
9.414593E-03
1.059952E-02
6.303985E-03
3.450321E-02
2.341075E-02
1.067191E-02
1.129913E-02
1.232741E-02
1.277408E-02
1.310725E-02
1.313056E-02
1.257461E-02
1.363751E-02
1.515590E-02
1.550507E-02
1.649521E-02
1.623244E-02
1.674258E-02
1.894451E-02
2.047505E-02
2.164224E-02
2.312519E-02
2.438079E-02
2.616303E-02
2.864953E-02
3.090932E-02
3.375763E-02
3.881265E-02
4.175573E-02
4.527049E-02
4.990156E-02
5.486378E-02
5.968691E-02
6.639154E-02
7.361670E-02
8.158675E-02
9.022589E-02
9.877457E-02
1.089923E-01
1.186556E-01
1.277099E-01
1.362223E-01
1.473473E-01
1.595216E-01
1.745532E-01
1.846936E-01
1.946197E-01
2.064522E-01
2.177182E-01
2.271431E-01
2.382387E-01
2.489007E-01
2.566695E-01
2.670847E-01
2.740978E-01
2.828314E-01
2.914745E-01
2.987015E-01
3.069266E-01
3.124489E-01
3.202526E-01
3.232464E-01
3.268942E-01
3.329553E-01
3.362702E-01
3.398055E-01
3.421928E-01
3.451421E-01
3.499234E-01
3.504320E-01
3.528440E-01
3.535716E-01
3.550335E-01
3.583391E-01
3.573407E-01
3.581055E-01
3.593022E-01
3.600325E-01
3.608276E-01
3.613103E-01
3.610785E-01
3.606875E-01
3.616338E-01
3.616892E-01
3.628269E-01
3.614769E-01
3.605870E-01
3.602123E-01
3.606071E-01
3.605407E-01
3.618161E-01
3.624252E-01
3.616749E-01
3.618581E-01
3.624511E-01
3.624515E-01
3.598572E-01
3.606702E-01
3.618537E-01
3.614903E-01
3.602084E-01
3.589905E-01
3.597710E-01
3.573480E-01
3.562223E-01
3.544718E-01
3.552947E-01
3.543589E-01
3.524523E-01
3.488508E-01
3.469536E-01
3.443004E-01
3.425006E-01
3.382220E-01
3.360277E-01
3.323460E-01
3.296985E-01
3.268320E-01
3.194266E-01
3.127087E-01
3.061283E-01
3.007675E-01
2.941046E-01
2.875011E-01
2.807256E-01
2.729599E-01
2.627472E-01
2.539870E-01
2.443420E-01
2.343446E-01
2.238968E-01
2.155860E-01
2.042510E-01
1.922274E-01
1.817076E-01
1.714669E-01
1.572255E-01
1.461618E-01
1.349606E-01
1.260920E-01
1.158481E-01
1.036791E-01
9.368578E-02
8.393040E-02
7.311384E-02
6.538346E-02
5.855469E-02
5.167588E-02
4.635684E-02
4.175356E-02
3.765649E-02
3.402541E-02
2.992435E-02
2.625420E-02
2.399146E-02
2.163880E-02
1.885322E-02
1.676759E-02
1.441384E-02
1.338859E-02
1.212114E-02
1.108583E-02
1.057358E-02
9.313515E-03
8.662805E-03
8.007139E-03
7.531648E-03
7.469805E-03
6.650045E-03
6.342966E-03
5.192829E-03
4.934297E-03
5.010116E-03
3.994042E-03
4.150790E-03
4.211434E-03
3.614371E-03
3.983232E-03
4.033199E-03
3.561657E-03
4.396700E-03
2.862243E-03
2.318842E-03
2.453746E-03
2.283528E-03
2.327466E-03
2.777261E-03
2.554858E-03
2.303932E-03
2.059504E-03
2.009937E-03
2.383759E-03
4.001800E-03
5.631489E-03
7.251748E-03
8.882717E-03
7.793371E-03
6.735723E-03
9.156964E-03
9.087559E-03
8.889701E-03
8.679180E-03
9.727731E-03
1.021874E-02
9.818345E-03
1.061967E-02
1.096983E-02
1.100377E-02
1.191785E-02
1.242809E-02
1.222535E-02
1.269161E-02
1.277852E-02
1.428693E-02
1.477668E-02
1.510834E-02
1.598244E-02
1.676886E-02
1.762680E-02
1.862384E-02
1.904978E-02
2.130016E-02
2.198429E-02
2.366373E-02
2.562918E-02
2.790164E-02
3.073005E-02
3.390268E-02
3.751408E-02
4.094278E-02
4.580751E-02
5.046143E-02
5.458282E-02
5.999279E-02
6.717387E-02
7.561315E-02
8.317311E-02
9.067099E-02
9.917530E-02
1.087756E-01
1.172507E-01
1.265404E-01
1.382588E-01
1.507380E-01
1.617143E-01
1.722890E-01
1.836983E-01
1.957717E-01
2.094361E-01
2.198652E-01
2.280233E-01
2.383693E-01
2.475032E-01
2.570657E-01
2.671609E-01
2.751988E-01
2.843641E-01
2.925642E-01
2.989767E-01
3.062721E-01
3.123525E-01
3.189098E-01
3.246936E-01
3.272880E-01
3.319638E-01
3.377489E-01
3.385785E-01
3.426791E-01
3.469628E-01
3.483911E-01
3.502757E-01
3.520212E-01
3.525931E-01
3.544128E-01
3.570047E-01
3.585914E-01
3.587243E-01
3.596147E-01
3.598196E-01
3.608493E-01
3.619219E-01
3.615434E-01
3.611625E-01
3.596183E-01
3.600700E-01
3.619702E-01
3.608967E-01
3.615676E-01
3.617588E-01
3.609229E-01
3.606780E-01
3.597922E-01
3.616496E-01
3.632118E-01
3.631693E-01
3.642943E-01
3.625724E-01
3.605656E-01
3.613380E-01
3.620316E-01
3.623811E-01
3.611899E-01
3.602823E-01
3.594878E-01
3.582962E-01
3.569890E-01
3.571916E-01
3.567458E-01
3.547987E-01
3.533864E-01
3.505032E-01
3.480095E-01
3.431747E-01
3.437080E-01
3.367213E-01
3.346473E-01
3.325209E-01
3.299400E-01
3.238887E-01
3.162313E-01
3.116647E-01
3.072173E-01
3.004683E-01
2.948768E-01
2.879263E-01
2.791690E-01
2.707681E-01
2.626067E-01
2.512892E-01
2.421552E-01
2.347443E-01
2.255574E-01
2.145110E-01
2.029031E-01
1.916428E-01
1.822082E-01
1.690491E-01
1.565055E-01
1.458794E-01
1.339927E-01
1.269027E-01
1.158137E-01
1.022716E-01
9.333864E-02
8.465373E-02
7.425760E-02
6.561483E-02
5.832904E-02
5.213589E-02
4.666266E-02
4.142344E-02
3.682914E-02
3.304713E-02
3.006354E-02
2.739167E-02
2.405532E-02
2.069873E-02
1.829359E-02
1.682202E-02
1.529439E-02
1.395949E-02
1.322083E-02
1.145484E-02
9.343725E-03
8.835053E-03
8.913162E-03
7.709964E-03
7.642871E-03
6.937906E-03
7.251446E-03
5.980763E-03
5.467690E-03
5.205752E-03
4.516185E-03
4.000196E-03
4.031582E-03
3.839199E-03
3.988910E-03
4.367795E-03
3.699377E-03
3.933953E-03
3.759700E-03
2.663762E-03
2.090366E-03
2.539764E-03
2.541522E-03
2.172436E-03
2.115903E-03
2.193516E-03
2.117357E-03
2.313657E-03
1.809348E-03
2.124742E-03
3.422291E-03
4.744612E-03
6.037998E-03
7.053668E-03
7.628853E-03
7.346024E-03
7.951068E-03
9.062700E-03
8.837400E-03
8.830045E-03
8.952461E-03
9.800234E-03
9.911836E-03
1.059400E-02
1.067512E-02
1.123056E-02
1.214316E-02
1.217570E-02
1.232619E-02
1.332008E-02
1.351632E-02
1.444510E-02
1.421626E-02
1.564841E-02
1.570918E-02
1.656790E-02
1.754403E-02
1.863494E-02
1.940860E-02
2.003737E-02
2.161989E-02
2.357640E-02
2.673801E-02
2.885828E-02
3.064669E-02
3.404109E-02
3.748410E-02
3.972178E-02
4.567722E-02
4.963286E-02
5.489263E-02
5.995067E-02
6.717171E-02
7.387050E-02
8.313383E-02
9.157080E-02
9.903507E-02
1.074221E-01
1.179238E-01
1.287389E-01
1.397558E-01
1.518778E-01
1.617617E-01
1.724961E-01
1.832351E-01
1.963841E-01
2.100758E-01
2.196631E-01
2.286273E-01
2.376879E-01
2.475338E-01
2.568435E-01
2.652290E-01
2.742022E-01
2.836366E-01
2.900378E-01
2.985945E-01
3.068186E-01
3.127805E-01
3.182308E-01
3.225320E-01
3.254247E-01
3.324074E-01
3.366660E-01
3.381573E-01
3.424921E-01
3.454346E-01
3.475629E-01
3.506828E-01
3.528758E-01
3.543871E-01
3.553889E-01
3.556497E-01
3.581370E-01
3.599565E-01
3.573557E-01
3.571309E-01
3.595684E-01
3.599602E-01
3.598071E-01
3.625306E-01
3.593973E-01
3.587604E-01
3.626524E-01
3.622236E-01
3.608584E-01
3.610792E-01
3.614348E-01
3.607215E-01
3.628172E-01
3.619170E-01
3.620397E-01
3.648095E-01
3.642345E-01
3.641031E-01
3.611250E-01
3.615419E-01
3.611211E-01
3.608421E-01
3.613222E-01
3.611251E-01
3.587903E-01
3.572254E-01
3.554261E-01
3.537949E-01
3.539850E-01
3.537832E-01
3.536259E-01
3.521305E-01
3.493273E-01
3.462294E-01
3.412756E-01
3.363371E-01
3.344616E-01
3.324463E-01
3.295377E-01
3.237198E-01
3.182000E-01
3.126998E-01
3.065834E-01
3.002713E-01
2.936591E-01
2.872518E-01
2.809121E-01
2.701084E-01
2.624491E-01
2.527663E-01
2.444363E-01
2.363819E-01
2.240149E-01
2.133438E-01
2.026667E-01
1.921802E-01
1.821974E-01
1.693187E-01
1.565704E-01
1.472860E-01
1.345425E-01
1.237221E-01
1.132348E-01
1.006532E-01
9.360717E-02
8.510244E-02
7.544305E-02
6.604813E-02
5.993520E-02
5.178922E-02
4.753904E-02
4.071113E-02
3.755480E-02
3.287243E-02
2.929899E-02
2.648866E-02
2.399001E-02
2.136255E-02
1.863205E-02
1.667186E-02
1.546256E-02
1.447574E-02
1.269223E-02
1.124934E-02
1.031456E-02
9.250571E-03
8.492904E-03
8.463831E-03
8.001515E-03
7.187423E-03
6.364616E-03
5.746573E-03
5.178413E-03
5.208123E-03
4.735462E-03
4.667835E-03
4.142569E-03
3.571545E-03
3.801661E-03
4.620940E-03
3.763655E-03
4.008254E-03
3.435212E-03
2.510678E-03
2.617987E-03
2.408948E-03
2.458783E-03
2.161984E-03
2.037805E-03
2.517926E-03
2.028397E-03
2.300090E-03
2.202997E-03
2.042927E-03
2.615769E-03
3.041408E-03
3.473661E-03
4.041063E-03
7.344232E-03
6.966477E-03
8.070979E-03
8.804122E-03
8.698623E-03
9.761824E-03
9.022763E-03
1.020860E-02
9.801676E-03
1.019561E-02
1.014201E-02
1.104440E-02
1.175960E-02
1.272392E-02
1.297929E-02
1.377393E-02
1.369661E-02
1.428855E-02
1.513674E-02
1.469606E-02
1.574962E-02
1.648274E-02
1.723524E-02
1.799287E-02
1.951649E-02
2.025874E-02
2.214241E-02
2.376364E-02
2.556287E-02
2.839096E-02
3.122492E-02
3.398298E-02
3.723233E-02
4.136370E-02
4.525481E-02
4.972947E-02
5.607260E-02
6.195011E-02
6.935095E-02
7.497526E-02
8.271776E-02
9.171432E-02
9.885379E-02
1.074500E-01
1.181908E-01
1.293459E-01
1.390146E-01
1.505727E-01
1.615717E-01
1.746192E-01
1.848547E-01
1.967827E-01
2.104802E-01
2.198907E-01
2.296026E-01
2.400182E-01
2.496057E-01
2.578659E-01
2.650827E-01
2.749117E-01
2.829318E-01
2.894944E-01
2.977235E-01
3.048563E-01
3.112169E-01
3.173288E-01
3.217886E-01
3.251139E-01
3.315348E-01
3.363750E-01
3.391795E-01
3.405680E-01
3.457166E-01
3.486614E-01
3.521911E-01
3.537520E-01
3.554475E-01
3.563212E-01
3.577193E-01
3.590776E-01
3.586030E-01
3.592661E-01
3.600059E-01
3.594880E-01
3.601652E-01
3.603773E-01
3.610117E-01
3.598651E-01
3.606751E-01
3.625191E-01
3.628687E-01
3.614592E-01
3.614300E-01
3.612763E-01
3.607255E-01
3.607525E-01
3.634873E-01
3.640797E-01
3.646880E-01
3.632936E-01
3.627438E-01
3.616842E-01
3.606353E-01
3.604500E-01
3.606087E-01
3.588660E-01
3.585138E-01
3.576805E-01
3.565410E-01
3.550550E-01
3.546653E-01
3.550675E-01
3.508351E-01
3.523500E-01
3.533030E-01
3.505964E-01
3.475578E-01
3.415568E-01
3.382741E-01
3.345596E-01
3.302503E-01
3.292818E-01
3.250110E-01
3.191944E-01
3.129542E-01
3.060194E-01
2.999536E-01
2.941754E-01
2.862846E-01
2.793705E-01
2.721990E-01
2.635084E-01
2.534741E-01
2.468189E-01
2.375615E-01
2.252941E-01
2.132766E-01
2.028175E-01
1.935363E-01
1.810180E-01
1.684545E-01
1.577163E-01
1.461819E-01
1.337092E-01
1.235035E-01
1.131463E-01
1.028388E-01
9.270398E-02
8.404226E-02
7.458363E-02
6.548381E-02
5.957850E-02
5.186246E-02
4.627554E-02
4.217188E-02
3.733427E-02
3.330629E-02
2.834857E-02
2.588887E-02
2.230925E-02
2.026547E-02
1.893549E-02
1.585531E-02
1.444306E-02
1.418012E-02
1.229554E-02
1.143376E-02
1.032694E-02
9.398972E-03
8.535263E-03
8.151287E-03
7.764641E-03
6.837425E-03
6.104608E-03
5.819368E-03
5.484944E-03
5.078181E-03
4.310839E-03
4.374469E-03
4.312336E-03
4.311176E-03
4.541806E-03
3.241005E-03
3.197244E-03
2.831856E-03
2.679298E-03
2.564545E-03
3.031284E-03
2.511717E-03
2.702310E-03
2.494573E-03
2.473304E-03
2.355220E-03
2.269208E-03
2.107258E-03
2.348745E-03
2.165740E-03
1.886824E-03
1.883150E-03
1.458072E-03
9.666579E-04
7.772748E-03
8.068973E-03
7.995373E-03
8.411692E-03
8.799121E-03
1.004063E-02
9.760636E-03
1.004988E-02
1.016250E-02
1.032457E-02
1.014061E-02
1.045317E-02
1.150896E-02
1.254922E-02
1.278768E-02
1.305544E-02
1.305514E-02
1.438153E-02
1.483793E-02
1.519000E-02
1.602880E-02
1.659842E-02
1.728186E-02
1.792843E-02
2.010264E-02
1.976008E-02
2.325877E-02
2.398248E-02
2.725343E-02
2.866338E-02
3.077150E-02
3.327947E-02
3.811724E-02
4.064654E-02
4.478442E-02
4.797599E-02
5.614728E-02
6.053811E-02
7.060842E-02
7.530469E-02
8.181905E-02
9.192362E-02
9.741538E-02
1.081476E-01
1.184731E-01
1.285747E-01
1.393283E-01
1.484427E-01
1.617033E-01
1.723349E-01
1.849156E-01
1.975711E-01
2.098427E-01
2.201639E-01
2.281481E-01
2.382289E-01
2.487103E-01
2.568823E-01
2.670517E-01
2.733745E-01
2.808052E-01
2.895502E-01
2.986996E-01
3.064894E-01
3.119244E-01
3.173666E-01
3.208648E-01
3.242114E-01
3.308933E-01
3.367752E-01
3.393777E-01
3.419111E-01
3.452667E-01
3.473966E-01
3.520350E-01
3.535916E-01
3.558912E-01
3.575655E-01
3.588445E-01
3.594043E-01
3.597628E-01
3.600380E-01
3.600473E-01
3.609771E-01
3.607027E-01
3.608302E-01
3.632920E-01
3.616697E-01
3.613205E-01
3.617898E-01
3.620459E-01
3.602481E-01
3.604657E-01
3.625529E-01
3.610134E-01
3.608844E-01
3.631659E-01
3.631329E-01
3.657492E-01
3.636700E-01
3.640023E-01
3.617318E-01
3.614226E-01
3.603674E-01
3.594196E-01
3.608401E-01
3.586346E-01
3.581665E-01
3.578190E-01
3.559567E-01
3.554923E-01
3.549930E-01
3.518623E-01
3.508530E-01
3.509913E-01
3.473245E-01
3.440145E-01
3.415697E-01
3.378908E-01
3.338010E-01
3.312668E-01
3.275555E-01
3.238599E-01
3.179265E-01
3.117977E-01
3.048908E-01
2.992846E-01
2.936880E-01
2.868847E-01
2.789952E-01
2.712377E-01
2.636635E-01
2.535607E-01
2.441798E-01
2.357517E-01
2.258864E-01
2.139687E-01
2.018827E-01
1.928871E-01
1.823196E-01
1.691140E-01
1.557899E-01
1.465074E-01
1.321921E-01
1.223940E-01
1.130541E-01
1.028769E-01
9.257122E-02
8.388206E-02
7.384337E-02
6.484086E-02
6.132284E-02
5.303070E-02
4.541106E-02
4.361406E-02
3.898810E-02
3.303179E-02
2.891861E-02
2.581789E-02
2.386417E-02
2.095797E-02
1.774474E-02
1.583509E-02
1.447887E-02
1.394607E-02
1.292311E-02
1.097483E-02
9.744592E-03
8.947019E-03
7.803079E-03
7.659881E-03
7.674220E-03
7.037273E-03
6.207131E-03
5.913109E-03
5.615073E-03
4.904891E-03
4.753137E-03
5.003186E-03
5.055110E-03
4.877830E-03
3.542543E-03
3.250158E-03
3.043122E-03
2.638267E-03
2.364541E-03
2.493448E-03
2.889727E-03
2.467945E-03
2.572461E-03
2.400004E-03
2.970520E-03
2.694656E-03
2.564867E-03
1.900157E-03
1.959636E-03
1.977546E-03
1.771913E-03
1.481682E-03
1.260292E-03
8.618457E-04
7.570375E-03
7.648442E-03
8.017886E-03
8.600125E-03
9.460740E-03
9.913201E-03
9.904127E-03
1.070460E-02
1.060855E-02
1.018083E-02
1.077640E-02
1.127834E-02
1.207288E-02
1.270981E-02
1.244762E-02
1.256233E-02
1.309977E-02
1.437421E-02
1.502204E-02
1.507797E-02
1.618164E-02
1.630617E-02
1.779769E-02
1.847339E-02
1.995103E-02
1.984460E-02
2.300856E-02
2.390950E-02
2.615859E-02
2.792272E-02
3.189489E-02
3.387177E-02
3.778610E-02
4.065977E-02
4.416127E-02
5.003983E-02
5.506068E-02
6.106931E-02
6.746270E-02
7.528290E-02
8.277898E-02
9.057630E-02
9.812646E-02
1.081981E-01
1.170777E-01
1.273678E-01
1.391536E-01
1.514238E-01
1.613305E-01
1.716220E-01
1.870455E-01
1.983539E-01
2.106347E-01
2.195156E-01
2.280314E-01
2.371308E-01
2.473683E-01
2.574962E-01
2.688799E-01
2.770410E-01
2.855822E-01
2.905369E-01
2.986232E-01
3.052117E-01
3.128199E-01
3.194545E-01
3.230385E-01
3.273184E-01
3.315805E-01
3.359150E-01
3.404795E-01
3.442248E-01
3.465404E-01
3.485900E-01
3.504843E-01
3.540389E-01
3.558378E-01
3.561565E-01
3.577398E-01
3.592946E-01
3.594379E-01
3.603467E-01
3.607272E-01
3.615494E-01
3.620519E-01
3.617279E-01
3.616522E-01
3.613335E-01
3.614162E-01
3.612112E-01
3.634575E-01
3.629750E-01
3.634205E-01
3.635924E-01
3.625571E-01
3.615683E-01
3.627481E-01
3.620606E-01
3.634286E-01
3.641049E-01
3.623831E-01
3.617000E-01
3.614430E-01
3.605220E-01
3.610934E-01
3.603540E-01
3.580237E-01
3.577050E-01
3.586052E-01
3.561987E-01
3.554338E-01
3.538200E-01
3.521967E-01
3.517314E-01
3.517941E-01
3.479979E-01
3.444851E-01
3.426185E-01
3.401990E-01
3.380079E-01
3.325792E-01
3.269810E-01
3.238258E-01
3.201003E-01
3.135338E-01
3.056949E-01
2.989058E-01
2.952478E-01
2.883255E-01
2.795276E-01
2.708653E-01
2.610614E-01
2.526270E-01
2.441991E-01
2.346728E-01
2.230513E-01
2.136024E-01
2.021212E-01
1.909560E-01
1.785615E-01
1.669819E-01
1.572042E-01
1.457222E-01
1.330586E-01
1.218569E-01
1.114468E-01
1.029020E-01
9.183075E-02
8.413534E-02
7.395711E-02
6.504721E-02
5.920420E-02
5.105742E-02
4.570929E-02
4.189107E-02
3.801948E-02
3.131699E-02
2.770355E-02
2.609487E-02
2.414281E-02
2.147884E-02
1.904893E-02
1.611304E-02
1.536230E-02
1.377269E-02
1.151541E-02
1.107631E-02
9.851420E-03
9.006509E-03
8.718994E-03
7.486416E-03
7.155214E-03
6.935158E-03
6.127915E-03
5.886383E-03
5.248655E-03
4.936285E-03
5.194563E-03
5.269620E-03
4.463762E-03
3.941407E-03
3.505427E-03
3.309346E-03
3.263230E-03
3.476319E-03
3.251270E-03
3.223909E-03
2.919235E-03
2.948636E-03
2.677951E-03
2.233080E-03
2.384042E-03
2.531392E-03
2.223812E-03
2.069857E-03
2.359496E-03
2.313694E-03
1.481744E-03
8.084484E-04
1.552019E-04
-3.017340E-04
7.447303E-03
7.749542E-03
8.130599E-03
8.148784E-03
8.953680E-03
9.368209E-03
9.339936E-03
9.850624E-03
1.036309E-02
1.089446E-02
1.084774E-02
1.109627E-02
1.120334E-02
1.166721E-02
1.199293E-02
1.183140E-02
1.301557E-02
1.426017E-02
1.482170E-02
1.542201E-02
1.618486E-02
1.684583E-02
1.785067E-02
1.922607E-02
1.943460E-02
1.985601E-02
2.229589E-02
2.405012E-02
2.620609E-02
2.913845E-02
3.235417E-02
3.484365E-02
3.912932E-02
4.264465E-02
4.618236E-02
5.041314E-02
5.402481E-02
6.028372E-02
6.745677E-02
7.565884E-02
8.130812E-02
8.930730E-02
9.921063E-02
1.087178E-01
1.175294E-01
1.252916E-01
1.385398E-01
1.512202E-01
1.635270E-01
1.733506E-01
1.856052E-01
1.984400E-01
2.099603E-01
2.201765E-01
2.281354E-01
2.385600E-01
2.477358E-01
2.584726E-01
2.686187E-01
2.759607E-01
2.836428E-01
2.913710E-01
2.993077E-01
3.066920E-01
3.121365E-01
3.180362E-01
3.237252E-01
3.273397E-01
3.326161E-01
3.365459E-01
3.425037E-01
3.453817E-01
3.472547E-01
3.492691E-01
3.512647E-01
3.531413E-01
3.540924E-01
3.570004E-01
3.580005E-01
3.579499E-01
3.581242E-01
3.596062E-01
3.615975E-01
3.625583E-01
3.626128E-01
3.627686E-01
3.611570E-01
3.606898E-01
3.605182E-01
3.613055E-01
3.621125E-01
3.617041E-01
3.627871E-01
3.633510E-01
3.632426E-01
3.613661E-01
3.623614E-01
3.616885E-01
3.626503E-01
3.623320E-01
3.628943E-01
3.630050E-01
3.608434E-01
3.619943E-01
3.629376E-01
3.620958E-01
3.617686E-01
3.603132E-01
3.582151E-01
3.582118E-01
3.558631E-01
3.558796E-01
3.530665E-01
3.529882E-01
3.516285E-01
3.465544E-01
3.441786E-01
3.420360E-01
3.390405E-01
3.379739E-01
3.345382E-01
3.282288E-01
3.242724E-01
3.191363E-01
3.141452E-01
3.080184E-01
3.016391E-01
2.955085E-01
2.887502E-01
2.793538E-01
2.714645E-01
2.634316E-01
2.540877E-01
2.441489E-01
2.338369E-01
2.234796E-01
2.152132E-01
2.034445E-01
1.900429E-01
1.799731E-01
1.686930E-01
1.556288E-01
1.460597E-01
1.338539E-01
1.238401E-01
1.122817E-01
1.018881E-01
9.215372E-02
8.347991E-02
7.560581E-02
6.539335E-02
5.882555E-02
5.271790E-02
4.705655E-02
4.163131E-02
3.681531E-02
3.202017E-02
2.726397E-02
2.640184E-02
2.449952E-02
2.145062E-02
1.859231E-02
1.682543E-02
1.494740E-02
1.349737E-02
1.258572E-02
1.084517E-02
9.597171E-03
8.547531E-03
8.661508E-03
7.719642E-03
6.995100E-03
6.638505E-03
6.257815E-03
5.940989E-03
5.359069E-03
5.715356E-03
5.061620E-03
4.262728E-03
3.972762E-03
3.735355E-03
3.938512E-03
3.635542E-03
3.365802E-03
3.263608E-03
3.159470E-03
2.878332E-03
3.354482E-03
3.318816E-03
2.901123E-03
2.619891E-03
2.517484E-03
2.650786E-03
2.037465E-03
2.140491E-03
2.527028E-03
2.146124E-03
-2.146419E-05
-2.307235E-03
-4.755376E-03
-6.821155E-03
7.456780E-03
7.066359E-03
7.579696E-03
7.797939E-03
8.718564E-03
9.137402E-03
9.746498E-03
1.058419E-02
1.020536E-02
1.049079E-02
1.111122E-02
1.131034E-02
1.147281E-02
1.215317E-02
1.262831E-02
1.287778E-02
1.361869E-02
1.404035E-02
1.534617E-02
1.566579E-02
1.569352E-02
1.660946E-02
1.752236E-02
2.003845E-02
2.087616E-02
2.136251E-02
2.275756E-02
2.413470E-02
2.678818E-02
2.989984E-02
3.248959E-02
3.527591E-02
3.821506E-02
4.157718E-02
4.566409E-02
5.091952E-02
5.555768E-02
6.187587E-02
6.743183E-02
7.319701E-02
8.128222E-02
9.068705E-02
9.788438E-02
1.075870E-01
1.183259E-01
1.270606E-01
1.382110E-01
1.509737E-01
1.629371E-01
1.734170E-01
1.838193E-01
1.975983E-01
2.079816E-01
2.193742E-01
2.283042E-01
2.380315E-01
2.463657E-01
2.577447E-01
2.681842E-01
2.761082E-01
2.847773E-01
2.901172E-01
2.988606E-01
3.053811E-01
3.120439E-01
3.209029E-01
3.244841E-01
3.289620E-01
3.339952E-01
3.379149E-01
3.437428E-01
3.456555E-01
3.479185E-01
3.492301E-01
3.506798E-01
3.531872E-01
3.543077E-01
3.563196E-01
3.577689E-01
3.577172E-01
3.584616E-01
3.587759E-01
3.623097E-01
3.631077E-01
3.622664E-01
3.620427E-01
3.599002E-01
3.597700E-01
3.614152E-01
3.615824E-01
3.621326E-01
3.615544E-01
3.620536E-01
3.608473E-01
3.603739E-01
3.596413E-01
3.619520E-01
3.620055E-01
3.641185E-01
3.620271E-01
3.620118E-01
3.627052E-01
3.619621E-01
3.614613E-01
3.618142E-01
3.626159E-01
3.610705E-01
3.598216E-01
3.591301E-01
3.574213E-01
3.563790E-01
3.553051E-01
3.538094E-01
3.522265E-01
3.510642E-01
3.478837E-01
3.437466E-01
3.423489E-01
3.398533E-01
3.367120E-01
3.327509E-01
3.299146E-01
3.261536E-01
3.210270E-01
3.167171E-01
3.088516E-01
3.023569E-01
2.951474E-01
2.892464E-01
2.803951E-01
2.714313E-01
2.639416E-01
2.539276E-01
2.426417E-01
2.337096E-01
2.240988E-01
2.147996E-01
2.022817E-01
1.891419E-01
1.786094E-01
1.669197E-01
1.553165E-01
1.451720E-01
1.353037E-01
1.262465E-01
1.133698E-01
1.026755E-01
9.187328E-02
8.328543E-02
7.581627E-02
6.494634E-02
5.976530E-02
5.399194E-02
4.594724E-02
4.206026E-02
3.588972E-02
3.261062E-02
2.835115E-02
2.564271E-02
2.379077E-02
2.124996E-02
1.866880E-02
1.698548E-02
1.531940E-02
1.387785E-02
1.194939E-02
1.091339E-02
9.690896E-03
9.166127E-03
8.605158E-03
7.900869E-03
7.828664E-03
6.673823E-03
6.964339E-03
6.130933E-03
5.284078E-03
4.652759E-03
4.679840E-03
4.240265E-03
4.284710E-03
4.015990E-03
4.409128E-03
3.886622E-03
3.631442E-03
3.291365E-03
2.818289E-03
2.815322E-03
3.011830E-03
2.595425E-03
2.698044E-03
2.468355E-03
2.244202E-03
2.440493E-03
1.862649E-03
1.870819E-03
1.803773E-03
2.161356E-03
-7.214243E-03
-1.712582E-02
-2.710719E-02
-3.685056E-02
7.766494E-03
7.689841E-03
7.909608E-03
8.540352E-03
8.721627E-03
9.616105E-03
1.023450E-02
1.056430E-02
9.908191E-03
1.080976E-02
1.141688E-02
1.120230E-02
1.127810E-02
1.195036E-02
1.260014E-02
1.352560E-02
1.385868E-02
1.407224E-02
1.435390E-02
1.433251E-02
1.542445E-02
1.716776E-02
1.841702E-02
1.923732E-02
2.019366E-02
2.214330E-02
2.354177E-02
2.437253E-02
2.677056E-02
2.914435E-02
3.160525E-02
3.404928E-02
3.709047E-02
4.065480E-02
4.578306E-02
5.055490E-02
5.619182E-02
6.240841E-02
6.663867E-02
7.314884E-02
8.105606E-02
8.998115E-02
9.876739E-02
1.084325E-01
1.184353E-01
1.270934E-01
1.394399E-01
1.496313E-01
1.613465E-01
1.735807E-01
1.857575E-01
1.949701E-01
2.072720E-01
2.189751E-01
2.311823E-01
2.398340E-01
2.486640E-01
2.587964E-01
2.690742E-01
2.768990E-01
2.849405E-01
2.919162E-01
2.983877E-01
3.061823E-01
3.133981E-01
3.211441E-01
3.257906E-01
3.300685E-01
3.352184E-01
3.370940E-01
3.424353E-01
3.456446E-01
3.477804E-01
3.493803E-01
3.508172E-01
3.530732E-01
3.557681E-01
3.570733E-01
3.577502E-01
3.571884E-01
3.587132E-01
3.598523E-01
3.626655E-01
3.634276E-01
3.622439E-01
3.634106E-01
3.632969E-01
3.617122E-01
3.616686E-01
3.616368E-01
3.611830E-01
3.611729E-01
3.621931E-01
3.615704E-01
3.600651E-01
3.594505E-01
3.618008E-01
3.616964E-01
3.629000E-01
3.622436E-01
3.619633E-01
3.630031E-01
3.624227E-01
3.609136E-01
3.612386E-01
3.603909E-01
3.582227E-01
3.581598E-01
3.583037E-01
3.578384E-01
3.574309E-01
3.558790E-01
3.544299E-01
3.527856E-01
3.516664E-01
3.483975E-01
3.453646E-01
3.435628E-01
3.387946E-01
3.361114E-01
3.333980E-01
3.289402E-01
3.244585E-01
3.201515E-01
3.145907E-01
3.082983E-01
3.018812E-01
2.954700E-01
2.889533E-01
2.805656E-01
2.714602E-01
2.627707E-01
2.531538E-01
2.430614E-01
2.350192E-01
2.239567E-01
2.133951E-01
2.024105E-01
1.907747E-01
1.789356E-01
1.676732E-01
1.557585E-01
1.452677E-01
1.329958E-01
1.251589E-01
1.135508E-01
1.025532E-01
9.417130E-02
8.333113E-02
7.639727E-02
6.590780E-02
5.931630E-02
5.257178E-02
4.673077E-02
4.174075E-02
3.615233E-02
3.185164E-02
2.827309E-02
2.592902E-02
2.423698E-02
2.153106E-02
1.934532E-02
1.773666E-02
1.434042E-02
1.352913E-02
1.256643E-02
1.100843E-02
1.021770E-02
9.945987E-03
9.079849E-03
8.661211E-03
8.086222E-03
7.590867E-03
6.233312E-03
5.311033E-03
4.750918E-03
4.629109E-03
4.675124E-03
4.351561E-03
4.609077E-03
4.287813E-03
3.576829E-03
3.568073E-03
3.655873E-03
3.470828E-03
3.189191E-03
2.900897E-03
2.598942E-03
2.656979E-03
2.573834E-03
2.081065E-03
2.061352E-03
2.071244E-03
1.880200E-03
1.809866E-03
1.978843E-03
2.147938E-03
-1.418478E-02
-3.177530E-02
-4.928146E-02
-6.657555E-02
7.538509E-03
7.776073E-03
7.777890E-03
8.367587E-03
8.947757E-03
9.326033E-03
9.802743E-03
1.001401E-02
1.085912E-02
1.168931E-02
1.076113E-02
1.038147E-02
1.159767E-02
1.144605E-02
1.255240E-02
1.288545E-02
1.289082E-02
1.433383E-02
1.452779E-02
1.498867E-02
1.628906E-02
1.676180E-02
1.756235E-02
1.948815E-02
1.970720E-02
2.192480E-02
2.365170E-02
2.494368E-02
2.687858E-02
2.946611E-02
3.124384E-02
3.385756E-02
3.631557E-02
4.031459E-02
4.545854E-02
5.160654E-02
5.660880E-02
6.211391E-02
6.746526E-02
7.432443E-02
8.242271E-02
8.983412E-02
9.920922E-02
1.073176E-01
1.178608E-01
1.283124E-01
1.373064E-01
1.479354E-01
1.616044E-01
1.715610E-01
1.863245E-01
1.965302E-01
2.066755E-01
2.196708E-01
2.308175E-01
2.391600E-01
2.481027E-01
2.582476E-01
2.687945E-01
2.775510E-01
2.855272E-01
2.921042E-01
2.993930E-01
3.051824E-01
3.131685E-01
3.216238E-01
3.278080E-01
3.332001E-01
3.331784E-01
3.375474E-01
3.428288E-01
3.473136E-01
3.481949E-01
3.504792E-01
3.536321E-01
3.536483E-01
3.562038E-01
3.577546E-01
3.585043E-01
3.573336E-01
3.591108E-01
3.593206E-01
3.623484E-01
3.619992E-01
3.600204E-01
3.632998E-01
3.646349E-01
3.633893E-01
3.612161E-01
3.627238E-01
3.610564E-01
3.600333E-01
3.616851E-01
3.611162E-01
3.616756E-01
3.608870E-01
3.602728E-01
3.607472E-01
3.612992E-01
3.624345E-01
3.611985E-01
3.618600E-01
3.618049E-01
3.624186E-01
3.618283E-01
3.606291E-01
3.595276E-01
3.580031E-01
3.589015E-01
3.585248E-01
3.591218E-01
3.568818E-01
3.555320E-01
3.538486E-01
3.507654E-01
3.479070E-01
3.466320E-01
3.448568E-01
3.395847E-01
3.351207E-01
3.327001E-01
3.294225E-01
3.258128E-01
3.199421E-01
3.145414E-01
3.067484E-01
3.001674E-01
2.951249E-01
2.864972E-01
2.800764E-01
2.717893E-01
2.632470E-01
2.527717E-01
2.449497E-01
2.335152E-01
2.221632E-01
2.142058E-01
2.016634E-01
1.902252E-01
1.785224E-01
1.676727E-01
1.570766E-01
1.453103E-01
1.356355E-01
1.288274E-01
1.124672E-01
1.030560E-01
9.170282E-02
8.452535E-02
7.515709E-02
6.613206E-02
5.944532E-02
5.184757E-02
4.606753E-02
4.160551E-02
3.666360E-02
3.180665E-02
2.927251E-02
2.684682E-02
2.447419E-02
2.077333E-02
1.897457E-02
1.768695E-02
1.559841E-02
1.410298E-02
1.216208E-02
1.138976E-02
1.075197E-02
1.091936E-02
1.095982E-02
8.149201E-03
7.603556E-03
6.761130E-03
5.925105E-03
5.341931E-03
5.169353E-03
4.903047E-03
4.481582E-03
4.445052E-03
4.300285E-03
4.372748E-03
3.745850E-03
3.573922E-03
3.275949E-03
3.063621E-03
2.850421E-03
2.489981E-03
2.880147E-03
2.894025E-03
2.602326E-03
2.397295E-03
2.144973E-03
2.123333E-03
2.094029E-03
2.154357E-03
2.301466E-03
2.284050E-03
-2.078274E-02
-4.577128E-02
-7.054418E-02
-9.508744E-02
7.189547E-03
7.773860E-03
8.286558E-03
8.613675E-03
9.297236E-03
9.794790E-03
1.014030E-02
1.048279E-02
1.106062E-02
1.086588E-02
1.025191E-02
1.100086E-02
1.204463E-02
1.224523E-02
1.272544E-02
1.266446E-02
1.336968E-02
1.357935E-02
1.456479E-02
1.523659E-02
1.613702E-02
1.690346E-02
1.878946E-02
1.914550E-02
1.942931E-02
2.128033E-02
2.331208E-02
2.360355E-02
2.616379E-02
2.921682E-02
3.191931E-02
3.438673E-02
3.736987E-02
4.093648E-02
4.453166E-02
5.092018E-02
5.718775E-02
6.234570E-02
6.750987E-02
7.587629E-02
8.172165E-02
9.025805E-02
9.871750E-02
1.092361E-01
1.189001E-01
1.279493E-01
1.386338E-01
1.494012E-01
1.614976E-01
1.731145E-01
1.846875E-01
1.967308E-01
2.068142E-01
2.197363E-01
2.297783E-01
2.383302E-01
2.482475E-01
2.585477E-01
2.683033E-01
2.759648E-01
2.851954E-01
2.938135E-01
3.000728E-01
3.060787E-01
3.138061E-01
3.220519E-01
3.293368E-01
3.327323E-01
3.340743E-01
3.368394E-01
3.425550E-01
3.474236E-01
3.487431E-01
3.501672E-01
3.525975E-01
3.539110E-01
3.571116E-01
3.581847E-01
3.573090E-01
3.578633E-01
3.579767E-01
3.582710E-01
3.610883E-01
3.613430E-01
3.616965E-01
3.633680E-01
3.644991E-01
3.639694E-01
3.645816E-01
3.632364E-01
3.616810E-01
3.609878E-01
3.612960E-01
3.598682E-01
3.612771E-01
3.626123E-01
3.613917E-01
3.597342E-01
3.609354E-01
3.620577E-01
3.633123E-01
3.614013E-01
3.594538E-01
3.607093E-01
3.597307E-01
3.596232E-01
3.600947E-01
3.579900E-01
3.588902E-01
3.580950E-01
3.589644E-01
3.583648E-01
3.551655E-01
3.534699E-01
3.512870E-01
3.480708E-01
3.473418E-01
3.441810E-01
3.396609E-01
3.368621E-01
3.321479E-01
3.280692E-01
3.246825E-01
3.178862E-01
3.134137E-01
3.069734E-01
2.990119E-01
2.933921E-01
2.856076E-01
2.778601E-01
2.703152E-01
2.624480E-01
2.535693E-01
2.455821E-01
2.355718E-01
2.251452E-01
2.141365E-01
2.017328E-01
1.886670E-01
1.791493E-01
1.683281E-01
1.555850E-01
1.441735E-01
1.322364E-01
1.230043E-01
1.116463E-01
1.017404E-01
9.341074E-02
8.365492E-02
7.501599E-02
6.653015E-02
5.860214E-02
5.124433E-02
4.603357E-02
4.258851E-02
3.635022E-02
3.198919E-02
2.982130E-02
2.764422E-02
2.440891E-02
2.150869E-02
1.946322E-02
1.792958E-02
1.595027E-02
1.344990E-02
1.204897E-02
1.329314E-02
1.184289E-02
1.027120E-02
8.925568E-03
7.848314E-03
7.779344E-03
6.827287E-03
6.380917E-03
5.458570E-03
5.202146E-03
4.969421E-03
4.803872E-03
4.427026E-03
4.222239E-03
4.048245E-03
3.682564E-03
3.704170E-03
3.156367E-03
2.893784E-03
3.022308E-03
2.853583E-03
2.914089E-03
2.862208E-03
2.202835E-03
1.963859E-03
2.033920E-03
1.787107E-03
2.169782E-03
1.913571E-03
1.844803E-03
2.459354E-03
-2.742517E-02
-5.966814E-02
-9.174715E-02
-1.239348E-01
7.761190E-03
8.193854E-03
8.643391E-03
8.781530E-03
8.932487E-03
9.561750E-03
1.002866E-02
1.054577E-02
1.065718E-02
1.067594E-02
1.043786E-02
1.083151E-02
1.171826E-02
1.261239E-02
1.295973E-02
1.310826E-02
1.357146E-02
1.385057E-02
1.456580E-02
1.540078E-02
1.624283E-02
1.710733E-02
1.792100E-02
1.880795E-02
1.965135E-02
2.165799E-02
2.323894E-02
2.451940E-02
2.624342E-02
2.793314E-02
3.098328E-02
3.476381E-02
3.722098E-02
4.115135E-02
4.564610E-02
5.216020E-02
5.757123E-02
6.390663E-02
6.776327E-02
7.289251E-02
8.051029E-02
9.012389E-02
9.851075E-02
1.067749E-01
1.165396E-01
1.269949E-01
1.384945E-01
1.495429E-01
1.620553E-01
1.729488E-01
1.832244E-01
1.958063E-01
2.066468E-01
2.192093E-01
2.281217E-01
2.385622E-01
2.490319E-01
2.578357E-01
2.662603E-01
2.755237E-01
2.844222E-01
2.933421E-01
2.998875E-01
3.062168E-01
3.113653E-01
3.219224E-01
3.269688E-01
3.309154E-01
3.329258E-01
3.372054E-01
3.422333E-01
3.457980E-01
3.479930E-01
3.493506E-01
3.519578E-01
3.544579E-01
3.570061E-01
3.583308E-01
3.593277E-01
3.592790E-01
3.590296E-01
3.572027E-01
3.585765E-01
3.608430E-01
3.627585E-01
3.635061E-01
3.638414E-01
3.634058E-01
3.631682E-01
3.624169E-01
3.615133E-01
3.619722E-01
3.620039E-01
3.603157E-01
3.608106E-01
3.630598E-01
3.615080E-01
3.608990E-01
3.621927E-01
3.632784E-01
3.635597E-01
3.627385E-01
3.611582E-01
3.616355E-01
3.612477E-01
3.605390E-01
3.595330E-01
3.589719E-01
3.591402E-01
3.574213E-01
3.588296E-01
3.583648E-01
3.569537E-01
3.530879E-01
3.520707E-01
3.485063E-01
3.460265E-01
3.430095E-01
3.395473E-01
3.368568E-01
3.328261E-01
3.276774E-01
3.236399E-01
3.185920E-01
3.145412E-01
3.056874E-01
2.992212E-01
2.934622E-01
2.858685E-01
2.779952E-01
2.694233E-01
2.622837E-01
2.535119E-01
2.446665E-01
2.347401E-01
2.229504E-01
2.134640E-01
2.012151E-01
1.908651E-01
1.785396E-01
1.672075E-01
1.544016E-01
1.427690E-01
1.333457E-01
1.248317E-01
1.113755E-01
1.023422E-01
9.268349E-02
8.276381E-02
7.653362E-02
6.682395E-02
5.995499E-02
5.215415E-02
4.563281E-02
4.173481E-02
3.629168E-02
3.324009E-02
2.995144E-02
2.758160E-02
2.398345E-02
2.168544E-02
1.971125E-02
1.802049E-02
1.578761E-02
1.457478E-02
1.257418E-02
1.189641E-02
1.115578E-02
1.062464E-02
9.183298E-03
7.870317E-03
7.237858E-03
6.503697E-03
5.717053E-03
5.166346E-03
5.117525E-03
5.082446E-03
4.741348E-03
4.546106E-03
4.173541E-03
3.849887E-03
3.531986E-03
3.275192E-03
2.951698E-03
2.712387E-03
3.146366E-03
2.970009E-03
2.809975E-03
2.784607E-03
2.612880E-03
2.196694E-03
2.116067E-03
1.772228E-03
1.732421E-03
1.669291E-03
1.686499E-03
2.181973E-03
-3.438801E-02
-7.428010E-02
-1.142239E-01
-1.537847E-01
7.818699E-03
8.294262E-03
8.241454E-03
8.647959E-03
9.227617E-03
9.374635E-03
9.792543E-03
1.186894E-02
3.374936E-02
2.438638E-02
1.102256E-02
1.076715E-02
1.123570E-02
1.185389E-02
1.244854E-02
1.296789E-02
1.415559E-02
1.487557E-02
1.505911E-02
1.522691E-02
1.672461E-02
1.649915E-02
1.782382E-02
1.849032E-02
1.995500E-02
2.159735E-02
2.263635E-02
2.442330E-02
2.604489E-02
2.867665E-02
3.088352E-02
3.499711E-02
3.730497E-02
4.012658E-02
4.592557E-02
4.957783E-02
5.756561E-02
6.366128E-02
6.895379E-02
7.267847E-02
7.932777E-02
8.882390E-02
9.898969E-02
1.084017E-01
1.176199E-01
1.278524E-01
1.395913E-01
1.501901E-01
1.624795E-01
1.734016E-01
1.830790E-01
1.958764E-01
2.074177E-01
2.170109E-01
2.280418E-01
2.386314E-01
2.509535E-01
2.587611E-01
2.672376E-01
2.758400E-01
2.819799E-01
2.937082E-01
2.993356E-01
3.087658E-01
3.138054E-01
3.202708E-01
3.239355E-01
3.297760E-01
3.346044E-01
3.364568E-01
3.399029E-01
3.449771E-01
3.483965E-01
3.494540E-01
3.535964E-01
3.563628E-01
3.570250E-01
3.573086E-01
3.580258E-01
3.598112E-01
3.602028E-01
3.584947E-01
3.591892E-01
3.603857E-01
3.626135E-01
3.637229E-01
3.635729E-01
3.619876E-01
3.636160E-01
3.616895E-01
3.623107E-01
3.627918E-01
3.622984E-01
3.602731E-01
3.609470E-01
3.615928E-01
3.616743E-01
3.616497E-01
3.614384E-01
3.625303E-01
3.639558E-01
3.637381E-01
3.642684E-01
3.646408E-01
3.612382E-01
3.599629E-01
3.601822E-01
3.591510E-01
3.589339E-01
3.589889E-01
3.576436E-01
3.568852E-01
3.561564E-01
3.528072E-01
3.505756E-01
3.481916E-01
3.463335E-01
3.420543E-01
3.389391E-01
3.365933E-01
3.335956E-01
3.275046E-01
3.244516E-01
3.179282E-01
3.134392E-01
3.068793E-01
3.009223E-01
2.949833E-01
2.852045E-01
2.774956E-01
2.702183E-01
2.624885E-01
2.530816E-01
2.409832E-01
2.353373E-01
2.239753E-01
2.130575E-01
2.012382E-01
1.895145E-01
1.790020E-01
1.682457E-01
1.549154E-01
1.429594E-01
1.315870E-01
1.232687E-01
1.116503E-01
1.021081E-01
9.242559E-02
8.240325E-02
7.430673E-02
6.645326E-02
5.990671E-02
5.272279E-02
4.622941E-02
4.244095E-02
3.817698E-02
3.334162E-02
3.064158E-02
2.769316E-02
2.439086E-02
2.237790E-02
2.023460E-02
1.738357E-02
1.538735E-02
1.375103E-02
1.193099E-02
1.139889E-02
1.091324E-02
9.630493E-03
9.455041E-03
8.709272E-03
7.729510E-03
6.756959E-03
6.403964E-03
5.713625E-03
5.471056E-03
5.315383E-03
4.839697E-03
4.524118E-03
4.372917E-03
4.060769E-03
3.976512E-03
3.547400E-03
3.381045E-03
3.044088E-03
2.603503E-03
2.200453E-03
3.321955E-03
3.341451E-03
2.963036E-03
2.678658E-03
2.351480E-03
1.797986E-03
2.115373E-03
1.849773E-03
2.073417E-03
2.173257E-03
-3.303868E-02
-7.168499E-02
-1.101097E-01
-1.482604E-01
7.253611E-03
7.718703E-03
8.252638E-03
8.003431E-03
9.527088E-03
1.002484E-02
2.516050E-02
2.015693E-04
1.246372E-02
2.123235E-02
7.029965E-03
1.067566E-02
1.161093E-02
1.242572E-02
1.257738E-02
1.327185E-02
1.316829E-02
1.410782E-02
1.530089E-02
1.582114E-02
1.651815E-02
1.699903E-02
1.712803E-02
1.793640E-02
2.038795E-02
2.188436E-02
2.232104E-02
2.349516E-02
2.596682E-02
2.888244E-02
3.150140E-02
3.432332E-02
3.775014E-02
4.156985E-02
4.626900E-02
5.089838E-02
5.674416E-02
6.253393E-02
6.782011E-02
7.492420E-02
8.303342E-02
9.064027E-02
9.840963E-02
1.077290E-01
1.183014E-01
1.284717E-01
1.411197E-01
1.504106E-01
1.598665E-01
1.731962E-01
1.840022E-01
1.944080E-01
2.111242E-01
2.177025E-01
2.311239E-01
2.371215E-01
2.478351E-01
2.588762E-01
2.669392E-01
2.779932E-01
2.859487E-01
2.930060E-01
2.987779E-01
3.071951E-01
3.146566E-01
3.189734E-01
3.238441E-01
3.308162E-01
3.335041E-01
3.371901E-01
3.410703E-01
3.447250E-01
3.492897E-01
3.509180E-01
3.534621E-01
3.566308E-01
3.559853E-01
3.573500E-01
3.589729E-01
3.596776E-01
3.594436E-01
3.590390E-01
3.595358E-01
3.610152E-01
3.624654E-01
3.631362E-01
3.633893E-01
3.629353E-01
3.627782E-01
3.617705E-01
3.612783E-01
3.619929E-01
3.606836E-01
3.604172E-01
3.611270E-01
3.627081E-01
3.630252E-01
3.616482E-01
3.616004E-01
3.617536E-01
3.651567E-01
3.634100E-01
3.627715E-01
3.632011E-01
3.612742E-01
3.604744E-01
3.595625E-01
3.605030E-01
3.594539E-01
3.597356E-01
3.574580E-01
3.577291E-01
3.558122E-01
3.516155E-01
3.528615E-01
3.495375E-01
3.449025E-01
3.407387E-01
3.400524E-01
3.349594E-01
3.318670E-01
3.272001E-01
3.227567E-01
3.183251E-01
3.125967E-01
3.068939E-01
3.011580E-01
2.958336E-01
2.861436E-01
2.774402E-01
2.709686E-01
2.641360E-01
2.523157E-01
2.415311E-01
2.317183E-01
2.232714E-01
2.127248E-01
2.024976E-01
1.923173E-01
1.787671E-01
1.677368E-01
1.582914E-01
1.450726E-01
1.331701E-01
1.237264E-01
1.116289E-01
1.045081E-01
9.285352E-02
8.445635E-02
7.493624E-02
6.636306E-02
5.789010E-02
5.182766E-02
4.822643E-02
4.364268E-02
3.806387E-02
3.414267E-02
3.100630E-02
2.725646E-02
2.368760E-02
2.080828E-02
1.878883E-02
1.697761E-02
1.580129E-02
1.464792E-02
1.309709E-02
1.172155E-02
1.051689E-02
9.723387E-03
9.526384E-03
8.390037E-03
7.636453E-03
6.896745E-03
5.927121E-03
5.659701E-03
5.136105E-03
4.992318E-03
5.063775E-03
4.721136E-03
4.476419E-03
4.413093E-03
3.983842E-03
3.424078E-03
3.578646E-03
2.866868E-03
2.551361E-03
2.633225E-03
2.764621E-03
2.573558E-03
2.862578E-03
2.889531E-03
2.591424E-03
2.441630E-03
2.195116E-03
2.301237E-03
2.051191E-03
2.420909E-03
3.532529E-03
4.595980E-03
5.877488E-03
6.870684E-03
6.493959E-03
7.364512E-03
8.074374E-03
8.360436E-03
9.154995E-03
9.272922E-03
3.981937E-02
-2.114953E-03
1.504079E-02
5.450311E-03
9.059993E-04
1.180990E-02
1.223163E-02
1.258329E-02
1.309630E-02
1.324760E-02
1.310213E-02
1.364974E-02
1.465925E-02
1.571093E-02
1.654173E-02
1.701435E-02
1.821942E-02
1.882305E-02
2.076626E-02
2.182993E-02
2.395775E-02
2.437831E-02
2.644580E-02
2.893723E-02
3.105195E-02
3.430597E-02
3.737502E-02
4.181035E-02
4.663404E-02
5.271389E-02
5.743892E-02
6.157257E-02
6.850197E-02
7.543108E-02
8.139945E-02
9.022738E-02
9.948470E-02
1.088058E-01
1.169706E-01
1.276640E-01
1.390926E-01
1.494027E-01
1.609165E-01
1.729116E-01
1.845368E-01
1.957581E-01
2.089267E-01
2.176762E-01
2.297701E-01
2.371096E-01
2.475789E-01
2.590574E-01
2.682503E-01
2.784326E-01
2.861368E-01
2.940924E-01
2.997566E-01
3.053234E-01
3.150328E-01
3.230896E-01
3.249359E-01
3.294892E-01
3.335757E-01
3.386979E-01
3.408056E-01
3.435036E-01
3.481954E-01
3.519236E-01
3.533275E-01
3.549181E-01
3.555826E-01
3.570343E-01
3.591198E-01
3.599262E-01
3.589853E-01
3.595545E-01
3.614333E-01
3.631604E-01
3.643952E-01
3.630683E-01
3.600625E-01
3.613833E-01
3.621321E-01
3.618286E-01
3.609651E-01
3.620661E-01
3.605005E-01
3.624801E-01
3.614009E-01
3.637415E-01
3.627221E-01
3.614585E-01
3.606010E-01
3.619970E-01
3.637877E-01
3.631666E-01
3.637028E-01
3.639134E-01
3.619190E-01
3.607568E-01
3.593370E-01
3.598182E-01
3.582590E-01
3.584954E-01
3.573126E-01
3.564710E-01
3.556211E-01
3.540007E-01
3.520316E-01
3.495839E-01
3.465947E-01
3.415669E-01
3.404634E-01
3.368546E-01
3.328979E-01
3.276922E-01
3.225111E-01
3.178057E-01
3.122623E-01
3.087147E-01
3.029701E-01
2.973977E-01
2.882230E-01
2.781564E-01
2.709552E-01
2.635586E-01
2.529685E-01
2.426337E-01
2.330886E-01
2.245000E-01
2.125595E-01
2.038095E-01
1.960405E-01
1.797713E-01
1.686612E-01
1.593802E-01
1.434297E-01
1.322390E-01
1.228362E-01
1.113539E-01
1.029432E-01
9.097516E-02
8.442861E-02
7.442334E-02
6.735106E-02
5.888134E-02
5.398717E-02
4.965329E-02
4.423315E-02
3.992309E-02
3.400348E-02
2.888494E-02
2.673211E-02
2.314027E-02
2.213262E-02
1.871662E-02
1.750551E-02
1.569277E-02
1.337141E-02
1.275785E-02
1.201400E-02
1.065534E-02
9.648985E-03
9.485591E-03
8.359883E-03
7.532653E-03
7.137095E-03
6.174960E-03
5.595246E-03
5.588281E-03
4.397507E-03
5.307816E-03
4.721993E-03
4.172719E-03
4.423776E-03
3.982366E-03
3.640938E-03
3.533898E-03
3.252237E-03
2.947054E-03
2.860833E-03
3.014617E-03
3.243620E-03
2.741210E-03
2.637057E-03
2.262643E-03
1.903980E-03
2.095042E-03
2.033517E-03
2.029898E-03
2.139846E-03
3.219353E-03
3.845729E-03
4.738609E-03
5.519958E-03
7.462293E-03
7.791067E-03
8.469877E-03
8.498660E-03
9.435978E-03
1.061257E-02
-3.267720E-02
1.923050E-02
2.762442E-02
4.258321E-02
-2.013694E-02
1.346087E-02
1.232996E-02
1.358398E-02
1.290784E-02
1.259823E-02
1.406307E-02
1.376998E-02
1.480431E-02
1.558227E-02
1.681291E-02
1.722687E-02
1.848139E-02
1.905591E-02
2.091047E-02
2.121005E-02
2.397564E-02
2.450561E-02
2.623076E-02
2.956893E-02
3.186853E-02
3.493694E-02
3.837528E-02
4.157459E-02
4.573568E-02
5.241970E-02
5.732168E-02
6.193541E-02
6.796997E-02
7.450879E-02
8.245442E-02
9.013529E-02
9.892547E-02
1.092866E-01
1.188183E-01
1.287815E-01
1.394032E-01
1.497045E-01
1.604512E-01
1.718664E-01
1.854302E-01
1.967478E-01
2.085160E-01
2.186997E-01
2.311963E-01
2.404220E-01
2.486692E-01
2.577482E-01
2.693813E-01
2.789040E-01
2.860125E-01
2.936199E-01
3.013564E-01
3.070553E-01
3.143063E-01
3.186250E-01
3.232295E-01
3.315129E-01
3.345842E-01
3.376283E-01
3.412692E-01
3.446099E-01
3.499017E-01
3.524030E-01
3.533401E-01
3.551599E-01
3.573622E-01
3.584734E-01
3.580856E-01
3.577783E-01
3.577969E-01
3.607863E-01
3.616732E-01
3.631471E-01
3.648657E-01
3.634039E-01
3.610149E-01
3.622526E-01
3.653597E-01
3.648206E-01
3.633763E-01
3.631785E-01
3.629842E-01
3.629171E-01
3.623613E-01
3.625270E-01
3.618353E-01
3.606841E-01
3.596447E-01
3.599319E-01
3.609005E-01
3.605870E-01
3.619629E-01
3.621586E-01
3.620250E-01
3.629460E-01
3.608171E-01
3.580806E-01
3.589060E-01
3.571041E-01
3.568213E-01
3.568285E-01
3.545760E-01
3.525144E-01
3.505112E-01
3.482500E-01
3.469119E-01
3.422319E-01
3.398349E-01
3.383859E-01
3.336647E-01
3.277480E-01
3.239456E-01
3.178475E-01
3.118480E-01
3.084536E-01
3.027838E-01
2.957345E-01
2.893191E-01
2.791777E-01
2.729964E-01
2.660380E-01
2.537144E-01
2.452479E-01
2.328877E-01
2.227445E-01
2.117573E-01
2.029061E-01
1.905276E-01
1.810960E-01
1.673125E-01
1.577232E-01
1.442592E-01
1.327298E-01
1.232095E-01
1.135977E-01
1.041233E-01
9.175317E-02
8.418659E-02
7.503171E-02
6.716998E-02
6.053650E-02
5.451769E-02
4.826450E-02
4.296793E-02
3.901928E-02
3.384295E-02
2.887908E-02
2.594823E-02
2.326840E-02
2.096881E-02
1.783888E-02
1.603008E-02
1.505932E-02
1.400178E-02
1.233327E-02
1.164768E-02
1.070501E-02
9.539556E-03
8.924598E-03
7.692398E-03
7.327654E-03
7.220496E-03
6.979130E-03
6.472764E-03
5.230898E-03
4.804903E-03
5.429009E-03
4.277765E-03
4.251555E-03
3.739922E-03
3.781620E-03
3.349694E-03
3.140756E-03
2.842907E-03
2.743801E-03
2.734342E-03
3.049252E-03
3.146067E-03
2.224072E-03
2.254560E-03
2.114075E-03
1.795019E-03
1.895467E-03
1.859408E-03
2.139091E-03
2.562448E-03
4.069779E-03
5.446579E-03
6.722532E-03
8.131393E-03
7.525862E-03
8.049116E-03
8.836128E-03
8.832350E-03
9.619499E-03
1.036073E-02
2.025462E-02
2.274024E-02
2.428951E-02
4.294704E-02
7.411728E-02
2.462248E-02
1.261552E-02
1.306211E-02
1.354889E-02
1.369481E-02
1.387380E-02
1.357265E-02
1.430399E-02
1.561808E-02
1.595603E-02
1.719303E-02
1.777435E-02
1.874242E-02
2.017181E-02
2.232669E-02
2.423266E-02
2.564316E-02
2.729050E-02
2.871681E-02
3.165847E-02
3.501645E-02
3.922159E-02
4.157097E-02
4.539761E-02
5.082375E-02
5.737682E-02
6.273003E-02
6.888647E-02
7.535851E-02
8.453828E-02
9.109851E-02
1.004787E-01
1.093226E-01
1.192104E-01
1.283773E-01
1.397591E-01
1.489893E-01
1.595155E-01
1.719700E-01
1.842150E-01
1.960199E-01
2.064115E-01
2.191908E-01
2.295418E-01
2.387423E-01
2.496447E-01
2.608465E-01
2.694691E-01
2.775257E-01
2.842302E-01
2.943307E-01
3.013972E-01
3.078122E-01
3.146999E-01
3.199299E-01
3.252291E-01
3.301426E-01
3.333371E-01
3.374375E-01
3.434495E-01
3.460326E-01
3.490818E-01
3.516273E-01
3.533677E-01
3.553109E-01
3.569733E-01
3.601244E-01
3.588380E-01
3.591336E-01
3.593058E-01
3.610689E-01
3.617554E-01
3.613167E-01
3.629205E-01
3.638812E-01
3.631711E-01
3.634619E-01
3.633719E-01
3.635504E-01
3.641290E-01
3.642765E-01
3.631842E-01
3.629320E-01
3.613764E-01
3.623000E-01
3.608931E-01
3.599452E-01
3.613381E-01
3.605779E-01
3.610454E-01
3.604281E-01
3.606856E-01
3.621861E-01
3.619157E-01
3.602201E-01
3.596340E-01
3.588153E-01
3.583179E-01
3.578451E-01
3.561418E-01
3.560608E-01
3.546396E-01
3.524309E-01
3.508796E-01
3.484509E-01
3.449076E-01
3.425506E-01
3.393121E-01
3.367301E-01
3.329367E-01
3.293124E-01
3.243189E-01
3.193594E-01
3.141044E-01
3.076212E-01
3.025494E-01
2.937057E-01
2.890195E-01
2.810416E-01
2.716722E-01
2.638952E-01
2.539809E-01
2.450383E-01
2.327611E-01
2.236571E-01
2.129488E-01
2.018738E-01
1.918428E-01
1.815877E-01
1.665545E-01
1.577461E-01
1.446391E-01
1.328131E-01
1.230210E-01
1.156737E-01
1.041872E-01
9.416180E-02
8.472466E-02
7.493742E-02
6.652322E-02
5.988452E-02
5.445241E-02
4.891360E-02
4.333486E-02
3.883103E-02
3.371184E-02
2.862308E-02
2.547086E-02
2.256536E-02
2.048617E-02
1.848207E-02
1.614774E-02
1.562284E-02
1.446209E-02
1.270424E-02
1.137767E-02
1.036065E-02
1.000975E-02
9.117834E-03
7.996128E-03
7.730071E-03
7.600950E-03
5.906471E-03
5.251176E-03
5.512366E-03
5.514523E-03
4.758565E-03
4.281360E-03
4.191516E-03
4.160307E-03
3.639088E-03
3.219450E-03
3.234562E-03
2.766835E-03
2.863519E-03
2.636253E-03
2.422964E-03
2.767648E-03
2.284112E-03
2.270599E-03
2.662745E-03
2.415054E-03
2.251222E-03
2.211635E-03
2.020894E-03
2.371562E-03
3.355021E-03
4.118025E-03
4.941868E-03
5.872333E-03
7.680476E-03
8.016224E-03
8.113751E-03
8.523988E-03
9.310470E-03
2.805526E-02
-5.411752E-03
1.563995E-02
1.161087E-02
2.301799E-02
2.195201E-01
6.780357E-02
1.296457E-02
1.301972E-02
1.339345E-02
1.356953E-02
1.375817E-02
1.406594E-02
1.460884E-02
1.554804E-02
1.615617E-02
1.694435E-02
1.773803E-02
1.826762E-02
2.038797E-02
2.204629E-02
2.316549E-02
2.486107E-02
2.744404E-02
2.821274E-02
3.068432E-02
3.468393E-02
3.895727E-02
4.267310E-02
4.642388E-02
4.963647E-02
5.565539E-02
6.233800E-02
6.832145E-02
7.439995E-02
8.434048E-02
8.894765E-02
9.749028E-02
1.077195E-01
1.180192E-01
1.277441E-01
1.362715E-01
1.488742E-01
1.621052E-01
1.728166E-01
1.852667E-01
1.970268E-01
2.076566E-01
2.189118E-01
2.291391E-01
2.400075E-01
2.485733E-01
2.595727E-01
2.686379E-01
2.776349E-01
2.862973E-01
2.939366E-01
3.013227E-01
3.056810E-01
3.116221E-01
3.186757E-01
3.237452E-01
3.273518E-01
3.325535E-01
3.378152E-01
3.429713E-01
3.451956E-01
3.475308E-01
3.498797E-01
3.531012E-01
3.552306E-01
3.581481E-01
3.597466E-01
3.587028E-01
3.623601E-01
3.617779E-01
3.615251E-01
3.606296E-01
3.622269E-01
3.639573E-01
3.645672E-01
3.631894E-01
3.623120E-01
3.650566E-01
3.635766E-01
3.630753E-01
3.622723E-01
3.618032E-01
3.632790E-01
3.617185E-01
3.631131E-01
3.621433E-01
3.630188E-01
3.631783E-01
3.625172E-01
3.625417E-01
3.619693E-01
3.604333E-01
3.603456E-01
3.615936E-01
3.594561E-01
3.580080E-01
3.587789E-01
3.581349E-01
3.566688E-01
3.559457E-01
3.548567E-01
3.544206E-01
3.526242E-01
3.513345E-01
3.497683E-01
3.457170E-01
3.420491E-01
3.398593E-01
3.368223E-01
3.304016E-01
3.279645E-01
3.248633E-01
3.204604E-01
3.149679E-01
3.080866E-01
3.031301E-01
2.947197E-01
2.871514E-01
2.792956E-01
2.712414E-01
2.626813E-01
2.536166E-01
2.436356E-01
2.335037E-01
2.245534E-01
2.155685E-01
2.026276E-01
1.914018E-01
1.789269E-01
1.676118E-01
1.564883E-01
1.454267E-01
1.354046E-01
1.260581E-01
1.169555E-01
1.075528E-01
9.291620E-02
8.553781E-02
7.545989E-02
6.581289E-02
6.110028E-02
5.395520E-02
4.895340E-02
4.281145E-02
3.730479E-02
3.360219E-02
2.954228E-02
2.562890E-02
2.304591E-02
2.072380E-02
1.979827E-02
1.699204E-02
1.523830E-02
1.483716E-02
1.302320E-02
1.134815E-02
1.038010E-02
1.003622E-02
9.049456E-03
7.939402E-03
7.496945E-03
7.372029E-03
6.220894E-03
5.747392E-03
5.524501E-03
5.067638E-03
4.707780E-03
4.428543E-03
4.138333E-03
3.769730E-03
3.574329E-03
3.191348E-03
3.289242E-03
3.471304E-03
3.041596E-03
2.776781E-03
2.626969E-03
2.674499E-03
2.407815E-03
2.530572E-03
2.793863E-03
2.986960E-03
2.417854E-03
2.035596E-03
1.873955E-03
2.592499E-03
2.803725E-03
3.260415E-03
3.587002E-03
4.047101E-03
7.365984E-03
7.783172E-03
9.249693E-03
9.355824E-03
9.398554E-03
7.971932E-02
1.363757E-01
2.804329E-02
1.812087E-02
4.206756E-02
1.040470E-01
1.135351E-01
1.338654E-02
1.303512E-02
1.306234E-02
1.328179E-02
1.426938E-02
1.493868E-02
1.551711E-02
1.587990E-02
1.648589E-02
1.707578E-02
1.801745E-02
1.896953E-02
1.997098E-02
2.098507E-02
2.269296E-02
2.488446E-02
2.778379E-02
2.864835E-02
3.053990E-02
3.405049E-02
3.841455E-02
4.325848E-02
4.720507E-02
5.007547E-02
5.586389E-02
6.288434E-02
6.799240E-02
7.279845E-02
8.430003E-02
8.939980E-02
9.697618E-02
1.082942E-01
1.169351E-01
1.305255E-01
1.372763E-01
1.458410E-01
1.617808E-01
1.742678E-01
1.842023E-01
1.951661E-01
2.050442E-01
2.173535E-01
2.279593E-01
2.411963E-01
2.487422E-01
2.584447E-01
2.684292E-01
2.766687E-01
2.867278E-01
2.947667E-01
3.013694E-01
3.059945E-01
3.120610E-01
3.176804E-01
3.229765E-01
3.272927E-01
3.336802E-01
3.393987E-01
3.431326E-01
3.453855E-01
3.474499E-01
3.495067E-01
3.527606E-01
3.554638E-01
3.578157E-01
3.581423E-01
3.589336E-01
3.602410E-01
3.606304E-01
3.601364E-01
3.599840E-01
3.601963E-01
3.622014E-01
3.643513E-01
3.629847E-01
3.617199E-01
3.630758E-01
3.625030E-01
3.635349E-01
3.603209E-01
3.601706E-01
3.608649E-01
3.627072E-01
3.620973E-01
3.623684E-01
3.627823E-01
3.622711E-01
3.626876E-01
3.632925E-01
3.619220E-01
3.602911E-01
3.588486E-01
3.596871E-01
3.598654E-01
3.603253E-01
3.593042E-01
3.570544E-01
3.566143E-01
3.562027E-01
3.554038E-01
3.560276E-01
3.517466E-01
3.520089E-01
3.498290E-01
3.455607E-01
3.424113E-01
3.390657E-01
3.371344E-01
3.325701E-01
3.288680E-01
3.234321E-01
3.179243E-01
3.130630E-01
3.073855E-01
3.009742E-01
2.947191E-01
2.877676E-01
2.785703E-01
2.710955E-01
2.635432E-01
2.550016E-01
2.437653E-01
2.336205E-01
2.245482E-01
2.149627E-01
2.016510E-01
1.899921E-01
1.791608E-01
1.687694E-01
1.591771E-01
1.449851E-01
1.342121E-01
1.240449E-01
1.149763E-01
1.026371E-01
9.262495E-02
8.301611E-02
7.514249E-02
6.568687E-02
6.161704E-02
5.563576E-02
4.858507E-02
4.247202E-02
3.790963E-02
3.326046E-02
3.042328E-02
2.623012E-02
2.428396E-02
2.085195E-02
1.968678E-02
1.687553E-02
1.455340E-02
1.405397E-02
1.261217E-02
1.112697E-02
1.065769E-02
9.266803E-03
8.112367E-03
7.427297E-03
7.120896E-03
6.327677E-03
5.695128E-03
5.823774E-03
5.624792E-03
5.244851E-03
4.351031E-03
4.242557E-03
4.230054E-03
4.089337E-03
3.589965E-03
3.348773E-03
3.270211E-03
2.941592E-03
2.722266E-03
2.501020E-03
2.567520E-03
2.361303E-03
2.332541E-03
2.509534E-03
2.446800E-03
2.544171E-03
2.266902E-03
1.943991E-03
2.110274E-03
2.175173E-03
1.612443E-03
9.162767E-04
3.175035E-04
-3.339198E-04
7.683656E-03
7.597424E-03
8.475131E-03
9.290894E-03
9.392215E-03
1.089131E-01
5.143396E-02
1.284564E-02
1.229845E-02
1.502291E-02
1.984583E-01
1.532661E-01
2.011645E-02
1.266583E-02
1.303663E-02
1.315940E-02
1.470687E-02
1.486951E-02
1.529472E-02
1.542576E-02
1.677781E-02
1.745575E-02
1.756426E-02
1.760436E-02
2.007743E-02
2.114255E-02
2.346364E-02
2.585094E-02
2.694630E-02
2.849566E-02
3.254499E-02
3.486060E-02
3.817321E-02
4.256849E-02
4.651599E-02
5.023323E-02
5.520749E-02
6.106279E-02
6.740043E-02
7.339604E-02
8.289171E-02
9.135664E-02
1.001684E-01
1.075891E-01
1.164687E-01
1.299429E-01
1.401683E-01
1.494074E-01
1.607809E-01
1.725449E-01
1.849853E-01
1.961513E-01
2.060516E-01
2.175608E-01
2.293185E-01
2.395115E-01
2.484073E-01
2.587739E-01
2.702074E-01
2.782844E-01
2.875130E-01
2.963089E-01
3.008640E-01
3.037503E-01
3.094583E-01
3.180285E-01
3.233326E-01
3.272238E-01
3.332168E-01
3.389287E-01
3.420824E-01
3.454781E-01
3.485851E-01
3.511757E-01
3.542112E-01
3.565391E-01
3.598462E-01
3.593286E-01
3.586769E-01
3.586425E-01
3.610873E-01
3.617317E-01
3.599705E-01
3.595391E-01
3.603591E-01
3.627336E-01
3.612192E-01
3.603884E-01
3.627427E-01
3.626201E-01
3.637107E-01
3.616564E-01
3.612695E-01
3.612134E-01
3.629605E-01
3.625148E-01
3.612122E-01
3.619359E-01
3.629424E-01
3.634939E-01
3.635984E-01
3.616157E-01
3.591358E-01
3.594942E-01
3.600457E-01
3.595810E-01
3.576544E-01
3.572109E-01
3.586252E-01
3.574150E-01
3.568891E-01
3.553241E-01
3.536939E-01
3.516464E-01
3.519480E-01
3.495461E-01
3.445903E-01
3.416281E-01
3.385543E-01
3.366744E-01
3.328647E-01
3.280899E-01
3.212546E-01
3.161302E-01
3.116041E-01
3.047482E-01
3.007367E-01
2.947360E-01
2.880280E-01
2.801170E-01
2.730703E-01
2.641743E-01
2.571814E-01
2.455470E-01
2.342808E-01
2.249500E-01
2.142706E-01
2.014584E-01
1.911085E-01
1.810997E-01
1.686970E-01
1.573516E-01
1.433789E-01
1.342803E-01
1.268050E-01
1.148749E-01
1.036916E-01
9.311415E-02
8.303762E-02
7.450722E-02
6.581281E-02
6.074464E-02
5.421834E-02
4.677880E-02
4.171706E-02
3.726629E-02
3.311575E-02
3.018366E-02
2.709204E-02
2.350001E-02
2.141708E-02
1.946873E-02
1.751756E-02
1.547838E-02
1.367358E-02
1.220712E-02
1.195434E-02
1.141623E-02
8.984530E-03
8.334741E-03
7.974903E-03
7.287429E-03
6.624512E-03
6.490118E-03
5.990189E-03
5.153764E-03
4.636293E-03
4.777864E-03
4.507138E-03
3.962728E-03
3.909510E-03
3.206444E-03
3.131789E-03
3.657629E-03
3.440109E-03
3.050470E-03
2.606450E-03
2.420938E-03
2.684896E-03
2.332648E-03
2.173415E-03
2.119799E-03
2.364429E-03
2.210603E-03
1.772300E-03
1.667244E-03
2.058278E-03
-1.848247E-04
-2.316131E-03
-4.590138E-03
-6.690750E-03
6.967553E-03
7.833169E-03
8.405919E-03
8.754682E-03
1.121000E-02
1.275252E-01
2.900120E-01
1.357876E-02
1.804302E-02
7.783061E-03
1.023172E-01
2.082058E-01
2.756289E-02
1.234750E-02
1.303243E-02
1.348092E-02
1.439765E-02
1.474796E-02
1.470325E-02
1.525323E-02
1.683118E-02
1.710674E-02
1.710511E-02
1.764866E-02
1.996318E-02
2.138407E-02
2.288310E-02
2.455566E-02
2.608234E-02
2.933514E-02
3.187814E-02
3.457078E-02
3.741649E-02
4.123624E-02
4.623558E-02
4.953196E-02
5.582045E-02
6.070330E-02
6.749756E-02
7.392025E-02
8.427701E-02
9.176282E-02
1.022569E-01
1.094001E-01
1.172310E-01
1.291653E-01
1.385597E-01
1.487512E-01
1.606565E-01
1.724707E-01
1.859863E-01
1.947285E-01
2.049803E-01
2.168988E-01
2.291744E-01
2.406798E-01
2.487320E-01
2.582931E-01
2.671410E-01
2.754756E-01
2.852068E-01
2.932142E-01
2.992140E-01
3.060582E-01
3.127715E-01
3.194209E-01
3.240531E-01
3.287166E-01
3.334228E-01
3.380859E-01
3.416071E-01
3.442848E-01
3.486229E-01
3.506475E-01
3.535816E-01
3.577393E-01
3.595085E-01
3.595665E-01
3.598689E-01
3.595674E-01
3.608543E-01
3.616236E-01
3.608979E-01
3.597168E-01
3.599703E-01
3.618040E-01
3.602456E-01
3.604655E-01
3.637964E-01
3.631784E-01
3.622256E-01
3.619700E-01
3.618992E-01
3.605290E-01
3.614754E-01
3.619249E-01
3.624220E-01
3.612647E-01
3.623492E-01
3.626014E-01
3.632371E-01
3.620898E-01
3.612441E-01
3.606354E-01
3.601859E-01
3.598705E-01
3.579430E-01
3.584091E-01
3.597169E-01
3.575476E-01
3.578834E-01
3.555766E-01
3.536504E-01
3.515876E-01
3.506565E-01
3.484189E-01
3.422907E-01
3.398614E-01
3.375853E-01
3.358992E-01
3.333208E-01
3.282918E-01
3.228488E-01
3.163327E-01
3.096441E-01
3.045253E-01
3.015469E-01
2.941941E-01
2.875987E-01
2.807769E-01
2.724672E-01
2.639478E-01
2.555380E-01
2.457959E-01
2.340775E-01
2.242944E-01
2.130431E-01
2.026686E-01
1.897578E-01
1.777564E-01
1.672043E-01
1.574752E-01
1.442958E-01
1.337881E-01
1.247601E-01
1.131337E-01
1.023086E-01
9.102768E-02
8.190024E-02
7.363427E-02
6.522207E-02
5.934989E-02
5.298538E-02
4.755428E-02
4.199442E-02
3.682203E-02
3.398246E-02
2.944990E-02
2.652836E-02
2.478198E-02
2.142649E-02
1.900801E-02
1.673720E-02
1.531287E-02
1.341955E-02
1.219127E-02
1.147696E-02
1.114647E-02
9.641653E-03
8.889640E-03
8.363071E-03
7.105726E-03
6.718002E-03
6.140409E-03
5.645371E-03
5.662371E-03
5.249020E-03
4.620627E-03
3.988547E-03
3.660167E-03
3.794192E-03
3.664528E-03
3.452891E-03
3.347911E-03
3.296801E-03
3.137221E-03
2.443482E-03
2.207060E-03
2.523467E-03
2.292686E-03
2.210391E-03
2.743556E-03
2.356852E-03
2.307041E-03
1.983953E-03
1.754790E-03
2.038572E-03
2.096949E-03
2.121781E-03
2.208648E-03
2.281591E-03
7.148242E-03
7.340775E-03
8.420282E-03
8.381777E-03
1.621511E-02
1.761988E-01
1.659220E-01
1.564407E-02
1.643032E-02
1.375246E-02
3.203178E-01
2.612084E-01
3.453466E-02
1.262536E-02
1.317445E-02
1.415189E-02
1.443095E-02
1.447185E-02
1.520187E-02
1.582887E-02
1.637128E-02
1.651407E-02
1.745709E-02
1.851670E-02
1.930497E-02
2.076380E-02
2.254095E-02
2.490238E-02
2.751987E-02
2.978023E-02
3.303324E-02
3.446486E-02
3.804228E-02
4.178613E-02
4.583622E-02
4.964042E-02
5.765170E-02
6.306841E-02
6.752770E-02
7.640410E-02
8.450220E-02
9.236269E-02
1.009667E-01
1.090445E-01
1.193678E-01
1.288937E-01
1.392710E-01
1.494780E-01
1.608973E-01
1.740463E-01
1.864953E-01
1.934988E-01
2.050708E-01
2.156679E-01
2.294708E-01
2.402587E-01
2.484442E-01
2.591686E-01
2.674497E-01
2.735475E-01
2.834558E-01
2.910511E-01
2.990863E-01
3.054706E-01
3.108299E-01
3.188067E-01
3.251850E-01
3.287279E-01
3.349830E-01
3.378245E-01
3.407481E-01
3.459590E-01
3.500970E-01
3.515245E-01
3.529393E-01
3.565598E-01
3.582475E-01
3.574976E-01
3.577290E-01
3.583921E-01
3.604978E-01
3.617889E-01
3.613522E-01
3.594532E-01
3.599601E-01
3.593239E-01
3.590354E-01
3.599548E-01
3.622141E-01
3.632359E-01
3.627393E-01
3.626621E-01
3.612328E-01
3.618583E-01
3.622335E-01
3.622477E-01
3.622448E-01
3.605854E-01
3.600069E-01
3.605940E-01
3.602331E-01
3.618225E-01
3.618311E-01
3.601078E-01
3.596891E-01
3.584448E-01
3.581051E-01
3.573308E-01
3.573498E-01
3.581025E-01
3.555288E-01
3.536871E-01
3.522375E-01
3.511280E-01
3.502087E-01
3.477359E-01
3.429034E-01
3.404167E-01
3.379308E-01
3.336426E-01
3.323427E-01
3.270344E-01
3.229437E-01
3.162002E-01
3.099358E-01
3.057783E-01
3.004159E-01
2.934485E-01
2.870811E-01
2.802374E-01
2.716866E-01
2.644391E-01
2.556524E-01
2.464728E-01
2.352237E-01
2.230673E-01
2.129865E-01
2.025208E-01
1.896486E-01
1.785984E-01
1.670465E-01
1.566537E-01
1.463680E-01
1.354822E-01
1.261687E-01
1.140473E-01
1.042557E-01
9.394596E-02
8.324910E-02
7.451459E-02
6.700314E-02
5.944152E-02
5.330488E-02
4.792689E-02
4.088902E-02
3.574227E-02
3.397397E-02
2.956258E-02
2.705065E-02
2.408677E-02
2.069667E-02
1.884628E-02
1.683553E-02
1.510150E-02
1.418812E-02
1.232174E-02
1.066201E-02
1.048956E-02
1.008456E-02
8.353597E-03
8.653494E-03
6.892456E-03
6.522446E-03
6.019853E-03
5.613035E-03
5.932519E-03
5.331105E-03
4.465590E-03
4.335674E-03
3.839897E-03
4.119954E-03
4.291522E-03
3.825794E-03
3.427078E-03
3.219710E-03
3.314724E-03
3.076957E-03
2.511228E-03
2.560623E-03
2.158749E-03
2.499877E-03
2.596505E-03
2.212171E-03
2.296009E-03
2.087724E-03
1.788138E-03
1.944534E-03
1.786482E-03
1.542613E-03
1.279866E-03
1.263731E-03
6.913077E-03
7.561826E-03
8.169778E-03
8.430512E-03
1.632967E-02
1.837850E-01
3.208896E-01
1.261700E-02
1.368421E-02
2.027427E-02
1.281276E-01
3.124334E-01
3.091093E-02
1.214872E-02
1.367145E-02
1.420815E-02
1.465393E-02
1.458923E-02
1.508322E-02
1.609692E-02
1.687562E-02
1.618808E-02
1.690035E-02
1.856138E-02
1.878720E-02
2.050427E-02
2.234796E-02
2.496052E-02
2.689850E-02
2.792410E-02
3.149729E-02
3.432787E-02
3.769705E-02
4.147696E-02
4.504546E-02
4.982053E-02
5.691063E-02
6.288266E-02
6.629781E-02
7.413927E-02
8.269251E-02
9.032428E-02
9.871430E-02
1.098844E-01
1.195075E-01
1.301377E-01
1.389895E-01
1.494493E-01
1.621540E-01
1.719009E-01
1.848969E-01
1.955972E-01
2.063064E-01
2.147012E-01
2.273766E-01
2.403585E-01
2.501719E-01
2.578039E-01
2.667562E-01
2.740433E-01
2.826751E-01
2.908161E-01
3.005683E-01
3.059447E-01
3.106864E-01
3.168229E-01
3.227827E-01
3.294025E-01
3.344984E-01
3.390539E-01
3.413586E-01
3.458291E-01
3.497148E-01
3.516662E-01
3.539275E-01
3.566447E-01
3.561225E-01
3.571324E-01
3.579609E-01
3.580630E-01
3.607075E-01
3.604563E-01
3.604436E-01
3.581089E-01
3.593037E-01
3.598529E-01
3.595830E-01
3.615841E-01
3.615856E-01
3.622866E-01
3.622051E-01
3.613303E-01
3.607833E-01
3.604750E-01
3.604544E-01
3.617333E-01
3.624222E-01
3.611985E-01
3.611021E-01
3.607992E-01
3.615135E-01
3.618905E-01
3.602471E-01
3.605279E-01
3.590336E-01
3.579356E-01
3.572180E-01
3.584221E-01
3.565305E-01
3.550844E-01
3.528453E-01
3.541602E-01
3.531370E-01
3.518264E-01
3.487425E-01
3.478864E-01
3.437714E-01
3.401933E-01
3.382014E-01
3.360521E-01
3.327577E-01
3.286308E-01
3.240102E-01
3.158055E-01
3.107244E-01
3.069538E-01
3.020005E-01
2.947821E-01
2.897976E-01
2.809290E-01
2.718248E-01
2.630807E-01
2.547722E-01
2.449534E-01
2.347295E-01
2.250614E-01
2.146480E-01
2.035286E-01
1.901288E-01
1.779012E-01
1.670089E-01
1.567088E-01
1.467011E-01
1.343773E-01
1.236316E-01
1.143185E-01
1.033528E-01
9.433512E-02
8.357282E-02
7.416824E-02
6.599827E-02
5.946245E-02
5.351818E-02
4.736310E-02
4.145760E-02
3.747575E-02
3.346751E-02
2.946383E-02
2.634010E-02
2.414164E-02
2.048081E-02
1.957189E-02
1.785995E-02
1.550204E-02
1.420745E-02
1.296601E-02
1.159106E-02
1.082515E-02
9.553371E-03
8.182672E-03
8.514512E-03
7.661294E-03
6.569887E-03
6.279238E-03
5.512238E-03
5.967298E-03
5.255770E-03
4.667291E-03
4.337540E-03
4.283805E-03
3.887054E-03
3.727060E-03
3.790939E-03
3.569803E-03
3.191362E-03
2.950697E-03
2.611270E-03
2.663065E-03
2.096158E-03
2.305573E-03
2.472324E-03
2.429064E-03
2.191575E-03
1.756882E-03
2.157167E-03
1.792322E-03
1.893512E-03
1.645017E-03
1.256659E-03
9.329467E-04
3.864097E-04
6.859958E-03
7.943511E-03
7.217603E-03
8.654480E-03
1.198368E-02
1.994559E-01
4.491225E-01
1.566056E-02
1.326695E-02
2.046415E-02
1.996334E-01
3.893340E-01
3.200094E-02
1.170817E-02
1.329816E-02
1.307883E-02
1.279385E-02
1.345599E-02
1.439193E-02
1.546925E-02
1.592015E-02
1.723564E-02
1.788200E-02
1.763789E-02
1.918768E-02
2.114726E-02
2.276950E-02
2.441898E-02
2.754229E-02
2.888999E-02
3.107544E-02
3.446839E-02
3.739116E-02
4.092965E-02
4.580957E-02
5.023928E-02
5.656929E-02
6.176030E-02
6.713029E-02
7.478060E-02
8.227056E-02
9.119900E-02
1.007820E-01
1.102858E-01
1.192833E-01
1.282222E-01
1.386123E-01
1.495324E-01
1.619448E-01
1.717115E-01
1.855746E-01
1.965063E-01
2.062417E-01
2.170289E-01
2.292076E-01
2.389655E-01
2.490696E-01
2.581907E-01
2.671279E-01
2.754322E-01
2.831532E-01
2.930300E-01
3.016739E-01
3.054395E-01
3.083640E-01
3.144819E-01
3.214439E-01
3.277673E-01
3.339895E-01
3.377520E-01
3.403701E-01
3.438533E-01
3.478752E-01
3.503978E-01
3.523183E-01
3.554292E-01
3.563769E-01
3.577878E-01
3.586278E-01
3.578304E-01
3.587538E-01
3.613681E-01
3.597502E-01
3.599395E-01
3.598517E-01
3.586320E-01
3.585346E-01
3.598129E-01
3.616942E-01
3.611557E-01
3.607217E-01
3.612234E-01
3.604434E-01
3.610514E-01
3.620746E-01
3.630885E-01
3.616164E-01
3.606292E-01
3.605948E-01
3.592327E-01
3.600663E-01
3.616488E-01
3.612877E-01
3.607169E-01
3.599581E-01
3.587005E-01
3.589300E-01
3.596264E-01
3.580600E-01
3.561995E-01
3.538186E-01
3.563660E-01
3.529220E-01
3.524635E-01
3.482255E-01
3.479220E-01
3.429719E-01
3.412866E-01
3.368813E-01
3.363133E-01
3.303922E-01
3.298157E-01
3.222837E-01
3.154881E-01
3.115517E-01
3.068693E-01
3.008572E-01
2.960520E-01
2.870123E-01
2.802199E-01
2.731489E-01
2.636464E-01
2.539084E-01
2.426896E-01
2.335212E-01
2.235852E-01
2.151132E-01
2.054597E-01
1.919837E-01
1.776675E-01
1.664170E-01
1.562737E-01
1.458767E-01
1.335392E-01
1.242820E-01
1.149131E-01
1.029560E-01
9.406214E-02
8.379715E-02
7.750312E-02
6.815953E-02
5.844904E-02
5.281466E-02
4.770017E-02
4.357552E-02
3.805698E-02
3.356271E-02
3.044605E-02
2.654902E-02
2.425218E-02
2.076383E-02
1.924387E-02
1.734302E-02
1.548701E-02
1.411364E-02
1.256665E-02
1.131965E-02
1.037183E-02
9.883183E-03
8.689235E-03
8.094664E-03
7.047962E-03
6.430770E-03
5.862512E-03
5.734616E-03
5.128350E-03
5.596949E-03
4.347830E-03
4.292632E-03
4.859402E-03
3.832133E-03
3.570844E-03
3.695395E-03
3.292320E-03
2.862610E-03
3.071523E-03
2.631177E-03
2.327909E-03
2.081226E-03
2.695280E-03
2.938077E-03
2.269367E-03
2.427925E-03
2.112548E-03
2.011892E-03
2.160265E-03
2.101996E-03
1.172399E-03
3.583777E-04
-5.948090E-04
-1.660087E-03
7.497456E-03
7.156532E-03
7.932342E-03
8.252475E-03
2.249993E-02
2.201917E-01
1.320032E-01
3.128645E-02
3.406988E-02
3.299857E-02
3.469917E-01
3.221408E-01
4.810545E-02
1.273436E-02
1.254752E-02
1.277049E-02
1.374245E-02
1.417539E-02
1.448581E-02
1.582343E-02
1.541640E-02
1.731415E-02
1.831422E-02
1.809190E-02
1.899514E-02
1.946424E-02
2.163864E-02
2.446529E-02
2.789489E-02
2.798389E-02
3.052675E-02
3.479363E-02
3.798849E-02
4.035114E-02
4.446560E-02
4.910187E-02
5.439147E-02
6.020873E-02
6.929693E-02
7.694843E-02
8.156843E-02
8.888514E-02
9.864237E-02
1.095130E-01
1.195396E-01
1.288528E-01
1.399838E-01
1.513080E-01
1.621609E-01
1.718505E-01
1.861594E-01
1.961067E-01
2.055287E-01
2.173913E-01
2.282589E-01
2.385645E-01
2.486319E-01
2.574257E-01
2.657847E-01
2.778782E-01
2.871678E-01
2.935997E-01
2.994325E-01
3.051241E-01
3.103680E-01
3.177194E-01
3.230662E-01
3.278833E-01
3.358437E-01
3.380447E-01
3.427600E-01
3.460205E-01
3.474829E-01
3.508507E-01
3.531550E-01
3.548607E-01
3.573507E-01
3.569991E-01
3.597261E-01
3.571371E-01
3.570443E-01
3.610150E-01
3.598591E-01
3.625919E-01
3.608347E-01
3.606080E-01
3.610054E-01
3.611199E-01
3.612272E-01
3.610164E-01
3.614965E-01
3.638288E-01
3.605567E-01
3.606112E-01
3.609225E-01
3.615906E-01
3.620732E-01
3.630361E-01
3.619673E-01
3.599757E-01
3.605675E-01
3.627153E-01
3.632085E-01
3.612929E-01
3.598769E-01
3.581940E-01
3.574974E-01
3.580735E-01
3.581615E-01
3.570243E-01
3.567336E-01
3.556723E-01
3.535573E-01
3.521028E-01
3.512398E-01
3.478003E-01
3.430667E-01
3.405822E-01
3.388945E-01
3.344795E-01
3.301279E-01
3.281229E-01
3.224424E-01
3.171559E-01
3.125821E-01
3.061541E-01
2.987854E-01
2.924494E-01
2.864033E-01
2.801839E-01
2.732364E-01
2.654183E-01
2.542034E-01
2.418558E-01
2.339251E-01
2.243863E-01
2.167821E-01
2.048464E-01
1.914535E-01
1.783958E-01
1.658510E-01
1.574684E-01
1.445581E-01
1.341292E-01
1.259879E-01
1.120093E-01
1.028027E-01
9.406305E-02
8.387728E-02
7.994531E-02
6.753098E-02
5.848252E-02
5.453396E-02
4.800704E-02
4.222554E-02
3.822154E-02
3.394611E-02
2.997810E-02
2.652917E-02
2.335571E-02
2.055649E-02
1.858562E-02
1.676621E-02
1.459445E-02
1.319196E-02
1.221422E-02
1.161197E-02
1.067371E-02
9.371654E-03
8.955380E-03
8.194571E-03
7.303099E-03
6.252779E-03
5.989407E-03
5.914569E-03
5.968087E-03
5.103572E-03
4.815549E-03
4.871800E-03
4.415077E-03
4.372635E-03
3.639304E-03
3.547183E-03
3.629274E-03
3.521407E-03
3.695810E-03
2.562065E-03
2.572106E-03
2.693919E-03
2.498839E-03
2.687163E-03
2.312206E-03
2.039848E-03
2.205040E-03
1.993834E-03
2.007549E-03
2.095783E-03
-8.314514E-04
-3.834638E-03
-6.879215E-03
-9.871454E-03
7.363369E-03
6.918066E-03
7.679131E-03
8.313704E-03
1.780947E-02
2.064026E-01
2.662741E-01
4.234444E-02
2.270336E-02
6.267128E-02
3.271588E-01
3.135682E-01
5.422011E-02
1.323545E-02
1.288925E-02
1.290584E-02
1.381904E-02
1.423697E-02
1.517541E-02
1.552410E-02
1.607364E-02
1.682371E-02
1.730436E-02
1.908116E-02
1.981056E-02
2.071974E-02
2.228443E-02
2.527979E-02
2.698253E-02
2.886140E-02
3.104484E-02
3.431217E-02
3.813353E-02
4.083569E-02
4.527305E-02
5.003058E-02
5.484785E-02
6.077729E-02
6.769086E-02
7.507525E-02
8.098574E-02
9.173310E-02
9.780423E-02
1.076079E-01
1.172752E-01
1.295425E-01
1.394882E-01
1.497059E-01
1.613247E-01
1.724845E-01
1.858617E-01
1.969439E-01
2.061849E-01
2.178299E-01
2.278657E-01
2.393535E-01
2.483668E-01
2.561630E-01
2.664243E-01
2.764805E-01
2.843798E-01
2.936220E-01
2.992865E-01
3.044993E-01
3.105139E-01
3.168190E-01
3.222096E-01
3.275177E-01
3.345675E-01
3.389213E-01
3.418888E-01
3.434852E-01
3.483385E-01
3.504881E-01
3.527070E-01
3.554665E-01
3.596023E-01
3.579509E-01
3.571078E-01
3.569665E-01
3.597814E-01
3.605274E-01
3.605352E-01
3.609900E-01
3.613353E-01
3.600042E-01
3.603132E-01
3.593196E-01
3.602496E-01
3.614911E-01
3.617178E-01
3.610599E-01
3.556793E-01
3.599184E-01
3.606618E-01
3.616887E-01
3.628545E-01
3.617166E-01
3.611698E-01
3.621375E-01
3.597085E-01
3.602949E-01
3.611769E-01
3.615587E-01
3.630873E-01
3.611851E-01
3.591203E-01
3.583673E-01
3.563757E-01
3.557140E-01
3.552837E-01
3.551801E-01
3.534712E-01
3.526795E-01
3.502935E-01
3.459025E-01
3.428489E-01
3.400026E-01
3.374305E-01
3.342730E-01
3.293371E-01
3.281608E-01
3.236568E-01
3.176418E-01
3.142631E-01
3.060740E-01
2.995065E-01
2.948369E-01
2.872037E-01
2.798573E-01
2.714008E-01
2.627194E-01
2.535227E-01
2.416105E-01
2.341100E-01
2.256401E-01
2.146619E-01
2.042176E-01
1.906924E-01
1.783596E-01
1.669900E-01
1.571171E-01
1.463790E-01
1.340712E-01
1.232484E-01
1.116041E-01
1.026855E-01
9.362417E-02
8.174240E-02
8.487226E-02
6.695999E-02
5.867017E-02
5.265382E-02
4.775344E-02
4.157712E-02
3.726141E-02
3.396996E-02
2.962322E-02
2.691389E-02
2.342125E-02
2.065208E-02
1.747325E-02
1.698233E-02
1.538586E-02
1.422312E-02
1.245847E-02
1.124181E-02
1.041394E-02
9.340353E-03
8.969002E-03
8.402778E-03
7.592200E-03
6.882934E-03
6.360663E-03
5.623708E-03
5.541273E-03
5.108811E-03
4.450539E-03
4.613376E-03
4.005748E-03
3.817640E-03
3.710045E-03
3.793688E-03
3.596505E-03
3.220790E-03
2.830735E-03
2.443532E-03
2.593364E-03
2.701229E-03
2.591599E-03
2.695765E-03
2.582698E-03
1.974651E-03
1.654926E-03
1.860066E-03
2.011790E-03
2.141174E-03
3.437254E-04
-1.360780E-03
-2.965003E-03
-4.778921E-03
7.505259E-03
7.073152E-03
7.652203E-03
8.533392E-03
2.053695E-02
1.519408E-01
5.943237E-02
2.773029E-02
2.179565E-02
2.688258E-02
2.215113E-01
2.998973E-01
6.029688E-02
1.314269E-02
1.263605E-02
1.239125E-02
1.328334E-02
1.440786E-02
1.513224E-02
1.556514E-02
1.547182E-02
1.633050E-02
1.771717E-02
1.886542E-02
1.968971E-02
2.088081E-02
2.228309E-02
2.474276E-02
2.795548E-02
2.897687E-02
3.173245E-02
3.428234E-02
3.820432E-02
4.200235E-02
4.456286E-02
4.929052E-02
5.664489E-02
6.130615E-02
6.634473E-02
7.391218E-02
7.961637E-02
9.224463E-02
9.668352E-02
1.078263E-01
1.177567E-01
1.290454E-01
1.391195E-01
1.509290E-01
1.614778E-01
1.749715E-01
1.850689E-01
1.966550E-01
2.073495E-01
2.167624E-01
2.293242E-01
2.383959E-01
2.486058E-01
2.590703E-01
2.688915E-01
2.757747E-01
2.832850E-01
2.904320E-01
2.972510E-01
3.060507E-01
3.121822E-01
3.180022E-01
3.243847E-01
3.296003E-01
3.343151E-01
3.380697E-01
3.422992E-01
3.458294E-01
3.493267E-01
3.510803E-01
3.522114E-01
3.551487E-01
3.579855E-01
3.578915E-01
3.571535E-01
3.567861E-01
3.579792E-01
3.609860E-01
3.635392E-01
3.628862E-01
3.624138E-01
3.608670E-01
3.598792E-01
3.598870E-01
3.594070E-01
3.606694E-01
3.621107E-01
3.619140E-01
3.597512E-01
3.601507E-01
3.609426E-01
3.613034E-01
3.625082E-01
3.597587E-01
3.603302E-01
3.627208E-01
3.615055E-01
3.599482E-01
3.602869E-01
3.608198E-01
3.599846E-01
3.610058E-01
3.591210E-01
3.571913E-01
3.558283E-01
3.562500E-01
3.552591E-01
3.545153E-01
3.524883E-01
3.496313E-01
3.489053E-01
3.478921E-01
3.431425E-01
3.408528E-01
3.383842E-01
3.351189E-01
3.310663E-01
3.275688E-01
3.224097E-01
3.164111E-01
3.119552E-01
3.057918E-01
2.986634E-01
2.919663E-01
2.871278E-01
2.793005E-01
2.707820E-01
2.625104E-01
2.532805E-01
2.424424E-01
2.342986E-01
2.238230E-01
2.136135E-01
2.047063E-01
1.927661E-01
1.814976E-01
1.697153E-01
1.571582E-01
1.461577E-01
1.327838E-01
1.215234E-01
1.106852E-01
1.017733E-01
9.344571E-02
8.236899E-02
8.478235E-02
6.456351E-02
5.905010E-02
5.355712E-02
4.803647E-02
4.163698E-02
3.684224E-02
3.418553E-02
3.008581E-02
2.649552E-02
2.504959E-02
2.147484E-02
1.838354E-02
1.704528E-02
1.555708E-02
1.326385E-02
1.147299E-02
1.096059E-02
1.042590E-02
9.000789E-03
8.293307E-03
8.191079E-03
7.402894E-03
6.777589E-03
6.488312E-03
6.035624E-03
5.599219E-03
5.412119E-03
4.821547E-03
4.748330E-03
4.201302E-03
4.033756E-03
3.813080E-03
3.845832E-03
3.611855E-03
3.183920E-03
3.137672E-03
3.286068E-03
3.132120E-03
2.823531E-03
2.340238E-03
2.390691E-03
2.034826E-03
2.065616E-03
1.483118E-03
1.813701E-03
2.141461E-03
2.135016E-03
1.633714E-03
1.396810E-03
1.141810E-03
7.271149E-04
7.087117E-03
7.617136E-03
7.829275E-03
8.707061E-03
2.065348E-02
1.772743E-01
1.253468E-01
8.528597E-03
1.755439E-02
1.841947E-02
4.530601E-02
2.946605E-01
4.401996E-02
1.304946E-02
1.290007E-02
1.397516E-02
1.403343E-02
1.375080E-02
1.431220E-02
1.516421E-02
1.553756E-02
1.739319E-02
1.784573E-02
1.913909E-02
1.972883E-02
2.101485E-02
2.263820E-02
2.402661E-02
2.672147E-02
2.858509E-02
3.306411E-02
3.500078E-02
3.835829E-02
4.120493E-02
4.614698E-02
4.889356E-02
5.448354E-02
6.008570E-02
6.698989E-02
7.393392E-02
8.122396E-02
9.052275E-02
9.698109E-02
1.073608E-01
1.185803E-01
1.293636E-01
1.387362E-01
1.505269E-01
1.596329E-01
1.710650E-01
1.853126E-01
1.964700E-01
2.055646E-01
2.168233E-01
2.266712E-01
2.381432E-01
2.493624E-01
2.601029E-01
2.675789E-01
2.763872E-01
2.845024E-01
2.915102E-01
3.011727E-01
3.062894E-01
3.119459E-01
3.180577E-01
3.232764E-01
3.287681E-01
3.342033E-01
3.381019E-01
3.419685E-01
3.456702E-01
3.498345E-01
3.512858E-01
3.525599E-01
3.540188E-01
3.577386E-01
3.579292E-01
3.583655E-01
3.590022E-01
3.612597E-01
3.608426E-01
3.614515E-01
3.610323E-01
3.606077E-01
3.593616E-01
3.614728E-01
3.610770E-01
3.617446E-01
3.612492E-01
3.605367E-01
3.616759E-01
3.613070E-01
3.613018E-01
3.610712E-01
3.600572E-01
3.607134E-01
3.607798E-01
3.616724E-01
3.618093E-01
3.608195E-01
3.592246E-01
3.592876E-01
3.598436E-01
3.594185E-01
3.594036E-01
3.601146E-01
3.578897E-01
3.560182E-01
3.568507E-01
3.557282E-01
3.557248E-01
3.530715E-01
3.507087E-01
3.483669E-01
3.469421E-01
3.444200E-01
3.406121E-01
3.383043E-01
3.350139E-01
3.321809E-01
3.289356E-01
3.228424E-01
3.177845E-01
3.140160E-01
3.045561E-01
2.979440E-01
2.928679E-01
2.868486E-01
2.766498E-01
2.707374E-01
2.616483E-01
2.524407E-01
2.421546E-01
2.350341E-01
2.230126E-01
2.133287E-01
2.050706E-01
1.923912E-01
1.800458E-01
1.685909E-01
1.567158E-01
1.448567E-01
1.326045E-01
1.213478E-01
1.118610E-01
1.016973E-01
9.204839E-02
8.278266E-02
7.807921E-02
6.700450E-02
6.039919E-02
5.500889E-02
4.792597E-02
4.217157E-02
3.642648E-02
3.269766E-02
3.036448E-02
2.751445E-02
2.415430E-02
2.184323E-02
1.926780E-02
1.653744E-02
1.472317E-02
1.406251E-02
1.253973E-02
1.080419E-02
1.008973E-02
9.294393E-03
8.172001E-03
7.735802E-03
7.158798E-03
7.054927E-03
6.834981E-03
6.335842E-03
5.632923E-03
5.450806E-03
5.141103E-03
4.543090E-03
4.468282E-03
4.477367E-03
3.803938E-03
3.727559E-03
3.078659E-03
2.772970E-03
2.710384E-03
3.108120E-03
2.847782E-03
2.924405E-03
2.903453E-03
2.432038E-03
1.979940E-03
2.356003E-03
1.770730E-03
2.032498E-03
1.958995E-03
2.356144E-03
2.405220E-03
2.838080E-03
3.355120E-03
3.979937E-03
7.510714E-03
7.688297E-03
8.141451E-03
1.023337E-02
1.280660E-02
1.423185E-01
9.567334E-02
1.876886E-02
1.899866E-02
3.048823E-02
1.888165E-01
2.022562E-01
3.223847E-02
1.246426E-02
1.282777E-02
1.371499E-02
1.380989E-02
1.446668E-02
1.561421E-02
1.642501E-02
1.644187E-02
1.784274E-02
1.769975E-02
1.767718E-02
1.947044E-02
2.021700E-02
2.192871E-02
2.543272E-02
2.721888E-02
2.878056E-02
3.235311E-02
3.530452E-02
3.916587E-02
4.182180E-02
4.554669E-02
4.800873E-02
5.404670E-02
6.079613E-02
6.589261E-02
7.357334E-02
8.107261E-02
9.020848E-02
9.868509E-02
1.078736E-01
1.189924E-01
1.283386E-01
1.400279E-01
1.504753E-01
1.610656E-01
1.714685E-01
1.831565E-01
1.950299E-01
2.061964E-01
2.172302E-01
2.269299E-01
2.368315E-01
2.474315E-01
2.557443E-01
2.666574E-01
2.754982E-01
2.828855E-01
2.916584E-01
3.006152E-01
3.065025E-01
3.121877E-01
3.181346E-01
3.226569E-01
3.284526E-01
3.337099E-01
3.384586E-01
3.406862E-01
3.434579E-01
3.477539E-01
3.510894E-01
3.532965E-01
3.540252E-01
3.550718E-01
3.560640E-01
3.571927E-01
3.586675E-01
3.601123E-01
3.599461E-01
3.594633E-01
3.602651E-01
3.608186E-01
3.620070E-01
3.607547E-01
3.624208E-01
3.628957E-01
3.631763E-01
3.625392E-01
3.618167E-01
3.605531E-01
3.615007E-01
3.625839E-01
3.605401E-01
3.594231E-01
3.606885E-01
3.607873E-01
3.611454E-01
3.614007E-01
3.602055E-01
3.602556E-01
3.597876E-01
3.591956E-01
3.602506E-01
3.594029E-01
3.581167E-01
3.563019E-01
3.555403E-01
3.539989E-01
3.552907E-01
3.540184E-01
3.513387E-01
3.491396E-01
3.464883E-01
3.435724E-01
3.412528E-01
3.386238E-01
3.357107E-01
3.314567E-01
3.274535E-01
3.235938E-01
3.175242E-01
3.113547E-01
3.043595E-01
2.987767E-01
2.944550E-01
2.865896E-01
2.771096E-01
2.705263E-01
2.635217E-01
2.537347E-01
2.409972E-01
2.331623E-01
2.221727E-01
2.136934E-01
2.040531E-01
1.923773E-01
1.813892E-01
1.715735E-01
1.586138E-01
1.445253E-01
1.322816E-01
1.222785E-01
1.126202E-01
1.023891E-01
9.349555E-02
8.456438E-02
7.682686E-02
6.697609E-02
5.998838E-02
5.397643E-02
4.960766E-02
4.265051E-02
3.688769E-02
3.259746E-02
3.011553E-02
2.716307E-02
2.450693E-02
2.149757E-02
1.921168E-02
1.731119E-02
1.521147E-02
1.394215E-02
1.287419E-02
1.109209E-02
9.585125E-03
9.436624E-03
8.262968E-03
8.145188E-03
7.605175E-03
7.375181E-03
6.938385E-03
5.925596E-03
5.378253E-03
4.923512E-03
4.751177E-03
4.612571E-03
4.510184E-03
4.183074E-03
4.131294E-03
4.223751E-03
3.539461E-03
3.188492E-03
2.617596E-03
2.543348E-03
2.305214E-03
3.042552E-03
2.815488E-03
2.320532E-03
2.246540E-03
1.991076E-03
1.616109E-03
1.889693E-03
1.969546E-03
1.928801E-03
8.551210E-04
1.512261E-04
-7.054055E-04
-1.203724E-03
8.087787E-03
7.449452E-03
8.124346E-03
9.061941E-03
1.281734E-02
1.077659E-01
1.263251E-01
4.244249E-03
1.460897E-02
1.201334E-02
1.197812E-01
1.709968E-01
2.284067E-02
1.294192E-02
1.203520E-02
1.318386E-02
1.420480E-02
1.458859E-02
1.547374E-02
1.657146E-02
1.670666E-02
1.760658E-02
1.778013E-02
1.834018E-02
1.942822E-02
2.008900E-02
2.214950E-02
2.540619E-02
2.771516E-02
2.903454E-02
3.188695E-02
3.488395E-02
3.863923E-02
4.228941E-02
4.564423E-02
5.059356E-02
5.531709E-02
6.477278E-02
6.629944E-02
7.266521E-02
8.125048E-02
8.970195E-02
9.835599E-02
1.070344E-01
1.189352E-01
1.295927E-01
1.385253E-01
1.506672E-01
1.611281E-01
1.733019E-01
1.848989E-01
1.949776E-01
2.064686E-01
2.179994E-01
2.286794E-01
2.386393E-01
2.470745E-01
2.573069E-01
2.664649E-01
2.765301E-01
2.855711E-01
2.919541E-01
2.995589E-01
3.055371E-01
3.117586E-01
3.174123E-01
3.220336E-01
3.274892E-01
3.331723E-01
3.374247E-01
3.389863E-01
3.436418E-01
3.476127E-01
3.512586E-01
3.524722E-01
3.527085E-01
3.540330E-01
3.560490E-01
3.559468E-01
3.563992E-01
3.576371E-01
3.572179E-01
3.586354E-01
3.597049E-01
3.620231E-01
3.615413E-01
3.618729E-01
3.628924E-01
3.618144E-01
3.624010E-01
3.635895E-01
3.642185E-01
3.618409E-01
3.615263E-01
3.619482E-01
3.621370E-01
3.599955E-01
3.599677E-01
3.600330E-01
3.618249E-01
3.611188E-01
3.613403E-01
3.621941E-01
3.604848E-01
3.581304E-01
3.586159E-01
3.585001E-01
3.581923E-01
3.572730E-01
3.551175E-01
3.541158E-01
3.533688E-01
3.543770E-01
3.528404E-01
3.495734E-01
3.479107E-01
3.453440E-01
3.408692E-01
3.387192E-01
3.367372E-01
3.315811E-01
3.264634E-01
3.223721E-01
3.180580E-01
3.127295E-01
3.061136E-01
3.004033E-01
2.956103E-01
2.862552E-01
2.759645E-01
2.700106E-01
2.624875E-01
2.533343E-01
2.446264E-01
2.353754E-01
2.249166E-01
2.149204E-01
2.032241E-01
1.942506E-01
1.810822E-01
1.691116E-01
1.592982E-01
1.454153E-01
1.329212E-01
1.240165E-01
1.132853E-01
1.047317E-01
9.313357E-02
8.519526E-02
7.524464E-02
6.754847E-02
6.126072E-02
5.459739E-02
4.983505E-02
4.191377E-02
3.769000E-02
3.481843E-02
2.961281E-02
2.664130E-02
2.340386E-02
2.088110E-02
1.870513E-02
1.660782E-02
1.505089E-02
1.324225E-02
1.229774E-02
1.088348E-02
9.972567E-03
9.158050E-03
8.350672E-03
7.600724E-03
7.411647E-03
7.145021E-03
6.154936E-03
5.827947E-03
5.551144E-03
5.262688E-03
4.515614E-03
4.300150E-03
4.330399E-03
3.935592E-03
3.905937E-03
3.914479E-03
3.068173E-03
3.055918E-03
2.325423E-03
2.649284E-03
2.421153E-03
2.994562E-03
2.663749E-03
2.175819E-03
2.329072E-03
2.120177E-03
1.938439E-03
2.189231E-03
1.844068E-03
2.437372E-03
-4.963630E-03
-1.168388E-02
-1.875844E-02
-2.535292E-02
7.396010E-03
7.589315E-03
7.747419E-03
8.374750E-03
1.026150E-02
5.059162E-02
-8.408731E-03
1.360552E-02
2.420642E-02
2.577796E-02
2.305632E-01
1.377507E-01
1.540342E-02
1.395528E-02
1.213794E-02
1.356359E-02
1.406300E-02
1.450399E-02
1.487761E-02
1.594517E-02
1.627430E-02
1.700107E-02
1.785541E-02
1.835060E-02
1.959228E-02
2.075163E-02
2.221445E-02
2.588977E-02
2.825226E-02
2.950094E-02
3.196433E-02
3.546622E-02
3.849580E-02
4.193918E-02
4.561420E-02
5.011895E-02
5.599390E-02
6.509439E-02
6.518651E-02
7.277748E-02
7.829255E-02
8.809838E-02
9.718798E-02
1.071315E-01
1.185159E-01
1.295780E-01
1.402603E-01
1.500563E-01
1.614221E-01
1.731640E-01
1.843877E-01
1.968104E-01
2.077324E-01
2.176433E-01
2.288861E-01
2.395454E-01
2.495490E-01
2.576111E-01
2.662823E-01
2.761761E-01
2.868228E-01
2.919183E-01
2.988679E-01
3.056797E-01
3.116380E-01
3.180690E-01
3.220473E-01
3.280642E-01
3.334811E-01
3.390520E-01
3.406520E-01
3.454215E-01
3.480864E-01
3.491530E-01
3.522691E-01
3.509898E-01
3.554292E-01
3.551824E-01
3.560480E-01
3.572408E-01
3.582300E-01
3.583305E-01
3.599514E-01
3.597652E-01
3.613936E-01
3.597399E-01
3.611092E-01
3.625705E-01
3.610949E-01
3.628997E-01
3.628991E-01
3.641335E-01
3.617848E-01
3.610152E-01
3.623998E-01
3.626335E-01
3.618082E-01
3.598697E-01
3.604521E-01
3.604329E-01
3.589892E-01
3.588935E-01
3.598642E-01
3.592997E-01
3.589920E-01
3.605086E-01
3.594036E-01
3.584116E-01
3.568131E-01
3.562627E-01
3.550206E-01
3.530524E-01
3.540019E-01
3.530668E-01
3.491341E-01
3.469378E-01
3.448600E-01
3.419671E-01
3.399539E-01
3.369086E-01
3.318697E-01
3.260825E-01
3.214745E-01
3.187782E-01
3.121479E-01
3.063525E-01
3.023312E-01
2.961440E-01
2.859428E-01
2.778787E-01
2.714560E-01
2.636371E-01
2.540734E-01
2.451970E-01
2.362974E-01
2.251263E-01
2.147501E-01
2.045142E-01
1.953609E-01
1.811280E-01
1.699743E-01
1.590385E-01
1.461983E-01
1.329224E-01
1.230268E-01
1.124248E-01
1.044128E-01
9.423778E-02
8.372700E-02
7.486416E-02
6.697460E-02
6.128975E-02
5.399519E-02
4.840549E-02
4.292763E-02
3.747984E-02
3.343348E-02
2.970505E-02
2.667197E-02
2.367611E-02
2.113531E-02
1.866445E-02
1.634025E-02
1.506926E-02
1.382325E-02
1.224140E-02
1.063458E-02
1.044542E-02
9.374282E-03
8.648504E-03
7.947450E-03
7.435216E-03
6.010988E-03
6.295069E-03
6.248010E-03
5.973949E-03
5.663942E-03
5.175683E-03
4.369844E-03
4.596372E-03
4.586347E-03
4.226358E-03
3.497094E-03
3.200916E-03
2.759136E-03
3.054088E-03
2.683087E-03
2.794915E-03
2.634042E-03
2.681016E-03
2.621188E-03
2.365193E-03
2.393841E-03
2.323874E-03
2.158228E-03
1.806465E-03
1.904705E-03
-9.734741E-03
-2.183306E-02
-3.399556E-02
-4.593817E-02
6.882579E-03
7.222399E-03
8.180981E-03
7.721221E-03
8.952252E-03
1.755002E-02
9.662137E-02
1.984482E-02
1.613394E-02
3.389068E-02
1.061487E-01
4.217293E-02
1.288337E-02
1.299594E-02
1.327362E-02
1.251796E-02
1.382739E-02
1.535335E-02
1.533539E-02
1.588353E-02
1.618859E-02
1.755103E-02
1.769945E-02
1.919825E-02
2.107831E-02
2.034520E-02
2.261982E-02
2.473376E-02
2.599679E-02
2.931577E-02
3.271463E-02
3.602349E-02
3.903640E-02
4.196528E-02
4.597478E-02
4.975471E-02
5.433781E-02
6.064523E-02
6.613599E-02
7.301671E-02
8.134474E-02
8.956512E-02
9.754533E-02
1.076920E-01
1.190589E-01
1.297037E-01
1.390879E-01
1.489854E-01
1.606273E-01
1.750893E-01
1.851070E-01
1.956846E-01
2.070584E-01
2.184925E-01
2.283253E-01
2.411375E-01
2.500635E-01
2.597353E-01
2.686097E-01
2.756848E-01
2.838110E-01
2.915042E-01
2.981714E-01
3.042636E-01
3.113044E-01
3.180539E-01
3.242470E-01
3.287037E-01
3.326177E-01
3.351727E-01
3.420981E-01
3.450475E-01
3.476710E-01
3.495341E-01
3.489873E-01
3.521217E-01
3.548857E-01
3.545191E-01
3.578491E-01
3.574642E-01
3.591163E-01
3.596123E-01
3.614834E-01
3.600064E-01
3.600586E-01
3.600084E-01
3.591208E-01
3.617930E-01
3.621076E-01
3.608031E-01
3.628202E-01
3.630711E-01
3.624374E-01
3.623402E-01
3.631372E-01
3.638639E-01
3.624607E-01
3.613781E-01
3.611244E-01
3.612729E-01
3.606310E-01
3.596917E-01
3.589870E-01
3.580403E-01
3.583544E-01
3.605724E-01
3.606603E-01
3.592786E-01
3.557553E-01
3.575816E-01
3.577267E-01
3.549260E-01
3.533154E-01
3.531874E-01
3.493690E-01
3.476548E-01
3.463256E-01
3.415745E-01
3.389790E-01
3.353934E-01
3.290488E-01
3.262960E-01
3.203441E-01
3.174183E-01
3.125139E-01
3.063159E-01
3.011001E-01
2.949162E-01
2.848991E-01
2.774941E-01
2.709793E-01
2.619761E-01
2.540978E-01
2.436303E-01
2.356988E-01
2.237811E-01
2.146273E-01
2.040181E-01
1.933280E-01
1.833741E-01
1.703988E-01
1.584674E-01
1.482191E-01
1.344256E-01
1.248715E-01
1.126473E-01
1.031713E-01
9.581418E-02
8.330143E-02
7.573245E-02
6.890645E-02
6.052059E-02
5.318004E-02
4.769646E-02
4.264259E-02
3.658782E-02
3.356785E-02
2.973446E-02
2.609184E-02
2.361420E-02
2.012780E-02
1.761910E-02
1.561400E-02
1.501601E-02
1.477854E-02
1.296903E-02
1.177155E-02
1.096406E-02
9.320003E-03
8.522784E-03
8.151170E-03
7.440088E-03
6.514663E-03
6.808370E-03
6.882688E-03
5.394209E-03
6.018757E-03
5.071059E-03
4.735611E-03
4.829427E-03
3.920897E-03
3.640258E-03
3.948673E-03
3.850671E-03
3.527515E-03
2.603862E-03
2.732202E-03
2.856681E-03
2.270491E-03
2.633073E-03
2.736753E-03
2.574313E-03
2.708081E-03
2.790958E-03
2.347016E-03
1.729531E-03
2.310768E-03
-1.060516E-02
-2.448129E-02
-3.818132E-02
-5.188712E-02
7.217888E-03
8.126954E-03
7.999378E-03
7.608250E-03
8.271908E-03
1.311431E-02
-1.052153E-02
1.422100E-02
1.795318E-02
1.500815E-02
6.961101E-02
3.572946E-02
1.216678E-02
1.324587E-02
1.275050E-02
1.256752E-02
1.407291E-02
1.398278E-02
1.486720E-02
1.582834E-02
1.697553E-02
1.743667E-02
1.822110E-02
1.984608E-02
2.023438E-02
2.099500E-02
2.154102E-02
2.506060E-02
2.631475E-02
2.884091E-02
3.288297E-02
3.559303E-02
3.819846E-02
4.178222E-02
4.466637E-02
5.078511E-02
5.439645E-02
6.064326E-02
6.780974E-02
7.402898E-02
7.930314E-02
8.931796E-02
9.829017E-02
1.081766E-01
1.194633E-01
1.302952E-01
1.401170E-01
1.501312E-01
1.611877E-01
1.744739E-01
1.840389E-01
1.955810E-01
2.067814E-01
2.188863E-01
2.265102E-01
2.376838E-01
2.497098E-01
2.592263E-01
2.687168E-01
2.765919E-01
2.839268E-01
2.920882E-01
2.980465E-01
3.037190E-01
3.114426E-01
3.170030E-01
3.223805E-01
3.280029E-01
3.323639E-01
3.348123E-01
3.396341E-01
3.451683E-01
3.466894E-01
3.497688E-01
3.504559E-01
3.533003E-01
3.549520E-01
3.547652E-01
3.556668E-01
3.573694E-01
3.582111E-01
3.593780E-01
3.599669E-01
3.582391E-01
3.610011E-01
3.591752E-01
3.603882E-01
3.604795E-01
3.636492E-01
3.625632E-01
3.637372E-01
3.644758E-01
3.633227E-01
3.628448E-01
3.615047E-01
3.621611E-01
3.636888E-01
3.633746E-01
3.616489E-01
3.624235E-01
3.623410E-01
3.614727E-01
3.600514E-01
3.588593E-01
3.591857E-01
3.608363E-01
3.610315E-01
3.577535E-01
3.549064E-01
3.557582E-01
3.556231E-01
3.549301E-01
3.536549E-01
3.517976E-01
3.499724E-01
3.493180E-01
3.464141E-01
3.425644E-01
3.386097E-01
3.358666E-01
3.318855E-01
3.274350E-01
3.223961E-01
3.164199E-01
3.109890E-01
3.068104E-01
3.010262E-01
2.949922E-01
2.872513E-01
2.778107E-01
2.723255E-01
2.627454E-01
2.556703E-01
2.461883E-01
2.341020E-01
2.238101E-01
2.150271E-01
2.036031E-01
1.944280E-01
1.833301E-01
1.690725E-01
1.585204E-01
1.519108E-01
1.339345E-01
1.246626E-01
1.131687E-01
1.021649E-01
9.306468E-02
8.391468E-02
7.598661E-02
6.994161E-02
6.098188E-02
5.389244E-02
4.760361E-02
4.208763E-02
3.680086E-02
3.360905E-02
2.947850E-02
2.604952E-02
2.338667E-02
2.065359E-02
1.854719E-02
1.738244E-02
1.540703E-02
1.338638E-02
1.234027E-02
1.174161E-02
1.067213E-02
9.804141E-03
8.770102E-03
8.342879E-03
7.361525E-03
7.001563E-03
6.905591E-03
6.159446E-03
5.303327E-03
4.540606E-03
4.167712E-03
4.533411E-03
4.464706E-03
4.215285E-03
3.490062E-03
4.003321E-03
3.162929E-03
2.997969E-03
2.913275E-03
3.143499E-03
2.756123E-03
2.556362E-03
2.922022E-03
2.618803E-03
2.637799E-03
2.479224E-03
2.217854E-03
2.310476E-03
1.997568E-03
2.434581E-03
-1.603656E-02
-3.582214E-02
-5.562522E-02
-7.535812E-02
6.553588E-03
7.394487E-03
7.817290E-03
7.977661E-03
8.904419E-03
8.785666E-03
4.645831E-02
4.584377E-03
1.439761E-02
3.975516E-02
1.599872E-02
1.394448E-02
1.240794E-02
1.228459E-02
1.253582E-02
1.327340E-02
1.390229E-02
1.411576E-02
1.532413E-02
1.605579E-02
1.601104E-02
1.699621E-02
1.728676E-02
1.952653E-02
1.996849E-02
2.061333E-02
2.259540E-02
2.466816E-02
2.619551E-02
2.911427E-02
3.172701E-02
3.478165E-02
3.810234E-02
4.192035E-02
4.568031E-02
5.002561E-02
5.517175E-02
6.099730E-02
6.841591E-02
7.499286E-02
8.000614E-02
8.873474E-02
9.845124E-02
1.095516E-01
1.187940E-01
1.301990E-01
1.419975E-01
1.522004E-01
1.616080E-01
1.737178E-01
1.846943E-01
1.964998E-01
2.065963E-01
2.166339E-01
2.263067E-01
2.376430E-01
2.480382E-01
2.578519E-01
2.672915E-01
2.750912E-01
2.850785E-01
2.920902E-01
3.006253E-01
3.051624E-01
3.111484E-01
3.175518E-01
3.237196E-01
3.260273E-01
3.332105E-01
3.369889E-01
3.404691E-01
3.447686E-01
3.467470E-01
3.506559E-01
3.517660E-01
3.534386E-01
3.551155E-01
3.552085E-01
3.573083E-01
3.586001E-01
3.584489E-01
3.581978E-01
3.583314E-01
3.591946E-01
3.600152E-01
3.607145E-01
3.610094E-01
3.598500E-01
3.609397E-01
3.619720E-01
3.620858E-01
3.617254E-01
3.621857E-01
3.619372E-01
3.630166E-01
3.639788E-01
3.641359E-01
3.640407E-01
3.630101E-01
3.619650E-01
3.619807E-01
3.612492E-01
3.609310E-01
3.593434E-01
3.589582E-01
3.605311E-01
3.611840E-01
3.586580E-01
3.566107E-01
3.577355E-01
3.558699E-01
3.543961E-01
3.528811E-01
3.513507E-01
3.492006E-01
3.468709E-01
3.447692E-01
3.429261E-01
3.377074E-01
3.364261E-01
3.327923E-01
3.275438E-01
3.212481E-01
3.168295E-01
3.112429E-01
3.063276E-01
3.007713E-01
2.964976E-01
2.864634E-01
2.781021E-01
2.710447E-01
2.642731E-01
2.551095E-01
2.443421E-01
2.343707E-01
2.231463E-01
2.138103E-01
2.043228E-01
1.931690E-01
1.814555E-01
1.704322E-01
1.575823E-01
1.471833E-01
1.353074E-01
1.243116E-01
1.137184E-01
1.009729E-01
9.189584E-02
8.379780E-02
7.461568E-02
6.680213E-02
6.080499E-02
5.475850E-02
4.732117E-02
4.029748E-02
3.642549E-02
3.229413E-02
2.981078E-02
2.624511E-02
2.332564E-02
2.043963E-02
1.851599E-02
1.764463E-02
1.532756E-02
1.391890E-02
1.229858E-02
1.174187E-02
1.105458E-02
1.099321E-02
8.968994E-03
8.349493E-03
7.262802E-03
7.160048E-03
6.783883E-03
6.013005E-03
5.277020E-03
4.680218E-03
4.512527E-03
4.522719E-03
4.354210E-03
4.532248E-03
3.754290E-03
4.388886E-03
3.879594E-03
3.641702E-03
3.496030E-03
2.965311E-03
2.638315E-03
2.674003E-03
3.264072E-03
3.100193E-03
2.090504E-03
2.341193E-03
2.114867E-03
1.875050E-03
2.086608E-03
2.055498E-03
-1.607161E-02
-3.590835E-02
-5.564484E-02
-7.558832E-02
7.053624E-03
7.426050E-03
7.778320E-03
8.634966E-03
8.714721E-03
9.904096E-03
5.538769E-02
1.372629E-02
7.075014E-03
1.713724E-02
3.984244E-02
1.122801E-02
1.161274E-02
1.226845E-02
1.278291E-02
1.335117E-02
1.415154E-02
1.490018E-02
1.565229E-02
1.556005E-02
1.520788E-02
1.596739E-02
1.741780E-02
1.805697E-02
1.932440E-02
2.126783E-02
2.328287E-02
2.400048E-02
2.589809E-02
2.911695E-02
3.099524E-02
3.381916E-02
3.733118E-02
4.038520E-02
4.595275E-02
5.151062E-02
5.587502E-02
6.080865E-02
6.734878E-02
7.596931E-02
8.191247E-02
8.909750E-02
9.828626E-02
1.081566E-01
1.169554E-01
1.286153E-01
1.410501E-01
1.509816E-01
1.629851E-01
1.742803E-01
1.851474E-01
1.956760E-01
2.055138E-01
2.182579E-01
2.287119E-01
2.385183E-01
2.488327E-01
2.566237E-01
2.675560E-01
2.761727E-01
2.842307E-01
2.931598E-01
2.994704E-01
3.058491E-01
3.107473E-01
3.171986E-01
3.227622E-01
3.270666E-01
3.329341E-01
3.371267E-01
3.404797E-01
3.440760E-01
3.478109E-01
3.498130E-01
3.529133E-01
3.535738E-01
3.529420E-01
3.532655E-01
3.577893E-01
3.585151E-01
3.569366E-01
3.577746E-01
3.584886E-01
3.582749E-01
3.611979E-01
3.609079E-01
3.621676E-01
3.605123E-01
3.610217E-01
3.611120E-01
3.612158E-01
3.592788E-01
3.593246E-01
3.608524E-01
3.611003E-01
3.638716E-01
3.643075E-01
3.616116E-01
3.622962E-01
3.622535E-01
3.618448E-01
3.596744E-01
3.606224E-01
3.594167E-01
3.594269E-01
3.599351E-01
3.594873E-01
3.590362E-01
3.585687E-01
3.574153E-01
3.563651E-01
3.559300E-01
3.558116E-01
3.530711E-01
3.494967E-01
3.457250E-01
3.445856E-01
3.424999E-01
3.385317E-01
3.355820E-01
3.324158E-01
3.282252E-01
3.224051E-01
3.167905E-01
3.116661E-01
3.051066E-01
2.990029E-01
2.943948E-01
2.873832E-01
2.805656E-01
2.718342E-01
2.616399E-01
2.533471E-01
2.458150E-01
2.348926E-01
2.241215E-01
2.141244E-01
2.051557E-01
1.938767E-01
1.839334E-01
1.703743E-01
1.569306E-01
1.477667E-01
1.363709E-01
1.250217E-01
1.141148E-01
1.023311E-01
9.192548E-02
8.251197E-02
7.431087E-02
6.560905E-02
5.934611E-02
5.336391E-02
4.600071E-02
4.049360E-02
3.720607E-02
3.220724E-02
2.915359E-02
2.620597E-02
2.325407E-02
2.073798E-02
1.851691E-02
1.724858E-02
1.482694E-02
1.368476E-02
1.250397E-02
1.090072E-02
1.064864E-02
9.996570E-03
9.046863E-03
8.135373E-03
7.621883E-03
6.849588E-03
6.285771E-03
5.605151E-03
5.183119E-03
5.038712E-03
4.596013E-03
4.551718E-03
4.394604E-03
4.177930E-03
3.920440E-03
3.565206E-03
3.794812E-03
4.194298E-03
4.163431E-03
2.732783E-03
2.497279E-03
3.442803E-03
3.365355E-03
2.272249E-03
2.433662E-03
2.706998E-03
2.341837E-03
2.112426E-03
2.155699E-03
1.942092E-03
1.642317E-03
1.412840E-03
9.313801E-04
6.627579E-04
7.209228E-03
7.650377E-03
8.144364E-03
9.261069E-03
9.687232E-03
9.494447E-03
1.263793E-02
7.725179E-03
9.240709E-03
6.346624E-03
1.758242E-02
1.150949E-02
1.209396E-02
1.278811E-02
1.255903E-02
1.295852E-02
1.366386E-02
1.388242E-02
1.499750E-02
1.498819E-02
1.630752E-02
1.558808E-02
1.650317E-02
1.802918E-02
1.980799E-02
2.089203E-02
2.313824E-02
2.443806E-02
2.651412E-02
2.918610E-02
3.165571E-02
3.368624E-02
3.647198E-02
4.056391E-02
4.642939E-02
5.121560E-02
5.567737E-02
5.997999E-02
6.735580E-02
7.538042E-02
8.199578E-02
9.015775E-02
9.844076E-02
1.036843E-01
1.169126E-01
1.286678E-01
1.386217E-01
1.504745E-01
1.618466E-01
1.729558E-01
1.855721E-01
1.962202E-01
2.061024E-01
2.176197E-01
2.288510E-01
2.380631E-01
2.476102E-01
2.570628E-01
2.684964E-01
2.757242E-01
2.845466E-01
2.921448E-01
2.989431E-01
3.053284E-01
3.096585E-01
3.199073E-01
3.236664E-01
3.276220E-01
3.324742E-01
3.356305E-01
3.407987E-01
3.432009E-01
3.460777E-01
3.496922E-01
3.511763E-01
3.522324E-01
3.524616E-01
3.548573E-01
3.570112E-01
3.575161E-01
3.579187E-01
3.600030E-01
3.590645E-01
3.594000E-01
3.594981E-01
3.613780E-01
3.614908E-01
3.604581E-01
3.607173E-01
3.617822E-01
3.627714E-01
3.606579E-01
3.609435E-01
3.606720E-01
3.614647E-01
3.624994E-01
3.640742E-01
3.623615E-01
3.626455E-01
3.639829E-01
3.624908E-01
3.610970E-01
3.611577E-01
3.610327E-01
3.615458E-01
3.594890E-01
3.602032E-01
3.584040E-01
3.582717E-01
3.591936E-01
3.555192E-01
3.553558E-01
3.551116E-01
3.523639E-01
3.486998E-01
3.464106E-01
3.434420E-01
3.405472E-01
3.384933E-01
3.371989E-01
3.328941E-01
3.292110E-01
3.245837E-01
3.200277E-01
3.161606E-01
3.060484E-01
3.001766E-01
2.936330E-01
2.869651E-01
2.824094E-01
2.736873E-01
2.636298E-01
2.547042E-01
2.459826E-01
2.342713E-01
2.234623E-01
2.140035E-01
2.045873E-01
1.933648E-01
1.817790E-01
1.692340E-01
1.568669E-01
1.446924E-01
1.361736E-01
1.285709E-01
1.137896E-01
1.044346E-01
9.159210E-02
8.303153E-02
7.420296E-02
6.347919E-02
6.021955E-02
5.298928E-02
4.650759E-02
4.088917E-02
3.792303E-02
3.266248E-02
2.892473E-02
2.641429E-02
2.310562E-02
2.172280E-02
1.893904E-02
1.665850E-02
1.463739E-02
1.320669E-02
1.213062E-02
1.129027E-02
1.030763E-02
9.598357E-03
8.884544E-03
8.416504E-03
7.839281E-03
7.748747E-03
7.092426E-03
6.517655E-03
5.362466E-03
4.997849E-03
4.906980E-03
4.520620E-03
4.410736E-03
4.214708E-03
4.036440E-03
3.797657E-03
3.835266E-03
3.785318E-03
3.486835E-03
3.029324E-03
2.641865E-03
2.487632E-03
2.369801E-03
2.749978E-03
2.740432E-03
2.809382E-03
2.414908E-03
2.477050E-03
2.087310E-03
2.210758E-03
2.838036E-03
3.472345E-03
4.143385E-03
4.523221E-03
7.635900E-03
7.535735E-03
8.318800E-03
9.299198E-03
9.530620E-03
9.414593E-03
1.059952E-02
6.303985E-03
3.450321E-02
2.341075E-02
1.067191E-02
1.129913E-02
1.232741E-02
1.277408E-02
1.310725E-02
1.313056E-02
1.257461E-02
1.363751E-02
1.515590E-02
1.550507E-02
1.649521E-02
1.623244E-02
1.674258E-02
1.894451E-02
2.047505E-02
2.164224E-02
2.312519E-02
2.438079E-02
2.616303E-02
2.864953E-02
3.090932E-02
3.375763E-02
3.881265E-02
4.175573E-02
4.527049E-02
4.990156E-02
5.486378E-02
5.968691E-02
6.639154E-02
7.361670E-02
8.158675E-02
9.022589E-02
9.877457E-02
1.089923E-01
1.186556E-01
1.277099E-01
1.362223E-01
1.473473E-01
1.595216E-01
1.745532E-01
1.846936E-01
1.946197E-01
2.064522E-01
2.177182E-01
2.271431E-01
2.382387E-01
2.489007E-01
2.566695E-01
2.670847E-01
2.740978E-01
2.828314E-01
2.914745E-01
2.987015E-01
3.069266E-01
3.124489E-01
3.202526E-01
3.232464E-01
3.268942E-01
3.329553E-01
3.362702E-01
3.398055E-01
3.421928E-01
3.451421E-01
3.499234E-01
3.504320E-01
3.528440E-01
3.535716E-01
3.550335E-01
3.583391E-01
3.573407E-01
3.581055E-01
3.593022E-01
3.600325E-01
3.608276E-01
3.613103E-01
3.610785E-01
3.606875E-01
3.616338E-01
3.616892E-01
3.628269E-01
3.614769E-01
3.605870E-01
3.602123E-01
3.606071E-01
3.605407E-01
3.618161E-01
3.624252E-01
3.616749E-01
3.618581E-01
3.624511E-01
3.624515E-01
3.598572E-01
3.606702E-01
3.618537E-01
3.614903E-01
3.602084E-01
3.589905E-01
3.597710E-01
3.573480E-01
3.562223E-01
3.544718E-01
3.552947E-01
3.543589E-01
3.524523E-01
3.488508E-01
3.469536E-01
3.443004E-01
3.425006E-01
3.382220E-01
3.360277E-01
3.323460E-01
3.296985E-01
3.268320E-01
3.194266E-01
3.127087E-01
3.061283E-01
3.007675E-01
2.941046E-01
2.875011E-01
2.807256E-01
2.729599E-01
2.627472E-01
2.539870E-01
2.443420E-01
2.343446E-01
2.238968E-01
2.155860E-01
2.042510E-01
1.922274E-01
1.817076E-01
1.714669E-01
1.572255E-01
1.461618E-01
1.349606E-01
1.260920E-01
1.158481E-01
1.036791E-01
9.368578E-02
8.393040E-02
7.311384E-02
6.538346E-02
5.855469E-02
5.167588E-02
4.635684E-02
4.175356E-02
3.765649E-02
3.402541E-02
2.992435E-02
2.625420E-02
2.399146E-02
2.163880E-02
1.885322E-02
1.676759E-02
1.441384E-02
1.338859E-02
1.212114E-02
1.108583E-02
1.057358E-02
9.313515E-03
8.662805E-03
8.007139E-03
7.531648E-03
7.469805E-03
6.650045E-03
6.342966E-03
5.192829E-03
4.934297E-03
5.010116E-03
3.994042E-03
4.150790E-03
4.211434E-03
3.614371E-03
3.983232E-03
4.033199E-03
3.561657E-03
4.396700E-03
2.862243E-03
2.318842E-03
2.453746E-03
2.283528E-03
2.327466E-03
2.777261E-03
2.554858E-03
2.303932E-03
2.059504E-03
2.009937E-03
2.383759E-03
4.001800E-03
5.631489E-03
7.251748E-03
8.882717E-03
7.793371E-03
6.735723E-03
9.156964E-03
9.087559E-03
8.889701E-03
8.679180E-03
9.727731E-03
1.021874E-02
9.818345E-03
1.061967E-02
1.096983E-02
1.100377E-02
1.191785E-02
1.242809E-02
1.222535E-02
1.269161E-02
1.277852E-02
1.428693E-02
1.477668E-02
1.510834E-02
1.598244E-02
1.676886E-02
1.762680E-02
1.862384E-02
1.904978E-02
2.130016E-02
2.198429E-02
2.366373E-02
2.562918E-02
2.790164E-02
3.073005E-02
3.390268E-02
3.751408E-02
4.094278E-02
4.580751E-02
5.046143E-02
5.458282E-02
5.999279E-02
6.717387E-02
7.561315E-02
8.317311E-02
9.067099E-02
9.917530E-02
1.087756E-01
1.172507E-01
1.265404E-01
1.382588E-01
1.507380E-01
1.617143E-01
1.722890E-01
1.836983E-01
1.957717E-01
2.094361E-01
2.198652E-01
2.280233E-01
2.383693E-01
2.475032E-01
2.570657E-01
2.671609E-01
2.751988E-01
2.843641E-01
2.925642E-01
2.989767E-01
3.062721E-01
3.123525E-01
3.189098E-01
3.246936E-01
3.272880E-01
3.319638E-01
3.377489E-01
3.385785E-01
3.426791E-01
3.469628E-01
3.483911E-01
3.502757E-01
3.520212E-01
3.525931E-01
3.544128E-01
3.570047E-01
3.585914E-01
3.587243E-01
3.596147E-01
3.598196E-01
3.608493E-01
3.619219E-01
3.615434E-01
3.611625E-01
3.596183E-01
3.600700E-01
3.619702E-01
3.608967E-01
3.615676E-01
3.617588E-01
3.609229E-01
3.606780E-01
3.597922E-01
3.616496E-01
3.632118E-01
3.631693E-01
3.642943E-01
3.625724E-01
3.605656E-01
3.613380E-01
3.620316E-01
3.623811E-01
3.611899E-01
3.602823E-01
3.594878E-01
3.582962E-01
3.569890E-01
3.571916E-01
3.567458E-01
3.547987E-01
3.533864E-01
3.505032E-01
3.480095E-01
3.431747E-01
3.437080E-01
3.367213E-01
3.346473E-01
3.325209E-01
3.299400E-01
3.238887E-01
3.162313E-01
3.116647E-01
3.072173E-01
3.004683E-01
2.948768E-01
2.879263E-01
2.791690E-01
2.707681E-01
2.626067E-01
2.512892E-01
2.421552E-01
2.347443E-01
2.255574E-01
2.145110E-01
2.029031E-01
1.916428E-01
1.822082E-01
1.690491E-01
1.565055E-01
1.458794E-01
1.339927E-01
1.269027E-01
1.158137E-01
1.022716E-01
9.333864E-02
8.465373E-02
7.425760E-02
6.561483E-02
5.832904E-02
5.213589E-02
4.666266E-02
4.142344E-02
3.682914E-02
3.304713E-02
3.006354E-02
2.739167E-02
2.405532E-02
2.069873E-02
1.829359E-02
1.682202E-02
1.529439E-02
1.395949E-02
1.322083E-02
1.145484E-02
9.343725E-03
8.835053E-03
8.913162E-03
7.709964E-03
7.642871E-03
6.937906E-03
7.251446E-03
5.980763E-03
5.467690E-03
5.205752E-03
4.516185E-03
4.000196E-03
4.031582E-03
3.839199E-03
3.988910E-03
4.367795E-03
3.699377E-03
3.933953E-03
3.759700E-03
2.663762E-03
2.090366E-03
2.539764E-03
2.541522E-03
2.172436E-03
2.115903E-03
2.193516E-03
2.117357E-03
2.313657E-03
1.809348E-03
2.124742E-03
3.422291E-03
4.744612E-03
6.037998E-03
7.053668E-03
7.628853E-03
7.346024E-03
7.951068E-03
9.062700E-03
8.837400E-03
8.830045E-03
8.952461E-03
9.800234E-03
9.911836E-03
1.059400E-02
1.067512E-02
1.123056E-02
1.214316E-02
1.217570E-02
1.232619E-02
1.332008E-02
1.351632E-02
1.444510E-02
1.421626E-02
1.564841E-02
1.570918E-02
1.656790E-02
1.754403E-02
1.863494E-02
1.940860E-02
2.003737E-02
2.161989E-02
2.357640E-02
2.673801E-02
2.885828E-02
3.064669E-02
3.404109E-02
3.748410E-02
3.972178E-02
4.567722E-02
4.963286E-02
5.489263E-02
5.995067E-02
6.717171E-02
7.387050E-02
8.313383E-02
9.157080E-02
9.903507E-02
1.074221E-01
1.179238E-01
1.287389E-01
1.397558E-01
1.518778E-01
1.617617E-01
1.724961E-01
1.832351E-01
1.963841E-01
2.100758E-01
2.196631E-01
2.286273E-01
2.376879E-01
2.475338E-01
2.568435E-01
2.652290E-01
2.742022E-01
2.836366E-01
2.900378E-01
2.985945E-01
3.068186E-01
3.127805E-01
3.182308E-01
3.225320E-01
3.254247E-01
3.324074E-01
3.366660E-01
3.381573E-01
3.424921E-01
3.454346E-01
3.475629E-01
3.506828E-01
3.528758E-01
3.543871E-01
3.553889E-01
3.556497E-01
3.581370E-01
3.599565E-01
3.573557E-01
3.571309E-01
3.595684E-01
3.599602E-01
3.598071E-01
3.625306E-01
3.593973E-01
3.587604E-01
3.626524E-01
3.622236E-01
3.608584E-01
3.610792E-01
3.614348E-01
3.607215E-01
3.628172E-01
3.619170E-01
3.620397E-01
3.648095E-01
3.642345E-01
3.641031E-01
3.611250E-01
3.615419E-01
3.611211E-01
3.608421E-01
3.613222E-01
3.611251E-01
3.587903E-01
3.572254E-01
3.554261E-01
3.537949E-01
3.539850E-01
3.537832E-01
3.536259E-01
3.521305E-01
3.493273E-01
3.462294E-01
3.412756E-01
3.363371E-01
3.344616E-01
3.324463E-01
3.295377E-01
3.237198E-01
3.182000E-01
3.126998E-01
3.065834E-01
3.002713E-01
2.936591E-01
2.872518E-01
2.809121E-01
2.701084E-01
2.624491E-01
2.527663E-01
2.444363E-01
2.363819E-01
2.240149E-01
2.133438E-01
2.026667E-01
1.921802E-01
1.821974E-01
1.693187E-01
1.565704E-01
1.472860E-01
1.345425E-01
1.237221E-01
1.132348E-01
1.006532E-01
9.360717E-02
8.510244E-02
7.544305E-02
6.604813E-02
5.993520E-02
5.178922E-02
4.753904E-02
4.071113E-02
3.755480E-02
3.287243E-02
2.929899E-02
2.648866E-02
2.399001E-02
2.136255E-02
1.863205E-02
1.667186E-02
1.546256E-02
1.447574E-02
1.269223E-02
1.124934E-02
1.031456E-02
9.250571E-03
8.492904E-03
8.463831E-03
8.001515E-03
7.187423E-03
6.364616E-03
5.746573E-03
5.178413E-03
5.208123E-03
4.735462E-03
4.667835E-03
4.142569E-03
3.571545E-03
3.801661E-03
4.620940E-03
3.763655E-03
4.008254E-03
3.435212E-03
2.510678E-03
2.617987E-03
2.408948E-03
2.458783E-03
2.161984E-03
2.037805E-03
2.517926E-03
2.028397E-03
2.300090E-03
2.202997E-03
2.042927E-03
2.615769E-03
3.041408E-03
3.473661E-03
4.041063E-03
7.344232E-03
6.966477E-03
8.070979E-03
8.804122E-03
8.698623E-03
9.761824E-03
9.022763E-03
1.020860E-02
9.801676E-03
1.019561E-02
1.014201E-02
1.104440E-02
1.175960E-02
1.272392E-02
1.297929E-02
1.377393E-02
1.369661E-02
1.428855E-02
1.513674E-02
1.469606E-02
1.574962E-02
1.648274E-02
1.723524E-02
1.799287E-02
1.951649E-02
2.025874E-02
2.214241E-02
2.376364E-02
2.556287E-02
2.839096E-02
3.122492E-02
3.398298E-02
3.723233E-02
4.136370E-02
4.525481E-02
4.972947E-02
5.607260E-02
6.195011E-02
6.935095E-02
7.497526E-02
8.271776E-02
9.171432E-02
9.885379E-02
1.074500E-01
1.181908E-01
1.293459E-01
1.390146E-01
1.505727E-01
1.615717E-01
1.746192E-01
1.848547E-01
1.967827E-01
2.104802E-01
2.198907E-01
2.296026E-01
2.400182E-01
2.496057E-01
2.578659E-01
2.650827E-01
2.749117E-01
2.829318E-01
2.894944E-01
2.977235E-01
3.048563E-01
3.112169E-01
3.173288E-01
3.217886E-01
3.251139E-01
3.315348E-01
3.363750E-01
3.391795E-01
3.405680E-01
3.457166E-01
3.486614E-01
3.521911E-01
3.537520E-01
3.554475E-01
3.563212E-01
3.577193E-01
3.590776E-01
3.586030E-01
3.592661E-01
3.600059E-01
3.594880E-01
3.601652E-01
3.603773E-01
3.610117E-01
3.598651E-01
3.606751E-01
3.625191E-01
3.628687E-01
3.614592E-01
3.614300E-01
3.612763E-01
3.607255E-01
3.607525E-01
3.634873E-01
3.640797E-01
3.646880E-01
3.632936E-01
3.627438E-01
3.616842E-01
3.606353E-01
3.604500E-01
3.606087E-01
3.588660E-01
3.585138E-01
3.576805E-01
3.565410E-01
3.550550E-01
3.546653E-01
3.550675E-01
3.508351E-01
3.523500E-01
3.533030E-01
3.505964E-01
3.475578E-01
3.415568E-01
3.382741E-01
3.345596E-01
3.302503E-01
3.292818E-01
3.250110E-01
3.191944E-01
3.129542E-01
3.060194E-01
2.999536E-01
2.941754E-01
2.862846E-01
2.793705E-01
2.721990E-01
2.635084E-01
2.534741E-01
2.468189E-01
2.375615E-01
2.252941E-01
2.132766E-01
2.028175E-01
1.935363E-01
1.810180E-01
1.684545E-01
1.577163E-01
1.461819E-01
1.337092E-01
1.235035E-01
1.131463E-01
1.028388E-01
9.270398E-02
8.404226E-02
7.458363E-02
6.548381E-02
5.957850E-02
5.186246E-02
4.627554E-02
4.217188E-02
3.733427E-02
3.330629E-02
2.834857E-02
2.588887E-02
2.230925E-02
2.026547E-02
1.893549E-02
1.585531E-02
1.444306E-02
1.418012E-02
1.229554E-02
1.143376E-02
1.032694E-02
9.398972E-03
8.535263E-03
8.151287E-03
7.764641E-03
6.837425E-03
6.104608E-03
5.819368E-03
5.484944E-03
5.078181E-03
4.310839E-03
4.374469E-03
4.312336E-03
4.311176E-03
4.541806E-03
3.241005E-03
3.197244E-03
2.831856E-03
2.679298E-03
2.564545E-03
3.031284E-03
2.511717E-03
2.702310E-03
2.494573E-03
2.473304E-03
2.355220E-03
2.269208E-03
2.107258E-03
2.348745E-03
2.165740E-03
1.886824E-03
1.883150E-03
1.458072E-03
9.666579E-04
7.772748E-03
8.068973E-03
7.995373E-03
8.411692E-03
8.799121E-03
1.004063E-02
9.760636E-03
1.004988E-02
1.016250E-02
1.032457E-02
1.014061E-02
1.045317E-02
1.150896E-02
1.254922E-02
1.278768E-02
1.305544E-02
1.305514E-02
1.438153E-02
1.483793E-02
1.519000E-02
1.602880E-02
1.659842E-02
1.728186E-02
1.792843E-02
2.010264E-02
1.976008E-02
2.325877E-02
2.398248E-02
2.725343E-02
2.866338E-02
3.077150E-02
3.327947E-02
3.811724E-02
4.064654E-02
4.478442E-02
4.797599E-02
5.614728E-02
6.053811E-02
7.060842E-02
7.530469E-02
8.181905E-02
9.192362E-02
9.741538E-02
1.081476E-01
1.184731E-01
1.285747E-01
1.393283E-01
1.484427E-01
1.617033E-01
1.723349E-01
1.849156E-01
1.975711E-01
2.098427E-01
2.201639E-01
2.281481E-01
2.382289E-01
2.487103E-01
2.568823E-01
2.670517E-01
2.733745E-01
2.808052E-01
2.895502E-01
2.986996E-01
3.064894E-01
3.119244E-01
3.173666E-01
3.208648E-01
3.242114E-01
3.308933E-01
3.367752E-01
3.393777E-01
3.419111E-01
3.452667E-01
3.473966E-01
3.520350E-01
3.535916E-01
3.558912E-01
3.575655E-01
3.588445E-01
3.594043E-01
3.597628E-01
3.600380E-01
3.600473E-01
3.609771E-01
3.607027E-01
3.608302E-01
3.632920E-01
3.616697E-01
3.613205E-01
3.617898E-01
3.620459E-01
3.602481E-01
3.604657E-01
3.625529E-01
3.610134E-01
3.608844E-01
3.631659E-01
3.631329E-01
3.657492E-01
3.636700E-01
3.640023E-01
3.617318E-01
3.614226E-01
3.603674E-01
3.594196E-01
3.608401E-01
3.586346E-01
3.581665E-01
3.578190E-01
3.559567E-01
3.554923E-01
3.549930E-01
3.518623E-01
3.508530E-01
3.509913E-01
3.473245E-01
3.440145E-01
3.415697E-01
3.378908E-01
3.338010E-01
3.312668E-01
3.275555E-01
3.238599E-01
3.179265E-01
3.117977E-01
3.048908E-01
2.992846E-01
2.936880E-01
2.868847E-01
2.789952E-01
2.712377E-01
2.636635E-01
2.535607E-01
2.441798E-01
2.357517E-01
2.258864E-01
2.139687E-01
2.018827E-01
1.928871E-01
1.823196E-01
1.691140E-01
1.557899E-01
1.465074E-01
1.321921E-01
1.223940E-01
1.130541E-01
1.028769E-01
9.257122E-02
8.388206E-02
7.384337E-02
6.484086E-02
6.132284E-02
5.303070E-02
4.541106E-02
4.361406E-02
3.898810E-02
3.303179E-02
2.891861E-02
2.581789E-02
2.386417E-02
2.095797E-02
1.774474E-02
1.583509E-02
1.447887E-02
1.394607E-02
1.292311E-02
1.097483E-02
9.744592E-03
8.947019E-03
7.803079E-03
7.659881E-03
7.674220E-03
7.037273E-03
6.207131E-03
5.913109E-03
5.615073E-03
4.904891E-03
4.753137E-03
5.003186E-03
5.055110E-03
4.877830E-03
3.542543E-03
3.250158E-03
3.043122E-03
2.638267E-03
2.364541E-03
2.493448E-03
2.889727E-03
2.467945E-03
2.572461E-03
2.400004E-03
2.970520E-03
2.694656E-03
2.564867E-03
1.900157E-03
1.959636E-03
1.977546E-03
1.771913E-03
1.481682E-03
1.260292E-03
8.618457E-04
7.570375E-03
7.648442E-03
8.017886E-03
8.600125E-03
9.460740E-03
9.913201E-03
9.904127E-03
1.070460E-02
1.060855E-02
1.018083E-02
1.077640E-02
1.127834E-02
1.207288E-02
1.270981E-02
1.244762E-02
1.256233E-02
1.309977E-02
1.437421E-02
1.502204E-02
1.507797E-02
1.618164E-02
1.630617E-02
1.779769E-02
1.847339E-02
1.995103E-02
1.984460E-02
2.300856E-02
2.390950E-02
2.615859E-02
2.792272E-02
3.189489E-02
3.387177E-02
3.778610E-02
4.065977E-02
4.416127E-02
5.003983E-02
5.506068E-02
6.106931E-02
6.746270E-02
7.528290E-02
8.277898E-02
9.057630E-02
9.812646E-02
1.081981E-01
1.170777E-01
1.273678E-01
1.391536E-01
1.514238E-01
1.613305E-01
1.716220E-01
1.870455E-01
1.983539E-01
2.106347E-01
2.195156E-01
2.280314E-01
2.371308E-01
2.473683E-01
2.574962E-01
2.688799E-01
2.770410E-01
2.855822E-01
2.905369E-01
2.986232E-01
3.052117E-01
3.128199E-01
3.194545E-01
3.230385E-01
3.273184E-01
3.315805E-01
3.359150E-01
3.404795E-01
3.442248E-01
3.465404E-01
3.485900E-01
3.504843E-01
3.540389E-01
3.558378E-01
3.561565E-01
3.577398E-01
3.592946E-01
3.594379E-01
3.603467E-01
3.607272E-01
3.615494E-01
3.620519E-01
3.617279E-01
3.616522E-01
3.613335E-01
3.614162E-01
3.612112E-01
3.634575E-01
3.629750E-01
3.634205E-01
3.635924E-01
3.625571E-01
3.615683E-01
3.627481E-01
3.620606E-01
3.634286E-01
3.641049E-01
3.623831E-01
3.617000E-01
3.614430E-01
3.605220E-01
3.610934E-01
3.603540E-01
3.580237E-01
3.577050E-01
3.586052E-01
3.561987E-01
3.554338E-01
3.538200E-01
3.521967E-01
3.517314E-01
3.517941E-01
3.479979E-01
3.444851E-01
3.426185E-01
3.401990E-01
3.380079E-01
3.325792E-01
3.269810E-01
3.238258E-01
3.201003E-01
3.135338E-01
3.056949E-01
2.989058E-01
2.952478E-01
2.883255E-01
2.795276E-01
2.708653E-01
2.610614E-01
2.526270E-01
2.441991E-01
2.346728E-01
2.230513E-01
2.136024E-01
2.021212E-01
1.909560E-01
1.785615E-01
1.669819E-01
1.572042E-01
1.457222E-01
1.330586E-01
1.218569E-01
1.114468E-01
1.029020E-01
9.183075E-02
8.413534E-02
7.395711E-02
6.504721E-02
5.920420E-02
5.105742E-02
4.570929E-02
4.189107E-02
3.801948E-02
3.131699E-02
2.770355E-02
2.609487E-02
2.414281E-02
2.147884E-02
1.904893E-02
1.611304E-02
1.536230E-02
1.377269E-02
1.151541E-02
1.107631E-02
9.851420E-03
9.006509E-03
8.718994E-03
7.486416E-03
7.155214E-03
6.935158E-03
6.127915E-03
5.886383E-03
5.248655E-03
4.936285E-03
5.194563E-03
5.269620E-03
4.463762E-03
3.941407E-03
3.505427E-03
3.309346E-03
3.263230E-03
3.476319E-03
3.251270E-03
3.223909E-03
2.919235E-03
2.948636E-03
2.677951E-03
2.233080E-03
2.384042E-03
2.531392E-03
2.223812E-03
2.069857E-03
2.359496E-03
2.313694E-03
1.481744E-03
8.084484E-04
1.552019E-04
-3.017340E-04
7.447303E-03
7.749542E-03
8.130599E-03
8.148784E-03
8.953680E-03
9.368209E-03
9.339936E-03
9.850624E-03
1.036309E-02
1.089446E-02
1.084774E-02
1.109627E-02
1.120334E-02
1.166721E-02
1.199293E-02
1.183140E-02
1.301557E-02
1.426017E-02
1.482170E-02
1.542201E-02
1.618486E-02
1.684583E-02
1.785067E-02
1.922607E-02
1.943460E-02
1.985601E-02
2.229589E-02
2.405012E-02
2.620609E-02
2.913845E-02
3.235417E-02
3.484365E-02
3.912932E-02
4.264465E-02
4.618236E-02
5.041314E-02
5.402481E-02
6.028372E-02
6.745677E-02
7.565884E-02
8.130812E-02
8.930730E-02
9.921063E-02
1.087178E-01
1.175294E-01
1.252916E-01
1.385398E-01
1.512202E-01
1.635270E-01
1.733506E-01
1.856052E-01
1.984400E-01
2.099603E-01
2.201765E-01
2.281354E-01
2.385600E-01
2.477358E-01
2.584726E-01
2.686187E-01
2.759607E-01
2.836428E-01
2.913710E-01
2.993077E-01
3.066920E-01
3.121365E-01
3.180362E-01
3.237252E-01
3.273397E-01
3.326161E-01
3.365459E-01
3.425037E-01
3.453817E-01
3.472547E-01
3.492691E-01
3.512647E-01
3.531413E-01
3.540924E-01
3.570004E-01
3.580005E-01
3.579499E-01
3.581242E-01
3.596062E-01
3.615975E-01
3.625583E-01
3.626128E-01
3.627686E-01
3.611570E-01
3.606898E-01
3.605182E-01
3.613055E-01
3.621125E-01
3.617041E-01
3.627871E-01
3.633510E-01
3.632426E-01
3.613661E-01
3.623614E-01
3.616885E-01
3.626503E-01
3.623320E-01
3.628943E-01
3.630050E-01
3.608434E-01
3.619943E-01
3.629376E-01
3.620958E-01
3.617686E-01
3.603132E-01
3.582151E-01
3.582118E-01
3.558631E-01
3.558796E-01
3.530665E-01
3.529882E-01
3.516285E-01
3.465544E-01
3.441786E-01
3.420360E-01
3.390405E-01
3.379739E-01
3.345382E-01
3.282288E-01
3.242724E-01
3.191363E-01
3.141452E-01
3.080184E-01
3.016391E-01
2.955085E-01
2.887502E-01
2.793538E-01
2.714645E-01
2.634316E-01
2.540877E-01
2.441489E-01
2.338369E-01
2.234796E-01
2.152132E-01
2.034445E-01
1.900429E-01
1.799731E-01
1.686930E-01
1.556288E-01
1.460597E-01
1.338539E-01
1.238401E-01
1.122817E-01
1.018881E-01
9.215372E-02
8.347991E-02
7.560581E-02
6.539335E-02
5.882555E-02
5.271790E-02
4.705655E-02
4.163131E-02
3.681531E-02
3.202017E-02
2.726397E-02
2.640184E-02
2.449952E-02
2.145062E-02
1.859231E-02
1.682543E-02
1.494740E-02
1.349737E-02
1.258572E-02
1.084517E-02
9.597171E-03
8.547531E-03
8.661508E-03
7.719642E-03
6.995100E-03
6.638505E-03
6.257815E-03
5.940989E-03
5.359069E-03
5.715356E-03
5.061620E-03
4.262728E-03
3.972762E-03
3.735355E-03
3.938512E-03
3.635542E-03
3.365802E-03
3.263608E-03
3.159470E-03
2.878332E-03
3.354482E-03
3.318816E-03
2.901123E-03
2.619891E-03
2.517484E-03
2.650786E-03
2.037465E-03
2.140491E-03
2.527028E-03
2.146124E-03
-2.146419E-05
-2.307235E-03
-4.755376E-03
-6.821155E-03
7.456780E-03
7.066359E-03
7.579696E-03
7.797939E-03
8.718564E-03
9.137402E-03
9.746498E-03
1.058419E-02
1.020536E-02
1.049079E-02
1.111122E-02
1.131034E-02
1.147281E-02
1.215317E-02
1.262831E-02
1.287778E-02
1.361869E-02
1.404035E-02
1.534617E-02
1.566579E-02
1.569352E-02
1.660946E-02
1.752236E-02
2.003845E-02
2.087616E-02
2.136251E-02
2.275756E-02
2.413470E-02
2.678818E-02
2.989984E-02
3.248959E-02
3.527591E-02
3.821506E-02
4.157718E-02
4.566409E-02
5.091952E-02
5.555768E-02
6.187587E-02
6.743183E-02
7.319701E-02
8.128222E-02
9.068705E-02
9.788438E-02
1.075870E-01
1.183259E-01
1.270606E-01
1.382110E-01
1.509737E-01
1.629371E-01
1.734170E-01
1.838193E-01
1.975983E-01
2.079816E-01
2.193742E-01
2.283042E-01
2.380315E-01
2.463657E-01
2.577447E-01
2.681842E-01
2.761082E-01
2.847773E-01
2.901172E-01
2.988606E-01
3.053811E-01
3.120439E-01
3.209029E-01
3.244841E-01
3.289620E-01
3.339952E-01
3.379149E-01
3.437428E-01
3.456555E-01
3.479185E-01
3.492301E-01
3.506798E-01
3.531872E-01
3.543077E-01
3.563196E-01
3.577689E-01
3.577172E-01
3.584616E-01
3.587759E-01
3.623097E-01
3.631077E-01
3.622664E-01
3.620427E-01
3.599002E-01
3.597700E-01
3.614152E-01
3.615824E-01
3.621326E-01
3.615544E-01
3.620536E-01
3.608473E-01
3.603739E-01
3.596413E-01
3.619520E-01
3.620055E-01
3.641185E-01
3.620271E-01
3.620118E-01
3.627052E-01
3.619621E-01
3.614613E-01
3.618142E-01
3.626159E-01
3.610705E-01
3.598216E-01
3.591301E-01
3.574213E-01
3.563790E-01
3.553051E-01
3.538094E-01
3.522265E-01
3.510642E-01
3.478837E-01
3.437466E-01
3.423489E-01
3.398533E-01
3.367120E-01
3.327509E-01
3.299146E-01
3.261536E-01
3.210270E-01
3.167171E-01
3.088516E-01
3.023569E-01
2.951474E-01
2.892464E-01
2.803951E-01
2.714313E-01
2.639416E-01
2.539276E-01
2.426417E-01
2.337096E-01
2.240988E-01
2.147996E-01
2.022817E-01
1.891419E-01
1.786094E-01
1.669197E-01
1.553165E-01
1.451720E-01
1.353037E-01
1.262465E-01
1.133698E-01
1.026755E-01
9.187328E-02
8.328543E-02
7.581627E-02
6.494634E-02
5.976530E-02
5.399194E-02
4.594724E-02
4.206026E-02
3.588972E-02
3.261062E-02
2.835115E-02
2.564271E-02
2.379077E-02
2.124996E-02
1.866880E-02
1.698548E-02
1.531940E-02
1.387785E-02
1.194939E-02
1.091339E-02
9.690896E-03
9.166127E-03
8.605158E-03
7.900869E-03
7.828664E-03
6.673823E-03
6.964339E-03
6.130933E-03
5.284078E-03
4.652759E-03
4.679840E-03
4.240265E-03
4.284710E-03
4.015990E-03
4.409128E-03
3.886622E-03
3.631442E-03
3.291365E-03
2.818289E-03
2.815322E-03
3.011830E-03
2.595425E-03
2.698044E-03
2.468355E-03
2.244202E-03
2.440493E-03
1.862649E-03
1.870819E-03
1.803773E-03
2.161356E-03
-7.214243E-03
-1.712582E-02
-2.710719E-02
-3.685056E-02
7.766494E-03
7.689841E-03
7.909608E-03
8.540352E-03
8.721627E-03
9.616105E-03
1.023450E-02
1.056430E-02
9.908191E-03
1.080976E-02
1.141688E-02
1.120230E-02
1.127810E-02
1.195036E-02
1.260014E-02
1.352560E-02
1.385868E-02
1.407224E-02
1.435390E-02
1.433251E-02
1.542445E-02
1.716776E-02
1.841702E-02
1.923732E-02
2.019366E-02
2.214330E-02
2.354177E-02
2.437253E-02
2.677056E-02
2.914435E-02
3.160525E-02
3.404928E-02
3.709047E-02
4.065480E-02
4.578306E-02
5.055490E-02
5.619182E-02
6.240841E-02
6.663867E-02
7.314884E-02
8.105606E-02
8.998115E-02
9.876739E-02
1.084325E-01
1.184353E-01
1.270934E-01
1.394399E-01
1.496313E-01
1.613465E-01
1.735807E-01
1.857575E-01
1.949701E-01
2.072720E-01
2.189751E-01
2.311823E-01
2.398340E-01
2.486640E-01
2.587964E-01
2.690742E-01
2.768990E-01
2.849405E-01
2.919162E-01
2.983877E-01
3.061823E-01
3.133981E-01
3.211441E-01
3.257906E-01
3.300685E-01
3.352184E-01
3.370940E-01
3.424353E-01
3.456446E-01
3.477804E-01
3.493803E-01
3.508172E-01
3.530732E-01
3.557681E-01
3.570733E-01
3.577502E-01
3.571884E-01
3.587132E-01
3.598523E-01
3.626655E-01
3.634276E-01
3.622439E-01
3.634106E-01
3.632969E-01
3.617122E-01
3.616686E-01
3.616368E-01
3.611830E-01
3.611729E-01
3.621931E-01
3.615704E-01
3.600651E-01
3.594505E-01
3.618008E-01
3.616964E-01
3.629000E-01
3.622436E-01
3.619633E-01
3.630031E-01
3.624227E-01
3.609136E-01
3.612386E-01
3.603909E-01
3.582227E-01
3.581598E-01
3.583037E-01
3.578384E-01
3.574309E-01
3.558790E-01
3.544299E-01
3.527856E-01
3.516664E-01
3.483975E-01
3.453646E-01
3.435628E-01
3.387946E-01
3.361114E-01
3.333980E-01
3.289402E-01
3.244585E-01
3.201515E-01
3.145907E-01
3.082983E-01
3.018812E-01
2.954700E-01
2.889533E-01
2.805656E-01
2.714602E-01
2.627707E-01
2.531538E-01
2.430614E-01
2.350192E-01
2.239567E-01
2.133951E-01
2.024105E-01
1.907747E-01
1.789356E-01
1.676732E-01
1.557585E-01
1.452677E-01
1.329958E-01
1.251589E-01
1.135508E-01
1.025532E-01
9.417130E-02
8.333113E-02
7.639727E-02
6.590780E-02
5.931630E-02
5.257178E-02
4.673077E-02
4.174075E-02
3.615233E-02
3.185164E-02
2.827309E-02
2.592902E-02
2.423698E-02
2.153106E-02
1.934532E-02
1.773666E-02
1.434042E-02
1.352913E-02
1.256643E-02
1.100843E-02
1.021770E-02
9.945987E-03
9.079849E-03
8.661211E-03
8.086222E-03
7.590867E-03
6.233312E-03
5.311033E-03
4.750918E-03
4.629109E-03
4.675124E-03
4.351561E-03
4.609077E-03
4.287813E-03
3.576829E-03
3.568073E-03
3.655873E-03
3.470828E-03
3.189191E-03
2.900897E-03
2.598942E-03
2.656979E-03
2.573834E-03
2.081065E-03
2.061352E-03
2.071244E-03
1.880200E-03
1.809866E-03
1.978843E-03
2.147938E-03
-1.418478E-02
-3.177530E-02
-4.928146E-02
-6.657555E-02
7.538509E-03
7.776073E-03
7.777890E-03
8.367587E-03
8.947757E-03
9.326033E-03
9.802743E-03
1.001401E-02
1.085912E-02
1.168931E-02
1.076113E-02
1.038147E-02
1.159767E-02
1.144605E-02
1.255240E-02
1.288545E-02
1.289082E-02
1.433383E-02
1.452779E-02
1.498867E-02
1.628906E-02
1.676180E-02
1.756235E-02
1.948815E-02
1.970720E-02
2.192480E-02
2.365170E-02
2.494368E-02
2.687858E-02
2.946611E-02
3.124384E-02
3.385756E-02
3.631557E-02
4.031459E-02
4.545854E-02
5.160654E-02
5.660880E-02
6.211391E-02
6.746526E-02
7.432443E-02
8.242271E-02
8.983412E-02
9.920922E-02
1.073176E-01
1.178608E-01
1.283124E-01
1.373064E-01
1.479354E-01
1.616044E-01
1.715610E-01
1.863245E-01
1.965302E-01
2.066755E-01
2.196708E-01
2.308175E-01
2.391600E-01
2.481027E-01
2.582476E-01
2.687945E-01
2.775510E-01
2.855272E-01
2.921042E-01
2.993930E-01
3.051824E-01
3.131685E-01
3.216238E-01
3.278080E-01
3.332001E-01
3.331784E-01
3.375474E-01
3.428288E-01
3.473136E-01
3.481949E-01
3.504792E-01
3.536321E-01
3.536483E-01
3.562038E-01
3.577546E-01
3.585043E-01
3.573336E-01
3.591108E-01
3.593206E-01
3.623484E-01
3.619992E-01
3.600204E-01
3.632998E-01
3.646349E-01
3.633893E-01
3.612161E-01
3.627238E-01
3.610564E-01
3.600333E-01
3.616851E-01
3.611162E-01
3.616756E-01
3.608870E-01
3.602728E-01
3.607472E-01
3.612992E-01
3.624345E-01
3.611985E-01
3.618600E-01
3.618049E-01
3.624186E-01
3.618283E-01
3.606291E-01
3.595276E-01
3.580031E-01
3.589015E-01
3.585248E-01
3.591218E-01
3.568818E-01
3.555320E-01
3.538486E-01
3.507654E-01
3.479070E-01
3.466320E-01
3.448568E-01
3.395847E-01
3.351207E-01
3.327001E-01
3.294225E-01
3.258128E-01
3.199421E-01
3.145414E-01
3.067484E-01
3.001674E-01
2.951249E-01
2.864972E-01
2.800764E-01
2.717893E-01
2.632470E-01
2.527717E-01
2.449497E-01
2.335152E-01
2.221632E-01
2.142058E-01
2.016634E-01
1.902252E-01
1.785224E-01
1.676727E-01
1.570766E-01
1.453103E-01
1.356355E-01
1.288274E-01
1.124672E-01
1.030560E-01
9.170282E-02
8.452535E-02
7.515709E-02
6.613206E-02
5.944532E-02
5.184757E-02
4.606753E-02
4.160551E-02
3.666360E-02
3.180665E-02
2.927251E-02
2.684682E-02
2.447419E-02
2.077333E-02
1.897457E-02
1.768695E-02
1.559841E-02
1.410298E-02
1.216208E-02
1.138976E-02
1.075197E-02
1.091936E-02
1.095982E-02
8.149201E-03
7.603556E-03
6.761130E-03
5.925105E-03
5.341931E-03
5.169353E-03
4.903047E-03
4.481582E-03
4.445052E-03
4.300285E-03
4.372748E-03
3.745850E-03
3.573922E-03
3.275949E-03
3.063621E-03
2.850421E-03
2.489981E-03
2.880147E-03
2.894025E-03
2.602326E-03
2.397295E-03
2.144973E-03
2.123333E-03
2.094029E-03
2.154357E-03
2.301466E-03
2.284050E-03
-2.078274E-02
-4.577128E-02
-7.054418E-02
-9.508744E-02
7.189547E-03
7.773860E-03
8.286558E-03
8.613675E-03
9.297236E-03
9.794790E-03
1.014030E-02
1.048279E-02
1.106062E-02
1.086588E-02
1.025191E-02
1.100086E-02
1.204463E-02
1.224523E-02
1.272544E-02
1.266446E-02
1.336968E-02
1.357935E-02
1.456479E-02
1.523659E-02
1.613702E-02
1.690346E-02
1.878946E-02
1.914550E-02
1.942931E-02
2.128033E-02
2.331208E-02
2.360355E-02
2.616379E-02
2.921682E-02
3.191931E-02
3.438673E-02
3.736987E-02
4.093648E-02
4.453166E-02
5.092018E-02
5.718775E-02
6.234570E-02
6.750987E-02
7.587629E-02
8.172165E-02
9.025805E-02
9.871750E-02
1.092361E-01
1.189001E-01
1.279493E-01
1.386338E-01
1.494012E-01
1.614976E-01
1.731145E-01
1.846875E-01
1.967308E-01
2.068142E-01
2.197363E-01
2.297783E-01
2.383302E-01
2.482475E-01
2.585477E-01
2.683033E-01
2.759648E-01
2.851954E-01
2.938135E-01
3.000728E-01
3.060787E-01
3.138061E-01
3.220519E-01
3.293368E-01
3.327323E-01
3.340743E-01
3.368394E-01
3.425550E-01
3.474236E-01
3.487431E-01
3.501672E-01
3.525975E-01
3.539110E-01
3.571116E-01
3.581847E-01
3.573090E-01
3.578633E-01
3.579767E-01
3.582710E-01
3.610883E-01
3.613430E-01
3.616965E-01
3.633680E-01
3.644991E-01
3.639694E-01
3.645816E-01
3.632364E-01
3.616810E-01
3.609878E-01
3.612960E-01
3.598682E-01
3.612771E-01
3.626123E-01
3.613917E-01
3.597342E-01
3.609354E-01
3.620577E-01
3.633123E-01
3.614013E-01
3.594538E-01
3.607093E-01
3.597307E-01
3.596232E-01
3.600947E-01
3.579900E-01
3.588902E-01
3.580950E-01
3.589644E-01
3.583648E-01
3.551655E-01
3.534699E-01
3.512870E-01
3.480708E-01
3.473418E-01
3.441810E-01
3.396609E-01
3.368621E-01
3.321479E-01
3.280692E-01
3.246825E-01
3.178862E-01
3.134137E-01
3.069734E-01
2.990119E-01
2.933921E-01
2.856076E-01
2.778601E-01
2.703152E-01
2.624480E-01
2.535693E-01
2.455821E-01
2.355718E-01
2.251452E-01
2.141365E-01
2.017328E-01
1.886670E-01
1.791493E-01
1.683281E-01
1.555850E-01
1.441735E-01
1.322364E-01
1.230043E-01
1.116463E-01
1.017404E-01
9.341074E-02
8.365492E-02
7.501599E-02
6.653015E-02
5.860214E-02
5.124433E-02
4.603357E-02
4.258851E-02
3.635022E-02
3.198919E-02
2.982130E-02
2.764422E-02
2.440891E-02
2.150869E-02
1.946322E-02
1.792958E-02
1.595027E-02
1.344990E-02
1.204897E-02
1.329314E-02
1.184289E-02
1.027120E-02
8.925568E-03
7.848314E-03
7.779344E-03
6.827287E-03
6.380917E-03
5.458570E-03
5.202146E-03
4.969421E-03
4.803872E-03
4.427026E-03
4.222239E-03
4.048245E-03
3.682564E-03
3.704170E-03
3.156367E-03
2.893784E-03
3.022308E-03
2.853583E-03
2.914089E-03
2.862208E-03
2.202835E-03
1.963859E-03
2.033920E-03
1.787107E-03
2.169782E-03
1.913571E-03
1.844803E-03
2.459354E-03
-2.742517E-02
-5.966814E-02
-9.174715E-02
-1.239348E-01
7.761190E-03
8.193854E-03
8.643391E-03
8.781530E-03
8.932487E-03
9.561750E-03
1.002866E-02
1.054577E-02
1.065718E-02
1.067594E-02
1.043786E-02
1.083151E-02
1.171826E-02
1.261239E-02
1.295973E-02
1.310826E-02
1.357146E-02
1.385057E-02
1.456580E-02
1.540078E-02
1.624283E-02
1.710733E-02
1.792100E-02
1.880795E-02
1.965135E-02
2.165799E-02
2.323894E-02
2.451940E-02
2.624342E-02
2.793314E-02
3.098328E-02
3.476381E-02
3.722098E-02
4.115135E-02
4.564610E-02
5.216020E-02
5.757123E-02
6.390663E-02
6.776327E-02
7.289251E-02
8.051029E-02
9.012389E-02
9.851075E-02
1.067749E-01
1.165396E-01
1.269949E-01
1.384945E-01
1.495429E-01
1.620553E-01
1.729488E-01
1.832244E-01
1.958063E-01
2.066468E-01
2.192093E-01
2.281217E-01
2.385622E-01
2.490319E-01
2.578357E-01
2.662603E-01
2.755237E-01
2.844222E-01
2.933421E-01
2.998875E-01
3.062168E-01
3.113653E-01
3.219224E-01
3.269688E-01
3.309154E-01
3.329258E-01
3.372054E-01
3.422333E-01
3.457980E-01
3.479930E-01
3.493506E-01
3.519578E-01
3.544579E-01
3.570061E-01
3.583308E-01
3.593277E-01
3.592790E-01
3.590296E-01
3.572027E-01
3.585765E-01
3.608430E-01
3.627585E-01
3.635061E-01
3.638414E-01
3.634058E-01
3.631682E-01
3.624169E-01
3.615133E-01
3.619722E-01
3.620039E-01
3.603157E-01
3.608106E-01
3.630598E-01
3.615080E-01
3.608990E-01
3.621927E-01
3.632784E-01
3.635597E-01
3.627385E-01
3.611582E-01
3.616355E-01
3.612477E-01
3.605390E-01
3.595330E-01
3.589719E-01
3.591402E-01
3.574213E-01
3.588296E-01
3.583648E-01
3.569537E-01
3.530879E-01
3.520707E-01
3.485063E-01
3.460265E-01
3.430095E-01
3.395473E-01
3.368568E-01
3.328261E-01
3.276774E-01
3.236399E-01
3.185920E-01
3.145412E-01
3.056874E-01
2.992212E-01
2.934622E-01
2.858685E-01
2.779952E-01
2.694233E-01
2.622837E-01
2.535119E-01
2.446665E-01
2.347401E-01
2.229504E-01
2.134640E-01
2.012151E-01
1.908651E-01
1.785396E-01
1.672075E-01
1.544016E-01
1.427690E-01
1.333457E-01
1.248317E-01
1.113755E-01
1.023422E-01
9.268349E-02
8.276381E-02
7.653362E-02
6.682395E-02
5.995499E-02
5.215415E-02
4.563281E-02
4.173481E-02
3.629168E-02
3.324009E-02
2.995144E-02
2.758160E-02
2.398345E-02
2.168544E-02
1.971125E-02
1.802049E-02
1.578761E-02
1.457478E-02
1.257418E-02
1.189641E-02
1.115578E-02
1.062464E-02
9.183298E-03
7.870317E-03
7.237858E-03
6.503697E-03
5.717053E-03
5.166346E-03
5.117525E-03
5.082446E-03
4.741348E-03
4.546106E-03
4.173541E-03
3.849887E-03
3.531986E-03
3.275192E-03
2.951698E-03
2.712387E-03
3.146366E-03
2.970009E-03
2.809975E-03
2.784607E-03
2.612880E-03
2.196694E-03
2.116067E-03
1.772228E-03
1.732421E-03
1.669291E-03
1.686499E-03
2.181973E-03
-3.438801E-02
-7.428010E-02
-1.142239E-01
-1.537847E-01
7.818699E-03
8.294262E-03
8.241454E-03
8.647959E-03
9.227617E-03
9.374635E-03
9.792543E-03
1.186894E-02
3.374936E-02
2.438638E-02
1.102256E-02
1.076715E-02
1.123570E-02
1.185389E-02
1.244854E-02
1.296789E-02
1.415559E-02
1.487557E-02
1.505911E-02
1.522691E-02
1.672461E-02
1.649915E-02
1.782382E-02
1.849032E-02
1.995500E-02
2.159735E-02
2.263635E-02
2.442330E-02
2.604489E-02
2.867665E-02
3.088352E-02
3.499711E-02
3.730497E-02
4.012658E-02
4.592557E-02
4.957783E-02
5.756561E-02
6.366128E-02
6.895379E-02
7.267847E-02
7.932777E-02
8.882390E-02
9.898969E-02
1.084017E-01
1.176199E-01
1.278524E-01
1.395913E-01
1.501901E-01
1.624795E-01
1.734016E-01
1.830790E-01
1.958764E-01
2.074177E-01
2.170109E-01
2.280418E-01
2.386314E-01
2.509535E-01
2.587611E-01
2.672376E-01
2.758400E-01
2.819799E-01
2.937082E-01
2.993356E-01
3.087658E-01
3.138054E-01
3.202708E-01
3.239355E-01
3.297760E-01
3.346044E-01
3.364568E-01
3.399029E-01
3.449771E-01
3.483965E-01
3.494540E-01
3.535964E-01
3.563628E-01
3.570250E-01
3.573086E-01
3.580258E-01
3.598112E-01
3.602028E-01
3.584947E-01
3.591892E-01
3.603857E-01
3.626135E-01
3.637229E-01
3.635729E-01
3.619876E-01
3.636160E-01
3.616895E-01
3.623107E-01
3.627918E-01
3.622984E-01
3.602731E-01
3.609470E-01
3.615928E-01
3.616743E-01
3.616497E-01
3.614384E-01
3.625303E-01
3.639558E-01
3.637381E-01
3.642684E-01
3.646408E-01
3.612382E-01
3.599629E-01
3.601822E-01
3.591510E-01
3.589339E-01
3.589889E-01
3.576436E-01
3.568852E-01
3.561564E-01
3.528072E-01
3.505756E-01
3.481916E-01
3.463335E-01
3.420543E-01
3.389391E-01
3.365933E-01
3.335956E-01
3.275046E-01
3.244516E-01
3.179282E-01
3.134392E-01
3.068793E-01
3.009223E-01
2.949833E-01
2.852045E-01
2.774956E-01
2.702183E-01
2.624885E-01
2.530816E-01
2.409832E-01
2.353373E-01
2.239753E-01
2.130575E-01
2.012382E-01
1.895145E-01
1.790020E-01
1.682457E-01
1.549154E-01
1.429594E-01
1.315870E-01
1.232687E-01
1.116503E-01
1.021081E-01
9.242559E-02
8.240325E-02
7.430673E-02
6.645326E-02
5.990671E-02
5.272279E-02
4.622941E-02
4.244095E-02
3.817698E-02
3.334162E-02
3.064158E-02
2.769316E-02
2.439086E-02
2.237790E-02
2.023460E-02
1.738357E-02
1.538735E-02
1.375103E-02
1.193099E-02
1.139889E-02
1.091324E-02
9.630493E-03
9.455041E-03
8.709272E-03
7.729510E-03
6.756959E-03
6.403964E-03
5.713625E-03
5.471056E-03
5.315383E-03
4.839697E-03
4.524118E-03
4.372917E-03
4.060769E-03
3.976512E-03
3.547400E-03
3.381045E-03
3.044088E-03
2.603503E-03
2.200453E-03
3.321955E-03
3.341451E-03
2.963036E-03
2.678658E-03
2.351480E-03
1.797986E-03
2.115373E-03
1.849773E-03
2.073417E-03
2.173257E-03
-3.303868E-02
-7.168499E-02
-1.101097E-01
-1.482604E-01
7.253611E-03
7.718703E-03
8.252638E-03
8.003431E-03
9.527088E-03
1.002484E-02
2.516050E-02
2.015693E-04
1.246372E-02
2.123235E-02
7.029965E-03
1.067566E-02
1.161093E-02
1.242572E-02
1.257738E-02
1.327185E-02
1.316829E-02
1.410782E-02
1.530089E-02
1.582114E-02
1.651815E-02
1.699903E-02
1.712803E-02
1.793640E-02
2.038795E-02
2.188436E-02
2.232104E-02
2.349516E-02
2.596682E-02
2.888244E-02
3.150140E-02
3.432332E-02
3.775014E-02
4.156985E-02
4.626900E-02
5.089838E-02
5.674416E-02
6.253393E-02
6.782011E-02
7.492420E-02
8.303342E-02
9.064027E-02
9.840963E-02
1.077290E-01
1.183014E-01
1.284717E-01
1.411197E-01
1.504106E-01
1.598665E-01
1.731962E-01
1.840022E-01
1.944080E-01
2.111242E-01
2.177025E-01
2.311239E-01
2.371215E-01
2.478351E-01
2.588762E-01
2.669392E-01
2.779932E-01
2.859487E-01
2.930060E-01
2.987779E-01
3.071951E-01
3.146566E-01
3.189734E-01
3.238441E-01
3.308162E-01
3.335041E-01
3.371901E-01
3.410703E-01
3.447250E-01
3.492897E-01
3.509180E-01
3.534621E-01
3.566308E-01
3.559853E-01
3.573500E-01
3.589729E-01
3.596776E-01
3.594436E-01
3.590390E-01
3.595358E-01
3.610152E-01
3.624654E-01
3.631362E-01
3.633893E-01
3.629353E-01
3.627782E-01
3.617705E-01
3.612783E-01
3.619929E-01
3.606836E-01
3.604172E-01
3.611270E-01
3.627081E-01
3.630252E-01
3.616482E-01
3.616004E-01
3.617536E-01
3.651567E-01
3.634100E-01
3.627715E-01
3.632011E-01
3.612742E-01
3.604744E-01
3.595625E-01
3.605030E-01
3.594539E-01
3.597356E-01
3.574580E-01
3.577291E-01
3.558122E-01
3.516155E-01
3.528615E-01
3.495375E-01
3.449025E-01
3.407387E-01
3.400524E-01
3.349594E-01
3.318670E-01
3.272001E-01
3.227567E-01
3.183251E-01
3.125967E-01
3.068939E-01
3.011580E-01
2.958336E-01
2.861436E-01
2.774402E-01
2.709686E-01
2.641360E-01
2.523157E-01
2.415311E-01
2.317183E-01
2.232714E-01
2.127248E-01
2.024976E-01
1.923173E-01
1.787671E-01
1.677368E-01
1.582914E-01
1.450726E-01
1.331701E-01
1.237264E-01
1.116289E-01
1.045081E-01
9.285352E-02
8.445635E-02
7.493624E-02
6.636306E-02
5.789010E-02
5.182766E-02
4.822643E-02
4.364268E-02
3.806387E-02
3.414267E-02
3.100630E-02
2.725646E-02
2.368760E-02
2.080828E-02
1.878883E-02
1.697761E-02
1.580129E-02
1.464792E-02
1.309709E-02
1.172155E-02
1.051689E-02
9.723387E-03
9.526384E-03
8.390037E-03
7.636453E-03
6.896745E-03
5.927121E-03
5.659701E-03
5.136105E-03
4.992318E-03
5.063775E-03
4.721136E-03
4.476419E-03
4.413093E-03
3.983842E-03
3.424078E-03
3.578646E-03
2.866868E-03
2.551361E-03
2.633225E-03
2.764621E-03
2.573558E-03
2.862578E-03
2.889531E-03
2.591424E-03
2.441630E-03
2.195116E-03
2.301237E-03
2.051191E-03
2.420909E-03
3.532529E-03
4.595980E-03
5.877488E-03
6.870684E-03
6.493959E-03
7.364512E-03
8.074374E-03
8.360436E-03
9.154995E-03
9.272922E-03
3.981937E-02
-2.114953E-03
1.504079E-02
5.450311E-03
9.059993E-04
1.180990E-02
1.223163E-02
1.258329E-02
1.309630E-02
1.324760E-02
1.310213E-02
1.364974E-02
1.465925E-02
1.571093E-02
1.654173E-02
1.701435E-02
1.821942E-02
1.882305E-02
2.076626E-02
2.182993E-02
2.395775E-02
2.437831E-02
2.644580E-02
2.893723E-02
3.105195E-02
3.430597E-02
3.737502E-02
4.181035E-02
4.663404E-02
5.271389E-02
5.743892E-02
6.157257E-02
6.850197E-02
7.543108E-02
8.139945E-02
9.022738E-02
9.948470E-02
1.088058E-01
1.169706E-01
1.276640E-01
1.390926E-01
1.494027E-01
1.609165E-01
1.729116E-01
1.845368E-01
1.957581E-01
2.089267E-01
2.176762E-01
2.297701E-01
2.371096E-01
2.475789E-01
2.590574E-01
2.682503E-01
2.784326E-01
2.861368E-01
2.940924E-01
2.997566E-01
3.053234E-01
3.150328E-01
3.230896E-01
3.249359E-01
3.294892E-01
3.335757E-01
3.386979E-01
3.408056E-01
3.435036E-01
3.481954E-01
3.519236E-01
3.533275E-01
3.549181E-01
3.555826E-01
3.570343E-01
3.591198E-01
3.599262E-01
3.589853E-01
3.595545E-01
3.614333E-01
3.631604E-01
3.643952E-01
3.630683E-01
3.600625E-01
3.613833E-01
3.621321E-01
3.618286E-01
3.609651E-01
3.620661E-01
3.605005E-01
3.624801E-01
3.614009E-01
3.637415E-01
3.627221E-01
3.614585E-01
3.606010E-01
3.619970E-01
3.637877E-01
3.631666E-01
3.637028E-01
3.639134E-01
3.619190E-01
3.607568E-01
3.593370E-01
3.598182E-01
3.582590E-01
3.584954E-01
3.573126E-01
3.564710E-01
3.556211E-01
3.540007E-01
3.520316E-01
3.495839E-01
3.465947E-01
3.415669E-01
3.404634E-01
3.368546E-01
3.328979E-01
3.276922E-01
3.225111E-01
3.178057E-01
3.122623E-01
3.087147E-01
3.029701E-01
2.973977E-01
2.882230E-01
2.781564E-01
2.709552E-01
2.635586E-01
2.529685E-01
2.426337E-01
2.330886E-01
2.245000E-01
2.125595E-01
2.038095E-01
1.960405E-01
1.797713E-01
1.686612E-01
1.593802E-01
1.434297E-01
1.322390E-01
1.228362E-01
1.113539E-01
1.029432E-01
9.097516E-02
8.442861E-02
7.442334E-02
6.735106E-02
5.888134E-02
5.398717E-02
4.965329E-02
4.423315E-02
3.992309E-02
3.400348E-02
2.888494E-02
2.673211E-02
2.314027E-02
2.213262E-02
1.871662E-02
1.750551E-02
1.569277E-02
1.337141E-02
1.275785E-02
1.201400E-02
1.065534E-02
9.648985E-03
9.485591E-03
8.359883E-03
7.532653E-03
7.137095E-03
6.174960E-03
5.595246E-03
5.588281E-03
4.397507E-03
5.307816E-03
4.721993E-03
4.172719E-03
4.423776E-03
3.982366E-03
3.640938E-03
3.533898E-03
3.252237E-03
2.947054E-03
2.860833E-03
3.014617E-03
3.243620E-03
2.741210E-03
2.637057E-03
2.262643E-03
1.903980E-03
2.095042E-03
2.033517E-03
2.029898E-03
2.139846E-03
3.219353E-03
3.845729E-03
4.738609E-03
5.519958E-03
7.462293E-03
7.791067E-03
8.469877E-03
8.498660E-03
9.435978E-03
1.061257E-02
-3.267720E-02
1.923050E-02
2.762442E-02
4.258321E-02
-2.013694E-02
1.346087E-02
1.232996E-02
1.358398E-02
1.290784E-02
1.259823E-02
1.406307E-02
1.376998E-02
1.480431E-02
1.558227E-02
1.681291E-02
1.722687E-02
1.848139E-02
1.905591E-02
2.091047E-02
2.121005E-02
2.397564E-02
2.450561E-02
2.623076E-02
2.956893E-02
3.186853E-02
3.493694E-02
3.837528E-02
4.157459E-02
4.573568E-02
5.241970E-02
5.732168E-02
6.193541E-02
6.796997E-02
7.450879E-02
8.245442E-02
9.013529E-02
9.892547E-02
1.092866E-01
1.188183E-01
1.287815E-01
1.394032E-01
1.497045E-01
1.604512E-01
1.718664E-01
1.854302E-01
1.967478E-01
2.085160E-01
2.186997E-01
2.311963E-01
2.404220E-01
2.486692E-01
2.577482E-01
2.693813E-01
2.789040E-01
2.860125E-01
2.936199E-01
3.013564E-01
3.070553E-01
3.143063E-01
3.186250E-01
3.232295E-01
3.315129E-01
3.345842E-01
3.376283E-01
3.412692E-01
3.446099E-01
3.499017E-01
3.524030E-01
3.533401E-01
3.551599E-01
3.573622E-01
3.584734E-01
3.580856E-01
3.577783E-01
3.577969E-01
3.607863E-01
3.616732E-01
3.631471E-01
3.648657E-01
3.634039E-01
3.610149E-01
3.622526E-01
3.653597E-01
3.648206E-01
3.633763E-01
3.631785E-01
3.629842E-01
3.629171E-01
3.623613E-01
3.625270E-01
3.618353E-01
3.606841E-01
3.596447E-01
3.599319E-01
3.609005E-01
3.605870E-01
3.619629E-01
3.621586E-01
3.620250E-01
3.629460E-01
3.608171E-01
3.580806E-01
3.589060E-01
3.571041E-01
3.568213E-01
3.568285E-01
3.545760E-01
3.525144E-01
3.505112E-01
3.482500E-01
3.469119E-01
3.422319E-01
3.398349E-01
3.383859E-01
3.336647E-01
3.277480E-01
3.239456E-01
3.178475E-01
3.118480E-01
3.084536E-01
3.027838E-01
2.957345E-01
2.893191E-01
2.791777E-01
2.729964E-01
2.660380E-01
2.537144E-01
2.452479E-01
2.328877E-01
2.227445E-01
2.117573E-01
2.029061E-01
1.905276E-01
1.810960E-01
1.673125E-01
1.577232E-01
1.442592E-01
1.327298E-01
1.232095E-01
1.135977E-01
1.041233E-01
9.175317E-02
8.418659E-02
7.503171E-02
6.716998E-02
6.053650E-02
5.451769E-02
4.826450E-02
4.296793E-02
3.901928E-02
3.384295E-02
2.887908E-02
2.594823E-02
2.326840E-02
2.096881E-02
1.783888E-02
1.603008E-02
1.505932E-02
1.400178E-02
1.233327E-02
1.164768E-02
1.070501E-02
9.539556E-03
8.924598E-03
7.692398E-03
7.327654E-03
7.220496E-03
6.979130E-03
6.472764E-03
5.230898E-03
4.804903E-03
5.429009E-03
4.277765E-03
4.251555E-03
3.739922E-03
3.781620E-03
3.349694E-03
3.140756E-03
2.842907E-03
2.743801E-03
2.734342E-03
3.049252E-03
3.146067E-03
2.224072E-03
2.254560E-03
2.114075E-03
1.795019E-03
1.895467E-03
1.859408E-03
2.139091E-03
2.562448E-03
4.069779E-03
5.446579E-03
6.722532E-03
8.131393E-03
7.525862E-03
8.049116E-03
8.836128E-03
8.832350E-03
9.619499E-03
1.036073E-02
2.025462E-02
2.274024E-02
2.428951E-02
4.294704E-02
7.411728E-02
2.462248E-02
1.261552E-02
1.306211E-02
1.354889E-02
1.369481E-02
1.387380E-02
1.357265E-02
1.430399E-02
1.561808E-02
1.595603E-02
1.719303E-02
1.777435E-02
1.874242E-02
2.017181E-02
2.232669E-02
2.423266E-02
2.564316E-02
2.729050E-02
2.871681E-02
3.165847E-02
3.501645E-02
3.922159E-02
4.157097E-02
4.539761E-02
5.082375E-02
5.737682E-02
6.273003E-02
6.888647E-02
7.535851E-02
8.453828E-02
9.109851E-02
1.004787E-01
1.093226E-01
1.192104E-01
1.283773E-01
1.397591E-01
1.489893E-01
1.595155E-01
1.719700E-01
1.842150E-01
1.960199E-01
2.064115E-01
2.191908E-01
2.295418E-01
2.387423E-01
2.496447E-01
2.608465E-01
2.694691E-01
2.775257E-01
2.842302E-01
2.943307E-01
3.013972E-01
3.078122E-01
3.146999E-01
3.199299E-01
3.252291E-01
3.301426E-01
3.333371E-01
3.374375E-01
3.434495E-01
3.460326E-01
3.490818E-01
3.516273E-01
3.533677E-01
3.553109E-01
3.569733E-01
3.601244E-01
3.588380E-01
3.591336E-01
3.593058E-01
3.610689E-01
3.617554E-01
3.613167E-01
3.629205E-01
3.638812E-01
3.631711E-01
3.634619E-01
3.633719E-01
3.635504E-01
3.641290E-01
3.642765E-01
3.631842E-01
3.629320E-01
3.613764E-01
3.623000E-01
3.608931E-01
3.599452E-01
3.613381E-01
3.605779E-01
3.610454E-01
3.604281E-01
3.606856E-01
3.621861E-01
3.619157E-01
3.602201E-01
3.596340E-01
3.588153E-01
3.583179E-01
3.578451E-01
3.561418E-01
3.560608E-01
3.546396E-01
3.524309E-01
3.508796E-01
3.484509E-01
3.449076E-01
3.425506E-01
3.393121E-01
3.367301E-01
3.329367E-01
3.293124E-01
3.243189E-01
3.193594E-01
3.141044E-01
3.076212E-01
3.025494E-01
2.937057E-01
2.890195E-01
2.810416E-01
2.716722E-01
2.638952E-01
2.539809E-01
2.450383E-01
2.327611E-01
2.236571E-01
2.129488E-01
2.018738E-01
1.918428E-01
1.815877E-01
1.665545E-01
1.577461E-01
1.446391E-01
1.328131E-01
1.230210E-01
1.156737E-01
1.041872E-01
9.416180E-02
8.472466E-02
7.493742E-02
6.652322E-02
5.988452E-02
5.445241E-02
4.891360E-02
4.333486E-02
3.883103E-02
3.371184E-02
2.862308E-02
2.547086E-02
2.256536E-02
2.048617E-02
1.848207E-02
1.614774E-02
1.562284E-02
1.446209E-02
1.270424E-02
1.137767E-02
1.036065E-02
1.000975E-02
9.117834E-03
7.996128E-03
7.730071E-03
7.600950E-03
5.906471E-03
5.251176E-03
5.512366E-03
5.514523E-03
4.758565E-03
4.281360E-03
4.191516E-03
4.160307E-03
3.639088E-03
3.219450E-03
3.234562E-03
2.766835E-03
2.863519E-03
2.636253E-03
2.422964E-03
2.767648E-03
2.284112E-03
2.270599E-03
2.662745E-03
2.415054E-03
2.251222E-03
2.211635E-03
2.020894E-03
2.371562E-03
3.355021E-03
4.118025E-03
4.941868E-03
5.872333E-03
7.680476E-03
8.016224E-03
8.113751E-03
8.523988E-03
9.310470E-03
2.805526E-02
-5.411752E-03
1.563995E-02
1.161087E-02
2.301799E-02
2.195201E-01
6.780357E-02
1.296457E-02
1.301972E-02
1.339345E-02
1.356953E-02
1.375817E-02
1.406594E-02
1.460884E-02
1.554804E-02
1.615617E-02
1.694435E-02
1.773803E-02
1.826762E-02
2.038797E-02
2.204629E-02
2.316549E-02
2.486107E-02
2.744404E-02
2.821274E-02
3.068432E-02
3.468393E-02
3.895727E-02
4.267310E-02
4.642388E-02
4.963647E-02
5.565539E-02
6.233800E-02
6.832145E-02
7.439995E-02
8.434048E-02
8.894765E-02
9.749028E-02
1.077195E-01
1.180192E-01
1.277441E-01
1.362715E-01
1.488742E-01
1.621052E-01
1.728166E-01
1.852667E-01
1.970268E-01
2.076566E-01
2.189118E-01
2.291391E-01
2.400075E-01
2.485733E-01
2.595727E-01
2.686379E-01
2.776349E-01
2.862973E-01
2.939366E-01
3.013227E-01
3.056810E-01
3.116221E-01
3.186757E-01
3.237452E-01
3.273518E-01
3.325535E-01
3.378152E-01
3.429713E-01
3.451956E-01
3.475308E-01
3.498797E-01
3.531012E-01
3.552306E-01
3.581481E-01
3.597466E-01
3.587028E-01
3.623601E-01
3.617779E-01
3.615251E-01
3.606296E-01
3.622269E-01
3.639573E-01
3.645672E-01
3.631894E-01
3.623120E-01
3.650566E-01
3.635766E-01
3.630753E-01
3.622723E-01
3.618032E-01
3.632790E-01
3.617185E-01
3.631131E-01
3.621433E-01
3.630188E-01
3.631783E-01
3.625172E-01
3.625417E-01
3.619693E-01
3.604333E-01
3.603456E-01
3.615936E-01
3.594561E-01
3.580080E-01
3.587789E-01
3.581349E-01
3.566688E-01
3.559457E-01
3.548567E-01
3.544206E-01
3.526242E-01
3.513345E-01
3.497683E-01
3.457170E-01
3.420491E-01
3.398593E-01
3.368223E-01
3.304016E-01
3.279645E-01
3.248633E-01
3.204604E-01
3.149679E-01
3.080866E-01
3.031301E-01
2.947197E-01
2.871514E-01
2.792956E-01
2.712414E-01
2.626813E-01
2.536166E-01
2.436356E-01
2.335037E-01
2.245534E-01
2.155685E-01
2.026276E-01
1.914018E-01
1.789269E-01
1.676118E-01
1.564883E-01
1.454267E-01
1.354046E-01
1.260581E-01
1.169555E-01
1.075528E-01
9.291620E-02
8.553781E-02
7.545989E-02
6.581289E-02
6.110028E-02
5.395520E-02
4.895340E-02
4.281145E-02
3.730479E-02
3.360219E-02
2.954228E-02
2.562890E-02
2.304591E-02
2.072380E-02
1.979827E-02
1.699204E-02
1.523830E-02
1.483716E-02
1.302320E-02
1.134815E-02
1.038010E-02
1.003622E-02
9.049456E-03
7.939402E-03
7.496945E-03
7.372029E-03
6.220894E-03
5.747392E-03
5.524501E-03
5.067638E-03
4.707780E-03
4.428543E-03
4.138333E-03
3.769730E-03
3.574329E-03
3.191348E-03
3.289242E-03
3.471304E-03
3.041596E-03
2.776781E-03
2.626969E-03
2.674499E-03
2.407815E-03
2.530572E-03
2.793863E-03
2.986960E-03
2.417854E-03
2.035596E-03
1.873955E-03
2.592499E-03
2.803725E-03
3.260415E-03
3.587002E-03
4.047101E-03
7.365984E-03
7.783172E-03
9.249693E-03
9.355824E-03
9.398554E-03
7.971932E-02
1.363757E-01
2.804329E-02
1.812087E-02
4.206756E-02
1.040470E-01
1.135351E-01
1.338654E-02
1.303512E-02
1.306234E-02
1.328179E-02
1.426938E-02
1.493868E-02
1.551711E-02
1.587990E-02
1.648589E-02
1.707578E-02
1.801745E-02
1.896953E-02
1.997098E-02
2.098507E-02
2.269296E-02
2.488446E-02
2.778379E-02
2.864835E-02
3.053990E-02
3.405049E-02
3.841455E-02
4.325848E-02
4.720507E-02
5.007547E-02
5.586389E-02
6.288434E-02
6.799240E-02
7.279845E-02
8.430003E-02
8.939980E-02
9.697618E-02
1.082942E-01
1.169351E-01
1.305255E-01
1.372763E-01
1.458410E-01
1.617808E-01
1.742678E-01
1.842023E-01
1.951661E-01
2.050442E-01
2.173535E-01
2.279593E-01
2.411963E-01
2.487422E-01
2.584447E-01
2.684292E-01
2.766687E-01
2.867278E-01
2.947667E-01
3.013694E-01
3.059945E-01
3.120610E-01
3.176804E-01
3.229765E-01
3.272927E-01
3.336802E-01
3.393987E-01
3.431326E-01
3.453855E-01
3.474499E-01
3.495067E-01
3.527606E-01
3.554638E-01
3.578157E-01
3.581423E-01
3.589336E-01
3.602410E-01
3.606304E-01
3.601364E-01
3.599840E-01
3.601963E-01
3.622014E-01
3.643513E-01
3.629847E-01
3.617199E-01
3.630758E-01
3.625030E-01
3.635349E-01
3.603209E-01
3.601706E-01
3.608649E-01
3.627072E-01
3.620973E-01
3.623684E-01
3.627823E-01
3.622711E-01
3.626876E-01
3.632925E-01
3.619220E-01
3.602911E-01
3.588486E-01
3.596871E-01
3.598654E-01
3.603253E-01
3.593042E-01
3.570544E-01
3.566143E-01
3.562027E-01
3.554038E-01
3.560276E-01
3.517466E-01
3.520089E-01
3.498290E-01
3.455607E-01
3.424113E-01
3.390657E-01
3.371344E-01
3.325701E-01
3.288680E-01
3.234321E-01
3.179243E-01
3.130630E-01
3.073855E-01
3.009742E-01
2.947191E-01
2.877676E-01
2.785703E-01
2.710955E-01
2.635432E-01
2.550016E-01
2.437653E-01
2.336205E-01
2.245482E-01
2.149627E-01
2.016510E-01
1.899921E-01
1.791608E-01
1.687694E-01
1.591771E-01
1.449851E-01
1.342121E-01
1.240449E-01
1.149763E-01
1.026371E-01
9.262495E-02
8.301611E-02
7.514249E-02
6.568687E-02
6.161704E-02
5.563576E-02
4.858507E-02
4.247202E-02
3.790963E-02
3.326046E-02
3.042328E-02
2.623012E-02
2.428396E-02
2.085195E-02
1.968678E-02
1.687553E-02
1.455340E-02
1.405397E-02
1.261217E-02
1.112697E-02
1.065769E-02
9.266803E-03
8.112367E-03
7.427297E-03
7.120896E-03
6.327677E-03
5.695128E-03
5.823774E-03
5.624792E-03
5.244851E-03
4.351031E-03
4.242557E-03
4.230054E-03
4.089337E-03
3.589965E-03
3.348773E-03
3.270211E-03
2.941592E-03
2.722266E-03
2.501020E-03
2.567520E-03
2.361303E-03
2.332541E-03
2.509534E-03
2.446800E-03
2.544171E-03
2.266902E-03
1.943991E-03
2.110274E-03
2.175173E-03
1.612443E-03
9.162767E-04
3.175035E-04
-3.339198E-04
7.683656E-03
7.597424E-03
8.475131E-03
9.290894E-03
9.392215E-03
1.089131E-01
5.143396E-02
1.284564E-02
1.229845E-02
1.502291E-02
1.984583E-01
1.532661E-01
2.011645E-02
1.266583E-02
1.303663E-02
1.315940E-02
1.470687E-02
1.486951E-02
1.529472E-02
1.542576E-02
1.677781E-02
1.745575E-02
1.756426E-02
1.760436E-02
2.007743E-02
2.114255E-02
2.346364E-02
2.585094E-02
2.694630E-02
2.849566E-02
3.254499E-02
3.486060E-02
3.817321E-02
4.256849E-02
4.651599E-02
5.023323E-02
5.520749E-02
6.106279E-02
6.740043E-02
7.339604E-02
8.289171E-02
9.135664E-02
1.001684E-01
1.075891E-01
1.164687E-01
1.299429E-01
1.401683E-01
1.494074E-01
1.607809E-01
1.725449E-01
1.849853E-01
1.961513E-01
2.060516E-01
2.175608E-01
2.293185E-01
2.395115E-01
2.484073E-01
2.587739E-01
2.702074E-01
2.782844E-01
2.875130E-01
2.963089E-01
3.008640E-01
3.037503E-01
3.094583E-01
3.180285E-01
3.233326E-01
3.272238E-01
3.332168E-01
3.389287E-01
3.420824E-01
3.454781E-01
3.485851E-01
3.511757E-01
3.542112E-01
3.565391E-01
3.598462E-01
3.593286E-01
3.586769E-01
3.586425E-01
3.610873E-01
3.617317E-01
3.599705E-01
3.595391E-01
3.603591E-01
3.627336E-01
3.612192E-01
3.603884E-01
3.627427E-01
3.626201E-01
3.637107E-01
3.616564E-01
3.612695E-01
3.612134E-01
3.629605E-01
3.625148E-01
3.612122E-01
3.619359E-01
3.629424E-01
3.634939E-01
3.635984E-01
3.616157E-01
3.591358E-01
3.594942E-01
3.600457E-01
3.595810E-01
3.576544E-01
3.572109E-01
3.586252E-01
3.574150E-01
3.568891E-01
3.553241E-01
3.536939E-01
3.516464E-01
3.519480E-01
3.495461E-01
3.445903E-01
3.416281E-01
3.385543E-01
3.366744E-01
3.328647E-01
3.280899E-01
3.212546E-01
3.161302E-01
3.116041E-01
3.047482E-01
3.007367E-01
2.947360E-01
2.880280E-01
2.801170E-01
2.730703E-01
2.641743E-01
2.571814E-01
2.455470E-01
2.342808E-01
2.249500E-01
2.142706E-01
2.014584E-01
1.911085E-01
1.810997E-01
1.686970E-01
1.573516E-01
1.433789E-01
1.342803E-01
1.268050E-01
1.148749E-01
1.036916E-01
9.311415E-02
8.303762E-02
7.450722E-02
6.581281E-02
6.074464E-02
5.421834E-02
4.677880E-02
4.171706E-02
3.726629E-02
3.311575E-02
3.018366E-02
2.709204E-02
2.350001E-02
2.141708E-02
1.946873E-02
1.751756E-02
1.547838E-02
1.367358E-02
1.220712E-02
1.195434E-02
1.141623E-02
8.984530E-03
8.334741E-03
7.974903E-03
7.287429E-03
6.624512E-03
6.490118E-03
5.990189E-03
5.153764E-03
4.636293E-03
4.777864E-03
4.507138E-03
3.962728E-03
3.909510E-03
3.206444E-03
3.131789E-03
3.657629E-03
3.440109E-03
3.050470E-03
2.606450E-03
2.420938E-03
2.684896E-03
2.332648E-03
2.173415E-03
2.119799E-03
2.364429E-03
2.210603E-03
1.772300E-03
1.667244E-03
2.058278E-03
-1.848247E-04
-2.316131E-03
-4.590138E-03
-6.690750E-03
6.967553E-03
7.833169E-03
8.405919E-03
8.754682E-03
1.121000E-02
1.275252E-01
2.900120E-01
1.357876E-02
1.804302E-02
7.783061E-03
1.023172E-01
2.082058E-01
2.756289E-02
1.234750E-02
1.303243E-02
1.348092E-02
1.439765E-02
1.474796E-02
1.470325E-02
1.525323E-02
1.683118E-02
1.710674E-02
1.710511E-02
1.764866E-02
1.996318E-02
2.138407E-02
2.288310E-02
2.455566E-02
2.608234E-02
2.933514E-02
3.187814E-02
3.457078E-02
3.741649E-02
4.123624E-02
4.623558E-02
4.953196E-02
5.582045E-02
6.070330E-02
6.749756E-02
7.392025E-02
8.427701E-02
9.176282E-02
1.022569E-01
1.094001E-01
1.172310E-01
1.291653E-01
1.385597E-01
1.487512E-01
1.606565E-01
1.724707E-01
1.859863E-01
1.947285E-01
2.049803E-01
2.168988E-01
2.291744E-01
2.406798E-01
2.487320E-01
2.582931E-01
2.671410E-01
2.754756E-01
2.852068E-01
2.932142E-01
2.992140E-01
3.060582E-01
3.127715E-01
3.194209E-01
3.240531E-01
3.287166E-01
3.334228E-01
3.380859E-01
3.416071E-01
3.442848E-01
3.486229E-01
3.506475E-01
3.535816E-01
3.577393E-01
3.595085E-01
3.595665E-01
3.598689E-01
3.595674E-01
3.608543E-01
3.616236E-01
3.608979E-01
3.597168E-01
3.599703E-01
3.618040E-01
3.602456E-01
3.604655E-01
3.637964E-01
3.631784E-01
3.622256E-01
3.619700E-01
3.618992E-01
3.605290E-01
3.614754E-01
3.619249E-01
3.624220E-01
3.612647E-01
3.623492E-01
3.626014E-01
3.632371E-01
3.620898E-01
3.612441E-01
3.606354E-01
3.601859E-01
3.598705E-01
3.579430E-01
3.584091E-01
3.597169E-01
3.575476E-01
3.578834E-01
3.555766E-01
3.536504E-01
3.515876E-01
3.506565E-01
3.484189E-01
3.422907E-01
3.398614E-01
3.375853E-01
3.358992E-01
3.333208E-01
3.282918E-01
3.228488E-01
3.163327E-01
3.096441E-01
3.045253E-01
3.015469E-01
2.941941E-01
2.875987E-01
2.807769E-01
2.724672E-01
2.639478E-01
2.555380E-01
2.457959E-01
2.340775E-01
2.242944E-01
2.130431E-01
2.026686E-01
1.897578E-01
1.777564E-01
1.672043E-01
1.574752E-01
1.442958E-01
1.337881E-01
1.247601E-01
1.131337E-01
1.023086E-01
9.102768E-02
8.190024E-02
7.363427E-02
6.522207E-02
5.934989E-02
5.298538E-02
4.755428E-02
4.199442E-02
3.682203E-02
3.398246E-02
2.944990E-02
2.652836E-02
2.478198E-02
2.142649E-02
1.900801E-02
1.673720E-02
1.531287E-02
1.341955E-02
1.219127E-02
1.147696E-02
1.114647E-02
9.641653E-03
8.889640E-03
8.363071E-03
7.105726E-03
6.718002E-03
6.140409E-03
5.645371E-03
5.662371E-03
5.249020E-03
4.620627E-03
3.988547E-03
3.660167E-03
3.794192E-03
3.664528E-03
3.452891E-03
3.347911E-03
3.296801E-03
3.137221E-03
2.443482E-03
2.207060E-03
2.523467E-03
2.292686E-03
2.210391E-03
2.743556E-03
2.356852E-03
2.307041E-03
1.983953E-03
1.754790E-03
2.038572E-03
2.096949E-03
2.121781E-03
2.208648E-03
2.281591E-03
7.148242E-03
7.340775E-03
8.420282E-03
8.381777E-03
1.621511E-02
1.761988E-01
1.659220E-01
1.564407E-02
1.643032E-02
1.375246E-02
3.203178E-01
2.612084E-01
3.453466E-02
1.262536E-02
1.317445E-02
1.415189E-02
1.443095E-02
1.447185E-02
1.520187E-02
1.582887E-02
1.637128E-02
1.651407E-02
1.745709E-02
1.851670E-02
1.930497E-02
2.076380E-02
2.254095E-02
2.490238E-02
2.751987E-02
2.978023E-02
3.303324E-02
3.446486E-02
3.804228E-02
4.178613E-02
4.583622E-02
4.964042E-02
5.765170E-02
6.306841E-02
6.752770E-02
7.640410E-02
8.450220E-02
9.236269E-02
1.009667E-01
1.090445E-01
1.193678E-01
1.288937E-01
1.392710E-01
1.494780E-01
1.608973E-01
1.740463E-01
1.864953E-01
1.934988E-01
2.050708E-01
2.156679E-01
2.294708E-01
2.402587E-01
2.484442E-01
2.591686E-01
2.674497E-01
2.735475E-01
2.834558E-01
2.910511E-01
2.990863E-01
3.054706E-01
3.108299E-01
3.188067E-01
3.251850E-01
3.287279E-01
3.349830E-01
3.378245E-01
3.407481E-01
3.459590E-01
3.500970E-01
3.515245E-01
3.529393E-01
3.565598E-01
3.582475E-01
3.574976E-01
3.577290E-01
3.583921E-01
3.604978E-01
3.617889E-01
3.613522E-01
3.594532E-01
3.599601E-01
3.593239E-01
3.590354E-01
3.599548E-01
3.622141E-01
3.632359E-01
3.627393E-01
3.626621E-01
3.612328E-01
3.618583E-01
3.622335E-01
3.622477E-01
3.622448E-01
3.605854E-01
3.600069E-01
3.605940E-01
3.602331E-01
3.618225E-01
3.618311E-01
3.601078E-01
3.596891E-01
3.584448E-01
3.581051E-01
3.573308E-01
3.573498E-01
3.581025E-01
3.555288E-01
3.536871E-01
3.522375E-01
3.511280E-01
3.502087E-01
3.477359E-01
3.429034E-01
3.404167E-01
3.379308E-01
3.336426E-01
3.323427E-01
3.270344E-01
3.229437E-01
3.162002E-01
3.099358E-01
3.057783E-01
3.004159E-01
2.934485E-01
2.870811E-01
2.802374E-01
2.716866E-01
2.644391E-01
2.556524E-01
2.464728E-01
2.352237E-01
2.230673E-01
2.129865E-01
2.025208E-01
1.896486E-01
1.785984E-01
1.670465E-01
1.566537E-01
1.463680E-01
1.354822E-01
1.261687E-01
1.140473E-01
1.042557E-01
9.394596E-02
8.324910E-02
7.451459E-02
6.700314E-02
5.944152E-02
5.330488E-02
4.792689E-02
4.088902E-02
3.574227E-02
3.397397E-02
2.956258E-02
2.705065E-02
2.408677E-02
2.069667E-02
1.884628E-02
1.683553E-02
1.510150E-02
1.418812E-02
1.232174E-02
1.066201E-02
1.048956E-02
1.008456E-02
8.353597E-03
8.653494E-03
6.892456E-03
6.522446E-03
6.019853E-03
5.613035E-03
5.932519E-03
5.331105E-03
4.465590E-03
4.335674E-03
3.839897E-03
4.119954E-03
4.291522E-03
3.825794E-03
3.427078E-03
3.219710E-03
3.314724E-03
3.076957E-03
2.511228E-03
2.560623E-03
2.158749E-03
2.499877E-03
2.596505E-03
2.212171E-03
2.296009E-03
2.087724E-03
1.788138E-03
1.944534E-03
1.786482E-03
1.542613E-03
1.279866E-03
1.263731E-03
6.913077E-03
7.561826E-03
8.169778E-03
8.430512E-03
1.632967E-02
1.837850E-01
3.208896E-01
1.261700E-02
1.368421E-02
2.027427E-02
1.281276E-01
3.124334E-01
3.091093E-02
1.214872E-02
1.367145E-02
1.420815E-02
1.465393E-02
1.458923E-02
1.508322E-02
1.609692E-02
1.687562E-02
1.618808E-02
1.690035E-02
1.856138E-02
1.878720E-02
2.050427E-02
2.234796E-02
2.496052E-02
2.689850E-02
2.792410E-02
3.149729E-02
3.432787E-02
3.769705E-02
4.147696E-02
4.504546E-02
4.982053E-02
5.691063E-02
6.288266E-02
6.629781E-02
7.413927E-02
8.269251E-02
9.032428E-02
9.871430E-02
1.098844E-01
1.195075E-01
1.301377E-01
1.389895E-01
1.494493E-01
1.621540E-01
1.719009E-01
1.848969E-01
1.955972E-01
2.063064E-01
2.147012E-01
2.273766E-01
2.403585E-01
2.501719E-01
2.578039E-01
2.667562E-01
2.740433E-01
2.826751E-01
2.908161E-01
3.005683E-01
3.059447E-01
3.106864E-01
3.168229E-01
3.227827E-01
3.294025E-01
3.344984E-01
3.390539E-01
3.413586E-01
3.458291E-01
3.497148E-01
3.516662E-01
3.539275E-01
3.566447E-01
3.561225E-01
3.571324E-01
3.579609E-01
3.580630E-01
3.607075E-01
3.604563E-01
3.604436E-01
3.581089E-01
3.593037E-01
3.598529E-01
3.595830E-01
3.615841E-01
3.615856E-01
3.622866E-01
3.622051E-01
3.613303E-01
3.607833E-01
3.604750E-01
3.604544E-01
3.617333E-01
3.624222E-01
3.611985E-01
3.611021E-01
3.607992E-01
3.615135E-01
3.618905E-01
3.602471E-01
3.605279E-01
3.590336E-01
3.579356E-01
3.572180E-01
3.584221E-01
3.565305E-01
3.550844E-01
3.528453E-01
3.541602E-01
3.531370E-01
3.518264E-01
3.487425E-01
3.478864E-01
3.437714E-01
3.401933E-01
3.382014E-01
3.360521E-01
3.327577E-01
3.286308E-01
3.240102E-01
3.158055E-01
3.107244E-01
3.069538E-01
3.020005E-01
2.947821E-01
2.897976E-01
2.809290E-01
2.718248E-01
2.630807E-01
2.547722E-01
2.449534E-01
2.347295E-01
2.250614E-01
2.146480E-01
2.035286E-01
1.901288E-01
1.779012E-01
1.670089E-01
1.567088E-01
1.467011E-01
1.343773E-01
1.236316E-01
1.143185E-01
1.033528E-01
9.433512E-02
8.357282E-02
7.416824E-02
6.599827E-02
5.946245E-02
5.351818E-02
4.736310E-02
4.145760E-02
3.747575E-02
3.346751E-02
2.946383E-02
2.634010E-02
2.414164E-02
2.048081E-02
1.957189E-02
1.785995E-02
1.550204E-02
1.420745E-02
1.296601E-02
1.159106E-02
1.082515E-02
9.553371E-03
8.182672E-03
8.514512E-03
7.661294E-03
6.569887E-03
6.279238E-03
5.512238E-03
5.967298E-03
5.255770E-03
4.667291E-03
4.337540E-03
4.283805E-03
3.887054E-03
3.727060E-03
3.790939E-03
3.569803E-03
3.191362E-03
2.950697E-03
2.611270E-03
2.663065E-03
2.096158E-03
2.305573E-03
2.472324E-03
2.429064E-03
2.191575E-03
1.756882E-03
2.157167E-03
1.792322E-03
1.893512E-03
1.645017E-03
1.256659E-03
9.329467E-04
3.864097E-04
Z
0.000000E+00
1.000000E+00
2.000000E+00
3.000000E+00
4.000000E+00
5.000000E+00
6.000000E+00
7.000000E+00
8.000000E+00
9.000000E+00
1.000000E+01
1.100000E+01
1.200000E+01
1.300000E+01
1.400000E+01
1.500000E+01
1.600000E+01
1.700000E+01
1.800000E+01
1.900000E+01
2.000000E+01
2.100000E+01
2.200000E+01
2.300000E+01
2.400000E+01
2.500000E+01
2.600000E+01
2.700000E+01
2.800000E+01
2.900000E+01
3.000000E+01
3.100000E+01
3.200000E+01
3.300000E+01
3.400000E+01
3.500000E+01
3.600000E+01
3.700000E+01
3.800000E+01
3.900000E+01
4.000000E+01
4.100000E+01
4.200000E+01
4.300000E+01
4.400000E+01
4.500000E+01
4.600000E+01
4.700000E+01
4.800000E+01
4.900000E+01
5.000000E+01
5.100000E+01
5.200000E+01
5.300000E+01
5.400000E+01
5.500000E+01
5.600000E+01
5.700000E+01
5.800000E+01
5.900000E+01
6.000000E+01
6.100000E+01
6.200000E+01
6.300000E+01
6.400000E+01
6.500000E+01
6.600000E+01
6.700000E+01
6.800000E+01
6.900000E+01
7.000000E+01
7.100000E+01
7.200000E+01
7.300000E+01
7.400000E+01
7.500000E+01
7.600000E+01
7.700000E+01
7.800000E+01
7.900000E+01
8.000000E+01
8.100000E+01
8.200000E+01
8.300000E+01
8.400000E+01
8.500000E+01
8.600000E+01
8.700000E+01
8.800000E+01
8.900000E+01
9.000000E+01
9.100000E+01
9.200000E+01
9.300000E+01
9.400000E+01
9.500000E+01
9.600000E+01
9.700000E+01
9.800000E+01
9.900000E+01
1.000000E+02
1.010000E+02
1.020000E+02
1.030000E+02
1.040000E+02
1.050000E+02
1.060000E+02
1.070000E+02
1.080000E+02
1.090000E+02
1.100000E+02
1.110000E+02
1.120000E+02
1.130000E+02
1.140000E+02
1.150000E+02
1.160000E+02
1.170000E+02
1.180000E+02
1.190000E+02
1.200000E+02
1.210000E+02
1.220000E+02
1.230000E+02
1.240000E+02
1.250000E+02
1.260000E+02
1.270000E+02
1.280000E+02
1.290000E+02
1.300000E+02
1.310000E+02
1.320000E+02
1.330000E+02
1.340000E+02
1.350000E+02
1.360000E+02
1.370000E+02
1.380000E+02
1.390000E+02
1.400000E+02
1.410000E+02
1.420000E+02
1.430000E+02
1.440000E+02
1.450000E+02
1.460000E+02
1.470000E+02
1.480000E+02
1.490000E+02
1.500000E+02
1.510000E+02
1.520000E+02
1.530000E+02
1.540000E+02
1.550000E+02
1.560000E+02
1.570000E+02
1.580000E+02
1.590000E+02
1.600000E+02
1.610000E+02
1.620000E+02
1.630000E+02
1.640000E+02
1.650000E+02
1.660000E+02
1.670000E+02
1.680000E+02
1.690000E+02
1.700000E+02
1.710000E+02
1.720000E+02
1.730000E+02
1.740000E+02
1.750000E+02
1.760000E+02
1.770000E+02
1.780000E+02
1.790000E+02
1.800000E+02
1.810000E+02
1.820000E+02
1.830000E+02
1.840000E+02
1.850000E+02
1.860000E+02
1.870000E+02
1.880000E+02
1.890000E+02
1.900000E+02
1.910000E+02
1.920000E+02
1.930000E+02
1.940000E+02
1.950000E+02
1.960000E+02
1.970000E+02
1.980000E+02
1.990000E+02
2.000000E+02
0.000000E+00
1.000000E+00
2.000000E+00
3.000000E+00
4.000000E+00
5.000000E+00
6.000000E+00
7.000000E+00
8.000000E+00
9.000000E+00
1.000000E+01
1.100000E+01
1.200000E+01
1.300000E+01
1.400000E+01
1.500000E+01
1.600000E+01
1.700000E+01
1.800000E+01
1.900000E+01
2.000000E+01
2.100000E+01
2.200000E+01
2.300000E+01
2.400000E+01
2.500000E+01
2.600000E+01
2.700000E+01
2.800000E+01
2.900000E+01
3.000000E+01
3.100000E+01
3.200000E+01
3.300000E+01
3.400000E+01
3.500000E+01
3.600000E+01
3.700000E+01
3.800000E+01
3.900000E+01
4.000000E+01
4.100000E+01
4.200000E+01
4.300000E+01
4.400000E+01
4.500000E+01
4.600000E+01
4.700000E+01
4.800000E+01
4.900000E+01
5.000000E+01
5.100000E+01
5.200000E+01
5.300000E+01
5.400000E+01
5.500000E+01
5.600000E+01
5.700000E+01
5.800000E+01
5.900000E+01
6.000000E+01
6.100000E+01
6.200000E+01
6.300000E+01
6.400000E+01
6.500000E+01
6.600000E+01
6.700000E+01
6.800000E+01
6.900000E+01
7.000000E+01
7.100000E+01
7.200000E+01
7.300000E+01
7.400000E+01
7.500000E+01
7.600000E+01
7.700000E+01
7.800000E+01
7.900000E+01
8.000000E+01
8.100000E+01
8.200000E+01
8.300000E+01
8.400000E+01
8.500000E+01
8.600000E+01
8.700000E+01
8.800000E+01
8.900000E+01
9.000000E+01
9.100000E+01
9.200000E+01
9.300000E+01
9.400000E+01
9.500000E+01
9.600000E+01
9.700000E+01
9.800000E+01
9.900000E+01
1.000000E+02
1.010000E+02
1.020000E+02
1.030000E+02
1.040000E+02
1.050000E+02
1.060000E+02
1.070000E+02
1.080000E+02
1.090000E+02
1.100000E+02
1.110000E+02
1.120000E+02
1.130000E+02
1.140000E+02
1.150000E+02
1.160000E+02
1.170000E+02
1.180000E+02
1.190000E+02
1.200000E+02
1.210000E+02
1.220000E+02
1.230000E+02
1.240000E+02
1.250000E+02
1.260000E+02
1.270000E+02
1.280000E+02
1.290000E+02
1.300000E+02
1.310000E+02
1.320000E+02
1.330000E+02
1.340000E+02
1.350000E+02
1.360000E+02
1.370000E+02
1.380000E+02
1.390000E+02
1.400000E+02
1.410000E+02
1.420000E+02
1.430000E+02
1.440000E+02
1.450000E+02
1.460000E+02
1.470000E+02
1.480000E+02
1.490000E+02
1.500000E+02
1.510000E+02
1.520000E+02
1.530000E+02
1.540000E+02
1.550000E+02
1.560000E+02
1.570000E+02
1.580000E+02
1.590000E+02
1.600000E+02
1.610000E+02
1.620000E+02
1.630000E+02
1.640000E+02
1.650000E+02
1.660000E+02
1.670000E+02
1.680000E+02
1.690000E+02
1.700000E+02
1.710000E+02
1.720000E+02
1.730000E+02
1.740000E+02
1.750000E+02
1.760000E+02
1.770000E+02
1.780000E+02
1.790000E+02
1.800000E+02
1.810000E+02
1.820000E+02
1.830000E+02
1.840000E+02
1.850000E+02
1.860000E+02
1.870000E+02
1.880000E+02
1.890000E+02
1.900000E+02
1.910000E+02
1.920000E+02
1.930000E+02
1.940000E+02
1.950000E+02
1.960000E+02
1.970000E+02
1.980000E+02
1.990000E+02
2.000000E+02
0.000000E+00
1.000000E+00
2.000000E+00
3.000000E+00
4.000000E+00
5.000000E+00
6.000000E+00
7.000000E+00
8.000000E+00
9.000000E+00
1.000000E+01
1.100000E+01
1.200000E+01
1.300000E+01
1.400000E+01
1.500000E+01
1.600000E+01
1.700000E+01
1.800000E+01
1.900000E+01
2.000000E+01
2.100000E+01
2.200000E+01
2.300000E+01
2.400000E+01
2.500000E+01
2.600000E+01
2.700000E+01
2.800000E+01
2.900000E+01
3.000000E+01
3.100000E+01
3.200000E+01
3.300000E+01
3.400000E+01
3.500000E+01
3.600000E+01
3.700000E+01
3.800000E+01
3.900000E+01
4.000000E+01
4.100000E+01
4.200000E+01
4.300000E+01
4.400000E+01
4.500000E+01
4.600000E+01
4.700000E+01
4.800000E+01
4.900000E+01
5.000000E+01
5.100000E+01
5.200000E+01
5.300000E+01
5.400000E+01
5.500000E+01
5.600000E+01
5.700000E+01
5.800000E+01
5.900000E+01
6.000000E+01
6.100000E+01
6.200000E+01
6.300000E+01
6.400000E+01
6.500000E+01
6.600000E+01
6.700000E+01
6.800000E+01
6.900000E+01
7.000000E+01
7.100000E+01
7.200000E+01
7.300000E+01
7.400000E+01
7.500000E+01
7.600000E+01
7.700000E+01
7.800000E+01
7.900000E+01
8.000000E+01
8.100000E+01
8.200000E+01
8.300000E+01
8.400000E+01
8.500000E+01
8.600000E+01
8.700000E+01
8.800000E+01
8.900000E+01
9.000000E+01
9.100000E+01
9.200000E+01
9.300000E+01
9.400000E+01
9.500000E+01
9.600000E+01
9.700000E+01
9.800000E+01
9.900000E+01
1.000000E+02
1.010000E+02
1.020000E+02
1.030000E+02
1.040000E+02
1.050000E+02
1.060000E+02
1.070000E+02
1.080000E+02
1.090000E+02
1.100000E+02
1.110000E+02
1.120000E+02
1.130000E+02
1.140000E+02
1.150000E+02
1.160000E+02
1.170000E+02
1.180000E+02
1.190000E+02
1.200000E+02
1.210000E+02
1.220000E+02
1.230000E+02
1.240000E+02
1.250000E+02
1.260000E+02
1.270000E+02
1.280000E+02
1.290000E+02
1.300000E+02
1.310000E+02
1.320000E+02
1.330000E+02
1.340000E+02
1.350000E+02
1.360000E+02
1.370000E+02
1.380000E+02
1.390000E+02
1.400000E+02
1.410000E+02
1.420000E+02
1.430000E+02
1.440000E+02
1.450000E+02
1.460000E+02
1.470000E+02
1.480000E+02
1.490000E+02
1.500000E+02
1.510000E+02
1.520000E+02
1.530000E+02
1.540000E+02
1.550000E+02
1.560000E+02
1.570000E+02
1.580000E+02
1.590000E+02
1.600000E+02
1.610000E+02
1.620000E+02
1.630000E+02
1.640000E+02
1.650000E+02
1.660000E+02
1.670000E+02
1.680000E+02
1.690000E+02
1.700000E+02
1.710000E+02
1.720000E+02
1.730000E+02
1.740000E+02
1.750000E+02
1.760000E+02
1.770000E+02
1.780000E+02
1.790000E+02
1.800000E+02
1.810000E+02
1.820000E+02
1.830000E+02
1.840000E+02
1.850000E+02
1.860000E+02
1.870000E+02
1.880000E+02
1.890000E+02
1.900000E+02
1.910000E+02
1.920000E+02
1.930000E+02
1.940000E+02
1.950000E+02
1.960000E+02
1.970000E+02
1.980000E+02
1.990000E+02
2.000000E+02
0.000000E+00
1.000000E+00
2.000000E+00
3.000000E+00
4.000000E+00
5.000000E+00
6.000000E+00
7.000000E+00
8.000000E+00
9.000000E+00
1.000000E+01
1.100000E+01
1.200000E+01
1.300000E+01
1.400000E+01
1.500000E+01
1.600000E+01
1.700000E+01
1.800000E+01
1.900000E+01
2.000000E+01
2.100000E+01
2.200000E+01
2.300000E+01
2.400000E+01
2.500000E+01
2.600000E+01
2.700000E+01
2.800000E+01
2.900000E+01
3.000000E+01
3.100000E+01
3.200000E+01
3.300000E+01
3.400000E+01
3.500000E+01
3.600000E+01
3.700000E+01
3.800000E+01
3.900000E+01
4.000000E+01
4.100000E+01
4.200000E+01
4.300000E+01
4.400000E+01
4.500000E+01
4.600000E+01
4.700000E+01
4.800000E+01
4.900000E+01
5.000000E+01
5.100000E+01
5.200000E+01
5.300000E+01
5.400000E+01
5.500000E+01
5.600000E+01
5.700000E+01
5.800000E+01
5.900000E+01
6.000000E+01
6.100000E+01
6.200000E+01
6.300000E+01
6.400000E+01
6.500000E+01
6.600000E+01
6.700000E+01
6.800000E+01
6.900000E+01
7.000000E+01
7.100000E+01
7.200000E+01
7.300000E+01
7.400000E+01
7.500000E+01
7.600000E+01
7.700000E+01
7.800000E+01
7.900000E+01
8.000000E+01
8.100000E+01
8.200000E+01
8.300000E+01
8.400000E+01
8.500000E+01
8.600000E+01
8.700000E+01
8.800000E+01
8.900000E+01
9.000000E+01
9.100000E+01
9.200000E+01
9.300000E+01
9.400000E+01
9.500000E+01
9.600000E+01
9.700000E+01
9.800000E+01
9.900000E+01
1.000000E+02
1.010000E+02
1.020000E+02
1.030000E+02
1.040000E+02
1.050000E+02
1.060000E+02
1.070000E+02
1.080000E+02
1.090000E+02
1.100000E+02
1.110000E+02
1.120000E+02
1.130000E+02
1.140000E+02
1.150000E+02
1.160000E+02
1.170000E+02
1.180000E+02
1.190000E+02
1.200000E+02
1.210000E+02
1.220000E+02
1.230000E+02
1.240000E+02
1.250000E+02
1.260000E+02
1.270000E+02
1.280000E+02
1.290000E+02
1.300000E+02
1.310000E+02
1.320000E+02
1.330000E+02
1.340000E+02
1.350000E+02
1.360000E+02
1.370000E+02
1.380000E+02
1.390000E+02
1.400000E+02
1.410000E+02
1.420000E+02
1.430000E+02
1.440000E+02
1.450000E+02
1.460000E+02
1.470000E+02
1.480000E+02
1.490000E+02
1.500000E+02
1.510000E+02
1.520000E+02
1.530000E+02
1.540000E+02
1.550000E+02
1.560000E+02
1.570000E+02
1.580000E+02
1.590000E+02
1.600000E+02
1.610000E+02
1.620000E+02
1.630000E+02
1.640000E+02
1.650000E+02
1.660000E+02
1.670000E+02
1.680000E+02
1.690000E+02
1.700000E+02
1.710000E+02
1.720000E+02
1.730000E+02
1.740000E+02
1.750000E+02
1.760000E+02
1.770000E+02
1.780000E+02
1.790000E+02
1.800000E+02
1.810000E+02
1.820000E+02
1.830000E+02
1.840000E+02
1.850000E+02
1.860000E+02
1.870000E+02
1.880000E+02
1.890000E+02
1.900000E+02
1.910000E+02
1.920000E+02
1.930000E+02
1.940000E+02
1.950000E+02
1.960000E+02
1.970000E+02
1.980000E+02
1.990000E+02
2.000000E+02
0.000000E+00
1.000000E+00
2.000000E+00
3.000000E+00
4.000000E+00
5.000000E+00
6.000000E+00
7.000000E+00
8.000000E+00
9.000000E+00
1.000000E+01
1.100000E+01
1.200000E+01
1.300000E+01
1.400000E+01
1.500000E+01
1.600000E+01
1.700000E+01
1.800000E+01
1.900000E+01
2.000000E+01
2.100000E+01
2.200000E+01
2.300000E+01
2.400000E+01
2.500000E+01
2.600000E+01
2.700000E+01
2.800000E+01
2.900000E+01
3.000000E+01
3.100000E+01
3.200000E+01
3.300000E+01
3.400000E+01
3.500000E+01
3.600000E+01
3.700000E+01
3.800000E+01
3.900000E+01
4.000000E+01
4.100000E+01
4.200000E+01
4.300000E+01
4.400000E+01
4.500000E+01
4.600000E+01
4.700000E+01
4.800000E+01
4.900000E+01
5.000000E+01
5.100000E+01
5.200000E+01
5.300000E+01
5.400000E+01
5.500000E+01
5.600000E+01
5.700000E+01
5.800000E+01
5.900000E+01
6.000000E+01
6.100000E+01
6.200000E+01
6.300000E+01
6.400000E+01
6.500000E+01
6.600000E+01
6.700000E+01
6.800000E+01
6.900000E+01
7.000000E+01
7.100000E+01
7.200000E+01
7.300000E+01
7.400000E+01
7.500000E+01
7.600000E+01
7.700000E+01
7.800000E+01
7.900000E+01
8.000000E+01
8.100000E+01
8.200000E+01
8.300000E+01
8.400000E+01
8.500000E+01
8.600000E+01
8.700000E+01
8.800000E+01
8.900000E+01
9.000000E+01
9.100000E+01
9.200000E+01
9.300000E+01
9.400000E+01
9.500000E+01
9.600000E+01
9.700000E+01
9.800000E+01
9.900000E+01
1.000000E+02
1.010000E+02
1.020000E+02
1.030000E+02
1.040000E+02
1.050000E+02
1.060000E+02
1.070000E+02
1.080000E+02
1.090000E+02
1.100000E+02
1.110000E+02
1.120000E+02
1.130000E+02
1.140000E+02
1.150000E+02
1.160000E+02
1.170000E+02
1.180000E+02
1.190000E+02
1.200000E+02
1.210000E+02
1.220000E+02
1.230000E+02
1.240000E+02
1.250000E+02
1.260000E+02
1.270000E+02
1.280000E+02
1.290000E+02
1.300000E+02
1.310000E+02
1.320000E+02
1.330000E+02
1.340000E+02
1.350000E+02
1.360000E+02
1.370000E+02
1.380000E+02
1.390000E+02
1.400000E+02
1.410000E+02
1.420000E+02
1.430000E+02
1.440000E+02
1.450000E+02
1.460000E+02
1.470000E+02
1.480000E+02
1.490000E+02
1.500000E+02
1.510000E+02
1.520000E+02
1.530000E+02
1.540000E+02
1.550000E+02
1.560000E+02
1.570000E+02
1.580000E+02
1.590000E+02
1.600000E+02
1.610000E+02
1.620000E+02
1.630000E+02
1.640000E+02
1.650000E+02
1.660000E+02
1.670000E+02
1.680000E+02
1.690000E+02
1.700000E+02
1.710000E+02
1.720000E+02
1.730000E+02
1.740000E+02
1.750000E+02
1.760000E+02
1.770000E+02
1.780000E+02
1.790000E+02
1.800000E+02
1.810000E+02
1.820000E+02
1.830000E+02
1.840000E+02
1.850000E+02
1.860000E+02
1.870000E+02
1.880000E+02
1.890000E+02
1.900000E+02
1.910000E+02
1.920000E+02
1.930000E+02
1.940000E+02
1.950000E+02
1.960000E+02
1.970000E+02
1.980000E+02
1.990000E+02
2.000000E+02
0.000000E+00
1.000000E+00
2.000000E+00
3.000000E+00
4.000000E+00
5.000000E+00
6.000000E+00
7.000000E+00
8.000000E+00
9.000000E+00
1.000000E+01
1.100000E+01
1.200000E+01
1.300000E+01
1.400000E+01
1.500000E+01
1.600000E+01
1.700000E+01
1.800000E+01
1.900000E+01
2.000000E+01
2.100000E+01
2.200000E+01
2.300000E+01
2.400000E+01
2.500000E+01
2.600000E+01
2.700000E+01
2.800000E+01
2.900000E+01
3.000000E+01
3.100000E+01
3.200000E+01
3.300000E+01
3.400000E+01
3.500000E+01
3.600000E+01
3.700000E+01
3.800000E+01
3.900000E+01
4.000000E+01
4.100000E+01
4.200000E+01
4.300000E+01
4.400000E+01
4.500000E+01
4.600000E+01
4.700000E+01
4.800000E+01
4.900000E+01
5.000000E+01
5.100000E+01
5.200000E+01
5.300000E+01
5.400000E+01
5.500000E+01
5.600000E+01
5.700000E+01
5.800000E+01
5.900000E+01
6.000000E+01
6.100000E+01
6.200000E+01
6.300000E+01
6.400000E+01
6.500000E+01
6.600000E+01
6.700000E+01
6.800000E+01
6.900000E+01
7.000000E+01
7.100000E+01
7.200000E+01
7.300000E+01
7.400000E+01
7.500000E+01
7.600000E+01
7.700000E+01
7.800000E+01
7.900000E+01
8.000000E+01
8.100000E+01
8.200000E+01
8.300000E+01
8.400000E+01
8.500000E+01
8.600000E+01
8.700000E+01
8.800000E+01
8.900000E+01
9.000000E+01
9.100000E+01
9.200000E+01
9.300000E+01
9.400000E+01
9.500000E+01
9.600000E+01
9.700000E+01
9.800000E+01
9.900000E+01
1.000000E+02
1.010000E+02
1.020000E+02
1.030000E+02
1.040000E+02
1.050000E+02
1.060000E+02
1.070000E+02
1.080000E+02
1.090000E+02
1.100000E+02
1.110000E+02
1.120000E+02
1.130000E+02
1.140000E+02
1.150000E+02
1.160000E+02
1.170000E+02
1.180000E+02
1.190000E+02
1.200000E+02
1.210000E+02
1.220000E+02
1.230000E+02
1.240000E+02
1.250000E+02
1.260000E+02
1.270000E+02
1.280000E+02
1.290000E+02
1.300000E+02
1.310000E+02
1.320000E+02
1.330000E+02
1.340000E+02
1.350000E+02
1.360000E+02
1.370000E+02
1.380000E+02
1.390000E+02
1.400000E+02
1.410000E+02
1.420000E+02
1.430000E+02
1.440000E+02
1.450000E+02
1.460000E+02
1.470000E+02
1.480000E+02
1.490000E+02
1.500000E+02
1.510000E+02
1.520000E+02
1.530000E+02
1.540000E+02
1.550000E+02
1.560000E+02
1.570000E+02
1.580000E+02
1.590000E+02
1.600000E+02
1.610000E+02
1.620000E+02
1.630000E+02
1.640000E+02
1.650000E+02
1.660000E+02
1.670000E+02
1.680000E+02
1.690000E+02
1.700000E+02
1.710000E+02
1.720000E+02
1.730000E+02
1.740000E+02
1.750000E+02
1.760000E+02
1.770000E+02
1.780000E+02
1.790000E+02
1.800000E+02
1.810000E+02
1.820000E+02
1.830000E+02
1.840000E+02
1.850000E+02
1.860000E+02
1.870000E+02
1.880000E+02
1.890000E+02
1.900000E+02
1.910000E+02
1.920000E+02
1.930000E+02
1.940000E+02
1.950000E+02
1.960000E+02
1.970000E+02
1.980000E+02
1.990000E+02
2.000000E+02
0.000000E+00
1.000000E+00
2.000000E+00
3.000000E+00
4.000000E+00
5.000000E+00
6.000000E+00
7.000000E+00
8.000000E+00
9.000000E+00
1.000000E+01
1.100000E+01
1.200000E+01
1.300000E+01
1.400000E+01
1.500000E+01
1.600000E+01
1.700000E+01
1.800000E+01
1.900000E+01
2.000000E+01
2.100000E+01
2.200000E+01
2.300000E+01
2.400000E+01
2.500000E+01
2.600000E+01
2.700000E+01
2.800000E+01
2.900000E+01
3.000000E+01
3.100000E+01
3.200000E+01
3.300000E+01
3.400000E+01
3.500000E+01
3.600000E+01
3.700000E+01
3.800000E+01
3.900000E+01
4.000000E+01
4.100000E+01
4.200000E+01
4.300000E+01
4.400000E+01
4.500000E+01
4.600000E+01
4.700000E+01
4.800000E+01
4.900000E+01
5.000000E+01
5.100000E+01
5.200000E+01
5.300000E+01
5.400000E+01
5.500000E+01
5.600000E+01
5.700000E+01
5.800000E+01
5.900000E+01
6.000000E+01
6.100000E+01
6.200000E+01
6.300000E+01
6.400000E+01
6.500000E+01
6.600000E+01
6.700000E+01
6.800000E+01
6.900000E+01
7.000000E+01
7.100000E+01
7.200000E+01
7.300000E+01
7.400000E+01
7.500000E+01
7.600000E+01
7.700000E+01
7.800000E+01
7.900000E+01
8.000000E+01
8.100000E+01
8.200000E+01
8.300000E+01
8.400000E+01
8.500000E+01
8.600000E+01
8.700000E+01
8.800000E+01
8.900000E+01
9.000000E+01
9.100000E+01
9.200000E+01
9.300000E+01
9.400000E+01
9.500000E+01
9.600000E+01
9.700000E+01
9.800000E+01
9.900000E+01
1.000000E+02
1.010000E+02
1.020000E+02
1.030000E+02
1.040000E+02
1.050000E+02
1.060000E+02
1.070000E+02
1.080000E+02
1.090000E+02
1.100000E+02
1.110000E+02
1.120000E+02
1.130000E+02
1.140000E+02
1.150000E+02
1.160000E+02
1.170000E+02
1.180000E+02
1.190000E+02
1.200000E+02
1.210000E+02
1.220000E+02
1.230000E+02
1.240000E+02
1.250000E+02
1.260000E+02
1.270000E+02
1.280000E+02
1.290000E+02
1.300000E+02
1.310000E+02
1.320000E+02
1.330000E+02
1.340000E+02
1.350000E+02
1.360000E+02
1.370000E+02
1.380000E+02
1.390000E+02
1.400000E+02
1.410000E+02
1.420000E+02
1.430000E+02
1.440000E+02
1.450000E+02
1.460000E+02
1.470000E+02
1.480000E+02
1.490000E+02
1.500000E+02
1.510000E+02
1.520000E+02
1.530000E+02
1.540000E+02
1.550000E+02
1.560000E+02
1.570000E+02
1.580000E+02
1.590000E+02
1.600000E+02
1.610000E+02
1.620000E+02
1.630000E+02
1.640000E+02
1.650000E+02
1.660000E+02
1.670000E+02
1.680000E+02
1.690000E+02
1.700000E+02
1.710000E+02
1.720000E+02
1.730000E+02
1.740000E+02
1.750000E+02
1.760000E+02
1.770000E+02
1.780000E+02
1.790000E+02
1.800000E+02
1.810000E+02
1.820000E+02
1.830000E+02
1.840000E+02
1.850000E+02
1.860000E+02
1.870000E+02
1.880000E+02
1.890000E+02
1.900000E+02
1.910000E+02
1.920000E+02
1.930000E+02
1.940000E+02
1.950000E+02
1.960000E+02
1.970000E+02
1.980000E+02
1.990000E+02
2.000000E+02
0.000000E+00
1.000000E+00
2.000000E+00
3.000000E+00
4.000000E+00
5.000000E+00
6.000000E+00
7.000000E+00
8.000000E+00
9.000000E+00
1.000000E+01
1.100000E+01
1.200000E+01
1.300000E+01
1.400000E+01
1.500000E+01
1.600000E+01
1.700000E+01
1.800000E+01
1.900000E+01
2.000000E+01
2.100000E+01
2.200000E+01
2.300000E+01
2.400000E+01
2.500000E+01
2.600000E+01
2.700000E+01
2.800000E+01
2.900000E+01
3.000000E+01
3.100000E+01
3.200000E+01
3.300000E+01
3.400000E+01
3.500000E+01
3.600000E+01
3.700000E+01
3.800000E+01
3.900000E+01
4.000000E+01
4.100000E+01
4.200000E+01
4.300000E+01
4.400000E+01
4.500000E+01
4.600000E+01
4.700000E+01
4.800000E+01
4.900000E+01
5.000000E+01
5.100000E+01
5.200000E+01
5.300000E+01
5.400000E+01
5.500000E+01
5.600000E+01
5.700000E+01
5.800000E+01
5.900000E+01
6.000000E+01
6.100000E+01
6.200000E+01
6.300000E+01
6.400000E+01
6.500000E+01
6.600000E+01
6.700000E+01
6.800000E+01
6.900000E+01
7.000000E+01
7.100000E+01
7.200000E+01
7.300000E+01
7.400000E+01
7.500000E+01
7.600000E+01
7.700000E+01
7.800000E+01
7.900000E+01
8.000000E+01
8.100000E+01
8.200000E+01
8.300000E+01
8.400000E+01
8.500000E+01
8.600000E+01
8.700000E+01
8.800000E+01
8.900000E+01
9.000000E+01
9.100000E+01
9.200000E+01
9.300000E+01
9.400000E+01
9.500000E+01
9.600000E+01
9.700000E+01
9.800000E+01
9.900000E+01
1.000000E+02
1.010000E+02
1.020000E+02
1.030000E+02
1.040000E+02
1.050000E+02
1.060000E+02
1.070000E+02
1.080000E+02
1.090000E+02
1.100000E+02
1.110000E+02
1.120000E+02
1.130000E+02
1.140000E+02
1.150000E+02
1.160000E+02
1.170000E+02
1.180000E+02
1.190000E+02
1.200000E+02
1.210000E+02
1.220000E+02
1.230000E+02
1.240000E+02
1.250000E+02
1.260000E+02
1.270000E+02
1.280000E+02
1.290000E+02
1.300000E+02
1.310000E+02
1.320000E+02
1.330000E+02
1.340000E+02
1.350000E+02
1.360000E+02
1.370000E+02
1.380000E+02
1.390000E+02
1.400000E+02
1.410000E+02
1.420000E+02
1.430000E+02
1.440000E+02
1.450000E+02
1.460000E+02
1.470000E+02
1.480000E+02
1.490000E+02
1.500000E+02
1.510000E+02
1.520000E+02
1.530000E+02
1.540000E+02
1.550000E+02
1.560000E+02
1.570000E+02
1.580000E+02
1.590000E+02
1.600000E+02
1.610000E+02
1.620000E+02
1.630000E+02
1.640000E+02
1.650000E+02
1.660000E+02
1.670000E+02
1.680000E+02
1.690000E+02
1.700000E+02
1.710000E+02
1.720000E+02
1.730000E+02
1.740000E+02
1.750000E+02
1.760000E+02
1.770000E+02
1.780000E+02
1.790000E+02
1.800000E+02
1.810000E+02
1.820000E+02
1.830000E+02
1.840000E+02
1.850000E+02
1.860000E+02
1.870000E+02
1.880000E+02
1.890000E+02
1.900000E+02
1.910000E+02
1.920000E+02
1.930000E+02
1.940000E+02
1.950000E+02
1.960000E+02
1.970000E+02
1.980000E+02
1.990000E+02
2.000000E+02
0.000000E+00
1.000000E+00
2.000000E+00
3.000000E+00
4.000000E+00
5.000000E+00
6.000000E+00
7.000000E+00
8.000000E+00
9.000000E+00
1.000000E+01
1.100000E+01
1.200000E+01
1.300000E+01
1.400000E+01
1.500000E+01
1.600000E+01
1.700000E+01
1.800000E+01
1.900000E+01
2.000000E+01
2.100000E+01
2.200000E+01
2.300000E+01
2.400000E+01
2.500000E+01
2.600000E+01
2.700000E+01
2.800000E+01
2.900000E+01
3.000000E+01
3.100000E+01
3.200000E+01
3.300000E+01
3.400000E+01
3.500000E+01
3.600000E+01
3.700000E+01
3.800000E+01
3.900000E+01
4.000000E+01
4.100000E+01
4.200000E+01
4.300000E+01
4.400000E+01
4.500000E+01
4.600000E+01
4.700000E+01
4.800000E+01
4.900000E+01
5.000000E+01
5.100000E+01
5.200000E+01
5.300000E+01
5.400000E+01
5.500000E+01
5.600000E+01
5.700000E+01
5.800000E+01
5.900000E+01
6.000000E+01
6.100000E+01
6.200000E+01
6.300000E+01
6.400000E+01
6.500000E+01
6.600000E+01
6.700000E+01
6.800000E+01
6.900000E+01
7.000000E+01
7.100000E+01
7.200000E+01
7.300000E+01
7.400000E+01
7.500000E+01
7.600000E+01
7.700000E+01
7.800000E+01
7.900000E+01
8.000000E+01
8.100000E+01
8.200000E+01
8.300000E+01
8.400000E+01
8.500000E+01
8.600000E+01
8.700000E+01
8.800000E+01
8.900000E+01
9.000000E+01
9.100000E+01
9.200000E+01
9.300000E+01
9.400000E+01
9.500000E+01
9.600000E+01
9.700000E+01
9.800000E+01
9.900000E+01
1.000000E+02
1.010000E+02
1.020000E+02
1.030000E+02
1.040000E+02
1.050000E+02
1.060000E+02
1.070000E+02
1.080000E+02
1.090000E+02
1.100000E+02
1.110000E+02
1.120000E+02
1.130000E+02
1.140000E+02
1.150000E+02
1.160000E+02
1.170000E+02
1.180000E+02
1.190000E+02
1.200000E+02
1.210000E+02
1.220000E+02
1.230000E+02
1.240000E+02
1.250000E+02
1.260000E+02
1.270000E+02
1.280000E+02
1.290000E+02
1.300000E+02
1.310000E+02
1.320000E+02
1.330000E+02
1.340000E+02
1.350000E+02
1.360000E+02
1.370000E+02
1.380000E+02
1.390000E+02
1.400000E+02
1.410000E+02
1.420000E+02
1.430000E+02
1.440000E+02
1.450000E+02
1.460000E+02
1.470000E+02
1.480000E+02
1.490000E+02
1.500000E+02
1.510000E+02
1.520000E+02
1.530000E+02
1.540000E+02
1.550000E+02
1.560000E+02
1.570000E+02
1.580000E+02
1.590000E+02
1.600000E+02
1.610000E+02
1.620000E+02
1.630000E+02
1.640000E+02
1.650000E+02
1.660000E+02
1.670000E+02
1.680000E+02
1.690000E+02
1.700000E+02
1.710000E+02
1.720000E+02
1.730000E+02
1.740000E+02
1.750000E+02
1.760000E+02
1.770000E+02
1.780000E+02
1.790000E+02
1.800000E+02
1.810000E+02
1.820000E+02
1.830000E+02
1.840000E+02
1.850000E+02
1.860000E+02
1.870000E+02
1.880000E+02
1.890000E+02
1.900000E+02
1.910000E+02
1.920000E+02
1.930000E+02
1.940000E+02
1.950000E+02
1.960000E+02
1.970000E+02
1.980000E+02
1.990000E+02
2.000000E+02
0.000000E+00
1.000000E+00
2.000000E+00
[truncated: 164,581 more chars]
