# Supplementary material for: Visualization of porosity and pore size gradients in electrospun scaffolds using laser metrology
Source: PLoS One. 2023 Mar 9;18(3):e0282903. doi: 10.1371/journal.pone.0282903 (PMC9997878; doi:10.1371/journal.pone.0282903)
Supplement: S1 Data — (GZ) [file pone.0282903.s002.gz › data/Thickness&Porosity/165.Porosity.txt]

Porosity
7.216769E+01
7.203312E+01
7.147598E+01
7.033359E+01
5.517763E+01
9.536279E+01
7.135145E+01
1.502573E+02
2.144751E+02
1.699901E+02
1.149001E+02
7.322471E+01
4.919697E+01
7.263486E+01
7.437295E+01
7.286890E+01
7.620616E+01
7.808922E+01
7.494221E+01
7.782717E+01
7.724544E+01
7.841161E+01
8.008251E+01
7.958111E+01
8.114617E+01
8.277707E+01
8.421481E+01
8.490983E+01
8.531219E+01
8.675342E+01
8.674742E+01
8.715027E+01
8.685336E+01
8.717369E+01
8.757971E+01
8.793195E+01
8.772399E+01
8.781080E+01
8.740869E+01
8.758975E+01
8.783185E+01
8.811168E+01
8.829401E+01
8.807390E+01
8.791827E+01
8.800031E+01
8.766331E+01
8.775872E+01
8.782397E+01
8.778242E+01
8.797048E+01
8.791889E+01
8.776774E+01
8.776122E+01
8.811831E+01
8.796900E+01
8.780717E+01
8.768998E+01
8.775455E+01
8.748293E+01
8.746698E+01
8.750918E+01
8.758255E+01
8.754418E+01
8.727906E+01
8.754963E+01
8.716984E+01
8.739026E+01
8.746889E+01
8.746154E+01
8.728375E+01
8.718762E+01
8.738676E+01
8.721955E+01
8.718304E+01
8.727345E+01
8.711163E+01
8.723447E+01
8.703275E+01
8.717456E+01
8.732152E+01
8.709362E+01
8.715002E+01
8.697690E+01
8.712083E+01
8.694128E+01
8.695820E+01
8.674907E+01
8.711187E+01
8.721611E+01
8.708966E+01
8.694064E+01
8.709012E+01
8.711196E+01
8.727737E+01
8.720190E+01
8.715389E+01
8.727667E+01
8.715022E+01
8.706806E+01
8.720199E+01
8.708323E+01
8.702308E+01
8.718234E+01
8.719425E+01
8.738660E+01
8.732952E+01
8.731177E+01
8.737865E+01
8.733250E+01
8.727900E+01
8.728412E+01
8.736942E+01
8.736412E+01
8.731413E+01
8.747284E+01
8.756822E+01
8.755210E+01
8.740532E+01
8.749468E+01
8.763745E+01
8.754577E+01
8.768259E+01
8.774360E+01
8.781965E+01
8.777383E+01
8.766749E+01
8.787275E+01
8.786376E+01
8.791598E+01
8.792140E+01
8.789544E+01
8.793837E+01
8.801237E+01
8.799355E+01
8.807250E+01
8.803411E+01
8.800326E+01
8.843352E+01
8.827243E+01
8.798075E+01
8.806947E+01
8.809617E+01
8.813781E+01
8.823717E+01
8.827808E+01
8.818623E+01
8.847804E+01
8.828994E+01
8.851555E+01
8.850587E+01
8.827994E+01
8.802302E+01
8.840656E+01
8.895438E+01
8.826782E+01
8.859346E+01
8.833000E+01
8.850726E+01
8.888467E+01
8.794565E+01
8.792134E+01
8.777470E+01
8.685430E+01
8.516305E+01
8.383884E+01
8.124940E+01
8.311310E+01
8.472188E+01
8.137053E+01
8.045065E+01
8.104585E+01
8.070710E+01
7.725089E+01
7.972576E+01
8.029424E+01
8.204189E+01
7.840735E+01
7.707558E+01
8.202254E+01
8.157117E+01
8.512502E+01
8.529059E+01
8.544587E+01
8.656430E+01
8.185112E+01
8.339846E+01
8.643260E+01
8.443589E+01
8.370669E+01
8.372356E+01
8.019974E+01
8.710323E+01
8.725378E+01
8.121958E+01
8.276693E+01
8.254161E+01
7.768702E+01
3.229830E+01
1.928479E+02
1.368465E+02
6.899258E+01
6.986703E+01
6.918215E+01
6.830132E+01
6.932928E+01
9.617612E+01
8.320935E+01
-7.653284E+00
1.532069E-03
1.047091E+01
6.042347E+01
7.531676E+01
6.121316E+01
7.590304E+01
7.315906E+01
7.452345E+01
7.663467E+01
7.700447E+01
7.644421E+01
7.864981E+01
7.720385E+01
7.922178E+01
7.971909E+01
7.963161E+01
8.178592E+01
8.171210E+01
8.332468E+01
8.477840E+01
8.679794E+01
8.647118E+01
8.724003E+01
8.737950E+01
8.711481E+01
8.721798E+01
8.708541E+01
8.759160E+01
8.755543E+01
8.758995E+01
8.810852E+01
8.833432E+01
8.774029E+01
8.765452E+01
8.789660E+01
8.789685E+01
8.823288E+01
8.822515E+01
8.827248E+01
8.813925E+01
8.775671E+01
8.791895E+01
8.797457E+01
8.787806E+01
8.788780E+01
8.766942E+01
8.790904E+01
8.777152E+01
8.776628E+01
8.765710E+01
8.766067E+01
8.774835E+01
8.774743E+01
8.744389E+01
8.733972E+01
8.759695E+01
8.735969E+01
8.750212E+01
8.731386E+01
8.736848E+01
8.746007E+01
8.726571E+01
8.738774E+01
8.747876E+01
8.739510E+01
8.732093E+01
8.727396E+01
8.733482E+01
8.710645E+01
8.734537E+01
8.716443E+01
8.713433E+01
8.717272E+01
8.699038E+01
8.714743E+01
8.719359E+01
8.715281E+01
8.700257E+01
8.700136E+01
8.713188E+01
8.710031E+01
8.703966E+01
8.711897E+01
8.717162E+01
8.713845E+01
8.724619E+01
8.713824E+01
8.715918E+01
8.698442E+01
8.718896E+01
8.713907E+01
8.716035E+01
8.718376E+01
8.718323E+01
8.723363E+01
8.710284E+01
8.704214E+01
8.721583E+01
8.726848E+01
8.718454E+01
8.733252E+01
8.739150E+01
8.734279E+01
8.729987E+01
8.733805E+01
8.721132E+01
8.732014E+01
8.750254E+01
8.745000E+01
8.760503E+01
8.748546E+01
8.754879E+01
8.759908E+01
8.764941E+01
8.758758E+01
8.765188E+01
8.776131E+01
8.782931E+01
8.785109E+01
8.778620E+01
8.777828E+01
8.780287E+01
8.802072E+01
8.801840E+01
8.793813E+01
8.809971E+01
8.816930E+01
8.805674E+01
8.828873E+01
8.808747E+01
8.833438E+01
8.820069E+01
8.811818E+01
8.821029E+01
8.783697E+01
8.831059E+01
8.843533E+01
8.791432E+01
8.796670E+01
8.781774E+01
8.823092E+01
8.848773E+01
8.815798E+01
8.841785E+01
8.860837E+01
8.837742E+01
8.848831E+01
8.809285E+01
8.795100E+01
8.835338E+01
8.823835E+01
8.888135E+01
8.799898E+01
8.847431E+01
8.592497E+01
8.644376E+01
8.549325E+01
8.352748E+01
8.384157E+01
8.330886E+01
8.262900E+01
7.948578E+01
7.853250E+01
8.123995E+01
8.129607E+01
8.145883E+01
8.121579E+01
8.202890E+01
8.155004E+01
8.562351E+01
8.308192E+01
8.198146E+01
8.696533E+01
8.379191E+01
8.837592E+01
9.031469E+01
8.812308E+01
8.445563E+01
8.503297E+01
8.510058E+01
8.713004E+01
8.805935E+01
8.455455E+01
8.193394E+01
8.023327E+01
8.893909E+01
8.780951E+01
8.575109E+01
8.365919E+01
1.434707E+02
1.071638E+02
1.082211E+02
1.083078E+02
6.736414E+01
7.135525E+01
6.644660E+01
7.124075E+01
4.842396E+01
9.834600E+01
1.924024E+01
2.629686E+01
3.910831E+01
2.007350E+01
7.521575E+01
8.741265E+01
5.914963E+01
7.264623E+01
7.336416E+01
7.314725E+01
7.592488E+01
7.755533E+01
7.871760E+01
7.746039E+01
7.859834E+01
7.845553E+01
7.900856E+01
8.081412E+01
8.110054E+01
8.329756E+01
8.361268E+01
8.586821E+01
8.627409E+01
8.742575E+01
8.690845E+01
8.683014E+01
8.698588E+01
8.707967E+01
8.753105E+01
8.735744E+01
8.749167E+01
8.749090E+01
8.763065E+01
8.771770E+01
8.774673E+01
8.808045E+01
8.779183E+01
8.805747E+01
8.785639E+01
8.814403E+01
8.822312E+01
8.811481E+01
8.779234E+01
8.791318E+01
8.777993E+01
8.793345E+01
8.771098E+01
8.767238E+01
8.765118E+01
8.769084E+01
8.776097E+01
8.758471E+01
8.772633E+01
8.781877E+01
8.760538E+01
8.743954E+01
8.734485E+01
8.747238E+01
8.730732E+01
8.742959E+01
8.740870E+01
8.730269E+01
8.718425E+01
8.722533E+01
8.746029E+01
8.730688E+01
8.732329E+01
8.731894E+01
8.744615E+01
8.728255E+01
8.726502E+01
8.731465E+01
8.713099E+01
8.723070E+01
8.725896E+01
8.703006E+01
8.696311E+01
8.716904E+01
8.707729E+01
8.704226E+01
8.710290E+01
8.710394E+01
8.721747E+01
8.709436E+01
8.707953E+01
8.739144E+01
8.827077E+01
8.769335E+01
8.714877E+01
8.706164E+01
8.697156E+01
8.717042E+01
8.718819E+01
8.707676E+01
8.711787E+01
8.720924E+01
8.731814E+01
8.686822E+01
8.708329E+01
8.734341E+01
8.724315E+01
8.718939E+01
8.723478E+01
8.732969E+01
8.726334E+01
8.742911E+01
8.744656E+01
8.729440E+01
8.722818E+01
8.743619E+01
8.737944E+01
8.756341E+01
8.735079E+01
8.757105E+01
8.761648E+01
8.770169E+01
8.761855E+01
8.772916E+01
8.787762E+01
8.779573E+01
8.792749E+01
8.789743E+01
8.763645E+01
8.770665E+01
8.795438E+01
8.785601E+01
8.791483E+01
8.819296E+01
8.808233E+01
8.820180E+01
8.814855E+01
8.818646E+01
8.810508E+01
8.834643E+01
8.802351E+01
8.816494E+01
8.824696E+01
8.835457E+01
8.838490E+01
8.818442E+01
8.819769E+01
8.788531E+01
8.822827E+01
8.927731E+01
8.879767E+01
8.865226E+01
8.828852E+01
8.819475E+01
8.838230E+01
8.889991E+01
8.819263E+01
8.892045E+01
8.914403E+01
8.946305E+01
8.899339E+01
8.747674E+01
8.637827E+01
8.496712E+01
8.620343E+01
8.514602E+01
8.272428E+01
8.157328E+01
8.125635E+01
8.031631E+01
8.144181E+01
8.134835E+01
7.987168E+01
8.295488E+01
8.187032E+01
8.081448E+01
8.097454E+01
8.306993E+01
8.124125E+01
8.475010E+01
8.363360E+01
8.517173E+01
8.385425E+01
7.964334E+01
8.066656E+01
8.338579E+01
7.866813E+01
8.103089E+01
8.179368E+01
8.518600E+01
8.565338E+01
8.298963E+01
8.506894E+01
8.158650E+01
8.896611E+01
8.265604E+01
8.525987E+01
2.320045E+01
1.215267E+02
1.080359E+02
9.983261E+01
6.884779E+01
6.620429E+01
6.679441E+01
6.760559E+01
6.548957E+01
1.270477E+02
2.422208E+02
4.963757E+01
5.647715E+01
1.127189E+02
1.059934E+02
9.674669E+01
6.961857E+01
7.493952E+01
7.153063E+01
7.224223E+01
7.605023E+01
7.767155E+01
7.862198E+01
7.793765E+01
7.761565E+01
7.783263E+01
7.909007E+01
8.088705E+01
8.244675E+01
8.349474E+01
8.433517E+01
8.601850E+01
8.661350E+01
8.711046E+01
8.676348E+01
8.698347E+01
8.759090E+01
8.755765E+01
8.715743E+01
8.765377E+01
8.846915E+01
8.792530E+01
8.770876E+01
8.756935E+01
8.757558E+01
8.828339E+01
8.790976E+01
8.810713E+01
8.771182E+01
8.799420E+01
8.818365E+01
8.816576E+01
8.797919E+01
8.806894E+01
8.789277E+01
8.775101E+01
8.779261E+01
8.779977E+01
8.777790E+01
8.762323E+01
8.771426E+01
8.768765E+01
8.787764E+01
8.759581E+01
8.769617E+01
8.754577E+01
8.747425E+01
8.758668E+01
8.739133E+01
8.739031E+01
8.754969E+01
8.738384E+01
8.711915E+01
8.721419E+01
8.722473E+01
8.732818E+01
8.726008E+01
8.740992E+01
8.743571E+01
8.716878E+01
8.723462E+01
8.725566E+01
8.724296E+01
8.709818E+01
8.697185E+01
8.708777E+01
8.719251E+01
8.720898E+01
8.732123E+01
8.729275E+01
8.717217E+01
8.710335E+01
8.708168E+01
8.694995E+01
8.720105E+01
8.718085E+01
8.759214E+01
8.723087E+01
8.714561E+01
8.714237E+01
8.701099E+01
8.719093E+01
8.728384E+01
8.720611E+01
8.726319E+01
8.731319E+01
8.718884E+01
8.675691E+01
8.723640E+01
8.735419E+01
8.713152E+01
8.733917E+01
8.740361E+01
8.711992E+01
8.727770E+01
8.731598E+01
8.740996E+01
8.718057E+01
8.739546E+01
8.732606E+01
8.753155E+01
8.763928E+01
8.751757E+01
8.736377E+01
8.753309E+01
8.741608E+01
8.766402E+01
8.772009E+01
8.762126E+01
8.781559E+01
8.795848E+01
8.794812E+01
8.777728E+01
8.788098E+01
8.805322E+01
8.800671E+01
8.799138E+01
8.787916E+01
8.810251E+01
8.824143E+01
8.817026E+01
8.798454E+01
8.806247E+01
8.845564E+01
8.832103E+01
8.823778E+01
8.825031E+01
8.795500E+01
8.831471E+01
8.820104E+01
8.819628E+01
8.800279E+01
8.817969E+01
8.922425E+01
8.782410E+01
8.809198E+01
8.847127E+01
8.837347E+01
8.856972E+01
8.919178E+01
8.884301E+01
8.862823E+01
8.857082E+01
8.896443E+01
8.794311E+01
8.648156E+01
8.632939E+01
8.559041E+01
8.469541E+01
8.304210E+01
8.198675E+01
8.223664E+01
8.248965E+01
7.984974E+01
8.289995E+01
8.135518E+01
7.922755E+01
8.149025E+01
8.301829E+01
8.173978E+01
8.101134E+01
8.026716E+01
8.174531E+01
8.453411E+01
8.074555E+01
8.518932E+01
8.491921E+01
8.156454E+01
8.087966E+01
8.610615E+01
8.350386E+01
8.554114E+01
8.366260E+01
8.022673E+01
8.100925E+01
8.672833E+01
8.429295E+01
8.939147E+01
8.485535E+01
8.874846E+01
7.959122E+01
9.182684E+01
8.169740E+01
9.886589E+01
1.465634E+02
6.355850E+01
6.666771E+01
6.597766E+01
6.914204E+01
7.398386E+01
6.933838E+01
4.388944E+01
1.252272E+02
1.051409E+02
2.070187E+02
3.509523E+02
9.146975E+01
6.949618E+01
7.479319E+01
7.349574E+01
7.407603E+01
7.507410E+01
7.616083E+01
7.547917E+01
7.728471E+01
7.725375E+01
7.881745E+01
7.972067E+01
8.090108E+01
8.174036E+01
8.339175E+01
8.514828E+01
8.526660E+01
8.584065E+01
8.606333E+01
8.731416E+01
8.710581E+01
8.750206E+01
8.762187E+01
8.742640E+01
8.732911E+01
8.767933E+01
8.767594E+01
8.818552E+01
8.760792E+01
8.778347E+01
8.815691E+01
8.813305E+01
8.794697E+01
8.830505E+01
8.805785E+01
8.773958E+01
8.813796E+01
8.801351E+01
8.789539E+01
8.796681E+01
8.791357E+01
8.805343E+01
8.772726E+01
8.768630E+01
8.793353E+01
8.794379E+01
8.795532E+01
8.769818E+01
8.776246E+01
8.779092E+01
8.767846E+01
8.771222E+01
8.750201E+01
8.755761E+01
8.735558E+01
8.757767E+01
8.746137E+01
8.724335E+01
8.728470E+01
8.728034E+01
8.740893E+01
8.739054E+01
8.735212E+01
8.734424E+01
8.719827E+01
8.721542E+01
8.725069E+01
8.723889E+01
8.705323E+01
8.688982E+01
8.704108E+01
8.716775E+01
8.720561E+01
8.719439E+01
8.716516E+01
8.713554E+01
8.701202E+01
8.696565E+01
8.692156E+01
8.711300E+01
8.704213E+01
8.715691E+01
8.705623E+01
8.706465E+01
8.720732E+01
8.714713E+01
8.718255E+01
8.718935E+01
8.718248E+01
8.721609E+01
8.720935E+01
8.716559E+01
8.672954E+01
8.707984E+01
8.704005E+01
8.726098E+01
8.729417E+01
8.737474E+01
8.716915E+01
8.733193E+01
8.729779E+01
8.745665E+01
8.734408E+01
8.744554E+01
8.747483E+01
8.752786E+01
8.741731E+01
8.736811E+01
8.747817E+01
8.757106E+01
8.761760E+01
8.777200E+01
8.782371E+01
8.774705E+01
8.774452E+01
8.784128E+01
8.793747E+01
8.788621E+01
8.793086E+01
8.804997E+01
8.792030E+01
8.791599E+01
8.785718E+01
8.815800E+01
8.817421E+01
8.819340E+01
8.822835E+01
8.797527E+01
8.802436E+01
8.805565E+01
8.820409E+01
8.817285E+01
8.801966E+01
8.824188E+01
8.828270E+01
8.809389E+01
8.776511E+01
8.795502E+01
8.828499E+01
8.821437E+01
8.855990E+01
8.813379E+01
8.834699E+01
8.870292E+01
8.846978E+01
8.827436E+01
8.850859E+01
8.896073E+01
8.852514E+01
8.895130E+01
8.834396E+01
8.655469E+01
8.516140E+01
8.455763E+01
8.240952E+01
8.236958E+01
8.066624E+01
8.282955E+01
8.096224E+01
8.020998E+01
8.171062E+01
8.047402E+01
8.112215E+01
7.968012E+01
8.121136E+01
7.992921E+01
8.343631E+01
8.501055E+01
8.244128E+01
8.510875E+01
8.537782E+01
8.534907E+01
8.599227E+01
8.457028E+01
8.536307E+01
8.557980E+01
9.004567E+01
8.568894E+01
8.352975E+01
8.214490E+01
9.010241E+01
8.224370E+01
8.938150E+01
8.906683E+01
8.640297E+01
8.731654E+01
9.231372E+01
9.272251E+01
9.771233E+01
9.809421E+01
6.530347E+01
6.677605E+01
6.735969E+01
7.352997E+01
6.613389E+01
8.012200E+01
3.996792E+01
9.710039E+00
1.118538E+02
1.488280E+02
7.429895E+01
9.690015E+01
5.937612E+01
7.322235E+01
7.327018E+01
7.568740E+01
7.565817E+01
7.709766E+01
7.750633E+01
7.831449E+01
7.837869E+01
7.941505E+01
7.974022E+01
7.991271E+01
8.228517E+01
8.287919E+01
8.477187E+01
8.595456E+01
8.659922E+01
8.643847E+01
8.725071E+01
8.752347E+01
8.774565E+01
8.769726E+01
8.755213E+01
8.729737E+01
8.715244E+01
8.662376E+01
8.794408E+01
8.755715E+01
8.763065E+01
8.814244E+01
8.836458E+01
8.789450E+01
8.829758E+01
8.814353E+01
8.797948E+01
8.803201E+01
8.812228E+01
8.803437E+01
8.789779E+01
8.804243E+01
8.805826E+01
8.776411E+01
8.757097E+01
8.768980E+01
8.790951E+01
8.779516E+01
8.766580E+01
8.767917E+01
8.752773E+01
8.764676E+01
8.767296E+01
8.744350E+01
8.745522E+01
8.745777E+01
8.751200E+01
8.741587E+01
8.745420E+01
8.754408E+01
8.741491E+01
8.729875E+01
8.721692E+01
8.713246E+01
8.720250E+01
8.718855E+01
8.737784E+01
8.733855E+01
8.721768E+01
8.727021E+01
8.709625E+01
8.718731E+01
8.717582E+01
8.715139E+01
8.705607E+01
8.712140E+01
8.710477E+01
8.712126E+01
8.706552E+01
8.710029E+01
8.700534E+01
8.690979E+01
8.712756E+01
8.724062E+01
8.707606E+01
8.714446E+01
8.729199E+01
8.726750E+01
8.715686E+01
8.726057E+01
8.710860E+01
8.721178E+01
8.695930E+01
8.720606E+01
8.726454E+01
8.715653E+01
8.722536E+01
8.724633E+01
8.714167E+01
8.727248E+01
8.721392E+01
8.744379E+01
8.742931E+01
8.729104E+01
8.732510E+01
8.753362E+01
8.757730E+01
8.740737E+01
8.758966E+01
8.757404E+01
8.770460E+01
8.776596E+01
8.778558E+01
8.763853E+01
8.772687E+01
8.773691E+01
8.779276E+01
8.764664E+01
8.777635E+01
8.805242E+01
8.791799E+01
8.793904E+01
8.807893E+01
8.799627E+01
8.807108E+01
8.810194E+01
8.818731E+01
8.823108E+01
8.808635E+01
8.802504E+01
8.821681E+01
8.805048E+01
8.818194E+01
8.803151E+01
8.810709E+01
8.833822E+01
8.801605E+01
8.809742E+01
8.812374E+01
8.861645E+01
8.831526E+01
8.796295E+01
8.798119E+01
8.871444E+01
8.845722E+01
8.793022E+01
8.815865E+01
8.772004E+01
8.841276E+01
8.861361E+01
8.836188E+01
8.664019E+01
8.600909E+01
8.559805E+01
8.421881E+01
8.345839E+01
8.229187E+01
7.960344E+01
8.211994E+01
7.973841E+01
8.163850E+01
8.086128E+01
7.773981E+01
8.134032E+01
8.044439E+01
8.192774E+01
7.968722E+01
8.404504E+01
8.476383E+01
8.099924E+01
8.370178E+01
8.260092E+01
8.053200E+01
8.370901E+01
8.698942E+01
8.590396E+01
8.792471E+01
9.195576E+01
9.252973E+01
9.095309E+01
8.976542E+01
9.199476E+01
8.682592E+01
8.896837E+01
8.863500E+01
9.398207E+01
7.959211E+01
6.745870E+01
-8.576469E+01
1.013416E+02
1.087686E+02
6.565666E+01
6.846064E+01
6.723408E+01
7.002770E+01
6.531917E+01
6.287372E+01
9.202162E+01
-1.302758E+02
1.886172E+02
4.722659E+02
5.494248E+01
5.716217E+01
5.853499E+01
7.243411E+01
7.233521E+01
7.497163E+01
7.523100E+01
7.593396E+01
7.603448E+01
7.780627E+01
7.788679E+01
7.868825E+01
7.937235E+01
8.033374E+01
8.140752E+01
8.247980E+01
8.418806E+01
8.576948E+01
8.682841E+01
8.657170E+01
8.694782E+01
8.721647E+01
8.740060E+01
8.749437E+01
8.719998E+01
8.763711E+01
8.686186E+01
8.753385E+01
8.766907E+01
8.786154E+01
8.797828E+01
8.806876E+01
8.822065E+01
8.806938E+01
8.814630E+01
8.801172E+01
8.800136E+01
8.810605E+01
8.799427E+01
8.807462E+01
8.825149E+01
8.787818E+01
8.785454E+01
8.789205E+01
8.779730E+01
8.773509E+01
8.776842E+01
8.797886E+01
8.765329E+01
8.751999E+01
8.753226E+01
8.756159E+01
8.777848E+01
8.761801E+01
8.743766E+01
8.767142E+01
8.754571E+01
8.750081E+01
8.744005E+01
8.742384E+01
8.733832E+01
8.729279E+01
8.736540E+01
8.725968E+01
8.712854E+01
8.729395E+01
8.736297E+01
8.729024E+01
8.731338E+01
8.710832E+01
8.717451E+01
8.716703E+01
8.703077E+01
8.715662E+01
8.710767E+01
8.715653E+01
8.711202E+01
8.724050E+01
8.702489E+01
8.707254E+01
8.704316E+01
8.674919E+01
8.731288E+01
8.715066E+01
8.703681E+01
8.709527E+01
8.720505E+01
8.735727E+01
8.711253E+01
8.739294E+01
8.739676E+01
8.727253E+01
8.714481E+01
8.713481E+01
8.731329E+01
8.715852E+01
8.728267E+01
8.729134E+01
8.730349E+01
8.735451E+01
8.745166E+01
8.751822E+01
8.728129E+01
8.726063E+01
8.745240E+01
8.743306E+01
8.762522E+01
8.732361E+01
8.739969E+01
8.749444E+01
8.752987E+01
8.758023E+01
8.770769E+01
8.741424E+01
8.765819E+01
8.768702E+01
8.758936E+01
8.753362E+01
8.761536E+01
8.797263E+01
8.776899E+01
8.778462E+01
8.794942E+01
8.802454E+01
8.789756E+01
8.815127E+01
8.813709E+01
8.806837E+01
8.828665E+01
8.819217E+01
8.816164E+01
8.834597E+01
8.836939E+01
8.832764E+01
8.835766E+01
8.829514E+01
8.833739E+01
8.806574E+01
8.841290E+01
8.843951E+01
8.832399E+01
8.833232E+01
8.863177E+01
8.877179E+01
8.805228E+01
8.899471E+01
8.917761E+01
8.828605E+01
8.829754E+01
8.848132E+01
8.781379E+01
8.670475E+01
8.642687E+01
8.616839E+01
8.472681E+01
8.359308E+01
8.221633E+01
8.036784E+01
8.120049E+01
8.213515E+01
7.983051E+01
8.093015E+01
8.219719E+01
8.086838E+01
8.082982E+01
8.061895E+01
7.896303E+01
7.950272E+01
8.328162E+01
8.365276E+01
8.299796E+01
8.231118E+01
8.700668E+01
8.798496E+01
9.133658E+01
9.010323E+01
8.852436E+01
8.857038E+01
8.757566E+01
9.122016E+01
8.894979E+01
9.267414E+01
8.992422E+01
9.119678E+01
8.954844E+01
9.073641E+01
8.901938E+01
1.031570E+02
1.022647E+02
9.957413E+01
1.002782E+02
6.352777E+01
5.990537E+01
6.256170E+01
5.971267E+01
6.309442E+01
7.239648E+01
-8.731495E+01
9.535810E+01
1.536794E+02
2.519729E+02
3.846369E+01
6.571278E+01
6.868188E+01
7.598955E+01
7.365982E+01
7.587314E+01
7.572037E+01
7.398253E+01
7.541177E+01
7.845762E+01
7.793568E+01
7.996076E+01
7.953056E+01
8.064006E+01
8.188154E+01
8.342975E+01
8.449194E+01
8.656671E+01
8.702334E+01
8.707258E+01
8.691672E+01
8.758253E+01
8.749426E+01
8.733323E+01
8.790053E+01
8.754979E+01
8.771644E+01
8.604924E+01
8.735862E+01
8.794365E+01
8.773183E+01
8.801038E+01
8.806846E+01
8.801595E+01
8.788692E+01
8.812306E+01
8.811022E+01
8.813174E+01
8.801367E+01
8.795083E+01
8.806086E+01
8.790631E+01
8.791327E+01
8.794957E+01
8.798611E+01
8.772797E+01
8.792498E+01
8.756260E+01
8.758014E+01
8.773912E+01
8.775119E+01
8.781980E+01
8.769787E+01
8.752176E+01
8.756895E+01
8.752016E+01
8.744060E+01
8.743477E+01
8.749695E+01
8.751072E+01
8.730752E+01
8.723951E+01
8.742236E+01
8.703004E+01
8.730619E+01
8.723650E+01
8.718273E+01
8.715593E+01
8.713430E+01
8.711816E+01
8.712684E+01
8.715684E+01
8.679907E+01
8.701872E+01
8.703489E+01
8.715413E+01
8.717519E+01
8.703043E+01
8.702394E+01
8.728108E+01
8.716251E+01
8.702658E+01
8.733671E+01
8.707596E+01
8.692851E+01
8.704656E+01
8.726646E+01
8.712919E+01
8.694306E+01
8.712440E+01
8.724858E+01
8.715873E+01
8.734019E+01
8.720107E+01
8.729522E+01
8.729337E+01
8.731692E+01
8.718647E+01
8.731168E+01
8.736696E+01
8.740881E+01
8.743500E+01
8.728717E+01
8.739633E+01
8.747408E+01
8.741125E+01
8.749480E+01
8.739526E+01
8.749761E+01
8.765598E+01
8.770794E+01
8.761826E+01
8.761795E+01
8.746631E+01
8.764636E+01
8.773611E+01
8.774491E+01
8.778310E+01
8.777913E+01
8.779709E+01
8.786396E+01
8.797490E+01
8.812082E+01
8.818059E+01
8.801174E+01
8.807408E+01
8.808079E+01
8.824841E+01
8.820295E+01
8.812999E+01
8.828847E+01
8.834281E+01
8.823949E+01
8.822511E+01
8.821259E+01
8.809210E+01
8.845607E+01
8.828547E+01
8.842619E+01
8.815897E+01
8.867290E+01
8.859248E+01
8.885763E+01
8.858499E+01
8.891023E+01
8.856363E+01
8.890649E+01
8.897762E+01
8.887110E+01
8.849283E+01
8.861234E+01
8.825336E+01
8.615479E+01
8.634068E+01
8.522171E+01
8.275452E+01
8.162070E+01
8.177221E+01
8.365338E+01
8.393348E+01
8.139034E+01
8.258605E+01
8.041529E+01
7.959650E+01
8.189569E+01
8.235739E+01
8.198141E+01
8.008551E+01
8.154456E+01
8.115207E+01
8.632083E+01
8.456019E+01
8.173381E+01
8.672739E+01
8.605235E+01
8.997167E+01
8.575681E+01
8.898714E+01
8.948216E+01
8.469636E+01
8.839187E+01
8.891239E+01
9.008010E+01
9.116992E+01
8.665342E+01
9.429404E+01
8.926637E+01
1.022104E+02
1.007058E+02
1.006604E+02
1.010413E+02
6.331309E+01
6.181637E+01
6.425573E+01
6.134309E+01
6.369898E+01
4.015621E+01
3.095629E+01
1.277318E+02
2.317863E+02
2.096341E+02
3.827158E+01
4.680685E+01
7.233045E+01
7.349980E+01
7.653919E+01
7.390064E+01
7.528659E+01
7.761947E+01
7.757019E+01
7.796583E+01
7.775229E+01
7.933392E+01
7.863810E+01
8.105285E+01
8.332039E+01
8.297883E+01
8.545967E+01
8.675350E+01
8.658753E+01
8.680734E+01
8.711160E+01
8.799818E+01
8.763168E+01
8.715172E+01
8.755619E+01
8.792863E+01
8.766122E+01
8.619185E+01
8.739987E+01
8.755814E+01
8.785128E+01
8.805452E+01
8.818721E+01
8.806991E+01
8.796453E+01
8.807188E+01
8.800064E+01
8.786234E+01
8.800159E+01
8.798212E+01
8.796826E+01
8.809813E+01
8.818226E+01
8.808584E+01
8.794924E+01
8.777359E+01
8.778219E+01
8.768464E+01
8.778573E+01
8.757852E+01
8.764944E+01
8.760288E+01
8.768145E+01
8.741411E+01
8.757151E+01
8.761064E+01
8.763092E+01
8.747872E+01
8.743990E+01
8.751383E+01
8.748542E+01
8.730935E+01
8.729934E+01
8.725959E+01
8.732460E+01
8.720202E+01
8.707845E+01
8.723642E+01
8.722531E+01
8.722442E+01
8.712748E+01
8.699288E+01
8.707000E+01
8.697876E+01
8.700494E+01
8.708935E+01
8.707628E+01
8.701098E+01
8.710001E+01
8.708848E+01
8.692697E+01
8.687748E+01
8.696352E+01
8.726972E+01
8.714614E+01
8.702865E+01
8.718927E+01
8.710017E+01
8.709343E+01
8.701503E+01
8.712692E+01
8.714463E+01
8.723881E+01
8.719702E+01
8.720457E+01
8.723643E+01
8.734983E+01
8.730568E+01
8.732679E+01
8.719937E+01
8.724169E+01
8.752956E+01
8.717514E+01
8.730402E+01
8.730591E+01
8.746254E+01
8.742183E+01
8.749020E+01
8.748286E+01
8.777562E+01
8.762675E+01
8.774488E+01
8.758880E+01
8.769061E+01
8.771510E+01
8.770953E+01
8.781060E+01
8.778158E+01
8.787143E+01
8.776480E+01
8.776764E+01
8.806173E+01
8.802049E+01
8.788717E+01
8.808431E+01
8.800517E+01
8.795346E+01
8.824490E+01
8.805995E+01
8.827937E+01
8.823234E+01
8.811662E+01
8.812405E+01
8.818766E+01
8.826065E+01
8.804119E+01
8.813592E+01
8.846830E+01
8.852308E+01
8.829369E+01
8.842948E+01
8.814182E+01
8.826000E+01
8.852969E+01
8.905279E+01
8.839794E+01
8.874197E+01
8.904434E+01
8.971786E+01
8.851056E+01
8.854528E+01
8.737785E+01
8.602182E+01
8.546576E+01
8.607607E+01
8.392763E+01
8.391572E+01
8.264203E+01
8.446738E+01
8.273617E+01
8.187173E+01
8.073214E+01
8.182655E+01
8.060430E+01
8.300176E+01
8.153292E+01
8.413908E+01
8.329051E+01
8.555400E+01
8.371272E+01
8.586640E+01
8.264616E+01
8.706235E+01
8.834848E+01
8.804559E+01
8.718252E+01
8.178757E+01
8.321900E+01
8.806292E+01
8.907925E+01
9.007510E+01
9.043990E+01
8.670468E+01
9.160730E+01
8.603800E+01
8.487333E+01
8.567241E+01
1.031235E+02
1.008215E+02
1.010785E+02
1.011824E+02
6.287360E+01
6.940114E+01
7.071393E+01
6.837375E+01
6.711727E+01
4.608575E+01
5.863586E+01
2.499886E+01
2.151280E+02
3.994206E+02
7.132325E+01
5.478268E+01
7.144588E+01
7.504893E+01
7.437698E+01
7.393836E+01
7.612564E+01
7.528513E+01
7.706304E+01
7.791658E+01
7.817619E+01
7.843751E+01
7.916555E+01
8.195865E+01
8.254438E+01
8.351655E+01
8.418527E+01
8.629498E+01
8.631595E+01
8.667250E+01
8.797684E+01
8.747179E+01
8.756261E+01
8.835378E+01
8.796458E+01
8.809616E+01
8.660476E+01
8.817714E+01
8.775152E+01
8.778789E+01
8.772754E+01
8.786010E+01
8.826265E+01
8.789872E+01
8.820042E+01
8.789167E+01
8.796823E+01
8.784127E+01
8.804296E+01
8.783622E+01
8.797506E+01
8.791079E+01
8.819217E+01
8.836164E+01
8.808031E+01
8.777211E+01
8.781490E+01
8.798742E+01
8.787635E+01
8.778920E+01
8.752168E+01
8.770752E+01
8.743172E+01
8.755901E+01
8.744801E+01
8.749007E+01
8.731970E+01
8.742735E+01
8.745989E+01
8.739265E+01
8.717698E+01
8.707106E+01
8.725663E+01
8.719915E+01
8.714673E+01
8.720192E+01
8.706942E+01
8.714812E+01
8.721497E+01
8.694683E+01
8.692667E+01
8.708145E+01
8.718429E+01
8.696376E+01
8.721690E+01
8.708658E+01
8.696495E+01
8.698516E+01
8.710919E+01
8.705891E+01
8.696115E+01
8.702637E+01
8.711616E+01
8.728926E+01
8.725447E+01
8.703461E+01
8.692427E+01
8.705553E+01
8.710245E+01
8.727900E+01
8.743328E+01
8.722142E+01
8.718577E+01
8.716884E+01
8.745114E+01
8.709195E+01
8.710521E+01
8.738582E+01
8.723800E+01
8.713423E+01
8.721225E+01
8.749652E+01
8.726947E+01
8.732734E+01
8.736770E+01
8.750728E+01
8.737569E+01
8.750320E+01
8.740148E+01
8.757333E+01
8.760201E+01
8.761768E+01
8.766453E+01
8.771846E+01
8.771630E+01
8.775454E+01
8.769900E+01
8.772693E+01
8.797791E+01
8.796466E+01
8.801163E+01
8.786559E+01
8.791152E+01
8.800086E+01
8.800445E+01
8.809281E+01
8.813496E+01
8.808333E+01
8.808923E+01
8.811061E+01
8.813332E+01
8.800900E+01
8.860591E+01
8.828665E+01
8.835115E+01
8.820732E+01
8.825808E+01
8.793790E+01
8.825439E+01
8.844171E+01
8.890024E+01
8.826830E+01
8.836118E+01
8.860304E+01
8.841010E+01
8.872730E+01
8.892302E+01
8.891571E+01
8.886327E+01
8.843868E+01
8.919069E+01
8.795252E+01
8.706501E+01
8.596637E+01
8.550614E+01
8.500697E+01
8.506212E+01
8.500954E+01
8.432528E+01
8.263940E+01
8.088178E+01
8.123966E+01
8.158842E+01
8.218256E+01
8.075316E+01
8.594769E+01
8.514110E+01
8.616598E+01
8.610985E+01
8.713470E+01
8.458524E+01
8.750181E+01
8.850409E+01
8.911296E+01
8.851475E+01
8.593149E+01
8.810944E+01
8.882240E+01
8.895418E+01
8.989469E+01
8.898014E+01
9.056421E+01
8.878006E+01
8.575219E+01
8.831463E+01
8.483714E+01
9.120102E+01
1.012915E+02
1.006164E+02
1.002591E+02
1.001614E+02
6.825386E+01
6.808976E+01
6.749052E+01
6.549577E+01
6.571562E+01
4.177430E+01
2.804872E+01
3.875632E+01
3.023110E+02
1.914777E+02
4.333696E+02
5.165230E+01
7.269608E+01
7.411438E+01
7.161236E+01
7.342835E+01
7.458767E+01
7.480226E+01
7.645903E+01
7.716792E+01
7.842208E+01
7.838755E+01
7.816534E+01
8.195918E+01
8.152051E+01
8.226802E+01
8.392331E+01
8.577821E+01
8.682967E+01
8.690559E+01
8.739551E+01
8.741369E+01
8.803193E+01
8.696810E+01
8.783886E+01
8.750955E+01
8.674859E+01
8.777922E+01
8.755796E+01
8.757219E+01
8.732509E+01
8.784589E+01
8.820795E+01
8.788177E+01
8.803865E+01
8.795596E+01
8.812337E+01
8.796403E+01
8.787632E+01
8.800713E+01
8.815999E+01
8.783855E+01
8.796822E+01
8.817562E+01
8.789877E+01
8.778824E+01
8.784872E+01
8.789302E+01
8.775856E+01
8.767987E+01
8.748284E+01
8.744740E+01
8.753462E+01
8.758691E+01
8.750769E+01
8.762889E+01
8.738078E+01
8.739748E+01
8.752630E+01
8.733717E+01
8.719029E+01
8.703506E+01
8.718319E+01
8.716142E+01
8.698947E+01
8.714886E+01
8.712734E+01
8.708356E+01
8.716355E+01
8.718882E+01
8.698597E+01
8.707818E+01
8.708104E+01
8.705214E+01
8.705563E+01
8.704888E+01
8.699771E+01
8.705807E+01
8.690923E+01
8.719117E+01
8.699221E+01
8.724975E+01
8.714563E+01
8.719646E+01
8.717970E+01
8.718042E+01
8.720359E+01
8.720997E+01
8.691825E+01
8.729326E+01
8.744257E+01
8.718563E+01
8.716164E+01
8.719328E+01
8.736617E+01
8.704783E+01
8.700909E+01
8.736580E+01
8.728023E+01
8.735714E+01
8.734549E+01
8.721862E+01
8.724926E+01
8.725039E+01
8.754272E+01
8.741218E+01
8.746840E+01
8.737066E+01
8.756166E+01
8.752389E+01
8.766936E+01
8.753349E+01
8.754441E+01
8.771628E+01
8.790764E+01
8.772368E+01
8.790718E+01
8.784660E+01
8.776452E+01
8.796682E+01
8.797725E+01
8.810890E+01
8.799247E+01
8.788578E+01
8.804571E+01
8.785430E+01
8.823984E+01
8.793687E+01
8.799676E+01
8.803464E+01
8.821176E+01
8.792840E+01
8.800518E+01
8.819306E+01
8.803724E+01
8.833864E+01
8.803438E+01
8.801386E+01
8.828689E+01
8.843601E+01
8.822956E+01
8.837361E+01
8.872993E+01
8.878544E+01
8.819905E+01
8.866848E+01
8.891648E+01
8.857957E+01
8.836676E+01
8.895552E+01
8.770748E+01
8.744604E+01
8.796953E+01
8.655158E+01
8.583165E+01
8.439686E+01
8.484864E+01
8.312251E+01
8.454704E+01
8.407895E+01
8.417540E+01
8.209498E+01
8.155700E+01
8.128195E+01
8.298090E+01
8.479550E+01
8.281357E+01
8.270662E+01
8.438020E+01
8.801635E+01
8.471389E+01
8.772850E+01
8.537639E+01
8.900500E+01
8.356260E+01
8.586938E+01
8.867203E+01
8.802548E+01
9.180191E+01
9.391432E+01
9.080677E+01
8.607772E+01
8.561898E+01
8.706014E+01
8.950118E+01
8.805644E+01
9.269254E+01
1.011237E+02
1.004328E+02
1.000992E+02
9.966068E+01
6.772351E+01
6.924199E+01
6.851802E+01
6.669770E+01
6.349296E+01
6.762350E+01
1.018505E+02
4.504201E+01
5.355228E+02
4.728596E+02
1.376910E+02
7.197534E+01
7.350823E+01
7.325637E+01
7.409322E+01
7.359025E+01
7.408115E+01
7.662215E+01
7.611947E+01
7.648511E+01
7.711764E+01
7.732575E+01
7.909775E+01
8.093132E+01
8.193381E+01
8.380914E+01
8.466679E+01
8.519318E+01
8.604736E+01
8.680055E+01
8.748864E+01
8.751812E+01
8.909154E+01
8.870530E+01
8.697036E+01
8.738151E+01
8.752713E+01
8.736987E+01
8.751277E+01
8.782875E+01
8.758603E+01
8.771043E+01
8.800387E+01
8.799979E+01
8.795376E+01
8.790625E+01
8.810357E+01
8.824293E+01
8.815603E+01
8.788412E+01
8.806379E+01
8.781762E+01
8.781962E+01
8.801347E+01
8.776016E+01
8.779603E+01
8.793928E+01
8.820395E+01
8.775248E+01
8.759391E+01
8.759950E+01
8.759616E+01
8.754727E+01
8.747291E+01
8.765133E+01
8.756192E+01
8.731618E+01
8.747729E+01
8.752885E+01
8.739447E+01
8.737950E+01
8.718321E+01
8.721590E+01
8.703903E+01
8.708595E+01
8.736033E+01
8.702080E+01
8.714435E+01
8.721198E+01
8.714224E+01
8.709644E+01
8.718012E+01
8.713171E+01
8.701102E+01
8.726087E+01
8.703424E+01
8.707999E+01
8.704749E+01
8.683179E+01
8.721035E+01
8.696091E+01
8.712338E+01
8.703561E+01
8.715514E+01
8.713519E+01
8.723928E+01
8.732765E+01
8.709139E+01
8.688091E+01
8.707303E+01
8.713958E+01
8.710050E+01
8.723100E+01
8.720192E+01
8.714891E+01
8.713182E+01
8.709985E+01
8.734755E+01
8.734259E+01
8.723318E+01
8.737799E+01
8.733178E+01
8.739465E+01
8.737852E+01
8.748942E+01
8.736582E+01
8.756226E+01
8.756874E+01
8.762933E+01
8.753480E+01
8.764784E+01
8.766831E+01
8.761153E+01
8.760932E+01
8.769341E+01
8.774257E+01
8.784305E+01
8.778608E+01
8.775902E+01
8.799656E+01
8.787354E+01
8.809855E+01
8.805752E+01
8.786093E+01
8.789948E+01
8.786517E+01
8.820654E+01
8.792146E+01
8.806723E+01
8.817456E+01
8.825772E+01
8.804143E+01
8.809143E+01
8.837989E+01
8.808533E+01
8.825423E+01
8.791773E+01
8.800045E+01
8.826866E+01
8.827657E+01
8.793976E+01
8.835969E+01
8.854209E+01
8.831664E+01
8.807372E+01
8.836951E+01
8.890876E+01
8.893017E+01
8.862503E+01
8.813771E+01
8.777112E+01
8.707132E+01
8.684265E+01
8.658610E+01
8.643854E+01
8.514764E+01
8.492523E+01
8.399921E+01
8.529657E+01
8.573075E+01
8.622294E+01
8.443846E+01
8.269946E+01
8.334666E+01
8.134803E+01
8.665837E+01
8.667753E+01
8.487189E+01
8.828816E+01
8.543096E+01
8.566787E+01
8.869702E+01
9.120366E+01
9.272708E+01
8.717446E+01
9.022560E+01
9.500040E+01
9.701823E+01
9.441167E+01
9.169128E+01
8.941590E+01
9.190414E+01
9.135899E+01
9.168098E+01
8.614316E+01
8.932493E+01
8.998872E+01
8.937283E+01
8.801393E+01
1.031730E+02
1.051448E+02
6.846733E+01
6.929203E+01
7.068644E+01
6.957573E+01
6.740204E+01
6.680576E+01
1.218429E+02
6.242097E+01
5.002157E+02
7.530470E+02
1.368937E+02
7.158722E+01
7.179093E+01
7.212934E+01
7.138599E+01
7.144973E+01
7.270456E+01
7.494111E+01
7.522405E+01
7.592319E+01
7.759975E+01
7.696280E+01
7.772059E+01
8.007630E+01
8.231941E+01
8.312355E+01
8.445164E+01
8.531498E+01
8.587801E+01
8.706297E+01
8.682046E+01
8.757198E+01
9.000436E+01
8.811305E+01
8.720451E+01
8.757186E+01
8.772005E+01
8.763243E+01
8.790051E+01
8.772473E+01
8.771529E+01
8.785501E+01
8.813799E+01
8.794973E+01
8.791655E+01
8.812178E+01
8.789664E+01
8.825707E+01
8.808171E+01
8.786921E+01
8.828032E+01
8.793557E+01
8.789128E+01
8.794844E+01
8.789610E+01
8.787002E+01
8.785086E+01
8.770044E+01
8.771617E+01
8.760060E+01
8.783304E+01
8.770648E+01
8.756012E+01
8.742482E+01
8.737404E+01
8.732767E+01
8.740410E+01
8.753185E+01
8.719564E+01
8.722945E+01
8.736243E+01
8.735208E+01
8.716263E+01
8.710299E+01
8.735427E+01
8.719058E+01
8.707720E+01
8.724787E+01
8.720199E+01
8.723140E+01
8.718221E+01
8.721033E+01
8.717923E+01
8.723094E+01
8.704419E+01
8.718614E+01
8.695429E+01
8.699109E+01
8.701463E+01
8.688245E+01
8.699705E+01
8.715355E+01
8.717193E+01
8.718284E+01
8.705540E+01
8.705905E+01
8.708254E+01
8.715680E+01
8.703238E+01
8.726463E+01
8.701931E+01
8.723110E+01
8.715067E+01
8.709944E+01
8.708594E+01
8.711225E+01
8.720060E+01
8.726214E+01
8.735292E+01
8.739580E+01
8.750941E+01
8.733993E+01
8.741902E+01
8.751259E+01
8.743519E+01
8.749265E+01
8.742073E+01
8.765939E+01
8.754010E+01
8.772130E+01
8.763058E+01
8.780887E+01
8.763255E+01
8.766865E+01
8.776092E+01
8.778571E+01
8.779664E+01
8.784576E+01
8.791114E+01
8.799964E+01
8.795488E+01
8.806776E+01
8.796987E+01
8.794009E+01
8.800534E+01
8.788653E+01
8.800684E+01
8.800801E+01
8.816402E+01
8.804555E+01
8.805863E+01
8.813223E+01
8.782064E+01
8.828238E+01
8.836355E+01
8.795269E+01
8.818807E+01
8.741916E+01
8.828969E+01
8.854729E+01
8.760710E+01
8.856120E+01
8.843583E+01
8.865853E+01
8.837799E+01
8.859730E+01
8.881591E+01
8.838820E+01
8.856265E+01
8.764399E+01
8.818577E+01
8.823827E+01
8.731073E+01
8.641068E+01
8.462852E+01
8.530499E+01
8.506893E+01
8.395282E+01
8.421115E+01
8.513706E+01
8.330867E+01
8.342601E+01
8.303980E+01
8.431625E+01
8.243194E+01
8.754395E+01
9.014214E+01
8.525348E+01
8.704362E+01
8.525618E+01
8.983744E+01
8.723564E+01
8.994135E+01
8.802476E+01
8.922631E+01
9.186070E+01
9.288650E+01
9.235858E+01
8.785805E+01
8.752726E+01
8.613811E+01
8.932986E+01
8.828936E+01
8.876508E+01
8.721577E+01
8.294135E+01
8.839036E+01
8.866469E+01
9.569975E+01
9.057348E+01
9.342066E+01
6.420361E+01
6.757483E+01
6.447910E+01
6.902007E+01
6.496839E+01
6.687335E+01
6.957983E+01
-3.111493E+02
1.454342E+02
7.660890E+01
6.855035E+01
6.999548E+01
7.258863E+01
7.168194E+01
7.176173E+01
7.194883E+01
7.167704E+01
7.574961E+01
7.622595E+01
7.731697E+01
7.829575E+01
7.839029E+01
7.716585E+01
8.136967E+01
8.279305E+01
8.281000E+01
8.392099E+01
8.524047E+01
8.605267E+01
8.701600E+01
8.677572E+01
8.760131E+01
8.775465E+01
8.703341E+01
8.751597E+01
8.749443E+01
8.801107E+01
8.795996E+01
8.779234E+01
8.734451E+01
8.736891E+01
8.823330E+01
8.789877E+01
8.833057E+01
8.818043E+01
8.785789E+01
8.803489E+01
8.781550E+01
8.772572E+01
8.790871E+01
8.807863E+01
8.790867E+01
8.773146E+01
8.767785E+01
8.780431E+01
8.782102E+01
8.778020E+01
8.762793E+01
8.775678E+01
8.767400E+01
8.770896E+01
8.760723E+01
8.756610E+01
8.756071E+01
8.743167E+01
8.746449E+01
8.746796E+01
8.743153E+01
8.720180E+01
8.728161E+01
8.738238E+01
8.724163E+01
8.713848E+01
8.722125E+01
8.720260E+01
8.717545E+01
8.721469E+01
8.710049E+01
8.710873E+01
8.723496E+01
8.706997E+01
8.700052E+01
8.712035E+01
8.717721E+01
8.707831E+01
8.721590E+01
8.693295E+01
8.712084E+01
8.701096E+01
8.696235E+01
8.699804E+01
8.691275E+01
8.719790E+01
8.718027E+01
8.709721E+01
8.729529E+01
8.714536E+01
8.706444E+01
8.713568E+01
8.723869E+01
8.715705E+01
8.721445E+01
8.711058E+01
8.714272E+01
8.701566E+01
8.724466E+01
8.724175E+01
8.719815E+01
8.717446E+01
8.724118E+01
8.735833E+01
8.730521E+01
8.741689E+01
8.759748E+01
8.745779E+01
8.752394E+01
8.745951E+01
8.754349E+01
8.747569E+01
8.763403E+01
8.761051E+01
8.776146E+01
8.774250E+01
8.774948E+01
8.775321E+01
8.762936E+01
8.765713E+01
8.769694E+01
8.802503E+01
8.787787E+01
8.797604E+01
8.786830E+01
8.791999E+01
8.806533E+01
8.783336E+01
8.788793E+01
8.795154E+01
8.810118E+01
8.810435E+01
8.800348E+01
8.803721E+01
8.818556E+01
8.813919E+01
8.817648E+01
8.825109E+01
8.827959E+01
8.811799E+01
8.791062E+01
8.856509E+01
8.855462E+01
8.830394E+01
8.870428E+01
8.817080E+01
8.893001E+01
8.891558E+01
8.918658E+01
8.859621E+01
8.875196E+01
8.829587E+01
8.822232E+01
8.836247E+01
8.815081E+01
8.865746E+01
8.647351E+01
8.599864E+01
8.511270E+01
8.392172E+01
8.634831E+01
8.313792E+01
8.216994E+01
8.332714E+01
8.199956E+01
8.460681E+01
8.126090E+01
8.369041E+01
8.549412E+01
9.038504E+01
8.813110E+01
9.252704E+01
9.106320E+01
9.245596E+01
8.854799E+01
8.669813E+01
8.790712E+01
8.944811E+01
9.368931E+01
9.149489E+01
9.399916E+01
8.874417E+01
9.203861E+01
8.814489E+01
9.077575E+01
9.153249E+01
9.424038E+01
8.996093E+01
9.037753E+01
9.336061E+01
9.301227E+01
9.741367E+01
1.001499E+02
1.019941E+02
6.687099E+01
6.451914E+01
6.800947E+01
6.579011E+01
6.420272E+01
6.526749E+01
6.996871E+01
6.843295E+01
6.561995E+01
6.988894E+01
7.149228E+01
7.028973E+01
7.280952E+01
7.212785E+01
7.119512E+01
7.194112E+01
7.235419E+01
7.516056E+01
7.511969E+01
7.621839E+01
7.786978E+01
7.887137E+01
7.884017E+01
8.144187E+01
8.191243E+01
8.290028E+01
8.331804E+01
8.483163E+01
8.599062E+01
8.622277E+01
8.711023E+01
8.765882E+01
8.775491E+01
8.754133E+01
8.796432E+01
8.783733E+01
8.756720E+01
8.731791E+01
8.758894E+01
8.761060E+01
8.762585E+01
8.816717E+01
8.793241E+01
8.808997E+01
8.749225E+01
8.774943E+01
8.828496E+01
8.793226E+01
8.784781E+01
8.796190E+01
8.776988E+01
8.753459E+01
8.776815E+01
8.793282E+01
8.762150E+01
8.797505E+01
8.773882E+01
8.780923E+01
8.787516E+01
8.775879E+01
8.773887E+01
8.762552E+01
8.748616E+01
8.741356E+01
8.732846E+01
8.739933E+01
8.754354E+01
8.747999E+01
8.709466E+01
8.746515E+01
8.732343E+01
8.719465E+01
8.734314E+01
8.742777E+01
8.724064E+01
8.721545E+01
8.709608E+01
8.725575E+01
8.710661E+01
8.695102E+01
8.712369E+01
8.726066E+01
8.742492E+01
8.708336E+01
8.711112E+01
8.691300E+01
8.694636E+01
8.724362E+01
8.732956E+01
8.693885E+01
8.697518E+01
8.716767E+01
8.729107E+01
8.725985E+01
8.710395E+01
8.717545E+01
8.721745E+01
8.718822E+01
8.698227E+01
8.710325E+01
8.699510E+01
8.703545E+01
8.706253E+01
8.724864E+01
8.722922E+01
8.745314E+01
8.703802E+01
8.730549E+01
8.717631E+01
8.728522E+01
8.765218E+01
8.747680E+01
8.730902E+01
8.735625E+01
8.752018E+01
8.724142E+01
8.739771E+01
8.759196E+01
8.744646E+01
8.767061E+01
8.750376E+01
8.770048E+01
8.767720E+01
8.767570E+01
8.783469E+01
8.774599E+01
8.776700E+01
8.797623E+01
8.795016E+01
8.778787E+01
8.796221E+01
8.793067E+01
8.789828E+01
8.798118E+01
8.788258E+01
8.805056E+01
8.793430E+01
8.813063E+01
8.820527E+01
8.812391E+01
8.800151E+01
8.822868E+01
8.843735E+01
8.838621E+01
8.865681E+01
8.851562E+01
8.827772E+01
8.806595E+01
8.825295E+01
8.825788E+01
8.851215E+01
8.872948E+01
8.866052E+01
8.890765E+01
8.856931E+01
8.883486E+01
8.852283E+01
8.864663E+01
8.881871E+01
8.879045E+01
8.845982E+01
8.733883E+01
8.797005E+01
8.699927E+01
8.686832E+01
8.632403E+01
8.572305E+01
8.468427E+01
8.280349E+01
8.391572E+01
8.321925E+01
8.344083E+01
8.387973E+01
8.340417E+01
8.499909E+01
8.554349E+01
8.821072E+01
8.791072E+01
8.856442E+01
9.092513E+01
9.127073E+01
9.070163E+01
9.025150E+01
8.887835E+01
8.894272E+01
9.381146E+01
8.752717E+01
9.313726E+01
9.094944E+01
9.214166E+01
9.184085E+01
8.658199E+01
8.235349E+01
9.650222E+01
9.256750E+01
9.237496E+01
9.298091E+01
9.449880E+01
9.604170E+01
1.000780E+02
1.065752E+02
7.046169E+01
6.797596E+01
6.685821E+01
6.897618E+01
5.722826E+01
6.451080E+01
7.118303E+01
6.702848E+01
6.518495E+01
6.952046E+01
7.014059E+01
6.939200E+01
7.310027E+01
7.183817E+01
7.332746E+01
7.401209E+01
7.276507E+01
7.471436E+01
7.372968E+01
7.742734E+01
7.756790E+01
7.861300E+01
7.963564E+01
8.139232E+01
8.211472E+01
8.240923E+01
8.344503E+01
8.456468E+01
8.653078E+01
8.672471E+01
8.750087E+01
8.670906E+01
8.817997E+01
8.741920E+01
8.741934E+01
8.743182E+01
8.757401E+01
8.749361E+01
8.788336E+01
8.779527E+01
8.798860E+01
8.809592E+01
8.783395E+01
8.793073E+01
8.789474E+01
8.815564E+01
8.813268E+01
8.808398E+01
8.792097E+01
8.791723E+01
8.780183E+01
8.770652E+01
8.782912E+01
8.786602E+01
8.778277E+01
8.778646E+01
8.772555E+01
8.784892E+01
8.766842E+01
8.771933E+01
8.765606E+01
8.755788E+01
8.776314E+01
8.755541E+01
8.746516E+01
8.734633E+01
8.740120E+01
8.733008E+01
8.725383E+01
8.747262E+01
8.727513E+01
8.729117E+01
8.729071E+01
8.727362E+01
8.724047E+01
8.726753E+01
8.705305E+01
8.726132E+01
8.712507E+01
8.694263E+01
8.714377E+01
8.725487E+01
8.709160E+01
8.731733E+01
8.711809E+01
8.696359E+01
8.707996E+01
8.719420E+01
8.708358E+01
8.702622E+01
8.689102E+01
8.700444E+01
8.714035E+01
8.718469E+01
8.707849E+01
8.710447E+01
8.708572E+01
8.703636E+01
8.707205E+01
8.704839E+01
8.717538E+01
8.727928E+01
8.717911E+01
8.717932E+01
8.731000E+01
8.734937E+01
8.724567E+01
8.732560E+01
8.735852E+01
8.730044E+01
8.748535E+01
8.745571E+01
8.738613E+01
8.725963E+01
8.738040E+01
8.730810E+01
8.737686E+01
8.750083E+01
8.751082E+01
8.756210E+01
8.764185E+01
8.754777E+01
8.767180E+01
8.780669E+01
8.759878E+01
8.785851E+01
8.787842E+01
8.791128E+01
8.783451E+01
8.796353E+01
8.799807E+01
8.806714E+01
8.796192E+01
8.809559E+01
8.805403E+01
8.808141E+01
8.805010E+01
8.817399E+01
8.798976E+01
8.836130E+01
8.842893E+01
8.818185E+01
8.836925E+01
8.852389E+01
8.824900E+01
8.837046E+01
8.801057E+01
8.829983E+01
8.828290E+01
8.860384E+01
8.810220E+01
8.836108E+01
8.855657E+01
8.896444E+01
8.805072E+01
8.917911E+01
8.790932E+01
8.904644E+01
8.934605E+01
8.922515E+01
8.893702E+01
8.872204E+01
8.851529E+01
8.767267E+01
8.651865E+01
8.514687E+01
8.459424E+01
8.510982E+01
8.292550E+01
8.580182E+01
8.426288E+01
8.477157E+01
8.462500E+01
8.547581E+01
8.656077E+01
8.504308E+01
8.680150E+01
8.996158E+01
8.799629E+01
9.142896E+01
8.805125E+01
9.277628E+01
9.196014E+01
9.539473E+01
9.066324E+01
9.300325E+01
8.777583E+01
9.262806E+01
9.383205E+01
8.922375E+01
9.216278E+01
9.480031E+01
8.525826E+01
9.205424E+01
8.945484E+01
9.010793E+01
9.331790E+01
9.408263E+01
9.592307E+01
9.615654E+01
9.299377E+01
6.708161E+01
7.184983E+01
6.913569E+01
6.760845E+01
5.877064E+01
6.668377E+01
7.354453E+01
6.802031E+01
6.622179E+01
6.829097E+01
6.945327E+01
7.034548E+01
7.103995E+01
7.405699E+01
7.371807E+01
7.532852E+01
7.412771E+01
7.425540E+01
7.548769E+01
7.681461E+01
7.839776E+01
7.925830E+01
7.991987E+01
8.195208E+01
8.301745E+01
8.358275E+01
8.493194E+01
8.538337E+01
8.651731E+01
8.698485E+01
8.778951E+01
8.686575E+01
8.731234E+01
8.762376E+01
8.761762E+01
8.760846E+01
8.755635E+01
8.812012E+01
8.811843E+01
8.791232E+01
8.763392E+01
8.772416E+01
8.827733E+01
8.790222E+01
8.838753E+01
8.810063E+01
8.806349E+01
8.801787E+01
8.804492E+01
8.808861E+01
8.814950E+01
8.803849E+01
8.767584E+01
8.789779E+01
8.793706E+01
8.782441E+01
8.790150E+01
8.787460E+01
8.763664E+01
8.758575E+01
8.756972E+01
8.765382E+01
8.733215E+01
8.748918E+01
8.743299E+01
8.715094E+01
8.740067E+01
8.753345E+01
8.733545E+01
8.738259E+01
8.734615E+01
8.732656E+01
8.730057E+01
8.736043E+01
8.722248E+01
8.711557E+01
8.725442E+01
8.699076E+01
8.703110E+01
8.705515E+01
8.698901E+01
8.722405E+01
8.712914E+01
8.698423E+01
8.707817E+01
8.710673E+01
8.696969E+01
8.700639E+01
8.692934E+01
8.711700E+01
8.713176E+01
8.711325E+01
8.709849E+01
8.715659E+01
8.714635E+01
8.719599E+01
8.717615E+01
8.722379E+01
8.713876E+01
8.711169E+01
8.724834E+01
8.721950E+01
8.725489E+01
8.723253E+01
8.722923E+01
8.713817E+01
8.710270E+01
8.731022E+01
8.715355E+01
8.714267E+01
8.737761E+01
8.731163E+01
8.741257E+01
8.741889E+01
8.742846E+01
8.743129E+01
8.753172E+01
8.754134E+01
8.760516E+01
8.753879E+01
8.780682E+01
8.769844E+01
8.767820E+01
8.779512E+01
8.764877E+01
8.774143E+01
8.778563E+01
8.789839E+01
8.801586E+01
8.795031E+01
8.805722E+01
8.812352E+01
8.812056E+01
8.826390E+01
8.806958E+01
8.792450E+01
8.803455E+01
8.814306E+01
8.809048E+01
8.805791E+01
8.837361E+01
8.835760E+01
8.835735E+01
8.846157E+01
8.825948E+01
8.822692E+01
8.819273E+01
8.813307E+01
8.844001E+01
8.861456E+01
8.814739E+01
8.865837E+01
8.824195E+01
8.858603E+01
8.836933E+01
8.891368E+01
8.884869E+01
8.864333E+01
8.821588E+01
8.824810E+01
8.885755E+01
8.863965E+01
8.744847E+01
8.686853E+01
8.778909E+01
8.630032E+01
8.546545E+01
8.328358E+01
8.329058E+01
8.386301E+01
8.456974E+01
8.432417E+01
8.203829E+01
8.324291E+01
8.305913E+01
8.690165E+01
8.775949E+01
9.014461E+01
8.755047E+01
8.960233E+01
9.230774E+01
9.223777E+01
8.737237E+01
8.366516E+01
9.114522E+01
9.028606E+01
9.026810E+01
8.797113E+01
9.522945E+01
8.724399E+01
9.008137E+01
8.723090E+01
8.237631E+01
9.341946E+01
9.013087E+01
9.348037E+01
8.942905E+01
9.445434E+01
8.312503E+01
7.776278E+02
2.584755E+03
6.852070E+01
6.806496E+01
6.795248E+01
6.801219E+01
6.362208E+01
6.774057E+01
6.819406E+01
6.324592E+01
6.689846E+01
6.717539E+01
6.718249E+01
6.679887E+01
7.151341E+01
7.298545E+01
7.461556E+01
7.339626E+01
7.316221E+01
7.541836E+01
7.585200E+01
7.698819E+01
7.759432E+01
7.805609E+01
7.988724E+01
8.068286E+01
8.295952E+01
8.512500E+01
8.474203E+01
8.527099E+01
8.770156E+01
8.744166E+01
8.666280E+01
8.721401E+01
8.775583E+01
8.693391E+01
8.768490E+01
8.740039E+01
8.762529E+01
8.739908E+01
8.841918E+01
8.743979E+01
8.724537E+01
8.805682E+01
8.800481E+01
8.806951E+01
8.821350E+01
8.779751E+01
8.791520E+01
8.793981E+01
8.818678E+01
8.791107E+01
8.810473E+01
8.796233E+01
8.786870E+01
8.769974E+01
8.783795E+01
8.802456E+01
8.772656E+01
8.776673E+01
8.759633E+01
8.741090E+01
8.747922E+01
8.756251E+01
8.755522E+01
8.748138E+01
8.745082E+01
8.726159E+01
8.735578E+01
8.750494E+01
8.737709E+01
8.739882E+01
8.730471E+01
8.738101E+01
8.729140E+01
8.723262E+01
8.726186E+01
8.702141E+01
8.716427E+01
8.713790E+01
8.704413E+01
8.708639E+01
8.702238E+01
8.708788E+01
8.719658E+01
8.696102E+01
8.697349E+01
8.692128E+01
8.714802E+01
8.699500E+01
8.705299E+01
8.710831E+01
8.720080E+01
8.715969E+01
8.692652E+01
8.699474E+01
8.715199E+01
8.718983E+01
8.711147E+01
8.714143E+01
8.707539E+01
8.711163E+01
8.716416E+01
8.719015E+01
8.717652E+01
8.738301E+01
8.717103E+01
8.718627E+01
8.718116E+01
8.734379E+01
8.726914E+01
8.732627E+01
8.752913E+01
8.735042E+01
8.727476E+01
8.732924E+01
8.736978E+01
8.730266E+01
8.749414E+01
8.745981E+01
8.737333E+01
8.737033E+01
8.783267E+01
8.775990E+01
8.762241E+01
8.771032E+01
8.770993E+01
8.782409E+01
8.779484E+01
8.770817E+01
8.806676E+01
8.798420E+01
8.802080E+01
8.812865E+01
8.822158E+01
8.816556E+01
8.808523E+01
8.795278E+01
8.799160E+01
8.793296E+01
8.802852E+01
8.793822E+01
8.833680E+01
8.792896E+01
8.805048E+01
8.782081E+01
8.834537E+01
8.793258E+01
8.818413E+01
8.822988E+01
8.835961E+01
8.839247E+01
8.818798E+01
8.893650E+01
8.855278E+01
8.805892E+01
8.871685E+01
8.872647E+01
8.934138E+01
8.892915E+01
8.858663E+01
8.866452E+01
8.963343E+01
8.883589E+01
8.771929E+01
8.808125E+01
8.699056E+01
8.692238E+01
8.556085E+01
8.569324E+01
8.410499E+01
8.114151E+01
8.376998E+01
8.541169E+01
8.405683E+01
8.519461E+01
8.532983E+01
8.537827E+01
8.619121E+01
8.631684E+01
9.076255E+01
9.252787E+01
9.177921E+01
8.771163E+01
9.089132E+01
9.200577E+01
8.905629E+01
9.247967E+01
8.750124E+01
8.906269E+01
8.910579E+01
9.109324E+01
9.109279E+01
8.248299E+01
8.592021E+01
9.089405E+01
9.164658E+01
8.942759E+01
9.214119E+01
8.384563E+01
9.023715E+01
5.927978E+02
1.865593E+03
7.087024E+01
6.730013E+01
6.508789E+01
6.954732E+01
6.763971E+01
6.845142E+01
6.745892E+01
6.774731E+01
6.894984E+01
6.749927E+01
6.842676E+01
6.854274E+01
7.158086E+01
7.344458E+01
7.248898E+01
7.247310E+01
7.228677E+01
7.399731E+01
7.539708E+01
7.645423E+01
7.713669E+01
7.945828E+01
7.941595E+01
8.016081E+01
8.307789E+01
8.563351E+01
8.427758E+01
8.503781E+01
8.604416E+01
8.654322E+01
8.687639E+01
8.679752E+01
8.731176E+01
8.719370E+01
8.714018E+01
8.781940E+01
8.752303E+01
8.727124E+01
8.770815E+01
8.759502E+01
8.767439E+01
8.783416E+01
8.782593E+01
8.794728E+01
8.807829E+01
8.780377E+01
8.799982E+01
8.796795E+01
8.792786E+01
8.786773E+01
8.794564E+01
8.782716E+01
8.793297E+01
8.775587E+01
8.790027E+01
8.792676E+01
8.761605E+01
8.777074E+01
8.757850E+01
8.768120E+01
8.767617E+01
8.755493E+01
8.763179E+01
8.750703E+01
8.739045E+01
8.736947E+01
8.743532E+01
8.732954E+01
8.752507E+01
8.747483E+01
8.716579E+01
8.737219E+01
8.721631E+01
8.721814E+01
8.714749E+01
8.711421E+01
8.713287E+01
8.705918E+01
8.679363E+01
8.714594E+01
8.716135E+01
8.708061E+01
8.717943E+01
8.713424E+01
8.699933E+01
8.706163E+01
8.710277E+01
8.704573E+01
8.717309E+01
8.692303E+01
8.726993E+01
8.713602E+01
8.702125E+01
8.699865E+01
8.705792E+01
8.710682E+01
8.697949E+01
8.719385E+01
8.710463E+01
8.714677E+01
8.703272E+01
8.720947E+01
8.744108E+01
8.723921E+01
8.703990E+01
8.720401E+01
8.725096E+01
8.701488E+01
8.749893E+01
8.714508E+01
8.738129E+01
8.725700E+01
8.719532E+01
8.719554E+01
8.718987E+01
8.764986E+01
8.723032E+01
8.742782E+01
8.745583E+01
8.748724E+01
8.754370E+01
8.760226E+01
8.773610E+01
8.777056E+01
8.781438E+01
8.778843E+01
8.760151E+01
8.771361E+01
8.801917E+01
8.792858E+01
8.789985E+01
8.779172E+01
8.789444E+01
8.805154E+01
8.789334E+01
8.801590E+01
8.806510E+01
8.813388E+01
8.799357E+01
8.777759E+01
8.808683E+01
8.799171E+01
8.778977E+01
8.812478E+01
8.830308E+01
8.761657E+01
8.820402E+01
8.831437E+01
8.854379E+01
8.832021E+01
8.821147E+01
8.824123E+01
8.830583E+01
8.846491E+01
8.873247E+01
8.856681E+01
8.894884E+01
8.872743E+01
8.919166E+01
8.893469E+01
8.819201E+01
8.869941E+01
8.717822E+01
8.740523E+01
8.672440E+01
8.485421E+01
8.523024E+01
8.465827E+01
8.320198E+01
8.250653E+01
8.246625E+01
8.460504E+01
8.630358E+01
8.683543E+01
8.617078E+01
8.548955E+01
8.465366E+01
8.674352E+01
8.879487E+01
8.816554E+01
8.790820E+01
9.041260E+01
9.170289E+01
8.931259E+01
8.753995E+01
9.127743E+01
8.541029E+01
9.043119E+01
8.818067E+01
8.709544E+01
8.821380E+01
8.526859E+01
8.833046E+01
8.947415E+01
9.431410E+01
9.309468E+01
8.978010E+01
8.772979E+01
8.026648E+01
-1.084890E+02
3.233399E+02
7.320379E+01
7.036511E+01
7.171912E+01
6.877798E+01
6.917736E+01
6.917390E+01
6.653126E+01
6.735433E+01
7.027351E+01
7.011644E+01
6.725427E+01
6.842129E+01
6.997053E+01
7.073249E+01
6.997646E+01
6.929963E+01
7.141515E+01
7.441659E+01
7.679912E+01
7.599382E+01
7.835163E+01
7.898024E+01
8.063936E+01
7.894111E+01
8.135679E+01
8.640830E+01
8.430680E+01
8.511671E+01
8.582278E+01
8.726705E+01
8.723211E+01
8.738530E+01
8.841971E+01
8.806412E+01
8.756045E+01
8.798302E+01
8.766692E+01
8.783879E+01
8.753240E+01
8.824812E+01
8.787085E+01
8.783446E+01
8.784170E+01
8.811696E+01
8.824830E+01
8.798183E+01
8.828524E+01
8.800639E+01
8.807119E+01
8.830367E+01
8.775998E+01
8.776033E+01
8.788943E+01
8.797512E+01
8.788143E+01
8.793864E+01
8.778241E+01
8.775874E+01
8.770685E+01
8.774178E+01
8.755092E+01
8.767088E+01
8.754251E+01
8.747941E+01
8.734464E+01
8.727820E+01
8.749094E+01
8.729613E+01
8.752966E+01
8.738996E+01
8.716452E+01
8.723711E+01
8.710281E+01
8.722032E+01
8.730934E+01
8.724305E+01
8.714541E+01
8.698617E+01
8.695926E+01
8.725301E+01
8.722318E+01
8.725753E+01
8.708937E+01
8.721249E+01
8.704948E+01
8.715247E+01
8.717620E+01
8.720288E+01
8.714863E+01
8.694893E+01
8.721961E+01
8.704849E+01
8.710922E+01
8.717177E+01
8.718616E+01
8.716353E+01
8.699695E+01
8.724143E+01
8.714451E+01
8.738347E+01
8.724040E+01
8.721105E+01
8.717380E+01
8.719842E+01
8.713831E+01
8.715688E+01
8.713022E+01
8.723477E+01
8.729704E+01
8.725838E+01
8.743469E+01
8.738548E+01
8.727912E+01
8.727480E+01
8.737645E+01
8.751277E+01
8.748735E+01
8.757000E+01
8.743354E+01
8.759443E+01
8.741848E+01
8.754362E+01
8.759573E+01
8.755841E+01
8.765545E+01
8.759276E+01
8.775035E+01
8.788148E+01
8.778322E+01
8.801108E+01
8.788839E+01
8.793057E+01
8.795306E+01
8.808495E+01
8.804569E+01
8.826009E+01
8.819106E+01
8.835150E+01
8.817084E+01
8.810983E+01
8.836234E+01
8.805636E+01
8.814271E+01
8.829379E+01
8.818883E+01
8.799470E+01
8.827341E+01
8.840722E+01
8.810134E+01
8.840604E+01
8.837604E+01
8.817394E+01
8.844334E+01
8.892754E+01
8.836714E+01
8.896974E+01
8.926911E+01
8.815123E+01
8.903446E+01
8.809132E+01
8.895925E+01
8.902247E+01
8.783213E+01
8.704768E+01
8.559219E+01
8.607889E+01
8.450421E+01
8.382612E+01
8.358163E+01
8.263605E+01
8.472114E+01
8.222163E+01
8.792650E+01
8.476459E+01
8.566850E+01
8.410846E+01
8.602497E+01
8.854567E+01
8.690546E+01
8.617441E+01
8.561383E+01
8.743764E+01
8.506004E+01
8.931520E+01
8.985834E+01
8.813199E+01
8.958436E+01
9.332759E+01
8.806895E+01
8.392250E+01
8.958361E+01
9.150800E+01
9.253564E+01
9.338651E+01
9.397522E+01
8.980234E+01
9.293962E+01
7.549078E+02
1.091723E+02
1.035304E+02
1.071516E+02
7.077231E+01
7.316002E+01
7.162208E+01
7.435331E+01
6.822856E+01
6.713836E+01
6.919319E+01
6.859858E+01
6.963993E+01
6.916833E+01
6.928573E+01
6.905451E+01
6.923743E+01
7.126549E+01
7.033233E+01
7.232952E+01
7.422731E+01
7.575362E+01
7.750969E+01
7.768241E+01
7.849828E+01
7.954033E+01
8.248418E+01
8.222289E+01
8.263399E+01
8.325151E+01
8.377603E+01
8.499734E+01
8.595492E+01
8.781510E+01
8.813518E+01
8.773241E+01
8.809452E+01
8.801781E+01
8.790761E+01
8.746199E+01
8.800349E+01
8.785644E+01
8.779839E+01
8.825019E+01
8.823190E+01
8.802538E+01
8.789499E+01
8.803328E+01
8.800979E+01
8.827529E+01
8.826938E+01
8.816790E+01
8.806302E+01
8.809550E+01
8.795893E+01
8.801814E+01
8.775335E+01
8.783950E+01
8.784364E+01
8.786362E+01
8.784563E+01
8.772537E+01
8.784645E+01
8.764445E+01
8.756658E+01
8.764500E+01
8.758707E+01
8.735941E+01
8.764144E+01
8.747785E+01
8.737151E+01
8.731924E+01
8.733114E+01
8.743740E+01
8.724638E+01
8.717418E+01
8.719162E+01
8.719115E+01
8.736878E+01
8.720417E+01
8.713416E+01
8.722449E+01
8.722536E+01
8.724008E+01
8.707827E+01
8.711004E+01
8.712632E+01
8.712889E+01
8.701608E+01
8.713010E+01
8.720849E+01
8.724341E+01
8.725984E+01
8.709283E+01
8.731189E+01
8.702844E+01
8.717753E+01
8.714775E+01
8.715828E+01
8.721468E+01
8.706431E+01
8.725811E+01
8.716531E+01
8.719915E+01
8.719363E+01
8.714747E+01
8.709180E+01
8.724726E+01
8.727866E+01
8.714332E+01
8.724327E+01
8.731308E+01
8.723481E+01
8.727285E+01
8.741099E+01
8.744499E+01
8.733777E+01
8.735963E+01
8.736015E+01
8.747947E+01
8.754300E+01
8.751720E+01
8.751745E+01
8.750560E+01
8.751714E+01
8.750961E+01
8.763004E+01
8.763647E+01
8.771242E+01
8.755458E+01
8.786302E+01
8.776630E+01
8.775918E+01
8.794821E+01
8.776074E+01
8.801338E+01
8.809672E+01
8.798977E+01
8.801481E+01
8.819145E+01
8.808120E+01
8.806373E+01
8.797114E+01
8.810943E+01
8.828947E+01
8.803323E+01
8.799019E+01
8.843330E+01
8.863985E+01
8.840552E+01
8.829260E+01
8.819312E+01
8.809738E+01
8.842701E+01
8.817556E+01
8.820673E+01
8.848047E+01
8.825244E+01
8.881917E+01
8.908545E+01
8.904679E+01
8.888156E+01
8.844018E+01
8.891959E+01
8.868347E+01
8.941503E+01
8.863186E+01
8.723527E+01
8.710269E+01
8.555102E+01
8.481830E+01
8.383489E+01
8.374315E+01
8.338184E+01
8.217595E+01
8.263456E+01
8.411085E+01
8.478990E+01
8.697612E+01
8.629169E+01
8.369804E+01
8.482067E+01
8.667012E+01
8.869484E+01
8.756355E+01
8.709076E+01
8.732030E+01
8.812830E+01
9.069837E+01
8.657015E+01
9.030607E+01
9.022885E+01
9.061728E+01
8.715623E+01
9.517431E+01
9.248115E+01
9.164498E+01
9.068713E+01
9.108605E+01
9.105209E+01
9.187767E+01
1.018391E+02
1.016346E+02
1.008424E+02
1.011992E+02
7.141302E+01
7.141968E+01
7.056699E+01
6.979657E+01
6.910108E+01
7.102880E+01
7.148286E+01
7.049665E+01
6.838399E+01
6.470803E+01
7.110998E+01
7.051891E+01
6.954517E+01
7.183984E+01
7.224141E+01
7.406173E+01
7.519857E+01
7.432158E+01
7.555146E+01
7.523046E+01
7.765418E+01
8.073039E+01
8.181860E+01
8.136933E+01
8.271183E+01
8.316904E+01
8.457078E+01
8.491881E+01
8.638201E+01
8.694864E+01
8.754558E+01
8.740401E+01
8.805704E+01
8.830126E+01
8.759545E+01
8.734750E+01
8.760939E+01
8.805077E+01
8.746183E+01
8.778433E+01
8.816885E+01
8.812640E+01
8.787097E+01
8.811915E+01
8.814669E+01
8.837368E+01
8.820651E+01
8.812862E+01
8.797093E+01
8.815349E+01
8.804162E+01
8.793186E+01
8.789476E+01
8.791849E+01
8.797794E+01
8.796584E+01
8.803803E+01
8.788000E+01
8.785592E+01
8.753748E+01
8.767934E+01
8.775646E+01
8.754334E+01
8.741914E+01
8.758503E+01
8.738923E+01
8.679971E+01
8.694725E+01
8.751673E+01
8.735719E+01
8.722618E+01
8.713157E+01
8.725105E+01
8.714605E+01
8.735392E+01
8.715304E+01
8.717175E+01
8.719048E+01
8.717719E+01
8.714781E+01
8.704830E+01
8.708129E+01
8.661712E+01
8.722267E+01
8.729832E+01
8.729016E+01
8.730181E+01
8.723159E+01
8.705636E+01
8.704743E+01
8.728949E+01
8.708638E+01
8.712515E+01
8.710404E+01
8.709987E+01
8.735051E+01
8.716525E+01
8.724135E+01
8.703322E+01
8.710678E+01
8.720737E+01
8.726274E+01
8.720705E+01
8.707695E+01
8.720076E+01
8.734585E+01
8.728824E+01
8.706520E+01
8.725374E+01
8.731191E+01
8.729158E+01
8.743803E+01
8.725309E+01
8.732744E+01
8.754218E+01
8.759526E+01
8.746727E+01
8.739812E+01
8.763410E+01
8.763088E+01
8.753969E+01
8.760222E+01
8.746384E+01
8.770010E+01
8.765147E+01
8.780387E+01
8.784365E+01
8.763146E+01
8.799142E+01
8.793569E+01
8.790828E+01
8.804512E+01
8.798041E+01
8.797037E+01
8.822300E+01
8.826162E+01
8.815149E+01
8.787136E+01
8.816356E+01
8.836394E+01
8.817115E+01
8.803737E+01
8.802130E+01
8.847214E+01
8.872725E+01
8.835007E+01
8.806327E+01
8.837103E+01
8.821645E+01
8.839109E+01
8.786582E+01
8.848975E+01
8.855339E+01
8.893734E+01
8.915533E+01
8.899773E+01
8.927858E+01
8.814739E+01
8.919069E+01
8.794101E+01
8.975289E+01
8.833678E+01
8.838748E+01
8.597518E+01
8.757831E+01
8.630496E+01
8.477527E+01
8.436687E+01
8.409200E+01
8.578668E+01
8.376621E+01
8.658511E+01
8.476050E+01
8.528462E+01
8.599230E+01
8.609871E+01
8.616969E+01
8.669646E+01
8.757533E+01
8.789019E+01
8.712342E+01
8.568168E+01
8.820008E+01
8.839397E+01
9.093411E+01
8.963520E+01
8.751545E+01
9.193958E+01
8.921491E+01
9.399218E+01
9.270924E+01
8.065729E+01
9.030239E+01
8.961595E+01
9.141613E+01
9.091154E+01
8.814242E+01
1.019043E+02
1.008293E+02
9.915162E+01
9.830725E+01
7.115454E+01
7.002466E+01
7.317406E+01
7.254086E+01
6.862851E+01
6.877009E+01
7.205243E+01
6.904342E+01
7.014725E+01
6.827180E+01
6.989158E+01
6.671451E+01
6.961708E+01
6.974934E+01
7.370012E+01
7.308887E+01
7.270932E+01
7.466550E+01
7.543920E+01
7.439301E+01
7.639628E+01
7.814011E+01
8.065614E+01
8.087153E+01
8.261369E+01
8.354470E+01
8.488785E+01
8.610967E+01
8.667793E+01
8.725550E+01
8.727662E+01
8.695566E+01
8.668576E+01
8.763746E+01
8.747062E+01
8.750064E+01
8.779906E+01
8.788791E+01
8.787632E+01
8.769460E+01
8.778046E+01
8.809288E+01
8.804878E+01
8.780580E+01
8.782687E+01
8.796692E+01
8.762682E+01
8.785715E+01
8.796774E+01
8.793053E+01
8.811862E+01
8.785699E+01
8.797680E+01
8.801209E+01
8.792603E+01
8.793772E+01
8.793745E+01
8.759933E+01
8.786365E+01
8.760489E+01
8.761565E+01
8.757319E+01
8.748899E+01
8.753922E+01
8.765808E+01
8.742714E+01
8.669116E+01
8.705733E+01
8.745296E+01
8.736303E+01
8.730322E+01
8.706621E+01
8.728494E+01
8.722684E+01
8.735123E+01
8.716742E+01
8.707999E+01
8.718922E+01
8.719462E+01
8.713093E+01
8.718815E+01
8.708682E+01
8.681691E+01
8.716663E+01
8.721082E+01
8.717836E+01
8.700037E+01
8.713162E+01
8.732921E+01
8.742580E+01
8.717740E+01
8.694814E+01
8.705598E+01
8.728420E+01
8.721171E+01
8.730379E+01
8.712772E+01
8.721729E+01
8.701426E+01
8.713525E+01
8.718515E+01
8.713359E+01
8.739085E+01
8.711577E+01
8.718120E+01
8.721231E+01
8.725258E+01
8.718329E+01
8.726337E+01
8.730941E+01
8.727926E+01
8.721058E+01
8.732127E+01
8.738311E+01
8.750244E+01
8.747505E+01
8.746523E+01
8.747704E+01
8.753858E+01
8.745764E+01
8.751178E+01
8.765070E+01
8.753834E+01
8.781370E+01
8.776665E+01
8.776449E+01
8.781244E+01
8.771015E+01
8.796550E+01
8.805787E+01
8.790227E+01
8.788345E+01
8.786649E+01
8.794150E+01
8.795974E+01
8.794800E+01
8.821239E+01
8.794356E+01
8.814769E+01
8.817432E+01
8.817317E+01
8.807074E+01
8.804930E+01
8.867416E+01
8.877726E+01
8.825294E+01
8.827960E+01
8.800039E+01
8.840865E+01
8.822502E+01
8.786376E+01
8.869686E+01
8.854511E+01
8.874714E+01
8.878424E+01
8.926789E+01
8.915709E+01
8.895418E+01
8.928430E+01
8.823735E+01
8.825457E+01
8.782479E+01
8.760377E+01
8.665855E+01
8.652558E+01
8.518921E+01
8.462437E+01
8.617089E+01
8.552256E+01
8.789925E+01
8.355852E+01
8.419821E+01
8.196352E+01
8.403509E+01
8.568027E+01
8.524347E+01
8.191610E+01
8.432730E+01
8.762091E+01
8.422395E+01
8.809259E+01
8.905669E+01
8.805677E+01
8.980924E+01
8.574549E+01
9.469536E+01
8.388539E+01
8.447688E+01
8.579005E+01
8.928257E+01
8.812594E+01
8.321631E+01
8.927774E+01
9.619255E+01
9.259719E+01
9.397403E+01
9.378254E+01
1.010960E+02
1.002655E+02
9.947122E+01
9.906933E+01
6.987675E+01
6.798309E+01
7.099085E+01
7.191548E+01
7.158899E+01
7.212061E+01
7.210091E+01
7.024314E+01
7.171964E+01
7.315668E+01
7.197587E+01
7.058703E+01
6.969657E+01
6.960953E+01
7.263266E+01
7.242280E+01
7.364885E+01
7.782761E+01
7.592829E+01
7.585818E+01
7.675472E+01
7.805994E+01
8.054300E+01
8.100823E+01
8.306239E+01
8.385187E+01
8.505805E+01
8.507224E+01
8.632041E+01
8.738238E+01
8.722313E+01
8.728778E+01
8.699466E+01
8.766873E+01
8.763072E+01
8.779543E+01
8.786575E+01
8.775319E+01
8.773571E+01
8.800279E+01
8.771185E+01
8.789436E+01
8.787255E+01
8.791153E+01
8.800404E+01
8.794665E+01
8.787787E+01
8.784026E+01
8.792908E+01
8.813694E+01
8.809388E+01
8.784240E+01
8.790928E+01
8.802107E+01
8.791808E+01
8.774038E+01
8.784177E+01
8.773045E+01
8.785452E+01
8.750570E+01
8.752967E+01
8.766567E+01
8.762106E+01
8.755408E+01
8.737172E+01
8.743775E+01
8.718166E+01
8.712528E+01
8.736293E+01
8.739950E+01
8.737533E+01
8.726317E+01
8.723317E+01
8.727534E+01
8.727538E+01
8.729833E+01
8.708974E+01
8.713135E+01
8.696534E+01
8.715552E+01
8.717869E+01
8.726125E+01
8.713018E+01
8.706001E+01
8.709764E+01
8.711365E+01
8.701118E+01
8.714151E+01
8.717044E+01
8.714415E+01
8.720796E+01
8.707158E+01
8.701556E+01
8.728906E+01
8.716066E+01
8.697448E+01
8.711354E+01
8.722766E+01
8.704423E+01
8.708362E+01
8.711626E+01
8.722360E+01
8.733545E+01
8.703384E+01
8.713327E+01
8.701940E+01
8.714707E+01
8.738439E+01
8.722551E+01
8.742678E+01
8.719016E+01
8.695979E+01
8.719978E+01
8.757308E+01
8.746918E+01
8.735853E+01
8.756751E+01
8.749210E+01
8.763576E+01
8.756808E+01
8.749053E+01
8.771882E+01
8.774271E+01
8.771184E+01
8.760622E+01
8.768130E+01
8.770526E+01
8.786162E+01
8.784125E+01
8.799312E+01
8.778069E+01
8.788254E+01
8.788158E+01
8.805773E+01
8.785713E+01
8.821673E+01
8.814813E+01
8.808228E+01
8.809384E+01
8.830137E+01
8.831279E+01
8.818380E+01
8.821891E+01
8.803021E+01
8.807036E+01
8.811087E+01
8.787546E+01
8.829976E+01
8.820562E+01
8.835023E+01
8.814050E+01
8.827879E+01
8.843174E+01
8.833196E+01
8.895037E+01
8.875396E+01
8.898298E+01
8.924463E+01
8.961256E+01
8.886091E+01
8.838613E+01
8.851607E+01
8.765481E+01
8.721162E+01
8.516035E+01
8.512452E+01
8.599476E+01
8.759058E+01
8.605580E+01
8.600043E+01
8.609571E+01
8.487865E+01
8.503172E+01
8.625442E+01
8.463494E+01
8.484441E+01
8.589034E+01
8.776857E+01
8.773002E+01
8.680318E+01
8.681524E+01
8.758767E+01
9.086928E+01
9.292364E+01
9.074925E+01
9.272833E+01
8.629670E+01
8.489182E+01
8.608792E+01
8.754030E+01
9.628184E+01
9.096068E+01
9.626377E+01
9.151599E+01
9.822327E+01
8.654448E+01
9.070246E+01
1.009723E+02
1.003473E+02
1.000774E+02
9.968014E+01
7.345813E+01
6.835895E+01
7.047529E+01
6.845596E+01
7.083456E+01
7.268719E+01
7.263531E+01
7.188342E+01
7.144386E+01
7.324852E+01
7.068889E+01
6.993383E+01
6.916451E+01
7.164075E+01
7.347444E+01
7.370160E+01
7.483037E+01
7.371087E+01
7.479850E+01
7.666614E+01
7.787446E+01
7.873506E+01
8.070631E+01
8.081733E+01
8.057597E+01
8.295966E+01
8.418198E+01
8.523236E+01
8.615097E+01
8.690850E+01
8.680935E+01
8.721828E+01
8.715701E+01
8.770124E+01
8.722394E+01
8.794677E+01
8.713039E+01
8.777038E+01
8.766103E+01
8.792002E+01
8.781346E+01
8.821022E+01
8.761305E+01
8.769137E+01
8.795592E+01
8.789241E+01
8.786218E+01
8.791475E+01
8.754969E+01
8.799934E+01
8.798601E+01
8.793208E+01
8.782408E+01
8.798704E+01
8.808937E+01
8.760998E+01
8.771036E+01
8.778177E+01
8.755129E+01
8.755220E+01
8.763906E+01
8.759727E+01
8.754944E+01
8.733207E+01
8.724638E+01
8.723105E+01
8.745475E+01
8.716211E+01
8.726386E+01
8.743838E+01
8.751528E+01
8.738871E+01
8.719606E+01
8.721300E+01
8.723559E+01
8.717530E+01
8.716016E+01
8.715309E+01
8.699696E+01
8.708345E+01
8.703816E+01
8.709691E+01
8.705318E+01
8.716442E+01
8.705576E+01
8.698338E+01
8.706619E+01
8.719052E+01
8.687790E+01
8.705272E+01
8.713600E+01
8.705793E+01
8.706102E+01
8.718316E+01
8.712804E+01
8.699043E+01
8.711481E+01
8.727013E+01
8.716977E+01
8.720368E+01
8.706905E+01
8.723031E+01
8.713002E+01
8.701842E+01
8.725042E+01
8.726111E+01
8.709556E+01
8.742656E+01
8.735208E+01
8.734138E+01
8.724289E+01
8.718120E+01
8.721013E+01
8.745657E+01
8.749470E+01
8.739525E+01
8.753376E+01
8.754667E+01
8.763574E+01
8.760175E+01
8.753885E+01
8.754154E+01
8.759386E+01
8.752949E+01
8.762020E+01
8.758960E+01
8.763360E+01
8.779794E+01
8.784841E+01
8.788586E+01
8.781680E+01
8.792577E+01
8.805864E+01
8.802340E+01
8.795049E+01
8.808348E+01
8.814373E+01
8.812193E+01
8.814990E+01
8.812661E+01
8.801709E+01
8.789716E+01
8.814350E+01
8.798316E+01
8.833491E+01
8.804995E+01
8.799879E+01
8.843589E+01
8.830739E+01
8.873666E+01
8.868018E+01
8.863956E+01
8.827220E+01
8.843306E+01
8.818588E+01
8.883908E+01
8.885509E+01
8.847152E+01
8.924265E+01
8.916837E+01
8.886818E+01
8.828491E+01
8.881268E+01
8.722208E+01
8.749947E+01
8.683300E+01
8.653251E+01
8.533100E+01
8.681965E+01
8.438919E+01
8.509656E+01
8.677611E+01
8.503493E+01
8.429088E+01
8.631378E+01
8.671658E+01
8.507849E+01
8.619422E+01
8.615116E+01
8.916255E+01
9.095503E+01
9.009205E+01
9.286288E+01
9.498795E+01
8.870716E+01
9.063071E+01
8.993129E+01
8.872861E+01
8.822456E+01
9.515119E+01
8.771899E+01
9.342193E+01
9.146628E+01
8.755053E+01
9.228795E+01
9.373920E+01
9.070972E+01
1.006668E+02
1.003779E+02
9.967976E+01
9.945720E+01
7.208319E+01
7.024385E+01
6.998705E+01
6.981078E+01
7.041430E+01
7.102302E+01
2.901431E+01
-1.922814E+02
-4.434929E+01
-2.259919E+01
7.071334E+01
7.019166E+01
7.045979E+01
7.108617E+01
7.308993E+01
7.267207E+01
7.508896E+01
7.493691E+01
7.622460E+01
7.684596E+01
7.870881E+01
7.832373E+01
7.983731E+01
8.097289E+01
8.126373E+01
8.281263E+01
8.321226E+01
8.470997E+01
8.607104E+01
8.670103E+01
8.668925E+01
8.770678E+01
8.736870E+01
8.681285E+01
8.706465E+01
8.695328E+01
8.728473E+01
8.772826E+01
8.783808E+01
8.768425E+01
8.760577E+01
8.760818E+01
8.785770E+01
8.837954E+01
8.800471E+01
8.802291E+01
8.798210E+01
8.806288E+01
8.778017E+01
8.784762E+01
8.781677E+01
8.800153E+01
8.778463E+01
8.775304E+01
8.791472E+01
8.778535E+01
8.788834E+01
8.776066E+01
8.768567E+01
8.753832E+01
8.752364E+01
8.754501E+01
8.762248E+01
8.751580E+01
8.738156E+01
8.726002E+01
8.732331E+01
8.733031E+01
8.735131E+01
8.741979E+01
8.739174E+01
8.725756E+01
8.702103E+01
8.735626E+01
8.717321E+01
8.704802E+01
8.711487E+01
8.712791E+01
8.716530E+01
8.710971E+01
8.705208E+01
8.712169E+01
8.724118E+01
8.723871E+01
8.714687E+01
8.703445E+01
8.707274E+01
8.709472E+01
8.710734E+01
8.710797E+01
8.703851E+01
8.702317E+01
8.706851E+01
8.714786E+01
8.714923E+01
8.711118E+01
8.701115E+01
8.717045E+01
8.712957E+01
8.713218E+01
8.713496E+01
8.722992E+01
8.731073E+01
8.728551E+01
8.736755E+01
8.736203E+01
8.721725E+01
8.707217E+01
8.720818E+01
8.721776E+01
8.723520E+01
8.722023E+01
8.734829E+01
8.733165E+01
8.739316E+01
8.742167E+01
8.751121E+01
8.753921E+01
8.746631E+01
8.753222E+01
8.762271E+01
8.756888E+01
8.767578E+01
8.760451E+01
8.772934E+01
8.771816E+01
8.775511E+01
8.778068E+01
8.789795E+01
8.788064E+01
8.785981E+01
8.780106E+01
8.798789E+01
8.778256E+01
8.833586E+01
8.813650E+01
8.789710E+01
8.809623E+01
8.807596E+01
8.821674E+01
8.819080E+01
8.790316E+01
8.806057E+01
8.796254E+01
8.845014E+01
8.817865E+01
8.790839E+01
8.806190E+01
8.783990E+01
8.834275E+01
8.840748E+01
8.865152E+01
8.847499E+01
8.846131E+01
8.844694E+01
8.901659E+01
8.832635E+01
8.812227E+01
8.914563E+01
8.916833E+01
8.937309E+01
8.946553E+01
8.790140E+01
8.691231E+01
8.677099E+01
8.548073E+01
8.508122E+01
8.467796E+01
8.487539E+01
8.406943E+01
8.502451E+01
8.319046E+01
8.409853E+01
8.538360E+01
8.659071E+01
8.367086E+01
8.352695E+01
8.356728E+01
8.237814E+01
8.642483E+01
8.494388E+01
8.921487E+01
8.986157E+01
8.965670E+01
8.931259E+01
8.745956E+01
9.080859E+01
9.129888E+01
9.159073E+01
9.317308E+01
8.722057E+01
9.012432E+01
9.659254E+01
9.287772E+01
9.579316E+01
9.076136E+01
9.380325E+01
1.005606E+02
1.001791E+02
9.985419E+01
9.973481E+01
7.132579E+01
7.192641E+01
7.215343E+01
7.091599E+01
7.217918E+01
7.265404E+01
-2.828042E+01
-1.670486E+04
-3.126810E+01
-6.734295E+01
2.677212E+00
7.205293E+01
7.075568E+01
7.166513E+01
7.256358E+01
7.410519E+01
7.392339E+01
7.354825E+01
7.606872E+01
7.776992E+01
7.890121E+01
7.920643E+01
7.858370E+01
7.996080E+01
8.225451E+01
8.306056E+01
8.285944E+01
8.398153E+01
8.605013E+01
8.682276E+01
8.707095E+01
8.740173E+01
8.732287E+01
8.701380E+01
8.746607E+01
8.770808E+01
8.756526E+01
8.750529E+01
8.794886E+01
8.760883E+01
8.798970E+01
8.798773E+01
8.807699E+01
8.798870E+01
8.794881E+01
8.812549E+01
8.818534E+01
8.814574E+01
8.787435E+01
8.784594E+01
8.792557E+01
8.804325E+01
8.821143E+01
8.766934E+01
8.801555E+01
8.784911E+01
8.790394E+01
8.787578E+01
8.769975E+01
8.747815E+01
8.753097E+01
8.757144E+01
8.766231E+01
8.759528E+01
8.739469E+01
8.742732E+01
8.739462E+01
8.749205E+01
8.746362E+01
8.711281E+01
8.726123E+01
8.730099E+01
8.741434E+01
8.721881E+01
8.708757E+01
8.702670E+01
8.709554E+01
8.708169E+01
8.710012E+01
8.685814E+01
8.701187E+01
8.713194E+01
8.719959E+01
8.711660E+01
8.715041E+01
8.707315E+01
8.719882E+01
8.705146E+01
8.707771E+01
8.704153E+01
8.690028E+01
8.705285E+01
8.711122E+01
8.703439E+01
8.721252E+01
8.716414E+01
8.702410E+01
8.703474E+01
8.707809E+01
8.698150E+01
8.721087E+01
8.712287E+01
8.718002E+01
8.722974E+01
8.725170E+01
8.730859E+01
8.721032E+01
8.709533E+01
8.732954E+01
8.738356E+01
8.728452E+01
8.717723E+01
8.739824E+01
8.721096E+01
8.725092E+01
8.734590E+01
8.740040E+01
8.741351E+01
8.748844E+01
8.740394E+01
8.743577E+01
8.761534E+01
8.762199E+01
8.769099E+01
8.776056E+01
8.758871E+01
8.780371E+01
8.768556E+01
8.776904E+01
8.775453E+01
8.787751E+01
8.791891E+01
8.792576E+01
8.790119E+01
8.802497E+01
8.811139E+01
8.803180E+01
8.808836E+01
8.818239E+01
8.803056E+01
8.809888E+01
8.842655E+01
8.810378E+01
8.816166E+01
8.817316E+01
8.821057E+01
8.841603E+01
8.802266E+01
8.823125E+01
8.850924E+01
8.849794E+01
8.800401E+01
8.780000E+01
8.855701E+01
8.912367E+01
8.893707E+01
8.903735E+01
8.835794E+01
8.888917E+01
8.892299E+01
8.860382E+01
8.892176E+01
8.867630E+01
8.792286E+01
8.779539E+01
8.657277E+01
8.603032E+01
8.508537E+01
8.418270E+01
8.509545E+01
8.483496E+01
8.369598E+01
8.467341E+01
8.611687E+01
8.621612E+01
8.551728E+01
8.599180E+01
8.393278E+01
8.652613E+01
8.768390E+01
8.881272E+01
9.066499E+01
9.097063E+01
9.117382E+01
8.953877E+01
8.762294E+01
8.334329E+01
8.739738E+01
8.775959E+01
8.926780E+01
9.064900E+01
8.998781E+01
8.987255E+01
8.864510E+01
8.718052E+01
9.002516E+01
8.796517E+01
9.275845E+01
9.623667E+01
9.495880E+01
1.015030E+02
8.226896E+01
7.033613E+01
7.283688E+01
7.210721E+01
7.150370E+01
7.537800E+01
-9.413249E+01
3.132038E+03
-1.383785E+02
-1.764753E+02
2.563278E+03
7.320776E+01
7.260803E+01
7.431198E+01
7.360503E+01
7.376319E+01
7.445696E+01
7.273830E+01
7.433335E+01
7.590001E+01
7.803648E+01
7.903139E+01
7.994364E+01
7.977315E+01
8.309737E+01
8.323870E+01
8.473926E+01
8.466896E+01
8.553920E+01
8.631626E+01
8.650528E+01
8.762450E+01
8.703702E+01
8.692406E+01
8.725347E+01
8.729729E+01
8.741569E+01
8.748563E+01
8.821370E+01
8.797111E+01
8.774576E+01
8.765215E+01
8.824552E+01
8.814678E+01
8.798794E+01
8.791483E+01
8.798160E+01
8.828160E+01
8.794457E+01
8.792053E+01
8.800410E+01
8.813013E+01
8.791057E+01
8.757608E+01
8.775120E+01
8.773126E+01
8.751352E+01
8.771314E+01
8.758090E+01
8.757088E+01
8.751272E+01
8.762192E+01
8.758617E+01
8.752052E+01
8.761969E+01
8.761153E+01
8.729350E+01
8.733870E+01
8.718553E+01
8.733657E+01
8.721330E+01
8.722928E+01
8.721645E+01
8.706298E+01
8.719347E+01
8.715245E+01
8.716524E+01
8.708246E+01
8.710715E+01
8.708938E+01
8.717495E+01
8.710506E+01
8.721079E+01
8.704128E+01
8.688636E+01
8.705726E+01
8.702202E+01
8.707651E+01
8.696268E+01
8.689991E+01
8.696200E+01
8.697859E+01
8.699860E+01
8.696859E+01
8.708816E+01
8.718650E+01
8.707369E+01
8.698520E+01
8.713539E+01
8.704284E+01
8.724205E+01
8.717853E+01
8.718276E+01
8.723714E+01
8.718543E+01
8.723424E+01
8.721805E+01
8.723337E+01
8.730748E+01
8.742633E+01
8.724063E+01
8.723388E+01
8.741384E+01
8.725209E+01
8.721498E+01
8.739712E+01
8.744218E+01
8.742531E+01
8.750847E+01
8.750565E+01
8.760044E+01
8.759669E+01
8.767462E+01
8.785557E+01
8.760407E+01
8.752524E+01
8.778079E+01
8.785909E+01
8.779588E+01
8.781171E+01
8.781134E+01
8.774996E+01
8.779131E+01
8.802756E+01
8.794538E+01
8.817094E+01
8.834105E+01
8.819788E+01
8.831444E+01
8.802269E+01
8.800159E+01
8.831760E+01
8.772911E+01
8.790418E+01
8.817897E+01
8.790791E+01
8.847511E+01
8.803853E+01
8.873154E+01
8.871755E+01
8.861967E+01
8.832156E+01
8.827407E+01
8.883405E+01
8.894107E+01
8.883068E+01
8.908058E+01
8.879045E+01
8.854380E+01
8.860918E+01
8.920301E+01
8.912112E+01
8.851206E+01
8.932154E+01
8.672703E+01
8.834390E+01
8.695861E+01
8.550663E+01
8.441692E+01
8.616086E+01
8.638206E+01
8.351612E+01
8.361530E+01
8.529269E+01
8.614926E+01
8.770005E+01
7.825241E+01
8.292280E+01
8.345860E+01
8.751931E+01
8.848390E+01
8.709186E+01
8.943789E+01
8.912506E+01
8.805560E+01
8.575714E+01
8.691126E+01
8.771143E+01
8.668993E+01
8.951678E+01
8.941848E+01
9.082128E+01
9.156831E+01
8.721908E+01
8.876915E+01
9.137095E+01
9.169290E+01
8.965976E+01
9.694013E+01
9.202495E+01
9.405261E+01
6.984911E+01
6.545286E+01
7.009314E+01
6.775235E+01
7.066942E+01
6.260137E+01
1.120365E+02
-3.001817E+02
-5.420396E+01
4.065245E+01
1.710398E+02
7.634468E+01
7.406140E+01
7.510944E+01
7.292854E+01
7.383320E+01
7.560333E+01
7.300208E+01
7.438545E+01
7.614214E+01
7.853572E+01
7.887840E+01
8.056150E+01
8.049184E+01
8.284456E+01
8.162397E+01
8.414736E+01
8.428289E+01
8.480627E+01
8.624155E+01
8.631935E+01
8.754335E+01
8.742827E+01
8.748272E+01
8.743157E+01
8.748968E+01
8.727233E+01
8.723556E+01
8.790542E+01
8.768735E+01
8.776960E+01
8.757780E+01
8.805417E+01
8.847628E+01
8.802033E+01
8.781211E+01
8.803764E+01
8.829996E+01
8.810998E+01
8.787435E+01
8.805256E+01
8.814455E+01
8.799878E+01
8.784608E+01
8.798457E+01
8.785817E+01
8.749748E+01
8.761632E+01
8.762699E+01
8.773093E+01
8.760760E+01
8.741717E+01
8.760527E+01
8.774183E+01
8.754025E+01
8.732639E+01
8.725516E+01
8.728210E+01
8.736568E+01
8.741833E+01
8.723541E+01
8.729422E+01
8.707440E+01
8.717448E+01
8.724296E+01
8.726200E+01
8.725592E+01
8.700172E+01
8.708932E+01
8.712894E+01
8.705036E+01
8.698130E+01
8.714912E+01
8.715476E+01
8.719173E+01
8.693304E+01
8.701949E+01
8.704096E+01
8.723069E+01
8.697539E+01
8.690926E+01
8.694358E+01
8.705502E+01
8.687245E+01
8.706749E+01
8.722386E+01
8.719888E+01
8.707186E+01
8.725309E+01
8.716380E+01
8.713555E+01
8.698189E+01
8.710040E+01
8.708460E+01
8.717415E+01
8.723086E+01
8.719725E+01
8.722387E+01
8.722006E+01
8.723415E+01
8.741865E+01
8.728454E+01
8.720160E+01
8.720400E+01
8.728112E+01
8.738396E+01
8.754369E+01
8.741254E+01
8.739577E+01
8.759830E+01
8.744620E+01
8.747489E+01
8.748669E+01
8.744324E+01
8.749522E+01
8.781055E+01
8.786806E+01
8.795214E+01
8.782151E+01
8.804576E+01
8.787254E+01
8.796691E+01
8.785577E+01
8.784198E+01
8.793107E+01
8.790221E+01
8.818441E+01
8.826244E+01
8.806126E+01
8.806030E+01
8.816951E+01
8.835513E+01
8.810868E+01
8.779367E+01
8.829906E+01
8.806442E+01
8.828065E+01
8.788649E+01
8.840740E+01
8.852376E+01
8.823856E+01
8.854206E+01
8.828027E+01
8.813946E+01
8.832124E+01
8.831303E+01
8.856552E+01
8.953735E+01
8.867894E+01
8.899212E+01
8.804942E+01
8.828237E+01
8.747733E+01
8.738095E+01
8.620560E+01
8.742418E+01
8.764689E+01
8.552290E+01
8.513462E+01
8.360525E+01
8.365425E+01
8.282976E+01
8.197708E+01
8.459331E+01
8.705398E+01
8.606509E+01
7.943379E+01
8.529688E+01
8.783987E+01
9.211987E+01
8.981482E+01
8.757311E+01
9.185045E+01
9.078983E+01
9.096219E+01
9.058908E+01
8.725088E+01
8.856418E+01
8.905122E+01
8.541461E+01
8.705237E+01
8.673479E+01
8.855045E+01
8.872064E+01
8.880759E+01
8.558960E+01
9.129575E+01
9.317811E+01
9.585833E+01
9.251125E+01
9.065719E+01
6.577154E+01
6.464509E+01
6.841769E+01
6.684051E+01
7.178929E+01
3.010007E+01
-6.887014E+01
-1.516802E+02
-6.430391E+01
4.455538E+01
1.071635E+02
7.637174E+01
7.583795E+01
7.488306E+01
7.498157E+01
7.477576E+01
7.447043E+01
7.383793E+01
7.488601E+01
7.792785E+01
7.817323E+01
7.910019E+01
8.031892E+01
8.045718E+01
8.228833E+01
8.303019E+01
8.430202E+01
8.511767E+01
8.638738E+01
8.648974E+01
8.707625E+01
8.691928E+01
8.763929E+01
8.744789E+01
8.770131E+01
8.715807E+01
8.746569E+01
8.797696E+01
8.786011E+01
8.790455E+01
8.826043E+01
8.801607E+01
8.805801E+01
8.820518E+01
8.797854E+01
8.771995E+01
8.817205E+01
8.804299E+01
8.820073E+01
8.805195E+01
8.798223E+01
8.806452E+01
8.805134E+01
8.794033E+01
8.789448E+01
8.759998E+01
8.776048E+01
8.784872E+01
8.760823E+01
8.766728E+01
8.753427E+01
8.740436E+01
8.754384E+01
8.769560E+01
8.750550E+01
8.740330E+01
8.732462E+01
8.734675E+01
8.735722E+01
8.739164E+01
8.728563E+01
8.727360E+01
8.711161E+01
8.746214E+01
8.724614E+01
8.728224E+01
8.701876E+01
8.702379E+01
8.706557E+01
8.701667E+01
8.695891E+01
8.707027E+01
8.707422E+01
8.703589E+01
8.704074E+01
8.692175E+01
8.704270E+01
8.698973E+01
8.709566E+01
8.704482E+01
8.702988E+01
8.711986E+01
8.708056E+01
8.703213E+01
8.715206E+01
8.715364E+01
8.695266E+01
8.698689E+01
8.731297E+01
8.711018E+01
8.700032E+01
8.693863E+01
8.711120E+01
8.705347E+01
8.707988E+01
8.716746E+01
8.731909E+01
8.737294E+01
8.719638E+01
8.723821E+01
8.737539E+01
8.747127E+01
8.734591E+01
8.729714E+01
8.737575E+01
8.725876E+01
8.743457E+01
8.741545E+01
8.745158E+01
8.748851E+01
8.756399E+01
8.750118E+01
8.749407E+01
8.759595E+01
8.771581E+01
8.774238E+01
8.779881E+01
8.775624E+01
8.789230E+01
8.802622E+01
8.779048E+01
8.794270E+01
8.803675E+01
8.786303E+01
8.794422E+01
8.791892E+01
8.805106E+01
8.801285E+01
8.810881E+01
8.825128E+01
8.815219E+01
8.843756E+01
8.811562E+01
8.785221E+01
8.784520E+01
8.816794E+01
8.806782E+01
8.824197E+01
8.817754E+01
8.808154E+01
8.817654E+01
8.842417E+01
8.839088E+01
8.866618E+01
8.859769E+01
8.891314E+01
8.819188E+01
8.870245E+01
8.854382E+01
8.855241E+01
8.910404E+01
8.825852E+01
8.739150E+01
8.664475E+01
8.659870E+01
8.588610E+01
8.571748E+01
8.668237E+01
8.457695E+01
8.376559E+01
8.104301E+01
8.356037E+01
8.038972E+01
8.656236E+01
8.404771E+01
8.735012E+01
8.282177E+01
8.310434E+01
8.321304E+01
8.464874E+01
8.860868E+01
8.683780E+01
8.663746E+01
8.818059E+01
8.789731E+01
8.640804E+01
8.992580E+01
9.300139E+01
8.789770E+01
8.501609E+01
8.970386E+01
8.836350E+01
8.643787E+01
9.215253E+01
9.124831E+01
8.794279E+01
8.669896E+01
9.299962E+01
9.553147E+01
9.068749E+01
8.653758E+01
6.927825E+01
6.668051E+01
7.435499E+01
7.115824E+01
7.112454E+01
4.239484E+01
2.968800E+02
-2.110589E+02
-9.122678E+01
1.012176E+02
7.962231E+01
8.396835E+01
7.359241E+01
7.257278E+01
7.526539E+01
7.597199E+01
7.420055E+01
7.385152E+01
7.554257E+01
7.782473E+01
7.718130E+01
7.793816E+01
7.987684E+01
7.934318E+01
8.221173E+01
8.340206E+01
8.387698E+01
8.546448E+01
8.691908E+01
8.628898E+01
8.653661E+01
8.690110E+01
8.735524E+01
8.736783E+01
8.749510E+01
8.733841E+01
8.715670E+01
8.760019E+01
8.777244E+01
8.751893E+01
8.825986E+01
8.783413E+01
8.794195E+01
8.802397E+01
8.807923E+01
8.794359E+01
8.789410E+01
8.788970E+01
8.788722E+01
8.803207E+01
8.811902E+01
8.801470E+01
8.802081E+01
8.791892E+01
8.771529E+01
8.781463E+01
8.771096E+01
8.779155E+01
8.754334E+01
8.767584E+01
8.776553E+01
8.743338E+01
8.766568E+01
8.743515E+01
8.736068E+01
8.749823E+01
8.744714E+01
8.736984E+01
8.740014E+01
8.731477E+01
8.734546E+01
8.722362E+01
8.732320E+01
8.745446E+01
8.726631E+01
8.709291E+01
8.719603E+01
8.723731E+01
8.707781E+01
8.717155E+01
8.723125E+01
8.732730E+01
8.714289E+01
8.714112E+01
8.692576E+01
8.703272E+01
8.711389E+01
8.715125E+01
8.714768E+01
8.702087E+01
8.708856E+01
8.717967E+01
8.718605E+01
8.715940E+01
8.720927E+01
8.724427E+01
8.714017E+01
8.693471E+01
8.718241E+01
8.717553E+01
8.711230E+01
8.709860E+01
8.705058E+01
8.712977E+01
8.739072E+01
8.706128E+01
8.716011E+01
8.736361E+01
8.724591E+01
8.722610E+01
8.738479E+01
8.727625E+01
8.744088E+01
8.762008E+01
8.737567E+01
8.733331E+01
8.744681E+01
8.739493E+01
8.746111E+01
8.752321E+01
8.755693E+01
8.753362E+01
8.763381E+01
8.781920E+01
8.772185E+01
8.768220E+01
8.786509E+01
8.777220E+01
8.779674E+01
8.786724E+01
8.790549E+01
8.782529E+01
8.794686E+01
8.803041E+01
8.811061E+01
8.798011E+01
8.812730E+01
8.810424E+01
8.801051E+01
8.818660E+01
8.811568E+01
8.816451E+01
8.815112E+01
8.829264E+01
8.853896E+01
8.814560E+01
8.852930E+01
8.792257E+01
8.830101E+01
8.789209E+01
8.807524E+01
8.847465E+01
8.815892E+01
8.853583E+01
8.845330E+01
8.842416E+01
8.812134E+01
8.880606E+01
8.869426E+01
8.777112E+01
8.870017E+01
8.871761E+01
8.755278E+01
8.704121E+01
8.726146E+01
8.589945E+01
8.573212E+01
8.424163E+01
8.614741E+01
8.394220E+01
8.282646E+01
8.329405E+01
8.207107E+01
8.110962E+01
8.197155E+01
8.260291E+01
8.387241E+01
8.396834E+01
8.458730E+01
8.270759E+01
8.482328E+01
8.589845E+01
8.476773E+01
8.844731E+01
8.869063E+01
8.652486E+01
8.780283E+01
8.476757E+01
8.926120E+01
8.725133E+01
8.324141E+01
8.672604E+01
8.705063E+01
8.899427E+01
8.190119E+01
8.916320E+01
8.489931E+01
9.052711E+01
8.896732E+01
4.315352E+01
-1.307921E+01
6.807104E+01
6.601087E+01
7.092117E+01
7.019314E+01
6.947062E+01
8.667986E+01
-1.923558E+01
-8.544634E+01
-3.269136E+01
4.986935E+01
1.163604E+02
7.088537E+01
6.873366E+01
7.465861E+01
7.494558E+01
7.435763E+01
7.433331E+01
7.657081E+01
7.702727E+01
7.822542E+01
7.753054E+01
7.802530E+01
8.000817E+01
7.984638E+01
8.303703E+01
8.296240E+01
8.339314E+01
8.548325E+01
8.626434E+01
8.608014E+01
8.632441E+01
8.724260E+01
8.709574E+01
8.738704E+01
8.715469E+01
8.752801E+01
8.748084E+01
8.785989E+01
8.819006E+01
8.749351E+01
8.796126E+01
8.761387E+01
8.749734E+01
8.772646E+01
8.799374E+01
8.818854E+01
8.817770E+01
8.838447E+01
8.790800E+01
8.798126E+01
8.817469E+01
8.801689E+01
8.780632E+01
8.795812E+01
8.772515E+01
8.798517E+01
8.757429E+01
8.774699E+01
8.750336E+01
8.777950E+01
8.757102E+01
8.719492E+01
8.757889E+01
8.766712E+01
8.736103E+01
8.741085E+01
8.739537E+01
8.740011E+01
8.740537E+01
8.724593E+01
8.738137E+01
8.726722E+01
8.719871E+01
8.722112E+01
8.702169E+01
8.726376E+01
8.721279E+01
8.713527E+01
8.720798E+01
8.715262E+01
8.722645E+01
8.715945E+01
8.714250E+01
8.723275E+01
8.706622E+01
8.712827E+01
8.703891E+01
8.717358E+01
8.704304E+01
8.700978E+01
8.708242E+01
8.713688E+01
8.714417E+01
8.701677E+01
8.689377E+01
8.708348E+01
8.718131E+01
8.707028E+01
8.691139E+01
8.712948E+01
8.716349E+01
8.723194E+01
8.724825E+01
8.720606E+01
8.728984E+01
8.725210E+01
8.730645E+01
8.731083E+01
8.725034E+01
8.724297E+01
8.718593E+01
8.712669E+01
8.724016E+01
8.743602E+01
8.733123E+01
8.734319E+01
8.732864E+01
8.731219E+01
8.738733E+01
8.754334E+01
8.757118E+01
8.771164E+01
8.778954E+01
8.778977E+01
8.769750E+01
8.778457E+01
8.783933E+01
8.771925E+01
8.772534E+01
8.788721E+01
8.783543E+01
8.776714E+01
8.796754E+01
8.820280E+01
8.799849E+01
8.811290E+01
8.819127E+01
8.813869E+01
8.822109E+01
8.825962E+01
8.824970E+01
8.820903E+01
8.799794E+01
8.818650E+01
8.856682E+01
8.822755E+01
8.793075E+01
8.807017E+01
8.808064E+01
8.806211E+01
8.797197E+01
8.818944E+01
8.831783E+01
8.859225E+01
8.858806E+01
8.862872E+01
8.838001E+01
8.884461E+01
8.895316E+01
8.932969E+01
8.844854E+01
8.796034E+01
8.795535E+01
8.606561E+01
8.567674E+01
8.548451E+01
8.532186E+01
8.634481E+01
8.542313E+01
8.531156E+01
8.454523E+01
8.307391E+01
8.461544E+01
8.218744E+01
8.447827E+01
8.333920E+01
8.753479E+01
8.099485E+01
8.515732E+01
8.784847E+01
8.578779E+01
8.999465E+01
8.943790E+01
8.598147E+01
8.767708E+01
8.719690E+01
9.663930E+01
9.018238E+01
9.094276E+01
8.970352E+01
8.889569E+01
8.608407E+01
8.485343E+01
8.626544E+01
8.584892E+01
9.001516E+01
8.666434E+01
7.180196E+01
7.128598E+01
-6.682866E+02
1.597606E+03
6.591544E+01
6.731431E+01
7.242971E+01
7.103445E+01
7.077844E+01
8.761342E+01
8.037377E+01
-1.441128E+02
9.010243E+00
9.264543E+01
4.344004E+01
6.049145E+01
6.091923E+01
7.232800E+01
7.358075E+01
7.373728E+01
7.587879E+01
7.677701E+01
7.718484E+01
7.840867E+01
7.886859E+01
7.930645E+01
8.047355E+01
7.829151E+01
7.995146E+01
8.313044E+01
8.385198E+01
8.548873E+01
8.598419E+01
8.648596E+01
8.727530E+01
8.682266E+01
8.720677E+01
8.768265E+01
8.732827E+01
8.775161E+01
8.746463E+01
8.780373E+01
8.819251E+01
8.765543E+01
8.773875E+01
8.767025E+01
8.782284E+01
8.766188E+01
8.776827E+01
8.813569E+01
8.805660E+01
8.768683E+01
8.781993E+01
8.775766E+01
8.796155E+01
8.793850E+01
8.778294E+01
8.780852E+01
8.777921E+01
8.783649E+01
8.783257E+01
8.782408E+01
8.770611E+01
8.780351E+01
8.767846E+01
8.720688E+01
8.747534E+01
8.759214E+01
8.731438E+01
8.756367E+01
8.740148E+01
8.728567E+01
8.731172E+01
8.731741E+01
8.735284E+01
8.735335E+01
8.714177E+01
8.715656E+01
8.703578E+01
8.723254E+01
8.714588E+01
8.717352E+01
8.713567E+01
8.707108E+01
8.721428E+01
8.715399E+01
8.717712E+01
8.723992E+01
8.717538E+01
8.713856E+01
8.712073E+01
8.702944E+01
8.701610E+01
8.691274E+01
8.704544E+01
8.716968E+01
8.704276E+01
8.710022E+01
8.709991E+01
8.710619E+01
8.714537E+01
8.708103E+01
8.694220E+01
8.719956E+01
8.713398E+01
8.714801E+01
8.718982E+01
8.720101E+01
8.722365E+01
8.723666E+01
8.718251E+01
8.709845E+01
8.723116E+01
8.726619E+01
8.704070E+01
8.735034E+01
8.719263E+01
8.740072E+01
8.744400E+01
8.753433E+01
8.735988E+01
8.751503E+01
8.744735E+01
8.766137E+01
8.739515E+01
8.758725E+01
8.763231E+01
8.761057E+01
8.767050E+01
8.776000E+01
8.775501E+01
8.780158E+01
8.765568E+01
8.779967E+01
8.783331E+01
8.788079E+01
8.803812E+01
8.825530E+01
8.791483E+01
8.816312E+01
8.811422E+01
8.820575E+01
8.815074E+01
8.835402E+01
8.853790E+01
8.823334E+01
8.813447E+01
8.820999E+01
8.847405E+01
8.808021E+01
8.819298E+01
8.847199E+01
8.822740E+01
8.813529E+01
8.830218E+01
8.857601E+01
8.875342E+01
8.850010E+01
8.823349E+01
8.840173E+01
8.812581E+01
8.852184E+01
8.849201E+01
8.884679E+01
8.773483E+01
8.833693E+01
8.826955E+01
8.705122E+01
8.576247E+01
8.507788E+01
8.510402E+01
8.686437E+01
8.366258E+01
8.373810E+01
8.293059E+01
8.255349E+01
8.362013E+01
8.271689E+01
8.087696E+01
8.157622E+01
8.317628E+01
8.179203E+01
8.330258E+01
8.634092E+01
8.714381E+01
8.453622E+01
8.344672E+01
8.634193E+01
8.579397E+01
8.296393E+01
8.354943E+01
8.551713E+01
8.626832E+01
8.387345E+01
8.707057E+01
7.794563E+01
8.704358E+01
8.936807E+01
9.645395E+01
9.211756E+01
8.903759E+01
2.597989E+02
1.156075E+02
1.211823E+02
1.274000E+02
7.389700E+01
6.926814E+01
7.325644E+01
6.937119E+01
6.255808E+01
7.800995E+01
-3.816917E-01
1.004426E+01
5.119165E+01
2.021808E+02
1.183127E+02
7.216426E+01
6.589403E+01
7.287983E+01
7.374272E+01
7.450832E+01
7.607312E+01
7.695996E+01
7.519706E+01
7.666336E+01
7.830097E+01
7.889085E+01
7.936453E+01
7.991626E+01
8.093491E+01
8.280296E+01
8.328139E+01
8.498039E+01
8.498620E+01
8.652178E+01
8.664109E+01
8.693730E+01
8.670531E+01
8.731190E+01
8.749940E+01
8.750953E+01
8.755077E+01
8.717508E+01
8.757910E+01
8.747434E+01
8.788854E+01
8.788029E+01
8.826065E+01
8.791352E+01
8.791756E+01
8.809555E+01
8.793929E+01
8.780191E+01
8.762719E+01
8.762277E+01
8.789200E+01
8.796805E+01
8.780596E+01
8.792167E+01
8.779809E+01
8.799191E+01
8.784265E+01
8.755607E+01
8.757846E+01
8.771624E+01
8.768486E+01
8.723196E+01
8.738063E+01
8.752521E+01
8.747228E+01
8.762050E+01
8.742754E+01
8.722505E+01
8.731862E+01
8.740547E+01
8.733029E+01
8.727710E+01
8.725934E+01
8.720925E+01
8.727143E+01
8.698097E+01
8.712410E+01
8.713705E+01
8.720092E+01
8.703557E+01
8.714999E+01
8.711287E+01
8.702640E+01
8.706173E+01
8.702755E+01
8.716524E+01
8.722492E+01
8.717223E+01
8.697039E+01
8.702768E+01
8.703494E+01
8.708109E+01
8.715769E+01
8.689196E+01
8.721358E+01
8.713552E+01
8.714680E+01
8.734526E+01
8.714223E+01
8.719625E+01
8.723734E+01
8.720609E+01
8.702881E+01
8.724883E+01
8.725134E+01
8.738560E+01
8.721751E+01
8.724325E+01
8.737393E+01
8.729347E+01
8.729702E+01
8.726825E+01
8.736602E+01
8.738194E+01
8.738936E+01
8.746841E+01
8.745031E+01
8.741628E+01
8.740133E+01
8.753604E+01
8.747840E+01
8.766860E+01
8.763019E+01
8.754776E+01
8.772908E+01
8.772203E+01
8.772966E+01
8.792096E+01
8.787455E+01
8.795529E+01
8.785114E+01
8.792973E+01
8.789749E+01
8.788428E+01
8.808326E+01
8.811343E+01
8.806889E+01
8.812076E+01
8.825033E+01
8.808790E+01
8.829975E+01
8.828804E+01
8.810250E+01
8.821623E+01
8.823737E+01
8.797722E+01
8.821321E+01
8.813754E+01
8.810809E+01
8.806470E+01
8.818509E+01
8.815545E+01
8.831681E+01
8.836136E+01
8.840659E+01
8.879661E+01
8.880807E+01
8.918721E+01
8.785104E+01
8.874653E+01
8.902121E+01
8.821068E+01
8.761204E+01
8.722700E+01
8.592208E+01
8.531366E+01
8.574134E+01
8.410329E+01
8.315878E+01
8.274876E+01
8.119902E+01
8.185281E+01
8.124526E+01
8.147919E+01
8.072143E+01
8.371347E+01
8.298047E+01
8.324044E+01
8.184920E+01
8.808427E+01
8.462371E+01
8.688085E+01
8.664252E+01
8.357350E+01
8.625552E+01
8.630374E+01
8.981868E+01
8.931151E+01
8.943020E+01
8.575082E+01
8.752662E+01
8.804839E+01
8.842030E+01
8.741313E+01
8.715205E+01
8.761250E+01
8.464150E+01
8.211777E+01
7.888534E+01
9.900560E+01
1.136118E+02
6.874698E+01
7.214281E+01
7.206061E+01
7.558866E+01
7.048338E+01
6.883821E+01
2.841153E+01
2.257542E+01
9.139157E+01
1.452038E+02
5.246680E+01
8.114674E+01
6.835648E+01
7.316271E+01
7.323933E+01
7.554349E+01
7.815799E+01
7.690006E+01
7.537636E+01
7.640530E+01
7.862025E+01
7.773176E+01
7.919688E+01
7.979417E+01
8.201801E+01
8.235686E+01
8.343409E+01
8.480268E+01
8.625049E+01
8.653661E+01
8.766447E+01
8.708153E+01
8.680412E+01
8.731745E+01
8.723886E+01
8.724241E+01
8.728674E+01
8.765316E+01
8.787135E+01
8.751952E+01
8.791528E+01
8.792327E+01
8.781317E+01
8.769061E+01
8.803628E+01
8.776129E+01
8.792589E+01
8.784930E+01
8.783137E+01
8.804222E+01
8.779598E+01
8.767454E+01
8.775837E+01
8.773870E+01
8.786316E+01
8.784727E+01
8.762524E+01
8.773842E+01
8.775877E+01
8.766104E+01
8.764978E+01
8.709569E+01
8.721589E+01
8.752582E+01
8.745210E+01
8.749634E+01
8.743649E+01
8.731949E+01
8.734249E+01
8.732301E+01
8.713925E+01
8.717382E+01
8.728583E+01
8.724184E+01
8.721534E+01
8.710395E+01
8.738170E+01
8.707839E+01
8.723837E+01
8.713385E+01
8.716768E+01
8.700722E+01
8.706202E+01
8.714881E+01
8.706319E+01
8.717065E+01
8.723342E+01
8.721859E+01
8.697939E+01
8.706503E+01
8.725777E+01
8.716159E+01
8.717045E+01
8.701648E+01
8.722285E+01
8.714134E+01
8.702163E+01
8.721737E+01
8.702289E+01
8.705301E+01
8.706025E+01
8.712301E+01
8.715370E+01
8.727264E+01
8.733711E+01
8.729989E+01
8.739393E+01
8.725095E+01
8.740835E+01
8.738424E+01
8.745068E+01
8.716824E+01
8.743365E+01
8.737916E+01
8.742686E+01
8.745705E+01
8.752846E+01
8.751014E+01
8.744575E+01
8.744299E+01
8.743291E+01
8.760195E+01
8.755775E+01
8.756304E+01
8.774418E+01
8.776254E+01
8.764193E+01
8.778331E+01
8.772298E+01
8.782208E+01
8.790709E+01
8.782722E+01
8.788358E+01
8.802071E+01
8.810202E+01
8.799018E+01
8.794474E+01
8.797619E+01
8.805171E+01
8.811325E+01
8.822207E+01
8.791130E+01
8.829986E+01
8.822284E+01
8.830384E+01
8.818255E+01
8.835846E+01
8.832180E+01
8.813407E+01
8.809743E+01
8.828239E+01
8.801248E+01
8.820678E+01
8.833125E+01
8.830795E+01
8.840156E+01
8.868741E+01
8.903743E+01
8.861400E+01
8.888334E+01
8.792993E+01
8.865054E+01
8.760924E+01
8.653474E+01
8.513513E+01
8.456474E+01
8.209796E+01
8.415327E+01
8.373183E+01
8.308599E+01
8.160851E+01
8.022356E+01
8.116508E+01
8.291729E+01
8.213764E+01
8.346470E+01
8.478504E+01
8.430797E+01
8.433938E+01
8.344640E+01
8.439355E+01
8.528576E+01
8.606226E+01
8.227003E+01
8.371156E+01
8.472606E+01
9.152991E+01
8.728061E+01
8.936688E+01
8.622254E+01
8.809355E+01
8.533908E+01
8.994819E+01
8.872550E+01
9.083401E+01
8.412973E+01
8.463092E+01
8.137673E+01
7.607323E+01
1.182805E+02
1.452667E+02
7.033517E+01
7.064716E+01
6.890782E+01
7.226066E+01
7.222718E+01
1.002220E+02
5.766798E+01
8.167391E+01
1.550654E+02
1.982119E+02
1.893212E+02
9.427592E+01
3.363216E+01
7.481536E+01
7.370930E+01
7.539775E+01
7.736587E+01
7.521729E+01
7.609301E+01
7.721214E+01
7.818969E+01
7.766623E+01
7.850162E+01
7.995525E+01
8.073435E+01
8.168921E+01
8.358044E+01
8.489620E+01
8.531853E+01
8.635918E+01
8.692343E+01
8.673281E+01
8.708232E+01
8.706591E+01
8.693980E+01
8.762319E+01
8.760535E+01
8.759365E+01
8.748285E+01
8.738315E+01
8.767545E+01
8.809143E+01
8.789606E+01
8.809873E+01
8.810564E+01
8.790120E+01
8.795636E+01
8.782926E+01
8.805075E+01
8.823528E+01
8.793564E+01
8.775069E+01
8.780303E+01
8.774330E+01
8.775843E+01
8.792159E+01
8.774906E+01
8.782146E+01
8.771938E+01
8.746507E+01
8.736920E+01
8.725502E+01
8.730398E+01
8.747431E+01
8.746723E+01
8.747744E+01
8.745191E+01
8.744067E+01
8.742818E+01
8.734016E+01
8.737432E+01
8.729379E+01
8.729506E+01
8.726505E+01
8.722356E+01
8.723816E+01
8.726360E+01
8.707322E+01
8.717007E+01
8.719331E+01
8.725363E+01
8.708034E+01
8.722260E+01
8.697076E+01
8.712710E+01
8.724338E+01
8.730644E+01
8.693183E+01
8.728254E+01
8.711746E+01
8.707539E+01
8.701050E+01
8.713068E+01
8.699920E+01
8.705906E+01
8.708688E+01
8.720343E+01
8.728649E+01
8.712402E+01
8.709821E+01
8.718706E+01
8.716716E+01
8.717439E+01
8.708803E+01
8.713064E+01
8.727332E+01
8.697551E+01
8.716683E+01
8.735587E+01
8.747516E+01
8.733369E+01
8.725570E+01
8.749844E+01
8.730417E+01
8.732236E+01
8.757347E+01
8.750500E+01
8.746550E+01
8.755729E+01
8.738742E+01
8.761900E+01
8.749709E+01
8.772943E+01
8.772383E+01
8.777812E+01
8.770582E+01
8.761047E+01
8.755788E+01
8.796431E+01
8.788482E+01
8.792485E+01
8.780988E+01
8.789912E+01
8.813562E+01
8.796200E+01
8.801719E+01
8.798237E+01
8.796144E+01
8.815382E+01
8.821428E+01
8.817352E+01
8.806035E+01
8.838310E+01
8.822501E+01
8.826643E+01
8.829020E+01
8.825890E+01
8.842213E+01
8.842652E+01
8.813207E+01
8.818194E+01
8.814431E+01
8.806423E+01
8.818329E+01
8.877608E+01
8.839036E+01
8.865913E+01
8.874064E+01
8.807582E+01
8.827877E+01
8.787910E+01
8.819131E+01
8.789354E+01
8.657639E+01
8.684353E+01
8.420630E+01
8.329590E+01
8.404611E+01
8.356525E+01
8.030302E+01
8.159971E+01
8.248384E+01
8.267847E+01
8.059548E+01
8.074551E+01
8.265141E+01
8.356754E+01
8.266026E+01
8.385494E+01
8.643828E+01
8.078216E+01
8.582619E+01
8.237750E+01
8.727883E+01
8.202157E+01
8.338167E+01
8.639718E+01
8.840859E+01
8.770791E+01
8.412561E+01
8.486259E+01
8.354660E+01
9.173303E+01
8.934176E+01
8.600089E+01
8.666609E+01
8.766204E+01
8.564719E+01
8.351644E+01
1.037473E+02
2.363909E+02
7.216769E+01
7.203312E+01
7.147598E+01
7.033359E+01
5.517763E+01
9.536279E+01
7.135145E+01
1.502573E+02
2.144751E+02
1.699901E+02
1.149001E+02
7.322471E+01
4.919697E+01
7.263486E+01
7.437295E+01
7.286890E+01
7.620616E+01
7.808922E+01
7.494221E+01
7.782717E+01
7.724544E+01
7.841161E+01
8.008251E+01
7.958111E+01
8.114617E+01
8.277707E+01
8.421481E+01
8.490983E+01
8.531219E+01
8.675342E+01
8.674742E+01
8.715027E+01
8.685336E+01
8.717369E+01
8.757971E+01
8.793195E+01
8.772399E+01
8.781080E+01
8.740869E+01
8.758975E+01
8.783185E+01
8.811168E+01
8.829401E+01
8.807390E+01
8.791827E+01
8.800031E+01
8.766331E+01
8.775872E+01
8.782397E+01
8.778242E+01
8.797048E+01
8.791889E+01
8.776774E+01
8.776122E+01
8.811831E+01
8.796900E+01
8.780717E+01
8.768998E+01
8.775455E+01
8.748293E+01
8.746698E+01
8.750918E+01
8.758255E+01
8.754418E+01
8.727906E+01
8.754963E+01
8.716984E+01
8.739026E+01
8.746889E+01
8.746154E+01
8.728375E+01
8.718762E+01
8.738676E+01
8.721955E+01
8.718304E+01
8.727345E+01
8.711163E+01
8.723447E+01
8.703275E+01
8.717456E+01
8.732152E+01
8.709362E+01
8.715002E+01
8.697690E+01
8.712083E+01
8.694128E+01
8.695820E+01
8.674907E+01
8.711187E+01
8.721611E+01
8.708966E+01
8.694064E+01
8.709012E+01
8.711196E+01
8.727737E+01
8.720190E+01
8.715389E+01
8.727667E+01
8.715022E+01
8.706806E+01
8.720199E+01
8.708323E+01
8.702308E+01
8.718234E+01
8.719425E+01
8.738660E+01
8.732952E+01
8.731177E+01
8.737865E+01
8.733250E+01
8.727900E+01
8.728412E+01
8.736942E+01
8.736412E+01
8.731413E+01
8.747284E+01
8.756822E+01
8.755210E+01
8.740532E+01
8.749468E+01
8.763745E+01
8.754577E+01
8.768259E+01
8.774360E+01
8.781965E+01
8.777383E+01
8.766749E+01
8.787275E+01
8.786376E+01
8.791598E+01
8.792140E+01
8.789544E+01
8.793837E+01
8.801237E+01
8.799355E+01
8.807250E+01
8.803411E+01
8.800326E+01
8.843352E+01
8.827243E+01
8.798075E+01
8.806947E+01
8.809617E+01
8.813781E+01
8.823717E+01
8.827808E+01
8.818623E+01
8.847804E+01
8.828994E+01
8.851555E+01
8.850587E+01
8.827994E+01
8.802302E+01
8.840656E+01
8.895438E+01
8.826782E+01
8.859346E+01
8.833000E+01
8.850726E+01
8.888467E+01
8.794565E+01
8.792134E+01
8.777470E+01
8.685430E+01
8.516305E+01
8.383884E+01
8.124940E+01
8.311310E+01
8.472188E+01
8.137053E+01
8.045065E+01
8.104585E+01
8.070710E+01
7.725089E+01
7.972576E+01
8.029424E+01
8.204189E+01
7.840735E+01
7.707558E+01
8.202254E+01
8.157117E+01
8.512502E+01
8.529059E+01
8.544587E+01
8.656430E+01
8.185112E+01
8.339846E+01
8.643260E+01
8.443589E+01
8.370669E+01
8.372356E+01
8.019974E+01
8.710323E+01
8.725378E+01
8.121958E+01
8.276693E+01
8.254161E+01
7.768702E+01
3.229830E+01
1.928479E+02
1.368465E+02
6.899258E+01
6.986703E+01
6.918215E+01
6.830132E+01
6.932928E+01
9.617612E+01
8.320935E+01
-7.653284E+00
1.532069E-03
1.047091E+01
6.042347E+01
7.531676E+01
6.121316E+01
7.590304E+01
7.315906E+01
7.452345E+01
7.663467E+01
7.700447E+01
7.644421E+01
7.864981E+01
7.720385E+01
7.922178E+01
7.971909E+01
7.963161E+01
8.178592E+01
8.171210E+01
8.332468E+01
8.477840E+01
8.679794E+01
8.647118E+01
8.724003E+01
8.737950E+01
8.711481E+01
8.721798E+01
8.708541E+01
8.759160E+01
8.755543E+01
8.758995E+01
8.810852E+01
8.833432E+01
8.774029E+01
8.765452E+01
8.789660E+01
8.789685E+01
8.823288E+01
8.822515E+01
8.827248E+01
8.813925E+01
8.775671E+01
8.791895E+01
8.797457E+01
8.787806E+01
8.788780E+01
8.766942E+01
8.790904E+01
8.777152E+01
8.776628E+01
8.765710E+01
8.766067E+01
8.774835E+01
8.774743E+01
8.744389E+01
8.733972E+01
8.759695E+01
8.735969E+01
8.750212E+01
8.731386E+01
8.736848E+01
8.746007E+01
8.726571E+01
8.738774E+01
8.747876E+01
8.739510E+01
8.732093E+01
8.727396E+01
8.733482E+01
8.710645E+01
8.734537E+01
8.716443E+01
8.713433E+01
8.717272E+01
8.699038E+01
8.714743E+01
8.719359E+01
8.715281E+01
8.700257E+01
8.700136E+01
8.713188E+01
8.710031E+01
8.703966E+01
8.711897E+01
8.717162E+01
8.713845E+01
8.724619E+01
8.713824E+01
8.715918E+01
8.698442E+01
8.718896E+01
8.713907E+01
8.716035E+01
8.718376E+01
8.718323E+01
8.723363E+01
8.710284E+01
8.704214E+01
8.721583E+01
8.726848E+01
8.718454E+01
8.733252E+01
8.739150E+01
8.734279E+01
8.729987E+01
8.733805E+01
8.721132E+01
8.732014E+01
8.750254E+01
8.745000E+01
8.760503E+01
8.748546E+01
8.754879E+01
8.759908E+01
8.764941E+01
8.758758E+01
8.765188E+01
8.776131E+01
8.782931E+01
8.785109E+01
8.778620E+01
8.777828E+01
8.780287E+01
8.802072E+01
8.801840E+01
8.793813E+01
8.809971E+01
8.816930E+01
8.805674E+01
8.828873E+01
8.808747E+01
8.833438E+01
8.820069E+01
8.811818E+01
8.821029E+01
8.783697E+01
8.831059E+01
8.843533E+01
8.791432E+01
8.796670E+01
8.781774E+01
8.823092E+01
8.848773E+01
8.815798E+01
8.841785E+01
8.860837E+01
8.837742E+01
8.848831E+01
8.809285E+01
8.795100E+01
8.835338E+01
8.823835E+01
8.888135E+01
8.799898E+01
8.847431E+01
8.592497E+01
8.644376E+01
8.549325E+01
8.352748E+01
8.384157E+01
8.330886E+01
8.262900E+01
7.948578E+01
7.853250E+01
8.123995E+01
8.129607E+01
8.145883E+01
8.121579E+01
8.202890E+01
8.155004E+01
8.562351E+01
8.308192E+01
8.198146E+01
8.696533E+01
8.379191E+01
8.837592E+01
9.031469E+01
8.812308E+01
8.445563E+01
8.503297E+01
8.510058E+01
8.713004E+01
8.805935E+01
8.455455E+01
8.193394E+01
8.023327E+01
8.893909E+01
8.780951E+01
8.575109E+01
8.365919E+01
1.434707E+02
1.071638E+02
1.082211E+02
1.083078E+02
6.736414E+01
7.135525E+01
6.644660E+01
7.124075E+01
4.842396E+01
9.834600E+01
1.924024E+01
2.629686E+01
3.910831E+01
2.007350E+01
7.521575E+01
8.741265E+01
5.914963E+01
7.264623E+01
7.336416E+01
7.314725E+01
7.592488E+01
7.755533E+01
7.871760E+01
7.746039E+01
7.859834E+01
7.845553E+01
7.900856E+01
8.081412E+01
8.110054E+01
8.329756E+01
8.361268E+01
8.586821E+01
8.627409E+01
8.742575E+01
8.690845E+01
8.683014E+01
8.698588E+01
8.707967E+01
8.753105E+01
8.735744E+01
8.749167E+01
8.749090E+01
8.763065E+01
8.771770E+01
8.774673E+01
8.808045E+01
8.779183E+01
8.805747E+01
8.785639E+01
8.814403E+01
8.822312E+01
8.811481E+01
8.779234E+01
8.791318E+01
8.777993E+01
8.793345E+01
8.771098E+01
8.767238E+01
8.765118E+01
8.769084E+01
8.776097E+01
8.758471E+01
8.772633E+01
8.781877E+01
8.760538E+01
8.743954E+01
8.734485E+01
8.747238E+01
8.730732E+01
8.742959E+01
8.740870E+01
8.730269E+01
8.718425E+01
8.722533E+01
8.746029E+01
8.730688E+01
8.732329E+01
8.731894E+01
8.744615E+01
8.728255E+01
8.726502E+01
8.731465E+01
8.713099E+01
8.723070E+01
8.725896E+01
8.703006E+01
8.696311E+01
8.716904E+01
8.707729E+01
8.704226E+01
8.710290E+01
8.710394E+01
8.721747E+01
8.709436E+01
8.707953E+01
8.739144E+01
8.827077E+01
8.769335E+01
8.714877E+01
8.706164E+01
8.697156E+01
8.717042E+01
8.718819E+01
8.707676E+01
8.711787E+01
8.720924E+01
8.731814E+01
8.686822E+01
8.708329E+01
8.734341E+01
8.724315E+01
8.718939E+01
8.723478E+01
8.732969E+01
8.726334E+01
8.742911E+01
8.744656E+01
8.729440E+01
8.722818E+01
8.743619E+01
8.737944E+01
8.756341E+01
8.735079E+01
8.757105E+01
8.761648E+01
8.770169E+01
8.761855E+01
8.772916E+01
8.787762E+01
8.779573E+01
8.792749E+01
8.789743E+01
8.763645E+01
8.770665E+01
8.795438E+01
8.785601E+01
8.791483E+01
8.819296E+01
8.808233E+01
8.820180E+01
8.814855E+01
8.818646E+01
8.810508E+01
8.834643E+01
8.802351E+01
8.816494E+01
8.824696E+01
8.835457E+01
8.838490E+01
8.818442E+01
8.819769E+01
8.788531E+01
8.822827E+01
8.927731E+01
8.879767E+01
8.865226E+01
8.828852E+01
8.819475E+01
8.838230E+01
8.889991E+01
8.819263E+01
8.892045E+01
8.914403E+01
8.946305E+01
8.899339E+01
8.747674E+01
8.637827E+01
8.496712E+01
8.620343E+01
8.514602E+01
8.272428E+01
8.157328E+01
8.125635E+01
8.031631E+01
8.144181E+01
8.134835E+01
7.987168E+01
8.295488E+01
8.187032E+01
8.081448E+01
8.097454E+01
8.306993E+01
8.124125E+01
8.475010E+01
8.363360E+01
8.517173E+01
8.385425E+01
7.964334E+01
8.066656E+01
8.338579E+01
7.866813E+01
8.103089E+01
8.179368E+01
8.518600E+01
8.565338E+01
8.298963E+01
8.506894E+01
8.158650E+01
8.896611E+01
8.265604E+01
8.525987E+01
2.320045E+01
1.215267E+02
1.080359E+02
9.983261E+01
6.884779E+01
6.620429E+01
6.679441E+01
6.760559E+01
6.548957E+01
1.270477E+02
2.422208E+02
4.963757E+01
5.647715E+01
1.127189E+02
1.059934E+02
9.674669E+01
6.961857E+01
7.493952E+01
7.153063E+01
7.224223E+01
7.605023E+01
7.767155E+01
7.862198E+01
7.793765E+01
7.761565E+01
7.783263E+01
7.909007E+01
8.088705E+01
8.244675E+01
8.349474E+01
8.433517E+01
8.601850E+01
8.661350E+01
8.711046E+01
8.676348E+01
8.698347E+01
8.759090E+01
8.755765E+01
8.715743E+01
8.765377E+01
8.846915E+01
8.792530E+01
8.770876E+01
8.756935E+01
8.757558E+01
8.828339E+01
8.790976E+01
8.810713E+01
8.771182E+01
8.799420E+01
8.818365E+01
8.816576E+01
8.797919E+01
8.806894E+01
8.789277E+01
8.775101E+01
8.779261E+01
8.779977E+01
8.777790E+01
8.762323E+01
8.771426E+01
8.768765E+01
8.787764E+01
8.759581E+01
8.769617E+01
8.754577E+01
8.747425E+01
8.758668E+01
8.739133E+01
8.739031E+01
8.754969E+01
8.738384E+01
8.711915E+01
8.721419E+01
8.722473E+01
8.732818E+01
8.726008E+01
8.740992E+01
8.743571E+01
8.716878E+01
8.723462E+01
8.725566E+01
8.724296E+01
8.709818E+01
8.697185E+01
8.708777E+01
8.719251E+01
8.720898E+01
8.732123E+01
8.729275E+01
8.717217E+01
8.710335E+01
8.708168E+01
8.694995E+01
8.720105E+01
8.718085E+01
8.759214E+01
8.723087E+01
8.714561E+01
8.714237E+01
8.701099E+01
8.719093E+01
8.728384E+01
8.720611E+01
8.726319E+01
8.731319E+01
8.718884E+01
8.675691E+01
8.723640E+01
8.735419E+01
8.713152E+01
8.733917E+01
8.740361E+01
8.711992E+01
8.727770E+01
8.731598E+01
8.740996E+01
8.718057E+01
8.739546E+01
8.732606E+01
8.753155E+01
8.763928E+01
8.751757E+01
8.736377E+01
8.753309E+01
8.741608E+01
8.766402E+01
8.772009E+01
8.762126E+01
8.781559E+01
8.795848E+01
8.794812E+01
8.777728E+01
8.788098E+01
8.805322E+01
8.800671E+01
8.799138E+01
8.787916E+01
8.810251E+01
8.824143E+01
8.817026E+01
8.798454E+01
8.806247E+01
8.845564E+01
8.832103E+01
8.823778E+01
8.825031E+01
8.795500E+01
8.831471E+01
8.820104E+01
8.819628E+01
8.800279E+01
8.817969E+01
8.922425E+01
8.782410E+01
8.809198E+01
8.847127E+01
8.837347E+01
8.856972E+01
8.919178E+01
8.884301E+01
8.862823E+01
8.857082E+01
8.896443E+01
8.794311E+01
8.648156E+01
8.632939E+01
8.559041E+01
8.469541E+01
8.304210E+01
8.198675E+01
8.223664E+01
8.248965E+01
7.984974E+01
8.289995E+01
8.135518E+01
7.922755E+01
8.149025E+01
8.301829E+01
8.173978E+01
8.101134E+01
8.026716E+01
8.174531E+01
8.453411E+01
8.074555E+01
8.518932E+01
8.491921E+01
8.156454E+01
8.087966E+01
8.610615E+01
8.350386E+01
8.554114E+01
8.366260E+01
8.022673E+01
8.100925E+01
8.672833E+01
8.429295E+01
8.939147E+01
8.485535E+01
8.874846E+01
7.959122E+01
9.182684E+01
8.169740E+01
9.886589E+01
1.465634E+02
6.355850E+01
6.666771E+01
6.597766E+01
6.914204E+01
7.398386E+01
6.933838E+01
4.388944E+01
1.252272E+02
1.051409E+02
2.070187E+02
3.509523E+02
9.146975E+01
6.949618E+01
7.479319E+01
7.349574E+01
7.407603E+01
7.507410E+01
7.616083E+01
7.547917E+01
7.728471E+01
7.725375E+01
7.881745E+01
7.972067E+01
8.090108E+01
8.174036E+01
8.339175E+01
8.514828E+01
8.526660E+01
8.584065E+01
8.606333E+01
8.731416E+01
8.710581E+01
8.750206E+01
8.762187E+01
8.742640E+01
8.732911E+01
8.767933E+01
8.767594E+01
8.818552E+01
8.760792E+01
8.778347E+01
8.815691E+01
8.813305E+01
8.794697E+01
8.830505E+01
8.805785E+01
8.773958E+01
8.813796E+01
8.801351E+01
8.789539E+01
8.796681E+01
8.791357E+01
8.805343E+01
8.772726E+01
8.768630E+01
8.793353E+01
8.794379E+01
8.795532E+01
8.769818E+01
8.776246E+01
8.779092E+01
8.767846E+01
8.771222E+01
8.750201E+01
8.755761E+01
8.735558E+01
8.757767E+01
8.746137E+01
8.724335E+01
8.728470E+01
8.728034E+01
8.740893E+01
8.739054E+01
8.735212E+01
8.734424E+01
8.719827E+01
8.721542E+01
8.725069E+01
8.723889E+01
8.705323E+01
8.688982E+01
8.704108E+01
8.716775E+01
8.720561E+01
8.719439E+01
8.716516E+01
8.713554E+01
8.701202E+01
8.696565E+01
8.692156E+01
8.711300E+01
8.704213E+01
8.715691E+01
8.705623E+01
8.706465E+01
8.720732E+01
8.714713E+01
8.718255E+01
8.718935E+01
8.718248E+01
8.721609E+01
8.720935E+01
8.716559E+01
8.672954E+01
8.707984E+01
8.704005E+01
8.726098E+01
8.729417E+01
8.737474E+01
8.716915E+01
8.733193E+01
8.729779E+01
8.745665E+01
8.734408E+01
8.744554E+01
8.747483E+01
8.752786E+01
8.741731E+01
8.736811E+01
8.747817E+01
8.757106E+01
8.761760E+01
8.777200E+01
8.782371E+01
8.774705E+01
8.774452E+01
8.784128E+01
8.793747E+01
8.788621E+01
8.793086E+01
8.804997E+01
8.792030E+01
8.791599E+01
8.785718E+01
8.815800E+01
8.817421E+01
8.819340E+01
8.822835E+01
8.797527E+01
8.802436E+01
8.805565E+01
8.820409E+01
8.817285E+01
8.801966E+01
8.824188E+01
8.828270E+01
8.809389E+01
8.776511E+01
8.795502E+01
8.828499E+01
8.821437E+01
8.855990E+01
8.813379E+01
8.834699E+01
8.870292E+01
8.846978E+01
8.827436E+01
8.850859E+01
8.896073E+01
8.852514E+01
8.895130E+01
8.834396E+01
8.655469E+01
8.516140E+01
8.455763E+01
8.240952E+01
8.236958E+01
8.066624E+01
8.282955E+01
8.096224E+01
8.020998E+01
8.171062E+01
8.047402E+01
8.112215E+01
7.968012E+01
8.121136E+01
7.992921E+01
8.343631E+01
8.501055E+01
8.244128E+01
8.510875E+01
8.537782E+01
8.534907E+01
8.599227E+01
8.457028E+01
8.536307E+01
8.557980E+01
9.004567E+01
8.568894E+01
8.352975E+01
8.214490E+01
9.010241E+01
8.224370E+01
8.938150E+01
8.906683E+01
8.640297E+01
8.731654E+01
9.231372E+01
9.272251E+01
9.771233E+01
9.809421E+01
6.530347E+01
6.677605E+01
6.735969E+01
7.352997E+01
6.613389E+01
8.012200E+01
3.996792E+01
9.710039E+00
1.118538E+02
1.488280E+02
7.429895E+01
9.690015E+01
5.937612E+01
7.322235E+01
7.327018E+01
7.568740E+01
7.565817E+01
7.709766E+01
7.750633E+01
7.831449E+01
7.837869E+01
7.941505E+01
7.974022E+01
7.991271E+01
8.228517E+01
8.287919E+01
8.477187E+01
8.595456E+01
8.659922E+01
8.643847E+01
8.725071E+01
8.752347E+01
8.774565E+01
8.769726E+01
8.755213E+01
8.729737E+01
8.715244E+01
8.662376E+01
8.794408E+01
8.755715E+01
8.763065E+01
8.814244E+01
8.836458E+01
8.789450E+01
8.829758E+01
8.814353E+01
8.797948E+01
8.803201E+01
8.812228E+01
8.803437E+01
8.789779E+01
8.804243E+01
8.805826E+01
8.776411E+01
8.757097E+01
8.768980E+01
8.790951E+01
8.779516E+01
8.766580E+01
8.767917E+01
8.752773E+01
8.764676E+01
8.767296E+01
8.744350E+01
8.745522E+01
8.745777E+01
8.751200E+01
8.741587E+01
8.745420E+01
8.754408E+01
8.741491E+01
8.729875E+01
8.721692E+01
8.713246E+01
8.720250E+01
8.718855E+01
8.737784E+01
8.733855E+01
8.721768E+01
8.727021E+01
8.709625E+01
8.718731E+01
8.717582E+01
8.715139E+01
8.705607E+01
8.712140E+01
8.710477E+01
8.712126E+01
8.706552E+01
8.710029E+01
8.700534E+01
8.690979E+01
8.712756E+01
8.724062E+01
8.707606E+01
8.714446E+01
8.729199E+01
8.726750E+01
8.715686E+01
8.726057E+01
8.710860E+01
8.721178E+01
8.695930E+01
8.720606E+01
8.726454E+01
8.715653E+01
8.722536E+01
8.724633E+01
8.714167E+01
8.727248E+01
8.721392E+01
8.744379E+01
8.742931E+01
8.729104E+01
8.732510E+01
8.753362E+01
8.757730E+01
8.740737E+01
8.758966E+01
8.757404E+01
8.770460E+01
8.776596E+01
8.778558E+01
8.763853E+01
8.772687E+01
8.773691E+01
8.779276E+01
8.764664E+01
8.777635E+01
8.805242E+01
8.791799E+01
8.793904E+01
8.807893E+01
8.799627E+01
8.807108E+01
8.810194E+01
8.818731E+01
8.823108E+01
8.808635E+01
8.802504E+01
8.821681E+01
8.805048E+01
8.818194E+01
8.803151E+01
8.810709E+01
8.833822E+01
8.801605E+01
8.809742E+01
8.812374E+01
8.861645E+01
8.831526E+01
8.796295E+01
8.798119E+01
8.871444E+01
8.845722E+01
8.793022E+01
8.815865E+01
8.772004E+01
8.841276E+01
8.861361E+01
8.836188E+01
8.664019E+01
8.600909E+01
8.559805E+01
8.421881E+01
8.345839E+01
8.229187E+01
7.960344E+01
8.211994E+01
7.973841E+01
8.163850E+01
8.086128E+01
7.773981E+01
8.134032E+01
8.044439E+01
8.192774E+01
7.968722E+01
8.404504E+01
8.476383E+01
8.099924E+01
8.370178E+01
8.260092E+01
8.053200E+01
8.370901E+01
8.698942E+01
8.590396E+01
8.792471E+01
9.195576E+01
9.252973E+01
9.095309E+01
8.976542E+01
9.199476E+01
8.682592E+01
8.896837E+01
8.863500E+01
9.398207E+01
7.959211E+01
6.745870E+01
-8.576469E+01
1.013416E+02
1.087686E+02
6.565666E+01
6.846064E+01
6.723408E+01
7.002770E+01
6.531917E+01
6.287372E+01
9.202162E+01
-1.302758E+02
1.886172E+02
4.722659E+02
5.494248E+01
5.716217E+01
5.853499E+01
7.243411E+01
7.233521E+01
7.497163E+01
7.523100E+01
7.593396E+01
7.603448E+01
7.780627E+01
7.788679E+01
7.868825E+01
7.937235E+01
8.033374E+01
8.140752E+01
8.247980E+01
8.418806E+01
8.576948E+01
8.682841E+01
8.657170E+01
8.694782E+01
8.721647E+01
8.740060E+01
8.749437E+01
8.719998E+01
8.763711E+01
8.686186E+01
8.753385E+01
8.766907E+01
8.786154E+01
8.797828E+01
8.806876E+01
8.822065E+01
8.806938E+01
8.814630E+01
8.801172E+01
8.800136E+01
8.810605E+01
8.799427E+01
8.807462E+01
8.825149E+01
8.787818E+01
8.785454E+01
8.789205E+01
8.779730E+01
8.773509E+01
8.776842E+01
8.797886E+01
8.765329E+01
8.751999E+01
8.753226E+01
8.756159E+01
8.777848E+01
8.761801E+01
8.743766E+01
8.767142E+01
8.754571E+01
8.750081E+01
8.744005E+01
8.742384E+01
8.733832E+01
8.729279E+01
8.736540E+01
8.725968E+01
8.712854E+01
8.729395E+01
8.736297E+01
8.729024E+01
8.731338E+01
8.710832E+01
8.717451E+01
8.716703E+01
8.703077E+01
8.715662E+01
8.710767E+01
8.715653E+01
8.711202E+01
8.724050E+01
8.702489E+01
8.707254E+01
8.704316E+01
8.674919E+01
8.731288E+01
8.715066E+01
8.703681E+01
8.709527E+01
8.720505E+01
8.735727E+01
8.711253E+01
8.739294E+01
8.739676E+01
8.727253E+01
8.714481E+01
8.713481E+01
8.731329E+01
8.715852E+01
8.728267E+01
8.729134E+01
8.730349E+01
8.735451E+01
8.745166E+01
8.751822E+01
8.728129E+01
8.726063E+01
8.745240E+01
8.743306E+01
8.762522E+01
8.732361E+01
8.739969E+01
8.749444E+01
8.752987E+01
8.758023E+01
8.770769E+01
8.741424E+01
8.765819E+01
8.768702E+01
8.758936E+01
8.753362E+01
8.761536E+01
8.797263E+01
8.776899E+01
8.778462E+01
8.794942E+01
8.802454E+01
8.789756E+01
8.815127E+01
8.813709E+01
8.806837E+01
8.828665E+01
8.819217E+01
8.816164E+01
8.834597E+01
8.836939E+01
8.832764E+01
8.835766E+01
8.829514E+01
8.833739E+01
8.806574E+01
8.841290E+01
8.843951E+01
8.832399E+01
8.833232E+01
8.863177E+01
8.877179E+01
8.805228E+01
8.899471E+01
8.917761E+01
8.828605E+01
8.829754E+01
8.848132E+01
8.781379E+01
8.670475E+01
8.642687E+01
8.616839E+01
8.472681E+01
8.359308E+01
8.221633E+01
8.036784E+01
8.120049E+01
8.213515E+01
7.983051E+01
8.093015E+01
8.219719E+01
8.086838E+01
8.082982E+01
8.061895E+01
7.896303E+01
7.950272E+01
8.328162E+01
8.365276E+01
8.299796E+01
8.231118E+01
8.700668E+01
8.798496E+01
9.133658E+01
9.010323E+01
8.852436E+01
8.857038E+01
8.757566E+01
9.122016E+01
8.894979E+01
9.267414E+01
8.992422E+01
9.119678E+01
8.954844E+01
9.073641E+01
8.901938E+01
1.031570E+02
1.022647E+02
9.957413E+01
1.002782E+02
6.352777E+01
5.990537E+01
6.256170E+01
5.971267E+01
6.309442E+01
7.239648E+01
-8.731495E+01
9.535810E+01
1.536794E+02
2.519729E+02
3.846369E+01
6.571278E+01
6.868188E+01
7.598955E+01
7.365982E+01
7.587314E+01
7.572037E+01
7.398253E+01
7.541177E+01
7.845762E+01
7.793568E+01
7.996076E+01
7.953056E+01
8.064006E+01
8.188154E+01
8.342975E+01
8.449194E+01
8.656671E+01
8.702334E+01
8.707258E+01
8.691672E+01
8.758253E+01
8.749426E+01
8.733323E+01
8.790053E+01
8.754979E+01
8.771644E+01
8.604924E+01
8.735862E+01
8.794365E+01
8.773183E+01
8.801038E+01
8.806846E+01
8.801595E+01
8.788692E+01
8.812306E+01
8.811022E+01
8.813174E+01
8.801367E+01
8.795083E+01
8.806086E+01
8.790631E+01
8.791327E+01
8.794957E+01
8.798611E+01
8.772797E+01
8.792498E+01
8.756260E+01
8.758014E+01
8.773912E+01
8.775119E+01
8.781980E+01
8.769787E+01
8.752176E+01
8.756895E+01
8.752016E+01
8.744060E+01
8.743477E+01
8.749695E+01
8.751072E+01
8.730752E+01
8.723951E+01
8.742236E+01
8.703004E+01
8.730619E+01
8.723650E+01
8.718273E+01
8.715593E+01
8.713430E+01
8.711816E+01
8.712684E+01
8.715684E+01
8.679907E+01
8.701872E+01
8.703489E+01
8.715413E+01
8.717519E+01
8.703043E+01
8.702394E+01
8.728108E+01
8.716251E+01
8.702658E+01
8.733671E+01
8.707596E+01
8.692851E+01
8.704656E+01
8.726646E+01
8.712919E+01
8.694306E+01
8.712440E+01
8.724858E+01
8.715873E+01
8.734019E+01
8.720107E+01
8.729522E+01
8.729337E+01
8.731692E+01
8.718647E+01
8.731168E+01
8.736696E+01
8.740881E+01
8.743500E+01
8.728717E+01
8.739633E+01
8.747408E+01
8.741125E+01
8.749480E+01
8.739526E+01
8.749761E+01
8.765598E+01
8.770794E+01
8.761826E+01
8.761795E+01
8.746631E+01
8.764636E+01
8.773611E+01
8.774491E+01
8.778310E+01
8.777913E+01
8.779709E+01
8.786396E+01
8.797490E+01
8.812082E+01
8.818059E+01
8.801174E+01
8.807408E+01
8.808079E+01
8.824841E+01
8.820295E+01
8.812999E+01
8.828847E+01
8.834281E+01
8.823949E+01
8.822511E+01
8.821259E+01
8.809210E+01
8.845607E+01
8.828547E+01
8.842619E+01
8.815897E+01
8.867290E+01
8.859248E+01
8.885763E+01
8.858499E+01
8.891023E+01
8.856363E+01
8.890649E+01
8.897762E+01
8.887110E+01
8.849283E+01
8.861234E+01
8.825336E+01
8.615479E+01
8.634068E+01
8.522171E+01
8.275452E+01
8.162070E+01
8.177221E+01
8.365338E+01
8.393348E+01
8.139034E+01
8.258605E+01
8.041529E+01
7.959650E+01
8.189569E+01
8.235739E+01
8.198141E+01
8.008551E+01
8.154456E+01
8.115207E+01
8.632083E+01
8.456019E+01
8.173381E+01
8.672739E+01
8.605235E+01
8.997167E+01
8.575681E+01
8.898714E+01
8.948216E+01
8.469636E+01
8.839187E+01
8.891239E+01
9.008010E+01
9.116992E+01
8.665342E+01
9.429404E+01
8.926637E+01
1.022104E+02
1.007058E+02
1.006604E+02
1.010413E+02
6.331309E+01
6.181637E+01
6.425573E+01
6.134309E+01
6.369898E+01
4.015621E+01
3.095629E+01
1.277318E+02
2.317863E+02
2.096341E+02
3.827158E+01
4.680685E+01
7.233045E+01
7.349980E+01
7.653919E+01
7.390064E+01
7.528659E+01
7.761947E+01
7.757019E+01
7.796583E+01
7.775229E+01
7.933392E+01
7.863810E+01
8.105285E+01
8.332039E+01
8.297883E+01
8.545967E+01
8.675350E+01
8.658753E+01
8.680734E+01
8.711160E+01
8.799818E+01
8.763168E+01
8.715172E+01
8.755619E+01
8.792863E+01
8.766122E+01
8.619185E+01
8.739987E+01
8.755814E+01
8.785128E+01
8.805452E+01
8.818721E+01
8.806991E+01
8.796453E+01
8.807188E+01
8.800064E+01
8.786234E+01
8.800159E+01
8.798212E+01
8.796826E+01
8.809813E+01
8.818226E+01
8.808584E+01
8.794924E+01
8.777359E+01
8.778219E+01
8.768464E+01
8.778573E+01
8.757852E+01
8.764944E+01
8.760288E+01
8.768145E+01
8.741411E+01
8.757151E+01
8.761064E+01
8.763092E+01
8.747872E+01
8.743990E+01
8.751383E+01
8.748542E+01
8.730935E+01
8.729934E+01
8.725959E+01
8.732460E+01
8.720202E+01
8.707845E+01
8.723642E+01
8.722531E+01
8.722442E+01
8.712748E+01
8.699288E+01
8.707000E+01
8.697876E+01
8.700494E+01
8.708935E+01
8.707628E+01
8.701098E+01
8.710001E+01
8.708848E+01
8.692697E+01
8.687748E+01
8.696352E+01
8.726972E+01
8.714614E+01
8.702865E+01
8.718927E+01
8.710017E+01
8.709343E+01
8.701503E+01
8.712692E+01
8.714463E+01
8.723881E+01
8.719702E+01
8.720457E+01
8.723643E+01
8.734983E+01
8.730568E+01
8.732679E+01
8.719937E+01
8.724169E+01
8.752956E+01
8.717514E+01
8.730402E+01
8.730591E+01
8.746254E+01
8.742183E+01
8.749020E+01
8.748286E+01
8.777562E+01
8.762675E+01
8.774488E+01
8.758880E+01
8.769061E+01
8.771510E+01
8.770953E+01
8.781060E+01
8.778158E+01
8.787143E+01
8.776480E+01
8.776764E+01
8.806173E+01
8.802049E+01
8.788717E+01
8.808431E+01
8.800517E+01
8.795346E+01
8.824490E+01
8.805995E+01
8.827937E+01
8.823234E+01
8.811662E+01
8.812405E+01
8.818766E+01
8.826065E+01
8.804119E+01
8.813592E+01
8.846830E+01
8.852308E+01
8.829369E+01
8.842948E+01
8.814182E+01
8.826000E+01
8.852969E+01
8.905279E+01
8.839794E+01
8.874197E+01
8.904434E+01
8.971786E+01
8.851056E+01
8.854528E+01
8.737785E+01
8.602182E+01
8.546576E+01
8.607607E+01
8.392763E+01
8.391572E+01
8.264203E+01
8.446738E+01
8.273617E+01
8.187173E+01
8.073214E+01
8.182655E+01
8.060430E+01
8.300176E+01
8.153292E+01
8.413908E+01
8.329051E+01
8.555400E+01
8.371272E+01
8.586640E+01
8.264616E+01
8.706235E+01
8.834848E+01
8.804559E+01
8.718252E+01
8.178757E+01
8.321900E+01
8.806292E+01
8.907925E+01
9.007510E+01
9.043990E+01
8.670468E+01
9.160730E+01
8.603800E+01
8.487333E+01
8.567241E+01
1.031235E+02
1.008215E+02
1.010785E+02
1.011824E+02
6.287360E+01
6.940114E+01
7.071393E+01
6.837375E+01
6.711727E+01
4.608575E+01
5.863586E+01
2.499886E+01
2.151280E+02
3.994206E+02
7.132325E+01
5.478268E+01
7.144588E+01
7.504893E+01
7.437698E+01
7.393836E+01
7.612564E+01
7.528513E+01
7.706304E+01
7.791658E+01
7.817619E+01
7.843751E+01
7.916555E+01
8.195865E+01
8.254438E+01
8.351655E+01
8.418527E+01
8.629498E+01
8.631595E+01
8.667250E+01
8.797684E+01
8.747179E+01
8.756261E+01
8.835378E+01
8.796458E+01
8.809616E+01
8.660476E+01
8.817714E+01
8.775152E+01
8.778789E+01
8.772754E+01
8.786010E+01
8.826265E+01
8.789872E+01
8.820042E+01
8.789167E+01
8.796823E+01
8.784127E+01
8.804296E+01
8.783622E+01
8.797506E+01
8.791079E+01
8.819217E+01
8.836164E+01
8.808031E+01
8.777211E+01
8.781490E+01
8.798742E+01
8.787635E+01
8.778920E+01
8.752168E+01
8.770752E+01
8.743172E+01
8.755901E+01
8.744801E+01
8.749007E+01
8.731970E+01
8.742735E+01
8.745989E+01
8.739265E+01
8.717698E+01
8.707106E+01
8.725663E+01
8.719915E+01
8.714673E+01
8.720192E+01
8.706942E+01
8.714812E+01
8.721497E+01
8.694683E+01
8.692667E+01
8.708145E+01
8.718429E+01
8.696376E+01
8.721690E+01
8.708658E+01
8.696495E+01
8.698516E+01
8.710919E+01
8.705891E+01
8.696115E+01
8.702637E+01
8.711616E+01
8.728926E+01
8.725447E+01
8.703461E+01
8.692427E+01
8.705553E+01
8.710245E+01
8.727900E+01
8.743328E+01
8.722142E+01
8.718577E+01
8.716884E+01
8.745114E+01
8.709195E+01
8.710521E+01
8.738582E+01
8.723800E+01
8.713423E+01
8.721225E+01
8.749652E+01
8.726947E+01
8.732734E+01
8.736770E+01
8.750728E+01
8.737569E+01
8.750320E+01
8.740148E+01
8.757333E+01
8.760201E+01
8.761768E+01
8.766453E+01
8.771846E+01
8.771630E+01
8.775454E+01
8.769900E+01
8.772693E+01
8.797791E+01
8.796466E+01
8.801163E+01
8.786559E+01
8.791152E+01
8.800086E+01
8.800445E+01
8.809281E+01
8.813496E+01
8.808333E+01
8.808923E+01
8.811061E+01
8.813332E+01
8.800900E+01
8.860591E+01
8.828665E+01
8.835115E+01
8.820732E+01
8.825808E+01
8.793790E+01
8.825439E+01
8.844171E+01
8.890024E+01
8.826830E+01
8.836118E+01
8.860304E+01
8.841010E+01
8.872730E+01
8.892302E+01
8.891571E+01
8.886327E+01
8.843868E+01
8.919069E+01
8.795252E+01
8.706501E+01
8.596637E+01
8.550614E+01
8.500697E+01
8.506212E+01
8.500954E+01
8.432528E+01
8.263940E+01
8.088178E+01
8.123966E+01
8.158842E+01
8.218256E+01
8.075316E+01
8.594769E+01
8.514110E+01
8.616598E+01
8.610985E+01
8.713470E+01
8.458524E+01
8.750181E+01
8.850409E+01
8.911296E+01
8.851475E+01
8.593149E+01
8.810944E+01
8.882240E+01
8.895418E+01
8.989469E+01
8.898014E+01
9.056421E+01
8.878006E+01
8.575219E+01
8.831463E+01
8.483714E+01
9.120102E+01
1.012915E+02
1.006164E+02
1.002591E+02
1.001614E+02
6.825386E+01
6.808976E+01
6.749052E+01
6.549577E+01
6.571562E+01
4.177430E+01
2.804872E+01
3.875632E+01
3.023110E+02
1.914777E+02
4.333696E+02
5.165230E+01
7.269608E+01
7.411438E+01
7.161236E+01
7.342835E+01
7.458767E+01
7.480226E+01
7.645903E+01
7.716792E+01
7.842208E+01
7.838755E+01
7.816534E+01
8.195918E+01
8.152051E+01
8.226802E+01
8.392331E+01
8.577821E+01
8.682967E+01
8.690559E+01
8.739551E+01
8.741369E+01
8.803193E+01
8.696810E+01
8.783886E+01
8.750955E+01
8.674859E+01
8.777922E+01
8.755796E+01
8.757219E+01
8.732509E+01
8.784589E+01
8.820795E+01
8.788177E+01
8.803865E+01
8.795596E+01
8.812337E+01
8.796403E+01
8.787632E+01
8.800713E+01
8.815999E+01
8.783855E+01
8.796822E+01
8.817562E+01
8.789877E+01
8.778824E+01
8.784872E+01
8.789302E+01
8.775856E+01
8.767987E+01
8.748284E+01
8.744740E+01
8.753462E+01
8.758691E+01
8.750769E+01
8.762889E+01
8.738078E+01
8.739748E+01
8.752630E+01
8.733717E+01
8.719029E+01
8.703506E+01
8.718319E+01
8.716142E+01
8.698947E+01
8.714886E+01
8.712734E+01
8.708356E+01
8.716355E+01
8.718882E+01
8.698597E+01
8.707818E+01
8.708104E+01
8.705214E+01
8.705563E+01
8.704888E+01
8.699771E+01
8.705807E+01
8.690923E+01
8.719117E+01
8.699221E+01
8.724975E+01
8.714563E+01
8.719646E+01
8.717970E+01
8.718042E+01
8.720359E+01
8.720997E+01
8.691825E+01
8.729326E+01
8.744257E+01
8.718563E+01
8.716164E+01
8.719328E+01
8.736617E+01
8.704783E+01
8.700909E+01
8.736580E+01
8.728023E+01
8.735714E+01
8.734549E+01
8.721862E+01
8.724926E+01
8.725039E+01
8.754272E+01
8.741218E+01
8.746840E+01
8.737066E+01
8.756166E+01
8.752389E+01
8.766936E+01
8.753349E+01
8.754441E+01
8.771628E+01
8.790764E+01
8.772368E+01
8.790718E+01
8.784660E+01
8.776452E+01
8.796682E+01
8.797725E+01
8.810890E+01
8.799247E+01
8.788578E+01
8.804571E+01
8.785430E+01
8.823984E+01
8.793687E+01
8.799676E+01
8.803464E+01
8.821176E+01
8.792840E+01
8.800518E+01
8.819306E+01
8.803724E+01
8.833864E+01
8.803438E+01
8.801386E+01
8.828689E+01
8.843601E+01
8.822956E+01
8.837361E+01
8.872993E+01
8.878544E+01
8.819905E+01
8.866848E+01
8.891648E+01
8.857957E+01
8.836676E+01
8.895552E+01
8.770748E+01
8.744604E+01
8.796953E+01
8.655158E+01
8.583165E+01
8.439686E+01
8.484864E+01
8.312251E+01
8.454704E+01
8.407895E+01
8.417540E+01
8.209498E+01
8.155700E+01
8.128195E+01
8.298090E+01
8.479550E+01
8.281357E+01
8.270662E+01
8.438020E+01
8.801635E+01
8.471389E+01
8.772850E+01
8.537639E+01
8.900500E+01
8.356260E+01
8.586938E+01
8.867203E+01
8.802548E+01
9.180191E+01
9.391432E+01
9.080677E+01
8.607772E+01
8.561898E+01
8.706014E+01
8.950118E+01
8.805644E+01
9.269254E+01
1.011237E+02
1.004328E+02
1.000992E+02
9.966068E+01
6.772351E+01
6.924199E+01
6.851802E+01
6.669770E+01
6.349296E+01
6.762350E+01
1.018505E+02
4.504201E+01
5.355228E+02
4.728596E+02
1.376910E+02
7.197534E+01
7.350823E+01
7.325637E+01
7.409322E+01
7.359025E+01
7.408115E+01
7.662215E+01
7.611947E+01
7.648511E+01
7.711764E+01
7.732575E+01
7.909775E+01
8.093132E+01
8.193381E+01
8.380914E+01
8.466679E+01
8.519318E+01
8.604736E+01
8.680055E+01
8.748864E+01
8.751812E+01
8.909154E+01
8.870530E+01
8.697036E+01
8.738151E+01
8.752713E+01
8.736987E+01
8.751277E+01
8.782875E+01
8.758603E+01
8.771043E+01
8.800387E+01
8.799979E+01
8.795376E+01
8.790625E+01
8.810357E+01
8.824293E+01
8.815603E+01
8.788412E+01
8.806379E+01
8.781762E+01
8.781962E+01
8.801347E+01
8.776016E+01
8.779603E+01
8.793928E+01
8.820395E+01
8.775248E+01
8.759391E+01
8.759950E+01
8.759616E+01
8.754727E+01
8.747291E+01
8.765133E+01
8.756192E+01
8.731618E+01
8.747729E+01
8.752885E+01
8.739447E+01
8.737950E+01
8.718321E+01
8.721590E+01
8.703903E+01
8.708595E+01
8.736033E+01
8.702080E+01
8.714435E+01
8.721198E+01
8.714224E+01
8.709644E+01
8.718012E+01
8.713171E+01
8.701102E+01
8.726087E+01
8.703424E+01
8.707999E+01
8.704749E+01
8.683179E+01
8.721035E+01
8.696091E+01
8.712338E+01
8.703561E+01
8.715514E+01
8.713519E+01
8.723928E+01
8.732765E+01
8.709139E+01
8.688091E+01
8.707303E+01
8.713958E+01
8.710050E+01
8.723100E+01
8.720192E+01
8.714891E+01
8.713182E+01
8.709985E+01
8.734755E+01
8.734259E+01
8.723318E+01
8.737799E+01
8.733178E+01
8.739465E+01
8.737852E+01
8.748942E+01
8.736582E+01
8.756226E+01
8.756874E+01
8.762933E+01
8.753480E+01
8.764784E+01
8.766831E+01
8.761153E+01
8.760932E+01
8.769341E+01
8.774257E+01
8.784305E+01
8.778608E+01
8.775902E+01
8.799656E+01
8.787354E+01
8.809855E+01
8.805752E+01
8.786093E+01
8.789948E+01
8.786517E+01
8.820654E+01
8.792146E+01
8.806723E+01
8.817456E+01
8.825772E+01
8.804143E+01
8.809143E+01
8.837989E+01
8.808533E+01
8.825423E+01
8.791773E+01
8.800045E+01
8.826866E+01
8.827657E+01
8.793976E+01
8.835969E+01
8.854209E+01
8.831664E+01
8.807372E+01
8.836951E+01
8.890876E+01
8.893017E+01
8.862503E+01
8.813771E+01
8.777112E+01
8.707132E+01
8.684265E+01
8.658610E+01
8.643854E+01
8.514764E+01
8.492523E+01
8.399921E+01
8.529657E+01
8.573075E+01
8.622294E+01
8.443846E+01
8.269946E+01
8.334666E+01
8.134803E+01
8.665837E+01
8.667753E+01
8.487189E+01
8.828816E+01
8.543096E+01
8.566787E+01
8.869702E+01
9.120366E+01
9.272708E+01
8.717446E+01
9.022560E+01
9.500040E+01
9.701823E+01
9.441167E+01
9.169128E+01
8.941590E+01
9.190414E+01
9.135899E+01
9.168098E+01
8.614316E+01
8.932493E+01
8.998872E+01
8.937283E+01
8.801393E+01
1.031730E+02
1.051448E+02
6.846733E+01
6.929203E+01
7.068644E+01
6.957573E+01
6.740204E+01
6.680576E+01
1.218429E+02
6.242097E+01
5.002157E+02
7.530470E+02
1.368937E+02
7.158722E+01
7.179093E+01
7.212934E+01
7.138599E+01
7.144973E+01
7.270456E+01
7.494111E+01
7.522405E+01
7.592319E+01
7.759975E+01
7.696280E+01
7.772059E+01
8.007630E+01
8.231941E+01
8.312355E+01
8.445164E+01
8.531498E+01
8.587801E+01
8.706297E+01
8.682046E+01
8.757198E+01
9.000436E+01
8.811305E+01
8.720451E+01
8.757186E+01
8.772005E+01
8.763243E+01
8.790051E+01
8.772473E+01
8.771529E+01
8.785501E+01
8.813799E+01
8.794973E+01
8.791655E+01
8.812178E+01
8.789664E+01
8.825707E+01
8.808171E+01
8.786921E+01
8.828032E+01
8.793557E+01
8.789128E+01
8.794844E+01
8.789610E+01
8.787002E+01
8.785086E+01
8.770044E+01
8.771617E+01
8.760060E+01
8.783304E+01
8.770648E+01
8.756012E+01
8.742482E+01
8.737404E+01
8.732767E+01
8.740410E+01
8.753185E+01
8.719564E+01
8.722945E+01
8.736243E+01
8.735208E+01
8.716263E+01
8.710299E+01
8.735427E+01
8.719058E+01
8.707720E+01
8.724787E+01
8.720199E+01
8.723140E+01
8.718221E+01
8.721033E+01
8.717923E+01
8.723094E+01
8.704419E+01
8.718614E+01
8.695429E+01
8.699109E+01
8.701463E+01
8.688245E+01
8.699705E+01
8.715355E+01
8.717193E+01
8.718284E+01
8.705540E+01
8.705905E+01
8.708254E+01
8.715680E+01
8.703238E+01
8.726463E+01
8.701931E+01
8.723110E+01
8.715067E+01
8.709944E+01
8.708594E+01
8.711225E+01
8.720060E+01
8.726214E+01
8.735292E+01
8.739580E+01
8.750941E+01
8.733993E+01
8.741902E+01
8.751259E+01
8.743519E+01
8.749265E+01
8.742073E+01
8.765939E+01
8.754010E+01
8.772130E+01
8.763058E+01
8.780887E+01
8.763255E+01
8.766865E+01
8.776092E+01
8.778571E+01
8.779664E+01
8.784576E+01
8.791114E+01
8.799964E+01
8.795488E+01
8.806776E+01
8.796987E+01
8.794009E+01
8.800534E+01
8.788653E+01
8.800684E+01
8.800801E+01
8.816402E+01
8.804555E+01
8.805863E+01
8.813223E+01
8.782064E+01
8.828238E+01
8.836355E+01
8.795269E+01
8.818807E+01
8.741916E+01
8.828969E+01
8.854729E+01
8.760710E+01
8.856120E+01
8.843583E+01
8.865853E+01
8.837799E+01
8.859730E+01
8.881591E+01
8.838820E+01
8.856265E+01
8.764399E+01
8.818577E+01
8.823827E+01
8.731073E+01
8.641068E+01
8.462852E+01
8.530499E+01
8.506893E+01
8.395282E+01
8.421115E+01
8.513706E+01
8.330867E+01
8.342601E+01
8.303980E+01
8.431625E+01
8.243194E+01
8.754395E+01
9.014214E+01
8.525348E+01
8.704362E+01
8.525618E+01
8.983744E+01
8.723564E+01
8.994135E+01
8.802476E+01
8.922631E+01
9.186070E+01
9.288650E+01
9.235858E+01
8.785805E+01
8.752726E+01
8.613811E+01
8.932986E+01
8.828936E+01
8.876508E+01
8.721577E+01
8.294135E+01
8.839036E+01
8.866469E+01
9.569975E+01
9.057348E+01
9.342066E+01
6.420361E+01
6.757483E+01
6.447910E+01
6.902007E+01
6.496839E+01
6.687335E+01
6.957983E+01
-3.111493E+02
1.454342E+02
7.660890E+01
6.855035E+01
6.999548E+01
7.258863E+01
7.168194E+01
7.176173E+01
7.194883E+01
7.167704E+01
7.574961E+01
7.622595E+01
7.731697E+01
7.829575E+01
7.839029E+01
7.716585E+01
8.136967E+01
8.279305E+01
8.281000E+01
8.392099E+01
8.524047E+01
8.605267E+01
8.701600E+01
8.677572E+01
8.760131E+01
8.775465E+01
8.703341E+01
8.751597E+01
8.749443E+01
8.801107E+01
8.795996E+01
8.779234E+01
8.734451E+01
8.736891E+01
8.823330E+01
8.789877E+01
8.833057E+01
8.818043E+01
8.785789E+01
8.803489E+01
8.781550E+01
8.772572E+01
8.790871E+01
8.807863E+01
8.790867E+01
8.773146E+01
8.767785E+01
8.780431E+01
8.782102E+01
8.778020E+01
8.762793E+01
8.775678E+01
8.767400E+01
8.770896E+01
8.760723E+01
8.756610E+01
8.756071E+01
8.743167E+01
8.746449E+01
8.746796E+01
8.743153E+01
8.720180E+01
8.728161E+01
8.738238E+01
8.724163E+01
8.713848E+01
8.722125E+01
8.720260E+01
8.717545E+01
8.721469E+01
8.710049E+01
8.710873E+01
8.723496E+01
8.706997E+01
8.700052E+01
8.712035E+01
8.717721E+01
8.707831E+01
8.721590E+01
8.693295E+01
8.712084E+01
8.701096E+01
8.696235E+01
8.699804E+01
8.691275E+01
8.719790E+01
8.718027E+01
8.709721E+01
8.729529E+01
8.714536E+01
8.706444E+01
8.713568E+01
8.723869E+01
8.715705E+01
8.721445E+01
8.711058E+01
8.714272E+01
8.701566E+01
8.724466E+01
8.724175E+01
8.719815E+01
8.717446E+01
8.724118E+01
8.735833E+01
8.730521E+01
8.741689E+01
8.759748E+01
8.745779E+01
8.752394E+01
8.745951E+01
8.754349E+01
8.747569E+01
8.763403E+01
8.761051E+01
8.776146E+01
8.774250E+01
8.774948E+01
8.775321E+01
8.762936E+01
8.765713E+01
8.769694E+01
8.802503E+01
8.787787E+01
8.797604E+01
8.786830E+01
8.791999E+01
8.806533E+01
8.783336E+01
8.788793E+01
8.795154E+01
8.810118E+01
8.810435E+01
8.800348E+01
8.803721E+01
8.818556E+01
8.813919E+01
8.817648E+01
8.825109E+01
8.827959E+01
8.811799E+01
8.791062E+01
8.856509E+01
8.855462E+01
8.830394E+01
8.870428E+01
8.817080E+01
8.893001E+01
8.891558E+01
8.918658E+01
8.859621E+01
8.875196E+01
8.829587E+01
8.822232E+01
8.836247E+01
8.815081E+01
8.865746E+01
8.647351E+01
8.599864E+01
8.511270E+01
8.392172E+01
8.634831E+01
8.313792E+01
8.216994E+01
8.332714E+01
8.199956E+01
8.460681E+01
8.126090E+01
8.369041E+01
8.549412E+01
9.038504E+01
8.813110E+01
9.252704E+01
9.106320E+01
9.245596E+01
8.854799E+01
8.669813E+01
8.790712E+01
8.944811E+01
9.368931E+01
9.149489E+01
9.399916E+01
8.874417E+01
9.203861E+01
8.814489E+01
9.077575E+01
9.153249E+01
9.424038E+01
8.996093E+01
9.037753E+01
9.336061E+01
9.301227E+01
9.741367E+01
1.001499E+02
1.019941E+02
6.687099E+01
6.451914E+01
6.800947E+01
6.579011E+01
6.420272E+01
6.526749E+01
6.996871E+01
6.843295E+01
6.561995E+01
6.988894E+01
7.149228E+01
7.028973E+01
7.280952E+01
7.212785E+01
7.119512E+01
7.194112E+01
7.235419E+01
7.516056E+01
7.511969E+01
7.621839E+01
7.786978E+01
7.887137E+01
7.884017E+01
8.144187E+01
8.191243E+01
8.290028E+01
8.331804E+01
8.483163E+01
8.599062E+01
8.622277E+01
8.711023E+01
8.765882E+01
8.775491E+01
8.754133E+01
8.796432E+01
8.783733E+01
8.756720E+01
8.731791E+01
8.758894E+01
8.761060E+01
8.762585E+01
8.816717E+01
8.793241E+01
8.808997E+01
8.749225E+01
8.774943E+01
8.828496E+01
8.793226E+01
8.784781E+01
8.796190E+01
8.776988E+01
8.753459E+01
8.776815E+01
8.793282E+01
8.762150E+01
8.797505E+01
8.773882E+01
8.780923E+01
8.787516E+01
8.775879E+01
8.773887E+01
8.762552E+01
8.748616E+01
8.741356E+01
8.732846E+01
8.739933E+01
8.754354E+01
8.747999E+01
8.709466E+01
8.746515E+01
8.732343E+01
8.719465E+01
8.734314E+01
8.742777E+01
8.724064E+01
8.721545E+01
8.709608E+01
8.725575E+01
8.710661E+01
8.695102E+01
8.712369E+01
8.726066E+01
8.742492E+01
8.708336E+01
8.711112E+01
8.691300E+01
8.694636E+01
8.724362E+01
8.732956E+01
8.693885E+01
8.697518E+01
8.716767E+01
8.729107E+01
8.725985E+01
8.710395E+01
8.717545E+01
8.721745E+01
8.718822E+01
8.698227E+01
8.710325E+01
8.699510E+01
8.703545E+01
8.706253E+01
8.724864E+01
8.722922E+01
8.745314E+01
8.703802E+01
8.730549E+01
8.717631E+01
8.728522E+01
8.765218E+01
8.747680E+01
8.730902E+01
8.735625E+01
8.752018E+01
8.724142E+01
8.739771E+01
8.759196E+01
8.744646E+01
8.767061E+01
8.750376E+01
8.770048E+01
8.767720E+01
8.767570E+01
8.783469E+01
8.774599E+01
8.776700E+01
8.797623E+01
8.795016E+01
8.778787E+01
8.796221E+01
8.793067E+01
8.789828E+01
8.798118E+01
8.788258E+01
8.805056E+01
8.793430E+01
8.813063E+01
8.820527E+01
8.812391E+01
8.800151E+01
8.822868E+01
8.843735E+01
8.838621E+01
8.865681E+01
8.851562E+01
8.827772E+01
8.806595E+01
8.825295E+01
8.825788E+01
8.851215E+01
8.872948E+01
8.866052E+01
8.890765E+01
8.856931E+01
8.883486E+01
8.852283E+01
8.864663E+01
8.881871E+01
8.879045E+01
8.845982E+01
8.733883E+01
8.797005E+01
8.699927E+01
8.686832E+01
8.632403E+01
8.572305E+01
8.468427E+01
8.280349E+01
8.391572E+01
8.321925E+01
8.344083E+01
8.387973E+01
8.340417E+01
8.499909E+01
8.554349E+01
8.821072E+01
8.791072E+01
8.856442E+01
9.092513E+01
9.127073E+01
9.070163E+01
9.025150E+01
8.887835E+01
8.894272E+01
9.381146E+01
8.752717E+01
9.313726E+01
9.094944E+01
9.214166E+01
9.184085E+01
8.658199E+01
8.235349E+01
9.650222E+01
9.256750E+01
9.237496E+01
9.298091E+01
9.449880E+01
9.604170E+01
1.000780E+02
1.065752E+02
7.046169E+01
6.797596E+01
6.685821E+01
6.897618E+01
5.722826E+01
6.451080E+01
7.118303E+01
6.702848E+01
6.518495E+01
6.952046E+01
7.014059E+01
6.939200E+01
7.310027E+01
7.183817E+01
7.332746E+01
7.401209E+01
7.276507E+01
7.471436E+01
7.372968E+01
7.742734E+01
7.756790E+01
7.861300E+01
7.963564E+01
8.139232E+01
8.211472E+01
8.240923E+01
8.344503E+01
8.456468E+01
8.653078E+01
8.672471E+01
8.750087E+01
8.670906E+01
8.817997E+01
8.741920E+01
8.741934E+01
8.743182E+01
8.757401E+01
8.749361E+01
8.788336E+01
8.779527E+01
8.798860E+01
8.809592E+01
8.783395E+01
8.793073E+01
8.789474E+01
8.815564E+01
8.813268E+01
8.808398E+01
8.792097E+01
8.791723E+01
8.780183E+01
8.770652E+01
8.782912E+01
8.786602E+01
8.778277E+01
8.778646E+01
8.772555E+01
8.784892E+01
8.766842E+01
8.771933E+01
8.765606E+01
8.755788E+01
8.776314E+01
8.755541E+01
8.746516E+01
8.734633E+01
8.740120E+01
8.733008E+01
8.725383E+01
8.747262E+01
8.727513E+01
8.729117E+01
8.729071E+01
8.727362E+01
8.724047E+01
8.726753E+01
8.705305E+01
8.726132E+01
8.712507E+01
8.694263E+01
8.714377E+01
8.725487E+01
8.709160E+01
8.731733E+01
8.711809E+01
8.696359E+01
8.707996E+01
8.719420E+01
8.708358E+01
8.702622E+01
8.689102E+01
8.700444E+01
8.714035E+01
8.718469E+01
8.707849E+01
8.710447E+01
8.708572E+01
8.703636E+01
8.707205E+01
8.704839E+01
8.717538E+01
8.727928E+01
8.717911E+01
8.717932E+01
8.731000E+01
8.734937E+01
8.724567E+01
8.732560E+01
8.735852E+01
8.730044E+01
8.748535E+01
8.745571E+01
8.738613E+01
8.725963E+01
8.738040E+01
8.730810E+01
8.737686E+01
8.750083E+01
8.751082E+01
8.756210E+01
8.764185E+01
8.754777E+01
8.767180E+01
8.780669E+01
8.759878E+01
8.785851E+01
8.787842E+01
8.791128E+01
8.783451E+01
8.796353E+01
8.799807E+01
8.806714E+01
8.796192E+01
8.809559E+01
8.805403E+01
8.808141E+01
8.805010E+01
8.817399E+01
8.798976E+01
8.836130E+01
8.842893E+01
8.818185E+01
8.836925E+01
8.852389E+01
8.824900E+01
8.837046E+01
8.801057E+01
8.829983E+01
8.828290E+01
8.860384E+01
8.810220E+01
8.836108E+01
8.855657E+01
8.896444E+01
8.805072E+01
8.917911E+01
8.790932E+01
8.904644E+01
8.934605E+01
8.922515E+01
8.893702E+01
8.872204E+01
8.851529E+01
8.767267E+01
8.651865E+01
8.514687E+01
8.459424E+01
8.510982E+01
8.292550E+01
8.580182E+01
8.426288E+01
8.477157E+01
8.462500E+01
8.547581E+01
8.656077E+01
8.504308E+01
8.680150E+01
8.996158E+01
8.799629E+01
9.142896E+01
8.805125E+01
9.277628E+01
9.196014E+01
9.539473E+01
9.066324E+01
9.300325E+01
8.777583E+01
9.262806E+01
9.383205E+01
8.922375E+01
9.216278E+01
9.480031E+01
8.525826E+01
9.205424E+01
8.945484E+01
9.010793E+01
9.331790E+01
9.408263E+01
9.592307E+01
9.615654E+01
9.299377E+01
6.708161E+01
7.184983E+01
6.913569E+01
6.760845E+01
5.877064E+01
6.668377E+01
7.354453E+01
6.802031E+01
6.622179E+01
6.829097E+01
6.945327E+01
7.034548E+01
7.103995E+01
7.405699E+01
7.371807E+01
7.532852E+01
7.412771E+01
7.425540E+01
7.548769E+01
7.681461E+01
7.839776E+01
7.925830E+01
7.991987E+01
8.195208E+01
8.301745E+01
8.358275E+01
8.493194E+01
8.538337E+01
8.651731E+01
8.698485E+01
8.778951E+01
8.686575E+01
8.731234E+01
8.762376E+01
8.761762E+01
8.760846E+01
8.755635E+01
8.812012E+01
8.811843E+01
8.791232E+01
8.763392E+01
8.772416E+01
8.827733E+01
8.790222E+01
8.838753E+01
8.810063E+01
8.806349E+01
8.801787E+01
8.804492E+01
8.808861E+01
8.814950E+01
8.803849E+01
8.767584E+01
8.789779E+01
8.793706E+01
8.782441E+01
8.790150E+01
8.787460E+01
8.763664E+01
8.758575E+01
8.756972E+01
8.765382E+01
8.733215E+01
8.748918E+01
8.743299E+01
8.715094E+01
8.740067E+01
8.753345E+01
8.733545E+01
8.738259E+01
8.734615E+01
8.732656E+01
8.730057E+01
8.736043E+01
8.722248E+01
8.711557E+01
8.725442E+01
8.699076E+01
8.703110E+01
8.705515E+01
8.698901E+01
8.722405E+01
8.712914E+01
8.698423E+01
8.707817E+01
8.710673E+01
8.696969E+01
8.700639E+01
8.692934E+01
8.711700E+01
8.713176E+01
8.711325E+01
8.709849E+01
8.715659E+01
8.714635E+01
8.719599E+01
8.717615E+01
8.722379E+01
8.713876E+01
8.711169E+01
8.724834E+01
8.721950E+01
8.725489E+01
8.723253E+01
8.722923E+01
8.713817E+01
8.710270E+01
8.731022E+01
8.715355E+01
8.714267E+01
8.737761E+01
8.731163E+01
8.741257E+01
8.741889E+01
8.742846E+01
8.743129E+01
8.753172E+01
8.754134E+01
8.760516E+01
8.753879E+01
8.780682E+01
8.769844E+01
8.767820E+01
8.779512E+01
8.764877E+01
8.774143E+01
8.778563E+01
8.789839E+01
8.801586E+01
8.795031E+01
8.805722E+01
8.812352E+01
8.812056E+01
8.826390E+01
8.806958E+01
8.792450E+01
8.803455E+01
8.814306E+01
8.809048E+01
8.805791E+01
8.837361E+01
8.835760E+01
8.835735E+01
8.846157E+01
8.825948E+01
8.822692E+01
8.819273E+01
8.813307E+01
8.844001E+01
8.861456E+01
8.814739E+01
8.865837E+01
8.824195E+01
8.858603E+01
8.836933E+01
8.891368E+01
8.884869E+01
8.864333E+01
8.821588E+01
8.824810E+01
8.885755E+01
8.863965E+01
8.744847E+01
8.686853E+01
8.778909E+01
8.630032E+01
8.546545E+01
8.328358E+01
8.329058E+01
8.386301E+01
8.456974E+01
8.432417E+01
8.203829E+01
8.324291E+01
8.305913E+01
8.690165E+01
8.775949E+01
9.014461E+01
8.755047E+01
8.960233E+01
9.230774E+01
9.223777E+01
8.737237E+01
8.366516E+01
9.114522E+01
9.028606E+01
9.026810E+01
8.797113E+01
9.522945E+01
8.724399E+01
9.008137E+01
8.723090E+01
8.237631E+01
9.341946E+01
9.013087E+01
9.348037E+01
8.942905E+01
9.445434E+01
8.312503E+01
7.776278E+02
2.584755E+03
6.852070E+01
6.806496E+01
6.795248E+01
6.801219E+01
6.362208E+01
6.774057E+01
6.819406E+01
6.324592E+01
6.689846E+01
6.717539E+01
6.718249E+01
6.679887E+01
7.151341E+01
7.298545E+01
7.461556E+01
7.339626E+01
7.316221E+01
7.541836E+01
7.585200E+01
7.698819E+01
7.759432E+01
7.805609E+01
7.988724E+01
8.068286E+01
8.295952E+01
8.512500E+01
8.474203E+01
8.527099E+01
8.770156E+01
8.744166E+01
8.666280E+01
8.721401E+01
8.775583E+01
8.693391E+01
8.768490E+01
8.740039E+01
8.762529E+01
8.739908E+01
8.841918E+01
8.743979E+01
8.724537E+01
8.805682E+01
8.800481E+01
8.806951E+01
8.821350E+01
8.779751E+01
8.791520E+01
8.793981E+01
8.818678E+01
8.791107E+01
8.810473E+01
8.796233E+01
8.786870E+01
8.769974E+01
8.783795E+01
8.802456E+01
8.772656E+01
8.776673E+01
8.759633E+01
8.741090E+01
8.747922E+01
8.756251E+01
8.755522E+01
8.748138E+01
8.745082E+01
8.726159E+01
8.735578E+01
8.750494E+01
8.737709E+01
8.739882E+01
8.730471E+01
8.738101E+01
8.729140E+01
8.723262E+01
8.726186E+01
8.702141E+01
8.716427E+01
8.713790E+01
8.704413E+01
8.708639E+01
8.702238E+01
8.708788E+01
8.719658E+01
8.696102E+01
8.697349E+01
8.692128E+01
8.714802E+01
8.699500E+01
8.705299E+01
8.710831E+01
8.720080E+01
8.715969E+01
8.692652E+01
8.699474E+01
8.715199E+01
8.718983E+01
8.711147E+01
8.714143E+01
8.707539E+01
8.711163E+01
8.716416E+01
8.719015E+01
8.717652E+01
8.738301E+01
8.717103E+01
8.718627E+01
8.718116E+01
8.734379E+01
8.726914E+01
8.732627E+01
8.752913E+01
8.735042E+01
8.727476E+01
8.732924E+01
8.736978E+01
8.730266E+01
8.749414E+01
8.745981E+01
8.737333E+01
8.737033E+01
8.783267E+01
8.775990E+01
8.762241E+01
8.771032E+01
8.770993E+01
8.782409E+01
8.779484E+01
8.770817E+01
8.806676E+01
8.798420E+01
8.802080E+01
8.812865E+01
8.822158E+01
8.816556E+01
8.808523E+01
8.795278E+01
8.799160E+01
8.793296E+01
8.802852E+01
8.793822E+01
8.833680E+01
8.792896E+01
8.805048E+01
8.782081E+01
8.834537E+01
8.793258E+01
8.818413E+01
8.822988E+01
8.835961E+01
8.839247E+01
8.818798E+01
8.893650E+01
8.855278E+01
8.805892E+01
8.871685E+01
8.872647E+01
8.934138E+01
8.892915E+01
8.858663E+01
8.866452E+01
8.963343E+01
8.883589E+01
8.771929E+01
8.808125E+01
8.699056E+01
8.692238E+01
8.556085E+01
8.569324E+01
8.410499E+01
8.114151E+01
8.376998E+01
8.541169E+01
8.405683E+01
8.519461E+01
8.532983E+01
8.537827E+01
8.619121E+01
8.631684E+01
9.076255E+01
9.252787E+01
9.177921E+01
8.771163E+01
9.089132E+01
9.200577E+01
8.905629E+01
9.247967E+01
8.750124E+01
8.906269E+01
8.910579E+01
9.109324E+01
9.109279E+01
8.248299E+01
8.592021E+01
9.089405E+01
9.164658E+01
8.942759E+01
9.214119E+01
8.384563E+01
9.023715E+01
5.927978E+02
1.865593E+03
7.087024E+01
6.730013E+01
6.508789E+01
6.954732E+01
6.763971E+01
6.845142E+01
6.745892E+01
6.774731E+01
6.894984E+01
6.749927E+01
6.842676E+01
6.854274E+01
7.158086E+01
7.344458E+01
7.248898E+01
7.247310E+01
7.228677E+01
7.399731E+01
7.539708E+01
7.645423E+01
7.713669E+01
7.945828E+01
7.941595E+01
8.016081E+01
8.307789E+01
8.563351E+01
8.427758E+01
8.503781E+01
8.604416E+01
8.654322E+01
8.687639E+01
8.679752E+01
8.731176E+01
8.719370E+01
8.714018E+01
8.781940E+01
8.752303E+01
8.727124E+01
8.770815E+01
8.759502E+01
8.767439E+01
8.783416E+01
8.782593E+01
8.794728E+01
8.807829E+01
8.780377E+01
8.799982E+01
8.796795E+01
8.792786E+01
8.786773E+01
8.794564E+01
8.782716E+01
8.793297E+01
8.775587E+01
8.790027E+01
8.792676E+01
8.761605E+01
8.777074E+01
8.757850E+01
8.768120E+01
8.767617E+01
8.755493E+01
8.763179E+01
8.750703E+01
8.739045E+01
8.736947E+01
8.743532E+01
8.732954E+01
8.752507E+01
8.747483E+01
8.716579E+01
8.737219E+01
8.721631E+01
8.721814E+01
8.714749E+01
8.711421E+01
8.713287E+01
8.705918E+01
8.679363E+01
8.714594E+01
8.716135E+01
8.708061E+01
8.717943E+01
8.713424E+01
8.699933E+01
8.706163E+01
8.710277E+01
8.704573E+01
8.717309E+01
8.692303E+01
8.726993E+01
8.713602E+01
8.702125E+01
8.699865E+01
8.705792E+01
8.710682E+01
8.697949E+01
8.719385E+01
8.710463E+01
8.714677E+01
8.703272E+01
8.720947E+01
8.744108E+01
8.723921E+01
8.703990E+01
8.720401E+01
8.725096E+01
8.701488E+01
8.749893E+01
8.714508E+01
8.738129E+01
8.725700E+01
8.719532E+01
8.719554E+01
8.718987E+01
8.764986E+01
8.723032E+01
8.742782E+01
8.745583E+01
8.748724E+01
8.754370E+01
8.760226E+01
8.773610E+01
8.777056E+01
8.781438E+01
8.778843E+01
8.760151E+01
8.771361E+01
8.801917E+01
8.792858E+01
8.789985E+01
8.779172E+01
8.789444E+01
8.805154E+01
8.789334E+01
8.801590E+01
8.806510E+01
8.813388E+01
8.799357E+01
8.777759E+01
8.808683E+01
8.799171E+01
8.778977E+01
8.812478E+01
8.830308E+01
8.761657E+01
8.820402E+01
8.831437E+01
8.854379E+01
8.832021E+01
8.821147E+01
8.824123E+01
8.830583E+01
8.846491E+01
8.873247E+01
8.856681E+01
8.894884E+01
8.872743E+01
8.919166E+01
8.893469E+01
8.819201E+01
8.869941E+01
8.717822E+01
8.740523E+01
8.672440E+01
8.485421E+01
8.523024E+01
8.465827E+01
8.320198E+01
8.250653E+01
8.246625E+01
8.460504E+01
8.630358E+01
8.683543E+01
8.617078E+01
8.548955E+01
8.465366E+01
8.674352E+01
8.879487E+01
8.816554E+01
8.790820E+01
9.041260E+01
9.170289E+01
8.931259E+01
8.753995E+01
9.127743E+01
8.541029E+01
9.043119E+01
8.818067E+01
8.709544E+01
8.821380E+01
8.526859E+01
8.833046E+01
8.947415E+01
9.431410E+01
9.309468E+01
8.978010E+01
8.772979E+01
8.026648E+01
-1.084890E+02
3.233399E+02
7.320379E+01
7.036511E+01
7.171912E+01
6.877798E+01
6.917736E+01
6.917390E+01
6.653126E+01
6.735433E+01
7.027351E+01
7.011644E+01
6.725427E+01
6.842129E+01
6.997053E+01
7.073249E+01
6.997646E+01
6.929963E+01
7.141515E+01
7.441659E+01
7.679912E+01
7.599382E+01
7.835163E+01
7.898024E+01
8.063936E+01
7.894111E+01
8.135679E+01
8.640830E+01
8.430680E+01
8.511671E+01
8.582278E+01
8.726705E+01
8.723211E+01
8.738530E+01
8.841971E+01
8.806412E+01
8.756045E+01
8.798302E+01
8.766692E+01
8.783879E+01
8.753240E+01
8.824812E+01
8.787085E+01
8.783446E+01
8.784170E+01
8.811696E+01
8.824830E+01
8.798183E+01
8.828524E+01
8.800639E+01
8.807119E+01
8.830367E+01
8.775998E+01
8.776033E+01
8.788943E+01
8.797512E+01
8.788143E+01
8.793864E+01
8.778241E+01
8.775874E+01
8.770685E+01
8.774178E+01
8.755092E+01
8.767088E+01
8.754251E+01
8.747941E+01
8.734464E+01
8.727820E+01
8.749094E+01
8.729613E+01
8.752966E+01
8.738996E+01
8.716452E+01
8.723711E+01
8.710281E+01
8.722032E+01
8.730934E+01
8.724305E+01
8.714541E+01
8.698617E+01
8.695926E+01
8.725301E+01
8.722318E+01
8.725753E+01
8.708937E+01
8.721249E+01
8.704948E+01
8.715247E+01
8.717620E+01
8.720288E+01
8.714863E+01
8.694893E+01
8.721961E+01
8.704849E+01
8.710922E+01
8.717177E+01
8.718616E+01
8.716353E+01
8.699695E+01
8.724143E+01
8.714451E+01
8.738347E+01
8.724040E+01
8.721105E+01
8.717380E+01
8.719842E+01
8.713831E+01
8.715688E+01
8.713022E+01
8.723477E+01
8.729704E+01
8.725838E+01
8.743469E+01
8.738548E+01
8.727912E+01
8.727480E+01
8.737645E+01
8.751277E+01
8.748735E+01
8.757000E+01
8.743354E+01
8.759443E+01
8.741848E+01
8.754362E+01
8.759573E+01
8.755841E+01
8.765545E+01
8.759276E+01
8.775035E+01
8.788148E+01
8.778322E+01
8.801108E+01
8.788839E+01
8.793057E+01
8.795306E+01
8.808495E+01
8.804569E+01
8.826009E+01
8.819106E+01
8.835150E+01
8.817084E+01
8.810983E+01
8.836234E+01
8.805636E+01
8.814271E+01
8.829379E+01
8.818883E+01
8.799470E+01
8.827341E+01
8.840722E+01
8.810134E+01
8.840604E+01
8.837604E+01
8.817394E+01
8.844334E+01
8.892754E+01
8.836714E+01
8.896974E+01
8.926911E+01
8.815123E+01
8.903446E+01
8.809132E+01
8.895925E+01
8.902247E+01
8.783213E+01
8.704768E+01
8.559219E+01
8.607889E+01
8.450421E+01
8.382612E+01
8.358163E+01
8.263605E+01
8.472114E+01
8.222163E+01
8.792650E+01
8.476459E+01
8.566850E+01
8.410846E+01
8.602497E+01
8.854567E+01
8.690546E+01
8.617441E+01
8.561383E+01
8.743764E+01
8.506004E+01
8.931520E+01
8.985834E+01
8.813199E+01
8.958436E+01
9.332759E+01
8.806895E+01
8.392250E+01
8.958361E+01
9.150800E+01
9.253564E+01
9.338651E+01
9.397522E+01
8.980234E+01
9.293962E+01
7.549079E+02
1.091723E+02
1.035304E+02
1.071516E+02
7.077231E+01
7.316002E+01
7.162208E+01
7.435331E+01
6.822856E+01
6.713836E+01
6.919319E+01
6.859858E+01
6.963993E+01
6.916833E+01
6.928573E+01
6.905451E+01
6.923743E+01
7.126549E+01
7.033233E+01
7.232952E+01
7.422731E+01
7.575362E+01
7.750969E+01
7.768241E+01
7.849828E+01
7.954033E+01
8.248418E+01
8.222289E+01
8.263399E+01
8.325151E+01
8.377603E+01
8.499734E+01
8.595492E+01
8.781510E+01
8.813518E+01
8.773241E+01
8.809452E+01
8.801781E+01
8.790761E+01
8.746199E+01
8.800349E+01
8.785644E+01
8.779839E+01
8.825019E+01
8.823190E+01
8.802538E+01
8.789499E+01
8.803328E+01
8.800979E+01
8.827529E+01
8.826938E+01
8.816790E+01
8.806302E+01
8.809550E+01
8.795893E+01
8.801814E+01
8.775335E+01
8.783950E+01
8.784364E+01
8.786362E+01
8.784563E+01
8.772537E+01
8.784645E+01
8.764445E+01
8.756658E+01
8.764500E+01
8.758707E+01
8.735941E+01
8.764144E+01
8.747785E+01
8.737151E+01
8.731924E+01
8.733114E+01
8.743740E+01
8.724638E+01
8.717418E+01
8.719162E+01
8.719115E+01
8.736878E+01
8.720417E+01
8.713416E+01
8.722449E+01
8.722536E+01
8.724008E+01
8.707827E+01
8.711004E+01
8.712632E+01
8.712889E+01
8.701608E+01
8.713010E+01
8.720849E+01
8.724341E+01
8.725984E+01
8.709283E+01
8.731189E+01
8.702844E+01
8.717753E+01
8.714775E+01
8.715828E+01
8.721468E+01
8.706431E+01
8.725811E+01
8.716531E+01
8.719915E+01
8.719363E+01
8.714747E+01
8.709180E+01
8.724726E+01
8.727866E+01
8.714332E+01
8.724327E+01
8.731308E+01
8.723481E+01
8.727285E+01
8.741099E+01
8.744499E+01
8.733777E+01
8.735963E+01
8.736015E+01
8.747947E+01
8.754300E+01
8.751720E+01
8.751745E+01
8.750560E+01
8.751714E+01
8.750961E+01
8.763004E+01
8.763647E+01
8.771242E+01
8.755458E+01
8.786302E+01
8.776630E+01
8.775918E+01
8.794821E+01
8.776074E+01
8.801338E+01
8.809672E+01
8.798977E+01
8.801481E+01
8.819145E+01
8.808120E+01
8.806373E+01
8.797114E+01
8.810943E+01
8.828947E+01
8.803323E+01
8.799019E+01
8.843330E+01
8.863985E+01
8.840552E+01
8.829260E+01
8.819312E+01
8.809738E+01
8.842701E+01
8.817556E+01
8.820673E+01
8.848047E+01
8.825244E+01
8.881917E+01
8.908545E+01
8.904679E+01
8.888156E+01
8.844018E+01
8.891959E+01
8.868347E+01
8.941503E+01
8.863186E+01
8.723527E+01
8.710269E+01
8.555102E+01
8.481830E+01
8.383489E+01
8.374315E+01
8.338184E+01
8.217595E+01
8.263456E+01
8.411085E+01
8.478990E+01
8.697612E+01
8.629169E+01
8.369804E+01
8.482067E+01
8.667012E+01
8.869484E+01
8.756355E+01
8.709076E+01
8.732030E+01
8.812830E+01
9.069837E+01
8.657015E+01
9.030607E+01
9.022885E+01
9.061728E+01
8.715623E+01
9.517431E+01
9.248115E+01
9.164498E+01
9.068713E+01
9.108605E+01
9.105209E+01
9.187767E+01
1.018391E+02
1.016346E+02
1.008424E+02
1.011992E+02
7.141302E+01
7.141968E+01
7.056699E+01
6.979657E+01
6.910108E+01
7.102880E+01
7.148286E+01
7.049665E+01
6.838399E+01
6.470803E+01
7.110998E+01
7.051891E+01
6.954517E+01
7.183984E+01
7.224141E+01
7.406173E+01
7.519857E+01
7.432158E+01
7.555146E+01
7.523046E+01
7.765418E+01
8.073039E+01
8.181860E+01
8.136933E+01
8.271183E+01
8.316904E+01
8.457078E+01
8.491881E+01
8.638201E+01
8.694864E+01
8.754558E+01
8.740401E+01
8.805704E+01
8.830126E+01
8.759545E+01
8.734750E+01
8.760939E+01
8.805077E+01
8.746183E+01
8.778433E+01
8.816885E+01
8.812640E+01
8.787097E+01
8.811915E+01
8.814669E+01
8.837368E+01
8.820651E+01
8.812862E+01
8.797093E+01
8.815349E+01
8.804162E+01
8.793186E+01
8.789476E+01
8.791849E+01
8.797794E+01
8.796584E+01
8.803803E+01
8.788000E+01
8.785592E+01
8.753748E+01
8.767934E+01
8.775646E+01
8.754334E+01
8.741914E+01
8.758503E+01
8.738923E+01
8.679971E+01
8.694725E+01
8.751673E+01
8.735719E+01
8.722618E+01
8.713157E+01
8.725105E+01
8.714605E+01
8.735392E+01
8.715304E+01
8.717175E+01
8.719048E+01
8.717719E+01
8.714781E+01
8.704830E+01
8.708129E+01
8.661712E+01
8.722267E+01
8.729832E+01
8.729016E+01
8.730181E+01
8.723159E+01
8.705636E+01
8.704743E+01
8.728949E+01
8.708638E+01
8.712515E+01
8.710404E+01
8.709987E+01
8.735051E+01
8.716525E+01
8.724135E+01
8.703322E+01
8.710678E+01
8.720737E+01
8.726274E+01
8.720705E+01
8.707695E+01
8.720076E+01
8.734585E+01
8.728824E+01
8.706520E+01
8.725374E+01
8.731191E+01
8.729158E+01
8.743803E+01
8.725309E+01
8.732744E+01
8.754218E+01
8.759526E+01
8.746727E+01
8.739812E+01
8.763410E+01
8.763088E+01
8.753969E+01
8.760222E+01
8.746384E+01
8.770010E+01
8.765147E+01
8.780387E+01
8.784365E+01
8.763146E+01
8.799142E+01
8.793569E+01
8.790828E+01
8.804512E+01
8.798041E+01
8.797037E+01
8.822300E+01
8.826162E+01
8.815149E+01
8.787136E+01
8.816356E+01
8.836394E+01
8.817115E+01
8.803737E+01
8.802130E+01
8.847214E+01
8.872725E+01
8.835007E+01
8.806327E+01
8.837103E+01
8.821645E+01
8.839109E+01
8.786582E+01
8.848975E+01
8.855339E+01
8.893734E+01
8.915533E+01
8.899773E+01
8.927858E+01
8.814739E+01
8.919069E+01
8.794101E+01
8.975289E+01
8.833678E+01
8.838748E+01
8.597518E+01
8.757831E+01
8.630496E+01
8.477527E+01
8.436687E+01
8.409200E+01
8.578668E+01
8.376621E+01
8.658511E+01
8.476050E+01
8.528462E+01
8.599230E+01
8.609871E+01
8.616969E+01
8.669646E+01
8.757533E+01
8.789019E+01
8.712342E+01
8.568168E+01
8.820008E+01
8.839397E+01
9.093411E+01
8.963520E+01
8.751545E+01
9.193958E+01
8.921491E+01
9.399218E+01
9.270924E+01
8.065729E+01
9.030239E+01
8.961595E+01
9.141613E+01
9.091154E+01
8.814242E+01
1.019043E+02
1.008293E+02
9.915162E+01
9.830725E+01
7.115454E+01
7.002466E+01
7.317406E+01
7.254086E+01
6.862851E+01
6.877009E+01
7.205243E+01
6.904342E+01
7.014725E+01
6.827180E+01
6.989158E+01
6.671451E+01
6.961708E+01
6.974934E+01
7.370012E+01
7.308887E+01
7.270932E+01
7.466550E+01
7.543920E+01
7.439301E+01
7.639628E+01
7.814011E+01
8.065614E+01
8.087153E+01
8.261369E+01
8.354470E+01
8.488785E+01
8.610967E+01
8.667793E+01
8.725550E+01
8.727662E+01
8.695566E+01
8.668576E+01
8.763746E+01
8.747062E+01
8.750064E+01
8.779906E+01
8.788791E+01
8.787632E+01
8.769460E+01
8.778046E+01
8.809288E+01
8.804878E+01
8.780580E+01
8.782687E+01
8.796692E+01
8.762682E+01
8.785715E+01
8.796774E+01
8.793053E+01
8.811862E+01
8.785699E+01
8.797680E+01
8.801209E+01
8.792603E+01
8.793772E+01
8.793745E+01
8.759933E+01
8.786365E+01
8.760489E+01
8.761565E+01
8.757319E+01
8.748899E+01
8.753922E+01
8.765808E+01
8.742714E+01
8.669116E+01
8.705733E+01
8.745296E+01
8.736303E+01
8.730322E+01
8.706621E+01
8.728494E+01
8.722684E+01
8.735123E+01
8.716742E+01
8.707999E+01
8.718922E+01
8.719462E+01
8.713093E+01
8.718815E+01
8.708682E+01
8.681691E+01
8.716663E+01
8.721082E+01
8.717836E+01
8.700037E+01
8.713162E+01
8.732921E+01
8.742580E+01
8.717740E+01
8.694814E+01
8.705598E+01
8.728420E+01
8.721171E+01
8.730379E+01
8.712772E+01
8.721729E+01
8.701426E+01
8.713525E+01
8.718515E+01
8.713359E+01
8.739085E+01
8.711577E+01
8.718120E+01
8.721231E+01
8.725258E+01
8.718329E+01
8.726337E+01
8.730941E+01
8.727926E+01
8.721058E+01
8.732127E+01
8.738311E+01
8.750244E+01
8.747505E+01
8.746523E+01
8.747704E+01
8.753858E+01
8.745764E+01
8.751178E+01
8.765070E+01
8.753834E+01
8.781370E+01
8.776665E+01
8.776449E+01
8.781244E+01
8.771015E+01
8.796550E+01
8.805787E+01
8.790227E+01
8.788345E+01
8.786649E+01
8.794150E+01
8.795974E+01
8.794800E+01
8.821239E+01
8.794356E+01
8.814769E+01
8.817432E+01
8.817317E+01
8.807074E+01
8.804930E+01
8.867416E+01
8.877726E+01
8.825294E+01
8.827960E+01
8.800039E+01
8.840865E+01
8.822502E+01
8.786376E+01
8.869686E+01
8.854511E+01
8.874714E+01
8.878424E+01
8.926789E+01
8.915709E+01
8.895418E+01
8.928430E+01
8.823735E+01
8.825457E+01
8.782479E+01
8.760377E+01
8.665855E+01
8.652558E+01
8.518921E+01
8.462437E+01
8.617089E+01
8.552256E+01
8.789925E+01
8.355852E+01
8.419821E+01
8.196352E+01
8.403509E+01
8.568027E+01
8.524347E+01
8.191610E+01
8.432730E+01
8.762091E+01
8.422395E+01
8.809259E+01
8.905669E+01
8.805677E+01
8.980924E+01
8.574549E+01
9.469536E+01
8.388539E+01
8.447688E+01
8.579005E+01
8.928257E+01
8.812594E+01
8.321631E+01
8.927774E+01
9.619255E+01
9.259719E+01
9.397403E+01
9.378254E+01
1.010960E+02
1.002655E+02
9.947122E+01
9.906933E+01
6.987675E+01
6.798309E+01
7.099085E+01
7.191548E+01
7.158899E+01
7.212061E+01
7.210091E+01
7.024314E+01
7.171964E+01
7.315668E+01
7.197587E+01
7.058703E+01
6.969657E+01
6.960953E+01
7.263266E+01
7.242280E+01
7.364885E+01
7.782761E+01
7.592829E+01
7.585818E+01
7.675472E+01
7.805994E+01
8.054300E+01
8.100823E+01
8.306239E+01
8.385187E+01
8.505805E+01
8.507224E+01
8.632041E+01
8.738238E+01
8.722313E+01
8.728778E+01
8.699466E+01
8.766873E+01
8.763072E+01
8.779543E+01
8.786575E+01
8.775319E+01
8.773571E+01
8.800279E+01
8.771185E+01
8.789436E+01
8.787255E+01
8.791153E+01
8.800404E+01
8.794665E+01
8.787787E+01
8.784026E+01
8.792908E+01
8.813694E+01
8.809388E+01
8.784240E+01
8.790928E+01
8.802107E+01
8.791808E+01
8.774038E+01
8.784177E+01
8.773045E+01
8.785452E+01
8.750570E+01
8.752967E+01
8.766567E+01
8.762106E+01
8.755408E+01
8.737172E+01
8.743775E+01
8.718166E+01
8.712528E+01
8.736293E+01
8.739950E+01
8.737533E+01
8.726317E+01
8.723317E+01
8.727534E+01
8.727538E+01
8.729833E+01
8.708974E+01
8.713135E+01
8.696534E+01
8.715552E+01
8.717869E+01
8.726125E+01
8.713018E+01
8.706001E+01
8.709764E+01
8.711365E+01
8.701118E+01
8.714151E+01
8.717044E+01
8.714415E+01
8.720796E+01
8.707158E+01
8.701556E+01
8.728906E+01
8.716066E+01
8.697448E+01
8.711354E+01
8.722766E+01
8.704423E+01
8.708362E+01
8.711626E+01
8.722360E+01
8.733545E+01
8.703384E+01
8.713327E+01
8.701940E+01
8.714707E+01
8.738439E+01
8.722551E+01
8.742678E+01
8.719016E+01
8.695979E+01
8.719978E+01
8.757308E+01
8.746918E+01
8.735853E+01
8.756751E+01
8.749210E+01
8.763576E+01
8.756808E+01
8.749053E+01
8.771882E+01
8.774271E+01
8.771184E+01
8.760622E+01
8.768130E+01
8.770526E+01
8.786162E+01
8.784125E+01
8.799312E+01
8.778069E+01
8.788254E+01
8.788158E+01
8.805773E+01
8.785713E+01
8.821673E+01
8.814813E+01
8.808228E+01
8.809384E+01
8.830137E+01
8.831279E+01
8.818380E+01
8.821891E+01
8.803021E+01
8.807036E+01
8.811087E+01
8.787546E+01
8.829976E+01
8.820562E+01
8.835023E+01
8.814050E+01
8.827879E+01
8.843174E+01
8.833196E+01
8.895037E+01
8.875396E+01
8.898298E+01
8.924463E+01
8.961256E+01
8.886091E+01
8.838613E+01
8.851607E+01
8.765481E+01
8.721162E+01
8.516035E+01
8.512452E+01
8.599476E+01
8.759058E+01
8.605580E+01
8.600043E+01
8.609571E+01
8.487865E+01
8.503172E+01
8.625442E+01
8.463494E+01
8.484441E+01
8.589034E+01
8.776857E+01
8.773002E+01
8.680318E+01
8.681524E+01
8.758767E+01
9.086928E+01
9.292364E+01
9.074925E+01
9.272833E+01
8.629670E+01
8.489182E+01
8.608792E+01
8.754030E+01
9.628184E+01
9.096068E+01
9.626377E+01
9.151599E+01
9.822327E+01
8.654448E+01
9.070246E+01
1.009723E+02
1.003473E+02
1.000774E+02
9.968014E+01
7.345813E+01
6.835895E+01
7.047529E+01
6.845596E+01
7.083456E+01
7.268719E+01
7.263531E+01
7.188342E+01
7.144386E+01
7.324852E+01
7.068889E+01
6.993383E+01
6.916451E+01
7.164075E+01
7.347444E+01
7.370160E+01
7.483037E+01
7.371087E+01
7.479850E+01
7.666614E+01
7.787446E+01
7.873506E+01
8.070631E+01
8.081733E+01
8.057597E+01
8.295966E+01
8.418198E+01
8.523236E+01
8.615097E+01
8.690850E+01
8.680935E+01
8.721828E+01
8.715701E+01
8.770124E+01
8.722394E+01
8.794677E+01
8.713039E+01
8.777038E+01
8.766103E+01
8.792002E+01
8.781346E+01
8.821022E+01
8.761305E+01
8.769137E+01
8.795592E+01
8.789241E+01
8.786218E+01
8.791475E+01
8.754969E+01
8.799934E+01
8.798601E+01
8.793208E+01
8.782408E+01
8.798704E+01
8.808937E+01
8.760998E+01
8.771036E+01
8.778177E+01
8.755129E+01
8.755220E+01
8.763906E+01
8.759727E+01
8.754944E+01
8.733207E+01
8.724638E+01
8.723105E+01
8.745475E+01
8.716211E+01
8.726386E+01
8.743838E+01
8.751528E+01
8.738871E+01
8.719606E+01
8.721300E+01
8.723559E+01
8.717530E+01
8.716016E+01
8.715309E+01
8.699696E+01
8.708345E+01
8.703816E+01
8.709691E+01
8.705318E+01
8.716442E+01
8.705576E+01
8.698338E+01
8.706619E+01
8.719052E+01
8.687790E+01
8.705272E+01
8.713600E+01
8.705793E+01
8.706102E+01
8.718316E+01
8.712804E+01
8.699043E+01
8.711481E+01
8.727013E+01
8.716977E+01
8.720368E+01
8.706905E+01
8.723031E+01
8.713002E+01
8.701842E+01
8.725042E+01
8.726111E+01
8.709556E+01
8.742656E+01
8.735208E+01
8.734138E+01
8.724289E+01
8.718120E+01
8.721013E+01
8.745657E+01
8.749470E+01
8.739525E+01
8.753376E+01
8.754667E+01
8.763574E+01
8.760175E+01
8.753885E+01
8.754154E+01
8.759386E+01
8.752949E+01
8.762020E+01
8.758960E+01
8.763360E+01
8.779794E+01
8.784841E+01
8.788586E+01
8.781680E+01
8.792577E+01
8.805864E+01
8.802340E+01
8.795049E+01
8.808348E+01
8.814373E+01
8.812193E+01
8.814990E+01
8.812661E+01
8.801709E+01
8.789716E+01
8.814350E+01
8.798316E+01
8.833491E+01
8.804995E+01
8.799879E+01
8.843589E+01
8.830739E+01
8.873666E+01
8.868018E+01
8.863956E+01
8.827220E+01
8.843306E+01
8.818588E+01
8.883908E+01
8.885509E+01
8.847152E+01
8.924265E+01
8.916837E+01
8.886818E+01
8.828491E+01
8.881268E+01
8.722208E+01
8.749947E+01
8.683300E+01
8.653251E+01
8.533100E+01
8.681965E+01
8.438919E+01
8.509656E+01
8.677611E+01
8.503493E+01
8.429088E+01
8.631378E+01
8.671658E+01
8.507849E+01
8.619422E+01
8.615116E+01
8.916255E+01
9.095503E+01
9.009205E+01
9.286288E+01
9.498795E+01
8.870716E+01
9.063071E+01
8.993129E+01
8.872861E+01
8.822456E+01
9.515119E+01
8.771899E+01
9.342193E+01
9.146628E+01
8.755053E+01
9.228795E+01
9.373920E+01
9.070972E+01
1.006668E+02
1.003779E+02
9.967976E+01
9.945720E+01
7.208319E+01
7.024385E+01
6.998705E+01
6.981078E+01
7.041430E+01
7.102302E+01
2.901431E+01
-1.922814E+02
-4.434929E+01
-2.259919E+01
7.071334E+01
7.019166E+01
7.045979E+01
7.108617E+01
7.308993E+01
7.267207E+01
7.508896E+01
7.493691E+01
7.622460E+01
7.684596E+01
7.870881E+01
7.832373E+01
7.983731E+01
8.097289E+01
8.126373E+01
8.281263E+01
8.321226E+01
8.470997E+01
8.607104E+01
8.670103E+01
8.668925E+01
8.770678E+01
8.736870E+01
8.681285E+01
8.706465E+01
8.695328E+01
8.728473E+01
8.772826E+01
8.783808E+01
8.768425E+01
8.760577E+01
8.760818E+01
8.785770E+01
8.837954E+01
8.800471E+01
8.802291E+01
8.798210E+01
8.806288E+01
8.778017E+01
8.784762E+01
8.781677E+01
8.800153E+01
8.778463E+01
8.775304E+01
8.791472E+01
8.778535E+01
8.788834E+01
8.776066E+01
8.768567E+01
8.753832E+01
8.752364E+01
8.754501E+01
8.762248E+01
8.751580E+01
8.738156E+01
8.726002E+01
8.732331E+01
8.733031E+01
8.735131E+01
8.741979E+01
8.739174E+01
8.725756E+01
8.702103E+01
8.735626E+01
8.717321E+01
8.704802E+01
8.711487E+01
8.712791E+01
8.716530E+01
8.710971E+01
8.705208E+01
8.712169E+01
8.724118E+01
8.723871E+01
8.714687E+01
8.703445E+01
8.707274E+01
8.709472E+01
8.710734E+01
8.710797E+01
8.703851E+01
8.702317E+01
8.706851E+01
8.714786E+01
8.714923E+01
8.711118E+01
8.701115E+01
8.717045E+01
8.712957E+01
8.713218E+01
8.713496E+01
8.722992E+01
8.731073E+01
8.728551E+01
8.736755E+01
8.736203E+01
8.721725E+01
8.707217E+01
8.720818E+01
8.721776E+01
8.723520E+01
8.722023E+01
8.734829E+01
8.733165E+01
8.739316E+01
8.742167E+01
8.751121E+01
8.753921E+01
8.746631E+01
8.753222E+01
8.762271E+01
8.756888E+01
8.767578E+01
8.760451E+01
8.772934E+01
8.771816E+01
8.775511E+01
8.778068E+01
8.789795E+01
8.788064E+01
8.785981E+01
8.780106E+01
8.798789E+01
8.778256E+01
8.833586E+01
8.813650E+01
8.789710E+01
8.809623E+01
8.807596E+01
8.821674E+01
8.819080E+01
8.790316E+01
8.806057E+01
8.796254E+01
8.845014E+01
8.817865E+01
8.790839E+01
8.806190E+01
8.783990E+01
8.834275E+01
8.840748E+01
8.865152E+01
8.847499E+01
8.846131E+01
8.844694E+01
8.901659E+01
8.832635E+01
8.812227E+01
8.914563E+01
8.916833E+01
8.937309E+01
8.946553E+01
8.790140E+01
8.691231E+01
8.677099E+01
8.548073E+01
8.508122E+01
8.467796E+01
8.487539E+01
8.406943E+01
8.502451E+01
8.319046E+01
8.409853E+01
8.538360E+01
8.659071E+01
8.367086E+01
8.352695E+01
8.356728E+01
8.237814E+01
8.642483E+01
8.494388E+01
8.921487E+01
8.986157E+01
8.965670E+01
8.931259E+01
8.745956E+01
9.080859E+01
9.129888E+01
9.159073E+01
9.317308E+01
8.722057E+01
9.012432E+01
9.659254E+01
9.287772E+01
9.579316E+01
9.076136E+01
9.380325E+01
1.005606E+02
1.001791E+02
9.985419E+01
9.973481E+01
7.132579E+01
7.192641E+01
7.215343E+01
7.091599E+01
7.217918E+01
7.265404E+01
-2.828042E+01
-1.670486E+04
-3.126810E+01
-6.734295E+01
2.677212E+00
7.205293E+01
7.075568E+01
7.166513E+01
7.256358E+01
7.410519E+01
7.392339E+01
7.354825E+01
7.606872E+01
7.776992E+01
7.890121E+01
7.920643E+01
7.858370E+01
7.996080E+01
8.225451E+01
8.306056E+01
8.285944E+01
8.398153E+01
8.605013E+01
8.682276E+01
8.707095E+01
8.740173E+01
8.732287E+01
8.701380E+01
8.746607E+01
8.770808E+01
8.756526E+01
8.750529E+01
8.794886E+01
8.760883E+01
8.798970E+01
8.798773E+01
8.807699E+01
8.798870E+01
8.794881E+01
8.812549E+01
8.818534E+01
8.814574E+01
8.787435E+01
8.784594E+01
8.792557E+01
8.804325E+01
8.821143E+01
8.766934E+01
8.801555E+01
8.784911E+01
8.790394E+01
8.787578E+01
8.769975E+01
8.747815E+01
8.753097E+01
8.757144E+01
8.766231E+01
8.759528E+01
8.739469E+01
8.742732E+01
8.739462E+01
8.749205E+01
8.746362E+01
8.711281E+01
8.726123E+01
8.730099E+01
8.741434E+01
8.721881E+01
8.708757E+01
8.702670E+01
8.709554E+01
8.708169E+01
8.710012E+01
8.685814E+01
8.701187E+01
8.713194E+01
8.719959E+01
8.711660E+01
8.715041E+01
8.707315E+01
8.719882E+01
8.705146E+01
8.707771E+01
8.704153E+01
8.690028E+01
8.705285E+01
8.711122E+01
8.703439E+01
8.721252E+01
8.716414E+01
8.702410E+01
8.703474E+01
8.707809E+01
8.698150E+01
8.721087E+01
8.712287E+01
8.718002E+01
8.722974E+01
8.725170E+01
8.730859E+01
8.721032E+01
8.709533E+01
8.732954E+01
8.738356E+01
8.728452E+01
8.717723E+01
8.739824E+01
8.721096E+01
8.725092E+01
8.734590E+01
8.740040E+01
8.741351E+01
8.748844E+01
8.740394E+01
8.743577E+01
8.761534E+01
8.762199E+01
8.769099E+01
8.776056E+01
8.758871E+01
8.780371E+01
8.768556E+01
8.776904E+01
8.775453E+01
8.787751E+01
8.791891E+01
8.792576E+01
8.790119E+01
8.802497E+01
8.811139E+01
8.803180E+01
8.808836E+01
8.818239E+01
8.803056E+01
8.809888E+01
8.842655E+01
8.810378E+01
8.816166E+01
8.817316E+01
8.821057E+01
8.841603E+01
8.802266E+01
8.823125E+01
8.850924E+01
8.849794E+01
8.800401E+01
8.780000E+01
8.855701E+01
8.912367E+01
8.893707E+01
8.903735E+01
8.835794E+01
8.888917E+01
8.892299E+01
8.860382E+01
8.892176E+01
8.867630E+01
8.792286E+01
8.779539E+01
8.657277E+01
8.603032E+01
8.508537E+01
8.418270E+01
8.509545E+01
8.483496E+01
8.369598E+01
8.467341E+01
8.611687E+01
8.621612E+01
8.551728E+01
8.599180E+01
8.393278E+01
8.652613E+01
8.768390E+01
8.881272E+01
9.066499E+01
9.097063E+01
9.117382E+01
8.953877E+01
8.762294E+01
8.334329E+01
8.739738E+01
8.775959E+01
8.926780E+01
9.064900E+01
8.998781E+01
8.987255E+01
8.864510E+01
8.718052E+01
9.002516E+01
8.796517E+01
9.275845E+01
9.623667E+01
9.495880E+01
1.015030E+02
8.226896E+01
7.033613E+01
7.283688E+01
7.210721E+01
7.150370E+01
7.537800E+01
-9.413249E+01
3.132038E+03
-1.383785E+02
-1.764753E+02
2.563278E+03
7.320776E+01
7.260803E+01
7.431198E+01
7.360503E+01
7.376319E+01
7.445696E+01
7.273830E+01
7.433335E+01
7.590001E+01
7.803648E+01
7.903139E+01
7.994364E+01
7.977315E+01
8.309737E+01
8.323870E+01
8.473926E+01
8.466896E+01
8.553920E+01
8.631626E+01
8.650528E+01
8.762450E+01
8.703702E+01
8.692406E+01
8.725347E+01
8.729729E+01
8.741569E+01
8.748563E+01
8.821370E+01
8.797111E+01
8.774576E+01
8.765215E+01
8.824552E+01
8.814678E+01
8.798794E+01
8.791483E+01
8.798160E+01
8.828160E+01
8.794457E+01
8.792053E+01
8.800410E+01
8.813013E+01
8.791057E+01
8.757608E+01
8.775120E+01
8.773126E+01
8.751352E+01
8.771314E+01
8.758090E+01
8.757088E+01
8.751272E+01
8.762192E+01
8.758617E+01
8.752052E+01
8.761969E+01
8.761153E+01
8.729350E+01
8.733870E+01
8.718553E+01
8.733657E+01
8.721330E+01
8.722928E+01
8.721645E+01
8.706298E+01
8.719347E+01
8.715245E+01
8.716524E+01
8.708246E+01
8.710715E+01
8.708938E+01
8.717495E+01
8.710506E+01
8.721079E+01
8.704128E+01
8.688636E+01
8.705726E+01
8.702202E+01
8.707651E+01
8.696268E+01
8.689991E+01
8.696200E+01
8.697859E+01
8.699860E+01
8.696859E+01
8.708816E+01
8.718650E+01
8.707369E+01
8.698520E+01
8.713539E+01
8.704284E+01
8.724205E+01
8.717853E+01
8.718276E+01
8.723714E+01
8.718543E+01
8.723424E+01
8.721805E+01
8.723337E+01
8.730748E+01
8.742633E+01
8.724063E+01
8.723388E+01
8.741384E+01
8.725209E+01
8.721498E+01
8.739712E+01
8.744218E+01
8.742531E+01
8.750847E+01
8.750565E+01
8.760044E+01
8.759669E+01
8.767462E+01
8.785557E+01
8.760407E+01
8.752524E+01
8.778079E+01
8.785909E+01
8.779588E+01
8.781171E+01
8.781134E+01
8.774996E+01
8.779131E+01
8.802756E+01
8.794538E+01
8.817094E+01
8.834105E+01
8.819788E+01
8.831444E+01
8.802269E+01
8.800159E+01
8.831760E+01
8.772911E+01
8.790418E+01
8.817897E+01
8.790791E+01
8.847511E+01
8.803853E+01
8.873154E+01
8.871755E+01
8.861967E+01
8.832156E+01
8.827407E+01
8.883405E+01
8.894107E+01
8.883068E+01
8.908058E+01
8.879045E+01
8.854380E+01
8.860918E+01
8.920301E+01
8.912112E+01
8.851206E+01
8.932154E+01
8.672703E+01
8.834390E+01
8.695861E+01
8.550663E+01
8.441692E+01
8.616086E+01
8.638206E+01
8.351612E+01
8.361530E+01
8.529269E+01
8.614926E+01
8.770005E+01
7.825241E+01
8.292280E+01
8.345860E+01
8.751931E+01
8.848390E+01
8.709186E+01
8.943789E+01
8.912506E+01
8.805560E+01
8.575714E+01
8.691126E+01
8.771143E+01
8.668993E+01
8.951678E+01
8.941848E+01
9.082128E+01
9.156831E+01
8.721908E+01
8.876915E+01
9.137095E+01
9.169290E+01
8.965976E+01
9.694013E+01
9.202495E+01
9.405261E+01
6.984911E+01
6.545286E+01
7.009314E+01
6.775235E+01
7.066942E+01
6.260137E+01
1.120365E+02
-3.001817E+02
-5.420396E+01
4.065245E+01
1.710398E+02
7.634468E+01
7.406140E+01
7.510944E+01
7.292854E+01
7.383320E+01
7.560333E+01
7.300208E+01
7.438545E+01
7.614214E+01
7.853572E+01
7.887840E+01
8.056150E+01
8.049184E+01
8.284456E+01
8.162397E+01
8.414736E+01
8.428289E+01
8.480627E+01
8.624155E+01
8.631935E+01
8.754335E+01
8.742827E+01
8.748272E+01
8.743157E+01
8.748968E+01
8.727233E+01
8.723556E+01
8.790542E+01
8.768735E+01
8.776960E+01
8.757780E+01
8.805417E+01
8.847628E+01
8.802033E+01
8.781211E+01
8.803764E+01
8.829996E+01
8.810998E+01
8.787435E+01
8.805256E+01
8.814455E+01
8.799878E+01
8.784608E+01
8.798457E+01
8.785817E+01
8.749748E+01
8.761632E+01
8.762699E+01
8.773093E+01
8.760760E+01
8.741717E+01
8.760527E+01
8.774183E+01
8.754025E+01
8.732639E+01
8.725516E+01
8.728210E+01
8.736568E+01
8.741833E+01
8.723541E+01
8.729422E+01
8.707440E+01
8.717448E+01
8.724296E+01
8.726200E+01
8.725592E+01
8.700172E+01
8.708932E+01
8.712894E+01
8.705036E+01
8.698130E+01
8.714912E+01
8.715476E+01
8.719173E+01
8.693304E+01
8.701949E+01
8.704096E+01
8.723069E+01
8.697539E+01
8.690926E+01
8.694358E+01
8.705502E+01
8.687245E+01
8.706749E+01
8.722386E+01
8.719888E+01
8.707186E+01
8.725309E+01
8.716380E+01
8.713555E+01
8.698189E+01
8.710040E+01
8.708460E+01
8.717415E+01
8.723086E+01
8.719725E+01
8.722387E+01
8.722006E+01
8.723415E+01
8.741865E+01
8.728454E+01
8.720160E+01
8.720400E+01
8.728112E+01
8.738396E+01
8.754369E+01
8.741254E+01
8.739577E+01
8.759830E+01
8.744620E+01
8.747489E+01
8.748669E+01
8.744324E+01
8.749522E+01
8.781055E+01
8.786806E+01
8.795214E+01
8.782151E+01
8.804576E+01
8.787254E+01
8.796691E+01
8.785577E+01
8.784198E+01
8.793107E+01
8.790221E+01
8.818441E+01
8.826244E+01
8.806126E+01
8.806030E+01
8.816951E+01
8.835513E+01
8.810868E+01
8.779367E+01
8.829906E+01
8.806442E+01
8.828065E+01
8.788649E+01
8.840740E+01
8.852376E+01
8.823856E+01
8.854206E+01
8.828027E+01
8.813946E+01
8.832124E+01
8.831303E+01
8.856552E+01
8.953735E+01
8.867894E+01
8.899212E+01
8.804942E+01
8.828237E+01
8.747733E+01
8.738095E+01
8.620560E+01
8.742418E+01
8.764689E+01
8.552290E+01
8.513462E+01
8.360525E+01
8.365425E+01
8.282976E+01
8.197708E+01
8.459331E+01
8.705398E+01
8.606509E+01
7.943379E+01
8.529688E+01
8.783987E+01
9.211987E+01
8.981482E+01
8.757311E+01
9.185045E+01
9.078983E+01
9.096219E+01
9.058908E+01
8.725088E+01
8.856418E+01
8.905122E+01
8.541461E+01
8.705237E+01
8.673479E+01
8.855045E+01
8.872064E+01
8.880759E+01
8.558960E+01
9.129575E+01
9.317811E+01
9.585833E+01
9.251125E+01
9.065719E+01
6.577154E+01
6.464509E+01
6.841769E+01
6.684051E+01
7.178929E+01
3.010007E+01
-6.887014E+01
-1.516802E+02
-6.430391E+01
4.455538E+01
1.071635E+02
7.637174E+01
7.583795E+01
7.488306E+01
7.498157E+01
7.477576E+01
7.447043E+01
7.383793E+01
7.488601E+01
7.792785E+01
7.817323E+01
7.910019E+01
8.031892E+01
8.045718E+01
8.228833E+01
8.303019E+01
8.430202E+01
8.511767E+01
8.638738E+01
8.648974E+01
8.707625E+01
8.691928E+01
8.763929E+01
8.744789E+01
8.770131E+01
8.715807E+01
8.746569E+01
8.797696E+01
8.786011E+01
8.790455E+01
8.826043E+01
8.801607E+01
8.805801E+01
8.820518E+01
8.797854E+01
8.771995E+01
8.817205E+01
8.804299E+01
8.820073E+01
8.805195E+01
8.798223E+01
8.806452E+01
8.805134E+01
8.794033E+01
8.789448E+01
8.759998E+01
8.776048E+01
8.784872E+01
8.760823E+01
8.766728E+01
8.753427E+01
8.740436E+01
8.754384E+01
8.769560E+01
8.750550E+01
8.740330E+01
8.732462E+01
8.734675E+01
8.735722E+01
8.739164E+01
8.728563E+01
8.727360E+01
8.711161E+01
8.746214E+01
8.724614E+01
8.728224E+01
8.701876E+01
8.702379E+01
8.706557E+01
8.701667E+01
8.695891E+01
8.707027E+01
8.707422E+01
8.703589E+01
8.704074E+01
8.692175E+01
8.704270E+01
8.698973E+01
8.709566E+01
8.704482E+01
8.702988E+01
8.711986E+01
8.708056E+01
8.703213E+01
8.715206E+01
8.715364E+01
8.695266E+01
8.698689E+01
8.731297E+01
8.711018E+01
8.700032E+01
8.693863E+01
8.711120E+01
8.705347E+01
8.707988E+01
8.716746E+01
8.731909E+01
8.737294E+01
8.719638E+01
8.723821E+01
8.737539E+01
8.747127E+01
8.734591E+01
8.729714E+01
8.737575E+01
8.725876E+01
8.743457E+01
8.741545E+01
8.745158E+01
8.748851E+01
8.756399E+01
8.750118E+01
8.749407E+01
8.759595E+01
8.771581E+01
8.774238E+01
8.779881E+01
8.775624E+01
8.789230E+01
8.802622E+01
8.779048E+01
8.794270E+01
8.803675E+01
8.786303E+01
8.794422E+01
8.791892E+01
8.805106E+01
8.801285E+01
8.810881E+01
8.825128E+01
8.815219E+01
8.843756E+01
8.811562E+01
8.785221E+01
8.784520E+01
8.816794E+01
8.806782E+01
8.824197E+01
8.817754E+01
8.808154E+01
8.817654E+01
8.842417E+01
8.839088E+01
8.866618E+01
8.859769E+01
8.891314E+01
8.819188E+01
8.870245E+01
8.854382E+01
8.855241E+01
8.910404E+01
8.825852E+01
8.739150E+01
8.664475E+01
8.659870E+01
8.588610E+01
8.571748E+01
8.668237E+01
8.457695E+01
8.376559E+01
8.104301E+01
8.356037E+01
8.038972E+01
8.656236E+01
8.404771E+01
8.735012E+01
8.282177E+01
8.310434E+01
8.321304E+01
8.464874E+01
8.860868E+01
8.683780E+01
8.663746E+01
8.818059E+01
8.789731E+01
8.640804E+01
8.992580E+01
9.300139E+01
8.789770E+01
8.501609E+01
8.970386E+01
8.836350E+01
8.643787E+01
9.215253E+01
9.124831E+01
8.794279E+01
8.669896E+01
9.299962E+01
9.553147E+01
9.068749E+01
8.653758E+01
6.927825E+01
6.668051E+01
7.435499E+01
7.115824E+01
7.112454E+01
4.239484E+01
2.968800E+02
-2.110589E+02
-9.122678E+01
1.012176E+02
7.962231E+01
8.396835E+01
7.359241E+01
7.257278E+01
7.526539E+01
7.597199E+01
7.420055E+01
7.385152E+01
7.554257E+01
7.782473E+01
7.718130E+01
7.793816E+01
7.987684E+01
7.934318E+01
8.221173E+01
8.340206E+01
8.387698E+01
8.546448E+01
8.691908E+01
8.628898E+01
8.653661E+01
8.690110E+01
8.735524E+01
8.736783E+01
8.749510E+01
8.733841E+01
8.715670E+01
8.760019E+01
8.777244E+01
8.751893E+01
8.825986E+01
8.783413E+01
8.794195E+01
8.802397E+01
8.807923E+01
8.794359E+01
8.789410E+01
8.788970E+01
8.788722E+01
8.803207E+01
8.811902E+01
8.801470E+01
8.802081E+01
8.791892E+01
8.771529E+01
8.781463E+01
8.771096E+01
8.779155E+01
8.754334E+01
8.767584E+01
8.776553E+01
8.743338E+01
8.766568E+01
8.743515E+01
8.736068E+01
8.749823E+01
8.744714E+01
8.736984E+01
8.740014E+01
8.731477E+01
8.734546E+01
8.722362E+01
8.732320E+01
8.745446E+01
8.726631E+01
8.709291E+01
8.719603E+01
8.723731E+01
8.707781E+01
8.717155E+01
8.723125E+01
8.732730E+01
8.714289E+01
8.714112E+01
8.692576E+01
8.703272E+01
8.711389E+01
8.715125E+01
8.714768E+01
8.702087E+01
8.708856E+01
8.717967E+01
8.718605E+01
8.715940E+01
8.720927E+01
8.724427E+01
8.714017E+01
8.693471E+01
8.718241E+01
8.717553E+01
8.711230E+01
8.709860E+01
8.705058E+01
8.712977E+01
8.739072E+01
8.706128E+01
8.716011E+01
8.736361E+01
8.724591E+01
8.722610E+01
8.738479E+01
8.727625E+01
8.744088E+01
8.762008E+01
8.737567E+01
8.733331E+01
8.744681E+01
8.739493E+01
8.746111E+01
8.752321E+01
8.755693E+01
8.753362E+01
8.763381E+01
8.781920E+01
8.772185E+01
8.768220E+01
8.786509E+01
8.777220E+01
8.779674E+01
8.786724E+01
8.790549E+01
8.782529E+01
8.794686E+01
8.803041E+01
8.811061E+01
8.798011E+01
8.812730E+01
8.810424E+01
8.801051E+01
8.818660E+01
8.811568E+01
8.816451E+01
8.815112E+01
8.829264E+01
8.853896E+01
8.814560E+01
8.852930E+01
8.792257E+01
8.830101E+01
8.789209E+01
8.807524E+01
8.847465E+01
8.815892E+01
8.853583E+01
8.845330E+01
8.842416E+01
8.812134E+01
8.880606E+01
8.869426E+01
8.777112E+01
8.870017E+01
8.871761E+01
8.755278E+01
8.704121E+01
8.726146E+01
8.589945E+01
8.573212E+01
8.424163E+01
8.614741E+01
8.394220E+01
8.282646E+01
8.329405E+01
8.207107E+01
8.110962E+01
8.197155E+01
8.260291E+01
8.387241E+01
8.396834E+01
8.458730E+01
8.270759E+01
8.482328E+01
8.589845E+01
8.476773E+01
8.844731E+01
8.869063E+01
8.652486E+01
8.780283E+01
8.476757E+01
8.926120E+01
8.725133E+01
8.324141E+01
8.672604E+01
8.705063E+01
8.899427E+01
8.190119E+01
8.916320E+01
8.489931E+01
9.052711E+01
8.896732E+01
4.315352E+01
-1.307921E+01
6.807104E+01
6.601087E+01
7.092117E+01
7.019314E+01
6.947062E+01
8.667986E+01
-1.923558E+01
-8.544634E+01
-3.269136E+01
4.986935E+01
1.163604E+02
7.088537E+01
6.873366E+01
7.465861E+01
7.494558E+01
7.435763E+01
7.433331E+01
7.657081E+01
7.702727E+01
7.822542E+01
7.753054E+01
7.802530E+01
8.000817E+01
7.984638E+01
8.303703E+01
8.296240E+01
8.339314E+01
8.548325E+01
8.626434E+01
8.608014E+01
8.632441E+01
8.724260E+01
8.709574E+01
8.738704E+01
8.715469E+01
8.752801E+01
8.748084E+01
8.785989E+01
8.819006E+01
8.749351E+01
8.796126E+01
8.761387E+01
8.749734E+01
8.772646E+01
8.799374E+01
8.818854E+01
8.817770E+01
8.838447E+01
8.790800E+01
8.798126E+01
8.817469E+01
8.801689E+01
8.780632E+01
8.795812E+01
8.772515E+01
8.798517E+01
8.757429E+01
8.774699E+01
8.750336E+01
8.777950E+01
8.757102E+01
8.719492E+01
8.757889E+01
8.766712E+01
8.736103E+01
8.741085E+01
8.739537E+01
8.740011E+01
8.740537E+01
8.724593E+01
8.738137E+01
8.726722E+01
8.719871E+01
8.722112E+01
8.702169E+01
8.726376E+01
8.721279E+01
8.713527E+01
8.720798E+01
8.715262E+01
8.722645E+01
8.715945E+01
8.714250E+01
8.723275E+01
8.706622E+01
8.712827E+01
8.703891E+01
8.717358E+01
8.704304E+01
8.700978E+01
8.708242E+01
8.713688E+01
8.714417E+01
8.701677E+01
8.689377E+01
8.708348E+01
8.718131E+01
8.707028E+01
8.691139E+01
8.712948E+01
8.716349E+01
8.723194E+01
8.724825E+01
8.720606E+01
8.728984E+01
8.725210E+01
8.730645E+01
8.731083E+01
8.725034E+01
8.724297E+01
8.718593E+01
8.712669E+01
8.724016E+01
8.743602E+01
8.733123E+01
8.734319E+01
8.732864E+01
8.731219E+01
8.738733E+01
8.754334E+01
8.757118E+01
8.771164E+01
8.778954E+01
8.778977E+01
8.769750E+01
8.778457E+01
8.783933E+01
8.771925E+01
8.772534E+01
8.788721E+01
8.783543E+01
8.776714E+01
8.796754E+01
8.820280E+01
8.799849E+01
8.811290E+01
8.819127E+01
8.813869E+01
8.822109E+01
8.825962E+01
8.824970E+01
8.820903E+01
8.799794E+01
8.818650E+01
8.856682E+01
8.822755E+01
8.793075E+01
8.807017E+01
8.808064E+01
8.806211E+01
8.797197E+01
8.818944E+01
8.831783E+01
8.859225E+01
8.858806E+01
8.862872E+01
8.838001E+01
8.884461E+01
8.895316E+01
8.932969E+01
8.844854E+01
8.796034E+01
8.795535E+01
8.606561E+01
8.567674E+01
8.548451E+01
8.532186E+01
8.634481E+01
8.542313E+01
8.531156E+01
8.454523E+01
8.307391E+01
8.461544E+01
8.218744E+01
8.447827E+01
8.333920E+01
8.753479E+01
8.099485E+01
8.515732E+01
8.784847E+01
8.578779E+01
8.999465E+01
8.943790E+01
8.598147E+01
8.767708E+01
8.719690E+01
9.663930E+01
9.018238E+01
9.094276E+01
8.970352E+01
8.889569E+01
8.608407E+01
8.485343E+01
8.626544E+01
8.584892E+01
9.001516E+01
8.666434E+01
7.180196E+01
7.128598E+01
-6.682866E+02
1.597606E+03
6.591544E+01
6.731431E+01
7.242971E+01
7.103445E+01
7.077844E+01
8.761342E+01
8.037377E+01
-1.441128E+02
9.010243E+00
9.264543E+01
4.344004E+01
6.049145E+01
6.091923E+01
7.232800E+01
7.358075E+01
7.373728E+01
7.587879E+01
7.677701E+01
7.718484E+01
7.840867E+01
7.886859E+01
7.930645E+01
8.047355E+01
7.829151E+01
7.995146E+01
8.313044E+01
8.385198E+01
8.548873E+01
8.598419E+01
8.648596E+01
8.727530E+01
8.682266E+01
8.720677E+01
8.768265E+01
8.732827E+01
8.775161E+01
8.746463E+01
8.780373E+01
8.819251E+01
8.765543E+01
8.773875E+01
8.767025E+01
8.782284E+01
8.766188E+01
8.776827E+01
8.813569E+01
8.805660E+01
8.768683E+01
8.781993E+01
8.775766E+01
8.796155E+01
8.793850E+01
8.778294E+01
8.780852E+01
8.777921E+01
8.783649E+01
8.783257E+01
8.782408E+01
8.770611E+01
8.780351E+01
8.767846E+01
8.720688E+01
8.747534E+01
8.759214E+01
8.731438E+01
8.756367E+01
8.740148E+01
8.728567E+01
8.731172E+01
8.731741E+01
8.735284E+01
8.735335E+01
8.714177E+01
8.715656E+01
8.703578E+01
8.723254E+01
8.714588E+01
8.717352E+01
8.713567E+01
8.707108E+01
8.721428E+01
8.715399E+01
8.717712E+01
8.723992E+01
8.717538E+01
8.713856E+01
8.712073E+01
8.702944E+01
8.701610E+01
8.691274E+01
8.704544E+01
8.716968E+01
8.704276E+01
8.710022E+01
8.709991E+01
8.710619E+01
8.714537E+01
8.708103E+01
8.694220E+01
8.719956E+01
8.713398E+01
8.714801E+01
8.718982E+01
8.720101E+01
8.722365E+01
8.723666E+01
8.718251E+01
8.709845E+01
8.723116E+01
8.726619E+01
8.704070E+01
8.735034E+01
8.719263E+01
8.740072E+01
8.744400E+01
8.753433E+01
8.735988E+01
8.751503E+01
8.744735E+01
8.766137E+01
8.739515E+01
8.758725E+01
8.763231E+01
8.761057E+01
8.767050E+01
8.776000E+01
8.775501E+01
8.780158E+01
8.765568E+01
8.779967E+01
8.783331E+01
8.788079E+01
8.803812E+01
8.825530E+01
8.791483E+01
8.816312E+01
8.811422E+01
8.820575E+01
8.815074E+01
8.835402E+01
8.853790E+01
8.823334E+01
8.813447E+01
8.820999E+01
8.847405E+01
8.808021E+01
8.819298E+01
8.847199E+01
8.822740E+01
8.813529E+01
8.830218E+01
8.857601E+01
8.875342E+01
8.850010E+01
8.823349E+01
8.840173E+01
8.812581E+01
8.852184E+01
8.849201E+01
8.884679E+01
8.773483E+01
8.833693E+01
8.826955E+01
8.705122E+01
8.576247E+01
8.507788E+01
8.510402E+01
8.686437E+01
8.366258E+01
8.373810E+01
8.293059E+01
8.255349E+01
8.362013E+01
8.271689E+01
8.087696E+01
8.157622E+01
8.317628E+01
8.179203E+01
8.330258E+01
8.634092E+01
8.714381E+01
8.453622E+01
8.344672E+01
8.634193E+01
8.579397E+01
8.296393E+01
8.354943E+01
8.551713E+01
8.626832E+01
8.387345E+01
8.707057E+01
7.794563E+01
8.704358E+01
8.936807E+01
9.645395E+01
9.211756E+01
8.903759E+01
2.597989E+02
1.156075E+02
1.211823E+02
1.274000E+02
7.389700E+01
6.926814E+01
7.325644E+01
6.937119E+01
6.255808E+01
7.800995E+01
-3.816917E-01
1.004426E+01
5.119165E+01
2.021808E+02
1.183127E+02
7.216426E+01
6.589403E+01
7.287983E+01
7.374272E+01
7.450832E+01
7.607312E+01
7.695996E+01
7.519706E+01
7.666336E+01
7.830097E+01
7.889085E+01
7.936453E+01
7.991626E+01
8.093491E+01
8.280296E+01
8.328139E+01
8.498039E+01
8.498620E+01
8.652178E+01
8.664109E+01
8.693730E+01
8.670531E+01
8.731190E+01
8.749940E+01
8.750953E+01
8.755077E+01
8.717508E+01
8.757910E+01
8.747434E+01
8.788854E+01
8.788029E+01
8.826065E+01
8.791352E+01
8.791756E+01
8.809555E+01
8.793929E+01
8.780191E+01
8.762719E+01
8.762277E+01
8.789200E+01
8.796805E+01
8.780596E+01
8.792167E+01
8.779809E+01
8.799191E+01
8.784265E+01
8.755607E+01
8.757846E+01
8.771624E+01
8.768486E+01
8.723196E+01
8.738063E+01
8.752521E+01
8.747228E+01
8.762050E+01
8.742754E+01
8.722505E+01
8.731862E+01
8.740547E+01
8.733029E+01
8.727710E+01
8.725934E+01
8.720925E+01
8.727143E+01
8.698097E+01
8.712410E+01
8.713705E+01
8.720092E+01
8.703557E+01
8.714999E+01
8.711287E+01
8.702640E+01
8.706173E+01
8.702755E+01
8.716524E+01
8.722492E+01
8.717223E+01
8.697039E+01
8.702768E+01
8.703494E+01
8.708109E+01
8.715769E+01
8.689196E+01
8.721358E+01
8.713552E+01
8.714680E+01
8.734526E+01
8.714223E+01
8.719625E+01
8.723734E+01
8.720609E+01
8.702881E+01
8.724883E+01
8.725134E+01
8.738560E+01
8.721751E+01
8.724325E+01
8.737393E+01
8.729347E+01
8.729702E+01
8.726825E+01
8.736602E+01
8.738194E+01
8.738936E+01
8.746841E+01
8.745031E+01
8.741628E+01
8.740133E+01
8.753604E+01
8.747840E+01
8.766860E+01
8.763019E+01
8.754776E+01
8.772908E+01
8.772203E+01
8.772966E+01
8.792096E+01
8.787455E+01
8.795529E+01
8.785114E+01
8.792973E+01
8.789749E+01
8.788428E+01
8.808326E+01
8.811343E+01
8.806889E+01
8.812076E+01
8.825033E+01
8.808790E+01
8.829975E+01
8.828804E+01
8.810250E+01
8.821623E+01
8.823737E+01
8.797722E+01
8.821321E+01
8.813754E+01
8.810809E+01
8.806470E+01
8.818509E+01
8.815545E+01
8.831681E+01
8.836136E+01
8.840659E+01
8.879661E+01
8.880807E+01
8.918721E+01
8.785104E+01
8.874653E+01
8.902121E+01
8.821068E+01
8.761204E+01
8.722700E+01
8.592208E+01
8.531366E+01
8.574134E+01
8.410329E+01
8.315878E+01
8.274876E+01
8.119902E+01
8.185281E+01
8.124526E+01
8.147919E+01
8.072143E+01
8.371347E+01
8.298047E+01
8.324044E+01
8.184920E+01
8.808427E+01
8.462371E+01
8.688085E+01
8.664252E+01
8.357350E+01
8.625552E+01
8.630374E+01
8.981868E+01
8.931151E+01
8.943020E+01
8.575082E+01
8.752662E+01
8.804839E+01
8.842030E+01
8.741313E+01
8.715205E+01
8.761250E+01
8.464150E+01
8.211777E+01
7.888534E+01
9.900560E+01
1.136118E+02
6.874698E+01
7.214281E+01
7.206061E+01
7.558866E+01
7.048338E+01
6.883821E+01
2.841153E+01
2.257542E+01
9.139157E+01
1.452038E+02
5.246680E+01
8.114674E+01
6.835648E+01
7.316271E+01
7.323933E+01
7.554349E+01
7.815799E+01
7.690006E+01
7.537636E+01
7.640530E+01
7.862025E+01
7.773176E+01
7.919688E+01
7.979417E+01
8.201801E+01
8.235686E+01
8.343409E+01
8.480268E+01
8.625049E+01
8.653661E+01
8.766447E+01
8.708153E+01
8.680412E+01
8.731745E+01
8.723886E+01
8.724241E+01
8.728674E+01
8.765316E+01
8.787135E+01
8.751952E+01
8.791528E+01
8.792327E+01
8.781317E+01
8.769061E+01
8.803628E+01
8.776129E+01
8.792589E+01
8.784930E+01
8.783137E+01
8.804222E+01
8.779598E+01
8.767454E+01
8.775837E+01
8.773870E+01
8.786316E+01
8.784727E+01
8.762524E+01
8.773842E+01
8.775877E+01
8.766104E+01
8.764978E+01
8.709569E+01
8.721589E+01
8.752582E+01
8.745210E+01
8.749634E+01
8.743649E+01
8.731949E+01
8.734249E+01
8.732301E+01
8.713925E+01
8.717382E+01
8.728583E+01
8.724184E+01
8.721534E+01
8.710395E+01
8.738170E+01
8.707839E+01
8.723837E+01
8.713385E+01
8.716768E+01
8.700722E+01
8.706202E+01
8.714881E+01
8.706319E+01
8.717065E+01
8.723342E+01
8.721859E+01
8.697939E+01
8.706503E+01
8.725777E+01
8.716159E+01
8.717045E+01
8.701648E+01
8.722285E+01
8.714134E+01
8.702163E+01
8.721737E+01
8.702289E+01
8.705301E+01
8.706025E+01
8.712301E+01
8.715370E+01
8.727264E+01
8.733711E+01
8.729989E+01
8.739393E+01
8.725095E+01
8.740835E+01
8.738424E+01
8.745068E+01
8.716824E+01
8.743365E+01
8.737916E+01
8.742686E+01
8.745705E+01
8.752846E+01
8.751014E+01
8.744575E+01
8.744299E+01
8.743291E+01
8.760195E+01
8.755775E+01
8.756304E+01
8.774418E+01
8.776254E+01
8.764193E+01
8.778331E+01
8.772298E+01
8.782208E+01
8.790709E+01
8.782722E+01
8.788358E+01
8.802071E+01
8.810202E+01
8.799018E+01
8.794474E+01
8.797619E+01
8.805171E+01
8.811325E+01
8.822207E+01
8.791130E+01
8.829986E+01
8.822284E+01
8.830384E+01
8.818255E+01
8.835846E+01
8.832180E+01
8.813407E+01
8.809743E+01
8.828239E+01
8.801248E+01
8.820678E+01
8.833125E+01
8.830795E+01
8.840156E+01
8.868741E+01
8.903743E+01
8.861400E+01
8.888334E+01
8.792993E+01
8.865054E+01
8.760924E+01
8.653474E+01
8.513513E+01
8.456474E+01
8.209796E+01
8.415327E+01
8.373183E+01
8.308599E+01
8.160851E+01
8.022356E+01
8.116508E+01
8.291729E+01
8.213764E+01
8.346470E+01
8.478504E+01
8.430797E+01
8.433938E+01
8.344640E+01
8.439355E+01
8.528576E+01
8.606226E+01
8.227003E+01
8.371156E+01
8.472606E+01
9.152991E+01
8.728061E+01
8.936688E+01
8.622254E+01
8.809355E+01
8.533908E+01
8.994819E+01
8.872550E+01
9.083401E+01
8.412973E+01
8.463092E+01
8.137673E+01
7.607323E+01
1.182805E+02
1.452667E+02
7.033517E+01
7.064716E+01
6.890782E+01
7.226066E+01
7.222718E+01
1.002220E+02
5.766798E+01
8.167391E+01
1.550654E+02
1.982119E+02
1.893212E+02
9.427592E+01
3.363216E+01
7.481536E+01
7.370930E+01
7.539775E+01
7.736587E+01
7.521729E+01
7.609301E+01
7.721214E+01
7.818969E+01
7.766623E+01
7.850162E+01
7.995525E+01
8.073435E+01
8.168921E+01
8.358044E+01
8.489620E+01
8.531853E+01
8.635918E+01
8.692343E+01
8.673281E+01
8.708232E+01
8.706591E+01
8.693980E+01
8.762319E+01
8.760535E+01
8.759365E+01
8.748285E+01
8.738315E+01
8.767545E+01
8.809143E+01
8.789606E+01
8.809873E+01
8.810564E+01
8.790120E+01
8.795636E+01
8.782926E+01
8.805075E+01
8.823528E+01
8.793564E+01
8.775069E+01
8.780303E+01
8.774330E+01
8.775843E+01
8.792159E+01
8.774906E+01
8.782146E+01
8.771938E+01
8.746507E+01
8.736920E+01
8.725502E+01
8.730398E+01
8.747431E+01
8.746723E+01
8.747744E+01
8.745191E+01
8.744067E+01
8.742818E+01
8.734016E+01
8.737432E+01
8.729379E+01
8.729506E+01
8.726505E+01
8.722356E+01
8.723816E+01
8.726360E+01
8.707322E+01
8.717007E+01
8.719331E+01
8.725363E+01
8.708034E+01
8.722260E+01
8.697076E+01
8.712710E+01
8.724338E+01
8.730644E+01
8.693183E+01
8.728254E+01
8.711746E+01
8.707539E+01
8.701050E+01
8.713068E+01
8.699920E+01
8.705906E+01
8.708688E+01
8.720343E+01
8.728649E+01
8.712402E+01
8.709821E+01
8.718706E+01
8.716716E+01
8.717439E+01
8.708803E+01
8.713064E+01
8.727332E+01
8.697551E+01
8.716683E+01
8.735587E+01
8.747516E+01
8.733369E+01
8.725570E+01
8.749844E+01
8.730417E+01
8.732236E+01
8.757347E+01
8.750500E+01
8.746550E+01
8.755729E+01
8.738742E+01
8.761900E+01
8.749709E+01
8.772943E+01
8.772383E+01
8.777812E+01
8.770582E+01
8.761047E+01
8.755788E+01
8.796431E+01
8.788482E+01
8.792485E+01
8.780988E+01
8.789912E+01
8.813562E+01
8.796200E+01
8.801719E+01
8.798237E+01
8.796144E+01
8.815382E+01
8.821428E+01
8.817352E+01
8.806035E+01
8.838310E+01
8.822501E+01
8.826643E+01
8.829020E+01
8.825890E+01
8.842213E+01
8.842652E+01
8.813207E+01
8.818194E+01
8.814431E+01
8.806423E+01
8.818329E+01
8.877608E+01
8.839036E+01
8.865913E+01
8.874064E+01
8.807582E+01
8.827877E+01
8.787910E+01
8.819131E+01
8.789354E+01
8.657639E+01
8.684353E+01
8.420630E+01
8.329590E+01
8.404611E+01
8.356525E+01
8.030302E+01
8.159971E+01
8.248384E+01
8.267847E+01
8.059548E+01
8.074551E+01
8.265141E+01
8.356754E+01
8.266026E+01
8.385494E+01
8.643828E+01
8.078216E+01
8.582619E+01
8.237750E+01
8.727883E+01
8.202157E+01
8.338167E+01
8.639718E+01
8.840859E+01
8.770791E+01
8.412561E+01
8.486259E+01
8.354660E+01
9.173303E+01
8.934176E+01
8.600089E+01
8.666609E+01
8.766204E+01
8.564719E+01
8.351644E+01
1.037473E+02
2.363909E+02
THETA
0.000000E+00
0.000000E+00
0.000000E+00
0.000000E+00
0.000000E+00
0.000000E+00
0.000000E+00
0.000000E+00
0.000000E+00
0.000000E+00
0.000000E+00
0.000000E+00
0.000000E+00
0.000000E+00
0.000000E+00
0.000000E+00
0.000000E+00
0.000000E+00
0.000000E+00
0.000000E+00
0.000000E+00
0.000000E+00
0.000000E+00
0.000000E+00
0.000000E+00
0.000000E+00
0.000000E+00
0.000000E+00
0.000000E+00
0.000000E+00
0.000000E+00
0.000000E+00
0.000000E+00
0.000000E+00
0.000000E+00
0.000000E+00
0.000000E+00
0.000000E+00
0.000000E+00
0.000000E+00
0.000000E+00
0.000000E+00
0.000000E+00
0.000000E+00
0.000000E+00
0.000000E+00
0.000000E+00
0.000000E+00
0.000000E+00
0.000000E+00
0.000000E+00
0.000000E+00
0.000000E+00
0.000000E+00
0.000000E+00
0.000000E+00
0.000000E+00
0.000000E+00
0.000000E+00
0.000000E+00
0.000000E+00
0.000000E+00
0.000000E+00
0.000000E+00
0.000000E+00
0.000000E+00
0.000000E+00
0.000000E+00
0.000000E+00
0.000000E+00
0.000000E+00
0.000000E+00
0.000000E+00
0.000000E+00
0.000000E+00
0.000000E+00
0.000000E+00
0.000000E+00
0.000000E+00
0.000000E+00
0.000000E+00
0.000000E+00
0.000000E+00
0.000000E+00
0.000000E+00
0.000000E+00
0.000000E+00
0.000000E+00
0.000000E+00
0.000000E+00
0.000000E+00
0.000000E+00
0.000000E+00
0.000000E+00
0.000000E+00
0.000000E+00
0.000000E+00
0.000000E+00
0.000000E+00
0.000000E+00
0.000000E+00
0.000000E+00
0.000000E+00
0.000000E+00
0.000000E+00
0.000000E+00
0.000000E+00
0.000000E+00
0.000000E+00
0.000000E+00
0.000000E+00
0.000000E+00
0.000000E+00
0.000000E+00
0.000000E+00
0.000000E+00
0.000000E+00
0.000000E+00
0.000000E+00
0.000000E+00
0.000000E+00
0.000000E+00
0.000000E+00
0.000000E+00
0.000000E+00
0.000000E+00
0.000000E+00
0.000000E+00
0.000000E+00
0.000000E+00
0.000000E+00
0.000000E+00
0.000000E+00
0.000000E+00
0.000000E+00
0.000000E+00
0.000000E+00
0.000000E+00
0.000000E+00
0.000000E+00
0.000000E+00
0.000000E+00
0.000000E+00
0.000000E+00
0.000000E+00
0.000000E+00
0.000000E+00
0.000000E+00
0.000000E+00
0.000000E+00
0.000000E+00
0.000000E+00
0.000000E+00
0.000000E+00
0.000000E+00
0.000000E+00
0.000000E+00
0.000000E+00
0.000000E+00
0.000000E+00
0.000000E+00
0.000000E+00
0.000000E+00
0.000000E+00
0.000000E+00
0.000000E+00
0.000000E+00
0.000000E+00
0.000000E+00
0.000000E+00
0.000000E+00
0.000000E+00
0.000000E+00
0.000000E+00
0.000000E+00
0.000000E+00
0.000000E+00
0.000000E+00
0.000000E+00
0.000000E+00
0.000000E+00
0.000000E+00
0.000000E+00
0.000000E+00
0.000000E+00
0.000000E+00
0.000000E+00
0.000000E+00
0.000000E+00
0.000000E+00
0.000000E+00
0.000000E+00
0.000000E+00
0.000000E+00
0.000000E+00
0.000000E+00
0.000000E+00
0.000000E+00
0.000000E+00
0.000000E+00
0.000000E+00
5.000000E+00
5.000000E+00
5.000000E+00
5.000000E+00
5.000000E+00
5.000000E+00
5.000000E+00
5.000000E+00
5.000000E+00
5.000000E+00
5.000000E+00
5.000000E+00
5.000000E+00
5.000000E+00
5.000000E+00
5.000000E+00
5.000000E+00
5.000000E+00
5.000000E+00
5.000000E+00
5.000000E+00
5.000000E+00
5.000000E+00
5.000000E+00
5.000000E+00
5.000000E+00
5.000000E+00
5.000000E+00
5.000000E+00
5.000000E+00
5.000000E+00
5.000000E+00
5.000000E+00
5.000000E+00
5.000000E+00
5.000000E+00
5.000000E+00
5.000000E+00
5.000000E+00
5.000000E+00
5.000000E+00
5.000000E+00
5.000000E+00
5.000000E+00
5.000000E+00
5.000000E+00
5.000000E+00
5.000000E+00
5.000000E+00
5.000000E+00
5.000000E+00
5.000000E+00
5.000000E+00
5.000000E+00
5.000000E+00
5.000000E+00
5.000000E+00
5.000000E+00
5.000000E+00
5.000000E+00
5.000000E+00
5.000000E+00
5.000000E+00
5.000000E+00
5.000000E+00
5.000000E+00
5.000000E+00
5.000000E+00
5.000000E+00
5.000000E+00
5.000000E+00
5.000000E+00
5.000000E+00
5.000000E+00
5.000000E+00
5.000000E+00
5.000000E+00
5.000000E+00
5.000000E+00
5.000000E+00
5.000000E+00
5.000000E+00
5.000000E+00
5.000000E+00
5.000000E+00
5.000000E+00
5.000000E+00
5.000000E+00
5.000000E+00
5.000000E+00
5.000000E+00
5.000000E+00
5.000000E+00
5.000000E+00
5.000000E+00
5.000000E+00
5.000000E+00
5.000000E+00
5.000000E+00
5.000000E+00
5.000000E+00
5.000000E+00
5.000000E+00
5.000000E+00
5.000000E+00
5.000000E+00
5.000000E+00
5.000000E+00
5.000000E+00
5.000000E+00
5.000000E+00
5.000000E+00
5.000000E+00
5.000000E+00
5.000000E+00
5.000000E+00
5.000000E+00
5.000000E+00
5.000000E+00
5.000000E+00
5.000000E+00
5.000000E+00
5.000000E+00
5.000000E+00
5.000000E+00
5.000000E+00
5.000000E+00
5.000000E+00
5.000000E+00
5.000000E+00
5.000000E+00
5.000000E+00
5.000000E+00
5.000000E+00
5.000000E+00
5.000000E+00
5.000000E+00
5.000000E+00
5.000000E+00
5.000000E+00
5.000000E+00
5.000000E+00
5.000000E+00
5.000000E+00
5.000000E+00
5.000000E+00
5.000000E+00
5.000000E+00
5.000000E+00
5.000000E+00
5.000000E+00
5.000000E+00
5.000000E+00
5.000000E+00
5.000000E+00
5.000000E+00
5.000000E+00
5.000000E+00
5.000000E+00
5.000000E+00
5.000000E+00
5.000000E+00
5.000000E+00
5.000000E+00
5.000000E+00
5.000000E+00
5.000000E+00
5.000000E+00
5.000000E+00
5.000000E+00
5.000000E+00
5.000000E+00
5.000000E+00
5.000000E+00
5.000000E+00
5.000000E+00
5.000000E+00
5.000000E+00
5.000000E+00
5.000000E+00
5.000000E+00
5.000000E+00
5.000000E+00
5.000000E+00
5.000000E+00
5.000000E+00
5.000000E+00
5.000000E+00
5.000000E+00
5.000000E+00
5.000000E+00
5.000000E+00
5.000000E+00
5.000000E+00
5.000000E+00
5.000000E+00
5.000000E+00
5.000000E+00
5.000000E+00
5.000000E+00
5.000000E+00
1.000000E+01
1.000000E+01
1.000000E+01
1.000000E+01
1.000000E+01
1.000000E+01
1.000000E+01
1.000000E+01
1.000000E+01
1.000000E+01
1.000000E+01
1.000000E+01
1.000000E+01
1.000000E+01
1.000000E+01
1.000000E+01
1.000000E+01
1.000000E+01
1.000000E+01
1.000000E+01
1.000000E+01
1.000000E+01
1.000000E+01
1.000000E+01
1.000000E+01
1.000000E+01
1.000000E+01
1.000000E+01
1.000000E+01
1.000000E+01
1.000000E+01
1.000000E+01
1.000000E+01
1.000000E+01
1.000000E+01
1.000000E+01
1.000000E+01
1.000000E+01
1.000000E+01
1.000000E+01
1.000000E+01
1.000000E+01
1.000000E+01
1.000000E+01
1.000000E+01
1.000000E+01
1.000000E+01
1.000000E+01
1.000000E+01
1.000000E+01
1.000000E+01
1.000000E+01
1.000000E+01
1.000000E+01
1.000000E+01
1.000000E+01
1.000000E+01
1.000000E+01
1.000000E+01
1.000000E+01
1.000000E+01
1.000000E+01
1.000000E+01
1.000000E+01
1.000000E+01
1.000000E+01
1.000000E+01
1.000000E+01
1.000000E+01
1.000000E+01
1.000000E+01
1.000000E+01
1.000000E+01
1.000000E+01
1.000000E+01
1.000000E+01
1.000000E+01
1.000000E+01
1.000000E+01
1.000000E+01
1.000000E+01
1.000000E+01
1.000000E+01
1.000000E+01
1.000000E+01
1.000000E+01
1.000000E+01
1.000000E+01
1.000000E+01
1.000000E+01
1.000000E+01
1.000000E+01
1.000000E+01
1.000000E+01
1.000000E+01
1.000000E+01
1.000000E+01
1.000000E+01
1.000000E+01
1.000000E+01
1.000000E+01
1.000000E+01
1.000000E+01
1.000000E+01
1.000000E+01
1.000000E+01
1.000000E+01
1.000000E+01
1.000000E+01
1.000000E+01
1.000000E+01
1.000000E+01
1.000000E+01
1.000000E+01
1.000000E+01
1.000000E+01
1.000000E+01
1.000000E+01
1.000000E+01
1.000000E+01
1.000000E+01
1.000000E+01
1.000000E+01
1.000000E+01
1.000000E+01
1.000000E+01
1.000000E+01
1.000000E+01
1.000000E+01
1.000000E+01
1.000000E+01
1.000000E+01
1.000000E+01
1.000000E+01
1.000000E+01
1.000000E+01
1.000000E+01
1.000000E+01
1.000000E+01
1.000000E+01
1.000000E+01
1.000000E+01
1.000000E+01
1.000000E+01
1.000000E+01
1.000000E+01
1.000000E+01
1.000000E+01
1.000000E+01
1.000000E+01
1.000000E+01
1.000000E+01
1.000000E+01
1.000000E+01
1.000000E+01
1.000000E+01
1.000000E+01
1.000000E+01
1.000000E+01
1.000000E+01
1.000000E+01
1.000000E+01
1.000000E+01
1.000000E+01
1.000000E+01
1.000000E+01
1.000000E+01
1.000000E+01
1.000000E+01
1.000000E+01
1.000000E+01
1.000000E+01
1.000000E+01
1.000000E+01
1.000000E+01
1.000000E+01
1.000000E+01
1.000000E+01
1.000000E+01
1.000000E+01
1.000000E+01
1.000000E+01
1.000000E+01
1.000000E+01
1.000000E+01
1.000000E+01
1.000000E+01
1.000000E+01
1.000000E+01
1.000000E+01
1.000000E+01
1.000000E+01
1.000000E+01
1.000000E+01
1.000000E+01
1.000000E+01
1.000000E+01
1.000000E+01
1.000000E+01
1.000000E+01
1.000000E+01
1.500000E+01
1.500000E+01
1.500000E+01
1.500000E+01
1.500000E+01
1.500000E+01
1.500000E+01
1.500000E+01
1.500000E+01
1.500000E+01
1.500000E+01
1.500000E+01
1.500000E+01
1.500000E+01
1.500000E+01
1.500000E+01
1.500000E+01
1.500000E+01
1.500000E+01
1.500000E+01
1.500000E+01
1.500000E+01
1.500000E+01
1.500000E+01
1.500000E+01
1.500000E+01
1.500000E+01
1.500000E+01
1.500000E+01
1.500000E+01
1.500000E+01
1.500000E+01
1.500000E+01
1.500000E+01
1.500000E+01
1.500000E+01
1.500000E+01
1.500000E+01
1.500000E+01
1.500000E+01
1.500000E+01
1.500000E+01
1.500000E+01
1.500000E+01
1.500000E+01
1.500000E+01
1.500000E+01
1.500000E+01
1.500000E+01
1.500000E+01
1.500000E+01
1.500000E+01
1.500000E+01
1.500000E+01
1.500000E+01
1.500000E+01
1.500000E+01
1.500000E+01
1.500000E+01
1.500000E+01
1.500000E+01
1.500000E+01
1.500000E+01
1.500000E+01
1.500000E+01
1.500000E+01
1.500000E+01
1.500000E+01
1.500000E+01
1.500000E+01
1.500000E+01
1.500000E+01
1.500000E+01
1.500000E+01
1.500000E+01
1.500000E+01
1.500000E+01
1.500000E+01
1.500000E+01
1.500000E+01
1.500000E+01
1.500000E+01
1.500000E+01
1.500000E+01
1.500000E+01
1.500000E+01
1.500000E+01
1.500000E+01
1.500000E+01
1.500000E+01
1.500000E+01
1.500000E+01
1.500000E+01
1.500000E+01
1.500000E+01
1.500000E+01
1.500000E+01
1.500000E+01
1.500000E+01
1.500000E+01
1.500000E+01
1.500000E+01
1.500000E+01
1.500000E+01
1.500000E+01
1.500000E+01
1.500000E+01
1.500000E+01
1.500000E+01
1.500000E+01
1.500000E+01
1.500000E+01
1.500000E+01
1.500000E+01
1.500000E+01
1.500000E+01
1.500000E+01
1.500000E+01
1.500000E+01
1.500000E+01
1.500000E+01
1.500000E+01
1.500000E+01
1.500000E+01
1.500000E+01
1.500000E+01
1.500000E+01
1.500000E+01
1.500000E+01
1.500000E+01
1.500000E+01
1.500000E+01
1.500000E+01
1.500000E+01
1.500000E+01
1.500000E+01
1.500000E+01
1.500000E+01
1.500000E+01
1.500000E+01
1.500000E+01
1.500000E+01
1.500000E+01
1.500000E+01
1.500000E+01
1.500000E+01
1.500000E+01
1.500000E+01
1.500000E+01
1.500000E+01
1.500000E+01
1.500000E+01
1.500000E+01
1.500000E+01
1.500000E+01
1.500000E+01
1.500000E+01
1.500000E+01
1.500000E+01
1.500000E+01
1.500000E+01
1.500000E+01
1.500000E+01
1.500000E+01
1.500000E+01
1.500000E+01
1.500000E+01
1.500000E+01
1.500000E+01
1.500000E+01
1.500000E+01
1.500000E+01
1.500000E+01
1.500000E+01
1.500000E+01
1.500000E+01
1.500000E+01
1.500000E+01
1.500000E+01
1.500000E+01
1.500000E+01
1.500000E+01
1.500000E+01
1.500000E+01
1.500000E+01
1.500000E+01
1.500000E+01
1.500000E+01
1.500000E+01
1.500000E+01
1.500000E+01
1.500000E+01
1.500000E+01
1.500000E+01
1.500000E+01
1.500000E+01
1.500000E+01
1.500000E+01
1.500000E+01
1.500000E+01
1.500000E+01
2.000000E+01
2.000000E+01
2.000000E+01
2.000000E+01
2.000000E+01
2.000000E+01
2.000000E+01
2.000000E+01
2.000000E+01
2.000000E+01
2.000000E+01
2.000000E+01
2.000000E+01
2.000000E+01
2.000000E+01
2.000000E+01
2.000000E+01
2.000000E+01
2.000000E+01
2.000000E+01
2.000000E+01
2.000000E+01
2.000000E+01
2.000000E+01
2.000000E+01
2.000000E+01
2.000000E+01
2.000000E+01
2.000000E+01
2.000000E+01
2.000000E+01
2.000000E+01
2.000000E+01
2.000000E+01
2.000000E+01
2.000000E+01
2.000000E+01
2.000000E+01
2.000000E+01
2.000000E+01
2.000000E+01
2.000000E+01
2.000000E+01
2.000000E+01
2.000000E+01
2.000000E+01
2.000000E+01
2.000000E+01
2.000000E+01
2.000000E+01
2.000000E+01
2.000000E+01
2.000000E+01
2.000000E+01
2.000000E+01
2.000000E+01
2.000000E+01
2.000000E+01
2.000000E+01
2.000000E+01
2.000000E+01
2.000000E+01
2.000000E+01
2.000000E+01
2.000000E+01
2.000000E+01
2.000000E+01
2.000000E+01
2.000000E+01
2.000000E+01
2.000000E+01
2.000000E+01
2.000000E+01
2.000000E+01
2.000000E+01
2.000000E+01
2.000000E+01
2.000000E+01
2.000000E+01
2.000000E+01
2.000000E+01
2.000000E+01
2.000000E+01
2.000000E+01
2.000000E+01
2.000000E+01
2.000000E+01
2.000000E+01
2.000000E+01
2.000000E+01
2.000000E+01
2.000000E+01
2.000000E+01
2.000000E+01
2.000000E+01
2.000000E+01
2.000000E+01
2.000000E+01
2.000000E+01
2.000000E+01
2.000000E+01
2.000000E+01
2.000000E+01
2.000000E+01
2.000000E+01
2.000000E+01
2.000000E+01
2.000000E+01
2.000000E+01
2.000000E+01
2.000000E+01
2.000000E+01
2.000000E+01
2.000000E+01
2.000000E+01
2.000000E+01
2.000000E+01
2.000000E+01
2.000000E+01
2.000000E+01
2.000000E+01
2.000000E+01
2.000000E+01
2.000000E+01
2.000000E+01
2.000000E+01
2.000000E+01
2.000000E+01
2.000000E+01
2.000000E+01
2.000000E+01
2.000000E+01
2.000000E+01
2.000000E+01
2.000000E+01
2.000000E+01
2.000000E+01
2.000000E+01
2.000000E+01
2.000000E+01
2.000000E+01
2.000000E+01
2.000000E+01
2.000000E+01
2.000000E+01
2.000000E+01
2.000000E+01
2.000000E+01
2.000000E+01
2.000000E+01
2.000000E+01
2.000000E+01
2.000000E+01
2.000000E+01
2.000000E+01
2.000000E+01
2.000000E+01
2.000000E+01
2.000000E+01
2.000000E+01
2.000000E+01
2.000000E+01
2.000000E+01
2.000000E+01
2.000000E+01
2.000000E+01
2.000000E+01
2.000000E+01
2.000000E+01
2.000000E+01
2.000000E+01
2.000000E+01
2.000000E+01
2.000000E+01
2.000000E+01
2.000000E+01
2.000000E+01
2.000000E+01
2.000000E+01
2.000000E+01
2.000000E+01
2.000000E+01
2.000000E+01
2.000000E+01
2.000000E+01
2.000000E+01
2.000000E+01
2.000000E+01
2.000000E+01
2.000000E+01
2.000000E+01
2.000000E+01
2.000000E+01
2.000000E+01
2.000000E+01
2.000000E+01
2.000000E+01
2.000000E+01
2.000000E+01
2.000000E+01
2.000000E+01
2.500000E+01
2.500000E+01
2.500000E+01
2.500000E+01
2.500000E+01
2.500000E+01
2.500000E+01
2.500000E+01
2.500000E+01
2.500000E+01
2.500000E+01
2.500000E+01
2.500000E+01
2.500000E+01
2.500000E+01
2.500000E+01
2.500000E+01
2.500000E+01
2.500000E+01
2.500000E+01
2.500000E+01
2.500000E+01
2.500000E+01
2.500000E+01
2.500000E+01
2.500000E+01
2.500000E+01
2.500000E+01
2.500000E+01
2.500000E+01
2.500000E+01
2.500000E+01
2.500000E+01
2.500000E+01
2.500000E+01
2.500000E+01
2.500000E+01
2.500000E+01
2.500000E+01
2.500000E+01
2.500000E+01
2.500000E+01
2.500000E+01
2.500000E+01
2.500000E+01
2.500000E+01
2.500000E+01
2.500000E+01
2.500000E+01
2.500000E+01
2.500000E+01
2.500000E+01
2.500000E+01
2.500000E+01
2.500000E+01
2.500000E+01
2.500000E+01
2.500000E+01
2.500000E+01
2.500000E+01
2.500000E+01
2.500000E+01
2.500000E+01
2.500000E+01
2.500000E+01
2.500000E+01
2.500000E+01
2.500000E+01
2.500000E+01
2.500000E+01
2.500000E+01
2.500000E+01
2.500000E+01
2.500000E+01
2.500000E+01
2.500000E+01
2.500000E+01
2.500000E+01
2.500000E+01
2.500000E+01
2.500000E+01
2.500000E+01
2.500000E+01
2.500000E+01
2.500000E+01
2.500000E+01
2.500000E+01
2.500000E+01
2.500000E+01
2.500000E+01
2.500000E+01
2.500000E+01
2.500000E+01
2.500000E+01
2.500000E+01
2.500000E+01
2.500000E+01
2.500000E+01
2.500000E+01
2.500000E+01
2.500000E+01
2.500000E+01
2.500000E+01
2.500000E+01
2.500000E+01
2.500000E+01
2.500000E+01
2.500000E+01
2.500000E+01
2.500000E+01
2.500000E+01
2.500000E+01
2.500000E+01
2.500000E+01
2.500000E+01
2.500000E+01
2.500000E+01
2.500000E+01
2.500000E+01
2.500000E+01
2.500000E+01
2.500000E+01
2.500000E+01
2.500000E+01
2.500000E+01
2.500000E+01
2.500000E+01
2.500000E+01
2.500000E+01
2.500000E+01
2.500000E+01
2.500000E+01
2.500000E+01
2.500000E+01
2.500000E+01
2.500000E+01
2.500000E+01
2.500000E+01
2.500000E+01
2.500000E+01
2.500000E+01
2.500000E+01
2.500000E+01
2.500000E+01
2.500000E+01
2.500000E+01
2.500000E+01
2.500000E+01
2.500000E+01
2.500000E+01
2.500000E+01
2.500000E+01
2.500000E+01
2.500000E+01
2.500000E+01
2.500000E+01
2.500000E+01
2.500000E+01
2.500000E+01
2.500000E+01
2.500000E+01
2.500000E+01
2.500000E+01
2.500000E+01
2.500000E+01
2.500000E+01
2.500000E+01
2.500000E+01
2.500000E+01
2.500000E+01
2.500000E+01
2.500000E+01
2.500000E+01
2.500000E+01
2.500000E+01
2.500000E+01
2.500000E+01
2.500000E+01
2.500000E+01
2.500000E+01
2.500000E+01
2.500000E+01
2.500000E+01
2.500000E+01
2.500000E+01
2.500000E+01
2.500000E+01
2.500000E+01
2.500000E+01
2.500000E+01
2.500000E+01
2.500000E+01
2.500000E+01
2.500000E+01
2.500000E+01
2.500000E+01
2.500000E+01
2.500000E+01
2.500000E+01
2.500000E+01
2.500000E+01
3.000000E+01
3.000000E+01
3.000000E+01
3.000000E+01
3.000000E+01
3.000000E+01
3.000000E+01
3.000000E+01
3.000000E+01
3.000000E+01
3.000000E+01
3.000000E+01
3.000000E+01
3.000000E+01
3.000000E+01
3.000000E+01
3.000000E+01
3.000000E+01
3.000000E+01
3.000000E+01
3.000000E+01
3.000000E+01
3.000000E+01
3.000000E+01
3.000000E+01
3.000000E+01
3.000000E+01
3.000000E+01
3.000000E+01
3.000000E+01
3.000000E+01
3.000000E+01
3.000000E+01
3.000000E+01
3.000000E+01
3.000000E+01
3.000000E+01
3.000000E+01
3.000000E+01
3.000000E+01
3.000000E+01
3.000000E+01
3.000000E+01
3.000000E+01
3.000000E+01
3.000000E+01
3.000000E+01
3.000000E+01
3.000000E+01
3.000000E+01
3.000000E+01
3.000000E+01
3.000000E+01
3.000000E+01
3.000000E+01
3.000000E+01
3.000000E+01
3.000000E+01
3.000000E+01
3.000000E+01
3.000000E+01
3.000000E+01
3.000000E+01
3.000000E+01
3.000000E+01
3.000000E+01
3.000000E+01
3.000000E+01
3.000000E+01
3.000000E+01
3.000000E+01
3.000000E+01
3.000000E+01
3.000000E+01
3.000000E+01
3.000000E+01
3.000000E+01
3.000000E+01
3.000000E+01
3.000000E+01
3.000000E+01
3.000000E+01
3.000000E+01
3.000000E+01
3.000000E+01
3.000000E+01
3.000000E+01
3.000000E+01
3.000000E+01
3.000000E+01
3.000000E+01
3.000000E+01
3.000000E+01
3.000000E+01
3.000000E+01
3.000000E+01
3.000000E+01
3.000000E+01
3.000000E+01
3.000000E+01
3.000000E+01
3.000000E+01
3.000000E+01
3.000000E+01
3.000000E+01
3.000000E+01
3.000000E+01
3.000000E+01
3.000000E+01
3.000000E+01
3.000000E+01
3.000000E+01
3.000000E+01
3.000000E+01
3.000000E+01
3.000000E+01
3.000000E+01
3.000000E+01
3.000000E+01
3.000000E+01
3.000000E+01
3.000000E+01
3.000000E+01
3.000000E+01
3.000000E+01
3.000000E+01
3.000000E+01
3.000000E+01
3.000000E+01
3.000000E+01
3.000000E+01
3.000000E+01
3.000000E+01
3.000000E+01
3.000000E+01
3.000000E+01
3.000000E+01
3.000000E+01
3.000000E+01
3.000000E+01
3.000000E+01
3.000000E+01
3.000000E+01
3.000000E+01
3.000000E+01
3.000000E+01
3.000000E+01
3.000000E+01
3.000000E+01
3.000000E+01
3.000000E+01
3.000000E+01
3.000000E+01
3.000000E+01
3.000000E+01
3.000000E+01
3.000000E+01
3.000000E+01
3.000000E+01
3.000000E+01
3.000000E+01
3.000000E+01
3.000000E+01
3.000000E+01
3.000000E+01
3.000000E+01
3.000000E+01
3.000000E+01
3.000000E+01
3.000000E+01
3.000000E+01
3.000000E+01
3.000000E+01
3.000000E+01
3.000000E+01
3.000000E+01
3.000000E+01
3.000000E+01
3.000000E+01
3.000000E+01
3.000000E+01
3.000000E+01
3.000000E+01
3.000000E+01
3.000000E+01
3.000000E+01
3.000000E+01
3.000000E+01
3.000000E+01
3.000000E+01
3.000000E+01
3.000000E+01
3.000000E+01
3.000000E+01
3.000000E+01
3.000000E+01
3.000000E+01
3.000000E+01
3.000000E+01
3.000000E+01
3.000000E+01
3.500000E+01
3.500000E+01
3.500000E+01
3.500000E+01
3.500000E+01
3.500000E+01
3.500000E+01
3.500000E+01
3.500000E+01
3.500000E+01
3.500000E+01
3.500000E+01
3.500000E+01
3.500000E+01
3.500000E+01
3.500000E+01
3.500000E+01
3.500000E+01
3.500000E+01
3.500000E+01
3.500000E+01
3.500000E+01
3.500000E+01
3.500000E+01
3.500000E+01
3.500000E+01
3.500000E+01
3.500000E+01
3.500000E+01
3.500000E+01
3.500000E+01
3.500000E+01
3.500000E+01
3.500000E+01
3.500000E+01
3.500000E+01
3.500000E+01
3.500000E+01
3.500000E+01
3.500000E+01
3.500000E+01
3.500000E+01
3.500000E+01
3.500000E+01
3.500000E+01
3.500000E+01
3.500000E+01
3.500000E+01
3.500000E+01
3.500000E+01
3.500000E+01
3.500000E+01
3.500000E+01
3.500000E+01
3.500000E+01
3.500000E+01
3.500000E+01
3.500000E+01
3.500000E+01
3.500000E+01
3.500000E+01
3.500000E+01
3.500000E+01
3.500000E+01
3.500000E+01
3.500000E+01
3.500000E+01
3.500000E+01
3.500000E+01
3.500000E+01
3.500000E+01
3.500000E+01
3.500000E+01
3.500000E+01
3.500000E+01
3.500000E+01
3.500000E+01
3.500000E+01
3.500000E+01
3.500000E+01
3.500000E+01
3.500000E+01
3.500000E+01
3.500000E+01
3.500000E+01
3.500000E+01
3.500000E+01
3.500000E+01
3.500000E+01
3.500000E+01
3.500000E+01
3.500000E+01
3.500000E+01
3.500000E+01
3.500000E+01
3.500000E+01
3.500000E+01
3.500000E+01
3.500000E+01
3.500000E+01
3.500000E+01
3.500000E+01
3.500000E+01
3.500000E+01
3.500000E+01
3.500000E+01
3.500000E+01
3.500000E+01
3.500000E+01
3.500000E+01
3.500000E+01
3.500000E+01
3.500000E+01
3.500000E+01
3.500000E+01
3.500000E+01
3.500000E+01
3.500000E+01
3.500000E+01
3.500000E+01
3.500000E+01
3.500000E+01
3.500000E+01
3.500000E+01
3.500000E+01
3.500000E+01
3.500000E+01
3.500000E+01
3.500000E+01
3.500000E+01
3.500000E+01
3.500000E+01
3.500000E+01
3.500000E+01
3.500000E+01
3.500000E+01
3.500000E+01
3.500000E+01
3.500000E+01
3.500000E+01
3.500000E+01
3.500000E+01
3.500000E+01
3.500000E+01
3.500000E+01
3.500000E+01
3.500000E+01
3.500000E+01
3.500000E+01
3.500000E+01
3.500000E+01
3.500000E+01
3.500000E+01
3.500000E+01
3.500000E+01
3.500000E+01
3.500000E+01
3.500000E+01
3.500000E+01
3.500000E+01
3.500000E+01
3.500000E+01
3.500000E+01
3.500000E+01
3.500000E+01
3.500000E+01
3.500000E+01
3.500000E+01
3.500000E+01
3.500000E+01
3.500000E+01
3.500000E+01
3.500000E+01
3.500000E+01
3.500000E+01
3.500000E+01
3.500000E+01
3.500000E+01
3.500000E+01
3.500000E+01
3.500000E+01
3.500000E+01
3.500000E+01
3.500000E+01
3.500000E+01
3.500000E+01
3.500000E+01
3.500000E+01
3.500000E+01
3.500000E+01
3.500000E+01
3.500000E+01
3.500000E+01
3.500000E+01
3.500000E+01
3.500000E+01
3.500000E+01
3.500000E+01
3.500000E+01
3.500000E+01
3.500000E+01
4.000000E+01
4.000000E+01
4.000000E+01
4.000000E+01
4.000000E+01
4.000000E+01
4.000000E+01
4.000000E+01
4.000000E+01
4.000000E+01
4.000000E+01
4.000000E+01
4.000000E+01
4.000000E+01
4.000000E+01
4.000000E+01
4.000000E+01
4.000000E+01
4.000000E+01
4.000000E+01
4.000000E+01
4.000000E+01
4.000000E+01
4.000000E+01
4.000000E+01
4.000000E+01
4.000000E+01
4.000000E+01
4.000000E+01
4.000000E+01
4.000000E+01
4.000000E+01
4.000000E+01
4.000000E+01
4.000000E+01
4.000000E+01
4.000000E+01
4.000000E+01
4.000000E+01
4.000000E+01
4.000000E+01
4.000000E+01
4.000000E+01
4.000000E+01
4.000000E+01
4.000000E+01
4.000000E+01
4.000000E+01
4.000000E+01
4.000000E+01
4.000000E+01
4.000000E+01
4.000000E+01
4.000000E+01
4.000000E+01
4.000000E+01
4.000000E+01
4.000000E+01
4.000000E+01
4.000000E+01
4.000000E+01
4.000000E+01
4.000000E+01
4.000000E+01
4.000000E+01
4.000000E+01
4.000000E+01
4.000000E+01
4.000000E+01
4.000000E+01
4.000000E+01
4.000000E+01
4.000000E+01
4.000000E+01
4.000000E+01
4.000000E+01
4.000000E+01
4.000000E+01
4.000000E+01
4.000000E+01
4.000000E+01
4.000000E+01
4.000000E+01
4.000000E+01
4.000000E+01
4.000000E+01
4.000000E+01
4.000000E+01
4.000000E+01
4.000000E+01
4.000000E+01
4.000000E+01
4.000000E+01
4.000000E+01
4.000000E+01
4.000000E+01
4.000000E+01
4.000000E+01
4.000000E+01
4.000000E+01
4.000000E+01
4.000000E+01
4.000000E+01
4.000000E+01
4.000000E+01
4.000000E+01
4.000000E+01
4.000000E+01
4.000000E+01
4.000000E+01
4.000000E+01
4.000000E+01
4.000000E+01
4.000000E+01
4.000000E+01
4.000000E+01
4.000000E+01
4.000000E+01
4.000000E+01
4.000000E+01
4.000000E+01
4.000000E+01
4.000000E+01
4.000000E+01
4.000000E+01
4.000000E+01
4.000000E+01
4.000000E+01
4.000000E+01
4.000000E+01
4.000000E+01
4.000000E+01
4.000000E+01
4.000000E+01
4.000000E+01
4.000000E+01
4.000000E+01
4.000000E+01
4.000000E+01
4.000000E+01
4.000000E+01
4.000000E+01
4.000000E+01
4.000000E+01
4.000000E+01
4.000000E+01
4.000000E+01
4.000000E+01
4.000000E+01
4.000000E+01
4.000000E+01
4.000000E+01
4.000000E+01
4.000000E+01
4.000000E+01
4.000000E+01
4.000000E+01
4.000000E+01
4.000000E+01
4.000000E+01
4.000000E+01
4.000000E+01
4.000000E+01
4.000000E+01
4.000000E+01
4.000000E+01
4.000000E+01
4.000000E+01
4.000000E+01
4.000000E+01
4.000000E+01
4.000000E+01
4.000000E+01
4.000000E+01
4.000000E+01
4.000000E+01
4.000000E+01
4.000000E+01
4.000000E+01
4.000000E+01
4.000000E+01
4.000000E+01
4.000000E+01
4.000000E+01
4.000000E+01
4.000000E+01
4.000000E+01
4.000000E+01
4.000000E+01
4.000000E+01
4.000000E+01
4.000000E+01
4.000000E+01
4.000000E+01
4.000000E+01
4.000000E+01
4.000000E+01
4.000000E+01
4.000000E+01
4.000000E+01
4.000000E+01
4.500000E+01
4.500000E+01
4.500000E+01
4.500000E+01
4.500000E+01
4.500000E+01
4.500000E+01
4.500000E+01
4.500000E+01
4.500000E+01
4.500000E+01
4.500000E+01
4.500000E+01
4.500000E+01
4.500000E+01
4.500000E+01
4.500000E+01
4.500000E+01
4.500000E+01
4.500000E+01
4.500000E+01
4.500000E+01
4.500000E+01
4.500000E+01
4.500000E+01
4.500000E+01
4.500000E+01
4.500000E+01
4.500000E+01
4.500000E+01
4.500000E+01
4.500000E+01
4.500000E+01
4.500000E+01
4.500000E+01
4.500000E+01
4.500000E+01
4.500000E+01
4.500000E+01
4.500000E+01
4.500000E+01
4.500000E+01
4.500000E+01
4.500000E+01
4.500000E+01
4.500000E+01
4.500000E+01
4.500000E+01
4.500000E+01
4.500000E+01
4.500000E+01
4.500000E+01
4.500000E+01
4.500000E+01
4.500000E+01
4.500000E+01
4.500000E+01
4.500000E+01
4.500000E+01
4.500000E+01
4.500000E+01
4.500000E+01
4.500000E+01
4.500000E+01
4.500000E+01
4.500000E+01
4.500000E+01
4.500000E+01
4.500000E+01
4.500000E+01
4.500000E+01
4.500000E+01
4.500000E+01
4.500000E+01
4.500000E+01
4.500000E+01
4.500000E+01
4.500000E+01
4.500000E+01
4.500000E+01
4.500000E+01
4.500000E+01
4.500000E+01
4.500000E+01
4.500000E+01
4.500000E+01
4.500000E+01
4.500000E+01
4.500000E+01
4.500000E+01
4.500000E+01
4.500000E+01
4.500000E+01
4.500000E+01
4.500000E+01
4.500000E+01
4.500000E+01
4.500000E+01
4.500000E+01
4.500000E+01
4.500000E+01
4.500000E+01
4.500000E+01
4.500000E+01
4.500000E+01
4.500000E+01
4.500000E+01
4.500000E+01
4.500000E+01
4.500000E+01
4.500000E+01
4.500000E+01
4.500000E+01
4.500000E+01
4.500000E+01
4.500000E+01
4.500000E+01
4.500000E+01
4.500000E+01
4.500000E+01
4.500000E+01
4.500000E+01
4.500000E+01
4.500000E+01
4.500000E+01
4.500000E+01
4.500000E+01
4.500000E+01
4.500000E+01
4.500000E+01
4.500000E+01
4.500000E+01
4.500000E+01
4.500000E+01
4.500000E+01
4.500000E+01
4.500000E+01
4.500000E+01
4.500000E+01
4.500000E+01
4.500000E+01
4.500000E+01
4.500000E+01
4.500000E+01
4.500000E+01
4.500000E+01
4.500000E+01
4.500000E+01
4.500000E+01
4.500000E+01
4.500000E+01
4.500000E+01
4.500000E+01
4.500000E+01
4.500000E+01
4.500000E+01
4.500000E+01
4.500000E+01
4.500000E+01
4.500000E+01
4.500000E+01
4.500000E+01
4.500000E+01
4.500000E+01
4.500000E+01
4.500000E+01
4.500000E+01
4.500000E+01
4.500000E+01
4.500000E+01
4.500000E+01
4.500000E+01
4.500000E+01
4.500000E+01
4.500000E+01
4.500000E+01
4.500000E+01
4.500000E+01
4.500000E+01
4.500000E+01
4.500000E+01
4.500000E+01
4.500000E+01
4.500000E+01
4.500000E+01
4.500000E+01
4.500000E+01
4.500000E+01
4.500000E+01
4.500000E+01
4.500000E+01
4.500000E+01
4.500000E+01
4.500000E+01
4.500000E+01
4.500000E+01
4.500000E+01
4.500000E+01
4.500000E+01
4.500000E+01
4.500000E+01
5.000000E+01
5.000000E+01
5.000000E+01
5.000000E+01
5.000000E+01
5.000000E+01
5.000000E+01
5.000000E+01
5.000000E+01
5.000000E+01
5.000000E+01
5.000000E+01
5.000000E+01
5.000000E+01
5.000000E+01
5.000000E+01
5.000000E+01
5.000000E+01
5.000000E+01
5.000000E+01
5.000000E+01
5.000000E+01
5.000000E+01
5.000000E+01
5.000000E+01
5.000000E+01
5.000000E+01
5.000000E+01
5.000000E+01
5.000000E+01
5.000000E+01
5.000000E+01
5.000000E+01
5.000000E+01
5.000000E+01
5.000000E+01
5.000000E+01
5.000000E+01
5.000000E+01
5.000000E+01
5.000000E+01
5.000000E+01
5.000000E+01
5.000000E+01
5.000000E+01
5.000000E+01
5.000000E+01
5.000000E+01
5.000000E+01
5.000000E+01
5.000000E+01
5.000000E+01
5.000000E+01
5.000000E+01
5.000000E+01
5.000000E+01
5.000000E+01
5.000000E+01
5.000000E+01
5.000000E+01
5.000000E+01
5.000000E+01
5.000000E+01
5.000000E+01
5.000000E+01
5.000000E+01
5.000000E+01
5.000000E+01
5.000000E+01
5.000000E+01
5.000000E+01
5.000000E+01
5.000000E+01
5.000000E+01
5.000000E+01
5.000000E+01
5.000000E+01
5.000000E+01
5.000000E+01
5.000000E+01
5.000000E+01
5.000000E+01
5.000000E+01
5.000000E+01
5.000000E+01
5.000000E+01
5.000000E+01
5.000000E+01
5.000000E+01
5.000000E+01
5.000000E+01
5.000000E+01
5.000000E+01
5.000000E+01
5.000000E+01
5.000000E+01
5.000000E+01
5.000000E+01
5.000000E+01
5.000000E+01
5.000000E+01
5.000000E+01
5.000000E+01
5.000000E+01
5.000000E+01
5.000000E+01
5.000000E+01
5.000000E+01
5.000000E+01
5.000000E+01
5.000000E+01
5.000000E+01
5.000000E+01
5.000000E+01
5.000000E+01
5.000000E+01
5.000000E+01
5.000000E+01
5.000000E+01
5.000000E+01
5.000000E+01
5.000000E+01
5.000000E+01
5.000000E+01
5.000000E+01
5.000000E+01
5.000000E+01
5.000000E+01
5.000000E+01
5.000000E+01
5.000000E+01
5.000000E+01
5.000000E+01
5.000000E+01
5.000000E+01
5.000000E+01
5.000000E+01
5.000000E+01
5.000000E+01
5.000000E+01
5.000000E+01
5.000000E+01
5.000000E+01
5.000000E+01
5.000000E+01
5.000000E+01
5.000000E+01
5.000000E+01
5.000000E+01
5.000000E+01
5.000000E+01
5.000000E+01
5.000000E+01
5.000000E+01
5.000000E+01
5.000000E+01
5.000000E+01
5.000000E+01
5.000000E+01
5.000000E+01
5.000000E+01
5.000000E+01
5.000000E+01
5.000000E+01
5.000000E+01
5.000000E+01
5.000000E+01
5.000000E+01
5.000000E+01
5.000000E+01
5.000000E+01
5.000000E+01
5.000000E+01
5.000000E+01
5.000000E+01
5.000000E+01
5.000000E+01
5.000000E+01
5.000000E+01
5.000000E+01
5.000000E+01
5.000000E+01
5.000000E+01
5.000000E+01
5.000000E+01
5.000000E+01
5.000000E+01
5.000000E+01
5.000000E+01
5.000000E+01
5.000000E+01
5.000000E+01
5.000000E+01
5.000000E+01
5.000000E+01
5.000000E+01
5.000000E+01
5.000000E+01
5.000000E+01
5.000000E+01
5.000000E+01
5.500000E+01
5.500000E+01
5.500000E+01
5.500000E+01
5.500000E+01
5.500000E+01
5.500000E+01
5.500000E+01
5.500000E+01
5.500000E+01
5.500000E+01
5.500000E+01
5.500000E+01
5.500000E+01
5.500000E+01
5.500000E+01
5.500000E+01
5.500000E+01
5.500000E+01
5.500000E+01
5.500000E+01
5.500000E+01
5.500000E+01
5.500000E+01
5.500000E+01
5.500000E+01
5.500000E+01
5.500000E+01
5.500000E+01
5.500000E+01
5.500000E+01
5.500000E+01
5.500000E+01
5.500000E+01
5.500000E+01
5.500000E+01
5.500000E+01
5.500000E+01
5.500000E+01
5.500000E+01
5.500000E+01
5.500000E+01
5.500000E+01
5.500000E+01
5.500000E+01
5.500000E+01
5.500000E+01
5.500000E+01
5.500000E+01
5.500000E+01
5.500000E+01
5.500000E+01
5.500000E+01
5.500000E+01
5.500000E+01
5.500000E+01
5.500000E+01
5.500000E+01
5.500000E+01
5.500000E+01
5.500000E+01
5.500000E+01
5.500000E+01
5.500000E+01
5.500000E+01
5.500000E+01
5.500000E+01
5.500000E+01
5.500000E+01
5.500000E+01
5.500000E+01
5.500000E+01
5.500000E+01
5.500000E+01
5.500000E+01
5.500000E+01
5.500000E+01
5.500000E+01
5.500000E+01
5.500000E+01
5.500000E+01
5.500000E+01
5.500000E+01
5.500000E+01
5.500000E+01
5.500000E+01
5.500000E+01
5.500000E+01
5.500000E+01
5.500000E+01
5.500000E+01
5.500000E+01
5.500000E+01
5.500000E+01
5.500000E+01
5.500000E+01
5.500000E+01
5.500000E+01
5.500000E+01
5.500000E+01
5.500000E+01
5.500000E+01
5.500000E+01
5.500000E+01
5.500000E+01
5.500000E+01
5.500000E+01
5.500000E+01
5.500000E+01
5.500000E+01
5.500000E+01
5.500000E+01
5.500000E+01
5.500000E+01
5.500000E+01
5.500000E+01
5.500000E+01
5.500000E+01
5.500000E+01
5.500000E+01
5.500000E+01
5.500000E+01
5.500000E+01
5.500000E+01
5.500000E+01
5.500000E+01
5.500000E+01
5.500000E+01
5.500000E+01
5.500000E+01
5.500000E+01
5.500000E+01
5.500000E+01
5.500000E+01
5.500000E+01
5.500000E+01
5.500000E+01
5.500000E+01
5.500000E+01
5.500000E+01
5.500000E+01
5.500000E+01
5.500000E+01
5.500000E+01
5.500000E+01
5.500000E+01
5.500000E+01
5.500000E+01
5.500000E+01
5.500000E+01
5.500000E+01
5.500000E+01
5.500000E+01
5.500000E+01
5.500000E+01
5.500000E+01
5.500000E+01
5.500000E+01
5.500000E+01
5.500000E+01
5.500000E+01
5.500000E+01
5.500000E+01
5.500000E+01
5.500000E+01
5.500000E+01
5.500000E+01
5.500000E+01
5.500000E+01
5.500000E+01
5.500000E+01
5.500000E+01
5.500000E+01
5.500000E+01
5.500000E+01
5.500000E+01
5.500000E+01
5.500000E+01
5.500000E+01
5.500000E+01
5.500000E+01
5.500000E+01
5.500000E+01
5.500000E+01
5.500000E+01
5.500000E+01
5.500000E+01
5.500000E+01
5.500000E+01
5.500000E+01
5.500000E+01
5.500000E+01
5.500000E+01
5.500000E+01
5.500000E+01
5.500000E+01
5.500000E+01
5.500000E+01
5.500000E+01
5.500000E+01
5.500000E+01
6.000000E+01
6.000000E+01
6.000000E+01
6.000000E+01
6.000000E+01
6.000000E+01
6.000000E+01
6.000000E+01
6.000000E+01
6.000000E+01
6.000000E+01
6.000000E+01
6.000000E+01
6.000000E+01
6.000000E+01
6.000000E+01
6.000000E+01
6.000000E+01
6.000000E+01
6.000000E+01
6.000000E+01
6.000000E+01
6.000000E+01
6.000000E+01
6.000000E+01
6.000000E+01
6.000000E+01
6.000000E+01
6.000000E+01
6.000000E+01
6.000000E+01
6.000000E+01
6.000000E+01
6.000000E+01
6.000000E+01
6.000000E+01
6.000000E+01
6.000000E+01
6.000000E+01
6.000000E+01
6.000000E+01
6.000000E+01
6.000000E+01
6.000000E+01
6.000000E+01
6.000000E+01
6.000000E+01
6.000000E+01
6.000000E+01
6.000000E+01
6.000000E+01
6.000000E+01
6.000000E+01
6.000000E+01
6.000000E+01
6.000000E+01
6.000000E+01
6.000000E+01
6.000000E+01
6.000000E+01
6.000000E+01
6.000000E+01
6.000000E+01
6.000000E+01
6.000000E+01
6.000000E+01
6.000000E+01
6.000000E+01
6.000000E+01
6.000000E+01
6.000000E+01
6.000000E+01
6.000000E+01
6.000000E+01
6.000000E+01
6.000000E+01
6.000000E+01
6.000000E+01
6.000000E+01
6.000000E+01
6.000000E+01
6.000000E+01
6.000000E+01
6.000000E+01
6.000000E+01
6.000000E+01
6.000000E+01
6.000000E+01
6.000000E+01
6.000000E+01
6.000000E+01
6.000000E+01
6.000000E+01
6.000000E+01
6.000000E+01
6.000000E+01
6.000000E+01
6.000000E+01
6.000000E+01
6.000000E+01
6.000000E+01
6.000000E+01
6.000000E+01
6.000000E+01
6.000000E+01
6.000000E+01
6.000000E+01
6.000000E+01
6.000000E+01
6.000000E+01
6.000000E+01
6.000000E+01
6.000000E+01
6.000000E+01
6.000000E+01
6.000000E+01
6.000000E+01
6.000000E+01
6.000000E+01
6.000000E+01
6.000000E+01
6.000000E+01
6.000000E+01
6.000000E+01
6.000000E+01
6.000000E+01
6.000000E+01
6.000000E+01
6.000000E+01
6.000000E+01
6.000000E+01
6.000000E+01
6.000000E+01
6.000000E+01
6.000000E+01
6.000000E+01
6.000000E+01
6.000000E+01
6.000000E+01
6.000000E+01
6.000000E+01
6.000000E+01
6.000000E+01
6.000000E+01
6.000000E+01
6.000000E+01
6.000000E+01
6.000000E+01
6.000000E+01
6.000000E+01
6.000000E+01
6.000000E+01
6.000000E+01
6.000000E+01
6.000000E+01
6.000000E+01
6.000000E+01
6.000000E+01
6.000000E+01
6.000000E+01
6.000000E+01
6.000000E+01
6.000000E+01
6.000000E+01
6.000000E+01
6.000000E+01
6.000000E+01
6.000000E+01
6.000000E+01
6.000000E+01
6.000000E+01
6.000000E+01
6.000000E+01
6.000000E+01
6.000000E+01
6.000000E+01
6.000000E+01
6.000000E+01
6.000000E+01
6.000000E+01
6.000000E+01
6.000000E+01
6.000000E+01
6.000000E+01
6.000000E+01
6.000000E+01
6.000000E+01
6.000000E+01
6.000000E+01
6.000000E+01
6.000000E+01
6.000000E+01
6.000000E+01
6.000000E+01
6.000000E+01
6.000000E+01
6.000000E+01
6.000000E+01
6.000000E+01
6.000000E+01
6.000000E+01
6.500000E+01
6.500000E+01
6.500000E+01
6.500000E+01
6.500000E+01
6.500000E+01
6.500000E+01
6.500000E+01
6.500000E+01
6.500000E+01
6.500000E+01
6.500000E+01
6.500000E+01
6.500000E+01
6.500000E+01
6.500000E+01
6.500000E+01
6.500000E+01
6.500000E+01
6.500000E+01
6.500000E+01
6.500000E+01
6.500000E+01
6.500000E+01
6.500000E+01
6.500000E+01
6.500000E+01
6.500000E+01
6.500000E+01
6.500000E+01
6.500000E+01
6.500000E+01
6.500000E+01
6.500000E+01
6.500000E+01
6.500000E+01
6.500000E+01
6.500000E+01
6.500000E+01
6.500000E+01
6.500000E+01
6.500000E+01
6.500000E+01
6.500000E+01
6.500000E+01
6.500000E+01
6.500000E+01
6.500000E+01
6.500000E+01
6.500000E+01
6.500000E+01
6.500000E+01
6.500000E+01
6.500000E+01
6.500000E+01
6.500000E+01
6.500000E+01
6.500000E+01
6.500000E+01
6.500000E+01
6.500000E+01
6.500000E+01
6.500000E+01
6.500000E+01
6.500000E+01
6.500000E+01
6.500000E+01
6.500000E+01
6.500000E+01
6.500000E+01
6.500000E+01
6.500000E+01
6.500000E+01
6.500000E+01
6.500000E+01
6.500000E+01
6.500000E+01
6.500000E+01
6.500000E+01
6.500000E+01
6.500000E+01
6.500000E+01
6.500000E+01
6.500000E+01
6.500000E+01
6.500000E+01
6.500000E+01
6.500000E+01
6.500000E+01
6.500000E+01
6.500000E+01
6.500000E+01
6.500000E+01
6.500000E+01
6.500000E+01
6.500000E+01
6.500000E+01
6.500000E+01
6.500000E+01
6.500000E+01
6.500000E+01
6.500000E+01
6.500000E+01
6.500000E+01
6.500000E+01
6.500000E+01
6.500000E+01
6.500000E+01
6.500000E+01
6.500000E+01
6.500000E+01
6.500000E+01
6.500000E+01
6.500000E+01
6.500000E+01
6.500000E+01
6.500000E+01
6.500000E+01
6.500000E+01
6.500000E+01
6.500000E+01
6.500000E+01
6.500000E+01
6.500000E+01
6.500000E+01
6.500000E+01
6.500000E+01
6.500000E+01
6.500000E+01
6.500000E+01
6.500000E+01
6.500000E+01
6.500000E+01
6.500000E+01
6.500000E+01
6.500000E+01
6.500000E+01
6.500000E+01
6.500000E+01
6.500000E+01
6.500000E+01
6.500000E+01
6.500000E+01
6.500000E+01
6.500000E+01
6.500000E+01
6.500000E+01
6.500000E+01
6.500000E+01
6.500000E+01
6.500000E+01
6.500000E+01
6.500000E+01
6.500000E+01
6.500000E+01
6.500000E+01
6.500000E+01
6.500000E+01
6.500000E+01
6.500000E+01
6.500000E+01
6.500000E+01
6.500000E+01
6.500000E+01
6.500000E+01
6.500000E+01
6.500000E+01
6.500000E+01
6.500000E+01
6.500000E+01
6.500000E+01
6.500000E+01
6.500000E+01
6.500000E+01
6.500000E+01
6.500000E+01
6.500000E+01
6.500000E+01
6.500000E+01
6.500000E+01
6.500000E+01
6.500000E+01
6.500000E+01
6.500000E+01
6.500000E+01
6.500000E+01
6.500000E+01
6.500000E+01
6.500000E+01
6.500000E+01
6.500000E+01
6.500000E+01
6.500000E+01
6.500000E+01
6.500000E+01
6.500000E+01
6.500000E+01
6.500000E+01
6.500000E+01
6.500000E+01
6.500000E+01
7.000000E+01
7.000000E+01
7.000000E+01
7.000000E+01
7.000000E+01
7.000000E+01
7.000000E+01
7.000000E+01
7.000000E+01
7.000000E+01
7.000000E+01
7.000000E+01
7.000000E+01
7.000000E+01
7.000000E+01
7.000000E+01
7.000000E+01
7.000000E+01
7.000000E+01
7.000000E+01
7.000000E+01
7.000000E+01
7.000000E+01
7.000000E+01
7.000000E+01
7.000000E+01
7.000000E+01
7.000000E+01
7.000000E+01
7.000000E+01
7.000000E+01
7.000000E+01
7.000000E+01
7.000000E+01
7.000000E+01
7.000000E+01
7.000000E+01
7.000000E+01
7.000000E+01
7.000000E+01
7.000000E+01
7.000000E+01
7.000000E+01
7.000000E+01
7.000000E+01
7.000000E+01
7.000000E+01
7.000000E+01
7.000000E+01
7.000000E+01
7.000000E+01
7.000000E+01
7.000000E+01
7.000000E+01
7.000000E+01
7.000000E+01
7.000000E+01
7.000000E+01
7.000000E+01
7.000000E+01
7.000000E+01
7.000000E+01
7.000000E+01
7.000000E+01
7.000000E+01
7.000000E+01
7.000000E+01
7.000000E+01
7.000000E+01
7.000000E+01
7.000000E+01
7.000000E+01
7.000000E+01
7.000000E+01
7.000000E+01
7.000000E+01
7.000000E+01
7.000000E+01
7.000000E+01
7.000000E+01
7.000000E+01
7.000000E+01
7.000000E+01
7.000000E+01
7.000000E+01
7.000000E+01
7.000000E+01
7.000000E+01
7.000000E+01
7.000000E+01
7.000000E+01
7.000000E+01
7.000000E+01
7.000000E+01
7.000000E+01
7.000000E+01
7.000000E+01
7.000000E+01
7.000000E+01
7.000000E+01
7.000000E+01
7.000000E+01
7.000000E+01
7.000000E+01
7.000000E+01
7.000000E+01
7.000000E+01
7.000000E+01
7.000000E+01
7.000000E+01
7.000000E+01
7.000000E+01
7.000000E+01
7.000000E+01
7.000000E+01
7.000000E+01
7.000000E+01
7.000000E+01
7.000000E+01
7.000000E+01
7.000000E+01
7.000000E+01
7.000000E+01
7.000000E+01
7.000000E+01
7.000000E+01
7.000000E+01
7.000000E+01
7.000000E+01
7.000000E+01
7.000000E+01
7.000000E+01
7.000000E+01
7.000000E+01
7.000000E+01
7.000000E+01
7.000000E+01
7.000000E+01
7.000000E+01
7.000000E+01
7.000000E+01
7.000000E+01
7.000000E+01
7.000000E+01
7.000000E+01
7.000000E+01
7.000000E+01
7.000000E+01
7.000000E+01
7.000000E+01
7.000000E+01
7.000000E+01
7.000000E+01
7.000000E+01
7.000000E+01
7.000000E+01
7.000000E+01
7.000000E+01
7.000000E+01
7.000000E+01
7.000000E+01
7.000000E+01
7.000000E+01
7.000000E+01
7.000000E+01
7.000000E+01
7.000000E+01
7.000000E+01
7.000000E+01
7.000000E+01
7.000000E+01
7.000000E+01
7.000000E+01
7.000000E+01
7.000000E+01
7.000000E+01
7.000000E+01
7.000000E+01
7.000000E+01
7.000000E+01
7.000000E+01
7.000000E+01
7.000000E+01
7.000000E+01
7.000000E+01
7.000000E+01
7.000000E+01
7.000000E+01
7.000000E+01
7.000000E+01
7.000000E+01
7.000000E+01
7.000000E+01
7.000000E+01
7.000000E+01
7.000000E+01
7.000000E+01
7.000000E+01
7.000000E+01
7.000000E+01
7.000000E+01
7.500000E+01
7.500000E+01
7.500000E+01
7.500000E+01
7.500000E+01
7.500000E+01
7.500000E+01
7.500000E+01
7.500000E+01
7.500000E+01
7.500000E+01
7.500000E+01
7.500000E+01
7.500000E+01
7.500000E+01
7.500000E+01
7.500000E+01
7.500000E+01
7.500000E+01
7.500000E+01
7.500000E+01
7.500000E+01
7.500000E+01
7.500000E+01
7.500000E+01
7.500000E+01
7.500000E+01
7.500000E+01
7.500000E+01
7.500000E+01
7.500000E+01
7.500000E+01
7.500000E+01
7.500000E+01
7.500000E+01
7.500000E+01
7.500000E+01
7.500000E+01
7.500000E+01
7.500000E+01
7.500000E+01
7.500000E+01
7.500000E+01
7.500000E+01
7.500000E+01
7.500000E+01
7.500000E+01
7.500000E+01
7.500000E+01
7.500000E+01
7.500000E+01
7.500000E+01
7.500000E+01
7.500000E+01
7.500000E+01
7.500000E+01
7.500000E+01
7.500000E+01
7.500000E+01
7.500000E+01
7.500000E+01
7.500000E+01
7.500000E+01
7.500000E+01
7.500000E+01
7.500000E+01
7.500000E+01
7.500000E+01
7.500000E+01
7.500000E+01
7.500000E+01
7.500000E+01
7.500000E+01
7.500000E+01
7.500000E+01
7.500000E+01
7.500000E+01
7.500000E+01
7.500000E+01
7.500000E+01
7.500000E+01
7.500000E+01
7.500000E+01
7.500000E+01
7.500000E+01
7.500000E+01
7.500000E+01
7.500000E+01
7.500000E+01
7.500000E+01
7.500000E+01
7.500000E+01
7.500000E+01
7.500000E+01
7.500000E+01
7.500000E+01
7.500000E+01
7.500000E+01
7.500000E+01
7.500000E+01
7.500000E+01
7.500000E+01
7.500000E+01
7.500000E+01
7.500000E+01
7.500000E+01
7.500000E+01
7.500000E+01
7.500000E+01
7.500000E+01
7.500000E+01
7.500000E+01
7.500000E+01
7.500000E+01
7.500000E+01
7.500000E+01
7.500000E+01
7.500000E+01
7.500000E+01
7.500000E+01
7.500000E+01
7.500000E+01
7.500000E+01
7.500000E+01
7.500000E+01
7.500000E+01
7.500000E+01
7.500000E+01
7.500000E+01
7.500000E+01
7.500000E+01
7.500000E+01
7.500000E+01
7.500000E+01
7.500000E+01
7.500000E+01
7.500000E+01
7.500000E+01
7.500000E+01
7.500000E+01
7.500000E+01
7.500000E+01
7.500000E+01
7.500000E+01
7.500000E+01
7.500000E+01
7.500000E+01
7.500000E+01
7.500000E+01
7.500000E+01
7.500000E+01
7.500000E+01
7.500000E+01
7.500000E+01
7.500000E+01
7.500000E+01
7.500000E+01
7.500000E+01
7.500000E+01
7.500000E+01
7.500000E+01
7.500000E+01
7.500000E+01
7.500000E+01
7.500000E+01
7.500000E+01
7.500000E+01
7.500000E+01
7.500000E+01
7.500000E+01
7.500000E+01
7.500000E+01
7.500000E+01
7.500000E+01
7.500000E+01
7.500000E+01
7.500000E+01
7.500000E+01
7.500000E+01
7.500000E+01
7.500000E+01
7.500000E+01
7.500000E+01
7.500000E+01
7.500000E+01
7.500000E+01
7.500000E+01
7.500000E+01
7.500000E+01
7.500000E+01
7.500000E+01
7.500000E+01
7.500000E+01
7.500000E+01
7.500000E+01
7.500000E+01
7.500000E+01
7.500000E+01
7.500000E+01
7.500000E+01
7.500000E+01
8.000000E+01
8.000000E+01
8.000000E+01
8.000000E+01
8.000000E+01
8.000000E+01
8.000000E+01
8.000000E+01
8.000000E+01
8.000000E+01
8.000000E+01
8.000000E+01
8.000000E+01
8.000000E+01
8.000000E+01
8.000000E+01
8.000000E+01
8.000000E+01
8.000000E+01
8.000000E+01
8.000000E+01
8.000000E+01
8.000000E+01
8.000000E+01
8.000000E+01
8.000000E+01
8.000000E+01
8.000000E+01
8.000000E+01
8.000000E+01
8.000000E+01
8.000000E+01
8.000000E+01
8.000000E+01
8.000000E+01
8.000000E+01
8.000000E+01
8.000000E+01
8.000000E+01
8.000000E+01
8.000000E+01
8.000000E+01
8.000000E+01
8.000000E+01
8.000000E+01
8.000000E+01
8.000000E+01
8.000000E+01
8.000000E+01
8.000000E+01
8.000000E+01
8.000000E+01
8.000000E+01
8.000000E+01
8.000000E+01
8.000000E+01
8.000000E+01
8.000000E+01
8.000000E+01
8.000000E+01
8.000000E+01
8.000000E+01
8.000000E+01
8.000000E+01
8.000000E+01
8.000000E+01
8.000000E+01
8.000000E+01
8.000000E+01
8.000000E+01
8.000000E+01
8.000000E+01
8.000000E+01
8.000000E+01
8.000000E+01
8.000000E+01
8.000000E+01
8.000000E+01
8.000000E+01
8.000000E+01
8.000000E+01
8.000000E+01
8.000000E+01
8.000000E+01
8.000000E+01
8.000000E+01
8.000000E+01
8.000000E+01
8.000000E+01
8.000000E+01
8.000000E+01
8.000000E+01
8.000000E+01
8.000000E+01
8.000000E+01
8.000000E+01
8.000000E+01
8.000000E+01
8.000000E+01
8.000000E+01
8.000000E+01
8.000000E+01
8.000000E+01
8.000000E+01
8.000000E+01
8.000000E+01
8.000000E+01
8.000000E+01
8.000000E+01
8.000000E+01
8.000000E+01
8.000000E+01
8.000000E+01
8.000000E+01
8.000000E+01
8.000000E+01
8.000000E+01
8.000000E+01
8.000000E+01
8.000000E+01
8.000000E+01
8.000000E+01
8.000000E+01
8.000000E+01
8.000000E+01
8.000000E+01
8.000000E+01
8.000000E+01
8.000000E+01
8.000000E+01
8.000000E+01
8.000000E+01
8.000000E+01
8.000000E+01
8.000000E+01
8.000000E+01
8.000000E+01
8.000000E+01
8.000000E+01
8.000000E+01
8.000000E+01
8.000000E+01
8.000000E+01
8.000000E+01
8.000000E+01
8.000000E+01
8.000000E+01
8.000000E+01
8.000000E+01
8.000000E+01
8.000000E+01
8.000000E+01
8.000000E+01
8.000000E+01
8.000000E+01
8.000000E+01
8.000000E+01
8.000000E+01
8.000000E+01
8.000000E+01
8.000000E+01
8.000000E+01
8.000000E+01
8.000000E+01
8.000000E+01
8.000000E+01
8.000000E+01
8.000000E+01
8.000000E+01
8.000000E+01
8.000000E+01
8.000000E+01
8.000000E+01
8.000000E+01
8.000000E+01
8.000000E+01
8.000000E+01
8.000000E+01
8.000000E+01
8.000000E+01
8.000000E+01
8.000000E+01
8.000000E+01
8.000000E+01
8.000000E+01
8.000000E+01
8.000000E+01
8.000000E+01
8.000000E+01
8.000000E+01
8.000000E+01
8.000000E+01
8.000000E+01
8.000000E+01
8.000000E+01
8.000000E+01
8.000000E+01
8.000000E+01
8.000000E+01
8.000000E+01
8.000000E+01
8.500000E+01
8.500000E+01
8.500000E+01
8.500000E+01
8.500000E+01
8.500000E+01
8.500000E+01
8.500000E+01
8.500000E+01
8.500000E+01
8.500000E+01
8.500000E+01
8.500000E+01
8.500000E+01
8.500000E+01
8.500000E+01
8.500000E+01
8.500000E+01
8.500000E+01
8.500000E+01
8.500000E+01
8.500000E+01
8.500000E+01
8.500000E+01
8.500000E+01
8.500000E+01
8.500000E+01
8.500000E+01
8.500000E+01
8.500000E+01
8.500000E+01
8.500000E+01
8.500000E+01
8.500000E+01
8.500000E+01
8.500000E+01
8.500000E+01
8.500000E+01
8.500000E+01
8.500000E+01
8.500000E+01
8.500000E+01
8.500000E+01
8.500000E+01
8.500000E+01
8.500000E+01
8.500000E+01
8.500000E+01
8.500000E+01
8.500000E+01
8.500000E+01
8.500000E+01
8.500000E+01
8.500000E+01
8.500000E+01
8.500000E+01
8.500000E+01
8.500000E+01
8.500000E+01
8.500000E+01
8.500000E+01
8.500000E+01
8.500000E+01
8.500000E+01
8.500000E+01
8.500000E+01
8.500000E+01
8.500000E+01
8.500000E+01
8.500000E+01
8.500000E+01
8.500000E+01
8.500000E+01
8.500000E+01
8.500000E+01
8.500000E+01
8.500000E+01
8.500000E+01
8.500000E+01
8.500000E+01
8.500000E+01
8.500000E+01
8.500000E+01
8.500000E+01
8.500000E+01
8.500000E+01
8.500000E+01
8.500000E+01
8.500000E+01
8.500000E+01
8.500000E+01
8.500000E+01
8.500000E+01
8.500000E+01
8.500000E+01
8.500000E+01
8.500000E+01
8.500000E+01
8.500000E+01
8.500000E+01
8.500000E+01
8.500000E+01
8.500000E+01
8.500000E+01
8.500000E+01
8.500000E+01
8.500000E+01
8.500000E+01
8.500000E+01
8.500000E+01
8.500000E+01
8.500000E+01
8.500000E+01
8.500000E+01
8.500000E+01
8.500000E+01
8.500000E+01
8.500000E+01
8.500000E+01
8.500000E+01
8.500000E+01
8.500000E+01
8.500000E+01
8.500000E+01
8.500000E+01
8.500000E+01
8.500000E+01
8.500000E+01
8.500000E+01
8.500000E+01
8.500000E+01
8.500000E+01
8.500000E+01
8.500000E+01
8.500000E+01
8.500000E+01
8.500000E+01
8.500000E+01
8.500000E+01
8.500000E+01
8.500000E+01
8.500000E+01
8.500000E+01
8.500000E+01
8.500000E+01
8.500000E+01
8.500000E+01
8.500000E+01
8.500000E+01
8.500000E+01
8.500000E+01
8.500000E+01
8.500000E+01
8.500000E+01
8.500000E+01
8.500000E+01
8.500000E+01
8.500000E+01
8.500000E+01
8.500000E+01
8.500000E+01
8.500000E+01
8.500000E+01
8.500000E+01
8.500000E+01
8.500000E+01
8.500000E+01
8.500000E+01
8.500000E+01
8.500000E+01
8.500000E+01
8.500000E+01
8.500000E+01
8.500000E+01
8.500000E+01
8.500000E+01
8.500000E+01
8.500000E+01
8.500000E+01
8.500000E+01
8.500000E+01
8.500000E+01
8.500000E+01
8.500000E+01
8.500000E+01
8.500000E+01
8.500000E+01
8.500000E+01
8.500000E+01
8.500000E+01
8.500000E+01
8.500000E+01
8.500000E+01
8.500000E+01
8.500000E+01
8.500000E+01
8.500000E+01
8.500000E+01
8.500000E+01
8.500000E+01
8.500000E+01
9.000000E+01
9.000000E+01
9.000000E+01
9.000000E+01
9.000000E+01
9.000000E+01
9.000000E+01
9.000000E+01
9.000000E+01
9.000000E+01
9.000000E+01
9.000000E+01
9.000000E+01
9.000000E+01
9.000000E+01
9.000000E+01
9.000000E+01
9.000000E+01
9.000000E+01
9.000000E+01
9.000000E+01
9.000000E+01
9.000000E+01
9.000000E+01
9.000000E+01
9.000000E+01
9.000000E+01
9.000000E+01
9.000000E+01
9.000000E+01
9.000000E+01
9.000000E+01
9.000000E+01
9.000000E+01
9.000000E+01
9.000000E+01
9.000000E+01
9.000000E+01
9.000000E+01
9.000000E+01
9.000000E+01
9.000000E+01
9.000000E+01
9.000000E+01
9.000000E+01
9.000000E+01
9.000000E+01
9.000000E+01
9.000000E+01
9.000000E+01
9.000000E+01
9.000000E+01
9.000000E+01
9.000000E+01
9.000000E+01
9.000000E+01
9.000000E+01
9.000000E+01
9.000000E+01
9.000000E+01
9.000000E+01
9.000000E+01
9.000000E+01
9.000000E+01
9.000000E+01
9.000000E+01
9.000000E+01
9.000000E+01
9.000000E+01
9.000000E+01
9.000000E+01
9.000000E+01
9.000000E+01
9.000000E+01
9.000000E+01
9.000000E+01
9.000000E+01
9.000000E+01
9.000000E+01
9.000000E+01
9.000000E+01
9.000000E+01
9.000000E+01
9.000000E+01
9.000000E+01
9.000000E+01
9.000000E+01
9.000000E+01
9.000000E+01
9.000000E+01
9.000000E+01
9.000000E+01
9.000000E+01
9.000000E+01
9.000000E+01
9.000000E+01
9.000000E+01
9.000000E+01
9.000000E+01
9.000000E+01
9.000000E+01
9.000000E+01
9.000000E+01
9.000000E+01
9.000000E+01
9.000000E+01
9.000000E+01
9.000000E+01
9.000000E+01
9.000000E+01
9.000000E+01
9.000000E+01
9.000000E+01
9.000000E+01
9.000000E+01
9.000000E+01
9.000000E+01
9.000000E+01
9.000000E+01
9.000000E+01
9.000000E+01
9.000000E+01
9.000000E+01
9.000000E+01
9.000000E+01
9.000000E+01
9.000000E+01
9.000000E+01
9.000000E+01
9.000000E+01
9.000000E+01
9.000000E+01
9.000000E+01
9.000000E+01
9.000000E+01
9.000000E+01
9.000000E+01
9.000000E+01
9.000000E+01
9.000000E+01
9.000000E+01
9.000000E+01
9.000000E+01
9.000000E+01
9.000000E+01
9.000000E+01
9.000000E+01
9.000000E+01
9.000000E+01
9.000000E+01
9.000000E+01
9.000000E+01
9.000000E+01
9.000000E+01
9.000000E+01
9.000000E+01
9.000000E+01
9.000000E+01
9.000000E+01
9.000000E+01
9.000000E+01
9.000000E+01
9.000000E+01
9.000000E+01
9.000000E+01
9.000000E+01
9.000000E+01
9.000000E+01
9.000000E+01
9.000000E+01
9.000000E+01
9.000000E+01
9.000000E+01
9.000000E+01
9.000000E+01
9.000000E+01
9.000000E+01
9.000000E+01
9.000000E+01
9.000000E+01
9.000000E+01
9.000000E+01
9.000000E+01
9.000000E+01
9.000000E+01
9.000000E+01
9.000000E+01
9.000000E+01
9.000000E+01
9.000000E+01
9.000000E+01
9.000000E+01
9.000000E+01
9.000000E+01
9.000000E+01
9.000000E+01
9.000000E+01
9.000000E+01
9.000000E+01
9.000000E+01
9.000000E+01
9.500000E+01
9.500000E+01
9.500000E+01
9.500000E+01
9.500000E+01
9.500000E+01
9.500000E+01
9.500000E+01
9.500000E+01
9.500000E+01
9.500000E+01
9.500000E+01
9.500000E+01
9.500000E+01
9.500000E+01
9.500000E+01
9.500000E+01
9.500000E+01
9.500000E+01
9.500000E+01
9.500000E+01
9.500000E+01
9.500000E+01
9.500000E+01
9.500000E+01
9.500000E+01
9.500000E+01
9.500000E+01
9.500000E+01
9.500000E+01
9.500000E+01
9.500000E+01
9.500000E+01
9.500000E+01
9.500000E+01
9.500000E+01
9.500000E+01
9.500000E+01
9.500000E+01
9.500000E+01
9.500000E+01
9.500000E+01
9.500000E+01
9.500000E+01
9.500000E+01
9.500000E+01
9.500000E+01
9.500000E+01
9.500000E+01
9.500000E+01
9.500000E+01
9.500000E+01
9.500000E+01
9.500000E+01
9.500000E+01
9.500000E+01
9.500000E+01
9.500000E+01
9.500000E+01
9.500000E+01
9.500000E+01
9.500000E+01
9.500000E+01
9.500000E+01
9.500000E+01
9.500000E+01
9.500000E+01
9.500000E+01
9.500000E+01
9.500000E+01
9.500000E+01
9.500000E+01
9.500000E+01
9.500000E+01
9.500000E+01
9.500000E+01
9.500000E+01
9.500000E+01
9.500000E+01
9.500000E+01
9.500000E+01
9.500000E+01
9.500000E+01
9.500000E+01
9.500000E+01
9.500000E+01
9.500000E+01
9.500000E+01
9.500000E+01
9.500000E+01
9.500000E+01
9.500000E+01
9.500000E+01
9.500000E+01
9.500000E+01
9.500000E+01
9.500000E+01
9.500000E+01
9.500000E+01
9.500000E+01
9.500000E+01
9.500000E+01
9.500000E+01
9.500000E+01
9.500000E+01
9.500000E+01
9.500000E+01
9.500000E+01
9.500000E+01
9.500000E+01
9.500000E+01
9.500000E+01
9.500000E+01
9.500000E+01
9.500000E+01
9.500000E+01
9.500000E+01
9.500000E+01
9.500000E+01
9.500000E+01
9.500000E+01
9.500000E+01
9.500000E+01
9.500000E+01
9.500000E+01
9.500000E+01
9.500000E+01
9.500000E+01
9.500000E+01
9.500000E+01
9.500000E+01
9.500000E+01
9.500000E+01
9.500000E+01
9.500000E+01
9.500000E+01
9.500000E+01
9.500000E+01
9.500000E+01
9.500000E+01
9.500000E+01
9.500000E+01
9.500000E+01
9.500000E+01
9.500000E+01
9.500000E+01
9.500000E+01
9.500000E+01
9.500000E+01
9.500000E+01
9.500000E+01
9.500000E+01
9.500000E+01
9.500000E+01
9.500000E+01
9.500000E+01
9.500000E+01
9.500000E+01
9.500000E+01
9.500000E+01
9.500000E+01
9.500000E+01
9.500000E+01
9.500000E+01
9.500000E+01
9.500000E+01
9.500000E+01
9.500000E+01
9.500000E+01
9.500000E+01
9.500000E+01
9.500000E+01
9.500000E+01
9.500000E+01
9.500000E+01
9.500000E+01
9.500000E+01
9.500000E+01
9.500000E+01
9.500000E+01
9.500000E+01
9.500000E+01
9.500000E+01
9.500000E+01
9.500000E+01
9.500000E+01
9.500000E+01
9.500000E+01
9.500000E+01
9.500000E+01
9.500000E+01
9.500000E+01
9.500000E+01
9.500000E+01
9.500000E+01
9.500000E+01
9.500000E+01
9.500000E+01
9.500000E+01
9.500000E+01
9.500000E+01
1.000000E+02
1.000000E+02
1.000000E+02
1.000000E+02
1.000000E+02
1.000000E+02
1.000000E+02
1.000000E+02
1.000000E+02
1.000000E+02
1.000000E+02
1.000000E+02
1.000000E+02
1.000000E+02
1.000000E+02
1.000000E+02
1.000000E+02
1.000000E+02
1.000000E+02
1.000000E+02
1.000000E+02
1.000000E+02
1.000000E+02
1.000000E+02
1.000000E+02
1.000000E+02
1.000000E+02
1.000000E+02
1.000000E+02
1.000000E+02
1.000000E+02
1.000000E+02
1.000000E+02
1.000000E+02
1.000000E+02
1.000000E+02
1.000000E+02
1.000000E+02
1.000000E+02
1.000000E+02
1.000000E+02
1.000000E+02
1.000000E+02
1.000000E+02
1.000000E+02
1.000000E+02
1.000000E+02
1.000000E+02
1.000000E+02
1.000000E+02
1.000000E+02
1.000000E+02
1.000000E+02
1.000000E+02
1.000000E+02
1.000000E+02
1.000000E+02
1.000000E+02
1.000000E+02
1.000000E+02
1.000000E+02
1.000000E+02
1.000000E+02
1.000000E+02
1.000000E+02
1.000000E+02
1.000000E+02
1.000000E+02
1.000000E+02
1.000000E+02
1.000000E+02
1.000000E+02
1.000000E+02
1.000000E+02
1.000000E+02
1.000000E+02
1.000000E+02
1.000000E+02
1.000000E+02
1.000000E+02
1.000000E+02
1.000000E+02
1.000000E+02
1.000000E+02
1.000000E+02
1.000000E+02
1.000000E+02
1.000000E+02
1.000000E+02
1.000000E+02
1.000000E+02
1.000000E+02
1.000000E+02
1.000000E+02
1.000000E+02
1.000000E+02
1.000000E+02
1.000000E+02
1.000000E+02
1.000000E+02
1.000000E+02
1.000000E+02
1.000000E+02
1.000000E+02
1.000000E+02
1.000000E+02
1.000000E+02
1.000000E+02
1.000000E+02
1.000000E+02
1.000000E+02
1.000000E+02
1.000000E+02
1.000000E+02
1.000000E+02
1.000000E+02
1.000000E+02
1.000000E+02
1.000000E+02
1.000000E+02
1.000000E+02
1.000000E+02
1.000000E+02
1.000000E+02
1.000000E+02
1.000000E+02
1.000000E+02
1.000000E+02
1.000000E+02
1.000000E+02
1.000000E+02
1.000000E+02
1.000000E+02
1.000000E+02
1.000000E+02
1.000000E+02
1.000000E+02
1.000000E+02
1.000000E+02
1.000000E+02
1.000000E+02
1.000000E+02
1.000000E+02
1.000000E+02
1.000000E+02
1.000000E+02
1.000000E+02
1.000000E+02
1.000000E+02
1.000000E+02
1.000000E+02
1.000000E+02
1.000000E+02
1.000000E+02
1.000000E+02
1.000000E+02
1.000000E+02
1.000000E+02
1.000000E+02
1.000000E+02
1.000000E+02
1.000000E+02
1.000000E+02
1.000000E+02
1.000000E+02
1.000000E+02
1.000000E+02
1.000000E+02
1.000000E+02
1.000000E+02
1.000000E+02
1.000000E+02
1.000000E+02
1.000000E+02
1.000000E+02
1.000000E+02
1.000000E+02
1.000000E+02
1.000000E+02
1.000000E+02
1.000000E+02
1.000000E+02
1.000000E+02
1.000000E+02
1.000000E+02
1.000000E+02
1.000000E+02
1.000000E+02
1.000000E+02
1.000000E+02
1.000000E+02
1.000000E+02
1.000000E+02
1.000000E+02
1.000000E+02
1.000000E+02
1.000000E+02
1.000000E+02
1.000000E+02
1.000000E+02
1.000000E+02
1.050000E+02
1.050000E+02
1.050000E+02
1.050000E+02
1.050000E+02
1.050000E+02
1.050000E+02
1.050000E+02
1.050000E+02
1.050000E+02
1.050000E+02
1.050000E+02
1.050000E+02
1.050000E+02
1.050000E+02
1.050000E+02
1.050000E+02
1.050000E+02
1.050000E+02
1.050000E+02
1.050000E+02
1.050000E+02
1.050000E+02
1.050000E+02
1.050000E+02
1.050000E+02
1.050000E+02
1.050000E+02
1.050000E+02
1.050000E+02
1.050000E+02
1.050000E+02
1.050000E+02
1.050000E+02
1.050000E+02
1.050000E+02
1.050000E+02
1.050000E+02
1.050000E+02
1.050000E+02
1.050000E+02
1.050000E+02
1.050000E+02
1.050000E+02
1.050000E+02
1.050000E+02
1.050000E+02
1.050000E+02
1.050000E+02
1.050000E+02
1.050000E+02
1.050000E+02
1.050000E+02
1.050000E+02
1.050000E+02
1.050000E+02
1.050000E+02
1.050000E+02
1.050000E+02
1.050000E+02
1.050000E+02
1.050000E+02
1.050000E+02
1.050000E+02
1.050000E+02
1.050000E+02
1.050000E+02
1.050000E+02
1.050000E+02
1.050000E+02
1.050000E+02
1.050000E+02
1.050000E+02
1.050000E+02
1.050000E+02
1.050000E+02
1.050000E+02
1.050000E+02
1.050000E+02
1.050000E+02
1.050000E+02
1.050000E+02
1.050000E+02
1.050000E+02
1.050000E+02
1.050000E+02
1.050000E+02
1.050000E+02
1.050000E+02
1.050000E+02
1.050000E+02
1.050000E+02
1.050000E+02
1.050000E+02
1.050000E+02
1.050000E+02
1.050000E+02
1.050000E+02
1.050000E+02
1.050000E+02
1.050000E+02
1.050000E+02
1.050000E+02
1.050000E+02
1.050000E+02
1.050000E+02
1.050000E+02
1.050000E+02
1.050000E+02
1.050000E+02
1.050000E+02
1.050000E+02
1.050000E+02
1.050000E+02
1.050000E+02
1.050000E+02
1.050000E+02
1.050000E+02
1.050000E+02
1.050000E+02
1.050000E+02
1.050000E+02
1.050000E+02
1.050000E+02
1.050000E+02
1.050000E+02
1.050000E+02
1.050000E+02
1.050000E+02
1.050000E+02
1.050000E+02
1.050000E+02
1.050000E+02
1.050000E+02
1.050000E+02
1.050000E+02
1.050000E+02
1.050000E+02
1.050000E+02
1.050000E+02
1.050000E+02
1.050000E+02
1.050000E+02
1.050000E+02
1.050000E+02
1.050000E+02
1.050000E+02
1.050000E+02
1.050000E+02
1.050000E+02
1.050000E+02
1.050000E+02
1.050000E+02
1.050000E+02
1.050000E+02
1.050000E+02
1.050000E+02
1.050000E+02
1.050000E+02
1.050000E+02
1.050000E+02
1.050000E+02
1.050000E+02
1.050000E+02
1.050000E+02
1.050000E+02
1.050000E+02
1.050000E+02
1.050000E+02
1.050000E+02
1.050000E+02
1.050000E+02
1.050000E+02
1.050000E+02
1.050000E+02
1.050000E+02
1.050000E+02
1.050000E+02
1.050000E+02
1.050000E+02
1.050000E+02
1.050000E+02
1.050000E+02
1.050000E+02
1.050000E+02
1.050000E+02
1.050000E+02
1.050000E+02
1.050000E+02
1.050000E+02
1.050000E+02
1.050000E+02
1.050000E+02
1.050000E+02
1.050000E+02
1.050000E+02
1.050000E+02
1.050000E+02
1.050000E+02
1.050000E+02
1.050000E+02
1.100000E+02
1.100000E+02
1.100000E+02
1.100000E+02
1.100000E+02
1.100000E+02
1.100000E+02
1.100000E+02
1.100000E+02
1.100000E+02
1.100000E+02
1.100000E+02
1.100000E+02
1.100000E+02
1.100000E+02
1.100000E+02
1.100000E+02
1.100000E+02
1.100000E+02
1.100000E+02
1.100000E+02
1.100000E+02
1.100000E+02
1.100000E+02
1.100000E+02
1.100000E+02
1.100000E+02
1.100000E+02
1.100000E+02
1.100000E+02
1.100000E+02
1.100000E+02
1.100000E+02
1.100000E+02
1.100000E+02
1.100000E+02
1.100000E+02
1.100000E+02
1.100000E+02
1.100000E+02
1.100000E+02
1.100000E+02
1.100000E+02
1.100000E+02
1.100000E+02
1.100000E+02
1.100000E+02
1.100000E+02
1.100000E+02
1.100000E+02
1.100000E+02
1.100000E+02
1.100000E+02
1.100000E+02
1.100000E+02
1.100000E+02
1.100000E+02
1.100000E+02
1.100000E+02
1.100000E+02
1.100000E+02
1.100000E+02
1.100000E+02
1.100000E+02
1.100000E+02
1.100000E+02
1.100000E+02
1.100000E+02
1.100000E+02
1.100000E+02
1.100000E+02
1.100000E+02
1.100000E+02
1.100000E+02
1.100000E+02
1.100000E+02
1.100000E+02
1.100000E+02
1.100000E+02
1.100000E+02
1.100000E+02
1.100000E+02
1.100000E+02
1.100000E+02
1.100000E+02
1.100000E+02
1.100000E+02
1.100000E+02
1.100000E+02
1.100000E+02
1.100000E+02
1.100000E+02
1.100000E+02
1.100000E+02
1.100000E+02
1.100000E+02
1.100000E+02
1.100000E+02
1.100000E+02
1.100000E+02
1.100000E+02
1.100000E+02
1.100000E+02
1.100000E+02
1.100000E+02
1.100000E+02
1.100000E+02
1.100000E+02
1.100000E+02
1.100000E+02
1.100000E+02
1.100000E+02
1.100000E+02
1.100000E+02
1.100000E+02
1.100000E+02
1.100000E+02
1.100000E+02
1.100000E+02
1.100000E+02
1.100000E+02
1.100000E+02
1.100000E+02
1.100000E+02
1.100000E+02
1.100000E+02
1.100000E+02
1.100000E+02
1.100000E+02
1.100000E+02
1.100000E+02
1.100000E+02
1.100000E+02
1.100000E+02
1.100000E+02
1.100000E+02
1.100000E+02
1.100000E+02
1.100000E+02
1.100000E+02
1.100000E+02
1.100000E+02
1.100000E+02
1.100000E+02
1.100000E+02
1.100000E+02
1.100000E+02
1.100000E+02
1.100000E+02
1.100000E+02
1.100000E+02
1.100000E+02
1.100000E+02
1.100000E+02
1.100000E+02
1.100000E+02
1.100000E+02
1.100000E+02
1.100000E+02
1.100000E+02
1.100000E+02
1.100000E+02
1.100000E+02
1.100000E+02
1.100000E+02
1.100000E+02
1.100000E+02
1.100000E+02
1.100000E+02
1.100000E+02
1.100000E+02
1.100000E+02
1.100000E+02
1.100000E+02
1.100000E+02
1.100000E+02
1.100000E+02
1.100000E+02
1.100000E+02
1.100000E+02
1.100000E+02
1.100000E+02
1.100000E+02
1.100000E+02
1.100000E+02
1.100000E+02
1.100000E+02
1.100000E+02
1.100000E+02
1.100000E+02
1.100000E+02
1.100000E+02
1.100000E+02
1.100000E+02
1.100000E+02
1.100000E+02
1.100000E+02
1.100000E+02
1.100000E+02
1.100000E+02
1.100000E+02
1.150000E+02
1.150000E+02
1.150000E+02
1.150000E+02
1.150000E+02
1.150000E+02
1.150000E+02
1.150000E+02
1.150000E+02
1.150000E+02
1.150000E+02
1.150000E+02
1.150000E+02
1.150000E+02
1.150000E+02
1.150000E+02
1.150000E+02
1.150000E+02
1.150000E+02
1.150000E+02
1.150000E+02
1.150000E+02
1.150000E+02
1.150000E+02
1.150000E+02
1.150000E+02
1.150000E+02
1.150000E+02
1.150000E+02
1.150000E+02
1.150000E+02
1.150000E+02
1.150000E+02
1.150000E+02
1.150000E+02
1.150000E+02
1.150000E+02
1.150000E+02
1.150000E+02
1.150000E+02
1.150000E+02
1.150000E+02
1.150000E+02
1.150000E+02
1.150000E+02
1.150000E+02
1.150000E+02
1.150000E+02
1.150000E+02
1.150000E+02
1.150000E+02
1.150000E+02
1.150000E+02
1.150000E+02
1.150000E+02
1.150000E+02
1.150000E+02
1.150000E+02
1.150000E+02
1.150000E+02
1.150000E+02
1.150000E+02
1.150000E+02
1.150000E+02
1.150000E+02
1.150000E+02
1.150000E+02
1.150000E+02
1.150000E+02
1.150000E+02
1.150000E+02
1.150000E+02
1.150000E+02
1.150000E+02
1.150000E+02
1.150000E+02
1.150000E+02
1.150000E+02
1.150000E+02
1.150000E+02
1.150000E+02
1.150000E+02
1.150000E+02
1.150000E+02
1.150000E+02
1.150000E+02
1.150000E+02
1.150000E+02
1.150000E+02
1.150000E+02
1.150000E+02
1.150000E+02
1.150000E+02
1.150000E+02
1.150000E+02
1.150000E+02
1.150000E+02
1.150000E+02
1.150000E+02
1.150000E+02
1.150000E+02
1.150000E+02
1.150000E+02
1.150000E+02
1.150000E+02
1.150000E+02
1.150000E+02
1.150000E+02
1.150000E+02
1.150000E+02
1.150000E+02
1.150000E+02
1.150000E+02
1.150000E+02
1.150000E+02
1.150000E+02
1.150000E+02
1.150000E+02
1.150000E+02
1.150000E+02
1.150000E+02
1.150000E+02
1.150000E+02
1.150000E+02
1.150000E+02
1.150000E+02
1.150000E+02
1.150000E+02
1.150000E+02
1.150000E+02
1.150000E+02
1.150000E+02
1.150000E+02
1.150000E+02
1.150000E+02
1.150000E+02
1.150000E+02
1.150000E+02
1.150000E+02
1.150000E+02
1.150000E+02
1.150000E+02
1.150000E+02
1.150000E+02
1.150000E+02
1.150000E+02
1.150000E+02
1.150000E+02
1.150000E+02
1.150000E+02
1.150000E+02
1.150000E+02
1.150000E+02
1.150000E+02
1.150000E+02
1.150000E+02
1.150000E+02
1.150000E+02
1.150000E+02
1.150000E+02
1.150000E+02
1.150000E+02
1.150000E+02
1.150000E+02
1.150000E+02
1.150000E+02
1.150000E+02
1.150000E+02
1.150000E+02
1.150000E+02
1.150000E+02
1.150000E+02
1.150000E+02
1.150000E+02
1.150000E+02
1.150000E+02
1.150000E+02
1.150000E+02
1.150000E+02
1.150000E+02
1.150000E+02
1.150000E+02
1.150000E+02
1.150000E+02
1.150000E+02
1.150000E+02
1.150000E+02
1.150000E+02
1.150000E+02
1.150000E+02
1.150000E+02
1.150000E+02
1.150000E+02
1.150000E+02
1.150000E+02
1.150000E+02
1.150000E+02
1.150000E+02
1.150000E+02
1.150000E+02
1.150000E+02
1.200000E+02
1.200000E+02
1.200000E+02
1.200000E+02
1.200000E+02
1.200000E+02
1.200000E+02
1.200000E+02
1.200000E+02
1.200000E+02
1.200000E+02
1.200000E+02
1.200000E+02
1.200000E+02
1.200000E+02
1.200000E+02
1.200000E+02
1.200000E+02
1.200000E+02
1.200000E+02
1.200000E+02
1.200000E+02
1.200000E+02
1.200000E+02
1.200000E+02
1.200000E+02
1.200000E+02
1.200000E+02
1.200000E+02
1.200000E+02
1.200000E+02
1.200000E+02
1.200000E+02
1.200000E+02
1.200000E+02
1.200000E+02
1.200000E+02
1.200000E+02
1.200000E+02
1.200000E+02
1.200000E+02
1.200000E+02
1.200000E+02
1.200000E+02
1.200000E+02
1.200000E+02
1.200000E+02
1.200000E+02
1.200000E+02
1.200000E+02
1.200000E+02
1.200000E+02
1.200000E+02
1.200000E+02
1.200000E+02
1.200000E+02
1.200000E+02
1.200000E+02
1.200000E+02
1.200000E+02
1.200000E+02
1.200000E+02
1.200000E+02
1.200000E+02
1.200000E+02
1.200000E+02
1.200000E+02
1.200000E+02
1.200000E+02
1.200000E+02
1.200000E+02
1.200000E+02
1.200000E+02
1.200000E+02
1.200000E+02
1.200000E+02
1.200000E+02
1.200000E+02
1.200000E+02
1.200000E+02
1.200000E+02
1.200000E+02
1.200000E+02
1.200000E+02
1.200000E+02
1.200000E+02
1.200000E+02
1.200000E+02
1.200000E+02
1.200000E+02
1.200000E+02
1.200000E+02
1.200000E+02
1.200000E+02
1.200000E+02
1.200000E+02
1.200000E+02
1.200000E+02
1.200000E+02
1.200000E+02
1.200000E+02
1.200000E+02
1.200000E+02
1.200000E+02
1.200000E+02
1.200000E+02
1.200000E+02
1.200000E+02
1.200000E+02
1.200000E+02
1.200000E+02
1.200000E+02
1.200000E+02
1.200000E+02
1.200000E+02
1.200000E+02
1.200000E+02
1.200000E+02
1.200000E+02
1.200000E+02
1.200000E+02
1.200000E+02
1.200000E+02
1.200000E+02
1.200000E+02
1.200000E+02
1.200000E+02
1.200000E+02
1.200000E+02
1.200000E+02
1.200000E+02
1.200000E+02
1.200000E+02
1.200000E+02
1.200000E+02
1.200000E+02
1.200000E+02
1.200000E+02
1.200000E+02
1.200000E+02
1.200000E+02
1.200000E+02
1.200000E+02
1.200000E+02
1.200000E+02
1.200000E+02
1.200000E+02
1.200000E+02
1.200000E+02
1.200000E+02
1.200000E+02
1.200000E+02
1.200000E+02
1.200000E+02
1.200000E+02
1.200000E+02
1.200000E+02
1.200000E+02
1.200000E+02
1.200000E+02
1.200000E+02
1.200000E+02
1.200000E+02
1.200000E+02
1.200000E+02
1.200000E+02
1.200000E+02
1.200000E+02
1.200000E+02
1.200000E+02
1.200000E+02
1.200000E+02
1.200000E+02
1.200000E+02
1.200000E+02
1.200000E+02
1.200000E+02
1.200000E+02
1.200000E+02
1.200000E+02
1.200000E+02
1.200000E+02
1.200000E+02
1.200000E+02
1.200000E+02
1.200000E+02
1.200000E+02
1.200000E+02
1.200000E+02
1.200000E+02
1.200000E+02
1.200000E+02
1.200000E+02
1.200000E+02
1.200000E+02
1.200000E+02
1.200000E+02
1.200000E+02
1.200000E+02
1.200000E+02
1.200000E+02
1.250000E+02
1.250000E+02
1.250000E+02
1.250000E+02
1.250000E+02
1.250000E+02
1.250000E+02
1.250000E+02
1.250000E+02
1.250000E+02
1.250000E+02
1.250000E+02
1.250000E+02
1.250000E+02
1.250000E+02
1.250000E+02
1.250000E+02
1.250000E+02
1.250000E+02
1.250000E+02
1.250000E+02
1.250000E+02
1.250000E+02
1.250000E+02
1.250000E+02
1.250000E+02
1.250000E+02
1.250000E+02
1.250000E+02
1.250000E+02
1.250000E+02
1.250000E+02
1.250000E+02
1.250000E+02
1.250000E+02
1.250000E+02
1.250000E+02
1.250000E+02
1.250000E+02
1.250000E+02
1.250000E+02
1.250000E+02
1.250000E+02
1.250000E+02
1.250000E+02
1.250000E+02
1.250000E+02
1.250000E+02
1.250000E+02
1.250000E+02
1.250000E+02
1.250000E+02
1.250000E+02
1.250000E+02
1.250000E+02
1.250000E+02
1.250000E+02
1.250000E+02
1.250000E+02
1.250000E+02
1.250000E+02
1.250000E+02
1.250000E+02
1.250000E+02
1.250000E+02
1.250000E+02
1.250000E+02
1.250000E+02
1.250000E+02
1.250000E+02
1.250000E+02
1.250000E+02
1.250000E+02
1.250000E+02
1.250000E+02
1.250000E+02
1.250000E+02
1.250000E+02
1.250000E+02
1.250000E+02
1.250000E+02
1.250000E+02
1.250000E+02
1.250000E+02
1.250000E+02
1.250000E+02
1.250000E+02
1.250000E+02
1.250000E+02
1.250000E+02
1.250000E+02
1.250000E+02
1.250000E+02
1.250000E+02
1.250000E+02
1.250000E+02
1.250000E+02
1.250000E+02
1.250000E+02
1.250000E+02
1.250000E+02
1.250000E+02
1.250000E+02
1.250000E+02
1.250000E+02
1.250000E+02
1.250000E+02
1.250000E+02
1.250000E+02
1.250000E+02
1.250000E+02
1.250000E+02
1.250000E+02
1.250000E+02
1.250000E+02
1.250000E+02
1.250000E+02
1.250000E+02
1.250000E+02
1.250000E+02
1.250000E+02
1.250000E+02
1.250000E+02
1.250000E+02
1.250000E+02
1.250000E+02
1.250000E+02
1.250000E+02
1.250000E+02
1.250000E+02
1.250000E+02
1.250000E+02
1.250000E+02
1.250000E+02
1.250000E+02
1.250000E+02
1.250000E+02
1.250000E+02
1.250000E+02
1.250000E+02
1.250000E+02
1.250000E+02
1.250000E+02
1.250000E+02
1.250000E+02
1.250000E+02
1.250000E+02
1.250000E+02
1.250000E+02
1.250000E+02
1.250000E+02
1.250000E+02
1.250000E+02
1.250000E+02
1.250000E+02
1.250000E+02
1.250000E+02
1.250000E+02
1.250000E+02
1.250000E+02
1.250000E+02
1.250000E+02
1.250000E+02
1.250000E+02
1.250000E+02
1.250000E+02
1.250000E+02
1.250000E+02
1.250000E+02
1.250000E+02
1.250000E+02
1.250000E+02
1.250000E+02
1.250000E+02
1.250000E+02
1.250000E+02
1.250000E+02
1.250000E+02
1.250000E+02
1.250000E+02
1.250000E+02
1.250000E+02
1.250000E+02
1.250000E+02
1.250000E+02
1.250000E+02
1.250000E+02
1.250000E+02
1.250000E+02
1.250000E+02
1.250000E+02
1.250000E+02
1.250000E+02
1.250000E+02
1.250000E+02
1.250000E+02
1.250000E+02
1.250000E+02
1.250000E+02
1.250000E+02
1.250000E+02
1.300000E+02
1.300000E+02
1.300000E+02
1.300000E+02
1.300000E+02
1.300000E+02
1.300000E+02
1.300000E+02
1.300000E+02
1.300000E+02
1.300000E+02
1.300000E+02
1.300000E+02
1.300000E+02
1.300000E+02
1.300000E+02
1.300000E+02
1.300000E+02
1.300000E+02
1.300000E+02
1.300000E+02
1.300000E+02
1.300000E+02
1.300000E+02
1.300000E+02
1.300000E+02
1.300000E+02
1.300000E+02
1.300000E+02
1.300000E+02
1.300000E+02
1.300000E+02
1.300000E+02
1.300000E+02
1.300000E+02
1.300000E+02
1.300000E+02
1.300000E+02
1.300000E+02
1.300000E+02
1.300000E+02
1.300000E+02
1.300000E+02
1.300000E+02
1.300000E+02
1.300000E+02
1.300000E+02
1.300000E+02
1.300000E+02
1.300000E+02
1.300000E+02
1.300000E+02
1.300000E+02
1.300000E+02
1.300000E+02
1.300000E+02
1.300000E+02
1.300000E+02
1.300000E+02
1.300000E+02
1.300000E+02
1.300000E+02
1.300000E+02
1.300000E+02
1.300000E+02
1.300000E+02
1.300000E+02
1.300000E+02
1.300000E+02
1.300000E+02
1.300000E+02
1.300000E+02
1.300000E+02
1.300000E+02
1.300000E+02
1.300000E+02
1.300000E+02
1.300000E+02
1.300000E+02
1.300000E+02
1.300000E+02
1.300000E+02
1.300000E+02
1.300000E+02
1.300000E+02
1.300000E+02
1.300000E+02
1.300000E+02
1.300000E+02
1.300000E+02
1.300000E+02
1.300000E+02
1.300000E+02
1.300000E+02
1.300000E+02
1.300000E+02
1.300000E+02
1.300000E+02
1.300000E+02
1.300000E+02
1.300000E+02
1.300000E+02
1.300000E+02
1.300000E+02
1.300000E+02
1.300000E+02
1.300000E+02
1.300000E+02
1.300000E+02
1.300000E+02
1.300000E+02
1.300000E+02
1.300000E+02
1.300000E+02
1.300000E+02
1.300000E+02
1.300000E+02
1.300000E+02
1.300000E+02
1.300000E+02
1.300000E+02
1.300000E+02
1.300000E+02
1.300000E+02
1.300000E+02
1.300000E+02
1.300000E+02
1.300000E+02
1.300000E+02
1.300000E+02
1.300000E+02
1.300000E+02
1.300000E+02
1.300000E+02
1.300000E+02
1.300000E+02
1.300000E+02
1.300000E+02
1.300000E+02
1.300000E+02
1.300000E+02
1.300000E+02
1.300000E+02
1.300000E+02
1.300000E+02
1.300000E+02
1.300000E+02
1.300000E+02
1.300000E+02
1.300000E+02
1.300000E+02
1.300000E+02
1.300000E+02
1.300000E+02
1.300000E+02
1.300000E+02
1.300000E+02
1.300000E+02
1.300000E+02
1.300000E+02
1.300000E+02
1.300000E+02
1.300000E+02
1.300000E+02
1.300000E+02
1.300000E+02
1.300000E+02
1.300000E+02
1.300000E+02
1.300000E+02
1.300000E+02
1.300000E+02
1.300000E+02
1.300000E+02
1.300000E+02
1.300000E+02
1.300000E+02
1.300000E+02
1.300000E+02
1.300000E+02
1.300000E+02
1.300000E+02
1.300000E+02
1.300000E+02
1.300000E+02
1.300000E+02
1.300000E+02
1.300000E+02
1.300000E+02
1.300000E+02
1.300000E+02
1.300000E+02
1.300000E+02
1.300000E+02
1.300000E+02
1.300000E+02
1.300000E+02
1.300000E+02
1.300000E+02
1.300000E+02
1.300000E+02
1.350000E+02
1.350000E+02
1.350000E+02
1.350000E+02
1.350000E+02
1.350000E+02
1.350000E+02
1.350000E+02
1.350000E+02
1.350000E+02
1.350000E+02
1.350000E+02
1.350000E+02
1.350000E+02
1.350000E+02
1.350000E+02
1.350000E+02
1.350000E+02
1.350000E+02
1.350000E+02
1.350000E+02
1.350000E+02
1.350000E+02
1.350000E+02
1.350000E+02
1.350000E+02
1.350000E+02
1.350000E+02
1.350000E+02
1.350000E+02
1.350000E+02
1.350000E+02
1.350000E+02
1.350000E+02
1.350000E+02
1.350000E+02
1.350000E+02
1.350000E+02
1.350000E+02
1.350000E+02
1.350000E+02
1.350000E+02
1.350000E+02
1.350000E+02
1.350000E+02
1.350000E+02
1.350000E+02
1.350000E+02
1.350000E+02
1.350000E+02
1.350000E+02
1.350000E+02
1.350000E+02
1.350000E+02
1.350000E+02
1.350000E+02
1.350000E+02
1.350000E+02
1.350000E+02
1.350000E+02
1.350000E+02
1.350000E+02
1.350000E+02
1.350000E+02
1.350000E+02
1.350000E+02
1.350000E+02
1.350000E+02
1.350000E+02
1.350000E+02
1.350000E+02
1.350000E+02
1.350000E+02
1.350000E+02
1.350000E+02
1.350000E+02
1.350000E+02
1.350000E+02
1.350000E+02
1.350000E+02
1.350000E+02
1.350000E+02
1.350000E+02
1.350000E+02
1.350000E+02
1.350000E+02
1.350000E+02
1.350000E+02
1.350000E+02
1.350000E+02
1.350000E+02
1.350000E+02
1.350000E+02
1.350000E+02
1.350000E+02
1.350000E+02
1.350000E+02
1.350000E+02
1.350000E+02
1.350000E+02
1.350000E+02
1.350000E+02
1.350000E+02
1.350000E+02
1.350000E+02
1.350000E+02
1.350000E+02
1.350000E+02
1.350000E+02
1.350000E+02
1.350000E+02
1.350000E+02
1.350000E+02
1.350000E+02
1.350000E+02
1.350000E+02
1.350000E+02
1.350000E+02
1.350000E+02
1.350000E+02
1.350000E+02
1.350000E+02
1.350000E+02
1.350000E+02
1.350000E+02
1.350000E+02
1.350000E+02
1.350000E+02
1.350000E+02
1.350000E+02
1.350000E+02
1.350000E+02
1.350000E+02
1.350000E+02
1.350000E+02
1.350000E+02
1.350000E+02
1.350000E+02
1.350000E+02
1.350000E+02
1.350000E+02
1.350000E+02
1.350000E+02
1.350000E+02
1.350000E+02
1.350000E+02
1.350000E+02
1.350000E+02
1.350000E+02
1.350000E+02
1.350000E+02
1.350000E+02
1.350000E+02
1.350000E+02
1.350000E+02
1.350000E+02
1.350000E+02
1.350000E+02
1.350000E+02
1.350000E+02
1.350000E+02
1.350000E+02
1.350000E+02
1.350000E+02
1.350000E+02
1.350000E+02
1.350000E+02
1.350000E+02
1.350000E+02
1.350000E+02
1.350000E+02
1.350000E+02
1.350000E+02
1.350000E+02
1.350000E+02
1.350000E+02
1.350000E+02
1.350000E+02
1.350000E+02
1.350000E+02
1.350000E+02
1.350000E+02
1.350000E+02
1.350000E+02
1.350000E+02
1.350000E+02
1.350000E+02
1.350000E+02
1.350000E+02
1.350000E+02
1.350000E+02
1.350000E+02
1.350000E+02
1.350000E+02
1.350000E+02
1.350000E+02
1.350000E+02
1.350000E+02
1.350000E+02
1.350000E+02
1.350000E+02
1.400000E+02
1.400000E+02
1.400000E+02
1.400000E+02
1.400000E+02
1.400000E+02
1.400000E+02
1.400000E+02
1.400000E+02
1.400000E+02
1.400000E+02
1.400000E+02
1.400000E+02
1.400000E+02
1.400000E+02
1.400000E+02
1.400000E+02
1.400000E+02
1.400000E+02
1.400000E+02
1.400000E+02
1.400000E+02
1.400000E+02
1.400000E+02
1.400000E+02
1.400000E+02
1.400000E+02
1.400000E+02
1.400000E+02
1.400000E+02
1.400000E+02
1.400000E+02
1.400000E+02
1.400000E+02
1.400000E+02
1.400000E+02
1.400000E+02
1.400000E+02
1.400000E+02
1.400000E+02
1.400000E+02
1.400000E+02
1.400000E+02
1.400000E+02
1.400000E+02
1.400000E+02
1.400000E+02
1.400000E+02
1.400000E+02
1.400000E+02
1.400000E+02
1.400000E+02
1.400000E+02
1.400000E+02
1.400000E+02
1.400000E+02
1.400000E+02
1.400000E+02
1.400000E+02
1.400000E+02
1.400000E+02
1.400000E+02
1.400000E+02
1.400000E+02
1.400000E+02
1.400000E+02
1.400000E+02
1.400000E+02
1.400000E+02
1.400000E+02
1.400000E+02
1.400000E+02
1.400000E+02
1.400000E+02
1.400000E+02
1.400000E+02
1.400000E+02
1.400000E+02
1.400000E+02
1.400000E+02
1.400000E+02
1.400000E+02
1.400000E+02
1.400000E+02
1.400000E+02
1.400000E+02
1.400000E+02
1.400000E+02
1.400000E+02
1.400000E+02
1.400000E+02
1.400000E+02
1.400000E+02
1.400000E+02
1.400000E+02
1.400000E+02
1.400000E+02
1.400000E+02
1.400000E+02
1.400000E+02
1.400000E+02
1.400000E+02
1.400000E+02
1.400000E+02
1.400000E+02
1.400000E+02
1.400000E+02
1.400000E+02
1.400000E+02
1.400000E+02
1.400000E+02
1.400000E+02
1.400000E+02
1.400000E+02
1.400000E+02
1.400000E+02
1.400000E+02
1.400000E+02
1.400000E+02
1.400000E+02
1.400000E+02
1.400000E+02
1.400000E+02
1.400000E+02
1.400000E+02
1.400000E+02
1.400000E+02
1.400000E+02
1.400000E+02
1.400000E+02
1.400000E+02
1.400000E+02
1.400000E+02
1.400000E+02
1.400000E+02
1.400000E+02
1.400000E+02
1.400000E+02
1.400000E+02
1.400000E+02
1.400000E+02
1.400000E+02
1.400000E+02
1.400000E+02
1.400000E+02
1.400000E+02
1.400000E+02
1.400000E+02
1.400000E+02
1.400000E+02
1.400000E+02
1.400000E+02
1.400000E+02
1.400000E+02
1.400000E+02
1.400000E+02
1.400000E+02
1.400000E+02
1.400000E+02
1.400000E+02
1.400000E+02
1.400000E+02
1.400000E+02
1.400000E+02
1.400000E+02
1.400000E+02
1.400000E+02
1.400000E+02
1.400000E+02
1.400000E+02
1.400000E+02
1.400000E+02
1.400000E+02
1.400000E+02
1.400000E+02
1.400000E+02
1.400000E+02
1.400000E+02
1.400000E+02
1.400000E+02
1.400000E+02
1.400000E+02
1.400000E+02
1.400000E+02
1.400000E+02
1.400000E+02
1.400000E+02
1.400000E+02
1.400000E+02
1.400000E+02
1.400000E+02
1.400000E+02
1.400000E+02
1.400000E+02
1.400000E+02
1.400000E+02
1.400000E+02
1.400000E+02
1.400000E+02
1.400000E+02
1.400000E+02
1.450000E+02
1.450000E+02
1.450000E+02
1.450000E+02
1.450000E+02
1.450000E+02
1.450000E+02
1.450000E+02
1.450000E+02
1.450000E+02
1.450000E+02
1.450000E+02
1.450000E+02
1.450000E+02
1.450000E+02
1.450000E+02
1.450000E+02
1.450000E+02
1.450000E+02
1.450000E+02
1.450000E+02
1.450000E+02
1.450000E+02
1.450000E+02
1.450000E+02
1.450000E+02
1.450000E+02
1.450000E+02
1.450000E+02
1.450000E+02
1.450000E+02
1.450000E+02
1.450000E+02
1.450000E+02
1.450000E+02
1.450000E+02
1.450000E+02
1.450000E+02
1.450000E+02
1.450000E+02
1.450000E+02
1.450000E+02
1.450000E+02
1.450000E+02
1.450000E+02
1.450000E+02
1.450000E+02
1.450000E+02
1.450000E+02
1.450000E+02
1.450000E+02
1.450000E+02
1.450000E+02
1.450000E+02
1.450000E+02
1.450000E+02
1.450000E+02
1.450000E+02
1.450000E+02
1.450000E+02
1.450000E+02
1.450000E+02
1.450000E+02
1.450000E+02
1.450000E+02
1.450000E+02
1.450000E+02
1.450000E+02
1.450000E+02
1.450000E+02
1.450000E+02
1.450000E+02
1.450000E+02
1.450000E+02
1.450000E+02
1.450000E+02
1.450000E+02
1.450000E+02
1.450000E+02
1.450000E+02
1.450000E+02
1.450000E+02
1.450000E+02
1.450000E+02
1.450000E+02
1.450000E+02
1.450000E+02
1.450000E+02
1.450000E+02
1.450000E+02
1.450000E+02
1.450000E+02
1.450000E+02
1.450000E+02
1.450000E+02
1.450000E+02
1.450000E+02
1.450000E+02
1.450000E+02
1.450000E+02
1.450000E+02
1.450000E+02
1.450000E+02
1.450000E+02
1.450000E+02
1.450000E+02
1.450000E+02
1.450000E+02
1.450000E+02
1.450000E+02
1.450000E+02
1.450000E+02
1.450000E+02
1.450000E+02
1.450000E+02
1.450000E+02
1.450000E+02
1.450000E+02
1.450000E+02
1.450000E+02
1.450000E+02
1.450000E+02
1.450000E+02
1.450000E+02
1.450000E+02
1.450000E+02
1.450000E+02
1.450000E+02
1.450000E+02
1.450000E+02
1.450000E+02
1.450000E+02
1.450000E+02
1.450000E+02
1.450000E+02
1.450000E+02
1.450000E+02
1.450000E+02
1.450000E+02
1.450000E+02
1.450000E+02
1.450000E+02
1.450000E+02
1.450000E+02
1.450000E+02
1.450000E+02
1.450000E+02
1.450000E+02
1.450000E+02
1.450000E+02
1.450000E+02
1.450000E+02
1.450000E+02
1.450000E+02
1.450000E+02
1.450000E+02
1.450000E+02
1.450000E+02
1.450000E+02
1.450000E+02
1.450000E+02
1.450000E+02
1.450000E+02
1.450000E+02
1.450000E+02
1.450000E+02
1.450000E+02
1.450000E+02
1.450000E+02
1.450000E+02
1.450000E+02
1.450000E+02
1.450000E+02
1.450000E+02
1.450000E+02
1.450000E+02
1.450000E+02
1.450000E+02
1.450000E+02
1.450000E+02
1.450000E+02
1.450000E+02
1.450000E+02
1.450000E+02
1.450000E+02
1.450000E+02
1.450000E+02
1.450000E+02
1.450000E+02
1.450000E+02
1.450000E+02
1.450000E+02
1.450000E+02
1.450000E+02
1.450000E+02
1.450000E+02
1.450000E+02
1.450000E+02
1.450000E+02
1.450000E+02
1.450000E+02
1.500000E+02
1.500000E+02
1.500000E+02
1.500000E+02
1.500000E+02
1.500000E+02
1.500000E+02
1.500000E+02
1.500000E+02
1.500000E+02
1.500000E+02
1.500000E+02
1.500000E+02
1.500000E+02
1.500000E+02
1.500000E+02
1.500000E+02
1.500000E+02
1.500000E+02
1.500000E+02
1.500000E+02
1.500000E+02
1.500000E+02
1.500000E+02
1.500000E+02
1.500000E+02
1.500000E+02
1.500000E+02
1.500000E+02
1.500000E+02
1.500000E+02
1.500000E+02
1.500000E+02
1.500000E+02
1.500000E+02
1.500000E+02
1.500000E+02
1.500000E+02
1.500000E+02
1.500000E+02
1.500000E+02
1.500000E+02
1.500000E+02
1.500000E+02
1.500000E+02
1.500000E+02
1.500000E+02
1.500000E+02
1.500000E+02
1.500000E+02
1.500000E+02
1.500000E+02
1.500000E+02
1.500000E+02
1.500000E+02
1.500000E+02
1.500000E+02
1.500000E+02
1.500000E+02
1.500000E+02
1.500000E+02
1.500000E+02
1.500000E+02
1.500000E+02
1.500000E+02
1.500000E+02
1.500000E+02
1.500000E+02
1.500000E+02
1.500000E+02
1.500000E+02
1.500000E+02
1.500000E+02
1.500000E+02
1.500000E+02
1.500000E+02
1.500000E+02
1.500000E+02
1.500000E+02
1.500000E+02
1.500000E+02
1.500000E+02
1.500000E+02
1.500000E+02
1.500000E+02
1.500000E+02
1.500000E+02
1.500000E+02
1.500000E+02
1.500000E+02
1.500000E+02
1.500000E+02
1.500000E+02
1.500000E+02
1.500000E+02
1.500000E+02
1.500000E+02
1.500000E+02
1.500000E+02
1.500000E+02
1.500000E+02
1.500000E+02
1.500000E+02
1.500000E+02
1.500000E+02
1.500000E+02
1.500000E+02
1.500000E+02
1.500000E+02
1.500000E+02
1.500000E+02
1.500000E+02
1.500000E+02
1.500000E+02
1.500000E+02
1.500000E+02
1.500000E+02
1.500000E+02
1.500000E+02
1.500000E+02
1.500000E+02
1.500000E+02
1.500000E+02
1.500000E+02
1.500000E+02
1.500000E+02
1.500000E+02
1.500000E+02
1.500000E+02
1.500000E+02
1.500000E+02
1.500000E+02
1.500000E+02
1.500000E+02
1.500000E+02
1.500000E+02
1.500000E+02
1.500000E+02
1.500000E+02
1.500000E+02
1.500000E+02
1.500000E+02
1.500000E+02
1.500000E+02
1.500000E+02
1.500000E+02
1.500000E+02
1.500000E+02
1.500000E+02
1.500000E+02
1.500000E+02
1.500000E+02
1.500000E+02
1.500000E+02
1.500000E+02
1.500000E+02
1.500000E+02
1.500000E+02
1.500000E+02
1.500000E+02
1.500000E+02
1.500000E+02
1.500000E+02
1.500000E+02
1.500000E+02
1.500000E+02
1.500000E+02
1.500000E+02
1.500000E+02
1.500000E+02
1.500000E+02
1.500000E+02
1.500000E+02
1.500000E+02
1.500000E+02
1.500000E+02
1.500000E+02
1.500000E+02
1.500000E+02
1.500000E+02
1.500000E+02
1.500000E+02
1.500000E+02
1.500000E+02
1.500000E+02
1.500000E+02
1.500000E+02
1.500000E+02
1.500000E+02
1.500000E+02
1.500000E+02
1.500000E+02
1.500000E+02
1.500000E+02
1.500000E+02
1.500000E+02
1.500000E+02
1.500000E+02
1.500000E+02
1.500000E+02
1.500000E+02
1.550000E+02
1.550000E+02
1.550000E+02
1.550000E+02
1.550000E+02
1.550000E+02
1.550000E+02
1.550000E+02
1.550000E+02
1.550000E+02
1.550000E+02
1.550000E+02
1.550000E+02
1.550000E+02
1.550000E+02
1.550000E+02
1.550000E+02
1.550000E+02
1.550000E+02
1.550000E+02
1.550000E+02
1.550000E+02
1.550000E+02
1.550000E+02
1.550000E+02
1.550000E+02
1.550000E+02
1.550000E+02
1.550000E+02
1.550000E+02
1.550000E+02
1.550000E+02
1.550000E+02
1.550000E+02
1.550000E+02
1.550000E+02
1.550000E+02
1.550000E+02
1.550000E+02
1.550000E+02
1.550000E+02
1.550000E+02
1.550000E+02
1.550000E+02
1.550000E+02
1.550000E+02
1.550000E+02
1.550000E+02
1.550000E+02
1.550000E+02
1.550000E+02
1.550000E+02
1.550000E+02
1.550000E+02
1.550000E+02
1.550000E+02
1.550000E+02
1.550000E+02
1.550000E+02
1.550000E+02
1.550000E+02
1.550000E+02
1.550000E+02
1.550000E+02
1.550000E+02
1.550000E+02
1.550000E+02
1.550000E+02
1.550000E+02
1.550000E+02
1.550000E+02
1.550000E+02
1.550000E+02
1.550000E+02
1.550000E+02
1.550000E+02
1.550000E+02
1.550000E+02
1.550000E+02
1.550000E+02
1.550000E+02
1.550000E+02
1.550000E+02
1.550000E+02
1.550000E+02
1.550000E+02
1.550000E+02
1.550000E+02
1.550000E+02
1.550000E+02
1.550000E+02
1.550000E+02
1.550000E+02
1.550000E+02
1.550000E+02
1.550000E+02
1.550000E+02
1.550000E+02
1.550000E+02
1.550000E+02
1.550000E+02
1.550000E+02
1.550000E+02
1.550000E+02
1.550000E+02
1.550000E+02
1.550000E+02
1.550000E+02
1.550000E+02
1.550000E+02
1.550000E+02
1.550000E+02
1.550000E+02
1.550000E+02
1.550000E+02
1.550000E+02
1.550000E+02
1.550000E+02
1.550000E+02
1.550000E+02
1.550000E+02
1.550000E+02
1.550000E+02
1.550000E+02
1.550000E+02
1.550000E+02
1.550000E+02
1.550000E+02
1.550000E+02
1.550000E+02
1.550000E+02
1.550000E+02
1.550000E+02
1.550000E+02
1.550000E+02
1.550000E+02
1.550000E+02
1.550000E+02
1.550000E+02
1.550000E+02
1.550000E+02
1.550000E+02
1.550000E+02
1.550000E+02
1.550000E+02
1.550000E+02
1.550000E+02
1.550000E+02
1.550000E+02
1.550000E+02
1.550000E+02
1.550000E+02
1.550000E+02
1.550000E+02
1.550000E+02
1.550000E+02
1.550000E+02
1.550000E+02
1.550000E+02
1.550000E+02
1.550000E+02
1.550000E+02
1.550000E+02
1.550000E+02
1.550000E+02
1.550000E+02
1.550000E+02
1.550000E+02
1.550000E+02
1.550000E+02
1.550000E+02
1.550000E+02
1.550000E+02
1.550000E+02
1.550000E+02
1.550000E+02
1.550000E+02
1.550000E+02
1.550000E+02
1.550000E+02
1.550000E+02
1.550000E+02
1.550000E+02
1.550000E+02
1.550000E+02
1.550000E+02
1.550000E+02
1.550000E+02
1.550000E+02
1.550000E+02
1.550000E+02
1.550000E+02
1.550000E+02
1.550000E+02
1.550000E+02
1.550000E+02
1.550000E+02
1.550000E+02
1.550000E+02
1.550000E+02
1.550000E+02
1.600000E+02
1.600000E+02
1.600000E+02
1.600000E+02
1.600000E+02
1.600000E+02
1.600000E+02
1.600000E+02
1.600000E+02
1.600000E+02
1.600000E+02
1.600000E+02
1.600000E+02
1.600000E+02
1.600000E+02
1.600000E+02
1.600000E+02
1.600000E+02
1.600000E+02
1.600000E+02
1.600000E+02
1.600000E+02
1.600000E+02
1.600000E+02
1.600000E+02
1.600000E+02
1.600000E+02
1.600000E+02
1.600000E+02
1.600000E+02
1.600000E+02
1.600000E+02
1.600000E+02
1.600000E+02
1.600000E+02
1.600000E+02
1.600000E+02
1.600000E+02
1.600000E+02
1.600000E+02
1.600000E+02
1.600000E+02
1.600000E+02
1.600000E+02
1.600000E+02
1.600000E+02
1.600000E+02
1.600000E+02
1.600000E+02
1.600000E+02
1.600000E+02
1.600000E+02
1.600000E+02
1.600000E+02
1.600000E+02
1.600000E+02
1.600000E+02
1.600000E+02
1.600000E+02
1.600000E+02
1.600000E+02
1.600000E+02
1.600000E+02
1.600000E+02
1.600000E+02
1.600000E+02
1.600000E+02
1.600000E+02
1.600000E+02
1.600000E+02
1.600000E+02
1.600000E+02
1.600000E+02
1.600000E+02
1.600000E+02
1.600000E+02
1.600000E+02
1.600000E+02
1.600000E+02
1.600000E+02
1.600000E+02
1.600000E+02
1.600000E+02
1.600000E+02
1.600000E+02
1.600000E+02
1.600000E+02
1.600000E+02
1.600000E+02
1.600000E+02
1.600000E+02
1.600000E+02
1.600000E+02
1.600000E+02
1.600000E+02
1.600000E+02
1.600000E+02
1.600000E+02
1.600000E+02
1.600000E+02
1.600000E+02
1.600000E+02
1.600000E+02
1.600000E+02
1.600000E+02
1.600000E+02
1.600000E+02
1.600000E+02
1.600000E+02
1.600000E+02
1.600000E+02
1.600000E+02
1.600000E+02
1.600000E+02
1.600000E+02
1.600000E+02
1.600000E+02
1.600000E+02
1.600000E+02
1.600000E+02
1.600000E+02
1.600000E+02
1.600000E+02
1.600000E+02
1.600000E+02
1.600000E+02
1.600000E+02
1.600000E+02
1.600000E+02
1.600000E+02
1.600000E+02
1.600000E+02
1.600000E+02
1.600000E+02
1.600000E+02
1.600000E+02
1.600000E+02
1.600000E+02
1.600000E+02
1.600000E+02
1.600000E+02
1.600000E+02
1.600000E+02
1.600000E+02
1.600000E+02
1.600000E+02
1.600000E+02
1.600000E+02
1.600000E+02
1.600000E+02
1.600000E+02
1.600000E+02
1.600000E+02
1.600000E+02
1.600000E+02
1.600000E+02
1.600000E+02
1.600000E+02
1.600000E+02
1.600000E+02
1.600000E+02
1.600000E+02
1.600000E+02
1.600000E+02
1.600000E+02
1.600000E+02
1.600000E+02
1.600000E+02
1.600000E+02
1.600000E+02
1.600000E+02
1.600000E+02
1.600000E+02
1.600000E+02
1.600000E+02
1.600000E+02
1.600000E+02
1.600000E+02
1.600000E+02
1.600000E+02
1.600000E+02
1.600000E+02
1.600000E+02
1.600000E+02
1.600000E+02
1.600000E+02
1.600000E+02
1.600000E+02
1.600000E+02
1.600000E+02
1.600000E+02
1.600000E+02
1.600000E+02
1.600000E+02
1.600000E+02
1.600000E+02
1.600000E+02
1.600000E+02
1.600000E+02
1.600000E+02
1.600000E+02
1.650000E+02
1.650000E+02
1.650000E+02
1.650000E+02
1.650000E+02
1.650000E+02
1.650000E+02
1.650000E+02
1.650000E+02
1.650000E+02
1.650000E+02
1.650000E+02
1.650000E+02
1.650000E+02
1.650000E+02
1.650000E+02
1.650000E+02
1.650000E+02
1.650000E+02
1.650000E+02
1.650000E+02
1.650000E+02
1.650000E+02
1.650000E+02
1.650000E+02
1.650000E+02
1.650000E+02
1.650000E+02
1.650000E+02
1.650000E+02
1.650000E+02
1.650000E+02
1.650000E+02
1.650000E+02
1.650000E+02
1.650000E+02
1.650000E+02
1.650000E+02
1.650000E+02
1.650000E+02
1.650000E+02
1.650000E+02
1.650000E+02
1.650000E+02
1.650000E+02
1.650000E+02
1.650000E+02
1.650000E+02
1.650000E+02
1.650000E+02
1.650000E+02
1.650000E+02
1.650000E+02
1.650000E+02
1.650000E+02
1.650000E+02
1.650000E+02
1.650000E+02
1.650000E+02
1.650000E+02
1.650000E+02
1.650000E+02
1.650000E+02
1.650000E+02
1.650000E+02
1.650000E+02
1.650000E+02
1.650000E+02
1.650000E+02
1.650000E+02
1.650000E+02
1.650000E+02
1.650000E+02
1.650000E+02
1.650000E+02
1.650000E+02
1.650000E+02
1.650000E+02
1.650000E+02
1.650000E+02
1.650000E+02
1.650000E+02
1.650000E+02
1.650000E+02
1.650000E+02
1.650000E+02
1.650000E+02
1.650000E+02
1.650000E+02
1.650000E+02
1.650000E+02
1.650000E+02
1.650000E+02
1.650000E+02
1.650000E+02
1.650000E+02
1.650000E+02
1.650000E+02
1.650000E+02
1.650000E+02
1.650000E+02
1.650000E+02
1.650000E+02
1.650000E+02
1.650000E+02
1.650000E+02
1.650000E+02
1.650000E+02
1.650000E+02
1.650000E+02
1.650000E+02
1.650000E+02
1.650000E+02
1.650000E+02
1.650000E+02
1.650000E+02
1.650000E+02
1.650000E+02
1.650000E+02
1.650000E+02
1.650000E+02
1.650000E+02
1.650000E+02
1.650000E+02
1.650000E+02
1.650000E+02
1.650000E+02
1.650000E+02
1.650000E+02
1.650000E+02
1.650000E+02
1.650000E+02
1.650000E+02
1.650000E+02
1.650000E+02
1.650000E+02
1.650000E+02
1.650000E+02
1.650000E+02
1.650000E+02
1.650000E+02
1.650000E+02
1.650000E+02
1.650000E+02
1.650000E+02
1.650000E+02
1.650000E+02
1.650000E+02
1.650000E+02
1.650000E+02
1.650000E+02
1.650000E+02
1.650000E+02
1.650000E+02
1.650000E+02
1.650000E+02
1.650000E+02
1.650000E+02
1.650000E+02
1.650000E+02
1.650000E+02
1.650000E+02
1.650000E+02
1.650000E+02
1.650000E+02
1.650000E+02
1.650000E+02
1.650000E+02
1.650000E+02
1.650000E+02
1.650000E+02
1.650000E+02
1.650000E+02
1.650000E+02
1.650000E+02
1.650000E+02
1.650000E+02
1.650000E+02
1.650000E+02
1.650000E+02
1.650000E+02
1.650000E+02
1.650000E+02
1.650000E+02
1.650000E+02
1.650000E+02
1.650000E+02
1.650000E+02
1.650000E+02
1.650000E+02
1.650000E+02
1.650000E+02
1.650000E+02
1.650000E+02
1.650000E+02
1.650000E+02
1.650000E+02
1.650000E+02
1.650000E+02
1.650000E+02
1.650000E+02
1.700000E+02
1.700000E+02
1.700000E+02
1.700000E+02
1.700000E+02
1.700000E+02
1.700000E+02
1.700000E+02
1.700000E+02
1.700000E+02
1.700000E+02
1.700000E+02
1.700000E+02
1.700000E+02
1.700000E+02
1.700000E+02
1.700000E+02
1.700000E+02
1.700000E+02
1.700000E+02
1.700000E+02
1.700000E+02
1.700000E+02
1.700000E+02
1.700000E+02
1.700000E+02
1.700000E+02
1.700000E+02
1.700000E+02
1.700000E+02
1.700000E+02
1.700000E+02
1.700000E+02
1.700000E+02
1.700000E+02
1.700000E+02
1.700000E+02
1.700000E+02
1.700000E+02
1.700000E+02
1.700000E+02
1.700000E+02
1.700000E+02
1.700000E+02
1.700000E+02
1.700000E+02
1.700000E+02
1.700000E+02
1.700000E+02
1.700000E+02
1.700000E+02
1.700000E+02
1.700000E+02
1.700000E+02
1.700000E+02
1.700000E+02
1.700000E+02
1.700000E+02
1.700000E+02
1.700000E+02
1.700000E+02
1.700000E+02
1.700000E+02
1.700000E+02
1.700000E+02
1.700000E+02
1.700000E+02
1.700000E+02
1.700000E+02
1.700000E+02
1.700000E+02
1.700000E+02
1.700000E+02
1.700000E+02
1.700000E+02
1.700000E+02
1.700000E+02
1.700000E+02
1.700000E+02
1.700000E+02
1.700000E+02
1.700000E+02
1.700000E+02
1.700000E+02
1.700000E+02
1.700000E+02
1.700000E+02
1.700000E+02
1.700000E+02
1.700000E+02
1.700000E+02
1.700000E+02
1.700000E+02
1.700000E+02
1.700000E+02
1.700000E+02
1.700000E+02
1.700000E+02
1.700000E+02
1.700000E+02
1.700000E+02
1.700000E+02
1.700000E+02
1.700000E+02
1.700000E+02
1.700000E+02
1.700000E+02
1.700000E+02
1.700000E+02
1.700000E+02
1.700000E+02
1.700000E+02
1.700000E+02
1.700000E+02
1.700000E+02
1.700000E+02
1.700000E+02
1.700000E+02
1.700000E+02
1.700000E+02
1.700000E+02
1.700000E+02
1.700000E+02
1.700000E+02
1.700000E+02
1.700000E+02
1.700000E+02
1.700000E+02
1.700000E+02
1.700000E+02
1.700000E+02
1.700000E+02
1.700000E+02
1.700000E+02
1.700000E+02
1.700000E+02
1.700000E+02
1.700000E+02
1.700000E+02
1.700000E+02
1.700000E+02
1.700000E+02
1.700000E+02
1.700000E+02
1.700000E+02
1.700000E+02
1.700000E+02
1.700000E+02
1.700000E+02
1.700000E+02
1.700000E+02
1.700000E+02
1.700000E+02
1.700000E+02
1.700000E+02
1.700000E+02
1.700000E+02
1.700000E+02
1.700000E+02
1.700000E+02
1.700000E+02
1.700000E+02
1.700000E+02
1.700000E+02
1.700000E+02
1.700000E+02
1.700000E+02
1.700000E+02
1.700000E+02
1.700000E+02
1.700000E+02
1.700000E+02
1.700000E+02
1.700000E+02
1.700000E+02
1.700000E+02
1.700000E+02
1.700000E+02
1.700000E+02
1.700000E+02
1.700000E+02
1.700000E+02
1.700000E+02
1.700000E+02
1.700000E+02
1.700000E+02
1.700000E+02
1.700000E+02
1.700000E+02
1.700000E+02
1.700000E+02
1.700000E+02
1.700000E+02
1.700000E+02
1.700000E+02
1.700000E+02
1.700000E+02
1.700000E+02
1.700000E+02
1.700000E+02
1.700000E+02
1.750000E+02
1.750000E+02
1.750000E+02
1.750000E+02
1.750000E+02
1.750000E+02
1.750000E+02
1.750000E+02
1.750000E+02
1.750000E+02
1.750000E+02
1.750000E+02
1.750000E+02
1.750000E+02
1.750000E+02
1.750000E+02
1.750000E+02
1.750000E+02
1.750000E+02
1.750000E+02
1.750000E+02
1.750000E+02
1.750000E+02
1.750000E+02
1.750000E+02
1.750000E+02
1.750000E+02
1.750000E+02
1.750000E+02
1.750000E+02
1.750000E+02
1.750000E+02
1.750000E+02
1.750000E+02
1.750000E+02
1.750000E+02
1.750000E+02
1.750000E+02
1.750000E+02
1.750000E+02
1.750000E+02
1.750000E+02
1.750000E+02
1.750000E+02
1.750000E+02
1.750000E+02
1.750000E+02
1.750000E+02
1.750000E+02
1.750000E+02
1.750000E+02
1.750000E+02
1.750000E+02
1.750000E+02
1.750000E+02
1.750000E+02
1.750000E+02
1.750000E+02
1.750000E+02
1.750000E+02
1.750000E+02
1.750000E+02
1.750000E+02
1.750000E+02
1.750000E+02
1.750000E+02
1.750000E+02
1.750000E+02
1.750000E+02
1.750000E+02
1.750000E+02
1.750000E+02
1.750000E+02
1.750000E+02
1.750000E+02
1.750000E+02
1.750000E+02
1.750000E+02
1.750000E+02
1.750000E+02
1.750000E+02
1.750000E+02
1.750000E+02
1.750000E+02
1.750000E+02
1.750000E+02
1.750000E+02
1.750000E+02
1.750000E+02
1.750000E+02
1.750000E+02
1.750000E+02
1.750000E+02
1.750000E+02
1.750000E+02
1.750000E+02
1.750000E+02
1.750000E+02
1.750000E+02
1.750000E+02
1.750000E+02
1.750000E+02
1.750000E+02
1.750000E+02
1.750000E+02
1.750000E+02
1.750000E+02
1.750000E+02
1.750000E+02
1.750000E+02
1.750000E+02
1.750000E+02
1.750000E+02
1.750000E+02
1.750000E+02
1.750000E+02
1.750000E+02
1.750000E+02
1.750000E+02
1.750000E+02
1.750000E+02
1.750000E+02
1.750000E+02
1.750000E+02
1.750000E+02
1.750000E+02
1.750000E+02
1.750000E+02
1.750000E+02
1.750000E+02
1.750000E+02
1.750000E+02
1.750000E+02
1.750000E+02
1.750000E+02
1.750000E+02
1.750000E+02
1.750000E+02
1.750000E+02
1.750000E+02
1.750000E+02
1.750000E+02
1.750000E+02
1.750000E+02
1.750000E+02
1.750000E+02
1.750000E+02
1.750000E+02
1.750000E+02
1.750000E+02
1.750000E+02
1.750000E+02
1.750000E+02
1.750000E+02
1.750000E+02
1.750000E+02
1.750000E+02
1.750000E+02
1.750000E+02
1.750000E+02
1.750000E+02
1.750000E+02
1.750000E+02
1.750000E+02
1.750000E+02
1.750000E+02
1.750000E+02
1.750000E+02
1.750000E+02
1.750000E+02
1.750000E+02
1.750000E+02
1.750000E+02
1.750000E+02
1.750000E+02
1.750000E+02
1.750000E+02
1.750000E+02
1.750000E+02
1.750000E+02
1.750000E+02
1.750000E+02
1.750000E+02
1.750000E+02
1.750000E+02
1.750000E+02
1.750000E+02
1.750000E+02
1.750000E+02
1.750000E+02
1.750000E+02
1.750000E+02
1.750000E+02
1.750000E+02
1.750000E+02
1.750000E+02
1.750000E+02
1.750000E+02
1.750000E+02
1.750000E+02
1.750000E+02
1.800000E+02
1.800000E+02
1.800000E+02
1.800000E+02
1.800000E+02
1.800000E+02
1.800000E+02
1.800000E+02
1.800000E+02
1.800000E+02
1.800000E+02
1.800000E+02
1.800000E+02
1.800000E+02
1.800000E+02
1.800000E+02
1.800000E+02
1.800000E+02
1.800000E+02
1.800000E+02
1.800000E+02
1.800000E+02
1.800000E+02
1.800000E+02
1.800000E+02
1.800000E+02
1.800000E+02
1.800000E+02
1.800000E+02
1.800000E+02
1.800000E+02
1.800000E+02
1.800000E+02
1.800000E+02
1.800000E+02
1.800000E+02
1.800000E+02
1.800000E+02
1.800000E+02
1.800000E+02
1.800000E+02
1.800000E+02
1.800000E+02
1.800000E+02
1.800000E+02
1.800000E+02
1.800000E+02
1.800000E+02
1.800000E+02
1.800000E+02
1.800000E+02
1.800000E+02
1.800000E+02
1.800000E+02
1.800000E+02
1.800000E+02
1.800000E+02
1.800000E+02
1.800000E+02
1.800000E+02
1.800000E+02
1.800000E+02
1.800000E+02
1.800000E+02
1.800000E+02
1.800000E+02
1.800000E+02
1.800000E+02
1.800000E+02
1.800000E+02
1.800000E+02
1.800000E+02
1.800000E+02
1.800000E+02
1.800000E+02
1.800000E+02
1.800000E+02
1.800000E+02
1.800000E+02
1.800000E+02
1.800000E+02
1.800000E+02
1.800000E+02
1.800000E+02
1.800000E+02
1.800000E+02
1.800000E+02
1.800000E+02
1.800000E+02
1.800000E+02
1.800000E+02
1.800000E+02
1.800000E+02
1.800000E+02
1.800000E+02
1.800000E+02
1.800000E+02
1.800000E+02
1.800000E+02
1.800000E+02
1.800000E+02
1.800000E+02
1.800000E+02
1.800000E+02
1.800000E+02
1.800000E+02
1.800000E+02
1.800000E+02
1.800000E+02
1.800000E+02
1.800000E+02
1.800000E+02
1.800000E+02
1.800000E+02
1.800000E+02
1.800000E+02
1.800000E+02
1.800000E+02
1.800000E+02
1.800000E+02
1.800000E+02
1.800000E+02
1.800000E+02
1.800000E+02
1.800000E+02
1.800000E+02
1.800000E+02
1.800000E+02
1.800000E+02
1.800000E+02
1.800000E+02
1.800000E+02
1.800000E+02
1.800000E+02
1.800000E+02
1.800000E+02
1.800000E+02
1.800000E+02
1.800000E+02
1.800000E+02
1.800000E+02
1.800000E+02
1.800000E+02
1.800000E+02
1.800000E+02
1.800000E+02
1.800000E+02
1.800000E+02
1.800000E+02
1.800000E+02
1.800000E+02
1.800000E+02
1.800000E+02
1.800000E+02
1.800000E+02
1.800000E+02
1.800000E+02
1.800000E+02
1.800000E+02
1.800000E+02
1.800000E+02
1.800000E+02
1.800000E+02
1.800000E+02
1.800000E+02
1.800000E+02
1.800000E+02
1.800000E+02
1.800000E+02
1.800000E+02
1.800000E+02
1.800000E+02
1.800000E+02
1.800000E+02
1.800000E+02
1.800000E+02
1.800000E+02
1.800000E+02
1.800000E+02
1.800000E+02
1.800000E+02
1.800000E+02
1.800000E+02
1.800000E+02
1.800000E+02
1.800000E+02
1.800000E+02
1.800000E+02
1.800000E+02
1.800000E+02
1.800000E+02
1.800000E+02
1.800000E+02
1.800000E+02
1.800000E+02
1.800000E+02
1.800000E+02
1.800000E+02
1.800000E+02
1.800000E+02
1.800000E+02
1.850000E+02
1.850000E+02
1.850000E+02
1.850000E+02
1.850000E+02
1.850000E+02
1.850000E+02
1.850000E+02
1.850000E+02
1.850000E+02
1.850000E+02
1.850000E+02
1.850000E+02
1.850000E+02
1.850000E+02
1.850000E+02
1.850000E+02
1.850000E+02
1.850000E+02
1.850000E+02
1.850000E+02
1.850000E+02
1.850000E+02
1.850000E+02
1.850000E+02
1.850000E+02
1.850000E+02
1.850000E+02
1.850000E+02
1.850000E+02
1.850000E+02
1.850000E+02
1.850000E+02
1.850000E+02
1.850000E+02
1.850000E+02
1.850000E+02
1.850000E+02
1.850000E+02
1.850000E+02
1.850000E+02
1.850000E+02
1.850000E+02
1.850000E+02
1.850000E+02
1.850000E+02
1.850000E+02
1.850000E+02
1.850000E+02
1.850000E+02
1.850000E+02
1.850000E+02
1.850000E+02
1.850000E+02
1.850000E+02
1.850000E+02
1.850000E+02
1.850000E+02
1.850000E+02
1.850000E+02
1.850000E+02
1.850000E+02
1.850000E+02
1.850000E+02
1.850000E+02
1.850000E+02
1.850000E+02
1.850000E+02
1.850000E+02
1.850000E+02
1.850000E+02
1.850000E+02
1.850000E+02
1.850000E+02
1.850000E+02
1.850000E+02
1.850000E+02
1.850000E+02
1.850000E+02
1.850000E+02
1.850000E+02
1.850000E+02
1.850000E+02
1.850000E+02
1.850000E+02
1.850000E+02
1.850000E+02
1.850000E+02
1.850000E+02
1.850000E+02
1.850000E+02
1.850000E+02
1.850000E+02
1.850000E+02
1.850000E+02
1.850000E+02
1.850000E+02
1.850000E+02
1.850000E+02
1.850000E+02
1.850000E+02
1.850000E+02
1.850000E+02
1.850000E+02
1.850000E+02
1.850000E+02
1.850000E+02
1.850000E+02
1.850000E+02
1.850000E+02
1.850000E+02
1.850000E+02
1.850000E+02
1.850000E+02
1.850000E+02
1.850000E+02
1.850000E+02
1.850000E+02
1.850000E+02
1.850000E+02
1.850000E+02
1.850000E+02
1.850000E+02
1.850000E+02
1.850000E+02
1.850000E+02
1.850000E+02
1.850000E+02
1.850000E+02
1.850000E+02
1.850000E+02
1.850000E+02
1.850000E+02
1.850000E+02
1.850000E+02
1.850000E+02
1.850000E+02
1.850000E+02
1.850000E+02
1.850000E+02
1.850000E+02
1.850000E+02
1.850000E+02
1.850000E+02
1.850000E+02
1.850000E+02
1.850000E+02
1.850000E+02
1.850000E+02
1.850000E+02
1.850000E+02
1.850000E+02
1.850000E+02
1.850000E+02
1.850000E+02
1.850000E+02
1.850000E+02
1.850000E+02
1.850000E+02
1.850000E+02
1.850000E+02
1.850000E+02
1.850000E+02
1.850000E+02
1.850000E+02
1.850000E+02
1.850000E+02
1.850000E+02
1.850000E+02
1.850000E+02
1.850000E+02
1.850000E+02
1.850000E+02
1.850000E+02
1.850000E+02
1.850000E+02
1.850000E+02
1.850000E+02
1.850000E+02
1.850000E+02
1.850000E+02
1.850000E+02
1.850000E+02
1.850000E+02
1.850000E+02
1.850000E+02
1.850000E+02
1.850000E+02
1.850000E+02
1.850000E+02
1.850000E+02
1.850000E+02
1.850000E+02
1.850000E+02
1.850000E+02
1.850000E+02
1.850000E+02
1.850000E+02
1.850000E+02
1.850000E+02
1.850000E+02
1.900000E+02
1.900000E+02
1.900000E+02
1.900000E+02
1.900000E+02
1.900000E+02
1.900000E+02
1.900000E+02
1.900000E+02
1.900000E+02
1.900000E+02
1.900000E+02
1.900000E+02
1.900000E+02
1.900000E+02
1.900000E+02
1.900000E+02
1.900000E+02
1.900000E+02
1.900000E+02
1.900000E+02
1.900000E+02
1.900000E+02
1.900000E+02
1.900000E+02
1.900000E+02
1.900000E+02
1.900000E+02
1.900000E+02
1.900000E+02
1.900000E+02
1.900000E+02
1.900000E+02
1.900000E+02
1.900000E+02
1.900000E+02
1.900000E+02
1.900000E+02
1.900000E+02
1.900000E+02
1.900000E+02
1.900000E+02
1.900000E+02
1.900000E+02
1.900000E+02
1.900000E+02
1.900000E+02
1.900000E+02
1.900000E+02
1.900000E+02
1.900000E+02
1.900000E+02
1.900000E+02
1.900000E+02
1.900000E+02
1.900000E+02
1.900000E+02
1.900000E+02
1.900000E+02
1.900000E+02
1.900000E+02
1.900000E+02
1.900000E+02
1.900000E+02
1.900000E+02
1.900000E+02
1.900000E+02
1.900000E+02
1.900000E+02
1.900000E+02
1.900000E+02
1.900000E+02
1.900000E+02
1.900000E+02
1.900000E+02
1.900000E+02
1.900000E+02
1.900000E+02
1.900000E+02
1.900000E+02
1.900000E+02
1.900000E+02
1.900000E+02
1.900000E+02
1.900000E+02
1.900000E+02
1.900000E+02
1.900000E+02
1.900000E+02
1.900000E+02
1.900000E+02
1.900000E+02
1.900000E+02
1.900000E+02
1.900000E+02
1.900000E+02
1.900000E+02
1.900000E+02
1.900000E+02
1.900000E+02
1.900000E+02
1.900000E+02
1.900000E+02
1.900000E+02
1.900000E+02
1.900000E+02
1.900000E+02
1.900000E+02
1.900000E+02
1.900000E+02
1.900000E+02
1.900000E+02
1.900000E+02
1.900000E+02
1.900000E+02
1.900000E+02
1.900000E+02
1.900000E+02
1.900000E+02
1.900000E+02
1.900000E+02
1.900000E+02
1.900000E+02
1.900000E+02
1.900000E+02
1.900000E+02
1.900000E+02
1.900000E+02
1.900000E+02
1.900000E+02
1.900000E+02
1.900000E+02
1.900000E+02
1.900000E+02
1.900000E+02
1.900000E+02
1.900000E+02
1.900000E+02
1.900000E+02
1.900000E+02
1.900000E+02
1.900000E+02
1.900000E+02
1.900000E+02
1.900000E+02
1.900000E+02
1.900000E+02
1.900000E+02
1.900000E+02
1.900000E+02
1.900000E+02
1.900000E+02
1.900000E+02
1.900000E+02
1.900000E+02
1.900000E+02
1.900000E+02
1.900000E+02
1.900000E+02
1.900000E+02
1.900000E+02
1.900000E+02
1.900000E+02
1.900000E+02
1.900000E+02
1.900000E+02
1.900000E+02
1.900000E+02
1.900000E+02
1.900000E+02
1.900000E+02
1.900000E+02
1.900000E+02
1.900000E+02
1.900000E+02
1.900000E+02
1.900000E+02
1.900000E+02
1.900000E+02
1.900000E+02
1.900000E+02
1.900000E+02
1.900000E+02
1.900000E+02
1.900000E+02
1.900000E+02
1.900000E+02
1.900000E+02
1.900000E+02
1.900000E+02
1.900000E+02
1.900000E+02
1.900000E+02
1.900000E+02
1.900000E+02
1.900000E+02
1.900000E+02
1.900000E+02
1.900000E+02
1.900000E+02
1.900000E+02
1.950000E+02
1.950000E+02
1.950000E+02
1.950000E+02
1.950000E+02
1.950000E+02
1.950000E+02
1.950000E+02
1.950000E+02
1.950000E+02
1.950000E+02
1.950000E+02
1.950000E+02
1.950000E+02
1.950000E+02
1.950000E+02
1.950000E+02
1.950000E+02
1.950000E+02
1.950000E+02
1.950000E+02
1.950000E+02
1.950000E+02
1.950000E+02
1.950000E+02
1.950000E+02
1.950000E+02
1.950000E+02
1.950000E+02
1.950000E+02
1.950000E+02
1.950000E+02
1.950000E+02
1.950000E+02
1.950000E+02
1.950000E+02
1.950000E+02
1.950000E+02
1.950000E+02
1.950000E+02
1.950000E+02
1.950000E+02
1.950000E+02
1.950000E+02
1.950000E+02
1.950000E+02
1.950000E+02
1.950000E+02
1.950000E+02
1.950000E+02
1.950000E+02
1.950000E+02
1.950000E+02
1.950000E+02
1.950000E+02
1.950000E+02
1.950000E+02
1.950000E+02
1.950000E+02
1.950000E+02
1.950000E+02
1.950000E+02
1.950000E+02
1.950000E+02
1.950000E+02
1.950000E+02
1.950000E+02
1.950000E+02
1.950000E+02
1.950000E+02
1.950000E+02
1.950000E+02
1.950000E+02
1.950000E+02
1.950000E+02
1.950000E+02
1.950000E+02
1.950000E+02
1.950000E+02
1.950000E+02
1.950000E+02
1.950000E+02
1.950000E+02
1.950000E+02
1.950000E+02
1.950000E+02
1.950000E+02
1.950000E+02
1.950000E+02
1.950000E+02
1.950000E+02
1.950000E+02
1.950000E+02
1.950000E+02
1.950000E+02
1.950000E+02
1.950000E+02
1.950000E+02
1.950000E+02
1.950000E+02
1.950000E+02
1.950000E+02
1.950000E+02
1.950000E+02
1.950000E+02
1.950000E+02
1.950000E+02
1.950000E+02
1.950000E+02
1.950000E+02
1.950000E+02
1.950000E+02
1.950000E+02
1.950000E+02
1.950000E+02
1.950000E+02
1.950000E+02
1.950000E+02
1.950000E+02
1.950000E+02
1.950000E+02
1.950000E+02
1.950000E+02
1.950000E+02
1.950000E+02
1.950000E+02
1.950000E+02
1.950000E+02
1.950000E+02
1.950000E+02
1.950000E+02
1.950000E+02
1.950000E+02
1.950000E+02
1.950000E+02
1.950000E+02
1.950000E+02
1.950000E+02
1.950000E+02
1.950000E+02
1.950000E+02
1.950000E+02
1.950000E+02
1.950000E+02
1.950000E+02
1.950000E+02
1.950000E+02
1.950000E+02
1.950000E+02
1.950000E+02
1.950000E+02
1.950000E+02
1.950000E+02
1.950000E+02
1.950000E+02
1.950000E+02
1.950000E+02
1.950000E+02
1.950000E+02
1.950000E+02
1.950000E+02
1.950000E+02
1.950000E+02
1.950000E+02
1.950000E+02
1.950000E+02
1.950000E+02
1.950000E+02
1.950000E+02
1.950000E+02
1.950000E+02
1.950000E+02
1.950000E+02
1.950000E+02
1.950000E+02
1.950000E+02
1.950000E+02
1.950000E+02
1.950000E+02
1.950000E+02
1.950000E+02
1.950000E+02
1.950000E+02
1.950000E+02
1.950000E+02
1.950000E+02
1.950000E+02
1.950000E+02
1.950000E+02
1.950000E+02
1.950000E+02
1.950000E+02
1.950000E+02
1.950000E+02
1.950000E+02
1.950000E+02
1.950000E+02
1.950000E+02
1.950000E+02
1.950000E+02
1.950000E+02
2.000000E+02
2.000000E+02
2.000000E+02
2.000000E+02
2.000000E+02
2.000000E+02
2.000000E+02
2.000000E+02
2.000000E+02
2.000000E+02
2.000000E+02
2.000000E+02
2.000000E+02
2.000000E+02
2.000000E+02
2.000000E+02
2.000000E+02
2.000000E+02
2.000000E+02
2.000000E+02
2.000000E+02
2.000000E+02
2.000000E+02
2.000000E+02
2.000000E+02
2.000000E+02
2.000000E+02
2.000000E+02
2.000000E+02
2.000000E+02
2.000000E+02
2.000000E+02
2.000000E+02
2.000000E+02
2.000000E+02
2.000000E+02
2.000000E+02
2.000000E+02
2.000000E+02
2.000000E+02
2.000000E+02
2.000000E+02
2.000000E+02
2.000000E+02
2.000000E+02
2.000000E+02
2.000000E+02
2.000000E+02
2.000000E+02
2.000000E+02
2.000000E+02
2.000000E+02
2.000000E+02
2.000000E+02
2.000000E+02
2.000000E+02
2.000000E+02
2.000000E+02
2.000000E+02
2.000000E+02
2.000000E+02
2.000000E+02
2.000000E+02
2.000000E+02
2.000000E+02
2.000000E+02
2.000000E+02
2.000000E+02
2.000000E+02
2.000000E+02
2.000000E+02
2.000000E+02
2.000000E+02
2.000000E+02
2.000000E+02
2.000000E+02
2.000000E+02
2.000000E+02
2.000000E+02
2.000000E+02
2.000000E+02
2.000000E+02
2.000000E+02
2.000000E+02
2.000000E+02
2.000000E+02
2.000000E+02
2.000000E+02
2.000000E+02
2.000000E+02
2.000000E+02
2.000000E+02
2.000000E+02
2.000000E+02
2.000000E+02
2.000000E+02
2.000000E+02
2.000000E+02
2.000000E+02
2.000000E+02
2.000000E+02
2.000000E+02
2.000000E+02
2.000000E+02
2.000000E+02
2.000000E+02
2.000000E+02
2.000000E+02
2.000000E+02
2.000000E+02
2.000000E+02
2.000000E+02
2.000000E+02
2.000000E+02
2.000000E+02
2.000000E+02
2.000000E+02
2.000000E+02
2.000000E+02
2.000000E+02
2.000000E+02
2.000000E+02
2.000000E+02
2.000000E+02
2.000000E+02
2.000000E+02
2.000000E+02
2.000000E+02
2.000000E+02
2.000000E+02
2.000000E+02
2.000000E+02
2.000000E+02
2.000000E+02
2.000000E+02
2.000000E+02
2.000000E+02
2.000000E+02
2.000000E+02
2.000000E+02
2.000000E+02
2.000000E+02
2.000000E+02
2.000000E+02
2.000000E+02
2.000000E+02
2.000000E+02
2.000000E+02
2.000000E+02
2.000000E+02
2.000000E+02
2.000000E+02
2.000000E+02
2.000000E+02
2.000000E+02
2.000000E+02
2.000000E+02
2.000000E+02
2.000000E+02
2.000000E+02
2.000000E+02
2.000000E+02
2.000000E+02
2.000000E+02
2.000000E+02
2.000000E+02
2.000000E+02
2.000000E+02
2.000000E+02
2.000000E+02
2.000000E+02
2.000000E+02
2.000000E+02
2.000000E+02
2.000000E+02
2.000000E+02
2.000000E+02
2.000000E+02
2.000000E+02
2.000000E+02
2.000000E+02
2.000000E+02
2.000000E+02
2.000000E+02
2.000000E+02
2.000000E+02
2.000000E+02
2.000000E+02
2.000000E+02
2.000000E+02
2.000000E+02
2.000000E+02
2.000000E+02
2.000000E+02
2.000000E+02
2.000000E+02
2.000000E+02
2.000000E+02
2.000000E+02
2.000000E+02
2.000000E+02
2.050000E+02
2.050000E+02
2.050000E+02
2.050000E+02
2.050000E+02
2.050000E+02
2.050000E+02
2.050000E+02
2.050000E+02
2.050000E+02
2.050000E+02
2.050000E+02
2.050000E+02
2.050000E+02
2.050000E+02
2.050000E+02
2.050000E+02
2.050000E+02
2.050000E+02
2.050000E+02
2.050000E+02
2.050000E+02
2.050000E+02
2.050000E+02
2.050000E+02
2.050000E+02
2.050000E+02
2.050000E+02
2.050000E+02
2.050000E+02
2.050000E+02
2.050000E+02
2.050000E+02
2.050000E+02
2.050000E+02
2.050000E+02
2.050000E+02
2.050000E+02
2.050000E+02
2.050000E+02
2.050000E+02
2.050000E+02
2.050000E+02
2.050000E+02
2.050000E+02
2.050000E+02
2.050000E+02
2.050000E+02
2.050000E+02
2.050000E+02
2.050000E+02
2.050000E+02
2.050000E+02
2.050000E+02
2.050000E+02
2.050000E+02
2.050000E+02
2.050000E+02
2.050000E+02
2.050000E+02
2.050000E+02
2.050000E+02
2.050000E+02
2.050000E+02
2.050000E+02
2.050000E+02
2.050000E+02
2.050000E+02
2.050000E+02
2.050000E+02
2.050000E+02
2.050000E+02
2.050000E+02
2.050000E+02
2.050000E+02
2.050000E+02
2.050000E+02
2.050000E+02
2.050000E+02
2.050000E+02
2.050000E+02
2.050000E+02
2.050000E+02
2.050000E+02
2.050000E+02
2.050000E+02
2.050000E+02
2.050000E+02
2.050000E+02
2.050000E+02
2.050000E+02
2.050000E+02
2.050000E+02
2.050000E+02
2.050000E+02
2.050000E+02
2.050000E+02
2.050000E+02
2.050000E+02
2.050000E+02
2.050000E+02
2.050000E+02
2.050000E+02
2.050000E+02
2.050000E+02
2.050000E+02
2.050000E+02
2.050000E+02
2.050000E+02
2.050000E+02
2.050000E+02
2.050000E+02
2.050000E+02
2.050000E+02
2.050000E+02
2.050000E+02
2.050000E+02
2.050000E+02
2.050000E+02
2.050000E+02
2.050000E+02
2.050000E+02
2.050000E+02
2.050000E+02
2.050000E+02
2.050000E+02
2.050000E+02
2.050000E+02
2.050000E+02
2.050000E+02
2.050000E+02
2.050000E+02
2.050000E+02
2.050000E+02
2.050000E+02
2.050000E+02
2.050000E+02
2.050000E+02
2.050000E+02
2.050000E+02
2.050000E+02
2.050000E+02
2.050000E+02
2.050000E+02
2.050000E+02
2.050000E+02
2.050000E+02
2.050000E+02
2.050000E+02
2.050000E+02
2.050000E+02
2.050000E+02
2.050000E+02
2.050000E+02
2.050000E+02
2.050000E+02
2.050000E+02
2.050000E+02
2.050000E+02
2.050000E+02
2.050000E+02
2.050000E+02
2.050000E+02
2.050000E+02
2.050000E+02
2.050000E+02
2.050000E+02
2.050000E+02
2.050000E+02
2.050000E+02
2.050000E+02
2.050000E+02
2.050000E+02
2.050000E+02
2.050000E+02
2.050000E+02
2.050000E+02
2.050000E+02
2.050000E+02
2.050000E+02
2.050000E+02
2.050000E+02
2.050000E+02
2.050000E+02
2.050000E+02
2.050000E+02
2.050000E+02
2.050000E+02
2.050000E+02
2.050000E+02
2.050000E+02
2.050000E+02
2.050000E+02
2.050000E+02
2.050000E+02
2.050000E+02
2.050000E+02
2.050000E+02
2.050000E+02
2.050000E+02
2.050000E+02
2.100000E+02
2.100000E+02
2.100000E+02
2.100000E+02
2.100000E+02
2.100000E+02
2.100000E+02
2.100000E+02
2.100000E+02
2.100000E+02
2.100000E+02
2.100000E+02
2.100000E+02
2.100000E+02
2.100000E+02
2.100000E+02
2.100000E+02
2.100000E+02
2.100000E+02
2.100000E+02
2.100000E+02
2.100000E+02
2.100000E+02
2.100000E+02
2.100000E+02
2.100000E+02
2.100000E+02
2.100000E+02
2.100000E+02
2.100000E+02
2.100000E+02
2.100000E+02
2.100000E+02
2.100000E+02
2.100000E+02
2.100000E+02
2.100000E+02
2.100000E+02
2.100000E+02
2.100000E+02
2.100000E+02
2.100000E+02
2.100000E+02
2.100000E+02
2.100000E+02
2.100000E+02
2.100000E+02
2.100000E+02
2.100000E+02
2.100000E+02
2.100000E+02
2.100000E+02
2.100000E+02
2.100000E+02
2.100000E+02
2.100000E+02
2.100000E+02
2.100000E+02
2.100000E+02
2.100000E+02
2.100000E+02
2.100000E+02
2.100000E+02
2.100000E+02
2.100000E+02
2.100000E+02
2.100000E+02
2.100000E+02
2.100000E+02
2.100000E+02
2.100000E+02
2.100000E+02
2.100000E+02
2.100000E+02
2.100000E+02
2.100000E+02
2.100000E+02
2.100000E+02
2.100000E+02
2.100000E+02
2.100000E+02
2.100000E+02
2.100000E+02
2.100000E+02
2.100000E+02
2.100000E+02
2.100000E+02
2.100000E+02
2.100000E+02
2.100000E+02
2.100000E+02
2.100000E+02
2.100000E+02
2.100000E+02
2.100000E+02
2.100000E+02
2.100000E+02
2.100000E+02
2.100000E+02
2.100000E+02
2.100000E+02
2.100000E+02
2.100000E+02
2.100000E+02
2.100000E+02
2.100000E+02
2.100000E+02
2.100000E+02
2.100000E+02
2.100000E+02
2.100000E+02
2.100000E+02
2.100000E+02
2.100000E+02
2.100000E+02
2.100000E+02
2.100000E+02
2.100000E+02
2.100000E+02
2.100000E+02
2.100000E+02
2.100000E+02
2.100000E+02
2.100000E+02
2.100000E+02
2.100000E+02
2.100000E+02
2.100000E+02
2.100000E+02
2.100000E+02
2.100000E+02
2.100000E+02
2.100000E+02
2.100000E+02
2.100000E+02
2.100000E+02
2.100000E+02
2.100000E+02
2.100000E+02
2.100000E+02
2.100000E+02
2.100000E+02
2.100000E+02
2.100000E+02
2.100000E+02
2.100000E+02
2.100000E+02
2.100000E+02
2.100000E+02
2.100000E+02
2.100000E+02
2.100000E+02
2.100000E+02
2.100000E+02
2.100000E+02
2.100000E+02
2.100000E+02
2.100000E+02
2.100000E+02
2.100000E+02
2.100000E+02
2.100000E+02
2.100000E+02
2.100000E+02
2.100000E+02
2.100000E+02
2.100000E+02
2.100000E+02
2.100000E+02
2.100000E+02
2.100000E+02
2.100000E+02
2.100000E+02
2.100000E+02
2.100000E+02
2.100000E+02
2.100000E+02
2.100000E+02
2.100000E+02
2.100000E+02
2.100000E+02
2.100000E+02
2.100000E+02
2.100000E+02
2.100000E+02
2.100000E+02
2.100000E+02
2.100000E+02
2.100000E+02
2.100000E+02
2.100000E+02
2.100000E+02
2.100000E+02
2.100000E+02
2.100000E+02
2.100000E+02
2.100000E+02
2.100000E+02
2.100000E+02
2.100000E+02
2.100000E+02
2.150000E+02
2.150000E+02
2.150000E+02
2.150000E+02
2.150000E+02
2.150000E+02
2.150000E+02
2.150000E+02
2.150000E+02
2.150000E+02
2.150000E+02
2.150000E+02
2.150000E+02
2.150000E+02
2.150000E+02
2.150000E+02
2.150000E+02
2.150000E+02
2.150000E+02
2.150000E+02
2.150000E+02
2.150000E+02
2.150000E+02
2.150000E+02
2.150000E+02
2.150000E+02
2.150000E+02
2.150000E+02
2.150000E+02
2.150000E+02
2.150000E+02
2.150000E+02
2.150000E+02
2.150000E+02
2.150000E+02
2.150000E+02
2.150000E+02
2.150000E+02
2.150000E+02
2.150000E+02
2.150000E+02
2.150000E+02
2.150000E+02
2.150000E+02
2.150000E+02
2.150000E+02
2.150000E+02
2.150000E+02
2.150000E+02
2.150000E+02
2.150000E+02
2.150000E+02
2.150000E+02
2.150000E+02
2.150000E+02
2.150000E+02
2.150000E+02
2.150000E+02
2.150000E+02
2.150000E+02
2.150000E+02
2.150000E+02
2.150000E+02
2.150000E+02
2.150000E+02
2.150000E+02
2.150000E+02
2.150000E+02
2.150000E+02
2.150000E+02
2.150000E+02
2.150000E+02
2.150000E+02
2.150000E+02
2.150000E+02
2.150000E+02
2.150000E+02
2.150000E+02
2.150000E+02
2.150000E+02
2.150000E+02
2.150000E+02
2.150000E+02
2.150000E+02
2.150000E+02
2.150000E+02
2.150000E+02
2.150000E+02
2.150000E+02
2.150000E+02
2.150000E+02
2.150000E+02
2.150000E+02
2.150000E+02
2.150000E+02
2.150000E+02
2.150000E+02
2.150000E+02
2.150000E+02
2.150000E+02
2.150000E+02
2.150000E+02
2.150000E+02
2.150000E+02
2.150000E+02
2.150000E+02
2.150000E+02
2.150000E+02
2.150000E+02
2.150000E+02
2.150000E+02
2.150000E+02
2.150000E+02
2.150000E+02
2.150000E+02
2.150000E+02
2.150000E+02
2.150000E+02
2.150000E+02
2.150000E+02
2.150000E+02
2.150000E+02
2.150000E+02
2.150000E+02
2.150000E+02
2.150000E+02
2.150000E+02
2.150000E+02
2.150000E+02
2.150000E+02
2.150000E+02
2.150000E+02
2.150000E+02
2.150000E+02
2.150000E+02
2.150000E+02
2.150000E+02
2.150000E+02
2.150000E+02
2.150000E+02
2.150000E+02
2.150000E+02
2.150000E+02
2.150000E+02
2.150000E+02
2.150000E+02
2.150000E+02
2.150000E+02
2.150000E+02
2.150000E+02
2.150000E+02
2.150000E+02
2.150000E+02
2.150000E+02
2.150000E+02
2.150000E+02
2.150000E+02
2.150000E+02
2.150000E+02
2.150000E+02
2.150000E+02
2.150000E+02
2.150000E+02
2.150000E+02
2.150000E+02
2.150000E+02
2.150000E+02
2.150000E+02
2.150000E+02
2.150000E+02
2.150000E+02
2.150000E+02
2.150000E+02
2.150000E+02
2.150000E+02
2.150000E+02
2.150000E+02
2.150000E+02
2.150000E+02
2.150000E+02
2.150000E+02
2.150000E+02
2.150000E+02
2.150000E+02
2.150000E+02
2.150000E+02
2.150000E+02
2.150000E+02
2.150000E+02
2.150000E+02
2.150000E+02
2.150000E+02
2.150000E+02
2.150000E+02
2.150000E+02
2.150000E+02
2.150000E+02
2.150000E+02
2.150000E+02
2.150000E+02
2.150000E+02
2.200000E+02
2.200000E+02
2.200000E+02
2.200000E+02
2.200000E+02
2.200000E+02
2.200000E+02
2.200000E+02
2.200000E+02
2.200000E+02
2.200000E+02
2.200000E+02
2.200000E+02
2.200000E+02
2.200000E+02
2.200000E+02
2.200000E+02
2.200000E+02
2.200000E+02
2.200000E+02
2.200000E+02
2.200000E+02
2.200000E+02
2.200000E+02
2.200000E+02
2.200000E+02
2.200000E+02
2.200000E+02
2.200000E+02
2.200000E+02
2.200000E+02
2.200000E+02
2.200000E+02
2.200000E+02
2.200000E+02
2.200000E+02
2.200000E+02
2.200000E+02
2.200000E+02
2.200000E+02
2.200000E+02
2.200000E+02
2.200000E+02
2.200000E+02
2.200000E+02
2.200000E+02
2.200000E+02
2.200000E+02
2.200000E+02
2.200000E+02
2.200000E+02
2.200000E+02
2.200000E+02
2.200000E+02
2.200000E+02
2.200000E+02
2.200000E+02
2.200000E+02
2.200000E+02
2.200000E+02
2.200000E+02
2.200000E+02
2.200000E+02
2.200000E+02
2.200000E+02
2.200000E+02
2.200000E+02
2.200000E+02
2.200000E+02
2.200000E+02
2.200000E+02
2.200000E+02
2.200000E+02
2.200000E+02
2.200000E+02
2.200000E+02
2.200000E+02
2.200000E+02
2.200000E+02
2.200000E+02
2.200000E+02
2.200000E+02
2.200000E+02
2.200000E+02
2.200000E+02
2.200000E+02
2.200000E+02
2.200000E+02
2.200000E+02
2.200000E+02
2.200000E+02
2.200000E+02
2.200000E+02
2.200000E+02
2.200000E+02
2.200000E+02
2.200000E+02
2.200000E+02
2.200000E+02
2.200000E+02
2.200000E+02
2.200000E+02
2.200000E+02
2.200000E+02
2.200000E+02
2.200000E+02
2.200000E+02
2.200000E+02
2.200000E+02
2.200000E+02
2.200000E+02
2.200000E+02
2.200000E+02
2.200000E+02
2.200000E+02
2.200000E+02
2.200000E+02
2.200000E+02
2.200000E+02
2.200000E+02
2.200000E+02
2.200000E+02
2.200000E+02
2.200000E+02
2.200000E+02
2.200000E+02
2.200000E+02
2.200000E+02
2.200000E+02
2.200000E+02
2.200000E+02
2.200000E+02
2.200000E+02
2.200000E+02
2.200000E+02
2.200000E+02
2.200000E+02
2.200000E+02
2.200000E+02
2.200000E+02
2.200000E+02
2.200000E+02
2.200000E+02
2.200000E+02
2.200000E+02
2.200000E+02
2.200000E+02
2.200000E+02
2.200000E+02
2.200000E+02
2.200000E+02
2.200000E+02
2.200000E+02
2.200000E+02
2.200000E+02
2.200000E+02
2.200000E+02
2.200000E+02
2.200000E+02
2.200000E+02
2.200000E+02
2.200000E+02
2.200000E+02
2.200000E+02
2.200000E+02
2.200000E+02
2.200000E+02
2.200000E+02
2.200000E+02
2.200000E+02
2.200000E+02
2.200000E+02
2.200000E+02
2.200000E+02
2.200000E+02
2.200000E+02
2.200000E+02
2.200000E+02
2.200000E+02
2.200000E+02
2.200000E+02
2.200000E+02
2.200000E+02
2.200000E+02
2.200000E+02
2.200000E+02
2.200000E+02
2.200000E+02
2.200000E+02
2.200000E+02
2.200000E+02
2.200000E+02
2.200000E+02
2.200000E+02
2.200000E+02
2.200000E+02
2.200000E+02
2.200000E+02
2.200000E+02
2.200000E+02
2.200000E+02
2.250000E+02
2.250000E+02
2.250000E+02
2.250000E+02
2.250000E+02
2.250000E+02
2.250000E+02
2.250000E+02
2.250000E+02
2.250000E+02
2.250000E+02
2.250000E+02
2.250000E+02
2.250000E+02
2.250000E+02
2.250000E+02
2.250000E+02
2.250000E+02
2.250000E+02
2.250000E+02
2.250000E+02
2.250000E+02
2.250000E+02
2.250000E+02
2.250000E+02
2.250000E+02
2.250000E+02
2.250000E+02
2.250000E+02
2.250000E+02
2.250000E+02
2.250000E+02
2.250000E+02
2.250000E+02
2.250000E+02
2.250000E+02
2.250000E+02
2.250000E+02
2.250000E+02
2.250000E+02
2.250000E+02
2.250000E+02
2.250000E+02
2.250000E+02
2.250000E+02
2.250000E+02
2.250000E+02
2.250000E+02
2.250000E+02
2.250000E+02
2.250000E+02
2.250000E+02
2.250000E+02
2.250000E+02
2.250000E+02
2.250000E+02
2.250000E+02
2.250000E+02
2.250000E+02
2.250000E+02
2.250000E+02
2.250000E+02
2.250000E+02
2.250000E+02
2.250000E+02
2.250000E+02
2.250000E+02
2.250000E+02
2.250000E+02
2.250000E+02
2.250000E+02
2.250000E+02
2.250000E+02
2.250000E+02
2.250000E+02
2.250000E+02
2.250000E+02
2.250000E+02
2.250000E+02
2.250000E+02
2.250000E+02
2.250000E+02
2.250000E+02
2.250000E+02
2.250000E+02
2.250000E+02
2.250000E+02
2.250000E+02
2.250000E+02
2.250000E+02
2.250000E+02
2.250000E+02
2.250000E+02
2.250000E+02
2.250000E+02
2.250000E+02
2.250000E+02
2.250000E+02
2.250000E+02
2.250000E+02
2.250000E+02
2.250000E+02
2.250000E+02
2.250000E+02
2.250000E+02
2.250000E+02
2.250000E+02
2.250000E+02
2.250000E+02
2.250000E+02
2.250000E+02
2.250000E+02
2.250000E+02
2.250000E+02
2.250000E+02
2.250000E+02
2.250000E+02
2.250000E+02
2.250000E+02
2.250000E+02
2.250000E+02
2.250000E+02
2.250000E+02
2.250000E+02
2.250000E+02
2.250000E+02
2.250000E+02
2.250000E+02
2.250000E+02
2.250000E+02
2.250000E+02
2.250000E+02
2.250000E+02
2.250000E+02
2.250000E+02
2.250000E+02
2.250000E+02
2.250000E+02
2.250000E+02
2.250000E+02
2.250000E+02
2.250000E+02
2.250000E+02
2.250000E+02
2.250000E+02
2.250000E+02
2.250000E+02
2.250000E+02
2.250000E+02
2.250000E+02
2.250000E+02
2.250000E+02
2.250000E+02
2.250000E+02
2.250000E+02
2.250000E+02
2.250000E+02
2.250000E+02
2.250000E+02
2.250000E+02
2.250000E+02
2.250000E+02
2.250000E+02
2.250000E+02
2.250000E+02
2.250000E+02
2.250000E+02
2.250000E+02
2.250000E+02
2.250000E+02
2.250000E+02
2.250000E+02
2.250000E+02
2.250000E+02
2.250000E+02
2.250000E+02
2.250000E+02
2.250000E+02
2.250000E+02
2.250000E+02
2.250000E+02
2.250000E+02
2.250000E+02
2.250000E+02
2.250000E+02
2.250000E+02
2.250000E+02
2.250000E+02
2.250000E+02
2.250000E+02
2.250000E+02
2.250000E+02
2.250000E+02
2.250000E+02
2.250000E+02
2.250000E+02
2.250000E+02
2.250000E+02
2.250000E+02
2.250000E+02
2.250000E+02
2.300000E+02
2.300000E+02
2.300000E+02
2.300000E+02
2.300000E+02
2.300000E+02
2.300000E+02
2.300000E+02
2.300000E+02
2.300000E+02
2.300000E+02
2.300000E+02
2.300000E+02
2.300000E+02
2.300000E+02
2.300000E+02
2.300000E+02
2.300000E+02
2.300000E+02
2.300000E+02
2.300000E+02
2.300000E+02
2.300000E+02
2.300000E+02
2.300000E+02
2.300000E+02
2.300000E+02
2.300000E+02
2.300000E+02
2.300000E+02
2.300000E+02
2.300000E+02
2.300000E+02
2.300000E+02
2.300000E+02
2.300000E+02
2.300000E+02
2.300000E+02
2.300000E+02
2.300000E+02
2.300000E+02
2.300000E+02
2.300000E+02
2.300000E+02
2.300000E+02
2.300000E+02
2.300000E+02
2.300000E+02
2.300000E+02
2.300000E+02
2.300000E+02
2.300000E+02
2.300000E+02
2.300000E+02
2.300000E+02
2.300000E+02
2.300000E+02
2.300000E+02
2.300000E+02
2.300000E+02
2.300000E+02
2.300000E+02
2.300000E+02
2.300000E+02
2.300000E+02
2.300000E+02
2.300000E+02
2.300000E+02
2.300000E+02
2.300000E+02
2.300000E+02
2.300000E+02
2.300000E+02
2.300000E+02
2.300000E+02
2.300000E+02
2.300000E+02
2.300000E+02
2.300000E+02
2.300000E+02
2.300000E+02
2.300000E+02
2.300000E+02
2.300000E+02
2.300000E+02
2.300000E+02
2.300000E+02
2.300000E+02
2.300000E+02
2.300000E+02
2.300000E+02
2.300000E+02
2.300000E+02
2.300000E+02
2.300000E+02
2.300000E+02
2.300000E+02
2.300000E+02
2.300000E+02
2.300000E+02
2.300000E+02
2.300000E+02
2.300000E+02
2.300000E+02
2.300000E+02
2.300000E+02
2.300000E+02
2.300000E+02
2.300000E+02
2.300000E+02
2.300000E+02
2.300000E+02
2.300000E+02
2.300000E+02
2.300000E+02
2.300000E+02
2.300000E+02
2.300000E+02
2.300000E+02
2.300000E+02
2.300000E+02
2.300000E+02
2.300000E+02
2.300000E+02
2.300000E+02
2.300000E+02
2.300000E+02
2.300000E+02
2.300000E+02
2.300000E+02
2.300000E+02
2.300000E+02
2.300000E+02
2.300000E+02
2.300000E+02
2.300000E+02
2.300000E+02
2.300000E+02
2.300000E+02
2.300000E+02
2.300000E+02
2.300000E+02
2.300000E+02
2.300000E+02
2.300000E+02
2.300000E+02
2.300000E+02
2.300000E+02
2.300000E+02
2.300000E+02
2.300000E+02
2.300000E+02
2.300000E+02
2.300000E+02
2.300000E+02
2.300000E+02
2.300000E+02
2.300000E+02
2.300000E+02
2.300000E+02
2.300000E+02
2.300000E+02
2.300000E+02
2.300000E+02
2.300000E+02
2.300000E+02
2.300000E+02
2.300000E+02
2.300000E+02
2.300000E+02
2.300000E+02
2.300000E+02
2.300000E+02
2.300000E+02
2.300000E+02
2.300000E+02
2.300000E+02
2.300000E+02
2.300000E+02
2.300000E+02
2.300000E+02
2.300000E+02
2.300000E+02
2.300000E+02
2.300000E+02
2.300000E+02
2.300000E+02
2.300000E+02
2.300000E+02
2.300000E+02
2.300000E+02
2.300000E+02
2.300000E+02
2.300000E+02
2.300000E+02
2.300000E+02
2.300000E+02
2.300000E+02
2.300000E+02
2.300000E+02
2.300000E+02
2.350000E+02
2.350000E+02
2.350000E+02
2.350000E+02
2.350000E+02
2.350000E+02
2.350000E+02
2.350000E+02
2.350000E+02
2.350000E+02
2.350000E+02
2.350000E+02
2.350000E+02
2.350000E+02
2.350000E+02
2.350000E+02
2.350000E+02
2.350000E+02
2.350000E+02
2.350000E+02
2.350000E+02
2.350000E+02
2.350000E+02
2.350000E+02
2.350000E+02
2.350000E+02
2.350000E+02
2.350000E+02
2.350000E+02
2.350000E+02
2.350000E+02
2.350000E+02
2.350000E+02
2.350000E+02
2.350000E+02
2.350000E+02
2.350000E+02
2.350000E+02
2.350000E+02
2.350000E+02
2.350000E+02
2.350000E+02
2.350000E+02
2.350000E+02
2.350000E+02
2.350000E+02
2.350000E+02
2.350000E+02
2.350000E+02
2.350000E+02
2.350000E+02
2.350000E+02
2.350000E+02
2.350000E+02
2.350000E+02
2.350000E+02
2.350000E+02
2.350000E+02
2.350000E+02
2.350000E+02
2.350000E+02
2.350000E+02
2.350000E+02
2.350000E+02
2.350000E+02
2.350000E+02
2.350000E+02
2.350000E+02
2.350000E+02
2.350000E+02
2.350000E+02
2.350000E+02
2.350000E+02
2.350000E+02
2.350000E+02
2.350000E+02
2.350000E+02
2.350000E+02
2.350000E+02
2.350000E+02
2.350000E+02
2.350000E+02
2.350000E+02
2.350000E+02
2.350000E+02
2.350000E+02
2.350000E+02
2.350000E+02
2.350000E+02
2.350000E+02
2.350000E+02
2.350000E+02
2.350000E+02
2.350000E+02
2.350000E+02
2.350000E+02
2.350000E+02
2.350000E+02
2.350000E+02
2.350000E+02
2.350000E+02
2.350000E+02
2.350000E+02
2.350000E+02
2.350000E+02
2.350000E+02
2.350000E+02
2.350000E+02
2.350000E+02
2.350000E+02
2.350000E+02
2.350000E+02
2.350000E+02
2.350000E+02
2.350000E+02
2.350000E+02
2.350000E+02
2.350000E+02
2.350000E+02
2.350000E+02
2.350000E+02
2.350000E+02
2.350000E+02
2.350000E+02
2.350000E+02
2.350000E+02
2.350000E+02
2.350000E+02
2.350000E+02
2.350000E+02
2.350000E+02
2.350000E+02
2.350000E+02
2.350000E+02
2.350000E+02
2.350000E+02
2.350000E+02
2.350000E+02
2.350000E+02
2.350000E+02
2.350000E+02
2.350000E+02
2.350000E+02
2.350000E+02
2.350000E+02
2.350000E+02
2.350000E+02
2.350000E+02
2.350000E+02
2.350000E+02
2.350000E+02
2.350000E+02
2.350000E+02
2.350000E+02
2.350000E+02
2.350000E+02
2.350000E+02
2.350000E+02
2.350000E+02
2.350000E+02
2.350000E+02
2.350000E+02
2.350000E+02
2.350000E+02
2.350000E+02
2.350000E+02
2.350000E+02
2.350000E+02
2.350000E+02
2.350000E+02
2.350000E+02
2.350000E+02
2.350000E+02
2.350000E+02
2.350000E+02
2.350000E+02
2.350000E+02
2.350000E+02
2.350000E+02
2.350000E+02
2.350000E+02
2.350000E+02
2.350000E+02
2.350000E+02
2.350000E+02
2.350000E+02
2.350000E+02
2.350000E+02
2.350000E+02
2.350000E+02
2.350000E+02
2.350000E+02
2.350000E+02
2.350000E+02
2.350000E+02
2.350000E+02
2.350000E+02
2.350000E+02
2.350000E+02
2.350000E+02
2.350000E+02
2.400000E+02
2.400000E+02
2.400000E+02
2.400000E+02
2.400000E+02
2.400000E+02
2.400000E+02
2.400000E+02
2.400000E+02
2.400000E+02
2.400000E+02
2.400000E+02
2.400000E+02
2.400000E+02
2.400000E+02
2.400000E+02
2.400000E+02
2.400000E+02
2.400000E+02
2.400000E+02
2.400000E+02
2.400000E+02
2.400000E+02
2.400000E+02
2.400000E+02
2.400000E+02
2.400000E+02
2.400000E+02
2.400000E+02
2.400000E+02
2.400000E+02
2.400000E+02
2.400000E+02
2.400000E+02
2.400000E+02
2.400000E+02
2.400000E+02
2.400000E+02
2.400000E+02
2.400000E+02
2.400000E+02
2.400000E+02
2.400000E+02
2.400000E+02
2.400000E+02
2.400000E+02
2.400000E+02
2.400000E+02
2.400000E+02
2.400000E+02
2.400000E+02
2.400000E+02
2.400000E+02
2.400000E+02
2.400000E+02
2.400000E+02
2.400000E+02
2.400000E+02
2.400000E+02
2.400000E+02
2.400000E+02
2.400000E+02
2.400000E+02
2.400000E+02
2.400000E+02
2.400000E+02
2.400000E+02
2.400000E+02
2.400000E+02
2.400000E+02
2.400000E+02
2.400000E+02
2.400000E+02
2.400000E+02
2.400000E+02
2.400000E+02
2.400000E+02
2.400000E+02
2.400000E+02
2.400000E+02
2.400000E+02
2.400000E+02
2.400000E+02
2.400000E+02
2.400000E+02
2.400000E+02
2.400000E+02
2.400000E+02
2.400000E+02
2.400000E+02
2.400000E+02
2.400000E+02
2.400000E+02
2.400000E+02
2.400000E+02
2.400000E+02
2.400000E+02
2.400000E+02
2.400000E+02
2.400000E+02
2.400000E+02
2.400000E+02
2.400000E+02
2.400000E+02
2.400000E+02
2.400000E+02
2.400000E+02
2.400000E+02
2.400000E+02
2.400000E+02
2.400000E+02
2.400000E+02
2.400000E+02
2.400000E+02
2.400000E+02
2.400000E+02
2.400000E+02
2.400000E+02
2.400000E+02
2.400000E+02
2.400000E+02
2.400000E+02
2.400000E+02
2.400000E+02
2.400000E+02
2.400000E+02
2.400000E+02
2.400000E+02
2.400000E+02
2.400000E+02
2.400000E+02
2.400000E+02
2.400000E+02
2.400000E+02
2.400000E+02
2.400000E+02
2.400000E+02
2.400000E+02
2.400000E+02
2.400000E+02
2.400000E+02
2.400000E+02
2.400000E+02
2.400000E+02
2.400000E+02
2.400000E+02
2.400000E+02
2.400000E+02
2.400000E+02
2.400000E+02
2.400000E+02
2.400000E+02
2.400000E+02
2.400000E+02
2.400000E+02
2.400000E+02
2.400000E+02
2.400000E+02
2.400000E+02
2.400000E+02
2.400000E+02
2.400000E+02
2.400000E+02
2.400000E+02
2.400000E+02
2.400000E+02
2.400000E+02
2.400000E+02
2.400000E+02
2.400000E+02
2.400000E+02
2.400000E+02
2.400000E+02
2.400000E+02
2.400000E+02
2.400000E+02
2.400000E+02
2.400000E+02
2.400000E+02
2.400000E+02
2.400000E+02
2.400000E+02
2.400000E+02
2.400000E+02
2.400000E+02
2.400000E+02
2.400000E+02
2.400000E+02
2.400000E+02
2.400000E+02
2.400000E+02
2.400000E+02
2.400000E+02
2.400000E+02
2.400000E+02
2.400000E+02
2.400000E+02
2.400000E+02
2.400000E+02
2.400000E+02
2.400000E+02
2.450000E+02
2.450000E+02
2.450000E+02
2.450000E+02
2.450000E+02
2.450000E+02
2.450000E+02
2.450000E+02
2.450000E+02
2.450000E+02
2.450000E+02
2.450000E+02
2.450000E+02
2.450000E+02
2.450000E+02
2.450000E+02
2.450000E+02
2.450000E+02
2.450000E+02
2.450000E+02
2.450000E+02
2.450000E+02
2.450000E+02
2.450000E+02
2.450000E+02
2.450000E+02
2.450000E+02
2.450000E+02
2.450000E+02
2.450000E+02
2.450000E+02
2.450000E+02
2.450000E+02
2.450000E+02
2.450000E+02
2.450000E+02
2.450000E+02
2.450000E+02
2.450000E+02
2.450000E+02
2.450000E+02
2.450000E+02
2.450000E+02
2.450000E+02
2.450000E+02
2.450000E+02
2.450000E+02
2.450000E+02
2.450000E+02
2.450000E+02
2.450000E+02
2.450000E+02
2.450000E+02
2.450000E+02
2.450000E+02
2.450000E+02
2.450000E+02
2.450000E+02
2.450000E+02
2.450000E+02
2.450000E+02
2.450000E+02
2.450000E+02
2.450000E+02
2.450000E+02
2.450000E+02
2.450000E+02
2.450000E+02
2.450000E+02
2.450000E+02
2.450000E+02
2.450000E+02
2.450000E+02
2.450000E+02
2.450000E+02
2.450000E+02
2.450000E+02
2.450000E+02
2.450000E+02
2.450000E+02
2.450000E+02
2.450000E+02
2.450000E+02
2.450000E+02
2.450000E+02
2.450000E+02
2.450000E+02
2.450000E+02
2.450000E+02
2.450000E+02
2.450000E+02
2.450000E+02
2.450000E+02
2.450000E+02
2.450000E+02
2.450000E+02
2.450000E+02
2.450000E+02
2.450000E+02
2.450000E+02
2.450000E+02
2.450000E+02
2.450000E+02
2.450000E+02
2.450000E+02
2.450000E+02
2.450000E+02
2.450000E+02
2.450000E+02
2.450000E+02
2.450000E+02
2.450000E+02
2.450000E+02
2.450000E+02
2.450000E+02
2.450000E+02
2.450000E+02
2.450000E+02
2.450000E+02
2.450000E+02
2.450000E+02
2.450000E+02
2.450000E+02
2.450000E+02
2.450000E+02
2.450000E+02
2.450000E+02
2.450000E+02
2.450000E+02
2.450000E+02
2.450000E+02
2.450000E+02
2.450000E+02
2.450000E+02
2.450000E+02
2.450000E+02
2.450000E+02
2.450000E+02
2.450000E+02
2.450000E+02
2.450000E+02
2.450000E+02
2.450000E+02
2.450000E+02
2.450000E+02
2.450000E+02
2.450000E+02
2.450000E+02
2.450000E+02
2.450000E+02
2.450000E+02
2.450000E+02
2.450000E+02
2.450000E+02
2.450000E+02
2.450000E+02
2.450000E+02
2.450000E+02
2.450000E+02
2.450000E+02
2.450000E+02
2.450000E+02
2.450000E+02
2.450000E+02
2.450000E+02
2.450000E+02
2.450000E+02
2.450000E+02
2.450000E+02
2.450000E+02
2.450000E+02
2.450000E+02
2.450000E+02
2.450000E+02
2.450000E+02
2.450000E+02
2.450000E+02
2.450000E+02
2.450000E+02
2.450000E+02
2.450000E+02
2.450000E+02
2.450000E+02
2.450000E+02
2.450000E+02
2.450000E+02
2.450000E+02
2.450000E+02
2.450000E+02
2.450000E+02
2.450000E+02
2.450000E+02
2.450000E+02
2.450000E+02
2.450000E+02
2.450000E+02
2.450000E+02
2.450000E+02
2.450000E+02
2.450000E+02
2.450000E+02
2.500000E+02
2.500000E+02
2.500000E+02
2.500000E+02
2.500000E+02
2.500000E+02
2.500000E+02
2.500000E+02
2.500000E+02
2.500000E+02
2.500000E+02
2.500000E+02
2.500000E+02
2.500000E+02
2.500000E+02
2.500000E+02
2.500000E+02
2.500000E+02
2.500000E+02
2.500000E+02
2.500000E+02
2.500000E+02
2.500000E+02
2.500000E+02
2.500000E+02
2.500000E+02
2.500000E+02
2.500000E+02
2.500000E+02
2.500000E+02
2.500000E+02
2.500000E+02
2.500000E+02
2.500000E+02
2.500000E+02
2.500000E+02
2.500000E+02
2.500000E+02
2.500000E+02
2.500000E+02
2.500000E+02
2.500000E+02
2.500000E+02
2.500000E+02
2.500000E+02
2.500000E+02
2.500000E+02
2.500000E+02
2.500000E+02
2.500000E+02
2.500000E+02
2.500000E+02
2.500000E+02
2.500000E+02
2.500000E+02
2.500000E+02
2.500000E+02
2.500000E+02
2.500000E+02
2.500000E+02
2.500000E+02
2.500000E+02
2.500000E+02
2.500000E+02
2.500000E+02
2.500000E+02
2.500000E+02
2.500000E+02
2.500000E+02
2.500000E+02
2.500000E+02
2.500000E+02
2.500000E+02
2.500000E+02
2.500000E+02
2.500000E+02
2.500000E+02
2.500000E+02
2.500000E+02
2.500000E+02
2.500000E+02
2.500000E+02
2.500000E+02
2.500000E+02
2.500000E+02
2.500000E+02
2.500000E+02
2.500000E+02
2.500000E+02
2.500000E+02
2.500000E+02
2.500000E+02
2.500000E+02
2.500000E+02
2.500000E+02
2.500000E+02
2.500000E+02
2.500000E+02
2.500000E+02
2.500000E+02
2.500000E+02
2.500000E+02
2.500000E+02
2.500000E+02
2.500000E+02
2.500000E+02
2.500000E+02
2.500000E+02
2.500000E+02
2.500000E+02
2.500000E+02
2.500000E+02
2.500000E+02
2.500000E+02
2.500000E+02
2.500000E+02
2.500000E+02
2.500000E+02
2.500000E+02
2.500000E+02
2.500000E+02
2.500000E+02
2.500000E+02
2.500000E+02
2.500000E+02
2.500000E+02
2.500000E+02
2.500000E+02
2.500000E+02
2.500000E+02
2.500000E+02
2.500000E+02
2.500000E+02
2.500000E+02
2.500000E+02
2.500000E+02
2.500000E+02
2.500000E+02
2.500000E+02
2.500000E+02
2.500000E+02
2.500000E+02
2.500000E+02
2.500000E+02
2.500000E+02
2.500000E+02
2.500000E+02
2.500000E+02
2.500000E+02
2.500000E+02
2.500000E+02
2.500000E+02
2.500000E+02
2.500000E+02
2.500000E+02
2.500000E+02
2.500000E+02
2.500000E+02
2.500000E+02
2.500000E+02
2.500000E+02
2.500000E+02
2.500000E+02
2.500000E+02
2.500000E+02
2.500000E+02
2.500000E+02
2.500000E+02
2.500000E+02
2.500000E+02
2.500000E+02
2.500000E+02
2.500000E+02
2.500000E+02
2.500000E+02
2.500000E+02
2.500000E+02
2.500000E+02
2.500000E+02
2.500000E+02
2.500000E+02
2.500000E+02
2.500000E+02
2.500000E+02
2.500000E+02
2.500000E+02
2.500000E+02
2.500000E+02
2.500000E+02
2.500000E+02
2.500000E+02
2.500000E+02
2.500000E+02
2.500000E+02
2.500000E+02
2.500000E+02
2.500000E+02
2.500000E+02
2.500000E+02
2.500000E+02
2.500000E+02
2.550000E+02
2.550000E+02
2.550000E+02
2.550000E+02
2.550000E+02
2.550000E+02
2.550000E+02
2.550000E+02
2.550000E+02
2.550000E+02
2.550000E+02
2.550000E+02
2.550000E+02
2.550000E+02
2.550000E+02
2.550000E+02
2.550000E+02
2.550000E+02
2.550000E+02
2.550000E+02
2.550000E+02
2.550000E+02
2.550000E+02
2.550000E+02
2.550000E+02
2.550000E+02
2.550000E+02
2.550000E+02
2.550000E+02
2.550000E+02
2.550000E+02
2.550000E+02
2.550000E+02
2.550000E+02
2.550000E+02
2.550000E+02
2.550000E+02
2.550000E+02
2.550000E+02
2.550000E+02
2.550000E+02
2.550000E+02
2.550000E+02
2.550000E+02
2.550000E+02
2.550000E+02
2.550000E+02
2.550000E+02
2.550000E+02
2.550000E+02
2.550000E+02
2.550000E+02
2.550000E+02
2.550000E+02
2.550000E+02
2.550000E+02
2.550000E+02
2.550000E+02
2.550000E+02
2.550000E+02
2.550000E+02
2.550000E+02
2.550000E+02
2.550000E+02
2.550000E+02
2.550000E+02
2.550000E+02
2.550000E+02
2.550000E+02
2.550000E+02
2.550000E+02
2.550000E+02
2.550000E+02
2.550000E+02
2.550000E+02
2.550000E+02
2.550000E+02
2.550000E+02
2.550000E+02
2.550000E+02
2.550000E+02
2.550000E+02
2.550000E+02
2.550000E+02
2.550000E+02
2.550000E+02
2.550000E+02
2.550000E+02
2.550000E+02
2.550000E+02
2.550000E+02
2.550000E+02
2.550000E+02
2.550000E+02
2.550000E+02
2.550000E+02
2.550000E+02
2.550000E+02
2.550000E+02
2.550000E+02
2.550000E+02
2.550000E+02
2.550000E+02
2.550000E+02
2.550000E+02
2.550000E+02
2.550000E+02
2.550000E+02
2.550000E+02
2.550000E+02
2.550000E+02
2.550000E+02
2.550000E+02
2.550000E+02
2.550000E+02
2.550000E+02
2.550000E+02
2.550000E+02
2.550000E+02
2.550000E+02
2.550000E+02
2.550000E+02
2.550000E+02
2.550000E+02
2.550000E+02
2.550000E+02
2.550000E+02
2.550000E+02
2.550000E+02
2.550000E+02
2.550000E+02
2.550000E+02
2.550000E+02
2.550000E+02
2.550000E+02
2.550000E+02
2.550000E+02
2.550000E+02
2.550000E+02
2.550000E+02
2.550000E+02
2.550000E+02
2.550000E+02
2.550000E+02
2.550000E+02
2.550000E+02
2.550000E+02
2.550000E+02
2.550000E+02
2.550000E+02
2.550000E+02
2.550000E+02
2.550000E+02
2.550000E+02
2.550000E+02
2.550000E+02
2.550000E+02
2.550000E+02
2.550000E+02
2.550000E+02
2.550000E+02
2.550000E+02
2.550000E+02
2.550000E+02
2.550000E+02
2.550000E+02
2.550000E+02
2.550000E+02
2.550000E+02
2.550000E+02
2.550000E+02
2.550000E+02
2.550000E+02
2.550000E+02
2.550000E+02
2.550000E+02
2.550000E+02
2.550000E+02
2.550000E+02
2.550000E+02
2.550000E+02
2.550000E+02
2.550000E+02
2.550000E+02
2.550000E+02
2.550000E+02
2.550000E+02
2.550000E+02
2.550000E+02
2.550000E+02
2.550000E+02
2.550000E+02
2.550000E+02
2.550000E+02
2.550000E+02
2.550000E+02
2.550000E+02
2.550000E+02
2.550000E+02
2.550000E+02
2.550000E+02
2.600000E+02
2.600000E+02
2.600000E+02
2.600000E+02
2.600000E+02
2.600000E+02
2.600000E+02
2.600000E+02
2.600000E+02
2.600000E+02
2.600000E+02
2.600000E+02
2.600000E+02
2.600000E+02
2.600000E+02
2.600000E+02
2.600000E+02
2.600000E+02
2.600000E+02
2.600000E+02
2.600000E+02
2.600000E+02
2.600000E+02
2.600000E+02
2.600000E+02
2.600000E+02
2.600000E+02
2.600000E+02
2.600000E+02
2.600000E+02
2.600000E+02
2.600000E+02
2.600000E+02
2.600000E+02
2.600000E+02
2.600000E+02
2.600000E+02
2.600000E+02
2.600000E+02
2.600000E+02
2.600000E+02
2.600000E+02
2.600000E+02
2.600000E+02
2.600000E+02
2.600000E+02
2.600000E+02
2.600000E+02
2.600000E+02
2.600000E+02
2.600000E+02
2.600000E+02
2.600000E+02
2.600000E+02
2.600000E+02
2.600000E+02
2.600000E+02
2.600000E+02
2.600000E+02
2.600000E+02
2.600000E+02
2.600000E+02
2.600000E+02
2.600000E+02
2.600000E+02
2.600000E+02
2.600000E+02
2.600000E+02
2.600000E+02
2.600000E+02
2.600000E+02
2.600000E+02
2.600000E+02
2.600000E+02
2.600000E+02
2.600000E+02
2.600000E+02
2.600000E+02
2.600000E+02
2.600000E+02
2.600000E+02
2.600000E+02
2.600000E+02
2.600000E+02
2.600000E+02
2.600000E+02
2.600000E+02
2.600000E+02
2.600000E+02
2.600000E+02
2.600000E+02
2.600000E+02
2.600000E+02
2.600000E+02
2.600000E+02
2.600000E+02
2.600000E+02
2.600000E+02
2.600000E+02
2.600000E+02
2.600000E+02
2.600000E+02
2.600000E+02
2.600000E+02
2.600000E+02
2.600000E+02
2.600000E+02
2.600000E+02
2.600000E+02
2.600000E+02
2.600000E+02
2.600000E+02
2.600000E+02
2.600000E+02
2.600000E+02
2.600000E+02
2.600000E+02
2.600000E+02
2.600000E+02
2.600000E+02
2.600000E+02
2.600000E+02
2.600000E+02
2.600000E+02
2.600000E+02
2.600000E+02
2.600000E+02
2.600000E+02
2.600000E+02
2.600000E+02
2.600000E+02
2.600000E+02
2.600000E+02
2.600000E+02
2.600000E+02
2.600000E+02
2.600000E+02
2.600000E+02
2.600000E+02
2.600000E+02
2.600000E+02
2.600000E+02
2.600000E+02
2.600000E+02
2.600000E+02
2.600000E+02
2.600000E+02
2.600000E+02
2.600000E+02
2.600000E+02
2.600000E+02
2.600000E+02
2.600000E+02
2.600000E+02
2.600000E+02
2.600000E+02
2.600000E+02
2.600000E+02
2.600000E+02
2.600000E+02
2.600000E+02
2.600000E+02
2.600000E+02
2.600000E+02
2.600000E+02
2.600000E+02
2.600000E+02
2.600000E+02
2.600000E+02
2.600000E+02
2.600000E+02
2.600000E+02
2.600000E+02
2.600000E+02
2.600000E+02
2.600000E+02
2.600000E+02
2.600000E+02
2.600000E+02
2.600000E+02
2.600000E+02
2.600000E+02
2.600000E+02
2.600000E+02
2.600000E+02
2.600000E+02
2.600000E+02
2.600000E+02
2.600000E+02
2.600000E+02
2.600000E+02
2.600000E+02
2.600000E+02
2.600000E+02
2.600000E+02
2.600000E+02
2.600000E+02
2.600000E+02
2.600000E+02
2.600000E+02
2.600000E+02
2.650000E+02
2.650000E+02
2.650000E+02
2.650000E+02
2.650000E+02
2.650000E+02
2.650000E+02
2.650000E+02
2.650000E+02
2.650000E+02
2.650000E+02
2.650000E+02
2.650000E+02
2.650000E+02
2.650000E+02
2.650000E+02
2.650000E+02
2.650000E+02
2.650000E+02
2.650000E+02
2.650000E+02
2.650000E+02
2.650000E+02
2.650000E+02
2.650000E+02
2.650000E+02
2.650000E+02
2.650000E+02
2.650000E+02
2.650000E+02
2.650000E+02
2.650000E+02
2.650000E+02
2.650000E+02
2.650000E+02
2.650000E+02
2.650000E+02
2.650000E+02
2.650000E+02
2.650000E+02
2.650000E+02
2.650000E+02
2.650000E+02
2.650000E+02
2.650000E+02
2.650000E+02
2.650000E+02
2.650000E+02
2.650000E+02
2.650000E+02
2.650000E+02
2.650000E+02
2.650000E+02
2.650000E+02
2.650000E+02
2.650000E+02
2.650000E+02
2.650000E+02
2.650000E+02
2.650000E+02
2.650000E+02
2.650000E+02
2.650000E+02
2.650000E+02
2.650000E+02
2.650000E+02
2.650000E+02
2.650000E+02
2.650000E+02
2.650000E+02
2.650000E+02
2.650000E+02
2.650000E+02
2.650000E+02
2.650000E+02
2.650000E+02
2.650000E+02
2.650000E+02
2.650000E+02
2.650000E+02
2.650000E+02
2.650000E+02
2.650000E+02
2.650000E+02
2.650000E+02
2.650000E+02
2.650000E+02
2.650000E+02
2.650000E+02
2.650000E+02
2.650000E+02
2.650000E+02
2.650000E+02
2.650000E+02
2.650000E+02
2.650000E+02
2.650000E+02
2.650000E+02
2.650000E+02
2.650000E+02
2.650000E+02
2.650000E+02
2.650000E+02
2.650000E+02
2.650000E+02
2.650000E+02
2.650000E+02
2.650000E+02
2.650000E+02
2.650000E+02
2.650000E+02
2.650000E+02
2.650000E+02
2.650000E+02
2.650000E+02
2.650000E+02
2.650000E+02
2.650000E+02
2.650000E+02
2.650000E+02
2.650000E+02
2.650000E+02
2.650000E+02
2.650000E+02
2.650000E+02
2.650000E+02
2.650000E+02
2.650000E+02
2.650000E+02
2.650000E+02
2.650000E+02
2.650000E+02
2.650000E+02
2.650000E+02
2.650000E+02
2.650000E+02
2.650000E+02
2.650000E+02
2.650000E+02
2.650000E+02
2.650000E+02
2.650000E+02
2.650000E+02
2.650000E+02
2.650000E+02
2.650000E+02
2.650000E+02
2.650000E+02
2.650000E+02
2.650000E+02
2.650000E+02
2.650000E+02
2.650000E+02
2.650000E+02
2.650000E+02
2.650000E+02
2.650000E+02
2.650000E+02
2.650000E+02
2.650000E+02
2.650000E+02
2.650000E+02
2.650000E+02
2.650000E+02
2.650000E+02
2.650000E+02
2.650000E+02
2.650000E+02
2.650000E+02
2.650000E+02
2.650000E+02
2.650000E+02
2.650000E+02
2.650000E+02
2.650000E+02
2.650000E+02
2.650000E+02
2.650000E+02
2.650000E+02
2.650000E+02
2.650000E+02
2.650000E+02
2.650000E+02
2.650000E+02
2.650000E+02
2.650000E+02
2.650000E+02
2.650000E+02
2.650000E+02
2.650000E+02
2.650000E+02
2.650000E+02
2.650000E+02
2.650000E+02
2.650000E+02
2.650000E+02
2.650000E+02
2.650000E+02
2.650000E+02
2.650000E+02
2.650000E+02
2.700000E+02
2.700000E+02
2.700000E+02
2.700000E+02
2.700000E+02
2.700000E+02
2.700000E+02
2.700000E+02
2.700000E+02
2.700000E+02
2.700000E+02
2.700000E+02
2.700000E+02
2.700000E+02
2.700000E+02
2.700000E+02
2.700000E+02
2.700000E+02
2.700000E+02
2.700000E+02
2.700000E+02
2.700000E+02
2.700000E+02
2.700000E+02
2.700000E+02
2.700000E+02
2.700000E+02
2.700000E+02
2.700000E+02
2.700000E+02
2.700000E+02
2.700000E+02
2.700000E+02
2.700000E+02
2.700000E+02
2.700000E+02
2.700000E+02
2.700000E+02
2.700000E+02
2.700000E+02
2.700000E+02
2.700000E+02
2.700000E+02
2.700000E+02
2.700000E+02
2.700000E+02
2.700000E+02
2.700000E+02
2.700000E+02
2.700000E+02
2.700000E+02
2.700000E+02
2.700000E+02
2.700000E+02
2.700000E+02
2.700000E+02
2.700000E+02
2.700000E+02
2.700000E+02
2.700000E+02
2.700000E+02
2.700000E+02
2.700000E+02
2.700000E+02
2.700000E+02
2.700000E+02
2.700000E+02
2.700000E+02
2.700000E+02
2.700000E+02
2.700000E+02
2.700000E+02
2.700000E+02
2.700000E+02
2.700000E+02
2.700000E+02
2.700000E+02
2.700000E+02
2.700000E+02
2.700000E+02
2.700000E+02
2.700000E+02
2.700000E+02
2.700000E+02
2.700000E+02
2.700000E+02
2.700000E+02
2.700000E+02
2.700000E+02
2.700000E+02
2.700000E+02
2.700000E+02
2.700000E+02
2.700000E+02
2.700000E+02
2.700000E+02
2.700000E+02
2.700000E+02
2.700000E+02
2.700000E+02
2.700000E+02
2.700000E+02
2.700000E+02
2.700000E+02
2.700000E+02
2.700000E+02
2.700000E+02
2.700000E+02
2.700000E+02
2.700000E+02
2.700000E+02
2.700000E+02
2.700000E+02
2.700000E+02
2.700000E+02
2.700000E+02
2.700000E+02
2.700000E+02
2.700000E+02
2.700000E+02
2.700000E+02
2.700000E+02
2.700000E+02
2.700000E+02
2.700000E+02
2.700000E+02
2.700000E+02
2.700000E+02
2.700000E+02
2.700000E+02
2.700000E+02
2.700000E+02
2.700000E+02
2.700000E+02
2.700000E+02
2.700000E+02
2.700000E+02
2.700000E+02
2.700000E+02
2.700000E+02
2.700000E+02
2.700000E+02
2.700000E+02
2.700000E+02
2.700000E+02
2.700000E+02
2.700000E+02
2.700000E+02
2.700000E+02
2.700000E+02
2.700000E+02
2.700000E+02
2.700000E+02
2.700000E+02
2.700000E+02
2.700000E+02
2.700000E+02
2.700000E+02
2.700000E+02
2.700000E+02
2.700000E+02
2.700000E+02
2.700000E+02
2.700000E+02
2.700000E+02
2.700000E+02
2.700000E+02
2.700000E+02
2.700000E+02
2.700000E+02
2.700000E+02
2.700000E+02
2.700000E+02
2.700000E+02
2.700000E+02
2.700000E+02
2.700000E+02
2.700000E+02
2.700000E+02
2.700000E+02
2.700000E+02
2.700000E+02
2.700000E+02
2.700000E+02
2.700000E+02
2.700000E+02
2.700000E+02
2.700000E+02
2.700000E+02
2.700000E+02
2.700000E+02
2.700000E+02
2.700000E+02
2.700000E+02
2.700000E+02
2.700000E+02
2.700000E+02
2.700000E+02
2.700000E+02
2.700000E+02
2.700000E+02
2.750000E+02
2.750000E+02
2.750000E+02
2.750000E+02
2.750000E+02
2.750000E+02
2.750000E+02
2.750000E+02
2.750000E+02
2.750000E+02
2.750000E+02
2.750000E+02
2.750000E+02
2.750000E+02
2.750000E+02
2.750000E+02
2.750000E+02
2.750000E+02
2.750000E+02
2.750000E+02
2.750000E+02
2.750000E+02
2.750000E+02
2.750000E+02
2.750000E+02
2.750000E+02
2.750000E+02
2.750000E+02
2.750000E+02
2.750000E+02
2.750000E+02
2.750000E+02
2.750000E+02
2.750000E+02
2.750000E+02
2.750000E+02
2.750000E+02
2.750000E+02
2.750000E+02
2.750000E+02
2.750000E+02
2.750000E+02
2.750000E+02
2.750000E+02
2.750000E+02
2.750000E+02
2.750000E+02
2.750000E+02
2.750000E+02
2.750000E+02
2.750000E+02
2.750000E+02
2.750000E+02
2.750000E+02
2.750000E+02
2.750000E+02
2.750000E+02
2.750000E+02
2.750000E+02
2.750000E+02
2.750000E+02
2.750000E+02
2.750000E+02
2.750000E+02
2.750000E+02
2.750000E+02
2.750000E+02
2.750000E+02
2.750000E+02
2.750000E+02
2.750000E+02
2.750000E+02
2.750000E+02
2.750000E+02
2.750000E+02
2.750000E+02
2.750000E+02
2.750000E+02
2.750000E+02
2.750000E+02
2.750000E+02
2.750000E+02
2.750000E+02
2.750000E+02
2.750000E+02
2.750000E+02
2.750000E+02
2.750000E+02
2.750000E+02
2.750000E+02
2.750000E+02
2.750000E+02
2.750000E+02
2.750000E+02
2.750000E+02
2.750000E+02
2.750000E+02
2.750000E+02
2.750000E+02
2.750000E+02
2.750000E+02
2.750000E+02
2.750000E+02
2.750000E+02
2.750000E+02
2.750000E+02
2.750000E+02
2.750000E+02
2.750000E+02
2.750000E+02
2.750000E+02
2.750000E+02
2.750000E+02
2.750000E+02
2.750000E+02
2.750000E+02
2.750000E+02
2.750000E+02
2.750000E+02
2.750000E+02
2.750000E+02
2.750000E+02
2.750000E+02
2.750000E+02
2.750000E+02
2.750000E+02
2.750000E+02
2.750000E+02
2.750000E+02
2.750000E+02
2.750000E+02
2.750000E+02
2.750000E+02
2.750000E+02
2.750000E+02
2.750000E+02
2.750000E+02
2.750000E+02
2.750000E+02
2.750000E+02
2.750000E+02
2.750000E+02
2.750000E+02
2.750000E+02
2.750000E+02
2.750000E+02
2.750000E+02
2.750000E+02
2.750000E+02
2.750000E+02
2.750000E+02
2.750000E+02
2.750000E+02
2.750000E+02
2.750000E+02
2.750000E+02
2.750000E+02
2.750000E+02
2.750000E+02
2.750000E+02
2.750000E+02
2.750000E+02
2.750000E+02
2.750000E+02
2.750000E+02
2.750000E+02
2.750000E+02
2.750000E+02
2.750000E+02
2.750000E+02
2.750000E+02
2.750000E+02
2.750000E+02
2.750000E+02
2.750000E+02
2.750000E+02
2.750000E+02
2.750000E+02
2.750000E+02
2.750000E+02
2.750000E+02
2.750000E+02
2.750000E+02
2.750000E+02
2.750000E+02
2.750000E+02
2.750000E+02
2.750000E+02
2.750000E+02
2.750000E+02
2.750000E+02
2.750000E+02
2.750000E+02
2.750000E+02
2.750000E+02
2.750000E+02
2.750000E+02
2.750000E+02
2.750000E+02
2.750000E+02
2.750000E+02
2.800000E+02
2.800000E+02
2.800000E+02
2.800000E+02
2.800000E+02
2.800000E+02
2.800000E+02
2.800000E+02
2.800000E+02
2.800000E+02
2.800000E+02
2.800000E+02
2.800000E+02
2.800000E+02
2.800000E+02
2.800000E+02
2.800000E+02
2.800000E+02
2.800000E+02
2.800000E+02
2.800000E+02
2.800000E+02
2.800000E+02
2.800000E+02
2.800000E+02
2.800000E+02
2.800000E+02
2.800000E+02
2.800000E+02
2.800000E+02
2.800000E+02
2.800000E+02
2.800000E+02
2.800000E+02
2.800000E+02
2.800000E+02
2.800000E+02
2.800000E+02
2.800000E+02
2.800000E+02
2.800000E+02
2.800000E+02
2.800000E+02
2.800000E+02
2.800000E+02
2.800000E+02
2.800000E+02
2.800000E+02
2.800000E+02
2.800000E+02
2.800000E+02
2.800000E+02
2.800000E+02
2.800000E+02
2.800000E+02
2.800000E+02
2.800000E+02
2.800000E+02
2.800000E+02
2.800000E+02
2.800000E+02
2.800000E+02
2.800000E+02
2.800000E+02
2.800000E+02
2.800000E+02
2.800000E+02
2.800000E+02
2.800000E+02
2.800000E+02
2.800000E+02
2.800000E+02
2.800000E+02
2.800000E+02
2.800000E+02
2.800000E+02
2.800000E+02
2.800000E+02
2.800000E+02
2.800000E+02
2.800000E+02
2.800000E+02
2.800000E+02
2.800000E+02
2.800000E+02
2.800000E+02
2.800000E+02
2.800000E+02
2.800000E+02
2.800000E+02
2.800000E+02
2.800000E+02
2.800000E+02
2.800000E+02
2.800000E+02
2.800000E+02
2.800000E+02
2.800000E+02
2.800000E+02
2.800000E+02
2.800000E+02
2.800000E+02
2.800000E+02
2.800000E+02
2.800000E+02
2.800000E+02
2.800000E+02
2.800000E+02
2.800000E+02
2.800000E+02
2.800000E+02
2.800000E+02
2.800000E+02
2.800000E+02
2.800000E+02
2.800000E+02
2.800000E+02
2.800000E+02
2.800000E+02
2.800000E+02
2.800000E+02
2.800000E+02
2.800000E+02
2.800000E+02
2.800000E+02
2.800000E+02
2.800000E+02
2.800000E+02
2.800000E+02
2.800000E+02
2.800000E+02
2.800000E+02
2.800000E+02
2.800000E+02
2.800000E+02
2.800000E+02
2.800000E+02
2.800000E+02
2.800000E+02
2.800000E+02
2.800000E+02
2.800000E+02
2.800000E+02
2.800000E+02
2.800000E+02
2.800000E+02
2.800000E+02
2.800000E+02
2.800000E+02
2.800000E+02
2.800000E+02
2.800000E+02
2.800000E+02
2.800000E+02
2.800000E+02
2.800000E+02
2.800000E+02
2.800000E+02
2.800000E+02
2.800000E+02
2.800000E+02
2.800000E+02
2.800000E+02
2.800000E+02
2.800000E+02
2.800000E+02
2.800000E+02
2.800000E+02
2.800000E+02
2.800000E+02
2.800000E+02
2.800000E+02
2.800000E+02
2.800000E+02
2.800000E+02
2.800000E+02
2.800000E+02
2.800000E+02
2.800000E+02
2.800000E+02
2.800000E+02
2.800000E+02
2.800000E+02
2.800000E+02
2.800000E+02
2.800000E+02
2.800000E+02
2.800000E+02
2.800000E+02
2.800000E+02
2.800000E+02
2.800000E+02
2.800000E+02
2.800000E+02
2.800000E+02
2.800000E+02
2.800000E+02
2.800000E+02
2.800000E+02
2.800000E+02
2.800000E+02
2.850000E+02
2.850000E+02
2.850000E+02
2.850000E+02
2.850000E+02
2.850000E+02
2.850000E+02
2.850000E+02
2.850000E+02
2.850000E+02
2.850000E+02
2.850000E+02
2.850000E+02
2.850000E+02
2.850000E+02
2.850000E+02
2.850000E+02
2.850000E+02
2.850000E+02
2.850000E+02
2.850000E+02
2.850000E+02
2.850000E+02
2.850000E+02
2.850000E+02
2.850000E+02
2.850000E+02
2.850000E+02
2.850000E+02
2.850000E+02
2.850000E+02
2.850000E+02
2.850000E+02
2.850000E+02
2.850000E+02
2.850000E+02
2.850000E+02
2.850000E+02
2.850000E+02
2.850000E+02
2.850000E+02
2.850000E+02
2.850000E+02
2.850000E+02
2.850000E+02
2.850000E+02
2.850000E+02
2.850000E+02
2.850000E+02
2.850000E+02
2.850000E+02
2.850000E+02
2.850000E+02
2.850000E+02
2.850000E+02
2.850000E+02
2.850000E+02
2.850000E+02
2.850000E+02
2.850000E+02
2.850000E+02
2.850000E+02
2.850000E+02
2.850000E+02
2.850000E+02
2.850000E+02
2.850000E+02
2.850000E+02
2.850000E+02
2.850000E+02
2.850000E+02
2.850000E+02
2.850000E+02
2.850000E+02
2.850000E+02
2.850000E+02
2.850000E+02
2.850000E+02
2.850000E+02
2.850000E+02
2.850000E+02
2.850000E+02
2.850000E+02
2.850000E+02
2.850000E+02
2.850000E+02
2.850000E+02
2.850000E+02
2.850000E+02
2.850000E+02
2.850000E+02
2.850000E+02
2.850000E+02
2.850000E+02
2.850000E+02
2.850000E+02
2.850000E+02
2.850000E+02
2.850000E+02
2.850000E+02
2.850000E+02
2.850000E+02
2.850000E+02
2.850000E+02
2.850000E+02
2.850000E+02
2.850000E+02
2.850000E+02
2.850000E+02
2.850000E+02
2.850000E+02
2.850000E+02
2.850000E+02
2.850000E+02
2.850000E+02
2.850000E+02
2.850000E+02
2.850000E+02
2.850000E+02
2.850000E+02
2.850000E+02
2.850000E+02
2.850000E+02
2.850000E+02
2.850000E+02
2.850000E+02
2.850000E+02
2.850000E+02
2.850000E+02
2.850000E+02
2.850000E+02
2.850000E+02
2.850000E+02
2.850000E+02
2.850000E+02
2.850000E+02
2.850000E+02
2.850000E+02
2.850000E+02
2.850000E+02
2.850000E+02
2.850000E+02
2.850000E+02
2.850000E+02
2.850000E+02
2.850000E+02
2.850000E+02
2.850000E+02
2.850000E+02
2.850000E+02
2.850000E+02
2.850000E+02
2.850000E+02
2.850000E+02
2.850000E+02
2.850000E+02
2.850000E+02
2.850000E+02
2.850000E+02
2.850000E+02
2.850000E+02
2.850000E+02
2.850000E+02
2.850000E+02
2.850000E+02
2.850000E+02
2.850000E+02
2.850000E+02
2.850000E+02
2.850000E+02
2.850000E+02
2.850000E+02
2.850000E+02
2.850000E+02
2.850000E+02
2.850000E+02
2.850000E+02
2.850000E+02
2.850000E+02
2.850000E+02
2.850000E+02
2.850000E+02
2.850000E+02
2.850000E+02
2.850000E+02
2.850000E+02
2.850000E+02
2.850000E+02
2.850000E+02
2.850000E+02
2.850000E+02
2.850000E+02
2.850000E+02
2.850000E+02
2.850000E+02
2.850000E+02
2.850000E+02
2.850000E+02
2.850000E+02
2.850000E+02
2.850000E+02
2.900000E+02
2.900000E+02
2.900000E+02
2.900000E+02
2.900000E+02
2.900000E+02
2.900000E+02
2.900000E+02
2.900000E+02
2.900000E+02
2.900000E+02
2.900000E+02
2.900000E+02
2.900000E+02
2.900000E+02
2.900000E+02
2.900000E+02
2.900000E+02
2.900000E+02
2.900000E+02
2.900000E+02
2.900000E+02
2.900000E+02
2.900000E+02
2.900000E+02
2.900000E+02
2.900000E+02
2.900000E+02
2.900000E+02
2.900000E+02
2.900000E+02
2.900000E+02
2.900000E+02
2.900000E+02
2.900000E+02
2.900000E+02
2.900000E+02
2.900000E+02
2.900000E+02
2.900000E+02
2.900000E+02
2.900000E+02
2.900000E+02
2.900000E+02
2.900000E+02
2.900000E+02
2.900000E+02
2.900000E+02
2.900000E+02
2.900000E+02
2.900000E+02
2.900000E+02
2.900000E+02
2.900000E+02
2.900000E+02
2.900000E+02
2.900000E+02
2.900000E+02
2.900000E+02
2.900000E+02
2.900000E+02
2.900000E+02
2.900000E+02
2.900000E+02
2.900000E+02
2.900000E+02
2.900000E+02
2.900000E+02
2.900000E+02
2.900000E+02
2.900000E+02
2.900000E+02
2.900000E+02
2.900000E+02
2.900000E+02
2.900000E+02
2.900000E+02
2.900000E+02
2.900000E+02
2.900000E+02
2.900000E+02
2.900000E+02
2.900000E+02
2.900000E+02
2.900000E+02
2.900000E+02
2.900000E+02
2.900000E+02
2.900000E+02
2.900000E+02
2.900000E+02
2.900000E+02
2.900000E+02
2.900000E+02
2.900000E+02
2.900000E+02
2.900000E+02
2.900000E+02
2.900000E+02
2.900000E+02
2.900000E+02
2.900000E+02
2.900000E+02
2.900000E+02
2.900000E+02
2.900000E+02
2.900000E+02
2.900000E+02
2.900000E+02
2.900000E+02
2.900000E+02
2.900000E+02
2.900000E+02
2.900000E+02
2.900000E+02
2.900000E+02
2.900000E+02
2.900000E+02
2.900000E+02
2.900000E+02
2.900000E+02
2.900000E+02
2.900000E+02
2.900000E+02
2.900000E+02
2.900000E+02
2.900000E+02
2.900000E+02
2.900000E+02
2.900000E+02
2.900000E+02
2.900000E+02
2.900000E+02
2.900000E+02
2.900000E+02
2.900000E+02
2.900000E+02
2.900000E+02
2.900000E+02
2.900000E+02
2.900000E+02
2.900000E+02
2.900000E+02
2.900000E+02
2.900000E+02
2.900000E+02
2.900000E+02
2.900000E+02
2.900000E+02
2.900000E+02
2.900000E+02
2.900000E+02
2.900000E+02
2.900000E+02
2.900000E+02
2.900000E+02
2.900000E+02
2.900000E+02
2.900000E+02
2.900000E+02
2.900000E+02
2.900000E+02
2.900000E+02
2.900000E+02
2.900000E+02
2.900000E+02
2.900000E+02
2.900000E+02
2.900000E+02
2.900000E+02
2.900000E+02
2.900000E+02
2.900000E+02
2.900000E+02
2.900000E+02
2.900000E+02
2.900000E+02
2.900000E+02
2.900000E+02
2.900000E+02
2.900000E+02
2.900000E+02
2.900000E+02
2.900000E+02
2.900000E+02
2.900000E+02
2.900000E+02
2.900000E+02
2.900000E+02
2.900000E+02
2.900000E+02
2.900000E+02
2.900000E+02
2.900000E+02
2.900000E+02
2.900000E+02
2.900000E+02
2.900000E+02
2.900000E+02
2.900000E+02
2.900000E+02
2.950000E+02
2.950000E+02
2.950000E+02
2.950000E+02
2.950000E+02
2.950000E+02
2.950000E+02
2.950000E+02
2.950000E+02
2.950000E+02
2.950000E+02
2.950000E+02
2.950000E+02
2.950000E+02
2.950000E+02
2.950000E+02
2.950000E+02
2.950000E+02
2.950000E+02
2.950000E+02
2.950000E+02
2.950000E+02
2.950000E+02
2.950000E+02
2.950000E+02
2.950000E+02
2.950000E+02
2.950000E+02
2.950000E+02
2.950000E+02
2.950000E+02
2.950000E+02
2.950000E+02
2.950000E+02
2.950000E+02
2.950000E+02
2.950000E+02
2.950000E+02
2.950000E+02
2.950000E+02
2.950000E+02
2.950000E+02
2.950000E+02
2.950000E+02
2.950000E+02
2.950000E+02
2.950000E+02
2.950000E+02
2.950000E+02
2.950000E+02
2.950000E+02
2.950000E+02
2.950000E+02
2.950000E+02
2.950000E+02
2.950000E+02
2.950000E+02
2.950000E+02
2.950000E+02
2.950000E+02
2.950000E+02
2.950000E+02
2.950000E+02
2.950000E+02
2.950000E+02
2.950000E+02
2.950000E+02
2.950000E+02
2.950000E+02
2.950000E+02
2.950000E+02
2.950000E+02
2.950000E+02
2.950000E+02
2.950000E+02
2.950000E+02
2.950000E+02
2.950000E+02
2.950000E+02
2.950000E+02
2.950000E+02
2.950000E+02
2.950000E+02
2.950000E+02
2.950000E+02
2.950000E+02
2.950000E+02
2.950000E+02
2.950000E+02
2.950000E+02
2.950000E+02
2.950000E+02
2.950000E+02
2.950000E+02
2.950000E+02
2.950000E+02
2.950000E+02
2.950000E+02
2.950000E+02
2.950000E+02
2.950000E+02
2.950000E+02
2.950000E+02
2.950000E+02
2.950000E+02
2.950000E+02
2.950000E+02
2.950000E+02
2.950000E+02
2.950000E+02
2.950000E+02
2.950000E+02
2.950000E+02
2.950000E+02
2.950000E+02
2.950000E+02
2.950000E+02
2.950000E+02
2.950000E+02
2.950000E+02
2.950000E+02
2.950000E+02
2.950000E+02
2.950000E+02
2.950000E+02
2.950000E+02
2.950000E+02
2.950000E+02
2.950000E+02
2.950000E+02
2.950000E+02
2.950000E+02
2.950000E+02
2.950000E+02
2.950000E+02
2.950000E+02
2.950000E+02
2.950000E+02
2.950000E+02
2.950000E+02
2.950000E+02
2.950000E+02
2.950000E+02
2.950000E+02
2.950000E+02
2.950000E+02
2.950000E+02
2.950000E+02
2.950000E+02
2.950000E+02
2.950000E+02
2.950000E+02
2.950000E+02
2.950000E+02
2.950000E+02
2.950000E+02
2.950000E+02
2.950000E+02
2.950000E+02
2.950000E+02
2.950000E+02
2.950000E+02
2.950000E+02
2.950000E+02
2.950000E+02
2.950000E+02
2.950000E+02
2.950000E+02
2.950000E+02
2.950000E+02
2.950000E+02
2.950000E+02
2.950000E+02
2.950000E+02
2.950000E+02
2.950000E+02
2.950000E+02
2.950000E+02
2.950000E+02
2.950000E+02
2.950000E+02
2.950000E+02
2.950000E+02
2.950000E+02
2.950000E+02
2.950000E+02
2.950000E+02
2.950000E+02
2.950000E+02
2.950000E+02
2.950000E+02
2.950000E+02
2.950000E+02
2.950000E+02
2.950000E+02
2.950000E+02
2.950000E+02
2.950000E+02
2.950000E+02
2.950000E+02
2.950000E+02
3.000000E+02
3.000000E+02
3.000000E+02
3.000000E+02
3.000000E+02
3.000000E+02
3.000000E+02
3.000000E+02
3.000000E+02
3.000000E+02
3.000000E+02
3.000000E+02
3.000000E+02
3.000000E+02
3.000000E+02
3.000000E+02
3.000000E+02
3.000000E+02
3.000000E+02
3.000000E+02
3.000000E+02
3.000000E+02
3.000000E+02
3.000000E+02
3.000000E+02
3.000000E+02
3.000000E+02
3.000000E+02
3.000000E+02
3.000000E+02
3.000000E+02
3.000000E+02
3.000000E+02
3.000000E+02
3.000000E+02
3.000000E+02
3.000000E+02
3.000000E+02
3.000000E+02
3.000000E+02
3.000000E+02
3.000000E+02
3.000000E+02
3.000000E+02
3.000000E+02
3.000000E+02
3.000000E+02
3.000000E+02
3.000000E+02
3.000000E+02
3.000000E+02
3.000000E+02
3.000000E+02
3.000000E+02
3.000000E+02
3.000000E+02
3.000000E+02
3.000000E+02
3.000000E+02
3.000000E+02
3.000000E+02
3.000000E+02
3.000000E+02
3.000000E+02
3.000000E+02
3.000000E+02
3.000000E+02
3.000000E+02
3.000000E+02
3.000000E+02
3.000000E+02
3.000000E+02
3.000000E+02
3.000000E+02
3.000000E+02
3.000000E+02
3.000000E+02
3.000000E+02
3.000000E+02
3.000000E+02
3.000000E+02
3.000000E+02
3.000000E+02
3.000000E+02
3.000000E+02
3.000000E+02
3.000000E+02
3.000000E+02
3.000000E+02
3.000000E+02
3.000000E+02
3.000000E+02
3.000000E+02
3.000000E+02
3.000000E+02
3.000000E+02
3.000000E+02
3.000000E+02
3.000000E+02
3.000000E+02
3.000000E+02
3.000000E+02
3.000000E+02
3.000000E+02
3.000000E+02
3.000000E+02
3.000000E+02
3.000000E+02
3.000000E+02
3.000000E+02
3.000000E+02
3.000000E+02
3.000000E+02
3.000000E+02
3.000000E+02
3.000000E+02
3.000000E+02
3.000000E+02
3.000000E+02
3.000000E+02
3.000000E+02
3.000000E+02
3.000000E+02
3.000000E+02
3.000000E+02
3.000000E+02
3.000000E+02
3.000000E+02
3.000000E+02
3.000000E+02
3.000000E+02
3.000000E+02
3.000000E+02
3.000000E+02
3.000000E+02
3.000000E+02
3.000000E+02
3.000000E+02
3.000000E+02
3.000000E+02
3.000000E+02
3.000000E+02
3.000000E+02
3.000000E+02
3.000000E+02
3.000000E+02
3.000000E+02
3.000000E+02
3.000000E+02
3.000000E+02
3.000000E+02
3.000000E+02
3.000000E+02
3.000000E+02
3.000000E+02
3.000000E+02
3.000000E+02
3.000000E+02
3.000000E+02
3.000000E+02
3.000000E+02
3.000000E+02
3.000000E+02
3.000000E+02
3.000000E+02
3.000000E+02
3.000000E+02
3.000000E+02
3.000000E+02
3.000000E+02
3.000000E+02
3.000000E+02
3.000000E+02
3.000000E+02
3.000000E+02
3.000000E+02
3.000000E+02
3.000000E+02
3.000000E+02
3.000000E+02
3.000000E+02
3.000000E+02
3.000000E+02
3.000000E+02
3.000000E+02
3.000000E+02
3.000000E+02
3.000000E+02
3.000000E+02
3.000000E+02
3.000000E+02
3.000000E+02
3.000000E+02
3.000000E+02
3.000000E+02
3.000000E+02
3.000000E+02
3.000000E+02
3.000000E+02
3.000000E+02
3.000000E+02
3.050000E+02
3.050000E+02
3.050000E+02
3.050000E+02
3.050000E+02
3.050000E+02
3.050000E+02
3.050000E+02
3.050000E+02
3.050000E+02
3.050000E+02
3.050000E+02
3.050000E+02
3.050000E+02
3.050000E+02
3.050000E+02
3.050000E+02
3.050000E+02
3.050000E+02
3.050000E+02
3.050000E+02
3.050000E+02
3.050000E+02
3.050000E+02
3.050000E+02
3.050000E+02
3.050000E+02
3.050000E+02
3.050000E+02
3.050000E+02
3.050000E+02
3.050000E+02
3.050000E+02
3.050000E+02
3.050000E+02
3.050000E+02
3.050000E+02
3.050000E+02
3.050000E+02
3.050000E+02
3.050000E+02
3.050000E+02
3.050000E+02
3.050000E+02
3.050000E+02
3.050000E+02
3.050000E+02
3.050000E+02
3.050000E+02
3.050000E+02
3.050000E+02
3.050000E+02
3.050000E+02
3.050000E+02
3.050000E+02
3.050000E+02
3.050000E+02
3.050000E+02
3.050000E+02
3.050000E+02
3.050000E+02
3.050000E+02
3.050000E+02
3.050000E+02
3.050000E+02
3.050000E+02
3.050000E+02
3.050000E+02
3.050000E+02
3.050000E+02
3.050000E+02
3.050000E+02
3.050000E+02
3.050000E+02
3.050000E+02
3.050000E+02
3.050000E+02
3.050000E+02
3.050000E+02
3.050000E+02
3.050000E+02
3.050000E+02
3.050000E+02
3.050000E+02
3.050000E+02
3.050000E+02
3.050000E+02
3.050000E+02
3.050000E+02
3.050000E+02
3.050000E+02
3.050000E+02
3.050000E+02
3.050000E+02
3.050000E+02
3.050000E+02
3.050000E+02
3.050000E+02
3.050000E+02
3.050000E+02
3.050000E+02
3.050000E+02
3.050000E+02
3.050000E+02
3.050000E+02
3.050000E+02
3.050000E+02
3.050000E+02
3.050000E+02
3.050000E+02
3.050000E+02
3.050000E+02
3.050000E+02
3.050000E+02
3.050000E+02
3.050000E+02
3.050000E+02
3.050000E+02
3.050000E+02
3.050000E+02
3.050000E+02
3.050000E+02
3.050000E+02
3.050000E+02
3.050000E+02
3.050000E+02
3.050000E+02
3.050000E+02
3.050000E+02
3.050000E+02
3.050000E+02
3.050000E+02
3.050000E+02
3.050000E+02
3.050000E+02
3.050000E+02
3.050000E+02
3.050000E+02
3.050000E+02
3.050000E+02
3.050000E+02
3.050000E+02
3.050000E+02
3.050000E+02
3.050000E+02
3.050000E+02
3.050000E+02
3.050000E+02
3.050000E+02
3.050000E+02
3.050000E+02
3.050000E+02
3.050000E+02
3.050000E+02
3.050000E+02
3.050000E+02
3.050000E+02
3.050000E+02
3.050000E+02
3.050000E+02
3.050000E+02
3.050000E+02
3.050000E+02
3.050000E+02
3.050000E+02
3.050000E+02
3.050000E+02
3.050000E+02
3.050000E+02
3.050000E+02
3.050000E+02
3.050000E+02
3.050000E+02
3.050000E+02
3.050000E+02
3.050000E+02
3.050000E+02
3.050000E+02
3.050000E+02
3.050000E+02
3.050000E+02
3.050000E+02
3.050000E+02
3.050000E+02
3.050000E+02
3.050000E+02
3.050000E+02
3.050000E+02
3.050000E+02
3.050000E+02
3.050000E+02
3.050000E+02
3.050000E+02
3.050000E+02
3.050000E+02
3.050000E+02
3.050000E+02
3.050000E+02
3.050000E+02
3.050000E+02
3.050000E+02
3.100000E+02
3.100000E+02
3.100000E+02
3.100000E+02
3.100000E+02
3.100000E+02
3.100000E+02
3.100000E+02
3.100000E+02
3.100000E+02
3.100000E+02
3.100000E+02
3.100000E+02
3.100000E+02
3.100000E+02
3.100000E+02
3.100000E+02
3.100000E+02
3.100000E+02
3.100000E+02
3.100000E+02
3.100000E+02
3.100000E+02
3.100000E+02
3.100000E+02
3.100000E+02
3.100000E+02
3.100000E+02
3.100000E+02
3.100000E+02
3.100000E+02
3.100000E+02
3.100000E+02
3.100000E+02
3.100000E+02
3.100000E+02
3.100000E+02
3.100000E+02
3.100000E+02
3.100000E+02
3.100000E+02
3.100000E+02
3.100000E+02
3.100000E+02
3.100000E+02
3.100000E+02
3.100000E+02
3.100000E+02
3.100000E+02
3.100000E+02
3.100000E+02
3.100000E+02
3.100000E+02
3.100000E+02
3.100000E+02
3.100000E+02
3.100000E+02
3.100000E+02
3.100000E+02
3.100000E+02
3.100000E+02
3.100000E+02
3.100000E+02
3.100000E+02
3.100000E+02
3.100000E+02
3.100000E+02
3.100000E+02
3.100000E+02
3.100000E+02
3.100000E+02
3.100000E+02
3.100000E+02
3.100000E+02
3.100000E+02
3.100000E+02
3.100000E+02
3.100000E+02
3.100000E+02
3.100000E+02
3.100000E+02
3.100000E+02
3.100000E+02
3.100000E+02
3.100000E+02
3.100000E+02
3.100000E+02
3.100000E+02
3.100000E+02
3.100000E+02
3.100000E+02
3.100000E+02
3.100000E+02
3.100000E+02
3.100000E+02
3.100000E+02
3.100000E+02
3.100000E+02
3.100000E+02
3.100000E+02
3.100000E+02
3.100000E+02
3.100000E+02
3.100000E+02
3.100000E+02
3.100000E+02
3.100000E+02
3.100000E+02
3.100000E+02
3.100000E+02
3.100000E+02
3.100000E+02
3.100000E+02
3.100000E+02
3.100000E+02
3.100000E+02
3.100000E+02
3.100000E+02
3.100000E+02
3.100000E+02
3.100000E+02
3.100000E+02
3.100000E+02
3.100000E+02
3.100000E+02
3.100000E+02
3.100000E+02
3.100000E+02
3.100000E+02
3.100000E+02
3.100000E+02
3.100000E+02
3.100000E+02
3.100000E+02
3.100000E+02
3.100000E+02
3.100000E+02
3.100000E+02
3.100000E+02
3.100000E+02
3.100000E+02
3.100000E+02
3.100000E+02
3.100000E+02
3.100000E+02
3.100000E+02
3.100000E+02
3.100000E+02
3.100000E+02
3.100000E+02
3.100000E+02
3.100000E+02
3.100000E+02
3.100000E+02
3.100000E+02
3.100000E+02
3.100000E+02
3.100000E+02
3.100000E+02
3.100000E+02
3.100000E+02
3.100000E+02
3.100000E+02
3.100000E+02
3.100000E+02
3.100000E+02
3.100000E+02
3.100000E+02
3.100000E+02
3.100000E+02
3.100000E+02
3.100000E+02
3.100000E+02
3.100000E+02
3.100000E+02
3.100000E+02
3.100000E+02
3.100000E+02
3.100000E+02
3.100000E+02
3.100000E+02
3.100000E+02
3.100000E+02
3.100000E+02
3.100000E+02
3.100000E+02
3.100000E+02
3.100000E+02
3.100000E+02
3.100000E+02
3.100000E+02
3.100000E+02
3.100000E+02
3.100000E+02
3.100000E+02
3.100000E+02
3.100000E+02
3.100000E+02
3.100000E+02
3.100000E+02
3.100000E+02
3.150000E+02
3.150000E+02
3.150000E+02
3.150000E+02
3.150000E+02
3.150000E+02
3.150000E+02
3.150000E+02
3.150000E+02
3.150000E+02
3.150000E+02
3.150000E+02
3.150000E+02
3.150000E+02
3.150000E+02
3.150000E+02
3.150000E+02
3.150000E+02
3.150000E+02
3.150000E+02
3.150000E+02
3.150000E+02
3.150000E+02
3.150000E+02
3.150000E+02
3.150000E+02
3.150000E+02
3.150000E+02
3.150000E+02
3.150000E+02
3.150000E+02
3.150000E+02
3.150000E+02
3.150000E+02
3.150000E+02
3.150000E+02
3.150000E+02
3.150000E+02
3.150000E+02
3.150000E+02
3.150000E+02
3.150000E+02
3.150000E+02
3.150000E+02
3.150000E+02
3.150000E+02
3.150000E+02
3.150000E+02
3.150000E+02
3.150000E+02
3.150000E+02
3.150000E+02
3.150000E+02
3.150000E+02
3.150000E+02
3.150000E+02
3.150000E+02
3.150000E+02
3.150000E+02
3.150000E+02
3.150000E+02
3.150000E+02
3.150000E+02
3.150000E+02
3.150000E+02
3.150000E+02
3.150000E+02
3.150000E+02
3.150000E+02
3.150000E+02
3.150000E+02
3.150000E+02
3.150000E+02
3.150000E+02
3.150000E+02
3.150000E+02
3.150000E+02
3.150000E+02
3.150000E+02
3.150000E+02
3.150000E+02
3.150000E+02
3.150000E+02
3.150000E+02
3.150000E+02
3.150000E+02
3.150000E+02
3.150000E+02
3.150000E+02
3.150000E+02
3.150000E+02
3.150000E+02
3.150000E+02
3.150000E+02
3.150000E+02
3.150000E+02
3.150000E+02
3.150000E+02
3.150000E+02
3.150000E+02
3.150000E+02
3.150000E+02
3.150000E+02
3.150000E+02
3.150000E+02
3.150000E+02
3.150000E+02
3.150000E+02
3.150000E+02
3.150000E+02
3.150000E+02
3.150000E+02
3.150000E+02
3.150000E+02
3.150000E+02
3.150000E+02
3.150000E+02
3.150000E+02
3.150000E+02
3.150000E+02
3.150000E+02
3.150000E+02
3.150000E+02
3.150000E+02
3.150000E+02
3.150000E+02
3.150000E+02
3.150000E+02
3.150000E+02
3.150000E+02
3.150000E+02
3.150000E+02
3.150000E+02
3.150000E+02
3.150000E+02
3.150000E+02
3.150000E+02
3.150000E+02
3.150000E+02
3.150000E+02
3.150000E+02
3.150000E+02
3.150000E+02
3.150000E+02
3.150000E+02
3.150000E+02
3.150000E+02
3.150000E+02
3.150000E+02
3.150000E+02
3.150000E+02
3.150000E+02
3.150000E+02
3.150000E+02
3.150000E+02
3.150000E+02
3.150000E+02
3.150000E+02
3.150000E+02
3.150000E+02
3.150000E+02
3.150000E+02
3.150000E+02
3.150000E+02
3.150000E+02
3.150000E+02
3.150000E+02
3.150000E+02
3.150000E+02
3.150000E+02
3.150000E+02
3.150000E+02
3.150000E+02
3.150000E+02
3.150000E+02
3.150000E+02
3.150000E+02
3.150000E+02
3.150000E+02
3.150000E+02
3.150000E+02
3.150000E+02
3.150000E+02
3.150000E+02
3.150000E+02
3.150000E+02
3.150000E+02
3.150000E+02
3.150000E+02
3.150000E+02
3.150000E+02
3.150000E+02
3.150000E+02
3.150000E+02
3.150000E+02
3.150000E+02
3.150000E+02
3.150000E+02
3.150000E+02
3.150000E+02
3.150000E+02
3.200000E+02
3.200000E+02
3.200000E+02
3.200000E+02
3.200000E+02
3.200000E+02
3.200000E+02
3.200000E+02
3.200000E+02
3.200000E+02
3.200000E+02
3.200000E+02
3.200000E+02
3.200000E+02
3.200000E+02
3.200000E+02
3.200000E+02
3.200000E+02
3.200000E+02
3.200000E+02
3.200000E+02
3.200000E+02
3.200000E+02
3.200000E+02
3.200000E+02
3.200000E+02
3.200000E+02
3.200000E+02
3.200000E+02
3.200000E+02
3.200000E+02
3.200000E+02
3.200000E+02
3.200000E+02
3.200000E+02
3.200000E+02
3.200000E+02
3.200000E+02
3.200000E+02
3.200000E+02
3.200000E+02
3.200000E+02
3.200000E+02
3.200000E+02
3.200000E+02
3.200000E+02
3.200000E+02
3.200000E+02
3.200000E+02
3.200000E+02
3.200000E+02
3.200000E+02
3.200000E+02
3.200000E+02
3.200000E+02
3.200000E+02
3.200000E+02
3.200000E+02
3.200000E+02
3.200000E+02
3.200000E+02
3.200000E+02
3.200000E+02
3.200000E+02
3.200000E+02
3.200000E+02
3.200000E+02
3.200000E+02
3.200000E+02
3.200000E+02
3.200000E+02
3.200000E+02
3.200000E+02
3.200000E+02
3.200000E+02
3.200000E+02
3.200000E+02
3.200000E+02
3.200000E+02
3.200000E+02
3.200000E+02
3.200000E+02
3.200000E+02
3.200000E+02
3.200000E+02
3.200000E+02
3.200000E+02
3.200000E+02
3.200000E+02
3.200000E+02
3.200000E+02
3.200000E+02
3.200000E+02
3.200000E+02
3.200000E+02
3.200000E+02
3.200000E+02
3.200000E+02
3.200000E+02
3.200000E+02
3.200000E+02
3.200000E+02
3.200000E+02
3.200000E+02
3.200000E+02
3.200000E+02
3.200000E+02
3.200000E+02
3.200000E+02
3.200000E+02
3.200000E+02
3.200000E+02
3.200000E+02
3.200000E+02
3.200000E+02
3.200000E+02
3.200000E+02
3.200000E+02
3.200000E+02
3.200000E+02
3.200000E+02
3.200000E+02
3.200000E+02
3.200000E+02
3.200000E+02
3.200000E+02
3.200000E+02
3.200000E+02
3.200000E+02
3.200000E+02
3.200000E+02
3.200000E+02
3.200000E+02
3.200000E+02
3.200000E+02
3.200000E+02
3.200000E+02
3.200000E+02
3.200000E+02
3.200000E+02
3.200000E+02
3.200000E+02
3.200000E+02
3.200000E+02
3.200000E+02
3.200000E+02
3.200000E+02
3.200000E+02
3.200000E+02
3.200000E+02
3.200000E+02
3.200000E+02
3.200000E+02
3.200000E+02
3.200000E+02
3.200000E+02
3.200000E+02
3.200000E+02
3.200000E+02
3.200000E+02
3.200000E+02
3.200000E+02
3.200000E+02
3.200000E+02
3.200000E+02
3.200000E+02
3.200000E+02
3.200000E+02
3.200000E+02
3.200000E+02
3.200000E+02
3.200000E+02
3.200000E+02
3.200000E+02
3.200000E+02
3.200000E+02
3.200000E+02
3.200000E+02
3.200000E+02
3.200000E+02
3.200000E+02
3.200000E+02
3.200000E+02
3.200000E+02
3.200000E+02
3.200000E+02
3.200000E+02
3.200000E+02
3.200000E+02
3.200000E+02
3.200000E+02
3.200000E+02
3.200000E+02
3.200000E+02
3.200000E+02
3.200000E+02
3.200000E+02
3.200000E+02
3.200000E+02
3.200000E+02
3.200000E+02
3.250000E+02
3.250000E+02
3.250000E+02
3.250000E+02
3.250000E+02
3.250000E+02
3.250000E+02
3.250000E+02
3.250000E+02
3.250000E+02
3.250000E+02
3.250000E+02
3.250000E+02
3.250000E+02
3.250000E+02
3.250000E+02
3.250000E+02
3.250000E+02
3.250000E+02
3.250000E+02
3.250000E+02
3.250000E+02
3.250000E+02
3.250000E+02
3.250000E+02
3.250000E+02
3.250000E+02
3.250000E+02
3.250000E+02
3.250000E+02
3.250000E+02
3.250000E+02
3.250000E+02
3.250000E+02
3.250000E+02
3.250000E+02
3.250000E+02
3.250000E+02
3.250000E+02
3.250000E+02
3.250000E+02
3.250000E+02
3.250000E+02
3.250000E+02
3.250000E+02
3.250000E+02
3.250000E+02
3.250000E+02
3.250000E+02
3.250000E+02
3.250000E+02
3.250000E+02
3.250000E+02
3.250000E+02
3.250000E+02
3.250000E+02
3.250000E+02
3.250000E+02
3.250000E+02
3.250000E+02
3.250000E+02
3.250000E+02
3.250000E+02
3.250000E+02
3.250000E+02
3.250000E+02
3.250000E+02
3.250000E+02
3.250000E+02
3.250000E+02
3.250000E+02
3.250000E+02
3.250000E+02
3.250000E+02
3.250000E+02
3.250000E+02
3.250000E+02
3.250000E+02
3.250000E+02
3.250000E+02
3.250000E+02
3.250000E+02
3.250000E+02
3.250000E+02
3.250000E+02
3.250000E+02
3.250000E+02
3.250000E+02
3.250000E+02
3.250000E+02
3.250000E+02
3.250000E+02
3.250000E+02
3.250000E+02
3.250000E+02
3.250000E+02
3.250000E+02
3.250000E+02
3.250000E+02
3.250000E+02
3.250000E+02
3.250000E+02
3.250000E+02
3.250000E+02
3.250000E+02
3.250000E+02
3.250000E+02
3.250000E+02
3.250000E+02
3.250000E+02
3.250000E+02
3.250000E+02
3.250000E+02
3.250000E+02
3.250000E+02
3.250000E+02
3.250000E+02
3.250000E+02
3.250000E+02
3.250000E+02
3.250000E+02
3.250000E+02
3.250000E+02
3.250000E+02
3.250000E+02
3.250000E+02
3.250000E+02
3.250000E+02
3.250000E+02
3.250000E+02
3.250000E+02
3.250000E+02
3.250000E+02
3.250000E+02
3.250000E+02
3.250000E+02
3.250000E+02
3.250000E+02
3.250000E+02
3.250000E+02
3.250000E+02
3.250000E+02
3.250000E+02
3.250000E+02
3.250000E+02
3.250000E+02
3.250000E+02
3.250000E+02
3.250000E+02
3.250000E+02
3.250000E+02
3.250000E+02
3.250000E+02
3.250000E+02
3.250000E+02
3.250000E+02
3.250000E+02
3.250000E+02
3.250000E+02
3.250000E+02
3.250000E+02
3.250000E+02
3.250000E+02
3.250000E+02
3.250000E+02
3.250000E+02
3.250000E+02
3.250000E+02
3.250000E+02
3.250000E+02
3.250000E+02
3.250000E+02
3.250000E+02
3.250000E+02
3.250000E+02
3.250000E+02
3.250000E+02
3.250000E+02
3.250000E+02
3.250000E+02
3.250000E+02
3.250000E+02
3.250000E+02
3.250000E+02
3.250000E+02
3.250000E+02
3.250000E+02
3.250000E+02
3.250000E+02
3.250000E+02
3.250000E+02
3.250000E+02
3.250000E+02
3.250000E+02
3.250000E+02
3.250000E+02
3.250000E+02
3.250000E+02
3.250000E+02
3.250000E+02
3.250000E+02
3.300000E+02
3.300000E+02
3.300000E+02
3.300000E+02
3.300000E+02
3.300000E+02
3.300000E+02
3.300000E+02
3.300000E+02
3.300000E+02
3.300000E+02
3.300000E+02
3.300000E+02
3.300000E+02
3.300000E+02
3.300000E+02
3.300000E+02
3.300000E+02
3.300000E+02
3.300000E+02
3.300000E+02
3.300000E+02
3.300000E+02
3.300000E+02
3.300000E+02
3.300000E+02
3.300000E+02
3.300000E+02
3.300000E+02
3.300000E+02
3.300000E+02
3.300000E+02
3.300000E+02
3.300000E+02
3.300000E+02
3.300000E+02
3.300000E+02
3.300000E+02
3.300000E+02
3.300000E+02
3.300000E+02
3.300000E+02
3.300000E+02
3.300000E+02
3.300000E+02
3.300000E+02
3.300000E+02
3.300000E+02
3.300000E+02
3.300000E+02
3.300000E+02
3.300000E+02
3.300000E+02
3.300000E+02
3.300000E+02
3.300000E+02
3.300000E+02
3.300000E+02
3.300000E+02
3.300000E+02
3.300000E+02
3.300000E+02
3.300000E+02
3.300000E+02
3.300000E+02
3.300000E+02
3.300000E+02
3.300000E+02
3.300000E+02
3.300000E+02
3.300000E+02
3.300000E+02
3.300000E+02
3.300000E+02
3.300000E+02
3.300000E+02
3.300000E+02
3.300000E+02
3.300000E+02
3.300000E+02
3.300000E+02
3.300000E+02
3.300000E+02
3.300000E+02
3.300000E+02
3.300000E+02
3.300000E+02
3.300000E+02
3.300000E+02
3.300000E+02
3.300000E+02
3.300000E+02
3.300000E+02
3.300000E+02
3.300000E+02
3.300000E+02
3.300000E+02
3.300000E+02
3.300000E+02
3.300000E+02
3.300000E+02
3.300000E+02
3.300000E+02
3.300000E+02
3.300000E+02
3.300000E+02
3.300000E+02
3.300000E+02
3.300000E+02
3.300000E+02
3.300000E+02
3.300000E+02
3.300000E+02
3.300000E+02
3.300000E+02
3.300000E+02
3.300000E+02
3.300000E+02
3.300000E+02
3.300000E+02
3.300000E+02
3.300000E+02
3.300000E+02
3.300000E+02
3.300000E+02
3.300000E+02
3.300000E+02
3.300000E+02
3.300000E+02
3.300000E+02
3.300000E+02
3.300000E+02
3.300000E+02
3.300000E+02
3.300000E+02
3.300000E+02
3.300000E+02
3.300000E+02
3.300000E+02
3.300000E+02
3.300000E+02
3.300000E+02
3.300000E+02
3.300000E+02
3.300000E+02
3.300000E+02
3.300000E+02
3.300000E+02
3.300000E+02
3.300000E+02
3.300000E+02
3.300000E+02
3.300000E+02
3.300000E+02
3.300000E+02
3.300000E+02
3.300000E+02
3.300000E+02
3.300000E+02
3.300000E+02
3.300000E+02
3.300000E+02
3.300000E+02
3.300000E+02
3.300000E+02
3.300000E+02
3.300000E+02
3.300000E+02
3.300000E+02
3.300000E+02
3.300000E+02
3.300000E+02
3.300000E+02
3.300000E+02
3.300000E+02
3.300000E+02
3.300000E+02
3.300000E+02
3.300000E+02
3.300000E+02
3.300000E+02
3.300000E+02
3.300000E+02
3.300000E+02
3.300000E+02
3.300000E+02
3.300000E+02
3.300000E+02
3.300000E+02
3.300000E+02
3.300000E+02
3.300000E+02
3.300000E+02
3.300000E+02
3.300000E+02
3.300000E+02
3.300000E+02
3.300000E+02
3.300000E+02
3.300000E+02
3.300000E+02
3.350000E+02
3.350000E+02
3.350000E+02
3.350000E+02
3.350000E+02
3.350000E+02
3.350000E+02
3.350000E+02
3.350000E+02
3.350000E+02
3.350000E+02
3.350000E+02
3.350000E+02
3.350000E+02
3.350000E+02
3.350000E+02
3.350000E+02
3.350000E+02
3.350000E+02
3.350000E+02
3.350000E+02
3.350000E+02
3.350000E+02
3.350000E+02
3.350000E+02
3.350000E+02
3.350000E+02
3.350000E+02
3.350000E+02
3.350000E+02
3.350000E+02
3.350000E+02
3.350000E+02
3.350000E+02
3.350000E+02
3.350000E+02
3.350000E+02
3.350000E+02
3.350000E+02
3.350000E+02
3.350000E+02
3.350000E+02
3.350000E+02
3.350000E+02
3.350000E+02
3.350000E+02
3.350000E+02
3.350000E+02
3.350000E+02
3.350000E+02
3.350000E+02
3.350000E+02
3.350000E+02
3.350000E+02
3.350000E+02
3.350000E+02
3.350000E+02
3.350000E+02
3.350000E+02
3.350000E+02
3.350000E+02
3.350000E+02
3.350000E+02
3.350000E+02
3.350000E+02
3.350000E+02
3.350000E+02
3.350000E+02
3.350000E+02
3.350000E+02
3.350000E+02
3.350000E+02
3.350000E+02
3.350000E+02
3.350000E+02
3.350000E+02
3.350000E+02
3.350000E+02
3.350000E+02
3.350000E+02
3.350000E+02
3.350000E+02
3.350000E+02
3.350000E+02
3.350000E+02
3.350000E+02
3.350000E+02
3.350000E+02
3.350000E+02
3.350000E+02
3.350000E+02
3.350000E+02
3.350000E+02
3.350000E+02
3.350000E+02
3.350000E+02
3.350000E+02
3.350000E+02
3.350000E+02
3.350000E+02
3.350000E+02
3.350000E+02
3.350000E+02
3.350000E+02
3.350000E+02
3.350000E+02
3.350000E+02
3.350000E+02
3.350000E+02
3.350000E+02
3.350000E+02
3.350000E+02
3.350000E+02
3.350000E+02
3.350000E+02
3.350000E+02
3.350000E+02
3.350000E+02
3.350000E+02
3.350000E+02
3.350000E+02
3.350000E+02
3.350000E+02
3.350000E+02
3.350000E+02
3.350000E+02
3.350000E+02
3.350000E+02
3.350000E+02
3.350000E+02
3.350000E+02
3.350000E+02
3.350000E+02
3.350000E+02
3.350000E+02
3.350000E+02
3.350000E+02
3.350000E+02
3.350000E+02
3.350000E+02
3.350000E+02
3.350000E+02
3.350000E+02
3.350000E+02
3.350000E+02
3.350000E+02
3.350000E+02
3.350000E+02
3.350000E+02
3.350000E+02
3.350000E+02
3.350000E+02
3.350000E+02
3.350000E+02
3.350000E+02
3.350000E+02
3.350000E+02
3.350000E+02
3.350000E+02
3.350000E+02
3.350000E+02
3.350000E+02
3.350000E+02
3.350000E+02
3.350000E+02
3.350000E+02
3.350000E+02
3.350000E+02
3.350000E+02
3.350000E+02
3.350000E+02
3.350000E+02
3.350000E+02
3.350000E+02
3.350000E+02
3.350000E+02
3.350000E+02
3.350000E+02
3.350000E+02
3.350000E+02
3.350000E+02
3.350000E+02
3.350000E+02
3.350000E+02
3.350000E+02
3.350000E+02
3.350000E+02
3.350000E+02
3.350000E+02
3.350000E+02
3.350000E+02
3.350000E+02
3.350000E+02
3.350000E+02
3.350000E+02
3.350000E+02
3.350000E+02
3.350000E+02
3.350000E+02
3.350000E+02
3.350000E+02
3.400000E+02
3.400000E+02
3.400000E+02
3.400000E+02
3.400000E+02
3.400000E+02
3.400000E+02
3.400000E+02
3.400000E+02
3.400000E+02
3.400000E+02
3.400000E+02
3.400000E+02
3.400000E+02
3.400000E+02
3.400000E+02
3.400000E+02
3.400000E+02
3.400000E+02
3.400000E+02
3.400000E+02
3.400000E+02
3.400000E+02
3.400000E+02
3.400000E+02
3.400000E+02
3.400000E+02
3.400000E+02
3.400000E+02
3.400000E+02
3.400000E+02
3.400000E+02
3.400000E+02
3.400000E+02
3.400000E+02
3.400000E+02
3.400000E+02
3.400000E+02
3.400000E+02
3.400000E+02
3.400000E+02
3.400000E+02
3.400000E+02
3.400000E+02
3.400000E+02
3.400000E+02
3.400000E+02
3.400000E+02
3.400000E+02
3.400000E+02
3.400000E+02
3.400000E+02
3.400000E+02
3.400000E+02
3.400000E+02
3.400000E+02
3.400000E+02
3.400000E+02
3.400000E+02
3.400000E+02
3.400000E+02
3.400000E+02
3.400000E+02
3.400000E+02
3.400000E+02
3.400000E+02
3.400000E+02
3.400000E+02
3.400000E+02
3.400000E+02
3.400000E+02
3.400000E+02
3.400000E+02
3.400000E+02
3.400000E+02
3.400000E+02
3.400000E+02
3.400000E+02
3.400000E+02
3.400000E+02
3.400000E+02
3.400000E+02
3.400000E+02
3.400000E+02
3.400000E+02
3.400000E+02
3.400000E+02
3.400000E+02
3.400000E+02
3.400000E+02
3.400000E+02
3.400000E+02
3.400000E+02
3.400000E+02
3.400000E+02
3.400000E+02
3.400000E+02
3.400000E+02
3.400000E+02
3.400000E+02
3.400000E+02
3.400000E+02
3.400000E+02
3.400000E+02
3.400000E+02
3.400000E+02
3.400000E+02
3.400000E+02
3.400000E+02
3.400000E+02
3.400000E+02
3.400000E+02
3.400000E+02
3.400000E+02
3.400000E+02
3.400000E+02
3.400000E+02
3.400000E+02
3.400000E+02
3.400000E+02
3.400000E+02
3.400000E+02
3.400000E+02
3.400000E+02
3.400000E+02
3.400000E+02
3.400000E+02
3.400000E+02
3.400000E+02
3.400000E+02
3.400000E+02
3.400000E+02
3.400000E+02
3.400000E+02
3.400000E+02
3.400000E+02
3.400000E+02
3.400000E+02
3.400000E+02
3.400000E+02
3.400000E+02
3.400000E+02
3.400000E+02
3.400000E+02
3.400000E+02
3.400000E+02
3.400000E+02
3.400000E+02
3.400000E+02
3.400000E+02
3.400000E+02
3.400000E+02
3.400000E+02
3.400000E+02
3.400000E+02
3.400000E+02
3.400000E+02
3.400000E+02
3.400000E+02
3.400000E+02
3.400000E+02
3.400000E+02
3.400000E+02
3.400000E+02
3.400000E+02
3.400000E+02
3.400000E+02
3.400000E+02
3.400000E+02
3.400000E+02
3.400000E+02
3.400000E+02
3.400000E+02
3.400000E+02
3.400000E+02
3.400000E+02
3.400000E+02
3.400000E+02
3.400000E+02
3.400000E+02
3.400000E+02
3.400000E+02
3.400000E+02
3.400000E+02
3.400000E+02
3.400000E+02
3.400000E+02
3.400000E+02
3.400000E+02
3.400000E+02
3.400000E+02
3.400000E+02
3.400000E+02
3.400000E+02
3.400000E+02
3.400000E+02
3.400000E+02
3.400000E+02
3.400000E+02
3.400000E+02
3.400000E+02
3.450000E+02
3.450000E+02
3.450000E+02
3.450000E+02
3.450000E+02
3.450000E+02
3.450000E+02
3.450000E+02
3.450000E+02
3.450000E+02
3.450000E+02
3.450000E+02
3.450000E+02
3.450000E+02
3.450000E+02
3.450000E+02
3.450000E+02
3.450000E+02
3.450000E+02
3.450000E+02
3.450000E+02
3.450000E+02
3.450000E+02
3.450000E+02
3.450000E+02
3.450000E+02
3.450000E+02
3.450000E+02
3.450000E+02
3.450000E+02
3.450000E+02
3.450000E+02
3.450000E+02
3.450000E+02
3.450000E+02
3.450000E+02
3.450000E+02
3.450000E+02
3.450000E+02
3.450000E+02
3.450000E+02
3.450000E+02
3.450000E+02
3.450000E+02
3.450000E+02
3.450000E+02
3.450000E+02
3.450000E+02
3.450000E+02
3.450000E+02
3.450000E+02
3.450000E+02
3.450000E+02
3.450000E+02
3.450000E+02
3.450000E+02
3.450000E+02
3.450000E+02
3.450000E+02
3.450000E+02
3.450000E+02
3.450000E+02
3.450000E+02
3.450000E+02
3.450000E+02
3.450000E+02
3.450000E+02
3.450000E+02
3.450000E+02
3.450000E+02
3.450000E+02
3.450000E+02
3.450000E+02
3.450000E+02
3.450000E+02
3.450000E+02
3.450000E+02
3.450000E+02
3.450000E+02
3.450000E+02
3.450000E+02
3.450000E+02
3.450000E+02
3.450000E+02
3.450000E+02
3.450000E+02
3.450000E+02
3.450000E+02
3.450000E+02
3.450000E+02
3.450000E+02
3.450000E+02
3.450000E+02
3.450000E+02
3.450000E+02
3.450000E+02
3.450000E+02
3.450000E+02
3.450000E+02
3.450000E+02
3.450000E+02
3.450000E+02
3.450000E+02
3.450000E+02
3.450000E+02
3.450000E+02
3.450000E+02
3.450000E+02
3.450000E+02
3.450000E+02
3.450000E+02
3.450000E+02
3.450000E+02
3.450000E+02
3.450000E+02
3.450000E+02
3.450000E+02
3.450000E+02
3.450000E+02
3.450000E+02
3.450000E+02
3.450000E+02
3.450000E+02
3.450000E+02
3.450000E+02
3.450000E+02
3.450000E+02
3.450000E+02
3.450000E+02
3.450000E+02
3.450000E+02
3.450000E+02
3.450000E+02
3.450000E+02
3.450000E+02
3.450000E+02
3.450000E+02
3.450000E+02
3.450000E+02
3.450000E+02
3.450000E+02
3.450000E+02
3.450000E+02
3.450000E+02
3.450000E+02
3.450000E+02
3.450000E+02
3.450000E+02
3.450000E+02
3.450000E+02
3.450000E+02
3.450000E+02
3.450000E+02
3.450000E+02
3.450000E+02
3.450000E+02
3.450000E+02
3.450000E+02
3.450000E+02
3.450000E+02
3.450000E+02
3.450000E+02
3.450000E+02
3.450000E+02
3.450000E+02
3.450000E+02
3.450000E+02
3.450000E+02
3.450000E+02
3.450000E+02
3.450000E+02
3.450000E+02
3.450000E+02
3.450000E+02
3.450000E+02
3.450000E+02
3.450000E+02
3.450000E+02
3.450000E+02
3.450000E+02
3.450000E+02
3.450000E+02
3.450000E+02
3.450000E+02
3.450000E+02
3.450000E+02
3.450000E+02
3.450000E+02
3.450000E+02
3.450000E+02
3.450000E+02
3.450000E+02
3.450000E+02
3.450000E+02
3.450000E+02
3.450000E+02
3.450000E+02
3.450000E+02
3.450000E+02
3.450000E+02
3.450000E+02
3.500000E+02
3.500000E+02
3.500000E+02
3.500000E+02
3.500000E+02
3.500000E+02
3.500000E+02
3.500000E+02
3.500000E+02
3.500000E+02
3.500000E+02
3.500000E+02
3.500000E+02
3.500000E+02
3.500000E+02
3.500000E+02
3.500000E+02
3.500000E+02
3.500000E+02
3.500000E+02
3.500000E+02
3.500000E+02
3.500000E+02
3.500000E+02
3.500000E+02
3.500000E+02
3.500000E+02
3.500000E+02
3.500000E+02
3.500000E+02
3.500000E+02
3.500000E+02
3.500000E+02
3.500000E+02
3.500000E+02
3.500000E+02
3.500000E+02
3.500000E+02
3.500000E+02
3.500000E+02
3.500000E+02
3.500000E+02
3.500000E+02
3.500000E+02
3.500000E+02
3.500000E+02
3.500000E+02
3.500000E+02
3.500000E+02
3.500000E+02
3.500000E+02
3.500000E+02
3.500000E+02
3.500000E+02
3.500000E+02
3.500000E+02
3.500000E+02
3.500000E+02
3.500000E+02
3.500000E+02
3.500000E+02
3.500000E+02
3.500000E+02
3.500000E+02
3.500000E+02
3.500000E+02
3.500000E+02
3.500000E+02
3.500000E+02
3.500000E+02
3.500000E+02
3.500000E+02
3.500000E+02
3.500000E+02
3.500000E+02
3.500000E+02
3.500000E+02
3.500000E+02
3.500000E+02
3.500000E+02
3.500000E+02
3.500000E+02
3.500000E+02
3.500000E+02
3.500000E+02
3.500000E+02
3.500000E+02
3.500000E+02
3.500000E+02
3.500000E+02
3.500000E+02
3.500000E+02
3.500000E+02
3.500000E+02
3.500000E+02
3.500000E+02
3.500000E+02
3.500000E+02
3.500000E+02
3.500000E+02
3.500000E+02
3.500000E+02
3.500000E+02
3.500000E+02
3.500000E+02
3.500000E+02
3.500000E+02
3.500000E+02
3.500000E+02
3.500000E+02
3.500000E+02
3.500000E+02
3.500000E+02
3.500000E+02
3.500000E+02
3.500000E+02
3.500000E+02
3.500000E+02
3.500000E+02
3.500000E+02
3.500000E+02
3.500000E+02
3.500000E+02
3.500000E+02
3.500000E+02
3.500000E+02
3.500000E+02
3.500000E+02
3.500000E+02
3.500000E+02
3.500000E+02
3.500000E+02
3.500000E+02
3.500000E+02
3.500000E+02
3.500000E+02
3.500000E+02
3.500000E+02
3.500000E+02
3.500000E+02
3.500000E+02
3.500000E+02
3.500000E+02
3.500000E+02
3.500000E+02
3.500000E+02
3.500000E+02
3.500000E+02
3.500000E+02
3.500000E+02
3.500000E+02
3.500000E+02
3.500000E+02
3.500000E+02
3.500000E+02
3.500000E+02
3.500000E+02
3.500000E+02
3.500000E+02
3.500000E+02
3.500000E+02
3.500000E+02
3.500000E+02
3.500000E+02
3.500000E+02
3.500000E+02
3.500000E+02
3.500000E+02
3.500000E+02
3.500000E+02
3.500000E+02
3.500000E+02
3.500000E+02
3.500000E+02
3.500000E+02
3.500000E+02
3.500000E+02
3.500000E+02
3.500000E+02
3.500000E+02
3.500000E+02
3.500000E+02
3.500000E+02
3.500000E+02
3.500000E+02
3.500000E+02
3.500000E+02
3.500000E+02
3.500000E+02
3.500000E+02
3.500000E+02
3.500000E+02
3.500000E+02
3.500000E+02
3.500000E+02
3.500000E+02
3.500000E+02
3.500000E+02
3.500000E+02
3.500000E+02
3.500000E+02
3.550000E+02
3.550000E+02
3.550000E+02
3.550000E+02
3.550000E+02
3.550000E+02
3.550000E+02
3.550000E+02
3.550000E+02
3.550000E+02
3.550000E+02
3.550000E+02
3.550000E+02
3.550000E+02
3.550000E+02
3.550000E+02
3.550000E+02
3.550000E+02
3.550000E+02
3.550000E+02
3.550000E+02
3.550000E+02
3.550000E+02
3.550000E+02
3.550000E+02
3.550000E+02
3.550000E+02
3.550000E+02
3.550000E+02
3.550000E+02
3.550000E+02
3.550000E+02
3.550000E+02
3.550000E+02
3.550000E+02
3.550000E+02
3.550000E+02
3.550000E+02
3.550000E+02
3.550000E+02
3.550000E+02
3.550000E+02
3.550000E+02
3.550000E+02
3.550000E+02
3.550000E+02
3.550000E+02
3.550000E+02
3.550000E+02
3.550000E+02
3.550000E+02
3.550000E+02
3.550000E+02
3.550000E+02
3.550000E+02
3.550000E+02
3.550000E+02
3.550000E+02
3.550000E+02
3.550000E+02
3.550000E+02
3.550000E+02
3.550000E+02
3.550000E+02
3.550000E+02
3.550000E+02
3.550000E+02
3.550000E+02
3.550000E+02
3.550000E+02
3.550000E+02
3.550000E+02
3.550000E+02
3.550000E+02
3.550000E+02
3.550000E+02
3.550000E+02
3.550000E+02
3.550000E+02
3.550000E+02
3.550000E+02
3.550000E+02
3.550000E+02
3.550000E+02
3.550000E+02
3.550000E+02
3.550000E+02
3.550000E+02
3.550000E+02
3.550000E+02
3.550000E+02
3.550000E+02
3.550000E+02
3.550000E+02
3.550000E+02
3.550000E+02
3.550000E+02
3.550000E+02
3.550000E+02
3.550000E+02
3.550000E+02
3.550000E+02
3.550000E+02
3.550000E+02
3.550000E+02
3.550000E+02
3.550000E+02
3.550000E+02
3.550000E+02
3.550000E+02
3.550000E+02
3.550000E+02
3.550000E+02
3.550000E+02
3.550000E+02
3.550000E+02
3.550000E+02
3.550000E+02
3.550000E+02
3.550000E+02
3.550000E+02
3.550000E+02
3.550000E+02
3.550000E+02
3.550000E+02
3.550000E+02
3.550000E+02
3.550000E+02
3.550000E+02
3.550000E+02
3.550000E+02
3.550000E+02
3.550000E+02
3.550000E+02
3.550000E+02
3.550000E+02
3.550000E+02
3.550000E+02
3.550000E+02
3.550000E+02
3.550000E+02
3.550000E+02
3.550000E+02
3.550000E+02
3.550000E+02
3.550000E+02
3.550000E+02
3.550000E+02
3.550000E+02
3.550000E+02
3.550000E+02
3.550000E+02
3.550000E+02
3.550000E+02
3.550000E+02
3.550000E+02
3.550000E+02
3.550000E+02
3.550000E+02
3.550000E+02
3.550000E+02
3.550000E+02
3.550000E+02
3.550000E+02
3.550000E+02
3.550000E+02
3.550000E+02
3.550000E+02
3.550000E+02
3.550000E+02
3.550000E+02
3.550000E+02
3.550000E+02
3.550000E+02
3.550000E+02
3.550000E+02
3.550000E+02
3.550000E+02
3.550000E+02
3.550000E+02
3.550000E+02
3.550000E+02
3.550000E+02
3.550000E+02
3.550000E+02
3.550000E+02
3.550000E+02
3.550000E+02
3.550000E+02
3.550000E+02
3.550000E+02
3.550000E+02
3.550000E+02
3.550000E+02
3.550000E+02
3.550000E+02
3.550000E+02
3.550000E+02
3.550000E+02
3.550000E+02
3.550000E+02
Z
0.000000E+00
1.000000E+00
2.000000E+00
3.000000E+00
4.000000E+00
5.000000E+00
6.000000E+00
7.000000E+00
8.000000E+00
9.000000E+00
1.000000E+01
1.100000E+01
1.200000E+01
1.300000E+01
1.400000E+01
1.500000E+01
1.600000E+01
1.700000E+01
1.800000E+01
1.900000E+01
2.000000E+01
2.100000E+01
2.200000E+01
2.300000E+01
2.400000E+01
2.500000E+01
2.600000E+01
2.700000E+01
2.800000E+01
2.900000E+01
3.000000E+01
3.100000E+01
3.200000E+01
3.300000E+01
3.400000E+01
3.500000E+01
3.600000E+01
3.700000E+01
3.800000E+01
3.900000E+01
4.000000E+01
4.100000E+01
4.200000E+01
4.300000E+01
4.400000E+01
4.500000E+01
4.600000E+01
4.700000E+01
4.800000E+01
4.900000E+01
5.000000E+01
5.100000E+01
5.200000E+01
5.300000E+01
5.400000E+01
5.500000E+01
5.600000E+01
5.700000E+01
5.800000E+01
5.900000E+01
6.000000E+01
6.100000E+01
6.200000E+01
6.300000E+01
6.400000E+01
6.500000E+01
6.600000E+01
6.700000E+01
6.800000E+01
6.900000E+01
7.000000E+01
7.100000E+01
7.200000E+01
7.300000E+01
7.400000E+01
7.500000E+01
7.600000E+01
7.700000E+01
7.800000E+01
7.900000E+01
8.000000E+01
8.100000E+01
8.200000E+01
8.300000E+01
8.400000E+01
8.500000E+01
8.600000E+01
8.700000E+01
8.800000E+01
8.900000E+01
9.000000E+01
9.100000E+01
9.200000E+01
9.300000E+01
9.400000E+01
9.500000E+01
9.600000E+01
9.700000E+01
9.800000E+01
9.900000E+01
1.000000E+02
1.010000E+02
1.020000E+02
1.030000E+02
1.040000E+02
1.050000E+02
1.060000E+02
1.070000E+02
1.080000E+02
1.090000E+02
1.100000E+02
1.110000E+02
1.120000E+02
1.130000E+02
1.140000E+02
1.150000E+02
1.160000E+02
1.170000E+02
1.180000E+02
1.190000E+02
1.200000E+02
1.210000E+02
1.220000E+02
1.230000E+02
1.240000E+02
1.250000E+02
1.260000E+02
1.270000E+02
1.280000E+02
1.290000E+02
1.300000E+02
1.310000E+02
1.320000E+02
1.330000E+02
1.340000E+02
1.350000E+02
1.360000E+02
1.370000E+02
1.380000E+02
1.390000E+02
1.400000E+02
1.410000E+02
1.420000E+02
1.430000E+02
1.440000E+02
1.450000E+02
1.460000E+02
1.470000E+02
1.480000E+02
1.490000E+02
1.500000E+02
1.510000E+02
1.520000E+02
1.530000E+02
1.540000E+02
1.550000E+02
1.560000E+02
1.570000E+02
1.580000E+02
1.590000E+02
1.600000E+02
1.610000E+02
1.620000E+02
1.630000E+02
1.640000E+02
1.650000E+02
1.660000E+02
1.670000E+02
1.680000E+02
1.690000E+02
1.700000E+02
1.710000E+02
1.720000E+02
1.730000E+02
1.740000E+02
1.750000E+02
1.760000E+02
1.770000E+02
1.780000E+02
1.790000E+02
1.800000E+02
1.810000E+02
1.820000E+02
1.830000E+02
1.840000E+02
1.850000E+02
1.860000E+02
1.870000E+02
1.880000E+02
1.890000E+02
1.900000E+02
1.910000E+02
1.920000E+02
1.930000E+02
1.940000E+02
1.950000E+02
1.960000E+02
1.970000E+02
1.980000E+02
1.990000E+02
2.000000E+02
0.000000E+00
1.000000E+00
2.000000E+00
3.000000E+00
4.000000E+00
5.000000E+00
6.000000E+00
7.000000E+00
8.000000E+00
9.000000E+00
1.000000E+01
1.100000E+01
1.200000E+01
1.300000E+01
1.400000E+01
1.500000E+01
1.600000E+01
1.700000E+01
1.800000E+01
1.900000E+01
2.000000E+01
2.100000E+01
2.200000E+01
2.300000E+01
2.400000E+01
2.500000E+01
2.600000E+01
2.700000E+01
2.800000E+01
2.900000E+01
3.000000E+01
3.100000E+01
3.200000E+01
3.300000E+01
3.400000E+01
3.500000E+01
3.600000E+01
3.700000E+01
3.800000E+01
3.900000E+01
4.000000E+01
4.100000E+01
4.200000E+01
4.300000E+01
4.400000E+01
4.500000E+01
4.600000E+01
4.700000E+01
4.800000E+01
4.900000E+01
5.000000E+01
5.100000E+01
5.200000E+01
5.300000E+01
5.400000E+01
5.500000E+01
5.600000E+01
5.700000E+01
5.800000E+01
5.900000E+01
6.000000E+01
6.100000E+01
6.200000E+01
6.300000E+01
6.400000E+01
6.500000E+01
6.600000E+01
6.700000E+01
6.800000E+01
6.900000E+01
7.000000E+01
7.100000E+01
7.200000E+01
7.300000E+01
7.400000E+01
7.500000E+01
7.600000E+01
7.700000E+01
7.800000E+01
7.900000E+01
8.000000E+01
8.100000E+01
8.200000E+01
8.300000E+01
8.400000E+01
8.500000E+01
8.600000E+01
8.700000E+01
8.800000E+01
8.900000E+01
9.000000E+01
9.100000E+01
9.200000E+01
9.300000E+01
9.400000E+01
9.500000E+01
9.600000E+01
9.700000E+01
9.800000E+01
9.900000E+01
1.000000E+02
1.010000E+02
1.020000E+02
1.030000E+02
1.040000E+02
1.050000E+02
1.060000E+02
1.070000E+02
1.080000E+02
1.090000E+02
1.100000E+02
1.110000E+02
1.120000E+02
1.130000E+02
1.140000E+02
1.150000E+02
1.160000E+02
1.170000E+02
1.180000E+02
1.190000E+02
1.200000E+02
1.210000E+02
1.220000E+02
1.230000E+02
1.240000E+02
1.250000E+02
1.260000E+02
1.270000E+02
1.280000E+02
1.290000E+02
1.300000E+02
1.310000E+02
1.320000E+02
1.330000E+02
1.340000E+02
1.350000E+02
1.360000E+02
1.370000E+02
1.380000E+02
1.390000E+02
1.400000E+02
1.410000E+02
1.420000E+02
1.430000E+02
1.440000E+02
1.450000E+02
1.460000E+02
1.470000E+02
1.480000E+02
1.490000E+02
1.500000E+02
1.510000E+02
1.520000E+02
1.530000E+02
1.540000E+02
1.550000E+02
1.560000E+02
1.570000E+02
1.580000E+02
1.590000E+02
1.600000E+02
1.610000E+02
1.620000E+02
1.630000E+02
1.640000E+02
1.650000E+02
1.660000E+02
1.670000E+02
1.680000E+02
1.690000E+02
1.700000E+02
1.710000E+02
1.720000E+02
1.730000E+02
1.740000E+02
1.750000E+02
1.760000E+02
1.770000E+02
1.780000E+02
1.790000E+02
1.800000E+02
1.810000E+02
1.820000E+02
1.830000E+02
1.840000E+02
1.850000E+02
1.860000E+02
1.870000E+02
1.880000E+02
1.890000E+02
1.900000E+02
1.910000E+02
1.920000E+02
1.930000E+02
1.940000E+02
1.950000E+02
1.960000E+02
1.970000E+02
1.980000E+02
1.990000E+02
2.000000E+02
0.000000E+00
1.000000E+00
2.000000E+00
3.000000E+00
4.000000E+00
5.000000E+00
6.000000E+00
7.000000E+00
8.000000E+00
9.000000E+00
1.000000E+01
1.100000E+01
1.200000E+01
1.300000E+01
1.400000E+01
1.500000E+01
1.600000E+01
1.700000E+01
1.800000E+01
1.900000E+01
2.000000E+01
2.100000E+01
2.200000E+01
2.300000E+01
2.400000E+01
2.500000E+01
2.600000E+01
2.700000E+01
2.800000E+01
2.900000E+01
3.000000E+01
3.100000E+01
3.200000E+01
3.300000E+01
3.400000E+01
3.500000E+01
3.600000E+01
3.700000E+01
3.800000E+01
3.900000E+01
4.000000E+01
4.100000E+01
4.200000E+01
4.300000E+01
4.400000E+01
4.500000E+01
4.600000E+01
4.700000E+01
4.800000E+01
4.900000E+01
5.000000E+01
5.100000E+01
5.200000E+01
5.300000E+01
5.400000E+01
5.500000E+01
5.600000E+01
5.700000E+01
5.800000E+01
5.900000E+01
6.000000E+01
6.100000E+01
6.200000E+01
6.300000E+01
6.400000E+01
6.500000E+01
6.600000E+01
6.700000E+01
6.800000E+01
6.900000E+01
7.000000E+01
7.100000E+01
7.200000E+01
7.300000E+01
7.400000E+01
7.500000E+01
7.600000E+01
7.700000E+01
7.800000E+01
7.900000E+01
8.000000E+01
8.100000E+01
8.200000E+01
8.300000E+01
8.400000E+01
8.500000E+01
8.600000E+01
8.700000E+01
8.800000E+01
8.900000E+01
9.000000E+01
9.100000E+01
9.200000E+01
9.300000E+01
9.400000E+01
9.500000E+01
9.600000E+01
9.700000E+01
9.800000E+01
9.900000E+01
1.000000E+02
1.010000E+02
1.020000E+02
1.030000E+02
1.040000E+02
1.050000E+02
1.060000E+02
1.070000E+02
1.080000E+02
1.090000E+02
1.100000E+02
1.110000E+02
1.120000E+02
1.130000E+02
1.140000E+02
1.150000E+02
1.160000E+02
1.170000E+02
1.180000E+02
1.190000E+02
1.200000E+02
1.210000E+02
1.220000E+02
1.230000E+02
1.240000E+02
1.250000E+02
1.260000E+02
1.270000E+02
1.280000E+02
1.290000E+02
1.300000E+02
1.310000E+02
1.320000E+02
1.330000E+02
1.340000E+02
1.350000E+02
1.360000E+02
1.370000E+02
1.380000E+02
1.390000E+02
1.400000E+02
1.410000E+02
1.420000E+02
1.430000E+02
1.440000E+02
1.450000E+02
1.460000E+02
1.470000E+02
1.480000E+02
1.490000E+02
1.500000E+02
1.510000E+02
1.520000E+02
1.530000E+02
1.540000E+02
1.550000E+02
1.560000E+02
1.570000E+02
1.580000E+02
1.590000E+02
1.600000E+02
1.610000E+02
1.620000E+02
1.630000E+02
1.640000E+02
1.650000E+02
1.660000E+02
1.670000E+02
1.680000E+02
1.690000E+02
1.700000E+02
1.710000E+02
1.720000E+02
1.730000E+02
1.740000E+02
1.750000E+02
1.760000E+02
1.770000E+02
1.780000E+02
1.790000E+02
1.800000E+02
1.810000E+02
1.820000E+02
1.830000E+02
1.840000E+02
1.850000E+02
1.860000E+02
1.870000E+02
1.880000E+02
1.890000E+02
1.900000E+02
1.910000E+02
1.920000E+02
1.930000E+02
1.940000E+02
1.950000E+02
1.960000E+02
1.970000E+02
1.980000E+02
1.990000E+02
2.000000E+02
0.000000E+00
1.000000E+00
2.000000E+00
3.000000E+00
4.000000E+00
5.000000E+00
6.000000E+00
7.000000E+00
8.000000E+00
9.000000E+00
1.000000E+01
1.100000E+01
1.200000E+01
1.300000E+01
1.400000E+01
1.500000E+01
1.600000E+01
1.700000E+01
1.800000E+01
1.900000E+01
2.000000E+01
2.100000E+01
2.200000E+01
2.300000E+01
2.400000E+01
2.500000E+01
2.600000E+01
2.700000E+01
2.800000E+01
2.900000E+01
3.000000E+01
3.100000E+01
3.200000E+01
3.300000E+01
3.400000E+01
3.500000E+01
3.600000E+01
3.700000E+01
3.800000E+01
3.900000E+01
4.000000E+01
4.100000E+01
4.200000E+01
4.300000E+01
4.400000E+01
4.500000E+01
4.600000E+01
4.700000E+01
4.800000E+01
4.900000E+01
5.000000E+01
5.100000E+01
5.200000E+01
5.300000E+01
5.400000E+01
5.500000E+01
5.600000E+01
5.700000E+01
5.800000E+01
5.900000E+01
6.000000E+01
6.100000E+01
6.200000E+01
6.300000E+01
6.400000E+01
6.500000E+01
6.600000E+01
6.700000E+01
6.800000E+01
6.900000E+01
7.000000E+01
7.100000E+01
7.200000E+01
7.300000E+01
7.400000E+01
7.500000E+01
7.600000E+01
7.700000E+01
7.800000E+01
7.900000E+01
8.000000E+01
8.100000E+01
8.200000E+01
8.300000E+01
8.400000E+01
8.500000E+01
8.600000E+01
8.700000E+01
8.800000E+01
8.900000E+01
9.000000E+01
9.100000E+01
9.200000E+01
9.300000E+01
9.400000E+01
9.500000E+01
9.600000E+01
9.700000E+01
9.800000E+01
9.900000E+01
1.000000E+02
1.010000E+02
1.020000E+02
1.030000E+02
1.040000E+02
1.050000E+02
1.060000E+02
1.070000E+02
1.080000E+02
1.090000E+02
1.100000E+02
1.110000E+02
1.120000E+02
1.130000E+02
1.140000E+02
1.150000E+02
1.160000E+02
1.170000E+02
1.180000E+02
1.190000E+02
1.200000E+02
1.210000E+02
1.220000E+02
1.230000E+02
1.240000E+02
1.250000E+02
1.260000E+02
1.270000E+02
1.280000E+02
1.290000E+02
1.300000E+02
1.310000E+02
1.320000E+02
1.330000E+02
1.340000E+02
1.350000E+02
1.360000E+02
1.370000E+02
1.380000E+02
1.390000E+02
1.400000E+02
1.410000E+02
1.420000E+02
1.430000E+02
1.440000E+02
1.450000E+02
1.460000E+02
1.470000E+02
1.480000E+02
1.490000E+02
1.500000E+02
1.510000E+02
1.520000E+02
1.530000E+02
1.540000E+02
1.550000E+02
1.560000E+02
1.570000E+02
1.580000E+02
1.590000E+02
1.600000E+02
1.610000E+02
1.620000E+02
1.630000E+02
1.640000E+02
1.650000E+02
1.660000E+02
1.670000E+02
1.680000E+02
1.690000E+02
1.700000E+02
1.710000E+02
1.720000E+02
1.730000E+02
1.740000E+02
1.750000E+02
1.760000E+02
1.770000E+02
1.780000E+02
1.790000E+02
1.800000E+02
1.810000E+02
1.820000E+02
1.830000E+02
1.840000E+02
1.850000E+02
1.860000E+02
1.870000E+02
1.880000E+02
1.890000E+02
1.900000E+02
1.910000E+02
1.920000E+02
1.930000E+02
1.940000E+02
1.950000E+02
1.960000E+02
1.970000E+02
1.980000E+02
1.990000E+02
2.000000E+02
0.000000E+00
1.000000E+00
2.000000E+00
3.000000E+00
4.000000E+00
5.000000E+00
6.000000E+00
7.000000E+00
8.000000E+00
9.000000E+00
1.000000E+01
1.100000E+01
1.200000E+01
1.300000E+01
1.400000E+01
1.500000E+01
1.600000E+01
1.700000E+01
1.800000E+01
1.900000E+01
2.000000E+01
2.100000E+01
2.200000E+01
2.300000E+01
2.400000E+01
2.500000E+01
2.600000E+01
2.700000E+01
2.800000E+01
2.900000E+01
3.000000E+01
3.100000E+01
3.200000E+01
3.300000E+01
3.400000E+01
3.500000E+01
3.600000E+01
3.700000E+01
3.800000E+01
3.900000E+01
4.000000E+01
4.100000E+01
4.200000E+01
4.300000E+01
4.400000E+01
4.500000E+01
4.600000E+01
4.700000E+01
4.800000E+01
4.900000E+01
5.000000E+01
5.100000E+01
5.200000E+01
5.300000E+01
5.400000E+01
5.500000E+01
5.600000E+01
5.700000E+01
5.800000E+01
5.900000E+01
6.000000E+01
6.100000E+01
6.200000E+01
6.300000E+01
6.400000E+01
6.500000E+01
6.600000E+01
6.700000E+01
6.800000E+01
6.900000E+01
7.000000E+01
7.100000E+01
7.200000E+01
7.300000E+01
7.400000E+01
7.500000E+01
7.600000E+01
7.700000E+01
7.800000E+01
7.900000E+01
8.000000E+01
8.100000E+01
8.200000E+01
8.300000E+01
8.400000E+01
8.500000E+01
8.600000E+01
8.700000E+01
8.800000E+01
8.900000E+01
9.000000E+01
9.100000E+01
9.200000E+01
9.300000E+01
9.400000E+01
9.500000E+01
9.600000E+01
9.700000E+01
9.800000E+01
9.900000E+01
1.000000E+02
1.010000E+02
1.020000E+02
1.030000E+02
1.040000E+02
1.050000E+02
1.060000E+02
1.070000E+02
1.080000E+02
1.090000E+02
1.100000E+02
1.110000E+02
1.120000E+02
1.130000E+02
1.140000E+02
1.150000E+02
1.160000E+02
1.170000E+02
1.180000E+02
1.190000E+02
1.200000E+02
1.210000E+02
1.220000E+02
1.230000E+02
1.240000E+02
1.250000E+02
1.260000E+02
1.270000E+02
1.280000E+02
1.290000E+02
1.300000E+02
1.310000E+02
1.320000E+02
1.330000E+02
1.340000E+02
1.350000E+02
1.360000E+02
1.370000E+02
1.380000E+02
1.390000E+02
1.400000E+02
1.410000E+02
1.420000E+02
1.430000E+02
1.440000E+02
1.450000E+02
1.460000E+02
1.470000E+02
1.480000E+02
1.490000E+02
1.500000E+02
1.510000E+02
1.520000E+02
1.530000E+02
1.540000E+02
1.550000E+02
1.560000E+02
1.570000E+02
1.580000E+02
1.590000E+02
1.600000E+02
1.610000E+02
1.620000E+02
1.630000E+02
1.640000E+02
1.650000E+02
1.660000E+02
1.670000E+02
1.680000E+02
1.690000E+02
1.700000E+02
1.710000E+02
1.720000E+02
1.730000E+02
1.740000E+02
1.750000E+02
1.760000E+02
1.770000E+02
1.780000E+02
1.790000E+02
1.800000E+02
1.810000E+02
1.820000E+02
1.830000E+02
1.840000E+02
1.850000E+02
1.860000E+02
1.870000E+02
1.880000E+02
1.890000E+02
1.900000E+02
1.910000E+02
1.920000E+02
1.930000E+02
1.940000E+02
1.950000E+02
1.960000E+02
1.970000E+02
1.980000E+02
1.990000E+02
2.000000E+02
0.000000E+00
1.000000E+00
2.000000E+00
3.000000E+00
4.000000E+00
5.000000E+00
6.000000E+00
7.000000E+00
8.000000E+00
9.000000E+00
1.000000E+01
1.100000E+01
1.200000E+01
1.300000E+01
1.400000E+01
1.500000E+01
1.600000E+01
1.700000E+01
1.800000E+01
1.900000E+01
2.000000E+01
2.100000E+01
2.200000E+01
2.300000E+01
2.400000E+01
2.500000E+01
2.600000E+01
2.700000E+01
2.800000E+01
2.900000E+01
3.000000E+01
3.100000E+01
3.200000E+01
3.300000E+01
3.400000E+01
3.500000E+01
3.600000E+01
3.700000E+01
3.800000E+01
3.900000E+01
4.000000E+01
4.100000E+01
4.200000E+01
4.300000E+01
4.400000E+01
4.500000E+01
4.600000E+01
4.700000E+01
4.800000E+01
4.900000E+01
5.000000E+01
5.100000E+01
5.200000E+01
5.300000E+01
5.400000E+01
5.500000E+01
5.600000E+01
5.700000E+01
5.800000E+01
5.900000E+01
6.000000E+01
6.100000E+01
6.200000E+01
6.300000E+01
6.400000E+01
6.500000E+01
6.600000E+01
6.700000E+01
6.800000E+01
6.900000E+01
7.000000E+01
7.100000E+01
7.200000E+01
7.300000E+01
7.400000E+01
7.500000E+01
7.600000E+01
7.700000E+01
7.800000E+01
7.900000E+01
8.000000E+01
8.100000E+01
8.200000E+01
8.300000E+01
8.400000E+01
8.500000E+01
8.600000E+01
8.700000E+01
8.800000E+01
8.900000E+01
9.000000E+01
9.100000E+01
9.200000E+01
9.300000E+01
9.400000E+01
9.500000E+01
9.600000E+01
9.700000E+01
9.800000E+01
9.900000E+01
1.000000E+02
1.010000E+02
1.020000E+02
1.030000E+02
1.040000E+02
1.050000E+02
1.060000E+02
1.070000E+02
1.080000E+02
1.090000E+02
1.100000E+02
1.110000E+02
1.120000E+02
1.130000E+02
1.140000E+02
1.150000E+02
1.160000E+02
1.170000E+02
1.180000E+02
1.190000E+02
1.200000E+02
1.210000E+02
1.220000E+02
1.230000E+02
1.240000E+02
1.250000E+02
1.260000E+02
1.270000E+02
1.280000E+02
1.290000E+02
1.300000E+02
1.310000E+02
1.320000E+02
1.330000E+02
1.340000E+02
1.350000E+02
1.360000E+02
1.370000E+02
1.380000E+02
1.390000E+02
1.400000E+02
1.410000E+02
1.420000E+02
1.430000E+02
1.440000E+02
1.450000E+02
1.460000E+02
1.470000E+02
1.480000E+02
1.490000E+02
1.500000E+02
1.510000E+02
1.520000E+02
1.530000E+02
1.540000E+02
1.550000E+02
1.560000E+02
1.570000E+02
1.580000E+02
1.590000E+02
1.600000E+02
1.610000E+02
1.620000E+02
1.630000E+02
1.640000E+02
1.650000E+02
1.660000E+02
1.670000E+02
1.680000E+02
1.690000E+02
1.700000E+02
1.710000E+02
1.720000E+02
1.730000E+02
1.740000E+02
1.750000E+02
1.760000E+02
1.770000E+02
1.780000E+02
1.790000E+02
1.800000E+02
1.810000E+02
1.820000E+02
1.830000E+02
1.840000E+02
1.850000E+02
1.860000E+02
1.870000E+02
1.880000E+02
1.890000E+02
1.900000E+02
1.910000E+02
1.920000E+02
1.930000E+02
1.940000E+02
1.950000E+02
1.960000E+02
1.970000E+02
1.980000E+02
1.990000E+02
2.000000E+02
0.000000E+00
1.000000E+00
2.000000E+00
3.000000E+00
4.000000E+00
5.000000E+00
6.000000E+00
7.000000E+00
8.000000E+00
9.000000E+00
1.000000E+01
1.100000E+01
1.200000E+01
1.300000E+01
1.400000E+01
1.500000E+01
1.600000E+01
1.700000E+01
1.800000E+01
1.900000E+01
2.000000E+01
2.100000E+01
2.200000E+01
2.300000E+01
2.400000E+01
2.500000E+01
2.600000E+01
2.700000E+01
2.800000E+01
2.900000E+01
3.000000E+01
3.100000E+01
3.200000E+01
3.300000E+01
3.400000E+01
3.500000E+01
3.600000E+01
3.700000E+01
3.800000E+01
3.900000E+01
4.000000E+01
4.100000E+01
4.200000E+01
4.300000E+01
4.400000E+01
4.500000E+01
4.600000E+01
4.700000E+01
4.800000E+01
4.900000E+01
5.000000E+01
5.100000E+01
5.200000E+01
5.300000E+01
5.400000E+01
5.500000E+01
5.600000E+01
5.700000E+01
5.800000E+01
5.900000E+01
6.000000E+01
6.100000E+01
6.200000E+01
6.300000E+01
6.400000E+01
6.500000E+01
6.600000E+01
6.700000E+01
6.800000E+01
6.900000E+01
7.000000E+01
7.100000E+01
7.200000E+01
7.300000E+01
7.400000E+01
7.500000E+01
7.600000E+01
7.700000E+01
7.800000E+01
7.900000E+01
8.000000E+01
8.100000E+01
8.200000E+01
8.300000E+01
8.400000E+01
8.500000E+01
8.600000E+01
8.700000E+01
8.800000E+01
8.900000E+01
9.000000E+01
9.100000E+01
9.200000E+01
9.300000E+01
9.400000E+01
9.500000E+01
9.600000E+01
9.700000E+01
9.800000E+01
9.900000E+01
1.000000E+02
1.010000E+02
1.020000E+02
1.030000E+02
1.040000E+02
1.050000E+02
1.060000E+02
1.070000E+02
1.080000E+02
1.090000E+02
1.100000E+02
1.110000E+02
1.120000E+02
1.130000E+02
1.140000E+02
1.150000E+02
1.160000E+02
1.170000E+02
1.180000E+02
1.190000E+02
1.200000E+02
1.210000E+02
1.220000E+02
1.230000E+02
1.240000E+02
1.250000E+02
1.260000E+02
1.270000E+02
1.280000E+02
1.290000E+02
1.300000E+02
1.310000E+02
1.320000E+02
1.330000E+02
1.340000E+02
1.350000E+02
1.360000E+02
1.370000E+02
1.380000E+02
1.390000E+02
1.400000E+02
1.410000E+02
1.420000E+02
1.430000E+02
1.440000E+02
1.450000E+02
1.460000E+02
1.470000E+02
1.480000E+02
1.490000E+02
1.500000E+02
1.510000E+02
1.520000E+02
1.530000E+02
1.540000E+02
1.550000E+02
1.560000E+02
1.570000E+02
1.580000E+02
1.590000E+02
1.600000E+02
1.610000E+02
1.620000E+02
1.630000E+02
1.640000E+02
1.650000E+02
1.660000E+02
1.670000E+02
1.680000E+02
1.690000E+02
1.700000E+02
1.710000E+02
1.720000E+02
1.730000E+02
1.740000E+02
1.750000E+02
1.760000E+02
1.770000E+02
1.780000E+02
1.790000E+02
1.800000E+02
1.810000E+02
1.820000E+02
1.830000E+02
1.840000E+02
1.850000E+02
1.860000E+02
1.870000E+02
1.880000E+02
1.890000E+02
1.900000E+02
1.910000E+02
1.920000E+02
1.930000E+02
1.940000E+02
1.950000E+02
1.960000E+02
1.970000E+02
1.980000E+02
1.990000E+02
2.000000E+02
0.000000E+00
1.000000E+00
2.000000E+00
3.000000E+00
4.000000E+00
5.000000E+00
6.000000E+00
7.000000E+00
8.000000E+00
9.000000E+00
1.000000E+01
1.100000E+01
1.200000E+01
1.300000E+01
1.400000E+01
1.500000E+01
1.600000E+01
1.700000E+01
1.800000E+01
1.900000E+01
2.000000E+01
2.100000E+01
2.200000E+01
2.300000E+01
2.400000E+01
2.500000E+01
2.600000E+01
2.700000E+01
2.800000E+01
2.900000E+01
3.000000E+01
3.100000E+01
3.200000E+01
3.300000E+01
3.400000E+01
3.500000E+01
3.600000E+01
3.700000E+01
3.800000E+01
3.900000E+01
4.000000E+01
4.100000E+01
4.200000E+01
4.300000E+01
4.400000E+01
4.500000E+01
4.600000E+01
4.700000E+01
4.800000E+01
4.900000E+01
5.000000E+01
5.100000E+01
5.200000E+01
5.300000E+01
5.400000E+01
5.500000E+01
5.600000E+01
5.700000E+01
5.800000E+01
5.900000E+01
6.000000E+01
6.100000E+01
6.200000E+01
6.300000E+01
6.400000E+01
6.500000E+01
6.600000E+01
6.700000E+01
6.800000E+01
6.900000E+01
7.000000E+01
7.100000E+01
7.200000E+01
7.300000E+01
7.400000E+01
7.500000E+01
7.600000E+01
7.700000E+01
7.800000E+01
7.900000E+01
8.000000E+01
8.100000E+01
8.200000E+01
8.300000E+01
8.400000E+01
8.500000E+01
8.600000E+01
8.700000E+01
8.800000E+01
8.900000E+01
9.000000E+01
9.100000E+01
9.200000E+01
9.300000E+01
9.400000E+01
9.500000E+01
9.600000E+01
9.700000E+01
9.800000E+01
9.900000E+01
1.000000E+02
1.010000E+02
1.020000E+02
1.030000E+02
1.040000E+02
1.050000E+02
1.060000E+02
1.070000E+02
1.080000E+02
1.090000E+02
1.100000E+02
1.110000E+02
1.120000E+02
1.130000E+02
1.140000E+02
1.150000E+02
1.160000E+02
1.170000E+02
1.180000E+02
1.190000E+02
1.200000E+02
1.210000E+02
1.220000E+02
1.230000E+02
1.240000E+02
1.250000E+02
1.260000E+02
1.270000E+02
1.280000E+02
1.290000E+02
1.300000E+02
1.310000E+02
1.320000E+02
1.330000E+02
1.340000E+02
1.350000E+02
1.360000E+02
1.370000E+02
1.380000E+02
1.390000E+02
1.400000E+02
1.410000E+02
1.420000E+02
1.430000E+02
1.440000E+02
1.450000E+02
1.460000E+02
1.470000E+02
1.480000E+02
1.490000E+02
1.500000E+02
1.510000E+02
1.520000E+02
1.530000E+02
1.540000E+02
1.550000E+02
1.560000E+02
1.570000E+02
1.580000E+02
1.590000E+02
1.600000E+02
1.610000E+02
1.620000E+02
1.630000E+02
1.640000E+02
1.650000E+02
1.660000E+02
1.670000E+02
1.680000E+02
1.690000E+02
1.700000E+02
1.710000E+02
1.720000E+02
1.730000E+02
1.740000E+02
1.750000E+02
1.760000E+02
1.770000E+02
1.780000E+02
1.790000E+02
1.800000E+02
1.810000E+02
1.820000E+02
1.830000E+02
1.840000E+02
1.850000E+02
1.860000E+02
1.870000E+02
1.880000E+02
1.890000E+02
1.900000E+02
1.910000E+02
1.920000E+02
1.930000E+02
1.940000E+02
1.950000E+02
1.960000E+02
1.970000E+02
1.980000E+02
1.990000E+02
2.000000E+02
0.000000E+00
1.000000E+00
2.000000E+00
3.000000E+00
4.000000E+00
5.000000E+00
6.000000E+00
7.000000E+00
8.000000E+00
9.000000E+00
1.000000E+01
1.100000E+01
1.200000E+01
1.300000E+01
1.400000E+01
1.500000E+01
1.600000E+01
1.700000E+01
1.800000E+01
1.900000E+01
2.000000E+01
2.100000E+01
2.200000E+01
2.300000E+01
2.400000E+01
2.500000E+01
2.600000E+01
2.700000E+01
2.800000E+01
2.900000E+01
3.000000E+01
3.100000E+01
3.200000E+01
3.300000E+01
3.400000E+01
3.500000E+01
3.600000E+01
3.700000E+01
3.800000E+01
3.900000E+01
4.000000E+01
4.100000E+01
4.200000E+01
4.300000E+01
4.400000E+01
4.500000E+01
4.600000E+01
4.700000E+01
4.800000E+01
4.900000E+01
5.000000E+01
5.100000E+01
5.200000E+01
5.300000E+01
5.400000E+01
5.500000E+01
5.600000E+01
5.700000E+01
5.800000E+01
5.900000E+01
6.000000E+01
6.100000E+01
6.200000E+01
6.300000E+01
6.400000E+01
6.500000E+01
6.600000E+01
6.700000E+01
6.800000E+01
6.900000E+01
7.000000E+01
7.100000E+01
7.200000E+01
7.300000E+01
7.400000E+01
7.500000E+01
7.600000E+01
7.700000E+01
7.800000E+01
7.900000E+01
8.000000E+01
8.100000E+01
8.200000E+01
8.300000E+01
8.400000E+01
8.500000E+01
8.600000E+01
8.700000E+01
8.800000E+01
8.900000E+01
9.000000E+01
9.100000E+01
9.200000E+01
9.300000E+01
9.400000E+01
9.500000E+01
9.600000E+01
9.700000E+01
9.800000E+01
9.900000E+01
1.000000E+02
1.010000E+02
1.020000E+02
1.030000E+02
1.040000E+02
1.050000E+02
1.060000E+02
1.070000E+02
1.080000E+02
1.090000E+02
1.100000E+02
1.110000E+02
1.120000E+02
1.130000E+02
1.140000E+02
1.150000E+02
1.160000E+02
1.170000E+02
1.180000E+02
1.190000E+02
1.200000E+02
1.210000E+02
1.220000E+02
1.230000E+02
1.240000E+02
1.250000E+02
1.260000E+02
1.270000E+02
1.280000E+02
1.290000E+02
1.300000E+02
1.310000E+02
1.320000E+02
1.330000E+02
1.340000E+02
1.350000E+02
1.360000E+02
1.370000E+02
1.380000E+02
1.390000E+02
1.400000E+02
1.410000E+02
1.420000E+02
1.430000E+02
1.440000E+02
1.450000E+02
1.460000E+02
1.470000E+02
1.480000E+02
1.490000E+02
1.500000E+02
1.510000E+02
1.520000E+02
1.530000E+02
1.540000E+02
1.550000E+02
1.560000E+02
1.570000E+02
1.580000E+02
1.590000E+02
1.600000E+02
1.610000E+02
1.620000E+02
1.630000E+02
1.640000E+02
1.650000E+02
1.660000E+02
1.670000E+02
1.680000E+02
1.690000E+02
1.700000E+02
1.710000E+02
1.720000E+02
1.730000E+02
1.740000E+02
1.750000E+02
1.760000E+02
1.770000E+02
1.780000E+02
1.790000E+02
1.800000E+02
1.810000E+02
1.820000E+02
1.830000E+02
1.840000E+02
1.850000E+02
1.860000E+02
1.870000E+02
1.880000E+02
1.890000E+02
1.900000E+02
1.910000E+02
1.920000E+02
1.930000E+02
1.940000E+02
1.950000E+02
1.960000E+02
1.970000E+02
1.980000E+02
1.990000E+02
2.000000E+02
0.000000E+00
1.000000E+00
2.000000E+00
3.000000E+00
4.000000E+00
5.000000E+00
6.000000E+00
7.000000E+00
8.000000E+00
9.000000E+00
[truncated: 164,490 more chars]
