# Supplementary material for: Visualization of porosity and pore size gradients in electrospun scaffolds using laser metrology
Source: PLoS One. 2023 Mar 9;18(3):e0282903. doi: 10.1371/journal.pone.0282903 (PMC9997878; doi:10.1371/journal.pone.0282903)
Supplement: S1 Data — (GZ) [file pone.0282903.s002.gz › data/Thickness&Porosity/166.DensifiedThickness.txt]

THETA
0.000000E+00
0.000000E+00
0.000000E+00
0.000000E+00
0.000000E+00
0.000000E+00
0.000000E+00
0.000000E+00
0.000000E+00
0.000000E+00
0.000000E+00
0.000000E+00
0.000000E+00
0.000000E+00
0.000000E+00
0.000000E+00
0.000000E+00
0.000000E+00
0.000000E+00
0.000000E+00
0.000000E+00
0.000000E+00
0.000000E+00
0.000000E+00
0.000000E+00
0.000000E+00
0.000000E+00
0.000000E+00
0.000000E+00
0.000000E+00
0.000000E+00
0.000000E+00
0.000000E+00
0.000000E+00
0.000000E+00
0.000000E+00
0.000000E+00
0.000000E+00
0.000000E+00
0.000000E+00
0.000000E+00
0.000000E+00
0.000000E+00
0.000000E+00
0.000000E+00
0.000000E+00
0.000000E+00
0.000000E+00
0.000000E+00
0.000000E+00
0.000000E+00
0.000000E+00
0.000000E+00
0.000000E+00
0.000000E+00
0.000000E+00
0.000000E+00
0.000000E+00
0.000000E+00
0.000000E+00
0.000000E+00
0.000000E+00
0.000000E+00
0.000000E+00
0.000000E+00
0.000000E+00
0.000000E+00
0.000000E+00
0.000000E+00
0.000000E+00
0.000000E+00
0.000000E+00
0.000000E+00
0.000000E+00
0.000000E+00
0.000000E+00
0.000000E+00
0.000000E+00
0.000000E+00
0.000000E+00
0.000000E+00
0.000000E+00
0.000000E+00
0.000000E+00
0.000000E+00
0.000000E+00
0.000000E+00
0.000000E+00
0.000000E+00
0.000000E+00
0.000000E+00
0.000000E+00
0.000000E+00
0.000000E+00
0.000000E+00
0.000000E+00
0.000000E+00
0.000000E+00
0.000000E+00
0.000000E+00
0.000000E+00
0.000000E+00
0.000000E+00
0.000000E+00
0.000000E+00
0.000000E+00
0.000000E+00
0.000000E+00
0.000000E+00
0.000000E+00
0.000000E+00
0.000000E+00
0.000000E+00
0.000000E+00
0.000000E+00
0.000000E+00
0.000000E+00
0.000000E+00
0.000000E+00
0.000000E+00
0.000000E+00
0.000000E+00
0.000000E+00
0.000000E+00
0.000000E+00
0.000000E+00
0.000000E+00
0.000000E+00
0.000000E+00
0.000000E+00
0.000000E+00
0.000000E+00
0.000000E+00
0.000000E+00
0.000000E+00
0.000000E+00
0.000000E+00
0.000000E+00
0.000000E+00
0.000000E+00
0.000000E+00
0.000000E+00
0.000000E+00
0.000000E+00
0.000000E+00
0.000000E+00
0.000000E+00
0.000000E+00
0.000000E+00
0.000000E+00
0.000000E+00
0.000000E+00
0.000000E+00
0.000000E+00
0.000000E+00
0.000000E+00
0.000000E+00
0.000000E+00
0.000000E+00
0.000000E+00
0.000000E+00
0.000000E+00
0.000000E+00
0.000000E+00
0.000000E+00
0.000000E+00
0.000000E+00
0.000000E+00
0.000000E+00
0.000000E+00
0.000000E+00
0.000000E+00
0.000000E+00
0.000000E+00
0.000000E+00
0.000000E+00
0.000000E+00
0.000000E+00
0.000000E+00
0.000000E+00
0.000000E+00
0.000000E+00
0.000000E+00
0.000000E+00
0.000000E+00
0.000000E+00
0.000000E+00
0.000000E+00
0.000000E+00
0.000000E+00
0.000000E+00
0.000000E+00
0.000000E+00
0.000000E+00
0.000000E+00
0.000000E+00
0.000000E+00
0.000000E+00
0.000000E+00
0.000000E+00
0.000000E+00
5.000000E+00
5.000000E+00
5.000000E+00
5.000000E+00
5.000000E+00
5.000000E+00
5.000000E+00
5.000000E+00
5.000000E+00
5.000000E+00
5.000000E+00
5.000000E+00
5.000000E+00
5.000000E+00
5.000000E+00
5.000000E+00
5.000000E+00
5.000000E+00
5.000000E+00
5.000000E+00
5.000000E+00
5.000000E+00
5.000000E+00
5.000000E+00
5.000000E+00
5.000000E+00
5.000000E+00
5.000000E+00
5.000000E+00
5.000000E+00
5.000000E+00
5.000000E+00
5.000000E+00
5.000000E+00
5.000000E+00
5.000000E+00
5.000000E+00
5.000000E+00
5.000000E+00
5.000000E+00
5.000000E+00
5.000000E+00
5.000000E+00
5.000000E+00
5.000000E+00
5.000000E+00
5.000000E+00
5.000000E+00
5.000000E+00
5.000000E+00
5.000000E+00
5.000000E+00
5.000000E+00
5.000000E+00
5.000000E+00
5.000000E+00
5.000000E+00
5.000000E+00
5.000000E+00
5.000000E+00
5.000000E+00
5.000000E+00
5.000000E+00
5.000000E+00
5.000000E+00
5.000000E+00
5.000000E+00
5.000000E+00
5.000000E+00
5.000000E+00
5.000000E+00
5.000000E+00
5.000000E+00
5.000000E+00
5.000000E+00
5.000000E+00
5.000000E+00
5.000000E+00
5.000000E+00
5.000000E+00
5.000000E+00
5.000000E+00
5.000000E+00
5.000000E+00
5.000000E+00
5.000000E+00
5.000000E+00
5.000000E+00
5.000000E+00
5.000000E+00
5.000000E+00
5.000000E+00
5.000000E+00
5.000000E+00
5.000000E+00
5.000000E+00
5.000000E+00
5.000000E+00
5.000000E+00
5.000000E+00
5.000000E+00
5.000000E+00
5.000000E+00
5.000000E+00
5.000000E+00
5.000000E+00
5.000000E+00
5.000000E+00
5.000000E+00
5.000000E+00
5.000000E+00
5.000000E+00
5.000000E+00
5.000000E+00
5.000000E+00
5.000000E+00
5.000000E+00
5.000000E+00
5.000000E+00
5.000000E+00
5.000000E+00
5.000000E+00
5.000000E+00
5.000000E+00
5.000000E+00
5.000000E+00
5.000000E+00
5.000000E+00
5.000000E+00
5.000000E+00
5.000000E+00
5.000000E+00
5.000000E+00
5.000000E+00
5.000000E+00
5.000000E+00
5.000000E+00
5.000000E+00
5.000000E+00
5.000000E+00
5.000000E+00
5.000000E+00
5.000000E+00
5.000000E+00
5.000000E+00
5.000000E+00
5.000000E+00
5.000000E+00
5.000000E+00
5.000000E+00
5.000000E+00
5.000000E+00
5.000000E+00
5.000000E+00
5.000000E+00
5.000000E+00
5.000000E+00
5.000000E+00
5.000000E+00
5.000000E+00
5.000000E+00
5.000000E+00
5.000000E+00
5.000000E+00
5.000000E+00
5.000000E+00
5.000000E+00
5.000000E+00
5.000000E+00
5.000000E+00
5.000000E+00
5.000000E+00
5.000000E+00
5.000000E+00
5.000000E+00
5.000000E+00
5.000000E+00
5.000000E+00
5.000000E+00
5.000000E+00
5.000000E+00
5.000000E+00
5.000000E+00
5.000000E+00
5.000000E+00
5.000000E+00
5.000000E+00
5.000000E+00
5.000000E+00
5.000000E+00
5.000000E+00
5.000000E+00
5.000000E+00
5.000000E+00
5.000000E+00
5.000000E+00
5.000000E+00
5.000000E+00
5.000000E+00
5.000000E+00
5.000000E+00
1.000000E+01
1.000000E+01
1.000000E+01
1.000000E+01
1.000000E+01
1.000000E+01
1.000000E+01
1.000000E+01
1.000000E+01
1.000000E+01
1.000000E+01
1.000000E+01
1.000000E+01
1.000000E+01
1.000000E+01
1.000000E+01
1.000000E+01
1.000000E+01
1.000000E+01
1.000000E+01
1.000000E+01
1.000000E+01
1.000000E+01
1.000000E+01
1.000000E+01
1.000000E+01
1.000000E+01
1.000000E+01
1.000000E+01
1.000000E+01
1.000000E+01
1.000000E+01
1.000000E+01
1.000000E+01
1.000000E+01
1.000000E+01
1.000000E+01
1.000000E+01
1.000000E+01
1.000000E+01
1.000000E+01
1.000000E+01
1.000000E+01
1.000000E+01
1.000000E+01
1.000000E+01
1.000000E+01
1.000000E+01
1.000000E+01
1.000000E+01
1.000000E+01
1.000000E+01
1.000000E+01
1.000000E+01
1.000000E+01
1.000000E+01
1.000000E+01
1.000000E+01
1.000000E+01
1.000000E+01
1.000000E+01
1.000000E+01
1.000000E+01
1.000000E+01
1.000000E+01
1.000000E+01
1.000000E+01
1.000000E+01
1.000000E+01
1.000000E+01
1.000000E+01
1.000000E+01
1.000000E+01
1.000000E+01
1.000000E+01
1.000000E+01
1.000000E+01
1.000000E+01
1.000000E+01
1.000000E+01
1.000000E+01
1.000000E+01
1.000000E+01
1.000000E+01
1.000000E+01
1.000000E+01
1.000000E+01
1.000000E+01
1.000000E+01
1.000000E+01
1.000000E+01
1.000000E+01
1.000000E+01
1.000000E+01
1.000000E+01
1.000000E+01
1.000000E+01
1.000000E+01
1.000000E+01
1.000000E+01
1.000000E+01
1.000000E+01
1.000000E+01
1.000000E+01
1.000000E+01
1.000000E+01
1.000000E+01
1.000000E+01
1.000000E+01
1.000000E+01
1.000000E+01
1.000000E+01
1.000000E+01
1.000000E+01
1.000000E+01
1.000000E+01
1.000000E+01
1.000000E+01
1.000000E+01
1.000000E+01
1.000000E+01
1.000000E+01
1.000000E+01
1.000000E+01
1.000000E+01
1.000000E+01
1.000000E+01
1.000000E+01
1.000000E+01
1.000000E+01
1.000000E+01
1.000000E+01
1.000000E+01
1.000000E+01
1.000000E+01
1.000000E+01
1.000000E+01
1.000000E+01
1.000000E+01
1.000000E+01
1.000000E+01
1.000000E+01
1.000000E+01
1.000000E+01
1.000000E+01
1.000000E+01
1.000000E+01
1.000000E+01
1.000000E+01
1.000000E+01
1.000000E+01
1.000000E+01
1.000000E+01
1.000000E+01
1.000000E+01
1.000000E+01
1.000000E+01
1.000000E+01
1.000000E+01
1.000000E+01
1.000000E+01
1.000000E+01
1.000000E+01
1.000000E+01
1.000000E+01
1.000000E+01
1.000000E+01
1.000000E+01
1.000000E+01
1.000000E+01
1.000000E+01
1.000000E+01
1.000000E+01
1.000000E+01
1.000000E+01
1.000000E+01
1.000000E+01
1.000000E+01
1.000000E+01
1.000000E+01
1.000000E+01
1.000000E+01
1.000000E+01
1.000000E+01
1.000000E+01
1.000000E+01
1.000000E+01
1.000000E+01
1.000000E+01
1.000000E+01
1.000000E+01
1.000000E+01
1.000000E+01
1.000000E+01
1.000000E+01
1.000000E+01
1.000000E+01
1.000000E+01
1.000000E+01
1.000000E+01
1.000000E+01
1.500000E+01
1.500000E+01
1.500000E+01
1.500000E+01
1.500000E+01
1.500000E+01
1.500000E+01
1.500000E+01
1.500000E+01
1.500000E+01
1.500000E+01
1.500000E+01
1.500000E+01
1.500000E+01
1.500000E+01
1.500000E+01
1.500000E+01
1.500000E+01
1.500000E+01
1.500000E+01
1.500000E+01
1.500000E+01
1.500000E+01
1.500000E+01
1.500000E+01
1.500000E+01
1.500000E+01
1.500000E+01
1.500000E+01
1.500000E+01
1.500000E+01
1.500000E+01
1.500000E+01
1.500000E+01
1.500000E+01
1.500000E+01
1.500000E+01
1.500000E+01
1.500000E+01
1.500000E+01
1.500000E+01
1.500000E+01
1.500000E+01
1.500000E+01
1.500000E+01
1.500000E+01
1.500000E+01
1.500000E+01
1.500000E+01
1.500000E+01
1.500000E+01
1.500000E+01
1.500000E+01
1.500000E+01
1.500000E+01
1.500000E+01
1.500000E+01
1.500000E+01
1.500000E+01
1.500000E+01
1.500000E+01
1.500000E+01
1.500000E+01
1.500000E+01
1.500000E+01
1.500000E+01
1.500000E+01
1.500000E+01
1.500000E+01
1.500000E+01
1.500000E+01
1.500000E+01
1.500000E+01
1.500000E+01
1.500000E+01
1.500000E+01
1.500000E+01
1.500000E+01
1.500000E+01
1.500000E+01
1.500000E+01
1.500000E+01
1.500000E+01
1.500000E+01
1.500000E+01
1.500000E+01
1.500000E+01
1.500000E+01
1.500000E+01
1.500000E+01
1.500000E+01
1.500000E+01
1.500000E+01
1.500000E+01
1.500000E+01
1.500000E+01
1.500000E+01
1.500000E+01
1.500000E+01
1.500000E+01
1.500000E+01
1.500000E+01
1.500000E+01
1.500000E+01
1.500000E+01
1.500000E+01
1.500000E+01
1.500000E+01
1.500000E+01
1.500000E+01
1.500000E+01
1.500000E+01
1.500000E+01
1.500000E+01
1.500000E+01
1.500000E+01
1.500000E+01
1.500000E+01
1.500000E+01
1.500000E+01
1.500000E+01
1.500000E+01
1.500000E+01
1.500000E+01
1.500000E+01
1.500000E+01
1.500000E+01
1.500000E+01
1.500000E+01
1.500000E+01
1.500000E+01
1.500000E+01
1.500000E+01
1.500000E+01
1.500000E+01
1.500000E+01
1.500000E+01
1.500000E+01
1.500000E+01
1.500000E+01
1.500000E+01
1.500000E+01
1.500000E+01
1.500000E+01
1.500000E+01
1.500000E+01
1.500000E+01
1.500000E+01
1.500000E+01
1.500000E+01
1.500000E+01
1.500000E+01
1.500000E+01
1.500000E+01
1.500000E+01
1.500000E+01
1.500000E+01
1.500000E+01
1.500000E+01
1.500000E+01
1.500000E+01
1.500000E+01
1.500000E+01
1.500000E+01
1.500000E+01
1.500000E+01
1.500000E+01
1.500000E+01
1.500000E+01
1.500000E+01
1.500000E+01
1.500000E+01
1.500000E+01
1.500000E+01
1.500000E+01
1.500000E+01
1.500000E+01
1.500000E+01
1.500000E+01
1.500000E+01
1.500000E+01
1.500000E+01
1.500000E+01
1.500000E+01
1.500000E+01
1.500000E+01
1.500000E+01
1.500000E+01
1.500000E+01
1.500000E+01
1.500000E+01
1.500000E+01
1.500000E+01
1.500000E+01
1.500000E+01
1.500000E+01
1.500000E+01
1.500000E+01
1.500000E+01
1.500000E+01
1.500000E+01
2.000000E+01
2.000000E+01
2.000000E+01
2.000000E+01
2.000000E+01
2.000000E+01
2.000000E+01
2.000000E+01
2.000000E+01
2.000000E+01
2.000000E+01
2.000000E+01
2.000000E+01
2.000000E+01
2.000000E+01
2.000000E+01
2.000000E+01
2.000000E+01
2.000000E+01
2.000000E+01
2.000000E+01
2.000000E+01
2.000000E+01
2.000000E+01
2.000000E+01
2.000000E+01
2.000000E+01
2.000000E+01
2.000000E+01
2.000000E+01
2.000000E+01
2.000000E+01
2.000000E+01
2.000000E+01
2.000000E+01
2.000000E+01
2.000000E+01
2.000000E+01
2.000000E+01
2.000000E+01
2.000000E+01
2.000000E+01
2.000000E+01
2.000000E+01
2.000000E+01
2.000000E+01
2.000000E+01
2.000000E+01
2.000000E+01
2.000000E+01
2.000000E+01
2.000000E+01
2.000000E+01
2.000000E+01
2.000000E+01
2.000000E+01
2.000000E+01
2.000000E+01
2.000000E+01
2.000000E+01
2.000000E+01
2.000000E+01
2.000000E+01
2.000000E+01
2.000000E+01
2.000000E+01
2.000000E+01
2.000000E+01
2.000000E+01
2.000000E+01
2.000000E+01
2.000000E+01
2.000000E+01
2.000000E+01
2.000000E+01
2.000000E+01
2.000000E+01
2.000000E+01
2.000000E+01
2.000000E+01
2.000000E+01
2.000000E+01
2.000000E+01
2.000000E+01
2.000000E+01
2.000000E+01
2.000000E+01
2.000000E+01
2.000000E+01
2.000000E+01
2.000000E+01
2.000000E+01
2.000000E+01
2.000000E+01
2.000000E+01
2.000000E+01
2.000000E+01
2.000000E+01
2.000000E+01
2.000000E+01
2.000000E+01
2.000000E+01
2.000000E+01
2.000000E+01
2.000000E+01
2.000000E+01
2.000000E+01
2.000000E+01
2.000000E+01
2.000000E+01
2.000000E+01
2.000000E+01
2.000000E+01
2.000000E+01
2.000000E+01
2.000000E+01
2.000000E+01
2.000000E+01
2.000000E+01
2.000000E+01
2.000000E+01
2.000000E+01
2.000000E+01
2.000000E+01
2.000000E+01
2.000000E+01
2.000000E+01
2.000000E+01
2.000000E+01
2.000000E+01
2.000000E+01
2.000000E+01
2.000000E+01
2.000000E+01
2.000000E+01
2.000000E+01
2.000000E+01
2.000000E+01
2.000000E+01
2.000000E+01
2.000000E+01
2.000000E+01
2.000000E+01
2.000000E+01
2.000000E+01
2.000000E+01
2.000000E+01
2.000000E+01
2.000000E+01
2.000000E+01
2.000000E+01
2.000000E+01
2.000000E+01
2.000000E+01
2.000000E+01
2.000000E+01
2.000000E+01
2.000000E+01
2.000000E+01
2.000000E+01
2.000000E+01
2.000000E+01
2.000000E+01
2.000000E+01
2.000000E+01
2.000000E+01
2.000000E+01
2.000000E+01
2.000000E+01
2.000000E+01
2.000000E+01
2.000000E+01
2.000000E+01
2.000000E+01
2.000000E+01
2.000000E+01
2.000000E+01
2.000000E+01
2.000000E+01
2.000000E+01
2.000000E+01
2.000000E+01
2.000000E+01
2.000000E+01
2.000000E+01
2.000000E+01
2.000000E+01
2.000000E+01
2.000000E+01
2.000000E+01
2.000000E+01
2.000000E+01
2.000000E+01
2.000000E+01
2.000000E+01
2.000000E+01
2.000000E+01
2.000000E+01
2.000000E+01
2.000000E+01
2.000000E+01
2.500000E+01
2.500000E+01
2.500000E+01
2.500000E+01
2.500000E+01
2.500000E+01
2.500000E+01
2.500000E+01
2.500000E+01
2.500000E+01
2.500000E+01
2.500000E+01
2.500000E+01
2.500000E+01
2.500000E+01
2.500000E+01
2.500000E+01
2.500000E+01
2.500000E+01
2.500000E+01
2.500000E+01
2.500000E+01
2.500000E+01
2.500000E+01
2.500000E+01
2.500000E+01
2.500000E+01
2.500000E+01
2.500000E+01
2.500000E+01
2.500000E+01
2.500000E+01
2.500000E+01
2.500000E+01
2.500000E+01
2.500000E+01
2.500000E+01
2.500000E+01
2.500000E+01
2.500000E+01
2.500000E+01
2.500000E+01
2.500000E+01
2.500000E+01
2.500000E+01
2.500000E+01
2.500000E+01
2.500000E+01
2.500000E+01
2.500000E+01
2.500000E+01
2.500000E+01
2.500000E+01
2.500000E+01
2.500000E+01
2.500000E+01
2.500000E+01
2.500000E+01
2.500000E+01
2.500000E+01
2.500000E+01
2.500000E+01
2.500000E+01
2.500000E+01
2.500000E+01
2.500000E+01
2.500000E+01
2.500000E+01
2.500000E+01
2.500000E+01
2.500000E+01
2.500000E+01
2.500000E+01
2.500000E+01
2.500000E+01
2.500000E+01
2.500000E+01
2.500000E+01
2.500000E+01
2.500000E+01
2.500000E+01
2.500000E+01
2.500000E+01
2.500000E+01
2.500000E+01
2.500000E+01
2.500000E+01
2.500000E+01
2.500000E+01
2.500000E+01
2.500000E+01
2.500000E+01
2.500000E+01
2.500000E+01
2.500000E+01
2.500000E+01
2.500000E+01
2.500000E+01
2.500000E+01
2.500000E+01
2.500000E+01
2.500000E+01
2.500000E+01
2.500000E+01
2.500000E+01
2.500000E+01
2.500000E+01
2.500000E+01
2.500000E+01
2.500000E+01
2.500000E+01
2.500000E+01
2.500000E+01
2.500000E+01
2.500000E+01
2.500000E+01
2.500000E+01
2.500000E+01
2.500000E+01
2.500000E+01
2.500000E+01
2.500000E+01
2.500000E+01
2.500000E+01
2.500000E+01
2.500000E+01
2.500000E+01
2.500000E+01
2.500000E+01
2.500000E+01
2.500000E+01
2.500000E+01
2.500000E+01
2.500000E+01
2.500000E+01
2.500000E+01
2.500000E+01
2.500000E+01
2.500000E+01
2.500000E+01
2.500000E+01
2.500000E+01
2.500000E+01
2.500000E+01
2.500000E+01
2.500000E+01
2.500000E+01
2.500000E+01
2.500000E+01
2.500000E+01
2.500000E+01
2.500000E+01
2.500000E+01
2.500000E+01
2.500000E+01
2.500000E+01
2.500000E+01
2.500000E+01
2.500000E+01
2.500000E+01
2.500000E+01
2.500000E+01
2.500000E+01
2.500000E+01
2.500000E+01
2.500000E+01
2.500000E+01
2.500000E+01
2.500000E+01
2.500000E+01
2.500000E+01
2.500000E+01
2.500000E+01
2.500000E+01
2.500000E+01
2.500000E+01
2.500000E+01
2.500000E+01
2.500000E+01
2.500000E+01
2.500000E+01
2.500000E+01
2.500000E+01
2.500000E+01
2.500000E+01
2.500000E+01
2.500000E+01
2.500000E+01
2.500000E+01
2.500000E+01
2.500000E+01
2.500000E+01
2.500000E+01
2.500000E+01
2.500000E+01
2.500000E+01
2.500000E+01
2.500000E+01
2.500000E+01
2.500000E+01
2.500000E+01
3.000000E+01
3.000000E+01
3.000000E+01
3.000000E+01
3.000000E+01
3.000000E+01
3.000000E+01
3.000000E+01
3.000000E+01
3.000000E+01
3.000000E+01
3.000000E+01
3.000000E+01
3.000000E+01
3.000000E+01
3.000000E+01
3.000000E+01
3.000000E+01
3.000000E+01
3.000000E+01
3.000000E+01
3.000000E+01
3.000000E+01
3.000000E+01
3.000000E+01
3.000000E+01
3.000000E+01
3.000000E+01
3.000000E+01
3.000000E+01
3.000000E+01
3.000000E+01
3.000000E+01
3.000000E+01
3.000000E+01
3.000000E+01
3.000000E+01
3.000000E+01
3.000000E+01
3.000000E+01
3.000000E+01
3.000000E+01
3.000000E+01
3.000000E+01
3.000000E+01
3.000000E+01
3.000000E+01
3.000000E+01
3.000000E+01
3.000000E+01
3.000000E+01
3.000000E+01
3.000000E+01
3.000000E+01
3.000000E+01
3.000000E+01
3.000000E+01
3.000000E+01
3.000000E+01
3.000000E+01
3.000000E+01
3.000000E+01
3.000000E+01
3.000000E+01
3.000000E+01
3.000000E+01
3.000000E+01
3.000000E+01
3.000000E+01
3.000000E+01
3.000000E+01
3.000000E+01
3.000000E+01
3.000000E+01
3.000000E+01
3.000000E+01
3.000000E+01
3.000000E+01
3.000000E+01
3.000000E+01
3.000000E+01
3.000000E+01
3.000000E+01
3.000000E+01
3.000000E+01
3.000000E+01
3.000000E+01
3.000000E+01
3.000000E+01
3.000000E+01
3.000000E+01
3.000000E+01
3.000000E+01
3.000000E+01
3.000000E+01
3.000000E+01
3.000000E+01
3.000000E+01
3.000000E+01
3.000000E+01
3.000000E+01
3.000000E+01
3.000000E+01
3.000000E+01
3.000000E+01
3.000000E+01
3.000000E+01
3.000000E+01
3.000000E+01
3.000000E+01
3.000000E+01
3.000000E+01
3.000000E+01
3.000000E+01
3.000000E+01
3.000000E+01
3.000000E+01
3.000000E+01
3.000000E+01
3.000000E+01
3.000000E+01
3.000000E+01
3.000000E+01
3.000000E+01
3.000000E+01
3.000000E+01
3.000000E+01
3.000000E+01
3.000000E+01
3.000000E+01
3.000000E+01
3.000000E+01
3.000000E+01
3.000000E+01
3.000000E+01
3.000000E+01
3.000000E+01
3.000000E+01
3.000000E+01
3.000000E+01
3.000000E+01
3.000000E+01
3.000000E+01
3.000000E+01
3.000000E+01
3.000000E+01
3.000000E+01
3.000000E+01
3.000000E+01
3.000000E+01
3.000000E+01
3.000000E+01
3.000000E+01
3.000000E+01
3.000000E+01
3.000000E+01
3.000000E+01
3.000000E+01
3.000000E+01
3.000000E+01
3.000000E+01
3.000000E+01
3.000000E+01
3.000000E+01
3.000000E+01
3.000000E+01
3.000000E+01
3.000000E+01
3.000000E+01
3.000000E+01
3.000000E+01
3.000000E+01
3.000000E+01
3.000000E+01
3.000000E+01
3.000000E+01
3.000000E+01
3.000000E+01
3.000000E+01
3.000000E+01
3.000000E+01
3.000000E+01
3.000000E+01
3.000000E+01
3.000000E+01
3.000000E+01
3.000000E+01
3.000000E+01
3.000000E+01
3.000000E+01
3.000000E+01
3.000000E+01
3.000000E+01
3.000000E+01
3.000000E+01
3.000000E+01
3.000000E+01
3.000000E+01
3.000000E+01
3.000000E+01
3.000000E+01
3.500000E+01
3.500000E+01
3.500000E+01
3.500000E+01
3.500000E+01
3.500000E+01
3.500000E+01
3.500000E+01
3.500000E+01
3.500000E+01
3.500000E+01
3.500000E+01
3.500000E+01
3.500000E+01
3.500000E+01
3.500000E+01
3.500000E+01
3.500000E+01
3.500000E+01
3.500000E+01
3.500000E+01
3.500000E+01
3.500000E+01
3.500000E+01
3.500000E+01
3.500000E+01
3.500000E+01
3.500000E+01
3.500000E+01
3.500000E+01
3.500000E+01
3.500000E+01
3.500000E+01
3.500000E+01
3.500000E+01
3.500000E+01
3.500000E+01
3.500000E+01
3.500000E+01
3.500000E+01
3.500000E+01
3.500000E+01
3.500000E+01
3.500000E+01
3.500000E+01
3.500000E+01
3.500000E+01
3.500000E+01
3.500000E+01
3.500000E+01
3.500000E+01
3.500000E+01
3.500000E+01
3.500000E+01
3.500000E+01
3.500000E+01
3.500000E+01
3.500000E+01
3.500000E+01
3.500000E+01
3.500000E+01
3.500000E+01
3.500000E+01
3.500000E+01
3.500000E+01
3.500000E+01
3.500000E+01
3.500000E+01
3.500000E+01
3.500000E+01
3.500000E+01
3.500000E+01
3.500000E+01
3.500000E+01
3.500000E+01
3.500000E+01
3.500000E+01
3.500000E+01
3.500000E+01
3.500000E+01
3.500000E+01
3.500000E+01
3.500000E+01
3.500000E+01
3.500000E+01
3.500000E+01
3.500000E+01
3.500000E+01
3.500000E+01
3.500000E+01
3.500000E+01
3.500000E+01
3.500000E+01
3.500000E+01
3.500000E+01
3.500000E+01
3.500000E+01
3.500000E+01
3.500000E+01
3.500000E+01
3.500000E+01
3.500000E+01
3.500000E+01
3.500000E+01
3.500000E+01
3.500000E+01
3.500000E+01
3.500000E+01
3.500000E+01
3.500000E+01
3.500000E+01
3.500000E+01
3.500000E+01
3.500000E+01
3.500000E+01
3.500000E+01
3.500000E+01
3.500000E+01
3.500000E+01
3.500000E+01
3.500000E+01
3.500000E+01
3.500000E+01
3.500000E+01
3.500000E+01
3.500000E+01
3.500000E+01
3.500000E+01
3.500000E+01
3.500000E+01
3.500000E+01
3.500000E+01
3.500000E+01
3.500000E+01
3.500000E+01
3.500000E+01
3.500000E+01
3.500000E+01
3.500000E+01
3.500000E+01
3.500000E+01
3.500000E+01
3.500000E+01
3.500000E+01
3.500000E+01
3.500000E+01
3.500000E+01
3.500000E+01
3.500000E+01
3.500000E+01
3.500000E+01
3.500000E+01
3.500000E+01
3.500000E+01
3.500000E+01
3.500000E+01
3.500000E+01
3.500000E+01
3.500000E+01
3.500000E+01
3.500000E+01
3.500000E+01
3.500000E+01
3.500000E+01
3.500000E+01
3.500000E+01
3.500000E+01
3.500000E+01
3.500000E+01
3.500000E+01
3.500000E+01
3.500000E+01
3.500000E+01
3.500000E+01
3.500000E+01
3.500000E+01
3.500000E+01
3.500000E+01
3.500000E+01
3.500000E+01
3.500000E+01
3.500000E+01
3.500000E+01
3.500000E+01
3.500000E+01
3.500000E+01
3.500000E+01
3.500000E+01
3.500000E+01
3.500000E+01
3.500000E+01
3.500000E+01
3.500000E+01
3.500000E+01
3.500000E+01
3.500000E+01
3.500000E+01
3.500000E+01
3.500000E+01
3.500000E+01
3.500000E+01
4.000000E+01
4.000000E+01
4.000000E+01
4.000000E+01
4.000000E+01
4.000000E+01
4.000000E+01
4.000000E+01
4.000000E+01
4.000000E+01
4.000000E+01
4.000000E+01
4.000000E+01
4.000000E+01
4.000000E+01
4.000000E+01
4.000000E+01
4.000000E+01
4.000000E+01
4.000000E+01
4.000000E+01
4.000000E+01
4.000000E+01
4.000000E+01
4.000000E+01
4.000000E+01
4.000000E+01
4.000000E+01
4.000000E+01
4.000000E+01
4.000000E+01
4.000000E+01
4.000000E+01
4.000000E+01
4.000000E+01
4.000000E+01
4.000000E+01
4.000000E+01
4.000000E+01
4.000000E+01
4.000000E+01
4.000000E+01
4.000000E+01
4.000000E+01
4.000000E+01
4.000000E+01
4.000000E+01
4.000000E+01
4.000000E+01
4.000000E+01
4.000000E+01
4.000000E+01
4.000000E+01
4.000000E+01
4.000000E+01
4.000000E+01
4.000000E+01
4.000000E+01
4.000000E+01
4.000000E+01
4.000000E+01
4.000000E+01
4.000000E+01
4.000000E+01
4.000000E+01
4.000000E+01
4.000000E+01
4.000000E+01
4.000000E+01
4.000000E+01
4.000000E+01
4.000000E+01
4.000000E+01
4.000000E+01
4.000000E+01
4.000000E+01
4.000000E+01
4.000000E+01
4.000000E+01
4.000000E+01
4.000000E+01
4.000000E+01
4.000000E+01
4.000000E+01
4.000000E+01
4.000000E+01
4.000000E+01
4.000000E+01
4.000000E+01
4.000000E+01
4.000000E+01
4.000000E+01
4.000000E+01
4.000000E+01
4.000000E+01
4.000000E+01
4.000000E+01
4.000000E+01
4.000000E+01
4.000000E+01
4.000000E+01
4.000000E+01
4.000000E+01
4.000000E+01
4.000000E+01
4.000000E+01
4.000000E+01
4.000000E+01
4.000000E+01
4.000000E+01
4.000000E+01
4.000000E+01
4.000000E+01
4.000000E+01
4.000000E+01
4.000000E+01
4.000000E+01
4.000000E+01
4.000000E+01
4.000000E+01
4.000000E+01
4.000000E+01
4.000000E+01
4.000000E+01
4.000000E+01
4.000000E+01
4.000000E+01
4.000000E+01
4.000000E+01
4.000000E+01
4.000000E+01
4.000000E+01
4.000000E+01
4.000000E+01
4.000000E+01
4.000000E+01
4.000000E+01
4.000000E+01
4.000000E+01
4.000000E+01
4.000000E+01
4.000000E+01
4.000000E+01
4.000000E+01
4.000000E+01
4.000000E+01
4.000000E+01
4.000000E+01
4.000000E+01
4.000000E+01
4.000000E+01
4.000000E+01
4.000000E+01
4.000000E+01
4.000000E+01
4.000000E+01
4.000000E+01
4.000000E+01
4.000000E+01
4.000000E+01
4.000000E+01
4.000000E+01
4.000000E+01
4.000000E+01
4.000000E+01
4.000000E+01
4.000000E+01
4.000000E+01
4.000000E+01
4.000000E+01
4.000000E+01
4.000000E+01
4.000000E+01
4.000000E+01
4.000000E+01
4.000000E+01
4.000000E+01
4.000000E+01
4.000000E+01
4.000000E+01
4.000000E+01
4.000000E+01
4.000000E+01
4.000000E+01
4.000000E+01
4.000000E+01
4.000000E+01
4.000000E+01
4.000000E+01
4.000000E+01
4.000000E+01
4.000000E+01
4.000000E+01
4.000000E+01
4.000000E+01
4.000000E+01
4.000000E+01
4.000000E+01
4.000000E+01
4.000000E+01
4.000000E+01
4.500000E+01
4.500000E+01
4.500000E+01
4.500000E+01
4.500000E+01
4.500000E+01
4.500000E+01
4.500000E+01
4.500000E+01
4.500000E+01
4.500000E+01
4.500000E+01
4.500000E+01
4.500000E+01
4.500000E+01
4.500000E+01
4.500000E+01
4.500000E+01
4.500000E+01
4.500000E+01
4.500000E+01
4.500000E+01
4.500000E+01
4.500000E+01
4.500000E+01
4.500000E+01
4.500000E+01
4.500000E+01
4.500000E+01
4.500000E+01
4.500000E+01
4.500000E+01
4.500000E+01
4.500000E+01
4.500000E+01
4.500000E+01
4.500000E+01
4.500000E+01
4.500000E+01
4.500000E+01
4.500000E+01
4.500000E+01
4.500000E+01
4.500000E+01
4.500000E+01
4.500000E+01
4.500000E+01
4.500000E+01
4.500000E+01
4.500000E+01
4.500000E+01
4.500000E+01
4.500000E+01
4.500000E+01
4.500000E+01
4.500000E+01
4.500000E+01
4.500000E+01
4.500000E+01
4.500000E+01
4.500000E+01
4.500000E+01
4.500000E+01
4.500000E+01
4.500000E+01
4.500000E+01
4.500000E+01
4.500000E+01
4.500000E+01
4.500000E+01
4.500000E+01
4.500000E+01
4.500000E+01
4.500000E+01
4.500000E+01
4.500000E+01
4.500000E+01
4.500000E+01
4.500000E+01
4.500000E+01
4.500000E+01
4.500000E+01
4.500000E+01
4.500000E+01
4.500000E+01
4.500000E+01
4.500000E+01
4.500000E+01
4.500000E+01
4.500000E+01
4.500000E+01
4.500000E+01
4.500000E+01
4.500000E+01
4.500000E+01
4.500000E+01
4.500000E+01
4.500000E+01
4.500000E+01
4.500000E+01
4.500000E+01
4.500000E+01
4.500000E+01
4.500000E+01
4.500000E+01
4.500000E+01
4.500000E+01
4.500000E+01
4.500000E+01
4.500000E+01
4.500000E+01
4.500000E+01
4.500000E+01
4.500000E+01
4.500000E+01
4.500000E+01
4.500000E+01
4.500000E+01
4.500000E+01
4.500000E+01
4.500000E+01
4.500000E+01
4.500000E+01
4.500000E+01
4.500000E+01
4.500000E+01
4.500000E+01
4.500000E+01
4.500000E+01
4.500000E+01
4.500000E+01
4.500000E+01
4.500000E+01
4.500000E+01
4.500000E+01
4.500000E+01
4.500000E+01
4.500000E+01
4.500000E+01
4.500000E+01
4.500000E+01
4.500000E+01
4.500000E+01
4.500000E+01
4.500000E+01
4.500000E+01
4.500000E+01
4.500000E+01
4.500000E+01
4.500000E+01
4.500000E+01
4.500000E+01
4.500000E+01
4.500000E+01
4.500000E+01
4.500000E+01
4.500000E+01
4.500000E+01
4.500000E+01
4.500000E+01
4.500000E+01
4.500000E+01
4.500000E+01
4.500000E+01
4.500000E+01
4.500000E+01
4.500000E+01
4.500000E+01
4.500000E+01
4.500000E+01
4.500000E+01
4.500000E+01
4.500000E+01
4.500000E+01
4.500000E+01
4.500000E+01
4.500000E+01
4.500000E+01
4.500000E+01
4.500000E+01
4.500000E+01
4.500000E+01
4.500000E+01
4.500000E+01
4.500000E+01
4.500000E+01
4.500000E+01
4.500000E+01
4.500000E+01
4.500000E+01
4.500000E+01
4.500000E+01
4.500000E+01
4.500000E+01
4.500000E+01
4.500000E+01
4.500000E+01
4.500000E+01
4.500000E+01
4.500000E+01
4.500000E+01
5.000000E+01
5.000000E+01
5.000000E+01
5.000000E+01
5.000000E+01
5.000000E+01
5.000000E+01
5.000000E+01
5.000000E+01
5.000000E+01
5.000000E+01
5.000000E+01
5.000000E+01
5.000000E+01
5.000000E+01
5.000000E+01
5.000000E+01
5.000000E+01
5.000000E+01
5.000000E+01
5.000000E+01
5.000000E+01
5.000000E+01
5.000000E+01
5.000000E+01
5.000000E+01
5.000000E+01
5.000000E+01
5.000000E+01
5.000000E+01
5.000000E+01
5.000000E+01
5.000000E+01
5.000000E+01
5.000000E+01
5.000000E+01
5.000000E+01
5.000000E+01
5.000000E+01
5.000000E+01
5.000000E+01
5.000000E+01
5.000000E+01
5.000000E+01
5.000000E+01
5.000000E+01
5.000000E+01
5.000000E+01
5.000000E+01
5.000000E+01
5.000000E+01
5.000000E+01
5.000000E+01
5.000000E+01
5.000000E+01
5.000000E+01
5.000000E+01
5.000000E+01
5.000000E+01
5.000000E+01
5.000000E+01
5.000000E+01
5.000000E+01
5.000000E+01
5.000000E+01
5.000000E+01
5.000000E+01
5.000000E+01
5.000000E+01
5.000000E+01
5.000000E+01
5.000000E+01
5.000000E+01
5.000000E+01
5.000000E+01
5.000000E+01
5.000000E+01
5.000000E+01
5.000000E+01
5.000000E+01
5.000000E+01
5.000000E+01
5.000000E+01
5.000000E+01
5.000000E+01
5.000000E+01
5.000000E+01
5.000000E+01
5.000000E+01
5.000000E+01
5.000000E+01
5.000000E+01
5.000000E+01
5.000000E+01
5.000000E+01
5.000000E+01
5.000000E+01
5.000000E+01
5.000000E+01
5.000000E+01
5.000000E+01
5.000000E+01
5.000000E+01
5.000000E+01
5.000000E+01
5.000000E+01
5.000000E+01
5.000000E+01
5.000000E+01
5.000000E+01
5.000000E+01
5.000000E+01
5.000000E+01
5.000000E+01
5.000000E+01
5.000000E+01
5.000000E+01
5.000000E+01
5.000000E+01
5.000000E+01
5.000000E+01
5.000000E+01
5.000000E+01
5.000000E+01
5.000000E+01
5.000000E+01
5.000000E+01
5.000000E+01
5.000000E+01
5.000000E+01
5.000000E+01
5.000000E+01
5.000000E+01
5.000000E+01
5.000000E+01
5.000000E+01
5.000000E+01
5.000000E+01
5.000000E+01
5.000000E+01
5.000000E+01
5.000000E+01
5.000000E+01
5.000000E+01
5.000000E+01
5.000000E+01
5.000000E+01
5.000000E+01
5.000000E+01
5.000000E+01
5.000000E+01
5.000000E+01
5.000000E+01
5.000000E+01
5.000000E+01
5.000000E+01
5.000000E+01
5.000000E+01
5.000000E+01
5.000000E+01
5.000000E+01
5.000000E+01
5.000000E+01
5.000000E+01
5.000000E+01
5.000000E+01
5.000000E+01
5.000000E+01
5.000000E+01
5.000000E+01
5.000000E+01
5.000000E+01
5.000000E+01
5.000000E+01
5.000000E+01
5.000000E+01
5.000000E+01
5.000000E+01
5.000000E+01
5.000000E+01
5.000000E+01
5.000000E+01
5.000000E+01
5.000000E+01
5.000000E+01
5.000000E+01
5.000000E+01
5.000000E+01
5.000000E+01
5.000000E+01
5.000000E+01
5.000000E+01
5.000000E+01
5.000000E+01
5.000000E+01
5.000000E+01
5.000000E+01
5.000000E+01
5.000000E+01
5.000000E+01
5.000000E+01
5.500000E+01
5.500000E+01
5.500000E+01
5.500000E+01
5.500000E+01
5.500000E+01
5.500000E+01
5.500000E+01
5.500000E+01
5.500000E+01
5.500000E+01
5.500000E+01
5.500000E+01
5.500000E+01
5.500000E+01
5.500000E+01
5.500000E+01
5.500000E+01
5.500000E+01
5.500000E+01
5.500000E+01
5.500000E+01
5.500000E+01
5.500000E+01
5.500000E+01
5.500000E+01
5.500000E+01
5.500000E+01
5.500000E+01
5.500000E+01
5.500000E+01
5.500000E+01
5.500000E+01
5.500000E+01
5.500000E+01
5.500000E+01
5.500000E+01
5.500000E+01
5.500000E+01
5.500000E+01
5.500000E+01
5.500000E+01
5.500000E+01
5.500000E+01
5.500000E+01
5.500000E+01
5.500000E+01
5.500000E+01
5.500000E+01
5.500000E+01
5.500000E+01
5.500000E+01
5.500000E+01
5.500000E+01
5.500000E+01
5.500000E+01
5.500000E+01
5.500000E+01
5.500000E+01
5.500000E+01
5.500000E+01
5.500000E+01
5.500000E+01
5.500000E+01
5.500000E+01
5.500000E+01
5.500000E+01
5.500000E+01
5.500000E+01
5.500000E+01
5.500000E+01
5.500000E+01
5.500000E+01
5.500000E+01
5.500000E+01
5.500000E+01
5.500000E+01
5.500000E+01
5.500000E+01
5.500000E+01
5.500000E+01
5.500000E+01
5.500000E+01
5.500000E+01
5.500000E+01
5.500000E+01
5.500000E+01
5.500000E+01
5.500000E+01
5.500000E+01
5.500000E+01
5.500000E+01
5.500000E+01
5.500000E+01
5.500000E+01
5.500000E+01
5.500000E+01
5.500000E+01
5.500000E+01
5.500000E+01
5.500000E+01
5.500000E+01
5.500000E+01
5.500000E+01
5.500000E+01
5.500000E+01
5.500000E+01
5.500000E+01
5.500000E+01
5.500000E+01
5.500000E+01
5.500000E+01
5.500000E+01
5.500000E+01
5.500000E+01
5.500000E+01
5.500000E+01
5.500000E+01
5.500000E+01
5.500000E+01
5.500000E+01
5.500000E+01
5.500000E+01
5.500000E+01
5.500000E+01
5.500000E+01
5.500000E+01
5.500000E+01
5.500000E+01
5.500000E+01
5.500000E+01
5.500000E+01
5.500000E+01
5.500000E+01
5.500000E+01
5.500000E+01
5.500000E+01
5.500000E+01
5.500000E+01
5.500000E+01
5.500000E+01
5.500000E+01
5.500000E+01
5.500000E+01
5.500000E+01
5.500000E+01
5.500000E+01
5.500000E+01
5.500000E+01
5.500000E+01
5.500000E+01
5.500000E+01
5.500000E+01
5.500000E+01
5.500000E+01
5.500000E+01
5.500000E+01
5.500000E+01
5.500000E+01
5.500000E+01
5.500000E+01
5.500000E+01
5.500000E+01
5.500000E+01
5.500000E+01
5.500000E+01
5.500000E+01
5.500000E+01
5.500000E+01
5.500000E+01
5.500000E+01
5.500000E+01
5.500000E+01
5.500000E+01
5.500000E+01
5.500000E+01
5.500000E+01
5.500000E+01
5.500000E+01
5.500000E+01
5.500000E+01
5.500000E+01
5.500000E+01
5.500000E+01
5.500000E+01
5.500000E+01
5.500000E+01
5.500000E+01
5.500000E+01
5.500000E+01
5.500000E+01
5.500000E+01
5.500000E+01
5.500000E+01
5.500000E+01
5.500000E+01
5.500000E+01
5.500000E+01
5.500000E+01
5.500000E+01
5.500000E+01
6.000000E+01
6.000000E+01
6.000000E+01
6.000000E+01
6.000000E+01
6.000000E+01
6.000000E+01
6.000000E+01
6.000000E+01
6.000000E+01
6.000000E+01
6.000000E+01
6.000000E+01
6.000000E+01
6.000000E+01
6.000000E+01
6.000000E+01
6.000000E+01
6.000000E+01
6.000000E+01
6.000000E+01
6.000000E+01
6.000000E+01
6.000000E+01
6.000000E+01
6.000000E+01
6.000000E+01
6.000000E+01
6.000000E+01
6.000000E+01
6.000000E+01
6.000000E+01
6.000000E+01
6.000000E+01
6.000000E+01
6.000000E+01
6.000000E+01
6.000000E+01
6.000000E+01
6.000000E+01
6.000000E+01
6.000000E+01
6.000000E+01
6.000000E+01
6.000000E+01
6.000000E+01
6.000000E+01
6.000000E+01
6.000000E+01
6.000000E+01
6.000000E+01
6.000000E+01
6.000000E+01
6.000000E+01
6.000000E+01
6.000000E+01
6.000000E+01
6.000000E+01
6.000000E+01
6.000000E+01
6.000000E+01
6.000000E+01
6.000000E+01
6.000000E+01
6.000000E+01
6.000000E+01
6.000000E+01
6.000000E+01
6.000000E+01
6.000000E+01
6.000000E+01
6.000000E+01
6.000000E+01
6.000000E+01
6.000000E+01
6.000000E+01
6.000000E+01
6.000000E+01
6.000000E+01
6.000000E+01
6.000000E+01
6.000000E+01
6.000000E+01
6.000000E+01
6.000000E+01
6.000000E+01
6.000000E+01
6.000000E+01
6.000000E+01
6.000000E+01
6.000000E+01
6.000000E+01
6.000000E+01
6.000000E+01
6.000000E+01
6.000000E+01
6.000000E+01
6.000000E+01
6.000000E+01
6.000000E+01
6.000000E+01
6.000000E+01
6.000000E+01
6.000000E+01
6.000000E+01
6.000000E+01
6.000000E+01
6.000000E+01
6.000000E+01
6.000000E+01
6.000000E+01
6.000000E+01
6.000000E+01
6.000000E+01
6.000000E+01
6.000000E+01
6.000000E+01
6.000000E+01
6.000000E+01
6.000000E+01
6.000000E+01
6.000000E+01
6.000000E+01
6.000000E+01
6.000000E+01
6.000000E+01
6.000000E+01
6.000000E+01
6.000000E+01
6.000000E+01
6.000000E+01
6.000000E+01
6.000000E+01
6.000000E+01
6.000000E+01
6.000000E+01
6.000000E+01
6.000000E+01
6.000000E+01
6.000000E+01
6.000000E+01
6.000000E+01
6.000000E+01
6.000000E+01
6.000000E+01
6.000000E+01
6.000000E+01
6.000000E+01
6.000000E+01
6.000000E+01
6.000000E+01
6.000000E+01
6.000000E+01
6.000000E+01
6.000000E+01
6.000000E+01
6.000000E+01
6.000000E+01
6.000000E+01
6.000000E+01
6.000000E+01
6.000000E+01
6.000000E+01
6.000000E+01
6.000000E+01
6.000000E+01
6.000000E+01
6.000000E+01
6.000000E+01
6.000000E+01
6.000000E+01
6.000000E+01
6.000000E+01
6.000000E+01
6.000000E+01
6.000000E+01
6.000000E+01
6.000000E+01
6.000000E+01
6.000000E+01
6.000000E+01
6.000000E+01
6.000000E+01
6.000000E+01
6.000000E+01
6.000000E+01
6.000000E+01
6.000000E+01
6.000000E+01
6.000000E+01
6.000000E+01
6.000000E+01
6.000000E+01
6.000000E+01
6.000000E+01
6.000000E+01
6.000000E+01
6.000000E+01
6.000000E+01
6.000000E+01
6.000000E+01
6.500000E+01
6.500000E+01
6.500000E+01
6.500000E+01
6.500000E+01
6.500000E+01
6.500000E+01
6.500000E+01
6.500000E+01
6.500000E+01
6.500000E+01
6.500000E+01
6.500000E+01
6.500000E+01
6.500000E+01
6.500000E+01
6.500000E+01
6.500000E+01
6.500000E+01
6.500000E+01
6.500000E+01
6.500000E+01
6.500000E+01
6.500000E+01
6.500000E+01
6.500000E+01
6.500000E+01
6.500000E+01
6.500000E+01
6.500000E+01
6.500000E+01
6.500000E+01
6.500000E+01
6.500000E+01
6.500000E+01
6.500000E+01
6.500000E+01
6.500000E+01
6.500000E+01
6.500000E+01
6.500000E+01
6.500000E+01
6.500000E+01
6.500000E+01
6.500000E+01
6.500000E+01
6.500000E+01
6.500000E+01
6.500000E+01
6.500000E+01
6.500000E+01
6.500000E+01
6.500000E+01
6.500000E+01
6.500000E+01
6.500000E+01
6.500000E+01
6.500000E+01
6.500000E+01
6.500000E+01
6.500000E+01
6.500000E+01
6.500000E+01
6.500000E+01
6.500000E+01
6.500000E+01
6.500000E+01
6.500000E+01
6.500000E+01
6.500000E+01
6.500000E+01
6.500000E+01
6.500000E+01
6.500000E+01
6.500000E+01
6.500000E+01
6.500000E+01
6.500000E+01
6.500000E+01
6.500000E+01
6.500000E+01
6.500000E+01
6.500000E+01
6.500000E+01
6.500000E+01
6.500000E+01
6.500000E+01
6.500000E+01
6.500000E+01
6.500000E+01
6.500000E+01
6.500000E+01
6.500000E+01
6.500000E+01
6.500000E+01
6.500000E+01
6.500000E+01
6.500000E+01
6.500000E+01
6.500000E+01
6.500000E+01
6.500000E+01
6.500000E+01
6.500000E+01
6.500000E+01
6.500000E+01
6.500000E+01
6.500000E+01
6.500000E+01
6.500000E+01
6.500000E+01
6.500000E+01
6.500000E+01
6.500000E+01
6.500000E+01
6.500000E+01
6.500000E+01
6.500000E+01
6.500000E+01
6.500000E+01
6.500000E+01
6.500000E+01
6.500000E+01
6.500000E+01
6.500000E+01
6.500000E+01
6.500000E+01
6.500000E+01
6.500000E+01
6.500000E+01
6.500000E+01
6.500000E+01
6.500000E+01
6.500000E+01
6.500000E+01
6.500000E+01
6.500000E+01
6.500000E+01
6.500000E+01
6.500000E+01
6.500000E+01
6.500000E+01
6.500000E+01
6.500000E+01
6.500000E+01
6.500000E+01
6.500000E+01
6.500000E+01
6.500000E+01
6.500000E+01
6.500000E+01
6.500000E+01
6.500000E+01
6.500000E+01
6.500000E+01
6.500000E+01
6.500000E+01
6.500000E+01
6.500000E+01
6.500000E+01
6.500000E+01
6.500000E+01
6.500000E+01
6.500000E+01
6.500000E+01
6.500000E+01
6.500000E+01
6.500000E+01
6.500000E+01
6.500000E+01
6.500000E+01
6.500000E+01
6.500000E+01
6.500000E+01
6.500000E+01
6.500000E+01
6.500000E+01
6.500000E+01
6.500000E+01
6.500000E+01
6.500000E+01
6.500000E+01
6.500000E+01
6.500000E+01
6.500000E+01
6.500000E+01
6.500000E+01
6.500000E+01
6.500000E+01
6.500000E+01
6.500000E+01
6.500000E+01
6.500000E+01
6.500000E+01
6.500000E+01
6.500000E+01
6.500000E+01
6.500000E+01
6.500000E+01
6.500000E+01
6.500000E+01
7.000000E+01
7.000000E+01
7.000000E+01
7.000000E+01
7.000000E+01
7.000000E+01
7.000000E+01
7.000000E+01
7.000000E+01
7.000000E+01
7.000000E+01
7.000000E+01
7.000000E+01
7.000000E+01
7.000000E+01
7.000000E+01
7.000000E+01
7.000000E+01
7.000000E+01
7.000000E+01
7.000000E+01
7.000000E+01
7.000000E+01
7.000000E+01
7.000000E+01
7.000000E+01
7.000000E+01
7.000000E+01
7.000000E+01
7.000000E+01
7.000000E+01
7.000000E+01
7.000000E+01
7.000000E+01
7.000000E+01
7.000000E+01
7.000000E+01
7.000000E+01
7.000000E+01
7.000000E+01
7.000000E+01
7.000000E+01
7.000000E+01
7.000000E+01
7.000000E+01
7.000000E+01
7.000000E+01
7.000000E+01
7.000000E+01
7.000000E+01
7.000000E+01
7.000000E+01
7.000000E+01
7.000000E+01
7.000000E+01
7.000000E+01
7.000000E+01
7.000000E+01
7.000000E+01
7.000000E+01
7.000000E+01
7.000000E+01
7.000000E+01
7.000000E+01
7.000000E+01
7.000000E+01
7.000000E+01
7.000000E+01
7.000000E+01
7.000000E+01
7.000000E+01
7.000000E+01
7.000000E+01
7.000000E+01
7.000000E+01
7.000000E+01
7.000000E+01
7.000000E+01
7.000000E+01
7.000000E+01
7.000000E+01
7.000000E+01
7.000000E+01
7.000000E+01
7.000000E+01
7.000000E+01
7.000000E+01
7.000000E+01
7.000000E+01
7.000000E+01
7.000000E+01
7.000000E+01
7.000000E+01
7.000000E+01
7.000000E+01
7.000000E+01
7.000000E+01
7.000000E+01
7.000000E+01
7.000000E+01
7.000000E+01
7.000000E+01
7.000000E+01
7.000000E+01
7.000000E+01
7.000000E+01
7.000000E+01
7.000000E+01
7.000000E+01
7.000000E+01
7.000000E+01
7.000000E+01
7.000000E+01
7.000000E+01
7.000000E+01
7.000000E+01
7.000000E+01
7.000000E+01
7.000000E+01
7.000000E+01
7.000000E+01
7.000000E+01
7.000000E+01
7.000000E+01
7.000000E+01
7.000000E+01
7.000000E+01
7.000000E+01
7.000000E+01
7.000000E+01
7.000000E+01
7.000000E+01
7.000000E+01
7.000000E+01
7.000000E+01
7.000000E+01
7.000000E+01
7.000000E+01
7.000000E+01
7.000000E+01
7.000000E+01
7.000000E+01
7.000000E+01
7.000000E+01
7.000000E+01
7.000000E+01
7.000000E+01
7.000000E+01
7.000000E+01
7.000000E+01
7.000000E+01
7.000000E+01
7.000000E+01
7.000000E+01
7.000000E+01
7.000000E+01
7.000000E+01
7.000000E+01
7.000000E+01
7.000000E+01
7.000000E+01
7.000000E+01
7.000000E+01
7.000000E+01
7.000000E+01
7.000000E+01
7.000000E+01
7.000000E+01
7.000000E+01
7.000000E+01
7.000000E+01
7.000000E+01
7.000000E+01
7.000000E+01
7.000000E+01
7.000000E+01
7.000000E+01
7.000000E+01
7.000000E+01
7.000000E+01
7.000000E+01
7.000000E+01
7.000000E+01
7.000000E+01
7.000000E+01
7.000000E+01
7.000000E+01
7.000000E+01
7.000000E+01
7.000000E+01
7.000000E+01
7.000000E+01
7.000000E+01
7.000000E+01
7.000000E+01
7.000000E+01
7.000000E+01
7.000000E+01
7.000000E+01
7.000000E+01
7.000000E+01
7.500000E+01
7.500000E+01
7.500000E+01
7.500000E+01
7.500000E+01
7.500000E+01
7.500000E+01
7.500000E+01
7.500000E+01
7.500000E+01
7.500000E+01
7.500000E+01
7.500000E+01
7.500000E+01
7.500000E+01
7.500000E+01
7.500000E+01
7.500000E+01
7.500000E+01
7.500000E+01
7.500000E+01
7.500000E+01
7.500000E+01
7.500000E+01
7.500000E+01
7.500000E+01
7.500000E+01
7.500000E+01
7.500000E+01
7.500000E+01
7.500000E+01
7.500000E+01
7.500000E+01
7.500000E+01
7.500000E+01
7.500000E+01
7.500000E+01
7.500000E+01
7.500000E+01
7.500000E+01
7.500000E+01
7.500000E+01
7.500000E+01
7.500000E+01
7.500000E+01
7.500000E+01
7.500000E+01
7.500000E+01
7.500000E+01
7.500000E+01
7.500000E+01
7.500000E+01
7.500000E+01
7.500000E+01
7.500000E+01
7.500000E+01
7.500000E+01
7.500000E+01
7.500000E+01
7.500000E+01
7.500000E+01
7.500000E+01
7.500000E+01
7.500000E+01
7.500000E+01
7.500000E+01
7.500000E+01
7.500000E+01
7.500000E+01
7.500000E+01
7.500000E+01
7.500000E+01
7.500000E+01
7.500000E+01
7.500000E+01
7.500000E+01
7.500000E+01
7.500000E+01
7.500000E+01
7.500000E+01
7.500000E+01
7.500000E+01
7.500000E+01
7.500000E+01
7.500000E+01
7.500000E+01
7.500000E+01
7.500000E+01
7.500000E+01
7.500000E+01
7.500000E+01
7.500000E+01
7.500000E+01
7.500000E+01
7.500000E+01
7.500000E+01
7.500000E+01
7.500000E+01
7.500000E+01
7.500000E+01
7.500000E+01
7.500000E+01
7.500000E+01
7.500000E+01
7.500000E+01
7.500000E+01
7.500000E+01
7.500000E+01
7.500000E+01
7.500000E+01
7.500000E+01
7.500000E+01
7.500000E+01
7.500000E+01
7.500000E+01
7.500000E+01
7.500000E+01
7.500000E+01
7.500000E+01
7.500000E+01
7.500000E+01
7.500000E+01
7.500000E+01
7.500000E+01
7.500000E+01
7.500000E+01
7.500000E+01
7.500000E+01
7.500000E+01
7.500000E+01
7.500000E+01
7.500000E+01
7.500000E+01
7.500000E+01
7.500000E+01
7.500000E+01
7.500000E+01
7.500000E+01
7.500000E+01
7.500000E+01
7.500000E+01
7.500000E+01
7.500000E+01
7.500000E+01
7.500000E+01
7.500000E+01
7.500000E+01
7.500000E+01
7.500000E+01
7.500000E+01
7.500000E+01
7.500000E+01
7.500000E+01
7.500000E+01
7.500000E+01
7.500000E+01
7.500000E+01
7.500000E+01
7.500000E+01
7.500000E+01
7.500000E+01
7.500000E+01
7.500000E+01
7.500000E+01
7.500000E+01
7.500000E+01
7.500000E+01
7.500000E+01
7.500000E+01
7.500000E+01
7.500000E+01
7.500000E+01
7.500000E+01
7.500000E+01
7.500000E+01
7.500000E+01
7.500000E+01
7.500000E+01
7.500000E+01
7.500000E+01
7.500000E+01
7.500000E+01
7.500000E+01
7.500000E+01
7.500000E+01
7.500000E+01
7.500000E+01
7.500000E+01
7.500000E+01
7.500000E+01
7.500000E+01
7.500000E+01
7.500000E+01
7.500000E+01
7.500000E+01
7.500000E+01
7.500000E+01
7.500000E+01
7.500000E+01
7.500000E+01
7.500000E+01
8.000000E+01
8.000000E+01
8.000000E+01
8.000000E+01
8.000000E+01
8.000000E+01
8.000000E+01
8.000000E+01
8.000000E+01
8.000000E+01
8.000000E+01
8.000000E+01
8.000000E+01
8.000000E+01
8.000000E+01
8.000000E+01
8.000000E+01
8.000000E+01
8.000000E+01
8.000000E+01
8.000000E+01
8.000000E+01
8.000000E+01
8.000000E+01
8.000000E+01
8.000000E+01
8.000000E+01
8.000000E+01
8.000000E+01
8.000000E+01
8.000000E+01
8.000000E+01
8.000000E+01
8.000000E+01
8.000000E+01
8.000000E+01
8.000000E+01
8.000000E+01
8.000000E+01
8.000000E+01
8.000000E+01
8.000000E+01
8.000000E+01
8.000000E+01
8.000000E+01
8.000000E+01
8.000000E+01
8.000000E+01
8.000000E+01
8.000000E+01
8.000000E+01
8.000000E+01
8.000000E+01
8.000000E+01
8.000000E+01
8.000000E+01
8.000000E+01
8.000000E+01
8.000000E+01
8.000000E+01
8.000000E+01
8.000000E+01
8.000000E+01
8.000000E+01
8.000000E+01
8.000000E+01
8.000000E+01
8.000000E+01
8.000000E+01
8.000000E+01
8.000000E+01
8.000000E+01
8.000000E+01
8.000000E+01
8.000000E+01
8.000000E+01
8.000000E+01
8.000000E+01
8.000000E+01
8.000000E+01
8.000000E+01
8.000000E+01
8.000000E+01
8.000000E+01
8.000000E+01
8.000000E+01
8.000000E+01
8.000000E+01
8.000000E+01
8.000000E+01
8.000000E+01
8.000000E+01
8.000000E+01
8.000000E+01
8.000000E+01
8.000000E+01
8.000000E+01
8.000000E+01
8.000000E+01
8.000000E+01
8.000000E+01
8.000000E+01
8.000000E+01
8.000000E+01
8.000000E+01
8.000000E+01
8.000000E+01
8.000000E+01
8.000000E+01
8.000000E+01
8.000000E+01
8.000000E+01
8.000000E+01
8.000000E+01
8.000000E+01
8.000000E+01
8.000000E+01
8.000000E+01
8.000000E+01
8.000000E+01
8.000000E+01
8.000000E+01
8.000000E+01
8.000000E+01
8.000000E+01
8.000000E+01
8.000000E+01
8.000000E+01
8.000000E+01
8.000000E+01
8.000000E+01
8.000000E+01
8.000000E+01
8.000000E+01
8.000000E+01
8.000000E+01
8.000000E+01
8.000000E+01
8.000000E+01
8.000000E+01
8.000000E+01
8.000000E+01
8.000000E+01
8.000000E+01
8.000000E+01
8.000000E+01
8.000000E+01
8.000000E+01
8.000000E+01
8.000000E+01
8.000000E+01
8.000000E+01
8.000000E+01
8.000000E+01
8.000000E+01
8.000000E+01
8.000000E+01
8.000000E+01
8.000000E+01
8.000000E+01
8.000000E+01
8.000000E+01
8.000000E+01
8.000000E+01
8.000000E+01
8.000000E+01
8.000000E+01
8.000000E+01
8.000000E+01
8.000000E+01
8.000000E+01
8.000000E+01
8.000000E+01
8.000000E+01
8.000000E+01
8.000000E+01
8.000000E+01
8.000000E+01
8.000000E+01
8.000000E+01
8.000000E+01
8.000000E+01
8.000000E+01
8.000000E+01
8.000000E+01
8.000000E+01
8.000000E+01
8.000000E+01
8.000000E+01
8.000000E+01
8.000000E+01
8.000000E+01
8.000000E+01
8.000000E+01
8.000000E+01
8.000000E+01
8.000000E+01
8.000000E+01
8.000000E+01
8.000000E+01
8.000000E+01
8.500000E+01
8.500000E+01
8.500000E+01
8.500000E+01
8.500000E+01
8.500000E+01
8.500000E+01
8.500000E+01
8.500000E+01
8.500000E+01
8.500000E+01
8.500000E+01
8.500000E+01
8.500000E+01
8.500000E+01
8.500000E+01
8.500000E+01
8.500000E+01
8.500000E+01
8.500000E+01
8.500000E+01
8.500000E+01
8.500000E+01
8.500000E+01
8.500000E+01
8.500000E+01
8.500000E+01
8.500000E+01
8.500000E+01
8.500000E+01
8.500000E+01
8.500000E+01
8.500000E+01
8.500000E+01
8.500000E+01
8.500000E+01
8.500000E+01
8.500000E+01
8.500000E+01
8.500000E+01
8.500000E+01
8.500000E+01
8.500000E+01
8.500000E+01
8.500000E+01
8.500000E+01
8.500000E+01
8.500000E+01
8.500000E+01
8.500000E+01
8.500000E+01
8.500000E+01
8.500000E+01
8.500000E+01
8.500000E+01
8.500000E+01
8.500000E+01
8.500000E+01
8.500000E+01
8.500000E+01
8.500000E+01
8.500000E+01
8.500000E+01
8.500000E+01
8.500000E+01
8.500000E+01
8.500000E+01
8.500000E+01
8.500000E+01
8.500000E+01
8.500000E+01
8.500000E+01
8.500000E+01
8.500000E+01
8.500000E+01
8.500000E+01
8.500000E+01
8.500000E+01
8.500000E+01
8.500000E+01
8.500000E+01
8.500000E+01
8.500000E+01
8.500000E+01
8.500000E+01
8.500000E+01
8.500000E+01
8.500000E+01
8.500000E+01
8.500000E+01
8.500000E+01
8.500000E+01
8.500000E+01
8.500000E+01
8.500000E+01
8.500000E+01
8.500000E+01
8.500000E+01
8.500000E+01
8.500000E+01
8.500000E+01
8.500000E+01
8.500000E+01
8.500000E+01
8.500000E+01
8.500000E+01
8.500000E+01
8.500000E+01
8.500000E+01
8.500000E+01
8.500000E+01
8.500000E+01
8.500000E+01
8.500000E+01
8.500000E+01
8.500000E+01
8.500000E+01
8.500000E+01
8.500000E+01
8.500000E+01
8.500000E+01
8.500000E+01
8.500000E+01
8.500000E+01
8.500000E+01
8.500000E+01
8.500000E+01
8.500000E+01
8.500000E+01
8.500000E+01
8.500000E+01
8.500000E+01
8.500000E+01
8.500000E+01
8.500000E+01
8.500000E+01
8.500000E+01
8.500000E+01
8.500000E+01
8.500000E+01
8.500000E+01
8.500000E+01
8.500000E+01
8.500000E+01
8.500000E+01
8.500000E+01
8.500000E+01
8.500000E+01
8.500000E+01
8.500000E+01
8.500000E+01
8.500000E+01
8.500000E+01
8.500000E+01
8.500000E+01
8.500000E+01
8.500000E+01
8.500000E+01
8.500000E+01
8.500000E+01
8.500000E+01
8.500000E+01
8.500000E+01
8.500000E+01
8.500000E+01
8.500000E+01
8.500000E+01
8.500000E+01
8.500000E+01
8.500000E+01
8.500000E+01
8.500000E+01
8.500000E+01
8.500000E+01
8.500000E+01
8.500000E+01
8.500000E+01
8.500000E+01
8.500000E+01
8.500000E+01
8.500000E+01
8.500000E+01
8.500000E+01
8.500000E+01
8.500000E+01
8.500000E+01
8.500000E+01
8.500000E+01
8.500000E+01
8.500000E+01
8.500000E+01
8.500000E+01
8.500000E+01
8.500000E+01
8.500000E+01
8.500000E+01
8.500000E+01
8.500000E+01
8.500000E+01
8.500000E+01
8.500000E+01
9.000000E+01
9.000000E+01
9.000000E+01
9.000000E+01
9.000000E+01
9.000000E+01
9.000000E+01
9.000000E+01
9.000000E+01
9.000000E+01
9.000000E+01
9.000000E+01
9.000000E+01
9.000000E+01
9.000000E+01
9.000000E+01
9.000000E+01
9.000000E+01
9.000000E+01
9.000000E+01
9.000000E+01
9.000000E+01
9.000000E+01
9.000000E+01
9.000000E+01
9.000000E+01
9.000000E+01
9.000000E+01
9.000000E+01
9.000000E+01
9.000000E+01
9.000000E+01
9.000000E+01
9.000000E+01
9.000000E+01
9.000000E+01
9.000000E+01
9.000000E+01
9.000000E+01
9.000000E+01
9.000000E+01
9.000000E+01
9.000000E+01
9.000000E+01
9.000000E+01
9.000000E+01
9.000000E+01
9.000000E+01
9.000000E+01
9.000000E+01
9.000000E+01
9.000000E+01
9.000000E+01
9.000000E+01
9.000000E+01
9.000000E+01
9.000000E+01
9.000000E+01
9.000000E+01
9.000000E+01
9.000000E+01
9.000000E+01
9.000000E+01
9.000000E+01
9.000000E+01
9.000000E+01
9.000000E+01
9.000000E+01
9.000000E+01
9.000000E+01
9.000000E+01
9.000000E+01
9.000000E+01
9.000000E+01
9.000000E+01
9.000000E+01
9.000000E+01
9.000000E+01
9.000000E+01
9.000000E+01
9.000000E+01
9.000000E+01
9.000000E+01
9.000000E+01
9.000000E+01
9.000000E+01
9.000000E+01
9.000000E+01
9.000000E+01
9.000000E+01
9.000000E+01
9.000000E+01
9.000000E+01
9.000000E+01
9.000000E+01
9.000000E+01
9.000000E+01
9.000000E+01
9.000000E+01
9.000000E+01
9.000000E+01
9.000000E+01
9.000000E+01
9.000000E+01
9.000000E+01
9.000000E+01
9.000000E+01
9.000000E+01
9.000000E+01
9.000000E+01
9.000000E+01
9.000000E+01
9.000000E+01
9.000000E+01
9.000000E+01
9.000000E+01
9.000000E+01
9.000000E+01
9.000000E+01
9.000000E+01
9.000000E+01
9.000000E+01
9.000000E+01
9.000000E+01
9.000000E+01
9.000000E+01
9.000000E+01
9.000000E+01
9.000000E+01
9.000000E+01
9.000000E+01
9.000000E+01
9.000000E+01
9.000000E+01
9.000000E+01
9.000000E+01
9.000000E+01
9.000000E+01
9.000000E+01
9.000000E+01
9.000000E+01
9.000000E+01
9.000000E+01
9.000000E+01
9.000000E+01
9.000000E+01
9.000000E+01
9.000000E+01
9.000000E+01
9.000000E+01
9.000000E+01
9.000000E+01
9.000000E+01
9.000000E+01
9.000000E+01
9.000000E+01
9.000000E+01
9.000000E+01
9.000000E+01
9.000000E+01
9.000000E+01
9.000000E+01
9.000000E+01
9.000000E+01
9.000000E+01
9.000000E+01
9.000000E+01
9.000000E+01
9.000000E+01
9.000000E+01
9.000000E+01
9.000000E+01
9.000000E+01
9.000000E+01
9.000000E+01
9.000000E+01
9.000000E+01
9.000000E+01
9.000000E+01
9.000000E+01
9.000000E+01
9.000000E+01
9.000000E+01
9.000000E+01
9.000000E+01
9.000000E+01
9.000000E+01
9.000000E+01
9.000000E+01
9.000000E+01
9.000000E+01
9.000000E+01
9.000000E+01
9.000000E+01
9.000000E+01
9.000000E+01
9.000000E+01
9.000000E+01
9.000000E+01
9.000000E+01
9.000000E+01
9.500000E+01
9.500000E+01
9.500000E+01
9.500000E+01
9.500000E+01
9.500000E+01
9.500000E+01
9.500000E+01
9.500000E+01
9.500000E+01
9.500000E+01
9.500000E+01
9.500000E+01
9.500000E+01
9.500000E+01
9.500000E+01
9.500000E+01
9.500000E+01
9.500000E+01
9.500000E+01
9.500000E+01
9.500000E+01
9.500000E+01
9.500000E+01
9.500000E+01
9.500000E+01
9.500000E+01
9.500000E+01
9.500000E+01
9.500000E+01
9.500000E+01
9.500000E+01
9.500000E+01
9.500000E+01
9.500000E+01
9.500000E+01
9.500000E+01
9.500000E+01
9.500000E+01
9.500000E+01
9.500000E+01
9.500000E+01
9.500000E+01
9.500000E+01
9.500000E+01
9.500000E+01
9.500000E+01
9.500000E+01
9.500000E+01
9.500000E+01
9.500000E+01
9.500000E+01
9.500000E+01
9.500000E+01
9.500000E+01
9.500000E+01
9.500000E+01
9.500000E+01
9.500000E+01
9.500000E+01
9.500000E+01
9.500000E+01
9.500000E+01
9.500000E+01
9.500000E+01
9.500000E+01
9.500000E+01
9.500000E+01
9.500000E+01
9.500000E+01
9.500000E+01
9.500000E+01
9.500000E+01
9.500000E+01
9.500000E+01
9.500000E+01
9.500000E+01
9.500000E+01
9.500000E+01
9.500000E+01
9.500000E+01
9.500000E+01
9.500000E+01
9.500000E+01
9.500000E+01
9.500000E+01
9.500000E+01
9.500000E+01
9.500000E+01
9.500000E+01
9.500000E+01
9.500000E+01
9.500000E+01
9.500000E+01
9.500000E+01
9.500000E+01
9.500000E+01
9.500000E+01
9.500000E+01
9.500000E+01
9.500000E+01
9.500000E+01
9.500000E+01
9.500000E+01
9.500000E+01
9.500000E+01
9.500000E+01
9.500000E+01
9.500000E+01
9.500000E+01
9.500000E+01
9.500000E+01
9.500000E+01
9.500000E+01
9.500000E+01
9.500000E+01
9.500000E+01
9.500000E+01
9.500000E+01
9.500000E+01
9.500000E+01
9.500000E+01
9.500000E+01
9.500000E+01
9.500000E+01
9.500000E+01
9.500000E+01
9.500000E+01
9.500000E+01
9.500000E+01
9.500000E+01
9.500000E+01
9.500000E+01
9.500000E+01
9.500000E+01
9.500000E+01
9.500000E+01
9.500000E+01
9.500000E+01
9.500000E+01
9.500000E+01
9.500000E+01
9.500000E+01
9.500000E+01
9.500000E+01
9.500000E+01
9.500000E+01
9.500000E+01
9.500000E+01
9.500000E+01
9.500000E+01
9.500000E+01
9.500000E+01
9.500000E+01
9.500000E+01
9.500000E+01
9.500000E+01
9.500000E+01
9.500000E+01
9.500000E+01
9.500000E+01
9.500000E+01
9.500000E+01
9.500000E+01
9.500000E+01
9.500000E+01
9.500000E+01
9.500000E+01
9.500000E+01
9.500000E+01
9.500000E+01
9.500000E+01
9.500000E+01
9.500000E+01
9.500000E+01
9.500000E+01
9.500000E+01
9.500000E+01
9.500000E+01
9.500000E+01
9.500000E+01
9.500000E+01
9.500000E+01
9.500000E+01
9.500000E+01
9.500000E+01
9.500000E+01
9.500000E+01
9.500000E+01
9.500000E+01
9.500000E+01
9.500000E+01
9.500000E+01
9.500000E+01
9.500000E+01
9.500000E+01
9.500000E+01
9.500000E+01
9.500000E+01
9.500000E+01
9.500000E+01
1.000000E+02
1.000000E+02
1.000000E+02
1.000000E+02
1.000000E+02
1.000000E+02
1.000000E+02
1.000000E+02
1.000000E+02
1.000000E+02
1.000000E+02
1.000000E+02
1.000000E+02
1.000000E+02
1.000000E+02
1.000000E+02
1.000000E+02
1.000000E+02
1.000000E+02
1.000000E+02
1.000000E+02
1.000000E+02
1.000000E+02
1.000000E+02
1.000000E+02
1.000000E+02
1.000000E+02
1.000000E+02
1.000000E+02
1.000000E+02
1.000000E+02
1.000000E+02
1.000000E+02
1.000000E+02
1.000000E+02
1.000000E+02
1.000000E+02
1.000000E+02
1.000000E+02
1.000000E+02
1.000000E+02
1.000000E+02
1.000000E+02
1.000000E+02
1.000000E+02
1.000000E+02
1.000000E+02
1.000000E+02
1.000000E+02
1.000000E+02
1.000000E+02
1.000000E+02
1.000000E+02
1.000000E+02
1.000000E+02
1.000000E+02
1.000000E+02
1.000000E+02
1.000000E+02
1.000000E+02
1.000000E+02
1.000000E+02
1.000000E+02
1.000000E+02
1.000000E+02
1.000000E+02
1.000000E+02
1.000000E+02
1.000000E+02
1.000000E+02
1.000000E+02
1.000000E+02
1.000000E+02
1.000000E+02
1.000000E+02
1.000000E+02
1.000000E+02
1.000000E+02
1.000000E+02
1.000000E+02
1.000000E+02
1.000000E+02
1.000000E+02
1.000000E+02
1.000000E+02
1.000000E+02
1.000000E+02
1.000000E+02
1.000000E+02
1.000000E+02
1.000000E+02
1.000000E+02
1.000000E+02
1.000000E+02
1.000000E+02
1.000000E+02
1.000000E+02
1.000000E+02
1.000000E+02
1.000000E+02
1.000000E+02
1.000000E+02
1.000000E+02
1.000000E+02
1.000000E+02
1.000000E+02
1.000000E+02
1.000000E+02
1.000000E+02
1.000000E+02
1.000000E+02
1.000000E+02
1.000000E+02
1.000000E+02
1.000000E+02
1.000000E+02
1.000000E+02
1.000000E+02
1.000000E+02
1.000000E+02
1.000000E+02
1.000000E+02
1.000000E+02
1.000000E+02
1.000000E+02
1.000000E+02
1.000000E+02
1.000000E+02
1.000000E+02
1.000000E+02
1.000000E+02
1.000000E+02
1.000000E+02
1.000000E+02
1.000000E+02
1.000000E+02
1.000000E+02
1.000000E+02
1.000000E+02
1.000000E+02
1.000000E+02
1.000000E+02
1.000000E+02
1.000000E+02
1.000000E+02
1.000000E+02
1.000000E+02
1.000000E+02
1.000000E+02
1.000000E+02
1.000000E+02
1.000000E+02
1.000000E+02
1.000000E+02
1.000000E+02
1.000000E+02
1.000000E+02
1.000000E+02
1.000000E+02
1.000000E+02
1.000000E+02
1.000000E+02
1.000000E+02
1.000000E+02
1.000000E+02
1.000000E+02
1.000000E+02
1.000000E+02
1.000000E+02
1.000000E+02
1.000000E+02
1.000000E+02
1.000000E+02
1.000000E+02
1.000000E+02
1.000000E+02
1.000000E+02
1.000000E+02
1.000000E+02
1.000000E+02
1.000000E+02
1.000000E+02
1.000000E+02
1.000000E+02
1.000000E+02
1.000000E+02
1.000000E+02
1.000000E+02
1.000000E+02
1.000000E+02
1.000000E+02
1.000000E+02
1.000000E+02
1.000000E+02
1.000000E+02
1.000000E+02
1.000000E+02
1.000000E+02
1.000000E+02
1.000000E+02
1.000000E+02
1.050000E+02
1.050000E+02
1.050000E+02
1.050000E+02
1.050000E+02
1.050000E+02
1.050000E+02
1.050000E+02
1.050000E+02
1.050000E+02
1.050000E+02
1.050000E+02
1.050000E+02
1.050000E+02
1.050000E+02
1.050000E+02
1.050000E+02
1.050000E+02
1.050000E+02
1.050000E+02
1.050000E+02
1.050000E+02
1.050000E+02
1.050000E+02
1.050000E+02
1.050000E+02
1.050000E+02
1.050000E+02
1.050000E+02
1.050000E+02
1.050000E+02
1.050000E+02
1.050000E+02
1.050000E+02
1.050000E+02
1.050000E+02
1.050000E+02
1.050000E+02
1.050000E+02
1.050000E+02
1.050000E+02
1.050000E+02
1.050000E+02
1.050000E+02
1.050000E+02
1.050000E+02
1.050000E+02
1.050000E+02
1.050000E+02
1.050000E+02
1.050000E+02
1.050000E+02
1.050000E+02
1.050000E+02
1.050000E+02
1.050000E+02
1.050000E+02
1.050000E+02
1.050000E+02
1.050000E+02
1.050000E+02
1.050000E+02
1.050000E+02
1.050000E+02
1.050000E+02
1.050000E+02
1.050000E+02
1.050000E+02
1.050000E+02
1.050000E+02
1.050000E+02
1.050000E+02
1.050000E+02
1.050000E+02
1.050000E+02
1.050000E+02
1.050000E+02
1.050000E+02
1.050000E+02
1.050000E+02
1.050000E+02
1.050000E+02
1.050000E+02
1.050000E+02
1.050000E+02
1.050000E+02
1.050000E+02
1.050000E+02
1.050000E+02
1.050000E+02
1.050000E+02
1.050000E+02
1.050000E+02
1.050000E+02
1.050000E+02
1.050000E+02
1.050000E+02
1.050000E+02
1.050000E+02
1.050000E+02
1.050000E+02
1.050000E+02
1.050000E+02
1.050000E+02
1.050000E+02
1.050000E+02
1.050000E+02
1.050000E+02
1.050000E+02
1.050000E+02
1.050000E+02
1.050000E+02
1.050000E+02
1.050000E+02
1.050000E+02
1.050000E+02
1.050000E+02
1.050000E+02
1.050000E+02
1.050000E+02
1.050000E+02
1.050000E+02
1.050000E+02
1.050000E+02
1.050000E+02
1.050000E+02
1.050000E+02
1.050000E+02
1.050000E+02
1.050000E+02
1.050000E+02
1.050000E+02
1.050000E+02
1.050000E+02
1.050000E+02
1.050000E+02
1.050000E+02
1.050000E+02
1.050000E+02
1.050000E+02
1.050000E+02
1.050000E+02
1.050000E+02
1.050000E+02
1.050000E+02
1.050000E+02
1.050000E+02
1.050000E+02
1.050000E+02
1.050000E+02
1.050000E+02
1.050000E+02
1.050000E+02
1.050000E+02
1.050000E+02
1.050000E+02
1.050000E+02
1.050000E+02
1.050000E+02
1.050000E+02
1.050000E+02
1.050000E+02
1.050000E+02
1.050000E+02
1.050000E+02
1.050000E+02
1.050000E+02
1.050000E+02
1.050000E+02
1.050000E+02
1.050000E+02
1.050000E+02
1.050000E+02
1.050000E+02
1.050000E+02
1.050000E+02
1.050000E+02
1.050000E+02
1.050000E+02
1.050000E+02
1.050000E+02
1.050000E+02
1.050000E+02
1.050000E+02
1.050000E+02
1.050000E+02
1.050000E+02
1.050000E+02
1.050000E+02
1.050000E+02
1.050000E+02
1.050000E+02
1.050000E+02
1.050000E+02
1.050000E+02
1.050000E+02
1.050000E+02
1.050000E+02
1.050000E+02
1.050000E+02
1.050000E+02
1.100000E+02
1.100000E+02
1.100000E+02
1.100000E+02
1.100000E+02
1.100000E+02
1.100000E+02
1.100000E+02
1.100000E+02
1.100000E+02
1.100000E+02
1.100000E+02
1.100000E+02
1.100000E+02
1.100000E+02
1.100000E+02
1.100000E+02
1.100000E+02
1.100000E+02
1.100000E+02
1.100000E+02
1.100000E+02
1.100000E+02
1.100000E+02
1.100000E+02
1.100000E+02
1.100000E+02
1.100000E+02
1.100000E+02
1.100000E+02
1.100000E+02
1.100000E+02
1.100000E+02
1.100000E+02
1.100000E+02
1.100000E+02
1.100000E+02
1.100000E+02
1.100000E+02
1.100000E+02
1.100000E+02
1.100000E+02
1.100000E+02
1.100000E+02
1.100000E+02
1.100000E+02
1.100000E+02
1.100000E+02
1.100000E+02
1.100000E+02
1.100000E+02
1.100000E+02
1.100000E+02
1.100000E+02
1.100000E+02
1.100000E+02
1.100000E+02
1.100000E+02
1.100000E+02
1.100000E+02
1.100000E+02
1.100000E+02
1.100000E+02
1.100000E+02
1.100000E+02
1.100000E+02
1.100000E+02
1.100000E+02
1.100000E+02
1.100000E+02
1.100000E+02
1.100000E+02
1.100000E+02
1.100000E+02
1.100000E+02
1.100000E+02
1.100000E+02
1.100000E+02
1.100000E+02
1.100000E+02
1.100000E+02
1.100000E+02
1.100000E+02
1.100000E+02
1.100000E+02
1.100000E+02
1.100000E+02
1.100000E+02
1.100000E+02
1.100000E+02
1.100000E+02
1.100000E+02
1.100000E+02
1.100000E+02
1.100000E+02
1.100000E+02
1.100000E+02
1.100000E+02
1.100000E+02
1.100000E+02
1.100000E+02
1.100000E+02
1.100000E+02
1.100000E+02
1.100000E+02
1.100000E+02
1.100000E+02
1.100000E+02
1.100000E+02
1.100000E+02
1.100000E+02
1.100000E+02
1.100000E+02
1.100000E+02
1.100000E+02
1.100000E+02
1.100000E+02
1.100000E+02
1.100000E+02
1.100000E+02
1.100000E+02
1.100000E+02
1.100000E+02
1.100000E+02
1.100000E+02
1.100000E+02
1.100000E+02
1.100000E+02
1.100000E+02
1.100000E+02
1.100000E+02
1.100000E+02
1.100000E+02
1.100000E+02
1.100000E+02
1.100000E+02
1.100000E+02
1.100000E+02
1.100000E+02
1.100000E+02
1.100000E+02
1.100000E+02
1.100000E+02
1.100000E+02
1.100000E+02
1.100000E+02
1.100000E+02
1.100000E+02
1.100000E+02
1.100000E+02
1.100000E+02
1.100000E+02
1.100000E+02
1.100000E+02
1.100000E+02
1.100000E+02
1.100000E+02
1.100000E+02
1.100000E+02
1.100000E+02
1.100000E+02
1.100000E+02
1.100000E+02
1.100000E+02
1.100000E+02
1.100000E+02
1.100000E+02
1.100000E+02
1.100000E+02
1.100000E+02
1.100000E+02
1.100000E+02
1.100000E+02
1.100000E+02
1.100000E+02
1.100000E+02
1.100000E+02
1.100000E+02
1.100000E+02
1.100000E+02
1.100000E+02
1.100000E+02
1.100000E+02
1.100000E+02
1.100000E+02
1.100000E+02
1.100000E+02
1.100000E+02
1.100000E+02
1.100000E+02
1.100000E+02
1.100000E+02
1.100000E+02
1.100000E+02
1.100000E+02
1.100000E+02
1.100000E+02
1.100000E+02
1.100000E+02
1.100000E+02
1.100000E+02
1.150000E+02
1.150000E+02
1.150000E+02
1.150000E+02
1.150000E+02
1.150000E+02
1.150000E+02
1.150000E+02
1.150000E+02
1.150000E+02
1.150000E+02
1.150000E+02
1.150000E+02
1.150000E+02
1.150000E+02
1.150000E+02
1.150000E+02
1.150000E+02
1.150000E+02
1.150000E+02
1.150000E+02
1.150000E+02
1.150000E+02
1.150000E+02
1.150000E+02
1.150000E+02
1.150000E+02
1.150000E+02
1.150000E+02
1.150000E+02
1.150000E+02
1.150000E+02
1.150000E+02
1.150000E+02
1.150000E+02
1.150000E+02
1.150000E+02
1.150000E+02
1.150000E+02
1.150000E+02
1.150000E+02
1.150000E+02
1.150000E+02
1.150000E+02
1.150000E+02
1.150000E+02
1.150000E+02
1.150000E+02
1.150000E+02
1.150000E+02
1.150000E+02
1.150000E+02
1.150000E+02
1.150000E+02
1.150000E+02
1.150000E+02
1.150000E+02
1.150000E+02
1.150000E+02
1.150000E+02
1.150000E+02
1.150000E+02
1.150000E+02
1.150000E+02
1.150000E+02
1.150000E+02
1.150000E+02
1.150000E+02
1.150000E+02
1.150000E+02
1.150000E+02
1.150000E+02
1.150000E+02
1.150000E+02
1.150000E+02
1.150000E+02
1.150000E+02
1.150000E+02
1.150000E+02
1.150000E+02
1.150000E+02
1.150000E+02
1.150000E+02
1.150000E+02
1.150000E+02
1.150000E+02
1.150000E+02
1.150000E+02
1.150000E+02
1.150000E+02
1.150000E+02
1.150000E+02
1.150000E+02
1.150000E+02
1.150000E+02
1.150000E+02
1.150000E+02
1.150000E+02
1.150000E+02
1.150000E+02
1.150000E+02
1.150000E+02
1.150000E+02
1.150000E+02
1.150000E+02
1.150000E+02
1.150000E+02
1.150000E+02
1.150000E+02
1.150000E+02
1.150000E+02
1.150000E+02
1.150000E+02
1.150000E+02
1.150000E+02
1.150000E+02
1.150000E+02
1.150000E+02
1.150000E+02
1.150000E+02
1.150000E+02
1.150000E+02
1.150000E+02
1.150000E+02
1.150000E+02
1.150000E+02
1.150000E+02
1.150000E+02
1.150000E+02
1.150000E+02
1.150000E+02
1.150000E+02
1.150000E+02
1.150000E+02
1.150000E+02
1.150000E+02
1.150000E+02
1.150000E+02
1.150000E+02
1.150000E+02
1.150000E+02
1.150000E+02
1.150000E+02
1.150000E+02
1.150000E+02
1.150000E+02
1.150000E+02
1.150000E+02
1.150000E+02
1.150000E+02
1.150000E+02
1.150000E+02
1.150000E+02
1.150000E+02
1.150000E+02
1.150000E+02
1.150000E+02
1.150000E+02
1.150000E+02
1.150000E+02
1.150000E+02
1.150000E+02
1.150000E+02
1.150000E+02
1.150000E+02
1.150000E+02
1.150000E+02
1.150000E+02
1.150000E+02
1.150000E+02
1.150000E+02
1.150000E+02
1.150000E+02
1.150000E+02
1.150000E+02
1.150000E+02
1.150000E+02
1.150000E+02
1.150000E+02
1.150000E+02
1.150000E+02
1.150000E+02
1.150000E+02
1.150000E+02
1.150000E+02
1.150000E+02
1.150000E+02
1.150000E+02
1.150000E+02
1.150000E+02
1.150000E+02
1.150000E+02
1.150000E+02
1.150000E+02
1.150000E+02
1.150000E+02
1.150000E+02
1.150000E+02
1.150000E+02
1.150000E+02
1.150000E+02
1.200000E+02
1.200000E+02
1.200000E+02
1.200000E+02
1.200000E+02
1.200000E+02
1.200000E+02
1.200000E+02
1.200000E+02
1.200000E+02
1.200000E+02
1.200000E+02
1.200000E+02
1.200000E+02
1.200000E+02
1.200000E+02
1.200000E+02
1.200000E+02
1.200000E+02
1.200000E+02
1.200000E+02
1.200000E+02
1.200000E+02
1.200000E+02
1.200000E+02
1.200000E+02
1.200000E+02
1.200000E+02
1.200000E+02
1.200000E+02
1.200000E+02
1.200000E+02
1.200000E+02
1.200000E+02
1.200000E+02
1.200000E+02
1.200000E+02
1.200000E+02
1.200000E+02
1.200000E+02
1.200000E+02
1.200000E+02
1.200000E+02
1.200000E+02
1.200000E+02
1.200000E+02
1.200000E+02
1.200000E+02
1.200000E+02
1.200000E+02
1.200000E+02
1.200000E+02
1.200000E+02
1.200000E+02
1.200000E+02
1.200000E+02
1.200000E+02
1.200000E+02
1.200000E+02
1.200000E+02
1.200000E+02
1.200000E+02
1.200000E+02
1.200000E+02
1.200000E+02
1.200000E+02
1.200000E+02
1.200000E+02
1.200000E+02
1.200000E+02
1.200000E+02
1.200000E+02
1.200000E+02
1.200000E+02
1.200000E+02
1.200000E+02
1.200000E+02
1.200000E+02
1.200000E+02
1.200000E+02
1.200000E+02
1.200000E+02
1.200000E+02
1.200000E+02
1.200000E+02
1.200000E+02
1.200000E+02
1.200000E+02
1.200000E+02
1.200000E+02
1.200000E+02
1.200000E+02
1.200000E+02
1.200000E+02
1.200000E+02
1.200000E+02
1.200000E+02
1.200000E+02
1.200000E+02
1.200000E+02
1.200000E+02
1.200000E+02
1.200000E+02
1.200000E+02
1.200000E+02
1.200000E+02
1.200000E+02
1.200000E+02
1.200000E+02
1.200000E+02
1.200000E+02
1.200000E+02
1.200000E+02
1.200000E+02
1.200000E+02
1.200000E+02
1.200000E+02
1.200000E+02
1.200000E+02
1.200000E+02
1.200000E+02
1.200000E+02
1.200000E+02
1.200000E+02
1.200000E+02
1.200000E+02
1.200000E+02
1.200000E+02
1.200000E+02
1.200000E+02
1.200000E+02
1.200000E+02
1.200000E+02
1.200000E+02
1.200000E+02
1.200000E+02
1.200000E+02
1.200000E+02
1.200000E+02
1.200000E+02
1.200000E+02
1.200000E+02
1.200000E+02
1.200000E+02
1.200000E+02
1.200000E+02
1.200000E+02
1.200000E+02
1.200000E+02
1.200000E+02
1.200000E+02
1.200000E+02
1.200000E+02
1.200000E+02
1.200000E+02
1.200000E+02
1.200000E+02
1.200000E+02
1.200000E+02
1.200000E+02
1.200000E+02
1.200000E+02
1.200000E+02
1.200000E+02
1.200000E+02
1.200000E+02
1.200000E+02
1.200000E+02
1.200000E+02
1.200000E+02
1.200000E+02
1.200000E+02
1.200000E+02
1.200000E+02
1.200000E+02
1.200000E+02
1.200000E+02
1.200000E+02
1.200000E+02
1.200000E+02
1.200000E+02
1.200000E+02
1.200000E+02
1.200000E+02
1.200000E+02
1.200000E+02
1.200000E+02
1.200000E+02
1.200000E+02
1.200000E+02
1.200000E+02
1.200000E+02
1.200000E+02
1.200000E+02
1.200000E+02
1.200000E+02
1.200000E+02
1.200000E+02
1.200000E+02
1.200000E+02
1.200000E+02
1.250000E+02
1.250000E+02
1.250000E+02
1.250000E+02
1.250000E+02
1.250000E+02
1.250000E+02
1.250000E+02
1.250000E+02
1.250000E+02
1.250000E+02
1.250000E+02
1.250000E+02
1.250000E+02
1.250000E+02
1.250000E+02
1.250000E+02
1.250000E+02
1.250000E+02
1.250000E+02
1.250000E+02
1.250000E+02
1.250000E+02
1.250000E+02
1.250000E+02
1.250000E+02
1.250000E+02
1.250000E+02
1.250000E+02
1.250000E+02
1.250000E+02
1.250000E+02
1.250000E+02
1.250000E+02
1.250000E+02
1.250000E+02
1.250000E+02
1.250000E+02
1.250000E+02
1.250000E+02
1.250000E+02
1.250000E+02
1.250000E+02
1.250000E+02
1.250000E+02
1.250000E+02
1.250000E+02
1.250000E+02
1.250000E+02
1.250000E+02
1.250000E+02
1.250000E+02
1.250000E+02
1.250000E+02
1.250000E+02
1.250000E+02
1.250000E+02
1.250000E+02
1.250000E+02
1.250000E+02
1.250000E+02
1.250000E+02
1.250000E+02
1.250000E+02
1.250000E+02
1.250000E+02
1.250000E+02
1.250000E+02
1.250000E+02
1.250000E+02
1.250000E+02
1.250000E+02
1.250000E+02
1.250000E+02
1.250000E+02
1.250000E+02
1.250000E+02
1.250000E+02
1.250000E+02
1.250000E+02
1.250000E+02
1.250000E+02
1.250000E+02
1.250000E+02
1.250000E+02
1.250000E+02
1.250000E+02
1.250000E+02
1.250000E+02
1.250000E+02
1.250000E+02
1.250000E+02
1.250000E+02
1.250000E+02
1.250000E+02
1.250000E+02
1.250000E+02
1.250000E+02
1.250000E+02
1.250000E+02
1.250000E+02
1.250000E+02
1.250000E+02
1.250000E+02
1.250000E+02
1.250000E+02
1.250000E+02
1.250000E+02
1.250000E+02
1.250000E+02
1.250000E+02
1.250000E+02
1.250000E+02
1.250000E+02
1.250000E+02
1.250000E+02
1.250000E+02
1.250000E+02
1.250000E+02
1.250000E+02
1.250000E+02
1.250000E+02
1.250000E+02
1.250000E+02
1.250000E+02
1.250000E+02
1.250000E+02
1.250000E+02
1.250000E+02
1.250000E+02
1.250000E+02
1.250000E+02
1.250000E+02
1.250000E+02
1.250000E+02
1.250000E+02
1.250000E+02
1.250000E+02
1.250000E+02
1.250000E+02
1.250000E+02
1.250000E+02
1.250000E+02
1.250000E+02
1.250000E+02
1.250000E+02
1.250000E+02
1.250000E+02
1.250000E+02
1.250000E+02
1.250000E+02
1.250000E+02
1.250000E+02
1.250000E+02
1.250000E+02
1.250000E+02
1.250000E+02
1.250000E+02
1.250000E+02
1.250000E+02
1.250000E+02
1.250000E+02
1.250000E+02
1.250000E+02
1.250000E+02
1.250000E+02
1.250000E+02
1.250000E+02
1.250000E+02
1.250000E+02
1.250000E+02
1.250000E+02
1.250000E+02
1.250000E+02
1.250000E+02
1.250000E+02
1.250000E+02
1.250000E+02
1.250000E+02
1.250000E+02
1.250000E+02
1.250000E+02
1.250000E+02
1.250000E+02
1.250000E+02
1.250000E+02
1.250000E+02
1.250000E+02
1.250000E+02
1.250000E+02
1.250000E+02
1.250000E+02
1.250000E+02
1.250000E+02
1.250000E+02
1.250000E+02
1.250000E+02
1.250000E+02
1.250000E+02
1.250000E+02
1.250000E+02
1.300000E+02
1.300000E+02
1.300000E+02
1.300000E+02
1.300000E+02
1.300000E+02
1.300000E+02
1.300000E+02
1.300000E+02
1.300000E+02
1.300000E+02
1.300000E+02
1.300000E+02
1.300000E+02
1.300000E+02
1.300000E+02
1.300000E+02
1.300000E+02
1.300000E+02
1.300000E+02
1.300000E+02
1.300000E+02
1.300000E+02
1.300000E+02
1.300000E+02
1.300000E+02
1.300000E+02
1.300000E+02
1.300000E+02
1.300000E+02
1.300000E+02
1.300000E+02
1.300000E+02
1.300000E+02
1.300000E+02
1.300000E+02
1.300000E+02
1.300000E+02
1.300000E+02
1.300000E+02
1.300000E+02
1.300000E+02
1.300000E+02
1.300000E+02
1.300000E+02
1.300000E+02
1.300000E+02
1.300000E+02
1.300000E+02
1.300000E+02
1.300000E+02
1.300000E+02
1.300000E+02
1.300000E+02
1.300000E+02
1.300000E+02
1.300000E+02
1.300000E+02
1.300000E+02
1.300000E+02
1.300000E+02
1.300000E+02
1.300000E+02
1.300000E+02
1.300000E+02
1.300000E+02
1.300000E+02
1.300000E+02
1.300000E+02
1.300000E+02
1.300000E+02
1.300000E+02
1.300000E+02
1.300000E+02
1.300000E+02
1.300000E+02
1.300000E+02
1.300000E+02
1.300000E+02
1.300000E+02
1.300000E+02
1.300000E+02
1.300000E+02
1.300000E+02
1.300000E+02
1.300000E+02
1.300000E+02
1.300000E+02
1.300000E+02
1.300000E+02
1.300000E+02
1.300000E+02
1.300000E+02
1.300000E+02
1.300000E+02
1.300000E+02
1.300000E+02
1.300000E+02
1.300000E+02
1.300000E+02
1.300000E+02
1.300000E+02
1.300000E+02
1.300000E+02
1.300000E+02
1.300000E+02
1.300000E+02
1.300000E+02
1.300000E+02
1.300000E+02
1.300000E+02
1.300000E+02
1.300000E+02
1.300000E+02
1.300000E+02
1.300000E+02
1.300000E+02
1.300000E+02
1.300000E+02
1.300000E+02
1.300000E+02
1.300000E+02
1.300000E+02
1.300000E+02
1.300000E+02
1.300000E+02
1.300000E+02
1.300000E+02
1.300000E+02
1.300000E+02
1.300000E+02
1.300000E+02
1.300000E+02
1.300000E+02
1.300000E+02
1.300000E+02
1.300000E+02
1.300000E+02
1.300000E+02
1.300000E+02
1.300000E+02
1.300000E+02
1.300000E+02
1.300000E+02
1.300000E+02
1.300000E+02
1.300000E+02
1.300000E+02
1.300000E+02
1.300000E+02
1.300000E+02
1.300000E+02
1.300000E+02
1.300000E+02
1.300000E+02
1.300000E+02
1.300000E+02
1.300000E+02
1.300000E+02
1.300000E+02
1.300000E+02
1.300000E+02
1.300000E+02
1.300000E+02
1.300000E+02
1.300000E+02
1.300000E+02
1.300000E+02
1.300000E+02
1.300000E+02
1.300000E+02
1.300000E+02
1.300000E+02
1.300000E+02
1.300000E+02
1.300000E+02
1.300000E+02
1.300000E+02
1.300000E+02
1.300000E+02
1.300000E+02
1.300000E+02
1.300000E+02
1.300000E+02
1.300000E+02
1.300000E+02
1.300000E+02
1.300000E+02
1.300000E+02
1.300000E+02
1.300000E+02
1.300000E+02
1.300000E+02
1.300000E+02
1.300000E+02
1.300000E+02
1.300000E+02
1.300000E+02
1.300000E+02
1.300000E+02
1.300000E+02
1.350000E+02
1.350000E+02
1.350000E+02
1.350000E+02
1.350000E+02
1.350000E+02
1.350000E+02
1.350000E+02
1.350000E+02
1.350000E+02
1.350000E+02
1.350000E+02
1.350000E+02
1.350000E+02
1.350000E+02
1.350000E+02
1.350000E+02
1.350000E+02
1.350000E+02
1.350000E+02
1.350000E+02
1.350000E+02
1.350000E+02
1.350000E+02
1.350000E+02
1.350000E+02
1.350000E+02
1.350000E+02
1.350000E+02
1.350000E+02
1.350000E+02
1.350000E+02
1.350000E+02
1.350000E+02
1.350000E+02
1.350000E+02
1.350000E+02
1.350000E+02
1.350000E+02
1.350000E+02
1.350000E+02
1.350000E+02
1.350000E+02
1.350000E+02
1.350000E+02
1.350000E+02
1.350000E+02
1.350000E+02
1.350000E+02
1.350000E+02
1.350000E+02
1.350000E+02
1.350000E+02
1.350000E+02
1.350000E+02
1.350000E+02
1.350000E+02
1.350000E+02
1.350000E+02
1.350000E+02
1.350000E+02
1.350000E+02
1.350000E+02
1.350000E+02
1.350000E+02
1.350000E+02
1.350000E+02
1.350000E+02
1.350000E+02
1.350000E+02
1.350000E+02
1.350000E+02
1.350000E+02
1.350000E+02
1.350000E+02
1.350000E+02
1.350000E+02
1.350000E+02
1.350000E+02
1.350000E+02
1.350000E+02
1.350000E+02
1.350000E+02
1.350000E+02
1.350000E+02
1.350000E+02
1.350000E+02
1.350000E+02
1.350000E+02
1.350000E+02
1.350000E+02
1.350000E+02
1.350000E+02
1.350000E+02
1.350000E+02
1.350000E+02
1.350000E+02
1.350000E+02
1.350000E+02
1.350000E+02
1.350000E+02
1.350000E+02
1.350000E+02
1.350000E+02
1.350000E+02
1.350000E+02
1.350000E+02
1.350000E+02
1.350000E+02
1.350000E+02
1.350000E+02
1.350000E+02
1.350000E+02
1.350000E+02
1.350000E+02
1.350000E+02
1.350000E+02
1.350000E+02
1.350000E+02
1.350000E+02
1.350000E+02
1.350000E+02
1.350000E+02
1.350000E+02
1.350000E+02
1.350000E+02
1.350000E+02
1.350000E+02
1.350000E+02
1.350000E+02
1.350000E+02
1.350000E+02
1.350000E+02
1.350000E+02
1.350000E+02
1.350000E+02
1.350000E+02
1.350000E+02
1.350000E+02
1.350000E+02
1.350000E+02
1.350000E+02
1.350000E+02
1.350000E+02
1.350000E+02
1.350000E+02
1.350000E+02
1.350000E+02
1.350000E+02
1.350000E+02
1.350000E+02
1.350000E+02
1.350000E+02
1.350000E+02
1.350000E+02
1.350000E+02
1.350000E+02
1.350000E+02
1.350000E+02
1.350000E+02
1.350000E+02
1.350000E+02
1.350000E+02
1.350000E+02
1.350000E+02
1.350000E+02
1.350000E+02
1.350000E+02
1.350000E+02
1.350000E+02
1.350000E+02
1.350000E+02
1.350000E+02
1.350000E+02
1.350000E+02
1.350000E+02
1.350000E+02
1.350000E+02
1.350000E+02
1.350000E+02
1.350000E+02
1.350000E+02
1.350000E+02
1.350000E+02
1.350000E+02
1.350000E+02
1.350000E+02
1.350000E+02
1.350000E+02
1.350000E+02
1.350000E+02
1.350000E+02
1.350000E+02
1.350000E+02
1.350000E+02
1.350000E+02
1.350000E+02
1.350000E+02
1.350000E+02
1.350000E+02
1.350000E+02
1.400000E+02
1.400000E+02
1.400000E+02
1.400000E+02
1.400000E+02
1.400000E+02
1.400000E+02
1.400000E+02
1.400000E+02
1.400000E+02
1.400000E+02
1.400000E+02
1.400000E+02
1.400000E+02
1.400000E+02
1.400000E+02
1.400000E+02
1.400000E+02
1.400000E+02
1.400000E+02
1.400000E+02
1.400000E+02
1.400000E+02
1.400000E+02
1.400000E+02
1.400000E+02
1.400000E+02
1.400000E+02
1.400000E+02
1.400000E+02
1.400000E+02
1.400000E+02
1.400000E+02
1.400000E+02
1.400000E+02
1.400000E+02
1.400000E+02
1.400000E+02
1.400000E+02
1.400000E+02
1.400000E+02
1.400000E+02
1.400000E+02
1.400000E+02
1.400000E+02
1.400000E+02
1.400000E+02
1.400000E+02
1.400000E+02
1.400000E+02
1.400000E+02
1.400000E+02
1.400000E+02
1.400000E+02
1.400000E+02
1.400000E+02
1.400000E+02
1.400000E+02
1.400000E+02
1.400000E+02
1.400000E+02
1.400000E+02
1.400000E+02
1.400000E+02
1.400000E+02
1.400000E+02
1.400000E+02
1.400000E+02
1.400000E+02
1.400000E+02
1.400000E+02
1.400000E+02
1.400000E+02
1.400000E+02
1.400000E+02
1.400000E+02
1.400000E+02
1.400000E+02
1.400000E+02
1.400000E+02
1.400000E+02
1.400000E+02
1.400000E+02
1.400000E+02
1.400000E+02
1.400000E+02
1.400000E+02
1.400000E+02
1.400000E+02
1.400000E+02
1.400000E+02
1.400000E+02
1.400000E+02
1.400000E+02
1.400000E+02
1.400000E+02
1.400000E+02
1.400000E+02
1.400000E+02
1.400000E+02
1.400000E+02
1.400000E+02
1.400000E+02
1.400000E+02
1.400000E+02
1.400000E+02
1.400000E+02
1.400000E+02
1.400000E+02
1.400000E+02
1.400000E+02
1.400000E+02
1.400000E+02
1.400000E+02
1.400000E+02
1.400000E+02
1.400000E+02
1.400000E+02
1.400000E+02
1.400000E+02
1.400000E+02
1.400000E+02
1.400000E+02
1.400000E+02
1.400000E+02
1.400000E+02
1.400000E+02
1.400000E+02
1.400000E+02
1.400000E+02
1.400000E+02
1.400000E+02
1.400000E+02
1.400000E+02
1.400000E+02
1.400000E+02
1.400000E+02
1.400000E+02
1.400000E+02
1.400000E+02
1.400000E+02
1.400000E+02
1.400000E+02
1.400000E+02
1.400000E+02
1.400000E+02
1.400000E+02
1.400000E+02
1.400000E+02
1.400000E+02
1.400000E+02
1.400000E+02
1.400000E+02
1.400000E+02
1.400000E+02
1.400000E+02
1.400000E+02
1.400000E+02
1.400000E+02
1.400000E+02
1.400000E+02
1.400000E+02
1.400000E+02
1.400000E+02
1.400000E+02
1.400000E+02
1.400000E+02
1.400000E+02
1.400000E+02
1.400000E+02
1.400000E+02
1.400000E+02
1.400000E+02
1.400000E+02
1.400000E+02
1.400000E+02
1.400000E+02
1.400000E+02
1.400000E+02
1.400000E+02
1.400000E+02
1.400000E+02
1.400000E+02
1.400000E+02
1.400000E+02
1.400000E+02
1.400000E+02
1.400000E+02
1.400000E+02
1.400000E+02
1.400000E+02
1.400000E+02
1.400000E+02
1.400000E+02
1.400000E+02
1.400000E+02
1.400000E+02
1.400000E+02
1.400000E+02
1.400000E+02
1.400000E+02
1.450000E+02
1.450000E+02
1.450000E+02
1.450000E+02
1.450000E+02
1.450000E+02
1.450000E+02
1.450000E+02
1.450000E+02
1.450000E+02
1.450000E+02
1.450000E+02
1.450000E+02
1.450000E+02
1.450000E+02
1.450000E+02
1.450000E+02
1.450000E+02
1.450000E+02
1.450000E+02
1.450000E+02
1.450000E+02
1.450000E+02
1.450000E+02
1.450000E+02
1.450000E+02
1.450000E+02
1.450000E+02
1.450000E+02
1.450000E+02
1.450000E+02
1.450000E+02
1.450000E+02
1.450000E+02
1.450000E+02
1.450000E+02
1.450000E+02
1.450000E+02
1.450000E+02
1.450000E+02
1.450000E+02
1.450000E+02
1.450000E+02
1.450000E+02
1.450000E+02
1.450000E+02
1.450000E+02
1.450000E+02
1.450000E+02
1.450000E+02
1.450000E+02
1.450000E+02
1.450000E+02
1.450000E+02
1.450000E+02
1.450000E+02
1.450000E+02
1.450000E+02
1.450000E+02
1.450000E+02
1.450000E+02
1.450000E+02
1.450000E+02
1.450000E+02
1.450000E+02
1.450000E+02
1.450000E+02
1.450000E+02
1.450000E+02
1.450000E+02
1.450000E+02
1.450000E+02
1.450000E+02
1.450000E+02
1.450000E+02
1.450000E+02
1.450000E+02
1.450000E+02
1.450000E+02
1.450000E+02
1.450000E+02
1.450000E+02
1.450000E+02
1.450000E+02
1.450000E+02
1.450000E+02
1.450000E+02
1.450000E+02
1.450000E+02
1.450000E+02
1.450000E+02
1.450000E+02
1.450000E+02
1.450000E+02
1.450000E+02
1.450000E+02
1.450000E+02
1.450000E+02
1.450000E+02
1.450000E+02
1.450000E+02
1.450000E+02
1.450000E+02
1.450000E+02
1.450000E+02
1.450000E+02
1.450000E+02
1.450000E+02
1.450000E+02
1.450000E+02
1.450000E+02
1.450000E+02
1.450000E+02
1.450000E+02
1.450000E+02
1.450000E+02
1.450000E+02
1.450000E+02
1.450000E+02
1.450000E+02
1.450000E+02
1.450000E+02
1.450000E+02
1.450000E+02
1.450000E+02
1.450000E+02
1.450000E+02
1.450000E+02
1.450000E+02
1.450000E+02
1.450000E+02
1.450000E+02
1.450000E+02
1.450000E+02
1.450000E+02
1.450000E+02
1.450000E+02
1.450000E+02
1.450000E+02
1.450000E+02
1.450000E+02
1.450000E+02
1.450000E+02
1.450000E+02
1.450000E+02
1.450000E+02
1.450000E+02
1.450000E+02
1.450000E+02
1.450000E+02
1.450000E+02
1.450000E+02
1.450000E+02
1.450000E+02
1.450000E+02
1.450000E+02
1.450000E+02
1.450000E+02
1.450000E+02
1.450000E+02
1.450000E+02
1.450000E+02
1.450000E+02
1.450000E+02
1.450000E+02
1.450000E+02
1.450000E+02
1.450000E+02
1.450000E+02
1.450000E+02
1.450000E+02
1.450000E+02
1.450000E+02
1.450000E+02
1.450000E+02
1.450000E+02
1.450000E+02
1.450000E+02
1.450000E+02
1.450000E+02
1.450000E+02
1.450000E+02
1.450000E+02
1.450000E+02
1.450000E+02
1.450000E+02
1.450000E+02
1.450000E+02
1.450000E+02
1.450000E+02
1.450000E+02
1.450000E+02
1.450000E+02
1.450000E+02
1.450000E+02
1.450000E+02
1.450000E+02
1.450000E+02
1.450000E+02
1.450000E+02
1.450000E+02
1.500000E+02
1.500000E+02
1.500000E+02
1.500000E+02
1.500000E+02
1.500000E+02
1.500000E+02
1.500000E+02
1.500000E+02
1.500000E+02
1.500000E+02
1.500000E+02
1.500000E+02
1.500000E+02
1.500000E+02
1.500000E+02
1.500000E+02
1.500000E+02
1.500000E+02
1.500000E+02
1.500000E+02
1.500000E+02
1.500000E+02
1.500000E+02
1.500000E+02
1.500000E+02
1.500000E+02
1.500000E+02
1.500000E+02
1.500000E+02
1.500000E+02
1.500000E+02
1.500000E+02
1.500000E+02
1.500000E+02
1.500000E+02
1.500000E+02
1.500000E+02
1.500000E+02
1.500000E+02
1.500000E+02
1.500000E+02
1.500000E+02
1.500000E+02
1.500000E+02
1.500000E+02
1.500000E+02
1.500000E+02
1.500000E+02
1.500000E+02
1.500000E+02
1.500000E+02
1.500000E+02
1.500000E+02
1.500000E+02
1.500000E+02
1.500000E+02
1.500000E+02
1.500000E+02
1.500000E+02
1.500000E+02
1.500000E+02
1.500000E+02
1.500000E+02
1.500000E+02
1.500000E+02
1.500000E+02
1.500000E+02
1.500000E+02
1.500000E+02
1.500000E+02
1.500000E+02
1.500000E+02
1.500000E+02
1.500000E+02
1.500000E+02
1.500000E+02
1.500000E+02
1.500000E+02
1.500000E+02
1.500000E+02
1.500000E+02
1.500000E+02
1.500000E+02
1.500000E+02
1.500000E+02
1.500000E+02
1.500000E+02
1.500000E+02
1.500000E+02
1.500000E+02
1.500000E+02
1.500000E+02
1.500000E+02
1.500000E+02
1.500000E+02
1.500000E+02
1.500000E+02
1.500000E+02
1.500000E+02
1.500000E+02
1.500000E+02
1.500000E+02
1.500000E+02
1.500000E+02
1.500000E+02
1.500000E+02
1.500000E+02
1.500000E+02
1.500000E+02
1.500000E+02
1.500000E+02
1.500000E+02
1.500000E+02
1.500000E+02
1.500000E+02
1.500000E+02
1.500000E+02
1.500000E+02
1.500000E+02
1.500000E+02
1.500000E+02
1.500000E+02
1.500000E+02
1.500000E+02
1.500000E+02
1.500000E+02
1.500000E+02
1.500000E+02
1.500000E+02
1.500000E+02
1.500000E+02
1.500000E+02
1.500000E+02
1.500000E+02
1.500000E+02
1.500000E+02
1.500000E+02
1.500000E+02
1.500000E+02
1.500000E+02
1.500000E+02
1.500000E+02
1.500000E+02
1.500000E+02
1.500000E+02
1.500000E+02
1.500000E+02
1.500000E+02
1.500000E+02
1.500000E+02
1.500000E+02
1.500000E+02
1.500000E+02
1.500000E+02
1.500000E+02
1.500000E+02
1.500000E+02
1.500000E+02
1.500000E+02
1.500000E+02
1.500000E+02
1.500000E+02
1.500000E+02
1.500000E+02
1.500000E+02
1.500000E+02
1.500000E+02
1.500000E+02
1.500000E+02
1.500000E+02
1.500000E+02
1.500000E+02
1.500000E+02
1.500000E+02
1.500000E+02
1.500000E+02
1.500000E+02
1.500000E+02
1.500000E+02
1.500000E+02
1.500000E+02
1.500000E+02
1.500000E+02
1.500000E+02
1.500000E+02
1.500000E+02
1.500000E+02
1.500000E+02
1.500000E+02
1.500000E+02
1.500000E+02
1.500000E+02
1.500000E+02
1.500000E+02
1.500000E+02
1.500000E+02
1.500000E+02
1.500000E+02
1.500000E+02
1.500000E+02
1.550000E+02
1.550000E+02
1.550000E+02
1.550000E+02
1.550000E+02
1.550000E+02
1.550000E+02
1.550000E+02
1.550000E+02
1.550000E+02
1.550000E+02
1.550000E+02
1.550000E+02
1.550000E+02
1.550000E+02
1.550000E+02
1.550000E+02
1.550000E+02
1.550000E+02
1.550000E+02
1.550000E+02
1.550000E+02
1.550000E+02
1.550000E+02
1.550000E+02
1.550000E+02
1.550000E+02
1.550000E+02
1.550000E+02
1.550000E+02
1.550000E+02
1.550000E+02
1.550000E+02
1.550000E+02
1.550000E+02
1.550000E+02
1.550000E+02
1.550000E+02
1.550000E+02
1.550000E+02
1.550000E+02
1.550000E+02
1.550000E+02
1.550000E+02
1.550000E+02
1.550000E+02
1.550000E+02
1.550000E+02
1.550000E+02
1.550000E+02
1.550000E+02
1.550000E+02
1.550000E+02
1.550000E+02
1.550000E+02
1.550000E+02
1.550000E+02
1.550000E+02
1.550000E+02
1.550000E+02
1.550000E+02
1.550000E+02
1.550000E+02
1.550000E+02
1.550000E+02
1.550000E+02
1.550000E+02
1.550000E+02
1.550000E+02
1.550000E+02
1.550000E+02
1.550000E+02
1.550000E+02
1.550000E+02
1.550000E+02
1.550000E+02
1.550000E+02
1.550000E+02
1.550000E+02
1.550000E+02
1.550000E+02
1.550000E+02
1.550000E+02
1.550000E+02
1.550000E+02
1.550000E+02
1.550000E+02
1.550000E+02
1.550000E+02
1.550000E+02
1.550000E+02
1.550000E+02
1.550000E+02
1.550000E+02
1.550000E+02
1.550000E+02
1.550000E+02
1.550000E+02
1.550000E+02
1.550000E+02
1.550000E+02
1.550000E+02
1.550000E+02
1.550000E+02
1.550000E+02
1.550000E+02
1.550000E+02
1.550000E+02
1.550000E+02
1.550000E+02
1.550000E+02
1.550000E+02
1.550000E+02
1.550000E+02
1.550000E+02
1.550000E+02
1.550000E+02
1.550000E+02
1.550000E+02
1.550000E+02
1.550000E+02
1.550000E+02
1.550000E+02
1.550000E+02
1.550000E+02
1.550000E+02
1.550000E+02
1.550000E+02
1.550000E+02
1.550000E+02
1.550000E+02
1.550000E+02
1.550000E+02
1.550000E+02
1.550000E+02
1.550000E+02
1.550000E+02
1.550000E+02
1.550000E+02
1.550000E+02
1.550000E+02
1.550000E+02
1.550000E+02
1.550000E+02
1.550000E+02
1.550000E+02
1.550000E+02
1.550000E+02
1.550000E+02
1.550000E+02
1.550000E+02
1.550000E+02
1.550000E+02
1.550000E+02
1.550000E+02
1.550000E+02
1.550000E+02
1.550000E+02
1.550000E+02
1.550000E+02
1.550000E+02
1.550000E+02
1.550000E+02
1.550000E+02
1.550000E+02
1.550000E+02
1.550000E+02
1.550000E+02
1.550000E+02
1.550000E+02
1.550000E+02
1.550000E+02
1.550000E+02
1.550000E+02
1.550000E+02
1.550000E+02
1.550000E+02
1.550000E+02
1.550000E+02
1.550000E+02
1.550000E+02
1.550000E+02
1.550000E+02
1.550000E+02
1.550000E+02
1.550000E+02
1.550000E+02
1.550000E+02
1.550000E+02
1.550000E+02
1.550000E+02
1.550000E+02
1.550000E+02
1.550000E+02
1.550000E+02
1.550000E+02
1.550000E+02
1.550000E+02
1.550000E+02
1.550000E+02
1.550000E+02
1.600000E+02
1.600000E+02
1.600000E+02
1.600000E+02
1.600000E+02
1.600000E+02
1.600000E+02
1.600000E+02
1.600000E+02
1.600000E+02
1.600000E+02
1.600000E+02
1.600000E+02
1.600000E+02
1.600000E+02
1.600000E+02
1.600000E+02
1.600000E+02
1.600000E+02
1.600000E+02
1.600000E+02
1.600000E+02
1.600000E+02
1.600000E+02
1.600000E+02
1.600000E+02
1.600000E+02
1.600000E+02
1.600000E+02
1.600000E+02
1.600000E+02
1.600000E+02
1.600000E+02
1.600000E+02
1.600000E+02
1.600000E+02
1.600000E+02
1.600000E+02
1.600000E+02
1.600000E+02
1.600000E+02
1.600000E+02
1.600000E+02
1.600000E+02
1.600000E+02
1.600000E+02
1.600000E+02
1.600000E+02
1.600000E+02
1.600000E+02
1.600000E+02
1.600000E+02
1.600000E+02
1.600000E+02
1.600000E+02
1.600000E+02
1.600000E+02
1.600000E+02
1.600000E+02
1.600000E+02
1.600000E+02
1.600000E+02
1.600000E+02
1.600000E+02
1.600000E+02
1.600000E+02
1.600000E+02
1.600000E+02
1.600000E+02
1.600000E+02
1.600000E+02
1.600000E+02
1.600000E+02
1.600000E+02
1.600000E+02
1.600000E+02
1.600000E+02
1.600000E+02
1.600000E+02
1.600000E+02
1.600000E+02
1.600000E+02
1.600000E+02
1.600000E+02
1.600000E+02
1.600000E+02
1.600000E+02
1.600000E+02
1.600000E+02
1.600000E+02
1.600000E+02
1.600000E+02
1.600000E+02
1.600000E+02
1.600000E+02
1.600000E+02
1.600000E+02
1.600000E+02
1.600000E+02
1.600000E+02
1.600000E+02
1.600000E+02
1.600000E+02
1.600000E+02
1.600000E+02
1.600000E+02
1.600000E+02
1.600000E+02
1.600000E+02
1.600000E+02
1.600000E+02
1.600000E+02
1.600000E+02
1.600000E+02
1.600000E+02
1.600000E+02
1.600000E+02
1.600000E+02
1.600000E+02
1.600000E+02
1.600000E+02
1.600000E+02
1.600000E+02
1.600000E+02
1.600000E+02
1.600000E+02
1.600000E+02
1.600000E+02
1.600000E+02
1.600000E+02
1.600000E+02
1.600000E+02
1.600000E+02
1.600000E+02
1.600000E+02
1.600000E+02
1.600000E+02
1.600000E+02
1.600000E+02
1.600000E+02
1.600000E+02
1.600000E+02
1.600000E+02
1.600000E+02
1.600000E+02
1.600000E+02
1.600000E+02
1.600000E+02
1.600000E+02
1.600000E+02
1.600000E+02
1.600000E+02
1.600000E+02
1.600000E+02
1.600000E+02
1.600000E+02
1.600000E+02
1.600000E+02
1.600000E+02
1.600000E+02
1.600000E+02
1.600000E+02
1.600000E+02
1.600000E+02
1.600000E+02
1.600000E+02
1.600000E+02
1.600000E+02
1.600000E+02
1.600000E+02
1.600000E+02
1.600000E+02
1.600000E+02
1.600000E+02
1.600000E+02
1.600000E+02
1.600000E+02
1.600000E+02
1.600000E+02
1.600000E+02
1.600000E+02
1.600000E+02
1.600000E+02
1.600000E+02
1.600000E+02
1.600000E+02
1.600000E+02
1.600000E+02
1.600000E+02
1.600000E+02
1.600000E+02
1.600000E+02
1.600000E+02
1.600000E+02
1.600000E+02
1.600000E+02
1.600000E+02
1.600000E+02
1.600000E+02
1.600000E+02
1.600000E+02
1.650000E+02
1.650000E+02
1.650000E+02
1.650000E+02
1.650000E+02
1.650000E+02
1.650000E+02
1.650000E+02
1.650000E+02
1.650000E+02
1.650000E+02
1.650000E+02
1.650000E+02
1.650000E+02
1.650000E+02
1.650000E+02
1.650000E+02
1.650000E+02
1.650000E+02
1.650000E+02
1.650000E+02
1.650000E+02
1.650000E+02
1.650000E+02
1.650000E+02
1.650000E+02
1.650000E+02
1.650000E+02
1.650000E+02
1.650000E+02
1.650000E+02
1.650000E+02
1.650000E+02
1.650000E+02
1.650000E+02
1.650000E+02
1.650000E+02
1.650000E+02
1.650000E+02
1.650000E+02
1.650000E+02
1.650000E+02
1.650000E+02
1.650000E+02
1.650000E+02
1.650000E+02
1.650000E+02
1.650000E+02
1.650000E+02
1.650000E+02
1.650000E+02
1.650000E+02
1.650000E+02
1.650000E+02
1.650000E+02
1.650000E+02
1.650000E+02
1.650000E+02
1.650000E+02
1.650000E+02
1.650000E+02
1.650000E+02
1.650000E+02
1.650000E+02
1.650000E+02
1.650000E+02
1.650000E+02
1.650000E+02
1.650000E+02
1.650000E+02
1.650000E+02
1.650000E+02
1.650000E+02
1.650000E+02
1.650000E+02
1.650000E+02
1.650000E+02
1.650000E+02
1.650000E+02
1.650000E+02
1.650000E+02
1.650000E+02
1.650000E+02
1.650000E+02
1.650000E+02
1.650000E+02
1.650000E+02
1.650000E+02
1.650000E+02
1.650000E+02
1.650000E+02
1.650000E+02
1.650000E+02
1.650000E+02
1.650000E+02
1.650000E+02
1.650000E+02
1.650000E+02
1.650000E+02
1.650000E+02
1.650000E+02
1.650000E+02
1.650000E+02
1.650000E+02
1.650000E+02
1.650000E+02
1.650000E+02
1.650000E+02
1.650000E+02
1.650000E+02
1.650000E+02
1.650000E+02
1.650000E+02
1.650000E+02
1.650000E+02
1.650000E+02
1.650000E+02
1.650000E+02
1.650000E+02
1.650000E+02
1.650000E+02
1.650000E+02
1.650000E+02
1.650000E+02
1.650000E+02
1.650000E+02
1.650000E+02
1.650000E+02
1.650000E+02
1.650000E+02
1.650000E+02
1.650000E+02
1.650000E+02
1.650000E+02
1.650000E+02
1.650000E+02
1.650000E+02
1.650000E+02
1.650000E+02
1.650000E+02
1.650000E+02
1.650000E+02
1.650000E+02
1.650000E+02
1.650000E+02
1.650000E+02
1.650000E+02
1.650000E+02
1.650000E+02
1.650000E+02
1.650000E+02
1.650000E+02
1.650000E+02
1.650000E+02
1.650000E+02
1.650000E+02
1.650000E+02
1.650000E+02
1.650000E+02
1.650000E+02
1.650000E+02
1.650000E+02
1.650000E+02
1.650000E+02
1.650000E+02
1.650000E+02
1.650000E+02
1.650000E+02
1.650000E+02
1.650000E+02
1.650000E+02
1.650000E+02
1.650000E+02
1.650000E+02
1.650000E+02
1.650000E+02
1.650000E+02
1.650000E+02
1.650000E+02
1.650000E+02
1.650000E+02
1.650000E+02
1.650000E+02
1.650000E+02
1.650000E+02
1.650000E+02
1.650000E+02
1.650000E+02
1.650000E+02
1.650000E+02
1.650000E+02
1.650000E+02
1.650000E+02
1.650000E+02
1.650000E+02
1.650000E+02
1.650000E+02
1.650000E+02
1.650000E+02
1.650000E+02
1.650000E+02
1.700000E+02
1.700000E+02
1.700000E+02
1.700000E+02
1.700000E+02
1.700000E+02
1.700000E+02
1.700000E+02
1.700000E+02
1.700000E+02
1.700000E+02
1.700000E+02
1.700000E+02
1.700000E+02
1.700000E+02
1.700000E+02
1.700000E+02
1.700000E+02
1.700000E+02
1.700000E+02
1.700000E+02
1.700000E+02
1.700000E+02
1.700000E+02
1.700000E+02
1.700000E+02
1.700000E+02
1.700000E+02
1.700000E+02
1.700000E+02
1.700000E+02
1.700000E+02
1.700000E+02
1.700000E+02
1.700000E+02
1.700000E+02
1.700000E+02
1.700000E+02
1.700000E+02
1.700000E+02
1.700000E+02
1.700000E+02
1.700000E+02
1.700000E+02
1.700000E+02
1.700000E+02
1.700000E+02
1.700000E+02
1.700000E+02
1.700000E+02
1.700000E+02
1.700000E+02
1.700000E+02
1.700000E+02
1.700000E+02
1.700000E+02
1.700000E+02
1.700000E+02
1.700000E+02
1.700000E+02
1.700000E+02
1.700000E+02
1.700000E+02
1.700000E+02
1.700000E+02
1.700000E+02
1.700000E+02
1.700000E+02
1.700000E+02
1.700000E+02
1.700000E+02
1.700000E+02
1.700000E+02
1.700000E+02
1.700000E+02
1.700000E+02
1.700000E+02
1.700000E+02
1.700000E+02
1.700000E+02
1.700000E+02
1.700000E+02
1.700000E+02
1.700000E+02
1.700000E+02
1.700000E+02
1.700000E+02
1.700000E+02
1.700000E+02
1.700000E+02
1.700000E+02
1.700000E+02
1.700000E+02
1.700000E+02
1.700000E+02
1.700000E+02
1.700000E+02
1.700000E+02
1.700000E+02
1.700000E+02
1.700000E+02
1.700000E+02
1.700000E+02
1.700000E+02
1.700000E+02
1.700000E+02
1.700000E+02
1.700000E+02
1.700000E+02
1.700000E+02
1.700000E+02
1.700000E+02
1.700000E+02
1.700000E+02
1.700000E+02
1.700000E+02
1.700000E+02
1.700000E+02
1.700000E+02
1.700000E+02
1.700000E+02
1.700000E+02
1.700000E+02
1.700000E+02
1.700000E+02
1.700000E+02
1.700000E+02
1.700000E+02
1.700000E+02
1.700000E+02
1.700000E+02
1.700000E+02
1.700000E+02
1.700000E+02
1.700000E+02
1.700000E+02
1.700000E+02
1.700000E+02
1.700000E+02
1.700000E+02
1.700000E+02
1.700000E+02
1.700000E+02
1.700000E+02
1.700000E+02
1.700000E+02
1.700000E+02
1.700000E+02
1.700000E+02
1.700000E+02
1.700000E+02
1.700000E+02
1.700000E+02
1.700000E+02
1.700000E+02
1.700000E+02
1.700000E+02
1.700000E+02
1.700000E+02
1.700000E+02
1.700000E+02
1.700000E+02
1.700000E+02
1.700000E+02
1.700000E+02
1.700000E+02
1.700000E+02
1.700000E+02
1.700000E+02
1.700000E+02
1.700000E+02
1.700000E+02
1.700000E+02
1.700000E+02
1.700000E+02
1.700000E+02
1.700000E+02
1.700000E+02
1.700000E+02
1.700000E+02
1.700000E+02
1.700000E+02
1.700000E+02
1.700000E+02
1.700000E+02
1.700000E+02
1.700000E+02
1.700000E+02
1.700000E+02
1.700000E+02
1.700000E+02
1.700000E+02
1.700000E+02
1.700000E+02
1.700000E+02
1.700000E+02
1.700000E+02
1.700000E+02
1.700000E+02
1.700000E+02
1.700000E+02
1.750000E+02
1.750000E+02
1.750000E+02
1.750000E+02
1.750000E+02
1.750000E+02
1.750000E+02
1.750000E+02
1.750000E+02
1.750000E+02
1.750000E+02
1.750000E+02
1.750000E+02
1.750000E+02
1.750000E+02
1.750000E+02
1.750000E+02
1.750000E+02
1.750000E+02
1.750000E+02
1.750000E+02
1.750000E+02
1.750000E+02
1.750000E+02
1.750000E+02
1.750000E+02
1.750000E+02
1.750000E+02
1.750000E+02
1.750000E+02
1.750000E+02
1.750000E+02
1.750000E+02
1.750000E+02
1.750000E+02
1.750000E+02
1.750000E+02
1.750000E+02
1.750000E+02
1.750000E+02
1.750000E+02
1.750000E+02
1.750000E+02
1.750000E+02
1.750000E+02
1.750000E+02
1.750000E+02
1.750000E+02
1.750000E+02
1.750000E+02
1.750000E+02
1.750000E+02
1.750000E+02
1.750000E+02
1.750000E+02
1.750000E+02
1.750000E+02
1.750000E+02
1.750000E+02
1.750000E+02
1.750000E+02
1.750000E+02
1.750000E+02
1.750000E+02
1.750000E+02
1.750000E+02
1.750000E+02
1.750000E+02
1.750000E+02
1.750000E+02
1.750000E+02
1.750000E+02
1.750000E+02
1.750000E+02
1.750000E+02
1.750000E+02
1.750000E+02
1.750000E+02
1.750000E+02
1.750000E+02
1.750000E+02
1.750000E+02
1.750000E+02
1.750000E+02
1.750000E+02
1.750000E+02
1.750000E+02
1.750000E+02
1.750000E+02
1.750000E+02
1.750000E+02
1.750000E+02
1.750000E+02
1.750000E+02
1.750000E+02
1.750000E+02
1.750000E+02
1.750000E+02
1.750000E+02
1.750000E+02
1.750000E+02
1.750000E+02
1.750000E+02
1.750000E+02
1.750000E+02
1.750000E+02
1.750000E+02
1.750000E+02
1.750000E+02
1.750000E+02
1.750000E+02
1.750000E+02
1.750000E+02
1.750000E+02
1.750000E+02
1.750000E+02
1.750000E+02
1.750000E+02
1.750000E+02
1.750000E+02
1.750000E+02
1.750000E+02
1.750000E+02
1.750000E+02
1.750000E+02
1.750000E+02
1.750000E+02
1.750000E+02
1.750000E+02
1.750000E+02
1.750000E+02
1.750000E+02
1.750000E+02
1.750000E+02
1.750000E+02
1.750000E+02
1.750000E+02
1.750000E+02
1.750000E+02
1.750000E+02
1.750000E+02
1.750000E+02
1.750000E+02
1.750000E+02
1.750000E+02
1.750000E+02
1.750000E+02
1.750000E+02
1.750000E+02
1.750000E+02
1.750000E+02
1.750000E+02
1.750000E+02
1.750000E+02
1.750000E+02
1.750000E+02
1.750000E+02
1.750000E+02
1.750000E+02
1.750000E+02
1.750000E+02
1.750000E+02
1.750000E+02
1.750000E+02
1.750000E+02
1.750000E+02
1.750000E+02
1.750000E+02
1.750000E+02
1.750000E+02
1.750000E+02
1.750000E+02
1.750000E+02
1.750000E+02
1.750000E+02
1.750000E+02
1.750000E+02
1.750000E+02
1.750000E+02
1.750000E+02
1.750000E+02
1.750000E+02
1.750000E+02
1.750000E+02
1.750000E+02
1.750000E+02
1.750000E+02
1.750000E+02
1.750000E+02
1.750000E+02
1.750000E+02
1.750000E+02
1.750000E+02
1.750000E+02
1.750000E+02
1.750000E+02
1.750000E+02
1.750000E+02
1.750000E+02
1.750000E+02
1.750000E+02
1.800000E+02
1.800000E+02
1.800000E+02
1.800000E+02
1.800000E+02
1.800000E+02
1.800000E+02
1.800000E+02
1.800000E+02
1.800000E+02
1.800000E+02
1.800000E+02
1.800000E+02
1.800000E+02
1.800000E+02
1.800000E+02
1.800000E+02
1.800000E+02
1.800000E+02
1.800000E+02
1.800000E+02
1.800000E+02
1.800000E+02
1.800000E+02
1.800000E+02
1.800000E+02
1.800000E+02
1.800000E+02
1.800000E+02
1.800000E+02
1.800000E+02
1.800000E+02
1.800000E+02
1.800000E+02
1.800000E+02
1.800000E+02
1.800000E+02
1.800000E+02
1.800000E+02
1.800000E+02
1.800000E+02
1.800000E+02
1.800000E+02
1.800000E+02
1.800000E+02
1.800000E+02
1.800000E+02
1.800000E+02
1.800000E+02
1.800000E+02
1.800000E+02
1.800000E+02
1.800000E+02
1.800000E+02
1.800000E+02
1.800000E+02
1.800000E+02
1.800000E+02
1.800000E+02
1.800000E+02
1.800000E+02
1.800000E+02
1.800000E+02
1.800000E+02
1.800000E+02
1.800000E+02
1.800000E+02
1.800000E+02
1.800000E+02
1.800000E+02
1.800000E+02
1.800000E+02
1.800000E+02
1.800000E+02
1.800000E+02
1.800000E+02
1.800000E+02
1.800000E+02
1.800000E+02
1.800000E+02
1.800000E+02
1.800000E+02
1.800000E+02
1.800000E+02
1.800000E+02
1.800000E+02
1.800000E+02
1.800000E+02
1.800000E+02
1.800000E+02
1.800000E+02
1.800000E+02
1.800000E+02
1.800000E+02
1.800000E+02
1.800000E+02
1.800000E+02
1.800000E+02
1.800000E+02
1.800000E+02
1.800000E+02
1.800000E+02
1.800000E+02
1.800000E+02
1.800000E+02
1.800000E+02
1.800000E+02
1.800000E+02
1.800000E+02
1.800000E+02
1.800000E+02
1.800000E+02
1.800000E+02
1.800000E+02
1.800000E+02
1.800000E+02
1.800000E+02
1.800000E+02
1.800000E+02
1.800000E+02
1.800000E+02
1.800000E+02
1.800000E+02
1.800000E+02
1.800000E+02
1.800000E+02
1.800000E+02
1.800000E+02
1.800000E+02
1.800000E+02
1.800000E+02
1.800000E+02
1.800000E+02
1.800000E+02
1.800000E+02
1.800000E+02
1.800000E+02
1.800000E+02
1.800000E+02
1.800000E+02
1.800000E+02
1.800000E+02
1.800000E+02
1.800000E+02
1.800000E+02
1.800000E+02
1.800000E+02
1.800000E+02
1.800000E+02
1.800000E+02
1.800000E+02
1.800000E+02
1.800000E+02
1.800000E+02
1.800000E+02
1.800000E+02
1.800000E+02
1.800000E+02
1.800000E+02
1.800000E+02
1.800000E+02
1.800000E+02
1.800000E+02
1.800000E+02
1.800000E+02
1.800000E+02
1.800000E+02
1.800000E+02
1.800000E+02
1.800000E+02
1.800000E+02
1.800000E+02
1.800000E+02
1.800000E+02
1.800000E+02
1.800000E+02
1.800000E+02
1.800000E+02
1.800000E+02
1.800000E+02
1.800000E+02
1.800000E+02
1.800000E+02
1.800000E+02
1.800000E+02
1.800000E+02
1.800000E+02
1.800000E+02
1.800000E+02
1.800000E+02
1.800000E+02
1.800000E+02
1.800000E+02
1.800000E+02
1.800000E+02
1.800000E+02
1.800000E+02
1.800000E+02
1.800000E+02
1.800000E+02
1.800000E+02
1.850000E+02
1.850000E+02
1.850000E+02
1.850000E+02
1.850000E+02
1.850000E+02
1.850000E+02
1.850000E+02
1.850000E+02
1.850000E+02
1.850000E+02
1.850000E+02
1.850000E+02
1.850000E+02
1.850000E+02
1.850000E+02
1.850000E+02
1.850000E+02
1.850000E+02
1.850000E+02
1.850000E+02
1.850000E+02
1.850000E+02
1.850000E+02
1.850000E+02
1.850000E+02
1.850000E+02
1.850000E+02
1.850000E+02
1.850000E+02
1.850000E+02
1.850000E+02
1.850000E+02
1.850000E+02
1.850000E+02
1.850000E+02
1.850000E+02
1.850000E+02
1.850000E+02
1.850000E+02
1.850000E+02
1.850000E+02
1.850000E+02
1.850000E+02
1.850000E+02
1.850000E+02
1.850000E+02
1.850000E+02
1.850000E+02
1.850000E+02
1.850000E+02
1.850000E+02
1.850000E+02
1.850000E+02
1.850000E+02
1.850000E+02
1.850000E+02
1.850000E+02
1.850000E+02
1.850000E+02
1.850000E+02
1.850000E+02
1.850000E+02
1.850000E+02
1.850000E+02
1.850000E+02
1.850000E+02
1.850000E+02
1.850000E+02
1.850000E+02
1.850000E+02
1.850000E+02
1.850000E+02
1.850000E+02
1.850000E+02
1.850000E+02
1.850000E+02
1.850000E+02
1.850000E+02
1.850000E+02
1.850000E+02
1.850000E+02
1.850000E+02
1.850000E+02
1.850000E+02
1.850000E+02
1.850000E+02
1.850000E+02
1.850000E+02
1.850000E+02
1.850000E+02
1.850000E+02
1.850000E+02
1.850000E+02
1.850000E+02
1.850000E+02
1.850000E+02
1.850000E+02
1.850000E+02
1.850000E+02
1.850000E+02
1.850000E+02
1.850000E+02
1.850000E+02
1.850000E+02
1.850000E+02
1.850000E+02
1.850000E+02
1.850000E+02
1.850000E+02
1.850000E+02
1.850000E+02
1.850000E+02
1.850000E+02
1.850000E+02
1.850000E+02
1.850000E+02
1.850000E+02
1.850000E+02
1.850000E+02
1.850000E+02
1.850000E+02
1.850000E+02
1.850000E+02
1.850000E+02
1.850000E+02
1.850000E+02
1.850000E+02
1.850000E+02
1.850000E+02
1.850000E+02
1.850000E+02
1.850000E+02
1.850000E+02
1.850000E+02
1.850000E+02
1.850000E+02
1.850000E+02
1.850000E+02
1.850000E+02
1.850000E+02
1.850000E+02
1.850000E+02
1.850000E+02
1.850000E+02
1.850000E+02
1.850000E+02
1.850000E+02
1.850000E+02
1.850000E+02
1.850000E+02
1.850000E+02
1.850000E+02
1.850000E+02
1.850000E+02
1.850000E+02
1.850000E+02
1.850000E+02
1.850000E+02
1.850000E+02
1.850000E+02
1.850000E+02
1.850000E+02
1.850000E+02
1.850000E+02
1.850000E+02
1.850000E+02
1.850000E+02
1.850000E+02
1.850000E+02
1.850000E+02
1.850000E+02
1.850000E+02
1.850000E+02
1.850000E+02
1.850000E+02
1.850000E+02
1.850000E+02
1.850000E+02
1.850000E+02
1.850000E+02
1.850000E+02
1.850000E+02
1.850000E+02
1.850000E+02
1.850000E+02
1.850000E+02
1.850000E+02
1.850000E+02
1.850000E+02
1.850000E+02
1.850000E+02
1.850000E+02
1.850000E+02
1.850000E+02
1.850000E+02
1.850000E+02
1.850000E+02
1.850000E+02
1.850000E+02
1.850000E+02
1.900000E+02
1.900000E+02
1.900000E+02
1.900000E+02
1.900000E+02
1.900000E+02
1.900000E+02
1.900000E+02
1.900000E+02
1.900000E+02
1.900000E+02
1.900000E+02
1.900000E+02
1.900000E+02
1.900000E+02
1.900000E+02
1.900000E+02
1.900000E+02
1.900000E+02
1.900000E+02
1.900000E+02
1.900000E+02
1.900000E+02
1.900000E+02
1.900000E+02
1.900000E+02
1.900000E+02
1.900000E+02
1.900000E+02
1.900000E+02
1.900000E+02
1.900000E+02
1.900000E+02
1.900000E+02
1.900000E+02
1.900000E+02
1.900000E+02
1.900000E+02
1.900000E+02
1.900000E+02
1.900000E+02
1.900000E+02
1.900000E+02
1.900000E+02
1.900000E+02
1.900000E+02
1.900000E+02
1.900000E+02
1.900000E+02
1.900000E+02
1.900000E+02
1.900000E+02
1.900000E+02
1.900000E+02
1.900000E+02
1.900000E+02
1.900000E+02
1.900000E+02
1.900000E+02
1.900000E+02
1.900000E+02
1.900000E+02
1.900000E+02
1.900000E+02
1.900000E+02
1.900000E+02
1.900000E+02
1.900000E+02
1.900000E+02
1.900000E+02
1.900000E+02
1.900000E+02
1.900000E+02
1.900000E+02
1.900000E+02
1.900000E+02
1.900000E+02
1.900000E+02
1.900000E+02
1.900000E+02
1.900000E+02
1.900000E+02
1.900000E+02
1.900000E+02
1.900000E+02
1.900000E+02
1.900000E+02
1.900000E+02
1.900000E+02
1.900000E+02
1.900000E+02
1.900000E+02
1.900000E+02
1.900000E+02
1.900000E+02
1.900000E+02
1.900000E+02
1.900000E+02
1.900000E+02
1.900000E+02
1.900000E+02
1.900000E+02
1.900000E+02
1.900000E+02
1.900000E+02
1.900000E+02
1.900000E+02
1.900000E+02
1.900000E+02
1.900000E+02
1.900000E+02
1.900000E+02
1.900000E+02
1.900000E+02
1.900000E+02
1.900000E+02
1.900000E+02
1.900000E+02
1.900000E+02
1.900000E+02
1.900000E+02
1.900000E+02
1.900000E+02
1.900000E+02
1.900000E+02
1.900000E+02
1.900000E+02
1.900000E+02
1.900000E+02
1.900000E+02
1.900000E+02
1.900000E+02
1.900000E+02
1.900000E+02
1.900000E+02
1.900000E+02
1.900000E+02
1.900000E+02
1.900000E+02
1.900000E+02
1.900000E+02
1.900000E+02
1.900000E+02
1.900000E+02
1.900000E+02
1.900000E+02
1.900000E+02
1.900000E+02
1.900000E+02
1.900000E+02
1.900000E+02
1.900000E+02
1.900000E+02
1.900000E+02
1.900000E+02
1.900000E+02
1.900000E+02
1.900000E+02
1.900000E+02
1.900000E+02
1.900000E+02
1.900000E+02
1.900000E+02
1.900000E+02
1.900000E+02
1.900000E+02
1.900000E+02
1.900000E+02
1.900000E+02
1.900000E+02
1.900000E+02
1.900000E+02
1.900000E+02
1.900000E+02
1.900000E+02
1.900000E+02
1.900000E+02
1.900000E+02
1.900000E+02
1.900000E+02
1.900000E+02
1.900000E+02
1.900000E+02
1.900000E+02
1.900000E+02
1.900000E+02
1.900000E+02
1.900000E+02
1.900000E+02
1.900000E+02
1.900000E+02
1.900000E+02
1.900000E+02
1.900000E+02
1.900000E+02
1.900000E+02
1.900000E+02
1.900000E+02
1.900000E+02
1.900000E+02
1.900000E+02
1.950000E+02
1.950000E+02
1.950000E+02
1.950000E+02
1.950000E+02
1.950000E+02
1.950000E+02
1.950000E+02
1.950000E+02
1.950000E+02
1.950000E+02
1.950000E+02
1.950000E+02
1.950000E+02
1.950000E+02
1.950000E+02
1.950000E+02
1.950000E+02
1.950000E+02
1.950000E+02
1.950000E+02
1.950000E+02
1.950000E+02
1.950000E+02
1.950000E+02
1.950000E+02
1.950000E+02
1.950000E+02
1.950000E+02
1.950000E+02
1.950000E+02
1.950000E+02
1.950000E+02
1.950000E+02
1.950000E+02
1.950000E+02
1.950000E+02
1.950000E+02
1.950000E+02
1.950000E+02
1.950000E+02
1.950000E+02
1.950000E+02
1.950000E+02
1.950000E+02
1.950000E+02
1.950000E+02
1.950000E+02
1.950000E+02
1.950000E+02
1.950000E+02
1.950000E+02
1.950000E+02
1.950000E+02
1.950000E+02
1.950000E+02
1.950000E+02
1.950000E+02
1.950000E+02
1.950000E+02
1.950000E+02
1.950000E+02
1.950000E+02
1.950000E+02
1.950000E+02
1.950000E+02
1.950000E+02
1.950000E+02
1.950000E+02
1.950000E+02
1.950000E+02
1.950000E+02
1.950000E+02
1.950000E+02
1.950000E+02
1.950000E+02
1.950000E+02
1.950000E+02
1.950000E+02
1.950000E+02
1.950000E+02
1.950000E+02
1.950000E+02
1.950000E+02
1.950000E+02
1.950000E+02
1.950000E+02
1.950000E+02
1.950000E+02
1.950000E+02
1.950000E+02
1.950000E+02
1.950000E+02
1.950000E+02
1.950000E+02
1.950000E+02
1.950000E+02
1.950000E+02
1.950000E+02
1.950000E+02
1.950000E+02
1.950000E+02
1.950000E+02
1.950000E+02
1.950000E+02
1.950000E+02
1.950000E+02
1.950000E+02
1.950000E+02
1.950000E+02
1.950000E+02
1.950000E+02
1.950000E+02
1.950000E+02
1.950000E+02
1.950000E+02
1.950000E+02
1.950000E+02
1.950000E+02
1.950000E+02
1.950000E+02
1.950000E+02
1.950000E+02
1.950000E+02
1.950000E+02
1.950000E+02
1.950000E+02
1.950000E+02
1.950000E+02
1.950000E+02
1.950000E+02
1.950000E+02
1.950000E+02
1.950000E+02
1.950000E+02
1.950000E+02
1.950000E+02
1.950000E+02
1.950000E+02
1.950000E+02
1.950000E+02
1.950000E+02
1.950000E+02
1.950000E+02
1.950000E+02
1.950000E+02
1.950000E+02
1.950000E+02
1.950000E+02
1.950000E+02
1.950000E+02
1.950000E+02
1.950000E+02
1.950000E+02
1.950000E+02
1.950000E+02
1.950000E+02
1.950000E+02
1.950000E+02
1.950000E+02
1.950000E+02
1.950000E+02
1.950000E+02
1.950000E+02
1.950000E+02
1.950000E+02
1.950000E+02
1.950000E+02
1.950000E+02
1.950000E+02
1.950000E+02
1.950000E+02
1.950000E+02
1.950000E+02
1.950000E+02
1.950000E+02
1.950000E+02
1.950000E+02
1.950000E+02
1.950000E+02
1.950000E+02
1.950000E+02
1.950000E+02
1.950000E+02
1.950000E+02
1.950000E+02
1.950000E+02
1.950000E+02
1.950000E+02
1.950000E+02
1.950000E+02
1.950000E+02
1.950000E+02
1.950000E+02
1.950000E+02
1.950000E+02
1.950000E+02
1.950000E+02
1.950000E+02
1.950000E+02
1.950000E+02
2.000000E+02
2.000000E+02
2.000000E+02
2.000000E+02
2.000000E+02
2.000000E+02
2.000000E+02
2.000000E+02
2.000000E+02
2.000000E+02
2.000000E+02
2.000000E+02
2.000000E+02
2.000000E+02
2.000000E+02
2.000000E+02
2.000000E+02
2.000000E+02
2.000000E+02
2.000000E+02
2.000000E+02
2.000000E+02
2.000000E+02
2.000000E+02
2.000000E+02
2.000000E+02
2.000000E+02
2.000000E+02
2.000000E+02
2.000000E+02
2.000000E+02
2.000000E+02
2.000000E+02
2.000000E+02
2.000000E+02
2.000000E+02
2.000000E+02
2.000000E+02
2.000000E+02
2.000000E+02
2.000000E+02
2.000000E+02
2.000000E+02
2.000000E+02
2.000000E+02
2.000000E+02
2.000000E+02
2.000000E+02
2.000000E+02
2.000000E+02
2.000000E+02
2.000000E+02
2.000000E+02
2.000000E+02
2.000000E+02
2.000000E+02
2.000000E+02
2.000000E+02
2.000000E+02
2.000000E+02
2.000000E+02
2.000000E+02
2.000000E+02
2.000000E+02
2.000000E+02
2.000000E+02
2.000000E+02
2.000000E+02
2.000000E+02
2.000000E+02
2.000000E+02
2.000000E+02
2.000000E+02
2.000000E+02
2.000000E+02
2.000000E+02
2.000000E+02
2.000000E+02
2.000000E+02
2.000000E+02
2.000000E+02
2.000000E+02
2.000000E+02
2.000000E+02
2.000000E+02
2.000000E+02
2.000000E+02
2.000000E+02
2.000000E+02
2.000000E+02
2.000000E+02
2.000000E+02
2.000000E+02
2.000000E+02
2.000000E+02
2.000000E+02
2.000000E+02
2.000000E+02
2.000000E+02
2.000000E+02
2.000000E+02
2.000000E+02
2.000000E+02
2.000000E+02
2.000000E+02
2.000000E+02
2.000000E+02
2.000000E+02
2.000000E+02
2.000000E+02
2.000000E+02
2.000000E+02
2.000000E+02
2.000000E+02
2.000000E+02
2.000000E+02
2.000000E+02
2.000000E+02
2.000000E+02
2.000000E+02
2.000000E+02
2.000000E+02
2.000000E+02
2.000000E+02
2.000000E+02
2.000000E+02
2.000000E+02
2.000000E+02
2.000000E+02
2.000000E+02
2.000000E+02
2.000000E+02
2.000000E+02
2.000000E+02
2.000000E+02
2.000000E+02
2.000000E+02
2.000000E+02
2.000000E+02
2.000000E+02
2.000000E+02
2.000000E+02
2.000000E+02
2.000000E+02
2.000000E+02
2.000000E+02
2.000000E+02
2.000000E+02
2.000000E+02
2.000000E+02
2.000000E+02
2.000000E+02
2.000000E+02
2.000000E+02
2.000000E+02
2.000000E+02
2.000000E+02
2.000000E+02
2.000000E+02
2.000000E+02
2.000000E+02
2.000000E+02
2.000000E+02
2.000000E+02
2.000000E+02
2.000000E+02
2.000000E+02
2.000000E+02
2.000000E+02
2.000000E+02
2.000000E+02
2.000000E+02
2.000000E+02
2.000000E+02
2.000000E+02
2.000000E+02
2.000000E+02
2.000000E+02
2.000000E+02
2.000000E+02
2.000000E+02
2.000000E+02
2.000000E+02
2.000000E+02
2.000000E+02
2.000000E+02
2.000000E+02
2.000000E+02
2.000000E+02
2.000000E+02
2.000000E+02
2.000000E+02
2.000000E+02
2.000000E+02
2.000000E+02
2.000000E+02
2.000000E+02
2.000000E+02
2.000000E+02
2.000000E+02
2.000000E+02
2.050000E+02
2.050000E+02
2.050000E+02
2.050000E+02
2.050000E+02
2.050000E+02
2.050000E+02
2.050000E+02
2.050000E+02
2.050000E+02
2.050000E+02
2.050000E+02
2.050000E+02
2.050000E+02
2.050000E+02
2.050000E+02
2.050000E+02
2.050000E+02
2.050000E+02
2.050000E+02
2.050000E+02
2.050000E+02
2.050000E+02
2.050000E+02
2.050000E+02
2.050000E+02
2.050000E+02
2.050000E+02
2.050000E+02
2.050000E+02
2.050000E+02
2.050000E+02
2.050000E+02
2.050000E+02
2.050000E+02
2.050000E+02
2.050000E+02
2.050000E+02
2.050000E+02
2.050000E+02
2.050000E+02
2.050000E+02
2.050000E+02
2.050000E+02
2.050000E+02
2.050000E+02
2.050000E+02
2.050000E+02
2.050000E+02
2.050000E+02
2.050000E+02
2.050000E+02
2.050000E+02
2.050000E+02
2.050000E+02
2.050000E+02
2.050000E+02
2.050000E+02
2.050000E+02
2.050000E+02
2.050000E+02
2.050000E+02
2.050000E+02
2.050000E+02
2.050000E+02
2.050000E+02
2.050000E+02
2.050000E+02
2.050000E+02
2.050000E+02
2.050000E+02
2.050000E+02
2.050000E+02
2.050000E+02
2.050000E+02
2.050000E+02
2.050000E+02
2.050000E+02
2.050000E+02
2.050000E+02
2.050000E+02
2.050000E+02
2.050000E+02
2.050000E+02
2.050000E+02
2.050000E+02
2.050000E+02
2.050000E+02
2.050000E+02
2.050000E+02
2.050000E+02
2.050000E+02
2.050000E+02
2.050000E+02
2.050000E+02
2.050000E+02
2.050000E+02
2.050000E+02
2.050000E+02
2.050000E+02
2.050000E+02
2.050000E+02
2.050000E+02
2.050000E+02
2.050000E+02
2.050000E+02
2.050000E+02
2.050000E+02
2.050000E+02
2.050000E+02
2.050000E+02
2.050000E+02
2.050000E+02
2.050000E+02
2.050000E+02
2.050000E+02
2.050000E+02
2.050000E+02
2.050000E+02
2.050000E+02
2.050000E+02
2.050000E+02
2.050000E+02
2.050000E+02
2.050000E+02
2.050000E+02
2.050000E+02
2.050000E+02
2.050000E+02
2.050000E+02
2.050000E+02
2.050000E+02
2.050000E+02
2.050000E+02
2.050000E+02
2.050000E+02
2.050000E+02
2.050000E+02
2.050000E+02
2.050000E+02
2.050000E+02
2.050000E+02
2.050000E+02
2.050000E+02
2.050000E+02
2.050000E+02
2.050000E+02
2.050000E+02
2.050000E+02
2.050000E+02
2.050000E+02
2.050000E+02
2.050000E+02
2.050000E+02
2.050000E+02
2.050000E+02
2.050000E+02
2.050000E+02
2.050000E+02
2.050000E+02
2.050000E+02
2.050000E+02
2.050000E+02
2.050000E+02
2.050000E+02
2.050000E+02
2.050000E+02
2.050000E+02
2.050000E+02
2.050000E+02
2.050000E+02
2.050000E+02
2.050000E+02
2.050000E+02
2.050000E+02
2.050000E+02
2.050000E+02
2.050000E+02
2.050000E+02
2.050000E+02
2.050000E+02
2.050000E+02
2.050000E+02
2.050000E+02
2.050000E+02
2.050000E+02
2.050000E+02
2.050000E+02
2.050000E+02
2.050000E+02
2.050000E+02
2.050000E+02
2.050000E+02
2.050000E+02
2.050000E+02
2.050000E+02
2.050000E+02
2.050000E+02
2.050000E+02
2.050000E+02
2.050000E+02
2.100000E+02
2.100000E+02
2.100000E+02
2.100000E+02
2.100000E+02
2.100000E+02
2.100000E+02
2.100000E+02
2.100000E+02
2.100000E+02
2.100000E+02
2.100000E+02
2.100000E+02
2.100000E+02
2.100000E+02
2.100000E+02
2.100000E+02
2.100000E+02
2.100000E+02
2.100000E+02
2.100000E+02
2.100000E+02
2.100000E+02
2.100000E+02
2.100000E+02
2.100000E+02
2.100000E+02
2.100000E+02
2.100000E+02
2.100000E+02
2.100000E+02
2.100000E+02
2.100000E+02
2.100000E+02
2.100000E+02
2.100000E+02
2.100000E+02
2.100000E+02
2.100000E+02
2.100000E+02
2.100000E+02
2.100000E+02
2.100000E+02
2.100000E+02
2.100000E+02
2.100000E+02
2.100000E+02
2.100000E+02
2.100000E+02
2.100000E+02
2.100000E+02
2.100000E+02
2.100000E+02
2.100000E+02
2.100000E+02
2.100000E+02
2.100000E+02
2.100000E+02
2.100000E+02
2.100000E+02
2.100000E+02
2.100000E+02
2.100000E+02
2.100000E+02
2.100000E+02
2.100000E+02
2.100000E+02
2.100000E+02
2.100000E+02
2.100000E+02
2.100000E+02
2.100000E+02
2.100000E+02
2.100000E+02
2.100000E+02
2.100000E+02
2.100000E+02
2.100000E+02
2.100000E+02
2.100000E+02
2.100000E+02
2.100000E+02
2.100000E+02
2.100000E+02
2.100000E+02
2.100000E+02
2.100000E+02
2.100000E+02
2.100000E+02
2.100000E+02
2.100000E+02
2.100000E+02
2.100000E+02
2.100000E+02
2.100000E+02
2.100000E+02
2.100000E+02
2.100000E+02
2.100000E+02
2.100000E+02
2.100000E+02
2.100000E+02
2.100000E+02
2.100000E+02
2.100000E+02
2.100000E+02
2.100000E+02
2.100000E+02
2.100000E+02
2.100000E+02
2.100000E+02
2.100000E+02
2.100000E+02
2.100000E+02
2.100000E+02
2.100000E+02
2.100000E+02
2.100000E+02
2.100000E+02
2.100000E+02
2.100000E+02
2.100000E+02
2.100000E+02
2.100000E+02
2.100000E+02
2.100000E+02
2.100000E+02
2.100000E+02
2.100000E+02
2.100000E+02
2.100000E+02
2.100000E+02
2.100000E+02
2.100000E+02
2.100000E+02
2.100000E+02
2.100000E+02
2.100000E+02
2.100000E+02
2.100000E+02
2.100000E+02
2.100000E+02
2.100000E+02
2.100000E+02
2.100000E+02
2.100000E+02
2.100000E+02
2.100000E+02
2.100000E+02
2.100000E+02
2.100000E+02
2.100000E+02
2.100000E+02
2.100000E+02
2.100000E+02
2.100000E+02
2.100000E+02
2.100000E+02
2.100000E+02
2.100000E+02
2.100000E+02
2.100000E+02
2.100000E+02
2.100000E+02
2.100000E+02
2.100000E+02
2.100000E+02
2.100000E+02
2.100000E+02
2.100000E+02
2.100000E+02
2.100000E+02
2.100000E+02
2.100000E+02
2.100000E+02
2.100000E+02
2.100000E+02
2.100000E+02
2.100000E+02
2.100000E+02
2.100000E+02
2.100000E+02
2.100000E+02
2.100000E+02
2.100000E+02
2.100000E+02
2.100000E+02
2.100000E+02
2.100000E+02
2.100000E+02
2.100000E+02
2.100000E+02
2.100000E+02
2.100000E+02
2.100000E+02
2.100000E+02
2.100000E+02
2.100000E+02
2.100000E+02
2.100000E+02
2.100000E+02
2.150000E+02
2.150000E+02
2.150000E+02
2.150000E+02
2.150000E+02
2.150000E+02
2.150000E+02
2.150000E+02
2.150000E+02
2.150000E+02
2.150000E+02
2.150000E+02
2.150000E+02
2.150000E+02
2.150000E+02
2.150000E+02
2.150000E+02
2.150000E+02
2.150000E+02
2.150000E+02
2.150000E+02
2.150000E+02
2.150000E+02
2.150000E+02
2.150000E+02
2.150000E+02
2.150000E+02
2.150000E+02
2.150000E+02
2.150000E+02
2.150000E+02
2.150000E+02
2.150000E+02
2.150000E+02
2.150000E+02
2.150000E+02
2.150000E+02
2.150000E+02
2.150000E+02
2.150000E+02
2.150000E+02
2.150000E+02
2.150000E+02
2.150000E+02
2.150000E+02
2.150000E+02
2.150000E+02
2.150000E+02
2.150000E+02
2.150000E+02
2.150000E+02
2.150000E+02
2.150000E+02
2.150000E+02
2.150000E+02
2.150000E+02
2.150000E+02
2.150000E+02
2.150000E+02
2.150000E+02
2.150000E+02
2.150000E+02
2.150000E+02
2.150000E+02
2.150000E+02
2.150000E+02
2.150000E+02
2.150000E+02
2.150000E+02
2.150000E+02
2.150000E+02
2.150000E+02
2.150000E+02
2.150000E+02
2.150000E+02
2.150000E+02
2.150000E+02
2.150000E+02
2.150000E+02
2.150000E+02
2.150000E+02
2.150000E+02
2.150000E+02
2.150000E+02
2.150000E+02
2.150000E+02
2.150000E+02
2.150000E+02
2.150000E+02
2.150000E+02
2.150000E+02
2.150000E+02
2.150000E+02
2.150000E+02
2.150000E+02
2.150000E+02
2.150000E+02
2.150000E+02
2.150000E+02
2.150000E+02
2.150000E+02
2.150000E+02
2.150000E+02
2.150000E+02
2.150000E+02
2.150000E+02
2.150000E+02
2.150000E+02
2.150000E+02
2.150000E+02
2.150000E+02
2.150000E+02
2.150000E+02
2.150000E+02
2.150000E+02
2.150000E+02
2.150000E+02
2.150000E+02
2.150000E+02
2.150000E+02
2.150000E+02
2.150000E+02
2.150000E+02
2.150000E+02
2.150000E+02
2.150000E+02
2.150000E+02
2.150000E+02
2.150000E+02
2.150000E+02
2.150000E+02
2.150000E+02
2.150000E+02
2.150000E+02
2.150000E+02
2.150000E+02
2.150000E+02
2.150000E+02
2.150000E+02
2.150000E+02
2.150000E+02
2.150000E+02
2.150000E+02
2.150000E+02
2.150000E+02
2.150000E+02
2.150000E+02
2.150000E+02
2.150000E+02
2.150000E+02
2.150000E+02
2.150000E+02
2.150000E+02
2.150000E+02
2.150000E+02
2.150000E+02
2.150000E+02
2.150000E+02
2.150000E+02
2.150000E+02
2.150000E+02
2.150000E+02
2.150000E+02
2.150000E+02
2.150000E+02
2.150000E+02
2.150000E+02
2.150000E+02
2.150000E+02
2.150000E+02
2.150000E+02
2.150000E+02
2.150000E+02
2.150000E+02
2.150000E+02
2.150000E+02
2.150000E+02
2.150000E+02
2.150000E+02
2.150000E+02
2.150000E+02
2.150000E+02
2.150000E+02
2.150000E+02
2.150000E+02
2.150000E+02
2.150000E+02
2.150000E+02
2.150000E+02
2.150000E+02
2.150000E+02
2.150000E+02
2.150000E+02
2.150000E+02
2.150000E+02
2.150000E+02
2.150000E+02
2.150000E+02
2.150000E+02
2.150000E+02
2.150000E+02
2.200000E+02
2.200000E+02
2.200000E+02
2.200000E+02
2.200000E+02
2.200000E+02
2.200000E+02
2.200000E+02
2.200000E+02
2.200000E+02
2.200000E+02
2.200000E+02
2.200000E+02
2.200000E+02
2.200000E+02
2.200000E+02
2.200000E+02
2.200000E+02
2.200000E+02
2.200000E+02
2.200000E+02
2.200000E+02
2.200000E+02
2.200000E+02
2.200000E+02
2.200000E+02
2.200000E+02
2.200000E+02
2.200000E+02
2.200000E+02
2.200000E+02
2.200000E+02
2.200000E+02
2.200000E+02
2.200000E+02
2.200000E+02
2.200000E+02
2.200000E+02
2.200000E+02
2.200000E+02
2.200000E+02
2.200000E+02
2.200000E+02
2.200000E+02
2.200000E+02
2.200000E+02
2.200000E+02
2.200000E+02
2.200000E+02
2.200000E+02
2.200000E+02
2.200000E+02
2.200000E+02
2.200000E+02
2.200000E+02
2.200000E+02
2.200000E+02
2.200000E+02
2.200000E+02
2.200000E+02
2.200000E+02
2.200000E+02
2.200000E+02
2.200000E+02
2.200000E+02
2.200000E+02
2.200000E+02
2.200000E+02
2.200000E+02
2.200000E+02
2.200000E+02
2.200000E+02
2.200000E+02
2.200000E+02
2.200000E+02
2.200000E+02
2.200000E+02
2.200000E+02
2.200000E+02
2.200000E+02
2.200000E+02
2.200000E+02
2.200000E+02
2.200000E+02
2.200000E+02
2.200000E+02
2.200000E+02
2.200000E+02
2.200000E+02
2.200000E+02
2.200000E+02
2.200000E+02
2.200000E+02
2.200000E+02
2.200000E+02
2.200000E+02
2.200000E+02
2.200000E+02
2.200000E+02
2.200000E+02
2.200000E+02
2.200000E+02
2.200000E+02
2.200000E+02
2.200000E+02
2.200000E+02
2.200000E+02
2.200000E+02
2.200000E+02
2.200000E+02
2.200000E+02
2.200000E+02
2.200000E+02
2.200000E+02
2.200000E+02
2.200000E+02
2.200000E+02
2.200000E+02
2.200000E+02
2.200000E+02
2.200000E+02
2.200000E+02
2.200000E+02
2.200000E+02
2.200000E+02
2.200000E+02
2.200000E+02
2.200000E+02
2.200000E+02
2.200000E+02
2.200000E+02
2.200000E+02
2.200000E+02
2.200000E+02
2.200000E+02
2.200000E+02
2.200000E+02
2.200000E+02
2.200000E+02
2.200000E+02
2.200000E+02
2.200000E+02
2.200000E+02
2.200000E+02
2.200000E+02
2.200000E+02
2.200000E+02
2.200000E+02
2.200000E+02
2.200000E+02
2.200000E+02
2.200000E+02
2.200000E+02
2.200000E+02
2.200000E+02
2.200000E+02
2.200000E+02
2.200000E+02
2.200000E+02
2.200000E+02
2.200000E+02
2.200000E+02
2.200000E+02
2.200000E+02
2.200000E+02
2.200000E+02
2.200000E+02
2.200000E+02
2.200000E+02
2.200000E+02
2.200000E+02
2.200000E+02
2.200000E+02
2.200000E+02
2.200000E+02
2.200000E+02
2.200000E+02
2.200000E+02
2.200000E+02
2.200000E+02
2.200000E+02
2.200000E+02
2.200000E+02
2.200000E+02
2.200000E+02
2.200000E+02
2.200000E+02
2.200000E+02
2.200000E+02
2.200000E+02
2.200000E+02
2.200000E+02
2.200000E+02
2.200000E+02
2.200000E+02
2.200000E+02
2.200000E+02
2.200000E+02
2.200000E+02
2.200000E+02
2.200000E+02
2.250000E+02
2.250000E+02
2.250000E+02
2.250000E+02
2.250000E+02
2.250000E+02
2.250000E+02
2.250000E+02
2.250000E+02
2.250000E+02
2.250000E+02
2.250000E+02
2.250000E+02
2.250000E+02
2.250000E+02
2.250000E+02
2.250000E+02
2.250000E+02
2.250000E+02
2.250000E+02
2.250000E+02
2.250000E+02
2.250000E+02
2.250000E+02
2.250000E+02
2.250000E+02
2.250000E+02
2.250000E+02
2.250000E+02
2.250000E+02
2.250000E+02
2.250000E+02
2.250000E+02
2.250000E+02
2.250000E+02
2.250000E+02
2.250000E+02
2.250000E+02
2.250000E+02
2.250000E+02
2.250000E+02
2.250000E+02
2.250000E+02
2.250000E+02
2.250000E+02
2.250000E+02
2.250000E+02
2.250000E+02
2.250000E+02
2.250000E+02
2.250000E+02
2.250000E+02
2.250000E+02
2.250000E+02
2.250000E+02
2.250000E+02
2.250000E+02
2.250000E+02
2.250000E+02
2.250000E+02
2.250000E+02
2.250000E+02
2.250000E+02
2.250000E+02
2.250000E+02
2.250000E+02
2.250000E+02
2.250000E+02
2.250000E+02
2.250000E+02
2.250000E+02
2.250000E+02
2.250000E+02
2.250000E+02
2.250000E+02
2.250000E+02
2.250000E+02
2.250000E+02
2.250000E+02
2.250000E+02
2.250000E+02
2.250000E+02
2.250000E+02
2.250000E+02
2.250000E+02
2.250000E+02
2.250000E+02
2.250000E+02
2.250000E+02
2.250000E+02
2.250000E+02
2.250000E+02
2.250000E+02
2.250000E+02
2.250000E+02
2.250000E+02
2.250000E+02
2.250000E+02
2.250000E+02
2.250000E+02
2.250000E+02
2.250000E+02
2.250000E+02
2.250000E+02
2.250000E+02
2.250000E+02
2.250000E+02
2.250000E+02
2.250000E+02
2.250000E+02
2.250000E+02
2.250000E+02
2.250000E+02
2.250000E+02
2.250000E+02
2.250000E+02
2.250000E+02
2.250000E+02
2.250000E+02
2.250000E+02
2.250000E+02
2.250000E+02
2.250000E+02
2.250000E+02
2.250000E+02
2.250000E+02
2.250000E+02
2.250000E+02
2.250000E+02
2.250000E+02
2.250000E+02
2.250000E+02
2.250000E+02
2.250000E+02
2.250000E+02
2.250000E+02
2.250000E+02
2.250000E+02
2.250000E+02
2.250000E+02
2.250000E+02
2.250000E+02
2.250000E+02
2.250000E+02
2.250000E+02
2.250000E+02
2.250000E+02
2.250000E+02
2.250000E+02
2.250000E+02
2.250000E+02
2.250000E+02
2.250000E+02
2.250000E+02
2.250000E+02
2.250000E+02
2.250000E+02
2.250000E+02
2.250000E+02
2.250000E+02
2.250000E+02
2.250000E+02
2.250000E+02
2.250000E+02
2.250000E+02
2.250000E+02
2.250000E+02
2.250000E+02
2.250000E+02
2.250000E+02
2.250000E+02
2.250000E+02
2.250000E+02
2.250000E+02
2.250000E+02
2.250000E+02
2.250000E+02
2.250000E+02
2.250000E+02
2.250000E+02
2.250000E+02
2.250000E+02
2.250000E+02
2.250000E+02
2.250000E+02
2.250000E+02
2.250000E+02
2.250000E+02
2.250000E+02
2.250000E+02
2.250000E+02
2.250000E+02
2.250000E+02
2.250000E+02
2.250000E+02
2.250000E+02
2.250000E+02
2.250000E+02
2.250000E+02
2.250000E+02
2.250000E+02
2.300000E+02
2.300000E+02
2.300000E+02
2.300000E+02
2.300000E+02
2.300000E+02
2.300000E+02
2.300000E+02
2.300000E+02
2.300000E+02
2.300000E+02
2.300000E+02
2.300000E+02
2.300000E+02
2.300000E+02
2.300000E+02
2.300000E+02
2.300000E+02
2.300000E+02
2.300000E+02
2.300000E+02
2.300000E+02
2.300000E+02
2.300000E+02
2.300000E+02
2.300000E+02
2.300000E+02
2.300000E+02
2.300000E+02
2.300000E+02
2.300000E+02
2.300000E+02
2.300000E+02
2.300000E+02
2.300000E+02
2.300000E+02
2.300000E+02
2.300000E+02
2.300000E+02
2.300000E+02
2.300000E+02
2.300000E+02
2.300000E+02
2.300000E+02
2.300000E+02
2.300000E+02
2.300000E+02
2.300000E+02
2.300000E+02
2.300000E+02
2.300000E+02
2.300000E+02
2.300000E+02
2.300000E+02
2.300000E+02
2.300000E+02
2.300000E+02
2.300000E+02
2.300000E+02
2.300000E+02
2.300000E+02
2.300000E+02
2.300000E+02
2.300000E+02
2.300000E+02
2.300000E+02
2.300000E+02
2.300000E+02
2.300000E+02
2.300000E+02
2.300000E+02
2.300000E+02
2.300000E+02
2.300000E+02
2.300000E+02
2.300000E+02
2.300000E+02
2.300000E+02
2.300000E+02
2.300000E+02
2.300000E+02
2.300000E+02
2.300000E+02
2.300000E+02
2.300000E+02
2.300000E+02
2.300000E+02
2.300000E+02
2.300000E+02
2.300000E+02
2.300000E+02
2.300000E+02
2.300000E+02
2.300000E+02
2.300000E+02
2.300000E+02
2.300000E+02
2.300000E+02
2.300000E+02
2.300000E+02
2.300000E+02
2.300000E+02
2.300000E+02
2.300000E+02
2.300000E+02
2.300000E+02
2.300000E+02
2.300000E+02
2.300000E+02
2.300000E+02
2.300000E+02
2.300000E+02
2.300000E+02
2.300000E+02
2.300000E+02
2.300000E+02
2.300000E+02
2.300000E+02
2.300000E+02
2.300000E+02
2.300000E+02
2.300000E+02
2.300000E+02
2.300000E+02
2.300000E+02
2.300000E+02
2.300000E+02
2.300000E+02
2.300000E+02
2.300000E+02
2.300000E+02
2.300000E+02
2.300000E+02
2.300000E+02
2.300000E+02
2.300000E+02
2.300000E+02
2.300000E+02
2.300000E+02
2.300000E+02
2.300000E+02
2.300000E+02
2.300000E+02
2.300000E+02
2.300000E+02
2.300000E+02
2.300000E+02
2.300000E+02
2.300000E+02
2.300000E+02
2.300000E+02
2.300000E+02
2.300000E+02
2.300000E+02
2.300000E+02
2.300000E+02
2.300000E+02
2.300000E+02
2.300000E+02
2.300000E+02
2.300000E+02
2.300000E+02
2.300000E+02
2.300000E+02
2.300000E+02
2.300000E+02
2.300000E+02
2.300000E+02
2.300000E+02
2.300000E+02
2.300000E+02
2.300000E+02
2.300000E+02
2.300000E+02
2.300000E+02
2.300000E+02
2.300000E+02
2.300000E+02
2.300000E+02
2.300000E+02
2.300000E+02
2.300000E+02
2.300000E+02
2.300000E+02
2.300000E+02
2.300000E+02
2.300000E+02
2.300000E+02
2.300000E+02
2.300000E+02
2.300000E+02
2.300000E+02
2.300000E+02
2.300000E+02
2.300000E+02
2.300000E+02
2.300000E+02
2.300000E+02
2.300000E+02
2.300000E+02
2.300000E+02
2.350000E+02
2.350000E+02
2.350000E+02
2.350000E+02
2.350000E+02
2.350000E+02
2.350000E+02
2.350000E+02
2.350000E+02
2.350000E+02
2.350000E+02
2.350000E+02
2.350000E+02
2.350000E+02
2.350000E+02
2.350000E+02
2.350000E+02
2.350000E+02
2.350000E+02
2.350000E+02
2.350000E+02
2.350000E+02
2.350000E+02
2.350000E+02
2.350000E+02
2.350000E+02
2.350000E+02
2.350000E+02
2.350000E+02
2.350000E+02
2.350000E+02
2.350000E+02
2.350000E+02
2.350000E+02
2.350000E+02
2.350000E+02
2.350000E+02
2.350000E+02
2.350000E+02
2.350000E+02
2.350000E+02
2.350000E+02
2.350000E+02
2.350000E+02
2.350000E+02
2.350000E+02
2.350000E+02
2.350000E+02
2.350000E+02
2.350000E+02
2.350000E+02
2.350000E+02
2.350000E+02
2.350000E+02
2.350000E+02
2.350000E+02
2.350000E+02
2.350000E+02
2.350000E+02
2.350000E+02
2.350000E+02
2.350000E+02
2.350000E+02
2.350000E+02
2.350000E+02
2.350000E+02
2.350000E+02
2.350000E+02
2.350000E+02
2.350000E+02
2.350000E+02
2.350000E+02
2.350000E+02
2.350000E+02
2.350000E+02
2.350000E+02
2.350000E+02
2.350000E+02
2.350000E+02
2.350000E+02
2.350000E+02
2.350000E+02
2.350000E+02
2.350000E+02
2.350000E+02
2.350000E+02
2.350000E+02
2.350000E+02
2.350000E+02
2.350000E+02
2.350000E+02
2.350000E+02
2.350000E+02
2.350000E+02
2.350000E+02
2.350000E+02
2.350000E+02
2.350000E+02
2.350000E+02
2.350000E+02
2.350000E+02
2.350000E+02
2.350000E+02
2.350000E+02
2.350000E+02
2.350000E+02
2.350000E+02
2.350000E+02
2.350000E+02
2.350000E+02
2.350000E+02
2.350000E+02
2.350000E+02
2.350000E+02
2.350000E+02
2.350000E+02
2.350000E+02
2.350000E+02
2.350000E+02
2.350000E+02
2.350000E+02
2.350000E+02
2.350000E+02
2.350000E+02
2.350000E+02
2.350000E+02
2.350000E+02
2.350000E+02
2.350000E+02
2.350000E+02
2.350000E+02
2.350000E+02
2.350000E+02
2.350000E+02
2.350000E+02
2.350000E+02
2.350000E+02
2.350000E+02
2.350000E+02
2.350000E+02
2.350000E+02
2.350000E+02
2.350000E+02
2.350000E+02
2.350000E+02
2.350000E+02
2.350000E+02
2.350000E+02
2.350000E+02
2.350000E+02
2.350000E+02
2.350000E+02
2.350000E+02
2.350000E+02
2.350000E+02
2.350000E+02
2.350000E+02
2.350000E+02
2.350000E+02
2.350000E+02
2.350000E+02
2.350000E+02
2.350000E+02
2.350000E+02
2.350000E+02
2.350000E+02
2.350000E+02
2.350000E+02
2.350000E+02
2.350000E+02
2.350000E+02
2.350000E+02
2.350000E+02
2.350000E+02
2.350000E+02
2.350000E+02
2.350000E+02
2.350000E+02
2.350000E+02
2.350000E+02
2.350000E+02
2.350000E+02
2.350000E+02
2.350000E+02
2.350000E+02
2.350000E+02
2.350000E+02
2.350000E+02
2.350000E+02
2.350000E+02
2.350000E+02
2.350000E+02
2.350000E+02
2.350000E+02
2.350000E+02
2.350000E+02
2.350000E+02
2.350000E+02
2.350000E+02
2.350000E+02
2.350000E+02
2.400000E+02
2.400000E+02
2.400000E+02
2.400000E+02
2.400000E+02
2.400000E+02
2.400000E+02
2.400000E+02
2.400000E+02
2.400000E+02
2.400000E+02
2.400000E+02
2.400000E+02
2.400000E+02
2.400000E+02
2.400000E+02
2.400000E+02
2.400000E+02
2.400000E+02
2.400000E+02
2.400000E+02
2.400000E+02
2.400000E+02
2.400000E+02
2.400000E+02
2.400000E+02
2.400000E+02
2.400000E+02
2.400000E+02
2.400000E+02
2.400000E+02
2.400000E+02
2.400000E+02
2.400000E+02
2.400000E+02
2.400000E+02
2.400000E+02
2.400000E+02
2.400000E+02
2.400000E+02
2.400000E+02
2.400000E+02
2.400000E+02
2.400000E+02
2.400000E+02
2.400000E+02
2.400000E+02
2.400000E+02
2.400000E+02
2.400000E+02
2.400000E+02
2.400000E+02
2.400000E+02
2.400000E+02
2.400000E+02
2.400000E+02
2.400000E+02
2.400000E+02
2.400000E+02
2.400000E+02
2.400000E+02
2.400000E+02
2.400000E+02
2.400000E+02
2.400000E+02
2.400000E+02
2.400000E+02
2.400000E+02
2.400000E+02
2.400000E+02
2.400000E+02
2.400000E+02
2.400000E+02
2.400000E+02
2.400000E+02
2.400000E+02
2.400000E+02
2.400000E+02
2.400000E+02
2.400000E+02
2.400000E+02
2.400000E+02
2.400000E+02
2.400000E+02
2.400000E+02
2.400000E+02
2.400000E+02
2.400000E+02
2.400000E+02
2.400000E+02
2.400000E+02
2.400000E+02
2.400000E+02
2.400000E+02
2.400000E+02
2.400000E+02
2.400000E+02
2.400000E+02
2.400000E+02
2.400000E+02
2.400000E+02
2.400000E+02
2.400000E+02
2.400000E+02
2.400000E+02
2.400000E+02
2.400000E+02
2.400000E+02
2.400000E+02
2.400000E+02
2.400000E+02
2.400000E+02
2.400000E+02
2.400000E+02
2.400000E+02
2.400000E+02
2.400000E+02
2.400000E+02
2.400000E+02
2.400000E+02
2.400000E+02
2.400000E+02
2.400000E+02
2.400000E+02
2.400000E+02
2.400000E+02
2.400000E+02
2.400000E+02
2.400000E+02
2.400000E+02
2.400000E+02
2.400000E+02
2.400000E+02
2.400000E+02
2.400000E+02
2.400000E+02
2.400000E+02
2.400000E+02
2.400000E+02
2.400000E+02
2.400000E+02
2.400000E+02
2.400000E+02
2.400000E+02
2.400000E+02
2.400000E+02
2.400000E+02
2.400000E+02
2.400000E+02
2.400000E+02
2.400000E+02
2.400000E+02
2.400000E+02
2.400000E+02
2.400000E+02
2.400000E+02
2.400000E+02
2.400000E+02
2.400000E+02
2.400000E+02
2.400000E+02
2.400000E+02
2.400000E+02
2.400000E+02
2.400000E+02
2.400000E+02
2.400000E+02
2.400000E+02
2.400000E+02
2.400000E+02
2.400000E+02
2.400000E+02
2.400000E+02
2.400000E+02
2.400000E+02
2.400000E+02
2.400000E+02
2.400000E+02
2.400000E+02
2.400000E+02
2.400000E+02
2.400000E+02
2.400000E+02
2.400000E+02
2.400000E+02
2.400000E+02
2.400000E+02
2.400000E+02
2.400000E+02
2.400000E+02
2.400000E+02
2.400000E+02
2.400000E+02
2.400000E+02
2.400000E+02
2.400000E+02
2.400000E+02
2.400000E+02
2.400000E+02
2.400000E+02
2.400000E+02
2.450000E+02
2.450000E+02
2.450000E+02
2.450000E+02
2.450000E+02
2.450000E+02
2.450000E+02
2.450000E+02
2.450000E+02
2.450000E+02
2.450000E+02
2.450000E+02
2.450000E+02
2.450000E+02
2.450000E+02
2.450000E+02
2.450000E+02
2.450000E+02
2.450000E+02
2.450000E+02
2.450000E+02
2.450000E+02
2.450000E+02
2.450000E+02
2.450000E+02
2.450000E+02
2.450000E+02
2.450000E+02
2.450000E+02
2.450000E+02
2.450000E+02
2.450000E+02
2.450000E+02
2.450000E+02
2.450000E+02
2.450000E+02
2.450000E+02
2.450000E+02
2.450000E+02
2.450000E+02
2.450000E+02
2.450000E+02
2.450000E+02
2.450000E+02
2.450000E+02
2.450000E+02
2.450000E+02
2.450000E+02
2.450000E+02
2.450000E+02
2.450000E+02
2.450000E+02
2.450000E+02
2.450000E+02
2.450000E+02
2.450000E+02
2.450000E+02
2.450000E+02
2.450000E+02
2.450000E+02
2.450000E+02
2.450000E+02
2.450000E+02
2.450000E+02
2.450000E+02
2.450000E+02
2.450000E+02
2.450000E+02
2.450000E+02
2.450000E+02
2.450000E+02
2.450000E+02
2.450000E+02
2.450000E+02
2.450000E+02
2.450000E+02
2.450000E+02
2.450000E+02
2.450000E+02
2.450000E+02
2.450000E+02
2.450000E+02
2.450000E+02
2.450000E+02
2.450000E+02
2.450000E+02
2.450000E+02
2.450000E+02
2.450000E+02
2.450000E+02
2.450000E+02
2.450000E+02
2.450000E+02
2.450000E+02
2.450000E+02
2.450000E+02
2.450000E+02
2.450000E+02
2.450000E+02
2.450000E+02
2.450000E+02
2.450000E+02
2.450000E+02
2.450000E+02
2.450000E+02
2.450000E+02
2.450000E+02
2.450000E+02
2.450000E+02
2.450000E+02
2.450000E+02
2.450000E+02
2.450000E+02
2.450000E+02
2.450000E+02
2.450000E+02
2.450000E+02
2.450000E+02
2.450000E+02
2.450000E+02
2.450000E+02
2.450000E+02
2.450000E+02
2.450000E+02
2.450000E+02
2.450000E+02
2.450000E+02
2.450000E+02
2.450000E+02
2.450000E+02
2.450000E+02
2.450000E+02
2.450000E+02
2.450000E+02
2.450000E+02
2.450000E+02
2.450000E+02
2.450000E+02
2.450000E+02
2.450000E+02
2.450000E+02
2.450000E+02
2.450000E+02
2.450000E+02
2.450000E+02
2.450000E+02
2.450000E+02
2.450000E+02
2.450000E+02
2.450000E+02
2.450000E+02
2.450000E+02
2.450000E+02
2.450000E+02
2.450000E+02
2.450000E+02
2.450000E+02
2.450000E+02
2.450000E+02
2.450000E+02
2.450000E+02
2.450000E+02
2.450000E+02
2.450000E+02
2.450000E+02
2.450000E+02
2.450000E+02
2.450000E+02
2.450000E+02
2.450000E+02
2.450000E+02
2.450000E+02
2.450000E+02
2.450000E+02
2.450000E+02
2.450000E+02
2.450000E+02
2.450000E+02
2.450000E+02
2.450000E+02
2.450000E+02
2.450000E+02
2.450000E+02
2.450000E+02
2.450000E+02
2.450000E+02
2.450000E+02
2.450000E+02
2.450000E+02
2.450000E+02
2.450000E+02
2.450000E+02
2.450000E+02
2.450000E+02
2.450000E+02
2.450000E+02
2.450000E+02
2.450000E+02
2.450000E+02
2.450000E+02
2.450000E+02
2.500000E+02
2.500000E+02
2.500000E+02
2.500000E+02
2.500000E+02
2.500000E+02
2.500000E+02
2.500000E+02
2.500000E+02
2.500000E+02
2.500000E+02
2.500000E+02
2.500000E+02
2.500000E+02
2.500000E+02
2.500000E+02
2.500000E+02
2.500000E+02
2.500000E+02
2.500000E+02
2.500000E+02
2.500000E+02
2.500000E+02
2.500000E+02
2.500000E+02
2.500000E+02
2.500000E+02
2.500000E+02
2.500000E+02
2.500000E+02
2.500000E+02
2.500000E+02
2.500000E+02
2.500000E+02
2.500000E+02
2.500000E+02
2.500000E+02
2.500000E+02
2.500000E+02
2.500000E+02
2.500000E+02
2.500000E+02
2.500000E+02
2.500000E+02
2.500000E+02
2.500000E+02
2.500000E+02
2.500000E+02
2.500000E+02
2.500000E+02
2.500000E+02
2.500000E+02
2.500000E+02
2.500000E+02
2.500000E+02
2.500000E+02
2.500000E+02
2.500000E+02
2.500000E+02
2.500000E+02
2.500000E+02
2.500000E+02
2.500000E+02
2.500000E+02
2.500000E+02
2.500000E+02
2.500000E+02
2.500000E+02
2.500000E+02
2.500000E+02
2.500000E+02
2.500000E+02
2.500000E+02
2.500000E+02
2.500000E+02
2.500000E+02
2.500000E+02
2.500000E+02
2.500000E+02
2.500000E+02
2.500000E+02
2.500000E+02
2.500000E+02
2.500000E+02
2.500000E+02
2.500000E+02
2.500000E+02
2.500000E+02
2.500000E+02
2.500000E+02
2.500000E+02
2.500000E+02
2.500000E+02
2.500000E+02
2.500000E+02
2.500000E+02
2.500000E+02
2.500000E+02
2.500000E+02
2.500000E+02
2.500000E+02
2.500000E+02
2.500000E+02
2.500000E+02
2.500000E+02
2.500000E+02
2.500000E+02
2.500000E+02
2.500000E+02
2.500000E+02
2.500000E+02
2.500000E+02
2.500000E+02
2.500000E+02
2.500000E+02
2.500000E+02
2.500000E+02
2.500000E+02
2.500000E+02
2.500000E+02
2.500000E+02
2.500000E+02
2.500000E+02
2.500000E+02
2.500000E+02
2.500000E+02
2.500000E+02
2.500000E+02
2.500000E+02
2.500000E+02
2.500000E+02
2.500000E+02
2.500000E+02
2.500000E+02
2.500000E+02
2.500000E+02
2.500000E+02
2.500000E+02
2.500000E+02
2.500000E+02
2.500000E+02
2.500000E+02
2.500000E+02
2.500000E+02
2.500000E+02
2.500000E+02
2.500000E+02
2.500000E+02
2.500000E+02
2.500000E+02
2.500000E+02
2.500000E+02
2.500000E+02
2.500000E+02
2.500000E+02
2.500000E+02
2.500000E+02
2.500000E+02
2.500000E+02
2.500000E+02
2.500000E+02
2.500000E+02
2.500000E+02
2.500000E+02
2.500000E+02
2.500000E+02
2.500000E+02
2.500000E+02
2.500000E+02
2.500000E+02
2.500000E+02
2.500000E+02
2.500000E+02
2.500000E+02
2.500000E+02
2.500000E+02
2.500000E+02
2.500000E+02
2.500000E+02
2.500000E+02
2.500000E+02
2.500000E+02
2.500000E+02
2.500000E+02
2.500000E+02
2.500000E+02
2.500000E+02
2.500000E+02
2.500000E+02
2.500000E+02
2.500000E+02
2.500000E+02
2.500000E+02
2.500000E+02
2.500000E+02
2.500000E+02
2.500000E+02
2.500000E+02
2.500000E+02
2.500000E+02
2.500000E+02
2.550000E+02
2.550000E+02
2.550000E+02
2.550000E+02
2.550000E+02
2.550000E+02
2.550000E+02
2.550000E+02
2.550000E+02
2.550000E+02
2.550000E+02
2.550000E+02
2.550000E+02
2.550000E+02
2.550000E+02
2.550000E+02
2.550000E+02
2.550000E+02
2.550000E+02
2.550000E+02
2.550000E+02
2.550000E+02
2.550000E+02
2.550000E+02
2.550000E+02
2.550000E+02
2.550000E+02
2.550000E+02
2.550000E+02
2.550000E+02
2.550000E+02
2.550000E+02
2.550000E+02
2.550000E+02
2.550000E+02
2.550000E+02
2.550000E+02
2.550000E+02
2.550000E+02
2.550000E+02
2.550000E+02
2.550000E+02
2.550000E+02
2.550000E+02
2.550000E+02
2.550000E+02
2.550000E+02
2.550000E+02
2.550000E+02
2.550000E+02
2.550000E+02
2.550000E+02
2.550000E+02
2.550000E+02
2.550000E+02
2.550000E+02
2.550000E+02
2.550000E+02
2.550000E+02
2.550000E+02
2.550000E+02
2.550000E+02
2.550000E+02
2.550000E+02
2.550000E+02
2.550000E+02
2.550000E+02
2.550000E+02
2.550000E+02
2.550000E+02
2.550000E+02
2.550000E+02
2.550000E+02
2.550000E+02
2.550000E+02
2.550000E+02
2.550000E+02
2.550000E+02
2.550000E+02
2.550000E+02
2.550000E+02
2.550000E+02
2.550000E+02
2.550000E+02
2.550000E+02
2.550000E+02
2.550000E+02
2.550000E+02
2.550000E+02
2.550000E+02
2.550000E+02
2.550000E+02
2.550000E+02
2.550000E+02
2.550000E+02
2.550000E+02
2.550000E+02
2.550000E+02
2.550000E+02
2.550000E+02
2.550000E+02
2.550000E+02
2.550000E+02
2.550000E+02
2.550000E+02
2.550000E+02
2.550000E+02
2.550000E+02
2.550000E+02
2.550000E+02
2.550000E+02
2.550000E+02
2.550000E+02
2.550000E+02
2.550000E+02
2.550000E+02
2.550000E+02
2.550000E+02
2.550000E+02
2.550000E+02
2.550000E+02
2.550000E+02
2.550000E+02
2.550000E+02
2.550000E+02
2.550000E+02
2.550000E+02
2.550000E+02
2.550000E+02
2.550000E+02
2.550000E+02
2.550000E+02
2.550000E+02
2.550000E+02
2.550000E+02
2.550000E+02
2.550000E+02
2.550000E+02
2.550000E+02
2.550000E+02
2.550000E+02
2.550000E+02
2.550000E+02
2.550000E+02
2.550000E+02
2.550000E+02
2.550000E+02
2.550000E+02
2.550000E+02
2.550000E+02
2.550000E+02
2.550000E+02
2.550000E+02
2.550000E+02
2.550000E+02
2.550000E+02
2.550000E+02
2.550000E+02
2.550000E+02
2.550000E+02
2.550000E+02
2.550000E+02
2.550000E+02
2.550000E+02
2.550000E+02
2.550000E+02
2.550000E+02
2.550000E+02
2.550000E+02
2.550000E+02
2.550000E+02
2.550000E+02
2.550000E+02
2.550000E+02
2.550000E+02
2.550000E+02
2.550000E+02
2.550000E+02
2.550000E+02
2.550000E+02
2.550000E+02
2.550000E+02
2.550000E+02
2.550000E+02
2.550000E+02
2.550000E+02
2.550000E+02
2.550000E+02
2.550000E+02
2.550000E+02
2.550000E+02
2.550000E+02
2.550000E+02
2.550000E+02
2.550000E+02
2.550000E+02
2.550000E+02
2.550000E+02
2.550000E+02
2.550000E+02
2.550000E+02
2.600000E+02
2.600000E+02
2.600000E+02
2.600000E+02
2.600000E+02
2.600000E+02
2.600000E+02
2.600000E+02
2.600000E+02
2.600000E+02
2.600000E+02
2.600000E+02
2.600000E+02
2.600000E+02
2.600000E+02
2.600000E+02
2.600000E+02
2.600000E+02
2.600000E+02
2.600000E+02
2.600000E+02
2.600000E+02
2.600000E+02
2.600000E+02
2.600000E+02
2.600000E+02
2.600000E+02
2.600000E+02
2.600000E+02
2.600000E+02
2.600000E+02
2.600000E+02
2.600000E+02
2.600000E+02
2.600000E+02
2.600000E+02
2.600000E+02
2.600000E+02
2.600000E+02
2.600000E+02
2.600000E+02
2.600000E+02
2.600000E+02
2.600000E+02
2.600000E+02
2.600000E+02
2.600000E+02
2.600000E+02
2.600000E+02
2.600000E+02
2.600000E+02
2.600000E+02
2.600000E+02
2.600000E+02
2.600000E+02
2.600000E+02
2.600000E+02
2.600000E+02
2.600000E+02
2.600000E+02
2.600000E+02
2.600000E+02
2.600000E+02
2.600000E+02
2.600000E+02
2.600000E+02
2.600000E+02
2.600000E+02
2.600000E+02
2.600000E+02
2.600000E+02
2.600000E+02
2.600000E+02
2.600000E+02
2.600000E+02
2.600000E+02
2.600000E+02
2.600000E+02
2.600000E+02
2.600000E+02
2.600000E+02
2.600000E+02
2.600000E+02
2.600000E+02
2.600000E+02
2.600000E+02
2.600000E+02
2.600000E+02
2.600000E+02
2.600000E+02
2.600000E+02
2.600000E+02
2.600000E+02
2.600000E+02
2.600000E+02
2.600000E+02
2.600000E+02
2.600000E+02
2.600000E+02
2.600000E+02
2.600000E+02
2.600000E+02
2.600000E+02
2.600000E+02
2.600000E+02
2.600000E+02
2.600000E+02
2.600000E+02
2.600000E+02
2.600000E+02
2.600000E+02
2.600000E+02
2.600000E+02
2.600000E+02
2.600000E+02
2.600000E+02
2.600000E+02
2.600000E+02
2.600000E+02
2.600000E+02
2.600000E+02
2.600000E+02
2.600000E+02
2.600000E+02
2.600000E+02
2.600000E+02
2.600000E+02
2.600000E+02
2.600000E+02
2.600000E+02
2.600000E+02
2.600000E+02
2.600000E+02
2.600000E+02
2.600000E+02
2.600000E+02
2.600000E+02
2.600000E+02
2.600000E+02
2.600000E+02
2.600000E+02
2.600000E+02
2.600000E+02
2.600000E+02
2.600000E+02
2.600000E+02
2.600000E+02
2.600000E+02
2.600000E+02
2.600000E+02
2.600000E+02
2.600000E+02
2.600000E+02
2.600000E+02
2.600000E+02
2.600000E+02
2.600000E+02
2.600000E+02
2.600000E+02
2.600000E+02
2.600000E+02
2.600000E+02
2.600000E+02
2.600000E+02
2.600000E+02
2.600000E+02
2.600000E+02
2.600000E+02
2.600000E+02
2.600000E+02
2.600000E+02
2.600000E+02
2.600000E+02
2.600000E+02
2.600000E+02
2.600000E+02
2.600000E+02
2.600000E+02
2.600000E+02
2.600000E+02
2.600000E+02
2.600000E+02
2.600000E+02
2.600000E+02
2.600000E+02
2.600000E+02
2.600000E+02
2.600000E+02
2.600000E+02
2.600000E+02
2.600000E+02
2.600000E+02
2.600000E+02
2.600000E+02
2.600000E+02
2.600000E+02
2.600000E+02
2.600000E+02
2.600000E+02
2.600000E+02
2.600000E+02
2.650000E+02
2.650000E+02
2.650000E+02
2.650000E+02
2.650000E+02
2.650000E+02
2.650000E+02
2.650000E+02
2.650000E+02
2.650000E+02
2.650000E+02
2.650000E+02
2.650000E+02
2.650000E+02
2.650000E+02
2.650000E+02
2.650000E+02
2.650000E+02
2.650000E+02
2.650000E+02
2.650000E+02
2.650000E+02
2.650000E+02
2.650000E+02
2.650000E+02
2.650000E+02
2.650000E+02
2.650000E+02
2.650000E+02
2.650000E+02
2.650000E+02
2.650000E+02
2.650000E+02
2.650000E+02
2.650000E+02
2.650000E+02
2.650000E+02
2.650000E+02
2.650000E+02
2.650000E+02
2.650000E+02
2.650000E+02
2.650000E+02
2.650000E+02
2.650000E+02
2.650000E+02
2.650000E+02
2.650000E+02
2.650000E+02
2.650000E+02
2.650000E+02
2.650000E+02
2.650000E+02
2.650000E+02
2.650000E+02
2.650000E+02
2.650000E+02
2.650000E+02
2.650000E+02
2.650000E+02
2.650000E+02
2.650000E+02
2.650000E+02
2.650000E+02
2.650000E+02
2.650000E+02
2.650000E+02
2.650000E+02
2.650000E+02
2.650000E+02
2.650000E+02
2.650000E+02
2.650000E+02
2.650000E+02
2.650000E+02
2.650000E+02
2.650000E+02
2.650000E+02
2.650000E+02
2.650000E+02
2.650000E+02
2.650000E+02
2.650000E+02
2.650000E+02
2.650000E+02
2.650000E+02
2.650000E+02
2.650000E+02
2.650000E+02
2.650000E+02
2.650000E+02
2.650000E+02
2.650000E+02
2.650000E+02
2.650000E+02
2.650000E+02
2.650000E+02
2.650000E+02
2.650000E+02
2.650000E+02
2.650000E+02
2.650000E+02
2.650000E+02
2.650000E+02
2.650000E+02
2.650000E+02
2.650000E+02
2.650000E+02
2.650000E+02
2.650000E+02
2.650000E+02
2.650000E+02
2.650000E+02
2.650000E+02
2.650000E+02
2.650000E+02
2.650000E+02
2.650000E+02
2.650000E+02
2.650000E+02
2.650000E+02
2.650000E+02
2.650000E+02
2.650000E+02
2.650000E+02
2.650000E+02
2.650000E+02
2.650000E+02
2.650000E+02
2.650000E+02
2.650000E+02
2.650000E+02
2.650000E+02
2.650000E+02
2.650000E+02
2.650000E+02
2.650000E+02
2.650000E+02
2.650000E+02
2.650000E+02
2.650000E+02
2.650000E+02
2.650000E+02
2.650000E+02
2.650000E+02
2.650000E+02
2.650000E+02
2.650000E+02
2.650000E+02
2.650000E+02
2.650000E+02
2.650000E+02
2.650000E+02
2.650000E+02
2.650000E+02
2.650000E+02
2.650000E+02
2.650000E+02
2.650000E+02
2.650000E+02
2.650000E+02
2.650000E+02
2.650000E+02
2.650000E+02
2.650000E+02
2.650000E+02
2.650000E+02
2.650000E+02
2.650000E+02
2.650000E+02
2.650000E+02
2.650000E+02
2.650000E+02
2.650000E+02
2.650000E+02
2.650000E+02
2.650000E+02
2.650000E+02
2.650000E+02
2.650000E+02
2.650000E+02
2.650000E+02
2.650000E+02
2.650000E+02
2.650000E+02
2.650000E+02
2.650000E+02
2.650000E+02
2.650000E+02
2.650000E+02
2.650000E+02
2.650000E+02
2.650000E+02
2.650000E+02
2.650000E+02
2.650000E+02
2.650000E+02
2.650000E+02
2.650000E+02
2.650000E+02
2.650000E+02
2.700000E+02
2.700000E+02
2.700000E+02
2.700000E+02
2.700000E+02
2.700000E+02
2.700000E+02
2.700000E+02
2.700000E+02
2.700000E+02
2.700000E+02
2.700000E+02
2.700000E+02
2.700000E+02
2.700000E+02
2.700000E+02
2.700000E+02
2.700000E+02
2.700000E+02
2.700000E+02
2.700000E+02
2.700000E+02
2.700000E+02
2.700000E+02
2.700000E+02
2.700000E+02
2.700000E+02
2.700000E+02
2.700000E+02
2.700000E+02
2.700000E+02
2.700000E+02
2.700000E+02
2.700000E+02
2.700000E+02
2.700000E+02
2.700000E+02
2.700000E+02
2.700000E+02
2.700000E+02
2.700000E+02
2.700000E+02
2.700000E+02
2.700000E+02
2.700000E+02
2.700000E+02
2.700000E+02
2.700000E+02
2.700000E+02
2.700000E+02
2.700000E+02
2.700000E+02
2.700000E+02
2.700000E+02
2.700000E+02
2.700000E+02
2.700000E+02
2.700000E+02
2.700000E+02
2.700000E+02
2.700000E+02
2.700000E+02
2.700000E+02
2.700000E+02
2.700000E+02
2.700000E+02
2.700000E+02
2.700000E+02
2.700000E+02
2.700000E+02
2.700000E+02
2.700000E+02
2.700000E+02
2.700000E+02
2.700000E+02
2.700000E+02
2.700000E+02
2.700000E+02
2.700000E+02
2.700000E+02
2.700000E+02
2.700000E+02
2.700000E+02
2.700000E+02
2.700000E+02
2.700000E+02
2.700000E+02
2.700000E+02
2.700000E+02
2.700000E+02
2.700000E+02
2.700000E+02
2.700000E+02
2.700000E+02
2.700000E+02
2.700000E+02
2.700000E+02
2.700000E+02
2.700000E+02
2.700000E+02
2.700000E+02
2.700000E+02
2.700000E+02
2.700000E+02
2.700000E+02
2.700000E+02
2.700000E+02
2.700000E+02
2.700000E+02
2.700000E+02
2.700000E+02
2.700000E+02
2.700000E+02
2.700000E+02
2.700000E+02
2.700000E+02
2.700000E+02
2.700000E+02
2.700000E+02
2.700000E+02
2.700000E+02
2.700000E+02
2.700000E+02
2.700000E+02
2.700000E+02
2.700000E+02
2.700000E+02
2.700000E+02
2.700000E+02
2.700000E+02
2.700000E+02
2.700000E+02
2.700000E+02
2.700000E+02
2.700000E+02
2.700000E+02
2.700000E+02
2.700000E+02
2.700000E+02
2.700000E+02
2.700000E+02
2.700000E+02
2.700000E+02
2.700000E+02
2.700000E+02
2.700000E+02
2.700000E+02
2.700000E+02
2.700000E+02
2.700000E+02
2.700000E+02
2.700000E+02
2.700000E+02
2.700000E+02
2.700000E+02
2.700000E+02
2.700000E+02
2.700000E+02
2.700000E+02
2.700000E+02
2.700000E+02
2.700000E+02
2.700000E+02
2.700000E+02
2.700000E+02
2.700000E+02
2.700000E+02
2.700000E+02
2.700000E+02
2.700000E+02
2.700000E+02
2.700000E+02
2.700000E+02
2.700000E+02
2.700000E+02
2.700000E+02
2.700000E+02
2.700000E+02
2.700000E+02
2.700000E+02
2.700000E+02
2.700000E+02
2.700000E+02
2.700000E+02
2.700000E+02
2.700000E+02
2.700000E+02
2.700000E+02
2.700000E+02
2.700000E+02
2.700000E+02
2.700000E+02
2.700000E+02
2.700000E+02
2.700000E+02
2.700000E+02
2.700000E+02
2.700000E+02
2.700000E+02
2.700000E+02
2.700000E+02
2.750000E+02
2.750000E+02
2.750000E+02
2.750000E+02
2.750000E+02
2.750000E+02
2.750000E+02
2.750000E+02
2.750000E+02
2.750000E+02
2.750000E+02
2.750000E+02
2.750000E+02
2.750000E+02
2.750000E+02
2.750000E+02
2.750000E+02
2.750000E+02
2.750000E+02
2.750000E+02
2.750000E+02
2.750000E+02
2.750000E+02
2.750000E+02
2.750000E+02
2.750000E+02
2.750000E+02
2.750000E+02
2.750000E+02
2.750000E+02
2.750000E+02
2.750000E+02
2.750000E+02
2.750000E+02
2.750000E+02
2.750000E+02
2.750000E+02
2.750000E+02
2.750000E+02
2.750000E+02
2.750000E+02
2.750000E+02
2.750000E+02
2.750000E+02
2.750000E+02
2.750000E+02
2.750000E+02
2.750000E+02
2.750000E+02
2.750000E+02
2.750000E+02
2.750000E+02
2.750000E+02
2.750000E+02
2.750000E+02
2.750000E+02
2.750000E+02
2.750000E+02
2.750000E+02
2.750000E+02
2.750000E+02
2.750000E+02
2.750000E+02
2.750000E+02
2.750000E+02
2.750000E+02
2.750000E+02
2.750000E+02
2.750000E+02
2.750000E+02
2.750000E+02
2.750000E+02
2.750000E+02
2.750000E+02
2.750000E+02
2.750000E+02
2.750000E+02
2.750000E+02
2.750000E+02
2.750000E+02
2.750000E+02
2.750000E+02
2.750000E+02
2.750000E+02
2.750000E+02
2.750000E+02
2.750000E+02
2.750000E+02
2.750000E+02
2.750000E+02
2.750000E+02
2.750000E+02
2.750000E+02
2.750000E+02
2.750000E+02
2.750000E+02
2.750000E+02
2.750000E+02
2.750000E+02
2.750000E+02
2.750000E+02
2.750000E+02
2.750000E+02
2.750000E+02
2.750000E+02
2.750000E+02
2.750000E+02
2.750000E+02
2.750000E+02
2.750000E+02
2.750000E+02
2.750000E+02
2.750000E+02
2.750000E+02
2.750000E+02
2.750000E+02
2.750000E+02
2.750000E+02
2.750000E+02
2.750000E+02
2.750000E+02
2.750000E+02
2.750000E+02
2.750000E+02
2.750000E+02
2.750000E+02
2.750000E+02
2.750000E+02
2.750000E+02
2.750000E+02
2.750000E+02
2.750000E+02
2.750000E+02
2.750000E+02
2.750000E+02
2.750000E+02
2.750000E+02
2.750000E+02
2.750000E+02
2.750000E+02
2.750000E+02
2.750000E+02
2.750000E+02
2.750000E+02
2.750000E+02
2.750000E+02
2.750000E+02
2.750000E+02
2.750000E+02
2.750000E+02
2.750000E+02
2.750000E+02
2.750000E+02
2.750000E+02
2.750000E+02
2.750000E+02
2.750000E+02
2.750000E+02
2.750000E+02
2.750000E+02
2.750000E+02
2.750000E+02
2.750000E+02
2.750000E+02
2.750000E+02
2.750000E+02
2.750000E+02
2.750000E+02
2.750000E+02
2.750000E+02
2.750000E+02
2.750000E+02
2.750000E+02
2.750000E+02
2.750000E+02
2.750000E+02
2.750000E+02
2.750000E+02
2.750000E+02
2.750000E+02
2.750000E+02
2.750000E+02
2.750000E+02
2.750000E+02
2.750000E+02
2.750000E+02
2.750000E+02
2.750000E+02
2.750000E+02
2.750000E+02
2.750000E+02
2.750000E+02
2.750000E+02
2.750000E+02
2.750000E+02
2.750000E+02
2.750000E+02
2.750000E+02
2.750000E+02
2.750000E+02
2.750000E+02
2.800000E+02
2.800000E+02
2.800000E+02
2.800000E+02
2.800000E+02
2.800000E+02
2.800000E+02
2.800000E+02
2.800000E+02
2.800000E+02
2.800000E+02
2.800000E+02
2.800000E+02
2.800000E+02
2.800000E+02
2.800000E+02
2.800000E+02
2.800000E+02
2.800000E+02
2.800000E+02
2.800000E+02
2.800000E+02
2.800000E+02
2.800000E+02
2.800000E+02
2.800000E+02
2.800000E+02
2.800000E+02
2.800000E+02
2.800000E+02
2.800000E+02
2.800000E+02
2.800000E+02
2.800000E+02
2.800000E+02
2.800000E+02
2.800000E+02
2.800000E+02
2.800000E+02
2.800000E+02
2.800000E+02
2.800000E+02
2.800000E+02
2.800000E+02
2.800000E+02
2.800000E+02
2.800000E+02
2.800000E+02
2.800000E+02
2.800000E+02
2.800000E+02
2.800000E+02
2.800000E+02
2.800000E+02
2.800000E+02
2.800000E+02
2.800000E+02
2.800000E+02
2.800000E+02
2.800000E+02
2.800000E+02
2.800000E+02
2.800000E+02
2.800000E+02
2.800000E+02
2.800000E+02
2.800000E+02
2.800000E+02
2.800000E+02
2.800000E+02
2.800000E+02
2.800000E+02
2.800000E+02
2.800000E+02
2.800000E+02
2.800000E+02
2.800000E+02
2.800000E+02
2.800000E+02
2.800000E+02
2.800000E+02
2.800000E+02
2.800000E+02
2.800000E+02
2.800000E+02
2.800000E+02
2.800000E+02
2.800000E+02
2.800000E+02
2.800000E+02
2.800000E+02
2.800000E+02
2.800000E+02
2.800000E+02
2.800000E+02
2.800000E+02
2.800000E+02
2.800000E+02
2.800000E+02
2.800000E+02
2.800000E+02
2.800000E+02
2.800000E+02
2.800000E+02
2.800000E+02
2.800000E+02
2.800000E+02
2.800000E+02
2.800000E+02
2.800000E+02
2.800000E+02
2.800000E+02
2.800000E+02
2.800000E+02
2.800000E+02
2.800000E+02
2.800000E+02
2.800000E+02
2.800000E+02
2.800000E+02
2.800000E+02
2.800000E+02
2.800000E+02
2.800000E+02
2.800000E+02
2.800000E+02
2.800000E+02
2.800000E+02
2.800000E+02
2.800000E+02
2.800000E+02
2.800000E+02
2.800000E+02
2.800000E+02
2.800000E+02
2.800000E+02
2.800000E+02
2.800000E+02
2.800000E+02
2.800000E+02
2.800000E+02
2.800000E+02
2.800000E+02
2.800000E+02
2.800000E+02
2.800000E+02
2.800000E+02
2.800000E+02
2.800000E+02
2.800000E+02
2.800000E+02
2.800000E+02
2.800000E+02
2.800000E+02
2.800000E+02
2.800000E+02
2.800000E+02
2.800000E+02
2.800000E+02
2.800000E+02
2.800000E+02
2.800000E+02
2.800000E+02
2.800000E+02
2.800000E+02
2.800000E+02
2.800000E+02
2.800000E+02
2.800000E+02
2.800000E+02
2.800000E+02
2.800000E+02
2.800000E+02
2.800000E+02
2.800000E+02
2.800000E+02
2.800000E+02
2.800000E+02
2.800000E+02
2.800000E+02
2.800000E+02
2.800000E+02
2.800000E+02
2.800000E+02
2.800000E+02
2.800000E+02
2.800000E+02
2.800000E+02
2.800000E+02
2.800000E+02
2.800000E+02
2.800000E+02
2.800000E+02
2.800000E+02
2.800000E+02
2.800000E+02
2.800000E+02
2.800000E+02
2.800000E+02
2.800000E+02
2.800000E+02
2.850000E+02
2.850000E+02
2.850000E+02
2.850000E+02
2.850000E+02
2.850000E+02
2.850000E+02
2.850000E+02
2.850000E+02
2.850000E+02
2.850000E+02
2.850000E+02
2.850000E+02
2.850000E+02
2.850000E+02
2.850000E+02
2.850000E+02
2.850000E+02
2.850000E+02
2.850000E+02
2.850000E+02
2.850000E+02
2.850000E+02
2.850000E+02
2.850000E+02
2.850000E+02
2.850000E+02
2.850000E+02
2.850000E+02
2.850000E+02
2.850000E+02
2.850000E+02
2.850000E+02
2.850000E+02
2.850000E+02
2.850000E+02
2.850000E+02
2.850000E+02
2.850000E+02
2.850000E+02
2.850000E+02
2.850000E+02
2.850000E+02
2.850000E+02
2.850000E+02
2.850000E+02
2.850000E+02
2.850000E+02
2.850000E+02
2.850000E+02
2.850000E+02
2.850000E+02
2.850000E+02
2.850000E+02
2.850000E+02
2.850000E+02
2.850000E+02
2.850000E+02
2.850000E+02
2.850000E+02
2.850000E+02
2.850000E+02
2.850000E+02
2.850000E+02
2.850000E+02
2.850000E+02
2.850000E+02
2.850000E+02
2.850000E+02
2.850000E+02
2.850000E+02
2.850000E+02
2.850000E+02
2.850000E+02
2.850000E+02
2.850000E+02
2.850000E+02
2.850000E+02
2.850000E+02
2.850000E+02
2.850000E+02
2.850000E+02
2.850000E+02
2.850000E+02
2.850000E+02
2.850000E+02
2.850000E+02
2.850000E+02
2.850000E+02
2.850000E+02
2.850000E+02
2.850000E+02
2.850000E+02
2.850000E+02
2.850000E+02
2.850000E+02
2.850000E+02
2.850000E+02
2.850000E+02
2.850000E+02
2.850000E+02
2.850000E+02
2.850000E+02
2.850000E+02
2.850000E+02
2.850000E+02
2.850000E+02
2.850000E+02
2.850000E+02
2.850000E+02
2.850000E+02
2.850000E+02
2.850000E+02
2.850000E+02
2.850000E+02
2.850000E+02
2.850000E+02
2.850000E+02
2.850000E+02
2.850000E+02
2.850000E+02
2.850000E+02
2.850000E+02
2.850000E+02
2.850000E+02
2.850000E+02
2.850000E+02
2.850000E+02
2.850000E+02
2.850000E+02
2.850000E+02
2.850000E+02
2.850000E+02
2.850000E+02
2.850000E+02
2.850000E+02
2.850000E+02
2.850000E+02
2.850000E+02
2.850000E+02
2.850000E+02
2.850000E+02
2.850000E+02
2.850000E+02
2.850000E+02
2.850000E+02
2.850000E+02
2.850000E+02
2.850000E+02
2.850000E+02
2.850000E+02
2.850000E+02
2.850000E+02
2.850000E+02
2.850000E+02
2.850000E+02
2.850000E+02
2.850000E+02
2.850000E+02
2.850000E+02
2.850000E+02
2.850000E+02
2.850000E+02
2.850000E+02
2.850000E+02
2.850000E+02
2.850000E+02
2.850000E+02
2.850000E+02
2.850000E+02
2.850000E+02
2.850000E+02
2.850000E+02
2.850000E+02
2.850000E+02
2.850000E+02
2.850000E+02
2.850000E+02
2.850000E+02
2.850000E+02
2.850000E+02
2.850000E+02
2.850000E+02
2.850000E+02
2.850000E+02
2.850000E+02
2.850000E+02
2.850000E+02
2.850000E+02
2.850000E+02
2.850000E+02
2.850000E+02
2.850000E+02
2.850000E+02
2.850000E+02
2.850000E+02
2.850000E+02
2.850000E+02
2.850000E+02
2.850000E+02
2.850000E+02
2.900000E+02
2.900000E+02
2.900000E+02
2.900000E+02
2.900000E+02
2.900000E+02
2.900000E+02
2.900000E+02
2.900000E+02
2.900000E+02
2.900000E+02
2.900000E+02
2.900000E+02
2.900000E+02
2.900000E+02
2.900000E+02
2.900000E+02
2.900000E+02
2.900000E+02
2.900000E+02
2.900000E+02
2.900000E+02
2.900000E+02
2.900000E+02
2.900000E+02
2.900000E+02
2.900000E+02
2.900000E+02
2.900000E+02
2.900000E+02
2.900000E+02
2.900000E+02
2.900000E+02
2.900000E+02
2.900000E+02
2.900000E+02
2.900000E+02
2.900000E+02
2.900000E+02
2.900000E+02
2.900000E+02
2.900000E+02
2.900000E+02
2.900000E+02
2.900000E+02
2.900000E+02
2.900000E+02
2.900000E+02
2.900000E+02
2.900000E+02
2.900000E+02
2.900000E+02
2.900000E+02
2.900000E+02
2.900000E+02
2.900000E+02
2.900000E+02
2.900000E+02
2.900000E+02
2.900000E+02
2.900000E+02
2.900000E+02
2.900000E+02
2.900000E+02
2.900000E+02
2.900000E+02
2.900000E+02
2.900000E+02
2.900000E+02
2.900000E+02
2.900000E+02
2.900000E+02
2.900000E+02
2.900000E+02
2.900000E+02
2.900000E+02
2.900000E+02
2.900000E+02
2.900000E+02
2.900000E+02
2.900000E+02
2.900000E+02
2.900000E+02
2.900000E+02
2.900000E+02
2.900000E+02
2.900000E+02
2.900000E+02
2.900000E+02
2.900000E+02
2.900000E+02
2.900000E+02
2.900000E+02
2.900000E+02
2.900000E+02
2.900000E+02
2.900000E+02
2.900000E+02
2.900000E+02
2.900000E+02
2.900000E+02
2.900000E+02
2.900000E+02
2.900000E+02
2.900000E+02
2.900000E+02
2.900000E+02
2.900000E+02
2.900000E+02
2.900000E+02
2.900000E+02
2.900000E+02
2.900000E+02
2.900000E+02
2.900000E+02
2.900000E+02
2.900000E+02
2.900000E+02
2.900000E+02
2.900000E+02
2.900000E+02
2.900000E+02
2.900000E+02
2.900000E+02
2.900000E+02
2.900000E+02
2.900000E+02
2.900000E+02
2.900000E+02
2.900000E+02
2.900000E+02
2.900000E+02
2.900000E+02
2.900000E+02
2.900000E+02
2.900000E+02
2.900000E+02
2.900000E+02
2.900000E+02
2.900000E+02
2.900000E+02
2.900000E+02
2.900000E+02
2.900000E+02
2.900000E+02
2.900000E+02
2.900000E+02
2.900000E+02
2.900000E+02
2.900000E+02
2.900000E+02
2.900000E+02
2.900000E+02
2.900000E+02
2.900000E+02
2.900000E+02
2.900000E+02
2.900000E+02
2.900000E+02
2.900000E+02
2.900000E+02
2.900000E+02
2.900000E+02
2.900000E+02
2.900000E+02
2.900000E+02
2.900000E+02
2.900000E+02
2.900000E+02
2.900000E+02
2.900000E+02
2.900000E+02
2.900000E+02
2.900000E+02
2.900000E+02
2.900000E+02
2.900000E+02
2.900000E+02
2.900000E+02
2.900000E+02
2.900000E+02
2.900000E+02
2.900000E+02
2.900000E+02
2.900000E+02
2.900000E+02
2.900000E+02
2.900000E+02
2.900000E+02
2.900000E+02
2.900000E+02
2.900000E+02
2.900000E+02
2.900000E+02
2.900000E+02
2.900000E+02
2.900000E+02
2.900000E+02
2.900000E+02
2.900000E+02
2.900000E+02
2.950000E+02
2.950000E+02
2.950000E+02
2.950000E+02
2.950000E+02
2.950000E+02
2.950000E+02
2.950000E+02
2.950000E+02
2.950000E+02
2.950000E+02
2.950000E+02
2.950000E+02
2.950000E+02
2.950000E+02
2.950000E+02
2.950000E+02
2.950000E+02
2.950000E+02
2.950000E+02
2.950000E+02
2.950000E+02
2.950000E+02
2.950000E+02
2.950000E+02
2.950000E+02
2.950000E+02
2.950000E+02
2.950000E+02
2.950000E+02
2.950000E+02
2.950000E+02
2.950000E+02
2.950000E+02
2.950000E+02
2.950000E+02
2.950000E+02
2.950000E+02
2.950000E+02
2.950000E+02
2.950000E+02
2.950000E+02
2.950000E+02
2.950000E+02
2.950000E+02
2.950000E+02
2.950000E+02
2.950000E+02
2.950000E+02
2.950000E+02
2.950000E+02
2.950000E+02
2.950000E+02
2.950000E+02
2.950000E+02
2.950000E+02
2.950000E+02
2.950000E+02
2.950000E+02
2.950000E+02
2.950000E+02
2.950000E+02
2.950000E+02
2.950000E+02
2.950000E+02
2.950000E+02
2.950000E+02
2.950000E+02
2.950000E+02
2.950000E+02
2.950000E+02
2.950000E+02
2.950000E+02
2.950000E+02
2.950000E+02
2.950000E+02
2.950000E+02
2.950000E+02
2.950000E+02
2.950000E+02
2.950000E+02
2.950000E+02
2.950000E+02
2.950000E+02
2.950000E+02
2.950000E+02
2.950000E+02
2.950000E+02
2.950000E+02
2.950000E+02
2.950000E+02
2.950000E+02
2.950000E+02
2.950000E+02
2.950000E+02
2.950000E+02
2.950000E+02
2.950000E+02
2.950000E+02
2.950000E+02
2.950000E+02
2.950000E+02
2.950000E+02
2.950000E+02
2.950000E+02
2.950000E+02
2.950000E+02
2.950000E+02
2.950000E+02
2.950000E+02
2.950000E+02
2.950000E+02
2.950000E+02
2.950000E+02
2.950000E+02
2.950000E+02
2.950000E+02
2.950000E+02
2.950000E+02
2.950000E+02
2.950000E+02
2.950000E+02
2.950000E+02
2.950000E+02
2.950000E+02
2.950000E+02
2.950000E+02
2.950000E+02
2.950000E+02
2.950000E+02
2.950000E+02
2.950000E+02
2.950000E+02
2.950000E+02
2.950000E+02
2.950000E+02
2.950000E+02
2.950000E+02
2.950000E+02
2.950000E+02
2.950000E+02
2.950000E+02
2.950000E+02
2.950000E+02
2.950000E+02
2.950000E+02
2.950000E+02
2.950000E+02
2.950000E+02
2.950000E+02
2.950000E+02
2.950000E+02
2.950000E+02
2.950000E+02
2.950000E+02
2.950000E+02
2.950000E+02
2.950000E+02
2.950000E+02
2.950000E+02
2.950000E+02
2.950000E+02
2.950000E+02
2.950000E+02
2.950000E+02
2.950000E+02
2.950000E+02
2.950000E+02
2.950000E+02
2.950000E+02
2.950000E+02
2.950000E+02
2.950000E+02
2.950000E+02
2.950000E+02
2.950000E+02
2.950000E+02
2.950000E+02
2.950000E+02
2.950000E+02
2.950000E+02
2.950000E+02
2.950000E+02
2.950000E+02
2.950000E+02
2.950000E+02
2.950000E+02
2.950000E+02
2.950000E+02
2.950000E+02
2.950000E+02
2.950000E+02
2.950000E+02
2.950000E+02
2.950000E+02
2.950000E+02
2.950000E+02
2.950000E+02
2.950000E+02
2.950000E+02
2.950000E+02
3.000000E+02
3.000000E+02
3.000000E+02
3.000000E+02
3.000000E+02
3.000000E+02
3.000000E+02
3.000000E+02
3.000000E+02
3.000000E+02
3.000000E+02
3.000000E+02
3.000000E+02
3.000000E+02
3.000000E+02
3.000000E+02
3.000000E+02
3.000000E+02
3.000000E+02
3.000000E+02
3.000000E+02
3.000000E+02
3.000000E+02
3.000000E+02
3.000000E+02
3.000000E+02
3.000000E+02
3.000000E+02
3.000000E+02
3.000000E+02
3.000000E+02
3.000000E+02
3.000000E+02
3.000000E+02
3.000000E+02
3.000000E+02
3.000000E+02
3.000000E+02
3.000000E+02
3.000000E+02
3.000000E+02
3.000000E+02
3.000000E+02
3.000000E+02
3.000000E+02
3.000000E+02
3.000000E+02
3.000000E+02
3.000000E+02
3.000000E+02
3.000000E+02
3.000000E+02
3.000000E+02
3.000000E+02
3.000000E+02
3.000000E+02
3.000000E+02
3.000000E+02
3.000000E+02
3.000000E+02
3.000000E+02
3.000000E+02
3.000000E+02
3.000000E+02
3.000000E+02
3.000000E+02
3.000000E+02
3.000000E+02
3.000000E+02
3.000000E+02
3.000000E+02
3.000000E+02
3.000000E+02
3.000000E+02
3.000000E+02
3.000000E+02
3.000000E+02
3.000000E+02
3.000000E+02
3.000000E+02
3.000000E+02
3.000000E+02
3.000000E+02
3.000000E+02
3.000000E+02
3.000000E+02
3.000000E+02
3.000000E+02
3.000000E+02
3.000000E+02
3.000000E+02
3.000000E+02
3.000000E+02
3.000000E+02
3.000000E+02
3.000000E+02
3.000000E+02
3.000000E+02
3.000000E+02
3.000000E+02
3.000000E+02
3.000000E+02
3.000000E+02
3.000000E+02
3.000000E+02
3.000000E+02
3.000000E+02
3.000000E+02
3.000000E+02
3.000000E+02
3.000000E+02
3.000000E+02
3.000000E+02
3.000000E+02
3.000000E+02
3.000000E+02
3.000000E+02
3.000000E+02
3.000000E+02
3.000000E+02
3.000000E+02
3.000000E+02
3.000000E+02
3.000000E+02
3.000000E+02
3.000000E+02
3.000000E+02
3.000000E+02
3.000000E+02
3.000000E+02
3.000000E+02
3.000000E+02
3.000000E+02
3.000000E+02
3.000000E+02
3.000000E+02
3.000000E+02
3.000000E+02
3.000000E+02
3.000000E+02
3.000000E+02
3.000000E+02
3.000000E+02
3.000000E+02
3.000000E+02
3.000000E+02
3.000000E+02
3.000000E+02
3.000000E+02
3.000000E+02
3.000000E+02
3.000000E+02
3.000000E+02
3.000000E+02
3.000000E+02
3.000000E+02
3.000000E+02
3.000000E+02
3.000000E+02
3.000000E+02
3.000000E+02
3.000000E+02
3.000000E+02
3.000000E+02
3.000000E+02
3.000000E+02
3.000000E+02
3.000000E+02
3.000000E+02
3.000000E+02
3.000000E+02
3.000000E+02
3.000000E+02
3.000000E+02
3.000000E+02
3.000000E+02
3.000000E+02
3.000000E+02
3.000000E+02
3.000000E+02
3.000000E+02
3.000000E+02
3.000000E+02
3.000000E+02
3.000000E+02
3.000000E+02
3.000000E+02
3.000000E+02
3.000000E+02
3.000000E+02
3.000000E+02
3.000000E+02
3.000000E+02
3.000000E+02
3.000000E+02
3.000000E+02
3.000000E+02
3.000000E+02
3.000000E+02
3.000000E+02
3.000000E+02
3.050000E+02
3.050000E+02
3.050000E+02
3.050000E+02
3.050000E+02
3.050000E+02
3.050000E+02
3.050000E+02
3.050000E+02
3.050000E+02
3.050000E+02
3.050000E+02
3.050000E+02
3.050000E+02
3.050000E+02
3.050000E+02
3.050000E+02
3.050000E+02
3.050000E+02
3.050000E+02
3.050000E+02
3.050000E+02
3.050000E+02
3.050000E+02
3.050000E+02
3.050000E+02
3.050000E+02
3.050000E+02
3.050000E+02
3.050000E+02
3.050000E+02
3.050000E+02
3.050000E+02
3.050000E+02
3.050000E+02
3.050000E+02
3.050000E+02
3.050000E+02
3.050000E+02
3.050000E+02
3.050000E+02
3.050000E+02
3.050000E+02
3.050000E+02
3.050000E+02
3.050000E+02
3.050000E+02
3.050000E+02
3.050000E+02
3.050000E+02
3.050000E+02
3.050000E+02
3.050000E+02
3.050000E+02
3.050000E+02
3.050000E+02
3.050000E+02
3.050000E+02
3.050000E+02
3.050000E+02
3.050000E+02
3.050000E+02
3.050000E+02
3.050000E+02
3.050000E+02
3.050000E+02
3.050000E+02
3.050000E+02
3.050000E+02
3.050000E+02
3.050000E+02
3.050000E+02
3.050000E+02
3.050000E+02
3.050000E+02
3.050000E+02
3.050000E+02
3.050000E+02
3.050000E+02
3.050000E+02
3.050000E+02
3.050000E+02
3.050000E+02
3.050000E+02
3.050000E+02
3.050000E+02
3.050000E+02
3.050000E+02
3.050000E+02
3.050000E+02
3.050000E+02
3.050000E+02
3.050000E+02
3.050000E+02
3.050000E+02
3.050000E+02
3.050000E+02
3.050000E+02
3.050000E+02
3.050000E+02
3.050000E+02
3.050000E+02
3.050000E+02
3.050000E+02
3.050000E+02
3.050000E+02
3.050000E+02
3.050000E+02
3.050000E+02
3.050000E+02
3.050000E+02
3.050000E+02
3.050000E+02
3.050000E+02
3.050000E+02
3.050000E+02
3.050000E+02
3.050000E+02
3.050000E+02
3.050000E+02
3.050000E+02
3.050000E+02
3.050000E+02
3.050000E+02
3.050000E+02
3.050000E+02
3.050000E+02
3.050000E+02
3.050000E+02
3.050000E+02
3.050000E+02
3.050000E+02
3.050000E+02
3.050000E+02
3.050000E+02
3.050000E+02
3.050000E+02
3.050000E+02
3.050000E+02
3.050000E+02
3.050000E+02
3.050000E+02
3.050000E+02
3.050000E+02
3.050000E+02
3.050000E+02
3.050000E+02
3.050000E+02
3.050000E+02
3.050000E+02
3.050000E+02
3.050000E+02
3.050000E+02
3.050000E+02
3.050000E+02
3.050000E+02
3.050000E+02
3.050000E+02
3.050000E+02
3.050000E+02
3.050000E+02
3.050000E+02
3.050000E+02
3.050000E+02
3.050000E+02
3.050000E+02
3.050000E+02
3.050000E+02
3.050000E+02
3.050000E+02
3.050000E+02
3.050000E+02
3.050000E+02
3.050000E+02
3.050000E+02
3.050000E+02
3.050000E+02
3.050000E+02
3.050000E+02
3.050000E+02
3.050000E+02
3.050000E+02
3.050000E+02
3.050000E+02
3.050000E+02
3.050000E+02
3.050000E+02
3.050000E+02
3.050000E+02
3.050000E+02
3.050000E+02
3.050000E+02
3.050000E+02
3.050000E+02
3.050000E+02
3.050000E+02
3.050000E+02
3.050000E+02
3.050000E+02
3.050000E+02
3.050000E+02
3.100000E+02
3.100000E+02
3.100000E+02
3.100000E+02
3.100000E+02
3.100000E+02
3.100000E+02
3.100000E+02
3.100000E+02
3.100000E+02
3.100000E+02
3.100000E+02
3.100000E+02
3.100000E+02
3.100000E+02
3.100000E+02
3.100000E+02
3.100000E+02
3.100000E+02
3.100000E+02
3.100000E+02
3.100000E+02
3.100000E+02
3.100000E+02
3.100000E+02
3.100000E+02
3.100000E+02
3.100000E+02
3.100000E+02
3.100000E+02
3.100000E+02
3.100000E+02
3.100000E+02
3.100000E+02
3.100000E+02
3.100000E+02
3.100000E+02
3.100000E+02
3.100000E+02
3.100000E+02
3.100000E+02
3.100000E+02
3.100000E+02
3.100000E+02
3.100000E+02
3.100000E+02
3.100000E+02
3.100000E+02
3.100000E+02
3.100000E+02
3.100000E+02
3.100000E+02
3.100000E+02
3.100000E+02
3.100000E+02
3.100000E+02
3.100000E+02
3.100000E+02
3.100000E+02
3.100000E+02
3.100000E+02
3.100000E+02
3.100000E+02
3.100000E+02
3.100000E+02
3.100000E+02
3.100000E+02
3.100000E+02
3.100000E+02
3.100000E+02
3.100000E+02
3.100000E+02
3.100000E+02
3.100000E+02
3.100000E+02
3.100000E+02
3.100000E+02
3.100000E+02
3.100000E+02
3.100000E+02
3.100000E+02
3.100000E+02
3.100000E+02
3.100000E+02
3.100000E+02
3.100000E+02
3.100000E+02
3.100000E+02
3.100000E+02
3.100000E+02
3.100000E+02
3.100000E+02
3.100000E+02
3.100000E+02
3.100000E+02
3.100000E+02
3.100000E+02
3.100000E+02
3.100000E+02
3.100000E+02
3.100000E+02
3.100000E+02
3.100000E+02
3.100000E+02
3.100000E+02
3.100000E+02
3.100000E+02
3.100000E+02
3.100000E+02
3.100000E+02
3.100000E+02
3.100000E+02
3.100000E+02
3.100000E+02
3.100000E+02
3.100000E+02
3.100000E+02
3.100000E+02
3.100000E+02
3.100000E+02
3.100000E+02
3.100000E+02
3.100000E+02
3.100000E+02
3.100000E+02
3.100000E+02
3.100000E+02
3.100000E+02
3.100000E+02
3.100000E+02
3.100000E+02
3.100000E+02
3.100000E+02
3.100000E+02
3.100000E+02
3.100000E+02
3.100000E+02
3.100000E+02
3.100000E+02
3.100000E+02
3.100000E+02
3.100000E+02
3.100000E+02
3.100000E+02
3.100000E+02
3.100000E+02
3.100000E+02
3.100000E+02
3.100000E+02
3.100000E+02
3.100000E+02
3.100000E+02
3.100000E+02
3.100000E+02
3.100000E+02
3.100000E+02
3.100000E+02
3.100000E+02
3.100000E+02
3.100000E+02
3.100000E+02
3.100000E+02
3.100000E+02
3.100000E+02
3.100000E+02
3.100000E+02
3.100000E+02
3.100000E+02
3.100000E+02
3.100000E+02
3.100000E+02
3.100000E+02
3.100000E+02
3.100000E+02
3.100000E+02
3.100000E+02
3.100000E+02
3.100000E+02
3.100000E+02
3.100000E+02
3.100000E+02
3.100000E+02
3.100000E+02
3.100000E+02
3.100000E+02
3.100000E+02
3.100000E+02
3.100000E+02
3.100000E+02
3.100000E+02
3.100000E+02
3.100000E+02
3.100000E+02
3.100000E+02
3.100000E+02
3.100000E+02
3.100000E+02
3.100000E+02
3.100000E+02
3.100000E+02
3.100000E+02
3.150000E+02
3.150000E+02
3.150000E+02
3.150000E+02
3.150000E+02
3.150000E+02
3.150000E+02
3.150000E+02
3.150000E+02
3.150000E+02
3.150000E+02
3.150000E+02
3.150000E+02
3.150000E+02
3.150000E+02
3.150000E+02
3.150000E+02
3.150000E+02
3.150000E+02
3.150000E+02
3.150000E+02
3.150000E+02
3.150000E+02
3.150000E+02
3.150000E+02
3.150000E+02
3.150000E+02
3.150000E+02
3.150000E+02
3.150000E+02
3.150000E+02
3.150000E+02
3.150000E+02
3.150000E+02
3.150000E+02
3.150000E+02
3.150000E+02
3.150000E+02
3.150000E+02
3.150000E+02
3.150000E+02
3.150000E+02
3.150000E+02
3.150000E+02
3.150000E+02
3.150000E+02
3.150000E+02
3.150000E+02
3.150000E+02
3.150000E+02
3.150000E+02
3.150000E+02
3.150000E+02
3.150000E+02
3.150000E+02
3.150000E+02
3.150000E+02
3.150000E+02
3.150000E+02
3.150000E+02
3.150000E+02
3.150000E+02
3.150000E+02
3.150000E+02
3.150000E+02
3.150000E+02
3.150000E+02
3.150000E+02
3.150000E+02
3.150000E+02
3.150000E+02
3.150000E+02
3.150000E+02
3.150000E+02
3.150000E+02
3.150000E+02
3.150000E+02
3.150000E+02
3.150000E+02
3.150000E+02
3.150000E+02
3.150000E+02
3.150000E+02
3.150000E+02
3.150000E+02
3.150000E+02
3.150000E+02
3.150000E+02
3.150000E+02
3.150000E+02
3.150000E+02
3.150000E+02
3.150000E+02
3.150000E+02
3.150000E+02
3.150000E+02
3.150000E+02
3.150000E+02
3.150000E+02
3.150000E+02
3.150000E+02
3.150000E+02
3.150000E+02
3.150000E+02
3.150000E+02
3.150000E+02
3.150000E+02
3.150000E+02
3.150000E+02
3.150000E+02
3.150000E+02
3.150000E+02
3.150000E+02
3.150000E+02
3.150000E+02
3.150000E+02
3.150000E+02
3.150000E+02
3.150000E+02
3.150000E+02
3.150000E+02
3.150000E+02
3.150000E+02
3.150000E+02
3.150000E+02
3.150000E+02
3.150000E+02
3.150000E+02
3.150000E+02
3.150000E+02
3.150000E+02
3.150000E+02
3.150000E+02
3.150000E+02
3.150000E+02
3.150000E+02
3.150000E+02
3.150000E+02
3.150000E+02
3.150000E+02
3.150000E+02
3.150000E+02
3.150000E+02
3.150000E+02
3.150000E+02
3.150000E+02
3.150000E+02
3.150000E+02
3.150000E+02
3.150000E+02
3.150000E+02
3.150000E+02
3.150000E+02
3.150000E+02
3.150000E+02
3.150000E+02
3.150000E+02
3.150000E+02
3.150000E+02
3.150000E+02
3.150000E+02
3.150000E+02
3.150000E+02
3.150000E+02
3.150000E+02
3.150000E+02
3.150000E+02
3.150000E+02
3.150000E+02
3.150000E+02
3.150000E+02
3.150000E+02
3.150000E+02
3.150000E+02
3.150000E+02
3.150000E+02
3.150000E+02
3.150000E+02
3.150000E+02
3.150000E+02
3.150000E+02
3.150000E+02
3.150000E+02
3.150000E+02
3.150000E+02
3.150000E+02
3.150000E+02
3.150000E+02
3.150000E+02
3.150000E+02
3.150000E+02
3.150000E+02
3.150000E+02
3.150000E+02
3.150000E+02
3.150000E+02
3.150000E+02
3.150000E+02
3.150000E+02
3.150000E+02
3.150000E+02
3.200000E+02
3.200000E+02
3.200000E+02
3.200000E+02
3.200000E+02
3.200000E+02
3.200000E+02
3.200000E+02
3.200000E+02
3.200000E+02
3.200000E+02
3.200000E+02
3.200000E+02
3.200000E+02
3.200000E+02
3.200000E+02
3.200000E+02
3.200000E+02
3.200000E+02
3.200000E+02
3.200000E+02
3.200000E+02
3.200000E+02
3.200000E+02
3.200000E+02
3.200000E+02
3.200000E+02
3.200000E+02
3.200000E+02
3.200000E+02
3.200000E+02
3.200000E+02
3.200000E+02
3.200000E+02
3.200000E+02
3.200000E+02
3.200000E+02
3.200000E+02
3.200000E+02
3.200000E+02
3.200000E+02
3.200000E+02
3.200000E+02
3.200000E+02
3.200000E+02
3.200000E+02
3.200000E+02
3.200000E+02
3.200000E+02
3.200000E+02
3.200000E+02
3.200000E+02
3.200000E+02
3.200000E+02
3.200000E+02
3.200000E+02
3.200000E+02
3.200000E+02
3.200000E+02
3.200000E+02
3.200000E+02
3.200000E+02
3.200000E+02
3.200000E+02
3.200000E+02
3.200000E+02
3.200000E+02
3.200000E+02
3.200000E+02
3.200000E+02
3.200000E+02
3.200000E+02
3.200000E+02
3.200000E+02
3.200000E+02
3.200000E+02
3.200000E+02
3.200000E+02
3.200000E+02
3.200000E+02
3.200000E+02
3.200000E+02
3.200000E+02
3.200000E+02
3.200000E+02
3.200000E+02
3.200000E+02
3.200000E+02
3.200000E+02
3.200000E+02
3.200000E+02
3.200000E+02
3.200000E+02
3.200000E+02
3.200000E+02
3.200000E+02
3.200000E+02
3.200000E+02
3.200000E+02
3.200000E+02
3.200000E+02
3.200000E+02
3.200000E+02
3.200000E+02
3.200000E+02
3.200000E+02
3.200000E+02
3.200000E+02
3.200000E+02
3.200000E+02
3.200000E+02
3.200000E+02
3.200000E+02
3.200000E+02
3.200000E+02
3.200000E+02
3.200000E+02
3.200000E+02
3.200000E+02
3.200000E+02
3.200000E+02
3.200000E+02
3.200000E+02
3.200000E+02
3.200000E+02
3.200000E+02
3.200000E+02
3.200000E+02
3.200000E+02
3.200000E+02
3.200000E+02
3.200000E+02
3.200000E+02
3.200000E+02
3.200000E+02
3.200000E+02
3.200000E+02
3.200000E+02
3.200000E+02
3.200000E+02
3.200000E+02
3.200000E+02
3.200000E+02
3.200000E+02
3.200000E+02
3.200000E+02
3.200000E+02
3.200000E+02
3.200000E+02
3.200000E+02
3.200000E+02
3.200000E+02
3.200000E+02
3.200000E+02
3.200000E+02
3.200000E+02
3.200000E+02
3.200000E+02
3.200000E+02
3.200000E+02
3.200000E+02
3.200000E+02
3.200000E+02
3.200000E+02
3.200000E+02
3.200000E+02
3.200000E+02
3.200000E+02
3.200000E+02
3.200000E+02
3.200000E+02
3.200000E+02
3.200000E+02
3.200000E+02
3.200000E+02
3.200000E+02
3.200000E+02
3.200000E+02
3.200000E+02
3.200000E+02
3.200000E+02
3.200000E+02
3.200000E+02
3.200000E+02
3.200000E+02
3.200000E+02
3.200000E+02
3.200000E+02
3.200000E+02
3.200000E+02
3.200000E+02
3.200000E+02
3.200000E+02
3.200000E+02
3.200000E+02
3.200000E+02
3.200000E+02
3.200000E+02
3.200000E+02
3.200000E+02
3.200000E+02
3.250000E+02
3.250000E+02
3.250000E+02
3.250000E+02
3.250000E+02
3.250000E+02
3.250000E+02
3.250000E+02
3.250000E+02
3.250000E+02
3.250000E+02
3.250000E+02
3.250000E+02
3.250000E+02
3.250000E+02
3.250000E+02
3.250000E+02
3.250000E+02
3.250000E+02
3.250000E+02
3.250000E+02
3.250000E+02
3.250000E+02
3.250000E+02
3.250000E+02
3.250000E+02
3.250000E+02
3.250000E+02
3.250000E+02
3.250000E+02
3.250000E+02
3.250000E+02
3.250000E+02
3.250000E+02
3.250000E+02
3.250000E+02
3.250000E+02
3.250000E+02
3.250000E+02
3.250000E+02
3.250000E+02
3.250000E+02
3.250000E+02
3.250000E+02
3.250000E+02
3.250000E+02
3.250000E+02
3.250000E+02
3.250000E+02
3.250000E+02
3.250000E+02
3.250000E+02
3.250000E+02
3.250000E+02
3.250000E+02
3.250000E+02
3.250000E+02
3.250000E+02
3.250000E+02
3.250000E+02
3.250000E+02
3.250000E+02
3.250000E+02
3.250000E+02
3.250000E+02
3.250000E+02
3.250000E+02
3.250000E+02
3.250000E+02
3.250000E+02
3.250000E+02
3.250000E+02
3.250000E+02
3.250000E+02
3.250000E+02
3.250000E+02
3.250000E+02
3.250000E+02
3.250000E+02
3.250000E+02
3.250000E+02
3.250000E+02
3.250000E+02
3.250000E+02
3.250000E+02
3.250000E+02
3.250000E+02
3.250000E+02
3.250000E+02
3.250000E+02
3.250000E+02
3.250000E+02
3.250000E+02
3.250000E+02
3.250000E+02
3.250000E+02
3.250000E+02
3.250000E+02
3.250000E+02
3.250000E+02
3.250000E+02
3.250000E+02
3.250000E+02
3.250000E+02
3.250000E+02
3.250000E+02
3.250000E+02
3.250000E+02
3.250000E+02
3.250000E+02
3.250000E+02
3.250000E+02
3.250000E+02
3.250000E+02
3.250000E+02
3.250000E+02
3.250000E+02
3.250000E+02
3.250000E+02
3.250000E+02
3.250000E+02
3.250000E+02
3.250000E+02
3.250000E+02
3.250000E+02
3.250000E+02
3.250000E+02
3.250000E+02
3.250000E+02
3.250000E+02
3.250000E+02
3.250000E+02
3.250000E+02
3.250000E+02
3.250000E+02
3.250000E+02
3.250000E+02
3.250000E+02
3.250000E+02
3.250000E+02
3.250000E+02
3.250000E+02
3.250000E+02
3.250000E+02
3.250000E+02
3.250000E+02
3.250000E+02
3.250000E+02
3.250000E+02
3.250000E+02
3.250000E+02
3.250000E+02
3.250000E+02
3.250000E+02
3.250000E+02
3.250000E+02
3.250000E+02
3.250000E+02
3.250000E+02
3.250000E+02
3.250000E+02
3.250000E+02
3.250000E+02
3.250000E+02
3.250000E+02
3.250000E+02
3.250000E+02
3.250000E+02
3.250000E+02
3.250000E+02
3.250000E+02
3.250000E+02
3.250000E+02
3.250000E+02
3.250000E+02
3.250000E+02
3.250000E+02
3.250000E+02
3.250000E+02
3.250000E+02
3.250000E+02
3.250000E+02
3.250000E+02
3.250000E+02
3.250000E+02
3.250000E+02
3.250000E+02
3.250000E+02
3.250000E+02
3.250000E+02
3.250000E+02
3.250000E+02
3.250000E+02
3.250000E+02
3.250000E+02
3.250000E+02
3.250000E+02
3.250000E+02
3.250000E+02
3.250000E+02
3.250000E+02
3.300000E+02
3.300000E+02
3.300000E+02
3.300000E+02
3.300000E+02
3.300000E+02
3.300000E+02
3.300000E+02
3.300000E+02
3.300000E+02
3.300000E+02
3.300000E+02
3.300000E+02
3.300000E+02
3.300000E+02
3.300000E+02
3.300000E+02
3.300000E+02
3.300000E+02
3.300000E+02
3.300000E+02
3.300000E+02
3.300000E+02
3.300000E+02
3.300000E+02
3.300000E+02
3.300000E+02
3.300000E+02
3.300000E+02
3.300000E+02
3.300000E+02
3.300000E+02
3.300000E+02
3.300000E+02
3.300000E+02
3.300000E+02
3.300000E+02
3.300000E+02
3.300000E+02
3.300000E+02
3.300000E+02
3.300000E+02
3.300000E+02
3.300000E+02
3.300000E+02
3.300000E+02
3.300000E+02
3.300000E+02
3.300000E+02
3.300000E+02
3.300000E+02
3.300000E+02
3.300000E+02
3.300000E+02
3.300000E+02
3.300000E+02
3.300000E+02
3.300000E+02
3.300000E+02
3.300000E+02
3.300000E+02
3.300000E+02
3.300000E+02
3.300000E+02
3.300000E+02
3.300000E+02
3.300000E+02
3.300000E+02
3.300000E+02
3.300000E+02
3.300000E+02
3.300000E+02
3.300000E+02
3.300000E+02
3.300000E+02
3.300000E+02
3.300000E+02
3.300000E+02
3.300000E+02
3.300000E+02
3.300000E+02
3.300000E+02
3.300000E+02
3.300000E+02
3.300000E+02
3.300000E+02
3.300000E+02
3.300000E+02
3.300000E+02
3.300000E+02
3.300000E+02
3.300000E+02
3.300000E+02
3.300000E+02
3.300000E+02
3.300000E+02
3.300000E+02
3.300000E+02
3.300000E+02
3.300000E+02
3.300000E+02
3.300000E+02
3.300000E+02
3.300000E+02
3.300000E+02
3.300000E+02
3.300000E+02
3.300000E+02
3.300000E+02
3.300000E+02
3.300000E+02
3.300000E+02
3.300000E+02
3.300000E+02
3.300000E+02
3.300000E+02
3.300000E+02
3.300000E+02
3.300000E+02
3.300000E+02
3.300000E+02
3.300000E+02
3.300000E+02
3.300000E+02
3.300000E+02
3.300000E+02
3.300000E+02
3.300000E+02
3.300000E+02
3.300000E+02
3.300000E+02
3.300000E+02
3.300000E+02
3.300000E+02
3.300000E+02
3.300000E+02
3.300000E+02
3.300000E+02
3.300000E+02
3.300000E+02
3.300000E+02
3.300000E+02
3.300000E+02
3.300000E+02
3.300000E+02
3.300000E+02
3.300000E+02
3.300000E+02
3.300000E+02
3.300000E+02
3.300000E+02
3.300000E+02
3.300000E+02
3.300000E+02
3.300000E+02
3.300000E+02
3.300000E+02
3.300000E+02
3.300000E+02
3.300000E+02
3.300000E+02
3.300000E+02
3.300000E+02
3.300000E+02
3.300000E+02
3.300000E+02
3.300000E+02
3.300000E+02
3.300000E+02
3.300000E+02
3.300000E+02
3.300000E+02
3.300000E+02
3.300000E+02
3.300000E+02
3.300000E+02
3.300000E+02
3.300000E+02
3.300000E+02
3.300000E+02
3.300000E+02
3.300000E+02
3.300000E+02
3.300000E+02
3.300000E+02
3.300000E+02
3.300000E+02
3.300000E+02
3.300000E+02
3.300000E+02
3.300000E+02
3.300000E+02
3.300000E+02
3.300000E+02
3.300000E+02
3.300000E+02
3.300000E+02
3.300000E+02
3.300000E+02
3.300000E+02
3.300000E+02
3.350000E+02
3.350000E+02
3.350000E+02
3.350000E+02
3.350000E+02
3.350000E+02
3.350000E+02
3.350000E+02
3.350000E+02
3.350000E+02
3.350000E+02
3.350000E+02
3.350000E+02
3.350000E+02
3.350000E+02
3.350000E+02
3.350000E+02
3.350000E+02
3.350000E+02
3.350000E+02
3.350000E+02
3.350000E+02
3.350000E+02
3.350000E+02
3.350000E+02
3.350000E+02
3.350000E+02
3.350000E+02
3.350000E+02
3.350000E+02
3.350000E+02
3.350000E+02
3.350000E+02
3.350000E+02
3.350000E+02
3.350000E+02
3.350000E+02
3.350000E+02
3.350000E+02
3.350000E+02
3.350000E+02
3.350000E+02
3.350000E+02
3.350000E+02
3.350000E+02
3.350000E+02
3.350000E+02
3.350000E+02
3.350000E+02
3.350000E+02
3.350000E+02
3.350000E+02
3.350000E+02
3.350000E+02
3.350000E+02
3.350000E+02
3.350000E+02
3.350000E+02
3.350000E+02
3.350000E+02
3.350000E+02
3.350000E+02
3.350000E+02
3.350000E+02
3.350000E+02
3.350000E+02
3.350000E+02
3.350000E+02
3.350000E+02
3.350000E+02
3.350000E+02
3.350000E+02
3.350000E+02
3.350000E+02
3.350000E+02
3.350000E+02
3.350000E+02
3.350000E+02
3.350000E+02
3.350000E+02
3.350000E+02
3.350000E+02
3.350000E+02
3.350000E+02
3.350000E+02
3.350000E+02
3.350000E+02
3.350000E+02
3.350000E+02
3.350000E+02
3.350000E+02
3.350000E+02
3.350000E+02
3.350000E+02
3.350000E+02
3.350000E+02
3.350000E+02
3.350000E+02
3.350000E+02
3.350000E+02
3.350000E+02
3.350000E+02
3.350000E+02
3.350000E+02
3.350000E+02
3.350000E+02
3.350000E+02
3.350000E+02
3.350000E+02
3.350000E+02
3.350000E+02
3.350000E+02
3.350000E+02
3.350000E+02
3.350000E+02
3.350000E+02
3.350000E+02
3.350000E+02
3.350000E+02
3.350000E+02
3.350000E+02
3.350000E+02
3.350000E+02
3.350000E+02
3.350000E+02
3.350000E+02
3.350000E+02
3.350000E+02
3.350000E+02
3.350000E+02
3.350000E+02
3.350000E+02
3.350000E+02
3.350000E+02
3.350000E+02
3.350000E+02
3.350000E+02
3.350000E+02
3.350000E+02
3.350000E+02
3.350000E+02
3.350000E+02
3.350000E+02
3.350000E+02
3.350000E+02
3.350000E+02
3.350000E+02
3.350000E+02
3.350000E+02
3.350000E+02
3.350000E+02
3.350000E+02
3.350000E+02
3.350000E+02
3.350000E+02
3.350000E+02
3.350000E+02
3.350000E+02
3.350000E+02
3.350000E+02
3.350000E+02
3.350000E+02
3.350000E+02
3.350000E+02
3.350000E+02
3.350000E+02
3.350000E+02
3.350000E+02
3.350000E+02
3.350000E+02
3.350000E+02
3.350000E+02
3.350000E+02
3.350000E+02
3.350000E+02
3.350000E+02
3.350000E+02
3.350000E+02
3.350000E+02
3.350000E+02
3.350000E+02
3.350000E+02
3.350000E+02
3.350000E+02
3.350000E+02
3.350000E+02
3.350000E+02
3.350000E+02
3.350000E+02
3.350000E+02
3.350000E+02
3.350000E+02
3.350000E+02
3.350000E+02
3.350000E+02
3.350000E+02
3.350000E+02
3.350000E+02
3.350000E+02
3.350000E+02
3.350000E+02
3.400000E+02
3.400000E+02
3.400000E+02
3.400000E+02
3.400000E+02
3.400000E+02
3.400000E+02
3.400000E+02
3.400000E+02
3.400000E+02
3.400000E+02
3.400000E+02
3.400000E+02
3.400000E+02
3.400000E+02
3.400000E+02
3.400000E+02
3.400000E+02
3.400000E+02
3.400000E+02
3.400000E+02
3.400000E+02
3.400000E+02
3.400000E+02
3.400000E+02
3.400000E+02
3.400000E+02
3.400000E+02
3.400000E+02
3.400000E+02
3.400000E+02
3.400000E+02
3.400000E+02
3.400000E+02
3.400000E+02
3.400000E+02
3.400000E+02
3.400000E+02
3.400000E+02
3.400000E+02
3.400000E+02
3.400000E+02
3.400000E+02
3.400000E+02
3.400000E+02
3.400000E+02
3.400000E+02
3.400000E+02
3.400000E+02
3.400000E+02
3.400000E+02
3.400000E+02
3.400000E+02
3.400000E+02
3.400000E+02
3.400000E+02
3.400000E+02
3.400000E+02
3.400000E+02
3.400000E+02
3.400000E+02
3.400000E+02
3.400000E+02
3.400000E+02
3.400000E+02
3.400000E+02
3.400000E+02
3.400000E+02
3.400000E+02
3.400000E+02
3.400000E+02
3.400000E+02
3.400000E+02
3.400000E+02
3.400000E+02
3.400000E+02
3.400000E+02
3.400000E+02
3.400000E+02
3.400000E+02
3.400000E+02
3.400000E+02
3.400000E+02
3.400000E+02
3.400000E+02
3.400000E+02
3.400000E+02
3.400000E+02
3.400000E+02
3.400000E+02
3.400000E+02
3.400000E+02
3.400000E+02
3.400000E+02
3.400000E+02
3.400000E+02
3.400000E+02
3.400000E+02
3.400000E+02
3.400000E+02
3.400000E+02
3.400000E+02
3.400000E+02
3.400000E+02
3.400000E+02
3.400000E+02
3.400000E+02
3.400000E+02
3.400000E+02
3.400000E+02
3.400000E+02
3.400000E+02
3.400000E+02
3.400000E+02
3.400000E+02
3.400000E+02
3.400000E+02
3.400000E+02
3.400000E+02
3.400000E+02
3.400000E+02
3.400000E+02
3.400000E+02
3.400000E+02
3.400000E+02
3.400000E+02
3.400000E+02
3.400000E+02
3.400000E+02
3.400000E+02
3.400000E+02
3.400000E+02
3.400000E+02
3.400000E+02
3.400000E+02
3.400000E+02
3.400000E+02
3.400000E+02
3.400000E+02
3.400000E+02
3.400000E+02
3.400000E+02
3.400000E+02
3.400000E+02
3.400000E+02
3.400000E+02
3.400000E+02
3.400000E+02
3.400000E+02
3.400000E+02
3.400000E+02
3.400000E+02
3.400000E+02
3.400000E+02
3.400000E+02
3.400000E+02
3.400000E+02
3.400000E+02
3.400000E+02
3.400000E+02
3.400000E+02
3.400000E+02
3.400000E+02
3.400000E+02
3.400000E+02
3.400000E+02
3.400000E+02
3.400000E+02
3.400000E+02
3.400000E+02
3.400000E+02
3.400000E+02
3.400000E+02
3.400000E+02
3.400000E+02
3.400000E+02
3.400000E+02
3.400000E+02
3.400000E+02
3.400000E+02
3.400000E+02
3.400000E+02
3.400000E+02
3.400000E+02
3.400000E+02
3.400000E+02
3.400000E+02
3.400000E+02
3.400000E+02
3.400000E+02
3.400000E+02
3.400000E+02
3.400000E+02
3.400000E+02
3.400000E+02
3.400000E+02
3.400000E+02
3.400000E+02
3.400000E+02
3.400000E+02
3.400000E+02
3.450000E+02
3.450000E+02
3.450000E+02
3.450000E+02
3.450000E+02
3.450000E+02
3.450000E+02
3.450000E+02
3.450000E+02
3.450000E+02
3.450000E+02
3.450000E+02
3.450000E+02
3.450000E+02
3.450000E+02
3.450000E+02
3.450000E+02
3.450000E+02
3.450000E+02
3.450000E+02
3.450000E+02
3.450000E+02
3.450000E+02
3.450000E+02
3.450000E+02
3.450000E+02
3.450000E+02
3.450000E+02
3.450000E+02
3.450000E+02
3.450000E+02
3.450000E+02
3.450000E+02
3.450000E+02
3.450000E+02
3.450000E+02
3.450000E+02
3.450000E+02
3.450000E+02
3.450000E+02
3.450000E+02
3.450000E+02
3.450000E+02
3.450000E+02
3.450000E+02
3.450000E+02
3.450000E+02
3.450000E+02
3.450000E+02
3.450000E+02
3.450000E+02
3.450000E+02
3.450000E+02
3.450000E+02
3.450000E+02
3.450000E+02
3.450000E+02
3.450000E+02
3.450000E+02
3.450000E+02
3.450000E+02
3.450000E+02
3.450000E+02
3.450000E+02
3.450000E+02
3.450000E+02
3.450000E+02
3.450000E+02
3.450000E+02
3.450000E+02
3.450000E+02
3.450000E+02
3.450000E+02
3.450000E+02
3.450000E+02
3.450000E+02
3.450000E+02
3.450000E+02
3.450000E+02
3.450000E+02
3.450000E+02
3.450000E+02
3.450000E+02
3.450000E+02
3.450000E+02
3.450000E+02
3.450000E+02
3.450000E+02
3.450000E+02
3.450000E+02
3.450000E+02
3.450000E+02
3.450000E+02
3.450000E+02
3.450000E+02
3.450000E+02
3.450000E+02
3.450000E+02
3.450000E+02
3.450000E+02
3.450000E+02
3.450000E+02
3.450000E+02
3.450000E+02
3.450000E+02
3.450000E+02
3.450000E+02
3.450000E+02
3.450000E+02
3.450000E+02
3.450000E+02
3.450000E+02
3.450000E+02
3.450000E+02
3.450000E+02
3.450000E+02
3.450000E+02
3.450000E+02
3.450000E+02
3.450000E+02
3.450000E+02
3.450000E+02
3.450000E+02
3.450000E+02
3.450000E+02
3.450000E+02
3.450000E+02
3.450000E+02
3.450000E+02
3.450000E+02
3.450000E+02
3.450000E+02
3.450000E+02
3.450000E+02
3.450000E+02
3.450000E+02
3.450000E+02
3.450000E+02
3.450000E+02
3.450000E+02
3.450000E+02
3.450000E+02
3.450000E+02
3.450000E+02
3.450000E+02
3.450000E+02
3.450000E+02
3.450000E+02
3.450000E+02
3.450000E+02
3.450000E+02
3.450000E+02
3.450000E+02
3.450000E+02
3.450000E+02
3.450000E+02
3.450000E+02
3.450000E+02
3.450000E+02
3.450000E+02
3.450000E+02
3.450000E+02
3.450000E+02
3.450000E+02
3.450000E+02
3.450000E+02
3.450000E+02
3.450000E+02
3.450000E+02
3.450000E+02
3.450000E+02
3.450000E+02
3.450000E+02
3.450000E+02
3.450000E+02
3.450000E+02
3.450000E+02
3.450000E+02
3.450000E+02
3.450000E+02
3.450000E+02
3.450000E+02
3.450000E+02
3.450000E+02
3.450000E+02
3.450000E+02
3.450000E+02
3.450000E+02
3.450000E+02
3.450000E+02
3.450000E+02
3.450000E+02
3.450000E+02
3.450000E+02
3.450000E+02
3.450000E+02
3.450000E+02
3.450000E+02
3.450000E+02
3.450000E+02
3.450000E+02
3.500000E+02
3.500000E+02
3.500000E+02
3.500000E+02
3.500000E+02
3.500000E+02
3.500000E+02
3.500000E+02
3.500000E+02
3.500000E+02
3.500000E+02
3.500000E+02
3.500000E+02
3.500000E+02
3.500000E+02
3.500000E+02
3.500000E+02
3.500000E+02
3.500000E+02
3.500000E+02
3.500000E+02
3.500000E+02
3.500000E+02
3.500000E+02
3.500000E+02
3.500000E+02
3.500000E+02
3.500000E+02
3.500000E+02
3.500000E+02
3.500000E+02
3.500000E+02
3.500000E+02
3.500000E+02
3.500000E+02
3.500000E+02
3.500000E+02
3.500000E+02
3.500000E+02
3.500000E+02
3.500000E+02
3.500000E+02
3.500000E+02
3.500000E+02
3.500000E+02
3.500000E+02
3.500000E+02
3.500000E+02
3.500000E+02
3.500000E+02
3.500000E+02
3.500000E+02
3.500000E+02
3.500000E+02
3.500000E+02
3.500000E+02
3.500000E+02
3.500000E+02
3.500000E+02
3.500000E+02
3.500000E+02
3.500000E+02
3.500000E+02
3.500000E+02
3.500000E+02
3.500000E+02
3.500000E+02
3.500000E+02
3.500000E+02
3.500000E+02
3.500000E+02
3.500000E+02
3.500000E+02
3.500000E+02
3.500000E+02
3.500000E+02
3.500000E+02
3.500000E+02
3.500000E+02
3.500000E+02
3.500000E+02
3.500000E+02
3.500000E+02
3.500000E+02
3.500000E+02
3.500000E+02
3.500000E+02
3.500000E+02
3.500000E+02
3.500000E+02
3.500000E+02
3.500000E+02
3.500000E+02
3.500000E+02
3.500000E+02
3.500000E+02
3.500000E+02
3.500000E+02
3.500000E+02
3.500000E+02
3.500000E+02
3.500000E+02
3.500000E+02
3.500000E+02
3.500000E+02
3.500000E+02
3.500000E+02
3.500000E+02
3.500000E+02
3.500000E+02
3.500000E+02
3.500000E+02
3.500000E+02
3.500000E+02
3.500000E+02
3.500000E+02
3.500000E+02
3.500000E+02
3.500000E+02
3.500000E+02
3.500000E+02
3.500000E+02
3.500000E+02
3.500000E+02
3.500000E+02
3.500000E+02
3.500000E+02
3.500000E+02
3.500000E+02
3.500000E+02
3.500000E+02
3.500000E+02
3.500000E+02
3.500000E+02
3.500000E+02
3.500000E+02
3.500000E+02
3.500000E+02
3.500000E+02
3.500000E+02
3.500000E+02
3.500000E+02
3.500000E+02
3.500000E+02
3.500000E+02
3.500000E+02
3.500000E+02
3.500000E+02
3.500000E+02
3.500000E+02
3.500000E+02
3.500000E+02
3.500000E+02
3.500000E+02
3.500000E+02
3.500000E+02
3.500000E+02
3.500000E+02
3.500000E+02
3.500000E+02
3.500000E+02
3.500000E+02
3.500000E+02
3.500000E+02
3.500000E+02
3.500000E+02
3.500000E+02
3.500000E+02
3.500000E+02
3.500000E+02
3.500000E+02
3.500000E+02
3.500000E+02
3.500000E+02
3.500000E+02
3.500000E+02
3.500000E+02
3.500000E+02
3.500000E+02
3.500000E+02
3.500000E+02
3.500000E+02
3.500000E+02
3.500000E+02
3.500000E+02
3.500000E+02
3.500000E+02
3.500000E+02
3.500000E+02
3.500000E+02
3.500000E+02
3.500000E+02
3.500000E+02
3.500000E+02
3.500000E+02
3.500000E+02
3.500000E+02
3.500000E+02
3.500000E+02
3.500000E+02
3.500000E+02
3.550000E+02
3.550000E+02
3.550000E+02
3.550000E+02
3.550000E+02
3.550000E+02
3.550000E+02
3.550000E+02
3.550000E+02
3.550000E+02
3.550000E+02
3.550000E+02
3.550000E+02
3.550000E+02
3.550000E+02
3.550000E+02
3.550000E+02
3.550000E+02
3.550000E+02
3.550000E+02
3.550000E+02
3.550000E+02
3.550000E+02
3.550000E+02
3.550000E+02
3.550000E+02
3.550000E+02
3.550000E+02
3.550000E+02
3.550000E+02
3.550000E+02
3.550000E+02
3.550000E+02
3.550000E+02
3.550000E+02
3.550000E+02
3.550000E+02
3.550000E+02
3.550000E+02
3.550000E+02
3.550000E+02
3.550000E+02
3.550000E+02
3.550000E+02
3.550000E+02
3.550000E+02
3.550000E+02
3.550000E+02
3.550000E+02
3.550000E+02
3.550000E+02
3.550000E+02
3.550000E+02
3.550000E+02
3.550000E+02
3.550000E+02
3.550000E+02
3.550000E+02
3.550000E+02
3.550000E+02
3.550000E+02
3.550000E+02
3.550000E+02
3.550000E+02
3.550000E+02
3.550000E+02
3.550000E+02
3.550000E+02
3.550000E+02
3.550000E+02
3.550000E+02
3.550000E+02
3.550000E+02
3.550000E+02
3.550000E+02
3.550000E+02
3.550000E+02
3.550000E+02
3.550000E+02
3.550000E+02
3.550000E+02
3.550000E+02
3.550000E+02
3.550000E+02
3.550000E+02
3.550000E+02
3.550000E+02
3.550000E+02
3.550000E+02
3.550000E+02
3.550000E+02
3.550000E+02
3.550000E+02
3.550000E+02
3.550000E+02
3.550000E+02
3.550000E+02
3.550000E+02
3.550000E+02
3.550000E+02
3.550000E+02
3.550000E+02
3.550000E+02
3.550000E+02
3.550000E+02
3.550000E+02
3.550000E+02
3.550000E+02
3.550000E+02
3.550000E+02
3.550000E+02
3.550000E+02
3.550000E+02
3.550000E+02
3.550000E+02
3.550000E+02
3.550000E+02
3.550000E+02
3.550000E+02
3.550000E+02
3.550000E+02
3.550000E+02
3.550000E+02
3.550000E+02
3.550000E+02
3.550000E+02
3.550000E+02
3.550000E+02
3.550000E+02
3.550000E+02
3.550000E+02
3.550000E+02
3.550000E+02
3.550000E+02
3.550000E+02
3.550000E+02
3.550000E+02
3.550000E+02
3.550000E+02
3.550000E+02
3.550000E+02
3.550000E+02
3.550000E+02
3.550000E+02
3.550000E+02
3.550000E+02
3.550000E+02
3.550000E+02
3.550000E+02
3.550000E+02
3.550000E+02
3.550000E+02
3.550000E+02
3.550000E+02
3.550000E+02
3.550000E+02
3.550000E+02
3.550000E+02
3.550000E+02
3.550000E+02
3.550000E+02
3.550000E+02
3.550000E+02
3.550000E+02
3.550000E+02
3.550000E+02
3.550000E+02
3.550000E+02
3.550000E+02
3.550000E+02
3.550000E+02
3.550000E+02
3.550000E+02
3.550000E+02
3.550000E+02
3.550000E+02
3.550000E+02
3.550000E+02
3.550000E+02
3.550000E+02
3.550000E+02
3.550000E+02
3.550000E+02
3.550000E+02
3.550000E+02
3.550000E+02
3.550000E+02
3.550000E+02
3.550000E+02
3.550000E+02
3.550000E+02
3.550000E+02
3.550000E+02
3.550000E+02
3.550000E+02
3.550000E+02
3.550000E+02
3.550000E+02
3.550000E+02
3.550000E+02
3.550000E+02
Thickness
3.366277E-04
2.657424E-05
-9.877844E-04
4.970937E-04
7.546828E-03
1.248092E-01
4.977951E-02
-3.357066E-03
-3.039226E-02
-4.702837E-02
-9.069362E-02
9.048211E-04
1.149667E-03
1.045294E-03
1.253920E-03
1.434588E-03
1.706097E-03
1.104151E-03
1.970963E-03
2.510441E-03
3.091243E-03
3.278053E-03
3.572771E-03
3.821585E-03
3.955569E-03
4.061867E-03
4.274753E-03
3.848186E-03
3.993007E-03
4.125362E-03
4.114072E-03
4.690502E-03
5.012157E-03
5.729216E-03
6.785876E-03
7.519270E-03
8.440493E-03
9.815923E-03
1.059311E-02
1.194253E-02
1.366289E-02
1.487862E-02
1.613166E-02
1.747685E-02
1.909485E-02
2.032173E-02
2.184107E-02
2.397309E-02
2.600035E-02
2.706094E-02
2.893375E-02
3.066751E-02
3.222378E-02
3.364488E-02
3.493442E-02
3.633494E-02
3.797603E-02
3.971660E-02
4.160100E-02
4.186506E-02
4.403037E-02
4.552935E-02
4.674737E-02
4.755254E-02
4.887076E-02
4.925949E-02
5.065663E-02
5.202263E-02
5.299925E-02
5.304189E-02
5.400458E-02
5.500506E-02
5.630948E-02
5.708396E-02
5.819397E-02
5.832420E-02
5.864940E-02
6.017024E-02
6.043337E-02
6.065431E-02
6.044530E-02
6.074622E-02
6.161197E-02
6.163860E-02
6.215517E-02
6.243775E-02
6.390042E-02
6.377615E-02
6.389132E-02
6.275302E-02
6.307355E-02
6.331046E-02
6.322923E-02
6.427229E-02
6.357248E-02
6.349951E-02
6.439403E-02
6.306911E-02
6.263137E-02
6.226445E-02
6.209978E-02
6.197933E-02
6.112233E-02
6.142959E-02
6.137081E-02
6.111179E-02
6.029024E-02
5.969394E-02
5.942066E-02
5.858393E-02
5.731475E-02
5.635212E-02
5.570714E-02
5.515274E-02
5.418748E-02
5.375859E-02
5.218599E-02
5.158947E-02
5.115146E-02
5.034459E-02
4.911134E-02
4.875663E-02
4.750476E-02
4.645891E-02
4.547164E-02
4.409741E-02
4.245730E-02
4.099229E-02
4.004632E-02
3.903588E-02
3.709281E-02
3.597522E-02
3.474468E-02
3.320387E-02
3.122680E-02
2.970662E-02
2.774964E-02
2.629037E-02
2.446460E-02
2.307637E-02
2.162603E-02
1.995924E-02
1.821862E-02
1.674861E-02
1.522489E-02
1.396848E-02
1.224510E-02
1.111101E-02
9.885446E-03
9.064935E-03
7.822663E-03
6.544305E-03
6.052373E-03
5.386593E-03
4.583020E-03
4.352272E-03
4.185949E-03
4.175772E-03
4.423265E-03
4.186176E-03
3.972007E-03
3.825732E-03
3.576516E-03
3.600177E-03
3.259349E-03
2.850206E-03
2.396768E-03
2.195367E-03
2.105191E-03
1.561706E-03
1.462391E-03
1.326640E-03
1.225455E-03
1.090805E-03
6.329605E-04
4.250848E-04
3.902621E-04
3.615103E-04
3.958140E-04
5.995553E-04
3.185886E-04
3.360193E-04
1.845861E-04
3.304868E-04
3.882809E-04
4.672933E-04
2.711397E-04
3.709159E-04
2.230988E-04
3.193296E-04
9.040847E-05
2.613597E-04
1.792489E-04
2.560441E-04
2.027301E-04
1.093363E-04
1.182818E-04
2.148218E-04
1.773444E-04
1.043417E-04
-3.388634E-05
4.161197E-04
5.851464E-04
4.543248E-04
5.731768E-04
2.802677E-04
-6.356145E-02
2.063243E-02
-3.175670E-03
-6.922765E-03
-7.540823E-02
-7.376825E-02
9.139016E-04
1.027802E-03
1.265327E-03
1.125840E-03
1.395962E-03
1.325041E-03
8.508701E-04
2.042054E-03
2.377413E-03
2.945025E-03
3.007381E-03
3.308392E-03
3.669147E-03
4.184206E-03
4.144127E-03
4.116600E-03
4.418868E-03
4.150800E-03
5.122868E-03
4.216143E-03
4.636532E-03
4.910199E-03
5.930471E-03
6.749003E-03
7.536904E-03
8.427356E-03
1.000320E-02
1.094560E-02
1.220407E-02
1.309687E-02
1.455896E-02
1.605057E-02
1.720850E-02
1.909568E-02
2.028188E-02
2.225022E-02
2.413775E-02
2.523146E-02
2.655123E-02
2.824579E-02
3.039254E-02
3.215093E-02
3.421106E-02
3.541672E-02
3.594864E-02
3.725880E-02
4.013569E-02
4.181892E-02
4.223702E-02
4.342936E-02
4.491990E-02
4.644500E-02
4.876357E-02
4.939868E-02
4.894377E-02
4.979243E-02
5.213359E-02
5.256465E-02
5.335003E-02
5.473066E-02
5.613466E-02
5.669149E-02
5.660804E-02
5.749412E-02
5.773441E-02
5.873826E-02
5.985814E-02
5.939646E-02
6.050243E-02
6.143103E-02
6.203778E-02
6.163209E-02
6.241716E-02
6.227160E-02
6.226275E-02
6.240181E-02
6.270220E-02
6.282010E-02
6.288789E-02
6.300381E-02
6.351211E-02
6.311485E-02
6.304953E-02
6.303343E-02
6.392417E-02
6.400997E-02
6.295282E-02
6.235855E-02
6.244636E-02
6.229029E-02
6.172909E-02
6.108864E-02
6.140545E-02
6.092900E-02
6.061041E-02
6.113858E-02
6.032554E-02
5.847214E-02
5.849043E-02
5.671025E-02
5.602448E-02
5.593577E-02
5.558359E-02
5.456778E-02
5.447816E-02
5.374573E-02
5.296354E-02
5.117687E-02
5.028392E-02
4.907624E-02
4.814058E-02
4.674208E-02
4.641411E-02
4.543628E-02
4.400823E-02
4.288487E-02
4.086138E-02
3.985278E-02
3.903451E-02
3.727888E-02
3.596396E-02
3.449086E-02
3.237368E-02
3.141830E-02
2.985046E-02
2.788058E-02
2.675438E-02
2.472138E-02
2.328217E-02
2.121070E-02
1.976289E-02
1.774686E-02
1.664545E-02
1.557483E-02
1.401947E-02
1.263468E-02
1.108278E-02
9.666951E-03
8.928027E-03
7.631662E-03
6.642277E-03
6.260515E-03
5.358400E-03
4.691421E-03
4.221311E-03
4.093754E-03
4.274987E-03
4.452884E-03
4.171619E-03
4.244052E-03
4.095188E-03
3.774446E-03
3.921612E-03
3.271388E-03
2.795492E-03
2.821421E-03
2.657939E-03
2.250587E-03
1.624180E-03
1.098490E-03
1.060271E-03
9.564245E-04
1.045531E-03
6.587560E-04
4.468671E-04
4.908651E-04
5.784020E-04
6.492519E-04
6.257021E-04
3.129730E-04
2.768689E-04
2.480144E-04
2.560331E-04
3.925879E-04
3.365776E-04
2.211019E-04
8.673553E-05
1.656398E-04
2.400904E-04
1.323236E-04
7.306114E-05
3.467165E-04
2.342099E-04
2.385817E-04
2.369866E-04
3.158142E-04
1.793959E-04
3.288562E-04
1.423801E-03
2.437272E-03
5.177801E-04
4.240317E-04
5.557082E-04
6.942942E-04
4.320349E-04
5.915392E-02
3.865384E-02
-3.170917E-03
2.559196E-03
-1.293861E-01
-5.106673E-02
9.301001E-04
9.685282E-04
9.757619E-04
1.222449E-03
1.663514E-03
1.840096E-03
2.156123E-03
2.087892E-03
2.604658E-03
3.179532E-03
3.392688E-03
3.548340E-03
3.914467E-03
4.186923E-03
4.473648E-03
4.458034E-03
4.362373E-03
4.164095E-03
4.869751E-03
4.257552E-03
4.888247E-03
5.003323E-03
5.909361E-03
6.743552E-03
7.343334E-03
8.560046E-03
9.650608E-03
1.098395E-02
1.238858E-02
1.350270E-02
1.429508E-02
1.609618E-02
1.743479E-02
1.893311E-02
2.040508E-02
2.217660E-02
2.452125E-02
2.567641E-02
2.717052E-02
2.898414E-02
3.074996E-02
3.217217E-02
3.353714E-02
3.482933E-02
3.638861E-02
3.775288E-02
3.925404E-02
4.143467E-02
4.306244E-02
4.430093E-02
4.595710E-02
4.655821E-02
4.771979E-02
4.931175E-02
4.928260E-02
5.016934E-02
5.156553E-02
5.352428E-02
5.331648E-02
5.475497E-02
5.593709E-02
5.611977E-02
5.717622E-02
5.742117E-02
5.795387E-02
5.821727E-02
5.930840E-02
5.942898E-02
6.065782E-02
6.131252E-02
6.248170E-02
6.233132E-02
6.322358E-02
6.235028E-02
6.323733E-02
6.326043E-02
6.226588E-02
6.230830E-02
6.362809E-02
6.322227E-02
6.247147E-02
6.370184E-02
6.391392E-02
6.353398E-02
6.376319E-02
6.331417E-02
6.438569E-02
6.360418E-02
6.281397E-02
6.208367E-02
6.143663E-02
6.168739E-02
6.138086E-02
6.053383E-02
6.123919E-02
6.108848E-02
5.952242E-02
5.950147E-02
5.806092E-02
5.721731E-02
5.610552E-02
5.572102E-02
5.509453E-02
5.383684E-02
5.318493E-02
5.306758E-02
5.204373E-02
5.122680E-02
4.971909E-02
4.884078E-02
4.776707E-02
4.695347E-02
4.629629E-02
4.506034E-02
4.361429E-02
4.287114E-02
4.142837E-02
3.990962E-02
3.851660E-02
3.770271E-02
3.559672E-02
3.449281E-02
3.262991E-02
3.166947E-02
3.001904E-02
2.776968E-02
2.610936E-02
2.453861E-02
2.302601E-02
2.177205E-02
1.955792E-02
1.861256E-02
1.700651E-02
1.541852E-02
1.416002E-02
1.271726E-02
1.165401E-02
1.044813E-02
9.074745E-03
7.886354E-03
6.680231E-03
5.962247E-03
5.331993E-03
4.673316E-03
4.317199E-03
4.430171E-03
4.326414E-03
4.357625E-03
4.158075E-03
4.365252E-03
4.306091E-03
3.830336E-03
3.776784E-03
3.557209E-03
3.258491E-03
2.926136E-03
2.701910E-03
2.466767E-03
2.397786E-03
1.604123E-03
1.137768E-03
1.173202E-03
1.193471E-03
7.880454E-04
6.800668E-04
7.245382E-04
5.905460E-04
6.408613E-04
5.535839E-04
5.869114E-04
4.580886E-04
3.303530E-04
2.581106E-04
3.292283E-04
3.133160E-04
2.910615E-04
2.738553E-04
2.228009E-04
2.595500E-04
1.184039E-04
2.285553E-04
2.158483E-04
3.201946E-04
3.130693E-04
1.381408E-04
2.147860E-04
2.664940E-04
2.803625E-04
9.063015E-04
1.557492E-03
1.306160E-03
6.301019E-04
4.387689E-04
7.431838E-04
4.557462E-04
1.037879E-01
9.355047E-03
2.393963E-03
1.707092E-02
4.019601E-02
1.074692E-03
5.996665E-04
6.509469E-04
9.070904E-04
1.041998E-03
1.517171E-03
1.701599E-03
2.065078E-03
2.411883E-03
2.991564E-03
3.468124E-03
4.178620E-03
3.946308E-03
5.087421E-03
5.587329E-03
5.106408E-03
6.401156E-03
4.730722E-03
4.234872E-03
4.331042E-03
4.262186E-03
4.594289E-03
5.033133E-03
5.671197E-03
6.871506E-03
7.590229E-03
8.509941E-03
9.533361E-03
1.113646E-02
1.237464E-02
1.374456E-02
1.502078E-02
1.609378E-02
1.801012E-02
1.927313E-02
2.071048E-02
2.221440E-02
2.391708E-02
2.571131E-02
2.748495E-02
2.883669E-02
3.109568E-02
3.196746E-02
3.391627E-02
3.498252E-02
3.662898E-02
3.916908E-02
4.076260E-02
4.122549E-02
4.494656E-02
4.364341E-02
4.557040E-02
4.661469E-02
4.685788E-02
4.903512E-02
5.052487E-02
5.096612E-02
5.186741E-02
5.342087E-02
5.376103E-02
5.455383E-02
5.816944E-02
5.613643E-02
5.738478E-02
5.749388E-02
5.787990E-02
5.817855E-02
5.975021E-02
6.053102E-02
6.196001E-02
6.049813E-02
6.139188E-02
6.263234E-02
6.274693E-02
6.257228E-02
6.339525E-02
6.395982E-02
6.221213E-02
6.394327E-02
6.385294E-02
6.316765E-02
6.318605E-02
6.376670E-02
6.348497E-02
6.412908E-02
6.370301E-02
6.380065E-02
6.358183E-02
6.343659E-02
6.282802E-02
6.245445E-02
6.148434E-02
6.189968E-02
6.128354E-02
6.037292E-02
6.090167E-02
6.011101E-02
5.908530E-02
5.786441E-02
5.725817E-02
5.702710E-02
5.543631E-02
5.544684E-02
5.555978E-02
5.382472E-02
5.270657E-02
5.195969E-02
5.249547E-02
5.157607E-02
4.960088E-02
4.941546E-02
4.830400E-02
4.695649E-02
4.655206E-02
4.504595E-02
4.358339E-02
4.304087E-02
4.123533E-02
3.965437E-02
3.882259E-02
3.751946E-02
3.585366E-02
3.456106E-02
3.297506E-02
3.139429E-02
2.943030E-02
2.758894E-02
2.632949E-02
2.463286E-02
2.283659E-02
2.170323E-02
1.989361E-02
1.883745E-02
1.703407E-02
1.533838E-02
1.412384E-02
1.281999E-02
1.141444E-02
9.920325E-03
8.658056E-03
7.575406E-03
6.669306E-03
5.801669E-03
5.231063E-03
4.814429E-03
4.352732E-03
4.233157E-03
4.204886E-03
4.218501E-03
4.406809E-03
4.778191E-03
4.551546E-03
4.216233E-03
3.661574E-03
3.630254E-03
3.375236E-03
2.977915E-03
2.776188E-03
2.277911E-03
2.101655E-03
1.821311E-03
1.372676E-03
1.263593E-03
1.184572E-03
9.660165E-04
7.080077E-04
6.413430E-04
4.754638E-04
3.755206E-04
2.928004E-04
1.459280E-03
8.265409E-05
2.593337E-04
3.100556E-04
3.224200E-04
2.789580E-04
1.947901E-04
2.462531E-04
1.078348E-04
2.169263E-04
3.322052E-05
2.171163E-04
1.604598E-04
2.798800E-04
1.892238E-04
1.665657E-04
8.491504E-05
3.488617E-04
1.965821E-04
1.025257E-03
1.288459E-03
9.263151E-04
8.046085E-04
-2.724992E-02
-5.445807E-02
-8.247804E-02
1.068641E-01
2.941026E-01
3.054467E-01
2.657191E-01
3.568282E-02
-1.754562E-01
8.478115E-04
9.323281E-04
1.007220E-03
1.376197E-03
2.031498E-03
1.976582E-03
1.998121E-03
2.524765E-03
2.602871E-03
2.957101E-03
3.588520E-03
3.744743E-03
4.314706E-03
4.603438E-03
5.177434E-03
5.557134E-03
5.180036E-03
4.156466E-03
4.045749E-03
4.569931E-03
5.056539E-03
5.386948E-03
5.991146E-03
6.864354E-03
7.660734E-03
8.542431E-03
9.900656E-03
1.127381E-02
1.214602E-02
1.355609E-02
1.479412E-02
1.604725E-02
1.756104E-02
1.962809E-02
2.070464E-02
2.213279E-02
2.307658E-02
2.506407E-02
2.692931E-02
2.838285E-02
3.034774E-02
3.208991E-02
3.326964E-02
3.442673E-02
3.618387E-02
3.830957E-02
3.954006E-02
4.080331E-02
4.356688E-02
4.388470E-02
4.538841E-02
4.674617E-02
4.720752E-02
4.840372E-02
5.030043E-02
5.090139E-02
5.124356E-02
5.219981E-02
5.320543E-02
5.416190E-02
5.676725E-02
5.689131E-02
5.638971E-02
5.748831E-02
5.783463E-02
5.870972E-02
5.991285E-02
6.071807E-02
6.154632E-02
6.066590E-02
6.102674E-02
6.181906E-02
6.173952E-02
6.197758E-02
6.181657E-02
6.295269E-02
6.236805E-02
6.292175E-02
6.344823E-02
6.423457E-02
6.436030E-02
6.320056E-02
6.313045E-02
6.306141E-02
6.337281E-02
6.310339E-02
6.334105E-02
6.255187E-02
6.317110E-02
6.181285E-02
6.115436E-02
6.221956E-02
6.158232E-02
6.040421E-02
5.949225E-02
6.004658E-02
5.880558E-02
5.857909E-02
5.785498E-02
5.804881E-02
5.739652E-02
5.562905E-02
5.511705E-02
5.480315E-02
5.355700E-02
5.265604E-02
5.175638E-02
5.126887E-02
5.019806E-02
4.886656E-02
4.802727E-02
4.696814E-02
4.587286E-02
4.456797E-02
4.369342E-02
4.247636E-02
4.092559E-02
3.968897E-02
3.848137E-02
3.737445E-02
3.612004E-02
3.443912E-02
3.254062E-02
3.103225E-02
2.918696E-02
2.769779E-02
2.632610E-02
2.460838E-02
2.299847E-02
2.081805E-02
1.952459E-02
1.819333E-02
1.683347E-02
1.523766E-02
1.422244E-02
1.289549E-02
1.153070E-02
1.038215E-02
8.991117E-03
7.672352E-03
6.668242E-03
5.623521E-03
5.183088E-03
4.634017E-03
4.330906E-03
4.245164E-03
4.304289E-03
4.309423E-03
4.581368E-03
4.827074E-03
4.566508E-03
4.124510E-03
3.868978E-03
3.534333E-03
2.833001E-03
2.698733E-03
2.646578E-03
2.290120E-03
1.817988E-03
1.365336E-03
1.033529E-03
1.043218E-03
1.132566E-03
8.696110E-04
4.455533E-04
6.691449E-04
6.355791E-04
4.542018E-04
2.801594E-04
1.888379E-03
3.877824E-04
2.466726E-04
2.503712E-04
1.852747E-04
1.970160E-04
1.341002E-04
1.593213E-04
5.882556E-05
4.320291E-05
3.165661E-04
1.537241E-04
3.479055E-04
2.746252E-04
4.644039E-04
2.943458E-04
2.559393E-04
5.190793E-04
3.722718E-04
9.044081E-04
1.261385E-03
5.991571E-04
6.826686E-04
8.365259E-04
1.098511E-03
6.801183E-04
8.880403E-02
4.651283E-03
4.967189E-03
5.902545E-04
-3.790495E-02
1.375558E-02
1.340584E-03
1.406278E-03
1.040226E-03
1.440219E-03
1.801468E-03
2.019105E-03
2.272374E-03
2.343283E-03
2.875541E-03
3.185968E-03
3.596969E-03
3.614261E-03
3.830890E-03
4.018662E-03
4.176399E-03
4.164838E-03
6.351135E-03
4.276258E-03
4.170678E-03
4.332502E-03
4.551994E-03
5.224840E-03
5.677551E-03
6.685744E-03
7.654984E-03
8.456169E-03
9.914773E-03
1.117077E-02
1.225350E-02
1.322490E-02
1.417432E-02
1.566922E-02
1.705173E-02
1.900409E-02
2.074842E-02
2.255978E-02
2.407156E-02
2.560448E-02
2.665221E-02
2.900062E-02
3.010632E-02
3.217964E-02
3.370610E-02
3.536793E-02
3.683550E-02
3.761343E-02
3.930289E-02
4.050995E-02
4.258216E-02
4.417563E-02
4.508714E-02
4.679613E-02
4.687070E-02
4.880759E-02
4.839995E-02
5.122195E-02
5.167929E-02
5.256236E-02
5.382984E-02
5.472089E-02
5.542913E-02
5.617232E-02
5.623568E-02
5.792291E-02
5.825831E-02
5.911078E-02
5.926163E-02
5.962687E-02
6.050527E-02
6.002579E-02
6.170153E-02
6.305566E-02
6.201111E-02
6.319944E-02
6.209594E-02
6.309348E-02
6.322784E-02
6.396943E-02
6.390868E-02
6.353384E-02
6.332462E-02
6.335961E-02
6.390243E-02
6.353456E-02
6.358688E-02
6.243557E-02
6.251715E-02
6.212849E-02
6.182097E-02
6.144071E-02
6.215040E-02
6.152501E-02
6.123561E-02
6.100561E-02
6.047872E-02
5.980393E-02
5.913789E-02
5.885184E-02
5.822929E-02
5.818081E-02
5.720506E-02
5.629838E-02
5.478297E-02
5.412441E-02
5.369464E-02
5.304097E-02
5.211160E-02
5.099566E-02
5.040770E-02
4.942755E-02
4.829383E-02
4.742945E-02
4.590429E-02
4.513969E-02
4.427931E-02
4.259872E-02
4.118762E-02
4.001288E-02
3.904092E-02
3.758040E-02
3.568739E-02
3.467448E-02
3.278599E-02
3.113954E-02
2.985450E-02
2.846934E-02
2.688149E-02
2.425416E-02
2.296588E-02
2.106044E-02
2.019717E-02
1.855785E-02
1.756925E-02
1.552273E-02
1.464686E-02
1.303250E-02
1.119067E-02
1.003873E-02
8.849200E-03
7.930856E-03
6.850160E-03
5.704136E-03
4.900564E-03
4.643183E-03
4.156593E-03
4.007914E-03
4.153396E-03
4.513743E-03
4.523015E-03
4.500232E-03
4.490524E-03
4.094803E-03
4.080518E-03
3.598962E-03
3.024838E-03
2.768436E-03
2.060294E-03
1.668548E-03
1.596671E-03
1.370820E-03
1.097207E-03
7.587190E-04
8.524749E-04
7.877469E-04
4.431741E-04
3.809021E-04
3.342770E-04
5.574251E-04
1.924438E-04
1.815677E-03
9.575478E-05
-8.405078E-06
-6.103419E-06
2.511679E-04
1.841297E-04
3.045401E-04
2.064774E-04
1.189212E-04
2.574502E-04
6.843301E-05
1.186018E-04
1.140432E-04
2.569892E-04
2.190615E-04
3.843963E-04
4.006205E-04
4.658196E-04
3.586126E-04
2.126249E-04
-6.268270E-05
4.484242E-04
7.601730E-04
8.851246E-04
1.230802E-03
6.169428E-04
7.772030E-02
1.498776E-02
6.082064E-03
2.723933E-03
-4.103499E-02
-2.097205E-03
9.179912E-04
1.059291E-03
1.005360E-03
8.154374E-04
1.618974E-03
2.020598E-03
1.917533E-03
2.333880E-03
2.851884E-03
3.232789E-03
3.822360E-03
3.643915E-03
3.923956E-03
3.864819E-03
3.949869E-03
4.129819E-03
6.117339E-03
4.630804E-03
4.120916E-03
4.327321E-03
4.502812E-03
5.470025E-03
6.077013E-03
7.009004E-03
7.648463E-03
8.468376E-03
1.002355E-02
1.099186E-02
1.256431E-02
1.333633E-02
1.464137E-02
1.607841E-02
1.816444E-02
1.922037E-02
2.044311E-02
2.228438E-02
2.441727E-02
2.576905E-02
2.731229E-02
2.912063E-02
3.128157E-02
3.228117E-02
3.342704E-02
3.500236E-02
3.701365E-02
3.862553E-02
3.927770E-02
4.068526E-02
4.179204E-02
4.370266E-02
4.442216E-02
4.590135E-02
4.630955E-02
4.813316E-02
4.913124E-02
5.150782E-02
5.199849E-02
5.219443E-02
5.288815E-02
5.493453E-02
5.516693E-02
5.559732E-02
5.647785E-02
5.786296E-02
5.804916E-02
5.857842E-02
5.822910E-02
6.010497E-02
6.122302E-02
6.125324E-02
6.178058E-02
6.165593E-02
6.180301E-02
6.147266E-02
6.318372E-02
6.246450E-02
6.326620E-02
6.388782E-02
6.422325E-02
6.442954E-02
6.344092E-02
6.279775E-02
6.332856E-02
6.388707E-02
6.399474E-02
6.324441E-02
6.231045E-02
6.304090E-02
6.145372E-02
6.202941E-02
6.161236E-02
6.135782E-02
6.137964E-02
6.230634E-02
6.117958E-02
6.023997E-02
5.965026E-02
5.854583E-02
5.780987E-02
5.783618E-02
5.635094E-02
5.568431E-02
5.437363E-02
5.341800E-02
5.321359E-02
5.274365E-02
5.228415E-02
5.109586E-02
5.004450E-02
4.945341E-02
4.778054E-02
4.766290E-02
4.592762E-02
4.460814E-02
4.344968E-02
4.267429E-02
4.190448E-02
4.018972E-02
3.869090E-02
3.723026E-02
3.590850E-02
3.429220E-02
3.308025E-02
3.158473E-02
3.000573E-02
2.825947E-02
2.607110E-02
2.464286E-02
2.295804E-02
2.164300E-02
2.063020E-02
1.821222E-02
1.658837E-02
1.510426E-02
1.400162E-02
1.248982E-02
1.091740E-02
9.904539E-03
8.741342E-03
7.701049E-03
7.142866E-03
5.997210E-03
5.187770E-03
4.767331E-03
4.327035E-03
4.173937E-03
4.159346E-03
4.425785E-03
4.384614E-03
4.335379E-03
4.289633E-03
3.996645E-03
3.880285E-03
3.731249E-03
3.072745E-03
2.743816E-03
2.359810E-03
1.912717E-03
1.673706E-03
1.301555E-03
1.229367E-03
6.752370E-04
9.953169E-04
8.464667E-04
9.126704E-04
4.712344E-04
4.819737E-04
5.141375E-04
3.390108E-04
9.067223E-04
3.692450E-04
3.822194E-04
3.496897E-04
5.461068E-04
1.318979E-04
1.798497E-04
1.882484E-04
1.632421E-04
1.819864E-04
2.797999E-04
2.755923E-04
2.679350E-04
2.314751E-04
3.427803E-05
5.503904E-05
1.398246E-04
3.081117E-04
2.473926E-04
-8.725628E-04
-1.609192E-03
4.524318E-04
7.613063E-04
7.838766E-04
7.329255E-04
6.947791E-04
-3.732769E-03
4.196081E-02
7.198201E-03
1.755861E-02
-7.951031E-03
-2.981946E-02
1.170096E-03
1.038575E-03
1.233502E-03
1.046116E-03
1.394664E-03
1.785586E-03
2.238718E-03
2.402180E-03
2.875388E-03
3.342259E-03
3.979736E-03
3.570043E-03
3.960911E-03
3.976857E-03
4.127663E-03
4.088361E-03
4.572853E-03
5.323556E-03
4.394255E-03
4.408900E-03
4.749992E-03
5.494153E-03
5.959231E-03
7.056170E-03
7.621913E-03
8.486985E-03
9.913617E-03
1.085288E-02
1.240070E-02
1.327577E-02
1.471673E-02
1.583162E-02
1.780798E-02
1.908461E-02
2.003633E-02
2.221895E-02
2.388348E-02
2.543883E-02
2.680434E-02
2.913510E-02
3.046664E-02
3.204259E-02
3.355572E-02
3.542343E-02
3.687323E-02
3.832586E-02
3.922177E-02
4.069763E-02
4.133919E-02
4.244043E-02
4.418791E-02
4.599359E-02
4.683081E-02
4.783229E-02
4.924129E-02
5.079837E-02
5.153247E-02
5.263538E-02
5.401163E-02
5.515984E-02
5.560789E-02
5.617800E-02
5.695968E-02
5.749176E-02
5.786618E-02
5.859190E-02
5.892808E-02
6.032983E-02
6.063929E-02
6.110388E-02
6.106098E-02
6.145615E-02
6.223012E-02
6.274645E-02
6.351601E-02
6.324843E-02
6.325999E-02
6.349169E-02
6.341845E-02
6.448224E-02
6.439673E-02
6.315187E-02
6.338378E-02
6.271666E-02
6.316729E-02
6.358232E-02
6.371122E-02
6.295068E-02
6.346640E-02
6.180080E-02
6.143750E-02
6.118696E-02
6.122993E-02
6.396320E-02
6.094583E-02
5.940874E-02
5.941491E-02
5.801971E-02
5.757763E-02
5.757014E-02
5.700588E-02
5.593595E-02
5.470193E-02
5.413134E-02
5.286990E-02
5.316877E-02
5.229557E-02
5.152497E-02
5.095566E-02
5.012802E-02
4.869243E-02
4.778014E-02
4.668372E-02
4.454833E-02
4.388149E-02
4.289075E-02
4.149436E-02
3.952248E-02
3.847618E-02
3.708439E-02
3.629634E-02
3.494368E-02
3.257649E-02
3.132575E-02
2.974350E-02
2.747585E-02
2.593208E-02
2.458825E-02
2.294931E-02
2.146339E-02
1.994581E-02
1.824490E-02
1.655212E-02
1.518892E-02
1.375659E-02
1.315171E-02
1.081762E-02
1.003276E-02
8.774293E-03
7.313454E-03
6.553698E-03
5.895342E-03
5.180742E-03
4.513909E-03
4.314455E-03
4.008068E-03
4.092132E-03
4.256840E-03
4.267941E-03
4.266835E-03
4.014985E-03
3.714234E-03
3.670294E-03
3.451885E-03
3.080150E-03
2.437075E-03
2.327708E-03
1.773653E-03
1.678857E-03
1.084920E-03
8.300129E-04
8.003087E-04
1.008290E-03
8.083679E-04
5.463403E-04
4.102402E-04
4.643710E-04
3.561416E-04
2.175605E-04
2.703990E-04
2.334954E-04
3.723737E-04
2.474572E-04
3.180883E-04
6.726113E-05
2.081149E-04
1.718757E-04
2.542496E-04
2.162850E-04
1.741592E-04
2.828251E-04
2.362624E-04
2.974994E-04
1.495404E-04
3.217067E-04
2.356822E-04
2.124978E-04
2.467706E-04
9.374896E-04
1.578006E-03
7.366648E-04
5.238758E-04
5.898879E-04
6.590338E-04
7.088803E-04
4.301390E-02
-3.862741E-03
2.406794E-03
3.669515E-02
-2.016346E-03
9.399906E-04
7.108863E-04
8.282993E-04
1.293105E-03
1.400743E-03
1.732731E-03
1.827904E-03
2.262099E-03
2.181591E-03
2.256009E-03
2.864002E-03
3.426746E-03
3.153170E-03
3.602311E-03
3.751688E-03
4.092302E-03
4.318297E-03
5.544223E-03
5.341802E-03
4.119936E-03
4.369068E-03
4.862425E-03
5.232475E-03
5.963729E-03
6.975680E-03
7.469109E-03
8.520692E-03
9.660291E-03
1.093686E-02
1.265358E-02
1.350033E-02
1.475730E-02
1.555052E-02
1.718899E-02
1.885744E-02
2.088447E-02
2.242703E-02
2.447841E-02
2.560140E-02
2.691381E-02
2.920173E-02
3.045300E-02
3.176696E-02
3.371644E-02
3.514145E-02
3.602452E-02
3.785056E-02
3.917197E-02
4.100892E-02
4.109798E-02
4.346236E-02
4.434212E-02
4.538987E-02
4.723426E-02
4.878499E-02
4.895232E-02
5.075714E-02
5.180242E-02
5.264121E-02
5.422089E-02
5.488405E-02
5.520389E-02
5.652438E-02
5.733795E-02
5.887617E-02
5.829846E-02
5.894888E-02
5.948270E-02
5.957884E-02
5.986379E-02
5.975229E-02
6.098378E-02
6.131711E-02
6.230314E-02
6.305898E-02
6.350177E-02
6.367793E-02
6.242681E-02
6.457981E-02
6.332468E-02
6.337567E-02
6.481637E-02
6.384133E-02
6.328263E-02
6.300696E-02
6.307664E-02
6.332276E-02
6.429698E-02
6.320192E-02
6.257597E-02
6.162831E-02
6.221508E-02
6.134492E-02
5.981575E-02
6.088376E-02
6.041979E-02
6.046610E-02
5.933196E-02
5.776525E-02
5.781225E-02
5.752035E-02
5.739146E-02
5.526058E-02
5.486319E-02
5.417632E-02
5.271677E-02
5.281631E-02
5.265939E-02
5.070949E-02
5.062900E-02
4.999437E-02
4.816945E-02
4.758321E-02
4.675643E-02
4.527456E-02
4.404577E-02
4.332934E-02
4.157346E-02
4.080091E-02
3.886555E-02
3.658613E-02
3.564237E-02
3.457885E-02
3.265010E-02
3.130562E-02
2.957267E-02
2.796149E-02
2.606258E-02
2.466312E-02
2.338870E-02
2.149800E-02
1.982442E-02
1.806075E-02
1.645192E-02
1.512973E-02
1.364083E-02
1.288267E-02
1.110557E-02
1.015329E-02
8.873504E-03
7.415803E-03
6.500903E-03
5.894464E-03
5.303093E-03
4.561154E-03
4.213265E-03
4.095418E-03
4.178277E-03
4.211565E-03
4.112962E-03
4.121872E-03
4.091046E-03
4.038714E-03
3.873391E-03
3.419727E-03
2.988425E-03
2.659414E-03
2.334227E-03
1.996931E-03
1.695537E-03
1.461069E-03
8.911896E-04
8.935379E-04
9.575113E-04
7.075647E-04
5.279948E-04
4.481873E-04
5.975260E-04
4.016244E-04
2.617212E-04
3.597260E-04
3.494501E-04
1.721639E-04
2.735011E-04
3.444420E-04
4.089547E-04
4.503225E-04
3.003738E-04
3.719911E-04
3.489090E-04
2.330101E-04
4.314376E-04
4.165435E-04
4.009943E-04
4.412929E-04
2.740515E-04
5.358394E-04
2.798909E-04
3.065352E-04
-6.954490E-04
-2.179433E-03
5.704636E-04
4.695919E-04
2.455600E-04
2.873812E-04
3.520278E-04
-2.581943E-03
2.752275E-02
2.072195E-02
4.179470E-02
-5.170435E-02
6.118271E-04
8.379485E-04
8.926921E-04
1.369442E-03
1.821944E-03
2.150650E-03
2.062351E-03
2.359391E-03
2.670718E-03
2.527023E-03
3.098631E-03
3.967091E-03
3.551615E-03
3.552872E-03
4.071958E-03
4.122955E-03
4.320117E-03
5.207235E-03
4.518603E-03
3.519492E-03
4.287962E-03
4.791891E-03
4.704026E-03
5.669602E-03
6.617510E-03
7.337583E-03
8.544317E-03
9.294635E-03
1.060609E-02
1.206041E-02
1.351165E-02
1.488838E-02
1.619344E-02
1.738214E-02
1.902025E-02
2.091397E-02
2.241962E-02
2.374084E-02
2.548203E-02
2.736835E-02
2.886601E-02
3.062615E-02
3.198111E-02
3.399616E-02
3.534892E-02
3.674806E-02
3.799704E-02
3.897063E-02
4.106869E-02
4.210712E-02
4.441397E-02
4.509172E-02
4.608038E-02
4.760057E-02
4.897558E-02
4.968548E-02
5.087276E-02
5.170354E-02
5.283373E-02
5.385416E-02
5.436322E-02
5.481941E-02
5.585728E-02
5.719641E-02
5.808270E-02
5.760471E-02
5.857812E-02
5.950109E-02
6.039955E-02
6.176551E-02
6.101310E-02
6.152215E-02
6.204262E-02
6.163707E-02
6.266150E-02
6.340819E-02
6.278636E-02
6.317944E-02
6.409335E-02
6.348551E-02
6.346183E-02
6.458290E-02
6.289655E-02
6.271788E-02
6.351201E-02
6.358343E-02
6.282794E-02
6.247469E-02
6.241438E-02
6.264094E-02
6.218828E-02
6.238819E-02
6.183611E-02
6.058188E-02
6.052980E-02
6.057977E-02
5.955938E-02
5.936055E-02
5.810543E-02
5.774493E-02
5.751855E-02
5.656419E-02
5.471830E-02
5.506826E-02
5.459524E-02
5.363000E-02
5.376678E-02
5.257804E-02
5.085151E-02
5.051145E-02
4.956393E-02
4.831939E-02
4.713742E-02
4.599297E-02
4.506696E-02
4.321381E-02
4.312275E-02
4.155350E-02
3.999218E-02
3.869637E-02
3.697485E-02
3.595384E-02
3.409142E-02
3.254382E-02
3.068039E-02
2.996631E-02
2.806042E-02
2.577883E-02
2.467855E-02
2.312747E-02
2.156376E-02
1.967166E-02
1.800610E-02
1.638760E-02
1.513976E-02
1.396594E-02
1.221618E-02
1.070173E-02
9.566151E-03
9.098020E-03
7.679996E-03
6.856574E-03
5.705203E-03
5.215818E-03
4.502812E-03
4.230049E-03
4.215909E-03
4.179428E-03
4.430077E-03
4.277289E-03
4.237292E-03
4.233884E-03
4.020493E-03
3.610503E-03
3.437450E-03
3.319971E-03
2.912519E-03
2.142311E-03
1.681960E-03
1.728487E-03
1.323924E-03
9.586195E-04
9.358901E-04
1.030177E-03
7.722576E-04
5.677363E-04
3.961264E-04
-2.266536E-04
5.106722E-04
3.217606E-04
3.914439E-04
2.408026E-04
3.690714E-04
3.162803E-04
3.301294E-04
2.853117E-04
2.400195E-04
2.830193E-04
3.401790E-04
3.663979E-04
3.742734E-04
4.627247E-04
2.365599E-04
4.218775E-04
4.332136E-04
3.922884E-04
1.839753E-04
2.266911E-04
1.494906E-04
-8.986996E-04
-2.266207E-03
2.440967E-04
3.136587E-04
3.016636E-04
1.446442E-04
4.106959E-04
-5.681366E-03
-5.623458E-03
1.170307E-02
9.217151E-03
4.700200E-03
5.271521E-04
4.380122E-04
7.457130E-04
1.407242E-03
1.789574E-03
2.129446E-03
2.528837E-03
2.498308E-03
2.757990E-03
2.939546E-03
3.025069E-03
3.459712E-03
3.378814E-03
3.809967E-03
4.175128E-03
3.861743E-03
4.323443E-03
5.815485E-03
4.214825E-03
3.967027E-03
3.988256E-03
4.580954E-03
4.858618E-03
5.651770E-03
7.541169E-03
7.346484E-03
8.609286E-03
9.473971E-03
1.062577E-02
1.245259E-02
1.374141E-02
1.483520E-02
1.621721E-02
1.776328E-02
1.885662E-02
2.039527E-02
2.244600E-02
2.387943E-02
2.547258E-02
2.718970E-02
2.967060E-02
3.018643E-02
3.146542E-02
3.347974E-02
3.539542E-02
3.734200E-02
3.831302E-02
3.973967E-02
4.130037E-02
4.288305E-02
4.305880E-02
4.528621E-02
4.723412E-02
4.786807E-02
4.896651E-02
5.013473E-02
5.066300E-02
5.244658E-02
5.261397E-02
5.338163E-02
5.393551E-02
5.447397E-02
5.570695E-02
5.739860E-02
5.742917E-02
5.760791E-02
5.857592E-02
5.975005E-02
6.010793E-02
6.085424E-02
6.122442E-02
6.160970E-02
6.174180E-02
6.228374E-02
6.259550E-02
6.288532E-02
6.332150E-02
6.341421E-02
6.323524E-02
6.276337E-02
6.277334E-02
6.425165E-02
6.313027E-02
6.318012E-02
6.290691E-02
6.317808E-02
6.378678E-02
6.364214E-02
6.285176E-02
6.268494E-02
6.255288E-02
6.123828E-02
6.135806E-02
6.033598E-02
6.088566E-02
6.052979E-02
5.986646E-02
5.875491E-02
5.830327E-02
5.828549E-02
5.681213E-02
5.654057E-02
5.581116E-02
5.466427E-02
5.442512E-02
5.385587E-02
5.357593E-02
5.276506E-02
5.116526E-02
5.063836E-02
4.868951E-02
4.794895E-02
4.662899E-02
4.579489E-02
4.489762E-02
4.419848E-02
4.243467E-02
4.131767E-02
4.024579E-02
3.932297E-02
3.835014E-02
3.554990E-02
3.391398E-02
3.238009E-02
3.137698E-02
2.983950E-02
2.878798E-02
2.607916E-02
2.435783E-02
2.306730E-02
2.155956E-02
1.931559E-02
1.840167E-02
1.681308E-02
1.551246E-02
1.383324E-02
1.241315E-02
1.089334E-02
9.830550E-03
8.697938E-03
7.445591E-03
6.884209E-03
5.822073E-03
5.192134E-03
4.771406E-03
4.237145E-03
4.070923E-03
4.057190E-03
4.184074E-03
4.103926E-03
3.856847E-03
3.817906E-03
3.544477E-03
3.149850E-03
3.263923E-03
2.889543E-03
2.226129E-03
2.080989E-03
1.784003E-03
1.689391E-03
1.202164E-03
8.662177E-04
1.029003E-03
1.161664E-03
8.776650E-04
6.599288E-04
5.064463E-04
5.211037E-04
3.702135E-04
4.330932E-04
2.844823E-04
2.363556E-04
1.759919E-04
4.079253E-04
3.757372E-04
4.014362E-04
2.913410E-04
3.569715E-04
3.533030E-04
4.478329E-04
3.550275E-04
2.102719E-04
3.424287E-04
2.609830E-04
3.561837E-04
2.382249E-04
2.331342E-04
2.094326E-04
1.241653E-04
-3.926411E-04
-9.134360E-04
5.146165E-04
6.351971E-04
4.860802E-04
2.491797E-04
2.751139E-04
3.222839E-04
-1.175473E-02
2.834240E-02
1.735448E-02
7.207076E-03
4.679721E-04
5.255659E-04
7.235902E-04
1.083755E-03
1.910488E-03
2.462314E-03
1.956375E-03
2.299213E-03
2.531639E-03
2.901916E-03
2.959130E-03
3.639246E-03
3.173778E-03
3.933221E-03
3.913663E-03
4.018664E-03
5.274032E-03
4.405155E-03
3.965856E-03
3.638294E-03
4.328744E-03
4.330094E-03
4.862774E-03
5.580402E-03
7.440722E-03
7.825366E-03
8.588300E-03
9.443144E-03
1.020538E-02
1.227410E-02
1.352684E-02
1.500397E-02
1.638916E-02
1.753996E-02
1.954526E-02
2.107452E-02
2.227665E-02
2.416397E-02
2.572947E-02
2.798673E-02
2.936895E-02
3.030152E-02
3.244775E-02
3.420178E-02
3.571754E-02
3.765730E-02
3.837978E-02
3.965403E-02
4.068546E-02
4.213611E-02
4.342416E-02
4.565025E-02
4.699163E-02
4.775851E-02
4.907632E-02
5.050447E-02
4.999681E-02
5.157901E-02
5.237684E-02
5.317385E-02
5.435997E-02
5.440655E-02
5.690157E-02
5.809062E-02
5.856342E-02
5.802399E-02
5.802453E-02
5.988116E-02
6.036533E-02
6.190112E-02
6.184311E-02
6.176127E-02
6.182066E-02
6.174074E-02
6.177299E-02
6.194677E-02
6.284049E-02
6.372788E-02
6.305494E-02
6.278626E-02
6.320075E-02
6.375211E-02
6.349769E-02
6.391359E-02
6.356994E-02
6.347111E-02
6.344532E-02
6.355108E-02
6.347939E-02
6.305578E-02
6.287311E-02
6.149334E-02
6.081759E-02
6.100505E-02
6.127934E-02
6.000350E-02
5.973668E-02
5.861246E-02
5.800519E-02
5.820616E-02
5.782371E-02
5.646273E-02
5.568960E-02
5.451403E-02
5.372285E-02
5.353894E-02
5.317508E-02
5.204286E-02
5.105715E-02
5.043505E-02
4.878706E-02
4.814213E-02
4.671738E-02
4.654871E-02
4.579001E-02
4.364792E-02
4.237362E-02
4.138650E-02
4.014087E-02
3.879576E-02
3.789153E-02
3.582326E-02
3.415411E-02
3.259863E-02
3.129118E-02
2.962792E-02
2.825194E-02
2.651048E-02
2.448518E-02
2.334315E-02
2.134473E-02
2.000321E-02
1.841863E-02
1.697281E-02
1.562681E-02
1.419598E-02
1.241491E-02
1.106019E-02
9.922077E-03
8.556291E-03
7.473904E-03
6.738560E-03
5.931121E-03
5.009472E-03
4.640693E-03
4.046929E-03
4.093480E-03
4.137178E-03
4.039321E-03
3.922178E-03
3.834825E-03
3.621782E-03
3.177856E-03
2.845712E-03
2.815686E-03
2.278892E-03
2.192209E-03
2.068599E-03
1.747072E-03
1.487662E-03
1.445610E-03
1.676813E-03
1.135497E-03
1.013952E-03
9.543475E-04
8.096692E-04
5.806456E-04
6.040764E-04
4.071076E-04
4.364504E-04
3.180588E-04
4.705958E-04
2.033452E-04
2.771641E-04
2.152926E-04
2.520147E-04
1.230137E-04
2.637861E-04
3.143719E-04
2.417340E-03
1.673611E-04
1.601512E-04
2.733615E-04
1.722890E-04
2.691921E-04
1.581365E-04
1.448953E-04
2.190793E-04
8.945406E-04
-1.808827E-03
-4.556685E-03
9.731930E-04
8.612030E-04
3.022082E-04
3.940203E-04
2.687286E-04
3.960852E-04
2.799443E-04
1.342130E-02
5.133079E-04
5.658897E-04
5.698531E-04
6.263933E-04
1.185601E-03
1.162130E-03
1.354423E-03
1.791522E-03
1.935124E-03
2.230718E-03
2.286778E-03
2.485387E-03
2.869195E-03
4.047690E-03
4.146683E-03
4.052931E-03
5.156427E-03
6.586479E-03
5.154050E-03
4.328344E-03
3.923315E-03
3.830957E-03
3.959770E-03
4.243713E-03
4.715284E-03
5.804605E-03
7.419699E-03
7.864982E-03
8.472130E-03
9.548384E-03
1.055565E-02
1.217138E-02
1.324453E-02
1.441191E-02
1.602872E-02
1.756741E-02
1.886683E-02
2.076589E-02
2.277601E-02
2.428937E-02
2.571483E-02
2.761739E-02
2.886030E-02
3.016523E-02
3.157195E-02
3.388020E-02
3.473498E-02
3.684766E-02
3.856760E-02
3.940895E-02
4.050647E-02
4.261620E-02
4.396254E-02
4.493011E-02
4.611034E-02
4.664791E-02
4.854087E-02
4.943216E-02
5.093857E-02
5.208759E-02
5.305436E-02
5.309069E-02
5.458674E-02
5.578596E-02
5.602678E-02
5.706848E-02
5.796615E-02
5.825649E-02
5.903163E-02
5.956408E-02
6.113605E-02
6.117152E-02
6.112305E-02
6.082392E-02
6.130844E-02
6.221749E-02
6.194875E-02
6.253708E-02
6.270067E-02
6.305095E-02
6.268168E-02
6.303198E-02
6.308684E-02
6.312828E-02
6.378345E-02
6.436547E-02
6.533644E-02
6.329646E-02
6.246033E-02
6.276088E-02
6.297682E-02
6.323800E-02
6.276068E-02
6.298721E-02
6.190654E-02
6.139510E-02
6.114026E-02
6.027685E-02
5.981332E-02
5.894898E-02
5.863985E-02
5.863338E-02
5.791579E-02
5.727984E-02
5.549566E-02
5.558846E-02
5.480909E-02
5.421219E-02
5.327430E-02
5.197284E-02
5.180756E-02
5.079458E-02
4.855038E-02
4.805230E-02
4.763894E-02
4.632485E-02
4.542554E-02
4.360559E-02
4.272428E-02
4.153729E-02
4.004526E-02
3.815169E-02
3.715877E-02
3.576495E-02
3.424839E-02
3.222829E-02
3.085221E-02
2.993584E-02
2.825247E-02
2.657863E-02
2.482375E-02
2.322982E-02
2.125187E-02
1.975899E-02
1.809918E-02
1.675571E-02
1.543840E-02
1.394499E-02
1.245210E-02
1.112955E-02
9.860509E-03
8.792209E-03
7.462639E-03
6.519024E-03
5.768261E-03
4.980413E-03
4.409282E-03
3.988027E-03
4.080738E-03
3.992096E-03
3.949899E-03
4.077707E-03
3.964209E-03
3.648133E-03
3.624543E-03
3.492740E-03
3.238013E-03
2.755876E-03
2.008844E-03
2.014426E-03
1.868726E-03
1.614909E-03
1.305055E-03
1.272355E-03
1.071674E-03
1.024940E-03
6.474485E-04
5.281930E-04
7.208734E-04
4.683037E-04
4.532549E-04
3.430997E-04
2.279842E-04
4.981223E-04
2.817402E-04
3.309475E-04
3.470596E-04
1.546564E-04
7.394528E-05
2.254299E-04
3.207419E-04
1.990047E-03
4.375494E-04
2.334302E-04
1.699450E-04
1.849352E-04
2.112634E-04
2.429566E-04
1.652236E-04
-7.786730E-04
-7.134324E-04
-2.213265E-03
-5.447477E-03
7.963820E-04
7.434924E-04
5.113452E-04
7.941077E-04
4.793109E-04
3.227180E-04
2.810848E-04
3.776233E-04
4.967786E-04
5.239544E-04
7.119147E-04
9.355541E-04
1.058799E-03
8.343372E-04
1.813576E-03
1.470937E-03
1.996465E-03
2.304535E-03
2.559894E-03
2.886209E-03
3.027717E-03
4.327987E-03
6.267857E-03
3.971399E-03
4.510917E-03
4.430377E-03
4.250624E-03
4.400675E-03
3.908280E-03
4.098822E-03
4.202855E-03
4.315072E-03
4.820938E-03
6.202048E-03
7.138407E-03
7.878945E-03
8.623928E-03
9.796117E-03
1.093432E-02
1.226910E-02
1.302193E-02
1.481233E-02
1.551525E-02
1.805567E-02
1.953717E-02
2.114195E-02
2.261962E-02
2.474743E-02
2.554822E-02
2.704810E-02
2.894993E-02
3.080867E-02
3.160060E-02
3.407414E-02
3.485752E-02
3.702098E-02
3.864805E-02
3.934820E-02
4.024515E-02
4.163998E-02
4.337588E-02
4.495659E-02
4.672975E-02
4.760750E-02
4.862721E-02
4.956087E-02
5.104010E-02
5.248786E-02
5.306696E-02
5.329918E-02
5.411767E-02
5.527994E-02
5.554755E-02
5.634985E-02
5.796886E-02
5.807483E-02
5.860353E-02
5.961168E-02
5.994772E-02
6.082297E-02
6.107894E-02
6.154444E-02
6.200958E-02
6.241195E-02
6.278689E-02
6.340966E-02
6.363186E-02
6.313986E-02
6.276651E-02
6.298419E-02
6.350733E-02
6.408943E-02
6.443689E-02
6.447254E-02
6.481966E-02
6.401793E-02
6.339640E-02
6.268173E-02
6.235772E-02
6.197056E-02
6.228759E-02
6.202470E-02
6.199935E-02
6.146234E-02
6.122611E-02
6.036851E-02
5.946914E-02
5.931261E-02
5.883369E-02
5.901554E-02
5.677686E-02
5.740451E-02
5.609532E-02
5.627875E-02
5.396466E-02
5.353140E-02
5.229779E-02
5.242444E-02
5.123592E-02
5.021438E-02
4.910114E-02
4.803980E-02
4.730081E-02
4.598742E-02
4.489518E-02
4.415426E-02
4.251096E-02
4.227222E-02
3.983338E-02
3.884243E-02
3.747417E-02
3.561347E-02
3.452716E-02
3.262185E-02
3.026375E-02
2.969216E-02
2.788261E-02
2.578538E-02
2.409949E-02
2.287440E-02
2.119776E-02
2.011445E-02
1.815099E-02
1.669588E-02
1.505370E-02
1.363069E-02
1.246292E-02
1.130694E-02
9.899431E-03
8.696376E-03
7.615250E-03
6.609856E-03
5.619739E-03
4.985215E-03
4.380332E-03
4.011338E-03
3.887003E-03
3.844434E-03
3.707760E-03
3.960181E-03
3.738002E-03
3.723434E-03
3.930287E-03
3.481476E-03
3.300187E-03
2.606097E-03
2.335235E-03
2.145069E-03
2.034283E-03
1.597312E-03
1.444679E-03
1.403100E-03
9.101506E-04
9.784201E-04
7.695998E-04
5.905773E-04
6.485445E-04
5.085888E-04
3.002256E-04
2.479995E-04
8.534094E-05
2.051074E-04
2.789996E-04
3.841108E-04
4.300426E-04
1.548480E-04
2.339483E-04
3.647753E-04
5.980796E-04
2.260780E-03
2.036632E-04
1.848400E-04
2.446837E-04
2.558641E-04
2.505359E-04
2.058279E-04
4.736404E-04
5.716909E-04
1.191869E-03
-2.626497E-03
-6.356307E-03
5.745745E-04
8.099073E-04
2.563447E-05
2.131200E-04
6.065118E-04
1.888029E-04
5.052189E-04
2.855631E-04
5.536713E-04
5.172265E-04
7.491902E-04
9.497051E-04
1.412090E-03
1.326326E-03
1.901539E-03
1.580283E-03
1.881951E-03
2.235098E-03
2.476030E-03
3.076229E-03
3.531494E-03
3.421955E-03
4.394245E-03
3.894253E-03
3.723026E-03
3.681309E-03
3.972413E-03
3.950596E-03
4.034896E-03
3.607500E-03
4.134143E-03
4.377911E-03
4.741121E-03
5.804199E-03
6.304902E-03
7.310174E-03
8.761438E-03
9.515831E-03
1.072970E-02
1.171466E-02
1.362158E-02
1.467608E-02
1.610677E-02
1.812691E-02
1.962636E-02
2.090588E-02
2.270700E-02
2.411278E-02
2.557021E-02
2.755503E-02
2.918278E-02
3.044395E-02
3.208932E-02
3.472552E-02
3.495211E-02
3.710975E-02
3.823829E-02
3.936374E-02
4.043935E-02
4.229461E-02
4.434424E-02
4.554155E-02
4.556431E-02
4.783867E-02
4.922835E-02
5.044226E-02
5.181498E-02
5.122348E-02
5.336816E-02
5.288849E-02
5.359499E-02
5.514036E-02
5.579613E-02
5.738532E-02
5.735483E-02
5.818299E-02
5.958651E-02
5.995817E-02
6.011280E-02
6.042752E-02
6.106461E-02
6.237358E-02
6.185924E-02
6.299748E-02
6.157272E-02
6.221941E-02
6.268433E-02
6.208040E-02
6.297152E-02
6.427613E-02
6.414249E-02
6.304485E-02
6.327306E-02
6.333933E-02
6.433755E-02
6.442004E-02
6.285511E-02
6.284337E-02
6.203840E-02
6.243929E-02
6.171787E-02
6.176622E-02
6.124247E-02
6.104612E-02
5.977217E-02
5.977827E-02
5.974692E-02
5.905212E-02
5.762598E-02
5.751031E-02
5.721887E-02
5.725772E-02
5.660077E-02
5.526851E-02
5.342997E-02
5.244978E-02
5.168356E-02
5.208948E-02
5.114663E-02
4.997791E-02
4.917388E-02
4.807829E-02
4.662341E-02
4.543516E-02
4.508295E-02
4.452772E-02
4.299933E-02
4.191621E-02
3.971754E-02
3.818301E-02
3.699228E-02
3.574148E-02
3.415033E-02
3.309617E-02
3.127701E-02
2.958149E-02
2.773774E-02
2.620093E-02
2.445423E-02
2.283814E-02
2.096243E-02
1.971986E-02
1.834631E-02
1.657413E-02
1.495917E-02
1.368580E-02
1.247297E-02
1.135344E-02
9.681552E-03
8.463042E-03
7.456326E-03
6.476650E-03
5.681925E-03
5.198964E-03
4.635427E-03
4.058563E-03
3.717256E-03
3.728867E-03
3.863862E-03
3.832352E-03
3.664404E-03
3.512396E-03
3.593421E-03
3.407856E-03
3.142703E-03
2.711425E-03
2.411629E-03
2.119728E-03
1.790591E-03
2.057786E-03
1.370191E-03
1.375612E-03
9.551065E-04
7.037830E-04
6.484766E-04
3.782778E-04
3.853928E-04
2.578465E-04
3.394088E-04
3.901252E-04
2.603049E-04
2.774275E-04
8.954919E-05
2.256802E-04
1.080684E-04
1.540116E-04
4.028867E-04
1.837798E-04
4.510217E-04
7.953974E-04
2.759515E-04
1.921426E-04
5.284376E-04
2.584256E-04
4.558334E-04
2.082063E-04
2.259622E-04
3.110742E-04
5.117441E-04
-1.264509E-03
-3.315317E-03
4.635655E-04
5.985694E-04
3.398396E-04
4.446307E-04
5.121058E-04
4.490713E-04
4.962938E-04
2.718173E-04
2.631223E-04
5.628148E-04
8.219802E-04
1.031913E-03
1.268918E-03
1.287237E-03
1.599991E-03
1.823633E-03
1.992616E-03
2.395420E-03
2.964753E-03
3.090651E-03
3.375773E-03
3.375235E-03
3.408636E-03
3.565695E-03
4.143078E-03
4.233958E-03
3.960465E-03
3.678785E-03
3.791765E-03
3.594199E-03
3.909550E-03
4.307468E-03
5.052319E-03
5.890207E-03
6.555245E-03
7.498907E-03
8.900816E-03
9.669347E-03
1.049224E-02
1.157792E-02
1.270394E-02
1.458231E-02
1.606942E-02
1.774005E-02
1.933697E-02
2.068272E-02
2.239448E-02
2.409568E-02
2.609083E-02
2.781395E-02
2.966979E-02
3.078386E-02
3.204439E-02
3.446512E-02
3.587313E-02
3.681870E-02
3.769686E-02
3.970735E-02
4.098660E-02
4.206676E-02
4.327142E-02
4.512764E-02
4.607157E-02
4.839497E-02
4.865007E-02
5.107715E-02
5.094710E-02
5.119208E-02
5.208256E-02
5.303399E-02
5.458039E-02
5.602993E-02
5.671199E-02
5.778062E-02
5.747947E-02
5.924602E-02
5.933479E-02
5.907607E-02
5.985618E-02
6.035531E-02
6.072046E-02
6.185287E-02
6.231990E-02
6.228536E-02
6.132011E-02
6.158067E-02
6.283169E-02
6.316592E-02
6.546557E-02
6.368794E-02
6.390589E-02
6.243775E-02
6.367352E-02
6.362155E-02
6.400230E-02
6.426756E-02
6.270835E-02
6.298298E-02
6.284438E-02
6.296836E-02
6.224604E-02
6.119568E-02
6.143942E-02
6.144873E-02
6.028562E-02
5.919384E-02
5.920262E-02
5.920099E-02
5.848593E-02
5.767719E-02
5.828326E-02
5.746640E-02
5.537105E-02
5.567841E-02
5.508359E-02
5.389220E-02
5.217205E-02
5.217008E-02
5.095405E-02
5.074970E-02
4.881856E-02
4.848982E-02
4.687862E-02
4.598599E-02
4.474561E-02
4.342522E-02
4.265728E-02
4.145843E-02
4.024975E-02
3.803892E-02
3.704342E-02
3.556987E-02
3.387818E-02
3.249276E-02
3.153268E-02
2.933345E-02
2.791171E-02
2.581129E-02
2.445540E-02
2.271832E-02
2.135372E-02
1.994048E-02
1.831919E-02
1.656850E-02
1.498221E-02
1.399812E-02
1.236982E-02
1.118996E-02
9.680413E-03
8.776359E-03
7.453086E-03
6.896220E-03
5.899059E-03
4.983332E-03
4.750582E-03
3.989977E-03
3.882876E-03
3.766904E-03
3.803204E-03
3.786837E-03
3.837397E-03
3.540405E-03
3.487586E-03
3.407244E-03
2.966110E-03
2.607184E-03
2.513375E-03
2.145472E-03
2.057092E-03
1.905480E-03
1.257557E-03
1.233814E-03
7.159770E-04
8.146367E-04
7.391267E-04
6.528685E-04
5.177860E-04
2.591279E-04
2.145090E-04
4.169186E-04
3.650507E-04
2.628922E-04
1.548683E-04
2.612905E-04
2.822745E-04
3.035580E-04
3.579508E-04
2.958730E-04
3.222490E-04
3.117136E-04
3.480820E-04
3.954817E-04
3.033545E-04
1.026364E-04
3.288663E-04
2.116746E-04
4.274492E-04
2.351137E-04
2.629715E-04
-4.272335E-03
-9.675851E-03
1.031961E-03
5.096778E-04
1.979418E-03
6.376748E-04
4.659046E-04
2.735904E-04
2.880157E-04
2.131306E-04
2.168750E-04
8.368988E-04
6.912886E-04
8.005683E-04
7.697631E-04
1.407523E-03
1.612046E-03
1.886461E-03
1.993060E-03
2.272535E-03
2.414059E-03
2.841212E-03
2.865165E-03
3.273711E-03
3.351675E-03
3.940234E-03
4.111424E-03
4.358963E-03
4.216553E-03
4.169637E-03
3.838368E-03
4.024433E-03
4.136251E-03
4.670249E-03
5.123633E-03
5.674434E-03
6.641301E-03
7.476996E-03
8.628664E-03
9.280889E-03
1.101994E-02
1.199876E-02
1.307219E-02
1.453847E-02
1.595137E-02
1.748758E-02
1.919093E-02
2.066826E-02
2.247418E-02
2.425126E-02
2.559045E-02
2.752205E-02
2.915582E-02
3.071274E-02
3.182695E-02
3.384753E-02
3.522394E-02
3.653937E-02
3.778006E-02
3.979736E-02
4.049207E-02
4.168205E-02
4.309543E-02
4.462116E-02
4.615365E-02
4.786141E-02
4.862748E-02
4.975674E-02
5.011420E-02
5.181072E-02
5.287380E-02
5.418423E-02
5.509016E-02
5.563720E-02
5.604689E-02
5.728311E-02
5.762953E-02
5.932581E-02
5.927939E-02
5.969916E-02
6.074573E-02
5.987067E-02
6.005052E-02
6.154781E-02
6.227256E-02
6.265377E-02
6.301206E-02
6.336077E-02
6.366535E-02
6.322390E-02
6.331043E-02
6.260132E-02
6.405451E-02
6.372812E-02
6.367414E-02
6.443620E-02
6.499909E-02
6.390119E-02
6.291687E-02
6.352164E-02
6.347404E-02
6.264688E-02
6.269806E-02
6.303429E-02
6.110096E-02
6.078244E-02
6.050459E-02
6.032753E-02
5.906185E-02
5.877549E-02
5.950744E-02
5.833398E-02
5.751858E-02
5.752347E-02
5.681303E-02
5.552968E-02
5.568949E-02
5.385324E-02
5.294478E-02
5.205509E-02
5.123003E-02
5.068289E-02
4.941296E-02
4.820123E-02
4.749848E-02
4.663001E-02
4.488994E-02
4.398213E-02
4.237443E-02
4.159513E-02
3.989256E-02
3.836266E-02
3.720767E-02
3.612361E-02
3.501064E-02
3.246034E-02
3.145982E-02
2.818534E-02
2.783461E-02
2.609131E-02
2.518624E-02
2.287300E-02
2.129505E-02
1.985155E-02
1.850270E-02
1.623506E-02
1.495244E-02
1.431094E-02
1.232642E-02
1.114273E-02
9.985102E-03
9.191701E-03
7.603815E-03
6.627905E-03
5.462037E-03
5.230330E-03
4.413180E-03
4.021594E-03
3.714198E-03
3.564900E-03
3.998346E-03
3.805629E-03
3.622701E-03
3.785626E-03
3.659150E-03
3.217627E-03
2.816999E-03
2.790765E-03
2.182205E-03
2.380704E-03
2.470212E-03
1.635474E-03
1.410956E-03
1.344944E-03
1.352785E-03
1.294574E-03
7.988468E-04
8.608293E-04
5.388237E-04
4.048765E-04
4.272324E-04
5.460502E-04
5.287483E-05
2.947097E-04
3.922209E-04
4.731649E-04
4.580777E-04
5.260954E-04
3.196336E-04
4.280559E-04
3.747321E-04
3.724935E-04
2.278684E-04
3.096049E-04
3.644062E-04
3.066708E-04
4.174466E-04
2.723146E-04
3.699478E-04
3.532453E-04
3.749996E-04
-1.303787E-03
-2.832694E-03
7.232545E-04
1.536151E-04
9.810385E-04
5.011748E-04
6.470752E-04
2.557130E-04
7.581257E-04
5.313619E-04
4.993573E-04
1.022765E-03
1.023566E-03
8.397724E-04
7.758736E-04
1.126753E-03
1.762941E-03
1.907384E-03
2.004718E-03
2.268583E-03
2.468485E-03
2.779034E-03
3.182638E-03
3.803791E-03
3.543775E-03
3.860618E-03
3.912552E-03
3.809269E-03
3.849446E-03
4.137058E-03
4.011254E-03
4.047503E-03
4.102009E-03
4.720396E-03
5.564382E-03
5.647051E-03
6.014085E-03
7.775736E-03
8.344016E-03
9.519077E-03
1.084384E-02
1.206421E-02
1.265361E-02
1.460225E-02
1.575373E-02
1.762718E-02
1.910708E-02
2.072637E-02
2.301352E-02
2.424873E-02
2.604389E-02
2.770371E-02
2.945214E-02
3.111277E-02
3.211123E-02
3.397839E-02
3.596570E-02
3.632369E-02
3.800586E-02
3.979706E-02
4.058616E-02
4.178430E-02
4.437638E-02
4.513890E-02
4.606394E-02
4.719309E-02
4.926138E-02
5.013445E-02
5.009965E-02
5.125694E-02
5.303091E-02
5.391368E-02
5.455060E-02
5.359233E-02
5.632488E-02
5.643845E-02
5.763062E-02
5.854570E-02
5.822796E-02
5.978001E-02
5.946330E-02
6.045904E-02
6.220646E-02
6.238665E-02
6.186656E-02
6.182203E-02
6.326487E-02
6.359238E-02
6.221770E-02
6.222551E-02
6.247609E-02
6.283657E-02
6.380680E-02
6.482283E-02
6.399417E-02
6.478758E-02
6.476025E-02
6.390412E-02
6.325212E-02
6.573319E-02
6.997943E-02
6.300333E-02
6.222050E-02
6.327001E-02
6.176904E-02
6.144312E-02
6.035338E-02
6.009269E-02
6.007717E-02
5.967789E-02
5.924413E-02
5.852271E-02
5.768243E-02
5.668667E-02
5.663076E-02
5.608474E-02
5.537543E-02
5.381813E-02
5.302044E-02
5.167197E-02
5.141801E-02
5.047385E-02
4.910787E-02
4.794136E-02
4.729222E-02
4.591797E-02
4.446826E-02
4.374808E-02
4.297012E-02
4.161060E-02
3.994405E-02
3.877968E-02
3.783740E-02
3.594082E-02
3.485639E-02
3.320146E-02
3.132325E-02
2.873055E-02
2.729434E-02
2.583615E-02
2.438512E-02
2.252708E-02
2.145688E-02
2.011933E-02
1.823837E-02
1.655710E-02
1.491844E-02
1.366886E-02
1.259120E-02
1.108261E-02
9.837264E-03
8.337026E-03
7.064734E-03
6.527283E-03
5.962623E-03
5.348753E-03
4.689964E-03
4.149965E-03
3.822117E-03
3.884186E-03
4.001074E-03
3.967119E-03
3.723734E-03
3.713214E-03
3.633362E-03
3.312709E-03
2.921212E-03
2.719738E-03
2.378185E-03
2.085546E-03
2.023709E-03
1.745861E-03
1.286992E-03
1.195031E-03
1.327478E-03
1.238306E-03
8.676920E-04
7.357427E-04
6.481311E-04
5.058236E-04
4.063442E-04
2.171618E-04
2.027173E-04
2.617992E-04
3.399074E-04
3.125722E-04
5.094170E-04
4.414142E-04
3.203782E-04
3.293833E-04
3.438618E-04
4.418939E-04
3.704448E-04
3.494788E-04
3.197360E-04
4.045204E-04
2.935998E-04
3.870743E-04
3.125278E-04
5.773224E-04
3.823161E-04
2.352997E-04
2.359565E-04
4.749022E-04
4.688096E-04
1.060387E-03
4.865272E-04
7.000298E-04
6.101505E-04
6.190737E-04
6.216601E-04
3.591667E-04
6.369540E-04
9.622490E-04
8.110863E-04
1.149680E-03
1.266074E-03
1.722200E-03
1.559225E-03
1.714759E-03
2.651111E-03
2.722209E-03
2.967806E-03
3.179861E-03
3.695295E-03
3.617126E-03
3.718776E-03
4.048075E-03
4.296797E-03
4.090017E-03
3.785391E-03
3.739096E-03
4.025495E-03
4.231141E-03
4.580480E-03
5.300523E-03
5.847028E-03
6.642305E-03
7.546377E-03
8.455710E-03
9.623770E-03
1.082722E-02
1.205811E-02
1.275909E-02
1.486218E-02
1.607104E-02
1.781419E-02
1.957581E-02
2.129554E-02
2.286700E-02
2.432677E-02
2.607589E-02
2.762564E-02
2.931933E-02
3.061236E-02
3.214079E-02
3.428551E-02
3.600851E-02
3.754490E-02
3.884776E-02
3.948821E-02
4.102297E-02
4.242451E-02
4.413841E-02
4.464069E-02
4.608922E-02
4.728818E-02
4.855697E-02
5.070289E-02
5.095954E-02
5.205674E-02
5.225792E-02
5.313282E-02
5.411832E-02
5.445678E-02
5.600792E-02
5.645905E-02
5.816071E-02
5.856363E-02
5.895532E-02
5.970425E-02
6.070941E-02
6.175943E-02
6.217026E-02
6.166513E-02
6.217778E-02
6.256551E-02
6.300200E-02
6.350730E-02
6.330175E-02
6.296244E-02
6.379932E-02
6.429550E-02
6.461937E-02
6.395673E-02
6.388133E-02
6.400923E-02
6.421390E-02
6.402576E-02
6.328929E-02
6.504794E-02
6.816473E-02
6.373071E-02
6.287938E-02
6.287363E-02
6.178971E-02
6.115746E-02
6.064995E-02
5.963558E-02
6.024799E-02
6.074605E-02
5.963664E-02
5.963474E-02
5.809337E-02
5.714079E-02
5.621341E-02
5.568307E-02
5.482617E-02
5.404478E-02
5.401316E-02
5.258177E-02
5.184163E-02
4.960563E-02
4.931457E-02
4.879771E-02
4.814708E-02
4.476595E-02
4.464544E-02
4.375632E-02
4.321075E-02
4.120203E-02
4.006240E-02
3.909726E-02
3.718386E-02
3.559394E-02
3.420037E-02
3.281691E-02
3.168954E-02
2.929875E-02
2.793864E-02
2.572913E-02
2.375651E-02
2.317868E-02
2.179645E-02
2.077998E-02
1.878757E-02
1.661799E-02
1.480638E-02
1.366319E-02
1.251833E-02
1.108285E-02
9.829834E-03
8.651323E-03
7.413518E-03
6.965226E-03
5.995432E-03
5.013397E-03
4.524051E-03
4.084696E-03
3.665632E-03
3.671545E-03
3.838699E-03
3.639836E-03
3.491664E-03
3.635033E-03
3.374893E-03
3.101702E-03
3.107434E-03
2.682052E-03
2.659842E-03
2.393659E-03
2.235461E-03
1.902440E-03
1.662160E-03
1.369060E-03
1.226296E-03
1.152146E-03
1.013267E-03
5.277598E-04
5.069423E-04
2.791894E-04
1.367393E-04
2.401344E-04
3.555866E-04
3.150702E-04
2.880994E-04
3.087301E-04
2.283085E-04
2.969094E-04
2.928491E-04
1.587194E-04
3.126813E-04
3.906617E-04
4.441406E-04
3.616732E-04
3.138376E-04
2.484025E-04
3.123631E-04
5.877409E-06
3.891223E-04
4.829120E-04
4.069292E-04
1.346752E-04
1.325458E-04
1.253509E-04
1.702364E-04
8.869574E-04
3.548250E-04
4.662473E-04
4.751221E-04
5.593873E-04
5.378801E-04
7.094044E-04
5.982742E-04
6.381014E-04
4.977448E-04
1.170021E-03
1.474744E-03
1.636688E-03
1.699084E-03
1.738378E-03
2.196427E-03
2.608218E-03
2.889769E-03
3.092046E-03
3.269519E-03
3.602937E-03
3.634425E-03
4.363392E-03
3.925619E-03
3.755638E-03
3.821187E-03
3.940883E-03
3.964650E-03
3.852659E-03
4.173215E-03
5.083372E-03
5.537912E-03
6.581499E-03
7.394752E-03
8.231918E-03
9.691530E-03
1.044690E-02
1.185205E-02
1.314549E-02
1.488267E-02
1.625332E-02
1.728575E-02
1.880118E-02
2.101528E-02
2.256591E-02
2.396449E-02
2.567159E-02
2.781558E-02
2.917337E-02
3.012522E-02
3.185121E-02
3.384189E-02
3.509122E-02
3.735755E-02
3.862956E-02
3.860549E-02
4.063859E-02
4.244997E-02
4.292313E-02
4.400591E-02
4.613355E-02
4.742638E-02
4.859003E-02
4.960973E-02
5.003997E-02
5.160738E-02
5.284248E-02
5.339972E-02
5.443768E-02
5.532335E-02
5.550074E-02
5.668757E-02
5.775884E-02
5.800561E-02
5.888895E-02
5.944216E-02
6.014320E-02
6.063146E-02
6.145238E-02
6.181262E-02
6.184475E-02
6.187639E-02
6.286801E-02
6.297690E-02
6.322136E-02
6.379999E-02
6.298598E-02
6.324924E-02
6.354734E-02
6.426131E-02
6.404926E-02
6.303015E-02
6.401706E-02
6.393715E-02
6.376016E-02
6.492683E-02
6.505727E-02
6.298778E-02
6.275403E-02
6.159137E-02
6.144215E-02
6.086845E-02
5.984189E-02
5.959719E-02
5.991665E-02
5.927746E-02
6.001077E-02
5.823581E-02
5.732775E-02
5.668336E-02
5.684005E-02
5.592587E-02
5.488010E-02
5.359545E-02
5.298757E-02
5.215648E-02
5.154747E-02
5.051611E-02
4.972486E-02
4.872973E-02
4.789826E-02
4.510395E-02
4.456207E-02
4.364778E-02
4.282404E-02
4.152076E-02
4.031587E-02
3.903686E-02
3.705913E-02
3.569097E-02
3.435124E-02
3.256932E-02
3.092275E-02
2.949267E-02
2.766771E-02
2.562419E-02
2.414079E-02
2.291174E-02
2.102432E-02
2.010923E-02
1.862659E-02
1.667631E-02
1.494447E-02
1.362850E-02
1.248968E-02
1.082198E-02
1.006807E-02
8.717939E-03
7.541652E-03
6.912568E-03
6.076428E-03
5.176107E-03
4.513126E-03
3.706058E-03
3.675645E-03
3.598318E-03
3.757470E-03
3.704970E-03
3.643126E-03
3.516089E-03
3.461170E-03
3.488649E-03
3.139089E-03
2.708046E-03
2.309625E-03
2.544519E-03
2.441692E-03
2.151457E-03
1.531333E-03
1.138996E-03
9.172687E-04
9.091972E-04
6.066606E-04
2.899717E-04
5.013077E-04
3.283289E-04
5.710493E-04
3.734089E-04
2.450533E-04
1.957277E-04
2.366916E-04
2.438552E-04
3.522900E-04
3.099019E-04
2.964119E-04
2.287156E-04
2.617274E-04
4.018047E-04
3.420239E-04
3.102140E-04
2.911522E-04
2.488186E-04
2.686598E-04
2.081654E-04
3.248666E-04
2.787118E-04
1.785675E-04
1.089920E-04
1.054680E-03
2.201123E-04
1.501803E-04
4.333016E-04
3.513768E-04
5.573935E-04
5.341271E-04
3.634804E-04
3.717552E-04
3.553130E-04
5.110651E-04
6.587829E-04
7.753817E-04
1.138352E-03
1.445443E-03
1.502056E-03
1.696759E-03
1.697622E-03
1.922492E-03
1.091950E-03
2.647996E-03
3.116895E-03
3.244522E-03
3.465383E-03
3.792720E-03
4.084584E-03
4.019119E-03
3.680576E-03
4.130389E-03
4.044651E-03
4.143341E-03
4.105619E-03
4.295788E-03
4.792320E-03
5.792913E-03
6.660900E-03
7.609534E-03
8.110252E-03
9.262372E-03
1.022801E-02
1.163093E-02
1.292034E-02
1.482812E-02
1.602611E-02
1.756131E-02
1.879573E-02
2.086917E-02
2.219894E-02
2.443020E-02
2.549666E-02
2.749705E-02
2.847654E-02
3.058312E-02
3.175116E-02
3.429431E-02
3.450612E-02
3.694159E-02
3.775660E-02
3.867290E-02
4.037482E-02
4.148577E-02
4.386100E-02
4.399791E-02
4.575419E-02
4.678570E-02
4.810556E-02
4.993685E-02
5.010276E-02
5.257378E-02
5.284664E-02
5.405930E-02
5.444415E-02
5.557357E-02
5.589455E-02
5.664685E-02
5.725336E-02
5.853788E-02
5.849542E-02
6.024555E-02
6.161728E-02
6.125968E-02
6.037150E-02
6.153063E-02
6.138755E-02
6.252753E-02
6.292268E-02
6.290509E-02
6.372554E-02
6.403788E-02
6.286764E-02
6.336056E-02
6.525721E-02
6.436963E-02
6.449802E-02
6.365885E-02
6.333097E-02
6.368696E-02
6.430732E-02
6.341679E-02
6.275910E-02
6.266247E-02
6.255438E-02
6.178051E-02
6.197624E-02
6.061578E-02
6.049719E-02
5.991338E-02
5.995400E-02
5.900989E-02
5.886371E-02
5.773596E-02
5.751879E-02
5.712114E-02
5.694792E-02
5.546416E-02
5.494955E-02
5.419325E-02
5.280934E-02
5.235506E-02
5.151790E-02
5.091619E-02
4.940055E-02
4.837961E-02
4.725708E-02
4.615064E-02
4.445766E-02
4.384200E-02
4.243406E-02
4.133045E-02
3.987865E-02
3.876973E-02
3.771531E-02
3.600599E-02
3.422013E-02
3.228846E-02
3.078952E-02
2.935470E-02
2.751170E-02
2.589950E-02
2.476276E-02
2.278113E-02
2.091103E-02
1.935443E-02
1.793166E-02
1.650415E-02
1.493889E-02
1.383714E-02
1.259352E-02
1.080365E-02
9.597816E-03
8.561800E-03
7.773565E-03
6.966220E-03
5.931039E-03
5.494896E-03
4.565889E-03
4.105271E-03
3.630921E-03
3.746109E-03
3.848366E-03
3.851414E-03
3.866730E-03
3.485145E-03
3.467584E-03
3.157091E-03
2.778237E-03
2.602647E-03
2.288272E-03
2.142302E-03
2.195675E-03
1.604054E-03
1.031541E-03
9.698152E-04
9.304046E-04
7.347478E-04
8.317351E-04
3.572519E-04
3.394968E-04
3.184012E-04
5.063469E-04
3.145398E-04
1.712722E-04
-3.010412E-05
3.267829E-04
5.325923E-04
3.997949E-04
2.787990E-04
3.235137E-04
3.684718E-04
2.571634E-04
4.052478E-04
1.915914E-04
2.274099E-04
1.797709E-04
3.060974E-04
2.963082E-04
2.658278E-04
3.260883E-04
2.260697E-04
2.927447E-04
-3.230421E-04
-1.049443E-03
3.505835E-04
4.004293E-04
3.359677E-04
4.660596E-04
5.597659E-04
3.958771E-04
5.385102E-04
4.290550E-04
7.130107E-04
7.576548E-04
7.304926E-04
7.530436E-04
1.034660E-03
1.281141E-03
1.556904E-03
1.939371E-03
1.847943E-03
2.168097E-03
1.862046E-03
2.578452E-03
2.668344E-03
2.910273E-03
3.579582E-03
3.809688E-03
4.002184E-03
3.835866E-03
3.339801E-03
3.805537E-03
3.867945E-03
4.001459E-03
4.005075E-03
4.271253E-03
5.006791E-03
5.506678E-03
6.601480E-03
7.601428E-03
8.339779E-03
9.276788E-03
1.031303E-02
1.206704E-02
1.370077E-02
1.484794E-02
1.605458E-02
1.787877E-02
2.001593E-02
2.087698E-02
2.260474E-02
2.395021E-02
2.570405E-02
2.717725E-02
2.856249E-02
2.973446E-02
3.163373E-02
3.380094E-02
3.490348E-02
3.681369E-02
3.853633E-02
3.947569E-02
4.005751E-02
4.142887E-02
4.333433E-02
4.387510E-02
4.527735E-02
4.710303E-02
4.876879E-02
4.954199E-02
5.023865E-02
5.223273E-02
5.294430E-02
5.410371E-02
5.417777E-02
5.482294E-02
5.518813E-02
5.615547E-02
5.774913E-02
5.855512E-02
5.859505E-02
6.017749E-02
6.143557E-02
6.071292E-02
6.068347E-02
6.210881E-02
6.189207E-02
6.185583E-02
6.245776E-02
6.274679E-02
6.287273E-02
6.313683E-02
6.337262E-02
6.369406E-02
6.449678E-02
6.399483E-02
6.281505E-02
6.337929E-02
6.337939E-02
6.300454E-02
6.405012E-02
6.242681E-02
6.260844E-02
6.255388E-02
6.296101E-02
6.246645E-02
6.253392E-02
6.163125E-02
6.076532E-02
6.012380E-02
6.000988E-02
5.856730E-02
5.792261E-02
5.760143E-02
5.720341E-02
5.688204E-02
5.737557E-02
5.586184E-02
5.484273E-02
5.371871E-02
5.314815E-02
5.285309E-02
5.132518E-02
5.065733E-02
4.939265E-02
4.851096E-02
4.729968E-02
4.543217E-02
4.617562E-02
4.337618E-02
4.192143E-02
4.162296E-02
4.015301E-02
3.934670E-02
3.674449E-02
3.550777E-02
3.488569E-02
3.288391E-02
3.105077E-02
2.894978E-02
2.727977E-02
2.588716E-02
2.505482E-02
2.285639E-02
2.084748E-02
1.930135E-02
1.798101E-02
1.657456E-02
1.490266E-02
1.408353E-02
1.263510E-02
1.099812E-02
9.843013E-03
8.674000E-03
7.712185E-03
6.699535E-03
5.850057E-03
5.270341E-03
4.511942E-03
3.943346E-03
3.528966E-03
3.541879E-03
3.461069E-03
3.642304E-03
3.655540E-03
3.538985E-03
3.477728E-03
3.110939E-03
3.139682E-03
2.564973E-03
2.238333E-03
2.073434E-03
1.640748E-03
1.590439E-03
1.155558E-03
1.093193E-03
9.193640E-04
7.881465E-04
9.221737E-04
6.780624E-04
5.186021E-04
4.180888E-04
3.332538E-04
2.574453E-04
2.480758E-04
2.792450E-04
2.851684E-04
4.156467E-04
2.848936E-04
2.962447E-04
3.271552E-04
3.557115E-04
3.302456E-04
2.909890E-04
3.199040E-04
1.474128E-04
2.933488E-04
2.381451E-04
2.744178E-04
2.615807E-04
3.048275E-04
3.265914E-04
2.361461E-04
-1.610298E-02
-3.527184E-02
5.377255E-04
4.668795E-04
3.688131E-04
4.069043E-04
3.435865E-04
3.287075E-04
5.230113E-04
5.773060E-04
6.859288E-04
7.223350E-04
6.256910E-04
8.592836E-04
1.212290E-03
1.289503E-03
1.502838E-03
1.646352E-03
1.982868E-03
2.217605E-03
1.945116E-03
2.646773E-03
2.756057E-03
3.219105E-03
3.704384E-03
3.784682E-03
4.020954E-03
4.045446E-03
4.079578E-03
4.081118E-03
3.700484E-03
3.777152E-03
3.955554E-03
4.324749E-03
5.089525E-03
5.712351E-03
6.145599E-03
7.632378E-03
8.579366E-03
8.998670E-03
1.065623E-02
1.223388E-02
1.429929E-02
1.469862E-02
1.606003E-02
1.747924E-02
1.975774E-02
2.072326E-02
2.285124E-02
2.385369E-02
2.576554E-02
2.714664E-02
2.847939E-02
2.995918E-02
3.193819E-02
3.335178E-02
3.529757E-02
3.674159E-02
3.868819E-02
3.951590E-02
4.106236E-02
4.282179E-02
4.353726E-02
4.506025E-02
4.605632E-02
4.709531E-02
4.890042E-02
4.982890E-02
4.960901E-02
5.125287E-02
5.198075E-02
5.338822E-02
5.468672E-02
5.486803E-02
5.704791E-02
5.722459E-02
5.843905E-02
5.835878E-02
5.876934E-02
6.038957E-02
6.029610E-02
6.036582E-02
6.033934E-02
6.198307E-02
6.133569E-02
6.201891E-02
6.342140E-02
6.394233E-02
6.256473E-02
6.304241E-02
6.393871E-02
6.374094E-02
6.377887E-02
6.363240E-02
6.357669E-02
6.287265E-02
6.423750E-02
6.409079E-02
6.329092E-02
6.299431E-02
6.288224E-02
6.288253E-02
6.316560E-02
6.184551E-02
6.191549E-02
6.130776E-02
6.089631E-02
6.048861E-02
5.952570E-02
6.004309E-02
5.806295E-02
5.839288E-02
5.753878E-02
5.722872E-02
5.655900E-02
5.537456E-02
5.413379E-02
5.355660E-02
5.319967E-02
5.197026E-02
5.128740E-02
4.946024E-02
4.932928E-02
4.877292E-02
4.767396E-02
4.646851E-02
4.529021E-02
4.388838E-02
4.197584E-02
4.142089E-02
4.055536E-02
3.871301E-02
3.746483E-02
3.592085E-02
3.375680E-02
3.270948E-02
3.126923E-02
2.897714E-02
2.767359E-02
2.643723E-02
2.464382E-02
2.299431E-02
2.141554E-02
1.983160E-02
1.796197E-02
1.665318E-02
1.493013E-02
1.310777E-02
1.194365E-02
1.071326E-02
9.847021E-03
8.617531E-03
7.353954E-03
6.830823E-03
5.917114E-03
5.261273E-03
4.471253E-03
3.974383E-03
3.649221E-03
3.560337E-03
3.590585E-03
3.570622E-03
3.683001E-03
3.673878E-03
3.303464E-03
3.158299E-03
3.006680E-03
2.545789E-03
2.382274E-03
2.120838E-03
1.697635E-03
1.490720E-03
1.241592E-03
9.675179E-04
9.851861E-04
1.067915E-03
9.541793E-04
6.700389E-04
5.182569E-04
5.411590E-04
3.919555E-04
1.164900E-04
-1.351772E-04
3.918367E-04
3.629935E-04
3.062470E-04
2.526934E-04
2.125006E-04
2.351162E-04
4.037114E-04
1.956667E-04
1.450408E-04
2.351040E-04
1.514368E-04
3.049617E-04
3.637823E-04
3.033652E-04
3.199132E-04
3.849706E-04
2.409872E-04
3.991636E-04
-5.273466E-03
-1.174353E-02
1.892560E-04
5.330494E-04
3.916598E-04
3.295481E-04
-1.310534E-04
2.509601E-04
7.222129E-03
2.027105E-02
1.325988E-02
5.298840E-04
6.125069E-04
1.060608E-03
1.501745E-03
1.463669E-03
1.470644E-03
1.469469E-03
2.006547E-03
2.308167E-03
2.121589E-03
2.429989E-03
2.508271E-03
3.036001E-03
3.421246E-03
3.784528E-03
3.814525E-03
3.865763E-03
4.117542E-03
4.138440E-03
3.954297E-03
4.003036E-03
3.887058E-03
4.284497E-03
4.893066E-03
5.759468E-03
6.047545E-03
7.719480E-03
8.709045E-03
9.410802E-03
1.127918E-02
1.242712E-02
1.341511E-02
1.491024E-02
1.559416E-02
1.721713E-02
1.886639E-02
2.085971E-02
2.228268E-02
2.423159E-02
2.573647E-02
2.665760E-02
2.918181E-02
3.149273E-02
3.200105E-02
3.318016E-02
3.499148E-02
3.703655E-02
3.827255E-02
3.959537E-02
4.069386E-02
4.185543E-02
4.391830E-02
4.472665E-02
4.551911E-02
4.719360E-02
4.907120E-02
5.031426E-02
5.037231E-02
5.148445E-02
5.212273E-02
5.261302E-02
5.430220E-02
5.459913E-02
5.606440E-02
5.829787E-02
5.788333E-02
5.811979E-02
5.822567E-02
5.924028E-02
6.016196E-02
6.064924E-02
6.067434E-02
6.150881E-02
6.151297E-02
6.155696E-02
6.286185E-02
6.316486E-02
6.368270E-02
6.395077E-02
6.313451E-02
6.196479E-02
6.430104E-02
6.447018E-02
6.358429E-02
6.333756E-02
6.372798E-02
6.347256E-02
6.322725E-02
6.402186E-02
6.326964E-02
6.187708E-02
6.242248E-02
6.146662E-02
6.160329E-02
6.121544E-02
6.015126E-02
6.016794E-02
5.936468E-02
5.941636E-02
5.890863E-02
5.787009E-02
5.720932E-02
5.619632E-02
5.562710E-02
5.587027E-02
5.536973E-02
5.427932E-02
5.359257E-02
5.195776E-02
5.236160E-02
5.056634E-02
4.856721E-02
4.788143E-02
4.722434E-02
4.604529E-02
4.511475E-02
4.338541E-02
4.221538E-02
4.099879E-02
4.009614E-02
3.850436E-02
3.729366E-02
3.671030E-02
3.404199E-02
3.268763E-02
3.115059E-02
2.927577E-02
2.777752E-02
2.656259E-02
2.450811E-02
2.265188E-02
2.141080E-02
1.989607E-02
1.792891E-02
1.622114E-02
1.499243E-02
1.361327E-02
1.259092E-02
1.090553E-02
9.876737E-03
8.780527E-03
8.050634E-03
6.798149E-03
6.030349E-03
5.301011E-03
4.558870E-03
4.228634E-03
3.819576E-03
3.645233E-03
3.892244E-03
3.788473E-03
3.894173E-03
3.458320E-03
3.287803E-03
2.971440E-03
2.607821E-03
2.383687E-03
2.453838E-03
1.799263E-03
1.876577E-03
1.679798E-03
1.476258E-03
1.295085E-03
1.111572E-03
1.137369E-03
1.015799E-03
7.722771E-04
4.574030E-04
4.064356E-04
3.360529E-04
3.225081E-04
2.054939E-04
4.609233E-04
2.503333E-04
1.599878E-04
4.406551E-04
3.807063E-04
3.023657E-04
3.461045E-04
3.075515E-04
1.960883E-04
2.901543E-04
2.511530E-04
2.426988E-04
2.368453E-04
2.988407E-04
2.478436E-04
1.416817E-04
1.460585E-04
3.071141E-04
-4.692809E-04
-1.047125E-03
7.003540E-04
8.870812E-04
7.262454E-04
3.543809E-04
-2.298301E-04
-5.707551E-03
-3.122857E-03
-6.768383E-03
-2.207821E-02
1.106367E-02
4.763742E-04
9.241524E-04
1.379991E-03
1.478022E-03
1.472290E-03
1.545584E-03
1.814303E-03
1.758117E-03
2.204157E-03
2.482497E-03
2.529738E-03
2.844950E-03
3.296849E-03
3.515371E-03
3.307719E-03
3.752849E-03
3.992555E-03
4.091173E-03
4.225080E-03
3.827977E-03
4.259521E-03
4.515552E-03
4.754237E-03
5.614296E-03
6.337309E-03
7.570018E-03
8.993364E-03
9.442073E-03
1.102854E-02
1.224779E-02
1.309247E-02
1.513261E-02
1.627579E-02
1.759014E-02
1.890456E-02
2.095350E-02
2.241168E-02
2.414591E-02
2.581874E-02
2.678910E-02
2.847757E-02
3.062013E-02
3.168386E-02
3.385092E-02
3.420972E-02
3.725743E-02
3.854339E-02
3.975289E-02
4.049297E-02
4.207210E-02
4.432063E-02
4.488858E-02
4.634158E-02
4.805416E-02
4.840684E-02
4.930630E-02
5.024826E-02
5.196988E-02
5.258887E-02
5.268731E-02
5.429617E-02
5.536257E-02
5.577772E-02
5.698337E-02
5.760723E-02
5.836765E-02
5.938474E-02
5.907110E-02
6.025305E-02
6.007024E-02
6.005397E-02
6.102827E-02
6.238555E-02
6.182181E-02
6.152027E-02
6.325073E-02
6.316245E-02
6.263542E-02
6.296557E-02
6.295085E-02
6.430163E-02
6.438744E-02
6.443684E-02
6.381051E-02
6.344663E-02
6.334707E-02
6.366204E-02
6.418193E-02
6.295139E-02
6.143783E-02
6.115635E-02
6.199716E-02
6.208702E-02
6.172213E-02
6.049476E-02
6.031381E-02
5.983355E-02
5.970718E-02
5.954554E-02
5.827779E-02
5.751699E-02
5.662902E-02
5.524281E-02
5.571243E-02
5.497973E-02
5.327455E-02
5.303167E-02
5.209511E-02
5.082725E-02
5.030716E-02
4.923903E-02
4.832567E-02
4.701893E-02
4.621999E-02
4.524830E-02
4.383102E-02
4.261552E-02
4.128258E-02
3.978805E-02
3.837295E-02
3.721563E-02
3.563523E-02
3.412142E-02
3.249734E-02
3.130459E-02
2.928030E-02
2.730241E-02
2.582778E-02
2.429521E-02
2.261166E-02
2.118154E-02
1.935438E-02
1.763326E-02
1.633633E-02
1.492302E-02
1.350397E-02
1.189967E-02
1.096332E-02
9.832327E-03
8.492337E-03
7.575338E-03
6.946722E-03
6.681722E-03
5.146463E-03
4.363274E-03
4.290055E-03
3.870137E-03
3.624628E-03
3.802506E-03
3.639570E-03
3.794306E-03
3.634122E-03
3.355810E-03
2.911055E-03
2.693529E-03
2.745463E-03
2.442164E-03
1.950959E-03
1.627779E-03
1.556777E-03
1.352489E-03
1.131122E-03
9.149015E-04
1.087505E-03
6.628191E-04
5.164606E-04
4.718330E-04
3.436622E-04
3.494540E-04
4.321897E-04
4.550019E-04
4.467607E-04
2.570355E-04
1.486218E-04
1.205610E-04
2.634846E-04
2.368691E-04
3.227961E-04
3.484201E-04
2.803118E-04
3.388050E-04
3.871860E-04
2.429737E-04
1.953722E-04
1.595306E-04
2.067669E-04
2.309545E-04
2.143462E-04
3.315672E-04
-1.556054E-04
-1.787674E-04
7.943517E-04
8.561060E-04
5.744474E-04
3.710237E-04
5.153108E-04
3.135499E-02
-1.358201E-02
-1.844835E-02
-1.617752E-02
5.301524E-02
5.153648E-04
5.735526E-04
1.165578E-03
1.208396E-03
1.242190E-03
1.425141E-03
1.837908E-03
1.622373E-03
2.283346E-03
2.516027E-03
2.660208E-03
2.728861E-03
3.098993E-03
3.537344E-03
3.701444E-03
3.577173E-03
3.665622E-03
3.917172E-03
3.750571E-03
3.778760E-03
3.885726E-03
4.506602E-03
4.963019E-03
5.480002E-03
6.528450E-03
7.672087E-03
8.581192E-03
9.581244E-03
1.077573E-02
1.221218E-02
1.319440E-02
1.456246E-02
1.663297E-02
1.767237E-02
1.890283E-02
2.073488E-02
2.259576E-02
2.429183E-02
2.570121E-02
2.726846E-02
2.915271E-02
3.013678E-02
3.229524E-02
3.333453E-02
3.480011E-02
3.711898E-02
3.894845E-02
4.025824E-02
4.106116E-02
4.179879E-02
4.306989E-02
4.515723E-02
4.615746E-02
4.777750E-02
4.894647E-02
4.971709E-02
4.996334E-02
5.152510E-02
5.271549E-02
5.295692E-02
5.358699E-02
5.579226E-02
5.645295E-02
5.695911E-02
5.758581E-02
5.777885E-02
5.889590E-02
5.892216E-02
6.082944E-02
6.024093E-02
6.069931E-02
6.076781E-02
6.105496E-02
6.210118E-02
6.267372E-02
6.262386E-02
6.230601E-02
6.236921E-02
6.448900E-02
6.318714E-02
6.327304E-02
6.389931E-02
6.372937E-02
6.377394E-02
6.434153E-02
6.312691E-02
6.354440E-02
6.343541E-02
6.282091E-02
6.178767E-02
6.160277E-02
6.259805E-02
6.251587E-02
6.201234E-02
6.181405E-02
6.106997E-02
6.045108E-02
5.984164E-02
5.890310E-02
5.800927E-02
5.835891E-02
5.673667E-02
5.615578E-02
5.541465E-02
5.483068E-02
5.278036E-02
5.303871E-02
5.199397E-02
5.081550E-02
5.068178E-02
5.012732E-02
4.803736E-02
4.741859E-02
4.589859E-02
4.521049E-02
4.433237E-02
4.307346E-02
4.084716E-02
4.023274E-02
3.795435E-02
3.627619E-02
3.533531E-02
3.391509E-02
3.252404E-02
3.094125E-02
2.914266E-02
2.785314E-02
2.639200E-02
2.461848E-02
2.242022E-02
2.105120E-02
1.975855E-02
1.798862E-02
1.636042E-02
1.477157E-02
1.344045E-02
1.212883E-02
1.108270E-02
9.771203E-03
8.450006E-03
7.292112E-03
6.883508E-03
6.324770E-03
5.211699E-03
4.440084E-03
4.138533E-03
4.159188E-03
3.790014E-03
3.862157E-03
3.752546E-03
3.580940E-03
3.569896E-03
3.356714E-03
3.081715E-03
2.915582E-03
2.643746E-03
2.655333E-03
2.097508E-03
1.893904E-03
1.681672E-03
1.339992E-03
1.242068E-03
9.845372E-04
1.592917E-03
1.107841E-03
8.849223E-04
6.030486E-04
4.513846E-04
4.292824E-04
5.286375E-04
2.785974E-04
3.668098E-04
4.785063E-04
4.292110E-04
2.101043E-04
2.033473E-04
2.988083E-04
2.739422E-04
2.967253E-04
2.328882E-04
3.106404E-04
3.321554E-04
1.341910E-04
1.080805E-04
2.139604E-04
1.688019E-04
7.949622E-05
1.736708E-04
2.609267E-04
7.314082E-04
1.425778E-03
9.618711E-04
-1.088353E-03
8.557225E-04
5.601433E-04
6.396229E-04
7.200576E-02
-2.877494E-02
-1.563526E-02
-5.307953E-03
-3.022318E-02
7.235659E-04
1.077096E-03
9.688657E-04
1.186863E-03
1.236162E-03
1.299665E-03
1.450908E-03
1.736520E-03
2.019842E-03
2.404165E-03
2.727401E-03
2.968199E-03
2.968800E-03
3.079007E-03
3.500226E-03
3.573997E-03
3.652955E-03
3.995644E-03
3.815726E-03
3.752088E-03
3.831997E-03
4.188382E-03
4.839791E-03
5.454072E-03
6.855343E-03
8.192156E-03
8.459076E-03
9.528516E-03
1.083821E-02
1.174409E-02
1.332979E-02
1.465078E-02
1.589789E-02
1.789758E-02
1.911201E-02
2.018912E-02
2.236536E-02
2.493310E-02
2.597967E-02
2.702256E-02
2.944795E-02
3.057548E-02
3.206729E-02
3.323251E-02
3.556950E-02
3.707686E-02
3.850448E-02
3.969076E-02
4.110117E-02
4.226879E-02
4.405311E-02
4.566833E-02
4.586294E-02
4.804904E-02
4.854064E-02
4.944851E-02
5.080897E-02
5.151708E-02
5.243596E-02
5.404894E-02
5.458807E-02
5.529279E-02
5.732726E-02
5.743878E-02
5.738103E-02
5.860325E-02
5.933346E-02
5.958331E-02
6.003932E-02
6.064795E-02
6.157928E-02
6.103966E-02
6.197915E-02
6.206378E-02
6.264222E-02
6.178005E-02
6.280400E-02
6.270790E-02
6.290458E-02
6.328503E-02
6.338982E-02
6.375173E-02
6.339941E-02
6.362043E-02
6.421487E-02
6.404959E-02
6.287152E-02
6.309064E-02
6.193076E-02
6.133122E-02
6.146228E-02
6.183161E-02
6.150769E-02
6.088778E-02
6.093222E-02
6.053926E-02
6.000769E-02
5.930128E-02
5.978936E-02
5.820892E-02
5.807279E-02
5.717148E-02
5.635399E-02
5.523849E-02
5.433423E-02
5.359598E-02
5.245741E-02
5.180737E-02
5.086877E-02
5.009740E-02
4.962734E-02
4.789497E-02
4.653642E-02
4.520612E-02
4.418151E-02
4.318796E-02
4.247498E-02
4.051863E-02
3.960629E-02
3.846834E-02
3.701794E-02
3.565040E-02
3.408748E-02
3.252970E-02
3.083841E-02
2.913142E-02
2.801556E-02
2.574239E-02
2.447418E-02
2.256599E-02
2.105495E-02
1.972605E-02
1.780870E-02
1.623920E-02
1.471752E-02
1.351766E-02
1.233303E-02
1.068453E-02
9.681331E-03
8.407936E-03
7.339351E-03
6.746320E-03
6.020421E-03
5.091327E-03
4.625168E-03
4.097535E-03
3.796169E-03
3.783477E-03
3.596055E-03
3.473091E-03
3.660228E-03
3.599492E-03
3.552457E-03
2.994136E-03
2.975771E-03
2.811781E-03
2.748453E-03
2.084992E-03
1.804179E-03
1.802927E-03
1.577605E-03
1.228416E-03
1.307604E-03
1.472400E-03
1.346517E-03
7.083496E-04
5.579239E-04
5.276801E-04
3.903534E-04
7.875376E-04
2.293438E-04
2.654371E-04
2.533868E-04
2.929990E-04
2.119295E-04
2.842158E-04
3.340203E-04
3.541557E-04
4.641740E-04
3.498081E-04
4.204632E-04
4.287430E-04
3.520865E-04
2.798353E-04
3.321836E-04
1.960067E-04
2.553000E-04
2.368413E-04
2.697976E-04
8.415938E-04
1.760652E-03
-9.609413E-04
1.400185E-04
3.870403E-04
3.140874E-04
5.175733E-04
1.284680E-02
-1.169745E-02
-6.628266E-03
1.490013E-02
-4.585870E-02
-1.388686E-02
8.747413E-04
8.954451E-04
1.074110E-03
1.268298E-03
1.275864E-03
1.631679E-03
2.247965E-03
2.242251E-03
2.371217E-03
2.660870E-03
3.189076E-03
3.629669E-03
3.319938E-03
3.536599E-03
3.691913E-03
4.049486E-03
3.816549E-03
3.579340E-03
3.820441E-03
4.039242E-03
4.283100E-03
4.939802E-03
5.712005E-03
6.375222E-03
7.520909E-03
8.472872E-03
9.632106E-03
1.141774E-02
1.212374E-02
1.323299E-02
1.494433E-02
1.608630E-02
1.812384E-02
1.953151E-02
2.087757E-02
2.234618E-02
2.429263E-02
2.573914E-02
2.716223E-02
2.878697E-02
3.071698E-02
3.229361E-02
3.397274E-02
3.538165E-02
3.667552E-02
3.824033E-02
3.945951E-02
4.136358E-02
4.222790E-02
4.433192E-02
4.550107E-02
4.624061E-02
4.722826E-02
4.867516E-02
4.898837E-02
5.044357E-02
5.255708E-02
5.257853E-02
5.270614E-02
5.458253E-02
5.538579E-02
5.681554E-02
5.679656E-02
5.800626E-02
5.887004E-02
5.797114E-02
5.894050E-02
5.953837E-02
5.973827E-02
6.133921E-02
6.129142E-02
6.278641E-02
6.277542E-02
6.206068E-02
6.185424E-02
6.267788E-02
6.273553E-02
6.354817E-02
6.359181E-02
6.424317E-02
6.400159E-02
6.346327E-02
6.292793E-02
6.385772E-02
6.316411E-02
6.339912E-02
6.329687E-02
6.321125E-02
6.214916E-02
6.173652E-02
6.217064E-02
6.174683E-02
6.092034E-02
6.114730E-02
5.999910E-02
5.929353E-02
6.047521E-02
5.936717E-02
5.935209E-02
5.770609E-02
5.690392E-02
5.641682E-02
5.470955E-02
5.325254E-02
5.362782E-02
5.313690E-02
5.252971E-02
5.125465E-02
5.024135E-02
4.981016E-02
4.870085E-02
4.725572E-02
4.669451E-02
4.506373E-02
4.325412E-02
4.294511E-02
4.122303E-02
4.015992E-02
3.859498E-02
3.734881E-02
3.573867E-02
3.358562E-02
3.222124E-02
3.119966E-02
2.925726E-02
2.758398E-02
2.602916E-02
2.380675E-02
2.260611E-02
2.138290E-02
1.978282E-02
1.819255E-02
1.674341E-02
1.476109E-02
1.343369E-02
1.228986E-02
1.086701E-02
9.835100E-03
8.540359E-03
7.248863E-03
6.415647E-03
5.543540E-03
4.808666E-03
4.366536E-03
3.934963E-03
3.799279E-03
3.667404E-03
3.796008E-03
3.664708E-03
3.383965E-03
3.220445E-03
3.049668E-03
3.078297E-03
3.313404E-03
2.765075E-03
2.453951E-03
2.117885E-03
2.124119E-03
1.698530E-03
1.548020E-03
1.212471E-03
1.205361E-03
9.024813E-04
7.204797E-04
4.717356E-04
8.602966E-04
4.418614E-04
6.145130E-04
4.635790E-04
1.920473E-04
1.239173E-04
3.335873E-04
1.452207E-04
4.064620E-04
1.594895E-04
2.659346E-04
3.491218E-04
3.092867E-04
2.222091E-04
1.170188E-04
2.325054E-04
2.094527E-04
3.337180E-04
3.796598E-04
2.026957E-04
2.403381E-04
1.742702E-04
2.291440E-04
7.676168E-04
1.410315E-03
-2.884013E-03
-6.215610E-04
6.341592E-04
3.910193E-04
3.228988E-04
-6.914757E-02
1.020151E-02
-1.237196E-02
-7.718223E-03
-8.949066E-03
-4.994203E-02
6.367937E-04
7.713264E-04
1.395705E-03
1.371532E-03
1.488432E-03
1.526210E-03
2.072194E-03
2.126054E-03
2.048196E-03
2.433989E-03
2.734212E-03
3.347657E-03
3.337300E-03
3.593790E-03
3.469756E-03
3.732845E-03
3.932231E-03
3.863852E-03
3.838536E-03
4.036092E-03
4.243911E-03
4.831822E-03
5.676236E-03
6.158283E-03
7.166069E-03
8.272627E-03
9.683427E-03
1.109422E-02
1.195831E-02
1.320561E-02
1.474228E-02
1.624069E-02
1.789892E-02
1.958415E-02
2.102300E-02
2.232068E-02
2.409476E-02
2.553487E-02
2.707439E-02
2.929651E-02
3.040577E-02
3.228930E-02
3.371390E-02
3.566264E-02
3.684164E-02
3.812575E-02
3.906656E-02
4.127360E-02
4.304531E-02
4.336911E-02
4.484016E-02
4.610205E-02
4.741986E-02
4.887278E-02
4.985907E-02
5.116160E-02
5.220301E-02
5.285133E-02
5.332799E-02
5.394649E-02
5.503479E-02
5.643911E-02
5.679692E-02
5.754451E-02
5.871607E-02
5.860832E-02
5.857098E-02
5.991196E-02
5.983046E-02
6.151576E-02
6.231700E-02
6.222474E-02
6.192453E-02
6.202387E-02
6.254419E-02
6.297228E-02
6.285051E-02
6.406683E-02
6.359730E-02
6.388719E-02
6.334826E-02
6.365894E-02
6.500712E-02
6.417707E-02
6.435154E-02
6.418503E-02
6.301347E-02
6.365280E-02
6.193301E-02
6.147743E-02
6.195854E-02
6.107554E-02
6.044670E-02
6.124944E-02
6.015890E-02
5.928194E-02
5.823251E-02
5.870250E-02
5.844123E-02
5.643746E-02
5.658650E-02
5.534172E-02
5.649351E-02
5.465375E-02
5.308254E-02
5.310429E-02
5.213127E-02
5.095371E-02
5.060257E-02
5.000564E-02
4.860228E-02
4.715485E-02
4.595245E-02
4.476156E-02
4.352401E-02
4.293252E-02
4.154116E-02
3.945752E-02
3.854737E-02
3.756547E-02
3.631834E-02
3.350317E-02
3.289332E-02
3.079883E-02
2.921750E-02
2.772345E-02
2.606655E-02
2.445198E-02
2.279216E-02
2.124158E-02
1.947274E-02
1.852738E-02
1.686203E-02
1.530933E-02
1.341205E-02
1.208623E-02
1.065472E-02
9.679587E-03
8.484233E-03
7.747472E-03
6.631777E-03
5.900604E-03
5.109235E-03
4.624248E-03
4.140431E-03
3.770508E-03
3.950978E-03
3.755108E-03
3.632670E-03
3.725331E-03
3.486342E-03
3.369723E-03
3.303707E-03
3.224961E-03
2.970263E-03
2.495111E-03
2.216732E-03
2.299383E-03
1.734668E-03
1.470732E-03
1.328978E-03
1.039160E-03
8.187392E-04
7.876188E-04
7.058272E-04
5.977923E-04
4.147887E-04
4.088249E-04
4.053925E-04
2.780830E-04
3.153938E-04
1.953128E-04
5.132129E-04
3.736897E-04
2.898778E-04
2.494972E-04
2.446723E-04
2.032479E-04
1.593857E-04
6.609508E-04
3.946821E-04
2.933883E-04
3.200487E-04
2.506167E-04
1.374401E-04
1.472575E-04
1.701814E-04
1.316811E-04
8.543033E-04
1.669028E-03
-1.693438E-03
4.620014E-04
4.413262E-04
3.770931E-04
2.436662E-04
2.504279E-02
-1.352979E-02
3.495828E-04
9.736721E-03
6.889223E-03
1.313967E-02
7.205503E-04
8.925327E-04
7.586806E-04
1.160637E-03
1.265444E-03
1.261873E-03
1.623079E-03
1.894963E-03
2.250308E-03
2.777257E-03
2.512522E-03
3.252141E-03
3.275552E-03
3.432874E-03
3.438752E-03
3.651071E-03
3.822101E-03
3.764776E-03
3.908605E-03
3.910789E-03
4.652288E-03
5.129732E-03
5.424908E-03
6.555425E-03
7.545367E-03
8.471398E-03
9.715961E-03
1.094758E-02
1.226021E-02
1.311182E-02
1.491714E-02
1.651239E-02
1.784401E-02
1.929409E-02
2.024315E-02
2.252792E-02
2.323103E-02
2.560659E-02
2.649425E-02
2.859178E-02
3.044472E-02
3.210997E-02
3.418903E-02
3.500240E-02
3.691312E-02
3.850598E-02
4.047139E-02
4.075955E-02
4.227519E-02
4.307851E-02
4.547151E-02
4.585017E-02
4.755407E-02
4.907449E-02
4.920888E-02
5.076540E-02
5.183940E-02
5.268534E-02
5.290327E-02
5.323966E-02
5.597970E-02
5.682148E-02
5.616265E-02
5.658338E-02
5.797345E-02
5.901714E-02
5.913729E-02
6.079067E-02
6.113019E-02
6.154340E-02
6.209400E-02
6.279320E-02
6.229405E-02
6.318311E-02
6.247985E-02
6.282619E-02
6.268450E-02
6.271217E-02
6.365002E-02
6.296262E-02
6.340099E-02
6.400848E-02
6.426149E-02
6.493278E-02
6.424127E-02
6.407524E-02
6.311009E-02
6.324470E-02
6.203873E-02
6.201116E-02
6.277492E-02
6.221979E-02
6.136865E-02
6.132315E-02
6.070512E-02
5.957305E-02
5.943640E-02
5.949734E-02
5.824207E-02
5.728880E-02
5.631730E-02
5.559510E-02
5.582507E-02
5.565689E-02
5.393682E-02
5.228520E-02
5.163511E-02
5.101980E-02
5.049698E-02
5.002054E-02
4.860200E-02
4.710233E-02
4.576063E-02
4.474706E-02
4.379832E-02
4.260440E-02
4.134257E-02
3.997816E-02
3.851356E-02
3.706709E-02
3.617031E-02
3.475676E-02
3.285574E-02
3.053847E-02
2.905275E-02
2.727080E-02
2.565909E-02
2.447831E-02
2.233714E-02
2.083975E-02
1.975873E-02
1.850858E-02
1.670846E-02
1.484330E-02
1.320492E-02
1.202413E-02
1.057888E-02
9.800896E-03
8.817776E-03
7.813596E-03
6.537105E-03
5.866222E-03
5.159413E-03
4.482386E-03
4.160429E-03
3.497777E-03
3.687921E-03
3.621851E-03
3.347688E-03
3.503346E-03
3.324451E-03
3.332842E-03
3.199336E-03
3.155470E-03
2.807294E-03
2.762603E-03
2.760258E-03
2.305679E-03
1.895269E-03
1.471086E-03
1.209485E-03
1.214365E-03
1.015263E-03
1.065596E-03
8.843850E-04
9.240628E-04
4.882740E-04
3.266634E-04
3.552011E-04
2.130449E-04
-6.665349E-05
4.286362E-05
5.295941E-05
1.349489E-04
2.103386E-04
2.211289E-04
2.523251E-04
4.864916E-04
2.867716E-04
5.740207E-04
4.951390E-04
3.195370E-04
2.448352E-04
2.718813E-04
1.209134E-04
1.133368E-04
2.346815E-04
1.990867E-04
1.763651E-03
3.333472E-03
-2.422979E-05
3.032673E-04
3.622938E-04
4.015353E-04
-4.749639E-03
1.265204E-01
-4.512206E-04
-5.038622E-03
-1.856314E-03
-3.968439E-02
1.337811E-02
9.248566E-04
8.171380E-04
1.023875E-03
1.213473E-03
1.387979E-03
1.217668E-03
1.556992E-03
1.937724E-03
2.139448E-03
2.714141E-03
2.686633E-03
2.776866E-03
3.067089E-03
3.538109E-03
3.519659E-03
3.467461E-03
3.665430E-03
3.907582E-03
3.878596E-03
4.014082E-03
4.514487E-03
4.838740E-03
5.609970E-03
6.562878E-03
7.453813E-03
8.512297E-03
9.669551E-03
1.125336E-02
1.228821E-02
1.335114E-02
1.504783E-02
1.631952E-02
1.767301E-02
1.922324E-02
2.051199E-02
2.230432E-02
2.332566E-02
2.547402E-02
2.707478E-02
2.832387E-02
3.023941E-02
3.192878E-02
3.370193E-02
3.541967E-02
3.763320E-02
3.846474E-02
4.015749E-02
4.191022E-02
4.295889E-02
4.349276E-02
4.504930E-02
4.636625E-02
4.756868E-02
4.893114E-02
4.963072E-02
5.003647E-02
5.163937E-02
5.226356E-02
5.362989E-02
5.488820E-02
5.544819E-02
5.647028E-02
5.624708E-02
5.705683E-02
5.861961E-02
5.945385E-02
5.969816E-02
5.983930E-02
6.013088E-02
6.161168E-02
6.234176E-02
6.236627E-02
6.286848E-02
6.270528E-02
6.250445E-02
6.227925E-02
6.241006E-02
6.279024E-02
6.399549E-02
6.359326E-02
6.349080E-02
6.359976E-02
6.378858E-02
6.430064E-02
6.407747E-02
6.260916E-02
6.375450E-02
6.331758E-02
6.277359E-02
6.293280E-02
6.186530E-02
6.225779E-02
6.154227E-02
6.151715E-02
6.053796E-02
5.950057E-02
6.115575E-02
5.937952E-02
5.829173E-02
5.785351E-02
5.627553E-02
5.619089E-02
5.602880E-02
5.566825E-02
5.313105E-02
5.261375E-02
5.146435E-02
5.096426E-02
5.036759E-02
4.958655E-02
4.901041E-02
4.727124E-02
4.623885E-02
4.456283E-02
4.432678E-02
4.243733E-02
4.111707E-02
3.968850E-02
3.769839E-02
3.662273E-02
3.579631E-02
3.412748E-02
3.241622E-02
3.052033E-02
2.877370E-02
2.775718E-02
2.584636E-02
2.447500E-02
2.330005E-02
2.135125E-02
1.914795E-02
1.787834E-02
1.673963E-02
1.476837E-02
1.312308E-02
1.225554E-02
1.085678E-02
9.670296E-03
8.527320E-03
7.587069E-03
6.771525E-03
6.152542E-03
5.438852E-03
4.682791E-03
4.151829E-03
3.688004E-03
3.880493E-03
3.935452E-03
3.603113E-03
3.418148E-03
3.451526E-03
3.506143E-03
3.451795E-03
3.410603E-03
2.976528E-03
2.639355E-03
2.709760E-03
2.283195E-03
1.797578E-03
1.345769E-03
1.297882E-03
9.480135E-04
7.378483E-04
8.660463E-04
8.846616E-04
7.498641E-04
5.335637E-04
5.348105E-04
3.697511E-04
2.383802E-04
-5.631936E-05
1.221724E-04
2.679978E-04
3.217817E-04
4.434571E-04
3.233509E-04
3.076081E-04
4.000683E-04
4.324479E-04
4.372592E-04
4.009473E-04
3.241519E-04
2.457062E-04
2.035067E-04
3.460644E-04
2.737147E-04
2.317632E-04
4.965460E-04
1.886458E-03
2.944006E-03
-8.083848E-04
3.570537E-04
4.775650E-04
5.003461E-04
6.017842E-04
7.855442E-02
5.408324E-03
1.258002E-03
1.347699E-02
-1.536335E-03
-4.179388E-02
1.134963E-03
8.423013E-04
1.181070E-03
1.149526E-03
1.432941E-03
1.238986E-03
1.718551E-03
2.148265E-03
2.299158E-03
2.694965E-03
2.747555E-03
2.850871E-03
3.352391E-03
3.708658E-03
3.571122E-03
3.739850E-03
3.652973E-03
3.869056E-03
4.053428E-03
3.893022E-03
4.352822E-03
5.222300E-03
5.602414E-03
6.278429E-03
7.400234E-03
8.573411E-03
9.515896E-03
1.120143E-02
1.219669E-02
1.380200E-02
1.501426E-02
1.616369E-02
1.707353E-02
1.909208E-02
2.065287E-02
2.241317E-02
2.395650E-02
2.565308E-02
2.697065E-02
2.864361E-02
3.070861E-02
3.172873E-02
3.376804E-02
3.495558E-02
3.703987E-02
3.885749E-02
3.968310E-02
4.056169E-02
4.233725E-02
4.355029E-02
4.452391E-02
4.620829E-02
4.785051E-02
4.907787E-02
4.977277E-02
5.100892E-02
5.127335E-02
5.210180E-02
5.408491E-02
5.457638E-02
5.526947E-02
5.656248E-02
5.666661E-02
5.744966E-02
5.768013E-02
5.714719E-02
5.889527E-02
6.006298E-02
5.957061E-02
6.133914E-02
6.107347E-02
6.166097E-02
6.312013E-02
6.249519E-02
6.255126E-02
6.244584E-02
6.285122E-02
6.351538E-02
6.385621E-02
6.353941E-02
6.373985E-02
6.319705E-02
6.379175E-02
6.411270E-02
6.401564E-02
6.305857E-02
6.284637E-02
6.260517E-02
6.174863E-02
6.192855E-02
6.198872E-02
6.208097E-02
6.189712E-02
6.104570E-02
6.070500E-02
5.995728E-02
5.999198E-02
5.833724E-02
5.789105E-02
5.710222E-02
5.667715E-02
5.674421E-02
5.667252E-02
5.476244E-02
5.322685E-02
5.233143E-02
5.171375E-02
5.102093E-02
5.016697E-02
4.979668E-02
4.863719E-02
4.712710E-02
4.602668E-02
4.481545E-02
4.376728E-02
4.282417E-02
4.072790E-02
3.904672E-02
3.814254E-02
3.688095E-02
3.568176E-02
3.375493E-02
3.289205E-02
3.147326E-02
2.898138E-02
2.744672E-02
2.625642E-02
2.478169E-02
2.328901E-02
2.133108E-02
1.990091E-02
1.769856E-02
1.657089E-02
1.495394E-02
1.353559E-02
1.267161E-02
1.104110E-02
9.889982E-03
8.859059E-03
7.666866E-03
7.119177E-03
6.087779E-03
5.223302E-03
4.878046E-03
4.057678E-03
3.695145E-03
3.692534E-03
3.689659E-03
3.629387E-03
3.373630E-03
3.559337E-03
3.435710E-03
3.230870E-03
2.726221E-03
3.450020E-03
2.489820E-03
2.484182E-03
2.119365E-03
1.414578E-03
1.356049E-03
1.295337E-03
1.165886E-03
8.779032E-04
4.948410E-04
7.759171E-04
4.610324E-04
5.186344E-04
3.985012E-04
1.668731E-04
1.706676E-04
3.302831E-04
2.243302E-04
2.634154E-04
2.079229E-04
2.620690E-04
2.429884E-04
2.791249E-04
2.192995E-04
2.938741E-04
3.961187E-04
3.616169E-04
3.653340E-04
3.496088E-04
4.044033E-04
4.181909E-04
4.336102E-04
1.468731E-04
7.285324E-05
2.044769E-03
3.570281E-03
-1.519852E-04
3.393137E-04
4.902404E-04
6.528277E-04
2.816607E-04
9.872382E-03
2.089925E-02
-1.645259E-03
-6.500314E-03
-6.751978E-02
-6.248605E-02
1.025443E-03
8.898069E-04
9.487067E-04
1.128895E-03
1.383908E-03
1.241034E-03
1.700132E-03
2.008824E-03
2.277948E-03
2.529945E-03
2.613622E-03
2.899820E-03
3.110534E-03
3.332297E-03
3.599415E-03
3.663431E-03
3.381869E-03
3.675940E-03
4.084849E-03
3.942098E-03
4.308943E-03
4.850580E-03
5.647270E-03
6.326474E-03
7.440666E-03
8.547069E-03
9.577116E-03
1.099516E-02
1.233003E-02
1.380598E-02
1.514729E-02
1.632079E-02
1.702118E-02
1.926532E-02
2.099514E-02
2.212093E-02
2.417875E-02
2.601744E-02
2.701582E-02
2.876216E-02
3.025344E-02
3.170219E-02
3.355171E-02
3.527539E-02
3.695634E-02
3.821912E-02
3.907130E-02
4.058160E-02
4.196830E-02
4.349229E-02
4.440107E-02
4.611619E-02
4.621094E-02
4.868992E-02
4.911146E-02
5.029549E-02
5.181731E-02
5.160100E-02
5.372316E-02
5.510737E-02
5.552522E-02
5.672620E-02
5.712385E-02
5.771217E-02
5.828802E-02
5.807124E-02
5.848876E-02
6.056395E-02
6.022851E-02
6.151507E-02
6.142175E-02
6.184574E-02
6.206184E-02
6.284796E-02
6.330164E-02
6.258179E-02
6.359342E-02
6.349752E-02
6.330798E-02
6.391654E-02
6.309528E-02
6.391532E-02
6.270337E-02
6.365462E-02
6.353336E-02
6.256426E-02
6.260345E-02
6.262326E-02
6.251754E-02
6.325302E-02
6.220249E-02
6.234975E-02
6.150615E-02
6.138833E-02
6.096306E-02
5.905188E-02
5.901304E-02
5.895934E-02
5.842925E-02
5.752592E-02
5.728894E-02
5.631700E-02
5.432525E-02
5.396651E-02
5.374857E-02
5.317926E-02
5.237188E-02
5.038961E-02
4.907678E-02
4.941044E-02
4.823347E-02
4.733947E-02
4.676203E-02
4.501060E-02
4.295396E-02
4.182839E-02
4.074172E-02
3.911812E-02
3.895575E-02
3.705832E-02
3.556994E-02
3.380836E-02
3.267628E-02
3.181409E-02
2.930526E-02
2.795101E-02
2.606566E-02
2.453597E-02
2.296853E-02
2.165216E-02
1.953348E-02
1.782902E-02
1.688209E-02
1.535902E-02
1.345989E-02
1.211957E-02
1.104307E-02
9.928864E-03
8.875794E-03
7.863528E-03
6.581515E-03
5.976351E-03
5.213542E-03
4.739960E-03
3.991364E-03
3.754388E-03
3.602746E-03
3.566735E-03
3.687315E-03
3.509517E-03
3.627057E-03
3.365458E-03
3.049123E-03
2.659699E-03
2.912957E-03
2.415982E-03
2.298169E-03
1.957315E-03
1.703171E-03
1.677276E-03
1.387222E-03
1.282777E-03
9.632187E-04
7.691778E-04
6.214382E-04
3.771097E-04
6.567913E-04
4.309727E-04
2.764782E-04
2.896933E-04
4.037864E-04
2.226058E-04
2.572634E-04
2.135576E-04
2.356823E-04
2.745495E-04
2.540364E-04
3.032824E-04
2.039551E-04
2.872935E-04
2.214186E-04
3.233751E-04
2.492682E-04
2.002301E-04
2.750911E-04
2.063226E-04
1.998237E-04
1.820996E-04
7.871338E-04
1.190617E-03
-1.017424E-03
-9.101483E-05
5.490382E-05
3.213843E-04
-2.336845E-02
-1.300605E-01
6.607463E-02
8.489065E-04
1.309280E-03
-7.365772E-02
-8.498766E-02
1.031847E-03
1.043593E-03
1.275863E-03
1.174115E-03
1.354642E-03
1.329106E-03
1.726809E-03
2.008290E-03
2.540825E-03
2.784166E-03
2.776985E-03
2.913186E-03
3.063006E-03
3.205401E-03
3.526019E-03
3.692263E-03
3.775352E-03
3.693611E-03
3.839666E-03
3.941527E-03
4.104370E-03
4.798987E-03
5.713641E-03
6.143701E-03
7.430038E-03
8.759367E-03
9.288612E-03
1.057773E-02
1.186356E-02
1.352365E-02
1.512701E-02
1.610532E-02
1.726719E-02
1.930488E-02
2.010277E-02
2.141199E-02
2.377672E-02
2.519901E-02
2.726137E-02
2.892150E-02
3.117329E-02
3.275377E-02
3.362916E-02
3.491750E-02
3.708410E-02
3.832537E-02
3.905676E-02
4.144381E-02
4.241881E-02
4.360945E-02
4.525849E-02
4.578991E-02
4.745523E-02
4.856880E-02
5.062292E-02
5.082044E-02
5.145328E-02
5.166898E-02
5.303571E-02
5.430764E-02
5.529968E-02
5.673567E-02
5.707436E-02
5.813636E-02
5.866064E-02
5.888233E-02
5.964475E-02
5.968397E-02
6.098434E-02
6.066900E-02
6.080657E-02
6.157267E-02
6.151071E-02
6.221305E-02
6.225640E-02
6.205370E-02
6.265063E-02
6.308028E-02
6.331359E-02
6.380999E-02
6.375512E-02
6.435921E-02
6.266403E-02
6.275922E-02
6.387204E-02
6.312174E-02
6.346719E-02
6.346337E-02
6.256466E-02
6.289300E-02
6.150049E-02
6.123097E-02
6.037214E-02
6.081931E-02
6.130858E-02
5.966707E-02
5.922420E-02
5.885783E-02
5.813815E-02
5.701919E-02
5.670298E-02
5.591326E-02
5.444752E-02
5.411132E-02
5.421930E-02
5.346906E-02
5.180684E-02
5.092633E-02
5.009984E-02
5.018454E-02
4.852312E-02
4.714122E-02
4.595030E-02
4.494296E-02
4.363389E-02
4.227587E-02
4.103178E-02
3.978490E-02
3.869649E-02
3.701812E-02
3.550207E-02
3.420443E-02
3.260604E-02
3.120975E-02
2.905863E-02
2.731685E-02
2.582539E-02
2.473983E-02
2.301263E-02
2.148569E-02
1.952875E-02
1.821910E-02
1.668875E-02
1.515304E-02
1.357205E-02
1.197279E-02
1.097023E-02
1.007890E-02
8.861988E-03
8.122717E-03
6.802215E-03
6.074159E-03
5.120311E-03
4.602209E-03
3.844122E-03
3.678389E-03
3.796314E-03
3.672948E-03
3.564563E-03
3.609658E-03
3.388219E-03
3.314039E-03
2.940367E-03
2.832088E-03
2.787820E-03
2.576541E-03
2.020083E-03
1.987422E-03
1.727900E-03
1.599919E-03
1.305170E-03
9.652609E-04
1.051275E-03
7.957418E-04
4.261238E-04
3.479023E-04
4.305052E-04
4.220051E-04
3.526897E-04
2.250550E-04
5.279911E-04
3.405570E-04
2.293105E-04
2.661579E-04
2.677192E-04
2.241447E-04
1.861578E-04
2.330327E-04
1.958944E-04
2.080160E-04
1.493149E-04
1.590688E-04
1.962039E-04
3.610616E-05
2.410611E-04
1.940201E-04
3.421987E-04
1.651789E-04
-1.599844E-04
-6.693077E-04
3.458900E-04
-7.736186E-05
1.424685E-04
6.178615E-04
-1.708205E-03
-1.076969E-01
1.603161E-03
2.157216E-03
2.256544E-02
1.076226E-01
-1.071702E-02
1.049703E-03
1.219039E-03
1.443965E-03
1.079714E-03
1.689483E-03
1.700159E-03
1.899020E-03
2.020821E-03
2.331402E-03
2.862688E-03
2.685443E-03
3.033481E-03
3.382426E-03
3.150056E-03
3.522826E-03
3.866250E-03
3.776560E-03
3.799623E-03
3.622563E-03
3.975277E-03
4.163902E-03
4.602475E-03
5.407056E-03
6.426609E-03
7.476075E-03
8.386033E-03
9.088290E-03
1.032569E-02
1.225577E-02
1.335809E-02
1.484493E-02
1.641600E-02
1.757604E-02
1.899457E-02
2.052364E-02
2.182043E-02
2.352326E-02
2.517478E-02
2.709370E-02
2.928470E-02
3.087837E-02
3.276733E-02
3.351076E-02
3.464841E-02
3.658258E-02
3.800364E-02
3.995429E-02
4.146279E-02
4.271717E-02
4.380540E-02
4.501162E-02
4.600768E-02
4.752862E-02
4.944482E-02
4.990096E-02
5.064091E-02
5.162641E-02
5.326559E-02
5.351261E-02
5.516760E-02
5.475202E-02
5.578588E-02
5.867773E-02
5.769437E-02
5.818682E-02
5.806679E-02
5.913422E-02
5.964514E-02
6.069310E-02
6.021237E-02
6.145388E-02
6.061251E-02
6.187659E-02
6.247250E-02
6.304197E-02
6.334480E-02
6.268500E-02
6.353474E-02
6.393079E-02
6.360765E-02
6.340440E-02
6.334424E-02
6.321957E-02
6.429050E-02
6.383609E-02
6.228433E-02
6.294231E-02
6.319731E-02
6.220798E-02
6.198298E-02
6.216262E-02
6.090835E-02
6.114023E-02
6.128804E-02
6.080722E-02
6.053440E-02
5.903157E-02
5.815303E-02
5.832869E-02
5.892236E-02
5.769419E-02
5.658072E-02
5.542538E-02
5.468472E-02
5.421703E-02
5.331910E-02
5.179309E-02
5.102466E-02
4.961074E-02
4.945188E-02
4.847844E-02
4.737989E-02
4.645218E-02
4.522092E-02
4.416653E-02
4.256894E-02
4.050406E-02
3.949326E-02
3.861818E-02
3.727484E-02
3.534483E-02
3.410313E-02
3.275969E-02
3.140391E-02
2.950700E-02
2.787092E-02
2.598940E-02
2.454513E-02
2.300916E-02
2.129027E-02
1.936036E-02
1.801088E-02
1.650924E-02
1.541911E-02
1.380462E-02
1.200489E-02
1.060083E-02
9.718936E-03
8.828349E-03
7.700550E-03
6.789089E-03
5.803201E-03
5.200207E-03
4.479281E-03
4.183026E-03
4.109976E-03
3.965521E-03
3.996968E-03
3.927523E-03
3.731647E-03
3.572954E-03
3.493048E-03
3.271740E-03
3.218936E-03
2.580085E-03
2.363734E-03
1.994974E-03
1.821914E-03
2.012912E-03
1.340916E-03
1.680077E-03
1.146330E-03
1.378390E-03
1.157674E-03
5.226652E-04
3.078461E-04
4.989657E-04
5.122822E-04
3.856578E-04
3.505504E-04
3.931458E-04
3.860945E-04
4.086322E-04
3.909339E-04
3.082077E-04
2.542599E-04
2.363384E-04
1.672971E-04
3.408412E-04
3.930057E-04
3.585912E-04
3.169053E-04
2.277960E-04
1.217531E-04
1.843270E-04
1.704366E-04
1.797905E-04
2.542726E-04
-1.310074E-03
-3.205084E-03
5.169342E-04
1.156192E-04
-9.811081E-04
3.430113E-04
1.645058E-04
8.676485E-02
1.599207E-03
2.369430E-02
1.527845E-02
-2.449488E-02
6.663883E-04
7.324454E-04
1.190531E-03
1.128226E-03
1.016437E-03
1.278668E-03
1.712212E-03
1.976921E-03
1.827703E-03
2.119104E-03
2.874868E-03
3.108768E-03
3.334797E-03
3.647424E-03
3.419761E-03
3.593273E-03
3.946539E-03
3.847704E-03
3.610114E-03
3.810882E-03
4.040689E-03
4.473220E-03
5.077393E-03
5.669840E-03
6.469662E-03
7.376796E-03
8.483416E-03
9.179760E-03
9.698329E-03
1.163594E-02
1.304432E-02
1.474049E-02
1.647119E-02
1.785025E-02
1.909977E-02
2.053725E-02
2.169891E-02
2.358123E-02
2.537035E-02
2.710861E-02
2.921733E-02
3.070414E-02
3.218313E-02
3.290705E-02
3.484982E-02
3.596681E-02
3.789072E-02
3.981463E-02
4.166724E-02
4.189897E-02
4.381686E-02
4.454682E-02
4.617965E-02
4.757257E-02
4.906179E-02
4.946212E-02
5.119867E-02
5.195186E-02
5.308737E-02
5.320541E-02
5.462562E-02
5.537736E-02
5.593734E-02
5.780318E-02
5.715519E-02
5.726885E-02
5.805580E-02
5.910591E-02
6.027080E-02
6.179048E-02
6.131404E-02
6.118809E-02
6.169190E-02
6.121486E-02
6.185412E-02
6.352387E-02
6.422802E-02
6.268424E-02
6.302050E-02
6.267479E-02
6.410454E-02
6.392164E-02
6.271224E-02
6.437267E-02
6.321247E-02
6.243826E-02
6.335196E-02
6.282432E-02
6.368172E-02
6.283456E-02
6.203613E-02
6.202860E-02
6.153560E-02
6.195898E-02
6.069185E-02
6.098254E-02
5.952064E-02
5.931936E-02
5.948197E-02
5.846918E-02
5.871120E-02
5.710300E-02
5.629939E-02
5.687433E-02
5.435646E-02
5.339191E-02
5.221575E-02
5.001021E-02
5.042944E-02
4.974160E-02
4.860182E-02
4.763533E-02
4.766370E-02
4.674870E-02
4.431611E-02
4.468925E-02
4.211888E-02
4.099994E-02
3.991621E-02
3.857479E-02
3.751320E-02
3.610288E-02
3.431549E-02
3.267994E-02
3.052628E-02
2.891096E-02
2.776916E-02
2.574334E-02
2.466458E-02
2.338381E-02
2.173252E-02
1.954146E-02
1.867045E-02
1.666622E-02
1.539048E-02
1.338672E-02
1.202873E-02
1.108938E-02
9.772952E-03
9.262559E-03
7.920494E-03
6.994042E-03
5.914289E-03
5.227636E-03
4.874750E-03
4.303218E-03
4.093640E-03
4.072778E-03
4.110448E-03
4.012004E-03
3.901814E-03
3.777049E-03
3.588019E-03
3.324378E-03
3.320799E-03
2.588348E-03
2.445293E-03
2.241567E-03
1.903015E-03
1.775404E-03
1.637461E-03
1.583856E-03
1.252824E-03
1.094917E-03
8.834519E-04
5.739270E-04
3.696000E-04
3.798160E-04
5.460195E-04
6.278670E-04
4.326045E-04
2.917289E-04
1.869686E-04
3.476992E-04
4.035214E-04
3.041871E-04
1.047173E-04
7.442163E-05
1.733711E-04
1.091401E-04
2.021506E-04
2.161075E-04
1.723782E-04
1.865755E-04
1.063606E-04
2.148716E-04
1.550255E-04
2.321744E-04
2.134933E-04
-5.504841E-04
-1.313153E-03
3.366277E-04
2.657424E-05
-9.877844E-04
4.970937E-04
7.546828E-03
1.248092E-01
4.977951E-02
-3.357066E-03
-3.039226E-02
-4.702837E-02
-9.069362E-02
9.048211E-04
1.149667E-03
1.045294E-03
1.253920E-03
1.434588E-03
1.706097E-03
1.104151E-03
1.970963E-03
2.510441E-03
3.091243E-03
3.278053E-03
3.572771E-03
3.821585E-03
3.955569E-03
4.061867E-03
4.274753E-03
3.848186E-03
3.993007E-03
4.125362E-03
4.114072E-03
4.690502E-03
5.012157E-03
5.729216E-03
6.785876E-03
7.519270E-03
8.440493E-03
9.815923E-03
1.059311E-02
1.194253E-02
1.366289E-02
1.487862E-02
1.613166E-02
1.747685E-02
1.909485E-02
2.032173E-02
2.184107E-02
2.397309E-02
2.600035E-02
2.706094E-02
2.893375E-02
3.066751E-02
3.222378E-02
3.364488E-02
3.493442E-02
3.633494E-02
3.797603E-02
3.971660E-02
4.160100E-02
4.186506E-02
4.403037E-02
4.552935E-02
4.674737E-02
4.755254E-02
4.887076E-02
4.925949E-02
5.065663E-02
5.202263E-02
5.299925E-02
5.304189E-02
5.400458E-02
5.500506E-02
5.630948E-02
5.708396E-02
5.819397E-02
5.832420E-02
5.864940E-02
6.017024E-02
6.043337E-02
6.065431E-02
6.044530E-02
6.074622E-02
6.161197E-02
6.163860E-02
6.215517E-02
6.243775E-02
6.390042E-02
6.377615E-02
6.389132E-02
6.275302E-02
6.307355E-02
6.331046E-02
6.322923E-02
6.427229E-02
6.357248E-02
6.349951E-02
6.439403E-02
6.306911E-02
6.263137E-02
6.226445E-02
6.209978E-02
6.197933E-02
6.112233E-02
6.142959E-02
6.137081E-02
6.111179E-02
6.029024E-02
5.969394E-02
5.942066E-02
5.858393E-02
5.731475E-02
5.635212E-02
5.570714E-02
5.515274E-02
5.418748E-02
5.375859E-02
5.218599E-02
5.158947E-02
5.115146E-02
5.034459E-02
4.911134E-02
4.875663E-02
4.750476E-02
4.645891E-02
4.547164E-02
4.409741E-02
4.245730E-02
4.099229E-02
4.004632E-02
3.903588E-02
3.709281E-02
3.597522E-02
3.474468E-02
3.320387E-02
3.122680E-02
2.970662E-02
2.774964E-02
2.629037E-02
2.446460E-02
2.307637E-02
2.162603E-02
1.995924E-02
1.821862E-02
1.674861E-02
1.522489E-02
1.396848E-02
1.224510E-02
1.111101E-02
9.885446E-03
9.064935E-03
7.822663E-03
6.544305E-03
6.052373E-03
5.386593E-03
4.583020E-03
4.352272E-03
4.185949E-03
4.175772E-03
4.423265E-03
4.186176E-03
3.972007E-03
3.825732E-03
3.576516E-03
3.600177E-03
3.259349E-03
2.850206E-03
2.396768E-03
2.195367E-03
2.105191E-03
1.561706E-03
1.462391E-03
1.326640E-03
1.225455E-03
1.090805E-03
6.329605E-04
4.250848E-04
3.902621E-04
3.615103E-04
3.958140E-04
5.995553E-04
3.185886E-04
3.360193E-04
1.845861E-04
3.304868E-04
3.882809E-04
4.672933E-04
2.711397E-04
3.709159E-04
2.230988E-04
3.193296E-04
9.040847E-05
2.613597E-04
1.792489E-04
2.560441E-04
2.027301E-04
1.093363E-04
1.182818E-04
2.148218E-04
1.773444E-04
1.043417E-04
-3.388634E-05
4.161197E-04
5.851464E-04
4.543248E-04
5.731768E-04
2.802677E-04
-6.356145E-02
2.063243E-02
-3.175670E-03
-6.922765E-03
-7.540823E-02
-7.376825E-02
9.139016E-04
1.027802E-03
1.265327E-03
1.125840E-03
1.395962E-03
1.325041E-03
8.508701E-04
2.042054E-03
2.377413E-03
2.945025E-03
3.007381E-03
3.308392E-03
3.669147E-03
4.184206E-03
4.144127E-03
4.116600E-03
4.418868E-03
4.150800E-03
5.122868E-03
4.216143E-03
4.636532E-03
4.910199E-03
5.930471E-03
6.749003E-03
7.536904E-03
8.427356E-03
1.000320E-02
1.094560E-02
1.220407E-02
1.309687E-02
1.455896E-02
1.605057E-02
1.720850E-02
1.909568E-02
2.028188E-02
2.225022E-02
2.413775E-02
2.523146E-02
2.655123E-02
2.824579E-02
3.039254E-02
3.215093E-02
3.421106E-02
3.541672E-02
3.594864E-02
3.725880E-02
4.013569E-02
4.181892E-02
4.223702E-02
4.342936E-02
4.491990E-02
4.644500E-02
4.876357E-02
4.939868E-02
4.894377E-02
4.979243E-02
5.213359E-02
5.256465E-02
5.335003E-02
5.473066E-02
5.613466E-02
5.669149E-02
5.660804E-02
5.749412E-02
5.773441E-02
5.873826E-02
5.985814E-02
5.939646E-02
6.050243E-02
6.143103E-02
6.203778E-02
6.163209E-02
6.241716E-02
6.227160E-02
6.226275E-02
6.240181E-02
6.270220E-02
6.282010E-02
6.288789E-02
6.300381E-02
6.351211E-02
6.311485E-02
6.304953E-02
6.303343E-02
6.392417E-02
6.400997E-02
6.295282E-02
6.235855E-02
6.244636E-02
6.229029E-02
6.172909E-02
6.108864E-02
6.140545E-02
6.092900E-02
6.061041E-02
6.113858E-02
6.032554E-02
5.847214E-02
5.849043E-02
5.671025E-02
5.602448E-02
5.593577E-02
5.558359E-02
5.456778E-02
5.447816E-02
5.374573E-02
5.296354E-02
5.117687E-02
5.028392E-02
4.907624E-02
4.814058E-02
4.674208E-02
4.641411E-02
4.543628E-02
4.400823E-02
4.288487E-02
4.086138E-02
3.985278E-02
3.903451E-02
3.727888E-02
3.596396E-02
3.449086E-02
3.237368E-02
3.141830E-02
2.985046E-02
2.788058E-02
2.675438E-02
2.472138E-02
2.328217E-02
2.121070E-02
1.976289E-02
1.774686E-02
1.664545E-02
1.557483E-02
1.401947E-02
1.263468E-02
1.108278E-02
9.666951E-03
8.928027E-03
7.631662E-03
6.642277E-03
6.260515E-03
5.358400E-03
4.691421E-03
4.221311E-03
4.093754E-03
4.274987E-03
4.452884E-03
4.171619E-03
4.244052E-03
4.095188E-03
3.774446E-03
3.921612E-03
3.271388E-03
2.795492E-03
2.821421E-03
2.657939E-03
2.250587E-03
1.624180E-03
1.098490E-03
1.060271E-03
9.564245E-04
1.045531E-03
6.587560E-04
4.468671E-04
4.908651E-04
5.784020E-04
6.492519E-04
6.257021E-04
3.129730E-04
2.768689E-04
2.480144E-04
2.560331E-04
3.925879E-04
3.365776E-04
2.211019E-04
8.673553E-05
1.656398E-04
2.400904E-04
1.323236E-04
7.306114E-05
3.467165E-04
2.342099E-04
2.385817E-04
2.369866E-04
3.158142E-04
1.793959E-04
3.288562E-04
1.423801E-03
2.437272E-03
5.177801E-04
4.240317E-04
5.557082E-04
6.942942E-04
4.320349E-04
5.915392E-02
3.865384E-02
-3.170917E-03
2.559196E-03
-1.293861E-01
-5.106673E-02
9.301001E-04
9.685282E-04
9.757619E-04
1.222449E-03
1.663514E-03
1.840096E-03
2.156123E-03
2.087892E-03
2.604658E-03
3.179532E-03
3.392688E-03
3.548340E-03
3.914467E-03
4.186923E-03
4.473648E-03
4.458034E-03
4.362373E-03
4.164095E-03
4.869751E-03
4.257552E-03
4.888247E-03
5.003323E-03
5.909361E-03
6.743552E-03
7.343334E-03
8.560046E-03
9.650608E-03
1.098395E-02
1.238858E-02
1.350270E-02
1.429508E-02
1.609618E-02
1.743479E-02
1.893311E-02
2.040508E-02
2.217660E-02
2.452125E-02
2.567641E-02
2.717052E-02
2.898414E-02
3.074996E-02
3.217217E-02
3.353714E-02
3.482933E-02
3.638861E-02
3.775288E-02
3.925404E-02
4.143467E-02
4.306244E-02
4.430093E-02
4.595710E-02
4.655821E-02
4.771979E-02
4.931175E-02
4.928260E-02
5.016934E-02
5.156553E-02
5.352428E-02
5.331648E-02
5.475497E-02
5.593709E-02
5.611977E-02
5.717622E-02
5.742117E-02
5.795387E-02
5.821727E-02
5.930840E-02
5.942898E-02
6.065782E-02
6.131252E-02
6.248170E-02
6.233132E-02
6.322358E-02
6.235028E-02
6.323733E-02
6.326043E-02
6.226588E-02
6.230830E-02
6.362809E-02
6.322227E-02
6.247147E-02
6.370184E-02
6.391392E-02
6.353398E-02
6.376319E-02
6.331417E-02
6.438569E-02
6.360418E-02
6.281397E-02
6.208367E-02
6.143663E-02
6.168739E-02
6.138086E-02
6.053383E-02
6.123919E-02
6.108848E-02
5.952242E-02
5.950147E-02
5.806092E-02
5.721731E-02
5.610552E-02
5.572102E-02
5.509453E-02
5.383684E-02
5.318493E-02
5.306758E-02
5.204373E-02
5.122680E-02
4.971909E-02
4.884078E-02
4.776707E-02
4.695347E-02
4.629629E-02
4.506034E-02
4.361429E-02
4.287114E-02
4.142837E-02
3.990962E-02
3.851660E-02
3.770271E-02
3.559672E-02
3.449281E-02
3.262991E-02
3.166947E-02
3.001904E-02
2.776968E-02
2.610936E-02
2.453861E-02
2.302601E-02
2.177205E-02
1.955792E-02
1.861256E-02
1.700651E-02
1.541852E-02
1.416002E-02
1.271726E-02
1.165401E-02
1.044813E-02
9.074745E-03
7.886354E-03
6.680231E-03
5.962247E-03
5.331993E-03
4.673316E-03
4.317199E-03
4.430171E-03
4.326414E-03
4.357625E-03
4.158075E-03
4.365252E-03
4.306091E-03
3.830336E-03
3.776784E-03
3.557209E-03
3.258491E-03
2.926136E-03
2.701910E-03
2.466767E-03
2.397786E-03
1.604123E-03
1.137768E-03
1.173202E-03
1.193471E-03
7.880454E-04
6.800668E-04
7.245382E-04
5.905460E-04
6.408613E-04
5.535839E-04
5.869114E-04
4.580886E-04
3.303530E-04
2.581106E-04
3.292283E-04
3.133160E-04
2.910615E-04
2.738553E-04
2.228009E-04
2.595500E-04
1.184039E-04
2.285553E-04
2.158483E-04
3.201946E-04
3.130693E-04
1.381408E-04
2.147860E-04
2.664940E-04
2.803625E-04
9.063015E-04
1.557492E-03
1.306160E-03
6.301019E-04
4.387689E-04
7.431838E-04
4.557462E-04
1.037879E-01
9.355047E-03
2.393963E-03
1.707092E-02
4.019601E-02
1.074692E-03
5.996665E-04
6.509469E-04
9.070904E-04
1.041998E-03
1.517171E-03
1.701599E-03
2.065078E-03
2.411883E-03
2.991564E-03
3.468124E-03
4.178620E-03
3.946308E-03
5.087421E-03
5.587329E-03
5.106408E-03
6.401156E-03
4.730722E-03
4.234872E-03
4.331042E-03
4.262186E-03
4.594289E-03
5.033133E-03
5.671197E-03
6.871506E-03
7.590229E-03
8.509941E-03
9.533361E-03
1.113646E-02
1.237464E-02
1.374456E-02
1.502078E-02
1.609378E-02
1.801012E-02
1.927313E-02
2.071048E-02
2.221440E-02
2.391708E-02
2.571131E-02
2.748495E-02
2.883669E-02
3.109568E-02
3.196746E-02
3.391627E-02
3.498252E-02
3.662898E-02
3.916908E-02
4.076260E-02
4.122549E-02
4.494656E-02
4.364341E-02
4.557040E-02
4.661469E-02
4.685788E-02
4.903512E-02
5.052487E-02
5.096612E-02
5.186741E-02
5.342087E-02
5.376103E-02
5.455383E-02
5.816944E-02
5.613643E-02
5.738478E-02
5.749388E-02
5.787990E-02
5.817855E-02
5.975021E-02
6.053102E-02
6.196001E-02
6.049813E-02
6.139188E-02
6.263234E-02
6.274693E-02
6.257228E-02
6.339525E-02
6.395982E-02
6.221213E-02
6.394327E-02
6.385294E-02
6.316765E-02
6.318605E-02
6.376670E-02
6.348497E-02
6.412908E-02
6.370301E-02
6.380065E-02
6.358183E-02
6.343659E-02
6.282802E-02
6.245445E-02
6.148434E-02
6.189968E-02
6.128354E-02
6.037292E-02
6.090167E-02
6.011101E-02
5.908530E-02
5.786441E-02
5.725817E-02
5.702710E-02
5.543631E-02
5.544684E-02
5.555978E-02
5.382472E-02
5.270657E-02
5.195969E-02
5.249547E-02
5.157607E-02
4.960088E-02
4.941546E-02
4.830400E-02
4.695649E-02
4.655206E-02
4.504595E-02
4.358339E-02
4.304087E-02
4.123533E-02
3.965437E-02
3.882259E-02
3.751946E-02
3.585366E-02
3.456106E-02
3.297506E-02
3.139429E-02
2.943030E-02
2.758894E-02
2.632949E-02
2.463286E-02
2.283659E-02
2.170323E-02
1.989361E-02
1.883745E-02
1.703407E-02
1.533838E-02
1.412384E-02
1.281999E-02
1.141444E-02
9.920325E-03
8.658056E-03
7.575406E-03
6.669306E-03
5.801669E-03
5.231063E-03
4.814429E-03
4.352732E-03
4.233157E-03
4.204886E-03
4.218501E-03
4.406809E-03
4.778191E-03
4.551546E-03
4.216233E-03
3.661574E-03
3.630254E-03
3.375236E-03
2.977915E-03
2.776188E-03
2.277911E-03
2.101655E-03
1.821311E-03
1.372676E-03
1.263593E-03
1.184572E-03
9.660165E-04
7.080077E-04
6.413430E-04
4.754638E-04
3.755206E-04
2.928004E-04
1.459280E-03
8.265409E-05
2.593337E-04
3.100556E-04
3.224200E-04
2.789580E-04
1.947901E-04
2.462531E-04
1.078348E-04
2.169263E-04
3.322052E-05
2.171163E-04
1.604598E-04
2.798800E-04
1.892238E-04
1.665657E-04
8.491504E-05
3.488617E-04
1.965821E-04
1.025257E-03
1.288459E-03
9.263151E-04
8.046085E-04
-2.724992E-02
-5.445807E-02
-8.247804E-02
1.068641E-01
2.941026E-01
3.054467E-01
2.657191E-01
3.568282E-02
-1.754562E-01
8.478115E-04
9.323281E-04
1.007220E-03
1.376197E-03
2.031498E-03
1.976582E-03
1.998121E-03
2.524765E-03
2.602871E-03
2.957101E-03
3.588520E-03
3.744743E-03
4.314706E-03
4.603438E-03
5.177434E-03
5.557134E-03
5.180036E-03
4.156466E-03
4.045749E-03
4.569931E-03
5.056539E-03
5.386948E-03
5.991146E-03
6.864354E-03
7.660734E-03
8.542431E-03
9.900656E-03
1.127381E-02
1.214602E-02
1.355609E-02
1.479412E-02
1.604725E-02
1.756104E-02
1.962809E-02
2.070464E-02
2.213279E-02
2.307658E-02
2.506407E-02
2.692931E-02
2.838285E-02
3.034774E-02
3.208991E-02
3.326964E-02
3.442673E-02
3.618387E-02
3.830957E-02
3.954006E-02
4.080331E-02
4.356688E-02
4.388470E-02
4.538841E-02
4.674617E-02
4.720752E-02
4.840372E-02
5.030043E-02
5.090139E-02
5.124356E-02
5.219981E-02
5.320543E-02
5.416190E-02
5.676725E-02
5.689131E-02
5.638971E-02
5.748831E-02
5.783463E-02
5.870972E-02
5.991285E-02
6.071807E-02
6.154632E-02
6.066590E-02
6.102674E-02
6.181906E-02
6.173952E-02
6.197758E-02
6.181657E-02
6.295269E-02
6.236805E-02
6.292175E-02
6.344823E-02
6.423457E-02
6.436030E-02
6.320056E-02
6.313045E-02
6.306141E-02
6.337281E-02
6.310339E-02
6.334105E-02
6.255187E-02
6.317110E-02
6.181285E-02
6.115436E-02
6.221956E-02
6.158232E-02
6.040421E-02
5.949225E-02
6.004658E-02
5.880558E-02
5.857909E-02
5.785498E-02
5.804881E-02
5.739652E-02
5.562905E-02
5.511705E-02
5.480315E-02
5.355700E-02
5.265604E-02
5.175638E-02
5.126887E-02
5.019806E-02
4.886656E-02
4.802727E-02
4.696814E-02
4.587286E-02
4.456797E-02
4.369342E-02
4.247636E-02
4.092559E-02
3.968897E-02
3.848137E-02
3.737445E-02
3.612004E-02
3.443912E-02
3.254062E-02
3.103225E-02
2.918696E-02
2.769779E-02
2.632610E-02
2.460838E-02
2.299847E-02
2.081805E-02
1.952459E-02
1.819333E-02
1.683347E-02
1.523766E-02
1.422244E-02
1.289549E-02
1.153070E-02
1.038215E-02
8.991117E-03
7.672352E-03
6.668242E-03
5.623521E-03
5.183088E-03
4.634017E-03
4.330906E-03
4.245164E-03
4.304289E-03
4.309423E-03
4.581368E-03
4.827074E-03
4.566508E-03
4.124510E-03
3.868978E-03
3.534333E-03
2.833001E-03
2.698733E-03
2.646578E-03
2.290120E-03
1.817988E-03
1.365336E-03
1.033529E-03
1.043218E-03
1.132566E-03
8.696110E-04
4.455533E-04
6.691449E-04
6.355791E-04
4.542018E-04
2.801594E-04
1.888379E-03
3.877824E-04
2.466726E-04
2.503712E-04
1.852747E-04
1.970160E-04
1.341002E-04
1.593213E-04
5.882556E-05
4.320291E-05
3.165661E-04
1.537241E-04
3.479055E-04
2.746252E-04
4.644039E-04
2.943458E-04
2.559393E-04
5.190793E-04
3.722718E-04
9.044081E-04
1.261385E-03
5.991571E-04
6.826686E-04
8.365259E-04
1.098511E-03
6.801183E-04
8.880403E-02
4.651283E-03
4.967189E-03
5.902545E-04
-3.790495E-02
1.375558E-02
1.340584E-03
1.406278E-03
1.040226E-03
1.440219E-03
1.801468E-03
2.019105E-03
2.272374E-03
2.343283E-03
2.875541E-03
3.185968E-03
3.596969E-03
3.614261E-03
3.830890E-03
4.018662E-03
4.176399E-03
4.164838E-03
6.351135E-03
4.276258E-03
4.170678E-03
4.332502E-03
4.551994E-03
5.224840E-03
5.677551E-03
6.685744E-03
7.654984E-03
8.456169E-03
9.914773E-03
1.117077E-02
1.225350E-02
1.322490E-02
1.417432E-02
1.566922E-02
1.705173E-02
1.900409E-02
2.074842E-02
2.255978E-02
2.407156E-02
2.560448E-02
2.665221E-02
2.900062E-02
3.010632E-02
3.217964E-02
3.370610E-02
3.536793E-02
3.683550E-02
3.761343E-02
3.930289E-02
4.050995E-02
4.258216E-02
4.417563E-02
4.508714E-02
4.679613E-02
4.687070E-02
4.880759E-02
4.839995E-02
5.122195E-02
5.167929E-02
5.256236E-02
5.382984E-02
5.472089E-02
5.542913E-02
5.617232E-02
5.623568E-02
5.792291E-02
5.825831E-02
5.911078E-02
5.926163E-02
5.962687E-02
6.050527E-02
6.002579E-02
6.170153E-02
6.305566E-02
6.201111E-02
6.319944E-02
6.209594E-02
6.309348E-02
6.322784E-02
6.396943E-02
6.390868E-02
6.353384E-02
6.332462E-02
6.335961E-02
6.390243E-02
6.353456E-02
6.358688E-02
6.243557E-02
6.251715E-02
6.212849E-02
6.182097E-02
6.144071E-02
6.215040E-02
6.152501E-02
6.123561E-02
6.100561E-02
6.047872E-02
5.980393E-02
5.913789E-02
5.885184E-02
5.822929E-02
5.818081E-02
5.720506E-02
5.629838E-02
5.478297E-02
5.412441E-02
5.369464E-02
5.304097E-02
5.211160E-02
5.099566E-02
5.040770E-02
4.942755E-02
4.829383E-02
4.742945E-02
4.590429E-02
4.513969E-02
4.427931E-02
4.259872E-02
4.118762E-02
4.001288E-02
3.904092E-02
3.758040E-02
3.568739E-02
3.467448E-02
3.278599E-02
3.113954E-02
2.985450E-02
2.846934E-02
2.688149E-02
2.425416E-02
2.296588E-02
2.106044E-02
2.019717E-02
1.855785E-02
1.756925E-02
1.552273E-02
1.464686E-02
1.303250E-02
1.119067E-02
1.003873E-02
8.849200E-03
7.930856E-03
6.850160E-03
5.704136E-03
4.900564E-03
4.643183E-03
4.156593E-03
4.007914E-03
4.153396E-03
4.513743E-03
4.523015E-03
4.500232E-03
4.490524E-03
4.094803E-03
4.080518E-03
3.598962E-03
3.024838E-03
2.768436E-03
2.060294E-03
1.668548E-03
1.596671E-03
1.370820E-03
1.097207E-03
7.587190E-04
8.524749E-04
7.877469E-04
4.431741E-04
3.809021E-04
3.342770E-04
5.574251E-04
1.924438E-04
1.815677E-03
9.575478E-05
-8.405078E-06
-6.103419E-06
2.511679E-04
1.841297E-04
3.045401E-04
2.064774E-04
1.189212E-04
2.574502E-04
6.843301E-05
1.186018E-04
1.140432E-04
2.569892E-04
2.190615E-04
3.843963E-04
4.006205E-04
4.658196E-04
3.586126E-04
2.126249E-04
-6.268270E-05
4.484242E-04
7.601730E-04
8.851246E-04
1.230802E-03
6.169428E-04
7.772030E-02
1.498776E-02
6.082064E-03
2.723933E-03
-4.103499E-02
-2.097205E-03
9.179912E-04
1.059291E-03
1.005360E-03
8.154374E-04
1.618974E-03
2.020598E-03
1.917533E-03
2.333880E-03
2.851884E-03
3.232789E-03
3.822360E-03
3.643915E-03
3.923956E-03
3.864819E-03
3.949869E-03
4.129819E-03
6.117339E-03
4.630804E-03
4.120916E-03
4.327321E-03
4.502812E-03
5.470025E-03
6.077013E-03
7.009004E-03
7.648463E-03
8.468376E-03
1.002355E-02
1.099186E-02
1.256431E-02
1.333633E-02
1.464137E-02
1.607841E-02
1.816444E-02
1.922037E-02
2.044311E-02
2.228438E-02
2.441727E-02
2.576905E-02
2.731229E-02
2.912063E-02
3.128157E-02
3.228117E-02
3.342704E-02
3.500236E-02
3.701365E-02
3.862553E-02
3.927770E-02
4.068526E-02
4.179204E-02
4.370266E-02
4.442216E-02
4.590135E-02
4.630955E-02
4.813316E-02
4.913124E-02
5.150782E-02
5.199849E-02
5.219443E-02
5.288815E-02
5.493453E-02
5.516693E-02
5.559732E-02
5.647785E-02
5.786296E-02
5.804916E-02
5.857842E-02
5.822910E-02
6.010497E-02
6.122302E-02
6.125324E-02
6.178058E-02
6.165593E-02
6.180301E-02
6.147266E-02
6.318372E-02
6.246450E-02
6.326620E-02
6.388782E-02
6.422325E-02
6.442954E-02
6.344092E-02
6.279775E-02
6.332856E-02
6.388707E-02
6.399474E-02
6.324441E-02
6.231045E-02
6.304090E-02
6.145372E-02
6.202941E-02
6.161236E-02
6.135782E-02
6.137964E-02
6.230634E-02
6.117958E-02
6.023997E-02
5.965026E-02
5.854583E-02
5.780987E-02
5.783618E-02
5.635094E-02
5.568431E-02
5.437363E-02
5.341800E-02
5.321359E-02
5.274365E-02
5.228415E-02
5.109586E-02
5.004450E-02
4.945341E-02
4.778054E-02
4.766290E-02
4.592762E-02
4.460814E-02
4.344968E-02
4.267429E-02
4.190448E-02
4.018972E-02
3.869090E-02
3.723026E-02
3.590850E-02
3.429220E-02
3.308025E-02
3.158473E-02
3.000573E-02
2.825947E-02
2.607110E-02
2.464286E-02
2.295804E-02
2.164300E-02
2.063020E-02
1.821222E-02
1.658837E-02
1.510426E-02
1.400162E-02
1.248982E-02
1.091740E-02
9.904539E-03
8.741342E-03
7.701049E-03
7.142866E-03
5.997210E-03
5.187770E-03
4.767331E-03
4.327035E-03
4.173937E-03
4.159346E-03
4.425785E-03
4.384614E-03
4.335379E-03
4.289633E-03
3.996645E-03
3.880285E-03
3.731249E-03
3.072745E-03
2.743816E-03
2.359810E-03
1.912717E-03
1.673706E-03
1.301555E-03
1.229367E-03
6.752370E-04
9.953169E-04
8.464667E-04
9.126704E-04
4.712344E-04
4.819737E-04
5.141375E-04
3.390108E-04
9.067223E-04
3.692450E-04
3.822194E-04
3.496897E-04
5.461068E-04
1.318979E-04
1.798497E-04
1.882484E-04
1.632421E-04
1.819864E-04
2.797999E-04
2.755923E-04
2.679350E-04
2.314751E-04
3.427803E-05
5.503904E-05
1.398246E-04
3.081117E-04
2.473926E-04
-8.725628E-04
-1.609192E-03
4.524318E-04
7.613063E-04
7.838766E-04
7.329255E-04
6.947791E-04
-3.732769E-03
4.196081E-02
7.198201E-03
1.755861E-02
-7.951031E-03
-2.981946E-02
1.170096E-03
1.038575E-03
1.233502E-03
1.046116E-03
1.394664E-03
1.785586E-03
2.238718E-03
2.402180E-03
2.875388E-03
3.342259E-03
3.979736E-03
3.570043E-03
3.960911E-03
3.976857E-03
4.127663E-03
4.088361E-03
4.572853E-03
5.323556E-03
4.394255E-03
4.408900E-03
4.749992E-03
5.494153E-03
5.959231E-03
7.056170E-03
7.621913E-03
8.486985E-03
9.913617E-03
1.085288E-02
1.240070E-02
1.327577E-02
1.471673E-02
1.583162E-02
1.780798E-02
1.908461E-02
2.003633E-02
2.221895E-02
2.388348E-02
2.543883E-02
2.680434E-02
2.913510E-02
3.046664E-02
3.204259E-02
3.355572E-02
3.542343E-02
3.687323E-02
3.832586E-02
3.922177E-02
4.069763E-02
4.133919E-02
4.244043E-02
4.418791E-02
4.599359E-02
4.683081E-02
4.783229E-02
4.924129E-02
5.079837E-02
5.153247E-02
5.263538E-02
5.401163E-02
5.515984E-02
5.560789E-02
5.617800E-02
5.695968E-02
5.749176E-02
5.786618E-02
5.859190E-02
5.892808E-02
6.032983E-02
6.063929E-02
6.110388E-02
6.106098E-02
6.145615E-02
6.223012E-02
6.274645E-02
6.351601E-02
6.324843E-02
6.325999E-02
6.349169E-02
6.341845E-02
6.448224E-02
6.439673E-02
6.315187E-02
6.338378E-02
6.271666E-02
6.316729E-02
6.358232E-02
6.371122E-02
6.295068E-02
6.346640E-02
6.180080E-02
6.143750E-02
6.118696E-02
6.122993E-02
6.396320E-02
6.094583E-02
5.940874E-02
5.941491E-02
5.801971E-02
5.757763E-02
5.757014E-02
5.700588E-02
5.593595E-02
5.470193E-02
5.413134E-02
5.286990E-02
5.316877E-02
5.229557E-02
5.152497E-02
5.095566E-02
5.012802E-02
4.869243E-02
4.778014E-02
4.668372E-02
4.454833E-02
4.388149E-02
4.289075E-02
4.149436E-02
3.952248E-02
3.847618E-02
3.708439E-02
3.629634E-02
3.494368E-02
3.257649E-02
3.132575E-02
2.974350E-02
2.747585E-02
2.593208E-02
2.458825E-02
2.294931E-02
2.146339E-02
1.994581E-02
1.824490E-02
1.655212E-02
1.518892E-02
1.375659E-02
1.315171E-02
1.081762E-02
1.003276E-02
8.774293E-03
7.313454E-03
6.553698E-03
5.895342E-03
5.180742E-03
4.513909E-03
4.314455E-03
4.008068E-03
4.092132E-03
4.256840E-03
4.267941E-03
4.266835E-03
4.014985E-03
3.714234E-03
3.670294E-03
3.451885E-03
3.080150E-03
2.437075E-03
2.327708E-03
1.773653E-03
1.678857E-03
1.084920E-03
8.300129E-04
8.003087E-04
1.008290E-03
8.083679E-04
5.463403E-04
4.102402E-04
4.643710E-04
3.561416E-04
2.175605E-04
2.703990E-04
2.334954E-04
3.723737E-04
2.474572E-04
3.180883E-04
6.726113E-05
2.081149E-04
1.718757E-04
2.542496E-04
2.162850E-04
1.741592E-04
2.828251E-04
2.362624E-04
2.974994E-04
1.495404E-04
3.217067E-04
2.356822E-04
2.124978E-04
2.467706E-04
9.374896E-04
1.578006E-03
7.366648E-04
5.238758E-04
5.898879E-04
6.590338E-04
7.088803E-04
4.301390E-02
-3.862741E-03
2.406794E-03
3.669515E-02
-2.016346E-03
9.399906E-04
7.108863E-04
8.282993E-04
1.293105E-03
1.400743E-03
1.732731E-03
1.827904E-03
2.262099E-03
2.181591E-03
2.256009E-03
2.864002E-03
3.426746E-03
3.153170E-03
3.602311E-03
3.751688E-03
4.092302E-03
4.318297E-03
5.544223E-03
5.341802E-03
4.119936E-03
4.369068E-03
4.862425E-03
5.232475E-03
5.963729E-03
6.975680E-03
7.469109E-03
8.520692E-03
9.660291E-03
1.093686E-02
1.265358E-02
1.350033E-02
1.475730E-02
1.555052E-02
1.718899E-02
1.885744E-02
2.088447E-02
2.242703E-02
2.447841E-02
2.560140E-02
2.691381E-02
2.920173E-02
3.045300E-02
3.176696E-02
3.371644E-02
3.514145E-02
3.602452E-02
3.785056E-02
3.917197E-02
4.100892E-02
4.109798E-02
4.346236E-02
4.434212E-02
4.538987E-02
4.723426E-02
4.878499E-02
4.895232E-02
5.075714E-02
5.180242E-02
5.264121E-02
5.422089E-02
5.488405E-02
5.520389E-02
5.652438E-02
5.733795E-02
5.887617E-02
5.829846E-02
5.894888E-02
5.948270E-02
5.957884E-02
5.986379E-02
5.975229E-02
6.098378E-02
6.131711E-02
6.230314E-02
6.305898E-02
6.350177E-02
6.367793E-02
6.242681E-02
6.457981E-02
6.332468E-02
6.337567E-02
6.481637E-02
6.384133E-02
6.328263E-02
6.300696E-02
6.307664E-02
6.332276E-02
6.429698E-02
6.320192E-02
6.257597E-02
6.162831E-02
6.221508E-02
6.134492E-02
5.981575E-02
6.088376E-02
6.041979E-02
6.046610E-02
5.933196E-02
5.776525E-02
5.781225E-02
5.752035E-02
5.739146E-02
5.526058E-02
5.486319E-02
5.417632E-02
5.271677E-02
5.281631E-02
5.265939E-02
5.070949E-02
5.062900E-02
4.999437E-02
4.816945E-02
4.758321E-02
4.675643E-02
4.527456E-02
4.404577E-02
4.332934E-02
4.157346E-02
4.080091E-02
3.886555E-02
3.658613E-02
3.564237E-02
3.457885E-02
3.265010E-02
3.130562E-02
2.957267E-02
2.796149E-02
2.606258E-02
2.466312E-02
2.338870E-02
2.149800E-02
1.982442E-02
1.806075E-02
1.645192E-02
1.512973E-02
1.364083E-02
1.288267E-02
1.110557E-02
1.015329E-02
8.873504E-03
7.415803E-03
6.500903E-03
5.894464E-03
5.303093E-03
4.561154E-03
4.213265E-03
4.095418E-03
4.178277E-03
4.211565E-03
4.112962E-03
4.121872E-03
4.091046E-03
4.038714E-03
3.873391E-03
3.419727E-03
2.988425E-03
2.659414E-03
2.334227E-03
1.996931E-03
1.695537E-03
1.461069E-03
8.911896E-04
8.935379E-04
9.575113E-04
7.075647E-04
5.279948E-04
4.481873E-04
5.975260E-04
4.016244E-04
2.617212E-04
3.597260E-04
3.494501E-04
1.721639E-04
2.735011E-04
3.444420E-04
4.089547E-04
4.503225E-04
3.003738E-04
3.719911E-04
3.489090E-04
2.330101E-04
4.314376E-04
4.165435E-04
4.009943E-04
4.412929E-04
2.740515E-04
5.358394E-04
2.798909E-04
3.065352E-04
-6.954490E-04
-2.179433E-03
5.704636E-04
4.695919E-04
2.455600E-04
2.873812E-04
3.520278E-04
-2.581943E-03
2.752275E-02
2.072195E-02
4.179470E-02
-5.170435E-02
6.118271E-04
8.379485E-04
8.926921E-04
1.369442E-03
1.821944E-03
2.150650E-03
2.062351E-03
2.359391E-03
2.670718E-03
2.527023E-03
3.098631E-03
3.967091E-03
3.551615E-03
3.552872E-03
4.071958E-03
4.122955E-03
4.320117E-03
5.207235E-03
4.518603E-03
3.519492E-03
4.287962E-03
4.791891E-03
4.704026E-03
5.669602E-03
6.617510E-03
7.337583E-03
8.544317E-03
9.294635E-03
1.060609E-02
1.206041E-02
1.351165E-02
1.488838E-02
1.619344E-02
1.738214E-02
1.902025E-02
2.091397E-02
2.241962E-02
2.374084E-02
2.548203E-02
2.736835E-02
2.886601E-02
3.062615E-02
3.198111E-02
3.399616E-02
3.534892E-02
3.674806E-02
3.799704E-02
3.897063E-02
4.106869E-02
4.210712E-02
4.441397E-02
4.509172E-02
4.608038E-02
4.760057E-02
4.897558E-02
4.968548E-02
5.087276E-02
5.170354E-02
5.283373E-02
5.385416E-02
5.436322E-02
5.481941E-02
5.585728E-02
5.719641E-02
5.808270E-02
5.760471E-02
5.857812E-02
5.950109E-02
6.039955E-02
6.176551E-02
6.101310E-02
6.152215E-02
6.204262E-02
6.163707E-02
6.266150E-02
6.340819E-02
6.278636E-02
6.317944E-02
6.409335E-02
6.348551E-02
6.346183E-02
6.458290E-02
6.289655E-02
6.271788E-02
6.351201E-02
6.358343E-02
6.282794E-02
6.247469E-02
6.241438E-02
6.264094E-02
6.218828E-02
6.238819E-02
6.183611E-02
6.058188E-02
6.052980E-02
6.057977E-02
5.955938E-02
5.936055E-02
5.810543E-02
5.774493E-02
5.751855E-02
5.656419E-02
5.471830E-02
5.506826E-02
5.459524E-02
5.363000E-02
5.376678E-02
5.257804E-02
5.085151E-02
5.051145E-02
4.956393E-02
4.831939E-02
4.713742E-02
4.599297E-02
4.506696E-02
4.321381E-02
4.312275E-02
4.155350E-02
3.999218E-02
3.869637E-02
3.697485E-02
3.595384E-02
3.409142E-02
3.254382E-02
3.068039E-02
2.996631E-02
2.806042E-02
2.577883E-02
2.467855E-02
2.312747E-02
2.156376E-02
1.967166E-02
1.800610E-02
1.638760E-02
1.513976E-02
1.396594E-02
1.221618E-02
1.070173E-02
9.566151E-03
9.098020E-03
7.679996E-03
6.856574E-03
5.705203E-03
5.215818E-03
4.502812E-03
4.230049E-03
4.215909E-03
4.179428E-03
4.430077E-03
4.277289E-03
4.237292E-03
4.233884E-03
4.020493E-03
3.610503E-03
3.437450E-03
3.319971E-03
2.912519E-03
2.142311E-03
1.681960E-03
1.728487E-03
1.323924E-03
9.586195E-04
9.358901E-04
1.030177E-03
7.722576E-04
5.677363E-04
3.961264E-04
-2.266536E-04
5.106722E-04
3.217606E-04
3.914439E-04
2.408026E-04
3.690714E-04
3.162803E-04
3.301294E-04
2.853117E-04
2.400195E-04
2.830193E-04
3.401790E-04
3.663979E-04
3.742734E-04
4.627247E-04
2.365599E-04
4.218775E-04
4.332136E-04
3.922884E-04
1.839753E-04
2.266911E-04
1.494906E-04
-8.986996E-04
-2.266207E-03
2.440967E-04
3.136587E-04
3.016636E-04
1.446442E-04
4.106959E-04
-5.681366E-03
-5.623458E-03
1.170307E-02
9.217151E-03
4.700200E-03
5.271521E-04
4.380122E-04
7.457130E-04
1.407242E-03
1.789574E-03
2.129446E-03
2.528837E-03
2.498308E-03
2.757990E-03
2.939546E-03
3.025069E-03
3.459712E-03
3.378814E-03
3.809967E-03
4.175128E-03
3.861743E-03
4.323443E-03
5.815485E-03
4.214825E-03
3.967027E-03
3.988256E-03
4.580954E-03
4.858618E-03
5.651770E-03
7.541169E-03
7.346484E-03
8.609286E-03
9.473971E-03
1.062577E-02
1.245259E-02
1.374141E-02
1.483520E-02
1.621721E-02
1.776328E-02
1.885662E-02
2.039527E-02
2.244600E-02
2.387943E-02
2.547258E-02
2.718970E-02
2.967060E-02
3.018643E-02
3.146542E-02
3.347974E-02
3.539542E-02
3.734200E-02
3.831302E-02
3.973967E-02
4.130037E-02
4.288305E-02
4.305880E-02
4.528621E-02
4.723412E-02
4.786807E-02
4.896651E-02
5.013473E-02
5.066300E-02
5.244658E-02
5.261397E-02
5.338163E-02
5.393551E-02
5.447397E-02
5.570695E-02
5.739860E-02
5.742917E-02
5.760791E-02
5.857592E-02
5.975005E-02
6.010793E-02
6.085424E-02
6.122442E-02
6.160970E-02
6.174180E-02
6.228374E-02
6.259550E-02
6.288532E-02
6.332150E-02
6.341421E-02
6.323524E-02
6.276337E-02
6.277334E-02
6.425165E-02
6.313027E-02
6.318012E-02
6.290691E-02
6.317808E-02
6.378678E-02
6.364214E-02
6.285176E-02
6.268494E-02
6.255288E-02
6.123828E-02
6.135806E-02
6.033598E-02
6.088566E-02
6.052979E-02
5.986646E-02
5.875491E-02
5.830327E-02
5.828549E-02
5.681213E-02
5.654057E-02
5.581116E-02
5.466427E-02
5.442512E-02
5.385587E-02
5.357593E-02
5.276506E-02
5.116526E-02
5.063836E-02
4.868951E-02
4.794895E-02
4.662899E-02
4.579489E-02
4.489762E-02
4.419848E-02
4.243467E-02
4.131767E-02
4.024579E-02
3.932297E-02
3.835014E-02
3.554990E-02
3.391398E-02
3.238009E-02
3.137698E-02
2.983950E-02
2.878798E-02
2.607916E-02
2.435783E-02
2.306730E-02
2.155956E-02
1.931559E-02
1.840167E-02
1.681308E-02
1.551246E-02
1.383324E-02
1.241315E-02
1.089334E-02
9.830550E-03
8.697938E-03
7.445591E-03
6.884209E-03
5.822073E-03
5.192134E-03
4.771406E-03
4.237145E-03
4.070923E-03
4.057190E-03
4.184074E-03
4.103926E-03
3.856847E-03
3.817906E-03
3.544477E-03
3.149850E-03
3.263923E-03
2.889543E-03
2.226129E-03
2.080989E-03
1.784003E-03
1.689391E-03
1.202164E-03
8.662177E-04
1.029003E-03
1.161664E-03
8.776650E-04
6.599288E-04
5.064463E-04
5.211037E-04
3.702135E-04
4.330932E-04
2.844823E-04
2.363556E-04
1.759919E-04
4.079253E-04
3.757372E-04
4.014362E-04
2.913410E-04
3.569715E-04
3.533030E-04
4.478329E-04
3.550275E-04
2.102719E-04
3.424287E-04
2.609830E-04
3.561837E-04
2.382249E-04
2.331342E-04
2.094326E-04
1.241653E-04
-3.926411E-04
-9.134360E-04
5.146165E-04
6.351971E-04
4.860802E-04
2.491797E-04
2.751139E-04
3.222839E-04
-1.175473E-02
2.834240E-02
1.735448E-02
7.207076E-03
4.679721E-04
5.255659E-04
7.235902E-04
1.083755E-03
1.910488E-03
2.462314E-03
1.956375E-03
2.299213E-03
2.531639E-03
2.901916E-03
2.959130E-03
3.639246E-03
3.173778E-03
3.933221E-03
3.913663E-03
4.018664E-03
5.274032E-03
4.405155E-03
3.965856E-03
3.638294E-03
4.328744E-03
4.330094E-03
4.862774E-03
5.580402E-03
7.440722E-03
7.825366E-03
8.588300E-03
9.443144E-03
1.020538E-02
1.227410E-02
1.352684E-02
1.500397E-02
1.638916E-02
1.753996E-02
1.954526E-02
2.107452E-02
2.227665E-02
2.416397E-02
2.572947E-02
2.798673E-02
2.936895E-02
3.030152E-02
3.244775E-02
3.420178E-02
3.571754E-02
3.765730E-02
3.837978E-02
3.965403E-02
4.068546E-02
4.213611E-02
4.342416E-02
4.565025E-02
4.699163E-02
4.775851E-02
4.907632E-02
5.050447E-02
4.999681E-02
5.157901E-02
5.237684E-02
5.317385E-02
5.435997E-02
5.440655E-02
5.690157E-02
5.809062E-02
5.856342E-02
5.802399E-02
5.802453E-02
5.988116E-02
6.036533E-02
6.190112E-02
6.184311E-02
6.176127E-02
6.182066E-02
6.174074E-02
6.177299E-02
6.194677E-02
6.284049E-02
6.372788E-02
6.305494E-02
6.278626E-02
6.320075E-02
6.375211E-02
6.349769E-02
6.391359E-02
6.356994E-02
6.347111E-02
6.344532E-02
6.355108E-02
6.347939E-02
6.305578E-02
6.287311E-02
6.149334E-02
6.081759E-02
6.100505E-02
6.127934E-02
6.000350E-02
5.973668E-02
5.861246E-02
5.800519E-02
5.820616E-02
5.782371E-02
5.646273E-02
5.568960E-02
5.451403E-02
5.372285E-02
5.353894E-02
5.317508E-02
5.204286E-02
5.105715E-02
5.043505E-02
4.878706E-02
4.814213E-02
4.671738E-02
4.654871E-02
4.579001E-02
4.364792E-02
4.237362E-02
4.138650E-02
4.014087E-02
3.879576E-02
3.789153E-02
3.582326E-02
3.415411E-02
3.259863E-02
3.129118E-02
2.962792E-02
2.825194E-02
2.651048E-02
2.448518E-02
2.334315E-02
2.134473E-02
2.000321E-02
1.841863E-02
1.697281E-02
1.562681E-02
1.419598E-02
1.241491E-02
1.106019E-02
9.922077E-03
8.556291E-03
7.473904E-03
6.738560E-03
5.931121E-03
5.009472E-03
4.640693E-03
4.046929E-03
4.093480E-03
4.137178E-03
4.039321E-03
3.922178E-03
3.834825E-03
3.621782E-03
3.177856E-03
2.845712E-03
2.815686E-03
2.278892E-03
2.192209E-03
2.068599E-03
1.747072E-03
1.487662E-03
1.445610E-03
1.676813E-03
1.135497E-03
1.013952E-03
9.543475E-04
8.096692E-04
5.806456E-04
6.040764E-04
4.071076E-04
4.364504E-04
3.180588E-04
4.705958E-04
2.033452E-04
2.771641E-04
2.152926E-04
2.520147E-04
1.230137E-04
2.637861E-04
3.143719E-04
2.417340E-03
1.673611E-04
1.601512E-04
2.733615E-04
1.722890E-04
2.691921E-04
1.581365E-04
1.448953E-04
2.190793E-04
8.945406E-04
-1.808827E-03
-4.556685E-03
9.731930E-04
8.612030E-04
3.022082E-04
3.940203E-04
2.687286E-04
3.960852E-04
2.799443E-04
1.342130E-02
5.133079E-04
5.658897E-04
5.698531E-04
6.263933E-04
1.185601E-03
1.162130E-03
1.354423E-03
1.791522E-03
1.935124E-03
2.230718E-03
2.286778E-03
2.485387E-03
2.869195E-03
4.047690E-03
4.146683E-03
4.052931E-03
5.156427E-03
6.586479E-03
5.154050E-03
4.328344E-03
3.923315E-03
3.830957E-03
3.959770E-03
4.243713E-03
4.715284E-03
5.804605E-03
7.419699E-03
7.864982E-03
8.472130E-03
9.548384E-03
1.055565E-02
1.217138E-02
1.324453E-02
1.441191E-02
1.602872E-02
1.756741E-02
1.886683E-02
2.076589E-02
2.277601E-02
2.428937E-02
2.571483E-02
2.761739E-02
2.886030E-02
3.016523E-02
3.157195E-02
3.388020E-02
3.473498E-02
3.684766E-02
3.856760E-02
3.940895E-02
4.050647E-02
4.261620E-02
4.396254E-02
4.493011E-02
4.611034E-02
4.664791E-02
4.854087E-02
4.943216E-02
5.093857E-02
5.208759E-02
5.305436E-02
5.309069E-02
5.458674E-02
5.578596E-02
5.602678E-02
5.706848E-02
5.796615E-02
5.825649E-02
5.903163E-02
5.956408E-02
6.113605E-02
6.117152E-02
6.112305E-02
6.082392E-02
6.130844E-02
6.221749E-02
6.194875E-02
6.253708E-02
6.270067E-02
6.305095E-02
6.268168E-02
6.303198E-02
6.308684E-02
6.312828E-02
6.378345E-02
6.436547E-02
6.533644E-02
6.329646E-02
6.246033E-02
6.276088E-02
6.297682E-02
6.323800E-02
6.276068E-02
6.298721E-02
6.190654E-02
6.139510E-02
6.114026E-02
6.027685E-02
5.981332E-02
5.894898E-02
5.863985E-02
5.863338E-02
5.791579E-02
5.727984E-02
5.549566E-02
5.558846E-02
5.480909E-02
5.421219E-02
5.327430E-02
5.197284E-02
5.180756E-02
5.079458E-02
4.855038E-02
4.805230E-02
4.763894E-02
4.632485E-02
4.542554E-02
4.360559E-02
4.272428E-02
4.153729E-02
4.004526E-02
3.815169E-02
3.715877E-02
3.576495E-02
3.424839E-02
3.222829E-02
3.085221E-02
2.993584E-02
2.825247E-02
2.657863E-02
2.482375E-02
2.322982E-02
2.125187E-02
1.975899E-02
1.809918E-02
1.675571E-02
1.543840E-02
1.394499E-02
1.245210E-02
1.112955E-02
9.860509E-03
8.792209E-03
7.462639E-03
6.519024E-03
5.768261E-03
4.980413E-03
4.409282E-03
3.988027E-03
4.080738E-03
3.992096E-03
3.949899E-03
4.077707E-03
3.964209E-03
3.648133E-03
3.624543E-03
3.492740E-03
3.238013E-03
2.755876E-03
2.008844E-03
2.014426E-03
1.868726E-03
1.614909E-03
1.305055E-03
1.272355E-03
1.071674E-03
1.024940E-03
6.474485E-04
5.281930E-04
7.208734E-04
4.683037E-04
4.532549E-04
3.430997E-04
2.279842E-04
4.981223E-04
2.817402E-04
3.309475E-04
3.470596E-04
1.546564E-04
7.394528E-05
2.254299E-04
3.207419E-04
1.990047E-03
4.375494E-04
2.334302E-04
1.699450E-04
1.849352E-04
2.112634E-04
2.429566E-04
1.652236E-04
-7.786730E-04
-7.134324E-04
-2.213265E-03
-5.447477E-03
7.963820E-04
7.434924E-04
5.113452E-04
7.941077E-04
4.793109E-04
3.227180E-04
2.810848E-04
3.776233E-04
4.967786E-04
5.239544E-04
7.119147E-04
9.355541E-04
1.058799E-03
8.343372E-04
1.813576E-03
1.470937E-03
1.996465E-03
2.304535E-03
2.559894E-03
2.886209E-03
3.027717E-03
4.327987E-03
6.267857E-03
3.971399E-03
4.510917E-03
4.430377E-03
4.250624E-03
4.400675E-03
3.908280E-03
4.098822E-03
4.202855E-03
4.315072E-03
4.820938E-03
6.202048E-03
7.138407E-03
7.878945E-03
8.623928E-03
9.796117E-03
1.093432E-02
1.226910E-02
1.302193E-02
1.481233E-02
1.551525E-02
1.805567E-02
1.953717E-02
2.114195E-02
2.261962E-02
2.474743E-02
2.554822E-02
2.704810E-02
2.894993E-02
3.080867E-02
3.160060E-02
3.407414E-02
3.485752E-02
3.702098E-02
3.864805E-02
3.934820E-02
4.024515E-02
4.163998E-02
4.337588E-02
4.495659E-02
4.672975E-02
4.760750E-02
4.862721E-02
4.956087E-02
5.104010E-02
5.248786E-02
5.306696E-02
5.329918E-02
5.411767E-02
5.527994E-02
5.554755E-02
5.634985E-02
5.796886E-02
5.807483E-02
5.860353E-02
5.961168E-02
5.994772E-02
6.082297E-02
6.107894E-02
6.154444E-02
6.200958E-02
6.241195E-02
6.278689E-02
6.340966E-02
6.363186E-02
6.313986E-02
6.276651E-02
6.298419E-02
6.350733E-02
6.408943E-02
6.443689E-02
6.447254E-02
6.481966E-02
6.401793E-02
6.339640E-02
6.268173E-02
6.235772E-02
6.197056E-02
6.228759E-02
6.202470E-02
6.199935E-02
6.146234E-02
6.122611E-02
6.036851E-02
5.946914E-02
5.931261E-02
5.883369E-02
5.901554E-02
5.677686E-02
5.740451E-02
5.609532E-02
5.627875E-02
5.396466E-02
5.353140E-02
5.229779E-02
5.242444E-02
5.123592E-02
5.021438E-02
4.910114E-02
4.803980E-02
4.730081E-02
4.598742E-02
4.489518E-02
4.415426E-02
4.251096E-02
4.227222E-02
3.983338E-02
3.884243E-02
3.747417E-02
3.561347E-02
3.452716E-02
3.262185E-02
3.026375E-02
2.969216E-02
2.788261E-02
2.578538E-02
2.409949E-02
2.287440E-02
2.119776E-02
2.011445E-02
1.815099E-02
1.669588E-02
1.505370E-02
1.363069E-02
1.246292E-02
1.130694E-02
9.899431E-03
8.696376E-03
7.615250E-03
6.609856E-03
5.619739E-03
4.985215E-03
4.380332E-03
4.011338E-03
3.887003E-03
3.844434E-03
3.707760E-03
3.960181E-03
3.738002E-03
3.723434E-03
3.930287E-03
3.481476E-03
3.300187E-03
2.606097E-03
2.335235E-03
2.145069E-03
2.034283E-03
1.597312E-03
1.444679E-03
1.403100E-03
9.101506E-04
9.784201E-04
7.695998E-04
5.905773E-04
6.485445E-04
5.085888E-04
3.002256E-04
2.479995E-04
8.534094E-05
2.051074E-04
2.789996E-04
3.841108E-04
4.300426E-04
1.548480E-04
2.339483E-04
3.647753E-04
5.980796E-04
2.260780E-03
2.036632E-04
1.848400E-04
2.446837E-04
2.558641E-04
2.505359E-04
2.058279E-04
4.736404E-04
5.716909E-04
1.191869E-03
-2.626497E-03
-6.356307E-03
5.745745E-04
8.099073E-04
2.563447E-05
2.131200E-04
6.065118E-04
1.888029E-04
5.052189E-04
2.855631E-04
5.536713E-04
5.172265E-04
7.491902E-04
9.497051E-04
1.412090E-03
1.326326E-03
1.901539E-03
1.580283E-03
1.881951E-03
2.235098E-03
2.476030E-03
3.076229E-03
3.531494E-03
3.421955E-03
4.394245E-03
3.894253E-03
3.723026E-03
3.681309E-03
3.972413E-03
3.950596E-03
4.034896E-03
3.607500E-03
4.134143E-03
4.377911E-03
4.741121E-03
5.804199E-03
6.304902E-03
7.310174E-03
8.761438E-03
9.515831E-03
1.072970E-02
1.171466E-02
1.362158E-02
1.467608E-02
1.610677E-02
1.812691E-02
1.962636E-02
2.090588E-02
2.270700E-02
2.411278E-02
2.557021E-02
2.755503E-02
2.918278E-02
3.044395E-02
3.208932E-02
3.472552E-02
3.495211E-02
3.710975E-02
3.823829E-02
3.936374E-02
4.043935E-02
4.229461E-02
4.434424E-02
4.554155E-02
4.556431E-02
4.783867E-02
4.922835E-02
5.044226E-02
5.181498E-02
5.122348E-02
5.336816E-02
5.288849E-02
5.359499E-02
5.514036E-02
5.579613E-02
5.738532E-02
5.735483E-02
5.818299E-02
5.958651E-02
5.995817E-02
6.011280E-02
6.042752E-02
6.106461E-02
6.237358E-02
6.185924E-02
6.299748E-02
6.157272E-02
6.221941E-02
6.268433E-02
6.208040E-02
6.297152E-02
6.427613E-02
6.414249E-02
6.304485E-02
6.327306E-02
6.333933E-02
6.433755E-02
6.442004E-02
6.285511E-02
6.284337E-02
6.203840E-02
6.243929E-02
6.171787E-02
6.176622E-02
6.124247E-02
6.104612E-02
5.977217E-02
5.977827E-02
5.974692E-02
5.905212E-02
5.762598E-02
5.751031E-02
5.721887E-02
5.725772E-02
5.660077E-02
5.526851E-02
5.342997E-02
5.244978E-02
5.168356E-02
5.208948E-02
5.114663E-02
4.997791E-02
4.917388E-02
4.807829E-02
4.662341E-02
4.543516E-02
4.508295E-02
4.452772E-02
4.299933E-02
4.191621E-02
3.971754E-02
3.818301E-02
3.699228E-02
3.574148E-02
3.415033E-02
3.309617E-02
3.127701E-02
2.958149E-02
2.773774E-02
2.620093E-02
2.445423E-02
2.283814E-02
2.096243E-02
1.971986E-02
1.834631E-02
1.657413E-02
1.495917E-02
1.368580E-02
1.247297E-02
1.135344E-02
9.681552E-03
8.463042E-03
7.456326E-03
6.476650E-03
5.681925E-03
5.198964E-03
4.635427E-03
4.058563E-03
3.717256E-03
3.728867E-03
3.863862E-03
3.832352E-03
3.664404E-03
3.512396E-03
3.593421E-03
3.407856E-03
3.142703E-03
2.711425E-03
2.411629E-03
2.119728E-03
1.790591E-03
2.057786E-03
1.370191E-03
1.375612E-03
9.551065E-04
7.037830E-04
6.484766E-04
3.782778E-04
3.853928E-04
2.578465E-04
3.394088E-04
3.901252E-04
2.603049E-04
2.774275E-04
8.954919E-05
2.256802E-04
1.080684E-04
1.540116E-04
4.028867E-04
1.837798E-04
4.510217E-04
7.953974E-04
2.759515E-04
1.921426E-04
5.284376E-04
2.584256E-04
4.558334E-04
2.082063E-04
2.259622E-04
3.110742E-04
5.117441E-04
-1.264509E-03
-3.315317E-03
4.635655E-04
5.985694E-04
3.398396E-04
4.446307E-04
5.121058E-04
4.490713E-04
4.962938E-04
2.718173E-04
2.631223E-04
5.628148E-04
8.219802E-04
1.031913E-03
1.268918E-03
1.287237E-03
1.599991E-03
1.823633E-03
1.992616E-03
2.395420E-03
2.964753E-03
3.090651E-03
3.375773E-03
3.375235E-03
3.408636E-03
3.565695E-03
4.143078E-03
4.233958E-03
3.960465E-03
3.678785E-03
3.791765E-03
3.594199E-03
3.909550E-03
4.307468E-03
5.052319E-03
5.890207E-03
6.555245E-03
7.498907E-03
8.900816E-03
9.669347E-03
1.049224E-02
1.157792E-02
1.270394E-02
1.458231E-02
1.606942E-02
1.774005E-02
1.933697E-02
2.068272E-02
2.239448E-02
2.409568E-02
2.609083E-02
2.781395E-02
2.966979E-02
3.078386E-02
3.204439E-02
3.446512E-02
3.587313E-02
3.681870E-02
3.769686E-02
3.970735E-02
4.098660E-02
4.206676E-02
4.327142E-02
4.512764E-02
4.607157E-02
4.839497E-02
4.865007E-02
5.107715E-02
5.094710E-02
5.119208E-02
5.208256E-02
5.303399E-02
5.458039E-02
5.602993E-02
5.671199E-02
5.778062E-02
5.747947E-02
5.924602E-02
5.933479E-02
5.907607E-02
5.985618E-02
6.035531E-02
6.072046E-02
6.185287E-02
6.231990E-02
6.228536E-02
6.132011E-02
6.158067E-02
6.283169E-02
6.316592E-02
6.546557E-02
6.368794E-02
6.390589E-02
6.243775E-02
6.367352E-02
6.362155E-02
6.400230E-02
6.426756E-02
6.270835E-02
6.298298E-02
6.284438E-02
6.296836E-02
6.224604E-02
6.119568E-02
6.143942E-02
6.144873E-02
6.028562E-02
5.919384E-02
5.920262E-02
5.920099E-02
5.848593E-02
5.767719E-02
5.828326E-02
5.746640E-02
5.537105E-02
5.567841E-02
5.508359E-02
5.389220E-02
5.217205E-02
5.217008E-02
5.095405E-02
5.074970E-02
4.881856E-02
4.848982E-02
4.687862E-02
4.598599E-02
4.474561E-02
4.342522E-02
4.265728E-02
4.145843E-02
4.024975E-02
3.803892E-02
3.704342E-02
3.556987E-02
3.387818E-02
3.249276E-02
3.153268E-02
2.933345E-02
2.791171E-02
2.581129E-02
2.445540E-02
2.271832E-02
2.135372E-02
1.994048E-02
1.831919E-02
1.656850E-02
1.498221E-02
1.399812E-02
1.236982E-02
1.118996E-02
9.680413E-03
8.776359E-03
7.453086E-03
6.896220E-03
5.899059E-03
4.983332E-03
4.750582E-03
3.989977E-03
3.882876E-03
3.766904E-03
3.803204E-03
3.786837E-03
3.837397E-03
3.540405E-03
3.487586E-03
3.407244E-03
2.966110E-03
2.607184E-03
2.513375E-03
2.145472E-03
2.057092E-03
1.905480E-03
1.257557E-03
1.233814E-03
7.159770E-04
8.146367E-04
7.391267E-04
6.528685E-04
5.177860E-04
2.591279E-04
2.145090E-04
4.169186E-04
3.650507E-04
2.628922E-04
1.548683E-04
2.612905E-04
2.822745E-04
3.035580E-04
3.579508E-04
2.958730E-04
3.222490E-04
3.117136E-04
3.480820E-04
3.954817E-04
3.033545E-04
1.026364E-04
3.288663E-04
2.116746E-04
4.274492E-04
2.351137E-04
2.629715E-04
-4.272335E-03
-9.675851E-03
1.031961E-03
5.096778E-04
1.979418E-03
6.376748E-04
4.659046E-04
2.735904E-04
2.880157E-04
2.131306E-04
2.168750E-04
8.368988E-04
6.912886E-04
8.005683E-04
7.697631E-04
1.407523E-03
1.612046E-03
1.886461E-03
1.993060E-03
2.272535E-03
2.414059E-03
2.841212E-03
2.865165E-03
3.273711E-03
3.351675E-03
3.940234E-03
4.111424E-03
4.358963E-03
4.216553E-03
4.169637E-03
3.838368E-03
4.024433E-03
4.136251E-03
4.670249E-03
5.123633E-03
5.674434E-03
6.641301E-03
7.476996E-03
8.628664E-03
9.280889E-03
1.101994E-02
1.199876E-02
1.307219E-02
1.453847E-02
1.595137E-02
1.748758E-02
1.919093E-02
2.066826E-02
2.247418E-02
2.425126E-02
2.559045E-02
2.752205E-02
2.915582E-02
3.071274E-02
3.182695E-02
3.384753E-02
3.522394E-02
3.653937E-02
3.778006E-02
3.979736E-02
4.049207E-02
4.168205E-02
4.309543E-02
4.462116E-02
4.615365E-02
4.786141E-02
4.862748E-02
4.975674E-02
5.011420E-02
5.181072E-02
5.287380E-02
5.418423E-02
5.509016E-02
5.563720E-02
5.604689E-02
5.728311E-02
5.762953E-02
5.932581E-02
5.927939E-02
5.969916E-02
6.074573E-02
5.987067E-02
6.005052E-02
6.154781E-02
6.227256E-02
6.265377E-02
6.301206E-02
6.336077E-02
6.366535E-02
6.322390E-02
6.331043E-02
6.260132E-02
6.405451E-02
6.372812E-02
6.367414E-02
6.443620E-02
6.499909E-02
6.390119E-02
6.291687E-02
6.352164E-02
6.347404E-02
6.264688E-02
6.269806E-02
6.303429E-02
6.110096E-02
6.078244E-02
6.050459E-02
6.032753E-02
5.906185E-02
5.877549E-02
5.950744E-02
5.833398E-02
5.751858E-02
5.752347E-02
5.681303E-02
5.552968E-02
5.568949E-02
5.385324E-02
5.294478E-02
5.205509E-02
5.123003E-02
5.068289E-02
4.941296E-02
4.820123E-02
4.749848E-02
4.663001E-02
4.488994E-02
4.398213E-02
4.237443E-02
4.159513E-02
3.989256E-02
3.836266E-02
3.720767E-02
3.612361E-02
3.501064E-02
3.246034E-02
3.145982E-02
2.818534E-02
2.783461E-02
2.609131E-02
2.518624E-02
2.287300E-02
2.129505E-02
1.985155E-02
1.850270E-02
1.623506E-02
1.495244E-02
1.431094E-02
1.232642E-02
1.114273E-02
9.985102E-03
9.191701E-03
7.603815E-03
6.627905E-03
5.462037E-03
5.230330E-03
4.413180E-03
4.021594E-03
3.714198E-03
3.564900E-03
3.998346E-03
3.805629E-03
3.622701E-03
3.785626E-03
3.659150E-03
3.217627E-03
2.816999E-03
2.790765E-03
2.182205E-03
2.380704E-03
2.470212E-03
1.635474E-03
1.410956E-03
1.344944E-03
1.352785E-03
1.294574E-03
7.988468E-04
8.608293E-04
5.388237E-04
4.048765E-04
4.272324E-04
5.460502E-04
5.287483E-05
2.947097E-04
3.922209E-04
4.731649E-04
4.580777E-04
5.260954E-04
3.196336E-04
4.280559E-04
3.747321E-04
3.724935E-04
2.278684E-04
3.096049E-04
3.644062E-04
3.066708E-04
4.174466E-04
2.723146E-04
3.699478E-04
3.532453E-04
3.749996E-04
-1.303787E-03
-2.832694E-03
7.232545E-04
1.536151E-04
9.810385E-04
5.011748E-04
6.470752E-04
2.557130E-04
7.581257E-04
5.313619E-04
4.993573E-04
1.022765E-03
1.023566E-03
8.397724E-04
7.758736E-04
1.126753E-03
1.762941E-03
1.907384E-03
2.004718E-03
2.268583E-03
2.468485E-03
2.779034E-03
3.182638E-03
3.803791E-03
3.543775E-03
3.860618E-03
3.912552E-03
3.809269E-03
3.849446E-03
4.137058E-03
4.011254E-03
4.047503E-03
4.102009E-03
4.720396E-03
5.564382E-03
5.647051E-03
6.014085E-03
7.775736E-03
8.344016E-03
9.519077E-03
1.084384E-02
1.206421E-02
1.265361E-02
1.460225E-02
1.575373E-02
1.762718E-02
1.910708E-02
2.072637E-02
2.301352E-02
2.424873E-02
2.604389E-02
2.770371E-02
2.945214E-02
3.111277E-02
3.211123E-02
3.397839E-02
3.596570E-02
3.632369E-02
3.800586E-02
3.979706E-02
4.058616E-02
4.178430E-02
4.437638E-02
4.513890E-02
4.606394E-02
4.719309E-02
4.926138E-02
5.013445E-02
5.009965E-02
5.125694E-02
5.303091E-02
5.391368E-02
5.455060E-02
5.359233E-02
5.632488E-02
5.643845E-02
5.763062E-02
5.854570E-02
5.822796E-02
5.978001E-02
5.946330E-02
6.045904E-02
6.220646E-02
6.238665E-02
6.186656E-02
6.182203E-02
6.326487E-02
6.359238E-02
6.221770E-02
6.222551E-02
6.247609E-02
6.283657E-02
6.380680E-02
6.482283E-02
6.399417E-02
6.478758E-02
6.476025E-02
6.390412E-02
6.325212E-02
6.573319E-02
6.997943E-02
6.300333E-02
6.222050E-02
6.327001E-02
6.176904E-02
6.144312E-02
6.035338E-02
6.009269E-02
6.007717E-02
5.967789E-02
5.924413E-02
5.852271E-02
5.768243E-02
5.668667E-02
5.663076E-02
5.608474E-02
5.537543E-02
5.381813E-02
5.302044E-02
5.167197E-02
5.141801E-02
5.047385E-02
4.910787E-02
4.794136E-02
4.729222E-02
4.591797E-02
4.446826E-02
4.374808E-02
4.297012E-02
4.161060E-02
3.994405E-02
3.877968E-02
3.783740E-02
3.594082E-02
3.485639E-02
3.320146E-02
3.132325E-02
2.873055E-02
2.729434E-02
2.583615E-02
2.438512E-02
2.252708E-02
2.145688E-02
2.011933E-02
1.823837E-02
1.655710E-02
1.491844E-02
1.366886E-02
1.259120E-02
1.108261E-02
9.837264E-03
8.337026E-03
7.064734E-03
6.527283E-03
5.962623E-03
5.348753E-03
4.689964E-03
4.149965E-03
3.822117E-03
3.884186E-03
4.001074E-03
3.967119E-03
3.723734E-03
3.713214E-03
3.633362E-03
3.312709E-03
2.921212E-03
2.719738E-03
2.378185E-03
2.085546E-03
2.023709E-03
1.745861E-03
1.286992E-03
1.195031E-03
1.327478E-03
1.238306E-03
8.676920E-04
7.357427E-04
6.481311E-04
5.058236E-04
4.063442E-04
2.171618E-04
2.027173E-04
2.617992E-04
3.399074E-04
3.125722E-04
5.094170E-04
4.414142E-04
3.203782E-04
3.293833E-04
3.438618E-04
4.418939E-04
3.704448E-04
3.494788E-04
3.197360E-04
4.045204E-04
2.935998E-04
3.870743E-04
3.125278E-04
5.773224E-04
3.823161E-04
2.352997E-04
2.359565E-04
4.749022E-04
4.688096E-04
1.060387E-03
4.865272E-04
7.000298E-04
6.101505E-04
6.190737E-04
6.216601E-04
3.591667E-04
6.369540E-04
9.622490E-04
8.110863E-04
1.149680E-03
1.266074E-03
1.722200E-03
1.559225E-03
1.714759E-03
2.651111E-03
2.722209E-03
2.967806E-03
3.179861E-03
3.695295E-03
3.617126E-03
3.718776E-03
4.048075E-03
4.296797E-03
4.090017E-03
3.785391E-03
3.739096E-03
4.025495E-03
4.231141E-03
4.580480E-03
5.300523E-03
5.847028E-03
6.642305E-03
7.546377E-03
8.455710E-03
9.623770E-03
1.082722E-02
1.205811E-02
1.275909E-02
1.486218E-02
1.607104E-02
1.781419E-02
1.957581E-02
2.129554E-02
2.286700E-02
2.432677E-02
2.607589E-02
2.762564E-02
2.931933E-02
3.061236E-02
3.214079E-02
3.428551E-02
3.600851E-02
3.754490E-02
3.884776E-02
3.948821E-02
4.102297E-02
4.242451E-02
4.413841E-02
4.464069E-02
4.608922E-02
4.728818E-02
4.855697E-02
5.070289E-02
5.095954E-02
5.205674E-02
5.225792E-02
5.313282E-02
5.411832E-02
5.445678E-02
5.600792E-02
5.645905E-02
5.816071E-02
5.856363E-02
5.895532E-02
5.970425E-02
6.070941E-02
6.175943E-02
6.217026E-02
6.166513E-02
6.217778E-02
6.256551E-02
6.300200E-02
6.350730E-02
6.330175E-02
6.296244E-02
6.379932E-02
6.429550E-02
6.461937E-02
6.395673E-02
6.388133E-02
6.400923E-02
6.421390E-02
6.402576E-02
6.328929E-02
6.504794E-02
6.816473E-02
6.373071E-02
6.287938E-02
6.287363E-02
6.178971E-02
6.115746E-02
6.064995E-02
5.963558E-02
6.024799E-02
6.074605E-02
5.963664E-02
5.963474E-02
5.809337E-02
5.714079E-02
5.621341E-02
5.568307E-02
5.482617E-02
5.404478E-02
5.401316E-02
5.258177E-02
5.184163E-02
4.960563E-02
4.931457E-02
4.879771E-02
4.814708E-02
4.476595E-02
4.464544E-02
4.375632E-02
4.321075E-02
4.120203E-02
4.006240E-02
3.909726E-02
3.718386E-02
3.559394E-02
3.420037E-02
3.281691E-02
3.168954E-02
2.929875E-02
2.793864E-02
2.572913E-02
2.375651E-02
2.317868E-02
2.179645E-02
2.077998E-02
1.878757E-02
1.661799E-02
1.480638E-02
1.366319E-02
1.251833E-02
1.108285E-02
9.829834E-03
8.651323E-03
7.413518E-03
6.965226E-03
5.995432E-03
5.013397E-03
4.524051E-03
4.084696E-03
3.665632E-03
3.671545E-03
3.838699E-03
3.639836E-03
3.491664E-03
3.635033E-03
3.374893E-03
3.101702E-03
3.107434E-03
2.682052E-03
2.659842E-03
2.393659E-03
2.235461E-03
1.902440E-03
1.662160E-03
1.369060E-03
1.226296E-03
1.152146E-03
1.013267E-03
5.277598E-04
5.069423E-04
2.791894E-04
1.367393E-04
2.401344E-04
3.555866E-04
3.150702E-04
2.880994E-04
3.087301E-04
2.283085E-04
2.969094E-04
2.928491E-04
1.587194E-04
3.126813E-04
3.906617E-04
4.441406E-04
3.616732E-04
3.138376E-04
2.484025E-04
3.123631E-04
5.877409E-06
3.891223E-04
4.829120E-04
4.069292E-04
1.346752E-04
1.325458E-04
1.253509E-04
1.702364E-04
8.869574E-04
3.548250E-04
4.662473E-04
4.751221E-04
5.593873E-04
5.378801E-04
7.094044E-04
5.982742E-04
6.381014E-04
4.977448E-04
1.170021E-03
1.474744E-03
1.636688E-03
1.699084E-03
1.738378E-03
2.196427E-03
2.608218E-03
2.889769E-03
3.092046E-03
3.269519E-03
3.602937E-03
3.634425E-03
4.363392E-03
3.925619E-03
3.755638E-03
3.821187E-03
3.940883E-03
3.964650E-03
3.852659E-03
4.173215E-03
5.083372E-03
5.537912E-03
6.581499E-03
7.394752E-03
8.231918E-03
9.691530E-03
1.044690E-02
1.185205E-02
1.314549E-02
1.488267E-02
1.625332E-02
1.728575E-02
1.880118E-02
2.101528E-02
2.256591E-02
2.396449E-02
2.567159E-02
2.781558E-02
2.917337E-02
3.012522E-02
3.185121E-02
3.384189E-02
3.509122E-02
3.735755E-02
3.862956E-02
3.860549E-02
4.063859E-02
4.244997E-02
4.292313E-02
4.400591E-02
4.613355E-02
4.742638E-02
4.859003E-02
4.960973E-02
5.003997E-02
5.160738E-02
5.284248E-02
5.339972E-02
5.443768E-02
5.532335E-02
5.550074E-02
5.668757E-02
5.775884E-02
5.800561E-02
5.888895E-02
5.944216E-02
6.014320E-02
6.063146E-02
6.145238E-02
6.181262E-02
6.184475E-02
6.187639E-02
6.286801E-02
6.297690E-02
6.322136E-02
6.379999E-02
6.298598E-02
6.324924E-02
6.354734E-02
6.426131E-02
6.404926E-02
6.303015E-02
6.401706E-02
6.393715E-02
6.376016E-02
6.492683E-02
6.505727E-02
6.298778E-02
6.275403E-02
6.159137E-02
6.144215E-02
6.086845E-02
5.984189E-02
5.959719E-02
5.991665E-02
5.927746E-02
6.001077E-02
5.823581E-02
5.732775E-02
5.668336E-02
5.684005E-02
5.592587E-02
5.488010E-02
5.359545E-02
5.298757E-02
5.215648E-02
5.154747E-02
5.051611E-02
4.972486E-02
4.872973E-02
4.789826E-02
4.510395E-02
4.456207E-02
4.364778E-02
4.282404E-02
4.152076E-02
4.031587E-02
3.903686E-02
3.705913E-02
3.569097E-02
3.435124E-02
3.256932E-02
3.092275E-02
2.949267E-02
2.766771E-02
2.562419E-02
2.414079E-02
2.291174E-02
2.102432E-02
2.010923E-02
1.862659E-02
1.667631E-02
1.494447E-02
1.362850E-02
1.248968E-02
1.082198E-02
1.006807E-02
8.717939E-03
7.541652E-03
6.912568E-03
6.076428E-03
5.176107E-03
4.513126E-03
3.706058E-03
3.675645E-03
3.598318E-03
3.757470E-03
3.704970E-03
3.643126E-03
3.516089E-03
3.461170E-03
3.488649E-03
3.139089E-03
2.708046E-03
2.309625E-03
2.544519E-03
2.441692E-03
2.151457E-03
1.531333E-03
1.138996E-03
9.172687E-04
9.091972E-04
6.066606E-04
2.899717E-04
5.013077E-04
3.283289E-04
5.710493E-04
3.734089E-04
2.450533E-04
1.957277E-04
2.366916E-04
2.438552E-04
3.522900E-04
3.099019E-04
2.964119E-04
2.287156E-04
2.617274E-04
4.018047E-04
3.420239E-04
3.102140E-04
2.911522E-04
2.488186E-04
2.686598E-04
2.081654E-04
3.248666E-04
2.787118E-04
1.785675E-04
1.089920E-04
1.054680E-03
2.201123E-04
1.501803E-04
4.333016E-04
3.513768E-04
5.573935E-04
5.341271E-04
3.634804E-04
3.717552E-04
3.553130E-04
5.110651E-04
6.587829E-04
7.753817E-04
1.138352E-03
1.445443E-03
1.502056E-03
1.696759E-03
1.697622E-03
1.922492E-03
1.091950E-03
2.647996E-03
3.116895E-03
3.244522E-03
3.465383E-03
3.792720E-03
4.084584E-03
4.019119E-03
3.680576E-03
4.130389E-03
4.044651E-03
4.143341E-03
4.105619E-03
4.295788E-03
4.792320E-03
5.792913E-03
6.660900E-03
7.609534E-03
8.110252E-03
9.262372E-03
1.022801E-02
1.163093E-02
1.292034E-02
1.482812E-02
1.602611E-02
1.756131E-02
1.879573E-02
2.086917E-02
2.219894E-02
2.443020E-02
2.549666E-02
2.749705E-02
2.847654E-02
3.058312E-02
3.175116E-02
3.429431E-02
3.450612E-02
3.694159E-02
3.775660E-02
3.867290E-02
4.037482E-02
4.148577E-02
4.386100E-02
4.399791E-02
4.575419E-02
4.678570E-02
4.810556E-02
4.993685E-02
5.010276E-02
5.257378E-02
5.284664E-02
5.405930E-02
5.444415E-02
5.557357E-02
5.589455E-02
5.664685E-02
5.725336E-02
5.853788E-02
5.849542E-02
6.024555E-02
6.161728E-02
6.125968E-02
6.037150E-02
6.153063E-02
6.138755E-02
6.252753E-02
6.292268E-02
6.290509E-02
6.372554E-02
6.403788E-02
6.286764E-02
6.336056E-02
6.525721E-02
6.436963E-02
6.449802E-02
6.365885E-02
6.333097E-02
6.368696E-02
6.430732E-02
6.341679E-02
6.275910E-02
6.266247E-02
6.255438E-02
6.178051E-02
6.197624E-02
6.061578E-02
6.049719E-02
5.991338E-02
5.995400E-02
5.900989E-02
5.886371E-02
5.773596E-02
5.751879E-02
5.712114E-02
5.694792E-02
5.546416E-02
5.494955E-02
5.419325E-02
5.280934E-02
5.235506E-02
5.151790E-02
5.091619E-02
4.940055E-02
4.837961E-02
4.725708E-02
4.615064E-02
4.445766E-02
4.384200E-02
4.243406E-02
4.133045E-02
3.987865E-02
3.876973E-02
3.771531E-02
3.600599E-02
3.422013E-02
3.228846E-02
3.078952E-02
2.935470E-02
2.751170E-02
2.589950E-02
2.476276E-02
2.278113E-02
2.091103E-02
1.935443E-02
1.793166E-02
1.650415E-02
1.493889E-02
1.383714E-02
1.259352E-02
1.080365E-02
9.597816E-03
8.561800E-03
7.773565E-03
6.966220E-03
5.931039E-03
5.494896E-03
4.565889E-03
4.105271E-03
3.630921E-03
3.746109E-03
3.848366E-03
3.851414E-03
3.866730E-03
3.485145E-03
3.467584E-03
3.157091E-03
2.778237E-03
2.602647E-03
2.288272E-03
2.142302E-03
2.195675E-03
1.604054E-03
1.031541E-03
9.698152E-04
9.304046E-04
7.347478E-04
8.317351E-04
3.572519E-04
3.394968E-04
3.184012E-04
5.063469E-04
3.145398E-04
1.712722E-04
-3.010412E-05
3.267829E-04
5.325923E-04
3.997949E-04
2.787990E-04
3.235137E-04
3.684718E-04
2.571634E-04
4.052478E-04
1.915914E-04
2.274099E-04
1.797709E-04
3.060974E-04
2.963082E-04
2.658278E-04
3.260883E-04
2.260697E-04
2.927447E-04
-3.230421E-04
-1.049443E-03
3.505835E-04
4.004293E-04
3.359677E-04
4.660596E-04
5.597659E-04
3.958771E-04
5.385102E-04
4.290550E-04
7.130107E-04
7.576548E-04
7.304926E-04
7.530436E-04
1.034660E-03
1.281141E-03
1.556904E-03
1.939371E-03
1.847943E-03
2.168097E-03
1.862046E-03
2.578452E-03
2.668344E-03
2.910273E-03
3.579582E-03
3.809688E-03
4.002184E-03
3.835866E-03
3.339801E-03
3.805537E-03
3.867945E-03
4.001459E-03
4.005075E-03
4.271253E-03
5.006791E-03
5.506678E-03
6.601480E-03
7.601428E-03
8.339779E-03
9.276788E-03
1.031303E-02
1.206704E-02
1.370077E-02
1.484794E-02
1.605458E-02
1.787877E-02
2.001593E-02
2.087698E-02
2.260474E-02
2.395021E-02
2.570405E-02
2.717725E-02
2.856249E-02
2.973446E-02
3.163373E-02
3.380094E-02
3.490348E-02
3.681369E-02
3.853633E-02
3.947569E-02
4.005751E-02
4.142887E-02
4.333433E-02
4.387510E-02
4.527735E-02
4.710303E-02
4.876879E-02
4.954199E-02
5.023865E-02
5.223273E-02
5.294430E-02
5.410371E-02
5.417777E-02
5.482294E-02
5.518813E-02
5.615547E-02
5.774913E-02
5.855512E-02
5.859505E-02
6.017749E-02
6.143557E-02
6.071292E-02
6.068347E-02
6.210881E-02
6.189207E-02
6.185583E-02
6.245776E-02
6.274679E-02
6.287273E-02
6.313683E-02
6.337262E-02
6.369406E-02
6.449678E-02
6.399483E-02
6.281505E-02
6.337929E-02
6.337939E-02
6.300454E-02
6.405012E-02
6.242681E-02
6.260844E-02
6.255388E-02
6.296101E-02
6.246645E-02
6.253392E-02
6.163125E-02
6.076532E-02
6.012380E-02
6.000988E-02
5.856730E-02
5.792261E-02
5.760143E-02
5.720341E-02
5.688204E-02
5.737557E-02
5.586184E-02
5.484273E-02
5.371871E-02
5.314815E-02
5.285309E-02
5.132518E-02
5.065733E-02
4.939265E-02
4.851096E-02
4.729968E-02
4.543217E-02
4.617562E-02
4.337618E-02
4.192143E-02
4.162296E-02
4.015301E-02
3.934670E-02
3.674449E-02
3.550777E-02
3.488569E-02
3.288391E-02
3.105077E-02
2.894978E-02
2.727977E-02
2.588716E-02
2.505482E-02
2.285639E-02
2.084748E-02
1.930135E-02
1.798101E-02
1.657456E-02
1.490266E-02
1.408353E-02
1.263510E-02
1.099812E-02
9.843013E-03
8.674000E-03
7.712185E-03
6.699535E-03
5.850057E-03
5.270341E-03
4.511942E-03
3.943346E-03
3.528966E-03
3.541879E-03
3.461069E-03
3.642304E-03
3.655540E-03
3.538985E-03
3.477728E-03
3.110939E-03
3.139682E-03
2.564973E-03
2.238333E-03
2.073434E-03
1.640748E-03
1.590439E-03
1.155558E-03
1.093193E-03
9.193640E-04
7.881465E-04
9.221737E-04
6.780624E-04
5.186021E-04
4.180888E-04
3.332538E-04
2.574453E-04
2.480758E-04
2.792450E-04
2.851684E-04
4.156467E-04
2.848936E-04
2.962447E-04
3.271552E-04
3.557115E-04
3.302456E-04
2.909890E-04
3.199040E-04
1.474128E-04
2.933488E-04
2.381451E-04
2.744178E-04
2.615807E-04
3.048275E-04
3.265914E-04
2.361461E-04
-1.610298E-02
-3.527184E-02
5.377255E-04
4.668795E-04
3.688131E-04
4.069043E-04
3.435865E-04
3.287075E-04
5.230113E-04
5.773060E-04
6.859288E-04
7.223350E-04
6.256910E-04
8.592836E-04
1.212290E-03
1.289503E-03
1.502838E-03
1.646352E-03
1.982868E-03
2.217605E-03
1.945116E-03
2.646773E-03
2.756057E-03
3.219105E-03
3.704384E-03
3.784682E-03
4.020954E-03
4.045446E-03
4.079578E-03
4.081118E-03
3.700484E-03
3.777152E-03
3.955554E-03
4.324749E-03
5.089525E-03
5.712351E-03
6.145599E-03
7.632378E-03
8.579366E-03
8.998670E-03
1.065623E-02
1.223388E-02
1.429929E-02
1.469862E-02
1.606003E-02
1.747924E-02
1.975774E-02
2.072326E-02
2.285124E-02
2.385369E-02
2.576554E-02
2.714664E-02
2.847939E-02
2.995918E-02
3.193819E-02
3.335178E-02
3.529757E-02
3.674159E-02
3.868819E-02
3.951590E-02
4.106236E-02
4.282179E-02
4.353726E-02
4.506025E-02
4.605632E-02
4.709531E-02
4.890042E-02
4.982890E-02
4.960901E-02
5.125287E-02
5.198075E-02
5.338822E-02
5.468672E-02
5.486803E-02
5.704791E-02
5.722459E-02
5.843905E-02
5.835878E-02
5.876934E-02
6.038957E-02
6.029610E-02
6.036582E-02
6.033934E-02
6.198307E-02
6.133569E-02
6.201891E-02
6.342140E-02
6.394233E-02
6.256473E-02
6.304241E-02
6.393871E-02
6.374094E-02
6.377887E-02
6.363240E-02
6.357669E-02
6.287265E-02
6.423750E-02
6.409079E-02
6.329092E-02
6.299431E-02
6.288224E-02
6.288253E-02
6.316560E-02
6.184551E-02
6.191549E-02
6.130776E-02
6.089631E-02
6.048861E-02
5.952570E-02
6.004309E-02
5.806295E-02
5.839288E-02
5.753878E-02
5.722872E-02
5.655900E-02
5.537456E-02
5.413379E-02
5.355660E-02
5.319967E-02
5.197026E-02
5.128740E-02
4.946024E-02
4.932928E-02
4.877292E-02
4.767396E-02
4.646851E-02
4.529021E-02
4.388838E-02
4.197584E-02
4.142089E-02
4.055536E-02
3.871301E-02
3.746483E-02
3.592085E-02
3.375680E-02
3.270948E-02
3.126923E-02
2.897714E-02
2.767359E-02
2.643723E-02
2.464382E-02
2.299431E-02
2.141554E-02
1.983160E-02
1.796197E-02
1.665318E-02
1.493013E-02
1.310777E-02
1.194365E-02
1.071326E-02
9.847021E-03
8.617531E-03
7.353954E-03
6.830823E-03
5.917114E-03
5.261273E-03
4.471253E-03
3.974383E-03
3.649221E-03
3.560337E-03
3.590585E-03
3.570622E-03
3.683001E-03
3.673878E-03
3.303464E-03
3.158299E-03
3.006680E-03
2.545789E-03
2.382274E-03
2.120838E-03
1.697635E-03
1.490720E-03
1.241592E-03
9.675179E-04
9.851861E-04
1.067915E-03
9.541793E-04
6.700389E-04
5.182569E-04
5.411590E-04
3.919555E-04
1.164900E-04
-1.351772E-04
3.918367E-04
3.629935E-04
3.062470E-04
2.526934E-04
2.125006E-04
2.351162E-04
4.037114E-04
1.956667E-04
1.450408E-04
2.351040E-04
1.514368E-04
3.049617E-04
3.637823E-04
3.033652E-04
3.199132E-04
3.849706E-04
2.409872E-04
3.991636E-04
-5.273466E-03
-1.174353E-02
1.892560E-04
5.330494E-04
3.916598E-04
3.295481E-04
-1.310534E-04
2.509601E-04
7.222129E-03
2.027105E-02
1.325988E-02
5.298840E-04
6.125069E-04
1.060608E-03
1.501745E-03
1.463669E-03
1.470644E-03
1.469469E-03
2.006547E-03
2.308167E-03
2.121589E-03
2.429989E-03
2.508271E-03
3.036001E-03
3.421246E-03
3.784528E-03
3.814525E-03
3.865763E-03
4.117542E-03
4.138440E-03
3.954297E-03
4.003036E-03
3.887058E-03
4.284497E-03
4.893066E-03
5.759468E-03
6.047545E-03
7.719480E-03
8.709045E-03
9.410802E-03
1.127918E-02
1.242712E-02
1.341511E-02
1.491024E-02
1.559416E-02
1.721713E-02
1.886639E-02
2.085971E-02
2.228268E-02
2.423159E-02
2.573647E-02
2.665760E-02
2.918181E-02
3.149273E-02
3.200105E-02
3.318016E-02
3.499148E-02
3.703655E-02
3.827255E-02
3.959537E-02
4.069386E-02
4.185543E-02
4.391830E-02
4.472665E-02
4.551911E-02
4.719360E-02
4.907120E-02
5.031426E-02
5.037231E-02
5.148445E-02
5.212273E-02
5.261302E-02
5.430220E-02
5.459913E-02
5.606440E-02
5.829787E-02
5.788333E-02
5.811979E-02
5.822567E-02
5.924028E-02
6.016196E-02
6.064924E-02
6.067434E-02
6.150881E-02
6.151297E-02
6.155696E-02
6.286185E-02
6.316486E-02
6.368270E-02
6.395077E-02
6.313451E-02
6.196479E-02
6.430104E-02
6.447018E-02
6.358429E-02
6.333756E-02
6.372798E-02
6.347256E-02
6.322725E-02
6.402186E-02
6.326964E-02
6.187708E-02
6.242248E-02
6.146662E-02
6.160329E-02
6.121544E-02
6.015126E-02
6.016794E-02
5.936468E-02
5.941636E-02
5.890863E-02
5.787009E-02
5.720932E-02
5.619632E-02
5.562710E-02
5.587027E-02
5.536973E-02
5.427932E-02
5.359257E-02
5.195776E-02
5.236160E-02
5.056634E-02
4.856721E-02
4.788143E-02
4.722434E-02
4.604529E-02
4.511475E-02
4.338541E-02
4.221538E-02
4.099879E-02
4.009614E-02
3.850436E-02
3.729366E-02
3.671030E-02
3.404199E-02
3.268763E-02
3.115059E-02
2.927577E-02
2.777752E-02
2.656259E-02
2.450811E-02
2.265188E-02
2.141080E-02
1.989607E-02
1.792891E-02
1.622114E-02
1.499243E-02
1.361327E-02
1.259092E-02
1.090553E-02
9.876737E-03
8.780527E-03
8.050634E-03
6.798149E-03
6.030349E-03
5.301011E-03
4.558870E-03
4.228634E-03
3.819576E-03
3.645233E-03
3.892244E-03
3.788473E-03
3.894173E-03
3.458320E-03
3.287803E-03
2.971440E-03
2.607821E-03
2.383687E-03
2.453838E-03
1.799263E-03
1.876577E-03
1.679798E-03
1.476258E-03
1.295085E-03
1.111572E-03
1.137369E-03
1.015799E-03
7.722771E-04
4.574030E-04
4.064356E-04
3.360529E-04
3.225081E-04
2.054939E-04
4.609233E-04
2.503333E-04
1.599878E-04
4.406551E-04
3.807063E-04
3.023657E-04
3.461045E-04
3.075515E-04
1.960883E-04
2.901543E-04
2.511530E-04
2.426988E-04
2.368453E-04
2.988407E-04
2.478436E-04
1.416817E-04
1.460585E-04
3.071141E-04
-4.692809E-04
-1.047125E-03
7.003540E-04
8.870812E-04
7.262454E-04
3.543809E-04
-2.298301E-04
-5.707551E-03
-3.122857E-03
-6.768383E-03
-2.207821E-02
1.106367E-02
4.763742E-04
9.241524E-04
1.379991E-03
1.478022E-03
1.472290E-03
1.545584E-03
1.814303E-03
1.758117E-03
2.204157E-03
2.482497E-03
2.529738E-03
2.844950E-03
3.296849E-03
3.515371E-03
3.307719E-03
3.752849E-03
3.992555E-03
4.091173E-03
4.225080E-03
3.827977E-03
4.259521E-03
4.515552E-03
4.754237E-03
5.614296E-03
6.337309E-03
7.570018E-03
8.993364E-03
9.442073E-03
1.102854E-02
1.224779E-02
1.309247E-02
1.513261E-02
1.627579E-02
1.759014E-02
1.890456E-02
2.095350E-02
2.241168E-02
2.414591E-02
2.581874E-02
2.678910E-02
2.847757E-02
3.062013E-02
3.168386E-02
3.385092E-02
3.420972E-02
3.725743E-02
3.854339E-02
3.975289E-02
4.049297E-02
4.207210E-02
4.432063E-02
4.488858E-02
4.634158E-02
4.805416E-02
4.840684E-02
4.930630E-02
5.024826E-02
5.196988E-02
5.258887E-02
5.268731E-02
5.429617E-02
5.536257E-02
5.577772E-02
5.698337E-02
5.760723E-02
5.836765E-02
5.938474E-02
5.907110E-02
6.025305E-02
6.007024E-02
6.005397E-02
6.102827E-02
6.238555E-02
6.182181E-02
6.152027E-02
6.325073E-02
6.316245E-02
6.263542E-02
6.296557E-02
6.295085E-02
6.430163E-02
6.438744E-02
6.443684E-02
6.381051E-02
6.344663E-02
6.334707E-02
6.366204E-02
6.418193E-02
6.295139E-02
6.143783E-02
6.115635E-02
6.199716E-02
6.208702E-02
6.172213E-02
6.049476E-02
6.031381E-02
5.983355E-02
5.970718E-02
5.954554E-02
5.827779E-02
5.751699E-02
5.662902E-02
5.524281E-02
5.571243E-02
5.497973E-02
5.327455E-02
5.303167E-02
5.209511E-02
5.082725E-02
5.030716E-02
4.923903E-02
4.832567E-02
4.701893E-02
4.621999E-02
4.524830E-02
4.383102E-02
4.261552E-02
4.128258E-02
3.978805E-02
3.837295E-02
3.721563E-02
3.563523E-02
3.412142E-02
3.249734E-02
3.130459E-02
2.928030E-02
2.730241E-02
2.582778E-02
2.429521E-02
2.261166E-02
2.118154E-02
1.935438E-02
1.763326E-02
1.633633E-02
1.492302E-02
1.350397E-02
1.189967E-02
1.096332E-02
9.832327E-03
8.492337E-03
7.575338E-03
6.946722E-03
6.681722E-03
5.146463E-03
4.363274E-03
4.290055E-03
3.870137E-03
3.624628E-03
3.802506E-03
3.639570E-03
3.794306E-03
3.634122E-03
3.355810E-03
2.911055E-03
2.693529E-03
2.745463E-03
2.442164E-03
1.950959E-03
1.627779E-03
1.556777E-03
1.352489E-03
1.131122E-03
9.149015E-04
1.087505E-03
6.628191E-04
5.164606E-04
4.718330E-04
3.436622E-04
3.494540E-04
4.321897E-04
4.550019E-04
4.467607E-04
2.570355E-04
1.486218E-04
1.205610E-04
2.634846E-04
2.368691E-04
3.227961E-04
3.484201E-04
2.803118E-04
3.388050E-04
3.871860E-04
2.429737E-04
1.953722E-04
1.595306E-04
2.067669E-04
2.309545E-04
2.143462E-04
3.315672E-04
-1.556054E-04
-1.787674E-04
7.943517E-04
8.561060E-04
5.744474E-04
3.710237E-04
5.153108E-04
3.135499E-02
-1.358201E-02
-1.844835E-02
-1.617752E-02
5.301524E-02
5.153648E-04
5.735526E-04
1.165578E-03
1.208396E-03
1.242190E-03
1.425141E-03
1.837908E-03
1.622373E-03
2.283346E-03
2.516027E-03
2.660208E-03
2.728861E-03
3.098993E-03
3.537344E-03
3.701444E-03
3.577173E-03
3.665622E-03
3.917172E-03
3.750571E-03
3.778760E-03
3.885726E-03
4.506602E-03
4.963019E-03
5.480002E-03
6.528450E-03
7.672087E-03
8.581192E-03
9.581244E-03
1.077573E-02
1.221218E-02
1.319440E-02
1.456246E-02
1.663297E-02
1.767237E-02
1.890283E-02
2.073488E-02
2.259576E-02
2.429183E-02
2.570121E-02
2.726846E-02
2.915271E-02
3.013678E-02
3.229524E-02
3.333453E-02
3.480011E-02
3.711898E-02
3.894845E-02
4.025824E-02
4.106116E-02
4.179879E-02
4.306989E-02
4.515723E-02
4.615746E-02
4.777750E-02
4.894647E-02
4.971709E-02
4.996334E-02
5.152510E-02
5.271549E-02
5.295692E-02
5.358699E-02
5.579226E-02
5.645295E-02
5.695911E-02
5.758581E-02
5.777885E-02
5.889590E-02
5.892216E-02
6.082944E-02
6.024093E-02
6.069931E-02
6.076781E-02
6.105496E-02
6.210118E-02
6.267372E-02
6.262386E-02
6.230601E-02
6.236921E-02
6.448900E-02
6.318714E-02
6.327304E-02
6.389931E-02
6.372937E-02
6.377394E-02
6.434153E-02
6.312691E-02
6.354440E-02
6.343541E-02
6.282091E-02
6.178767E-02
6.160277E-02
6.259805E-02
6.251587E-02
6.201234E-02
6.181405E-02
6.106997E-02
6.045108E-02
5.984164E-02
5.890310E-02
5.800927E-02
5.835891E-02
5.673667E-02
5.615578E-02
5.541465E-02
5.483068E-02
5.278036E-02
5.303871E-02
5.199397E-02
5.081550E-02
5.068178E-02
5.012732E-02
4.803736E-02
4.741859E-02
4.589859E-02
4.521049E-02
4.433237E-02
4.307346E-02
4.084716E-02
4.023274E-02
3.795435E-02
3.627619E-02
3.533531E-02
3.391509E-02
3.252404E-02
3.094125E-02
2.914266E-02
2.785314E-02
2.639200E-02
2.461848E-02
2.242022E-02
2.105120E-02
1.975855E-02
1.798862E-02
1.636042E-02
1.477157E-02
1.344045E-02
1.212883E-02
1.108270E-02
9.771203E-03
8.450006E-03
7.292112E-03
6.883508E-03
6.324770E-03
5.211699E-03
4.440084E-03
4.138533E-03
4.159188E-03
3.790014E-03
3.862157E-03
3.752546E-03
3.580940E-03
3.569896E-03
3.356714E-03
3.081715E-03
2.915582E-03
2.643746E-03
2.655333E-03
2.097508E-03
1.893904E-03
1.681672E-03
1.339992E-03
1.242068E-03
9.845372E-04
1.592917E-03
1.107841E-03
8.849223E-04
6.030486E-04
4.513846E-04
4.292824E-04
5.286375E-04
2.785974E-04
3.668098E-04
4.785063E-04
4.292110E-04
2.101043E-04
2.033473E-04
2.988083E-04
2.739422E-04
2.967253E-04
2.328882E-04
3.106404E-04
3.321554E-04
1.341910E-04
1.080805E-04
2.139604E-04
1.688019E-04
7.949622E-05
1.736708E-04
2.609267E-04
7.314082E-04
1.425778E-03
9.618711E-04
-1.088353E-03
8.557225E-04
5.601433E-04
6.396229E-04
7.200576E-02
-2.877494E-02
-1.563526E-02
-5.307953E-03
-3.022318E-02
7.235659E-04
1.077096E-03
9.688657E-04
1.186863E-03
1.236162E-03
1.299665E-03
1.450908E-03
1.736520E-03
2.019842E-03
2.404165E-03
2.727401E-03
2.968199E-03
2.968800E-03
3.079007E-03
3.500226E-03
3.573997E-03
3.652955E-03
3.995644E-03
3.815726E-03
3.752088E-03
3.831997E-03
4.188382E-03
4.839791E-03
5.454072E-03
6.855343E-03
8.192156E-03
8.459076E-03
9.528516E-03
1.083821E-02
1.174409E-02
1.332979E-02
1.465078E-02
1.589789E-02
1.789758E-02
1.911201E-02
2.018912E-02
2.236536E-02
2.493310E-02
2.597967E-02
2.702256E-02
2.944795E-02
3.057548E-02
3.206729E-02
3.323251E-02
3.556950E-02
3.707686E-02
3.850448E-02
3.969076E-02
4.110117E-02
4.226879E-02
4.405311E-02
4.566833E-02
4.586294E-02
4.804904E-02
4.854064E-02
4.944851E-02
5.080897E-02
5.151708E-02
5.243596E-02
5.404894E-02
5.458807E-02
5.529279E-02
5.732726E-02
5.743878E-02
5.738103E-02
5.860325E-02
5.933346E-02
5.958331E-02
6.003932E-02
6.064795E-02
6.157928E-02
6.103966E-02
6.197915E-02
6.206378E-02
6.264222E-02
6.178005E-02
6.280400E-02
6.270790E-02
6.290458E-02
6.328503E-02
6.338982E-02
6.375173E-02
6.339941E-02
6.362043E-02
6.421487E-02
6.404959E-02
6.287152E-02
6.309064E-02
6.193076E-02
6.133122E-02
6.146228E-02
6.183161E-02
6.150769E-02
6.088778E-02
6.093222E-02
6.053926E-02
6.000769E-02
5.930128E-02
5.978936E-02
5.820892E-02
5.807279E-02
5.717148E-02
5.635399E-02
5.523849E-02
5.433423E-02
5.359598E-02
5.245741E-02
5.180737E-02
5.086877E-02
5.009740E-02
4.962734E-02
4.789497E-02
4.653642E-02
4.520612E-02
4.418151E-02
4.318796E-02
4.247498E-02
4.051863E-02
3.960629E-02
3.846834E-02
3.701794E-02
3.565040E-02
3.408748E-02
3.252970E-02
3.083841E-02
2.913142E-02
2.801556E-02
2.574239E-02
2.447418E-02
2.256599E-02
2.105495E-02
1.972605E-02
1.780870E-02
1.623920E-02
1.471752E-02
1.351766E-02
1.233303E-02
1.068453E-02
9.681331E-03
8.407936E-03
7.339351E-03
6.746320E-03
6.020421E-03
5.091327E-03
4.625168E-03
4.097535E-03
3.796169E-03
3.783477E-03
3.596055E-03
3.473091E-03
3.660228E-03
3.599492E-03
3.552457E-03
2.994136E-03
2.975771E-03
2.811781E-03
2.748453E-03
2.084992E-03
1.804179E-03
1.802927E-03
1.577605E-03
1.228416E-03
1.307604E-03
1.472400E-03
1.346517E-03
7.083496E-04
5.579239E-04
5.276801E-04
3.903534E-04
7.875376E-04
2.293438E-04
2.654371E-04
2.533868E-04
2.929990E-04
2.119295E-04
2.842158E-04
3.340203E-04
3.541557E-04
4.641740E-04
3.498081E-04
4.204632E-04
4.287430E-04
3.520865E-04
2.798353E-04
3.321836E-04
1.960067E-04
2.553000E-04
2.368413E-04
2.697976E-04
8.415938E-04
1.760652E-03
-9.609413E-04
1.400185E-04
3.870403E-04
3.140874E-04
5.175733E-04
1.284680E-02
-1.169745E-02
-6.628266E-03
1.490013E-02
-4.585870E-02
-1.388686E-02
8.747413E-04
8.954451E-04
1.074110E-03
1.268298E-03
1.275864E-03
1.631679E-03
2.247965E-03
2.242251E-03
2.371217E-03
2.660870E-03
3.189076E-03
3.629669E-03
3.319938E-03
3.536599E-03
3.691913E-03
4.049486E-03
3.816549E-03
3.579340E-03
3.820441E-03
4.039242E-03
4.283100E-03
4.939802E-03
5.712005E-03
6.375222E-03
7.520909E-03
8.472872E-03
9.632106E-03
1.141774E-02
1.212374E-02
1.323299E-02
1.494433E-02
1.608630E-02
1.812384E-02
1.953151E-02
2.087757E-02
2.234618E-02
2.429263E-02
2.573914E-02
2.716223E-02
2.878697E-02
3.071698E-02
3.229361E-02
3.397274E-02
3.538165E-02
3.667552E-02
3.824033E-02
3.945951E-02
4.136358E-02
4.222790E-02
4.433192E-02
4.550107E-02
4.624061E-02
4.722826E-02
4.867516E-02
4.898837E-02
5.044357E-02
5.255708E-02
5.257853E-02
5.270614E-02
5.458253E-02
5.538579E-02
5.681554E-02
5.679656E-02
5.800626E-02
5.887004E-02
5.797114E-02
5.894050E-02
5.953837E-02
5.973827E-02
6.133921E-02
6.129142E-02
6.278641E-02
6.277542E-02
6.206068E-02
6.185424E-02
6.267788E-02
6.273553E-02
6.354817E-02
6.359181E-02
6.424317E-02
6.400159E-02
6.346327E-02
6.292793E-02
6.385772E-02
6.316411E-02
6.339912E-02
6.329687E-02
6.321125E-02
6.214916E-02
6.173652E-02
6.217064E-02
6.174683E-02
6.092034E-02
6.114730E-02
5.999910E-02
5.929353E-02
6.047521E-02
5.936717E-02
5.935209E-02
5.770609E-02
5.690392E-02
5.641682E-02
5.470955E-02
5.325254E-02
5.362782E-02
5.313690E-02
5.252971E-02
5.125465E-02
5.024135E-02
4.981016E-02
4.870085E-02
4.725572E-02
4.669451E-02
4.506373E-02
4.325412E-02
4.294511E-02
4.122303E-02
4.015992E-02
3.859498E-02
3.734881E-02
3.573867E-02
3.358562E-02
3.222124E-02
3.119966E-02
2.925726E-02
2.758398E-02
2.602916E-02
2.380675E-02
2.260611E-02
2.138290E-02
1.978282E-02
1.819255E-02
1.674341E-02
1.476109E-02
1.343369E-02
1.228986E-02
1.086701E-02
9.835100E-03
8.540359E-03
7.248863E-03
6.415647E-03
5.543540E-03
4.808666E-03
4.366536E-03
3.934963E-03
3.799279E-03
3.667404E-03
3.796008E-03
3.664708E-03
3.383965E-03
3.220445E-03
3.049668E-03
3.078297E-03
3.313404E-03
2.765075E-03
2.453951E-03
2.117885E-03
2.124119E-03
1.698530E-03
1.548020E-03
1.212471E-03
1.205361E-03
9.024813E-04
7.204797E-04
4.717356E-04
8.602966E-04
4.418614E-04
6.145130E-04
4.635790E-04
1.920473E-04
1.239173E-04
3.335873E-04
1.452207E-04
4.064620E-04
1.594895E-04
2.659346E-04
3.491218E-04
3.092867E-04
2.222091E-04
1.170188E-04
2.325054E-04
2.094527E-04
3.337180E-04
3.796598E-04
2.026957E-04
2.403381E-04
1.742702E-04
2.291440E-04
7.676168E-04
1.410315E-03
-2.884013E-03
-6.215610E-04
6.341592E-04
3.910193E-04
3.228988E-04
-6.914757E-02
1.020151E-02
-1.237196E-02
-7.718223E-03
-8.949066E-03
-4.994203E-02
6.367937E-04
7.713264E-04
1.395705E-03
1.371532E-03
1.488432E-03
1.526210E-03
2.072194E-03
2.126054E-03
2.048196E-03
2.433989E-03
2.734212E-03
3.347657E-03
3.337300E-03
3.593790E-03
3.469756E-03
3.732845E-03
3.932231E-03
3.863852E-03
3.838536E-03
4.036092E-03
4.243911E-03
4.831822E-03
5.676236E-03
6.158283E-03
7.166069E-03
8.272627E-03
9.683427E-03
1.109422E-02
1.195831E-02
1.320561E-02
1.474228E-02
1.624069E-02
1.789892E-02
1.958415E-02
2.102300E-02
2.232068E-02
2.409476E-02
2.553487E-02
2.707439E-02
2.929651E-02
3.040577E-02
3.228930E-02
3.371390E-02
3.566264E-02
3.684164E-02
3.812575E-02
3.906656E-02
4.127360E-02
4.304531E-02
4.336911E-02
4.484016E-02
4.610205E-02
4.741986E-02
4.887278E-02
4.985907E-02
5.116160E-02
5.220301E-02
5.285133E-02
5.332799E-02
5.394649E-02
5.503479E-02
5.643911E-02
5.679692E-02
5.754451E-02
5.871607E-02
5.860832E-02
5.857098E-02
5.991196E-02
5.983046E-02
6.151576E-02
6.231700E-02
6.222474E-02
6.192453E-02
6.202387E-02
6.254419E-02
6.297228E-02
6.285051E-02
6.406683E-02
6.359730E-02
6.388719E-02
6.334826E-02
6.365894E-02
6.500712E-02
6.417707E-02
6.435154E-02
6.418503E-02
6.301347E-02
6.365280E-02
6.193301E-02
6.147743E-02
6.195854E-02
6.107554E-02
6.044670E-02
6.124944E-02
6.015890E-02
5.928194E-02
5.823251E-02
5.870250E-02
5.844123E-02
5.643746E-02
5.658650E-02
5.534172E-02
5.649351E-02
5.465375E-02
5.308254E-02
5.310429E-02
5.213127E-02
5.095371E-02
5.060257E-02
5.000564E-02
4.860228E-02
4.715485E-02
4.595245E-02
4.476156E-02
4.352401E-02
4.293252E-02
4.154116E-02
3.945752E-02
3.854737E-02
3.756547E-02
3.631834E-02
3.350317E-02
3.289332E-02
3.079883E-02
2.921750E-02
2.772345E-02
2.606655E-02
2.445198E-02
2.279216E-02
2.124158E-02
1.947274E-02
1.852738E-02
1.686203E-02
1.530933E-02
1.341205E-02
1.208623E-02
1.065472E-02
9.679587E-03
8.484233E-03
7.747472E-03
6.631777E-03
5.900604E-03
5.109235E-03
4.624248E-03
4.140431E-03
3.770508E-03
3.950978E-03
3.755108E-03
3.632670E-03
3.725331E-03
3.486342E-03
3.369723E-03
3.303707E-03
3.224961E-03
2.970263E-03
2.495111E-03
2.216732E-03
2.299383E-03
1.734668E-03
1.470732E-03
1.328978E-03
1.039160E-03
8.187392E-04
7.876188E-04
7.058272E-04
5.977923E-04
4.147887E-04
4.088249E-04
4.053925E-04
2.780830E-04
3.153938E-04
1.953128E-04
5.132129E-04
3.736897E-04
2.898778E-04
2.494972E-04
2.446723E-04
2.032479E-04
1.593857E-04
6.609508E-04
3.946821E-04
2.933883E-04
3.200487E-04
2.506167E-04
1.374401E-04
1.472575E-04
1.701814E-04
1.316811E-04
8.543033E-04
1.669028E-03
-1.693438E-03
4.620014E-04
4.413262E-04
3.770931E-04
2.436662E-04
2.504279E-02
-1.352979E-02
3.495828E-04
9.736721E-03
6.889223E-03
1.313967E-02
7.205503E-04
8.925327E-04
7.586806E-04
1.160637E-03
1.265444E-03
1.261873E-03
1.623079E-03
1.894963E-03
2.250308E-03
2.777257E-03
2.512522E-03
3.252141E-03
3.275552E-03
3.432874E-03
3.438752E-03
3.651071E-03
3.822101E-03
3.764776E-03
3.908605E-03
3.910789E-03
4.652288E-03
5.129732E-03
5.424908E-03
6.555425E-03
7.545367E-03
8.471398E-03
9.715961E-03
1.094758E-02
1.226021E-02
1.311182E-02
1.491714E-02
1.651239E-02
1.784401E-02
1.929409E-02
2.024315E-02
2.252792E-02
2.323103E-02
2.560659E-02
2.649425E-02
2.859178E-02
3.044472E-02
3.210997E-02
3.418903E-02
3.500240E-02
3.691312E-02
3.850598E-02
4.047139E-02
4.075955E-02
4.227519E-02
4.307851E-02
4.547151E-02
4.585017E-02
4.755407E-02
4.907449E-02
4.920888E-02
5.076540E-02
5.183940E-02
5.268534E-02
5.290327E-02
5.323966E-02
5.597970E-02
5.682148E-02
5.616265E-02
5.658338E-02
5.797345E-02
5.901714E-02
5.913729E-02
6.079067E-02
6.113019E-02
6.154340E-02
6.209400E-02
6.279320E-02
6.229405E-02
6.318311E-02
6.247985E-02
6.282619E-02
6.268450E-02
6.271217E-02
6.365002E-02
6.296262E-02
6.340099E-02
6.400848E-02
6.426149E-02
6.493278E-02
6.424127E-02
6.407524E-02
6.311009E-02
6.324470E-02
6.203873E-02
6.201116E-02
6.277492E-02
6.221979E-02
6.136865E-02
6.132315E-02
6.070512E-02
5.957305E-02
5.943640E-02
5.949734E-02
5.824207E-02
5.728880E-02
5.631730E-02
5.559510E-02
5.582507E-02
5.565689E-02
5.393682E-02
5.228520E-02
5.163511E-02
5.101980E-02
5.049698E-02
5.002054E-02
4.860200E-02
4.710233E-02
4.576063E-02
4.474706E-02
4.379832E-02
4.260440E-02
4.134257E-02
3.997816E-02
3.851356E-02
3.706709E-02
3.617031E-02
3.475676E-02
3.285574E-02
3.053847E-02
2.905275E-02
2.727080E-02
2.565909E-02
2.447831E-02
2.233714E-02
2.083975E-02
1.975873E-02
1.850858E-02
1.670846E-02
1.484330E-02
1.320492E-02
1.202413E-02
1.057888E-02
9.800896E-03
8.817776E-03
7.813596E-03
6.537105E-03
5.866222E-03
5.159413E-03
4.482386E-03
4.160429E-03
3.497777E-03
3.687921E-03
3.621851E-03
3.347688E-03
3.503346E-03
3.324451E-03
3.332842E-03
3.199336E-03
3.155470E-03
2.807294E-03
2.762603E-03
2.760258E-03
2.305679E-03
1.895269E-03
1.471086E-03
1.209485E-03
1.214365E-03
1.015263E-03
1.065596E-03
8.843850E-04
9.240628E-04
4.882740E-04
3.266634E-04
3.552011E-04
2.130449E-04
-6.665349E-05
4.286362E-05
5.295941E-05
1.349489E-04
2.103386E-04
2.211289E-04
2.523251E-04
4.864916E-04
2.867716E-04
5.740207E-04
4.951390E-04
3.195370E-04
2.448352E-04
2.718813E-04
1.209134E-04
1.133368E-04
2.346815E-04
1.990867E-04
1.763651E-03
3.333472E-03
-2.422979E-05
3.032673E-04
3.622938E-04
4.015353E-04
-4.749639E-03
1.265204E-01
-4.512206E-04
-5.038622E-03
-1.856314E-03
-3.968439E-02
1.337811E-02
9.248566E-04
8.171380E-04
1.023875E-03
1.213473E-03
1.387979E-03
1.217668E-03
1.556992E-03
1.937724E-03
2.139448E-03
2.714141E-03
2.686633E-03
2.776866E-03
3.067089E-03
3.538109E-03
3.519659E-03
3.467461E-03
3.665430E-03
3.907582E-03
3.878596E-03
4.014082E-03
4.514487E-03
4.838740E-03
5.609970E-03
6.562878E-03
7.453813E-03
8.512297E-03
9.669551E-03
1.125336E-02
1.228821E-02
1.335114E-02
1.504783E-02
1.631952E-02
1.767301E-02
1.922324E-02
2.051199E-02
2.230432E-02
2.332566E-02
2.547402E-02
2.707478E-02
2.832387E-02
3.023941E-02
3.192878E-02
3.370193E-02
3.541967E-02
3.763320E-02
3.846474E-02
4.015749E-02
4.191022E-02
4.295889E-02
4.349276E-02
4.504930E-02
4.636625E-02
4.756868E-02
4.893114E-02
4.963072E-02
5.003647E-02
5.163937E-02
5.226356E-02
5.362989E-02
5.488820E-02
5.544819E-02
5.647028E-02
5.624708E-02
5.705683E-02
5.861961E-02
5.945385E-02
5.969816E-02
5.983930E-02
6.013088E-02
6.161168E-02
6.234176E-02
6.236627E-02
6.286848E-02
6.270528E-02
6.250445E-02
6.227925E-02
6.241006E-02
6.279024E-02
6.399549E-02
6.359326E-02
6.349080E-02
6.359976E-02
6.378858E-02
6.430064E-02
6.407747E-02
6.260916E-02
6.375450E-02
6.331758E-02
6.277359E-02
6.293280E-02
6.186530E-02
6.225779E-02
6.154227E-02
6.151715E-02
6.053796E-02
5.950057E-02
6.115575E-02
5.937952E-02
5.829173E-02
5.785351E-02
5.627553E-02
5.619089E-02
5.602880E-02
5.566825E-02
5.313105E-02
5.261375E-02
5.146435E-02
5.096426E-02
5.036759E-02
4.958655E-02
4.901041E-02
4.727124E-02
4.623885E-02
4.456283E-02
4.432678E-02
4.243733E-02
4.111707E-02
3.968850E-02
3.769839E-02
3.662273E-02
3.579631E-02
3.412748E-02
3.241622E-02
3.052033E-02
2.877370E-02
2.775718E-02
2.584636E-02
2.447500E-02
2.330005E-02
2.135125E-02
1.914795E-02
1.787834E-02
1.673963E-02
1.476837E-02
1.312308E-02
1.225554E-02
1.085678E-02
9.670296E-03
8.527320E-03
7.587069E-03
6.771525E-03
6.152542E-03
5.438852E-03
4.682791E-03
4.151829E-03
3.688004E-03
3.880493E-03
3.935452E-03
3.603113E-03
3.418148E-03
3.451526E-03
3.506143E-03
3.451795E-03
3.410603E-03
2.976528E-03
2.639355E-03
2.709760E-03
2.283195E-03
1.797578E-03
1.345769E-03
1.297882E-03
9.480135E-04
7.378483E-04
8.660463E-04
8.846616E-04
7.498641E-04
5.335637E-04
5.348105E-04
3.697511E-04
2.383802E-04
-5.631936E-05
1.221724E-04
2.679978E-04
3.217817E-04
4.434571E-04
3.233509E-04
3.076081E-04
4.000683E-04
4.324479E-04
4.372592E-04
4.009473E-04
3.241519E-04
2.457062E-04
2.035067E-04
3.460644E-04
2.737147E-04
2.317632E-04
4.965460E-04
1.886458E-03
2.944006E-03
-8.083848E-04
3.570537E-04
4.775650E-04
5.003461E-04
6.017842E-04
7.855442E-02
5.408324E-03
1.258002E-03
1.347699E-02
-1.536335E-03
-4.179388E-02
1.134963E-03
8.423013E-04
1.181070E-03
1.149526E-03
1.432941E-03
1.238986E-03
1.718551E-03
2.148265E-03
2.299158E-03
2.694965E-03
2.747555E-03
2.850871E-03
3.352391E-03
3.708658E-03
3.571122E-03
3.739850E-03
3.652973E-03
3.869056E-03
4.053428E-03
3.893022E-03
4.352822E-03
5.222300E-03
5.602414E-03
6.278429E-03
7.400234E-03
8.573411E-03
9.515896E-03
1.120143E-02
1.219669E-02
1.380200E-02
1.501426E-02
1.616369E-02
1.707353E-02
1.909208E-02
2.065287E-02
2.241317E-02
2.395650E-02
2.565308E-02
2.697065E-02
2.864361E-02
3.070861E-02
3.172873E-02
3.376804E-02
3.495558E-02
3.703987E-02
3.885749E-02
3.968310E-02
4.056169E-02
4.233725E-02
4.355029E-02
4.452391E-02
4.620829E-02
4.785051E-02
4.907787E-02
4.977277E-02
5.100892E-02
5.127335E-02
5.210180E-02
5.408491E-02
5.457638E-02
5.526947E-02
5.656248E-02
5.666661E-02
5.744966E-02
5.768013E-02
5.714719E-02
5.889527E-02
6.006298E-02
5.957061E-02
6.133914E-02
6.107347E-02
6.166097E-02
6.312013E-02
6.249519E-02
6.255126E-02
6.244584E-02
6.285122E-02
6.351538E-02
6.385621E-02
6.353941E-02
6.373985E-02
6.319705E-02
6.379175E-02
6.411270E-02
6.401564E-02
6.305857E-02
6.284637E-02
6.260517E-02
6.174863E-02
6.192855E-02
6.198872E-02
6.208097E-02
6.189712E-02
6.104570E-02
6.070500E-02
5.995728E-02
5.999198E-02
5.833724E-02
5.789105E-02
5.710222E-02
5.667715E-02
5.674421E-02
5.667252E-02
5.476244E-02
5.322685E-02
5.233143E-02
5.171375E-02
5.102093E-02
5.016697E-02
4.979668E-02
4.863719E-02
4.712710E-02
4.602668E-02
4.481545E-02
4.376728E-02
4.282417E-02
4.072790E-02
3.904672E-02
3.814254E-02
3.688095E-02
3.568176E-02
3.375493E-02
3.289205E-02
3.147326E-02
2.898138E-02
2.744672E-02
2.625642E-02
2.478169E-02
2.328901E-02
2.133108E-02
1.990091E-02
1.769856E-02
1.657089E-02
1.495394E-02
1.353559E-02
1.267161E-02
1.104110E-02
9.889982E-03
8.859059E-03
7.666866E-03
7.119177E-03
6.087779E-03
5.223302E-03
4.878046E-03
4.057678E-03
3.695145E-03
3.692534E-03
3.689659E-03
3.629387E-03
3.373630E-03
3.559337E-03
3.435710E-03
3.230870E-03
2.726221E-03
3.450020E-03
2.489820E-03
2.484182E-03
2.119365E-03
1.414578E-03
1.356049E-03
1.295337E-03
1.165886E-03
8.779032E-04
4.948410E-04
7.759171E-04
4.610324E-04
5.186344E-04
3.985012E-04
1.668731E-04
1.706676E-04
3.302831E-04
2.243302E-04
2.634154E-04
2.079229E-04
2.620690E-04
2.429884E-04
2.791249E-04
2.192995E-04
2.938741E-04
3.961187E-04
3.616169E-04
3.653340E-04
3.496088E-04
4.044033E-04
4.181909E-04
4.336102E-04
1.468731E-04
7.285324E-05
2.044769E-03
3.570281E-03
-1.519852E-04
3.393137E-04
4.902404E-04
6.528277E-04
2.816607E-04
9.872382E-03
2.089925E-02
-1.645259E-03
-6.500314E-03
-6.751978E-02
-6.248605E-02
1.025443E-03
8.898069E-04
9.487067E-04
1.128895E-03
1.383908E-03
1.241034E-03
1.700132E-03
2.008824E-03
2.277948E-03
2.529945E-03
2.613622E-03
2.899820E-03
3.110534E-03
3.332297E-03
3.599415E-03
3.663431E-03
3.381869E-03
3.675940E-03
4.084849E-03
3.942098E-03
4.308943E-03
4.850580E-03
5.647270E-03
6.326474E-03
7.440666E-03
8.547069E-03
9.577116E-03
1.099516E-02
1.233003E-02
1.380598E-02
1.514729E-02
1.632079E-02
1.702118E-02
1.926532E-02
2.099514E-02
2.212093E-02
2.417875E-02
2.601744E-02
2.701582E-02
2.876216E-02
3.025344E-02
3.170219E-02
3.355171E-02
3.527539E-02
3.695634E-02
3.821912E-02
3.907130E-02
4.058160E-02
4.196830E-02
4.349229E-02
4.440107E-02
4.611619E-02
4.621094E-02
4.868992E-02
4.911146E-02
5.029549E-02
5.181731E-02
5.160100E-02
5.372316E-02
5.510737E-02
5.552522E-02
5.672620E-02
5.712385E-02
5.771217E-02
5.828802E-02
5.807124E-02
5.848876E-02
6.056395E-02
6.022851E-02
6.151507E-02
6.142175E-02
6.184574E-02
6.206184E-02
6.284796E-02
6.330164E-02
6.258179E-02
6.359342E-02
6.349752E-02
6.330798E-02
6.391654E-02
6.309528E-02
6.391532E-02
6.270337E-02
6.365462E-02
6.353336E-02
6.256426E-02
6.260345E-02
6.262326E-02
6.251754E-02
6.325302E-02
6.220249E-02
6.234975E-02
6.150615E-02
6.138833E-02
6.096306E-02
5.905188E-02
5.901304E-02
5.895934E-02
5.842925E-02
5.752592E-02
5.728894E-02
5.631700E-02
5.432525E-02
5.396651E-02
5.374857E-02
5.317926E-02
5.237188E-02
5.038961E-02
4.907678E-02
4.941044E-02
4.823347E-02
4.733947E-02
4.676203E-02
4.501060E-02
4.295396E-02
4.182839E-02
4.074172E-02
3.911812E-02
3.895575E-02
3.705832E-02
3.556994E-02
3.380836E-02
3.267628E-02
3.181409E-02
2.930526E-02
2.795101E-02
2.606566E-02
2.453597E-02
2.296853E-02
2.165216E-02
1.953348E-02
1.782902E-02
1.688209E-02
1.535902E-02
1.345989E-02
1.211957E-02
1.104307E-02
9.928864E-03
8.875794E-03
7.863528E-03
6.581515E-03
5.976351E-03
5.213542E-03
4.739960E-03
3.991364E-03
3.754388E-03
3.602746E-03
3.566735E-03
3.687315E-03
3.509517E-03
3.627057E-03
3.365458E-03
3.049123E-03
2.659699E-03
2.912957E-03
2.415982E-03
2.298169E-03
1.957315E-03
1.703171E-03
1.677276E-03
1.387222E-03
1.282777E-03
9.632187E-04
7.691778E-04
6.214382E-04
3.771097E-04
6.567913E-04
4.309727E-04
2.764782E-04
2.896933E-04
4.037864E-04
2.226058E-04
2.572634E-04
2.135576E-04
2.356823E-04
2.745495E-04
2.540364E-04
3.032824E-04
2.039551E-04
2.872935E-04
2.214186E-04
3.233751E-04
2.492682E-04
2.002301E-04
2.750911E-04
2.063226E-04
1.998237E-04
1.820996E-04
7.871338E-04
1.190617E-03
-1.017424E-03
-9.101483E-05
5.490382E-05
3.213843E-04
-2.336845E-02
-1.300605E-01
6.607463E-02
8.489065E-04
1.309280E-03
-7.365772E-02
-8.498766E-02
1.031847E-03
1.043593E-03
1.275863E-03
1.174115E-03
1.354642E-03
1.329106E-03
1.726809E-03
2.008290E-03
2.540825E-03
2.784166E-03
2.776985E-03
2.913186E-03
3.063006E-03
3.205401E-03
3.526019E-03
3.692263E-03
3.775352E-03
3.693611E-03
3.839666E-03
3.941527E-03
4.104370E-03
4.798987E-03
5.713641E-03
6.143701E-03
7.430038E-03
8.759367E-03
9.288612E-03
1.057773E-02
1.186356E-02
1.352365E-02
1.512701E-02
1.610532E-02
1.726719E-02
1.930488E-02
2.010277E-02
2.141199E-02
2.377672E-02
2.519901E-02
2.726137E-02
2.892150E-02
3.117329E-02
3.275377E-02
3.362916E-02
3.491750E-02
3.708410E-02
3.832537E-02
3.905676E-02
4.144381E-02
4.241881E-02
4.360945E-02
4.525849E-02
4.578991E-02
4.745523E-02
4.856880E-02
5.062292E-02
5.082044E-02
5.145328E-02
5.166898E-02
5.303571E-02
5.430764E-02
5.529968E-02
5.673567E-02
5.707436E-02
5.813636E-02
5.866064E-02
5.888233E-02
5.964475E-02
5.968397E-02
6.098434E-02
6.066900E-02
6.080657E-02
6.157267E-02
6.151071E-02
6.221305E-02
6.225640E-02
6.205370E-02
6.265063E-02
6.308028E-02
6.331359E-02
6.380999E-02
6.375512E-02
6.435921E-02
6.266403E-02
6.275922E-02
6.387204E-02
6.312174E-02
6.346719E-02
6.346337E-02
6.256466E-02
6.289300E-02
6.150049E-02
6.123097E-02
6.037214E-02
6.081931E-02
6.130858E-02
5.966707E-02
5.922420E-02
5.885783E-02
5.813815E-02
5.701919E-02
5.670298E-02
5.591326E-02
5.444752E-02
5.411132E-02
5.421930E-02
5.346906E-02
5.180684E-02
5.092633E-02
5.009984E-02
5.018454E-02
4.852312E-02
4.714122E-02
4.595030E-02
4.494296E-02
4.363389E-02
4.227587E-02
4.103178E-02
3.978490E-02
3.869649E-02
3.701812E-02
3.550207E-02
3.420443E-02
3.260604E-02
3.120975E-02
2.905863E-02
2.731685E-02
2.582539E-02
2.473983E-02
2.301263E-02
2.148569E-02
1.952875E-02
1.821910E-02
1.668875E-02
1.515304E-02
1.357205E-02
1.197279E-02
1.097023E-02
1.007890E-02
8.861988E-03
8.122717E-03
6.802215E-03
6.074159E-03
5.120311E-03
4.602209E-03
3.844122E-03
3.678389E-03
3.796314E-03
3.672948E-03
3.564563E-03
3.609658E-03
3.388219E-03
3.314039E-03
2.940367E-03
2.832088E-03
2.787820E-03
2.576541E-03
2.020083E-03
1.987422E-03
1.727900E-03
1.599919E-03
1.305170E-03
9.652609E-04
1.051275E-03
7.957418E-04
4.261238E-04
3.479023E-04
4.305052E-04
4.220051E-04
3.526897E-04
2.250550E-04
5.279911E-04
3.405570E-04
2.293105E-04
2.661579E-04
2.677192E-04
2.241447E-04
1.861578E-04
2.330327E-04
1.958944E-04
2.080160E-04
1.493149E-04
1.590688E-04
1.962039E-04
3.610616E-05
2.410611E-04
1.940201E-04
3.421987E-04
1.651789E-04
-1.599844E-04
-6.693077E-04
3.458900E-04
-7.736186E-05
1.424685E-04
6.178615E-04
-1.708205E-03
-1.076969E-01
1.603161E-03
2.157216E-03
2.256544E-02
1.076226E-01
-1.071702E-02
1.049703E-03
1.219039E-03
1.443965E-03
1.079714E-03
1.689483E-03
1.700159E-03
1.899020E-03
2.020821E-03
2.331402E-03
2.862688E-03
2.685443E-03
3.033481E-03
3.382426E-03
3.150056E-03
3.522826E-03
3.866250E-03
3.776560E-03
3.799623E-03
3.622563E-03
3.975277E-03
4.163902E-03
4.602475E-03
5.407056E-03
6.426609E-03
7.476075E-03
8.386033E-03
9.088290E-03
1.032569E-02
1.225577E-02
1.335809E-02
1.484493E-02
1.641600E-02
1.757604E-02
1.899457E-02
2.052364E-02
2.182043E-02
2.352326E-02
2.517478E-02
2.709370E-02
2.928470E-02
3.087837E-02
3.276733E-02
3.351076E-02
3.464841E-02
3.658258E-02
3.800364E-02
3.995429E-02
4.146279E-02
4.271717E-02
4.380540E-02
4.501162E-02
4.600768E-02
4.752862E-02
4.944482E-02
4.990096E-02
5.064091E-02
5.162641E-02
5.326559E-02
5.351261E-02
5.516760E-02
5.475202E-02
5.578588E-02
5.867773E-02
5.769437E-02
5.818682E-02
5.806679E-02
5.913422E-02
5.964514E-02
6.069310E-02
6.021237E-02
6.145388E-02
6.061251E-02
6.187659E-02
6.247250E-02
6.304197E-02
6.334480E-02
6.268500E-02
6.353474E-02
6.393079E-02
6.360765E-02
6.340440E-02
6.334424E-02
6.321957E-02
6.429050E-02
6.383609E-02
6.228433E-02
6.294231E-02
6.319731E-02
6.220798E-02
6.198298E-02
6.216262E-02
6.090835E-02
6.114023E-02
6.128804E-02
6.080722E-02
6.053440E-02
5.903157E-02
5.815303E-02
5.832869E-02
5.892236E-02
5.769419E-02
5.658072E-02
5.542538E-02
5.468472E-02
5.421703E-02
5.331910E-02
5.179309E-02
5.102466E-02
4.961074E-02
4.945188E-02
4.847844E-02
4.737989E-02
4.645218E-02
4.522092E-02
4.416653E-02
4.256894E-02
4.050406E-02
3.949326E-02
3.861818E-02
3.727484E-02
3.534483E-02
3.410313E-02
3.275969E-02
3.140391E-02
2.950700E-02
2.787092E-02
2.598940E-02
2.454513E-02
2.300916E-02
2.129027E-02
1.936036E-02
1.801088E-02
1.650924E-02
1.541911E-02
1.380462E-02
1.200489E-02
1.060083E-02
9.718936E-03
8.828349E-03
7.700550E-03
6.789089E-03
5.803201E-03
5.200207E-03
4.479281E-03
4.183026E-03
4.109976E-03
3.965521E-03
3.996968E-03
3.927523E-03
3.731647E-03
3.572954E-03
3.493048E-03
3.271740E-03
3.218936E-03
2.580085E-03
2.363734E-03
1.994974E-03
1.821914E-03
2.012912E-03
1.340916E-03
1.680077E-03
1.146330E-03
1.378390E-03
1.157674E-03
5.226652E-04
3.078461E-04
4.989657E-04
5.122822E-04
3.856578E-04
3.505504E-04
3.931458E-04
3.860945E-04
4.086322E-04
3.909339E-04
3.082077E-04
2.542599E-04
2.363384E-04
1.672971E-04
3.408412E-04
3.930057E-04
3.585912E-04
3.169053E-04
2.277960E-04
1.217531E-04
1.843270E-04
1.704366E-04
1.797905E-04
2.542726E-04
-1.310074E-03
-3.205084E-03
5.169342E-04
1.156192E-04
-9.811081E-04
3.430113E-04
1.645058E-04
8.676485E-02
1.599207E-03
2.369430E-02
1.527845E-02
-2.449488E-02
6.663883E-04
7.324454E-04
1.190531E-03
1.128226E-03
1.016437E-03
1.278668E-03
1.712212E-03
1.976921E-03
1.827703E-03
2.119104E-03
2.874868E-03
3.108768E-03
3.334797E-03
3.647424E-03
3.419761E-03
3.593273E-03
3.946539E-03
3.847704E-03
3.610114E-03
3.810882E-03
4.040689E-03
4.473220E-03
5.077393E-03
5.669840E-03
6.469662E-03
7.376796E-03
8.483416E-03
9.179760E-03
9.698329E-03
1.163594E-02
1.304432E-02
1.474049E-02
1.647119E-02
1.785025E-02
1.909977E-02
2.053725E-02
2.169891E-02
2.358123E-02
2.537035E-02
2.710861E-02
2.921733E-02
3.070414E-02
3.218313E-02
3.290705E-02
3.484982E-02
3.596681E-02
3.789072E-02
3.981463E-02
4.166724E-02
4.189897E-02
4.381686E-02
4.454682E-02
4.617965E-02
4.757257E-02
4.906179E-02
4.946212E-02
5.119867E-02
5.195186E-02
5.308737E-02
5.320541E-02
5.462562E-02
5.537736E-02
5.593734E-02
5.780318E-02
5.715519E-02
5.726885E-02
5.805580E-02
5.910591E-02
6.027080E-02
6.179048E-02
6.131404E-02
6.118809E-02
6.169190E-02
6.121486E-02
6.185412E-02
6.352387E-02
6.422802E-02
6.268424E-02
6.302050E-02
6.267479E-02
6.410454E-02
6.392164E-02
6.271224E-02
6.437267E-02
6.321247E-02
6.243826E-02
6.335196E-02
6.282432E-02
6.368172E-02
6.283456E-02
6.203613E-02
6.202860E-02
6.153560E-02
6.195898E-02
6.069185E-02
6.098254E-02
5.952064E-02
5.931936E-02
5.948197E-02
5.846918E-02
5.871120E-02
5.710300E-02
5.629939E-02
5.687433E-02
5.435646E-02
5.339191E-02
5.221575E-02
5.001021E-02
5.042944E-02
4.974160E-02
4.860182E-02
4.763533E-02
4.766370E-02
4.674870E-02
4.431611E-02
4.468925E-02
4.211888E-02
4.099994E-02
3.991621E-02
3.857479E-02
3.751320E-02
3.610288E-02
3.431549E-02
3.267994E-02
3.052628E-02
2.891096E-02
2.776916E-02
2.574334E-02
2.466458E-02
2.338381E-02
2.173252E-02
1.954146E-02
1.867045E-02
1.666622E-02
1.539048E-02
1.338672E-02
1.202873E-02
1.108938E-02
9.772952E-03
9.262559E-03
7.920494E-03
6.994042E-03
5.914289E-03
5.227636E-03
4.874750E-03
4.303218E-03
4.093640E-03
4.072778E-03
4.110448E-03
4.012004E-03
3.901814E-03
3.777049E-03
3.588019E-03
3.324378E-03
3.320799E-03
2.588348E-03
2.445293E-03
2.241567E-03
1.903015E-03
1.775404E-03
1.637461E-03
1.583856E-03
1.252824E-03
1.094917E-03
8.834519E-04
5.739270E-04
3.696000E-04
3.798160E-04
5.460195E-04
6.278670E-04
4.326045E-04
2.917289E-04
1.869686E-04
3.476992E-04
4.035214E-04
3.041871E-04
1.047173E-04
7.442163E-05
1.733711E-04
1.091401E-04
2.021506E-04
2.161075E-04
1.723782E-04
1.865755E-04
1.063606E-04
2.148716E-04
1.550255E-04
2.321744E-04
2.134933E-04
-5.504841E-04
-1.313153E-03
Z
0.000000E+00
1.000000E+00
2.000000E+00
3.000000E+00
4.000000E+00
5.000000E+00
6.000000E+00
7.000000E+00
8.000000E+00
9.000000E+00
1.000000E+01
1.100000E+01
1.200000E+01
1.300000E+01
1.400000E+01
1.500000E+01
1.600000E+01
1.700000E+01
1.800000E+01
1.900000E+01
2.000000E+01
2.100000E+01
2.200000E+01
2.300000E+01
2.400000E+01
2.500000E+01
2.600000E+01
2.700000E+01
2.800000E+01
2.900000E+01
3.000000E+01
3.100000E+01
3.200000E+01
3.300000E+01
3.400000E+01
3.500000E+01
3.600000E+01
3.700000E+01
3.800000E+01
3.900000E+01
4.000000E+01
4.100000E+01
4.200000E+01
4.300000E+01
4.400000E+01
4.500000E+01
4.600000E+01
4.700000E+01
4.800000E+01
4.900000E+01
5.000000E+01
5.100000E+01
5.200000E+01
5.300000E+01
5.400000E+01
5.500000E+01
5.600000E+01
5.700000E+01
5.800000E+01
5.900000E+01
6.000000E+01
6.100000E+01
6.200000E+01
6.300000E+01
6.400000E+01
6.500000E+01
6.600000E+01
6.700000E+01
6.800000E+01
6.900000E+01
7.000000E+01
7.100000E+01
7.200000E+01
7.300000E+01
7.400000E+01
7.500000E+01
7.600000E+01
7.700000E+01
7.800000E+01
7.900000E+01
8.000000E+01
8.100000E+01
8.200000E+01
8.300000E+01
8.400000E+01
8.500000E+01
8.600000E+01
8.700000E+01
8.800000E+01
8.900000E+01
9.000000E+01
9.100000E+01
9.200000E+01
9.300000E+01
9.400000E+01
9.500000E+01
9.600000E+01
9.700000E+01
9.800000E+01
9.900000E+01
1.000000E+02
1.010000E+02
1.020000E+02
1.030000E+02
1.040000E+02
1.050000E+02
1.060000E+02
1.070000E+02
1.080000E+02
1.090000E+02
1.100000E+02
1.110000E+02
1.120000E+02
1.130000E+02
1.140000E+02
1.150000E+02
1.160000E+02
1.170000E+02
1.180000E+02
1.190000E+02
1.200000E+02
1.210000E+02
1.220000E+02
1.230000E+02
1.240000E+02
1.250000E+02
1.260000E+02
1.270000E+02
1.280000E+02
1.290000E+02
1.300000E+02
1.310000E+02
1.320000E+02
1.330000E+02
1.340000E+02
1.350000E+02
1.360000E+02
1.370000E+02
1.380000E+02
1.390000E+02
1.400000E+02
1.410000E+02
1.420000E+02
1.430000E+02
1.440000E+02
1.450000E+02
1.460000E+02
1.470000E+02
1.480000E+02
1.490000E+02
1.500000E+02
1.510000E+02
1.520000E+02
1.530000E+02
1.540000E+02
1.550000E+02
1.560000E+02
1.570000E+02
1.580000E+02
1.590000E+02
1.600000E+02
1.610000E+02
1.620000E+02
1.630000E+02
1.640000E+02
1.650000E+02
1.660000E+02
1.670000E+02
1.680000E+02
1.690000E+02
1.700000E+02
1.710000E+02
1.720000E+02
1.730000E+02
1.740000E+02
1.750000E+02
1.760000E+02
1.770000E+02
1.780000E+02
1.790000E+02
1.800000E+02
1.810000E+02
1.820000E+02
1.830000E+02
1.840000E+02
1.850000E+02
1.860000E+02
1.870000E+02
1.880000E+02
1.890000E+02
1.900000E+02
1.910000E+02
1.920000E+02
1.930000E+02
1.940000E+02
1.950000E+02
1.960000E+02
1.970000E+02
1.980000E+02
1.990000E+02
2.000000E+02
0.000000E+00
1.000000E+00
2.000000E+00
3.000000E+00
4.000000E+00
5.000000E+00
6.000000E+00
7.000000E+00
8.000000E+00
9.000000E+00
1.000000E+01
1.100000E+01
1.200000E+01
1.300000E+01
1.400000E+01
1.500000E+01
1.600000E+01
1.700000E+01
1.800000E+01
1.900000E+01
2.000000E+01
2.100000E+01
2.200000E+01
2.300000E+01
2.400000E+01
2.500000E+01
2.600000E+01
2.700000E+01
2.800000E+01
2.900000E+01
3.000000E+01
3.100000E+01
3.200000E+01
3.300000E+01
3.400000E+01
3.500000E+01
3.600000E+01
3.700000E+01
3.800000E+01
3.900000E+01
4.000000E+01
4.100000E+01
4.200000E+01
4.300000E+01
4.400000E+01
4.500000E+01
4.600000E+01
4.700000E+01
4.800000E+01
4.900000E+01
5.000000E+01
5.100000E+01
5.200000E+01
5.300000E+01
5.400000E+01
5.500000E+01
5.600000E+01
5.700000E+01
5.800000E+01
5.900000E+01
6.000000E+01
6.100000E+01
6.200000E+01
6.300000E+01
6.400000E+01
6.500000E+01
6.600000E+01
6.700000E+01
6.800000E+01
6.900000E+01
7.000000E+01
7.100000E+01
7.200000E+01
7.300000E+01
7.400000E+01
7.500000E+01
7.600000E+01
7.700000E+01
7.800000E+01
7.900000E+01
8.000000E+01
8.100000E+01
8.200000E+01
8.300000E+01
8.400000E+01
8.500000E+01
8.600000E+01
8.700000E+01
8.800000E+01
8.900000E+01
9.000000E+01
9.100000E+01
9.200000E+01
9.300000E+01
9.400000E+01
9.500000E+01
9.600000E+01
9.700000E+01
9.800000E+01
9.900000E+01
1.000000E+02
1.010000E+02
1.020000E+02
1.030000E+02
1.040000E+02
1.050000E+02
1.060000E+02
1.070000E+02
1.080000E+02
1.090000E+02
1.100000E+02
1.110000E+02
1.120000E+02
1.130000E+02
1.140000E+02
1.150000E+02
1.160000E+02
1.170000E+02
1.180000E+02
1.190000E+02
1.200000E+02
1.210000E+02
1.220000E+02
1.230000E+02
1.240000E+02
1.250000E+02
1.260000E+02
1.270000E+02
1.280000E+02
1.290000E+02
1.300000E+02
1.310000E+02
1.320000E+02
1.330000E+02
1.340000E+02
1.350000E+02
1.360000E+02
1.370000E+02
1.380000E+02
1.390000E+02
1.400000E+02
1.410000E+02
1.420000E+02
1.430000E+02
1.440000E+02
1.450000E+02
1.460000E+02
1.470000E+02
1.480000E+02
1.490000E+02
1.500000E+02
1.510000E+02
1.520000E+02
1.530000E+02
1.540000E+02
1.550000E+02
1.560000E+02
1.570000E+02
1.580000E+02
1.590000E+02
1.600000E+02
1.610000E+02
1.620000E+02
1.630000E+02
1.640000E+02
1.650000E+02
1.660000E+02
1.670000E+02
1.680000E+02
1.690000E+02
1.700000E+02
1.710000E+02
1.720000E+02
1.730000E+02
1.740000E+02
1.750000E+02
1.760000E+02
1.770000E+02
1.780000E+02
1.790000E+02
1.800000E+02
1.810000E+02
1.820000E+02
1.830000E+02
1.840000E+02
1.850000E+02
1.860000E+02
1.870000E+02
1.880000E+02
1.890000E+02
1.900000E+02
1.910000E+02
1.920000E+02
1.930000E+02
1.940000E+02
1.950000E+02
1.960000E+02
1.970000E+02
1.980000E+02
1.990000E+02
2.000000E+02
0.000000E+00
1.000000E+00
2.000000E+00
3.000000E+00
4.000000E+00
5.000000E+00
6.000000E+00
7.000000E+00
8.000000E+00
9.000000E+00
1.000000E+01
1.100000E+01
1.200000E+01
1.300000E+01
1.400000E+01
1.500000E+01
1.600000E+01
1.700000E+01
1.800000E+01
1.900000E+01
2.000000E+01
2.100000E+01
2.200000E+01
2.300000E+01
2.400000E+01
2.500000E+01
2.600000E+01
2.700000E+01
2.800000E+01
2.900000E+01
3.000000E+01
3.100000E+01
3.200000E+01
3.300000E+01
3.400000E+01
3.500000E+01
3.600000E+01
3.700000E+01
3.800000E+01
3.900000E+01
4.000000E+01
4.100000E+01
4.200000E+01
4.300000E+01
4.400000E+01
4.500000E+01
4.600000E+01
4.700000E+01
4.800000E+01
4.900000E+01
5.000000E+01
5.100000E+01
5.200000E+01
5.300000E+01
5.400000E+01
5.500000E+01
5.600000E+01
5.700000E+01
5.800000E+01
5.900000E+01
6.000000E+01
6.100000E+01
6.200000E+01
6.300000E+01
6.400000E+01
6.500000E+01
6.600000E+01
6.700000E+01
6.800000E+01
6.900000E+01
7.000000E+01
7.100000E+01
7.200000E+01
7.300000E+01
7.400000E+01
7.500000E+01
7.600000E+01
7.700000E+01
7.800000E+01
7.900000E+01
8.000000E+01
8.100000E+01
8.200000E+01
8.300000E+01
8.400000E+01
8.500000E+01
8.600000E+01
8.700000E+01
8.800000E+01
8.900000E+01
9.000000E+01
9.100000E+01
9.200000E+01
9.300000E+01
9.400000E+01
9.500000E+01
9.600000E+01
9.700000E+01
9.800000E+01
9.900000E+01
1.000000E+02
1.010000E+02
1.020000E+02
1.030000E+02
1.040000E+02
1.050000E+02
1.060000E+02
1.070000E+02
1.080000E+02
1.090000E+02
1.100000E+02
1.110000E+02
1.120000E+02
1.130000E+02
1.140000E+02
1.150000E+02
1.160000E+02
1.170000E+02
1.180000E+02
1.190000E+02
1.200000E+02
1.210000E+02
1.220000E+02
1.230000E+02
1.240000E+02
1.250000E+02
1.260000E+02
1.270000E+02
1.280000E+02
1.290000E+02
1.300000E+02
1.310000E+02
1.320000E+02
1.330000E+02
1.340000E+02
1.350000E+02
1.360000E+02
1.370000E+02
1.380000E+02
1.390000E+02
1.400000E+02
1.410000E+02
1.420000E+02
1.430000E+02
1.440000E+02
1.450000E+02
1.460000E+02
1.470000E+02
1.480000E+02
1.490000E+02
1.500000E+02
1.510000E+02
1.520000E+02
1.530000E+02
1.540000E+02
1.550000E+02
1.560000E+02
1.570000E+02
1.580000E+02
1.590000E+02
1.600000E+02
1.610000E+02
1.620000E+02
1.630000E+02
1.640000E+02
1.650000E+02
1.660000E+02
1.670000E+02
1.680000E+02
1.690000E+02
1.700000E+02
1.710000E+02
1.720000E+02
1.730000E+02
1.740000E+02
1.750000E+02
1.760000E+02
1.770000E+02
1.780000E+02
1.790000E+02
1.800000E+02
1.810000E+02
1.820000E+02
1.830000E+02
1.840000E+02
1.850000E+02
1.860000E+02
1.870000E+02
1.880000E+02
1.890000E+02
1.900000E+02
1.910000E+02
1.920000E+02
1.930000E+02
1.940000E+02
1.950000E+02
1.960000E+02
1.970000E+02
1.980000E+02
1.990000E+02
2.000000E+02
0.000000E+00
1.000000E+00
2.000000E+00
3.000000E+00
4.000000E+00
5.000000E+00
6.000000E+00
7.000000E+00
8.000000E+00
9.000000E+00
1.000000E+01
1.100000E+01
1.200000E+01
1.300000E+01
1.400000E+01
1.500000E+01
1.600000E+01
1.700000E+01
1.800000E+01
1.900000E+01
2.000000E+01
2.100000E+01
2.200000E+01
2.300000E+01
2.400000E+01
2.500000E+01
2.600000E+01
2.700000E+01
2.800000E+01
2.900000E+01
3.000000E+01
3.100000E+01
3.200000E+01
3.300000E+01
3.400000E+01
3.500000E+01
3.600000E+01
3.700000E+01
3.800000E+01
3.900000E+01
4.000000E+01
4.100000E+01
4.200000E+01
4.300000E+01
4.400000E+01
4.500000E+01
4.600000E+01
4.700000E+01
4.800000E+01
4.900000E+01
5.000000E+01
5.100000E+01
5.200000E+01
5.300000E+01
5.400000E+01
5.500000E+01
5.600000E+01
5.700000E+01
5.800000E+01
5.900000E+01
6.000000E+01
6.100000E+01
6.200000E+01
6.300000E+01
6.400000E+01
6.500000E+01
6.600000E+01
6.700000E+01
6.800000E+01
6.900000E+01
7.000000E+01
7.100000E+01
7.200000E+01
7.300000E+01
7.400000E+01
7.500000E+01
7.600000E+01
7.700000E+01
7.800000E+01
7.900000E+01
8.000000E+01
8.100000E+01
8.200000E+01
8.300000E+01
8.400000E+01
8.500000E+01
8.600000E+01
8.700000E+01
8.800000E+01
8.900000E+01
9.000000E+01
9.100000E+01
9.200000E+01
9.300000E+01
9.400000E+01
9.500000E+01
9.600000E+01
9.700000E+01
9.800000E+01
9.900000E+01
1.000000E+02
1.010000E+02
1.020000E+02
1.030000E+02
1.040000E+02
1.050000E+02
1.060000E+02
1.070000E+02
1.080000E+02
1.090000E+02
1.100000E+02
1.110000E+02
1.120000E+02
1.130000E+02
1.140000E+02
1.150000E+02
1.160000E+02
1.170000E+02
1.180000E+02
1.190000E+02
1.200000E+02
1.210000E+02
1.220000E+02
1.230000E+02
1.240000E+02
1.250000E+02
1.260000E+02
1.270000E+02
1.280000E+02
1.290000E+02
1.300000E+02
1.310000E+02
1.320000E+02
1.330000E+02
1.340000E+02
1.350000E+02
1.360000E+02
1.370000E+02
1.380000E+02
1.390000E+02
1.400000E+02
1.410000E+02
1.420000E+02
1.430000E+02
1.440000E+02
1.450000E+02
1.460000E+02
1.470000E+02
1.480000E+02
1.490000E+02
1.500000E+02
1.510000E+02
1.520000E+02
1.530000E+02
1.540000E+02
1.550000E+02
1.560000E+02
1.570000E+02
1.580000E+02
1.590000E+02
1.600000E+02
1.610000E+02
1.620000E+02
1.630000E+02
1.640000E+02
1.650000E+02
1.660000E+02
1.670000E+02
1.680000E+02
1.690000E+02
1.700000E+02
1.710000E+02
1.720000E+02
1.730000E+02
1.740000E+02
1.750000E+02
1.760000E+02
1.770000E+02
1.780000E+02
1.790000E+02
1.800000E+02
1.810000E+02
1.820000E+02
1.830000E+02
1.840000E+02
1.850000E+02
1.860000E+02
1.870000E+02
1.880000E+02
1.890000E+02
1.900000E+02
1.910000E+02
1.920000E+02
1.930000E+02
1.940000E+02
1.950000E+02
1.960000E+02
1.970000E+02
1.980000E+02
1.990000E+02
2.000000E+02
0.000000E+00
1.000000E+00
2.000000E+00
3.000000E+00
4.000000E+00
5.000000E+00
6.000000E+00
7.000000E+00
8.000000E+00
9.000000E+00
1.000000E+01
1.100000E+01
1.200000E+01
1.300000E+01
1.400000E+01
1.500000E+01
1.600000E+01
1.700000E+01
1.800000E+01
1.900000E+01
2.000000E+01
2.100000E+01
2.200000E+01
2.300000E+01
2.400000E+01
2.500000E+01
2.600000E+01
2.700000E+01
2.800000E+01
2.900000E+01
3.000000E+01
3.100000E+01
3.200000E+01
3.300000E+01
3.400000E+01
3.500000E+01
3.600000E+01
3.700000E+01
3.800000E+01
3.900000E+01
4.000000E+01
4.100000E+01
4.200000E+01
4.300000E+01
4.400000E+01
4.500000E+01
4.600000E+01
4.700000E+01
4.800000E+01
4.900000E+01
5.000000E+01
5.100000E+01
5.200000E+01
5.300000E+01
5.400000E+01
5.500000E+01
5.600000E+01
5.700000E+01
5.800000E+01
5.900000E+01
6.000000E+01
6.100000E+01
6.200000E+01
6.300000E+01
6.400000E+01
6.500000E+01
6.600000E+01
6.700000E+01
6.800000E+01
6.900000E+01
7.000000E+01
7.100000E+01
7.200000E+01
7.300000E+01
7.400000E+01
7.500000E+01
7.600000E+01
7.700000E+01
7.800000E+01
7.900000E+01
8.000000E+01
8.100000E+01
8.200000E+01
8.300000E+01
8.400000E+01
8.500000E+01
8.600000E+01
8.700000E+01
8.800000E+01
8.900000E+01
9.000000E+01
9.100000E+01
9.200000E+01
9.300000E+01
9.400000E+01
9.500000E+01
9.600000E+01
9.700000E+01
9.800000E+01
9.900000E+01
1.000000E+02
1.010000E+02
1.020000E+02
1.030000E+02
1.040000E+02
1.050000E+02
1.060000E+02
1.070000E+02
1.080000E+02
1.090000E+02
1.100000E+02
1.110000E+02
1.120000E+02
1.130000E+02
1.140000E+02
1.150000E+02
1.160000E+02
1.170000E+02
1.180000E+02
1.190000E+02
1.200000E+02
1.210000E+02
1.220000E+02
1.230000E+02
1.240000E+02
1.250000E+02
1.260000E+02
1.270000E+02
1.280000E+02
1.290000E+02
1.300000E+02
1.310000E+02
1.320000E+02
1.330000E+02
1.340000E+02
1.350000E+02
1.360000E+02
1.370000E+02
1.380000E+02
1.390000E+02
1.400000E+02
1.410000E+02
1.420000E+02
1.430000E+02
1.440000E+02
1.450000E+02
1.460000E+02
1.470000E+02
1.480000E+02
1.490000E+02
1.500000E+02
1.510000E+02
1.520000E+02
1.530000E+02
1.540000E+02
1.550000E+02
1.560000E+02
1.570000E+02
1.580000E+02
1.590000E+02
1.600000E+02
1.610000E+02
1.620000E+02
1.630000E+02
1.640000E+02
1.650000E+02
1.660000E+02
1.670000E+02
1.680000E+02
1.690000E+02
1.700000E+02
1.710000E+02
1.720000E+02
1.730000E+02
1.740000E+02
1.750000E+02
1.760000E+02
1.770000E+02
1.780000E+02
1.790000E+02
1.800000E+02
1.810000E+02
1.820000E+02
1.830000E+02
1.840000E+02
1.850000E+02
1.860000E+02
1.870000E+02
1.880000E+02
1.890000E+02
1.900000E+02
1.910000E+02
1.920000E+02
1.930000E+02
1.940000E+02
1.950000E+02
1.960000E+02
1.970000E+02
1.980000E+02
1.990000E+02
2.000000E+02
0.000000E+00
1.000000E+00
2.000000E+00
3.000000E+00
4.000000E+00
5.000000E+00
6.000000E+00
7.000000E+00
8.000000E+00
9.000000E+00
1.000000E+01
1.100000E+01
1.200000E+01
1.300000E+01
1.400000E+01
1.500000E+01
1.600000E+01
1.700000E+01
1.800000E+01
1.900000E+01
2.000000E+01
2.100000E+01
2.200000E+01
2.300000E+01
2.400000E+01
2.500000E+01
2.600000E+01
2.700000E+01
2.800000E+01
2.900000E+01
3.000000E+01
3.100000E+01
3.200000E+01
3.300000E+01
3.400000E+01
3.500000E+01
3.600000E+01
3.700000E+01
3.800000E+01
3.900000E+01
4.000000E+01
4.100000E+01
4.200000E+01
4.300000E+01
4.400000E+01
4.500000E+01
4.600000E+01
4.700000E+01
4.800000E+01
4.900000E+01
5.000000E+01
5.100000E+01
5.200000E+01
5.300000E+01
5.400000E+01
5.500000E+01
5.600000E+01
5.700000E+01
5.800000E+01
5.900000E+01
6.000000E+01
6.100000E+01
6.200000E+01
6.300000E+01
6.400000E+01
6.500000E+01
6.600000E+01
6.700000E+01
6.800000E+01
6.900000E+01
7.000000E+01
7.100000E+01
7.200000E+01
7.300000E+01
7.400000E+01
7.500000E+01
7.600000E+01
7.700000E+01
7.800000E+01
7.900000E+01
8.000000E+01
8.100000E+01
8.200000E+01
8.300000E+01
8.400000E+01
8.500000E+01
8.600000E+01
8.700000E+01
8.800000E+01
8.900000E+01
9.000000E+01
9.100000E+01
9.200000E+01
9.300000E+01
9.400000E+01
9.500000E+01
9.600000E+01
9.700000E+01
9.800000E+01
9.900000E+01
1.000000E+02
1.010000E+02
1.020000E+02
1.030000E+02
1.040000E+02
1.050000E+02
1.060000E+02
1.070000E+02
1.080000E+02
1.090000E+02
1.100000E+02
1.110000E+02
1.120000E+02
1.130000E+02
1.140000E+02
1.150000E+02
1.160000E+02
1.170000E+02
1.180000E+02
1.190000E+02
1.200000E+02
1.210000E+02
1.220000E+02
1.230000E+02
1.240000E+02
1.250000E+02
1.260000E+02
1.270000E+02
1.280000E+02
1.290000E+02
1.300000E+02
1.310000E+02
1.320000E+02
1.330000E+02
1.340000E+02
1.350000E+02
1.360000E+02
1.370000E+02
1.380000E+02
1.390000E+02
1.400000E+02
1.410000E+02
1.420000E+02
1.430000E+02
1.440000E+02
1.450000E+02
1.460000E+02
1.470000E+02
1.480000E+02
1.490000E+02
1.500000E+02
1.510000E+02
1.520000E+02
1.530000E+02
1.540000E+02
1.550000E+02
1.560000E+02
1.570000E+02
1.580000E+02
1.590000E+02
1.600000E+02
1.610000E+02
1.620000E+02
1.630000E+02
1.640000E+02
1.650000E+02
1.660000E+02
1.670000E+02
1.680000E+02
1.690000E+02
1.700000E+02
1.710000E+02
1.720000E+02
1.730000E+02
1.740000E+02
1.750000E+02
1.760000E+02
1.770000E+02
1.780000E+02
1.790000E+02
1.800000E+02
1.810000E+02
1.820000E+02
1.830000E+02
1.840000E+02
1.850000E+02
1.860000E+02
1.870000E+02
1.880000E+02
1.890000E+02
1.900000E+02
1.910000E+02
1.920000E+02
1.930000E+02
1.940000E+02
1.950000E+02
1.960000E+02
1.970000E+02
1.980000E+02
1.990000E+02
2.000000E+02
0.000000E+00
1.000000E+00
2.000000E+00
3.000000E+00
4.000000E+00
5.000000E+00
6.000000E+00
7.000000E+00
8.000000E+00
9.000000E+00
1.000000E+01
1.100000E+01
1.200000E+01
1.300000E+01
1.400000E+01
1.500000E+01
1.600000E+01
1.700000E+01
1.800000E+01
1.900000E+01
2.000000E+01
2.100000E+01
2.200000E+01
2.300000E+01
2.400000E+01
2.500000E+01
2.600000E+01
2.700000E+01
2.800000E+01
2.900000E+01
3.000000E+01
3.100000E+01
3.200000E+01
3.300000E+01
3.400000E+01
3.500000E+01
3.600000E+01
3.700000E+01
3.800000E+01
3.900000E+01
4.000000E+01
4.100000E+01
4.200000E+01
4.300000E+01
4.400000E+01
4.500000E+01
4.600000E+01
4.700000E+01
4.800000E+01
4.900000E+01
5.000000E+01
5.100000E+01
5.200000E+01
5.300000E+01
5.400000E+01
5.500000E+01
5.600000E+01
5.700000E+01
5.800000E+01
5.900000E+01
6.000000E+01
6.100000E+01
6.200000E+01
6.300000E+01
6.400000E+01
6.500000E+01
6.600000E+01
6.700000E+01
6.800000E+01
6.900000E+01
7.000000E+01
7.100000E+01
7.200000E+01
7.300000E+01
7.400000E+01
7.500000E+01
7.600000E+01
7.700000E+01
7.800000E+01
7.900000E+01
8.000000E+01
8.100000E+01
8.200000E+01
8.300000E+01
8.400000E+01
8.500000E+01
8.600000E+01
8.700000E+01
8.800000E+01
8.900000E+01
9.000000E+01
9.100000E+01
9.200000E+01
9.300000E+01
9.400000E+01
9.500000E+01
9.600000E+01
9.700000E+01
9.800000E+01
9.900000E+01
1.000000E+02
1.010000E+02
1.020000E+02
1.030000E+02
1.040000E+02
1.050000E+02
1.060000E+02
1.070000E+02
1.080000E+02
1.090000E+02
1.100000E+02
1.110000E+02
1.120000E+02
1.130000E+02
1.140000E+02
1.150000E+02
1.160000E+02
1.170000E+02
1.180000E+02
1.190000E+02
1.200000E+02
1.210000E+02
1.220000E+02
1.230000E+02
1.240000E+02
1.250000E+02
1.260000E+02
1.270000E+02
1.280000E+02
1.290000E+02
1.300000E+02
1.310000E+02
1.320000E+02
1.330000E+02
1.340000E+02
1.350000E+02
1.360000E+02
1.370000E+02
1.380000E+02
1.390000E+02
1.400000E+02
1.410000E+02
1.420000E+02
1.430000E+02
1.440000E+02
1.450000E+02
1.460000E+02
1.470000E+02
1.480000E+02
1.490000E+02
1.500000E+02
1.510000E+02
1.520000E+02
1.530000E+02
1.540000E+02
1.550000E+02
1.560000E+02
1.570000E+02
1.580000E+02
1.590000E+02
1.600000E+02
1.610000E+02
1.620000E+02
1.630000E+02
1.640000E+02
1.650000E+02
1.660000E+02
1.670000E+02
1.680000E+02
1.690000E+02
1.700000E+02
1.710000E+02
1.720000E+02
1.730000E+02
1.740000E+02
1.750000E+02
1.760000E+02
1.770000E+02
1.780000E+02
1.790000E+02
1.800000E+02
1.810000E+02
1.820000E+02
1.830000E+02
1.840000E+02
1.850000E+02
1.860000E+02
1.870000E+02
1.880000E+02
1.890000E+02
1.900000E+02
1.910000E+02
1.920000E+02
1.930000E+02
1.940000E+02
1.950000E+02
1.960000E+02
1.970000E+02
1.980000E+02
1.990000E+02
2.000000E+02
0.000000E+00
1.000000E+00
2.000000E+00
3.000000E+00
4.000000E+00
5.000000E+00
6.000000E+00
7.000000E+00
8.000000E+00
9.000000E+00
1.000000E+01
1.100000E+01
1.200000E+01
1.300000E+01
1.400000E+01
1.500000E+01
1.600000E+01
1.700000E+01
1.800000E+01
1.900000E+01
2.000000E+01
2.100000E+01
2.200000E+01
2.300000E+01
2.400000E+01
2.500000E+01
2.600000E+01
2.700000E+01
2.800000E+01
2.900000E+01
3.000000E+01
3.100000E+01
3.200000E+01
3.300000E+01
3.400000E+01
3.500000E+01
3.600000E+01
3.700000E+01
3.800000E+01
3.900000E+01
4.000000E+01
4.100000E+01
4.200000E+01
4.300000E+01
4.400000E+01
4.500000E+01
4.600000E+01
4.700000E+01
4.800000E+01
4.900000E+01
5.000000E+01
5.100000E+01
5.200000E+01
5.300000E+01
5.400000E+01
5.500000E+01
5.600000E+01
5.700000E+01
5.800000E+01
5.900000E+01
6.000000E+01
6.100000E+01
6.200000E+01
6.300000E+01
6.400000E+01
6.500000E+01
6.600000E+01
6.700000E+01
6.800000E+01
6.900000E+01
7.000000E+01
7.100000E+01
7.200000E+01
7.300000E+01
7.400000E+01
7.500000E+01
7.600000E+01
7.700000E+01
7.800000E+01
7.900000E+01
8.000000E+01
8.100000E+01
8.200000E+01
8.300000E+01
8.400000E+01
8.500000E+01
8.600000E+01
8.700000E+01
8.800000E+01
8.900000E+01
9.000000E+01
9.100000E+01
9.200000E+01
9.300000E+01
9.400000E+01
9.500000E+01
9.600000E+01
9.700000E+01
9.800000E+01
9.900000E+01
1.000000E+02
1.010000E+02
1.020000E+02
1.030000E+02
1.040000E+02
1.050000E+02
1.060000E+02
1.070000E+02
1.080000E+02
1.090000E+02
1.100000E+02
1.110000E+02
1.120000E+02
1.130000E+02
1.140000E+02
1.150000E+02
1.160000E+02
1.170000E+02
1.180000E+02
1.190000E+02
1.200000E+02
1.210000E+02
1.220000E+02
1.230000E+02
1.240000E+02
1.250000E+02
1.260000E+02
1.270000E+02
1.280000E+02
1.290000E+02
1.300000E+02
1.310000E+02
1.320000E+02
1.330000E+02
1.340000E+02
1.350000E+02
1.360000E+02
1.370000E+02
1.380000E+02
1.390000E+02
1.400000E+02
1.410000E+02
1.420000E+02
1.430000E+02
1.440000E+02
1.450000E+02
1.460000E+02
1.470000E+02
1.480000E+02
1.490000E+02
1.500000E+02
1.510000E+02
1.520000E+02
1.530000E+02
1.540000E+02
1.550000E+02
1.560000E+02
1.570000E+02
1.580000E+02
1.590000E+02
1.600000E+02
1.610000E+02
1.620000E+02
1.630000E+02
1.640000E+02
1.650000E+02
1.660000E+02
1.670000E+02
1.680000E+02
1.690000E+02
1.700000E+02
1.710000E+02
1.720000E+02
1.730000E+02
1.740000E+02
1.750000E+02
1.760000E+02
1.770000E+02
1.780000E+02
1.790000E+02
1.800000E+02
1.810000E+02
1.820000E+02
1.830000E+02
1.840000E+02
1.850000E+02
1.860000E+02
1.870000E+02
1.880000E+02
1.890000E+02
1.900000E+02
1.910000E+02
1.920000E+02
1.930000E+02
1.940000E+02
1.950000E+02
1.960000E+02
1.970000E+02
1.980000E+02
1.990000E+02
2.000000E+02
0.000000E+00
1.000000E+00
2.000000E+00
3.000000E+00
4.000000E+00
5.000000E+00
6.000000E+00
7.000000E+00
8.000000E+00
9.000000E+00
1.000000E+01
1.100000E+01
1.200000E+01
1.300000E+01
1.400000E+01
1.500000E+01
1.600000E+01
1.700000E+01
1.800000E+01
1.900000E+01
2.000000E+01
2.100000E+01
2.200000E+01
2.300000E+01
2.400000E+01
2.500000E+01
2.600000E+01
2.700000E+01
2.800000E+01
2.900000E+01
3.000000E+01
3.100000E+01
3.200000E+01
3.300000E+01
3.400000E+01
3.500000E+01
3.600000E+01
3.700000E+01
3.800000E+01
3.900000E+01
4.000000E+01
4.100000E+01
4.200000E+01
4.300000E+01
4.400000E+01
4.500000E+01
4.600000E+01
4.700000E+01
4.800000E+01
4.900000E+01
5.000000E+01
5.100000E+01
5.200000E+01
5.300000E+01
5.400000E+01
5.500000E+01
5.600000E+01
5.700000E+01
5.800000E+01
5.900000E+01
6.000000E+01
6.100000E+01
6.200000E+01
6.300000E+01
6.400000E+01
6.500000E+01
6.600000E+01
6.700000E+01
6.800000E+01
6.900000E+01
7.000000E+01
7.100000E+01
7.200000E+01
7.300000E+01
7.400000E+01
7.500000E+01
7.600000E+01
7.700000E+01
7.800000E+01
7.900000E+01
8.000000E+01
8.100000E+01
8.200000E+01
8.300000E+01
8.400000E+01
8.500000E+01
8.600000E+01
8.700000E+01
8.800000E+01
8.900000E+01
9.000000E+01
9.100000E+01
9.200000E+01
9.300000E+01
9.400000E+01
9.500000E+01
9.600000E+01
9.700000E+01
9.800000E+01
9.900000E+01
1.000000E+02
1.010000E+02
1.020000E+02
1.030000E+02
1.040000E+02
1.050000E+02
1.060000E+02
1.070000E+02
1.080000E+02
1.090000E+02
1.100000E+02
1.110000E+02
1.120000E+02
1.130000E+02
1.140000E+02
1.150000E+02
1.160000E+02
1.170000E+02
1.180000E+02
1.190000E+02
1.200000E+02
1.210000E+02
1.220000E+02
1.230000E+02
1.240000E+02
1.250000E+02
1.260000E+02
1.270000E+02
1.280000E+02
1.290000E+02
1.300000E+02
1.310000E+02
1.320000E+02
1.330000E+02
1.340000E+02
1.350000E+02
1.360000E+02
1.370000E+02
1.380000E+02
1.390000E+02
1.400000E+02
1.410000E+02
1.420000E+02
1.430000E+02
1.440000E+02
1.450000E+02
1.460000E+02
1.470000E+02
1.480000E+02
1.490000E+02
1.500000E+02
1.510000E+02
1.520000E+02
1.530000E+02
1.540000E+02
1.550000E+02
1.560000E+02
1.570000E+02
1.580000E+02
1.590000E+02
1.600000E+02
1.610000E+02
1.620000E+02
1.630000E+02
1.640000E+02
1.650000E+02
1.660000E+02
1.670000E+02
1.680000E+02
1.690000E+02
1.700000E+02
1.710000E+02
1.720000E+02
1.730000E+02
1.740000E+02
1.750000E+02
1.760000E+02
1.770000E+02
1.780000E+02
1.790000E+02
1.800000E+02
1.810000E+02
1.820000E+02
1.830000E+02
1.840000E+02
1.850000E+02
1.860000E+02
1.870000E+02
1.880000E+02
1.890000E+02
1.900000E+02
1.910000E+02
1.920000E+02
1.930000E+02
1.940000E+02
[truncated: 164,698 more chars]
