# Supplementary material for: Visualization of porosity and pore size gradients in electrospun scaffolds using laser metrology
Source: PLoS One. 2023 Mar 9;18(3):e0282903. doi: 10.1371/journal.pone.0282903 (PMC9997878; doi:10.1371/journal.pone.0282903)
Supplement: S1 Data — (GZ) [file pone.0282903.s002.gz › data/Thickness&Porosity/166.DepositThickness.txt]

THETA
0.000000E+00
0.000000E+00
0.000000E+00
0.000000E+00
0.000000E+00
0.000000E+00
0.000000E+00
0.000000E+00
0.000000E+00
0.000000E+00
0.000000E+00
0.000000E+00
0.000000E+00
0.000000E+00
0.000000E+00
0.000000E+00
0.000000E+00
0.000000E+00
0.000000E+00
0.000000E+00
0.000000E+00
0.000000E+00
0.000000E+00
0.000000E+00
0.000000E+00
0.000000E+00
0.000000E+00
0.000000E+00
0.000000E+00
0.000000E+00
0.000000E+00
0.000000E+00
0.000000E+00
0.000000E+00
0.000000E+00
0.000000E+00
0.000000E+00
0.000000E+00
0.000000E+00
0.000000E+00
0.000000E+00
0.000000E+00
0.000000E+00
0.000000E+00
0.000000E+00
0.000000E+00
0.000000E+00
0.000000E+00
0.000000E+00
0.000000E+00
0.000000E+00
0.000000E+00
0.000000E+00
0.000000E+00
0.000000E+00
0.000000E+00
0.000000E+00
0.000000E+00
0.000000E+00
0.000000E+00
0.000000E+00
0.000000E+00
0.000000E+00
0.000000E+00
0.000000E+00
0.000000E+00
0.000000E+00
0.000000E+00
0.000000E+00
0.000000E+00
0.000000E+00
0.000000E+00
0.000000E+00
0.000000E+00
0.000000E+00
0.000000E+00
0.000000E+00
0.000000E+00
0.000000E+00
0.000000E+00
0.000000E+00
0.000000E+00
0.000000E+00
0.000000E+00
0.000000E+00
0.000000E+00
0.000000E+00
0.000000E+00
0.000000E+00
0.000000E+00
0.000000E+00
0.000000E+00
0.000000E+00
0.000000E+00
0.000000E+00
0.000000E+00
0.000000E+00
0.000000E+00
0.000000E+00
0.000000E+00
0.000000E+00
0.000000E+00
0.000000E+00
0.000000E+00
0.000000E+00
0.000000E+00
0.000000E+00
0.000000E+00
0.000000E+00
0.000000E+00
0.000000E+00
0.000000E+00
0.000000E+00
0.000000E+00
0.000000E+00
0.000000E+00
0.000000E+00
0.000000E+00
0.000000E+00
0.000000E+00
0.000000E+00
0.000000E+00
0.000000E+00
0.000000E+00
0.000000E+00
0.000000E+00
0.000000E+00
0.000000E+00
0.000000E+00
0.000000E+00
0.000000E+00
0.000000E+00
0.000000E+00
0.000000E+00
0.000000E+00
0.000000E+00
0.000000E+00
0.000000E+00
0.000000E+00
0.000000E+00
0.000000E+00
0.000000E+00
0.000000E+00
0.000000E+00
0.000000E+00
0.000000E+00
0.000000E+00
0.000000E+00
0.000000E+00
0.000000E+00
0.000000E+00
0.000000E+00
0.000000E+00
0.000000E+00
0.000000E+00
0.000000E+00
0.000000E+00
0.000000E+00
0.000000E+00
0.000000E+00
0.000000E+00
0.000000E+00
0.000000E+00
0.000000E+00
0.000000E+00
0.000000E+00
0.000000E+00
0.000000E+00
0.000000E+00
0.000000E+00
0.000000E+00
0.000000E+00
0.000000E+00
0.000000E+00
0.000000E+00
0.000000E+00
0.000000E+00
0.000000E+00
0.000000E+00
0.000000E+00
0.000000E+00
0.000000E+00
0.000000E+00
0.000000E+00
0.000000E+00
0.000000E+00
0.000000E+00
0.000000E+00
0.000000E+00
0.000000E+00
0.000000E+00
0.000000E+00
0.000000E+00
0.000000E+00
0.000000E+00
0.000000E+00
0.000000E+00
0.000000E+00
0.000000E+00
0.000000E+00
0.000000E+00
5.000000E+00
5.000000E+00
5.000000E+00
5.000000E+00
5.000000E+00
5.000000E+00
5.000000E+00
5.000000E+00
5.000000E+00
5.000000E+00
5.000000E+00
5.000000E+00
5.000000E+00
5.000000E+00
5.000000E+00
5.000000E+00
5.000000E+00
5.000000E+00
5.000000E+00
5.000000E+00
5.000000E+00
5.000000E+00
5.000000E+00
5.000000E+00
5.000000E+00
5.000000E+00
5.000000E+00
5.000000E+00
5.000000E+00
5.000000E+00
5.000000E+00
5.000000E+00
5.000000E+00
5.000000E+00
5.000000E+00
5.000000E+00
5.000000E+00
5.000000E+00
5.000000E+00
5.000000E+00
5.000000E+00
5.000000E+00
5.000000E+00
5.000000E+00
5.000000E+00
5.000000E+00
5.000000E+00
5.000000E+00
5.000000E+00
5.000000E+00
5.000000E+00
5.000000E+00
5.000000E+00
5.000000E+00
5.000000E+00
5.000000E+00
5.000000E+00
5.000000E+00
5.000000E+00
5.000000E+00
5.000000E+00
5.000000E+00
5.000000E+00
5.000000E+00
5.000000E+00
5.000000E+00
5.000000E+00
5.000000E+00
5.000000E+00
5.000000E+00
5.000000E+00
5.000000E+00
5.000000E+00
5.000000E+00
5.000000E+00
5.000000E+00
5.000000E+00
5.000000E+00
5.000000E+00
5.000000E+00
5.000000E+00
5.000000E+00
5.000000E+00
5.000000E+00
5.000000E+00
5.000000E+00
5.000000E+00
5.000000E+00
5.000000E+00
5.000000E+00
5.000000E+00
5.000000E+00
5.000000E+00
5.000000E+00
5.000000E+00
5.000000E+00
5.000000E+00
5.000000E+00
5.000000E+00
5.000000E+00
5.000000E+00
5.000000E+00
5.000000E+00
5.000000E+00
5.000000E+00
5.000000E+00
5.000000E+00
5.000000E+00
5.000000E+00
5.000000E+00
5.000000E+00
5.000000E+00
5.000000E+00
5.000000E+00
5.000000E+00
5.000000E+00
5.000000E+00
5.000000E+00
5.000000E+00
5.000000E+00
5.000000E+00
5.000000E+00
5.000000E+00
5.000000E+00
5.000000E+00
5.000000E+00
5.000000E+00
5.000000E+00
5.000000E+00
5.000000E+00
5.000000E+00
5.000000E+00
5.000000E+00
5.000000E+00
5.000000E+00
5.000000E+00
5.000000E+00
5.000000E+00
5.000000E+00
5.000000E+00
5.000000E+00
5.000000E+00
5.000000E+00
5.000000E+00
5.000000E+00
5.000000E+00
5.000000E+00
5.000000E+00
5.000000E+00
5.000000E+00
5.000000E+00
5.000000E+00
5.000000E+00
5.000000E+00
5.000000E+00
5.000000E+00
5.000000E+00
5.000000E+00
5.000000E+00
5.000000E+00
5.000000E+00
5.000000E+00
5.000000E+00
5.000000E+00
5.000000E+00
5.000000E+00
5.000000E+00
5.000000E+00
5.000000E+00
5.000000E+00
5.000000E+00
5.000000E+00
5.000000E+00
5.000000E+00
5.000000E+00
5.000000E+00
5.000000E+00
5.000000E+00
5.000000E+00
5.000000E+00
5.000000E+00
5.000000E+00
5.000000E+00
5.000000E+00
5.000000E+00
5.000000E+00
5.000000E+00
5.000000E+00
5.000000E+00
5.000000E+00
5.000000E+00
5.000000E+00
5.000000E+00
5.000000E+00
5.000000E+00
5.000000E+00
5.000000E+00
5.000000E+00
5.000000E+00
5.000000E+00
5.000000E+00
1.000000E+01
1.000000E+01
1.000000E+01
1.000000E+01
1.000000E+01
1.000000E+01
1.000000E+01
1.000000E+01
1.000000E+01
1.000000E+01
1.000000E+01
1.000000E+01
1.000000E+01
1.000000E+01
1.000000E+01
1.000000E+01
1.000000E+01
1.000000E+01
1.000000E+01
1.000000E+01
1.000000E+01
1.000000E+01
1.000000E+01
1.000000E+01
1.000000E+01
1.000000E+01
1.000000E+01
1.000000E+01
1.000000E+01
1.000000E+01
1.000000E+01
1.000000E+01
1.000000E+01
1.000000E+01
1.000000E+01
1.000000E+01
1.000000E+01
1.000000E+01
1.000000E+01
1.000000E+01
1.000000E+01
1.000000E+01
1.000000E+01
1.000000E+01
1.000000E+01
1.000000E+01
1.000000E+01
1.000000E+01
1.000000E+01
1.000000E+01
1.000000E+01
1.000000E+01
1.000000E+01
1.000000E+01
1.000000E+01
1.000000E+01
1.000000E+01
1.000000E+01
1.000000E+01
1.000000E+01
1.000000E+01
1.000000E+01
1.000000E+01
1.000000E+01
1.000000E+01
1.000000E+01
1.000000E+01
1.000000E+01
1.000000E+01
1.000000E+01
1.000000E+01
1.000000E+01
1.000000E+01
1.000000E+01
1.000000E+01
1.000000E+01
1.000000E+01
1.000000E+01
1.000000E+01
1.000000E+01
1.000000E+01
1.000000E+01
1.000000E+01
1.000000E+01
1.000000E+01
1.000000E+01
1.000000E+01
1.000000E+01
1.000000E+01
1.000000E+01
1.000000E+01
1.000000E+01
1.000000E+01
1.000000E+01
1.000000E+01
1.000000E+01
1.000000E+01
1.000000E+01
1.000000E+01
1.000000E+01
1.000000E+01
1.000000E+01
1.000000E+01
1.000000E+01
1.000000E+01
1.000000E+01
1.000000E+01
1.000000E+01
1.000000E+01
1.000000E+01
1.000000E+01
1.000000E+01
1.000000E+01
1.000000E+01
1.000000E+01
1.000000E+01
1.000000E+01
1.000000E+01
1.000000E+01
1.000000E+01
1.000000E+01
1.000000E+01
1.000000E+01
1.000000E+01
1.000000E+01
1.000000E+01
1.000000E+01
1.000000E+01
1.000000E+01
1.000000E+01
1.000000E+01
1.000000E+01
1.000000E+01
1.000000E+01
1.000000E+01
1.000000E+01
1.000000E+01
1.000000E+01
1.000000E+01
1.000000E+01
1.000000E+01
1.000000E+01
1.000000E+01
1.000000E+01
1.000000E+01
1.000000E+01
1.000000E+01
1.000000E+01
1.000000E+01
1.000000E+01
1.000000E+01
1.000000E+01
1.000000E+01
1.000000E+01
1.000000E+01
1.000000E+01
1.000000E+01
1.000000E+01
1.000000E+01
1.000000E+01
1.000000E+01
1.000000E+01
1.000000E+01
1.000000E+01
1.000000E+01
1.000000E+01
1.000000E+01
1.000000E+01
1.000000E+01
1.000000E+01
1.000000E+01
1.000000E+01
1.000000E+01
1.000000E+01
1.000000E+01
1.000000E+01
1.000000E+01
1.000000E+01
1.000000E+01
1.000000E+01
1.000000E+01
1.000000E+01
1.000000E+01
1.000000E+01
1.000000E+01
1.000000E+01
1.000000E+01
1.000000E+01
1.000000E+01
1.000000E+01
1.000000E+01
1.000000E+01
1.000000E+01
1.000000E+01
1.000000E+01
1.000000E+01
1.000000E+01
1.000000E+01
1.000000E+01
1.000000E+01
1.000000E+01
1.500000E+01
1.500000E+01
1.500000E+01
1.500000E+01
1.500000E+01
1.500000E+01
1.500000E+01
1.500000E+01
1.500000E+01
1.500000E+01
1.500000E+01
1.500000E+01
1.500000E+01
1.500000E+01
1.500000E+01
1.500000E+01
1.500000E+01
1.500000E+01
1.500000E+01
1.500000E+01
1.500000E+01
1.500000E+01
1.500000E+01
1.500000E+01
1.500000E+01
1.500000E+01
1.500000E+01
1.500000E+01
1.500000E+01
1.500000E+01
1.500000E+01
1.500000E+01
1.500000E+01
1.500000E+01
1.500000E+01
1.500000E+01
1.500000E+01
1.500000E+01
1.500000E+01
1.500000E+01
1.500000E+01
1.500000E+01
1.500000E+01
1.500000E+01
1.500000E+01
1.500000E+01
1.500000E+01
1.500000E+01
1.500000E+01
1.500000E+01
1.500000E+01
1.500000E+01
1.500000E+01
1.500000E+01
1.500000E+01
1.500000E+01
1.500000E+01
1.500000E+01
1.500000E+01
1.500000E+01
1.500000E+01
1.500000E+01
1.500000E+01
1.500000E+01
1.500000E+01
1.500000E+01
1.500000E+01
1.500000E+01
1.500000E+01
1.500000E+01
1.500000E+01
1.500000E+01
1.500000E+01
1.500000E+01
1.500000E+01
1.500000E+01
1.500000E+01
1.500000E+01
1.500000E+01
1.500000E+01
1.500000E+01
1.500000E+01
1.500000E+01
1.500000E+01
1.500000E+01
1.500000E+01
1.500000E+01
1.500000E+01
1.500000E+01
1.500000E+01
1.500000E+01
1.500000E+01
1.500000E+01
1.500000E+01
1.500000E+01
1.500000E+01
1.500000E+01
1.500000E+01
1.500000E+01
1.500000E+01
1.500000E+01
1.500000E+01
1.500000E+01
1.500000E+01
1.500000E+01
1.500000E+01
1.500000E+01
1.500000E+01
1.500000E+01
1.500000E+01
1.500000E+01
1.500000E+01
1.500000E+01
1.500000E+01
1.500000E+01
1.500000E+01
1.500000E+01
1.500000E+01
1.500000E+01
1.500000E+01
1.500000E+01
1.500000E+01
1.500000E+01
1.500000E+01
1.500000E+01
1.500000E+01
1.500000E+01
1.500000E+01
1.500000E+01
1.500000E+01
1.500000E+01
1.500000E+01
1.500000E+01
1.500000E+01
1.500000E+01
1.500000E+01
1.500000E+01
1.500000E+01
1.500000E+01
1.500000E+01
1.500000E+01
1.500000E+01
1.500000E+01
1.500000E+01
1.500000E+01
1.500000E+01
1.500000E+01
1.500000E+01
1.500000E+01
1.500000E+01
1.500000E+01
1.500000E+01
1.500000E+01
1.500000E+01
1.500000E+01
1.500000E+01
1.500000E+01
1.500000E+01
1.500000E+01
1.500000E+01
1.500000E+01
1.500000E+01
1.500000E+01
1.500000E+01
1.500000E+01
1.500000E+01
1.500000E+01
1.500000E+01
1.500000E+01
1.500000E+01
1.500000E+01
1.500000E+01
1.500000E+01
1.500000E+01
1.500000E+01
1.500000E+01
1.500000E+01
1.500000E+01
1.500000E+01
1.500000E+01
1.500000E+01
1.500000E+01
1.500000E+01
1.500000E+01
1.500000E+01
1.500000E+01
1.500000E+01
1.500000E+01
1.500000E+01
1.500000E+01
1.500000E+01
1.500000E+01
1.500000E+01
1.500000E+01
1.500000E+01
1.500000E+01
1.500000E+01
1.500000E+01
1.500000E+01
1.500000E+01
1.500000E+01
2.000000E+01
2.000000E+01
2.000000E+01
2.000000E+01
2.000000E+01
2.000000E+01
2.000000E+01
2.000000E+01
2.000000E+01
2.000000E+01
2.000000E+01
2.000000E+01
2.000000E+01
2.000000E+01
2.000000E+01
2.000000E+01
2.000000E+01
2.000000E+01
2.000000E+01
2.000000E+01
2.000000E+01
2.000000E+01
2.000000E+01
2.000000E+01
2.000000E+01
2.000000E+01
2.000000E+01
2.000000E+01
2.000000E+01
2.000000E+01
2.000000E+01
2.000000E+01
2.000000E+01
2.000000E+01
2.000000E+01
2.000000E+01
2.000000E+01
2.000000E+01
2.000000E+01
2.000000E+01
2.000000E+01
2.000000E+01
2.000000E+01
2.000000E+01
2.000000E+01
2.000000E+01
2.000000E+01
2.000000E+01
2.000000E+01
2.000000E+01
2.000000E+01
2.000000E+01
2.000000E+01
2.000000E+01
2.000000E+01
2.000000E+01
2.000000E+01
2.000000E+01
2.000000E+01
2.000000E+01
2.000000E+01
2.000000E+01
2.000000E+01
2.000000E+01
2.000000E+01
2.000000E+01
2.000000E+01
2.000000E+01
2.000000E+01
2.000000E+01
2.000000E+01
2.000000E+01
2.000000E+01
2.000000E+01
2.000000E+01
2.000000E+01
2.000000E+01
2.000000E+01
2.000000E+01
2.000000E+01
2.000000E+01
2.000000E+01
2.000000E+01
2.000000E+01
2.000000E+01
2.000000E+01
2.000000E+01
2.000000E+01
2.000000E+01
2.000000E+01
2.000000E+01
2.000000E+01
2.000000E+01
2.000000E+01
2.000000E+01
2.000000E+01
2.000000E+01
2.000000E+01
2.000000E+01
2.000000E+01
2.000000E+01
2.000000E+01
2.000000E+01
2.000000E+01
2.000000E+01
2.000000E+01
2.000000E+01
2.000000E+01
2.000000E+01
2.000000E+01
2.000000E+01
2.000000E+01
2.000000E+01
2.000000E+01
2.000000E+01
2.000000E+01
2.000000E+01
2.000000E+01
2.000000E+01
2.000000E+01
2.000000E+01
2.000000E+01
2.000000E+01
2.000000E+01
2.000000E+01
2.000000E+01
2.000000E+01
2.000000E+01
2.000000E+01
2.000000E+01
2.000000E+01
2.000000E+01
2.000000E+01
2.000000E+01
2.000000E+01
2.000000E+01
2.000000E+01
2.000000E+01
2.000000E+01
2.000000E+01
2.000000E+01
2.000000E+01
2.000000E+01
2.000000E+01
2.000000E+01
2.000000E+01
2.000000E+01
2.000000E+01
2.000000E+01
2.000000E+01
2.000000E+01
2.000000E+01
2.000000E+01
2.000000E+01
2.000000E+01
2.000000E+01
2.000000E+01
2.000000E+01
2.000000E+01
2.000000E+01
2.000000E+01
2.000000E+01
2.000000E+01
2.000000E+01
2.000000E+01
2.000000E+01
2.000000E+01
2.000000E+01
2.000000E+01
2.000000E+01
2.000000E+01
2.000000E+01
2.000000E+01
2.000000E+01
2.000000E+01
2.000000E+01
2.000000E+01
2.000000E+01
2.000000E+01
2.000000E+01
2.000000E+01
2.000000E+01
2.000000E+01
2.000000E+01
2.000000E+01
2.000000E+01
2.000000E+01
2.000000E+01
2.000000E+01
2.000000E+01
2.000000E+01
2.000000E+01
2.000000E+01
2.000000E+01
2.000000E+01
2.000000E+01
2.000000E+01
2.000000E+01
2.000000E+01
2.000000E+01
2.000000E+01
2.500000E+01
2.500000E+01
2.500000E+01
2.500000E+01
2.500000E+01
2.500000E+01
2.500000E+01
2.500000E+01
2.500000E+01
2.500000E+01
2.500000E+01
2.500000E+01
2.500000E+01
2.500000E+01
2.500000E+01
2.500000E+01
2.500000E+01
2.500000E+01
2.500000E+01
2.500000E+01
2.500000E+01
2.500000E+01
2.500000E+01
2.500000E+01
2.500000E+01
2.500000E+01
2.500000E+01
2.500000E+01
2.500000E+01
2.500000E+01
2.500000E+01
2.500000E+01
2.500000E+01
2.500000E+01
2.500000E+01
2.500000E+01
2.500000E+01
2.500000E+01
2.500000E+01
2.500000E+01
2.500000E+01
2.500000E+01
2.500000E+01
2.500000E+01
2.500000E+01
2.500000E+01
2.500000E+01
2.500000E+01
2.500000E+01
2.500000E+01
2.500000E+01
2.500000E+01
2.500000E+01
2.500000E+01
2.500000E+01
2.500000E+01
2.500000E+01
2.500000E+01
2.500000E+01
2.500000E+01
2.500000E+01
2.500000E+01
2.500000E+01
2.500000E+01
2.500000E+01
2.500000E+01
2.500000E+01
2.500000E+01
2.500000E+01
2.500000E+01
2.500000E+01
2.500000E+01
2.500000E+01
2.500000E+01
2.500000E+01
2.500000E+01
2.500000E+01
2.500000E+01
2.500000E+01
2.500000E+01
2.500000E+01
2.500000E+01
2.500000E+01
2.500000E+01
2.500000E+01
2.500000E+01
2.500000E+01
2.500000E+01
2.500000E+01
2.500000E+01
2.500000E+01
2.500000E+01
2.500000E+01
2.500000E+01
2.500000E+01
2.500000E+01
2.500000E+01
2.500000E+01
2.500000E+01
2.500000E+01
2.500000E+01
2.500000E+01
2.500000E+01
2.500000E+01
2.500000E+01
2.500000E+01
2.500000E+01
2.500000E+01
2.500000E+01
2.500000E+01
2.500000E+01
2.500000E+01
2.500000E+01
2.500000E+01
2.500000E+01
2.500000E+01
2.500000E+01
2.500000E+01
2.500000E+01
2.500000E+01
2.500000E+01
2.500000E+01
2.500000E+01
2.500000E+01
2.500000E+01
2.500000E+01
2.500000E+01
2.500000E+01
2.500000E+01
2.500000E+01
2.500000E+01
2.500000E+01
2.500000E+01
2.500000E+01
2.500000E+01
2.500000E+01
2.500000E+01
2.500000E+01
2.500000E+01
2.500000E+01
2.500000E+01
2.500000E+01
2.500000E+01
2.500000E+01
2.500000E+01
2.500000E+01
2.500000E+01
2.500000E+01
2.500000E+01
2.500000E+01
2.500000E+01
2.500000E+01
2.500000E+01
2.500000E+01
2.500000E+01
2.500000E+01
2.500000E+01
2.500000E+01
2.500000E+01
2.500000E+01
2.500000E+01
2.500000E+01
2.500000E+01
2.500000E+01
2.500000E+01
2.500000E+01
2.500000E+01
2.500000E+01
2.500000E+01
2.500000E+01
2.500000E+01
2.500000E+01
2.500000E+01
2.500000E+01
2.500000E+01
2.500000E+01
2.500000E+01
2.500000E+01
2.500000E+01
2.500000E+01
2.500000E+01
2.500000E+01
2.500000E+01
2.500000E+01
2.500000E+01
2.500000E+01
2.500000E+01
2.500000E+01
2.500000E+01
2.500000E+01
2.500000E+01
2.500000E+01
2.500000E+01
2.500000E+01
2.500000E+01
2.500000E+01
2.500000E+01
2.500000E+01
2.500000E+01
2.500000E+01
2.500000E+01
3.000000E+01
3.000000E+01
3.000000E+01
3.000000E+01
3.000000E+01
3.000000E+01
3.000000E+01
3.000000E+01
3.000000E+01
3.000000E+01
3.000000E+01
3.000000E+01
3.000000E+01
3.000000E+01
3.000000E+01
3.000000E+01
3.000000E+01
3.000000E+01
3.000000E+01
3.000000E+01
3.000000E+01
3.000000E+01
3.000000E+01
3.000000E+01
3.000000E+01
3.000000E+01
3.000000E+01
3.000000E+01
3.000000E+01
3.000000E+01
3.000000E+01
3.000000E+01
3.000000E+01
3.000000E+01
3.000000E+01
3.000000E+01
3.000000E+01
3.000000E+01
3.000000E+01
3.000000E+01
3.000000E+01
3.000000E+01
3.000000E+01
3.000000E+01
3.000000E+01
3.000000E+01
3.000000E+01
3.000000E+01
3.000000E+01
3.000000E+01
3.000000E+01
3.000000E+01
3.000000E+01
3.000000E+01
3.000000E+01
3.000000E+01
3.000000E+01
3.000000E+01
3.000000E+01
3.000000E+01
3.000000E+01
3.000000E+01
3.000000E+01
3.000000E+01
3.000000E+01
3.000000E+01
3.000000E+01
3.000000E+01
3.000000E+01
3.000000E+01
3.000000E+01
3.000000E+01
3.000000E+01
3.000000E+01
3.000000E+01
3.000000E+01
3.000000E+01
3.000000E+01
3.000000E+01
3.000000E+01
3.000000E+01
3.000000E+01
3.000000E+01
3.000000E+01
3.000000E+01
3.000000E+01
3.000000E+01
3.000000E+01
3.000000E+01
3.000000E+01
3.000000E+01
3.000000E+01
3.000000E+01
3.000000E+01
3.000000E+01
3.000000E+01
3.000000E+01
3.000000E+01
3.000000E+01
3.000000E+01
3.000000E+01
3.000000E+01
3.000000E+01
3.000000E+01
3.000000E+01
3.000000E+01
3.000000E+01
3.000000E+01
3.000000E+01
3.000000E+01
3.000000E+01
3.000000E+01
3.000000E+01
3.000000E+01
3.000000E+01
3.000000E+01
3.000000E+01
3.000000E+01
3.000000E+01
3.000000E+01
3.000000E+01
3.000000E+01
3.000000E+01
3.000000E+01
3.000000E+01
3.000000E+01
3.000000E+01
3.000000E+01
3.000000E+01
3.000000E+01
3.000000E+01
3.000000E+01
3.000000E+01
3.000000E+01
3.000000E+01
3.000000E+01
3.000000E+01
3.000000E+01
3.000000E+01
3.000000E+01
3.000000E+01
3.000000E+01
3.000000E+01
3.000000E+01
3.000000E+01
3.000000E+01
3.000000E+01
3.000000E+01
3.000000E+01
3.000000E+01
3.000000E+01
3.000000E+01
3.000000E+01
3.000000E+01
3.000000E+01
3.000000E+01
3.000000E+01
3.000000E+01
3.000000E+01
3.000000E+01
3.000000E+01
3.000000E+01
3.000000E+01
3.000000E+01
3.000000E+01
3.000000E+01
3.000000E+01
3.000000E+01
3.000000E+01
3.000000E+01
3.000000E+01
3.000000E+01
3.000000E+01
3.000000E+01
3.000000E+01
3.000000E+01
3.000000E+01
3.000000E+01
3.000000E+01
3.000000E+01
3.000000E+01
3.000000E+01
3.000000E+01
3.000000E+01
3.000000E+01
3.000000E+01
3.000000E+01
3.000000E+01
3.000000E+01
3.000000E+01
3.000000E+01
3.000000E+01
3.000000E+01
3.000000E+01
3.000000E+01
3.000000E+01
3.000000E+01
3.000000E+01
3.000000E+01
3.000000E+01
3.000000E+01
3.500000E+01
3.500000E+01
3.500000E+01
3.500000E+01
3.500000E+01
3.500000E+01
3.500000E+01
3.500000E+01
3.500000E+01
3.500000E+01
3.500000E+01
3.500000E+01
3.500000E+01
3.500000E+01
3.500000E+01
3.500000E+01
3.500000E+01
3.500000E+01
3.500000E+01
3.500000E+01
3.500000E+01
3.500000E+01
3.500000E+01
3.500000E+01
3.500000E+01
3.500000E+01
3.500000E+01
3.500000E+01
3.500000E+01
3.500000E+01
3.500000E+01
3.500000E+01
3.500000E+01
3.500000E+01
3.500000E+01
3.500000E+01
3.500000E+01
3.500000E+01
3.500000E+01
3.500000E+01
3.500000E+01
3.500000E+01
3.500000E+01
3.500000E+01
3.500000E+01
3.500000E+01
3.500000E+01
3.500000E+01
3.500000E+01
3.500000E+01
3.500000E+01
3.500000E+01
3.500000E+01
3.500000E+01
3.500000E+01
3.500000E+01
3.500000E+01
3.500000E+01
3.500000E+01
3.500000E+01
3.500000E+01
3.500000E+01
3.500000E+01
3.500000E+01
3.500000E+01
3.500000E+01
3.500000E+01
3.500000E+01
3.500000E+01
3.500000E+01
3.500000E+01
3.500000E+01
3.500000E+01
3.500000E+01
3.500000E+01
3.500000E+01
3.500000E+01
3.500000E+01
3.500000E+01
3.500000E+01
3.500000E+01
3.500000E+01
3.500000E+01
3.500000E+01
3.500000E+01
3.500000E+01
3.500000E+01
3.500000E+01
3.500000E+01
3.500000E+01
3.500000E+01
3.500000E+01
3.500000E+01
3.500000E+01
3.500000E+01
3.500000E+01
3.500000E+01
3.500000E+01
3.500000E+01
3.500000E+01
3.500000E+01
3.500000E+01
3.500000E+01
3.500000E+01
3.500000E+01
3.500000E+01
3.500000E+01
3.500000E+01
3.500000E+01
3.500000E+01
3.500000E+01
3.500000E+01
3.500000E+01
3.500000E+01
3.500000E+01
3.500000E+01
3.500000E+01
3.500000E+01
3.500000E+01
3.500000E+01
3.500000E+01
3.500000E+01
3.500000E+01
3.500000E+01
3.500000E+01
3.500000E+01
3.500000E+01
3.500000E+01
3.500000E+01
3.500000E+01
3.500000E+01
3.500000E+01
3.500000E+01
3.500000E+01
3.500000E+01
3.500000E+01
3.500000E+01
3.500000E+01
3.500000E+01
3.500000E+01
3.500000E+01
3.500000E+01
3.500000E+01
3.500000E+01
3.500000E+01
3.500000E+01
3.500000E+01
3.500000E+01
3.500000E+01
3.500000E+01
3.500000E+01
3.500000E+01
3.500000E+01
3.500000E+01
3.500000E+01
3.500000E+01
3.500000E+01
3.500000E+01
3.500000E+01
3.500000E+01
3.500000E+01
3.500000E+01
3.500000E+01
3.500000E+01
3.500000E+01
3.500000E+01
3.500000E+01
3.500000E+01
3.500000E+01
3.500000E+01
3.500000E+01
3.500000E+01
3.500000E+01
3.500000E+01
3.500000E+01
3.500000E+01
3.500000E+01
3.500000E+01
3.500000E+01
3.500000E+01
3.500000E+01
3.500000E+01
3.500000E+01
3.500000E+01
3.500000E+01
3.500000E+01
3.500000E+01
3.500000E+01
3.500000E+01
3.500000E+01
3.500000E+01
3.500000E+01
3.500000E+01
3.500000E+01
3.500000E+01
3.500000E+01
3.500000E+01
3.500000E+01
3.500000E+01
3.500000E+01
3.500000E+01
4.000000E+01
4.000000E+01
4.000000E+01
4.000000E+01
4.000000E+01
4.000000E+01
4.000000E+01
4.000000E+01
4.000000E+01
4.000000E+01
4.000000E+01
4.000000E+01
4.000000E+01
4.000000E+01
4.000000E+01
4.000000E+01
4.000000E+01
4.000000E+01
4.000000E+01
4.000000E+01
4.000000E+01
4.000000E+01
4.000000E+01
4.000000E+01
4.000000E+01
4.000000E+01
4.000000E+01
4.000000E+01
4.000000E+01
4.000000E+01
4.000000E+01
4.000000E+01
4.000000E+01
4.000000E+01
4.000000E+01
4.000000E+01
4.000000E+01
4.000000E+01
4.000000E+01
4.000000E+01
4.000000E+01
4.000000E+01
4.000000E+01
4.000000E+01
4.000000E+01
4.000000E+01
4.000000E+01
4.000000E+01
4.000000E+01
4.000000E+01
4.000000E+01
4.000000E+01
4.000000E+01
4.000000E+01
4.000000E+01
4.000000E+01
4.000000E+01
4.000000E+01
4.000000E+01
4.000000E+01
4.000000E+01
4.000000E+01
4.000000E+01
4.000000E+01
4.000000E+01
4.000000E+01
4.000000E+01
4.000000E+01
4.000000E+01
4.000000E+01
4.000000E+01
4.000000E+01
4.000000E+01
4.000000E+01
4.000000E+01
4.000000E+01
4.000000E+01
4.000000E+01
4.000000E+01
4.000000E+01
4.000000E+01
4.000000E+01
4.000000E+01
4.000000E+01
4.000000E+01
4.000000E+01
4.000000E+01
4.000000E+01
4.000000E+01
4.000000E+01
4.000000E+01
4.000000E+01
4.000000E+01
4.000000E+01
4.000000E+01
4.000000E+01
4.000000E+01
4.000000E+01
4.000000E+01
4.000000E+01
4.000000E+01
4.000000E+01
4.000000E+01
4.000000E+01
4.000000E+01
4.000000E+01
4.000000E+01
4.000000E+01
4.000000E+01
4.000000E+01
4.000000E+01
4.000000E+01
4.000000E+01
4.000000E+01
4.000000E+01
4.000000E+01
4.000000E+01
4.000000E+01
4.000000E+01
4.000000E+01
4.000000E+01
4.000000E+01
4.000000E+01
4.000000E+01
4.000000E+01
4.000000E+01
4.000000E+01
4.000000E+01
4.000000E+01
4.000000E+01
4.000000E+01
4.000000E+01
4.000000E+01
4.000000E+01
4.000000E+01
4.000000E+01
4.000000E+01
4.000000E+01
4.000000E+01
4.000000E+01
4.000000E+01
4.000000E+01
4.000000E+01
4.000000E+01
4.000000E+01
4.000000E+01
4.000000E+01
4.000000E+01
4.000000E+01
4.000000E+01
4.000000E+01
4.000000E+01
4.000000E+01
4.000000E+01
4.000000E+01
4.000000E+01
4.000000E+01
4.000000E+01
4.000000E+01
4.000000E+01
4.000000E+01
4.000000E+01
4.000000E+01
4.000000E+01
4.000000E+01
4.000000E+01
4.000000E+01
4.000000E+01
4.000000E+01
4.000000E+01
4.000000E+01
4.000000E+01
4.000000E+01
4.000000E+01
4.000000E+01
4.000000E+01
4.000000E+01
4.000000E+01
4.000000E+01
4.000000E+01
4.000000E+01
4.000000E+01
4.000000E+01
4.000000E+01
4.000000E+01
4.000000E+01
4.000000E+01
4.000000E+01
4.000000E+01
4.000000E+01
4.000000E+01
4.000000E+01
4.000000E+01
4.000000E+01
4.000000E+01
4.000000E+01
4.000000E+01
4.000000E+01
4.000000E+01
4.000000E+01
4.000000E+01
4.500000E+01
4.500000E+01
4.500000E+01
4.500000E+01
4.500000E+01
4.500000E+01
4.500000E+01
4.500000E+01
4.500000E+01
4.500000E+01
4.500000E+01
4.500000E+01
4.500000E+01
4.500000E+01
4.500000E+01
4.500000E+01
4.500000E+01
4.500000E+01
4.500000E+01
4.500000E+01
4.500000E+01
4.500000E+01
4.500000E+01
4.500000E+01
4.500000E+01
4.500000E+01
4.500000E+01
4.500000E+01
4.500000E+01
4.500000E+01
4.500000E+01
4.500000E+01
4.500000E+01
4.500000E+01
4.500000E+01
4.500000E+01
4.500000E+01
4.500000E+01
4.500000E+01
4.500000E+01
4.500000E+01
4.500000E+01
4.500000E+01
4.500000E+01
4.500000E+01
4.500000E+01
4.500000E+01
4.500000E+01
4.500000E+01
4.500000E+01
4.500000E+01
4.500000E+01
4.500000E+01
4.500000E+01
4.500000E+01
4.500000E+01
4.500000E+01
4.500000E+01
4.500000E+01
4.500000E+01
4.500000E+01
4.500000E+01
4.500000E+01
4.500000E+01
4.500000E+01
4.500000E+01
4.500000E+01
4.500000E+01
4.500000E+01
4.500000E+01
4.500000E+01
4.500000E+01
4.500000E+01
4.500000E+01
4.500000E+01
4.500000E+01
4.500000E+01
4.500000E+01
4.500000E+01
4.500000E+01
4.500000E+01
4.500000E+01
4.500000E+01
4.500000E+01
4.500000E+01
4.500000E+01
4.500000E+01
4.500000E+01
4.500000E+01
4.500000E+01
4.500000E+01
4.500000E+01
4.500000E+01
4.500000E+01
4.500000E+01
4.500000E+01
4.500000E+01
4.500000E+01
4.500000E+01
4.500000E+01
4.500000E+01
4.500000E+01
4.500000E+01
4.500000E+01
4.500000E+01
4.500000E+01
4.500000E+01
4.500000E+01
4.500000E+01
4.500000E+01
4.500000E+01
4.500000E+01
4.500000E+01
4.500000E+01
4.500000E+01
4.500000E+01
4.500000E+01
4.500000E+01
4.500000E+01
4.500000E+01
4.500000E+01
4.500000E+01
4.500000E+01
4.500000E+01
4.500000E+01
4.500000E+01
4.500000E+01
4.500000E+01
4.500000E+01
4.500000E+01
4.500000E+01
4.500000E+01
4.500000E+01
4.500000E+01
4.500000E+01
4.500000E+01
4.500000E+01
4.500000E+01
4.500000E+01
4.500000E+01
4.500000E+01
4.500000E+01
4.500000E+01
4.500000E+01
4.500000E+01
4.500000E+01
4.500000E+01
4.500000E+01
4.500000E+01
4.500000E+01
4.500000E+01
4.500000E+01
4.500000E+01
4.500000E+01
4.500000E+01
4.500000E+01
4.500000E+01
4.500000E+01
4.500000E+01
4.500000E+01
4.500000E+01
4.500000E+01
4.500000E+01
4.500000E+01
4.500000E+01
4.500000E+01
4.500000E+01
4.500000E+01
4.500000E+01
4.500000E+01
4.500000E+01
4.500000E+01
4.500000E+01
4.500000E+01
4.500000E+01
4.500000E+01
4.500000E+01
4.500000E+01
4.500000E+01
4.500000E+01
4.500000E+01
4.500000E+01
4.500000E+01
4.500000E+01
4.500000E+01
4.500000E+01
4.500000E+01
4.500000E+01
4.500000E+01
4.500000E+01
4.500000E+01
4.500000E+01
4.500000E+01
4.500000E+01
4.500000E+01
4.500000E+01
4.500000E+01
4.500000E+01
4.500000E+01
4.500000E+01
4.500000E+01
5.000000E+01
5.000000E+01
5.000000E+01
5.000000E+01
5.000000E+01
5.000000E+01
5.000000E+01
5.000000E+01
5.000000E+01
5.000000E+01
5.000000E+01
5.000000E+01
5.000000E+01
5.000000E+01
5.000000E+01
5.000000E+01
5.000000E+01
5.000000E+01
5.000000E+01
5.000000E+01
5.000000E+01
5.000000E+01
5.000000E+01
5.000000E+01
5.000000E+01
5.000000E+01
5.000000E+01
5.000000E+01
5.000000E+01
5.000000E+01
5.000000E+01
5.000000E+01
5.000000E+01
5.000000E+01
5.000000E+01
5.000000E+01
5.000000E+01
5.000000E+01
5.000000E+01
5.000000E+01
5.000000E+01
5.000000E+01
5.000000E+01
5.000000E+01
5.000000E+01
5.000000E+01
5.000000E+01
5.000000E+01
5.000000E+01
5.000000E+01
5.000000E+01
5.000000E+01
5.000000E+01
5.000000E+01
5.000000E+01
5.000000E+01
5.000000E+01
5.000000E+01
5.000000E+01
5.000000E+01
5.000000E+01
5.000000E+01
5.000000E+01
5.000000E+01
5.000000E+01
5.000000E+01
5.000000E+01
5.000000E+01
5.000000E+01
5.000000E+01
5.000000E+01
5.000000E+01
5.000000E+01
5.000000E+01
5.000000E+01
5.000000E+01
5.000000E+01
5.000000E+01
5.000000E+01
5.000000E+01
5.000000E+01
5.000000E+01
5.000000E+01
5.000000E+01
5.000000E+01
5.000000E+01
5.000000E+01
5.000000E+01
5.000000E+01
5.000000E+01
5.000000E+01
5.000000E+01
5.000000E+01
5.000000E+01
5.000000E+01
5.000000E+01
5.000000E+01
5.000000E+01
5.000000E+01
5.000000E+01
5.000000E+01
5.000000E+01
5.000000E+01
5.000000E+01
5.000000E+01
5.000000E+01
5.000000E+01
5.000000E+01
5.000000E+01
5.000000E+01
5.000000E+01
5.000000E+01
5.000000E+01
5.000000E+01
5.000000E+01
5.000000E+01
5.000000E+01
5.000000E+01
5.000000E+01
5.000000E+01
5.000000E+01
5.000000E+01
5.000000E+01
5.000000E+01
5.000000E+01
5.000000E+01
5.000000E+01
5.000000E+01
5.000000E+01
5.000000E+01
5.000000E+01
5.000000E+01
5.000000E+01
5.000000E+01
5.000000E+01
5.000000E+01
5.000000E+01
5.000000E+01
5.000000E+01
5.000000E+01
5.000000E+01
5.000000E+01
5.000000E+01
5.000000E+01
5.000000E+01
5.000000E+01
5.000000E+01
5.000000E+01
5.000000E+01
5.000000E+01
5.000000E+01
5.000000E+01
5.000000E+01
5.000000E+01
5.000000E+01
5.000000E+01
5.000000E+01
5.000000E+01
5.000000E+01
5.000000E+01
5.000000E+01
5.000000E+01
5.000000E+01
5.000000E+01
5.000000E+01
5.000000E+01
5.000000E+01
5.000000E+01
5.000000E+01
5.000000E+01
5.000000E+01
5.000000E+01
5.000000E+01
5.000000E+01
5.000000E+01
5.000000E+01
5.000000E+01
5.000000E+01
5.000000E+01
5.000000E+01
5.000000E+01
5.000000E+01
5.000000E+01
5.000000E+01
5.000000E+01
5.000000E+01
5.000000E+01
5.000000E+01
5.000000E+01
5.000000E+01
5.000000E+01
5.000000E+01
5.000000E+01
5.000000E+01
5.000000E+01
5.000000E+01
5.000000E+01
5.000000E+01
5.000000E+01
5.000000E+01
5.000000E+01
5.500000E+01
5.500000E+01
5.500000E+01
5.500000E+01
5.500000E+01
5.500000E+01
5.500000E+01
5.500000E+01
5.500000E+01
5.500000E+01
5.500000E+01
5.500000E+01
5.500000E+01
5.500000E+01
5.500000E+01
5.500000E+01
5.500000E+01
5.500000E+01
5.500000E+01
5.500000E+01
5.500000E+01
5.500000E+01
5.500000E+01
5.500000E+01
5.500000E+01
5.500000E+01
5.500000E+01
5.500000E+01
5.500000E+01
5.500000E+01
5.500000E+01
5.500000E+01
5.500000E+01
5.500000E+01
5.500000E+01
5.500000E+01
5.500000E+01
5.500000E+01
5.500000E+01
5.500000E+01
5.500000E+01
5.500000E+01
5.500000E+01
5.500000E+01
5.500000E+01
5.500000E+01
5.500000E+01
5.500000E+01
5.500000E+01
5.500000E+01
5.500000E+01
5.500000E+01
5.500000E+01
5.500000E+01
5.500000E+01
5.500000E+01
5.500000E+01
5.500000E+01
5.500000E+01
5.500000E+01
5.500000E+01
5.500000E+01
5.500000E+01
5.500000E+01
5.500000E+01
5.500000E+01
5.500000E+01
5.500000E+01
5.500000E+01
5.500000E+01
5.500000E+01
5.500000E+01
5.500000E+01
5.500000E+01
5.500000E+01
5.500000E+01
5.500000E+01
5.500000E+01
5.500000E+01
5.500000E+01
5.500000E+01
5.500000E+01
5.500000E+01
5.500000E+01
5.500000E+01
5.500000E+01
5.500000E+01
5.500000E+01
5.500000E+01
5.500000E+01
5.500000E+01
5.500000E+01
5.500000E+01
5.500000E+01
5.500000E+01
5.500000E+01
5.500000E+01
5.500000E+01
5.500000E+01
5.500000E+01
5.500000E+01
5.500000E+01
5.500000E+01
5.500000E+01
5.500000E+01
5.500000E+01
5.500000E+01
5.500000E+01
5.500000E+01
5.500000E+01
5.500000E+01
5.500000E+01
5.500000E+01
5.500000E+01
5.500000E+01
5.500000E+01
5.500000E+01
5.500000E+01
5.500000E+01
5.500000E+01
5.500000E+01
5.500000E+01
5.500000E+01
5.500000E+01
5.500000E+01
5.500000E+01
5.500000E+01
5.500000E+01
5.500000E+01
5.500000E+01
5.500000E+01
5.500000E+01
5.500000E+01
5.500000E+01
5.500000E+01
5.500000E+01
5.500000E+01
5.500000E+01
5.500000E+01
5.500000E+01
5.500000E+01
5.500000E+01
5.500000E+01
5.500000E+01
5.500000E+01
5.500000E+01
5.500000E+01
5.500000E+01
5.500000E+01
5.500000E+01
5.500000E+01
5.500000E+01
5.500000E+01
5.500000E+01
5.500000E+01
5.500000E+01
5.500000E+01
5.500000E+01
5.500000E+01
5.500000E+01
5.500000E+01
5.500000E+01
5.500000E+01
5.500000E+01
5.500000E+01
5.500000E+01
5.500000E+01
5.500000E+01
5.500000E+01
5.500000E+01
5.500000E+01
5.500000E+01
5.500000E+01
5.500000E+01
5.500000E+01
5.500000E+01
5.500000E+01
5.500000E+01
5.500000E+01
5.500000E+01
5.500000E+01
5.500000E+01
5.500000E+01
5.500000E+01
5.500000E+01
5.500000E+01
5.500000E+01
5.500000E+01
5.500000E+01
5.500000E+01
5.500000E+01
5.500000E+01
5.500000E+01
5.500000E+01
5.500000E+01
5.500000E+01
5.500000E+01
5.500000E+01
5.500000E+01
5.500000E+01
5.500000E+01
6.000000E+01
6.000000E+01
6.000000E+01
6.000000E+01
6.000000E+01
6.000000E+01
6.000000E+01
6.000000E+01
6.000000E+01
6.000000E+01
6.000000E+01
6.000000E+01
6.000000E+01
6.000000E+01
6.000000E+01
6.000000E+01
6.000000E+01
6.000000E+01
6.000000E+01
6.000000E+01
6.000000E+01
6.000000E+01
6.000000E+01
6.000000E+01
6.000000E+01
6.000000E+01
6.000000E+01
6.000000E+01
6.000000E+01
6.000000E+01
6.000000E+01
6.000000E+01
6.000000E+01
6.000000E+01
6.000000E+01
6.000000E+01
6.000000E+01
6.000000E+01
6.000000E+01
6.000000E+01
6.000000E+01
6.000000E+01
6.000000E+01
6.000000E+01
6.000000E+01
6.000000E+01
6.000000E+01
6.000000E+01
6.000000E+01
6.000000E+01
6.000000E+01
6.000000E+01
6.000000E+01
6.000000E+01
6.000000E+01
6.000000E+01
6.000000E+01
6.000000E+01
6.000000E+01
6.000000E+01
6.000000E+01
6.000000E+01
6.000000E+01
6.000000E+01
6.000000E+01
6.000000E+01
6.000000E+01
6.000000E+01
6.000000E+01
6.000000E+01
6.000000E+01
6.000000E+01
6.000000E+01
6.000000E+01
6.000000E+01
6.000000E+01
6.000000E+01
6.000000E+01
6.000000E+01
6.000000E+01
6.000000E+01
6.000000E+01
6.000000E+01
6.000000E+01
6.000000E+01
6.000000E+01
6.000000E+01
6.000000E+01
6.000000E+01
6.000000E+01
6.000000E+01
6.000000E+01
6.000000E+01
6.000000E+01
6.000000E+01
6.000000E+01
6.000000E+01
6.000000E+01
6.000000E+01
6.000000E+01
6.000000E+01
6.000000E+01
6.000000E+01
6.000000E+01
6.000000E+01
6.000000E+01
6.000000E+01
6.000000E+01
6.000000E+01
6.000000E+01
6.000000E+01
6.000000E+01
6.000000E+01
6.000000E+01
6.000000E+01
6.000000E+01
6.000000E+01
6.000000E+01
6.000000E+01
6.000000E+01
6.000000E+01
6.000000E+01
6.000000E+01
6.000000E+01
6.000000E+01
6.000000E+01
6.000000E+01
6.000000E+01
6.000000E+01
6.000000E+01
6.000000E+01
6.000000E+01
6.000000E+01
6.000000E+01
6.000000E+01
6.000000E+01
6.000000E+01
6.000000E+01
6.000000E+01
6.000000E+01
6.000000E+01
6.000000E+01
6.000000E+01
6.000000E+01
6.000000E+01
6.000000E+01
6.000000E+01
6.000000E+01
6.000000E+01
6.000000E+01
6.000000E+01
6.000000E+01
6.000000E+01
6.000000E+01
6.000000E+01
6.000000E+01
6.000000E+01
6.000000E+01
6.000000E+01
6.000000E+01
6.000000E+01
6.000000E+01
6.000000E+01
6.000000E+01
6.000000E+01
6.000000E+01
6.000000E+01
6.000000E+01
6.000000E+01
6.000000E+01
6.000000E+01
6.000000E+01
6.000000E+01
6.000000E+01
6.000000E+01
6.000000E+01
6.000000E+01
6.000000E+01
6.000000E+01
6.000000E+01
6.000000E+01
6.000000E+01
6.000000E+01
6.000000E+01
6.000000E+01
6.000000E+01
6.000000E+01
6.000000E+01
6.000000E+01
6.000000E+01
6.000000E+01
6.000000E+01
6.000000E+01
6.000000E+01
6.000000E+01
6.000000E+01
6.000000E+01
6.000000E+01
6.000000E+01
6.000000E+01
6.000000E+01
6.500000E+01
6.500000E+01
6.500000E+01
6.500000E+01
6.500000E+01
6.500000E+01
6.500000E+01
6.500000E+01
6.500000E+01
6.500000E+01
6.500000E+01
6.500000E+01
6.500000E+01
6.500000E+01
6.500000E+01
6.500000E+01
6.500000E+01
6.500000E+01
6.500000E+01
6.500000E+01
6.500000E+01
6.500000E+01
6.500000E+01
6.500000E+01
6.500000E+01
6.500000E+01
6.500000E+01
6.500000E+01
6.500000E+01
6.500000E+01
6.500000E+01
6.500000E+01
6.500000E+01
6.500000E+01
6.500000E+01
6.500000E+01
6.500000E+01
6.500000E+01
6.500000E+01
6.500000E+01
6.500000E+01
6.500000E+01
6.500000E+01
6.500000E+01
6.500000E+01
6.500000E+01
6.500000E+01
6.500000E+01
6.500000E+01
6.500000E+01
6.500000E+01
6.500000E+01
6.500000E+01
6.500000E+01
6.500000E+01
6.500000E+01
6.500000E+01
6.500000E+01
6.500000E+01
6.500000E+01
6.500000E+01
6.500000E+01
6.500000E+01
6.500000E+01
6.500000E+01
6.500000E+01
6.500000E+01
6.500000E+01
6.500000E+01
6.500000E+01
6.500000E+01
6.500000E+01
6.500000E+01
6.500000E+01
6.500000E+01
6.500000E+01
6.500000E+01
6.500000E+01
6.500000E+01
6.500000E+01
6.500000E+01
6.500000E+01
6.500000E+01
6.500000E+01
6.500000E+01
6.500000E+01
6.500000E+01
6.500000E+01
6.500000E+01
6.500000E+01
6.500000E+01
6.500000E+01
6.500000E+01
6.500000E+01
6.500000E+01
6.500000E+01
6.500000E+01
6.500000E+01
6.500000E+01
6.500000E+01
6.500000E+01
6.500000E+01
6.500000E+01
6.500000E+01
6.500000E+01
6.500000E+01
6.500000E+01
6.500000E+01
6.500000E+01
6.500000E+01
6.500000E+01
6.500000E+01
6.500000E+01
6.500000E+01
6.500000E+01
6.500000E+01
6.500000E+01
6.500000E+01
6.500000E+01
6.500000E+01
6.500000E+01
6.500000E+01
6.500000E+01
6.500000E+01
6.500000E+01
6.500000E+01
6.500000E+01
6.500000E+01
6.500000E+01
6.500000E+01
6.500000E+01
6.500000E+01
6.500000E+01
6.500000E+01
6.500000E+01
6.500000E+01
6.500000E+01
6.500000E+01
6.500000E+01
6.500000E+01
6.500000E+01
6.500000E+01
6.500000E+01
6.500000E+01
6.500000E+01
6.500000E+01
6.500000E+01
6.500000E+01
6.500000E+01
6.500000E+01
6.500000E+01
6.500000E+01
6.500000E+01
6.500000E+01
6.500000E+01
6.500000E+01
6.500000E+01
6.500000E+01
6.500000E+01
6.500000E+01
6.500000E+01
6.500000E+01
6.500000E+01
6.500000E+01
6.500000E+01
6.500000E+01
6.500000E+01
6.500000E+01
6.500000E+01
6.500000E+01
6.500000E+01
6.500000E+01
6.500000E+01
6.500000E+01
6.500000E+01
6.500000E+01
6.500000E+01
6.500000E+01
6.500000E+01
6.500000E+01
6.500000E+01
6.500000E+01
6.500000E+01
6.500000E+01
6.500000E+01
6.500000E+01
6.500000E+01
6.500000E+01
6.500000E+01
6.500000E+01
6.500000E+01
6.500000E+01
6.500000E+01
6.500000E+01
6.500000E+01
6.500000E+01
6.500000E+01
6.500000E+01
6.500000E+01
6.500000E+01
6.500000E+01
7.000000E+01
7.000000E+01
7.000000E+01
7.000000E+01
7.000000E+01
7.000000E+01
7.000000E+01
7.000000E+01
7.000000E+01
7.000000E+01
7.000000E+01
7.000000E+01
7.000000E+01
7.000000E+01
7.000000E+01
7.000000E+01
7.000000E+01
7.000000E+01
7.000000E+01
7.000000E+01
7.000000E+01
7.000000E+01
7.000000E+01
7.000000E+01
7.000000E+01
7.000000E+01
7.000000E+01
7.000000E+01
7.000000E+01
7.000000E+01
7.000000E+01
7.000000E+01
7.000000E+01
7.000000E+01
7.000000E+01
7.000000E+01
7.000000E+01
7.000000E+01
7.000000E+01
7.000000E+01
7.000000E+01
7.000000E+01
7.000000E+01
7.000000E+01
7.000000E+01
7.000000E+01
7.000000E+01
7.000000E+01
7.000000E+01
7.000000E+01
7.000000E+01
7.000000E+01
7.000000E+01
7.000000E+01
7.000000E+01
7.000000E+01
7.000000E+01
7.000000E+01
7.000000E+01
7.000000E+01
7.000000E+01
7.000000E+01
7.000000E+01
7.000000E+01
7.000000E+01
7.000000E+01
7.000000E+01
7.000000E+01
7.000000E+01
7.000000E+01
7.000000E+01
7.000000E+01
7.000000E+01
7.000000E+01
7.000000E+01
7.000000E+01
7.000000E+01
7.000000E+01
7.000000E+01
7.000000E+01
7.000000E+01
7.000000E+01
7.000000E+01
7.000000E+01
7.000000E+01
7.000000E+01
7.000000E+01
7.000000E+01
7.000000E+01
7.000000E+01
7.000000E+01
7.000000E+01
7.000000E+01
7.000000E+01
7.000000E+01
7.000000E+01
7.000000E+01
7.000000E+01
7.000000E+01
7.000000E+01
7.000000E+01
7.000000E+01
7.000000E+01
7.000000E+01
7.000000E+01
7.000000E+01
7.000000E+01
7.000000E+01
7.000000E+01
7.000000E+01
7.000000E+01
7.000000E+01
7.000000E+01
7.000000E+01
7.000000E+01
7.000000E+01
7.000000E+01
7.000000E+01
7.000000E+01
7.000000E+01
7.000000E+01
7.000000E+01
7.000000E+01
7.000000E+01
7.000000E+01
7.000000E+01
7.000000E+01
7.000000E+01
7.000000E+01
7.000000E+01
7.000000E+01
7.000000E+01
7.000000E+01
7.000000E+01
7.000000E+01
7.000000E+01
7.000000E+01
7.000000E+01
7.000000E+01
7.000000E+01
7.000000E+01
7.000000E+01
7.000000E+01
7.000000E+01
7.000000E+01
7.000000E+01
7.000000E+01
7.000000E+01
7.000000E+01
7.000000E+01
7.000000E+01
7.000000E+01
7.000000E+01
7.000000E+01
7.000000E+01
7.000000E+01
7.000000E+01
7.000000E+01
7.000000E+01
7.000000E+01
7.000000E+01
7.000000E+01
7.000000E+01
7.000000E+01
7.000000E+01
7.000000E+01
7.000000E+01
7.000000E+01
7.000000E+01
7.000000E+01
7.000000E+01
7.000000E+01
7.000000E+01
7.000000E+01
7.000000E+01
7.000000E+01
7.000000E+01
7.000000E+01
7.000000E+01
7.000000E+01
7.000000E+01
7.000000E+01
7.000000E+01
7.000000E+01
7.000000E+01
7.000000E+01
7.000000E+01
7.000000E+01
7.000000E+01
7.000000E+01
7.000000E+01
7.000000E+01
7.000000E+01
7.000000E+01
7.000000E+01
7.000000E+01
7.000000E+01
7.000000E+01
7.000000E+01
7.000000E+01
7.000000E+01
7.500000E+01
7.500000E+01
7.500000E+01
7.500000E+01
7.500000E+01
7.500000E+01
7.500000E+01
7.500000E+01
7.500000E+01
7.500000E+01
7.500000E+01
7.500000E+01
7.500000E+01
7.500000E+01
7.500000E+01
7.500000E+01
7.500000E+01
7.500000E+01
7.500000E+01
7.500000E+01
7.500000E+01
7.500000E+01
7.500000E+01
7.500000E+01
7.500000E+01
7.500000E+01
7.500000E+01
7.500000E+01
7.500000E+01
7.500000E+01
7.500000E+01
7.500000E+01
7.500000E+01
7.500000E+01
7.500000E+01
7.500000E+01
7.500000E+01
7.500000E+01
7.500000E+01
7.500000E+01
7.500000E+01
7.500000E+01
7.500000E+01
7.500000E+01
7.500000E+01
7.500000E+01
7.500000E+01
7.500000E+01
7.500000E+01
7.500000E+01
7.500000E+01
7.500000E+01
7.500000E+01
7.500000E+01
7.500000E+01
7.500000E+01
7.500000E+01
7.500000E+01
7.500000E+01
7.500000E+01
7.500000E+01
7.500000E+01
7.500000E+01
7.500000E+01
7.500000E+01
7.500000E+01
7.500000E+01
7.500000E+01
7.500000E+01
7.500000E+01
7.500000E+01
7.500000E+01
7.500000E+01
7.500000E+01
7.500000E+01
7.500000E+01
7.500000E+01
7.500000E+01
7.500000E+01
7.500000E+01
7.500000E+01
7.500000E+01
7.500000E+01
7.500000E+01
7.500000E+01
7.500000E+01
7.500000E+01
7.500000E+01
7.500000E+01
7.500000E+01
7.500000E+01
7.500000E+01
7.500000E+01
7.500000E+01
7.500000E+01
7.500000E+01
7.500000E+01
7.500000E+01
7.500000E+01
7.500000E+01
7.500000E+01
7.500000E+01
7.500000E+01
7.500000E+01
7.500000E+01
7.500000E+01
7.500000E+01
7.500000E+01
7.500000E+01
7.500000E+01
7.500000E+01
7.500000E+01
7.500000E+01
7.500000E+01
7.500000E+01
7.500000E+01
7.500000E+01
7.500000E+01
7.500000E+01
7.500000E+01
7.500000E+01
7.500000E+01
7.500000E+01
7.500000E+01
7.500000E+01
7.500000E+01
7.500000E+01
7.500000E+01
7.500000E+01
7.500000E+01
7.500000E+01
7.500000E+01
7.500000E+01
7.500000E+01
7.500000E+01
7.500000E+01
7.500000E+01
7.500000E+01
7.500000E+01
7.500000E+01
7.500000E+01
7.500000E+01
7.500000E+01
7.500000E+01
7.500000E+01
7.500000E+01
7.500000E+01
7.500000E+01
7.500000E+01
7.500000E+01
7.500000E+01
7.500000E+01
7.500000E+01
7.500000E+01
7.500000E+01
7.500000E+01
7.500000E+01
7.500000E+01
7.500000E+01
7.500000E+01
7.500000E+01
7.500000E+01
7.500000E+01
7.500000E+01
7.500000E+01
7.500000E+01
7.500000E+01
7.500000E+01
7.500000E+01
7.500000E+01
7.500000E+01
7.500000E+01
7.500000E+01
7.500000E+01
7.500000E+01
7.500000E+01
7.500000E+01
7.500000E+01
7.500000E+01
7.500000E+01
7.500000E+01
7.500000E+01
7.500000E+01
7.500000E+01
7.500000E+01
7.500000E+01
7.500000E+01
7.500000E+01
7.500000E+01
7.500000E+01
7.500000E+01
7.500000E+01
7.500000E+01
7.500000E+01
7.500000E+01
7.500000E+01
7.500000E+01
7.500000E+01
7.500000E+01
7.500000E+01
7.500000E+01
8.000000E+01
8.000000E+01
8.000000E+01
8.000000E+01
8.000000E+01
8.000000E+01
8.000000E+01
8.000000E+01
8.000000E+01
8.000000E+01
8.000000E+01
8.000000E+01
8.000000E+01
8.000000E+01
8.000000E+01
8.000000E+01
8.000000E+01
8.000000E+01
8.000000E+01
8.000000E+01
8.000000E+01
8.000000E+01
8.000000E+01
8.000000E+01
8.000000E+01
8.000000E+01
8.000000E+01
8.000000E+01
8.000000E+01
8.000000E+01
8.000000E+01
8.000000E+01
8.000000E+01
8.000000E+01
8.000000E+01
8.000000E+01
8.000000E+01
8.000000E+01
8.000000E+01
8.000000E+01
8.000000E+01
8.000000E+01
8.000000E+01
8.000000E+01
8.000000E+01
8.000000E+01
8.000000E+01
8.000000E+01
8.000000E+01
8.000000E+01
8.000000E+01
8.000000E+01
8.000000E+01
8.000000E+01
8.000000E+01
8.000000E+01
8.000000E+01
8.000000E+01
8.000000E+01
8.000000E+01
8.000000E+01
8.000000E+01
8.000000E+01
8.000000E+01
8.000000E+01
8.000000E+01
8.000000E+01
8.000000E+01
8.000000E+01
8.000000E+01
8.000000E+01
8.000000E+01
8.000000E+01
8.000000E+01
8.000000E+01
8.000000E+01
8.000000E+01
8.000000E+01
8.000000E+01
8.000000E+01
8.000000E+01
8.000000E+01
8.000000E+01
8.000000E+01
8.000000E+01
8.000000E+01
8.000000E+01
8.000000E+01
8.000000E+01
8.000000E+01
8.000000E+01
8.000000E+01
8.000000E+01
8.000000E+01
8.000000E+01
8.000000E+01
8.000000E+01
8.000000E+01
8.000000E+01
8.000000E+01
8.000000E+01
8.000000E+01
8.000000E+01
8.000000E+01
8.000000E+01
8.000000E+01
8.000000E+01
8.000000E+01
8.000000E+01
8.000000E+01
8.000000E+01
8.000000E+01
8.000000E+01
8.000000E+01
8.000000E+01
8.000000E+01
8.000000E+01
8.000000E+01
8.000000E+01
8.000000E+01
8.000000E+01
8.000000E+01
8.000000E+01
8.000000E+01
8.000000E+01
8.000000E+01
8.000000E+01
8.000000E+01
8.000000E+01
8.000000E+01
8.000000E+01
8.000000E+01
8.000000E+01
8.000000E+01
8.000000E+01
8.000000E+01
8.000000E+01
8.000000E+01
8.000000E+01
8.000000E+01
8.000000E+01
8.000000E+01
8.000000E+01
8.000000E+01
8.000000E+01
8.000000E+01
8.000000E+01
8.000000E+01
8.000000E+01
8.000000E+01
8.000000E+01
8.000000E+01
8.000000E+01
8.000000E+01
8.000000E+01
8.000000E+01
8.000000E+01
8.000000E+01
8.000000E+01
8.000000E+01
8.000000E+01
8.000000E+01
8.000000E+01
8.000000E+01
8.000000E+01
8.000000E+01
8.000000E+01
8.000000E+01
8.000000E+01
8.000000E+01
8.000000E+01
8.000000E+01
8.000000E+01
8.000000E+01
8.000000E+01
8.000000E+01
8.000000E+01
8.000000E+01
8.000000E+01
8.000000E+01
8.000000E+01
8.000000E+01
8.000000E+01
8.000000E+01
8.000000E+01
8.000000E+01
8.000000E+01
8.000000E+01
8.000000E+01
8.000000E+01
8.000000E+01
8.000000E+01
8.000000E+01
8.000000E+01
8.000000E+01
8.000000E+01
8.000000E+01
8.000000E+01
8.000000E+01
8.000000E+01
8.000000E+01
8.500000E+01
8.500000E+01
8.500000E+01
8.500000E+01
8.500000E+01
8.500000E+01
8.500000E+01
8.500000E+01
8.500000E+01
8.500000E+01
8.500000E+01
8.500000E+01
8.500000E+01
8.500000E+01
8.500000E+01
8.500000E+01
8.500000E+01
8.500000E+01
8.500000E+01
8.500000E+01
8.500000E+01
8.500000E+01
8.500000E+01
8.500000E+01
8.500000E+01
8.500000E+01
8.500000E+01
8.500000E+01
8.500000E+01
8.500000E+01
8.500000E+01
8.500000E+01
8.500000E+01
8.500000E+01
8.500000E+01
8.500000E+01
8.500000E+01
8.500000E+01
8.500000E+01
8.500000E+01
8.500000E+01
8.500000E+01
8.500000E+01
8.500000E+01
8.500000E+01
8.500000E+01
8.500000E+01
8.500000E+01
8.500000E+01
8.500000E+01
8.500000E+01
8.500000E+01
8.500000E+01
8.500000E+01
8.500000E+01
8.500000E+01
8.500000E+01
8.500000E+01
8.500000E+01
8.500000E+01
8.500000E+01
8.500000E+01
8.500000E+01
8.500000E+01
8.500000E+01
8.500000E+01
8.500000E+01
8.500000E+01
8.500000E+01
8.500000E+01
8.500000E+01
8.500000E+01
8.500000E+01
8.500000E+01
8.500000E+01
8.500000E+01
8.500000E+01
8.500000E+01
8.500000E+01
8.500000E+01
8.500000E+01
8.500000E+01
8.500000E+01
8.500000E+01
8.500000E+01
8.500000E+01
8.500000E+01
8.500000E+01
8.500000E+01
8.500000E+01
8.500000E+01
8.500000E+01
8.500000E+01
8.500000E+01
8.500000E+01
8.500000E+01
8.500000E+01
8.500000E+01
8.500000E+01
8.500000E+01
8.500000E+01
8.500000E+01
8.500000E+01
8.500000E+01
8.500000E+01
8.500000E+01
8.500000E+01
8.500000E+01
8.500000E+01
8.500000E+01
8.500000E+01
8.500000E+01
8.500000E+01
8.500000E+01
8.500000E+01
8.500000E+01
8.500000E+01
8.500000E+01
8.500000E+01
8.500000E+01
8.500000E+01
8.500000E+01
8.500000E+01
8.500000E+01
8.500000E+01
8.500000E+01
8.500000E+01
8.500000E+01
8.500000E+01
8.500000E+01
8.500000E+01
8.500000E+01
8.500000E+01
8.500000E+01
8.500000E+01
8.500000E+01
8.500000E+01
8.500000E+01
8.500000E+01
8.500000E+01
8.500000E+01
8.500000E+01
8.500000E+01
8.500000E+01
8.500000E+01
8.500000E+01
8.500000E+01
8.500000E+01
8.500000E+01
8.500000E+01
8.500000E+01
8.500000E+01
8.500000E+01
8.500000E+01
8.500000E+01
8.500000E+01
8.500000E+01
8.500000E+01
8.500000E+01
8.500000E+01
8.500000E+01
8.500000E+01
8.500000E+01
8.500000E+01
8.500000E+01
8.500000E+01
8.500000E+01
8.500000E+01
8.500000E+01
8.500000E+01
8.500000E+01
8.500000E+01
8.500000E+01
8.500000E+01
8.500000E+01
8.500000E+01
8.500000E+01
8.500000E+01
8.500000E+01
8.500000E+01
8.500000E+01
8.500000E+01
8.500000E+01
8.500000E+01
8.500000E+01
8.500000E+01
8.500000E+01
8.500000E+01
8.500000E+01
8.500000E+01
8.500000E+01
8.500000E+01
8.500000E+01
8.500000E+01
8.500000E+01
8.500000E+01
8.500000E+01
8.500000E+01
8.500000E+01
8.500000E+01
8.500000E+01
9.000000E+01
9.000000E+01
9.000000E+01
9.000000E+01
9.000000E+01
9.000000E+01
9.000000E+01
9.000000E+01
9.000000E+01
9.000000E+01
9.000000E+01
9.000000E+01
9.000000E+01
9.000000E+01
9.000000E+01
9.000000E+01
9.000000E+01
9.000000E+01
9.000000E+01
9.000000E+01
9.000000E+01
9.000000E+01
9.000000E+01
9.000000E+01
9.000000E+01
9.000000E+01
9.000000E+01
9.000000E+01
9.000000E+01
9.000000E+01
9.000000E+01
9.000000E+01
9.000000E+01
9.000000E+01
9.000000E+01
9.000000E+01
9.000000E+01
9.000000E+01
9.000000E+01
9.000000E+01
9.000000E+01
9.000000E+01
9.000000E+01
9.000000E+01
9.000000E+01
9.000000E+01
9.000000E+01
9.000000E+01
9.000000E+01
9.000000E+01
9.000000E+01
9.000000E+01
9.000000E+01
9.000000E+01
9.000000E+01
9.000000E+01
9.000000E+01
9.000000E+01
9.000000E+01
9.000000E+01
9.000000E+01
9.000000E+01
9.000000E+01
9.000000E+01
9.000000E+01
9.000000E+01
9.000000E+01
9.000000E+01
9.000000E+01
9.000000E+01
9.000000E+01
9.000000E+01
9.000000E+01
9.000000E+01
9.000000E+01
9.000000E+01
9.000000E+01
9.000000E+01
9.000000E+01
9.000000E+01
9.000000E+01
9.000000E+01
9.000000E+01
9.000000E+01
9.000000E+01
9.000000E+01
9.000000E+01
9.000000E+01
9.000000E+01
9.000000E+01
9.000000E+01
9.000000E+01
9.000000E+01
9.000000E+01
9.000000E+01
9.000000E+01
9.000000E+01
9.000000E+01
9.000000E+01
9.000000E+01
9.000000E+01
9.000000E+01
9.000000E+01
9.000000E+01
9.000000E+01
9.000000E+01
9.000000E+01
9.000000E+01
9.000000E+01
9.000000E+01
9.000000E+01
9.000000E+01
9.000000E+01
9.000000E+01
9.000000E+01
9.000000E+01
9.000000E+01
9.000000E+01
9.000000E+01
9.000000E+01
9.000000E+01
9.000000E+01
9.000000E+01
9.000000E+01
9.000000E+01
9.000000E+01
9.000000E+01
9.000000E+01
9.000000E+01
9.000000E+01
9.000000E+01
9.000000E+01
9.000000E+01
9.000000E+01
9.000000E+01
9.000000E+01
9.000000E+01
9.000000E+01
9.000000E+01
9.000000E+01
9.000000E+01
9.000000E+01
9.000000E+01
9.000000E+01
9.000000E+01
9.000000E+01
9.000000E+01
9.000000E+01
9.000000E+01
9.000000E+01
9.000000E+01
9.000000E+01
9.000000E+01
9.000000E+01
9.000000E+01
9.000000E+01
9.000000E+01
9.000000E+01
9.000000E+01
9.000000E+01
9.000000E+01
9.000000E+01
9.000000E+01
9.000000E+01
9.000000E+01
9.000000E+01
9.000000E+01
9.000000E+01
9.000000E+01
9.000000E+01
9.000000E+01
9.000000E+01
9.000000E+01
9.000000E+01
9.000000E+01
9.000000E+01
9.000000E+01
9.000000E+01
9.000000E+01
9.000000E+01
9.000000E+01
9.000000E+01
9.000000E+01
9.000000E+01
9.000000E+01
9.000000E+01
9.000000E+01
9.000000E+01
9.000000E+01
9.000000E+01
9.000000E+01
9.000000E+01
9.000000E+01
9.000000E+01
9.000000E+01
9.000000E+01
9.000000E+01
9.000000E+01
9.000000E+01
9.000000E+01
9.000000E+01
9.500000E+01
9.500000E+01
9.500000E+01
9.500000E+01
9.500000E+01
9.500000E+01
9.500000E+01
9.500000E+01
9.500000E+01
9.500000E+01
9.500000E+01
9.500000E+01
9.500000E+01
9.500000E+01
9.500000E+01
9.500000E+01
9.500000E+01
9.500000E+01
9.500000E+01
9.500000E+01
9.500000E+01
9.500000E+01
9.500000E+01
9.500000E+01
9.500000E+01
9.500000E+01
9.500000E+01
9.500000E+01
9.500000E+01
9.500000E+01
9.500000E+01
9.500000E+01
9.500000E+01
9.500000E+01
9.500000E+01
9.500000E+01
9.500000E+01
9.500000E+01
9.500000E+01
9.500000E+01
9.500000E+01
9.500000E+01
9.500000E+01
9.500000E+01
9.500000E+01
9.500000E+01
9.500000E+01
9.500000E+01
9.500000E+01
9.500000E+01
9.500000E+01
9.500000E+01
9.500000E+01
9.500000E+01
9.500000E+01
9.500000E+01
9.500000E+01
9.500000E+01
9.500000E+01
9.500000E+01
9.500000E+01
9.500000E+01
9.500000E+01
9.500000E+01
9.500000E+01
9.500000E+01
9.500000E+01
9.500000E+01
9.500000E+01
9.500000E+01
9.500000E+01
9.500000E+01
9.500000E+01
9.500000E+01
9.500000E+01
9.500000E+01
9.500000E+01
9.500000E+01
9.500000E+01
9.500000E+01
9.500000E+01
9.500000E+01
9.500000E+01
9.500000E+01
9.500000E+01
9.500000E+01
9.500000E+01
9.500000E+01
9.500000E+01
9.500000E+01
9.500000E+01
9.500000E+01
9.500000E+01
9.500000E+01
9.500000E+01
9.500000E+01
9.500000E+01
9.500000E+01
9.500000E+01
9.500000E+01
9.500000E+01
9.500000E+01
9.500000E+01
9.500000E+01
9.500000E+01
9.500000E+01
9.500000E+01
9.500000E+01
9.500000E+01
9.500000E+01
9.500000E+01
9.500000E+01
9.500000E+01
9.500000E+01
9.500000E+01
9.500000E+01
9.500000E+01
9.500000E+01
9.500000E+01
9.500000E+01
9.500000E+01
9.500000E+01
9.500000E+01
9.500000E+01
9.500000E+01
9.500000E+01
9.500000E+01
9.500000E+01
9.500000E+01
9.500000E+01
9.500000E+01
9.500000E+01
9.500000E+01
9.500000E+01
9.500000E+01
9.500000E+01
9.500000E+01
9.500000E+01
9.500000E+01
9.500000E+01
9.500000E+01
9.500000E+01
9.500000E+01
9.500000E+01
9.500000E+01
9.500000E+01
9.500000E+01
9.500000E+01
9.500000E+01
9.500000E+01
9.500000E+01
9.500000E+01
9.500000E+01
9.500000E+01
9.500000E+01
9.500000E+01
9.500000E+01
9.500000E+01
9.500000E+01
9.500000E+01
9.500000E+01
9.500000E+01
9.500000E+01
9.500000E+01
9.500000E+01
9.500000E+01
9.500000E+01
9.500000E+01
9.500000E+01
9.500000E+01
9.500000E+01
9.500000E+01
9.500000E+01
9.500000E+01
9.500000E+01
9.500000E+01
9.500000E+01
9.500000E+01
9.500000E+01
9.500000E+01
9.500000E+01
9.500000E+01
9.500000E+01
9.500000E+01
9.500000E+01
9.500000E+01
9.500000E+01
9.500000E+01
9.500000E+01
9.500000E+01
9.500000E+01
9.500000E+01
9.500000E+01
9.500000E+01
9.500000E+01
9.500000E+01
9.500000E+01
9.500000E+01
9.500000E+01
9.500000E+01
9.500000E+01
1.000000E+02
1.000000E+02
1.000000E+02
1.000000E+02
1.000000E+02
1.000000E+02
1.000000E+02
1.000000E+02
1.000000E+02
1.000000E+02
1.000000E+02
1.000000E+02
1.000000E+02
1.000000E+02
1.000000E+02
1.000000E+02
1.000000E+02
1.000000E+02
1.000000E+02
1.000000E+02
1.000000E+02
1.000000E+02
1.000000E+02
1.000000E+02
1.000000E+02
1.000000E+02
1.000000E+02
1.000000E+02
1.000000E+02
1.000000E+02
1.000000E+02
1.000000E+02
1.000000E+02
1.000000E+02
1.000000E+02
1.000000E+02
1.000000E+02
1.000000E+02
1.000000E+02
1.000000E+02
1.000000E+02
1.000000E+02
1.000000E+02
1.000000E+02
1.000000E+02
1.000000E+02
1.000000E+02
1.000000E+02
1.000000E+02
1.000000E+02
1.000000E+02
1.000000E+02
1.000000E+02
1.000000E+02
1.000000E+02
1.000000E+02
1.000000E+02
1.000000E+02
1.000000E+02
1.000000E+02
1.000000E+02
1.000000E+02
1.000000E+02
1.000000E+02
1.000000E+02
1.000000E+02
1.000000E+02
1.000000E+02
1.000000E+02
1.000000E+02
1.000000E+02
1.000000E+02
1.000000E+02
1.000000E+02
1.000000E+02
1.000000E+02
1.000000E+02
1.000000E+02
1.000000E+02
1.000000E+02
1.000000E+02
1.000000E+02
1.000000E+02
1.000000E+02
1.000000E+02
1.000000E+02
1.000000E+02
1.000000E+02
1.000000E+02
1.000000E+02
1.000000E+02
1.000000E+02
1.000000E+02
1.000000E+02
1.000000E+02
1.000000E+02
1.000000E+02
1.000000E+02
1.000000E+02
1.000000E+02
1.000000E+02
1.000000E+02
1.000000E+02
1.000000E+02
1.000000E+02
1.000000E+02
1.000000E+02
1.000000E+02
1.000000E+02
1.000000E+02
1.000000E+02
1.000000E+02
1.000000E+02
1.000000E+02
1.000000E+02
1.000000E+02
1.000000E+02
1.000000E+02
1.000000E+02
1.000000E+02
1.000000E+02
1.000000E+02
1.000000E+02
1.000000E+02
1.000000E+02
1.000000E+02
1.000000E+02
1.000000E+02
1.000000E+02
1.000000E+02
1.000000E+02
1.000000E+02
1.000000E+02
1.000000E+02
1.000000E+02
1.000000E+02
1.000000E+02
1.000000E+02
1.000000E+02
1.000000E+02
1.000000E+02
1.000000E+02
1.000000E+02
1.000000E+02
1.000000E+02
1.000000E+02
1.000000E+02
1.000000E+02
1.000000E+02
1.000000E+02
1.000000E+02
1.000000E+02
1.000000E+02
1.000000E+02
1.000000E+02
1.000000E+02
1.000000E+02
1.000000E+02
1.000000E+02
1.000000E+02
1.000000E+02
1.000000E+02
1.000000E+02
1.000000E+02
1.000000E+02
1.000000E+02
1.000000E+02
1.000000E+02
1.000000E+02
1.000000E+02
1.000000E+02
1.000000E+02
1.000000E+02
1.000000E+02
1.000000E+02
1.000000E+02
1.000000E+02
1.000000E+02
1.000000E+02
1.000000E+02
1.000000E+02
1.000000E+02
1.000000E+02
1.000000E+02
1.000000E+02
1.000000E+02
1.000000E+02
1.000000E+02
1.000000E+02
1.000000E+02
1.000000E+02
1.000000E+02
1.000000E+02
1.000000E+02
1.000000E+02
1.000000E+02
1.000000E+02
1.000000E+02
1.000000E+02
1.000000E+02
1.000000E+02
1.050000E+02
1.050000E+02
1.050000E+02
1.050000E+02
1.050000E+02
1.050000E+02
1.050000E+02
1.050000E+02
1.050000E+02
1.050000E+02
1.050000E+02
1.050000E+02
1.050000E+02
1.050000E+02
1.050000E+02
1.050000E+02
1.050000E+02
1.050000E+02
1.050000E+02
1.050000E+02
1.050000E+02
1.050000E+02
1.050000E+02
1.050000E+02
1.050000E+02
1.050000E+02
1.050000E+02
1.050000E+02
1.050000E+02
1.050000E+02
1.050000E+02
1.050000E+02
1.050000E+02
1.050000E+02
1.050000E+02
1.050000E+02
1.050000E+02
1.050000E+02
1.050000E+02
1.050000E+02
1.050000E+02
1.050000E+02
1.050000E+02
1.050000E+02
1.050000E+02
1.050000E+02
1.050000E+02
1.050000E+02
1.050000E+02
1.050000E+02
1.050000E+02
1.050000E+02
1.050000E+02
1.050000E+02
1.050000E+02
1.050000E+02
1.050000E+02
1.050000E+02
1.050000E+02
1.050000E+02
1.050000E+02
1.050000E+02
1.050000E+02
1.050000E+02
1.050000E+02
1.050000E+02
1.050000E+02
1.050000E+02
1.050000E+02
1.050000E+02
1.050000E+02
1.050000E+02
1.050000E+02
1.050000E+02
1.050000E+02
1.050000E+02
1.050000E+02
1.050000E+02
1.050000E+02
1.050000E+02
1.050000E+02
1.050000E+02
1.050000E+02
1.050000E+02
1.050000E+02
1.050000E+02
1.050000E+02
1.050000E+02
1.050000E+02
1.050000E+02
1.050000E+02
1.050000E+02
1.050000E+02
1.050000E+02
1.050000E+02
1.050000E+02
1.050000E+02
1.050000E+02
1.050000E+02
1.050000E+02
1.050000E+02
1.050000E+02
1.050000E+02
1.050000E+02
1.050000E+02
1.050000E+02
1.050000E+02
1.050000E+02
1.050000E+02
1.050000E+02
1.050000E+02
1.050000E+02
1.050000E+02
1.050000E+02
1.050000E+02
1.050000E+02
1.050000E+02
1.050000E+02
1.050000E+02
1.050000E+02
1.050000E+02
1.050000E+02
1.050000E+02
1.050000E+02
1.050000E+02
1.050000E+02
1.050000E+02
1.050000E+02
1.050000E+02
1.050000E+02
1.050000E+02
1.050000E+02
1.050000E+02
1.050000E+02
1.050000E+02
1.050000E+02
1.050000E+02
1.050000E+02
1.050000E+02
1.050000E+02
1.050000E+02
1.050000E+02
1.050000E+02
1.050000E+02
1.050000E+02
1.050000E+02
1.050000E+02
1.050000E+02
1.050000E+02
1.050000E+02
1.050000E+02
1.050000E+02
1.050000E+02
1.050000E+02
1.050000E+02
1.050000E+02
1.050000E+02
1.050000E+02
1.050000E+02
1.050000E+02
1.050000E+02
1.050000E+02
1.050000E+02
1.050000E+02
1.050000E+02
1.050000E+02
1.050000E+02
1.050000E+02
1.050000E+02
1.050000E+02
1.050000E+02
1.050000E+02
1.050000E+02
1.050000E+02
1.050000E+02
1.050000E+02
1.050000E+02
1.050000E+02
1.050000E+02
1.050000E+02
1.050000E+02
1.050000E+02
1.050000E+02
1.050000E+02
1.050000E+02
1.050000E+02
1.050000E+02
1.050000E+02
1.050000E+02
1.050000E+02
1.050000E+02
1.050000E+02
1.050000E+02
1.050000E+02
1.050000E+02
1.050000E+02
1.050000E+02
1.050000E+02
1.050000E+02
1.050000E+02
1.050000E+02
1.100000E+02
1.100000E+02
1.100000E+02
1.100000E+02
1.100000E+02
1.100000E+02
1.100000E+02
1.100000E+02
1.100000E+02
1.100000E+02
1.100000E+02
1.100000E+02
1.100000E+02
1.100000E+02
1.100000E+02
1.100000E+02
1.100000E+02
1.100000E+02
1.100000E+02
1.100000E+02
1.100000E+02
1.100000E+02
1.100000E+02
1.100000E+02
1.100000E+02
1.100000E+02
1.100000E+02
1.100000E+02
1.100000E+02
1.100000E+02
1.100000E+02
1.100000E+02
1.100000E+02
1.100000E+02
1.100000E+02
1.100000E+02
1.100000E+02
1.100000E+02
1.100000E+02
1.100000E+02
1.100000E+02
1.100000E+02
1.100000E+02
1.100000E+02
1.100000E+02
1.100000E+02
1.100000E+02
1.100000E+02
1.100000E+02
1.100000E+02
1.100000E+02
1.100000E+02
1.100000E+02
1.100000E+02
1.100000E+02
1.100000E+02
1.100000E+02
1.100000E+02
1.100000E+02
1.100000E+02
1.100000E+02
1.100000E+02
1.100000E+02
1.100000E+02
1.100000E+02
1.100000E+02
1.100000E+02
1.100000E+02
1.100000E+02
1.100000E+02
1.100000E+02
1.100000E+02
1.100000E+02
1.100000E+02
1.100000E+02
1.100000E+02
1.100000E+02
1.100000E+02
1.100000E+02
1.100000E+02
1.100000E+02
1.100000E+02
1.100000E+02
1.100000E+02
1.100000E+02
1.100000E+02
1.100000E+02
1.100000E+02
1.100000E+02
1.100000E+02
1.100000E+02
1.100000E+02
1.100000E+02
1.100000E+02
1.100000E+02
1.100000E+02
1.100000E+02
1.100000E+02
1.100000E+02
1.100000E+02
1.100000E+02
1.100000E+02
1.100000E+02
1.100000E+02
1.100000E+02
1.100000E+02
1.100000E+02
1.100000E+02
1.100000E+02
1.100000E+02
1.100000E+02
1.100000E+02
1.100000E+02
1.100000E+02
1.100000E+02
1.100000E+02
1.100000E+02
1.100000E+02
1.100000E+02
1.100000E+02
1.100000E+02
1.100000E+02
1.100000E+02
1.100000E+02
1.100000E+02
1.100000E+02
1.100000E+02
1.100000E+02
1.100000E+02
1.100000E+02
1.100000E+02
1.100000E+02
1.100000E+02
1.100000E+02
1.100000E+02
1.100000E+02
1.100000E+02
1.100000E+02
1.100000E+02
1.100000E+02
1.100000E+02
1.100000E+02
1.100000E+02
1.100000E+02
1.100000E+02
1.100000E+02
1.100000E+02
1.100000E+02
1.100000E+02
1.100000E+02
1.100000E+02
1.100000E+02
1.100000E+02
1.100000E+02
1.100000E+02
1.100000E+02
1.100000E+02
1.100000E+02
1.100000E+02
1.100000E+02
1.100000E+02
1.100000E+02
1.100000E+02
1.100000E+02
1.100000E+02
1.100000E+02
1.100000E+02
1.100000E+02
1.100000E+02
1.100000E+02
1.100000E+02
1.100000E+02
1.100000E+02
1.100000E+02
1.100000E+02
1.100000E+02
1.100000E+02
1.100000E+02
1.100000E+02
1.100000E+02
1.100000E+02
1.100000E+02
1.100000E+02
1.100000E+02
1.100000E+02
1.100000E+02
1.100000E+02
1.100000E+02
1.100000E+02
1.100000E+02
1.100000E+02
1.100000E+02
1.100000E+02
1.100000E+02
1.100000E+02
1.100000E+02
1.100000E+02
1.100000E+02
1.100000E+02
1.100000E+02
1.100000E+02
1.150000E+02
1.150000E+02
1.150000E+02
1.150000E+02
1.150000E+02
1.150000E+02
1.150000E+02
1.150000E+02
1.150000E+02
1.150000E+02
1.150000E+02
1.150000E+02
1.150000E+02
1.150000E+02
1.150000E+02
1.150000E+02
1.150000E+02
1.150000E+02
1.150000E+02
1.150000E+02
1.150000E+02
1.150000E+02
1.150000E+02
1.150000E+02
1.150000E+02
1.150000E+02
1.150000E+02
1.150000E+02
1.150000E+02
1.150000E+02
1.150000E+02
1.150000E+02
1.150000E+02
1.150000E+02
1.150000E+02
1.150000E+02
1.150000E+02
1.150000E+02
1.150000E+02
1.150000E+02
1.150000E+02
1.150000E+02
1.150000E+02
1.150000E+02
1.150000E+02
1.150000E+02
1.150000E+02
1.150000E+02
1.150000E+02
1.150000E+02
1.150000E+02
1.150000E+02
1.150000E+02
1.150000E+02
1.150000E+02
1.150000E+02
1.150000E+02
1.150000E+02
1.150000E+02
1.150000E+02
1.150000E+02
1.150000E+02
1.150000E+02
1.150000E+02
1.150000E+02
1.150000E+02
1.150000E+02
1.150000E+02
1.150000E+02
1.150000E+02
1.150000E+02
1.150000E+02
1.150000E+02
1.150000E+02
1.150000E+02
1.150000E+02
1.150000E+02
1.150000E+02
1.150000E+02
1.150000E+02
1.150000E+02
1.150000E+02
1.150000E+02
1.150000E+02
1.150000E+02
1.150000E+02
1.150000E+02
1.150000E+02
1.150000E+02
1.150000E+02
1.150000E+02
1.150000E+02
1.150000E+02
1.150000E+02
1.150000E+02
1.150000E+02
1.150000E+02
1.150000E+02
1.150000E+02
1.150000E+02
1.150000E+02
1.150000E+02
1.150000E+02
1.150000E+02
1.150000E+02
1.150000E+02
1.150000E+02
1.150000E+02
1.150000E+02
1.150000E+02
1.150000E+02
1.150000E+02
1.150000E+02
1.150000E+02
1.150000E+02
1.150000E+02
1.150000E+02
1.150000E+02
1.150000E+02
1.150000E+02
1.150000E+02
1.150000E+02
1.150000E+02
1.150000E+02
1.150000E+02
1.150000E+02
1.150000E+02
1.150000E+02
1.150000E+02
1.150000E+02
1.150000E+02
1.150000E+02
1.150000E+02
1.150000E+02
1.150000E+02
1.150000E+02
1.150000E+02
1.150000E+02
1.150000E+02
1.150000E+02
1.150000E+02
1.150000E+02
1.150000E+02
1.150000E+02
1.150000E+02
1.150000E+02
1.150000E+02
1.150000E+02
1.150000E+02
1.150000E+02
1.150000E+02
1.150000E+02
1.150000E+02
1.150000E+02
1.150000E+02
1.150000E+02
1.150000E+02
1.150000E+02
1.150000E+02
1.150000E+02
1.150000E+02
1.150000E+02
1.150000E+02
1.150000E+02
1.150000E+02
1.150000E+02
1.150000E+02
1.150000E+02
1.150000E+02
1.150000E+02
1.150000E+02
1.150000E+02
1.150000E+02
1.150000E+02
1.150000E+02
1.150000E+02
1.150000E+02
1.150000E+02
1.150000E+02
1.150000E+02
1.150000E+02
1.150000E+02
1.150000E+02
1.150000E+02
1.150000E+02
1.150000E+02
1.150000E+02
1.150000E+02
1.150000E+02
1.150000E+02
1.150000E+02
1.150000E+02
1.150000E+02
1.150000E+02
1.150000E+02
1.150000E+02
1.150000E+02
1.150000E+02
1.150000E+02
1.150000E+02
1.150000E+02
1.200000E+02
1.200000E+02
1.200000E+02
1.200000E+02
1.200000E+02
1.200000E+02
1.200000E+02
1.200000E+02
1.200000E+02
1.200000E+02
1.200000E+02
1.200000E+02
1.200000E+02
1.200000E+02
1.200000E+02
1.200000E+02
1.200000E+02
1.200000E+02
1.200000E+02
1.200000E+02
1.200000E+02
1.200000E+02
1.200000E+02
1.200000E+02
1.200000E+02
1.200000E+02
1.200000E+02
1.200000E+02
1.200000E+02
1.200000E+02
1.200000E+02
1.200000E+02
1.200000E+02
1.200000E+02
1.200000E+02
1.200000E+02
1.200000E+02
1.200000E+02
1.200000E+02
1.200000E+02
1.200000E+02
1.200000E+02
1.200000E+02
1.200000E+02
1.200000E+02
1.200000E+02
1.200000E+02
1.200000E+02
1.200000E+02
1.200000E+02
1.200000E+02
1.200000E+02
1.200000E+02
1.200000E+02
1.200000E+02
1.200000E+02
1.200000E+02
1.200000E+02
1.200000E+02
1.200000E+02
1.200000E+02
1.200000E+02
1.200000E+02
1.200000E+02
1.200000E+02
1.200000E+02
1.200000E+02
1.200000E+02
1.200000E+02
1.200000E+02
1.200000E+02
1.200000E+02
1.200000E+02
1.200000E+02
1.200000E+02
1.200000E+02
1.200000E+02
1.200000E+02
1.200000E+02
1.200000E+02
1.200000E+02
1.200000E+02
1.200000E+02
1.200000E+02
1.200000E+02
1.200000E+02
1.200000E+02
1.200000E+02
1.200000E+02
1.200000E+02
1.200000E+02
1.200000E+02
1.200000E+02
1.200000E+02
1.200000E+02
1.200000E+02
1.200000E+02
1.200000E+02
1.200000E+02
1.200000E+02
1.200000E+02
1.200000E+02
1.200000E+02
1.200000E+02
1.200000E+02
1.200000E+02
1.200000E+02
1.200000E+02
1.200000E+02
1.200000E+02
1.200000E+02
1.200000E+02
1.200000E+02
1.200000E+02
1.200000E+02
1.200000E+02
1.200000E+02
1.200000E+02
1.200000E+02
1.200000E+02
1.200000E+02
1.200000E+02
1.200000E+02
1.200000E+02
1.200000E+02
1.200000E+02
1.200000E+02
1.200000E+02
1.200000E+02
1.200000E+02
1.200000E+02
1.200000E+02
1.200000E+02
1.200000E+02
1.200000E+02
1.200000E+02
1.200000E+02
1.200000E+02
1.200000E+02
1.200000E+02
1.200000E+02
1.200000E+02
1.200000E+02
1.200000E+02
1.200000E+02
1.200000E+02
1.200000E+02
1.200000E+02
1.200000E+02
1.200000E+02
1.200000E+02
1.200000E+02
1.200000E+02
1.200000E+02
1.200000E+02
1.200000E+02
1.200000E+02
1.200000E+02
1.200000E+02
1.200000E+02
1.200000E+02
1.200000E+02
1.200000E+02
1.200000E+02
1.200000E+02
1.200000E+02
1.200000E+02
1.200000E+02
1.200000E+02
1.200000E+02
1.200000E+02
1.200000E+02
1.200000E+02
1.200000E+02
1.200000E+02
1.200000E+02
1.200000E+02
1.200000E+02
1.200000E+02
1.200000E+02
1.200000E+02
1.200000E+02
1.200000E+02
1.200000E+02
1.200000E+02
1.200000E+02
1.200000E+02
1.200000E+02
1.200000E+02
1.200000E+02
1.200000E+02
1.200000E+02
1.200000E+02
1.200000E+02
1.200000E+02
1.200000E+02
1.200000E+02
1.200000E+02
1.200000E+02
1.200000E+02
1.200000E+02
1.250000E+02
1.250000E+02
1.250000E+02
1.250000E+02
1.250000E+02
1.250000E+02
1.250000E+02
1.250000E+02
1.250000E+02
1.250000E+02
1.250000E+02
1.250000E+02
1.250000E+02
1.250000E+02
1.250000E+02
1.250000E+02
1.250000E+02
1.250000E+02
1.250000E+02
1.250000E+02
1.250000E+02
1.250000E+02
1.250000E+02
1.250000E+02
1.250000E+02
1.250000E+02
1.250000E+02
1.250000E+02
1.250000E+02
1.250000E+02
1.250000E+02
1.250000E+02
1.250000E+02
1.250000E+02
1.250000E+02
1.250000E+02
1.250000E+02
1.250000E+02
1.250000E+02
1.250000E+02
1.250000E+02
1.250000E+02
1.250000E+02
1.250000E+02
1.250000E+02
1.250000E+02
1.250000E+02
1.250000E+02
1.250000E+02
1.250000E+02
1.250000E+02
1.250000E+02
1.250000E+02
1.250000E+02
1.250000E+02
1.250000E+02
1.250000E+02
1.250000E+02
1.250000E+02
1.250000E+02
1.250000E+02
1.250000E+02
1.250000E+02
1.250000E+02
1.250000E+02
1.250000E+02
1.250000E+02
1.250000E+02
1.250000E+02
1.250000E+02
1.250000E+02
1.250000E+02
1.250000E+02
1.250000E+02
1.250000E+02
1.250000E+02
1.250000E+02
1.250000E+02
1.250000E+02
1.250000E+02
1.250000E+02
1.250000E+02
1.250000E+02
1.250000E+02
1.250000E+02
1.250000E+02
1.250000E+02
1.250000E+02
1.250000E+02
1.250000E+02
1.250000E+02
1.250000E+02
1.250000E+02
1.250000E+02
1.250000E+02
1.250000E+02
1.250000E+02
1.250000E+02
1.250000E+02
1.250000E+02
1.250000E+02
1.250000E+02
1.250000E+02
1.250000E+02
1.250000E+02
1.250000E+02
1.250000E+02
1.250000E+02
1.250000E+02
1.250000E+02
1.250000E+02
1.250000E+02
1.250000E+02
1.250000E+02
1.250000E+02
1.250000E+02
1.250000E+02
1.250000E+02
1.250000E+02
1.250000E+02
1.250000E+02
1.250000E+02
1.250000E+02
1.250000E+02
1.250000E+02
1.250000E+02
1.250000E+02
1.250000E+02
1.250000E+02
1.250000E+02
1.250000E+02
1.250000E+02
1.250000E+02
1.250000E+02
1.250000E+02
1.250000E+02
1.250000E+02
1.250000E+02
1.250000E+02
1.250000E+02
1.250000E+02
1.250000E+02
1.250000E+02
1.250000E+02
1.250000E+02
1.250000E+02
1.250000E+02
1.250000E+02
1.250000E+02
1.250000E+02
1.250000E+02
1.250000E+02
1.250000E+02
1.250000E+02
1.250000E+02
1.250000E+02
1.250000E+02
1.250000E+02
1.250000E+02
1.250000E+02
1.250000E+02
1.250000E+02
1.250000E+02
1.250000E+02
1.250000E+02
1.250000E+02
1.250000E+02
1.250000E+02
1.250000E+02
1.250000E+02
1.250000E+02
1.250000E+02
1.250000E+02
1.250000E+02
1.250000E+02
1.250000E+02
1.250000E+02
1.250000E+02
1.250000E+02
1.250000E+02
1.250000E+02
1.250000E+02
1.250000E+02
1.250000E+02
1.250000E+02
1.250000E+02
1.250000E+02
1.250000E+02
1.250000E+02
1.250000E+02
1.250000E+02
1.250000E+02
1.250000E+02
1.250000E+02
1.250000E+02
1.250000E+02
1.250000E+02
1.250000E+02
1.250000E+02
1.250000E+02
1.250000E+02
1.300000E+02
1.300000E+02
1.300000E+02
1.300000E+02
1.300000E+02
1.300000E+02
1.300000E+02
1.300000E+02
1.300000E+02
1.300000E+02
1.300000E+02
1.300000E+02
1.300000E+02
1.300000E+02
1.300000E+02
1.300000E+02
1.300000E+02
1.300000E+02
1.300000E+02
1.300000E+02
1.300000E+02
1.300000E+02
1.300000E+02
1.300000E+02
1.300000E+02
1.300000E+02
1.300000E+02
1.300000E+02
1.300000E+02
1.300000E+02
1.300000E+02
1.300000E+02
1.300000E+02
1.300000E+02
1.300000E+02
1.300000E+02
1.300000E+02
1.300000E+02
1.300000E+02
1.300000E+02
1.300000E+02
1.300000E+02
1.300000E+02
1.300000E+02
1.300000E+02
1.300000E+02
1.300000E+02
1.300000E+02
1.300000E+02
1.300000E+02
1.300000E+02
1.300000E+02
1.300000E+02
1.300000E+02
1.300000E+02
1.300000E+02
1.300000E+02
1.300000E+02
1.300000E+02
1.300000E+02
1.300000E+02
1.300000E+02
1.300000E+02
1.300000E+02
1.300000E+02
1.300000E+02
1.300000E+02
1.300000E+02
1.300000E+02
1.300000E+02
1.300000E+02
1.300000E+02
1.300000E+02
1.300000E+02
1.300000E+02
1.300000E+02
1.300000E+02
1.300000E+02
1.300000E+02
1.300000E+02
1.300000E+02
1.300000E+02
1.300000E+02
1.300000E+02
1.300000E+02
1.300000E+02
1.300000E+02
1.300000E+02
1.300000E+02
1.300000E+02
1.300000E+02
1.300000E+02
1.300000E+02
1.300000E+02
1.300000E+02
1.300000E+02
1.300000E+02
1.300000E+02
1.300000E+02
1.300000E+02
1.300000E+02
1.300000E+02
1.300000E+02
1.300000E+02
1.300000E+02
1.300000E+02
1.300000E+02
1.300000E+02
1.300000E+02
1.300000E+02
1.300000E+02
1.300000E+02
1.300000E+02
1.300000E+02
1.300000E+02
1.300000E+02
1.300000E+02
1.300000E+02
1.300000E+02
1.300000E+02
1.300000E+02
1.300000E+02
1.300000E+02
1.300000E+02
1.300000E+02
1.300000E+02
1.300000E+02
1.300000E+02
1.300000E+02
1.300000E+02
1.300000E+02
1.300000E+02
1.300000E+02
1.300000E+02
1.300000E+02
1.300000E+02
1.300000E+02
1.300000E+02
1.300000E+02
1.300000E+02
1.300000E+02
1.300000E+02
1.300000E+02
1.300000E+02
1.300000E+02
1.300000E+02
1.300000E+02
1.300000E+02
1.300000E+02
1.300000E+02
1.300000E+02
1.300000E+02
1.300000E+02
1.300000E+02
1.300000E+02
1.300000E+02
1.300000E+02
1.300000E+02
1.300000E+02
1.300000E+02
1.300000E+02
1.300000E+02
1.300000E+02
1.300000E+02
1.300000E+02
1.300000E+02
1.300000E+02
1.300000E+02
1.300000E+02
1.300000E+02
1.300000E+02
1.300000E+02
1.300000E+02
1.300000E+02
1.300000E+02
1.300000E+02
1.300000E+02
1.300000E+02
1.300000E+02
1.300000E+02
1.300000E+02
1.300000E+02
1.300000E+02
1.300000E+02
1.300000E+02
1.300000E+02
1.300000E+02
1.300000E+02
1.300000E+02
1.300000E+02
1.300000E+02
1.300000E+02
1.300000E+02
1.300000E+02
1.300000E+02
1.300000E+02
1.300000E+02
1.300000E+02
1.300000E+02
1.300000E+02
1.300000E+02
1.350000E+02
1.350000E+02
1.350000E+02
1.350000E+02
1.350000E+02
1.350000E+02
1.350000E+02
1.350000E+02
1.350000E+02
1.350000E+02
1.350000E+02
1.350000E+02
1.350000E+02
1.350000E+02
1.350000E+02
1.350000E+02
1.350000E+02
1.350000E+02
1.350000E+02
1.350000E+02
1.350000E+02
1.350000E+02
1.350000E+02
1.350000E+02
1.350000E+02
1.350000E+02
1.350000E+02
1.350000E+02
1.350000E+02
1.350000E+02
1.350000E+02
1.350000E+02
1.350000E+02
1.350000E+02
1.350000E+02
1.350000E+02
1.350000E+02
1.350000E+02
1.350000E+02
1.350000E+02
1.350000E+02
1.350000E+02
1.350000E+02
1.350000E+02
1.350000E+02
1.350000E+02
1.350000E+02
1.350000E+02
1.350000E+02
1.350000E+02
1.350000E+02
1.350000E+02
1.350000E+02
1.350000E+02
1.350000E+02
1.350000E+02
1.350000E+02
1.350000E+02
1.350000E+02
1.350000E+02
1.350000E+02
1.350000E+02
1.350000E+02
1.350000E+02
1.350000E+02
1.350000E+02
1.350000E+02
1.350000E+02
1.350000E+02
1.350000E+02
1.350000E+02
1.350000E+02
1.350000E+02
1.350000E+02
1.350000E+02
1.350000E+02
1.350000E+02
1.350000E+02
1.350000E+02
1.350000E+02
1.350000E+02
1.350000E+02
1.350000E+02
1.350000E+02
1.350000E+02
1.350000E+02
1.350000E+02
1.350000E+02
1.350000E+02
1.350000E+02
1.350000E+02
1.350000E+02
1.350000E+02
1.350000E+02
1.350000E+02
1.350000E+02
1.350000E+02
1.350000E+02
1.350000E+02
1.350000E+02
1.350000E+02
1.350000E+02
1.350000E+02
1.350000E+02
1.350000E+02
1.350000E+02
1.350000E+02
1.350000E+02
1.350000E+02
1.350000E+02
1.350000E+02
1.350000E+02
1.350000E+02
1.350000E+02
1.350000E+02
1.350000E+02
1.350000E+02
1.350000E+02
1.350000E+02
1.350000E+02
1.350000E+02
1.350000E+02
1.350000E+02
1.350000E+02
1.350000E+02
1.350000E+02
1.350000E+02
1.350000E+02
1.350000E+02
1.350000E+02
1.350000E+02
1.350000E+02
1.350000E+02
1.350000E+02
1.350000E+02
1.350000E+02
1.350000E+02
1.350000E+02
1.350000E+02
1.350000E+02
1.350000E+02
1.350000E+02
1.350000E+02
1.350000E+02
1.350000E+02
1.350000E+02
1.350000E+02
1.350000E+02
1.350000E+02
1.350000E+02
1.350000E+02
1.350000E+02
1.350000E+02
1.350000E+02
1.350000E+02
1.350000E+02
1.350000E+02
1.350000E+02
1.350000E+02
1.350000E+02
1.350000E+02
1.350000E+02
1.350000E+02
1.350000E+02
1.350000E+02
1.350000E+02
1.350000E+02
1.350000E+02
1.350000E+02
1.350000E+02
1.350000E+02
1.350000E+02
1.350000E+02
1.350000E+02
1.350000E+02
1.350000E+02
1.350000E+02
1.350000E+02
1.350000E+02
1.350000E+02
1.350000E+02
1.350000E+02
1.350000E+02
1.350000E+02
1.350000E+02
1.350000E+02
1.350000E+02
1.350000E+02
1.350000E+02
1.350000E+02
1.350000E+02
1.350000E+02
1.350000E+02
1.350000E+02
1.350000E+02
1.350000E+02
1.350000E+02
1.350000E+02
1.350000E+02
1.350000E+02
1.350000E+02
1.400000E+02
1.400000E+02
1.400000E+02
1.400000E+02
1.400000E+02
1.400000E+02
1.400000E+02
1.400000E+02
1.400000E+02
1.400000E+02
1.400000E+02
1.400000E+02
1.400000E+02
1.400000E+02
1.400000E+02
1.400000E+02
1.400000E+02
1.400000E+02
1.400000E+02
1.400000E+02
1.400000E+02
1.400000E+02
1.400000E+02
1.400000E+02
1.400000E+02
1.400000E+02
1.400000E+02
1.400000E+02
1.400000E+02
1.400000E+02
1.400000E+02
1.400000E+02
1.400000E+02
1.400000E+02
1.400000E+02
1.400000E+02
1.400000E+02
1.400000E+02
1.400000E+02
1.400000E+02
1.400000E+02
1.400000E+02
1.400000E+02
1.400000E+02
1.400000E+02
1.400000E+02
1.400000E+02
1.400000E+02
1.400000E+02
1.400000E+02
1.400000E+02
1.400000E+02
1.400000E+02
1.400000E+02
1.400000E+02
1.400000E+02
1.400000E+02
1.400000E+02
1.400000E+02
1.400000E+02
1.400000E+02
1.400000E+02
1.400000E+02
1.400000E+02
1.400000E+02
1.400000E+02
1.400000E+02
1.400000E+02
1.400000E+02
1.400000E+02
1.400000E+02
1.400000E+02
1.400000E+02
1.400000E+02
1.400000E+02
1.400000E+02
1.400000E+02
1.400000E+02
1.400000E+02
1.400000E+02
1.400000E+02
1.400000E+02
1.400000E+02
1.400000E+02
1.400000E+02
1.400000E+02
1.400000E+02
1.400000E+02
1.400000E+02
1.400000E+02
1.400000E+02
1.400000E+02
1.400000E+02
1.400000E+02
1.400000E+02
1.400000E+02
1.400000E+02
1.400000E+02
1.400000E+02
1.400000E+02
1.400000E+02
1.400000E+02
1.400000E+02
1.400000E+02
1.400000E+02
1.400000E+02
1.400000E+02
1.400000E+02
1.400000E+02
1.400000E+02
1.400000E+02
1.400000E+02
1.400000E+02
1.400000E+02
1.400000E+02
1.400000E+02
1.400000E+02
1.400000E+02
1.400000E+02
1.400000E+02
1.400000E+02
1.400000E+02
1.400000E+02
1.400000E+02
1.400000E+02
1.400000E+02
1.400000E+02
1.400000E+02
1.400000E+02
1.400000E+02
1.400000E+02
1.400000E+02
1.400000E+02
1.400000E+02
1.400000E+02
1.400000E+02
1.400000E+02
1.400000E+02
1.400000E+02
1.400000E+02
1.400000E+02
1.400000E+02
1.400000E+02
1.400000E+02
1.400000E+02
1.400000E+02
1.400000E+02
1.400000E+02
1.400000E+02
1.400000E+02
1.400000E+02
1.400000E+02
1.400000E+02
1.400000E+02
1.400000E+02
1.400000E+02
1.400000E+02
1.400000E+02
1.400000E+02
1.400000E+02
1.400000E+02
1.400000E+02
1.400000E+02
1.400000E+02
1.400000E+02
1.400000E+02
1.400000E+02
1.400000E+02
1.400000E+02
1.400000E+02
1.400000E+02
1.400000E+02
1.400000E+02
1.400000E+02
1.400000E+02
1.400000E+02
1.400000E+02
1.400000E+02
1.400000E+02
1.400000E+02
1.400000E+02
1.400000E+02
1.400000E+02
1.400000E+02
1.400000E+02
1.400000E+02
1.400000E+02
1.400000E+02
1.400000E+02
1.400000E+02
1.400000E+02
1.400000E+02
1.400000E+02
1.400000E+02
1.400000E+02
1.400000E+02
1.400000E+02
1.400000E+02
1.400000E+02
1.400000E+02
1.400000E+02
1.450000E+02
1.450000E+02
1.450000E+02
1.450000E+02
1.450000E+02
1.450000E+02
1.450000E+02
1.450000E+02
1.450000E+02
1.450000E+02
1.450000E+02
1.450000E+02
1.450000E+02
1.450000E+02
1.450000E+02
1.450000E+02
1.450000E+02
1.450000E+02
1.450000E+02
1.450000E+02
1.450000E+02
1.450000E+02
1.450000E+02
1.450000E+02
1.450000E+02
1.450000E+02
1.450000E+02
1.450000E+02
1.450000E+02
1.450000E+02
1.450000E+02
1.450000E+02
1.450000E+02
1.450000E+02
1.450000E+02
1.450000E+02
1.450000E+02
1.450000E+02
1.450000E+02
1.450000E+02
1.450000E+02
1.450000E+02
1.450000E+02
1.450000E+02
1.450000E+02
1.450000E+02
1.450000E+02
1.450000E+02
1.450000E+02
1.450000E+02
1.450000E+02
1.450000E+02
1.450000E+02
1.450000E+02
1.450000E+02
1.450000E+02
1.450000E+02
1.450000E+02
1.450000E+02
1.450000E+02
1.450000E+02
1.450000E+02
1.450000E+02
1.450000E+02
1.450000E+02
1.450000E+02
1.450000E+02
1.450000E+02
1.450000E+02
1.450000E+02
1.450000E+02
1.450000E+02
1.450000E+02
1.450000E+02
1.450000E+02
1.450000E+02
1.450000E+02
1.450000E+02
1.450000E+02
1.450000E+02
1.450000E+02
1.450000E+02
1.450000E+02
1.450000E+02
1.450000E+02
1.450000E+02
1.450000E+02
1.450000E+02
1.450000E+02
1.450000E+02
1.450000E+02
1.450000E+02
1.450000E+02
1.450000E+02
1.450000E+02
1.450000E+02
1.450000E+02
1.450000E+02
1.450000E+02
1.450000E+02
1.450000E+02
1.450000E+02
1.450000E+02
1.450000E+02
1.450000E+02
1.450000E+02
1.450000E+02
1.450000E+02
1.450000E+02
1.450000E+02
1.450000E+02
1.450000E+02
1.450000E+02
1.450000E+02
1.450000E+02
1.450000E+02
1.450000E+02
1.450000E+02
1.450000E+02
1.450000E+02
1.450000E+02
1.450000E+02
1.450000E+02
1.450000E+02
1.450000E+02
1.450000E+02
1.450000E+02
1.450000E+02
1.450000E+02
1.450000E+02
1.450000E+02
1.450000E+02
1.450000E+02
1.450000E+02
1.450000E+02
1.450000E+02
1.450000E+02
1.450000E+02
1.450000E+02
1.450000E+02
1.450000E+02
1.450000E+02
1.450000E+02
1.450000E+02
1.450000E+02
1.450000E+02
1.450000E+02
1.450000E+02
1.450000E+02
1.450000E+02
1.450000E+02
1.450000E+02
1.450000E+02
1.450000E+02
1.450000E+02
1.450000E+02
1.450000E+02
1.450000E+02
1.450000E+02
1.450000E+02
1.450000E+02
1.450000E+02
1.450000E+02
1.450000E+02
1.450000E+02
1.450000E+02
1.450000E+02
1.450000E+02
1.450000E+02
1.450000E+02
1.450000E+02
1.450000E+02
1.450000E+02
1.450000E+02
1.450000E+02
1.450000E+02
1.450000E+02
1.450000E+02
1.450000E+02
1.450000E+02
1.450000E+02
1.450000E+02
1.450000E+02
1.450000E+02
1.450000E+02
1.450000E+02
1.450000E+02
1.450000E+02
1.450000E+02
1.450000E+02
1.450000E+02
1.450000E+02
1.450000E+02
1.450000E+02
1.450000E+02
1.450000E+02
1.450000E+02
1.450000E+02
1.450000E+02
1.450000E+02
1.450000E+02
1.500000E+02
1.500000E+02
1.500000E+02
1.500000E+02
1.500000E+02
1.500000E+02
1.500000E+02
1.500000E+02
1.500000E+02
1.500000E+02
1.500000E+02
1.500000E+02
1.500000E+02
1.500000E+02
1.500000E+02
1.500000E+02
1.500000E+02
1.500000E+02
1.500000E+02
1.500000E+02
1.500000E+02
1.500000E+02
1.500000E+02
1.500000E+02
1.500000E+02
1.500000E+02
1.500000E+02
1.500000E+02
1.500000E+02
1.500000E+02
1.500000E+02
1.500000E+02
1.500000E+02
1.500000E+02
1.500000E+02
1.500000E+02
1.500000E+02
1.500000E+02
1.500000E+02
1.500000E+02
1.500000E+02
1.500000E+02
1.500000E+02
1.500000E+02
1.500000E+02
1.500000E+02
1.500000E+02
1.500000E+02
1.500000E+02
1.500000E+02
1.500000E+02
1.500000E+02
1.500000E+02
1.500000E+02
1.500000E+02
1.500000E+02
1.500000E+02
1.500000E+02
1.500000E+02
1.500000E+02
1.500000E+02
1.500000E+02
1.500000E+02
1.500000E+02
1.500000E+02
1.500000E+02
1.500000E+02
1.500000E+02
1.500000E+02
1.500000E+02
1.500000E+02
1.500000E+02
1.500000E+02
1.500000E+02
1.500000E+02
1.500000E+02
1.500000E+02
1.500000E+02
1.500000E+02
1.500000E+02
1.500000E+02
1.500000E+02
1.500000E+02
1.500000E+02
1.500000E+02
1.500000E+02
1.500000E+02
1.500000E+02
1.500000E+02
1.500000E+02
1.500000E+02
1.500000E+02
1.500000E+02
1.500000E+02
1.500000E+02
1.500000E+02
1.500000E+02
1.500000E+02
1.500000E+02
1.500000E+02
1.500000E+02
1.500000E+02
1.500000E+02
1.500000E+02
1.500000E+02
1.500000E+02
1.500000E+02
1.500000E+02
1.500000E+02
1.500000E+02
1.500000E+02
1.500000E+02
1.500000E+02
1.500000E+02
1.500000E+02
1.500000E+02
1.500000E+02
1.500000E+02
1.500000E+02
1.500000E+02
1.500000E+02
1.500000E+02
1.500000E+02
1.500000E+02
1.500000E+02
1.500000E+02
1.500000E+02
1.500000E+02
1.500000E+02
1.500000E+02
1.500000E+02
1.500000E+02
1.500000E+02
1.500000E+02
1.500000E+02
1.500000E+02
1.500000E+02
1.500000E+02
1.500000E+02
1.500000E+02
1.500000E+02
1.500000E+02
1.500000E+02
1.500000E+02
1.500000E+02
1.500000E+02
1.500000E+02
1.500000E+02
1.500000E+02
1.500000E+02
1.500000E+02
1.500000E+02
1.500000E+02
1.500000E+02
1.500000E+02
1.500000E+02
1.500000E+02
1.500000E+02
1.500000E+02
1.500000E+02
1.500000E+02
1.500000E+02
1.500000E+02
1.500000E+02
1.500000E+02
1.500000E+02
1.500000E+02
1.500000E+02
1.500000E+02
1.500000E+02
1.500000E+02
1.500000E+02
1.500000E+02
1.500000E+02
1.500000E+02
1.500000E+02
1.500000E+02
1.500000E+02
1.500000E+02
1.500000E+02
1.500000E+02
1.500000E+02
1.500000E+02
1.500000E+02
1.500000E+02
1.500000E+02
1.500000E+02
1.500000E+02
1.500000E+02
1.500000E+02
1.500000E+02
1.500000E+02
1.500000E+02
1.500000E+02
1.500000E+02
1.500000E+02
1.500000E+02
1.500000E+02
1.500000E+02
1.500000E+02
1.500000E+02
1.550000E+02
1.550000E+02
1.550000E+02
1.550000E+02
1.550000E+02
1.550000E+02
1.550000E+02
1.550000E+02
1.550000E+02
1.550000E+02
1.550000E+02
1.550000E+02
1.550000E+02
1.550000E+02
1.550000E+02
1.550000E+02
1.550000E+02
1.550000E+02
1.550000E+02
1.550000E+02
1.550000E+02
1.550000E+02
1.550000E+02
1.550000E+02
1.550000E+02
1.550000E+02
1.550000E+02
1.550000E+02
1.550000E+02
1.550000E+02
1.550000E+02
1.550000E+02
1.550000E+02
1.550000E+02
1.550000E+02
1.550000E+02
1.550000E+02
1.550000E+02
1.550000E+02
1.550000E+02
1.550000E+02
1.550000E+02
1.550000E+02
1.550000E+02
1.550000E+02
1.550000E+02
1.550000E+02
1.550000E+02
1.550000E+02
1.550000E+02
1.550000E+02
1.550000E+02
1.550000E+02
1.550000E+02
1.550000E+02
1.550000E+02
1.550000E+02
1.550000E+02
1.550000E+02
1.550000E+02
1.550000E+02
1.550000E+02
1.550000E+02
1.550000E+02
1.550000E+02
1.550000E+02
1.550000E+02
1.550000E+02
1.550000E+02
1.550000E+02
1.550000E+02
1.550000E+02
1.550000E+02
1.550000E+02
1.550000E+02
1.550000E+02
1.550000E+02
1.550000E+02
1.550000E+02
1.550000E+02
1.550000E+02
1.550000E+02
1.550000E+02
1.550000E+02
1.550000E+02
1.550000E+02
1.550000E+02
1.550000E+02
1.550000E+02
1.550000E+02
1.550000E+02
1.550000E+02
1.550000E+02
1.550000E+02
1.550000E+02
1.550000E+02
1.550000E+02
1.550000E+02
1.550000E+02
1.550000E+02
1.550000E+02
1.550000E+02
1.550000E+02
1.550000E+02
1.550000E+02
1.550000E+02
1.550000E+02
1.550000E+02
1.550000E+02
1.550000E+02
1.550000E+02
1.550000E+02
1.550000E+02
1.550000E+02
1.550000E+02
1.550000E+02
1.550000E+02
1.550000E+02
1.550000E+02
1.550000E+02
1.550000E+02
1.550000E+02
1.550000E+02
1.550000E+02
1.550000E+02
1.550000E+02
1.550000E+02
1.550000E+02
1.550000E+02
1.550000E+02
1.550000E+02
1.550000E+02
1.550000E+02
1.550000E+02
1.550000E+02
1.550000E+02
1.550000E+02
1.550000E+02
1.550000E+02
1.550000E+02
1.550000E+02
1.550000E+02
1.550000E+02
1.550000E+02
1.550000E+02
1.550000E+02
1.550000E+02
1.550000E+02
1.550000E+02
1.550000E+02
1.550000E+02
1.550000E+02
1.550000E+02
1.550000E+02
1.550000E+02
1.550000E+02
1.550000E+02
1.550000E+02
1.550000E+02
1.550000E+02
1.550000E+02
1.550000E+02
1.550000E+02
1.550000E+02
1.550000E+02
1.550000E+02
1.550000E+02
1.550000E+02
1.550000E+02
1.550000E+02
1.550000E+02
1.550000E+02
1.550000E+02
1.550000E+02
1.550000E+02
1.550000E+02
1.550000E+02
1.550000E+02
1.550000E+02
1.550000E+02
1.550000E+02
1.550000E+02
1.550000E+02
1.550000E+02
1.550000E+02
1.550000E+02
1.550000E+02
1.550000E+02
1.550000E+02
1.550000E+02
1.550000E+02
1.550000E+02
1.550000E+02
1.550000E+02
1.550000E+02
1.550000E+02
1.550000E+02
1.550000E+02
1.550000E+02
1.550000E+02
1.550000E+02
1.600000E+02
1.600000E+02
1.600000E+02
1.600000E+02
1.600000E+02
1.600000E+02
1.600000E+02
1.600000E+02
1.600000E+02
1.600000E+02
1.600000E+02
1.600000E+02
1.600000E+02
1.600000E+02
1.600000E+02
1.600000E+02
1.600000E+02
1.600000E+02
1.600000E+02
1.600000E+02
1.600000E+02
1.600000E+02
1.600000E+02
1.600000E+02
1.600000E+02
1.600000E+02
1.600000E+02
1.600000E+02
1.600000E+02
1.600000E+02
1.600000E+02
1.600000E+02
1.600000E+02
1.600000E+02
1.600000E+02
1.600000E+02
1.600000E+02
1.600000E+02
1.600000E+02
1.600000E+02
1.600000E+02
1.600000E+02
1.600000E+02
1.600000E+02
1.600000E+02
1.600000E+02
1.600000E+02
1.600000E+02
1.600000E+02
1.600000E+02
1.600000E+02
1.600000E+02
1.600000E+02
1.600000E+02
1.600000E+02
1.600000E+02
1.600000E+02
1.600000E+02
1.600000E+02
1.600000E+02
1.600000E+02
1.600000E+02
1.600000E+02
1.600000E+02
1.600000E+02
1.600000E+02
1.600000E+02
1.600000E+02
1.600000E+02
1.600000E+02
1.600000E+02
1.600000E+02
1.600000E+02
1.600000E+02
1.600000E+02
1.600000E+02
1.600000E+02
1.600000E+02
1.600000E+02
1.600000E+02
1.600000E+02
1.600000E+02
1.600000E+02
1.600000E+02
1.600000E+02
1.600000E+02
1.600000E+02
1.600000E+02
1.600000E+02
1.600000E+02
1.600000E+02
1.600000E+02
1.600000E+02
1.600000E+02
1.600000E+02
1.600000E+02
1.600000E+02
1.600000E+02
1.600000E+02
1.600000E+02
1.600000E+02
1.600000E+02
1.600000E+02
1.600000E+02
1.600000E+02
1.600000E+02
1.600000E+02
1.600000E+02
1.600000E+02
1.600000E+02
1.600000E+02
1.600000E+02
1.600000E+02
1.600000E+02
1.600000E+02
1.600000E+02
1.600000E+02
1.600000E+02
1.600000E+02
1.600000E+02
1.600000E+02
1.600000E+02
1.600000E+02
1.600000E+02
1.600000E+02
1.600000E+02
1.600000E+02
1.600000E+02
1.600000E+02
1.600000E+02
1.600000E+02
1.600000E+02
1.600000E+02
1.600000E+02
1.600000E+02
1.600000E+02
1.600000E+02
1.600000E+02
1.600000E+02
1.600000E+02
1.600000E+02
1.600000E+02
1.600000E+02
1.600000E+02
1.600000E+02
1.600000E+02
1.600000E+02
1.600000E+02
1.600000E+02
1.600000E+02
1.600000E+02
1.600000E+02
1.600000E+02
1.600000E+02
1.600000E+02
1.600000E+02
1.600000E+02
1.600000E+02
1.600000E+02
1.600000E+02
1.600000E+02
1.600000E+02
1.600000E+02
1.600000E+02
1.600000E+02
1.600000E+02
1.600000E+02
1.600000E+02
1.600000E+02
1.600000E+02
1.600000E+02
1.600000E+02
1.600000E+02
1.600000E+02
1.600000E+02
1.600000E+02
1.600000E+02
1.600000E+02
1.600000E+02
1.600000E+02
1.600000E+02
1.600000E+02
1.600000E+02
1.600000E+02
1.600000E+02
1.600000E+02
1.600000E+02
1.600000E+02
1.600000E+02
1.600000E+02
1.600000E+02
1.600000E+02
1.600000E+02
1.600000E+02
1.600000E+02
1.600000E+02
1.600000E+02
1.600000E+02
1.600000E+02
1.600000E+02
1.600000E+02
1.650000E+02
1.650000E+02
1.650000E+02
1.650000E+02
1.650000E+02
1.650000E+02
1.650000E+02
1.650000E+02
1.650000E+02
1.650000E+02
1.650000E+02
1.650000E+02
1.650000E+02
1.650000E+02
1.650000E+02
1.650000E+02
1.650000E+02
1.650000E+02
1.650000E+02
1.650000E+02
1.650000E+02
1.650000E+02
1.650000E+02
1.650000E+02
1.650000E+02
1.650000E+02
1.650000E+02
1.650000E+02
1.650000E+02
1.650000E+02
1.650000E+02
1.650000E+02
1.650000E+02
1.650000E+02
1.650000E+02
1.650000E+02
1.650000E+02
1.650000E+02
1.650000E+02
1.650000E+02
1.650000E+02
1.650000E+02
1.650000E+02
1.650000E+02
1.650000E+02
1.650000E+02
1.650000E+02
1.650000E+02
1.650000E+02
1.650000E+02
1.650000E+02
1.650000E+02
1.650000E+02
1.650000E+02
1.650000E+02
1.650000E+02
1.650000E+02
1.650000E+02
1.650000E+02
1.650000E+02
1.650000E+02
1.650000E+02
1.650000E+02
1.650000E+02
1.650000E+02
1.650000E+02
1.650000E+02
1.650000E+02
1.650000E+02
1.650000E+02
1.650000E+02
1.650000E+02
1.650000E+02
1.650000E+02
1.650000E+02
1.650000E+02
1.650000E+02
1.650000E+02
1.650000E+02
1.650000E+02
1.650000E+02
1.650000E+02
1.650000E+02
1.650000E+02
1.650000E+02
1.650000E+02
1.650000E+02
1.650000E+02
1.650000E+02
1.650000E+02
1.650000E+02
1.650000E+02
1.650000E+02
1.650000E+02
1.650000E+02
1.650000E+02
1.650000E+02
1.650000E+02
1.650000E+02
1.650000E+02
1.650000E+02
1.650000E+02
1.650000E+02
1.650000E+02
1.650000E+02
1.650000E+02
1.650000E+02
1.650000E+02
1.650000E+02
1.650000E+02
1.650000E+02
1.650000E+02
1.650000E+02
1.650000E+02
1.650000E+02
1.650000E+02
1.650000E+02
1.650000E+02
1.650000E+02
1.650000E+02
1.650000E+02
1.650000E+02
1.650000E+02
1.650000E+02
1.650000E+02
1.650000E+02
1.650000E+02
1.650000E+02
1.650000E+02
1.650000E+02
1.650000E+02
1.650000E+02
1.650000E+02
1.650000E+02
1.650000E+02
1.650000E+02
1.650000E+02
1.650000E+02
1.650000E+02
1.650000E+02
1.650000E+02
1.650000E+02
1.650000E+02
1.650000E+02
1.650000E+02
1.650000E+02
1.650000E+02
1.650000E+02
1.650000E+02
1.650000E+02
1.650000E+02
1.650000E+02
1.650000E+02
1.650000E+02
1.650000E+02
1.650000E+02
1.650000E+02
1.650000E+02
1.650000E+02
1.650000E+02
1.650000E+02
1.650000E+02
1.650000E+02
1.650000E+02
1.650000E+02
1.650000E+02
1.650000E+02
1.650000E+02
1.650000E+02
1.650000E+02
1.650000E+02
1.650000E+02
1.650000E+02
1.650000E+02
1.650000E+02
1.650000E+02
1.650000E+02
1.650000E+02
1.650000E+02
1.650000E+02
1.650000E+02
1.650000E+02
1.650000E+02
1.650000E+02
1.650000E+02
1.650000E+02
1.650000E+02
1.650000E+02
1.650000E+02
1.650000E+02
1.650000E+02
1.650000E+02
1.650000E+02
1.650000E+02
1.650000E+02
1.650000E+02
1.650000E+02
1.650000E+02
1.650000E+02
1.650000E+02
1.650000E+02
1.700000E+02
1.700000E+02
1.700000E+02
1.700000E+02
1.700000E+02
1.700000E+02
1.700000E+02
1.700000E+02
1.700000E+02
1.700000E+02
1.700000E+02
1.700000E+02
1.700000E+02
1.700000E+02
1.700000E+02
1.700000E+02
1.700000E+02
1.700000E+02
1.700000E+02
1.700000E+02
1.700000E+02
1.700000E+02
1.700000E+02
1.700000E+02
1.700000E+02
1.700000E+02
1.700000E+02
1.700000E+02
1.700000E+02
1.700000E+02
1.700000E+02
1.700000E+02
1.700000E+02
1.700000E+02
1.700000E+02
1.700000E+02
1.700000E+02
1.700000E+02
1.700000E+02
1.700000E+02
1.700000E+02
1.700000E+02
1.700000E+02
1.700000E+02
1.700000E+02
1.700000E+02
1.700000E+02
1.700000E+02
1.700000E+02
1.700000E+02
1.700000E+02
1.700000E+02
1.700000E+02
1.700000E+02
1.700000E+02
1.700000E+02
1.700000E+02
1.700000E+02
1.700000E+02
1.700000E+02
1.700000E+02
1.700000E+02
1.700000E+02
1.700000E+02
1.700000E+02
1.700000E+02
1.700000E+02
1.700000E+02
1.700000E+02
1.700000E+02
1.700000E+02
1.700000E+02
1.700000E+02
1.700000E+02
1.700000E+02
1.700000E+02
1.700000E+02
1.700000E+02
1.700000E+02
1.700000E+02
1.700000E+02
1.700000E+02
1.700000E+02
1.700000E+02
1.700000E+02
1.700000E+02
1.700000E+02
1.700000E+02
1.700000E+02
1.700000E+02
1.700000E+02
1.700000E+02
1.700000E+02
1.700000E+02
1.700000E+02
1.700000E+02
1.700000E+02
1.700000E+02
1.700000E+02
1.700000E+02
1.700000E+02
1.700000E+02
1.700000E+02
1.700000E+02
1.700000E+02
1.700000E+02
1.700000E+02
1.700000E+02
1.700000E+02
1.700000E+02
1.700000E+02
1.700000E+02
1.700000E+02
1.700000E+02
1.700000E+02
1.700000E+02
1.700000E+02
1.700000E+02
1.700000E+02
1.700000E+02
1.700000E+02
1.700000E+02
1.700000E+02
1.700000E+02
1.700000E+02
1.700000E+02
1.700000E+02
1.700000E+02
1.700000E+02
1.700000E+02
1.700000E+02
1.700000E+02
1.700000E+02
1.700000E+02
1.700000E+02
1.700000E+02
1.700000E+02
1.700000E+02
1.700000E+02
1.700000E+02
1.700000E+02
1.700000E+02
1.700000E+02
1.700000E+02
1.700000E+02
1.700000E+02
1.700000E+02
1.700000E+02
1.700000E+02
1.700000E+02
1.700000E+02
1.700000E+02
1.700000E+02
1.700000E+02
1.700000E+02
1.700000E+02
1.700000E+02
1.700000E+02
1.700000E+02
1.700000E+02
1.700000E+02
1.700000E+02
1.700000E+02
1.700000E+02
1.700000E+02
1.700000E+02
1.700000E+02
1.700000E+02
1.700000E+02
1.700000E+02
1.700000E+02
1.700000E+02
1.700000E+02
1.700000E+02
1.700000E+02
1.700000E+02
1.700000E+02
1.700000E+02
1.700000E+02
1.700000E+02
1.700000E+02
1.700000E+02
1.700000E+02
1.700000E+02
1.700000E+02
1.700000E+02
1.700000E+02
1.700000E+02
1.700000E+02
1.700000E+02
1.700000E+02
1.700000E+02
1.700000E+02
1.700000E+02
1.700000E+02
1.700000E+02
1.700000E+02
1.700000E+02
1.700000E+02
1.700000E+02
1.700000E+02
1.750000E+02
1.750000E+02
1.750000E+02
1.750000E+02
1.750000E+02
1.750000E+02
1.750000E+02
1.750000E+02
1.750000E+02
1.750000E+02
1.750000E+02
1.750000E+02
1.750000E+02
1.750000E+02
1.750000E+02
1.750000E+02
1.750000E+02
1.750000E+02
1.750000E+02
1.750000E+02
1.750000E+02
1.750000E+02
1.750000E+02
1.750000E+02
1.750000E+02
1.750000E+02
1.750000E+02
1.750000E+02
1.750000E+02
1.750000E+02
1.750000E+02
1.750000E+02
1.750000E+02
1.750000E+02
1.750000E+02
1.750000E+02
1.750000E+02
1.750000E+02
1.750000E+02
1.750000E+02
1.750000E+02
1.750000E+02
1.750000E+02
1.750000E+02
1.750000E+02
1.750000E+02
1.750000E+02
1.750000E+02
1.750000E+02
1.750000E+02
1.750000E+02
1.750000E+02
1.750000E+02
1.750000E+02
1.750000E+02
1.750000E+02
1.750000E+02
1.750000E+02
1.750000E+02
1.750000E+02
1.750000E+02
1.750000E+02
1.750000E+02
1.750000E+02
1.750000E+02
1.750000E+02
1.750000E+02
1.750000E+02
1.750000E+02
1.750000E+02
1.750000E+02
1.750000E+02
1.750000E+02
1.750000E+02
1.750000E+02
1.750000E+02
1.750000E+02
1.750000E+02
1.750000E+02
1.750000E+02
1.750000E+02
1.750000E+02
1.750000E+02
1.750000E+02
1.750000E+02
1.750000E+02
1.750000E+02
1.750000E+02
1.750000E+02
1.750000E+02
1.750000E+02
1.750000E+02
1.750000E+02
1.750000E+02
1.750000E+02
1.750000E+02
1.750000E+02
1.750000E+02
1.750000E+02
1.750000E+02
1.750000E+02
1.750000E+02
1.750000E+02
1.750000E+02
1.750000E+02
1.750000E+02
1.750000E+02
1.750000E+02
1.750000E+02
1.750000E+02
1.750000E+02
1.750000E+02
1.750000E+02
1.750000E+02
1.750000E+02
1.750000E+02
1.750000E+02
1.750000E+02
1.750000E+02
1.750000E+02
1.750000E+02
1.750000E+02
1.750000E+02
1.750000E+02
1.750000E+02
1.750000E+02
1.750000E+02
1.750000E+02
1.750000E+02
1.750000E+02
1.750000E+02
1.750000E+02
1.750000E+02
1.750000E+02
1.750000E+02
1.750000E+02
1.750000E+02
1.750000E+02
1.750000E+02
1.750000E+02
1.750000E+02
1.750000E+02
1.750000E+02
1.750000E+02
1.750000E+02
1.750000E+02
1.750000E+02
1.750000E+02
1.750000E+02
1.750000E+02
1.750000E+02
1.750000E+02
1.750000E+02
1.750000E+02
1.750000E+02
1.750000E+02
1.750000E+02
1.750000E+02
1.750000E+02
1.750000E+02
1.750000E+02
1.750000E+02
1.750000E+02
1.750000E+02
1.750000E+02
1.750000E+02
1.750000E+02
1.750000E+02
1.750000E+02
1.750000E+02
1.750000E+02
1.750000E+02
1.750000E+02
1.750000E+02
1.750000E+02
1.750000E+02
1.750000E+02
1.750000E+02
1.750000E+02
1.750000E+02
1.750000E+02
1.750000E+02
1.750000E+02
1.750000E+02
1.750000E+02
1.750000E+02
1.750000E+02
1.750000E+02
1.750000E+02
1.750000E+02
1.750000E+02
1.750000E+02
1.750000E+02
1.750000E+02
1.750000E+02
1.750000E+02
1.750000E+02
1.750000E+02
1.750000E+02
1.750000E+02
1.750000E+02
1.800000E+02
1.800000E+02
1.800000E+02
1.800000E+02
1.800000E+02
1.800000E+02
1.800000E+02
1.800000E+02
1.800000E+02
1.800000E+02
1.800000E+02
1.800000E+02
1.800000E+02
1.800000E+02
1.800000E+02
1.800000E+02
1.800000E+02
1.800000E+02
1.800000E+02
1.800000E+02
1.800000E+02
1.800000E+02
1.800000E+02
1.800000E+02
1.800000E+02
1.800000E+02
1.800000E+02
1.800000E+02
1.800000E+02
1.800000E+02
1.800000E+02
1.800000E+02
1.800000E+02
1.800000E+02
1.800000E+02
1.800000E+02
1.800000E+02
1.800000E+02
1.800000E+02
1.800000E+02
1.800000E+02
1.800000E+02
1.800000E+02
1.800000E+02
1.800000E+02
1.800000E+02
1.800000E+02
1.800000E+02
1.800000E+02
1.800000E+02
1.800000E+02
1.800000E+02
1.800000E+02
1.800000E+02
1.800000E+02
1.800000E+02
1.800000E+02
1.800000E+02
1.800000E+02
1.800000E+02
1.800000E+02
1.800000E+02
1.800000E+02
1.800000E+02
1.800000E+02
1.800000E+02
1.800000E+02
1.800000E+02
1.800000E+02
1.800000E+02
1.800000E+02
1.800000E+02
1.800000E+02
1.800000E+02
1.800000E+02
1.800000E+02
1.800000E+02
1.800000E+02
1.800000E+02
1.800000E+02
1.800000E+02
1.800000E+02
1.800000E+02
1.800000E+02
1.800000E+02
1.800000E+02
1.800000E+02
1.800000E+02
1.800000E+02
1.800000E+02
1.800000E+02
1.800000E+02
1.800000E+02
1.800000E+02
1.800000E+02
1.800000E+02
1.800000E+02
1.800000E+02
1.800000E+02
1.800000E+02
1.800000E+02
1.800000E+02
1.800000E+02
1.800000E+02
1.800000E+02
1.800000E+02
1.800000E+02
1.800000E+02
1.800000E+02
1.800000E+02
1.800000E+02
1.800000E+02
1.800000E+02
1.800000E+02
1.800000E+02
1.800000E+02
1.800000E+02
1.800000E+02
1.800000E+02
1.800000E+02
1.800000E+02
1.800000E+02
1.800000E+02
1.800000E+02
1.800000E+02
1.800000E+02
1.800000E+02
1.800000E+02
1.800000E+02
1.800000E+02
1.800000E+02
1.800000E+02
1.800000E+02
1.800000E+02
1.800000E+02
1.800000E+02
1.800000E+02
1.800000E+02
1.800000E+02
1.800000E+02
1.800000E+02
1.800000E+02
1.800000E+02
1.800000E+02
1.800000E+02
1.800000E+02
1.800000E+02
1.800000E+02
1.800000E+02
1.800000E+02
1.800000E+02
1.800000E+02
1.800000E+02
1.800000E+02
1.800000E+02
1.800000E+02
1.800000E+02
1.800000E+02
1.800000E+02
1.800000E+02
1.800000E+02
1.800000E+02
1.800000E+02
1.800000E+02
1.800000E+02
1.800000E+02
1.800000E+02
1.800000E+02
1.800000E+02
1.800000E+02
1.800000E+02
1.800000E+02
1.800000E+02
1.800000E+02
1.800000E+02
1.800000E+02
1.800000E+02
1.800000E+02
1.800000E+02
1.800000E+02
1.800000E+02
1.800000E+02
1.800000E+02
1.800000E+02
1.800000E+02
1.800000E+02
1.800000E+02
1.800000E+02
1.800000E+02
1.800000E+02
1.800000E+02
1.800000E+02
1.800000E+02
1.800000E+02
1.800000E+02
1.800000E+02
1.800000E+02
1.800000E+02
1.800000E+02
1.800000E+02
1.800000E+02
1.850000E+02
1.850000E+02
1.850000E+02
1.850000E+02
1.850000E+02
1.850000E+02
1.850000E+02
1.850000E+02
1.850000E+02
1.850000E+02
1.850000E+02
1.850000E+02
1.850000E+02
1.850000E+02
1.850000E+02
1.850000E+02
1.850000E+02
1.850000E+02
1.850000E+02
1.850000E+02
1.850000E+02
1.850000E+02
1.850000E+02
1.850000E+02
1.850000E+02
1.850000E+02
1.850000E+02
1.850000E+02
1.850000E+02
1.850000E+02
1.850000E+02
1.850000E+02
1.850000E+02
1.850000E+02
1.850000E+02
1.850000E+02
1.850000E+02
1.850000E+02
1.850000E+02
1.850000E+02
1.850000E+02
1.850000E+02
1.850000E+02
1.850000E+02
1.850000E+02
1.850000E+02
1.850000E+02
1.850000E+02
1.850000E+02
1.850000E+02
1.850000E+02
1.850000E+02
1.850000E+02
1.850000E+02
1.850000E+02
1.850000E+02
1.850000E+02
1.850000E+02
1.850000E+02
1.850000E+02
1.850000E+02
1.850000E+02
1.850000E+02
1.850000E+02
1.850000E+02
1.850000E+02
1.850000E+02
1.850000E+02
1.850000E+02
1.850000E+02
1.850000E+02
1.850000E+02
1.850000E+02
1.850000E+02
1.850000E+02
1.850000E+02
1.850000E+02
1.850000E+02
1.850000E+02
1.850000E+02
1.850000E+02
1.850000E+02
1.850000E+02
1.850000E+02
1.850000E+02
1.850000E+02
1.850000E+02
1.850000E+02
1.850000E+02
1.850000E+02
1.850000E+02
1.850000E+02
1.850000E+02
1.850000E+02
1.850000E+02
1.850000E+02
1.850000E+02
1.850000E+02
1.850000E+02
1.850000E+02
1.850000E+02
1.850000E+02
1.850000E+02
1.850000E+02
1.850000E+02
1.850000E+02
1.850000E+02
1.850000E+02
1.850000E+02
1.850000E+02
1.850000E+02
1.850000E+02
1.850000E+02
1.850000E+02
1.850000E+02
1.850000E+02
1.850000E+02
1.850000E+02
1.850000E+02
1.850000E+02
1.850000E+02
1.850000E+02
1.850000E+02
1.850000E+02
1.850000E+02
1.850000E+02
1.850000E+02
1.850000E+02
1.850000E+02
1.850000E+02
1.850000E+02
1.850000E+02
1.850000E+02
1.850000E+02
1.850000E+02
1.850000E+02
1.850000E+02
1.850000E+02
1.850000E+02
1.850000E+02
1.850000E+02
1.850000E+02
1.850000E+02
1.850000E+02
1.850000E+02
1.850000E+02
1.850000E+02
1.850000E+02
1.850000E+02
1.850000E+02
1.850000E+02
1.850000E+02
1.850000E+02
1.850000E+02
1.850000E+02
1.850000E+02
1.850000E+02
1.850000E+02
1.850000E+02
1.850000E+02
1.850000E+02
1.850000E+02
1.850000E+02
1.850000E+02
1.850000E+02
1.850000E+02
1.850000E+02
1.850000E+02
1.850000E+02
1.850000E+02
1.850000E+02
1.850000E+02
1.850000E+02
1.850000E+02
1.850000E+02
1.850000E+02
1.850000E+02
1.850000E+02
1.850000E+02
1.850000E+02
1.850000E+02
1.850000E+02
1.850000E+02
1.850000E+02
1.850000E+02
1.850000E+02
1.850000E+02
1.850000E+02
1.850000E+02
1.850000E+02
1.850000E+02
1.850000E+02
1.850000E+02
1.850000E+02
1.850000E+02
1.850000E+02
1.850000E+02
1.850000E+02
1.850000E+02
1.850000E+02
1.850000E+02
1.900000E+02
1.900000E+02
1.900000E+02
1.900000E+02
1.900000E+02
1.900000E+02
1.900000E+02
1.900000E+02
1.900000E+02
1.900000E+02
1.900000E+02
1.900000E+02
1.900000E+02
1.900000E+02
1.900000E+02
1.900000E+02
1.900000E+02
1.900000E+02
1.900000E+02
1.900000E+02
1.900000E+02
1.900000E+02
1.900000E+02
1.900000E+02
1.900000E+02
1.900000E+02
1.900000E+02
1.900000E+02
1.900000E+02
1.900000E+02
1.900000E+02
1.900000E+02
1.900000E+02
1.900000E+02
1.900000E+02
1.900000E+02
1.900000E+02
1.900000E+02
1.900000E+02
1.900000E+02
1.900000E+02
1.900000E+02
1.900000E+02
1.900000E+02
1.900000E+02
1.900000E+02
1.900000E+02
1.900000E+02
1.900000E+02
1.900000E+02
1.900000E+02
1.900000E+02
1.900000E+02
1.900000E+02
1.900000E+02
1.900000E+02
1.900000E+02
1.900000E+02
1.900000E+02
1.900000E+02
1.900000E+02
1.900000E+02
1.900000E+02
1.900000E+02
1.900000E+02
1.900000E+02
1.900000E+02
1.900000E+02
1.900000E+02
1.900000E+02
1.900000E+02
1.900000E+02
1.900000E+02
1.900000E+02
1.900000E+02
1.900000E+02
1.900000E+02
1.900000E+02
1.900000E+02
1.900000E+02
1.900000E+02
1.900000E+02
1.900000E+02
1.900000E+02
1.900000E+02
1.900000E+02
1.900000E+02
1.900000E+02
1.900000E+02
1.900000E+02
1.900000E+02
1.900000E+02
1.900000E+02
1.900000E+02
1.900000E+02
1.900000E+02
1.900000E+02
1.900000E+02
1.900000E+02
1.900000E+02
1.900000E+02
1.900000E+02
1.900000E+02
1.900000E+02
1.900000E+02
1.900000E+02
1.900000E+02
1.900000E+02
1.900000E+02
1.900000E+02
1.900000E+02
1.900000E+02
1.900000E+02
1.900000E+02
1.900000E+02
1.900000E+02
1.900000E+02
1.900000E+02
1.900000E+02
1.900000E+02
1.900000E+02
1.900000E+02
1.900000E+02
1.900000E+02
1.900000E+02
1.900000E+02
1.900000E+02
1.900000E+02
1.900000E+02
1.900000E+02
1.900000E+02
1.900000E+02
1.900000E+02
1.900000E+02
1.900000E+02
1.900000E+02
1.900000E+02
1.900000E+02
1.900000E+02
1.900000E+02
1.900000E+02
1.900000E+02
1.900000E+02
1.900000E+02
1.900000E+02
1.900000E+02
1.900000E+02
1.900000E+02
1.900000E+02
1.900000E+02
1.900000E+02
1.900000E+02
1.900000E+02
1.900000E+02
1.900000E+02
1.900000E+02
1.900000E+02
1.900000E+02
1.900000E+02
1.900000E+02
1.900000E+02
1.900000E+02
1.900000E+02
1.900000E+02
1.900000E+02
1.900000E+02
1.900000E+02
1.900000E+02
1.900000E+02
1.900000E+02
1.900000E+02
1.900000E+02
1.900000E+02
1.900000E+02
1.900000E+02
1.900000E+02
1.900000E+02
1.900000E+02
1.900000E+02
1.900000E+02
1.900000E+02
1.900000E+02
1.900000E+02
1.900000E+02
1.900000E+02
1.900000E+02
1.900000E+02
1.900000E+02
1.900000E+02
1.900000E+02
1.900000E+02
1.900000E+02
1.900000E+02
1.900000E+02
1.900000E+02
1.900000E+02
1.900000E+02
1.900000E+02
1.900000E+02
1.900000E+02
1.900000E+02
1.950000E+02
1.950000E+02
1.950000E+02
1.950000E+02
1.950000E+02
1.950000E+02
1.950000E+02
1.950000E+02
1.950000E+02
1.950000E+02
1.950000E+02
1.950000E+02
1.950000E+02
1.950000E+02
1.950000E+02
1.950000E+02
1.950000E+02
1.950000E+02
1.950000E+02
1.950000E+02
1.950000E+02
1.950000E+02
1.950000E+02
1.950000E+02
1.950000E+02
1.950000E+02
1.950000E+02
1.950000E+02
1.950000E+02
1.950000E+02
1.950000E+02
1.950000E+02
1.950000E+02
1.950000E+02
1.950000E+02
1.950000E+02
1.950000E+02
1.950000E+02
1.950000E+02
1.950000E+02
1.950000E+02
1.950000E+02
1.950000E+02
1.950000E+02
1.950000E+02
1.950000E+02
1.950000E+02
1.950000E+02
1.950000E+02
1.950000E+02
1.950000E+02
1.950000E+02
1.950000E+02
1.950000E+02
1.950000E+02
1.950000E+02
1.950000E+02
1.950000E+02
1.950000E+02
1.950000E+02
1.950000E+02
1.950000E+02
1.950000E+02
1.950000E+02
1.950000E+02
1.950000E+02
1.950000E+02
1.950000E+02
1.950000E+02
1.950000E+02
1.950000E+02
1.950000E+02
1.950000E+02
1.950000E+02
1.950000E+02
1.950000E+02
1.950000E+02
1.950000E+02
1.950000E+02
1.950000E+02
1.950000E+02
1.950000E+02
1.950000E+02
1.950000E+02
1.950000E+02
1.950000E+02
1.950000E+02
1.950000E+02
1.950000E+02
1.950000E+02
1.950000E+02
1.950000E+02
1.950000E+02
1.950000E+02
1.950000E+02
1.950000E+02
1.950000E+02
1.950000E+02
1.950000E+02
1.950000E+02
1.950000E+02
1.950000E+02
1.950000E+02
1.950000E+02
1.950000E+02
1.950000E+02
1.950000E+02
1.950000E+02
1.950000E+02
1.950000E+02
1.950000E+02
1.950000E+02
1.950000E+02
1.950000E+02
1.950000E+02
1.950000E+02
1.950000E+02
1.950000E+02
1.950000E+02
1.950000E+02
1.950000E+02
1.950000E+02
1.950000E+02
1.950000E+02
1.950000E+02
1.950000E+02
1.950000E+02
1.950000E+02
1.950000E+02
1.950000E+02
1.950000E+02
1.950000E+02
1.950000E+02
1.950000E+02
1.950000E+02
1.950000E+02
1.950000E+02
1.950000E+02
1.950000E+02
1.950000E+02
1.950000E+02
1.950000E+02
1.950000E+02
1.950000E+02
1.950000E+02
1.950000E+02
1.950000E+02
1.950000E+02
1.950000E+02
1.950000E+02
1.950000E+02
1.950000E+02
1.950000E+02
1.950000E+02
1.950000E+02
1.950000E+02
1.950000E+02
1.950000E+02
1.950000E+02
1.950000E+02
1.950000E+02
1.950000E+02
1.950000E+02
1.950000E+02
1.950000E+02
1.950000E+02
1.950000E+02
1.950000E+02
1.950000E+02
1.950000E+02
1.950000E+02
1.950000E+02
1.950000E+02
1.950000E+02
1.950000E+02
1.950000E+02
1.950000E+02
1.950000E+02
1.950000E+02
1.950000E+02
1.950000E+02
1.950000E+02
1.950000E+02
1.950000E+02
1.950000E+02
1.950000E+02
1.950000E+02
1.950000E+02
1.950000E+02
1.950000E+02
1.950000E+02
1.950000E+02
1.950000E+02
1.950000E+02
1.950000E+02
1.950000E+02
1.950000E+02
1.950000E+02
1.950000E+02
1.950000E+02
1.950000E+02
2.000000E+02
2.000000E+02
2.000000E+02
2.000000E+02
2.000000E+02
2.000000E+02
2.000000E+02
2.000000E+02
2.000000E+02
2.000000E+02
2.000000E+02
2.000000E+02
2.000000E+02
2.000000E+02
2.000000E+02
2.000000E+02
2.000000E+02
2.000000E+02
2.000000E+02
2.000000E+02
2.000000E+02
2.000000E+02
2.000000E+02
2.000000E+02
2.000000E+02
2.000000E+02
2.000000E+02
2.000000E+02
2.000000E+02
2.000000E+02
2.000000E+02
2.000000E+02
2.000000E+02
2.000000E+02
2.000000E+02
2.000000E+02
2.000000E+02
2.000000E+02
2.000000E+02
2.000000E+02
2.000000E+02
2.000000E+02
2.000000E+02
2.000000E+02
2.000000E+02
2.000000E+02
2.000000E+02
2.000000E+02
2.000000E+02
2.000000E+02
2.000000E+02
2.000000E+02
2.000000E+02
2.000000E+02
2.000000E+02
2.000000E+02
2.000000E+02
2.000000E+02
2.000000E+02
2.000000E+02
2.000000E+02
2.000000E+02
2.000000E+02
2.000000E+02
2.000000E+02
2.000000E+02
2.000000E+02
2.000000E+02
2.000000E+02
2.000000E+02
2.000000E+02
2.000000E+02
2.000000E+02
2.000000E+02
2.000000E+02
2.000000E+02
2.000000E+02
2.000000E+02
2.000000E+02
2.000000E+02
2.000000E+02
2.000000E+02
2.000000E+02
2.000000E+02
2.000000E+02
2.000000E+02
2.000000E+02
2.000000E+02
2.000000E+02
2.000000E+02
2.000000E+02
2.000000E+02
2.000000E+02
2.000000E+02
2.000000E+02
2.000000E+02
2.000000E+02
2.000000E+02
2.000000E+02
2.000000E+02
2.000000E+02
2.000000E+02
2.000000E+02
2.000000E+02
2.000000E+02
2.000000E+02
2.000000E+02
2.000000E+02
2.000000E+02
2.000000E+02
2.000000E+02
2.000000E+02
2.000000E+02
2.000000E+02
2.000000E+02
2.000000E+02
2.000000E+02
2.000000E+02
2.000000E+02
2.000000E+02
2.000000E+02
2.000000E+02
2.000000E+02
2.000000E+02
2.000000E+02
2.000000E+02
2.000000E+02
2.000000E+02
2.000000E+02
2.000000E+02
2.000000E+02
2.000000E+02
2.000000E+02
2.000000E+02
2.000000E+02
2.000000E+02
2.000000E+02
2.000000E+02
2.000000E+02
2.000000E+02
2.000000E+02
2.000000E+02
2.000000E+02
2.000000E+02
2.000000E+02
2.000000E+02
2.000000E+02
2.000000E+02
2.000000E+02
2.000000E+02
2.000000E+02
2.000000E+02
2.000000E+02
2.000000E+02
2.000000E+02
2.000000E+02
2.000000E+02
2.000000E+02
2.000000E+02
2.000000E+02
2.000000E+02
2.000000E+02
2.000000E+02
2.000000E+02
2.000000E+02
2.000000E+02
2.000000E+02
2.000000E+02
2.000000E+02
2.000000E+02
2.000000E+02
2.000000E+02
2.000000E+02
2.000000E+02
2.000000E+02
2.000000E+02
2.000000E+02
2.000000E+02
2.000000E+02
2.000000E+02
2.000000E+02
2.000000E+02
2.000000E+02
2.000000E+02
2.000000E+02
2.000000E+02
2.000000E+02
2.000000E+02
2.000000E+02
2.000000E+02
2.000000E+02
2.000000E+02
2.000000E+02
2.000000E+02
2.000000E+02
2.000000E+02
2.000000E+02
2.000000E+02
2.000000E+02
2.000000E+02
2.000000E+02
2.050000E+02
2.050000E+02
2.050000E+02
2.050000E+02
2.050000E+02
2.050000E+02
2.050000E+02
2.050000E+02
2.050000E+02
2.050000E+02
2.050000E+02
2.050000E+02
2.050000E+02
2.050000E+02
2.050000E+02
2.050000E+02
2.050000E+02
2.050000E+02
2.050000E+02
2.050000E+02
2.050000E+02
2.050000E+02
2.050000E+02
2.050000E+02
2.050000E+02
2.050000E+02
2.050000E+02
2.050000E+02
2.050000E+02
2.050000E+02
2.050000E+02
2.050000E+02
2.050000E+02
2.050000E+02
2.050000E+02
2.050000E+02
2.050000E+02
2.050000E+02
2.050000E+02
2.050000E+02
2.050000E+02
2.050000E+02
2.050000E+02
2.050000E+02
2.050000E+02
2.050000E+02
2.050000E+02
2.050000E+02
2.050000E+02
2.050000E+02
2.050000E+02
2.050000E+02
2.050000E+02
2.050000E+02
2.050000E+02
2.050000E+02
2.050000E+02
2.050000E+02
2.050000E+02
2.050000E+02
2.050000E+02
2.050000E+02
2.050000E+02
2.050000E+02
2.050000E+02
2.050000E+02
2.050000E+02
2.050000E+02
2.050000E+02
2.050000E+02
2.050000E+02
2.050000E+02
2.050000E+02
2.050000E+02
2.050000E+02
2.050000E+02
2.050000E+02
2.050000E+02
2.050000E+02
2.050000E+02
2.050000E+02
2.050000E+02
2.050000E+02
2.050000E+02
2.050000E+02
2.050000E+02
2.050000E+02
2.050000E+02
2.050000E+02
2.050000E+02
2.050000E+02
2.050000E+02
2.050000E+02
2.050000E+02
2.050000E+02
2.050000E+02
2.050000E+02
2.050000E+02
2.050000E+02
2.050000E+02
2.050000E+02
2.050000E+02
2.050000E+02
2.050000E+02
2.050000E+02
2.050000E+02
2.050000E+02
2.050000E+02
2.050000E+02
2.050000E+02
2.050000E+02
2.050000E+02
2.050000E+02
2.050000E+02
2.050000E+02
2.050000E+02
2.050000E+02
2.050000E+02
2.050000E+02
2.050000E+02
2.050000E+02
2.050000E+02
2.050000E+02
2.050000E+02
2.050000E+02
2.050000E+02
2.050000E+02
2.050000E+02
2.050000E+02
2.050000E+02
2.050000E+02
2.050000E+02
2.050000E+02
2.050000E+02
2.050000E+02
2.050000E+02
2.050000E+02
2.050000E+02
2.050000E+02
2.050000E+02
2.050000E+02
2.050000E+02
2.050000E+02
2.050000E+02
2.050000E+02
2.050000E+02
2.050000E+02
2.050000E+02
2.050000E+02
2.050000E+02
2.050000E+02
2.050000E+02
2.050000E+02
2.050000E+02
2.050000E+02
2.050000E+02
2.050000E+02
2.050000E+02
2.050000E+02
2.050000E+02
2.050000E+02
2.050000E+02
2.050000E+02
2.050000E+02
2.050000E+02
2.050000E+02
2.050000E+02
2.050000E+02
2.050000E+02
2.050000E+02
2.050000E+02
2.050000E+02
2.050000E+02
2.050000E+02
2.050000E+02
2.050000E+02
2.050000E+02
2.050000E+02
2.050000E+02
2.050000E+02
2.050000E+02
2.050000E+02
2.050000E+02
2.050000E+02
2.050000E+02
2.050000E+02
2.050000E+02
2.050000E+02
2.050000E+02
2.050000E+02
2.050000E+02
2.050000E+02
2.050000E+02
2.050000E+02
2.050000E+02
2.050000E+02
2.050000E+02
2.050000E+02
2.050000E+02
2.050000E+02
2.050000E+02
2.100000E+02
2.100000E+02
2.100000E+02
2.100000E+02
2.100000E+02
2.100000E+02
2.100000E+02
2.100000E+02
2.100000E+02
2.100000E+02
2.100000E+02
2.100000E+02
2.100000E+02
2.100000E+02
2.100000E+02
2.100000E+02
2.100000E+02
2.100000E+02
2.100000E+02
2.100000E+02
2.100000E+02
2.100000E+02
2.100000E+02
2.100000E+02
2.100000E+02
2.100000E+02
2.100000E+02
2.100000E+02
2.100000E+02
2.100000E+02
2.100000E+02
2.100000E+02
2.100000E+02
2.100000E+02
2.100000E+02
2.100000E+02
2.100000E+02
2.100000E+02
2.100000E+02
2.100000E+02
2.100000E+02
2.100000E+02
2.100000E+02
2.100000E+02
2.100000E+02
2.100000E+02
2.100000E+02
2.100000E+02
2.100000E+02
2.100000E+02
2.100000E+02
2.100000E+02
2.100000E+02
2.100000E+02
2.100000E+02
2.100000E+02
2.100000E+02
2.100000E+02
2.100000E+02
2.100000E+02
2.100000E+02
2.100000E+02
2.100000E+02
2.100000E+02
2.100000E+02
2.100000E+02
2.100000E+02
2.100000E+02
2.100000E+02
2.100000E+02
2.100000E+02
2.100000E+02
2.100000E+02
2.100000E+02
2.100000E+02
2.100000E+02
2.100000E+02
2.100000E+02
2.100000E+02
2.100000E+02
2.100000E+02
2.100000E+02
2.100000E+02
2.100000E+02
2.100000E+02
2.100000E+02
2.100000E+02
2.100000E+02
2.100000E+02
2.100000E+02
2.100000E+02
2.100000E+02
2.100000E+02
2.100000E+02
2.100000E+02
2.100000E+02
2.100000E+02
2.100000E+02
2.100000E+02
2.100000E+02
2.100000E+02
2.100000E+02
2.100000E+02
2.100000E+02
2.100000E+02
2.100000E+02
2.100000E+02
2.100000E+02
2.100000E+02
2.100000E+02
2.100000E+02
2.100000E+02
2.100000E+02
2.100000E+02
2.100000E+02
2.100000E+02
2.100000E+02
2.100000E+02
2.100000E+02
2.100000E+02
2.100000E+02
2.100000E+02
2.100000E+02
2.100000E+02
2.100000E+02
2.100000E+02
2.100000E+02
2.100000E+02
2.100000E+02
2.100000E+02
2.100000E+02
2.100000E+02
2.100000E+02
2.100000E+02
2.100000E+02
2.100000E+02
2.100000E+02
2.100000E+02
2.100000E+02
2.100000E+02
2.100000E+02
2.100000E+02
2.100000E+02
2.100000E+02
2.100000E+02
2.100000E+02
2.100000E+02
2.100000E+02
2.100000E+02
2.100000E+02
2.100000E+02
2.100000E+02
2.100000E+02
2.100000E+02
2.100000E+02
2.100000E+02
2.100000E+02
2.100000E+02
2.100000E+02
2.100000E+02
2.100000E+02
2.100000E+02
2.100000E+02
2.100000E+02
2.100000E+02
2.100000E+02
2.100000E+02
2.100000E+02
2.100000E+02
2.100000E+02
2.100000E+02
2.100000E+02
2.100000E+02
2.100000E+02
2.100000E+02
2.100000E+02
2.100000E+02
2.100000E+02
2.100000E+02
2.100000E+02
2.100000E+02
2.100000E+02
2.100000E+02
2.100000E+02
2.100000E+02
2.100000E+02
2.100000E+02
2.100000E+02
2.100000E+02
2.100000E+02
2.100000E+02
2.100000E+02
2.100000E+02
2.100000E+02
2.100000E+02
2.100000E+02
2.100000E+02
2.100000E+02
2.100000E+02
2.100000E+02
2.100000E+02
2.150000E+02
2.150000E+02
2.150000E+02
2.150000E+02
2.150000E+02
2.150000E+02
2.150000E+02
2.150000E+02
2.150000E+02
2.150000E+02
2.150000E+02
2.150000E+02
2.150000E+02
2.150000E+02
2.150000E+02
2.150000E+02
2.150000E+02
2.150000E+02
2.150000E+02
2.150000E+02
2.150000E+02
2.150000E+02
2.150000E+02
2.150000E+02
2.150000E+02
2.150000E+02
2.150000E+02
2.150000E+02
2.150000E+02
2.150000E+02
2.150000E+02
2.150000E+02
2.150000E+02
2.150000E+02
2.150000E+02
2.150000E+02
2.150000E+02
2.150000E+02
2.150000E+02
2.150000E+02
2.150000E+02
2.150000E+02
2.150000E+02
2.150000E+02
2.150000E+02
2.150000E+02
2.150000E+02
2.150000E+02
2.150000E+02
2.150000E+02
2.150000E+02
2.150000E+02
2.150000E+02
2.150000E+02
2.150000E+02
2.150000E+02
2.150000E+02
2.150000E+02
2.150000E+02
2.150000E+02
2.150000E+02
2.150000E+02
2.150000E+02
2.150000E+02
2.150000E+02
2.150000E+02
2.150000E+02
2.150000E+02
2.150000E+02
2.150000E+02
2.150000E+02
2.150000E+02
2.150000E+02
2.150000E+02
2.150000E+02
2.150000E+02
2.150000E+02
2.150000E+02
2.150000E+02
2.150000E+02
2.150000E+02
2.150000E+02
2.150000E+02
2.150000E+02
2.150000E+02
2.150000E+02
2.150000E+02
2.150000E+02
2.150000E+02
2.150000E+02
2.150000E+02
2.150000E+02
2.150000E+02
2.150000E+02
2.150000E+02
2.150000E+02
2.150000E+02
2.150000E+02
2.150000E+02
2.150000E+02
2.150000E+02
2.150000E+02
2.150000E+02
2.150000E+02
2.150000E+02
2.150000E+02
2.150000E+02
2.150000E+02
2.150000E+02
2.150000E+02
2.150000E+02
2.150000E+02
2.150000E+02
2.150000E+02
2.150000E+02
2.150000E+02
2.150000E+02
2.150000E+02
2.150000E+02
2.150000E+02
2.150000E+02
2.150000E+02
2.150000E+02
2.150000E+02
2.150000E+02
2.150000E+02
2.150000E+02
2.150000E+02
2.150000E+02
2.150000E+02
2.150000E+02
2.150000E+02
2.150000E+02
2.150000E+02
2.150000E+02
2.150000E+02
2.150000E+02
2.150000E+02
2.150000E+02
2.150000E+02
2.150000E+02
2.150000E+02
2.150000E+02
2.150000E+02
2.150000E+02
2.150000E+02
2.150000E+02
2.150000E+02
2.150000E+02
2.150000E+02
2.150000E+02
2.150000E+02
2.150000E+02
2.150000E+02
2.150000E+02
2.150000E+02
2.150000E+02
2.150000E+02
2.150000E+02
2.150000E+02
2.150000E+02
2.150000E+02
2.150000E+02
2.150000E+02
2.150000E+02
2.150000E+02
2.150000E+02
2.150000E+02
2.150000E+02
2.150000E+02
2.150000E+02
2.150000E+02
2.150000E+02
2.150000E+02
2.150000E+02
2.150000E+02
2.150000E+02
2.150000E+02
2.150000E+02
2.150000E+02
2.150000E+02
2.150000E+02
2.150000E+02
2.150000E+02
2.150000E+02
2.150000E+02
2.150000E+02
2.150000E+02
2.150000E+02
2.150000E+02
2.150000E+02
2.150000E+02
2.150000E+02
2.150000E+02
2.150000E+02
2.150000E+02
2.150000E+02
2.150000E+02
2.150000E+02
2.150000E+02
2.150000E+02
2.200000E+02
2.200000E+02
2.200000E+02
2.200000E+02
2.200000E+02
2.200000E+02
2.200000E+02
2.200000E+02
2.200000E+02
2.200000E+02
2.200000E+02
2.200000E+02
2.200000E+02
2.200000E+02
2.200000E+02
2.200000E+02
2.200000E+02
2.200000E+02
2.200000E+02
2.200000E+02
2.200000E+02
2.200000E+02
2.200000E+02
2.200000E+02
2.200000E+02
2.200000E+02
2.200000E+02
2.200000E+02
2.200000E+02
2.200000E+02
2.200000E+02
2.200000E+02
2.200000E+02
2.200000E+02
2.200000E+02
2.200000E+02
2.200000E+02
2.200000E+02
2.200000E+02
2.200000E+02
2.200000E+02
2.200000E+02
2.200000E+02
2.200000E+02
2.200000E+02
2.200000E+02
2.200000E+02
2.200000E+02
2.200000E+02
2.200000E+02
2.200000E+02
2.200000E+02
2.200000E+02
2.200000E+02
2.200000E+02
2.200000E+02
2.200000E+02
2.200000E+02
2.200000E+02
2.200000E+02
2.200000E+02
2.200000E+02
2.200000E+02
2.200000E+02
2.200000E+02
2.200000E+02
2.200000E+02
2.200000E+02
2.200000E+02
2.200000E+02
2.200000E+02
2.200000E+02
2.200000E+02
2.200000E+02
2.200000E+02
2.200000E+02
2.200000E+02
2.200000E+02
2.200000E+02
2.200000E+02
2.200000E+02
2.200000E+02
2.200000E+02
2.200000E+02
2.200000E+02
2.200000E+02
2.200000E+02
2.200000E+02
2.200000E+02
2.200000E+02
2.200000E+02
2.200000E+02
2.200000E+02
2.200000E+02
2.200000E+02
2.200000E+02
2.200000E+02
2.200000E+02
2.200000E+02
2.200000E+02
2.200000E+02
2.200000E+02
2.200000E+02
2.200000E+02
2.200000E+02
2.200000E+02
2.200000E+02
2.200000E+02
2.200000E+02
2.200000E+02
2.200000E+02
2.200000E+02
2.200000E+02
2.200000E+02
2.200000E+02
2.200000E+02
2.200000E+02
2.200000E+02
2.200000E+02
2.200000E+02
2.200000E+02
2.200000E+02
2.200000E+02
2.200000E+02
2.200000E+02
2.200000E+02
2.200000E+02
2.200000E+02
2.200000E+02
2.200000E+02
2.200000E+02
2.200000E+02
2.200000E+02
2.200000E+02
2.200000E+02
2.200000E+02
2.200000E+02
2.200000E+02
2.200000E+02
2.200000E+02
2.200000E+02
2.200000E+02
2.200000E+02
2.200000E+02
2.200000E+02
2.200000E+02
2.200000E+02
2.200000E+02
2.200000E+02
2.200000E+02
2.200000E+02
2.200000E+02
2.200000E+02
2.200000E+02
2.200000E+02
2.200000E+02
2.200000E+02
2.200000E+02
2.200000E+02
2.200000E+02
2.200000E+02
2.200000E+02
2.200000E+02
2.200000E+02
2.200000E+02
2.200000E+02
2.200000E+02
2.200000E+02
2.200000E+02
2.200000E+02
2.200000E+02
2.200000E+02
2.200000E+02
2.200000E+02
2.200000E+02
2.200000E+02
2.200000E+02
2.200000E+02
2.200000E+02
2.200000E+02
2.200000E+02
2.200000E+02
2.200000E+02
2.200000E+02
2.200000E+02
2.200000E+02
2.200000E+02
2.200000E+02
2.200000E+02
2.200000E+02
2.200000E+02
2.200000E+02
2.200000E+02
2.200000E+02
2.200000E+02
2.200000E+02
2.200000E+02
2.200000E+02
2.200000E+02
2.200000E+02
2.200000E+02
2.250000E+02
2.250000E+02
2.250000E+02
2.250000E+02
2.250000E+02
2.250000E+02
2.250000E+02
2.250000E+02
2.250000E+02
2.250000E+02
2.250000E+02
2.250000E+02
2.250000E+02
2.250000E+02
2.250000E+02
2.250000E+02
2.250000E+02
2.250000E+02
2.250000E+02
2.250000E+02
2.250000E+02
2.250000E+02
2.250000E+02
2.250000E+02
2.250000E+02
2.250000E+02
2.250000E+02
2.250000E+02
2.250000E+02
2.250000E+02
2.250000E+02
2.250000E+02
2.250000E+02
2.250000E+02
2.250000E+02
2.250000E+02
2.250000E+02
2.250000E+02
2.250000E+02
2.250000E+02
2.250000E+02
2.250000E+02
2.250000E+02
2.250000E+02
2.250000E+02
2.250000E+02
2.250000E+02
2.250000E+02
2.250000E+02
2.250000E+02
2.250000E+02
2.250000E+02
2.250000E+02
2.250000E+02
2.250000E+02
2.250000E+02
2.250000E+02
2.250000E+02
2.250000E+02
2.250000E+02
2.250000E+02
2.250000E+02
2.250000E+02
2.250000E+02
2.250000E+02
2.250000E+02
2.250000E+02
2.250000E+02
2.250000E+02
2.250000E+02
2.250000E+02
2.250000E+02
2.250000E+02
2.250000E+02
2.250000E+02
2.250000E+02
2.250000E+02
2.250000E+02
2.250000E+02
2.250000E+02
2.250000E+02
2.250000E+02
2.250000E+02
2.250000E+02
2.250000E+02
2.250000E+02
2.250000E+02
2.250000E+02
2.250000E+02
2.250000E+02
2.250000E+02
2.250000E+02
2.250000E+02
2.250000E+02
2.250000E+02
2.250000E+02
2.250000E+02
2.250000E+02
2.250000E+02
2.250000E+02
2.250000E+02
2.250000E+02
2.250000E+02
2.250000E+02
2.250000E+02
2.250000E+02
2.250000E+02
2.250000E+02
2.250000E+02
2.250000E+02
2.250000E+02
2.250000E+02
2.250000E+02
2.250000E+02
2.250000E+02
2.250000E+02
2.250000E+02
2.250000E+02
2.250000E+02
2.250000E+02
2.250000E+02
2.250000E+02
2.250000E+02
2.250000E+02
2.250000E+02
2.250000E+02
2.250000E+02
2.250000E+02
2.250000E+02
2.250000E+02
2.250000E+02
2.250000E+02
2.250000E+02
2.250000E+02
2.250000E+02
2.250000E+02
2.250000E+02
2.250000E+02
2.250000E+02
2.250000E+02
2.250000E+02
2.250000E+02
2.250000E+02
2.250000E+02
2.250000E+02
2.250000E+02
2.250000E+02
2.250000E+02
2.250000E+02
2.250000E+02
2.250000E+02
2.250000E+02
2.250000E+02
2.250000E+02
2.250000E+02
2.250000E+02
2.250000E+02
2.250000E+02
2.250000E+02
2.250000E+02
2.250000E+02
2.250000E+02
2.250000E+02
2.250000E+02
2.250000E+02
2.250000E+02
2.250000E+02
2.250000E+02
2.250000E+02
2.250000E+02
2.250000E+02
2.250000E+02
2.250000E+02
2.250000E+02
2.250000E+02
2.250000E+02
2.250000E+02
2.250000E+02
2.250000E+02
2.250000E+02
2.250000E+02
2.250000E+02
2.250000E+02
2.250000E+02
2.250000E+02
2.250000E+02
2.250000E+02
2.250000E+02
2.250000E+02
2.250000E+02
2.250000E+02
2.250000E+02
2.250000E+02
2.250000E+02
2.250000E+02
2.250000E+02
2.250000E+02
2.250000E+02
2.250000E+02
2.250000E+02
2.250000E+02
2.300000E+02
2.300000E+02
2.300000E+02
2.300000E+02
2.300000E+02
2.300000E+02
2.300000E+02
2.300000E+02
2.300000E+02
2.300000E+02
2.300000E+02
2.300000E+02
2.300000E+02
2.300000E+02
2.300000E+02
2.300000E+02
2.300000E+02
2.300000E+02
2.300000E+02
2.300000E+02
2.300000E+02
2.300000E+02
2.300000E+02
2.300000E+02
2.300000E+02
2.300000E+02
2.300000E+02
2.300000E+02
2.300000E+02
2.300000E+02
2.300000E+02
2.300000E+02
2.300000E+02
2.300000E+02
2.300000E+02
2.300000E+02
2.300000E+02
2.300000E+02
2.300000E+02
2.300000E+02
2.300000E+02
2.300000E+02
2.300000E+02
2.300000E+02
2.300000E+02
2.300000E+02
2.300000E+02
2.300000E+02
2.300000E+02
2.300000E+02
2.300000E+02
2.300000E+02
2.300000E+02
2.300000E+02
2.300000E+02
2.300000E+02
2.300000E+02
2.300000E+02
2.300000E+02
2.300000E+02
2.300000E+02
2.300000E+02
2.300000E+02
2.300000E+02
2.300000E+02
2.300000E+02
2.300000E+02
2.300000E+02
2.300000E+02
2.300000E+02
2.300000E+02
2.300000E+02
2.300000E+02
2.300000E+02
2.300000E+02
2.300000E+02
2.300000E+02
2.300000E+02
2.300000E+02
2.300000E+02
2.300000E+02
2.300000E+02
2.300000E+02
2.300000E+02
2.300000E+02
2.300000E+02
2.300000E+02
2.300000E+02
2.300000E+02
2.300000E+02
2.300000E+02
2.300000E+02
2.300000E+02
2.300000E+02
2.300000E+02
2.300000E+02
2.300000E+02
2.300000E+02
2.300000E+02
2.300000E+02
2.300000E+02
2.300000E+02
2.300000E+02
2.300000E+02
2.300000E+02
2.300000E+02
2.300000E+02
2.300000E+02
2.300000E+02
2.300000E+02
2.300000E+02
2.300000E+02
2.300000E+02
2.300000E+02
2.300000E+02
2.300000E+02
2.300000E+02
2.300000E+02
2.300000E+02
2.300000E+02
2.300000E+02
2.300000E+02
2.300000E+02
2.300000E+02
2.300000E+02
2.300000E+02
2.300000E+02
2.300000E+02
2.300000E+02
2.300000E+02
2.300000E+02
2.300000E+02
2.300000E+02
2.300000E+02
2.300000E+02
2.300000E+02
2.300000E+02
2.300000E+02
2.300000E+02
2.300000E+02
2.300000E+02
2.300000E+02
2.300000E+02
2.300000E+02
2.300000E+02
2.300000E+02
2.300000E+02
2.300000E+02
2.300000E+02
2.300000E+02
2.300000E+02
2.300000E+02
2.300000E+02
2.300000E+02
2.300000E+02
2.300000E+02
2.300000E+02
2.300000E+02
2.300000E+02
2.300000E+02
2.300000E+02
2.300000E+02
2.300000E+02
2.300000E+02
2.300000E+02
2.300000E+02
2.300000E+02
2.300000E+02
2.300000E+02
2.300000E+02
2.300000E+02
2.300000E+02
2.300000E+02
2.300000E+02
2.300000E+02
2.300000E+02
2.300000E+02
2.300000E+02
2.300000E+02
2.300000E+02
2.300000E+02
2.300000E+02
2.300000E+02
2.300000E+02
2.300000E+02
2.300000E+02
2.300000E+02
2.300000E+02
2.300000E+02
2.300000E+02
2.300000E+02
2.300000E+02
2.300000E+02
2.300000E+02
2.300000E+02
2.300000E+02
2.300000E+02
2.300000E+02
2.300000E+02
2.300000E+02
2.300000E+02
2.350000E+02
2.350000E+02
2.350000E+02
2.350000E+02
2.350000E+02
2.350000E+02
2.350000E+02
2.350000E+02
2.350000E+02
2.350000E+02
2.350000E+02
2.350000E+02
2.350000E+02
2.350000E+02
2.350000E+02
2.350000E+02
2.350000E+02
2.350000E+02
2.350000E+02
2.350000E+02
2.350000E+02
2.350000E+02
2.350000E+02
2.350000E+02
2.350000E+02
2.350000E+02
2.350000E+02
2.350000E+02
2.350000E+02
2.350000E+02
2.350000E+02
2.350000E+02
2.350000E+02
2.350000E+02
2.350000E+02
2.350000E+02
2.350000E+02
2.350000E+02
2.350000E+02
2.350000E+02
2.350000E+02
2.350000E+02
2.350000E+02
2.350000E+02
2.350000E+02
2.350000E+02
2.350000E+02
2.350000E+02
2.350000E+02
2.350000E+02
2.350000E+02
2.350000E+02
2.350000E+02
2.350000E+02
2.350000E+02
2.350000E+02
2.350000E+02
2.350000E+02
2.350000E+02
2.350000E+02
2.350000E+02
2.350000E+02
2.350000E+02
2.350000E+02
2.350000E+02
2.350000E+02
2.350000E+02
2.350000E+02
2.350000E+02
2.350000E+02
2.350000E+02
2.350000E+02
2.350000E+02
2.350000E+02
2.350000E+02
2.350000E+02
2.350000E+02
2.350000E+02
2.350000E+02
2.350000E+02
2.350000E+02
2.350000E+02
2.350000E+02
2.350000E+02
2.350000E+02
2.350000E+02
2.350000E+02
2.350000E+02
2.350000E+02
2.350000E+02
2.350000E+02
2.350000E+02
2.350000E+02
2.350000E+02
2.350000E+02
2.350000E+02
2.350000E+02
2.350000E+02
2.350000E+02
2.350000E+02
2.350000E+02
2.350000E+02
2.350000E+02
2.350000E+02
2.350000E+02
2.350000E+02
2.350000E+02
2.350000E+02
2.350000E+02
2.350000E+02
2.350000E+02
2.350000E+02
2.350000E+02
2.350000E+02
2.350000E+02
2.350000E+02
2.350000E+02
2.350000E+02
2.350000E+02
2.350000E+02
2.350000E+02
2.350000E+02
2.350000E+02
2.350000E+02
2.350000E+02
2.350000E+02
2.350000E+02
2.350000E+02
2.350000E+02
2.350000E+02
2.350000E+02
2.350000E+02
2.350000E+02
2.350000E+02
2.350000E+02
2.350000E+02
2.350000E+02
2.350000E+02
2.350000E+02
2.350000E+02
2.350000E+02
2.350000E+02
2.350000E+02
2.350000E+02
2.350000E+02
2.350000E+02
2.350000E+02
2.350000E+02
2.350000E+02
2.350000E+02
2.350000E+02
2.350000E+02
2.350000E+02
2.350000E+02
2.350000E+02
2.350000E+02
2.350000E+02
2.350000E+02
2.350000E+02
2.350000E+02
2.350000E+02
2.350000E+02
2.350000E+02
2.350000E+02
2.350000E+02
2.350000E+02
2.350000E+02
2.350000E+02
2.350000E+02
2.350000E+02
2.350000E+02
2.350000E+02
2.350000E+02
2.350000E+02
2.350000E+02
2.350000E+02
2.350000E+02
2.350000E+02
2.350000E+02
2.350000E+02
2.350000E+02
2.350000E+02
2.350000E+02
2.350000E+02
2.350000E+02
2.350000E+02
2.350000E+02
2.350000E+02
2.350000E+02
2.350000E+02
2.350000E+02
2.350000E+02
2.350000E+02
2.350000E+02
2.350000E+02
2.350000E+02
2.350000E+02
2.350000E+02
2.350000E+02
2.350000E+02
2.350000E+02
2.400000E+02
2.400000E+02
2.400000E+02
2.400000E+02
2.400000E+02
2.400000E+02
2.400000E+02
2.400000E+02
2.400000E+02
2.400000E+02
2.400000E+02
2.400000E+02
2.400000E+02
2.400000E+02
2.400000E+02
2.400000E+02
2.400000E+02
2.400000E+02
2.400000E+02
2.400000E+02
2.400000E+02
2.400000E+02
2.400000E+02
2.400000E+02
2.400000E+02
2.400000E+02
2.400000E+02
2.400000E+02
2.400000E+02
2.400000E+02
2.400000E+02
2.400000E+02
2.400000E+02
2.400000E+02
2.400000E+02
2.400000E+02
2.400000E+02
2.400000E+02
2.400000E+02
2.400000E+02
2.400000E+02
2.400000E+02
2.400000E+02
2.400000E+02
2.400000E+02
2.400000E+02
2.400000E+02
2.400000E+02
2.400000E+02
2.400000E+02
2.400000E+02
2.400000E+02
2.400000E+02
2.400000E+02
2.400000E+02
2.400000E+02
2.400000E+02
2.400000E+02
2.400000E+02
2.400000E+02
2.400000E+02
2.400000E+02
2.400000E+02
2.400000E+02
2.400000E+02
2.400000E+02
2.400000E+02
2.400000E+02
2.400000E+02
2.400000E+02
2.400000E+02
2.400000E+02
2.400000E+02
2.400000E+02
2.400000E+02
2.400000E+02
2.400000E+02
2.400000E+02
2.400000E+02
2.400000E+02
2.400000E+02
2.400000E+02
2.400000E+02
2.400000E+02
2.400000E+02
2.400000E+02
2.400000E+02
2.400000E+02
2.400000E+02
2.400000E+02
2.400000E+02
2.400000E+02
2.400000E+02
2.400000E+02
2.400000E+02
2.400000E+02
2.400000E+02
2.400000E+02
2.400000E+02
2.400000E+02
2.400000E+02
2.400000E+02
2.400000E+02
2.400000E+02
2.400000E+02
2.400000E+02
2.400000E+02
2.400000E+02
2.400000E+02
2.400000E+02
2.400000E+02
2.400000E+02
2.400000E+02
2.400000E+02
2.400000E+02
2.400000E+02
2.400000E+02
2.400000E+02
2.400000E+02
2.400000E+02
2.400000E+02
2.400000E+02
2.400000E+02
2.400000E+02
2.400000E+02
2.400000E+02
2.400000E+02
2.400000E+02
2.400000E+02
2.400000E+02
2.400000E+02
2.400000E+02
2.400000E+02
2.400000E+02
2.400000E+02
2.400000E+02
2.400000E+02
2.400000E+02
2.400000E+02
2.400000E+02
2.400000E+02
2.400000E+02
2.400000E+02
2.400000E+02
2.400000E+02
2.400000E+02
2.400000E+02
2.400000E+02
2.400000E+02
2.400000E+02
2.400000E+02
2.400000E+02
2.400000E+02
2.400000E+02
2.400000E+02
2.400000E+02
2.400000E+02
2.400000E+02
2.400000E+02
2.400000E+02
2.400000E+02
2.400000E+02
2.400000E+02
2.400000E+02
2.400000E+02
2.400000E+02
2.400000E+02
2.400000E+02
2.400000E+02
2.400000E+02
2.400000E+02
2.400000E+02
2.400000E+02
2.400000E+02
2.400000E+02
2.400000E+02
2.400000E+02
2.400000E+02
2.400000E+02
2.400000E+02
2.400000E+02
2.400000E+02
2.400000E+02
2.400000E+02
2.400000E+02
2.400000E+02
2.400000E+02
2.400000E+02
2.400000E+02
2.400000E+02
2.400000E+02
2.400000E+02
2.400000E+02
2.400000E+02
2.400000E+02
2.400000E+02
2.400000E+02
2.400000E+02
2.400000E+02
2.400000E+02
2.400000E+02
2.450000E+02
2.450000E+02
2.450000E+02
2.450000E+02
2.450000E+02
2.450000E+02
2.450000E+02
2.450000E+02
2.450000E+02
2.450000E+02
2.450000E+02
2.450000E+02
2.450000E+02
2.450000E+02
2.450000E+02
2.450000E+02
2.450000E+02
2.450000E+02
2.450000E+02
2.450000E+02
2.450000E+02
2.450000E+02
2.450000E+02
2.450000E+02
2.450000E+02
2.450000E+02
2.450000E+02
2.450000E+02
2.450000E+02
2.450000E+02
2.450000E+02
2.450000E+02
2.450000E+02
2.450000E+02
2.450000E+02
2.450000E+02
2.450000E+02
2.450000E+02
2.450000E+02
2.450000E+02
2.450000E+02
2.450000E+02
2.450000E+02
2.450000E+02
2.450000E+02
2.450000E+02
2.450000E+02
2.450000E+02
2.450000E+02
2.450000E+02
2.450000E+02
2.450000E+02
2.450000E+02
2.450000E+02
2.450000E+02
2.450000E+02
2.450000E+02
2.450000E+02
2.450000E+02
2.450000E+02
2.450000E+02
2.450000E+02
2.450000E+02
2.450000E+02
2.450000E+02
2.450000E+02
2.450000E+02
2.450000E+02
2.450000E+02
2.450000E+02
2.450000E+02
2.450000E+02
2.450000E+02
2.450000E+02
2.450000E+02
2.450000E+02
2.450000E+02
2.450000E+02
2.450000E+02
2.450000E+02
2.450000E+02
2.450000E+02
2.450000E+02
2.450000E+02
2.450000E+02
2.450000E+02
2.450000E+02
2.450000E+02
2.450000E+02
2.450000E+02
2.450000E+02
2.450000E+02
2.450000E+02
2.450000E+02
2.450000E+02
2.450000E+02
2.450000E+02
2.450000E+02
2.450000E+02
2.450000E+02
2.450000E+02
2.450000E+02
2.450000E+02
2.450000E+02
2.450000E+02
2.450000E+02
2.450000E+02
2.450000E+02
2.450000E+02
2.450000E+02
2.450000E+02
2.450000E+02
2.450000E+02
2.450000E+02
2.450000E+02
2.450000E+02
2.450000E+02
2.450000E+02
2.450000E+02
2.450000E+02
2.450000E+02
2.450000E+02
2.450000E+02
2.450000E+02
2.450000E+02
2.450000E+02
2.450000E+02
2.450000E+02
2.450000E+02
2.450000E+02
2.450000E+02
2.450000E+02
2.450000E+02
2.450000E+02
2.450000E+02
2.450000E+02
2.450000E+02
2.450000E+02
2.450000E+02
2.450000E+02
2.450000E+02
2.450000E+02
2.450000E+02
2.450000E+02
2.450000E+02
2.450000E+02
2.450000E+02
2.450000E+02
2.450000E+02
2.450000E+02
2.450000E+02
2.450000E+02
2.450000E+02
2.450000E+02
2.450000E+02
2.450000E+02
2.450000E+02
2.450000E+02
2.450000E+02
2.450000E+02
2.450000E+02
2.450000E+02
2.450000E+02
2.450000E+02
2.450000E+02
2.450000E+02
2.450000E+02
2.450000E+02
2.450000E+02
2.450000E+02
2.450000E+02
2.450000E+02
2.450000E+02
2.450000E+02
2.450000E+02
2.450000E+02
2.450000E+02
2.450000E+02
2.450000E+02
2.450000E+02
2.450000E+02
2.450000E+02
2.450000E+02
2.450000E+02
2.450000E+02
2.450000E+02
2.450000E+02
2.450000E+02
2.450000E+02
2.450000E+02
2.450000E+02
2.450000E+02
2.450000E+02
2.450000E+02
2.450000E+02
2.450000E+02
2.450000E+02
2.450000E+02
2.450000E+02
2.450000E+02
2.450000E+02
2.500000E+02
2.500000E+02
2.500000E+02
2.500000E+02
2.500000E+02
2.500000E+02
2.500000E+02
2.500000E+02
2.500000E+02
2.500000E+02
2.500000E+02
2.500000E+02
2.500000E+02
2.500000E+02
2.500000E+02
2.500000E+02
2.500000E+02
2.500000E+02
2.500000E+02
2.500000E+02
2.500000E+02
2.500000E+02
2.500000E+02
2.500000E+02
2.500000E+02
2.500000E+02
2.500000E+02
2.500000E+02
2.500000E+02
2.500000E+02
2.500000E+02
2.500000E+02
2.500000E+02
2.500000E+02
2.500000E+02
2.500000E+02
2.500000E+02
2.500000E+02
2.500000E+02
2.500000E+02
2.500000E+02
2.500000E+02
2.500000E+02
2.500000E+02
2.500000E+02
2.500000E+02
2.500000E+02
2.500000E+02
2.500000E+02
2.500000E+02
2.500000E+02
2.500000E+02
2.500000E+02
2.500000E+02
2.500000E+02
2.500000E+02
2.500000E+02
2.500000E+02
2.500000E+02
2.500000E+02
2.500000E+02
2.500000E+02
2.500000E+02
2.500000E+02
2.500000E+02
2.500000E+02
2.500000E+02
2.500000E+02
2.500000E+02
2.500000E+02
2.500000E+02
2.500000E+02
2.500000E+02
2.500000E+02
2.500000E+02
2.500000E+02
2.500000E+02
2.500000E+02
2.500000E+02
2.500000E+02
2.500000E+02
2.500000E+02
2.500000E+02
2.500000E+02
2.500000E+02
2.500000E+02
2.500000E+02
2.500000E+02
2.500000E+02
2.500000E+02
2.500000E+02
2.500000E+02
2.500000E+02
2.500000E+02
2.500000E+02
2.500000E+02
2.500000E+02
2.500000E+02
2.500000E+02
2.500000E+02
2.500000E+02
2.500000E+02
2.500000E+02
2.500000E+02
2.500000E+02
2.500000E+02
2.500000E+02
2.500000E+02
2.500000E+02
2.500000E+02
2.500000E+02
2.500000E+02
2.500000E+02
2.500000E+02
2.500000E+02
2.500000E+02
2.500000E+02
2.500000E+02
2.500000E+02
2.500000E+02
2.500000E+02
2.500000E+02
2.500000E+02
2.500000E+02
2.500000E+02
2.500000E+02
2.500000E+02
2.500000E+02
2.500000E+02
2.500000E+02
2.500000E+02
2.500000E+02
2.500000E+02
2.500000E+02
2.500000E+02
2.500000E+02
2.500000E+02
2.500000E+02
2.500000E+02
2.500000E+02
2.500000E+02
2.500000E+02
2.500000E+02
2.500000E+02
2.500000E+02
2.500000E+02
2.500000E+02
2.500000E+02
2.500000E+02
2.500000E+02
2.500000E+02
2.500000E+02
2.500000E+02
2.500000E+02
2.500000E+02
2.500000E+02
2.500000E+02
2.500000E+02
2.500000E+02
2.500000E+02
2.500000E+02
2.500000E+02
2.500000E+02
2.500000E+02
2.500000E+02
2.500000E+02
2.500000E+02
2.500000E+02
2.500000E+02
2.500000E+02
2.500000E+02
2.500000E+02
2.500000E+02
2.500000E+02
2.500000E+02
2.500000E+02
2.500000E+02
2.500000E+02
2.500000E+02
2.500000E+02
2.500000E+02
2.500000E+02
2.500000E+02
2.500000E+02
2.500000E+02
2.500000E+02
2.500000E+02
2.500000E+02
2.500000E+02
2.500000E+02
2.500000E+02
2.500000E+02
2.500000E+02
2.500000E+02
2.500000E+02
2.500000E+02
2.500000E+02
2.500000E+02
2.500000E+02
2.500000E+02
2.500000E+02
2.550000E+02
2.550000E+02
2.550000E+02
2.550000E+02
2.550000E+02
2.550000E+02
2.550000E+02
2.550000E+02
2.550000E+02
2.550000E+02
2.550000E+02
2.550000E+02
2.550000E+02
2.550000E+02
2.550000E+02
2.550000E+02
2.550000E+02
2.550000E+02
2.550000E+02
2.550000E+02
2.550000E+02
2.550000E+02
2.550000E+02
2.550000E+02
2.550000E+02
2.550000E+02
2.550000E+02
2.550000E+02
2.550000E+02
2.550000E+02
2.550000E+02
2.550000E+02
2.550000E+02
2.550000E+02
2.550000E+02
2.550000E+02
2.550000E+02
2.550000E+02
2.550000E+02
2.550000E+02
2.550000E+02
2.550000E+02
2.550000E+02
2.550000E+02
2.550000E+02
2.550000E+02
2.550000E+02
2.550000E+02
2.550000E+02
2.550000E+02
2.550000E+02
2.550000E+02
2.550000E+02
2.550000E+02
2.550000E+02
2.550000E+02
2.550000E+02
2.550000E+02
2.550000E+02
2.550000E+02
2.550000E+02
2.550000E+02
2.550000E+02
2.550000E+02
2.550000E+02
2.550000E+02
2.550000E+02
2.550000E+02
2.550000E+02
2.550000E+02
2.550000E+02
2.550000E+02
2.550000E+02
2.550000E+02
2.550000E+02
2.550000E+02
2.550000E+02
2.550000E+02
2.550000E+02
2.550000E+02
2.550000E+02
2.550000E+02
2.550000E+02
2.550000E+02
2.550000E+02
2.550000E+02
2.550000E+02
2.550000E+02
2.550000E+02
2.550000E+02
2.550000E+02
2.550000E+02
2.550000E+02
2.550000E+02
2.550000E+02
2.550000E+02
2.550000E+02
2.550000E+02
2.550000E+02
2.550000E+02
2.550000E+02
2.550000E+02
2.550000E+02
2.550000E+02
2.550000E+02
2.550000E+02
2.550000E+02
2.550000E+02
2.550000E+02
2.550000E+02
2.550000E+02
2.550000E+02
2.550000E+02
2.550000E+02
2.550000E+02
2.550000E+02
2.550000E+02
2.550000E+02
2.550000E+02
2.550000E+02
2.550000E+02
2.550000E+02
2.550000E+02
2.550000E+02
2.550000E+02
2.550000E+02
2.550000E+02
2.550000E+02
2.550000E+02
2.550000E+02
2.550000E+02
2.550000E+02
2.550000E+02
2.550000E+02
2.550000E+02
2.550000E+02
2.550000E+02
2.550000E+02
2.550000E+02
2.550000E+02
2.550000E+02
2.550000E+02
2.550000E+02
2.550000E+02
2.550000E+02
2.550000E+02
2.550000E+02
2.550000E+02
2.550000E+02
2.550000E+02
2.550000E+02
2.550000E+02
2.550000E+02
2.550000E+02
2.550000E+02
2.550000E+02
2.550000E+02
2.550000E+02
2.550000E+02
2.550000E+02
2.550000E+02
2.550000E+02
2.550000E+02
2.550000E+02
2.550000E+02
2.550000E+02
2.550000E+02
2.550000E+02
2.550000E+02
2.550000E+02
2.550000E+02
2.550000E+02
2.550000E+02
2.550000E+02
2.550000E+02
2.550000E+02
2.550000E+02
2.550000E+02
2.550000E+02
2.550000E+02
2.550000E+02
2.550000E+02
2.550000E+02
2.550000E+02
2.550000E+02
2.550000E+02
2.550000E+02
2.550000E+02
2.550000E+02
2.550000E+02
2.550000E+02
2.550000E+02
2.550000E+02
2.550000E+02
2.550000E+02
2.550000E+02
2.550000E+02
2.550000E+02
2.550000E+02
2.550000E+02
2.550000E+02
2.600000E+02
2.600000E+02
2.600000E+02
2.600000E+02
2.600000E+02
2.600000E+02
2.600000E+02
2.600000E+02
2.600000E+02
2.600000E+02
2.600000E+02
2.600000E+02
2.600000E+02
2.600000E+02
2.600000E+02
2.600000E+02
2.600000E+02
2.600000E+02
2.600000E+02
2.600000E+02
2.600000E+02
2.600000E+02
2.600000E+02
2.600000E+02
2.600000E+02
2.600000E+02
2.600000E+02
2.600000E+02
2.600000E+02
2.600000E+02
2.600000E+02
2.600000E+02
2.600000E+02
2.600000E+02
2.600000E+02
2.600000E+02
2.600000E+02
2.600000E+02
2.600000E+02
2.600000E+02
2.600000E+02
2.600000E+02
2.600000E+02
2.600000E+02
2.600000E+02
2.600000E+02
2.600000E+02
2.600000E+02
2.600000E+02
2.600000E+02
2.600000E+02
2.600000E+02
2.600000E+02
2.600000E+02
2.600000E+02
2.600000E+02
2.600000E+02
2.600000E+02
2.600000E+02
2.600000E+02
2.600000E+02
2.600000E+02
2.600000E+02
2.600000E+02
2.600000E+02
2.600000E+02
2.600000E+02
2.600000E+02
2.600000E+02
2.600000E+02
2.600000E+02
2.600000E+02
2.600000E+02
2.600000E+02
2.600000E+02
2.600000E+02
2.600000E+02
2.600000E+02
2.600000E+02
2.600000E+02
2.600000E+02
2.600000E+02
2.600000E+02
2.600000E+02
2.600000E+02
2.600000E+02
2.600000E+02
2.600000E+02
2.600000E+02
2.600000E+02
2.600000E+02
2.600000E+02
2.600000E+02
2.600000E+02
2.600000E+02
2.600000E+02
2.600000E+02
2.600000E+02
2.600000E+02
2.600000E+02
2.600000E+02
2.600000E+02
2.600000E+02
2.600000E+02
2.600000E+02
2.600000E+02
2.600000E+02
2.600000E+02
2.600000E+02
2.600000E+02
2.600000E+02
2.600000E+02
2.600000E+02
2.600000E+02
2.600000E+02
2.600000E+02
2.600000E+02
2.600000E+02
2.600000E+02
2.600000E+02
2.600000E+02
2.600000E+02
2.600000E+02
2.600000E+02
2.600000E+02
2.600000E+02
2.600000E+02
2.600000E+02
2.600000E+02
2.600000E+02
2.600000E+02
2.600000E+02
2.600000E+02
2.600000E+02
2.600000E+02
2.600000E+02
2.600000E+02
2.600000E+02
2.600000E+02
2.600000E+02
2.600000E+02
2.600000E+02
2.600000E+02
2.600000E+02
2.600000E+02
2.600000E+02
2.600000E+02
2.600000E+02
2.600000E+02
2.600000E+02
2.600000E+02
2.600000E+02
2.600000E+02
2.600000E+02
2.600000E+02
2.600000E+02
2.600000E+02
2.600000E+02
2.600000E+02
2.600000E+02
2.600000E+02
2.600000E+02
2.600000E+02
2.600000E+02
2.600000E+02
2.600000E+02
2.600000E+02
2.600000E+02
2.600000E+02
2.600000E+02
2.600000E+02
2.600000E+02
2.600000E+02
2.600000E+02
2.600000E+02
2.600000E+02
2.600000E+02
2.600000E+02
2.600000E+02
2.600000E+02
2.600000E+02
2.600000E+02
2.600000E+02
2.600000E+02
2.600000E+02
2.600000E+02
2.600000E+02
2.600000E+02
2.600000E+02
2.600000E+02
2.600000E+02
2.600000E+02
2.600000E+02
2.600000E+02
2.600000E+02
2.600000E+02
2.600000E+02
2.600000E+02
2.600000E+02
2.600000E+02
2.600000E+02
2.650000E+02
2.650000E+02
2.650000E+02
2.650000E+02
2.650000E+02
2.650000E+02
2.650000E+02
2.650000E+02
2.650000E+02
2.650000E+02
2.650000E+02
2.650000E+02
2.650000E+02
2.650000E+02
2.650000E+02
2.650000E+02
2.650000E+02
2.650000E+02
2.650000E+02
2.650000E+02
2.650000E+02
2.650000E+02
2.650000E+02
2.650000E+02
2.650000E+02
2.650000E+02
2.650000E+02
2.650000E+02
2.650000E+02
2.650000E+02
2.650000E+02
2.650000E+02
2.650000E+02
2.650000E+02
2.650000E+02
2.650000E+02
2.650000E+02
2.650000E+02
2.650000E+02
2.650000E+02
2.650000E+02
2.650000E+02
2.650000E+02
2.650000E+02
2.650000E+02
2.650000E+02
2.650000E+02
2.650000E+02
2.650000E+02
2.650000E+02
2.650000E+02
2.650000E+02
2.650000E+02
2.650000E+02
2.650000E+02
2.650000E+02
2.650000E+02
2.650000E+02
2.650000E+02
2.650000E+02
2.650000E+02
2.650000E+02
2.650000E+02
2.650000E+02
2.650000E+02
2.650000E+02
2.650000E+02
2.650000E+02
2.650000E+02
2.650000E+02
2.650000E+02
2.650000E+02
2.650000E+02
2.650000E+02
2.650000E+02
2.650000E+02
2.650000E+02
2.650000E+02
2.650000E+02
2.650000E+02
2.650000E+02
2.650000E+02
2.650000E+02
2.650000E+02
2.650000E+02
2.650000E+02
2.650000E+02
2.650000E+02
2.650000E+02
2.650000E+02
2.650000E+02
2.650000E+02
2.650000E+02
2.650000E+02
2.650000E+02
2.650000E+02
2.650000E+02
2.650000E+02
2.650000E+02
2.650000E+02
2.650000E+02
2.650000E+02
2.650000E+02
2.650000E+02
2.650000E+02
2.650000E+02
2.650000E+02
2.650000E+02
2.650000E+02
2.650000E+02
2.650000E+02
2.650000E+02
2.650000E+02
2.650000E+02
2.650000E+02
2.650000E+02
2.650000E+02
2.650000E+02
2.650000E+02
2.650000E+02
2.650000E+02
2.650000E+02
2.650000E+02
2.650000E+02
2.650000E+02
2.650000E+02
2.650000E+02
2.650000E+02
2.650000E+02
2.650000E+02
2.650000E+02
2.650000E+02
2.650000E+02
2.650000E+02
2.650000E+02
2.650000E+02
2.650000E+02
2.650000E+02
2.650000E+02
2.650000E+02
2.650000E+02
2.650000E+02
2.650000E+02
2.650000E+02
2.650000E+02
2.650000E+02
2.650000E+02
2.650000E+02
2.650000E+02
2.650000E+02
2.650000E+02
2.650000E+02
2.650000E+02
2.650000E+02
2.650000E+02
2.650000E+02
2.650000E+02
2.650000E+02
2.650000E+02
2.650000E+02
2.650000E+02
2.650000E+02
2.650000E+02
2.650000E+02
2.650000E+02
2.650000E+02
2.650000E+02
2.650000E+02
2.650000E+02
2.650000E+02
2.650000E+02
2.650000E+02
2.650000E+02
2.650000E+02
2.650000E+02
2.650000E+02
2.650000E+02
2.650000E+02
2.650000E+02
2.650000E+02
2.650000E+02
2.650000E+02
2.650000E+02
2.650000E+02
2.650000E+02
2.650000E+02
2.650000E+02
2.650000E+02
2.650000E+02
2.650000E+02
2.650000E+02
2.650000E+02
2.650000E+02
2.650000E+02
2.650000E+02
2.650000E+02
2.650000E+02
2.650000E+02
2.650000E+02
2.650000E+02
2.650000E+02
2.700000E+02
2.700000E+02
2.700000E+02
2.700000E+02
2.700000E+02
2.700000E+02
2.700000E+02
2.700000E+02
2.700000E+02
2.700000E+02
2.700000E+02
2.700000E+02
2.700000E+02
2.700000E+02
2.700000E+02
2.700000E+02
2.700000E+02
2.700000E+02
2.700000E+02
2.700000E+02
2.700000E+02
2.700000E+02
2.700000E+02
2.700000E+02
2.700000E+02
2.700000E+02
2.700000E+02
2.700000E+02
2.700000E+02
2.700000E+02
2.700000E+02
2.700000E+02
2.700000E+02
2.700000E+02
2.700000E+02
2.700000E+02
2.700000E+02
2.700000E+02
2.700000E+02
2.700000E+02
2.700000E+02
2.700000E+02
2.700000E+02
2.700000E+02
2.700000E+02
2.700000E+02
2.700000E+02
2.700000E+02
2.700000E+02
2.700000E+02
2.700000E+02
2.700000E+02
2.700000E+02
2.700000E+02
2.700000E+02
2.700000E+02
2.700000E+02
2.700000E+02
2.700000E+02
2.700000E+02
2.700000E+02
2.700000E+02
2.700000E+02
2.700000E+02
2.700000E+02
2.700000E+02
2.700000E+02
2.700000E+02
2.700000E+02
2.700000E+02
2.700000E+02
2.700000E+02
2.700000E+02
2.700000E+02
2.700000E+02
2.700000E+02
2.700000E+02
2.700000E+02
2.700000E+02
2.700000E+02
2.700000E+02
2.700000E+02
2.700000E+02
2.700000E+02
2.700000E+02
2.700000E+02
2.700000E+02
2.700000E+02
2.700000E+02
2.700000E+02
2.700000E+02
2.700000E+02
2.700000E+02
2.700000E+02
2.700000E+02
2.700000E+02
2.700000E+02
2.700000E+02
2.700000E+02
2.700000E+02
2.700000E+02
2.700000E+02
2.700000E+02
2.700000E+02
2.700000E+02
2.700000E+02
2.700000E+02
2.700000E+02
2.700000E+02
2.700000E+02
2.700000E+02
2.700000E+02
2.700000E+02
2.700000E+02
2.700000E+02
2.700000E+02
2.700000E+02
2.700000E+02
2.700000E+02
2.700000E+02
2.700000E+02
2.700000E+02
2.700000E+02
2.700000E+02
2.700000E+02
2.700000E+02
2.700000E+02
2.700000E+02
2.700000E+02
2.700000E+02
2.700000E+02
2.700000E+02
2.700000E+02
2.700000E+02
2.700000E+02
2.700000E+02
2.700000E+02
2.700000E+02
2.700000E+02
2.700000E+02
2.700000E+02
2.700000E+02
2.700000E+02
2.700000E+02
2.700000E+02
2.700000E+02
2.700000E+02
2.700000E+02
2.700000E+02
2.700000E+02
2.700000E+02
2.700000E+02
2.700000E+02
2.700000E+02
2.700000E+02
2.700000E+02
2.700000E+02
2.700000E+02
2.700000E+02
2.700000E+02
2.700000E+02
2.700000E+02
2.700000E+02
2.700000E+02
2.700000E+02
2.700000E+02
2.700000E+02
2.700000E+02
2.700000E+02
2.700000E+02
2.700000E+02
2.700000E+02
2.700000E+02
2.700000E+02
2.700000E+02
2.700000E+02
2.700000E+02
2.700000E+02
2.700000E+02
2.700000E+02
2.700000E+02
2.700000E+02
2.700000E+02
2.700000E+02
2.700000E+02
2.700000E+02
2.700000E+02
2.700000E+02
2.700000E+02
2.700000E+02
2.700000E+02
2.700000E+02
2.700000E+02
2.700000E+02
2.700000E+02
2.700000E+02
2.700000E+02
2.700000E+02
2.700000E+02
2.700000E+02
2.700000E+02
2.750000E+02
2.750000E+02
2.750000E+02
2.750000E+02
2.750000E+02
2.750000E+02
2.750000E+02
2.750000E+02
2.750000E+02
2.750000E+02
2.750000E+02
2.750000E+02
2.750000E+02
2.750000E+02
2.750000E+02
2.750000E+02
2.750000E+02
2.750000E+02
2.750000E+02
2.750000E+02
2.750000E+02
2.750000E+02
2.750000E+02
2.750000E+02
2.750000E+02
2.750000E+02
2.750000E+02
2.750000E+02
2.750000E+02
2.750000E+02
2.750000E+02
2.750000E+02
2.750000E+02
2.750000E+02
2.750000E+02
2.750000E+02
2.750000E+02
2.750000E+02
2.750000E+02
2.750000E+02
2.750000E+02
2.750000E+02
2.750000E+02
2.750000E+02
2.750000E+02
2.750000E+02
2.750000E+02
2.750000E+02
2.750000E+02
2.750000E+02
2.750000E+02
2.750000E+02
2.750000E+02
2.750000E+02
2.750000E+02
2.750000E+02
2.750000E+02
2.750000E+02
2.750000E+02
2.750000E+02
2.750000E+02
2.750000E+02
2.750000E+02
2.750000E+02
2.750000E+02
2.750000E+02
2.750000E+02
2.750000E+02
2.750000E+02
2.750000E+02
2.750000E+02
2.750000E+02
2.750000E+02
2.750000E+02
2.750000E+02
2.750000E+02
2.750000E+02
2.750000E+02
2.750000E+02
2.750000E+02
2.750000E+02
2.750000E+02
2.750000E+02
2.750000E+02
2.750000E+02
2.750000E+02
2.750000E+02
2.750000E+02
2.750000E+02
2.750000E+02
2.750000E+02
2.750000E+02
2.750000E+02
2.750000E+02
2.750000E+02
2.750000E+02
2.750000E+02
2.750000E+02
2.750000E+02
2.750000E+02
2.750000E+02
2.750000E+02
2.750000E+02
2.750000E+02
2.750000E+02
2.750000E+02
2.750000E+02
2.750000E+02
2.750000E+02
2.750000E+02
2.750000E+02
2.750000E+02
2.750000E+02
2.750000E+02
2.750000E+02
2.750000E+02
2.750000E+02
2.750000E+02
2.750000E+02
2.750000E+02
2.750000E+02
2.750000E+02
2.750000E+02
2.750000E+02
2.750000E+02
2.750000E+02
2.750000E+02
2.750000E+02
2.750000E+02
2.750000E+02
2.750000E+02
2.750000E+02
2.750000E+02
2.750000E+02
2.750000E+02
2.750000E+02
2.750000E+02
2.750000E+02
2.750000E+02
2.750000E+02
2.750000E+02
2.750000E+02
2.750000E+02
2.750000E+02
2.750000E+02
2.750000E+02
2.750000E+02
2.750000E+02
2.750000E+02
2.750000E+02
2.750000E+02
2.750000E+02
2.750000E+02
2.750000E+02
2.750000E+02
2.750000E+02
2.750000E+02
2.750000E+02
2.750000E+02
2.750000E+02
2.750000E+02
2.750000E+02
2.750000E+02
2.750000E+02
2.750000E+02
2.750000E+02
2.750000E+02
2.750000E+02
2.750000E+02
2.750000E+02
2.750000E+02
2.750000E+02
2.750000E+02
2.750000E+02
2.750000E+02
2.750000E+02
2.750000E+02
2.750000E+02
2.750000E+02
2.750000E+02
2.750000E+02
2.750000E+02
2.750000E+02
2.750000E+02
2.750000E+02
2.750000E+02
2.750000E+02
2.750000E+02
2.750000E+02
2.750000E+02
2.750000E+02
2.750000E+02
2.750000E+02
2.750000E+02
2.750000E+02
2.750000E+02
2.750000E+02
2.750000E+02
2.750000E+02
2.750000E+02
2.750000E+02
2.800000E+02
2.800000E+02
2.800000E+02
2.800000E+02
2.800000E+02
2.800000E+02
2.800000E+02
2.800000E+02
2.800000E+02
2.800000E+02
2.800000E+02
2.800000E+02
2.800000E+02
2.800000E+02
2.800000E+02
2.800000E+02
2.800000E+02
2.800000E+02
2.800000E+02
2.800000E+02
2.800000E+02
2.800000E+02
2.800000E+02
2.800000E+02
2.800000E+02
2.800000E+02
2.800000E+02
2.800000E+02
2.800000E+02
2.800000E+02
2.800000E+02
2.800000E+02
2.800000E+02
2.800000E+02
2.800000E+02
2.800000E+02
2.800000E+02
2.800000E+02
2.800000E+02
2.800000E+02
2.800000E+02
2.800000E+02
2.800000E+02
2.800000E+02
2.800000E+02
2.800000E+02
2.800000E+02
2.800000E+02
2.800000E+02
2.800000E+02
2.800000E+02
2.800000E+02
2.800000E+02
2.800000E+02
2.800000E+02
2.800000E+02
2.800000E+02
2.800000E+02
2.800000E+02
2.800000E+02
2.800000E+02
2.800000E+02
2.800000E+02
2.800000E+02
2.800000E+02
2.800000E+02
2.800000E+02
2.800000E+02
2.800000E+02
2.800000E+02
2.800000E+02
2.800000E+02
2.800000E+02
2.800000E+02
2.800000E+02
2.800000E+02
2.800000E+02
2.800000E+02
2.800000E+02
2.800000E+02
2.800000E+02
2.800000E+02
2.800000E+02
2.800000E+02
2.800000E+02
2.800000E+02
2.800000E+02
2.800000E+02
2.800000E+02
2.800000E+02
2.800000E+02
2.800000E+02
2.800000E+02
2.800000E+02
2.800000E+02
2.800000E+02
2.800000E+02
2.800000E+02
2.800000E+02
2.800000E+02
2.800000E+02
2.800000E+02
2.800000E+02
2.800000E+02
2.800000E+02
2.800000E+02
2.800000E+02
2.800000E+02
2.800000E+02
2.800000E+02
2.800000E+02
2.800000E+02
2.800000E+02
2.800000E+02
2.800000E+02
2.800000E+02
2.800000E+02
2.800000E+02
2.800000E+02
2.800000E+02
2.800000E+02
2.800000E+02
2.800000E+02
2.800000E+02
2.800000E+02
2.800000E+02
2.800000E+02
2.800000E+02
2.800000E+02
2.800000E+02
2.800000E+02
2.800000E+02
2.800000E+02
2.800000E+02
2.800000E+02
2.800000E+02
2.800000E+02
2.800000E+02
2.800000E+02
2.800000E+02
2.800000E+02
2.800000E+02
2.800000E+02
2.800000E+02
2.800000E+02
2.800000E+02
2.800000E+02
2.800000E+02
2.800000E+02
2.800000E+02
2.800000E+02
2.800000E+02
2.800000E+02
2.800000E+02
2.800000E+02
2.800000E+02
2.800000E+02
2.800000E+02
2.800000E+02
2.800000E+02
2.800000E+02
2.800000E+02
2.800000E+02
2.800000E+02
2.800000E+02
2.800000E+02
2.800000E+02
2.800000E+02
2.800000E+02
2.800000E+02
2.800000E+02
2.800000E+02
2.800000E+02
2.800000E+02
2.800000E+02
2.800000E+02
2.800000E+02
2.800000E+02
2.800000E+02
2.800000E+02
2.800000E+02
2.800000E+02
2.800000E+02
2.800000E+02
2.800000E+02
2.800000E+02
2.800000E+02
2.800000E+02
2.800000E+02
2.800000E+02
2.800000E+02
2.800000E+02
2.800000E+02
2.800000E+02
2.800000E+02
2.800000E+02
2.800000E+02
2.800000E+02
2.800000E+02
2.800000E+02
2.800000E+02
2.850000E+02
2.850000E+02
2.850000E+02
2.850000E+02
2.850000E+02
2.850000E+02
2.850000E+02
2.850000E+02
2.850000E+02
2.850000E+02
2.850000E+02
2.850000E+02
2.850000E+02
2.850000E+02
2.850000E+02
2.850000E+02
2.850000E+02
2.850000E+02
2.850000E+02
2.850000E+02
2.850000E+02
2.850000E+02
2.850000E+02
2.850000E+02
2.850000E+02
2.850000E+02
2.850000E+02
2.850000E+02
2.850000E+02
2.850000E+02
2.850000E+02
2.850000E+02
2.850000E+02
2.850000E+02
2.850000E+02
2.850000E+02
2.850000E+02
2.850000E+02
2.850000E+02
2.850000E+02
2.850000E+02
2.850000E+02
2.850000E+02
2.850000E+02
2.850000E+02
2.850000E+02
2.850000E+02
2.850000E+02
2.850000E+02
2.850000E+02
2.850000E+02
2.850000E+02
2.850000E+02
2.850000E+02
2.850000E+02
2.850000E+02
2.850000E+02
2.850000E+02
2.850000E+02
2.850000E+02
2.850000E+02
2.850000E+02
2.850000E+02
2.850000E+02
2.850000E+02
2.850000E+02
2.850000E+02
2.850000E+02
2.850000E+02
2.850000E+02
2.850000E+02
2.850000E+02
2.850000E+02
2.850000E+02
2.850000E+02
2.850000E+02
2.850000E+02
2.850000E+02
2.850000E+02
2.850000E+02
2.850000E+02
2.850000E+02
2.850000E+02
2.850000E+02
2.850000E+02
2.850000E+02
2.850000E+02
2.850000E+02
2.850000E+02
2.850000E+02
2.850000E+02
2.850000E+02
2.850000E+02
2.850000E+02
2.850000E+02
2.850000E+02
2.850000E+02
2.850000E+02
2.850000E+02
2.850000E+02
2.850000E+02
2.850000E+02
2.850000E+02
2.850000E+02
2.850000E+02
2.850000E+02
2.850000E+02
2.850000E+02
2.850000E+02
2.850000E+02
2.850000E+02
2.850000E+02
2.850000E+02
2.850000E+02
2.850000E+02
2.850000E+02
2.850000E+02
2.850000E+02
2.850000E+02
2.850000E+02
2.850000E+02
2.850000E+02
2.850000E+02
2.850000E+02
2.850000E+02
2.850000E+02
2.850000E+02
2.850000E+02
2.850000E+02
2.850000E+02
2.850000E+02
2.850000E+02
2.850000E+02
2.850000E+02
2.850000E+02
2.850000E+02
2.850000E+02
2.850000E+02
2.850000E+02
2.850000E+02
2.850000E+02
2.850000E+02
2.850000E+02
2.850000E+02
2.850000E+02
2.850000E+02
2.850000E+02
2.850000E+02
2.850000E+02
2.850000E+02
2.850000E+02
2.850000E+02
2.850000E+02
2.850000E+02
2.850000E+02
2.850000E+02
2.850000E+02
2.850000E+02
2.850000E+02
2.850000E+02
2.850000E+02
2.850000E+02
2.850000E+02
2.850000E+02
2.850000E+02
2.850000E+02
2.850000E+02
2.850000E+02
2.850000E+02
2.850000E+02
2.850000E+02
2.850000E+02
2.850000E+02
2.850000E+02
2.850000E+02
2.850000E+02
2.850000E+02
2.850000E+02
2.850000E+02
2.850000E+02
2.850000E+02
2.850000E+02
2.850000E+02
2.850000E+02
2.850000E+02
2.850000E+02
2.850000E+02
2.850000E+02
2.850000E+02
2.850000E+02
2.850000E+02
2.850000E+02
2.850000E+02
2.850000E+02
2.850000E+02
2.850000E+02
2.850000E+02
2.850000E+02
2.850000E+02
2.850000E+02
2.850000E+02
2.900000E+02
2.900000E+02
2.900000E+02
2.900000E+02
2.900000E+02
2.900000E+02
2.900000E+02
2.900000E+02
2.900000E+02
2.900000E+02
2.900000E+02
2.900000E+02
2.900000E+02
2.900000E+02
2.900000E+02
2.900000E+02
2.900000E+02
2.900000E+02
2.900000E+02
2.900000E+02
2.900000E+02
2.900000E+02
2.900000E+02
2.900000E+02
2.900000E+02
2.900000E+02
2.900000E+02
2.900000E+02
2.900000E+02
2.900000E+02
2.900000E+02
2.900000E+02
2.900000E+02
2.900000E+02
2.900000E+02
2.900000E+02
2.900000E+02
2.900000E+02
2.900000E+02
2.900000E+02
2.900000E+02
2.900000E+02
2.900000E+02
2.900000E+02
2.900000E+02
2.900000E+02
2.900000E+02
2.900000E+02
2.900000E+02
2.900000E+02
2.900000E+02
2.900000E+02
2.900000E+02
2.900000E+02
2.900000E+02
2.900000E+02
2.900000E+02
2.900000E+02
2.900000E+02
2.900000E+02
2.900000E+02
2.900000E+02
2.900000E+02
2.900000E+02
2.900000E+02
2.900000E+02
2.900000E+02
2.900000E+02
2.900000E+02
2.900000E+02
2.900000E+02
2.900000E+02
2.900000E+02
2.900000E+02
2.900000E+02
2.900000E+02
2.900000E+02
2.900000E+02
2.900000E+02
2.900000E+02
2.900000E+02
2.900000E+02
2.900000E+02
2.900000E+02
2.900000E+02
2.900000E+02
2.900000E+02
2.900000E+02
2.900000E+02
2.900000E+02
2.900000E+02
2.900000E+02
2.900000E+02
2.900000E+02
2.900000E+02
2.900000E+02
2.900000E+02
2.900000E+02
2.900000E+02
2.900000E+02
2.900000E+02
2.900000E+02
2.900000E+02
2.900000E+02
2.900000E+02
2.900000E+02
2.900000E+02
2.900000E+02
2.900000E+02
2.900000E+02
2.900000E+02
2.900000E+02
2.900000E+02
2.900000E+02
2.900000E+02
2.900000E+02
2.900000E+02
2.900000E+02
2.900000E+02
2.900000E+02
2.900000E+02
2.900000E+02
2.900000E+02
2.900000E+02
2.900000E+02
2.900000E+02
2.900000E+02
2.900000E+02
2.900000E+02
2.900000E+02
2.900000E+02
2.900000E+02
2.900000E+02
2.900000E+02
2.900000E+02
2.900000E+02
2.900000E+02
2.900000E+02
2.900000E+02
2.900000E+02
2.900000E+02
2.900000E+02
2.900000E+02
2.900000E+02
2.900000E+02
2.900000E+02
2.900000E+02
2.900000E+02
2.900000E+02
2.900000E+02
2.900000E+02
2.900000E+02
2.900000E+02
2.900000E+02
2.900000E+02
2.900000E+02
2.900000E+02
2.900000E+02
2.900000E+02
2.900000E+02
2.900000E+02
2.900000E+02
2.900000E+02
2.900000E+02
2.900000E+02
2.900000E+02
2.900000E+02
2.900000E+02
2.900000E+02
2.900000E+02
2.900000E+02
2.900000E+02
2.900000E+02
2.900000E+02
2.900000E+02
2.900000E+02
2.900000E+02
2.900000E+02
2.900000E+02
2.900000E+02
2.900000E+02
2.900000E+02
2.900000E+02
2.900000E+02
2.900000E+02
2.900000E+02
2.900000E+02
2.900000E+02
2.900000E+02
2.900000E+02
2.900000E+02
2.900000E+02
2.900000E+02
2.900000E+02
2.900000E+02
2.900000E+02
2.900000E+02
2.900000E+02
2.900000E+02
2.900000E+02
2.900000E+02
2.950000E+02
2.950000E+02
2.950000E+02
2.950000E+02
2.950000E+02
2.950000E+02
2.950000E+02
2.950000E+02
2.950000E+02
2.950000E+02
2.950000E+02
2.950000E+02
2.950000E+02
2.950000E+02
2.950000E+02
2.950000E+02
2.950000E+02
2.950000E+02
2.950000E+02
2.950000E+02
2.950000E+02
2.950000E+02
2.950000E+02
2.950000E+02
2.950000E+02
2.950000E+02
2.950000E+02
2.950000E+02
2.950000E+02
2.950000E+02
2.950000E+02
2.950000E+02
2.950000E+02
2.950000E+02
2.950000E+02
2.950000E+02
2.950000E+02
2.950000E+02
2.950000E+02
2.950000E+02
2.950000E+02
2.950000E+02
2.950000E+02
2.950000E+02
2.950000E+02
2.950000E+02
2.950000E+02
2.950000E+02
2.950000E+02
2.950000E+02
2.950000E+02
2.950000E+02
2.950000E+02
2.950000E+02
2.950000E+02
2.950000E+02
2.950000E+02
2.950000E+02
2.950000E+02
2.950000E+02
2.950000E+02
2.950000E+02
2.950000E+02
2.950000E+02
2.950000E+02
2.950000E+02
2.950000E+02
2.950000E+02
2.950000E+02
2.950000E+02
2.950000E+02
2.950000E+02
2.950000E+02
2.950000E+02
2.950000E+02
2.950000E+02
2.950000E+02
2.950000E+02
2.950000E+02
2.950000E+02
2.950000E+02
2.950000E+02
2.950000E+02
2.950000E+02
2.950000E+02
2.950000E+02
2.950000E+02
2.950000E+02
2.950000E+02
2.950000E+02
2.950000E+02
2.950000E+02
2.950000E+02
2.950000E+02
2.950000E+02
2.950000E+02
2.950000E+02
2.950000E+02
2.950000E+02
2.950000E+02
2.950000E+02
2.950000E+02
2.950000E+02
2.950000E+02
2.950000E+02
2.950000E+02
2.950000E+02
2.950000E+02
2.950000E+02
2.950000E+02
2.950000E+02
2.950000E+02
2.950000E+02
2.950000E+02
2.950000E+02
2.950000E+02
2.950000E+02
2.950000E+02
2.950000E+02
2.950000E+02
2.950000E+02
2.950000E+02
2.950000E+02
2.950000E+02
2.950000E+02
2.950000E+02
2.950000E+02
2.950000E+02
2.950000E+02
2.950000E+02
2.950000E+02
2.950000E+02
2.950000E+02
2.950000E+02
2.950000E+02
2.950000E+02
2.950000E+02
2.950000E+02
2.950000E+02
2.950000E+02
2.950000E+02
2.950000E+02
2.950000E+02
2.950000E+02
2.950000E+02
2.950000E+02
2.950000E+02
2.950000E+02
2.950000E+02
2.950000E+02
2.950000E+02
2.950000E+02
2.950000E+02
2.950000E+02
2.950000E+02
2.950000E+02
2.950000E+02
2.950000E+02
2.950000E+02
2.950000E+02
2.950000E+02
2.950000E+02
2.950000E+02
2.950000E+02
2.950000E+02
2.950000E+02
2.950000E+02
2.950000E+02
2.950000E+02
2.950000E+02
2.950000E+02
2.950000E+02
2.950000E+02
2.950000E+02
2.950000E+02
2.950000E+02
2.950000E+02
2.950000E+02
2.950000E+02
2.950000E+02
2.950000E+02
2.950000E+02
2.950000E+02
2.950000E+02
2.950000E+02
2.950000E+02
2.950000E+02
2.950000E+02
2.950000E+02
2.950000E+02
2.950000E+02
2.950000E+02
2.950000E+02
2.950000E+02
2.950000E+02
2.950000E+02
2.950000E+02
2.950000E+02
2.950000E+02
2.950000E+02
2.950000E+02
3.000000E+02
3.000000E+02
3.000000E+02
3.000000E+02
3.000000E+02
3.000000E+02
3.000000E+02
3.000000E+02
3.000000E+02
3.000000E+02
3.000000E+02
3.000000E+02
3.000000E+02
3.000000E+02
3.000000E+02
3.000000E+02
3.000000E+02
3.000000E+02
3.000000E+02
3.000000E+02
3.000000E+02
3.000000E+02
3.000000E+02
3.000000E+02
3.000000E+02
3.000000E+02
3.000000E+02
3.000000E+02
3.000000E+02
3.000000E+02
3.000000E+02
3.000000E+02
3.000000E+02
3.000000E+02
3.000000E+02
3.000000E+02
3.000000E+02
3.000000E+02
3.000000E+02
3.000000E+02
3.000000E+02
3.000000E+02
3.000000E+02
3.000000E+02
3.000000E+02
3.000000E+02
3.000000E+02
3.000000E+02
3.000000E+02
3.000000E+02
3.000000E+02
3.000000E+02
3.000000E+02
3.000000E+02
3.000000E+02
3.000000E+02
3.000000E+02
3.000000E+02
3.000000E+02
3.000000E+02
3.000000E+02
3.000000E+02
3.000000E+02
3.000000E+02
3.000000E+02
3.000000E+02
3.000000E+02
3.000000E+02
3.000000E+02
3.000000E+02
3.000000E+02
3.000000E+02
3.000000E+02
3.000000E+02
3.000000E+02
3.000000E+02
3.000000E+02
3.000000E+02
3.000000E+02
3.000000E+02
3.000000E+02
3.000000E+02
3.000000E+02
3.000000E+02
3.000000E+02
3.000000E+02
3.000000E+02
3.000000E+02
3.000000E+02
3.000000E+02
3.000000E+02
3.000000E+02
3.000000E+02
3.000000E+02
3.000000E+02
3.000000E+02
3.000000E+02
3.000000E+02
3.000000E+02
3.000000E+02
3.000000E+02
3.000000E+02
3.000000E+02
3.000000E+02
3.000000E+02
3.000000E+02
3.000000E+02
3.000000E+02
3.000000E+02
3.000000E+02
3.000000E+02
3.000000E+02
3.000000E+02
3.000000E+02
3.000000E+02
3.000000E+02
3.000000E+02
3.000000E+02
3.000000E+02
3.000000E+02
3.000000E+02
3.000000E+02
3.000000E+02
3.000000E+02
3.000000E+02
3.000000E+02
3.000000E+02
3.000000E+02
3.000000E+02
3.000000E+02
3.000000E+02
3.000000E+02
3.000000E+02
3.000000E+02
3.000000E+02
3.000000E+02
3.000000E+02
3.000000E+02
3.000000E+02
3.000000E+02
3.000000E+02
3.000000E+02
3.000000E+02
3.000000E+02
3.000000E+02
3.000000E+02
3.000000E+02
3.000000E+02
3.000000E+02
3.000000E+02
3.000000E+02
3.000000E+02
3.000000E+02
3.000000E+02
3.000000E+02
3.000000E+02
3.000000E+02
3.000000E+02
3.000000E+02
3.000000E+02
3.000000E+02
3.000000E+02
3.000000E+02
3.000000E+02
3.000000E+02
3.000000E+02
3.000000E+02
3.000000E+02
3.000000E+02
3.000000E+02
3.000000E+02
3.000000E+02
3.000000E+02
3.000000E+02
3.000000E+02
3.000000E+02
3.000000E+02
3.000000E+02
3.000000E+02
3.000000E+02
3.000000E+02
3.000000E+02
3.000000E+02
3.000000E+02
3.000000E+02
3.000000E+02
3.000000E+02
3.000000E+02
3.000000E+02
3.000000E+02
3.000000E+02
3.000000E+02
3.000000E+02
3.000000E+02
3.000000E+02
3.000000E+02
3.000000E+02
3.000000E+02
3.000000E+02
3.000000E+02
3.000000E+02
3.050000E+02
3.050000E+02
3.050000E+02
3.050000E+02
3.050000E+02
3.050000E+02
3.050000E+02
3.050000E+02
3.050000E+02
3.050000E+02
3.050000E+02
3.050000E+02
3.050000E+02
3.050000E+02
3.050000E+02
3.050000E+02
3.050000E+02
3.050000E+02
3.050000E+02
3.050000E+02
3.050000E+02
3.050000E+02
3.050000E+02
3.050000E+02
3.050000E+02
3.050000E+02
3.050000E+02
3.050000E+02
3.050000E+02
3.050000E+02
3.050000E+02
3.050000E+02
3.050000E+02
3.050000E+02
3.050000E+02
3.050000E+02
3.050000E+02
3.050000E+02
3.050000E+02
3.050000E+02
3.050000E+02
3.050000E+02
3.050000E+02
3.050000E+02
3.050000E+02
3.050000E+02
3.050000E+02
3.050000E+02
3.050000E+02
3.050000E+02
3.050000E+02
3.050000E+02
3.050000E+02
3.050000E+02
3.050000E+02
3.050000E+02
3.050000E+02
3.050000E+02
3.050000E+02
3.050000E+02
3.050000E+02
3.050000E+02
3.050000E+02
3.050000E+02
3.050000E+02
3.050000E+02
3.050000E+02
3.050000E+02
3.050000E+02
3.050000E+02
3.050000E+02
3.050000E+02
3.050000E+02
3.050000E+02
3.050000E+02
3.050000E+02
3.050000E+02
3.050000E+02
3.050000E+02
3.050000E+02
3.050000E+02
3.050000E+02
3.050000E+02
3.050000E+02
3.050000E+02
3.050000E+02
3.050000E+02
3.050000E+02
3.050000E+02
3.050000E+02
3.050000E+02
3.050000E+02
3.050000E+02
3.050000E+02
3.050000E+02
3.050000E+02
3.050000E+02
3.050000E+02
3.050000E+02
3.050000E+02
3.050000E+02
3.050000E+02
3.050000E+02
3.050000E+02
3.050000E+02
3.050000E+02
3.050000E+02
3.050000E+02
3.050000E+02
3.050000E+02
3.050000E+02
3.050000E+02
3.050000E+02
3.050000E+02
3.050000E+02
3.050000E+02
3.050000E+02
3.050000E+02
3.050000E+02
3.050000E+02
3.050000E+02
3.050000E+02
3.050000E+02
3.050000E+02
3.050000E+02
3.050000E+02
3.050000E+02
3.050000E+02
3.050000E+02
3.050000E+02
3.050000E+02
3.050000E+02
3.050000E+02
3.050000E+02
3.050000E+02
3.050000E+02
3.050000E+02
3.050000E+02
3.050000E+02
3.050000E+02
3.050000E+02
3.050000E+02
3.050000E+02
3.050000E+02
3.050000E+02
3.050000E+02
3.050000E+02
3.050000E+02
3.050000E+02
3.050000E+02
3.050000E+02
3.050000E+02
3.050000E+02
3.050000E+02
3.050000E+02
3.050000E+02
3.050000E+02
3.050000E+02
3.050000E+02
3.050000E+02
3.050000E+02
3.050000E+02
3.050000E+02
3.050000E+02
3.050000E+02
3.050000E+02
3.050000E+02
3.050000E+02
3.050000E+02
3.050000E+02
3.050000E+02
3.050000E+02
3.050000E+02
3.050000E+02
3.050000E+02
3.050000E+02
3.050000E+02
3.050000E+02
3.050000E+02
3.050000E+02
3.050000E+02
3.050000E+02
3.050000E+02
3.050000E+02
3.050000E+02
3.050000E+02
3.050000E+02
3.050000E+02
3.050000E+02
3.050000E+02
3.050000E+02
3.050000E+02
3.050000E+02
3.050000E+02
3.050000E+02
3.050000E+02
3.050000E+02
3.050000E+02
3.050000E+02
3.050000E+02
3.050000E+02
3.100000E+02
3.100000E+02
3.100000E+02
3.100000E+02
3.100000E+02
3.100000E+02
3.100000E+02
3.100000E+02
3.100000E+02
3.100000E+02
3.100000E+02
3.100000E+02
3.100000E+02
3.100000E+02
3.100000E+02
3.100000E+02
3.100000E+02
3.100000E+02
3.100000E+02
3.100000E+02
3.100000E+02
3.100000E+02
3.100000E+02
3.100000E+02
3.100000E+02
3.100000E+02
3.100000E+02
3.100000E+02
3.100000E+02
3.100000E+02
3.100000E+02
3.100000E+02
3.100000E+02
3.100000E+02
3.100000E+02
3.100000E+02
3.100000E+02
3.100000E+02
3.100000E+02
3.100000E+02
3.100000E+02
3.100000E+02
3.100000E+02
3.100000E+02
3.100000E+02
3.100000E+02
3.100000E+02
3.100000E+02
3.100000E+02
3.100000E+02
3.100000E+02
3.100000E+02
3.100000E+02
3.100000E+02
3.100000E+02
3.100000E+02
3.100000E+02
3.100000E+02
3.100000E+02
3.100000E+02
3.100000E+02
3.100000E+02
3.100000E+02
3.100000E+02
3.100000E+02
3.100000E+02
3.100000E+02
3.100000E+02
3.100000E+02
3.100000E+02
3.100000E+02
3.100000E+02
3.100000E+02
3.100000E+02
3.100000E+02
3.100000E+02
3.100000E+02
3.100000E+02
3.100000E+02
3.100000E+02
3.100000E+02
3.100000E+02
3.100000E+02
3.100000E+02
3.100000E+02
3.100000E+02
3.100000E+02
3.100000E+02
3.100000E+02
3.100000E+02
3.100000E+02
3.100000E+02
3.100000E+02
3.100000E+02
3.100000E+02
3.100000E+02
3.100000E+02
3.100000E+02
3.100000E+02
3.100000E+02
3.100000E+02
3.100000E+02
3.100000E+02
3.100000E+02
3.100000E+02
3.100000E+02
3.100000E+02
3.100000E+02
3.100000E+02
3.100000E+02
3.100000E+02
3.100000E+02
3.100000E+02
3.100000E+02
3.100000E+02
3.100000E+02
3.100000E+02
3.100000E+02
3.100000E+02
3.100000E+02
3.100000E+02
3.100000E+02
3.100000E+02
3.100000E+02
3.100000E+02
3.100000E+02
3.100000E+02
3.100000E+02
3.100000E+02
3.100000E+02
3.100000E+02
3.100000E+02
3.100000E+02
3.100000E+02
3.100000E+02
3.100000E+02
3.100000E+02
3.100000E+02
3.100000E+02
3.100000E+02
3.100000E+02
3.100000E+02
3.100000E+02
3.100000E+02
3.100000E+02
3.100000E+02
3.100000E+02
3.100000E+02
3.100000E+02
3.100000E+02
3.100000E+02
3.100000E+02
3.100000E+02
3.100000E+02
3.100000E+02
3.100000E+02
3.100000E+02
3.100000E+02
3.100000E+02
3.100000E+02
3.100000E+02
3.100000E+02
3.100000E+02
3.100000E+02
3.100000E+02
3.100000E+02
3.100000E+02
3.100000E+02
3.100000E+02
3.100000E+02
3.100000E+02
3.100000E+02
3.100000E+02
3.100000E+02
3.100000E+02
3.100000E+02
3.100000E+02
3.100000E+02
3.100000E+02
3.100000E+02
3.100000E+02
3.100000E+02
3.100000E+02
3.100000E+02
3.100000E+02
3.100000E+02
3.100000E+02
3.100000E+02
3.100000E+02
3.100000E+02
3.100000E+02
3.100000E+02
3.100000E+02
3.100000E+02
3.100000E+02
3.100000E+02
3.100000E+02
3.100000E+02
3.100000E+02
3.100000E+02
3.100000E+02
3.150000E+02
3.150000E+02
3.150000E+02
3.150000E+02
3.150000E+02
3.150000E+02
3.150000E+02
3.150000E+02
3.150000E+02
3.150000E+02
3.150000E+02
3.150000E+02
3.150000E+02
3.150000E+02
3.150000E+02
3.150000E+02
3.150000E+02
3.150000E+02
3.150000E+02
3.150000E+02
3.150000E+02
3.150000E+02
3.150000E+02
3.150000E+02
3.150000E+02
3.150000E+02
3.150000E+02
3.150000E+02
3.150000E+02
3.150000E+02
3.150000E+02
3.150000E+02
3.150000E+02
3.150000E+02
3.150000E+02
3.150000E+02
3.150000E+02
3.150000E+02
3.150000E+02
3.150000E+02
3.150000E+02
3.150000E+02
3.150000E+02
3.150000E+02
3.150000E+02
3.150000E+02
3.150000E+02
3.150000E+02
3.150000E+02
3.150000E+02
3.150000E+02
3.150000E+02
3.150000E+02
3.150000E+02
3.150000E+02
3.150000E+02
3.150000E+02
3.150000E+02
3.150000E+02
3.150000E+02
3.150000E+02
3.150000E+02
3.150000E+02
3.150000E+02
3.150000E+02
3.150000E+02
3.150000E+02
3.150000E+02
3.150000E+02
3.150000E+02
3.150000E+02
3.150000E+02
3.150000E+02
3.150000E+02
3.150000E+02
3.150000E+02
3.150000E+02
3.150000E+02
3.150000E+02
3.150000E+02
3.150000E+02
3.150000E+02
3.150000E+02
3.150000E+02
3.150000E+02
3.150000E+02
3.150000E+02
3.150000E+02
3.150000E+02
3.150000E+02
3.150000E+02
3.150000E+02
3.150000E+02
3.150000E+02
3.150000E+02
3.150000E+02
3.150000E+02
3.150000E+02
3.150000E+02
3.150000E+02
3.150000E+02
3.150000E+02
3.150000E+02
3.150000E+02
3.150000E+02
3.150000E+02
3.150000E+02
3.150000E+02
3.150000E+02
3.150000E+02
3.150000E+02
3.150000E+02
3.150000E+02
3.150000E+02
3.150000E+02
3.150000E+02
3.150000E+02
3.150000E+02
3.150000E+02
3.150000E+02
3.150000E+02
3.150000E+02
3.150000E+02
3.150000E+02
3.150000E+02
3.150000E+02
3.150000E+02
3.150000E+02
3.150000E+02
3.150000E+02
3.150000E+02
3.150000E+02
3.150000E+02
3.150000E+02
3.150000E+02
3.150000E+02
3.150000E+02
3.150000E+02
3.150000E+02
3.150000E+02
3.150000E+02
3.150000E+02
3.150000E+02
3.150000E+02
3.150000E+02
3.150000E+02
3.150000E+02
3.150000E+02
3.150000E+02
3.150000E+02
3.150000E+02
3.150000E+02
3.150000E+02
3.150000E+02
3.150000E+02
3.150000E+02
3.150000E+02
3.150000E+02
3.150000E+02
3.150000E+02
3.150000E+02
3.150000E+02
3.150000E+02
3.150000E+02
3.150000E+02
3.150000E+02
3.150000E+02
3.150000E+02
3.150000E+02
3.150000E+02
3.150000E+02
3.150000E+02
3.150000E+02
3.150000E+02
3.150000E+02
3.150000E+02
3.150000E+02
3.150000E+02
3.150000E+02
3.150000E+02
3.150000E+02
3.150000E+02
3.150000E+02
3.150000E+02
3.150000E+02
3.150000E+02
3.150000E+02
3.150000E+02
3.150000E+02
3.150000E+02
3.150000E+02
3.150000E+02
3.150000E+02
3.150000E+02
3.150000E+02
3.150000E+02
3.150000E+02
3.150000E+02
3.150000E+02
3.150000E+02
3.150000E+02
3.200000E+02
3.200000E+02
3.200000E+02
3.200000E+02
3.200000E+02
3.200000E+02
3.200000E+02
3.200000E+02
3.200000E+02
3.200000E+02
3.200000E+02
3.200000E+02
3.200000E+02
3.200000E+02
3.200000E+02
3.200000E+02
3.200000E+02
3.200000E+02
3.200000E+02
3.200000E+02
3.200000E+02
3.200000E+02
3.200000E+02
3.200000E+02
3.200000E+02
3.200000E+02
3.200000E+02
3.200000E+02
3.200000E+02
3.200000E+02
3.200000E+02
3.200000E+02
3.200000E+02
3.200000E+02
3.200000E+02
3.200000E+02
3.200000E+02
3.200000E+02
3.200000E+02
3.200000E+02
3.200000E+02
3.200000E+02
3.200000E+02
3.200000E+02
3.200000E+02
3.200000E+02
3.200000E+02
3.200000E+02
3.200000E+02
3.200000E+02
3.200000E+02
3.200000E+02
3.200000E+02
3.200000E+02
3.200000E+02
3.200000E+02
3.200000E+02
3.200000E+02
3.200000E+02
3.200000E+02
3.200000E+02
3.200000E+02
3.200000E+02
3.200000E+02
3.200000E+02
3.200000E+02
3.200000E+02
3.200000E+02
3.200000E+02
3.200000E+02
3.200000E+02
3.200000E+02
3.200000E+02
3.200000E+02
3.200000E+02
3.200000E+02
3.200000E+02
3.200000E+02
3.200000E+02
3.200000E+02
3.200000E+02
3.200000E+02
3.200000E+02
3.200000E+02
3.200000E+02
3.200000E+02
3.200000E+02
3.200000E+02
3.200000E+02
3.200000E+02
3.200000E+02
3.200000E+02
3.200000E+02
3.200000E+02
3.200000E+02
3.200000E+02
3.200000E+02
3.200000E+02
3.200000E+02
3.200000E+02
3.200000E+02
3.200000E+02
3.200000E+02
3.200000E+02
3.200000E+02
3.200000E+02
3.200000E+02
3.200000E+02
3.200000E+02
3.200000E+02
3.200000E+02
3.200000E+02
3.200000E+02
3.200000E+02
3.200000E+02
3.200000E+02
3.200000E+02
3.200000E+02
3.200000E+02
3.200000E+02
3.200000E+02
3.200000E+02
3.200000E+02
3.200000E+02
3.200000E+02
3.200000E+02
3.200000E+02
3.200000E+02
3.200000E+02
3.200000E+02
3.200000E+02
3.200000E+02
3.200000E+02
3.200000E+02
3.200000E+02
3.200000E+02
3.200000E+02
3.200000E+02
3.200000E+02
3.200000E+02
3.200000E+02
3.200000E+02
3.200000E+02
3.200000E+02
3.200000E+02
3.200000E+02
3.200000E+02
3.200000E+02
3.200000E+02
3.200000E+02
3.200000E+02
3.200000E+02
3.200000E+02
3.200000E+02
3.200000E+02
3.200000E+02
3.200000E+02
3.200000E+02
3.200000E+02
3.200000E+02
3.200000E+02
3.200000E+02
3.200000E+02
3.200000E+02
3.200000E+02
3.200000E+02
3.200000E+02
3.200000E+02
3.200000E+02
3.200000E+02
3.200000E+02
3.200000E+02
3.200000E+02
3.200000E+02
3.200000E+02
3.200000E+02
3.200000E+02
3.200000E+02
3.200000E+02
3.200000E+02
3.200000E+02
3.200000E+02
3.200000E+02
3.200000E+02
3.200000E+02
3.200000E+02
3.200000E+02
3.200000E+02
3.200000E+02
3.200000E+02
3.200000E+02
3.200000E+02
3.200000E+02
3.200000E+02
3.200000E+02
3.200000E+02
3.200000E+02
3.200000E+02
3.200000E+02
3.200000E+02
3.200000E+02
3.250000E+02
3.250000E+02
3.250000E+02
3.250000E+02
3.250000E+02
3.250000E+02
3.250000E+02
3.250000E+02
3.250000E+02
3.250000E+02
3.250000E+02
3.250000E+02
3.250000E+02
3.250000E+02
3.250000E+02
3.250000E+02
3.250000E+02
3.250000E+02
3.250000E+02
3.250000E+02
3.250000E+02
3.250000E+02
3.250000E+02
3.250000E+02
3.250000E+02
3.250000E+02
3.250000E+02
3.250000E+02
3.250000E+02
3.250000E+02
3.250000E+02
3.250000E+02
3.250000E+02
3.250000E+02
3.250000E+02
3.250000E+02
3.250000E+02
3.250000E+02
3.250000E+02
3.250000E+02
3.250000E+02
3.250000E+02
3.250000E+02
3.250000E+02
3.250000E+02
3.250000E+02
3.250000E+02
3.250000E+02
3.250000E+02
3.250000E+02
3.250000E+02
3.250000E+02
3.250000E+02
3.250000E+02
3.250000E+02
3.250000E+02
3.250000E+02
3.250000E+02
3.250000E+02
3.250000E+02
3.250000E+02
3.250000E+02
3.250000E+02
3.250000E+02
3.250000E+02
3.250000E+02
3.250000E+02
3.250000E+02
3.250000E+02
3.250000E+02
3.250000E+02
3.250000E+02
3.250000E+02
3.250000E+02
3.250000E+02
3.250000E+02
3.250000E+02
3.250000E+02
3.250000E+02
3.250000E+02
3.250000E+02
3.250000E+02
3.250000E+02
3.250000E+02
3.250000E+02
3.250000E+02
3.250000E+02
3.250000E+02
3.250000E+02
3.250000E+02
3.250000E+02
3.250000E+02
3.250000E+02
3.250000E+02
3.250000E+02
3.250000E+02
3.250000E+02
3.250000E+02
3.250000E+02
3.250000E+02
3.250000E+02
3.250000E+02
3.250000E+02
3.250000E+02
3.250000E+02
3.250000E+02
3.250000E+02
3.250000E+02
3.250000E+02
3.250000E+02
3.250000E+02
3.250000E+02
3.250000E+02
3.250000E+02
3.250000E+02
3.250000E+02
3.250000E+02
3.250000E+02
3.250000E+02
3.250000E+02
3.250000E+02
3.250000E+02
3.250000E+02
3.250000E+02
3.250000E+02
3.250000E+02
3.250000E+02
3.250000E+02
3.250000E+02
3.250000E+02
3.250000E+02
3.250000E+02
3.250000E+02
3.250000E+02
3.250000E+02
3.250000E+02
3.250000E+02
3.250000E+02
3.250000E+02
3.250000E+02
3.250000E+02
3.250000E+02
3.250000E+02
3.250000E+02
3.250000E+02
3.250000E+02
3.250000E+02
3.250000E+02
3.250000E+02
3.250000E+02
3.250000E+02
3.250000E+02
3.250000E+02
3.250000E+02
3.250000E+02
3.250000E+02
3.250000E+02
3.250000E+02
3.250000E+02
3.250000E+02
3.250000E+02
3.250000E+02
3.250000E+02
3.250000E+02
3.250000E+02
3.250000E+02
3.250000E+02
3.250000E+02
3.250000E+02
3.250000E+02
3.250000E+02
3.250000E+02
3.250000E+02
3.250000E+02
3.250000E+02
3.250000E+02
3.250000E+02
3.250000E+02
3.250000E+02
3.250000E+02
3.250000E+02
3.250000E+02
3.250000E+02
3.250000E+02
3.250000E+02
3.250000E+02
3.250000E+02
3.250000E+02
3.250000E+02
3.250000E+02
3.250000E+02
3.250000E+02
3.250000E+02
3.250000E+02
3.250000E+02
3.250000E+02
3.250000E+02
3.250000E+02
3.250000E+02
3.250000E+02
3.250000E+02
3.300000E+02
3.300000E+02
3.300000E+02
3.300000E+02
3.300000E+02
3.300000E+02
3.300000E+02
3.300000E+02
3.300000E+02
3.300000E+02
3.300000E+02
3.300000E+02
3.300000E+02
3.300000E+02
3.300000E+02
3.300000E+02
3.300000E+02
3.300000E+02
3.300000E+02
3.300000E+02
3.300000E+02
3.300000E+02
3.300000E+02
3.300000E+02
3.300000E+02
3.300000E+02
3.300000E+02
3.300000E+02
3.300000E+02
3.300000E+02
3.300000E+02
3.300000E+02
3.300000E+02
3.300000E+02
3.300000E+02
3.300000E+02
3.300000E+02
3.300000E+02
3.300000E+02
3.300000E+02
3.300000E+02
3.300000E+02
3.300000E+02
3.300000E+02
3.300000E+02
3.300000E+02
3.300000E+02
3.300000E+02
3.300000E+02
3.300000E+02
3.300000E+02
3.300000E+02
3.300000E+02
3.300000E+02
3.300000E+02
3.300000E+02
3.300000E+02
3.300000E+02
3.300000E+02
3.300000E+02
3.300000E+02
3.300000E+02
3.300000E+02
3.300000E+02
3.300000E+02
3.300000E+02
3.300000E+02
3.300000E+02
3.300000E+02
3.300000E+02
3.300000E+02
3.300000E+02
3.300000E+02
3.300000E+02
3.300000E+02
3.300000E+02
3.300000E+02
3.300000E+02
3.300000E+02
3.300000E+02
3.300000E+02
3.300000E+02
3.300000E+02
3.300000E+02
3.300000E+02
3.300000E+02
3.300000E+02
3.300000E+02
3.300000E+02
3.300000E+02
3.300000E+02
3.300000E+02
3.300000E+02
3.300000E+02
3.300000E+02
3.300000E+02
3.300000E+02
3.300000E+02
3.300000E+02
3.300000E+02
3.300000E+02
3.300000E+02
3.300000E+02
3.300000E+02
3.300000E+02
3.300000E+02
3.300000E+02
3.300000E+02
3.300000E+02
3.300000E+02
3.300000E+02
3.300000E+02
3.300000E+02
3.300000E+02
3.300000E+02
3.300000E+02
3.300000E+02
3.300000E+02
3.300000E+02
3.300000E+02
3.300000E+02
3.300000E+02
3.300000E+02
3.300000E+02
3.300000E+02
3.300000E+02
3.300000E+02
3.300000E+02
3.300000E+02
3.300000E+02
3.300000E+02
3.300000E+02
3.300000E+02
3.300000E+02
3.300000E+02
3.300000E+02
3.300000E+02
3.300000E+02
3.300000E+02
3.300000E+02
3.300000E+02
3.300000E+02
3.300000E+02
3.300000E+02
3.300000E+02
3.300000E+02
3.300000E+02
3.300000E+02
3.300000E+02
3.300000E+02
3.300000E+02
3.300000E+02
3.300000E+02
3.300000E+02
3.300000E+02
3.300000E+02
3.300000E+02
3.300000E+02
3.300000E+02
3.300000E+02
3.300000E+02
3.300000E+02
3.300000E+02
3.300000E+02
3.300000E+02
3.300000E+02
3.300000E+02
3.300000E+02
3.300000E+02
3.300000E+02
3.300000E+02
3.300000E+02
3.300000E+02
3.300000E+02
3.300000E+02
3.300000E+02
3.300000E+02
3.300000E+02
3.300000E+02
3.300000E+02
3.300000E+02
3.300000E+02
3.300000E+02
3.300000E+02
3.300000E+02
3.300000E+02
3.300000E+02
3.300000E+02
3.300000E+02
3.300000E+02
3.300000E+02
3.300000E+02
3.300000E+02
3.300000E+02
3.300000E+02
3.300000E+02
3.300000E+02
3.300000E+02
3.300000E+02
3.300000E+02
3.300000E+02
3.350000E+02
3.350000E+02
3.350000E+02
3.350000E+02
3.350000E+02
3.350000E+02
3.350000E+02
3.350000E+02
3.350000E+02
3.350000E+02
3.350000E+02
3.350000E+02
3.350000E+02
3.350000E+02
3.350000E+02
3.350000E+02
3.350000E+02
3.350000E+02
3.350000E+02
3.350000E+02
3.350000E+02
3.350000E+02
3.350000E+02
3.350000E+02
3.350000E+02
3.350000E+02
3.350000E+02
3.350000E+02
3.350000E+02
3.350000E+02
3.350000E+02
3.350000E+02
3.350000E+02
3.350000E+02
3.350000E+02
3.350000E+02
3.350000E+02
3.350000E+02
3.350000E+02
3.350000E+02
3.350000E+02
3.350000E+02
3.350000E+02
3.350000E+02
3.350000E+02
3.350000E+02
3.350000E+02
3.350000E+02
3.350000E+02
3.350000E+02
3.350000E+02
3.350000E+02
3.350000E+02
3.350000E+02
3.350000E+02
3.350000E+02
3.350000E+02
3.350000E+02
3.350000E+02
3.350000E+02
3.350000E+02
3.350000E+02
3.350000E+02
3.350000E+02
3.350000E+02
3.350000E+02
3.350000E+02
3.350000E+02
3.350000E+02
3.350000E+02
3.350000E+02
3.350000E+02
3.350000E+02
3.350000E+02
3.350000E+02
3.350000E+02
3.350000E+02
3.350000E+02
3.350000E+02
3.350000E+02
3.350000E+02
3.350000E+02
3.350000E+02
3.350000E+02
3.350000E+02
3.350000E+02
3.350000E+02
3.350000E+02
3.350000E+02
3.350000E+02
3.350000E+02
3.350000E+02
3.350000E+02
3.350000E+02
3.350000E+02
3.350000E+02
3.350000E+02
3.350000E+02
3.350000E+02
3.350000E+02
3.350000E+02
3.350000E+02
3.350000E+02
3.350000E+02
3.350000E+02
3.350000E+02
3.350000E+02
3.350000E+02
3.350000E+02
3.350000E+02
3.350000E+02
3.350000E+02
3.350000E+02
3.350000E+02
3.350000E+02
3.350000E+02
3.350000E+02
3.350000E+02
3.350000E+02
3.350000E+02
3.350000E+02
3.350000E+02
3.350000E+02
3.350000E+02
3.350000E+02
3.350000E+02
3.350000E+02
3.350000E+02
3.350000E+02
3.350000E+02
3.350000E+02
3.350000E+02
3.350000E+02
3.350000E+02
3.350000E+02
3.350000E+02
3.350000E+02
3.350000E+02
3.350000E+02
3.350000E+02
3.350000E+02
3.350000E+02
3.350000E+02
3.350000E+02
3.350000E+02
3.350000E+02
3.350000E+02
3.350000E+02
3.350000E+02
3.350000E+02
3.350000E+02
3.350000E+02
3.350000E+02
3.350000E+02
3.350000E+02
3.350000E+02
3.350000E+02
3.350000E+02
3.350000E+02
3.350000E+02
3.350000E+02
3.350000E+02
3.350000E+02
3.350000E+02
3.350000E+02
3.350000E+02
3.350000E+02
3.350000E+02
3.350000E+02
3.350000E+02
3.350000E+02
3.350000E+02
3.350000E+02
3.350000E+02
3.350000E+02
3.350000E+02
3.350000E+02
3.350000E+02
3.350000E+02
3.350000E+02
3.350000E+02
3.350000E+02
3.350000E+02
3.350000E+02
3.350000E+02
3.350000E+02
3.350000E+02
3.350000E+02
3.350000E+02
3.350000E+02
3.350000E+02
3.350000E+02
3.350000E+02
3.350000E+02
3.350000E+02
3.350000E+02
3.350000E+02
3.350000E+02
3.350000E+02
3.350000E+02
3.350000E+02
3.400000E+02
3.400000E+02
3.400000E+02
3.400000E+02
3.400000E+02
3.400000E+02
3.400000E+02
3.400000E+02
3.400000E+02
3.400000E+02
3.400000E+02
3.400000E+02
3.400000E+02
3.400000E+02
3.400000E+02
3.400000E+02
3.400000E+02
3.400000E+02
3.400000E+02
3.400000E+02
3.400000E+02
3.400000E+02
3.400000E+02
3.400000E+02
3.400000E+02
3.400000E+02
3.400000E+02
3.400000E+02
3.400000E+02
3.400000E+02
3.400000E+02
3.400000E+02
3.400000E+02
3.400000E+02
3.400000E+02
3.400000E+02
3.400000E+02
3.400000E+02
3.400000E+02
3.400000E+02
3.400000E+02
3.400000E+02
3.400000E+02
3.400000E+02
3.400000E+02
3.400000E+02
3.400000E+02
3.400000E+02
3.400000E+02
3.400000E+02
3.400000E+02
3.400000E+02
3.400000E+02
3.400000E+02
3.400000E+02
3.400000E+02
3.400000E+02
3.400000E+02
3.400000E+02
3.400000E+02
3.400000E+02
3.400000E+02
3.400000E+02
3.400000E+02
3.400000E+02
3.400000E+02
3.400000E+02
3.400000E+02
3.400000E+02
3.400000E+02
3.400000E+02
3.400000E+02
3.400000E+02
3.400000E+02
3.400000E+02
3.400000E+02
3.400000E+02
3.400000E+02
3.400000E+02
3.400000E+02
3.400000E+02
3.400000E+02
3.400000E+02
3.400000E+02
3.400000E+02
3.400000E+02
3.400000E+02
3.400000E+02
3.400000E+02
3.400000E+02
3.400000E+02
3.400000E+02
3.400000E+02
3.400000E+02
3.400000E+02
3.400000E+02
3.400000E+02
3.400000E+02
3.400000E+02
3.400000E+02
3.400000E+02
3.400000E+02
3.400000E+02
3.400000E+02
3.400000E+02
3.400000E+02
3.400000E+02
3.400000E+02
3.400000E+02
3.400000E+02
3.400000E+02
3.400000E+02
3.400000E+02
3.400000E+02
3.400000E+02
3.400000E+02
3.400000E+02
3.400000E+02
3.400000E+02
3.400000E+02
3.400000E+02
3.400000E+02
3.400000E+02
3.400000E+02
3.400000E+02
3.400000E+02
3.400000E+02
3.400000E+02
3.400000E+02
3.400000E+02
3.400000E+02
3.400000E+02
3.400000E+02
3.400000E+02
3.400000E+02
3.400000E+02
3.400000E+02
3.400000E+02
3.400000E+02
3.400000E+02
3.400000E+02
3.400000E+02
3.400000E+02
3.400000E+02
3.400000E+02
3.400000E+02
3.400000E+02
3.400000E+02
3.400000E+02
3.400000E+02
3.400000E+02
3.400000E+02
3.400000E+02
3.400000E+02
3.400000E+02
3.400000E+02
3.400000E+02
3.400000E+02
3.400000E+02
3.400000E+02
3.400000E+02
3.400000E+02
3.400000E+02
3.400000E+02
3.400000E+02
3.400000E+02
3.400000E+02
3.400000E+02
3.400000E+02
3.400000E+02
3.400000E+02
3.400000E+02
3.400000E+02
3.400000E+02
3.400000E+02
3.400000E+02
3.400000E+02
3.400000E+02
3.400000E+02
3.400000E+02
3.400000E+02
3.400000E+02
3.400000E+02
3.400000E+02
3.400000E+02
3.400000E+02
3.400000E+02
3.400000E+02
3.400000E+02
3.400000E+02
3.400000E+02
3.400000E+02
3.400000E+02
3.400000E+02
3.400000E+02
3.400000E+02
3.400000E+02
3.400000E+02
3.400000E+02
3.400000E+02
3.400000E+02
3.450000E+02
3.450000E+02
3.450000E+02
3.450000E+02
3.450000E+02
3.450000E+02
3.450000E+02
3.450000E+02
3.450000E+02
3.450000E+02
3.450000E+02
3.450000E+02
3.450000E+02
3.450000E+02
3.450000E+02
3.450000E+02
3.450000E+02
3.450000E+02
3.450000E+02
3.450000E+02
3.450000E+02
3.450000E+02
3.450000E+02
3.450000E+02
3.450000E+02
3.450000E+02
3.450000E+02
3.450000E+02
3.450000E+02
3.450000E+02
3.450000E+02
3.450000E+02
3.450000E+02
3.450000E+02
3.450000E+02
3.450000E+02
3.450000E+02
3.450000E+02
3.450000E+02
3.450000E+02
3.450000E+02
3.450000E+02
3.450000E+02
3.450000E+02
3.450000E+02
3.450000E+02
3.450000E+02
3.450000E+02
3.450000E+02
3.450000E+02
3.450000E+02
3.450000E+02
3.450000E+02
3.450000E+02
3.450000E+02
3.450000E+02
3.450000E+02
3.450000E+02
3.450000E+02
3.450000E+02
3.450000E+02
3.450000E+02
3.450000E+02
3.450000E+02
3.450000E+02
3.450000E+02
3.450000E+02
3.450000E+02
3.450000E+02
3.450000E+02
3.450000E+02
3.450000E+02
3.450000E+02
3.450000E+02
3.450000E+02
3.450000E+02
3.450000E+02
3.450000E+02
3.450000E+02
3.450000E+02
3.450000E+02
3.450000E+02
3.450000E+02
3.450000E+02
3.450000E+02
3.450000E+02
3.450000E+02
3.450000E+02
3.450000E+02
3.450000E+02
3.450000E+02
3.450000E+02
3.450000E+02
3.450000E+02
3.450000E+02
3.450000E+02
3.450000E+02
3.450000E+02
3.450000E+02
3.450000E+02
3.450000E+02
3.450000E+02
3.450000E+02
3.450000E+02
3.450000E+02
3.450000E+02
3.450000E+02
3.450000E+02
3.450000E+02
3.450000E+02
3.450000E+02
3.450000E+02
3.450000E+02
3.450000E+02
3.450000E+02
3.450000E+02
3.450000E+02
3.450000E+02
3.450000E+02
3.450000E+02
3.450000E+02
3.450000E+02
3.450000E+02
3.450000E+02
3.450000E+02
3.450000E+02
3.450000E+02
3.450000E+02
3.450000E+02
3.450000E+02
3.450000E+02
3.450000E+02
3.450000E+02
3.450000E+02
3.450000E+02
3.450000E+02
3.450000E+02
3.450000E+02
3.450000E+02
3.450000E+02
3.450000E+02
3.450000E+02
3.450000E+02
3.450000E+02
3.450000E+02
3.450000E+02
3.450000E+02
3.450000E+02
3.450000E+02
3.450000E+02
3.450000E+02
3.450000E+02
3.450000E+02
3.450000E+02
3.450000E+02
3.450000E+02
3.450000E+02
3.450000E+02
3.450000E+02
3.450000E+02
3.450000E+02
3.450000E+02
3.450000E+02
3.450000E+02
3.450000E+02
3.450000E+02
3.450000E+02
3.450000E+02
3.450000E+02
3.450000E+02
3.450000E+02
3.450000E+02
3.450000E+02
3.450000E+02
3.450000E+02
3.450000E+02
3.450000E+02
3.450000E+02
3.450000E+02
3.450000E+02
3.450000E+02
3.450000E+02
3.450000E+02
3.450000E+02
3.450000E+02
3.450000E+02
3.450000E+02
3.450000E+02
3.450000E+02
3.450000E+02
3.450000E+02
3.450000E+02
3.450000E+02
3.450000E+02
3.450000E+02
3.450000E+02
3.450000E+02
3.450000E+02
3.450000E+02
3.450000E+02
3.450000E+02
3.500000E+02
3.500000E+02
3.500000E+02
3.500000E+02
3.500000E+02
3.500000E+02
3.500000E+02
3.500000E+02
3.500000E+02
3.500000E+02
3.500000E+02
3.500000E+02
3.500000E+02
3.500000E+02
3.500000E+02
3.500000E+02
3.500000E+02
3.500000E+02
3.500000E+02
3.500000E+02
3.500000E+02
3.500000E+02
3.500000E+02
3.500000E+02
3.500000E+02
3.500000E+02
3.500000E+02
3.500000E+02
3.500000E+02
3.500000E+02
3.500000E+02
3.500000E+02
3.500000E+02
3.500000E+02
3.500000E+02
3.500000E+02
3.500000E+02
3.500000E+02
3.500000E+02
3.500000E+02
3.500000E+02
3.500000E+02
3.500000E+02
3.500000E+02
3.500000E+02
3.500000E+02
3.500000E+02
3.500000E+02
3.500000E+02
3.500000E+02
3.500000E+02
3.500000E+02
3.500000E+02
3.500000E+02
3.500000E+02
3.500000E+02
3.500000E+02
3.500000E+02
3.500000E+02
3.500000E+02
3.500000E+02
3.500000E+02
3.500000E+02
3.500000E+02
3.500000E+02
3.500000E+02
3.500000E+02
3.500000E+02
3.500000E+02
3.500000E+02
3.500000E+02
3.500000E+02
3.500000E+02
3.500000E+02
3.500000E+02
3.500000E+02
3.500000E+02
3.500000E+02
3.500000E+02
3.500000E+02
3.500000E+02
3.500000E+02
3.500000E+02
3.500000E+02
3.500000E+02
3.500000E+02
3.500000E+02
3.500000E+02
3.500000E+02
3.500000E+02
3.500000E+02
3.500000E+02
3.500000E+02
3.500000E+02
3.500000E+02
3.500000E+02
3.500000E+02
3.500000E+02
3.500000E+02
3.500000E+02
3.500000E+02
3.500000E+02
3.500000E+02
3.500000E+02
3.500000E+02
3.500000E+02
3.500000E+02
3.500000E+02
3.500000E+02
3.500000E+02
3.500000E+02
3.500000E+02
3.500000E+02
3.500000E+02
3.500000E+02
3.500000E+02
3.500000E+02
3.500000E+02
3.500000E+02
3.500000E+02
3.500000E+02
3.500000E+02
3.500000E+02
3.500000E+02
3.500000E+02
3.500000E+02
3.500000E+02
3.500000E+02
3.500000E+02
3.500000E+02
3.500000E+02
3.500000E+02
3.500000E+02
3.500000E+02
3.500000E+02
3.500000E+02
3.500000E+02
3.500000E+02
3.500000E+02
3.500000E+02
3.500000E+02
3.500000E+02
3.500000E+02
3.500000E+02
3.500000E+02
3.500000E+02
3.500000E+02
3.500000E+02
3.500000E+02
3.500000E+02
3.500000E+02
3.500000E+02
3.500000E+02
3.500000E+02
3.500000E+02
3.500000E+02
3.500000E+02
3.500000E+02
3.500000E+02
3.500000E+02
3.500000E+02
3.500000E+02
3.500000E+02
3.500000E+02
3.500000E+02
3.500000E+02
3.500000E+02
3.500000E+02
3.500000E+02
3.500000E+02
3.500000E+02
3.500000E+02
3.500000E+02
3.500000E+02
3.500000E+02
3.500000E+02
3.500000E+02
3.500000E+02
3.500000E+02
3.500000E+02
3.500000E+02
3.500000E+02
3.500000E+02
3.500000E+02
3.500000E+02
3.500000E+02
3.500000E+02
3.500000E+02
3.500000E+02
3.500000E+02
3.500000E+02
3.500000E+02
3.500000E+02
3.500000E+02
3.500000E+02
3.500000E+02
3.500000E+02
3.500000E+02
3.500000E+02
3.500000E+02
3.500000E+02
3.550000E+02
3.550000E+02
3.550000E+02
3.550000E+02
3.550000E+02
3.550000E+02
3.550000E+02
3.550000E+02
3.550000E+02
3.550000E+02
3.550000E+02
3.550000E+02
3.550000E+02
3.550000E+02
3.550000E+02
3.550000E+02
3.550000E+02
3.550000E+02
3.550000E+02
3.550000E+02
3.550000E+02
3.550000E+02
3.550000E+02
3.550000E+02
3.550000E+02
3.550000E+02
3.550000E+02
3.550000E+02
3.550000E+02
3.550000E+02
3.550000E+02
3.550000E+02
3.550000E+02
3.550000E+02
3.550000E+02
3.550000E+02
3.550000E+02
3.550000E+02
3.550000E+02
3.550000E+02
3.550000E+02
3.550000E+02
3.550000E+02
3.550000E+02
3.550000E+02
3.550000E+02
3.550000E+02
3.550000E+02
3.550000E+02
3.550000E+02
3.550000E+02
3.550000E+02
3.550000E+02
3.550000E+02
3.550000E+02
3.550000E+02
3.550000E+02
3.550000E+02
3.550000E+02
3.550000E+02
3.550000E+02
3.550000E+02
3.550000E+02
3.550000E+02
3.550000E+02
3.550000E+02
3.550000E+02
3.550000E+02
3.550000E+02
3.550000E+02
3.550000E+02
3.550000E+02
3.550000E+02
3.550000E+02
3.550000E+02
3.550000E+02
3.550000E+02
3.550000E+02
3.550000E+02
3.550000E+02
3.550000E+02
3.550000E+02
3.550000E+02
3.550000E+02
3.550000E+02
3.550000E+02
3.550000E+02
3.550000E+02
3.550000E+02
3.550000E+02
3.550000E+02
3.550000E+02
3.550000E+02
3.550000E+02
3.550000E+02
3.550000E+02
3.550000E+02
3.550000E+02
3.550000E+02
3.550000E+02
3.550000E+02
3.550000E+02
3.550000E+02
3.550000E+02
3.550000E+02
3.550000E+02
3.550000E+02
3.550000E+02
3.550000E+02
3.550000E+02
3.550000E+02
3.550000E+02
3.550000E+02
3.550000E+02
3.550000E+02
3.550000E+02
3.550000E+02
3.550000E+02
3.550000E+02
3.550000E+02
3.550000E+02
3.550000E+02
3.550000E+02
3.550000E+02
3.550000E+02
3.550000E+02
3.550000E+02
3.550000E+02
3.550000E+02
3.550000E+02
3.550000E+02
3.550000E+02
3.550000E+02
3.550000E+02
3.550000E+02
3.550000E+02
3.550000E+02
3.550000E+02
3.550000E+02
3.550000E+02
3.550000E+02
3.550000E+02
3.550000E+02
3.550000E+02
3.550000E+02
3.550000E+02
3.550000E+02
3.550000E+02
3.550000E+02
3.550000E+02
3.550000E+02
3.550000E+02
3.550000E+02
3.550000E+02
3.550000E+02
3.550000E+02
3.550000E+02
3.550000E+02
3.550000E+02
3.550000E+02
3.550000E+02
3.550000E+02
3.550000E+02
3.550000E+02
3.550000E+02
3.550000E+02
3.550000E+02
3.550000E+02
3.550000E+02
3.550000E+02
3.550000E+02
3.550000E+02
3.550000E+02
3.550000E+02
3.550000E+02
3.550000E+02
3.550000E+02
3.550000E+02
3.550000E+02
3.550000E+02
3.550000E+02
3.550000E+02
3.550000E+02
3.550000E+02
3.550000E+02
3.550000E+02
3.550000E+02
3.550000E+02
3.550000E+02
3.550000E+02
3.550000E+02
3.550000E+02
3.550000E+02
3.550000E+02
3.550000E+02
3.550000E+02
3.550000E+02
3.550000E+02
3.550000E+02
3.550000E+02
3.550000E+02
Thickness
2.112562E-03
6.785599E-04
3.978809E-04
2.737398E-03
3.156351E-03
6.742545E-02
5.900124E-02
-7.703005E-03
-6.558125E-03
-7.092544E-02
-3.034193E-02
1.197712E-02
5.841172E-03
4.439790E-03
4.867868E-03
6.224235E-03
6.860375E-03
6.647976E-03
7.454666E-03
8.553310E-03
1.027243E-02
1.085108E-02
1.203199E-02
1.335810E-02
1.479553E-02
1.661719E-02
2.078130E-02
2.396815E-02
2.714479E-02
3.221976E-02
3.551872E-02
4.052717E-02
4.523053E-02
5.364592E-02
6.060405E-02
6.853157E-02
7.550218E-02
8.668544E-02
9.726422E-02
1.064885E-01
1.208229E-01
1.351722E-01
1.467480E-01
1.612021E-01
1.738106E-01
1.848226E-01
2.001996E-01
2.170953E-01
2.309082E-01
2.470883E-01
2.635374E-01
2.802198E-01
2.928735E-01
3.063641E-01
3.188843E-01
3.319241E-01
3.436994E-01
3.574772E-01
3.713765E-01
3.812288E-01
3.930774E-01
4.034593E-01
4.140293E-01
4.278884E-01
4.326549E-01
4.378577E-01
4.464280E-01
4.557554E-01
4.618359E-01
4.692660E-01
4.778148E-01
4.838198E-01
4.906139E-01
4.954304E-01
5.013336E-01
5.048560E-01
5.082240E-01
5.134992E-01
5.182698E-01
5.203237E-01
5.215876E-01
5.228315E-01
5.257554E-01
5.284017E-01
5.302119E-01
5.334854E-01
5.371936E-01
5.380168E-01
5.375272E-01
5.366971E-01
5.386490E-01
5.383235E-01
5.392449E-01
5.415477E-01
5.407122E-01
5.405083E-01
5.406012E-01
5.395858E-01
5.382382E-01
5.362589E-01
5.354085E-01
5.346833E-01
5.318044E-01
5.323525E-01
5.310100E-01
5.281780E-01
5.262924E-01
5.202733E-01
5.174313E-01
5.137228E-01
5.063363E-01
5.026077E-01
4.982327E-01
4.931517E-01
4.874870E-01
4.815384E-01
4.744402E-01
4.671531E-01
4.601123E-01
4.532760E-01
4.476046E-01
4.398748E-01
4.301736E-01
4.193365E-01
4.084949E-01
3.989461E-01
3.881553E-01
3.742944E-01
3.648581E-01
3.514195E-01
3.354779E-01
3.220841E-01
3.101624E-01
2.964180E-01
2.806821E-01
2.665767E-01
2.498832E-01
2.336957E-01
2.190250E-01
2.051380E-01
1.891265E-01
1.759966E-01
1.617117E-01
1.464630E-01
1.341010E-01
1.195856E-01
1.076547E-01
9.651869E-02
8.667746E-02
7.738155E-02
6.703904E-02
5.933085E-02
5.093002E-02
4.573806E-02
4.018384E-02
3.514733E-02
2.995296E-02
2.701895E-02
2.368194E-02
2.062483E-02
1.732196E-02
1.513976E-02
1.306030E-02
1.138302E-02
1.011116E-02
9.729214E-03
8.319005E-03
7.143883E-03
5.707533E-03
5.175766E-03
4.943259E-03
4.197449E-03
3.653765E-03
2.885303E-03
1.854370E-03
1.406003E-03
7.195994E-04
9.006880E-04
1.655203E-03
1.476086E-03
6.283954E-04
5.244654E-04
2.184339E-04
8.666488E-04
5.043595E-04
4.205874E-04
1.091861E-04
2.184971E-04
1.094894E-04
8.326522E-05
-3.916004E-05
8.332539E-05
4.574021E-05
7.229999E-05
1.685261E-05
-2.851521E-05
1.035105E-04
2.534983E-05
9.550067E-05
2.806328E-04
1.880534E-04
1.580390E-03
1.416345E-03
1.118859E-03
2.321672E-03
4.553519E-03
-1.860214E-01
6.347393E-02
-2.072710E-03
-1.929434E-02
-1.162329E-01
-7.893827E-02
1.127768E-02
4.415442E-03
4.004247E-03
5.219059E-03
6.023122E-03
5.684435E-03
6.281226E-03
6.765349E-03
7.814235E-03
8.570677E-03
1.061022E-02
1.190647E-02
1.363797E-02
1.543189E-02
1.759363E-02
1.988884E-02
2.332370E-02
2.761922E-02
3.231699E-02
3.531736E-02
4.134757E-02
4.599531E-02
5.389888E-02
6.072548E-02
6.783544E-02
7.658153E-02
8.779536E-02
9.965839E-02
1.085097E-01
1.202013E-01
1.339682E-01
1.466224E-01
1.614712E-01
1.725980E-01
1.846334E-01
1.997006E-01
2.170103E-01
2.329564E-01
2.448743E-01
2.606298E-01
2.834925E-01
2.927213E-01
3.055123E-01
3.184327E-01
3.324527E-01
3.456474E-01
3.596544E-01
3.700853E-01
3.814257E-01
3.934078E-01
4.023196E-01
4.132848E-01
4.289730E-01
4.346722E-01
4.405105E-01
4.477065E-01
4.563943E-01
4.640306E-01
4.701154E-01
4.780715E-01
4.833431E-01
4.927830E-01
4.963608E-01
4.997457E-01
5.036051E-01
5.089286E-01
5.116319E-01
5.154522E-01
5.182942E-01
5.218871E-01
5.251035E-01
5.266022E-01
5.300019E-01
5.314982E-01
5.337329E-01
5.362320E-01
5.369843E-01
5.366989E-01
5.368190E-01
5.377701E-01
5.384828E-01
5.399413E-01
5.398982E-01
5.410270E-01
5.415385E-01
5.402341E-01
5.397933E-01
5.376756E-01
5.360159E-01
5.362227E-01
5.342283E-01
5.329903E-01
5.339600E-01
5.318268E-01
5.297254E-01
5.287143E-01
5.210668E-01
5.161147E-01
5.123279E-01
5.049531E-01
5.005292E-01
4.968512E-01
4.947227E-01
4.857385E-01
4.817533E-01
4.753679E-01
4.683238E-01
4.576893E-01
4.500411E-01
4.447953E-01
4.343879E-01
4.263482E-01
4.206710E-01
4.101445E-01
3.989311E-01
3.858732E-01
3.749154E-01
3.637343E-01
3.482379E-01
3.358015E-01
3.236266E-01
3.082089E-01
2.944463E-01
2.793011E-01
2.663180E-01
2.504497E-01
2.343352E-01
2.185587E-01
2.034274E-01
1.875557E-01
1.754816E-01
1.642175E-01
1.467391E-01
1.336367E-01
1.200603E-01
1.096555E-01
9.719641E-02
8.782828E-02
7.842973E-02
6.734740E-02
5.897972E-02
5.230621E-02
4.499980E-02
3.869437E-02
3.407176E-02
3.016751E-02
2.706451E-02
2.342924E-02
2.079707E-02
1.763642E-02
1.494721E-02
1.378039E-02
1.164663E-02
9.971306E-03
9.205148E-03
8.213552E-03
7.080383E-03
6.259053E-03
4.956239E-03
3.418794E-03
3.571766E-03
2.654903E-03
3.244907E-03
1.306063E-03
8.132913E-04
1.421900E-03
2.130161E-03
1.602982E-03
1.909711E-03
6.799480E-04
3.664225E-04
1.284814E-04
3.946776E-04
4.638986E-04
2.841585E-04
1.943588E-04
1.106069E-05
6.164664E-05
-5.659725E-06
-1.609338E-05
3.663070E-06
9.512727E-05
9.894992E-05
5.549134E-05
3.330343E-04
2.013451E-04
6.474485E-05
1.910115E-04
9.796671E-04
1.523459E-03
1.729195E-03
1.925244E-03
1.657933E-03
2.704369E-03
3.897539E-03
1.009755E-01
4.826569E-02
-3.965042E-03
1.212636E-04
-8.253908E-02
2.113844E-02
9.000529E-03
5.446202E-03
4.553117E-03
4.431327E-03
5.831255E-03
6.021105E-03
7.381713E-03
6.704025E-03
8.178861E-03
9.275837E-03
1.067965E-02
1.161803E-02
1.519625E-02
1.654284E-02
1.776731E-02
2.083608E-02
2.240907E-02
2.911739E-02
3.159012E-02
3.633529E-02
4.142716E-02
4.717636E-02
5.425761E-02
6.141937E-02
6.654203E-02
7.772982E-02
8.728781E-02
1.002636E-01
1.089629E-01
1.206110E-01
1.321618E-01
1.456579E-01
1.585164E-01
1.699474E-01
1.860351E-01
2.012932E-01
2.173612E-01
2.323483E-01
2.463465E-01
2.643068E-01
2.822949E-01
2.935038E-01
3.055983E-01
3.173534E-01
3.308905E-01
3.446988E-01
3.569352E-01
3.719588E-01
3.854165E-01
3.979562E-01
4.038715E-01
4.126816E-01
4.256349E-01
4.336505E-01
4.403164E-01
4.470208E-01
4.552306E-01
4.643726E-01
4.691210E-01
4.782393E-01
4.865754E-01
4.914754E-01
4.975315E-01
4.998907E-01
5.039960E-01
5.077070E-01
5.109786E-01
5.162898E-01
5.200423E-01
5.229860E-01
5.262099E-01
5.300183E-01
5.333839E-01
5.318980E-01
5.332577E-01
5.361087E-01
5.357716E-01
5.367231E-01
5.392096E-01
5.402326E-01
5.389405E-01
5.401622E-01
5.409859E-01
5.426970E-01
5.438507E-01
5.396405E-01
5.426866E-01
5.391004E-01
5.362071E-01
5.354149E-01
5.351973E-01
5.340126E-01
5.327784E-01
5.293540E-01
5.289926E-01
5.271989E-01
5.220313E-01
5.175181E-01
5.131177E-01
5.076424E-01
5.010398E-01
4.956706E-01
4.922512E-01
4.854092E-01
4.800419E-01
4.748293E-01
4.688950E-01
4.604963E-01
4.508908E-01
4.431166E-01
4.349918E-01
4.277277E-01
4.194080E-01
4.087611E-01
3.976808E-01
3.863054E-01
3.768686E-01
3.647729E-01
3.512058E-01
3.366780E-01
3.235314E-01
3.085870E-01
2.934653E-01
2.806250E-01
2.679140E-01
2.502185E-01
2.338910E-01
2.166563E-01
2.036084E-01
1.889823E-01
1.771530E-01
1.627433E-01
1.460514E-01
1.338238E-01
1.226209E-01
1.083112E-01
9.718370E-02
8.798917E-02
7.829292E-02
6.549533E-02
5.729923E-02
5.085699E-02
4.436195E-02
3.903662E-02
3.272850E-02
3.112507E-02
2.765410E-02
2.354468E-02
2.009053E-02
1.751547E-02
1.541099E-02
1.312408E-02
1.085121E-02
9.838381E-03
9.316004E-03
8.079346E-03
6.985856E-03
6.621729E-03
6.084759E-03
4.295895E-03
2.967590E-03
2.915865E-03
3.726845E-03
2.140962E-03
1.685462E-03
2.122530E-03
2.055740E-03
1.591646E-03
1.316590E-03
1.231195E-03
1.021267E-03
6.094399E-04
2.577864E-04
4.614962E-04
2.551870E-04
1.592157E-04
1.987859E-04
2.615719E-04
2.557591E-04
-5.203031E-05
1.908124E-04
1.301121E-04
9.614196E-05
2.338757E-04
1.172070E-04
1.736217E-04
9.423665E-05
1.259190E-05
1.131063E-03
1.921060E-03
5.689656E-03
1.813770E-03
1.886116E-03
3.184478E-03
8.864502E-03
6.281430E-02
3.024912E-02
8.683297E-03
7.196202E-03
2.183734E-01
1.939586E-02
9.436629E-03
4.585896E-03
4.211895E-03
4.199275E-03
5.070871E-03
6.485748E-03
7.117073E-03
7.577669E-03
9.305149E-03
1.054822E-02
1.024268E-02
1.198418E-02
1.419158E-02
1.602896E-02
1.793052E-02
2.057569E-02
2.276336E-02
2.669775E-02
3.124126E-02
3.559642E-02
4.108639E-02
4.700932E-02
5.413080E-02
6.061936E-02
6.725729E-02
7.825932E-02
8.737882E-02
9.945308E-02
1.096884E-01
1.221640E-01
1.343177E-01
1.474999E-01
1.595583E-01
1.701470E-01
1.847357E-01
2.003283E-01
2.176206E-01
2.315870E-01
2.453565E-01
2.622137E-01
2.773290E-01
2.918176E-01
3.061845E-01
3.154090E-01
3.313487E-01
3.469761E-01
3.582424E-01
3.750357E-01
3.873638E-01
3.951775E-01
4.038025E-01
4.122296E-01
4.235913E-01
4.334780E-01
4.442512E-01
4.481623E-01
4.562261E-01
4.660216E-01
4.702980E-01
4.782328E-01
4.911616E-01
4.902600E-01
4.946971E-01
5.003723E-01
5.049173E-01
5.065480E-01
5.122721E-01
5.186531E-01
5.216747E-01
5.213919E-01
5.246418E-01
5.306163E-01
5.331784E-01
5.325400E-01
5.345531E-01
5.357037E-01
5.337382E-01
5.381523E-01
5.404353E-01
5.407826E-01
5.408179E-01
5.404878E-01
5.403177E-01
5.413287E-01
5.421169E-01
5.407488E-01
5.413437E-01
5.392924E-01
5.366631E-01
5.346928E-01
5.346110E-01
5.333279E-01
5.299044E-01
5.282593E-01
5.269189E-01
5.251004E-01
5.224343E-01
5.172419E-01
5.134606E-01
5.080433E-01
4.997650E-01
4.947226E-01
4.911992E-01
4.857558E-01
4.820175E-01
4.744435E-01
4.703805E-01
4.603608E-01
4.527941E-01
4.466252E-01
4.338801E-01
4.278248E-01
4.197491E-01
4.086307E-01
3.984796E-01
3.867537E-01
3.739154E-01
3.616442E-01
3.509793E-01
3.357969E-01
3.233377E-01
3.111538E-01
2.956935E-01
2.826507E-01
2.661993E-01
2.490485E-01
2.346686E-01
2.186039E-01
2.045614E-01
1.899229E-01
1.768946E-01
1.627949E-01
1.501930E-01
1.331530E-01
1.222986E-01
1.091848E-01
9.984222E-02
8.709786E-02
7.624146E-02
6.608309E-02
5.877540E-02
5.243865E-02
4.445375E-02
3.962984E-02
3.381208E-02
3.021163E-02
2.672570E-02
2.316318E-02
1.861060E-02
1.772699E-02
1.561343E-02
1.385463E-02
1.197323E-02
9.648004E-03
9.581562E-03
8.018773E-03
7.065603E-03
6.159640E-03
5.282014E-03
5.295390E-03
3.879740E-03
3.506030E-03
3.378957E-03
2.676339E-03
2.335747E-03
1.594380E-03
1.858938E-03
8.539284E-04
5.547529E-04
2.147229E-03
4.796331E-04
2.924304E-04
5.850234E-04
7.092521E-04
8.727916E-04
1.578625E-05
6.948502E-05
1.332258E-04
2.211861E-04
3.039973E-05
2.111429E-04
1.140270E-04
2.356025E-04
2.391606E-04
2.100834E-04
1.947395E-04
2.649685E-04
3.052927E-04
1.147689E-03
1.494542E-03
5.909205E-03
2.560721E-03
-2.584819E-02
-5.263990E-02
-6.854037E-02
6.821950E-02
3.079742E-01
3.117196E-01
2.511880E-01
8.440742E-02
-1.608016E-01
7.462166E-03
4.407278E-03
3.738934E-03
5.408546E-03
5.887807E-03
6.250697E-03
6.466202E-03
7.359964E-03
8.308460E-03
9.557804E-03
1.000921E-02
1.267657E-02
1.415704E-02
1.547060E-02
1.835890E-02
2.146872E-02
2.491065E-02
2.802374E-02
3.067136E-02
3.669456E-02
4.233301E-02
4.834594E-02
5.368063E-02
6.111539E-02
6.825578E-02
7.888532E-02
8.826217E-02
9.793793E-02
1.082035E-01
1.199137E-01
1.339906E-01
1.463218E-01
1.589129E-01
1.710426E-01
1.865150E-01
2.019413E-01
2.159103E-01
2.312883E-01
2.448164E-01
2.610156E-01
2.766863E-01
2.895716E-01
3.059383E-01
3.162622E-01
3.287091E-01
3.451956E-01
3.579288E-01
3.732175E-01
3.861076E-01
3.924230E-01
4.031099E-01
4.123921E-01
4.227573E-01
4.338073E-01
4.431120E-01
4.493134E-01
4.561599E-01
4.644543E-01
4.702337E-01
4.790054E-01
4.884171E-01
4.903273E-01
4.938622E-01
5.005423E-01
5.046526E-01
5.073849E-01
5.127278E-01
5.164305E-01
5.207983E-01
5.212505E-01
5.238433E-01
5.300439E-01
5.309327E-01
5.317284E-01
5.323157E-01
5.358383E-01
5.348276E-01
5.368769E-01
5.394893E-01
5.401790E-01
5.423363E-01
5.405655E-01
5.405762E-01
5.399674E-01
5.408498E-01
5.406520E-01
5.393517E-01
5.376443E-01
5.382193E-01
5.349100E-01
5.350257E-01
5.340945E-01
5.309451E-01
5.286921E-01
5.254492E-01
5.240916E-01
5.217432E-01
5.175791E-01
5.128923E-01
5.089556E-01
5.032645E-01
4.951105E-01
4.924021E-01
4.870108E-01
4.821882E-01
4.753631E-01
4.696725E-01
4.618675E-01
4.538303E-01
4.440325E-01
4.343389E-01
4.250980E-01
4.160454E-01
4.055974E-01
3.982168E-01
3.868112E-01
3.734966E-01
3.605392E-01
3.474785E-01
3.363234E-01
3.247640E-01
3.120116E-01
2.961574E-01
2.796201E-01
2.639085E-01
2.507270E-01
2.368136E-01
2.191634E-01
2.046749E-01
1.894138E-01
1.750287E-01
1.613452E-01
1.472870E-01
1.330774E-01
1.237756E-01
1.104233E-01
9.841815E-02
8.874463E-02
7.595357E-02
6.560375E-02
5.851454E-02
5.135479E-02
4.438522E-02
3.843343E-02
3.365469E-02
2.931601E-02
2.649233E-02
2.240701E-02
1.889242E-02
1.840807E-02
1.669042E-02
1.416723E-02
1.189770E-02
9.578126E-03
8.611239E-03
7.769512E-03
7.411261E-03
6.857372E-03
5.908407E-03
4.553738E-03
4.111467E-03
3.413092E-03
3.537354E-03
3.003590E-03
1.826590E-03
1.524143E-03
1.670797E-03
6.493913E-04
4.073517E-04
2.121742E-03
5.589263E-04
4.685401E-04
7.123819E-04
4.419447E-04
6.284441E-04
2.251515E-04
1.470870E-04
1.878826E-04
2.272155E-04
3.402499E-04
2.387342E-04
4.144990E-04
2.477627E-04
4.942002E-04
1.543572E-04
2.229308E-04
5.465389E-04
2.070939E-04
-1.394246E-04
-5.112258E-04
2.118472E-03
2.210453E-03
2.215194E-03
2.499210E-03
3.515149E-03
6.661025E-02
2.483984E-02
1.196162E-02
-8.844283E-03
-4.691327E-02
1.653427E-02
7.097702E-03
5.072441E-03
4.003036E-03
5.534735E-03
5.545237E-03
6.784749E-03
6.872360E-03
7.527931E-03
9.696873E-03
9.741029E-03
1.043853E-02
1.274193E-02
1.394006E-02
1.498676E-02
1.812204E-02
2.068182E-02
2.337328E-02
2.746025E-02
3.163696E-02
3.606288E-02
4.051250E-02
4.738331E-02
5.237854E-02
6.115913E-02
6.958288E-02
7.840519E-02
8.771193E-02
9.719657E-02
1.072359E-01
1.189549E-01
1.319683E-01
1.433279E-01
1.564800E-01
1.697842E-01
1.862406E-01
2.010946E-01
2.136320E-01
2.315099E-01
2.451427E-01
2.619412E-01
2.768450E-01
2.893568E-01
3.049760E-01
3.178461E-01
3.305565E-01
3.439880E-01
3.580363E-01
3.705205E-01
3.851478E-01
3.923929E-01
4.038776E-01
4.177817E-01
4.254439E-01
4.327633E-01
4.425463E-01
4.506397E-01
4.583060E-01
4.670299E-01
4.715242E-01
4.767280E-01
4.831190E-01
4.910789E-01
4.937642E-01
4.995024E-01
5.036970E-01
5.089058E-01
5.119411E-01
5.149827E-01
5.212664E-01
5.220557E-01
5.252244E-01
5.288676E-01
5.313304E-01
5.341239E-01
5.329319E-01
5.342210E-01
5.360251E-01
5.380292E-01
5.416096E-01
5.401066E-01
5.405381E-01
5.419666E-01
5.423489E-01
5.408484E-01
5.397073E-01
5.397913E-01
5.385889E-01
5.370180E-01
5.376213E-01
5.346773E-01
5.339115E-01
5.333219E-01
5.326960E-01
5.321746E-01
5.283335E-01
5.261318E-01
5.203410E-01
5.172374E-01
5.123633E-01
5.086763E-01
5.027160E-01
4.965742E-01
4.917400E-01
4.876132E-01
4.822750E-01
4.759236E-01
4.683505E-01
4.619536E-01
4.538332E-01
4.439643E-01
4.342283E-01
4.273467E-01
4.194058E-01
4.069078E-01
3.978520E-01
3.855714E-01
3.743928E-01
3.629565E-01
3.503415E-01
3.375505E-01
3.222215E-01
3.093688E-01
2.952073E-01
2.800341E-01
2.655757E-01
2.546338E-01
2.368660E-01
2.211891E-01
2.036586E-01
1.888383E-01
1.745477E-01
1.607281E-01
1.485419E-01
1.352454E-01
1.230306E-01
1.116020E-01
9.836405E-02
8.892796E-02
7.677062E-02
6.627575E-02
5.920393E-02
4.969683E-02
4.425477E-02
3.799943E-02
3.334211E-02
2.798810E-02
2.590671E-02
2.225719E-02
2.067874E-02
1.941780E-02
1.617286E-02
1.330624E-02
1.258266E-02
1.019138E-02
9.089959E-03
8.476435E-03
6.915807E-03
6.396629E-03
6.055538E-03
4.308257E-03
4.524723E-03
2.852759E-03
2.911250E-03
2.650956E-03
1.826358E-03
1.282925E-03
1.140056E-03
1.212861E-03
5.251459E-04
1.381664E-03
5.241603E-04
1.929521E-05
2.351932E-04
3.760990E-04
3.468479E-04
6.057875E-04
1.292881E-04
1.473653E-05
2.009698E-04
8.864928E-05
6.731811E-05
1.088019E-04
1.772202E-04
1.450882E-04
1.624143E-04
2.741324E-04
2.580476E-04
1.694142E-04
8.719326E-05
-6.641712E-05
9.895859E-04
1.504710E-03
2.407950E-03
2.887329E-03
3.988354E-03
4.312140E-02
2.435510E-02
1.824773E-02
2.443409E-03
-3.842257E-03
1.019022E-02
4.931855E-03
4.335439E-03
4.525781E-03
4.112628E-03
4.788742E-03
6.674827E-03
6.326262E-03
7.166213E-03
9.377509E-03
1.078703E-02
1.142577E-02
1.341501E-02
1.432017E-02
1.478911E-02
1.709149E-02
2.088506E-02
2.332815E-02
2.759703E-02
3.161728E-02
3.542557E-02
4.056183E-02
4.675581E-02
5.337519E-02
6.223941E-02
6.801352E-02
7.760419E-02
8.774807E-02
9.746466E-02
1.082153E-01
1.188339E-01
1.331456E-01
1.445341E-01
1.593833E-01
1.719793E-01
1.851345E-01
2.013318E-01
2.162807E-01
2.320416E-01
2.463602E-01
2.636884E-01
2.782746E-01
2.913372E-01
3.049971E-01
3.177406E-01
3.327268E-01
3.457940E-01
3.576815E-01
3.699417E-01
3.802732E-01
3.923100E-01
4.031586E-01
4.152626E-01
4.233491E-01
4.316933E-01
4.419544E-01
4.496050E-01
4.588142E-01
4.647567E-01
4.710988E-01
4.780606E-01
4.841340E-01
4.909082E-01
4.953476E-01
4.998387E-01
5.027826E-01
5.070683E-01
5.118930E-01
5.158647E-01
5.214158E-01
5.233761E-01
5.255840E-01
5.280487E-01
5.308060E-01
5.323748E-01
5.343930E-01
5.336458E-01
5.364419E-01
5.394500E-01
5.409766E-01
5.415841E-01
5.409444E-01
5.412469E-01
5.415976E-01
5.427471E-01
5.416725E-01
5.396732E-01
5.385474E-01
5.386518E-01
5.360458E-01
5.347573E-01
5.335162E-01
5.328822E-01
5.327230E-01
5.352567E-01
5.297174E-01
5.255719E-01
5.195272E-01
5.170477E-01
5.135955E-01
5.068445E-01
5.014354E-01
4.975151E-01
4.911405E-01
4.864621E-01
4.802174E-01
4.742882E-01
4.690396E-01
4.626434E-01
4.540995E-01
4.442614E-01
4.350097E-01
4.308529E-01
4.162675E-01
4.072172E-01
3.977687E-01
3.868115E-01
3.760370E-01
3.640024E-01
3.521167E-01
3.368074E-01
3.242745E-01
3.103231E-01
2.957793E-01
2.822858E-01
2.674096E-01
2.527245E-01
2.345792E-01
2.203462E-01
2.074672E-01
1.901729E-01
1.785541E-01
1.601476E-01
1.482152E-01
1.377674E-01
1.222562E-01
1.096709E-01
9.820407E-02
8.849275E-02
8.113972E-02
6.711152E-02
5.867914E-02
5.092891E-02
4.507152E-02
3.892434E-02
3.387779E-02
2.988605E-02
2.638132E-02
2.331244E-02
2.104129E-02
1.802757E-02
1.509612E-02
1.322322E-02
1.163648E-02
1.021926E-02
8.858075E-03
7.944443E-03
7.142287E-03
6.758028E-03
5.853404E-03
4.533162E-03
4.492311E-03
2.511252E-03
3.154809E-03
2.641986E-03
2.634200E-03
1.531824E-03
1.238630E-03
9.522737E-04
8.500503E-04
6.920787E-04
3.944986E-04
3.977764E-04
3.467321E-04
7.850416E-04
1.696504E-04
3.855273E-04
6.285645E-05
3.312593E-05
2.538191E-05
7.888253E-05
1.511984E-04
9.166062E-05
1.062104E-04
-5.144771E-05
4.427960E-05
3.243640E-04
8.527997E-04
3.824141E-04
-2.552800E-04
-3.722124E-04
1.519173E-03
2.556626E-03
2.291865E-03
2.101063E-03
2.883935E-03
2.074730E-02
4.217787E-02
1.366724E-02
7.518141E-03
1.660007E-02
-3.127575E-02
3.782655E-03
4.454545E-03
4.706417E-03
3.917252E-03
4.562955E-03
5.687868E-03
6.855669E-03
7.084377E-03
9.125631E-03
1.109527E-02
1.110229E-02
1.296010E-02
1.446928E-02
1.571191E-02
1.834483E-02
2.092230E-02
2.247763E-02
2.750221E-02
3.170958E-02
3.446937E-02
4.071395E-02
4.689368E-02
5.272887E-02
6.180234E-02
6.840049E-02
7.802473E-02
8.678263E-02
9.720687E-02
1.088452E-01
1.189064E-01
1.302802E-01
1.440661E-01
1.578913E-01
1.721919E-01
1.855457E-01
1.994761E-01
2.159853E-01
2.317513E-01
2.458346E-01
2.633043E-01
2.765076E-01
2.907631E-01
3.065623E-01
3.185731E-01
3.334543E-01
3.455234E-01
3.566947E-01
3.691670E-01
3.795795E-01
3.915190E-01
4.021966E-01
4.130991E-01
4.224367E-01
4.357837E-01
4.414789E-01
4.496818E-01
4.578448E-01
4.655959E-01
4.734125E-01
4.783295E-01
4.848346E-01
4.915159E-01
4.957324E-01
5.000319E-01
5.033601E-01
5.073307E-01
5.129882E-01
5.155809E-01
5.192915E-01
5.230549E-01
5.246662E-01
5.287712E-01
5.312671E-01
5.340336E-01
5.358604E-01
5.351986E-01
5.361780E-01
5.381500E-01
5.405308E-01
5.414171E-01
5.410316E-01
5.413909E-01
5.411777E-01
5.396475E-01
5.388950E-01
5.400464E-01
5.409671E-01
5.384730E-01
5.384340E-01
5.349229E-01
5.336196E-01
5.328375E-01
5.332126E-01
5.383690E-01
5.311497E-01
5.235951E-01
5.192646E-01
5.154258E-01
5.130584E-01
5.067463E-01
5.022413E-01
4.972860E-01
4.924503E-01
4.854020E-01
4.783471E-01
4.736715E-01
4.692048E-01
4.641472E-01
4.548513E-01
4.470781E-01
4.353881E-01
4.308606E-01
4.182654E-01
4.078591E-01
3.962308E-01
3.853668E-01
3.748088E-01
3.625824E-01
3.490275E-01
3.361584E-01
3.254179E-01
3.125091E-01
2.957857E-01
2.814876E-01
2.648125E-01
2.495382E-01
2.367915E-01
2.213298E-01
2.078677E-01
1.926211E-01
1.776231E-01
1.611581E-01
1.500988E-01
1.356529E-01
1.204846E-01
1.116244E-01
1.001757E-01
8.726113E-02
7.799584E-02
6.631418E-02
5.829398E-02
5.105754E-02
4.467908E-02
3.839326E-02
3.432141E-02
2.929345E-02
2.605723E-02
2.359651E-02
2.055910E-02
1.772258E-02
1.521705E-02
1.367065E-02
1.204051E-02
1.118026E-02
9.461953E-03
7.636585E-03
7.322695E-03
6.313515E-03
5.979032E-03
4.348750E-03
4.065954E-03
3.427248E-03
3.656400E-03
2.777822E-03
1.867936E-03
1.144214E-03
5.853166E-04
6.022659E-04
5.105591E-04
5.323415E-04
1.993753E-04
5.750952E-04
4.328601E-04
3.613544E-04
2.337851E-04
1.785584E-04
8.810787E-05
1.286804E-04
1.809719E-04
1.959761E-04
2.889139E-04
1.827103E-04
3.151048E-04
1.463316E-04
4.593491E-04
4.706481E-04
4.475267E-04
5.034251E-04
7.543471E-04
1.102225E-03
1.762702E-03
1.462686E-03
1.167696E-03
1.102061E-03
1.788077E-03
4.028163E-02
2.036928E-02
1.604578E-02
2.921676E-02
-6.317583E-03
6.881622E-03
3.150506E-03
4.013790E-03
4.222891E-03
5.133586E-03
5.301283E-03
6.057893E-03
6.236646E-03
6.910512E-03
8.737751E-03
9.418274E-03
1.081637E-02
1.081771E-02
1.332853E-02
1.495098E-02
1.793921E-02
2.176914E-02
2.356492E-02
2.803413E-02
3.114697E-02
3.474568E-02
4.128485E-02
4.548986E-02
5.373255E-02
6.071704E-02
6.750691E-02
7.717474E-02
8.498123E-02
9.760205E-02
1.093844E-01
1.198166E-01
1.303531E-01
1.435505E-01
1.577936E-01
1.729392E-01
1.872059E-01
1.989229E-01
2.148088E-01
2.327175E-01
2.485708E-01
2.622648E-01
2.742242E-01
2.881021E-01
3.054751E-01
3.186029E-01
3.313825E-01
3.431982E-01
3.557678E-01
3.693444E-01
3.796370E-01
3.932507E-01
4.030536E-01
4.128016E-01
4.235988E-01
4.353284E-01
4.410050E-01
4.496490E-01
4.559095E-01
4.653880E-01
4.721606E-01
4.784762E-01
4.833788E-01
4.897966E-01
4.972750E-01
5.034164E-01
5.059822E-01
5.086114E-01
5.129987E-01
5.155953E-01
5.185383E-01
5.233383E-01
5.249326E-01
5.281494E-01
5.301949E-01
5.340471E-01
5.359808E-01
5.367131E-01
5.350458E-01
5.396137E-01
5.405365E-01
5.401758E-01
5.419364E-01
5.415851E-01
5.400985E-01
5.395979E-01
5.393018E-01
5.411902E-01
5.409689E-01
5.395368E-01
5.367526E-01
5.337856E-01
5.345406E-01
5.318147E-01
5.307820E-01
5.314691E-01
5.279732E-01
5.230917E-01
5.191789E-01
5.154721E-01
5.131327E-01
5.079173E-01
5.015611E-01
4.961825E-01
4.915538E-01
4.838660E-01
4.777736E-01
4.734327E-01
4.691132E-01
4.639544E-01
4.557097E-01
4.472873E-01
4.379456E-01
4.294620E-01
4.203962E-01
4.096719E-01
3.965128E-01
3.853404E-01
3.754572E-01
3.625012E-01
3.493062E-01
3.380349E-01
3.240920E-01
3.085375E-01
2.949704E-01
2.805799E-01
2.661358E-01
2.535410E-01
2.388910E-01
2.212288E-01
2.046820E-01
1.915197E-01
1.767980E-01
1.619896E-01
1.473815E-01
1.328403E-01
1.223663E-01
1.096553E-01
9.815446E-02
8.655184E-02
7.753266E-02
6.720417E-02
5.804652E-02
5.148887E-02
4.662816E-02
3.975860E-02
3.317609E-02
2.929156E-02
2.645485E-02
2.367923E-02
1.952704E-02
1.704446E-02
1.502956E-02
1.419527E-02
1.242749E-02
1.016729E-02
8.744561E-03
7.757366E-03
6.548542E-03
5.984624E-03
6.316659E-03
4.250210E-03
3.357449E-03
2.912386E-03
3.203053E-03
2.660835E-03
1.881370E-03
1.346101E-03
1.546491E-03
9.369924E-04
2.599173E-04
4.030576E-04
3.839759E-04
7.718314E-04
7.513130E-04
6.976503E-04
4.755699E-04
3.989715E-04
3.596619E-04
6.446856E-04
5.616387E-04
3.289310E-04
7.937560E-04
9.456976E-04
9.631479E-04
1.107981E-03
6.971336E-04
1.216239E-03
4.703287E-04
4.801026E-04
1.472793E-04
-3.601599E-04
1.294224E-03
1.107025E-03
6.177766E-04
1.106152E-03
7.143835E-04
-1.186851E-02
5.101248E-02
3.788595E-02
2.750643E-02
-5.120243E-02
3.262724E-03
2.712491E-03
2.827007E-03
4.386005E-03
5.282485E-03
5.531703E-03
6.344312E-03
6.577999E-03
7.871392E-03
8.206311E-03
8.945168E-03
1.016796E-02
1.127211E-02
1.298561E-02
1.443863E-02
1.704062E-02
2.072092E-02
2.279807E-02
2.797151E-02
2.998122E-02
3.512752E-02
4.100339E-02
4.472117E-02
5.183169E-02
5.862196E-02
6.637072E-02
7.674714E-02
8.560221E-02
9.820241E-02
1.080703E-01
1.196683E-01
1.334357E-01
1.443958E-01
1.582349E-01
1.716546E-01
1.865070E-01
2.024480E-01
2.153016E-01
2.319948E-01
2.478303E-01
2.614881E-01
2.764405E-01
2.886077E-01
3.050484E-01
3.213267E-01
3.324063E-01
3.460884E-01
3.560176E-01
3.698571E-01
3.808900E-01
3.929238E-01
4.044825E-01
4.146942E-01
4.267976E-01
4.328663E-01
4.425142E-01
4.491037E-01
4.564839E-01
4.623188E-01
4.705760E-01
4.789364E-01
4.841973E-01
4.903798E-01
4.962454E-01
5.012856E-01
5.056469E-01
5.081531E-01
5.121140E-01
5.150106E-01
5.204375E-01
5.228149E-01
5.240952E-01
5.284692E-01
5.279251E-01
5.326183E-01
5.343975E-01
5.355027E-01
5.365861E-01
5.394150E-01
5.406598E-01
5.422386E-01
5.420343E-01
5.401198E-01
5.398030E-01
5.406978E-01
5.404961E-01
5.402056E-01
5.399386E-01
5.385141E-01
5.371204E-01
5.343102E-01
5.339091E-01
5.317978E-01
5.289298E-01
5.289385E-01
5.273668E-01
5.230447E-01
5.184725E-01
5.140737E-01
5.109080E-01
5.073700E-01
5.021121E-01
4.948653E-01
4.931319E-01
4.855406E-01
4.802565E-01
4.756077E-01
4.657332E-01
4.624317E-01
4.554629E-01
4.463494E-01
4.354397E-01
4.284058E-01
4.165290E-01
4.107278E-01
3.974861E-01
3.872930E-01
3.737315E-01
3.604152E-01
3.482709E-01
3.374964E-01
3.240841E-01
3.079708E-01
2.954805E-01
2.805894E-01
2.667537E-01
2.507336E-01
2.366190E-01
2.215665E-01
2.057339E-01
1.910118E-01
1.751816E-01
1.616731E-01
1.487632E-01
1.325586E-01
1.203930E-01
1.103430E-01
9.770686E-02
8.665859E-02
7.639421E-02
6.668092E-02
5.879475E-02
5.152627E-02
4.486194E-02
3.952056E-02
3.424725E-02
3.023210E-02
2.685450E-02
2.303505E-02
1.965292E-02
1.702853E-02
1.570764E-02
1.418696E-02
1.260804E-02
1.035867E-02
9.080883E-03
8.402978E-03
6.850219E-03
5.314320E-03
5.761502E-03
4.034212E-03
3.846869E-03
2.606311E-03
3.453214E-03
2.601445E-03
2.079033E-03
1.482190E-03
8.370222E-04
1.415281E-03
1.489664E-03
6.197410E-04
6.350799E-04
8.246830E-04
3.514576E-04
5.874627E-04
3.611810E-04
4.249758E-04
4.089676E-04
5.181485E-04
6.710963E-04
5.754206E-04
4.472773E-04
3.585996E-04
1.033250E-03
8.265367E-04
9.685548E-04
3.519854E-04
4.279164E-04
3.970796E-04
-4.537180E-04
-1.498538E-03
1.003444E-03
9.343525E-04
1.359438E-03
1.215833E-03
1.272042E-03
3.061344E-03
3.175182E-02
2.222569E-02
1.784330E-02
4.235857E-03
1.863721E-03
2.146021E-03
2.913965E-03
3.934904E-03
5.215703E-03
5.911379E-03
6.912118E-03
7.387621E-03
8.525845E-03
8.874701E-03
8.805935E-03
9.522424E-03
1.138263E-02
1.340898E-02
1.524679E-02
1.661418E-02
1.931638E-02
2.367193E-02
2.723232E-02
2.995126E-02
3.467453E-02
4.110552E-02
4.530738E-02
5.115009E-02
5.922796E-02
6.601733E-02
7.756150E-02
8.618363E-02
9.641826E-02
1.078101E-01
1.187577E-01
1.336849E-01
1.444857E-01
1.594266E-01
1.715695E-01
1.841087E-01
2.021232E-01
2.170339E-01
2.320687E-01
2.466660E-01
2.616425E-01
2.772190E-01
2.890933E-01
3.053912E-01
3.214044E-01
3.338362E-01
3.458399E-01
3.562582E-01
3.683972E-01
3.811742E-01
3.913155E-01
4.060632E-01
4.161851E-01
4.255586E-01
4.340836E-01
4.432094E-01
4.486602E-01
4.545660E-01
4.617888E-01
4.703073E-01
4.767019E-01
4.845405E-01
4.896042E-01
4.971072E-01
5.006493E-01
5.034541E-01
5.077151E-01
5.134931E-01
5.175932E-01
5.208493E-01
5.226772E-01
5.239977E-01
5.271682E-01
5.276844E-01
5.321889E-01
5.328711E-01
5.354420E-01
5.364114E-01
5.374552E-01
5.381078E-01
5.390627E-01
5.421794E-01
5.401353E-01
5.397283E-01
5.399802E-01
5.400794E-01
5.403995E-01
5.395904E-01
5.390172E-01
5.373541E-01
5.338426E-01
5.317139E-01
5.314838E-01
5.280922E-01
5.269658E-01
5.265827E-01
5.231103E-01
5.182581E-01
5.150495E-01
5.116514E-01
5.068520E-01
5.016258E-01
4.949190E-01
4.921760E-01
4.856515E-01
4.800708E-01
4.741276E-01
4.674512E-01
4.611066E-01
4.554163E-01
4.440477E-01
4.363323E-01
4.290434E-01
4.167375E-01
4.070466E-01
3.975971E-01
3.871875E-01
3.746275E-01
3.628492E-01
3.512117E-01
3.422614E-01
3.244466E-01
3.069729E-01
2.956272E-01
2.816832E-01
2.666084E-01
2.506752E-01
2.336830E-01
2.208090E-01
2.066337E-01
1.917793E-01
1.760251E-01
1.614083E-01
1.471548E-01
1.342025E-01
1.205280E-01
1.093885E-01
9.589765E-02
8.544478E-02
7.613224E-02
6.815556E-02
5.885938E-02
5.178710E-02
4.453283E-02
4.027575E-02
3.390188E-02
3.052612E-02
2.714495E-02
2.276675E-02
2.064058E-02
1.724023E-02
1.547326E-02
1.352741E-02
1.199880E-02
1.087166E-02
9.406628E-03
7.549811E-03
6.655989E-03
6.061755E-03
5.638767E-03
4.628573E-03
3.432142E-03
3.764307E-03
3.767005E-03
3.172406E-03
2.303771E-03
1.735111E-03
1.742493E-03
6.450233E-04
1.150409E-03
8.990795E-04
5.391538E-04
3.292252E-04
7.417352E-04
1.148407E-03
6.631263E-04
7.777971E-04
9.075235E-04
8.692315E-04
9.017542E-04
4.074687E-04
1.913552E-04
3.068228E-04
5.460211E-04
3.112408E-04
4.673066E-04
3.076424E-04
3.264389E-04
4.443720E-04
-8.744492E-04
-2.386496E-03
1.780387E-03
1.680780E-03
2.170736E-03
7.749454E-04
1.140753E-03
1.239854E-03
1.235682E-02
3.958259E-02
-8.446981E-03
6.373114E-03
2.187234E-03
2.844244E-03
2.364646E-03
3.059118E-03
4.928085E-03
6.381677E-03
6.387615E-03
6.945692E-03
8.074832E-03
9.095254E-03
9.403756E-03
1.022675E-02
1.055909E-02
1.321221E-02
1.487494E-02
1.718264E-02
2.000774E-02
2.370608E-02
2.804482E-02
3.080140E-02
3.456577E-02
3.989490E-02
4.595405E-02
5.359970E-02
6.081622E-02
6.860485E-02
7.719342E-02
8.564852E-02
9.509684E-02
1.088254E-01
1.201495E-01
1.332265E-01
1.459486E-01
1.579662E-01
1.732351E-01
1.850188E-01
1.995122E-01
2.166838E-01
2.352230E-01
2.478175E-01
2.628285E-01
2.786486E-01
2.901151E-01
3.045528E-01
3.191857E-01
3.328617E-01
3.442668E-01
3.590581E-01
3.660640E-01
3.818346E-01
3.932233E-01
4.059866E-01
4.143105E-01
4.250272E-01
4.343372E-01
4.449391E-01
4.460757E-01
4.533408E-01
4.641000E-01
4.709335E-01
4.794956E-01
4.969534E-01
4.916769E-01
4.950152E-01
5.015261E-01
5.048395E-01
5.086570E-01
5.133977E-01
5.192035E-01
5.226184E-01
5.229653E-01
5.231372E-01
5.267004E-01
5.275308E-01
5.306659E-01
5.324502E-01
5.343326E-01
5.356554E-01
5.351108E-01
5.368537E-01
5.391789E-01
5.416120E-01
5.408897E-01
5.405915E-01
5.393092E-01
5.390555E-01
5.388629E-01
5.395808E-01
5.389848E-01
5.376979E-01
5.352787E-01
5.333098E-01
5.305072E-01
5.291255E-01
5.256303E-01
5.230224E-01
5.218392E-01
5.173557E-01
5.148599E-01
5.127608E-01
5.075236E-01
5.012451E-01
4.959637E-01
4.908579E-01
4.859279E-01
4.804879E-01
4.731326E-01
4.673910E-01
4.617758E-01
4.524816E-01
4.430926E-01
4.351265E-01
4.267666E-01
4.173412E-01
4.044922E-01
3.955024E-01
3.848458E-01
3.750682E-01
3.638397E-01
3.516920E-01
3.390889E-01
3.266035E-01
3.079628E-01
2.953062E-01
2.815950E-01
2.653617E-01
2.513598E-01
2.337536E-01
2.208367E-01
2.046313E-01
1.888921E-01
1.752493E-01
1.616079E-01
1.484299E-01
1.333386E-01
1.209731E-01
1.100438E-01
9.843735E-02
8.871790E-02
7.476843E-02
6.671361E-02
5.862784E-02
5.142657E-02
4.483808E-02
3.957668E-02
3.356316E-02
2.973277E-02
2.699912E-02
2.259690E-02
2.006447E-02
1.728401E-02
1.582743E-02
1.343029E-02
1.211370E-02
1.049272E-02
9.047090E-03
8.179739E-03
7.559556E-03
6.654425E-03
5.481074E-03
5.580553E-03
5.450139E-03
4.681795E-03
3.795542E-03
3.185236E-03
2.536514E-03
1.552585E-03
1.590814E-03
9.846309E-04
9.467409E-04
7.359295E-04
1.235405E-03
5.189285E-04
4.202864E-04
4.136904E-04
5.831205E-04
2.402244E-04
4.133036E-04
8.234229E-04
2.197935E-03
1.141263E-04
2.162413E-04
3.963788E-04
4.693006E-04
4.634865E-04
1.159745E-03
3.635407E-04
5.831707E-04
1.246754E-03
-1.611579E-03
-4.707715E-03
1.782986E-03
9.263297E-04
1.118859E-03
1.026673E-03
9.271833E-04
1.042627E-03
1.601082E-03
1.390773E-02
1.825733E-03
2.115568E-03
2.050356E-03
2.400316E-03
3.310400E-03
3.278341E-03
3.720465E-03
4.853427E-03
6.001281E-03
6.119003E-03
7.268609E-03
8.495546E-03
9.726241E-03
1.026089E-02
1.184554E-02
1.309294E-02
1.452263E-02
1.680434E-02
2.009230E-02
2.416477E-02
2.788417E-02
3.042773E-02
3.498560E-02
3.971772E-02
4.405215E-02
5.226232E-02
6.192810E-02
7.001942E-02
7.774826E-02
8.654441E-02
9.606401E-02
1.097299E-01
1.199761E-01
1.325172E-01
1.457203E-01
1.571612E-01
1.722533E-01
1.879262E-01
2.031189E-01
2.162822E-01
2.329396E-01
2.455023E-01
2.614908E-01
2.750844E-01
2.895699E-01
3.054049E-01
3.156352E-01
3.337738E-01
3.443455E-01
3.565424E-01
3.661498E-01
3.793825E-01
3.910309E-01
4.029900E-01
4.144169E-01
4.226144E-01
4.336159E-01
4.431455E-01
4.484316E-01
4.550059E-01
4.644196E-01
4.697181E-01
4.788815E-01
4.938577E-01
4.907580E-01
4.948430E-01
5.017049E-01
5.044645E-01
5.086848E-01
5.131429E-01
5.183598E-01
5.206810E-01
5.218323E-01
5.233480E-01
5.268230E-01
5.292009E-01
5.324014E-01
5.341467E-01
5.338711E-01
5.342358E-01
5.337407E-01
5.354022E-01
5.378841E-01
5.401835E-01
5.425256E-01
5.440106E-01
5.409615E-01
5.388649E-01
5.379814E-01
5.385563E-01
5.386872E-01
5.353860E-01
5.351191E-01
5.331695E-01
5.310203E-01
5.325500E-01
5.281042E-01
5.232069E-01
5.212813E-01
5.176733E-01
5.169904E-01
5.137828E-01
5.084597E-01
5.045139E-01
4.956702E-01
4.904505E-01
4.872233E-01
4.834147E-01
4.732877E-01
4.688059E-01
4.616384E-01
4.554800E-01
4.447237E-01
4.358771E-01
4.264636E-01
4.209191E-01
4.060310E-01
3.970555E-01
3.839810E-01
3.746955E-01
3.629868E-01
3.498684E-01
3.364818E-01
3.257512E-01
3.106845E-01
2.965168E-01
2.811829E-01
2.651017E-01
2.492785E-01
2.331878E-01
2.202945E-01
2.043525E-01
1.884989E-01
1.754476E-01
1.617932E-01
1.477882E-01
1.337527E-01
1.207459E-01
1.103525E-01
9.744456E-02
8.745263E-02
7.579104E-02
6.704138E-02
5.895721E-02
5.085000E-02
4.493677E-02
3.995742E-02
3.461134E-02
3.053258E-02
2.514522E-02
2.260009E-02
2.042705E-02
1.733293E-02
1.499576E-02
1.481386E-02
1.286715E-02
1.058944E-02
8.930485E-03
7.512078E-03
6.928926E-03
6.594841E-03
5.990618E-03
4.928950E-03
4.877278E-03
4.337132E-03
4.145958E-03
2.283014E-03
1.818364E-03
1.911818E-03
1.259770E-03
1.257170E-03
6.890154E-04
5.926763E-04
1.030613E-03
7.009700E-04
1.023848E-03
4.441757E-04
3.674698E-04
2.226506E-04
3.002449E-04
9.719867E-04
3.022082E-03
8.017954E-04
5.030020E-04
3.183880E-04
3.311555E-04
3.906471E-04
7.582421E-04
5.296427E-04
1.327087E-03
2.927647E-04
-3.907533E-03
-9.244266E-03
1.209438E-03
9.296798E-04
1.474025E-03
1.936590E-03
1.269362E-03
1.451582E-03
1.718562E-03
1.603744E-03
1.573078E-03
2.296474E-03
2.471614E-03
2.821706E-03
3.925584E-03
3.181303E-03
4.399249E-03
4.884751E-03
5.535711E-03
6.760199E-03
7.580807E-03
8.633440E-03
9.965237E-03
1.169892E-02
1.254634E-02
1.282689E-02
1.436316E-02
1.699212E-02
1.858610E-02
2.497922E-02
2.679056E-02
3.060233E-02
3.516558E-02
3.833150E-02
4.415198E-02
5.230922E-02
6.017453E-02
6.977698E-02
7.639292E-02
8.609609E-02
9.772731E-02
1.094731E-01
1.184306E-01
1.330657E-01
1.437426E-01
1.587860E-01
1.752758E-01
1.881712E-01
2.029722E-01
2.202974E-01
2.330786E-01
2.458912E-01
2.617979E-01
2.733620E-01
2.892333E-01
3.075250E-01
3.180731E-01
3.336565E-01
3.464453E-01
3.568792E-01
3.673389E-01
3.804800E-01
3.912406E-01
4.023304E-01
4.156720E-01
4.242046E-01
4.332981E-01
4.422826E-01
4.491409E-01
4.569315E-01
4.637714E-01
4.699100E-01
4.770707E-01
4.859798E-01
4.894741E-01
4.960223E-01
5.003472E-01
5.038920E-01
5.095011E-01
5.125463E-01
5.171834E-01
5.213242E-01
5.233039E-01
5.252612E-01
5.273412E-01
5.306550E-01
5.320672E-01
5.336136E-01
5.358507E-01
5.336895E-01
5.335488E-01
5.359881E-01
5.390386E-01
5.408896E-01
5.416851E-01
5.408439E-01
5.412997E-01
5.388910E-01
5.360028E-01
5.357260E-01
5.368843E-01
5.353693E-01
5.335133E-01
5.335049E-01
5.310108E-01
5.310278E-01
5.275635E-01
5.252970E-01
5.195217E-01
5.182422E-01
5.145009E-01
5.117991E-01
5.095001E-01
5.043088E-01
4.999548E-01
4.932527E-01
4.875272E-01
4.820153E-01
4.723273E-01
4.664232E-01
4.591162E-01
4.517374E-01
4.424869E-01
4.345390E-01
4.271492E-01
4.208864E-01
4.072409E-01
3.980192E-01
3.881549E-01
3.751144E-01
3.611131E-01
3.505652E-01
3.353769E-01
3.223117E-01
3.095781E-01
2.951242E-01
2.791218E-01
2.653078E-01
2.492789E-01
2.338201E-01
2.174427E-01
2.047310E-01
1.899905E-01
1.787767E-01
1.627752E-01
1.472483E-01
1.327569E-01
1.218751E-01
1.138320E-01
9.679642E-02
8.758381E-02
7.715080E-02
6.535477E-02
5.748335E-02
4.932184E-02
4.336007E-02
3.789177E-02
3.504525E-02
2.985146E-02
2.498213E-02
2.114711E-02
2.063632E-02
1.656325E-02
1.604114E-02
1.579822E-02
1.225693E-02
1.075650E-02
8.997300E-03
7.694866E-03
7.284688E-03
7.223140E-03
5.996342E-03
5.291085E-03
4.874675E-03
3.942600E-03
3.560965E-03
3.349836E-03
2.574847E-03
2.469823E-03
1.549891E-03
1.074375E-03
6.516711E-04
8.193519E-04
1.029170E-03
3.877100E-04
6.690087E-04
5.409985E-04
1.676303E-04
4.748137E-04
3.920523E-04
2.033373E-04
1.056074E-03
4.504743E-04
3.224077E-04
5.512181E-04
7.809896E-04
5.231410E-04
9.982939E-04
5.114472E-04
6.141747E-04
1.916651E-03
-2.912525E-02
-6.255382E-02
1.310085E-03
1.256624E-03
5.765087E-04
7.465819E-04
1.039843E-03
9.513046E-04
1.752594E-03
1.425863E-03
1.392816E-03
1.826666E-03
2.331096E-03
2.910878E-03
4.356429E-03
4.835073E-03
5.757012E-03
5.474232E-03
5.104439E-03
6.312780E-03
6.937303E-03
8.889623E-03
1.001137E-02
1.075532E-02
1.197313E-02
1.327285E-02
1.480351E-02
1.637952E-02
1.872546E-02
2.386119E-02
2.691571E-02
3.075529E-02
3.625356E-02
3.890725E-02
4.367765E-02
5.276187E-02
5.951337E-02
6.842626E-02
7.695918E-02
8.741624E-02
9.702506E-02
1.079600E-01
1.203717E-01
1.320994E-01
1.433399E-01
1.565447E-01
1.744265E-01
1.879190E-01
2.028971E-01
2.179267E-01
2.339350E-01
2.493935E-01
2.641916E-01
2.763231E-01
2.903834E-01
3.073497E-01
3.186616E-01
3.329591E-01
3.477781E-01
3.579879E-01
3.680008E-01
3.819730E-01
3.925378E-01
4.010284E-01
4.133859E-01
4.232332E-01
4.317875E-01
4.466400E-01
4.497827E-01
4.574343E-01
4.641057E-01
4.702839E-01
4.767001E-01
4.830115E-01
4.891082E-01
4.954712E-01
4.993850E-01
5.053708E-01
5.096848E-01
5.135685E-01
5.165634E-01
5.210945E-01
5.229778E-01
5.250787E-01
5.277683E-01
5.298049E-01
5.311845E-01
5.324414E-01
5.333850E-01
5.347045E-01
5.371577E-01
5.384877E-01
5.416421E-01
5.409579E-01
5.406320E-01
5.410436E-01
5.414360E-01
5.400830E-01
5.363570E-01
5.351907E-01
5.360614E-01
5.359242E-01
5.334037E-01
5.328328E-01
5.308510E-01
5.275544E-01
5.253657E-01
5.254572E-01
5.216006E-01
5.190457E-01
5.131257E-01
5.106772E-01
5.103183E-01
5.057260E-01
5.011315E-01
4.933175E-01
4.856018E-01
4.788438E-01
4.720530E-01
4.659913E-01
4.582227E-01
4.494598E-01
4.420272E-01
4.329422E-01
4.257843E-01
4.194358E-01
4.099996E-01
3.987445E-01
3.881072E-01
3.758688E-01
3.618208E-01
3.487392E-01
3.350485E-01
3.231439E-01
3.079511E-01
2.961172E-01
2.797693E-01
2.660529E-01
2.485511E-01
2.346880E-01
2.212398E-01
2.053967E-01
1.881472E-01
1.786490E-01
1.656924E-01
1.500700E-01
1.328932E-01
1.225293E-01
1.113999E-01
9.646842E-02
8.650055E-02
7.731544E-02
6.529871E-02
5.840627E-02
5.012476E-02
4.502173E-02
3.949079E-02
3.504968E-02
2.951410E-02
2.506676E-02
2.210192E-02
2.042698E-02
1.667809E-02
1.574401E-02
1.419414E-02
1.225917E-02
1.082089E-02
8.528729E-03
8.084357E-03
7.414374E-03
6.112039E-03
6.109904E-03
5.753349E-03
4.856426E-03
3.575225E-03
2.315822E-03
2.776747E-03
1.980008E-03
2.019999E-03
1.308169E-03
1.038129E-03
1.505556E-03
1.273514E-03
1.044650E-03
1.125469E-04
3.207992E-04
3.633318E-04
5.340251E-04
1.207259E-03
8.051239E-04
1.305949E-03
6.609717E-04
4.557740E-04
4.215789E-04
9.393711E-04
6.687256E-04
6.073579E-04
1.063634E-03
2.807445E-04
4.283162E-04
4.585842E-04
-9.392562E-03
-2.002584E-02
1.280973E-03
7.775074E-04
5.005040E-04
7.928213E-04
1.303807E-03
1.168015E-03
1.372825E-03
1.472214E-03
1.119943E-03
1.749869E-03
2.383757E-03
3.125050E-03
4.174419E-03
3.658973E-03
4.863675E-03
5.849407E-03
5.688179E-03
7.313000E-03
7.583532E-03
9.200890E-03
1.060977E-02
1.079742E-02
1.167632E-02
1.262707E-02
1.531796E-02
1.742283E-02
2.085683E-02
2.315440E-02
2.608063E-02
2.976044E-02
3.568638E-02
4.048548E-02
4.617434E-02
5.354973E-02
5.979667E-02
6.867384E-02
7.779969E-02
8.753776E-02
9.739218E-02
1.071259E-01
1.202776E-01
1.304726E-01
1.447073E-01
1.580924E-01
1.731934E-01
1.875708E-01
2.005807E-01
2.186672E-01
2.337538E-01
2.487348E-01
2.654419E-01
2.779491E-01
2.940683E-01
3.070658E-01
3.197903E-01
3.344032E-01
3.449556E-01
3.585332E-01
3.686262E-01
3.822079E-01
3.921716E-01
4.008798E-01
4.140646E-01
4.224489E-01
4.319848E-01
4.425254E-01
4.514887E-01
4.549719E-01
4.608063E-01
4.705258E-01
4.776634E-01
4.851409E-01
4.912845E-01
4.964875E-01
5.004034E-01
5.061512E-01
5.106696E-01
5.129860E-01
5.163517E-01
5.210804E-01
5.236607E-01
5.253394E-01
5.268167E-01
5.285728E-01
5.303042E-01
5.305396E-01
5.324521E-01
5.365954E-01
5.395161E-01
5.395932E-01
5.418393E-01
5.404988E-01
5.404087E-01
5.406443E-01
5.408635E-01
5.415477E-01
5.376385E-01
5.369533E-01
5.362846E-01
5.363036E-01
5.348261E-01
5.327456E-01
5.303589E-01
5.285457E-01
5.269710E-01
5.248489E-01
5.212172E-01
5.189194E-01
5.151878E-01
5.113776E-01
5.091930E-01
5.045467E-01
4.973251E-01
4.919622E-01
4.859163E-01
4.798832E-01
4.726868E-01
4.654907E-01
4.575386E-01
4.522765E-01
4.436519E-01
4.340833E-01
4.264810E-01
4.200785E-01
4.077938E-01
3.976690E-01
3.880594E-01
3.746323E-01
3.605911E-01
3.491094E-01
3.357279E-01
3.233727E-01
3.065421E-01
2.961507E-01
2.810189E-01
2.662452E-01
2.484511E-01
2.316109E-01
2.203339E-01
2.042861E-01
1.895848E-01
1.772638E-01
1.632269E-01
1.475122E-01
1.354469E-01
1.215175E-01
1.105665E-01
9.688018E-02
8.735127E-02
7.609811E-02
6.708643E-02
6.128266E-02
5.089510E-02
4.456460E-02
3.946889E-02
3.452186E-02
3.043587E-02
2.590827E-02
2.208768E-02
1.956683E-02
1.772295E-02
1.561255E-02
1.399223E-02
1.162930E-02
1.014624E-02
8.908619E-03
8.678835E-03
6.884745E-03
6.371243E-03
6.368578E-03
4.825830E-03
4.748998E-03
2.839610E-03
3.244022E-03
3.108764E-03
2.533655E-03
1.712723E-03
1.309839E-03
1.076162E-03
1.762091E-03
1.091426E-03
8.189744E-04
6.357852E-04
7.689500E-04
1.151678E-03
1.130001E-03
1.069652E-03
7.183463E-04
5.536304E-04
4.462219E-04
4.907139E-04
5.536546E-04
6.459476E-04
4.197883E-04
6.154220E-04
5.965732E-04
6.738626E-04
3.221177E-04
2.791358E-04
-2.875237E-04
-5.893514E-04
1.688254E-03
1.343833E-03
8.724241E-04
1.932121E-03
1.403296E-03
8.688678E-04
1.477694E-03
1.557562E-03
7.945551E-04
2.045581E-03
1.860975E-03
2.718323E-03
2.693409E-03
3.561543E-03
4.675917E-03
5.350704E-03
5.820186E-03
6.564524E-03
7.080923E-03
8.661990E-03
9.386568E-03
1.028833E-02
1.102788E-02
1.347217E-02
1.509644E-02
1.779057E-02
2.125270E-02
2.321470E-02
2.580996E-02
2.990650E-02
3.559722E-02
4.149814E-02
4.667045E-02
5.215694E-02
5.860057E-02
6.771381E-02
7.676240E-02
8.728590E-02
9.694648E-02
1.074334E-01
1.203919E-01
1.313570E-01
1.457996E-01
1.595711E-01
1.736996E-01
1.884655E-01
2.025351E-01
2.178152E-01
2.331592E-01
2.477647E-01
2.633904E-01
2.791075E-01
2.966590E-01
3.066526E-01
3.193526E-01
3.319806E-01
3.491353E-01
3.570970E-01
3.675043E-01
3.827191E-01
3.909737E-01
4.009594E-01
4.169426E-01
4.240657E-01
4.312698E-01
4.428879E-01
4.508722E-01
4.545063E-01
4.625458E-01
4.731415E-01
4.788583E-01
4.842635E-01
4.887467E-01
4.966439E-01
4.991502E-01
5.056402E-01
5.104684E-01
5.125675E-01
5.154618E-01
5.194620E-01
5.225359E-01
5.232834E-01
5.264132E-01
5.290022E-01
5.329278E-01
5.325684E-01
5.336287E-01
5.363238E-01
5.374925E-01
5.375010E-01
5.427038E-01
5.412436E-01
5.401104E-01
5.394662E-01
5.424012E-01
5.403429E-01
5.395530E-01
5.422176E-01
5.417224E-01
5.381303E-01
5.366313E-01
5.353581E-01
5.312622E-01
5.283343E-01
5.283858E-01
5.257354E-01
5.215414E-01
5.189914E-01
5.158893E-01
5.113731E-01
5.070417E-01
5.044129E-01
4.982103E-01
4.908105E-01
4.865410E-01
4.813002E-01
4.760420E-01
4.665769E-01
4.598246E-01
4.543085E-01
4.439728E-01
4.373257E-01
4.269852E-01
4.162665E-01
4.076587E-01
3.984080E-01
3.870575E-01
3.758105E-01
3.624495E-01
3.490763E-01
3.375674E-01
3.224293E-01
3.073342E-01
2.954887E-01
2.791661E-01
2.610504E-01
2.476358E-01
2.342536E-01
2.204291E-01
2.038026E-01
1.907287E-01
1.763996E-01
1.628102E-01
1.498853E-01
1.348243E-01
1.208324E-01
1.105893E-01
9.912111E-02
8.738983E-02
7.693788E-02
6.651301E-02
5.935527E-02
5.119541E-02
4.582530E-02
3.901950E-02
3.392163E-02
2.996098E-02
2.545668E-02
2.233231E-02
1.981366E-02
1.759882E-02
1.537449E-02
1.418655E-02
1.216488E-02
1.051527E-02
8.494179E-03
8.489203E-03
7.052438E-03
6.548805E-03
6.159734E-03
4.858264E-03
5.080744E-03
4.291414E-03
3.740178E-03
3.106300E-03
2.342254E-03
1.774905E-03
1.803446E-03
1.803357E-03
1.193375E-03
8.954661E-04
8.039529E-04
1.136515E-03
1.304106E-03
1.870253E-03
1.539172E-03
1.198702E-03
1.083884E-03
8.160411E-04
7.910754E-04
5.794500E-04
7.889406E-04
6.930663E-04
3.741270E-04
9.544452E-04
8.981497E-04
7.086993E-04
8.085579E-04
6.757127E-04
-8.572967E-05
3.669011E-05
1.502902E-03
8.327109E-04
1.221111E-03
1.478786E-03
1.311099E-03
8.371810E-04
2.334513E-03
2.093964E-03
2.090128E-03
2.348202E-03
2.515448E-03
2.448103E-03
2.848068E-03
3.350511E-03
4.066630E-03
4.966553E-03
5.833653E-03
7.244088E-03
6.996567E-03
8.264241E-03
9.241376E-03
1.136883E-02
1.093470E-02
1.315381E-02
1.521825E-02
1.747621E-02
2.095375E-02
2.318626E-02
2.722987E-02
3.025311E-02
3.548617E-02
4.121199E-02
4.767176E-02
5.232349E-02
5.864785E-02
6.943155E-02
7.763408E-02
8.853663E-02
9.787545E-02
1.078819E-01
1.180331E-01
1.306763E-01
1.455715E-01
1.592283E-01
1.740263E-01
1.880764E-01
2.042771E-01
2.175640E-01
2.326931E-01
2.478116E-01
2.628788E-01
2.792780E-01
2.954651E-01
3.078997E-01
3.213288E-01
3.319326E-01
3.461032E-01
3.560911E-01
3.682499E-01
3.826284E-01
3.932741E-01
4.011584E-01
4.153160E-01
4.225012E-01
4.319016E-01
4.420523E-01
4.485270E-01
4.573285E-01
4.644686E-01
4.732038E-01
4.788896E-01
4.791199E-01
4.886608E-01
4.967477E-01
4.997224E-01
5.037691E-01
5.094013E-01
5.119835E-01
5.141627E-01
5.196460E-01
5.235238E-01
5.245880E-01
5.266781E-01
5.291633E-01
5.330250E-01
5.345695E-01
5.342545E-01
5.354389E-01
5.363642E-01
5.380179E-01
5.409432E-01
5.420100E-01
5.428264E-01
5.417468E-01
5.425588E-01
5.406865E-01
5.422236E-01
5.511796E-01
5.530897E-01
5.400646E-01
5.363463E-01
5.363163E-01
5.322005E-01
5.311672E-01
5.296148E-01
5.263811E-01
5.232382E-01
5.204569E-01
5.173942E-01
5.121908E-01
5.082079E-01
5.040235E-01
4.974865E-01
4.935089E-01
4.882683E-01
4.839192E-01
4.779873E-01
4.676831E-01
4.604870E-01
4.543788E-01
4.426905E-01
4.365716E-01
4.272568E-01
4.159272E-01
4.069899E-01
3.976623E-01
3.878616E-01
3.753192E-01
3.636533E-01
3.493063E-01
3.356312E-01
3.231763E-01
3.085760E-01
2.946990E-01
2.784885E-01
2.628963E-01
2.488745E-01
2.335896E-01
2.181386E-01
2.043962E-01
1.908190E-01
1.763219E-01
1.616091E-01
1.477900E-01
1.316364E-01
1.213945E-01
1.125821E-01
9.851887E-02
8.658318E-02
7.635977E-02
6.654843E-02
5.760393E-02
5.163227E-02
4.701127E-02
4.080353E-02
3.389795E-02
2.996189E-02
2.581012E-02
2.275250E-02
2.029139E-02
1.764551E-02
1.572405E-02
1.375881E-02
1.217029E-02
1.074918E-02
9.054473E-03
8.228234E-03
6.942095E-03
6.671225E-03
6.329310E-03
5.084882E-03
4.655311E-03
4.873540E-03
3.817929E-03
3.116736E-03
2.427162E-03
2.627153E-03
1.981873E-03
1.776900E-03
6.884253E-04
7.478945E-04
9.933494E-04
9.143613E-04
8.790373E-04
1.230994E-03
9.097568E-04
7.370747E-04
7.133643E-04
9.034939E-04
8.440735E-04
6.474337E-04
9.018339E-04
7.279192E-04
9.081611E-04
4.556883E-04
8.027896E-04
7.611738E-04
1.446788E-03
7.599187E-04
3.859808E-04
5.286067E-04
1.317509E-03
8.289292E-04
1.270043E-03
1.440929E-03
1.757078E-03
1.288173E-03
2.379051E-03
3.082804E-03
2.269118E-03
2.005854E-03
2.778865E-03
3.013269E-03
3.821892E-03
4.361426E-03
4.598884E-03
4.554236E-03
5.757541E-03
7.846369E-03
7.623655E-03
8.575163E-03
9.854922E-03
1.146014E-02
1.148539E-02
1.304734E-02
1.612497E-02
1.806498E-02
2.063961E-02
2.249651E-02
2.718557E-02
3.183187E-02
3.517595E-02
4.061521E-02
4.823024E-02
5.201455E-02
6.011178E-02
6.863085E-02
7.797536E-02
8.576766E-02
9.625529E-02
1.083435E-01
1.181657E-01
1.315926E-01
1.445529E-01
1.584488E-01
1.738149E-01
1.899151E-01
2.021108E-01
2.161721E-01
2.349597E-01
2.490010E-01
2.626234E-01
2.755231E-01
2.913248E-01
3.055640E-01
3.204116E-01
3.341969E-01
3.462440E-01
3.584761E-01
3.677137E-01
3.811055E-01
3.935220E-01
4.003504E-01
4.135249E-01
4.227395E-01
4.313426E-01
4.420321E-01
4.510586E-01
4.591626E-01
4.654825E-01
4.721816E-01
4.765809E-01
4.796518E-01
4.892105E-01
4.956102E-01
4.995521E-01
5.033984E-01
5.085971E-01
5.117748E-01
5.155607E-01
5.202028E-01
5.223248E-01
5.249148E-01
5.293292E-01
5.316349E-01
5.339278E-01
5.359224E-01
5.364409E-01
5.361132E-01
5.364343E-01
5.401262E-01
5.426250E-01
5.409250E-01
5.425166E-01
5.437187E-01
5.428680E-01
5.389382E-01
5.404780E-01
5.526306E-01
5.580164E-01
5.406680E-01
5.367149E-01
5.369952E-01
5.340597E-01
5.319171E-01
5.291599E-01
5.254243E-01
5.229504E-01
5.234360E-01
5.196353E-01
5.143910E-01
5.079358E-01
5.035615E-01
5.010540E-01
4.941392E-01
4.907853E-01
4.839158E-01
4.786052E-01
4.692045E-01
4.632800E-01
4.524076E-01
4.424777E-01
4.360356E-01
4.267412E-01
4.152659E-01
4.058262E-01
3.968865E-01
3.890411E-01
3.754246E-01
3.624028E-01
3.500479E-01
3.355104E-01
3.228706E-01
3.089055E-01
2.957645E-01
2.811568E-01
2.654379E-01
2.492463E-01
2.322892E-01
2.190785E-01
2.053942E-01
1.892345E-01
1.749934E-01
1.611635E-01
1.459536E-01
1.319347E-01
1.221101E-01
1.138417E-01
9.888278E-02
8.709044E-02
7.679215E-02
6.647697E-02
5.816853E-02
5.176615E-02
4.582760E-02
4.242562E-02
3.325345E-02
2.884480E-02
2.563503E-02
2.145573E-02
1.966321E-02
1.660503E-02
1.571239E-02
1.268386E-02
1.178594E-02
1.110202E-02
9.388932E-03
8.566151E-03
7.885297E-03
6.650880E-03
6.431186E-03
5.510507E-03
5.068456E-03
4.370807E-03
3.574559E-03
2.663080E-03
1.603105E-03
1.461107E-03
1.552549E-03
1.032408E-03
3.525097E-04
1.125387E-03
9.885188E-04
7.498227E-04
8.897368E-04
7.482885E-04
6.657210E-04
3.639582E-04
4.646969E-05
4.393841E-04
7.672925E-04
1.044510E-03
8.120544E-04
8.055429E-04
5.646147E-04
5.005498E-04
4.201371E-04
1.006653E-03
8.195666E-04
8.084084E-04
6.919741E-04
1.020523E-03
4.700559E-04
5.534366E-04
8.270437E-04
1.244585E-03
1.692679E-03
1.456313E-03
1.893821E-03
2.248491E-03
2.399136E-03
1.986090E-03
2.357979E-03
2.914497E-03
4.098672E-03
4.709740E-03
5.086175E-03
5.600447E-03
5.916452E-03
6.756790E-03
8.394112E-03
8.329027E-03
9.583197E-03
1.012477E-02
1.275143E-02
1.422933E-02
1.576629E-02
1.787635E-02
2.062414E-02
2.341303E-02
2.761883E-02
3.174313E-02
3.439704E-02
3.966373E-02
4.708378E-02
5.250416E-02
6.003284E-02
6.698386E-02
7.670259E-02
8.577028E-02
9.623234E-02
1.074516E-01
1.186757E-01
1.328545E-01
1.464392E-01
1.569169E-01
1.718989E-01
1.883622E-01
2.028577E-01
2.160660E-01
2.344397E-01
2.489077E-01
2.630823E-01
2.760875E-01
2.900038E-01
3.061102E-01
3.196521E-01
3.331311E-01
3.443308E-01
3.555987E-01
3.692640E-01
3.811406E-01
3.894604E-01
4.005870E-01
4.139094E-01
4.236508E-01
4.316342E-01
4.401083E-01
4.484624E-01
4.556041E-01
4.634509E-01
4.717279E-01
4.791630E-01
4.811154E-01
4.887914E-01
4.960732E-01
5.000261E-01
5.028646E-01
5.086396E-01
5.121306E-01
5.140645E-01
5.184834E-01
5.219497E-01
5.252723E-01
5.293670E-01
5.314243E-01
5.330373E-01
5.346812E-01
5.357858E-01
5.360682E-01
5.353694E-01
5.384844E-01
5.420587E-01
5.407455E-01
5.412105E-01
5.407573E-01
5.405134E-01
5.392861E-01
5.388880E-01
5.465928E-01
5.544033E-01
5.408365E-01
5.375261E-01
5.363194E-01
5.337910E-01
5.316961E-01
5.294194E-01
5.248882E-01
5.238057E-01
5.206993E-01
5.173289E-01
5.130544E-01
5.070557E-01
5.050249E-01
5.029331E-01
4.958925E-01
4.912605E-01
4.825299E-01
4.762076E-01
4.676507E-01
4.621625E-01
4.535167E-01
4.454124E-01
4.377013E-01
4.268096E-01
4.158147E-01
4.060396E-01
3.979402E-01
3.881897E-01
3.752734E-01
3.631280E-01
3.503980E-01
3.355027E-01
3.234395E-01
3.102882E-01
2.969963E-01
2.789168E-01
2.639878E-01
2.495473E-01
2.338540E-01
2.197306E-01
2.046165E-01
1.870768E-01
1.759472E-01
1.626797E-01
1.469034E-01
1.312357E-01
1.207510E-01
1.105778E-01
9.763235E-02
8.675955E-02
7.493851E-02
6.672695E-02
6.055960E-02
5.316100E-02
4.532499E-02
4.029908E-02
3.443613E-02
2.945318E-02
2.589729E-02
2.257613E-02
2.034580E-02
1.684124E-02
1.533106E-02
1.308747E-02
1.258868E-02
1.182989E-02
9.605543E-03
8.655417E-03
8.245647E-03
7.532968E-03
6.896212E-03
5.631705E-03
4.648652E-03
4.031552E-03
3.478359E-03
2.288146E-03
1.793640E-03
1.828800E-03
1.644703E-03
1.622865E-03
9.609822E-04
7.341013E-04
3.866344E-04
6.823485E-04
9.554289E-04
8.302088E-04
4.618982E-04
3.486384E-04
5.658179E-04
6.594637E-04
5.146806E-04
1.280537E-03
8.293556E-04
1.019264E-03
8.661906E-04
4.936642E-04
1.666706E-04
5.424836E-04
3.726090E-04
4.599713E-04
1.637136E-04
9.650002E-04
6.353801E-04
8.560333E-04
1.120206E-03
1.617412E-03
1.715343E-03
1.582563E-03
1.820026E-03
1.790071E-03
1.851607E-03
3.131297E-03
2.609800E-03
2.887104E-03
4.184155E-03
4.335456E-03
4.749038E-03
5.545374E-03
6.357684E-03
6.278195E-03
6.793277E-03
8.038186E-03
9.334654E-03
1.055936E-02
1.248632E-02
1.335255E-02
1.583997E-02
1.831776E-02
1.990301E-02
2.363804E-02
2.795148E-02
3.143881E-02
3.470943E-02
3.984302E-02
4.490312E-02
5.294716E-02
6.092147E-02
6.650229E-02
7.620955E-02
8.478651E-02
9.675352E-02
1.084890E-01
1.194065E-01
1.318683E-01
1.457843E-01
1.580525E-01
1.735173E-01
1.879364E-01
2.032847E-01
2.171908E-01
2.323529E-01
2.478858E-01
2.623609E-01
2.763682E-01
2.919628E-01
3.055060E-01
3.195229E-01
3.326877E-01
3.436189E-01
3.536213E-01
3.674638E-01
3.802341E-01
3.908319E-01
4.011308E-01
4.129265E-01
4.230483E-01
4.322372E-01
4.408943E-01
4.474696E-01
4.549664E-01
4.630573E-01
4.707529E-01
4.770825E-01
4.816172E-01
4.880082E-01
4.937780E-01
4.985702E-01
5.036014E-01
5.076885E-01
5.135167E-01
5.179694E-01
5.204424E-01
5.227621E-01
5.248773E-01
5.280707E-01
5.314135E-01
5.330964E-01
5.340702E-01
5.360021E-01
5.357620E-01
5.356262E-01
5.392004E-01
5.426991E-01
5.421769E-01
5.405526E-01
5.407790E-01
5.397136E-01
5.400211E-01
5.399358E-01
5.398153E-01
5.436347E-01
5.403636E-01
5.386475E-01
5.366014E-01
5.339344E-01
5.302807E-01
5.285330E-01
5.265856E-01
5.242907E-01
5.201963E-01
5.165236E-01
5.136058E-01
5.073374E-01
5.025953E-01
5.006546E-01
4.958208E-01
4.910279E-01
4.818098E-01
4.760640E-01
4.678191E-01
4.619491E-01
4.539345E-01
4.457998E-01
4.381424E-01
4.281170E-01
4.160982E-01
4.056898E-01
3.959435E-01
3.873518E-01
3.744572E-01
3.637039E-01
3.518388E-01
3.374801E-01
3.247105E-01
3.094864E-01
2.940639E-01
2.766622E-01
2.637469E-01
2.499393E-01
2.339632E-01
2.196542E-01
2.034428E-01
1.893703E-01
1.779009E-01
1.634961E-01
1.466379E-01
1.334039E-01
1.206361E-01
1.107427E-01
9.676712E-02
8.498359E-02
7.394397E-02
6.749131E-02
6.243348E-02
5.294754E-02
4.562947E-02
3.980574E-02
3.424926E-02
2.991566E-02
2.606659E-02
2.237822E-02
1.946088E-02
1.734533E-02
1.590968E-02
1.438430E-02
1.259456E-02
1.007078E-02
8.507504E-03
8.181025E-03
7.097982E-03
7.137901E-03
6.330663E-03
4.197270E-03
3.928543E-03
4.172863E-03
2.956482E-03
2.479272E-03
1.296599E-03
1.018246E-03
9.090922E-04
1.463264E-03
1.293554E-03
4.665685E-04
-2.810066E-05
8.164304E-04
1.227055E-03
9.928609E-04
7.124366E-04
8.109346E-04
1.103303E-03
8.361685E-04
1.258940E-03
9.418145E-04
6.098537E-04
5.113679E-04
9.259333E-04
4.534339E-04
1.613022E-04
8.359284E-04
4.076648E-04
2.854641E-04
5.912742E-04
7.564432E-04
2.495023E-03
1.991417E-03
9.127047E-04
1.971277E-03
1.563729E-03
1.123733E-03
2.639799E-03
1.868290E-03
2.884321E-03
3.564293E-03
3.065128E-03
2.876137E-03
3.960410E-03
3.802984E-03
5.055838E-03
5.481848E-03
5.965225E-03
6.890163E-03
7.377452E-03
7.927627E-03
8.316034E-03
1.016894E-02
1.280366E-02
1.392751E-02
1.683781E-02
1.954125E-02
2.076301E-02
2.346829E-02
2.619947E-02
3.130707E-02
3.478279E-02
4.135359E-02
4.583528E-02
5.160283E-02
6.006289E-02
6.911402E-02
7.744658E-02
8.724749E-02
9.853353E-02
1.096921E-01
1.211519E-01
1.326321E-01
1.466000E-01
1.600936E-01
1.744506E-01
1.878818E-01
2.029223E-01
2.167089E-01
2.340775E-01
2.451964E-01
2.602303E-01
2.736097E-01
2.920024E-01
3.083782E-01
3.200160E-01
3.334333E-01
3.473147E-01
3.565447E-01
3.679106E-01
3.797223E-01
3.927411E-01
4.008019E-01
4.125280E-01
4.227004E-01
4.334801E-01
4.390852E-01
4.473947E-01
4.564530E-01
4.619273E-01
4.723317E-01
4.770451E-01
4.823663E-01
4.890065E-01
4.948061E-01
4.997565E-01
5.032550E-01
5.076615E-01
5.132175E-01
5.171320E-01
5.200437E-01
5.241617E-01
5.281081E-01
5.280988E-01
5.304042E-01
5.353871E-01
5.355929E-01
5.355330E-01
5.375652E-01
5.396383E-01
5.401212E-01
5.417237E-01
5.410555E-01
5.402550E-01
5.398431E-01
5.396988E-01
5.404499E-01
5.396669E-01
5.393282E-01
5.396818E-01
5.386648E-01
5.399240E-01
5.380298E-01
5.334322E-01
5.299706E-01
5.284254E-01
5.272019E-01
5.238549E-01
5.178644E-01
5.137557E-01
5.113519E-01
5.062087E-01
5.015746E-01
4.994484E-01
4.943952E-01
4.876069E-01
4.815965E-01
4.758616E-01
4.684867E-01
4.585173E-01
4.529147E-01
4.447234E-01
4.370891E-01
4.282443E-01
4.166704E-01
4.086920E-01
3.966978E-01
3.830528E-01
3.767420E-01
3.620710E-01
3.510311E-01
3.355926E-01
3.234269E-01
3.085532E-01
2.929333E-01
2.769569E-01
2.632979E-01
2.517394E-01
2.319493E-01
2.209196E-01
2.030131E-01
1.869033E-01
1.745332E-01
1.610442E-01
1.471210E-01
1.328714E-01
1.203580E-01
1.111260E-01
9.636778E-02
8.600650E-02
7.531558E-02
6.679158E-02
5.964150E-02
5.203311E-02
4.637920E-02
4.065909E-02
3.454630E-02
2.876614E-02
2.452073E-02
2.175596E-02
1.940442E-02
1.717136E-02
1.592945E-02
1.579207E-02
1.264355E-02
1.048915E-02
9.019525E-03
8.570203E-03
7.798067E-03
6.634846E-03
5.599567E-03
4.435660E-03
4.750081E-03
4.662866E-03
3.779059E-03
3.299140E-03
2.794126E-03
1.548915E-03
1.321027E-03
8.031909E-04
8.014682E-04
2.780975E-04
2.111992E-04
8.125579E-04
8.822027E-04
2.538670E-04
4.598171E-04
5.721769E-04
8.747498E-04
2.733500E-04
3.805201E-04
4.821399E-04
2.625351E-04
3.295842E-04
4.657500E-04
2.896777E-04
2.888435E-04
5.565902E-04
3.719545E-04
2.140295E-04
2.515099E-04
5.821600E-04
1.538091E-03
1.357988E-03
1.173675E-03
2.002713E-03
1.591658E-03
1.125385E-03
1.878154E-03
1.929778E-03
2.200031E-03
2.569145E-03
2.018952E-03
2.683110E-03
3.644289E-03
4.233832E-03
4.811482E-03
4.816269E-03
6.782012E-03
6.852527E-03
6.990632E-03
8.339747E-03
8.905478E-03
1.047761E-02
1.297553E-02
1.351992E-02
1.499965E-02
1.909875E-02
2.129721E-02
2.337974E-02
2.578737E-02
3.052028E-02
3.469480E-02
4.042330E-02
4.586597E-02
5.224999E-02
6.000628E-02
6.947620E-02
7.770065E-02
8.719002E-02
9.734754E-02
1.089804E-01
1.218564E-01
1.336911E-01
1.464815E-01
1.586867E-01
1.736522E-01
1.863893E-01
2.025921E-01
2.176500E-01
2.335308E-01
2.451406E-01
2.597482E-01
2.729472E-01
2.905496E-01
3.054465E-01
3.192765E-01
3.327357E-01
3.466650E-01
3.586944E-01
3.710480E-01
3.806441E-01
3.919495E-01
4.028652E-01
4.144257E-01
4.241331E-01
4.351533E-01
4.404921E-01
4.480623E-01
4.560876E-01
4.615399E-01
4.707643E-01
4.782879E-01
4.826114E-01
4.916573E-01
4.968963E-01
4.996832E-01
5.030170E-01
5.072821E-01
5.128121E-01
5.156826E-01
5.186903E-01
5.220562E-01
5.252442E-01
5.258500E-01
5.300983E-01
5.352741E-01
5.362690E-01
5.356865E-01
5.380083E-01
5.405474E-01
5.397671E-01
5.399703E-01
5.413006E-01
5.414134E-01
5.391555E-01
5.409668E-01
5.409339E-01
5.402991E-01
5.411955E-01
5.403594E-01
5.390148E-01
5.400419E-01
5.367412E-01
5.329814E-01
5.303729E-01
5.289165E-01
5.270550E-01
5.243422E-01
5.184620E-01
5.137074E-01
5.121220E-01
5.091458E-01
5.036958E-01
4.985744E-01
4.940203E-01
4.873792E-01
4.809123E-01
4.746215E-01
4.669276E-01
4.590278E-01
4.530662E-01
4.458876E-01
4.390898E-01
4.303656E-01
4.201151E-01
4.088199E-01
3.966748E-01
3.865190E-01
3.751360E-01
3.626874E-01
3.483640E-01
3.350242E-01
3.224607E-01
3.065230E-01
2.920958E-01
2.786457E-01
2.632336E-01
2.522734E-01
2.337186E-01
2.182518E-01
2.019087E-01
1.897043E-01
1.743351E-01
1.593964E-01
1.465153E-01
1.316654E-01
1.205063E-01
1.104250E-01
9.652290E-02
8.732923E-02
7.599606E-02
6.697363E-02
5.928724E-02
5.128285E-02
4.638277E-02
4.137392E-02
3.617041E-02
2.877725E-02
2.506538E-02
2.179205E-02
1.986199E-02
1.792463E-02
1.608814E-02
1.467163E-02
1.251354E-02
1.081681E-02
9.168713E-03
8.357026E-03
7.882871E-03
6.637602E-03
5.548661E-03
4.603922E-03
4.076445E-03
4.220845E-03
4.138778E-03
3.857978E-03
2.829806E-03
1.680052E-03
1.681815E-03
1.448195E-03
8.734425E-04
2.962213E-04
7.258066E-04
8.414145E-04
1.195658E-03
6.634965E-04
3.125296E-04
2.296527E-04
8.190095E-04
2.867419E-04
-2.871500E-05
1.359716E-04
1.892787E-04
3.967341E-04
4.884549E-04
3.316759E-04
1.758522E-04
2.824389E-04
1.193413E-04
3.451557E-04
2.228994E-04
3.486892E-04
1.076355E-03
1.822082E-03
1.297955E-03
1.967415E-03
1.752496E-03
1.058532E-03
1.393377E-02
1.179843E-02
2.850860E-03
1.782086E-03
2.696035E-03
3.462492E-03
4.450776E-03
4.636688E-03
4.632230E-03
5.053116E-03
6.709296E-03
7.351305E-03
7.405549E-03
8.365967E-03
8.975167E-03
1.094170E-02
1.322142E-02
1.414326E-02
1.439244E-02
1.774738E-02
2.044843E-02
2.305125E-02
2.562869E-02
3.171991E-02
3.491532E-02
3.951221E-02
4.612255E-02
5.329254E-02
5.944597E-02
6.863326E-02
7.844833E-02
8.842302E-02
9.849790E-02
1.094085E-01
1.222794E-01
1.320906E-01
1.451333E-01
1.588427E-01
1.734371E-01
1.886848E-01
2.019804E-01
2.163747E-01
2.346564E-01
2.485613E-01
2.626893E-01
2.761160E-01
2.880838E-01
3.061923E-01
3.174832E-01
3.340691E-01
3.460585E-01
3.560169E-01
3.681043E-01
3.806062E-01
3.919052E-01
4.020975E-01
4.105627E-01
4.228468E-01
4.344639E-01
4.436955E-01
4.514289E-01
4.580216E-01
4.642022E-01
4.690323E-01
4.782258E-01
4.841943E-01
4.920312E-01
4.979499E-01
5.014570E-01
5.052072E-01
5.081315E-01
5.111665E-01
5.145620E-01
5.180949E-01
5.218786E-01
5.251237E-01
5.265741E-01
5.276703E-01
5.320840E-01
5.341583E-01
5.360525E-01
5.379032E-01
5.377060E-01
5.376684E-01
5.395076E-01
5.427149E-01
5.401035E-01
5.403422E-01
5.419561E-01
5.419568E-01
5.393642E-01
5.418615E-01
5.423342E-01
5.378906E-01
5.378513E-01
5.358441E-01
5.324597E-01
5.299492E-01
5.271436E-01
5.251829E-01
5.223659E-01
5.182317E-01
5.159984E-01
5.120447E-01
5.089522E-01
5.022542E-01
4.979009E-01
4.953515E-01
4.900433E-01
4.824644E-01
4.756837E-01
4.685129E-01
4.629509E-01
4.548568E-01
4.452480E-01
4.363243E-01
4.290263E-01
4.193693E-01
4.068900E-01
3.959544E-01
3.882340E-01
3.737437E-01
3.626531E-01
3.482966E-01
3.355997E-01
3.225323E-01
3.070696E-01
2.915916E-01
2.793334E-01
2.654679E-01
2.497861E-01
2.326125E-01
2.175465E-01
2.035303E-01
1.889087E-01
1.751645E-01
1.602113E-01
1.446773E-01
1.317073E-01
1.203091E-01
1.112570E-01
9.590050E-02
8.645117E-02
7.565643E-02
6.709879E-02
6.067287E-02
5.165691E-02
4.628511E-02
4.133232E-02
3.496243E-02
2.981698E-02
2.548023E-02
2.269612E-02
1.988960E-02
1.814968E-02
1.552403E-02
1.509486E-02
1.196728E-02
1.025778E-02
9.079832E-03
8.074258E-03
6.752469E-03
6.267574E-03
5.017925E-03
4.932578E-03
4.419241E-03
3.960375E-03
3.537811E-03
2.664884E-03
2.330553E-03
2.684746E-03
2.347703E-03
9.844839E-04
9.536818E-04
7.547704E-04
5.613976E-04
4.653397E-04
5.010337E-04
5.613240E-04
4.831568E-04
4.478184E-04
9.022107E-04
4.397627E-04
1.352317E-04
1.699342E-04
4.990110E-04
2.549871E-04
2.270441E-04
2.471260E-04
1.741792E-04
9.088381E-05
1.150845E-04
1.119506E-04
5.822876E-05
1.152184E-04
1.883949E-03
1.683784E-03
2.363345E-03
1.811008E-03
1.146334E-03
-5.364174E-03
-4.710669E-03
-7.688593E-03
-1.290770E-02
-5.556905E-03
2.192956E-03
3.558871E-03
3.996901E-03
4.852176E-03
4.758072E-03
4.917105E-03
6.795614E-03
7.032047E-03
7.703049E-03
7.683804E-03
9.232606E-03
1.068230E-02
1.276835E-02
1.371548E-02
1.393982E-02
1.679599E-02
1.958149E-02
2.269622E-02
2.564464E-02
3.077640E-02
3.543134E-02
3.939472E-02
4.554996E-02
5.344960E-02
5.940843E-02
6.796374E-02
7.889325E-02
8.767650E-02
9.739370E-02
1.098698E-01
1.209752E-01
1.318046E-01
1.448298E-01
1.598137E-01
1.737105E-01
1.888354E-01
2.014837E-01
2.165086E-01
2.347804E-01
2.471299E-01
2.617356E-01
2.782064E-01
2.886579E-01
3.050416E-01
3.160232E-01
3.343445E-01
3.462159E-01
3.563044E-01
3.676344E-01
3.797042E-01
3.918176E-01
4.008258E-01
4.141622E-01
4.262054E-01
4.329952E-01
4.405304E-01
4.497641E-01
4.576896E-01
4.634564E-01
4.698450E-01
4.786432E-01
4.862741E-01
4.908836E-01
4.962088E-01
5.011732E-01
5.045517E-01
5.088360E-01
5.114932E-01
5.157205E-01
5.177270E-01
5.218988E-01
5.238069E-01
5.260334E-01
5.285271E-01
5.309258E-01
5.348716E-01
5.361460E-01
5.355775E-01
5.360039E-01
5.379587E-01
5.413718E-01
5.425088E-01
5.415010E-01
5.424024E-01
5.431591E-01
5.426179E-01
5.418726E-01
5.412774E-01
5.402025E-01
5.357839E-01
5.361249E-01
5.359154E-01
5.341102E-01
5.306243E-01
5.264982E-01
5.246956E-01
5.216386E-01
5.192075E-01
5.154855E-01
5.122707E-01
5.098047E-01
5.014614E-01
4.968968E-01
4.939426E-01
4.889148E-01
4.800910E-01
4.750853E-01
4.688242E-01
4.600376E-01
4.519183E-01
4.464481E-01
4.394344E-01
4.285646E-01
4.194647E-01
4.055427E-01
3.971765E-01
3.872295E-01
3.733004E-01
3.612091E-01
3.486832E-01
3.355471E-01
3.220553E-01
3.079336E-01
2.946819E-01
2.798039E-01
2.632737E-01
2.473762E-01
2.321451E-01
2.179659E-01
2.052374E-01
1.881595E-01
1.742758E-01
1.593068E-01
1.441423E-01
1.318307E-01
1.174037E-01
1.075913E-01
9.737578E-02
8.476375E-02
7.507729E-02
6.576535E-02
5.924356E-02
5.334745E-02
4.487233E-02
3.961169E-02
3.405642E-02
2.937114E-02
2.542369E-02
2.197355E-02
1.925141E-02
1.756644E-02
1.570970E-02
1.400797E-02
1.105180E-02
1.026283E-02
9.101575E-03
8.125780E-03
6.874665E-03
5.339719E-03
5.347853E-03
4.802509E-03
3.937388E-03
3.064110E-03
3.937421E-03
2.485528E-03
2.602960E-03
2.166166E-03
1.791638E-03
7.369414E-04
9.531584E-04
1.169336E-03
1.035471E-03
1.054485E-03
4.477716E-05
1.372185E-04
3.289688E-04
2.056222E-04
4.320216E-04
3.143410E-04
3.955647E-04
3.871594E-04
4.352496E-04
1.800851E-04
1.797611E-04
1.769637E-04
-5.844753E-05
1.789371E-04
1.629857E-04
2.794009E-04
6.637193E-04
1.461051E-03
1.448009E-03
2.290676E-03
2.071354E-03
1.717611E-03
1.844090E-03
4.002229E-02
-2.117982E-02
-2.204033E-02
-3.863490E-02
2.896838E-02
3.308623E-03
2.992863E-03
3.525756E-03
4.725008E-03
4.588190E-03
5.370589E-03
6.689488E-03
6.537512E-03
7.236753E-03
8.332443E-03
9.384791E-03
1.029673E-02
1.172027E-02
1.316329E-02
1.460195E-02
1.590261E-02
1.853929E-02
2.190666E-02
2.639828E-02
2.996082E-02
3.451309E-02
4.027453E-02
4.509592E-02
5.172283E-02
5.967547E-02
6.803841E-02
7.865439E-02
8.639092E-02
9.671779E-02
1.083571E-01
1.195336E-01
1.325122E-01
1.452826E-01
1.589529E-01
1.723534E-01
1.879814E-01
2.041010E-01
2.173616E-01
2.336106E-01
2.474028E-01
2.614934E-01
2.748139E-01
2.896798E-01
3.047618E-01
3.202387E-01
3.332038E-01
3.478273E-01
3.583642E-01
3.700477E-01
3.802038E-01
3.919382E-01
4.023183E-01
4.147924E-01
4.256140E-01
4.326049E-01
4.394005E-01
4.466840E-01
4.555788E-01
4.638126E-01
4.712650E-01
4.758180E-01
4.829037E-01
4.907525E-01
4.957195E-01
4.998894E-01
5.030493E-01
5.084585E-01
5.116879E-01
5.164913E-01
5.190826E-01
5.232283E-01
5.238017E-01
5.261714E-01
5.294374E-01
5.320816E-01
5.337928E-01
5.343844E-01
5.350140E-01
5.369528E-01
5.374234E-01
5.395287E-01
5.420424E-01
5.427838E-01
5.428290E-01
5.440401E-01
5.419167E-01
5.420975E-01
5.403071E-01
5.389078E-01
5.363680E-01
5.358755E-01
5.362270E-01
5.336210E-01
5.325986E-01
5.291621E-01
5.248751E-01
5.216755E-01
5.202155E-01
5.165282E-01
5.132171E-01
5.093961E-01
5.029815E-01
4.983398E-01
4.940656E-01
4.886563E-01
4.793224E-01
4.742144E-01
4.686268E-01
4.601581E-01
4.530767E-01
4.446244E-01
4.374759E-01
4.280723E-01
4.173288E-01
4.052890E-01
3.957475E-01
3.885039E-01
3.738963E-01
3.607850E-01
3.477061E-01
3.340573E-01
3.242785E-01
3.081679E-01
2.930624E-01
2.777594E-01
2.637586E-01
2.482346E-01
2.318406E-01
2.191894E-01
2.049944E-01
1.884778E-01
1.750858E-01
1.595144E-01
1.436512E-01
1.316335E-01
1.183553E-01
1.065909E-01
9.658345E-02
8.515512E-02
7.456437E-02
6.515998E-02
5.940275E-02
5.226927E-02
4.445949E-02
3.844853E-02
3.362969E-02
3.040559E-02
2.635404E-02
2.230723E-02
1.958359E-02
1.750864E-02
1.512266E-02
1.359757E-02
1.098270E-02
9.941606E-03
9.202609E-03
7.728456E-03
6.688844E-03
5.944606E-03
5.040544E-03
4.829161E-03
4.310916E-03
3.877431E-03
4.594821E-03
3.276230E-03
2.935190E-03
2.013222E-03
1.923031E-03
1.751203E-03
1.594938E-03
1.108872E-03
1.276697E-03
1.043649E-03
6.161605E-04
8.030020E-05
8.473584E-05
2.611300E-04
5.125250E-04
7.162066E-04
3.597963E-04
3.900998E-04
1.606353E-04
1.666689E-05
-3.474903E-07
7.871044E-05
-5.904796E-06
-3.604656E-05
1.007410E-04
5.101758E-04
1.073772E-02
2.229992E-02
1.944923E-03
7.479741E-04
1.937394E-03
1.666854E-03
2.236798E-03
7.595152E-02
-3.328991E-02
-2.447420E-02
-4.193588E-02
-3.810868E-02
3.660878E-03
3.411333E-03
3.778229E-03
4.460190E-03
4.496913E-03
4.549014E-03
4.944244E-03
5.614202E-03
6.667853E-03
8.299289E-03
9.268495E-03
1.094153E-02
1.106698E-02
1.272564E-02
1.468398E-02
1.679399E-02
1.966727E-02
2.226845E-02
2.773162E-02
3.087484E-02
3.364069E-02
3.923440E-02
4.640540E-02
5.027771E-02
6.022533E-02
7.082321E-02
7.722599E-02
8.695915E-02
9.671143E-02
1.091994E-01
1.197910E-01
1.340455E-01
1.456983E-01
1.592995E-01
1.769617E-01
1.872768E-01
2.035841E-01
2.165164E-01
2.342575E-01
2.469567E-01
2.620734E-01
2.747408E-01
2.918517E-01
3.068091E-01
3.223076E-01
3.329146E-01
3.463208E-01
3.586500E-01
3.723074E-01
3.806706E-01
3.917800E-01
4.031031E-01
4.140393E-01
4.270485E-01
4.340351E-01
4.412942E-01
4.488436E-01
4.565820E-01
4.637487E-01
4.720557E-01
4.768831E-01
4.828239E-01
4.906754E-01
4.963440E-01
4.995274E-01
5.036919E-01
5.092079E-01
5.117286E-01
5.156924E-01
5.197155E-01
5.230544E-01
5.254672E-01
5.276584E-01
5.299378E-01
5.311238E-01
5.325278E-01
5.357095E-01
5.351107E-01
5.376133E-01
5.382173E-01
5.405379E-01
5.418584E-01
5.419402E-01
5.423793E-01
5.425992E-01
5.435843E-01
5.418697E-01
5.402493E-01
5.379018E-01
5.357039E-01
5.341669E-01
5.340037E-01
5.323443E-01
5.341119E-01
5.287474E-01
5.247993E-01
5.235767E-01
5.198116E-01
5.175968E-01
5.153628E-01
5.110471E-01
5.047189E-01
4.971253E-01
4.924347E-01
4.873656E-01
4.794404E-01
4.727323E-01
4.671809E-01
4.603040E-01
4.530776E-01
4.470433E-01
4.364972E-01
4.262272E-01
4.153921E-01
4.047289E-01
3.954755E-01
3.859082E-01
3.726464E-01
3.614313E-01
3.493709E-01
3.354402E-01
3.221135E-01
3.057752E-01
2.926031E-01
2.780967E-01
2.641483E-01
2.497210E-01
2.318797E-01
2.183656E-01
2.020220E-01
1.899995E-01
1.752084E-01
1.600886E-01
1.426038E-01
1.308105E-01
1.209692E-01
1.118935E-01
9.542721E-02
8.639724E-02
7.491838E-02
6.437551E-02
6.065380E-02
5.164812E-02
4.324445E-02
3.920299E-02
3.350141E-02
2.960373E-02
2.550152E-02
2.250949E-02
1.989707E-02
1.731460E-02
1.603159E-02
1.262286E-02
1.236365E-02
9.703628E-03
8.590350E-03
8.560282E-03
6.935234E-03
5.653973E-03
5.692163E-03
5.671178E-03
4.864242E-03
3.763613E-03
3.984309E-03
2.850364E-03
2.990788E-03
2.072694E-03
1.923095E-03
2.398535E-03
1.768634E-03
1.001701E-03
6.531571E-04
3.861902E-04
2.746682E-04
1.370972E-04
1.097104E-04
1.863212E-04
4.601635E-04
5.678657E-04
2.396032E-04
3.781755E-04
3.118380E-04
2.668455E-04
1.305212E-04
2.349256E-04
-1.145047E-05
6.040745E-05
1.304823E-05
3.160201E-04
3.776272E-03
7.904775E-03
3.642908E-04
1.546888E-03
1.090851E-03
1.888863E-03
2.827342E-03
6.006258E-02
3.239861E-03
-9.463110E-03
-1.099838E-02
-9.983757E-02
-1.430259E-02
3.599911E-03
3.928622E-03
5.156432E-03
4.880717E-03
5.100467E-03
5.418367E-03
7.350999E-03
6.977376E-03
8.626741E-03
8.481658E-03
1.146720E-02
1.255563E-02
1.239247E-02
1.488104E-02
1.685518E-02
1.997710E-02
2.312902E-02
2.739463E-02
3.110499E-02
3.430234E-02
3.968679E-02
4.714852E-02
5.119998E-02
6.029655E-02
6.979113E-02
7.803004E-02
8.742798E-02
9.822151E-02
1.088768E-01
1.199949E-01
1.339397E-01
1.477088E-01
1.608923E-01
1.763020E-01
1.883913E-01
2.036662E-01
2.181477E-01
2.323811E-01
2.464654E-01
2.620925E-01
2.760356E-01
2.906327E-01
3.057242E-01
3.186593E-01
3.331046E-01
3.454244E-01
3.586678E-01
3.728475E-01
3.811714E-01
3.936884E-01
4.044014E-01
4.123118E-01
4.244245E-01
4.322962E-01
4.401970E-01
4.502485E-01
4.583005E-01
4.617351E-01
4.716297E-01
4.770521E-01
4.847015E-01
4.897248E-01
4.955585E-01
5.017683E-01
5.052543E-01
5.084737E-01
5.123022E-01
5.155508E-01
5.190260E-01
5.238505E-01
5.243121E-01
5.276655E-01
5.295265E-01
5.309877E-01
5.319812E-01
5.331524E-01
5.351523E-01
5.379820E-01
5.395703E-01
5.408581E-01
5.406669E-01
5.416068E-01
5.415968E-01
5.436726E-01
5.421215E-01
5.419897E-01
5.397921E-01
5.380433E-01
5.359374E-01
5.343140E-01
5.337351E-01
5.320909E-01
5.313510E-01
5.294141E-01
5.251102E-01
5.236840E-01
5.212499E-01
5.173892E-01
5.136611E-01
5.091351E-01
5.027761E-01
4.975772E-01
4.920769E-01
4.855268E-01
4.805188E-01
4.735755E-01
4.685003E-01
4.610638E-01
4.518040E-01
4.443478E-01
4.362491E-01
4.278347E-01
4.155560E-01
4.043786E-01
3.951296E-01
3.872470E-01
3.748681E-01
3.631490E-01
3.514613E-01
3.339572E-01
3.196815E-01
3.043411E-01
2.934463E-01
2.786362E-01
2.608755E-01
2.486551E-01
2.336691E-01
2.174967E-01
2.034903E-01
1.887392E-01
1.762339E-01
1.609484E-01
1.434754E-01
1.299367E-01
1.191504E-01
1.078534E-01
9.564093E-02
8.540022E-02
7.520328E-02
6.546596E-02
5.979135E-02
4.893399E-02
4.190820E-02
3.834458E-02
3.327238E-02
2.950392E-02
2.562659E-02
2.254900E-02
1.943308E-02
1.673389E-02
1.567971E-02
1.256487E-02
1.198956E-02
1.044923E-02
9.114921E-03
8.040430E-03
6.742204E-03
6.383459E-03
5.453988E-03
5.075665E-03
4.743204E-03
3.984335E-03
2.937096E-03
2.382651E-03
2.499826E-03
2.153679E-03
1.502049E-03
1.523740E-03
1.207101E-03
7.312906E-04
3.374596E-04
6.079894E-04
1.909543E-04
4.528924E-04
-5.469621E-06
2.020833E-04
2.185253E-04
3.874138E-04
2.277203E-04
2.072187E-05
1.476596E-04
3.417196E-04
4.413463E-04
5.073207E-04
3.402585E-04
2.989496E-04
7.543710E-05
6.059117E-05
1.887060E-04
3.612723E-04
-1.371382E-03
1.710133E-04
1.465798E-03
2.280073E-03
2.517826E-03
-6.901064E-02
5.144221E-02
-8.050821E-03
-1.479793E-02
4.401376E-03
-4.133013E-02
3.574557E-03
3.187139E-03
5.630649E-03
5.194762E-03
5.210600E-03
5.717858E-03
6.146833E-03
6.750187E-03
8.745536E-03
8.981754E-03
1.022035E-02
1.206622E-02
1.270084E-02
1.586286E-02
1.738717E-02
1.917884E-02
2.351775E-02
2.737671E-02
3.009007E-02
3.520574E-02
4.030796E-02
4.586287E-02
5.143711E-02
6.015723E-02
6.788455E-02
7.855439E-02
8.830269E-02
9.815235E-02
1.081128E-01
1.187442E-01
1.331432E-01
1.477886E-01
1.622571E-01
1.752112E-01
1.880089E-01
2.023257E-01
2.176429E-01
2.310488E-01
2.472450E-01
2.630363E-01
2.757299E-01
2.899485E-01
3.053932E-01
3.192571E-01
3.334477E-01
3.441198E-01
3.556005E-01
3.702211E-01
3.815552E-01
3.925225E-01
4.039679E-01
4.126449E-01
4.247693E-01
4.330621E-01
4.420763E-01
4.502630E-01
4.577717E-01
4.660832E-01
4.704812E-01
4.761803E-01
4.851433E-01
4.905809E-01
4.951540E-01
5.013157E-01
5.052776E-01
5.085179E-01
5.106232E-01
5.165036E-01
5.190194E-01
5.240210E-01
5.264033E-01
5.284902E-01
5.288497E-01
5.302266E-01
5.322109E-01
5.339083E-01
5.348088E-01
5.385915E-01
5.392253E-01
5.395357E-01
5.409259E-01
5.413691E-01
5.425287E-01
5.436447E-01
5.428962E-01
5.423765E-01
5.401758E-01
5.383659E-01
5.349020E-01
5.329359E-01
5.324644E-01
5.318118E-01
5.304591E-01
5.288635E-01
5.261407E-01
5.238139E-01
5.207029E-01
5.168438E-01
5.112326E-01
5.053742E-01
5.011298E-01
4.959648E-01
4.930817E-01
4.878348E-01
4.796786E-01
4.753738E-01
4.672055E-01
4.611977E-01
4.542982E-01
4.484130E-01
4.425546E-01
4.299997E-01
4.141746E-01
4.056062E-01
3.957387E-01
3.871494E-01
3.725181E-01
3.616485E-01
3.543432E-01
3.365771E-01
3.228574E-01
3.053576E-01
2.937984E-01
2.785884E-01
2.621581E-01
2.475200E-01
2.337044E-01
2.192928E-01
2.034542E-01
1.890704E-01
1.756506E-01
1.605057E-01
1.452101E-01
1.308550E-01
1.184354E-01
1.077616E-01
9.442980E-02
8.663534E-02
7.600856E-02
6.779748E-02
6.004279E-02
5.032698E-02
4.432151E-02
3.942630E-02
3.366435E-02
3.064886E-02
2.647921E-02
2.282771E-02
2.056456E-02
1.791138E-02
1.551659E-02
1.350760E-02
1.153570E-02
1.027274E-02
9.326403E-03
8.797601E-03
7.309171E-03
6.989820E-03
5.261168E-03
5.082192E-03
4.448080E-03
3.549927E-03
3.136942E-03
3.312847E-03
2.467996E-03
2.358086E-03
1.238665E-03
1.280722E-03
6.163408E-04
7.085372E-04
4.657881E-04
1.906560E-04
4.691148E-04
5.290735E-04
1.044605E-04
5.854373E-05
2.247965E-04
1.694424E-04
1.587541E-04
5.297392E-04
8.875848E-05
3.359095E-04
9.712306E-05
9.074923E-05
8.348085E-05
1.073920E-04
6.234364E-05
-2.021082E-05
3.840126E-04
7.237444E-04
-5.045922E-04
1.176054E-03
2.238427E-03
2.863450E-03
9.129616E-03
-6.736353E-02
1.989123E-02
5.469238E-03
4.637122E-04
1.562045E-01
1.334426E-02
3.546949E-03
4.054682E-03
4.400016E-03
4.683774E-03
5.806065E-03
6.050187E-03
5.692636E-03
7.419598E-03
8.449164E-03
9.636209E-03
1.034798E-02
1.190456E-02
1.387941E-02
1.654884E-02
1.910804E-02
2.002600E-02
2.357228E-02
2.730190E-02
3.079593E-02
3.544954E-02
4.053822E-02
4.589352E-02
5.148137E-02
5.942070E-02
6.802220E-02
7.914322E-02
8.915336E-02
9.859442E-02
1.086492E-01
1.198462E-01
1.335600E-01
1.487174E-01
1.622687E-01
1.740148E-01
1.862533E-01
2.024176E-01
2.177809E-01
2.309318E-01
2.455636E-01
2.604541E-01
2.747551E-01
2.909655E-01
3.060949E-01
3.193671E-01
3.334317E-01
3.448117E-01
3.602064E-01
3.678976E-01
3.829735E-01
3.915875E-01
4.026250E-01
4.145454E-01
4.254870E-01
4.383887E-01
4.432823E-01
4.502308E-01
4.589893E-01
4.657626E-01
4.685268E-01
4.748300E-01
4.863116E-01
4.908105E-01
4.931779E-01
4.999541E-01
5.040487E-01
5.071405E-01
5.107345E-01
5.175221E-01
5.203559E-01
5.241115E-01
5.282438E-01
5.302512E-01
5.312410E-01
5.322836E-01
5.301290E-01
5.322990E-01
5.347016E-01
5.369539E-01
5.393844E-01
5.384422E-01
5.409174E-01
5.420111E-01
5.427562E-01
5.440010E-01
5.421983E-01
5.404227E-01
5.403974E-01
5.395690E-01
5.354680E-01
5.332406E-01
5.338524E-01
5.334385E-01
5.297421E-01
5.286819E-01
5.263984E-01
5.252732E-01
5.212342E-01
5.174477E-01
5.105288E-01
5.065796E-01
5.024140E-01
4.986162E-01
4.939036E-01
4.893709E-01
4.807984E-01
4.743649E-01
4.646471E-01
4.591636E-01
4.585613E-01
4.442021E-01
4.478051E-01
4.277353E-01
4.165998E-01
4.094952E-01
3.972872E-01
3.856835E-01
3.728143E-01
3.631908E-01
3.487666E-01
3.369063E-01
3.232400E-01
3.094401E-01
2.938774E-01
2.797737E-01
2.610386E-01
2.479572E-01
2.328340E-01
2.200763E-01
2.039436E-01
1.900147E-01
1.744839E-01
1.614494E-01
1.457938E-01
1.295671E-01
1.178988E-01
1.076316E-01
9.355644E-02
8.599528E-02
7.762173E-02
6.776415E-02
5.941425E-02
5.166120E-02
4.587196E-02
4.034703E-02
3.527706E-02
3.121680E-02
2.676760E-02
2.243049E-02
1.974222E-02
1.731523E-02
1.495230E-02
1.362273E-02
1.173099E-02
1.078841E-02
9.499103E-03
8.971131E-03
7.365430E-03
6.410999E-03
5.794368E-03
4.395499E-03
4.286904E-03
4.276376E-03
2.997489E-03
3.755731E-03
3.822611E-03
2.983505E-03
1.345828E-03
7.341247E-04
8.471693E-04
3.096436E-04
-9.582851E-05
-8.149198E-05
1.732906E-04
1.678430E-04
-7.970614E-05
-4.064958E-05
1.340063E-04
1.135532E-04
1.834111E-04
1.133888E-04
8.312686E-04
6.398369E-04
8.909620E-05
-2.147933E-05
-3.933552E-05
-2.437057E-05
1.418546E-05
2.945426E-04
8.945989E-04
1.623826E-03
9.545967E-04
1.088531E-03
1.796234E-03
1.999109E-03
-1.140682E-03
1.859667E-01
5.726990E-03
5.716340E-04
-7.960717E-03
-2.068658E-02
3.050617E-02
3.879867E-03
3.720786E-03
4.451807E-03
4.928906E-03
5.211454E-03
5.151474E-03
6.807354E-03
7.680301E-03
7.628131E-03
8.856168E-03
1.068737E-02
1.091747E-02
1.410503E-02
1.524454E-02
1.998021E-02
1.984319E-02
2.227352E-02
2.813772E-02
3.070898E-02
3.604099E-02
4.078037E-02
4.490541E-02
5.176092E-02
5.921213E-02
6.791561E-02
7.784859E-02
8.609909E-02
9.783706E-02
1.088986E-01
1.217948E-01
1.356498E-01
1.462458E-01
1.605423E-01
1.749998E-01
1.876778E-01
2.011808E-01
2.148932E-01
2.312972E-01
2.448919E-01
2.597966E-01
2.740254E-01
2.900511E-01
3.063680E-01
3.204444E-01
3.340486E-01
3.462923E-01
3.596367E-01
3.695696E-01
3.830202E-01
3.923415E-01
4.026464E-01
4.144898E-01
4.243725E-01
4.351505E-01
4.418433E-01
4.491233E-01
4.590336E-01
4.635501E-01
4.681544E-01
4.770359E-01
4.849730E-01
4.923752E-01
4.942141E-01
4.994584E-01
5.047303E-01
5.063329E-01
5.114185E-01
5.165737E-01
5.194975E-01
5.239036E-01
5.273743E-01
5.272669E-01
5.320247E-01
5.315681E-01
5.300330E-01
5.311827E-01
5.326659E-01
5.366927E-01
5.391859E-01
5.385954E-01
5.398031E-01
5.416991E-01
5.422235E-01
5.431969E-01
5.419596E-01
5.406352E-01
5.407290E-01
5.394753E-01
5.368220E-01
5.357205E-01
5.356271E-01
5.343089E-01
5.301550E-01
5.286910E-01
5.263593E-01
5.252316E-01
5.226479E-01
5.173920E-01
5.111951E-01
5.071903E-01
5.012968E-01
4.977297E-01
4.945563E-01
4.888451E-01
4.801380E-01
4.739349E-01
4.658789E-01
4.600077E-01
4.577934E-01
4.448545E-01
4.435251E-01
4.305799E-01
4.183775E-01
4.068374E-01
3.960088E-01
3.852735E-01
3.761593E-01
3.630031E-01
3.481800E-01
3.375630E-01
3.230965E-01
3.075295E-01
2.928037E-01
2.780007E-01
2.617396E-01
2.504851E-01
2.321667E-01
2.190887E-01
2.041666E-01
1.884750E-01
1.735783E-01
1.595021E-01
1.452496E-01
1.299198E-01
1.188604E-01
1.092050E-01
9.881479E-02
8.478560E-02
7.906372E-02
6.685615E-02
5.847190E-02
5.185299E-02
4.674231E-02
4.123495E-02
3.331268E-02
2.989056E-02
2.601301E-02
2.196974E-02
1.908458E-02
1.646523E-02
1.452990E-02
1.313026E-02
1.200479E-02
1.129817E-02
9.494296E-03
8.590974E-03
7.497135E-03
7.101265E-03
5.747326E-03
4.778605E-03
4.493552E-03
3.315160E-03
2.675794E-03
3.154035E-03
2.657717E-03
2.138590E-03
1.160434E-03
1.488982E-03
1.198969E-03
3.497588E-04
-1.076692E-04
-2.903712E-05
1.397267E-04
1.999296E-04
2.382421E-04
1.493724E-04
2.965786E-04
4.170603E-04
3.868532E-04
1.040684E-04
3.867098E-04
3.227154E-04
3.350567E-05
-1.104099E-05
1.312629E-05
1.296630E-04
2.727468E-05
2.959699E-04
1.269784E-03
1.932409E-03
-1.758471E-05
1.168551E-03
1.906747E-03
2.540998E-03
1.178917E-02
9.415055E-02
1.534341E-02
4.186646E-04
-7.336447E-03
-7.504398E-03
-2.037326E-02
6.735296E-03
3.763223E-03
4.444005E-03
4.989880E-03
4.862420E-03
5.161101E-03
6.714950E-03
7.454108E-03
8.325929E-03
9.528766E-03
1.057725E-02
1.228171E-02
1.449259E-02
1.582168E-02
1.900376E-02
2.008246E-02
2.325787E-02
2.775984E-02
3.108586E-02
3.593733E-02
3.992297E-02
4.472648E-02
4.965305E-02
5.806706E-02
6.642624E-02
7.610306E-02
8.613197E-02
9.759911E-02
1.087536E-01
1.219614E-01
1.341544E-01
1.459547E-01
1.585331E-01
1.749969E-01
1.871837E-01
2.004772E-01
2.146147E-01
2.310633E-01
2.460354E-01
2.610650E-01
2.764280E-01
2.893243E-01
3.068285E-01
3.198681E-01
3.327539E-01
3.467028E-01
3.577523E-01
3.690008E-01
3.820939E-01
3.916011E-01
4.018105E-01
4.165868E-01
4.235062E-01
4.320364E-01
4.393479E-01
4.482906E-01
4.566433E-01
4.633950E-01
4.711186E-01
4.793206E-01
4.863367E-01
4.922734E-01
4.973176E-01
5.018156E-01
5.036054E-01
5.067288E-01
5.109485E-01
5.160095E-01
5.192631E-01
5.236734E-01
5.265879E-01
5.271338E-01
5.295978E-01
5.306852E-01
5.313863E-01
5.325473E-01
5.337740E-01
5.378480E-01
5.393357E-01
5.377916E-01
5.391082E-01
5.400397E-01
5.403261E-01
5.419687E-01
5.426338E-01
5.398180E-01
5.398746E-01
5.381400E-01
5.384698E-01
5.370264E-01
5.359274E-01
5.355740E-01
5.316812E-01
5.280826E-01
5.273370E-01
5.251520E-01
5.229690E-01
5.174643E-01
5.117005E-01
5.071284E-01
5.035288E-01
4.998459E-01
4.950165E-01
4.883965E-01
4.813941E-01
4.734311E-01
4.666751E-01
4.609031E-01
4.551733E-01
4.450603E-01
4.382261E-01
4.294586E-01
4.199769E-01
4.078453E-01
3.997290E-01
3.865200E-01
3.752722E-01
3.594189E-01
3.467444E-01
3.368952E-01
3.241098E-01
3.086976E-01
2.939719E-01
2.796768E-01
2.645681E-01
2.482363E-01
2.327188E-01
2.186689E-01
2.039873E-01
1.882891E-01
1.759699E-01
1.618732E-01
1.460252E-01
1.312793E-01
1.205930E-01
1.116849E-01
9.601048E-02
8.471076E-02
7.696704E-02
6.728121E-02
6.085472E-02
5.227199E-02
4.458115E-02
4.097588E-02
3.241331E-02
2.902547E-02
2.634912E-02
2.124304E-02
2.078894E-02
1.744475E-02
1.554830E-02
1.273540E-02
1.168865E-02
1.054359E-02
9.331478E-03
8.182562E-03
7.541525E-03
6.280501E-03
4.383550E-03
5.887089E-03
4.297624E-03
3.327351E-03
3.334704E-03
1.844293E-03
2.929703E-03
1.516611E-03
1.731872E-03
1.253890E-03
1.014445E-03
9.637420E-05
4.256504E-04
8.732249E-05
2.238876E-04
2.213014E-04
2.397297E-04
1.750008E-04
2.789277E-04
2.610496E-04
2.461916E-04
3.527176E-04
1.825302E-04
2.196755E-04
1.283739E-04
1.600604E-04
1.151660E-04
1.158843E-04
1.681501E-04
3.949544E-05
1.762406E-04
2.276515E-04
9.397348E-04
2.334332E-03
2.398131E-03
2.003961E-03
4.709044E-03
8.326571E-02
3.015020E-02
3.846264E-03
-7.625250E-03
7.253546E-02
-6.558347E-02
5.864639E-03
3.091597E-03
3.805258E-03
4.925122E-03
5.938045E-03
6.974068E-03
5.761951E-03
7.743825E-03
8.648610E-03
9.602426E-03
1.086523E-02
1.247904E-02
1.342684E-02
1.515530E-02
1.937513E-02
2.177313E-02
2.292893E-02
2.665660E-02
3.097942E-02
3.409110E-02
3.872932E-02
4.411051E-02
5.072314E-02
5.929801E-02
6.782336E-02
7.568676E-02
8.521721E-02
9.534760E-02
1.099431E-01
1.234082E-01
1.343525E-01
1.461656E-01
1.582969E-01
1.726957E-01
1.856359E-01
1.998786E-01
2.162076E-01
2.308053E-01
2.455969E-01
2.624691E-01
2.780859E-01
2.898866E-01
3.057015E-01
3.192009E-01
3.337860E-01
3.453782E-01
3.580197E-01
3.710804E-01
3.804879E-01
3.925517E-01
4.010567E-01
4.180394E-01
4.232009E-01
4.303682E-01
4.360912E-01
4.487996E-01
4.568051E-01
4.609867E-01
4.731082E-01
4.812595E-01
4.867868E-01
4.928068E-01
4.969512E-01
5.009984E-01
5.035533E-01
5.087328E-01
5.114266E-01
5.159742E-01
5.201509E-01
5.247858E-01
5.261980E-01
5.275508E-01
5.288961E-01
5.309803E-01
5.328083E-01
5.342201E-01
5.360637E-01
5.381347E-01
5.382703E-01
5.391790E-01
5.397354E-01
5.398938E-01
5.406999E-01
5.417079E-01
5.423730E-01
5.410488E-01
5.388226E-01
5.364041E-01
5.373289E-01
5.375527E-01
5.374211E-01
5.361154E-01
5.315901E-01
5.288947E-01
5.272569E-01
5.245692E-01
5.232995E-01
5.183824E-01
5.124520E-01
5.072624E-01
5.057450E-01
5.011511E-01
4.935645E-01
4.883252E-01
4.826876E-01
4.763268E-01
4.686698E-01
4.573579E-01
4.531536E-01
4.439420E-01
4.381724E-01
4.287240E-01
4.194521E-01
4.108980E-01
4.012282E-01
3.894792E-01
3.721469E-01
3.567957E-01
3.470569E-01
3.359833E-01
3.200953E-01
3.071485E-01
2.944057E-01
2.804276E-01
2.639794E-01
2.514626E-01
2.321136E-01
2.172950E-01
2.035980E-01
1.875654E-01
1.750416E-01
1.608438E-01
1.452498E-01
1.329259E-01
1.192389E-01
1.098945E-01
9.443793E-02
8.603569E-02
7.569753E-02
6.774433E-02
6.025307E-02
5.204852E-02
4.517157E-02
4.123963E-02
3.400499E-02
2.942770E-02
2.515898E-02
2.118287E-02
2.006426E-02
1.757622E-02
1.532306E-02
1.298496E-02
1.135590E-02
9.996986E-03
8.976030E-03
8.280846E-03
7.376256E-03
6.263713E-03
6.578804E-03
6.002018E-03
4.541831E-03
4.269485E-03
3.014637E-03
3.058654E-03
1.792517E-03
1.509267E-03
2.036665E-03
8.077685E-04
5.821661E-04
4.046643E-04
6.000866E-04
2.761367E-04
1.688188E-04
1.438347E-04
2.817023E-04
1.770218E-04
1.025445E-04
1.948311E-04
2.520010E-04
2.109357E-04
9.329849E-05
2.099728E-04
1.113716E-04
9.107903E-05
1.502293E-04
2.358001E-05
1.050685E-04
1.309957E-04
1.265464E-04
-3.115565E-05
5.151660E-04
1.609475E-03
1.964580E-03
1.903314E-03
-1.970186E-02
3.372591E-02
4.505478E-02
6.494502E-03
-6.098923E-03
-5.362193E-02
5.172665E-02
8.082264E-03
4.186043E-03
4.367152E-03
4.030519E-03
5.603096E-03
6.850384E-03
6.595559E-03
8.097748E-03
9.069689E-03
1.022952E-02
1.064339E-02
1.205376E-02
1.281210E-02
1.481923E-02
1.866922E-02
2.156467E-02
2.390244E-02
2.746655E-02
3.076168E-02
3.376062E-02
3.827072E-02
4.593385E-02
5.080344E-02
5.982272E-02
6.870653E-02
7.749903E-02
8.570247E-02
9.582198E-02
1.079302E-01
1.188009E-01
1.330405E-01
1.467569E-01
1.590896E-01
1.727692E-01
1.841935E-01
1.990807E-01
2.171212E-01
2.305966E-01
2.467148E-01
2.637013E-01
2.803686E-01
2.921016E-01
3.061088E-01
3.191378E-01
3.349702E-01
3.464072E-01
3.583366E-01
3.719602E-01
3.823213E-01
3.944076E-01
4.034008E-01
4.136525E-01
4.225995E-01
4.323673E-01
4.419054E-01
4.477180E-01
4.563966E-01
4.630962E-01
4.713645E-01
4.804752E-01
4.868413E-01
4.920314E-01
4.963680E-01
5.010714E-01
5.040919E-01
5.085577E-01
5.139829E-01
5.151661E-01
5.208565E-01
5.233781E-01
5.246222E-01
5.272136E-01
5.280387E-01
5.290779E-01
5.303932E-01
5.331399E-01
5.354544E-01
5.377572E-01
5.396032E-01
5.401700E-01
5.393830E-01
5.404805E-01
5.400803E-01
5.388311E-01
5.405478E-01
5.414465E-01
5.386994E-01
5.372084E-01
5.374131E-01
5.371767E-01
5.342684E-01
5.318225E-01
5.308844E-01
5.291078E-01
5.273166E-01
5.260831E-01
5.211210E-01
5.165457E-01
5.122771E-01
5.085817E-01
5.043763E-01
5.002120E-01
4.933221E-01
4.875532E-01
4.839608E-01
4.770394E-01
4.675878E-01
4.585945E-01
4.519577E-01
4.445698E-01
4.389488E-01
4.282796E-01
4.174367E-01
4.086637E-01
3.974851E-01
3.888114E-01
3.736456E-01
3.609250E-01
3.479982E-01
3.357457E-01
3.207464E-01
3.077986E-01
2.932561E-01
2.779607E-01
2.627576E-01
2.498500E-01
2.321803E-01
2.178511E-01
2.024716E-01
1.878665E-01
1.766894E-01
1.602211E-01
1.474482E-01
1.340763E-01
1.192163E-01
1.096360E-01
9.521491E-02
8.695314E-02
7.673619E-02
6.837635E-02
6.118919E-02
5.296751E-02
4.498045E-02
3.986124E-02
3.381851E-02
2.922417E-02
2.592412E-02
2.219405E-02
2.028883E-02
1.769685E-02
1.430623E-02
1.308758E-02
1.135434E-02
1.045766E-02
8.896273E-03
7.787439E-03
7.025299E-03
6.120803E-03
6.460984E-03
5.466855E-03
4.607052E-03
4.009329E-03
3.697624E-03
3.103505E-03
1.616421E-03
8.133499E-04
8.041640E-04
8.618829E-04
9.101492E-04
1.903688E-04
8.643878E-04
7.375461E-04
2.641283E-04
4.046090E-04
6.559482E-04
4.199211E-04
9.779462E-05
2.067597E-05
3.239862E-05
5.430217E-05
8.478046E-05
1.243348E-04
-2.941897E-05
-1.387399E-04
6.710376E-06
-3.548221E-05
9.337516E-05
-9.092332E-05
1.830211E-04
1.772204E-04
2.441847E-03
1.178459E-03
1.612394E-03
2.177172E-03
5.051574E-03
-1.033099E-01
3.965314E-02
7.487511E-03
-9.192472E-03
-5.913288E-02
-4.090440E-02
9.873052E-03
4.443887E-03
4.277329E-03
4.547255E-03
6.061562E-03
6.678025E-03
6.738279E-03
7.310397E-03
8.317539E-03
9.644378E-03
9.559643E-03
1.189403E-02
1.308479E-02
1.475609E-02
1.760729E-02
2.128530E-02
2.400782E-02
2.815461E-02
3.126550E-02
3.502667E-02
3.930315E-02
4.463675E-02
5.058267E-02
5.950759E-02
6.859999E-02
7.699558E-02
8.440243E-02
9.541608E-02
1.072523E-01
1.203215E-01
1.340643E-01
1.463401E-01
1.603405E-01
1.734386E-01
1.862097E-01
1.999171E-01
2.148896E-01
2.298661E-01
2.480981E-01
2.646437E-01
2.789964E-01
2.950925E-01
3.052042E-01
3.168025E-01
3.325575E-01
3.481856E-01
3.603889E-01
3.708254E-01
3.826249E-01
3.935274E-01
4.039114E-01
4.133748E-01
4.229034E-01
4.316513E-01
4.395919E-01
4.485838E-01
4.567371E-01
4.633143E-01
4.712632E-01
4.807907E-01
4.858912E-01
4.909652E-01
4.971606E-01
5.003422E-01
5.028158E-01
5.074771E-01
5.126391E-01
5.151177E-01
5.195117E-01
5.215727E-01
5.230270E-01
5.261571E-01
5.273834E-01
5.295941E-01
5.326516E-01
5.339493E-01
5.358571E-01
5.382892E-01
5.399992E-01
5.384726E-01
5.394114E-01
5.395282E-01
5.396860E-01
5.395036E-01
5.390363E-01
5.391516E-01
5.394038E-01
5.383483E-01
5.360824E-01
5.354369E-01
5.337654E-01
5.305356E-01
5.311614E-01
5.311849E-01
5.280067E-01
5.258852E-01
5.211801E-01
5.180705E-01
5.129754E-01
5.104124E-01
5.061547E-01
4.991586E-01
4.926340E-01
4.869758E-01
4.825525E-01
4.764281E-01
4.669139E-01
4.588078E-01
4.500387E-01
4.451473E-01
4.383975E-01
4.290383E-01
4.170302E-01
4.068096E-01
3.976816E-01
3.890684E-01
3.749226E-01
3.615900E-01
3.486688E-01
3.351179E-01
3.214390E-01
3.082941E-01
2.955229E-01
2.790105E-01
2.636210E-01
2.492432E-01
2.334914E-01
2.200761E-01
2.027965E-01
1.890546E-01
1.785217E-01
1.603986E-01
1.482778E-01
1.340334E-01
1.202209E-01
1.093492E-01
9.509301E-02
8.613633E-02
7.665594E-02
6.702323E-02
6.039985E-02
5.193471E-02
4.417475E-02
4.015970E-02
3.470293E-02
3.033677E-02
2.647041E-02
2.329046E-02
2.057783E-02
1.744790E-02
1.440454E-02
1.273394E-02
1.183184E-02
1.017178E-02
9.375554E-03
7.894502E-03
7.130249E-03
5.961007E-03
5.572498E-03
5.216695E-03
4.467477E-03
4.423091E-03
3.861910E-03
2.825711E-03
1.950631E-03
1.212435E-03
7.511631E-04
7.577631E-04
1.009344E-03
7.481285E-04
5.654122E-04
6.746047E-04
4.709763E-04
5.485040E-04
5.140282E-04
1.982289E-04
1.488998E-04
8.457938E-05
2.075769E-04
2.314827E-04
2.023131E-04
8.286092E-05
-6.720459E-05
-3.361491E-06
8.770615E-05
-1.708302E-05
2.176323E-05
1.506678E-04
4.339371E-04
5.184715E-04
2.738589E-03
1.043773E-03
2.316544E-04
1.819131E-03
2.808609E-03
1.528810E-02
3.505014E-02
2.179712E-02
1.873868E-02
7.156856E-02
6.064875E-02
1.249096E-02
4.998315E-03
4.322999E-03
3.898733E-03
5.452089E-03
7.843866E-03
5.923235E-03
7.585532E-03
7.340295E-03
1.010825E-02
1.024485E-02
1.210143E-02
1.313403E-02
1.541938E-02
1.677975E-02
2.149614E-02
2.386005E-02
2.708817E-02
3.250190E-02
3.405259E-02
3.958361E-02
4.515751E-02
5.210429E-02
6.023718E-02
6.778738E-02
7.518952E-02
8.574596E-02
9.458397E-02
1.055805E-01
1.203857E-01
1.333391E-01
1.474762E-01
1.614304E-01
1.731255E-01
1.853951E-01
2.000609E-01
2.144719E-01
2.300580E-01
2.486461E-01
2.658246E-01
2.799398E-01
2.952434E-01
3.068269E-01
3.184426E-01
3.304502E-01
3.430016E-01
3.568095E-01
3.700803E-01
3.829479E-01
3.924022E-01
4.018042E-01
4.149250E-01
4.239775E-01
4.310126E-01
4.378214E-01
4.449451E-01
4.559284E-01
4.618963E-01
4.695728E-01
4.793363E-01
4.852144E-01
4.911908E-01
4.969545E-01
5.001023E-01
5.028325E-01
5.070923E-01
5.120082E-01
5.166279E-01
5.220019E-01
5.212569E-01
5.233420E-01
5.264444E-01
5.254788E-01
5.285131E-01
5.336567E-01
5.361162E-01
5.377743E-01
5.372475E-01
5.387432E-01
5.390611E-01
5.384039E-01
5.379009E-01
5.408460E-01
5.386340E-01
5.388141E-01
5.405743E-01
5.400387E-01
5.390378E-01
5.369678E-01
5.340135E-01
5.333369E-01
5.316037E-01
5.320657E-01
5.305909E-01
5.280272E-01
5.241763E-01
5.205045E-01
5.189569E-01
5.153338E-01
5.098219E-01
5.058638E-01
4.986741E-01
4.932958E-01
4.880931E-01
4.821471E-01
4.749866E-01
4.659315E-01
4.600227E-01
4.512856E-01
4.446890E-01
4.381410E-01
4.284381E-01
4.182002E-01
4.072605E-01
3.976576E-01
3.900863E-01
3.743016E-01
3.644426E-01
3.504597E-01
3.348399E-01
3.230204E-01
3.106528E-01
2.952129E-01
2.789657E-01
2.660143E-01
2.520637E-01
2.320226E-01
2.186156E-01
2.024274E-01
1.914415E-01
1.766448E-01
1.606115E-01
1.467214E-01
1.348325E-01
1.189159E-01
1.080110E-01
9.562659E-02
8.551002E-02
7.567919E-02
6.629718E-02
5.989109E-02
4.992552E-02
4.586319E-02
4.153228E-02
3.512223E-02
3.033135E-02
2.678049E-02
2.302523E-02
2.017487E-02
1.621915E-02
1.453623E-02
1.299485E-02
1.139771E-02
1.029294E-02
8.908845E-03
8.412157E-03
7.244035E-03
6.038038E-03
5.423731E-03
5.487691E-03
4.737815E-03
4.078430E-03
3.159823E-03
1.972308E-03
1.551997E-03
1.319268E-03
1.092879E-03
1.528483E-03
1.774272E-03
1.163239E-03
6.022999E-04
3.529780E-04
8.324709E-04
6.221380E-04
3.048449E-04
-3.801061E-05
-8.205541E-05
1.263319E-04
-3.383278E-05
1.187836E-04
9.240231E-05
1.021211E-05
-8.723899E-05
-2.697732E-05
1.801751E-04
7.939217E-05
1.668682E-04
2.302547E-04
-2.548941E-04
-8.039630E-04
2.112562E-03
6.785599E-04
3.978809E-04
2.737398E-03
3.156351E-03
6.742545E-02
5.900124E-02
-7.703005E-03
-6.558125E-03
-7.092544E-02
-3.034193E-02
1.197712E-02
5.841172E-03
4.439790E-03
4.867868E-03
6.224235E-03
6.860375E-03
6.647976E-03
7.454666E-03
8.553310E-03
1.027243E-02
1.085108E-02
1.203199E-02
1.335810E-02
1.479553E-02
1.661719E-02
2.078130E-02
2.396815E-02
2.714479E-02
3.221976E-02
3.551872E-02
4.052717E-02
4.523053E-02
5.364592E-02
6.060405E-02
6.853157E-02
7.550218E-02
8.668544E-02
9.726422E-02
1.064885E-01
1.208229E-01
1.351722E-01
1.467480E-01
1.612021E-01
1.738106E-01
1.848226E-01
2.001996E-01
2.170953E-01
2.309082E-01
2.470883E-01
2.635374E-01
2.802198E-01
2.928735E-01
3.063641E-01
3.188843E-01
3.319241E-01
3.436994E-01
3.574772E-01
3.713765E-01
3.812288E-01
3.930774E-01
4.034593E-01
4.140293E-01
4.278884E-01
4.326549E-01
4.378577E-01
4.464280E-01
4.557554E-01
4.618359E-01
4.692660E-01
4.778148E-01
4.838198E-01
4.906139E-01
4.954304E-01
5.013336E-01
5.048560E-01
5.082240E-01
5.134992E-01
5.182698E-01
5.203237E-01
5.215876E-01
5.228315E-01
5.257554E-01
5.284017E-01
5.302119E-01
5.334854E-01
5.371936E-01
5.380168E-01
5.375272E-01
5.366971E-01
5.386490E-01
5.383235E-01
5.392449E-01
5.415477E-01
5.407122E-01
5.405083E-01
5.406012E-01
5.395858E-01
5.382382E-01
5.362589E-01
5.354085E-01
5.346833E-01
5.318044E-01
5.323525E-01
5.310100E-01
5.281780E-01
5.262924E-01
5.202733E-01
5.174313E-01
5.137228E-01
5.063363E-01
5.026077E-01
4.982327E-01
4.931517E-01
4.874870E-01
4.815384E-01
4.744402E-01
4.671531E-01
4.601123E-01
4.532760E-01
4.476046E-01
4.398748E-01
4.301736E-01
4.193365E-01
4.084949E-01
3.989461E-01
3.881553E-01
3.742944E-01
3.648581E-01
3.514195E-01
3.354779E-01
3.220841E-01
3.101624E-01
2.964180E-01
2.806821E-01
2.665767E-01
2.498832E-01
2.336957E-01
2.190250E-01
2.051380E-01
1.891265E-01
1.759966E-01
1.617117E-01
1.464630E-01
1.341010E-01
1.195856E-01
1.076547E-01
9.651869E-02
8.667746E-02
7.738155E-02
6.703904E-02
5.933085E-02
5.093002E-02
4.573806E-02
4.018384E-02
3.514733E-02
2.995296E-02
2.701895E-02
2.368194E-02
2.062483E-02
1.732196E-02
1.513976E-02
1.306030E-02
1.138302E-02
1.011116E-02
9.729214E-03
8.319005E-03
7.143883E-03
5.707533E-03
5.175766E-03
4.943259E-03
4.197449E-03
3.653765E-03
2.885303E-03
1.854370E-03
1.406003E-03
7.195994E-04
9.006880E-04
1.655203E-03
1.476086E-03
6.283954E-04
5.244654E-04
2.184339E-04
8.666488E-04
5.043595E-04
4.205874E-04
1.091861E-04
2.184971E-04
1.094894E-04
8.326522E-05
-3.916004E-05
8.332539E-05
4.574021E-05
7.229999E-05
1.685261E-05
-2.851521E-05
1.035105E-04
2.534983E-05
9.550067E-05
2.806328E-04
1.880534E-04
1.580390E-03
1.416345E-03
1.118859E-03
2.321672E-03
4.553519E-03
-1.860214E-01
6.347393E-02
-2.072710E-03
-1.929434E-02
-1.162329E-01
-7.893827E-02
1.127768E-02
4.415442E-03
4.004247E-03
5.219059E-03
6.023122E-03
5.684435E-03
6.281226E-03
6.765349E-03
7.814235E-03
8.570677E-03
1.061022E-02
1.190647E-02
1.363797E-02
1.543189E-02
1.759363E-02
1.988884E-02
2.332370E-02
2.761922E-02
3.231699E-02
3.531736E-02
4.134757E-02
4.599531E-02
5.389888E-02
6.072548E-02
6.783544E-02
7.658153E-02
8.779536E-02
9.965839E-02
1.085097E-01
1.202013E-01
1.339682E-01
1.466224E-01
1.614712E-01
1.725980E-01
1.846334E-01
1.997006E-01
2.170103E-01
2.329564E-01
2.448743E-01
2.606298E-01
2.834925E-01
2.927213E-01
3.055123E-01
3.184327E-01
3.324527E-01
3.456474E-01
3.596544E-01
3.700853E-01
3.814257E-01
3.934078E-01
4.023196E-01
4.132848E-01
4.289730E-01
4.346722E-01
4.405105E-01
4.477065E-01
4.563943E-01
4.640306E-01
4.701154E-01
4.780715E-01
4.833431E-01
4.927830E-01
4.963608E-01
4.997457E-01
5.036051E-01
5.089286E-01
5.116319E-01
5.154522E-01
5.182942E-01
5.218871E-01
5.251035E-01
5.266022E-01
5.300019E-01
5.314982E-01
5.337329E-01
5.362320E-01
5.369843E-01
5.366989E-01
5.368190E-01
5.377701E-01
5.384828E-01
5.399413E-01
5.398982E-01
5.410270E-01
5.415385E-01
5.402341E-01
5.397933E-01
5.376756E-01
5.360159E-01
5.362227E-01
5.342283E-01
5.329903E-01
5.339600E-01
5.318268E-01
5.297254E-01
5.287143E-01
5.210668E-01
5.161147E-01
5.123279E-01
5.049531E-01
5.005292E-01
4.968512E-01
4.947227E-01
4.857385E-01
4.817533E-01
4.753679E-01
4.683238E-01
4.576893E-01
4.500411E-01
4.447953E-01
4.343879E-01
4.263482E-01
4.206710E-01
4.101445E-01
3.989311E-01
3.858732E-01
3.749154E-01
3.637343E-01
3.482379E-01
3.358015E-01
3.236266E-01
3.082089E-01
2.944463E-01
2.793011E-01
2.663180E-01
2.504497E-01
2.343352E-01
2.185587E-01
2.034274E-01
1.875557E-01
1.754816E-01
1.642175E-01
1.467391E-01
1.336367E-01
1.200603E-01
1.096555E-01
9.719641E-02
8.782828E-02
7.842973E-02
6.734740E-02
5.897972E-02
5.230621E-02
4.499980E-02
3.869437E-02
3.407176E-02
3.016751E-02
2.706451E-02
2.342924E-02
2.079707E-02
1.763642E-02
1.494721E-02
1.378039E-02
1.164663E-02
9.971306E-03
9.205148E-03
8.213552E-03
7.080383E-03
6.259053E-03
4.956239E-03
3.418794E-03
3.571766E-03
2.654903E-03
3.244907E-03
1.306063E-03
8.132913E-04
1.421900E-03
2.130161E-03
1.602982E-03
1.909711E-03
6.799480E-04
3.664225E-04
1.284814E-04
3.946776E-04
4.638986E-04
2.841585E-04
1.943588E-04
1.106069E-05
6.164664E-05
-5.659725E-06
-1.609338E-05
3.663070E-06
9.512727E-05
9.894992E-05
5.549134E-05
3.330343E-04
2.013451E-04
6.474485E-05
1.910115E-04
9.796671E-04
1.523459E-03
1.729195E-03
1.925244E-03
1.657933E-03
2.704369E-03
3.897539E-03
1.009755E-01
4.826569E-02
-3.965042E-03
1.212636E-04
-8.253908E-02
2.113844E-02
9.000529E-03
5.446202E-03
4.553117E-03
4.431327E-03
5.831255E-03
6.021105E-03
7.381713E-03
6.704025E-03
8.178861E-03
9.275837E-03
1.067965E-02
1.161803E-02
1.519625E-02
1.654284E-02
1.776731E-02
2.083608E-02
2.240907E-02
2.911739E-02
3.159012E-02
3.633529E-02
4.142716E-02
4.717636E-02
5.425761E-02
6.141937E-02
6.654203E-02
7.772982E-02
8.728781E-02
1.002636E-01
1.089629E-01
1.206110E-01
1.321618E-01
1.456579E-01
1.585164E-01
1.699474E-01
1.860351E-01
2.012932E-01
2.173612E-01
2.323483E-01
2.463465E-01
2.643068E-01
2.822949E-01
2.935038E-01
3.055983E-01
3.173534E-01
3.308905E-01
3.446988E-01
3.569352E-01
3.719588E-01
3.854165E-01
3.979562E-01
4.038715E-01
4.126816E-01
4.256349E-01
4.336505E-01
4.403164E-01
4.470208E-01
4.552306E-01
4.643726E-01
4.691210E-01
4.782393E-01
4.865754E-01
4.914754E-01
4.975315E-01
4.998907E-01
5.039960E-01
5.077070E-01
5.109786E-01
5.162898E-01
5.200423E-01
5.229860E-01
5.262099E-01
5.300183E-01
5.333839E-01
5.318980E-01
5.332577E-01
5.361087E-01
5.357716E-01
5.367231E-01
5.392096E-01
5.402326E-01
5.389405E-01
5.401622E-01
5.409859E-01
5.426970E-01
5.438507E-01
5.396405E-01
5.426866E-01
5.391004E-01
5.362071E-01
5.354149E-01
5.351973E-01
5.340126E-01
5.327784E-01
5.293540E-01
5.289926E-01
5.271989E-01
5.220313E-01
5.175181E-01
5.131177E-01
5.076424E-01
5.010398E-01
4.956706E-01
4.922512E-01
4.854092E-01
4.800419E-01
4.748293E-01
4.688950E-01
4.604963E-01
4.508908E-01
4.431166E-01
4.349918E-01
4.277277E-01
4.194080E-01
4.087611E-01
3.976808E-01
3.863054E-01
3.768686E-01
3.647729E-01
3.512058E-01
3.366780E-01
3.235314E-01
3.085870E-01
2.934653E-01
2.806250E-01
2.679140E-01
2.502185E-01
2.338910E-01
2.166563E-01
2.036084E-01
1.889823E-01
1.771530E-01
1.627433E-01
1.460514E-01
1.338238E-01
1.226209E-01
1.083112E-01
9.718370E-02
8.798917E-02
7.829292E-02
6.549533E-02
5.729923E-02
5.085699E-02
4.436195E-02
3.903662E-02
3.272850E-02
3.112507E-02
2.765410E-02
2.354468E-02
2.009053E-02
1.751547E-02
1.541099E-02
1.312408E-02
1.085121E-02
9.838381E-03
9.316004E-03
8.079346E-03
6.985856E-03
6.621729E-03
6.084759E-03
4.295895E-03
2.967590E-03
2.915865E-03
3.726845E-03
2.140962E-03
1.685462E-03
2.122530E-03
2.055740E-03
1.591646E-03
1.316590E-03
1.231195E-03
1.021267E-03
6.094399E-04
2.577864E-04
4.614962E-04
2.551870E-04
1.592157E-04
1.987859E-04
2.615719E-04
2.557591E-04
-5.203031E-05
1.908124E-04
1.301121E-04
9.614196E-05
2.338757E-04
1.172070E-04
1.736217E-04
9.423665E-05
1.259190E-05
1.131063E-03
1.921060E-03
5.689656E-03
1.813770E-03
1.886116E-03
3.184478E-03
8.864502E-03
6.281430E-02
3.024912E-02
8.683297E-03
7.196202E-03
2.183734E-01
1.939586E-02
9.436629E-03
4.585896E-03
4.211895E-03
4.199275E-03
5.070871E-03
6.485748E-03
7.117073E-03
7.577669E-03
9.305149E-03
1.054822E-02
1.024268E-02
1.198418E-02
1.419158E-02
1.602896E-02
1.793052E-02
2.057569E-02
2.276336E-02
2.669775E-02
3.124126E-02
3.559642E-02
4.108639E-02
4.700932E-02
5.413080E-02
6.061936E-02
6.725729E-02
7.825932E-02
8.737882E-02
9.945308E-02
1.096884E-01
1.221640E-01
1.343177E-01
1.474999E-01
1.595583E-01
1.701470E-01
1.847357E-01
2.003283E-01
2.176206E-01
2.315870E-01
2.453565E-01
2.622137E-01
2.773290E-01
2.918176E-01
3.061845E-01
3.154090E-01
3.313487E-01
3.469761E-01
3.582424E-01
3.750357E-01
3.873638E-01
3.951775E-01
4.038025E-01
4.122296E-01
4.235913E-01
4.334780E-01
4.442512E-01
4.481623E-01
4.562261E-01
4.660216E-01
4.702980E-01
4.782328E-01
4.911616E-01
4.902600E-01
4.946971E-01
5.003723E-01
5.049173E-01
5.065480E-01
5.122721E-01
5.186531E-01
5.216747E-01
5.213919E-01
5.246418E-01
5.306163E-01
5.331784E-01
5.325400E-01
5.345531E-01
5.357037E-01
5.337382E-01
5.381523E-01
5.404353E-01
5.407826E-01
5.408179E-01
5.404878E-01
5.403177E-01
5.413287E-01
5.421169E-01
5.407488E-01
5.413437E-01
5.392924E-01
5.366631E-01
5.346928E-01
5.346110E-01
5.333279E-01
5.299044E-01
5.282593E-01
5.269189E-01
5.251004E-01
5.224343E-01
5.172419E-01
5.134606E-01
5.080433E-01
4.997650E-01
4.947226E-01
4.911992E-01
4.857558E-01
4.820175E-01
4.744435E-01
4.703805E-01
4.603608E-01
4.527941E-01
4.466252E-01
4.338801E-01
4.278248E-01
4.197491E-01
4.086307E-01
3.984796E-01
3.867537E-01
3.739154E-01
3.616442E-01
3.509793E-01
3.357969E-01
3.233377E-01
3.111538E-01
2.956935E-01
2.826507E-01
2.661993E-01
2.490485E-01
2.346686E-01
2.186039E-01
2.045614E-01
1.899229E-01
1.768946E-01
1.627949E-01
1.501930E-01
1.331530E-01
1.222986E-01
1.091848E-01
9.984222E-02
8.709786E-02
7.624146E-02
6.608309E-02
5.877540E-02
5.243865E-02
4.445375E-02
3.962984E-02
3.381208E-02
3.021163E-02
2.672570E-02
2.316318E-02
1.861060E-02
1.772699E-02
1.561343E-02
1.385463E-02
1.197323E-02
9.648004E-03
9.581562E-03
8.018773E-03
7.065603E-03
6.159640E-03
5.282014E-03
5.295390E-03
3.879740E-03
3.506030E-03
3.378957E-03
2.676339E-03
2.335747E-03
1.594380E-03
1.858938E-03
8.539284E-04
5.547529E-04
2.147229E-03
4.796331E-04
2.924304E-04
5.850234E-04
7.092521E-04
8.727916E-04
1.578625E-05
6.948502E-05
1.332258E-04
2.211861E-04
3.039973E-05
2.111429E-04
1.140270E-04
2.356025E-04
2.391606E-04
2.100834E-04
1.947395E-04
2.649685E-04
3.052927E-04
1.147689E-03
1.494542E-03
5.909205E-03
2.560721E-03
-2.584819E-02
-5.263990E-02
-6.854037E-02
6.821950E-02
3.079742E-01
3.117196E-01
2.511880E-01
8.440742E-02
-1.608016E-01
7.462166E-03
4.407278E-03
3.738934E-03
5.408546E-03
5.887807E-03
6.250697E-03
6.466202E-03
7.359964E-03
8.308460E-03
9.557804E-03
1.000921E-02
1.267657E-02
1.415704E-02
1.547060E-02
1.835890E-02
2.146872E-02
2.491065E-02
2.802374E-02
3.067136E-02
3.669456E-02
4.233301E-02
4.834594E-02
5.368063E-02
6.111539E-02
6.825578E-02
7.888532E-02
8.826217E-02
9.793793E-02
1.082035E-01
1.199137E-01
1.339906E-01
1.463218E-01
1.589129E-01
1.710426E-01
1.865150E-01
2.019413E-01
2.159103E-01
2.312883E-01
2.448164E-01
2.610156E-01
2.766863E-01
2.895716E-01
3.059383E-01
3.162622E-01
3.287091E-01
3.451956E-01
3.579288E-01
3.732175E-01
3.861076E-01
3.924230E-01
4.031099E-01
4.123921E-01
4.227573E-01
4.338073E-01
4.431120E-01
4.493134E-01
4.561599E-01
4.644543E-01
4.702337E-01
4.790054E-01
4.884171E-01
4.903273E-01
4.938622E-01
5.005423E-01
5.046526E-01
5.073849E-01
5.127278E-01
5.164305E-01
5.207983E-01
5.212505E-01
5.238433E-01
5.300439E-01
5.309327E-01
5.317284E-01
5.323157E-01
5.358383E-01
5.348276E-01
5.368769E-01
5.394893E-01
5.401790E-01
5.423363E-01
5.405655E-01
5.405762E-01
5.399674E-01
5.408498E-01
5.406520E-01
5.393517E-01
5.376443E-01
5.382193E-01
5.349100E-01
5.350257E-01
5.340945E-01
5.309451E-01
5.286921E-01
5.254492E-01
5.240916E-01
5.217432E-01
5.175791E-01
5.128923E-01
5.089556E-01
5.032645E-01
4.951105E-01
4.924021E-01
4.870108E-01
4.821882E-01
4.753631E-01
4.696725E-01
4.618675E-01
4.538303E-01
4.440325E-01
4.343389E-01
4.250980E-01
4.160454E-01
4.055974E-01
3.982168E-01
3.868112E-01
3.734966E-01
3.605392E-01
3.474785E-01
3.363234E-01
3.247640E-01
3.120116E-01
2.961574E-01
2.796201E-01
2.639085E-01
2.507270E-01
2.368136E-01
2.191634E-01
2.046749E-01
1.894138E-01
1.750287E-01
1.613452E-01
1.472870E-01
1.330774E-01
1.237756E-01
1.104233E-01
9.841815E-02
8.874463E-02
7.595357E-02
6.560375E-02
5.851454E-02
5.135479E-02
4.438522E-02
3.843343E-02
3.365469E-02
2.931601E-02
2.649233E-02
2.240701E-02
1.889242E-02
1.840807E-02
1.669042E-02
1.416723E-02
1.189770E-02
9.578126E-03
8.611239E-03
7.769512E-03
7.411261E-03
6.857372E-03
5.908407E-03
4.553738E-03
4.111467E-03
3.413092E-03
3.537354E-03
3.003590E-03
1.826590E-03
1.524143E-03
1.670797E-03
6.493913E-04
4.073517E-04
2.121742E-03
5.589263E-04
4.685401E-04
7.123819E-04
4.419447E-04
6.284441E-04
2.251515E-04
1.470870E-04
1.878826E-04
2.272155E-04
3.402499E-04
2.387342E-04
4.144990E-04
2.477627E-04
4.942002E-04
1.543572E-04
2.229308E-04
5.465389E-04
2.070939E-04
-1.394246E-04
-5.112258E-04
2.118472E-03
2.210453E-03
2.215194E-03
2.499210E-03
3.515149E-03
6.661025E-02
2.483984E-02
1.196162E-02
-8.844283E-03
-4.691327E-02
1.653427E-02
7.097702E-03
5.072441E-03
4.003036E-03
5.534735E-03
5.545237E-03
6.784749E-03
6.872360E-03
7.527931E-03
9.696873E-03
9.741029E-03
1.043853E-02
1.274193E-02
1.394006E-02
1.498676E-02
1.812204E-02
2.068182E-02
2.337328E-02
2.746025E-02
3.163696E-02
3.606288E-02
4.051250E-02
4.738331E-02
5.237854E-02
6.115913E-02
6.958288E-02
7.840519E-02
8.771193E-02
9.719657E-02
1.072359E-01
1.189549E-01
1.319683E-01
1.433279E-01
1.564800E-01
1.697842E-01
1.862406E-01
2.010946E-01
2.136320E-01
2.315099E-01
2.451427E-01
2.619412E-01
2.768450E-01
2.893568E-01
3.049760E-01
3.178461E-01
3.305565E-01
3.439880E-01
3.580363E-01
3.705205E-01
3.851478E-01
3.923929E-01
4.038776E-01
4.177817E-01
4.254439E-01
4.327633E-01
4.425463E-01
4.506397E-01
4.583060E-01
4.670299E-01
4.715242E-01
4.767280E-01
4.831190E-01
4.910789E-01
4.937642E-01
4.995024E-01
5.036970E-01
5.089058E-01
5.119411E-01
5.149827E-01
5.212664E-01
5.220557E-01
5.252244E-01
5.288676E-01
5.313304E-01
5.341239E-01
5.329319E-01
5.342210E-01
5.360251E-01
5.380292E-01
5.416096E-01
5.401066E-01
5.405381E-01
5.419666E-01
5.423489E-01
5.408484E-01
5.397073E-01
5.397913E-01
5.385889E-01
5.370180E-01
5.376213E-01
5.346773E-01
5.339115E-01
5.333219E-01
5.326960E-01
5.321746E-01
5.283335E-01
5.261318E-01
5.203410E-01
5.172374E-01
5.123633E-01
5.086763E-01
5.027160E-01
4.965742E-01
4.917400E-01
4.876132E-01
4.822750E-01
4.759236E-01
4.683505E-01
4.619536E-01
4.538332E-01
4.439643E-01
4.342283E-01
4.273467E-01
4.194058E-01
4.069078E-01
3.978520E-01
3.855714E-01
3.743928E-01
3.629565E-01
3.503415E-01
3.375505E-01
3.222215E-01
3.093688E-01
2.952073E-01
2.800341E-01
2.655757E-01
2.546338E-01
2.368660E-01
2.211891E-01
2.036586E-01
1.888383E-01
1.745477E-01
1.607281E-01
1.485419E-01
1.352454E-01
1.230306E-01
1.116020E-01
9.836405E-02
8.892796E-02
7.677062E-02
6.627575E-02
5.920393E-02
4.969683E-02
4.425477E-02
3.799943E-02
3.334211E-02
2.798810E-02
2.590671E-02
2.225719E-02
2.067874E-02
1.941780E-02
1.617286E-02
1.330624E-02
1.258266E-02
1.019138E-02
9.089959E-03
8.476435E-03
6.915807E-03
6.396629E-03
6.055538E-03
4.308257E-03
4.524723E-03
2.852759E-03
2.911250E-03
2.650956E-03
1.826358E-03
1.282925E-03
1.140056E-03
1.212861E-03
5.251459E-04
1.381664E-03
5.241603E-04
1.929521E-05
2.351932E-04
3.760990E-04
3.468479E-04
6.057875E-04
1.292881E-04
1.473653E-05
2.009698E-04
8.864928E-05
6.731811E-05
1.088019E-04
1.772202E-04
1.450882E-04
1.624143E-04
2.741324E-04
2.580476E-04
1.694142E-04
8.719326E-05
-6.641712E-05
9.895859E-04
1.504710E-03
2.407950E-03
2.887329E-03
3.988354E-03
4.312140E-02
2.435510E-02
1.824773E-02
2.443409E-03
-3.842257E-03
1.019022E-02
4.931855E-03
4.335439E-03
4.525781E-03
4.112628E-03
4.788742E-03
6.674827E-03
6.326262E-03
7.166213E-03
9.377509E-03
1.078703E-02
1.142577E-02
1.341501E-02
1.432017E-02
1.478911E-02
1.709149E-02
2.088506E-02
2.332815E-02
2.759703E-02
3.161728E-02
3.542557E-02
4.056183E-02
4.675581E-02
5.337519E-02
6.223941E-02
6.801352E-02
7.760419E-02
8.774807E-02
9.746466E-02
1.082153E-01
1.188339E-01
1.331456E-01
1.445341E-01
1.593833E-01
1.719793E-01
1.851345E-01
2.013318E-01
2.162807E-01
2.320416E-01
2.463602E-01
2.636884E-01
2.782746E-01
2.913372E-01
3.049971E-01
3.177406E-01
3.327268E-01
3.457940E-01
3.576815E-01
3.699417E-01
3.802732E-01
3.923100E-01
4.031586E-01
4.152626E-01
4.233491E-01
4.316933E-01
4.419544E-01
4.496050E-01
4.588142E-01
4.647567E-01
4.710988E-01
4.780606E-01
4.841340E-01
4.909082E-01
4.953476E-01
4.998387E-01
5.027826E-01
5.070683E-01
5.118930E-01
5.158647E-01
5.214158E-01
5.233761E-01
5.255840E-01
5.280487E-01
5.308060E-01
5.323748E-01
5.343930E-01
5.336458E-01
5.364419E-01
5.394500E-01
5.409766E-01
5.415841E-01
5.409444E-01
5.412469E-01
5.415976E-01
5.427471E-01
5.416725E-01
5.396732E-01
5.385474E-01
5.386518E-01
5.360458E-01
5.347573E-01
5.335162E-01
5.328822E-01
5.327230E-01
5.352567E-01
5.297174E-01
5.255719E-01
5.195272E-01
5.170477E-01
5.135955E-01
5.068445E-01
5.014354E-01
4.975151E-01
4.911405E-01
4.864621E-01
4.802174E-01
4.742882E-01
4.690396E-01
4.626434E-01
4.540995E-01
4.442614E-01
4.350097E-01
4.308529E-01
4.162675E-01
4.072172E-01
3.977687E-01
3.868115E-01
3.760370E-01
3.640024E-01
3.521167E-01
3.368074E-01
3.242745E-01
3.103231E-01
2.957793E-01
2.822858E-01
2.674096E-01
2.527245E-01
2.345792E-01
2.203462E-01
2.074672E-01
1.901729E-01
1.785541E-01
1.601476E-01
1.482152E-01
1.377674E-01
1.222562E-01
1.096709E-01
9.820407E-02
8.849275E-02
8.113972E-02
6.711152E-02
5.867914E-02
5.092891E-02
4.507152E-02
3.892434E-02
3.387779E-02
2.988605E-02
2.638132E-02
2.331244E-02
2.104129E-02
1.802757E-02
1.509612E-02
1.322322E-02
1.163648E-02
1.021926E-02
8.858075E-03
7.944443E-03
7.142287E-03
6.758028E-03
5.853404E-03
4.533162E-03
4.492311E-03
2.511252E-03
3.154809E-03
2.641986E-03
2.634200E-03
1.531824E-03
1.238630E-03
9.522737E-04
8.500503E-04
6.920787E-04
3.944986E-04
3.977764E-04
3.467321E-04
7.850416E-04
1.696504E-04
3.855273E-04
6.285645E-05
3.312593E-05
2.538191E-05
7.888253E-05
1.511984E-04
9.166062E-05
1.062104E-04
-5.144771E-05
4.427960E-05
3.243640E-04
8.527997E-04
3.824141E-04
-2.552800E-04
-3.722124E-04
1.519173E-03
2.556626E-03
2.291865E-03
2.101063E-03
2.883935E-03
2.074730E-02
4.217787E-02
1.366724E-02
7.518141E-03
1.660007E-02
-3.127575E-02
3.782655E-03
4.454545E-03
4.706417E-03
3.917252E-03
4.562955E-03
5.687868E-03
6.855669E-03
7.084377E-03
9.125631E-03
1.109527E-02
1.110229E-02
1.296010E-02
1.446928E-02
1.571191E-02
1.834483E-02
2.092230E-02
2.247763E-02
2.750221E-02
3.170958E-02
3.446937E-02
4.071395E-02
4.689368E-02
5.272887E-02
6.180234E-02
6.840049E-02
7.802473E-02
8.678263E-02
9.720687E-02
1.088452E-01
1.189064E-01
1.302802E-01
1.440661E-01
1.578913E-01
1.721919E-01
1.855457E-01
1.994761E-01
2.159853E-01
2.317513E-01
2.458346E-01
2.633043E-01
2.765076E-01
2.907631E-01
3.065623E-01
3.185731E-01
3.334543E-01
3.455234E-01
3.566947E-01
3.691670E-01
3.795795E-01
3.915190E-01
4.021966E-01
4.130991E-01
4.224367E-01
4.357837E-01
4.414789E-01
4.496818E-01
4.578448E-01
4.655959E-01
4.734125E-01
4.783295E-01
4.848346E-01
4.915159E-01
4.957324E-01
5.000319E-01
5.033601E-01
5.073307E-01
5.129882E-01
5.155809E-01
5.192915E-01
5.230549E-01
5.246662E-01
5.287712E-01
5.312671E-01
5.340336E-01
5.358604E-01
5.351986E-01
5.361780E-01
5.381500E-01
5.405308E-01
5.414171E-01
5.410316E-01
5.413909E-01
5.411777E-01
5.396475E-01
5.388950E-01
5.400464E-01
5.409671E-01
5.384730E-01
5.384340E-01
5.349229E-01
5.336196E-01
5.328375E-01
5.332126E-01
5.383690E-01
5.311497E-01
5.235951E-01
5.192646E-01
5.154258E-01
5.130584E-01
5.067463E-01
5.022413E-01
4.972860E-01
4.924503E-01
4.854020E-01
4.783471E-01
4.736715E-01
4.692048E-01
4.641472E-01
4.548513E-01
4.470781E-01
4.353881E-01
4.308606E-01
4.182654E-01
4.078591E-01
3.962308E-01
3.853668E-01
3.748088E-01
3.625824E-01
3.490275E-01
3.361584E-01
3.254179E-01
3.125091E-01
2.957857E-01
2.814876E-01
2.648125E-01
2.495382E-01
2.367915E-01
2.213298E-01
2.078677E-01
1.926211E-01
1.776231E-01
1.611581E-01
1.500988E-01
1.356529E-01
1.204846E-01
1.116244E-01
1.001757E-01
8.726113E-02
7.799584E-02
6.631418E-02
5.829398E-02
5.105754E-02
4.467908E-02
3.839326E-02
3.432141E-02
2.929345E-02
2.605723E-02
2.359651E-02
2.055910E-02
1.772258E-02
1.521705E-02
1.367065E-02
1.204051E-02
1.118026E-02
9.461953E-03
7.636585E-03
7.322695E-03
6.313515E-03
5.979032E-03
4.348750E-03
4.065954E-03
3.427248E-03
3.656400E-03
2.777822E-03
1.867936E-03
1.144214E-03
5.853166E-04
6.022659E-04
5.105591E-04
5.323415E-04
1.993753E-04
5.750952E-04
4.328601E-04
3.613544E-04
2.337851E-04
1.785584E-04
8.810787E-05
1.286804E-04
1.809719E-04
1.959761E-04
2.889139E-04
1.827103E-04
3.151048E-04
1.463316E-04
4.593491E-04
4.706481E-04
4.475267E-04
5.034251E-04
7.543471E-04
1.102225E-03
1.762702E-03
1.462686E-03
1.167696E-03
1.102061E-03
1.788077E-03
4.028163E-02
2.036928E-02
1.604578E-02
2.921676E-02
-6.317583E-03
6.881622E-03
3.150506E-03
4.013790E-03
4.222891E-03
5.133586E-03
5.301283E-03
6.057893E-03
6.236646E-03
6.910512E-03
8.737751E-03
9.418274E-03
1.081637E-02
1.081771E-02
1.332853E-02
1.495098E-02
1.793921E-02
2.176914E-02
2.356492E-02
2.803413E-02
3.114697E-02
3.474568E-02
4.128485E-02
4.548986E-02
5.373255E-02
6.071704E-02
6.750691E-02
7.717474E-02
8.498123E-02
9.760205E-02
1.093844E-01
1.198166E-01
1.303531E-01
1.435505E-01
1.577936E-01
1.729392E-01
1.872059E-01
1.989229E-01
2.148088E-01
2.327175E-01
2.485708E-01
2.622648E-01
2.742242E-01
2.881021E-01
3.054751E-01
3.186029E-01
3.313825E-01
3.431982E-01
3.557678E-01
3.693444E-01
3.796370E-01
3.932507E-01
4.030536E-01
4.128016E-01
4.235988E-01
4.353284E-01
4.410050E-01
4.496490E-01
4.559095E-01
4.653880E-01
4.721606E-01
4.784762E-01
4.833788E-01
4.897966E-01
4.972750E-01
5.034164E-01
5.059822E-01
5.086114E-01
5.129987E-01
5.155953E-01
5.185383E-01
5.233383E-01
5.249326E-01
5.281494E-01
5.301949E-01
5.340471E-01
5.359808E-01
5.367131E-01
5.350458E-01
5.396137E-01
5.405365E-01
5.401758E-01
5.419364E-01
5.415851E-01
5.400985E-01
5.395979E-01
5.393018E-01
5.411902E-01
5.409689E-01
5.395368E-01
5.367526E-01
5.337856E-01
5.345406E-01
5.318147E-01
5.307820E-01
5.314691E-01
5.279732E-01
5.230917E-01
5.191789E-01
5.154721E-01
5.131327E-01
5.079173E-01
5.015611E-01
4.961825E-01
4.915538E-01
4.838660E-01
4.777736E-01
4.734327E-01
4.691132E-01
4.639544E-01
4.557097E-01
4.472873E-01
4.379456E-01
4.294620E-01
4.203962E-01
4.096719E-01
3.965128E-01
3.853404E-01
3.754572E-01
3.625012E-01
3.493062E-01
3.380349E-01
3.240920E-01
3.085375E-01
2.949704E-01
2.805799E-01
2.661358E-01
2.535410E-01
2.388910E-01
2.212288E-01
2.046820E-01
1.915197E-01
1.767980E-01
1.619896E-01
1.473815E-01
1.328403E-01
1.223663E-01
1.096553E-01
9.815446E-02
8.655184E-02
7.753266E-02
6.720417E-02
5.804652E-02
5.148887E-02
4.662816E-02
3.975860E-02
3.317609E-02
2.929156E-02
2.645485E-02
2.367923E-02
1.952704E-02
1.704446E-02
1.502956E-02
1.419527E-02
1.242749E-02
1.016729E-02
8.744561E-03
7.757366E-03
6.548542E-03
5.984624E-03
6.316659E-03
4.250210E-03
3.357449E-03
2.912386E-03
3.203053E-03
2.660835E-03
1.881370E-03
1.346101E-03
1.546491E-03
9.369924E-04
2.599173E-04
4.030576E-04
3.839759E-04
7.718314E-04
7.513130E-04
6.976503E-04
4.755699E-04
3.989715E-04
3.596619E-04
6.446856E-04
5.616387E-04
3.289310E-04
7.937560E-04
9.456976E-04
9.631479E-04
1.107981E-03
6.971336E-04
1.216239E-03
4.703287E-04
4.801026E-04
1.472793E-04
-3.601599E-04
1.294224E-03
1.107025E-03
6.177766E-04
1.106152E-03
7.143835E-04
-1.186851E-02
5.101248E-02
3.788595E-02
2.750643E-02
-5.120243E-02
3.262724E-03
2.712491E-03
2.827007E-03
4.386005E-03
5.282485E-03
5.531703E-03
6.344312E-03
6.577999E-03
7.871392E-03
8.206311E-03
8.945168E-03
1.016796E-02
1.127211E-02
1.298561E-02
1.443863E-02
1.704062E-02
2.072092E-02
2.279807E-02
2.797151E-02
2.998122E-02
3.512752E-02
4.100339E-02
4.472117E-02
5.183169E-02
5.862196E-02
6.637072E-02
7.674714E-02
8.560221E-02
9.820241E-02
1.080703E-01
1.196683E-01
1.334357E-01
1.443958E-01
1.582349E-01
1.716546E-01
1.865070E-01
2.024480E-01
2.153016E-01
2.319948E-01
2.478303E-01
2.614881E-01
2.764405E-01
2.886077E-01
3.050484E-01
3.213267E-01
3.324063E-01
3.460884E-01
3.560176E-01
3.698571E-01
3.808900E-01
3.929238E-01
4.044825E-01
4.146942E-01
4.267976E-01
4.328663E-01
4.425142E-01
4.491037E-01
4.564839E-01
4.623188E-01
4.705760E-01
4.789364E-01
4.841973E-01
4.903798E-01
4.962454E-01
5.012856E-01
5.056469E-01
5.081531E-01
5.121140E-01
5.150106E-01
5.204375E-01
5.228149E-01
5.240952E-01
5.284692E-01
5.279251E-01
5.326183E-01
5.343975E-01
5.355027E-01
5.365861E-01
5.394150E-01
5.406598E-01
5.422386E-01
5.420343E-01
5.401198E-01
5.398030E-01
5.406978E-01
5.404961E-01
5.402056E-01
5.399386E-01
5.385141E-01
5.371204E-01
5.343102E-01
5.339091E-01
5.317978E-01
5.289298E-01
5.289385E-01
5.273668E-01
5.230447E-01
5.184725E-01
5.140737E-01
5.109080E-01
5.073700E-01
5.021121E-01
4.948653E-01
4.931319E-01
4.855406E-01
4.802565E-01
4.756077E-01
4.657332E-01
4.624317E-01
4.554629E-01
4.463494E-01
4.354397E-01
4.284058E-01
4.165290E-01
4.107278E-01
3.974861E-01
3.872930E-01
3.737315E-01
3.604152E-01
3.482709E-01
3.374964E-01
3.240841E-01
3.079708E-01
2.954805E-01
2.805894E-01
2.667537E-01
2.507336E-01
2.366190E-01
2.215665E-01
2.057339E-01
1.910118E-01
1.751816E-01
1.616731E-01
1.487632E-01
1.325586E-01
1.203930E-01
1.103430E-01
9.770686E-02
8.665859E-02
7.639421E-02
6.668092E-02
5.879475E-02
5.152627E-02
4.486194E-02
3.952056E-02
3.424725E-02
3.023210E-02
2.685450E-02
2.303505E-02
1.965292E-02
1.702853E-02
1.570764E-02
1.418696E-02
1.260804E-02
1.035867E-02
9.080883E-03
8.402978E-03
6.850219E-03
5.314320E-03
5.761502E-03
4.034212E-03
3.846869E-03
2.606311E-03
3.453214E-03
2.601445E-03
2.079033E-03
1.482190E-03
8.370222E-04
1.415281E-03
1.489664E-03
6.197410E-04
6.350799E-04
8.246830E-04
3.514576E-04
5.874627E-04
3.611810E-04
4.249758E-04
4.089676E-04
5.181485E-04
6.710963E-04
5.754206E-04
4.472773E-04
3.585996E-04
1.033250E-03
8.265367E-04
9.685548E-04
3.519854E-04
4.279164E-04
3.970796E-04
-4.537180E-04
-1.498538E-03
1.003444E-03
9.343525E-04
1.359438E-03
1.215833E-03
1.272042E-03
3.061344E-03
3.175182E-02
2.222569E-02
1.784330E-02
4.235857E-03
1.863721E-03
2.146021E-03
2.913965E-03
3.934904E-03
5.215703E-03
5.911379E-03
6.912118E-03
7.387621E-03
8.525845E-03
8.874701E-03
8.805935E-03
9.522424E-03
1.138263E-02
1.340898E-02
1.524679E-02
1.661418E-02
1.931638E-02
2.367193E-02
2.723232E-02
2.995126E-02
3.467453E-02
4.110552E-02
4.530738E-02
5.115009E-02
5.922796E-02
6.601733E-02
7.756150E-02
8.618363E-02
9.641826E-02
1.078101E-01
1.187577E-01
1.336849E-01
1.444857E-01
1.594266E-01
1.715695E-01
1.841087E-01
2.021232E-01
2.170339E-01
2.320687E-01
2.466660E-01
2.616425E-01
2.772190E-01
2.890933E-01
3.053912E-01
3.214044E-01
3.338362E-01
3.458399E-01
3.562582E-01
3.683972E-01
3.811742E-01
3.913155E-01
4.060632E-01
4.161851E-01
4.255586E-01
4.340836E-01
4.432094E-01
4.486602E-01
4.545660E-01
4.617888E-01
4.703073E-01
4.767019E-01
4.845405E-01
4.896042E-01
4.971072E-01
5.006493E-01
5.034541E-01
5.077151E-01
5.134931E-01
5.175932E-01
5.208493E-01
5.226772E-01
5.239977E-01
5.271682E-01
5.276844E-01
5.321889E-01
5.328711E-01
5.354420E-01
5.364114E-01
5.374552E-01
5.381078E-01
5.390627E-01
5.421794E-01
5.401353E-01
5.397283E-01
5.399802E-01
5.400794E-01
5.403995E-01
5.395904E-01
5.390172E-01
5.373541E-01
5.338426E-01
5.317139E-01
5.314838E-01
5.280922E-01
5.269658E-01
5.265827E-01
5.231103E-01
5.182581E-01
5.150495E-01
5.116514E-01
5.068520E-01
5.016258E-01
4.949190E-01
4.921760E-01
4.856515E-01
4.800708E-01
4.741276E-01
4.674512E-01
4.611066E-01
4.554163E-01
4.440477E-01
4.363323E-01
4.290434E-01
4.167375E-01
4.070466E-01
3.975971E-01
3.871875E-01
3.746275E-01
3.628492E-01
3.512117E-01
3.422614E-01
3.244466E-01
3.069729E-01
2.956272E-01
2.816832E-01
2.666084E-01
2.506752E-01
2.336830E-01
2.208090E-01
2.066337E-01
1.917793E-01
1.760251E-01
1.614083E-01
1.471548E-01
1.342025E-01
1.205280E-01
1.093885E-01
9.589765E-02
8.544478E-02
7.613224E-02
6.815556E-02
5.885938E-02
5.178710E-02
4.453283E-02
4.027575E-02
3.390188E-02
3.052612E-02
2.714495E-02
2.276675E-02
2.064058E-02
1.724023E-02
1.547326E-02
1.352741E-02
1.199880E-02
1.087166E-02
9.406628E-03
7.549811E-03
6.655989E-03
6.061755E-03
5.638767E-03
4.628573E-03
3.432142E-03
3.764307E-03
3.767005E-03
3.172406E-03
2.303771E-03
1.735111E-03
1.742493E-03
6.450233E-04
1.150409E-03
8.990795E-04
5.391538E-04
3.292252E-04
7.417352E-04
1.148407E-03
6.631263E-04
7.777971E-04
9.075235E-04
8.692315E-04
9.017542E-04
4.074687E-04
1.913552E-04
3.068228E-04
5.460211E-04
3.112408E-04
4.673066E-04
3.076424E-04
3.264389E-04
4.443720E-04
-8.744492E-04
-2.386496E-03
1.780387E-03
1.680780E-03
2.170736E-03
7.749454E-04
1.140753E-03
1.239854E-03
1.235682E-02
3.958259E-02
-8.446981E-03
6.373114E-03
2.187234E-03
2.844244E-03
2.364646E-03
3.059118E-03
4.928085E-03
6.381677E-03
6.387615E-03
6.945692E-03
8.074832E-03
9.095254E-03
9.403756E-03
1.022675E-02
1.055909E-02
1.321221E-02
1.487494E-02
1.718264E-02
2.000774E-02
2.370608E-02
2.804482E-02
3.080140E-02
3.456577E-02
3.989490E-02
4.595405E-02
5.359970E-02
6.081622E-02
6.860485E-02
7.719342E-02
8.564852E-02
9.509684E-02
1.088254E-01
1.201495E-01
1.332265E-01
1.459486E-01
1.579662E-01
1.732351E-01
1.850188E-01
1.995122E-01
2.166838E-01
2.352230E-01
2.478175E-01
2.628285E-01
2.786486E-01
2.901151E-01
3.045528E-01
3.191857E-01
3.328617E-01
3.442668E-01
3.590581E-01
3.660640E-01
3.818346E-01
3.932233E-01
4.059866E-01
4.143105E-01
4.250272E-01
4.343372E-01
4.449391E-01
4.460757E-01
4.533408E-01
4.641000E-01
4.709335E-01
4.794956E-01
4.969534E-01
4.916769E-01
4.950152E-01
5.015261E-01
5.048395E-01
5.086570E-01
5.133977E-01
5.192035E-01
5.226184E-01
5.229653E-01
5.231372E-01
5.267004E-01
5.275308E-01
5.306659E-01
5.324502E-01
5.343326E-01
5.356554E-01
5.351108E-01
5.368537E-01
5.391789E-01
5.416120E-01
5.408897E-01
5.405915E-01
5.393092E-01
5.390555E-01
5.388629E-01
5.395808E-01
5.389848E-01
5.376979E-01
5.352787E-01
5.333098E-01
5.305072E-01
5.291255E-01
5.256303E-01
5.230224E-01
5.218392E-01
5.173557E-01
5.148599E-01
5.127608E-01
5.075236E-01
5.012451E-01
4.959637E-01
4.908579E-01
4.859279E-01
4.804879E-01
4.731326E-01
4.673910E-01
4.617758E-01
4.524816E-01
4.430926E-01
4.351265E-01
4.267666E-01
4.173412E-01
4.044922E-01
3.955024E-01
3.848458E-01
3.750682E-01
3.638397E-01
3.516920E-01
3.390889E-01
3.266035E-01
3.079628E-01
2.953062E-01
2.815950E-01
2.653617E-01
2.513598E-01
2.337536E-01
2.208367E-01
2.046313E-01
1.888921E-01
1.752493E-01
1.616079E-01
1.484299E-01
1.333386E-01
1.209731E-01
1.100438E-01
9.843735E-02
8.871790E-02
7.476843E-02
6.671361E-02
5.862784E-02
5.142657E-02
4.483808E-02
3.957668E-02
3.356316E-02
2.973277E-02
2.699912E-02
2.259690E-02
2.006447E-02
1.728401E-02
1.582743E-02
1.343029E-02
1.211370E-02
1.049272E-02
9.047090E-03
8.179739E-03
7.559556E-03
6.654425E-03
5.481074E-03
5.580553E-03
5.450139E-03
4.681795E-03
3.795542E-03
3.185236E-03
2.536514E-03
1.552585E-03
1.590814E-03
9.846309E-04
9.467409E-04
7.359295E-04
1.235405E-03
5.189285E-04
4.202864E-04
4.136904E-04
5.831205E-04
2.402244E-04
4.133036E-04
8.234229E-04
2.197935E-03
1.141263E-04
2.162413E-04
3.963788E-04
4.693006E-04
4.634865E-04
1.159745E-03
3.635407E-04
5.831707E-04
1.246754E-03
-1.611579E-03
-4.707715E-03
1.782986E-03
9.263297E-04
1.118859E-03
1.026673E-03
9.271833E-04
1.042627E-03
1.601082E-03
1.390773E-02
1.825733E-03
2.115568E-03
2.050356E-03
2.400316E-03
3.310400E-03
3.278341E-03
3.720465E-03
4.853427E-03
6.001281E-03
6.119003E-03
7.268609E-03
8.495546E-03
9.726241E-03
1.026089E-02
1.184554E-02
1.309294E-02
1.452263E-02
1.680434E-02
2.009230E-02
2.416477E-02
2.788417E-02
3.042773E-02
3.498560E-02
3.971772E-02
4.405215E-02
5.226232E-02
6.192810E-02
7.001942E-02
7.774826E-02
8.654441E-02
9.606401E-02
1.097299E-01
1.199761E-01
1.325172E-01
1.457203E-01
1.571612E-01
1.722533E-01
1.879262E-01
2.031189E-01
2.162822E-01
2.329396E-01
2.455023E-01
2.614908E-01
2.750844E-01
2.895699E-01
3.054049E-01
3.156352E-01
3.337738E-01
3.443455E-01
3.565424E-01
3.661498E-01
3.793825E-01
3.910309E-01
4.029900E-01
4.144169E-01
4.226144E-01
4.336159E-01
4.431455E-01
4.484316E-01
4.550059E-01
4.644196E-01
4.697181E-01
4.788815E-01
4.938577E-01
4.907580E-01
4.948430E-01
5.017049E-01
5.044645E-01
5.086848E-01
5.131429E-01
5.183598E-01
5.206810E-01
5.218323E-01
5.233480E-01
5.268230E-01
5.292009E-01
5.324014E-01
5.341467E-01
5.338711E-01
5.342358E-01
5.337407E-01
5.354022E-01
5.378841E-01
5.401835E-01
5.425256E-01
5.440106E-01
5.409615E-01
5.388649E-01
5.379814E-01
5.385563E-01
5.386872E-01
5.353860E-01
5.351191E-01
5.331695E-01
5.310203E-01
5.325500E-01
5.281042E-01
5.232069E-01
5.212813E-01
5.176733E-01
5.169904E-01
5.137828E-01
5.084597E-01
5.045139E-01
4.956702E-01
4.904505E-01
4.872233E-01
4.834147E-01
4.732877E-01
4.688059E-01
4.616384E-01
4.554800E-01
4.447237E-01
4.358771E-01
4.264636E-01
4.209191E-01
4.060310E-01
3.970555E-01
3.839810E-01
3.746955E-01
3.629868E-01
3.498684E-01
3.364818E-01
3.257512E-01
3.106845E-01
2.965168E-01
2.811829E-01
2.651017E-01
2.492785E-01
2.331878E-01
2.202945E-01
2.043525E-01
1.884989E-01
1.754476E-01
1.617932E-01
1.477882E-01
1.337527E-01
1.207459E-01
1.103525E-01
9.744456E-02
8.745263E-02
7.579104E-02
6.704138E-02
5.895721E-02
5.085000E-02
4.493677E-02
3.995742E-02
3.461134E-02
3.053258E-02
2.514522E-02
2.260009E-02
2.042705E-02
1.733293E-02
1.499576E-02
1.481386E-02
1.286715E-02
1.058944E-02
8.930485E-03
7.512078E-03
6.928926E-03
6.594841E-03
5.990618E-03
4.928950E-03
4.877278E-03
4.337132E-03
4.145958E-03
2.283014E-03
1.818364E-03
1.911818E-03
1.259770E-03
1.257170E-03
6.890154E-04
5.926763E-04
1.030613E-03
7.009700E-04
1.023848E-03
4.441757E-04
3.674698E-04
2.226506E-04
3.002449E-04
9.719867E-04
3.022082E-03
8.017954E-04
5.030020E-04
3.183880E-04
3.311555E-04
3.906471E-04
7.582421E-04
5.296427E-04
1.327087E-03
2.927647E-04
-3.907533E-03
-9.244266E-03
1.209438E-03
9.296798E-04
1.474025E-03
1.936590E-03
1.269362E-03
1.451582E-03
1.718562E-03
1.603744E-03
1.573078E-03
2.296474E-03
2.471614E-03
2.821706E-03
3.925584E-03
3.181303E-03
4.399249E-03
4.884751E-03
5.535711E-03
6.760199E-03
7.580807E-03
8.633440E-03
9.965237E-03
1.169892E-02
1.254634E-02
1.282689E-02
1.436316E-02
1.699212E-02
1.858610E-02
2.497922E-02
2.679056E-02
3.060233E-02
3.516558E-02
3.833150E-02
4.415198E-02
5.230922E-02
6.017453E-02
6.977698E-02
7.639292E-02
8.609609E-02
9.772731E-02
1.094731E-01
1.184306E-01
1.330657E-01
1.437426E-01
1.587860E-01
1.752758E-01
1.881712E-01
2.029722E-01
2.202974E-01
2.330786E-01
2.458912E-01
2.617979E-01
2.733620E-01
2.892333E-01
3.075250E-01
3.180731E-01
3.336565E-01
3.464453E-01
3.568792E-01
3.673389E-01
3.804800E-01
3.912406E-01
4.023304E-01
4.156720E-01
4.242046E-01
4.332981E-01
4.422826E-01
4.491409E-01
4.569315E-01
4.637714E-01
4.699100E-01
4.770707E-01
4.859798E-01
4.894741E-01
4.960223E-01
5.003472E-01
5.038920E-01
5.095011E-01
5.125463E-01
5.171834E-01
5.213242E-01
5.233039E-01
5.252612E-01
5.273412E-01
5.306550E-01
5.320672E-01
5.336136E-01
5.358507E-01
5.336895E-01
5.335488E-01
5.359881E-01
5.390386E-01
5.408896E-01
5.416851E-01
5.408439E-01
5.412997E-01
5.388910E-01
5.360028E-01
5.357260E-01
5.368843E-01
5.353693E-01
5.335133E-01
5.335049E-01
5.310108E-01
5.310278E-01
5.275635E-01
5.252970E-01
5.195217E-01
5.182422E-01
5.145009E-01
5.117991E-01
5.095001E-01
5.043088E-01
4.999548E-01
4.932527E-01
4.875272E-01
4.820153E-01
4.723273E-01
4.664232E-01
4.591162E-01
4.517374E-01
4.424869E-01
4.345390E-01
4.271492E-01
4.208864E-01
4.072409E-01
3.980192E-01
3.881549E-01
3.751144E-01
3.611131E-01
3.505652E-01
3.353769E-01
3.223117E-01
3.095781E-01
2.951242E-01
2.791218E-01
2.653078E-01
2.492789E-01
2.338201E-01
2.174427E-01
2.047310E-01
1.899905E-01
1.787767E-01
1.627752E-01
1.472483E-01
1.327569E-01
1.218751E-01
1.138320E-01
9.679642E-02
8.758381E-02
7.715080E-02
6.535477E-02
5.748335E-02
4.932184E-02
4.336007E-02
3.789177E-02
3.504525E-02
2.985146E-02
2.498213E-02
2.114711E-02
2.063632E-02
1.656325E-02
1.604114E-02
1.579822E-02
1.225693E-02
1.075650E-02
8.997300E-03
7.694866E-03
7.284688E-03
7.223140E-03
5.996342E-03
5.291085E-03
4.874675E-03
3.942600E-03
3.560965E-03
3.349836E-03
2.574847E-03
2.469823E-03
1.549891E-03
1.074375E-03
6.516711E-04
8.193519E-04
1.029170E-03
3.877100E-04
6.690087E-04
5.409985E-04
1.676303E-04
4.748137E-04
3.920523E-04
2.033373E-04
1.056074E-03
4.504743E-04
3.224077E-04
5.512181E-04
7.809896E-04
5.231410E-04
9.982939E-04
5.114472E-04
6.141747E-04
1.916651E-03
-2.912525E-02
-6.255382E-02
1.310085E-03
1.256624E-03
5.765087E-04
7.465819E-04
1.039843E-03
9.513046E-04
1.752594E-03
1.425863E-03
1.392816E-03
1.826666E-03
2.331096E-03
2.910878E-03
4.356429E-03
4.835073E-03
5.757012E-03
5.474232E-03
5.104439E-03
6.312780E-03
6.937303E-03
8.889623E-03
1.001137E-02
1.075532E-02
1.197313E-02
1.327285E-02
1.480351E-02
1.637952E-02
1.872546E-02
2.386119E-02
2.691571E-02
3.075529E-02
3.625356E-02
3.890725E-02
4.367765E-02
5.276187E-02
5.951337E-02
6.842626E-02
7.695918E-02
8.741624E-02
9.702506E-02
1.079600E-01
1.203717E-01
1.320994E-01
1.433399E-01
1.565447E-01
1.744265E-01
1.879190E-01
2.028971E-01
2.179267E-01
2.339350E-01
2.493935E-01
2.641916E-01
2.763231E-01
2.903834E-01
3.073497E-01
3.186616E-01
3.329591E-01
3.477781E-01
3.579879E-01
3.680008E-01
3.819730E-01
3.925378E-01
4.010284E-01
4.133859E-01
4.232332E-01
4.317875E-01
4.466400E-01
4.497827E-01
4.574343E-01
4.641057E-01
4.702839E-01
4.767001E-01
4.830115E-01
4.891082E-01
4.954712E-01
4.993850E-01
5.053708E-01
5.096848E-01
5.135685E-01
5.165634E-01
5.210945E-01
5.229778E-01
5.250787E-01
5.277683E-01
5.298049E-01
5.311845E-01
5.324414E-01
5.333850E-01
5.347045E-01
5.371577E-01
5.384877E-01
5.416421E-01
5.409579E-01
5.406320E-01
5.410436E-01
5.414360E-01
5.400830E-01
5.363570E-01
5.351907E-01
5.360614E-01
5.359242E-01
5.334037E-01
5.328328E-01
5.308510E-01
5.275544E-01
5.253657E-01
5.254572E-01
5.216006E-01
5.190457E-01
5.131257E-01
5.106772E-01
5.103183E-01
5.057260E-01
5.011315E-01
4.933175E-01
4.856018E-01
4.788438E-01
4.720530E-01
4.659913E-01
4.582227E-01
4.494598E-01
4.420272E-01
4.329422E-01
4.257843E-01
4.194358E-01
4.099996E-01
3.987445E-01
3.881072E-01
3.758688E-01
3.618208E-01
3.487392E-01
3.350485E-01
3.231439E-01
3.079511E-01
2.961172E-01
2.797693E-01
2.660529E-01
2.485511E-01
2.346880E-01
2.212398E-01
2.053967E-01
1.881472E-01
1.786490E-01
1.656924E-01
1.500700E-01
1.328932E-01
1.225293E-01
1.113999E-01
9.646842E-02
8.650055E-02
7.731544E-02
6.529871E-02
5.840627E-02
5.012476E-02
4.502173E-02
3.949079E-02
3.504968E-02
2.951410E-02
2.506676E-02
2.210192E-02
2.042698E-02
1.667809E-02
1.574401E-02
1.419414E-02
1.225917E-02
1.082089E-02
8.528729E-03
8.084357E-03
7.414374E-03
6.112039E-03
6.109904E-03
5.753349E-03
4.856426E-03
3.575225E-03
2.315822E-03
2.776747E-03
1.980008E-03
2.019999E-03
1.308169E-03
1.038129E-03
1.505556E-03
1.273514E-03
1.044650E-03
1.125469E-04
3.207992E-04
3.633318E-04
5.340251E-04
1.207259E-03
8.051239E-04
1.305949E-03
6.609717E-04
4.557740E-04
4.215789E-04
9.393711E-04
6.687256E-04
6.073579E-04
1.063634E-03
2.807445E-04
4.283162E-04
4.585842E-04
-9.392562E-03
-2.002584E-02
1.280973E-03
7.775074E-04
5.005040E-04
7.928213E-04
1.303807E-03
1.168015E-03
1.372825E-03
1.472214E-03
1.119943E-03
1.749869E-03
2.383757E-03
3.125050E-03
4.174419E-03
3.658973E-03
4.863675E-03
5.849407E-03
5.688179E-03
7.313000E-03
7.583532E-03
9.200890E-03
1.060977E-02
1.079742E-02
1.167632E-02
1.262707E-02
1.531796E-02
1.742283E-02
2.085683E-02
2.315440E-02
2.608063E-02
2.976044E-02
3.568638E-02
4.048548E-02
4.617434E-02
5.354973E-02
5.979667E-02
6.867384E-02
7.779969E-02
8.753776E-02
9.739218E-02
1.071259E-01
1.202776E-01
1.304726E-01
1.447073E-01
1.580924E-01
1.731934E-01
1.875708E-01
2.005807E-01
2.186672E-01
2.337538E-01
2.487348E-01
2.654419E-01
2.779491E-01
2.940683E-01
3.070658E-01
3.197903E-01
3.344032E-01
3.449556E-01
3.585332E-01
3.686262E-01
3.822079E-01
3.921716E-01
4.008798E-01
4.140646E-01
4.224489E-01
4.319848E-01
4.425254E-01
4.514887E-01
4.549719E-01
4.608063E-01
4.705258E-01
4.776634E-01
4.851409E-01
4.912845E-01
4.964875E-01
5.004034E-01
5.061512E-01
5.106696E-01
5.129860E-01
5.163517E-01
5.210804E-01
5.236607E-01
5.253394E-01
5.268167E-01
5.285728E-01
5.303042E-01
5.305396E-01
5.324521E-01
5.365954E-01
5.395161E-01
5.395932E-01
5.418393E-01
5.404988E-01
5.404087E-01
5.406443E-01
5.408635E-01
5.415477E-01
5.376385E-01
5.369533E-01
5.362846E-01
5.363036E-01
5.348261E-01
5.327456E-01
5.303589E-01
5.285457E-01
5.269710E-01
5.248489E-01
5.212172E-01
5.189194E-01
5.151878E-01
5.113776E-01
5.091930E-01
5.045467E-01
4.973251E-01
4.919622E-01
4.859163E-01
4.798832E-01
4.726868E-01
4.654907E-01
4.575386E-01
4.522765E-01
4.436519E-01
4.340833E-01
4.264810E-01
4.200785E-01
4.077938E-01
3.976690E-01
3.880594E-01
3.746323E-01
3.605911E-01
3.491094E-01
3.357279E-01
3.233727E-01
3.065421E-01
2.961507E-01
2.810189E-01
2.662452E-01
2.484511E-01
2.316109E-01
2.203339E-01
2.042861E-01
1.895848E-01
1.772638E-01
1.632269E-01
1.475122E-01
1.354469E-01
1.215175E-01
1.105665E-01
9.688018E-02
8.735127E-02
7.609811E-02
6.708643E-02
6.128266E-02
5.089510E-02
4.456460E-02
3.946889E-02
3.452186E-02
3.043587E-02
2.590827E-02
2.208768E-02
1.956683E-02
1.772295E-02
1.561255E-02
1.399223E-02
1.162930E-02
1.014624E-02
8.908619E-03
8.678835E-03
6.884745E-03
6.371243E-03
6.368578E-03
4.825830E-03
4.748998E-03
2.839610E-03
3.244022E-03
3.108764E-03
2.533655E-03
1.712723E-03
1.309839E-03
1.076162E-03
1.762091E-03
1.091426E-03
8.189744E-04
6.357852E-04
7.689500E-04
1.151678E-03
1.130001E-03
1.069652E-03
7.183463E-04
5.536304E-04
4.462219E-04
4.907139E-04
5.536546E-04
6.459476E-04
4.197883E-04
6.154220E-04
5.965732E-04
6.738626E-04
3.221177E-04
2.791358E-04
-2.875237E-04
-5.893514E-04
1.688254E-03
1.343833E-03
8.724241E-04
1.932121E-03
1.403296E-03
8.688678E-04
1.477694E-03
1.557562E-03
7.945551E-04
2.045581E-03
1.860975E-03
2.718323E-03
2.693409E-03
3.561543E-03
4.675917E-03
5.350704E-03
5.820186E-03
6.564524E-03
7.080923E-03
8.661990E-03
9.386568E-03
1.028833E-02
1.102788E-02
1.347217E-02
1.509644E-02
1.779057E-02
2.125270E-02
2.321470E-02
2.580996E-02
2.990650E-02
3.559722E-02
4.149814E-02
4.667045E-02
5.215694E-02
5.860057E-02
6.771381E-02
7.676240E-02
8.728590E-02
9.694648E-02
1.074334E-01
1.203919E-01
1.313570E-01
1.457996E-01
1.595711E-01
1.736996E-01
1.884655E-01
2.025351E-01
2.178152E-01
2.331592E-01
2.477647E-01
2.633904E-01
2.791075E-01
2.966590E-01
3.066526E-01
3.193526E-01
3.319806E-01
3.491353E-01
3.570970E-01
3.675043E-01
3.827191E-01
3.909737E-01
4.009594E-01
4.169426E-01
4.240657E-01
4.312698E-01
4.428879E-01
4.508722E-01
4.545063E-01
4.625458E-01
4.731415E-01
4.788583E-01
4.842635E-01
4.887467E-01
4.966439E-01
4.991502E-01
5.056402E-01
5.104684E-01
5.125675E-01
5.154618E-01
5.194620E-01
5.225359E-01
5.232834E-01
5.264132E-01
5.290022E-01
5.329278E-01
5.325684E-01
5.336287E-01
5.363238E-01
5.374925E-01
5.375010E-01
5.427038E-01
5.412436E-01
5.401104E-01
5.394662E-01
5.424012E-01
5.403429E-01
5.395530E-01
5.422176E-01
5.417224E-01
5.381303E-01
5.366313E-01
5.353581E-01
5.312622E-01
5.283343E-01
5.283858E-01
5.257354E-01
5.215414E-01
5.189914E-01
5.158893E-01
5.113731E-01
5.070417E-01
5.044129E-01
4.982103E-01
4.908105E-01
4.865410E-01
4.813002E-01
4.760420E-01
4.665769E-01
4.598246E-01
4.543085E-01
4.439728E-01
4.373257E-01
4.269852E-01
4.162665E-01
4.076587E-01
3.984080E-01
3.870575E-01
3.758105E-01
3.624495E-01
3.490763E-01
3.375674E-01
3.224293E-01
3.073342E-01
2.954887E-01
2.791661E-01
2.610504E-01
2.476358E-01
2.342536E-01
2.204291E-01
2.038026E-01
1.907287E-01
1.763996E-01
1.628102E-01
1.498853E-01
1.348243E-01
1.208324E-01
1.105893E-01
9.912111E-02
8.738983E-02
7.693788E-02
6.651301E-02
5.935527E-02
5.119541E-02
4.582530E-02
3.901950E-02
3.392163E-02
2.996098E-02
2.545668E-02
2.233231E-02
1.981366E-02
1.759882E-02
1.537449E-02
1.418655E-02
1.216488E-02
1.051527E-02
8.494179E-03
8.489203E-03
7.052438E-03
6.548805E-03
6.159734E-03
4.858264E-03
5.080744E-03
4.291414E-03
3.740178E-03
3.106300E-03
2.342254E-03
1.774905E-03
1.803446E-03
1.803357E-03
1.193375E-03
8.954661E-04
8.039529E-04
1.136515E-03
1.304106E-03
1.870253E-03
1.539172E-03
1.198702E-03
1.083884E-03
8.160411E-04
7.910754E-04
5.794500E-04
7.889406E-04
6.930663E-04
3.741270E-04
9.544452E-04
8.981497E-04
7.086993E-04
8.085579E-04
6.757127E-04
-8.572967E-05
3.669011E-05
1.502902E-03
8.327109E-04
1.221111E-03
1.478786E-03
1.311099E-03
8.371810E-04
2.334513E-03
2.093964E-03
2.090128E-03
2.348202E-03
2.515448E-03
2.448103E-03
2.848068E-03
3.350511E-03
4.066630E-03
4.966553E-03
5.833653E-03
7.244088E-03
6.996567E-03
8.264241E-03
9.241376E-03
1.136883E-02
1.093470E-02
1.315381E-02
1.521825E-02
1.747621E-02
2.095375E-02
2.318626E-02
2.722987E-02
3.025311E-02
3.548617E-02
4.121199E-02
4.767176E-02
5.232349E-02
5.864785E-02
6.943155E-02
7.763408E-02
8.853663E-02
9.787545E-02
1.078819E-01
1.180331E-01
1.306763E-01
1.455715E-01
1.592283E-01
1.740263E-01
1.880764E-01
2.042771E-01
2.175640E-01
2.326931E-01
2.478116E-01
2.628788E-01
2.792780E-01
2.954651E-01
3.078997E-01
3.213288E-01
3.319326E-01
3.461032E-01
3.560911E-01
3.682499E-01
3.826284E-01
3.932741E-01
4.011584E-01
4.153160E-01
4.225012E-01
4.319016E-01
4.420523E-01
4.485270E-01
4.573285E-01
4.644686E-01
4.732038E-01
4.788896E-01
4.791199E-01
4.886608E-01
4.967477E-01
4.997224E-01
5.037691E-01
5.094013E-01
5.119835E-01
5.141627E-01
5.196460E-01
5.235238E-01
5.245880E-01
5.266781E-01
5.291633E-01
5.330250E-01
5.345695E-01
5.342545E-01
5.354389E-01
5.363642E-01
5.380179E-01
5.409432E-01
5.420100E-01
5.428264E-01
5.417468E-01
5.425588E-01
5.406865E-01
5.422236E-01
5.511796E-01
5.530897E-01
5.400646E-01
5.363463E-01
5.363163E-01
5.322005E-01
5.311672E-01
5.296148E-01
5.263811E-01
5.232382E-01
5.204569E-01
5.173942E-01
5.121908E-01
5.082079E-01
5.040235E-01
4.974865E-01
4.935089E-01
4.882683E-01
4.839192E-01
4.779873E-01
4.676831E-01
4.604870E-01
4.543788E-01
4.426905E-01
4.365716E-01
4.272568E-01
4.159272E-01
4.069899E-01
3.976623E-01
3.878616E-01
3.753192E-01
3.636533E-01
3.493063E-01
3.356312E-01
3.231763E-01
3.085760E-01
2.946990E-01
2.784885E-01
2.628963E-01
2.488745E-01
2.335896E-01
2.181386E-01
2.043962E-01
1.908190E-01
1.763219E-01
1.616091E-01
1.477900E-01
1.316364E-01
1.213945E-01
1.125821E-01
9.851887E-02
8.658318E-02
7.635977E-02
6.654843E-02
5.760393E-02
5.163227E-02
4.701127E-02
4.080353E-02
3.389795E-02
2.996189E-02
2.581012E-02
2.275250E-02
2.029139E-02
1.764551E-02
1.572405E-02
1.375881E-02
1.217029E-02
1.074918E-02
9.054473E-03
8.228234E-03
6.942095E-03
6.671225E-03
6.329310E-03
5.084882E-03
4.655311E-03
4.873540E-03
3.817929E-03
3.116736E-03
2.427162E-03
2.627153E-03
1.981873E-03
1.776900E-03
6.884253E-04
7.478945E-04
9.933494E-04
9.143613E-04
8.790373E-04
1.230994E-03
9.097568E-04
7.370747E-04
7.133643E-04
9.034939E-04
8.440735E-04
6.474337E-04
9.018339E-04
7.279192E-04
9.081611E-04
4.556883E-04
8.027896E-04
7.611738E-04
1.446788E-03
7.599187E-04
3.859808E-04
5.286067E-04
1.317509E-03
8.289292E-04
1.270043E-03
1.440929E-03
1.757078E-03
1.288173E-03
2.379051E-03
3.082804E-03
2.269118E-03
2.005854E-03
2.778865E-03
3.013269E-03
3.821892E-03
4.361426E-03
4.598884E-03
4.554236E-03
5.757541E-03
7.846369E-03
7.623655E-03
8.575163E-03
9.854922E-03
1.146014E-02
1.148539E-02
1.304734E-02
1.612497E-02
1.806498E-02
2.063961E-02
2.249651E-02
2.718557E-02
3.183187E-02
3.517595E-02
4.061521E-02
4.823024E-02
5.201455E-02
6.011178E-02
6.863085E-02
7.797536E-02
8.576766E-02
9.625529E-02
1.083435E-01
1.181657E-01
1.315926E-01
1.445529E-01
1.584488E-01
1.738149E-01
1.899151E-01
2.021108E-01
2.161721E-01
2.349597E-01
2.490010E-01
2.626234E-01
2.755231E-01
2.913248E-01
3.055640E-01
3.204116E-01
3.341969E-01
3.462440E-01
3.584761E-01
3.677137E-01
3.811055E-01
3.935220E-01
4.003504E-01
4.135249E-01
4.227395E-01
4.313426E-01
4.420321E-01
4.510586E-01
4.591626E-01
4.654825E-01
4.721816E-01
4.765809E-01
4.796518E-01
4.892105E-01
4.956102E-01
4.995521E-01
5.033984E-01
5.085971E-01
5.117748E-01
5.155607E-01
5.202028E-01
5.223248E-01
5.249148E-01
5.293292E-01
5.316349E-01
5.339278E-01
5.359224E-01
5.364409E-01
5.361132E-01
5.364343E-01
5.401262E-01
5.426250E-01
5.409250E-01
5.425166E-01
5.437187E-01
5.428680E-01
5.389382E-01
5.404780E-01
5.526306E-01
5.580164E-01
5.406680E-01
5.367149E-01
5.369952E-01
5.340597E-01
5.319171E-01
5.291599E-01
5.254243E-01
5.229504E-01
5.234360E-01
5.196353E-01
5.143910E-01
5.079358E-01
5.035615E-01
5.010540E-01
4.941392E-01
4.907853E-01
4.839158E-01
4.786052E-01
4.692045E-01
4.632800E-01
4.524076E-01
4.424777E-01
4.360356E-01
4.267412E-01
4.152659E-01
4.058262E-01
3.968865E-01
3.890411E-01
3.754246E-01
3.624028E-01
3.500479E-01
3.355104E-01
3.228706E-01
3.089055E-01
2.957645E-01
2.811568E-01
2.654379E-01
2.492463E-01
2.322892E-01
2.190785E-01
2.053942E-01
1.892345E-01
1.749934E-01
1.611635E-01
1.459536E-01
1.319347E-01
1.221101E-01
1.138417E-01
9.888278E-02
8.709044E-02
7.679215E-02
6.647697E-02
5.816853E-02
5.176615E-02
4.582760E-02
4.242562E-02
3.325345E-02
2.884480E-02
2.563503E-02
2.145573E-02
1.966321E-02
1.660503E-02
1.571239E-02
1.268386E-02
1.178594E-02
1.110202E-02
9.388932E-03
8.566151E-03
7.885297E-03
6.650880E-03
6.431186E-03
5.510507E-03
5.068456E-03
4.370807E-03
3.574559E-03
2.663080E-03
1.603105E-03
1.461107E-03
1.552549E-03
1.032408E-03
3.525097E-04
1.125387E-03
9.885188E-04
7.498227E-04
8.897368E-04
7.482885E-04
6.657210E-04
3.639582E-04
4.646969E-05
4.393841E-04
7.672925E-04
1.044510E-03
8.120544E-04
8.055429E-04
5.646147E-04
5.005498E-04
4.201371E-04
1.006653E-03
8.195666E-04
8.084084E-04
6.919741E-04
1.020523E-03
4.700559E-04
5.534366E-04
8.270437E-04
1.244585E-03
1.692679E-03
1.456313E-03
1.893821E-03
2.248491E-03
2.399136E-03
1.986090E-03
2.357979E-03
2.914497E-03
4.098672E-03
4.709740E-03
5.086175E-03
5.600447E-03
5.916452E-03
6.756790E-03
8.394112E-03
8.329027E-03
9.583197E-03
1.012477E-02
1.275143E-02
1.422933E-02
1.576629E-02
1.787635E-02
2.062414E-02
2.341303E-02
2.761883E-02
3.174313E-02
3.439704E-02
3.966373E-02
4.708378E-02
5.250416E-02
6.003284E-02
6.698386E-02
7.670259E-02
8.577028E-02
9.623234E-02
1.074516E-01
1.186757E-01
1.328545E-01
1.464392E-01
1.569169E-01
1.718989E-01
1.883622E-01
2.028577E-01
2.160660E-01
2.344397E-01
2.489077E-01
2.630823E-01
2.760875E-01
2.900038E-01
3.061102E-01
3.196521E-01
3.331311E-01
3.443308E-01
3.555987E-01
3.692640E-01
3.811406E-01
3.894604E-01
4.005870E-01
4.139094E-01
4.236508E-01
4.316342E-01
4.401083E-01
4.484624E-01
4.556041E-01
4.634509E-01
4.717279E-01
4.791630E-01
4.811154E-01
4.887914E-01
4.960732E-01
5.000261E-01
5.028646E-01
5.086396E-01
5.121306E-01
5.140645E-01
5.184834E-01
5.219497E-01
5.252723E-01
5.293670E-01
5.314243E-01
5.330373E-01
5.346812E-01
5.357858E-01
5.360682E-01
5.353694E-01
5.384844E-01
5.420587E-01
5.407455E-01
5.412105E-01
5.407573E-01
5.405134E-01
5.392861E-01
5.388880E-01
5.465928E-01
5.544033E-01
5.408365E-01
5.375261E-01
5.363194E-01
5.337910E-01
5.316961E-01
5.294194E-01
5.248882E-01
5.238057E-01
5.206993E-01
5.173289E-01
5.130544E-01
5.070557E-01
5.050249E-01
5.029331E-01
4.958925E-01
4.912605E-01
4.825299E-01
4.762076E-01
4.676507E-01
4.621625E-01
4.535167E-01
4.454124E-01
4.377013E-01
4.268096E-01
4.158147E-01
4.060396E-01
3.979402E-01
3.881897E-01
3.752734E-01
3.631280E-01
3.503980E-01
3.355027E-01
3.234395E-01
3.102882E-01
2.969963E-01
2.789168E-01
2.639878E-01
2.495473E-01
2.338540E-01
2.197306E-01
2.046165E-01
1.870768E-01
1.759472E-01
1.626797E-01
1.469034E-01
1.312357E-01
1.207510E-01
1.105778E-01
9.763235E-02
8.675955E-02
7.493851E-02
6.672695E-02
6.055960E-02
5.316100E-02
4.532499E-02
4.029908E-02
3.443613E-02
2.945318E-02
2.589729E-02
2.257613E-02
2.034580E-02
1.684124E-02
1.533106E-02
1.308747E-02
1.258868E-02
1.182989E-02
9.605543E-03
8.655417E-03
8.245647E-03
7.532968E-03
6.896212E-03
5.631705E-03
4.648652E-03
4.031552E-03
3.478359E-03
2.288146E-03
1.793640E-03
1.828800E-03
1.644703E-03
1.622865E-03
9.609822E-04
7.341013E-04
3.866344E-04
6.823485E-04
9.554289E-04
8.302088E-04
4.618982E-04
3.486384E-04
5.658179E-04
6.594637E-04
5.146806E-04
1.280537E-03
8.293556E-04
1.019264E-03
8.661906E-04
4.936642E-04
1.666706E-04
5.424836E-04
3.726090E-04
4.599713E-04
1.637136E-04
9.650002E-04
6.353801E-04
8.560333E-04
1.120206E-03
1.617412E-03
1.715343E-03
1.582563E-03
1.820026E-03
1.790071E-03
1.851607E-03
3.131297E-03
2.609800E-03
2.887104E-03
4.184155E-03
4.335456E-03
4.749038E-03
5.545374E-03
6.357684E-03
6.278195E-03
6.793277E-03
8.038186E-03
9.334654E-03
1.055936E-02
1.248632E-02
1.335255E-02
1.583997E-02
1.831776E-02
1.990301E-02
2.363804E-02
2.795148E-02
3.143881E-02
3.470943E-02
3.984302E-02
4.490312E-02
5.294716E-02
6.092147E-02
6.650229E-02
7.620955E-02
8.478651E-02
9.675352E-02
1.084890E-01
1.194065E-01
1.318683E-01
1.457843E-01
1.580525E-01
1.735173E-01
1.879364E-01
2.032847E-01
2.171908E-01
2.323529E-01
2.478858E-01
2.623609E-01
2.763682E-01
2.919628E-01
3.055060E-01
3.195229E-01
3.326877E-01
3.436189E-01
3.536213E-01
3.674638E-01
3.802341E-01
3.908319E-01
4.011308E-01
4.129265E-01
4.230483E-01
4.322372E-01
4.408943E-01
4.474696E-01
4.549664E-01
4.630573E-01
4.707529E-01
4.770825E-01
4.816172E-01
4.880082E-01
4.937780E-01
4.985702E-01
5.036014E-01
5.076885E-01
5.135167E-01
5.179694E-01
5.204424E-01
5.227621E-01
5.248773E-01
5.280707E-01
5.314135E-01
5.330964E-01
5.340702E-01
5.360021E-01
5.357620E-01
5.356262E-01
5.392004E-01
5.426991E-01
5.421769E-01
5.405526E-01
5.407790E-01
5.397136E-01
5.400211E-01
5.399358E-01
5.398153E-01
5.436347E-01
5.403636E-01
5.386475E-01
5.366014E-01
5.339344E-01
5.302807E-01
5.285330E-01
5.265856E-01
5.242907E-01
5.201963E-01
5.165236E-01
5.136058E-01
5.073374E-01
5.025953E-01
5.006546E-01
4.958208E-01
4.910279E-01
4.818098E-01
4.760640E-01
4.678191E-01
4.619491E-01
4.539345E-01
4.457998E-01
4.381424E-01
4.281170E-01
4.160982E-01
4.056898E-01
3.959435E-01
3.873518E-01
3.744572E-01
3.637039E-01
3.518388E-01
3.374801E-01
3.247105E-01
3.094864E-01
2.940639E-01
2.766622E-01
2.637469E-01
2.499393E-01
2.339632E-01
2.196542E-01
2.034428E-01
1.893703E-01
1.779009E-01
1.634961E-01
1.466379E-01
1.334039E-01
1.206361E-01
1.107427E-01
9.676712E-02
8.498359E-02
7.394397E-02
6.749131E-02
6.243348E-02
5.294754E-02
4.562947E-02
3.980574E-02
3.424926E-02
2.991566E-02
2.606659E-02
2.237822E-02
1.946088E-02
1.734533E-02
1.590968E-02
1.438430E-02
1.259456E-02
1.007078E-02
8.507504E-03
8.181025E-03
7.097982E-03
7.137901E-03
6.330663E-03
4.197270E-03
3.928543E-03
4.172863E-03
2.956482E-03
2.479272E-03
1.296599E-03
1.018246E-03
9.090922E-04
1.463264E-03
1.293554E-03
4.665685E-04
-2.810066E-05
8.164304E-04
1.227055E-03
9.928609E-04
7.124366E-04
8.109346E-04
1.103303E-03
8.361685E-04
1.258940E-03
9.418145E-04
6.098537E-04
5.113679E-04
9.259333E-04
4.534339E-04
1.613022E-04
8.359284E-04
4.076648E-04
2.854641E-04
5.912742E-04
7.564432E-04
2.495023E-03
1.991417E-03
9.127047E-04
1.971277E-03
1.563729E-03
1.123733E-03
2.639799E-03
1.868290E-03
2.884321E-03
3.564293E-03
3.065128E-03
2.876137E-03
3.960410E-03
3.802984E-03
5.055838E-03
5.481848E-03
5.965225E-03
6.890163E-03
7.377452E-03
7.927627E-03
8.316034E-03
1.016894E-02
1.280366E-02
1.392751E-02
1.683781E-02
1.954125E-02
2.076301E-02
2.346829E-02
2.619947E-02
3.130707E-02
3.478279E-02
4.135359E-02
4.583528E-02
5.160283E-02
6.006289E-02
6.911402E-02
7.744658E-02
8.724749E-02
9.853353E-02
1.096921E-01
1.211519E-01
1.326321E-01
1.466000E-01
1.600936E-01
1.744506E-01
1.878818E-01
2.029223E-01
2.167089E-01
2.340775E-01
2.451964E-01
2.602303E-01
2.736097E-01
2.920024E-01
3.083782E-01
3.200160E-01
3.334333E-01
3.473147E-01
3.565447E-01
3.679106E-01
3.797223E-01
3.927411E-01
4.008019E-01
4.125280E-01
4.227004E-01
4.334801E-01
4.390852E-01
4.473947E-01
4.564530E-01
4.619273E-01
4.723317E-01
4.770451E-01
4.823663E-01
4.890065E-01
4.948061E-01
4.997565E-01
5.032550E-01
5.076615E-01
5.132175E-01
5.171320E-01
5.200437E-01
5.241617E-01
5.281081E-01
5.280988E-01
5.304042E-01
5.353871E-01
5.355929E-01
5.355330E-01
5.375652E-01
5.396383E-01
5.401212E-01
5.417237E-01
5.410555E-01
5.402550E-01
5.398431E-01
5.396988E-01
5.404499E-01
5.396669E-01
5.393282E-01
5.396818E-01
5.386648E-01
5.399240E-01
5.380298E-01
5.334322E-01
5.299706E-01
5.284254E-01
5.272019E-01
5.238549E-01
5.178644E-01
5.137557E-01
5.113519E-01
5.062087E-01
5.015746E-01
4.994484E-01
4.943952E-01
4.876069E-01
4.815965E-01
4.758616E-01
4.684867E-01
4.585173E-01
4.529147E-01
4.447234E-01
4.370891E-01
4.282443E-01
4.166704E-01
4.086920E-01
3.966978E-01
3.830528E-01
3.767420E-01
3.620710E-01
3.510311E-01
3.355926E-01
3.234269E-01
3.085532E-01
2.929333E-01
2.769569E-01
2.632979E-01
2.517394E-01
2.319493E-01
2.209196E-01
2.030131E-01
1.869033E-01
1.745332E-01
1.610442E-01
1.471210E-01
1.328714E-01
1.203580E-01
1.111260E-01
9.636778E-02
8.600650E-02
7.531558E-02
6.679158E-02
5.964150E-02
5.203311E-02
4.637920E-02
4.065909E-02
3.454630E-02
2.876614E-02
2.452073E-02
2.175596E-02
1.940442E-02
1.717136E-02
1.592945E-02
1.579207E-02
1.264355E-02
1.048915E-02
9.019525E-03
8.570203E-03
7.798067E-03
6.634846E-03
5.599567E-03
4.435660E-03
4.750081E-03
4.662866E-03
3.779059E-03
3.299140E-03
2.794126E-03
1.548915E-03
1.321027E-03
8.031909E-04
8.014682E-04
2.780975E-04
2.111992E-04
8.125579E-04
8.822027E-04
2.538670E-04
4.598171E-04
5.721769E-04
8.747498E-04
2.733500E-04
3.805201E-04
4.821399E-04
2.625351E-04
3.295842E-04
4.657500E-04
2.896777E-04
2.888435E-04
5.565902E-04
3.719545E-04
2.140295E-04
2.515099E-04
5.821600E-04
1.538091E-03
1.357988E-03
1.173675E-03
2.002713E-03
1.591658E-03
1.125385E-03
1.878154E-03
1.929778E-03
2.200031E-03
2.569145E-03
2.018952E-03
2.683110E-03
3.644289E-03
4.233832E-03
4.811482E-03
4.816269E-03
6.782012E-03
6.852527E-03
6.990632E-03
8.339747E-03
8.905478E-03
1.047761E-02
1.297553E-02
1.351992E-02
1.499965E-02
1.909875E-02
2.129721E-02
2.337974E-02
2.578737E-02
3.052028E-02
3.469480E-02
4.042330E-02
4.586597E-02
5.224999E-02
6.000628E-02
6.947620E-02
7.770065E-02
8.719002E-02
9.734754E-02
1.089804E-01
1.218564E-01
1.336911E-01
1.464815E-01
1.586867E-01
1.736522E-01
1.863893E-01
2.025921E-01
2.176500E-01
2.335308E-01
2.451406E-01
2.597482E-01
2.729472E-01
2.905496E-01
3.054465E-01
3.192765E-01
3.327357E-01
3.466650E-01
3.586944E-01
3.710480E-01
3.806441E-01
3.919495E-01
4.028652E-01
4.144257E-01
4.241331E-01
4.351533E-01
4.404921E-01
4.480623E-01
4.560876E-01
4.615399E-01
4.707643E-01
4.782879E-01
4.826114E-01
4.916573E-01
4.968963E-01
4.996832E-01
5.030170E-01
5.072821E-01
5.128121E-01
5.156826E-01
5.186903E-01
5.220562E-01
5.252442E-01
5.258500E-01
5.300983E-01
5.352741E-01
5.362690E-01
5.356865E-01
5.380083E-01
5.405474E-01
5.397671E-01
5.399703E-01
5.413006E-01
5.414134E-01
5.391555E-01
5.409668E-01
5.409339E-01
5.402991E-01
5.411955E-01
5.403594E-01
5.390148E-01
5.400419E-01
5.367412E-01
5.329814E-01
5.303729E-01
5.289165E-01
5.270550E-01
5.243422E-01
5.184620E-01
5.137074E-01
5.121220E-01
5.091458E-01
5.036958E-01
4.985744E-01
4.940203E-01
4.873792E-01
4.809123E-01
4.746215E-01
4.669276E-01
4.590278E-01
4.530662E-01
4.458876E-01
4.390898E-01
4.303656E-01
4.201151E-01
4.088199E-01
3.966748E-01
3.865190E-01
3.751360E-01
3.626874E-01
3.483640E-01
3.350242E-01
3.224607E-01
3.065230E-01
2.920958E-01
2.786457E-01
2.632336E-01
2.522734E-01
2.337186E-01
2.182518E-01
2.019087E-01
1.897043E-01
1.743351E-01
1.593964E-01
1.465153E-01
1.316654E-01
1.205063E-01
1.104250E-01
9.652290E-02
8.732923E-02
7.599606E-02
6.697363E-02
5.928724E-02
5.128285E-02
4.638277E-02
4.137392E-02
3.617041E-02
2.877725E-02
2.506538E-02
2.179205E-02
1.986199E-02
1.792463E-02
1.608814E-02
1.467163E-02
1.251354E-02
1.081681E-02
9.168713E-03
8.357026E-03
7.882871E-03
6.637602E-03
5.548661E-03
4.603922E-03
4.076445E-03
4.220845E-03
4.138778E-03
3.857978E-03
2.829806E-03
1.680052E-03
1.681815E-03
1.448195E-03
8.734425E-04
2.962213E-04
7.258066E-04
8.414145E-04
1.195658E-03
6.634965E-04
3.125296E-04
2.296527E-04
8.190095E-04
2.867419E-04
-2.871500E-05
1.359716E-04
1.892787E-04
3.967341E-04
4.884549E-04
3.316759E-04
1.758522E-04
2.824389E-04
1.193413E-04
3.451557E-04
2.228994E-04
3.486892E-04
1.076355E-03
1.822082E-03
1.297955E-03
1.967415E-03
1.752496E-03
1.058532E-03
1.393377E-02
1.179843E-02
2.850860E-03
1.782086E-03
2.696035E-03
3.462492E-03
4.450776E-03
4.636688E-03
4.632230E-03
5.053116E-03
6.709296E-03
7.351305E-03
7.405549E-03
8.365967E-03
8.975167E-03
1.094170E-02
1.322142E-02
1.414326E-02
1.439244E-02
1.774738E-02
2.044843E-02
2.305125E-02
2.562869E-02
3.171991E-02
3.491532E-02
3.951221E-02
4.612255E-02
5.329254E-02
5.944597E-02
6.863326E-02
7.844833E-02
8.842302E-02
9.849790E-02
1.094085E-01
1.222794E-01
1.320906E-01
1.451333E-01
1.588427E-01
1.734371E-01
1.886848E-01
2.019804E-01
2.163747E-01
2.346564E-01
2.485613E-01
2.626893E-01
2.761160E-01
2.880838E-01
3.061923E-01
3.174832E-01
3.340691E-01
3.460585E-01
3.560169E-01
3.681043E-01
3.806062E-01
3.919052E-01
4.020975E-01
4.105627E-01
4.228468E-01
4.344639E-01
4.436955E-01
4.514289E-01
4.580216E-01
4.642022E-01
4.690323E-01
4.782258E-01
4.841943E-01
4.920312E-01
4.979499E-01
5.014570E-01
5.052072E-01
5.081315E-01
5.111665E-01
5.145620E-01
5.180949E-01
5.218786E-01
5.251237E-01
5.265741E-01
5.276703E-01
5.320840E-01
5.341583E-01
5.360525E-01
5.379032E-01
5.377060E-01
5.376684E-01
5.395076E-01
5.427149E-01
5.401035E-01
5.403422E-01
5.419561E-01
5.419568E-01
5.393642E-01
5.418615E-01
5.423342E-01
5.378906E-01
5.378513E-01
5.358441E-01
5.324597E-01
5.299492E-01
5.271436E-01
5.251829E-01
5.223659E-01
5.182317E-01
5.159984E-01
5.120447E-01
5.089522E-01
5.022542E-01
4.979009E-01
4.953515E-01
4.900433E-01
4.824644E-01
4.756837E-01
4.685129E-01
4.629509E-01
4.548568E-01
4.452480E-01
4.363243E-01
4.290263E-01
4.193693E-01
4.068900E-01
3.959544E-01
3.882340E-01
3.737437E-01
3.626531E-01
3.482966E-01
3.355997E-01
3.225323E-01
3.070696E-01
2.915916E-01
2.793334E-01
2.654679E-01
2.497861E-01
2.326125E-01
2.175465E-01
2.035303E-01
1.889087E-01
1.751645E-01
1.602113E-01
1.446773E-01
1.317073E-01
1.203091E-01
1.112570E-01
9.590050E-02
8.645117E-02
7.565643E-02
6.709879E-02
6.067287E-02
5.165691E-02
4.628511E-02
4.133232E-02
3.496243E-02
2.981698E-02
2.548023E-02
2.269612E-02
1.988960E-02
1.814968E-02
1.552403E-02
1.509486E-02
1.196728E-02
1.025778E-02
9.079832E-03
8.074258E-03
6.752469E-03
6.267574E-03
5.017925E-03
4.932578E-03
4.419241E-03
3.960375E-03
3.537811E-03
2.664884E-03
2.330553E-03
2.684746E-03
2.347703E-03
9.844839E-04
9.536818E-04
7.547704E-04
5.613976E-04
4.653397E-04
5.010337E-04
5.613240E-04
4.831568E-04
4.478184E-04
9.022107E-04
4.397627E-04
1.352317E-04
1.699342E-04
4.990110E-04
2.549871E-04
2.270441E-04
2.471260E-04
1.741792E-04
9.088381E-05
1.150845E-04
1.119506E-04
5.822876E-05
1.152184E-04
1.883949E-03
1.683784E-03
2.363345E-03
1.811008E-03
1.146334E-03
-5.364174E-03
-4.710669E-03
-7.688593E-03
-1.290770E-02
-5.556905E-03
2.192956E-03
3.558871E-03
3.996901E-03
4.852176E-03
4.758072E-03
4.917105E-03
6.795614E-03
7.032047E-03
7.703049E-03
7.683804E-03
9.232606E-03
1.068230E-02
1.276835E-02
1.371548E-02
1.393982E-02
1.679599E-02
1.958149E-02
2.269622E-02
2.564464E-02
3.077640E-02
3.543134E-02
3.939472E-02
4.554996E-02
5.344960E-02
5.940843E-02
6.796374E-02
7.889325E-02
8.767650E-02
9.739370E-02
1.098698E-01
1.209752E-01
1.318046E-01
1.448298E-01
1.598137E-01
1.737105E-01
1.888354E-01
2.014837E-01
2.165086E-01
2.347804E-01
2.471299E-01
2.617356E-01
2.782064E-01
2.886579E-01
3.050416E-01
3.160232E-01
3.343445E-01
3.462159E-01
3.563044E-01
3.676344E-01
3.797042E-01
3.918176E-01
4.008258E-01
4.141622E-01
4.262054E-01
4.329952E-01
4.405304E-01
4.497641E-01
4.576896E-01
4.634564E-01
4.698450E-01
4.786432E-01
4.862741E-01
4.908836E-01
4.962088E-01
5.011732E-01
5.045517E-01
5.088360E-01
5.114932E-01
5.157205E-01
5.177270E-01
5.218988E-01
5.238069E-01
5.260334E-01
5.285271E-01
5.309258E-01
5.348716E-01
5.361460E-01
5.355775E-01
5.360039E-01
5.379587E-01
5.413718E-01
5.425088E-01
5.415010E-01
5.424024E-01
5.431591E-01
5.426179E-01
5.418726E-01
5.412774E-01
5.402025E-01
5.357839E-01
5.361249E-01
5.359154E-01
5.341102E-01
5.306243E-01
5.264982E-01
5.246956E-01
5.216386E-01
5.192075E-01
5.154855E-01
5.122707E-01
5.098047E-01
5.014614E-01
4.968968E-01
4.939426E-01
4.889148E-01
4.800910E-01
4.750853E-01
4.688242E-01
4.600376E-01
4.519183E-01
4.464481E-01
4.394344E-01
4.285646E-01
4.194647E-01
4.055427E-01
3.971765E-01
3.872295E-01
3.733004E-01
3.612091E-01
3.486832E-01
3.355471E-01
3.220553E-01
3.079336E-01
2.946819E-01
2.798039E-01
2.632737E-01
2.473762E-01
2.321451E-01
2.179659E-01
2.052374E-01
1.881595E-01
1.742758E-01
1.593068E-01
1.441423E-01
1.318307E-01
1.174037E-01
1.075913E-01
9.737578E-02
8.476375E-02
7.507729E-02
6.576535E-02
5.924356E-02
5.334745E-02
4.487233E-02
3.961169E-02
3.405642E-02
2.937114E-02
2.542369E-02
2.197355E-02
1.925141E-02
1.756644E-02
1.570970E-02
1.400797E-02
1.105180E-02
1.026283E-02
9.101575E-03
8.125780E-03
6.874665E-03
5.339719E-03
5.347853E-03
4.802509E-03
3.937388E-03
3.064110E-03
3.937421E-03
2.485528E-03
2.602960E-03
2.166166E-03
1.791638E-03
7.369414E-04
9.531584E-04
1.169336E-03
1.035471E-03
1.054485E-03
4.477716E-05
1.372185E-04
3.289688E-04
2.056222E-04
4.320216E-04
3.143410E-04
3.955647E-04
3.871594E-04
4.352496E-04
1.800851E-04
1.797611E-04
1.769637E-04
-5.844753E-05
1.789371E-04
1.629857E-04
2.794009E-04
6.637193E-04
1.461051E-03
1.448009E-03
2.290676E-03
2.071354E-03
1.717611E-03
1.844090E-03
4.002229E-02
-2.117982E-02
-2.204033E-02
-3.863490E-02
2.896838E-02
3.308623E-03
2.992863E-03
3.525756E-03
4.725008E-03
4.588190E-03
5.370589E-03
6.689488E-03
6.537512E-03
7.236753E-03
8.332443E-03
9.384791E-03
1.029673E-02
1.172027E-02
1.316329E-02
1.460195E-02
1.590261E-02
1.853929E-02
2.190666E-02
2.639828E-02
2.996082E-02
3.451309E-02
4.027453E-02
4.509592E-02
5.172283E-02
5.967547E-02
6.803841E-02
7.865439E-02
8.639092E-02
9.671779E-02
1.083571E-01
1.195336E-01
1.325122E-01
1.452826E-01
1.589529E-01
1.723534E-01
1.879814E-01
2.041010E-01
2.173616E-01
2.336106E-01
2.474028E-01
2.614934E-01
2.748139E-01
2.896798E-01
3.047618E-01
3.202387E-01
3.332038E-01
3.478273E-01
3.583642E-01
3.700477E-01
3.802038E-01
3.919382E-01
4.023183E-01
4.147924E-01
4.256140E-01
4.326049E-01
4.394005E-01
4.466840E-01
4.555788E-01
4.638126E-01
4.712650E-01
4.758180E-01
4.829037E-01
4.907525E-01
4.957195E-01
4.998894E-01
5.030493E-01
5.084585E-01
5.116879E-01
5.164913E-01
5.190826E-01
5.232283E-01
5.238017E-01
5.261714E-01
5.294374E-01
5.320816E-01
5.337928E-01
5.343844E-01
5.350140E-01
5.369528E-01
5.374234E-01
5.395287E-01
5.420424E-01
5.427838E-01
5.428290E-01
5.440401E-01
5.419167E-01
5.420975E-01
5.403071E-01
5.389078E-01
5.363680E-01
5.358755E-01
5.362270E-01
5.336210E-01
5.325986E-01
5.291621E-01
5.248751E-01
5.216755E-01
5.202155E-01
5.165282E-01
5.132171E-01
5.093961E-01
5.029815E-01
4.983398E-01
4.940656E-01
4.886563E-01
4.793224E-01
4.742144E-01
4.686268E-01
4.601581E-01
4.530767E-01
4.446244E-01
4.374759E-01
4.280723E-01
4.173288E-01
4.052890E-01
3.957475E-01
3.885039E-01
3.738963E-01
3.607850E-01
3.477061E-01
3.340573E-01
3.242785E-01
3.081679E-01
2.930624E-01
2.777594E-01
2.637586E-01
2.482346E-01
2.318406E-01
2.191894E-01
2.049944E-01
1.884778E-01
1.750858E-01
1.595144E-01
1.436512E-01
1.316335E-01
1.183553E-01
1.065909E-01
9.658345E-02
8.515512E-02
7.456437E-02
6.515998E-02
5.940275E-02
5.226927E-02
4.445949E-02
3.844853E-02
3.362969E-02
3.040559E-02
2.635404E-02
2.230723E-02
1.958359E-02
1.750864E-02
1.512266E-02
1.359757E-02
1.098270E-02
9.941606E-03
9.202609E-03
7.728456E-03
6.688844E-03
5.944606E-03
5.040544E-03
4.829161E-03
4.310916E-03
3.877431E-03
4.594821E-03
3.276230E-03
2.935190E-03
2.013222E-03
1.923031E-03
1.751203E-03
1.594938E-03
1.108872E-03
1.276697E-03
1.043649E-03
6.161605E-04
8.030020E-05
8.473584E-05
2.611300E-04
5.125250E-04
7.162066E-04
3.597963E-04
3.900998E-04
1.606353E-04
1.666689E-05
-3.474903E-07
7.871044E-05
-5.904796E-06
-3.604656E-05
1.007410E-04
5.101758E-04
1.073772E-02
2.229992E-02
1.944923E-03
7.479741E-04
1.937394E-03
1.666854E-03
2.236798E-03
7.595152E-02
-3.328991E-02
-2.447420E-02
-4.193588E-02
-3.810868E-02
3.660878E-03
3.411333E-03
3.778229E-03
4.460190E-03
4.496913E-03
4.549014E-03
4.944244E-03
5.614202E-03
6.667853E-03
8.299289E-03
9.268495E-03
1.094153E-02
1.106698E-02
1.272564E-02
1.468398E-02
1.679399E-02
1.966727E-02
2.226845E-02
2.773162E-02
3.087484E-02
3.364069E-02
3.923440E-02
4.640540E-02
5.027771E-02
6.022533E-02
7.082321E-02
7.722599E-02
8.695915E-02
9.671143E-02
1.091994E-01
1.197910E-01
1.340455E-01
1.456983E-01
1.592995E-01
1.769617E-01
1.872768E-01
2.035841E-01
2.165164E-01
2.342575E-01
2.469567E-01
2.620734E-01
2.747408E-01
2.918517E-01
3.068091E-01
3.223076E-01
3.329146E-01
3.463208E-01
3.586500E-01
3.723074E-01
3.806706E-01
3.917800E-01
4.031031E-01
4.140393E-01
4.270485E-01
4.340351E-01
4.412942E-01
4.488436E-01
4.565820E-01
4.637487E-01
4.720557E-01
4.768831E-01
4.828239E-01
4.906754E-01
4.963440E-01
4.995274E-01
5.036919E-01
5.092079E-01
5.117286E-01
5.156924E-01
5.197155E-01
5.230544E-01
5.254672E-01
5.276584E-01
5.299378E-01
5.311238E-01
5.325278E-01
5.357095E-01
5.351107E-01
5.376133E-01
5.382173E-01
5.405379E-01
5.418584E-01
5.419402E-01
5.423793E-01
5.425992E-01
5.435843E-01
5.418697E-01
5.402493E-01
5.379018E-01
5.357039E-01
5.341669E-01
5.340037E-01
5.323443E-01
5.341119E-01
5.287474E-01
5.247993E-01
5.235767E-01
5.198116E-01
5.175968E-01
5.153628E-01
5.110471E-01
5.047189E-01
4.971253E-01
4.924347E-01
4.873656E-01
4.794404E-01
4.727323E-01
4.671809E-01
4.603040E-01
4.530776E-01
4.470433E-01
4.364972E-01
4.262272E-01
4.153921E-01
4.047289E-01
3.954755E-01
3.859082E-01
3.726464E-01
3.614313E-01
3.493709E-01
3.354402E-01
3.221135E-01
3.057752E-01
2.926031E-01
2.780967E-01
2.641483E-01
2.497210E-01
2.318797E-01
2.183656E-01
2.020220E-01
1.899995E-01
1.752084E-01
1.600886E-01
1.426038E-01
1.308105E-01
1.209692E-01
1.118935E-01
9.542721E-02
8.639724E-02
7.491838E-02
6.437551E-02
6.065380E-02
5.164812E-02
4.324445E-02
3.920299E-02
3.350141E-02
2.960373E-02
2.550152E-02
2.250949E-02
1.989707E-02
1.731460E-02
1.603159E-02
1.262286E-02
1.236365E-02
9.703628E-03
8.590350E-03
8.560282E-03
6.935234E-03
5.653973E-03
5.692163E-03
5.671178E-03
4.864242E-03
3.763613E-03
3.984309E-03
2.850364E-03
2.990788E-03
2.072694E-03
1.923095E-03
2.398535E-03
1.768634E-03
1.001701E-03
6.531571E-04
3.861902E-04
2.746682E-04
1.370972E-04
1.097104E-04
1.863212E-04
4.601635E-04
5.678657E-04
2.396032E-04
3.781755E-04
3.118380E-04
2.668455E-04
1.305212E-04
2.349256E-04
-1.145047E-05
6.040745E-05
1.304823E-05
3.160201E-04
3.776272E-03
7.904775E-03
3.642908E-04
1.546888E-03
1.090851E-03
1.888863E-03
2.827342E-03
6.006258E-02
3.239861E-03
-9.463110E-03
-1.099838E-02
-9.983757E-02
-1.430259E-02
3.599911E-03
3.928622E-03
5.156432E-03
4.880717E-03
5.100467E-03
5.418367E-03
7.350999E-03
6.977376E-03
8.626741E-03
8.481658E-03
1.146720E-02
1.255563E-02
1.239247E-02
1.488104E-02
1.685518E-02
1.997710E-02
2.312902E-02
2.739463E-02
3.110499E-02
3.430234E-02
3.968679E-02
4.714852E-02
5.119998E-02
6.029655E-02
6.979113E-02
7.803004E-02
8.742798E-02
9.822151E-02
1.088768E-01
1.199949E-01
1.339397E-01
1.477088E-01
1.608923E-01
1.763020E-01
1.883913E-01
2.036662E-01
2.181477E-01
2.323811E-01
2.464654E-01
2.620925E-01
2.760356E-01
2.906327E-01
3.057242E-01
3.186593E-01
3.331046E-01
3.454244E-01
3.586678E-01
3.728475E-01
3.811714E-01
3.936884E-01
4.044014E-01
4.123118E-01
4.244245E-01
4.322962E-01
4.401970E-01
4.502485E-01
4.583005E-01
4.617351E-01
4.716297E-01
4.770521E-01
4.847015E-01
4.897248E-01
4.955585E-01
5.017683E-01
5.052543E-01
5.084737E-01
5.123022E-01
5.155508E-01
5.190260E-01
5.238505E-01
5.243121E-01
5.276655E-01
5.295265E-01
5.309877E-01
5.319812E-01
5.331524E-01
5.351523E-01
5.379820E-01
5.395703E-01
5.408581E-01
5.406669E-01
5.416068E-01
5.415968E-01
5.436726E-01
5.421215E-01
5.419897E-01
5.397921E-01
5.380433E-01
5.359374E-01
5.343140E-01
5.337351E-01
5.320909E-01
5.313510E-01
5.294141E-01
5.251102E-01
5.236840E-01
5.212499E-01
5.173892E-01
5.136611E-01
5.091351E-01
5.027761E-01
4.975772E-01
4.920769E-01
4.855268E-01
4.805188E-01
4.735755E-01
4.685003E-01
4.610638E-01
4.518040E-01
4.443478E-01
4.362491E-01
4.278347E-01
4.155560E-01
4.043786E-01
3.951296E-01
3.872470E-01
3.748681E-01
3.631490E-01
3.514613E-01
3.339572E-01
3.196815E-01
3.043411E-01
2.934463E-01
2.786362E-01
2.608755E-01
2.486551E-01
2.336691E-01
2.174967E-01
2.034903E-01
1.887392E-01
1.762339E-01
1.609484E-01
1.434754E-01
1.299367E-01
1.191504E-01
1.078534E-01
9.564093E-02
8.540022E-02
7.520328E-02
6.546596E-02
5.979135E-02
4.893399E-02
4.190820E-02
3.834458E-02
3.327238E-02
2.950392E-02
2.562659E-02
2.254900E-02
1.943308E-02
1.673389E-02
1.567971E-02
1.256487E-02
1.198956E-02
1.044923E-02
9.114921E-03
8.040430E-03
6.742204E-03
6.383459E-03
5.453988E-03
5.075665E-03
4.743204E-03
3.984335E-03
2.937096E-03
2.382651E-03
2.499826E-03
2.153679E-03
1.502049E-03
1.523740E-03
1.207101E-03
7.312906E-04
3.374596E-04
6.079894E-04
1.909543E-04
4.528924E-04
-5.469621E-06
2.020833E-04
2.185253E-04
3.874138E-04
2.277203E-04
2.072187E-05
1.476596E-04
3.417196E-04
4.413463E-04
5.073207E-04
3.402585E-04
2.989496E-04
7.543710E-05
6.059117E-05
1.887060E-04
3.612723E-04
-1.371382E-03
1.710133E-04
1.465798E-03
2.280073E-03
2.517826E-03
-6.901064E-02
5.144221E-02
-8.050821E-03
-1.479793E-02
4.401376E-03
-4.133013E-02
3.574557E-03
3.187139E-03
5.630649E-03
5.194762E-03
5.210600E-03
5.717858E-03
6.146833E-03
6.750187E-03
8.745536E-03
8.981754E-03
1.022035E-02
1.206622E-02
1.270084E-02
1.586286E-02
1.738717E-02
1.917884E-02
2.351775E-02
2.737671E-02
3.009007E-02
3.520574E-02
4.030796E-02
4.586287E-02
5.143711E-02
6.015723E-02
6.788455E-02
7.855439E-02
8.830269E-02
9.815235E-02
1.081128E-01
1.187442E-01
1.331432E-01
1.477886E-01
1.622571E-01
1.752112E-01
1.880089E-01
2.023257E-01
2.176429E-01
2.310488E-01
2.472450E-01
2.630363E-01
2.757299E-01
2.899485E-01
3.053932E-01
3.192571E-01
3.334477E-01
3.441198E-01
3.556005E-01
3.702211E-01
3.815552E-01
3.925225E-01
4.039679E-01
4.126449E-01
4.247693E-01
4.330621E-01
4.420763E-01
4.502630E-01
4.577717E-01
4.660832E-01
4.704812E-01
4.761803E-01
4.851433E-01
4.905809E-01
4.951540E-01
5.013157E-01
5.052776E-01
5.085179E-01
5.106232E-01
5.165036E-01
5.190194E-01
5.240210E-01
5.264033E-01
5.284902E-01
5.288497E-01
5.302266E-01
5.322109E-01
5.339083E-01
5.348088E-01
5.385915E-01
5.392253E-01
5.395357E-01
5.409259E-01
5.413691E-01
5.425287E-01
5.436447E-01
5.428962E-01
5.423765E-01
5.401758E-01
5.383659E-01
5.349020E-01
5.329359E-01
5.324644E-01
5.318118E-01
5.304591E-01
5.288635E-01
5.261407E-01
5.238139E-01
5.207029E-01
5.168438E-01
5.112326E-01
5.053742E-01
5.011298E-01
4.959648E-01
4.930817E-01
4.878348E-01
4.796786E-01
4.753738E-01
4.672055E-01
4.611977E-01
4.542982E-01
4.484130E-01
4.425546E-01
4.299997E-01
4.141746E-01
4.056062E-01
3.957387E-01
3.871494E-01
3.725181E-01
3.616485E-01
3.543432E-01
3.365771E-01
3.228574E-01
3.053576E-01
2.937984E-01
2.785884E-01
2.621581E-01
2.475200E-01
2.337044E-01
2.192928E-01
2.034542E-01
1.890704E-01
1.756506E-01
1.605057E-01
1.452101E-01
1.308550E-01
1.184354E-01
1.077616E-01
9.442980E-02
8.663534E-02
7.600856E-02
6.779748E-02
6.004279E-02
5.032698E-02
4.432151E-02
3.942630E-02
3.366435E-02
3.064886E-02
2.647921E-02
2.282771E-02
2.056456E-02
1.791138E-02
1.551659E-02
1.350760E-02
1.153570E-02
1.027274E-02
9.326403E-03
8.797601E-03
7.309171E-03
6.989820E-03
5.261168E-03
5.082192E-03
4.448080E-03
3.549927E-03
3.136942E-03
3.312847E-03
2.467996E-03
2.358086E-03
1.238665E-03
1.280722E-03
6.163408E-04
7.085372E-04
4.657881E-04
1.906560E-04
4.691148E-04
5.290735E-04
1.044605E-04
5.854373E-05
2.247965E-04
1.694424E-04
1.587541E-04
5.297392E-04
8.875848E-05
3.359095E-04
9.712306E-05
9.074923E-05
8.348085E-05
1.073920E-04
6.234364E-05
-2.021082E-05
3.840126E-04
7.237444E-04
-5.045922E-04
1.176054E-03
2.238427E-03
2.863450E-03
9.129616E-03
-6.736353E-02
1.989123E-02
5.469238E-03
4.637122E-04
1.562045E-01
1.334426E-02
3.546949E-03
4.054682E-03
4.400016E-03
4.683774E-03
5.806065E-03
6.050187E-03
5.692636E-03
7.419598E-03
8.449164E-03
9.636209E-03
1.034798E-02
1.190456E-02
1.387941E-02
1.654884E-02
1.910804E-02
2.002600E-02
2.357228E-02
2.730190E-02
3.079593E-02
3.544954E-02
4.053822E-02
4.589352E-02
5.148137E-02
5.942070E-02
6.802220E-02
7.914322E-02
8.915336E-02
9.859442E-02
1.086492E-01
1.198462E-01
1.335600E-01
1.487174E-01
1.622687E-01
1.740148E-01
1.862533E-01
2.024176E-01
2.177809E-01
2.309318E-01
2.455636E-01
2.604541E-01
2.747551E-01
2.909655E-01
3.060949E-01
3.193671E-01
3.334317E-01
3.448117E-01
3.602064E-01
3.678976E-01
3.829735E-01
3.915875E-01
4.026250E-01
4.145454E-01
4.254870E-01
4.383887E-01
4.432823E-01
4.502308E-01
4.589893E-01
4.657626E-01
4.685268E-01
4.748300E-01
4.863116E-01
4.908105E-01
4.931779E-01
4.999541E-01
5.040487E-01
5.071405E-01
5.107345E-01
5.175221E-01
5.203559E-01
5.241115E-01
5.282438E-01
5.302512E-01
5.312410E-01
5.322836E-01
5.301290E-01
5.322990E-01
5.347016E-01
5.369539E-01
5.393844E-01
5.384422E-01
5.409174E-01
5.420111E-01
5.427562E-01
5.440010E-01
5.421983E-01
5.404227E-01
5.403974E-01
5.395690E-01
5.354680E-01
5.332406E-01
5.338524E-01
5.334385E-01
5.297421E-01
5.286819E-01
5.263984E-01
5.252732E-01
5.212342E-01
5.174477E-01
5.105288E-01
5.065796E-01
5.024140E-01
4.986162E-01
4.939036E-01
4.893709E-01
4.807984E-01
4.743649E-01
4.646471E-01
4.591636E-01
4.585613E-01
4.442021E-01
4.478051E-01
4.277353E-01
4.165998E-01
4.094952E-01
3.972872E-01
3.856835E-01
3.728143E-01
3.631908E-01
3.487666E-01
3.369063E-01
3.232400E-01
3.094401E-01
2.938774E-01
2.797737E-01
2.610386E-01
2.479572E-01
2.328340E-01
2.200763E-01
2.039436E-01
1.900147E-01
1.744839E-01
1.614494E-01
1.457938E-01
1.295671E-01
1.178988E-01
1.076316E-01
9.355644E-02
8.599528E-02
7.762173E-02
6.776415E-02
5.941425E-02
5.166120E-02
4.587196E-02
4.034703E-02
3.527706E-02
3.121680E-02
2.676760E-02
2.243049E-02
1.974222E-02
1.731523E-02
1.495230E-02
1.362273E-02
1.173099E-02
1.078841E-02
9.499103E-03
8.971131E-03
7.365430E-03
6.410999E-03
5.794368E-03
4.395499E-03
4.286904E-03
4.276376E-03
2.997489E-03
3.755731E-03
3.822611E-03
2.983505E-03
1.345828E-03
7.341247E-04
8.471693E-04
3.096436E-04
-9.582851E-05
-8.149198E-05
1.732906E-04
1.678430E-04
-7.970614E-05
-4.064958E-05
1.340063E-04
1.135532E-04
1.834111E-04
1.133888E-04
8.312686E-04
6.398369E-04
8.909620E-05
-2.147933E-05
-3.933552E-05
-2.437057E-05
1.418546E-05
2.945426E-04
8.945989E-04
1.623826E-03
9.545967E-04
1.088531E-03
1.796234E-03
1.999109E-03
-1.140682E-03
1.859667E-01
5.726990E-03
5.716340E-04
-7.960717E-03
-2.068658E-02
3.050617E-02
3.879867E-03
3.720786E-03
4.451807E-03
4.928906E-03
5.211454E-03
5.151474E-03
6.807354E-03
7.680301E-03
7.628131E-03
8.856168E-03
1.068737E-02
1.091747E-02
1.410503E-02
1.524454E-02
1.998021E-02
1.984319E-02
2.227352E-02
2.813772E-02
3.070898E-02
3.604099E-02
4.078037E-02
4.490541E-02
5.176092E-02
5.921213E-02
6.791561E-02
7.784859E-02
8.609909E-02
9.783706E-02
1.088986E-01
1.217948E-01
1.356498E-01
1.462458E-01
1.605423E-01
1.749998E-01
1.876778E-01
2.011808E-01
2.148932E-01
2.312972E-01
2.448919E-01
2.597966E-01
2.740254E-01
2.900511E-01
3.063680E-01
3.204444E-01
3.340486E-01
3.462923E-01
3.596367E-01
3.695696E-01
3.830202E-01
3.923415E-01
4.026464E-01
4.144898E-01
4.243725E-01
4.351505E-01
4.418433E-01
4.491233E-01
4.590336E-01
4.635501E-01
4.681544E-01
4.770359E-01
4.849730E-01
4.923752E-01
4.942141E-01
4.994584E-01
5.047303E-01
5.063329E-01
5.114185E-01
5.165737E-01
5.194975E-01
5.239036E-01
5.273743E-01
5.272669E-01
5.320247E-01
5.315681E-01
5.300330E-01
5.311827E-01
5.326659E-01
5.366927E-01
5.391859E-01
5.385954E-01
5.398031E-01
5.416991E-01
5.422235E-01
5.431969E-01
5.419596E-01
5.406352E-01
5.407290E-01
5.394753E-01
5.368220E-01
5.357205E-01
5.356271E-01
5.343089E-01
5.301550E-01
5.286910E-01
5.263593E-01
5.252316E-01
5.226479E-01
5.173920E-01
5.111951E-01
5.071903E-01
5.012968E-01
4.977297E-01
4.945563E-01
4.888451E-01
4.801380E-01
4.739349E-01
4.658789E-01
4.600077E-01
4.577934E-01
4.448545E-01
4.435251E-01
4.305799E-01
4.183775E-01
4.068374E-01
3.960088E-01
3.852735E-01
3.761593E-01
3.630031E-01
3.481800E-01
3.375630E-01
3.230965E-01
3.075295E-01
2.928037E-01
2.780007E-01
2.617396E-01
2.504851E-01
2.321667E-01
2.190887E-01
2.041666E-01
1.884750E-01
1.735783E-01
1.595021E-01
1.452496E-01
1.299198E-01
1.188604E-01
1.092050E-01
9.881479E-02
8.478560E-02
7.906372E-02
6.685615E-02
5.847190E-02
5.185299E-02
4.674231E-02
4.123495E-02
3.331268E-02
2.989056E-02
2.601301E-02
2.196974E-02
1.908458E-02
1.646523E-02
1.452990E-02
1.313026E-02
1.200479E-02
1.129817E-02
9.494296E-03
8.590974E-03
7.497135E-03
7.101265E-03
5.747326E-03
4.778605E-03
4.493552E-03
3.315160E-03
2.675794E-03
3.154035E-03
2.657717E-03
2.138590E-03
1.160434E-03
1.488982E-03
1.198969E-03
3.497588E-04
-1.076692E-04
-2.903712E-05
1.397267E-04
1.999296E-04
2.382421E-04
1.493724E-04
2.965786E-04
4.170603E-04
3.868532E-04
1.040684E-04
3.867098E-04
3.227154E-04
3.350567E-05
-1.104099E-05
1.312629E-05
1.296630E-04
2.727468E-05
2.959699E-04
1.269784E-03
1.932409E-03
-1.758471E-05
1.168551E-03
1.906747E-03
2.540998E-03
1.178917E-02
9.415055E-02
1.534341E-02
4.186646E-04
-7.336447E-03
-7.504398E-03
-2.037326E-02
6.735296E-03
3.763223E-03
4.444005E-03
4.989880E-03
4.862420E-03
5.161101E-03
6.714950E-03
7.454108E-03
8.325929E-03
9.528766E-03
1.057725E-02
1.228171E-02
1.449259E-02
1.582168E-02
1.900376E-02
2.008246E-02
2.325787E-02
2.775984E-02
3.108586E-02
3.593733E-02
3.992297E-02
4.472648E-02
4.965305E-02
5.806706E-02
6.642624E-02
7.610306E-02
8.613197E-02
9.759911E-02
1.087536E-01
1.219614E-01
1.341544E-01
1.459547E-01
1.585331E-01
1.749969E-01
1.871837E-01
2.004772E-01
2.146147E-01
2.310633E-01
2.460354E-01
2.610650E-01
2.764280E-01
2.893243E-01
3.068285E-01
3.198681E-01
3.327539E-01
3.467028E-01
3.577523E-01
3.690008E-01
3.820939E-01
3.916011E-01
4.018105E-01
4.165868E-01
4.235062E-01
4.320364E-01
4.393479E-01
4.482906E-01
4.566433E-01
4.633950E-01
4.711186E-01
4.793206E-01
4.863367E-01
4.922734E-01
4.973176E-01
5.018156E-01
5.036054E-01
5.067288E-01
5.109485E-01
5.160095E-01
5.192631E-01
5.236734E-01
5.265879E-01
5.271338E-01
5.295978E-01
5.306852E-01
5.313863E-01
5.325473E-01
5.337740E-01
5.378480E-01
5.393357E-01
5.377916E-01
5.391082E-01
5.400397E-01
5.403261E-01
5.419687E-01
5.426338E-01
5.398180E-01
5.398746E-01
5.381400E-01
5.384698E-01
5.370264E-01
5.359274E-01
5.355740E-01
5.316812E-01
5.280826E-01
5.273370E-01
5.251520E-01
5.229690E-01
5.174643E-01
5.117005E-01
5.071284E-01
5.035288E-01
4.998459E-01
4.950165E-01
4.883965E-01
4.813941E-01
4.734311E-01
4.666751E-01
4.609031E-01
4.551733E-01
4.450603E-01
4.382261E-01
4.294586E-01
4.199769E-01
4.078453E-01
3.997290E-01
3.865200E-01
3.752722E-01
3.594189E-01
3.467444E-01
3.368952E-01
3.241098E-01
3.086976E-01
2.939719E-01
2.796768E-01
2.645681E-01
2.482363E-01
2.327188E-01
2.186689E-01
2.039873E-01
1.882891E-01
1.759699E-01
1.618732E-01
1.460252E-01
1.312793E-01
1.205930E-01
1.116849E-01
9.601048E-02
8.471076E-02
7.696704E-02
6.728121E-02
6.085472E-02
5.227199E-02
4.458115E-02
4.097588E-02
3.241331E-02
2.902547E-02
2.634912E-02
2.124304E-02
2.078894E-02
1.744475E-02
1.554830E-02
1.273540E-02
1.168865E-02
1.054359E-02
9.331478E-03
8.182562E-03
7.541525E-03
6.280501E-03
4.383550E-03
5.887089E-03
4.297624E-03
3.327351E-03
3.334704E-03
1.844293E-03
2.929703E-03
1.516611E-03
1.731872E-03
1.253890E-03
1.014445E-03
9.637420E-05
4.256504E-04
8.732249E-05
2.238876E-04
2.213014E-04
2.397297E-04
1.750008E-04
2.789277E-04
2.610496E-04
2.461916E-04
3.527176E-04
1.825302E-04
2.196755E-04
1.283739E-04
1.600604E-04
1.151660E-04
1.158843E-04
1.681501E-04
3.949544E-05
1.762406E-04
2.276515E-04
9.397348E-04
2.334332E-03
2.398131E-03
2.003961E-03
4.709044E-03
8.326571E-02
3.015020E-02
3.846264E-03
-7.625250E-03
7.253546E-02
-6.558347E-02
5.864639E-03
3.091597E-03
3.805258E-03
4.925122E-03
5.938045E-03
6.974068E-03
5.761951E-03
7.743825E-03
8.648610E-03
9.602426E-03
1.086523E-02
1.247904E-02
1.342684E-02
1.515530E-02
1.937513E-02
2.177313E-02
2.292893E-02
2.665660E-02
3.097942E-02
3.409110E-02
3.872932E-02
4.411051E-02
5.072314E-02
5.929801E-02
6.782336E-02
7.568676E-02
8.521721E-02
9.534760E-02
1.099431E-01
1.234082E-01
1.343525E-01
1.461656E-01
1.582969E-01
1.726957E-01
1.856359E-01
1.998786E-01
2.162076E-01
2.308053E-01
2.455969E-01
2.624691E-01
2.780859E-01
2.898866E-01
3.057015E-01
3.192009E-01
3.337860E-01
3.453782E-01
3.580197E-01
3.710804E-01
3.804879E-01
3.925517E-01
4.010567E-01
4.180394E-01
4.232009E-01
4.303682E-01
4.360912E-01
4.487996E-01
4.568051E-01
4.609867E-01
4.731082E-01
4.812595E-01
4.867868E-01
4.928068E-01
4.969512E-01
5.009984E-01
5.035533E-01
5.087328E-01
5.114266E-01
5.159742E-01
5.201509E-01
5.247858E-01
5.261980E-01
5.275508E-01
5.288961E-01
5.309803E-01
5.328083E-01
5.342201E-01
5.360637E-01
5.381347E-01
5.382703E-01
5.391790E-01
5.397354E-01
5.398938E-01
5.406999E-01
5.417079E-01
5.423730E-01
5.410488E-01
5.388226E-01
5.364041E-01
5.373289E-01
5.375527E-01
5.374211E-01
5.361154E-01
5.315901E-01
5.288947E-01
5.272569E-01
5.245692E-01
5.232995E-01
5.183824E-01
5.124520E-01
5.072624E-01
5.057450E-01
5.011511E-01
4.935645E-01
4.883252E-01
4.826876E-01
4.763268E-01
4.686698E-01
4.573579E-01
4.531536E-01
4.439420E-01
4.381724E-01
4.287240E-01
4.194521E-01
4.108980E-01
4.012282E-01
3.894792E-01
3.721469E-01
3.567957E-01
3.470569E-01
3.359833E-01
3.200953E-01
3.071485E-01
2.944057E-01
2.804276E-01
2.639794E-01
2.514626E-01
2.321136E-01
2.172950E-01
2.035980E-01
1.875654E-01
1.750416E-01
1.608438E-01
1.452498E-01
1.329259E-01
1.192389E-01
1.098945E-01
9.443793E-02
8.603569E-02
7.569753E-02
6.774433E-02
6.025307E-02
5.204852E-02
4.517157E-02
4.123963E-02
3.400499E-02
2.942770E-02
2.515898E-02
2.118287E-02
2.006426E-02
1.757622E-02
1.532306E-02
1.298496E-02
1.135590E-02
9.996986E-03
8.976030E-03
8.280846E-03
7.376256E-03
6.263713E-03
6.578804E-03
6.002018E-03
4.541831E-03
4.269485E-03
3.014637E-03
3.058654E-03
1.792517E-03
1.509267E-03
2.036665E-03
8.077685E-04
5.821661E-04
4.046643E-04
6.000866E-04
2.761367E-04
1.688188E-04
1.438347E-04
2.817023E-04
1.770218E-04
1.025445E-04
1.948311E-04
2.520010E-04
2.109357E-04
9.329849E-05
2.099728E-04
1.113716E-04
9.107903E-05
1.502293E-04
2.358001E-05
1.050685E-04
1.309957E-04
1.265464E-04
-3.115565E-05
5.151660E-04
1.609475E-03
1.964580E-03
1.903314E-03
-1.970186E-02
3.372591E-02
4.505478E-02
6.494502E-03
-6.098923E-03
-5.362193E-02
5.172665E-02
8.082264E-03
4.186043E-03
4.367152E-03
4.030519E-03
5.603096E-03
6.850384E-03
6.595559E-03
8.097748E-03
9.069689E-03
1.022952E-02
1.064339E-02
1.205376E-02
1.281210E-02
1.481923E-02
1.866922E-02
2.156467E-02
2.390244E-02
2.746655E-02
3.076168E-02
3.376062E-02
3.827072E-02
4.593385E-02
5.080344E-02
5.982272E-02
6.870653E-02
7.749903E-02
8.570247E-02
9.582198E-02
1.079302E-01
1.188009E-01
1.330405E-01
1.467569E-01
1.590896E-01
1.727692E-01
1.841935E-01
1.990807E-01
2.171212E-01
2.305966E-01
2.467148E-01
2.637013E-01
2.803686E-01
2.921016E-01
3.061088E-01
3.191378E-01
3.349702E-01
3.464072E-01
3.583366E-01
3.719602E-01
3.823213E-01
3.944076E-01
4.034008E-01
4.136525E-01
4.225995E-01
4.323673E-01
4.419054E-01
4.477180E-01
4.563966E-01
4.630962E-01
4.713645E-01
4.804752E-01
4.868413E-01
4.920314E-01
4.963680E-01
5.010714E-01
5.040919E-01
5.085577E-01
5.139829E-01
5.151661E-01
5.208565E-01
5.233781E-01
5.246222E-01
5.272136E-01
5.280387E-01
5.290779E-01
5.303932E-01
5.331399E-01
5.354544E-01
5.377572E-01
5.396032E-01
5.401700E-01
5.393830E-01
5.404805E-01
5.400803E-01
5.388311E-01
5.405478E-01
5.414465E-01
5.386994E-01
5.372084E-01
5.374131E-01
5.371767E-01
5.342684E-01
5.318225E-01
5.308844E-01
5.291078E-01
5.273166E-01
5.260831E-01
5.211210E-01
5.165457E-01
5.122771E-01
5.085817E-01
5.043763E-01
5.002120E-01
4.933221E-01
4.875532E-01
4.839608E-01
4.770394E-01
4.675878E-01
4.585945E-01
4.519577E-01
4.445698E-01
4.389488E-01
4.282796E-01
4.174367E-01
4.086637E-01
3.974851E-01
3.888114E-01
3.736456E-01
3.609250E-01
3.479982E-01
3.357457E-01
3.207464E-01
3.077986E-01
2.932561E-01
2.779607E-01
2.627576E-01
2.498500E-01
2.321803E-01
2.178511E-01
2.024716E-01
1.878665E-01
1.766894E-01
1.602211E-01
1.474482E-01
1.340763E-01
1.192163E-01
1.096360E-01
9.521491E-02
8.695314E-02
7.673619E-02
6.837635E-02
6.118919E-02
5.296751E-02
4.498045E-02
3.986124E-02
3.381851E-02
2.922417E-02
2.592412E-02
2.219405E-02
2.028883E-02
1.769685E-02
1.430623E-02
1.308758E-02
1.135434E-02
1.045766E-02
8.896273E-03
7.787439E-03
7.025299E-03
6.120803E-03
6.460984E-03
5.466855E-03
4.607052E-03
4.009329E-03
3.697624E-03
3.103505E-03
1.616421E-03
8.133499E-04
8.041640E-04
8.618829E-04
9.101492E-04
1.903688E-04
8.643878E-04
7.375461E-04
2.641283E-04
4.046090E-04
6.559482E-04
4.199211E-04
9.779462E-05
2.067597E-05
3.239862E-05
5.430217E-05
8.478046E-05
1.243348E-04
-2.941897E-05
-1.387399E-04
6.710376E-06
-3.548221E-05
9.337516E-05
-9.092332E-05
1.830211E-04
1.772204E-04
2.441847E-03
1.178459E-03
1.612394E-03
2.177172E-03
5.051574E-03
-1.033099E-01
3.965314E-02
7.487511E-03
-9.192472E-03
-5.913288E-02
-4.090440E-02
9.873052E-03
4.443887E-03
4.277329E-03
4.547255E-03
6.061562E-03
6.678025E-03
6.738279E-03
7.310397E-03
8.317539E-03
9.644378E-03
9.559643E-03
1.189403E-02
1.308479E-02
1.475609E-02
1.760729E-02
2.128530E-02
2.400782E-02
2.815461E-02
3.126550E-02
3.502667E-02
3.930315E-02
4.463675E-02
5.058267E-02
5.950759E-02
6.859999E-02
7.699558E-02
8.440243E-02
9.541608E-02
1.072523E-01
1.203215E-01
1.340643E-01
1.463401E-01
1.603405E-01
1.734386E-01
1.862097E-01
1.999171E-01
2.148896E-01
2.298661E-01
2.480981E-01
2.646437E-01
2.789964E-01
2.950925E-01
3.052042E-01
3.168025E-01
3.325575E-01
3.481856E-01
3.603889E-01
3.708254E-01
3.826249E-01
3.935274E-01
4.039114E-01
4.133748E-01
4.229034E-01
4.316513E-01
4.395919E-01
4.485838E-01
4.567371E-01
4.633143E-01
4.712632E-01
4.807907E-01
4.858912E-01
4.909652E-01
4.971606E-01
5.003422E-01
5.028158E-01
5.074771E-01
5.126391E-01
5.151177E-01
5.195117E-01
5.215727E-01
5.230270E-01
5.261571E-01
5.273834E-01
5.295941E-01
5.326516E-01
5.339493E-01
5.358571E-01
5.382892E-01
5.399992E-01
5.384726E-01
5.394114E-01
5.395282E-01
5.396860E-01
5.395036E-01
5.390363E-01
5.391516E-01
5.394038E-01
5.383483E-01
5.360824E-01
5.354369E-01
5.337654E-01
5.305356E-01
5.311614E-01
5.311849E-01
5.280067E-01
5.258852E-01
5.211801E-01
5.180705E-01
5.129754E-01
5.104124E-01
5.061547E-01
4.991586E-01
4.926340E-01
4.869758E-01
4.825525E-01
4.764281E-01
4.669139E-01
4.588078E-01
4.500387E-01
4.451473E-01
4.383975E-01
4.290383E-01
4.170302E-01
4.068096E-01
3.976816E-01
3.890684E-01
3.749226E-01
3.615900E-01
3.486688E-01
3.351179E-01
3.214390E-01
3.082941E-01
2.955229E-01
2.790105E-01
2.636210E-01
2.492432E-01
2.334914E-01
2.200761E-01
2.027965E-01
1.890546E-01
1.785217E-01
1.603986E-01
1.482778E-01
1.340334E-01
1.202209E-01
1.093492E-01
9.509301E-02
8.613633E-02
7.665594E-02
6.702323E-02
6.039985E-02
5.193471E-02
4.417475E-02
4.015970E-02
3.470293E-02
3.033677E-02
2.647041E-02
2.329046E-02
2.057783E-02
1.744790E-02
1.440454E-02
1.273394E-02
1.183184E-02
1.017178E-02
9.375554E-03
7.894502E-03
7.130249E-03
5.961007E-03
5.572498E-03
5.216695E-03
4.467477E-03
4.423091E-03
3.861910E-03
2.825711E-03
1.950631E-03
1.212435E-03
7.511631E-04
7.577631E-04
1.009344E-03
7.481285E-04
5.654122E-04
6.746047E-04
4.709763E-04
5.485040E-04
5.140282E-04
1.982289E-04
1.488998E-04
8.457938E-05
2.075769E-04
2.314827E-04
2.023131E-04
8.286092E-05
-6.720459E-05
-3.361491E-06
8.770615E-05
-1.708302E-05
2.176323E-05
1.506678E-04
4.339371E-04
5.184715E-04
2.738589E-03
1.043773E-03
2.316544E-04
1.819131E-03
2.808609E-03
1.528810E-02
3.505014E-02
2.179712E-02
1.873868E-02
7.156856E-02
6.064875E-02
1.249096E-02
4.998315E-03
4.322999E-03
3.898733E-03
5.452089E-03
7.843866E-03
5.923235E-03
7.585532E-03
7.340295E-03
1.010825E-02
1.024485E-02
1.210143E-02
1.313403E-02
1.541938E-02
1.677975E-02
2.149614E-02
2.386005E-02
2.708817E-02
3.250190E-02
3.405259E-02
3.958361E-02
4.515751E-02
5.210429E-02
6.023718E-02
6.778738E-02
7.518952E-02
8.574596E-02
9.458397E-02
1.055805E-01
1.203857E-01
1.333391E-01
1.474762E-01
1.614304E-01
1.731255E-01
1.853951E-01
2.000609E-01
2.144719E-01
2.300580E-01
2.486461E-01
2.658246E-01
2.799398E-01
2.952434E-01
3.068269E-01
3.184426E-01
3.304502E-01
3.430016E-01
3.568095E-01
3.700803E-01
3.829479E-01
3.924022E-01
4.018042E-01
4.149250E-01
4.239775E-01
4.310126E-01
4.378214E-01
4.449451E-01
4.559284E-01
4.618963E-01
4.695728E-01
4.793363E-01
4.852144E-01
4.911908E-01
4.969545E-01
5.001023E-01
5.028325E-01
5.070923E-01
5.120082E-01
5.166279E-01
5.220019E-01
5.212569E-01
5.233420E-01
5.264444E-01
5.254788E-01
5.285131E-01
5.336567E-01
5.361162E-01
5.377743E-01
5.372475E-01
5.387432E-01
5.390611E-01
5.384039E-01
5.379009E-01
5.408460E-01
5.386340E-01
5.388141E-01
5.405743E-01
5.400387E-01
5.390378E-01
5.369678E-01
5.340135E-01
5.333369E-01
5.316037E-01
5.320657E-01
5.305909E-01
5.280272E-01
5.241763E-01
5.205045E-01
5.189569E-01
5.153338E-01
5.098219E-01
5.058638E-01
4.986741E-01
4.932958E-01
4.880931E-01
4.821471E-01
4.749866E-01
4.659315E-01
4.600227E-01
4.512856E-01
4.446890E-01
4.381410E-01
4.284381E-01
4.182002E-01
4.072605E-01
3.976576E-01
3.900863E-01
3.743016E-01
3.644426E-01
3.504597E-01
3.348399E-01
3.230204E-01
3.106528E-01
2.952129E-01
2.789657E-01
2.660143E-01
2.520637E-01
2.320226E-01
2.186156E-01
2.024274E-01
1.914415E-01
1.766448E-01
1.606115E-01
1.467214E-01
1.348325E-01
1.189159E-01
1.080110E-01
9.562659E-02
8.551002E-02
7.567919E-02
6.629718E-02
5.989109E-02
4.992552E-02
4.586319E-02
4.153228E-02
3.512223E-02
3.033135E-02
2.678049E-02
2.302523E-02
2.017487E-02
1.621915E-02
1.453623E-02
1.299485E-02
1.139771E-02
1.029294E-02
8.908845E-03
8.412157E-03
7.244035E-03
6.038038E-03
5.423731E-03
5.487691E-03
4.737815E-03
4.078430E-03
3.159823E-03
1.972308E-03
1.551997E-03
1.319268E-03
1.092879E-03
1.528483E-03
1.774272E-03
1.163239E-03
6.022999E-04
3.529780E-04
8.324709E-04
6.221380E-04
3.048449E-04
-3.801061E-05
-8.205541E-05
1.263319E-04
-3.383278E-05
1.187836E-04
9.240231E-05
1.021211E-05
-8.723899E-05
-2.697732E-05
1.801751E-04
7.939217E-05
1.668682E-04
2.302547E-04
-2.548941E-04
-8.039630E-04
Z
0.000000E+00
1.000000E+00
2.000000E+00
3.000000E+00
4.000000E+00
5.000000E+00
6.000000E+00
7.000000E+00
8.000000E+00
9.000000E+00
1.000000E+01
1.100000E+01
1.200000E+01
1.300000E+01
1.400000E+01
1.500000E+01
1.600000E+01
1.700000E+01
1.800000E+01
1.900000E+01
2.000000E+01
2.100000E+01
2.200000E+01
2.300000E+01
2.400000E+01
2.500000E+01
2.600000E+01
2.700000E+01
2.800000E+01
2.900000E+01
3.000000E+01
3.100000E+01
3.200000E+01
3.300000E+01
3.400000E+01
3.500000E+01
3.600000E+01
3.700000E+01
3.800000E+01
3.900000E+01
4.000000E+01
4.100000E+01
4.200000E+01
4.300000E+01
4.400000E+01
4.500000E+01
4.600000E+01
4.700000E+01
4.800000E+01
4.900000E+01
5.000000E+01
5.100000E+01
5.200000E+01
5.300000E+01
5.400000E+01
5.500000E+01
5.600000E+01
5.700000E+01
5.800000E+01
5.900000E+01
6.000000E+01
6.100000E+01
6.200000E+01
6.300000E+01
6.400000E+01
6.500000E+01
6.600000E+01
6.700000E+01
6.800000E+01
6.900000E+01
7.000000E+01
7.100000E+01
7.200000E+01
7.300000E+01
7.400000E+01
7.500000E+01
7.600000E+01
7.700000E+01
7.800000E+01
7.900000E+01
8.000000E+01
8.100000E+01
8.200000E+01
8.300000E+01
8.400000E+01
8.500000E+01
8.600000E+01
8.700000E+01
8.800000E+01
8.900000E+01
9.000000E+01
9.100000E+01
9.200000E+01
9.300000E+01
9.400000E+01
9.500000E+01
9.600000E+01
9.700000E+01
9.800000E+01
9.900000E+01
1.000000E+02
1.010000E+02
1.020000E+02
1.030000E+02
1.040000E+02
1.050000E+02
1.060000E+02
1.070000E+02
1.080000E+02
1.090000E+02
1.100000E+02
1.110000E+02
1.120000E+02
1.130000E+02
1.140000E+02
1.150000E+02
1.160000E+02
1.170000E+02
1.180000E+02
1.190000E+02
1.200000E+02
1.210000E+02
1.220000E+02
1.230000E+02
1.240000E+02
1.250000E+02
1.260000E+02
1.270000E+02
1.280000E+02
1.290000E+02
1.300000E+02
1.310000E+02
1.320000E+02
1.330000E+02
1.340000E+02
1.350000E+02
1.360000E+02
1.370000E+02
1.380000E+02
1.390000E+02
1.400000E+02
1.410000E+02
1.420000E+02
1.430000E+02
1.440000E+02
1.450000E+02
1.460000E+02
1.470000E+02
1.480000E+02
1.490000E+02
1.500000E+02
1.510000E+02
1.520000E+02
1.530000E+02
1.540000E+02
1.550000E+02
1.560000E+02
1.570000E+02
1.580000E+02
1.590000E+02
1.600000E+02
1.610000E+02
1.620000E+02
1.630000E+02
1.640000E+02
1.650000E+02
1.660000E+02
1.670000E+02
1.680000E+02
1.690000E+02
1.700000E+02
1.710000E+02
1.720000E+02
1.730000E+02
1.740000E+02
1.750000E+02
1.760000E+02
1.770000E+02
1.780000E+02
1.790000E+02
1.800000E+02
1.810000E+02
1.820000E+02
1.830000E+02
1.840000E+02
1.850000E+02
1.860000E+02
1.870000E+02
1.880000E+02
1.890000E+02
1.900000E+02
1.910000E+02
1.920000E+02
1.930000E+02
1.940000E+02
1.950000E+02
1.960000E+02
1.970000E+02
1.980000E+02
1.990000E+02
2.000000E+02
0.000000E+00
1.000000E+00
2.000000E+00
3.000000E+00
4.000000E+00
5.000000E+00
6.000000E+00
7.000000E+00
8.000000E+00
9.000000E+00
1.000000E+01
1.100000E+01
1.200000E+01
1.300000E+01
1.400000E+01
1.500000E+01
1.600000E+01
1.700000E+01
1.800000E+01
1.900000E+01
2.000000E+01
2.100000E+01
2.200000E+01
2.300000E+01
2.400000E+01
2.500000E+01
2.600000E+01
2.700000E+01
2.800000E+01
2.900000E+01
3.000000E+01
3.100000E+01
3.200000E+01
3.300000E+01
3.400000E+01
3.500000E+01
3.600000E+01
3.700000E+01
3.800000E+01
3.900000E+01
4.000000E+01
4.100000E+01
4.200000E+01
4.300000E+01
4.400000E+01
4.500000E+01
4.600000E+01
4.700000E+01
4.800000E+01
4.900000E+01
5.000000E+01
5.100000E+01
5.200000E+01
5.300000E+01
5.400000E+01
5.500000E+01
5.600000E+01
5.700000E+01
5.800000E+01
5.900000E+01
6.000000E+01
6.100000E+01
6.200000E+01
6.300000E+01
6.400000E+01
6.500000E+01
6.600000E+01
6.700000E+01
6.800000E+01
6.900000E+01
7.000000E+01
7.100000E+01
7.200000E+01
7.300000E+01
7.400000E+01
7.500000E+01
7.600000E+01
7.700000E+01
7.800000E+01
7.900000E+01
8.000000E+01
8.100000E+01
8.200000E+01
8.300000E+01
8.400000E+01
8.500000E+01
8.600000E+01
8.700000E+01
8.800000E+01
8.900000E+01
9.000000E+01
9.100000E+01
9.200000E+01
9.300000E+01
9.400000E+01
9.500000E+01
9.600000E+01
9.700000E+01
9.800000E+01
9.900000E+01
1.000000E+02
1.010000E+02
1.020000E+02
1.030000E+02
1.040000E+02
1.050000E+02
1.060000E+02
1.070000E+02
1.080000E+02
1.090000E+02
1.100000E+02
1.110000E+02
1.120000E+02
1.130000E+02
1.140000E+02
1.150000E+02
1.160000E+02
1.170000E+02
1.180000E+02
1.190000E+02
1.200000E+02
1.210000E+02
1.220000E+02
1.230000E+02
1.240000E+02
1.250000E+02
1.260000E+02
1.270000E+02
1.280000E+02
1.290000E+02
1.300000E+02
1.310000E+02
1.320000E+02
1.330000E+02
1.340000E+02
1.350000E+02
1.360000E+02
1.370000E+02
1.380000E+02
1.390000E+02
1.400000E+02
1.410000E+02
1.420000E+02
1.430000E+02
1.440000E+02
1.450000E+02
1.460000E+02
1.470000E+02
1.480000E+02
1.490000E+02
1.500000E+02
1.510000E+02
1.520000E+02
1.530000E+02
1.540000E+02
1.550000E+02
1.560000E+02
1.570000E+02
1.580000E+02
1.590000E+02
1.600000E+02
1.610000E+02
1.620000E+02
1.630000E+02
1.640000E+02
1.650000E+02
1.660000E+02
1.670000E+02
1.680000E+02
1.690000E+02
1.700000E+02
1.710000E+02
1.720000E+02
1.730000E+02
1.740000E+02
1.750000E+02
1.760000E+02
1.770000E+02
1.780000E+02
1.790000E+02
1.800000E+02
1.810000E+02
1.820000E+02
1.830000E+02
1.840000E+02
1.850000E+02
1.860000E+02
1.870000E+02
1.880000E+02
1.890000E+02
1.900000E+02
1.910000E+02
1.920000E+02
1.930000E+02
1.940000E+02
1.950000E+02
1.960000E+02
1.970000E+02
1.980000E+02
1.990000E+02
2.000000E+02
0.000000E+00
1.000000E+00
2.000000E+00
3.000000E+00
4.000000E+00
5.000000E+00
6.000000E+00
7.000000E+00
8.000000E+00
9.000000E+00
1.000000E+01
1.100000E+01
1.200000E+01
1.300000E+01
1.400000E+01
1.500000E+01
1.600000E+01
1.700000E+01
1.800000E+01
1.900000E+01
2.000000E+01
2.100000E+01
2.200000E+01
2.300000E+01
2.400000E+01
2.500000E+01
2.600000E+01
2.700000E+01
2.800000E+01
2.900000E+01
3.000000E+01
3.100000E+01
3.200000E+01
3.300000E+01
3.400000E+01
3.500000E+01
3.600000E+01
3.700000E+01
3.800000E+01
3.900000E+01
4.000000E+01
4.100000E+01
4.200000E+01
4.300000E+01
4.400000E+01
4.500000E+01
4.600000E+01
4.700000E+01
4.800000E+01
4.900000E+01
5.000000E+01
5.100000E+01
5.200000E+01
5.300000E+01
5.400000E+01
5.500000E+01
5.600000E+01
5.700000E+01
5.800000E+01
5.900000E+01
6.000000E+01
6.100000E+01
6.200000E+01
6.300000E+01
6.400000E+01
6.500000E+01
6.600000E+01
6.700000E+01
6.800000E+01
6.900000E+01
7.000000E+01
7.100000E+01
7.200000E+01
7.300000E+01
7.400000E+01
7.500000E+01
7.600000E+01
7.700000E+01
7.800000E+01
7.900000E+01
8.000000E+01
8.100000E+01
8.200000E+01
8.300000E+01
8.400000E+01
8.500000E+01
8.600000E+01
8.700000E+01
8.800000E+01
8.900000E+01
9.000000E+01
9.100000E+01
9.200000E+01
9.300000E+01
9.400000E+01
9.500000E+01
9.600000E+01
9.700000E+01
9.800000E+01
9.900000E+01
1.000000E+02
1.010000E+02
1.020000E+02
1.030000E+02
1.040000E+02
1.050000E+02
1.060000E+02
1.070000E+02
1.080000E+02
1.090000E+02
1.100000E+02
1.110000E+02
1.120000E+02
1.130000E+02
1.140000E+02
1.150000E+02
1.160000E+02
1.170000E+02
1.180000E+02
1.190000E+02
1.200000E+02
1.210000E+02
1.220000E+02
1.230000E+02
1.240000E+02
1.250000E+02
1.260000E+02
1.270000E+02
1.280000E+02
1.290000E+02
1.300000E+02
1.310000E+02
1.320000E+02
1.330000E+02
1.340000E+02
1.350000E+02
1.360000E+02
1.370000E+02
1.380000E+02
1.390000E+02
1.400000E+02
1.410000E+02
1.420000E+02
1.430000E+02
1.440000E+02
1.450000E+02
1.460000E+02
1.470000E+02
1.480000E+02
1.490000E+02
1.500000E+02
1.510000E+02
1.520000E+02
1.530000E+02
1.540000E+02
1.550000E+02
1.560000E+02
1.570000E+02
1.580000E+02
1.590000E+02
1.600000E+02
1.610000E+02
1.620000E+02
1.630000E+02
1.640000E+02
1.650000E+02
1.660000E+02
1.670000E+02
1.680000E+02
1.690000E+02
1.700000E+02
1.710000E+02
1.720000E+02
1.730000E+02
1.740000E+02
1.750000E+02
1.760000E+02
1.770000E+02
1.780000E+02
1.790000E+02
1.800000E+02
1.810000E+02
1.820000E+02
1.830000E+02
1.840000E+02
1.850000E+02
1.860000E+02
1.870000E+02
1.880000E+02
1.890000E+02
1.900000E+02
1.910000E+02
1.920000E+02
1.930000E+02
1.940000E+02
1.950000E+02
1.960000E+02
1.970000E+02
1.980000E+02
1.990000E+02
2.000000E+02
0.000000E+00
1.000000E+00
2.000000E+00
3.000000E+00
4.000000E+00
5.000000E+00
6.000000E+00
7.000000E+00
8.000000E+00
9.000000E+00
1.000000E+01
1.100000E+01
1.200000E+01
1.300000E+01
1.400000E+01
1.500000E+01
1.600000E+01
1.700000E+01
1.800000E+01
1.900000E+01
2.000000E+01
2.100000E+01
2.200000E+01
2.300000E+01
2.400000E+01
2.500000E+01
2.600000E+01
2.700000E+01
2.800000E+01
2.900000E+01
3.000000E+01
3.100000E+01
3.200000E+01
3.300000E+01
3.400000E+01
3.500000E+01
3.600000E+01
3.700000E+01
3.800000E+01
3.900000E+01
4.000000E+01
4.100000E+01
4.200000E+01
4.300000E+01
4.400000E+01
4.500000E+01
4.600000E+01
4.700000E+01
4.800000E+01
4.900000E+01
5.000000E+01
5.100000E+01
5.200000E+01
5.300000E+01
5.400000E+01
5.500000E+01
5.600000E+01
5.700000E+01
5.800000E+01
5.900000E+01
6.000000E+01
6.100000E+01
6.200000E+01
6.300000E+01
6.400000E+01
6.500000E+01
6.600000E+01
6.700000E+01
6.800000E+01
6.900000E+01
7.000000E+01
7.100000E+01
7.200000E+01
7.300000E+01
7.400000E+01
7.500000E+01
7.600000E+01
7.700000E+01
7.800000E+01
7.900000E+01
8.000000E+01
8.100000E+01
8.200000E+01
8.300000E+01
8.400000E+01
8.500000E+01
8.600000E+01
8.700000E+01
8.800000E+01
8.900000E+01
9.000000E+01
9.100000E+01
9.200000E+01
9.300000E+01
9.400000E+01
9.500000E+01
9.600000E+01
9.700000E+01
9.800000E+01
9.900000E+01
1.000000E+02
1.010000E+02
1.020000E+02
1.030000E+02
1.040000E+02
1.050000E+02
1.060000E+02
1.070000E+02
1.080000E+02
1.090000E+02
1.100000E+02
1.110000E+02
1.120000E+02
1.130000E+02
1.140000E+02
1.150000E+02
1.160000E+02
1.170000E+02
1.180000E+02
1.190000E+02
1.200000E+02
1.210000E+02
1.220000E+02
1.230000E+02
1.240000E+02
1.250000E+02
1.260000E+02
1.270000E+02
1.280000E+02
1.290000E+02
1.300000E+02
1.310000E+02
1.320000E+02
1.330000E+02
1.340000E+02
1.350000E+02
1.360000E+02
1.370000E+02
1.380000E+02
1.390000E+02
1.400000E+02
1.410000E+02
1.420000E+02
1.430000E+02
1.440000E+02
1.450000E+02
1.460000E+02
1.470000E+02
1.480000E+02
1.490000E+02
1.500000E+02
1.510000E+02
1.520000E+02
1.530000E+02
1.540000E+02
1.550000E+02
1.560000E+02
1.570000E+02
1.580000E+02
1.590000E+02
1.600000E+02
1.610000E+02
1.620000E+02
1.630000E+02
1.640000E+02
1.650000E+02
1.660000E+02
1.670000E+02
1.680000E+02
1.690000E+02
1.700000E+02
1.710000E+02
1.720000E+02
1.730000E+02
1.740000E+02
1.750000E+02
1.760000E+02
1.770000E+02
1.780000E+02
1.790000E+02
1.800000E+02
1.810000E+02
1.820000E+02
1.830000E+02
1.840000E+02
1.850000E+02
1.860000E+02
1.870000E+02
1.880000E+02
1.890000E+02
1.900000E+02
1.910000E+02
1.920000E+02
1.930000E+02
1.940000E+02
1.950000E+02
1.960000E+02
1.970000E+02
1.980000E+02
1.990000E+02
2.000000E+02
0.000000E+00
1.000000E+00
2.000000E+00
3.000000E+00
4.000000E+00
5.000000E+00
6.000000E+00
7.000000E+00
8.000000E+00
9.000000E+00
1.000000E+01
1.100000E+01
1.200000E+01
1.300000E+01
1.400000E+01
1.500000E+01
1.600000E+01
1.700000E+01
1.800000E+01
1.900000E+01
2.000000E+01
2.100000E+01
2.200000E+01
2.300000E+01
2.400000E+01
2.500000E+01
2.600000E+01
2.700000E+01
2.800000E+01
2.900000E+01
3.000000E+01
3.100000E+01
3.200000E+01
3.300000E+01
3.400000E+01
3.500000E+01
3.600000E+01
3.700000E+01
3.800000E+01
3.900000E+01
4.000000E+01
4.100000E+01
4.200000E+01
4.300000E+01
4.400000E+01
4.500000E+01
4.600000E+01
4.700000E+01
4.800000E+01
4.900000E+01
5.000000E+01
5.100000E+01
5.200000E+01
5.300000E+01
5.400000E+01
5.500000E+01
5.600000E+01
5.700000E+01
5.800000E+01
5.900000E+01
6.000000E+01
6.100000E+01
6.200000E+01
6.300000E+01
6.400000E+01
6.500000E+01
6.600000E+01
6.700000E+01
6.800000E+01
6.900000E+01
7.000000E+01
7.100000E+01
7.200000E+01
7.300000E+01
7.400000E+01
7.500000E+01
7.600000E+01
7.700000E+01
7.800000E+01
7.900000E+01
8.000000E+01
8.100000E+01
8.200000E+01
8.300000E+01
8.400000E+01
8.500000E+01
8.600000E+01
8.700000E+01
8.800000E+01
8.900000E+01
9.000000E+01
9.100000E+01
9.200000E+01
9.300000E+01
9.400000E+01
9.500000E+01
9.600000E+01
9.700000E+01
9.800000E+01
9.900000E+01
1.000000E+02
1.010000E+02
1.020000E+02
1.030000E+02
1.040000E+02
1.050000E+02
1.060000E+02
1.070000E+02
1.080000E+02
1.090000E+02
1.100000E+02
1.110000E+02
1.120000E+02
1.130000E+02
1.140000E+02
1.150000E+02
1.160000E+02
1.170000E+02
1.180000E+02
1.190000E+02
1.200000E+02
1.210000E+02
1.220000E+02
1.230000E+02
1.240000E+02
1.250000E+02
1.260000E+02
1.270000E+02
1.280000E+02
1.290000E+02
1.300000E+02
1.310000E+02
1.320000E+02
1.330000E+02
1.340000E+02
1.350000E+02
1.360000E+02
1.370000E+02
1.380000E+02
1.390000E+02
1.400000E+02
1.410000E+02
1.420000E+02
1.430000E+02
1.440000E+02
1.450000E+02
1.460000E+02
1.470000E+02
1.480000E+02
1.490000E+02
1.500000E+02
1.510000E+02
1.520000E+02
1.530000E+02
1.540000E+02
1.550000E+02
1.560000E+02
1.570000E+02
1.580000E+02
1.590000E+02
1.600000E+02
1.610000E+02
1.620000E+02
1.630000E+02
1.640000E+02
1.650000E+02
1.660000E+02
1.670000E+02
1.680000E+02
1.690000E+02
1.700000E+02
1.710000E+02
1.720000E+02
1.730000E+02
1.740000E+02
1.750000E+02
1.760000E+02
1.770000E+02
1.780000E+02
1.790000E+02
1.800000E+02
1.810000E+02
1.820000E+02
1.830000E+02
1.840000E+02
1.850000E+02
1.860000E+02
1.870000E+02
1.880000E+02
1.890000E+02
1.900000E+02
1.910000E+02
1.920000E+02
1.930000E+02
1.940000E+02
1.950000E+02
1.960000E+02
1.970000E+02
1.980000E+02
1.990000E+02
2.000000E+02
0.000000E+00
1.000000E+00
2.000000E+00
3.000000E+00
4.000000E+00
5.000000E+00
6.000000E+00
7.000000E+00
8.000000E+00
9.000000E+00
1.000000E+01
1.100000E+01
1.200000E+01
1.300000E+01
1.400000E+01
1.500000E+01
1.600000E+01
1.700000E+01
1.800000E+01
1.900000E+01
2.000000E+01
2.100000E+01
2.200000E+01
2.300000E+01
2.400000E+01
2.500000E+01
2.600000E+01
2.700000E+01
2.800000E+01
2.900000E+01
3.000000E+01
3.100000E+01
3.200000E+01
3.300000E+01
3.400000E+01
3.500000E+01
3.600000E+01
3.700000E+01
3.800000E+01
3.900000E+01
4.000000E+01
4.100000E+01
4.200000E+01
4.300000E+01
4.400000E+01
4.500000E+01
4.600000E+01
4.700000E+01
4.800000E+01
4.900000E+01
5.000000E+01
5.100000E+01
5.200000E+01
5.300000E+01
5.400000E+01
5.500000E+01
5.600000E+01
5.700000E+01
5.800000E+01
5.900000E+01
6.000000E+01
6.100000E+01
6.200000E+01
6.300000E+01
6.400000E+01
6.500000E+01
6.600000E+01
6.700000E+01
6.800000E+01
6.900000E+01
7.000000E+01
7.100000E+01
7.200000E+01
7.300000E+01
7.400000E+01
7.500000E+01
7.600000E+01
7.700000E+01
7.800000E+01
7.900000E+01
8.000000E+01
8.100000E+01
8.200000E+01
8.300000E+01
8.400000E+01
8.500000E+01
8.600000E+01
8.700000E+01
8.800000E+01
8.900000E+01
9.000000E+01
9.100000E+01
9.200000E+01
9.300000E+01
9.400000E+01
9.500000E+01
9.600000E+01
9.700000E+01
9.800000E+01
9.900000E+01
1.000000E+02
1.010000E+02
1.020000E+02
1.030000E+02
1.040000E+02
1.050000E+02
1.060000E+02
1.070000E+02
1.080000E+02
1.090000E+02
1.100000E+02
1.110000E+02
1.120000E+02
1.130000E+02
1.140000E+02
1.150000E+02
1.160000E+02
1.170000E+02
1.180000E+02
1.190000E+02
1.200000E+02
1.210000E+02
1.220000E+02
1.230000E+02
1.240000E+02
1.250000E+02
1.260000E+02
1.270000E+02
1.280000E+02
1.290000E+02
1.300000E+02
1.310000E+02
1.320000E+02
1.330000E+02
1.340000E+02
1.350000E+02
1.360000E+02
1.370000E+02
1.380000E+02
1.390000E+02
1.400000E+02
1.410000E+02
1.420000E+02
1.430000E+02
1.440000E+02
1.450000E+02
1.460000E+02
1.470000E+02
1.480000E+02
1.490000E+02
1.500000E+02
1.510000E+02
1.520000E+02
1.530000E+02
1.540000E+02
1.550000E+02
1.560000E+02
1.570000E+02
1.580000E+02
1.590000E+02
1.600000E+02
1.610000E+02
1.620000E+02
1.630000E+02
1.640000E+02
1.650000E+02
1.660000E+02
1.670000E+02
1.680000E+02
1.690000E+02
1.700000E+02
1.710000E+02
1.720000E+02
1.730000E+02
1.740000E+02
1.750000E+02
1.760000E+02
1.770000E+02
1.780000E+02
1.790000E+02
1.800000E+02
1.810000E+02
1.820000E+02
1.830000E+02
1.840000E+02
1.850000E+02
1.860000E+02
1.870000E+02
1.880000E+02
1.890000E+02
1.900000E+02
1.910000E+02
1.920000E+02
1.930000E+02
1.940000E+02
1.950000E+02
1.960000E+02
1.970000E+02
1.980000E+02
1.990000E+02
2.000000E+02
0.000000E+00
1.000000E+00
2.000000E+00
3.000000E+00
4.000000E+00
5.000000E+00
6.000000E+00
7.000000E+00
8.000000E+00
9.000000E+00
1.000000E+01
1.100000E+01
1.200000E+01
1.300000E+01
1.400000E+01
1.500000E+01
1.600000E+01
1.700000E+01
1.800000E+01
1.900000E+01
2.000000E+01
2.100000E+01
2.200000E+01
2.300000E+01
2.400000E+01
2.500000E+01
2.600000E+01
2.700000E+01
2.800000E+01
2.900000E+01
3.000000E+01
3.100000E+01
3.200000E+01
3.300000E+01
3.400000E+01
3.500000E+01
3.600000E+01
3.700000E+01
3.800000E+01
3.900000E+01
4.000000E+01
4.100000E+01
4.200000E+01
4.300000E+01
4.400000E+01
4.500000E+01
4.600000E+01
4.700000E+01
4.800000E+01
4.900000E+01
5.000000E+01
5.100000E+01
5.200000E+01
5.300000E+01
5.400000E+01
5.500000E+01
5.600000E+01
5.700000E+01
5.800000E+01
5.900000E+01
6.000000E+01
6.100000E+01
6.200000E+01
6.300000E+01
6.400000E+01
6.500000E+01
6.600000E+01
6.700000E+01
6.800000E+01
6.900000E+01
7.000000E+01
7.100000E+01
7.200000E+01
7.300000E+01
7.400000E+01
7.500000E+01
7.600000E+01
7.700000E+01
7.800000E+01
7.900000E+01
8.000000E+01
8.100000E+01
8.200000E+01
8.300000E+01
8.400000E+01
8.500000E+01
8.600000E+01
8.700000E+01
8.800000E+01
8.900000E+01
9.000000E+01
9.100000E+01
9.200000E+01
9.300000E+01
9.400000E+01
9.500000E+01
9.600000E+01
9.700000E+01
9.800000E+01
9.900000E+01
1.000000E+02
1.010000E+02
1.020000E+02
1.030000E+02
1.040000E+02
1.050000E+02
1.060000E+02
1.070000E+02
1.080000E+02
1.090000E+02
1.100000E+02
1.110000E+02
1.120000E+02
1.130000E+02
1.140000E+02
1.150000E+02
1.160000E+02
1.170000E+02
1.180000E+02
1.190000E+02
1.200000E+02
1.210000E+02
1.220000E+02
1.230000E+02
1.240000E+02
1.250000E+02
1.260000E+02
1.270000E+02
1.280000E+02
1.290000E+02
1.300000E+02
1.310000E+02
1.320000E+02
1.330000E+02
1.340000E+02
1.350000E+02
1.360000E+02
1.370000E+02
1.380000E+02
1.390000E+02
1.400000E+02
1.410000E+02
1.420000E+02
1.430000E+02
1.440000E+02
1.450000E+02
1.460000E+02
1.470000E+02
1.480000E+02
1.490000E+02
1.500000E+02
1.510000E+02
1.520000E+02
1.530000E+02
1.540000E+02
1.550000E+02
1.560000E+02
1.570000E+02
1.580000E+02
1.590000E+02
1.600000E+02
1.610000E+02
1.620000E+02
1.630000E+02
1.640000E+02
1.650000E+02
1.660000E+02
1.670000E+02
1.680000E+02
1.690000E+02
1.700000E+02
1.710000E+02
1.720000E+02
1.730000E+02
1.740000E+02
1.750000E+02
1.760000E+02
1.770000E+02
1.780000E+02
1.790000E+02
1.800000E+02
1.810000E+02
1.820000E+02
1.830000E+02
1.840000E+02
1.850000E+02
1.860000E+02
1.870000E+02
1.880000E+02
1.890000E+02
1.900000E+02
1.910000E+02
1.920000E+02
1.930000E+02
1.940000E+02
1.950000E+02
1.960000E+02
1.970000E+02
1.980000E+02
1.990000E+02
2.000000E+02
0.000000E+00
1.000000E+00
2.000000E+00
3.000000E+00
4.000000E+00
5.000000E+00
6.000000E+00
7.000000E+00
8.000000E+00
9.000000E+00
1.000000E+01
1.100000E+01
1.200000E+01
1.300000E+01
1.400000E+01
1.500000E+01
1.600000E+01
1.700000E+01
1.800000E+01
1.900000E+01
2.000000E+01
2.100000E+01
2.200000E+01
2.300000E+01
2.400000E+01
2.500000E+01
2.600000E+01
2.700000E+01
2.800000E+01
2.900000E+01
3.000000E+01
3.100000E+01
3.200000E+01
3.300000E+01
3.400000E+01
3.500000E+01
3.600000E+01
3.700000E+01
3.800000E+01
3.900000E+01
4.000000E+01
4.100000E+01
4.200000E+01
4.300000E+01
4.400000E+01
4.500000E+01
4.600000E+01
4.700000E+01
4.800000E+01
4.900000E+01
5.000000E+01
5.100000E+01
5.200000E+01
5.300000E+01
5.400000E+01
5.500000E+01
5.600000E+01
5.700000E+01
5.800000E+01
5.900000E+01
6.000000E+01
6.100000E+01
6.200000E+01
6.300000E+01
6.400000E+01
6.500000E+01
6.600000E+01
6.700000E+01
6.800000E+01
6.900000E+01
7.000000E+01
7.100000E+01
7.200000E+01
7.300000E+01
7.400000E+01
7.500000E+01
7.600000E+01
7.700000E+01
7.800000E+01
7.900000E+01
8.000000E+01
8.100000E+01
8.200000E+01
8.300000E+01
8.400000E+01
8.500000E+01
8.600000E+01
8.700000E+01
8.800000E+01
8.900000E+01
9.000000E+01
9.100000E+01
9.200000E+01
9.300000E+01
9.400000E+01
9.500000E+01
9.600000E+01
9.700000E+01
9.800000E+01
9.900000E+01
1.000000E+02
1.010000E+02
1.020000E+02
1.030000E+02
1.040000E+02
1.050000E+02
1.060000E+02
1.070000E+02
1.080000E+02
1.090000E+02
1.100000E+02
1.110000E+02
1.120000E+02
1.130000E+02
1.140000E+02
1.150000E+02
1.160000E+02
1.170000E+02
1.180000E+02
1.190000E+02
1.200000E+02
1.210000E+02
1.220000E+02
1.230000E+02
1.240000E+02
1.250000E+02
1.260000E+02
1.270000E+02
1.280000E+02
1.290000E+02
1.300000E+02
1.310000E+02
1.320000E+02
1.330000E+02
1.340000E+02
1.350000E+02
1.360000E+02
1.370000E+02
1.380000E+02
1.390000E+02
1.400000E+02
1.410000E+02
1.420000E+02
1.430000E+02
1.440000E+02
1.450000E+02
1.460000E+02
1.470000E+02
1.480000E+02
1.490000E+02
1.500000E+02
1.510000E+02
1.520000E+02
1.530000E+02
1.540000E+02
1.550000E+02
1.560000E+02
1.570000E+02
1.580000E+02
1.590000E+02
1.600000E+02
1.610000E+02
1.620000E+02
1.630000E+02
1.640000E+02
1.650000E+02
1.660000E+02
1.670000E+02
1.680000E+02
1.690000E+02
1.700000E+02
1.710000E+02
1.720000E+02
1.730000E+02
1.740000E+02
1.750000E+02
1.760000E+02
1.770000E+02
1.780000E+02
1.790000E+02
1.800000E+02
1.810000E+02
1.820000E+02
1.830000E+02
1.840000E+02
1.850000E+02
1.860000E+02
1.870000E+02
1.880000E+02
1.890000E+02
1.900000E+02
1.910000E+02
1.920000E+02
1.930000E+02
1.940000E+02
1.950000E+02
1.960000E+02
1.970000E+02
1.980000E+02
1.990000E+02
2.000000E+02
0.000000E+00
1.000000E+00
2.000000E+00
3.000000E+00
4.000000E+00
5.000000E+00
6.000000E+00
7.000000E+00
8.000000E+00
9.000000E+00
1.000000E+01
1.100000E+01
1.200000E+01
1.300000E+01
1.400000E+01
1.500000E+01
1.600000E+01
1.700000E+01
1.800000E+01
1.900000E+01
2.000000E+01
2.100000E+01
2.200000E+01
2.300000E+01
2.400000E+01
2.500000E+01
2.600000E+01
2.700000E+01
2.800000E+01
2.900000E+01
3.000000E+01
3.100000E+01
3.200000E+01
3.300000E+01
3.400000E+01
3.500000E+01
3.600000E+01
3.700000E+01
3.800000E+01
3.900000E+01
4.000000E+01
4.100000E+01
4.200000E+01
4.300000E+01
4.400000E+01
4.500000E+01
4.600000E+01
4.700000E+01
4.800000E+01
4.900000E+01
5.000000E+01
5.100000E+01
5.200000E+01
5.300000E+01
5.400000E+01
5.500000E+01
5.600000E+01
5.700000E+01
5.800000E+01
5.900000E+01
6.000000E+01
6.100000E+01
6.200000E+01
6.300000E+01
6.400000E+01
6.500000E+01
6.600000E+01
6.700000E+01
6.800000E+01
6.900000E+01
7.000000E+01
7.100000E+01
7.200000E+01
7.300000E+01
7.400000E+01
7.500000E+01
7.600000E+01
7.700000E+01
7.800000E+01
7.900000E+01
8.000000E+01
8.100000E+01
8.200000E+01
8.300000E+01
8.400000E+01
8.500000E+01
8.600000E+01
8.700000E+01
8.800000E+01
8.900000E+01
9.000000E+01
9.100000E+01
9.200000E+01
9.300000E+01
9.400000E+01
9.500000E+01
9.600000E+01
9.700000E+01
9.800000E+01
9.900000E+01
1.000000E+02
1.010000E+02
1.020000E+02
1.030000E+02
1.040000E+02
1.050000E+02
1.060000E+02
1.070000E+02
1.080000E+02
1.090000E+02
1.100000E+02
1.110000E+02
1.120000E+02
1.130000E+02
1.140000E+02
1.150000E+02
1.160000E+02
1.170000E+02
1.180000E+02
1.190000E+02
1.200000E+02
1.210000E+02
1.220000E+02
1.230000E+02
1.240000E+02
1.250000E+02
1.260000E+02
1.270000E+02
1.280000E+02
1.290000E+02
1.300000E+02
1.310000E+02
1.320000E+02
1.330000E+02
1.340000E+02
1.350000E+02
1.360000E+02
1.370000E+02
1.380000E+02
1.390000E+02
1.400000E+02
1.410000E+02
1.420000E+02
1.430000E+02
1.440000E+02
1.450000E+02
1.460000E+02
1.470000E+02
1.480000E+02
1.490000E+02
1.500000E+02
1.510000E+02
1.520000E+02
1.530000E+02
1.540000E+02
1.550000E+02
1.560000E+02
1.570000E+02
1.580000E+02
1.590000E+02
1.600000E+02
1.610000E+02
1.620000E+02
1.630000E+02
1.640000E+02
1.650000E+02
1.660000E+02
1.670000E+02
1.680000E+02
1.690000E+02
1.700000E+02
1.710000E+02
1.720000E+02
1.730000E+02
1.740000E+02
1.750000E+02
1.760000E+02
1.770000E+02
1.780000E+02
1.790000E+02
1.800000E+02
1.810000E+02
1.820000E+02
1.830000E+02
1.840000E+02
1.850000E+02
1.860000E+02
1.870000E+02
1.880000E+02
1.890000E+02
1.900000E+02
1.910000E+02
1.920000E+02
1.930000E+02
1.940000E+02
1.950000E+02
[truncated: 164,685 more chars]
