# Supplementary material for: Visualization of porosity and pore size gradients in electrospun scaffolds using laser metrology
Source: PLoS One. 2023 Mar 9;18(3):e0282903. doi: 10.1371/journal.pone.0282903 (PMC9997878; doi:10.1371/journal.pone.0282903)
Supplement: S1 Data — (GZ) [file pone.0282903.s002.gz › data/Thickness&Porosity/166.Porosity.txt]

Porosity
8.406840E+01
9.608400E+01
3.482252E+02
8.184492E+01
-1.392100E+02
-8.617462E+01
1.569900E+01
5.640204E+01
-3.624523E+02
3.354461E+01
-1.970401E+02
9.245420E+01
8.032757E+01
7.646463E+01
7.425065E+01
7.696317E+01
7.514459E+01
8.340083E+01
7.357590E+01
7.066810E+01
6.993006E+01
6.981453E+01
7.033242E+01
7.141989E+01
7.329551E+01
7.558842E+01
7.946540E+01
8.397843E+01
8.532565E+01
8.723383E+01
8.845524E+01
8.846966E+01
8.896524E+01
8.937377E+01
8.886584E+01
8.909784E+01
8.889900E+01
8.876701E+01
8.920709E+01
8.889530E+01
8.881752E+01
8.912999E+01
8.915579E+01
8.931939E+01
8.918935E+01
8.919113E+01
8.929057E+01
8.917639E+01
8.897661E+01
8.929481E+01
8.928430E+01
8.933462E+01
8.928966E+01
8.932283E+01
8.936101E+01
8.938172E+01
8.929330E+01
8.924721E+01
8.917167E+01
8.939483E+01
8.919301E+01
8.912234E+01
8.912667E+01
8.931165E+01
8.914008E+01
8.918897E+01
8.910355E+01
8.904742E+01
8.899432E+01
8.916787E+01
8.917677E+01
8.911847E+01
8.902065E+01
8.898225E+01
8.890552E+01
8.896201E+01
8.897735E+01
8.881179E+01
8.887128E+01
8.887672E+01
8.894354E+01
8.891596E+01
8.882276E+01
8.887683E+01
8.882332E+01
8.884469E+01
8.866463E+01
8.870504E+01
8.867366E+01
8.885864E+01
8.884411E+01
8.879480E+01
8.882942E+01
8.869477E+01
8.880049E+01
8.880898E+01
8.865233E+01
8.886528E+01
8.891390E+01
8.893644E+01
8.894743E+01
8.895324E+01
8.904486E+01
8.900137E+01
8.898271E+01
8.896757E+01
8.907578E+01
8.905281E+01
8.904029E+01
8.911354E+01
8.918749E+01
8.928732E+01
8.931300E+01
8.930553E+01
8.936567E+01
8.931363E+01
8.946523E+01
8.941616E+01
8.933844E+01
8.934195E+01
8.946667E+01
8.935112E+01
8.938159E+01
8.933654E+01
8.927556E+01
8.934201E+01
8.944346E+01
8.941709E+01
8.938484E+01
8.924349E+01
8.927807E+01
8.915522E+01
8.911180E+01
8.909868E+01
8.915788E+01
8.912601E+01
8.914747E+01
8.898941E+01
8.905339E+01
8.896142E+01
8.876260E+01
8.884183E+01
8.890088E+01
8.871808E+01
8.878651E+01
8.844726E+01
8.873831E+01
8.859048E+01
8.868631E+01
8.836880E+01
8.840327E+01
8.903060E+01
8.817202E+01
8.827264E+01
8.863735E+01
8.765698E+01
8.606264E+01
8.458201E+01
8.135990E+01
7.973819E+01
7.710163E+01
7.476054E+01
7.264260E+01
6.839821E+01
6.778802E+01
7.072581E+01
7.120716E+01
6.928524E+01
6.312953E+01
6.983802E+01
7.042727E+01
6.840367E+01
6.646903E+01
6.220157E+01
6.587093E+01
6.976954E+01
4.576863E+01
5.986514E+01
7.608984E+01
5.938583E+01
4.930290E+01
3.593235E+01
1.549598E+01
6.186827E+01
2.301600E+01
-1.110546E+01
-1.483324E+02
-6.976054E+01
-1.037654E+02
-2.835185E+02
3.308723E+02
-2.136674E+02
-2.918902E+02
-2.541482E+02
-1.102983E+03
4.834371E+02
-1.427050E+01
-7.474457E+02
-8.570121E+01
6.281983E+01
1.180191E+02
7.367302E+01
5.868976E+01
5.939675E+01
7.531643E+01
9.384779E+01
6.541272E+01
6.761826E+01
-5.319860E+01
6.408118E+01
3.487295E+01
6.499300E+00
9.190518E+01
7.673083E+01
6.840946E+01
7.843757E+01
7.683455E+01
7.670068E+01
8.646148E+01
6.983095E+01
6.959323E+01
6.565865E+01
7.167842E+01
7.223855E+01
7.312423E+01
7.291796E+01
7.647852E+01
7.933618E+01
8.109171E+01
8.500828E+01
8.419320E+01
8.810098E+01
8.882950E+01
8.937042E+01
8.905218E+01
8.894867E+01
8.895931E+01
8.907374E+01
8.869850E+01
8.911817E+01
8.886552E+01
8.922528E+01
8.926696E+01
8.920100E+01
8.950150E+01
8.911156E+01
8.920111E+01
8.906165E+01
8.909749E+01
8.939973E+01
8.939965E+01
8.942001E+01
8.955606E+01
8.930824E+01
8.911131E+01
8.919779E+01
8.951228E+01
8.955753E+01
8.920144E+01
8.907529E+01
8.930592E+01
8.935049E+01
8.923698E+01
8.917706E+01
8.906696E+01
8.907531E+01
8.932613E+01
8.932237E+01
8.904000E+01
8.913906E+01
8.912519E+01
8.903658E+01
8.888221E+01
8.899676E+01
8.909614E+01
8.900318E+01
8.904579E+01
8.897660E+01
8.882749E+01
8.900054E+01
8.885905E+01
8.876886E+01
8.873031E+01
8.883801E+01
8.877121E+01
8.883077E+01
8.888160E+01
8.891130E+01
8.887400E+01
8.884670E+01
8.883722E+01
8.883733E+01
8.876236E+01
8.886491E+01
8.887557E+01
8.890288E+01
8.875622E+01
8.871238E+01
8.889044E+01
8.895034E+01
8.889861E+01
8.893103E+01
8.898826E+01
8.907659E+01
8.904059E+01
8.908022E+01
8.909230E+01
8.897450E+01
8.895398E+01
8.918734E+01
8.909991E+01
8.927142E+01
8.930353E+01
8.923755E+01
8.925742E+01
8.925018E+01
8.917484E+01
8.917084E+01
8.916118E+01
8.927405E+01
8.927487E+01
8.940476E+01
8.934768E+01
8.945512E+01
8.938210E+01
8.932881E+01
8.936326E+01
8.927115E+01
8.946917E+01
8.940252E+01
8.914212E+01
8.923483E+01
8.921200E+01
8.912096E+01
8.929886E+01
8.903569E+01
8.906229E+01
8.912141E+01
8.882586E+01
8.891407E+01
8.876711E+01
8.888480E+01
8.891882E+01
8.935655E+01
8.880911E+01
8.848794E+01
8.845145E+01
8.859394E+01
8.869965E+01
8.908290E+01
8.869896E+01
8.873880E+01
8.879957E+01
8.808861E+01
8.814175E+01
8.791884E+01
8.764924E+01
8.646698E+01
8.424216E+01
8.103213E+01
7.997627E+01
7.596966E+01
7.263351E+01
7.263877E+01
6.635565E+01
6.721505E+01
6.965163E+01
6.566864E+01
6.247794E+01
6.405783E+01
6.724105E+01
6.787691E+01
7.032304E+01
6.398159E+01
6.778678E+01
4.956513E+01
4.505660E+01
6.548161E+01
7.285145E+01
5.950130E+01
6.724020E+01
5.397281E+01
2.444069E+01
-9.303767E+01
3.512950E+01
1.537269E+01
-1.844777E+01
-1.375999E+01
-6.841847E+02
-1.686952E+02
4.342196E+03
9.222362E+02
-1.894548E+03
-2.644861E+02
-1.366987E+02
-3.299523E+02
2.884090E+01
-5.685405E+01
-1.770846E+02
-7.216821E+01
-4.534199E+01
-5.999817E+01
7.006039E+01
7.797865E+01
6.648575E+01
7.433237E+01
8.891922E+01
4.165622E+01
1.998248E+01
2.002261E+01
-2.010892E+03
-5.607353E+01
3.397827E+02
8.967491E+01
8.222481E+01
7.857741E+01
7.242276E+01
7.148493E+01
6.945265E+01
7.080705E+01
6.887123E+01
6.817241E+01
6.574435E+01
6.825652E+01
6.948420E+01
7.427105E+01
7.472321E+01
7.485600E+01
7.864098E+01
8.056982E+01
8.573632E+01
8.462770E+01
8.832193E+01
8.824548E+01
8.944119E+01
8.916370E+01
8.908314E+01
8.903252E+01
8.906681E+01
8.903328E+01
8.914662E+01
8.874451E+01
8.892915E+01
8.931575E+01
8.909747E+01
8.916162E+01
8.903307E+01
8.921879E+01
8.918595E+01
8.894210E+01
8.918338E+01
8.921816E+01
8.929768E+01
8.938672E+01
8.933052E+01
8.932965E+01
8.934030E+01
8.933162E+01
8.938837E+01
8.935622E+01
8.923265E+01
8.921324E+01
8.926489E+01
8.903130E+01
8.913404E+01
8.921464E+01
8.906783E+01
8.924692E+01
8.922387E+01
8.913109E+01
8.894820E+01
8.910796E+01
8.903572E+01
8.899872E+01
8.907797E+01
8.901326E+01
8.902057E+01
8.901286E+01
8.904734E+01
8.891585E+01
8.901327E+01
8.886975E+01
8.881545E+01
8.867425E+01
8.878714E+01
8.870113E+01
8.882542E+01
8.869582E+01
8.875499E+01
8.892559E+01
8.893868E+01
8.875770E+01
8.885217E+01
8.895759E+01
8.876550E+01
8.874594E+01
8.885045E+01
8.883497E+01
8.882295E+01
8.869974E+01
8.875955E+01
8.883702E+01
8.895045E+01
8.906166E+01
8.899107E+01
8.901941E+01
8.909814E+01
8.896235E+01
8.895027E+01
8.912314E+01
8.902723E+01
8.919796E+01
8.923517E+01
8.929942E+01
8.925232E+01
8.929638E+01
8.938744E+01
8.939375E+01
8.929553E+01
8.936399E+01
8.933196E+01
8.941685E+01
8.941412E+01
8.944603E+01
8.944281E+01
8.937592E+01
8.938022E+01
8.942441E+01
8.928705E+01
8.937985E+01
8.941867E+01
8.938048E+01
8.914126E+01
8.931931E+01
8.913410E+01
8.917674E+01
8.900137E+01
8.906763E+01
8.915454E+01
8.907478E+01
8.889745E+01
8.890108E+01
8.867775E+01
8.913931E+01
8.873350E+01
8.851128E+01
8.861982E+01
8.858210E+01
8.837517E+01
8.811493E+01
8.822151E+01
8.849284E+01
8.803128E+01
8.840312E+01
8.833145E+01
8.802976E+01
8.807142E+01
8.684829E+01
8.580634E+01
8.439349E+01
8.152932E+01
7.933788E+01
7.511210E+01
7.209087E+01
7.084289E+01
6.522067E+01
6.386738E+01
6.504489E+01
6.380211E+01
6.134053E+01
6.276365E+01
6.060882E+01
6.266973E+01
6.166756E+01
5.977224E+01
6.798490E+01
6.319722E+01
5.965528E+01
6.586942E+01
7.127774E+01
5.973995E+01
5.795659E+01
5.233316E+01
5.514773E+01
4.579559E+01
-1.257374E-01
2.866165E+01
-2.277972E+01
-8.281206E+01
-3.776501E+01
1.482264E+01
-1.482273E+00
3.275713E+02
-1.978057E+01
-6.589561E+01
-2.330514E+02
-3.386255E+01
-1.786076E+01
-2.370975E+01
-1.827975E+02
-2.126593E+03
1.987363E+01
1.892850E+01
7.705382E+01
6.526442E+01
7.674044E+01
7.666829E+01
9.486329E+01
-6.588872E+01
6.913035E+01
7.244538E+01
-1.374276E+02
8.190192E+01
9.446977E+01
9.365122E+01
8.581132E+01
7.847108E+01
7.519447E+01
7.009183E+01
7.377720E+01
7.099955E+01
6.818844E+01
6.787175E+01
6.714568E+01
5.922981E+01
6.709847E+01
6.418606E+01
6.518047E+01
7.155944E+01
6.893594E+01
7.925709E+01
8.417504E+01
8.617585E+01
8.806563E+01
8.886066E+01
8.934031E+01
8.957620E+01
8.872810E+01
8.878488E+01
8.920500E+01
8.917804E+01
8.890512E+01
8.883239E+01
8.887561E+01
8.895518E+01
8.923728E+01
8.887759E+01
8.884905E+01
8.897863E+01
8.911422E+01
8.922838E+01
8.913219E+01
8.904791E+01
8.926500E+01
8.906928E+01
8.933554E+01
8.922989E+01
8.922510E+01
8.927625E+01
8.906350E+01
8.898725E+01
8.937846E+01
8.879788E+01
8.934760E+01
8.912211E+01
8.910837E+01
8.935711E+01
8.912495E+01
8.907641E+01
8.908096E+01
8.909207E+01
8.901052E+01
8.904541E+01
8.907608E+01
8.866907E+01
8.904631E+01
8.890663E+01
8.901770E+01
8.904800E+01
8.902838E+01
8.886243E+01
8.886188E+01
8.866667E+01
8.892946E+01
8.883806E+01
8.874599E+01
8.878231E+01
8.879961E+01
8.869633E+01
8.862078E+01
8.889081E+01
8.867826E+01
8.874467E+01
8.887378E+01
8.887129E+01
8.876113E+01
8.880740E+01
8.871534E+01
8.880799E+01
8.876084E+01
8.881259E+01
8.879359E+01
8.884450E+01
8.886821E+01
8.904047E+01
8.893800E+01
8.897431E+01
8.910357E+01
8.897810E+01
8.908245E+01
8.921228E+01
8.932496E+01
8.935567E+01
8.928006E+01
8.939949E+01
8.928401E+01
8.918122E+01
8.939777E+01
8.953481E+01
8.951129E+01
8.930667E+01
8.925553E+01
8.948853E+01
8.937682E+01
8.929828E+01
8.944463E+01
8.932600E+01
8.938010E+01
8.945398E+01
8.925740E+01
8.934288E+01
8.939231E+01
8.928862E+01
8.916492E+01
8.923528E+01
8.920515E+01
8.914675E+01
8.917764E+01
8.921178E+01
8.917342E+01
8.901980E+01
8.895621E+01
8.904496E+01
8.877061E+01
8.893608E+01
8.860078E+01
8.881474E+01
8.862124E+01
8.858093E+01
8.837596E+01
8.867262E+01
8.870165E+01
8.872389E+01
8.860652E+01
8.871463E+01
8.899018E+01
8.828083E+01
8.789575E+01
8.716640E+01
8.602644E+01
8.430363E+01
8.182406E+01
7.635623E+01
7.308227E+01
7.088235E+01
6.959884E+01
6.944534E+01
6.239676E+01
6.479659E+01
6.288286E+01
6.072610E+01
6.303384E+01
6.022439E+01
6.561827E+01
6.462869E+01
6.396794E+01
6.495074E+01
6.391179E+01
6.969335E+01
5.977879E+01
7.442655E+01
5.602656E+01
4.722112E+01
3.204381E+01
8.276795E+01
1.131811E+01
4.700269E+01
5.454269E+01
6.804041E+01
-1.133946E+03
-2.544039E+02
1.905884E+01
1.925901E+00
-9.279052E+00
-2.829159E+00
-4.072156E+01
-1.879387E+01
2.088046E+01
2.071485E+01
5.639608E+01
-3.166273E+01
3.560938E+01
1.066887E+01
1.379089E+01
8.433240E+01
6.858463E+01
-5.407479E+00
-3.434333E+00
-2.016058E+01
-5.724463E+01
4.625142E+00
2.067743E+00
-5.924234E+00
5.792282E+01
-8.949245E+00
8.864642E+01
7.885344E+01
7.306903E+01
7.456590E+01
6.551050E+01
6.839240E+01
6.911350E+01
6.571337E+01
6.869080E+01
6.908231E+01
6.417198E+01
7.048700E+01
6.955401E+01
7.027788E+01
7.183776E+01
7.415839E+01
7.924853E+01
8.520513E+01
8.684614E+01
8.758789E+01
8.810190E+01
8.890753E+01
8.889488E+01
8.883181E+01
8.884737E+01
8.925044E+01
8.887417E+01
8.859255E+01
8.888684E+01
8.881987E+01
8.909518E+01
8.918073E+01
8.911067E+01
8.870375E+01
8.908885E+01
8.924272E+01
8.952367E+01
8.939248E+01
8.924566E+01
8.938464E+01
8.930754E+01
8.920904E+01
8.942716E+01
8.942642E+01
8.931911E+01
8.924732E+01
8.930919E+01
8.943453E+01
8.910660E+01
8.921024E+01
8.914639E+01
8.908199E+01
8.925526E+01
8.927418E+01
8.909597E+01
8.912409E+01
8.922232E+01
8.922515E+01
8.915770E+01
8.917333E+01
8.887864E+01
8.889973E+01
8.908078E+01
8.902268E+01
8.905059E+01
8.894677E+01
8.884234E+01
8.877666E+01
8.872290E+01
8.889539E+01
8.888709E+01
8.888044E+01
8.891442E+01
8.888893E+01
8.893085E+01
8.880411E+01
8.888668E+01
8.883244E+01
8.879583E+01
8.867129E+01
8.869654E+01
8.886324E+01
8.887591E+01
8.887497E+01
8.883888E+01
8.888236E+01
8.881188E+01
8.891520E+01
8.881735E+01
8.898803E+01
8.910857E+01
8.889727E+01
8.894307E+01
8.910729E+01
8.920307E+01
8.907214E+01
8.924869E+01
8.919970E+01
8.923151E+01
8.910737E+01
8.910254E+01
8.925742E+01
8.929541E+01
8.923310E+01
8.936896E+01
8.939149E+01
8.944138E+01
8.935632E+01
8.938671E+01
8.943134E+01
8.937163E+01
8.937136E+01
8.938491E+01
8.941150E+01
8.941998E+01
8.940057E+01
8.941096E+01
8.934929E+01
8.927237E+01
8.922444E+01
8.920419E+01
8.927388E+01
8.930750E+01
8.918354E+01
8.920585E+01
8.920520E+01
8.912306E+01
8.899600E+01
8.897336E+01
8.920009E+01
8.902386E+01
8.889073E+01
8.872522E+01
8.868957E+01
8.864005E+01
8.844005E+01
8.838982E+01
8.839652E+01
8.824497E+01
8.837570E+01
8.866582E+01
8.910199E+01
8.837036E+01
8.798539E+01
8.717085E+01
8.555732E+01
8.379047E+01
8.080400E+01
7.578661E+01
7.381475E+01
7.267474E+01
7.091764E+01
6.750870E+01
6.312336E+01
6.712107E+01
6.528358E+01
6.430764E+01
6.661955E+01
6.924370E+01
7.002728E+01
7.487042E+01
6.944241E+01
6.799076E+01
7.105410E+01
7.561091E+01
5.610091E+01
6.196366E+01
3.005873E+01
3.122513E+01
1.100084E+01
3.062136E+01
4.735416E+01
6.485606E+01
5.807852E+01
6.865162E+01
4.044058E+01
-8.317850E+00
6.869069E+01
8.098630E+01
6.960948E+00
3.560924E+01
1.606661E+01
-1.084234E+01
6.029499E+00
-9.069412E+01
-1.480703E+01
5.024556E+00
-7.976303E+01
7.487431E+02
3.467833E+02
7.172200E+01
6.912130E+01
6.224237E+01
5.605216E+01
8.065755E+01
-3.361179E+01
8.130895E+01
5.849968E+01
1.066795E+02
1.913167E+01
1.682980E+01
8.112383E+01
7.228678E+01
7.402215E+01
7.398972E+01
6.752600E+01
7.025543E+01
6.695056E+01
6.888909E+01
7.036692E+01
6.731581E+01
6.556616E+01
7.166207E+01
7.254798E+01
7.321610E+01
7.698773E+01
7.989719E+01
7.287585E+01
8.446528E+01
8.685498E+01
8.802615E+01
8.880625E+01
8.902184E+01
8.921343E+01
8.913044E+01
8.906981E+01
8.929339E+01
8.878775E+01
8.860985E+01
8.868607E+01
8.900439E+01
8.939039E+01
8.921201E+01
8.925996E+01
8.898111E+01
8.904931E+01
8.898757E+01
8.895170E+01
8.917378E+01
8.937116E+01
8.919225E+01
8.939912E+01
8.917051E+01
8.925314E+01
8.919217E+01
8.918884E+01
8.940514E+01
8.937689E+01
8.943158E+01
8.932635E+01
8.913751E+01
8.924008E+01
8.921709E+01
8.940250E+01
8.915700E+01
8.949602E+01
8.908888E+01
8.918341E+01
8.921253E+01
8.906117E+01
8.900618E+01
8.901741E+01
8.905842E+01
8.910850E+01
8.891500E+01
8.894790E+01
8.890574E+01
8.894655E+01
8.894704E+01
8.892533E+01
8.903112E+01
8.879450E+01
8.862999E+01
8.887411E+01
8.872193E+01
8.889403E+01
8.874312E+01
8.875899E+01
8.867087E+01
8.876053E+01
8.879412E+01
8.884065E+01
8.886547E+01
8.877779E+01
8.881018E+01
8.877595E+01
8.898229E+01
8.894188E+01
8.897719E+01
8.904506E+01
8.904967E+01
8.890569E+01
8.900525E+01
8.904377E+01
8.907392E+01
8.908597E+01
8.916097E+01
8.915691E+01
8.914158E+01
8.914967E+01
8.907618E+01
8.912668E+01
8.916104E+01
8.934564E+01
8.938100E+01
8.934350E+01
8.932670E+01
8.933711E+01
8.941541E+01
8.934223E+01
8.930767E+01
8.930950E+01
8.932535E+01
8.946627E+01
8.931099E+01
8.926723E+01
8.933438E+01
8.936935E+01
8.933613E+01
8.920783E+01
8.920557E+01
8.924706E+01
8.910513E+01
8.919088E+01
8.916254E+01
8.902940E+01
8.907823E+01
8.889546E+01
8.925636E+01
8.893293E+01
8.904012E+01
8.861311E+01
8.862348E+01
8.833243E+01
8.866488E+01
8.822877E+01
8.844188E+01
8.872634E+01
8.880408E+01
8.855479E+01
8.810639E+01
8.849280E+01
8.857490E+01
8.897204E+01
8.782356E+01
8.757159E+01
8.571590E+01
8.400441E+01
7.975779E+01
7.816427E+01
7.686044E+01
7.226821E+01
6.925619E+01
6.759922E+01
6.471063E+01
6.674449E+01
6.735918E+01
7.022410E+01
7.392815E+01
7.364523E+01
6.819138E+01
7.575957E+01
7.340987E+01
7.072424E+01
7.029024E+01
7.573807E+01
7.031270E+01
7.068137E+01
5.404366E+01
6.335549E+01
-3.141834E+01
8.173260E+01
1.435603E+02
1.025950E+02
3.321848E+01
4.691431E+01
4.972981E+01
-5.970461E+01
-7.069914E+02
-2.810473E+01
2.280494E+01
-7.618201E+01
-4.817324E+00
-4.501241E+01
-5.098622E+01
-1.366819E+02
-4.614318E+01
-8.052088E+01
-1.116822E+02
-1.438579E+02
5.622649E+00
5.468825E+01
4.948437E+01
6.324744E+01
5.737973E+01
8.453687E+01
-8.085967E+01
3.851449E+01
6.670591E+01
-1.148368E+01
-9.640850E+02
1.205541E+02
8.139433E+01
7.557511E+01
7.779414E+01
8.017922E+01
6.620333E+01
6.974287E+01
6.970334E+01
6.744869E+01
6.960887E+01
7.005454E+01
6.657284E+01
7.286487E+01
7.262828E+01
7.389708E+01
7.692170E+01
8.026070E+01
7.382431E+01
8.326029E+01
8.700378E+01
8.782451E+01
8.894077E+01
8.835136E+01
8.867079E+01
8.880355E+01
8.882531E+01
8.916635E+01
8.866932E+01
8.882362E+01
8.850488E+01
8.890018E+01
8.913850E+01
8.902358E+01
8.876960E+01
8.900019E+01
8.914510E+01
8.913539E+01
8.893287E+01
8.912957E+01
8.916236E+01
8.922123E+01
8.904214E+01
8.921225E+01
8.934319E+01
8.930062E+01
8.920958E+01
8.917772E+01
8.937283E+01
8.936843E+01
8.938577E+01
8.925198E+01
8.937983E+01
8.935740E+01
8.947596E+01
8.927993E+01
8.932160E+01
8.900127E+01
8.912885E+01
8.923360E+01
8.924343E+01
8.899525E+01
8.909368E+01
8.916712E+01
8.909801E+01
8.893436E+01
8.896678E+01
8.896439E+01
8.913922E+01
8.887788E+01
8.879649E+01
8.883508E+01
8.878812E+01
8.886585E+01
8.890013E+01
8.899409E+01
8.873072E+01
8.884341E+01
8.876130E+01
8.871681E+01
8.869090E+01
8.866774E+01
8.882887E+01
8.894937E+01
8.886296E+01
8.878916E+01
8.874665E+01
8.883605E+01
8.897776E+01
8.884998E+01
8.907684E+01
8.894586E+01
8.899376E+01
8.902580E+01
8.901842E+01
8.890711E+01
8.898904E+01
8.906920E+01
8.904436E+01
8.919420E+01
8.925546E+01
8.910002E+01
8.926125E+01
8.930122E+01
8.941217E+01
8.949436E+01
8.939208E+01
8.934852E+01
8.931807E+01
8.941106E+01
8.942591E+01
8.930952E+01
8.944351E+01
8.936360E+01
8.937808E+01
8.944580E+01
8.946694E+01
8.935097E+01
8.923260E+01
8.932070E+01
8.936081E+01
8.928212E+01
8.925093E+01
8.925985E+01
8.911526E+01
8.909729E+01
8.905132E+01
8.907493E+01
8.912360E+01
8.904103E+01
8.914405E+01
8.881685E+01
8.863412E+01
8.879462E+01
8.896031E+01
8.917567E+01
8.867591E+01
8.872649E+01
8.898385E+01
8.889907E+01
8.930805E+01
8.859612E+01
8.789275E+01
8.827964E+01
8.853792E+01
8.779609E+01
8.726703E+01
8.607144E+01
8.427045E+01
8.105293E+01
7.919824E+01
7.598592E+01
7.161674E+01
6.980480E+01
6.668128E+01
6.351294E+01
6.533243E+01
6.548130E+01
6.697661E+01
7.171151E+01
7.141882E+01
7.129788E+01
7.264335E+01
7.311672E+01
6.845796E+01
6.796702E+01
6.535929E+01
6.924047E+01
6.109127E+01
4.601197E+01
6.012087E+01
-3.101729E+01
6.401674E+00
3.911155E+00
-8.530117E-01
3.043769E+01
2.225341E+01
5.335068E+01
-1.994933E+02
-3.927991E+02
-6.170042E+02
-2.547121E+02
-8.227439E+01
-1.923174E+02
-1.179430E+02
1.666275E+02
-2.429900E+01
5.689352E+01
6.387264E+01
3.530858E+01
-2.417840E+02
-3.322755E+02
7.022189E+01
7.022784E+01
6.580285E+01
6.512145E+01
7.591418E+01
1.179469E+02
5.166407E-01
4.736360E+01
-1.337672E+02
1.477807E+02
4.641790E+00
6.907530E+01
7.669340E+01
7.380062E+01
7.330269E+01
6.944524E+01
6.861997E+01
6.736084E+01
6.610853E+01
6.851175E+01
6.990123E+01
6.418072E+01
7.248071E+01
7.265555E+01
7.472005E+01
7.753313E+01
8.049380E+01
7.969416E+01
8.068814E+01
8.618182E+01
8.724947E+01
8.837715E+01
8.833452E+01
8.875357E+01
8.864792E+01
8.892757E+01
8.920151E+01
8.866791E+01
8.893554E+01
8.872115E+01
8.895748E+01
8.883907E+01
8.915669E+01
8.888464E+01
8.909176E+01
8.938557E+01
8.906450E+01
8.916028E+01
8.925547E+01
8.934115E+01
8.919969E+01
8.925838E+01
8.927047E+01
8.935832E+01
8.920064E+01
8.927492E+01
8.925330E+01
8.935757E+01
8.934201E+01
8.948134E+01
8.954183E+01
8.940980E+01
8.927774E+01
8.933297E+01
8.945161E+01
8.928550E+01
8.915549E+01
8.920294E+01
8.916264E+01
8.906987E+01
8.895636E+01
8.902267E+01
8.906752E+01
8.901341E+01
8.901024E+01
8.901503E+01
8.896784E+01
8.903272E+01
8.882955E+01
8.885624E+01
8.885529E+01
8.889916E+01
8.891813E+01
8.883315E+01
8.880130E+01
8.870375E+01
8.873700E+01
8.875659E+01
8.875870E+01
8.882385E+01
8.865472E+01
8.866135E+01
8.888976E+01
8.884406E+01
8.892926E+01
8.883279E+01
8.878418E+01
8.878145E+01
8.886215E+01
8.876945E+01
8.899047E+01
8.902745E+01
8.905559E+01
8.905597E+01
8.867951E+01
8.906252E+01
8.917814E+01
8.908204E+01
8.925647E+01
8.928710E+01
8.914826E+01
8.915400E+01
8.924741E+01
8.937759E+01
8.932889E+01
8.941776E+01
8.924755E+01
8.931965E+01
8.935785E+01
8.925097E+01
8.923425E+01
8.925080E+01
8.933751E+01
8.925610E+01
8.947728E+01
8.931885E+01
8.925502E+01
8.930217E+01
8.945610E+01
8.932311E+01
8.930297E+01
8.917383E+01
8.913405E+01
8.928182E+01
8.915543E+01
8.903795E+01
8.923962E+01
8.928527E+01
8.911507E+01
8.916955E+01
8.905358E+01
8.895332E+01
8.884602E+01
8.912483E+01
8.894281E+01
8.870870E+01
8.833837E+01
8.930167E+01
8.859503E+01
8.883145E+01
8.903939E+01
8.881824E+01
8.850802E+01
8.845244E+01
8.828464E+01
8.746875E+01
8.635376E+01
8.433174E+01
8.199644E+01
7.927608E+01
7.595827E+01
7.364623E+01
7.285897E+01
6.954390E+01
6.915023E+01
6.746879E+01
6.810427E+01
6.822909E+01
7.192043E+01
7.193360E+01
7.506068E+01
7.959321E+01
7.665509E+01
7.243163E+01
7.090524E+01
7.075572E+01
6.414930E+01
2.066429E+01
4.086792E+01
5.738909E+01
4.920713E+01
-1.711390E+01
3.525145E+01
4.283317E+01
1.197372E+01
7.123001E+01
-1.655321E+01
-9.507585E+01
-9.758477E+01
-1.951342E+01
1.113263E+01
2.107547E+00
-2.931057E+01
5.587313E+00
-2.192839E+00
2.996566E+01
4.992513E+01
5.251847E+01
5.098299E+01
-2.428067E+01
-4.317264E+01
5.821271E+01
6.418752E+01
4.948581E+01
4.020267E+01
6.035966E+01
-6.812954E+00
1.189195E+02
8.501960E+01
-2.568558E+01
6.806971E+01
8.634909E+01
7.744159E+01
7.937056E+01
6.938811E+01
7.272483E+01
6.732713E+01
6.983948E+01
6.374406E+01
6.844651E+01
7.419846E+01
6.961193E+01
6.834347E+01
7.087523E+01
7.300052E+01
7.493622E+01
7.722107E+01
8.019950E+01
7.651699E+01
8.099066E+01
8.681003E+01
8.746556E+01
8.826713E+01
8.854591E+01
8.895647E+01
8.857562E+01
8.900508E+01
8.903821E+01
8.872160E+01
8.889543E+01
8.854823E+01
8.885679E+01
8.881460E+01
8.931072E+01
8.926495E+01
8.926926E+01
8.903528E+01
8.893053E+01
8.882738E+01
8.923259E+01
8.941828E+01
8.913086E+01
8.917127E+01
8.926191E+01
8.926793E+01
8.928794E+01
8.945497E+01
8.931269E+01
8.934245E+01
8.926549E+01
8.954462E+01
8.933794E+01
8.939620E+01
8.941121E+01
8.927140E+01
8.922869E+01
8.933676E+01
8.916353E+01
8.909789E+01
8.915635E+01
8.899680E+01
8.901541E+01
8.906845E+01
8.895920E+01
8.897601E+01
8.882343E+01
8.899269E+01
8.892958E+01
8.892909E+01
8.896978E+01
8.898283E+01
8.910955E+01
8.891919E+01
8.892963E+01
8.879615E+01
8.874544E+01
8.870897E+01
8.869370E+01
8.888091E+01
8.859742E+01
8.884061E+01
8.882371E+01
8.860706E+01
8.877191E+01
8.883853E+01
8.887660E+01
8.885778E+01
8.885513E+01
8.867764E+01
8.884062E+01
8.889150E+01
8.899675E+01
8.890783E+01
8.900493E+01
8.925875E+01
8.908064E+01
8.908883E+01
8.897316E+01
8.909548E+01
8.930488E+01
8.924482E+01
8.918394E+01
8.906465E+01
8.935318E+01
8.932573E+01
8.928442E+01
8.943532E+01
8.931357E+01
8.924275E+01
8.952261E+01
8.934127E+01
8.926833E+01
8.943163E+01
8.934559E+01
8.929612E+01
8.935420E+01
8.928659E+01
8.914387E+01
8.930090E+01
8.911104E+01
8.922352E+01
8.950782E+01
8.932468E+01
8.910509E+01
8.922692E+01
8.912635E+01
8.915677E+01
8.922618E+01
8.932814E+01
8.907674E+01
8.878620E+01
8.897158E+01
8.896850E+01
8.901644E+01
8.898839E+01
8.874949E+01
8.897817E+01
8.836974E+01
8.878803E+01
8.836243E+01
8.863703E+01
8.903409E+01
8.886081E+01
8.860650E+01
8.867598E+01
8.857013E+01
8.733880E+01
8.605533E+01
8.424287E+01
8.225038E+01
7.897113E+01
7.584971E+01
7.281123E+01
7.157919E+01
6.886005E+01
6.638922E+01
6.584597E+01
6.573591E+01
6.437078E+01
6.664627E+01
7.317072E+01
6.563366E+01
7.346322E+01
6.932589E+01
7.011334E+01
7.341363E+01
7.193961E+01
6.670793E+01
6.136631E+01
5.713927E+01
-6.940280E-01
1.075114E+01
8.991969E+00
7.769551E+01
6.359874E+01
5.063010E+01
1.400806E+01
-1.287146E+01
1.648494E+01
4.230049E+01
3.787799E+01
2.916211E+01
4.564813E+01
5.595629E+01
5.836873E+01
6.017423E+01
6.069056E+01
5.594608E+01
4.049156E+01
3.615332E+01
5.721556E+02
-5.050137E+02
5.592568E+01
5.758357E+01
6.025255E+01
7.402197E+01
5.072472E+01
7.822437E+01
4.617228E+01
4.539468E+01
-5.215753E+01
-9.750393E-01
8.125319E+01
6.911387E+01
6.842913E+01
6.878690E+01
6.552226E+01
6.113518E+01
6.750752E+01
6.414797E+01
6.608910E+01
6.922470E+01
6.538097E+01
6.100977E+01
6.851754E+01
7.266700E+01
7.182884E+01
7.583791E+01
7.918679E+01
7.720143E+01
8.388538E+01
8.829354E+01
8.783256E+01
8.835769E+01
8.952544E+01
8.911427E+01
8.877285E+01
8.901264E+01
8.894605E+01
8.922833E+01
8.929814E+01
8.895151E+01
8.883344E+01
8.897932E+01
8.893416E+01
8.917487E+01
8.909399E+01
8.897782E+01
8.913082E+01
8.919022E+01
8.924874E+01
8.920610E+01
8.922343E+01
8.919928E+01
8.920879E+01
8.916298E+01
8.931879E+01
8.927663E+01
8.936388E+01
8.940517E+01
8.926525E+01
8.932338E+01
8.909398E+01
8.925574E+01
8.930045E+01
8.927227E+01
8.912220E+01
8.921478E+01
8.912493E+01
8.913313E+01
8.904086E+01
8.903311E+01
8.913122E+01
8.916427E+01
8.910389E+01
8.897945E+01
8.892576E+01
8.911688E+01
8.898921E+01
8.890553E+01
8.880354E+01
8.867422E+01
8.886657E+01
8.880194E+01
8.880495E+01
8.886653E+01
8.878525E+01
8.869052E+01
8.882649E+01
8.878000E+01
8.867949E+01
8.881476E+01
8.885326E+01
8.865051E+01
8.890753E+01
8.893241E+01
8.881089E+01
8.879382E+01
8.892158E+01
8.897852E+01
8.895855E+01
8.888791E+01
8.890762E+01
8.886292E+01
8.891596E+01
8.908022E+01
8.908985E+01
8.904653E+01
8.913852E+01
8.907456E+01
8.921075E+01
8.920825E+01
8.917203E+01
8.923562E+01
8.942880E+01
8.932157E+01
8.924015E+01
8.930952E+01
8.917230E+01
8.917785E+01
8.945692E+01
8.936013E+01
8.933786E+01
8.933486E+01
8.941876E+01
8.936985E+01
8.943160E+01
8.951663E+01
8.925246E+01
8.925480E+01
8.926375E+01
8.923761E+01
8.937841E+01
8.923077E+01
8.923883E+01
8.928121E+01
8.934459E+01
8.903813E+01
8.906375E+01
8.934080E+01
8.908693E+01
8.896964E+01
8.890779E+01
8.895084E+01
8.902794E+01
8.913494E+01
8.871776E+01
8.852779E+01
8.904173E+01
8.914620E+01
8.904970E+01
8.817422E+01
8.855336E+01
8.840136E+01
8.898060E+01
8.842182E+01
8.864815E+01
8.768731E+01
8.609285E+01
8.447374E+01
8.080560E+01
7.827095E+01
7.514989E+01
7.307814E+01
7.169087E+01
7.139051E+01
6.683982E+01
6.346210E+01
6.535942E+01
6.874184E+01
6.836248E+01
7.001208E+01
6.719192E+01
7.508808E+01
6.409768E+01
7.017519E+01
7.031999E+01
7.269663E+01
7.327731E+01
1.270755E+02
6.392069E+01
7.840311E+01
3.683902E+01
6.208467E+01
5.524902E+01
1.000931E+01
4.380571E+01
2.100653E+01
4.352269E+01
3.079754E+01
3.434844E+01
4.540483E+01
3.495793E+01
-3.453809E+00
3.403314E+01
5.917249E+01
4.758906E+01
5.950000E+01
4.773305E+01
4.702555E+01
6.235346E+01
-9.806524E+01
-5.121569E+01
7.567605E+01
6.643256E+01
7.781214E+01
8.810462E+01
6.771657E+01
2.854139E+02
1.176432E+02
4.739943E+01
4.838888E+01
-1.096760E+01
7.171905E+01
7.959323E+01
7.441482E+01
6.424643E+01
6.570107E+01
6.399147E+01
6.343128E+01
6.619986E+01
6.767101E+01
6.689787E+01
6.566823E+01
6.369086E+01
7.034098E+01
7.161507E+01
7.264814E+01
7.678742E+01
7.765292E+01
7.547896E+01
8.456003E+01
8.679110E+01
8.853497E+01
8.889820E+01
8.932167E+01
8.900315E+01
8.733626E+01
8.894000E+01
8.897981E+01
8.909502E+01
8.907784E+01
8.856393E+01
8.855512E+01
8.903950E+01
8.892489E+01
8.902111E+01
8.918254E+01
8.910907E+01
8.910015E+01
8.921567E+01
8.925625E+01
8.922485E+01
8.892883E+01
8.938557E+01
8.940171E+01
8.934050E+01
8.930734E+01
8.915089E+01
8.926711E+01
8.920279E+01
8.916004E+01
8.913418E+01
8.938308E+01
8.925290E+01
8.907217E+01
8.917892E+01
8.915605E+01
8.913458E+01
8.915883E+01
8.892748E+01
8.907358E+01
8.912337E+01
8.916424E+01
8.924094E+01
8.911532E+01
8.896038E+01
8.903649E+01
8.906650E+01
8.897966E+01
8.889028E+01
8.891637E+01
8.885166E+01
8.882467E+01
8.878371E+01
8.883063E+01
8.874355E+01
8.878761E+01
8.875054E+01
8.872929E+01
8.873416E+01
8.878914E+01
8.888756E+01
8.890652E+01
8.871230E+01
8.886637E+01
8.884866E+01
8.890266E+01
8.885666E+01
8.875561E+01
8.876355E+01
8.889159E+01
8.888514E+01
8.883186E+01
8.902198E+01
8.899535E+01
8.910665E+01
8.898206E+01
8.903848E+01
8.908360E+01
8.918202E+01
8.919536E+01
8.912326E+01
8.929433E+01
8.922918E+01
8.921765E+01
8.937874E+01
8.927643E+01
8.925988E+01
8.917566E+01
8.918092E+01
8.935961E+01
8.933211E+01
8.947020E+01
8.943963E+01
8.954966E+01
8.942137E+01
8.937235E+01
8.927978E+01
8.942171E+01
8.934257E+01
8.927050E+01
8.915743E+01
8.914040E+01
8.936450E+01
8.925914E+01
8.934077E+01
8.914539E+01
8.907855E+01
8.877665E+01
8.907751E+01
8.919133E+01
8.904733E+01
8.895520E+01
8.920417E+01
8.876773E+01
8.872863E+01
8.858313E+01
8.864984E+01
8.876653E+01
8.874109E+01
8.858543E+01
8.865552E+01
8.914477E+01
8.836744E+01
8.881167E+01
8.838885E+01
8.819716E+01
8.754055E+01
8.670108E+01
8.508976E+01
8.165779E+01
8.015167E+01
7.766019E+01
7.535595E+01
7.382526E+01
7.377299E+01
7.000165E+01
6.930285E+01
7.053059E+01
6.875011E+01
7.058274E+01
7.005213E+01
7.403668E+01
7.476840E+01
7.267206E+01
6.917056E+01
7.234107E+01
7.135935E+01
7.081564E+01
7.009819E+01
4.260629E+01
6.235595E+01
6.836054E+01
5.616315E+01
4.654446E+01
4.500585E+01
6.728454E+01
3.946475E+01
6.254471E+01
6.066759E+01
5.935676E+01
5.033995E+01
1.287049E+01
-9.885865E+00
-1.160515E+01
5.220420E+01
-1.444043E+01
4.902294E+01
2.421970E+01
3.584403E+01
7.205920E+01
5.509619E+01
6.171888E+01
7.109909E+01
6.221235E+01
7.761155E+01
6.784730E+01
7.588533E+01
7.400880E+01
1.948880E+02
2.847988E+01
3.060047E+02
-1.309553E+01
7.860825E+01
8.152627E+01
6.940491E+01
6.458032E+01
6.124494E+01
6.143175E+01
6.938662E+01
6.691343E+01
6.866603E+01
6.811491E+01
6.855375E+01
6.443906E+01
6.996599E+01
7.025940E+01
7.371980E+01
7.664436E+01
7.368076E+01
8.145520E+01
8.589453E+01
8.822149E+01
8.751643E+01
8.918663E+01
8.946364E+01
8.964097E+01
8.783340E+01
8.866588E+01
8.895385E+01
8.906202E+01
8.936318E+01
8.883440E+01
8.886619E+01
8.887594E+01
8.892113E+01
8.905752E+01
8.889640E+01
8.880196E+01
8.903807E+01
8.906881E+01
8.929660E+01
8.896091E+01
8.909251E+01
8.940119E+01
8.910937E+01
8.907891E+01
8.913223E+01
8.902581E+01
8.919748E+01
8.931321E+01
8.925154E+01
8.934345E+01
8.934657E+01
8.916396E+01
8.907729E+01
8.918974E+01
8.913823E+01
8.909846E+01
8.923735E+01
8.908084E+01
8.917978E+01
8.918103E+01
8.914514E+01
8.953572E+01
8.892967E+01
8.877692E+01
8.883916E+01
8.901879E+01
8.910525E+01
8.886356E+01
8.890492E+01
8.869902E+01
8.871756E+01
8.873648E+01
8.880583E+01
8.883892E+01
8.890249E+01
8.891032E+01
8.879101E+01
8.866124E+01
8.876974E+01
8.885613E+01
8.883304E+01
8.878831E+01
8.881762E+01
8.873735E+01
8.877023E+01
8.878225E+01
8.878262E+01
8.877954E+01
8.877922E+01
8.882648E+01
8.880603E+01
8.901068E+01
8.907176E+01
8.900772E+01
8.888071E+01
8.905654E+01
8.907951E+01
8.918861E+01
8.924678E+01
8.916284E+01
8.911770E+01
8.923552E+01
8.926507E+01
8.937827E+01
8.942190E+01
8.933316E+01
8.923344E+01
8.932836E+01
8.939831E+01
8.930310E+01
8.942523E+01
8.936621E+01
8.947149E+01
8.926260E+01
8.908885E+01
8.935561E+01
8.937022E+01
8.933777E+01
8.932880E+01
8.931852E+01
8.916692E+01
8.935553E+01
8.921868E+01
8.925657E+01
8.917168E+01
8.910390E+01
8.901703E+01
8.889980E+01
8.913607E+01
8.880527E+01
8.889509E+01
8.876866E+01
8.877148E+01
8.872060E+01
8.842328E+01
8.839515E+01
8.883260E+01
8.886631E+01
8.890788E+01
8.863526E+01
8.886627E+01
8.856849E+01
8.852164E+01
8.887417E+01
8.831703E+01
8.797960E+01
8.626940E+01
8.471332E+01
8.215922E+01
8.048521E+01
7.784417E+01
7.714635E+01
7.636360E+01
7.653115E+01
7.318695E+01
7.482867E+01
7.321637E+01
7.265174E+01
7.375924E+01
7.286958E+01
7.410683E+01
6.924576E+01
7.575559E+01
7.329352E+01
7.004543E+01
6.808524E+01
6.260518E+01
6.203114E+01
5.865630E+01
5.390217E+01
5.678325E+01
6.191063E+01
6.081570E+01
3.405450E+01
4.795912E+01
5.678321E+01
4.879280E+01
3.617718E+01
6.182337E+01
-9.984870E+00
-4.664633E+01
2.593907E+01
3.103618E+01
6.328928E+01
4.192136E+01
8.636598E+01
6.014421E+01
6.243452E+01
2.825307E+01
-1.223707E+01
3.206592E+00
4.542244E+01
7.031254E+00
7.299193E+01
6.162418E+01
7.101868E+01
6.201342E+01
8.251773E+01
3.502445E+00
7.188871E+01
7.325552E+01
7.221144E+01
7.390857E+01
6.419357E+01
6.455915E+01
6.360437E+01
6.309935E+01
6.776859E+01
6.355930E+01
6.855544E+01
7.076328E+01
7.052170E+01
6.057797E+01
6.502200E+01
6.907427E+01
6.452872E+01
6.084689E+01
7.438830E+01
8.212543E+01
8.596527E+01
8.744472E+01
8.871847E+01
8.935497E+01
8.934016E+01
8.894724E+01
8.808701E+01
8.884024E+01
8.918179E+01
8.905551E+01
8.910958E+01
8.902026E+01
8.908294E+01
8.925758E+01
8.914795E+01
8.898330E+01
8.922039E+01
8.914026E+01
8.899486E+01
8.899108E+01
8.919532E+01
8.900168E+01
8.922569E+01
8.930841E+01
8.938374E+01
8.921308E+01
8.930955E+01
8.929298E+01
8.914696E+01
8.930187E+01
8.930164E+01
8.914915E+01
8.915102E+01
8.925317E+01
8.928600E+01
8.937950E+01
8.923869E+01
8.928602E+01
8.909373E+01
8.901478E+01
8.904693E+01
8.916877E+01
8.908496E+01
8.919827E+01
8.907946E+01
8.897154E+01
8.895780E+01
8.896590E+01
8.891563E+01
8.891712E+01
8.874313E+01
8.878935E+01
8.882429E+01
8.891321E+01
8.890189E+01
8.878953E+01
8.890889E+01
8.884139E+01
8.880594E+01
8.875109E+01
8.880647E+01
8.878028E+01
8.882502E+01
8.886778E+01
8.880265E+01
8.873230E+01
8.849320E+01
8.880915E+01
8.893884E+01
8.889777E+01
8.886217E+01
8.874302E+01
8.882267E+01
8.873885E+01
8.888614E+01
8.901188E+01
8.896078E+01
8.901044E+01
8.905310E+01
8.913317E+01
8.917550E+01
8.910566E+01
8.912137E+01
8.915312E+01
8.929603E+01
8.915827E+01
8.923688E+01
8.926681E+01
8.921694E+01
8.937647E+01
8.923830E+01
8.930059E+01
8.951712E+01
8.940523E+01
8.925483E+01
8.940914E+01
8.921880E+01
8.940923E+01
8.925678E+01
8.928770E+01
8.932839E+01
8.943985E+01
8.929208E+01
8.934419E+01
8.928649E+01
8.942370E+01
8.930798E+01
8.897922E+01
8.892276E+01
8.884353E+01
8.895772E+01
8.884422E+01
8.891998E+01
8.891882E+01
8.897943E+01
8.881603E+01
8.859899E+01
8.857893E+01
8.883079E+01
8.868110E+01
8.881582E+01
8.848042E+01
8.893779E+01
8.900333E+01
8.870976E+01
8.896315E+01
8.900609E+01
8.851462E+01
8.667183E+01
8.415902E+01
8.255680E+01
8.007193E+01
7.716109E+01
7.570119E+01
7.556147E+01
7.288206E+01
6.944583E+01
6.916081E+01
7.327393E+01
7.094229E+01
7.167789E+01
7.305509E+01
7.353274E+01
7.392247E+01
7.529919E+01
7.528667E+01
7.164549E+01
7.095623E+01
6.229854E+01
6.282935E+01
6.394945E+01
5.020616E+01
6.153457E+01
5.167009E+01
5.980886E+01
6.767845E+01
2.186513E+01
5.791410E+01
6.678916E+01
2.491856E+01
6.700367E+01
3.415694E+01
4.543089E+01
5.359389E+01
4.662415E+01
4.415543E+01
4.592065E+01
6.795964E+01
6.880591E+01
1.586624E+02
3.436622E+02
4.334892E+01
4.104829E+01
3.415558E+01
2.002862E+01
6.531311E+01
5.899947E+01
6.224316E+01
7.777047E+01
8.364666E+01
7.645667E+01
6.842354E+01
7.718864E+01
7.120169E+01
6.685094E+01
7.303636E+01
7.378019E+01
5.878652E+01
6.989796E+01
6.394820E+01
6.592619E+01
6.624971E+01
6.658958E+01
6.963933E+01
6.303387E+01
5.007527E+01
6.906726E+01
6.862629E+01
7.396122E+01
7.716447E+01
8.242065E+01
8.544670E+01
8.664335E+01
8.808712E+01
8.878282E+01
8.912595E+01
8.820061E+01
8.820284E+01
8.878128E+01
8.879082E+01
8.871227E+01
8.891238E+01
8.890574E+01
8.912486E+01
8.900479E+01
8.934947E+01
8.879428E+01
8.903254E+01
8.895785E+01
8.906254E+01
8.899190E+01
8.927206E+01
8.924650E+01
8.920514E+01
8.900888E+01
8.936135E+01
8.922822E+01
8.935656E+01
8.923853E+01
8.919246E+01
8.932886E+01
8.940661E+01
8.943053E+01
8.930240E+01
8.922845E+01
8.917552E+01
8.920230E+01
8.921119E+01
8.923608E+01
8.908991E+01
8.897869E+01
8.902828E+01
8.913064E+01
8.913623E+01
8.911473E+01
8.914361E+01
8.913839E+01
8.892582E+01
8.898740E+01
8.901503E+01
8.889464E+01
8.893689E+01
8.886808E+01
8.886543E+01
8.882401E+01
8.878575E+01
8.878670E+01
8.875041E+01
8.867276E+01
8.868278E+01
8.872297E+01
8.878698E+01
8.880176E+01
8.877543E+01
8.871272E+01
8.866868E+01
8.864378E+01
8.859235E+01
8.868133E+01
8.872831E+01
8.885015E+01
8.893336E+01
8.896972E+01
8.887231E+01
8.891939E+01
8.886918E+01
8.896657E+01
8.893327E+01
8.903971E+01
8.907772E+01
8.907835E+01
8.908424E+01
8.898953E+01
8.935944E+01
8.912474E+01
8.927702E+01
8.908827E+01
8.941057E+01
8.937009E+01
8.939314E+01
8.922635E+01
8.929652E+01
8.933182E+01
8.934160E+01
8.937396E+01
8.934932E+01
8.948579E+01
8.937821E+01
8.930236E+01
8.943006E+01
8.910997E+01
8.932799E+01
8.927002E+01
8.916405E+01
8.927252E+01
8.915915E+01
8.924206E+01
8.943290E+01
8.907792E+01
8.906821E+01
8.920736E+01
8.913694E+01
8.903606E+01
8.903670E+01
8.893292E+01
8.901562E+01
8.881455E+01
8.879899E+01
8.894143E+01
8.916669E+01
8.842270E+01
8.878859E+01
8.880849E+01
8.841803E+01
8.856236E+01
8.865803E+01
8.854889E+01
8.848042E+01
8.859101E+01
8.701426E+01
8.464535E+01
8.249888E+01
8.084320E+01
7.746230E+01
7.681821E+01
7.515294E+01
7.162201E+01
6.934315E+01
7.105410E+01
6.966911E+01
7.056962E+01
7.185193E+01
7.337420E+01
7.270700E+01
7.122704E+01
7.692232E+01
7.253119E+01
7.703197E+01
7.706838E+01
7.374628E+01
6.718911E+01
7.205806E+01
6.194567E+01
8.958514E+01
8.007232E+01
2.803993E+01
4.258680E+01
2.051039E+01
7.625448E+00
5.072965E+01
6.957768E+00
-1.941439E+02
-1.141012E+02
5.479034E+01
4.266969E+01
5.561180E+01
6.724028E+01
5.211068E+01
7.938375E+01
7.392504E+00
6.917622E+00
3.781973E+01
9.095688E+01
8.977827E+01
5.614558E+01
3.555200E+01
9.555376E+01
7.145551E+01
4.167542E+01
8.015486E+01
7.117686E+01
7.997502E+01
6.025158E+01
7.168856E+01
6.786637E+01
6.738065E+01
6.759608E+01
7.257876E+01
6.698340E+01
7.114414E+01
6.314357E+01
6.460924E+01
6.432519E+01
6.541639E+01
6.474915E+01
6.820807E+01
6.332829E+01
7.068888E+01
7.487962E+01
7.755486E+01
7.881885E+01
8.347797E+01
8.504507E+01
8.830366E+01
8.863492E+01
8.878848E+01
8.918940E+01
8.905322E+01
8.946476E+01
8.938482E+01
8.869639E+01
8.920262E+01
8.904055E+01
8.925755E+01
8.880906E+01
8.902530E+01
8.891120E+01
8.858628E+01
8.892776E+01
8.906647E+01
8.901605E+01
8.915562E+01
8.930305E+01
8.920211E+01
8.921929E+01
8.925905E+01
8.924032E+01
8.901510E+01
8.934793E+01
8.918928E+01
8.934993E+01
8.935890E+01
8.937515E+01
8.930722E+01
8.910006E+01
8.905078E+01
8.938598E+01
8.912365E+01
8.903727E+01
8.915530E+01
8.893991E+01
8.925797E+01
8.897399E+01
8.922385E+01
8.923300E+01
8.907244E+01
8.908618E+01
8.892469E+01
8.902166E+01
8.900067E+01
8.883385E+01
8.885306E+01
8.889225E+01
8.893581E+01
8.886077E+01
8.866835E+01
8.882266E+01
8.866168E+01
8.895006E+01
8.886099E+01
8.879813E+01
8.893558E+01
8.882971E+01
8.862641E+01
8.871985E+01
8.889938E+01
8.885185E+01
8.884906E+01
8.868079E+01
8.863626E+01
8.883296E+01
8.880942E+01
8.897259E+01
8.889788E+01
8.897236E+01
8.895122E+01
8.900246E+01
8.896582E+01
8.915016E+01
8.915102E+01
8.907237E+01
8.914431E+01
8.927954E+01
8.924727E+01
8.929418E+01
8.918463E+01
8.920649E+01
8.928674E+01
8.947248E+01
8.951375E+01
8.951200E+01
8.928518E+01
8.929348E+01
8.932609E+01
8.931414E+01
8.932446E+01
8.946750E+01
8.957521E+01
8.940830E+01
8.923187E+01
8.930673E+01
8.922458E+01
8.938072E+01
8.939572E+01
8.929309E+01
8.926244E+01
8.921945E+01
8.912281E+01
8.910393E+01
8.915005E+01
8.909252E+01
8.907449E+01
8.917004E+01
8.908971E+01
8.905039E+01
8.914258E+01
8.909595E+01
8.910821E+01
8.888101E+01
8.895668E+01
8.891845E+01
8.833511E+01
8.889704E+01
8.913242E+01
8.865012E+01
8.897116E+01
8.871708E+01
8.850041E+01
8.830481E+01
8.845810E+01
8.743918E+01
8.515752E+01
8.255140E+01
8.127141E+01
7.805862E+01
7.771922E+01
7.471193E+01
7.222740E+01
7.098049E+01
6.822775E+01
7.018695E+01
7.142645E+01
7.071716E+01
6.633482E+01
7.619543E+01
7.168474E+01
7.329277E+01
6.961495E+01
7.665139E+01
8.089835E+01
8.092442E+01
8.029168E+01
6.730814E+01
7.409067E+01
7.956228E+01
7.344515E+01
2.043405E+01
2.965135E+01
7.025709E+01
7.116139E+01
6.663080E+01
7.717521E+01
6.546717E+01
-2.033930E+01
3.945547E+01
5.442419E+01
4.374802E+01
6.135717E+01
2.494934E+01
8.042677E+01
1.951369E+01
2.737366E+01
-1.159281E+01
8.652562E+01
8.341568E+01
6.381455E+01
2.301576E+01
3.210166E+01
4.391997E+01
6.072552E+01
6.155550E+01
6.385204E+01
8.153917E+01
7.650786E+01
6.784077E+01
6.552310E+01
6.698656E+01
6.961180E+01
6.482848E+01
6.711452E+01
6.883681E+01
6.498277E+01
6.726127E+01
6.092433E+01
6.643076E+01
6.820655E+01
6.876469E+01
7.083260E+01
7.178836E+01
7.298451E+01
7.573240E+01
8.104482E+01
8.414437E+01
8.549532E+01
8.795599E+01
8.908113E+01
8.940073E+01
8.910521E+01
8.905526E+01
8.909837E+01
8.915008E+01
8.864146E+01
8.904362E+01
8.932417E+01
8.929951E+01
8.955569E+01
8.895771E+01
8.904305E+01
8.894144E+01
8.901229E+01
8.916297E+01
8.903986E+01
8.920085E+01
8.907601E+01
8.907075E+01
8.909185E+01
8.920407E+01
8.939405E+01
8.908737E+01
8.910602E+01
8.932227E+01
8.941239E+01
8.928255E+01
8.924970E+01
8.937186E+01
8.935462E+01
8.914657E+01
8.928557E+01
8.897524E+01
8.917186E+01
8.891137E+01
8.916909E+01
8.920382E+01
8.916043E+01
8.919985E+01
8.905708E+01
8.894620E+01
8.895754E+01
8.887191E+01
8.902116E+01
8.881661E+01
8.890384E+01
8.900495E+01
8.893517E+01
8.894879E+01
8.893914E+01
8.876942E+01
8.871747E+01
8.876319E+01
8.897645E+01
8.893448E+01
8.875091E+01
8.878262E+01
8.843775E+01
8.875549E+01
8.876604E+01
8.899712E+01
8.877593E+01
8.879030E+01
8.872759E+01
8.869562E+01
8.888717E+01
8.882317E+01
8.883328E+01
8.881153E+01
8.890851E+01
8.905205E+01
8.895606E+01
8.891449E+01
8.909143E+01
8.924463E+01
8.916415E+01
8.911399E+01
8.916436E+01
8.923141E+01
8.906849E+01
8.911832E+01
8.935750E+01
8.917562E+01
8.915214E+01
8.924819E+01
8.942720E+01
8.925642E+01
8.931732E+01
8.923092E+01
8.943231E+01
8.926215E+01
8.942759E+01
8.946504E+01
8.942870E+01
8.947015E+01
8.939080E+01
8.930625E+01
8.919978E+01
8.944749E+01
8.930066E+01
8.932199E+01
8.925498E+01
8.932303E+01
8.906482E+01
8.924929E+01
8.901938E+01
8.909097E+01
8.912398E+01
8.908683E+01
8.893176E+01
8.893348E+01
8.894482E+01
8.892020E+01
8.907671E+01
8.860905E+01
8.892641E+01
8.855262E+01
8.900744E+01
8.854797E+01
8.895943E+01
8.881075E+01
8.846387E+01
8.886401E+01
8.800745E+01
8.847911E+01
8.727791E+01
8.549434E+01
8.281433E+01
8.067866E+01
7.837940E+01
7.735204E+01
7.510230E+01
7.072650E+01
7.078845E+01
7.075349E+01
7.105893E+01
6.885281E+01
6.772748E+01
7.009400E+01
7.395089E+01
7.402908E+01
7.479170E+01
7.489447E+01
7.623034E+01
7.423724E+01
6.977205E+01
8.021900E+01
8.006903E+01
7.634290E+01
6.655541E+01
6.790171E+01
7.564263E+01
6.602164E+01
7.549240E+01
7.313881E+01
6.653827E+01
5.881375E+01
4.179489E+01
3.014481E+01
2.906727E+01
2.857006E+01
5.303898E+01
7.555126E+01
4.656409E+01
6.451968E+01
3.656894E+01
2.701067E+01
5.790990E+00
-1.385285E+03
-1.540212E+03
3.887828E+01
6.207617E+01
-1.269135E+02
6.700061E+01
6.680252E+01
6.851381E+01
8.051154E+01
8.631833E+01
7.270650E+01
5.909267E+01
6.285797E+01
7.055512E+01
7.142626E+01
6.048890E+01
6.553559E+01
6.475652E+01
6.576983E+01
6.539717E+01
6.592426E+01
6.721913E+01
6.949679E+01
6.820377E+01
6.963173E+01
7.078204E+01
7.279698E+01
7.553298E+01
8.019535E+01
8.207466E+01
8.516258E+01
8.657976E+01
8.841867E+01
8.878924E+01
8.906936E+01
8.917330E+01
8.872832E+01
8.902733E+01
8.883907E+01
8.945359E+01
8.873454E+01
8.894216E+01
8.926286E+01
8.906608E+01
8.920638E+01
8.920177E+01
8.912778E+01
8.922297E+01
8.910910E+01
8.908747E+01
8.925809E+01
8.914236E+01
8.919563E+01
8.927506E+01
8.956100E+01
8.926872E+01
8.928875E+01
8.932362E+01
8.952040E+01
8.921338E+01
8.934633E+01
8.948409E+01
8.936434E+01
8.927115E+01
8.934357E+01
8.914072E+01
8.915819E+01
8.920876E+01
8.933185E+01
8.906094E+01
8.903814E+01
8.902817E+01
8.898316E+01
8.900327E+01
8.902835E+01
8.897194E+01
8.896331E+01
8.878956E+01
8.890968E+01
8.887873E+01
8.874932E+01
8.900217E+01
8.903718E+01
8.877896E+01
8.871700E+01
8.870594E+01
8.872900E+01
8.865817E+01
8.862713E+01
8.876628E+01
8.877657E+01
8.890328E+01
8.875865E+01
8.878449E+01
8.876929E+01
8.861966E+01
8.858505E+01
8.873409E+01
8.889166E+01
8.884224E+01
8.883993E+01
8.890882E+01
8.886703E+01
8.877889E+01
8.903694E+01
8.903084E+01
8.908242E+01
8.905681E+01
8.919715E+01
8.919429E+01
8.898969E+01
8.910793E+01
8.916468E+01
8.910442E+01
8.909908E+01
8.917814E+01
8.904690E+01
8.928917E+01
8.934895E+01
8.930636E+01
8.931501E+01
8.929547E+01
8.931106E+01
8.940897E+01
8.930032E+01
8.921483E+01
8.939080E+01
8.935507E+01
8.943311E+01
8.930575E+01
8.935292E+01
8.935628E+01
8.931360E+01
8.912237E+01
8.892400E+01
8.930911E+01
8.901569E+01
8.946018E+01
8.901283E+01
8.909966E+01
8.880305E+01
8.898574E+01
8.902974E+01
8.892798E+01
8.880481E+01
8.931807E+01
8.904739E+01
8.828725E+01
8.896761E+01
8.886130E+01
8.866614E+01
8.813744E+01
8.863819E+01
8.889497E+01
8.938199E+01
8.863481E+01
8.873076E+01
8.818156E+01
8.763729E+01
8.602833E+01
8.213054E+01
8.082513E+01
7.944526E+01
7.540716E+01
7.423539E+01
7.357470E+01
7.323205E+01
6.716464E+01
7.431136E+01
6.625937E+01
6.229611E+01
7.346156E+01
7.096811E+01
7.353898E+01
6.848667E+01
6.539626E+01
7.428924E+01
6.325355E+01
6.964605E+01
7.755314E+01
7.631248E+01
5.424633E+01
9.409580E+01
6.334438E+01
6.549185E+01
6.372047E+01
7.551081E+01
6.582323E+01
7.333749E+01
6.050996E+01
5.408139E+01
5.291509E+01
6.067651E+01
6.075885E+01
4.742297E+01
1.803088E+01
5.626538E+01
6.968248E+01
4.780091E+01
5.631378E+01
4.450486E+01
-1.420617E+03
7.818266E+03
5.188008E+01
8.155373E+01
1.966221E+01
6.611252E+01
5.064978E+01
6.945733E+01
6.753069E+01
7.462828E+01
7.611275E+01
5.645085E+01
5.931516E+01
6.570281E+01
7.276382E+01
6.637856E+01
5.665909E+01
6.160775E+01
6.564911E+01
6.870002E+01
6.473539E+01
6.639215E+01
6.558290E+01
6.656850E+01
6.761662E+01
7.067880E+01
7.432089E+01
7.823436E+01
8.166178E+01
8.219290E+01
8.530475E+01
8.665792E+01
8.847851E+01
8.858979E+01
8.837910E+01
8.926006E+01
8.980178E+01
8.887288E+01
8.932973E+01
8.933686E+01
8.902104E+01
8.892851E+01
8.939684E+01
8.896005E+01
8.932338E+01
8.909159E+01
8.919606E+01
8.916981E+01
8.894419E+01
8.907573E+01
8.904480E+01
8.907260E+01
8.906366E+01
8.914173E+01
8.942360E+01
8.927207E+01
8.913179E+01
8.938530E+01
8.936187E+01
8.918188E+01
8.934389E+01
8.945559E+01
8.911335E+01
8.915169E+01
8.932097E+01
8.925176E+01
8.903289E+01
8.910494E+01
8.927668E+01
8.924831E+01
8.905300E+01
8.908475E+01
8.909242E+01
8.929050E+01
8.897159E+01
8.913789E+01
8.897638E+01
8.889472E+01
8.908361E+01
8.885022E+01
8.895906E+01
8.889754E+01
8.866358E+01
8.865480E+01
8.879697E+01
8.886041E+01
8.868567E+01
8.866131E+01
8.890112E+01
8.892557E+01
8.890090E+01
8.887258E+01
8.876400E+01
8.860756E+01
8.877199E+01
8.860796E+01
8.863076E+01
8.874112E+01
8.889003E+01
8.864900E+01
8.795445E+01
8.888740E+01
8.894621E+01
8.875787E+01
8.893688E+01
8.897310E+01
8.913647E+01
8.911376E+01
8.904777E+01
8.905985E+01
8.907225E+01
8.909083E+01
8.915983E+01
8.925515E+01
8.911766E+01
8.913202E+01
8.914943E+01
8.935691E+01
8.937912E+01
8.941177E+01
8.929174E+01
8.934158E+01
8.934526E+01
8.944737E+01
8.935407E+01
8.937129E+01
8.947295E+01
8.939133E+01
8.930699E+01
8.928723E+01
8.937570E+01
8.924745E+01
8.906718E+01
8.920346E+01
8.901875E+01
8.903400E+01
8.903617E+01
8.933315E+01
8.928169E+01
8.917514E+01
8.904372E+01
8.918487E+01
8.895152E+01
8.877327E+01
8.888166E+01
8.894896E+01
8.880400E+01
8.886596E+01
8.893209E+01
8.885305E+01
8.872914E+01
8.915932E+01
8.944995E+01
8.872912E+01
8.850686E+01
8.867196E+01
8.854941E+01
8.779560E+01
8.727833E+01
8.498549E+01
8.244936E+01
8.048271E+01
7.892779E+01
7.641488E+01
7.362051E+01
7.280566E+01
7.284619E+01
6.998246E+01
7.111501E+01
6.997329E+01
6.967990E+01
7.242952E+01
7.469992E+01
7.433906E+01
7.277166E+01
6.757480E+01
7.216681E+01
6.969251E+01
7.533465E+01
7.448146E+01
7.713514E+01
6.845685E+01
7.289649E+01
7.364683E+01
6.282794E+01
6.444365E+01
5.862057E+01
5.148236E+01
5.653572E+01
5.382865E+01
6.194312E+01
4.764967E+01
4.278426E+01
6.125024E+01
5.607723E+01
5.545955E+01
3.557112E+01
5.178595E+01
5.894328E+01
6.009992E+01
4.969186E+01
3.903946E+01
5.536393E+01
6.395773E+01
4.344609E+01
1.650962E+01
6.623856E+01
6.016385E+01
5.263780E+01
7.398294E+01
7.983980E+01
8.417470E+01
6.824981E+01
6.537919E+01
7.308907E+01
6.992701E+01
7.098054E+01
6.256310E+01
6.577396E+01
7.022980E+01
6.623068E+01
6.431097E+01
6.541104E+01
6.775587E+01
6.778151E+01
6.853272E+01
7.152571E+01
7.492741E+01
7.624911E+01
8.021804E+01
8.320643E+01
8.627981E+01
8.739070E+01
8.801046E+01
8.876477E+01
8.905928E+01
8.881309E+01
8.901176E+01
8.907445E+01
8.923447E+01
8.886821E+01
8.885150E+01
8.898180E+01
8.932048E+01
8.884253E+01
8.903006E+01
8.892052E+01
8.891678E+01
8.898156E+01
8.889453E+01
8.896834E+01
8.913965E+01
8.915685E+01
8.910226E+01
8.916720E+01
8.925886E+01
8.908943E+01
8.908664E+01
8.910388E+01
8.912986E+01
8.934018E+01
8.921243E+01
8.924888E+01
8.917911E+01
8.924947E+01
8.926687E+01
8.923634E+01
8.917590E+01
8.898022E+01
8.915562E+01
8.912525E+01
8.923803E+01
8.921935E+01
8.912442E+01
8.912942E+01
8.904693E+01
8.910773E+01
8.887038E+01
8.888270E+01
8.892804E+01
8.885967E+01
8.875837E+01
8.866997E+01
8.864285E+01
8.879420E+01
8.879960E+01
8.878075E+01
8.875303E+01
8.870667E+01
8.875494E+01
8.880841E+01
8.866581E+01
8.865932E+01
8.865712E+01
8.873702E+01
8.878517E+01
8.878874E+01
8.873408E+01
8.868098E+01
8.884562E+01
8.879926E+01
8.837829E+01
8.877147E+01
8.883647E+01
8.884364E+01
8.897373E+01
8.904097E+01
8.907289E+01
8.917638E+01
8.901009E+01
8.892947E+01
8.904929E+01
8.893222E+01
8.907599E+01
8.915813E+01
8.927907E+01
8.922476E+01
8.931546E+01
8.931176E+01
8.919378E+01
8.926089E+01
8.927111E+01
8.947815E+01
8.929481E+01
8.924412E+01
8.914700E+01
8.962199E+01
8.939925E+01
8.936774E+01
8.928071E+01
8.939595E+01
8.930596E+01
8.918280E+01
8.925275E+01
8.929759E+01
8.923800E+01
8.920165E+01
8.901579E+01
8.922851E+01
8.904471E+01
8.915830E+01
8.937367E+01
8.892649E+01
8.868044E+01
8.831419E+01
8.851400E+01
8.876657E+01
8.891370E+01
8.893663E+01
8.911941E+01
8.889425E+01
8.880386E+01
8.881411E+01
8.891671E+01
8.808980E+01
8.847363E+01
8.910699E+01
8.937878E+01
8.775398E+01
8.732539E+01
8.571059E+01
8.214179E+01
8.152021E+01
7.900117E+01
7.689449E+01
7.341820E+01
7.370702E+01
7.203368E+01
7.145400E+01
6.896864E+01
6.966152E+01
6.640407E+01
7.043259E+01
6.984873E+01
7.299911E+01
7.195275E+01
6.777635E+01
6.195789E+01
6.708261E+01
6.530772E+01
8.201976E+01
8.675655E+01
3.187945E+01
6.840573E+01
6.812930E+01
6.157952E+01
6.530308E+01
6.949091E+01
5.540205E+01
1.953831E+01
-2.415586E+02
2.883741E+01
4.908771E+01
5.748124E+01
5.546406E+01
6.104224E+01
5.600642E+01
3.759723E+01
9.860113E+01
6.134746E+01
4.107923E+01
4.966504E+01
8.053867E+01
8.701319E+01
7.333373E+01
6.924136E+01
-7.244995E+00
7.149316E+01
7.245861E+01
6.737836E+01
7.046664E+01
7.608247E+01
7.043609E+01
6.988117E+01
7.294352E+01
8.292609E+01
7.146244E+01
6.869799E+01
6.783251E+01
6.967407E+01
7.063079E+01
6.750860E+01
6.894688E+01
6.532465E+01
6.775670E+01
6.773094E+01
7.177196E+01
7.448661E+01
7.235764E+01
7.807228E+01
8.182229E+01
8.371274E+01
8.576657E+01
8.754654E+01
8.883526E+01
8.951758E+01
8.925096E+01
8.950419E+01
8.909801E+01
8.902902E+01
8.934433E+01
8.879010E+01
8.924094E+01
8.907941E+01
8.904447E+01
8.893469E+01
8.905047E+01
8.914310E+01
8.923544E+01
8.903549E+01
8.908229E+01
8.912758E+01
8.928420E+01
8.907788E+01
8.917610E+01
8.936252E+01
8.930602E+01
8.925090E+01
8.933957E+01
8.912259E+01
8.912898E+01
8.949204E+01
8.936046E+01
8.924342E+01
8.936428E+01
8.940950E+01
8.926688E+01
8.922892E+01
8.917612E+01
8.916983E+01
8.928790E+01
8.913155E+01
8.906705E+01
8.915398E+01
8.912163E+01
8.899064E+01
8.913692E+01
8.907408E+01
8.895873E+01
8.897698E+01
8.894153E+01
8.891696E+01
8.882978E+01
8.883942E+01
8.876634E+01
8.877525E+01
8.886079E+01
8.890048E+01
8.875738E+01
8.877423E+01
8.875483E+01
8.865753E+01
8.878780E+01
8.880923E+01
8.883425E+01
8.867907E+01
8.872688E+01
8.889763E+01
8.871726E+01
8.870443E+01
8.872713E+01
8.868997E+01
8.883541E+01
8.890686E+01
8.887656E+01
8.905810E+01
8.903033E+01
8.908832E+01
8.922493E+01
8.917174E+01
8.908968E+01
8.913901E+01
8.892846E+01
8.916382E+01
8.920115E+01
8.927815E+01
8.920136E+01
8.921764E+01
8.931572E+01
8.936919E+01
8.934417E+01
8.931116E+01
8.930534E+01
8.931140E+01
8.927955E+01
8.930184E+01
8.920516E+01
8.955764E+01
8.942492E+01
8.942345E+01
8.935286E+01
8.930910E+01
8.926030E+01
8.921076E+01
8.928868E+01
8.928780E+01
8.924004E+01
8.932918E+01
8.919389E+01
8.909581E+01
8.916468E+01
8.927660E+01
8.923412E+01
8.901184E+01
8.895394E+01
8.875459E+01
8.872051E+01
8.880105E+01
8.874973E+01
8.883898E+01
8.882012E+01
8.901564E+01
8.848808E+01
8.844684E+01
8.876753E+01
8.864944E+01
8.862599E+01
8.862795E+01
8.884285E+01
8.927250E+01
8.755407E+01
8.613789E+01
8.338927E+01
8.182177E+01
7.839777E+01
7.709401E+01
7.358028E+01
7.231388E+01
7.348895E+01
7.182788E+01
7.333361E+01
6.915953E+01
6.760391E+01
6.881788E+01
7.282041E+01
7.550738E+01
7.725519E+01
7.386837E+01
7.349149E+01
8.383589E+01
7.259198E+01
8.003996E+01
6.481616E+01
6.114539E+01
6.662032E+01
4.937755E+01
6.531384E+01
7.447880E+01
5.756822E+01
3.290795E+01
1.498059E+01
5.957931E+01
6.031373E+01
2.193218E+01
7.329322E+01
6.259782E+01
7.143723E+01
7.127624E+01
4.557971E+01
-2.489685E+01
4.011631E+01
2.520068E+01
6.117971E+01
3.342559E+01
-9.294255E+00
6.535889E+01
8.245756E+01
6.132225E+01
7.827825E+01
6.750937E+01
6.625295E+01
8.003189E+01
7.923547E+01
8.081358E+01
8.368329E+01
7.476251E+01
7.314923E+01
7.280244E+01
6.667007E+01
6.838214E+01
6.941463E+01
7.331118E+01
6.939227E+01
8.393564E+01
6.707593E+01
6.663121E+01
6.929709E+01
7.227283E+01
7.162402E+01
7.424522E+01
7.809179E+01
8.153888E+01
8.256224E+01
8.556598E+01
8.685860E+01
8.820935E+01
8.925831E+01
8.937218E+01
8.911297E+01
8.912835E+01
8.862779E+01
8.943348E+01
8.916155E+01
8.952391E+01
8.938702E+01
8.929908E+01
8.889172E+01
8.915456E+01
8.905026E+01
8.934072E+01
8.908674E+01
8.928328E+01
8.897444E+01
8.925953E+01
8.915768E+01
8.940558E+01
8.921160E+01
8.941337E+01
8.908448E+01
8.951359E+01
8.922933E+01
8.935283E+01
8.941263E+01
8.937606E+01
8.946277E+01
8.917046E+01
8.942640E+01
8.932918E+01
8.935936E+01
8.930019E+01
8.911834E+01
8.924952E+01
8.891067E+01
8.905646E+01
8.899539E+01
8.907061E+01
8.895260E+01
8.904098E+01
8.902873E+01
8.902240E+01
8.889233E+01
8.899428E+01
8.879811E+01
8.864496E+01
8.876768E+01
8.898322E+01
8.881795E+01
8.891510E+01
8.878268E+01
8.874885E+01
8.877361E+01
8.866939E+01
8.860810E+01
8.881466E+01
8.880509E+01
8.854603E+01
8.869139E+01
8.863280E+01
8.878662E+01
8.882156E+01
8.876506E+01
8.865300E+01
8.880853E+01
8.900733E+01
8.895435E+01
8.893651E+01
8.903036E+01
8.893749E+01
8.910335E+01
8.908695E+01
8.915085E+01
8.909344E+01
8.917734E+01
8.912358E+01
8.926951E+01
8.917126E+01
8.913998E+01
8.912903E+01
8.930555E+01
8.929681E+01
8.923310E+01
8.937686E+01
8.927430E+01
8.930634E+01
8.923666E+01
8.935950E+01
8.939026E+01
8.938429E+01
8.932173E+01
8.944034E+01
8.932044E+01
8.942652E+01
8.933423E+01
8.939469E+01
8.933033E+01
8.916433E+01
8.923658E+01
8.925260E+01
8.931282E+01
8.915042E+01
8.913679E+01
8.924327E+01
8.916626E+01
8.895210E+01
8.901028E+01
8.914921E+01
8.929855E+01
8.919725E+01
8.889650E+01
8.893920E+01
8.865694E+01
8.874404E+01
8.893523E+01
8.879492E+01
8.850015E+01
8.855387E+01
8.890677E+01
8.885329E+01
8.800811E+01
8.857186E+01
8.805137E+01
8.789622E+01
8.566230E+01
8.283647E+01
8.024185E+01
7.773888E+01
7.812273E+01
7.592088E+01
7.495772E+01
7.243401E+01
6.942659E+01
7.204683E+01
6.983386E+01
6.925516E+01
7.467472E+01
7.543170E+01
7.532129E+01
7.771104E+01
7.515370E+01
6.645825E+01
7.244972E+01
6.666103E+01
6.497809E+01
6.539954E+01
7.568655E+01
6.329224E+01
-7.129553E+00
5.997625E+01
5.659906E+01
5.973555E+01
6.086862E+01
6.010811E+01
6.660542E+01
6.924690E+01
6.781327E+01
7.965880E+01
6.271224E+01
6.484632E+01
6.694389E+01
3.465348E+01
-6.480285E+01
6.099298E+01
4.454624E+01
-2.550528E+00
1.546297E+02
2.387075E+02
8.595185E+01
7.989561E+01
6.319212E+01
7.636122E+01
6.420692E+01
6.477394E+01
7.960484E+01
7.703835E+01
7.528541E+01
7.874946E+01
7.617347E+01
7.382338E+01
7.388295E+01
6.632112E+01
6.921713E+01
6.463511E+01
6.903479E+01
6.854905E+01
7.477492E+01
6.749337E+01
6.793229E+01
7.140255E+01
7.206955E+01
7.267534E+01
7.626296E+01
8.040274E+01
8.394403E+01
8.381776E+01
8.527109E+01
8.725522E+01
8.852256E+01
8.971145E+01
8.912318E+01
8.938012E+01
8.907039E+01
8.907217E+01
8.930912E+01
8.945357E+01
8.962948E+01
8.911070E+01
8.881729E+01
8.894178E+01
8.919663E+01
8.899639E+01
8.870911E+01
8.907941E+01
8.906701E+01
8.916703E+01
8.925362E+01
8.916362E+01
8.928417E+01
8.940317E+01
8.945413E+01
8.934538E+01
8.940926E+01
8.929160E+01
8.925175E+01
8.928375E+01
8.947320E+01
8.946256E+01
8.935516E+01
8.944705E+01
8.943028E+01
8.927765E+01
8.918437E+01
8.915838E+01
8.921833E+01
8.902053E+01
8.900806E+01
8.902488E+01
8.912348E+01
8.912043E+01
8.920345E+01
8.914817E+01
8.895435E+01
8.888098E+01
8.897479E+01
8.880398E+01
8.865937E+01
8.885959E+01
8.895703E+01
8.878487E+01
8.882405E+01
8.888172E+01
8.888283E+01
8.883558E+01
8.881170E+01
8.880913E+01
8.881253E+01
8.876599E+01
8.865892E+01
8.873313E+01
8.892493E+01
8.881580E+01
8.881263E+01
8.889552E+01
8.869274E+01
8.897391E+01
8.894924E+01
8.893697E+01
8.889185E+01
8.893881E+01
8.882621E+01
8.891281E+01
8.903593E+01
8.912590E+01
8.907366E+01
8.920814E+01
8.923790E+01
8.924506E+01
8.920576E+01
8.916259E+01
8.901914E+01
8.919582E+01
8.923911E+01
8.932294E+01
8.930355E+01
8.918780E+01
8.926309E+01
8.926645E+01
8.933431E+01
8.933454E+01
8.937798E+01
8.950379E+01
8.911419E+01
8.945531E+01
8.943300E+01
8.932602E+01
8.927148E+01
8.914508E+01
8.938290E+01
8.934255E+01
8.900863E+01
8.907179E+01
8.907003E+01
8.926834E+01
8.941243E+01
8.907516E+01
8.888692E+01
8.895006E+01
8.903668E+01
8.911825E+01
8.899976E+01
8.888622E+01
8.892123E+01
8.842765E+01
8.874622E+01
8.868868E+01
8.864625E+01
8.856312E+01
8.852452E+01
8.882908E+01
8.881130E+01
8.868525E+01
8.894495E+01
8.862189E+01
8.776465E+01
8.558732E+01
8.412190E+01
8.126053E+01
7.874158E+01
7.781225E+01
7.800645E+01
7.541965E+01
7.009043E+01
7.158125E+01
7.389973E+01
7.342690E+01
7.528372E+01
7.160906E+01
7.395743E+01
7.699464E+01
8.029103E+01
7.915092E+01
7.205504E+01
7.573797E+01
6.652199E+01
6.835424E+01
5.851082E+01
6.788013E+01
1.079565E+01
-3.221969E+01
6.490679E+01
5.288766E+01
-1.222194E+01
3.557446E+01
4.282419E+01
5.933784E+01
-2.081492E+01
2.352935E+01
3.365025E+01
4.385092E+01
1.099460E+01
4.886969E+01
5.268060E+00
9.438874E+00
4.523450E+01
1.219629E+01
-1.033372E+01
6.491527E+03
6.135968E+03
6.504309E+01
6.562299E+01
6.857887E+01
7.968575E+01
7.841612E+01
7.079400E+01
7.215687E+01
7.008858E+01
6.882682E+01
7.188968E+01
6.901365E+01
6.798048E+01
6.674303E+01
6.955231E+01
6.877645E+01
6.582824E+01
7.077756E+01
6.765389E+01
7.219013E+01
6.828212E+01
6.907209E+01
6.929973E+01
7.147878E+01
7.203521E+01
7.322389E+01
7.885170E+01
8.087911E+01
8.257951E+01
8.568322E+01
8.765878E+01
8.863568E+01
8.934175E+01
8.895079E+01
8.912043E+01
8.981599E+01
8.908525E+01
8.903796E+01
8.976324E+01
8.915210E+01
8.888704E+01
8.839638E+01
8.914107E+01
8.918408E+01
8.914578E+01
8.880288E+01
8.907151E+01
8.892911E+01
8.925848E+01
8.920201E+01
8.917333E+01
8.929508E+01
8.929620E+01
8.929746E+01
8.938338E+01
8.926362E+01
8.928950E+01
8.918828E+01
8.933939E+01
8.930265E+01
8.913407E+01
8.928262E+01
8.921841E+01
8.929884E+01
8.931716E+01
8.919854E+01
8.913163E+01
8.937073E+01
8.921857E+01
8.919971E+01
8.913307E+01
8.905062E+01
8.911724E+01
8.890058E+01
8.898915E+01
8.881987E+01
8.891301E+01
8.893312E+01
8.875495E+01
8.883814E+01
8.889329E+01
8.897344E+01
8.874347E+01
8.887530E+01
8.884545E+01
8.870767E+01
8.863654E+01
8.887022E+01
8.883567E+01
8.873192E+01
8.874990E+01
8.874761E+01
8.880270E+01
8.881502E+01
8.889088E+01
8.868815E+01
8.871345E+01
8.884143E+01
8.891346E+01
8.891526E+01
8.888608E+01
8.885809E+01
8.902176E+01
8.892759E+01
8.898019E+01
8.902289E+01
8.905630E+01
8.917295E+01
8.894792E+01
8.921061E+01
8.911361E+01
8.920790E+01
8.914436E+01
8.915642E+01
8.928209E+01
8.937379E+01
8.933948E+01
8.926381E+01
8.933225E+01
8.928353E+01
8.952508E+01
8.937711E+01
8.932765E+01
8.934854E+01
8.935493E+01
8.932739E+01
8.932959E+01
8.951779E+01
8.933086E+01
8.918262E+01
8.923594E+01
8.915497E+01
8.918473E+01
8.929292E+01
8.909786E+01
8.906149E+01
8.925547E+01
8.928247E+01
8.892886E+01
8.893306E+01
8.882114E+01
8.890677E+01
8.880576E+01
8.889593E+01
8.878654E+01
8.879772E+01
8.924394E+01
8.929455E+01
8.899986E+01
8.881520E+01
8.874018E+01
8.908792E+01
8.854152E+01
8.851650E+01
8.870560E+01
8.923478E+01
8.904908E+01
8.735245E+01
8.582781E+01
8.355486E+01
8.205354E+01
7.948353E+01
7.719379E+01
7.751085E+01
7.478573E+01
7.222643E+01
7.225326E+01
7.151164E+01
7.311188E+01
7.443724E+01
7.314515E+01
7.304139E+01
7.627339E+01
7.666696E+01
7.420565E+01
7.527491E+01
7.632746E+01
6.915610E+01
6.782678E+01
7.293789E+01
8.666418E+01
1.456318E+02
4.601552E+01
5.686130E+01
7.438912E+01
6.191653E+01
3.200696E+01
-2.379063E+00
5.070951E+01
3.176273E+01
6.051138E+02
-7.290854E+01
1.999301E+01
2.313271E+01
2.552484E+01
8.535933E+00
-8.192438E+01
-3.630374E+01
-1.019337E+02
-1.564804E+01
2.464484E+03
3.463629E+03
8.241859E+01
7.074899E+01
6.982773E+01
8.325257E+01
1.074766E+02
7.629371E+01
4.820460E+01
-7.196296E+01
-3.656252E+02
7.026999E+01
7.728617E+01
6.937638E+01
6.626924E+01
6.844338E+01
6.826246E+01
7.093048E+01
7.010779E+01
6.861857E+01
7.136724E+01
7.097197E+01
7.207218E+01
7.227595E+01
7.415006E+01
7.327055E+01
7.352573E+01
7.824954E+01
7.989825E+01
8.208238E+01
8.460585E+01
8.741667E+01
8.890334E+01
8.919649E+01
8.943689E+01
8.924640E+01
8.988353E+01
8.882403E+01
8.897904E+01
8.944459E+01
8.865266E+01
8.875595E+01
8.915301E+01
8.884917E+01
8.939931E+01
8.931950E+01
8.929552E+01
8.913580E+01
8.917183E+01
8.902213E+01
8.926720E+01
8.951889E+01
8.915633E+01
8.887923E+01
8.918182E+01
8.946472E+01
8.929497E+01
8.924772E+01
8.928551E+01
8.923460E+01
8.931109E+01
8.937926E+01
8.918712E+01
8.927735E+01
8.932060E+01
8.926081E+01
8.914268E+01
8.910796E+01
8.929045E+01
8.921743E+01
8.923503E+01
8.925032E+01
8.912658E+01
8.920799E+01
8.910175E+01
8.880628E+01
8.896795E+01
8.900895E+01
8.905538E+01
8.893293E+01
8.883763E+01
8.882733E+01
8.890788E+01
8.882746E+01
8.885909E+01
8.887545E+01
8.873728E+01
8.872891E+01
8.867819E+01
8.867142E+01
8.881266E+01
8.902046E+01
8.864464E+01
8.868545E+01
8.878510E+01
8.883410E+01
8.880008E+01
8.884527E+01
8.883238E+01
8.874600E+01
8.888932E+01
8.904086E+01
8.894277E+01
8.907022E+01
8.897242E+01
8.898764E+01
8.911966E+01
8.907386E+01
8.915944E+01
8.905889E+01
8.910358E+01
8.920995E+01
8.926577E+01
8.930922E+01
8.932097E+01
8.921607E+01
8.919176E+01
8.923124E+01
8.920938E+01
8.937261E+01
8.915484E+01
8.933365E+01
8.952636E+01
8.945438E+01
8.941514E+01
8.943280E+01
8.931643E+01
8.943248E+01
8.950610E+01
8.939923E+01
8.930458E+01
8.929204E+01
8.922384E+01
8.894867E+01
8.922196E+01
8.908577E+01
8.913072E+01
8.923822E+01
8.913221E+01
8.882205E+01
8.895767E+01
8.907756E+01
8.886161E+01
8.882342E+01
8.897371E+01
8.893709E+01
8.875452E+01
8.881001E+01
8.879897E+01
8.872881E+01
8.866644E+01
8.847511E+01
8.807573E+01
8.885842E+01
8.838181E+01
8.859612E+01
8.901263E+01
8.794411E+01
8.722481E+01
8.572661E+01
8.288442E+01
8.098465E+01
7.857620E+01
7.775099E+01
7.824603E+01
7.519373E+01
7.459754E+01
7.376590E+01
6.962705E+01
7.336785E+01
7.007276E+01
6.653579E+01
7.008213E+01
7.070401E+01
7.194106E+01
6.785915E+01
6.188868E+01
6.686836E+01
8.296688E+01
8.269148E+01
6.586739E+01
6.618508E+01
7.277556E+01
1.789803E+01
4.620539E+01
6.806959E+01
2.149819E+01
2.120525E+01
3.248131E+01
6.164042E+01
3.006517E+01
-4.500267E+01
-7.074722E+01
4.967116E+01
4.819338E+00
-4.316949E+00
-2.092709E+01
-4.229343E+01
-5.589404E+01
-2.691455E+01
-1.743355E+02
9.058816E+02
1.008706E+03
6.282984E+01
4.732063E+01
6.927572E+01
8.043483E+01
1.200462E+02
-6.397473E+00
3.369588E+01
1.196037E+01
-7.088762E+01
2.994448E+02
7.828099E+01
7.403961E+01
6.548297E+01
6.954977E+01
6.906767E+01
6.857832E+01
7.331582E+01
7.501234E+01
7.140243E+01
6.770946E+01
7.261923E+01
7.338954E+01
7.420517E+01
7.439674E+01
7.629790E+01
7.768684E+01
7.964389E+01
8.200936E+01
8.356149E+01
8.759707E+01
8.801732E+01
8.857950E+01
8.960711E+01
8.954858E+01
8.939175E+01
8.893185E+01
8.868361E+01
8.931848E+01
8.877803E+01
8.896547E+01
8.929866E+01
8.865771E+01
8.891162E+01
8.915508E+01
8.929102E+01
8.909572E+01
8.908160E+01
8.906795E+01
8.923862E+01
8.940448E+01
8.937921E+01
8.927188E+01
8.931133E+01
8.920918E+01
8.948507E+01
8.919256E+01
8.921445E+01
8.920063E+01
8.934998E+01
8.929772E+01
8.908508E+01
8.920283E+01
8.922511E+01
8.915385E+01
8.925251E+01
8.924717E+01
8.927561E+01
8.910694E+01
8.911993E+01
8.925455E+01
8.913772E+01
8.910529E+01
8.913120E+01
8.901989E+01
8.901437E+01
8.894674E+01
8.885240E+01
8.897217E+01
8.884703E+01
8.892639E+01
8.902243E+01
8.888597E+01
8.868780E+01
8.884634E+01
8.895388E+01
8.872935E+01
8.877335E+01
8.885519E+01
8.880546E+01
8.885092E+01
8.868572E+01
8.869555E+01
8.866463E+01
8.879518E+01
8.887587E+01
8.888177E+01
8.880992E+01
8.870485E+01
8.889961E+01
8.907407E+01
8.913174E+01
8.897681E+01
8.892142E+01
8.891076E+01
8.904300E+01
8.903650E+01
8.905728E+01
8.902675E+01
8.897354E+01
8.913852E+01
8.922666E+01
8.920854E+01
8.937269E+01
8.921453E+01
8.924233E+01
8.937692E+01
8.930887E+01
8.935179E+01
8.940459E+01
8.931648E+01
8.941056E+01
8.943468E+01
8.944957E+01
8.939503E+01
8.924760E+01
8.935760E+01
8.937763E+01
8.931238E+01
8.934312E+01
8.934098E+01
8.924474E+01
8.925710E+01
8.922798E+01
8.926668E+01
8.909568E+01
8.914442E+01
8.921191E+01
8.910970E+01
8.907537E+01
8.918960E+01
8.893642E+01
8.907189E+01
8.909328E+01
8.881642E+01
8.881729E+01
8.862185E+01
8.904987E+01
8.884239E+01
8.849082E+01
8.876705E+01
8.855120E+01
8.833832E+01
8.753615E+01
8.857852E+01
8.902550E+01
8.744234E+01
8.685853E+01
8.577567E+01
8.272803E+01
8.112548E+01
7.843145E+01
7.689631E+01
7.607034E+01
7.368241E+01
7.377537E+01
6.985542E+01
6.996341E+01
7.163570E+01
6.952753E+01
7.090127E+01
7.184807E+01
7.128074E+01
7.014810E+01
7.238853E+01
7.333797E+01
8.016307E+01
7.822193E+01
8.082146E+01
5.258242E+01
5.465958E+01
6.109180E+01
5.685702E+01
7.562659E+01
-2.319181E+02
1.213954E+01
1.990645E+01
-1.519665E+01
2.528326E+01
-1.084184E+01
2.913715E+01
1.248997E+01
1.104321E+01
-3.492249E+01
-8.684547E+00
9.851421E+00
4.537749E+02
-2.907088E+01
-3.151296E+01
-1.867144E+01
1.234424E+02
1.122334E+02
4.514556E+01
6.263212E+01
7.227141E+01
7.840191E+01
7.205999E+01
2.172717E+01
3.582433E+01
1.626814E+01
5.803448E+01
-8.346979E+01
8.442816E+01
8.084085E+01
6.694924E+01
7.443498E+01
7.293587E+01
7.347497E+01
7.253942E+01
7.519644E+01
6.846432E+01
6.982288E+01
7.167406E+01
7.351885E+01
7.358261E+01
7.315433E+01
7.468002E+01
7.753483E+01
8.025865E+01
8.215252E+01
8.582607E+01
8.742224E+01
8.877739E+01
8.885216E+01
8.904071E+01
8.945625E+01
8.912078E+01
8.879489E+01
8.916965E+01
8.899812E+01
8.895816E+01
8.884225E+01
8.908355E+01
8.914478E+01
8.870370E+01
8.904431E+01
8.920618E+01
8.915976E+01
8.913579E+01
8.904584E+01
8.923281E+01
8.922655E+01
8.911629E+01
8.930769E+01
8.914394E+01
8.936432E+01
8.944833E+01
8.919477E+01
8.915291E+01
8.912791E+01
8.927298E+01
8.938205E+01
8.939788E+01
8.917982E+01
8.928511E+01
8.920097E+01
8.912184E+01
8.912803E+01
8.925990E+01
8.914834E+01
8.910235E+01
8.923335E+01
8.921371E+01
8.893989E+01
8.899578E+01
8.901323E+01
8.898887E+01
8.902459E+01
8.893609E+01
8.900452E+01
8.875732E+01
8.892522E+01
8.893341E+01
8.893360E+01
8.893367E+01
8.881589E+01
8.877116E+01
8.881802E+01
8.888811E+01
8.889055E+01
8.855412E+01
8.879704E+01
8.882783E+01
8.877163E+01
8.881781E+01
8.881093E+01
8.873717E+01
8.890555E+01
8.883561E+01
8.881597E+01
8.889472E+01
8.902406E+01
8.904652E+01
8.887608E+01
8.883363E+01
8.890177E+01
8.886184E+01
8.890216E+01
8.894442E+01
8.902427E+01
8.911637E+01
8.920981E+01
8.905874E+01
8.922219E+01
8.922885E+01
8.927529E+01
8.926572E+01
8.945832E+01
8.928686E+01
8.936788E+01
8.940994E+01
8.926526E+01
8.917231E+01
8.944893E+01
8.934667E+01
8.941295E+01
8.924963E+01
8.919487E+01
8.929956E+01
8.944307E+01
8.921038E+01
8.942704E+01
8.946892E+01
8.942327E+01
8.930174E+01
8.919670E+01
8.914107E+01
8.921600E+01
8.903269E+01
8.885618E+01
8.899281E+01
8.926836E+01
8.902357E+01
8.889575E+01
8.888779E+01
8.876104E+01
8.891415E+01
8.876761E+01
8.873281E+01
8.862729E+01
8.861547E+01
8.874560E+01
8.887648E+01
8.847568E+01
8.795772E+01
8.832575E+01
8.849297E+01
8.773180E+01
8.635857E+01
8.565285E+01
8.272000E+01
8.087011E+01
7.957745E+01
7.642233E+01
7.534039E+01
7.196355E+01
7.069455E+01
7.129155E+01
6.566043E+01
6.865681E+01
6.815435E+01
6.664886E+01
7.226225E+01
7.119713E+01
7.461623E+01
6.534326E+01
6.619320E+01
6.985777E+01
7.005004E+01
7.653107E+01
7.548983E+01
6.685901E+01
7.487779E+01
7.127160E+01
5.415338E+01
3.034242E+01
-1.616521E+02
-1.399809E+02
-1.442942E+01
4.655181E+01
5.857170E+01
3.527308E+01
2.036966E+01
-1.067799E+02
-7.051447E+02
3.120354E+04
-1.718361E+02
2.958777E+03
3.205403E+02
-7.239462E+01
4.885686E+01
9.319558E+01
9.362034E+01
5.054963E+01
2.454787E+02
5.583627E+01
6.639909E+01
7.140933E+01
5.233695E+00
1.352490E+01
3.606208E+01
8.729828E+01
2.062858E+01
8.024127E+01
6.843369E+01
7.436418E+01
7.339900E+01
7.252029E+01
7.143949E+01
7.066537E+01
6.908176E+01
6.972254E+01
7.104960E+01
7.059362E+01
7.289486E+01
7.319706E+01
7.582918E+01
7.619093E+01
7.874810E+01
8.145741E+01
8.209129E+01
8.627499E+01
8.788194E+01
8.864459E+01
8.936386E+01
8.961595E+01
8.920292E+01
8.868059E+01
8.850849E+01
8.912483E+01
8.913086E+01
8.889333E+01
8.935415E+01
8.899537E+01
8.920548E+01
8.923503E+01
8.892897E+01
8.937575E+01
8.940521E+01
8.921895E+01
8.871104E+01
8.914662E+01
8.930420E+01
8.903072E+01
8.914861E+01
8.930343E+01
8.946993E+01
8.928567E+01
8.919738E+01
8.922876E+01
8.929065E+01
8.933008E+01
8.927581E+01
8.915018E+01
8.907894E+01
8.933364E+01
8.917734E+01
8.924959E+01
8.923550E+01
8.913207E+01
8.917497E+01
8.915891E+01
8.902935E+01
8.903675E+01
8.903755E+01
8.882247E+01
8.893478E+01
8.901990E+01
8.888195E+01
8.887063E+01
8.888133E+01
8.888621E+01
8.886421E+01
8.876803E+01
8.892085E+01
8.879838E+01
8.883377E+01
8.875552E+01
8.894206E+01
8.882789E+01
8.883195E+01
8.885162E+01
8.879701E+01
8.882909E+01
8.879373E+01
8.885784E+01
8.882827E+01
8.872800E+01
8.877870E+01
8.894971E+01
8.887588E+01
8.903150E+01
8.909141E+01
8.903481E+01
8.896495E+01
8.898710E+01
8.913678E+01
8.901264E+01
8.899751E+01
8.906794E+01
8.911512E+01
8.897558E+01
8.921984E+01
8.914972E+01
8.917838E+01
8.916290E+01
8.927245E+01
8.933392E+01
8.929726E+01
8.937012E+01
8.937190E+01
8.940229E+01
8.938970E+01
8.934144E+01
8.945572E+01
8.949862E+01
8.952277E+01
8.948030E+01
8.946753E+01
8.937514E+01
8.949188E+01
8.939876E+01
8.933615E+01
8.929856E+01
8.925452E+01
8.916039E+01
8.917734E+01
8.919077E+01
8.923650E+01
8.903587E+01
8.913308E+01
8.901528E+01
8.903614E+01
8.911125E+01
8.892195E+01
8.903924E+01
8.876130E+01
8.888434E+01
8.895009E+01
8.909183E+01
8.890216E+01
8.888390E+01
8.885501E+01
8.866701E+01
8.893992E+01
8.839896E+01
8.827361E+01
8.824468E+01
8.780672E+01
8.721138E+01
8.519748E+01
8.405594E+01
8.257476E+01
7.889072E+01
7.757678E+01
7.188373E+01
7.580656E+01
6.935507E+01
6.728799E+01
6.791255E+01
6.995155E+01
6.810297E+01
6.833910E+01
7.219401E+01
7.475563E+01
6.526565E+01
6.305479E+01
5.276729E+01
7.632129E+01
7.308647E+01
7.256492E+01
8.372877E+01
5.547658E+01
7.710642E+01
5.936256E+01
3.438900E+01
-6.673990E+00
-5.458465E+01
-1.590649E+02
-7.927403E+01
2.303784E+01
1.826079E+01
-4.599644E+01
-1.118254E+01
-3.749069E+01
-3.194515E+01
-1.144017E+02
-4.140090E+01
1.811816E+03
-3.226387E+02
-1.715165E+03
1.462686E+01
7.772050E+01
7.774109E+01
3.637474E+02
9.094972E+01
6.452203E+01
8.337436E+01
8.169844E+01
7.871280E+01
4.605403E+02
2.993850E+01
2.358035E+02
5.381793E+01
2.902412E+00
7.570799E+01
7.721441E+01
7.917844E+01
7.402396E+01
7.499540E+01
6.989812E+01
6.943598E+01
6.787996E+01
7.253122E+01
6.864712E+01
7.221374E+01
7.111838E+01
7.323554E+01
7.626248E+01
7.812650E+01
7.976320E+01
8.353227E+01
8.696675E+01
8.775268E+01
8.826189E+01
8.924772E+01
8.956912E+01
8.889676E+01
8.948640E+01
8.929367E+01
8.922023E+01
8.907203E+01
8.848044E+01
8.897663E+01
8.909419E+01
8.898003E+01
8.925774E+01
8.890157E+01
8.910069E+01
8.910921E+01
8.923266E+01
8.908584E+01
8.915846E+01
8.922679E+01
8.927847E+01
8.915080E+01
8.918115E+01
8.919515E+01
8.921644E+01
8.932107E+01
8.927421E+01
8.935385E+01
8.927781E+01
8.930084E+01
8.913622E+01
8.915549E+01
8.919845E+01
8.929454E+01
8.917439E+01
8.930842E+01
8.924582E+01
8.899855E+01
8.907966E+01
8.929328E+01
8.904194E+01
8.906362E+01
8.890029E+01
8.904103E+01
8.895158E+01
8.886729E+01
8.911121E+01
8.901495E+01
8.897632E+01
8.901694E+01
8.882997E+01
8.884907E+01
8.865169E+01
8.869566E+01
8.885759E+01
8.891672E+01
8.879416E+01
8.882792E+01
8.874493E+01
8.877208E+01
8.868476E+01
8.872340E+01
8.883931E+01
8.893385E+01
8.881444E+01
8.890336E+01
8.885895E+01
8.882931E+01
8.880633E+01
8.895009E+01
8.898880E+01
8.889819E+01
8.893848E+01
8.907148E+01
8.898826E+01
8.910311E+01
8.920118E+01
8.893050E+01
8.904929E+01
8.896853E+01
8.917609E+01
8.918560E+01
8.916107E+01
8.936765E+01
8.950592E+01
8.931606E+01
8.925174E+01
8.925468E+01
8.933988E+01
8.932770E+01
8.923419E+01
8.927107E+01
8.937730E+01
8.918058E+01
8.925956E+01
8.944172E+01
8.929559E+01
8.937416E+01
8.930265E+01
8.936679E+01
8.915296E+01
8.914317E+01
8.926866E+01
8.931203E+01
8.908552E+01
8.905059E+01
8.915781E+01
8.909784E+01
8.927195E+01
8.909750E+01
8.886598E+01
8.895582E+01
8.886336E+01
8.848318E+01
8.877538E+01
8.884910E+01
8.871815E+01
8.873789E+01
8.857413E+01
8.872254E+01
8.899454E+01
8.932973E+01
8.872277E+01
8.857024E+01
8.865286E+01
8.820981E+01
8.715746E+01
8.572199E+01
8.319860E+01
8.117309E+01
7.980609E+01
7.948791E+01
7.575284E+01
7.434919E+01
6.831421E+01
6.968452E+01
6.949776E+01
6.860289E+01
6.673952E+01
6.886939E+01
6.951243E+01
7.444719E+01
6.975632E+01
6.927957E+01
6.976671E+01
8.113329E+01
6.005999E+01
7.058603E+01
5.967461E+01
6.159866E+01
7.374007E+01
6.328020E+01
4.513430E+01
2.395035E+01
1.025240E+01
3.015966E+03
-3.159738E+01
-5.976489E+01
2.016698E+01
2.420227E+00
-4.647173E+02
-5.746179E+01
3.870711E+01
2.438720E+01
2.516475E+01
4.042978E+01
1.960630E+01
-1.310163E+02
-2.781872E+02
-3.068039E+02
-2.904176E+02
-1.102664E+02
4.634275E+02
5.674004E+01
8.285398E+01
8.717845E+01
-1.970401E-01
8.024450E+01
-5.361332E+01
4.780880E+01
3.030576E+02
-2.072842E+01
8.219088E+01
7.580492E+01
7.522338E+01
7.360839E+01
7.144570E+01
7.331976E+01
6.630284E+01
6.851907E+01
7.659656E+01
7.291936E+01
7.326839E+01
7.228134E+01
7.374960E+01
7.737377E+01
8.007328E+01
8.056816E+01
8.331405E+01
8.592112E+01
8.727825E+01
8.857310E+01
8.951100E+01
8.950982E+01
8.901747E+01
8.982073E+01
8.951060E+01
8.954604E+01
8.912356E+01
8.879925E+01
8.904951E+01
8.900072E+01
8.906333E+01
8.916041E+01
8.913328E+01
8.900199E+01
8.901045E+01
8.917223E+01
8.914930E+01
8.918124E+01
8.929645E+01
8.912832E+01
8.924883E+01
8.915631E+01
8.926578E+01
8.915150E+01
8.928393E+01
8.926452E+01
8.936607E+01
8.922247E+01
8.910419E+01
8.934040E+01
8.930180E+01
8.924002E+01
8.925998E+01
8.915027E+01
8.916571E+01
8.909228E+01
8.905986E+01
8.912983E+01
8.913857E+01
8.914957E+01
8.914369E+01
8.899444E+01
8.903156E+01
8.902967E+01
8.889712E+01
8.899179E+01
8.904650E+01
8.892823E+01
8.899974E+01
8.880144E+01
8.870866E+01
8.877234E+01
8.883485E+01
8.884738E+01
8.879737E+01
8.875794E+01
8.879972E+01
8.866599E+01
8.876353E+01
8.871880E+01
8.884488E+01
8.879949E+01
8.858645E+01
8.875753E+01
8.871037E+01
8.872841E+01
8.888800E+01
8.873475E+01
8.896630E+01
8.900542E+01
8.890849E+01
8.905345E+01
8.913778E+01
8.895765E+01
8.909642E+01
8.920612E+01
8.933172E+01
8.916062E+01
8.908461E+01
8.933268E+01
8.920919E+01
8.933254E+01
8.904240E+01
8.928166E+01
8.940589E+01
8.930093E+01
8.930569E+01
8.940602E+01
8.931226E+01
8.929407E+01
8.945211E+01
8.945574E+01
8.931635E+01
8.936554E+01
8.939254E+01
8.929595E+01
8.922170E+01
8.944532E+01
8.946940E+01
8.917758E+01
8.907847E+01
8.933182E+01
8.910180E+01
8.922428E+01
8.912043E+01
8.905159E+01
8.908383E+01
8.907272E+01
8.900557E+01
8.895948E+01
8.909253E+01
8.862619E+01
8.854206E+01
8.844063E+01
8.879905E+01
8.889576E+01
8.881510E+01
8.891672E+01
8.891635E+01
8.864421E+01
8.901650E+01
8.832990E+01
8.851960E+01
8.831386E+01
8.773885E+01
8.773235E+01
8.511416E+01
8.358310E+01
8.236665E+01
7.923226E+01
7.755986E+01
7.507966E+01
7.138576E+01
6.862983E+01
6.817335E+01
7.165749E+01
6.968812E+01
6.712003E+01
6.704104E+01
7.107204E+01
7.013222E+01
7.073500E+01
7.390644E+01
7.623163E+01
7.140609E+01
7.465394E+01
6.651615E+01
6.808148E+01
3.422738E+01
6.075429E+01
3.228920E+01
-2.442582E+00
-9.400785E+00
2.937018E+01
-1.775054E+02
-3.261810E+02
-8.841919E+00
-1.995142E+01
-3.979004E-01
-2.477080E+01
-3.446841E+02
1.265891E+01
-2.295368E+02
-1.761686E+02
-6.463755E+01
-3.712207E+01
-1.729762E+02
7.515477E+02
-1.224785E+02
-1.306330E+02
-2.355634E+02
6.071893E+01
8.028781E+01
8.683425E+01
9.733352E+01
1.375194E+02
1.678135E+02
9.361111E+01
-2.001487E+03
9.565295E+01
1.535304E+00
7.969138E+01
7.799492E+01
8.276391E+01
7.522920E+01
7.821519E+01
7.915372E+01
7.150028E+01
7.447484E+01
7.338383E+01
7.119969E+01
7.573965E+01
7.270636E+01
7.642617E+01
7.928464E+01
8.203321E+01
8.179964E+01
8.381917E+01
8.624457E+01
8.734378E+01
8.900443E+01
8.856678E+01
8.887017E+01
8.951310E+01
8.902866E+01
8.897747E+01
8.937493E+01
8.919207E+01
8.899754E+01
8.882877E+01
8.918061E+01
8.896841E+01
8.904864E+01
8.916747E+01
8.908937E+01
8.931730E+01
8.907652E+01
8.954598E+01
8.914513E+01
8.945290E+01
8.928262E+01
8.919575E+01
8.925555E+01
8.913969E+01
8.935685E+01
8.926252E+01
8.917954E+01
8.912804E+01
8.928755E+01
8.934115E+01
8.938587E+01
8.911280E+01
8.935019E+01
8.924837E+01
8.924339E+01
8.933811E+01
8.917640E+01
8.916662E+01
8.915634E+01
8.917847E+01
8.926064E+01
8.898403E+01
8.892488E+01
8.910913E+01
8.918312E+01
8.901032E+01
8.888289E+01
8.894248E+01
8.878808E+01
8.878961E+01
8.879841E+01
8.879059E+01
8.870871E+01
8.882102E+01
8.868380E+01
8.876270E+01
8.874849E+01
8.882713E+01
8.887155E+01
8.875765E+01
8.885936E+01
8.883535E+01
8.875164E+01
8.872321E+01
8.863211E+01
8.871458E+01
8.870497E+01
8.887566E+01
8.883374E+01
8.895966E+01
8.891604E+01
8.879217E+01
8.888286E+01
8.895535E+01
8.894029E+01
8.900247E+01
8.918451E+01
8.912148E+01
8.902642E+01
8.910628E+01
8.919788E+01
8.928965E+01
8.934322E+01
8.919169E+01
8.911972E+01
8.926071E+01
8.944340E+01
8.934697E+01
8.934305E+01
8.943834E+01
8.918477E+01
8.958134E+01
8.940937E+01
8.942568E+01
8.947408E+01
8.936864E+01
8.933617E+01
8.928229E+01
8.935254E+01
8.930441E+01
8.933251E+01
8.913646E+01
8.908177E+01
8.911730E+01
8.936222E+01
8.913431E+01
8.925031E+01
8.921378E+01
8.910074E+01
8.925196E+01
8.922365E+01
8.885665E+01
8.870527E+01
8.869273E+01
8.868015E+01
8.892146E+01
8.893939E+01
8.879012E+01
8.869340E+01
8.872152E+01
8.854153E+01
8.905815E+01
8.869915E+01
8.880045E+01
8.893210E+01
8.824483E+01
8.882773E+01
8.625575E+01
8.388483E+01
8.307215E+01
7.979656E+01
7.779340E+01
7.556111E+01
7.275190E+01
7.077473E+01
7.046750E+01
6.922570E+01
6.254226E+01
6.405107E+01
6.730458E+01
6.654227E+01
7.179563E+01
7.161207E+01
6.613661E+01
7.163548E+01
7.687151E+01
6.903431E+01
6.372271E+01
5.550491E+01
5.807417E+01
3.119745E+01
3.044482E+01
1.525993E+02
6.943935E+01
1.959840E+01
3.639006E+02
6.440031E+02
-8.829584E+01
-3.284429E+02
-5.635622E+01
-4.062658E+02
4.043784E+01
5.006129E+01
-1.748032E+02
1.365820E+03
4.073950E+02
5.650628E+02
-1.554419E+03
3.240886E+01
-9.716232E+01
-1.053219E+02
1.025380E+02
7.214207E+01
7.983340E+01
7.991766E+01
-3.162282E+02
3.236533E+01
1.078745E+02
9.810064E+02
7.666892E+01
-9.148839E+01
5.622485E+01
7.617007E+01
7.804526E+01
7.700920E+01
7.539007E+01
7.337745E+01
7.637249E+01
7.714040E+01
7.478542E+01
7.196934E+01
6.937285E+01
7.488272E+01
7.458664E+01
7.828053E+01
7.681947E+01
8.241467E+01
8.255568E+01
8.357565E+01
8.614790E+01
8.740532E+01
8.889979E+01
8.897175E+01
8.926974E+01
8.921403E+01
8.897725E+01
8.909411E+01
8.914457E+01
8.885864E+01
8.860141E+01
8.882914E+01
8.916131E+01
8.904543E+01
8.899104E+01
8.915417E+01
8.919181E+01
8.925886E+01
8.911733E+01
8.935909E+01
8.921895E+01
8.919083E+01
8.935575E+01
8.923946E+01
8.928170E+01
8.930482E+01
8.926690E+01
8.907315E+01
8.923901E+01
8.919500E+01
8.903549E+01
8.916936E+01
8.930475E+01
8.921497E+01
8.922823E+01
8.921560E+01
8.919166E+01
8.920966E+01
8.930514E+01
8.920974E+01
8.918990E+01
8.901989E+01
8.897984E+01
8.905766E+01
8.903043E+01
8.911669E+01
8.908073E+01
8.890286E+01
8.878138E+01
8.885266E+01
8.894333E+01
8.895486E+01
8.878123E+01
8.872605E+01
8.871916E+01
8.873476E+01
8.875403E+01
8.875611E+01
8.882239E+01
8.883161E+01
8.885187E+01
8.869184E+01
8.875041E+01
8.879512E+01
8.881716E+01
8.879516E+01
8.872595E+01
8.873829E+01
8.896963E+01
8.876857E+01
8.881873E+01
8.885772E+01
8.880506E+01
8.899415E+01
8.889510E+01
8.893297E+01
8.890528E+01
8.903208E+01
8.919684E+01
8.883663E+01
8.904706E+01
8.911187E+01
8.910455E+01
8.927259E+01
8.920821E+01
8.916704E+01
8.910520E+01
8.940678E+01
8.936659E+01
8.941177E+01
8.937514E+01
8.944707E+01
8.929552E+01
8.938739E+01
8.944445E+01
8.936195E+01
8.944632E+01
8.920366E+01
8.936643E+01
8.943935E+01
8.942434E+01
8.951342E+01
8.948209E+01
8.924427E+01
8.921145E+01
8.922283E+01
8.929882E+01
8.926859E+01
8.917127E+01
8.910288E+01
8.905198E+01
8.880002E+01
8.886660E+01
8.914444E+01
8.895516E+01
8.862852E+01
8.876835E+01
8.908037E+01
8.889050E+01
8.911349E+01
8.868362E+01
8.929389E+01
8.872182E+01
8.848169E+01
8.819130E+01
8.841442E+01
8.868706E+01
8.757484E+01
8.769550E+01
8.511708E+01
8.212080E+01
8.115093E+01
7.926862E+01
7.627296E+01
7.332419E+01
7.127232E+01
6.983776E+01
6.867075E+01
6.929678E+01
6.387422E+01
6.786431E+01
6.873619E+01
7.184776E+01
7.112649E+01
7.141080E+01
7.243068E+01
7.254824E+01
6.671967E+01
6.494164E+01
5.402338E+01
6.408575E+01
6.916361E+01
3.184519E+01
4.769193E+01
5.207523E+02
-9.180400E+01
-6.094953E+01
-8.614122E+01
-1.164769E+02
-3.719014E+00
4.074405E+00
-1.178657E+01
-3.201798E+02
-3.681868E+00
-4.451444E-01
-6.333436E+02
1.943234E+03
-2.536515E+03
-1.111001E+02
-7.497560E+02
-6.777260E+01
-4.857493E+01
-5.236523E+01
-4.496708E+03
6.944734E+01
7.495770E+01
8.031329E+01
9.490144E+01
1.669314E+01
6.478250E+01
-2.005017E+02
2.840371E+02
7.951592E+01
-1.046833E+02
8.315893E+01
7.762442E+01
7.343239E+01
7.697214E+01
7.054090E+01
7.600366E+01
7.442052E+01
7.119617E+01
7.240304E+01
7.173787E+01
7.404525E+01
7.681063E+01
7.689527E+01
7.658943E+01
8.123875E+01
8.140943E+01
8.432587E+01
8.609728E+01
8.699745E+01
8.920352E+01
8.913752E+01
8.837215E+01
8.876882E+01
8.924609E+01
8.892808E+01
8.881376E+01
8.904009E+01
8.862614E+01
8.889750E+01
8.881027E+01
8.894635E+01
8.907427E+01
8.938773E+01
8.926551E+01
8.915583E+01
8.902492E+01
8.905609E+01
8.913171E+01
8.928383E+01
8.928892E+01
8.916960E+01
8.932153E+01
8.930034E+01
8.938834E+01
8.920282E+01
8.914201E+01
8.926489E+01
8.937283E+01
8.929991E+01
8.926950E+01
8.931825E+01
8.932139E+01
8.912825E+01
8.907751E+01
8.911441E+01
8.907501E+01
8.922797E+01
8.921977E+01
8.899914E+01
8.909751E+01
8.912519E+01
8.901002E+01
8.910683E+01
8.905932E+01
8.905615E+01
8.922805E+01
8.899285E+01
8.888897E+01
8.905322E+01
8.882602E+01
8.893950E+01
8.884459E+01
8.863479E+01
8.877232E+01
8.877779E+01
8.882254E+01
8.877673E+01
8.874782E+01
8.871992E+01
8.874229E+01
8.873560E+01
8.885245E+01
8.875312E+01
8.873225E+01
8.876397E+01
8.887222E+01
8.891114E+01
8.891645E+01
8.907613E+01
8.901306E+01
8.897857E+01
8.895438E+01
8.890238E+01
8.897749E+01
8.902309E+01
8.911166E+01
8.905745E+01
8.924205E+01
8.919838E+01
8.924550E+01
8.924586E+01
8.914974E+01
8.905254E+01
8.927318E+01
8.941660E+01
8.941218E+01
8.937919E+01
8.938488E+01
8.942603E+01
8.925513E+01
8.933563E+01
8.944816E+01
8.945302E+01
8.941351E+01
8.944371E+01
8.930502E+01
8.951406E+01
8.948848E+01
8.934389E+01
8.938593E+01
8.931344E+01
8.937128E+01
8.910885E+01
8.903161E+01
8.930955E+01
8.919324E+01
8.895641E+01
8.889268E+01
8.879529E+01
8.886595E+01
8.887279E+01
8.922924E+01
8.880403E+01
8.874638E+01
8.890046E+01
8.877079E+01
8.860173E+01
8.841596E+01
8.857150E+01
8.867561E+01
8.836698E+01
8.840985E+01
8.833183E+01
8.814028E+01
8.751861E+01
8.730308E+01
8.601938E+01
8.266317E+01
8.257314E+01
8.068959E+01
7.713666E+01
7.304868E+01
7.238345E+01
7.416453E+01
6.305097E+01
6.958982E+01
6.707743E+01
6.626958E+01
6.773992E+01
7.697667E+01
6.986873E+01
6.496849E+01
7.368052E+01
7.317287E+01
7.352150E+01
6.960452E+01
7.005736E+01
6.822167E+01
8.355177E+01
-7.708982E+01
2.240585E+01
-1.569022E+02
-1.765572E+01
6.045530E+00
-9.318821E+00
-3.885086E+01
-7.071976E-02
1.599353E+01
-1.936862E+01
-1.230528E+01
-9.811721E+01
-6.630877E+01
-1.723426E+02
-1.526631E+02
-2.631317E+02
-2.741877E+02
1.265381E+01
-8.446054E+01
-1.060442E+03
-1.468860E+03
1.161713E+02
8.546725E+01
7.956150E+01
6.742776E+01
9.402151E+01
8.822860E+01
3.073945E+01
1.427550E+02
1.474435E+01
1.918732E+02
4.692188E+00
8.252369E+01
7.122519E+01
7.507601E+01
7.708798E+01
7.670537E+01
8.221572E+01
7.050640E+01
7.407463E+01
7.367872E+01
7.367261E+01
7.596591E+01
7.678583E+01
7.685853E+01
7.803960E+01
8.145323E+01
8.320646E+01
8.528086E+01
8.624321E+01
8.685145E+01
8.847307E+01
8.891427E+01
8.904872E+01
8.891893E+01
8.939006E+01
8.909845E+01
8.878634E+01
8.885004E+01
8.856951E+01
8.889877E+01
8.893992E+01
8.886493E+01
8.898405E+01
8.940428E+01
8.902096E+01
8.888203E+01
8.913524E+01
8.903748E+01
8.896432E+01
8.924618E+01
8.930353E+01
8.939604E+01
8.935179E+01
8.932872E+01
8.926778E+01
8.926170E+01
8.927871E+01
8.943925E+01
8.942939E+01
8.934706E+01
8.931081E+01
8.932702E+01
8.938136E+01
8.949465E+01
8.912047E+01
8.917604E+01
8.924137E+01
8.911710E+01
8.926558E+01
8.912125E+01
8.903730E+01
8.908516E+01
8.899053E+01
8.900991E+01
8.899019E+01
8.893890E+01
8.909811E+01
8.908004E+01
8.879491E+01
8.895143E+01
8.881875E+01
8.886735E+01
8.882025E+01
8.881096E+01
8.871513E+01
8.867419E+01
8.883499E+01
8.869440E+01
8.875732E+01
8.879408E+01
8.870573E+01
8.886390E+01
8.872169E+01
8.895433E+01
8.880763E+01
8.884353E+01
8.898647E+01
8.893155E+01
8.887544E+01
8.891447E+01
8.878812E+01
8.897270E+01
8.891803E+01
8.897092E+01
8.893314E+01
8.897437E+01
8.926457E+01
8.924429E+01
8.914689E+01
8.911416E+01
8.916823E+01
8.917910E+01
8.926135E+01
8.947614E+01
8.942834E+01
8.934230E+01
8.930821E+01
8.929121E+01
8.943189E+01
8.960878E+01
8.931082E+01
8.942321E+01
8.938140E+01
8.926972E+01
8.944944E+01
8.968103E+01
8.963725E+01
8.941906E+01
8.938895E+01
8.912593E+01
8.930475E+01
8.920905E+01
8.929902E+01
8.919695E+01
8.894298E+01
8.916496E+01
8.913890E+01
8.900759E+01
8.893200E+01
8.892828E+01
8.865352E+01
8.901968E+01
8.907910E+01
8.853158E+01
8.858616E+01
8.883571E+01
8.908361E+01
8.840797E+01
8.855104E+01
8.835632E+01
8.846485E+01
8.913808E+01
8.857300E+01
8.850657E+01
8.855018E+01
8.829929E+01
8.727630E+01
8.571242E+01
8.319326E+01
8.165402E+01
8.006204E+01
7.635845E+01
7.410803E+01
7.317284E+01
7.341547E+01
6.756803E+01
7.084242E+01
6.886029E+01
6.876565E+01
7.412448E+01
7.206749E+01
6.946688E+01
6.996419E+01
6.805549E+01
7.485846E+01
6.533580E+01
7.501668E+01
6.775630E+01
4.664862E+01
5.251023E+01
2.841231E+01
3.271337E+01
1.938609E+01
-5.239163E+01
-4.847547E+01
1.633680E+01
-5.509522E+01
-1.477368E+02
-5.566605E+01
1.906616E+01
-3.620065E+01
-1.373260E+02
-5.400991E+01
-1.238199E+02
-1.198446E+02
-8.311657E+01
-7.750062E+02
-9.018616E+01
-3.901268E+01
-5.220553E+02
3.922003E+03
2.974626E+02
1.056539E+02
9.720588E+01
8.311729E+01
-1.856482E+01
4.795018E+02
-4.692786E+01
8.693531E+01
1.214814E+02
-3.711028E+01
2.620009E+02
8.724264E+01
7.507793E+01
7.079449E+01
7.087813E+01
7.583411E+01
8.060933E+01
7.383199E+01
7.521525E+01
7.200473E+01
7.280430E+01
7.393035E+01
7.585491E+01
7.611731E+01
7.839633E+01
8.114318E+01
8.291026E+01
8.423847E+01
8.658582E+01
8.755321E+01
8.836152E+01
8.931377E+01
8.959732E+01
8.880643E+01
8.978770E+01
8.925495E+01
8.877841E+01
8.924802E+01
8.905893E+01
8.911781E+01
8.874089E+01
8.876868E+01
8.917418E+01
8.930529E+01
8.900313E+01
8.927062E+01
8.944121E+01
8.926657E+01
8.930247E+01
8.919856E+01
8.929570E+01
8.916407E+01
8.908327E+01
8.931867E+01
8.937489E+01
8.926381E+01
8.928183E+01
8.945287E+01
8.923032E+01
8.928582E+01
8.933432E+01
8.918572E+01
8.934033E+01
8.919439E+01
8.920002E+01
8.899440E+01
8.910103E+01
8.918386E+01
8.930259E+01
8.921962E+01
8.917883E+01
8.913103E+01
8.897048E+01
8.900595E+01
8.891047E+01
8.888026E+01
8.894092E+01
8.892108E+01
8.894052E+01
8.882784E+01
8.894230E+01
8.894472E+01
8.886245E+01
8.889202E+01
8.878759E+01
8.880902E+01
8.890620E+01
8.884976E+01
8.882342E+01
8.882225E+01
8.874649E+01
8.873893E+01
8.865584E+01
8.894797E+01
8.890402E+01
8.874375E+01
8.889631E+01
8.877514E+01
8.874299E+01
8.890790E+01
8.884414E+01
8.903018E+01
8.902567E+01
8.916044E+01
8.904103E+01
8.891281E+01
8.918489E+01
8.915809E+01
8.912518E+01
8.916485E+01
8.929348E+01
8.925994E+01
8.931778E+01
8.944689E+01
8.938221E+01
8.927807E+01
8.926644E+01
8.938171E+01
8.934887E+01
8.936170E+01
8.915850E+01
8.937903E+01
8.941464E+01
8.940382E+01
8.940539E+01
8.941423E+01
8.950721E+01
8.938776E+01
8.933526E+01
8.922884E+01
8.930858E+01
8.925229E+01
8.919678E+01
8.917673E+01
8.905468E+01
8.920512E+01
8.931576E+01
8.911240E+01
8.886893E+01
8.884397E+01
8.875935E+01
8.912657E+01
8.879560E+01
8.883473E+01
8.883744E+01
8.874039E+01
8.919028E+01
8.857941E+01
8.850158E+01
8.853305E+01
8.819523E+01
8.894642E+01
8.858847E+01
8.866403E+01
8.849701E+01
8.866875E+01
8.744687E+01
8.539000E+01
8.348288E+01
8.246171E+01
7.963295E+01
7.634361E+01
7.470395E+01
7.412645E+01
7.294020E+01
6.868315E+01
6.693223E+01
7.126071E+01
6.754413E+01
7.326968E+01
7.074608E+01
7.167999E+01
7.593232E+01
7.157680E+01
7.436612E+01
7.364111E+01
5.722809E+01
4.646760E+01
5.103911E+01
6.125151E+01
-1.822098E+01
3.891949E+01
5.382758E+01
1.318249E+01
3.421945E+01
5.918759E+01
4.662329E+01
-9.035759E+01
-1.027095E+03
-5.046485E+02
-2.830773E+02
-7.612067E+01
-2.793625E+01
7.669458E+02
1.260248E+02
-3.492452E+03
6.468228E+02
-2.664868E+02
2.816733E+02
1.874099E+02
4.776360E+02
8.583802E+01
1.065638E+02
9.116553E+01
7.162556E+01
1.337913E+02
-4.201708E+00
9.597075E+01
7.120270E+01
3.461710E+02
2.849133E+02
7.371770E+01
8.937784E+01
7.257748E+01
6.625147E+01
7.626434E+01
7.214073E+01
7.455430E+01
7.183175E+01
7.237224E+01
7.198766E+01
7.033867E+01
7.192881E+01
7.451948E+01
7.417625E+01
7.867849E+01
8.002178E+01
8.186922E+01
8.430281E+01
8.653886E+01
8.844708E+01
8.868760E+01
8.944463E+01
8.973221E+01
8.936092E+01
8.926020E+01
8.917141E+01
8.918629E+01
8.931664E+01
8.927403E+01
8.868572E+01
8.902119E+01
8.906377E+01
8.893308E+01
8.919998E+01
8.922276E+01
8.916637E+01
8.928527E+01
8.926854E+01
8.927801E+01
8.932654E+01
8.920049E+01
8.921261E+01
8.919271E+01
8.932386E+01
8.937683E+01
8.933012E+01
8.942836E+01
8.927315E+01
8.919116E+01
8.921901E+01
8.926127E+01
8.925914E+01
8.928189E+01
8.918570E+01
8.898519E+01
8.909256E+01
8.916165E+01
8.915572E+01
8.897563E+01
8.911969E+01
8.901404E+01
8.921722E+01
8.913150E+01
8.871412E+01
8.897845E+01
8.894122E+01
8.907062E+01
8.898623E+01
8.894666E+01
8.885124E+01
8.898607E+01
8.879041E+01
8.901405E+01
8.881090E+01
8.875209E+01
8.871747E+01
8.869193E+01
8.885243E+01
8.875408E+01
8.872126E+01
8.874512E+01
8.880189E+01
8.881515E+01
8.884075E+01
8.864640E+01
8.871688E+01
8.899543E+01
8.888389E+01
8.881550E+01
8.894269E+01
8.896896E+01
8.890028E+01
8.905595E+01
8.902764E+01
8.900146E+01
8.901915E+01
8.902231E+01
8.919485E+01
8.928943E+01
8.914466E+01
8.897562E+01
8.911139E+01
8.916555E+01
8.924051E+01
8.925571E+01
8.924573E+01
8.928230E+01
8.936849E+01
8.933339E+01
8.941914E+01
8.933207E+01
8.937493E+01
8.938038E+01
8.927663E+01
8.928896E+01
8.928992E+01
8.944140E+01
8.956185E+01
8.943394E+01
8.927213E+01
8.921330E+01
8.932388E+01
8.924675E+01
8.921146E+01
8.902899E+01
8.907491E+01
8.907120E+01
8.910606E+01
8.907090E+01
8.886389E+01
8.893317E+01
8.933317E+01
8.893636E+01
8.901777E+01
8.863743E+01
8.864406E+01
8.913251E+01
8.895011E+01
8.880657E+01
8.856456E+01
8.858173E+01
8.882266E+01
8.887983E+01
8.827608E+01
8.888796E+01
8.798469E+01
8.648937E+01
8.505436E+01
8.287330E+01
8.094713E+01
7.864339E+01
7.522382E+01
7.259558E+01
7.237284E+01
6.837734E+01
7.250034E+01
7.007586E+01
7.203606E+01
6.944942E+01
6.389124E+01
7.430614E+01
6.240417E+01
7.409198E+01
6.431738E+01
5.903788E+01
7.320935E+01
7.461169E+01
3.357601E+01
3.239721E+01
6.179374E+01
5.314498E+01
3.046867E+01
4.276903E+01
1.323778E+01
2.872843E+01
4.004200E+01
-2.826653E+01
-5.872457E+01
-9.780061E+01
-6.420224E+01
-6.978048E+01
-7.724855E+01
-2.824638E+02
4.389694E+02
3.722045E+03
-1.101665E+02
1.097716E+03
-7.261342E+02
-6.876560E+01
4.018488E+02
7.179376E+02
8.112847E+01
8.892403E+01
5.234684E+02
8.114714E+01
9.414443E+01
-4.715825E+02
9.545099E+01
-8.722193E+00
1.849091E+01
1.339116E+02
9.890811E+01
9.414343E+01
7.619088E+01
7.391053E+01
7.393694E+01
7.655746E+01
7.818537E+01
6.663813E+01
7.591997E+01
7.114636E+01
7.158077E+01
6.967803E+01
7.246831E+01
7.225684E+01
7.784958E+01
7.861527E+01
8.167448E+01
8.390768E+01
8.670550E+01
8.831011E+01
8.817125E+01
8.874082E+01
8.880338E+01
8.917108E+01
8.931997E+01
8.918632E+01
8.879574E+01
8.937958E+01
8.983686E+01
8.908665E+01
8.928522E+01
8.908094E+01
8.898266E+01
8.910645E+01
8.914299E+01
8.911063E+01
8.935289E+01
8.922061E+01
8.920372E+01
8.934479E+01
8.927458E+01
8.931085E+01
8.939163E+01
8.957403E+01
8.937167E+01
8.944124E+01
8.929496E+01
8.919966E+01
8.911494E+01
8.943569E+01
8.922642E+01
8.931255E+01
8.928350E+01
8.920423E+01
8.905405E+01
8.914332E+01
8.894798E+01
8.906674E+01
8.897742E+01
8.914172E+01
8.908799E+01
8.907741E+01
8.910708E+01
8.887851E+01
8.907658E+01
8.911713E+01
8.906401E+01
8.897729E+01
8.886433E+01
8.870534E+01
8.877613E+01
8.884629E+01
8.882359E+01
8.888912E+01
8.884015E+01
8.865319E+01
8.858200E+01
8.889442E+01
8.882292E+01
8.891715E+01
8.866967E+01
8.868767E+01
8.889217E+01
8.866150E+01
8.881905E+01
8.896075E+01
8.883658E+01
8.891858E+01
8.874438E+01
8.885000E+01
8.892846E+01
8.891502E+01
8.896594E+01
8.889968E+01
8.909630E+01
8.898775E+01
8.917028E+01
8.912702E+01
8.906282E+01
8.917069E+01
8.900199E+01
8.921711E+01
8.920875E+01
8.897311E+01
8.934621E+01
8.940096E+01
8.947190E+01
8.971369E+01
8.948759E+01
8.942172E+01
8.950509E+01
8.955426E+01
8.930086E+01
8.923931E+01
8.951637E+01
8.916189E+01
8.958185E+01
8.941532E+01
8.940697E+01
8.934092E+01
8.913473E+01
8.914917E+01
8.926429E+01
8.922617E+01
8.933480E+01
8.939516E+01
8.923617E+01
8.913953E+01
8.894255E+01
8.866105E+01
8.884636E+01
8.911668E+01
8.854586E+01
8.879375E+01
8.872671E+01
8.886596E+01
8.897446E+01
8.850542E+01
8.866111E+01
8.784548E+01
8.812581E+01
8.838656E+01
8.820826E+01
8.865010E+01
8.830775E+01
8.778740E+01
8.654068E+01
8.482817E+01
8.218346E+01
8.014755E+01
7.597424E+01
7.404562E+01
7.241617E+01
7.085765E+01
6.776071E+01
7.096558E+01
7.094964E+01
6.907262E+01
6.849658E+01
6.727855E+01
7.017327E+01
6.658098E+01
6.929082E+01
6.535630E+01
5.521232E+01
6.302390E+01
7.198726E+01
6.524890E+01
6.428072E+01
6.461695E+01
6.281320E+01
5.156576E+01
4.703201E+01
5.823500E+01
3.514106E+01
2.157912E-01
3.754990E+02
1.906983E+02
-3.723526E+01
4.225917E+02
-7.018537E+01
-1.338798E+02
-1.588008E+03
3.138732E+02
4.942650E+02
-1.925752E+01
-9.526707E+01
-3.913742E+01
7.279678E+00
-1.159591E+02
-6.332629E+01
8.406840E+01
9.608400E+01
3.482252E+02
8.184492E+01
-1.392100E+02
-8.617462E+01
1.569900E+01
5.640204E+01
-3.624523E+02
3.354461E+01
-1.970401E+02
9.245420E+01
8.032757E+01
7.646463E+01
7.425065E+01
7.696317E+01
7.514459E+01
8.340083E+01
7.357590E+01
7.066810E+01
6.993006E+01
6.981453E+01
7.033242E+01
7.141989E+01
7.329551E+01
7.558842E+01
7.946540E+01
8.397843E+01
8.532565E+01
8.723383E+01
8.845524E+01
8.846966E+01
8.896524E+01
8.937377E+01
8.886584E+01
8.909784E+01
8.889900E+01
8.876701E+01
8.920709E+01
8.889530E+01
8.881752E+01
8.912999E+01
8.915579E+01
8.931939E+01
8.918935E+01
8.919113E+01
8.929057E+01
8.917639E+01
8.897661E+01
8.929481E+01
8.928430E+01
8.933462E+01
8.928966E+01
8.932283E+01
8.936101E+01
8.938172E+01
8.929330E+01
8.924721E+01
8.917167E+01
8.939483E+01
8.919301E+01
8.912234E+01
8.912667E+01
8.931165E+01
8.914008E+01
8.918897E+01
8.910355E+01
8.904742E+01
8.899432E+01
8.916787E+01
8.917677E+01
8.911847E+01
8.902065E+01
8.898225E+01
8.890552E+01
8.896201E+01
8.897735E+01
8.881179E+01
8.887128E+01
8.887672E+01
8.894354E+01
8.891596E+01
8.882276E+01
8.887683E+01
8.882332E+01
8.884469E+01
8.866463E+01
8.870504E+01
8.867366E+01
8.885864E+01
8.884411E+01
8.879480E+01
8.882942E+01
8.869477E+01
8.880049E+01
8.880898E+01
8.865233E+01
8.886528E+01
8.891390E+01
8.893644E+01
8.894743E+01
8.895324E+01
8.904486E+01
8.900137E+01
8.898271E+01
8.896757E+01
8.907578E+01
8.905281E+01
8.904029E+01
8.911354E+01
8.918749E+01
8.928732E+01
8.931300E+01
8.930553E+01
8.936567E+01
8.931363E+01
8.946523E+01
8.941616E+01
8.933844E+01
8.934195E+01
8.946667E+01
8.935112E+01
8.938159E+01
8.933654E+01
8.927556E+01
8.934201E+01
8.944346E+01
8.941709E+01
8.938484E+01
8.924349E+01
8.927807E+01
8.915522E+01
8.911180E+01
8.909868E+01
8.915788E+01
8.912601E+01
8.914747E+01
8.898941E+01
8.905339E+01
8.896142E+01
8.876260E+01
8.884183E+01
8.890088E+01
8.871808E+01
8.878651E+01
8.844726E+01
8.873831E+01
8.859048E+01
8.868631E+01
8.836880E+01
8.840327E+01
8.903060E+01
8.817202E+01
8.827264E+01
8.863735E+01
8.765698E+01
8.606264E+01
8.458201E+01
8.135990E+01
7.973819E+01
7.710163E+01
7.476054E+01
7.264260E+01
6.839821E+01
6.778802E+01
7.072581E+01
7.120716E+01
6.928524E+01
6.312953E+01
6.983802E+01
7.042727E+01
6.840367E+01
6.646903E+01
6.220157E+01
6.587093E+01
6.976954E+01
4.576863E+01
5.986514E+01
7.608984E+01
5.938583E+01
4.930290E+01
3.593235E+01
1.549598E+01
6.186827E+01
2.301600E+01
-1.110546E+01
-1.483324E+02
-6.976054E+01
-1.037654E+02
-2.835185E+02
3.308723E+02
-2.136674E+02
-2.918902E+02
-2.541482E+02
-1.102983E+03
4.834371E+02
-1.427050E+01
-7.474457E+02
-8.570121E+01
6.281983E+01
1.180191E+02
7.367302E+01
5.868976E+01
5.939675E+01
7.531643E+01
9.384779E+01
6.541272E+01
6.761826E+01
-5.319860E+01
6.408118E+01
3.487295E+01
6.499300E+00
9.190518E+01
7.673083E+01
6.840946E+01
7.843757E+01
7.683455E+01
7.670068E+01
8.646148E+01
6.983095E+01
6.959323E+01
6.565865E+01
7.167842E+01
7.223855E+01
7.312423E+01
7.291796E+01
7.647852E+01
7.933618E+01
8.109171E+01
8.500828E+01
8.419320E+01
8.810098E+01
8.882950E+01
8.937042E+01
8.905218E+01
8.894867E+01
8.895931E+01
8.907374E+01
8.869850E+01
8.911817E+01
8.886552E+01
8.922528E+01
8.926696E+01
8.920100E+01
8.950150E+01
8.911156E+01
8.920111E+01
8.906165E+01
8.909749E+01
8.939973E+01
8.939965E+01
8.942001E+01
8.955606E+01
8.930824E+01
8.911131E+01
8.919779E+01
8.951228E+01
8.955753E+01
8.920144E+01
8.907529E+01
8.930592E+01
8.935049E+01
8.923698E+01
8.917706E+01
8.906696E+01
8.907531E+01
8.932613E+01
8.932237E+01
8.904000E+01
8.913906E+01
8.912519E+01
8.903658E+01
8.888221E+01
8.899676E+01
8.909614E+01
8.900318E+01
8.904579E+01
8.897660E+01
8.882749E+01
8.900054E+01
8.885905E+01
8.876886E+01
8.873031E+01
8.883801E+01
8.877121E+01
8.883077E+01
8.888160E+01
8.891130E+01
8.887400E+01
8.884670E+01
8.883722E+01
8.883733E+01
8.876236E+01
8.886491E+01
8.887557E+01
8.890288E+01
8.875622E+01
8.871238E+01
8.889044E+01
8.895034E+01
8.889861E+01
8.893103E+01
8.898826E+01
8.907659E+01
8.904059E+01
8.908022E+01
8.909230E+01
8.897450E+01
8.895398E+01
8.918734E+01
8.909991E+01
8.927142E+01
8.930353E+01
8.923755E+01
8.925742E+01
8.925018E+01
8.917484E+01
8.917084E+01
8.916118E+01
8.927405E+01
8.927487E+01
8.940476E+01
8.934768E+01
8.945512E+01
8.938210E+01
8.932881E+01
8.936326E+01
8.927115E+01
8.946917E+01
8.940252E+01
8.914212E+01
8.923483E+01
8.921200E+01
8.912096E+01
8.929886E+01
8.903569E+01
8.906229E+01
8.912141E+01
8.882586E+01
8.891407E+01
8.876711E+01
8.888480E+01
8.891882E+01
8.935655E+01
8.880911E+01
8.848794E+01
8.845145E+01
8.859394E+01
8.869965E+01
8.908290E+01
8.869896E+01
8.873880E+01
8.879957E+01
8.808861E+01
8.814175E+01
8.791884E+01
8.764924E+01
8.646698E+01
8.424216E+01
8.103213E+01
7.997627E+01
7.596966E+01
7.263351E+01
7.263877E+01
6.635565E+01
6.721505E+01
6.965163E+01
6.566864E+01
6.247794E+01
6.405783E+01
6.724105E+01
6.787691E+01
7.032304E+01
6.398159E+01
6.778678E+01
4.956513E+01
4.505660E+01
6.548161E+01
7.285145E+01
5.950130E+01
6.724020E+01
5.397281E+01
2.444069E+01
-9.303767E+01
3.512950E+01
1.537269E+01
-1.844777E+01
-1.375999E+01
-6.841847E+02
-1.686952E+02
4.342196E+03
9.222362E+02
-1.894548E+03
-2.644861E+02
-1.366987E+02
-3.299523E+02
2.884090E+01
-5.685405E+01
-1.770846E+02
-7.216821E+01
-4.534199E+01
-5.999817E+01
7.006039E+01
7.797865E+01
6.648575E+01
7.433237E+01
8.891922E+01
4.165622E+01
1.998248E+01
2.002261E+01
-2.010892E+03
-5.607353E+01
3.397827E+02
8.967491E+01
8.222481E+01
7.857741E+01
7.242276E+01
7.148493E+01
6.945265E+01
7.080705E+01
6.887123E+01
6.817241E+01
6.574435E+01
6.825652E+01
6.948420E+01
7.427105E+01
7.472321E+01
7.485600E+01
7.864098E+01
8.056982E+01
8.573632E+01
8.462770E+01
8.832193E+01
8.824548E+01
8.944119E+01
8.916370E+01
8.908314E+01
8.903252E+01
8.906681E+01
8.903328E+01
8.914662E+01
8.874451E+01
8.892915E+01
8.931575E+01
8.909747E+01
8.916162E+01
8.903307E+01
8.921879E+01
8.918595E+01
8.894210E+01
8.918338E+01
8.921816E+01
8.929768E+01
8.938672E+01
8.933052E+01
8.932965E+01
8.934030E+01
8.933162E+01
8.938837E+01
8.935622E+01
8.923265E+01
8.921324E+01
8.926489E+01
8.903130E+01
8.913404E+01
8.921464E+01
8.906783E+01
8.924692E+01
8.922387E+01
8.913109E+01
8.894820E+01
8.910796E+01
8.903572E+01
8.899872E+01
8.907797E+01
8.901326E+01
8.902057E+01
8.901286E+01
8.904734E+01
8.891585E+01
8.901327E+01
8.886975E+01
8.881545E+01
8.867425E+01
8.878714E+01
8.870113E+01
8.882542E+01
8.869582E+01
8.875499E+01
8.892559E+01
8.893868E+01
8.875770E+01
8.885217E+01
8.895759E+01
8.876550E+01
8.874594E+01
8.885045E+01
8.883497E+01
8.882295E+01
8.869974E+01
8.875955E+01
8.883702E+01
8.895045E+01
8.906166E+01
8.899107E+01
8.901941E+01
8.909814E+01
8.896235E+01
8.895027E+01
8.912314E+01
8.902723E+01
8.919796E+01
8.923517E+01
8.929942E+01
8.925232E+01
8.929638E+01
8.938744E+01
8.939375E+01
8.929553E+01
8.936399E+01
8.933196E+01
8.941685E+01
8.941412E+01
8.944603E+01
8.944281E+01
8.937592E+01
8.938022E+01
8.942441E+01
8.928705E+01
8.937985E+01
8.941867E+01
8.938048E+01
8.914126E+01
8.931931E+01
8.913410E+01
8.917674E+01
8.900137E+01
8.906763E+01
8.915454E+01
8.907478E+01
8.889745E+01
8.890108E+01
8.867775E+01
8.913931E+01
8.873350E+01
8.851128E+01
8.861982E+01
8.858210E+01
8.837517E+01
8.811493E+01
8.822151E+01
8.849284E+01
8.803128E+01
8.840312E+01
8.833145E+01
8.802976E+01
8.807142E+01
8.684829E+01
8.580634E+01
8.439349E+01
8.152932E+01
7.933788E+01
7.511210E+01
7.209087E+01
7.084289E+01
6.522067E+01
6.386738E+01
6.504489E+01
6.380211E+01
6.134053E+01
6.276365E+01
6.060882E+01
6.266973E+01
6.166756E+01
5.977224E+01
6.798490E+01
6.319722E+01
5.965528E+01
6.586942E+01
7.127774E+01
5.973995E+01
5.795659E+01
5.233316E+01
5.514773E+01
4.579559E+01
-1.257374E-01
2.866165E+01
-2.277972E+01
-8.281206E+01
-3.776501E+01
1.482264E+01
-1.482273E+00
3.275713E+02
-1.978057E+01
-6.589561E+01
-2.330514E+02
-3.386255E+01
-1.786076E+01
-2.370975E+01
-1.827975E+02
-2.126593E+03
1.987363E+01
1.892850E+01
7.705382E+01
6.526442E+01
7.674044E+01
7.666829E+01
9.486329E+01
-6.588872E+01
6.913035E+01
7.244538E+01
-1.374276E+02
8.190192E+01
9.446977E+01
9.365122E+01
8.581132E+01
7.847108E+01
7.519447E+01
7.009183E+01
7.377720E+01
7.099955E+01
6.818844E+01
6.787175E+01
6.714568E+01
5.922981E+01
6.709847E+01
6.418606E+01
6.518047E+01
7.155944E+01
6.893594E+01
7.925709E+01
8.417504E+01
8.617585E+01
8.806563E+01
8.886066E+01
8.934031E+01
8.957620E+01
8.872810E+01
8.878488E+01
8.920500E+01
8.917804E+01
8.890512E+01
8.883239E+01
8.887561E+01
8.895518E+01
8.923728E+01
8.887759E+01
8.884905E+01
8.897863E+01
8.911422E+01
8.922838E+01
8.913219E+01
8.904791E+01
8.926500E+01
8.906928E+01
8.933554E+01
8.922989E+01
8.922510E+01
8.927625E+01
8.906350E+01
8.898725E+01
8.937846E+01
8.879788E+01
8.934760E+01
8.912211E+01
8.910837E+01
8.935711E+01
8.912495E+01
8.907641E+01
8.908096E+01
8.909207E+01
8.901052E+01
8.904541E+01
8.907608E+01
8.866907E+01
8.904631E+01
8.890663E+01
8.901770E+01
8.904800E+01
8.902838E+01
8.886243E+01
8.886188E+01
8.866667E+01
8.892946E+01
8.883806E+01
8.874599E+01
8.878231E+01
8.879961E+01
8.869633E+01
8.862078E+01
8.889081E+01
8.867826E+01
8.874467E+01
8.887378E+01
8.887129E+01
8.876113E+01
8.880740E+01
8.871534E+01
8.880799E+01
8.876084E+01
8.881259E+01
8.879359E+01
8.884450E+01
8.886821E+01
8.904047E+01
8.893800E+01
8.897431E+01
8.910357E+01
8.897810E+01
8.908245E+01
8.921228E+01
8.932496E+01
8.935567E+01
8.928006E+01
8.939949E+01
8.928401E+01
8.918122E+01
8.939777E+01
8.953481E+01
8.951129E+01
8.930667E+01
8.925553E+01
8.948853E+01
8.937682E+01
8.929828E+01
8.944463E+01
8.932600E+01
8.938010E+01
8.945398E+01
8.925740E+01
8.934288E+01
8.939231E+01
8.928862E+01
8.916492E+01
8.923528E+01
8.920515E+01
8.914675E+01
8.917764E+01
8.921178E+01
8.917342E+01
8.901980E+01
8.895621E+01
8.904496E+01
8.877061E+01
8.893608E+01
8.860078E+01
8.881474E+01
8.862124E+01
8.858093E+01
8.837596E+01
8.867262E+01
8.870165E+01
8.872389E+01
8.860652E+01
8.871463E+01
8.899018E+01
8.828083E+01
8.789575E+01
8.716640E+01
8.602644E+01
8.430363E+01
8.182406E+01
7.635623E+01
7.308227E+01
7.088235E+01
6.959884E+01
6.944534E+01
6.239676E+01
6.479659E+01
6.288286E+01
6.072610E+01
6.303384E+01
6.022439E+01
6.561827E+01
6.462869E+01
6.396794E+01
6.495074E+01
6.391179E+01
6.969335E+01
5.977879E+01
7.442655E+01
5.602656E+01
4.722112E+01
3.204381E+01
8.276795E+01
1.131811E+01
4.700269E+01
5.454269E+01
6.804041E+01
-1.133946E+03
-2.544039E+02
1.905884E+01
1.925901E+00
-9.279052E+00
-2.829159E+00
-4.072156E+01
-1.879387E+01
2.088046E+01
2.071485E+01
5.639608E+01
-3.166273E+01
3.560938E+01
1.066887E+01
1.379089E+01
8.433240E+01
6.858463E+01
-5.407479E+00
-3.434333E+00
-2.016058E+01
-5.724463E+01
4.625142E+00
2.067743E+00
-5.924234E+00
5.792282E+01
-8.949245E+00
8.864642E+01
7.885344E+01
7.306903E+01
7.456590E+01
6.551050E+01
6.839240E+01
6.911350E+01
6.571337E+01
6.869080E+01
6.908231E+01
6.417198E+01
7.048700E+01
6.955401E+01
7.027788E+01
7.183776E+01
7.415839E+01
7.924853E+01
8.520513E+01
8.684614E+01
8.758789E+01
8.810190E+01
8.890753E+01
8.889488E+01
8.883181E+01
8.884737E+01
8.925044E+01
8.887417E+01
8.859255E+01
8.888684E+01
8.881987E+01
8.909518E+01
8.918073E+01
8.911067E+01
8.870375E+01
8.908885E+01
8.924272E+01
8.952367E+01
8.939248E+01
8.924566E+01
8.938464E+01
8.930754E+01
8.920904E+01
8.942716E+01
8.942642E+01
8.931911E+01
8.924732E+01
8.930919E+01
8.943453E+01
8.910660E+01
8.921024E+01
8.914639E+01
8.908199E+01
8.925526E+01
8.927418E+01
8.909597E+01
8.912409E+01
8.922232E+01
8.922515E+01
8.915770E+01
8.917333E+01
8.887864E+01
8.889973E+01
8.908078E+01
8.902268E+01
8.905059E+01
8.894677E+01
8.884234E+01
8.877666E+01
8.872290E+01
8.889539E+01
8.888709E+01
8.888044E+01
8.891442E+01
8.888893E+01
8.893085E+01
8.880411E+01
8.888668E+01
8.883244E+01
8.879583E+01
8.867129E+01
8.869654E+01
8.886324E+01
8.887591E+01
8.887497E+01
8.883888E+01
8.888236E+01
8.881188E+01
8.891520E+01
8.881735E+01
8.898803E+01
8.910857E+01
8.889727E+01
8.894307E+01
8.910729E+01
8.920307E+01
8.907214E+01
8.924869E+01
8.919970E+01
8.923151E+01
8.910737E+01
8.910254E+01
8.925742E+01
8.929541E+01
8.923310E+01
8.936896E+01
8.939149E+01
8.944138E+01
8.935632E+01
8.938671E+01
8.943134E+01
8.937163E+01
8.937136E+01
8.938491E+01
8.941150E+01
8.941998E+01
8.940057E+01
8.941096E+01
8.934929E+01
8.927237E+01
8.922444E+01
8.920419E+01
8.927388E+01
8.930750E+01
8.918354E+01
8.920585E+01
8.920520E+01
8.912306E+01
8.899600E+01
8.897336E+01
8.920009E+01
8.902386E+01
8.889073E+01
8.872522E+01
8.868957E+01
8.864005E+01
8.844005E+01
8.838982E+01
8.839652E+01
8.824497E+01
8.837570E+01
8.866582E+01
8.910199E+01
8.837036E+01
8.798539E+01
8.717085E+01
8.555732E+01
8.379047E+01
8.080400E+01
7.578661E+01
7.381475E+01
7.267474E+01
7.091764E+01
6.750870E+01
6.312336E+01
6.712107E+01
6.528358E+01
6.430764E+01
6.661955E+01
6.924370E+01
7.002728E+01
7.487042E+01
6.944241E+01
6.799076E+01
7.105410E+01
7.561091E+01
5.610091E+01
6.196366E+01
3.005873E+01
3.122513E+01
1.100084E+01
3.062136E+01
4.735416E+01
6.485606E+01
5.807852E+01
6.865162E+01
4.044058E+01
-8.317850E+00
6.869069E+01
8.098630E+01
6.960948E+00
3.560924E+01
1.606661E+01
-1.084234E+01
6.029499E+00
-9.069412E+01
-1.480703E+01
5.024556E+00
-7.976303E+01
7.487431E+02
3.467833E+02
7.172200E+01
6.912130E+01
6.224237E+01
5.605216E+01
8.065755E+01
-3.361179E+01
8.130895E+01
5.849968E+01
1.066795E+02
1.913167E+01
1.682980E+01
8.112383E+01
7.228678E+01
7.402215E+01
7.398972E+01
6.752600E+01
7.025543E+01
6.695056E+01
6.888909E+01
7.036692E+01
6.731581E+01
6.556616E+01
7.166207E+01
7.254798E+01
7.321610E+01
7.698773E+01
7.989719E+01
7.287585E+01
8.446528E+01
8.685498E+01
8.802615E+01
8.880625E+01
8.902184E+01
8.921343E+01
8.913044E+01
8.906981E+01
8.929339E+01
8.878775E+01
8.860985E+01
8.868607E+01
8.900439E+01
8.939039E+01
8.921201E+01
8.925996E+01
8.898111E+01
8.904931E+01
8.898757E+01
8.895170E+01
8.917378E+01
8.937116E+01
8.919225E+01
8.939912E+01
8.917051E+01
8.925314E+01
8.919217E+01
8.918884E+01
8.940514E+01
8.937689E+01
8.943158E+01
8.932635E+01
8.913751E+01
8.924008E+01
8.921709E+01
8.940250E+01
8.915700E+01
8.949602E+01
8.908888E+01
8.918341E+01
8.921253E+01
8.906117E+01
8.900618E+01
8.901741E+01
8.905842E+01
8.910850E+01
8.891500E+01
8.894790E+01
8.890574E+01
8.894655E+01
8.894704E+01
8.892533E+01
8.903112E+01
8.879450E+01
8.862999E+01
8.887411E+01
8.872193E+01
8.889403E+01
8.874312E+01
8.875899E+01
8.867087E+01
8.876053E+01
8.879412E+01
8.884065E+01
8.886547E+01
8.877779E+01
8.881018E+01
8.877595E+01
8.898229E+01
8.894188E+01
8.897719E+01
8.904506E+01
8.904967E+01
8.890569E+01
8.900525E+01
8.904377E+01
8.907392E+01
8.908597E+01
8.916097E+01
8.915691E+01
8.914158E+01
8.914967E+01
8.907618E+01
8.912668E+01
8.916104E+01
8.934564E+01
8.938100E+01
8.934350E+01
8.932670E+01
8.933711E+01
8.941541E+01
8.934223E+01
8.930767E+01
8.930950E+01
8.932535E+01
8.946627E+01
8.931099E+01
8.926723E+01
8.933438E+01
8.936935E+01
8.933613E+01
8.920783E+01
8.920557E+01
8.924706E+01
8.910513E+01
8.919088E+01
8.916254E+01
8.902940E+01
8.907823E+01
8.889546E+01
8.925636E+01
8.893293E+01
8.904012E+01
8.861311E+01
8.862348E+01
8.833243E+01
8.866488E+01
8.822877E+01
8.844188E+01
8.872634E+01
8.880408E+01
8.855479E+01
8.810639E+01
8.849280E+01
8.857490E+01
8.897204E+01
8.782356E+01
8.757159E+01
8.571590E+01
8.400441E+01
7.975779E+01
7.816427E+01
7.686044E+01
7.226821E+01
6.925619E+01
6.759922E+01
6.471063E+01
6.674449E+01
6.735918E+01
7.022410E+01
7.392815E+01
7.364523E+01
6.819138E+01
7.575957E+01
7.340987E+01
7.072424E+01
7.029024E+01
7.573807E+01
7.031270E+01
7.068137E+01
5.404366E+01
6.335549E+01
-3.141834E+01
8.173260E+01
1.435603E+02
1.025950E+02
3.321848E+01
4.691431E+01
4.972981E+01
-5.970461E+01
-7.069914E+02
-2.810473E+01
2.280494E+01
-7.618201E+01
-4.817324E+00
-4.501241E+01
-5.098622E+01
-1.366819E+02
-4.614318E+01
-8.052088E+01
-1.116822E+02
-1.438579E+02
5.622649E+00
5.468825E+01
4.948437E+01
6.324744E+01
5.737973E+01
8.453687E+01
-8.085967E+01
3.851449E+01
6.670591E+01
-1.148368E+01
-9.640850E+02
1.205541E+02
8.139433E+01
7.557511E+01
7.779414E+01
8.017922E+01
6.620333E+01
6.974287E+01
6.970334E+01
6.744869E+01
6.960887E+01
7.005454E+01
6.657284E+01
7.286487E+01
7.262828E+01
7.389708E+01
7.692170E+01
8.026070E+01
7.382431E+01
8.326029E+01
8.700378E+01
8.782451E+01
8.894077E+01
8.835136E+01
8.867079E+01
8.880355E+01
8.882531E+01
8.916635E+01
8.866932E+01
8.882362E+01
8.850488E+01
8.890018E+01
8.913850E+01
8.902358E+01
8.876960E+01
8.900019E+01
8.914510E+01
8.913539E+01
8.893287E+01
8.912957E+01
8.916236E+01
8.922123E+01
8.904214E+01
8.921225E+01
8.934319E+01
8.930062E+01
8.920958E+01
8.917772E+01
8.937283E+01
8.936843E+01
8.938577E+01
8.925198E+01
8.937983E+01
8.935740E+01
8.947596E+01
8.927993E+01
8.932160E+01
8.900127E+01
8.912885E+01
8.923360E+01
8.924343E+01
8.899525E+01
8.909368E+01
8.916712E+01
8.909801E+01
8.893436E+01
8.896678E+01
8.896439E+01
8.913922E+01
8.887788E+01
8.879649E+01
8.883508E+01
8.878812E+01
8.886585E+01
8.890013E+01
8.899409E+01
8.873072E+01
8.884341E+01
8.876130E+01
8.871681E+01
8.869090E+01
8.866774E+01
8.882887E+01
8.894937E+01
8.886296E+01
8.878916E+01
8.874665E+01
8.883605E+01
8.897776E+01
8.884998E+01
8.907684E+01
8.894586E+01
8.899376E+01
8.902580E+01
8.901842E+01
8.890711E+01
8.898904E+01
8.906920E+01
8.904436E+01
8.919420E+01
8.925546E+01
8.910002E+01
8.926125E+01
8.930122E+01
8.941217E+01
8.949436E+01
8.939208E+01
8.934852E+01
8.931807E+01
8.941106E+01
8.942591E+01
8.930952E+01
8.944351E+01
8.936360E+01
8.937808E+01
8.944580E+01
8.946694E+01
8.935097E+01
8.923260E+01
8.932070E+01
8.936081E+01
8.928212E+01
8.925093E+01
8.925985E+01
8.911526E+01
8.909729E+01
8.905132E+01
8.907493E+01
8.912360E+01
8.904103E+01
8.914405E+01
8.881685E+01
8.863412E+01
8.879462E+01
8.896031E+01
8.917567E+01
8.867591E+01
8.872649E+01
8.898385E+01
8.889907E+01
8.930805E+01
8.859612E+01
8.789275E+01
8.827964E+01
8.853792E+01
8.779609E+01
8.726703E+01
8.607144E+01
8.427045E+01
8.105293E+01
7.919824E+01
7.598592E+01
7.161674E+01
6.980480E+01
6.668128E+01
6.351294E+01
6.533243E+01
6.548130E+01
6.697661E+01
7.171151E+01
7.141882E+01
7.129788E+01
7.264335E+01
7.311672E+01
6.845796E+01
6.796702E+01
6.535929E+01
6.924047E+01
6.109127E+01
4.601197E+01
6.012087E+01
-3.101729E+01
6.401674E+00
3.911155E+00
-8.530117E-01
3.043769E+01
2.225341E+01
5.335068E+01
-1.994933E+02
-3.927991E+02
-6.170042E+02
-2.547121E+02
-8.227439E+01
-1.923174E+02
-1.179430E+02
1.666275E+02
-2.429900E+01
5.689352E+01
6.387264E+01
3.530858E+01
-2.417840E+02
-3.322755E+02
7.022189E+01
7.022784E+01
6.580285E+01
6.512145E+01
7.591418E+01
1.179469E+02
5.166407E-01
4.736360E+01
-1.337672E+02
1.477807E+02
4.641790E+00
6.907530E+01
7.669340E+01
7.380062E+01
7.330269E+01
6.944524E+01
6.861997E+01
6.736084E+01
6.610853E+01
6.851175E+01
6.990123E+01
6.418072E+01
7.248071E+01
7.265555E+01
7.472005E+01
7.753313E+01
8.049380E+01
7.969416E+01
8.068814E+01
8.618182E+01
8.724947E+01
8.837715E+01
8.833452E+01
8.875357E+01
8.864792E+01
8.892757E+01
8.920151E+01
8.866791E+01
8.893554E+01
8.872115E+01
8.895748E+01
8.883907E+01
8.915669E+01
8.888464E+01
8.909176E+01
8.938557E+01
8.906450E+01
8.916028E+01
8.925547E+01
8.934115E+01
8.919969E+01
8.925838E+01
8.927047E+01
8.935832E+01
8.920064E+01
8.927492E+01
8.925330E+01
8.935757E+01
8.934201E+01
8.948134E+01
8.954183E+01
8.940980E+01
8.927774E+01
8.933297E+01
8.945161E+01
8.928550E+01
8.915549E+01
8.920294E+01
8.916264E+01
8.906987E+01
8.895636E+01
8.902267E+01
8.906752E+01
8.901341E+01
8.901024E+01
8.901503E+01
8.896784E+01
8.903272E+01
8.882955E+01
8.885624E+01
8.885529E+01
8.889916E+01
8.891813E+01
8.883315E+01
8.880130E+01
8.870375E+01
8.873700E+01
8.875659E+01
8.875870E+01
8.882385E+01
8.865472E+01
8.866135E+01
8.888976E+01
8.884406E+01
8.892926E+01
8.883279E+01
8.878418E+01
8.878145E+01
8.886215E+01
8.876945E+01
8.899047E+01
8.902745E+01
8.905559E+01
8.905597E+01
8.867951E+01
8.906252E+01
8.917814E+01
8.908204E+01
8.925647E+01
8.928710E+01
8.914826E+01
8.915400E+01
8.924741E+01
8.937759E+01
8.932889E+01
8.941776E+01
8.924755E+01
8.931965E+01
8.935785E+01
8.925097E+01
8.923425E+01
8.925080E+01
8.933751E+01
8.925610E+01
8.947728E+01
8.931885E+01
8.925502E+01
8.930217E+01
8.945610E+01
8.932311E+01
8.930297E+01
8.917383E+01
8.913405E+01
8.928182E+01
8.915543E+01
8.903795E+01
8.923962E+01
8.928527E+01
8.911507E+01
8.916955E+01
8.905358E+01
8.895332E+01
8.884602E+01
8.912483E+01
8.894281E+01
8.870870E+01
8.833837E+01
8.930167E+01
8.859503E+01
8.883145E+01
8.903939E+01
8.881824E+01
8.850802E+01
8.845244E+01
8.828464E+01
8.746875E+01
8.635376E+01
8.433174E+01
8.199644E+01
7.927608E+01
7.595827E+01
7.364623E+01
7.285897E+01
6.954390E+01
6.915023E+01
6.746879E+01
6.810427E+01
6.822909E+01
7.192043E+01
7.193360E+01
7.506068E+01
7.959321E+01
7.665509E+01
7.243163E+01
7.090524E+01
7.075572E+01
6.414930E+01
2.066429E+01
4.086792E+01
5.738909E+01
4.920713E+01
-1.711390E+01
3.525145E+01
4.283317E+01
1.197372E+01
7.123001E+01
-1.655321E+01
-9.507585E+01
-9.758477E+01
-1.951342E+01
1.113263E+01
2.107547E+00
-2.931057E+01
5.587313E+00
-2.192839E+00
2.996566E+01
4.992513E+01
5.251847E+01
5.098299E+01
-2.428067E+01
-4.317264E+01
5.821271E+01
6.418752E+01
4.948581E+01
4.020267E+01
6.035966E+01
-6.812954E+00
1.189195E+02
8.501960E+01
-2.568558E+01
6.806971E+01
8.634909E+01
7.744159E+01
7.937056E+01
6.938811E+01
7.272483E+01
6.732713E+01
6.983948E+01
6.374406E+01
6.844651E+01
7.419846E+01
6.961193E+01
6.834347E+01
7.087523E+01
7.300052E+01
7.493622E+01
7.722107E+01
8.019950E+01
7.651699E+01
8.099066E+01
8.681003E+01
8.746556E+01
8.826713E+01
8.854591E+01
8.895647E+01
8.857562E+01
8.900508E+01
8.903821E+01
8.872160E+01
8.889543E+01
8.854823E+01
8.885679E+01
8.881460E+01
8.931072E+01
8.926495E+01
8.926926E+01
8.903528E+01
8.893053E+01
8.882738E+01
8.923259E+01
8.941828E+01
8.913086E+01
8.917127E+01
8.926191E+01
8.926793E+01
8.928794E+01
8.945497E+01
8.931269E+01
8.934245E+01
8.926549E+01
8.954462E+01
8.933794E+01
8.939620E+01
8.941121E+01
8.927140E+01
8.922869E+01
8.933676E+01
8.916353E+01
8.909789E+01
8.915635E+01
8.899680E+01
8.901541E+01
8.906845E+01
8.895920E+01
8.897601E+01
8.882343E+01
8.899269E+01
8.892958E+01
8.892909E+01
8.896978E+01
8.898283E+01
8.910955E+01
8.891919E+01
8.892963E+01
8.879615E+01
8.874544E+01
8.870897E+01
8.869370E+01
8.888091E+01
8.859742E+01
8.884061E+01
8.882371E+01
8.860706E+01
8.877191E+01
8.883853E+01
8.887660E+01
8.885778E+01
8.885513E+01
8.867764E+01
8.884062E+01
8.889150E+01
8.899675E+01
8.890783E+01
8.900493E+01
8.925875E+01
8.908064E+01
8.908883E+01
8.897316E+01
8.909548E+01
8.930488E+01
8.924482E+01
8.918394E+01
8.906465E+01
8.935318E+01
8.932573E+01
8.928442E+01
8.943532E+01
8.931357E+01
8.924275E+01
8.952261E+01
8.934127E+01
8.926833E+01
8.943163E+01
8.934559E+01
8.929612E+01
8.935420E+01
8.928659E+01
8.914387E+01
8.930090E+01
8.911104E+01
8.922352E+01
8.950782E+01
8.932468E+01
8.910509E+01
8.922692E+01
8.912635E+01
8.915677E+01
8.922618E+01
8.932814E+01
8.907674E+01
8.878620E+01
8.897158E+01
8.896850E+01
8.901644E+01
8.898839E+01
8.874949E+01
8.897817E+01
8.836974E+01
8.878803E+01
8.836243E+01
8.863703E+01
8.903409E+01
8.886081E+01
8.860650E+01
8.867598E+01
8.857013E+01
8.733880E+01
8.605533E+01
8.424287E+01
8.225038E+01
7.897113E+01
7.584971E+01
7.281123E+01
7.157919E+01
6.886005E+01
6.638922E+01
6.584597E+01
6.573591E+01
6.437078E+01
6.664627E+01
7.317072E+01
6.563366E+01
7.346322E+01
6.932589E+01
7.011334E+01
7.341363E+01
7.193961E+01
6.670793E+01
6.136631E+01
5.713927E+01
-6.940280E-01
1.075114E+01
8.991969E+00
7.769551E+01
6.359874E+01
5.063010E+01
1.400806E+01
-1.287146E+01
1.648494E+01
4.230049E+01
3.787799E+01
2.916211E+01
4.564813E+01
5.595629E+01
5.836873E+01
6.017423E+01
6.069056E+01
5.594608E+01
4.049156E+01
3.615332E+01
5.721556E+02
-5.050137E+02
5.592568E+01
5.758357E+01
6.025255E+01
7.402197E+01
5.072472E+01
7.822437E+01
4.617228E+01
4.539468E+01
-5.215753E+01
-9.750393E-01
8.125319E+01
6.911387E+01
6.842913E+01
6.878690E+01
6.552226E+01
6.113518E+01
6.750752E+01
6.414797E+01
6.608910E+01
6.922470E+01
6.538097E+01
6.100977E+01
6.851754E+01
7.266700E+01
7.182884E+01
7.583791E+01
7.918679E+01
7.720143E+01
8.388538E+01
8.829354E+01
8.783256E+01
8.835769E+01
8.952544E+01
8.911427E+01
8.877285E+01
8.901264E+01
8.894605E+01
8.922833E+01
8.929814E+01
8.895151E+01
8.883344E+01
8.897932E+01
8.893416E+01
8.917487E+01
8.909399E+01
8.897782E+01
8.913082E+01
8.919022E+01
8.924874E+01
8.920610E+01
8.922343E+01
8.919928E+01
8.920879E+01
8.916298E+01
8.931879E+01
8.927663E+01
8.936388E+01
8.940517E+01
8.926525E+01
8.932338E+01
8.909398E+01
8.925574E+01
8.930045E+01
8.927227E+01
8.912220E+01
8.921478E+01
8.912493E+01
8.913313E+01
8.904086E+01
8.903311E+01
8.913122E+01
8.916427E+01
8.910389E+01
8.897945E+01
8.892576E+01
8.911688E+01
8.898921E+01
8.890553E+01
8.880354E+01
8.867422E+01
8.886657E+01
8.880194E+01
8.880495E+01
8.886653E+01
8.878525E+01
8.869052E+01
8.882649E+01
8.878000E+01
8.867949E+01
8.881476E+01
8.885326E+01
8.865051E+01
8.890753E+01
8.893241E+01
8.881089E+01
8.879382E+01
8.892158E+01
8.897852E+01
8.895855E+01
8.888791E+01
8.890762E+01
8.886292E+01
8.891596E+01
8.908022E+01
8.908985E+01
8.904653E+01
8.913852E+01
8.907456E+01
8.921075E+01
8.920825E+01
8.917203E+01
8.923562E+01
8.942880E+01
8.932157E+01
8.924015E+01
8.930952E+01
8.917230E+01
8.917785E+01
8.945692E+01
8.936013E+01
8.933786E+01
8.933486E+01
8.941876E+01
8.936985E+01
8.943160E+01
8.951663E+01
8.925246E+01
8.925480E+01
8.926375E+01
8.923761E+01
8.937841E+01
8.923077E+01
8.923883E+01
8.928121E+01
8.934459E+01
8.903813E+01
8.906375E+01
8.934080E+01
8.908693E+01
8.896964E+01
8.890779E+01
8.895084E+01
8.902794E+01
8.913494E+01
8.871776E+01
8.852779E+01
8.904173E+01
8.914620E+01
8.904970E+01
8.817422E+01
8.855336E+01
8.840136E+01
8.898060E+01
8.842182E+01
8.864815E+01
8.768731E+01
8.609285E+01
8.447374E+01
8.080560E+01
7.827095E+01
7.514989E+01
7.307814E+01
7.169087E+01
7.139051E+01
6.683982E+01
6.346210E+01
6.535942E+01
6.874184E+01
6.836248E+01
7.001208E+01
6.719192E+01
7.508808E+01
6.409768E+01
7.017519E+01
7.031999E+01
7.269663E+01
7.327731E+01
1.270755E+02
6.392069E+01
7.840311E+01
3.683902E+01
6.208467E+01
5.524902E+01
1.000931E+01
4.380571E+01
2.100653E+01
4.352269E+01
3.079754E+01
3.434844E+01
4.540483E+01
3.495793E+01
-3.453809E+00
3.403314E+01
5.917249E+01
4.758906E+01
5.950000E+01
4.773305E+01
4.702555E+01
6.235346E+01
-9.806524E+01
-5.121569E+01
7.567605E+01
6.643256E+01
7.781214E+01
8.810462E+01
6.771657E+01
2.854139E+02
1.176432E+02
4.739943E+01
4.838888E+01
-1.096760E+01
7.171905E+01
7.959323E+01
7.441482E+01
6.424643E+01
6.570107E+01
6.399147E+01
6.343128E+01
6.619986E+01
6.767101E+01
6.689787E+01
6.566823E+01
6.369086E+01
7.034098E+01
7.161507E+01
7.264814E+01
7.678742E+01
7.765292E+01
7.547896E+01
8.456003E+01
8.679110E+01
8.853497E+01
8.889820E+01
8.932167E+01
8.900315E+01
8.733626E+01
8.894000E+01
8.897981E+01
8.909502E+01
8.907784E+01
8.856393E+01
8.855512E+01
8.903950E+01
8.892489E+01
8.902111E+01
8.918254E+01
8.910907E+01
8.910015E+01
8.921567E+01
8.925625E+01
8.922485E+01
8.892883E+01
8.938557E+01
8.940171E+01
8.934050E+01
8.930734E+01
8.915089E+01
8.926711E+01
8.920279E+01
8.916004E+01
8.913418E+01
8.938308E+01
8.925290E+01
8.907217E+01
8.917892E+01
8.915605E+01
8.913458E+01
8.915883E+01
8.892748E+01
8.907358E+01
8.912337E+01
8.916424E+01
8.924094E+01
8.911532E+01
8.896038E+01
8.903649E+01
8.906650E+01
8.897966E+01
8.889028E+01
8.891637E+01
8.885166E+01
8.882467E+01
8.878371E+01
8.883063E+01
8.874355E+01
8.878761E+01
8.875054E+01
8.872929E+01
8.873416E+01
8.878914E+01
8.888756E+01
8.890652E+01
8.871230E+01
8.886637E+01
8.884866E+01
8.890266E+01
8.885666E+01
8.875561E+01
8.876355E+01
8.889159E+01
8.888514E+01
8.883186E+01
8.902198E+01
8.899535E+01
8.910665E+01
8.898206E+01
8.903848E+01
8.908360E+01
8.918202E+01
8.919536E+01
8.912326E+01
8.929433E+01
8.922918E+01
8.921765E+01
8.937874E+01
8.927643E+01
8.925988E+01
8.917566E+01
8.918092E+01
8.935961E+01
8.933211E+01
8.947020E+01
8.943963E+01
8.954966E+01
8.942137E+01
8.937235E+01
8.927978E+01
8.942171E+01
8.934257E+01
8.927050E+01
8.915743E+01
8.914040E+01
8.936450E+01
8.925914E+01
8.934077E+01
8.914539E+01
8.907855E+01
8.877665E+01
8.907751E+01
8.919133E+01
8.904733E+01
8.895520E+01
8.920417E+01
8.876773E+01
8.872863E+01
8.858313E+01
8.864984E+01
8.876653E+01
8.874109E+01
8.858543E+01
8.865552E+01
8.914477E+01
8.836744E+01
8.881167E+01
8.838885E+01
8.819716E+01
8.754055E+01
8.670108E+01
8.508976E+01
8.165779E+01
8.015167E+01
7.766019E+01
7.535595E+01
7.382526E+01
7.377299E+01
7.000165E+01
6.930285E+01
7.053059E+01
6.875011E+01
7.058274E+01
7.005213E+01
7.403668E+01
7.476840E+01
7.267206E+01
6.917056E+01
7.234107E+01
7.135935E+01
7.081564E+01
7.009819E+01
4.260629E+01
6.235595E+01
6.836054E+01
5.616315E+01
4.654446E+01
4.500585E+01
6.728454E+01
3.946475E+01
6.254471E+01
6.066759E+01
5.935676E+01
5.033995E+01
1.287049E+01
-9.885865E+00
-1.160515E+01
5.220420E+01
-1.444043E+01
4.902294E+01
2.421970E+01
3.584403E+01
7.205920E+01
5.509619E+01
6.171888E+01
7.109909E+01
6.221235E+01
7.761155E+01
6.784730E+01
7.588533E+01
7.400880E+01
1.948880E+02
2.847988E+01
3.060047E+02
-1.309553E+01
7.860825E+01
8.152627E+01
6.940491E+01
6.458032E+01
6.124494E+01
6.143175E+01
6.938662E+01
6.691343E+01
6.866603E+01
6.811491E+01
6.855375E+01
6.443906E+01
6.996599E+01
7.025940E+01
7.371980E+01
7.664436E+01
7.368076E+01
8.145520E+01
8.589453E+01
8.822149E+01
8.751643E+01
8.918663E+01
8.946364E+01
8.964097E+01
8.783340E+01
8.866588E+01
8.895385E+01
8.906202E+01
8.936318E+01
8.883440E+01
8.886619E+01
8.887594E+01
8.892113E+01
8.905752E+01
8.889640E+01
8.880196E+01
8.903807E+01
8.906881E+01
8.929660E+01
8.896091E+01
8.909251E+01
8.940119E+01
8.910937E+01
8.907891E+01
8.913223E+01
8.902581E+01
8.919748E+01
8.931321E+01
8.925154E+01
8.934345E+01
8.934657E+01
8.916396E+01
8.907729E+01
8.918974E+01
8.913823E+01
8.909846E+01
8.923735E+01
8.908084E+01
8.917978E+01
8.918103E+01
8.914514E+01
8.953572E+01
8.892967E+01
8.877692E+01
8.883916E+01
8.901879E+01
8.910525E+01
8.886356E+01
8.890492E+01
8.869902E+01
8.871756E+01
8.873648E+01
8.880583E+01
8.883892E+01
8.890249E+01
8.891032E+01
8.879101E+01
8.866124E+01
8.876974E+01
8.885613E+01
8.883304E+01
8.878831E+01
8.881762E+01
8.873735E+01
8.877023E+01
8.878225E+01
8.878262E+01
8.877954E+01
8.877922E+01
8.882648E+01
8.880603E+01
8.901068E+01
8.907176E+01
8.900772E+01
8.888071E+01
8.905654E+01
8.907951E+01
8.918861E+01
8.924678E+01
8.916284E+01
8.911770E+01
8.923552E+01
8.926507E+01
8.937827E+01
8.942190E+01
8.933316E+01
8.923344E+01
8.932836E+01
8.939831E+01
8.930310E+01
8.942523E+01
8.936621E+01
8.947149E+01
8.926260E+01
8.908885E+01
8.935561E+01
8.937022E+01
8.933777E+01
8.932880E+01
8.931852E+01
8.916692E+01
8.935553E+01
8.921868E+01
8.925657E+01
8.917168E+01
8.910390E+01
8.901703E+01
8.889980E+01
8.913607E+01
8.880527E+01
8.889509E+01
8.876866E+01
8.877148E+01
8.872060E+01
8.842328E+01
8.839515E+01
8.883260E+01
8.886631E+01
8.890788E+01
8.863526E+01
8.886627E+01
8.856849E+01
8.852164E+01
8.887417E+01
8.831703E+01
8.797960E+01
8.626940E+01
8.471332E+01
8.215922E+01
8.048521E+01
7.784417E+01
7.714635E+01
7.636360E+01
7.653115E+01
7.318695E+01
7.482867E+01
7.321637E+01
7.265174E+01
7.375924E+01
7.286958E+01
7.410683E+01
6.924576E+01
7.575559E+01
7.329352E+01
7.004543E+01
6.808524E+01
6.260518E+01
6.203114E+01
5.865630E+01
5.390217E+01
5.678325E+01
6.191063E+01
6.081570E+01
3.405450E+01
4.795912E+01
5.678321E+01
4.879280E+01
3.617718E+01
6.182337E+01
-9.984870E+00
-4.664633E+01
2.593907E+01
3.103618E+01
6.328928E+01
4.192136E+01
8.636598E+01
6.014421E+01
6.243452E+01
2.825307E+01
-1.223707E+01
3.206592E+00
4.542244E+01
7.031254E+00
7.299193E+01
6.162418E+01
7.101868E+01
6.201342E+01
8.251773E+01
3.502445E+00
7.188871E+01
7.325552E+01
7.221144E+01
7.390857E+01
6.419357E+01
6.455915E+01
6.360437E+01
6.309935E+01
6.776859E+01
6.355930E+01
6.855544E+01
7.076328E+01
7.052170E+01
6.057797E+01
6.502200E+01
6.907427E+01
6.452872E+01
6.084689E+01
7.438830E+01
8.212543E+01
8.596527E+01
8.744472E+01
8.871847E+01
8.935497E+01
8.934016E+01
8.894724E+01
8.808701E+01
8.884024E+01
8.918179E+01
8.905551E+01
8.910958E+01
8.902026E+01
8.908294E+01
8.925758E+01
8.914795E+01
8.898330E+01
8.922039E+01
8.914026E+01
8.899486E+01
8.899108E+01
8.919532E+01
8.900168E+01
8.922569E+01
8.930841E+01
8.938374E+01
8.921308E+01
8.930955E+01
8.929298E+01
8.914696E+01
8.930187E+01
8.930164E+01
8.914915E+01
8.915102E+01
8.925317E+01
8.928600E+01
8.937950E+01
8.923869E+01
8.928602E+01
8.909373E+01
8.901478E+01
8.904693E+01
8.916877E+01
8.908496E+01
8.919827E+01
8.907946E+01
8.897154E+01
8.895780E+01
8.896590E+01
8.891563E+01
8.891712E+01
8.874313E+01
8.878935E+01
8.882429E+01
8.891321E+01
8.890189E+01
8.878953E+01
8.890889E+01
8.884139E+01
8.880594E+01
8.875109E+01
8.880647E+01
8.878028E+01
8.882502E+01
8.886778E+01
8.880265E+01
8.873230E+01
8.849320E+01
8.880915E+01
8.893884E+01
8.889777E+01
8.886217E+01
8.874302E+01
8.882267E+01
8.873885E+01
8.888614E+01
8.901188E+01
8.896078E+01
8.901044E+01
8.905310E+01
8.913317E+01
8.917550E+01
8.910566E+01
8.912137E+01
8.915312E+01
8.929603E+01
8.915827E+01
8.923688E+01
8.926681E+01
8.921694E+01
8.937647E+01
8.923830E+01
8.930059E+01
8.951712E+01
8.940523E+01
8.925483E+01
8.940914E+01
8.921880E+01
8.940923E+01
8.925678E+01
8.928770E+01
8.932839E+01
8.943985E+01
8.929208E+01
8.934419E+01
8.928649E+01
8.942370E+01
8.930798E+01
8.897922E+01
8.892276E+01
8.884353E+01
8.895772E+01
8.884422E+01
8.891998E+01
8.891882E+01
8.897943E+01
8.881603E+01
8.859899E+01
8.857893E+01
8.883079E+01
8.868110E+01
8.881582E+01
8.848042E+01
8.893779E+01
8.900333E+01
8.870976E+01
8.896315E+01
8.900609E+01
8.851462E+01
8.667183E+01
8.415902E+01
8.255680E+01
8.007193E+01
7.716109E+01
7.570119E+01
7.556147E+01
7.288206E+01
6.944583E+01
6.916081E+01
7.327393E+01
7.094229E+01
7.167789E+01
7.305509E+01
7.353274E+01
7.392247E+01
7.529919E+01
7.528667E+01
7.164549E+01
7.095623E+01
6.229854E+01
6.282935E+01
6.394945E+01
5.020616E+01
6.153457E+01
5.167009E+01
5.980886E+01
6.767845E+01
2.186513E+01
5.791410E+01
6.678916E+01
2.491856E+01
6.700367E+01
3.415694E+01
4.543089E+01
5.359389E+01
4.662415E+01
4.415543E+01
4.592065E+01
6.795964E+01
6.880591E+01
1.586624E+02
3.436622E+02
4.334892E+01
4.104829E+01
3.415558E+01
2.002862E+01
6.531311E+01
5.899947E+01
6.224316E+01
7.777047E+01
8.364666E+01
7.645667E+01
6.842354E+01
7.718864E+01
7.120169E+01
6.685094E+01
7.303636E+01
7.378019E+01
5.878652E+01
6.989796E+01
6.394820E+01
6.592619E+01
6.624971E+01
6.658958E+01
6.963933E+01
6.303387E+01
5.007527E+01
6.906726E+01
6.862629E+01
7.396122E+01
7.716447E+01
8.242065E+01
8.544670E+01
8.664335E+01
8.808712E+01
8.878282E+01
8.912595E+01
8.820061E+01
8.820284E+01
8.878128E+01
8.879082E+01
8.871227E+01
8.891238E+01
8.890574E+01
8.912486E+01
8.900479E+01
8.934947E+01
8.879428E+01
8.903254E+01
8.895785E+01
8.906254E+01
8.899190E+01
8.927206E+01
8.924650E+01
8.920514E+01
8.900888E+01
8.936135E+01
8.922822E+01
8.935656E+01
8.923853E+01
8.919246E+01
8.932886E+01
8.940661E+01
8.943053E+01
8.930240E+01
8.922845E+01
8.917552E+01
8.920230E+01
8.921119E+01
8.923608E+01
8.908991E+01
8.897869E+01
8.902828E+01
8.913064E+01
8.913623E+01
8.911473E+01
8.914361E+01
8.913839E+01
8.892582E+01
8.898740E+01
8.901503E+01
8.889464E+01
8.893689E+01
8.886808E+01
8.886543E+01
8.882401E+01
8.878575E+01
8.878670E+01
8.875041E+01
8.867276E+01
8.868278E+01
8.872297E+01
8.878698E+01
8.880176E+01
8.877543E+01
8.871272E+01
8.866868E+01
8.864378E+01
8.859235E+01
8.868133E+01
8.872831E+01
8.885015E+01
8.893336E+01
8.896972E+01
8.887231E+01
8.891939E+01
8.886918E+01
8.896657E+01
8.893327E+01
8.903971E+01
8.907772E+01
8.907835E+01
8.908424E+01
8.898953E+01
8.935944E+01
8.912474E+01
8.927702E+01
8.908827E+01
8.941057E+01
8.937009E+01
8.939314E+01
8.922635E+01
8.929652E+01
8.933182E+01
8.934160E+01
8.937396E+01
8.934932E+01
8.948579E+01
8.937821E+01
8.930236E+01
8.943006E+01
8.910997E+01
8.932799E+01
8.927002E+01
8.916405E+01
8.927252E+01
8.915915E+01
8.924206E+01
8.943290E+01
8.907792E+01
8.906821E+01
8.920736E+01
8.913694E+01
8.903606E+01
8.903670E+01
8.893292E+01
8.901562E+01
8.881455E+01
8.879899E+01
8.894143E+01
8.916669E+01
8.842270E+01
8.878859E+01
8.880849E+01
8.841803E+01
8.856236E+01
8.865803E+01
8.854889E+01
8.848042E+01
8.859101E+01
8.701426E+01
8.464535E+01
8.249888E+01
8.084320E+01
7.746230E+01
7.681821E+01
7.515294E+01
7.162201E+01
6.934315E+01
7.105410E+01
6.966911E+01
7.056962E+01
7.185193E+01
7.337420E+01
7.270700E+01
7.122704E+01
7.692232E+01
7.253119E+01
7.703197E+01
7.706838E+01
7.374628E+01
6.718911E+01
7.205806E+01
6.194567E+01
8.958514E+01
8.007232E+01
2.803993E+01
4.258680E+01
2.051039E+01
7.625448E+00
5.072965E+01
6.957768E+00
-1.941439E+02
-1.141012E+02
5.479034E+01
4.266969E+01
5.561180E+01
6.724028E+01
5.211068E+01
7.938375E+01
7.392504E+00
6.917622E+00
3.781973E+01
9.095688E+01
8.977827E+01
5.614558E+01
3.555200E+01
9.555376E+01
7.145551E+01
4.167542E+01
8.015486E+01
7.117686E+01
7.997502E+01
6.025158E+01
7.168856E+01
6.786637E+01
6.738065E+01
6.759608E+01
7.257876E+01
6.698340E+01
7.114414E+01
6.314357E+01
6.460924E+01
6.432519E+01
6.541639E+01
6.474915E+01
6.820807E+01
6.332829E+01
7.068888E+01
7.487962E+01
7.755486E+01
7.881885E+01
8.347797E+01
8.504507E+01
8.830366E+01
8.863492E+01
8.878848E+01
8.918940E+01
8.905322E+01
8.946476E+01
8.938482E+01
8.869639E+01
8.920262E+01
8.904055E+01
8.925755E+01
8.880906E+01
8.902530E+01
8.891120E+01
8.858628E+01
8.892776E+01
8.906647E+01
8.901605E+01
8.915562E+01
8.930305E+01
8.920211E+01
8.921929E+01
8.925905E+01
8.924032E+01
8.901510E+01
8.934793E+01
8.918928E+01
8.934993E+01
8.935890E+01
8.937515E+01
8.930722E+01
8.910006E+01
8.905078E+01
8.938598E+01
8.912365E+01
8.903727E+01
8.915530E+01
8.893991E+01
8.925797E+01
8.897399E+01
8.922385E+01
8.923300E+01
8.907244E+01
8.908618E+01
8.892469E+01
8.902166E+01
8.900067E+01
8.883385E+01
8.885306E+01
8.889225E+01
8.893581E+01
8.886077E+01
8.866835E+01
8.882266E+01
8.866168E+01
8.895006E+01
8.886099E+01
8.879813E+01
8.893558E+01
8.882971E+01
8.862641E+01
8.871985E+01
8.889938E+01
8.885185E+01
8.884906E+01
8.868079E+01
8.863626E+01
8.883296E+01
8.880942E+01
8.897259E+01
8.889788E+01
8.897236E+01
8.895122E+01
8.900246E+01
8.896582E+01
8.915016E+01
8.915102E+01
8.907237E+01
8.914431E+01
8.927954E+01
8.924727E+01
8.929418E+01
8.918463E+01
8.920649E+01
8.928674E+01
8.947248E+01
8.951375E+01
8.951200E+01
8.928518E+01
8.929348E+01
8.932609E+01
8.931414E+01
8.932446E+01
8.946750E+01
8.957521E+01
8.940830E+01
8.923187E+01
8.930673E+01
8.922458E+01
8.938072E+01
8.939572E+01
8.929309E+01
8.926244E+01
8.921945E+01
8.912281E+01
8.910393E+01
8.915005E+01
8.909252E+01
8.907449E+01
8.917004E+01
8.908971E+01
8.905039E+01
8.914258E+01
8.909595E+01
8.910821E+01
8.888101E+01
8.895668E+01
8.891845E+01
8.833511E+01
8.889704E+01
8.913242E+01
8.865012E+01
8.897116E+01
8.871708E+01
8.850041E+01
8.830481E+01
8.845810E+01
8.743918E+01
8.515752E+01
8.255140E+01
8.127141E+01
7.805862E+01
7.771922E+01
7.471193E+01
7.222740E+01
7.098049E+01
6.822775E+01
7.018695E+01
7.142645E+01
7.071716E+01
6.633482E+01
7.619543E+01
7.168474E+01
7.329277E+01
6.961495E+01
7.665139E+01
8.089835E+01
8.092442E+01
8.029168E+01
6.730814E+01
7.409067E+01
7.956228E+01
7.344515E+01
2.043405E+01
2.965135E+01
7.025709E+01
7.116139E+01
6.663080E+01
7.717521E+01
6.546717E+01
-2.033930E+01
3.945547E+01
5.442419E+01
4.374802E+01
6.135717E+01
2.494934E+01
8.042677E+01
1.951369E+01
2.737366E+01
-1.159281E+01
8.652562E+01
8.341568E+01
6.381455E+01
2.301576E+01
3.210166E+01
4.391997E+01
6.072552E+01
6.155550E+01
6.385204E+01
8.153917E+01
7.650786E+01
6.784077E+01
6.552310E+01
6.698656E+01
6.961180E+01
6.482848E+01
6.711452E+01
6.883681E+01
6.498277E+01
6.726127E+01
6.092433E+01
6.643076E+01
6.820655E+01
6.876469E+01
7.083260E+01
7.178836E+01
7.298451E+01
7.573240E+01
8.104482E+01
8.414437E+01
8.549532E+01
8.795599E+01
8.908113E+01
8.940073E+01
8.910521E+01
8.905526E+01
8.909837E+01
8.915008E+01
8.864146E+01
8.904362E+01
8.932417E+01
8.929951E+01
8.955569E+01
8.895771E+01
8.904305E+01
8.894144E+01
8.901229E+01
8.916297E+01
8.903986E+01
8.920085E+01
8.907601E+01
8.907075E+01
8.909185E+01
8.920407E+01
8.939405E+01
8.908737E+01
8.910602E+01
8.932227E+01
8.941239E+01
8.928255E+01
8.924970E+01
8.937186E+01
8.935462E+01
8.914657E+01
8.928557E+01
8.897524E+01
8.917186E+01
8.891137E+01
8.916909E+01
8.920382E+01
8.916043E+01
8.919985E+01
8.905708E+01
8.894620E+01
8.895754E+01
8.887191E+01
8.902116E+01
8.881661E+01
8.890384E+01
8.900495E+01
8.893517E+01
8.894879E+01
8.893914E+01
8.876942E+01
8.871747E+01
8.876319E+01
8.897645E+01
8.893448E+01
8.875091E+01
8.878262E+01
8.843775E+01
8.875549E+01
8.876604E+01
8.899712E+01
8.877593E+01
8.879030E+01
8.872759E+01
8.869562E+01
8.888717E+01
8.882317E+01
8.883328E+01
8.881153E+01
8.890851E+01
8.905205E+01
8.895606E+01
8.891449E+01
8.909143E+01
8.924463E+01
8.916415E+01
8.911399E+01
8.916436E+01
8.923141E+01
8.906849E+01
8.911832E+01
8.935750E+01
8.917562E+01
8.915214E+01
8.924819E+01
8.942720E+01
8.925642E+01
8.931732E+01
8.923092E+01
8.943231E+01
8.926215E+01
8.942759E+01
8.946504E+01
8.942870E+01
8.947015E+01
8.939080E+01
8.930625E+01
8.919978E+01
8.944749E+01
8.930066E+01
8.932199E+01
8.925498E+01
8.932303E+01
8.906482E+01
8.924929E+01
8.901938E+01
8.909097E+01
8.912398E+01
8.908683E+01
8.893176E+01
8.893348E+01
8.894482E+01
8.892020E+01
8.907671E+01
8.860905E+01
8.892641E+01
8.855262E+01
8.900744E+01
8.854797E+01
8.895943E+01
8.881075E+01
8.846387E+01
8.886401E+01
8.800745E+01
8.847911E+01
8.727791E+01
8.549434E+01
8.281433E+01
8.067866E+01
7.837940E+01
7.735204E+01
7.510230E+01
7.072650E+01
7.078845E+01
7.075349E+01
7.105893E+01
6.885281E+01
6.772748E+01
7.009400E+01
7.395089E+01
7.402908E+01
7.479170E+01
7.489447E+01
7.623034E+01
7.423724E+01
6.977205E+01
8.021900E+01
8.006903E+01
7.634290E+01
6.655541E+01
6.790171E+01
7.564263E+01
6.602164E+01
7.549240E+01
7.313881E+01
6.653827E+01
5.881375E+01
4.179489E+01
3.014481E+01
2.906727E+01
2.857006E+01
5.303898E+01
7.555126E+01
4.656409E+01
6.451968E+01
3.656894E+01
2.701067E+01
5.790990E+00
-1.385285E+03
-1.540212E+03
3.887828E+01
6.207617E+01
-1.269135E+02
6.700061E+01
6.680252E+01
6.851381E+01
8.051154E+01
8.631833E+01
7.270650E+01
5.909267E+01
6.285797E+01
7.055512E+01
7.142626E+01
6.048890E+01
6.553559E+01
6.475652E+01
6.576983E+01
6.539717E+01
6.592426E+01
6.721913E+01
6.949679E+01
6.820377E+01
6.963173E+01
7.078204E+01
7.279698E+01
7.553298E+01
8.019535E+01
8.207466E+01
8.516258E+01
8.657976E+01
8.841867E+01
8.878924E+01
8.906936E+01
8.917330E+01
8.872832E+01
8.902733E+01
8.883907E+01
8.945359E+01
8.873454E+01
8.894216E+01
8.926286E+01
8.906608E+01
8.920638E+01
8.920177E+01
8.912778E+01
8.922297E+01
8.910910E+01
8.908747E+01
8.925809E+01
8.914236E+01
8.919563E+01
8.927506E+01
8.956100E+01
8.926872E+01
8.928875E+01
8.932362E+01
8.952040E+01
8.921338E+01
8.934633E+01
8.948409E+01
8.936434E+01
8.927115E+01
8.934357E+01
8.914072E+01
8.915819E+01
8.920876E+01
8.933185E+01
8.906094E+01
8.903814E+01
8.902817E+01
8.898316E+01
8.900327E+01
8.902835E+01
8.897194E+01
8.896331E+01
8.878956E+01
8.890968E+01
8.887873E+01
8.874932E+01
8.900217E+01
8.903718E+01
8.877896E+01
8.871700E+01
8.870594E+01
8.872900E+01
8.865817E+01
8.862713E+01
8.876628E+01
8.877657E+01
8.890328E+01
8.875865E+01
8.878449E+01
8.876929E+01
8.861966E+01
8.858505E+01
8.873409E+01
8.889166E+01
8.884224E+01
8.883993E+01
8.890882E+01
8.886703E+01
8.877889E+01
8.903694E+01
8.903084E+01
8.908242E+01
8.905681E+01
8.919715E+01
8.919429E+01
8.898969E+01
8.910793E+01
8.916468E+01
8.910442E+01
8.909908E+01
8.917814E+01
8.904690E+01
8.928917E+01
8.934895E+01
8.930636E+01
8.931501E+01
8.929547E+01
8.931106E+01
8.940897E+01
8.930032E+01
8.921483E+01
8.939080E+01
8.935507E+01
8.943311E+01
8.930575E+01
8.935292E+01
8.935628E+01
8.931360E+01
8.912237E+01
8.892400E+01
8.930911E+01
8.901569E+01
8.946018E+01
8.901283E+01
8.909966E+01
8.880305E+01
8.898574E+01
8.902974E+01
8.892798E+01
8.880481E+01
8.931807E+01
8.904739E+01
8.828725E+01
8.896761E+01
8.886130E+01
8.866614E+01
8.813744E+01
8.863819E+01
8.889497E+01
8.938199E+01
8.863481E+01
8.873076E+01
8.818156E+01
8.763729E+01
8.602833E+01
8.213054E+01
8.082513E+01
7.944526E+01
7.540716E+01
7.423539E+01
7.357470E+01
7.323205E+01
6.716464E+01
7.431136E+01
6.625937E+01
6.229611E+01
7.346156E+01
7.096811E+01
7.353898E+01
6.848667E+01
6.539626E+01
7.428924E+01
6.325355E+01
6.964605E+01
7.755314E+01
7.631248E+01
5.424633E+01
9.409580E+01
6.334438E+01
6.549185E+01
6.372047E+01
7.551081E+01
6.582323E+01
7.333749E+01
6.050996E+01
5.408139E+01
5.291509E+01
6.067651E+01
6.075885E+01
4.742297E+01
1.803088E+01
5.626538E+01
6.968248E+01
4.780091E+01
5.631378E+01
4.450486E+01
-1.420617E+03
7.818266E+03
5.188008E+01
8.155373E+01
1.966221E+01
6.611252E+01
5.064978E+01
6.945733E+01
6.753069E+01
7.462828E+01
7.611275E+01
5.645085E+01
5.931516E+01
6.570281E+01
7.276382E+01
6.637856E+01
5.665909E+01
6.160775E+01
6.564911E+01
6.870002E+01
6.473539E+01
6.639215E+01
6.558290E+01
6.656850E+01
6.761662E+01
7.067880E+01
7.432089E+01
7.823436E+01
8.166178E+01
8.219290E+01
8.530475E+01
8.665792E+01
8.847851E+01
8.858979E+01
8.837910E+01
8.926006E+01
8.980178E+01
8.887288E+01
8.932973E+01
8.933686E+01
8.902104E+01
8.892851E+01
8.939684E+01
8.896005E+01
8.932338E+01
8.909159E+01
8.919606E+01
8.916981E+01
8.894419E+01
8.907573E+01
8.904480E+01
8.907260E+01
8.906366E+01
8.914173E+01
8.942360E+01
8.927207E+01
8.913179E+01
8.938530E+01
8.936187E+01
8.918188E+01
8.934389E+01
8.945559E+01
8.911335E+01
8.915169E+01
8.932097E+01
8.925176E+01
8.903289E+01
8.910494E+01
8.927668E+01
8.924831E+01
8.905300E+01
8.908475E+01
8.909242E+01
8.929050E+01
8.897159E+01
8.913789E+01
8.897638E+01
8.889472E+01
8.908361E+01
8.885022E+01
8.895906E+01
8.889754E+01
8.866358E+01
8.865480E+01
8.879697E+01
8.886041E+01
8.868567E+01
8.866131E+01
8.890112E+01
8.892557E+01
8.890090E+01
8.887258E+01
8.876400E+01
8.860756E+01
8.877199E+01
8.860796E+01
8.863076E+01
8.874112E+01
8.889003E+01
8.864900E+01
8.795445E+01
8.888740E+01
8.894621E+01
8.875787E+01
8.893688E+01
8.897310E+01
8.913647E+01
8.911376E+01
8.904777E+01
8.905985E+01
8.907225E+01
8.909083E+01
8.915983E+01
8.925515E+01
8.911766E+01
8.913202E+01
8.914943E+01
8.935691E+01
8.937912E+01
8.941177E+01
8.929174E+01
8.934158E+01
8.934526E+01
8.944737E+01
8.935407E+01
8.937129E+01
8.947295E+01
8.939133E+01
8.930699E+01
8.928723E+01
8.937570E+01
8.924745E+01
8.906718E+01
8.920346E+01
8.901875E+01
8.903400E+01
8.903617E+01
8.933315E+01
8.928169E+01
8.917514E+01
8.904372E+01
8.918487E+01
8.895152E+01
8.877327E+01
8.888166E+01
8.894896E+01
8.880400E+01
8.886596E+01
8.893209E+01
8.885305E+01
8.872914E+01
8.915932E+01
8.944995E+01
8.872912E+01
8.850686E+01
8.867196E+01
8.854941E+01
8.779560E+01
8.727833E+01
8.498549E+01
8.244936E+01
8.048271E+01
7.892779E+01
7.641488E+01
7.362051E+01
7.280566E+01
7.284619E+01
6.998246E+01
7.111501E+01
6.997329E+01
6.967990E+01
7.242952E+01
7.469992E+01
7.433906E+01
7.277166E+01
6.757480E+01
7.216681E+01
6.969251E+01
7.533465E+01
7.448146E+01
7.713514E+01
6.845685E+01
7.289649E+01
7.364683E+01
6.282794E+01
6.444365E+01
5.862057E+01
5.148236E+01
5.653572E+01
5.382865E+01
6.194312E+01
4.764967E+01
4.278426E+01
6.125024E+01
5.607723E+01
5.545955E+01
3.557112E+01
5.178595E+01
5.894328E+01
6.009992E+01
4.969186E+01
3.903946E+01
5.536393E+01
6.395773E+01
4.344609E+01
1.650962E+01
6.623856E+01
6.016385E+01
5.263780E+01
7.398294E+01
7.983980E+01
8.417470E+01
6.824981E+01
6.537919E+01
7.308907E+01
6.992701E+01
7.098054E+01
6.256310E+01
6.577396E+01
7.022980E+01
6.623068E+01
6.431097E+01
6.541104E+01
6.775587E+01
6.778151E+01
6.853272E+01
7.152571E+01
7.492741E+01
7.624911E+01
8.021804E+01
8.320643E+01
8.627981E+01
8.739070E+01
8.801046E+01
8.876477E+01
8.905928E+01
8.881309E+01
8.901176E+01
8.907445E+01
8.923447E+01
8.886821E+01
8.885150E+01
8.898180E+01
8.932048E+01
8.884253E+01
8.903006E+01
8.892052E+01
8.891678E+01
8.898156E+01
8.889453E+01
8.896834E+01
8.913965E+01
8.915685E+01
8.910226E+01
8.916720E+01
8.925886E+01
8.908943E+01
8.908664E+01
8.910388E+01
8.912986E+01
8.934018E+01
8.921243E+01
8.924888E+01
8.917911E+01
8.924947E+01
8.926687E+01
8.923634E+01
8.917590E+01
8.898022E+01
8.915562E+01
8.912525E+01
8.923803E+01
8.921935E+01
8.912442E+01
8.912942E+01
8.904693E+01
8.910773E+01
8.887038E+01
8.888270E+01
8.892804E+01
8.885967E+01
8.875837E+01
8.866997E+01
8.864285E+01
8.879420E+01
8.879960E+01
8.878075E+01
8.875303E+01
8.870667E+01
8.875494E+01
8.880841E+01
8.866581E+01
8.865932E+01
8.865712E+01
8.873702E+01
8.878517E+01
8.878874E+01
8.873408E+01
8.868098E+01
8.884562E+01
8.879926E+01
8.837829E+01
8.877147E+01
8.883647E+01
8.884364E+01
8.897373E+01
8.904097E+01
8.907289E+01
8.917638E+01
8.901009E+01
8.892947E+01
8.904929E+01
8.893222E+01
8.907599E+01
8.915813E+01
8.927907E+01
8.922476E+01
8.931546E+01
8.931176E+01
8.919378E+01
8.926089E+01
8.927111E+01
8.947815E+01
8.929481E+01
8.924412E+01
8.914700E+01
8.962199E+01
8.939925E+01
8.936774E+01
8.928071E+01
8.939595E+01
8.930596E+01
8.918280E+01
8.925275E+01
8.929759E+01
8.923800E+01
8.920165E+01
8.901579E+01
8.922851E+01
8.904471E+01
8.915830E+01
8.937367E+01
8.892649E+01
8.868044E+01
8.831419E+01
8.851400E+01
8.876657E+01
8.891370E+01
8.893663E+01
8.911941E+01
8.889425E+01
8.880386E+01
8.881411E+01
8.891671E+01
8.808980E+01
8.847363E+01
8.910699E+01
8.937878E+01
8.775398E+01
8.732539E+01
8.571059E+01
8.214179E+01
8.152021E+01
7.900117E+01
7.689449E+01
7.341820E+01
7.370702E+01
7.203368E+01
7.145400E+01
6.896864E+01
6.966152E+01
6.640407E+01
7.043259E+01
6.984873E+01
7.299911E+01
7.195275E+01
6.777635E+01
6.195789E+01
6.708261E+01
6.530772E+01
8.201976E+01
8.675655E+01
3.187945E+01
6.840573E+01
6.812930E+01
6.157952E+01
6.530308E+01
6.949091E+01
5.540205E+01
1.953831E+01
-2.415586E+02
2.883741E+01
4.908771E+01
5.748124E+01
5.546406E+01
6.104224E+01
5.600642E+01
3.759723E+01
9.860113E+01
6.134746E+01
4.107923E+01
4.966504E+01
8.053867E+01
8.701319E+01
7.333373E+01
6.924136E+01
-7.244995E+00
7.149316E+01
7.245861E+01
6.737836E+01
7.046664E+01
7.608247E+01
7.043609E+01
6.988117E+01
7.294352E+01
8.292609E+01
7.146244E+01
6.869799E+01
6.783251E+01
6.967407E+01
7.063079E+01
6.750860E+01
6.894688E+01
6.532465E+01
6.775670E+01
6.773094E+01
7.177196E+01
7.448661E+01
7.235764E+01
7.807228E+01
8.182229E+01
8.371274E+01
8.576657E+01
8.754654E+01
8.883526E+01
8.951758E+01
8.925096E+01
8.950419E+01
8.909801E+01
8.902902E+01
8.934433E+01
8.879010E+01
8.924094E+01
8.907941E+01
8.904447E+01
8.893469E+01
8.905047E+01
8.914310E+01
8.923544E+01
8.903549E+01
8.908229E+01
8.912758E+01
8.928420E+01
8.907788E+01
8.917610E+01
8.936252E+01
8.930602E+01
8.925090E+01
8.933957E+01
8.912259E+01
8.912898E+01
8.949204E+01
8.936046E+01
8.924342E+01
8.936428E+01
8.940950E+01
8.926688E+01
8.922892E+01
8.917612E+01
8.916983E+01
8.928790E+01
8.913155E+01
8.906705E+01
8.915398E+01
8.912163E+01
8.899064E+01
8.913692E+01
8.907408E+01
8.895873E+01
8.897698E+01
8.894153E+01
8.891696E+01
8.882978E+01
8.883942E+01
8.876634E+01
8.877525E+01
8.886079E+01
8.890048E+01
8.875738E+01
8.877423E+01
8.875483E+01
8.865753E+01
8.878780E+01
8.880923E+01
8.883425E+01
8.867907E+01
8.872688E+01
8.889763E+01
8.871726E+01
8.870443E+01
8.872713E+01
8.868997E+01
8.883541E+01
8.890686E+01
8.887656E+01
8.905810E+01
8.903033E+01
8.908832E+01
8.922493E+01
8.917174E+01
8.908968E+01
8.913901E+01
8.892846E+01
8.916382E+01
8.920115E+01
8.927815E+01
8.920136E+01
8.921764E+01
8.931572E+01
8.936919E+01
8.934417E+01
8.931116E+01
8.930534E+01
8.931140E+01
8.927955E+01
8.930184E+01
8.920516E+01
8.955764E+01
8.942492E+01
8.942345E+01
8.935286E+01
8.930910E+01
8.926030E+01
8.921076E+01
8.928868E+01
8.928780E+01
8.924004E+01
8.932918E+01
8.919389E+01
8.909581E+01
8.916468E+01
8.927660E+01
8.923412E+01
8.901184E+01
8.895394E+01
8.875459E+01
8.872051E+01
8.880105E+01
8.874973E+01
8.883898E+01
8.882012E+01
8.901564E+01
8.848808E+01
8.844684E+01
8.876753E+01
8.864944E+01
8.862599E+01
8.862795E+01
8.884285E+01
8.927250E+01
8.755407E+01
8.613789E+01
8.338927E+01
8.182177E+01
7.839777E+01
7.709401E+01
7.358028E+01
7.231388E+01
7.348895E+01
7.182788E+01
7.333361E+01
6.915953E+01
6.760391E+01
6.881788E+01
7.282041E+01
7.550738E+01
7.725519E+01
7.386837E+01
7.349149E+01
8.383589E+01
7.259198E+01
8.003996E+01
6.481616E+01
6.114539E+01
6.662032E+01
4.937755E+01
6.531384E+01
7.447880E+01
5.756822E+01
3.290795E+01
1.498059E+01
5.957931E+01
6.031373E+01
2.193218E+01
7.329322E+01
6.259782E+01
7.143723E+01
7.127624E+01
4.557971E+01
-2.489685E+01
4.011631E+01
2.520068E+01
6.117971E+01
3.342559E+01
-9.294255E+00
6.535889E+01
8.245756E+01
6.132225E+01
7.827825E+01
6.750937E+01
6.625295E+01
8.003189E+01
7.923547E+01
8.081358E+01
8.368329E+01
7.476251E+01
7.314923E+01
7.280244E+01
6.667007E+01
6.838214E+01
6.941463E+01
7.331118E+01
6.939227E+01
8.393564E+01
6.707593E+01
6.663121E+01
6.929709E+01
7.227283E+01
7.162402E+01
7.424522E+01
7.809179E+01
8.153888E+01
8.256224E+01
8.556598E+01
8.685860E+01
8.820935E+01
8.925831E+01
8.937218E+01
8.911297E+01
8.912835E+01
8.862779E+01
8.943348E+01
8.916155E+01
8.952391E+01
8.938702E+01
8.929908E+01
8.889172E+01
8.915456E+01
8.905026E+01
8.934072E+01
8.908674E+01
8.928328E+01
8.897444E+01
8.925953E+01
8.915768E+01
8.940558E+01
8.921160E+01
8.941337E+01
8.908448E+01
8.951359E+01
8.922933E+01
8.935283E+01
8.941263E+01
8.937606E+01
8.946277E+01
8.917046E+01
8.942640E+01
8.932918E+01
8.935936E+01
8.930019E+01
8.911834E+01
8.924952E+01
8.891067E+01
8.905646E+01
8.899539E+01
8.907061E+01
8.895260E+01
8.904098E+01
8.902873E+01
8.902240E+01
8.889233E+01
8.899428E+01
8.879811E+01
8.864496E+01
8.876768E+01
8.898322E+01
8.881795E+01
8.891510E+01
8.878268E+01
8.874885E+01
8.877361E+01
8.866939E+01
8.860810E+01
8.881466E+01
8.880509E+01
8.854603E+01
8.869139E+01
8.863280E+01
8.878662E+01
8.882156E+01
8.876506E+01
8.865300E+01
8.880853E+01
8.900733E+01
8.895435E+01
8.893651E+01
8.903036E+01
8.893749E+01
8.910335E+01
8.908695E+01
8.915085E+01
8.909344E+01
8.917734E+01
8.912358E+01
8.926951E+01
8.917126E+01
8.913998E+01
8.912903E+01
8.930555E+01
8.929681E+01
8.923310E+01
8.937686E+01
8.927430E+01
8.930634E+01
8.923666E+01
8.935950E+01
8.939026E+01
8.938429E+01
8.932173E+01
8.944034E+01
8.932044E+01
8.942652E+01
8.933423E+01
8.939469E+01
8.933033E+01
8.916433E+01
8.923658E+01
8.925260E+01
8.931282E+01
8.915042E+01
8.913679E+01
8.924327E+01
8.916626E+01
8.895210E+01
8.901028E+01
8.914921E+01
8.929855E+01
8.919725E+01
8.889650E+01
8.893920E+01
8.865694E+01
8.874404E+01
8.893523E+01
8.879492E+01
8.850015E+01
8.855387E+01
8.890677E+01
8.885329E+01
8.800811E+01
8.857186E+01
8.805137E+01
8.789622E+01
8.566230E+01
8.283647E+01
8.024185E+01
7.773888E+01
7.812273E+01
7.592088E+01
7.495772E+01
7.243401E+01
6.942659E+01
7.204683E+01
6.983386E+01
6.925516E+01
7.467472E+01
7.543170E+01
7.532129E+01
7.771104E+01
7.515370E+01
6.645825E+01
7.244972E+01
6.666103E+01
6.497809E+01
6.539954E+01
7.568655E+01
6.329224E+01
-7.129553E+00
5.997625E+01
5.659906E+01
5.973555E+01
6.086862E+01
6.010811E+01
6.660542E+01
6.924690E+01
6.781327E+01
7.965880E+01
6.271224E+01
6.484632E+01
6.694389E+01
3.465348E+01
-6.480285E+01
6.099298E+01
4.454624E+01
-2.550528E+00
1.546297E+02
2.387075E+02
8.595185E+01
7.989561E+01
6.319212E+01
7.636122E+01
6.420692E+01
6.477394E+01
7.960484E+01
7.703835E+01
7.528541E+01
7.874946E+01
7.617347E+01
7.382338E+01
7.388295E+01
6.632112E+01
6.921713E+01
6.463511E+01
6.903479E+01
6.854905E+01
7.477492E+01
6.749337E+01
6.793229E+01
7.140255E+01
7.206955E+01
7.267534E+01
7.626296E+01
8.040274E+01
8.394403E+01
8.381776E+01
8.527109E+01
8.725522E+01
8.852256E+01
8.971145E+01
8.912318E+01
8.938012E+01
8.907039E+01
8.907217E+01
8.930912E+01
8.945357E+01
8.962948E+01
8.911070E+01
8.881729E+01
8.894178E+01
8.919663E+01
8.899639E+01
8.870911E+01
8.907941E+01
8.906701E+01
8.916703E+01
8.925362E+01
8.916362E+01
8.928417E+01
8.940317E+01
8.945413E+01
8.934538E+01
8.940926E+01
8.929160E+01
8.925175E+01
8.928375E+01
8.947320E+01
8.946256E+01
8.935516E+01
8.944705E+01
8.943028E+01
8.927765E+01
8.918437E+01
8.915838E+01
8.921833E+01
8.902053E+01
8.900806E+01
8.902488E+01
8.912348E+01
8.912043E+01
8.920345E+01
8.914817E+01
8.895435E+01
8.888098E+01
8.897479E+01
8.880398E+01
8.865937E+01
8.885959E+01
8.895703E+01
8.878487E+01
8.882405E+01
8.888172E+01
8.888283E+01
8.883558E+01
8.881170E+01
8.880913E+01
8.881253E+01
8.876599E+01
8.865892E+01
8.873313E+01
8.892493E+01
8.881580E+01
8.881263E+01
8.889552E+01
8.869274E+01
8.897391E+01
8.894924E+01
8.893697E+01
8.889185E+01
8.893881E+01
8.882621E+01
8.891281E+01
8.903593E+01
8.912590E+01
8.907366E+01
8.920814E+01
8.923790E+01
8.924506E+01
8.920576E+01
8.916259E+01
8.901914E+01
8.919582E+01
8.923911E+01
8.932294E+01
8.930355E+01
8.918780E+01
8.926309E+01
8.926645E+01
8.933431E+01
8.933454E+01
8.937798E+01
8.950379E+01
8.911419E+01
8.945531E+01
8.943300E+01
8.932602E+01
8.927148E+01
8.914508E+01
8.938290E+01
8.934255E+01
8.900863E+01
8.907179E+01
8.907003E+01
8.926834E+01
8.941243E+01
8.907516E+01
8.888692E+01
8.895006E+01
8.903668E+01
8.911825E+01
8.899976E+01
8.888622E+01
8.892123E+01
8.842765E+01
8.874622E+01
8.868868E+01
8.864625E+01
8.856312E+01
8.852452E+01
8.882908E+01
8.881130E+01
8.868525E+01
8.894495E+01
8.862189E+01
8.776465E+01
8.558732E+01
8.412190E+01
8.126053E+01
7.874158E+01
7.781225E+01
7.800645E+01
7.541965E+01
7.009043E+01
7.158125E+01
7.389973E+01
7.342690E+01
7.528372E+01
7.160906E+01
7.395743E+01
7.699464E+01
8.029103E+01
7.915092E+01
7.205504E+01
7.573797E+01
6.652199E+01
6.835424E+01
5.851082E+01
6.788013E+01
1.079565E+01
-3.221969E+01
6.490679E+01
5.288766E+01
-1.222194E+01
3.557446E+01
4.282419E+01
5.933784E+01
-2.081492E+01
2.352935E+01
3.365025E+01
4.385092E+01
1.099460E+01
4.886969E+01
5.268060E+00
9.438874E+00
4.523450E+01
1.219629E+01
-1.033372E+01
6.491527E+03
6.135968E+03
6.504309E+01
6.562299E+01
6.857887E+01
7.968575E+01
7.841612E+01
7.079400E+01
7.215687E+01
7.008858E+01
6.882682E+01
7.188968E+01
6.901365E+01
6.798048E+01
6.674303E+01
6.955231E+01
6.877645E+01
6.582824E+01
7.077756E+01
6.765389E+01
7.219013E+01
6.828212E+01
6.907209E+01
6.929973E+01
7.147878E+01
7.203521E+01
7.322389E+01
7.885170E+01
8.087911E+01
8.257951E+01
8.568322E+01
8.765878E+01
8.863568E+01
8.934175E+01
8.895079E+01
8.912043E+01
8.981599E+01
8.908525E+01
8.903796E+01
8.976324E+01
8.915210E+01
8.888704E+01
8.839638E+01
8.914107E+01
8.918408E+01
8.914578E+01
8.880288E+01
8.907151E+01
8.892911E+01
8.925848E+01
8.920201E+01
8.917333E+01
8.929508E+01
8.929620E+01
8.929746E+01
8.938338E+01
8.926362E+01
8.928950E+01
8.918828E+01
8.933939E+01
8.930265E+01
8.913407E+01
8.928262E+01
8.921841E+01
8.929884E+01
8.931716E+01
8.919854E+01
8.913163E+01
8.937073E+01
8.921857E+01
8.919971E+01
8.913307E+01
8.905062E+01
8.911724E+01
8.890058E+01
8.898915E+01
8.881987E+01
8.891301E+01
8.893312E+01
8.875495E+01
8.883814E+01
8.889329E+01
8.897344E+01
8.874347E+01
8.887530E+01
8.884545E+01
8.870767E+01
8.863654E+01
8.887022E+01
8.883567E+01
8.873192E+01
8.874990E+01
8.874761E+01
8.880270E+01
8.881502E+01
8.889088E+01
8.868815E+01
8.871345E+01
8.884143E+01
8.891346E+01
8.891526E+01
8.888608E+01
8.885809E+01
8.902176E+01
8.892759E+01
8.898019E+01
8.902289E+01
8.905630E+01
8.917295E+01
8.894792E+01
8.921061E+01
8.911361E+01
8.920790E+01
8.914436E+01
8.915642E+01
8.928209E+01
8.937379E+01
8.933948E+01
8.926381E+01
8.933225E+01
8.928353E+01
8.952508E+01
8.937711E+01
8.932765E+01
8.934854E+01
8.935493E+01
8.932739E+01
8.932959E+01
8.951779E+01
8.933086E+01
8.918262E+01
8.923594E+01
8.915497E+01
8.918473E+01
8.929292E+01
8.909786E+01
8.906149E+01
8.925547E+01
8.928247E+01
8.892886E+01
8.893306E+01
8.882114E+01
8.890677E+01
8.880576E+01
8.889593E+01
8.878654E+01
8.879772E+01
8.924394E+01
8.929455E+01
8.899986E+01
8.881520E+01
8.874018E+01
8.908792E+01
8.854152E+01
8.851650E+01
8.870560E+01
8.923478E+01
8.904908E+01
8.735245E+01
8.582781E+01
8.355486E+01
8.205354E+01
7.948353E+01
7.719379E+01
7.751085E+01
7.478573E+01
7.222643E+01
7.225326E+01
7.151164E+01
7.311188E+01
7.443724E+01
7.314515E+01
7.304139E+01
7.627339E+01
7.666696E+01
7.420565E+01
7.527491E+01
7.632746E+01
6.915610E+01
6.782678E+01
7.293789E+01
8.666418E+01
1.456318E+02
4.601552E+01
5.686130E+01
7.438912E+01
6.191653E+01
3.200696E+01
-2.379063E+00
5.070951E+01
3.176273E+01
6.051138E+02
-7.290854E+01
1.999301E+01
2.313271E+01
2.552484E+01
8.535933E+00
-8.192438E+01
-3.630374E+01
-1.019337E+02
-1.564804E+01
2.464484E+03
3.463629E+03
8.241859E+01
7.074899E+01
6.982773E+01
8.325257E+01
1.074766E+02
7.629371E+01
4.820460E+01
-7.196296E+01
-3.656252E+02
7.026999E+01
7.728617E+01
6.937638E+01
6.626924E+01
6.844338E+01
6.826246E+01
7.093048E+01
7.010779E+01
6.861857E+01
7.136724E+01
7.097197E+01
7.207218E+01
7.227595E+01
7.415006E+01
7.327055E+01
7.352573E+01
7.824954E+01
7.989825E+01
8.208238E+01
8.460585E+01
8.741667E+01
8.890334E+01
8.919649E+01
8.943689E+01
8.924640E+01
8.988353E+01
8.882403E+01
8.897904E+01
8.944459E+01
8.865266E+01
8.875595E+01
8.915301E+01
8.884917E+01
8.939931E+01
8.931950E+01
8.929552E+01
8.913580E+01
8.917183E+01
8.902213E+01
8.926720E+01
8.951889E+01
8.915633E+01
8.887923E+01
8.918182E+01
8.946472E+01
8.929497E+01
8.924772E+01
8.928551E+01
8.923460E+01
8.931109E+01
8.937926E+01
8.918712E+01
8.927735E+01
8.932060E+01
8.926081E+01
8.914268E+01
8.910796E+01
8.929045E+01
8.921743E+01
8.923503E+01
8.925032E+01
8.912658E+01
8.920799E+01
8.910175E+01
8.880628E+01
8.896795E+01
8.900895E+01
8.905538E+01
8.893293E+01
8.883763E+01
8.882733E+01
8.890788E+01
8.882746E+01
8.885909E+01
8.887545E+01
8.873728E+01
8.872891E+01
8.867819E+01
8.867142E+01
8.881266E+01
8.902046E+01
8.864464E+01
8.868545E+01
8.878510E+01
8.883410E+01
8.880008E+01
8.884527E+01
8.883238E+01
8.874600E+01
8.888932E+01
8.904086E+01
8.894277E+01
8.907022E+01
8.897242E+01
8.898764E+01
8.911966E+01
8.907386E+01
8.915944E+01
8.905889E+01
8.910358E+01
8.920995E+01
8.926577E+01
8.930922E+01
8.932097E+01
8.921607E+01
8.919176E+01
8.923124E+01
8.920938E+01
8.937261E+01
8.915484E+01
8.933365E+01
8.952636E+01
8.945438E+01
8.941514E+01
8.943280E+01
8.931643E+01
8.943248E+01
8.950610E+01
8.939923E+01
8.930458E+01
8.929204E+01
8.922384E+01
8.894867E+01
8.922196E+01
8.908577E+01
8.913072E+01
8.923822E+01
8.913221E+01
8.882205E+01
8.895767E+01
8.907756E+01
8.886161E+01
8.882342E+01
8.897371E+01
8.893709E+01
8.875452E+01
8.881001E+01
8.879897E+01
8.872881E+01
8.866644E+01
8.847511E+01
8.807573E+01
8.885842E+01
8.838181E+01
8.859612E+01
8.901263E+01
8.794411E+01
8.722481E+01
8.572661E+01
8.288442E+01
8.098465E+01
7.857620E+01
7.775099E+01
7.824603E+01
7.519373E+01
7.459754E+01
7.376590E+01
6.962705E+01
7.336785E+01
7.007276E+01
6.653579E+01
7.008213E+01
7.070401E+01
7.194106E+01
6.785915E+01
6.188868E+01
6.686836E+01
8.296688E+01
8.269148E+01
6.586739E+01
6.618508E+01
7.277556E+01
1.789803E+01
4.620539E+01
6.806959E+01
2.149819E+01
2.120525E+01
3.248131E+01
6.164042E+01
3.006517E+01
-4.500267E+01
-7.074722E+01
4.967116E+01
4.819338E+00
-4.316949E+00
-2.092709E+01
-4.229343E+01
-5.589404E+01
-2.691455E+01
-1.743355E+02
9.058816E+02
1.008706E+03
6.282984E+01
4.732063E+01
6.927572E+01
8.043483E+01
1.200462E+02
-6.397473E+00
3.369588E+01
1.196037E+01
-7.088762E+01
2.994448E+02
7.828099E+01
7.403961E+01
6.548297E+01
6.954977E+01
6.906767E+01
6.857832E+01
7.331582E+01
7.501234E+01
7.140243E+01
6.770946E+01
7.261923E+01
7.338954E+01
7.420517E+01
7.439674E+01
7.629790E+01
7.768684E+01
7.964389E+01
8.200936E+01
8.356149E+01
8.759707E+01
8.801732E+01
8.857950E+01
8.960711E+01
8.954858E+01
8.939175E+01
8.893185E+01
8.868361E+01
8.931848E+01
8.877803E+01
8.896547E+01
8.929866E+01
8.865771E+01
8.891162E+01
8.915508E+01
8.929102E+01
8.909572E+01
8.908160E+01
8.906795E+01
8.923862E+01
8.940448E+01
8.937921E+01
8.927188E+01
8.931133E+01
8.920918E+01
8.948507E+01
8.919256E+01
8.921445E+01
8.920063E+01
8.934998E+01
8.929772E+01
8.908508E+01
8.920283E+01
8.922511E+01
8.915385E+01
8.925251E+01
8.924717E+01
8.927561E+01
8.910694E+01
8.911993E+01
8.925455E+01
8.913772E+01
8.910529E+01
8.913120E+01
8.901989E+01
8.901437E+01
8.894674E+01
8.885240E+01
8.897217E+01
8.884703E+01
8.892639E+01
8.902243E+01
8.888597E+01
8.868780E+01
8.884634E+01
8.895388E+01
8.872935E+01
8.877335E+01
8.885519E+01
8.880546E+01
8.885092E+01
8.868572E+01
8.869555E+01
8.866463E+01
8.879518E+01
8.887587E+01
8.888177E+01
8.880992E+01
8.870485E+01
8.889961E+01
8.907407E+01
8.913174E+01
8.897681E+01
8.892142E+01
8.891076E+01
8.904300E+01
8.903650E+01
8.905728E+01
8.902675E+01
8.897354E+01
8.913852E+01
8.922666E+01
8.920854E+01
8.937269E+01
8.921453E+01
8.924233E+01
8.937692E+01
8.930887E+01
8.935179E+01
8.940459E+01
8.931648E+01
8.941056E+01
8.943468E+01
8.944957E+01
8.939503E+01
8.924760E+01
8.935760E+01
8.937763E+01
8.931238E+01
8.934312E+01
8.934098E+01
8.924474E+01
8.925710E+01
8.922798E+01
8.926668E+01
8.909568E+01
8.914442E+01
8.921191E+01
8.910970E+01
8.907537E+01
8.918960E+01
8.893642E+01
8.907189E+01
8.909328E+01
8.881642E+01
8.881729E+01
8.862185E+01
8.904987E+01
8.884239E+01
8.849082E+01
8.876705E+01
8.855120E+01
8.833832E+01
8.753615E+01
8.857852E+01
8.902550E+01
8.744234E+01
8.685853E+01
8.577567E+01
8.272803E+01
8.112548E+01
7.843145E+01
7.689631E+01
7.607034E+01
7.368241E+01
7.377537E+01
6.985542E+01
6.996341E+01
7.163570E+01
6.952753E+01
7.090127E+01
7.184807E+01
7.128074E+01
7.014810E+01
7.238853E+01
7.333797E+01
8.016307E+01
7.822193E+01
8.082146E+01
5.258242E+01
5.465958E+01
6.109180E+01
5.685702E+01
7.562659E+01
-2.319181E+02
1.213954E+01
1.990645E+01
-1.519665E+01
2.528326E+01
-1.084184E+01
2.913715E+01
1.248997E+01
1.104321E+01
-3.492249E+01
-8.684547E+00
9.851421E+00
4.537749E+02
-2.907088E+01
-3.151296E+01
-1.867144E+01
1.234424E+02
1.122334E+02
4.514556E+01
6.263212E+01
7.227141E+01
7.840191E+01
7.205999E+01
2.172717E+01
3.582433E+01
1.626814E+01
5.803448E+01
-8.346979E+01
8.442816E+01
8.084085E+01
6.694924E+01
7.443498E+01
7.293587E+01
7.347497E+01
7.253942E+01
7.519644E+01
6.846432E+01
6.982288E+01
7.167406E+01
7.351885E+01
7.358261E+01
7.315433E+01
7.468002E+01
7.753483E+01
8.025865E+01
8.215252E+01
8.582607E+01
8.742224E+01
8.877739E+01
8.885216E+01
8.904071E+01
8.945625E+01
8.912078E+01
8.879489E+01
8.916965E+01
8.899812E+01
8.895816E+01
8.884225E+01
8.908355E+01
8.914478E+01
8.870370E+01
8.904431E+01
8.920618E+01
8.915976E+01
8.913579E+01
8.904584E+01
8.923281E+01
8.922655E+01
8.911629E+01
8.930769E+01
8.914394E+01
8.936432E+01
8.944833E+01
8.919477E+01
8.915291E+01
8.912791E+01
8.927298E+01
8.938205E+01
8.939788E+01
8.917982E+01
8.928511E+01
8.920097E+01
8.912184E+01
8.912803E+01
8.925990E+01
8.914834E+01
8.910235E+01
8.923335E+01
8.921371E+01
8.893989E+01
8.899578E+01
8.901323E+01
8.898887E+01
8.902459E+01
8.893609E+01
8.900452E+01
8.875732E+01
8.892522E+01
8.893341E+01
8.893360E+01
8.893367E+01
8.881589E+01
8.877116E+01
8.881802E+01
8.888811E+01
8.889055E+01
8.855412E+01
8.879704E+01
8.882783E+01
8.877163E+01
8.881781E+01
8.881093E+01
8.873717E+01
8.890555E+01
8.883561E+01
8.881597E+01
8.889472E+01
8.902406E+01
8.904652E+01
8.887608E+01
8.883363E+01
8.890177E+01
8.886184E+01
8.890216E+01
8.894442E+01
8.902427E+01
8.911637E+01
8.920981E+01
8.905874E+01
8.922219E+01
8.922885E+01
8.927529E+01
8.926572E+01
8.945832E+01
8.928686E+01
8.936788E+01
8.940994E+01
8.926526E+01
8.917231E+01
8.944893E+01
8.934667E+01
8.941295E+01
8.924963E+01
8.919487E+01
8.929956E+01
8.944307E+01
8.921038E+01
8.942704E+01
8.946892E+01
8.942327E+01
8.930174E+01
8.919670E+01
8.914107E+01
8.921600E+01
8.903269E+01
8.885618E+01
8.899281E+01
8.926836E+01
8.902357E+01
8.889575E+01
8.888779E+01
8.876104E+01
8.891415E+01
8.876761E+01
8.873281E+01
8.862729E+01
8.861547E+01
8.874560E+01
8.887648E+01
8.847568E+01
8.795772E+01
8.832575E+01
8.849297E+01
8.773180E+01
8.635857E+01
8.565285E+01
8.272000E+01
8.087011E+01
7.957745E+01
7.642233E+01
7.534039E+01
7.196355E+01
7.069455E+01
7.129155E+01
6.566043E+01
6.865681E+01
6.815435E+01
6.664886E+01
7.226225E+01
7.119713E+01
7.461623E+01
6.534326E+01
6.619320E+01
6.985777E+01
7.005004E+01
7.653107E+01
7.548983E+01
6.685901E+01
7.487779E+01
7.127160E+01
5.415338E+01
3.034242E+01
-1.616521E+02
-1.399809E+02
-1.442942E+01
4.655181E+01
5.857170E+01
3.527308E+01
2.036966E+01
-1.067799E+02
-7.051447E+02
3.120354E+04
-1.718361E+02
2.958777E+03
3.205403E+02
-7.239462E+01
4.885686E+01
9.319558E+01
9.362034E+01
5.054963E+01
2.454787E+02
5.583627E+01
6.639909E+01
7.140933E+01
5.233695E+00
1.352490E+01
3.606208E+01
8.729828E+01
2.062858E+01
8.024127E+01
6.843369E+01
7.436418E+01
7.339900E+01
7.252029E+01
7.143949E+01
7.066537E+01
6.908176E+01
6.972254E+01
7.104960E+01
7.059362E+01
7.289486E+01
7.319706E+01
7.582918E+01
7.619093E+01
7.874810E+01
8.145741E+01
8.209129E+01
8.627499E+01
8.788194E+01
8.864459E+01
8.936386E+01
8.961595E+01
8.920292E+01
8.868059E+01
8.850849E+01
8.912483E+01
8.913086E+01
8.889333E+01
8.935415E+01
8.899537E+01
8.920548E+01
8.923503E+01
8.892897E+01
8.937575E+01
8.940521E+01
8.921895E+01
8.871104E+01
8.914662E+01
8.930420E+01
8.903072E+01
8.914861E+01
8.930343E+01
8.946993E+01
8.928567E+01
8.919738E+01
8.922876E+01
8.929065E+01
8.933008E+01
8.927581E+01
8.915018E+01
8.907894E+01
8.933364E+01
8.917734E+01
8.924959E+01
8.923550E+01
8.913207E+01
8.917497E+01
8.915891E+01
8.902935E+01
8.903675E+01
8.903755E+01
8.882247E+01
8.893478E+01
8.901990E+01
8.888195E+01
8.887063E+01
8.888133E+01
8.888621E+01
8.886421E+01
8.876803E+01
8.892085E+01
8.879838E+01
8.883377E+01
8.875552E+01
8.894206E+01
8.882789E+01
8.883195E+01
8.885162E+01
8.879701E+01
8.882909E+01
8.879373E+01
8.885784E+01
8.882827E+01
8.872800E+01
8.877870E+01
8.894971E+01
8.887588E+01
8.903150E+01
8.909141E+01
8.903481E+01
8.896495E+01
8.898710E+01
8.913678E+01
8.901264E+01
8.899751E+01
8.906794E+01
8.911512E+01
8.897558E+01
8.921984E+01
8.914972E+01
8.917838E+01
8.916290E+01
8.927245E+01
8.933392E+01
8.929726E+01
8.937012E+01
8.937190E+01
8.940229E+01
8.938970E+01
8.934144E+01
8.945572E+01
8.949862E+01
8.952277E+01
8.948030E+01
8.946753E+01
8.937514E+01
8.949188E+01
8.939876E+01
8.933615E+01
8.929856E+01
8.925452E+01
8.916039E+01
8.917734E+01
8.919077E+01
8.923650E+01
8.903587E+01
8.913308E+01
8.901528E+01
8.903614E+01
8.911125E+01
8.892195E+01
8.903924E+01
8.876130E+01
8.888434E+01
8.895009E+01
8.909183E+01
8.890216E+01
8.888390E+01
8.885501E+01
8.866701E+01
8.893992E+01
8.839896E+01
8.827361E+01
8.824468E+01
8.780672E+01
8.721138E+01
8.519748E+01
8.405594E+01
8.257476E+01
7.889072E+01
7.757678E+01
7.188373E+01
7.580656E+01
6.935507E+01
6.728799E+01
6.791255E+01
6.995155E+01
6.810297E+01
6.833910E+01
7.219401E+01
7.475563E+01
6.526565E+01
6.305479E+01
5.276729E+01
7.632129E+01
7.308647E+01
7.256492E+01
8.372877E+01
5.547658E+01
7.710642E+01
5.936256E+01
3.438900E+01
-6.673990E+00
-5.458465E+01
-1.590649E+02
-7.927403E+01
2.303784E+01
1.826079E+01
-4.599644E+01
-1.118254E+01
-3.749069E+01
-3.194515E+01
-1.144017E+02
-4.140090E+01
1.811816E+03
-3.226387E+02
-1.715165E+03
1.462686E+01
7.772050E+01
7.774109E+01
3.637474E+02
9.094972E+01
6.452203E+01
8.337436E+01
8.169844E+01
7.871280E+01
4.605403E+02
2.993850E+01
2.358035E+02
5.381793E+01
2.902412E+00
7.570799E+01
7.721441E+01
7.917844E+01
7.402396E+01
7.499540E+01
6.989812E+01
6.943598E+01
6.787996E+01
7.253122E+01
6.864712E+01
7.221374E+01
7.111838E+01
7.323554E+01
7.626248E+01
7.812650E+01
7.976320E+01
8.353227E+01
8.696675E+01
8.775268E+01
8.826189E+01
8.924772E+01
8.956912E+01
8.889676E+01
8.948640E+01
8.929367E+01
8.922023E+01
8.907203E+01
8.848044E+01
8.897663E+01
8.909419E+01
8.898003E+01
8.925774E+01
8.890157E+01
8.910069E+01
8.910921E+01
8.923266E+01
8.908584E+01
8.915846E+01
8.922679E+01
8.927847E+01
8.915080E+01
8.918115E+01
8.919515E+01
8.921644E+01
8.932107E+01
8.927421E+01
8.935385E+01
8.927781E+01
8.930084E+01
8.913622E+01
8.915549E+01
8.919845E+01
8.929454E+01
8.917439E+01
8.930842E+01
8.924582E+01
8.899855E+01
8.907966E+01
8.929328E+01
8.904194E+01
8.906362E+01
8.890029E+01
8.904103E+01
8.895158E+01
8.886729E+01
8.911121E+01
8.901495E+01
8.897632E+01
8.901694E+01
8.882997E+01
8.884907E+01
8.865169E+01
8.869566E+01
8.885759E+01
8.891672E+01
8.879416E+01
8.882792E+01
8.874493E+01
8.877208E+01
8.868476E+01
8.872340E+01
8.883931E+01
8.893385E+01
8.881444E+01
8.890336E+01
8.885895E+01
8.882931E+01
8.880633E+01
8.895009E+01
8.898880E+01
8.889819E+01
8.893848E+01
8.907148E+01
8.898826E+01
8.910311E+01
8.920118E+01
8.893050E+01
8.904929E+01
8.896853E+01
8.917609E+01
8.918560E+01
8.916107E+01
8.936765E+01
8.950592E+01
8.931606E+01
8.925174E+01
8.925468E+01
8.933988E+01
8.932770E+01
8.923419E+01
8.927107E+01
8.937730E+01
8.918058E+01
8.925956E+01
8.944172E+01
8.929559E+01
8.937416E+01
8.930265E+01
8.936679E+01
8.915296E+01
8.914317E+01
8.926866E+01
8.931203E+01
8.908552E+01
8.905059E+01
8.915781E+01
8.909784E+01
8.927195E+01
8.909750E+01
8.886598E+01
8.895582E+01
8.886336E+01
8.848318E+01
8.877538E+01
8.884910E+01
8.871815E+01
8.873789E+01
8.857413E+01
8.872254E+01
8.899454E+01
8.932973E+01
8.872277E+01
8.857024E+01
8.865286E+01
8.820981E+01
8.715746E+01
8.572199E+01
8.319860E+01
8.117309E+01
7.980609E+01
7.948791E+01
7.575284E+01
7.434919E+01
6.831421E+01
6.968452E+01
6.949776E+01
6.860289E+01
6.673952E+01
6.886939E+01
6.951243E+01
7.444719E+01
6.975632E+01
6.927957E+01
6.976671E+01
8.113329E+01
6.005999E+01
7.058603E+01
5.967461E+01
6.159866E+01
7.374007E+01
6.328020E+01
4.513430E+01
2.395035E+01
1.025240E+01
3.015966E+03
-3.159738E+01
-5.976489E+01
2.016698E+01
2.420227E+00
-4.647173E+02
-5.746179E+01
3.870711E+01
2.438720E+01
2.516475E+01
4.042978E+01
1.960630E+01
-1.310163E+02
-2.781872E+02
-3.068039E+02
-2.904176E+02
-1.102664E+02
4.634275E+02
5.674004E+01
8.285398E+01
8.717845E+01
-1.970401E-01
8.024450E+01
-5.361332E+01
4.780880E+01
3.030576E+02
-2.072842E+01
8.219088E+01
7.580492E+01
7.522338E+01
7.360839E+01
7.144570E+01
7.331976E+01
6.630284E+01
6.851907E+01
7.659656E+01
7.291936E+01
7.326839E+01
7.228134E+01
7.374960E+01
7.737377E+01
8.007328E+01
8.056816E+01
8.331405E+01
8.592112E+01
8.727825E+01
8.857310E+01
8.951100E+01
8.950982E+01
8.901747E+01
8.982073E+01
8.951060E+01
8.954604E+01
8.912356E+01
8.879925E+01
8.904951E+01
8.900072E+01
8.906333E+01
8.916041E+01
8.913328E+01
8.900199E+01
8.901045E+01
8.917223E+01
8.914930E+01
8.918124E+01
8.929645E+01
8.912832E+01
8.924883E+01
8.915631E+01
8.926578E+01
8.915150E+01
8.928393E+01
8.926452E+01
8.936607E+01
8.922247E+01
8.910419E+01
8.934040E+01
8.930180E+01
8.924002E+01
8.925998E+01
8.915027E+01
8.916571E+01
8.909228E+01
8.905986E+01
8.912983E+01
8.913857E+01
8.914957E+01
8.914369E+01
8.899444E+01
8.903156E+01
8.902967E+01
8.889712E+01
8.899179E+01
8.904650E+01
8.892823E+01
8.899974E+01
8.880144E+01
8.870866E+01
8.877234E+01
8.883485E+01
8.884738E+01
8.879737E+01
8.875794E+01
8.879972E+01
8.866599E+01
8.876353E+01
8.871880E+01
8.884488E+01
8.879949E+01
8.858645E+01
8.875753E+01
8.871037E+01
8.872841E+01
8.888800E+01
8.873475E+01
8.896630E+01
8.900542E+01
8.890849E+01
8.905345E+01
8.913778E+01
8.895765E+01
8.909642E+01
8.920612E+01
8.933172E+01
8.916062E+01
8.908461E+01
8.933268E+01
8.920919E+01
8.933254E+01
8.904240E+01
8.928166E+01
8.940589E+01
8.930093E+01
8.930569E+01
8.940602E+01
8.931226E+01
8.929407E+01
8.945211E+01
8.945574E+01
8.931635E+01
8.936554E+01
8.939254E+01
8.929595E+01
8.922170E+01
8.944532E+01
8.946940E+01
8.917758E+01
8.907847E+01
8.933182E+01
8.910180E+01
8.922428E+01
8.912043E+01
8.905159E+01
8.908383E+01
8.907272E+01
8.900557E+01
8.895948E+01
8.909253E+01
8.862619E+01
8.854206E+01
8.844063E+01
8.879905E+01
8.889576E+01
8.881510E+01
8.891672E+01
8.891635E+01
8.864421E+01
8.901650E+01
8.832990E+01
8.851960E+01
8.831386E+01
8.773885E+01
8.773235E+01
8.511416E+01
8.358310E+01
8.236665E+01
7.923226E+01
7.755986E+01
7.507966E+01
7.138576E+01
6.862983E+01
6.817335E+01
7.165749E+01
6.968812E+01
6.712003E+01
6.704104E+01
7.107204E+01
7.013222E+01
7.073500E+01
7.390644E+01
7.623163E+01
7.140609E+01
7.465394E+01
6.651615E+01
6.808148E+01
3.422738E+01
6.075429E+01
3.228920E+01
-2.442582E+00
-9.400785E+00
2.937018E+01
-1.775054E+02
-3.261810E+02
-8.841919E+00
-1.995142E+01
-3.979004E-01
-2.477080E+01
-3.446841E+02
1.265891E+01
-2.295368E+02
-1.761686E+02
-6.463755E+01
-3.712207E+01
-1.729762E+02
7.515477E+02
-1.224785E+02
-1.306330E+02
-2.355634E+02
6.071893E+01
8.028781E+01
8.683425E+01
9.733352E+01
1.375194E+02
1.678135E+02
9.361111E+01
-2.001487E+03
9.565295E+01
1.535304E+00
7.969138E+01
7.799492E+01
8.276391E+01
7.522920E+01
7.821519E+01
7.915372E+01
7.150028E+01
7.447484E+01
7.338383E+01
7.119969E+01
7.573965E+01
7.270636E+01
7.642617E+01
7.928464E+01
8.203321E+01
8.179964E+01
8.381917E+01
8.624457E+01
8.734378E+01
8.900443E+01
8.856678E+01
8.887017E+01
8.951310E+01
8.902866E+01
8.897747E+01
8.937493E+01
8.919207E+01
8.899754E+01
8.882877E+01
8.918061E+01
8.896841E+01
8.904864E+01
8.916747E+01
8.908937E+01
8.931730E+01
8.907652E+01
8.954598E+01
8.914513E+01
8.945290E+01
8.928262E+01
8.919575E+01
8.925555E+01
8.913969E+01
8.935685E+01
8.926252E+01
8.917954E+01
8.912804E+01
8.928755E+01
8.934115E+01
8.938587E+01
8.911280E+01
8.935019E+01
8.924837E+01
8.924339E+01
8.933811E+01
8.917640E+01
8.916662E+01
8.915634E+01
8.917847E+01
8.926064E+01
8.898403E+01
8.892488E+01
8.910913E+01
8.918312E+01
8.901032E+01
8.888289E+01
8.894248E+01
8.878808E+01
8.878961E+01
8.879841E+01
8.879059E+01
8.870871E+01
8.882102E+01
8.868380E+01
8.876270E+01
8.874849E+01
8.882713E+01
8.887155E+01
8.875765E+01
8.885936E+01
8.883535E+01
8.875164E+01
8.872321E+01
8.863211E+01
8.871458E+01
8.870497E+01
8.887566E+01
8.883374E+01
8.895966E+01
8.891604E+01
8.879217E+01
8.888286E+01
8.895535E+01
8.894029E+01
8.900247E+01
8.918451E+01
8.912148E+01
8.902642E+01
8.910628E+01
8.919788E+01
8.928965E+01
8.934322E+01
8.919169E+01
8.911972E+01
8.926071E+01
8.944340E+01
8.934697E+01
8.934305E+01
8.943834E+01
8.918477E+01
8.958134E+01
8.940937E+01
8.942568E+01
8.947408E+01
8.936864E+01
8.933617E+01
8.928229E+01
8.935254E+01
8.930441E+01
8.933251E+01
8.913646E+01
8.908177E+01
8.911730E+01
8.936222E+01
8.913431E+01
8.925031E+01
8.921378E+01
8.910074E+01
8.925196E+01
8.922365E+01
8.885665E+01
8.870527E+01
8.869273E+01
8.868015E+01
8.892146E+01
8.893939E+01
8.879012E+01
8.869340E+01
8.872152E+01
8.854153E+01
8.905815E+01
8.869915E+01
8.880045E+01
8.893210E+01
8.824483E+01
8.882773E+01
8.625575E+01
8.388483E+01
8.307215E+01
7.979656E+01
7.779340E+01
7.556111E+01
7.275190E+01
7.077473E+01
7.046750E+01
6.922570E+01
6.254226E+01
6.405107E+01
6.730458E+01
6.654227E+01
7.179563E+01
7.161207E+01
6.613661E+01
7.163548E+01
7.687151E+01
6.903431E+01
6.372271E+01
5.550491E+01
5.807417E+01
3.119745E+01
3.044482E+01
1.525993E+02
6.943935E+01
1.959840E+01
3.639006E+02
6.440031E+02
-8.829584E+01
-3.284429E+02
-5.635622E+01
-4.062658E+02
4.043784E+01
5.006129E+01
-1.748032E+02
1.365820E+03
4.073950E+02
5.650628E+02
-1.554419E+03
3.240886E+01
-9.716232E+01
-1.053219E+02
1.025380E+02
7.214207E+01
7.983340E+01
7.991766E+01
-3.162282E+02
3.236533E+01
1.078745E+02
9.810064E+02
7.666892E+01
-9.148839E+01
5.622485E+01
7.617007E+01
7.804526E+01
7.700920E+01
7.539007E+01
7.337745E+01
7.637249E+01
7.714040E+01
7.478542E+01
7.196934E+01
6.937285E+01
7.488272E+01
7.458664E+01
7.828053E+01
7.681947E+01
8.241467E+01
8.255568E+01
8.357565E+01
8.614790E+01
8.740532E+01
8.889979E+01
8.897175E+01
8.926974E+01
8.921403E+01
8.897725E+01
8.909411E+01
8.914457E+01
8.885864E+01
8.860141E+01
8.882914E+01
8.916131E+01
8.904543E+01
8.899104E+01
8.915417E+01
8.919181E+01
8.925886E+01
8.911733E+01
8.935909E+01
8.921895E+01
8.919083E+01
8.935575E+01
8.923946E+01
8.928170E+01
8.930482E+01
8.926690E+01
8.907315E+01
8.923901E+01
8.919500E+01
8.903549E+01
8.916936E+01
8.930475E+01
8.921497E+01
8.922823E+01
8.921560E+01
8.919166E+01
8.920966E+01
8.930514E+01
8.920974E+01
8.918990E+01
8.901989E+01
8.897984E+01
8.905766E+01
8.903043E+01
8.911669E+01
8.908073E+01
8.890286E+01
8.878138E+01
8.885266E+01
8.894333E+01
8.895486E+01
8.878123E+01
8.872605E+01
8.871916E+01
8.873476E+01
8.875403E+01
8.875611E+01
8.882239E+01
8.883161E+01
8.885187E+01
8.869184E+01
8.875041E+01
8.879512E+01
8.881716E+01
8.879516E+01
8.872595E+01
8.873829E+01
8.896963E+01
8.876857E+01
8.881873E+01
8.885772E+01
8.880506E+01
8.899415E+01
8.889510E+01
8.893297E+01
8.890528E+01
8.903208E+01
8.919684E+01
8.883663E+01
8.904706E+01
8.911187E+01
8.910455E+01
8.927259E+01
8.920821E+01
8.916704E+01
8.910520E+01
8.940678E+01
8.936659E+01
8.941177E+01
8.937514E+01
8.944707E+01
8.929552E+01
8.938739E+01
8.944445E+01
8.936195E+01
8.944632E+01
8.920366E+01
8.936643E+01
8.943935E+01
8.942434E+01
8.951342E+01
8.948209E+01
8.924427E+01
8.921145E+01
8.922283E+01
8.929882E+01
8.926859E+01
8.917127E+01
8.910288E+01
8.905198E+01
8.880002E+01
8.886660E+01
8.914444E+01
8.895516E+01
8.862852E+01
8.876835E+01
8.908037E+01
8.889050E+01
8.911349E+01
8.868362E+01
8.929389E+01
8.872182E+01
8.848169E+01
8.819130E+01
8.841442E+01
8.868706E+01
8.757484E+01
8.769550E+01
8.511708E+01
8.212080E+01
8.115093E+01
7.926862E+01
7.627296E+01
7.332419E+01
7.127232E+01
6.983776E+01
6.867075E+01
6.929678E+01
6.387422E+01
6.786431E+01
6.873619E+01
7.184776E+01
7.112649E+01
7.141080E+01
7.243068E+01
7.254824E+01
6.671967E+01
6.494164E+01
5.402338E+01
6.408575E+01
6.916361E+01
3.184519E+01
4.769193E+01
5.207523E+02
-9.180400E+01
-6.094953E+01
-8.614122E+01
-1.164769E+02
-3.719014E+00
4.074405E+00
-1.178657E+01
-3.201798E+02
-3.681868E+00
-4.451444E-01
-6.333436E+02
1.943234E+03
-2.536515E+03
-1.111001E+02
-7.497560E+02
-6.777260E+01
-4.857493E+01
-5.236523E+01
-4.496708E+03
6.944734E+01
7.495770E+01
8.031329E+01
9.490144E+01
1.669314E+01
6.478250E+01
-2.005017E+02
2.840371E+02
7.951592E+01
-1.046833E+02
8.315893E+01
7.762442E+01
7.343239E+01
7.697214E+01
7.054090E+01
7.600366E+01
7.442052E+01
7.119617E+01
7.240304E+01
7.173787E+01
7.404525E+01
7.681063E+01
7.689527E+01
7.658943E+01
8.123875E+01
8.140943E+01
8.432587E+01
8.609728E+01
8.699745E+01
8.920352E+01
8.913752E+01
8.837215E+01
8.876882E+01
8.924609E+01
8.892808E+01
8.881376E+01
8.904009E+01
8.862614E+01
8.889750E+01
8.881027E+01
8.894635E+01
8.907427E+01
8.938773E+01
8.926551E+01
8.915583E+01
8.902492E+01
8.905609E+01
8.913171E+01
8.928383E+01
8.928892E+01
8.916960E+01
8.932153E+01
8.930034E+01
8.938834E+01
8.920282E+01
8.914201E+01
8.926489E+01
8.937283E+01
8.929991E+01
8.926950E+01
8.931825E+01
8.932139E+01
8.912825E+01
8.907751E+01
8.911441E+01
8.907501E+01
8.922797E+01
8.921977E+01
8.899914E+01
8.909751E+01
8.912519E+01
8.901002E+01
8.910683E+01
8.905932E+01
8.905615E+01
8.922805E+01
8.899285E+01
8.888897E+01
8.905322E+01
8.882602E+01
8.893950E+01
8.884459E+01
8.863479E+01
8.877232E+01
8.877779E+01
8.882254E+01
8.877673E+01
8.874782E+01
8.871992E+01
8.874229E+01
8.873560E+01
8.885245E+01
8.875312E+01
8.873225E+01
8.876397E+01
8.887222E+01
8.891114E+01
8.891645E+01
8.907613E+01
8.901306E+01
8.897857E+01
8.895438E+01
8.890238E+01
8.897749E+01
8.902309E+01
8.911166E+01
8.905745E+01
8.924205E+01
8.919838E+01
8.924550E+01
8.924586E+01
8.914974E+01
8.905254E+01
8.927318E+01
8.941660E+01
8.941218E+01
8.937919E+01
8.938488E+01
8.942603E+01
8.925513E+01
8.933563E+01
8.944816E+01
8.945302E+01
8.941351E+01
8.944371E+01
8.930502E+01
8.951406E+01
8.948848E+01
8.934389E+01
8.938593E+01
8.931344E+01
8.937128E+01
8.910885E+01
8.903161E+01
8.930955E+01
8.919324E+01
8.895641E+01
8.889268E+01
8.879529E+01
8.886595E+01
8.887279E+01
8.922924E+01
8.880403E+01
8.874638E+01
8.890046E+01
8.877079E+01
8.860173E+01
8.841596E+01
8.857150E+01
8.867561E+01
8.836698E+01
8.840985E+01
8.833183E+01
8.814028E+01
8.751861E+01
8.730308E+01
8.601938E+01
8.266317E+01
8.257314E+01
8.068959E+01
7.713666E+01
7.304868E+01
7.238345E+01
7.416453E+01
6.305097E+01
6.958982E+01
6.707743E+01
6.626958E+01
6.773992E+01
7.697667E+01
6.986873E+01
6.496849E+01
7.368052E+01
7.317287E+01
7.352150E+01
6.960452E+01
7.005736E+01
6.822167E+01
8.355177E+01
-7.708982E+01
2.240585E+01
-1.569022E+02
-1.765572E+01
6.045530E+00
-9.318821E+00
-3.885086E+01
-7.071976E-02
1.599353E+01
-1.936862E+01
-1.230528E+01
-9.811721E+01
-6.630877E+01
-1.723426E+02
-1.526631E+02
-2.631317E+02
-2.741877E+02
1.265381E+01
-8.446054E+01
-1.060442E+03
-1.468860E+03
1.161713E+02
8.546725E+01
7.956150E+01
6.742776E+01
9.402151E+01
8.822860E+01
3.073945E+01
1.427550E+02
1.474435E+01
1.918732E+02
4.692188E+00
8.252369E+01
7.122519E+01
7.507601E+01
7.708798E+01
7.670537E+01
8.221572E+01
7.050640E+01
7.407463E+01
7.367872E+01
7.367261E+01
7.596591E+01
7.678583E+01
7.685853E+01
7.803960E+01
8.145323E+01
8.320646E+01
8.528086E+01
8.624321E+01
8.685145E+01
8.847307E+01
8.891427E+01
8.904872E+01
8.891893E+01
8.939006E+01
8.909845E+01
8.878634E+01
8.885004E+01
8.856951E+01
8.889877E+01
8.893992E+01
8.886493E+01
8.898405E+01
8.940428E+01
8.902096E+01
8.888203E+01
8.913524E+01
8.903748E+01
8.896432E+01
8.924618E+01
8.930353E+01
8.939604E+01
8.935179E+01
8.932872E+01
8.926778E+01
8.926170E+01
8.927871E+01
8.943925E+01
8.942939E+01
8.934706E+01
8.931081E+01
8.932702E+01
8.938136E+01
8.949465E+01
8.912047E+01
8.917604E+01
8.924137E+01
8.911710E+01
8.926558E+01
8.912125E+01
8.903730E+01
8.908516E+01
8.899053E+01
8.900991E+01
8.899019E+01
8.893890E+01
8.909811E+01
8.908004E+01
8.879491E+01
8.895143E+01
8.881875E+01
8.886735E+01
8.882025E+01
8.881096E+01
8.871513E+01
8.867419E+01
8.883499E+01
8.869440E+01
8.875732E+01
8.879408E+01
8.870573E+01
8.886390E+01
8.872169E+01
8.895433E+01
8.880763E+01
8.884353E+01
8.898647E+01
8.893155E+01
8.887544E+01
8.891447E+01
8.878812E+01
8.897270E+01
8.891803E+01
8.897092E+01
8.893314E+01
8.897437E+01
8.926457E+01
8.924429E+01
8.914689E+01
8.911416E+01
8.916823E+01
8.917910E+01
8.926135E+01
8.947614E+01
8.942834E+01
8.934230E+01
8.930821E+01
8.929121E+01
8.943189E+01
8.960878E+01
8.931082E+01
8.942321E+01
8.938140E+01
8.926972E+01
8.944944E+01
8.968103E+01
8.963725E+01
8.941906E+01
8.938895E+01
8.912593E+01
8.930475E+01
8.920905E+01
8.929902E+01
8.919695E+01
8.894298E+01
8.916496E+01
8.913890E+01
8.900759E+01
8.893200E+01
8.892828E+01
8.865352E+01
8.901968E+01
8.907910E+01
8.853158E+01
8.858616E+01
8.883571E+01
8.908361E+01
8.840797E+01
8.855104E+01
8.835632E+01
8.846485E+01
8.913808E+01
8.857300E+01
8.850657E+01
8.855018E+01
8.829929E+01
8.727630E+01
8.571242E+01
8.319326E+01
8.165402E+01
8.006204E+01
7.635845E+01
7.410803E+01
7.317284E+01
7.341547E+01
6.756803E+01
7.084242E+01
6.886029E+01
6.876565E+01
7.412448E+01
7.206749E+01
6.946688E+01
6.996419E+01
6.805549E+01
7.485846E+01
6.533580E+01
7.501668E+01
6.775630E+01
4.664862E+01
5.251023E+01
2.841231E+01
3.271337E+01
1.938609E+01
-5.239163E+01
-4.847547E+01
1.633680E+01
-5.509522E+01
-1.477368E+02
-5.566605E+01
1.906616E+01
-3.620065E+01
-1.373260E+02
-5.400991E+01
-1.238199E+02
-1.198446E+02
-8.311657E+01
-7.750062E+02
-9.018616E+01
-3.901268E+01
-5.220553E+02
3.922003E+03
2.974626E+02
1.056539E+02
9.720588E+01
8.311729E+01
-1.856482E+01
4.795018E+02
-4.692786E+01
8.693531E+01
1.214814E+02
-3.711028E+01
2.620009E+02
8.724264E+01
7.507793E+01
7.079449E+01
7.087813E+01
7.583411E+01
8.060933E+01
7.383199E+01
7.521525E+01
7.200473E+01
7.280430E+01
7.393035E+01
7.585491E+01
7.611731E+01
7.839633E+01
8.114318E+01
8.291026E+01
8.423847E+01
8.658582E+01
8.755321E+01
8.836152E+01
8.931377E+01
8.959732E+01
8.880643E+01
8.978770E+01
8.925495E+01
8.877841E+01
8.924802E+01
8.905893E+01
8.911781E+01
8.874089E+01
8.876868E+01
8.917418E+01
8.930529E+01
8.900313E+01
8.927062E+01
8.944121E+01
8.926657E+01
8.930247E+01
8.919856E+01
8.929570E+01
8.916407E+01
8.908327E+01
8.931867E+01
8.937489E+01
8.926381E+01
8.928183E+01
8.945287E+01
8.923032E+01
8.928582E+01
8.933432E+01
8.918572E+01
8.934033E+01
8.919439E+01
8.920002E+01
8.899440E+01
8.910103E+01
8.918386E+01
8.930259E+01
8.921962E+01
8.917883E+01
8.913103E+01
8.897048E+01
8.900595E+01
8.891047E+01
8.888026E+01
8.894092E+01
8.892108E+01
8.894052E+01
8.882784E+01
8.894230E+01
8.894472E+01
8.886245E+01
8.889202E+01
8.878759E+01
8.880902E+01
8.890620E+01
8.884976E+01
8.882342E+01
8.882225E+01
8.874649E+01
8.873893E+01
8.865584E+01
8.894797E+01
8.890402E+01
8.874375E+01
8.889631E+01
8.877514E+01
8.874299E+01
8.890790E+01
8.884414E+01
8.903018E+01
8.902567E+01
8.916044E+01
8.904103E+01
8.891281E+01
8.918489E+01
8.915809E+01
8.912518E+01
8.916485E+01
8.929348E+01
8.925994E+01
8.931778E+01
8.944689E+01
8.938221E+01
8.927807E+01
8.926644E+01
8.938171E+01
8.934887E+01
8.936170E+01
8.915850E+01
8.937903E+01
8.941464E+01
8.940382E+01
8.940539E+01
8.941423E+01
8.950721E+01
8.938776E+01
8.933526E+01
8.922884E+01
8.930858E+01
8.925229E+01
8.919678E+01
8.917673E+01
8.905468E+01
8.920512E+01
8.931576E+01
8.911240E+01
8.886893E+01
8.884397E+01
8.875935E+01
8.912657E+01
8.879560E+01
8.883473E+01
8.883744E+01
8.874039E+01
8.919028E+01
8.857941E+01
8.850158E+01
8.853305E+01
8.819523E+01
8.894642E+01
8.858847E+01
8.866403E+01
8.849701E+01
8.866875E+01
8.744687E+01
8.539000E+01
8.348288E+01
8.246171E+01
7.963295E+01
7.634361E+01
7.470395E+01
7.412645E+01
7.294020E+01
6.868315E+01
6.693223E+01
7.126071E+01
6.754413E+01
7.326968E+01
7.074608E+01
7.167999E+01
7.593232E+01
7.157680E+01
7.436612E+01
7.364111E+01
5.722809E+01
4.646760E+01
5.103911E+01
6.125151E+01
-1.822098E+01
3.891949E+01
5.382758E+01
1.318249E+01
3.421945E+01
5.918759E+01
4.662329E+01
-9.035759E+01
-1.027095E+03
-5.046485E+02
-2.830773E+02
-7.612067E+01
-2.793625E+01
7.669458E+02
1.260248E+02
-3.492452E+03
6.468228E+02
-2.664868E+02
2.816733E+02
1.874099E+02
4.776360E+02
8.583802E+01
1.065638E+02
9.116553E+01
7.162556E+01
1.337913E+02
-4.201708E+00
9.597075E+01
7.120270E+01
3.461710E+02
2.849133E+02
7.371770E+01
8.937784E+01
7.257748E+01
6.625147E+01
7.626434E+01
7.214073E+01
7.455430E+01
7.183175E+01
7.237224E+01
7.198766E+01
7.033867E+01
7.192881E+01
7.451948E+01
7.417625E+01
7.867849E+01
8.002178E+01
8.186922E+01
8.430281E+01
8.653886E+01
8.844708E+01
8.868760E+01
8.944463E+01
8.973221E+01
8.936092E+01
8.926020E+01
8.917141E+01
8.918629E+01
8.931664E+01
8.927403E+01
8.868572E+01
8.902119E+01
8.906377E+01
8.893308E+01
8.919998E+01
8.922276E+01
8.916637E+01
8.928527E+01
8.926854E+01
8.927801E+01
8.932654E+01
8.920049E+01
8.921261E+01
8.919271E+01
8.932386E+01
8.937683E+01
8.933012E+01
8.942836E+01
8.927315E+01
8.919116E+01
8.921901E+01
8.926127E+01
8.925914E+01
8.928189E+01
8.918570E+01
8.898519E+01
8.909256E+01
8.916165E+01
8.915572E+01
8.897563E+01
8.911969E+01
8.901404E+01
8.921722E+01
8.913150E+01
8.871412E+01
8.897845E+01
8.894122E+01
8.907062E+01
8.898623E+01
8.894666E+01
8.885124E+01
8.898607E+01
8.879041E+01
8.901405E+01
8.881090E+01
8.875209E+01
8.871747E+01
8.869193E+01
8.885243E+01
8.875408E+01
8.872126E+01
8.874512E+01
8.880189E+01
8.881515E+01
8.884075E+01
8.864640E+01
8.871688E+01
8.899543E+01
8.888389E+01
8.881550E+01
8.894269E+01
8.896896E+01
8.890028E+01
8.905595E+01
8.902764E+01
8.900146E+01
8.901915E+01
8.902231E+01
8.919485E+01
8.928943E+01
8.914466E+01
8.897562E+01
8.911139E+01
8.916555E+01
8.924051E+01
8.925571E+01
8.924573E+01
8.928230E+01
8.936849E+01
8.933339E+01
8.941914E+01
8.933207E+01
8.937493E+01
8.938038E+01
8.927663E+01
8.928896E+01
8.928992E+01
8.944140E+01
8.956185E+01
8.943394E+01
8.927213E+01
8.921330E+01
8.932388E+01
8.924675E+01
8.921146E+01
8.902899E+01
8.907491E+01
8.907120E+01
8.910606E+01
8.907090E+01
8.886389E+01
8.893317E+01
8.933317E+01
8.893636E+01
8.901777E+01
8.863743E+01
8.864406E+01
8.913251E+01
8.895011E+01
8.880657E+01
8.856456E+01
8.858173E+01
8.882266E+01
8.887983E+01
8.827608E+01
8.888796E+01
8.798469E+01
8.648937E+01
8.505436E+01
8.287330E+01
8.094713E+01
7.864339E+01
7.522382E+01
7.259558E+01
7.237284E+01
6.837734E+01
7.250034E+01
7.007586E+01
7.203606E+01
6.944942E+01
6.389124E+01
7.430614E+01
6.240417E+01
7.409198E+01
6.431738E+01
5.903788E+01
7.320935E+01
7.461169E+01
3.357601E+01
3.239721E+01
6.179374E+01
5.314498E+01
3.046867E+01
4.276903E+01
1.323778E+01
2.872843E+01
4.004200E+01
-2.826653E+01
-5.872457E+01
-9.780061E+01
-6.420224E+01
-6.978048E+01
-7.724855E+01
-2.824638E+02
4.389694E+02
3.722045E+03
-1.101665E+02
1.097716E+03
-7.261342E+02
-6.876560E+01
4.018488E+02
7.179376E+02
8.112847E+01
8.892403E+01
5.234684E+02
8.114714E+01
9.414443E+01
-4.715825E+02
9.545099E+01
-8.722193E+00
1.849091E+01
1.339116E+02
9.890811E+01
9.414343E+01
7.619088E+01
7.391053E+01
7.393694E+01
7.655746E+01
7.818537E+01
6.663813E+01
7.591997E+01
7.114636E+01
7.158077E+01
6.967803E+01
7.246831E+01
7.225684E+01
7.784958E+01
7.861527E+01
8.167448E+01
8.390768E+01
8.670550E+01
8.831011E+01
8.817125E+01
8.874082E+01
8.880338E+01
8.917108E+01
8.931997E+01
8.918632E+01
8.879574E+01
8.937958E+01
8.983686E+01
8.908665E+01
8.928522E+01
8.908094E+01
8.898266E+01
8.910645E+01
8.914299E+01
8.911063E+01
8.935289E+01
8.922061E+01
8.920372E+01
8.934479E+01
8.927458E+01
8.931085E+01
8.939163E+01
8.957403E+01
8.937167E+01
8.944124E+01
8.929496E+01
8.919966E+01
8.911494E+01
8.943569E+01
8.922642E+01
8.931255E+01
8.928350E+01
8.920423E+01
8.905405E+01
8.914332E+01
8.894798E+01
8.906674E+01
8.897742E+01
8.914172E+01
8.908799E+01
8.907741E+01
8.910708E+01
8.887851E+01
8.907658E+01
8.911713E+01
8.906401E+01
8.897729E+01
8.886433E+01
8.870534E+01
8.877613E+01
8.884629E+01
8.882359E+01
8.888912E+01
8.884015E+01
8.865319E+01
8.858200E+01
8.889442E+01
8.882292E+01
8.891715E+01
8.866967E+01
8.868767E+01
8.889217E+01
8.866150E+01
8.881905E+01
8.896075E+01
8.883658E+01
8.891858E+01
8.874438E+01
8.885000E+01
8.892846E+01
8.891502E+01
8.896594E+01
8.889968E+01
8.909630E+01
8.898775E+01
8.917028E+01
8.912702E+01
8.906282E+01
8.917069E+01
8.900199E+01
8.921711E+01
8.920875E+01
8.897311E+01
8.934621E+01
8.940096E+01
8.947190E+01
8.971369E+01
8.948759E+01
8.942172E+01
8.950509E+01
8.955426E+01
8.930086E+01
8.923931E+01
8.951637E+01
8.916189E+01
8.958185E+01
8.941532E+01
8.940697E+01
8.934092E+01
8.913473E+01
8.914917E+01
8.926429E+01
8.922617E+01
8.933480E+01
8.939516E+01
8.923617E+01
8.913953E+01
8.894255E+01
8.866105E+01
8.884636E+01
8.911668E+01
8.854586E+01
8.879375E+01
8.872671E+01
8.886596E+01
8.897446E+01
8.850542E+01
8.866111E+01
8.784548E+01
8.812581E+01
8.838656E+01
8.820826E+01
8.865010E+01
8.830775E+01
8.778740E+01
8.654068E+01
8.482817E+01
8.218346E+01
8.014755E+01
7.597424E+01
7.404562E+01
7.241617E+01
7.085765E+01
6.776071E+01
7.096558E+01
7.094964E+01
6.907262E+01
6.849658E+01
6.727855E+01
7.017327E+01
6.658098E+01
6.929082E+01
6.535630E+01
5.521232E+01
6.302390E+01
7.198726E+01
6.524890E+01
6.428072E+01
6.461695E+01
6.281320E+01
5.156576E+01
4.703201E+01
5.823500E+01
3.514106E+01
2.157912E-01
3.754990E+02
1.906983E+02
-3.723526E+01
4.225917E+02
-7.018537E+01
-1.338798E+02
-1.588008E+03
3.138732E+02
4.942650E+02
-1.925752E+01
-9.526707E+01
-3.913742E+01
7.279678E+00
-1.159591E+02
-6.332629E+01
THETA
0.000000E+00
0.000000E+00
0.000000E+00
0.000000E+00
0.000000E+00
0.000000E+00
0.000000E+00
0.000000E+00
0.000000E+00
0.000000E+00
0.000000E+00
0.000000E+00
0.000000E+00
0.000000E+00
0.000000E+00
0.000000E+00
0.000000E+00
0.000000E+00
0.000000E+00
0.000000E+00
0.000000E+00
0.000000E+00
0.000000E+00
0.000000E+00
0.000000E+00
0.000000E+00
0.000000E+00
0.000000E+00
0.000000E+00
0.000000E+00
0.000000E+00
0.000000E+00
0.000000E+00
0.000000E+00
0.000000E+00
0.000000E+00
0.000000E+00
0.000000E+00
0.000000E+00
0.000000E+00
0.000000E+00
0.000000E+00
0.000000E+00
0.000000E+00
0.000000E+00
0.000000E+00
0.000000E+00
0.000000E+00
0.000000E+00
0.000000E+00
0.000000E+00
0.000000E+00
0.000000E+00
0.000000E+00
0.000000E+00
0.000000E+00
0.000000E+00
0.000000E+00
0.000000E+00
0.000000E+00
0.000000E+00
0.000000E+00
0.000000E+00
0.000000E+00
0.000000E+00
0.000000E+00
0.000000E+00
0.000000E+00
0.000000E+00
0.000000E+00
0.000000E+00
0.000000E+00
0.000000E+00
0.000000E+00
0.000000E+00
0.000000E+00
0.000000E+00
0.000000E+00
0.000000E+00
0.000000E+00
0.000000E+00
0.000000E+00
0.000000E+00
0.000000E+00
0.000000E+00
0.000000E+00
0.000000E+00
0.000000E+00
0.000000E+00
0.000000E+00
0.000000E+00
0.000000E+00
0.000000E+00
0.000000E+00
0.000000E+00
0.000000E+00
0.000000E+00
0.000000E+00
0.000000E+00
0.000000E+00
0.000000E+00
0.000000E+00
0.000000E+00
0.000000E+00
0.000000E+00
0.000000E+00
0.000000E+00
0.000000E+00
0.000000E+00
0.000000E+00
0.000000E+00
0.000000E+00
0.000000E+00
0.000000E+00
0.000000E+00
0.000000E+00
0.000000E+00
0.000000E+00
0.000000E+00
0.000000E+00
0.000000E+00
0.000000E+00
0.000000E+00
0.000000E+00
0.000000E+00
0.000000E+00
0.000000E+00
0.000000E+00
0.000000E+00
0.000000E+00
0.000000E+00
0.000000E+00
0.000000E+00
0.000000E+00
0.000000E+00
0.000000E+00
0.000000E+00
0.000000E+00
0.000000E+00
0.000000E+00
0.000000E+00
0.000000E+00
0.000000E+00
0.000000E+00
0.000000E+00
0.000000E+00
0.000000E+00
0.000000E+00
0.000000E+00
0.000000E+00
0.000000E+00
0.000000E+00
0.000000E+00
0.000000E+00
0.000000E+00
0.000000E+00
0.000000E+00
0.000000E+00
0.000000E+00
0.000000E+00
0.000000E+00
0.000000E+00
0.000000E+00
0.000000E+00
0.000000E+00
0.000000E+00
0.000000E+00
0.000000E+00
0.000000E+00
0.000000E+00
0.000000E+00
0.000000E+00
0.000000E+00
0.000000E+00
0.000000E+00
0.000000E+00
0.000000E+00
0.000000E+00
0.000000E+00
0.000000E+00
0.000000E+00
0.000000E+00
0.000000E+00
0.000000E+00
0.000000E+00
0.000000E+00
0.000000E+00
0.000000E+00
0.000000E+00
0.000000E+00
0.000000E+00
0.000000E+00
0.000000E+00
0.000000E+00
0.000000E+00
0.000000E+00
0.000000E+00
0.000000E+00
0.000000E+00
0.000000E+00
0.000000E+00
5.000000E+00
5.000000E+00
5.000000E+00
5.000000E+00
5.000000E+00
5.000000E+00
5.000000E+00
5.000000E+00
5.000000E+00
5.000000E+00
5.000000E+00
5.000000E+00
5.000000E+00
5.000000E+00
5.000000E+00
5.000000E+00
5.000000E+00
5.000000E+00
5.000000E+00
5.000000E+00
5.000000E+00
5.000000E+00
5.000000E+00
5.000000E+00
5.000000E+00
5.000000E+00
5.000000E+00
5.000000E+00
5.000000E+00
5.000000E+00
5.000000E+00
5.000000E+00
5.000000E+00
5.000000E+00
5.000000E+00
5.000000E+00
5.000000E+00
5.000000E+00
5.000000E+00
5.000000E+00
5.000000E+00
5.000000E+00
5.000000E+00
5.000000E+00
5.000000E+00
5.000000E+00
5.000000E+00
5.000000E+00
5.000000E+00
5.000000E+00
5.000000E+00
5.000000E+00
5.000000E+00
5.000000E+00
5.000000E+00
5.000000E+00
5.000000E+00
5.000000E+00
5.000000E+00
5.000000E+00
5.000000E+00
5.000000E+00
5.000000E+00
5.000000E+00
5.000000E+00
5.000000E+00
5.000000E+00
5.000000E+00
5.000000E+00
5.000000E+00
5.000000E+00
5.000000E+00
5.000000E+00
5.000000E+00
5.000000E+00
5.000000E+00
5.000000E+00
5.000000E+00
5.000000E+00
5.000000E+00
5.000000E+00
5.000000E+00
5.000000E+00
5.000000E+00
5.000000E+00
5.000000E+00
5.000000E+00
5.000000E+00
5.000000E+00
5.000000E+00
5.000000E+00
5.000000E+00
5.000000E+00
5.000000E+00
5.000000E+00
5.000000E+00
5.000000E+00
5.000000E+00
5.000000E+00
5.000000E+00
5.000000E+00
5.000000E+00
5.000000E+00
5.000000E+00
5.000000E+00
5.000000E+00
5.000000E+00
5.000000E+00
5.000000E+00
5.000000E+00
5.000000E+00
5.000000E+00
5.000000E+00
5.000000E+00
5.000000E+00
5.000000E+00
5.000000E+00
5.000000E+00
5.000000E+00
5.000000E+00
5.000000E+00
5.000000E+00
5.000000E+00
5.000000E+00
5.000000E+00
5.000000E+00
5.000000E+00
5.000000E+00
5.000000E+00
5.000000E+00
5.000000E+00
5.000000E+00
5.000000E+00
5.000000E+00
5.000000E+00
5.000000E+00
5.000000E+00
5.000000E+00
5.000000E+00
5.000000E+00
5.000000E+00
5.000000E+00
5.000000E+00
5.000000E+00
5.000000E+00
5.000000E+00
5.000000E+00
5.000000E+00
5.000000E+00
5.000000E+00
5.000000E+00
5.000000E+00
5.000000E+00
5.000000E+00
5.000000E+00
5.000000E+00
5.000000E+00
5.000000E+00
5.000000E+00
5.000000E+00
5.000000E+00
5.000000E+00
5.000000E+00
5.000000E+00
5.000000E+00
5.000000E+00
5.000000E+00
5.000000E+00
5.000000E+00
5.000000E+00
5.000000E+00
5.000000E+00
5.000000E+00
5.000000E+00
5.000000E+00
5.000000E+00
5.000000E+00
5.000000E+00
5.000000E+00
5.000000E+00
5.000000E+00
5.000000E+00
5.000000E+00
5.000000E+00
5.000000E+00
5.000000E+00
5.000000E+00
5.000000E+00
5.000000E+00
5.000000E+00
5.000000E+00
5.000000E+00
5.000000E+00
5.000000E+00
5.000000E+00
5.000000E+00
5.000000E+00
5.000000E+00
5.000000E+00
5.000000E+00
5.000000E+00
1.000000E+01
1.000000E+01
1.000000E+01
1.000000E+01
1.000000E+01
1.000000E+01
1.000000E+01
1.000000E+01
1.000000E+01
1.000000E+01
1.000000E+01
1.000000E+01
1.000000E+01
1.000000E+01
1.000000E+01
1.000000E+01
1.000000E+01
1.000000E+01
1.000000E+01
1.000000E+01
1.000000E+01
1.000000E+01
1.000000E+01
1.000000E+01
1.000000E+01
1.000000E+01
1.000000E+01
1.000000E+01
1.000000E+01
1.000000E+01
1.000000E+01
1.000000E+01
1.000000E+01
1.000000E+01
1.000000E+01
1.000000E+01
1.000000E+01
1.000000E+01
1.000000E+01
1.000000E+01
1.000000E+01
1.000000E+01
1.000000E+01
1.000000E+01
1.000000E+01
1.000000E+01
1.000000E+01
1.000000E+01
1.000000E+01
1.000000E+01
1.000000E+01
1.000000E+01
1.000000E+01
1.000000E+01
1.000000E+01
1.000000E+01
1.000000E+01
1.000000E+01
1.000000E+01
1.000000E+01
1.000000E+01
1.000000E+01
1.000000E+01
1.000000E+01
1.000000E+01
1.000000E+01
1.000000E+01
1.000000E+01
1.000000E+01
1.000000E+01
1.000000E+01
1.000000E+01
1.000000E+01
1.000000E+01
1.000000E+01
1.000000E+01
1.000000E+01
1.000000E+01
1.000000E+01
1.000000E+01
1.000000E+01
1.000000E+01
1.000000E+01
1.000000E+01
1.000000E+01
1.000000E+01
1.000000E+01
1.000000E+01
1.000000E+01
1.000000E+01
1.000000E+01
1.000000E+01
1.000000E+01
1.000000E+01
1.000000E+01
1.000000E+01
1.000000E+01
1.000000E+01
1.000000E+01
1.000000E+01
1.000000E+01
1.000000E+01
1.000000E+01
1.000000E+01
1.000000E+01
1.000000E+01
1.000000E+01
1.000000E+01
1.000000E+01
1.000000E+01
1.000000E+01
1.000000E+01
1.000000E+01
1.000000E+01
1.000000E+01
1.000000E+01
1.000000E+01
1.000000E+01
1.000000E+01
1.000000E+01
1.000000E+01
1.000000E+01
1.000000E+01
1.000000E+01
1.000000E+01
1.000000E+01
1.000000E+01
1.000000E+01
1.000000E+01
1.000000E+01
1.000000E+01
1.000000E+01
1.000000E+01
1.000000E+01
1.000000E+01
1.000000E+01
1.000000E+01
1.000000E+01
1.000000E+01
1.000000E+01
1.000000E+01
1.000000E+01
1.000000E+01
1.000000E+01
1.000000E+01
1.000000E+01
1.000000E+01
1.000000E+01
1.000000E+01
1.000000E+01
1.000000E+01
1.000000E+01
1.000000E+01
1.000000E+01
1.000000E+01
1.000000E+01
1.000000E+01
1.000000E+01
1.000000E+01
1.000000E+01
1.000000E+01
1.000000E+01
1.000000E+01
1.000000E+01
1.000000E+01
1.000000E+01
1.000000E+01
1.000000E+01
1.000000E+01
1.000000E+01
1.000000E+01
1.000000E+01
1.000000E+01
1.000000E+01
1.000000E+01
1.000000E+01
1.000000E+01
1.000000E+01
1.000000E+01
1.000000E+01
1.000000E+01
1.000000E+01
1.000000E+01
1.000000E+01
1.000000E+01
1.000000E+01
1.000000E+01
1.000000E+01
1.000000E+01
1.000000E+01
1.000000E+01
1.000000E+01
1.000000E+01
1.000000E+01
1.000000E+01
1.000000E+01
1.000000E+01
1.000000E+01
1.000000E+01
1.000000E+01
1.000000E+01
1.500000E+01
1.500000E+01
1.500000E+01
1.500000E+01
1.500000E+01
1.500000E+01
1.500000E+01
1.500000E+01
1.500000E+01
1.500000E+01
1.500000E+01
1.500000E+01
1.500000E+01
1.500000E+01
1.500000E+01
1.500000E+01
1.500000E+01
1.500000E+01
1.500000E+01
1.500000E+01
1.500000E+01
1.500000E+01
1.500000E+01
1.500000E+01
1.500000E+01
1.500000E+01
1.500000E+01
1.500000E+01
1.500000E+01
1.500000E+01
1.500000E+01
1.500000E+01
1.500000E+01
1.500000E+01
1.500000E+01
1.500000E+01
1.500000E+01
1.500000E+01
1.500000E+01
1.500000E+01
1.500000E+01
1.500000E+01
1.500000E+01
1.500000E+01
1.500000E+01
1.500000E+01
1.500000E+01
1.500000E+01
1.500000E+01
1.500000E+01
1.500000E+01
1.500000E+01
1.500000E+01
1.500000E+01
1.500000E+01
1.500000E+01
1.500000E+01
1.500000E+01
1.500000E+01
1.500000E+01
1.500000E+01
1.500000E+01
1.500000E+01
1.500000E+01
1.500000E+01
1.500000E+01
1.500000E+01
1.500000E+01
1.500000E+01
1.500000E+01
1.500000E+01
1.500000E+01
1.500000E+01
1.500000E+01
1.500000E+01
1.500000E+01
1.500000E+01
1.500000E+01
1.500000E+01
1.500000E+01
1.500000E+01
1.500000E+01
1.500000E+01
1.500000E+01
1.500000E+01
1.500000E+01
1.500000E+01
1.500000E+01
1.500000E+01
1.500000E+01
1.500000E+01
1.500000E+01
1.500000E+01
1.500000E+01
1.500000E+01
1.500000E+01
1.500000E+01
1.500000E+01
1.500000E+01
1.500000E+01
1.500000E+01
1.500000E+01
1.500000E+01
1.500000E+01
1.500000E+01
1.500000E+01
1.500000E+01
1.500000E+01
1.500000E+01
1.500000E+01
1.500000E+01
1.500000E+01
1.500000E+01
1.500000E+01
1.500000E+01
1.500000E+01
1.500000E+01
1.500000E+01
1.500000E+01
1.500000E+01
1.500000E+01
1.500000E+01
1.500000E+01
1.500000E+01
1.500000E+01
1.500000E+01
1.500000E+01
1.500000E+01
1.500000E+01
1.500000E+01
1.500000E+01
1.500000E+01
1.500000E+01
1.500000E+01
1.500000E+01
1.500000E+01
1.500000E+01
1.500000E+01
1.500000E+01
1.500000E+01
1.500000E+01
1.500000E+01
1.500000E+01
1.500000E+01
1.500000E+01
1.500000E+01
1.500000E+01
1.500000E+01
1.500000E+01
1.500000E+01
1.500000E+01
1.500000E+01
1.500000E+01
1.500000E+01
1.500000E+01
1.500000E+01
1.500000E+01
1.500000E+01
1.500000E+01
1.500000E+01
1.500000E+01
1.500000E+01
1.500000E+01
1.500000E+01
1.500000E+01
1.500000E+01
1.500000E+01
1.500000E+01
1.500000E+01
1.500000E+01
1.500000E+01
1.500000E+01
1.500000E+01
1.500000E+01
1.500000E+01
1.500000E+01
1.500000E+01
1.500000E+01
1.500000E+01
1.500000E+01
1.500000E+01
1.500000E+01
1.500000E+01
1.500000E+01
1.500000E+01
1.500000E+01
1.500000E+01
1.500000E+01
1.500000E+01
1.500000E+01
1.500000E+01
1.500000E+01
1.500000E+01
1.500000E+01
1.500000E+01
1.500000E+01
1.500000E+01
1.500000E+01
1.500000E+01
1.500000E+01
1.500000E+01
2.000000E+01
2.000000E+01
2.000000E+01
2.000000E+01
2.000000E+01
2.000000E+01
2.000000E+01
2.000000E+01
2.000000E+01
2.000000E+01
2.000000E+01
2.000000E+01
2.000000E+01
2.000000E+01
2.000000E+01
2.000000E+01
2.000000E+01
2.000000E+01
2.000000E+01
2.000000E+01
2.000000E+01
2.000000E+01
2.000000E+01
2.000000E+01
2.000000E+01
2.000000E+01
2.000000E+01
2.000000E+01
2.000000E+01
2.000000E+01
2.000000E+01
2.000000E+01
2.000000E+01
2.000000E+01
2.000000E+01
2.000000E+01
2.000000E+01
2.000000E+01
2.000000E+01
2.000000E+01
2.000000E+01
2.000000E+01
2.000000E+01
2.000000E+01
2.000000E+01
2.000000E+01
2.000000E+01
2.000000E+01
2.000000E+01
2.000000E+01
2.000000E+01
2.000000E+01
2.000000E+01
2.000000E+01
2.000000E+01
2.000000E+01
2.000000E+01
2.000000E+01
2.000000E+01
2.000000E+01
2.000000E+01
2.000000E+01
2.000000E+01
2.000000E+01
2.000000E+01
2.000000E+01
2.000000E+01
2.000000E+01
2.000000E+01
2.000000E+01
2.000000E+01
2.000000E+01
2.000000E+01
2.000000E+01
2.000000E+01
2.000000E+01
2.000000E+01
2.000000E+01
2.000000E+01
2.000000E+01
2.000000E+01
2.000000E+01
2.000000E+01
2.000000E+01
2.000000E+01
2.000000E+01
2.000000E+01
2.000000E+01
2.000000E+01
2.000000E+01
2.000000E+01
2.000000E+01
2.000000E+01
2.000000E+01
2.000000E+01
2.000000E+01
2.000000E+01
2.000000E+01
2.000000E+01
2.000000E+01
2.000000E+01
2.000000E+01
2.000000E+01
2.000000E+01
2.000000E+01
2.000000E+01
2.000000E+01
2.000000E+01
2.000000E+01
2.000000E+01
2.000000E+01
2.000000E+01
2.000000E+01
2.000000E+01
2.000000E+01
2.000000E+01
2.000000E+01
2.000000E+01
2.000000E+01
2.000000E+01
2.000000E+01
2.000000E+01
2.000000E+01
2.000000E+01
2.000000E+01
2.000000E+01
2.000000E+01
2.000000E+01
2.000000E+01
2.000000E+01
2.000000E+01
2.000000E+01
2.000000E+01
2.000000E+01
2.000000E+01
2.000000E+01
2.000000E+01
2.000000E+01
2.000000E+01
2.000000E+01
2.000000E+01
2.000000E+01
2.000000E+01
2.000000E+01
2.000000E+01
2.000000E+01
2.000000E+01
2.000000E+01
2.000000E+01
2.000000E+01
2.000000E+01
2.000000E+01
2.000000E+01
2.000000E+01
2.000000E+01
2.000000E+01
2.000000E+01
2.000000E+01
2.000000E+01
2.000000E+01
2.000000E+01
2.000000E+01
2.000000E+01
2.000000E+01
2.000000E+01
2.000000E+01
2.000000E+01
2.000000E+01
2.000000E+01
2.000000E+01
2.000000E+01
2.000000E+01
2.000000E+01
2.000000E+01
2.000000E+01
2.000000E+01
2.000000E+01
2.000000E+01
2.000000E+01
2.000000E+01
2.000000E+01
2.000000E+01
2.000000E+01
2.000000E+01
2.000000E+01
2.000000E+01
2.000000E+01
2.000000E+01
2.000000E+01
2.000000E+01
2.000000E+01
2.000000E+01
2.000000E+01
2.000000E+01
2.000000E+01
2.000000E+01
2.000000E+01
2.000000E+01
2.000000E+01
2.000000E+01
2.000000E+01
2.500000E+01
2.500000E+01
2.500000E+01
2.500000E+01
2.500000E+01
2.500000E+01
2.500000E+01
2.500000E+01
2.500000E+01
2.500000E+01
2.500000E+01
2.500000E+01
2.500000E+01
2.500000E+01
2.500000E+01
2.500000E+01
2.500000E+01
2.500000E+01
2.500000E+01
2.500000E+01
2.500000E+01
2.500000E+01
2.500000E+01
2.500000E+01
2.500000E+01
2.500000E+01
2.500000E+01
2.500000E+01
2.500000E+01
2.500000E+01
2.500000E+01
2.500000E+01
2.500000E+01
2.500000E+01
2.500000E+01
2.500000E+01
2.500000E+01
2.500000E+01
2.500000E+01
2.500000E+01
2.500000E+01
2.500000E+01
2.500000E+01
2.500000E+01
2.500000E+01
2.500000E+01
2.500000E+01
2.500000E+01
2.500000E+01
2.500000E+01
2.500000E+01
2.500000E+01
2.500000E+01
2.500000E+01
2.500000E+01
2.500000E+01
2.500000E+01
2.500000E+01
2.500000E+01
2.500000E+01
2.500000E+01
2.500000E+01
2.500000E+01
2.500000E+01
2.500000E+01
2.500000E+01
2.500000E+01
2.500000E+01
2.500000E+01
2.500000E+01
2.500000E+01
2.500000E+01
2.500000E+01
2.500000E+01
2.500000E+01
2.500000E+01
2.500000E+01
2.500000E+01
2.500000E+01
2.500000E+01
2.500000E+01
2.500000E+01
2.500000E+01
2.500000E+01
2.500000E+01
2.500000E+01
2.500000E+01
2.500000E+01
2.500000E+01
2.500000E+01
2.500000E+01
2.500000E+01
2.500000E+01
2.500000E+01
2.500000E+01
2.500000E+01
2.500000E+01
2.500000E+01
2.500000E+01
2.500000E+01
2.500000E+01
2.500000E+01
2.500000E+01
2.500000E+01
2.500000E+01
2.500000E+01
2.500000E+01
2.500000E+01
2.500000E+01
2.500000E+01
2.500000E+01
2.500000E+01
2.500000E+01
2.500000E+01
2.500000E+01
2.500000E+01
2.500000E+01
2.500000E+01
2.500000E+01
2.500000E+01
2.500000E+01
2.500000E+01
2.500000E+01
2.500000E+01
2.500000E+01
2.500000E+01
2.500000E+01
2.500000E+01
2.500000E+01
2.500000E+01
2.500000E+01
2.500000E+01
2.500000E+01
2.500000E+01
2.500000E+01
2.500000E+01
2.500000E+01
2.500000E+01
2.500000E+01
2.500000E+01
2.500000E+01
2.500000E+01
2.500000E+01
2.500000E+01
2.500000E+01
2.500000E+01
2.500000E+01
2.500000E+01
2.500000E+01
2.500000E+01
2.500000E+01
2.500000E+01
2.500000E+01
2.500000E+01
2.500000E+01
2.500000E+01
2.500000E+01
2.500000E+01
2.500000E+01
2.500000E+01
2.500000E+01
2.500000E+01
2.500000E+01
2.500000E+01
2.500000E+01
2.500000E+01
2.500000E+01
2.500000E+01
2.500000E+01
2.500000E+01
2.500000E+01
2.500000E+01
2.500000E+01
2.500000E+01
2.500000E+01
2.500000E+01
2.500000E+01
2.500000E+01
2.500000E+01
2.500000E+01
2.500000E+01
2.500000E+01
2.500000E+01
2.500000E+01
2.500000E+01
2.500000E+01
2.500000E+01
2.500000E+01
2.500000E+01
2.500000E+01
2.500000E+01
2.500000E+01
2.500000E+01
2.500000E+01
2.500000E+01
2.500000E+01
2.500000E+01
2.500000E+01
2.500000E+01
2.500000E+01
2.500000E+01
3.000000E+01
3.000000E+01
3.000000E+01
3.000000E+01
3.000000E+01
3.000000E+01
3.000000E+01
3.000000E+01
3.000000E+01
3.000000E+01
3.000000E+01
3.000000E+01
3.000000E+01
3.000000E+01
3.000000E+01
3.000000E+01
3.000000E+01
3.000000E+01
3.000000E+01
3.000000E+01
3.000000E+01
3.000000E+01
3.000000E+01
3.000000E+01
3.000000E+01
3.000000E+01
3.000000E+01
3.000000E+01
3.000000E+01
3.000000E+01
3.000000E+01
3.000000E+01
3.000000E+01
3.000000E+01
3.000000E+01
3.000000E+01
3.000000E+01
3.000000E+01
3.000000E+01
3.000000E+01
3.000000E+01
3.000000E+01
3.000000E+01
3.000000E+01
3.000000E+01
3.000000E+01
3.000000E+01
3.000000E+01
3.000000E+01
3.000000E+01
3.000000E+01
3.000000E+01
3.000000E+01
3.000000E+01
3.000000E+01
3.000000E+01
3.000000E+01
3.000000E+01
3.000000E+01
3.000000E+01
3.000000E+01
3.000000E+01
3.000000E+01
3.000000E+01
3.000000E+01
3.000000E+01
3.000000E+01
3.000000E+01
3.000000E+01
3.000000E+01
3.000000E+01
3.000000E+01
3.000000E+01
3.000000E+01
3.000000E+01
3.000000E+01
3.000000E+01
3.000000E+01
3.000000E+01
3.000000E+01
3.000000E+01
3.000000E+01
3.000000E+01
3.000000E+01
3.000000E+01
3.000000E+01
3.000000E+01
3.000000E+01
3.000000E+01
3.000000E+01
3.000000E+01
3.000000E+01
3.000000E+01
3.000000E+01
3.000000E+01
3.000000E+01
3.000000E+01
3.000000E+01
3.000000E+01
3.000000E+01
3.000000E+01
3.000000E+01
3.000000E+01
3.000000E+01
3.000000E+01
3.000000E+01
3.000000E+01
3.000000E+01
3.000000E+01
3.000000E+01
3.000000E+01
3.000000E+01
3.000000E+01
3.000000E+01
3.000000E+01
3.000000E+01
3.000000E+01
3.000000E+01
3.000000E+01
3.000000E+01
3.000000E+01
3.000000E+01
3.000000E+01
3.000000E+01
3.000000E+01
3.000000E+01
3.000000E+01
3.000000E+01
3.000000E+01
3.000000E+01
3.000000E+01
3.000000E+01
3.000000E+01
3.000000E+01
3.000000E+01
3.000000E+01
3.000000E+01
3.000000E+01
3.000000E+01
3.000000E+01
3.000000E+01
3.000000E+01
3.000000E+01
3.000000E+01
3.000000E+01
3.000000E+01
3.000000E+01
3.000000E+01
3.000000E+01
3.000000E+01
3.000000E+01
3.000000E+01
3.000000E+01
3.000000E+01
3.000000E+01
3.000000E+01
3.000000E+01
3.000000E+01
3.000000E+01
3.000000E+01
3.000000E+01
3.000000E+01
3.000000E+01
3.000000E+01
3.000000E+01
3.000000E+01
3.000000E+01
3.000000E+01
3.000000E+01
3.000000E+01
3.000000E+01
3.000000E+01
3.000000E+01
3.000000E+01
3.000000E+01
3.000000E+01
3.000000E+01
3.000000E+01
3.000000E+01
3.000000E+01
3.000000E+01
3.000000E+01
3.000000E+01
3.000000E+01
3.000000E+01
3.000000E+01
3.000000E+01
3.000000E+01
3.000000E+01
3.000000E+01
3.000000E+01
3.000000E+01
3.000000E+01
3.000000E+01
3.000000E+01
3.000000E+01
3.000000E+01
3.000000E+01
3.000000E+01
3.000000E+01
3.000000E+01
3.500000E+01
3.500000E+01
3.500000E+01
3.500000E+01
3.500000E+01
3.500000E+01
3.500000E+01
3.500000E+01
3.500000E+01
3.500000E+01
3.500000E+01
3.500000E+01
3.500000E+01
3.500000E+01
3.500000E+01
3.500000E+01
3.500000E+01
3.500000E+01
3.500000E+01
3.500000E+01
3.500000E+01
3.500000E+01
3.500000E+01
3.500000E+01
3.500000E+01
3.500000E+01
3.500000E+01
3.500000E+01
3.500000E+01
3.500000E+01
3.500000E+01
3.500000E+01
3.500000E+01
3.500000E+01
3.500000E+01
3.500000E+01
3.500000E+01
3.500000E+01
3.500000E+01
3.500000E+01
3.500000E+01
3.500000E+01
3.500000E+01
3.500000E+01
3.500000E+01
3.500000E+01
3.500000E+01
3.500000E+01
3.500000E+01
3.500000E+01
3.500000E+01
3.500000E+01
3.500000E+01
3.500000E+01
3.500000E+01
3.500000E+01
3.500000E+01
3.500000E+01
3.500000E+01
3.500000E+01
3.500000E+01
3.500000E+01
3.500000E+01
3.500000E+01
3.500000E+01
3.500000E+01
3.500000E+01
3.500000E+01
3.500000E+01
3.500000E+01
3.500000E+01
3.500000E+01
3.500000E+01
3.500000E+01
3.500000E+01
3.500000E+01
3.500000E+01
3.500000E+01
3.500000E+01
3.500000E+01
3.500000E+01
3.500000E+01
3.500000E+01
3.500000E+01
3.500000E+01
3.500000E+01
3.500000E+01
3.500000E+01
3.500000E+01
3.500000E+01
3.500000E+01
3.500000E+01
3.500000E+01
3.500000E+01
3.500000E+01
3.500000E+01
3.500000E+01
3.500000E+01
3.500000E+01
3.500000E+01
3.500000E+01
3.500000E+01
3.500000E+01
3.500000E+01
3.500000E+01
3.500000E+01
3.500000E+01
3.500000E+01
3.500000E+01
3.500000E+01
3.500000E+01
3.500000E+01
3.500000E+01
3.500000E+01
3.500000E+01
3.500000E+01
3.500000E+01
3.500000E+01
3.500000E+01
3.500000E+01
3.500000E+01
3.500000E+01
3.500000E+01
3.500000E+01
3.500000E+01
3.500000E+01
3.500000E+01
3.500000E+01
3.500000E+01
3.500000E+01
3.500000E+01
3.500000E+01
3.500000E+01
3.500000E+01
3.500000E+01
3.500000E+01
3.500000E+01
3.500000E+01
3.500000E+01
3.500000E+01
3.500000E+01
3.500000E+01
3.500000E+01
3.500000E+01
3.500000E+01
3.500000E+01
3.500000E+01
3.500000E+01
3.500000E+01
3.500000E+01
3.500000E+01
3.500000E+01
3.500000E+01
3.500000E+01
3.500000E+01
3.500000E+01
3.500000E+01
3.500000E+01
3.500000E+01
3.500000E+01
3.500000E+01
3.500000E+01
3.500000E+01
3.500000E+01
3.500000E+01
3.500000E+01
3.500000E+01
3.500000E+01
3.500000E+01
3.500000E+01
3.500000E+01
3.500000E+01
3.500000E+01
3.500000E+01
3.500000E+01
3.500000E+01
3.500000E+01
3.500000E+01
3.500000E+01
3.500000E+01
3.500000E+01
3.500000E+01
3.500000E+01
3.500000E+01
3.500000E+01
3.500000E+01
3.500000E+01
3.500000E+01
3.500000E+01
3.500000E+01
3.500000E+01
3.500000E+01
3.500000E+01
3.500000E+01
3.500000E+01
3.500000E+01
3.500000E+01
3.500000E+01
3.500000E+01
3.500000E+01
3.500000E+01
4.000000E+01
4.000000E+01
4.000000E+01
4.000000E+01
4.000000E+01
4.000000E+01
4.000000E+01
4.000000E+01
4.000000E+01
4.000000E+01
4.000000E+01
4.000000E+01
4.000000E+01
4.000000E+01
4.000000E+01
4.000000E+01
4.000000E+01
4.000000E+01
4.000000E+01
4.000000E+01
4.000000E+01
4.000000E+01
4.000000E+01
4.000000E+01
4.000000E+01
4.000000E+01
4.000000E+01
4.000000E+01
4.000000E+01
4.000000E+01
4.000000E+01
4.000000E+01
4.000000E+01
4.000000E+01
4.000000E+01
4.000000E+01
4.000000E+01
4.000000E+01
4.000000E+01
4.000000E+01
4.000000E+01
4.000000E+01
4.000000E+01
4.000000E+01
4.000000E+01
4.000000E+01
4.000000E+01
4.000000E+01
4.000000E+01
4.000000E+01
4.000000E+01
4.000000E+01
4.000000E+01
4.000000E+01
4.000000E+01
4.000000E+01
4.000000E+01
4.000000E+01
4.000000E+01
4.000000E+01
4.000000E+01
4.000000E+01
4.000000E+01
4.000000E+01
4.000000E+01
4.000000E+01
4.000000E+01
4.000000E+01
4.000000E+01
4.000000E+01
4.000000E+01
4.000000E+01
4.000000E+01
4.000000E+01
4.000000E+01
4.000000E+01
4.000000E+01
4.000000E+01
4.000000E+01
4.000000E+01
4.000000E+01
4.000000E+01
4.000000E+01
4.000000E+01
4.000000E+01
4.000000E+01
4.000000E+01
4.000000E+01
4.000000E+01
4.000000E+01
4.000000E+01
4.000000E+01
4.000000E+01
4.000000E+01
4.000000E+01
4.000000E+01
4.000000E+01
4.000000E+01
4.000000E+01
4.000000E+01
4.000000E+01
4.000000E+01
4.000000E+01
4.000000E+01
4.000000E+01
4.000000E+01
4.000000E+01
4.000000E+01
4.000000E+01
4.000000E+01
4.000000E+01
4.000000E+01
4.000000E+01
4.000000E+01
4.000000E+01
4.000000E+01
4.000000E+01
4.000000E+01
4.000000E+01
4.000000E+01
4.000000E+01
4.000000E+01
4.000000E+01
4.000000E+01
4.000000E+01
4.000000E+01
4.000000E+01
4.000000E+01
4.000000E+01
4.000000E+01
4.000000E+01
4.000000E+01
4.000000E+01
4.000000E+01
4.000000E+01
4.000000E+01
4.000000E+01
4.000000E+01
4.000000E+01
4.000000E+01
4.000000E+01
4.000000E+01
4.000000E+01
4.000000E+01
4.000000E+01
4.000000E+01
4.000000E+01
4.000000E+01
4.000000E+01
4.000000E+01
4.000000E+01
4.000000E+01
4.000000E+01
4.000000E+01
4.000000E+01
4.000000E+01
4.000000E+01
4.000000E+01
4.000000E+01
4.000000E+01
4.000000E+01
4.000000E+01
4.000000E+01
4.000000E+01
4.000000E+01
4.000000E+01
4.000000E+01
4.000000E+01
4.000000E+01
4.000000E+01
4.000000E+01
4.000000E+01
4.000000E+01
4.000000E+01
4.000000E+01
4.000000E+01
4.000000E+01
4.000000E+01
4.000000E+01
4.000000E+01
4.000000E+01
4.000000E+01
4.000000E+01
4.000000E+01
4.000000E+01
4.000000E+01
4.000000E+01
4.000000E+01
4.000000E+01
4.000000E+01
4.000000E+01
4.000000E+01
4.000000E+01
4.000000E+01
4.000000E+01
4.000000E+01
4.000000E+01
4.000000E+01
4.000000E+01
4.000000E+01
4.000000E+01
4.500000E+01
4.500000E+01
4.500000E+01
4.500000E+01
4.500000E+01
4.500000E+01
4.500000E+01
4.500000E+01
4.500000E+01
4.500000E+01
4.500000E+01
4.500000E+01
4.500000E+01
4.500000E+01
4.500000E+01
4.500000E+01
4.500000E+01
4.500000E+01
4.500000E+01
4.500000E+01
4.500000E+01
4.500000E+01
4.500000E+01
4.500000E+01
4.500000E+01
4.500000E+01
4.500000E+01
4.500000E+01
4.500000E+01
4.500000E+01
4.500000E+01
4.500000E+01
4.500000E+01
4.500000E+01
4.500000E+01
4.500000E+01
4.500000E+01
4.500000E+01
4.500000E+01
4.500000E+01
4.500000E+01
4.500000E+01
4.500000E+01
4.500000E+01
4.500000E+01
4.500000E+01
4.500000E+01
4.500000E+01
4.500000E+01
4.500000E+01
4.500000E+01
4.500000E+01
4.500000E+01
4.500000E+01
4.500000E+01
4.500000E+01
4.500000E+01
4.500000E+01
4.500000E+01
4.500000E+01
4.500000E+01
4.500000E+01
4.500000E+01
4.500000E+01
4.500000E+01
4.500000E+01
4.500000E+01
4.500000E+01
4.500000E+01
4.500000E+01
4.500000E+01
4.500000E+01
4.500000E+01
4.500000E+01
4.500000E+01
4.500000E+01
4.500000E+01
4.500000E+01
4.500000E+01
4.500000E+01
4.500000E+01
4.500000E+01
4.500000E+01
4.500000E+01
4.500000E+01
4.500000E+01
4.500000E+01
4.500000E+01
4.500000E+01
4.500000E+01
4.500000E+01
4.500000E+01
4.500000E+01
4.500000E+01
4.500000E+01
4.500000E+01
4.500000E+01
4.500000E+01
4.500000E+01
4.500000E+01
4.500000E+01
4.500000E+01
4.500000E+01
4.500000E+01
4.500000E+01
4.500000E+01
4.500000E+01
4.500000E+01
4.500000E+01
4.500000E+01
4.500000E+01
4.500000E+01
4.500000E+01
4.500000E+01
4.500000E+01
4.500000E+01
4.500000E+01
4.500000E+01
4.500000E+01
4.500000E+01
4.500000E+01
4.500000E+01
4.500000E+01
4.500000E+01
4.500000E+01
4.500000E+01
4.500000E+01
4.500000E+01
4.500000E+01
4.500000E+01
4.500000E+01
4.500000E+01
4.500000E+01
4.500000E+01
4.500000E+01
4.500000E+01
4.500000E+01
4.500000E+01
4.500000E+01
4.500000E+01
4.500000E+01
4.500000E+01
4.500000E+01
4.500000E+01
4.500000E+01
4.500000E+01
4.500000E+01
4.500000E+01
4.500000E+01
4.500000E+01
4.500000E+01
4.500000E+01
4.500000E+01
4.500000E+01
4.500000E+01
4.500000E+01
4.500000E+01
4.500000E+01
4.500000E+01
4.500000E+01
4.500000E+01
4.500000E+01
4.500000E+01
4.500000E+01
4.500000E+01
4.500000E+01
4.500000E+01
4.500000E+01
4.500000E+01
4.500000E+01
4.500000E+01
4.500000E+01
4.500000E+01
4.500000E+01
4.500000E+01
4.500000E+01
4.500000E+01
4.500000E+01
4.500000E+01
4.500000E+01
4.500000E+01
4.500000E+01
4.500000E+01
4.500000E+01
4.500000E+01
4.500000E+01
4.500000E+01
4.500000E+01
4.500000E+01
4.500000E+01
4.500000E+01
4.500000E+01
4.500000E+01
4.500000E+01
4.500000E+01
4.500000E+01
4.500000E+01
4.500000E+01
4.500000E+01
4.500000E+01
4.500000E+01
5.000000E+01
5.000000E+01
5.000000E+01
5.000000E+01
5.000000E+01
5.000000E+01
5.000000E+01
5.000000E+01
5.000000E+01
5.000000E+01
5.000000E+01
5.000000E+01
5.000000E+01
5.000000E+01
5.000000E+01
5.000000E+01
5.000000E+01
5.000000E+01
5.000000E+01
5.000000E+01
5.000000E+01
5.000000E+01
5.000000E+01
5.000000E+01
5.000000E+01
5.000000E+01
5.000000E+01
5.000000E+01
5.000000E+01
5.000000E+01
5.000000E+01
5.000000E+01
5.000000E+01
5.000000E+01
5.000000E+01
5.000000E+01
5.000000E+01
5.000000E+01
5.000000E+01
5.000000E+01
5.000000E+01
5.000000E+01
5.000000E+01
5.000000E+01
5.000000E+01
5.000000E+01
5.000000E+01
5.000000E+01
5.000000E+01
5.000000E+01
5.000000E+01
5.000000E+01
5.000000E+01
5.000000E+01
5.000000E+01
5.000000E+01
5.000000E+01
5.000000E+01
5.000000E+01
5.000000E+01
5.000000E+01
5.000000E+01
5.000000E+01
5.000000E+01
5.000000E+01
5.000000E+01
5.000000E+01
5.000000E+01
5.000000E+01
5.000000E+01
5.000000E+01
5.000000E+01
5.000000E+01
5.000000E+01
5.000000E+01
5.000000E+01
5.000000E+01
5.000000E+01
5.000000E+01
5.000000E+01
5.000000E+01
5.000000E+01
5.000000E+01
5.000000E+01
5.000000E+01
5.000000E+01
5.000000E+01
5.000000E+01
5.000000E+01
5.000000E+01
5.000000E+01
5.000000E+01
5.000000E+01
5.000000E+01
5.000000E+01
5.000000E+01
5.000000E+01
5.000000E+01
5.000000E+01
5.000000E+01
5.000000E+01
5.000000E+01
5.000000E+01
5.000000E+01
5.000000E+01
5.000000E+01
5.000000E+01
5.000000E+01
5.000000E+01
5.000000E+01
5.000000E+01
5.000000E+01
5.000000E+01
5.000000E+01
5.000000E+01
5.000000E+01
5.000000E+01
5.000000E+01
5.000000E+01
5.000000E+01
5.000000E+01
5.000000E+01
5.000000E+01
5.000000E+01
5.000000E+01
5.000000E+01
5.000000E+01
5.000000E+01
5.000000E+01
5.000000E+01
5.000000E+01
5.000000E+01
5.000000E+01
5.000000E+01
5.000000E+01
5.000000E+01
5.000000E+01
5.000000E+01
5.000000E+01
5.000000E+01
5.000000E+01
5.000000E+01
5.000000E+01
5.000000E+01
5.000000E+01
5.000000E+01
5.000000E+01
5.000000E+01
5.000000E+01
5.000000E+01
5.000000E+01
5.000000E+01
5.000000E+01
5.000000E+01
5.000000E+01
5.000000E+01
5.000000E+01
5.000000E+01
5.000000E+01
5.000000E+01
5.000000E+01
5.000000E+01
5.000000E+01
5.000000E+01
5.000000E+01
5.000000E+01
5.000000E+01
5.000000E+01
5.000000E+01
5.000000E+01
5.000000E+01
5.000000E+01
5.000000E+01
5.000000E+01
5.000000E+01
5.000000E+01
5.000000E+01
5.000000E+01
5.000000E+01
5.000000E+01
5.000000E+01
5.000000E+01
5.000000E+01
5.000000E+01
5.000000E+01
5.000000E+01
5.000000E+01
5.000000E+01
5.000000E+01
5.000000E+01
5.000000E+01
5.000000E+01
5.000000E+01
5.000000E+01
5.000000E+01
5.000000E+01
5.000000E+01
5.000000E+01
5.000000E+01
5.000000E+01
5.000000E+01
5.500000E+01
5.500000E+01
5.500000E+01
5.500000E+01
5.500000E+01
5.500000E+01
5.500000E+01
5.500000E+01
5.500000E+01
5.500000E+01
5.500000E+01
5.500000E+01
5.500000E+01
5.500000E+01
5.500000E+01
5.500000E+01
5.500000E+01
5.500000E+01
5.500000E+01
5.500000E+01
5.500000E+01
5.500000E+01
5.500000E+01
5.500000E+01
5.500000E+01
5.500000E+01
5.500000E+01
5.500000E+01
5.500000E+01
5.500000E+01
5.500000E+01
5.500000E+01
5.500000E+01
5.500000E+01
5.500000E+01
5.500000E+01
5.500000E+01
5.500000E+01
5.500000E+01
5.500000E+01
5.500000E+01
5.500000E+01
5.500000E+01
5.500000E+01
5.500000E+01
5.500000E+01
5.500000E+01
5.500000E+01
5.500000E+01
5.500000E+01
5.500000E+01
5.500000E+01
5.500000E+01
5.500000E+01
5.500000E+01
5.500000E+01
5.500000E+01
5.500000E+01
5.500000E+01
5.500000E+01
5.500000E+01
5.500000E+01
5.500000E+01
5.500000E+01
5.500000E+01
5.500000E+01
5.500000E+01
5.500000E+01
5.500000E+01
5.500000E+01
5.500000E+01
5.500000E+01
5.500000E+01
5.500000E+01
5.500000E+01
5.500000E+01
5.500000E+01
5.500000E+01
5.500000E+01
5.500000E+01
5.500000E+01
5.500000E+01
5.500000E+01
5.500000E+01
5.500000E+01
5.500000E+01
5.500000E+01
5.500000E+01
5.500000E+01
5.500000E+01
5.500000E+01
5.500000E+01
5.500000E+01
5.500000E+01
5.500000E+01
5.500000E+01
5.500000E+01
5.500000E+01
5.500000E+01
5.500000E+01
5.500000E+01
5.500000E+01
5.500000E+01
5.500000E+01
5.500000E+01
5.500000E+01
5.500000E+01
5.500000E+01
5.500000E+01
5.500000E+01
5.500000E+01
5.500000E+01
5.500000E+01
5.500000E+01
5.500000E+01
5.500000E+01
5.500000E+01
5.500000E+01
5.500000E+01
5.500000E+01
5.500000E+01
5.500000E+01
5.500000E+01
5.500000E+01
5.500000E+01
5.500000E+01
5.500000E+01
5.500000E+01
5.500000E+01
5.500000E+01
5.500000E+01
5.500000E+01
5.500000E+01
5.500000E+01
5.500000E+01
5.500000E+01
5.500000E+01
5.500000E+01
5.500000E+01
5.500000E+01
5.500000E+01
5.500000E+01
5.500000E+01
5.500000E+01
5.500000E+01
5.500000E+01
5.500000E+01
5.500000E+01
5.500000E+01
5.500000E+01
5.500000E+01
5.500000E+01
5.500000E+01
5.500000E+01
5.500000E+01
5.500000E+01
5.500000E+01
5.500000E+01
5.500000E+01
5.500000E+01
5.500000E+01
5.500000E+01
5.500000E+01
5.500000E+01
5.500000E+01
5.500000E+01
5.500000E+01
5.500000E+01
5.500000E+01
5.500000E+01
5.500000E+01
5.500000E+01
5.500000E+01
5.500000E+01
5.500000E+01
5.500000E+01
5.500000E+01
5.500000E+01
5.500000E+01
5.500000E+01
5.500000E+01
5.500000E+01
5.500000E+01
5.500000E+01
5.500000E+01
5.500000E+01
5.500000E+01
5.500000E+01
5.500000E+01
5.500000E+01
5.500000E+01
5.500000E+01
5.500000E+01
5.500000E+01
5.500000E+01
5.500000E+01
5.500000E+01
5.500000E+01
5.500000E+01
5.500000E+01
5.500000E+01
6.000000E+01
6.000000E+01
6.000000E+01
6.000000E+01
6.000000E+01
6.000000E+01
6.000000E+01
6.000000E+01
6.000000E+01
6.000000E+01
6.000000E+01
6.000000E+01
6.000000E+01
6.000000E+01
6.000000E+01
6.000000E+01
6.000000E+01
6.000000E+01
6.000000E+01
6.000000E+01
6.000000E+01
6.000000E+01
6.000000E+01
6.000000E+01
6.000000E+01
6.000000E+01
6.000000E+01
6.000000E+01
6.000000E+01
6.000000E+01
6.000000E+01
6.000000E+01
6.000000E+01
6.000000E+01
6.000000E+01
6.000000E+01
6.000000E+01
6.000000E+01
6.000000E+01
6.000000E+01
6.000000E+01
6.000000E+01
6.000000E+01
6.000000E+01
6.000000E+01
6.000000E+01
6.000000E+01
6.000000E+01
6.000000E+01
6.000000E+01
6.000000E+01
6.000000E+01
6.000000E+01
6.000000E+01
6.000000E+01
6.000000E+01
6.000000E+01
6.000000E+01
6.000000E+01
6.000000E+01
6.000000E+01
6.000000E+01
6.000000E+01
6.000000E+01
6.000000E+01
6.000000E+01
6.000000E+01
6.000000E+01
6.000000E+01
6.000000E+01
6.000000E+01
6.000000E+01
6.000000E+01
6.000000E+01
6.000000E+01
6.000000E+01
6.000000E+01
6.000000E+01
6.000000E+01
6.000000E+01
6.000000E+01
6.000000E+01
6.000000E+01
6.000000E+01
6.000000E+01
6.000000E+01
6.000000E+01
6.000000E+01
6.000000E+01
6.000000E+01
6.000000E+01
6.000000E+01
6.000000E+01
6.000000E+01
6.000000E+01
6.000000E+01
6.000000E+01
6.000000E+01
6.000000E+01
6.000000E+01
6.000000E+01
6.000000E+01
6.000000E+01
6.000000E+01
6.000000E+01
6.000000E+01
6.000000E+01
6.000000E+01
6.000000E+01
6.000000E+01
6.000000E+01
6.000000E+01
6.000000E+01
6.000000E+01
6.000000E+01
6.000000E+01
6.000000E+01
6.000000E+01
6.000000E+01
6.000000E+01
6.000000E+01
6.000000E+01
6.000000E+01
6.000000E+01
6.000000E+01
6.000000E+01
6.000000E+01
6.000000E+01
6.000000E+01
6.000000E+01
6.000000E+01
6.000000E+01
6.000000E+01
6.000000E+01
6.000000E+01
6.000000E+01
6.000000E+01
6.000000E+01
6.000000E+01
6.000000E+01
6.000000E+01
6.000000E+01
6.000000E+01
6.000000E+01
6.000000E+01
6.000000E+01
6.000000E+01
6.000000E+01
6.000000E+01
6.000000E+01
6.000000E+01
6.000000E+01
6.000000E+01
6.000000E+01
6.000000E+01
6.000000E+01
6.000000E+01
6.000000E+01
6.000000E+01
6.000000E+01
6.000000E+01
6.000000E+01
6.000000E+01
6.000000E+01
6.000000E+01
6.000000E+01
6.000000E+01
6.000000E+01
6.000000E+01
6.000000E+01
6.000000E+01
6.000000E+01
6.000000E+01
6.000000E+01
6.000000E+01
6.000000E+01
6.000000E+01
6.000000E+01
6.000000E+01
6.000000E+01
6.000000E+01
6.000000E+01
6.000000E+01
6.000000E+01
6.000000E+01
6.000000E+01
6.000000E+01
6.000000E+01
6.000000E+01
6.000000E+01
6.000000E+01
6.000000E+01
6.000000E+01
6.000000E+01
6.000000E+01
6.000000E+01
6.000000E+01
6.000000E+01
6.000000E+01
6.000000E+01
6.000000E+01
6.500000E+01
6.500000E+01
6.500000E+01
6.500000E+01
6.500000E+01
6.500000E+01
6.500000E+01
6.500000E+01
6.500000E+01
6.500000E+01
6.500000E+01
6.500000E+01
6.500000E+01
6.500000E+01
6.500000E+01
6.500000E+01
6.500000E+01
6.500000E+01
6.500000E+01
6.500000E+01
6.500000E+01
6.500000E+01
6.500000E+01
6.500000E+01
6.500000E+01
6.500000E+01
6.500000E+01
6.500000E+01
6.500000E+01
6.500000E+01
6.500000E+01
6.500000E+01
6.500000E+01
6.500000E+01
6.500000E+01
6.500000E+01
6.500000E+01
6.500000E+01
6.500000E+01
6.500000E+01
6.500000E+01
6.500000E+01
6.500000E+01
6.500000E+01
6.500000E+01
6.500000E+01
6.500000E+01
6.500000E+01
6.500000E+01
6.500000E+01
6.500000E+01
6.500000E+01
6.500000E+01
6.500000E+01
6.500000E+01
6.500000E+01
6.500000E+01
6.500000E+01
6.500000E+01
6.500000E+01
6.500000E+01
6.500000E+01
6.500000E+01
6.500000E+01
6.500000E+01
6.500000E+01
6.500000E+01
6.500000E+01
6.500000E+01
6.500000E+01
6.500000E+01
6.500000E+01
6.500000E+01
6.500000E+01
6.500000E+01
6.500000E+01
6.500000E+01
6.500000E+01
6.500000E+01
6.500000E+01
6.500000E+01
6.500000E+01
6.500000E+01
6.500000E+01
6.500000E+01
6.500000E+01
6.500000E+01
6.500000E+01
6.500000E+01
6.500000E+01
6.500000E+01
6.500000E+01
6.500000E+01
6.500000E+01
6.500000E+01
6.500000E+01
6.500000E+01
6.500000E+01
6.500000E+01
6.500000E+01
6.500000E+01
6.500000E+01
6.500000E+01
6.500000E+01
6.500000E+01
6.500000E+01
6.500000E+01
6.500000E+01
6.500000E+01
6.500000E+01
6.500000E+01
6.500000E+01
6.500000E+01
6.500000E+01
6.500000E+01
6.500000E+01
6.500000E+01
6.500000E+01
6.500000E+01
6.500000E+01
6.500000E+01
6.500000E+01
6.500000E+01
6.500000E+01
6.500000E+01
6.500000E+01
6.500000E+01
6.500000E+01
6.500000E+01
6.500000E+01
6.500000E+01
6.500000E+01
6.500000E+01
6.500000E+01
6.500000E+01
6.500000E+01
6.500000E+01
6.500000E+01
6.500000E+01
6.500000E+01
6.500000E+01
6.500000E+01
6.500000E+01
6.500000E+01
6.500000E+01
6.500000E+01
6.500000E+01
6.500000E+01
6.500000E+01
6.500000E+01
6.500000E+01
6.500000E+01
6.500000E+01
6.500000E+01
6.500000E+01
6.500000E+01
6.500000E+01
6.500000E+01
6.500000E+01
6.500000E+01
6.500000E+01
6.500000E+01
6.500000E+01
6.500000E+01
6.500000E+01
6.500000E+01
6.500000E+01
6.500000E+01
6.500000E+01
6.500000E+01
6.500000E+01
6.500000E+01
6.500000E+01
6.500000E+01
6.500000E+01
6.500000E+01
6.500000E+01
6.500000E+01
6.500000E+01
6.500000E+01
6.500000E+01
6.500000E+01
6.500000E+01
6.500000E+01
6.500000E+01
6.500000E+01
6.500000E+01
6.500000E+01
6.500000E+01
6.500000E+01
6.500000E+01
6.500000E+01
6.500000E+01
6.500000E+01
6.500000E+01
6.500000E+01
6.500000E+01
6.500000E+01
6.500000E+01
6.500000E+01
6.500000E+01
7.000000E+01
7.000000E+01
7.000000E+01
7.000000E+01
7.000000E+01
7.000000E+01
7.000000E+01
7.000000E+01
7.000000E+01
7.000000E+01
7.000000E+01
7.000000E+01
7.000000E+01
7.000000E+01
7.000000E+01
7.000000E+01
7.000000E+01
7.000000E+01
7.000000E+01
7.000000E+01
7.000000E+01
7.000000E+01
7.000000E+01
7.000000E+01
7.000000E+01
7.000000E+01
7.000000E+01
7.000000E+01
7.000000E+01
7.000000E+01
7.000000E+01
7.000000E+01
7.000000E+01
7.000000E+01
7.000000E+01
7.000000E+01
7.000000E+01
7.000000E+01
7.000000E+01
7.000000E+01
7.000000E+01
7.000000E+01
7.000000E+01
7.000000E+01
7.000000E+01
7.000000E+01
7.000000E+01
7.000000E+01
7.000000E+01
7.000000E+01
7.000000E+01
7.000000E+01
7.000000E+01
7.000000E+01
7.000000E+01
7.000000E+01
7.000000E+01
7.000000E+01
7.000000E+01
7.000000E+01
7.000000E+01
7.000000E+01
7.000000E+01
7.000000E+01
7.000000E+01
7.000000E+01
7.000000E+01
7.000000E+01
7.000000E+01
7.000000E+01
7.000000E+01
7.000000E+01
7.000000E+01
7.000000E+01
7.000000E+01
7.000000E+01
7.000000E+01
7.000000E+01
7.000000E+01
7.000000E+01
7.000000E+01
7.000000E+01
7.000000E+01
7.000000E+01
7.000000E+01
7.000000E+01
7.000000E+01
7.000000E+01
7.000000E+01
7.000000E+01
7.000000E+01
7.000000E+01
7.000000E+01
7.000000E+01
7.000000E+01
7.000000E+01
7.000000E+01
7.000000E+01
7.000000E+01
7.000000E+01
7.000000E+01
7.000000E+01
7.000000E+01
7.000000E+01
7.000000E+01
7.000000E+01
7.000000E+01
7.000000E+01
7.000000E+01
7.000000E+01
7.000000E+01
7.000000E+01
7.000000E+01
7.000000E+01
7.000000E+01
7.000000E+01
7.000000E+01
7.000000E+01
7.000000E+01
7.000000E+01
7.000000E+01
7.000000E+01
7.000000E+01
7.000000E+01
7.000000E+01
7.000000E+01
7.000000E+01
7.000000E+01
7.000000E+01
7.000000E+01
7.000000E+01
7.000000E+01
7.000000E+01
7.000000E+01
7.000000E+01
7.000000E+01
7.000000E+01
7.000000E+01
7.000000E+01
7.000000E+01
7.000000E+01
7.000000E+01
7.000000E+01
7.000000E+01
7.000000E+01
7.000000E+01
7.000000E+01
7.000000E+01
7.000000E+01
7.000000E+01
7.000000E+01
7.000000E+01
7.000000E+01
7.000000E+01
7.000000E+01
7.000000E+01
7.000000E+01
7.000000E+01
7.000000E+01
7.000000E+01
7.000000E+01
7.000000E+01
7.000000E+01
7.000000E+01
7.000000E+01
7.000000E+01
7.000000E+01
7.000000E+01
7.000000E+01
7.000000E+01
7.000000E+01
7.000000E+01
7.000000E+01
7.000000E+01
7.000000E+01
7.000000E+01
7.000000E+01
7.000000E+01
7.000000E+01
7.000000E+01
7.000000E+01
7.000000E+01
7.000000E+01
7.000000E+01
7.000000E+01
7.000000E+01
7.000000E+01
7.000000E+01
7.000000E+01
7.000000E+01
7.000000E+01
7.000000E+01
7.000000E+01
7.000000E+01
7.000000E+01
7.000000E+01
7.000000E+01
7.000000E+01
7.000000E+01
7.000000E+01
7.000000E+01
7.500000E+01
7.500000E+01
7.500000E+01
7.500000E+01
7.500000E+01
7.500000E+01
7.500000E+01
7.500000E+01
7.500000E+01
7.500000E+01
7.500000E+01
7.500000E+01
7.500000E+01
7.500000E+01
7.500000E+01
7.500000E+01
7.500000E+01
7.500000E+01
7.500000E+01
7.500000E+01
7.500000E+01
7.500000E+01
7.500000E+01
7.500000E+01
7.500000E+01
7.500000E+01
7.500000E+01
7.500000E+01
7.500000E+01
7.500000E+01
7.500000E+01
7.500000E+01
7.500000E+01
7.500000E+01
7.500000E+01
7.500000E+01
7.500000E+01
7.500000E+01
7.500000E+01
7.500000E+01
7.500000E+01
7.500000E+01
7.500000E+01
7.500000E+01
7.500000E+01
7.500000E+01
7.500000E+01
7.500000E+01
7.500000E+01
7.500000E+01
7.500000E+01
7.500000E+01
7.500000E+01
7.500000E+01
7.500000E+01
7.500000E+01
7.500000E+01
7.500000E+01
7.500000E+01
7.500000E+01
7.500000E+01
7.500000E+01
7.500000E+01
7.500000E+01
7.500000E+01
7.500000E+01
7.500000E+01
7.500000E+01
7.500000E+01
7.500000E+01
7.500000E+01
7.500000E+01
7.500000E+01
7.500000E+01
7.500000E+01
7.500000E+01
7.500000E+01
7.500000E+01
7.500000E+01
7.500000E+01
7.500000E+01
7.500000E+01
7.500000E+01
7.500000E+01
7.500000E+01
7.500000E+01
7.500000E+01
7.500000E+01
7.500000E+01
7.500000E+01
7.500000E+01
7.500000E+01
7.500000E+01
7.500000E+01
7.500000E+01
7.500000E+01
7.500000E+01
7.500000E+01
7.500000E+01
7.500000E+01
7.500000E+01
7.500000E+01
7.500000E+01
7.500000E+01
7.500000E+01
7.500000E+01
7.500000E+01
7.500000E+01
7.500000E+01
7.500000E+01
7.500000E+01
7.500000E+01
7.500000E+01
7.500000E+01
7.500000E+01
7.500000E+01
7.500000E+01
7.500000E+01
7.500000E+01
7.500000E+01
7.500000E+01
7.500000E+01
7.500000E+01
7.500000E+01
7.500000E+01
7.500000E+01
7.500000E+01
7.500000E+01
7.500000E+01
7.500000E+01
7.500000E+01
7.500000E+01
7.500000E+01
7.500000E+01
7.500000E+01
7.500000E+01
7.500000E+01
7.500000E+01
7.500000E+01
7.500000E+01
7.500000E+01
7.500000E+01
7.500000E+01
7.500000E+01
7.500000E+01
7.500000E+01
7.500000E+01
7.500000E+01
7.500000E+01
7.500000E+01
7.500000E+01
7.500000E+01
7.500000E+01
7.500000E+01
7.500000E+01
7.500000E+01
7.500000E+01
7.500000E+01
7.500000E+01
7.500000E+01
7.500000E+01
7.500000E+01
7.500000E+01
7.500000E+01
7.500000E+01
7.500000E+01
7.500000E+01
7.500000E+01
7.500000E+01
7.500000E+01
7.500000E+01
7.500000E+01
7.500000E+01
7.500000E+01
7.500000E+01
7.500000E+01
7.500000E+01
7.500000E+01
7.500000E+01
7.500000E+01
7.500000E+01
7.500000E+01
7.500000E+01
7.500000E+01
7.500000E+01
7.500000E+01
7.500000E+01
7.500000E+01
7.500000E+01
7.500000E+01
7.500000E+01
7.500000E+01
7.500000E+01
7.500000E+01
7.500000E+01
7.500000E+01
7.500000E+01
7.500000E+01
7.500000E+01
7.500000E+01
7.500000E+01
8.000000E+01
8.000000E+01
8.000000E+01
8.000000E+01
8.000000E+01
8.000000E+01
8.000000E+01
8.000000E+01
8.000000E+01
8.000000E+01
8.000000E+01
8.000000E+01
8.000000E+01
8.000000E+01
8.000000E+01
8.000000E+01
8.000000E+01
8.000000E+01
8.000000E+01
8.000000E+01
8.000000E+01
8.000000E+01
8.000000E+01
8.000000E+01
8.000000E+01
8.000000E+01
8.000000E+01
8.000000E+01
8.000000E+01
8.000000E+01
8.000000E+01
8.000000E+01
8.000000E+01
8.000000E+01
8.000000E+01
8.000000E+01
8.000000E+01
8.000000E+01
8.000000E+01
8.000000E+01
8.000000E+01
8.000000E+01
8.000000E+01
8.000000E+01
8.000000E+01
8.000000E+01
8.000000E+01
8.000000E+01
8.000000E+01
8.000000E+01
8.000000E+01
8.000000E+01
8.000000E+01
8.000000E+01
8.000000E+01
8.000000E+01
8.000000E+01
8.000000E+01
8.000000E+01
8.000000E+01
8.000000E+01
8.000000E+01
8.000000E+01
8.000000E+01
8.000000E+01
8.000000E+01
8.000000E+01
8.000000E+01
8.000000E+01
8.000000E+01
8.000000E+01
8.000000E+01
8.000000E+01
8.000000E+01
8.000000E+01
8.000000E+01
8.000000E+01
8.000000E+01
8.000000E+01
8.000000E+01
8.000000E+01
8.000000E+01
8.000000E+01
8.000000E+01
8.000000E+01
8.000000E+01
8.000000E+01
8.000000E+01
8.000000E+01
8.000000E+01
8.000000E+01
8.000000E+01
8.000000E+01
8.000000E+01
8.000000E+01
8.000000E+01
8.000000E+01
8.000000E+01
8.000000E+01
8.000000E+01
8.000000E+01
8.000000E+01
8.000000E+01
8.000000E+01
8.000000E+01
8.000000E+01
8.000000E+01
8.000000E+01
8.000000E+01
8.000000E+01
8.000000E+01
8.000000E+01
8.000000E+01
8.000000E+01
8.000000E+01
8.000000E+01
8.000000E+01
8.000000E+01
8.000000E+01
8.000000E+01
8.000000E+01
8.000000E+01
8.000000E+01
8.000000E+01
8.000000E+01
8.000000E+01
8.000000E+01
8.000000E+01
8.000000E+01
8.000000E+01
8.000000E+01
8.000000E+01
8.000000E+01
8.000000E+01
8.000000E+01
8.000000E+01
8.000000E+01
8.000000E+01
8.000000E+01
8.000000E+01
8.000000E+01
8.000000E+01
8.000000E+01
8.000000E+01
8.000000E+01
8.000000E+01
8.000000E+01
8.000000E+01
8.000000E+01
8.000000E+01
8.000000E+01
8.000000E+01
8.000000E+01
8.000000E+01
8.000000E+01
8.000000E+01
8.000000E+01
8.000000E+01
8.000000E+01
8.000000E+01
8.000000E+01
8.000000E+01
8.000000E+01
8.000000E+01
8.000000E+01
8.000000E+01
8.000000E+01
8.000000E+01
8.000000E+01
8.000000E+01
8.000000E+01
8.000000E+01
8.000000E+01
8.000000E+01
8.000000E+01
8.000000E+01
8.000000E+01
8.000000E+01
8.000000E+01
8.000000E+01
8.000000E+01
8.000000E+01
8.000000E+01
8.000000E+01
8.000000E+01
8.000000E+01
8.000000E+01
8.000000E+01
8.000000E+01
8.000000E+01
8.000000E+01
8.000000E+01
8.000000E+01
8.000000E+01
8.000000E+01
8.000000E+01
8.000000E+01
8.000000E+01
8.000000E+01
8.000000E+01
8.000000E+01
8.500000E+01
8.500000E+01
8.500000E+01
8.500000E+01
8.500000E+01
8.500000E+01
8.500000E+01
8.500000E+01
8.500000E+01
8.500000E+01
8.500000E+01
8.500000E+01
8.500000E+01
8.500000E+01
8.500000E+01
8.500000E+01
8.500000E+01
8.500000E+01
8.500000E+01
8.500000E+01
8.500000E+01
8.500000E+01
8.500000E+01
8.500000E+01
8.500000E+01
8.500000E+01
8.500000E+01
8.500000E+01
8.500000E+01
8.500000E+01
8.500000E+01
8.500000E+01
8.500000E+01
8.500000E+01
8.500000E+01
8.500000E+01
8.500000E+01
8.500000E+01
8.500000E+01
8.500000E+01
8.500000E+01
8.500000E+01
8.500000E+01
8.500000E+01
8.500000E+01
8.500000E+01
8.500000E+01
8.500000E+01
8.500000E+01
8.500000E+01
8.500000E+01
8.500000E+01
8.500000E+01
8.500000E+01
8.500000E+01
8.500000E+01
8.500000E+01
8.500000E+01
8.500000E+01
8.500000E+01
8.500000E+01
8.500000E+01
8.500000E+01
8.500000E+01
8.500000E+01
8.500000E+01
8.500000E+01
8.500000E+01
8.500000E+01
8.500000E+01
8.500000E+01
8.500000E+01
8.500000E+01
8.500000E+01
8.500000E+01
8.500000E+01
8.500000E+01
8.500000E+01
8.500000E+01
8.500000E+01
8.500000E+01
8.500000E+01
8.500000E+01
8.500000E+01
8.500000E+01
8.500000E+01
8.500000E+01
8.500000E+01
8.500000E+01
8.500000E+01
8.500000E+01
8.500000E+01
8.500000E+01
8.500000E+01
8.500000E+01
8.500000E+01
8.500000E+01
8.500000E+01
8.500000E+01
8.500000E+01
8.500000E+01
8.500000E+01
8.500000E+01
8.500000E+01
8.500000E+01
8.500000E+01
8.500000E+01
8.500000E+01
8.500000E+01
8.500000E+01
8.500000E+01
8.500000E+01
8.500000E+01
8.500000E+01
8.500000E+01
8.500000E+01
8.500000E+01
8.500000E+01
8.500000E+01
8.500000E+01
8.500000E+01
8.500000E+01
8.500000E+01
8.500000E+01
8.500000E+01
8.500000E+01
8.500000E+01
8.500000E+01
8.500000E+01
8.500000E+01
8.500000E+01
8.500000E+01
8.500000E+01
8.500000E+01
8.500000E+01
8.500000E+01
8.500000E+01
8.500000E+01
8.500000E+01
8.500000E+01
8.500000E+01
8.500000E+01
8.500000E+01
8.500000E+01
8.500000E+01
8.500000E+01
8.500000E+01
8.500000E+01
8.500000E+01
8.500000E+01
8.500000E+01
8.500000E+01
8.500000E+01
8.500000E+01
8.500000E+01
8.500000E+01
8.500000E+01
8.500000E+01
8.500000E+01
8.500000E+01
8.500000E+01
8.500000E+01
8.500000E+01
8.500000E+01
8.500000E+01
8.500000E+01
8.500000E+01
8.500000E+01
8.500000E+01
8.500000E+01
8.500000E+01
8.500000E+01
8.500000E+01
8.500000E+01
8.500000E+01
8.500000E+01
8.500000E+01
8.500000E+01
8.500000E+01
8.500000E+01
8.500000E+01
8.500000E+01
8.500000E+01
8.500000E+01
8.500000E+01
8.500000E+01
8.500000E+01
8.500000E+01
8.500000E+01
8.500000E+01
8.500000E+01
8.500000E+01
8.500000E+01
8.500000E+01
8.500000E+01
8.500000E+01
8.500000E+01
8.500000E+01
8.500000E+01
8.500000E+01
8.500000E+01
9.000000E+01
9.000000E+01
9.000000E+01
9.000000E+01
9.000000E+01
9.000000E+01
9.000000E+01
9.000000E+01
9.000000E+01
9.000000E+01
9.000000E+01
9.000000E+01
9.000000E+01
9.000000E+01
9.000000E+01
9.000000E+01
9.000000E+01
9.000000E+01
9.000000E+01
9.000000E+01
9.000000E+01
9.000000E+01
9.000000E+01
9.000000E+01
9.000000E+01
9.000000E+01
9.000000E+01
9.000000E+01
9.000000E+01
9.000000E+01
9.000000E+01
9.000000E+01
9.000000E+01
9.000000E+01
9.000000E+01
9.000000E+01
9.000000E+01
9.000000E+01
9.000000E+01
9.000000E+01
9.000000E+01
9.000000E+01
9.000000E+01
9.000000E+01
9.000000E+01
9.000000E+01
9.000000E+01
9.000000E+01
9.000000E+01
9.000000E+01
9.000000E+01
9.000000E+01
9.000000E+01
9.000000E+01
9.000000E+01
9.000000E+01
9.000000E+01
9.000000E+01
9.000000E+01
9.000000E+01
9.000000E+01
9.000000E+01
9.000000E+01
9.000000E+01
9.000000E+01
9.000000E+01
9.000000E+01
9.000000E+01
9.000000E+01
9.000000E+01
9.000000E+01
9.000000E+01
9.000000E+01
9.000000E+01
9.000000E+01
9.000000E+01
9.000000E+01
9.000000E+01
9.000000E+01
9.000000E+01
9.000000E+01
9.000000E+01
9.000000E+01
9.000000E+01
9.000000E+01
9.000000E+01
9.000000E+01
9.000000E+01
9.000000E+01
9.000000E+01
9.000000E+01
9.000000E+01
9.000000E+01
9.000000E+01
9.000000E+01
9.000000E+01
9.000000E+01
9.000000E+01
9.000000E+01
9.000000E+01
9.000000E+01
9.000000E+01
9.000000E+01
9.000000E+01
9.000000E+01
9.000000E+01
9.000000E+01
9.000000E+01
9.000000E+01
9.000000E+01
9.000000E+01
9.000000E+01
9.000000E+01
9.000000E+01
9.000000E+01
9.000000E+01
9.000000E+01
9.000000E+01
9.000000E+01
9.000000E+01
9.000000E+01
9.000000E+01
9.000000E+01
9.000000E+01
9.000000E+01
9.000000E+01
9.000000E+01
9.000000E+01
9.000000E+01
9.000000E+01
9.000000E+01
9.000000E+01
9.000000E+01
9.000000E+01
9.000000E+01
9.000000E+01
9.000000E+01
9.000000E+01
9.000000E+01
9.000000E+01
9.000000E+01
9.000000E+01
9.000000E+01
9.000000E+01
9.000000E+01
9.000000E+01
9.000000E+01
9.000000E+01
9.000000E+01
9.000000E+01
9.000000E+01
9.000000E+01
9.000000E+01
9.000000E+01
9.000000E+01
9.000000E+01
9.000000E+01
9.000000E+01
9.000000E+01
9.000000E+01
9.000000E+01
9.000000E+01
9.000000E+01
9.000000E+01
9.000000E+01
9.000000E+01
9.000000E+01
9.000000E+01
9.000000E+01
9.000000E+01
9.000000E+01
9.000000E+01
9.000000E+01
9.000000E+01
9.000000E+01
9.000000E+01
9.000000E+01
9.000000E+01
9.000000E+01
9.000000E+01
9.000000E+01
9.000000E+01
9.000000E+01
9.000000E+01
9.000000E+01
9.000000E+01
9.000000E+01
9.000000E+01
9.000000E+01
9.000000E+01
9.000000E+01
9.000000E+01
9.000000E+01
9.000000E+01
9.000000E+01
9.000000E+01
9.000000E+01
9.000000E+01
9.000000E+01
9.000000E+01
9.000000E+01
9.500000E+01
9.500000E+01
9.500000E+01
9.500000E+01
9.500000E+01
9.500000E+01
9.500000E+01
9.500000E+01
9.500000E+01
9.500000E+01
9.500000E+01
9.500000E+01
9.500000E+01
9.500000E+01
9.500000E+01
9.500000E+01
9.500000E+01
9.500000E+01
9.500000E+01
9.500000E+01
9.500000E+01
9.500000E+01
9.500000E+01
9.500000E+01
9.500000E+01
9.500000E+01
9.500000E+01
9.500000E+01
9.500000E+01
9.500000E+01
9.500000E+01
9.500000E+01
9.500000E+01
9.500000E+01
9.500000E+01
9.500000E+01
9.500000E+01
9.500000E+01
9.500000E+01
9.500000E+01
9.500000E+01
9.500000E+01
9.500000E+01
9.500000E+01
9.500000E+01
9.500000E+01
9.500000E+01
9.500000E+01
9.500000E+01
9.500000E+01
9.500000E+01
9.500000E+01
9.500000E+01
9.500000E+01
9.500000E+01
9.500000E+01
9.500000E+01
9.500000E+01
9.500000E+01
9.500000E+01
9.500000E+01
9.500000E+01
9.500000E+01
9.500000E+01
9.500000E+01
9.500000E+01
9.500000E+01
9.500000E+01
9.500000E+01
9.500000E+01
9.500000E+01
9.500000E+01
9.500000E+01
9.500000E+01
9.500000E+01
9.500000E+01
9.500000E+01
9.500000E+01
9.500000E+01
9.500000E+01
9.500000E+01
9.500000E+01
9.500000E+01
9.500000E+01
9.500000E+01
9.500000E+01
9.500000E+01
9.500000E+01
9.500000E+01
9.500000E+01
9.500000E+01
9.500000E+01
9.500000E+01
9.500000E+01
9.500000E+01
9.500000E+01
9.500000E+01
9.500000E+01
9.500000E+01
9.500000E+01
9.500000E+01
9.500000E+01
9.500000E+01
9.500000E+01
9.500000E+01
9.500000E+01
9.500000E+01
9.500000E+01
9.500000E+01
9.500000E+01
9.500000E+01
9.500000E+01
9.500000E+01
9.500000E+01
9.500000E+01
9.500000E+01
9.500000E+01
9.500000E+01
9.500000E+01
9.500000E+01
9.500000E+01
9.500000E+01
9.500000E+01
9.500000E+01
9.500000E+01
9.500000E+01
9.500000E+01
9.500000E+01
9.500000E+01
9.500000E+01
9.500000E+01
9.500000E+01
9.500000E+01
9.500000E+01
9.500000E+01
9.500000E+01
9.500000E+01
9.500000E+01
9.500000E+01
9.500000E+01
9.500000E+01
9.500000E+01
9.500000E+01
9.500000E+01
9.500000E+01
9.500000E+01
9.500000E+01
9.500000E+01
9.500000E+01
9.500000E+01
9.500000E+01
9.500000E+01
9.500000E+01
9.500000E+01
9.500000E+01
9.500000E+01
9.500000E+01
9.500000E+01
9.500000E+01
9.500000E+01
9.500000E+01
9.500000E+01
9.500000E+01
9.500000E+01
9.500000E+01
9.500000E+01
9.500000E+01
9.500000E+01
9.500000E+01
9.500000E+01
9.500000E+01
9.500000E+01
9.500000E+01
9.500000E+01
9.500000E+01
9.500000E+01
9.500000E+01
9.500000E+01
9.500000E+01
9.500000E+01
9.500000E+01
9.500000E+01
9.500000E+01
9.500000E+01
9.500000E+01
9.500000E+01
9.500000E+01
9.500000E+01
9.500000E+01
9.500000E+01
9.500000E+01
9.500000E+01
9.500000E+01
9.500000E+01
9.500000E+01
9.500000E+01
9.500000E+01
9.500000E+01
9.500000E+01
9.500000E+01
9.500000E+01
1.000000E+02
1.000000E+02
1.000000E+02
1.000000E+02
1.000000E+02
1.000000E+02
1.000000E+02
1.000000E+02
1.000000E+02
1.000000E+02
1.000000E+02
1.000000E+02
1.000000E+02
1.000000E+02
1.000000E+02
1.000000E+02
1.000000E+02
1.000000E+02
1.000000E+02
1.000000E+02
1.000000E+02
1.000000E+02
1.000000E+02
1.000000E+02
1.000000E+02
1.000000E+02
1.000000E+02
1.000000E+02
1.000000E+02
1.000000E+02
1.000000E+02
1.000000E+02
1.000000E+02
1.000000E+02
1.000000E+02
1.000000E+02
1.000000E+02
1.000000E+02
1.000000E+02
1.000000E+02
1.000000E+02
1.000000E+02
1.000000E+02
1.000000E+02
1.000000E+02
1.000000E+02
1.000000E+02
1.000000E+02
1.000000E+02
1.000000E+02
1.000000E+02
1.000000E+02
1.000000E+02
1.000000E+02
1.000000E+02
1.000000E+02
1.000000E+02
1.000000E+02
1.000000E+02
1.000000E+02
1.000000E+02
1.000000E+02
1.000000E+02
1.000000E+02
1.000000E+02
1.000000E+02
1.000000E+02
1.000000E+02
1.000000E+02
1.000000E+02
1.000000E+02
1.000000E+02
1.000000E+02
1.000000E+02
1.000000E+02
1.000000E+02
1.000000E+02
1.000000E+02
1.000000E+02
1.000000E+02
1.000000E+02
1.000000E+02
1.000000E+02
1.000000E+02
1.000000E+02
1.000000E+02
1.000000E+02
1.000000E+02
1.000000E+02
1.000000E+02
1.000000E+02
1.000000E+02
1.000000E+02
1.000000E+02
1.000000E+02
1.000000E+02
1.000000E+02
1.000000E+02
1.000000E+02
1.000000E+02
1.000000E+02
1.000000E+02
1.000000E+02
1.000000E+02
1.000000E+02
1.000000E+02
1.000000E+02
1.000000E+02
1.000000E+02
1.000000E+02
1.000000E+02
1.000000E+02
1.000000E+02
1.000000E+02
1.000000E+02
1.000000E+02
1.000000E+02
1.000000E+02
1.000000E+02
1.000000E+02
1.000000E+02
1.000000E+02
1.000000E+02
1.000000E+02
1.000000E+02
1.000000E+02
1.000000E+02
1.000000E+02
1.000000E+02
1.000000E+02
1.000000E+02
1.000000E+02
1.000000E+02
1.000000E+02
1.000000E+02
1.000000E+02
1.000000E+02
1.000000E+02
1.000000E+02
1.000000E+02
1.000000E+02
1.000000E+02
1.000000E+02
1.000000E+02
1.000000E+02
1.000000E+02
1.000000E+02
1.000000E+02
1.000000E+02
1.000000E+02
1.000000E+02
1.000000E+02
1.000000E+02
1.000000E+02
1.000000E+02
1.000000E+02
1.000000E+02
1.000000E+02
1.000000E+02
1.000000E+02
1.000000E+02
1.000000E+02
1.000000E+02
1.000000E+02
1.000000E+02
1.000000E+02
1.000000E+02
1.000000E+02
1.000000E+02
1.000000E+02
1.000000E+02
1.000000E+02
1.000000E+02
1.000000E+02
1.000000E+02
1.000000E+02
1.000000E+02
1.000000E+02
1.000000E+02
1.000000E+02
1.000000E+02
1.000000E+02
1.000000E+02
1.000000E+02
1.000000E+02
1.000000E+02
1.000000E+02
1.000000E+02
1.000000E+02
1.000000E+02
1.000000E+02
1.000000E+02
1.000000E+02
1.000000E+02
1.000000E+02
1.000000E+02
1.000000E+02
1.000000E+02
1.000000E+02
1.000000E+02
1.000000E+02
1.050000E+02
1.050000E+02
1.050000E+02
1.050000E+02
1.050000E+02
1.050000E+02
1.050000E+02
1.050000E+02
1.050000E+02
1.050000E+02
1.050000E+02
1.050000E+02
1.050000E+02
1.050000E+02
1.050000E+02
1.050000E+02
1.050000E+02
1.050000E+02
1.050000E+02
1.050000E+02
1.050000E+02
1.050000E+02
1.050000E+02
1.050000E+02
1.050000E+02
1.050000E+02
1.050000E+02
1.050000E+02
1.050000E+02
1.050000E+02
1.050000E+02
1.050000E+02
1.050000E+02
1.050000E+02
1.050000E+02
1.050000E+02
1.050000E+02
1.050000E+02
1.050000E+02
1.050000E+02
1.050000E+02
1.050000E+02
1.050000E+02
1.050000E+02
1.050000E+02
1.050000E+02
1.050000E+02
1.050000E+02
1.050000E+02
1.050000E+02
1.050000E+02
1.050000E+02
1.050000E+02
1.050000E+02
1.050000E+02
1.050000E+02
1.050000E+02
1.050000E+02
1.050000E+02
1.050000E+02
1.050000E+02
1.050000E+02
1.050000E+02
1.050000E+02
1.050000E+02
1.050000E+02
1.050000E+02
1.050000E+02
1.050000E+02
1.050000E+02
1.050000E+02
1.050000E+02
1.050000E+02
1.050000E+02
1.050000E+02
1.050000E+02
1.050000E+02
1.050000E+02
1.050000E+02
1.050000E+02
1.050000E+02
1.050000E+02
1.050000E+02
1.050000E+02
1.050000E+02
1.050000E+02
1.050000E+02
1.050000E+02
1.050000E+02
1.050000E+02
1.050000E+02
1.050000E+02
1.050000E+02
1.050000E+02
1.050000E+02
1.050000E+02
1.050000E+02
1.050000E+02
1.050000E+02
1.050000E+02
1.050000E+02
1.050000E+02
1.050000E+02
1.050000E+02
1.050000E+02
1.050000E+02
1.050000E+02
1.050000E+02
1.050000E+02
1.050000E+02
1.050000E+02
1.050000E+02
1.050000E+02
1.050000E+02
1.050000E+02
1.050000E+02
1.050000E+02
1.050000E+02
1.050000E+02
1.050000E+02
1.050000E+02
1.050000E+02
1.050000E+02
1.050000E+02
1.050000E+02
1.050000E+02
1.050000E+02
1.050000E+02
1.050000E+02
1.050000E+02
1.050000E+02
1.050000E+02
1.050000E+02
1.050000E+02
1.050000E+02
1.050000E+02
1.050000E+02
1.050000E+02
1.050000E+02
1.050000E+02
1.050000E+02
1.050000E+02
1.050000E+02
1.050000E+02
1.050000E+02
1.050000E+02
1.050000E+02
1.050000E+02
1.050000E+02
1.050000E+02
1.050000E+02
1.050000E+02
1.050000E+02
1.050000E+02
1.050000E+02
1.050000E+02
1.050000E+02
1.050000E+02
1.050000E+02
1.050000E+02
1.050000E+02
1.050000E+02
1.050000E+02
1.050000E+02
1.050000E+02
1.050000E+02
1.050000E+02
1.050000E+02
1.050000E+02
1.050000E+02
1.050000E+02
1.050000E+02
1.050000E+02
1.050000E+02
1.050000E+02
1.050000E+02
1.050000E+02
1.050000E+02
1.050000E+02
1.050000E+02
1.050000E+02
1.050000E+02
1.050000E+02
1.050000E+02
1.050000E+02
1.050000E+02
1.050000E+02
1.050000E+02
1.050000E+02
1.050000E+02
1.050000E+02
1.050000E+02
1.050000E+02
1.050000E+02
1.050000E+02
1.050000E+02
1.050000E+02
1.050000E+02
1.050000E+02
1.050000E+02
1.050000E+02
1.100000E+02
1.100000E+02
1.100000E+02
1.100000E+02
1.100000E+02
1.100000E+02
1.100000E+02
1.100000E+02
1.100000E+02
1.100000E+02
1.100000E+02
1.100000E+02
1.100000E+02
1.100000E+02
1.100000E+02
1.100000E+02
1.100000E+02
1.100000E+02
1.100000E+02
1.100000E+02
1.100000E+02
1.100000E+02
1.100000E+02
1.100000E+02
1.100000E+02
1.100000E+02
1.100000E+02
1.100000E+02
1.100000E+02
1.100000E+02
1.100000E+02
1.100000E+02
1.100000E+02
1.100000E+02
1.100000E+02
1.100000E+02
1.100000E+02
1.100000E+02
1.100000E+02
1.100000E+02
1.100000E+02
1.100000E+02
1.100000E+02
1.100000E+02
1.100000E+02
1.100000E+02
1.100000E+02
1.100000E+02
1.100000E+02
1.100000E+02
1.100000E+02
1.100000E+02
1.100000E+02
1.100000E+02
1.100000E+02
1.100000E+02
1.100000E+02
1.100000E+02
1.100000E+02
1.100000E+02
1.100000E+02
1.100000E+02
1.100000E+02
1.100000E+02
1.100000E+02
1.100000E+02
1.100000E+02
1.100000E+02
1.100000E+02
1.100000E+02
1.100000E+02
1.100000E+02
1.100000E+02
1.100000E+02
1.100000E+02
1.100000E+02
1.100000E+02
1.100000E+02
1.100000E+02
1.100000E+02
1.100000E+02
1.100000E+02
1.100000E+02
1.100000E+02
1.100000E+02
1.100000E+02
1.100000E+02
1.100000E+02
1.100000E+02
1.100000E+02
1.100000E+02
1.100000E+02
1.100000E+02
1.100000E+02
1.100000E+02
1.100000E+02
1.100000E+02
1.100000E+02
1.100000E+02
1.100000E+02
1.100000E+02
1.100000E+02
1.100000E+02
1.100000E+02
1.100000E+02
1.100000E+02
1.100000E+02
1.100000E+02
1.100000E+02
1.100000E+02
1.100000E+02
1.100000E+02
1.100000E+02
1.100000E+02
1.100000E+02
1.100000E+02
1.100000E+02
1.100000E+02
1.100000E+02
1.100000E+02
1.100000E+02
1.100000E+02
1.100000E+02
1.100000E+02
1.100000E+02
1.100000E+02
1.100000E+02
1.100000E+02
1.100000E+02
1.100000E+02
1.100000E+02
1.100000E+02
1.100000E+02
1.100000E+02
1.100000E+02
1.100000E+02
1.100000E+02
1.100000E+02
1.100000E+02
1.100000E+02
1.100000E+02
1.100000E+02
1.100000E+02
1.100000E+02
1.100000E+02
1.100000E+02
1.100000E+02
1.100000E+02
1.100000E+02
1.100000E+02
1.100000E+02
1.100000E+02
1.100000E+02
1.100000E+02
1.100000E+02
1.100000E+02
1.100000E+02
1.100000E+02
1.100000E+02
1.100000E+02
1.100000E+02
1.100000E+02
1.100000E+02
1.100000E+02
1.100000E+02
1.100000E+02
1.100000E+02
1.100000E+02
1.100000E+02
1.100000E+02
1.100000E+02
1.100000E+02
1.100000E+02
1.100000E+02
1.100000E+02
1.100000E+02
1.100000E+02
1.100000E+02
1.100000E+02
1.100000E+02
1.100000E+02
1.100000E+02
1.100000E+02
1.100000E+02
1.100000E+02
1.100000E+02
1.100000E+02
1.100000E+02
1.100000E+02
1.100000E+02
1.100000E+02
1.100000E+02
1.100000E+02
1.100000E+02
1.100000E+02
1.100000E+02
1.100000E+02
1.100000E+02
1.100000E+02
1.100000E+02
1.100000E+02
1.150000E+02
1.150000E+02
1.150000E+02
1.150000E+02
1.150000E+02
1.150000E+02
1.150000E+02
1.150000E+02
1.150000E+02
1.150000E+02
1.150000E+02
1.150000E+02
1.150000E+02
1.150000E+02
1.150000E+02
1.150000E+02
1.150000E+02
1.150000E+02
1.150000E+02
1.150000E+02
1.150000E+02
1.150000E+02
1.150000E+02
1.150000E+02
1.150000E+02
1.150000E+02
1.150000E+02
1.150000E+02
1.150000E+02
1.150000E+02
1.150000E+02
1.150000E+02
1.150000E+02
1.150000E+02
1.150000E+02
1.150000E+02
1.150000E+02
1.150000E+02
1.150000E+02
1.150000E+02
1.150000E+02
1.150000E+02
1.150000E+02
1.150000E+02
1.150000E+02
1.150000E+02
1.150000E+02
1.150000E+02
1.150000E+02
1.150000E+02
1.150000E+02
1.150000E+02
1.150000E+02
1.150000E+02
1.150000E+02
1.150000E+02
1.150000E+02
1.150000E+02
1.150000E+02
1.150000E+02
1.150000E+02
1.150000E+02
1.150000E+02
1.150000E+02
1.150000E+02
1.150000E+02
1.150000E+02
1.150000E+02
1.150000E+02
1.150000E+02
1.150000E+02
1.150000E+02
1.150000E+02
1.150000E+02
1.150000E+02
1.150000E+02
1.150000E+02
1.150000E+02
1.150000E+02
1.150000E+02
1.150000E+02
1.150000E+02
1.150000E+02
1.150000E+02
1.150000E+02
1.150000E+02
1.150000E+02
1.150000E+02
1.150000E+02
1.150000E+02
1.150000E+02
1.150000E+02
1.150000E+02
1.150000E+02
1.150000E+02
1.150000E+02
1.150000E+02
1.150000E+02
1.150000E+02
1.150000E+02
1.150000E+02
1.150000E+02
1.150000E+02
1.150000E+02
1.150000E+02
1.150000E+02
1.150000E+02
1.150000E+02
1.150000E+02
1.150000E+02
1.150000E+02
1.150000E+02
1.150000E+02
1.150000E+02
1.150000E+02
1.150000E+02
1.150000E+02
1.150000E+02
1.150000E+02
1.150000E+02
1.150000E+02
1.150000E+02
1.150000E+02
1.150000E+02
1.150000E+02
1.150000E+02
1.150000E+02
1.150000E+02
1.150000E+02
1.150000E+02
1.150000E+02
1.150000E+02
1.150000E+02
1.150000E+02
1.150000E+02
1.150000E+02
1.150000E+02
1.150000E+02
1.150000E+02
1.150000E+02
1.150000E+02
1.150000E+02
1.150000E+02
1.150000E+02
1.150000E+02
1.150000E+02
1.150000E+02
1.150000E+02
1.150000E+02
1.150000E+02
1.150000E+02
1.150000E+02
1.150000E+02
1.150000E+02
1.150000E+02
1.150000E+02
1.150000E+02
1.150000E+02
1.150000E+02
1.150000E+02
1.150000E+02
1.150000E+02
1.150000E+02
1.150000E+02
1.150000E+02
1.150000E+02
1.150000E+02
1.150000E+02
1.150000E+02
1.150000E+02
1.150000E+02
1.150000E+02
1.150000E+02
1.150000E+02
1.150000E+02
1.150000E+02
1.150000E+02
1.150000E+02
1.150000E+02
1.150000E+02
1.150000E+02
1.150000E+02
1.150000E+02
1.150000E+02
1.150000E+02
1.150000E+02
1.150000E+02
1.150000E+02
1.150000E+02
1.150000E+02
1.150000E+02
1.150000E+02
1.150000E+02
1.150000E+02
1.150000E+02
1.150000E+02
1.150000E+02
1.150000E+02
1.150000E+02
1.150000E+02
1.150000E+02
1.200000E+02
1.200000E+02
1.200000E+02
1.200000E+02
1.200000E+02
1.200000E+02
1.200000E+02
1.200000E+02
1.200000E+02
1.200000E+02
1.200000E+02
1.200000E+02
1.200000E+02
1.200000E+02
1.200000E+02
1.200000E+02
1.200000E+02
1.200000E+02
1.200000E+02
1.200000E+02
1.200000E+02
1.200000E+02
1.200000E+02
1.200000E+02
1.200000E+02
1.200000E+02
1.200000E+02
1.200000E+02
1.200000E+02
1.200000E+02
1.200000E+02
1.200000E+02
1.200000E+02
1.200000E+02
1.200000E+02
1.200000E+02
1.200000E+02
1.200000E+02
1.200000E+02
1.200000E+02
1.200000E+02
1.200000E+02
1.200000E+02
1.200000E+02
1.200000E+02
1.200000E+02
1.200000E+02
1.200000E+02
1.200000E+02
1.200000E+02
1.200000E+02
1.200000E+02
1.200000E+02
1.200000E+02
1.200000E+02
1.200000E+02
1.200000E+02
1.200000E+02
1.200000E+02
1.200000E+02
1.200000E+02
1.200000E+02
1.200000E+02
1.200000E+02
1.200000E+02
1.200000E+02
1.200000E+02
1.200000E+02
1.200000E+02
1.200000E+02
1.200000E+02
1.200000E+02
1.200000E+02
1.200000E+02
1.200000E+02
1.200000E+02
1.200000E+02
1.200000E+02
1.200000E+02
1.200000E+02
1.200000E+02
1.200000E+02
1.200000E+02
1.200000E+02
1.200000E+02
1.200000E+02
1.200000E+02
1.200000E+02
1.200000E+02
1.200000E+02
1.200000E+02
1.200000E+02
1.200000E+02
1.200000E+02
1.200000E+02
1.200000E+02
1.200000E+02
1.200000E+02
1.200000E+02
1.200000E+02
1.200000E+02
1.200000E+02
1.200000E+02
1.200000E+02
1.200000E+02
1.200000E+02
1.200000E+02
1.200000E+02
1.200000E+02
1.200000E+02
1.200000E+02
1.200000E+02
1.200000E+02
1.200000E+02
1.200000E+02
1.200000E+02
1.200000E+02
1.200000E+02
1.200000E+02
1.200000E+02
1.200000E+02
1.200000E+02
1.200000E+02
1.200000E+02
1.200000E+02
1.200000E+02
1.200000E+02
1.200000E+02
1.200000E+02
1.200000E+02
1.200000E+02
1.200000E+02
1.200000E+02
1.200000E+02
1.200000E+02
1.200000E+02
1.200000E+02
1.200000E+02
1.200000E+02
1.200000E+02
1.200000E+02
1.200000E+02
1.200000E+02
1.200000E+02
1.200000E+02
1.200000E+02
1.200000E+02
1.200000E+02
1.200000E+02
1.200000E+02
1.200000E+02
1.200000E+02
1.200000E+02
1.200000E+02
1.200000E+02
1.200000E+02
1.200000E+02
1.200000E+02
1.200000E+02
1.200000E+02
1.200000E+02
1.200000E+02
1.200000E+02
1.200000E+02
1.200000E+02
1.200000E+02
1.200000E+02
1.200000E+02
1.200000E+02
1.200000E+02
1.200000E+02
1.200000E+02
1.200000E+02
1.200000E+02
1.200000E+02
1.200000E+02
1.200000E+02
1.200000E+02
1.200000E+02
1.200000E+02
1.200000E+02
1.200000E+02
1.200000E+02
1.200000E+02
1.200000E+02
1.200000E+02
1.200000E+02
1.200000E+02
1.200000E+02
1.200000E+02
1.200000E+02
1.200000E+02
1.200000E+02
1.200000E+02
1.200000E+02
1.200000E+02
1.200000E+02
1.200000E+02
1.200000E+02
1.200000E+02
1.200000E+02
1.250000E+02
1.250000E+02
1.250000E+02
1.250000E+02
1.250000E+02
1.250000E+02
1.250000E+02
1.250000E+02
1.250000E+02
1.250000E+02
1.250000E+02
1.250000E+02
1.250000E+02
1.250000E+02
1.250000E+02
1.250000E+02
1.250000E+02
1.250000E+02
1.250000E+02
1.250000E+02
1.250000E+02
1.250000E+02
1.250000E+02
1.250000E+02
1.250000E+02
1.250000E+02
1.250000E+02
1.250000E+02
1.250000E+02
1.250000E+02
1.250000E+02
1.250000E+02
1.250000E+02
1.250000E+02
1.250000E+02
1.250000E+02
1.250000E+02
1.250000E+02
1.250000E+02
1.250000E+02
1.250000E+02
1.250000E+02
1.250000E+02
1.250000E+02
1.250000E+02
1.250000E+02
1.250000E+02
1.250000E+02
1.250000E+02
1.250000E+02
1.250000E+02
1.250000E+02
1.250000E+02
1.250000E+02
1.250000E+02
1.250000E+02
1.250000E+02
1.250000E+02
1.250000E+02
1.250000E+02
1.250000E+02
1.250000E+02
1.250000E+02
1.250000E+02
1.250000E+02
1.250000E+02
1.250000E+02
1.250000E+02
1.250000E+02
1.250000E+02
1.250000E+02
1.250000E+02
1.250000E+02
1.250000E+02
1.250000E+02
1.250000E+02
1.250000E+02
1.250000E+02
1.250000E+02
1.250000E+02
1.250000E+02
1.250000E+02
1.250000E+02
1.250000E+02
1.250000E+02
1.250000E+02
1.250000E+02
1.250000E+02
1.250000E+02
1.250000E+02
1.250000E+02
1.250000E+02
1.250000E+02
1.250000E+02
1.250000E+02
1.250000E+02
1.250000E+02
1.250000E+02
1.250000E+02
1.250000E+02
1.250000E+02
1.250000E+02
1.250000E+02
1.250000E+02
1.250000E+02
1.250000E+02
1.250000E+02
1.250000E+02
1.250000E+02
1.250000E+02
1.250000E+02
1.250000E+02
1.250000E+02
1.250000E+02
1.250000E+02
1.250000E+02
1.250000E+02
1.250000E+02
1.250000E+02
1.250000E+02
1.250000E+02
1.250000E+02
1.250000E+02
1.250000E+02
1.250000E+02
1.250000E+02
1.250000E+02
1.250000E+02
1.250000E+02
1.250000E+02
1.250000E+02
1.250000E+02
1.250000E+02
1.250000E+02
1.250000E+02
1.250000E+02
1.250000E+02
1.250000E+02
1.250000E+02
1.250000E+02
1.250000E+02
1.250000E+02
1.250000E+02
1.250000E+02
1.250000E+02
1.250000E+02
1.250000E+02
1.250000E+02
1.250000E+02
1.250000E+02
1.250000E+02
1.250000E+02
1.250000E+02
1.250000E+02
1.250000E+02
1.250000E+02
1.250000E+02
1.250000E+02
1.250000E+02
1.250000E+02
1.250000E+02
1.250000E+02
1.250000E+02
1.250000E+02
1.250000E+02
1.250000E+02
1.250000E+02
1.250000E+02
1.250000E+02
1.250000E+02
1.250000E+02
1.250000E+02
1.250000E+02
1.250000E+02
1.250000E+02
1.250000E+02
1.250000E+02
1.250000E+02
1.250000E+02
1.250000E+02
1.250000E+02
1.250000E+02
1.250000E+02
1.250000E+02
1.250000E+02
1.250000E+02
1.250000E+02
1.250000E+02
1.250000E+02
1.250000E+02
1.250000E+02
1.250000E+02
1.250000E+02
1.250000E+02
1.250000E+02
1.250000E+02
1.250000E+02
1.250000E+02
1.250000E+02
1.250000E+02
1.250000E+02
1.300000E+02
1.300000E+02
1.300000E+02
1.300000E+02
1.300000E+02
1.300000E+02
1.300000E+02
1.300000E+02
1.300000E+02
1.300000E+02
1.300000E+02
1.300000E+02
1.300000E+02
1.300000E+02
1.300000E+02
1.300000E+02
1.300000E+02
1.300000E+02
1.300000E+02
1.300000E+02
1.300000E+02
1.300000E+02
1.300000E+02
1.300000E+02
1.300000E+02
1.300000E+02
1.300000E+02
1.300000E+02
1.300000E+02
1.300000E+02
1.300000E+02
1.300000E+02
1.300000E+02
1.300000E+02
1.300000E+02
1.300000E+02
1.300000E+02
1.300000E+02
1.300000E+02
1.300000E+02
1.300000E+02
1.300000E+02
1.300000E+02
1.300000E+02
1.300000E+02
1.300000E+02
1.300000E+02
1.300000E+02
1.300000E+02
1.300000E+02
1.300000E+02
1.300000E+02
1.300000E+02
1.300000E+02
1.300000E+02
1.300000E+02
1.300000E+02
1.300000E+02
1.300000E+02
1.300000E+02
1.300000E+02
1.300000E+02
1.300000E+02
1.300000E+02
1.300000E+02
1.300000E+02
1.300000E+02
1.300000E+02
1.300000E+02
1.300000E+02
1.300000E+02
1.300000E+02
1.300000E+02
1.300000E+02
1.300000E+02
1.300000E+02
1.300000E+02
1.300000E+02
1.300000E+02
1.300000E+02
1.300000E+02
1.300000E+02
1.300000E+02
1.300000E+02
1.300000E+02
1.300000E+02
1.300000E+02
1.300000E+02
1.300000E+02
1.300000E+02
1.300000E+02
1.300000E+02
1.300000E+02
1.300000E+02
1.300000E+02
1.300000E+02
1.300000E+02
1.300000E+02
1.300000E+02
1.300000E+02
1.300000E+02
1.300000E+02
1.300000E+02
1.300000E+02
1.300000E+02
1.300000E+02
1.300000E+02
1.300000E+02
1.300000E+02
1.300000E+02
1.300000E+02
1.300000E+02
1.300000E+02
1.300000E+02
1.300000E+02
1.300000E+02
1.300000E+02
1.300000E+02
1.300000E+02
1.300000E+02
1.300000E+02
1.300000E+02
1.300000E+02
1.300000E+02
1.300000E+02
1.300000E+02
1.300000E+02
1.300000E+02
1.300000E+02
1.300000E+02
1.300000E+02
1.300000E+02
1.300000E+02
1.300000E+02
1.300000E+02
1.300000E+02
1.300000E+02
1.300000E+02
1.300000E+02
1.300000E+02
1.300000E+02
1.300000E+02
1.300000E+02
1.300000E+02
1.300000E+02
1.300000E+02
1.300000E+02
1.300000E+02
1.300000E+02
1.300000E+02
1.300000E+02
1.300000E+02
1.300000E+02
1.300000E+02
1.300000E+02
1.300000E+02
1.300000E+02
1.300000E+02
1.300000E+02
1.300000E+02
1.300000E+02
1.300000E+02
1.300000E+02
1.300000E+02
1.300000E+02
1.300000E+02
1.300000E+02
1.300000E+02
1.300000E+02
1.300000E+02
1.300000E+02
1.300000E+02
1.300000E+02
1.300000E+02
1.300000E+02
1.300000E+02
1.300000E+02
1.300000E+02
1.300000E+02
1.300000E+02
1.300000E+02
1.300000E+02
1.300000E+02
1.300000E+02
1.300000E+02
1.300000E+02
1.300000E+02
1.300000E+02
1.300000E+02
1.300000E+02
1.300000E+02
1.300000E+02
1.300000E+02
1.300000E+02
1.300000E+02
1.300000E+02
1.300000E+02
1.300000E+02
1.300000E+02
1.300000E+02
1.300000E+02
1.350000E+02
1.350000E+02
1.350000E+02
1.350000E+02
1.350000E+02
1.350000E+02
1.350000E+02
1.350000E+02
1.350000E+02
1.350000E+02
1.350000E+02
1.350000E+02
1.350000E+02
1.350000E+02
1.350000E+02
1.350000E+02
1.350000E+02
1.350000E+02
1.350000E+02
1.350000E+02
1.350000E+02
1.350000E+02
1.350000E+02
1.350000E+02
1.350000E+02
1.350000E+02
1.350000E+02
1.350000E+02
1.350000E+02
1.350000E+02
1.350000E+02
1.350000E+02
1.350000E+02
1.350000E+02
1.350000E+02
1.350000E+02
1.350000E+02
1.350000E+02
1.350000E+02
1.350000E+02
1.350000E+02
1.350000E+02
1.350000E+02
1.350000E+02
1.350000E+02
1.350000E+02
1.350000E+02
1.350000E+02
1.350000E+02
1.350000E+02
1.350000E+02
1.350000E+02
1.350000E+02
1.350000E+02
1.350000E+02
1.350000E+02
1.350000E+02
1.350000E+02
1.350000E+02
1.350000E+02
1.350000E+02
1.350000E+02
1.350000E+02
1.350000E+02
1.350000E+02
1.350000E+02
1.350000E+02
1.350000E+02
1.350000E+02
1.350000E+02
1.350000E+02
1.350000E+02
1.350000E+02
1.350000E+02
1.350000E+02
1.350000E+02
1.350000E+02
1.350000E+02
1.350000E+02
1.350000E+02
1.350000E+02
1.350000E+02
1.350000E+02
1.350000E+02
1.350000E+02
1.350000E+02
1.350000E+02
1.350000E+02
1.350000E+02
1.350000E+02
1.350000E+02
1.350000E+02
1.350000E+02
1.350000E+02
1.350000E+02
1.350000E+02
1.350000E+02
1.350000E+02
1.350000E+02
1.350000E+02
1.350000E+02
1.350000E+02
1.350000E+02
1.350000E+02
1.350000E+02
1.350000E+02
1.350000E+02
1.350000E+02
1.350000E+02
1.350000E+02
1.350000E+02
1.350000E+02
1.350000E+02
1.350000E+02
1.350000E+02
1.350000E+02
1.350000E+02
1.350000E+02
1.350000E+02
1.350000E+02
1.350000E+02
1.350000E+02
1.350000E+02
1.350000E+02
1.350000E+02
1.350000E+02
1.350000E+02
1.350000E+02
1.350000E+02
1.350000E+02
1.350000E+02
1.350000E+02
1.350000E+02
1.350000E+02
1.350000E+02
1.350000E+02
1.350000E+02
1.350000E+02
1.350000E+02
1.350000E+02
1.350000E+02
1.350000E+02
1.350000E+02
1.350000E+02
1.350000E+02
1.350000E+02
1.350000E+02
1.350000E+02
1.350000E+02
1.350000E+02
1.350000E+02
1.350000E+02
1.350000E+02
1.350000E+02
1.350000E+02
1.350000E+02
1.350000E+02
1.350000E+02
1.350000E+02
1.350000E+02
1.350000E+02
1.350000E+02
1.350000E+02
1.350000E+02
1.350000E+02
1.350000E+02
1.350000E+02
1.350000E+02
1.350000E+02
1.350000E+02
1.350000E+02
1.350000E+02
1.350000E+02
1.350000E+02
1.350000E+02
1.350000E+02
1.350000E+02
1.350000E+02
1.350000E+02
1.350000E+02
1.350000E+02
1.350000E+02
1.350000E+02
1.350000E+02
1.350000E+02
1.350000E+02
1.350000E+02
1.350000E+02
1.350000E+02
1.350000E+02
1.350000E+02
1.350000E+02
1.350000E+02
1.350000E+02
1.350000E+02
1.350000E+02
1.350000E+02
1.350000E+02
1.350000E+02
1.350000E+02
1.350000E+02
1.400000E+02
1.400000E+02
1.400000E+02
1.400000E+02
1.400000E+02
1.400000E+02
1.400000E+02
1.400000E+02
1.400000E+02
1.400000E+02
1.400000E+02
1.400000E+02
1.400000E+02
1.400000E+02
1.400000E+02
1.400000E+02
1.400000E+02
1.400000E+02
1.400000E+02
1.400000E+02
1.400000E+02
1.400000E+02
1.400000E+02
1.400000E+02
1.400000E+02
1.400000E+02
1.400000E+02
1.400000E+02
1.400000E+02
1.400000E+02
1.400000E+02
1.400000E+02
1.400000E+02
1.400000E+02
1.400000E+02
1.400000E+02
1.400000E+02
1.400000E+02
1.400000E+02
1.400000E+02
1.400000E+02
1.400000E+02
1.400000E+02
1.400000E+02
1.400000E+02
1.400000E+02
1.400000E+02
1.400000E+02
1.400000E+02
1.400000E+02
1.400000E+02
1.400000E+02
1.400000E+02
1.400000E+02
1.400000E+02
1.400000E+02
1.400000E+02
1.400000E+02
1.400000E+02
1.400000E+02
1.400000E+02
1.400000E+02
1.400000E+02
1.400000E+02
1.400000E+02
1.400000E+02
1.400000E+02
1.400000E+02
1.400000E+02
1.400000E+02
1.400000E+02
1.400000E+02
1.400000E+02
1.400000E+02
1.400000E+02
1.400000E+02
1.400000E+02
1.400000E+02
1.400000E+02
1.400000E+02
1.400000E+02
1.400000E+02
1.400000E+02
1.400000E+02
1.400000E+02
1.400000E+02
1.400000E+02
1.400000E+02
1.400000E+02
1.400000E+02
1.400000E+02
1.400000E+02
1.400000E+02
1.400000E+02
1.400000E+02
1.400000E+02
1.400000E+02
1.400000E+02
1.400000E+02
1.400000E+02
1.400000E+02
1.400000E+02
1.400000E+02
1.400000E+02
1.400000E+02
1.400000E+02
1.400000E+02
1.400000E+02
1.400000E+02
1.400000E+02
1.400000E+02
1.400000E+02
1.400000E+02
1.400000E+02
1.400000E+02
1.400000E+02
1.400000E+02
1.400000E+02
1.400000E+02
1.400000E+02
1.400000E+02
1.400000E+02
1.400000E+02
1.400000E+02
1.400000E+02
1.400000E+02
1.400000E+02
1.400000E+02
1.400000E+02
1.400000E+02
1.400000E+02
1.400000E+02
1.400000E+02
1.400000E+02
1.400000E+02
1.400000E+02
1.400000E+02
1.400000E+02
1.400000E+02
1.400000E+02
1.400000E+02
1.400000E+02
1.400000E+02
1.400000E+02
1.400000E+02
1.400000E+02
1.400000E+02
1.400000E+02
1.400000E+02
1.400000E+02
1.400000E+02
1.400000E+02
1.400000E+02
1.400000E+02
1.400000E+02
1.400000E+02
1.400000E+02
1.400000E+02
1.400000E+02
1.400000E+02
1.400000E+02
1.400000E+02
1.400000E+02
1.400000E+02
1.400000E+02
1.400000E+02
1.400000E+02
1.400000E+02
1.400000E+02
1.400000E+02
1.400000E+02
1.400000E+02
1.400000E+02
1.400000E+02
1.400000E+02
1.400000E+02
1.400000E+02
1.400000E+02
1.400000E+02
1.400000E+02
1.400000E+02
1.400000E+02
1.400000E+02
1.400000E+02
1.400000E+02
1.400000E+02
1.400000E+02
1.400000E+02
1.400000E+02
1.400000E+02
1.400000E+02
1.400000E+02
1.400000E+02
1.400000E+02
1.400000E+02
1.400000E+02
1.400000E+02
1.400000E+02
1.400000E+02
1.400000E+02
1.400000E+02
1.450000E+02
1.450000E+02
1.450000E+02
1.450000E+02
1.450000E+02
1.450000E+02
1.450000E+02
1.450000E+02
1.450000E+02
1.450000E+02
1.450000E+02
1.450000E+02
1.450000E+02
1.450000E+02
1.450000E+02
1.450000E+02
1.450000E+02
1.450000E+02
1.450000E+02
1.450000E+02
1.450000E+02
1.450000E+02
1.450000E+02
1.450000E+02
1.450000E+02
1.450000E+02
1.450000E+02
1.450000E+02
1.450000E+02
1.450000E+02
1.450000E+02
1.450000E+02
1.450000E+02
1.450000E+02
1.450000E+02
1.450000E+02
1.450000E+02
1.450000E+02
1.450000E+02
1.450000E+02
1.450000E+02
1.450000E+02
1.450000E+02
1.450000E+02
1.450000E+02
1.450000E+02
1.450000E+02
1.450000E+02
1.450000E+02
1.450000E+02
1.450000E+02
1.450000E+02
1.450000E+02
1.450000E+02
1.450000E+02
1.450000E+02
1.450000E+02
1.450000E+02
1.450000E+02
1.450000E+02
1.450000E+02
1.450000E+02
1.450000E+02
1.450000E+02
1.450000E+02
1.450000E+02
1.450000E+02
1.450000E+02
1.450000E+02
1.450000E+02
1.450000E+02
1.450000E+02
1.450000E+02
1.450000E+02
1.450000E+02
1.450000E+02
1.450000E+02
1.450000E+02
1.450000E+02
1.450000E+02
1.450000E+02
1.450000E+02
1.450000E+02
1.450000E+02
1.450000E+02
1.450000E+02
1.450000E+02
1.450000E+02
1.450000E+02
1.450000E+02
1.450000E+02
1.450000E+02
1.450000E+02
1.450000E+02
1.450000E+02
1.450000E+02
1.450000E+02
1.450000E+02
1.450000E+02
1.450000E+02
1.450000E+02
1.450000E+02
1.450000E+02
1.450000E+02
1.450000E+02
1.450000E+02
1.450000E+02
1.450000E+02
1.450000E+02
1.450000E+02
1.450000E+02
1.450000E+02
1.450000E+02
1.450000E+02
1.450000E+02
1.450000E+02
1.450000E+02
1.450000E+02
1.450000E+02
1.450000E+02
1.450000E+02
1.450000E+02
1.450000E+02
1.450000E+02
1.450000E+02
1.450000E+02
1.450000E+02
1.450000E+02
1.450000E+02
1.450000E+02
1.450000E+02
1.450000E+02
1.450000E+02
1.450000E+02
1.450000E+02
1.450000E+02
1.450000E+02
1.450000E+02
1.450000E+02
1.450000E+02
1.450000E+02
1.450000E+02
1.450000E+02
1.450000E+02
1.450000E+02
1.450000E+02
1.450000E+02
1.450000E+02
1.450000E+02
1.450000E+02
1.450000E+02
1.450000E+02
1.450000E+02
1.450000E+02
1.450000E+02
1.450000E+02
1.450000E+02
1.450000E+02
1.450000E+02
1.450000E+02
1.450000E+02
1.450000E+02
1.450000E+02
1.450000E+02
1.450000E+02
1.450000E+02
1.450000E+02
1.450000E+02
1.450000E+02
1.450000E+02
1.450000E+02
1.450000E+02
1.450000E+02
1.450000E+02
1.450000E+02
1.450000E+02
1.450000E+02
1.450000E+02
1.450000E+02
1.450000E+02
1.450000E+02
1.450000E+02
1.450000E+02
1.450000E+02
1.450000E+02
1.450000E+02
1.450000E+02
1.450000E+02
1.450000E+02
1.450000E+02
1.450000E+02
1.450000E+02
1.450000E+02
1.450000E+02
1.450000E+02
1.450000E+02
1.450000E+02
1.450000E+02
1.450000E+02
1.450000E+02
1.450000E+02
1.500000E+02
1.500000E+02
1.500000E+02
1.500000E+02
1.500000E+02
1.500000E+02
1.500000E+02
1.500000E+02
1.500000E+02
1.500000E+02
1.500000E+02
1.500000E+02
1.500000E+02
1.500000E+02
1.500000E+02
1.500000E+02
1.500000E+02
1.500000E+02
1.500000E+02
1.500000E+02
1.500000E+02
1.500000E+02
1.500000E+02
1.500000E+02
1.500000E+02
1.500000E+02
1.500000E+02
1.500000E+02
1.500000E+02
1.500000E+02
1.500000E+02
1.500000E+02
1.500000E+02
1.500000E+02
1.500000E+02
1.500000E+02
1.500000E+02
1.500000E+02
1.500000E+02
1.500000E+02
1.500000E+02
1.500000E+02
1.500000E+02
1.500000E+02
1.500000E+02
1.500000E+02
1.500000E+02
1.500000E+02
1.500000E+02
1.500000E+02
1.500000E+02
1.500000E+02
1.500000E+02
1.500000E+02
1.500000E+02
1.500000E+02
1.500000E+02
1.500000E+02
1.500000E+02
1.500000E+02
1.500000E+02
1.500000E+02
1.500000E+02
1.500000E+02
1.500000E+02
1.500000E+02
1.500000E+02
1.500000E+02
1.500000E+02
1.500000E+02
1.500000E+02
1.500000E+02
1.500000E+02
1.500000E+02
1.500000E+02
1.500000E+02
1.500000E+02
1.500000E+02
1.500000E+02
1.500000E+02
1.500000E+02
1.500000E+02
1.500000E+02
1.500000E+02
1.500000E+02
1.500000E+02
1.500000E+02
1.500000E+02
1.500000E+02
1.500000E+02
1.500000E+02
1.500000E+02
1.500000E+02
1.500000E+02
1.500000E+02
1.500000E+02
1.500000E+02
1.500000E+02
1.500000E+02
1.500000E+02
1.500000E+02
1.500000E+02
1.500000E+02
1.500000E+02
1.500000E+02
1.500000E+02
1.500000E+02
1.500000E+02
1.500000E+02
1.500000E+02
1.500000E+02
1.500000E+02
1.500000E+02
1.500000E+02
1.500000E+02
1.500000E+02
1.500000E+02
1.500000E+02
1.500000E+02
1.500000E+02
1.500000E+02
1.500000E+02
1.500000E+02
1.500000E+02
1.500000E+02
1.500000E+02
1.500000E+02
1.500000E+02
1.500000E+02
1.500000E+02
1.500000E+02
1.500000E+02
1.500000E+02
1.500000E+02
1.500000E+02
1.500000E+02
1.500000E+02
1.500000E+02
1.500000E+02
1.500000E+02
1.500000E+02
1.500000E+02
1.500000E+02
1.500000E+02
1.500000E+02
1.500000E+02
1.500000E+02
1.500000E+02
1.500000E+02
1.500000E+02
1.500000E+02
1.500000E+02
1.500000E+02
1.500000E+02
1.500000E+02
1.500000E+02
1.500000E+02
1.500000E+02
1.500000E+02
1.500000E+02
1.500000E+02
1.500000E+02
1.500000E+02
1.500000E+02
1.500000E+02
1.500000E+02
1.500000E+02
1.500000E+02
1.500000E+02
1.500000E+02
1.500000E+02
1.500000E+02
1.500000E+02
1.500000E+02
1.500000E+02
1.500000E+02
1.500000E+02
1.500000E+02
1.500000E+02
1.500000E+02
1.500000E+02
1.500000E+02
1.500000E+02
1.500000E+02
1.500000E+02
1.500000E+02
1.500000E+02
1.500000E+02
1.500000E+02
1.500000E+02
1.500000E+02
1.500000E+02
1.500000E+02
1.500000E+02
1.500000E+02
1.500000E+02
1.500000E+02
1.500000E+02
1.500000E+02
1.500000E+02
1.500000E+02
1.550000E+02
1.550000E+02
1.550000E+02
1.550000E+02
1.550000E+02
1.550000E+02
1.550000E+02
1.550000E+02
1.550000E+02
1.550000E+02
1.550000E+02
1.550000E+02
1.550000E+02
1.550000E+02
1.550000E+02
1.550000E+02
1.550000E+02
1.550000E+02
1.550000E+02
1.550000E+02
1.550000E+02
1.550000E+02
1.550000E+02
1.550000E+02
1.550000E+02
1.550000E+02
1.550000E+02
1.550000E+02
1.550000E+02
1.550000E+02
1.550000E+02
1.550000E+02
1.550000E+02
1.550000E+02
1.550000E+02
1.550000E+02
1.550000E+02
1.550000E+02
1.550000E+02
1.550000E+02
1.550000E+02
1.550000E+02
1.550000E+02
1.550000E+02
1.550000E+02
1.550000E+02
1.550000E+02
1.550000E+02
1.550000E+02
1.550000E+02
1.550000E+02
1.550000E+02
1.550000E+02
1.550000E+02
1.550000E+02
1.550000E+02
1.550000E+02
1.550000E+02
1.550000E+02
1.550000E+02
1.550000E+02
1.550000E+02
1.550000E+02
1.550000E+02
1.550000E+02
1.550000E+02
1.550000E+02
1.550000E+02
1.550000E+02
1.550000E+02
1.550000E+02
1.550000E+02
1.550000E+02
1.550000E+02
1.550000E+02
1.550000E+02
1.550000E+02
1.550000E+02
1.550000E+02
1.550000E+02
1.550000E+02
1.550000E+02
1.550000E+02
1.550000E+02
1.550000E+02
1.550000E+02
1.550000E+02
1.550000E+02
1.550000E+02
1.550000E+02
1.550000E+02
1.550000E+02
1.550000E+02
1.550000E+02
1.550000E+02
1.550000E+02
1.550000E+02
1.550000E+02
1.550000E+02
1.550000E+02
1.550000E+02
1.550000E+02
1.550000E+02
1.550000E+02
1.550000E+02
1.550000E+02
1.550000E+02
1.550000E+02
1.550000E+02
1.550000E+02
1.550000E+02
1.550000E+02
1.550000E+02
1.550000E+02
1.550000E+02
1.550000E+02
1.550000E+02
1.550000E+02
1.550000E+02
1.550000E+02
1.550000E+02
1.550000E+02
1.550000E+02
1.550000E+02
1.550000E+02
1.550000E+02
1.550000E+02
1.550000E+02
1.550000E+02
1.550000E+02
1.550000E+02
1.550000E+02
1.550000E+02
1.550000E+02
1.550000E+02
1.550000E+02
1.550000E+02
1.550000E+02
1.550000E+02
1.550000E+02
1.550000E+02
1.550000E+02
1.550000E+02
1.550000E+02
1.550000E+02
1.550000E+02
1.550000E+02
1.550000E+02
1.550000E+02
1.550000E+02
1.550000E+02
1.550000E+02
1.550000E+02
1.550000E+02
1.550000E+02
1.550000E+02
1.550000E+02
1.550000E+02
1.550000E+02
1.550000E+02
1.550000E+02
1.550000E+02
1.550000E+02
1.550000E+02
1.550000E+02
1.550000E+02
1.550000E+02
1.550000E+02
1.550000E+02
1.550000E+02
1.550000E+02
1.550000E+02
1.550000E+02
1.550000E+02
1.550000E+02
1.550000E+02
1.550000E+02
1.550000E+02
1.550000E+02
1.550000E+02
1.550000E+02
1.550000E+02
1.550000E+02
1.550000E+02
1.550000E+02
1.550000E+02
1.550000E+02
1.550000E+02
1.550000E+02
1.550000E+02
1.550000E+02
1.550000E+02
1.550000E+02
1.550000E+02
1.550000E+02
1.550000E+02
1.550000E+02
1.550000E+02
1.550000E+02
1.550000E+02
1.550000E+02
1.600000E+02
1.600000E+02
1.600000E+02
1.600000E+02
1.600000E+02
1.600000E+02
1.600000E+02
1.600000E+02
1.600000E+02
1.600000E+02
1.600000E+02
1.600000E+02
1.600000E+02
1.600000E+02
1.600000E+02
1.600000E+02
1.600000E+02
1.600000E+02
1.600000E+02
1.600000E+02
1.600000E+02
1.600000E+02
1.600000E+02
1.600000E+02
1.600000E+02
1.600000E+02
1.600000E+02
1.600000E+02
1.600000E+02
1.600000E+02
1.600000E+02
1.600000E+02
1.600000E+02
1.600000E+02
1.600000E+02
1.600000E+02
1.600000E+02
1.600000E+02
1.600000E+02
1.600000E+02
1.600000E+02
1.600000E+02
1.600000E+02
1.600000E+02
1.600000E+02
1.600000E+02
1.600000E+02
1.600000E+02
1.600000E+02
1.600000E+02
1.600000E+02
1.600000E+02
1.600000E+02
1.600000E+02
1.600000E+02
1.600000E+02
1.600000E+02
1.600000E+02
1.600000E+02
1.600000E+02
1.600000E+02
1.600000E+02
1.600000E+02
1.600000E+02
1.600000E+02
1.600000E+02
1.600000E+02
1.600000E+02
1.600000E+02
1.600000E+02
1.600000E+02
1.600000E+02
1.600000E+02
1.600000E+02
1.600000E+02
1.600000E+02
1.600000E+02
1.600000E+02
1.600000E+02
1.600000E+02
1.600000E+02
1.600000E+02
1.600000E+02
1.600000E+02
1.600000E+02
1.600000E+02
1.600000E+02
1.600000E+02
1.600000E+02
1.600000E+02
1.600000E+02
1.600000E+02
1.600000E+02
1.600000E+02
1.600000E+02
1.600000E+02
1.600000E+02
1.600000E+02
1.600000E+02
1.600000E+02
1.600000E+02
1.600000E+02
1.600000E+02
1.600000E+02
1.600000E+02
1.600000E+02
1.600000E+02
1.600000E+02
1.600000E+02
1.600000E+02
1.600000E+02
1.600000E+02
1.600000E+02
1.600000E+02
1.600000E+02
1.600000E+02
1.600000E+02
1.600000E+02
1.600000E+02
1.600000E+02
1.600000E+02
1.600000E+02
1.600000E+02
1.600000E+02
1.600000E+02
1.600000E+02
1.600000E+02
1.600000E+02
1.600000E+02
1.600000E+02
1.600000E+02
1.600000E+02
1.600000E+02
1.600000E+02
1.600000E+02
1.600000E+02
1.600000E+02
1.600000E+02
1.600000E+02
1.600000E+02
1.600000E+02
1.600000E+02
1.600000E+02
1.600000E+02
1.600000E+02
1.600000E+02
1.600000E+02
1.600000E+02
1.600000E+02
1.600000E+02
1.600000E+02
1.600000E+02
1.600000E+02
1.600000E+02
1.600000E+02
1.600000E+02
1.600000E+02
1.600000E+02
1.600000E+02
1.600000E+02
1.600000E+02
1.600000E+02
1.600000E+02
1.600000E+02
1.600000E+02
1.600000E+02
1.600000E+02
1.600000E+02
1.600000E+02
1.600000E+02
1.600000E+02
1.600000E+02
1.600000E+02
1.600000E+02
1.600000E+02
1.600000E+02
1.600000E+02
1.600000E+02
1.600000E+02
1.600000E+02
1.600000E+02
1.600000E+02
1.600000E+02
1.600000E+02
1.600000E+02
1.600000E+02
1.600000E+02
1.600000E+02
1.600000E+02
1.600000E+02
1.600000E+02
1.600000E+02
1.600000E+02
1.600000E+02
1.600000E+02
1.600000E+02
1.600000E+02
1.600000E+02
1.600000E+02
1.600000E+02
1.600000E+02
1.650000E+02
1.650000E+02
1.650000E+02
1.650000E+02
1.650000E+02
1.650000E+02
1.650000E+02
1.650000E+02
1.650000E+02
1.650000E+02
1.650000E+02
1.650000E+02
1.650000E+02
1.650000E+02
1.650000E+02
1.650000E+02
1.650000E+02
1.650000E+02
1.650000E+02
1.650000E+02
1.650000E+02
1.650000E+02
1.650000E+02
1.650000E+02
1.650000E+02
1.650000E+02
1.650000E+02
1.650000E+02
1.650000E+02
1.650000E+02
1.650000E+02
1.650000E+02
1.650000E+02
1.650000E+02
1.650000E+02
1.650000E+02
1.650000E+02
1.650000E+02
1.650000E+02
1.650000E+02
1.650000E+02
1.650000E+02
1.650000E+02
1.650000E+02
1.650000E+02
1.650000E+02
1.650000E+02
1.650000E+02
1.650000E+02
1.650000E+02
1.650000E+02
1.650000E+02
1.650000E+02
1.650000E+02
1.650000E+02
1.650000E+02
1.650000E+02
1.650000E+02
1.650000E+02
1.650000E+02
1.650000E+02
1.650000E+02
1.650000E+02
1.650000E+02
1.650000E+02
1.650000E+02
1.650000E+02
1.650000E+02
1.650000E+02
1.650000E+02
1.650000E+02
1.650000E+02
1.650000E+02
1.650000E+02
1.650000E+02
1.650000E+02
1.650000E+02
1.650000E+02
1.650000E+02
1.650000E+02
1.650000E+02
1.650000E+02
1.650000E+02
1.650000E+02
1.650000E+02
1.650000E+02
1.650000E+02
1.650000E+02
1.650000E+02
1.650000E+02
1.650000E+02
1.650000E+02
1.650000E+02
1.650000E+02
1.650000E+02
1.650000E+02
1.650000E+02
1.650000E+02
1.650000E+02
1.650000E+02
1.650000E+02
1.650000E+02
1.650000E+02
1.650000E+02
1.650000E+02
1.650000E+02
1.650000E+02
1.650000E+02
1.650000E+02
1.650000E+02
1.650000E+02
1.650000E+02
1.650000E+02
1.650000E+02
1.650000E+02
1.650000E+02
1.650000E+02
1.650000E+02
1.650000E+02
1.650000E+02
1.650000E+02
1.650000E+02
1.650000E+02
1.650000E+02
1.650000E+02
1.650000E+02
1.650000E+02
1.650000E+02
1.650000E+02
1.650000E+02
1.650000E+02
1.650000E+02
1.650000E+02
1.650000E+02
1.650000E+02
1.650000E+02
1.650000E+02
1.650000E+02
1.650000E+02
1.650000E+02
1.650000E+02
1.650000E+02
1.650000E+02
1.650000E+02
1.650000E+02
1.650000E+02
1.650000E+02
1.650000E+02
1.650000E+02
1.650000E+02
1.650000E+02
1.650000E+02
1.650000E+02
1.650000E+02
1.650000E+02
1.650000E+02
1.650000E+02
1.650000E+02
1.650000E+02
1.650000E+02
1.650000E+02
1.650000E+02
1.650000E+02
1.650000E+02
1.650000E+02
1.650000E+02
1.650000E+02
1.650000E+02
1.650000E+02
1.650000E+02
1.650000E+02
1.650000E+02
1.650000E+02
1.650000E+02
1.650000E+02
1.650000E+02
1.650000E+02
1.650000E+02
1.650000E+02
1.650000E+02
1.650000E+02
1.650000E+02
1.650000E+02
1.650000E+02
1.650000E+02
1.650000E+02
1.650000E+02
1.650000E+02
1.650000E+02
1.650000E+02
1.650000E+02
1.650000E+02
1.650000E+02
1.650000E+02
1.650000E+02
1.650000E+02
1.650000E+02
1.650000E+02
1.650000E+02
1.650000E+02
1.650000E+02
1.700000E+02
1.700000E+02
1.700000E+02
1.700000E+02
1.700000E+02
1.700000E+02
1.700000E+02
1.700000E+02
1.700000E+02
1.700000E+02
1.700000E+02
1.700000E+02
1.700000E+02
1.700000E+02
1.700000E+02
1.700000E+02
1.700000E+02
1.700000E+02
1.700000E+02
1.700000E+02
1.700000E+02
1.700000E+02
1.700000E+02
1.700000E+02
1.700000E+02
1.700000E+02
1.700000E+02
1.700000E+02
1.700000E+02
1.700000E+02
1.700000E+02
1.700000E+02
1.700000E+02
1.700000E+02
1.700000E+02
1.700000E+02
1.700000E+02
1.700000E+02
1.700000E+02
1.700000E+02
1.700000E+02
1.700000E+02
1.700000E+02
1.700000E+02
1.700000E+02
1.700000E+02
1.700000E+02
1.700000E+02
1.700000E+02
1.700000E+02
1.700000E+02
1.700000E+02
1.700000E+02
1.700000E+02
1.700000E+02
1.700000E+02
1.700000E+02
1.700000E+02
1.700000E+02
1.700000E+02
1.700000E+02
1.700000E+02
1.700000E+02
1.700000E+02
1.700000E+02
1.700000E+02
1.700000E+02
1.700000E+02
1.700000E+02
1.700000E+02
1.700000E+02
1.700000E+02
1.700000E+02
1.700000E+02
1.700000E+02
1.700000E+02
1.700000E+02
1.700000E+02
1.700000E+02
1.700000E+02
1.700000E+02
1.700000E+02
1.700000E+02
1.700000E+02
1.700000E+02
1.700000E+02
1.700000E+02
1.700000E+02
1.700000E+02
1.700000E+02
1.700000E+02
1.700000E+02
1.700000E+02
1.700000E+02
1.700000E+02
1.700000E+02
1.700000E+02
1.700000E+02
1.700000E+02
1.700000E+02
1.700000E+02
1.700000E+02
1.700000E+02
1.700000E+02
1.700000E+02
1.700000E+02
1.700000E+02
1.700000E+02
1.700000E+02
1.700000E+02
1.700000E+02
1.700000E+02
1.700000E+02
1.700000E+02
1.700000E+02
1.700000E+02
1.700000E+02
1.700000E+02
1.700000E+02
1.700000E+02
1.700000E+02
1.700000E+02
1.700000E+02
1.700000E+02
1.700000E+02
1.700000E+02
1.700000E+02
1.700000E+02
1.700000E+02
1.700000E+02
1.700000E+02
1.700000E+02
1.700000E+02
1.700000E+02
1.700000E+02
1.700000E+02
1.700000E+02
1.700000E+02
1.700000E+02
1.700000E+02
1.700000E+02
1.700000E+02
1.700000E+02
1.700000E+02
1.700000E+02
1.700000E+02
1.700000E+02
1.700000E+02
1.700000E+02
1.700000E+02
1.700000E+02
1.700000E+02
1.700000E+02
1.700000E+02
1.700000E+02
1.700000E+02
1.700000E+02
1.700000E+02
1.700000E+02
1.700000E+02
1.700000E+02
1.700000E+02
1.700000E+02
1.700000E+02
1.700000E+02
1.700000E+02
1.700000E+02
1.700000E+02
1.700000E+02
1.700000E+02
1.700000E+02
1.700000E+02
1.700000E+02
1.700000E+02
1.700000E+02
1.700000E+02
1.700000E+02
1.700000E+02
1.700000E+02
1.700000E+02
1.700000E+02
1.700000E+02
1.700000E+02
1.700000E+02
1.700000E+02
1.700000E+02
1.700000E+02
1.700000E+02
1.700000E+02
1.700000E+02
1.700000E+02
1.700000E+02
1.700000E+02
1.700000E+02
1.700000E+02
1.700000E+02
1.700000E+02
1.700000E+02
1.700000E+02
1.700000E+02
1.700000E+02
1.750000E+02
1.750000E+02
1.750000E+02
1.750000E+02
1.750000E+02
1.750000E+02
1.750000E+02
1.750000E+02
1.750000E+02
1.750000E+02
1.750000E+02
1.750000E+02
1.750000E+02
1.750000E+02
1.750000E+02
1.750000E+02
1.750000E+02
1.750000E+02
1.750000E+02
1.750000E+02
1.750000E+02
1.750000E+02
1.750000E+02
1.750000E+02
1.750000E+02
1.750000E+02
1.750000E+02
1.750000E+02
1.750000E+02
1.750000E+02
1.750000E+02
1.750000E+02
1.750000E+02
1.750000E+02
1.750000E+02
1.750000E+02
1.750000E+02
1.750000E+02
1.750000E+02
1.750000E+02
1.750000E+02
1.750000E+02
1.750000E+02
1.750000E+02
1.750000E+02
1.750000E+02
1.750000E+02
1.750000E+02
1.750000E+02
1.750000E+02
1.750000E+02
1.750000E+02
1.750000E+02
1.750000E+02
1.750000E+02
1.750000E+02
1.750000E+02
1.750000E+02
1.750000E+02
1.750000E+02
1.750000E+02
1.750000E+02
1.750000E+02
1.750000E+02
1.750000E+02
1.750000E+02
1.750000E+02
1.750000E+02
1.750000E+02
1.750000E+02
1.750000E+02
1.750000E+02
1.750000E+02
1.750000E+02
1.750000E+02
1.750000E+02
1.750000E+02
1.750000E+02
1.750000E+02
1.750000E+02
1.750000E+02
1.750000E+02
1.750000E+02
1.750000E+02
1.750000E+02
1.750000E+02
1.750000E+02
1.750000E+02
1.750000E+02
1.750000E+02
1.750000E+02
1.750000E+02
1.750000E+02
1.750000E+02
1.750000E+02
1.750000E+02
1.750000E+02
1.750000E+02
1.750000E+02
1.750000E+02
1.750000E+02
1.750000E+02
1.750000E+02
1.750000E+02
1.750000E+02
1.750000E+02
1.750000E+02
1.750000E+02
1.750000E+02
1.750000E+02
1.750000E+02
1.750000E+02
1.750000E+02
1.750000E+02
1.750000E+02
1.750000E+02
1.750000E+02
1.750000E+02
1.750000E+02
1.750000E+02
1.750000E+02
1.750000E+02
1.750000E+02
1.750000E+02
1.750000E+02
1.750000E+02
1.750000E+02
1.750000E+02
1.750000E+02
1.750000E+02
1.750000E+02
1.750000E+02
1.750000E+02
1.750000E+02
1.750000E+02
1.750000E+02
1.750000E+02
1.750000E+02
1.750000E+02
1.750000E+02
1.750000E+02
1.750000E+02
1.750000E+02
1.750000E+02
1.750000E+02
1.750000E+02
1.750000E+02
1.750000E+02
1.750000E+02
1.750000E+02
1.750000E+02
1.750000E+02
1.750000E+02
1.750000E+02
1.750000E+02
1.750000E+02
1.750000E+02
1.750000E+02
1.750000E+02
1.750000E+02
1.750000E+02
1.750000E+02
1.750000E+02
1.750000E+02
1.750000E+02
1.750000E+02
1.750000E+02
1.750000E+02
1.750000E+02
1.750000E+02
1.750000E+02
1.750000E+02
1.750000E+02
1.750000E+02
1.750000E+02
1.750000E+02
1.750000E+02
1.750000E+02
1.750000E+02
1.750000E+02
1.750000E+02
1.750000E+02
1.750000E+02
1.750000E+02
1.750000E+02
1.750000E+02
1.750000E+02
1.750000E+02
1.750000E+02
1.750000E+02
1.750000E+02
1.750000E+02
1.750000E+02
1.750000E+02
1.750000E+02
1.750000E+02
1.750000E+02
1.750000E+02
1.750000E+02
1.750000E+02
1.750000E+02
1.800000E+02
1.800000E+02
1.800000E+02
1.800000E+02
1.800000E+02
1.800000E+02
1.800000E+02
1.800000E+02
1.800000E+02
1.800000E+02
1.800000E+02
1.800000E+02
1.800000E+02
1.800000E+02
1.800000E+02
1.800000E+02
1.800000E+02
1.800000E+02
1.800000E+02
1.800000E+02
1.800000E+02
1.800000E+02
1.800000E+02
1.800000E+02
1.800000E+02
1.800000E+02
1.800000E+02
1.800000E+02
1.800000E+02
1.800000E+02
1.800000E+02
1.800000E+02
1.800000E+02
1.800000E+02
1.800000E+02
1.800000E+02
1.800000E+02
1.800000E+02
1.800000E+02
1.800000E+02
1.800000E+02
1.800000E+02
1.800000E+02
1.800000E+02
1.800000E+02
1.800000E+02
1.800000E+02
1.800000E+02
1.800000E+02
1.800000E+02
1.800000E+02
1.800000E+02
1.800000E+02
1.800000E+02
1.800000E+02
1.800000E+02
1.800000E+02
1.800000E+02
1.800000E+02
1.800000E+02
1.800000E+02
1.800000E+02
1.800000E+02
1.800000E+02
1.800000E+02
1.800000E+02
1.800000E+02
1.800000E+02
1.800000E+02
1.800000E+02
1.800000E+02
1.800000E+02
1.800000E+02
1.800000E+02
1.800000E+02
1.800000E+02
1.800000E+02
1.800000E+02
1.800000E+02
1.800000E+02
1.800000E+02
1.800000E+02
1.800000E+02
1.800000E+02
1.800000E+02
1.800000E+02
1.800000E+02
1.800000E+02
1.800000E+02
1.800000E+02
1.800000E+02
1.800000E+02
1.800000E+02
1.800000E+02
1.800000E+02
1.800000E+02
1.800000E+02
1.800000E+02
1.800000E+02
1.800000E+02
1.800000E+02
1.800000E+02
1.800000E+02
1.800000E+02
1.800000E+02
1.800000E+02
1.800000E+02
1.800000E+02
1.800000E+02
1.800000E+02
1.800000E+02
1.800000E+02
1.800000E+02
1.800000E+02
1.800000E+02
1.800000E+02
1.800000E+02
1.800000E+02
1.800000E+02
1.800000E+02
1.800000E+02
1.800000E+02
1.800000E+02
1.800000E+02
1.800000E+02
1.800000E+02
1.800000E+02
1.800000E+02
1.800000E+02
1.800000E+02
1.800000E+02
1.800000E+02
1.800000E+02
1.800000E+02
1.800000E+02
1.800000E+02
1.800000E+02
1.800000E+02
1.800000E+02
1.800000E+02
1.800000E+02
1.800000E+02
1.800000E+02
1.800000E+02
1.800000E+02
1.800000E+02
1.800000E+02
1.800000E+02
1.800000E+02
1.800000E+02
1.800000E+02
1.800000E+02
1.800000E+02
1.800000E+02
1.800000E+02
1.800000E+02
1.800000E+02
1.800000E+02
1.800000E+02
1.800000E+02
1.800000E+02
1.800000E+02
1.800000E+02
1.800000E+02
1.800000E+02
1.800000E+02
1.800000E+02
1.800000E+02
1.800000E+02
1.800000E+02
1.800000E+02
1.800000E+02
1.800000E+02
1.800000E+02
1.800000E+02
1.800000E+02
1.800000E+02
1.800000E+02
1.800000E+02
1.800000E+02
1.800000E+02
1.800000E+02
1.800000E+02
1.800000E+02
1.800000E+02
1.800000E+02
1.800000E+02
1.800000E+02
1.800000E+02
1.800000E+02
1.800000E+02
1.800000E+02
1.800000E+02
1.800000E+02
1.800000E+02
1.800000E+02
1.800000E+02
1.800000E+02
1.800000E+02
1.800000E+02
1.800000E+02
1.850000E+02
1.850000E+02
1.850000E+02
1.850000E+02
1.850000E+02
1.850000E+02
1.850000E+02
1.850000E+02
1.850000E+02
1.850000E+02
1.850000E+02
1.850000E+02
1.850000E+02
1.850000E+02
1.850000E+02
1.850000E+02
1.850000E+02
1.850000E+02
1.850000E+02
1.850000E+02
1.850000E+02
1.850000E+02
1.850000E+02
1.850000E+02
1.850000E+02
1.850000E+02
1.850000E+02
1.850000E+02
1.850000E+02
1.850000E+02
1.850000E+02
1.850000E+02
1.850000E+02
1.850000E+02
1.850000E+02
1.850000E+02
1.850000E+02
1.850000E+02
1.850000E+02
1.850000E+02
1.850000E+02
1.850000E+02
1.850000E+02
1.850000E+02
1.850000E+02
1.850000E+02
1.850000E+02
1.850000E+02
1.850000E+02
1.850000E+02
1.850000E+02
1.850000E+02
1.850000E+02
1.850000E+02
1.850000E+02
1.850000E+02
1.850000E+02
1.850000E+02
1.850000E+02
1.850000E+02
1.850000E+02
1.850000E+02
1.850000E+02
1.850000E+02
1.850000E+02
1.850000E+02
1.850000E+02
1.850000E+02
1.850000E+02
1.850000E+02
1.850000E+02
1.850000E+02
1.850000E+02
1.850000E+02
1.850000E+02
1.850000E+02
1.850000E+02
1.850000E+02
1.850000E+02
1.850000E+02
1.850000E+02
1.850000E+02
1.850000E+02
1.850000E+02
1.850000E+02
1.850000E+02
1.850000E+02
1.850000E+02
1.850000E+02
1.850000E+02
1.850000E+02
1.850000E+02
1.850000E+02
1.850000E+02
1.850000E+02
1.850000E+02
1.850000E+02
1.850000E+02
1.850000E+02
1.850000E+02
1.850000E+02
1.850000E+02
1.850000E+02
1.850000E+02
1.850000E+02
1.850000E+02
1.850000E+02
1.850000E+02
1.850000E+02
1.850000E+02
1.850000E+02
1.850000E+02
1.850000E+02
1.850000E+02
1.850000E+02
1.850000E+02
1.850000E+02
1.850000E+02
1.850000E+02
1.850000E+02
1.850000E+02
1.850000E+02
1.850000E+02
1.850000E+02
1.850000E+02
1.850000E+02
1.850000E+02
1.850000E+02
1.850000E+02
1.850000E+02
1.850000E+02
1.850000E+02
1.850000E+02
1.850000E+02
1.850000E+02
1.850000E+02
1.850000E+02
1.850000E+02
1.850000E+02
1.850000E+02
1.850000E+02
1.850000E+02
1.850000E+02
1.850000E+02
1.850000E+02
1.850000E+02
1.850000E+02
1.850000E+02
1.850000E+02
1.850000E+02
1.850000E+02
1.850000E+02
1.850000E+02
1.850000E+02
1.850000E+02
1.850000E+02
1.850000E+02
1.850000E+02
1.850000E+02
1.850000E+02
1.850000E+02
1.850000E+02
1.850000E+02
1.850000E+02
1.850000E+02
1.850000E+02
1.850000E+02
1.850000E+02
1.850000E+02
1.850000E+02
1.850000E+02
1.850000E+02
1.850000E+02
1.850000E+02
1.850000E+02
1.850000E+02
1.850000E+02
1.850000E+02
1.850000E+02
1.850000E+02
1.850000E+02
1.850000E+02
1.850000E+02
1.850000E+02
1.850000E+02
1.850000E+02
1.850000E+02
1.850000E+02
1.850000E+02
1.850000E+02
1.850000E+02
1.850000E+02
1.850000E+02
1.850000E+02
1.850000E+02
1.850000E+02
1.850000E+02
1.850000E+02
1.850000E+02
1.850000E+02
1.850000E+02
1.900000E+02
1.900000E+02
1.900000E+02
1.900000E+02
1.900000E+02
1.900000E+02
1.900000E+02
1.900000E+02
1.900000E+02
1.900000E+02
1.900000E+02
1.900000E+02
1.900000E+02
1.900000E+02
1.900000E+02
1.900000E+02
1.900000E+02
1.900000E+02
1.900000E+02
1.900000E+02
1.900000E+02
1.900000E+02
1.900000E+02
1.900000E+02
1.900000E+02
1.900000E+02
1.900000E+02
1.900000E+02
1.900000E+02
1.900000E+02
1.900000E+02
1.900000E+02
1.900000E+02
1.900000E+02
1.900000E+02
1.900000E+02
1.900000E+02
1.900000E+02
1.900000E+02
1.900000E+02
1.900000E+02
1.900000E+02
1.900000E+02
1.900000E+02
1.900000E+02
1.900000E+02
1.900000E+02
1.900000E+02
1.900000E+02
1.900000E+02
1.900000E+02
1.900000E+02
1.900000E+02
1.900000E+02
1.900000E+02
1.900000E+02
1.900000E+02
1.900000E+02
1.900000E+02
1.900000E+02
1.900000E+02
1.900000E+02
1.900000E+02
1.900000E+02
1.900000E+02
1.900000E+02
1.900000E+02
1.900000E+02
1.900000E+02
1.900000E+02
1.900000E+02
1.900000E+02
1.900000E+02
1.900000E+02
1.900000E+02
1.900000E+02
1.900000E+02
1.900000E+02
1.900000E+02
1.900000E+02
1.900000E+02
1.900000E+02
1.900000E+02
1.900000E+02
1.900000E+02
1.900000E+02
1.900000E+02
1.900000E+02
1.900000E+02
1.900000E+02
1.900000E+02
1.900000E+02
1.900000E+02
1.900000E+02
1.900000E+02
1.900000E+02
1.900000E+02
1.900000E+02
1.900000E+02
1.900000E+02
1.900000E+02
1.900000E+02
1.900000E+02
1.900000E+02
1.900000E+02
1.900000E+02
1.900000E+02
1.900000E+02
1.900000E+02
1.900000E+02
1.900000E+02
1.900000E+02
1.900000E+02
1.900000E+02
1.900000E+02
1.900000E+02
1.900000E+02
1.900000E+02
1.900000E+02
1.900000E+02
1.900000E+02
1.900000E+02
1.900000E+02
1.900000E+02
1.900000E+02
1.900000E+02
1.900000E+02
1.900000E+02
1.900000E+02
1.900000E+02
1.900000E+02
1.900000E+02
1.900000E+02
1.900000E+02
1.900000E+02
1.900000E+02
1.900000E+02
1.900000E+02
1.900000E+02
1.900000E+02
1.900000E+02
1.900000E+02
1.900000E+02
1.900000E+02
1.900000E+02
1.900000E+02
1.900000E+02
1.900000E+02
1.900000E+02
1.900000E+02
1.900000E+02
1.900000E+02
1.900000E+02
1.900000E+02
1.900000E+02
1.900000E+02
1.900000E+02
1.900000E+02
1.900000E+02
1.900000E+02
1.900000E+02
1.900000E+02
1.900000E+02
1.900000E+02
1.900000E+02
1.900000E+02
1.900000E+02
1.900000E+02
1.900000E+02
1.900000E+02
1.900000E+02
1.900000E+02
1.900000E+02
1.900000E+02
1.900000E+02
1.900000E+02
1.900000E+02
1.900000E+02
1.900000E+02
1.900000E+02
1.900000E+02
1.900000E+02
1.900000E+02
1.900000E+02
1.900000E+02
1.900000E+02
1.900000E+02
1.900000E+02
1.900000E+02
1.900000E+02
1.900000E+02
1.900000E+02
1.900000E+02
1.900000E+02
1.900000E+02
1.900000E+02
1.900000E+02
1.900000E+02
1.900000E+02
1.900000E+02
1.900000E+02
1.950000E+02
1.950000E+02
1.950000E+02
1.950000E+02
1.950000E+02
1.950000E+02
1.950000E+02
1.950000E+02
1.950000E+02
1.950000E+02
1.950000E+02
1.950000E+02
1.950000E+02
1.950000E+02
1.950000E+02
1.950000E+02
1.950000E+02
1.950000E+02
1.950000E+02
1.950000E+02
1.950000E+02
1.950000E+02
1.950000E+02
1.950000E+02
1.950000E+02
1.950000E+02
1.950000E+02
1.950000E+02
1.950000E+02
1.950000E+02
1.950000E+02
1.950000E+02
1.950000E+02
1.950000E+02
1.950000E+02
1.950000E+02
1.950000E+02
1.950000E+02
1.950000E+02
1.950000E+02
1.950000E+02
1.950000E+02
1.950000E+02
1.950000E+02
1.950000E+02
1.950000E+02
1.950000E+02
1.950000E+02
1.950000E+02
1.950000E+02
1.950000E+02
1.950000E+02
1.950000E+02
1.950000E+02
1.950000E+02
1.950000E+02
1.950000E+02
1.950000E+02
1.950000E+02
1.950000E+02
1.950000E+02
1.950000E+02
1.950000E+02
1.950000E+02
1.950000E+02
1.950000E+02
1.950000E+02
1.950000E+02
1.950000E+02
1.950000E+02
1.950000E+02
1.950000E+02
1.950000E+02
1.950000E+02
1.950000E+02
1.950000E+02
1.950000E+02
1.950000E+02
1.950000E+02
1.950000E+02
1.950000E+02
1.950000E+02
1.950000E+02
1.950000E+02
1.950000E+02
1.950000E+02
1.950000E+02
1.950000E+02
1.950000E+02
1.950000E+02
1.950000E+02
1.950000E+02
1.950000E+02
1.950000E+02
1.950000E+02
1.950000E+02
1.950000E+02
1.950000E+02
1.950000E+02
1.950000E+02
1.950000E+02
1.950000E+02
1.950000E+02
1.950000E+02
1.950000E+02
1.950000E+02
1.950000E+02
1.950000E+02
1.950000E+02
1.950000E+02
1.950000E+02
1.950000E+02
1.950000E+02
1.950000E+02
1.950000E+02
1.950000E+02
1.950000E+02
1.950000E+02
1.950000E+02
1.950000E+02
1.950000E+02
1.950000E+02
1.950000E+02
1.950000E+02
1.950000E+02
1.950000E+02
1.950000E+02
1.950000E+02
1.950000E+02
1.950000E+02
1.950000E+02
1.950000E+02
1.950000E+02
1.950000E+02
1.950000E+02
1.950000E+02
1.950000E+02
1.950000E+02
1.950000E+02
1.950000E+02
1.950000E+02
1.950000E+02
1.950000E+02
1.950000E+02
1.950000E+02
1.950000E+02
1.950000E+02
1.950000E+02
1.950000E+02
1.950000E+02
1.950000E+02
1.950000E+02
1.950000E+02
1.950000E+02
1.950000E+02
1.950000E+02
1.950000E+02
1.950000E+02
1.950000E+02
1.950000E+02
1.950000E+02
1.950000E+02
1.950000E+02
1.950000E+02
1.950000E+02
1.950000E+02
1.950000E+02
1.950000E+02
1.950000E+02
1.950000E+02
1.950000E+02
1.950000E+02
1.950000E+02
1.950000E+02
1.950000E+02
1.950000E+02
1.950000E+02
1.950000E+02
1.950000E+02
1.950000E+02
1.950000E+02
1.950000E+02
1.950000E+02
1.950000E+02
1.950000E+02
1.950000E+02
1.950000E+02
1.950000E+02
1.950000E+02
1.950000E+02
1.950000E+02
1.950000E+02
1.950000E+02
1.950000E+02
1.950000E+02
1.950000E+02
1.950000E+02
1.950000E+02
1.950000E+02
1.950000E+02
1.950000E+02
2.000000E+02
2.000000E+02
2.000000E+02
2.000000E+02
2.000000E+02
2.000000E+02
2.000000E+02
2.000000E+02
2.000000E+02
2.000000E+02
2.000000E+02
2.000000E+02
2.000000E+02
2.000000E+02
2.000000E+02
2.000000E+02
2.000000E+02
2.000000E+02
2.000000E+02
2.000000E+02
2.000000E+02
2.000000E+02
2.000000E+02
2.000000E+02
2.000000E+02
2.000000E+02
2.000000E+02
2.000000E+02
2.000000E+02
2.000000E+02
2.000000E+02
2.000000E+02
2.000000E+02
2.000000E+02
2.000000E+02
2.000000E+02
2.000000E+02
2.000000E+02
2.000000E+02
2.000000E+02
2.000000E+02
2.000000E+02
2.000000E+02
2.000000E+02
2.000000E+02
2.000000E+02
2.000000E+02
2.000000E+02
2.000000E+02
2.000000E+02
2.000000E+02
2.000000E+02
2.000000E+02
2.000000E+02
2.000000E+02
2.000000E+02
2.000000E+02
2.000000E+02
2.000000E+02
2.000000E+02
2.000000E+02
2.000000E+02
2.000000E+02
2.000000E+02
2.000000E+02
2.000000E+02
2.000000E+02
2.000000E+02
2.000000E+02
2.000000E+02
2.000000E+02
2.000000E+02
2.000000E+02
2.000000E+02
2.000000E+02
2.000000E+02
2.000000E+02
2.000000E+02
2.000000E+02
2.000000E+02
2.000000E+02
2.000000E+02
2.000000E+02
2.000000E+02
2.000000E+02
2.000000E+02
2.000000E+02
2.000000E+02
2.000000E+02
2.000000E+02
2.000000E+02
2.000000E+02
2.000000E+02
2.000000E+02
2.000000E+02
2.000000E+02
2.000000E+02
2.000000E+02
2.000000E+02
2.000000E+02
2.000000E+02
2.000000E+02
2.000000E+02
2.000000E+02
2.000000E+02
2.000000E+02
2.000000E+02
2.000000E+02
2.000000E+02
2.000000E+02
2.000000E+02
2.000000E+02
2.000000E+02
2.000000E+02
2.000000E+02
2.000000E+02
2.000000E+02
2.000000E+02
2.000000E+02
2.000000E+02
2.000000E+02
2.000000E+02
2.000000E+02
2.000000E+02
2.000000E+02
2.000000E+02
2.000000E+02
2.000000E+02
2.000000E+02
2.000000E+02
2.000000E+02
2.000000E+02
2.000000E+02
2.000000E+02
2.000000E+02
2.000000E+02
2.000000E+02
2.000000E+02
2.000000E+02
2.000000E+02
2.000000E+02
2.000000E+02
2.000000E+02
2.000000E+02
2.000000E+02
2.000000E+02
2.000000E+02
2.000000E+02
2.000000E+02
2.000000E+02
2.000000E+02
2.000000E+02
2.000000E+02
2.000000E+02
2.000000E+02
2.000000E+02
2.000000E+02
2.000000E+02
2.000000E+02
2.000000E+02
2.000000E+02
2.000000E+02
2.000000E+02
2.000000E+02
2.000000E+02
2.000000E+02
2.000000E+02
2.000000E+02
2.000000E+02
2.000000E+02
2.000000E+02
2.000000E+02
2.000000E+02
2.000000E+02
2.000000E+02
2.000000E+02
2.000000E+02
2.000000E+02
2.000000E+02
2.000000E+02
2.000000E+02
2.000000E+02
2.000000E+02
2.000000E+02
2.000000E+02
2.000000E+02
2.000000E+02
2.000000E+02
2.000000E+02
2.000000E+02
2.000000E+02
2.000000E+02
2.000000E+02
2.000000E+02
2.000000E+02
2.000000E+02
2.000000E+02
2.000000E+02
2.000000E+02
2.000000E+02
2.000000E+02
2.050000E+02
2.050000E+02
2.050000E+02
2.050000E+02
2.050000E+02
2.050000E+02
2.050000E+02
2.050000E+02
2.050000E+02
2.050000E+02
2.050000E+02
2.050000E+02
2.050000E+02
2.050000E+02
2.050000E+02
2.050000E+02
2.050000E+02
2.050000E+02
2.050000E+02
2.050000E+02
2.050000E+02
2.050000E+02
2.050000E+02
2.050000E+02
2.050000E+02
2.050000E+02
2.050000E+02
2.050000E+02
2.050000E+02
2.050000E+02
2.050000E+02
2.050000E+02
2.050000E+02
2.050000E+02
2.050000E+02
2.050000E+02
2.050000E+02
2.050000E+02
2.050000E+02
2.050000E+02
2.050000E+02
2.050000E+02
2.050000E+02
2.050000E+02
2.050000E+02
2.050000E+02
2.050000E+02
2.050000E+02
2.050000E+02
2.050000E+02
2.050000E+02
2.050000E+02
2.050000E+02
2.050000E+02
2.050000E+02
2.050000E+02
2.050000E+02
2.050000E+02
2.050000E+02
2.050000E+02
2.050000E+02
2.050000E+02
2.050000E+02
2.050000E+02
2.050000E+02
2.050000E+02
2.050000E+02
2.050000E+02
2.050000E+02
2.050000E+02
2.050000E+02
2.050000E+02
2.050000E+02
2.050000E+02
2.050000E+02
2.050000E+02
2.050000E+02
2.050000E+02
2.050000E+02
2.050000E+02
2.050000E+02
2.050000E+02
2.050000E+02
2.050000E+02
2.050000E+02
2.050000E+02
2.050000E+02
2.050000E+02
2.050000E+02
2.050000E+02
2.050000E+02
2.050000E+02
2.050000E+02
2.050000E+02
2.050000E+02
2.050000E+02
2.050000E+02
2.050000E+02
2.050000E+02
2.050000E+02
2.050000E+02
2.050000E+02
2.050000E+02
2.050000E+02
2.050000E+02
2.050000E+02
2.050000E+02
2.050000E+02
2.050000E+02
2.050000E+02
2.050000E+02
2.050000E+02
2.050000E+02
2.050000E+02
2.050000E+02
2.050000E+02
2.050000E+02
2.050000E+02
2.050000E+02
2.050000E+02
2.050000E+02
2.050000E+02
2.050000E+02
2.050000E+02
2.050000E+02
2.050000E+02
2.050000E+02
2.050000E+02
2.050000E+02
2.050000E+02
2.050000E+02
2.050000E+02
2.050000E+02
2.050000E+02
2.050000E+02
2.050000E+02
2.050000E+02
2.050000E+02
2.050000E+02
2.050000E+02
2.050000E+02
2.050000E+02
2.050000E+02
2.050000E+02
2.050000E+02
2.050000E+02
2.050000E+02
2.050000E+02
2.050000E+02
2.050000E+02
2.050000E+02
2.050000E+02
2.050000E+02
2.050000E+02
2.050000E+02
2.050000E+02
2.050000E+02
2.050000E+02
2.050000E+02
2.050000E+02
2.050000E+02
2.050000E+02
2.050000E+02
2.050000E+02
2.050000E+02
2.050000E+02
2.050000E+02
2.050000E+02
2.050000E+02
2.050000E+02
2.050000E+02
2.050000E+02
2.050000E+02
2.050000E+02
2.050000E+02
2.050000E+02
2.050000E+02
2.050000E+02
2.050000E+02
2.050000E+02
2.050000E+02
2.050000E+02
2.050000E+02
2.050000E+02
2.050000E+02
2.050000E+02
2.050000E+02
2.050000E+02
2.050000E+02
2.050000E+02
2.050000E+02
2.050000E+02
2.050000E+02
2.050000E+02
2.050000E+02
2.050000E+02
2.050000E+02
2.050000E+02
2.050000E+02
2.050000E+02
2.050000E+02
2.100000E+02
2.100000E+02
2.100000E+02
2.100000E+02
2.100000E+02
2.100000E+02
2.100000E+02
2.100000E+02
2.100000E+02
2.100000E+02
2.100000E+02
2.100000E+02
2.100000E+02
2.100000E+02
2.100000E+02
2.100000E+02
2.100000E+02
2.100000E+02
2.100000E+02
2.100000E+02
2.100000E+02
2.100000E+02
2.100000E+02
2.100000E+02
2.100000E+02
2.100000E+02
2.100000E+02
2.100000E+02
2.100000E+02
2.100000E+02
2.100000E+02
2.100000E+02
2.100000E+02
2.100000E+02
2.100000E+02
2.100000E+02
2.100000E+02
2.100000E+02
2.100000E+02
2.100000E+02
2.100000E+02
2.100000E+02
2.100000E+02
2.100000E+02
2.100000E+02
2.100000E+02
2.100000E+02
2.100000E+02
2.100000E+02
2.100000E+02
2.100000E+02
2.100000E+02
2.100000E+02
2.100000E+02
2.100000E+02
2.100000E+02
2.100000E+02
2.100000E+02
2.100000E+02
2.100000E+02
2.100000E+02
2.100000E+02
2.100000E+02
2.100000E+02
2.100000E+02
2.100000E+02
2.100000E+02
2.100000E+02
2.100000E+02
2.100000E+02
2.100000E+02
2.100000E+02
2.100000E+02
2.100000E+02
2.100000E+02
2.100000E+02
2.100000E+02
2.100000E+02
2.100000E+02
2.100000E+02
2.100000E+02
2.100000E+02
2.100000E+02
2.100000E+02
2.100000E+02
2.100000E+02
2.100000E+02
2.100000E+02
2.100000E+02
2.100000E+02
2.100000E+02
2.100000E+02
2.100000E+02
2.100000E+02
2.100000E+02
2.100000E+02
2.100000E+02
2.100000E+02
2.100000E+02
2.100000E+02
2.100000E+02
2.100000E+02
2.100000E+02
2.100000E+02
2.100000E+02
2.100000E+02
2.100000E+02
2.100000E+02
2.100000E+02
2.100000E+02
2.100000E+02
2.100000E+02
2.100000E+02
2.100000E+02
2.100000E+02
2.100000E+02
2.100000E+02
2.100000E+02
2.100000E+02
2.100000E+02
2.100000E+02
2.100000E+02
2.100000E+02
2.100000E+02
2.100000E+02
2.100000E+02
2.100000E+02
2.100000E+02
2.100000E+02
2.100000E+02
2.100000E+02
2.100000E+02
2.100000E+02
2.100000E+02
2.100000E+02
2.100000E+02
2.100000E+02
2.100000E+02
2.100000E+02
2.100000E+02
2.100000E+02
2.100000E+02
2.100000E+02
2.100000E+02
2.100000E+02
2.100000E+02
2.100000E+02
2.100000E+02
2.100000E+02
2.100000E+02
2.100000E+02
2.100000E+02
2.100000E+02
2.100000E+02
2.100000E+02
2.100000E+02
2.100000E+02
2.100000E+02
2.100000E+02
2.100000E+02
2.100000E+02
2.100000E+02
2.100000E+02
2.100000E+02
2.100000E+02
2.100000E+02
2.100000E+02
2.100000E+02
2.100000E+02
2.100000E+02
2.100000E+02
2.100000E+02
2.100000E+02
2.100000E+02
2.100000E+02
2.100000E+02
2.100000E+02
2.100000E+02
2.100000E+02
2.100000E+02
2.100000E+02
2.100000E+02
2.100000E+02
2.100000E+02
2.100000E+02
2.100000E+02
2.100000E+02
2.100000E+02
2.100000E+02
2.100000E+02
2.100000E+02
2.100000E+02
2.100000E+02
2.100000E+02
2.100000E+02
2.100000E+02
2.100000E+02
2.100000E+02
2.100000E+02
2.100000E+02
2.100000E+02
2.150000E+02
2.150000E+02
2.150000E+02
2.150000E+02
2.150000E+02
2.150000E+02
2.150000E+02
2.150000E+02
2.150000E+02
2.150000E+02
2.150000E+02
2.150000E+02
2.150000E+02
2.150000E+02
2.150000E+02
2.150000E+02
2.150000E+02
2.150000E+02
2.150000E+02
2.150000E+02
2.150000E+02
2.150000E+02
2.150000E+02
2.150000E+02
2.150000E+02
2.150000E+02
2.150000E+02
2.150000E+02
2.150000E+02
2.150000E+02
2.150000E+02
2.150000E+02
2.150000E+02
2.150000E+02
2.150000E+02
2.150000E+02
2.150000E+02
2.150000E+02
2.150000E+02
2.150000E+02
2.150000E+02
2.150000E+02
2.150000E+02
2.150000E+02
2.150000E+02
2.150000E+02
2.150000E+02
2.150000E+02
2.150000E+02
2.150000E+02
2.150000E+02
2.150000E+02
2.150000E+02
2.150000E+02
2.150000E+02
2.150000E+02
2.150000E+02
2.150000E+02
2.150000E+02
2.150000E+02
2.150000E+02
2.150000E+02
2.150000E+02
2.150000E+02
2.150000E+02
2.150000E+02
2.150000E+02
2.150000E+02
2.150000E+02
2.150000E+02
2.150000E+02
2.150000E+02
2.150000E+02
2.150000E+02
2.150000E+02
2.150000E+02
2.150000E+02
2.150000E+02
2.150000E+02
2.150000E+02
2.150000E+02
2.150000E+02
2.150000E+02
2.150000E+02
2.150000E+02
2.150000E+02
2.150000E+02
2.150000E+02
2.150000E+02
2.150000E+02
2.150000E+02
2.150000E+02
2.150000E+02
2.150000E+02
2.150000E+02
2.150000E+02
2.150000E+02
2.150000E+02
2.150000E+02
2.150000E+02
2.150000E+02
2.150000E+02
2.150000E+02
2.150000E+02
2.150000E+02
2.150000E+02
2.150000E+02
2.150000E+02
2.150000E+02
2.150000E+02
2.150000E+02
2.150000E+02
2.150000E+02
2.150000E+02
2.150000E+02
2.150000E+02
2.150000E+02
2.150000E+02
2.150000E+02
2.150000E+02
2.150000E+02
2.150000E+02
2.150000E+02
2.150000E+02
2.150000E+02
2.150000E+02
2.150000E+02
2.150000E+02
2.150000E+02
2.150000E+02
2.150000E+02
2.150000E+02
2.150000E+02
2.150000E+02
2.150000E+02
2.150000E+02
2.150000E+02
2.150000E+02
2.150000E+02
2.150000E+02
2.150000E+02
2.150000E+02
2.150000E+02
2.150000E+02
2.150000E+02
2.150000E+02
2.150000E+02
2.150000E+02
2.150000E+02
2.150000E+02
2.150000E+02
2.150000E+02
2.150000E+02
2.150000E+02
2.150000E+02
2.150000E+02
2.150000E+02
2.150000E+02
2.150000E+02
2.150000E+02
2.150000E+02
2.150000E+02
2.150000E+02
2.150000E+02
2.150000E+02
2.150000E+02
2.150000E+02
2.150000E+02
2.150000E+02
2.150000E+02
2.150000E+02
2.150000E+02
2.150000E+02
2.150000E+02
2.150000E+02
2.150000E+02
2.150000E+02
2.150000E+02
2.150000E+02
2.150000E+02
2.150000E+02
2.150000E+02
2.150000E+02
2.150000E+02
2.150000E+02
2.150000E+02
2.150000E+02
2.150000E+02
2.150000E+02
2.150000E+02
2.150000E+02
2.150000E+02
2.150000E+02
2.150000E+02
2.150000E+02
2.150000E+02
2.150000E+02
2.150000E+02
2.150000E+02
2.150000E+02
2.150000E+02
2.200000E+02
2.200000E+02
2.200000E+02
2.200000E+02
2.200000E+02
2.200000E+02
2.200000E+02
2.200000E+02
2.200000E+02
2.200000E+02
2.200000E+02
2.200000E+02
2.200000E+02
2.200000E+02
2.200000E+02
2.200000E+02
2.200000E+02
2.200000E+02
2.200000E+02
2.200000E+02
2.200000E+02
2.200000E+02
2.200000E+02
2.200000E+02
2.200000E+02
2.200000E+02
2.200000E+02
2.200000E+02
2.200000E+02
2.200000E+02
2.200000E+02
2.200000E+02
2.200000E+02
2.200000E+02
2.200000E+02
2.200000E+02
2.200000E+02
2.200000E+02
2.200000E+02
2.200000E+02
2.200000E+02
2.200000E+02
2.200000E+02
2.200000E+02
2.200000E+02
2.200000E+02
2.200000E+02
2.200000E+02
2.200000E+02
2.200000E+02
2.200000E+02
2.200000E+02
2.200000E+02
2.200000E+02
2.200000E+02
2.200000E+02
2.200000E+02
2.200000E+02
2.200000E+02
2.200000E+02
2.200000E+02
2.200000E+02
2.200000E+02
2.200000E+02
2.200000E+02
2.200000E+02
2.200000E+02
2.200000E+02
2.200000E+02
2.200000E+02
2.200000E+02
2.200000E+02
2.200000E+02
2.200000E+02
2.200000E+02
2.200000E+02
2.200000E+02
2.200000E+02
2.200000E+02
2.200000E+02
2.200000E+02
2.200000E+02
2.200000E+02
2.200000E+02
2.200000E+02
2.200000E+02
2.200000E+02
2.200000E+02
2.200000E+02
2.200000E+02
2.200000E+02
2.200000E+02
2.200000E+02
2.200000E+02
2.200000E+02
2.200000E+02
2.200000E+02
2.200000E+02
2.200000E+02
2.200000E+02
2.200000E+02
2.200000E+02
2.200000E+02
2.200000E+02
2.200000E+02
2.200000E+02
2.200000E+02
2.200000E+02
2.200000E+02
2.200000E+02
2.200000E+02
2.200000E+02
2.200000E+02
2.200000E+02
2.200000E+02
2.200000E+02
2.200000E+02
2.200000E+02
2.200000E+02
2.200000E+02
2.200000E+02
2.200000E+02
2.200000E+02
2.200000E+02
2.200000E+02
2.200000E+02
2.200000E+02
2.200000E+02
2.200000E+02
2.200000E+02
2.200000E+02
2.200000E+02
2.200000E+02
2.200000E+02
2.200000E+02
2.200000E+02
2.200000E+02
2.200000E+02
2.200000E+02
2.200000E+02
2.200000E+02
2.200000E+02
2.200000E+02
2.200000E+02
2.200000E+02
2.200000E+02
2.200000E+02
2.200000E+02
2.200000E+02
2.200000E+02
2.200000E+02
2.200000E+02
2.200000E+02
2.200000E+02
2.200000E+02
2.200000E+02
2.200000E+02
2.200000E+02
2.200000E+02
2.200000E+02
2.200000E+02
2.200000E+02
2.200000E+02
2.200000E+02
2.200000E+02
2.200000E+02
2.200000E+02
2.200000E+02
2.200000E+02
2.200000E+02
2.200000E+02
2.200000E+02
2.200000E+02
2.200000E+02
2.200000E+02
2.200000E+02
2.200000E+02
2.200000E+02
2.200000E+02
2.200000E+02
2.200000E+02
2.200000E+02
2.200000E+02
2.200000E+02
2.200000E+02
2.200000E+02
2.200000E+02
2.200000E+02
2.200000E+02
2.200000E+02
2.200000E+02
2.200000E+02
2.200000E+02
2.200000E+02
2.200000E+02
2.200000E+02
2.200000E+02
2.200000E+02
2.200000E+02
2.200000E+02
2.200000E+02
2.250000E+02
2.250000E+02
2.250000E+02
2.250000E+02
2.250000E+02
2.250000E+02
2.250000E+02
2.250000E+02
2.250000E+02
2.250000E+02
2.250000E+02
2.250000E+02
2.250000E+02
2.250000E+02
2.250000E+02
2.250000E+02
2.250000E+02
2.250000E+02
2.250000E+02
2.250000E+02
2.250000E+02
2.250000E+02
2.250000E+02
2.250000E+02
2.250000E+02
2.250000E+02
2.250000E+02
2.250000E+02
2.250000E+02
2.250000E+02
2.250000E+02
2.250000E+02
2.250000E+02
2.250000E+02
2.250000E+02
2.250000E+02
2.250000E+02
2.250000E+02
2.250000E+02
2.250000E+02
2.250000E+02
2.250000E+02
2.250000E+02
2.250000E+02
2.250000E+02
2.250000E+02
2.250000E+02
2.250000E+02
2.250000E+02
2.250000E+02
2.250000E+02
2.250000E+02
2.250000E+02
2.250000E+02
2.250000E+02
2.250000E+02
2.250000E+02
2.250000E+02
2.250000E+02
2.250000E+02
2.250000E+02
2.250000E+02
2.250000E+02
2.250000E+02
2.250000E+02
2.250000E+02
2.250000E+02
2.250000E+02
2.250000E+02
2.250000E+02
2.250000E+02
2.250000E+02
2.250000E+02
2.250000E+02
2.250000E+02
2.250000E+02
2.250000E+02
2.250000E+02
2.250000E+02
2.250000E+02
2.250000E+02
2.250000E+02
2.250000E+02
2.250000E+02
2.250000E+02
2.250000E+02
2.250000E+02
2.250000E+02
2.250000E+02
2.250000E+02
2.250000E+02
2.250000E+02
2.250000E+02
2.250000E+02
2.250000E+02
2.250000E+02
2.250000E+02
2.250000E+02
2.250000E+02
2.250000E+02
2.250000E+02
2.250000E+02
2.250000E+02
2.250000E+02
2.250000E+02
2.250000E+02
2.250000E+02
2.250000E+02
2.250000E+02
2.250000E+02
2.250000E+02
2.250000E+02
2.250000E+02
2.250000E+02
2.250000E+02
2.250000E+02
2.250000E+02
2.250000E+02
2.250000E+02
2.250000E+02
2.250000E+02
2.250000E+02
2.250000E+02
2.250000E+02
2.250000E+02
2.250000E+02
2.250000E+02
2.250000E+02
2.250000E+02
2.250000E+02
2.250000E+02
2.250000E+02
2.250000E+02
2.250000E+02
2.250000E+02
2.250000E+02
2.250000E+02
2.250000E+02
2.250000E+02
2.250000E+02
2.250000E+02
2.250000E+02
2.250000E+02
2.250000E+02
2.250000E+02
2.250000E+02
2.250000E+02
2.250000E+02
2.250000E+02
2.250000E+02
2.250000E+02
2.250000E+02
2.250000E+02
2.250000E+02
2.250000E+02
2.250000E+02
2.250000E+02
2.250000E+02
2.250000E+02
2.250000E+02
2.250000E+02
2.250000E+02
2.250000E+02
2.250000E+02
2.250000E+02
2.250000E+02
2.250000E+02
2.250000E+02
2.250000E+02
2.250000E+02
2.250000E+02
2.250000E+02
2.250000E+02
2.250000E+02
2.250000E+02
2.250000E+02
2.250000E+02
2.250000E+02
2.250000E+02
2.250000E+02
2.250000E+02
2.250000E+02
2.250000E+02
2.250000E+02
2.250000E+02
2.250000E+02
2.250000E+02
2.250000E+02
2.250000E+02
2.250000E+02
2.250000E+02
2.250000E+02
2.250000E+02
2.250000E+02
2.250000E+02
2.250000E+02
2.250000E+02
2.250000E+02
2.250000E+02
2.250000E+02
2.250000E+02
2.300000E+02
2.300000E+02
2.300000E+02
2.300000E+02
2.300000E+02
2.300000E+02
2.300000E+02
2.300000E+02
2.300000E+02
2.300000E+02
2.300000E+02
2.300000E+02
2.300000E+02
2.300000E+02
2.300000E+02
2.300000E+02
2.300000E+02
2.300000E+02
2.300000E+02
2.300000E+02
2.300000E+02
2.300000E+02
2.300000E+02
2.300000E+02
2.300000E+02
2.300000E+02
2.300000E+02
2.300000E+02
2.300000E+02
2.300000E+02
2.300000E+02
2.300000E+02
2.300000E+02
2.300000E+02
2.300000E+02
2.300000E+02
2.300000E+02
2.300000E+02
2.300000E+02
2.300000E+02
2.300000E+02
2.300000E+02
2.300000E+02
2.300000E+02
2.300000E+02
2.300000E+02
2.300000E+02
2.300000E+02
2.300000E+02
2.300000E+02
2.300000E+02
2.300000E+02
2.300000E+02
2.300000E+02
2.300000E+02
2.300000E+02
2.300000E+02
2.300000E+02
2.300000E+02
2.300000E+02
2.300000E+02
2.300000E+02
2.300000E+02
2.300000E+02
2.300000E+02
2.300000E+02
2.300000E+02
2.300000E+02
2.300000E+02
2.300000E+02
2.300000E+02
2.300000E+02
2.300000E+02
2.300000E+02
2.300000E+02
2.300000E+02
2.300000E+02
2.300000E+02
2.300000E+02
2.300000E+02
2.300000E+02
2.300000E+02
2.300000E+02
2.300000E+02
2.300000E+02
2.300000E+02
2.300000E+02
2.300000E+02
2.300000E+02
2.300000E+02
2.300000E+02
2.300000E+02
2.300000E+02
2.300000E+02
2.300000E+02
2.300000E+02
2.300000E+02
2.300000E+02
2.300000E+02
2.300000E+02
2.300000E+02
2.300000E+02
2.300000E+02
2.300000E+02
2.300000E+02
2.300000E+02
2.300000E+02
2.300000E+02
2.300000E+02
2.300000E+02
2.300000E+02
2.300000E+02
2.300000E+02
2.300000E+02
2.300000E+02
2.300000E+02
2.300000E+02
2.300000E+02
2.300000E+02
2.300000E+02
2.300000E+02
2.300000E+02
2.300000E+02
2.300000E+02
2.300000E+02
2.300000E+02
2.300000E+02
2.300000E+02
2.300000E+02
2.300000E+02
2.300000E+02
2.300000E+02
2.300000E+02
2.300000E+02
2.300000E+02
2.300000E+02
2.300000E+02
2.300000E+02
2.300000E+02
2.300000E+02
2.300000E+02
2.300000E+02
2.300000E+02
2.300000E+02
2.300000E+02
2.300000E+02
2.300000E+02
2.300000E+02
2.300000E+02
2.300000E+02
2.300000E+02
2.300000E+02
2.300000E+02
2.300000E+02
2.300000E+02
2.300000E+02
2.300000E+02
2.300000E+02
2.300000E+02
2.300000E+02
2.300000E+02
2.300000E+02
2.300000E+02
2.300000E+02
2.300000E+02
2.300000E+02
2.300000E+02
2.300000E+02
2.300000E+02
2.300000E+02
2.300000E+02
2.300000E+02
2.300000E+02
2.300000E+02
2.300000E+02
2.300000E+02
2.300000E+02
2.300000E+02
2.300000E+02
2.300000E+02
2.300000E+02
2.300000E+02
2.300000E+02
2.300000E+02
2.300000E+02
2.300000E+02
2.300000E+02
2.300000E+02
2.300000E+02
2.300000E+02
2.300000E+02
2.300000E+02
2.300000E+02
2.300000E+02
2.300000E+02
2.300000E+02
2.300000E+02
2.300000E+02
2.300000E+02
2.300000E+02
2.300000E+02
2.350000E+02
2.350000E+02
2.350000E+02
2.350000E+02
2.350000E+02
2.350000E+02
2.350000E+02
2.350000E+02
2.350000E+02
2.350000E+02
2.350000E+02
2.350000E+02
2.350000E+02
2.350000E+02
2.350000E+02
2.350000E+02
2.350000E+02
2.350000E+02
2.350000E+02
2.350000E+02
2.350000E+02
2.350000E+02
2.350000E+02
2.350000E+02
2.350000E+02
2.350000E+02
2.350000E+02
2.350000E+02
2.350000E+02
2.350000E+02
2.350000E+02
2.350000E+02
2.350000E+02
2.350000E+02
2.350000E+02
2.350000E+02
2.350000E+02
2.350000E+02
2.350000E+02
2.350000E+02
2.350000E+02
2.350000E+02
2.350000E+02
2.350000E+02
2.350000E+02
2.350000E+02
2.350000E+02
2.350000E+02
2.350000E+02
2.350000E+02
2.350000E+02
2.350000E+02
2.350000E+02
2.350000E+02
2.350000E+02
2.350000E+02
2.350000E+02
2.350000E+02
2.350000E+02
2.350000E+02
2.350000E+02
2.350000E+02
2.350000E+02
2.350000E+02
2.350000E+02
2.350000E+02
2.350000E+02
2.350000E+02
2.350000E+02
2.350000E+02
2.350000E+02
2.350000E+02
2.350000E+02
2.350000E+02
2.350000E+02
2.350000E+02
2.350000E+02
2.350000E+02
2.350000E+02
2.350000E+02
2.350000E+02
2.350000E+02
2.350000E+02
2.350000E+02
2.350000E+02
2.350000E+02
2.350000E+02
2.350000E+02
2.350000E+02
2.350000E+02
2.350000E+02
2.350000E+02
2.350000E+02
2.350000E+02
2.350000E+02
2.350000E+02
2.350000E+02
2.350000E+02
2.350000E+02
2.350000E+02
2.350000E+02
2.350000E+02
2.350000E+02
2.350000E+02
2.350000E+02
2.350000E+02
2.350000E+02
2.350000E+02
2.350000E+02
2.350000E+02
2.350000E+02
2.350000E+02
2.350000E+02
2.350000E+02
2.350000E+02
2.350000E+02
2.350000E+02
2.350000E+02
2.350000E+02
2.350000E+02
2.350000E+02
2.350000E+02
2.350000E+02
2.350000E+02
2.350000E+02
2.350000E+02
2.350000E+02
2.350000E+02
2.350000E+02
2.350000E+02
2.350000E+02
2.350000E+02
2.350000E+02
2.350000E+02
2.350000E+02
2.350000E+02
2.350000E+02
2.350000E+02
2.350000E+02
2.350000E+02
2.350000E+02
2.350000E+02
2.350000E+02
2.350000E+02
2.350000E+02
2.350000E+02
2.350000E+02
2.350000E+02
2.350000E+02
2.350000E+02
2.350000E+02
2.350000E+02
2.350000E+02
2.350000E+02
2.350000E+02
2.350000E+02
2.350000E+02
2.350000E+02
2.350000E+02
2.350000E+02
2.350000E+02
2.350000E+02
2.350000E+02
2.350000E+02
2.350000E+02
2.350000E+02
2.350000E+02
2.350000E+02
2.350000E+02
2.350000E+02
2.350000E+02
2.350000E+02
2.350000E+02
2.350000E+02
2.350000E+02
2.350000E+02
2.350000E+02
2.350000E+02
2.350000E+02
2.350000E+02
2.350000E+02
2.350000E+02
2.350000E+02
2.350000E+02
2.350000E+02
2.350000E+02
2.350000E+02
2.350000E+02
2.350000E+02
2.350000E+02
2.350000E+02
2.350000E+02
2.350000E+02
2.350000E+02
2.350000E+02
2.350000E+02
2.350000E+02
2.350000E+02
2.350000E+02
2.350000E+02
2.350000E+02
2.400000E+02
2.400000E+02
2.400000E+02
2.400000E+02
2.400000E+02
2.400000E+02
2.400000E+02
2.400000E+02
2.400000E+02
2.400000E+02
2.400000E+02
2.400000E+02
2.400000E+02
2.400000E+02
2.400000E+02
2.400000E+02
2.400000E+02
2.400000E+02
2.400000E+02
2.400000E+02
2.400000E+02
2.400000E+02
2.400000E+02
2.400000E+02
2.400000E+02
2.400000E+02
2.400000E+02
2.400000E+02
2.400000E+02
2.400000E+02
2.400000E+02
2.400000E+02
2.400000E+02
2.400000E+02
2.400000E+02
2.400000E+02
2.400000E+02
2.400000E+02
2.400000E+02
2.400000E+02
2.400000E+02
2.400000E+02
2.400000E+02
2.400000E+02
2.400000E+02
2.400000E+02
2.400000E+02
2.400000E+02
2.400000E+02
2.400000E+02
2.400000E+02
2.400000E+02
2.400000E+02
2.400000E+02
2.400000E+02
2.400000E+02
2.400000E+02
2.400000E+02
2.400000E+02
2.400000E+02
2.400000E+02
2.400000E+02
2.400000E+02
2.400000E+02
2.400000E+02
2.400000E+02
2.400000E+02
2.400000E+02
2.400000E+02
2.400000E+02
2.400000E+02
2.400000E+02
2.400000E+02
2.400000E+02
2.400000E+02
2.400000E+02
2.400000E+02
2.400000E+02
2.400000E+02
2.400000E+02
2.400000E+02
2.400000E+02
2.400000E+02
2.400000E+02
2.400000E+02
2.400000E+02
2.400000E+02
2.400000E+02
2.400000E+02
2.400000E+02
2.400000E+02
2.400000E+02
2.400000E+02
2.400000E+02
2.400000E+02
2.400000E+02
2.400000E+02
2.400000E+02
2.400000E+02
2.400000E+02
2.400000E+02
2.400000E+02
2.400000E+02
2.400000E+02
2.400000E+02
2.400000E+02
2.400000E+02
2.400000E+02
2.400000E+02
2.400000E+02
2.400000E+02
2.400000E+02
2.400000E+02
2.400000E+02
2.400000E+02
2.400000E+02
2.400000E+02
2.400000E+02
2.400000E+02
2.400000E+02
2.400000E+02
2.400000E+02
2.400000E+02
2.400000E+02
2.400000E+02
2.400000E+02
2.400000E+02
2.400000E+02
2.400000E+02
2.400000E+02
2.400000E+02
2.400000E+02
2.400000E+02
2.400000E+02
2.400000E+02
2.400000E+02
2.400000E+02
2.400000E+02
2.400000E+02
2.400000E+02
2.400000E+02
2.400000E+02
2.400000E+02
2.400000E+02
2.400000E+02
2.400000E+02
2.400000E+02
2.400000E+02
2.400000E+02
2.400000E+02
2.400000E+02
2.400000E+02
2.400000E+02
2.400000E+02
2.400000E+02
2.400000E+02
2.400000E+02
2.400000E+02
2.400000E+02
2.400000E+02
2.400000E+02
2.400000E+02
2.400000E+02
2.400000E+02
2.400000E+02
2.400000E+02
2.400000E+02
2.400000E+02
2.400000E+02
2.400000E+02
2.400000E+02
2.400000E+02
2.400000E+02
2.400000E+02
2.400000E+02
2.400000E+02
2.400000E+02
2.400000E+02
2.400000E+02
2.400000E+02
2.400000E+02
2.400000E+02
2.400000E+02
2.400000E+02
2.400000E+02
2.400000E+02
2.400000E+02
2.400000E+02
2.400000E+02
2.400000E+02
2.400000E+02
2.400000E+02
2.400000E+02
2.400000E+02
2.400000E+02
2.400000E+02
2.400000E+02
2.400000E+02
2.400000E+02
2.400000E+02
2.400000E+02
2.450000E+02
2.450000E+02
2.450000E+02
2.450000E+02
2.450000E+02
2.450000E+02
2.450000E+02
2.450000E+02
2.450000E+02
2.450000E+02
2.450000E+02
2.450000E+02
2.450000E+02
2.450000E+02
2.450000E+02
2.450000E+02
2.450000E+02
2.450000E+02
2.450000E+02
2.450000E+02
2.450000E+02
2.450000E+02
2.450000E+02
2.450000E+02
2.450000E+02
2.450000E+02
2.450000E+02
2.450000E+02
2.450000E+02
2.450000E+02
2.450000E+02
2.450000E+02
2.450000E+02
2.450000E+02
2.450000E+02
2.450000E+02
2.450000E+02
2.450000E+02
2.450000E+02
2.450000E+02
2.450000E+02
2.450000E+02
2.450000E+02
2.450000E+02
2.450000E+02
2.450000E+02
2.450000E+02
2.450000E+02
2.450000E+02
2.450000E+02
2.450000E+02
2.450000E+02
2.450000E+02
2.450000E+02
2.450000E+02
2.450000E+02
2.450000E+02
2.450000E+02
2.450000E+02
2.450000E+02
2.450000E+02
2.450000E+02
2.450000E+02
2.450000E+02
2.450000E+02
2.450000E+02
2.450000E+02
2.450000E+02
2.450000E+02
2.450000E+02
2.450000E+02
2.450000E+02
2.450000E+02
2.450000E+02
2.450000E+02
2.450000E+02
2.450000E+02
2.450000E+02
2.450000E+02
2.450000E+02
2.450000E+02
2.450000E+02
2.450000E+02
2.450000E+02
2.450000E+02
2.450000E+02
2.450000E+02
2.450000E+02
2.450000E+02
2.450000E+02
2.450000E+02
2.450000E+02
2.450000E+02
2.450000E+02
2.450000E+02
2.450000E+02
2.450000E+02
2.450000E+02
2.450000E+02
2.450000E+02
2.450000E+02
2.450000E+02
2.450000E+02
2.450000E+02
2.450000E+02
2.450000E+02
2.450000E+02
2.450000E+02
2.450000E+02
2.450000E+02
2.450000E+02
2.450000E+02
2.450000E+02
2.450000E+02
2.450000E+02
2.450000E+02
2.450000E+02
2.450000E+02
2.450000E+02
2.450000E+02
2.450000E+02
2.450000E+02
2.450000E+02
2.450000E+02
2.450000E+02
2.450000E+02
2.450000E+02
2.450000E+02
2.450000E+02
2.450000E+02
2.450000E+02
2.450000E+02
2.450000E+02
2.450000E+02
2.450000E+02
2.450000E+02
2.450000E+02
2.450000E+02
2.450000E+02
2.450000E+02
2.450000E+02
2.450000E+02
2.450000E+02
2.450000E+02
2.450000E+02
2.450000E+02
2.450000E+02
2.450000E+02
2.450000E+02
2.450000E+02
2.450000E+02
2.450000E+02
2.450000E+02
2.450000E+02
2.450000E+02
2.450000E+02
2.450000E+02
2.450000E+02
2.450000E+02
2.450000E+02
2.450000E+02
2.450000E+02
2.450000E+02
2.450000E+02
2.450000E+02
2.450000E+02
2.450000E+02
2.450000E+02
2.450000E+02
2.450000E+02
2.450000E+02
2.450000E+02
2.450000E+02
2.450000E+02
2.450000E+02
2.450000E+02
2.450000E+02
2.450000E+02
2.450000E+02
2.450000E+02
2.450000E+02
2.450000E+02
2.450000E+02
2.450000E+02
2.450000E+02
2.450000E+02
2.450000E+02
2.450000E+02
2.450000E+02
2.450000E+02
2.450000E+02
2.450000E+02
2.450000E+02
2.450000E+02
2.450000E+02
2.450000E+02
2.450000E+02
2.450000E+02
2.450000E+02
2.450000E+02
2.450000E+02
2.500000E+02
2.500000E+02
2.500000E+02
2.500000E+02
2.500000E+02
2.500000E+02
2.500000E+02
2.500000E+02
2.500000E+02
2.500000E+02
2.500000E+02
2.500000E+02
2.500000E+02
2.500000E+02
2.500000E+02
2.500000E+02
2.500000E+02
2.500000E+02
2.500000E+02
2.500000E+02
2.500000E+02
2.500000E+02
2.500000E+02
2.500000E+02
2.500000E+02
2.500000E+02
2.500000E+02
2.500000E+02
2.500000E+02
2.500000E+02
2.500000E+02
2.500000E+02
2.500000E+02
2.500000E+02
2.500000E+02
2.500000E+02
2.500000E+02
2.500000E+02
2.500000E+02
2.500000E+02
2.500000E+02
2.500000E+02
2.500000E+02
2.500000E+02
2.500000E+02
2.500000E+02
2.500000E+02
2.500000E+02
2.500000E+02
2.500000E+02
2.500000E+02
2.500000E+02
2.500000E+02
2.500000E+02
2.500000E+02
2.500000E+02
2.500000E+02
2.500000E+02
2.500000E+02
2.500000E+02
2.500000E+02
2.500000E+02
2.500000E+02
2.500000E+02
2.500000E+02
2.500000E+02
2.500000E+02
2.500000E+02
2.500000E+02
2.500000E+02
2.500000E+02
2.500000E+02
2.500000E+02
2.500000E+02
2.500000E+02
2.500000E+02
2.500000E+02
2.500000E+02
2.500000E+02
2.500000E+02
2.500000E+02
2.500000E+02
2.500000E+02
2.500000E+02
2.500000E+02
2.500000E+02
2.500000E+02
2.500000E+02
2.500000E+02
2.500000E+02
2.500000E+02
2.500000E+02
2.500000E+02
2.500000E+02
2.500000E+02
2.500000E+02
2.500000E+02
2.500000E+02
2.500000E+02
2.500000E+02
2.500000E+02
2.500000E+02
2.500000E+02
2.500000E+02
2.500000E+02
2.500000E+02
2.500000E+02
2.500000E+02
2.500000E+02
2.500000E+02
2.500000E+02
2.500000E+02
2.500000E+02
2.500000E+02
2.500000E+02
2.500000E+02
2.500000E+02
2.500000E+02
2.500000E+02
2.500000E+02
2.500000E+02
2.500000E+02
2.500000E+02
2.500000E+02
2.500000E+02
2.500000E+02
2.500000E+02
2.500000E+02
2.500000E+02
2.500000E+02
2.500000E+02
2.500000E+02
2.500000E+02
2.500000E+02
2.500000E+02
2.500000E+02
2.500000E+02
2.500000E+02
2.500000E+02
2.500000E+02
2.500000E+02
2.500000E+02
2.500000E+02
2.500000E+02
2.500000E+02
2.500000E+02
2.500000E+02
2.500000E+02
2.500000E+02
2.500000E+02
2.500000E+02
2.500000E+02
2.500000E+02
2.500000E+02
2.500000E+02
2.500000E+02
2.500000E+02
2.500000E+02
2.500000E+02
2.500000E+02
2.500000E+02
2.500000E+02
2.500000E+02
2.500000E+02
2.500000E+02
2.500000E+02
2.500000E+02
2.500000E+02
2.500000E+02
2.500000E+02
2.500000E+02
2.500000E+02
2.500000E+02
2.500000E+02
2.500000E+02
2.500000E+02
2.500000E+02
2.500000E+02
2.500000E+02
2.500000E+02
2.500000E+02
2.500000E+02
2.500000E+02
2.500000E+02
2.500000E+02
2.500000E+02
2.500000E+02
2.500000E+02
2.500000E+02
2.500000E+02
2.500000E+02
2.500000E+02
2.500000E+02
2.500000E+02
2.500000E+02
2.500000E+02
2.500000E+02
2.500000E+02
2.500000E+02
2.500000E+02
2.500000E+02
2.550000E+02
2.550000E+02
2.550000E+02
2.550000E+02
2.550000E+02
2.550000E+02
2.550000E+02
2.550000E+02
2.550000E+02
2.550000E+02
2.550000E+02
2.550000E+02
2.550000E+02
2.550000E+02
2.550000E+02
2.550000E+02
2.550000E+02
2.550000E+02
2.550000E+02
2.550000E+02
2.550000E+02
2.550000E+02
2.550000E+02
2.550000E+02
2.550000E+02
2.550000E+02
2.550000E+02
2.550000E+02
2.550000E+02
2.550000E+02
2.550000E+02
2.550000E+02
2.550000E+02
2.550000E+02
2.550000E+02
2.550000E+02
2.550000E+02
2.550000E+02
2.550000E+02
2.550000E+02
2.550000E+02
2.550000E+02
2.550000E+02
2.550000E+02
2.550000E+02
2.550000E+02
2.550000E+02
2.550000E+02
2.550000E+02
2.550000E+02
2.550000E+02
2.550000E+02
2.550000E+02
2.550000E+02
2.550000E+02
2.550000E+02
2.550000E+02
2.550000E+02
2.550000E+02
2.550000E+02
2.550000E+02
2.550000E+02
2.550000E+02
2.550000E+02
2.550000E+02
2.550000E+02
2.550000E+02
2.550000E+02
2.550000E+02
2.550000E+02
2.550000E+02
2.550000E+02
2.550000E+02
2.550000E+02
2.550000E+02
2.550000E+02
2.550000E+02
2.550000E+02
2.550000E+02
2.550000E+02
2.550000E+02
2.550000E+02
2.550000E+02
2.550000E+02
2.550000E+02
2.550000E+02
2.550000E+02
2.550000E+02
2.550000E+02
2.550000E+02
2.550000E+02
2.550000E+02
2.550000E+02
2.550000E+02
2.550000E+02
2.550000E+02
2.550000E+02
2.550000E+02
2.550000E+02
2.550000E+02
2.550000E+02
2.550000E+02
2.550000E+02
2.550000E+02
2.550000E+02
2.550000E+02
2.550000E+02
2.550000E+02
2.550000E+02
2.550000E+02
2.550000E+02
2.550000E+02
2.550000E+02
2.550000E+02
2.550000E+02
2.550000E+02
2.550000E+02
2.550000E+02
2.550000E+02
2.550000E+02
2.550000E+02
2.550000E+02
2.550000E+02
2.550000E+02
2.550000E+02
2.550000E+02
2.550000E+02
2.550000E+02
2.550000E+02
2.550000E+02
2.550000E+02
2.550000E+02
2.550000E+02
2.550000E+02
2.550000E+02
2.550000E+02
2.550000E+02
2.550000E+02
2.550000E+02
2.550000E+02
2.550000E+02
2.550000E+02
2.550000E+02
2.550000E+02
2.550000E+02
2.550000E+02
2.550000E+02
2.550000E+02
2.550000E+02
2.550000E+02
2.550000E+02
2.550000E+02
2.550000E+02
2.550000E+02
2.550000E+02
2.550000E+02
2.550000E+02
2.550000E+02
2.550000E+02
2.550000E+02
2.550000E+02
2.550000E+02
2.550000E+02
2.550000E+02
2.550000E+02
2.550000E+02
2.550000E+02
2.550000E+02
2.550000E+02
2.550000E+02
2.550000E+02
2.550000E+02
2.550000E+02
2.550000E+02
2.550000E+02
2.550000E+02
2.550000E+02
2.550000E+02
2.550000E+02
2.550000E+02
2.550000E+02
2.550000E+02
2.550000E+02
2.550000E+02
2.550000E+02
2.550000E+02
2.550000E+02
2.550000E+02
2.550000E+02
2.550000E+02
2.550000E+02
2.550000E+02
2.550000E+02
2.550000E+02
2.550000E+02
2.550000E+02
2.550000E+02
2.550000E+02
2.550000E+02
2.550000E+02
2.550000E+02
2.600000E+02
2.600000E+02
2.600000E+02
2.600000E+02
2.600000E+02
2.600000E+02
2.600000E+02
2.600000E+02
2.600000E+02
2.600000E+02
2.600000E+02
2.600000E+02
2.600000E+02
2.600000E+02
2.600000E+02
2.600000E+02
2.600000E+02
2.600000E+02
2.600000E+02
2.600000E+02
2.600000E+02
2.600000E+02
2.600000E+02
2.600000E+02
2.600000E+02
2.600000E+02
2.600000E+02
2.600000E+02
2.600000E+02
2.600000E+02
2.600000E+02
2.600000E+02
2.600000E+02
2.600000E+02
2.600000E+02
2.600000E+02
2.600000E+02
2.600000E+02
2.600000E+02
2.600000E+02
2.600000E+02
2.600000E+02
2.600000E+02
2.600000E+02
2.600000E+02
2.600000E+02
2.600000E+02
2.600000E+02
2.600000E+02
2.600000E+02
2.600000E+02
2.600000E+02
2.600000E+02
2.600000E+02
2.600000E+02
2.600000E+02
2.600000E+02
2.600000E+02
2.600000E+02
2.600000E+02
2.600000E+02
2.600000E+02
2.600000E+02
2.600000E+02
2.600000E+02
2.600000E+02
2.600000E+02
2.600000E+02
2.600000E+02
2.600000E+02
2.600000E+02
2.600000E+02
2.600000E+02
2.600000E+02
2.600000E+02
2.600000E+02
2.600000E+02
2.600000E+02
2.600000E+02
2.600000E+02
2.600000E+02
2.600000E+02
2.600000E+02
2.600000E+02
2.600000E+02
2.600000E+02
2.600000E+02
2.600000E+02
2.600000E+02
2.600000E+02
2.600000E+02
2.600000E+02
2.600000E+02
2.600000E+02
2.600000E+02
2.600000E+02
2.600000E+02
2.600000E+02
2.600000E+02
2.600000E+02
2.600000E+02
2.600000E+02
2.600000E+02
2.600000E+02
2.600000E+02
2.600000E+02
2.600000E+02
2.600000E+02
2.600000E+02
2.600000E+02
2.600000E+02
2.600000E+02
2.600000E+02
2.600000E+02
2.600000E+02
2.600000E+02
2.600000E+02
2.600000E+02
2.600000E+02
2.600000E+02
2.600000E+02
2.600000E+02
2.600000E+02
2.600000E+02
2.600000E+02
2.600000E+02
2.600000E+02
2.600000E+02
2.600000E+02
2.600000E+02
2.600000E+02
2.600000E+02
2.600000E+02
2.600000E+02
2.600000E+02
2.600000E+02
2.600000E+02
2.600000E+02
2.600000E+02
2.600000E+02
2.600000E+02
2.600000E+02
2.600000E+02
2.600000E+02
2.600000E+02
2.600000E+02
2.600000E+02
2.600000E+02
2.600000E+02
2.600000E+02
2.600000E+02
2.600000E+02
2.600000E+02
2.600000E+02
2.600000E+02
2.600000E+02
2.600000E+02
2.600000E+02
2.600000E+02
2.600000E+02
2.600000E+02
2.600000E+02
2.600000E+02
2.600000E+02
2.600000E+02
2.600000E+02
2.600000E+02
2.600000E+02
2.600000E+02
2.600000E+02
2.600000E+02
2.600000E+02
2.600000E+02
2.600000E+02
2.600000E+02
2.600000E+02
2.600000E+02
2.600000E+02
2.600000E+02
2.600000E+02
2.600000E+02
2.600000E+02
2.600000E+02
2.600000E+02
2.600000E+02
2.600000E+02
2.600000E+02
2.600000E+02
2.600000E+02
2.600000E+02
2.600000E+02
2.600000E+02
2.600000E+02
2.600000E+02
2.600000E+02
2.600000E+02
2.600000E+02
2.600000E+02
2.600000E+02
2.600000E+02
2.600000E+02
2.650000E+02
2.650000E+02
2.650000E+02
2.650000E+02
2.650000E+02
2.650000E+02
2.650000E+02
2.650000E+02
2.650000E+02
2.650000E+02
2.650000E+02
2.650000E+02
2.650000E+02
2.650000E+02
2.650000E+02
2.650000E+02
2.650000E+02
2.650000E+02
2.650000E+02
2.650000E+02
2.650000E+02
2.650000E+02
2.650000E+02
2.650000E+02
2.650000E+02
2.650000E+02
2.650000E+02
2.650000E+02
2.650000E+02
2.650000E+02
2.650000E+02
2.650000E+02
2.650000E+02
2.650000E+02
2.650000E+02
2.650000E+02
2.650000E+02
2.650000E+02
2.650000E+02
2.650000E+02
2.650000E+02
2.650000E+02
2.650000E+02
2.650000E+02
2.650000E+02
2.650000E+02
2.650000E+02
2.650000E+02
2.650000E+02
2.650000E+02
2.650000E+02
2.650000E+02
2.650000E+02
2.650000E+02
2.650000E+02
2.650000E+02
2.650000E+02
2.650000E+02
2.650000E+02
2.650000E+02
2.650000E+02
2.650000E+02
2.650000E+02
2.650000E+02
2.650000E+02
2.650000E+02
2.650000E+02
2.650000E+02
2.650000E+02
2.650000E+02
2.650000E+02
2.650000E+02
2.650000E+02
2.650000E+02
2.650000E+02
2.650000E+02
2.650000E+02
2.650000E+02
2.650000E+02
2.650000E+02
2.650000E+02
2.650000E+02
2.650000E+02
2.650000E+02
2.650000E+02
2.650000E+02
2.650000E+02
2.650000E+02
2.650000E+02
2.650000E+02
2.650000E+02
2.650000E+02
2.650000E+02
2.650000E+02
2.650000E+02
2.650000E+02
2.650000E+02
2.650000E+02
2.650000E+02
2.650000E+02
2.650000E+02
2.650000E+02
2.650000E+02
2.650000E+02
2.650000E+02
2.650000E+02
2.650000E+02
2.650000E+02
2.650000E+02
2.650000E+02
2.650000E+02
2.650000E+02
2.650000E+02
2.650000E+02
2.650000E+02
2.650000E+02
2.650000E+02
2.650000E+02
2.650000E+02
2.650000E+02
2.650000E+02
2.650000E+02
2.650000E+02
2.650000E+02
2.650000E+02
2.650000E+02
2.650000E+02
2.650000E+02
2.650000E+02
2.650000E+02
2.650000E+02
2.650000E+02
2.650000E+02
2.650000E+02
2.650000E+02
2.650000E+02
2.650000E+02
2.650000E+02
2.650000E+02
2.650000E+02
2.650000E+02
2.650000E+02
2.650000E+02
2.650000E+02
2.650000E+02
2.650000E+02
2.650000E+02
2.650000E+02
2.650000E+02
2.650000E+02
2.650000E+02
2.650000E+02
2.650000E+02
2.650000E+02
2.650000E+02
2.650000E+02
2.650000E+02
2.650000E+02
2.650000E+02
2.650000E+02
2.650000E+02
2.650000E+02
2.650000E+02
2.650000E+02
2.650000E+02
2.650000E+02
2.650000E+02
2.650000E+02
2.650000E+02
2.650000E+02
2.650000E+02
2.650000E+02
2.650000E+02
2.650000E+02
2.650000E+02
2.650000E+02
2.650000E+02
2.650000E+02
2.650000E+02
2.650000E+02
2.650000E+02
2.650000E+02
2.650000E+02
2.650000E+02
2.650000E+02
2.650000E+02
2.650000E+02
2.650000E+02
2.650000E+02
2.650000E+02
2.650000E+02
2.650000E+02
2.650000E+02
2.650000E+02
2.650000E+02
2.650000E+02
2.650000E+02
2.650000E+02
2.650000E+02
2.650000E+02
2.650000E+02
2.700000E+02
2.700000E+02
2.700000E+02
2.700000E+02
2.700000E+02
2.700000E+02
2.700000E+02
2.700000E+02
2.700000E+02
2.700000E+02
2.700000E+02
2.700000E+02
2.700000E+02
2.700000E+02
2.700000E+02
2.700000E+02
2.700000E+02
2.700000E+02
2.700000E+02
2.700000E+02
2.700000E+02
2.700000E+02
2.700000E+02
2.700000E+02
2.700000E+02
2.700000E+02
2.700000E+02
2.700000E+02
2.700000E+02
2.700000E+02
2.700000E+02
2.700000E+02
2.700000E+02
2.700000E+02
2.700000E+02
2.700000E+02
2.700000E+02
2.700000E+02
2.700000E+02
2.700000E+02
2.700000E+02
2.700000E+02
2.700000E+02
2.700000E+02
2.700000E+02
2.700000E+02
2.700000E+02
2.700000E+02
2.700000E+02
2.700000E+02
2.700000E+02
2.700000E+02
2.700000E+02
2.700000E+02
2.700000E+02
2.700000E+02
2.700000E+02
2.700000E+02
2.700000E+02
2.700000E+02
2.700000E+02
2.700000E+02
2.700000E+02
2.700000E+02
2.700000E+02
2.700000E+02
2.700000E+02
2.700000E+02
2.700000E+02
2.700000E+02
2.700000E+02
2.700000E+02
2.700000E+02
2.700000E+02
2.700000E+02
2.700000E+02
2.700000E+02
2.700000E+02
2.700000E+02
2.700000E+02
2.700000E+02
2.700000E+02
2.700000E+02
2.700000E+02
2.700000E+02
2.700000E+02
2.700000E+02
2.700000E+02
2.700000E+02
2.700000E+02
2.700000E+02
2.700000E+02
2.700000E+02
2.700000E+02
2.700000E+02
2.700000E+02
2.700000E+02
2.700000E+02
2.700000E+02
2.700000E+02
2.700000E+02
2.700000E+02
2.700000E+02
2.700000E+02
2.700000E+02
2.700000E+02
2.700000E+02
2.700000E+02
2.700000E+02
2.700000E+02
2.700000E+02
2.700000E+02
2.700000E+02
2.700000E+02
2.700000E+02
2.700000E+02
2.700000E+02
2.700000E+02
2.700000E+02
2.700000E+02
2.700000E+02
2.700000E+02
2.700000E+02
2.700000E+02
2.700000E+02
2.700000E+02
2.700000E+02
2.700000E+02
2.700000E+02
2.700000E+02
2.700000E+02
2.700000E+02
2.700000E+02
2.700000E+02
2.700000E+02
2.700000E+02
2.700000E+02
2.700000E+02
2.700000E+02
2.700000E+02
2.700000E+02
2.700000E+02
2.700000E+02
2.700000E+02
2.700000E+02
2.700000E+02
2.700000E+02
2.700000E+02
2.700000E+02
2.700000E+02
2.700000E+02
2.700000E+02
2.700000E+02
2.700000E+02
2.700000E+02
2.700000E+02
2.700000E+02
2.700000E+02
2.700000E+02
2.700000E+02
2.700000E+02
2.700000E+02
2.700000E+02
2.700000E+02
2.700000E+02
2.700000E+02
2.700000E+02
2.700000E+02
2.700000E+02
2.700000E+02
2.700000E+02
2.700000E+02
2.700000E+02
2.700000E+02
2.700000E+02
2.700000E+02
2.700000E+02
2.700000E+02
2.700000E+02
2.700000E+02
2.700000E+02
2.700000E+02
2.700000E+02
2.700000E+02
2.700000E+02
2.700000E+02
2.700000E+02
2.700000E+02
2.700000E+02
2.700000E+02
2.700000E+02
2.700000E+02
2.700000E+02
2.700000E+02
2.700000E+02
2.700000E+02
2.700000E+02
2.700000E+02
2.700000E+02
2.700000E+02
2.700000E+02
2.750000E+02
2.750000E+02
2.750000E+02
2.750000E+02
2.750000E+02
2.750000E+02
2.750000E+02
2.750000E+02
2.750000E+02
2.750000E+02
2.750000E+02
2.750000E+02
2.750000E+02
2.750000E+02
2.750000E+02
2.750000E+02
2.750000E+02
2.750000E+02
2.750000E+02
2.750000E+02
2.750000E+02
2.750000E+02
2.750000E+02
2.750000E+02
2.750000E+02
2.750000E+02
2.750000E+02
2.750000E+02
2.750000E+02
2.750000E+02
2.750000E+02
2.750000E+02
2.750000E+02
2.750000E+02
2.750000E+02
2.750000E+02
2.750000E+02
2.750000E+02
2.750000E+02
2.750000E+02
2.750000E+02
2.750000E+02
2.750000E+02
2.750000E+02
2.750000E+02
2.750000E+02
2.750000E+02
2.750000E+02
2.750000E+02
2.750000E+02
2.750000E+02
2.750000E+02
2.750000E+02
2.750000E+02
2.750000E+02
2.750000E+02
2.750000E+02
2.750000E+02
2.750000E+02
2.750000E+02
2.750000E+02
2.750000E+02
2.750000E+02
2.750000E+02
2.750000E+02
2.750000E+02
2.750000E+02
2.750000E+02
2.750000E+02
2.750000E+02
2.750000E+02
2.750000E+02
2.750000E+02
2.750000E+02
2.750000E+02
2.750000E+02
2.750000E+02
2.750000E+02
2.750000E+02
2.750000E+02
2.750000E+02
2.750000E+02
2.750000E+02
2.750000E+02
2.750000E+02
2.750000E+02
2.750000E+02
2.750000E+02
2.750000E+02
2.750000E+02
2.750000E+02
2.750000E+02
2.750000E+02
2.750000E+02
2.750000E+02
2.750000E+02
2.750000E+02
2.750000E+02
2.750000E+02
2.750000E+02
2.750000E+02
2.750000E+02
2.750000E+02
2.750000E+02
2.750000E+02
2.750000E+02
2.750000E+02
2.750000E+02
2.750000E+02
2.750000E+02
2.750000E+02
2.750000E+02
2.750000E+02
2.750000E+02
2.750000E+02
2.750000E+02
2.750000E+02
2.750000E+02
2.750000E+02
2.750000E+02
2.750000E+02
2.750000E+02
2.750000E+02
2.750000E+02
2.750000E+02
2.750000E+02
2.750000E+02
2.750000E+02
2.750000E+02
2.750000E+02
2.750000E+02
2.750000E+02
2.750000E+02
2.750000E+02
2.750000E+02
2.750000E+02
2.750000E+02
2.750000E+02
2.750000E+02
2.750000E+02
2.750000E+02
2.750000E+02
2.750000E+02
2.750000E+02
2.750000E+02
2.750000E+02
2.750000E+02
2.750000E+02
2.750000E+02
2.750000E+02
2.750000E+02
2.750000E+02
2.750000E+02
2.750000E+02
2.750000E+02
2.750000E+02
2.750000E+02
2.750000E+02
2.750000E+02
2.750000E+02
2.750000E+02
2.750000E+02
2.750000E+02
2.750000E+02
2.750000E+02
2.750000E+02
2.750000E+02
2.750000E+02
2.750000E+02
2.750000E+02
2.750000E+02
2.750000E+02
2.750000E+02
2.750000E+02
2.750000E+02
2.750000E+02
2.750000E+02
2.750000E+02
2.750000E+02
2.750000E+02
2.750000E+02
2.750000E+02
2.750000E+02
2.750000E+02
2.750000E+02
2.750000E+02
2.750000E+02
2.750000E+02
2.750000E+02
2.750000E+02
2.750000E+02
2.750000E+02
2.750000E+02
2.750000E+02
2.750000E+02
2.750000E+02
2.750000E+02
2.750000E+02
2.750000E+02
2.750000E+02
2.750000E+02
2.800000E+02
2.800000E+02
2.800000E+02
2.800000E+02
2.800000E+02
2.800000E+02
2.800000E+02
2.800000E+02
2.800000E+02
2.800000E+02
2.800000E+02
2.800000E+02
2.800000E+02
2.800000E+02
2.800000E+02
2.800000E+02
2.800000E+02
2.800000E+02
2.800000E+02
2.800000E+02
2.800000E+02
2.800000E+02
2.800000E+02
2.800000E+02
2.800000E+02
2.800000E+02
2.800000E+02
2.800000E+02
2.800000E+02
2.800000E+02
2.800000E+02
2.800000E+02
2.800000E+02
2.800000E+02
2.800000E+02
2.800000E+02
2.800000E+02
2.800000E+02
2.800000E+02
2.800000E+02
2.800000E+02
2.800000E+02
2.800000E+02
2.800000E+02
2.800000E+02
2.800000E+02
2.800000E+02
2.800000E+02
2.800000E+02
2.800000E+02
2.800000E+02
2.800000E+02
2.800000E+02
2.800000E+02
2.800000E+02
2.800000E+02
2.800000E+02
2.800000E+02
2.800000E+02
2.800000E+02
2.800000E+02
2.800000E+02
2.800000E+02
2.800000E+02
2.800000E+02
2.800000E+02
2.800000E+02
2.800000E+02
2.800000E+02
2.800000E+02
2.800000E+02
2.800000E+02
2.800000E+02
2.800000E+02
2.800000E+02
2.800000E+02
2.800000E+02
2.800000E+02
2.800000E+02
2.800000E+02
2.800000E+02
2.800000E+02
2.800000E+02
2.800000E+02
2.800000E+02
2.800000E+02
2.800000E+02
2.800000E+02
2.800000E+02
2.800000E+02
2.800000E+02
2.800000E+02
2.800000E+02
2.800000E+02
2.800000E+02
2.800000E+02
2.800000E+02
2.800000E+02
2.800000E+02
2.800000E+02
2.800000E+02
2.800000E+02
2.800000E+02
2.800000E+02
2.800000E+02
2.800000E+02
2.800000E+02
2.800000E+02
2.800000E+02
2.800000E+02
2.800000E+02
2.800000E+02
2.800000E+02
2.800000E+02
2.800000E+02
2.800000E+02
2.800000E+02
2.800000E+02
2.800000E+02
2.800000E+02
2.800000E+02
2.800000E+02
2.800000E+02
2.800000E+02
2.800000E+02
2.800000E+02
2.800000E+02
2.800000E+02
2.800000E+02
2.800000E+02
2.800000E+02
2.800000E+02
2.800000E+02
2.800000E+02
2.800000E+02
2.800000E+02
2.800000E+02
2.800000E+02
2.800000E+02
2.800000E+02
2.800000E+02
2.800000E+02
2.800000E+02
2.800000E+02
2.800000E+02
2.800000E+02
2.800000E+02
2.800000E+02
2.800000E+02
2.800000E+02
2.800000E+02
2.800000E+02
2.800000E+02
2.800000E+02
2.800000E+02
2.800000E+02
2.800000E+02
2.800000E+02
2.800000E+02
2.800000E+02
2.800000E+02
2.800000E+02
2.800000E+02
2.800000E+02
2.800000E+02
2.800000E+02
2.800000E+02
2.800000E+02
2.800000E+02
2.800000E+02
2.800000E+02
2.800000E+02
2.800000E+02
2.800000E+02
2.800000E+02
2.800000E+02
2.800000E+02
2.800000E+02
2.800000E+02
2.800000E+02
2.800000E+02
2.800000E+02
2.800000E+02
2.800000E+02
2.800000E+02
2.800000E+02
2.800000E+02
2.800000E+02
2.800000E+02
2.800000E+02
2.800000E+02
2.800000E+02
2.800000E+02
2.800000E+02
2.800000E+02
2.800000E+02
2.800000E+02
2.800000E+02
2.800000E+02
2.800000E+02
2.800000E+02
2.850000E+02
2.850000E+02
2.850000E+02
2.850000E+02
2.850000E+02
2.850000E+02
2.850000E+02
2.850000E+02
2.850000E+02
2.850000E+02
2.850000E+02
2.850000E+02
2.850000E+02
2.850000E+02
2.850000E+02
2.850000E+02
2.850000E+02
2.850000E+02
2.850000E+02
2.850000E+02
2.850000E+02
2.850000E+02
2.850000E+02
2.850000E+02
2.850000E+02
2.850000E+02
2.850000E+02
2.850000E+02
2.850000E+02
2.850000E+02
2.850000E+02
2.850000E+02
2.850000E+02
2.850000E+02
2.850000E+02
2.850000E+02
2.850000E+02
2.850000E+02
2.850000E+02
2.850000E+02
2.850000E+02
2.850000E+02
2.850000E+02
2.850000E+02
2.850000E+02
2.850000E+02
2.850000E+02
2.850000E+02
2.850000E+02
2.850000E+02
2.850000E+02
2.850000E+02
2.850000E+02
2.850000E+02
2.850000E+02
2.850000E+02
2.850000E+02
2.850000E+02
2.850000E+02
2.850000E+02
2.850000E+02
2.850000E+02
2.850000E+02
2.850000E+02
2.850000E+02
2.850000E+02
2.850000E+02
2.850000E+02
2.850000E+02
2.850000E+02
2.850000E+02
2.850000E+02
2.850000E+02
2.850000E+02
2.850000E+02
2.850000E+02
2.850000E+02
2.850000E+02
2.850000E+02
2.850000E+02
2.850000E+02
2.850000E+02
2.850000E+02
2.850000E+02
2.850000E+02
2.850000E+02
2.850000E+02
2.850000E+02
2.850000E+02
2.850000E+02
2.850000E+02
2.850000E+02
2.850000E+02
2.850000E+02
2.850000E+02
2.850000E+02
2.850000E+02
2.850000E+02
2.850000E+02
2.850000E+02
2.850000E+02
2.850000E+02
2.850000E+02
2.850000E+02
2.850000E+02
2.850000E+02
2.850000E+02
2.850000E+02
2.850000E+02
2.850000E+02
2.850000E+02
2.850000E+02
2.850000E+02
2.850000E+02
2.850000E+02
2.850000E+02
2.850000E+02
2.850000E+02
2.850000E+02
2.850000E+02
2.850000E+02
2.850000E+02
2.850000E+02
2.850000E+02
2.850000E+02
2.850000E+02
2.850000E+02
2.850000E+02
2.850000E+02
2.850000E+02
2.850000E+02
2.850000E+02
2.850000E+02
2.850000E+02
2.850000E+02
2.850000E+02
2.850000E+02
2.850000E+02
2.850000E+02
2.850000E+02
2.850000E+02
2.850000E+02
2.850000E+02
2.850000E+02
2.850000E+02
2.850000E+02
2.850000E+02
2.850000E+02
2.850000E+02
2.850000E+02
2.850000E+02
2.850000E+02
2.850000E+02
2.850000E+02
2.850000E+02
2.850000E+02
2.850000E+02
2.850000E+02
2.850000E+02
2.850000E+02
2.850000E+02
2.850000E+02
2.850000E+02
2.850000E+02
2.850000E+02
2.850000E+02
2.850000E+02
2.850000E+02
2.850000E+02
2.850000E+02
2.850000E+02
2.850000E+02
2.850000E+02
2.850000E+02
2.850000E+02
2.850000E+02
2.850000E+02
2.850000E+02
2.850000E+02
2.850000E+02
2.850000E+02
2.850000E+02
2.850000E+02
2.850000E+02
2.850000E+02
2.850000E+02
2.850000E+02
2.850000E+02
2.850000E+02
2.850000E+02
2.850000E+02
2.850000E+02
2.850000E+02
2.850000E+02
2.850000E+02
2.850000E+02
2.850000E+02
2.850000E+02
2.850000E+02
2.850000E+02
2.850000E+02
2.900000E+02
2.900000E+02
2.900000E+02
2.900000E+02
2.900000E+02
2.900000E+02
2.900000E+02
2.900000E+02
2.900000E+02
2.900000E+02
2.900000E+02
2.900000E+02
2.900000E+02
2.900000E+02
2.900000E+02
2.900000E+02
2.900000E+02
2.900000E+02
2.900000E+02
2.900000E+02
2.900000E+02
2.900000E+02
2.900000E+02
2.900000E+02
2.900000E+02
2.900000E+02
2.900000E+02
2.900000E+02
2.900000E+02
2.900000E+02
2.900000E+02
2.900000E+02
2.900000E+02
2.900000E+02
2.900000E+02
2.900000E+02
2.900000E+02
2.900000E+02
2.900000E+02
2.900000E+02
2.900000E+02
2.900000E+02
2.900000E+02
2.900000E+02
2.900000E+02
2.900000E+02
2.900000E+02
2.900000E+02
2.900000E+02
2.900000E+02
2.900000E+02
2.900000E+02
2.900000E+02
2.900000E+02
2.900000E+02
2.900000E+02
2.900000E+02
2.900000E+02
2.900000E+02
2.900000E+02
2.900000E+02
2.900000E+02
2.900000E+02
2.900000E+02
2.900000E+02
2.900000E+02
2.900000E+02
2.900000E+02
2.900000E+02
2.900000E+02
2.900000E+02
2.900000E+02
2.900000E+02
2.900000E+02
2.900000E+02
2.900000E+02
2.900000E+02
2.900000E+02
2.900000E+02
2.900000E+02
2.900000E+02
2.900000E+02
2.900000E+02
2.900000E+02
2.900000E+02
2.900000E+02
2.900000E+02
2.900000E+02
2.900000E+02
2.900000E+02
2.900000E+02
2.900000E+02
2.900000E+02
2.900000E+02
2.900000E+02
2.900000E+02
2.900000E+02
2.900000E+02
2.900000E+02
2.900000E+02
2.900000E+02
2.900000E+02
2.900000E+02
2.900000E+02
2.900000E+02
2.900000E+02
2.900000E+02
2.900000E+02
2.900000E+02
2.900000E+02
2.900000E+02
2.900000E+02
2.900000E+02
2.900000E+02
2.900000E+02
2.900000E+02
2.900000E+02
2.900000E+02
2.900000E+02
2.900000E+02
2.900000E+02
2.900000E+02
2.900000E+02
2.900000E+02
2.900000E+02
2.900000E+02
2.900000E+02
2.900000E+02
2.900000E+02
2.900000E+02
2.900000E+02
2.900000E+02
2.900000E+02
2.900000E+02
2.900000E+02
2.900000E+02
2.900000E+02
2.900000E+02
2.900000E+02
2.900000E+02
2.900000E+02
2.900000E+02
2.900000E+02
2.900000E+02
2.900000E+02
2.900000E+02
2.900000E+02
2.900000E+02
2.900000E+02
2.900000E+02
2.900000E+02
2.900000E+02
2.900000E+02
2.900000E+02
2.900000E+02
2.900000E+02
2.900000E+02
2.900000E+02
2.900000E+02
2.900000E+02
2.900000E+02
2.900000E+02
2.900000E+02
2.900000E+02
2.900000E+02
2.900000E+02
2.900000E+02
2.900000E+02
2.900000E+02
2.900000E+02
2.900000E+02
2.900000E+02
2.900000E+02
2.900000E+02
2.900000E+02
2.900000E+02
2.900000E+02
2.900000E+02
2.900000E+02
2.900000E+02
2.900000E+02
2.900000E+02
2.900000E+02
2.900000E+02
2.900000E+02
2.900000E+02
2.900000E+02
2.900000E+02
2.900000E+02
2.900000E+02
2.900000E+02
2.900000E+02
2.900000E+02
2.900000E+02
2.900000E+02
2.900000E+02
2.900000E+02
2.900000E+02
2.900000E+02
2.900000E+02
2.900000E+02
2.950000E+02
2.950000E+02
2.950000E+02
2.950000E+02
2.950000E+02
2.950000E+02
2.950000E+02
2.950000E+02
2.950000E+02
2.950000E+02
2.950000E+02
2.950000E+02
2.950000E+02
2.950000E+02
2.950000E+02
2.950000E+02
2.950000E+02
2.950000E+02
2.950000E+02
2.950000E+02
2.950000E+02
2.950000E+02
2.950000E+02
2.950000E+02
2.950000E+02
2.950000E+02
2.950000E+02
2.950000E+02
2.950000E+02
2.950000E+02
2.950000E+02
2.950000E+02
2.950000E+02
2.950000E+02
2.950000E+02
2.950000E+02
2.950000E+02
2.950000E+02
2.950000E+02
2.950000E+02
2.950000E+02
2.950000E+02
2.950000E+02
2.950000E+02
2.950000E+02
2.950000E+02
2.950000E+02
2.950000E+02
2.950000E+02
2.950000E+02
2.950000E+02
2.950000E+02
2.950000E+02
2.950000E+02
2.950000E+02
2.950000E+02
2.950000E+02
2.950000E+02
2.950000E+02
2.950000E+02
2.950000E+02
2.950000E+02
2.950000E+02
2.950000E+02
2.950000E+02
2.950000E+02
2.950000E+02
2.950000E+02
2.950000E+02
2.950000E+02
2.950000E+02
2.950000E+02
2.950000E+02
2.950000E+02
2.950000E+02
2.950000E+02
2.950000E+02
2.950000E+02
2.950000E+02
2.950000E+02
2.950000E+02
2.950000E+02
2.950000E+02
2.950000E+02
2.950000E+02
2.950000E+02
2.950000E+02
2.950000E+02
2.950000E+02
2.950000E+02
2.950000E+02
2.950000E+02
2.950000E+02
2.950000E+02
2.950000E+02
2.950000E+02
2.950000E+02
2.950000E+02
2.950000E+02
2.950000E+02
2.950000E+02
2.950000E+02
2.950000E+02
2.950000E+02
2.950000E+02
2.950000E+02
2.950000E+02
2.950000E+02
2.950000E+02
2.950000E+02
2.950000E+02
2.950000E+02
2.950000E+02
2.950000E+02
2.950000E+02
2.950000E+02
2.950000E+02
2.950000E+02
2.950000E+02
2.950000E+02
2.950000E+02
2.950000E+02
2.950000E+02
2.950000E+02
2.950000E+02
2.950000E+02
2.950000E+02
2.950000E+02
2.950000E+02
2.950000E+02
2.950000E+02
2.950000E+02
2.950000E+02
2.950000E+02
2.950000E+02
2.950000E+02
2.950000E+02
2.950000E+02
2.950000E+02
2.950000E+02
2.950000E+02
2.950000E+02
2.950000E+02
2.950000E+02
2.950000E+02
2.950000E+02
2.950000E+02
2.950000E+02
2.950000E+02
2.950000E+02
2.950000E+02
2.950000E+02
2.950000E+02
2.950000E+02
2.950000E+02
2.950000E+02
2.950000E+02
2.950000E+02
2.950000E+02
2.950000E+02
2.950000E+02
2.950000E+02
2.950000E+02
2.950000E+02
2.950000E+02
2.950000E+02
2.950000E+02
2.950000E+02
2.950000E+02
2.950000E+02
2.950000E+02
2.950000E+02
2.950000E+02
2.950000E+02
2.950000E+02
2.950000E+02
2.950000E+02
2.950000E+02
2.950000E+02
2.950000E+02
2.950000E+02
2.950000E+02
2.950000E+02
2.950000E+02
2.950000E+02
2.950000E+02
2.950000E+02
2.950000E+02
2.950000E+02
2.950000E+02
2.950000E+02
2.950000E+02
2.950000E+02
2.950000E+02
2.950000E+02
2.950000E+02
2.950000E+02
2.950000E+02
2.950000E+02
2.950000E+02
2.950000E+02
3.000000E+02
3.000000E+02
3.000000E+02
3.000000E+02
3.000000E+02
3.000000E+02
3.000000E+02
3.000000E+02
3.000000E+02
3.000000E+02
3.000000E+02
3.000000E+02
3.000000E+02
3.000000E+02
3.000000E+02
3.000000E+02
3.000000E+02
3.000000E+02
3.000000E+02
3.000000E+02
3.000000E+02
3.000000E+02
3.000000E+02
3.000000E+02
3.000000E+02
3.000000E+02
3.000000E+02
3.000000E+02
3.000000E+02
3.000000E+02
3.000000E+02
3.000000E+02
3.000000E+02
3.000000E+02
3.000000E+02
3.000000E+02
3.000000E+02
3.000000E+02
3.000000E+02
3.000000E+02
3.000000E+02
3.000000E+02
3.000000E+02
3.000000E+02
3.000000E+02
3.000000E+02
3.000000E+02
3.000000E+02
3.000000E+02
3.000000E+02
3.000000E+02
3.000000E+02
3.000000E+02
3.000000E+02
3.000000E+02
3.000000E+02
3.000000E+02
3.000000E+02
3.000000E+02
3.000000E+02
3.000000E+02
3.000000E+02
3.000000E+02
3.000000E+02
3.000000E+02
3.000000E+02
3.000000E+02
3.000000E+02
3.000000E+02
3.000000E+02
3.000000E+02
3.000000E+02
3.000000E+02
3.000000E+02
3.000000E+02
3.000000E+02
3.000000E+02
3.000000E+02
3.000000E+02
3.000000E+02
3.000000E+02
3.000000E+02
3.000000E+02
3.000000E+02
3.000000E+02
3.000000E+02
3.000000E+02
3.000000E+02
3.000000E+02
3.000000E+02
3.000000E+02
3.000000E+02
3.000000E+02
3.000000E+02
3.000000E+02
3.000000E+02
3.000000E+02
3.000000E+02
3.000000E+02
3.000000E+02
3.000000E+02
3.000000E+02
3.000000E+02
3.000000E+02
3.000000E+02
3.000000E+02
3.000000E+02
3.000000E+02
3.000000E+02
3.000000E+02
3.000000E+02
3.000000E+02
3.000000E+02
3.000000E+02
3.000000E+02
3.000000E+02
3.000000E+02
3.000000E+02
3.000000E+02
3.000000E+02
3.000000E+02
3.000000E+02
3.000000E+02
3.000000E+02
3.000000E+02
3.000000E+02
3.000000E+02
3.000000E+02
3.000000E+02
3.000000E+02
3.000000E+02
3.000000E+02
3.000000E+02
3.000000E+02
3.000000E+02
3.000000E+02
3.000000E+02
3.000000E+02
3.000000E+02
3.000000E+02
3.000000E+02
3.000000E+02
3.000000E+02
3.000000E+02
3.000000E+02
3.000000E+02
3.000000E+02
3.000000E+02
3.000000E+02
3.000000E+02
3.000000E+02
3.000000E+02
3.000000E+02
3.000000E+02
3.000000E+02
3.000000E+02
3.000000E+02
3.000000E+02
3.000000E+02
3.000000E+02
3.000000E+02
3.000000E+02
3.000000E+02
3.000000E+02
3.000000E+02
3.000000E+02
3.000000E+02
3.000000E+02
3.000000E+02
3.000000E+02
3.000000E+02
3.000000E+02
3.000000E+02
3.000000E+02
3.000000E+02
3.000000E+02
3.000000E+02
3.000000E+02
3.000000E+02
3.000000E+02
3.000000E+02
3.000000E+02
3.000000E+02
3.000000E+02
3.000000E+02
3.000000E+02
3.000000E+02
3.000000E+02
3.000000E+02
3.000000E+02
3.000000E+02
3.000000E+02
3.000000E+02
3.000000E+02
3.000000E+02
3.000000E+02
3.000000E+02
3.000000E+02
3.000000E+02
3.000000E+02
3.000000E+02
3.050000E+02
3.050000E+02
3.050000E+02
3.050000E+02
3.050000E+02
3.050000E+02
3.050000E+02
3.050000E+02
3.050000E+02
3.050000E+02
3.050000E+02
3.050000E+02
3.050000E+02
3.050000E+02
3.050000E+02
3.050000E+02
3.050000E+02
3.050000E+02
3.050000E+02
3.050000E+02
3.050000E+02
3.050000E+02
3.050000E+02
3.050000E+02
3.050000E+02
3.050000E+02
3.050000E+02
3.050000E+02
3.050000E+02
3.050000E+02
3.050000E+02
3.050000E+02
3.050000E+02
3.050000E+02
3.050000E+02
3.050000E+02
3.050000E+02
3.050000E+02
3.050000E+02
3.050000E+02
3.050000E+02
3.050000E+02
3.050000E+02
3.050000E+02
3.050000E+02
3.050000E+02
3.050000E+02
3.050000E+02
3.050000E+02
3.050000E+02
3.050000E+02
3.050000E+02
3.050000E+02
3.050000E+02
3.050000E+02
3.050000E+02
3.050000E+02
3.050000E+02
3.050000E+02
3.050000E+02
3.050000E+02
3.050000E+02
3.050000E+02
3.050000E+02
3.050000E+02
3.050000E+02
3.050000E+02
3.050000E+02
3.050000E+02
3.050000E+02
3.050000E+02
3.050000E+02
3.050000E+02
3.050000E+02
3.050000E+02
3.050000E+02
3.050000E+02
3.050000E+02
3.050000E+02
3.050000E+02
3.050000E+02
3.050000E+02
3.050000E+02
3.050000E+02
3.050000E+02
3.050000E+02
3.050000E+02
3.050000E+02
3.050000E+02
3.050000E+02
3.050000E+02
3.050000E+02
3.050000E+02
3.050000E+02
3.050000E+02
3.050000E+02
3.050000E+02
3.050000E+02
3.050000E+02
3.050000E+02
3.050000E+02
3.050000E+02
3.050000E+02
3.050000E+02
3.050000E+02
3.050000E+02
3.050000E+02
3.050000E+02
3.050000E+02
3.050000E+02
3.050000E+02
3.050000E+02
3.050000E+02
3.050000E+02
3.050000E+02
3.050000E+02
3.050000E+02
3.050000E+02
3.050000E+02
3.050000E+02
3.050000E+02
3.050000E+02
3.050000E+02
3.050000E+02
3.050000E+02
3.050000E+02
3.050000E+02
3.050000E+02
3.050000E+02
3.050000E+02
3.050000E+02
3.050000E+02
3.050000E+02
3.050000E+02
3.050000E+02
3.050000E+02
3.050000E+02
3.050000E+02
3.050000E+02
3.050000E+02
3.050000E+02
3.050000E+02
3.050000E+02
3.050000E+02
3.050000E+02
3.050000E+02
3.050000E+02
3.050000E+02
3.050000E+02
3.050000E+02
3.050000E+02
3.050000E+02
3.050000E+02
3.050000E+02
3.050000E+02
3.050000E+02
3.050000E+02
3.050000E+02
3.050000E+02
3.050000E+02
3.050000E+02
3.050000E+02
3.050000E+02
3.050000E+02
3.050000E+02
3.050000E+02
3.050000E+02
3.050000E+02
3.050000E+02
3.050000E+02
3.050000E+02
3.050000E+02
3.050000E+02
3.050000E+02
3.050000E+02
3.050000E+02
3.050000E+02
3.050000E+02
3.050000E+02
3.050000E+02
3.050000E+02
3.050000E+02
3.050000E+02
3.050000E+02
3.050000E+02
3.050000E+02
3.050000E+02
3.050000E+02
3.050000E+02
3.050000E+02
3.050000E+02
3.050000E+02
3.050000E+02
3.050000E+02
3.050000E+02
3.050000E+02
3.050000E+02
3.050000E+02
3.050000E+02
3.050000E+02
3.050000E+02
3.100000E+02
3.100000E+02
3.100000E+02
3.100000E+02
3.100000E+02
3.100000E+02
3.100000E+02
3.100000E+02
3.100000E+02
3.100000E+02
3.100000E+02
3.100000E+02
3.100000E+02
3.100000E+02
3.100000E+02
3.100000E+02
3.100000E+02
3.100000E+02
3.100000E+02
3.100000E+02
3.100000E+02
3.100000E+02
3.100000E+02
3.100000E+02
3.100000E+02
3.100000E+02
3.100000E+02
3.100000E+02
3.100000E+02
3.100000E+02
3.100000E+02
3.100000E+02
3.100000E+02
3.100000E+02
3.100000E+02
3.100000E+02
3.100000E+02
3.100000E+02
3.100000E+02
3.100000E+02
3.100000E+02
3.100000E+02
3.100000E+02
3.100000E+02
3.100000E+02
3.100000E+02
3.100000E+02
3.100000E+02
3.100000E+02
3.100000E+02
3.100000E+02
3.100000E+02
3.100000E+02
3.100000E+02
3.100000E+02
3.100000E+02
3.100000E+02
3.100000E+02
3.100000E+02
3.100000E+02
3.100000E+02
3.100000E+02
3.100000E+02
3.100000E+02
3.100000E+02
3.100000E+02
3.100000E+02
3.100000E+02
3.100000E+02
3.100000E+02
3.100000E+02
3.100000E+02
3.100000E+02
3.100000E+02
3.100000E+02
3.100000E+02
3.100000E+02
3.100000E+02
3.100000E+02
3.100000E+02
3.100000E+02
3.100000E+02
3.100000E+02
3.100000E+02
3.100000E+02
3.100000E+02
3.100000E+02
3.100000E+02
3.100000E+02
3.100000E+02
3.100000E+02
3.100000E+02
3.100000E+02
3.100000E+02
3.100000E+02
3.100000E+02
3.100000E+02
3.100000E+02
3.100000E+02
3.100000E+02
3.100000E+02
3.100000E+02
3.100000E+02
3.100000E+02
3.100000E+02
3.100000E+02
3.100000E+02
3.100000E+02
3.100000E+02
3.100000E+02
3.100000E+02
3.100000E+02
3.100000E+02
3.100000E+02
3.100000E+02
3.100000E+02
3.100000E+02
3.100000E+02
3.100000E+02
3.100000E+02
3.100000E+02
3.100000E+02
3.100000E+02
3.100000E+02
3.100000E+02
3.100000E+02
3.100000E+02
3.100000E+02
3.100000E+02
3.100000E+02
3.100000E+02
3.100000E+02
3.100000E+02
3.100000E+02
3.100000E+02
3.100000E+02
3.100000E+02
3.100000E+02
3.100000E+02
3.100000E+02
3.100000E+02
3.100000E+02
3.100000E+02
3.100000E+02
3.100000E+02
3.100000E+02
3.100000E+02
3.100000E+02
3.100000E+02
3.100000E+02
3.100000E+02
3.100000E+02
3.100000E+02
3.100000E+02
3.100000E+02
3.100000E+02
3.100000E+02
3.100000E+02
3.100000E+02
3.100000E+02
3.100000E+02
3.100000E+02
3.100000E+02
3.100000E+02
3.100000E+02
3.100000E+02
3.100000E+02
3.100000E+02
3.100000E+02
3.100000E+02
3.100000E+02
3.100000E+02
3.100000E+02
3.100000E+02
3.100000E+02
3.100000E+02
3.100000E+02
3.100000E+02
3.100000E+02
3.100000E+02
3.100000E+02
3.100000E+02
3.100000E+02
3.100000E+02
3.100000E+02
3.100000E+02
3.100000E+02
3.100000E+02
3.100000E+02
3.100000E+02
3.100000E+02
3.100000E+02
3.100000E+02
3.100000E+02
3.100000E+02
3.100000E+02
3.100000E+02
3.100000E+02
3.100000E+02
3.100000E+02
3.100000E+02
3.150000E+02
3.150000E+02
3.150000E+02
3.150000E+02
3.150000E+02
3.150000E+02
3.150000E+02
3.150000E+02
3.150000E+02
3.150000E+02
3.150000E+02
3.150000E+02
3.150000E+02
3.150000E+02
3.150000E+02
3.150000E+02
3.150000E+02
3.150000E+02
3.150000E+02
3.150000E+02
3.150000E+02
3.150000E+02
3.150000E+02
3.150000E+02
3.150000E+02
3.150000E+02
3.150000E+02
3.150000E+02
3.150000E+02
3.150000E+02
3.150000E+02
3.150000E+02
3.150000E+02
3.150000E+02
3.150000E+02
3.150000E+02
3.150000E+02
3.150000E+02
3.150000E+02
3.150000E+02
3.150000E+02
3.150000E+02
3.150000E+02
3.150000E+02
3.150000E+02
3.150000E+02
3.150000E+02
3.150000E+02
3.150000E+02
3.150000E+02
3.150000E+02
3.150000E+02
3.150000E+02
3.150000E+02
3.150000E+02
3.150000E+02
3.150000E+02
3.150000E+02
3.150000E+02
3.150000E+02
3.150000E+02
3.150000E+02
3.150000E+02
3.150000E+02
3.150000E+02
3.150000E+02
3.150000E+02
3.150000E+02
3.150000E+02
3.150000E+02
3.150000E+02
3.150000E+02
3.150000E+02
3.150000E+02
3.150000E+02
3.150000E+02
3.150000E+02
3.150000E+02
3.150000E+02
3.150000E+02
3.150000E+02
3.150000E+02
3.150000E+02
3.150000E+02
3.150000E+02
3.150000E+02
3.150000E+02
3.150000E+02
3.150000E+02
3.150000E+02
3.150000E+02
3.150000E+02
3.150000E+02
3.150000E+02
3.150000E+02
3.150000E+02
3.150000E+02
3.150000E+02
3.150000E+02
3.150000E+02
3.150000E+02
3.150000E+02
3.150000E+02
3.150000E+02
3.150000E+02
3.150000E+02
3.150000E+02
3.150000E+02
3.150000E+02
3.150000E+02
3.150000E+02
3.150000E+02
3.150000E+02
3.150000E+02
3.150000E+02
3.150000E+02
3.150000E+02
3.150000E+02
3.150000E+02
3.150000E+02
3.150000E+02
3.150000E+02
3.150000E+02
3.150000E+02
3.150000E+02
3.150000E+02
3.150000E+02
3.150000E+02
3.150000E+02
3.150000E+02
3.150000E+02
3.150000E+02
3.150000E+02
3.150000E+02
3.150000E+02
3.150000E+02
3.150000E+02
3.150000E+02
3.150000E+02
3.150000E+02
3.150000E+02
3.150000E+02
3.150000E+02
3.150000E+02
3.150000E+02
3.150000E+02
3.150000E+02
3.150000E+02
3.150000E+02
3.150000E+02
3.150000E+02
3.150000E+02
3.150000E+02
3.150000E+02
3.150000E+02
3.150000E+02
3.150000E+02
3.150000E+02
3.150000E+02
3.150000E+02
3.150000E+02
3.150000E+02
3.150000E+02
3.150000E+02
3.150000E+02
3.150000E+02
3.150000E+02
3.150000E+02
3.150000E+02
3.150000E+02
3.150000E+02
3.150000E+02
3.150000E+02
3.150000E+02
3.150000E+02
3.150000E+02
3.150000E+02
3.150000E+02
3.150000E+02
3.150000E+02
3.150000E+02
3.150000E+02
3.150000E+02
3.150000E+02
3.150000E+02
3.150000E+02
3.150000E+02
3.150000E+02
3.150000E+02
3.150000E+02
3.150000E+02
3.150000E+02
3.150000E+02
3.150000E+02
3.150000E+02
3.150000E+02
3.150000E+02
3.150000E+02
3.150000E+02
3.150000E+02
3.150000E+02
3.200000E+02
3.200000E+02
3.200000E+02
3.200000E+02
3.200000E+02
3.200000E+02
3.200000E+02
3.200000E+02
3.200000E+02
3.200000E+02
3.200000E+02
3.200000E+02
3.200000E+02
3.200000E+02
3.200000E+02
3.200000E+02
3.200000E+02
3.200000E+02
3.200000E+02
3.200000E+02
3.200000E+02
3.200000E+02
3.200000E+02
3.200000E+02
3.200000E+02
3.200000E+02
3.200000E+02
3.200000E+02
3.200000E+02
3.200000E+02
3.200000E+02
3.200000E+02
3.200000E+02
3.200000E+02
3.200000E+02
3.200000E+02
3.200000E+02
3.200000E+02
3.200000E+02
3.200000E+02
3.200000E+02
3.200000E+02
3.200000E+02
3.200000E+02
3.200000E+02
3.200000E+02
3.200000E+02
3.200000E+02
3.200000E+02
3.200000E+02
3.200000E+02
3.200000E+02
3.200000E+02
3.200000E+02
3.200000E+02
3.200000E+02
3.200000E+02
3.200000E+02
3.200000E+02
3.200000E+02
3.200000E+02
3.200000E+02
3.200000E+02
3.200000E+02
3.200000E+02
3.200000E+02
3.200000E+02
3.200000E+02
3.200000E+02
3.200000E+02
3.200000E+02
3.200000E+02
3.200000E+02
3.200000E+02
3.200000E+02
3.200000E+02
3.200000E+02
3.200000E+02
3.200000E+02
3.200000E+02
3.200000E+02
3.200000E+02
3.200000E+02
3.200000E+02
3.200000E+02
3.200000E+02
3.200000E+02
3.200000E+02
3.200000E+02
3.200000E+02
3.200000E+02
3.200000E+02
3.200000E+02
3.200000E+02
3.200000E+02
3.200000E+02
3.200000E+02
3.200000E+02
3.200000E+02
3.200000E+02
3.200000E+02
3.200000E+02
3.200000E+02
3.200000E+02
3.200000E+02
3.200000E+02
3.200000E+02
3.200000E+02
3.200000E+02
3.200000E+02
3.200000E+02
3.200000E+02
3.200000E+02
3.200000E+02
3.200000E+02
3.200000E+02
3.200000E+02
3.200000E+02
3.200000E+02
3.200000E+02
3.200000E+02
3.200000E+02
3.200000E+02
3.200000E+02
3.200000E+02
3.200000E+02
3.200000E+02
3.200000E+02
3.200000E+02
3.200000E+02
3.200000E+02
3.200000E+02
3.200000E+02
3.200000E+02
3.200000E+02
3.200000E+02
3.200000E+02
3.200000E+02
3.200000E+02
3.200000E+02
3.200000E+02
3.200000E+02
3.200000E+02
3.200000E+02
3.200000E+02
3.200000E+02
3.200000E+02
3.200000E+02
3.200000E+02
3.200000E+02
3.200000E+02
3.200000E+02
3.200000E+02
3.200000E+02
3.200000E+02
3.200000E+02
3.200000E+02
3.200000E+02
3.200000E+02
3.200000E+02
3.200000E+02
3.200000E+02
3.200000E+02
3.200000E+02
3.200000E+02
3.200000E+02
3.200000E+02
3.200000E+02
3.200000E+02
3.200000E+02
3.200000E+02
3.200000E+02
3.200000E+02
3.200000E+02
3.200000E+02
3.200000E+02
3.200000E+02
3.200000E+02
3.200000E+02
3.200000E+02
3.200000E+02
3.200000E+02
3.200000E+02
3.200000E+02
3.200000E+02
3.200000E+02
3.200000E+02
3.200000E+02
3.200000E+02
3.200000E+02
3.200000E+02
3.200000E+02
3.200000E+02
3.200000E+02
3.200000E+02
3.200000E+02
3.200000E+02
3.200000E+02
3.200000E+02
3.200000E+02
3.200000E+02
3.250000E+02
3.250000E+02
3.250000E+02
3.250000E+02
3.250000E+02
3.250000E+02
3.250000E+02
3.250000E+02
3.250000E+02
3.250000E+02
3.250000E+02
3.250000E+02
3.250000E+02
3.250000E+02
3.250000E+02
3.250000E+02
3.250000E+02
3.250000E+02
3.250000E+02
3.250000E+02
3.250000E+02
3.250000E+02
3.250000E+02
3.250000E+02
3.250000E+02
3.250000E+02
3.250000E+02
3.250000E+02
3.250000E+02
3.250000E+02
3.250000E+02
3.250000E+02
3.250000E+02
3.250000E+02
3.250000E+02
3.250000E+02
3.250000E+02
3.250000E+02
3.250000E+02
3.250000E+02
3.250000E+02
3.250000E+02
3.250000E+02
3.250000E+02
3.250000E+02
3.250000E+02
3.250000E+02
3.250000E+02
3.250000E+02
3.250000E+02
3.250000E+02
3.250000E+02
3.250000E+02
3.250000E+02
3.250000E+02
3.250000E+02
3.250000E+02
3.250000E+02
3.250000E+02
3.250000E+02
3.250000E+02
3.250000E+02
3.250000E+02
3.250000E+02
3.250000E+02
3.250000E+02
3.250000E+02
3.250000E+02
3.250000E+02
3.250000E+02
3.250000E+02
3.250000E+02
3.250000E+02
3.250000E+02
3.250000E+02
3.250000E+02
3.250000E+02
3.250000E+02
3.250000E+02
3.250000E+02
3.250000E+02
3.250000E+02
3.250000E+02
3.250000E+02
3.250000E+02
3.250000E+02
3.250000E+02
3.250000E+02
3.250000E+02
3.250000E+02
3.250000E+02
3.250000E+02
3.250000E+02
3.250000E+02
3.250000E+02
3.250000E+02
3.250000E+02
3.250000E+02
3.250000E+02
3.250000E+02
3.250000E+02
3.250000E+02
3.250000E+02
3.250000E+02
3.250000E+02
3.250000E+02
3.250000E+02
3.250000E+02
3.250000E+02
3.250000E+02
3.250000E+02
3.250000E+02
3.250000E+02
3.250000E+02
3.250000E+02
3.250000E+02
3.250000E+02
3.250000E+02
3.250000E+02
3.250000E+02
3.250000E+02
3.250000E+02
3.250000E+02
3.250000E+02
3.250000E+02
3.250000E+02
3.250000E+02
3.250000E+02
3.250000E+02
3.250000E+02
3.250000E+02
3.250000E+02
3.250000E+02
3.250000E+02
3.250000E+02
3.250000E+02
3.250000E+02
3.250000E+02
3.250000E+02
3.250000E+02
3.250000E+02
3.250000E+02
3.250000E+02
3.250000E+02
3.250000E+02
3.250000E+02
3.250000E+02
3.250000E+02
3.250000E+02
3.250000E+02
3.250000E+02
3.250000E+02
3.250000E+02
3.250000E+02
3.250000E+02
3.250000E+02
3.250000E+02
3.250000E+02
3.250000E+02
3.250000E+02
3.250000E+02
3.250000E+02
3.250000E+02
3.250000E+02
3.250000E+02
3.250000E+02
3.250000E+02
3.250000E+02
3.250000E+02
3.250000E+02
3.250000E+02
3.250000E+02
3.250000E+02
3.250000E+02
3.250000E+02
3.250000E+02
3.250000E+02
3.250000E+02
3.250000E+02
3.250000E+02
3.250000E+02
3.250000E+02
3.250000E+02
3.250000E+02
3.250000E+02
3.250000E+02
3.250000E+02
3.250000E+02
3.250000E+02
3.250000E+02
3.250000E+02
3.250000E+02
3.250000E+02
3.250000E+02
3.250000E+02
3.250000E+02
3.250000E+02
3.250000E+02
3.250000E+02
3.250000E+02
3.250000E+02
3.300000E+02
3.300000E+02
3.300000E+02
3.300000E+02
3.300000E+02
3.300000E+02
3.300000E+02
3.300000E+02
3.300000E+02
3.300000E+02
3.300000E+02
3.300000E+02
3.300000E+02
3.300000E+02
3.300000E+02
3.300000E+02
3.300000E+02
3.300000E+02
3.300000E+02
3.300000E+02
3.300000E+02
3.300000E+02
3.300000E+02
3.300000E+02
3.300000E+02
3.300000E+02
3.300000E+02
3.300000E+02
3.300000E+02
3.300000E+02
3.300000E+02
3.300000E+02
3.300000E+02
3.300000E+02
3.300000E+02
3.300000E+02
3.300000E+02
3.300000E+02
3.300000E+02
3.300000E+02
3.300000E+02
3.300000E+02
3.300000E+02
3.300000E+02
3.300000E+02
3.300000E+02
3.300000E+02
3.300000E+02
3.300000E+02
3.300000E+02
3.300000E+02
3.300000E+02
3.300000E+02
3.300000E+02
3.300000E+02
3.300000E+02
3.300000E+02
3.300000E+02
3.300000E+02
3.300000E+02
3.300000E+02
3.300000E+02
3.300000E+02
3.300000E+02
3.300000E+02
3.300000E+02
3.300000E+02
3.300000E+02
3.300000E+02
3.300000E+02
3.300000E+02
3.300000E+02
3.300000E+02
3.300000E+02
3.300000E+02
3.300000E+02
3.300000E+02
3.300000E+02
3.300000E+02
3.300000E+02
3.300000E+02
3.300000E+02
3.300000E+02
3.300000E+02
3.300000E+02
3.300000E+02
3.300000E+02
3.300000E+02
3.300000E+02
3.300000E+02
3.300000E+02
3.300000E+02
3.300000E+02
3.300000E+02
3.300000E+02
3.300000E+02
3.300000E+02
3.300000E+02
3.300000E+02
3.300000E+02
3.300000E+02
3.300000E+02
3.300000E+02
3.300000E+02
3.300000E+02
3.300000E+02
3.300000E+02
3.300000E+02
3.300000E+02
3.300000E+02
3.300000E+02
3.300000E+02
3.300000E+02
3.300000E+02
3.300000E+02
3.300000E+02
3.300000E+02
3.300000E+02
3.300000E+02
3.300000E+02
3.300000E+02
3.300000E+02
3.300000E+02
3.300000E+02
3.300000E+02
3.300000E+02
3.300000E+02
3.300000E+02
3.300000E+02
3.300000E+02
3.300000E+02
3.300000E+02
3.300000E+02
3.300000E+02
3.300000E+02
3.300000E+02
3.300000E+02
3.300000E+02
3.300000E+02
3.300000E+02
3.300000E+02
3.300000E+02
3.300000E+02
3.300000E+02
3.300000E+02
3.300000E+02
3.300000E+02
3.300000E+02
3.300000E+02
3.300000E+02
3.300000E+02
3.300000E+02
3.300000E+02
3.300000E+02
3.300000E+02
3.300000E+02
3.300000E+02
3.300000E+02
3.300000E+02
3.300000E+02
3.300000E+02
3.300000E+02
3.300000E+02
3.300000E+02
3.300000E+02
3.300000E+02
3.300000E+02
3.300000E+02
3.300000E+02
3.300000E+02
3.300000E+02
3.300000E+02
3.300000E+02
3.300000E+02
3.300000E+02
3.300000E+02
3.300000E+02
3.300000E+02
3.300000E+02
3.300000E+02
3.300000E+02
3.300000E+02
3.300000E+02
3.300000E+02
3.300000E+02
3.300000E+02
3.300000E+02
3.300000E+02
3.300000E+02
3.300000E+02
3.300000E+02
3.300000E+02
3.300000E+02
3.300000E+02
3.300000E+02
3.300000E+02
3.300000E+02
3.300000E+02
3.300000E+02
3.300000E+02
3.300000E+02
3.350000E+02
3.350000E+02
3.350000E+02
3.350000E+02
3.350000E+02
3.350000E+02
3.350000E+02
3.350000E+02
3.350000E+02
3.350000E+02
3.350000E+02
3.350000E+02
3.350000E+02
3.350000E+02
3.350000E+02
3.350000E+02
3.350000E+02
3.350000E+02
3.350000E+02
3.350000E+02
3.350000E+02
3.350000E+02
3.350000E+02
3.350000E+02
3.350000E+02
3.350000E+02
3.350000E+02
3.350000E+02
3.350000E+02
3.350000E+02
3.350000E+02
3.350000E+02
3.350000E+02
3.350000E+02
3.350000E+02
3.350000E+02
3.350000E+02
3.350000E+02
3.350000E+02
3.350000E+02
3.350000E+02
3.350000E+02
3.350000E+02
3.350000E+02
3.350000E+02
3.350000E+02
3.350000E+02
3.350000E+02
3.350000E+02
3.350000E+02
3.350000E+02
3.350000E+02
3.350000E+02
3.350000E+02
3.350000E+02
3.350000E+02
3.350000E+02
3.350000E+02
3.350000E+02
3.350000E+02
3.350000E+02
3.350000E+02
3.350000E+02
3.350000E+02
3.350000E+02
3.350000E+02
3.350000E+02
3.350000E+02
3.350000E+02
3.350000E+02
3.350000E+02
3.350000E+02
3.350000E+02
3.350000E+02
3.350000E+02
3.350000E+02
3.350000E+02
3.350000E+02
3.350000E+02
3.350000E+02
3.350000E+02
3.350000E+02
3.350000E+02
3.350000E+02
3.350000E+02
3.350000E+02
3.350000E+02
3.350000E+02
3.350000E+02
3.350000E+02
3.350000E+02
3.350000E+02
3.350000E+02
3.350000E+02
3.350000E+02
3.350000E+02
3.350000E+02
3.350000E+02
3.350000E+02
3.350000E+02
3.350000E+02
3.350000E+02
3.350000E+02
3.350000E+02
3.350000E+02
3.350000E+02
3.350000E+02
3.350000E+02
3.350000E+02
3.350000E+02
3.350000E+02
3.350000E+02
3.350000E+02
3.350000E+02
3.350000E+02
3.350000E+02
3.350000E+02
3.350000E+02
3.350000E+02
3.350000E+02
3.350000E+02
3.350000E+02
3.350000E+02
3.350000E+02
3.350000E+02
3.350000E+02
3.350000E+02
3.350000E+02
3.350000E+02
3.350000E+02
3.350000E+02
3.350000E+02
3.350000E+02
3.350000E+02
3.350000E+02
3.350000E+02
3.350000E+02
3.350000E+02
3.350000E+02
3.350000E+02
3.350000E+02
3.350000E+02
3.350000E+02
3.350000E+02
3.350000E+02
3.350000E+02
3.350000E+02
3.350000E+02
3.350000E+02
3.350000E+02
3.350000E+02
3.350000E+02
3.350000E+02
3.350000E+02
3.350000E+02
3.350000E+02
3.350000E+02
3.350000E+02
3.350000E+02
3.350000E+02
3.350000E+02
3.350000E+02
3.350000E+02
3.350000E+02
3.350000E+02
3.350000E+02
3.350000E+02
3.350000E+02
3.350000E+02
3.350000E+02
3.350000E+02
3.350000E+02
3.350000E+02
3.350000E+02
3.350000E+02
3.350000E+02
3.350000E+02
3.350000E+02
3.350000E+02
3.350000E+02
3.350000E+02
3.350000E+02
3.350000E+02
3.350000E+02
3.350000E+02
3.350000E+02
3.350000E+02
3.350000E+02
3.350000E+02
3.350000E+02
3.350000E+02
3.350000E+02
3.350000E+02
3.350000E+02
3.350000E+02
3.350000E+02
3.350000E+02
3.350000E+02
3.350000E+02
3.350000E+02
3.350000E+02
3.400000E+02
3.400000E+02
3.400000E+02
3.400000E+02
3.400000E+02
3.400000E+02
3.400000E+02
3.400000E+02
3.400000E+02
3.400000E+02
3.400000E+02
3.400000E+02
3.400000E+02
3.400000E+02
3.400000E+02
3.400000E+02
3.400000E+02
3.400000E+02
3.400000E+02
3.400000E+02
3.400000E+02
3.400000E+02
3.400000E+02
3.400000E+02
3.400000E+02
3.400000E+02
3.400000E+02
3.400000E+02
3.400000E+02
3.400000E+02
3.400000E+02
3.400000E+02
3.400000E+02
3.400000E+02
3.400000E+02
3.400000E+02
3.400000E+02
3.400000E+02
3.400000E+02
3.400000E+02
3.400000E+02
3.400000E+02
3.400000E+02
3.400000E+02
3.400000E+02
3.400000E+02
3.400000E+02
3.400000E+02
3.400000E+02
3.400000E+02
3.400000E+02
3.400000E+02
3.400000E+02
3.400000E+02
3.400000E+02
3.400000E+02
3.400000E+02
3.400000E+02
3.400000E+02
3.400000E+02
3.400000E+02
3.400000E+02
3.400000E+02
3.400000E+02
3.400000E+02
3.400000E+02
3.400000E+02
3.400000E+02
3.400000E+02
3.400000E+02
3.400000E+02
3.400000E+02
3.400000E+02
3.400000E+02
3.400000E+02
3.400000E+02
3.400000E+02
3.400000E+02
3.400000E+02
3.400000E+02
3.400000E+02
3.400000E+02
3.400000E+02
3.400000E+02
3.400000E+02
3.400000E+02
3.400000E+02
3.400000E+02
3.400000E+02
3.400000E+02
3.400000E+02
3.400000E+02
3.400000E+02
3.400000E+02
3.400000E+02
3.400000E+02
3.400000E+02
3.400000E+02
3.400000E+02
3.400000E+02
3.400000E+02
3.400000E+02
3.400000E+02
3.400000E+02
3.400000E+02
3.400000E+02
3.400000E+02
3.400000E+02
3.400000E+02
3.400000E+02
3.400000E+02
3.400000E+02
3.400000E+02
3.400000E+02
3.400000E+02
3.400000E+02
3.400000E+02
3.400000E+02
3.400000E+02
3.400000E+02
3.400000E+02
3.400000E+02
3.400000E+02
3.400000E+02
3.400000E+02
3.400000E+02
3.400000E+02
3.400000E+02
3.400000E+02
3.400000E+02
3.400000E+02
3.400000E+02
3.400000E+02
3.400000E+02
3.400000E+02
3.400000E+02
3.400000E+02
3.400000E+02
3.400000E+02
3.400000E+02
3.400000E+02
3.400000E+02
3.400000E+02
3.400000E+02
3.400000E+02
3.400000E+02
3.400000E+02
3.400000E+02
3.400000E+02
3.400000E+02
3.400000E+02
3.400000E+02
3.400000E+02
3.400000E+02
3.400000E+02
3.400000E+02
3.400000E+02
3.400000E+02
3.400000E+02
3.400000E+02
3.400000E+02
3.400000E+02
3.400000E+02
3.400000E+02
3.400000E+02
3.400000E+02
3.400000E+02
3.400000E+02
3.400000E+02
3.400000E+02
3.400000E+02
3.400000E+02
3.400000E+02
3.400000E+02
3.400000E+02
3.400000E+02
3.400000E+02
3.400000E+02
3.400000E+02
3.400000E+02
3.400000E+02
3.400000E+02
3.400000E+02
3.400000E+02
3.400000E+02
3.400000E+02
3.400000E+02
3.400000E+02
3.400000E+02
3.400000E+02
3.400000E+02
3.400000E+02
3.400000E+02
3.400000E+02
3.400000E+02
3.400000E+02
3.400000E+02
3.400000E+02
3.400000E+02
3.400000E+02
3.400000E+02
3.450000E+02
3.450000E+02
3.450000E+02
3.450000E+02
3.450000E+02
3.450000E+02
3.450000E+02
3.450000E+02
3.450000E+02
3.450000E+02
3.450000E+02
3.450000E+02
3.450000E+02
3.450000E+02
3.450000E+02
3.450000E+02
3.450000E+02
3.450000E+02
3.450000E+02
3.450000E+02
3.450000E+02
3.450000E+02
3.450000E+02
3.450000E+02
3.450000E+02
3.450000E+02
3.450000E+02
3.450000E+02
3.450000E+02
3.450000E+02
3.450000E+02
3.450000E+02
3.450000E+02
3.450000E+02
3.450000E+02
3.450000E+02
3.450000E+02
3.450000E+02
3.450000E+02
3.450000E+02
3.450000E+02
3.450000E+02
3.450000E+02
3.450000E+02
3.450000E+02
3.450000E+02
3.450000E+02
3.450000E+02
3.450000E+02
3.450000E+02
3.450000E+02
3.450000E+02
3.450000E+02
3.450000E+02
3.450000E+02
3.450000E+02
3.450000E+02
3.450000E+02
3.450000E+02
3.450000E+02
3.450000E+02
3.450000E+02
3.450000E+02
3.450000E+02
3.450000E+02
3.450000E+02
3.450000E+02
3.450000E+02
3.450000E+02
3.450000E+02
3.450000E+02
3.450000E+02
3.450000E+02
3.450000E+02
3.450000E+02
3.450000E+02
3.450000E+02
3.450000E+02
3.450000E+02
3.450000E+02
3.450000E+02
3.450000E+02
3.450000E+02
3.450000E+02
3.450000E+02
3.450000E+02
3.450000E+02
3.450000E+02
3.450000E+02
3.450000E+02
3.450000E+02
3.450000E+02
3.450000E+02
3.450000E+02
3.450000E+02
3.450000E+02
3.450000E+02
3.450000E+02
3.450000E+02
3.450000E+02
3.450000E+02
3.450000E+02
3.450000E+02
3.450000E+02
3.450000E+02
3.450000E+02
3.450000E+02
3.450000E+02
3.450000E+02
3.450000E+02
3.450000E+02
3.450000E+02
3.450000E+02
3.450000E+02
3.450000E+02
3.450000E+02
3.450000E+02
3.450000E+02
3.450000E+02
3.450000E+02
3.450000E+02
3.450000E+02
3.450000E+02
3.450000E+02
3.450000E+02
3.450000E+02
3.450000E+02
3.450000E+02
3.450000E+02
3.450000E+02
3.450000E+02
3.450000E+02
3.450000E+02
3.450000E+02
3.450000E+02
3.450000E+02
3.450000E+02
3.450000E+02
3.450000E+02
3.450000E+02
3.450000E+02
3.450000E+02
3.450000E+02
3.450000E+02
3.450000E+02
3.450000E+02
3.450000E+02
3.450000E+02
3.450000E+02
3.450000E+02
3.450000E+02
3.450000E+02
3.450000E+02
3.450000E+02
3.450000E+02
3.450000E+02
3.450000E+02
3.450000E+02
3.450000E+02
3.450000E+02
3.450000E+02
3.450000E+02
3.450000E+02
3.450000E+02
3.450000E+02
3.450000E+02
3.450000E+02
3.450000E+02
3.450000E+02
3.450000E+02
3.450000E+02
3.450000E+02
3.450000E+02
3.450000E+02
3.450000E+02
3.450000E+02
3.450000E+02
3.450000E+02
3.450000E+02
3.450000E+02
3.450000E+02
3.450000E+02
3.450000E+02
3.450000E+02
3.450000E+02
3.450000E+02
3.450000E+02
3.450000E+02
3.450000E+02
3.450000E+02
3.450000E+02
3.450000E+02
3.450000E+02
3.450000E+02
3.450000E+02
3.450000E+02
3.450000E+02
3.450000E+02
3.450000E+02
3.450000E+02
3.450000E+02
3.500000E+02
3.500000E+02
3.500000E+02
3.500000E+02
3.500000E+02
3.500000E+02
3.500000E+02
3.500000E+02
3.500000E+02
3.500000E+02
3.500000E+02
3.500000E+02
3.500000E+02
3.500000E+02
3.500000E+02
3.500000E+02
3.500000E+02
3.500000E+02
3.500000E+02
3.500000E+02
3.500000E+02
3.500000E+02
3.500000E+02
3.500000E+02
3.500000E+02
3.500000E+02
3.500000E+02
3.500000E+02
3.500000E+02
3.500000E+02
3.500000E+02
3.500000E+02
3.500000E+02
3.500000E+02
3.500000E+02
3.500000E+02
3.500000E+02
3.500000E+02
3.500000E+02
3.500000E+02
3.500000E+02
3.500000E+02
3.500000E+02
3.500000E+02
3.500000E+02
3.500000E+02
3.500000E+02
3.500000E+02
3.500000E+02
3.500000E+02
3.500000E+02
3.500000E+02
3.500000E+02
3.500000E+02
3.500000E+02
3.500000E+02
3.500000E+02
3.500000E+02
3.500000E+02
3.500000E+02
3.500000E+02
3.500000E+02
3.500000E+02
3.500000E+02
3.500000E+02
3.500000E+02
3.500000E+02
3.500000E+02
3.500000E+02
3.500000E+02
3.500000E+02
3.500000E+02
3.500000E+02
3.500000E+02
3.500000E+02
3.500000E+02
3.500000E+02
3.500000E+02
3.500000E+02
3.500000E+02
3.500000E+02
3.500000E+02
3.500000E+02
3.500000E+02
3.500000E+02
3.500000E+02
3.500000E+02
3.500000E+02
3.500000E+02
3.500000E+02
3.500000E+02
3.500000E+02
3.500000E+02
3.500000E+02
3.500000E+02
3.500000E+02
3.500000E+02
3.500000E+02
3.500000E+02
3.500000E+02
3.500000E+02
3.500000E+02
3.500000E+02
3.500000E+02
3.500000E+02
3.500000E+02
3.500000E+02
3.500000E+02
3.500000E+02
3.500000E+02
3.500000E+02
3.500000E+02
3.500000E+02
3.500000E+02
3.500000E+02
3.500000E+02
3.500000E+02
3.500000E+02
3.500000E+02
3.500000E+02
3.500000E+02
3.500000E+02
3.500000E+02
3.500000E+02
3.500000E+02
3.500000E+02
3.500000E+02
3.500000E+02
3.500000E+02
3.500000E+02
3.500000E+02
3.500000E+02
3.500000E+02
3.500000E+02
3.500000E+02
3.500000E+02
3.500000E+02
3.500000E+02
3.500000E+02
3.500000E+02
3.500000E+02
3.500000E+02
3.500000E+02
3.500000E+02
3.500000E+02
3.500000E+02
3.500000E+02
3.500000E+02
3.500000E+02
3.500000E+02
3.500000E+02
3.500000E+02
3.500000E+02
3.500000E+02
3.500000E+02
3.500000E+02
3.500000E+02
3.500000E+02
3.500000E+02
3.500000E+02
3.500000E+02
3.500000E+02
3.500000E+02
3.500000E+02
3.500000E+02
3.500000E+02
3.500000E+02
3.500000E+02
3.500000E+02
3.500000E+02
3.500000E+02
3.500000E+02
3.500000E+02
3.500000E+02
3.500000E+02
3.500000E+02
3.500000E+02
3.500000E+02
3.500000E+02
3.500000E+02
3.500000E+02
3.500000E+02
3.500000E+02
3.500000E+02
3.500000E+02
3.500000E+02
3.500000E+02
3.500000E+02
3.500000E+02
3.500000E+02
3.500000E+02
3.500000E+02
3.500000E+02
3.500000E+02
3.500000E+02
3.500000E+02
3.500000E+02
3.500000E+02
3.500000E+02
3.500000E+02
3.500000E+02
3.550000E+02
3.550000E+02
3.550000E+02
3.550000E+02
3.550000E+02
3.550000E+02
3.550000E+02
3.550000E+02
3.550000E+02
3.550000E+02
3.550000E+02
3.550000E+02
3.550000E+02
3.550000E+02
3.550000E+02
3.550000E+02
3.550000E+02
3.550000E+02
3.550000E+02
3.550000E+02
3.550000E+02
3.550000E+02
3.550000E+02
3.550000E+02
3.550000E+02
3.550000E+02
3.550000E+02
3.550000E+02
3.550000E+02
3.550000E+02
3.550000E+02
3.550000E+02
3.550000E+02
3.550000E+02
3.550000E+02
3.550000E+02
3.550000E+02
3.550000E+02
3.550000E+02
3.550000E+02
3.550000E+02
3.550000E+02
3.550000E+02
3.550000E+02
3.550000E+02
3.550000E+02
3.550000E+02
3.550000E+02
3.550000E+02
3.550000E+02
3.550000E+02
3.550000E+02
3.550000E+02
3.550000E+02
3.550000E+02
3.550000E+02
3.550000E+02
3.550000E+02
3.550000E+02
3.550000E+02
3.550000E+02
3.550000E+02
3.550000E+02
3.550000E+02
3.550000E+02
3.550000E+02
3.550000E+02
3.550000E+02
3.550000E+02
3.550000E+02
3.550000E+02
3.550000E+02
3.550000E+02
3.550000E+02
3.550000E+02
3.550000E+02
3.550000E+02
3.550000E+02
3.550000E+02
3.550000E+02
3.550000E+02
3.550000E+02
3.550000E+02
3.550000E+02
3.550000E+02
3.550000E+02
3.550000E+02
3.550000E+02
3.550000E+02
3.550000E+02
3.550000E+02
3.550000E+02
3.550000E+02
3.550000E+02
3.550000E+02
3.550000E+02
3.550000E+02
3.550000E+02
3.550000E+02
3.550000E+02
3.550000E+02
3.550000E+02
3.550000E+02
3.550000E+02
3.550000E+02
3.550000E+02
3.550000E+02
3.550000E+02
3.550000E+02
3.550000E+02
3.550000E+02
3.550000E+02
3.550000E+02
3.550000E+02
3.550000E+02
3.550000E+02
3.550000E+02
3.550000E+02
3.550000E+02
3.550000E+02
3.550000E+02
3.550000E+02
3.550000E+02
3.550000E+02
3.550000E+02
3.550000E+02
3.550000E+02
3.550000E+02
3.550000E+02
3.550000E+02
3.550000E+02
3.550000E+02
3.550000E+02
3.550000E+02
3.550000E+02
3.550000E+02
3.550000E+02
3.550000E+02
3.550000E+02
3.550000E+02
3.550000E+02
3.550000E+02
3.550000E+02
3.550000E+02
3.550000E+02
3.550000E+02
3.550000E+02
3.550000E+02
3.550000E+02
3.550000E+02
3.550000E+02
3.550000E+02
3.550000E+02
3.550000E+02
3.550000E+02
3.550000E+02
3.550000E+02
3.550000E+02
3.550000E+02
3.550000E+02
3.550000E+02
3.550000E+02
3.550000E+02
3.550000E+02
3.550000E+02
3.550000E+02
3.550000E+02
3.550000E+02
3.550000E+02
3.550000E+02
3.550000E+02
3.550000E+02
3.550000E+02
3.550000E+02
3.550000E+02
3.550000E+02
3.550000E+02
3.550000E+02
3.550000E+02
3.550000E+02
3.550000E+02
3.550000E+02
3.550000E+02
3.550000E+02
3.550000E+02
3.550000E+02
3.550000E+02
3.550000E+02
3.550000E+02
3.550000E+02
3.550000E+02
3.550000E+02
3.550000E+02
3.550000E+02
3.550000E+02
3.550000E+02
3.550000E+02
3.550000E+02
3.550000E+02
3.550000E+02
3.550000E+02
Z
0.000000E+00
1.000000E+00
2.000000E+00
3.000000E+00
4.000000E+00
5.000000E+00
6.000000E+00
7.000000E+00
8.000000E+00
9.000000E+00
1.000000E+01
1.100000E+01
1.200000E+01
1.300000E+01
1.400000E+01
1.500000E+01
1.600000E+01
1.700000E+01
1.800000E+01
1.900000E+01
2.000000E+01
2.100000E+01
2.200000E+01
2.300000E+01
2.400000E+01
2.500000E+01
2.600000E+01
2.700000E+01
2.800000E+01
2.900000E+01
3.000000E+01
3.100000E+01
3.200000E+01
3.300000E+01
3.400000E+01
3.500000E+01
3.600000E+01
3.700000E+01
3.800000E+01
3.900000E+01
4.000000E+01
4.100000E+01
4.200000E+01
4.300000E+01
4.400000E+01
4.500000E+01
4.600000E+01
4.700000E+01
4.800000E+01
4.900000E+01
5.000000E+01
5.100000E+01
5.200000E+01
5.300000E+01
5.400000E+01
5.500000E+01
5.600000E+01
5.700000E+01
5.800000E+01
5.900000E+01
6.000000E+01
6.100000E+01
6.200000E+01
6.300000E+01
6.400000E+01
6.500000E+01
6.600000E+01
6.700000E+01
6.800000E+01
6.900000E+01
7.000000E+01
7.100000E+01
7.200000E+01
7.300000E+01
7.400000E+01
7.500000E+01
7.600000E+01
7.700000E+01
7.800000E+01
7.900000E+01
8.000000E+01
8.100000E+01
8.200000E+01
8.300000E+01
8.400000E+01
8.500000E+01
8.600000E+01
8.700000E+01
8.800000E+01
8.900000E+01
9.000000E+01
9.100000E+01
9.200000E+01
9.300000E+01
9.400000E+01
9.500000E+01
9.600000E+01
9.700000E+01
9.800000E+01
9.900000E+01
1.000000E+02
1.010000E+02
1.020000E+02
1.030000E+02
1.040000E+02
1.050000E+02
1.060000E+02
1.070000E+02
1.080000E+02
1.090000E+02
1.100000E+02
1.110000E+02
1.120000E+02
1.130000E+02
1.140000E+02
1.150000E+02
1.160000E+02
1.170000E+02
1.180000E+02
1.190000E+02
1.200000E+02
1.210000E+02
1.220000E+02
1.230000E+02
1.240000E+02
1.250000E+02
1.260000E+02
1.270000E+02
1.280000E+02
1.290000E+02
1.300000E+02
1.310000E+02
1.320000E+02
1.330000E+02
1.340000E+02
1.350000E+02
1.360000E+02
1.370000E+02
1.380000E+02
1.390000E+02
1.400000E+02
1.410000E+02
1.420000E+02
1.430000E+02
1.440000E+02
1.450000E+02
1.460000E+02
1.470000E+02
1.480000E+02
1.490000E+02
1.500000E+02
1.510000E+02
1.520000E+02
1.530000E+02
1.540000E+02
1.550000E+02
1.560000E+02
1.570000E+02
1.580000E+02
1.590000E+02
1.600000E+02
1.610000E+02
1.620000E+02
1.630000E+02
1.640000E+02
1.650000E+02
1.660000E+02
1.670000E+02
1.680000E+02
1.690000E+02
1.700000E+02
1.710000E+02
1.720000E+02
1.730000E+02
1.740000E+02
1.750000E+02
1.760000E+02
1.770000E+02
1.780000E+02
1.790000E+02
1.800000E+02
1.810000E+02
1.820000E+02
1.830000E+02
1.840000E+02
1.850000E+02
1.860000E+02
1.870000E+02
1.880000E+02
1.890000E+02
1.900000E+02
1.910000E+02
1.920000E+02
1.930000E+02
1.940000E+02
1.950000E+02
1.960000E+02
1.970000E+02
1.980000E+02
1.990000E+02
2.000000E+02
0.000000E+00
1.000000E+00
2.000000E+00
3.000000E+00
4.000000E+00
5.000000E+00
6.000000E+00
7.000000E+00
8.000000E+00
9.000000E+00
1.000000E+01
1.100000E+01
1.200000E+01
1.300000E+01
1.400000E+01
1.500000E+01
1.600000E+01
1.700000E+01
1.800000E+01
1.900000E+01
2.000000E+01
2.100000E+01
2.200000E+01
2.300000E+01
2.400000E+01
2.500000E+01
2.600000E+01
2.700000E+01
2.800000E+01
2.900000E+01
3.000000E+01
3.100000E+01
3.200000E+01
3.300000E+01
3.400000E+01
3.500000E+01
3.600000E+01
3.700000E+01
3.800000E+01
3.900000E+01
4.000000E+01
4.100000E+01
4.200000E+01
4.300000E+01
4.400000E+01
4.500000E+01
4.600000E+01
4.700000E+01
4.800000E+01
4.900000E+01
5.000000E+01
5.100000E+01
5.200000E+01
5.300000E+01
5.400000E+01
5.500000E+01
5.600000E+01
5.700000E+01
5.800000E+01
5.900000E+01
6.000000E+01
6.100000E+01
6.200000E+01
6.300000E+01
6.400000E+01
6.500000E+01
6.600000E+01
6.700000E+01
6.800000E+01
6.900000E+01
7.000000E+01
7.100000E+01
7.200000E+01
7.300000E+01
7.400000E+01
7.500000E+01
7.600000E+01
7.700000E+01
7.800000E+01
7.900000E+01
8.000000E+01
8.100000E+01
8.200000E+01
8.300000E+01
8.400000E+01
8.500000E+01
8.600000E+01
8.700000E+01
8.800000E+01
8.900000E+01
9.000000E+01
9.100000E+01
9.200000E+01
9.300000E+01
9.400000E+01
9.500000E+01
9.600000E+01
9.700000E+01
9.800000E+01
9.900000E+01
1.000000E+02
1.010000E+02
1.020000E+02
1.030000E+02
1.040000E+02
1.050000E+02
1.060000E+02
1.070000E+02
1.080000E+02
1.090000E+02
1.100000E+02
1.110000E+02
1.120000E+02
1.130000E+02
1.140000E+02
1.150000E+02
1.160000E+02
1.170000E+02
1.180000E+02
1.190000E+02
1.200000E+02
1.210000E+02
1.220000E+02
1.230000E+02
1.240000E+02
1.250000E+02
1.260000E+02
1.270000E+02
1.280000E+02
1.290000E+02
1.300000E+02
1.310000E+02
1.320000E+02
1.330000E+02
1.340000E+02
1.350000E+02
1.360000E+02
1.370000E+02
1.380000E+02
1.390000E+02
1.400000E+02
1.410000E+02
1.420000E+02
1.430000E+02
1.440000E+02
1.450000E+02
1.460000E+02
1.470000E+02
1.480000E+02
1.490000E+02
1.500000E+02
1.510000E+02
1.520000E+02
1.530000E+02
1.540000E+02
1.550000E+02
1.560000E+02
1.570000E+02
1.580000E+02
1.590000E+02
1.600000E+02
1.610000E+02
1.620000E+02
1.630000E+02
1.640000E+02
1.650000E+02
1.660000E+02
1.670000E+02
1.680000E+02
1.690000E+02
1.700000E+02
1.710000E+02
1.720000E+02
1.730000E+02
1.740000E+02
1.750000E+02
1.760000E+02
1.770000E+02
1.780000E+02
1.790000E+02
1.800000E+02
1.810000E+02
1.820000E+02
1.830000E+02
1.840000E+02
1.850000E+02
1.860000E+02
1.870000E+02
1.880000E+02
1.890000E+02
1.900000E+02
1.910000E+02
1.920000E+02
1.930000E+02
1.940000E+02
1.950000E+02
1.960000E+02
1.970000E+02
1.980000E+02
1.990000E+02
2.000000E+02
0.000000E+00
1.000000E+00
2.000000E+00
3.000000E+00
4.000000E+00
5.000000E+00
6.000000E+00
7.000000E+00
8.000000E+00
9.000000E+00
1.000000E+01
1.100000E+01
1.200000E+01
1.300000E+01
1.400000E+01
1.500000E+01
1.600000E+01
1.700000E+01
1.800000E+01
1.900000E+01
2.000000E+01
2.100000E+01
2.200000E+01
2.300000E+01
2.400000E+01
2.500000E+01
2.600000E+01
2.700000E+01
2.800000E+01
2.900000E+01
3.000000E+01
3.100000E+01
3.200000E+01
3.300000E+01
3.400000E+01
3.500000E+01
3.600000E+01
3.700000E+01
3.800000E+01
3.900000E+01
4.000000E+01
4.100000E+01
4.200000E+01
4.300000E+01
4.400000E+01
4.500000E+01
4.600000E+01
4.700000E+01
4.800000E+01
4.900000E+01
5.000000E+01
5.100000E+01
5.200000E+01
5.300000E+01
5.400000E+01
5.500000E+01
5.600000E+01
5.700000E+01
5.800000E+01
5.900000E+01
6.000000E+01
6.100000E+01
6.200000E+01
6.300000E+01
6.400000E+01
6.500000E+01
6.600000E+01
6.700000E+01
6.800000E+01
6.900000E+01
7.000000E+01
7.100000E+01
7.200000E+01
7.300000E+01
7.400000E+01
7.500000E+01
7.600000E+01
7.700000E+01
7.800000E+01
7.900000E+01
8.000000E+01
8.100000E+01
8.200000E+01
8.300000E+01
8.400000E+01
8.500000E+01
8.600000E+01
8.700000E+01
8.800000E+01
8.900000E+01
9.000000E+01
9.100000E+01
9.200000E+01
9.300000E+01
9.400000E+01
9.500000E+01
9.600000E+01
9.700000E+01
9.800000E+01
9.900000E+01
1.000000E+02
1.010000E+02
1.020000E+02
1.030000E+02
1.040000E+02
1.050000E+02
1.060000E+02
1.070000E+02
1.080000E+02
1.090000E+02
1.100000E+02
1.110000E+02
1.120000E+02
1.130000E+02
1.140000E+02
1.150000E+02
1.160000E+02
1.170000E+02
1.180000E+02
1.190000E+02
1.200000E+02
1.210000E+02
1.220000E+02
1.230000E+02
1.240000E+02
1.250000E+02
1.260000E+02
1.270000E+02
1.280000E+02
1.290000E+02
1.300000E+02
1.310000E+02
1.320000E+02
1.330000E+02
1.340000E+02
1.350000E+02
1.360000E+02
1.370000E+02
1.380000E+02
1.390000E+02
1.400000E+02
1.410000E+02
1.420000E+02
1.430000E+02
1.440000E+02
1.450000E+02
1.460000E+02
1.470000E+02
1.480000E+02
1.490000E+02
1.500000E+02
1.510000E+02
1.520000E+02
1.530000E+02
1.540000E+02
1.550000E+02
1.560000E+02
1.570000E+02
1.580000E+02
1.590000E+02
1.600000E+02
1.610000E+02
1.620000E+02
1.630000E+02
1.640000E+02
1.650000E+02
1.660000E+02
1.670000E+02
1.680000E+02
1.690000E+02
1.700000E+02
1.710000E+02
1.720000E+02
1.730000E+02
1.740000E+02
1.750000E+02
1.760000E+02
1.770000E+02
1.780000E+02
1.790000E+02
1.800000E+02
1.810000E+02
1.820000E+02
1.830000E+02
1.840000E+02
1.850000E+02
1.860000E+02
1.870000E+02
1.880000E+02
1.890000E+02
1.900000E+02
1.910000E+02
1.920000E+02
1.930000E+02
1.940000E+02
1.950000E+02
1.960000E+02
1.970000E+02
1.980000E+02
1.990000E+02
2.000000E+02
0.000000E+00
1.000000E+00
2.000000E+00
3.000000E+00
4.000000E+00
5.000000E+00
6.000000E+00
7.000000E+00
8.000000E+00
9.000000E+00
1.000000E+01
1.100000E+01
1.200000E+01
1.300000E+01
1.400000E+01
1.500000E+01
1.600000E+01
1.700000E+01
1.800000E+01
1.900000E+01
2.000000E+01
2.100000E+01
2.200000E+01
2.300000E+01
2.400000E+01
2.500000E+01
2.600000E+01
2.700000E+01
2.800000E+01
2.900000E+01
3.000000E+01
3.100000E+01
3.200000E+01
3.300000E+01
3.400000E+01
3.500000E+01
3.600000E+01
3.700000E+01
3.800000E+01
3.900000E+01
4.000000E+01
4.100000E+01
4.200000E+01
4.300000E+01
4.400000E+01
4.500000E+01
4.600000E+01
4.700000E+01
4.800000E+01
4.900000E+01
5.000000E+01
5.100000E+01
5.200000E+01
5.300000E+01
5.400000E+01
5.500000E+01
5.600000E+01
5.700000E+01
5.800000E+01
5.900000E+01
6.000000E+01
6.100000E+01
6.200000E+01
6.300000E+01
6.400000E+01
6.500000E+01
6.600000E+01
6.700000E+01
6.800000E+01
6.900000E+01
7.000000E+01
7.100000E+01
7.200000E+01
7.300000E+01
7.400000E+01
7.500000E+01
7.600000E+01
7.700000E+01
7.800000E+01
7.900000E+01
8.000000E+01
8.100000E+01
8.200000E+01
8.300000E+01
8.400000E+01
8.500000E+01
8.600000E+01
8.700000E+01
8.800000E+01
8.900000E+01
9.000000E+01
9.100000E+01
9.200000E+01
9.300000E+01
9.400000E+01
9.500000E+01
9.600000E+01
9.700000E+01
9.800000E+01
9.900000E+01
1.000000E+02
1.010000E+02
1.020000E+02
1.030000E+02
1.040000E+02
1.050000E+02
1.060000E+02
1.070000E+02
1.080000E+02
1.090000E+02
1.100000E+02
1.110000E+02
1.120000E+02
1.130000E+02
1.140000E+02
1.150000E+02
1.160000E+02
1.170000E+02
1.180000E+02
1.190000E+02
1.200000E+02
1.210000E+02
1.220000E+02
1.230000E+02
1.240000E+02
1.250000E+02
1.260000E+02
1.270000E+02
1.280000E+02
1.290000E+02
1.300000E+02
1.310000E+02
1.320000E+02
1.330000E+02
1.340000E+02
1.350000E+02
1.360000E+02
1.370000E+02
1.380000E+02
1.390000E+02
1.400000E+02
1.410000E+02
1.420000E+02
1.430000E+02
1.440000E+02
1.450000E+02
1.460000E+02
1.470000E+02
1.480000E+02
1.490000E+02
1.500000E+02
1.510000E+02
1.520000E+02
1.530000E+02
1.540000E+02
1.550000E+02
1.560000E+02
1.570000E+02
1.580000E+02
1.590000E+02
1.600000E+02
1.610000E+02
1.620000E+02
1.630000E+02
1.640000E+02
1.650000E+02
1.660000E+02
1.670000E+02
1.680000E+02
1.690000E+02
1.700000E+02
1.710000E+02
1.720000E+02
1.730000E+02
1.740000E+02
1.750000E+02
1.760000E+02
1.770000E+02
1.780000E+02
1.790000E+02
1.800000E+02
1.810000E+02
1.820000E+02
1.830000E+02
1.840000E+02
1.850000E+02
1.860000E+02
1.870000E+02
1.880000E+02
1.890000E+02
1.900000E+02
1.910000E+02
1.920000E+02
1.930000E+02
1.940000E+02
1.950000E+02
1.960000E+02
1.970000E+02
1.980000E+02
1.990000E+02
2.000000E+02
0.000000E+00
1.000000E+00
2.000000E+00
3.000000E+00
4.000000E+00
5.000000E+00
6.000000E+00
7.000000E+00
8.000000E+00
9.000000E+00
1.000000E+01
1.100000E+01
1.200000E+01
1.300000E+01
1.400000E+01
1.500000E+01
1.600000E+01
1.700000E+01
1.800000E+01
1.900000E+01
2.000000E+01
2.100000E+01
2.200000E+01
2.300000E+01
2.400000E+01
2.500000E+01
2.600000E+01
2.700000E+01
2.800000E+01
2.900000E+01
3.000000E+01
3.100000E+01
3.200000E+01
3.300000E+01
3.400000E+01
3.500000E+01
3.600000E+01
3.700000E+01
3.800000E+01
3.900000E+01
4.000000E+01
4.100000E+01
4.200000E+01
4.300000E+01
4.400000E+01
4.500000E+01
4.600000E+01
4.700000E+01
4.800000E+01
4.900000E+01
5.000000E+01
5.100000E+01
5.200000E+01
5.300000E+01
5.400000E+01
5.500000E+01
5.600000E+01
5.700000E+01
5.800000E+01
5.900000E+01
6.000000E+01
6.100000E+01
6.200000E+01
6.300000E+01
6.400000E+01
6.500000E+01
6.600000E+01
6.700000E+01
6.800000E+01
6.900000E+01
7.000000E+01
7.100000E+01
7.200000E+01
7.300000E+01
7.400000E+01
7.500000E+01
7.600000E+01
7.700000E+01
7.800000E+01
7.900000E+01
8.000000E+01
8.100000E+01
8.200000E+01
8.300000E+01
8.400000E+01
8.500000E+01
8.600000E+01
8.700000E+01
8.800000E+01
8.900000E+01
9.000000E+01
9.100000E+01
9.200000E+01
9.300000E+01
9.400000E+01
9.500000E+01
9.600000E+01
9.700000E+01
9.800000E+01
9.900000E+01
1.000000E+02
1.010000E+02
1.020000E+02
1.030000E+02
1.040000E+02
1.050000E+02
1.060000E+02
1.070000E+02
1.080000E+02
1.090000E+02
1.100000E+02
1.110000E+02
1.120000E+02
1.130000E+02
1.140000E+02
1.150000E+02
1.160000E+02
1.170000E+02
1.180000E+02
1.190000E+02
1.200000E+02
1.210000E+02
1.220000E+02
1.230000E+02
1.240000E+02
1.250000E+02
1.260000E+02
1.270000E+02
1.280000E+02
1.290000E+02
1.300000E+02
1.310000E+02
1.320000E+02
1.330000E+02
1.340000E+02
1.350000E+02
1.360000E+02
1.370000E+02
1.380000E+02
1.390000E+02
1.400000E+02
1.410000E+02
1.420000E+02
1.430000E+02
1.440000E+02
1.450000E+02
1.460000E+02
1.470000E+02
1.480000E+02
1.490000E+02
1.500000E+02
1.510000E+02
1.520000E+02
1.530000E+02
1.540000E+02
1.550000E+02
1.560000E+02
1.570000E+02
1.580000E+02
1.590000E+02
1.600000E+02
1.610000E+02
1.620000E+02
1.630000E+02
1.640000E+02
1.650000E+02
1.660000E+02
1.670000E+02
1.680000E+02
1.690000E+02
1.700000E+02
1.710000E+02
1.720000E+02
1.730000E+02
1.740000E+02
1.750000E+02
1.760000E+02
1.770000E+02
1.780000E+02
1.790000E+02
1.800000E+02
1.810000E+02
1.820000E+02
1.830000E+02
1.840000E+02
1.850000E+02
1.860000E+02
1.870000E+02
1.880000E+02
1.890000E+02
1.900000E+02
1.910000E+02
1.920000E+02
1.930000E+02
1.940000E+02
1.950000E+02
1.960000E+02
1.970000E+02
1.980000E+02
1.990000E+02
2.000000E+02
0.000000E+00
1.000000E+00
2.000000E+00
3.000000E+00
4.000000E+00
5.000000E+00
6.000000E+00
7.000000E+00
8.000000E+00
9.000000E+00
1.000000E+01
1.100000E+01
1.200000E+01
1.300000E+01
1.400000E+01
1.500000E+01
1.600000E+01
1.700000E+01
1.800000E+01
1.900000E+01
2.000000E+01
2.100000E+01
2.200000E+01
2.300000E+01
2.400000E+01
2.500000E+01
2.600000E+01
2.700000E+01
2.800000E+01
2.900000E+01
3.000000E+01
3.100000E+01
3.200000E+01
3.300000E+01
3.400000E+01
3.500000E+01
3.600000E+01
3.700000E+01
3.800000E+01
3.900000E+01
4.000000E+01
4.100000E+01
4.200000E+01
4.300000E+01
4.400000E+01
4.500000E+01
4.600000E+01
4.700000E+01
4.800000E+01
4.900000E+01
5.000000E+01
5.100000E+01
5.200000E+01
5.300000E+01
5.400000E+01
5.500000E+01
5.600000E+01
5.700000E+01
5.800000E+01
5.900000E+01
6.000000E+01
6.100000E+01
6.200000E+01
6.300000E+01
6.400000E+01
6.500000E+01
6.600000E+01
6.700000E+01
6.800000E+01
6.900000E+01
7.000000E+01
7.100000E+01
7.200000E+01
7.300000E+01
7.400000E+01
7.500000E+01
7.600000E+01
7.700000E+01
7.800000E+01
7.900000E+01
8.000000E+01
8.100000E+01
8.200000E+01
8.300000E+01
8.400000E+01
8.500000E+01
8.600000E+01
8.700000E+01
8.800000E+01
8.900000E+01
9.000000E+01
9.100000E+01
9.200000E+01
9.300000E+01
9.400000E+01
9.500000E+01
9.600000E+01
9.700000E+01
9.800000E+01
9.900000E+01
1.000000E+02
1.010000E+02
1.020000E+02
1.030000E+02
1.040000E+02
1.050000E+02
1.060000E+02
1.070000E+02
1.080000E+02
1.090000E+02
1.100000E+02
1.110000E+02
1.120000E+02
1.130000E+02
1.140000E+02
1.150000E+02
1.160000E+02
1.170000E+02
1.180000E+02
1.190000E+02
1.200000E+02
1.210000E+02
1.220000E+02
1.230000E+02
1.240000E+02
1.250000E+02
1.260000E+02
1.270000E+02
1.280000E+02
1.290000E+02
1.300000E+02
1.310000E+02
1.320000E+02
1.330000E+02
1.340000E+02
1.350000E+02
1.360000E+02
1.370000E+02
1.380000E+02
1.390000E+02
1.400000E+02
1.410000E+02
1.420000E+02
1.430000E+02
1.440000E+02
1.450000E+02
1.460000E+02
1.470000E+02
1.480000E+02
1.490000E+02
1.500000E+02
1.510000E+02
1.520000E+02
1.530000E+02
1.540000E+02
1.550000E+02
1.560000E+02
1.570000E+02
1.580000E+02
1.590000E+02
1.600000E+02
1.610000E+02
1.620000E+02
1.630000E+02
1.640000E+02
1.650000E+02
1.660000E+02
1.670000E+02
1.680000E+02
1.690000E+02
1.700000E+02
1.710000E+02
1.720000E+02
1.730000E+02
1.740000E+02
1.750000E+02
1.760000E+02
1.770000E+02
1.780000E+02
1.790000E+02
1.800000E+02
1.810000E+02
1.820000E+02
1.830000E+02
1.840000E+02
1.850000E+02
1.860000E+02
1.870000E+02
1.880000E+02
1.890000E+02
1.900000E+02
1.910000E+02
1.920000E+02
1.930000E+02
1.940000E+02
1.950000E+02
1.960000E+02
1.970000E+02
1.980000E+02
1.990000E+02
2.000000E+02
0.000000E+00
1.000000E+00
2.000000E+00
3.000000E+00
4.000000E+00
5.000000E+00
6.000000E+00
7.000000E+00
8.000000E+00
9.000000E+00
1.000000E+01
1.100000E+01
1.200000E+01
1.300000E+01
1.400000E+01
1.500000E+01
1.600000E+01
1.700000E+01
1.800000E+01
1.900000E+01
2.000000E+01
2.100000E+01
2.200000E+01
2.300000E+01
2.400000E+01
2.500000E+01
2.600000E+01
2.700000E+01
2.800000E+01
2.900000E+01
3.000000E+01
3.100000E+01
3.200000E+01
3.300000E+01
3.400000E+01
3.500000E+01
3.600000E+01
3.700000E+01
3.800000E+01
3.900000E+01
4.000000E+01
4.100000E+01
4.200000E+01
4.300000E+01
4.400000E+01
4.500000E+01
4.600000E+01
4.700000E+01
4.800000E+01
4.900000E+01
5.000000E+01
5.100000E+01
5.200000E+01
5.300000E+01
5.400000E+01
5.500000E+01
5.600000E+01
5.700000E+01
5.800000E+01
5.900000E+01
6.000000E+01
6.100000E+01
6.200000E+01
6.300000E+01
6.400000E+01
6.500000E+01
6.600000E+01
6.700000E+01
6.800000E+01
6.900000E+01
7.000000E+01
7.100000E+01
7.200000E+01
7.300000E+01
7.400000E+01
7.500000E+01
7.600000E+01
7.700000E+01
7.800000E+01
7.900000E+01
8.000000E+01
8.100000E+01
8.200000E+01
8.300000E+01
8.400000E+01
8.500000E+01
8.600000E+01
8.700000E+01
8.800000E+01
8.900000E+01
9.000000E+01
9.100000E+01
9.200000E+01
9.300000E+01
9.400000E+01
9.500000E+01
9.600000E+01
9.700000E+01
9.800000E+01
9.900000E+01
1.000000E+02
1.010000E+02
1.020000E+02
1.030000E+02
1.040000E+02
1.050000E+02
1.060000E+02
1.070000E+02
1.080000E+02
1.090000E+02
1.100000E+02
1.110000E+02
1.120000E+02
1.130000E+02
1.140000E+02
1.150000E+02
1.160000E+02
1.170000E+02
1.180000E+02
1.190000E+02
1.200000E+02
1.210000E+02
1.220000E+02
1.230000E+02
1.240000E+02
1.250000E+02
1.260000E+02
1.270000E+02
1.280000E+02
1.290000E+02
1.300000E+02
1.310000E+02
1.320000E+02
1.330000E+02
1.340000E+02
1.350000E+02
1.360000E+02
1.370000E+02
1.380000E+02
1.390000E+02
1.400000E+02
1.410000E+02
1.420000E+02
1.430000E+02
1.440000E+02
1.450000E+02
1.460000E+02
1.470000E+02
1.480000E+02
1.490000E+02
1.500000E+02
1.510000E+02
1.520000E+02
1.530000E+02
1.540000E+02
1.550000E+02
1.560000E+02
1.570000E+02
1.580000E+02
1.590000E+02
1.600000E+02
1.610000E+02
1.620000E+02
1.630000E+02
1.640000E+02
1.650000E+02
1.660000E+02
1.670000E+02
1.680000E+02
1.690000E+02
1.700000E+02
1.710000E+02
1.720000E+02
1.730000E+02
1.740000E+02
1.750000E+02
1.760000E+02
1.770000E+02
1.780000E+02
1.790000E+02
1.800000E+02
1.810000E+02
1.820000E+02
1.830000E+02
1.840000E+02
1.850000E+02
1.860000E+02
1.870000E+02
1.880000E+02
1.890000E+02
1.900000E+02
1.910000E+02
1.920000E+02
1.930000E+02
1.940000E+02
1.950000E+02
1.960000E+02
1.970000E+02
1.980000E+02
1.990000E+02
2.000000E+02
0.000000E+00
1.000000E+00
2.000000E+00
3.000000E+00
4.000000E+00
5.000000E+00
6.000000E+00
7.000000E+00
8.000000E+00
9.000000E+00
1.000000E+01
1.100000E+01
1.200000E+01
1.300000E+01
1.400000E+01
1.500000E+01
1.600000E+01
1.700000E+01
1.800000E+01
1.900000E+01
2.000000E+01
2.100000E+01
2.200000E+01
2.300000E+01
2.400000E+01
2.500000E+01
2.600000E+01
2.700000E+01
2.800000E+01
2.900000E+01
3.000000E+01
3.100000E+01
3.200000E+01
3.300000E+01
3.400000E+01
3.500000E+01
3.600000E+01
3.700000E+01
3.800000E+01
3.900000E+01
4.000000E+01
4.100000E+01
4.200000E+01
4.300000E+01
4.400000E+01
4.500000E+01
4.600000E+01
4.700000E+01
4.800000E+01
4.900000E+01
5.000000E+01
5.100000E+01
5.200000E+01
5.300000E+01
5.400000E+01
5.500000E+01
5.600000E+01
5.700000E+01
5.800000E+01
5.900000E+01
6.000000E+01
6.100000E+01
6.200000E+01
6.300000E+01
6.400000E+01
6.500000E+01
6.600000E+01
6.700000E+01
6.800000E+01
6.900000E+01
7.000000E+01
7.100000E+01
7.200000E+01
7.300000E+01
7.400000E+01
7.500000E+01
7.600000E+01
7.700000E+01
7.800000E+01
7.900000E+01
8.000000E+01
8.100000E+01
8.200000E+01
8.300000E+01
8.400000E+01
8.500000E+01
8.600000E+01
8.700000E+01
8.800000E+01
8.900000E+01
9.000000E+01
9.100000E+01
9.200000E+01
9.300000E+01
9.400000E+01
9.500000E+01
9.600000E+01
9.700000E+01
9.800000E+01
9.900000E+01
1.000000E+02
1.010000E+02
1.020000E+02
1.030000E+02
1.040000E+02
1.050000E+02
1.060000E+02
1.070000E+02
1.080000E+02
1.090000E+02
1.100000E+02
1.110000E+02
1.120000E+02
1.130000E+02
1.140000E+02
1.150000E+02
1.160000E+02
1.170000E+02
1.180000E+02
1.190000E+02
1.200000E+02
1.210000E+02
1.220000E+02
1.230000E+02
1.240000E+02
1.250000E+02
1.260000E+02
1.270000E+02
1.280000E+02
1.290000E+02
1.300000E+02
1.310000E+02
1.320000E+02
1.330000E+02
1.340000E+02
1.350000E+02
1.360000E+02
1.370000E+02
1.380000E+02
1.390000E+02
1.400000E+02
1.410000E+02
1.420000E+02
1.430000E+02
1.440000E+02
1.450000E+02
1.460000E+02
1.470000E+02
1.480000E+02
1.490000E+02
1.500000E+02
1.510000E+02
1.520000E+02
1.530000E+02
1.540000E+02
1.550000E+02
1.560000E+02
1.570000E+02
1.580000E+02
1.590000E+02
1.600000E+02
1.610000E+02
1.620000E+02
1.630000E+02
1.640000E+02
1.650000E+02
1.660000E+02
1.670000E+02
1.680000E+02
1.690000E+02
1.700000E+02
1.710000E+02
1.720000E+02
1.730000E+02
1.740000E+02
1.750000E+02
1.760000E+02
1.770000E+02
1.780000E+02
1.790000E+02
1.800000E+02
1.810000E+02
1.820000E+02
1.830000E+02
1.840000E+02
1.850000E+02
1.860000E+02
1.870000E+02
1.880000E+02
1.890000E+02
1.900000E+02
1.910000E+02
1.920000E+02
1.930000E+02
1.940000E+02
1.950000E+02
1.960000E+02
1.970000E+02
1.980000E+02
1.990000E+02
2.000000E+02
0.000000E+00
1.000000E+00
2.000000E+00
3.000000E+00
4.000000E+00
5.000000E+00
6.000000E+00
7.000000E+00
8.000000E+00
9.000000E+00
1.000000E+01
1.100000E+01
1.200000E+01
1.300000E+01
1.400000E+01
1.500000E+01
1.600000E+01
1.700000E+01
1.800000E+01
1.900000E+01
2.000000E+01
2.100000E+01
2.200000E+01
2.300000E+01
2.400000E+01
2.500000E+01
2.600000E+01
2.700000E+01
2.800000E+01
2.900000E+01
3.000000E+01
3.100000E+01
3.200000E+01
3.300000E+01
3.400000E+01
3.500000E+01
3.600000E+01
3.700000E+01
3.800000E+01
3.900000E+01
4.000000E+01
4.100000E+01
4.200000E+01
4.300000E+01
4.400000E+01
4.500000E+01
4.600000E+01
4.700000E+01
4.800000E+01
4.900000E+01
5.000000E+01
5.100000E+01
5.200000E+01
5.300000E+01
5.400000E+01
5.500000E+01
5.600000E+01
5.700000E+01
5.800000E+01
5.900000E+01
6.000000E+01
6.100000E+01
6.200000E+01
6.300000E+01
6.400000E+01
6.500000E+01
6.600000E+01
6.700000E+01
6.800000E+01
6.900000E+01
7.000000E+01
7.100000E+01
7.200000E+01
7.300000E+01
7.400000E+01
7.500000E+01
7.600000E+01
7.700000E+01
7.800000E+01
7.900000E+01
8.000000E+01
8.100000E+01
8.200000E+01
8.300000E+01
8.400000E+01
8.500000E+01
8.600000E+01
8.700000E+01
8.800000E+01
8.900000E+01
9.000000E+01
9.100000E+01
9.200000E+01
9.300000E+01
9.400000E+01
9.500000E+01
9.600000E+01
9.700000E+01
9.800000E+01
9.900000E+01
1.000000E+02
1.010000E+02
1.020000E+02
1.030000E+02
1.040000E+02
1.050000E+02
1.060000E+02
1.070000E+02
1.080000E+02
1.090000E+02
1.100000E+02
1.110000E+02
1.120000E+02
1.130000E+02
1.140000E+02
1.150000E+02
1.160000E+02
1.170000E+02
1.180000E+02
1.190000E+02
1.200000E+02
1.210000E+02
1.220000E+02
1.230000E+02
1.240000E+02
1.250000E+02
1.260000E+02
1.270000E+02
1.280000E+02
1.290000E+02
1.300000E+02
1.310000E+02
1.320000E+02
1.330000E+02
1.340000E+02
1.350000E+02
1.360000E+02
1.370000E+02
1.380000E+02
1.390000E+02
1.400000E+02
1.410000E+02
1.420000E+02
1.430000E+02
1.440000E+02
1.450000E+02
1.460000E+02
1.470000E+02
1.480000E+02
1.490000E+02
1.500000E+02
1.510000E+02
1.520000E+02
1.530000E+02
1.540000E+02
1.550000E+02
1.560000E+02
1.570000E+02
1.580000E+02
1.590000E+02
1.600000E+02
1.610000E+02
1.620000E+02
1.630000E+02
1.640000E+02
1.650000E+02
1.660000E+02
[truncated: 165,062 more chars]
