# Supplementary material for: Visualization of porosity and pore size gradients in electrospun scaffolds using laser metrology
Source: PLoS One. 2023 Mar 9;18(3):e0282903. doi: 10.1371/journal.pone.0282903 (PMC9997878; doi:10.1371/journal.pone.0282903)
Supplement: S1 Data — (GZ) [file pone.0282903.s002.gz › data/Thickness&Porosity/167.DensifiedThickness.txt]

THETA
0.000000E+00
0.000000E+00
0.000000E+00
0.000000E+00
0.000000E+00
0.000000E+00
0.000000E+00
0.000000E+00
0.000000E+00
0.000000E+00
0.000000E+00
0.000000E+00
0.000000E+00
0.000000E+00
0.000000E+00
0.000000E+00
0.000000E+00
0.000000E+00
0.000000E+00
0.000000E+00
0.000000E+00
0.000000E+00
0.000000E+00
0.000000E+00
0.000000E+00
0.000000E+00
0.000000E+00
0.000000E+00
0.000000E+00
0.000000E+00
0.000000E+00
0.000000E+00
0.000000E+00
0.000000E+00
0.000000E+00
0.000000E+00
0.000000E+00
0.000000E+00
0.000000E+00
0.000000E+00
0.000000E+00
0.000000E+00
0.000000E+00
0.000000E+00
0.000000E+00
0.000000E+00
0.000000E+00
0.000000E+00
0.000000E+00
0.000000E+00
0.000000E+00
0.000000E+00
0.000000E+00
0.000000E+00
0.000000E+00
0.000000E+00
0.000000E+00
0.000000E+00
0.000000E+00
0.000000E+00
0.000000E+00
0.000000E+00
0.000000E+00
0.000000E+00
0.000000E+00
0.000000E+00
0.000000E+00
0.000000E+00
0.000000E+00
0.000000E+00
0.000000E+00
0.000000E+00
0.000000E+00
0.000000E+00
0.000000E+00
0.000000E+00
0.000000E+00
0.000000E+00
0.000000E+00
0.000000E+00
0.000000E+00
0.000000E+00
0.000000E+00
0.000000E+00
0.000000E+00
0.000000E+00
0.000000E+00
0.000000E+00
0.000000E+00
0.000000E+00
0.000000E+00
0.000000E+00
0.000000E+00
0.000000E+00
0.000000E+00
0.000000E+00
0.000000E+00
0.000000E+00
0.000000E+00
0.000000E+00
0.000000E+00
0.000000E+00
0.000000E+00
0.000000E+00
0.000000E+00
0.000000E+00
0.000000E+00
0.000000E+00
0.000000E+00
0.000000E+00
0.000000E+00
0.000000E+00
0.000000E+00
0.000000E+00
0.000000E+00
0.000000E+00
0.000000E+00
0.000000E+00
0.000000E+00
0.000000E+00
0.000000E+00
0.000000E+00
0.000000E+00
0.000000E+00
0.000000E+00
0.000000E+00
0.000000E+00
0.000000E+00
0.000000E+00
0.000000E+00
0.000000E+00
0.000000E+00
0.000000E+00
0.000000E+00
0.000000E+00
0.000000E+00
0.000000E+00
0.000000E+00
0.000000E+00
0.000000E+00
0.000000E+00
0.000000E+00
0.000000E+00
0.000000E+00
0.000000E+00
0.000000E+00
0.000000E+00
0.000000E+00
0.000000E+00
0.000000E+00
0.000000E+00
0.000000E+00
0.000000E+00
0.000000E+00
0.000000E+00
0.000000E+00
0.000000E+00
0.000000E+00
0.000000E+00
0.000000E+00
0.000000E+00
0.000000E+00
0.000000E+00
0.000000E+00
0.000000E+00
0.000000E+00
0.000000E+00
0.000000E+00
0.000000E+00
0.000000E+00
0.000000E+00
0.000000E+00
0.000000E+00
0.000000E+00
0.000000E+00
0.000000E+00
0.000000E+00
0.000000E+00
0.000000E+00
0.000000E+00
0.000000E+00
0.000000E+00
0.000000E+00
0.000000E+00
0.000000E+00
0.000000E+00
0.000000E+00
0.000000E+00
0.000000E+00
0.000000E+00
0.000000E+00
0.000000E+00
0.000000E+00
0.000000E+00
0.000000E+00
0.000000E+00
0.000000E+00
0.000000E+00
0.000000E+00
0.000000E+00
0.000000E+00
5.000000E+00
5.000000E+00
5.000000E+00
5.000000E+00
5.000000E+00
5.000000E+00
5.000000E+00
5.000000E+00
5.000000E+00
5.000000E+00
5.000000E+00
5.000000E+00
5.000000E+00
5.000000E+00
5.000000E+00
5.000000E+00
5.000000E+00
5.000000E+00
5.000000E+00
5.000000E+00
5.000000E+00
5.000000E+00
5.000000E+00
5.000000E+00
5.000000E+00
5.000000E+00
5.000000E+00
5.000000E+00
5.000000E+00
5.000000E+00
5.000000E+00
5.000000E+00
5.000000E+00
5.000000E+00
5.000000E+00
5.000000E+00
5.000000E+00
5.000000E+00
5.000000E+00
5.000000E+00
5.000000E+00
5.000000E+00
5.000000E+00
5.000000E+00
5.000000E+00
5.000000E+00
5.000000E+00
5.000000E+00
5.000000E+00
5.000000E+00
5.000000E+00
5.000000E+00
5.000000E+00
5.000000E+00
5.000000E+00
5.000000E+00
5.000000E+00
5.000000E+00
5.000000E+00
5.000000E+00
5.000000E+00
5.000000E+00
5.000000E+00
5.000000E+00
5.000000E+00
5.000000E+00
5.000000E+00
5.000000E+00
5.000000E+00
5.000000E+00
5.000000E+00
5.000000E+00
5.000000E+00
5.000000E+00
5.000000E+00
5.000000E+00
5.000000E+00
5.000000E+00
5.000000E+00
5.000000E+00
5.000000E+00
5.000000E+00
5.000000E+00
5.000000E+00
5.000000E+00
5.000000E+00
5.000000E+00
5.000000E+00
5.000000E+00
5.000000E+00
5.000000E+00
5.000000E+00
5.000000E+00
5.000000E+00
5.000000E+00
5.000000E+00
5.000000E+00
5.000000E+00
5.000000E+00
5.000000E+00
5.000000E+00
5.000000E+00
5.000000E+00
5.000000E+00
5.000000E+00
5.000000E+00
5.000000E+00
5.000000E+00
5.000000E+00
5.000000E+00
5.000000E+00
5.000000E+00
5.000000E+00
5.000000E+00
5.000000E+00
5.000000E+00
5.000000E+00
5.000000E+00
5.000000E+00
5.000000E+00
5.000000E+00
5.000000E+00
5.000000E+00
5.000000E+00
5.000000E+00
5.000000E+00
5.000000E+00
5.000000E+00
5.000000E+00
5.000000E+00
5.000000E+00
5.000000E+00
5.000000E+00
5.000000E+00
5.000000E+00
5.000000E+00
5.000000E+00
5.000000E+00
5.000000E+00
5.000000E+00
5.000000E+00
5.000000E+00
5.000000E+00
5.000000E+00
5.000000E+00
5.000000E+00
5.000000E+00
5.000000E+00
5.000000E+00
5.000000E+00
5.000000E+00
5.000000E+00
5.000000E+00
5.000000E+00
5.000000E+00
5.000000E+00
5.000000E+00
5.000000E+00
5.000000E+00
5.000000E+00
5.000000E+00
5.000000E+00
5.000000E+00
5.000000E+00
5.000000E+00
5.000000E+00
5.000000E+00
5.000000E+00
5.000000E+00
5.000000E+00
5.000000E+00
5.000000E+00
5.000000E+00
5.000000E+00
5.000000E+00
5.000000E+00
5.000000E+00
5.000000E+00
5.000000E+00
5.000000E+00
5.000000E+00
5.000000E+00
5.000000E+00
5.000000E+00
5.000000E+00
5.000000E+00
5.000000E+00
5.000000E+00
5.000000E+00
5.000000E+00
5.000000E+00
5.000000E+00
5.000000E+00
5.000000E+00
5.000000E+00
5.000000E+00
5.000000E+00
5.000000E+00
5.000000E+00
5.000000E+00
5.000000E+00
1.000000E+01
1.000000E+01
1.000000E+01
1.000000E+01
1.000000E+01
1.000000E+01
1.000000E+01
1.000000E+01
1.000000E+01
1.000000E+01
1.000000E+01
1.000000E+01
1.000000E+01
1.000000E+01
1.000000E+01
1.000000E+01
1.000000E+01
1.000000E+01
1.000000E+01
1.000000E+01
1.000000E+01
1.000000E+01
1.000000E+01
1.000000E+01
1.000000E+01
1.000000E+01
1.000000E+01
1.000000E+01
1.000000E+01
1.000000E+01
1.000000E+01
1.000000E+01
1.000000E+01
1.000000E+01
1.000000E+01
1.000000E+01
1.000000E+01
1.000000E+01
1.000000E+01
1.000000E+01
1.000000E+01
1.000000E+01
1.000000E+01
1.000000E+01
1.000000E+01
1.000000E+01
1.000000E+01
1.000000E+01
1.000000E+01
1.000000E+01
1.000000E+01
1.000000E+01
1.000000E+01
1.000000E+01
1.000000E+01
1.000000E+01
1.000000E+01
1.000000E+01
1.000000E+01
1.000000E+01
1.000000E+01
1.000000E+01
1.000000E+01
1.000000E+01
1.000000E+01
1.000000E+01
1.000000E+01
1.000000E+01
1.000000E+01
1.000000E+01
1.000000E+01
1.000000E+01
1.000000E+01
1.000000E+01
1.000000E+01
1.000000E+01
1.000000E+01
1.000000E+01
1.000000E+01
1.000000E+01
1.000000E+01
1.000000E+01
1.000000E+01
1.000000E+01
1.000000E+01
1.000000E+01
1.000000E+01
1.000000E+01
1.000000E+01
1.000000E+01
1.000000E+01
1.000000E+01
1.000000E+01
1.000000E+01
1.000000E+01
1.000000E+01
1.000000E+01
1.000000E+01
1.000000E+01
1.000000E+01
1.000000E+01
1.000000E+01
1.000000E+01
1.000000E+01
1.000000E+01
1.000000E+01
1.000000E+01
1.000000E+01
1.000000E+01
1.000000E+01
1.000000E+01
1.000000E+01
1.000000E+01
1.000000E+01
1.000000E+01
1.000000E+01
1.000000E+01
1.000000E+01
1.000000E+01
1.000000E+01
1.000000E+01
1.000000E+01
1.000000E+01
1.000000E+01
1.000000E+01
1.000000E+01
1.000000E+01
1.000000E+01
1.000000E+01
1.000000E+01
1.000000E+01
1.000000E+01
1.000000E+01
1.000000E+01
1.000000E+01
1.000000E+01
1.000000E+01
1.000000E+01
1.000000E+01
1.000000E+01
1.000000E+01
1.000000E+01
1.000000E+01
1.000000E+01
1.000000E+01
1.000000E+01
1.000000E+01
1.000000E+01
1.000000E+01
1.000000E+01
1.000000E+01
1.000000E+01
1.000000E+01
1.000000E+01
1.000000E+01
1.000000E+01
1.000000E+01
1.000000E+01
1.000000E+01
1.000000E+01
1.000000E+01
1.000000E+01
1.000000E+01
1.000000E+01
1.000000E+01
1.000000E+01
1.000000E+01
1.000000E+01
1.000000E+01
1.000000E+01
1.000000E+01
1.000000E+01
1.000000E+01
1.000000E+01
1.000000E+01
1.000000E+01
1.000000E+01
1.000000E+01
1.000000E+01
1.000000E+01
1.000000E+01
1.000000E+01
1.000000E+01
1.000000E+01
1.000000E+01
1.000000E+01
1.000000E+01
1.000000E+01
1.000000E+01
1.000000E+01
1.000000E+01
1.000000E+01
1.000000E+01
1.000000E+01
1.000000E+01
1.000000E+01
1.000000E+01
1.000000E+01
1.000000E+01
1.000000E+01
1.000000E+01
1.500000E+01
1.500000E+01
1.500000E+01
1.500000E+01
1.500000E+01
1.500000E+01
1.500000E+01
1.500000E+01
1.500000E+01
1.500000E+01
1.500000E+01
1.500000E+01
1.500000E+01
1.500000E+01
1.500000E+01
1.500000E+01
1.500000E+01
1.500000E+01
1.500000E+01
1.500000E+01
1.500000E+01
1.500000E+01
1.500000E+01
1.500000E+01
1.500000E+01
1.500000E+01
1.500000E+01
1.500000E+01
1.500000E+01
1.500000E+01
1.500000E+01
1.500000E+01
1.500000E+01
1.500000E+01
1.500000E+01
1.500000E+01
1.500000E+01
1.500000E+01
1.500000E+01
1.500000E+01
1.500000E+01
1.500000E+01
1.500000E+01
1.500000E+01
1.500000E+01
1.500000E+01
1.500000E+01
1.500000E+01
1.500000E+01
1.500000E+01
1.500000E+01
1.500000E+01
1.500000E+01
1.500000E+01
1.500000E+01
1.500000E+01
1.500000E+01
1.500000E+01
1.500000E+01
1.500000E+01
1.500000E+01
1.500000E+01
1.500000E+01
1.500000E+01
1.500000E+01
1.500000E+01
1.500000E+01
1.500000E+01
1.500000E+01
1.500000E+01
1.500000E+01
1.500000E+01
1.500000E+01
1.500000E+01
1.500000E+01
1.500000E+01
1.500000E+01
1.500000E+01
1.500000E+01
1.500000E+01
1.500000E+01
1.500000E+01
1.500000E+01
1.500000E+01
1.500000E+01
1.500000E+01
1.500000E+01
1.500000E+01
1.500000E+01
1.500000E+01
1.500000E+01
1.500000E+01
1.500000E+01
1.500000E+01
1.500000E+01
1.500000E+01
1.500000E+01
1.500000E+01
1.500000E+01
1.500000E+01
1.500000E+01
1.500000E+01
1.500000E+01
1.500000E+01
1.500000E+01
1.500000E+01
1.500000E+01
1.500000E+01
1.500000E+01
1.500000E+01
1.500000E+01
1.500000E+01
1.500000E+01
1.500000E+01
1.500000E+01
1.500000E+01
1.500000E+01
1.500000E+01
1.500000E+01
1.500000E+01
1.500000E+01
1.500000E+01
1.500000E+01
1.500000E+01
1.500000E+01
1.500000E+01
1.500000E+01
1.500000E+01
1.500000E+01
1.500000E+01
1.500000E+01
1.500000E+01
1.500000E+01
1.500000E+01
1.500000E+01
1.500000E+01
1.500000E+01
1.500000E+01
1.500000E+01
1.500000E+01
1.500000E+01
1.500000E+01
1.500000E+01
1.500000E+01
1.500000E+01
1.500000E+01
1.500000E+01
1.500000E+01
1.500000E+01
1.500000E+01
1.500000E+01
1.500000E+01
1.500000E+01
1.500000E+01
1.500000E+01
1.500000E+01
1.500000E+01
1.500000E+01
1.500000E+01
1.500000E+01
1.500000E+01
1.500000E+01
1.500000E+01
1.500000E+01
1.500000E+01
1.500000E+01
1.500000E+01
1.500000E+01
1.500000E+01
1.500000E+01
1.500000E+01
1.500000E+01
1.500000E+01
1.500000E+01
1.500000E+01
1.500000E+01
1.500000E+01
1.500000E+01
1.500000E+01
1.500000E+01
1.500000E+01
1.500000E+01
1.500000E+01
1.500000E+01
1.500000E+01
1.500000E+01
1.500000E+01
1.500000E+01
1.500000E+01
1.500000E+01
1.500000E+01
1.500000E+01
1.500000E+01
1.500000E+01
1.500000E+01
1.500000E+01
1.500000E+01
1.500000E+01
1.500000E+01
1.500000E+01
1.500000E+01
2.000000E+01
2.000000E+01
2.000000E+01
2.000000E+01
2.000000E+01
2.000000E+01
2.000000E+01
2.000000E+01
2.000000E+01
2.000000E+01
2.000000E+01
2.000000E+01
2.000000E+01
2.000000E+01
2.000000E+01
2.000000E+01
2.000000E+01
2.000000E+01
2.000000E+01
2.000000E+01
2.000000E+01
2.000000E+01
2.000000E+01
2.000000E+01
2.000000E+01
2.000000E+01
2.000000E+01
2.000000E+01
2.000000E+01
2.000000E+01
2.000000E+01
2.000000E+01
2.000000E+01
2.000000E+01
2.000000E+01
2.000000E+01
2.000000E+01
2.000000E+01
2.000000E+01
2.000000E+01
2.000000E+01
2.000000E+01
2.000000E+01
2.000000E+01
2.000000E+01
2.000000E+01
2.000000E+01
2.000000E+01
2.000000E+01
2.000000E+01
2.000000E+01
2.000000E+01
2.000000E+01
2.000000E+01
2.000000E+01
2.000000E+01
2.000000E+01
2.000000E+01
2.000000E+01
2.000000E+01
2.000000E+01
2.000000E+01
2.000000E+01
2.000000E+01
2.000000E+01
2.000000E+01
2.000000E+01
2.000000E+01
2.000000E+01
2.000000E+01
2.000000E+01
2.000000E+01
2.000000E+01
2.000000E+01
2.000000E+01
2.000000E+01
2.000000E+01
2.000000E+01
2.000000E+01
2.000000E+01
2.000000E+01
2.000000E+01
2.000000E+01
2.000000E+01
2.000000E+01
2.000000E+01
2.000000E+01
2.000000E+01
2.000000E+01
2.000000E+01
2.000000E+01
2.000000E+01
2.000000E+01
2.000000E+01
2.000000E+01
2.000000E+01
2.000000E+01
2.000000E+01
2.000000E+01
2.000000E+01
2.000000E+01
2.000000E+01
2.000000E+01
2.000000E+01
2.000000E+01
2.000000E+01
2.000000E+01
2.000000E+01
2.000000E+01
2.000000E+01
2.000000E+01
2.000000E+01
2.000000E+01
2.000000E+01
2.000000E+01
2.000000E+01
2.000000E+01
2.000000E+01
2.000000E+01
2.000000E+01
2.000000E+01
2.000000E+01
2.000000E+01
2.000000E+01
2.000000E+01
2.000000E+01
2.000000E+01
2.000000E+01
2.000000E+01
2.000000E+01
2.000000E+01
2.000000E+01
2.000000E+01
2.000000E+01
2.000000E+01
2.000000E+01
2.000000E+01
2.000000E+01
2.000000E+01
2.000000E+01
2.000000E+01
2.000000E+01
2.000000E+01
2.000000E+01
2.000000E+01
2.000000E+01
2.000000E+01
2.000000E+01
2.000000E+01
2.000000E+01
2.000000E+01
2.000000E+01
2.000000E+01
2.000000E+01
2.000000E+01
2.000000E+01
2.000000E+01
2.000000E+01
2.000000E+01
2.000000E+01
2.000000E+01
2.000000E+01
2.000000E+01
2.000000E+01
2.000000E+01
2.000000E+01
2.000000E+01
2.000000E+01
2.000000E+01
2.000000E+01
2.000000E+01
2.000000E+01
2.000000E+01
2.000000E+01
2.000000E+01
2.000000E+01
2.000000E+01
2.000000E+01
2.000000E+01
2.000000E+01
2.000000E+01
2.000000E+01
2.000000E+01
2.000000E+01
2.000000E+01
2.000000E+01
2.000000E+01
2.000000E+01
2.000000E+01
2.000000E+01
2.000000E+01
2.000000E+01
2.000000E+01
2.000000E+01
2.000000E+01
2.000000E+01
2.000000E+01
2.000000E+01
2.000000E+01
2.000000E+01
2.000000E+01
2.500000E+01
2.500000E+01
2.500000E+01
2.500000E+01
2.500000E+01
2.500000E+01
2.500000E+01
2.500000E+01
2.500000E+01
2.500000E+01
2.500000E+01
2.500000E+01
2.500000E+01
2.500000E+01
2.500000E+01
2.500000E+01
2.500000E+01
2.500000E+01
2.500000E+01
2.500000E+01
2.500000E+01
2.500000E+01
2.500000E+01
2.500000E+01
2.500000E+01
2.500000E+01
2.500000E+01
2.500000E+01
2.500000E+01
2.500000E+01
2.500000E+01
2.500000E+01
2.500000E+01
2.500000E+01
2.500000E+01
2.500000E+01
2.500000E+01
2.500000E+01
2.500000E+01
2.500000E+01
2.500000E+01
2.500000E+01
2.500000E+01
2.500000E+01
2.500000E+01
2.500000E+01
2.500000E+01
2.500000E+01
2.500000E+01
2.500000E+01
2.500000E+01
2.500000E+01
2.500000E+01
2.500000E+01
2.500000E+01
2.500000E+01
2.500000E+01
2.500000E+01
2.500000E+01
2.500000E+01
2.500000E+01
2.500000E+01
2.500000E+01
2.500000E+01
2.500000E+01
2.500000E+01
2.500000E+01
2.500000E+01
2.500000E+01
2.500000E+01
2.500000E+01
2.500000E+01
2.500000E+01
2.500000E+01
2.500000E+01
2.500000E+01
2.500000E+01
2.500000E+01
2.500000E+01
2.500000E+01
2.500000E+01
2.500000E+01
2.500000E+01
2.500000E+01
2.500000E+01
2.500000E+01
2.500000E+01
2.500000E+01
2.500000E+01
2.500000E+01
2.500000E+01
2.500000E+01
2.500000E+01
2.500000E+01
2.500000E+01
2.500000E+01
2.500000E+01
2.500000E+01
2.500000E+01
2.500000E+01
2.500000E+01
2.500000E+01
2.500000E+01
2.500000E+01
2.500000E+01
2.500000E+01
2.500000E+01
2.500000E+01
2.500000E+01
2.500000E+01
2.500000E+01
2.500000E+01
2.500000E+01
2.500000E+01
2.500000E+01
2.500000E+01
2.500000E+01
2.500000E+01
2.500000E+01
2.500000E+01
2.500000E+01
2.500000E+01
2.500000E+01
2.500000E+01
2.500000E+01
2.500000E+01
2.500000E+01
2.500000E+01
2.500000E+01
2.500000E+01
2.500000E+01
2.500000E+01
2.500000E+01
2.500000E+01
2.500000E+01
2.500000E+01
2.500000E+01
2.500000E+01
2.500000E+01
2.500000E+01
2.500000E+01
2.500000E+01
2.500000E+01
2.500000E+01
2.500000E+01
2.500000E+01
2.500000E+01
2.500000E+01
2.500000E+01
2.500000E+01
2.500000E+01
2.500000E+01
2.500000E+01
2.500000E+01
2.500000E+01
2.500000E+01
2.500000E+01
2.500000E+01
2.500000E+01
2.500000E+01
2.500000E+01
2.500000E+01
2.500000E+01
2.500000E+01
2.500000E+01
2.500000E+01
2.500000E+01
2.500000E+01
2.500000E+01
2.500000E+01
2.500000E+01
2.500000E+01
2.500000E+01
2.500000E+01
2.500000E+01
2.500000E+01
2.500000E+01
2.500000E+01
2.500000E+01
2.500000E+01
2.500000E+01
2.500000E+01
2.500000E+01
2.500000E+01
2.500000E+01
2.500000E+01
2.500000E+01
2.500000E+01
2.500000E+01
2.500000E+01
2.500000E+01
2.500000E+01
2.500000E+01
2.500000E+01
2.500000E+01
2.500000E+01
2.500000E+01
2.500000E+01
2.500000E+01
2.500000E+01
2.500000E+01
3.000000E+01
3.000000E+01
3.000000E+01
3.000000E+01
3.000000E+01
3.000000E+01
3.000000E+01
3.000000E+01
3.000000E+01
3.000000E+01
3.000000E+01
3.000000E+01
3.000000E+01
3.000000E+01
3.000000E+01
3.000000E+01
3.000000E+01
3.000000E+01
3.000000E+01
3.000000E+01
3.000000E+01
3.000000E+01
3.000000E+01
3.000000E+01
3.000000E+01
3.000000E+01
3.000000E+01
3.000000E+01
3.000000E+01
3.000000E+01
3.000000E+01
3.000000E+01
3.000000E+01
3.000000E+01
3.000000E+01
3.000000E+01
3.000000E+01
3.000000E+01
3.000000E+01
3.000000E+01
3.000000E+01
3.000000E+01
3.000000E+01
3.000000E+01
3.000000E+01
3.000000E+01
3.000000E+01
3.000000E+01
3.000000E+01
3.000000E+01
3.000000E+01
3.000000E+01
3.000000E+01
3.000000E+01
3.000000E+01
3.000000E+01
3.000000E+01
3.000000E+01
3.000000E+01
3.000000E+01
3.000000E+01
3.000000E+01
3.000000E+01
3.000000E+01
3.000000E+01
3.000000E+01
3.000000E+01
3.000000E+01
3.000000E+01
3.000000E+01
3.000000E+01
3.000000E+01
3.000000E+01
3.000000E+01
3.000000E+01
3.000000E+01
3.000000E+01
3.000000E+01
3.000000E+01
3.000000E+01
3.000000E+01
3.000000E+01
3.000000E+01
3.000000E+01
3.000000E+01
3.000000E+01
3.000000E+01
3.000000E+01
3.000000E+01
3.000000E+01
3.000000E+01
3.000000E+01
3.000000E+01
3.000000E+01
3.000000E+01
3.000000E+01
3.000000E+01
3.000000E+01
3.000000E+01
3.000000E+01
3.000000E+01
3.000000E+01
3.000000E+01
3.000000E+01
3.000000E+01
3.000000E+01
3.000000E+01
3.000000E+01
3.000000E+01
3.000000E+01
3.000000E+01
3.000000E+01
3.000000E+01
3.000000E+01
3.000000E+01
3.000000E+01
3.000000E+01
3.000000E+01
3.000000E+01
3.000000E+01
3.000000E+01
3.000000E+01
3.000000E+01
3.000000E+01
3.000000E+01
3.000000E+01
3.000000E+01
3.000000E+01
3.000000E+01
3.000000E+01
3.000000E+01
3.000000E+01
3.000000E+01
3.000000E+01
3.000000E+01
3.000000E+01
3.000000E+01
3.000000E+01
3.000000E+01
3.000000E+01
3.000000E+01
3.000000E+01
3.000000E+01
3.000000E+01
3.000000E+01
3.000000E+01
3.000000E+01
3.000000E+01
3.000000E+01
3.000000E+01
3.000000E+01
3.000000E+01
3.000000E+01
3.000000E+01
3.000000E+01
3.000000E+01
3.000000E+01
3.000000E+01
3.000000E+01
3.000000E+01
3.000000E+01
3.000000E+01
3.000000E+01
3.000000E+01
3.000000E+01
3.000000E+01
3.000000E+01
3.000000E+01
3.000000E+01
3.000000E+01
3.000000E+01
3.000000E+01
3.000000E+01
3.000000E+01
3.000000E+01
3.000000E+01
3.000000E+01
3.000000E+01
3.000000E+01
3.000000E+01
3.000000E+01
3.000000E+01
3.000000E+01
3.000000E+01
3.000000E+01
3.000000E+01
3.000000E+01
3.000000E+01
3.000000E+01
3.000000E+01
3.000000E+01
3.000000E+01
3.000000E+01
3.000000E+01
3.000000E+01
3.000000E+01
3.000000E+01
3.000000E+01
3.000000E+01
3.000000E+01
3.000000E+01
3.500000E+01
3.500000E+01
3.500000E+01
3.500000E+01
3.500000E+01
3.500000E+01
3.500000E+01
3.500000E+01
3.500000E+01
3.500000E+01
3.500000E+01
3.500000E+01
3.500000E+01
3.500000E+01
3.500000E+01
3.500000E+01
3.500000E+01
3.500000E+01
3.500000E+01
3.500000E+01
3.500000E+01
3.500000E+01
3.500000E+01
3.500000E+01
3.500000E+01
3.500000E+01
3.500000E+01
3.500000E+01
3.500000E+01
3.500000E+01
3.500000E+01
3.500000E+01
3.500000E+01
3.500000E+01
3.500000E+01
3.500000E+01
3.500000E+01
3.500000E+01
3.500000E+01
3.500000E+01
3.500000E+01
3.500000E+01
3.500000E+01
3.500000E+01
3.500000E+01
3.500000E+01
3.500000E+01
3.500000E+01
3.500000E+01
3.500000E+01
3.500000E+01
3.500000E+01
3.500000E+01
3.500000E+01
3.500000E+01
3.500000E+01
3.500000E+01
3.500000E+01
3.500000E+01
3.500000E+01
3.500000E+01
3.500000E+01
3.500000E+01
3.500000E+01
3.500000E+01
3.500000E+01
3.500000E+01
3.500000E+01
3.500000E+01
3.500000E+01
3.500000E+01
3.500000E+01
3.500000E+01
3.500000E+01
3.500000E+01
3.500000E+01
3.500000E+01
3.500000E+01
3.500000E+01
3.500000E+01
3.500000E+01
3.500000E+01
3.500000E+01
3.500000E+01
3.500000E+01
3.500000E+01
3.500000E+01
3.500000E+01
3.500000E+01
3.500000E+01
3.500000E+01
3.500000E+01
3.500000E+01
3.500000E+01
3.500000E+01
3.500000E+01
3.500000E+01
3.500000E+01
3.500000E+01
3.500000E+01
3.500000E+01
3.500000E+01
3.500000E+01
3.500000E+01
3.500000E+01
3.500000E+01
3.500000E+01
3.500000E+01
3.500000E+01
3.500000E+01
3.500000E+01
3.500000E+01
3.500000E+01
3.500000E+01
3.500000E+01
3.500000E+01
3.500000E+01
3.500000E+01
3.500000E+01
3.500000E+01
3.500000E+01
3.500000E+01
3.500000E+01
3.500000E+01
3.500000E+01
3.500000E+01
3.500000E+01
3.500000E+01
3.500000E+01
3.500000E+01
3.500000E+01
3.500000E+01
3.500000E+01
3.500000E+01
3.500000E+01
3.500000E+01
3.500000E+01
3.500000E+01
3.500000E+01
3.500000E+01
3.500000E+01
3.500000E+01
3.500000E+01
3.500000E+01
3.500000E+01
3.500000E+01
3.500000E+01
3.500000E+01
3.500000E+01
3.500000E+01
3.500000E+01
3.500000E+01
3.500000E+01
3.500000E+01
3.500000E+01
3.500000E+01
3.500000E+01
3.500000E+01
3.500000E+01
3.500000E+01
3.500000E+01
3.500000E+01
3.500000E+01
3.500000E+01
3.500000E+01
3.500000E+01
3.500000E+01
3.500000E+01
3.500000E+01
3.500000E+01
3.500000E+01
3.500000E+01
3.500000E+01
3.500000E+01
3.500000E+01
3.500000E+01
3.500000E+01
3.500000E+01
3.500000E+01
3.500000E+01
3.500000E+01
3.500000E+01
3.500000E+01
3.500000E+01
3.500000E+01
3.500000E+01
3.500000E+01
3.500000E+01
3.500000E+01
3.500000E+01
3.500000E+01
3.500000E+01
3.500000E+01
3.500000E+01
3.500000E+01
3.500000E+01
3.500000E+01
3.500000E+01
3.500000E+01
3.500000E+01
3.500000E+01
4.000000E+01
4.000000E+01
4.000000E+01
4.000000E+01
4.000000E+01
4.000000E+01
4.000000E+01
4.000000E+01
4.000000E+01
4.000000E+01
4.000000E+01
4.000000E+01
4.000000E+01
4.000000E+01
4.000000E+01
4.000000E+01
4.000000E+01
4.000000E+01
4.000000E+01
4.000000E+01
4.000000E+01
4.000000E+01
4.000000E+01
4.000000E+01
4.000000E+01
4.000000E+01
4.000000E+01
4.000000E+01
4.000000E+01
4.000000E+01
4.000000E+01
4.000000E+01
4.000000E+01
4.000000E+01
4.000000E+01
4.000000E+01
4.000000E+01
4.000000E+01
4.000000E+01
4.000000E+01
4.000000E+01
4.000000E+01
4.000000E+01
4.000000E+01
4.000000E+01
4.000000E+01
4.000000E+01
4.000000E+01
4.000000E+01
4.000000E+01
4.000000E+01
4.000000E+01
4.000000E+01
4.000000E+01
4.000000E+01
4.000000E+01
4.000000E+01
4.000000E+01
4.000000E+01
4.000000E+01
4.000000E+01
4.000000E+01
4.000000E+01
4.000000E+01
4.000000E+01
4.000000E+01
4.000000E+01
4.000000E+01
4.000000E+01
4.000000E+01
4.000000E+01
4.000000E+01
4.000000E+01
4.000000E+01
4.000000E+01
4.000000E+01
4.000000E+01
4.000000E+01
4.000000E+01
4.000000E+01
4.000000E+01
4.000000E+01
4.000000E+01
4.000000E+01
4.000000E+01
4.000000E+01
4.000000E+01
4.000000E+01
4.000000E+01
4.000000E+01
4.000000E+01
4.000000E+01
4.000000E+01
4.000000E+01
4.000000E+01
4.000000E+01
4.000000E+01
4.000000E+01
4.000000E+01
4.000000E+01
4.000000E+01
4.000000E+01
4.000000E+01
4.000000E+01
4.000000E+01
4.000000E+01
4.000000E+01
4.000000E+01
4.000000E+01
4.000000E+01
4.000000E+01
4.000000E+01
4.000000E+01
4.000000E+01
4.000000E+01
4.000000E+01
4.000000E+01
4.000000E+01
4.000000E+01
4.000000E+01
4.000000E+01
4.000000E+01
4.000000E+01
4.000000E+01
4.000000E+01
4.000000E+01
4.000000E+01
4.000000E+01
4.000000E+01
4.000000E+01
4.000000E+01
4.000000E+01
4.000000E+01
4.000000E+01
4.000000E+01
4.000000E+01
4.000000E+01
4.000000E+01
4.000000E+01
4.000000E+01
4.000000E+01
4.000000E+01
4.000000E+01
4.000000E+01
4.000000E+01
4.000000E+01
4.000000E+01
4.000000E+01
4.000000E+01
4.000000E+01
4.000000E+01
4.000000E+01
4.000000E+01
4.000000E+01
4.000000E+01
4.000000E+01
4.000000E+01
4.000000E+01
4.000000E+01
4.000000E+01
4.000000E+01
4.000000E+01
4.000000E+01
4.000000E+01
4.000000E+01
4.000000E+01
4.000000E+01
4.000000E+01
4.000000E+01
4.000000E+01
4.000000E+01
4.000000E+01
4.000000E+01
4.000000E+01
4.000000E+01
4.000000E+01
4.000000E+01
4.000000E+01
4.000000E+01
4.000000E+01
4.000000E+01
4.000000E+01
4.000000E+01
4.000000E+01
4.000000E+01
4.000000E+01
4.000000E+01
4.000000E+01
4.000000E+01
4.000000E+01
4.000000E+01
4.000000E+01
4.000000E+01
4.000000E+01
4.000000E+01
4.000000E+01
4.000000E+01
4.000000E+01
4.000000E+01
4.000000E+01
4.000000E+01
4.500000E+01
4.500000E+01
4.500000E+01
4.500000E+01
4.500000E+01
4.500000E+01
4.500000E+01
4.500000E+01
4.500000E+01
4.500000E+01
4.500000E+01
4.500000E+01
4.500000E+01
4.500000E+01
4.500000E+01
4.500000E+01
4.500000E+01
4.500000E+01
4.500000E+01
4.500000E+01
4.500000E+01
4.500000E+01
4.500000E+01
4.500000E+01
4.500000E+01
4.500000E+01
4.500000E+01
4.500000E+01
4.500000E+01
4.500000E+01
4.500000E+01
4.500000E+01
4.500000E+01
4.500000E+01
4.500000E+01
4.500000E+01
4.500000E+01
4.500000E+01
4.500000E+01
4.500000E+01
4.500000E+01
4.500000E+01
4.500000E+01
4.500000E+01
4.500000E+01
4.500000E+01
4.500000E+01
4.500000E+01
4.500000E+01
4.500000E+01
4.500000E+01
4.500000E+01
4.500000E+01
4.500000E+01
4.500000E+01
4.500000E+01
4.500000E+01
4.500000E+01
4.500000E+01
4.500000E+01
4.500000E+01
4.500000E+01
4.500000E+01
4.500000E+01
4.500000E+01
4.500000E+01
4.500000E+01
4.500000E+01
4.500000E+01
4.500000E+01
4.500000E+01
4.500000E+01
4.500000E+01
4.500000E+01
4.500000E+01
4.500000E+01
4.500000E+01
4.500000E+01
4.500000E+01
4.500000E+01
4.500000E+01
4.500000E+01
4.500000E+01
4.500000E+01
4.500000E+01
4.500000E+01
4.500000E+01
4.500000E+01
4.500000E+01
4.500000E+01
4.500000E+01
4.500000E+01
4.500000E+01
4.500000E+01
4.500000E+01
4.500000E+01
4.500000E+01
4.500000E+01
4.500000E+01
4.500000E+01
4.500000E+01
4.500000E+01
4.500000E+01
4.500000E+01
4.500000E+01
4.500000E+01
4.500000E+01
4.500000E+01
4.500000E+01
4.500000E+01
4.500000E+01
4.500000E+01
4.500000E+01
4.500000E+01
4.500000E+01
4.500000E+01
4.500000E+01
4.500000E+01
4.500000E+01
4.500000E+01
4.500000E+01
4.500000E+01
4.500000E+01
4.500000E+01
4.500000E+01
4.500000E+01
4.500000E+01
4.500000E+01
4.500000E+01
4.500000E+01
4.500000E+01
4.500000E+01
4.500000E+01
4.500000E+01
4.500000E+01
4.500000E+01
4.500000E+01
4.500000E+01
4.500000E+01
4.500000E+01
4.500000E+01
4.500000E+01
4.500000E+01
4.500000E+01
4.500000E+01
4.500000E+01
4.500000E+01
4.500000E+01
4.500000E+01
4.500000E+01
4.500000E+01
4.500000E+01
4.500000E+01
4.500000E+01
4.500000E+01
4.500000E+01
4.500000E+01
4.500000E+01
4.500000E+01
4.500000E+01
4.500000E+01
4.500000E+01
4.500000E+01
4.500000E+01
4.500000E+01
4.500000E+01
4.500000E+01
4.500000E+01
4.500000E+01
4.500000E+01
4.500000E+01
4.500000E+01
4.500000E+01
4.500000E+01
4.500000E+01
4.500000E+01
4.500000E+01
4.500000E+01
4.500000E+01
4.500000E+01
4.500000E+01
4.500000E+01
4.500000E+01
4.500000E+01
4.500000E+01
4.500000E+01
4.500000E+01
4.500000E+01
4.500000E+01
4.500000E+01
4.500000E+01
4.500000E+01
4.500000E+01
4.500000E+01
4.500000E+01
4.500000E+01
4.500000E+01
4.500000E+01
4.500000E+01
4.500000E+01
4.500000E+01
5.000000E+01
5.000000E+01
5.000000E+01
5.000000E+01
5.000000E+01
5.000000E+01
5.000000E+01
5.000000E+01
5.000000E+01
5.000000E+01
5.000000E+01
5.000000E+01
5.000000E+01
5.000000E+01
5.000000E+01
5.000000E+01
5.000000E+01
5.000000E+01
5.000000E+01
5.000000E+01
5.000000E+01
5.000000E+01
5.000000E+01
5.000000E+01
5.000000E+01
5.000000E+01
5.000000E+01
5.000000E+01
5.000000E+01
5.000000E+01
5.000000E+01
5.000000E+01
5.000000E+01
5.000000E+01
5.000000E+01
5.000000E+01
5.000000E+01
5.000000E+01
5.000000E+01
5.000000E+01
5.000000E+01
5.000000E+01
5.000000E+01
5.000000E+01
5.000000E+01
5.000000E+01
5.000000E+01
5.000000E+01
5.000000E+01
5.000000E+01
5.000000E+01
5.000000E+01
5.000000E+01
5.000000E+01
5.000000E+01
5.000000E+01
5.000000E+01
5.000000E+01
5.000000E+01
5.000000E+01
5.000000E+01
5.000000E+01
5.000000E+01
5.000000E+01
5.000000E+01
5.000000E+01
5.000000E+01
5.000000E+01
5.000000E+01
5.000000E+01
5.000000E+01
5.000000E+01
5.000000E+01
5.000000E+01
5.000000E+01
5.000000E+01
5.000000E+01
5.000000E+01
5.000000E+01
5.000000E+01
5.000000E+01
5.000000E+01
5.000000E+01
5.000000E+01
5.000000E+01
5.000000E+01
5.000000E+01
5.000000E+01
5.000000E+01
5.000000E+01
5.000000E+01
5.000000E+01
5.000000E+01
5.000000E+01
5.000000E+01
5.000000E+01
5.000000E+01
5.000000E+01
5.000000E+01
5.000000E+01
5.000000E+01
5.000000E+01
5.000000E+01
5.000000E+01
5.000000E+01
5.000000E+01
5.000000E+01
5.000000E+01
5.000000E+01
5.000000E+01
5.000000E+01
5.000000E+01
5.000000E+01
5.000000E+01
5.000000E+01
5.000000E+01
5.000000E+01
5.000000E+01
5.000000E+01
5.000000E+01
5.000000E+01
5.000000E+01
5.000000E+01
5.000000E+01
5.000000E+01
5.000000E+01
5.000000E+01
5.000000E+01
5.000000E+01
5.000000E+01
5.000000E+01
5.000000E+01
5.000000E+01
5.000000E+01
5.000000E+01
5.000000E+01
5.000000E+01
5.000000E+01
5.000000E+01
5.000000E+01
5.000000E+01
5.000000E+01
5.000000E+01
5.000000E+01
5.000000E+01
5.000000E+01
5.000000E+01
5.000000E+01
5.000000E+01
5.000000E+01
5.000000E+01
5.000000E+01
5.000000E+01
5.000000E+01
5.000000E+01
5.000000E+01
5.000000E+01
5.000000E+01
5.000000E+01
5.000000E+01
5.000000E+01
5.000000E+01
5.000000E+01
5.000000E+01
5.000000E+01
5.000000E+01
5.000000E+01
5.000000E+01
5.000000E+01
5.000000E+01
5.000000E+01
5.000000E+01
5.000000E+01
5.000000E+01
5.000000E+01
5.000000E+01
5.000000E+01
5.000000E+01
5.000000E+01
5.000000E+01
5.000000E+01
5.000000E+01
5.000000E+01
5.000000E+01
5.000000E+01
5.000000E+01
5.000000E+01
5.000000E+01
5.000000E+01
5.000000E+01
5.000000E+01
5.000000E+01
5.000000E+01
5.000000E+01
5.000000E+01
5.000000E+01
5.000000E+01
5.000000E+01
5.000000E+01
5.000000E+01
5.000000E+01
5.500000E+01
5.500000E+01
5.500000E+01
5.500000E+01
5.500000E+01
5.500000E+01
5.500000E+01
5.500000E+01
5.500000E+01
5.500000E+01
5.500000E+01
5.500000E+01
5.500000E+01
5.500000E+01
5.500000E+01
5.500000E+01
5.500000E+01
5.500000E+01
5.500000E+01
5.500000E+01
5.500000E+01
5.500000E+01
5.500000E+01
5.500000E+01
5.500000E+01
5.500000E+01
5.500000E+01
5.500000E+01
5.500000E+01
5.500000E+01
5.500000E+01
5.500000E+01
5.500000E+01
5.500000E+01
5.500000E+01
5.500000E+01
5.500000E+01
5.500000E+01
5.500000E+01
5.500000E+01
5.500000E+01
5.500000E+01
5.500000E+01
5.500000E+01
5.500000E+01
5.500000E+01
5.500000E+01
5.500000E+01
5.500000E+01
5.500000E+01
5.500000E+01
5.500000E+01
5.500000E+01
5.500000E+01
5.500000E+01
5.500000E+01
5.500000E+01
5.500000E+01
5.500000E+01
5.500000E+01
5.500000E+01
5.500000E+01
5.500000E+01
5.500000E+01
5.500000E+01
5.500000E+01
5.500000E+01
5.500000E+01
5.500000E+01
5.500000E+01
5.500000E+01
5.500000E+01
5.500000E+01
5.500000E+01
5.500000E+01
5.500000E+01
5.500000E+01
5.500000E+01
5.500000E+01
5.500000E+01
5.500000E+01
5.500000E+01
5.500000E+01
5.500000E+01
5.500000E+01
5.500000E+01
5.500000E+01
5.500000E+01
5.500000E+01
5.500000E+01
5.500000E+01
5.500000E+01
5.500000E+01
5.500000E+01
5.500000E+01
5.500000E+01
5.500000E+01
5.500000E+01
5.500000E+01
5.500000E+01
5.500000E+01
5.500000E+01
5.500000E+01
5.500000E+01
5.500000E+01
5.500000E+01
5.500000E+01
5.500000E+01
5.500000E+01
5.500000E+01
5.500000E+01
5.500000E+01
5.500000E+01
5.500000E+01
5.500000E+01
5.500000E+01
5.500000E+01
5.500000E+01
5.500000E+01
5.500000E+01
5.500000E+01
5.500000E+01
5.500000E+01
5.500000E+01
5.500000E+01
5.500000E+01
5.500000E+01
5.500000E+01
5.500000E+01
5.500000E+01
5.500000E+01
5.500000E+01
5.500000E+01
5.500000E+01
5.500000E+01
5.500000E+01
5.500000E+01
5.500000E+01
5.500000E+01
5.500000E+01
5.500000E+01
5.500000E+01
5.500000E+01
5.500000E+01
5.500000E+01
5.500000E+01
5.500000E+01
5.500000E+01
5.500000E+01
5.500000E+01
5.500000E+01
5.500000E+01
5.500000E+01
5.500000E+01
5.500000E+01
5.500000E+01
5.500000E+01
5.500000E+01
5.500000E+01
5.500000E+01
5.500000E+01
5.500000E+01
5.500000E+01
5.500000E+01
5.500000E+01
5.500000E+01
5.500000E+01
5.500000E+01
5.500000E+01
5.500000E+01
5.500000E+01
5.500000E+01
5.500000E+01
5.500000E+01
5.500000E+01
5.500000E+01
5.500000E+01
5.500000E+01
5.500000E+01
5.500000E+01
5.500000E+01
5.500000E+01
5.500000E+01
5.500000E+01
5.500000E+01
5.500000E+01
5.500000E+01
5.500000E+01
5.500000E+01
5.500000E+01
5.500000E+01
5.500000E+01
5.500000E+01
5.500000E+01
5.500000E+01
5.500000E+01
5.500000E+01
5.500000E+01
5.500000E+01
5.500000E+01
5.500000E+01
6.000000E+01
6.000000E+01
6.000000E+01
6.000000E+01
6.000000E+01
6.000000E+01
6.000000E+01
6.000000E+01
6.000000E+01
6.000000E+01
6.000000E+01
6.000000E+01
6.000000E+01
6.000000E+01
6.000000E+01
6.000000E+01
6.000000E+01
6.000000E+01
6.000000E+01
6.000000E+01
6.000000E+01
6.000000E+01
6.000000E+01
6.000000E+01
6.000000E+01
6.000000E+01
6.000000E+01
6.000000E+01
6.000000E+01
6.000000E+01
6.000000E+01
6.000000E+01
6.000000E+01
6.000000E+01
6.000000E+01
6.000000E+01
6.000000E+01
6.000000E+01
6.000000E+01
6.000000E+01
6.000000E+01
6.000000E+01
6.000000E+01
6.000000E+01
6.000000E+01
6.000000E+01
6.000000E+01
6.000000E+01
6.000000E+01
6.000000E+01
6.000000E+01
6.000000E+01
6.000000E+01
6.000000E+01
6.000000E+01
6.000000E+01
6.000000E+01
6.000000E+01
6.000000E+01
6.000000E+01
6.000000E+01
6.000000E+01
6.000000E+01
6.000000E+01
6.000000E+01
6.000000E+01
6.000000E+01
6.000000E+01
6.000000E+01
6.000000E+01
6.000000E+01
6.000000E+01
6.000000E+01
6.000000E+01
6.000000E+01
6.000000E+01
6.000000E+01
6.000000E+01
6.000000E+01
6.000000E+01
6.000000E+01
6.000000E+01
6.000000E+01
6.000000E+01
6.000000E+01
6.000000E+01
6.000000E+01
6.000000E+01
6.000000E+01
6.000000E+01
6.000000E+01
6.000000E+01
6.000000E+01
6.000000E+01
6.000000E+01
6.000000E+01
6.000000E+01
6.000000E+01
6.000000E+01
6.000000E+01
6.000000E+01
6.000000E+01
6.000000E+01
6.000000E+01
6.000000E+01
6.000000E+01
6.000000E+01
6.000000E+01
6.000000E+01
6.000000E+01
6.000000E+01
6.000000E+01
6.000000E+01
6.000000E+01
6.000000E+01
6.000000E+01
6.000000E+01
6.000000E+01
6.000000E+01
6.000000E+01
6.000000E+01
6.000000E+01
6.000000E+01
6.000000E+01
6.000000E+01
6.000000E+01
6.000000E+01
6.000000E+01
6.000000E+01
6.000000E+01
6.000000E+01
6.000000E+01
6.000000E+01
6.000000E+01
6.000000E+01
6.000000E+01
6.000000E+01
6.000000E+01
6.000000E+01
6.000000E+01
6.000000E+01
6.000000E+01
6.000000E+01
6.000000E+01
6.000000E+01
6.000000E+01
6.000000E+01
6.000000E+01
6.000000E+01
6.000000E+01
6.000000E+01
6.000000E+01
6.000000E+01
6.000000E+01
6.000000E+01
6.000000E+01
6.000000E+01
6.000000E+01
6.000000E+01
6.000000E+01
6.000000E+01
6.000000E+01
6.000000E+01
6.000000E+01
6.000000E+01
6.000000E+01
6.000000E+01
6.000000E+01
6.000000E+01
6.000000E+01
6.000000E+01
6.000000E+01
6.000000E+01
6.000000E+01
6.000000E+01
6.000000E+01
6.000000E+01
6.000000E+01
6.000000E+01
6.000000E+01
6.000000E+01
6.000000E+01
6.000000E+01
6.000000E+01
6.000000E+01
6.000000E+01
6.000000E+01
6.000000E+01
6.000000E+01
6.000000E+01
6.000000E+01
6.000000E+01
6.000000E+01
6.000000E+01
6.000000E+01
6.000000E+01
6.000000E+01
6.000000E+01
6.000000E+01
6.000000E+01
6.000000E+01
6.500000E+01
6.500000E+01
6.500000E+01
6.500000E+01
6.500000E+01
6.500000E+01
6.500000E+01
6.500000E+01
6.500000E+01
6.500000E+01
6.500000E+01
6.500000E+01
6.500000E+01
6.500000E+01
6.500000E+01
6.500000E+01
6.500000E+01
6.500000E+01
6.500000E+01
6.500000E+01
6.500000E+01
6.500000E+01
6.500000E+01
6.500000E+01
6.500000E+01
6.500000E+01
6.500000E+01
6.500000E+01
6.500000E+01
6.500000E+01
6.500000E+01
6.500000E+01
6.500000E+01
6.500000E+01
6.500000E+01
6.500000E+01
6.500000E+01
6.500000E+01
6.500000E+01
6.500000E+01
6.500000E+01
6.500000E+01
6.500000E+01
6.500000E+01
6.500000E+01
6.500000E+01
6.500000E+01
6.500000E+01
6.500000E+01
6.500000E+01
6.500000E+01
6.500000E+01
6.500000E+01
6.500000E+01
6.500000E+01
6.500000E+01
6.500000E+01
6.500000E+01
6.500000E+01
6.500000E+01
6.500000E+01
6.500000E+01
6.500000E+01
6.500000E+01
6.500000E+01
6.500000E+01
6.500000E+01
6.500000E+01
6.500000E+01
6.500000E+01
6.500000E+01
6.500000E+01
6.500000E+01
6.500000E+01
6.500000E+01
6.500000E+01
6.500000E+01
6.500000E+01
6.500000E+01
6.500000E+01
6.500000E+01
6.500000E+01
6.500000E+01
6.500000E+01
6.500000E+01
6.500000E+01
6.500000E+01
6.500000E+01
6.500000E+01
6.500000E+01
6.500000E+01
6.500000E+01
6.500000E+01
6.500000E+01
6.500000E+01
6.500000E+01
6.500000E+01
6.500000E+01
6.500000E+01
6.500000E+01
6.500000E+01
6.500000E+01
6.500000E+01
6.500000E+01
6.500000E+01
6.500000E+01
6.500000E+01
6.500000E+01
6.500000E+01
6.500000E+01
6.500000E+01
6.500000E+01
6.500000E+01
6.500000E+01
6.500000E+01
6.500000E+01
6.500000E+01
6.500000E+01
6.500000E+01
6.500000E+01
6.500000E+01
6.500000E+01
6.500000E+01
6.500000E+01
6.500000E+01
6.500000E+01
6.500000E+01
6.500000E+01
6.500000E+01
6.500000E+01
6.500000E+01
6.500000E+01
6.500000E+01
6.500000E+01
6.500000E+01
6.500000E+01
6.500000E+01
6.500000E+01
6.500000E+01
6.500000E+01
6.500000E+01
6.500000E+01
6.500000E+01
6.500000E+01
6.500000E+01
6.500000E+01
6.500000E+01
6.500000E+01
6.500000E+01
6.500000E+01
6.500000E+01
6.500000E+01
6.500000E+01
6.500000E+01
6.500000E+01
6.500000E+01
6.500000E+01
6.500000E+01
6.500000E+01
6.500000E+01
6.500000E+01
6.500000E+01
6.500000E+01
6.500000E+01
6.500000E+01
6.500000E+01
6.500000E+01
6.500000E+01
6.500000E+01
6.500000E+01
6.500000E+01
6.500000E+01
6.500000E+01
6.500000E+01
6.500000E+01
6.500000E+01
6.500000E+01
6.500000E+01
6.500000E+01
6.500000E+01
6.500000E+01
6.500000E+01
6.500000E+01
6.500000E+01
6.500000E+01
6.500000E+01
6.500000E+01
6.500000E+01
6.500000E+01
6.500000E+01
6.500000E+01
6.500000E+01
6.500000E+01
6.500000E+01
6.500000E+01
6.500000E+01
6.500000E+01
6.500000E+01
6.500000E+01
6.500000E+01
6.500000E+01
7.000000E+01
7.000000E+01
7.000000E+01
7.000000E+01
7.000000E+01
7.000000E+01
7.000000E+01
7.000000E+01
7.000000E+01
7.000000E+01
7.000000E+01
7.000000E+01
7.000000E+01
7.000000E+01
7.000000E+01
7.000000E+01
7.000000E+01
7.000000E+01
7.000000E+01
7.000000E+01
7.000000E+01
7.000000E+01
7.000000E+01
7.000000E+01
7.000000E+01
7.000000E+01
7.000000E+01
7.000000E+01
7.000000E+01
7.000000E+01
7.000000E+01
7.000000E+01
7.000000E+01
7.000000E+01
7.000000E+01
7.000000E+01
7.000000E+01
7.000000E+01
7.000000E+01
7.000000E+01
7.000000E+01
7.000000E+01
7.000000E+01
7.000000E+01
7.000000E+01
7.000000E+01
7.000000E+01
7.000000E+01
7.000000E+01
7.000000E+01
7.000000E+01
7.000000E+01
7.000000E+01
7.000000E+01
7.000000E+01
7.000000E+01
7.000000E+01
7.000000E+01
7.000000E+01
7.000000E+01
7.000000E+01
7.000000E+01
7.000000E+01
7.000000E+01
7.000000E+01
7.000000E+01
7.000000E+01
7.000000E+01
7.000000E+01
7.000000E+01
7.000000E+01
7.000000E+01
7.000000E+01
7.000000E+01
7.000000E+01
7.000000E+01
7.000000E+01
7.000000E+01
7.000000E+01
7.000000E+01
7.000000E+01
7.000000E+01
7.000000E+01
7.000000E+01
7.000000E+01
7.000000E+01
7.000000E+01
7.000000E+01
7.000000E+01
7.000000E+01
7.000000E+01
7.000000E+01
7.000000E+01
7.000000E+01
7.000000E+01
7.000000E+01
7.000000E+01
7.000000E+01
7.000000E+01
7.000000E+01
7.000000E+01
7.000000E+01
7.000000E+01
7.000000E+01
7.000000E+01
7.000000E+01
7.000000E+01
7.000000E+01
7.000000E+01
7.000000E+01
7.000000E+01
7.000000E+01
7.000000E+01
7.000000E+01
7.000000E+01
7.000000E+01
7.000000E+01
7.000000E+01
7.000000E+01
7.000000E+01
7.000000E+01
7.000000E+01
7.000000E+01
7.000000E+01
7.000000E+01
7.000000E+01
7.000000E+01
7.000000E+01
7.000000E+01
7.000000E+01
7.000000E+01
7.000000E+01
7.000000E+01
7.000000E+01
7.000000E+01
7.000000E+01
7.000000E+01
7.000000E+01
7.000000E+01
7.000000E+01
7.000000E+01
7.000000E+01
7.000000E+01
7.000000E+01
7.000000E+01
7.000000E+01
7.000000E+01
7.000000E+01
7.000000E+01
7.000000E+01
7.000000E+01
7.000000E+01
7.000000E+01
7.000000E+01
7.000000E+01
7.000000E+01
7.000000E+01
7.000000E+01
7.000000E+01
7.000000E+01
7.000000E+01
7.000000E+01
7.000000E+01
7.000000E+01
7.000000E+01
7.000000E+01
7.000000E+01
7.000000E+01
7.000000E+01
7.000000E+01
7.000000E+01
7.000000E+01
7.000000E+01
7.000000E+01
7.000000E+01
7.000000E+01
7.000000E+01
7.000000E+01
7.000000E+01
7.000000E+01
7.000000E+01
7.000000E+01
7.000000E+01
7.000000E+01
7.000000E+01
7.000000E+01
7.000000E+01
7.000000E+01
7.000000E+01
7.000000E+01
7.000000E+01
7.000000E+01
7.000000E+01
7.000000E+01
7.000000E+01
7.000000E+01
7.000000E+01
7.000000E+01
7.000000E+01
7.000000E+01
7.000000E+01
7.500000E+01
7.500000E+01
7.500000E+01
7.500000E+01
7.500000E+01
7.500000E+01
7.500000E+01
7.500000E+01
7.500000E+01
7.500000E+01
7.500000E+01
7.500000E+01
7.500000E+01
7.500000E+01
7.500000E+01
7.500000E+01
7.500000E+01
7.500000E+01
7.500000E+01
7.500000E+01
7.500000E+01
7.500000E+01
7.500000E+01
7.500000E+01
7.500000E+01
7.500000E+01
7.500000E+01
7.500000E+01
7.500000E+01
7.500000E+01
7.500000E+01
7.500000E+01
7.500000E+01
7.500000E+01
7.500000E+01
7.500000E+01
7.500000E+01
7.500000E+01
7.500000E+01
7.500000E+01
7.500000E+01
7.500000E+01
7.500000E+01
7.500000E+01
7.500000E+01
7.500000E+01
7.500000E+01
7.500000E+01
7.500000E+01
7.500000E+01
7.500000E+01
7.500000E+01
7.500000E+01
7.500000E+01
7.500000E+01
7.500000E+01
7.500000E+01
7.500000E+01
7.500000E+01
7.500000E+01
7.500000E+01
7.500000E+01
7.500000E+01
7.500000E+01
7.500000E+01
7.500000E+01
7.500000E+01
7.500000E+01
7.500000E+01
7.500000E+01
7.500000E+01
7.500000E+01
7.500000E+01
7.500000E+01
7.500000E+01
7.500000E+01
7.500000E+01
7.500000E+01
7.500000E+01
7.500000E+01
7.500000E+01
7.500000E+01
7.500000E+01
7.500000E+01
7.500000E+01
7.500000E+01
7.500000E+01
7.500000E+01
7.500000E+01
7.500000E+01
7.500000E+01
7.500000E+01
7.500000E+01
7.500000E+01
7.500000E+01
7.500000E+01
7.500000E+01
7.500000E+01
7.500000E+01
7.500000E+01
7.500000E+01
7.500000E+01
7.500000E+01
7.500000E+01
7.500000E+01
7.500000E+01
7.500000E+01
7.500000E+01
7.500000E+01
7.500000E+01
7.500000E+01
7.500000E+01
7.500000E+01
7.500000E+01
7.500000E+01
7.500000E+01
7.500000E+01
7.500000E+01
7.500000E+01
7.500000E+01
7.500000E+01
7.500000E+01
7.500000E+01
7.500000E+01
7.500000E+01
7.500000E+01
7.500000E+01
7.500000E+01
7.500000E+01
7.500000E+01
7.500000E+01
7.500000E+01
7.500000E+01
7.500000E+01
7.500000E+01
7.500000E+01
7.500000E+01
7.500000E+01
7.500000E+01
7.500000E+01
7.500000E+01
7.500000E+01
7.500000E+01
7.500000E+01
7.500000E+01
7.500000E+01
7.500000E+01
7.500000E+01
7.500000E+01
7.500000E+01
7.500000E+01
7.500000E+01
7.500000E+01
7.500000E+01
7.500000E+01
7.500000E+01
7.500000E+01
7.500000E+01
7.500000E+01
7.500000E+01
7.500000E+01
7.500000E+01
7.500000E+01
7.500000E+01
7.500000E+01
7.500000E+01
7.500000E+01
7.500000E+01
7.500000E+01
7.500000E+01
7.500000E+01
7.500000E+01
7.500000E+01
7.500000E+01
7.500000E+01
7.500000E+01
7.500000E+01
7.500000E+01
7.500000E+01
7.500000E+01
7.500000E+01
7.500000E+01
7.500000E+01
7.500000E+01
7.500000E+01
7.500000E+01
7.500000E+01
7.500000E+01
7.500000E+01
7.500000E+01
7.500000E+01
7.500000E+01
7.500000E+01
7.500000E+01
7.500000E+01
7.500000E+01
7.500000E+01
7.500000E+01
7.500000E+01
7.500000E+01
7.500000E+01
8.000000E+01
8.000000E+01
8.000000E+01
8.000000E+01
8.000000E+01
8.000000E+01
8.000000E+01
8.000000E+01
8.000000E+01
8.000000E+01
8.000000E+01
8.000000E+01
8.000000E+01
8.000000E+01
8.000000E+01
8.000000E+01
8.000000E+01
8.000000E+01
8.000000E+01
8.000000E+01
8.000000E+01
8.000000E+01
8.000000E+01
8.000000E+01
8.000000E+01
8.000000E+01
8.000000E+01
8.000000E+01
8.000000E+01
8.000000E+01
8.000000E+01
8.000000E+01
8.000000E+01
8.000000E+01
8.000000E+01
8.000000E+01
8.000000E+01
8.000000E+01
8.000000E+01
8.000000E+01
8.000000E+01
8.000000E+01
8.000000E+01
8.000000E+01
8.000000E+01
8.000000E+01
8.000000E+01
8.000000E+01
8.000000E+01
8.000000E+01
8.000000E+01
8.000000E+01
8.000000E+01
8.000000E+01
8.000000E+01
8.000000E+01
8.000000E+01
8.000000E+01
8.000000E+01
8.000000E+01
8.000000E+01
8.000000E+01
8.000000E+01
8.000000E+01
8.000000E+01
8.000000E+01
8.000000E+01
8.000000E+01
8.000000E+01
8.000000E+01
8.000000E+01
8.000000E+01
8.000000E+01
8.000000E+01
8.000000E+01
8.000000E+01
8.000000E+01
8.000000E+01
8.000000E+01
8.000000E+01
8.000000E+01
8.000000E+01
8.000000E+01
8.000000E+01
8.000000E+01
8.000000E+01
8.000000E+01
8.000000E+01
8.000000E+01
8.000000E+01
8.000000E+01
8.000000E+01
8.000000E+01
8.000000E+01
8.000000E+01
8.000000E+01
8.000000E+01
8.000000E+01
8.000000E+01
8.000000E+01
8.000000E+01
8.000000E+01
8.000000E+01
8.000000E+01
8.000000E+01
8.000000E+01
8.000000E+01
8.000000E+01
8.000000E+01
8.000000E+01
8.000000E+01
8.000000E+01
8.000000E+01
8.000000E+01
8.000000E+01
8.000000E+01
8.000000E+01
8.000000E+01
8.000000E+01
8.000000E+01
8.000000E+01
8.000000E+01
8.000000E+01
8.000000E+01
8.000000E+01
8.000000E+01
8.000000E+01
8.000000E+01
8.000000E+01
8.000000E+01
8.000000E+01
8.000000E+01
8.000000E+01
8.000000E+01
8.000000E+01
8.000000E+01
8.000000E+01
8.000000E+01
8.000000E+01
8.000000E+01
8.000000E+01
8.000000E+01
8.000000E+01
8.000000E+01
8.000000E+01
8.000000E+01
8.000000E+01
8.000000E+01
8.000000E+01
8.000000E+01
8.000000E+01
8.000000E+01
8.000000E+01
8.000000E+01
8.000000E+01
8.000000E+01
8.000000E+01
8.000000E+01
8.000000E+01
8.000000E+01
8.000000E+01
8.000000E+01
8.000000E+01
8.000000E+01
8.000000E+01
8.000000E+01
8.000000E+01
8.000000E+01
8.000000E+01
8.000000E+01
8.000000E+01
8.000000E+01
8.000000E+01
8.000000E+01
8.000000E+01
8.000000E+01
8.000000E+01
8.000000E+01
8.000000E+01
8.000000E+01
8.000000E+01
8.000000E+01
8.000000E+01
8.000000E+01
8.000000E+01
8.000000E+01
8.000000E+01
8.000000E+01
8.000000E+01
8.000000E+01
8.000000E+01
8.000000E+01
8.000000E+01
8.000000E+01
8.000000E+01
8.000000E+01
8.000000E+01
8.000000E+01
8.000000E+01
8.000000E+01
8.000000E+01
8.500000E+01
8.500000E+01
8.500000E+01
8.500000E+01
8.500000E+01
8.500000E+01
8.500000E+01
8.500000E+01
8.500000E+01
8.500000E+01
8.500000E+01
8.500000E+01
8.500000E+01
8.500000E+01
8.500000E+01
8.500000E+01
8.500000E+01
8.500000E+01
8.500000E+01
8.500000E+01
8.500000E+01
8.500000E+01
8.500000E+01
8.500000E+01
8.500000E+01
8.500000E+01
8.500000E+01
8.500000E+01
8.500000E+01
8.500000E+01
8.500000E+01
8.500000E+01
8.500000E+01
8.500000E+01
8.500000E+01
8.500000E+01
8.500000E+01
8.500000E+01
8.500000E+01
8.500000E+01
8.500000E+01
8.500000E+01
8.500000E+01
8.500000E+01
8.500000E+01
8.500000E+01
8.500000E+01
8.500000E+01
8.500000E+01
8.500000E+01
8.500000E+01
8.500000E+01
8.500000E+01
8.500000E+01
8.500000E+01
8.500000E+01
8.500000E+01
8.500000E+01
8.500000E+01
8.500000E+01
8.500000E+01
8.500000E+01
8.500000E+01
8.500000E+01
8.500000E+01
8.500000E+01
8.500000E+01
8.500000E+01
8.500000E+01
8.500000E+01
8.500000E+01
8.500000E+01
8.500000E+01
8.500000E+01
8.500000E+01
8.500000E+01
8.500000E+01
8.500000E+01
8.500000E+01
8.500000E+01
8.500000E+01
8.500000E+01
8.500000E+01
8.500000E+01
8.500000E+01
8.500000E+01
8.500000E+01
8.500000E+01
8.500000E+01
8.500000E+01
8.500000E+01
8.500000E+01
8.500000E+01
8.500000E+01
8.500000E+01
8.500000E+01
8.500000E+01
8.500000E+01
8.500000E+01
8.500000E+01
8.500000E+01
8.500000E+01
8.500000E+01
8.500000E+01
8.500000E+01
8.500000E+01
8.500000E+01
8.500000E+01
8.500000E+01
8.500000E+01
8.500000E+01
8.500000E+01
8.500000E+01
8.500000E+01
8.500000E+01
8.500000E+01
8.500000E+01
8.500000E+01
8.500000E+01
8.500000E+01
8.500000E+01
8.500000E+01
8.500000E+01
8.500000E+01
8.500000E+01
8.500000E+01
8.500000E+01
8.500000E+01
8.500000E+01
8.500000E+01
8.500000E+01
8.500000E+01
8.500000E+01
8.500000E+01
8.500000E+01
8.500000E+01
8.500000E+01
8.500000E+01
8.500000E+01
8.500000E+01
8.500000E+01
8.500000E+01
8.500000E+01
8.500000E+01
8.500000E+01
8.500000E+01
8.500000E+01
8.500000E+01
8.500000E+01
8.500000E+01
8.500000E+01
8.500000E+01
8.500000E+01
8.500000E+01
8.500000E+01
8.500000E+01
8.500000E+01
8.500000E+01
8.500000E+01
8.500000E+01
8.500000E+01
8.500000E+01
8.500000E+01
8.500000E+01
8.500000E+01
8.500000E+01
8.500000E+01
8.500000E+01
8.500000E+01
8.500000E+01
8.500000E+01
8.500000E+01
8.500000E+01
8.500000E+01
8.500000E+01
8.500000E+01
8.500000E+01
8.500000E+01
8.500000E+01
8.500000E+01
8.500000E+01
8.500000E+01
8.500000E+01
8.500000E+01
8.500000E+01
8.500000E+01
8.500000E+01
8.500000E+01
8.500000E+01
8.500000E+01
8.500000E+01
8.500000E+01
8.500000E+01
8.500000E+01
8.500000E+01
8.500000E+01
8.500000E+01
8.500000E+01
8.500000E+01
8.500000E+01
8.500000E+01
9.000000E+01
9.000000E+01
9.000000E+01
9.000000E+01
9.000000E+01
9.000000E+01
9.000000E+01
9.000000E+01
9.000000E+01
9.000000E+01
9.000000E+01
9.000000E+01
9.000000E+01
9.000000E+01
9.000000E+01
9.000000E+01
9.000000E+01
9.000000E+01
9.000000E+01
9.000000E+01
9.000000E+01
9.000000E+01
9.000000E+01
9.000000E+01
9.000000E+01
9.000000E+01
9.000000E+01
9.000000E+01
9.000000E+01
9.000000E+01
9.000000E+01
9.000000E+01
9.000000E+01
9.000000E+01
9.000000E+01
9.000000E+01
9.000000E+01
9.000000E+01
9.000000E+01
9.000000E+01
9.000000E+01
9.000000E+01
9.000000E+01
9.000000E+01
9.000000E+01
9.000000E+01
9.000000E+01
9.000000E+01
9.000000E+01
9.000000E+01
9.000000E+01
9.000000E+01
9.000000E+01
9.000000E+01
9.000000E+01
9.000000E+01
9.000000E+01
9.000000E+01
9.000000E+01
9.000000E+01
9.000000E+01
9.000000E+01
9.000000E+01
9.000000E+01
9.000000E+01
9.000000E+01
9.000000E+01
9.000000E+01
9.000000E+01
9.000000E+01
9.000000E+01
9.000000E+01
9.000000E+01
9.000000E+01
9.000000E+01
9.000000E+01
9.000000E+01
9.000000E+01
9.000000E+01
9.000000E+01
9.000000E+01
9.000000E+01
9.000000E+01
9.000000E+01
9.000000E+01
9.000000E+01
9.000000E+01
9.000000E+01
9.000000E+01
9.000000E+01
9.000000E+01
9.000000E+01
9.000000E+01
9.000000E+01
9.000000E+01
9.000000E+01
9.000000E+01
9.000000E+01
9.000000E+01
9.000000E+01
9.000000E+01
9.000000E+01
9.000000E+01
9.000000E+01
9.000000E+01
9.000000E+01
9.000000E+01
9.000000E+01
9.000000E+01
9.000000E+01
9.000000E+01
9.000000E+01
9.000000E+01
9.000000E+01
9.000000E+01
9.000000E+01
9.000000E+01
9.000000E+01
9.000000E+01
9.000000E+01
9.000000E+01
9.000000E+01
9.000000E+01
9.000000E+01
9.000000E+01
9.000000E+01
9.000000E+01
9.000000E+01
9.000000E+01
9.000000E+01
9.000000E+01
9.000000E+01
9.000000E+01
9.000000E+01
9.000000E+01
9.000000E+01
9.000000E+01
9.000000E+01
9.000000E+01
9.000000E+01
9.000000E+01
9.000000E+01
9.000000E+01
9.000000E+01
9.000000E+01
9.000000E+01
9.000000E+01
9.000000E+01
9.000000E+01
9.000000E+01
9.000000E+01
9.000000E+01
9.000000E+01
9.000000E+01
9.000000E+01
9.000000E+01
9.000000E+01
9.000000E+01
9.000000E+01
9.000000E+01
9.000000E+01
9.000000E+01
9.000000E+01
9.000000E+01
9.000000E+01
9.000000E+01
9.000000E+01
9.000000E+01
9.000000E+01
9.000000E+01
9.000000E+01
9.000000E+01
9.000000E+01
9.000000E+01
9.000000E+01
9.000000E+01
9.000000E+01
9.000000E+01
9.000000E+01
9.000000E+01
9.000000E+01
9.000000E+01
9.000000E+01
9.000000E+01
9.000000E+01
9.000000E+01
9.000000E+01
9.000000E+01
9.000000E+01
9.000000E+01
9.000000E+01
9.000000E+01
9.000000E+01
9.000000E+01
9.000000E+01
9.000000E+01
9.000000E+01
9.000000E+01
9.000000E+01
9.000000E+01
9.000000E+01
9.500000E+01
9.500000E+01
9.500000E+01
9.500000E+01
9.500000E+01
9.500000E+01
9.500000E+01
9.500000E+01
9.500000E+01
9.500000E+01
9.500000E+01
9.500000E+01
9.500000E+01
9.500000E+01
9.500000E+01
9.500000E+01
9.500000E+01
9.500000E+01
9.500000E+01
9.500000E+01
9.500000E+01
9.500000E+01
9.500000E+01
9.500000E+01
9.500000E+01
9.500000E+01
9.500000E+01
9.500000E+01
9.500000E+01
9.500000E+01
9.500000E+01
9.500000E+01
9.500000E+01
9.500000E+01
9.500000E+01
9.500000E+01
9.500000E+01
9.500000E+01
9.500000E+01
9.500000E+01
9.500000E+01
9.500000E+01
9.500000E+01
9.500000E+01
9.500000E+01
9.500000E+01
9.500000E+01
9.500000E+01
9.500000E+01
9.500000E+01
9.500000E+01
9.500000E+01
9.500000E+01
9.500000E+01
9.500000E+01
9.500000E+01
9.500000E+01
9.500000E+01
9.500000E+01
9.500000E+01
9.500000E+01
9.500000E+01
9.500000E+01
9.500000E+01
9.500000E+01
9.500000E+01
9.500000E+01
9.500000E+01
9.500000E+01
9.500000E+01
9.500000E+01
9.500000E+01
9.500000E+01
9.500000E+01
9.500000E+01
9.500000E+01
9.500000E+01
9.500000E+01
9.500000E+01
9.500000E+01
9.500000E+01
9.500000E+01
9.500000E+01
9.500000E+01
9.500000E+01
9.500000E+01
9.500000E+01
9.500000E+01
9.500000E+01
9.500000E+01
9.500000E+01
9.500000E+01
9.500000E+01
9.500000E+01
9.500000E+01
9.500000E+01
9.500000E+01
9.500000E+01
9.500000E+01
9.500000E+01
9.500000E+01
9.500000E+01
9.500000E+01
9.500000E+01
9.500000E+01
9.500000E+01
9.500000E+01
9.500000E+01
9.500000E+01
9.500000E+01
9.500000E+01
9.500000E+01
9.500000E+01
9.500000E+01
9.500000E+01
9.500000E+01
9.500000E+01
9.500000E+01
9.500000E+01
9.500000E+01
9.500000E+01
9.500000E+01
9.500000E+01
9.500000E+01
9.500000E+01
9.500000E+01
9.500000E+01
9.500000E+01
9.500000E+01
9.500000E+01
9.500000E+01
9.500000E+01
9.500000E+01
9.500000E+01
9.500000E+01
9.500000E+01
9.500000E+01
9.500000E+01
9.500000E+01
9.500000E+01
9.500000E+01
9.500000E+01
9.500000E+01
9.500000E+01
9.500000E+01
9.500000E+01
9.500000E+01
9.500000E+01
9.500000E+01
9.500000E+01
9.500000E+01
9.500000E+01
9.500000E+01
9.500000E+01
9.500000E+01
9.500000E+01
9.500000E+01
9.500000E+01
9.500000E+01
9.500000E+01
9.500000E+01
9.500000E+01
9.500000E+01
9.500000E+01
9.500000E+01
9.500000E+01
9.500000E+01
9.500000E+01
9.500000E+01
9.500000E+01
9.500000E+01
9.500000E+01
9.500000E+01
9.500000E+01
9.500000E+01
9.500000E+01
9.500000E+01
9.500000E+01
9.500000E+01
9.500000E+01
9.500000E+01
9.500000E+01
9.500000E+01
9.500000E+01
9.500000E+01
9.500000E+01
9.500000E+01
9.500000E+01
9.500000E+01
9.500000E+01
9.500000E+01
9.500000E+01
9.500000E+01
9.500000E+01
9.500000E+01
9.500000E+01
9.500000E+01
9.500000E+01
9.500000E+01
9.500000E+01
9.500000E+01
1.000000E+02
1.000000E+02
1.000000E+02
1.000000E+02
1.000000E+02
1.000000E+02
1.000000E+02
1.000000E+02
1.000000E+02
1.000000E+02
1.000000E+02
1.000000E+02
1.000000E+02
1.000000E+02
1.000000E+02
1.000000E+02
1.000000E+02
1.000000E+02
1.000000E+02
1.000000E+02
1.000000E+02
1.000000E+02
1.000000E+02
1.000000E+02
1.000000E+02
1.000000E+02
1.000000E+02
1.000000E+02
1.000000E+02
1.000000E+02
1.000000E+02
1.000000E+02
1.000000E+02
1.000000E+02
1.000000E+02
1.000000E+02
1.000000E+02
1.000000E+02
1.000000E+02
1.000000E+02
1.000000E+02
1.000000E+02
1.000000E+02
1.000000E+02
1.000000E+02
1.000000E+02
1.000000E+02
1.000000E+02
1.000000E+02
1.000000E+02
1.000000E+02
1.000000E+02
1.000000E+02
1.000000E+02
1.000000E+02
1.000000E+02
1.000000E+02
1.000000E+02
1.000000E+02
1.000000E+02
1.000000E+02
1.000000E+02
1.000000E+02
1.000000E+02
1.000000E+02
1.000000E+02
1.000000E+02
1.000000E+02
1.000000E+02
1.000000E+02
1.000000E+02
1.000000E+02
1.000000E+02
1.000000E+02
1.000000E+02
1.000000E+02
1.000000E+02
1.000000E+02
1.000000E+02
1.000000E+02
1.000000E+02
1.000000E+02
1.000000E+02
1.000000E+02
1.000000E+02
1.000000E+02
1.000000E+02
1.000000E+02
1.000000E+02
1.000000E+02
1.000000E+02
1.000000E+02
1.000000E+02
1.000000E+02
1.000000E+02
1.000000E+02
1.000000E+02
1.000000E+02
1.000000E+02
1.000000E+02
1.000000E+02
1.000000E+02
1.000000E+02
1.000000E+02
1.000000E+02
1.000000E+02
1.000000E+02
1.000000E+02
1.000000E+02
1.000000E+02
1.000000E+02
1.000000E+02
1.000000E+02
1.000000E+02
1.000000E+02
1.000000E+02
1.000000E+02
1.000000E+02
1.000000E+02
1.000000E+02
1.000000E+02
1.000000E+02
1.000000E+02
1.000000E+02
1.000000E+02
1.000000E+02
1.000000E+02
1.000000E+02
1.000000E+02
1.000000E+02
1.000000E+02
1.000000E+02
1.000000E+02
1.000000E+02
1.000000E+02
1.000000E+02
1.000000E+02
1.000000E+02
1.000000E+02
1.000000E+02
1.000000E+02
1.000000E+02
1.000000E+02
1.000000E+02
1.000000E+02
1.000000E+02
1.000000E+02
1.000000E+02
1.000000E+02
1.000000E+02
1.000000E+02
1.000000E+02
1.000000E+02
1.000000E+02
1.000000E+02
1.000000E+02
1.000000E+02
1.000000E+02
1.000000E+02
1.000000E+02
1.000000E+02
1.000000E+02
1.000000E+02
1.000000E+02
1.000000E+02
1.000000E+02
1.000000E+02
1.000000E+02
1.000000E+02
1.000000E+02
1.000000E+02
1.000000E+02
1.000000E+02
1.000000E+02
1.000000E+02
1.000000E+02
1.000000E+02
1.000000E+02
1.000000E+02
1.000000E+02
1.000000E+02
1.000000E+02
1.000000E+02
1.000000E+02
1.000000E+02
1.000000E+02
1.000000E+02
1.000000E+02
1.000000E+02
1.000000E+02
1.000000E+02
1.000000E+02
1.000000E+02
1.000000E+02
1.000000E+02
1.000000E+02
1.000000E+02
1.000000E+02
1.000000E+02
1.000000E+02
1.000000E+02
1.050000E+02
1.050000E+02
1.050000E+02
1.050000E+02
1.050000E+02
1.050000E+02
1.050000E+02
1.050000E+02
1.050000E+02
1.050000E+02
1.050000E+02
1.050000E+02
1.050000E+02
1.050000E+02
1.050000E+02
1.050000E+02
1.050000E+02
1.050000E+02
1.050000E+02
1.050000E+02
1.050000E+02
1.050000E+02
1.050000E+02
1.050000E+02
1.050000E+02
1.050000E+02
1.050000E+02
1.050000E+02
1.050000E+02
1.050000E+02
1.050000E+02
1.050000E+02
1.050000E+02
1.050000E+02
1.050000E+02
1.050000E+02
1.050000E+02
1.050000E+02
1.050000E+02
1.050000E+02
1.050000E+02
1.050000E+02
1.050000E+02
1.050000E+02
1.050000E+02
1.050000E+02
1.050000E+02
1.050000E+02
1.050000E+02
1.050000E+02
1.050000E+02
1.050000E+02
1.050000E+02
1.050000E+02
1.050000E+02
1.050000E+02
1.050000E+02
1.050000E+02
1.050000E+02
1.050000E+02
1.050000E+02
1.050000E+02
1.050000E+02
1.050000E+02
1.050000E+02
1.050000E+02
1.050000E+02
1.050000E+02
1.050000E+02
1.050000E+02
1.050000E+02
1.050000E+02
1.050000E+02
1.050000E+02
1.050000E+02
1.050000E+02
1.050000E+02
1.050000E+02
1.050000E+02
1.050000E+02
1.050000E+02
1.050000E+02
1.050000E+02
1.050000E+02
1.050000E+02
1.050000E+02
1.050000E+02
1.050000E+02
1.050000E+02
1.050000E+02
1.050000E+02
1.050000E+02
1.050000E+02
1.050000E+02
1.050000E+02
1.050000E+02
1.050000E+02
1.050000E+02
1.050000E+02
1.050000E+02
1.050000E+02
1.050000E+02
1.050000E+02
1.050000E+02
1.050000E+02
1.050000E+02
1.050000E+02
1.050000E+02
1.050000E+02
1.050000E+02
1.050000E+02
1.050000E+02
1.050000E+02
1.050000E+02
1.050000E+02
1.050000E+02
1.050000E+02
1.050000E+02
1.050000E+02
1.050000E+02
1.050000E+02
1.050000E+02
1.050000E+02
1.050000E+02
1.050000E+02
1.050000E+02
1.050000E+02
1.050000E+02
1.050000E+02
1.050000E+02
1.050000E+02
1.050000E+02
1.050000E+02
1.050000E+02
1.050000E+02
1.050000E+02
1.050000E+02
1.050000E+02
1.050000E+02
1.050000E+02
1.050000E+02
1.050000E+02
1.050000E+02
1.050000E+02
1.050000E+02
1.050000E+02
1.050000E+02
1.050000E+02
1.050000E+02
1.050000E+02
1.050000E+02
1.050000E+02
1.050000E+02
1.050000E+02
1.050000E+02
1.050000E+02
1.050000E+02
1.050000E+02
1.050000E+02
1.050000E+02
1.050000E+02
1.050000E+02
1.050000E+02
1.050000E+02
1.050000E+02
1.050000E+02
1.050000E+02
1.050000E+02
1.050000E+02
1.050000E+02
1.050000E+02
1.050000E+02
1.050000E+02
1.050000E+02
1.050000E+02
1.050000E+02
1.050000E+02
1.050000E+02
1.050000E+02
1.050000E+02
1.050000E+02
1.050000E+02
1.050000E+02
1.050000E+02
1.050000E+02
1.050000E+02
1.050000E+02
1.050000E+02
1.050000E+02
1.050000E+02
1.050000E+02
1.050000E+02
1.050000E+02
1.050000E+02
1.050000E+02
1.050000E+02
1.050000E+02
1.050000E+02
1.050000E+02
1.050000E+02
1.050000E+02
1.100000E+02
1.100000E+02
1.100000E+02
1.100000E+02
1.100000E+02
1.100000E+02
1.100000E+02
1.100000E+02
1.100000E+02
1.100000E+02
1.100000E+02
1.100000E+02
1.100000E+02
1.100000E+02
1.100000E+02
1.100000E+02
1.100000E+02
1.100000E+02
1.100000E+02
1.100000E+02
1.100000E+02
1.100000E+02
1.100000E+02
1.100000E+02
1.100000E+02
1.100000E+02
1.100000E+02
1.100000E+02
1.100000E+02
1.100000E+02
1.100000E+02
1.100000E+02
1.100000E+02
1.100000E+02
1.100000E+02
1.100000E+02
1.100000E+02
1.100000E+02
1.100000E+02
1.100000E+02
1.100000E+02
1.100000E+02
1.100000E+02
1.100000E+02
1.100000E+02
1.100000E+02
1.100000E+02
1.100000E+02
1.100000E+02
1.100000E+02
1.100000E+02
1.100000E+02
1.100000E+02
1.100000E+02
1.100000E+02
1.100000E+02
1.100000E+02
1.100000E+02
1.100000E+02
1.100000E+02
1.100000E+02
1.100000E+02
1.100000E+02
1.100000E+02
1.100000E+02
1.100000E+02
1.100000E+02
1.100000E+02
1.100000E+02
1.100000E+02
1.100000E+02
1.100000E+02
1.100000E+02
1.100000E+02
1.100000E+02
1.100000E+02
1.100000E+02
1.100000E+02
1.100000E+02
1.100000E+02
1.100000E+02
1.100000E+02
1.100000E+02
1.100000E+02
1.100000E+02
1.100000E+02
1.100000E+02
1.100000E+02
1.100000E+02
1.100000E+02
1.100000E+02
1.100000E+02
1.100000E+02
1.100000E+02
1.100000E+02
1.100000E+02
1.100000E+02
1.100000E+02
1.100000E+02
1.100000E+02
1.100000E+02
1.100000E+02
1.100000E+02
1.100000E+02
1.100000E+02
1.100000E+02
1.100000E+02
1.100000E+02
1.100000E+02
1.100000E+02
1.100000E+02
1.100000E+02
1.100000E+02
1.100000E+02
1.100000E+02
1.100000E+02
1.100000E+02
1.100000E+02
1.100000E+02
1.100000E+02
1.100000E+02
1.100000E+02
1.100000E+02
1.100000E+02
1.100000E+02
1.100000E+02
1.100000E+02
1.100000E+02
1.100000E+02
1.100000E+02
1.100000E+02
1.100000E+02
1.100000E+02
1.100000E+02
1.100000E+02
1.100000E+02
1.100000E+02
1.100000E+02
1.100000E+02
1.100000E+02
1.100000E+02
1.100000E+02
1.100000E+02
1.100000E+02
1.100000E+02
1.100000E+02
1.100000E+02
1.100000E+02
1.100000E+02
1.100000E+02
1.100000E+02
1.100000E+02
1.100000E+02
1.100000E+02
1.100000E+02
1.100000E+02
1.100000E+02
1.100000E+02
1.100000E+02
1.100000E+02
1.100000E+02
1.100000E+02
1.100000E+02
1.100000E+02
1.100000E+02
1.100000E+02
1.100000E+02
1.100000E+02
1.100000E+02
1.100000E+02
1.100000E+02
1.100000E+02
1.100000E+02
1.100000E+02
1.100000E+02
1.100000E+02
1.100000E+02
1.100000E+02
1.100000E+02
1.100000E+02
1.100000E+02
1.100000E+02
1.100000E+02
1.100000E+02
1.100000E+02
1.100000E+02
1.100000E+02
1.100000E+02
1.100000E+02
1.100000E+02
1.100000E+02
1.100000E+02
1.100000E+02
1.100000E+02
1.100000E+02
1.100000E+02
1.100000E+02
1.100000E+02
1.100000E+02
1.100000E+02
1.100000E+02
1.150000E+02
1.150000E+02
1.150000E+02
1.150000E+02
1.150000E+02
1.150000E+02
1.150000E+02
1.150000E+02
1.150000E+02
1.150000E+02
1.150000E+02
1.150000E+02
1.150000E+02
1.150000E+02
1.150000E+02
1.150000E+02
1.150000E+02
1.150000E+02
1.150000E+02
1.150000E+02
1.150000E+02
1.150000E+02
1.150000E+02
1.150000E+02
1.150000E+02
1.150000E+02
1.150000E+02
1.150000E+02
1.150000E+02
1.150000E+02
1.150000E+02
1.150000E+02
1.150000E+02
1.150000E+02
1.150000E+02
1.150000E+02
1.150000E+02
1.150000E+02
1.150000E+02
1.150000E+02
1.150000E+02
1.150000E+02
1.150000E+02
1.150000E+02
1.150000E+02
1.150000E+02
1.150000E+02
1.150000E+02
1.150000E+02
1.150000E+02
1.150000E+02
1.150000E+02
1.150000E+02
1.150000E+02
1.150000E+02
1.150000E+02
1.150000E+02
1.150000E+02
1.150000E+02
1.150000E+02
1.150000E+02
1.150000E+02
1.150000E+02
1.150000E+02
1.150000E+02
1.150000E+02
1.150000E+02
1.150000E+02
1.150000E+02
1.150000E+02
1.150000E+02
1.150000E+02
1.150000E+02
1.150000E+02
1.150000E+02
1.150000E+02
1.150000E+02
1.150000E+02
1.150000E+02
1.150000E+02
1.150000E+02
1.150000E+02
1.150000E+02
1.150000E+02
1.150000E+02
1.150000E+02
1.150000E+02
1.150000E+02
1.150000E+02
1.150000E+02
1.150000E+02
1.150000E+02
1.150000E+02
1.150000E+02
1.150000E+02
1.150000E+02
1.150000E+02
1.150000E+02
1.150000E+02
1.150000E+02
1.150000E+02
1.150000E+02
1.150000E+02
1.150000E+02
1.150000E+02
1.150000E+02
1.150000E+02
1.150000E+02
1.150000E+02
1.150000E+02
1.150000E+02
1.150000E+02
1.150000E+02
1.150000E+02
1.150000E+02
1.150000E+02
1.150000E+02
1.150000E+02
1.150000E+02
1.150000E+02
1.150000E+02
1.150000E+02
1.150000E+02
1.150000E+02
1.150000E+02
1.150000E+02
1.150000E+02
1.150000E+02
1.150000E+02
1.150000E+02
1.150000E+02
1.150000E+02
1.150000E+02
1.150000E+02
1.150000E+02
1.150000E+02
1.150000E+02
1.150000E+02
1.150000E+02
1.150000E+02
1.150000E+02
1.150000E+02
1.150000E+02
1.150000E+02
1.150000E+02
1.150000E+02
1.150000E+02
1.150000E+02
1.150000E+02
1.150000E+02
1.150000E+02
1.150000E+02
1.150000E+02
1.150000E+02
1.150000E+02
1.150000E+02
1.150000E+02
1.150000E+02
1.150000E+02
1.150000E+02
1.150000E+02
1.150000E+02
1.150000E+02
1.150000E+02
1.150000E+02
1.150000E+02
1.150000E+02
1.150000E+02
1.150000E+02
1.150000E+02
1.150000E+02
1.150000E+02
1.150000E+02
1.150000E+02
1.150000E+02
1.150000E+02
1.150000E+02
1.150000E+02
1.150000E+02
1.150000E+02
1.150000E+02
1.150000E+02
1.150000E+02
1.150000E+02
1.150000E+02
1.150000E+02
1.150000E+02
1.150000E+02
1.150000E+02
1.150000E+02
1.150000E+02
1.150000E+02
1.150000E+02
1.150000E+02
1.150000E+02
1.150000E+02
1.150000E+02
1.150000E+02
1.150000E+02
1.150000E+02
1.150000E+02
1.200000E+02
1.200000E+02
1.200000E+02
1.200000E+02
1.200000E+02
1.200000E+02
1.200000E+02
1.200000E+02
1.200000E+02
1.200000E+02
1.200000E+02
1.200000E+02
1.200000E+02
1.200000E+02
1.200000E+02
1.200000E+02
1.200000E+02
1.200000E+02
1.200000E+02
1.200000E+02
1.200000E+02
1.200000E+02
1.200000E+02
1.200000E+02
1.200000E+02
1.200000E+02
1.200000E+02
1.200000E+02
1.200000E+02
1.200000E+02
1.200000E+02
1.200000E+02
1.200000E+02
1.200000E+02
1.200000E+02
1.200000E+02
1.200000E+02
1.200000E+02
1.200000E+02
1.200000E+02
1.200000E+02
1.200000E+02
1.200000E+02
1.200000E+02
1.200000E+02
1.200000E+02
1.200000E+02
1.200000E+02
1.200000E+02
1.200000E+02
1.200000E+02
1.200000E+02
1.200000E+02
1.200000E+02
1.200000E+02
1.200000E+02
1.200000E+02
1.200000E+02
1.200000E+02
1.200000E+02
1.200000E+02
1.200000E+02
1.200000E+02
1.200000E+02
1.200000E+02
1.200000E+02
1.200000E+02
1.200000E+02
1.200000E+02
1.200000E+02
1.200000E+02
1.200000E+02
1.200000E+02
1.200000E+02
1.200000E+02
1.200000E+02
1.200000E+02
1.200000E+02
1.200000E+02
1.200000E+02
1.200000E+02
1.200000E+02
1.200000E+02
1.200000E+02
1.200000E+02
1.200000E+02
1.200000E+02
1.200000E+02
1.200000E+02
1.200000E+02
1.200000E+02
1.200000E+02
1.200000E+02
1.200000E+02
1.200000E+02
1.200000E+02
1.200000E+02
1.200000E+02
1.200000E+02
1.200000E+02
1.200000E+02
1.200000E+02
1.200000E+02
1.200000E+02
1.200000E+02
1.200000E+02
1.200000E+02
1.200000E+02
1.200000E+02
1.200000E+02
1.200000E+02
1.200000E+02
1.200000E+02
1.200000E+02
1.200000E+02
1.200000E+02
1.200000E+02
1.200000E+02
1.200000E+02
1.200000E+02
1.200000E+02
1.200000E+02
1.200000E+02
1.200000E+02
1.200000E+02
1.200000E+02
1.200000E+02
1.200000E+02
1.200000E+02
1.200000E+02
1.200000E+02
1.200000E+02
1.200000E+02
1.200000E+02
1.200000E+02
1.200000E+02
1.200000E+02
1.200000E+02
1.200000E+02
1.200000E+02
1.200000E+02
1.200000E+02
1.200000E+02
1.200000E+02
1.200000E+02
1.200000E+02
1.200000E+02
1.200000E+02
1.200000E+02
1.200000E+02
1.200000E+02
1.200000E+02
1.200000E+02
1.200000E+02
1.200000E+02
1.200000E+02
1.200000E+02
1.200000E+02
1.200000E+02
1.200000E+02
1.200000E+02
1.200000E+02
1.200000E+02
1.200000E+02
1.200000E+02
1.200000E+02
1.200000E+02
1.200000E+02
1.200000E+02
1.200000E+02
1.200000E+02
1.200000E+02
1.200000E+02
1.200000E+02
1.200000E+02
1.200000E+02
1.200000E+02
1.200000E+02
1.200000E+02
1.200000E+02
1.200000E+02
1.200000E+02
1.200000E+02
1.200000E+02
1.200000E+02
1.200000E+02
1.200000E+02
1.200000E+02
1.200000E+02
1.200000E+02
1.200000E+02
1.200000E+02
1.200000E+02
1.200000E+02
1.200000E+02
1.200000E+02
1.200000E+02
1.200000E+02
1.200000E+02
1.200000E+02
1.200000E+02
1.250000E+02
1.250000E+02
1.250000E+02
1.250000E+02
1.250000E+02
1.250000E+02
1.250000E+02
1.250000E+02
1.250000E+02
1.250000E+02
1.250000E+02
1.250000E+02
1.250000E+02
1.250000E+02
1.250000E+02
1.250000E+02
1.250000E+02
1.250000E+02
1.250000E+02
1.250000E+02
1.250000E+02
1.250000E+02
1.250000E+02
1.250000E+02
1.250000E+02
1.250000E+02
1.250000E+02
1.250000E+02
1.250000E+02
1.250000E+02
1.250000E+02
1.250000E+02
1.250000E+02
1.250000E+02
1.250000E+02
1.250000E+02
1.250000E+02
1.250000E+02
1.250000E+02
1.250000E+02
1.250000E+02
1.250000E+02
1.250000E+02
1.250000E+02
1.250000E+02
1.250000E+02
1.250000E+02
1.250000E+02
1.250000E+02
1.250000E+02
1.250000E+02
1.250000E+02
1.250000E+02
1.250000E+02
1.250000E+02
1.250000E+02
1.250000E+02
1.250000E+02
1.250000E+02
1.250000E+02
1.250000E+02
1.250000E+02
1.250000E+02
1.250000E+02
1.250000E+02
1.250000E+02
1.250000E+02
1.250000E+02
1.250000E+02
1.250000E+02
1.250000E+02
1.250000E+02
1.250000E+02
1.250000E+02
1.250000E+02
1.250000E+02
1.250000E+02
1.250000E+02
1.250000E+02
1.250000E+02
1.250000E+02
1.250000E+02
1.250000E+02
1.250000E+02
1.250000E+02
1.250000E+02
1.250000E+02
1.250000E+02
1.250000E+02
1.250000E+02
1.250000E+02
1.250000E+02
1.250000E+02
1.250000E+02
1.250000E+02
1.250000E+02
1.250000E+02
1.250000E+02
1.250000E+02
1.250000E+02
1.250000E+02
1.250000E+02
1.250000E+02
1.250000E+02
1.250000E+02
1.250000E+02
1.250000E+02
1.250000E+02
1.250000E+02
1.250000E+02
1.250000E+02
1.250000E+02
1.250000E+02
1.250000E+02
1.250000E+02
1.250000E+02
1.250000E+02
1.250000E+02
1.250000E+02
1.250000E+02
1.250000E+02
1.250000E+02
1.250000E+02
1.250000E+02
1.250000E+02
1.250000E+02
1.250000E+02
1.250000E+02
1.250000E+02
1.250000E+02
1.250000E+02
1.250000E+02
1.250000E+02
1.250000E+02
1.250000E+02
1.250000E+02
1.250000E+02
1.250000E+02
1.250000E+02
1.250000E+02
1.250000E+02
1.250000E+02
1.250000E+02
1.250000E+02
1.250000E+02
1.250000E+02
1.250000E+02
1.250000E+02
1.250000E+02
1.250000E+02
1.250000E+02
1.250000E+02
1.250000E+02
1.250000E+02
1.250000E+02
1.250000E+02
1.250000E+02
1.250000E+02
1.250000E+02
1.250000E+02
1.250000E+02
1.250000E+02
1.250000E+02
1.250000E+02
1.250000E+02
1.250000E+02
1.250000E+02
1.250000E+02
1.250000E+02
1.250000E+02
1.250000E+02
1.250000E+02
1.250000E+02
1.250000E+02
1.250000E+02
1.250000E+02
1.250000E+02
1.250000E+02
1.250000E+02
1.250000E+02
1.250000E+02
1.250000E+02
1.250000E+02
1.250000E+02
1.250000E+02
1.250000E+02
1.250000E+02
1.250000E+02
1.250000E+02
1.250000E+02
1.250000E+02
1.250000E+02
1.250000E+02
1.250000E+02
1.250000E+02
1.250000E+02
1.250000E+02
1.250000E+02
1.250000E+02
1.250000E+02
1.250000E+02
1.300000E+02
1.300000E+02
1.300000E+02
1.300000E+02
1.300000E+02
1.300000E+02
1.300000E+02
1.300000E+02
1.300000E+02
1.300000E+02
1.300000E+02
1.300000E+02
1.300000E+02
1.300000E+02
1.300000E+02
1.300000E+02
1.300000E+02
1.300000E+02
1.300000E+02
1.300000E+02
1.300000E+02
1.300000E+02
1.300000E+02
1.300000E+02
1.300000E+02
1.300000E+02
1.300000E+02
1.300000E+02
1.300000E+02
1.300000E+02
1.300000E+02
1.300000E+02
1.300000E+02
1.300000E+02
1.300000E+02
1.300000E+02
1.300000E+02
1.300000E+02
1.300000E+02
1.300000E+02
1.300000E+02
1.300000E+02
1.300000E+02
1.300000E+02
1.300000E+02
1.300000E+02
1.300000E+02
1.300000E+02
1.300000E+02
1.300000E+02
1.300000E+02
1.300000E+02
1.300000E+02
1.300000E+02
1.300000E+02
1.300000E+02
1.300000E+02
1.300000E+02
1.300000E+02
1.300000E+02
1.300000E+02
1.300000E+02
1.300000E+02
1.300000E+02
1.300000E+02
1.300000E+02
1.300000E+02
1.300000E+02
1.300000E+02
1.300000E+02
1.300000E+02
1.300000E+02
1.300000E+02
1.300000E+02
1.300000E+02
1.300000E+02
1.300000E+02
1.300000E+02
1.300000E+02
1.300000E+02
1.300000E+02
1.300000E+02
1.300000E+02
1.300000E+02
1.300000E+02
1.300000E+02
1.300000E+02
1.300000E+02
1.300000E+02
1.300000E+02
1.300000E+02
1.300000E+02
1.300000E+02
1.300000E+02
1.300000E+02
1.300000E+02
1.300000E+02
1.300000E+02
1.300000E+02
1.300000E+02
1.300000E+02
1.300000E+02
1.300000E+02
1.300000E+02
1.300000E+02
1.300000E+02
1.300000E+02
1.300000E+02
1.300000E+02
1.300000E+02
1.300000E+02
1.300000E+02
1.300000E+02
1.300000E+02
1.300000E+02
1.300000E+02
1.300000E+02
1.300000E+02
1.300000E+02
1.300000E+02
1.300000E+02
1.300000E+02
1.300000E+02
1.300000E+02
1.300000E+02
1.300000E+02
1.300000E+02
1.300000E+02
1.300000E+02
1.300000E+02
1.300000E+02
1.300000E+02
1.300000E+02
1.300000E+02
1.300000E+02
1.300000E+02
1.300000E+02
1.300000E+02
1.300000E+02
1.300000E+02
1.300000E+02
1.300000E+02
1.300000E+02
1.300000E+02
1.300000E+02
1.300000E+02
1.300000E+02
1.300000E+02
1.300000E+02
1.300000E+02
1.300000E+02
1.300000E+02
1.300000E+02
1.300000E+02
1.300000E+02
1.300000E+02
1.300000E+02
1.300000E+02
1.300000E+02
1.300000E+02
1.300000E+02
1.300000E+02
1.300000E+02
1.300000E+02
1.300000E+02
1.300000E+02
1.300000E+02
1.300000E+02
1.300000E+02
1.300000E+02
1.300000E+02
1.300000E+02
1.300000E+02
1.300000E+02
1.300000E+02
1.300000E+02
1.300000E+02
1.300000E+02
1.300000E+02
1.300000E+02
1.300000E+02
1.300000E+02
1.300000E+02
1.300000E+02
1.300000E+02
1.300000E+02
1.300000E+02
1.300000E+02
1.300000E+02
1.300000E+02
1.300000E+02
1.300000E+02
1.300000E+02
1.300000E+02
1.300000E+02
1.300000E+02
1.300000E+02
1.300000E+02
1.300000E+02
1.300000E+02
1.300000E+02
1.350000E+02
1.350000E+02
1.350000E+02
1.350000E+02
1.350000E+02
1.350000E+02
1.350000E+02
1.350000E+02
1.350000E+02
1.350000E+02
1.350000E+02
1.350000E+02
1.350000E+02
1.350000E+02
1.350000E+02
1.350000E+02
1.350000E+02
1.350000E+02
1.350000E+02
1.350000E+02
1.350000E+02
1.350000E+02
1.350000E+02
1.350000E+02
1.350000E+02
1.350000E+02
1.350000E+02
1.350000E+02
1.350000E+02
1.350000E+02
1.350000E+02
1.350000E+02
1.350000E+02
1.350000E+02
1.350000E+02
1.350000E+02
1.350000E+02
1.350000E+02
1.350000E+02
1.350000E+02
1.350000E+02
1.350000E+02
1.350000E+02
1.350000E+02
1.350000E+02
1.350000E+02
1.350000E+02
1.350000E+02
1.350000E+02
1.350000E+02
1.350000E+02
1.350000E+02
1.350000E+02
1.350000E+02
1.350000E+02
1.350000E+02
1.350000E+02
1.350000E+02
1.350000E+02
1.350000E+02
1.350000E+02
1.350000E+02
1.350000E+02
1.350000E+02
1.350000E+02
1.350000E+02
1.350000E+02
1.350000E+02
1.350000E+02
1.350000E+02
1.350000E+02
1.350000E+02
1.350000E+02
1.350000E+02
1.350000E+02
1.350000E+02
1.350000E+02
1.350000E+02
1.350000E+02
1.350000E+02
1.350000E+02
1.350000E+02
1.350000E+02
1.350000E+02
1.350000E+02
1.350000E+02
1.350000E+02
1.350000E+02
1.350000E+02
1.350000E+02
1.350000E+02
1.350000E+02
1.350000E+02
1.350000E+02
1.350000E+02
1.350000E+02
1.350000E+02
1.350000E+02
1.350000E+02
1.350000E+02
1.350000E+02
1.350000E+02
1.350000E+02
1.350000E+02
1.350000E+02
1.350000E+02
1.350000E+02
1.350000E+02
1.350000E+02
1.350000E+02
1.350000E+02
1.350000E+02
1.350000E+02
1.350000E+02
1.350000E+02
1.350000E+02
1.350000E+02
1.350000E+02
1.350000E+02
1.350000E+02
1.350000E+02
1.350000E+02
1.350000E+02
1.350000E+02
1.350000E+02
1.350000E+02
1.350000E+02
1.350000E+02
1.350000E+02
1.350000E+02
1.350000E+02
1.350000E+02
1.350000E+02
1.350000E+02
1.350000E+02
1.350000E+02
1.350000E+02
1.350000E+02
1.350000E+02
1.350000E+02
1.350000E+02
1.350000E+02
1.350000E+02
1.350000E+02
1.350000E+02
1.350000E+02
1.350000E+02
1.350000E+02
1.350000E+02
1.350000E+02
1.350000E+02
1.350000E+02
1.350000E+02
1.350000E+02
1.350000E+02
1.350000E+02
1.350000E+02
1.350000E+02
1.350000E+02
1.350000E+02
1.350000E+02
1.350000E+02
1.350000E+02
1.350000E+02
1.350000E+02
1.350000E+02
1.350000E+02
1.350000E+02
1.350000E+02
1.350000E+02
1.350000E+02
1.350000E+02
1.350000E+02
1.350000E+02
1.350000E+02
1.350000E+02
1.350000E+02
1.350000E+02
1.350000E+02
1.350000E+02
1.350000E+02
1.350000E+02
1.350000E+02
1.350000E+02
1.350000E+02
1.350000E+02
1.350000E+02
1.350000E+02
1.350000E+02
1.350000E+02
1.350000E+02
1.350000E+02
1.350000E+02
1.350000E+02
1.350000E+02
1.350000E+02
1.350000E+02
1.350000E+02
1.350000E+02
1.350000E+02
1.350000E+02
1.400000E+02
1.400000E+02
1.400000E+02
1.400000E+02
1.400000E+02
1.400000E+02
1.400000E+02
1.400000E+02
1.400000E+02
1.400000E+02
1.400000E+02
1.400000E+02
1.400000E+02
1.400000E+02
1.400000E+02
1.400000E+02
1.400000E+02
1.400000E+02
1.400000E+02
1.400000E+02
1.400000E+02
1.400000E+02
1.400000E+02
1.400000E+02
1.400000E+02
1.400000E+02
1.400000E+02
1.400000E+02
1.400000E+02
1.400000E+02
1.400000E+02
1.400000E+02
1.400000E+02
1.400000E+02
1.400000E+02
1.400000E+02
1.400000E+02
1.400000E+02
1.400000E+02
1.400000E+02
1.400000E+02
1.400000E+02
1.400000E+02
1.400000E+02
1.400000E+02
1.400000E+02
1.400000E+02
1.400000E+02
1.400000E+02
1.400000E+02
1.400000E+02
1.400000E+02
1.400000E+02
1.400000E+02
1.400000E+02
1.400000E+02
1.400000E+02
1.400000E+02
1.400000E+02
1.400000E+02
1.400000E+02
1.400000E+02
1.400000E+02
1.400000E+02
1.400000E+02
1.400000E+02
1.400000E+02
1.400000E+02
1.400000E+02
1.400000E+02
1.400000E+02
1.400000E+02
1.400000E+02
1.400000E+02
1.400000E+02
1.400000E+02
1.400000E+02
1.400000E+02
1.400000E+02
1.400000E+02
1.400000E+02
1.400000E+02
1.400000E+02
1.400000E+02
1.400000E+02
1.400000E+02
1.400000E+02
1.400000E+02
1.400000E+02
1.400000E+02
1.400000E+02
1.400000E+02
1.400000E+02
1.400000E+02
1.400000E+02
1.400000E+02
1.400000E+02
1.400000E+02
1.400000E+02
1.400000E+02
1.400000E+02
1.400000E+02
1.400000E+02
1.400000E+02
1.400000E+02
1.400000E+02
1.400000E+02
1.400000E+02
1.400000E+02
1.400000E+02
1.400000E+02
1.400000E+02
1.400000E+02
1.400000E+02
1.400000E+02
1.400000E+02
1.400000E+02
1.400000E+02
1.400000E+02
1.400000E+02
1.400000E+02
1.400000E+02
1.400000E+02
1.400000E+02
1.400000E+02
1.400000E+02
1.400000E+02
1.400000E+02
1.400000E+02
1.400000E+02
1.400000E+02
1.400000E+02
1.400000E+02
1.400000E+02
1.400000E+02
1.400000E+02
1.400000E+02
1.400000E+02
1.400000E+02
1.400000E+02
1.400000E+02
1.400000E+02
1.400000E+02
1.400000E+02
1.400000E+02
1.400000E+02
1.400000E+02
1.400000E+02
1.400000E+02
1.400000E+02
1.400000E+02
1.400000E+02
1.400000E+02
1.400000E+02
1.400000E+02
1.400000E+02
1.400000E+02
1.400000E+02
1.400000E+02
1.400000E+02
1.400000E+02
1.400000E+02
1.400000E+02
1.400000E+02
1.400000E+02
1.400000E+02
1.400000E+02
1.400000E+02
1.400000E+02
1.400000E+02
1.400000E+02
1.400000E+02
1.400000E+02
1.400000E+02
1.400000E+02
1.400000E+02
1.400000E+02
1.400000E+02
1.400000E+02
1.400000E+02
1.400000E+02
1.400000E+02
1.400000E+02
1.400000E+02
1.400000E+02
1.400000E+02
1.400000E+02
1.400000E+02
1.400000E+02
1.400000E+02
1.400000E+02
1.400000E+02
1.400000E+02
1.400000E+02
1.400000E+02
1.400000E+02
1.400000E+02
1.400000E+02
1.400000E+02
1.400000E+02
1.400000E+02
1.450000E+02
1.450000E+02
1.450000E+02
1.450000E+02
1.450000E+02
1.450000E+02
1.450000E+02
1.450000E+02
1.450000E+02
1.450000E+02
1.450000E+02
1.450000E+02
1.450000E+02
1.450000E+02
1.450000E+02
1.450000E+02
1.450000E+02
1.450000E+02
1.450000E+02
1.450000E+02
1.450000E+02
1.450000E+02
1.450000E+02
1.450000E+02
1.450000E+02
1.450000E+02
1.450000E+02
1.450000E+02
1.450000E+02
1.450000E+02
1.450000E+02
1.450000E+02
1.450000E+02
1.450000E+02
1.450000E+02
1.450000E+02
1.450000E+02
1.450000E+02
1.450000E+02
1.450000E+02
1.450000E+02
1.450000E+02
1.450000E+02
1.450000E+02
1.450000E+02
1.450000E+02
1.450000E+02
1.450000E+02
1.450000E+02
1.450000E+02
1.450000E+02
1.450000E+02
1.450000E+02
1.450000E+02
1.450000E+02
1.450000E+02
1.450000E+02
1.450000E+02
1.450000E+02
1.450000E+02
1.450000E+02
1.450000E+02
1.450000E+02
1.450000E+02
1.450000E+02
1.450000E+02
1.450000E+02
1.450000E+02
1.450000E+02
1.450000E+02
1.450000E+02
1.450000E+02
1.450000E+02
1.450000E+02
1.450000E+02
1.450000E+02
1.450000E+02
1.450000E+02
1.450000E+02
1.450000E+02
1.450000E+02
1.450000E+02
1.450000E+02
1.450000E+02
1.450000E+02
1.450000E+02
1.450000E+02
1.450000E+02
1.450000E+02
1.450000E+02
1.450000E+02
1.450000E+02
1.450000E+02
1.450000E+02
1.450000E+02
1.450000E+02
1.450000E+02
1.450000E+02
1.450000E+02
1.450000E+02
1.450000E+02
1.450000E+02
1.450000E+02
1.450000E+02
1.450000E+02
1.450000E+02
1.450000E+02
1.450000E+02
1.450000E+02
1.450000E+02
1.450000E+02
1.450000E+02
1.450000E+02
1.450000E+02
1.450000E+02
1.450000E+02
1.450000E+02
1.450000E+02
1.450000E+02
1.450000E+02
1.450000E+02
1.450000E+02
1.450000E+02
1.450000E+02
1.450000E+02
1.450000E+02
1.450000E+02
1.450000E+02
1.450000E+02
1.450000E+02
1.450000E+02
1.450000E+02
1.450000E+02
1.450000E+02
1.450000E+02
1.450000E+02
1.450000E+02
1.450000E+02
1.450000E+02
1.450000E+02
1.450000E+02
1.450000E+02
1.450000E+02
1.450000E+02
1.450000E+02
1.450000E+02
1.450000E+02
1.450000E+02
1.450000E+02
1.450000E+02
1.450000E+02
1.450000E+02
1.450000E+02
1.450000E+02
1.450000E+02
1.450000E+02
1.450000E+02
1.450000E+02
1.450000E+02
1.450000E+02
1.450000E+02
1.450000E+02
1.450000E+02
1.450000E+02
1.450000E+02
1.450000E+02
1.450000E+02
1.450000E+02
1.450000E+02
1.450000E+02
1.450000E+02
1.450000E+02
1.450000E+02
1.450000E+02
1.450000E+02
1.450000E+02
1.450000E+02
1.450000E+02
1.450000E+02
1.450000E+02
1.450000E+02
1.450000E+02
1.450000E+02
1.450000E+02
1.450000E+02
1.450000E+02
1.450000E+02
1.450000E+02
1.450000E+02
1.450000E+02
1.450000E+02
1.450000E+02
1.450000E+02
1.450000E+02
1.450000E+02
1.450000E+02
1.450000E+02
1.450000E+02
1.450000E+02
1.450000E+02
1.450000E+02
1.500000E+02
1.500000E+02
1.500000E+02
1.500000E+02
1.500000E+02
1.500000E+02
1.500000E+02
1.500000E+02
1.500000E+02
1.500000E+02
1.500000E+02
1.500000E+02
1.500000E+02
1.500000E+02
1.500000E+02
1.500000E+02
1.500000E+02
1.500000E+02
1.500000E+02
1.500000E+02
1.500000E+02
1.500000E+02
1.500000E+02
1.500000E+02
1.500000E+02
1.500000E+02
1.500000E+02
1.500000E+02
1.500000E+02
1.500000E+02
1.500000E+02
1.500000E+02
1.500000E+02
1.500000E+02
1.500000E+02
1.500000E+02
1.500000E+02
1.500000E+02
1.500000E+02
1.500000E+02
1.500000E+02
1.500000E+02
1.500000E+02
1.500000E+02
1.500000E+02
1.500000E+02
1.500000E+02
1.500000E+02
1.500000E+02
1.500000E+02
1.500000E+02
1.500000E+02
1.500000E+02
1.500000E+02
1.500000E+02
1.500000E+02
1.500000E+02
1.500000E+02
1.500000E+02
1.500000E+02
1.500000E+02
1.500000E+02
1.500000E+02
1.500000E+02
1.500000E+02
1.500000E+02
1.500000E+02
1.500000E+02
1.500000E+02
1.500000E+02
1.500000E+02
1.500000E+02
1.500000E+02
1.500000E+02
1.500000E+02
1.500000E+02
1.500000E+02
1.500000E+02
1.500000E+02
1.500000E+02
1.500000E+02
1.500000E+02
1.500000E+02
1.500000E+02
1.500000E+02
1.500000E+02
1.500000E+02
1.500000E+02
1.500000E+02
1.500000E+02
1.500000E+02
1.500000E+02
1.500000E+02
1.500000E+02
1.500000E+02
1.500000E+02
1.500000E+02
1.500000E+02
1.500000E+02
1.500000E+02
1.500000E+02
1.500000E+02
1.500000E+02
1.500000E+02
1.500000E+02
1.500000E+02
1.500000E+02
1.500000E+02
1.500000E+02
1.500000E+02
1.500000E+02
1.500000E+02
1.500000E+02
1.500000E+02
1.500000E+02
1.500000E+02
1.500000E+02
1.500000E+02
1.500000E+02
1.500000E+02
1.500000E+02
1.500000E+02
1.500000E+02
1.500000E+02
1.500000E+02
1.500000E+02
1.500000E+02
1.500000E+02
1.500000E+02
1.500000E+02
1.500000E+02
1.500000E+02
1.500000E+02
1.500000E+02
1.500000E+02
1.500000E+02
1.500000E+02
1.500000E+02
1.500000E+02
1.500000E+02
1.500000E+02
1.500000E+02
1.500000E+02
1.500000E+02
1.500000E+02
1.500000E+02
1.500000E+02
1.500000E+02
1.500000E+02
1.500000E+02
1.500000E+02
1.500000E+02
1.500000E+02
1.500000E+02
1.500000E+02
1.500000E+02
1.500000E+02
1.500000E+02
1.500000E+02
1.500000E+02
1.500000E+02
1.500000E+02
1.500000E+02
1.500000E+02
1.500000E+02
1.500000E+02
1.500000E+02
1.500000E+02
1.500000E+02
1.500000E+02
1.500000E+02
1.500000E+02
1.500000E+02
1.500000E+02
1.500000E+02
1.500000E+02
1.500000E+02
1.500000E+02
1.500000E+02
1.500000E+02
1.500000E+02
1.500000E+02
1.500000E+02
1.500000E+02
1.500000E+02
1.500000E+02
1.500000E+02
1.500000E+02
1.500000E+02
1.500000E+02
1.500000E+02
1.500000E+02
1.500000E+02
1.500000E+02
1.500000E+02
1.500000E+02
1.500000E+02
1.500000E+02
1.500000E+02
1.500000E+02
1.500000E+02
1.550000E+02
1.550000E+02
1.550000E+02
1.550000E+02
1.550000E+02
1.550000E+02
1.550000E+02
1.550000E+02
1.550000E+02
1.550000E+02
1.550000E+02
1.550000E+02
1.550000E+02
1.550000E+02
1.550000E+02
1.550000E+02
1.550000E+02
1.550000E+02
1.550000E+02
1.550000E+02
1.550000E+02
1.550000E+02
1.550000E+02
1.550000E+02
1.550000E+02
1.550000E+02
1.550000E+02
1.550000E+02
1.550000E+02
1.550000E+02
1.550000E+02
1.550000E+02
1.550000E+02
1.550000E+02
1.550000E+02
1.550000E+02
1.550000E+02
1.550000E+02
1.550000E+02
1.550000E+02
1.550000E+02
1.550000E+02
1.550000E+02
1.550000E+02
1.550000E+02
1.550000E+02
1.550000E+02
1.550000E+02
1.550000E+02
1.550000E+02
1.550000E+02
1.550000E+02
1.550000E+02
1.550000E+02
1.550000E+02
1.550000E+02
1.550000E+02
1.550000E+02
1.550000E+02
1.550000E+02
1.550000E+02
1.550000E+02
1.550000E+02
1.550000E+02
1.550000E+02
1.550000E+02
1.550000E+02
1.550000E+02
1.550000E+02
1.550000E+02
1.550000E+02
1.550000E+02
1.550000E+02
1.550000E+02
1.550000E+02
1.550000E+02
1.550000E+02
1.550000E+02
1.550000E+02
1.550000E+02
1.550000E+02
1.550000E+02
1.550000E+02
1.550000E+02
1.550000E+02
1.550000E+02
1.550000E+02
1.550000E+02
1.550000E+02
1.550000E+02
1.550000E+02
1.550000E+02
1.550000E+02
1.550000E+02
1.550000E+02
1.550000E+02
1.550000E+02
1.550000E+02
1.550000E+02
1.550000E+02
1.550000E+02
1.550000E+02
1.550000E+02
1.550000E+02
1.550000E+02
1.550000E+02
1.550000E+02
1.550000E+02
1.550000E+02
1.550000E+02
1.550000E+02
1.550000E+02
1.550000E+02
1.550000E+02
1.550000E+02
1.550000E+02
1.550000E+02
1.550000E+02
1.550000E+02
1.550000E+02
1.550000E+02
1.550000E+02
1.550000E+02
1.550000E+02
1.550000E+02
1.550000E+02
1.550000E+02
1.550000E+02
1.550000E+02
1.550000E+02
1.550000E+02
1.550000E+02
1.550000E+02
1.550000E+02
1.550000E+02
1.550000E+02
1.550000E+02
1.550000E+02
1.550000E+02
1.550000E+02
1.550000E+02
1.550000E+02
1.550000E+02
1.550000E+02
1.550000E+02
1.550000E+02
1.550000E+02
1.550000E+02
1.550000E+02
1.550000E+02
1.550000E+02
1.550000E+02
1.550000E+02
1.550000E+02
1.550000E+02
1.550000E+02
1.550000E+02
1.550000E+02
1.550000E+02
1.550000E+02
1.550000E+02
1.550000E+02
1.550000E+02
1.550000E+02
1.550000E+02
1.550000E+02
1.550000E+02
1.550000E+02
1.550000E+02
1.550000E+02
1.550000E+02
1.550000E+02
1.550000E+02
1.550000E+02
1.550000E+02
1.550000E+02
1.550000E+02
1.550000E+02
1.550000E+02
1.550000E+02
1.550000E+02
1.550000E+02
1.550000E+02
1.550000E+02
1.550000E+02
1.550000E+02
1.550000E+02
1.550000E+02
1.550000E+02
1.550000E+02
1.550000E+02
1.550000E+02
1.550000E+02
1.550000E+02
1.550000E+02
1.550000E+02
1.550000E+02
1.550000E+02
1.550000E+02
1.550000E+02
1.550000E+02
1.600000E+02
1.600000E+02
1.600000E+02
1.600000E+02
1.600000E+02
1.600000E+02
1.600000E+02
1.600000E+02
1.600000E+02
1.600000E+02
1.600000E+02
1.600000E+02
1.600000E+02
1.600000E+02
1.600000E+02
1.600000E+02
1.600000E+02
1.600000E+02
1.600000E+02
1.600000E+02
1.600000E+02
1.600000E+02
1.600000E+02
1.600000E+02
1.600000E+02
1.600000E+02
1.600000E+02
1.600000E+02
1.600000E+02
1.600000E+02
1.600000E+02
1.600000E+02
1.600000E+02
1.600000E+02
1.600000E+02
1.600000E+02
1.600000E+02
1.600000E+02
1.600000E+02
1.600000E+02
1.600000E+02
1.600000E+02
1.600000E+02
1.600000E+02
1.600000E+02
1.600000E+02
1.600000E+02
1.600000E+02
1.600000E+02
1.600000E+02
1.600000E+02
1.600000E+02
1.600000E+02
1.600000E+02
1.600000E+02
1.600000E+02
1.600000E+02
1.600000E+02
1.600000E+02
1.600000E+02
1.600000E+02
1.600000E+02
1.600000E+02
1.600000E+02
1.600000E+02
1.600000E+02
1.600000E+02
1.600000E+02
1.600000E+02
1.600000E+02
1.600000E+02
1.600000E+02
1.600000E+02
1.600000E+02
1.600000E+02
1.600000E+02
1.600000E+02
1.600000E+02
1.600000E+02
1.600000E+02
1.600000E+02
1.600000E+02
1.600000E+02
1.600000E+02
1.600000E+02
1.600000E+02
1.600000E+02
1.600000E+02
1.600000E+02
1.600000E+02
1.600000E+02
1.600000E+02
1.600000E+02
1.600000E+02
1.600000E+02
1.600000E+02
1.600000E+02
1.600000E+02
1.600000E+02
1.600000E+02
1.600000E+02
1.600000E+02
1.600000E+02
1.600000E+02
1.600000E+02
1.600000E+02
1.600000E+02
1.600000E+02
1.600000E+02
1.600000E+02
1.600000E+02
1.600000E+02
1.600000E+02
1.600000E+02
1.600000E+02
1.600000E+02
1.600000E+02
1.600000E+02
1.600000E+02
1.600000E+02
1.600000E+02
1.600000E+02
1.600000E+02
1.600000E+02
1.600000E+02
1.600000E+02
1.600000E+02
1.600000E+02
1.600000E+02
1.600000E+02
1.600000E+02
1.600000E+02
1.600000E+02
1.600000E+02
1.600000E+02
1.600000E+02
1.600000E+02
1.600000E+02
1.600000E+02
1.600000E+02
1.600000E+02
1.600000E+02
1.600000E+02
1.600000E+02
1.600000E+02
1.600000E+02
1.600000E+02
1.600000E+02
1.600000E+02
1.600000E+02
1.600000E+02
1.600000E+02
1.600000E+02
1.600000E+02
1.600000E+02
1.600000E+02
1.600000E+02
1.600000E+02
1.600000E+02
1.600000E+02
1.600000E+02
1.600000E+02
1.600000E+02
1.600000E+02
1.600000E+02
1.600000E+02
1.600000E+02
1.600000E+02
1.600000E+02
1.600000E+02
1.600000E+02
1.600000E+02
1.600000E+02
1.600000E+02
1.600000E+02
1.600000E+02
1.600000E+02
1.600000E+02
1.600000E+02
1.600000E+02
1.600000E+02
1.600000E+02
1.600000E+02
1.600000E+02
1.600000E+02
1.600000E+02
1.600000E+02
1.600000E+02
1.600000E+02
1.600000E+02
1.600000E+02
1.600000E+02
1.600000E+02
1.600000E+02
1.600000E+02
1.600000E+02
1.600000E+02
1.600000E+02
1.600000E+02
1.600000E+02
1.600000E+02
1.650000E+02
1.650000E+02
1.650000E+02
1.650000E+02
1.650000E+02
1.650000E+02
1.650000E+02
1.650000E+02
1.650000E+02
1.650000E+02
1.650000E+02
1.650000E+02
1.650000E+02
1.650000E+02
1.650000E+02
1.650000E+02
1.650000E+02
1.650000E+02
1.650000E+02
1.650000E+02
1.650000E+02
1.650000E+02
1.650000E+02
1.650000E+02
1.650000E+02
1.650000E+02
1.650000E+02
1.650000E+02
1.650000E+02
1.650000E+02
1.650000E+02
1.650000E+02
1.650000E+02
1.650000E+02
1.650000E+02
1.650000E+02
1.650000E+02
1.650000E+02
1.650000E+02
1.650000E+02
1.650000E+02
1.650000E+02
1.650000E+02
1.650000E+02
1.650000E+02
1.650000E+02
1.650000E+02
1.650000E+02
1.650000E+02
1.650000E+02
1.650000E+02
1.650000E+02
1.650000E+02
1.650000E+02
1.650000E+02
1.650000E+02
1.650000E+02
1.650000E+02
1.650000E+02
1.650000E+02
1.650000E+02
1.650000E+02
1.650000E+02
1.650000E+02
1.650000E+02
1.650000E+02
1.650000E+02
1.650000E+02
1.650000E+02
1.650000E+02
1.650000E+02
1.650000E+02
1.650000E+02
1.650000E+02
1.650000E+02
1.650000E+02
1.650000E+02
1.650000E+02
1.650000E+02
1.650000E+02
1.650000E+02
1.650000E+02
1.650000E+02
1.650000E+02
1.650000E+02
1.650000E+02
1.650000E+02
1.650000E+02
1.650000E+02
1.650000E+02
1.650000E+02
1.650000E+02
1.650000E+02
1.650000E+02
1.650000E+02
1.650000E+02
1.650000E+02
1.650000E+02
1.650000E+02
1.650000E+02
1.650000E+02
1.650000E+02
1.650000E+02
1.650000E+02
1.650000E+02
1.650000E+02
1.650000E+02
1.650000E+02
1.650000E+02
1.650000E+02
1.650000E+02
1.650000E+02
1.650000E+02
1.650000E+02
1.650000E+02
1.650000E+02
1.650000E+02
1.650000E+02
1.650000E+02
1.650000E+02
1.650000E+02
1.650000E+02
1.650000E+02
1.650000E+02
1.650000E+02
1.650000E+02
1.650000E+02
1.650000E+02
1.650000E+02
1.650000E+02
1.650000E+02
1.650000E+02
1.650000E+02
1.650000E+02
1.650000E+02
1.650000E+02
1.650000E+02
1.650000E+02
1.650000E+02
1.650000E+02
1.650000E+02
1.650000E+02
1.650000E+02
1.650000E+02
1.650000E+02
1.650000E+02
1.650000E+02
1.650000E+02
1.650000E+02
1.650000E+02
1.650000E+02
1.650000E+02
1.650000E+02
1.650000E+02
1.650000E+02
1.650000E+02
1.650000E+02
1.650000E+02
1.650000E+02
1.650000E+02
1.650000E+02
1.650000E+02
1.650000E+02
1.650000E+02
1.650000E+02
1.650000E+02
1.650000E+02
1.650000E+02
1.650000E+02
1.650000E+02
1.650000E+02
1.650000E+02
1.650000E+02
1.650000E+02
1.650000E+02
1.650000E+02
1.650000E+02
1.650000E+02
1.650000E+02
1.650000E+02
1.650000E+02
1.650000E+02
1.650000E+02
1.650000E+02
1.650000E+02
1.650000E+02
1.650000E+02
1.650000E+02
1.650000E+02
1.650000E+02
1.650000E+02
1.650000E+02
1.650000E+02
1.650000E+02
1.650000E+02
1.650000E+02
1.650000E+02
1.650000E+02
1.650000E+02
1.650000E+02
1.650000E+02
1.700000E+02
1.700000E+02
1.700000E+02
1.700000E+02
1.700000E+02
1.700000E+02
1.700000E+02
1.700000E+02
1.700000E+02
1.700000E+02
1.700000E+02
1.700000E+02
1.700000E+02
1.700000E+02
1.700000E+02
1.700000E+02
1.700000E+02
1.700000E+02
1.700000E+02
1.700000E+02
1.700000E+02
1.700000E+02
1.700000E+02
1.700000E+02
1.700000E+02
1.700000E+02
1.700000E+02
1.700000E+02
1.700000E+02
1.700000E+02
1.700000E+02
1.700000E+02
1.700000E+02
1.700000E+02
1.700000E+02
1.700000E+02
1.700000E+02
1.700000E+02
1.700000E+02
1.700000E+02
1.700000E+02
1.700000E+02
1.700000E+02
1.700000E+02
1.700000E+02
1.700000E+02
1.700000E+02
1.700000E+02
1.700000E+02
1.700000E+02
1.700000E+02
1.700000E+02
1.700000E+02
1.700000E+02
1.700000E+02
1.700000E+02
1.700000E+02
1.700000E+02
1.700000E+02
1.700000E+02
1.700000E+02
1.700000E+02
1.700000E+02
1.700000E+02
1.700000E+02
1.700000E+02
1.700000E+02
1.700000E+02
1.700000E+02
1.700000E+02
1.700000E+02
1.700000E+02
1.700000E+02
1.700000E+02
1.700000E+02
1.700000E+02
1.700000E+02
1.700000E+02
1.700000E+02
1.700000E+02
1.700000E+02
1.700000E+02
1.700000E+02
1.700000E+02
1.700000E+02
1.700000E+02
1.700000E+02
1.700000E+02
1.700000E+02
1.700000E+02
1.700000E+02
1.700000E+02
1.700000E+02
1.700000E+02
1.700000E+02
1.700000E+02
1.700000E+02
1.700000E+02
1.700000E+02
1.700000E+02
1.700000E+02
1.700000E+02
1.700000E+02
1.700000E+02
1.700000E+02
1.700000E+02
1.700000E+02
1.700000E+02
1.700000E+02
1.700000E+02
1.700000E+02
1.700000E+02
1.700000E+02
1.700000E+02
1.700000E+02
1.700000E+02
1.700000E+02
1.700000E+02
1.700000E+02
1.700000E+02
1.700000E+02
1.700000E+02
1.700000E+02
1.700000E+02
1.700000E+02
1.700000E+02
1.700000E+02
1.700000E+02
1.700000E+02
1.700000E+02
1.700000E+02
1.700000E+02
1.700000E+02
1.700000E+02
1.700000E+02
1.700000E+02
1.700000E+02
1.700000E+02
1.700000E+02
1.700000E+02
1.700000E+02
1.700000E+02
1.700000E+02
1.700000E+02
1.700000E+02
1.700000E+02
1.700000E+02
1.700000E+02
1.700000E+02
1.700000E+02
1.700000E+02
1.700000E+02
1.700000E+02
1.700000E+02
1.700000E+02
1.700000E+02
1.700000E+02
1.700000E+02
1.700000E+02
1.700000E+02
1.700000E+02
1.700000E+02
1.700000E+02
1.700000E+02
1.700000E+02
1.700000E+02
1.700000E+02
1.700000E+02
1.700000E+02
1.700000E+02
1.700000E+02
1.700000E+02
1.700000E+02
1.700000E+02
1.700000E+02
1.700000E+02
1.700000E+02
1.700000E+02
1.700000E+02
1.700000E+02
1.700000E+02
1.700000E+02
1.700000E+02
1.700000E+02
1.700000E+02
1.700000E+02
1.700000E+02
1.700000E+02
1.700000E+02
1.700000E+02
1.700000E+02
1.700000E+02
1.700000E+02
1.700000E+02
1.700000E+02
1.700000E+02
1.700000E+02
1.700000E+02
1.700000E+02
1.700000E+02
1.700000E+02
1.750000E+02
1.750000E+02
1.750000E+02
1.750000E+02
1.750000E+02
1.750000E+02
1.750000E+02
1.750000E+02
1.750000E+02
1.750000E+02
1.750000E+02
1.750000E+02
1.750000E+02
1.750000E+02
1.750000E+02
1.750000E+02
1.750000E+02
1.750000E+02
1.750000E+02
1.750000E+02
1.750000E+02
1.750000E+02
1.750000E+02
1.750000E+02
1.750000E+02
1.750000E+02
1.750000E+02
1.750000E+02
1.750000E+02
1.750000E+02
1.750000E+02
1.750000E+02
1.750000E+02
1.750000E+02
1.750000E+02
1.750000E+02
1.750000E+02
1.750000E+02
1.750000E+02
1.750000E+02
1.750000E+02
1.750000E+02
1.750000E+02
1.750000E+02
1.750000E+02
1.750000E+02
1.750000E+02
1.750000E+02
1.750000E+02
1.750000E+02
1.750000E+02
1.750000E+02
1.750000E+02
1.750000E+02
1.750000E+02
1.750000E+02
1.750000E+02
1.750000E+02
1.750000E+02
1.750000E+02
1.750000E+02
1.750000E+02
1.750000E+02
1.750000E+02
1.750000E+02
1.750000E+02
1.750000E+02
1.750000E+02
1.750000E+02
1.750000E+02
1.750000E+02
1.750000E+02
1.750000E+02
1.750000E+02
1.750000E+02
1.750000E+02
1.750000E+02
1.750000E+02
1.750000E+02
1.750000E+02
1.750000E+02
1.750000E+02
1.750000E+02
1.750000E+02
1.750000E+02
1.750000E+02
1.750000E+02
1.750000E+02
1.750000E+02
1.750000E+02
1.750000E+02
1.750000E+02
1.750000E+02
1.750000E+02
1.750000E+02
1.750000E+02
1.750000E+02
1.750000E+02
1.750000E+02
1.750000E+02
1.750000E+02
1.750000E+02
1.750000E+02
1.750000E+02
1.750000E+02
1.750000E+02
1.750000E+02
1.750000E+02
1.750000E+02
1.750000E+02
1.750000E+02
1.750000E+02
1.750000E+02
1.750000E+02
1.750000E+02
1.750000E+02
1.750000E+02
1.750000E+02
1.750000E+02
1.750000E+02
1.750000E+02
1.750000E+02
1.750000E+02
1.750000E+02
1.750000E+02
1.750000E+02
1.750000E+02
1.750000E+02
1.750000E+02
1.750000E+02
1.750000E+02
1.750000E+02
1.750000E+02
1.750000E+02
1.750000E+02
1.750000E+02
1.750000E+02
1.750000E+02
1.750000E+02
1.750000E+02
1.750000E+02
1.750000E+02
1.750000E+02
1.750000E+02
1.750000E+02
1.750000E+02
1.750000E+02
1.750000E+02
1.750000E+02
1.750000E+02
1.750000E+02
1.750000E+02
1.750000E+02
1.750000E+02
1.750000E+02
1.750000E+02
1.750000E+02
1.750000E+02
1.750000E+02
1.750000E+02
1.750000E+02
1.750000E+02
1.750000E+02
1.750000E+02
1.750000E+02
1.750000E+02
1.750000E+02
1.750000E+02
1.750000E+02
1.750000E+02
1.750000E+02
1.750000E+02
1.750000E+02
1.750000E+02
1.750000E+02
1.750000E+02
1.750000E+02
1.750000E+02
1.750000E+02
1.750000E+02
1.750000E+02
1.750000E+02
1.750000E+02
1.750000E+02
1.750000E+02
1.750000E+02
1.750000E+02
1.750000E+02
1.750000E+02
1.750000E+02
1.750000E+02
1.750000E+02
1.750000E+02
1.750000E+02
1.750000E+02
1.750000E+02
1.750000E+02
1.750000E+02
1.750000E+02
1.750000E+02
1.750000E+02
1.800000E+02
1.800000E+02
1.800000E+02
1.800000E+02
1.800000E+02
1.800000E+02
1.800000E+02
1.800000E+02
1.800000E+02
1.800000E+02
1.800000E+02
1.800000E+02
1.800000E+02
1.800000E+02
1.800000E+02
1.800000E+02
1.800000E+02
1.800000E+02
1.800000E+02
1.800000E+02
1.800000E+02
1.800000E+02
1.800000E+02
1.800000E+02
1.800000E+02
1.800000E+02
1.800000E+02
1.800000E+02
1.800000E+02
1.800000E+02
1.800000E+02
1.800000E+02
1.800000E+02
1.800000E+02
1.800000E+02
1.800000E+02
1.800000E+02
1.800000E+02
1.800000E+02
1.800000E+02
1.800000E+02
1.800000E+02
1.800000E+02
1.800000E+02
1.800000E+02
1.800000E+02
1.800000E+02
1.800000E+02
1.800000E+02
1.800000E+02
1.800000E+02
1.800000E+02
1.800000E+02
1.800000E+02
1.800000E+02
1.800000E+02
1.800000E+02
1.800000E+02
1.800000E+02
1.800000E+02
1.800000E+02
1.800000E+02
1.800000E+02
1.800000E+02
1.800000E+02
1.800000E+02
1.800000E+02
1.800000E+02
1.800000E+02
1.800000E+02
1.800000E+02
1.800000E+02
1.800000E+02
1.800000E+02
1.800000E+02
1.800000E+02
1.800000E+02
1.800000E+02
1.800000E+02
1.800000E+02
1.800000E+02
1.800000E+02
1.800000E+02
1.800000E+02
1.800000E+02
1.800000E+02
1.800000E+02
1.800000E+02
1.800000E+02
1.800000E+02
1.800000E+02
1.800000E+02
1.800000E+02
1.800000E+02
1.800000E+02
1.800000E+02
1.800000E+02
1.800000E+02
1.800000E+02
1.800000E+02
1.800000E+02
1.800000E+02
1.800000E+02
1.800000E+02
1.800000E+02
1.800000E+02
1.800000E+02
1.800000E+02
1.800000E+02
1.800000E+02
1.800000E+02
1.800000E+02
1.800000E+02
1.800000E+02
1.800000E+02
1.800000E+02
1.800000E+02
1.800000E+02
1.800000E+02
1.800000E+02
1.800000E+02
1.800000E+02
1.800000E+02
1.800000E+02
1.800000E+02
1.800000E+02
1.800000E+02
1.800000E+02
1.800000E+02
1.800000E+02
1.800000E+02
1.800000E+02
1.800000E+02
1.800000E+02
1.800000E+02
1.800000E+02
1.800000E+02
1.800000E+02
1.800000E+02
1.800000E+02
1.800000E+02
1.800000E+02
1.800000E+02
1.800000E+02
1.800000E+02
1.800000E+02
1.800000E+02
1.800000E+02
1.800000E+02
1.800000E+02
1.800000E+02
1.800000E+02
1.800000E+02
1.800000E+02
1.800000E+02
1.800000E+02
1.800000E+02
1.800000E+02
1.800000E+02
1.800000E+02
1.800000E+02
1.800000E+02
1.800000E+02
1.800000E+02
1.800000E+02
1.800000E+02
1.800000E+02
1.800000E+02
1.800000E+02
1.800000E+02
1.800000E+02
1.800000E+02
1.800000E+02
1.800000E+02
1.800000E+02
1.800000E+02
1.800000E+02
1.800000E+02
1.800000E+02
1.800000E+02
1.800000E+02
1.800000E+02
1.800000E+02
1.800000E+02
1.800000E+02
1.800000E+02
1.800000E+02
1.800000E+02
1.800000E+02
1.800000E+02
1.800000E+02
1.800000E+02
1.800000E+02
1.800000E+02
1.800000E+02
1.800000E+02
1.800000E+02
1.800000E+02
1.800000E+02
1.800000E+02
1.800000E+02
1.850000E+02
1.850000E+02
1.850000E+02
1.850000E+02
1.850000E+02
1.850000E+02
1.850000E+02
1.850000E+02
1.850000E+02
1.850000E+02
1.850000E+02
1.850000E+02
1.850000E+02
1.850000E+02
1.850000E+02
1.850000E+02
1.850000E+02
1.850000E+02
1.850000E+02
1.850000E+02
1.850000E+02
1.850000E+02
1.850000E+02
1.850000E+02
1.850000E+02
1.850000E+02
1.850000E+02
1.850000E+02
1.850000E+02
1.850000E+02
1.850000E+02
1.850000E+02
1.850000E+02
1.850000E+02
1.850000E+02
1.850000E+02
1.850000E+02
1.850000E+02
1.850000E+02
1.850000E+02
1.850000E+02
1.850000E+02
1.850000E+02
1.850000E+02
1.850000E+02
1.850000E+02
1.850000E+02
1.850000E+02
1.850000E+02
1.850000E+02
1.850000E+02
1.850000E+02
1.850000E+02
1.850000E+02
1.850000E+02
1.850000E+02
1.850000E+02
1.850000E+02
1.850000E+02
1.850000E+02
1.850000E+02
1.850000E+02
1.850000E+02
1.850000E+02
1.850000E+02
1.850000E+02
1.850000E+02
1.850000E+02
1.850000E+02
1.850000E+02
1.850000E+02
1.850000E+02
1.850000E+02
1.850000E+02
1.850000E+02
1.850000E+02
1.850000E+02
1.850000E+02
1.850000E+02
1.850000E+02
1.850000E+02
1.850000E+02
1.850000E+02
1.850000E+02
1.850000E+02
1.850000E+02
1.850000E+02
1.850000E+02
1.850000E+02
1.850000E+02
1.850000E+02
1.850000E+02
1.850000E+02
1.850000E+02
1.850000E+02
1.850000E+02
1.850000E+02
1.850000E+02
1.850000E+02
1.850000E+02
1.850000E+02
1.850000E+02
1.850000E+02
1.850000E+02
1.850000E+02
1.850000E+02
1.850000E+02
1.850000E+02
1.850000E+02
1.850000E+02
1.850000E+02
1.850000E+02
1.850000E+02
1.850000E+02
1.850000E+02
1.850000E+02
1.850000E+02
1.850000E+02
1.850000E+02
1.850000E+02
1.850000E+02
1.850000E+02
1.850000E+02
1.850000E+02
1.850000E+02
1.850000E+02
1.850000E+02
1.850000E+02
1.850000E+02
1.850000E+02
1.850000E+02
1.850000E+02
1.850000E+02
1.850000E+02
1.850000E+02
1.850000E+02
1.850000E+02
1.850000E+02
1.850000E+02
1.850000E+02
1.850000E+02
1.850000E+02
1.850000E+02
1.850000E+02
1.850000E+02
1.850000E+02
1.850000E+02
1.850000E+02
1.850000E+02
1.850000E+02
1.850000E+02
1.850000E+02
1.850000E+02
1.850000E+02
1.850000E+02
1.850000E+02
1.850000E+02
1.850000E+02
1.850000E+02
1.850000E+02
1.850000E+02
1.850000E+02
1.850000E+02
1.850000E+02
1.850000E+02
1.850000E+02
1.850000E+02
1.850000E+02
1.850000E+02
1.850000E+02
1.850000E+02
1.850000E+02
1.850000E+02
1.850000E+02
1.850000E+02
1.850000E+02
1.850000E+02
1.850000E+02
1.850000E+02
1.850000E+02
1.850000E+02
1.850000E+02
1.850000E+02
1.850000E+02
1.850000E+02
1.850000E+02
1.850000E+02
1.850000E+02
1.850000E+02
1.850000E+02
1.850000E+02
1.850000E+02
1.850000E+02
1.850000E+02
1.850000E+02
1.850000E+02
1.850000E+02
1.850000E+02
1.850000E+02
1.850000E+02
1.850000E+02
1.900000E+02
1.900000E+02
1.900000E+02
1.900000E+02
1.900000E+02
1.900000E+02
1.900000E+02
1.900000E+02
1.900000E+02
1.900000E+02
1.900000E+02
1.900000E+02
1.900000E+02
1.900000E+02
1.900000E+02
1.900000E+02
1.900000E+02
1.900000E+02
1.900000E+02
1.900000E+02
1.900000E+02
1.900000E+02
1.900000E+02
1.900000E+02
1.900000E+02
1.900000E+02
1.900000E+02
1.900000E+02
1.900000E+02
1.900000E+02
1.900000E+02
1.900000E+02
1.900000E+02
1.900000E+02
1.900000E+02
1.900000E+02
1.900000E+02
1.900000E+02
1.900000E+02
1.900000E+02
1.900000E+02
1.900000E+02
1.900000E+02
1.900000E+02
1.900000E+02
1.900000E+02
1.900000E+02
1.900000E+02
1.900000E+02
1.900000E+02
1.900000E+02
1.900000E+02
1.900000E+02
1.900000E+02
1.900000E+02
1.900000E+02
1.900000E+02
1.900000E+02
1.900000E+02
1.900000E+02
1.900000E+02
1.900000E+02
1.900000E+02
1.900000E+02
1.900000E+02
1.900000E+02
1.900000E+02
1.900000E+02
1.900000E+02
1.900000E+02
1.900000E+02
1.900000E+02
1.900000E+02
1.900000E+02
1.900000E+02
1.900000E+02
1.900000E+02
1.900000E+02
1.900000E+02
1.900000E+02
1.900000E+02
1.900000E+02
1.900000E+02
1.900000E+02
1.900000E+02
1.900000E+02
1.900000E+02
1.900000E+02
1.900000E+02
1.900000E+02
1.900000E+02
1.900000E+02
1.900000E+02
1.900000E+02
1.900000E+02
1.900000E+02
1.900000E+02
1.900000E+02
1.900000E+02
1.900000E+02
1.900000E+02
1.900000E+02
1.900000E+02
1.900000E+02
1.900000E+02
1.900000E+02
1.900000E+02
1.900000E+02
1.900000E+02
1.900000E+02
1.900000E+02
1.900000E+02
1.900000E+02
1.900000E+02
1.900000E+02
1.900000E+02
1.900000E+02
1.900000E+02
1.900000E+02
1.900000E+02
1.900000E+02
1.900000E+02
1.900000E+02
1.900000E+02
1.900000E+02
1.900000E+02
1.900000E+02
1.900000E+02
1.900000E+02
1.900000E+02
1.900000E+02
1.900000E+02
1.900000E+02
1.900000E+02
1.900000E+02
1.900000E+02
1.900000E+02
1.900000E+02
1.900000E+02
1.900000E+02
1.900000E+02
1.900000E+02
1.900000E+02
1.900000E+02
1.900000E+02
1.900000E+02
1.900000E+02
1.900000E+02
1.900000E+02
1.900000E+02
1.900000E+02
1.900000E+02
1.900000E+02
1.900000E+02
1.900000E+02
1.900000E+02
1.900000E+02
1.900000E+02
1.900000E+02
1.900000E+02
1.900000E+02
1.900000E+02
1.900000E+02
1.900000E+02
1.900000E+02
1.900000E+02
1.900000E+02
1.900000E+02
1.900000E+02
1.900000E+02
1.900000E+02
1.900000E+02
1.900000E+02
1.900000E+02
1.900000E+02
1.900000E+02
1.900000E+02
1.900000E+02
1.900000E+02
1.900000E+02
1.900000E+02
1.900000E+02
1.900000E+02
1.900000E+02
1.900000E+02
1.900000E+02
1.900000E+02
1.900000E+02
1.900000E+02
1.900000E+02
1.900000E+02
1.900000E+02
1.900000E+02
1.900000E+02
1.900000E+02
1.900000E+02
1.900000E+02
1.900000E+02
1.900000E+02
1.900000E+02
1.900000E+02
1.950000E+02
1.950000E+02
1.950000E+02
1.950000E+02
1.950000E+02
1.950000E+02
1.950000E+02
1.950000E+02
1.950000E+02
1.950000E+02
1.950000E+02
1.950000E+02
1.950000E+02
1.950000E+02
1.950000E+02
1.950000E+02
1.950000E+02
1.950000E+02
1.950000E+02
1.950000E+02
1.950000E+02
1.950000E+02
1.950000E+02
1.950000E+02
1.950000E+02
1.950000E+02
1.950000E+02
1.950000E+02
1.950000E+02
1.950000E+02
1.950000E+02
1.950000E+02
1.950000E+02
1.950000E+02
1.950000E+02
1.950000E+02
1.950000E+02
1.950000E+02
1.950000E+02
1.950000E+02
1.950000E+02
1.950000E+02
1.950000E+02
1.950000E+02
1.950000E+02
1.950000E+02
1.950000E+02
1.950000E+02
1.950000E+02
1.950000E+02
1.950000E+02
1.950000E+02
1.950000E+02
1.950000E+02
1.950000E+02
1.950000E+02
1.950000E+02
1.950000E+02
1.950000E+02
1.950000E+02
1.950000E+02
1.950000E+02
1.950000E+02
1.950000E+02
1.950000E+02
1.950000E+02
1.950000E+02
1.950000E+02
1.950000E+02
1.950000E+02
1.950000E+02
1.950000E+02
1.950000E+02
1.950000E+02
1.950000E+02
1.950000E+02
1.950000E+02
1.950000E+02
1.950000E+02
1.950000E+02
1.950000E+02
1.950000E+02
1.950000E+02
1.950000E+02
1.950000E+02
1.950000E+02
1.950000E+02
1.950000E+02
1.950000E+02
1.950000E+02
1.950000E+02
1.950000E+02
1.950000E+02
1.950000E+02
1.950000E+02
1.950000E+02
1.950000E+02
1.950000E+02
1.950000E+02
1.950000E+02
1.950000E+02
1.950000E+02
1.950000E+02
1.950000E+02
1.950000E+02
1.950000E+02
1.950000E+02
1.950000E+02
1.950000E+02
1.950000E+02
1.950000E+02
1.950000E+02
1.950000E+02
1.950000E+02
1.950000E+02
1.950000E+02
1.950000E+02
1.950000E+02
1.950000E+02
1.950000E+02
1.950000E+02
1.950000E+02
1.950000E+02
1.950000E+02
1.950000E+02
1.950000E+02
1.950000E+02
1.950000E+02
1.950000E+02
1.950000E+02
1.950000E+02
1.950000E+02
1.950000E+02
1.950000E+02
1.950000E+02
1.950000E+02
1.950000E+02
1.950000E+02
1.950000E+02
1.950000E+02
1.950000E+02
1.950000E+02
1.950000E+02
1.950000E+02
1.950000E+02
1.950000E+02
1.950000E+02
1.950000E+02
1.950000E+02
1.950000E+02
1.950000E+02
1.950000E+02
1.950000E+02
1.950000E+02
1.950000E+02
1.950000E+02
1.950000E+02
1.950000E+02
1.950000E+02
1.950000E+02
1.950000E+02
1.950000E+02
1.950000E+02
1.950000E+02
1.950000E+02
1.950000E+02
1.950000E+02
1.950000E+02
1.950000E+02
1.950000E+02
1.950000E+02
1.950000E+02
1.950000E+02
1.950000E+02
1.950000E+02
1.950000E+02
1.950000E+02
1.950000E+02
1.950000E+02
1.950000E+02
1.950000E+02
1.950000E+02
1.950000E+02
1.950000E+02
1.950000E+02
1.950000E+02
1.950000E+02
1.950000E+02
1.950000E+02
1.950000E+02
1.950000E+02
1.950000E+02
1.950000E+02
1.950000E+02
1.950000E+02
1.950000E+02
1.950000E+02
1.950000E+02
1.950000E+02
1.950000E+02
1.950000E+02
2.000000E+02
2.000000E+02
2.000000E+02
2.000000E+02
2.000000E+02
2.000000E+02
2.000000E+02
2.000000E+02
2.000000E+02
2.000000E+02
2.000000E+02
2.000000E+02
2.000000E+02
2.000000E+02
2.000000E+02
2.000000E+02
2.000000E+02
2.000000E+02
2.000000E+02
2.000000E+02
2.000000E+02
2.000000E+02
2.000000E+02
2.000000E+02
2.000000E+02
2.000000E+02
2.000000E+02
2.000000E+02
2.000000E+02
2.000000E+02
2.000000E+02
2.000000E+02
2.000000E+02
2.000000E+02
2.000000E+02
2.000000E+02
2.000000E+02
2.000000E+02
2.000000E+02
2.000000E+02
2.000000E+02
2.000000E+02
2.000000E+02
2.000000E+02
2.000000E+02
2.000000E+02
2.000000E+02
2.000000E+02
2.000000E+02
2.000000E+02
2.000000E+02
2.000000E+02
2.000000E+02
2.000000E+02
2.000000E+02
2.000000E+02
2.000000E+02
2.000000E+02
2.000000E+02
2.000000E+02
2.000000E+02
2.000000E+02
2.000000E+02
2.000000E+02
2.000000E+02
2.000000E+02
2.000000E+02
2.000000E+02
2.000000E+02
2.000000E+02
2.000000E+02
2.000000E+02
2.000000E+02
2.000000E+02
2.000000E+02
2.000000E+02
2.000000E+02
2.000000E+02
2.000000E+02
2.000000E+02
2.000000E+02
2.000000E+02
2.000000E+02
2.000000E+02
2.000000E+02
2.000000E+02
2.000000E+02
2.000000E+02
2.000000E+02
2.000000E+02
2.000000E+02
2.000000E+02
2.000000E+02
2.000000E+02
2.000000E+02
2.000000E+02
2.000000E+02
2.000000E+02
2.000000E+02
2.000000E+02
2.000000E+02
2.000000E+02
2.000000E+02
2.000000E+02
2.000000E+02
2.000000E+02
2.000000E+02
2.000000E+02
2.000000E+02
2.000000E+02
2.000000E+02
2.000000E+02
2.000000E+02
2.000000E+02
2.000000E+02
2.000000E+02
2.000000E+02
2.000000E+02
2.000000E+02
2.000000E+02
2.000000E+02
2.000000E+02
2.000000E+02
2.000000E+02
2.000000E+02
2.000000E+02
2.000000E+02
2.000000E+02
2.000000E+02
2.000000E+02
2.000000E+02
2.000000E+02
2.000000E+02
2.000000E+02
2.000000E+02
2.000000E+02
2.000000E+02
2.000000E+02
2.000000E+02
2.000000E+02
2.000000E+02
2.000000E+02
2.000000E+02
2.000000E+02
2.000000E+02
2.000000E+02
2.000000E+02
2.000000E+02
2.000000E+02
2.000000E+02
2.000000E+02
2.000000E+02
2.000000E+02
2.000000E+02
2.000000E+02
2.000000E+02
2.000000E+02
2.000000E+02
2.000000E+02
2.000000E+02
2.000000E+02
2.000000E+02
2.000000E+02
2.000000E+02
2.000000E+02
2.000000E+02
2.000000E+02
2.000000E+02
2.000000E+02
2.000000E+02
2.000000E+02
2.000000E+02
2.000000E+02
2.000000E+02
2.000000E+02
2.000000E+02
2.000000E+02
2.000000E+02
2.000000E+02
2.000000E+02
2.000000E+02
2.000000E+02
2.000000E+02
2.000000E+02
2.000000E+02
2.000000E+02
2.000000E+02
2.000000E+02
2.000000E+02
2.000000E+02
2.000000E+02
2.000000E+02
2.000000E+02
2.000000E+02
2.000000E+02
2.000000E+02
2.000000E+02
2.000000E+02
2.000000E+02
2.000000E+02
2.000000E+02
2.050000E+02
2.050000E+02
2.050000E+02
2.050000E+02
2.050000E+02
2.050000E+02
2.050000E+02
2.050000E+02
2.050000E+02
2.050000E+02
2.050000E+02
2.050000E+02
2.050000E+02
2.050000E+02
2.050000E+02
2.050000E+02
2.050000E+02
2.050000E+02
2.050000E+02
2.050000E+02
2.050000E+02
2.050000E+02
2.050000E+02
2.050000E+02
2.050000E+02
2.050000E+02
2.050000E+02
2.050000E+02
2.050000E+02
2.050000E+02
2.050000E+02
2.050000E+02
2.050000E+02
2.050000E+02
2.050000E+02
2.050000E+02
2.050000E+02
2.050000E+02
2.050000E+02
2.050000E+02
2.050000E+02
2.050000E+02
2.050000E+02
2.050000E+02
2.050000E+02
2.050000E+02
2.050000E+02
2.050000E+02
2.050000E+02
2.050000E+02
2.050000E+02
2.050000E+02
2.050000E+02
2.050000E+02
2.050000E+02
2.050000E+02
2.050000E+02
2.050000E+02
2.050000E+02
2.050000E+02
2.050000E+02
2.050000E+02
2.050000E+02
2.050000E+02
2.050000E+02
2.050000E+02
2.050000E+02
2.050000E+02
2.050000E+02
2.050000E+02
2.050000E+02
2.050000E+02
2.050000E+02
2.050000E+02
2.050000E+02
2.050000E+02
2.050000E+02
2.050000E+02
2.050000E+02
2.050000E+02
2.050000E+02
2.050000E+02
2.050000E+02
2.050000E+02
2.050000E+02
2.050000E+02
2.050000E+02
2.050000E+02
2.050000E+02
2.050000E+02
2.050000E+02
2.050000E+02
2.050000E+02
2.050000E+02
2.050000E+02
2.050000E+02
2.050000E+02
2.050000E+02
2.050000E+02
2.050000E+02
2.050000E+02
2.050000E+02
2.050000E+02
2.050000E+02
2.050000E+02
2.050000E+02
2.050000E+02
2.050000E+02
2.050000E+02
2.050000E+02
2.050000E+02
2.050000E+02
2.050000E+02
2.050000E+02
2.050000E+02
2.050000E+02
2.050000E+02
2.050000E+02
2.050000E+02
2.050000E+02
2.050000E+02
2.050000E+02
2.050000E+02
2.050000E+02
2.050000E+02
2.050000E+02
2.050000E+02
2.050000E+02
2.050000E+02
2.050000E+02
2.050000E+02
2.050000E+02
2.050000E+02
2.050000E+02
2.050000E+02
2.050000E+02
2.050000E+02
2.050000E+02
2.050000E+02
2.050000E+02
2.050000E+02
2.050000E+02
2.050000E+02
2.050000E+02
2.050000E+02
2.050000E+02
2.050000E+02
2.050000E+02
2.050000E+02
2.050000E+02
2.050000E+02
2.050000E+02
2.050000E+02
2.050000E+02
2.050000E+02
2.050000E+02
2.050000E+02
2.050000E+02
2.050000E+02
2.050000E+02
2.050000E+02
2.050000E+02
2.050000E+02
2.050000E+02
2.050000E+02
2.050000E+02
2.050000E+02
2.050000E+02
2.050000E+02
2.050000E+02
2.050000E+02
2.050000E+02
2.050000E+02
2.050000E+02
2.050000E+02
2.050000E+02
2.050000E+02
2.050000E+02
2.050000E+02
2.050000E+02
2.050000E+02
2.050000E+02
2.050000E+02
2.050000E+02
2.050000E+02
2.050000E+02
2.050000E+02
2.050000E+02
2.050000E+02
2.050000E+02
2.050000E+02
2.050000E+02
2.050000E+02
2.050000E+02
2.050000E+02
2.050000E+02
2.050000E+02
2.050000E+02
2.050000E+02
2.050000E+02
2.050000E+02
2.100000E+02
2.100000E+02
2.100000E+02
2.100000E+02
2.100000E+02
2.100000E+02
2.100000E+02
2.100000E+02
2.100000E+02
2.100000E+02
2.100000E+02
2.100000E+02
2.100000E+02
2.100000E+02
2.100000E+02
2.100000E+02
2.100000E+02
2.100000E+02
2.100000E+02
2.100000E+02
2.100000E+02
2.100000E+02
2.100000E+02
2.100000E+02
2.100000E+02
2.100000E+02
2.100000E+02
2.100000E+02
2.100000E+02
2.100000E+02
2.100000E+02
2.100000E+02
2.100000E+02
2.100000E+02
2.100000E+02
2.100000E+02
2.100000E+02
2.100000E+02
2.100000E+02
2.100000E+02
2.100000E+02
2.100000E+02
2.100000E+02
2.100000E+02
2.100000E+02
2.100000E+02
2.100000E+02
2.100000E+02
2.100000E+02
2.100000E+02
2.100000E+02
2.100000E+02
2.100000E+02
2.100000E+02
2.100000E+02
2.100000E+02
2.100000E+02
2.100000E+02
2.100000E+02
2.100000E+02
2.100000E+02
2.100000E+02
2.100000E+02
2.100000E+02
2.100000E+02
2.100000E+02
2.100000E+02
2.100000E+02
2.100000E+02
2.100000E+02
2.100000E+02
2.100000E+02
2.100000E+02
2.100000E+02
2.100000E+02
2.100000E+02
2.100000E+02
2.100000E+02
2.100000E+02
2.100000E+02
2.100000E+02
2.100000E+02
2.100000E+02
2.100000E+02
2.100000E+02
2.100000E+02
2.100000E+02
2.100000E+02
2.100000E+02
2.100000E+02
2.100000E+02
2.100000E+02
2.100000E+02
2.100000E+02
2.100000E+02
2.100000E+02
2.100000E+02
2.100000E+02
2.100000E+02
2.100000E+02
2.100000E+02
2.100000E+02
2.100000E+02
2.100000E+02
2.100000E+02
2.100000E+02
2.100000E+02
2.100000E+02
2.100000E+02
2.100000E+02
2.100000E+02
2.100000E+02
2.100000E+02
2.100000E+02
2.100000E+02
2.100000E+02
2.100000E+02
2.100000E+02
2.100000E+02
2.100000E+02
2.100000E+02
2.100000E+02
2.100000E+02
2.100000E+02
2.100000E+02
2.100000E+02
2.100000E+02
2.100000E+02
2.100000E+02
2.100000E+02
2.100000E+02
2.100000E+02
2.100000E+02
2.100000E+02
2.100000E+02
2.100000E+02
2.100000E+02
2.100000E+02
2.100000E+02
2.100000E+02
2.100000E+02
2.100000E+02
2.100000E+02
2.100000E+02
2.100000E+02
2.100000E+02
2.100000E+02
2.100000E+02
2.100000E+02
2.100000E+02
2.100000E+02
2.100000E+02
2.100000E+02
2.100000E+02
2.100000E+02
2.100000E+02
2.100000E+02
2.100000E+02
2.100000E+02
2.100000E+02
2.100000E+02
2.100000E+02
2.100000E+02
2.100000E+02
2.100000E+02
2.100000E+02
2.100000E+02
2.100000E+02
2.100000E+02
2.100000E+02
2.100000E+02
2.100000E+02
2.100000E+02
2.100000E+02
2.100000E+02
2.100000E+02
2.100000E+02
2.100000E+02
2.100000E+02
2.100000E+02
2.100000E+02
2.100000E+02
2.100000E+02
2.100000E+02
2.100000E+02
2.100000E+02
2.100000E+02
2.100000E+02
2.100000E+02
2.100000E+02
2.100000E+02
2.100000E+02
2.100000E+02
2.100000E+02
2.100000E+02
2.100000E+02
2.100000E+02
2.100000E+02
2.100000E+02
2.100000E+02
2.100000E+02
2.150000E+02
2.150000E+02
2.150000E+02
2.150000E+02
2.150000E+02
2.150000E+02
2.150000E+02
2.150000E+02
2.150000E+02
2.150000E+02
2.150000E+02
2.150000E+02
2.150000E+02
2.150000E+02
2.150000E+02
2.150000E+02
2.150000E+02
2.150000E+02
2.150000E+02
2.150000E+02
2.150000E+02
2.150000E+02
2.150000E+02
2.150000E+02
2.150000E+02
2.150000E+02
2.150000E+02
2.150000E+02
2.150000E+02
2.150000E+02
2.150000E+02
2.150000E+02
2.150000E+02
2.150000E+02
2.150000E+02
2.150000E+02
2.150000E+02
2.150000E+02
2.150000E+02
2.150000E+02
2.150000E+02
2.150000E+02
2.150000E+02
2.150000E+02
2.150000E+02
2.150000E+02
2.150000E+02
2.150000E+02
2.150000E+02
2.150000E+02
2.150000E+02
2.150000E+02
2.150000E+02
2.150000E+02
2.150000E+02
2.150000E+02
2.150000E+02
2.150000E+02
2.150000E+02
2.150000E+02
2.150000E+02
2.150000E+02
2.150000E+02
2.150000E+02
2.150000E+02
2.150000E+02
2.150000E+02
2.150000E+02
2.150000E+02
2.150000E+02
2.150000E+02
2.150000E+02
2.150000E+02
2.150000E+02
2.150000E+02
2.150000E+02
2.150000E+02
2.150000E+02
2.150000E+02
2.150000E+02
2.150000E+02
2.150000E+02
2.150000E+02
2.150000E+02
2.150000E+02
2.150000E+02
2.150000E+02
2.150000E+02
2.150000E+02
2.150000E+02
2.150000E+02
2.150000E+02
2.150000E+02
2.150000E+02
2.150000E+02
2.150000E+02
2.150000E+02
2.150000E+02
2.150000E+02
2.150000E+02
2.150000E+02
2.150000E+02
2.150000E+02
2.150000E+02
2.150000E+02
2.150000E+02
2.150000E+02
2.150000E+02
2.150000E+02
2.150000E+02
2.150000E+02
2.150000E+02
2.150000E+02
2.150000E+02
2.150000E+02
2.150000E+02
2.150000E+02
2.150000E+02
2.150000E+02
2.150000E+02
2.150000E+02
2.150000E+02
2.150000E+02
2.150000E+02
2.150000E+02
2.150000E+02
2.150000E+02
2.150000E+02
2.150000E+02
2.150000E+02
2.150000E+02
2.150000E+02
2.150000E+02
2.150000E+02
2.150000E+02
2.150000E+02
2.150000E+02
2.150000E+02
2.150000E+02
2.150000E+02
2.150000E+02
2.150000E+02
2.150000E+02
2.150000E+02
2.150000E+02
2.150000E+02
2.150000E+02
2.150000E+02
2.150000E+02
2.150000E+02
2.150000E+02
2.150000E+02
2.150000E+02
2.150000E+02
2.150000E+02
2.150000E+02
2.150000E+02
2.150000E+02
2.150000E+02
2.150000E+02
2.150000E+02
2.150000E+02
2.150000E+02
2.150000E+02
2.150000E+02
2.150000E+02
2.150000E+02
2.150000E+02
2.150000E+02
2.150000E+02
2.150000E+02
2.150000E+02
2.150000E+02
2.150000E+02
2.150000E+02
2.150000E+02
2.150000E+02
2.150000E+02
2.150000E+02
2.150000E+02
2.150000E+02
2.150000E+02
2.150000E+02
2.150000E+02
2.150000E+02
2.150000E+02
2.150000E+02
2.150000E+02
2.150000E+02
2.150000E+02
2.150000E+02
2.150000E+02
2.150000E+02
2.150000E+02
2.150000E+02
2.150000E+02
2.150000E+02
2.150000E+02
2.150000E+02
2.150000E+02
2.150000E+02
2.200000E+02
2.200000E+02
2.200000E+02
2.200000E+02
2.200000E+02
2.200000E+02
2.200000E+02
2.200000E+02
2.200000E+02
2.200000E+02
2.200000E+02
2.200000E+02
2.200000E+02
2.200000E+02
2.200000E+02
2.200000E+02
2.200000E+02
2.200000E+02
2.200000E+02
2.200000E+02
2.200000E+02
2.200000E+02
2.200000E+02
2.200000E+02
2.200000E+02
2.200000E+02
2.200000E+02
2.200000E+02
2.200000E+02
2.200000E+02
2.200000E+02
2.200000E+02
2.200000E+02
2.200000E+02
2.200000E+02
2.200000E+02
2.200000E+02
2.200000E+02
2.200000E+02
2.200000E+02
2.200000E+02
2.200000E+02
2.200000E+02
2.200000E+02
2.200000E+02
2.200000E+02
2.200000E+02
2.200000E+02
2.200000E+02
2.200000E+02
2.200000E+02
2.200000E+02
2.200000E+02
2.200000E+02
2.200000E+02
2.200000E+02
2.200000E+02
2.200000E+02
2.200000E+02
2.200000E+02
2.200000E+02
2.200000E+02
2.200000E+02
2.200000E+02
2.200000E+02
2.200000E+02
2.200000E+02
2.200000E+02
2.200000E+02
2.200000E+02
2.200000E+02
2.200000E+02
2.200000E+02
2.200000E+02
2.200000E+02
2.200000E+02
2.200000E+02
2.200000E+02
2.200000E+02
2.200000E+02
2.200000E+02
2.200000E+02
2.200000E+02
2.200000E+02
2.200000E+02
2.200000E+02
2.200000E+02
2.200000E+02
2.200000E+02
2.200000E+02
2.200000E+02
2.200000E+02
2.200000E+02
2.200000E+02
2.200000E+02
2.200000E+02
2.200000E+02
2.200000E+02
2.200000E+02
2.200000E+02
2.200000E+02
2.200000E+02
2.200000E+02
2.200000E+02
2.200000E+02
2.200000E+02
2.200000E+02
2.200000E+02
2.200000E+02
2.200000E+02
2.200000E+02
2.200000E+02
2.200000E+02
2.200000E+02
2.200000E+02
2.200000E+02
2.200000E+02
2.200000E+02
2.200000E+02
2.200000E+02
2.200000E+02
2.200000E+02
2.200000E+02
2.200000E+02
2.200000E+02
2.200000E+02
2.200000E+02
2.200000E+02
2.200000E+02
2.200000E+02
2.200000E+02
2.200000E+02
2.200000E+02
2.200000E+02
2.200000E+02
2.200000E+02
2.200000E+02
2.200000E+02
2.200000E+02
2.200000E+02
2.200000E+02
2.200000E+02
2.200000E+02
2.200000E+02
2.200000E+02
2.200000E+02
2.200000E+02
2.200000E+02
2.200000E+02
2.200000E+02
2.200000E+02
2.200000E+02
2.200000E+02
2.200000E+02
2.200000E+02
2.200000E+02
2.200000E+02
2.200000E+02
2.200000E+02
2.200000E+02
2.200000E+02
2.200000E+02
2.200000E+02
2.200000E+02
2.200000E+02
2.200000E+02
2.200000E+02
2.200000E+02
2.200000E+02
2.200000E+02
2.200000E+02
2.200000E+02
2.200000E+02
2.200000E+02
2.200000E+02
2.200000E+02
2.200000E+02
2.200000E+02
2.200000E+02
2.200000E+02
2.200000E+02
2.200000E+02
2.200000E+02
2.200000E+02
2.200000E+02
2.200000E+02
2.200000E+02
2.200000E+02
2.200000E+02
2.200000E+02
2.200000E+02
2.200000E+02
2.200000E+02
2.200000E+02
2.200000E+02
2.200000E+02
2.200000E+02
2.200000E+02
2.200000E+02
2.200000E+02
2.200000E+02
2.250000E+02
2.250000E+02
2.250000E+02
2.250000E+02
2.250000E+02
2.250000E+02
2.250000E+02
2.250000E+02
2.250000E+02
2.250000E+02
2.250000E+02
2.250000E+02
2.250000E+02
2.250000E+02
2.250000E+02
2.250000E+02
2.250000E+02
2.250000E+02
2.250000E+02
2.250000E+02
2.250000E+02
2.250000E+02
2.250000E+02
2.250000E+02
2.250000E+02
2.250000E+02
2.250000E+02
2.250000E+02
2.250000E+02
2.250000E+02
2.250000E+02
2.250000E+02
2.250000E+02
2.250000E+02
2.250000E+02
2.250000E+02
2.250000E+02
2.250000E+02
2.250000E+02
2.250000E+02
2.250000E+02
2.250000E+02
2.250000E+02
2.250000E+02
2.250000E+02
2.250000E+02
2.250000E+02
2.250000E+02
2.250000E+02
2.250000E+02
2.250000E+02
2.250000E+02
2.250000E+02
2.250000E+02
2.250000E+02
2.250000E+02
2.250000E+02
2.250000E+02
2.250000E+02
2.250000E+02
2.250000E+02
2.250000E+02
2.250000E+02
2.250000E+02
2.250000E+02
2.250000E+02
2.250000E+02
2.250000E+02
2.250000E+02
2.250000E+02
2.250000E+02
2.250000E+02
2.250000E+02
2.250000E+02
2.250000E+02
2.250000E+02
2.250000E+02
2.250000E+02
2.250000E+02
2.250000E+02
2.250000E+02
2.250000E+02
2.250000E+02
2.250000E+02
2.250000E+02
2.250000E+02
2.250000E+02
2.250000E+02
2.250000E+02
2.250000E+02
2.250000E+02
2.250000E+02
2.250000E+02
2.250000E+02
2.250000E+02
2.250000E+02
2.250000E+02
2.250000E+02
2.250000E+02
2.250000E+02
2.250000E+02
2.250000E+02
2.250000E+02
2.250000E+02
2.250000E+02
2.250000E+02
2.250000E+02
2.250000E+02
2.250000E+02
2.250000E+02
2.250000E+02
2.250000E+02
2.250000E+02
2.250000E+02
2.250000E+02
2.250000E+02
2.250000E+02
2.250000E+02
2.250000E+02
2.250000E+02
2.250000E+02
2.250000E+02
2.250000E+02
2.250000E+02
2.250000E+02
2.250000E+02
2.250000E+02
2.250000E+02
2.250000E+02
2.250000E+02
2.250000E+02
2.250000E+02
2.250000E+02
2.250000E+02
2.250000E+02
2.250000E+02
2.250000E+02
2.250000E+02
2.250000E+02
2.250000E+02
2.250000E+02
2.250000E+02
2.250000E+02
2.250000E+02
2.250000E+02
2.250000E+02
2.250000E+02
2.250000E+02
2.250000E+02
2.250000E+02
2.250000E+02
2.250000E+02
2.250000E+02
2.250000E+02
2.250000E+02
2.250000E+02
2.250000E+02
2.250000E+02
2.250000E+02
2.250000E+02
2.250000E+02
2.250000E+02
2.250000E+02
2.250000E+02
2.250000E+02
2.250000E+02
2.250000E+02
2.250000E+02
2.250000E+02
2.250000E+02
2.250000E+02
2.250000E+02
2.250000E+02
2.250000E+02
2.250000E+02
2.250000E+02
2.250000E+02
2.250000E+02
2.250000E+02
2.250000E+02
2.250000E+02
2.250000E+02
2.250000E+02
2.250000E+02
2.250000E+02
2.250000E+02
2.250000E+02
2.250000E+02
2.250000E+02
2.250000E+02
2.250000E+02
2.250000E+02
2.250000E+02
2.250000E+02
2.250000E+02
2.250000E+02
2.250000E+02
2.250000E+02
2.250000E+02
2.250000E+02
2.250000E+02
2.300000E+02
2.300000E+02
2.300000E+02
2.300000E+02
2.300000E+02
2.300000E+02
2.300000E+02
2.300000E+02
2.300000E+02
2.300000E+02
2.300000E+02
2.300000E+02
2.300000E+02
2.300000E+02
2.300000E+02
2.300000E+02
2.300000E+02
2.300000E+02
2.300000E+02
2.300000E+02
2.300000E+02
2.300000E+02
2.300000E+02
2.300000E+02
2.300000E+02
2.300000E+02
2.300000E+02
2.300000E+02
2.300000E+02
2.300000E+02
2.300000E+02
2.300000E+02
2.300000E+02
2.300000E+02
2.300000E+02
2.300000E+02
2.300000E+02
2.300000E+02
2.300000E+02
2.300000E+02
2.300000E+02
2.300000E+02
2.300000E+02
2.300000E+02
2.300000E+02
2.300000E+02
2.300000E+02
2.300000E+02
2.300000E+02
2.300000E+02
2.300000E+02
2.300000E+02
2.300000E+02
2.300000E+02
2.300000E+02
2.300000E+02
2.300000E+02
2.300000E+02
2.300000E+02
2.300000E+02
2.300000E+02
2.300000E+02
2.300000E+02
2.300000E+02
2.300000E+02
2.300000E+02
2.300000E+02
2.300000E+02
2.300000E+02
2.300000E+02
2.300000E+02
2.300000E+02
2.300000E+02
2.300000E+02
2.300000E+02
2.300000E+02
2.300000E+02
2.300000E+02
2.300000E+02
2.300000E+02
2.300000E+02
2.300000E+02
2.300000E+02
2.300000E+02
2.300000E+02
2.300000E+02
2.300000E+02
2.300000E+02
2.300000E+02
2.300000E+02
2.300000E+02
2.300000E+02
2.300000E+02
2.300000E+02
2.300000E+02
2.300000E+02
2.300000E+02
2.300000E+02
2.300000E+02
2.300000E+02
2.300000E+02
2.300000E+02
2.300000E+02
2.300000E+02
2.300000E+02
2.300000E+02
2.300000E+02
2.300000E+02
2.300000E+02
2.300000E+02
2.300000E+02
2.300000E+02
2.300000E+02
2.300000E+02
2.300000E+02
2.300000E+02
2.300000E+02
2.300000E+02
2.300000E+02
2.300000E+02
2.300000E+02
2.300000E+02
2.300000E+02
2.300000E+02
2.300000E+02
2.300000E+02
2.300000E+02
2.300000E+02
2.300000E+02
2.300000E+02
2.300000E+02
2.300000E+02
2.300000E+02
2.300000E+02
2.300000E+02
2.300000E+02
2.300000E+02
2.300000E+02
2.300000E+02
2.300000E+02
2.300000E+02
2.300000E+02
2.300000E+02
2.300000E+02
2.300000E+02
2.300000E+02
2.300000E+02
2.300000E+02
2.300000E+02
2.300000E+02
2.300000E+02
2.300000E+02
2.300000E+02
2.300000E+02
2.300000E+02
2.300000E+02
2.300000E+02
2.300000E+02
2.300000E+02
2.300000E+02
2.300000E+02
2.300000E+02
2.300000E+02
2.300000E+02
2.300000E+02
2.300000E+02
2.300000E+02
2.300000E+02
2.300000E+02
2.300000E+02
2.300000E+02
2.300000E+02
2.300000E+02
2.300000E+02
2.300000E+02
2.300000E+02
2.300000E+02
2.300000E+02
2.300000E+02
2.300000E+02
2.300000E+02
2.300000E+02
2.300000E+02
2.300000E+02
2.300000E+02
2.300000E+02
2.300000E+02
2.300000E+02
2.300000E+02
2.300000E+02
2.300000E+02
2.300000E+02
2.300000E+02
2.300000E+02
2.300000E+02
2.300000E+02
2.300000E+02
2.300000E+02
2.300000E+02
2.300000E+02
2.300000E+02
2.350000E+02
2.350000E+02
2.350000E+02
2.350000E+02
2.350000E+02
2.350000E+02
2.350000E+02
2.350000E+02
2.350000E+02
2.350000E+02
2.350000E+02
2.350000E+02
2.350000E+02
2.350000E+02
2.350000E+02
2.350000E+02
2.350000E+02
2.350000E+02
2.350000E+02
2.350000E+02
2.350000E+02
2.350000E+02
2.350000E+02
2.350000E+02
2.350000E+02
2.350000E+02
2.350000E+02
2.350000E+02
2.350000E+02
2.350000E+02
2.350000E+02
2.350000E+02
2.350000E+02
2.350000E+02
2.350000E+02
2.350000E+02
2.350000E+02
2.350000E+02
2.350000E+02
2.350000E+02
2.350000E+02
2.350000E+02
2.350000E+02
2.350000E+02
2.350000E+02
2.350000E+02
2.350000E+02
2.350000E+02
2.350000E+02
2.350000E+02
2.350000E+02
2.350000E+02
2.350000E+02
2.350000E+02
2.350000E+02
2.350000E+02
2.350000E+02
2.350000E+02
2.350000E+02
2.350000E+02
2.350000E+02
2.350000E+02
2.350000E+02
2.350000E+02
2.350000E+02
2.350000E+02
2.350000E+02
2.350000E+02
2.350000E+02
2.350000E+02
2.350000E+02
2.350000E+02
2.350000E+02
2.350000E+02
2.350000E+02
2.350000E+02
2.350000E+02
2.350000E+02
2.350000E+02
2.350000E+02
2.350000E+02
2.350000E+02
2.350000E+02
2.350000E+02
2.350000E+02
2.350000E+02
2.350000E+02
2.350000E+02
2.350000E+02
2.350000E+02
2.350000E+02
2.350000E+02
2.350000E+02
2.350000E+02
2.350000E+02
2.350000E+02
2.350000E+02
2.350000E+02
2.350000E+02
2.350000E+02
2.350000E+02
2.350000E+02
2.350000E+02
2.350000E+02
2.350000E+02
2.350000E+02
2.350000E+02
2.350000E+02
2.350000E+02
2.350000E+02
2.350000E+02
2.350000E+02
2.350000E+02
2.350000E+02
2.350000E+02
2.350000E+02
2.350000E+02
2.350000E+02
2.350000E+02
2.350000E+02
2.350000E+02
2.350000E+02
2.350000E+02
2.350000E+02
2.350000E+02
2.350000E+02
2.350000E+02
2.350000E+02
2.350000E+02
2.350000E+02
2.350000E+02
2.350000E+02
2.350000E+02
2.350000E+02
2.350000E+02
2.350000E+02
2.350000E+02
2.350000E+02
2.350000E+02
2.350000E+02
2.350000E+02
2.350000E+02
2.350000E+02
2.350000E+02
2.350000E+02
2.350000E+02
2.350000E+02
2.350000E+02
2.350000E+02
2.350000E+02
2.350000E+02
2.350000E+02
2.350000E+02
2.350000E+02
2.350000E+02
2.350000E+02
2.350000E+02
2.350000E+02
2.350000E+02
2.350000E+02
2.350000E+02
2.350000E+02
2.350000E+02
2.350000E+02
2.350000E+02
2.350000E+02
2.350000E+02
2.350000E+02
2.350000E+02
2.350000E+02
2.350000E+02
2.350000E+02
2.350000E+02
2.350000E+02
2.350000E+02
2.350000E+02
2.350000E+02
2.350000E+02
2.350000E+02
2.350000E+02
2.350000E+02
2.350000E+02
2.350000E+02
2.350000E+02
2.350000E+02
2.350000E+02
2.350000E+02
2.350000E+02
2.350000E+02
2.350000E+02
2.350000E+02
2.350000E+02
2.350000E+02
2.350000E+02
2.350000E+02
2.350000E+02
2.350000E+02
2.350000E+02
2.350000E+02
2.350000E+02
2.350000E+02
2.400000E+02
2.400000E+02
2.400000E+02
2.400000E+02
2.400000E+02
2.400000E+02
2.400000E+02
2.400000E+02
2.400000E+02
2.400000E+02
2.400000E+02
2.400000E+02
2.400000E+02
2.400000E+02
2.400000E+02
2.400000E+02
2.400000E+02
2.400000E+02
2.400000E+02
2.400000E+02
2.400000E+02
2.400000E+02
2.400000E+02
2.400000E+02
2.400000E+02
2.400000E+02
2.400000E+02
2.400000E+02
2.400000E+02
2.400000E+02
2.400000E+02
2.400000E+02
2.400000E+02
2.400000E+02
2.400000E+02
2.400000E+02
2.400000E+02
2.400000E+02
2.400000E+02
2.400000E+02
2.400000E+02
2.400000E+02
2.400000E+02
2.400000E+02
2.400000E+02
2.400000E+02
2.400000E+02
2.400000E+02
2.400000E+02
2.400000E+02
2.400000E+02
2.400000E+02
2.400000E+02
2.400000E+02
2.400000E+02
2.400000E+02
2.400000E+02
2.400000E+02
2.400000E+02
2.400000E+02
2.400000E+02
2.400000E+02
2.400000E+02
2.400000E+02
2.400000E+02
2.400000E+02
2.400000E+02
2.400000E+02
2.400000E+02
2.400000E+02
2.400000E+02
2.400000E+02
2.400000E+02
2.400000E+02
2.400000E+02
2.400000E+02
2.400000E+02
2.400000E+02
2.400000E+02
2.400000E+02
2.400000E+02
2.400000E+02
2.400000E+02
2.400000E+02
2.400000E+02
2.400000E+02
2.400000E+02
2.400000E+02
2.400000E+02
2.400000E+02
2.400000E+02
2.400000E+02
2.400000E+02
2.400000E+02
2.400000E+02
2.400000E+02
2.400000E+02
2.400000E+02
2.400000E+02
2.400000E+02
2.400000E+02
2.400000E+02
2.400000E+02
2.400000E+02
2.400000E+02
2.400000E+02
2.400000E+02
2.400000E+02
2.400000E+02
2.400000E+02
2.400000E+02
2.400000E+02
2.400000E+02
2.400000E+02
2.400000E+02
2.400000E+02
2.400000E+02
2.400000E+02
2.400000E+02
2.400000E+02
2.400000E+02
2.400000E+02
2.400000E+02
2.400000E+02
2.400000E+02
2.400000E+02
2.400000E+02
2.400000E+02
2.400000E+02
2.400000E+02
2.400000E+02
2.400000E+02
2.400000E+02
2.400000E+02
2.400000E+02
2.400000E+02
2.400000E+02
2.400000E+02
2.400000E+02
2.400000E+02
2.400000E+02
2.400000E+02
2.400000E+02
2.400000E+02
2.400000E+02
2.400000E+02
2.400000E+02
2.400000E+02
2.400000E+02
2.400000E+02
2.400000E+02
2.400000E+02
2.400000E+02
2.400000E+02
2.400000E+02
2.400000E+02
2.400000E+02
2.400000E+02
2.400000E+02
2.400000E+02
2.400000E+02
2.400000E+02
2.400000E+02
2.400000E+02
2.400000E+02
2.400000E+02
2.400000E+02
2.400000E+02
2.400000E+02
2.400000E+02
2.400000E+02
2.400000E+02
2.400000E+02
2.400000E+02
2.400000E+02
2.400000E+02
2.400000E+02
2.400000E+02
2.400000E+02
2.400000E+02
2.400000E+02
2.400000E+02
2.400000E+02
2.400000E+02
2.400000E+02
2.400000E+02
2.400000E+02
2.400000E+02
2.400000E+02
2.400000E+02
2.400000E+02
2.400000E+02
2.400000E+02
2.400000E+02
2.400000E+02
2.400000E+02
2.400000E+02
2.400000E+02
2.400000E+02
2.400000E+02
2.400000E+02
2.450000E+02
2.450000E+02
2.450000E+02
2.450000E+02
2.450000E+02
2.450000E+02
2.450000E+02
2.450000E+02
2.450000E+02
2.450000E+02
2.450000E+02
2.450000E+02
2.450000E+02
2.450000E+02
2.450000E+02
2.450000E+02
2.450000E+02
2.450000E+02
2.450000E+02
2.450000E+02
2.450000E+02
2.450000E+02
2.450000E+02
2.450000E+02
2.450000E+02
2.450000E+02
2.450000E+02
2.450000E+02
2.450000E+02
2.450000E+02
2.450000E+02
2.450000E+02
2.450000E+02
2.450000E+02
2.450000E+02
2.450000E+02
2.450000E+02
2.450000E+02
2.450000E+02
2.450000E+02
2.450000E+02
2.450000E+02
2.450000E+02
2.450000E+02
2.450000E+02
2.450000E+02
2.450000E+02
2.450000E+02
2.450000E+02
2.450000E+02
2.450000E+02
2.450000E+02
2.450000E+02
2.450000E+02
2.450000E+02
2.450000E+02
2.450000E+02
2.450000E+02
2.450000E+02
2.450000E+02
2.450000E+02
2.450000E+02
2.450000E+02
2.450000E+02
2.450000E+02
2.450000E+02
2.450000E+02
2.450000E+02
2.450000E+02
2.450000E+02
2.450000E+02
2.450000E+02
2.450000E+02
2.450000E+02
2.450000E+02
2.450000E+02
2.450000E+02
2.450000E+02
2.450000E+02
2.450000E+02
2.450000E+02
2.450000E+02
2.450000E+02
2.450000E+02
2.450000E+02
2.450000E+02
2.450000E+02
2.450000E+02
2.450000E+02
2.450000E+02
2.450000E+02
2.450000E+02
2.450000E+02
2.450000E+02
2.450000E+02
2.450000E+02
2.450000E+02
2.450000E+02
2.450000E+02
2.450000E+02
2.450000E+02
2.450000E+02
2.450000E+02
2.450000E+02
2.450000E+02
2.450000E+02
2.450000E+02
2.450000E+02
2.450000E+02
2.450000E+02
2.450000E+02
2.450000E+02
2.450000E+02
2.450000E+02
2.450000E+02
2.450000E+02
2.450000E+02
2.450000E+02
2.450000E+02
2.450000E+02
2.450000E+02
2.450000E+02
2.450000E+02
2.450000E+02
2.450000E+02
2.450000E+02
2.450000E+02
2.450000E+02
2.450000E+02
2.450000E+02
2.450000E+02
2.450000E+02
2.450000E+02
2.450000E+02
2.450000E+02
2.450000E+02
2.450000E+02
2.450000E+02
2.450000E+02
2.450000E+02
2.450000E+02
2.450000E+02
2.450000E+02
2.450000E+02
2.450000E+02
2.450000E+02
2.450000E+02
2.450000E+02
2.450000E+02
2.450000E+02
2.450000E+02
2.450000E+02
2.450000E+02
2.450000E+02
2.450000E+02
2.450000E+02
2.450000E+02
2.450000E+02
2.450000E+02
2.450000E+02
2.450000E+02
2.450000E+02
2.450000E+02
2.450000E+02
2.450000E+02
2.450000E+02
2.450000E+02
2.450000E+02
2.450000E+02
2.450000E+02
2.450000E+02
2.450000E+02
2.450000E+02
2.450000E+02
2.450000E+02
2.450000E+02
2.450000E+02
2.450000E+02
2.450000E+02
2.450000E+02
2.450000E+02
2.450000E+02
2.450000E+02
2.450000E+02
2.450000E+02
2.450000E+02
2.450000E+02
2.450000E+02
2.450000E+02
2.450000E+02
2.450000E+02
2.450000E+02
2.450000E+02
2.450000E+02
2.450000E+02
2.450000E+02
2.450000E+02
2.450000E+02
2.450000E+02
2.450000E+02
2.450000E+02
2.500000E+02
2.500000E+02
2.500000E+02
2.500000E+02
2.500000E+02
2.500000E+02
2.500000E+02
2.500000E+02
2.500000E+02
2.500000E+02
2.500000E+02
2.500000E+02
2.500000E+02
2.500000E+02
2.500000E+02
2.500000E+02
2.500000E+02
2.500000E+02
2.500000E+02
2.500000E+02
2.500000E+02
2.500000E+02
2.500000E+02
2.500000E+02
2.500000E+02
2.500000E+02
2.500000E+02
2.500000E+02
2.500000E+02
2.500000E+02
2.500000E+02
2.500000E+02
2.500000E+02
2.500000E+02
2.500000E+02
2.500000E+02
2.500000E+02
2.500000E+02
2.500000E+02
2.500000E+02
2.500000E+02
2.500000E+02
2.500000E+02
2.500000E+02
2.500000E+02
2.500000E+02
2.500000E+02
2.500000E+02
2.500000E+02
2.500000E+02
2.500000E+02
2.500000E+02
2.500000E+02
2.500000E+02
2.500000E+02
2.500000E+02
2.500000E+02
2.500000E+02
2.500000E+02
2.500000E+02
2.500000E+02
2.500000E+02
2.500000E+02
2.500000E+02
2.500000E+02
2.500000E+02
2.500000E+02
2.500000E+02
2.500000E+02
2.500000E+02
2.500000E+02
2.500000E+02
2.500000E+02
2.500000E+02
2.500000E+02
2.500000E+02
2.500000E+02
2.500000E+02
2.500000E+02
2.500000E+02
2.500000E+02
2.500000E+02
2.500000E+02
2.500000E+02
2.500000E+02
2.500000E+02
2.500000E+02
2.500000E+02
2.500000E+02
2.500000E+02
2.500000E+02
2.500000E+02
2.500000E+02
2.500000E+02
2.500000E+02
2.500000E+02
2.500000E+02
2.500000E+02
2.500000E+02
2.500000E+02
2.500000E+02
2.500000E+02
2.500000E+02
2.500000E+02
2.500000E+02
2.500000E+02
2.500000E+02
2.500000E+02
2.500000E+02
2.500000E+02
2.500000E+02
2.500000E+02
2.500000E+02
2.500000E+02
2.500000E+02
2.500000E+02
2.500000E+02
2.500000E+02
2.500000E+02
2.500000E+02
2.500000E+02
2.500000E+02
2.500000E+02
2.500000E+02
2.500000E+02
2.500000E+02
2.500000E+02
2.500000E+02
2.500000E+02
2.500000E+02
2.500000E+02
2.500000E+02
2.500000E+02
2.500000E+02
2.500000E+02
2.500000E+02
2.500000E+02
2.500000E+02
2.500000E+02
2.500000E+02
2.500000E+02
2.500000E+02
2.500000E+02
2.500000E+02
2.500000E+02
2.500000E+02
2.500000E+02
2.500000E+02
2.500000E+02
2.500000E+02
2.500000E+02
2.500000E+02
2.500000E+02
2.500000E+02
2.500000E+02
2.500000E+02
2.500000E+02
2.500000E+02
2.500000E+02
2.500000E+02
2.500000E+02
2.500000E+02
2.500000E+02
2.500000E+02
2.500000E+02
2.500000E+02
2.500000E+02
2.500000E+02
2.500000E+02
2.500000E+02
2.500000E+02
2.500000E+02
2.500000E+02
2.500000E+02
2.500000E+02
2.500000E+02
2.500000E+02
2.500000E+02
2.500000E+02
2.500000E+02
2.500000E+02
2.500000E+02
2.500000E+02
2.500000E+02
2.500000E+02
2.500000E+02
2.500000E+02
2.500000E+02
2.500000E+02
2.500000E+02
2.500000E+02
2.500000E+02
2.500000E+02
2.500000E+02
2.500000E+02
2.500000E+02
2.500000E+02
2.500000E+02
2.500000E+02
2.500000E+02
2.500000E+02
2.550000E+02
2.550000E+02
2.550000E+02
2.550000E+02
2.550000E+02
2.550000E+02
2.550000E+02
2.550000E+02
2.550000E+02
2.550000E+02
2.550000E+02
2.550000E+02
2.550000E+02
2.550000E+02
2.550000E+02
2.550000E+02
2.550000E+02
2.550000E+02
2.550000E+02
2.550000E+02
2.550000E+02
2.550000E+02
2.550000E+02
2.550000E+02
2.550000E+02
2.550000E+02
2.550000E+02
2.550000E+02
2.550000E+02
2.550000E+02
2.550000E+02
2.550000E+02
2.550000E+02
2.550000E+02
2.550000E+02
2.550000E+02
2.550000E+02
2.550000E+02
2.550000E+02
2.550000E+02
2.550000E+02
2.550000E+02
2.550000E+02
2.550000E+02
2.550000E+02
2.550000E+02
2.550000E+02
2.550000E+02
2.550000E+02
2.550000E+02
2.550000E+02
2.550000E+02
2.550000E+02
2.550000E+02
2.550000E+02
2.550000E+02
2.550000E+02
2.550000E+02
2.550000E+02
2.550000E+02
2.550000E+02
2.550000E+02
2.550000E+02
2.550000E+02
2.550000E+02
2.550000E+02
2.550000E+02
2.550000E+02
2.550000E+02
2.550000E+02
2.550000E+02
2.550000E+02
2.550000E+02
2.550000E+02
2.550000E+02
2.550000E+02
2.550000E+02
2.550000E+02
2.550000E+02
2.550000E+02
2.550000E+02
2.550000E+02
2.550000E+02
2.550000E+02
2.550000E+02
2.550000E+02
2.550000E+02
2.550000E+02
2.550000E+02
2.550000E+02
2.550000E+02
2.550000E+02
2.550000E+02
2.550000E+02
2.550000E+02
2.550000E+02
2.550000E+02
2.550000E+02
2.550000E+02
2.550000E+02
2.550000E+02
2.550000E+02
2.550000E+02
2.550000E+02
2.550000E+02
2.550000E+02
2.550000E+02
2.550000E+02
2.550000E+02
2.550000E+02
2.550000E+02
2.550000E+02
2.550000E+02
2.550000E+02
2.550000E+02
2.550000E+02
2.550000E+02
2.550000E+02
2.550000E+02
2.550000E+02
2.550000E+02
2.550000E+02
2.550000E+02
2.550000E+02
2.550000E+02
2.550000E+02
2.550000E+02
2.550000E+02
2.550000E+02
2.550000E+02
2.550000E+02
2.550000E+02
2.550000E+02
2.550000E+02
2.550000E+02
2.550000E+02
2.550000E+02
2.550000E+02
2.550000E+02
2.550000E+02
2.550000E+02
2.550000E+02
2.550000E+02
2.550000E+02
2.550000E+02
2.550000E+02
2.550000E+02
2.550000E+02
2.550000E+02
2.550000E+02
2.550000E+02
2.550000E+02
2.550000E+02
2.550000E+02
2.550000E+02
2.550000E+02
2.550000E+02
2.550000E+02
2.550000E+02
2.550000E+02
2.550000E+02
2.550000E+02
2.550000E+02
2.550000E+02
2.550000E+02
2.550000E+02
2.550000E+02
2.550000E+02
2.550000E+02
2.550000E+02
2.550000E+02
2.550000E+02
2.550000E+02
2.550000E+02
2.550000E+02
2.550000E+02
2.550000E+02
2.550000E+02
2.550000E+02
2.550000E+02
2.550000E+02
2.550000E+02
2.550000E+02
2.550000E+02
2.550000E+02
2.550000E+02
2.550000E+02
2.550000E+02
2.550000E+02
2.550000E+02
2.550000E+02
2.550000E+02
2.550000E+02
2.550000E+02
2.550000E+02
2.550000E+02
2.550000E+02
2.550000E+02
2.550000E+02
2.550000E+02
2.550000E+02
2.600000E+02
2.600000E+02
2.600000E+02
2.600000E+02
2.600000E+02
2.600000E+02
2.600000E+02
2.600000E+02
2.600000E+02
2.600000E+02
2.600000E+02
2.600000E+02
2.600000E+02
2.600000E+02
2.600000E+02
2.600000E+02
2.600000E+02
2.600000E+02
2.600000E+02
2.600000E+02
2.600000E+02
2.600000E+02
2.600000E+02
2.600000E+02
2.600000E+02
2.600000E+02
2.600000E+02
2.600000E+02
2.600000E+02
2.600000E+02
2.600000E+02
2.600000E+02
2.600000E+02
2.600000E+02
2.600000E+02
2.600000E+02
2.600000E+02
2.600000E+02
2.600000E+02
2.600000E+02
2.600000E+02
2.600000E+02
2.600000E+02
2.600000E+02
2.600000E+02
2.600000E+02
2.600000E+02
2.600000E+02
2.600000E+02
2.600000E+02
2.600000E+02
2.600000E+02
2.600000E+02
2.600000E+02
2.600000E+02
2.600000E+02
2.600000E+02
2.600000E+02
2.600000E+02
2.600000E+02
2.600000E+02
2.600000E+02
2.600000E+02
2.600000E+02
2.600000E+02
2.600000E+02
2.600000E+02
2.600000E+02
2.600000E+02
2.600000E+02
2.600000E+02
2.600000E+02
2.600000E+02
2.600000E+02
2.600000E+02
2.600000E+02
2.600000E+02
2.600000E+02
2.600000E+02
2.600000E+02
2.600000E+02
2.600000E+02
2.600000E+02
2.600000E+02
2.600000E+02
2.600000E+02
2.600000E+02
2.600000E+02
2.600000E+02
2.600000E+02
2.600000E+02
2.600000E+02
2.600000E+02
2.600000E+02
2.600000E+02
2.600000E+02
2.600000E+02
2.600000E+02
2.600000E+02
2.600000E+02
2.600000E+02
2.600000E+02
2.600000E+02
2.600000E+02
2.600000E+02
2.600000E+02
2.600000E+02
2.600000E+02
2.600000E+02
2.600000E+02
2.600000E+02
2.600000E+02
2.600000E+02
2.600000E+02
2.600000E+02
2.600000E+02
2.600000E+02
2.600000E+02
2.600000E+02
2.600000E+02
2.600000E+02
2.600000E+02
2.600000E+02
2.600000E+02
2.600000E+02
2.600000E+02
2.600000E+02
2.600000E+02
2.600000E+02
2.600000E+02
2.600000E+02
2.600000E+02
2.600000E+02
2.600000E+02
2.600000E+02
2.600000E+02
2.600000E+02
2.600000E+02
2.600000E+02
2.600000E+02
2.600000E+02
2.600000E+02
2.600000E+02
2.600000E+02
2.600000E+02
2.600000E+02
2.600000E+02
2.600000E+02
2.600000E+02
2.600000E+02
2.600000E+02
2.600000E+02
2.600000E+02
2.600000E+02
2.600000E+02
2.600000E+02
2.600000E+02
2.600000E+02
2.600000E+02
2.600000E+02
2.600000E+02
2.600000E+02
2.600000E+02
2.600000E+02
2.600000E+02
2.600000E+02
2.600000E+02
2.600000E+02
2.600000E+02
2.600000E+02
2.600000E+02
2.600000E+02
2.600000E+02
2.600000E+02
2.600000E+02
2.600000E+02
2.600000E+02
2.600000E+02
2.600000E+02
2.600000E+02
2.600000E+02
2.600000E+02
2.600000E+02
2.600000E+02
2.600000E+02
2.600000E+02
2.600000E+02
2.600000E+02
2.600000E+02
2.600000E+02
2.600000E+02
2.600000E+02
2.600000E+02
2.600000E+02
2.600000E+02
2.600000E+02
2.600000E+02
2.600000E+02
2.600000E+02
2.600000E+02
2.600000E+02
2.650000E+02
2.650000E+02
2.650000E+02
2.650000E+02
2.650000E+02
2.650000E+02
2.650000E+02
2.650000E+02
2.650000E+02
2.650000E+02
2.650000E+02
2.650000E+02
2.650000E+02
2.650000E+02
2.650000E+02
2.650000E+02
2.650000E+02
2.650000E+02
2.650000E+02
2.650000E+02
2.650000E+02
2.650000E+02
2.650000E+02
2.650000E+02
2.650000E+02
2.650000E+02
2.650000E+02
2.650000E+02
2.650000E+02
2.650000E+02
2.650000E+02
2.650000E+02
2.650000E+02
2.650000E+02
2.650000E+02
2.650000E+02
2.650000E+02
2.650000E+02
2.650000E+02
2.650000E+02
2.650000E+02
2.650000E+02
2.650000E+02
2.650000E+02
2.650000E+02
2.650000E+02
2.650000E+02
2.650000E+02
2.650000E+02
2.650000E+02
2.650000E+02
2.650000E+02
2.650000E+02
2.650000E+02
2.650000E+02
2.650000E+02
2.650000E+02
2.650000E+02
2.650000E+02
2.650000E+02
2.650000E+02
2.650000E+02
2.650000E+02
2.650000E+02
2.650000E+02
2.650000E+02
2.650000E+02
2.650000E+02
2.650000E+02
2.650000E+02
2.650000E+02
2.650000E+02
2.650000E+02
2.650000E+02
2.650000E+02
2.650000E+02
2.650000E+02
2.650000E+02
2.650000E+02
2.650000E+02
2.650000E+02
2.650000E+02
2.650000E+02
2.650000E+02
2.650000E+02
2.650000E+02
2.650000E+02
2.650000E+02
2.650000E+02
2.650000E+02
2.650000E+02
2.650000E+02
2.650000E+02
2.650000E+02
2.650000E+02
2.650000E+02
2.650000E+02
2.650000E+02
2.650000E+02
2.650000E+02
2.650000E+02
2.650000E+02
2.650000E+02
2.650000E+02
2.650000E+02
2.650000E+02
2.650000E+02
2.650000E+02
2.650000E+02
2.650000E+02
2.650000E+02
2.650000E+02
2.650000E+02
2.650000E+02
2.650000E+02
2.650000E+02
2.650000E+02
2.650000E+02
2.650000E+02
2.650000E+02
2.650000E+02
2.650000E+02
2.650000E+02
2.650000E+02
2.650000E+02
2.650000E+02
2.650000E+02
2.650000E+02
2.650000E+02
2.650000E+02
2.650000E+02
2.650000E+02
2.650000E+02
2.650000E+02
2.650000E+02
2.650000E+02
2.650000E+02
2.650000E+02
2.650000E+02
2.650000E+02
2.650000E+02
2.650000E+02
2.650000E+02
2.650000E+02
2.650000E+02
2.650000E+02
2.650000E+02
2.650000E+02
2.650000E+02
2.650000E+02
2.650000E+02
2.650000E+02
2.650000E+02
2.650000E+02
2.650000E+02
2.650000E+02
2.650000E+02
2.650000E+02
2.650000E+02
2.650000E+02
2.650000E+02
2.650000E+02
2.650000E+02
2.650000E+02
2.650000E+02
2.650000E+02
2.650000E+02
2.650000E+02
2.650000E+02
2.650000E+02
2.650000E+02
2.650000E+02
2.650000E+02
2.650000E+02
2.650000E+02
2.650000E+02
2.650000E+02
2.650000E+02
2.650000E+02
2.650000E+02
2.650000E+02
2.650000E+02
2.650000E+02
2.650000E+02
2.650000E+02
2.650000E+02
2.650000E+02
2.650000E+02
2.650000E+02
2.650000E+02
2.650000E+02
2.650000E+02
2.650000E+02
2.650000E+02
2.650000E+02
2.650000E+02
2.650000E+02
2.650000E+02
2.650000E+02
2.650000E+02
2.650000E+02
2.700000E+02
2.700000E+02
2.700000E+02
2.700000E+02
2.700000E+02
2.700000E+02
2.700000E+02
2.700000E+02
2.700000E+02
2.700000E+02
2.700000E+02
2.700000E+02
2.700000E+02
2.700000E+02
2.700000E+02
2.700000E+02
2.700000E+02
2.700000E+02
2.700000E+02
2.700000E+02
2.700000E+02
2.700000E+02
2.700000E+02
2.700000E+02
2.700000E+02
2.700000E+02
2.700000E+02
2.700000E+02
2.700000E+02
2.700000E+02
2.700000E+02
2.700000E+02
2.700000E+02
2.700000E+02
2.700000E+02
2.700000E+02
2.700000E+02
2.700000E+02
2.700000E+02
2.700000E+02
2.700000E+02
2.700000E+02
2.700000E+02
2.700000E+02
2.700000E+02
2.700000E+02
2.700000E+02
2.700000E+02
2.700000E+02
2.700000E+02
2.700000E+02
2.700000E+02
2.700000E+02
2.700000E+02
2.700000E+02
2.700000E+02
2.700000E+02
2.700000E+02
2.700000E+02
2.700000E+02
2.700000E+02
2.700000E+02
2.700000E+02
2.700000E+02
2.700000E+02
2.700000E+02
2.700000E+02
2.700000E+02
2.700000E+02
2.700000E+02
2.700000E+02
2.700000E+02
2.700000E+02
2.700000E+02
2.700000E+02
2.700000E+02
2.700000E+02
2.700000E+02
2.700000E+02
2.700000E+02
2.700000E+02
2.700000E+02
2.700000E+02
2.700000E+02
2.700000E+02
2.700000E+02
2.700000E+02
2.700000E+02
2.700000E+02
2.700000E+02
2.700000E+02
2.700000E+02
2.700000E+02
2.700000E+02
2.700000E+02
2.700000E+02
2.700000E+02
2.700000E+02
2.700000E+02
2.700000E+02
2.700000E+02
2.700000E+02
2.700000E+02
2.700000E+02
2.700000E+02
2.700000E+02
2.700000E+02
2.700000E+02
2.700000E+02
2.700000E+02
2.700000E+02
2.700000E+02
2.700000E+02
2.700000E+02
2.700000E+02
2.700000E+02
2.700000E+02
2.700000E+02
2.700000E+02
2.700000E+02
2.700000E+02
2.700000E+02
2.700000E+02
2.700000E+02
2.700000E+02
2.700000E+02
2.700000E+02
2.700000E+02
2.700000E+02
2.700000E+02
2.700000E+02
2.700000E+02
2.700000E+02
2.700000E+02
2.700000E+02
2.700000E+02
2.700000E+02
2.700000E+02
2.700000E+02
2.700000E+02
2.700000E+02
2.700000E+02
2.700000E+02
2.700000E+02
2.700000E+02
2.700000E+02
2.700000E+02
2.700000E+02
2.700000E+02
2.700000E+02
2.700000E+02
2.700000E+02
2.700000E+02
2.700000E+02
2.700000E+02
2.700000E+02
2.700000E+02
2.700000E+02
2.700000E+02
2.700000E+02
2.700000E+02
2.700000E+02
2.700000E+02
2.700000E+02
2.700000E+02
2.700000E+02
2.700000E+02
2.700000E+02
2.700000E+02
2.700000E+02
2.700000E+02
2.700000E+02
2.700000E+02
2.700000E+02
2.700000E+02
2.700000E+02
2.700000E+02
2.700000E+02
2.700000E+02
2.700000E+02
2.700000E+02
2.700000E+02
2.700000E+02
2.700000E+02
2.700000E+02
2.700000E+02
2.700000E+02
2.700000E+02
2.700000E+02
2.700000E+02
2.700000E+02
2.700000E+02
2.700000E+02
2.700000E+02
2.700000E+02
2.700000E+02
2.700000E+02
2.700000E+02
2.700000E+02
2.700000E+02
2.700000E+02
2.750000E+02
2.750000E+02
2.750000E+02
2.750000E+02
2.750000E+02
2.750000E+02
2.750000E+02
2.750000E+02
2.750000E+02
2.750000E+02
2.750000E+02
2.750000E+02
2.750000E+02
2.750000E+02
2.750000E+02
2.750000E+02
2.750000E+02
2.750000E+02
2.750000E+02
2.750000E+02
2.750000E+02
2.750000E+02
2.750000E+02
2.750000E+02
2.750000E+02
2.750000E+02
2.750000E+02
2.750000E+02
2.750000E+02
2.750000E+02
2.750000E+02
2.750000E+02
2.750000E+02
2.750000E+02
2.750000E+02
2.750000E+02
2.750000E+02
2.750000E+02
2.750000E+02
2.750000E+02
2.750000E+02
2.750000E+02
2.750000E+02
2.750000E+02
2.750000E+02
2.750000E+02
2.750000E+02
2.750000E+02
2.750000E+02
2.750000E+02
2.750000E+02
2.750000E+02
2.750000E+02
2.750000E+02
2.750000E+02
2.750000E+02
2.750000E+02
2.750000E+02
2.750000E+02
2.750000E+02
2.750000E+02
2.750000E+02
2.750000E+02
2.750000E+02
2.750000E+02
2.750000E+02
2.750000E+02
2.750000E+02
2.750000E+02
2.750000E+02
2.750000E+02
2.750000E+02
2.750000E+02
2.750000E+02
2.750000E+02
2.750000E+02
2.750000E+02
2.750000E+02
2.750000E+02
2.750000E+02
2.750000E+02
2.750000E+02
2.750000E+02
2.750000E+02
2.750000E+02
2.750000E+02
2.750000E+02
2.750000E+02
2.750000E+02
2.750000E+02
2.750000E+02
2.750000E+02
2.750000E+02
2.750000E+02
2.750000E+02
2.750000E+02
2.750000E+02
2.750000E+02
2.750000E+02
2.750000E+02
2.750000E+02
2.750000E+02
2.750000E+02
2.750000E+02
2.750000E+02
2.750000E+02
2.750000E+02
2.750000E+02
2.750000E+02
2.750000E+02
2.750000E+02
2.750000E+02
2.750000E+02
2.750000E+02
2.750000E+02
2.750000E+02
2.750000E+02
2.750000E+02
2.750000E+02
2.750000E+02
2.750000E+02
2.750000E+02
2.750000E+02
2.750000E+02
2.750000E+02
2.750000E+02
2.750000E+02
2.750000E+02
2.750000E+02
2.750000E+02
2.750000E+02
2.750000E+02
2.750000E+02
2.750000E+02
2.750000E+02
2.750000E+02
2.750000E+02
2.750000E+02
2.750000E+02
2.750000E+02
2.750000E+02
2.750000E+02
2.750000E+02
2.750000E+02
2.750000E+02
2.750000E+02
2.750000E+02
2.750000E+02
2.750000E+02
2.750000E+02
2.750000E+02
2.750000E+02
2.750000E+02
2.750000E+02
2.750000E+02
2.750000E+02
2.750000E+02
2.750000E+02
2.750000E+02
2.750000E+02
2.750000E+02
2.750000E+02
2.750000E+02
2.750000E+02
2.750000E+02
2.750000E+02
2.750000E+02
2.750000E+02
2.750000E+02
2.750000E+02
2.750000E+02
2.750000E+02
2.750000E+02
2.750000E+02
2.750000E+02
2.750000E+02
2.750000E+02
2.750000E+02
2.750000E+02
2.750000E+02
2.750000E+02
2.750000E+02
2.750000E+02
2.750000E+02
2.750000E+02
2.750000E+02
2.750000E+02
2.750000E+02
2.750000E+02
2.750000E+02
2.750000E+02
2.750000E+02
2.750000E+02
2.750000E+02
2.750000E+02
2.750000E+02
2.750000E+02
2.750000E+02
2.750000E+02
2.750000E+02
2.750000E+02
2.800000E+02
2.800000E+02
2.800000E+02
2.800000E+02
2.800000E+02
2.800000E+02
2.800000E+02
2.800000E+02
2.800000E+02
2.800000E+02
2.800000E+02
2.800000E+02
2.800000E+02
2.800000E+02
2.800000E+02
2.800000E+02
2.800000E+02
2.800000E+02
2.800000E+02
2.800000E+02
2.800000E+02
2.800000E+02
2.800000E+02
2.800000E+02
2.800000E+02
2.800000E+02
2.800000E+02
2.800000E+02
2.800000E+02
2.800000E+02
2.800000E+02
2.800000E+02
2.800000E+02
2.800000E+02
2.800000E+02
2.800000E+02
2.800000E+02
2.800000E+02
2.800000E+02
2.800000E+02
2.800000E+02
2.800000E+02
2.800000E+02
2.800000E+02
2.800000E+02
2.800000E+02
2.800000E+02
2.800000E+02
2.800000E+02
2.800000E+02
2.800000E+02
2.800000E+02
2.800000E+02
2.800000E+02
2.800000E+02
2.800000E+02
2.800000E+02
2.800000E+02
2.800000E+02
2.800000E+02
2.800000E+02
2.800000E+02
2.800000E+02
2.800000E+02
2.800000E+02
2.800000E+02
2.800000E+02
2.800000E+02
2.800000E+02
2.800000E+02
2.800000E+02
2.800000E+02
2.800000E+02
2.800000E+02
2.800000E+02
2.800000E+02
2.800000E+02
2.800000E+02
2.800000E+02
2.800000E+02
2.800000E+02
2.800000E+02
2.800000E+02
2.800000E+02
2.800000E+02
2.800000E+02
2.800000E+02
2.800000E+02
2.800000E+02
2.800000E+02
2.800000E+02
2.800000E+02
2.800000E+02
2.800000E+02
2.800000E+02
2.800000E+02
2.800000E+02
2.800000E+02
2.800000E+02
2.800000E+02
2.800000E+02
2.800000E+02
2.800000E+02
2.800000E+02
2.800000E+02
2.800000E+02
2.800000E+02
2.800000E+02
2.800000E+02
2.800000E+02
2.800000E+02
2.800000E+02
2.800000E+02
2.800000E+02
2.800000E+02
2.800000E+02
2.800000E+02
2.800000E+02
2.800000E+02
2.800000E+02
2.800000E+02
2.800000E+02
2.800000E+02
2.800000E+02
2.800000E+02
2.800000E+02
2.800000E+02
2.800000E+02
2.800000E+02
2.800000E+02
2.800000E+02
2.800000E+02
2.800000E+02
2.800000E+02
2.800000E+02
2.800000E+02
2.800000E+02
2.800000E+02
2.800000E+02
2.800000E+02
2.800000E+02
2.800000E+02
2.800000E+02
2.800000E+02
2.800000E+02
2.800000E+02
2.800000E+02
2.800000E+02
2.800000E+02
2.800000E+02
2.800000E+02
2.800000E+02
2.800000E+02
2.800000E+02
2.800000E+02
2.800000E+02
2.800000E+02
2.800000E+02
2.800000E+02
2.800000E+02
2.800000E+02
2.800000E+02
2.800000E+02
2.800000E+02
2.800000E+02
2.800000E+02
2.800000E+02
2.800000E+02
2.800000E+02
2.800000E+02
2.800000E+02
2.800000E+02
2.800000E+02
2.800000E+02
2.800000E+02
2.800000E+02
2.800000E+02
2.800000E+02
2.800000E+02
2.800000E+02
2.800000E+02
2.800000E+02
2.800000E+02
2.800000E+02
2.800000E+02
2.800000E+02
2.800000E+02
2.800000E+02
2.800000E+02
2.800000E+02
2.800000E+02
2.800000E+02
2.800000E+02
2.800000E+02
2.800000E+02
2.800000E+02
2.800000E+02
2.800000E+02
2.800000E+02
2.800000E+02
2.800000E+02
2.850000E+02
2.850000E+02
2.850000E+02
2.850000E+02
2.850000E+02
2.850000E+02
2.850000E+02
2.850000E+02
2.850000E+02
2.850000E+02
2.850000E+02
2.850000E+02
2.850000E+02
2.850000E+02
2.850000E+02
2.850000E+02
2.850000E+02
2.850000E+02
2.850000E+02
2.850000E+02
2.850000E+02
2.850000E+02
2.850000E+02
2.850000E+02
2.850000E+02
2.850000E+02
2.850000E+02
2.850000E+02
2.850000E+02
2.850000E+02
2.850000E+02
2.850000E+02
2.850000E+02
2.850000E+02
2.850000E+02
2.850000E+02
2.850000E+02
2.850000E+02
2.850000E+02
2.850000E+02
2.850000E+02
2.850000E+02
2.850000E+02
2.850000E+02
2.850000E+02
2.850000E+02
2.850000E+02
2.850000E+02
2.850000E+02
2.850000E+02
2.850000E+02
2.850000E+02
2.850000E+02
2.850000E+02
2.850000E+02
2.850000E+02
2.850000E+02
2.850000E+02
2.850000E+02
2.850000E+02
2.850000E+02
2.850000E+02
2.850000E+02
2.850000E+02
2.850000E+02
2.850000E+02
2.850000E+02
2.850000E+02
2.850000E+02
2.850000E+02
2.850000E+02
2.850000E+02
2.850000E+02
2.850000E+02
2.850000E+02
2.850000E+02
2.850000E+02
2.850000E+02
2.850000E+02
2.850000E+02
2.850000E+02
2.850000E+02
2.850000E+02
2.850000E+02
2.850000E+02
2.850000E+02
2.850000E+02
2.850000E+02
2.850000E+02
2.850000E+02
2.850000E+02
2.850000E+02
2.850000E+02
2.850000E+02
2.850000E+02
2.850000E+02
2.850000E+02
2.850000E+02
2.850000E+02
2.850000E+02
2.850000E+02
2.850000E+02
2.850000E+02
2.850000E+02
2.850000E+02
2.850000E+02
2.850000E+02
2.850000E+02
2.850000E+02
2.850000E+02
2.850000E+02
2.850000E+02
2.850000E+02
2.850000E+02
2.850000E+02
2.850000E+02
2.850000E+02
2.850000E+02
2.850000E+02
2.850000E+02
2.850000E+02
2.850000E+02
2.850000E+02
2.850000E+02
2.850000E+02
2.850000E+02
2.850000E+02
2.850000E+02
2.850000E+02
2.850000E+02
2.850000E+02
2.850000E+02
2.850000E+02
2.850000E+02
2.850000E+02
2.850000E+02
2.850000E+02
2.850000E+02
2.850000E+02
2.850000E+02
2.850000E+02
2.850000E+02
2.850000E+02
2.850000E+02
2.850000E+02
2.850000E+02
2.850000E+02
2.850000E+02
2.850000E+02
2.850000E+02
2.850000E+02
2.850000E+02
2.850000E+02
2.850000E+02
2.850000E+02
2.850000E+02
2.850000E+02
2.850000E+02
2.850000E+02
2.850000E+02
2.850000E+02
2.850000E+02
2.850000E+02
2.850000E+02
2.850000E+02
2.850000E+02
2.850000E+02
2.850000E+02
2.850000E+02
2.850000E+02
2.850000E+02
2.850000E+02
2.850000E+02
2.850000E+02
2.850000E+02
2.850000E+02
2.850000E+02
2.850000E+02
2.850000E+02
2.850000E+02
2.850000E+02
2.850000E+02
2.850000E+02
2.850000E+02
2.850000E+02
2.850000E+02
2.850000E+02
2.850000E+02
2.850000E+02
2.850000E+02
2.850000E+02
2.850000E+02
2.850000E+02
2.850000E+02
2.850000E+02
2.850000E+02
2.850000E+02
2.850000E+02
2.850000E+02
2.850000E+02
2.850000E+02
2.900000E+02
2.900000E+02
2.900000E+02
2.900000E+02
2.900000E+02
2.900000E+02
2.900000E+02
2.900000E+02
2.900000E+02
2.900000E+02
2.900000E+02
2.900000E+02
2.900000E+02
2.900000E+02
2.900000E+02
2.900000E+02
2.900000E+02
2.900000E+02
2.900000E+02
2.900000E+02
2.900000E+02
2.900000E+02
2.900000E+02
2.900000E+02
2.900000E+02
2.900000E+02
2.900000E+02
2.900000E+02
2.900000E+02
2.900000E+02
2.900000E+02
2.900000E+02
2.900000E+02
2.900000E+02
2.900000E+02
2.900000E+02
2.900000E+02
2.900000E+02
2.900000E+02
2.900000E+02
2.900000E+02
2.900000E+02
2.900000E+02
2.900000E+02
2.900000E+02
2.900000E+02
2.900000E+02
2.900000E+02
2.900000E+02
2.900000E+02
2.900000E+02
2.900000E+02
2.900000E+02
2.900000E+02
2.900000E+02
2.900000E+02
2.900000E+02
2.900000E+02
2.900000E+02
2.900000E+02
2.900000E+02
2.900000E+02
2.900000E+02
2.900000E+02
2.900000E+02
2.900000E+02
2.900000E+02
2.900000E+02
2.900000E+02
2.900000E+02
2.900000E+02
2.900000E+02
2.900000E+02
2.900000E+02
2.900000E+02
2.900000E+02
2.900000E+02
2.900000E+02
2.900000E+02
2.900000E+02
2.900000E+02
2.900000E+02
2.900000E+02
2.900000E+02
2.900000E+02
2.900000E+02
2.900000E+02
2.900000E+02
2.900000E+02
2.900000E+02
2.900000E+02
2.900000E+02
2.900000E+02
2.900000E+02
2.900000E+02
2.900000E+02
2.900000E+02
2.900000E+02
2.900000E+02
2.900000E+02
2.900000E+02
2.900000E+02
2.900000E+02
2.900000E+02
2.900000E+02
2.900000E+02
2.900000E+02
2.900000E+02
2.900000E+02
2.900000E+02
2.900000E+02
2.900000E+02
2.900000E+02
2.900000E+02
2.900000E+02
2.900000E+02
2.900000E+02
2.900000E+02
2.900000E+02
2.900000E+02
2.900000E+02
2.900000E+02
2.900000E+02
2.900000E+02
2.900000E+02
2.900000E+02
2.900000E+02
2.900000E+02
2.900000E+02
2.900000E+02
2.900000E+02
2.900000E+02
2.900000E+02
2.900000E+02
2.900000E+02
2.900000E+02
2.900000E+02
2.900000E+02
2.900000E+02
2.900000E+02
2.900000E+02
2.900000E+02
2.900000E+02
2.900000E+02
2.900000E+02
2.900000E+02
2.900000E+02
2.900000E+02
2.900000E+02
2.900000E+02
2.900000E+02
2.900000E+02
2.900000E+02
2.900000E+02
2.900000E+02
2.900000E+02
2.900000E+02
2.900000E+02
2.900000E+02
2.900000E+02
2.900000E+02
2.900000E+02
2.900000E+02
2.900000E+02
2.900000E+02
2.900000E+02
2.900000E+02
2.900000E+02
2.900000E+02
2.900000E+02
2.900000E+02
2.900000E+02
2.900000E+02
2.900000E+02
2.900000E+02
2.900000E+02
2.900000E+02
2.900000E+02
2.900000E+02
2.900000E+02
2.900000E+02
2.900000E+02
2.900000E+02
2.900000E+02
2.900000E+02
2.900000E+02
2.900000E+02
2.900000E+02
2.900000E+02
2.900000E+02
2.900000E+02
2.900000E+02
2.900000E+02
2.900000E+02
2.900000E+02
2.900000E+02
2.900000E+02
2.900000E+02
2.900000E+02
2.900000E+02
2.900000E+02
2.950000E+02
2.950000E+02
2.950000E+02
2.950000E+02
2.950000E+02
2.950000E+02
2.950000E+02
2.950000E+02
2.950000E+02
2.950000E+02
2.950000E+02
2.950000E+02
2.950000E+02
2.950000E+02
2.950000E+02
2.950000E+02
2.950000E+02
2.950000E+02
2.950000E+02
2.950000E+02
2.950000E+02
2.950000E+02
2.950000E+02
2.950000E+02
2.950000E+02
2.950000E+02
2.950000E+02
2.950000E+02
2.950000E+02
2.950000E+02
2.950000E+02
2.950000E+02
2.950000E+02
2.950000E+02
2.950000E+02
2.950000E+02
2.950000E+02
2.950000E+02
2.950000E+02
2.950000E+02
2.950000E+02
2.950000E+02
2.950000E+02
2.950000E+02
2.950000E+02
2.950000E+02
2.950000E+02
2.950000E+02
2.950000E+02
2.950000E+02
2.950000E+02
2.950000E+02
2.950000E+02
2.950000E+02
2.950000E+02
2.950000E+02
2.950000E+02
2.950000E+02
2.950000E+02
2.950000E+02
2.950000E+02
2.950000E+02
2.950000E+02
2.950000E+02
2.950000E+02
2.950000E+02
2.950000E+02
2.950000E+02
2.950000E+02
2.950000E+02
2.950000E+02
2.950000E+02
2.950000E+02
2.950000E+02
2.950000E+02
2.950000E+02
2.950000E+02
2.950000E+02
2.950000E+02
2.950000E+02
2.950000E+02
2.950000E+02
2.950000E+02
2.950000E+02
2.950000E+02
2.950000E+02
2.950000E+02
2.950000E+02
2.950000E+02
2.950000E+02
2.950000E+02
2.950000E+02
2.950000E+02
2.950000E+02
2.950000E+02
2.950000E+02
2.950000E+02
2.950000E+02
2.950000E+02
2.950000E+02
2.950000E+02
2.950000E+02
2.950000E+02
2.950000E+02
2.950000E+02
2.950000E+02
2.950000E+02
2.950000E+02
2.950000E+02
2.950000E+02
2.950000E+02
2.950000E+02
2.950000E+02
2.950000E+02
2.950000E+02
2.950000E+02
2.950000E+02
2.950000E+02
2.950000E+02
2.950000E+02
2.950000E+02
2.950000E+02
2.950000E+02
2.950000E+02
2.950000E+02
2.950000E+02
2.950000E+02
2.950000E+02
2.950000E+02
2.950000E+02
2.950000E+02
2.950000E+02
2.950000E+02
2.950000E+02
2.950000E+02
2.950000E+02
2.950000E+02
2.950000E+02
2.950000E+02
2.950000E+02
2.950000E+02
2.950000E+02
2.950000E+02
2.950000E+02
2.950000E+02
2.950000E+02
2.950000E+02
2.950000E+02
2.950000E+02
2.950000E+02
2.950000E+02
2.950000E+02
2.950000E+02
2.950000E+02
2.950000E+02
2.950000E+02
2.950000E+02
2.950000E+02
2.950000E+02
2.950000E+02
2.950000E+02
2.950000E+02
2.950000E+02
2.950000E+02
2.950000E+02
2.950000E+02
2.950000E+02
2.950000E+02
2.950000E+02
2.950000E+02
2.950000E+02
2.950000E+02
2.950000E+02
2.950000E+02
2.950000E+02
2.950000E+02
2.950000E+02
2.950000E+02
2.950000E+02
2.950000E+02
2.950000E+02
2.950000E+02
2.950000E+02
2.950000E+02
2.950000E+02
2.950000E+02
2.950000E+02
2.950000E+02
2.950000E+02
2.950000E+02
2.950000E+02
2.950000E+02
2.950000E+02
2.950000E+02
2.950000E+02
2.950000E+02
2.950000E+02
2.950000E+02
2.950000E+02
2.950000E+02
2.950000E+02
3.000000E+02
3.000000E+02
3.000000E+02
3.000000E+02
3.000000E+02
3.000000E+02
3.000000E+02
3.000000E+02
3.000000E+02
3.000000E+02
3.000000E+02
3.000000E+02
3.000000E+02
3.000000E+02
3.000000E+02
3.000000E+02
3.000000E+02
3.000000E+02
3.000000E+02
3.000000E+02
3.000000E+02
3.000000E+02
3.000000E+02
3.000000E+02
3.000000E+02
3.000000E+02
3.000000E+02
3.000000E+02
3.000000E+02
3.000000E+02
3.000000E+02
3.000000E+02
3.000000E+02
3.000000E+02
3.000000E+02
3.000000E+02
3.000000E+02
3.000000E+02
3.000000E+02
3.000000E+02
3.000000E+02
3.000000E+02
3.000000E+02
3.000000E+02
3.000000E+02
3.000000E+02
3.000000E+02
3.000000E+02
3.000000E+02
3.000000E+02
3.000000E+02
3.000000E+02
3.000000E+02
3.000000E+02
3.000000E+02
3.000000E+02
3.000000E+02
3.000000E+02
3.000000E+02
3.000000E+02
3.000000E+02
3.000000E+02
3.000000E+02
3.000000E+02
3.000000E+02
3.000000E+02
3.000000E+02
3.000000E+02
3.000000E+02
3.000000E+02
3.000000E+02
3.000000E+02
3.000000E+02
3.000000E+02
3.000000E+02
3.000000E+02
3.000000E+02
3.000000E+02
3.000000E+02
3.000000E+02
3.000000E+02
3.000000E+02
3.000000E+02
3.000000E+02
3.000000E+02
3.000000E+02
3.000000E+02
3.000000E+02
3.000000E+02
3.000000E+02
3.000000E+02
3.000000E+02
3.000000E+02
3.000000E+02
3.000000E+02
3.000000E+02
3.000000E+02
3.000000E+02
3.000000E+02
3.000000E+02
3.000000E+02
3.000000E+02
3.000000E+02
3.000000E+02
3.000000E+02
3.000000E+02
3.000000E+02
3.000000E+02
3.000000E+02
3.000000E+02
3.000000E+02
3.000000E+02
3.000000E+02
3.000000E+02
3.000000E+02
3.000000E+02
3.000000E+02
3.000000E+02
3.000000E+02
3.000000E+02
3.000000E+02
3.000000E+02
3.000000E+02
3.000000E+02
3.000000E+02
3.000000E+02
3.000000E+02
3.000000E+02
3.000000E+02
3.000000E+02
3.000000E+02
3.000000E+02
3.000000E+02
3.000000E+02
3.000000E+02
3.000000E+02
3.000000E+02
3.000000E+02
3.000000E+02
3.000000E+02
3.000000E+02
3.000000E+02
3.000000E+02
3.000000E+02
3.000000E+02
3.000000E+02
3.000000E+02
3.000000E+02
3.000000E+02
3.000000E+02
3.000000E+02
3.000000E+02
3.000000E+02
3.000000E+02
3.000000E+02
3.000000E+02
3.000000E+02
3.000000E+02
3.000000E+02
3.000000E+02
3.000000E+02
3.000000E+02
3.000000E+02
3.000000E+02
3.000000E+02
3.000000E+02
3.000000E+02
3.000000E+02
3.000000E+02
3.000000E+02
3.000000E+02
3.000000E+02
3.000000E+02
3.000000E+02
3.000000E+02
3.000000E+02
3.000000E+02
3.000000E+02
3.000000E+02
3.000000E+02
3.000000E+02
3.000000E+02
3.000000E+02
3.000000E+02
3.000000E+02
3.000000E+02
3.000000E+02
3.000000E+02
3.000000E+02
3.000000E+02
3.000000E+02
3.000000E+02
3.000000E+02
3.000000E+02
3.000000E+02
3.000000E+02
3.000000E+02
3.000000E+02
3.000000E+02
3.000000E+02
3.000000E+02
3.050000E+02
3.050000E+02
3.050000E+02
3.050000E+02
3.050000E+02
3.050000E+02
3.050000E+02
3.050000E+02
3.050000E+02
3.050000E+02
3.050000E+02
3.050000E+02
3.050000E+02
3.050000E+02
3.050000E+02
3.050000E+02
3.050000E+02
3.050000E+02
3.050000E+02
3.050000E+02
3.050000E+02
3.050000E+02
3.050000E+02
3.050000E+02
3.050000E+02
3.050000E+02
3.050000E+02
3.050000E+02
3.050000E+02
3.050000E+02
3.050000E+02
3.050000E+02
3.050000E+02
3.050000E+02
3.050000E+02
3.050000E+02
3.050000E+02
3.050000E+02
3.050000E+02
3.050000E+02
3.050000E+02
3.050000E+02
3.050000E+02
3.050000E+02
3.050000E+02
3.050000E+02
3.050000E+02
3.050000E+02
3.050000E+02
3.050000E+02
3.050000E+02
3.050000E+02
3.050000E+02
3.050000E+02
3.050000E+02
3.050000E+02
3.050000E+02
3.050000E+02
3.050000E+02
3.050000E+02
3.050000E+02
3.050000E+02
3.050000E+02
3.050000E+02
3.050000E+02
3.050000E+02
3.050000E+02
3.050000E+02
3.050000E+02
3.050000E+02
3.050000E+02
3.050000E+02
3.050000E+02
3.050000E+02
3.050000E+02
3.050000E+02
3.050000E+02
3.050000E+02
3.050000E+02
3.050000E+02
3.050000E+02
3.050000E+02
3.050000E+02
3.050000E+02
3.050000E+02
3.050000E+02
3.050000E+02
3.050000E+02
3.050000E+02
3.050000E+02
3.050000E+02
3.050000E+02
3.050000E+02
3.050000E+02
3.050000E+02
3.050000E+02
3.050000E+02
3.050000E+02
3.050000E+02
3.050000E+02
3.050000E+02
3.050000E+02
3.050000E+02
3.050000E+02
3.050000E+02
3.050000E+02
3.050000E+02
3.050000E+02
3.050000E+02
3.050000E+02
3.050000E+02
3.050000E+02
3.050000E+02
3.050000E+02
3.050000E+02
3.050000E+02
3.050000E+02
3.050000E+02
3.050000E+02
3.050000E+02
3.050000E+02
3.050000E+02
3.050000E+02
3.050000E+02
3.050000E+02
3.050000E+02
3.050000E+02
3.050000E+02
3.050000E+02
3.050000E+02
3.050000E+02
3.050000E+02
3.050000E+02
3.050000E+02
3.050000E+02
3.050000E+02
3.050000E+02
3.050000E+02
3.050000E+02
3.050000E+02
3.050000E+02
3.050000E+02
3.050000E+02
3.050000E+02
3.050000E+02
3.050000E+02
3.050000E+02
3.050000E+02
3.050000E+02
3.050000E+02
3.050000E+02
3.050000E+02
3.050000E+02
3.050000E+02
3.050000E+02
3.050000E+02
3.050000E+02
3.050000E+02
3.050000E+02
3.050000E+02
3.050000E+02
3.050000E+02
3.050000E+02
3.050000E+02
3.050000E+02
3.050000E+02
3.050000E+02
3.050000E+02
3.050000E+02
3.050000E+02
3.050000E+02
3.050000E+02
3.050000E+02
3.050000E+02
3.050000E+02
3.050000E+02
3.050000E+02
3.050000E+02
3.050000E+02
3.050000E+02
3.050000E+02
3.050000E+02
3.050000E+02
3.050000E+02
3.050000E+02
3.050000E+02
3.050000E+02
3.050000E+02
3.050000E+02
3.050000E+02
3.050000E+02
3.050000E+02
3.050000E+02
3.050000E+02
3.050000E+02
3.050000E+02
3.050000E+02
3.050000E+02
3.050000E+02
3.050000E+02
3.050000E+02
3.100000E+02
3.100000E+02
3.100000E+02
3.100000E+02
3.100000E+02
3.100000E+02
3.100000E+02
3.100000E+02
3.100000E+02
3.100000E+02
3.100000E+02
3.100000E+02
3.100000E+02
3.100000E+02
3.100000E+02
3.100000E+02
3.100000E+02
3.100000E+02
3.100000E+02
3.100000E+02
3.100000E+02
3.100000E+02
3.100000E+02
3.100000E+02
3.100000E+02
3.100000E+02
3.100000E+02
3.100000E+02
3.100000E+02
3.100000E+02
3.100000E+02
3.100000E+02
3.100000E+02
3.100000E+02
3.100000E+02
3.100000E+02
3.100000E+02
3.100000E+02
3.100000E+02
3.100000E+02
3.100000E+02
3.100000E+02
3.100000E+02
3.100000E+02
3.100000E+02
3.100000E+02
3.100000E+02
3.100000E+02
3.100000E+02
3.100000E+02
3.100000E+02
3.100000E+02
3.100000E+02
3.100000E+02
3.100000E+02
3.100000E+02
3.100000E+02
3.100000E+02
3.100000E+02
3.100000E+02
3.100000E+02
3.100000E+02
3.100000E+02
3.100000E+02
3.100000E+02
3.100000E+02
3.100000E+02
3.100000E+02
3.100000E+02
3.100000E+02
3.100000E+02
3.100000E+02
3.100000E+02
3.100000E+02
3.100000E+02
3.100000E+02
3.100000E+02
3.100000E+02
3.100000E+02
3.100000E+02
3.100000E+02
3.100000E+02
3.100000E+02
3.100000E+02
3.100000E+02
3.100000E+02
3.100000E+02
3.100000E+02
3.100000E+02
3.100000E+02
3.100000E+02
3.100000E+02
3.100000E+02
3.100000E+02
3.100000E+02
3.100000E+02
3.100000E+02
3.100000E+02
3.100000E+02
3.100000E+02
3.100000E+02
3.100000E+02
3.100000E+02
3.100000E+02
3.100000E+02
3.100000E+02
3.100000E+02
3.100000E+02
3.100000E+02
3.100000E+02
3.100000E+02
3.100000E+02
3.100000E+02
3.100000E+02
3.100000E+02
3.100000E+02
3.100000E+02
3.100000E+02
3.100000E+02
3.100000E+02
3.100000E+02
3.100000E+02
3.100000E+02
3.100000E+02
3.100000E+02
3.100000E+02
3.100000E+02
3.100000E+02
3.100000E+02
3.100000E+02
3.100000E+02
3.100000E+02
3.100000E+02
3.100000E+02
3.100000E+02
3.100000E+02
3.100000E+02
3.100000E+02
3.100000E+02
3.100000E+02
3.100000E+02
3.100000E+02
3.100000E+02
3.100000E+02
3.100000E+02
3.100000E+02
3.100000E+02
3.100000E+02
3.100000E+02
3.100000E+02
3.100000E+02
3.100000E+02
3.100000E+02
3.100000E+02
3.100000E+02
3.100000E+02
3.100000E+02
3.100000E+02
3.100000E+02
3.100000E+02
3.100000E+02
3.100000E+02
3.100000E+02
3.100000E+02
3.100000E+02
3.100000E+02
3.100000E+02
3.100000E+02
3.100000E+02
3.100000E+02
3.100000E+02
3.100000E+02
3.100000E+02
3.100000E+02
3.100000E+02
3.100000E+02
3.100000E+02
3.100000E+02
3.100000E+02
3.100000E+02
3.100000E+02
3.100000E+02
3.100000E+02
3.100000E+02
3.100000E+02
3.100000E+02
3.100000E+02
3.100000E+02
3.100000E+02
3.100000E+02
3.100000E+02
3.100000E+02
3.100000E+02
3.100000E+02
3.100000E+02
3.100000E+02
3.100000E+02
3.100000E+02
3.100000E+02
3.100000E+02
3.100000E+02
3.150000E+02
3.150000E+02
3.150000E+02
3.150000E+02
3.150000E+02
3.150000E+02
3.150000E+02
3.150000E+02
3.150000E+02
3.150000E+02
3.150000E+02
3.150000E+02
3.150000E+02
3.150000E+02
3.150000E+02
3.150000E+02
3.150000E+02
3.150000E+02
3.150000E+02
3.150000E+02
3.150000E+02
3.150000E+02
3.150000E+02
3.150000E+02
3.150000E+02
3.150000E+02
3.150000E+02
3.150000E+02
3.150000E+02
3.150000E+02
3.150000E+02
3.150000E+02
3.150000E+02
3.150000E+02
3.150000E+02
3.150000E+02
3.150000E+02
3.150000E+02
3.150000E+02
3.150000E+02
3.150000E+02
3.150000E+02
3.150000E+02
3.150000E+02
3.150000E+02
3.150000E+02
3.150000E+02
3.150000E+02
3.150000E+02
3.150000E+02
3.150000E+02
3.150000E+02
3.150000E+02
3.150000E+02
3.150000E+02
3.150000E+02
3.150000E+02
3.150000E+02
3.150000E+02
3.150000E+02
3.150000E+02
3.150000E+02
3.150000E+02
3.150000E+02
3.150000E+02
3.150000E+02
3.150000E+02
3.150000E+02
3.150000E+02
3.150000E+02
3.150000E+02
3.150000E+02
3.150000E+02
3.150000E+02
3.150000E+02
3.150000E+02
3.150000E+02
3.150000E+02
3.150000E+02
3.150000E+02
3.150000E+02
3.150000E+02
3.150000E+02
3.150000E+02
3.150000E+02
3.150000E+02
3.150000E+02
3.150000E+02
3.150000E+02
3.150000E+02
3.150000E+02
3.150000E+02
3.150000E+02
3.150000E+02
3.150000E+02
3.150000E+02
3.150000E+02
3.150000E+02
3.150000E+02
3.150000E+02
3.150000E+02
3.150000E+02
3.150000E+02
3.150000E+02
3.150000E+02
3.150000E+02
3.150000E+02
3.150000E+02
3.150000E+02
3.150000E+02
3.150000E+02
3.150000E+02
3.150000E+02
3.150000E+02
3.150000E+02
3.150000E+02
3.150000E+02
3.150000E+02
3.150000E+02
3.150000E+02
3.150000E+02
3.150000E+02
3.150000E+02
3.150000E+02
3.150000E+02
3.150000E+02
3.150000E+02
3.150000E+02
3.150000E+02
3.150000E+02
3.150000E+02
3.150000E+02
3.150000E+02
3.150000E+02
3.150000E+02
3.150000E+02
3.150000E+02
3.150000E+02
3.150000E+02
3.150000E+02
3.150000E+02
3.150000E+02
3.150000E+02
3.150000E+02
3.150000E+02
3.150000E+02
3.150000E+02
3.150000E+02
3.150000E+02
3.150000E+02
3.150000E+02
3.150000E+02
3.150000E+02
3.150000E+02
3.150000E+02
3.150000E+02
3.150000E+02
3.150000E+02
3.150000E+02
3.150000E+02
3.150000E+02
3.150000E+02
3.150000E+02
3.150000E+02
3.150000E+02
3.150000E+02
3.150000E+02
3.150000E+02
3.150000E+02
3.150000E+02
3.150000E+02
3.150000E+02
3.150000E+02
3.150000E+02
3.150000E+02
3.150000E+02
3.150000E+02
3.150000E+02
3.150000E+02
3.150000E+02
3.150000E+02
3.150000E+02
3.150000E+02
3.150000E+02
3.150000E+02
3.150000E+02
3.150000E+02
3.150000E+02
3.150000E+02
3.150000E+02
3.150000E+02
3.150000E+02
3.150000E+02
3.150000E+02
3.150000E+02
3.150000E+02
3.150000E+02
3.150000E+02
3.150000E+02
3.150000E+02
3.150000E+02
3.200000E+02
3.200000E+02
3.200000E+02
3.200000E+02
3.200000E+02
3.200000E+02
3.200000E+02
3.200000E+02
3.200000E+02
3.200000E+02
3.200000E+02
3.200000E+02
3.200000E+02
3.200000E+02
3.200000E+02
3.200000E+02
3.200000E+02
3.200000E+02
3.200000E+02
3.200000E+02
3.200000E+02
3.200000E+02
3.200000E+02
3.200000E+02
3.200000E+02
3.200000E+02
3.200000E+02
3.200000E+02
3.200000E+02
3.200000E+02
3.200000E+02
3.200000E+02
3.200000E+02
3.200000E+02
3.200000E+02
3.200000E+02
3.200000E+02
3.200000E+02
3.200000E+02
3.200000E+02
3.200000E+02
3.200000E+02
3.200000E+02
3.200000E+02
3.200000E+02
3.200000E+02
3.200000E+02
3.200000E+02
3.200000E+02
3.200000E+02
3.200000E+02
3.200000E+02
3.200000E+02
3.200000E+02
3.200000E+02
3.200000E+02
3.200000E+02
3.200000E+02
3.200000E+02
3.200000E+02
3.200000E+02
3.200000E+02
3.200000E+02
3.200000E+02
3.200000E+02
3.200000E+02
3.200000E+02
3.200000E+02
3.200000E+02
3.200000E+02
3.200000E+02
3.200000E+02
3.200000E+02
3.200000E+02
3.200000E+02
3.200000E+02
3.200000E+02
3.200000E+02
3.200000E+02
3.200000E+02
3.200000E+02
3.200000E+02
3.200000E+02
3.200000E+02
3.200000E+02
3.200000E+02
3.200000E+02
3.200000E+02
3.200000E+02
3.200000E+02
3.200000E+02
3.200000E+02
3.200000E+02
3.200000E+02
3.200000E+02
3.200000E+02
3.200000E+02
3.200000E+02
3.200000E+02
3.200000E+02
3.200000E+02
3.200000E+02
3.200000E+02
3.200000E+02
3.200000E+02
3.200000E+02
3.200000E+02
3.200000E+02
3.200000E+02
3.200000E+02
3.200000E+02
3.200000E+02
3.200000E+02
3.200000E+02
3.200000E+02
3.200000E+02
3.200000E+02
3.200000E+02
3.200000E+02
3.200000E+02
3.200000E+02
3.200000E+02
3.200000E+02
3.200000E+02
3.200000E+02
3.200000E+02
3.200000E+02
3.200000E+02
3.200000E+02
3.200000E+02
3.200000E+02
3.200000E+02
3.200000E+02
3.200000E+02
3.200000E+02
3.200000E+02
3.200000E+02
3.200000E+02
3.200000E+02
3.200000E+02
3.200000E+02
3.200000E+02
3.200000E+02
3.200000E+02
3.200000E+02
3.200000E+02
3.200000E+02
3.200000E+02
3.200000E+02
3.200000E+02
3.200000E+02
3.200000E+02
3.200000E+02
3.200000E+02
3.200000E+02
3.200000E+02
3.200000E+02
3.200000E+02
3.200000E+02
3.200000E+02
3.200000E+02
3.200000E+02
3.200000E+02
3.200000E+02
3.200000E+02
3.200000E+02
3.200000E+02
3.200000E+02
3.200000E+02
3.200000E+02
3.200000E+02
3.200000E+02
3.200000E+02
3.200000E+02
3.200000E+02
3.200000E+02
3.200000E+02
3.200000E+02
3.200000E+02
3.200000E+02
3.200000E+02
3.200000E+02
3.200000E+02
3.200000E+02
3.200000E+02
3.200000E+02
3.200000E+02
3.200000E+02
3.200000E+02
3.200000E+02
3.200000E+02
3.200000E+02
3.200000E+02
3.200000E+02
3.200000E+02
3.200000E+02
3.200000E+02
3.200000E+02
3.200000E+02
3.200000E+02
3.200000E+02
3.250000E+02
3.250000E+02
3.250000E+02
3.250000E+02
3.250000E+02
3.250000E+02
3.250000E+02
3.250000E+02
3.250000E+02
3.250000E+02
3.250000E+02
3.250000E+02
3.250000E+02
3.250000E+02
3.250000E+02
3.250000E+02
3.250000E+02
3.250000E+02
3.250000E+02
3.250000E+02
3.250000E+02
3.250000E+02
3.250000E+02
3.250000E+02
3.250000E+02
3.250000E+02
3.250000E+02
3.250000E+02
3.250000E+02
3.250000E+02
3.250000E+02
3.250000E+02
3.250000E+02
3.250000E+02
3.250000E+02
3.250000E+02
3.250000E+02
3.250000E+02
3.250000E+02
3.250000E+02
3.250000E+02
3.250000E+02
3.250000E+02
3.250000E+02
3.250000E+02
3.250000E+02
3.250000E+02
3.250000E+02
3.250000E+02
3.250000E+02
3.250000E+02
3.250000E+02
3.250000E+02
3.250000E+02
3.250000E+02
3.250000E+02
3.250000E+02
3.250000E+02
3.250000E+02
3.250000E+02
3.250000E+02
3.250000E+02
3.250000E+02
3.250000E+02
3.250000E+02
3.250000E+02
3.250000E+02
3.250000E+02
3.250000E+02
3.250000E+02
3.250000E+02
3.250000E+02
3.250000E+02
3.250000E+02
3.250000E+02
3.250000E+02
3.250000E+02
3.250000E+02
3.250000E+02
3.250000E+02
3.250000E+02
3.250000E+02
3.250000E+02
3.250000E+02
3.250000E+02
3.250000E+02
3.250000E+02
3.250000E+02
3.250000E+02
3.250000E+02
3.250000E+02
3.250000E+02
3.250000E+02
3.250000E+02
3.250000E+02
3.250000E+02
3.250000E+02
3.250000E+02
3.250000E+02
3.250000E+02
3.250000E+02
3.250000E+02
3.250000E+02
3.250000E+02
3.250000E+02
3.250000E+02
3.250000E+02
3.250000E+02
3.250000E+02
3.250000E+02
3.250000E+02
3.250000E+02
3.250000E+02
3.250000E+02
3.250000E+02
3.250000E+02
3.250000E+02
3.250000E+02
3.250000E+02
3.250000E+02
3.250000E+02
3.250000E+02
3.250000E+02
3.250000E+02
3.250000E+02
3.250000E+02
3.250000E+02
3.250000E+02
3.250000E+02
3.250000E+02
3.250000E+02
3.250000E+02
3.250000E+02
3.250000E+02
3.250000E+02
3.250000E+02
3.250000E+02
3.250000E+02
3.250000E+02
3.250000E+02
3.250000E+02
3.250000E+02
3.250000E+02
3.250000E+02
3.250000E+02
3.250000E+02
3.250000E+02
3.250000E+02
3.250000E+02
3.250000E+02
3.250000E+02
3.250000E+02
3.250000E+02
3.250000E+02
3.250000E+02
3.250000E+02
3.250000E+02
3.250000E+02
3.250000E+02
3.250000E+02
3.250000E+02
3.250000E+02
3.250000E+02
3.250000E+02
3.250000E+02
3.250000E+02
3.250000E+02
3.250000E+02
3.250000E+02
3.250000E+02
3.250000E+02
3.250000E+02
3.250000E+02
3.250000E+02
3.250000E+02
3.250000E+02
3.250000E+02
3.250000E+02
3.250000E+02
3.250000E+02
3.250000E+02
3.250000E+02
3.250000E+02
3.250000E+02
3.250000E+02
3.250000E+02
3.250000E+02
3.250000E+02
3.250000E+02
3.250000E+02
3.250000E+02
3.250000E+02
3.250000E+02
3.250000E+02
3.250000E+02
3.250000E+02
3.250000E+02
3.250000E+02
3.250000E+02
3.250000E+02
3.250000E+02
3.300000E+02
3.300000E+02
3.300000E+02
3.300000E+02
3.300000E+02
3.300000E+02
3.300000E+02
3.300000E+02
3.300000E+02
3.300000E+02
3.300000E+02
3.300000E+02
3.300000E+02
3.300000E+02
3.300000E+02
3.300000E+02
3.300000E+02
3.300000E+02
3.300000E+02
3.300000E+02
3.300000E+02
3.300000E+02
3.300000E+02
3.300000E+02
3.300000E+02
3.300000E+02
3.300000E+02
3.300000E+02
3.300000E+02
3.300000E+02
3.300000E+02
3.300000E+02
3.300000E+02
3.300000E+02
3.300000E+02
3.300000E+02
3.300000E+02
3.300000E+02
3.300000E+02
3.300000E+02
3.300000E+02
3.300000E+02
3.300000E+02
3.300000E+02
3.300000E+02
3.300000E+02
3.300000E+02
3.300000E+02
3.300000E+02
3.300000E+02
3.300000E+02
3.300000E+02
3.300000E+02
3.300000E+02
3.300000E+02
3.300000E+02
3.300000E+02
3.300000E+02
3.300000E+02
3.300000E+02
3.300000E+02
3.300000E+02
3.300000E+02
3.300000E+02
3.300000E+02
3.300000E+02
3.300000E+02
3.300000E+02
3.300000E+02
3.300000E+02
3.300000E+02
3.300000E+02
3.300000E+02
3.300000E+02
3.300000E+02
3.300000E+02
3.300000E+02
3.300000E+02
3.300000E+02
3.300000E+02
3.300000E+02
3.300000E+02
3.300000E+02
3.300000E+02
3.300000E+02
3.300000E+02
3.300000E+02
3.300000E+02
3.300000E+02
3.300000E+02
3.300000E+02
3.300000E+02
3.300000E+02
3.300000E+02
3.300000E+02
3.300000E+02
3.300000E+02
3.300000E+02
3.300000E+02
3.300000E+02
3.300000E+02
3.300000E+02
3.300000E+02
3.300000E+02
3.300000E+02
3.300000E+02
3.300000E+02
3.300000E+02
3.300000E+02
3.300000E+02
3.300000E+02
3.300000E+02
3.300000E+02
3.300000E+02
3.300000E+02
3.300000E+02
3.300000E+02
3.300000E+02
3.300000E+02
3.300000E+02
3.300000E+02
3.300000E+02
3.300000E+02
3.300000E+02
3.300000E+02
3.300000E+02
3.300000E+02
3.300000E+02
3.300000E+02
3.300000E+02
3.300000E+02
3.300000E+02
3.300000E+02
3.300000E+02
3.300000E+02
3.300000E+02
3.300000E+02
3.300000E+02
3.300000E+02
3.300000E+02
3.300000E+02
3.300000E+02
3.300000E+02
3.300000E+02
3.300000E+02
3.300000E+02
3.300000E+02
3.300000E+02
3.300000E+02
3.300000E+02
3.300000E+02
3.300000E+02
3.300000E+02
3.300000E+02
3.300000E+02
3.300000E+02
3.300000E+02
3.300000E+02
3.300000E+02
3.300000E+02
3.300000E+02
3.300000E+02
3.300000E+02
3.300000E+02
3.300000E+02
3.300000E+02
3.300000E+02
3.300000E+02
3.300000E+02
3.300000E+02
3.300000E+02
3.300000E+02
3.300000E+02
3.300000E+02
3.300000E+02
3.300000E+02
3.300000E+02
3.300000E+02
3.300000E+02
3.300000E+02
3.300000E+02
3.300000E+02
3.300000E+02
3.300000E+02
3.300000E+02
3.300000E+02
3.300000E+02
3.300000E+02
3.300000E+02
3.300000E+02
3.300000E+02
3.300000E+02
3.300000E+02
3.300000E+02
3.300000E+02
3.300000E+02
3.300000E+02
3.300000E+02
3.300000E+02
3.300000E+02
3.300000E+02
3.350000E+02
3.350000E+02
3.350000E+02
3.350000E+02
3.350000E+02
3.350000E+02
3.350000E+02
3.350000E+02
3.350000E+02
3.350000E+02
3.350000E+02
3.350000E+02
3.350000E+02
3.350000E+02
3.350000E+02
3.350000E+02
3.350000E+02
3.350000E+02
3.350000E+02
3.350000E+02
3.350000E+02
3.350000E+02
3.350000E+02
3.350000E+02
3.350000E+02
3.350000E+02
3.350000E+02
3.350000E+02
3.350000E+02
3.350000E+02
3.350000E+02
3.350000E+02
3.350000E+02
3.350000E+02
3.350000E+02
3.350000E+02
3.350000E+02
3.350000E+02
3.350000E+02
3.350000E+02
3.350000E+02
3.350000E+02
3.350000E+02
3.350000E+02
3.350000E+02
3.350000E+02
3.350000E+02
3.350000E+02
3.350000E+02
3.350000E+02
3.350000E+02
3.350000E+02
3.350000E+02
3.350000E+02
3.350000E+02
3.350000E+02
3.350000E+02
3.350000E+02
3.350000E+02
3.350000E+02
3.350000E+02
3.350000E+02
3.350000E+02
3.350000E+02
3.350000E+02
3.350000E+02
3.350000E+02
3.350000E+02
3.350000E+02
3.350000E+02
3.350000E+02
3.350000E+02
3.350000E+02
3.350000E+02
3.350000E+02
3.350000E+02
3.350000E+02
3.350000E+02
3.350000E+02
3.350000E+02
3.350000E+02
3.350000E+02
3.350000E+02
3.350000E+02
3.350000E+02
3.350000E+02
3.350000E+02
3.350000E+02
3.350000E+02
3.350000E+02
3.350000E+02
3.350000E+02
3.350000E+02
3.350000E+02
3.350000E+02
3.350000E+02
3.350000E+02
3.350000E+02
3.350000E+02
3.350000E+02
3.350000E+02
3.350000E+02
3.350000E+02
3.350000E+02
3.350000E+02
3.350000E+02
3.350000E+02
3.350000E+02
3.350000E+02
3.350000E+02
3.350000E+02
3.350000E+02
3.350000E+02
3.350000E+02
3.350000E+02
3.350000E+02
3.350000E+02
3.350000E+02
3.350000E+02
3.350000E+02
3.350000E+02
3.350000E+02
3.350000E+02
3.350000E+02
3.350000E+02
3.350000E+02
3.350000E+02
3.350000E+02
3.350000E+02
3.350000E+02
3.350000E+02
3.350000E+02
3.350000E+02
3.350000E+02
3.350000E+02
3.350000E+02
3.350000E+02
3.350000E+02
3.350000E+02
3.350000E+02
3.350000E+02
3.350000E+02
3.350000E+02
3.350000E+02
3.350000E+02
3.350000E+02
3.350000E+02
3.350000E+02
3.350000E+02
3.350000E+02
3.350000E+02
3.350000E+02
3.350000E+02
3.350000E+02
3.350000E+02
3.350000E+02
3.350000E+02
3.350000E+02
3.350000E+02
3.350000E+02
3.350000E+02
3.350000E+02
3.350000E+02
3.350000E+02
3.350000E+02
3.350000E+02
3.350000E+02
3.350000E+02
3.350000E+02
3.350000E+02
3.350000E+02
3.350000E+02
3.350000E+02
3.350000E+02
3.350000E+02
3.350000E+02
3.350000E+02
3.350000E+02
3.350000E+02
3.350000E+02
3.350000E+02
3.350000E+02
3.350000E+02
3.350000E+02
3.350000E+02
3.350000E+02
3.350000E+02
3.350000E+02
3.350000E+02
3.350000E+02
3.350000E+02
3.350000E+02
3.350000E+02
3.350000E+02
3.350000E+02
3.350000E+02
3.350000E+02
3.350000E+02
3.350000E+02
3.350000E+02
3.350000E+02
3.400000E+02
3.400000E+02
3.400000E+02
3.400000E+02
3.400000E+02
3.400000E+02
3.400000E+02
3.400000E+02
3.400000E+02
3.400000E+02
3.400000E+02
3.400000E+02
3.400000E+02
3.400000E+02
3.400000E+02
3.400000E+02
3.400000E+02
3.400000E+02
3.400000E+02
3.400000E+02
3.400000E+02
3.400000E+02
3.400000E+02
3.400000E+02
3.400000E+02
3.400000E+02
3.400000E+02
3.400000E+02
3.400000E+02
3.400000E+02
3.400000E+02
3.400000E+02
3.400000E+02
3.400000E+02
3.400000E+02
3.400000E+02
3.400000E+02
3.400000E+02
3.400000E+02
3.400000E+02
3.400000E+02
3.400000E+02
3.400000E+02
3.400000E+02
3.400000E+02
3.400000E+02
3.400000E+02
3.400000E+02
3.400000E+02
3.400000E+02
3.400000E+02
3.400000E+02
3.400000E+02
3.400000E+02
3.400000E+02
3.400000E+02
3.400000E+02
3.400000E+02
3.400000E+02
3.400000E+02
3.400000E+02
3.400000E+02
3.400000E+02
3.400000E+02
3.400000E+02
3.400000E+02
3.400000E+02
3.400000E+02
3.400000E+02
3.400000E+02
3.400000E+02
3.400000E+02
3.400000E+02
3.400000E+02
3.400000E+02
3.400000E+02
3.400000E+02
3.400000E+02
3.400000E+02
3.400000E+02
3.400000E+02
3.400000E+02
3.400000E+02
3.400000E+02
3.400000E+02
3.400000E+02
3.400000E+02
3.400000E+02
3.400000E+02
3.400000E+02
3.400000E+02
3.400000E+02
3.400000E+02
3.400000E+02
3.400000E+02
3.400000E+02
3.400000E+02
3.400000E+02
3.400000E+02
3.400000E+02
3.400000E+02
3.400000E+02
3.400000E+02
3.400000E+02
3.400000E+02
3.400000E+02
3.400000E+02
3.400000E+02
3.400000E+02
3.400000E+02
3.400000E+02
3.400000E+02
3.400000E+02
3.400000E+02
3.400000E+02
3.400000E+02
3.400000E+02
3.400000E+02
3.400000E+02
3.400000E+02
3.400000E+02
3.400000E+02
3.400000E+02
3.400000E+02
3.400000E+02
3.400000E+02
3.400000E+02
3.400000E+02
3.400000E+02
3.400000E+02
3.400000E+02
3.400000E+02
3.400000E+02
3.400000E+02
3.400000E+02
3.400000E+02
3.400000E+02
3.400000E+02
3.400000E+02
3.400000E+02
3.400000E+02
3.400000E+02
3.400000E+02
3.400000E+02
3.400000E+02
3.400000E+02
3.400000E+02
3.400000E+02
3.400000E+02
3.400000E+02
3.400000E+02
3.400000E+02
3.400000E+02
3.400000E+02
3.400000E+02
3.400000E+02
3.400000E+02
3.400000E+02
3.400000E+02
3.400000E+02
3.400000E+02
3.400000E+02
3.400000E+02
3.400000E+02
3.400000E+02
3.400000E+02
3.400000E+02
3.400000E+02
3.400000E+02
3.400000E+02
3.400000E+02
3.400000E+02
3.400000E+02
3.400000E+02
3.400000E+02
3.400000E+02
3.400000E+02
3.400000E+02
3.400000E+02
3.400000E+02
3.400000E+02
3.400000E+02
3.400000E+02
3.400000E+02
3.400000E+02
3.400000E+02
3.400000E+02
3.400000E+02
3.400000E+02
3.400000E+02
3.400000E+02
3.400000E+02
3.400000E+02
3.400000E+02
3.400000E+02
3.400000E+02
3.400000E+02
3.400000E+02
3.400000E+02
3.400000E+02
3.400000E+02
3.450000E+02
3.450000E+02
3.450000E+02
3.450000E+02
3.450000E+02
3.450000E+02
3.450000E+02
3.450000E+02
3.450000E+02
3.450000E+02
3.450000E+02
3.450000E+02
3.450000E+02
3.450000E+02
3.450000E+02
3.450000E+02
3.450000E+02
3.450000E+02
3.450000E+02
3.450000E+02
3.450000E+02
3.450000E+02
3.450000E+02
3.450000E+02
3.450000E+02
3.450000E+02
3.450000E+02
3.450000E+02
3.450000E+02
3.450000E+02
3.450000E+02
3.450000E+02
3.450000E+02
3.450000E+02
3.450000E+02
3.450000E+02
3.450000E+02
3.450000E+02
3.450000E+02
3.450000E+02
3.450000E+02
3.450000E+02
3.450000E+02
3.450000E+02
3.450000E+02
3.450000E+02
3.450000E+02
3.450000E+02
3.450000E+02
3.450000E+02
3.450000E+02
3.450000E+02
3.450000E+02
3.450000E+02
3.450000E+02
3.450000E+02
3.450000E+02
3.450000E+02
3.450000E+02
3.450000E+02
3.450000E+02
3.450000E+02
3.450000E+02
3.450000E+02
3.450000E+02
3.450000E+02
3.450000E+02
3.450000E+02
3.450000E+02
3.450000E+02
3.450000E+02
3.450000E+02
3.450000E+02
3.450000E+02
3.450000E+02
3.450000E+02
3.450000E+02
3.450000E+02
3.450000E+02
3.450000E+02
3.450000E+02
3.450000E+02
3.450000E+02
3.450000E+02
3.450000E+02
3.450000E+02
3.450000E+02
3.450000E+02
3.450000E+02
3.450000E+02
3.450000E+02
3.450000E+02
3.450000E+02
3.450000E+02
3.450000E+02
3.450000E+02
3.450000E+02
3.450000E+02
3.450000E+02
3.450000E+02
3.450000E+02
3.450000E+02
3.450000E+02
3.450000E+02
3.450000E+02
3.450000E+02
3.450000E+02
3.450000E+02
3.450000E+02
3.450000E+02
3.450000E+02
3.450000E+02
3.450000E+02
3.450000E+02
3.450000E+02
3.450000E+02
3.450000E+02
3.450000E+02
3.450000E+02
3.450000E+02
3.450000E+02
3.450000E+02
3.450000E+02
3.450000E+02
3.450000E+02
3.450000E+02
3.450000E+02
3.450000E+02
3.450000E+02
3.450000E+02
3.450000E+02
3.450000E+02
3.450000E+02
3.450000E+02
3.450000E+02
3.450000E+02
3.450000E+02
3.450000E+02
3.450000E+02
3.450000E+02
3.450000E+02
3.450000E+02
3.450000E+02
3.450000E+02
3.450000E+02
3.450000E+02
3.450000E+02
3.450000E+02
3.450000E+02
3.450000E+02
3.450000E+02
3.450000E+02
3.450000E+02
3.450000E+02
3.450000E+02
3.450000E+02
3.450000E+02
3.450000E+02
3.450000E+02
3.450000E+02
3.450000E+02
3.450000E+02
3.450000E+02
3.450000E+02
3.450000E+02
3.450000E+02
3.450000E+02
3.450000E+02
3.450000E+02
3.450000E+02
3.450000E+02
3.450000E+02
3.450000E+02
3.450000E+02
3.450000E+02
3.450000E+02
3.450000E+02
3.450000E+02
3.450000E+02
3.450000E+02
3.450000E+02
3.450000E+02
3.450000E+02
3.450000E+02
3.450000E+02
3.450000E+02
3.450000E+02
3.450000E+02
3.450000E+02
3.450000E+02
3.450000E+02
3.450000E+02
3.450000E+02
3.450000E+02
3.450000E+02
3.450000E+02
3.450000E+02
3.450000E+02
3.450000E+02
3.450000E+02
3.450000E+02
3.500000E+02
3.500000E+02
3.500000E+02
3.500000E+02
3.500000E+02
3.500000E+02
3.500000E+02
3.500000E+02
3.500000E+02
3.500000E+02
3.500000E+02
3.500000E+02
3.500000E+02
3.500000E+02
3.500000E+02
3.500000E+02
3.500000E+02
3.500000E+02
3.500000E+02
3.500000E+02
3.500000E+02
3.500000E+02
3.500000E+02
3.500000E+02
3.500000E+02
3.500000E+02
3.500000E+02
3.500000E+02
3.500000E+02
3.500000E+02
3.500000E+02
3.500000E+02
3.500000E+02
3.500000E+02
3.500000E+02
3.500000E+02
3.500000E+02
3.500000E+02
3.500000E+02
3.500000E+02
3.500000E+02
3.500000E+02
3.500000E+02
3.500000E+02
3.500000E+02
3.500000E+02
3.500000E+02
3.500000E+02
3.500000E+02
3.500000E+02
3.500000E+02
3.500000E+02
3.500000E+02
3.500000E+02
3.500000E+02
3.500000E+02
3.500000E+02
3.500000E+02
3.500000E+02
3.500000E+02
3.500000E+02
3.500000E+02
3.500000E+02
3.500000E+02
3.500000E+02
3.500000E+02
3.500000E+02
3.500000E+02
3.500000E+02
3.500000E+02
3.500000E+02
3.500000E+02
3.500000E+02
3.500000E+02
3.500000E+02
3.500000E+02
3.500000E+02
3.500000E+02
3.500000E+02
3.500000E+02
3.500000E+02
3.500000E+02
3.500000E+02
3.500000E+02
3.500000E+02
3.500000E+02
3.500000E+02
3.500000E+02
3.500000E+02
3.500000E+02
3.500000E+02
3.500000E+02
3.500000E+02
3.500000E+02
3.500000E+02
3.500000E+02
3.500000E+02
3.500000E+02
3.500000E+02
3.500000E+02
3.500000E+02
3.500000E+02
3.500000E+02
3.500000E+02
3.500000E+02
3.500000E+02
3.500000E+02
3.500000E+02
3.500000E+02
3.500000E+02
3.500000E+02
3.500000E+02
3.500000E+02
3.500000E+02
3.500000E+02
3.500000E+02
3.500000E+02
3.500000E+02
3.500000E+02
3.500000E+02
3.500000E+02
3.500000E+02
3.500000E+02
3.500000E+02
3.500000E+02
3.500000E+02
3.500000E+02
3.500000E+02
3.500000E+02
3.500000E+02
3.500000E+02
3.500000E+02
3.500000E+02
3.500000E+02
3.500000E+02
3.500000E+02
3.500000E+02
3.500000E+02
3.500000E+02
3.500000E+02
3.500000E+02
3.500000E+02
3.500000E+02
3.500000E+02
3.500000E+02
3.500000E+02
3.500000E+02
3.500000E+02
3.500000E+02
3.500000E+02
3.500000E+02
3.500000E+02
3.500000E+02
3.500000E+02
3.500000E+02
3.500000E+02
3.500000E+02
3.500000E+02
3.500000E+02
3.500000E+02
3.500000E+02
3.500000E+02
3.500000E+02
3.500000E+02
3.500000E+02
3.500000E+02
3.500000E+02
3.500000E+02
3.500000E+02
3.500000E+02
3.500000E+02
3.500000E+02
3.500000E+02
3.500000E+02
3.500000E+02
3.500000E+02
3.500000E+02
3.500000E+02
3.500000E+02
3.500000E+02
3.500000E+02
3.500000E+02
3.500000E+02
3.500000E+02
3.500000E+02
3.500000E+02
3.500000E+02
3.500000E+02
3.500000E+02
3.500000E+02
3.500000E+02
3.500000E+02
3.500000E+02
3.500000E+02
3.500000E+02
3.500000E+02
3.500000E+02
3.500000E+02
3.500000E+02
3.500000E+02
3.500000E+02
3.550000E+02
3.550000E+02
3.550000E+02
3.550000E+02
3.550000E+02
3.550000E+02
3.550000E+02
3.550000E+02
3.550000E+02
3.550000E+02
3.550000E+02
3.550000E+02
3.550000E+02
3.550000E+02
3.550000E+02
3.550000E+02
3.550000E+02
3.550000E+02
3.550000E+02
3.550000E+02
3.550000E+02
3.550000E+02
3.550000E+02
3.550000E+02
3.550000E+02
3.550000E+02
3.550000E+02
3.550000E+02
3.550000E+02
3.550000E+02
3.550000E+02
3.550000E+02
3.550000E+02
3.550000E+02
3.550000E+02
3.550000E+02
3.550000E+02
3.550000E+02
3.550000E+02
3.550000E+02
3.550000E+02
3.550000E+02
3.550000E+02
3.550000E+02
3.550000E+02
3.550000E+02
3.550000E+02
3.550000E+02
3.550000E+02
3.550000E+02
3.550000E+02
3.550000E+02
3.550000E+02
3.550000E+02
3.550000E+02
3.550000E+02
3.550000E+02
3.550000E+02
3.550000E+02
3.550000E+02
3.550000E+02
3.550000E+02
3.550000E+02
3.550000E+02
3.550000E+02
3.550000E+02
3.550000E+02
3.550000E+02
3.550000E+02
3.550000E+02
3.550000E+02
3.550000E+02
3.550000E+02
3.550000E+02
3.550000E+02
3.550000E+02
3.550000E+02
3.550000E+02
3.550000E+02
3.550000E+02
3.550000E+02
3.550000E+02
3.550000E+02
3.550000E+02
3.550000E+02
3.550000E+02
3.550000E+02
3.550000E+02
3.550000E+02
3.550000E+02
3.550000E+02
3.550000E+02
3.550000E+02
3.550000E+02
3.550000E+02
3.550000E+02
3.550000E+02
3.550000E+02
3.550000E+02
3.550000E+02
3.550000E+02
3.550000E+02
3.550000E+02
3.550000E+02
3.550000E+02
3.550000E+02
3.550000E+02
3.550000E+02
3.550000E+02
3.550000E+02
3.550000E+02
3.550000E+02
3.550000E+02
3.550000E+02
3.550000E+02
3.550000E+02
3.550000E+02
3.550000E+02
3.550000E+02
3.550000E+02
3.550000E+02
3.550000E+02
3.550000E+02
3.550000E+02
3.550000E+02
3.550000E+02
3.550000E+02
3.550000E+02
3.550000E+02
3.550000E+02
3.550000E+02
3.550000E+02
3.550000E+02
3.550000E+02
3.550000E+02
3.550000E+02
3.550000E+02
3.550000E+02
3.550000E+02
3.550000E+02
3.550000E+02
3.550000E+02
3.550000E+02
3.550000E+02
3.550000E+02
3.550000E+02
3.550000E+02
3.550000E+02
3.550000E+02
3.550000E+02
3.550000E+02
3.550000E+02
3.550000E+02
3.550000E+02
3.550000E+02
3.550000E+02
3.550000E+02
3.550000E+02
3.550000E+02
3.550000E+02
3.550000E+02
3.550000E+02
3.550000E+02
3.550000E+02
3.550000E+02
3.550000E+02
3.550000E+02
3.550000E+02
3.550000E+02
3.550000E+02
3.550000E+02
3.550000E+02
3.550000E+02
3.550000E+02
3.550000E+02
3.550000E+02
3.550000E+02
3.550000E+02
3.550000E+02
3.550000E+02
3.550000E+02
3.550000E+02
3.550000E+02
3.550000E+02
3.550000E+02
3.550000E+02
3.550000E+02
3.550000E+02
3.550000E+02
3.550000E+02
3.550000E+02
3.550000E+02
3.550000E+02
3.550000E+02
3.550000E+02
3.550000E+02
3.550000E+02
3.550000E+02
3.550000E+02
3.550000E+02
3.550000E+02
Thickness
1.792631E-04
6.064937E-04
2.070002E-04
2.898172E-04
4.035666E-04
3.722416E-02
8.304440E-02
9.642961E-04
1.180009E-03
1.148576E-01
1.231779E-01
7.900613E-04
9.463405E-04
9.581294E-04
1.256249E-03
1.608552E-03
1.390502E-03
1.975473E-03
2.254783E-03
2.477482E-03
2.222974E-03
2.114843E-03
2.331328E-03
2.780373E-03
2.854186E-03
3.661347E-03
4.212729E-03
4.081970E-03
3.611748E-03
4.516641E-03
4.203070E-03
4.359700E-03
4.238139E-03
4.204905E-03
3.881890E-03
4.862891E-03
5.236418E-03
6.217884E-03
7.657729E-03
8.303154E-03
9.520680E-03
1.091844E-02
1.243988E-02
1.366205E-02
1.506371E-02
1.654145E-02
1.839288E-02
2.008445E-02
2.210868E-02
2.387573E-02
2.557407E-02
2.725390E-02
2.971352E-02
3.146641E-02
3.249281E-02
3.390509E-02
3.626522E-02
3.810615E-02
3.927259E-02
4.119339E-02
4.275818E-02
4.443446E-02
4.584116E-02
4.636126E-02
4.789054E-02
4.980204E-02
5.113039E-02
5.134912E-02
5.272152E-02
5.323278E-02
5.511657E-02
5.601470E-02
5.759008E-02
5.880568E-02
5.983426E-02
6.045902E-02
6.138942E-02
6.261445E-02
6.296933E-02
6.304190E-02
6.326364E-02
6.415399E-02
6.461126E-02
6.544473E-02
6.571042E-02
6.576584E-02
6.760707E-02
6.693215E-02
6.721910E-02
6.717738E-02
6.780393E-02
6.783835E-02
6.795259E-02
6.862421E-02
6.990544E-02
6.948613E-02
6.798193E-02
6.776500E-02
6.610425E-02
6.605798E-02
6.666572E-02
6.731514E-02
6.672214E-02
6.449612E-02
6.478178E-02
6.419541E-02
6.384807E-02
6.306143E-02
6.118186E-02
6.150055E-02
6.062404E-02
6.115908E-02
5.981505E-02
5.938176E-02
5.860011E-02
5.701091E-02
5.610856E-02
5.520990E-02
5.389371E-02
5.270940E-02
5.239948E-02
5.120759E-02
4.927497E-02
4.775941E-02
4.623011E-02
4.602667E-02
4.368599E-02
4.262394E-02
4.118307E-02
3.992282E-02
3.840668E-02
3.681633E-02
3.476617E-02
3.309057E-02
3.124920E-02
2.975634E-02
2.762594E-02
2.550496E-02
2.347574E-02
2.198935E-02
2.032970E-02
1.815845E-02
1.635327E-02
1.521579E-02
1.374994E-02
1.258088E-02
1.053628E-02
1.001726E-02
8.557669E-03
7.638709E-03
6.562345E-03
5.175686E-03
4.595910E-03
3.847909E-03
3.453918E-03
3.204676E-03
3.268491E-03
3.098512E-03
3.145498E-03
3.184319E-03
2.812375E-03
2.468286E-03
2.244428E-03
2.009910E-03
1.641601E-03
1.849273E-03
1.336970E-03
1.072208E-03
1.020787E-03
1.087874E-03
1.035778E-03
8.133575E-04
6.337599E-04
5.600803E-04
6.204456E-04
5.675262E-04
2.778258E-04
3.450918E-04
2.614208E-04
1.996529E-04
2.918589E-04
3.404181E-04
2.950881E-04
2.076445E-04
1.913723E-04
-3.178036E-05
1.025211E-04
-1.963087E-05
-5.011811E-05
-1.233723E-05
1.375423E-04
8.111999E-05
7.157893E-05
3.729177E-05
2.659930E-04
6.071781E-04
8.773333E-04
1.263124E-03
1.620363E-03
1.947548E-03
2.144895E-03
3.285556E-04
3.905293E-04
5.924715E-04
5.291069E-04
6.010081E-04
-1.177220E-02
2.904582E-02
-3.140411E-03
2.306962E-03
4.744609E-02
-6.412944E-02
9.140430E-04
8.590241E-04
6.577367E-04
9.669509E-04
1.029562E-03
9.555456E-04
1.094329E-03
1.971491E-03
2.613859E-03
2.209510E-03
2.610532E-03
2.710718E-03
2.562784E-03
3.457901E-03
3.545731E-03
3.859606E-03
4.494580E-03
4.354530E-03
4.337751E-03
4.040227E-03
3.921892E-03
4.274247E-03
4.920683E-03
4.777348E-03
5.056018E-03
5.662488E-03
6.726149E-03
7.475007E-03
8.529529E-03
9.442252E-03
1.119096E-02
1.240905E-02
1.404349E-02
1.545537E-02
1.640871E-02
1.851404E-02
2.043121E-02
2.205868E-02
2.381519E-02
2.602933E-02
2.742009E-02
2.946000E-02
3.037611E-02
3.210200E-02
3.480290E-02
3.622929E-02
3.762618E-02
4.000848E-02
4.115344E-02
4.267608E-02
4.424470E-02
4.524289E-02
4.672351E-02
4.792665E-02
4.889256E-02
5.097311E-02
5.212134E-02
5.320079E-02
5.385681E-02
5.477049E-02
5.607718E-02
5.768038E-02
5.764212E-02
5.928486E-02
6.088368E-02
6.122637E-02
6.144380E-02
6.247527E-02
6.292283E-02
6.418876E-02
6.515082E-02
6.525966E-02
6.705717E-02
6.692218E-02
6.599101E-02
6.759019E-02
6.722926E-02
6.632684E-02
6.709113E-02
6.831188E-02
6.769762E-02
6.788507E-02
6.891649E-02
6.880143E-02
6.904776E-02
6.816263E-02
6.909035E-02
6.774642E-02
6.742763E-02
6.694958E-02
6.666163E-02
6.623353E-02
6.563607E-02
6.496487E-02
6.509234E-02
6.410545E-02
6.286638E-02
6.261104E-02
6.149054E-02
6.113284E-02
6.074984E-02
5.921022E-02
5.917204E-02
5.777359E-02
5.750245E-02
5.656003E-02
5.514236E-02
5.381464E-02
5.302554E-02
5.235741E-02
5.116363E-02
4.957844E-02
4.759921E-02
4.661499E-02
4.513816E-02
4.482232E-02
4.302320E-02
4.112586E-02
3.990635E-02
3.801201E-02
3.620851E-02
3.471919E-02
3.273067E-02
3.092823E-02
2.907394E-02
2.763730E-02
2.642411E-02
2.321223E-02
2.192929E-02
2.048970E-02
1.875072E-02
1.627659E-02
1.514302E-02
1.369250E-02
1.228490E-02
1.102490E-02
9.866339E-03
8.292592E-03
7.642856E-03
6.595636E-03
5.112977E-03
4.715626E-03
4.146419E-03
3.522600E-03
3.342459E-03
3.329327E-03
3.046497E-03
3.046592E-03
3.044349E-03
2.608110E-03
2.559979E-03
2.463214E-03
1.961150E-03
1.444443E-03
1.708326E-03
1.411133E-03
1.051041E-03
1.344517E-03
1.123956E-03
7.665881E-04
8.707328E-04
6.636867E-04
2.637295E-04
3.255299E-04
3.086266E-04
4.228437E-04
1.137480E-04
1.759819E-04
2.614870E-04
1.333251E-04
1.286332E-04
5.292139E-05
1.488996E-04
1.217402E-04
1.485278E-04
1.963418E-04
1.233120E-04
1.363383E-04
1.155391E-04
5.568372E-05
-1.025217E-04
-1.335450E-04
-7.546262E-05
-1.488275E-03
-8.578492E-03
-1.563860E-02
-2.290145E-02
-3.015439E-02
-3.726715E-02
-4.427539E-02
3.006396E-04
1.577562E-04
1.190257E-04
3.015884E-04
5.976174E-04
-1.904419E-01
8.233677E-03
-9.596023E-03
2.026469E-03
8.661890E-03
-5.779675E-02
1.961557E-03
7.791749E-04
4.040993E-04
8.787254E-04
1.032911E-03
1.602337E-03
1.389652E-03
1.670659E-03
1.821531E-03
2.199550E-03
2.935864E-03
2.979308E-03
3.095427E-03
2.931000E-03
3.317659E-03
4.012963E-03
4.229382E-03
4.424381E-03
4.167468E-03
4.592848E-03
4.345413E-03
4.132384E-03
4.067734E-03
4.402743E-03
5.271357E-03
5.470283E-03
6.079310E-03
7.286472E-03
8.566827E-03
9.850350E-03
1.055313E-02
1.217639E-02
1.428481E-02
1.596213E-02
1.774588E-02
1.853355E-02
2.058977E-02
2.243143E-02
2.418641E-02
2.574725E-02
2.749744E-02
2.946380E-02
2.983899E-02
3.228997E-02
3.492604E-02
3.557844E-02
3.798131E-02
3.945096E-02
4.134702E-02
4.346462E-02
4.495565E-02
4.583382E-02
4.660962E-02
4.819231E-02
4.888269E-02
5.103615E-02
5.211192E-02
5.224598E-02
5.354543E-02
5.559075E-02
5.670104E-02
5.678810E-02
5.750561E-02
5.894512E-02
5.981342E-02
6.008124E-02
6.171786E-02
6.189716E-02
6.310874E-02
6.389356E-02
6.445730E-02
6.437656E-02
6.597325E-02
6.675780E-02
6.593826E-02
6.715762E-02
6.695640E-02
6.728604E-02
6.765620E-02
6.802778E-02
6.845286E-02
6.810546E-02
6.874425E-02
6.832397E-02
6.751420E-02
6.800087E-02
6.793347E-02
7.100453E-02
7.237583E-02
6.677390E-02
6.611373E-02
6.607167E-02
6.597146E-02
6.543191E-02
6.533383E-02
6.409763E-02
6.333836E-02
6.277635E-02
6.158000E-02
6.097401E-02
5.941963E-02
5.936301E-02
5.910233E-02
5.872860E-02
5.653363E-02
5.551314E-02
5.428605E-02
5.396917E-02
5.419312E-02
5.376487E-02
5.118670E-02
4.925275E-02
4.787597E-02
4.648337E-02
4.584849E-02
4.477566E-02
4.168192E-02
4.133507E-02
4.003546E-02
3.845259E-02
3.620707E-02
3.523289E-02
3.271586E-02
3.070741E-02
2.902082E-02
2.852218E-02
2.593991E-02
2.393568E-02
2.181183E-02
1.995620E-02
1.813890E-02
1.691424E-02
1.483168E-02
1.359553E-02
1.234018E-02
1.103313E-02
9.375392E-03
8.359269E-03
7.255498E-03
6.480167E-03
5.233543E-03
4.404908E-03
3.767639E-03
3.512145E-03
3.203695E-03
3.341449E-03
2.993678E-03
2.933921E-03
3.013247E-03
2.778806E-03
2.685417E-03
2.501340E-03
1.951521E-03
1.947003E-03
2.067221E-03
1.692999E-03
1.429560E-03
1.214789E-03
8.353714E-04
7.436848E-04
7.075126E-04
6.829538E-04
4.401271E-04
5.659248E-04
5.804572E-04
4.100107E-04
2.155193E-04
2.130204E-04
2.230632E-04
2.324735E-04
1.455237E-04
6.173849E-05
2.929925E-04
2.660187E-04
2.423878E-04
2.596660E-04
2.426997E-04
1.063349E-04
-1.270206E-04
-1.372550E-04
8.255044E-05
1.406897E-04
1.393441E-04
-5.283160E-03
-3.109712E-02
-5.682990E-02
-8.265039E-02
-1.084269E-01
-1.342122E-01
-1.597676E-01
1.068101E-04
1.418324E-04
-9.416377E-06
5.413112E-05
5.244076E-04
5.710851E-03
-1.011500E-01
-1.304734E-02
5.319151E-04
1.673641E-02
-7.742784E-02
7.834432E-04
7.396432E-04
8.425603E-04
9.201740E-04
8.548840E-04
1.462788E-03
1.150337E-03
1.715381E-03
1.799248E-03
1.732477E-03
2.437743E-03
3.072326E-03
3.108865E-03
3.182928E-03
3.045847E-03
3.950027E-03
4.121366E-03
4.036059E-03
4.039199E-03
4.051293E-03
4.017163E-03
3.926147E-03
4.239892E-03
4.124585E-03
4.415863E-03
5.514999E-03
5.979037E-03
5.373095E-03
8.814593E-03
9.345047E-03
1.008791E-02
1.254483E-02
1.434606E-02
1.554730E-02
1.836907E-02
1.850226E-02
2.033114E-02
2.218687E-02
2.352358E-02
2.563002E-02
2.611931E-02
2.877293E-02
3.122488E-02
3.243370E-02
3.539633E-02
3.556945E-02
3.760628E-02
3.948199E-02
4.091140E-02
4.209780E-02
4.327891E-02
4.563473E-02
4.748275E-02
4.750287E-02
4.937559E-02
5.017273E-02
5.132039E-02
5.213946E-02
5.407837E-02
5.545913E-02
5.659711E-02
5.734577E-02
5.837812E-02
5.943157E-02
6.006599E-02
6.111574E-02
6.102383E-02
6.217047E-02
6.273986E-02
6.370141E-02
6.426511E-02
6.443188E-02
6.533055E-02
6.545654E-02
6.568533E-02
6.673550E-02
6.740528E-02
6.755848E-02
6.733301E-02
6.791433E-02
6.730739E-02
6.766119E-02
6.795068E-02
6.733842E-02
6.738350E-02
6.693262E-02
6.861955E-02
7.255272E-02
7.157380E-02
6.737854E-02
6.606381E-02
6.517621E-02
6.569314E-02
6.538788E-02
6.516242E-02
6.405767E-02
6.367180E-02
6.274685E-02
6.112061E-02
6.075862E-02
6.027115E-02
5.994611E-02
5.911937E-02
5.715636E-02
5.662990E-02
5.645443E-02
5.454041E-02
5.374609E-02
5.374897E-02
5.298959E-02
5.035716E-02
4.886457E-02
4.798561E-02
4.739658E-02
4.620835E-02
4.341488E-02
4.261866E-02
4.162432E-02
3.984474E-02
3.826686E-02
3.675288E-02
3.502657E-02
3.274702E-02
3.110186E-02
2.936048E-02
2.676705E-02
2.579890E-02
2.346420E-02
2.193266E-02
1.978417E-02
1.854118E-02
1.706818E-02
1.553421E-02
1.394735E-02
1.220251E-02
1.090526E-02
9.696676E-03
8.192638E-03
7.239077E-03
6.526937E-03
5.303059E-03
4.506362E-03
4.163629E-03
3.584543E-03
3.290930E-03
3.256875E-03
3.295135E-03
2.862946E-03
3.082933E-03
2.754890E-03
2.441472E-03
2.142471E-03
1.794830E-03
1.871442E-03
1.615316E-03
1.506501E-03
1.344414E-03
7.306724E-04
7.026571E-04
8.790789E-04
7.273825E-04
5.110209E-04
4.090281E-04
5.367089E-04
3.312347E-04
3.414755E-04
1.938927E-04
1.872636E-04
2.723753E-04
2.710518E-04
-2.705806E-05
2.252049E-04
3.533086E-04
3.592668E-04
1.614334E-04
8.837012E-05
6.283801E-05
2.038459E-06
-4.706098E-05
-4.497575E-05
1.540210E-05
-5.541847E-06
2.293316E-04
1.053280E-04
1.713901E-04
1.634135E-04
1.475540E-04
1.224769E-04
2.496187E-04
2.133688E-04
1.532668E-04
1.833545E-04
1.573396E-04
8.547722E-05
5.021624E-04
-5.096953E-02
-9.406945E-02
-4.619580E-03
2.572117E-03
-6.330919E-03
-4.601861E-02
1.394477E-03
7.356355E-04
1.115842E-03
8.777172E-04
1.027027E-03
1.105119E-03
1.233293E-03
1.289423E-03
1.870456E-03
2.112083E-03
2.176284E-03
2.501134E-03
2.476298E-03
2.972040E-03
3.189026E-03
3.327448E-03
3.708425E-03
3.699883E-03
3.732256E-03
3.935077E-03
4.181062E-03
3.776936E-03
3.801048E-03
4.169789E-03
4.694083E-03
5.388629E-03
5.824026E-03
6.730368E-03
8.312207E-03
9.827322E-03
1.084976E-02
1.212614E-02
1.384809E-02
1.565553E-02
1.697249E-02
1.888207E-02
2.017675E-02
2.263345E-02
2.304495E-02
2.536103E-02
2.677096E-02
2.834694E-02
3.102866E-02
3.247307E-02
3.492136E-02
3.657765E-02
3.806896E-02
3.967247E-02
4.165044E-02
4.204865E-02
4.451173E-02
4.494267E-02
4.645349E-02
4.860180E-02
4.950446E-02
5.051317E-02
5.236741E-02
5.368756E-02
5.378612E-02
5.512661E-02
5.700146E-02
5.820508E-02
5.807939E-02
5.952481E-02
6.044050E-02
6.119612E-02
6.152863E-02
6.282831E-02
6.330357E-02
6.413054E-02
6.481488E-02
6.462521E-02
6.483368E-02
6.601217E-02
6.604563E-02
6.731395E-02
6.726913E-02
6.781506E-02
6.810010E-02
6.874666E-02
6.756380E-02
6.818364E-02
6.798956E-02
6.841876E-02
6.747570E-02
6.764452E-02
6.792017E-02
6.995392E-02
6.994513E-02
6.734348E-02
6.665112E-02
6.626962E-02
6.554365E-02
6.503297E-02
6.438912E-02
6.428344E-02
6.337242E-02
6.335029E-02
6.309685E-02
6.193699E-02
6.072666E-02
6.005676E-02
5.918030E-02
5.765615E-02
5.728560E-02
5.600659E-02
5.547179E-02
5.513527E-02
5.385685E-02
5.173642E-02
5.067737E-02
4.913757E-02
4.766643E-02
4.714802E-02
4.624486E-02
4.386142E-02
4.274991E-02
4.172142E-02
4.009491E-02
3.837695E-02
3.639282E-02
3.408980E-02
3.290290E-02
3.108276E-02
2.946183E-02
2.754578E-02
2.572922E-02
2.382224E-02
2.216368E-02
2.072906E-02
1.863538E-02
1.728536E-02
1.493805E-02
1.360626E-02
1.254147E-02
1.108689E-02
9.768931E-03
8.388413E-03
7.344937E-03
6.084838E-03
5.206882E-03
4.598096E-03
3.973047E-03
3.687638E-03
3.443923E-03
3.032171E-03
2.835162E-03
3.017661E-03
2.810385E-03
2.584405E-03
2.358132E-03
2.156134E-03
2.166345E-03
1.940346E-03
1.804174E-03
1.515040E-03
1.190196E-03
1.145949E-03
1.001617E-03
9.785673E-04
9.021400E-04
5.303354E-04
3.249568E-04
3.756933E-04
4.012493E-04
1.539450E-04
1.912348E-04
3.134935E-04
1.116769E-05
1.260605E-04
3.518785E-05
1.240265E-04
1.000579E-04
3.581118E-04
1.711769E-04
1.894557E-04
5.560220E-05
1.377168E-04
7.156156E-05
-2.617848E-05
-1.231467E-04
-4.750618E-05
1.353789E-04
-9.471710E-05
-2.447010E-04
-6.207266E-04
-3.332838E-04
-4.453510E-04
-5.904262E-04
-4.334867E-04
-4.254106E-05
4.123608E-04
2.435597E-04
8.412631E-05
1.275867E-03
-7.511948E-02
-1.726176E-02
-1.404691E-02
3.000027E-03
1.227463E-02
-1.277662E-01
1.225476E-03
6.440259E-04
8.562337E-04
7.202373E-04
7.319791E-04
9.354927E-04
1.444008E-03
1.068590E-03
1.582625E-03
1.885102E-03
2.213095E-03
2.290085E-03
2.639226E-03
2.839159E-03
3.179774E-03
3.525236E-03
3.653058E-03
3.870544E-03
3.597718E-03
3.563967E-03
3.720399E-03
3.767373E-03
3.771101E-03
4.317981E-03
4.861397E-03
5.336855E-03
6.707203E-03
7.757649E-03
8.407876E-03
9.811809E-03
1.094207E-02
1.236769E-02
1.388446E-02
1.524659E-02
1.722879E-02
1.897729E-02
2.040388E-02
2.243248E-02
2.401000E-02
2.540992E-02
2.800775E-02
2.891528E-02
3.046936E-02
3.299205E-02
3.416966E-02
3.542506E-02
3.739885E-02
3.937322E-02
4.108847E-02
4.261206E-02
4.331064E-02
4.576506E-02
4.682125E-02
4.875923E-02
4.922304E-02
5.047783E-02
5.194716E-02
5.266401E-02
5.387411E-02
5.477942E-02
5.637183E-02
5.768481E-02
5.864956E-02
6.017756E-02
6.066282E-02
6.148510E-02
6.217227E-02
6.226550E-02
6.293137E-02
6.380106E-02
6.478226E-02
6.578859E-02
6.637774E-02
6.661855E-02
6.719166E-02
6.675693E-02
6.723271E-02
6.745019E-02
6.776568E-02
6.750888E-02
6.751177E-02
6.749112E-02
6.821672E-02
6.879540E-02
6.767959E-02
6.771749E-02
6.831081E-02
6.844712E-02
6.771575E-02
6.768195E-02
6.596157E-02
6.558536E-02
6.499061E-02
6.512831E-02
6.536805E-02
6.467064E-02
6.418520E-02
6.310292E-02
6.239142E-02
6.184803E-02
6.176767E-02
6.011270E-02
5.832232E-02
5.766576E-02
5.753543E-02
5.649256E-02
5.595042E-02
5.449182E-02
5.419737E-02
5.201355E-02
5.092232E-02
5.010718E-02
4.789191E-02
4.699877E-02
4.458677E-02
4.362832E-02
4.228385E-02
4.089714E-02
3.960842E-02
3.816168E-02
3.662558E-02
3.433138E-02
3.289102E-02
3.167721E-02
2.969224E-02
2.730492E-02
2.531173E-02
2.329697E-02
2.251018E-02
2.064700E-02
1.906694E-02
1.714234E-02
1.518568E-02
1.375676E-02
1.212045E-02
1.098958E-02
9.931372E-03
8.493001E-03
7.170759E-03
6.059334E-03
5.333758E-03
4.321280E-03
3.761666E-03
3.436323E-03
3.270144E-03
3.173389E-03
3.001850E-03
2.737415E-03
2.748422E-03
2.697621E-03
2.245542E-03
2.314714E-03
2.192924E-03
1.842176E-03
2.050237E-03
1.715811E-03
1.807177E-03
1.673731E-03
1.577954E-03
1.264003E-03
9.848777E-04
7.986414E-04
4.761113E-04
5.571230E-04
2.447928E-04
1.410886E-04
1.713216E-04
1.163552E-04
1.729174E-05
9.023764E-05
-4.972137E-05
-1.814460E-05
2.215032E-04
1.467113E-04
1.118166E-04
-1.059783E-04
5.993331E-05
1.381888E-04
8.178230E-05
-8.551938E-06
-8.162624E-06
9.098605E-05
4.523883E-05
-2.288188E-04
-2.141507E-04
-1.451932E-04
-2.234764E-04
-3.677906E-04
-4.650994E-04
-4.493727E-04
3.793355E-04
3.536092E-04
2.702843E-04
3.863861E-04
4.084903E-04
-1.796658E-02
1.087761E-02
2.994583E-03
2.123189E-03
1.016511E-02
-3.304795E-02
1.216721E-03
9.106408E-04
8.182132E-04
1.071284E-03
1.137183E-03
1.273786E-03
1.604180E-03
1.682981E-03
1.919661E-03
2.157619E-03
2.509652E-03
2.497184E-03
2.990052E-03
3.030576E-03
3.106236E-03
3.326376E-03
3.656682E-03
3.593064E-03
3.755693E-03
3.656246E-03
3.563099E-03
3.470135E-03
3.959298E-03
4.494652E-03
5.138217E-03
5.395865E-03
6.599245E-03
7.557878E-03
8.543254E-03
1.026094E-02
1.122672E-02
1.228231E-02
1.403049E-02
1.500874E-02
1.736657E-02
1.831207E-02
1.996687E-02
2.254777E-02
2.395810E-02
2.625545E-02
2.764201E-02
2.850098E-02
3.073887E-02
3.327180E-02
3.494544E-02
3.529408E-02
3.798604E-02
3.970534E-02
4.167113E-02
4.254535E-02
4.320759E-02
4.443425E-02
4.608157E-02
4.869627E-02
4.995191E-02
5.098685E-02
5.174188E-02
5.281091E-02
5.416200E-02
5.525117E-02
5.668321E-02
5.695875E-02
5.792838E-02
6.084255E-02
6.003414E-02
6.070035E-02
6.183526E-02
6.239813E-02
6.314964E-02
6.390465E-02
6.420301E-02
6.362192E-02
6.595660E-02
6.591913E-02
6.570185E-02
6.657850E-02
6.698334E-02
6.676922E-02
6.797099E-02
6.781732E-02
6.814117E-02
6.811051E-02
6.841202E-02
6.824560E-02
6.791048E-02
6.819882E-02
6.840881E-02
6.718517E-02
6.679125E-02
6.652792E-02
6.594673E-02
6.582742E-02
6.450690E-02
6.448104E-02
6.448398E-02
6.425731E-02
6.362127E-02
6.281974E-02
6.172812E-02
6.102673E-02
6.140436E-02
6.038670E-02
5.902617E-02
5.836142E-02
5.665577E-02
5.582053E-02
5.518104E-02
5.449066E-02
5.360428E-02
5.230653E-02
5.121229E-02
5.050383E-02
4.801012E-02
4.716562E-02
4.566561E-02
4.431115E-02
4.261297E-02
4.085920E-02
3.883350E-02
3.788390E-02
3.638003E-02
3.458107E-02
3.305936E-02
3.121651E-02
2.915807E-02
2.761471E-02
2.569831E-02
2.393610E-02
2.250099E-02
2.132534E-02
1.915083E-02
1.711665E-02
1.535897E-02
1.399648E-02
1.280770E-02
1.135298E-02
9.862211E-03
8.551835E-03
7.550429E-03
6.194829E-03
5.253049E-03
4.645150E-03
4.064035E-03
3.472514E-03
3.266906E-03
2.969295E-03
3.055085E-03
2.928154E-03
3.050130E-03
2.547930E-03
2.298219E-03
2.223539E-03
2.438191E-03
1.968287E-03
1.763345E-03
1.377476E-03
1.810787E-03
1.513585E-03
1.022523E-03
8.489398E-04
8.905750E-04
8.608018E-04
7.924357E-04
5.634274E-04
4.314338E-04
3.982953E-04
-7.210908E-05
2.640223E-04
1.843898E-04
1.664512E-04
1.816688E-04
1.911548E-04
1.770088E-04
1.444242E-04
1.965439E-04
2.225894E-04
2.570221E-04
2.284545E-04
2.220816E-04
1.910732E-04
2.504036E-05
2.104534E-04
-4.335072E-05
-1.360719E-04
9.434998E-06
4.133769E-04
4.694874E-04
1.221953E-04
3.762631E-04
1.273970E-03
2.561940E-04
2.213907E-04
-1.246170E-04
-6.460093E-05
2.005611E-04
2.561851E-02
-1.164371E-02
-2.959912E-03
2.778177E-03
1.872607E-02
-1.155312E-02
1.586674E-03
8.515893E-04
1.046343E-03
1.260854E-03
4.578919E-04
1.334678E-03
1.879839E-03
1.721888E-03
1.805163E-03
1.990801E-03
1.963606E-03
2.573381E-03
2.659892E-03
2.867661E-03
3.189193E-03
3.298355E-03
3.119326E-03
3.652357E-03
4.146415E-03
3.952913E-03
3.922171E-03
3.723236E-03
3.988368E-03
4.454723E-03
5.003320E-03
5.717157E-03
6.279371E-03
7.268184E-03
8.482797E-03
9.479837E-03
1.095313E-02
1.232030E-02
1.389339E-02
1.564584E-02
1.671778E-02
1.854681E-02
2.032722E-02
2.218742E-02
2.398923E-02
2.602814E-02
2.729380E-02
2.931248E-02
3.061464E-02
3.216074E-02
3.448668E-02
3.601585E-02
3.863523E-02
4.079755E-02
4.162352E-02
4.318809E-02
4.465042E-02
4.454511E-02
4.633370E-02
4.756813E-02
4.967626E-02
5.151930E-02
5.225768E-02
5.352119E-02
5.403313E-02
5.457216E-02
5.542998E-02
5.633190E-02
5.819335E-02
6.022027E-02
6.056889E-02
6.171594E-02
6.274505E-02
6.163622E-02
6.343513E-02
6.371055E-02
6.439164E-02
6.415017E-02
6.478910E-02
6.675362E-02
6.588961E-02
6.659741E-02
6.640900E-02
6.751062E-02
6.823509E-02
6.836461E-02
6.855559E-02
6.865143E-02
6.906574E-02
6.798629E-02
6.698541E-02
6.774366E-02
6.707383E-02
6.751343E-02
6.710928E-02
6.695363E-02
6.631345E-02
6.528557E-02
6.449029E-02
6.517480E-02
6.560639E-02
6.414464E-02
6.255314E-02
6.219678E-02
6.194007E-02
6.087317E-02
6.033579E-02
5.944491E-02
5.898524E-02
5.803772E-02
5.678985E-02
5.687696E-02
5.519388E-02
5.501664E-02
5.370623E-02
5.265530E-02
5.054565E-02
4.946655E-02
4.741395E-02
4.697942E-02
4.693538E-02
4.483480E-02
4.316257E-02
4.138370E-02
3.923645E-02
3.821741E-02
3.685163E-02
3.510898E-02
3.354610E-02
3.083357E-02
2.908538E-02
2.779980E-02
2.638068E-02
2.392620E-02
2.221632E-02
2.060517E-02
1.851215E-02
1.708823E-02
1.511922E-02
1.363191E-02
1.301131E-02
1.119836E-02
9.964079E-03
8.527072E-03
7.357319E-03
6.269638E-03
5.199372E-03
4.312519E-03
4.037808E-03
3.723015E-03
3.317794E-03
3.473566E-03
3.344213E-03
3.149535E-03
3.099536E-03
2.947987E-03
2.465268E-03
2.650211E-03
2.617762E-03
2.530301E-03
1.602843E-03
1.455649E-03
2.127911E-03
1.618774E-03
1.328744E-03
1.136657E-03
9.566211E-04
8.660649E-04
4.098014E-04
3.824740E-04
3.526755E-04
9.358308E-06
-7.474041E-04
5.710801E-05
-3.559771E-05
-7.181882E-06
7.810660E-05
1.485446E-04
1.142730E-04
1.902876E-04
8.756963E-05
-1.389668E-04
-1.664498E-05
7.546151E-05
8.217713E-05
1.889054E-05
5.934804E-06
-9.192930E-05
-7.743625E-05
3.268131E-05
1.569094E-04
2.928565E-04
5.029898E-04
6.742503E-04
8.552924E-04
8.959300E-04
1.837286E-04
1.432250E-04
-2.547908E-05
1.187471E-04
9.742506E-04
-8.139163E-03
-6.539841E-03
3.059094E-03
1.279736E-02
4.120932E-02
-4.575588E-02
1.248545E-03
1.704240E-03
1.000000E-03
1.328957E-03
1.211009E-03
9.969072E-04
1.031727E-03
1.352214E-03
2.110781E-03
2.081834E-03
2.293389E-03
2.303666E-03
2.390385E-03
2.662816E-03
3.040838E-03
3.427716E-03
3.405674E-03
3.889860E-03
4.371729E-03
3.850984E-03
3.743492E-03
3.801455E-03
3.703629E-03
4.276374E-03
5.048704E-03
5.472700E-03
5.940499E-03
7.068303E-03
8.350766E-03
9.383791E-03
1.078103E-02
1.235748E-02
1.378753E-02
1.558084E-02
1.703164E-02
1.889647E-02
2.057993E-02
2.208350E-02
2.425847E-02
2.576534E-02
2.748077E-02
2.989061E-02
3.146341E-02
3.312936E-02
3.498657E-02
3.652277E-02
3.902049E-02
4.037517E-02
4.123570E-02
4.308137E-02
4.411201E-02
4.552147E-02
4.689537E-02
4.823457E-02
4.994970E-02
5.116491E-02
5.164059E-02
5.330854E-02
5.443845E-02
5.513685E-02
5.640694E-02
5.703042E-02
5.802645E-02
5.936839E-02
6.089318E-02
6.203035E-02
6.160550E-02
6.217832E-02
6.263396E-02
6.366504E-02
6.396646E-02
6.411490E-02
6.508658E-02
6.594295E-02
6.733456E-02
6.630997E-02
6.732246E-02
6.854292E-02
6.835988E-02
6.742433E-02
6.781369E-02
6.879356E-02
6.845887E-02
6.781014E-02
6.880343E-02
6.808338E-02
6.738933E-02
6.786865E-02
6.695088E-02
6.719557E-02
6.630018E-02
6.623947E-02
6.525648E-02
6.477463E-02
6.482071E-02
6.415899E-02
6.283674E-02
6.218046E-02
6.183540E-02
6.119197E-02
6.082847E-02
6.036657E-02
6.000195E-02
5.764477E-02
5.774445E-02
5.673312E-02
5.561512E-02
5.513046E-02
5.337014E-02
5.219145E-02
5.091689E-02
4.936604E-02
4.771532E-02
4.665045E-02
4.454009E-02
4.399868E-02
4.346272E-02
4.153879E-02
3.953293E-02
3.775347E-02
3.703819E-02
3.413086E-02
3.271322E-02
3.069274E-02
2.989829E-02
2.728731E-02
2.538568E-02
2.354363E-02
2.254781E-02
2.100997E-02
1.912789E-02
1.696299E-02
1.524155E-02
1.411826E-02
1.271059E-02
1.136168E-02
9.721816E-03
8.502518E-03
7.479888E-03
6.495738E-03
5.285162E-03
4.593704E-03
4.089430E-03
3.538333E-03
3.146098E-03
3.415154E-03
3.211343E-03
2.877522E-03
2.957844E-03
2.815694E-03
2.871314E-03
2.786823E-03
2.476442E-03
2.389845E-03
2.130787E-03
2.230290E-03
1.776762E-03
1.343053E-03
1.531100E-03
1.348454E-03
1.043830E-03
8.619288E-04
4.738591E-04
3.229883E-04
4.224345E-04
4.481111E-04
1.220834E-04
4.470286E-05
1.391513E-05
4.528778E-05
5.607525E-05
1.049703E-04
3.525356E-04
1.698281E-04
8.562680E-05
2.783697E-05
1.668426E-04
1.037680E-04
2.500026E-04
2.680500E-05
1.272607E-04
-3.264434E-05
1.202793E-04
9.212827E-05
5.351084E-04
8.336544E-04
1.107508E-03
1.286603E-03
1.525645E-03
1.808986E-03
2.682508E-04
2.385158E-04
1.065631E-04
1.376036E-04
9.868553E-04
-1.859082E-03
-1.771105E-02
-6.845962E-03
-1.453833E-02
1.081062E-02
-2.826531E-03
8.024492E-04
1.119685E-03
1.194554E-03
1.217401E-03
1.130313E-03
1.168898E-03
2.181033E-03
1.796502E-03
2.232501E-03
2.160127E-03
2.015532E-03
2.045786E-03
2.425956E-03
2.993471E-03
3.120147E-03
3.715230E-03
3.532015E-03
3.682284E-03
3.985971E-03
3.928511E-03
3.816893E-03
4.091378E-03
3.936421E-03
4.157987E-03
5.001579E-03
5.389130E-03
6.098283E-03
7.271712E-03
8.411607E-03
9.582690E-03
1.106058E-02
1.237548E-02
1.375695E-02
1.536759E-02
1.741133E-02
1.876389E-02
2.117408E-02
2.213668E-02
2.435876E-02
2.589174E-02
2.751051E-02
2.891030E-02
3.068845E-02
3.248755E-02
3.448647E-02
3.658589E-02
3.811717E-02
3.938698E-02
4.099136E-02
4.359785E-02
4.363757E-02
4.545357E-02
4.681347E-02
4.895624E-02
5.009565E-02
5.084862E-02
5.177055E-02
5.290826E-02
5.420798E-02
5.565608E-02
5.713391E-02
5.752288E-02
5.893253E-02
5.895680E-02
6.035460E-02
6.087825E-02
6.208266E-02
6.305471E-02
6.315233E-02
6.442203E-02
6.435006E-02
6.495258E-02
6.559613E-02
6.658047E-02
6.798621E-02
6.581426E-02
6.751674E-02
6.886604E-02
6.737236E-02
6.772320E-02
6.843037E-02
6.901011E-02
6.760450E-02
6.799853E-02
6.880866E-02
6.716631E-02
6.687316E-02
6.737035E-02
6.737904E-02
6.654449E-02
6.612960E-02
6.653370E-02
6.529810E-02
6.515693E-02
6.529342E-02
6.353358E-02
6.300118E-02
6.274490E-02
6.209207E-02
6.227705E-02
6.216868E-02
6.038916E-02
5.944386E-02
5.861084E-02
5.824372E-02
5.657716E-02
5.637516E-02
5.623082E-02
5.410571E-02
5.228282E-02
5.125832E-02
4.945437E-02
4.747070E-02
4.672387E-02
4.603487E-02
4.476183E-02
4.305375E-02
4.129929E-02
3.982371E-02
3.845626E-02
3.633069E-02
3.407389E-02
3.278556E-02
3.132359E-02
3.010664E-02
2.743269E-02
2.598584E-02
2.360675E-02
2.207982E-02
2.064652E-02
1.822527E-02
1.667362E-02
1.542998E-02
1.390801E-02
1.255556E-02
1.115601E-02
9.437925E-03
8.322280E-03
7.307052E-03
6.100044E-03
5.347207E-03
4.612133E-03
3.773949E-03
3.395366E-03
3.085911E-03
3.042703E-03
2.855735E-03
3.165074E-03
2.961857E-03
2.705382E-03
2.709082E-03
2.630097E-03
2.583016E-03
2.290271E-03
2.132465E-03
2.052128E-03
1.560910E-03
1.583256E-03
1.362138E-03
1.075249E-03
8.116194E-04
6.872849E-04
9.034747E-04
4.163985E-04
3.534790E-04
4.369627E-04
5.101992E-04
4.184698E-04
1.178673E-05
1.479190E-04
1.120741E-04
1.206406E-04
2.612165E-05
1.791775E-04
2.608393E-04
1.179229E-04
1.542168E-04
1.484981E-04
2.933733E-04
2.597729E-04
4.935713E-05
1.266781E-04
6.066587E-05
2.476043E-04
3.712653E-04
6.063826E-04
6.285329E-04
8.566354E-04
9.838465E-04
1.051191E-03
3.884924E-04
9.425535E-05
-2.392536E-04
-9.310079E-06
1.856739E-05
1.334412E-04
-4.125684E-02
-5.603717E-03
3.034837E-03
9.029484E-03
1.320410E-03
2.429180E-04
6.802199E-04
5.251422E-04
5.848542E-04
9.430251E-04
-2.207475E-05
1.127828E-03
1.401384E-03
2.070250E-03
1.629686E-03
1.790760E-03
2.313407E-03
2.733534E-03
2.816304E-03
3.008036E-03
3.278887E-03
3.220070E-03
3.450647E-03
3.211134E-03
3.909986E-03
4.059179E-03
3.892799E-03
3.833976E-03
4.182972E-03
4.609692E-03
5.197091E-03
6.170074E-03
7.287299E-03
8.060343E-03
9.492550E-03
1.118761E-02
1.294671E-02
1.412525E-02
1.547574E-02
1.719047E-02
1.930400E-02
2.070216E-02
2.260151E-02
2.397353E-02
2.523859E-02
2.673447E-02
2.890780E-02
3.099348E-02
3.376073E-02
3.529555E-02
3.673467E-02
3.774169E-02
3.896278E-02
4.091951E-02
4.274927E-02
4.452909E-02
4.581505E-02
4.714345E-02
4.842469E-02
4.970189E-02
5.000949E-02
5.190409E-02
5.253774E-02
5.385258E-02
5.505609E-02
5.643190E-02
5.747139E-02
5.813882E-02
5.989354E-02
5.983980E-02
6.184146E-02
6.140417E-02
6.259598E-02
6.351540E-02
6.389327E-02
6.618848E-02
6.665295E-02
6.580538E-02
6.656694E-02
6.680222E-02
6.604286E-02
6.737161E-02
6.739273E-02
6.704993E-02
6.864088E-02
6.818580E-02
6.870246E-02
6.828586E-02
6.871957E-02
6.823976E-02
6.783684E-02
6.700747E-02
6.738823E-02
6.767992E-02
6.673592E-02
6.743806E-02
6.677728E-02
6.511499E-02
6.438751E-02
6.526325E-02
6.411972E-02
6.472761E-02
6.188007E-02
6.106840E-02
6.226539E-02
6.178132E-02
5.938194E-02
5.934482E-02
5.743353E-02
5.723195E-02
5.611303E-02
5.593478E-02
5.389634E-02
5.327657E-02
5.261751E-02
5.098124E-02
4.956059E-02
4.847643E-02
4.735837E-02
4.637033E-02
4.481382E-02
4.262452E-02
4.140119E-02
3.988929E-02
3.819868E-02
3.574689E-02
3.397116E-02
3.262051E-02
3.037418E-02
2.905912E-02
2.684738E-02
2.578180E-02
2.362046E-02
2.249465E-02
2.145502E-02
1.878551E-02
1.678867E-02
1.541745E-02
1.363734E-02
1.241287E-02
1.091521E-02
9.394077E-03
8.620376E-03
7.816791E-03
6.305894E-03
5.638829E-03
4.766950E-03
4.139143E-03
3.645292E-03
3.163217E-03
3.303714E-03
3.215201E-03
3.220315E-03
3.099506E-03
2.725032E-03
2.729794E-03
2.546190E-03
2.743823E-03
2.457288E-03
2.561086E-03
2.119872E-03
1.730881E-03
1.517384E-03
1.332379E-03
1.184914E-03
8.852012E-04
1.433175E-03
1.375783E-03
6.090895E-04
6.026071E-04
6.328195E-04
5.888576E-04
5.274782E-04
2.993089E-04
2.539839E-04
2.149037E-04
3.121426E-04
2.043675E-04
1.131505E-04
1.452973E-04
-2.950757E-05
3.599142E-05
-8.426711E-06
1.574472E-04
2.024387E-04
4.830350E-04
3.100177E-04
1.622269E-04
1.060514E-04
3.181836E-04
2.773503E-04
3.735774E-04
2.782435E-04
4.536433E-04
3.826505E-04
-6.594500E-05
-4.397002E-05
3.071375E-04
2.010200E-04
9.105209E-05
-1.470548E-04
-8.602849E-03
3.471353E-02
4.622699E-03
-9.399251E-03
7.048668E-04
1.143799E-03
7.168449E-04
4.808191E-04
5.481294E-04
1.260782E-03
1.357580E-03
9.434922E-04
1.536481E-03
2.093400E-03
2.025370E-03
2.227955E-03
2.553573E-03
2.984671E-03
2.495897E-03
2.810989E-03
2.874632E-03
3.249351E-03
3.289806E-03
3.454404E-03
3.845876E-03
3.707033E-03
3.617061E-03
3.638396E-03
3.938841E-03
4.439624E-03
5.509574E-03
6.218169E-03
7.086528E-03
8.083937E-03
9.322223E-03
9.491215E-03
1.309195E-02
1.447882E-02
1.523692E-02
1.699056E-02
1.872132E-02
2.100423E-02
2.176615E-02
2.373497E-02
2.540836E-02
2.740190E-02
2.944711E-02
3.156348E-02
3.302129E-02
3.538302E-02
3.621182E-02
3.784432E-02
4.028059E-02
4.125850E-02
4.293757E-02
4.395321E-02
4.612337E-02
4.767606E-02
4.917740E-02
4.944948E-02
5.059647E-02
5.231520E-02
5.326782E-02
5.389130E-02
5.592830E-02
5.728317E-02
5.812164E-02
5.956883E-02
6.058406E-02
6.020951E-02
6.108542E-02
6.087267E-02
6.315605E-02
6.410256E-02
6.515311E-02
6.548706E-02
6.665293E-02
6.576387E-02
6.542886E-02
6.635983E-02
6.679761E-02
6.675068E-02
6.767183E-02
6.844317E-02
6.817447E-02
6.906325E-02
6.872683E-02
6.762447E-02
6.772571E-02
6.818296E-02
6.788038E-02
6.750167E-02
6.775629E-02
6.685904E-02
6.585395E-02
6.712172E-02
6.625047E-02
6.547697E-02
6.530420E-02
6.449621E-02
6.349841E-02
6.372971E-02
6.235658E-02
6.187072E-02
6.140623E-02
6.097836E-02
6.024302E-02
5.922285E-02
5.762463E-02
5.723475E-02
5.682584E-02
5.591630E-02
5.488254E-02
5.347368E-02
5.279284E-02
5.175602E-02
4.959799E-02
4.848483E-02
4.708432E-02
4.574002E-02
4.557057E-02
4.321998E-02
4.136445E-02
3.995254E-02
3.802373E-02
3.647317E-02
3.378909E-02
3.303976E-02
3.118674E-02
2.934501E-02
2.729405E-02
2.585612E-02
2.383349E-02
2.183613E-02
2.074682E-02
1.856826E-02
1.632485E-02
1.512508E-02
1.355877E-02
1.221736E-02
1.130699E-02
1.006663E-02
8.688131E-03
7.785988E-03
6.444123E-03
5.612494E-03
4.822783E-03
4.219206E-03
3.904205E-03
3.511455E-03
3.262961E-03
3.270456E-03
3.191031E-03
3.114638E-03
2.937598E-03
2.702248E-03
2.739177E-03
2.710188E-03
2.033766E-03
2.459958E-03
1.873086E-03
1.522285E-03
1.478557E-03
1.635802E-03
1.392566E-03
9.143971E-04
1.058527E-03
8.498524E-04
6.602516E-04
6.390838E-04
4.864545E-04
1.976932E-04
3.199821E-04
3.208289E-04
1.171225E-04
3.144359E-04
1.563257E-04
-3.825557E-05
2.759728E-04
1.112244E-04
3.778034E-05
2.030803E-04
-2.260448E-05
2.451047E-05
1.193372E-04
5.112283E-05
5.220762E-05
-3.560113E-05
1.665472E-05
3.038707E-05
1.496676E-04
1.289097E-04
7.288303E-05
2.718657E-04
2.378253E-04
4.352211E-05
-2.313001E-04
6.000061E-05
2.071202E-04
-1.348419E-04
-2.877324E-04
-4.066238E-04
1.479185E-04
1.509224E-04
5.694779E-05
1.071105E-03
1.056002E-03
7.527711E-04
3.577099E-04
4.678783E-04
6.951247E-04
1.154473E-03
1.056393E-03
1.315796E-03
1.801894E-03
2.199585E-03
2.238344E-03
2.367559E-03
2.755519E-03
2.911802E-03
3.147719E-03
3.077217E-03
3.228045E-03
3.405968E-03
3.598694E-03
3.647342E-03
3.822589E-03
3.315945E-03
3.841488E-03
3.948123E-03
4.358570E-03
5.752379E-03
6.415178E-03
6.414766E-03
8.384853E-03
8.855464E-03
7.655435E-03
1.273059E-02
1.433009E-02
1.550175E-02
1.648035E-02
1.842161E-02
2.055596E-02
2.199120E-02
2.317862E-02
2.636417E-02
2.767671E-02
2.964453E-02
3.148669E-02
3.330200E-02
3.586595E-02
3.631459E-02
3.820352E-02
3.981805E-02
4.132032E-02
4.293000E-02
4.341522E-02
4.535724E-02
4.791038E-02
4.934479E-02
4.982159E-02
5.128238E-02
5.158840E-02
5.297500E-02
5.408702E-02
5.587919E-02
5.677576E-02
5.710025E-02
5.722815E-02
6.052140E-02
6.060244E-02
6.072338E-02
6.142490E-02
6.272914E-02
6.266965E-02
6.429606E-02
6.417033E-02
6.528190E-02
6.434152E-02
6.460170E-02
6.698564E-02
6.711546E-02
6.798713E-02
6.820564E-02
6.813141E-02
6.708497E-02
6.760863E-02
6.901144E-02
6.829127E-02
6.758473E-02
6.759302E-02
6.856279E-02
6.752502E-02
6.672455E-02
6.739842E-02
6.643655E-02
6.612745E-02
6.583461E-02
6.548902E-02
6.564453E-02
6.539682E-02
6.446117E-02
6.361037E-02
6.243415E-02
6.279239E-02
6.129965E-02
6.132782E-02
6.024521E-02
5.925790E-02
5.821404E-02
5.752537E-02
5.692115E-02
5.518560E-02
5.393543E-02
5.318827E-02
5.260145E-02
5.115056E-02
4.948979E-02
4.831161E-02
4.707578E-02
4.608341E-02
4.498987E-02
4.284412E-02
4.137986E-02
3.991032E-02
3.792855E-02
3.641035E-02
3.500009E-02
3.355300E-02
3.129049E-02
2.930104E-02
2.755081E-02
2.588826E-02
2.383712E-02
2.203723E-02
2.064706E-02
1.871753E-02
1.706146E-02
1.517756E-02
1.382748E-02
1.232935E-02
1.099702E-02
9.675900E-03
8.737597E-03
7.218338E-03
6.206799E-03
5.418709E-03
4.630280E-03
3.282934E-03
3.712881E-03
3.618157E-03
3.457645E-03
3.229630E-03
2.748673E-03
2.797711E-03
2.846586E-03
3.121956E-03
2.934384E-03
2.353512E-03
2.235477E-03
2.170579E-03
1.996485E-03
1.838109E-03
1.833635E-03
1.222696E-03
7.965807E-04
5.827341E-04
1.959621E-03
1.087258E-03
6.453266E-04
5.283490E-04
4.308909E-04
2.395060E-04
3.796232E-04
2.162614E-04
2.756094E-04
7.182164E-05
1.401209E-05
8.405253E-05
-3.509545E-05
-7.309861E-05
-5.505784E-05
1.594990E-04
-2.276467E-05
1.278567E-04
1.061101E-04
2.932726E-04
2.967572E-05
1.043647E-04
1.858350E-05
6.759242E-05
-5.293737E-05
6.101671E-05
-1.032898E-04
2.295632E-04
2.143227E-04
5.519736E-04
3.279042E-04
6.671150E-05
-8.378038E-06
1.755382E-04
2.378740E-04
2.524370E-04
-1.958491E-04
-1.582255E-05
2.957917E-04
-1.449653E-04
3.549838E-04
4.915121E-04
4.206936E-04
5.941018E-04
7.520293E-04
6.709144E-04
1.053085E-03
1.022778E-03
1.426923E-03
1.665099E-03
2.525119E-03
2.827396E-03
3.087817E-03
2.806157E-03
3.140286E-03
3.409959E-03
3.533972E-03
3.667678E-03
3.679372E-03
3.796163E-03
3.831228E-03
3.810215E-03
3.869781E-03
4.112238E-03
4.886263E-03
5.601519E-03
6.217534E-03
6.484425E-03
8.059168E-03
9.528173E-03
8.736180E-03
1.246828E-02
1.405613E-02
1.591967E-02
1.718031E-02
1.858271E-02
2.027691E-02
2.205838E-02
2.362410E-02
2.596022E-02
2.796888E-02
2.921271E-02
3.130258E-02
3.302967E-02
3.479752E-02
3.633445E-02
3.859776E-02
3.977631E-02
4.106965E-02
4.341157E-02
4.447841E-02
4.620745E-02
4.720225E-02
4.827183E-02
4.909094E-02
5.038048E-02
5.265721E-02
5.344896E-02
5.386284E-02
5.452625E-02
5.607692E-02
5.793848E-02
5.813574E-02
5.870064E-02
6.047627E-02
6.075338E-02
6.190910E-02
6.258104E-02
6.335872E-02
6.359606E-02
6.454897E-02
6.464371E-02
6.495800E-02
6.607401E-02
6.582332E-02
6.709535E-02
6.780198E-02
6.884699E-02
6.914912E-02
6.807684E-02
6.727654E-02
6.760748E-02
6.880633E-02
6.860164E-02
6.842403E-02
6.873177E-02
6.793292E-02
6.714693E-02
6.846205E-02
6.720232E-02
6.684243E-02
6.620588E-02
6.529894E-02
6.550857E-02
6.433794E-02
6.426091E-02
6.369246E-02
6.331871E-02
6.232136E-02
6.129900E-02
6.137840E-02
5.905404E-02
5.897019E-02
5.785914E-02
5.797357E-02
5.721871E-02
5.545664E-02
5.485169E-02
5.262545E-02
5.254963E-02
5.109980E-02
4.965115E-02
4.858002E-02
4.729838E-02
4.612450E-02
4.458720E-02
4.257432E-02
4.136903E-02
3.998735E-02
3.787532E-02
3.688390E-02
3.502988E-02
3.348744E-02
3.121883E-02
2.986017E-02
2.862046E-02
2.651699E-02
2.444243E-02
2.388097E-02
2.016946E-02
1.873728E-02
1.713398E-02
1.531636E-02
1.416948E-02
1.251786E-02
1.131678E-02
9.984743E-03
8.605896E-03
7.221730E-03
6.358934E-03
5.667505E-03
4.808483E-03
3.163819E-03
3.467002E-03
3.519737E-03
3.515373E-03
3.431981E-03
3.368196E-03
3.254451E-03
3.169206E-03
3.259982E-03
3.103731E-03
2.789258E-03
2.366296E-03
2.205585E-03
1.753484E-03
1.960752E-03
1.714780E-03
1.431823E-03
1.266719E-03
1.050282E-03
1.552509E-03
1.394824E-03
1.027614E-03
7.971005E-04
6.029776E-04
4.446700E-04
2.947255E-04
2.842476E-04
3.456729E-05
1.386380E-04
3.841884E-05
1.942634E-04
1.243098E-04
9.333951E-05
7.711596E-05
1.573349E-04
1.067439E-04
-1.036265E-05
3.867599E-05
3.370792E-05
4.887479E-05
-3.004227E-05
1.355858E-04
6.102135E-04
1.245228E-03
5.795683E-04
1.801280E-03
2.448822E-03
2.937894E-03
4.061978E-04
2.437777E-04
2.696100E-04
6.797429E-05
1.820996E-04
1.960976E-04
-4.404684E-05
-1.706173E-04
2.888426E-05
-1.305685E-04
4.680878E-04
5.628610E-04
6.857101E-04
2.970967E-04
7.628335E-04
1.165480E-03
1.241977E-03
1.257920E-03
1.550276E-03
1.710372E-03
1.978329E-03
2.238287E-03
2.775821E-03
2.867449E-03
2.842685E-03
2.962890E-03
3.575997E-03
3.430711E-03
3.521928E-03
3.724377E-03
4.096897E-03
4.065500E-03
3.832651E-03
3.965612E-03
4.135619E-03
4.643345E-03
5.453781E-03
5.916670E-03
7.239945E-03
7.821696E-03
9.000095E-03
9.986464E-03
1.236340E-02
1.371711E-02
1.593082E-02
1.743830E-02
1.883712E-02
2.011461E-02
2.203415E-02
2.408343E-02
2.594882E-02
2.725819E-02
2.924433E-02
3.169405E-02
3.293176E-02
3.531758E-02
3.632431E-02
3.855864E-02
4.061043E-02
4.181574E-02
4.293695E-02
4.326529E-02
4.570447E-02
4.711760E-02
4.863445E-02
4.942521E-02
5.068250E-02
5.243818E-02
5.306913E-02
5.332985E-02
5.489962E-02
5.649981E-02
5.822288E-02
5.844386E-02
5.927278E-02
6.036544E-02
6.077500E-02
6.186896E-02
6.248877E-02
6.280774E-02
6.415119E-02
6.477514E-02
6.532437E-02
6.645665E-02
6.569964E-02
6.606640E-02
6.671794E-02
6.747035E-02
6.830053E-02
6.854544E-02
6.793070E-02
6.770324E-02
6.807943E-02
6.785937E-02
6.791088E-02
6.778894E-02
6.818981E-02
6.832251E-02
6.882084E-02
6.860794E-02
6.665689E-02
6.717417E-02
6.684263E-02
6.570295E-02
6.485475E-02
6.417881E-02
6.309552E-02
6.324063E-02
6.339949E-02
6.251922E-02
6.177294E-02
6.138157E-02
6.031018E-02
5.992223E-02
5.824367E-02
5.731323E-02
5.617647E-02
5.612229E-02
5.405575E-02
5.332130E-02
5.206870E-02
5.161555E-02
4.961778E-02
4.948052E-02
4.787439E-02
4.656058E-02
4.456998E-02
4.320975E-02
4.078990E-02
3.977089E-02
3.807291E-02
3.710026E-02
3.588207E-02
3.293374E-02
3.177856E-02
2.947422E-02
2.839780E-02
2.642432E-02
2.425748E-02
2.270019E-02
2.032547E-02
1.868446E-02
1.704184E-02
1.559597E-02
1.408740E-02
1.260628E-02
1.096033E-02
9.523462E-03
8.200499E-03
7.226231E-03
6.320285E-03
5.454826E-03
4.555045E-03
4.275720E-03
3.483207E-03
3.213732E-03
3.049255E-03
3.150546E-03
3.115946E-03
3.154236E-03
3.144280E-03
3.044068E-03
2.735147E-03
2.391856E-03
2.308654E-03
1.911871E-03
1.873717E-03
2.216310E-03
1.592237E-03
1.271825E-03
1.322156E-03
1.175185E-03
1.076638E-03
1.220498E-03
1.100952E-03
6.140469E-04
4.743672E-04
3.540452E-04
2.245642E-04
1.921801E-04
1.745313E-04
2.505027E-04
1.436325E-04
1.543428E-04
9.668217E-05
1.602209E-04
5.566514E-05
5.233665E-05
-4.072492E-05
9.020794E-05
6.380330E-05
1.595919E-04
-3.160873E-04
-1.504049E-04
-6.781155E-05
2.177316E-04
5.829494E-04
9.096555E-04
1.127641E-03
1.423008E-03
1.712918E-03
7.097571E-04
4.932473E-04
3.965660E-04
4.979838E-04
4.085848E-04
3.927240E-04
1.459216E-05
-8.687055E-05
4.616252E-05
1.946355E-04
2.048164E-04
4.415173E-04
5.952144E-04
6.500773E-04
7.411765E-04
1.000372E-03
1.160625E-03
1.243446E-03
1.087425E-03
1.373571E-03
1.800684E-03
2.405688E-03
2.887564E-03
3.116476E-03
2.971904E-03
3.219744E-03
3.499569E-03
3.560983E-03
3.795077E-03
3.704638E-03
3.968479E-03
3.979037E-03
3.861862E-03
3.850792E-03
4.011091E-03
4.429360E-03
5.213814E-03
5.789975E-03
7.209025E-03
8.209161E-03
9.828075E-03
1.035167E-02
1.242001E-02
1.383962E-02
1.526672E-02
1.692125E-02
1.860880E-02
2.021949E-02
2.257348E-02
2.476159E-02
2.534959E-02
2.740220E-02
2.968925E-02
3.156009E-02
3.293571E-02
3.439626E-02
3.631460E-02
3.786499E-02
3.979486E-02
4.133825E-02
4.335241E-02
4.422339E-02
4.551558E-02
4.725636E-02
4.846624E-02
4.957405E-02
4.999301E-02
5.233788E-02
5.262385E-02
5.315284E-02
5.459276E-02
5.575027E-02
5.728067E-02
5.925995E-02
5.826154E-02
6.012433E-02
6.146344E-02
6.188834E-02
6.226534E-02
6.390303E-02
6.459971E-02
6.559371E-02
6.579236E-02
6.527136E-02
6.613698E-02
6.626314E-02
6.793237E-02
6.736488E-02
6.916142E-02
6.825572E-02
6.827329E-02
6.607480E-02
6.692026E-02
6.770061E-02
6.861629E-02
6.772886E-02
6.756969E-02
6.715973E-02
6.738487E-02
6.811288E-02
6.698974E-02
6.740020E-02
6.734839E-02
6.659687E-02
6.565292E-02
6.452150E-02
6.439717E-02
6.383627E-02
6.365089E-02
6.198218E-02
6.137643E-02
6.121875E-02
6.028596E-02
5.948567E-02
5.809051E-02
5.742922E-02
5.655607E-02
5.613326E-02
5.448289E-02
5.372102E-02
5.253522E-02
5.080499E-02
4.884994E-02
4.822794E-02
4.726365E-02
4.576117E-02
4.403707E-02
4.295595E-02
4.132242E-02
4.000266E-02
3.799244E-02
3.750929E-02
3.517013E-02
3.335613E-02
3.162763E-02
2.983221E-02
2.841665E-02
2.622756E-02
2.442832E-02
2.260489E-02
2.012731E-02
1.881958E-02
1.708986E-02
1.580102E-02
1.432572E-02
1.273374E-02
1.123612E-02
9.835096E-03
8.842320E-03
7.622958E-03
6.639446E-03
5.693822E-03
4.981375E-03
4.323555E-03
3.702717E-03
3.312143E-03
2.951382E-03
3.089198E-03
3.011226E-03
3.213012E-03
3.190141E-03
2.822929E-03
2.648218E-03
2.525451E-03
2.221623E-03
2.097163E-03
2.024216E-03
1.787833E-03
1.601825E-03
1.466820E-03
1.184886E-03
9.488355E-04
1.273742E-03
9.268339E-04
7.019926E-04
5.994779E-04
-1.722417E-04
2.917639E-04
9.109652E-05
1.721664E-04
8.988235E-05
2.018364E-04
1.536279E-04
3.606940E-04
3.927721E-04
1.148685E-04
1.243868E-04
1.217695E-04
8.655941E-05
2.438101E-04
1.069814E-04
-4.828588E-05
-1.760898E-04
-2.419040E-05
4.615248E-05
3.400411E-05
-1.214437E-04
-1.107564E-04
-1.345680E-04
-1.405770E-04
-1.703520E-04
3.498800E-04
2.826802E-04
1.745950E-04
2.987870E-04
8.360243E-04
2.508393E-04
1.607732E-04
6.861881E-05
1.964391E-04
3.686895E-05
1.291755E-04
9.385329E-05
5.478656E-04
6.944963E-04
9.142413E-04
9.188428E-04
1.193640E-03
1.519408E-03
1.184114E-03
1.461450E-03
1.444058E-03
1.525959E-03
2.644814E-03
2.692920E-03
2.783537E-03
3.018658E-03
2.933940E-03
3.408077E-03
3.563168E-03
3.447737E-03
3.742480E-03
3.481935E-03
3.556695E-03
3.386400E-03
3.594048E-03
4.483285E-03
5.058721E-03
6.022177E-03
7.312809E-03
8.298837E-03
9.987602E-03
1.092487E-02
1.231386E-02
1.364343E-02
1.544865E-02
1.714250E-02
1.852036E-02
2.007474E-02
2.167625E-02
2.374640E-02
2.557915E-02
2.783496E-02
3.011421E-02
3.079969E-02
3.246710E-02
3.468366E-02
3.639220E-02
3.718702E-02
3.865825E-02
4.108777E-02
4.320731E-02
4.470024E-02
4.550977E-02
4.704817E-02
4.799831E-02
4.982202E-02
5.078441E-02
5.197024E-02
5.253262E-02
5.361809E-02
5.561375E-02
5.618376E-02
5.698719E-02
5.852398E-02
5.951683E-02
6.051850E-02
6.102034E-02
6.154590E-02
6.238886E-02
6.302531E-02
6.355464E-02
6.530547E-02
6.635571E-02
6.686432E-02
6.656219E-02
6.671701E-02
6.719632E-02
6.748742E-02
6.845067E-02
6.799478E-02
6.768039E-02
6.647560E-02
6.815010E-02
6.861709E-02
6.811229E-02
6.732525E-02
6.743580E-02
6.738905E-02
6.701711E-02
6.780473E-02
6.826490E-02
6.700907E-02
6.697168E-02
6.645076E-02
6.530368E-02
6.396090E-02
6.404591E-02
6.385516E-02
6.393690E-02
6.201527E-02
6.232482E-02
6.152497E-02
6.019074E-02
5.939398E-02
5.927470E-02
5.724124E-02
5.731978E-02
5.569964E-02
5.452235E-02
5.326663E-02
5.190993E-02
5.117104E-02
4.989144E-02
4.846075E-02
4.756039E-02
4.512179E-02
4.410166E-02
4.325671E-02
4.151050E-02
4.021472E-02
3.867469E-02
3.688415E-02
3.531028E-02
3.277415E-02
3.081249E-02
2.897880E-02
2.824894E-02
2.660640E-02
2.396311E-02
2.214755E-02
2.031931E-02
1.923499E-02
1.720016E-02
1.571257E-02
1.414184E-02
1.283927E-02
1.133021E-02
9.819091E-03
8.696189E-03
7.261620E-03
6.643031E-03
5.676743E-03
4.681037E-03
4.311915E-03
3.735649E-03
3.343144E-03
3.155921E-03
2.998474E-03
3.095353E-03
3.303168E-03
3.124524E-03
3.044599E-03
2.800356E-03
2.687029E-03
2.262918E-03
2.422958E-03
2.264707E-03
1.834060E-03
1.610988E-03
1.578787E-03
1.186190E-03
1.354289E-03
1.177893E-03
8.012964E-04
6.205657E-04
6.636263E-04
4.043417E-04
1.862138E-04
1.728162E-04
2.525055E-04
1.710976E-04
3.784150E-04
6.414231E-05
1.653712E-04
3.272494E-05
2.024105E-04
1.232446E-04
1.361396E-04
4.131643E-05
1.142647E-04
-4.122847E-05
2.000123E-05
1.459688E-04
1.213020E-04
-5.106332E-05
-4.647360E-04
-9.135846E-04
-1.236389E-03
-1.682719E-03
-2.151397E-03
-2.601522E-03
5.043559E-04
3.536337E-04
7.284703E-04
7.112047E-04
3.689937E-04
2.357065E-04
5.888901E-04
9.017980E-05
-7.390660E-06
1.058142E-04
1.663733E-04
3.889272E-04
6.728377E-04
5.527103E-04
1.188928E-03
1.151423E-03
1.762565E-03
1.531381E-03
1.355109E-03
1.374781E-03
1.665487E-03
1.796436E-03
1.586934E-03
2.363863E-03
2.844905E-03
3.435545E-03
3.066796E-03
3.721395E-03
3.484408E-03
3.472412E-03
3.683072E-03
3.663054E-03
3.637042E-03
4.856879E-03
4.244262E-03
4.575998E-03
5.300798E-03
6.463436E-03
7.505789E-03
8.355636E-03
9.548992E-03
1.105217E-02
1.249640E-02
1.383688E-02
1.570416E-02
1.695344E-02
1.895695E-02
2.009052E-02
2.199453E-02
2.435090E-02
2.600406E-02
2.795382E-02
2.926882E-02
3.116081E-02
3.311341E-02
3.505135E-02
3.626436E-02
3.867102E-02
3.946727E-02
4.071346E-02
4.290083E-02
4.404810E-02
4.323665E-02
4.710233E-02
4.795488E-02
4.997677E-02
5.100545E-02
5.198513E-02
5.361662E-02
5.492974E-02
5.527208E-02
5.713610E-02
5.754217E-02
5.951180E-02
6.009915E-02
6.079655E-02
6.098642E-02
6.221979E-02
6.274395E-02
6.372317E-02
6.393997E-02
6.477314E-02
6.573301E-02
6.690397E-02
6.643116E-02
6.733253E-02
6.718162E-02
6.693667E-02
6.798296E-02
6.838312E-02
6.740408E-02
6.740241E-02
6.773381E-02
6.853040E-02
6.791317E-02
6.803026E-02
6.816918E-02
6.733794E-02
6.749991E-02
6.761907E-02
6.854725E-02
6.712569E-02
6.602972E-02
6.569853E-02
6.572694E-02
6.539875E-02
6.449056E-02
6.368041E-02
6.207143E-02
6.208601E-02
6.154704E-02
6.083754E-02
5.973994E-02
5.876539E-02
5.901843E-02
5.818823E-02
5.650957E-02
5.602806E-02
5.431901E-02
5.302640E-02
5.186563E-02
5.093038E-02
5.060169E-02
4.821071E-02
4.718944E-02
4.499583E-02
4.423006E-02
4.297540E-02
4.056567E-02
3.956560E-02
3.823589E-02
3.643435E-02
3.440090E-02
3.308104E-02
3.102695E-02
2.972171E-02
2.786151E-02
2.612738E-02
2.366923E-02
2.240779E-02
2.053508E-02
1.882213E-02
1.758372E-02
1.585635E-02
1.445801E-02
1.269854E-02
1.140273E-02
9.833160E-03
8.733645E-03
7.903271E-03
6.602750E-03
5.411216E-03
4.987116E-03
3.987462E-03
3.671236E-03
3.389554E-03
3.111380E-03
3.046608E-03
3.302870E-03
3.217562E-03
3.114434E-03
2.964708E-03
2.824133E-03
2.540133E-03
2.391000E-03
2.356879E-03
2.074870E-03
1.700713E-03
1.408839E-03
1.431305E-03
1.259934E-03
1.156534E-03
1.075355E-03
6.153609E-04
6.468071E-04
3.755054E-04
4.555794E-04
3.708171E-04
2.878510E-04
2.532682E-04
1.406918E-04
8.518377E-05
2.008040E-04
1.339703E-04
5.355000E-05
2.690819E-04
-1.210470E-04
1.359050E-04
1.997954E-04
2.114498E-04
3.285844E-04
4.792634E-06
-1.230729E-04
2.267785E-05
3.419113E-04
7.735842E-04
1.180797E-03
1.528537E-03
1.977447E-03
2.399373E-03
2.550806E-03
4.680953E-04
5.592583E-04
5.444649E-04
7.369241E-04
5.786319E-04
6.514756E-04
6.894310E-04
2.587263E-04
2.518306E-04
2.808000E-04
3.284484E-04
5.740171E-04
9.698639E-04
8.598976E-04
1.024500E-03
9.911616E-04
1.363511E-03
1.052783E-03
1.376862E-03
1.803635E-03
1.790005E-03
1.991550E-03
2.135290E-03
2.189583E-03
2.693015E-03
2.975818E-03
2.930843E-03
3.149637E-03
3.198579E-03
3.373858E-03
3.324083E-03
3.475839E-03
3.538219E-03
3.593932E-03
4.035800E-03
4.508778E-03
5.170866E-03
6.203425E-03
7.469446E-03
8.671275E-03
9.407337E-03
1.080239E-02
1.198123E-02
1.239101E-02
1.555779E-02
1.668091E-02
1.893271E-02
2.020424E-02
2.232830E-02
2.377437E-02
2.564630E-02
2.839574E-02
2.971414E-02
3.121170E-02
3.321031E-02
3.465327E-02
3.654378E-02
3.803545E-02
3.927030E-02
4.141609E-02
4.319689E-02
4.402031E-02
4.585751E-02
4.783794E-02
4.881481E-02
5.064080E-02
5.054478E-02
5.185544E-02
5.362850E-02
5.505776E-02
5.531437E-02
5.690072E-02
5.787909E-02
5.916212E-02
5.956410E-02
6.064570E-02
6.088703E-02
6.235994E-02
6.261467E-02
6.374102E-02
6.483623E-02
6.511007E-02
6.529748E-02
6.547335E-02
6.649271E-02
6.592418E-02
6.624392E-02
6.807564E-02
6.876268E-02
6.724115E-02
6.691524E-02
6.761980E-02
6.766383E-02
6.771160E-02
6.731720E-02
6.825126E-02
6.820696E-02
6.776068E-02
6.830215E-02
6.619948E-02
6.708749E-02
6.740155E-02
6.626737E-02
6.482208E-02
6.492760E-02
6.656285E-02
6.462442E-02
6.302366E-02
6.231014E-02
6.257070E-02
6.220650E-02
6.146285E-02
5.983572E-02
5.825335E-02
5.817183E-02
5.685479E-02
5.622927E-02
5.579642E-02
5.468691E-02
5.339899E-02
5.259593E-02
5.110384E-02
5.082465E-02
4.846928E-02
4.750326E-02
4.593966E-02
4.491283E-02
4.333797E-02
4.116754E-02
3.948317E-02
3.773039E-02
3.689647E-02
3.464393E-02
3.348986E-02
3.136720E-02
2.956389E-02
2.791362E-02
2.642045E-02
2.393314E-02
2.237384E-02
2.037342E-02
1.844165E-02
1.775729E-02
1.624702E-02
1.409705E-02
1.299168E-02
1.101156E-02
9.709093E-03
8.688361E-03
7.507201E-03
6.826217E-03
5.764916E-03
4.835566E-03
4.202101E-03
3.704628E-03
3.365629E-03
3.313373E-03
3.060418E-03
3.140122E-03
9.758036E-04
3.098788E-03
3.159524E-03
3.046870E-03
2.981575E-03
2.685678E-03
2.516628E-03
2.364488E-03
1.867763E-03
1.695322E-03
1.776462E-03
1.538711E-03
9.569829E-04
1.024675E-03
7.877462E-04
5.510216E-04
6.046650E-04
3.250939E-04
2.886930E-04
3.176975E-04
2.398371E-04
2.806500E-04
3.154249E-04
1.838935E-04
1.968397E-04
1.968196E-04
1.801689E-04
8.392643E-05
1.772678E-04
3.420990E-04
1.826488E-04
1.976388E-04
2.086655E-05
2.674215E-04
2.577605E-04
6.736212E-04
1.539340E-03
2.896656E-03
3.971281E-03
5.008284E-03
6.190328E-03
7.400242E-03
3.758527E-04
2.943810E-04
2.954988E-04
2.822940E-04
4.719922E-04
3.482306E-04
4.121955E-04
4.545020E-05
2.338379E-04
1.563831E-04
5.067206E-05
2.088068E-04
3.301872E-04
4.128204E-04
6.439292E-04
6.310106E-04
1.009702E-03
5.835965E-04
9.119910E-04
1.321240E-03
1.415182E-03
1.662399E-03
1.813817E-03
2.146342E-03
2.427044E-03
2.631383E-03
2.849716E-03
2.900605E-03
3.243102E-03
3.517568E-03
3.464773E-03
3.518855E-03
3.363446E-03
3.582993E-03
3.937976E-03
4.553134E-03
5.351957E-03
6.332203E-03
7.371690E-03
8.291730E-03
9.352160E-03
1.009633E-02
1.153056E-02
1.291636E-02
1.546667E-02
1.669750E-02
1.877982E-02
2.041893E-02
2.218961E-02
2.388767E-02
2.584752E-02
2.762330E-02
2.866787E-02
3.076917E-02
3.322186E-02
3.475274E-02
3.656205E-02
3.790842E-02
3.949831E-02
4.128160E-02
4.290045E-02
4.371240E-02
4.603863E-02
4.791468E-02
4.828529E-02
5.021558E-02
5.220501E-02
5.550796E-02
5.362256E-02
5.408723E-02
5.578878E-02
5.623485E-02
5.678050E-02
5.834804E-02
5.893303E-02
5.866800E-02
6.028068E-02
6.146315E-02
6.310601E-02
6.377680E-02
6.422630E-02
6.485005E-02
6.533051E-02
6.630254E-02
6.709077E-02
6.636109E-02
6.601238E-02
6.783506E-02
6.780409E-02
6.786671E-02
6.737453E-02
6.879271E-02
6.783418E-02
6.872057E-02
6.804281E-02
6.861741E-02
6.868212E-02
6.869721E-02
6.812720E-02
6.656101E-02
6.713196E-02
6.706348E-02
6.739740E-02
6.594798E-02
6.488419E-02
6.584780E-02
6.526826E-02
6.359612E-02
6.340267E-02
6.258731E-02
6.110496E-02
6.003478E-02
6.001597E-02
5.885110E-02
5.767754E-02
5.705634E-02
5.633985E-02
5.594127E-02
5.364400E-02
5.356554E-02
5.252571E-02
5.137563E-02
4.985693E-02
4.838497E-02
4.673269E-02
4.596513E-02
4.441060E-02
4.281136E-02
4.149893E-02
4.008618E-02
3.866074E-02
3.652910E-02
3.441379E-02
3.285234E-02
3.125398E-02
2.967678E-02
2.801237E-02
2.577467E-02
2.412587E-02
2.258509E-02
2.047678E-02
1.849850E-02
1.706526E-02
1.568951E-02
1.413952E-02
1.256536E-02
1.145257E-02
1.006196E-02
8.703121E-03
7.656247E-03
6.609084E-03
5.539604E-03
4.652474E-03
4.191025E-03
3.948424E-03
3.475610E-03
3.273297E-03
3.201787E-03
3.237060E-03
2.468854E-03
3.025568E-03
3.062256E-03
2.940962E-03
2.859479E-03
2.569760E-03
2.364053E-03
2.129887E-03
2.104020E-03
1.681833E-03
1.408373E-03
1.271866E-03
1.046669E-03
1.044433E-03
7.433685E-04
5.415360E-04
4.630847E-04
5.519695E-04
3.347803E-04
2.765290E-04
2.219268E-04
4.506860E-04
4.790614E-04
1.825707E-04
4.926442E-05
1.737331E-04
4.984443E-05
1.676925E-04
7.283948E-05
5.257848E-05
6.082432E-05
2.127342E-04
4.658198E-05
2.647660E-04
-9.256212E-06
9.621345E-05
-7.675586E-05
3.166058E-04
3.213917E-04
5.163247E-04
6.962960E-04
7.256754E-04
2.899453E-04
4.388584E-04
2.343336E-04
2.089800E-04
2.760661E-04
2.711425E-04
-8.112477E-06
1.668442E-04
1.999361E-04
2.925877E-05
3.538581E-05
2.567371E-04
1.035726E-04
4.064857E-04
7.915821E-04
6.887547E-04
8.927745E-04
7.559765E-04
1.061202E-03
1.330281E-03
1.721603E-03
1.931144E-03
2.143235E-03
2.355617E-03
2.426827E-03
2.679394E-03
3.020722E-03
3.067436E-03
3.302491E-03
3.398739E-03
3.380446E-03
3.263436E-03
3.377743E-03
3.457741E-03
3.815098E-03
3.951669E-03
4.839502E-03
5.980750E-03
6.726145E-03
8.282523E-03
9.448524E-03
1.069422E-02
1.198990E-02
1.382440E-02
1.511932E-02
1.647097E-02
1.878955E-02
2.046636E-02
2.237728E-02
2.407144E-02
2.557739E-02
2.762323E-02
2.945318E-02
3.166949E-02
3.316651E-02
3.483383E-02
3.695801E-02
3.769894E-02
3.926449E-02
4.117407E-02
4.320259E-02
4.380513E-02
4.587229E-02
4.801952E-02
4.910079E-02
4.977362E-02
5.622106E-02
6.022805E-02
5.390054E-02
5.336247E-02
5.520022E-02
5.627798E-02
5.761512E-02
5.822017E-02
5.880478E-02
5.987085E-02
6.080825E-02
6.066464E-02
6.354383E-02
6.324509E-02
6.271488E-02
6.397547E-02
6.530156E-02
6.533581E-02
6.627685E-02
6.693992E-02
6.658874E-02
6.751856E-02
6.856273E-02
6.879462E-02
6.748680E-02
6.842011E-02
6.822262E-02
6.873101E-02
6.791356E-02
6.854283E-02
6.738706E-02
6.748844E-02
6.850339E-02
6.859604E-02
6.709131E-02
6.767070E-02
6.722102E-02
6.600893E-02
6.471692E-02
6.449631E-02
6.347292E-02
6.365061E-02
6.283971E-02
6.220174E-02
6.112334E-02
6.034213E-02
6.063978E-02
5.939095E-02
5.821864E-02
5.793396E-02
5.704605E-02
5.500625E-02
5.476532E-02
5.331597E-02
5.210090E-02
5.148075E-02
4.957319E-02
4.813375E-02
4.725829E-02
4.547314E-02
4.493239E-02
4.276942E-02
4.060155E-02
3.949586E-02
3.820818E-02
3.613869E-02
3.482330E-02
3.243060E-02
3.099579E-02
2.977774E-02
2.768073E-02
2.587723E-02
2.437257E-02
2.238999E-02
2.043960E-02
1.853009E-02
1.708366E-02
1.574608E-02
1.423900E-02
1.236973E-02
1.150364E-02
9.949006E-03
9.008830E-03
7.811937E-03
6.529675E-03
5.503260E-03
4.916838E-03
4.069185E-03
3.485649E-03
3.447857E-03
3.433910E-03
3.327232E-03
3.613961E-03
3.366707E-03
3.134671E-03
3.123658E-03
3.181730E-03
2.676124E-03
2.473033E-03
2.091815E-03
2.099932E-03
1.782517E-03
1.340940E-03
1.220172E-03
1.309030E-03
1.109370E-03
8.988382E-04
4.491719E-04
4.974176E-04
3.257817E-04
4.029987E-04
3.494712E-04
1.870948E-04
2.959818E-04
1.728589E-04
6.060700E-05
1.435809E-04
1.731886E-04
3.085053E-04
2.047078E-04
1.440470E-04
1.783054E-04
1.722327E-04
2.699179E-05
2.677572E-05
2.173957E-05
8.115249E-05
2.253829E-05
-9.115742E-06
6.082445E-05
2.026515E-04
3.672609E-04
5.927338E-04
7.067448E-04
9.044393E-04
-2.093921E-04
1.662375E-04
2.748878E-05
7.026705E-05
3.870437E-04
4.528363E-04
4.190340E-04
2.096271E-04
2.886150E-04
3.827745E-04
7.096810E-07
2.779211E-04
1.189517E-04
3.578076E-04
3.271265E-04
5.169182E-04
6.529185E-04
9.431806E-04
9.088326E-04
9.807663E-04
1.471925E-03
1.922401E-03
1.932560E-03
2.148987E-03
2.403944E-03
2.469202E-03
2.931826E-03
2.777657E-03
3.353878E-03
3.209584E-03
2.982699E-03
2.933715E-03
3.214246E-03
3.283861E-03
3.702642E-03
4.375669E-03
4.989922E-03
5.623534E-03
6.975869E-03
8.605440E-03
9.802850E-03
1.065657E-02
1.183384E-02
1.346568E-02
1.511449E-02
1.651599E-02
1.904003E-02
1.978934E-02
2.240591E-02
2.403986E-02
2.565434E-02
2.809403E-02
2.964130E-02
3.158020E-02
3.316832E-02
3.461576E-02
3.605229E-02
3.759008E-02
3.986737E-02
4.147296E-02
4.347066E-02
4.425605E-02
4.550442E-02
4.722351E-02
4.877260E-02
4.871019E-02
5.331956E-02
5.827546E-02
5.431745E-02
5.365386E-02
5.566768E-02
5.732409E-02
5.769277E-02
5.857431E-02
5.922548E-02
6.000491E-02
6.085919E-02
6.186400E-02
6.267648E-02
6.295337E-02
6.379193E-02
6.407637E-02
6.488862E-02
6.528527E-02
6.591122E-02
6.615523E-02
6.691556E-02
6.828789E-02
6.876397E-02
6.885447E-02
6.907062E-02
6.835656E-02
6.687738E-02
6.784483E-02
6.833113E-02
6.813801E-02
6.765598E-02
6.744055E-02
6.695930E-02
6.655721E-02
6.601953E-02
6.836643E-02
6.828345E-02
6.642063E-02
6.578393E-02
6.456717E-02
6.413714E-02
6.411976E-02
6.365200E-02
6.247510E-02
6.108914E-02
6.066574E-02
5.980271E-02
5.834730E-02
5.776248E-02
5.714235E-02
5.645412E-02
5.649097E-02
5.524151E-02
5.366388E-02
5.303180E-02
5.138664E-02
4.884176E-02
4.738667E-02
4.719346E-02
4.533106E-02
4.437254E-02
4.309119E-02
4.126045E-02
3.912714E-02
3.803422E-02
3.639621E-02
3.371814E-02
3.290903E-02
3.122998E-02
2.915054E-02
2.802564E-02
2.624971E-02
2.453033E-02
2.229834E-02
2.028203E-02
1.891036E-02
1.734100E-02
1.591293E-02
1.374695E-02
1.246467E-02
1.146210E-02
9.641152E-03
8.604851E-03
7.184310E-03
6.396655E-03
5.621270E-03
4.638479E-03
4.248412E-03
3.607741E-03
3.388774E-03
3.303858E-03
3.428646E-03
3.655419E-03
3.667637E-03
3.074500E-03
3.199519E-03
3.344437E-03
3.029131E-03
3.006466E-03
2.479997E-03
2.178262E-03
1.740099E-03
1.079723E-03
1.440777E-03
1.640890E-03
1.223534E-03
1.006528E-03
8.247649E-04
6.080707E-04
4.275971E-04
5.150349E-04
4.452858E-04
5.391954E-04
6.025087E-04
4.089201E-04
2.485947E-04
1.633264E-05
-2.064576E-05
1.532709E-04
1.306673E-04
2.300207E-04
2.710417E-04
-5.607123E-06
6.841612E-05
-4.273637E-05
-6.964506E-05
-7.040370E-05
5.314697E-05
-6.707633E-05
-3.302822E-04
-8.144090E-04
-1.246154E-03
-1.772129E-03
-2.306767E-03
-2.315922E-03
1.328090E-05
2.814611E-04
-4.936858E-05
1.410817E-04
3.956906E-04
5.932455E-04
3.818808E-04
4.494645E-04
1.498358E-03
2.548840E-04
1.451442E-04
4.869669E-05
1.577172E-04
5.967403E-04
6.017515E-04
6.729291E-04
6.637241E-04
9.845253E-04
1.037942E-03
1.363325E-03
1.386117E-03
1.741360E-03
1.974806E-03
1.919416E-03
2.253196E-03
2.574318E-03
3.052780E-03
3.038880E-03
3.151840E-03
3.245671E-03
3.297141E-03
2.757567E-03
3.461670E-03
3.565945E-03
4.057224E-03
4.470947E-03
5.144667E-03
5.913402E-03
6.986246E-03
8.206673E-03
9.601295E-03
1.096701E-02
1.205688E-02
1.393748E-02
1.556252E-02
1.667634E-02
1.852805E-02
2.040771E-02
2.206528E-02
2.467671E-02
2.631243E-02
2.786089E-02
2.871352E-02
3.082911E-02
3.290242E-02
3.492766E-02
3.655558E-02
3.800877E-02
4.030898E-02
4.134234E-02
4.341543E-02
4.429916E-02
4.624580E-02
4.693963E-02
4.813484E-02
4.715595E-02
5.133920E-02
5.321679E-02
5.382278E-02
5.379318E-02
5.477152E-02
5.625763E-02
5.781306E-02
5.933830E-02
5.945434E-02
6.025505E-02
6.124298E-02
6.104282E-02
6.222458E-02
6.367105E-02
6.460163E-02
6.393864E-02
6.462040E-02
6.551546E-02
6.536192E-02
6.609070E-02
6.707575E-02
6.810935E-02
6.825248E-02
6.835413E-02
6.850210E-02
6.726661E-02
6.586174E-02
6.915245E-02
6.883134E-02
6.765727E-02
6.789879E-02
6.698906E-02
6.620894E-02
6.776066E-02
6.776360E-02
6.718244E-02
6.633411E-02
6.493427E-02
6.536732E-02
6.473953E-02
6.505445E-02
6.391817E-02
6.344259E-02
6.144043E-02
6.124351E-02
6.051578E-02
5.930265E-02
5.957172E-02
5.876052E-02
5.660344E-02
5.641569E-02
5.547312E-02
5.458334E-02
5.331472E-02
5.214723E-02
5.112606E-02
4.965219E-02
4.855974E-02
4.760445E-02
4.623034E-02
4.429840E-02
4.303334E-02
4.059569E-02
3.921005E-02
3.828013E-02
3.619945E-02
3.469084E-02
3.309498E-02
3.130631E-02
2.958451E-02
2.803542E-02
2.634778E-02
2.434588E-02
2.239825E-02
1.890858E-02
1.822464E-02
1.747552E-02
1.596972E-02
1.426894E-02
1.261664E-02
1.076848E-02
9.848432E-03
8.211381E-03
7.653391E-03
6.575510E-03
5.519125E-03
4.560334E-03
4.201638E-03
3.837379E-03
3.416555E-03
3.470241E-03
3.510600E-03
3.334614E-03
3.527306E-03
3.457944E-03
3.231166E-03
3.174904E-03
2.820935E-03
2.782933E-03
2.358849E-03
1.714896E-03
1.717282E-03
1.356169E-03
1.511477E-03
1.204991E-03
1.085338E-03
9.576813E-04
6.984708E-04
6.597319E-04
6.215527E-04
5.201114E-04
3.566742E-04
3.177536E-04
4.986700E-04
3.873018E-04
2.991326E-04
1.883314E-04
-4.279513E-05
7.781839E-05
-3.354246E-05
-1.349248E-04
-4.364157E-05
7.567304E-05
4.996234E-06
-2.311004E-05
-2.077406E-05
-9.612239E-07
1.625543E-04
-1.642382E-03
-8.144290E-03
-1.467659E-02
-2.118782E-02
-2.780219E-02
-3.428614E-02
-4.104616E-02
2.299073E-04
2.524702E-04
-1.451147E-04
-6.462132E-06
1.512469E-04
6.075327E-04
2.525777E-03
1.363380E-02
6.179366E-03
3.119666E-03
4.141570E-04
2.570843E-04
4.121398E-05
2.905110E-04
4.981255E-04
1.066348E-03
8.614524E-04
8.342064E-04
1.009551E-03
1.669971E-03
1.634449E-03
2.026988E-03
2.224901E-03
2.179756E-03
1.944517E-03
2.502409E-03
3.351836E-03
3.048979E-03
3.252000E-03
3.331899E-03
3.205582E-03
3.274074E-03
3.513684E-03
3.725028E-03
3.845986E-03
4.516733E-03
5.261444E-03
5.846210E-03
6.932530E-03
8.123750E-03
9.383541E-03
1.064568E-02
1.238868E-02
1.391549E-02
1.505946E-02
1.602983E-02
1.843413E-02
2.063458E-02
2.237100E-02
2.422256E-02
2.562890E-02
2.761948E-02
2.894960E-02
3.117890E-02
3.302650E-02
3.526155E-02
3.667726E-02
3.811107E-02
4.002504E-02
4.114436E-02
4.227343E-02
4.416035E-02
4.617585E-02
4.823062E-02
4.825808E-02
4.979313E-02
5.153541E-02
5.298619E-02
5.407403E-02
5.477288E-02
5.526406E-02
5.608048E-02
5.692146E-02
5.867561E-02
6.006697E-02
6.011717E-02
6.135486E-02
6.157545E-02
6.267501E-02
6.397173E-02
6.399811E-02
6.407838E-02
6.491348E-02
6.557966E-02
6.616793E-02
6.621302E-02
6.666291E-02
6.790875E-02
6.769411E-02
6.812376E-02
6.835504E-02
6.776238E-02
6.757131E-02
6.928566E-02
6.902991E-02
6.765272E-02
6.801981E-02
6.792319E-02
6.740758E-02
6.750003E-02
6.724355E-02
6.736422E-02
6.654250E-02
6.528353E-02
6.633677E-02
6.456273E-02
6.443458E-02
6.385208E-02
6.292440E-02
6.231930E-02
6.210201E-02
6.036861E-02
5.909328E-02
5.797066E-02
5.797987E-02
5.670959E-02
5.577120E-02
5.525649E-02
5.519468E-02
5.366154E-02
5.246695E-02
5.016371E-02
4.895048E-02
4.810855E-02
4.765032E-02
4.580524E-02
4.431116E-02
4.311179E-02
4.114245E-02
3.980764E-02
3.771901E-02
3.621113E-02
3.457782E-02
3.305039E-02
3.117600E-02
2.999431E-02
2.775094E-02
2.685510E-02
2.387197E-02
2.274299E-02
2.074970E-02
1.874299E-02
1.737362E-02
1.553730E-02
1.455202E-02
1.233425E-02
1.090269E-02
9.620899E-03
8.323623E-03
7.129783E-03
6.342477E-03
5.406898E-03
4.698557E-03
3.890275E-03
3.920889E-03
3.279195E-03
3.590978E-03
3.339010E-03
3.423650E-03
2.941203E-03
3.487826E-03
3.430774E-03
3.224893E-03
3.017922E-03
2.752033E-03
2.299192E-03
1.811815E-03
1.638441E-03
1.485326E-03
1.399291E-03
1.476173E-03
1.057932E-03
8.987591E-04
8.550802E-04
8.192031E-04
8.556023E-04
7.443705E-04
4.127034E-04
3.591592E-04
3.775581E-04
1.299035E-04
1.005422E-04
3.639448E-05
4.567916E-05
1.373948E-04
-1.775388E-05
5.023214E-05
9.487590E-05
6.805544E-05
4.793487E-05
-4.620889E-05
2.995668E-05
2.717388E-05
2.042331E-05
-4.232322E-03
-2.463831E-02
-4.498263E-02
-6.522246E-02
-8.551175E-02
-1.057249E-01
-1.261767E-01
1.900293E-04
-5.697174E-04
-7.086392E-05
-1.000874E-04
3.127005E-04
3.462088E-04
-3.064401E-02
1.759450E-02
1.052330E-02
-9.302987E-03
3.501985E-04
3.304415E-04
3.896619E-04
5.042593E-04
8.175793E-04
-8.211626E-04
7.866793E-04
1.207771E-03
8.725233E-04
1.128959E-03
1.912508E-03
1.948683E-03
2.130816E-03
2.735783E-03
2.970409E-03
2.579168E-03
3.037979E-03
3.091493E-03
3.076405E-03
2.996483E-03
3.203676E-03
3.262176E-03
3.345087E-03
3.644521E-03
3.732532E-03
4.583893E-03
5.227336E-03
5.848043E-03
7.012848E-03
7.931929E-03
9.181777E-03
1.066809E-02
1.229996E-02
1.350079E-02
1.536644E-02
1.648248E-02
1.852572E-02
2.006498E-02
2.228091E-02
2.377308E-02
2.565214E-02
2.755718E-02
2.946492E-02
3.203862E-02
3.330065E-02
3.499941E-02
3.661917E-02
3.857952E-02
3.953218E-02
4.099668E-02
4.298703E-02
4.463183E-02
4.627715E-02
4.775165E-02
4.892846E-02
4.961412E-02
5.107992E-02
5.242082E-02
5.323959E-02
5.445267E-02
5.549742E-02
5.670002E-02
5.706610E-02
5.812383E-02
5.866003E-02
5.913274E-02
6.136526E-02
6.255834E-02
6.323573E-02
6.455763E-02
6.421343E-02
6.480049E-02
6.575509E-02
6.623515E-02
6.647220E-02
6.656247E-02
6.725698E-02
6.681593E-02
6.669495E-02
6.736840E-02
6.831173E-02
6.827984E-02
6.840168E-02
6.771836E-02
6.780823E-02
6.828198E-02
6.765950E-02
6.749769E-02
6.761081E-02
6.702638E-02
6.568153E-02
6.551665E-02
6.550295E-02
6.551527E-02
6.502346E-02
6.472618E-02
6.413792E-02
6.278323E-02
6.260045E-02
6.250652E-02
6.147183E-02
6.050304E-02
6.000766E-02
5.939290E-02
5.781761E-02
5.687586E-02
5.558131E-02
5.541580E-02
5.540617E-02
5.390685E-02
5.194805E-02
5.088292E-02
4.992452E-02
4.843666E-02
4.751542E-02
4.632352E-02
4.498546E-02
4.278415E-02
4.118460E-02
4.024824E-02
3.864771E-02
3.632675E-02
3.476554E-02
3.270644E-02
3.050673E-02
2.985601E-02
2.776462E-02
2.620137E-02
2.457807E-02
2.286331E-02
2.063167E-02
1.894094E-02
1.738851E-02
1.520496E-02
1.408846E-02
1.259306E-02
1.091276E-02
9.584606E-03
8.407623E-03
7.372515E-03
6.373827E-03
5.496881E-03
5.054411E-03
4.269519E-03
3.400833E-03
3.399028E-03
3.367727E-03
3.479930E-03
3.376174E-03
3.237956E-03
2.917691E-03
3.244738E-03
3.029169E-03
2.757791E-03
2.547250E-03
2.104631E-03
2.234847E-03
1.488288E-03
1.196146E-03
1.082047E-03
8.419277E-04
7.741430E-04
6.784020E-04
9.863835E-04
9.496749E-04
5.983064E-04
4.863020E-04
4.524455E-04
3.737636E-04
4.057545E-04
2.726910E-04
7.820959E-05
-1.432719E-05
-1.473109E-04
4.722458E-05
-2.321141E-05
2.439839E-04
2.644338E-04
8.449526E-05
1.930607E-05
-5.394901E-05
3.671311E-05
1.971978E-05
-1.837970E-04
-3.286595E-03
-1.791525E-02
-3.253061E-02
-4.711368E-02
-6.152415E-02
-7.625567E-02
-9.097973E-02
2.367831E-04
-7.383669E-05
2.319606E-04
-1.013438E-04
5.657950E-05
-4.312231E-04
-3.279842E-02
8.865369E-03
8.870881E-03
4.526167E-02
-1.239500E-02
8.681974E-04
1.151866E-03
9.219523E-04
7.770990E-04
-5.480042E-05
1.143934E-03
1.399270E-03
9.744790E-04
1.066752E-03
1.917492E-03
2.334252E-03
2.527454E-03
2.978457E-03
3.169787E-03
3.203914E-03
3.318201E-03
3.339088E-03
3.492581E-03
3.352482E-03
3.512244E-03
3.722116E-03
3.864061E-03
1.935389E-03
3.703548E-03
4.706241E-03
5.493955E-03
6.211377E-03
7.083753E-03
8.262857E-03
9.174017E-03
1.062909E-02
1.225955E-02
1.381340E-02
1.552967E-02
1.710376E-02
1.867788E-02
1.982672E-02
2.200338E-02
2.368411E-02
2.533908E-02
2.738869E-02
2.944084E-02
3.148197E-02
3.352744E-02
3.478551E-02
3.669292E-02
3.826618E-02
3.964167E-02
4.226708E-02
4.385772E-02
4.483328E-02
4.616932E-02
4.791240E-02
4.898843E-02
4.953936E-02
5.097299E-02
5.156994E-02
5.298858E-02
5.429133E-02
5.573473E-02
5.668126E-02
5.763317E-02
5.830711E-02
5.857808E-02
5.947531E-02
6.122185E-02
6.254868E-02
6.280088E-02
6.395180E-02
6.407888E-02
6.446791E-02
6.560113E-02
6.547506E-02
6.637256E-02
6.654279E-02
6.733434E-02
6.701943E-02
6.816543E-02
6.890975E-02
6.771411E-02
6.799443E-02
6.769173E-02
6.754151E-02
6.793471E-02
6.756822E-02
6.787036E-02
6.740278E-02
6.806526E-02
6.648887E-02
6.529338E-02
6.205728E-02
6.513735E-02
6.398420E-02
6.506446E-02
6.369062E-02
6.386020E-02
6.395662E-02
6.290993E-02
6.211162E-02
6.086422E-02
6.050428E-02
6.006016E-02
5.937166E-02
5.859571E-02
5.710909E-02
5.651956E-02
5.529345E-02
5.422760E-02
5.330409E-02
5.114137E-02
5.087656E-02
4.966553E-02
4.891991E-02
4.726297E-02
4.550547E-02
4.470711E-02
4.233009E-02
4.138104E-02
4.037110E-02
3.842876E-02
3.618881E-02
3.534086E-02
3.298123E-02
3.033574E-02
2.975587E-02
2.797173E-02
2.596813E-02
2.435902E-02
2.248333E-02
2.055032E-02
1.917187E-02
1.704524E-02
1.584583E-02
1.402008E-02
1.215660E-02
1.124645E-02
9.140849E-03
8.557027E-03
7.296406E-03
6.437144E-03
5.744472E-03
5.020597E-03
3.980506E-03
3.693244E-03
3.420911E-03
3.307379E-03
3.194693E-03
3.130294E-03
3.213625E-03
3.392616E-03
3.248309E-03
2.843601E-03
2.728583E-03
2.528702E-03
2.377510E-03
1.923494E-03
1.669026E-03
1.571372E-03
1.390569E-03
1.299253E-03
8.812477E-04
1.110139E-03
6.794923E-04
5.934172E-04
4.085949E-04
1.556229E-04
2.084766E-04
4.589653E-04
5.435541E-04
3.800888E-04
8.558131E-05
-6.812983E-05
-1.325981E-04
-1.138524E-04
1.572869E-05
1.887483E-04
1.626077E-04
6.896290E-05
5.476588E-05
1.242041E-05
-9.199398E-05
-3.548179E-06
-1.010749E-04
-2.495773E-03
-1.356804E-02
-2.443106E-02
-3.446698E-02
-4.504786E-02
-5.576411E-02
-6.651187E-02
-1.865439E-04
1.489496E-04
5.218374E-04
3.245674E-04
2.282854E-04
-1.973223E-02
1.891754E-02
2.373335E-02
2.356434E-02
6.221072E-02
1.050282E-02
1.397691E-04
8.715653E-04
8.889209E-04
1.064293E-03
1.487068E-03
1.097742E-03
1.444762E-03
1.744074E-03
1.689806E-03
1.901232E-03
2.791953E-03
2.849722E-03
3.439156E-03
3.389668E-03
3.219185E-03
2.466860E-03
3.120760E-03
4.392116E-03
3.790025E-03
3.666640E-03
3.194512E-03
3.541176E-03
9.389416E-04
3.515791E-03
4.981838E-03
5.957466E-03
6.349800E-03
7.292036E-03
8.146275E-03
9.164778E-03
1.071980E-02
1.237218E-02
1.410236E-02
1.514027E-02
1.652211E-02
1.875420E-02
1.992715E-02
2.258749E-02
2.373466E-02
2.610329E-02
2.757978E-02
3.004772E-02
3.087257E-02
3.272485E-02
3.518975E-02
3.674842E-02
3.838082E-02
3.951162E-02
4.178530E-02
4.253893E-02
4.482940E-02
4.772594E-02
4.702619E-02
4.802425E-02
4.943047E-02
5.062012E-02
5.206865E-02
5.339836E-02
5.456016E-02
5.556835E-02
5.614501E-02
5.711372E-02
5.788143E-02
5.842506E-02
5.961829E-02
6.120034E-02
6.172729E-02
6.214349E-02
6.319574E-02
6.373278E-02
6.504285E-02
6.580875E-02
6.543790E-02
6.651097E-02
6.690220E-02
6.657294E-02
6.728512E-02
6.857490E-02
6.689738E-02
6.769180E-02
6.792352E-02
6.840920E-02
6.809871E-02
6.830083E-02
6.829653E-02
6.759039E-02
6.740236E-02
6.650671E-02
6.573192E-02
6.302494E-02
6.235107E-02
6.557396E-02
6.602798E-02
6.535191E-02
6.413565E-02
6.330950E-02
6.357771E-02
6.351755E-02
6.271629E-02
6.152516E-02
6.046235E-02
6.059274E-02
5.927773E-02
5.793812E-02
5.769492E-02
5.603534E-02
5.442766E-02
5.392471E-02
5.346084E-02
5.142097E-02
5.089434E-02
4.988040E-02
4.869861E-02
4.749169E-02
4.654101E-02
4.528278E-02
4.326151E-02
4.098364E-02
3.814343E-02
3.749865E-02
3.668367E-02
3.478019E-02
3.267692E-02
3.087611E-02
2.973950E-02
2.793595E-02
2.619096E-02
2.426927E-02
2.310772E-02
2.081832E-02
1.901161E-02
1.706806E-02
1.557736E-02
1.388297E-02
1.242151E-02
1.112950E-02
9.695712E-03
8.750031E-03
7.247376E-03
6.549470E-03
5.663255E-03
4.511206E-03
4.072687E-03
3.607948E-03
3.493072E-03
3.235657E-03
3.115146E-03
3.265138E-03
3.204463E-03
3.231732E-03
3.190903E-03
2.837229E-03
2.374692E-03
2.566493E-03
2.170110E-03
1.970786E-03
1.499567E-03
1.684252E-03
1.699125E-03
1.178874E-03
9.133545E-04
1.197089E-03
3.634536E-04
1.311409E-04
3.216145E-04
4.254188E-04
3.270030E-04
1.570029E-04
1.757586E-04
2.920384E-04
1.382288E-04
1.638315E-04
2.327005E-04
2.882846E-04
1.271515E-04
2.841157E-04
6.452104E-05
-7.934797E-06
7.508687E-05
-8.017396E-06
-1.944790E-04
-1.951881E-04
-1.204326E-04
-2.141306E-03
-1.188803E-02
-2.160289E-02
-3.125904E-02
-4.104648E-02
-5.077192E-02
-6.063631E-02
1.665928E-04
-1.396100E-04
-8.969290E-05
2.126254E-04
1.019025E-04
-1.107171E-02
1.168722E-02
-2.006567E-03
9.545994E-03
7.170994E-02
-1.584083E-02
7.209178E-04
6.163897E-04
3.584237E-04
8.962859E-04
7.999857E-04
3.274571E-04
9.156422E-04
1.191265E-03
1.726324E-03
2.087903E-03
2.763442E-03
3.023974E-03
3.348874E-03
3.347159E-03
3.492378E-03
3.518036E-03
3.957068E-03
4.196166E-03
4.209903E-03
4.412290E-03
3.542419E-03
3.681968E-03
3.733629E-03
4.046414E-03
4.389851E-03
5.208952E-03
6.320348E-03
7.091591E-03
8.155220E-03
8.430966E-03
1.067617E-02
1.253678E-02
1.389656E-02
1.491686E-02
1.681758E-02
1.886835E-02
2.050767E-02
2.219790E-02
2.366229E-02
2.619950E-02
2.775660E-02
2.931569E-02
3.153795E-02
3.239069E-02
3.506611E-02
3.666967E-02
3.760903E-02
3.954000E-02
4.136279E-02
4.290938E-02
4.321971E-02
4.474185E-02
4.694680E-02
4.855028E-02
5.005568E-02
5.147115E-02
5.280546E-02
5.335885E-02
5.379015E-02
5.505621E-02
5.547191E-02
5.658178E-02
5.810018E-02
5.972506E-02
5.932727E-02
6.124423E-02
6.193013E-02
6.143871E-02
6.333156E-02
6.445869E-02
6.534041E-02
6.631211E-02
6.553358E-02
6.706397E-02
6.731168E-02
6.736220E-02
6.730082E-02
6.868295E-02
6.821080E-02
6.855068E-02
6.719237E-02
6.774994E-02
6.814038E-02
6.816438E-02
6.859867E-02
6.798136E-02
6.776508E-02
6.639526E-02
6.618829E-02
6.988666E-02
6.660533E-02
6.584633E-02
6.522333E-02
6.555824E-02
6.591708E-02
6.519923E-02
6.359164E-02
6.310682E-02
6.161059E-02
6.093427E-02
5.949515E-02
5.989007E-02
5.847332E-02
5.759517E-02
5.722496E-02
5.483148E-02
4.824782E-02
5.033250E-02
5.001890E-02
5.153049E-02
5.081244E-02
4.884890E-02
4.806146E-02
4.753271E-02
4.675637E-02
4.478553E-02
4.289197E-02
4.124839E-02
3.945027E-02
3.760881E-02
3.671067E-02
3.453041E-02
3.236074E-02
3.122939E-02
2.980830E-02
2.802845E-02
2.619500E-02
2.417955E-02
2.235166E-02
2.070377E-02
1.871210E-02
1.719383E-02
1.572254E-02
1.415418E-02
1.255032E-02
1.104284E-02
9.574559E-03
8.106713E-03
7.325763E-03
6.422189E-03
5.503838E-03
4.872101E-03
4.093962E-03
3.535884E-03
3.414185E-03
3.442917E-03
3.498937E-03
3.458167E-03
3.458492E-03
3.278011E-03
2.911279E-03
2.561794E-03
2.408609E-03
2.199228E-03
2.077526E-03
1.800116E-03
1.550318E-03
1.668762E-03
1.695735E-03
1.027264E-03
5.157560E-04
3.898482E-04
2.829663E-04
3.025084E-04
4.196844E-04
1.775801E-04
1.741635E-05
1.439044E-04
2.072897E-04
1.519193E-04
6.260089E-05
-2.000483E-05
1.156121E-06
6.230340E-05
1.281985E-05
2.082432E-04
1.647924E-04
2.567481E-04
-5.332591E-05
2.202955E-04
5.913962E-05
8.778782E-05
9.486987E-05
1.974697E-04
9.709364E-05
-1.533970E-04
2.410100E-04
3.134181E-04
5.064749E-04
3.595811E-04
-9.015773E-05
-3.466442E-05
-3.786713E-04
7.425418E-05
5.247987E-04
-7.810727E-02
4.930804E-02
1.213296E-02
2.263842E-02
2.247557E-02
-1.225974E-01
4.816030E-04
3.949896E-04
9.077977E-04
6.943593E-04
5.284251E-04
8.696836E-04
1.315220E-03
1.865355E-03
2.222355E-03
2.455531E-03
2.975126E-03
3.030169E-03
2.813524E-03
2.234491E-03
3.766806E-03
4.050475E-03
4.035800E-03
4.440462E-03
4.227811E-03
4.858327E-03
3.211933E-03
4.470449E-03
3.917304E-03
4.161374E-03
4.544856E-03
4.902413E-03
5.580714E-03
7.594249E-03
7.878161E-03
7.859671E-03
1.049322E-02
1.243800E-02
1.395709E-02
1.512932E-02
1.734150E-02
1.902887E-02
2.086785E-02
2.330564E-02
2.382392E-02
2.568258E-02
2.725552E-02
2.951729E-02
3.103932E-02
3.207330E-02
3.489782E-02
3.665674E-02
3.767964E-02
3.984245E-02
4.106157E-02
4.333394E-02
4.568413E-02
4.651094E-02
4.715249E-02
4.749383E-02
4.960518E-02
5.051211E-02
5.265547E-02
5.368354E-02
5.437132E-02
5.523435E-02
5.616615E-02
5.695633E-02
5.838889E-02
5.989797E-02
5.977292E-02
6.054481E-02
6.221656E-02
6.261929E-02
6.286406E-02
6.339672E-02
6.492508E-02
6.561383E-02
6.586627E-02
6.704835E-02
6.685068E-02
6.767329E-02
6.765234E-02
6.732743E-02
6.715540E-02
6.815037E-02
6.825786E-02
6.748617E-02
6.748962E-02
6.750672E-02
6.826637E-02
6.796959E-02
6.663059E-02
6.689252E-02
6.634025E-02
6.893498E-02
6.761586E-02
6.577730E-02
6.519246E-02
6.486579E-02
6.624376E-02
6.563869E-02
6.362877E-02
6.378056E-02
6.256719E-02
6.111821E-02
6.064175E-02
6.005868E-02
5.866651E-02
5.764264E-02
5.757899E-02
5.520651E-02
5.080152E-02
5.125500E-02
5.229776E-02
5.201264E-02
5.096159E-02
4.877306E-02
4.833333E-02
4.759294E-02
4.596800E-02
4.444450E-02
4.347859E-02
4.174059E-02
3.969325E-02
3.777219E-02
3.685692E-02
3.445174E-02
3.312113E-02
3.108763E-02
2.937496E-02
2.711519E-02
2.625606E-02
2.411743E-02
2.198912E-02
2.054528E-02
1.847029E-02
1.663407E-02
1.504967E-02
1.435202E-02
1.243920E-02
1.100391E-02
9.213972E-03
8.083254E-03
6.975236E-03
6.429337E-03
5.467998E-03
4.726467E-03
4.081206E-03
3.770837E-03
3.550850E-03
3.448963E-03
3.486207E-03
3.607731E-03
3.386884E-03
3.228125E-03
2.899726E-03
2.872484E-03
2.287313E-03
2.236177E-03
2.095091E-03
1.795540E-03
1.738930E-03
1.414088E-03
1.047347E-03
6.559935E-04
7.899807E-04
7.890367E-04
4.109500E-04
5.465142E-04
5.234555E-04
3.659192E-04
1.600744E-04
2.450793E-04
3.419891E-04
2.677441E-04
1.104053E-04
-3.698971E-05
-1.542693E-05
8.949462E-05
1.548348E-06
-5.319347E-05
-1.351718E-04
-2.096487E-04
-1.007785E-04
-1.006252E-04
-3.897638E-05
5.578921E-05
5.727154E-05
2.321197E-05
1.443845E-04
2.903656E-04
3.521893E-04
4.975921E-04
6.512862E-04
6.732896E-04
9.071365E-04
3.770095E-04
3.850995E-04
3.464893E-04
5.174384E-05
-3.451030E-02
-6.822046E-02
-1.347029E-03
5.848786E-03
3.414021E-02
-3.186615E-02
4.440130E-04
3.015553E-04
5.353880E-04
5.975247E-05
4.632046E-04
1.100108E-03
1.623238E-03
1.974388E-03
2.071843E-03
2.008204E-03
2.674373E-03
2.456349E-03
2.789245E-03
3.417958E-03
3.432225E-03
3.619870E-03
3.762197E-03
3.351201E-03
3.618979E-03
4.799958E-03
3.502202E-03
4.222798E-03
4.045040E-03
4.118362E-03
3.857443E-03
4.840554E-03
6.093447E-03
7.048673E-03
8.346658E-03
9.657324E-03
1.063773E-02
1.211293E-02
1.387158E-02
1.507771E-02
1.652290E-02
1.846959E-02
2.056987E-02
2.469413E-02
2.411964E-02
2.571340E-02
2.800306E-02
2.987819E-02
3.110032E-02
3.279981E-02
3.495093E-02
3.686564E-02
3.799004E-02
3.998282E-02
4.150387E-02
4.408847E-02
4.491138E-02
4.547476E-02
4.725002E-02
4.828247E-02
4.906485E-02
5.114735E-02
5.238998E-02
5.430617E-02
5.514820E-02
5.678028E-02
5.797494E-02
5.767578E-02
5.793716E-02
5.892646E-02
5.998712E-02
6.090896E-02
6.202710E-02
6.270896E-02
6.398682E-02
6.397001E-02
6.563700E-02
6.572116E-02
6.681979E-02
6.608478E-02
6.593173E-02
6.726436E-02
6.631423E-02
6.788563E-02
6.737706E-02
6.755798E-02
6.753210E-02
6.734495E-02
6.766318E-02
6.754371E-02
6.828098E-02
6.835189E-02
6.666638E-02
6.812745E-02
6.723423E-02
6.665295E-02
6.674402E-02
6.643233E-02
6.670747E-02
6.516298E-02
6.470681E-02
6.420617E-02
6.258068E-02
6.314780E-02
6.245389E-02
6.114637E-02
5.995638E-02
5.987812E-02
5.834482E-02
5.755225E-02
5.708077E-02
5.569747E-02
5.639737E-02
5.522186E-02
5.448005E-02
5.178228E-02
5.066651E-02
4.977885E-02
4.906675E-02
4.728076E-02
4.548832E-02
4.463228E-02
4.263005E-02
4.155373E-02
3.953547E-02
3.808119E-02
3.692476E-02
3.489540E-02
3.294931E-02
3.108044E-02
2.994750E-02
2.815162E-02
2.679279E-02
2.416840E-02
2.213935E-02
2.032603E-02
1.849738E-02
1.705043E-02
1.543914E-02
1.426143E-02
1.259042E-02
1.084553E-02
9.081806E-03
8.112640E-03
7.312641E-03
6.348931E-03
5.651764E-03
4.516927E-03
4.031845E-03
3.804903E-03
3.527119E-03
3.534911E-03
3.552592E-03
3.552979E-03
3.324208E-03
3.317534E-03
3.097711E-03
2.999248E-03
2.319429E-03
2.202767E-03
2.170410E-03
1.965386E-03
1.723566E-03
1.300597E-03
1.167573E-03
8.666337E-04
6.943491E-04
6.209149E-04
4.647758E-04
5.645908E-04
6.046613E-04
1.849487E-04
1.195541E-04
9.498960E-05
1.198059E-04
9.375343E-05
9.799159E-05
1.155579E-04
7.939500E-06
6.125778E-05
-3.433580E-05
-5.666282E-06
-9.420019E-05
-2.351703E-04
-6.595749E-07
-1.334379E-04
3.450716E-05
1.044631E-04
4.884876E-05
1.992102E-04
4.984297E-04
8.254746E-04
1.287739E-03
1.570207E-03
1.897869E-03
2.030605E-03
-5.321145E-05
-1.159895E-04
3.436140E-04
-3.621005E-05
2.091049E-04
7.787688E-02
3.489199E-02
2.284380E-03
3.353995E-03
-3.981323E-02
1.841522E-02
1.120344E-03
7.033567E-04
4.683611E-04
7.006382E-04
6.786131E-04
9.020000E-04
1.711146E-03
2.011405E-03
1.786000E-03
1.867668E-03
1.856589E-03
2.708613E-03
2.378758E-03
2.291598E-03
3.317454E-03
3.790540E-03
4.138896E-03
4.245126E-03
3.867613E-03
3.728888E-03
3.959499E-03
3.933398E-03
3.892453E-03
2.519153E-03
6.432434E-03
5.558673E-03
6.185323E-03
7.501831E-03
8.458040E-03
9.327905E-03
1.062575E-02
1.217483E-02
1.390770E-02
1.549381E-02
1.686276E-02
1.763440E-02
2.031842E-02
2.207817E-02
2.392525E-02
2.599754E-02
2.793552E-02
3.002129E-02
3.130991E-02
3.266548E-02
3.437679E-02
3.690490E-02
3.853948E-02
3.999223E-02
4.088332E-02
4.371756E-02
4.467859E-02
4.572457E-02
4.699038E-02
4.833538E-02
4.969860E-02
5.084550E-02
5.138949E-02
5.284181E-02
5.391467E-02
5.587771E-02
5.630830E-02
5.793221E-02
5.777455E-02
5.939807E-02
5.996971E-02
6.148839E-02
6.258521E-02
6.431872E-02
6.410017E-02
6.465032E-02
6.453529E-02
6.455465E-02
6.552296E-02
6.504814E-02
6.630230E-02
6.620994E-02
6.638792E-02
6.682643E-02
6.621538E-02
6.716358E-02
6.790522E-02
6.723870E-02
6.787782E-02
6.816350E-02
6.798287E-02
6.804806E-02
6.730364E-02
6.688538E-02
6.699995E-02
6.683612E-02
6.657549E-02
6.647419E-02
6.677304E-02
6.491421E-02
6.252509E-02
6.342403E-02
6.253716E-02
6.178302E-02
6.177454E-02
6.166142E-02
6.082602E-02
5.995370E-02
5.889275E-02
5.749559E-02
5.788118E-02
5.629618E-02
5.586075E-02
5.558524E-02
5.336679E-02
5.193562E-02
5.132106E-02
4.973545E-02
4.789076E-02
4.662284E-02
4.636745E-02
4.390921E-02
4.215266E-02
4.178237E-02
4.018710E-02
3.822858E-02
3.687919E-02
3.468396E-02
3.290011E-02
3.175454E-02
2.905534E-02
2.729105E-02
2.574083E-02
2.373915E-02
2.197092E-02
2.001654E-02
1.891652E-02
1.715326E-02
1.551957E-02
1.424547E-02
1.255322E-02
1.095277E-02
9.344855E-03
8.320144E-03
7.603055E-03
6.551297E-03
5.701926E-03
4.818703E-03
4.192729E-03
3.380979E-03
3.399208E-03
3.501341E-03
3.331870E-03
3.145213E-03
3.318033E-03
3.093519E-03
2.916087E-03
2.635035E-03
2.205531E-03
2.164528E-03
2.015140E-03
2.192274E-03
1.529526E-03
1.688310E-03
1.185917E-03
9.531931E-04
5.674346E-04
5.302979E-04
8.198963E-04
7.912990E-04
5.657401E-04
5.040081E-04
4.481108E-04
3.537929E-04
2.509714E-04
2.029975E-04
1.728266E-04
1.385763E-04
5.353213E-05
4.771330E-05
1.232806E-04
-6.833493E-05
-1.566031E-04
-2.899709E-04
-6.222817E-05
-2.600961E-04
-9.044199E-05
-1.229414E-04
-1.613538E-04
1.389828E-04
5.637670E-04
9.814865E-04
1.315570E-03
1.756296E-03
2.107569E-03
2.380625E-03
-1.172938E-03
-9.802043E-05
1.463657E-05
-9.104719E-05
-4.960276E-04
4.896647E-02
-5.948652E-03
-2.684244E-03
-1.803402E-03
-2.280014E-02
5.656649E-02
1.201204E-03
6.065537E-04
3.207848E-04
9.165497E-04
8.369806E-04
1.110888E-03
1.715495E-03
1.549692E-03
1.768223E-03
1.851022E-03
2.284307E-03
2.583749E-03
2.209036E-03
2.899809E-03
3.520498E-03
3.690930E-03
3.522728E-03
3.562406E-03
3.851971E-03
4.089419E-03
3.749252E-03
4.126849E-03
4.207939E-03
4.349833E-03
6.817492E-03
4.327199E-03
5.884754E-03
7.173107E-03
8.544260E-03
9.749828E-03
1.053560E-02
1.178678E-02
1.330397E-02
1.534762E-02
1.715967E-02
1.882443E-02
2.016398E-02
2.182494E-02
2.372058E-02
2.589090E-02
2.813817E-02
2.965131E-02
3.086245E-02
3.275463E-02
3.465104E-02
3.675363E-02
3.860087E-02
3.964221E-02
4.136581E-02
4.323521E-02
4.462634E-02
4.627469E-02
4.666475E-02
4.833536E-02
4.951518E-02
5.102833E-02
5.213109E-02
5.399060E-02
5.432173E-02
5.551134E-02
5.694910E-02
5.613876E-02
5.780702E-02
5.983935E-02
6.032194E-02
6.149000E-02
6.260459E-02
6.373738E-02
6.304331E-02
6.332982E-02
6.430092E-02
6.487741E-02
6.496566E-02
6.500995E-02
6.599872E-02
6.662409E-02
6.772702E-02
6.670127E-02
6.758015E-02
6.806943E-02
6.852788E-02
6.898309E-02
6.864224E-02
6.790592E-02
6.691555E-02
6.815916E-02
6.783950E-02
6.802006E-02
6.628690E-02
6.678669E-02
6.603505E-02
6.546288E-02
6.505065E-02
6.528293E-02
6.330659E-02
6.233311E-02
6.328302E-02
6.224158E-02
6.188042E-02
6.166829E-02
6.058189E-02
5.910072E-02
5.928884E-02
5.835262E-02
5.756265E-02
5.618427E-02
5.549416E-02
5.428509E-02
5.316212E-02
5.193550E-02
5.162285E-02
4.982535E-02
4.756764E-02
4.652189E-02
4.628734E-02
4.444687E-02
4.273897E-02
4.099427E-02
3.903768E-02
3.821720E-02
3.662778E-02
3.468169E-02
3.295085E-02
3.165399E-02
2.873010E-02
2.708617E-02
2.559653E-02
2.396649E-02
2.227086E-02
2.057914E-02
1.872759E-02
1.685270E-02
1.521542E-02
1.405691E-02
1.297782E-02
1.078658E-02
9.812477E-03
8.396535E-03
7.798925E-03
6.717403E-03
5.548675E-03
4.822174E-03
4.235036E-03
3.657814E-03
3.215321E-03
3.146784E-03
3.003898E-03
2.967502E-03
3.163904E-03
3.015652E-03
2.638047E-03
2.328135E-03
2.064395E-03
1.993391E-03
1.909226E-03
1.368922E-03
1.220568E-03
1.718152E-03
1.488441E-03
1.151873E-03
7.702998E-04
5.721860E-04
7.147001E-04
3.933882E-04
5.616888E-04
4.918652E-04
3.190874E-04
4.087303E-04
3.513222E-04
3.830243E-04
2.297636E-04
2.252394E-04
1.117758E-04
6.865608E-05
8.818843E-05
8.299240E-05
-4.938393E-05
-2.121270E-05
-6.702230E-05
-1.335961E-04
-5.056061E-05
1.039951E-05
8.344572E-05
2.988374E-04
7.910232E-04
1.177030E-03
1.634591E-03
1.990334E-03
2.284408E-03
2.827214E-03
-2.133723E-03
-3.280642E-04
2.538234E-04
1.783636E-04
1.211662E-04
1.529670E-01
-8.703262E-02
-8.501609E-03
-4.403618E-03
-1.479586E-01
2.592218E-01
-9.209466E-04
8.418011E-04
4.639771E-04
6.025568E-04
4.749755E-04
1.082796E-03
1.244734E-03
1.308738E-03
1.772170E-03
2.176891E-03
2.372337E-03
2.286330E-03
2.196991E-03
3.033311E-03
3.703105E-03
3.962995E-03
3.596322E-03
3.645303E-03
3.876476E-03
3.883572E-03
3.888903E-03
3.861312E-03
4.047149E-03
4.334520E-03
5.134266E-03
3.444151E-03
5.577244E-03
7.630590E-03
8.523543E-03
1.003692E-02
1.082479E-02
1.240286E-02
1.389183E-02
1.534673E-02
1.596689E-02
1.832486E-02
2.028921E-02
2.211514E-02
2.421840E-02
2.529989E-02
2.749262E-02
2.956827E-02
3.088144E-02
3.292872E-02
3.480777E-02
3.629664E-02
3.874474E-02
3.918547E-02
4.131006E-02
4.236711E-02
4.489483E-02
4.647986E-02
4.647301E-02
4.797728E-02
4.925969E-02
5.117362E-02
5.250022E-02
5.373286E-02
5.537290E-02
5.499031E-02
5.617541E-02
5.723631E-02
5.785519E-02
5.911679E-02
6.020767E-02
6.035547E-02
6.103616E-02
6.213347E-02
6.314808E-02
6.362477E-02
6.416140E-02
6.516095E-02
6.457826E-02
6.552645E-02
6.559926E-02
6.613442E-02
6.720106E-02
6.691554E-02
6.705850E-02
6.764568E-02
6.727392E-02
6.855994E-02
6.740994E-02
6.773185E-02
6.854578E-02
6.880671E-02
6.828805E-02
6.697939E-02
6.661598E-02
6.647335E-02
6.578155E-02
6.565276E-02
6.514317E-02
6.482081E-02
6.448030E-02
6.339932E-02
6.337576E-02
6.203094E-02
6.263841E-02
6.161182E-02
6.124890E-02
6.014142E-02
5.858498E-02
5.785284E-02
5.572392E-02
5.569247E-02
5.531775E-02
5.468623E-02
5.402286E-02
5.338510E-02
5.111789E-02
4.929218E-02
4.797155E-02
4.715085E-02
4.599920E-02
4.425004E-02
4.244356E-02
4.130345E-02
3.939257E-02
3.822291E-02
3.657524E-02
3.486669E-02
3.386700E-02
3.200439E-02
2.945274E-02
2.717692E-02
2.528026E-02
2.370966E-02
2.265682E-02
2.096175E-02
1.875419E-02
1.683907E-02
1.495228E-02
1.375791E-02
1.241609E-02
1.071244E-02
9.192983E-03
8.478895E-03
7.725780E-03
6.739716E-03
5.580407E-03
4.614405E-03
4.032161E-03
3.697972E-03
3.473756E-03
3.114481E-03
3.194351E-03
3.050945E-03
2.952205E-03
2.815194E-03
3.024375E-03
2.713026E-03
2.276265E-03
2.145134E-03
1.677346E-03
1.491483E-03
1.189384E-03
1.153745E-03
1.241730E-03
1.176427E-03
8.663516E-04
6.314912E-04
1.009673E-03
5.509739E-04
2.997780E-04
2.026465E-04
1.800809E-04
2.965890E-04
2.876214E-04
1.124178E-04
-6.786830E-06
-1.577180E-04
3.691752E-06
-5.043642E-05
1.579846E-04
1.362514E-04
8.930725E-05
9.280002E-05
-2.650735E-04
1.182933E-04
-1.178623E-06
1.005617E-04
6.579976E-06
9.249001E-05
1.081574E-04
1.729999E-04
9.524376E-05
2.808187E-04
9.450480E-05
7.671626E-05
-4.393665E-04
-1.606081E-03
-1.005531E-03
2.098409E-04
2.104227E-04
3.608244E-02
-1.489771E-03
-5.809011E-03
2.269523E-04
7.677491E-02
2.875567E-02
2.683784E-04
7.665250E-04
2.312447E-04
8.088976E-04
8.317779E-04
8.038678E-04
1.099503E-03
1.102863E-03
1.383722E-03
1.971691E-03
2.473325E-03
2.566000E-03
2.621848E-03
3.041629E-03
3.568565E-03
4.103180E-03
4.057591E-03
4.114691E-03
4.068918E-03
4.095538E-03
4.088128E-03
4.063565E-03
4.172803E-03
4.123288E-03
4.697249E-03
4.626766E-03
6.085815E-03
2.762261E-03
6.737593E-03
9.807551E-03
1.093149E-02
1.197175E-02
1.386896E-02
1.601075E-02
1.714014E-02
1.921108E-02
2.079148E-02
2.244535E-02
2.444418E-02
2.546216E-02
2.744350E-02
2.926208E-02
3.137729E-02
3.297814E-02
3.447678E-02
3.630110E-02
3.847163E-02
3.923068E-02
4.135897E-02
4.236623E-02
4.442473E-02
4.551420E-02
4.723063E-02
4.805193E-02
4.926902E-02
5.081605E-02
5.180387E-02
5.346600E-02
5.497999E-02
5.554477E-02
5.609733E-02
5.703373E-02
5.815398E-02
5.917599E-02
6.028164E-02
6.074945E-02
6.079337E-02
6.193848E-02
6.309971E-02
6.455440E-02
6.469663E-02
6.436942E-02
6.541430E-02
6.509128E-02
6.524270E-02
6.618018E-02
6.757634E-02
6.747374E-02
6.758852E-02
6.830907E-02
6.798743E-02
6.967526E-02
6.927641E-02
7.038519E-02
6.870715E-02
6.753866E-02
6.803011E-02
6.760164E-02
6.729538E-02
6.831845E-02
6.594452E-02
6.619343E-02
6.566195E-02
6.519761E-02
6.408027E-02
6.423394E-02
6.347679E-02
6.237645E-02
6.182538E-02
6.160739E-02
6.093366E-02
5.960682E-02
5.883566E-02
5.831587E-02
5.665065E-02
5.621332E-02
5.597234E-02
5.469573E-02
5.355462E-02
5.210929E-02
5.067152E-02
4.876617E-02
4.817604E-02
4.689818E-02
4.569039E-02
4.432544E-02
4.243494E-02
4.124370E-02
3.937266E-02
3.785600E-02
3.609498E-02
3.465928E-02
3.300274E-02
3.115720E-02
2.963622E-02
2.735179E-02
2.579940E-02
2.350589E-02
2.218197E-02
2.071027E-02
1.867875E-02
1.691150E-02
1.533249E-02
1.403250E-02
1.268792E-02
1.149755E-02
9.554176E-03
8.397542E-03
7.414435E-03
6.288088E-03
5.765192E-03
4.831822E-03
4.107075E-03
3.697084E-03
3.487016E-03
3.137213E-03
3.352758E-03
3.068598E-03
2.807205E-03
2.725257E-03
2.749973E-03
2.409956E-03
2.088992E-03
1.968327E-03
1.888554E-03
1.567930E-03
1.342532E-03
1.105676E-03
9.711295E-04
7.706849E-04
5.422056E-04
8.128869E-04
6.577210E-04
4.058511E-04
3.450346E-04
3.445426E-04
6.351718E-04
6.255390E-04
5.102216E-04
1.914516E-04
6.655300E-05
1.400955E-04
-1.770063E-06
-9.099228E-06
2.141491E-04
2.131884E-04
3.377605E-05
-5.776085E-04
-7.483940E-04
-1.148705E-05
7.563429E-05
1.485337E-06
1.469374E-04
7.792836E-05
3.682252E-04
6.518813E-04
1.003521E-03
1.264476E-03
1.667920E-03
2.057615E-03
-1.275635E-04
-4.128900E-04
-8.548902E-04
1.692694E-04
-1.488891E-04
4.387922E-02
8.879984E-02
-2.814845E-03
-4.865821E-04
1.516382E-01
1.675017E-01
8.348698E-04
9.386496E-04
5.840045E-04
8.403972E-04
1.045299E-03
8.619729E-04
1.693640E-03
1.397254E-03
1.680722E-03
2.116942E-03
2.210586E-03
2.158206E-03
2.689546E-03
3.176463E-03
3.430479E-03
4.007839E-03
4.176815E-03
3.356076E-03
4.004669E-03
4.255046E-03
4.217090E-03
4.230771E-03
4.458917E-03
4.412861E-03
4.477766E-03
5.132840E-03
5.890917E-03
5.073020E-03
6.801859E-03
9.642595E-03
1.140420E-02
1.244241E-02
1.438295E-02
1.572364E-02
1.690726E-02
1.836502E-02
1.995446E-02
2.213634E-02
2.381989E-02
2.563219E-02
2.785538E-02
2.951687E-02
3.156920E-02
3.355331E-02
3.505522E-02
3.655970E-02
3.771596E-02
3.911481E-02
4.104076E-02
4.222471E-02
4.334769E-02
4.507693E-02
4.587600E-02
4.764281E-02
4.971629E-02
5.042892E-02
5.140326E-02
5.247211E-02
5.375869E-02
5.555295E-02
5.515147E-02
5.707014E-02
6.042632E-02
5.966971E-02
5.990046E-02
6.134444E-02
6.216808E-02
6.299429E-02
6.322444E-02
6.455518E-02
6.505537E-02
6.495177E-02
6.516285E-02
6.639971E-02
6.698774E-02
6.607118E-02
6.730125E-02
6.689205E-02
6.676615E-02
6.730706E-02
6.803973E-02
6.796533E-02
6.841339E-02
7.350210E-02
7.010588E-02
6.793321E-02
6.656504E-02
6.713008E-02
6.717962E-02
6.749838E-02
6.634778E-02
6.556106E-02
6.608867E-02
6.515992E-02
6.495231E-02
6.416521E-02
6.251869E-02
6.331785E-02
6.230328E-02
6.252018E-02
6.105347E-02
5.991276E-02
5.866530E-02
5.755261E-02
5.683371E-02
5.556531E-02
5.463681E-02
5.403708E-02
5.319501E-02
5.244429E-02
5.056633E-02
4.898729E-02
4.823709E-02
4.721802E-02
4.503283E-02
4.343217E-02
4.254175E-02
4.116290E-02
3.965832E-02
3.804004E-02
3.628678E-02
3.493155E-02
3.277834E-02
3.108507E-02
2.911911E-02
2.769326E-02
2.570550E-02
2.347332E-02
2.215724E-02
1.994088E-02
1.848162E-02
1.700125E-02
1.510221E-02
1.392833E-02
1.251783E-02
1.113570E-02
9.721105E-03
8.549420E-03
7.435712E-03
6.565339E-03
5.871298E-03
4.873327E-03
4.052217E-03
3.602794E-03
3.360026E-03
2.998262E-03
3.017208E-03
2.826809E-03
2.802752E-03
2.829840E-03
2.554462E-03
2.403263E-03
2.419742E-03
2.008517E-03
1.561498E-03
1.585708E-03
1.070548E-03
8.756406E-04
1.090609E-03
8.446870E-04
7.540037E-04
8.798543E-04
6.828057E-04
5.709327E-04
3.262785E-04
2.417749E-04
3.409384E-04
4.430961E-04
1.165108E-04
1.796098E-04
1.877122E-04
4.080682E-04
9.872146E-05
1.216185E-04
7.337918E-06
8.481227E-05
-4.489222E-05
2.594225E-04
-2.958873E-05
-4.073327E-06
-1.383399E-04
-1.269980E-04
3.001060E-05
3.048524E-04
6.288691E-04
1.078378E-03
1.450974E-03
1.929974E-03
2.231173E-03
2.751199E-03
3.004542E-04
2.363057E-05
3.731090E-04
5.369986E-04
1.064612E-04
2.439571E-02
9.500062E-03
1.873301E-02
2.131393E-02
1.303663E-01
6.676830E-02
1.005972E-03
8.589382E-04
7.471509E-04
9.019120E-04
8.838218E-04
1.252075E-03
1.780930E-03
1.634902E-03
2.161783E-03
2.280130E-03
1.901567E-03
2.322495E-03
2.650227E-03
3.019861E-03
3.481027E-03
4.130632E-03
4.481768E-03
1.536462E-03
4.159279E-03
4.263581E-03
4.368000E-03
4.347980E-03
4.241370E-03
3.942516E-03
4.872557E-03
5.391543E-03
6.248917E-03
7.211599E-03
8.156537E-03
9.947028E-03
1.119952E-02
1.225855E-02
1.364714E-02
1.513887E-02
1.664258E-02
1.830147E-02
2.018588E-02
2.272613E-02
2.426104E-02
2.562044E-02
2.731867E-02
2.919786E-02
3.134086E-02
3.345340E-02
3.499949E-02
3.632947E-02
3.764962E-02
3.885326E-02
4.084256E-02
4.306455E-02
4.381690E-02
4.629138E-02
4.588421E-02
4.895826E-02
5.065426E-02
5.137761E-02
5.199821E-02
5.237067E-02
5.383592E-02
5.536520E-02
5.523996E-02
5.750957E-02
5.960849E-02
5.966093E-02
6.011107E-02
6.141159E-02
6.136215E-02
6.220626E-02
6.239620E-02
6.438409E-02
6.582065E-02
6.499358E-02
6.558367E-02
6.613271E-02
6.682446E-02
6.558168E-02
6.581855E-02
6.677289E-02
6.710021E-02
6.701354E-02
6.766764E-02
6.788293E-02
6.953445E-02
7.492383E-02
7.000482E-02
6.786387E-02
6.689235E-02
6.621534E-02
6.685353E-02
6.566461E-02
6.592030E-02
6.694412E-02
6.519730E-02
6.391279E-02
6.535762E-02
6.393525E-02
6.221800E-02
6.373714E-02
6.303420E-02
6.161368E-02
6.057426E-02
6.045598E-02
5.868422E-02
5.793245E-02
5.628976E-02
5.536642E-02
5.457223E-02
5.323756E-02
5.330466E-02
5.207588E-02
5.057409E-02
4.928764E-02
4.733397E-02
4.641667E-02
4.597537E-02
4.368185E-02
4.202527E-02
4.058658E-02
4.047807E-02
3.880927E-02
3.648748E-02
3.462535E-02
3.309799E-02
3.126240E-02
2.932966E-02
2.735930E-02
2.550287E-02
2.398455E-02
2.222096E-02
2.022932E-02
1.834134E-02
1.701710E-02
1.563360E-02
1.364415E-02
1.275796E-02
1.076127E-02
1.002705E-02
8.367713E-03
7.600121E-03
6.474572E-03
5.472040E-03
4.791520E-03
4.034523E-03
3.544340E-03
3.265758E-03
3.314289E-03
3.163850E-03
2.834290E-03
2.753794E-03
2.770794E-03
2.479191E-03
2.356184E-03
2.331999E-03
1.989922E-03
1.784362E-03
1.548482E-03
1.470974E-03
1.219668E-03
8.345000E-04
9.482677E-04
9.695698E-04
6.949416E-04
8.092441E-04
8.061585E-04
3.866610E-04
2.469723E-04
3.558837E-04
3.544028E-04
1.403583E-04
9.599090E-05
2.425136E-04
2.185257E-04
-2.374789E-05
-1.194076E-05
7.185886E-05
1.929583E-04
-4.982778E-05
-1.555633E-06
2.196061E-04
2.135552E-04
1.747280E-04
-1.706475E-05
-8.328646E-05
1.640839E-04
6.350248E-04
1.035343E-03
1.710678E-03
2.052292E-03
2.659922E-03
3.179589E-03
1.792631E-04
6.064937E-04
2.070002E-04
2.898172E-04
4.035666E-04
3.722416E-02
8.304440E-02
9.642961E-04
1.180009E-03
1.148576E-01
1.231779E-01
7.900613E-04
9.463405E-04
9.581294E-04
1.256249E-03
1.608552E-03
1.390502E-03
1.975473E-03
2.254783E-03
2.477482E-03
2.222974E-03
2.114843E-03
2.331328E-03
2.780373E-03
2.854186E-03
3.661347E-03
4.212729E-03
4.081970E-03
3.611748E-03
4.516641E-03
4.203070E-03
4.359700E-03
4.238139E-03
4.204905E-03
3.881890E-03
4.862891E-03
5.236418E-03
6.217884E-03
7.657729E-03
8.303154E-03
9.520680E-03
1.091844E-02
1.243988E-02
1.366205E-02
1.506371E-02
1.654145E-02
1.839288E-02
2.008445E-02
2.210868E-02
2.387573E-02
2.557407E-02
2.725390E-02
2.971352E-02
3.146641E-02
3.249281E-02
3.390509E-02
3.626522E-02
3.810615E-02
3.927259E-02
4.119339E-02
4.275818E-02
4.443446E-02
4.584116E-02
4.636126E-02
4.789054E-02
4.980204E-02
5.113039E-02
5.134912E-02
5.272152E-02
5.323278E-02
5.511657E-02
5.601470E-02
5.759008E-02
5.880568E-02
5.983426E-02
6.045902E-02
6.138942E-02
6.261445E-02
6.296933E-02
6.304190E-02
6.326364E-02
6.415399E-02
6.461126E-02
6.544473E-02
6.571042E-02
6.576584E-02
6.760707E-02
6.693215E-02
6.721910E-02
6.717738E-02
6.780393E-02
6.783835E-02
6.795259E-02
6.862421E-02
6.990544E-02
6.948613E-02
6.798193E-02
6.776500E-02
6.610425E-02
6.605798E-02
6.666572E-02
6.731514E-02
6.672214E-02
6.449612E-02
6.478178E-02
6.419541E-02
6.384807E-02
6.306143E-02
6.118186E-02
6.150055E-02
6.062404E-02
6.115908E-02
5.981505E-02
5.938176E-02
5.860011E-02
5.701091E-02
5.610856E-02
5.520990E-02
5.389371E-02
5.270940E-02
5.239948E-02
5.120759E-02
4.927497E-02
4.775941E-02
4.623011E-02
4.602667E-02
4.368599E-02
4.262394E-02
4.118307E-02
3.992282E-02
3.840668E-02
3.681633E-02
3.476617E-02
3.309057E-02
3.124920E-02
2.975634E-02
2.762594E-02
2.550496E-02
2.347574E-02
2.198935E-02
2.032970E-02
1.815845E-02
1.635327E-02
1.521579E-02
1.374994E-02
1.258088E-02
1.053628E-02
1.001726E-02
8.557669E-03
7.638709E-03
6.562345E-03
5.175686E-03
4.595910E-03
3.847909E-03
3.453918E-03
3.204676E-03
3.268491E-03
3.098512E-03
3.145498E-03
3.184319E-03
2.812375E-03
2.468286E-03
2.244428E-03
2.009910E-03
1.641601E-03
1.849273E-03
1.336970E-03
1.072208E-03
1.020787E-03
1.087874E-03
1.035778E-03
8.133575E-04
6.337599E-04
5.600803E-04
6.204456E-04
5.675262E-04
2.778258E-04
3.450918E-04
2.614208E-04
1.996529E-04
2.918589E-04
3.404181E-04
2.950881E-04
2.076445E-04
1.913723E-04
-3.178036E-05
1.025211E-04
-1.963087E-05
-5.011811E-05
-1.233723E-05
1.375423E-04
8.111999E-05
7.157893E-05
3.729177E-05
2.659930E-04
6.071781E-04
8.773333E-04
1.263124E-03
1.620363E-03
1.947548E-03
2.144895E-03
3.285556E-04
3.905293E-04
5.924715E-04
5.291069E-04
6.010081E-04
-1.177220E-02
2.904582E-02
-3.140411E-03
2.306962E-03
4.744609E-02
-6.412944E-02
9.140430E-04
8.590241E-04
6.577367E-04
9.669509E-04
1.029562E-03
9.555456E-04
1.094329E-03
1.971491E-03
2.613859E-03
2.209510E-03
2.610532E-03
2.710718E-03
2.562784E-03
3.457901E-03
3.545731E-03
3.859606E-03
4.494580E-03
4.354530E-03
4.337751E-03
4.040227E-03
3.921892E-03
4.274247E-03
4.920683E-03
4.777348E-03
5.056018E-03
5.662488E-03
6.726149E-03
7.475007E-03
8.529529E-03
9.442252E-03
1.119096E-02
1.240905E-02
1.404349E-02
1.545537E-02
1.640871E-02
1.851404E-02
2.043121E-02
2.205868E-02
2.381519E-02
2.602933E-02
2.742009E-02
2.946000E-02
3.037611E-02
3.210200E-02
3.480290E-02
3.622929E-02
3.762618E-02
4.000848E-02
4.115344E-02
4.267608E-02
4.424470E-02
4.524289E-02
4.672351E-02
4.792665E-02
4.889256E-02
5.097311E-02
5.212134E-02
5.320079E-02
5.385681E-02
5.477049E-02
5.607718E-02
5.768038E-02
5.764212E-02
5.928486E-02
6.088368E-02
6.122637E-02
6.144380E-02
6.247527E-02
6.292283E-02
6.418876E-02
6.515082E-02
6.525966E-02
6.705717E-02
6.692218E-02
6.599101E-02
6.759019E-02
6.722926E-02
6.632684E-02
6.709113E-02
6.831188E-02
6.769762E-02
6.788507E-02
6.891649E-02
6.880143E-02
6.904776E-02
6.816263E-02
6.909035E-02
6.774642E-02
6.742763E-02
6.694958E-02
6.666163E-02
6.623353E-02
6.563607E-02
6.496487E-02
6.509234E-02
6.410545E-02
6.286638E-02
6.261104E-02
6.149054E-02
6.113284E-02
6.074984E-02
5.921022E-02
5.917204E-02
5.777359E-02
5.750245E-02
5.656003E-02
5.514236E-02
5.381464E-02
5.302554E-02
5.235741E-02
5.116363E-02
4.957844E-02
4.759921E-02
4.661499E-02
4.513816E-02
4.482232E-02
4.302320E-02
4.112586E-02
3.990635E-02
3.801201E-02
3.620851E-02
3.471919E-02
3.273067E-02
3.092823E-02
2.907394E-02
2.763730E-02
2.642411E-02
2.321223E-02
2.192929E-02
2.048970E-02
1.875072E-02
1.627659E-02
1.514302E-02
1.369250E-02
1.228490E-02
1.102490E-02
9.866339E-03
8.292592E-03
7.642856E-03
6.595636E-03
5.112977E-03
4.715626E-03
4.146419E-03
3.522600E-03
3.342459E-03
3.329327E-03
3.046497E-03
3.046592E-03
3.044349E-03
2.608110E-03
2.559979E-03
2.463214E-03
1.961150E-03
1.444443E-03
1.708326E-03
1.411133E-03
1.051041E-03
1.344517E-03
1.123956E-03
7.665881E-04
8.707328E-04
6.636867E-04
2.637295E-04
3.255299E-04
3.086266E-04
4.228437E-04
1.137480E-04
1.759819E-04
2.614870E-04
1.333251E-04
1.286332E-04
5.292139E-05
1.488996E-04
1.217402E-04
1.485278E-04
1.963418E-04
1.233120E-04
1.363383E-04
1.155391E-04
5.568372E-05
-1.025217E-04
-1.335450E-04
-7.546262E-05
-1.488275E-03
-8.578492E-03
-1.563860E-02
-2.290145E-02
-3.015439E-02
-3.726715E-02
-4.427539E-02
3.006396E-04
1.577562E-04
1.190257E-04
3.015884E-04
5.976174E-04
-1.904419E-01
8.233677E-03
-9.596023E-03
2.026469E-03
8.661890E-03
-5.779675E-02
1.961557E-03
7.791749E-04
4.040993E-04
8.787254E-04
1.032911E-03
1.602337E-03
1.389652E-03
1.670659E-03
1.821531E-03
2.199550E-03
2.935864E-03
2.979308E-03
3.095427E-03
2.931000E-03
3.317659E-03
4.012963E-03
4.229382E-03
4.424381E-03
4.167468E-03
4.592848E-03
4.345413E-03
4.132384E-03
4.067734E-03
4.402743E-03
5.271357E-03
5.470283E-03
6.079310E-03
7.286472E-03
8.566827E-03
9.850350E-03
1.055313E-02
1.217639E-02
1.428481E-02
1.596213E-02
1.774588E-02
1.853355E-02
2.058977E-02
2.243143E-02
2.418641E-02
2.574725E-02
2.749744E-02
2.946380E-02
2.983899E-02
3.228997E-02
3.492604E-02
3.557844E-02
3.798131E-02
3.945096E-02
4.134702E-02
4.346462E-02
4.495565E-02
4.583382E-02
4.660962E-02
4.819231E-02
4.888269E-02
5.103615E-02
5.211192E-02
5.224598E-02
5.354543E-02
5.559075E-02
5.670104E-02
5.678810E-02
5.750561E-02
5.894512E-02
5.981342E-02
6.008124E-02
6.171786E-02
6.189716E-02
6.310874E-02
6.389356E-02
6.445730E-02
6.437656E-02
6.597325E-02
6.675780E-02
6.593826E-02
6.715762E-02
6.695640E-02
6.728604E-02
6.765620E-02
6.802778E-02
6.845286E-02
6.810546E-02
6.874425E-02
6.832397E-02
6.751420E-02
6.800087E-02
6.793347E-02
7.100453E-02
7.237583E-02
6.677390E-02
6.611373E-02
6.607167E-02
6.597146E-02
6.543191E-02
6.533383E-02
6.409763E-02
6.333836E-02
6.277635E-02
6.158000E-02
6.097401E-02
5.941963E-02
5.936301E-02
5.910233E-02
5.872860E-02
5.653363E-02
5.551314E-02
5.428605E-02
5.396917E-02
5.419312E-02
5.376487E-02
5.118670E-02
4.925275E-02
4.787597E-02
4.648337E-02
4.584849E-02
4.477566E-02
4.168192E-02
4.133507E-02
4.003546E-02
3.845259E-02
3.620707E-02
3.523289E-02
3.271586E-02
3.070741E-02
2.902082E-02
2.852218E-02
2.593991E-02
2.393568E-02
2.181183E-02
1.995620E-02
1.813890E-02
1.691424E-02
1.483168E-02
1.359553E-02
1.234018E-02
1.103313E-02
9.375392E-03
8.359269E-03
7.255498E-03
6.480167E-03
5.233543E-03
4.404908E-03
3.767639E-03
3.512145E-03
3.203695E-03
3.341449E-03
2.993678E-03
2.933921E-03
3.013247E-03
2.778806E-03
2.685417E-03
2.501340E-03
1.951521E-03
1.947003E-03
2.067221E-03
1.692999E-03
1.429560E-03
1.214789E-03
8.353714E-04
7.436848E-04
7.075126E-04
6.829538E-04
4.401271E-04
5.659248E-04
5.804572E-04
4.100107E-04
2.155193E-04
2.130204E-04
2.230632E-04
2.324735E-04
1.455237E-04
6.173849E-05
2.929925E-04
2.660187E-04
2.423878E-04
2.596660E-04
2.426997E-04
1.063349E-04
-1.270206E-04
-1.372550E-04
8.255044E-05
1.406897E-04
1.393441E-04
-5.283160E-03
-3.109712E-02
-5.682990E-02
-8.265039E-02
-1.084269E-01
-1.342122E-01
-1.597676E-01
1.068101E-04
1.418324E-04
-9.416377E-06
5.413112E-05
5.244076E-04
5.710851E-03
-1.011500E-01
-1.304734E-02
5.319151E-04
1.673641E-02
-7.742784E-02
7.834432E-04
7.396432E-04
8.425603E-04
9.201740E-04
8.548840E-04
1.462788E-03
1.150337E-03
1.715381E-03
1.799248E-03
1.732477E-03
2.437743E-03
3.072326E-03
3.108865E-03
3.182928E-03
3.045847E-03
3.950027E-03
4.121366E-03
4.036059E-03
4.039199E-03
4.051293E-03
4.017163E-03
3.926147E-03
4.239892E-03
4.124585E-03
4.415863E-03
5.514999E-03
5.979037E-03
5.373095E-03
8.814593E-03
9.345047E-03
1.008791E-02
1.254483E-02
1.434606E-02
1.554730E-02
1.836907E-02
1.850226E-02
2.033114E-02
2.218687E-02
2.352358E-02
2.563002E-02
2.611931E-02
2.877293E-02
3.122488E-02
3.243370E-02
3.539633E-02
3.556945E-02
3.760628E-02
3.948199E-02
4.091140E-02
4.209780E-02
4.327891E-02
4.563473E-02
4.748275E-02
4.750287E-02
4.937559E-02
5.017273E-02
5.132039E-02
5.213946E-02
5.407837E-02
5.545913E-02
5.659711E-02
5.734577E-02
5.837812E-02
5.943157E-02
6.006599E-02
6.111574E-02
6.102383E-02
6.217047E-02
6.273986E-02
6.370141E-02
6.426511E-02
6.443188E-02
6.533055E-02
6.545654E-02
6.568533E-02
6.673550E-02
6.740528E-02
6.755848E-02
6.733301E-02
6.791433E-02
6.730739E-02
6.766119E-02
6.795068E-02
6.733842E-02
6.738350E-02
6.693262E-02
6.861955E-02
7.255272E-02
7.157380E-02
6.737854E-02
6.606381E-02
6.517621E-02
6.569314E-02
6.538788E-02
6.516242E-02
6.405767E-02
6.367180E-02
6.274685E-02
6.112061E-02
6.075862E-02
6.027115E-02
5.994611E-02
5.911937E-02
5.715636E-02
5.662990E-02
5.645443E-02
5.454041E-02
5.374609E-02
5.374897E-02
5.298959E-02
5.035716E-02
4.886457E-02
4.798561E-02
4.739658E-02
4.620835E-02
4.341488E-02
4.261866E-02
4.162432E-02
3.984474E-02
3.826686E-02
3.675288E-02
3.502657E-02
3.274702E-02
3.110186E-02
2.936048E-02
2.676705E-02
2.579890E-02
2.346420E-02
2.193266E-02
1.978417E-02
1.854118E-02
1.706818E-02
1.553421E-02
1.394735E-02
1.220251E-02
1.090526E-02
9.696676E-03
8.192638E-03
7.239077E-03
6.526937E-03
5.303059E-03
4.506362E-03
4.163629E-03
3.584543E-03
3.290930E-03
3.256875E-03
3.295135E-03
2.862946E-03
3.082933E-03
2.754890E-03
2.441472E-03
2.142471E-03
1.794830E-03
1.871442E-03
1.615316E-03
1.506501E-03
1.344414E-03
7.306724E-04
7.026571E-04
8.790789E-04
7.273825E-04
5.110209E-04
4.090281E-04
5.367089E-04
3.312347E-04
3.414755E-04
1.938927E-04
1.872636E-04
2.723753E-04
2.710518E-04
-2.705806E-05
2.252049E-04
3.533086E-04
3.592668E-04
1.614334E-04
8.837012E-05
6.283801E-05
2.038459E-06
-4.706098E-05
-4.497575E-05
1.540210E-05
-5.541847E-06
2.293316E-04
1.053280E-04
1.713901E-04
1.634135E-04
1.475540E-04
1.224769E-04
2.496187E-04
2.133688E-04
1.532668E-04
1.833545E-04
1.573396E-04
8.547722E-05
5.021624E-04
-5.096953E-02
-9.406945E-02
-4.619580E-03
2.572117E-03
-6.330919E-03
-4.601861E-02
1.394477E-03
7.356355E-04
1.115842E-03
8.777172E-04
1.027027E-03
1.105119E-03
1.233293E-03
1.289423E-03
1.870456E-03
2.112083E-03
2.176284E-03
2.501134E-03
2.476298E-03
2.972040E-03
3.189026E-03
3.327448E-03
3.708425E-03
3.699883E-03
3.732256E-03
3.935077E-03
4.181062E-03
3.776936E-03
3.801048E-03
4.169789E-03
4.694083E-03
5.388629E-03
5.824026E-03
6.730368E-03
8.312207E-03
9.827322E-03
1.084976E-02
1.212614E-02
1.384809E-02
1.565553E-02
1.697249E-02
1.888207E-02
2.017675E-02
2.263345E-02
2.304495E-02
2.536103E-02
2.677096E-02
2.834694E-02
3.102866E-02
3.247307E-02
3.492136E-02
3.657765E-02
3.806896E-02
3.967247E-02
4.165044E-02
4.204865E-02
4.451173E-02
4.494267E-02
4.645349E-02
4.860180E-02
4.950446E-02
5.051317E-02
5.236741E-02
5.368756E-02
5.378612E-02
5.512661E-02
5.700146E-02
5.820508E-02
5.807939E-02
5.952481E-02
6.044050E-02
6.119612E-02
6.152863E-02
6.282831E-02
6.330357E-02
6.413054E-02
6.481488E-02
6.462521E-02
6.483368E-02
6.601217E-02
6.604563E-02
6.731395E-02
6.726913E-02
6.781506E-02
6.810010E-02
6.874666E-02
6.756380E-02
6.818364E-02
6.798956E-02
6.841876E-02
6.747570E-02
6.764452E-02
6.792017E-02
6.995392E-02
6.994513E-02
6.734348E-02
6.665112E-02
6.626962E-02
6.554365E-02
6.503297E-02
6.438912E-02
6.428344E-02
6.337242E-02
6.335029E-02
6.309685E-02
6.193699E-02
6.072666E-02
6.005676E-02
5.918030E-02
5.765615E-02
5.728560E-02
5.600659E-02
5.547179E-02
5.513527E-02
5.385685E-02
5.173642E-02
5.067737E-02
4.913757E-02
4.766643E-02
4.714802E-02
4.624486E-02
4.386142E-02
4.274991E-02
4.172142E-02
4.009491E-02
3.837695E-02
3.639282E-02
3.408980E-02
3.290290E-02
3.108276E-02
2.946183E-02
2.754578E-02
2.572922E-02
2.382224E-02
2.216368E-02
2.072906E-02
1.863538E-02
1.728536E-02
1.493805E-02
1.360626E-02
1.254147E-02
1.108689E-02
9.768931E-03
8.388413E-03
7.344937E-03
6.084838E-03
5.206882E-03
4.598096E-03
3.973047E-03
3.687638E-03
3.443923E-03
3.032171E-03
2.835162E-03
3.017661E-03
2.810385E-03
2.584405E-03
2.358132E-03
2.156134E-03
2.166345E-03
1.940346E-03
1.804174E-03
1.515040E-03
1.190196E-03
1.145949E-03
1.001617E-03
9.785673E-04
9.021400E-04
5.303354E-04
3.249568E-04
3.756933E-04
4.012493E-04
1.539450E-04
1.912348E-04
3.134935E-04
1.116769E-05
1.260605E-04
3.518785E-05
1.240265E-04
1.000579E-04
3.581118E-04
1.711769E-04
1.894557E-04
5.560220E-05
1.377168E-04
7.156156E-05
-2.617848E-05
-1.231467E-04
-4.750618E-05
1.353789E-04
-9.471710E-05
-2.447010E-04
-6.207266E-04
-3.332838E-04
-4.453510E-04
-5.904262E-04
-4.334867E-04
-4.254106E-05
4.123608E-04
2.435597E-04
8.412631E-05
1.275867E-03
-7.511948E-02
-1.726176E-02
-1.404691E-02
3.000027E-03
1.227463E-02
-1.277662E-01
1.225476E-03
6.440259E-04
8.562337E-04
7.202373E-04
7.319791E-04
9.354927E-04
1.444008E-03
1.068590E-03
1.582625E-03
1.885102E-03
2.213095E-03
2.290085E-03
2.639226E-03
2.839159E-03
3.179774E-03
3.525236E-03
3.653058E-03
3.870544E-03
3.597718E-03
3.563967E-03
3.720399E-03
3.767373E-03
3.771101E-03
4.317981E-03
4.861397E-03
5.336855E-03
6.707203E-03
7.757649E-03
8.407876E-03
9.811809E-03
1.094207E-02
1.236769E-02
1.388446E-02
1.524659E-02
1.722879E-02
1.897729E-02
2.040388E-02
2.243248E-02
2.401000E-02
2.540992E-02
2.800775E-02
2.891528E-02
3.046936E-02
3.299205E-02
3.416966E-02
3.542506E-02
3.739885E-02
3.937322E-02
4.108847E-02
4.261206E-02
4.331064E-02
4.576506E-02
4.682125E-02
4.875923E-02
4.922304E-02
5.047783E-02
5.194716E-02
5.266401E-02
5.387411E-02
5.477942E-02
5.637183E-02
5.768481E-02
5.864956E-02
6.017756E-02
6.066282E-02
6.148510E-02
6.217227E-02
6.226550E-02
6.293137E-02
6.380106E-02
6.478226E-02
6.578859E-02
6.637774E-02
6.661855E-02
6.719166E-02
6.675693E-02
6.723271E-02
6.745019E-02
6.776568E-02
6.750888E-02
6.751177E-02
6.749112E-02
6.821672E-02
6.879540E-02
6.767959E-02
6.771749E-02
6.831081E-02
6.844712E-02
6.771575E-02
6.768195E-02
6.596157E-02
6.558536E-02
6.499061E-02
6.512831E-02
6.536805E-02
6.467064E-02
6.418520E-02
6.310292E-02
6.239142E-02
6.184803E-02
6.176767E-02
6.011270E-02
5.832232E-02
5.766576E-02
5.753543E-02
5.649256E-02
5.595042E-02
5.449182E-02
5.419737E-02
5.201355E-02
5.092232E-02
5.010718E-02
4.789191E-02
4.699877E-02
4.458677E-02
4.362832E-02
4.228385E-02
4.089714E-02
3.960842E-02
3.816168E-02
3.662558E-02
3.433138E-02
3.289102E-02
3.167721E-02
2.969224E-02
2.730492E-02
2.531173E-02
2.329697E-02
2.251018E-02
2.064700E-02
1.906694E-02
1.714234E-02
1.518568E-02
1.375676E-02
1.212045E-02
1.098958E-02
9.931372E-03
8.493001E-03
7.170759E-03
6.059334E-03
5.333758E-03
4.321280E-03
3.761666E-03
3.436323E-03
3.270144E-03
3.173389E-03
3.001850E-03
2.737415E-03
2.748422E-03
2.697621E-03
2.245542E-03
2.314714E-03
2.192924E-03
1.842176E-03
2.050237E-03
1.715811E-03
1.807177E-03
1.673731E-03
1.577954E-03
1.264003E-03
9.848777E-04
7.986414E-04
4.761113E-04
5.571230E-04
2.447928E-04
1.410886E-04
1.713216E-04
1.163552E-04
1.729174E-05
9.023764E-05
-4.972137E-05
-1.814460E-05
2.215032E-04
1.467113E-04
1.118166E-04
-1.059783E-04
5.993331E-05
1.381888E-04
8.178230E-05
-8.551938E-06
-8.162624E-06
9.098605E-05
4.523883E-05
-2.288188E-04
-2.141507E-04
-1.451932E-04
-2.234764E-04
-3.677906E-04
-4.650994E-04
-4.493727E-04
3.793355E-04
3.536092E-04
2.702843E-04
3.863861E-04
4.084903E-04
-1.796658E-02
1.087761E-02
2.994583E-03
2.123189E-03
1.016511E-02
-3.304795E-02
1.216721E-03
9.106408E-04
8.182132E-04
1.071284E-03
1.137183E-03
1.273786E-03
1.604180E-03
1.682981E-03
1.919661E-03
2.157619E-03
2.509652E-03
2.497184E-03
2.990052E-03
3.030576E-03
3.106236E-03
3.326376E-03
3.656682E-03
3.593064E-03
3.755693E-03
3.656246E-03
3.563099E-03
3.470135E-03
3.959298E-03
4.494652E-03
5.138217E-03
5.395865E-03
6.599245E-03
7.557878E-03
8.543254E-03
1.026094E-02
1.122672E-02
1.228231E-02
1.403049E-02
1.500874E-02
1.736657E-02
1.831207E-02
1.996687E-02
2.254777E-02
2.395810E-02
2.625545E-02
2.764201E-02
2.850098E-02
3.073887E-02
3.327180E-02
3.494544E-02
3.529408E-02
3.798604E-02
3.970534E-02
4.167113E-02
4.254535E-02
4.320759E-02
4.443425E-02
4.608157E-02
4.869627E-02
4.995191E-02
5.098685E-02
5.174188E-02
5.281091E-02
5.416200E-02
5.525117E-02
5.668321E-02
5.695875E-02
5.792838E-02
6.084255E-02
6.003414E-02
6.070035E-02
6.183526E-02
6.239813E-02
6.314964E-02
6.390465E-02
6.420301E-02
6.362192E-02
6.595660E-02
6.591913E-02
6.570185E-02
6.657850E-02
6.698334E-02
6.676922E-02
6.797099E-02
6.781732E-02
6.814117E-02
6.811051E-02
6.841202E-02
6.824560E-02
6.791048E-02
6.819882E-02
6.840881E-02
6.718517E-02
6.679125E-02
6.652792E-02
6.594673E-02
6.582742E-02
6.450690E-02
6.448104E-02
6.448398E-02
6.425731E-02
6.362127E-02
6.281974E-02
6.172812E-02
6.102673E-02
6.140436E-02
6.038670E-02
5.902617E-02
5.836142E-02
5.665577E-02
5.582053E-02
5.518104E-02
5.449066E-02
5.360428E-02
5.230653E-02
5.121229E-02
5.050383E-02
4.801012E-02
4.716562E-02
4.566561E-02
4.431115E-02
4.261297E-02
4.085920E-02
3.883350E-02
3.788390E-02
3.638003E-02
3.458107E-02
3.305936E-02
3.121651E-02
2.915807E-02
2.761471E-02
2.569831E-02
2.393610E-02
2.250099E-02
2.132534E-02
1.915083E-02
1.711665E-02
1.535897E-02
1.399648E-02
1.280770E-02
1.135298E-02
9.862211E-03
8.551835E-03
7.550429E-03
6.194829E-03
5.253049E-03
4.645150E-03
4.064035E-03
3.472514E-03
3.266906E-03
2.969295E-03
3.055085E-03
2.928154E-03
3.050130E-03
2.547930E-03
2.298219E-03
2.223539E-03
2.438191E-03
1.968287E-03
1.763345E-03
1.377476E-03
1.810787E-03
1.513585E-03
1.022523E-03
8.489398E-04
8.905750E-04
8.608018E-04
7.924357E-04
5.634274E-04
4.314338E-04
3.982953E-04
-7.210908E-05
2.640223E-04
1.843898E-04
1.664512E-04
1.816688E-04
1.911548E-04
1.770088E-04
1.444242E-04
1.965439E-04
2.225894E-04
2.570221E-04
2.284545E-04
2.220816E-04
1.910732E-04
2.504036E-05
2.104534E-04
-4.335072E-05
-1.360719E-04
9.434998E-06
4.133769E-04
4.694874E-04
1.221953E-04
3.762631E-04
1.273970E-03
2.561940E-04
2.213907E-04
-1.246170E-04
-6.460093E-05
2.005611E-04
2.561851E-02
-1.164371E-02
-2.959912E-03
2.778177E-03
1.872607E-02
-1.155312E-02
1.586674E-03
8.515893E-04
1.046343E-03
1.260854E-03
4.578919E-04
1.334678E-03
1.879839E-03
1.721888E-03
1.805163E-03
1.990801E-03
1.963606E-03
2.573381E-03
2.659892E-03
2.867661E-03
3.189193E-03
3.298355E-03
3.119326E-03
3.652357E-03
4.146415E-03
3.952913E-03
3.922171E-03
3.723236E-03
3.988368E-03
4.454723E-03
5.003320E-03
5.717157E-03
6.279371E-03
7.268184E-03
8.482797E-03
9.479837E-03
1.095313E-02
1.232030E-02
1.389339E-02
1.564584E-02
1.671778E-02
1.854681E-02
2.032722E-02
2.218742E-02
2.398923E-02
2.602814E-02
2.729380E-02
2.931248E-02
3.061464E-02
3.216074E-02
3.448668E-02
3.601585E-02
3.863523E-02
4.079755E-02
4.162352E-02
4.318809E-02
4.465042E-02
4.454511E-02
4.633370E-02
4.756813E-02
4.967626E-02
5.151930E-02
5.225768E-02
5.352119E-02
5.403313E-02
5.457216E-02
5.542998E-02
5.633190E-02
5.819335E-02
6.022027E-02
6.056889E-02
6.171594E-02
6.274505E-02
6.163622E-02
6.343513E-02
6.371055E-02
6.439164E-02
6.415017E-02
6.478910E-02
6.675362E-02
6.588961E-02
6.659741E-02
6.640900E-02
6.751062E-02
6.823509E-02
6.836461E-02
6.855559E-02
6.865143E-02
6.906574E-02
6.798629E-02
6.698541E-02
6.774366E-02
6.707383E-02
6.751343E-02
6.710928E-02
6.695363E-02
6.631345E-02
6.528557E-02
6.449029E-02
6.517480E-02
6.560639E-02
6.414464E-02
6.255314E-02
6.219678E-02
6.194007E-02
6.087317E-02
6.033579E-02
5.944491E-02
5.898524E-02
5.803772E-02
5.678985E-02
5.687696E-02
5.519388E-02
5.501664E-02
5.370623E-02
5.265530E-02
5.054565E-02
4.946655E-02
4.741395E-02
4.697942E-02
4.693538E-02
4.483480E-02
4.316257E-02
4.138370E-02
3.923645E-02
3.821741E-02
3.685163E-02
3.510898E-02
3.354610E-02
3.083357E-02
2.908538E-02
2.779980E-02
2.638068E-02
2.392620E-02
2.221632E-02
2.060517E-02
1.851215E-02
1.708823E-02
1.511922E-02
1.363191E-02
1.301131E-02
1.119836E-02
9.964079E-03
8.527072E-03
7.357319E-03
6.269638E-03
5.199372E-03
4.312519E-03
4.037808E-03
3.723015E-03
3.317794E-03
3.473566E-03
3.344213E-03
3.149535E-03
3.099536E-03
2.947987E-03
2.465268E-03
2.650211E-03
2.617762E-03
2.530301E-03
1.602843E-03
1.455649E-03
2.127911E-03
1.618774E-03
1.328744E-03
1.136657E-03
9.566211E-04
8.660649E-04
4.098014E-04
3.824740E-04
3.526755E-04
9.358308E-06
-7.474041E-04
5.710801E-05
-3.559771E-05
-7.181882E-06
7.810660E-05
1.485446E-04
1.142730E-04
1.902876E-04
8.756963E-05
-1.389668E-04
-1.664498E-05
7.546151E-05
8.217713E-05
1.889054E-05
5.934804E-06
-9.192930E-05
-7.743625E-05
3.268131E-05
1.569094E-04
2.928565E-04
5.029898E-04
6.742503E-04
8.552924E-04
8.959300E-04
1.837286E-04
1.432250E-04
-2.547908E-05
1.187471E-04
9.742506E-04
-8.139163E-03
-6.539841E-03
3.059094E-03
1.279736E-02
4.120932E-02
-4.575588E-02
1.248545E-03
1.704240E-03
1.000000E-03
1.328957E-03
1.211009E-03
9.969072E-04
1.031727E-03
1.352214E-03
2.110781E-03
2.081834E-03
2.293389E-03
2.303666E-03
2.390385E-03
2.662816E-03
3.040838E-03
3.427716E-03
3.405674E-03
3.889860E-03
4.371729E-03
3.850984E-03
3.743492E-03
3.801455E-03
3.703629E-03
4.276374E-03
5.048704E-03
5.472700E-03
5.940499E-03
7.068303E-03
8.350766E-03
9.383791E-03
1.078103E-02
1.235748E-02
1.378753E-02
1.558084E-02
1.703164E-02
1.889647E-02
2.057993E-02
2.208350E-02
2.425847E-02
2.576534E-02
2.748077E-02
2.989061E-02
3.146341E-02
3.312936E-02
3.498657E-02
3.652277E-02
3.902049E-02
4.037517E-02
4.123570E-02
4.308137E-02
4.411201E-02
4.552147E-02
4.689537E-02
4.823457E-02
4.994970E-02
5.116491E-02
5.164059E-02
5.330854E-02
5.443845E-02
5.513685E-02
5.640694E-02
5.703042E-02
5.802645E-02
5.936839E-02
6.089318E-02
6.203035E-02
6.160550E-02
6.217832E-02
6.263396E-02
6.366504E-02
6.396646E-02
6.411490E-02
6.508658E-02
6.594295E-02
6.733456E-02
6.630997E-02
6.732246E-02
6.854292E-02
6.835988E-02
6.742433E-02
6.781369E-02
6.879356E-02
6.845887E-02
6.781014E-02
6.880343E-02
6.808338E-02
6.738933E-02
6.786865E-02
6.695088E-02
6.719557E-02
6.630018E-02
6.623947E-02
6.525648E-02
6.477463E-02
6.482071E-02
6.415899E-02
6.283674E-02
6.218046E-02
6.183540E-02
6.119197E-02
6.082847E-02
6.036657E-02
6.000195E-02
5.764477E-02
5.774445E-02
5.673312E-02
5.561512E-02
5.513046E-02
5.337014E-02
5.219145E-02
5.091689E-02
4.936604E-02
4.771532E-02
4.665045E-02
4.454009E-02
4.399868E-02
4.346272E-02
4.153879E-02
3.953293E-02
3.775347E-02
3.703819E-02
3.413086E-02
3.271322E-02
3.069274E-02
2.989829E-02
2.728731E-02
2.538568E-02
2.354363E-02
2.254781E-02
2.100997E-02
1.912789E-02
1.696299E-02
1.524155E-02
1.411826E-02
1.271059E-02
1.136168E-02
9.721816E-03
8.502518E-03
7.479888E-03
6.495738E-03
5.285162E-03
4.593704E-03
4.089430E-03
3.538333E-03
3.146098E-03
3.415154E-03
3.211343E-03
2.877522E-03
2.957844E-03
2.815694E-03
2.871314E-03
2.786823E-03
2.476442E-03
2.389845E-03
2.130787E-03
2.230290E-03
1.776762E-03
1.343053E-03
1.531100E-03
1.348454E-03
1.043830E-03
8.619288E-04
4.738591E-04
3.229883E-04
4.224345E-04
4.481111E-04
1.220834E-04
4.470286E-05
1.391513E-05
4.528778E-05
5.607525E-05
1.049703E-04
3.525356E-04
1.698281E-04
8.562680E-05
2.783697E-05
1.668426E-04
1.037680E-04
2.500026E-04
2.680500E-05
1.272607E-04
-3.264434E-05
1.202793E-04
9.212827E-05
5.351084E-04
8.336544E-04
1.107508E-03
1.286603E-03
1.525645E-03
1.808986E-03
2.682508E-04
2.385158E-04
1.065631E-04
1.376036E-04
9.868553E-04
-1.859082E-03
-1.771105E-02
-6.845962E-03
-1.453833E-02
1.081062E-02
-2.826531E-03
8.024492E-04
1.119685E-03
1.194554E-03
1.217401E-03
1.130313E-03
1.168898E-03
2.181033E-03
1.796502E-03
2.232501E-03
2.160127E-03
2.015532E-03
2.045786E-03
2.425956E-03
2.993471E-03
3.120147E-03
3.715230E-03
3.532015E-03
3.682284E-03
3.985971E-03
3.928511E-03
3.816893E-03
4.091378E-03
3.936421E-03
4.157987E-03
5.001579E-03
5.389130E-03
6.098283E-03
7.271712E-03
8.411607E-03
9.582690E-03
1.106058E-02
1.237548E-02
1.375695E-02
1.536759E-02
1.741133E-02
1.876389E-02
2.117408E-02
2.213668E-02
2.435876E-02
2.589174E-02
2.751051E-02
2.891030E-02
3.068845E-02
3.248755E-02
3.448647E-02
3.658589E-02
3.811717E-02
3.938698E-02
4.099136E-02
4.359785E-02
4.363757E-02
4.545357E-02
4.681347E-02
4.895624E-02
5.009565E-02
5.084862E-02
5.177055E-02
5.290826E-02
5.420798E-02
5.565608E-02
5.713391E-02
5.752288E-02
5.893253E-02
5.895680E-02
6.035460E-02
6.087825E-02
6.208266E-02
6.305471E-02
6.315233E-02
6.442203E-02
6.435006E-02
6.495258E-02
6.559613E-02
6.658047E-02
6.798621E-02
6.581426E-02
6.751674E-02
6.886604E-02
6.737236E-02
6.772320E-02
6.843037E-02
6.901011E-02
6.760450E-02
6.799853E-02
6.880866E-02
6.716631E-02
6.687316E-02
6.737035E-02
6.737904E-02
6.654449E-02
6.612960E-02
6.653370E-02
6.529810E-02
6.515693E-02
6.529342E-02
6.353358E-02
6.300118E-02
6.274490E-02
6.209207E-02
6.227705E-02
6.216868E-02
6.038916E-02
5.944386E-02
5.861084E-02
5.824372E-02
5.657716E-02
5.637516E-02
5.623082E-02
5.410571E-02
5.228282E-02
5.125832E-02
4.945437E-02
4.747070E-02
4.672387E-02
4.603487E-02
4.476183E-02
4.305375E-02
4.129929E-02
3.982371E-02
3.845626E-02
3.633069E-02
3.407389E-02
3.278556E-02
3.132359E-02
3.010664E-02
2.743269E-02
2.598584E-02
2.360675E-02
2.207982E-02
2.064652E-02
1.822527E-02
1.667362E-02
1.542998E-02
1.390801E-02
1.255556E-02
1.115601E-02
9.437925E-03
8.322280E-03
7.307052E-03
6.100044E-03
5.347207E-03
4.612133E-03
3.773949E-03
3.395366E-03
3.085911E-03
3.042703E-03
2.855735E-03
3.165074E-03
2.961857E-03
2.705382E-03
2.709082E-03
2.630097E-03
2.583016E-03
2.290271E-03
2.132465E-03
2.052128E-03
1.560910E-03
1.583256E-03
1.362138E-03
1.075249E-03
8.116194E-04
6.872849E-04
9.034747E-04
4.163985E-04
3.534790E-04
4.369627E-04
5.101992E-04
4.184698E-04
1.178673E-05
1.479190E-04
1.120741E-04
1.206406E-04
2.612165E-05
1.791775E-04
2.608393E-04
1.179229E-04
1.542168E-04
1.484981E-04
2.933733E-04
2.597729E-04
4.935713E-05
1.266781E-04
6.066587E-05
2.476043E-04
3.712653E-04
6.063826E-04
6.285329E-04
8.566354E-04
9.838465E-04
1.051191E-03
3.884924E-04
9.425535E-05
-2.392536E-04
-9.310079E-06
1.856739E-05
1.334412E-04
-4.125684E-02
-5.603717E-03
3.034837E-03
9.029484E-03
1.320410E-03
2.429180E-04
6.802199E-04
5.251422E-04
5.848542E-04
9.430251E-04
-2.207475E-05
1.127828E-03
1.401384E-03
2.070250E-03
1.629686E-03
1.790760E-03
2.313407E-03
2.733534E-03
2.816304E-03
3.008036E-03
3.278887E-03
3.220070E-03
3.450647E-03
3.211134E-03
3.909986E-03
4.059179E-03
3.892799E-03
3.833976E-03
4.182972E-03
4.609692E-03
5.197091E-03
6.170074E-03
7.287299E-03
8.060343E-03
9.492550E-03
1.118761E-02
1.294671E-02
1.412525E-02
1.547574E-02
1.719047E-02
1.930400E-02
2.070216E-02
2.260151E-02
2.397353E-02
2.523859E-02
2.673447E-02
2.890780E-02
3.099348E-02
3.376073E-02
3.529555E-02
3.673467E-02
3.774169E-02
3.896278E-02
4.091951E-02
4.274927E-02
4.452909E-02
4.581505E-02
4.714345E-02
4.842469E-02
4.970189E-02
5.000949E-02
5.190409E-02
5.253774E-02
5.385258E-02
5.505609E-02
5.643190E-02
5.747139E-02
5.813882E-02
5.989354E-02
5.983980E-02
6.184146E-02
6.140417E-02
6.259598E-02
6.351540E-02
6.389327E-02
6.618848E-02
6.665295E-02
6.580538E-02
6.656694E-02
6.680222E-02
6.604286E-02
6.737161E-02
6.739273E-02
6.704993E-02
6.864088E-02
6.818580E-02
6.870246E-02
6.828586E-02
6.871957E-02
6.823976E-02
6.783684E-02
6.700747E-02
6.738823E-02
6.767992E-02
6.673592E-02
6.743806E-02
6.677728E-02
6.511499E-02
6.438751E-02
6.526325E-02
6.411972E-02
6.472761E-02
6.188007E-02
6.106840E-02
6.226539E-02
6.178132E-02
5.938194E-02
5.934482E-02
5.743353E-02
5.723195E-02
5.611303E-02
5.593478E-02
5.389634E-02
5.327657E-02
5.261751E-02
5.098124E-02
4.956059E-02
4.847643E-02
4.735837E-02
4.637033E-02
4.481382E-02
4.262452E-02
4.140119E-02
3.988929E-02
3.819868E-02
3.574689E-02
3.397116E-02
3.262051E-02
3.037418E-02
2.905912E-02
2.684738E-02
2.578180E-02
2.362046E-02
2.249465E-02
2.145502E-02
1.878551E-02
1.678867E-02
1.541745E-02
1.363734E-02
1.241287E-02
1.091521E-02
9.394077E-03
8.620376E-03
7.816791E-03
6.305894E-03
5.638829E-03
4.766950E-03
4.139143E-03
3.645292E-03
3.163217E-03
3.303714E-03
3.215201E-03
3.220315E-03
3.099506E-03
2.725032E-03
2.729794E-03
2.546190E-03
2.743823E-03
2.457288E-03
2.561086E-03
2.119872E-03
1.730881E-03
1.517384E-03
1.332379E-03
1.184914E-03
8.852012E-04
1.433175E-03
1.375783E-03
6.090895E-04
6.026071E-04
6.328195E-04
5.888576E-04
5.274782E-04
2.993089E-04
2.539839E-04
2.149037E-04
3.121426E-04
2.043675E-04
1.131505E-04
1.452973E-04
-2.950757E-05
3.599142E-05
-8.426711E-06
1.574472E-04
2.024387E-04
4.830350E-04
3.100177E-04
1.622269E-04
1.060514E-04
3.181836E-04
2.773503E-04
3.735774E-04
2.782435E-04
4.536433E-04
3.826505E-04
-6.594500E-05
-4.397002E-05
3.071375E-04
2.010200E-04
9.105209E-05
-1.470548E-04
-8.602849E-03
3.471353E-02
4.622699E-03
-9.399251E-03
7.048668E-04
1.143799E-03
7.168449E-04
4.808191E-04
5.481294E-04
1.260782E-03
1.357580E-03
9.434922E-04
1.536481E-03
2.093400E-03
2.025370E-03
2.227955E-03
2.553573E-03
2.984671E-03
2.495897E-03
2.810989E-03
2.874632E-03
3.249351E-03
3.289806E-03
3.454404E-03
3.845876E-03
3.707033E-03
3.617061E-03
3.638396E-03
3.938841E-03
4.439624E-03
5.509574E-03
6.218169E-03
7.086528E-03
8.083937E-03
9.322223E-03
9.491215E-03
1.309195E-02
1.447882E-02
1.523692E-02
1.699056E-02
1.872132E-02
2.100423E-02
2.176615E-02
2.373497E-02
2.540836E-02
2.740190E-02
2.944711E-02
3.156348E-02
3.302129E-02
3.538302E-02
3.621182E-02
3.784432E-02
4.028059E-02
4.125850E-02
4.293757E-02
4.395321E-02
4.612337E-02
4.767606E-02
4.917740E-02
4.944948E-02
5.059647E-02
5.231520E-02
5.326782E-02
5.389130E-02
5.592830E-02
5.728317E-02
5.812164E-02
5.956883E-02
6.058406E-02
6.020951E-02
6.108542E-02
6.087267E-02
6.315605E-02
6.410256E-02
6.515311E-02
6.548706E-02
6.665293E-02
6.576387E-02
6.542886E-02
6.635983E-02
6.679761E-02
6.675068E-02
6.767183E-02
6.844317E-02
6.817447E-02
6.906325E-02
6.872683E-02
6.762447E-02
6.772571E-02
6.818296E-02
6.788038E-02
6.750167E-02
6.775629E-02
6.685904E-02
6.585395E-02
6.712172E-02
6.625047E-02
6.547697E-02
6.530420E-02
6.449621E-02
6.349841E-02
6.372971E-02
6.235658E-02
6.187072E-02
6.140623E-02
6.097836E-02
6.024302E-02
5.922285E-02
5.762463E-02
5.723475E-02
5.682584E-02
5.591630E-02
5.488254E-02
5.347368E-02
5.279284E-02
5.175602E-02
4.959799E-02
4.848483E-02
4.708432E-02
4.574002E-02
4.557057E-02
4.321998E-02
4.136445E-02
3.995254E-02
3.802373E-02
3.647317E-02
3.378909E-02
3.303976E-02
3.118674E-02
2.934501E-02
2.729405E-02
2.585612E-02
2.383349E-02
2.183613E-02
2.074682E-02
1.856826E-02
1.632485E-02
1.512508E-02
1.355877E-02
1.221736E-02
1.130699E-02
1.006663E-02
8.688131E-03
7.785988E-03
6.444123E-03
5.612494E-03
4.822783E-03
4.219206E-03
3.904205E-03
3.511455E-03
3.262961E-03
3.270456E-03
3.191031E-03
3.114638E-03
2.937598E-03
2.702248E-03
2.739177E-03
2.710188E-03
2.033766E-03
2.459958E-03
1.873086E-03
1.522285E-03
1.478557E-03
1.635802E-03
1.392566E-03
9.143971E-04
1.058527E-03
8.498524E-04
6.602516E-04
6.390838E-04
4.864545E-04
1.976932E-04
3.199821E-04
3.208289E-04
1.171225E-04
3.144359E-04
1.563257E-04
-3.825557E-05
2.759728E-04
1.112244E-04
3.778034E-05
2.030803E-04
-2.260448E-05
2.451047E-05
1.193372E-04
5.112283E-05
5.220762E-05
-3.560113E-05
1.665472E-05
3.038707E-05
1.496676E-04
1.289097E-04
7.288303E-05
2.718657E-04
2.378253E-04
4.352211E-05
-2.313001E-04
6.000061E-05
2.071202E-04
-1.348419E-04
-2.877324E-04
-4.066238E-04
1.479185E-04
1.509224E-04
5.694779E-05
1.071105E-03
1.056002E-03
7.527711E-04
3.577099E-04
4.678783E-04
6.951247E-04
1.154473E-03
1.056393E-03
1.315796E-03
1.801894E-03
2.199585E-03
2.238344E-03
2.367559E-03
2.755519E-03
2.911802E-03
3.147719E-03
3.077217E-03
3.228045E-03
3.405968E-03
3.598694E-03
3.647342E-03
3.822589E-03
3.315945E-03
3.841488E-03
3.948123E-03
4.358570E-03
5.752379E-03
6.415178E-03
6.414766E-03
8.384853E-03
8.855464E-03
7.655435E-03
1.273059E-02
1.433009E-02
1.550175E-02
1.648035E-02
1.842161E-02
2.055596E-02
2.199120E-02
2.317862E-02
2.636417E-02
2.767671E-02
2.964453E-02
3.148669E-02
3.330200E-02
3.586595E-02
3.631459E-02
3.820352E-02
3.981805E-02
4.132032E-02
4.293000E-02
4.341522E-02
4.535724E-02
4.791038E-02
4.934479E-02
4.982159E-02
5.128238E-02
5.158840E-02
5.297500E-02
5.408702E-02
5.587919E-02
5.677576E-02
5.710025E-02
5.722815E-02
6.052140E-02
6.060244E-02
6.072338E-02
6.142490E-02
6.272914E-02
6.266965E-02
6.429606E-02
6.417033E-02
6.528190E-02
6.434152E-02
6.460170E-02
6.698564E-02
6.711546E-02
6.798713E-02
6.820564E-02
6.813141E-02
6.708497E-02
6.760863E-02
6.901144E-02
6.829127E-02
6.758473E-02
6.759302E-02
6.856279E-02
6.752502E-02
6.672455E-02
6.739842E-02
6.643655E-02
6.612745E-02
6.583461E-02
6.548902E-02
6.564453E-02
6.539682E-02
6.446117E-02
6.361037E-02
6.243415E-02
6.279239E-02
6.129965E-02
6.132782E-02
6.024521E-02
5.925790E-02
5.821404E-02
5.752537E-02
5.692115E-02
5.518560E-02
5.393543E-02
5.318827E-02
5.260145E-02
5.115056E-02
4.948979E-02
4.831161E-02
4.707578E-02
4.608341E-02
4.498987E-02
4.284412E-02
4.137986E-02
3.991032E-02
3.792855E-02
3.641035E-02
3.500009E-02
3.355300E-02
3.129049E-02
2.930104E-02
2.755081E-02
2.588826E-02
2.383712E-02
2.203723E-02
2.064706E-02
1.871753E-02
1.706146E-02
1.517756E-02
1.382748E-02
1.232935E-02
1.099702E-02
9.675900E-03
8.737597E-03
7.218338E-03
6.206799E-03
5.418709E-03
4.630280E-03
3.282934E-03
3.712881E-03
3.618157E-03
3.457645E-03
3.229630E-03
2.748673E-03
2.797711E-03
2.846586E-03
3.121956E-03
2.934384E-03
2.353512E-03
2.235477E-03
2.170579E-03
1.996485E-03
1.838109E-03
1.833635E-03
1.222696E-03
7.965807E-04
5.827341E-04
1.959621E-03
1.087258E-03
6.453266E-04
5.283490E-04
4.308909E-04
2.395060E-04
3.796232E-04
2.162614E-04
2.756094E-04
7.182164E-05
1.401209E-05
8.405253E-05
-3.509545E-05
-7.309861E-05
-5.505784E-05
1.594990E-04
-2.276467E-05
1.278567E-04
1.061101E-04
2.932726E-04
2.967572E-05
1.043647E-04
1.858350E-05
6.759242E-05
-5.293737E-05
6.101671E-05
-1.032898E-04
2.295632E-04
2.143227E-04
5.519736E-04
3.279042E-04
6.671150E-05
-8.378038E-06
1.755382E-04
2.378740E-04
2.524370E-04
-1.958491E-04
-1.582255E-05
2.957917E-04
-1.449653E-04
3.549838E-04
4.915121E-04
4.206936E-04
5.941018E-04
7.520293E-04
6.709144E-04
1.053085E-03
1.022778E-03
1.426923E-03
1.665099E-03
2.525119E-03
2.827396E-03
3.087817E-03
2.806157E-03
3.140286E-03
3.409959E-03
3.533972E-03
3.667678E-03
3.679372E-03
3.796163E-03
3.831228E-03
3.810215E-03
3.869781E-03
4.112238E-03
4.886263E-03
5.601519E-03
6.217534E-03
6.484425E-03
8.059168E-03
9.528173E-03
8.736180E-03
1.246828E-02
1.405613E-02
1.591967E-02
1.718031E-02
1.858271E-02
2.027691E-02
2.205838E-02
2.362410E-02
2.596022E-02
2.796888E-02
2.921271E-02
3.130258E-02
3.302967E-02
3.479752E-02
3.633445E-02
3.859776E-02
3.977631E-02
4.106965E-02
4.341157E-02
4.447841E-02
4.620745E-02
4.720225E-02
4.827183E-02
4.909094E-02
5.038048E-02
5.265721E-02
5.344896E-02
5.386284E-02
5.452625E-02
5.607692E-02
5.793848E-02
5.813574E-02
5.870064E-02
6.047627E-02
6.075338E-02
6.190910E-02
6.258104E-02
6.335872E-02
6.359606E-02
6.454897E-02
6.464371E-02
6.495800E-02
6.607401E-02
6.582332E-02
6.709535E-02
6.780198E-02
6.884699E-02
6.914912E-02
6.807684E-02
6.727654E-02
6.760748E-02
6.880633E-02
6.860164E-02
6.842403E-02
6.873177E-02
6.793292E-02
6.714693E-02
6.846205E-02
6.720232E-02
6.684243E-02
6.620588E-02
6.529894E-02
6.550857E-02
6.433794E-02
6.426091E-02
6.369246E-02
6.331871E-02
6.232136E-02
6.129900E-02
6.137840E-02
5.905404E-02
5.897019E-02
5.785914E-02
5.797357E-02
5.721871E-02
5.545664E-02
5.485169E-02
5.262545E-02
5.254963E-02
5.109980E-02
4.965115E-02
4.858002E-02
4.729838E-02
4.612450E-02
4.458720E-02
4.257432E-02
4.136903E-02
3.998735E-02
3.787532E-02
3.688390E-02
3.502988E-02
3.348744E-02
3.121883E-02
2.986017E-02
2.862046E-02
2.651699E-02
2.444243E-02
2.388097E-02
2.016946E-02
1.873728E-02
1.713398E-02
1.531636E-02
1.416948E-02
1.251786E-02
1.131678E-02
9.984743E-03
8.605896E-03
7.221730E-03
6.358934E-03
5.667505E-03
4.808483E-03
3.163819E-03
3.467002E-03
3.519737E-03
3.515373E-03
3.431981E-03
3.368196E-03
3.254451E-03
3.169206E-03
3.259982E-03
3.103731E-03
2.789258E-03
2.366296E-03
2.205585E-03
1.753484E-03
1.960752E-03
1.714780E-03
1.431823E-03
1.266719E-03
1.050282E-03
1.552509E-03
1.394824E-03
1.027614E-03
7.971005E-04
6.029776E-04
4.446700E-04
2.947255E-04
2.842476E-04
3.456729E-05
1.386380E-04
3.841884E-05
1.942634E-04
1.243098E-04
9.333951E-05
7.711596E-05
1.573349E-04
1.067439E-04
-1.036265E-05
3.867599E-05
3.370792E-05
4.887479E-05
-3.004227E-05
1.355858E-04
6.102135E-04
1.245228E-03
5.795683E-04
1.801280E-03
2.448822E-03
2.937894E-03
4.061978E-04
2.437777E-04
2.696100E-04
6.797429E-05
1.820996E-04
1.960976E-04
-4.404684E-05
-1.706173E-04
2.888426E-05
-1.305685E-04
4.680878E-04
5.628610E-04
6.857101E-04
2.970967E-04
7.628335E-04
1.165480E-03
1.241977E-03
1.257920E-03
1.550276E-03
1.710372E-03
1.978329E-03
2.238287E-03
2.775821E-03
2.867449E-03
2.842685E-03
2.962890E-03
3.575997E-03
3.430711E-03
3.521928E-03
3.724377E-03
4.096897E-03
4.065500E-03
3.832651E-03
3.965612E-03
4.135619E-03
4.643345E-03
5.453781E-03
5.916670E-03
7.239945E-03
7.821696E-03
9.000095E-03
9.986464E-03
1.236340E-02
1.371711E-02
1.593082E-02
1.743830E-02
1.883712E-02
2.011461E-02
2.203415E-02
2.408343E-02
2.594882E-02
2.725819E-02
2.924433E-02
3.169405E-02
3.293176E-02
3.531758E-02
3.632431E-02
3.855864E-02
4.061043E-02
4.181574E-02
4.293695E-02
4.326529E-02
4.570447E-02
4.711760E-02
4.863445E-02
4.942521E-02
5.068250E-02
5.243818E-02
5.306913E-02
5.332985E-02
5.489962E-02
5.649981E-02
5.822288E-02
5.844386E-02
5.927278E-02
6.036544E-02
6.077500E-02
6.186896E-02
6.248877E-02
6.280774E-02
6.415119E-02
6.477514E-02
6.532437E-02
6.645665E-02
6.569964E-02
6.606640E-02
6.671794E-02
6.747035E-02
6.830053E-02
6.854544E-02
6.793070E-02
6.770324E-02
6.807943E-02
6.785937E-02
6.791088E-02
6.778894E-02
6.818981E-02
6.832251E-02
6.882084E-02
6.860794E-02
6.665689E-02
6.717417E-02
6.684263E-02
6.570295E-02
6.485475E-02
6.417881E-02
6.309552E-02
6.324063E-02
6.339949E-02
6.251922E-02
6.177294E-02
6.138157E-02
6.031018E-02
5.992223E-02
5.824367E-02
5.731323E-02
5.617647E-02
5.612229E-02
5.405575E-02
5.332130E-02
5.206870E-02
5.161555E-02
4.961778E-02
4.948052E-02
4.787439E-02
4.656058E-02
4.456998E-02
4.320975E-02
4.078990E-02
3.977089E-02
3.807291E-02
3.710026E-02
3.588207E-02
3.293374E-02
3.177856E-02
2.947422E-02
2.839780E-02
2.642432E-02
2.425748E-02
2.270019E-02
2.032547E-02
1.868446E-02
1.704184E-02
1.559597E-02
1.408740E-02
1.260628E-02
1.096033E-02
9.523462E-03
8.200499E-03
7.226231E-03
6.320285E-03
5.454826E-03
4.555045E-03
4.275720E-03
3.483207E-03
3.213732E-03
3.049255E-03
3.150546E-03
3.115946E-03
3.154236E-03
3.144280E-03
3.044068E-03
2.735147E-03
2.391856E-03
2.308654E-03
1.911871E-03
1.873717E-03
2.216310E-03
1.592237E-03
1.271825E-03
1.322156E-03
1.175185E-03
1.076638E-03
1.220498E-03
1.100952E-03
6.140469E-04
4.743672E-04
3.540452E-04
2.245642E-04
1.921801E-04
1.745313E-04
2.505027E-04
1.436325E-04
1.543428E-04
9.668217E-05
1.602209E-04
5.566514E-05
5.233665E-05
-4.072492E-05
9.020794E-05
6.380330E-05
1.595919E-04
-3.160873E-04
-1.504049E-04
-6.781155E-05
2.177316E-04
5.829494E-04
9.096555E-04
1.127641E-03
1.423008E-03
1.712918E-03
7.097571E-04
4.932473E-04
3.965660E-04
4.979838E-04
4.085848E-04
3.927240E-04
1.459216E-05
-8.687055E-05
4.616252E-05
1.946355E-04
2.048164E-04
4.415173E-04
5.952144E-04
6.500773E-04
7.411765E-04
1.000372E-03
1.160625E-03
1.243446E-03
1.087425E-03
1.373571E-03
1.800684E-03
2.405688E-03
2.887564E-03
3.116476E-03
2.971904E-03
3.219744E-03
3.499569E-03
3.560983E-03
3.795077E-03
3.704638E-03
3.968479E-03
3.979037E-03
3.861862E-03
3.850792E-03
4.011091E-03
4.429360E-03
5.213814E-03
5.789975E-03
7.209025E-03
8.209161E-03
9.828075E-03
1.035167E-02
1.242001E-02
1.383962E-02
1.526672E-02
1.692125E-02
1.860880E-02
2.021949E-02
2.257348E-02
2.476159E-02
2.534959E-02
2.740220E-02
2.968925E-02
3.156009E-02
3.293571E-02
3.439626E-02
3.631460E-02
3.786499E-02
3.979486E-02
4.133825E-02
4.335241E-02
4.422339E-02
4.551558E-02
4.725636E-02
4.846624E-02
4.957405E-02
4.999301E-02
5.233788E-02
5.262385E-02
5.315284E-02
5.459276E-02
5.575027E-02
5.728067E-02
5.925995E-02
5.826154E-02
6.012433E-02
6.146344E-02
6.188834E-02
6.226534E-02
6.390303E-02
6.459971E-02
6.559371E-02
6.579236E-02
6.527136E-02
6.613698E-02
6.626314E-02
6.793237E-02
6.736488E-02
6.916142E-02
6.825572E-02
6.827329E-02
6.607480E-02
6.692026E-02
6.770061E-02
6.861629E-02
6.772886E-02
6.756969E-02
6.715973E-02
6.738487E-02
6.811288E-02
6.698974E-02
6.740020E-02
6.734839E-02
6.659687E-02
6.565292E-02
6.452150E-02
6.439717E-02
6.383627E-02
6.365089E-02
6.198218E-02
6.137643E-02
6.121875E-02
6.028596E-02
5.948567E-02
5.809051E-02
5.742922E-02
5.655607E-02
5.613326E-02
5.448289E-02
5.372102E-02
5.253522E-02
5.080499E-02
4.884994E-02
4.822794E-02
4.726365E-02
4.576117E-02
4.403707E-02
4.295595E-02
4.132242E-02
4.000266E-02
3.799244E-02
3.750929E-02
3.517013E-02
3.335613E-02
3.162763E-02
2.983221E-02
2.841665E-02
2.622756E-02
2.442832E-02
2.260489E-02
2.012731E-02
1.881958E-02
1.708986E-02
1.580102E-02
1.432572E-02
1.273374E-02
1.123612E-02
9.835096E-03
8.842320E-03
7.622958E-03
6.639446E-03
5.693822E-03
4.981375E-03
4.323555E-03
3.702717E-03
3.312143E-03
2.951382E-03
3.089198E-03
3.011226E-03
3.213012E-03
3.190141E-03
2.822929E-03
2.648218E-03
2.525451E-03
2.221623E-03
2.097163E-03
2.024216E-03
1.787833E-03
1.601825E-03
1.466820E-03
1.184886E-03
9.488355E-04
1.273742E-03
9.268339E-04
7.019926E-04
5.994779E-04
-1.722417E-04
2.917639E-04
9.109652E-05
1.721664E-04
8.988235E-05
2.018364E-04
1.536279E-04
3.606940E-04
3.927721E-04
1.148685E-04
1.243868E-04
1.217695E-04
8.655941E-05
2.438101E-04
1.069814E-04
-4.828588E-05
-1.760898E-04
-2.419040E-05
4.615248E-05
3.400411E-05
-1.214437E-04
-1.107564E-04
-1.345680E-04
-1.405770E-04
-1.703520E-04
3.498800E-04
2.826802E-04
1.745950E-04
2.987870E-04
8.360243E-04
2.508393E-04
1.607732E-04
6.861881E-05
1.964391E-04
3.686895E-05
1.291755E-04
9.385329E-05
5.478656E-04
6.944963E-04
9.142413E-04
9.188428E-04
1.193640E-03
1.519408E-03
1.184114E-03
1.461450E-03
1.444058E-03
1.525959E-03
2.644814E-03
2.692920E-03
2.783537E-03
3.018658E-03
2.933940E-03
3.408077E-03
3.563168E-03
3.447737E-03
3.742480E-03
3.481935E-03
3.556695E-03
3.386400E-03
3.594048E-03
4.483285E-03
5.058721E-03
6.022177E-03
7.312809E-03
8.298837E-03
9.987602E-03
1.092487E-02
1.231386E-02
1.364343E-02
1.544865E-02
1.714250E-02
1.852036E-02
2.007474E-02
2.167625E-02
2.374640E-02
2.557915E-02
2.783496E-02
3.011421E-02
3.079969E-02
3.246710E-02
3.468366E-02
3.639220E-02
3.718702E-02
3.865825E-02
4.108777E-02
4.320731E-02
4.470024E-02
4.550977E-02
4.704817E-02
4.799831E-02
4.982202E-02
5.078441E-02
5.197024E-02
5.253262E-02
5.361809E-02
5.561375E-02
5.618376E-02
5.698719E-02
5.852398E-02
5.951683E-02
6.051850E-02
6.102034E-02
6.154590E-02
6.238886E-02
6.302531E-02
6.355464E-02
6.530547E-02
6.635571E-02
6.686432E-02
6.656219E-02
6.671701E-02
6.719632E-02
6.748742E-02
6.845067E-02
6.799478E-02
6.768039E-02
6.647560E-02
6.815010E-02
6.861709E-02
6.811229E-02
6.732525E-02
6.743580E-02
6.738905E-02
6.701711E-02
6.780473E-02
6.826490E-02
6.700907E-02
6.697168E-02
6.645076E-02
6.530368E-02
6.396090E-02
6.404591E-02
6.385516E-02
6.393690E-02
6.201527E-02
6.232482E-02
6.152497E-02
6.019074E-02
5.939398E-02
5.927470E-02
5.724124E-02
5.731978E-02
5.569964E-02
5.452235E-02
5.326663E-02
5.190993E-02
5.117104E-02
4.989144E-02
4.846075E-02
4.756039E-02
4.512179E-02
4.410166E-02
4.325671E-02
4.151050E-02
4.021472E-02
3.867469E-02
3.688415E-02
3.531028E-02
3.277415E-02
3.081249E-02
2.897880E-02
2.824894E-02
2.660640E-02
2.396311E-02
2.214755E-02
2.031931E-02
1.923499E-02
1.720016E-02
1.571257E-02
1.414184E-02
1.283927E-02
1.133021E-02
9.819091E-03
8.696189E-03
7.261620E-03
6.643031E-03
5.676743E-03
4.681037E-03
4.311915E-03
3.735649E-03
3.343144E-03
3.155921E-03
2.998474E-03
3.095353E-03
3.303168E-03
3.124524E-03
3.044599E-03
2.800356E-03
2.687029E-03
2.262918E-03
2.422958E-03
2.264707E-03
1.834060E-03
1.610988E-03
1.578787E-03
1.186190E-03
1.354289E-03
1.177893E-03
8.012964E-04
6.205657E-04
6.636263E-04
4.043417E-04
1.862138E-04
1.728162E-04
2.525055E-04
1.710976E-04
3.784150E-04
6.414231E-05
1.653712E-04
3.272494E-05
2.024105E-04
1.232446E-04
1.361396E-04
4.131643E-05
1.142647E-04
-4.122847E-05
2.000123E-05
1.459688E-04
1.213020E-04
-5.106332E-05
-4.647360E-04
-9.135846E-04
-1.236389E-03
-1.682719E-03
-2.151397E-03
-2.601522E-03
5.043559E-04
3.536337E-04
7.284703E-04
7.112047E-04
3.689937E-04
2.357065E-04
5.888901E-04
9.017980E-05
-7.390660E-06
1.058142E-04
1.663733E-04
3.889272E-04
6.728377E-04
5.527103E-04
1.188928E-03
1.151423E-03
1.762565E-03
1.531381E-03
1.355109E-03
1.374781E-03
1.665487E-03
1.796436E-03
1.586934E-03
2.363863E-03
2.844905E-03
3.435545E-03
3.066796E-03
3.721395E-03
3.484408E-03
3.472412E-03
3.683072E-03
3.663054E-03
3.637042E-03
4.856879E-03
4.244262E-03
4.575998E-03
5.300798E-03
6.463436E-03
7.505789E-03
8.355636E-03
9.548992E-03
1.105217E-02
1.249640E-02
1.383688E-02
1.570416E-02
1.695344E-02
1.895695E-02
2.009052E-02
2.199453E-02
2.435090E-02
2.600406E-02
2.795382E-02
2.926882E-02
3.116081E-02
3.311341E-02
3.505135E-02
3.626436E-02
3.867102E-02
3.946727E-02
4.071346E-02
4.290083E-02
4.404810E-02
4.323665E-02
4.710233E-02
4.795488E-02
4.997677E-02
5.100545E-02
5.198513E-02
5.361662E-02
5.492974E-02
5.527208E-02
5.713610E-02
5.754217E-02
5.951180E-02
6.009915E-02
6.079655E-02
6.098642E-02
6.221979E-02
6.274395E-02
6.372317E-02
6.393997E-02
6.477314E-02
6.573301E-02
6.690397E-02
6.643116E-02
6.733253E-02
6.718162E-02
6.693667E-02
6.798296E-02
6.838312E-02
6.740408E-02
6.740241E-02
6.773381E-02
6.853040E-02
6.791317E-02
6.803026E-02
6.816918E-02
6.733794E-02
6.749991E-02
6.761907E-02
6.854725E-02
6.712569E-02
6.602972E-02
6.569853E-02
6.572694E-02
6.539875E-02
6.449056E-02
6.368041E-02
6.207143E-02
6.208601E-02
6.154704E-02
6.083754E-02
5.973994E-02
5.876539E-02
5.901843E-02
5.818823E-02
5.650957E-02
5.602806E-02
5.431901E-02
5.302640E-02
5.186563E-02
5.093038E-02
5.060169E-02
4.821071E-02
4.718944E-02
4.499583E-02
4.423006E-02
4.297540E-02
4.056567E-02
3.956560E-02
3.823589E-02
3.643435E-02
3.440090E-02
3.308104E-02
3.102695E-02
2.972171E-02
2.786151E-02
2.612738E-02
2.366923E-02
2.240779E-02
2.053508E-02
1.882213E-02
1.758372E-02
1.585635E-02
1.445801E-02
1.269854E-02
1.140273E-02
9.833160E-03
8.733645E-03
7.903271E-03
6.602750E-03
5.411216E-03
4.987116E-03
3.987462E-03
3.671236E-03
3.389554E-03
3.111380E-03
3.046608E-03
3.302870E-03
3.217562E-03
3.114434E-03
2.964708E-03
2.824133E-03
2.540133E-03
2.391000E-03
2.356879E-03
2.074870E-03
1.700713E-03
1.408839E-03
1.431305E-03
1.259934E-03
1.156534E-03
1.075355E-03
6.153609E-04
6.468071E-04
3.755054E-04
4.555794E-04
3.708171E-04
2.878510E-04
2.532682E-04
1.406918E-04
8.518377E-05
2.008040E-04
1.339703E-04
5.355000E-05
2.690819E-04
-1.210470E-04
1.359050E-04
1.997954E-04
2.114498E-04
3.285844E-04
4.792634E-06
-1.230729E-04
2.267785E-05
3.419113E-04
7.735842E-04
1.180797E-03
1.528537E-03
1.977447E-03
2.399373E-03
2.550806E-03
4.680953E-04
5.592583E-04
5.444649E-04
7.369241E-04
5.786319E-04
6.514756E-04
6.894310E-04
2.587263E-04
2.518306E-04
2.808000E-04
3.284484E-04
5.740171E-04
9.698639E-04
8.598976E-04
1.024500E-03
9.911616E-04
1.363511E-03
1.052783E-03
1.376862E-03
1.803635E-03
1.790005E-03
1.991550E-03
2.135290E-03
2.189583E-03
2.693015E-03
2.975818E-03
2.930843E-03
3.149637E-03
3.198579E-03
3.373858E-03
3.324083E-03
3.475839E-03
3.538219E-03
3.593932E-03
4.035800E-03
4.508778E-03
5.170866E-03
6.203425E-03
7.469446E-03
8.671275E-03
9.407337E-03
1.080239E-02
1.198123E-02
1.239101E-02
1.555779E-02
1.668091E-02
1.893271E-02
2.020424E-02
2.232830E-02
2.377437E-02
2.564630E-02
2.839574E-02
2.971414E-02
3.121170E-02
3.321031E-02
3.465327E-02
3.654378E-02
3.803545E-02
3.927030E-02
4.141609E-02
4.319689E-02
4.402031E-02
4.585751E-02
4.783794E-02
4.881481E-02
5.064080E-02
5.054478E-02
5.185544E-02
5.362850E-02
5.505776E-02
5.531437E-02
5.690072E-02
5.787909E-02
5.916212E-02
5.956410E-02
6.064570E-02
6.088703E-02
6.235994E-02
6.261467E-02
6.374102E-02
6.483623E-02
6.511007E-02
6.529748E-02
6.547335E-02
6.649271E-02
6.592418E-02
6.624392E-02
6.807564E-02
6.876268E-02
6.724115E-02
6.691524E-02
6.761980E-02
6.766383E-02
6.771160E-02
6.731720E-02
6.825126E-02
6.820696E-02
6.776068E-02
6.830215E-02
6.619948E-02
6.708749E-02
6.740155E-02
6.626737E-02
6.482208E-02
6.492760E-02
6.656285E-02
6.462442E-02
6.302366E-02
6.231014E-02
6.257070E-02
6.220650E-02
6.146285E-02
5.983572E-02
5.825335E-02
5.817183E-02
5.685479E-02
5.622927E-02
5.579642E-02
5.468691E-02
5.339899E-02
5.259593E-02
5.110384E-02
5.082465E-02
4.846928E-02
4.750326E-02
4.593966E-02
4.491283E-02
4.333797E-02
4.116754E-02
3.948317E-02
3.773039E-02
3.689647E-02
3.464393E-02
3.348986E-02
3.136720E-02
2.956389E-02
2.791362E-02
2.642045E-02
2.393314E-02
2.237384E-02
2.037342E-02
1.844165E-02
1.775729E-02
1.624702E-02
1.409705E-02
1.299168E-02
1.101156E-02
9.709093E-03
8.688361E-03
7.507201E-03
6.826217E-03
5.764916E-03
4.835566E-03
4.202101E-03
3.704628E-03
3.365629E-03
3.313373E-03
3.060418E-03
3.140122E-03
9.758036E-04
3.098788E-03
3.159524E-03
3.046870E-03
2.981575E-03
2.685678E-03
2.516628E-03
2.364488E-03
1.867763E-03
1.695322E-03
1.776462E-03
1.538711E-03
9.569829E-04
1.024675E-03
7.877462E-04
5.510216E-04
6.046650E-04
3.250939E-04
2.886930E-04
3.176975E-04
2.398371E-04
2.806500E-04
3.154249E-04
1.838935E-04
1.968397E-04
1.968196E-04
1.801689E-04
8.392643E-05
1.772678E-04
3.420990E-04
1.826488E-04
1.976388E-04
2.086655E-05
2.674215E-04
2.577605E-04
6.736212E-04
1.539340E-03
2.896656E-03
3.971281E-03
5.008284E-03
6.190328E-03
7.400242E-03
3.758527E-04
2.943810E-04
2.954988E-04
2.822940E-04
4.719922E-04
3.482306E-04
4.121955E-04
4.545020E-05
2.338379E-04
1.563831E-04
5.067206E-05
2.088068E-04
3.301872E-04
4.128204E-04
6.439292E-04
6.310106E-04
1.009702E-03
5.835965E-04
9.119910E-04
1.321240E-03
1.415182E-03
1.662399E-03
1.813817E-03
2.146342E-03
2.427044E-03
2.631383E-03
2.849716E-03
2.900605E-03
3.243102E-03
3.517568E-03
3.464773E-03
3.518855E-03
3.363446E-03
3.582993E-03
3.937976E-03
4.553134E-03
5.351957E-03
6.332203E-03
7.371690E-03
8.291730E-03
9.352160E-03
1.009633E-02
1.153056E-02
1.291636E-02
1.546667E-02
1.669750E-02
1.877982E-02
2.041893E-02
2.218961E-02
2.388767E-02
2.584752E-02
2.762330E-02
2.866787E-02
3.076917E-02
3.322186E-02
3.475274E-02
3.656205E-02
3.790842E-02
3.949831E-02
4.128160E-02
4.290045E-02
4.371240E-02
4.603863E-02
4.791468E-02
4.828529E-02
5.021558E-02
5.220501E-02
5.550796E-02
5.362256E-02
5.408723E-02
5.578878E-02
5.623485E-02
5.678050E-02
5.834804E-02
5.893303E-02
5.866800E-02
6.028068E-02
6.146315E-02
6.310601E-02
6.377680E-02
6.422630E-02
6.485005E-02
6.533051E-02
6.630254E-02
6.709077E-02
6.636109E-02
6.601238E-02
6.783506E-02
6.780409E-02
6.786671E-02
6.737453E-02
6.879271E-02
6.783418E-02
6.872057E-02
6.804281E-02
6.861741E-02
6.868212E-02
6.869721E-02
6.812720E-02
6.656101E-02
6.713196E-02
6.706348E-02
6.739740E-02
6.594798E-02
6.488419E-02
6.584780E-02
6.526826E-02
6.359612E-02
6.340267E-02
6.258731E-02
6.110496E-02
6.003478E-02
6.001597E-02
5.885110E-02
5.767754E-02
5.705634E-02
5.633985E-02
5.594127E-02
5.364400E-02
5.356554E-02
5.252571E-02
5.137563E-02
4.985693E-02
4.838497E-02
4.673269E-02
4.596513E-02
4.441060E-02
4.281136E-02
4.149893E-02
4.008618E-02
3.866074E-02
3.652910E-02
3.441379E-02
3.285234E-02
3.125398E-02
2.967678E-02
2.801237E-02
2.577467E-02
2.412587E-02
2.258509E-02
2.047678E-02
1.849850E-02
1.706526E-02
1.568951E-02
1.413952E-02
1.256536E-02
1.145257E-02
1.006196E-02
8.703121E-03
7.656247E-03
6.609084E-03
5.539604E-03
4.652474E-03
4.191025E-03
3.948424E-03
3.475610E-03
3.273297E-03
3.201787E-03
3.237060E-03
2.468854E-03
3.025568E-03
3.062256E-03
2.940962E-03
2.859479E-03
2.569760E-03
2.364053E-03
2.129887E-03
2.104020E-03
1.681833E-03
1.408373E-03
1.271866E-03
1.046669E-03
1.044433E-03
7.433685E-04
5.415360E-04
4.630847E-04
5.519695E-04
3.347803E-04
2.765290E-04
2.219268E-04
4.506860E-04
4.790614E-04
1.825707E-04
4.926442E-05
1.737331E-04
4.984443E-05
1.676925E-04
7.283948E-05
5.257848E-05
6.082432E-05
2.127342E-04
4.658198E-05
2.647660E-04
-9.256212E-06
9.621345E-05
-7.675586E-05
3.166058E-04
3.213916E-04
5.163247E-04
6.962960E-04
7.256754E-04
2.899453E-04
4.388584E-04
2.343336E-04
2.089800E-04
2.760661E-04
2.711425E-04
-8.112477E-06
1.668442E-04
1.999361E-04
2.925877E-05
3.538581E-05
2.567371E-04
1.035726E-04
4.064857E-04
7.915821E-04
6.887547E-04
8.927745E-04
7.559765E-04
1.061202E-03
1.330281E-03
1.721603E-03
1.931144E-03
2.143235E-03
2.355617E-03
2.426827E-03
2.679394E-03
3.020722E-03
3.067436E-03
3.302491E-03
3.398739E-03
3.380446E-03
3.263436E-03
3.377743E-03
3.457741E-03
3.815098E-03
3.951669E-03
4.839502E-03
5.980750E-03
6.726145E-03
8.282523E-03
9.448524E-03
1.069422E-02
1.198990E-02
1.382440E-02
1.511932E-02
1.647097E-02
1.878955E-02
2.046636E-02
2.237728E-02
2.407144E-02
2.557739E-02
2.762323E-02
2.945318E-02
3.166949E-02
3.316651E-02
3.483383E-02
3.695801E-02
3.769894E-02
3.926449E-02
4.117407E-02
4.320259E-02
4.380513E-02
4.587229E-02
4.801952E-02
4.910079E-02
4.977362E-02
5.622106E-02
6.022805E-02
5.390054E-02
5.336247E-02
5.520022E-02
5.627798E-02
5.761512E-02
5.822017E-02
5.880478E-02
5.987085E-02
6.080825E-02
6.066464E-02
6.354383E-02
6.324509E-02
6.271488E-02
6.397547E-02
6.530156E-02
6.533581E-02
6.627685E-02
6.693992E-02
6.658874E-02
6.751856E-02
6.856273E-02
6.879462E-02
6.748680E-02
6.842011E-02
6.822262E-02
6.873101E-02
6.791356E-02
6.854283E-02
6.738706E-02
6.748844E-02
6.850339E-02
6.859604E-02
6.709131E-02
6.767070E-02
6.722102E-02
6.600893E-02
6.471692E-02
6.449631E-02
6.347292E-02
6.365061E-02
6.283971E-02
6.220174E-02
6.112334E-02
6.034213E-02
6.063978E-02
5.939095E-02
5.821864E-02
5.793396E-02
5.704605E-02
5.500625E-02
5.476532E-02
5.331597E-02
5.210090E-02
5.148075E-02
4.957319E-02
4.813375E-02
4.725829E-02
4.547314E-02
4.493239E-02
4.276942E-02
4.060155E-02
3.949586E-02
3.820818E-02
3.613869E-02
3.482330E-02
3.243060E-02
3.099579E-02
2.977774E-02
2.768073E-02
2.587723E-02
2.437257E-02
2.238999E-02
2.043960E-02
1.853009E-02
1.708366E-02
1.574608E-02
1.423900E-02
1.236973E-02
1.150364E-02
9.949006E-03
9.008830E-03
7.811937E-03
6.529675E-03
5.503260E-03
4.916838E-03
4.069185E-03
3.485649E-03
3.447857E-03
3.433910E-03
3.327232E-03
3.613961E-03
3.366707E-03
3.134671E-03
3.123658E-03
3.181730E-03
2.676124E-03
2.473033E-03
2.091815E-03
2.099932E-03
1.782517E-03
1.340940E-03
1.220172E-03
1.309030E-03
1.109370E-03
8.988382E-04
4.491719E-04
4.974176E-04
3.257817E-04
4.029987E-04
3.494712E-04
1.870948E-04
2.959818E-04
1.728589E-04
6.060700E-05
1.435809E-04
1.731886E-04
3.085053E-04
2.047078E-04
1.440470E-04
1.783054E-04
1.722327E-04
2.699179E-05
2.677572E-05
2.173957E-05
8.115249E-05
2.253829E-05
-9.115743E-06
6.082445E-05
2.026515E-04
3.672609E-04
5.927337E-04
7.067448E-04
9.044393E-04
-2.093921E-04
1.662375E-04
2.748878E-05
7.026705E-05
3.870437E-04
4.528363E-04
4.190340E-04
2.096271E-04
2.886150E-04
3.827745E-04
7.096810E-07
2.779211E-04
1.189517E-04
3.578076E-04
3.271265E-04
5.169182E-04
6.529185E-04
9.431806E-04
9.088326E-04
9.807663E-04
1.471925E-03
1.922401E-03
1.932560E-03
2.148987E-03
2.403944E-03
2.469202E-03
2.931826E-03
2.777657E-03
3.353878E-03
3.209584E-03
2.982699E-03
2.933715E-03
3.214246E-03
3.283861E-03
3.702642E-03
4.375669E-03
4.989922E-03
5.623534E-03
6.975869E-03
8.605440E-03
9.802850E-03
1.065657E-02
1.183384E-02
1.346568E-02
1.511449E-02
1.651599E-02
1.904003E-02
1.978934E-02
2.240591E-02
2.403986E-02
2.565434E-02
2.809403E-02
2.964130E-02
3.158020E-02
3.316832E-02
3.461576E-02
3.605229E-02
3.759008E-02
3.986737E-02
4.147296E-02
4.347066E-02
4.425605E-02
4.550442E-02
4.722351E-02
4.877260E-02
4.871019E-02
5.331956E-02
5.827546E-02
5.431745E-02
5.365386E-02
5.566768E-02
5.732409E-02
5.769277E-02
5.857431E-02
5.922548E-02
6.000491E-02
6.085919E-02
6.186400E-02
6.267648E-02
6.295337E-02
6.379193E-02
6.407637E-02
6.488862E-02
6.528527E-02
6.591122E-02
6.615523E-02
6.691556E-02
6.828789E-02
6.876397E-02
6.885447E-02
6.907062E-02
6.835656E-02
6.687738E-02
6.784483E-02
6.833113E-02
6.813801E-02
6.765598E-02
6.744055E-02
6.695930E-02
6.655721E-02
6.601953E-02
6.836643E-02
6.828345E-02
6.642063E-02
6.578393E-02
6.456717E-02
6.413714E-02
6.411976E-02
6.365200E-02
6.247510E-02
6.108914E-02
6.066574E-02
5.980271E-02
5.834730E-02
5.776248E-02
5.714235E-02
5.645412E-02
5.649097E-02
5.524151E-02
5.366388E-02
5.303180E-02
5.138664E-02
4.884176E-02
4.738667E-02
4.719346E-02
4.533106E-02
4.437254E-02
4.309119E-02
4.126045E-02
3.912714E-02
3.803422E-02
3.639621E-02
3.371814E-02
3.290903E-02
3.122998E-02
2.915054E-02
2.802564E-02
2.624971E-02
2.453033E-02
2.229834E-02
2.028203E-02
1.891036E-02
1.734100E-02
1.591293E-02
1.374695E-02
1.246467E-02
1.146210E-02
9.641152E-03
8.604851E-03
7.184310E-03
6.396655E-03
5.621270E-03
4.638479E-03
4.248412E-03
3.607741E-03
3.388774E-03
3.303858E-03
3.428646E-03
3.655419E-03
3.667637E-03
3.074500E-03
3.199519E-03
3.344437E-03
3.029131E-03
3.006466E-03
2.479997E-03
2.178262E-03
1.740099E-03
1.079723E-03
1.440777E-03
1.640890E-03
1.223534E-03
1.006528E-03
8.247649E-04
6.080707E-04
4.275971E-04
5.150349E-04
4.452858E-04
5.391954E-04
6.025087E-04
4.089201E-04
2.485947E-04
1.633264E-05
-2.064576E-05
1.532709E-04
1.306673E-04
2.300207E-04
2.710417E-04
-5.607123E-06
6.841612E-05
-4.273637E-05
-6.964506E-05
-7.040370E-05
5.314697E-05
-6.707633E-05
-3.302822E-04
-8.144090E-04
-1.246154E-03
-1.772129E-03
-2.306767E-03
-2.315922E-03
1.328090E-05
2.814611E-04
-4.936858E-05
1.410817E-04
3.956906E-04
5.932455E-04
3.818808E-04
4.494645E-04
1.498358E-03
2.548840E-04
1.451442E-04
4.869669E-05
1.577172E-04
5.967403E-04
6.017515E-04
6.729291E-04
6.637241E-04
9.845253E-04
1.037942E-03
1.363325E-03
1.386117E-03
1.741360E-03
1.974806E-03
1.919416E-03
2.253196E-03
2.574318E-03
3.052780E-03
3.038880E-03
3.151840E-03
3.245671E-03
3.297141E-03
2.757567E-03
3.461670E-03
3.565945E-03
4.057224E-03
4.470947E-03
5.144667E-03
5.913402E-03
6.986246E-03
8.206673E-03
9.601295E-03
1.096701E-02
1.205688E-02
1.393748E-02
1.556252E-02
1.667634E-02
1.852805E-02
2.040771E-02
2.206528E-02
2.467671E-02
2.631243E-02
2.786089E-02
2.871352E-02
3.082911E-02
3.290242E-02
3.492766E-02
3.655558E-02
3.800877E-02
4.030898E-02
4.134234E-02
4.341543E-02
4.429916E-02
4.624580E-02
4.693963E-02
4.813484E-02
4.715595E-02
5.133920E-02
5.321679E-02
5.382278E-02
5.379318E-02
5.477152E-02
5.625763E-02
5.781306E-02
5.933830E-02
5.945434E-02
6.025505E-02
6.124298E-02
6.104282E-02
6.222458E-02
6.367105E-02
6.460163E-02
6.393864E-02
6.462040E-02
6.551546E-02
6.536192E-02
6.609070E-02
6.707575E-02
6.810935E-02
6.825248E-02
6.835413E-02
6.850210E-02
6.726661E-02
6.586174E-02
6.915245E-02
6.883134E-02
6.765727E-02
6.789879E-02
6.698906E-02
6.620894E-02
6.776066E-02
6.776360E-02
6.718244E-02
6.633411E-02
6.493427E-02
6.536732E-02
6.473953E-02
6.505445E-02
6.391817E-02
6.344259E-02
6.144043E-02
6.124351E-02
6.051578E-02
5.930265E-02
5.957172E-02
5.876052E-02
5.660344E-02
5.641569E-02
5.547312E-02
5.458334E-02
5.331472E-02
5.214723E-02
5.112606E-02
4.965219E-02
4.855974E-02
4.760445E-02
4.623034E-02
4.429840E-02
4.303334E-02
4.059569E-02
3.921005E-02
3.828013E-02
3.619945E-02
3.469084E-02
3.309498E-02
3.130631E-02
2.958451E-02
2.803542E-02
2.634778E-02
2.434588E-02
2.239825E-02
1.890858E-02
1.822464E-02
1.747552E-02
1.596972E-02
1.426894E-02
1.261664E-02
1.076848E-02
9.848432E-03
8.211381E-03
7.653391E-03
6.575510E-03
5.519125E-03
4.560334E-03
4.201638E-03
3.837379E-03
3.416555E-03
3.470241E-03
3.510600E-03
3.334614E-03
3.527306E-03
3.457944E-03
3.231166E-03
3.174904E-03
2.820935E-03
2.782933E-03
2.358849E-03
1.714896E-03
1.717282E-03
1.356169E-03
1.511477E-03
1.204991E-03
1.085338E-03
9.576813E-04
6.984708E-04
6.597319E-04
6.215527E-04
5.201114E-04
3.566742E-04
3.177536E-04
4.986700E-04
3.873018E-04
2.991326E-04
1.883314E-04
-4.279513E-05
7.781839E-05
-3.354246E-05
-1.349248E-04
-4.364157E-05
7.567304E-05
4.996234E-06
-2.311004E-05
-2.077406E-05
-9.612239E-07
1.625543E-04
-1.642382E-03
-8.144290E-03
-1.467659E-02
-2.118782E-02
-2.780219E-02
-3.428614E-02
-4.104616E-02
2.299073E-04
2.524702E-04
-1.451147E-04
-6.462132E-06
1.512469E-04
6.075327E-04
2.525777E-03
1.363380E-02
6.179366E-03
3.119666E-03
4.141570E-04
2.570843E-04
4.121398E-05
2.905110E-04
4.981255E-04
1.066348E-03
8.614524E-04
8.342064E-04
1.009551E-03
1.669971E-03
1.634449E-03
2.026988E-03
2.224901E-03
2.179756E-03
1.944517E-03
2.502409E-03
3.351836E-03
3.048979E-03
3.252000E-03
3.331899E-03
3.205582E-03
3.274074E-03
3.513684E-03
3.725028E-03
3.845986E-03
4.516733E-03
5.261444E-03
5.846210E-03
6.932530E-03
8.123750E-03
9.383541E-03
1.064568E-02
1.238868E-02
1.391549E-02
1.505946E-02
1.602983E-02
1.843413E-02
2.063458E-02
2.237100E-02
2.422256E-02
2.562890E-02
2.761948E-02
2.894960E-02
3.117890E-02
3.302650E-02
3.526155E-02
3.667726E-02
3.811107E-02
4.002504E-02
4.114436E-02
4.227343E-02
4.416035E-02
4.617585E-02
4.823062E-02
4.825808E-02
4.979313E-02
5.153541E-02
5.298619E-02
5.407403E-02
5.477288E-02
5.526406E-02
5.608048E-02
5.692146E-02
5.867561E-02
6.006697E-02
6.011717E-02
6.135486E-02
6.157545E-02
6.267501E-02
6.397173E-02
6.399811E-02
6.407838E-02
6.491348E-02
6.557966E-02
6.616793E-02
6.621302E-02
6.666291E-02
6.790875E-02
6.769411E-02
6.812376E-02
6.835504E-02
6.776238E-02
6.757131E-02
6.928566E-02
6.902991E-02
6.765272E-02
6.801981E-02
6.792319E-02
6.740758E-02
6.750003E-02
6.724355E-02
6.736422E-02
6.654250E-02
6.528353E-02
6.633677E-02
6.456273E-02
6.443458E-02
6.385208E-02
6.292440E-02
6.231930E-02
6.210201E-02
6.036861E-02
5.909328E-02
5.797066E-02
5.797987E-02
5.670959E-02
5.577120E-02
5.525649E-02
5.519468E-02
5.366154E-02
5.246695E-02
5.016371E-02
4.895048E-02
4.810855E-02
4.765032E-02
4.580524E-02
4.431116E-02
4.311179E-02
4.114245E-02
3.980764E-02
3.771901E-02
3.621113E-02
3.457782E-02
3.305039E-02
3.117600E-02
2.999431E-02
2.775094E-02
2.685510E-02
2.387197E-02
2.274299E-02
2.074970E-02
1.874299E-02
1.737362E-02
1.553730E-02
1.455202E-02
1.233425E-02
1.090269E-02
9.620899E-03
8.323623E-03
7.129783E-03
6.342477E-03
5.406898E-03
4.698557E-03
3.890275E-03
3.920889E-03
3.279195E-03
3.590978E-03
3.339010E-03
3.423650E-03
2.941203E-03
3.487826E-03
3.430774E-03
3.224893E-03
3.017922E-03
2.752033E-03
2.299192E-03
1.811815E-03
1.638441E-03
1.485326E-03
1.399291E-03
1.476173E-03
1.057932E-03
8.987591E-04
8.550802E-04
8.192031E-04
8.556023E-04
7.443705E-04
4.127034E-04
3.591592E-04
3.775581E-04
1.299035E-04
1.005422E-04
3.639448E-05
4.567916E-05
1.373948E-04
-1.775388E-05
5.023214E-05
9.487590E-05
6.805544E-05
4.793487E-05
-4.620889E-05
2.995668E-05
2.717388E-05
2.042331E-05
-4.232322E-03
-2.463831E-02
-4.498263E-02
-6.522246E-02
-8.551175E-02
-1.057249E-01
-1.261767E-01
1.900293E-04
-5.697174E-04
-7.086392E-05
-1.000874E-04
3.127005E-04
3.462088E-04
-3.064401E-02
1.759450E-02
1.052330E-02
-9.302987E-03
3.501985E-04
3.304415E-04
3.896619E-04
5.042593E-04
8.175793E-04
-8.211626E-04
7.866793E-04
1.207771E-03
8.725233E-04
1.128959E-03
1.912508E-03
1.948683E-03
2.130816E-03
2.735783E-03
2.970409E-03
2.579168E-03
3.037979E-03
3.091493E-03
3.076405E-03
2.996483E-03
3.203676E-03
3.262176E-03
3.345087E-03
3.644521E-03
3.732532E-03
4.583893E-03
5.227336E-03
5.848043E-03
7.012848E-03
7.931929E-03
9.181777E-03
1.066809E-02
1.229996E-02
1.350079E-02
1.536644E-02
1.648248E-02
1.852572E-02
2.006498E-02
2.228091E-02
2.377308E-02
2.565214E-02
2.755718E-02
2.946492E-02
3.203862E-02
3.330065E-02
3.499941E-02
3.661917E-02
3.857952E-02
3.953218E-02
4.099668E-02
4.298703E-02
4.463183E-02
4.627715E-02
4.775165E-02
4.892846E-02
4.961412E-02
5.107992E-02
5.242082E-02
5.323959E-02
5.445267E-02
5.549742E-02
5.670002E-02
5.706610E-02
5.812383E-02
5.866003E-02
5.913274E-02
6.136526E-02
6.255834E-02
6.323573E-02
6.455763E-02
6.421343E-02
6.480049E-02
6.575509E-02
6.623515E-02
6.647220E-02
6.656247E-02
6.725698E-02
6.681593E-02
6.669495E-02
6.736840E-02
6.831173E-02
6.827984E-02
6.840168E-02
6.771836E-02
6.780823E-02
6.828198E-02
6.765950E-02
6.749769E-02
6.761081E-02
6.702638E-02
6.568153E-02
6.551665E-02
6.550295E-02
6.551527E-02
6.502346E-02
6.472618E-02
6.413792E-02
6.278323E-02
6.260045E-02
6.250652E-02
6.147183E-02
6.050304E-02
6.000766E-02
5.939290E-02
5.781761E-02
5.687586E-02
5.558131E-02
5.541580E-02
5.540617E-02
5.390685E-02
5.194805E-02
5.088292E-02
4.992452E-02
4.843666E-02
4.751542E-02
4.632352E-02
4.498546E-02
4.278415E-02
4.118460E-02
4.024824E-02
3.864771E-02
3.632675E-02
3.476554E-02
3.270644E-02
3.050673E-02
2.985601E-02
2.776462E-02
2.620137E-02
2.457807E-02
2.286331E-02
2.063167E-02
1.894094E-02
1.738851E-02
1.520496E-02
1.408846E-02
1.259306E-02
1.091276E-02
9.584606E-03
8.407623E-03
7.372515E-03
6.373827E-03
5.496881E-03
5.054411E-03
4.269519E-03
3.400833E-03
3.399028E-03
3.367727E-03
3.479930E-03
3.376174E-03
3.237956E-03
2.917691E-03
3.244738E-03
3.029169E-03
2.757791E-03
2.547250E-03
2.104631E-03
2.234847E-03
1.488288E-03
1.196146E-03
1.082047E-03
8.419277E-04
7.741430E-04
6.784020E-04
9.863835E-04
9.496749E-04
5.983064E-04
4.863020E-04
4.524455E-04
3.737636E-04
4.057545E-04
2.726910E-04
7.820959E-05
-1.432719E-05
-1.473109E-04
4.722458E-05
-2.321141E-05
2.439839E-04
2.644338E-04
8.449526E-05
1.930607E-05
-5.394901E-05
3.671311E-05
1.971978E-05
-1.837970E-04
-3.286595E-03
-1.791525E-02
-3.253061E-02
-4.711368E-02
-6.152415E-02
-7.625567E-02
-9.097973E-02
2.367831E-04
-7.383669E-05
2.319606E-04
-1.013438E-04
5.657950E-05
-4.312231E-04
-3.279842E-02
8.865369E-03
8.870881E-03
4.526167E-02
-1.239500E-02
8.681974E-04
1.151866E-03
9.219523E-04
7.770990E-04
-5.480042E-05
1.143934E-03
1.399270E-03
9.744790E-04
1.066752E-03
1.917492E-03
2.334252E-03
2.527454E-03
2.978457E-03
3.169787E-03
3.203914E-03
3.318201E-03
3.339088E-03
3.492581E-03
3.352482E-03
3.512244E-03
3.722116E-03
3.864061E-03
1.935389E-03
3.703548E-03
4.706241E-03
5.493955E-03
6.211377E-03
7.083753E-03
8.262857E-03
9.174017E-03
1.062909E-02
1.225955E-02
1.381340E-02
1.552967E-02
1.710376E-02
1.867788E-02
1.982672E-02
2.200338E-02
2.368411E-02
2.533908E-02
2.738869E-02
2.944084E-02
3.148197E-02
3.352744E-02
3.478551E-02
3.669292E-02
3.826618E-02
3.964167E-02
4.226708E-02
4.385772E-02
4.483328E-02
4.616932E-02
4.791240E-02
4.898843E-02
4.953936E-02
5.097299E-02
5.156994E-02
5.298858E-02
5.429133E-02
5.573473E-02
5.668126E-02
5.763317E-02
5.830711E-02
5.857808E-02
5.947531E-02
6.122185E-02
6.254868E-02
6.280088E-02
6.395180E-02
6.407888E-02
6.446791E-02
6.560113E-02
6.547506E-02
6.637256E-02
6.654279E-02
6.733434E-02
6.701943E-02
6.816543E-02
6.890975E-02
6.771411E-02
6.799443E-02
6.769173E-02
6.754151E-02
6.793471E-02
6.756822E-02
6.787036E-02
6.740278E-02
6.806526E-02
6.648887E-02
6.529338E-02
6.205728E-02
6.513735E-02
6.398420E-02
6.506446E-02
6.369062E-02
6.386020E-02
6.395662E-02
6.290993E-02
6.211162E-02
6.086422E-02
6.050428E-02
6.006016E-02
5.937166E-02
5.859571E-02
5.710909E-02
5.651956E-02
5.529345E-02
5.422760E-02
5.330409E-02
5.114137E-02
5.087656E-02
4.966553E-02
4.891991E-02
4.726297E-02
4.550547E-02
4.470711E-02
4.233009E-02
4.138104E-02
4.037110E-02
3.842876E-02
3.618881E-02
3.534086E-02
3.298123E-02
3.033574E-02
2.975587E-02
2.797173E-02
2.596813E-02
2.435902E-02
2.248333E-02
2.055032E-02
1.917187E-02
1.704524E-02
1.584583E-02
1.402008E-02
1.215660E-02
1.124645E-02
9.140849E-03
8.557027E-03
7.296406E-03
6.437144E-03
5.744472E-03
5.020597E-03
3.980506E-03
3.693244E-03
3.420911E-03
3.307379E-03
3.194693E-03
3.130294E-03
3.213625E-03
3.392616E-03
3.248309E-03
2.843601E-03
2.728583E-03
2.528702E-03
2.377510E-03
1.923494E-03
1.669026E-03
1.571372E-03
1.390569E-03
1.299253E-03
8.812477E-04
1.110139E-03
6.794923E-04
5.934172E-04
4.085949E-04
1.556229E-04
2.084766E-04
4.589653E-04
5.435541E-04
3.800888E-04
8.558131E-05
-6.812983E-05
-1.325981E-04
-1.138524E-04
1.572869E-05
1.887483E-04
1.626077E-04
6.896290E-05
5.476588E-05
1.242041E-05
-9.199398E-05
-3.548179E-06
-1.010749E-04
-2.495773E-03
-1.356804E-02
-2.443106E-02
-3.446698E-02
-4.504786E-02
-5.576411E-02
-6.651187E-02
-1.865439E-04
1.489496E-04
5.218374E-04
3.245674E-04
2.282854E-04
-1.973223E-02
1.891754E-02
2.373335E-02
2.356434E-02
6.221072E-02
1.050282E-02
1.397691E-04
8.715653E-04
8.889209E-04
1.064293E-03
1.487068E-03
1.097742E-03
1.444762E-03
1.744074E-03
1.689806E-03
1.901232E-03
2.791953E-03
2.849722E-03
3.439156E-03
3.389668E-03
3.219185E-03
2.466860E-03
3.120760E-03
4.392116E-03
3.790025E-03
3.666640E-03
3.194512E-03
3.541176E-03
9.389416E-04
3.515791E-03
4.981838E-03
5.957466E-03
6.349800E-03
7.292036E-03
8.146275E-03
9.164778E-03
1.071980E-02
1.237218E-02
1.410236E-02
1.514027E-02
1.652211E-02
1.875420E-02
1.992715E-02
2.258749E-02
2.373466E-02
2.610329E-02
2.757978E-02
3.004772E-02
3.087257E-02
3.272485E-02
3.518975E-02
3.674842E-02
3.838082E-02
3.951162E-02
4.178530E-02
4.253893E-02
4.482940E-02
4.772594E-02
4.702619E-02
4.802425E-02
4.943047E-02
5.062012E-02
5.206865E-02
5.339836E-02
5.456016E-02
5.556835E-02
5.614501E-02
5.711372E-02
5.788143E-02
5.842506E-02
5.961829E-02
6.120034E-02
6.172729E-02
6.214349E-02
6.319574E-02
6.373278E-02
6.504285E-02
6.580875E-02
6.543790E-02
6.651097E-02
6.690220E-02
6.657294E-02
6.728512E-02
6.857490E-02
6.689738E-02
6.769180E-02
6.792352E-02
6.840920E-02
6.809871E-02
6.830083E-02
6.829653E-02
6.759039E-02
6.740236E-02
6.650671E-02
6.573192E-02
6.302494E-02
6.235107E-02
6.557396E-02
6.602798E-02
6.535191E-02
6.413565E-02
6.330950E-02
6.357771E-02
6.351755E-02
6.271629E-02
6.152516E-02
6.046235E-02
6.059274E-02
5.927773E-02
5.793812E-02
5.769492E-02
5.603534E-02
5.442766E-02
5.392471E-02
5.346084E-02
5.142097E-02
5.089434E-02
4.988040E-02
4.869861E-02
4.749169E-02
4.654101E-02
4.528278E-02
4.326151E-02
4.098364E-02
3.814343E-02
3.749865E-02
3.668367E-02
3.478019E-02
3.267692E-02
3.087611E-02
2.973950E-02
2.793595E-02
2.619096E-02
2.426927E-02
2.310772E-02
2.081832E-02
1.901161E-02
1.706806E-02
1.557736E-02
1.388297E-02
1.242151E-02
1.112950E-02
9.695712E-03
8.750031E-03
7.247376E-03
6.549470E-03
5.663255E-03
4.511206E-03
4.072687E-03
3.607948E-03
3.493072E-03
3.235657E-03
3.115146E-03
3.265138E-03
3.204463E-03
3.231732E-03
3.190903E-03
2.837229E-03
2.374692E-03
2.566493E-03
2.170110E-03
1.970786E-03
1.499567E-03
1.684252E-03
1.699125E-03
1.178874E-03
9.133545E-04
1.197089E-03
3.634536E-04
1.311409E-04
3.216145E-04
4.254188E-04
3.270030E-04
1.570029E-04
1.757586E-04
2.920384E-04
1.382288E-04
1.638315E-04
2.327005E-04
2.882846E-04
1.271515E-04
2.841157E-04
6.452104E-05
-7.934797E-06
7.508687E-05
-8.017396E-06
-1.944790E-04
-1.951881E-04
-1.204326E-04
-2.141306E-03
-1.188803E-02
-2.160289E-02
-3.125904E-02
-4.104648E-02
-5.077192E-02
-6.063631E-02
1.665928E-04
-1.396100E-04
-8.969290E-05
2.126254E-04
1.019025E-04
-1.107171E-02
1.168722E-02
-2.006567E-03
9.545994E-03
7.170994E-02
-1.584083E-02
7.209178E-04
6.163897E-04
3.584237E-04
8.962859E-04
7.999857E-04
3.274571E-04
9.156422E-04
1.191265E-03
1.726324E-03
2.087903E-03
2.763442E-03
3.023974E-03
3.348874E-03
3.347159E-03
3.492378E-03
3.518036E-03
3.957068E-03
4.196166E-03
4.209903E-03
4.412290E-03
3.542419E-03
3.681968E-03
3.733629E-03
4.046414E-03
4.389851E-03
5.208952E-03
6.320348E-03
7.091591E-03
8.155220E-03
8.430966E-03
1.067617E-02
1.253678E-02
1.389656E-02
1.491686E-02
1.681758E-02
1.886835E-02
2.050767E-02
2.219790E-02
2.366229E-02
2.619950E-02
2.775660E-02
2.931569E-02
3.153795E-02
3.239069E-02
3.506611E-02
3.666967E-02
3.760903E-02
3.954000E-02
4.136279E-02
4.290938E-02
4.321971E-02
4.474185E-02
4.694680E-02
4.855028E-02
5.005568E-02
5.147115E-02
5.280546E-02
5.335885E-02
5.379015E-02
5.505621E-02
5.547191E-02
5.658178E-02
5.810018E-02
5.972506E-02
5.932727E-02
6.124423E-02
6.193013E-02
6.143871E-02
6.333156E-02
6.445869E-02
6.534041E-02
6.631211E-02
6.553358E-02
6.706397E-02
6.731168E-02
6.736220E-02
6.730082E-02
6.868295E-02
6.821080E-02
6.855068E-02
6.719237E-02
6.774994E-02
6.814038E-02
6.816438E-02
6.859867E-02
6.798136E-02
6.776508E-02
6.639526E-02
6.618829E-02
6.988666E-02
6.660533E-02
6.584633E-02
6.522333E-02
6.555824E-02
6.591708E-02
6.519923E-02
6.359164E-02
6.310682E-02
6.161059E-02
6.093427E-02
5.949515E-02
5.989007E-02
5.847332E-02
5.759517E-02
5.722496E-02
5.483148E-02
4.824782E-02
5.033250E-02
5.001890E-02
5.153049E-02
5.081244E-02
4.884890E-02
4.806146E-02
4.753271E-02
4.675637E-02
4.478553E-02
4.289197E-02
4.124839E-02
3.945027E-02
3.760881E-02
3.671067E-02
3.453041E-02
3.236074E-02
3.122939E-02
2.980830E-02
2.802845E-02
2.619500E-02
2.417955E-02
2.235166E-02
2.070377E-02
1.871210E-02
1.719383E-02
1.572254E-02
1.415418E-02
1.255032E-02
1.104284E-02
9.574559E-03
8.106713E-03
7.325763E-03
6.422189E-03
5.503838E-03
4.872101E-03
4.093962E-03
3.535884E-03
3.414185E-03
3.442917E-03
3.498937E-03
3.458167E-03
3.458492E-03
3.278011E-03
2.911279E-03
2.561794E-03
2.408609E-03
2.199228E-03
2.077526E-03
1.800116E-03
1.550318E-03
1.668762E-03
1.695735E-03
1.027264E-03
5.157560E-04
3.898482E-04
2.829663E-04
3.025084E-04
4.196844E-04
1.775801E-04
1.741635E-05
1.439044E-04
2.072897E-04
1.519193E-04
6.260089E-05
-2.000483E-05
1.156121E-06
6.230340E-05
1.281985E-05
2.082432E-04
1.647924E-04
2.567481E-04
-5.332591E-05
2.202955E-04
5.913962E-05
8.778782E-05
9.486987E-05
1.974697E-04
9.709364E-05
-1.533970E-04
2.410100E-04
3.134181E-04
5.064749E-04
3.595811E-04
-9.015773E-05
-3.466442E-05
-3.786713E-04
7.425418E-05
5.247987E-04
-7.810727E-02
4.930804E-02
1.213296E-02
2.263842E-02
2.247557E-02
-1.225974E-01
4.816030E-04
3.949896E-04
9.077977E-04
6.943593E-04
5.284251E-04
8.696836E-04
1.315220E-03
1.865355E-03
2.222355E-03
2.455531E-03
2.975126E-03
3.030169E-03
2.813524E-03
2.234491E-03
3.766806E-03
4.050475E-03
4.035800E-03
4.440462E-03
4.227811E-03
4.858327E-03
3.211933E-03
4.470449E-03
3.917304E-03
4.161374E-03
4.544856E-03
4.902413E-03
5.580714E-03
7.594249E-03
7.878161E-03
7.859671E-03
1.049322E-02
1.243800E-02
1.395709E-02
1.512932E-02
1.734150E-02
1.902887E-02
2.086785E-02
2.330564E-02
2.382392E-02
2.568258E-02
2.725552E-02
2.951729E-02
3.103932E-02
3.207330E-02
3.489782E-02
3.665674E-02
3.767964E-02
3.984245E-02
4.106157E-02
4.333394E-02
4.568413E-02
4.651094E-02
4.715249E-02
4.749383E-02
4.960518E-02
5.051211E-02
5.265547E-02
5.368354E-02
5.437132E-02
5.523435E-02
5.616615E-02
5.695633E-02
5.838889E-02
5.989797E-02
5.977292E-02
6.054481E-02
6.221656E-02
6.261929E-02
6.286406E-02
6.339672E-02
6.492508E-02
6.561383E-02
6.586627E-02
6.704835E-02
6.685068E-02
6.767329E-02
6.765234E-02
6.732743E-02
6.715540E-02
6.815037E-02
6.825786E-02
6.748617E-02
6.748962E-02
6.750672E-02
6.826637E-02
6.796959E-02
6.663059E-02
6.689252E-02
6.634025E-02
6.893498E-02
6.761586E-02
6.577730E-02
6.519246E-02
6.486579E-02
6.624376E-02
6.563869E-02
6.362877E-02
6.378056E-02
6.256719E-02
6.111821E-02
6.064175E-02
6.005868E-02
5.866651E-02
5.764264E-02
5.757899E-02
5.520651E-02
5.080152E-02
5.125500E-02
5.229776E-02
5.201264E-02
5.096159E-02
4.877306E-02
4.833333E-02
4.759294E-02
4.596800E-02
4.444450E-02
4.347859E-02
4.174059E-02
3.969325E-02
3.777219E-02
3.685692E-02
3.445174E-02
3.312113E-02
3.108763E-02
2.937496E-02
2.711519E-02
2.625606E-02
2.411743E-02
2.198912E-02
2.054528E-02
1.847029E-02
1.663407E-02
1.504967E-02
1.435202E-02
1.243920E-02
1.100391E-02
9.213972E-03
8.083254E-03
6.975236E-03
6.429337E-03
5.467998E-03
4.726467E-03
4.081206E-03
3.770837E-03
3.550850E-03
3.448963E-03
3.486207E-03
3.607731E-03
3.386884E-03
3.228125E-03
2.899726E-03
2.872484E-03
2.287313E-03
2.236177E-03
2.095091E-03
1.795540E-03
1.738930E-03
1.414088E-03
1.047347E-03
6.559935E-04
7.899807E-04
7.890367E-04
4.109500E-04
5.465142E-04
5.234555E-04
3.659192E-04
1.600744E-04
2.450793E-04
3.419891E-04
2.677441E-04
1.104053E-04
-3.698971E-05
-1.542693E-05
8.949462E-05
1.548348E-06
-5.319347E-05
-1.351718E-04
-2.096487E-04
-1.007785E-04
-1.006252E-04
-3.897638E-05
5.578921E-05
5.727154E-05
2.321197E-05
1.443845E-04
2.903656E-04
3.521893E-04
4.975921E-04
6.512862E-04
6.732896E-04
9.071365E-04
3.770095E-04
3.850995E-04
3.464893E-04
5.174384E-05
-3.451030E-02
-6.822046E-02
-1.347029E-03
5.848786E-03
3.414021E-02
-3.186615E-02
4.440130E-04
3.015553E-04
5.353880E-04
5.975247E-05
4.632046E-04
1.100108E-03
1.623238E-03
1.974388E-03
2.071843E-03
2.008204E-03
2.674373E-03
2.456349E-03
2.789245E-03
3.417958E-03
3.432225E-03
3.619870E-03
3.762197E-03
3.351201E-03
3.618979E-03
4.799958E-03
3.502202E-03
4.222798E-03
4.045040E-03
4.118362E-03
3.857443E-03
4.840554E-03
6.093447E-03
7.048673E-03
8.346658E-03
9.657324E-03
1.063773E-02
1.211293E-02
1.387158E-02
1.507771E-02
1.652290E-02
1.846959E-02
2.056987E-02
2.469413E-02
2.411964E-02
2.571340E-02
2.800306E-02
2.987819E-02
3.110032E-02
3.279981E-02
3.495093E-02
3.686564E-02
3.799004E-02
3.998282E-02
4.150387E-02
4.408847E-02
4.491138E-02
4.547476E-02
4.725002E-02
4.828247E-02
4.906485E-02
5.114735E-02
5.238998E-02
5.430617E-02
5.514820E-02
5.678028E-02
5.797494E-02
5.767578E-02
5.793716E-02
5.892646E-02
5.998712E-02
6.090896E-02
6.202710E-02
6.270896E-02
6.398682E-02
6.397001E-02
6.563700E-02
6.572116E-02
6.681979E-02
6.608478E-02
6.593173E-02
6.726436E-02
6.631423E-02
6.788563E-02
6.737706E-02
6.755798E-02
6.753210E-02
6.734495E-02
6.766318E-02
6.754371E-02
6.828098E-02
6.835189E-02
6.666638E-02
6.812745E-02
6.723423E-02
6.665295E-02
6.674402E-02
6.643233E-02
6.670747E-02
6.516298E-02
6.470681E-02
6.420617E-02
6.258068E-02
6.314780E-02
6.245389E-02
6.114637E-02
5.995638E-02
5.987812E-02
5.834482E-02
5.755225E-02
5.708077E-02
5.569747E-02
5.639737E-02
5.522186E-02
5.448005E-02
5.178228E-02
5.066651E-02
4.977885E-02
4.906675E-02
4.728076E-02
4.548832E-02
4.463228E-02
4.263005E-02
4.155373E-02
3.953547E-02
3.808119E-02
3.692476E-02
3.489540E-02
3.294931E-02
3.108044E-02
2.994750E-02
2.815162E-02
2.679279E-02
2.416840E-02
2.213935E-02
2.032603E-02
1.849738E-02
1.705043E-02
1.543914E-02
1.426143E-02
1.259042E-02
1.084553E-02
9.081806E-03
8.112640E-03
7.312641E-03
6.348931E-03
5.651764E-03
4.516927E-03
4.031845E-03
3.804903E-03
3.527119E-03
3.534911E-03
3.552592E-03
3.552979E-03
3.324208E-03
3.317534E-03
3.097711E-03
2.999248E-03
2.319429E-03
2.202767E-03
2.170410E-03
1.965386E-03
1.723566E-03
1.300597E-03
1.167573E-03
8.666337E-04
6.943491E-04
6.209149E-04
4.647758E-04
5.645908E-04
6.046613E-04
1.849487E-04
1.195541E-04
9.498960E-05
1.198059E-04
9.375343E-05
9.799159E-05
1.155579E-04
7.939500E-06
6.125778E-05
-3.433580E-05
-5.666282E-06
-9.420019E-05
-2.351703E-04
-6.595749E-07
-1.334379E-04
3.450716E-05
1.044631E-04
4.884876E-05
1.992102E-04
4.984297E-04
8.254746E-04
1.287739E-03
1.570207E-03
1.897869E-03
2.030605E-03
-5.321145E-05
-1.159895E-04
3.436140E-04
-3.621005E-05
2.091049E-04
7.787688E-02
3.489199E-02
2.284380E-03
3.353995E-03
-3.981323E-02
1.841522E-02
1.120344E-03
7.033567E-04
4.683611E-04
7.006382E-04
6.786131E-04
9.020000E-04
1.711146E-03
2.011405E-03
1.786000E-03
1.867668E-03
1.856589E-03
2.708613E-03
2.378758E-03
2.291598E-03
3.317454E-03
3.790540E-03
4.138896E-03
4.245126E-03
3.867613E-03
3.728888E-03
3.959499E-03
3.933398E-03
3.892453E-03
2.519153E-03
6.432434E-03
5.558673E-03
6.185323E-03
7.501831E-03
8.458040E-03
9.327905E-03
1.062575E-02
1.217483E-02
1.390770E-02
1.549381E-02
1.686276E-02
1.763440E-02
2.031842E-02
2.207817E-02
2.392525E-02
2.599754E-02
2.793552E-02
3.002129E-02
3.130991E-02
3.266548E-02
3.437679E-02
3.690490E-02
3.853948E-02
3.999223E-02
4.088332E-02
4.371756E-02
4.467859E-02
4.572457E-02
4.699038E-02
4.833538E-02
4.969860E-02
5.084550E-02
5.138949E-02
5.284181E-02
5.391467E-02
5.587771E-02
5.630830E-02
5.793221E-02
5.777455E-02
5.939807E-02
5.996971E-02
6.148839E-02
6.258521E-02
6.431872E-02
6.410017E-02
6.465032E-02
6.453529E-02
6.455465E-02
6.552296E-02
6.504814E-02
6.630230E-02
6.620994E-02
6.638792E-02
6.682643E-02
6.621538E-02
6.716358E-02
6.790522E-02
6.723870E-02
6.787782E-02
6.816350E-02
6.798287E-02
6.804806E-02
6.730364E-02
6.688538E-02
6.699995E-02
6.683612E-02
6.657549E-02
6.647419E-02
6.677304E-02
6.491421E-02
6.252509E-02
6.342403E-02
6.253716E-02
6.178302E-02
6.177454E-02
6.166142E-02
6.082602E-02
5.995370E-02
5.889275E-02
5.749559E-02
5.788118E-02
5.629618E-02
5.586075E-02
5.558524E-02
5.336679E-02
5.193562E-02
5.132106E-02
4.973545E-02
4.789076E-02
4.662284E-02
4.636745E-02
4.390921E-02
4.215266E-02
4.178237E-02
4.018710E-02
3.822858E-02
3.687919E-02
3.468396E-02
3.290011E-02
3.175454E-02
2.905534E-02
2.729105E-02
2.574083E-02
2.373915E-02
2.197092E-02
2.001654E-02
1.891652E-02
1.715326E-02
1.551957E-02
1.424547E-02
1.255322E-02
1.095277E-02
9.344855E-03
8.320144E-03
7.603055E-03
6.551297E-03
5.701926E-03
4.818703E-03
4.192729E-03
3.380979E-03
3.399208E-03
3.501341E-03
3.331870E-03
3.145213E-03
3.318033E-03
3.093519E-03
2.916087E-03
2.635035E-03
2.205531E-03
2.164528E-03
2.015140E-03
2.192274E-03
1.529526E-03
1.688310E-03
1.185917E-03
9.531931E-04
5.674346E-04
5.302979E-04
8.198963E-04
7.912990E-04
5.657401E-04
5.040081E-04
4.481108E-04
3.537929E-04
2.509714E-04
2.029975E-04
1.728266E-04
1.385763E-04
5.353213E-05
4.771330E-05
1.232806E-04
-6.833493E-05
-1.566031E-04
-2.899709E-04
-6.222817E-05
-2.600961E-04
-9.044199E-05
-1.229414E-04
-1.613538E-04
1.389828E-04
5.637670E-04
9.814865E-04
1.315570E-03
1.756296E-03
2.107569E-03
2.380625E-03
-1.172938E-03
-9.802043E-05
1.463657E-05
-9.104719E-05
-4.960276E-04
4.896647E-02
-5.948652E-03
-2.684244E-03
-1.803402E-03
-2.280014E-02
5.656649E-02
1.201204E-03
6.065537E-04
3.207848E-04
9.165497E-04
8.369806E-04
1.110888E-03
1.715495E-03
1.549692E-03
1.768223E-03
1.851022E-03
2.284307E-03
2.583749E-03
2.209036E-03
2.899809E-03
3.520498E-03
3.690930E-03
3.522728E-03
3.562406E-03
3.851971E-03
4.089419E-03
3.749252E-03
4.126849E-03
4.207939E-03
4.349833E-03
6.817492E-03
4.327199E-03
5.884754E-03
7.173107E-03
8.544260E-03
9.749828E-03
1.053560E-02
1.178678E-02
1.330397E-02
1.534762E-02
1.715967E-02
1.882443E-02
2.016398E-02
2.182494E-02
2.372058E-02
2.589090E-02
2.813817E-02
2.965131E-02
3.086245E-02
3.275463E-02
3.465104E-02
3.675363E-02
3.860087E-02
3.964221E-02
4.136581E-02
4.323521E-02
4.462634E-02
4.627469E-02
4.666475E-02
4.833536E-02
4.951518E-02
5.102833E-02
5.213109E-02
5.399060E-02
5.432173E-02
5.551134E-02
5.694910E-02
5.613876E-02
5.780702E-02
5.983935E-02
6.032194E-02
6.149000E-02
6.260459E-02
6.373738E-02
6.304331E-02
6.332982E-02
6.430092E-02
6.487741E-02
6.496566E-02
6.500995E-02
6.599872E-02
6.662409E-02
6.772702E-02
6.670127E-02
6.758015E-02
6.806943E-02
6.852788E-02
6.898309E-02
6.864224E-02
6.790592E-02
6.691555E-02
6.815916E-02
6.783950E-02
6.802006E-02
6.628690E-02
6.678669E-02
6.603505E-02
6.546288E-02
6.505065E-02
6.528293E-02
6.330659E-02
6.233311E-02
6.328302E-02
6.224158E-02
6.188042E-02
6.166829E-02
6.058189E-02
5.910072E-02
5.928884E-02
5.835262E-02
5.756265E-02
5.618427E-02
5.549416E-02
5.428509E-02
5.316212E-02
5.193550E-02
5.162285E-02
4.982535E-02
4.756764E-02
4.652189E-02
4.628734E-02
4.444687E-02
4.273897E-02
4.099427E-02
3.903768E-02
3.821720E-02
3.662778E-02
3.468169E-02
3.295085E-02
3.165399E-02
2.873010E-02
2.708617E-02
2.559653E-02
2.396649E-02
2.227086E-02
2.057914E-02
1.872759E-02
1.685270E-02
1.521542E-02
1.405691E-02
1.297782E-02
1.078658E-02
9.812477E-03
8.396535E-03
7.798925E-03
6.717403E-03
5.548675E-03
4.822174E-03
4.235036E-03
3.657814E-03
3.215321E-03
3.146784E-03
3.003898E-03
2.967502E-03
3.163904E-03
3.015652E-03
2.638047E-03
2.328135E-03
2.064395E-03
1.993391E-03
1.909226E-03
1.368922E-03
1.220568E-03
1.718152E-03
1.488441E-03
1.151873E-03
7.702998E-04
5.721860E-04
7.147001E-04
3.933882E-04
5.616888E-04
4.918652E-04
3.190874E-04
4.087303E-04
3.513222E-04
3.830243E-04
2.297636E-04
2.252394E-04
1.117758E-04
6.865608E-05
8.818843E-05
8.299240E-05
-4.938393E-05
-2.121270E-05
-6.702230E-05
-1.335961E-04
-5.056061E-05
1.039951E-05
8.344572E-05
2.988374E-04
7.910232E-04
1.177030E-03
1.634591E-03
1.990334E-03
2.284408E-03
2.827214E-03
-2.133723E-03
-3.280642E-04
2.538234E-04
1.783636E-04
1.211662E-04
1.529670E-01
-8.703262E-02
-8.501609E-03
-4.403618E-03
-1.479586E-01
2.592218E-01
-9.209466E-04
8.418011E-04
4.639771E-04
6.025568E-04
4.749755E-04
1.082796E-03
1.244734E-03
1.308738E-03
1.772170E-03
2.176891E-03
2.372337E-03
2.286330E-03
2.196991E-03
3.033311E-03
3.703105E-03
3.962995E-03
3.596322E-03
3.645303E-03
3.876476E-03
3.883572E-03
3.888903E-03
3.861312E-03
4.047149E-03
4.334520E-03
5.134266E-03
3.444151E-03
5.577244E-03
7.630590E-03
8.523543E-03
1.003692E-02
1.082479E-02
1.240286E-02
1.389183E-02
1.534673E-02
1.596689E-02
1.832486E-02
2.028921E-02
2.211514E-02
2.421840E-02
2.529989E-02
2.749262E-02
2.956827E-02
3.088144E-02
3.292872E-02
3.480777E-02
3.629664E-02
3.874474E-02
3.918547E-02
4.131006E-02
4.236711E-02
4.489483E-02
4.647986E-02
4.647301E-02
4.797728E-02
4.925969E-02
5.117362E-02
5.250022E-02
5.373286E-02
5.537290E-02
5.499031E-02
5.617541E-02
5.723631E-02
5.785519E-02
5.911679E-02
6.020767E-02
6.035547E-02
6.103616E-02
6.213347E-02
6.314808E-02
6.362477E-02
6.416140E-02
6.516095E-02
6.457826E-02
6.552645E-02
6.559926E-02
6.613442E-02
6.720106E-02
6.691554E-02
6.705850E-02
6.764568E-02
6.727392E-02
6.855994E-02
6.740994E-02
6.773185E-02
6.854578E-02
6.880671E-02
6.828805E-02
6.697939E-02
6.661598E-02
6.647335E-02
6.578155E-02
6.565276E-02
6.514317E-02
6.482081E-02
6.448030E-02
6.339932E-02
6.337576E-02
6.203094E-02
6.263841E-02
6.161182E-02
6.124890E-02
6.014142E-02
5.858498E-02
5.785284E-02
5.572392E-02
5.569247E-02
5.531775E-02
5.468623E-02
5.402286E-02
5.338510E-02
5.111789E-02
4.929218E-02
4.797155E-02
4.715085E-02
4.599920E-02
4.425004E-02
4.244356E-02
4.130345E-02
3.939257E-02
3.822291E-02
3.657524E-02
3.486669E-02
3.386700E-02
3.200439E-02
2.945274E-02
2.717692E-02
2.528026E-02
2.370966E-02
2.265682E-02
2.096175E-02
1.875419E-02
1.683907E-02
1.495228E-02
1.375791E-02
1.241609E-02
1.071244E-02
9.192983E-03
8.478895E-03
7.725780E-03
6.739716E-03
5.580407E-03
4.614405E-03
4.032161E-03
3.697972E-03
3.473756E-03
3.114481E-03
3.194351E-03
3.050945E-03
2.952205E-03
2.815194E-03
3.024375E-03
2.713026E-03
2.276265E-03
2.145134E-03
1.677346E-03
1.491483E-03
1.189384E-03
1.153745E-03
1.241730E-03
1.176427E-03
8.663516E-04
6.314912E-04
1.009673E-03
5.509739E-04
2.997780E-04
2.026465E-04
1.800809E-04
2.965890E-04
2.876214E-04
1.124178E-04
-6.786830E-06
-1.577180E-04
3.691752E-06
-5.043642E-05
1.579846E-04
1.362514E-04
8.930725E-05
9.280002E-05
-2.650735E-04
1.182933E-04
-1.178623E-06
1.005617E-04
6.579976E-06
9.249001E-05
1.081574E-04
1.729999E-04
9.524376E-05
2.808187E-04
9.450480E-05
7.671626E-05
-4.393665E-04
-1.606081E-03
-1.005531E-03
2.098409E-04
2.104227E-04
3.608244E-02
-1.489771E-03
-5.809011E-03
2.269523E-04
7.677491E-02
2.875567E-02
2.683784E-04
7.665250E-04
2.312447E-04
8.088976E-04
8.317779E-04
8.038678E-04
1.099503E-03
1.102863E-03
1.383722E-03
1.971691E-03
2.473325E-03
2.566000E-03
2.621848E-03
3.041629E-03
3.568565E-03
4.103180E-03
4.057591E-03
4.114691E-03
4.068918E-03
4.095538E-03
4.088128E-03
4.063565E-03
4.172803E-03
4.123288E-03
4.697249E-03
4.626766E-03
6.085815E-03
2.762261E-03
6.737593E-03
9.807551E-03
1.093149E-02
1.197175E-02
1.386896E-02
1.601075E-02
1.714014E-02
1.921108E-02
2.079148E-02
2.244535E-02
2.444418E-02
2.546216E-02
2.744350E-02
2.926208E-02
3.137729E-02
3.297814E-02
3.447678E-02
3.630110E-02
3.847163E-02
3.923068E-02
4.135897E-02
4.236623E-02
4.442473E-02
4.551420E-02
4.723063E-02
4.805193E-02
4.926902E-02
5.081605E-02
5.180387E-02
5.346600E-02
5.497999E-02
5.554477E-02
5.609733E-02
5.703373E-02
5.815398E-02
5.917599E-02
6.028164E-02
6.074945E-02
6.079337E-02
6.193848E-02
6.309971E-02
6.455440E-02
6.469663E-02
6.436942E-02
6.541430E-02
6.509128E-02
6.524270E-02
6.618018E-02
6.757634E-02
6.747374E-02
6.758852E-02
6.830907E-02
6.798743E-02
6.967526E-02
6.927641E-02
7.038519E-02
6.870715E-02
6.753866E-02
6.803011E-02
6.760164E-02
6.729538E-02
6.831845E-02
6.594452E-02
6.619343E-02
6.566195E-02
6.519761E-02
6.408027E-02
6.423394E-02
6.347679E-02
6.237645E-02
6.182538E-02
6.160739E-02
6.093366E-02
5.960682E-02
5.883566E-02
5.831587E-02
5.665065E-02
5.621332E-02
5.597234E-02
5.469573E-02
5.355462E-02
5.210929E-02
5.067152E-02
4.876617E-02
4.817604E-02
4.689818E-02
4.569039E-02
4.432544E-02
4.243494E-02
4.124370E-02
3.937266E-02
3.785600E-02
3.609498E-02
3.465928E-02
3.300274E-02
3.115720E-02
2.963622E-02
2.735179E-02
2.579940E-02
2.350589E-02
2.218197E-02
2.071027E-02
1.867875E-02
1.691150E-02
1.533249E-02
1.403250E-02
1.268792E-02
1.149755E-02
9.554176E-03
8.397542E-03
7.414435E-03
6.288088E-03
5.765192E-03
4.831822E-03
4.107075E-03
3.697084E-03
3.487016E-03
3.137213E-03
3.352758E-03
3.068598E-03
2.807205E-03
2.725257E-03
2.749973E-03
2.409956E-03
2.088992E-03
1.968327E-03
1.888554E-03
1.567930E-03
1.342532E-03
1.105676E-03
9.711295E-04
7.706849E-04
5.422056E-04
8.128869E-04
6.577210E-04
4.058511E-04
3.450346E-04
3.445426E-04
6.351718E-04
6.255390E-04
5.102216E-04
1.914516E-04
6.655300E-05
1.400955E-04
-1.770063E-06
-9.099228E-06
2.141491E-04
2.131884E-04
3.377605E-05
-5.776085E-04
-7.483940E-04
-1.148705E-05
7.563429E-05
1.485337E-06
1.469374E-04
7.792836E-05
3.682252E-04
6.518813E-04
1.003521E-03
1.264476E-03
1.667920E-03
2.057615E-03
-1.275635E-04
-4.128900E-04
-8.548902E-04
1.692694E-04
-1.488891E-04
4.387922E-02
8.879984E-02
-2.814845E-03
-4.865821E-04
1.516382E-01
1.675017E-01
8.348698E-04
9.386496E-04
5.840045E-04
8.403972E-04
1.045299E-03
8.619729E-04
1.693640E-03
1.397254E-03
1.680722E-03
2.116942E-03
2.210586E-03
2.158206E-03
2.689546E-03
3.176463E-03
3.430479E-03
4.007839E-03
4.176815E-03
3.356076E-03
4.004669E-03
4.255046E-03
4.217090E-03
4.230771E-03
4.458917E-03
4.412861E-03
4.477766E-03
5.132840E-03
5.890917E-03
5.073020E-03
6.801859E-03
9.642595E-03
1.140420E-02
1.244241E-02
1.438295E-02
1.572364E-02
1.690726E-02
1.836502E-02
1.995446E-02
2.213634E-02
2.381989E-02
2.563219E-02
2.785538E-02
2.951687E-02
3.156920E-02
3.355331E-02
3.505522E-02
3.655970E-02
3.771596E-02
3.911481E-02
4.104076E-02
4.222471E-02
4.334769E-02
4.507693E-02
4.587600E-02
4.764281E-02
4.971629E-02
5.042892E-02
5.140326E-02
5.247211E-02
5.375869E-02
5.555295E-02
5.515147E-02
5.707014E-02
6.042632E-02
5.966971E-02
5.990046E-02
6.134444E-02
6.216808E-02
6.299429E-02
6.322444E-02
6.455518E-02
6.505537E-02
6.495177E-02
6.516285E-02
6.639971E-02
6.698774E-02
6.607118E-02
6.730125E-02
6.689205E-02
6.676615E-02
6.730706E-02
6.803973E-02
6.796533E-02
6.841339E-02
7.350210E-02
7.010588E-02
6.793321E-02
6.656504E-02
6.713008E-02
6.717962E-02
6.749838E-02
6.634778E-02
6.556106E-02
6.608867E-02
6.515992E-02
6.495231E-02
6.416521E-02
6.251869E-02
6.331785E-02
6.230328E-02
6.252018E-02
6.105347E-02
5.991276E-02
5.866530E-02
5.755261E-02
5.683371E-02
5.556531E-02
5.463681E-02
5.403708E-02
5.319501E-02
5.244429E-02
5.056633E-02
4.898729E-02
4.823709E-02
4.721802E-02
4.503283E-02
4.343217E-02
4.254175E-02
4.116290E-02
3.965832E-02
3.804004E-02
3.628678E-02
3.493155E-02
3.277834E-02
3.108507E-02
2.911911E-02
2.769326E-02
2.570550E-02
2.347332E-02
2.215724E-02
1.994088E-02
1.848162E-02
1.700125E-02
1.510221E-02
1.392833E-02
1.251783E-02
1.113570E-02
9.721105E-03
8.549420E-03
7.435712E-03
6.565339E-03
5.871298E-03
4.873327E-03
4.052217E-03
3.602794E-03
3.360026E-03
2.998262E-03
3.017208E-03
2.826809E-03
2.802752E-03
2.829840E-03
2.554462E-03
2.403263E-03
2.419742E-03
2.008517E-03
1.561498E-03
1.585708E-03
1.070548E-03
8.756406E-04
1.090609E-03
8.446870E-04
7.540037E-04
8.798543E-04
6.828057E-04
5.709327E-04
3.262785E-04
2.417749E-04
3.409384E-04
4.430961E-04
1.165108E-04
1.796098E-04
1.877122E-04
4.080682E-04
9.872146E-05
1.216185E-04
7.337918E-06
8.481227E-05
-4.489222E-05
2.594225E-04
-2.958873E-05
-4.073327E-06
-1.383399E-04
-1.269980E-04
3.001060E-05
3.048524E-04
6.288691E-04
1.078378E-03
1.450974E-03
1.929974E-03
2.231173E-03
2.751199E-03
3.004542E-04
2.363057E-05
3.731090E-04
5.369986E-04
1.064612E-04
2.439571E-02
9.500062E-03
1.873301E-02
2.131393E-02
1.303663E-01
6.676830E-02
1.005972E-03
8.589382E-04
7.471509E-04
9.019120E-04
8.838218E-04
1.252075E-03
1.780930E-03
1.634902E-03
2.161783E-03
2.280130E-03
1.901567E-03
2.322495E-03
2.650227E-03
3.019861E-03
3.481027E-03
4.130632E-03
4.481768E-03
1.536462E-03
4.159279E-03
4.263581E-03
4.368000E-03
4.347980E-03
4.241370E-03
3.942516E-03
4.872557E-03
5.391543E-03
6.248917E-03
7.211599E-03
8.156537E-03
9.947028E-03
1.119952E-02
1.225855E-02
1.364714E-02
1.513887E-02
1.664258E-02
1.830147E-02
2.018588E-02
2.272613E-02
2.426104E-02
2.562044E-02
2.731867E-02
2.919786E-02
3.134086E-02
3.345340E-02
3.499949E-02
3.632947E-02
3.764962E-02
3.885326E-02
4.084256E-02
4.306455E-02
4.381690E-02
4.629138E-02
4.588421E-02
4.895826E-02
5.065426E-02
5.137761E-02
5.199821E-02
5.237067E-02
5.383592E-02
5.536520E-02
5.523996E-02
5.750957E-02
5.960849E-02
5.966093E-02
6.011107E-02
6.141159E-02
6.136215E-02
6.220626E-02
6.239620E-02
6.438409E-02
6.582065E-02
6.499358E-02
6.558367E-02
6.613271E-02
6.682446E-02
6.558168E-02
6.581855E-02
6.677289E-02
6.710021E-02
6.701354E-02
6.766764E-02
6.788293E-02
6.953445E-02
7.492383E-02
7.000482E-02
6.786387E-02
6.689235E-02
6.621534E-02
6.685353E-02
6.566461E-02
6.592030E-02
6.694412E-02
6.519730E-02
6.391279E-02
6.535762E-02
6.393525E-02
6.221800E-02
6.373714E-02
6.303420E-02
6.161368E-02
6.057426E-02
6.045598E-02
5.868422E-02
5.793245E-02
5.628976E-02
5.536642E-02
5.457223E-02
5.323756E-02
5.330466E-02
5.207588E-02
5.057409E-02
4.928764E-02
4.733397E-02
4.641667E-02
4.597537E-02
4.368185E-02
4.202527E-02
4.058658E-02
4.047807E-02
3.880927E-02
3.648748E-02
3.462535E-02
3.309799E-02
3.126240E-02
2.932966E-02
2.735930E-02
2.550287E-02
2.398455E-02
2.222096E-02
2.022932E-02
1.834134E-02
1.701710E-02
1.563360E-02
1.364415E-02
1.275796E-02
1.076127E-02
1.002705E-02
8.367713E-03
7.600121E-03
6.474572E-03
5.472040E-03
4.791520E-03
4.034523E-03
3.544340E-03
3.265758E-03
3.314289E-03
3.163850E-03
2.834290E-03
2.753794E-03
2.770794E-03
2.479191E-03
2.356184E-03
2.331999E-03
1.989922E-03
1.784362E-03
1.548482E-03
1.470974E-03
1.219668E-03
8.345000E-04
9.482677E-04
9.695698E-04
6.949416E-04
8.092441E-04
8.061585E-04
3.866610E-04
2.469723E-04
3.558837E-04
3.544028E-04
1.403583E-04
9.599090E-05
2.425136E-04
2.185257E-04
-2.374789E-05
-1.194076E-05
7.185886E-05
1.929583E-04
-4.982778E-05
-1.555633E-06
2.196061E-04
2.135552E-04
1.747280E-04
-1.706475E-05
-8.328646E-05
1.640839E-04
6.350248E-04
1.035343E-03
1.710678E-03
2.052292E-03
2.659922E-03
3.179589E-03
Z
0.000000E+00
1.000000E+00
2.000000E+00
3.000000E+00
4.000000E+00
5.000000E+00
6.000000E+00
7.000000E+00
8.000000E+00
9.000000E+00
1.000000E+01
1.100000E+01
1.200000E+01
1.300000E+01
1.400000E+01
1.500000E+01
1.600000E+01
1.700000E+01
1.800000E+01
1.900000E+01
2.000000E+01
2.100000E+01
2.200000E+01
2.300000E+01
2.400000E+01
2.500000E+01
2.600000E+01
2.700000E+01
2.800000E+01
2.900000E+01
3.000000E+01
3.100000E+01
3.200000E+01
3.300000E+01
3.400000E+01
3.500000E+01
3.600000E+01
3.700000E+01
3.800000E+01
3.900000E+01
4.000000E+01
4.100000E+01
4.200000E+01
4.300000E+01
4.400000E+01
4.500000E+01
4.600000E+01
4.700000E+01
4.800000E+01
4.900000E+01
5.000000E+01
5.100000E+01
5.200000E+01
5.300000E+01
5.400000E+01
5.500000E+01
5.600000E+01
5.700000E+01
5.800000E+01
5.900000E+01
6.000000E+01
6.100000E+01
6.200000E+01
6.300000E+01
6.400000E+01
6.500000E+01
6.600000E+01
6.700000E+01
6.800000E+01
6.900000E+01
7.000000E+01
7.100000E+01
7.200000E+01
7.300000E+01
7.400000E+01
7.500000E+01
7.600000E+01
7.700000E+01
7.800000E+01
7.900000E+01
8.000000E+01
8.100000E+01
8.200000E+01
8.300000E+01
8.400000E+01
8.500000E+01
8.600000E+01
8.700000E+01
8.800000E+01
8.900000E+01
9.000000E+01
9.100000E+01
9.200000E+01
9.300000E+01
9.400000E+01
9.500000E+01
9.600000E+01
9.700000E+01
9.800000E+01
9.900000E+01
1.000000E+02
1.010000E+02
1.020000E+02
1.030000E+02
1.040000E+02
1.050000E+02
1.060000E+02
1.070000E+02
1.080000E+02
1.090000E+02
1.100000E+02
1.110000E+02
1.120000E+02
1.130000E+02
1.140000E+02
1.150000E+02
1.160000E+02
1.170000E+02
1.180000E+02
1.190000E+02
1.200000E+02
1.210000E+02
1.220000E+02
1.230000E+02
1.240000E+02
1.250000E+02
1.260000E+02
1.270000E+02
1.280000E+02
1.290000E+02
1.300000E+02
1.310000E+02
1.320000E+02
1.330000E+02
1.340000E+02
1.350000E+02
1.360000E+02
1.370000E+02
1.380000E+02
1.390000E+02
1.400000E+02
1.410000E+02
1.420000E+02
1.430000E+02
1.440000E+02
1.450000E+02
1.460000E+02
1.470000E+02
1.480000E+02
1.490000E+02
1.500000E+02
1.510000E+02
1.520000E+02
1.530000E+02
1.540000E+02
1.550000E+02
1.560000E+02
1.570000E+02
1.580000E+02
1.590000E+02
1.600000E+02
1.610000E+02
1.620000E+02
1.630000E+02
1.640000E+02
1.650000E+02
1.660000E+02
1.670000E+02
1.680000E+02
1.690000E+02
1.700000E+02
1.710000E+02
1.720000E+02
1.730000E+02
1.740000E+02
1.750000E+02
1.760000E+02
1.770000E+02
1.780000E+02
1.790000E+02
1.800000E+02
1.810000E+02
1.820000E+02
1.830000E+02
1.840000E+02
1.850000E+02
1.860000E+02
1.870000E+02
1.880000E+02
1.890000E+02
1.900000E+02
1.910000E+02
1.920000E+02
1.930000E+02
1.940000E+02
1.950000E+02
1.960000E+02
1.970000E+02
1.980000E+02
1.990000E+02
2.000000E+02
0.000000E+00
1.000000E+00
2.000000E+00
3.000000E+00
4.000000E+00
5.000000E+00
6.000000E+00
7.000000E+00
8.000000E+00
9.000000E+00
1.000000E+01
1.100000E+01
1.200000E+01
1.300000E+01
1.400000E+01
1.500000E+01
1.600000E+01
1.700000E+01
1.800000E+01
1.900000E+01
2.000000E+01
2.100000E+01
2.200000E+01
2.300000E+01
2.400000E+01
2.500000E+01
2.600000E+01
2.700000E+01
2.800000E+01
2.900000E+01
3.000000E+01
3.100000E+01
3.200000E+01
3.300000E+01
3.400000E+01
3.500000E+01
3.600000E+01
3.700000E+01
3.800000E+01
3.900000E+01
4.000000E+01
4.100000E+01
4.200000E+01
4.300000E+01
4.400000E+01
4.500000E+01
4.600000E+01
4.700000E+01
4.800000E+01
4.900000E+01
5.000000E+01
5.100000E+01
5.200000E+01
5.300000E+01
5.400000E+01
5.500000E+01
5.600000E+01
5.700000E+01
5.800000E+01
5.900000E+01
6.000000E+01
6.100000E+01
6.200000E+01
6.300000E+01
6.400000E+01
6.500000E+01
6.600000E+01
6.700000E+01
6.800000E+01
6.900000E+01
7.000000E+01
7.100000E+01
7.200000E+01
7.300000E+01
7.400000E+01
7.500000E+01
7.600000E+01
7.700000E+01
7.800000E+01
7.900000E+01
8.000000E+01
8.100000E+01
8.200000E+01
8.300000E+01
8.400000E+01
8.500000E+01
8.600000E+01
8.700000E+01
8.800000E+01
8.900000E+01
9.000000E+01
9.100000E+01
9.200000E+01
9.300000E+01
9.400000E+01
9.500000E+01
9.600000E+01
9.700000E+01
9.800000E+01
9.900000E+01
1.000000E+02
1.010000E+02
1.020000E+02
1.030000E+02
1.040000E+02
1.050000E+02
1.060000E+02
1.070000E+02
1.080000E+02
1.090000E+02
1.100000E+02
1.110000E+02
1.120000E+02
1.130000E+02
1.140000E+02
1.150000E+02
1.160000E+02
1.170000E+02
1.180000E+02
1.190000E+02
1.200000E+02
1.210000E+02
1.220000E+02
1.230000E+02
1.240000E+02
1.250000E+02
1.260000E+02
1.270000E+02
1.280000E+02
1.290000E+02
1.300000E+02
1.310000E+02
1.320000E+02
1.330000E+02
1.340000E+02
1.350000E+02
1.360000E+02
1.370000E+02
1.380000E+02
1.390000E+02
1.400000E+02
1.410000E+02
1.420000E+02
1.430000E+02
1.440000E+02
1.450000E+02
1.460000E+02
1.470000E+02
1.480000E+02
1.490000E+02
1.500000E+02
1.510000E+02
1.520000E+02
1.530000E+02
1.540000E+02
1.550000E+02
1.560000E+02
1.570000E+02
1.580000E+02
1.590000E+02
1.600000E+02
1.610000E+02
1.620000E+02
1.630000E+02
1.640000E+02
1.650000E+02
1.660000E+02
1.670000E+02
1.680000E+02
1.690000E+02
1.700000E+02
1.710000E+02
1.720000E+02
1.730000E+02
1.740000E+02
1.750000E+02
1.760000E+02
1.770000E+02
1.780000E+02
1.790000E+02
1.800000E+02
1.810000E+02
1.820000E+02
1.830000E+02
1.840000E+02
1.850000E+02
1.860000E+02
1.870000E+02
1.880000E+02
1.890000E+02
1.900000E+02
1.910000E+02
1.920000E+02
1.930000E+02
1.940000E+02
1.950000E+02
1.960000E+02
1.970000E+02
1.980000E+02
1.990000E+02
2.000000E+02
0.000000E+00
1.000000E+00
2.000000E+00
3.000000E+00
4.000000E+00
5.000000E+00
6.000000E+00
7.000000E+00
8.000000E+00
9.000000E+00
1.000000E+01
1.100000E+01
1.200000E+01
1.300000E+01
1.400000E+01
1.500000E+01
1.600000E+01
1.700000E+01
1.800000E+01
1.900000E+01
2.000000E+01
2.100000E+01
2.200000E+01
2.300000E+01
2.400000E+01
2.500000E+01
2.600000E+01
2.700000E+01
2.800000E+01
2.900000E+01
3.000000E+01
3.100000E+01
3.200000E+01
3.300000E+01
3.400000E+01
3.500000E+01
3.600000E+01
3.700000E+01
3.800000E+01
3.900000E+01
4.000000E+01
4.100000E+01
4.200000E+01
4.300000E+01
4.400000E+01
4.500000E+01
4.600000E+01
4.700000E+01
4.800000E+01
4.900000E+01
5.000000E+01
5.100000E+01
5.200000E+01
5.300000E+01
5.400000E+01
5.500000E+01
5.600000E+01
5.700000E+01
5.800000E+01
5.900000E+01
6.000000E+01
6.100000E+01
6.200000E+01
6.300000E+01
6.400000E+01
6.500000E+01
6.600000E+01
6.700000E+01
6.800000E+01
6.900000E+01
7.000000E+01
7.100000E+01
7.200000E+01
7.300000E+01
7.400000E+01
7.500000E+01
7.600000E+01
7.700000E+01
7.800000E+01
7.900000E+01
8.000000E+01
8.100000E+01
8.200000E+01
8.300000E+01
8.400000E+01
8.500000E+01
8.600000E+01
8.700000E+01
8.800000E+01
8.900000E+01
9.000000E+01
9.100000E+01
9.200000E+01
9.300000E+01
9.400000E+01
9.500000E+01
9.600000E+01
9.700000E+01
9.800000E+01
9.900000E+01
1.000000E+02
1.010000E+02
1.020000E+02
1.030000E+02
1.040000E+02
1.050000E+02
1.060000E+02
1.070000E+02
1.080000E+02
1.090000E+02
1.100000E+02
1.110000E+02
1.120000E+02
1.130000E+02
1.140000E+02
1.150000E+02
1.160000E+02
1.170000E+02
1.180000E+02
1.190000E+02
1.200000E+02
1.210000E+02
1.220000E+02
1.230000E+02
1.240000E+02
1.250000E+02
1.260000E+02
1.270000E+02
1.280000E+02
1.290000E+02
1.300000E+02
1.310000E+02
1.320000E+02
1.330000E+02
1.340000E+02
1.350000E+02
1.360000E+02
1.370000E+02
1.380000E+02
1.390000E+02
1.400000E+02
1.410000E+02
1.420000E+02
1.430000E+02
1.440000E+02
1.450000E+02
1.460000E+02
1.470000E+02
1.480000E+02
1.490000E+02
1.500000E+02
1.510000E+02
1.520000E+02
1.530000E+02
1.540000E+02
1.550000E+02
1.560000E+02
1.570000E+02
1.580000E+02
1.590000E+02
1.600000E+02
1.610000E+02
1.620000E+02
1.630000E+02
1.640000E+02
1.650000E+02
1.660000E+02
1.670000E+02
1.680000E+02
1.690000E+02
1.700000E+02
1.710000E+02
1.720000E+02
1.730000E+02
1.740000E+02
1.750000E+02
1.760000E+02
1.770000E+02
1.780000E+02
1.790000E+02
1.800000E+02
1.810000E+02
1.820000E+02
1.830000E+02
1.840000E+02
1.850000E+02
1.860000E+02
1.870000E+02
1.880000E+02
1.890000E+02
1.900000E+02
1.910000E+02
1.920000E+02
1.930000E+02
1.940000E+02
1.950000E+02
1.960000E+02
1.970000E+02
1.980000E+02
1.990000E+02
2.000000E+02
0.000000E+00
1.000000E+00
2.000000E+00
3.000000E+00
4.000000E+00
5.000000E+00
6.000000E+00
7.000000E+00
8.000000E+00
9.000000E+00
1.000000E+01
1.100000E+01
1.200000E+01
1.300000E+01
1.400000E+01
1.500000E+01
1.600000E+01
1.700000E+01
1.800000E+01
1.900000E+01
2.000000E+01
2.100000E+01
2.200000E+01
2.300000E+01
2.400000E+01
2.500000E+01
2.600000E+01
2.700000E+01
2.800000E+01
2.900000E+01
3.000000E+01
3.100000E+01
3.200000E+01
3.300000E+01
3.400000E+01
3.500000E+01
3.600000E+01
3.700000E+01
3.800000E+01
3.900000E+01
4.000000E+01
4.100000E+01
4.200000E+01
4.300000E+01
4.400000E+01
4.500000E+01
4.600000E+01
4.700000E+01
4.800000E+01
4.900000E+01
5.000000E+01
5.100000E+01
5.200000E+01
5.300000E+01
5.400000E+01
5.500000E+01
5.600000E+01
5.700000E+01
5.800000E+01
5.900000E+01
6.000000E+01
6.100000E+01
6.200000E+01
6.300000E+01
6.400000E+01
6.500000E+01
6.600000E+01
6.700000E+01
6.800000E+01
6.900000E+01
7.000000E+01
7.100000E+01
7.200000E+01
7.300000E+01
7.400000E+01
7.500000E+01
7.600000E+01
7.700000E+01
7.800000E+01
7.900000E+01
8.000000E+01
8.100000E+01
8.200000E+01
8.300000E+01
8.400000E+01
8.500000E+01
8.600000E+01
8.700000E+01
8.800000E+01
8.900000E+01
9.000000E+01
9.100000E+01
9.200000E+01
9.300000E+01
9.400000E+01
9.500000E+01
9.600000E+01
9.700000E+01
9.800000E+01
9.900000E+01
1.000000E+02
1.010000E+02
1.020000E+02
1.030000E+02
1.040000E+02
1.050000E+02
1.060000E+02
1.070000E+02
1.080000E+02
1.090000E+02
1.100000E+02
1.110000E+02
1.120000E+02
1.130000E+02
1.140000E+02
1.150000E+02
1.160000E+02
1.170000E+02
1.180000E+02
1.190000E+02
1.200000E+02
1.210000E+02
1.220000E+02
1.230000E+02
1.240000E+02
1.250000E+02
1.260000E+02
1.270000E+02
1.280000E+02
1.290000E+02
1.300000E+02
1.310000E+02
1.320000E+02
1.330000E+02
1.340000E+02
1.350000E+02
1.360000E+02
1.370000E+02
1.380000E+02
1.390000E+02
1.400000E+02
1.410000E+02
1.420000E+02
1.430000E+02
1.440000E+02
1.450000E+02
1.460000E+02
1.470000E+02
1.480000E+02
1.490000E+02
1.500000E+02
1.510000E+02
1.520000E+02
1.530000E+02
1.540000E+02
1.550000E+02
1.560000E+02
1.570000E+02
1.580000E+02
1.590000E+02
1.600000E+02
1.610000E+02
1.620000E+02
1.630000E+02
1.640000E+02
1.650000E+02
1.660000E+02
1.670000E+02
1.680000E+02
1.690000E+02
1.700000E+02
1.710000E+02
1.720000E+02
1.730000E+02
1.740000E+02
1.750000E+02
1.760000E+02
1.770000E+02
1.780000E+02
1.790000E+02
1.800000E+02
1.810000E+02
1.820000E+02
1.830000E+02
1.840000E+02
1.850000E+02
1.860000E+02
1.870000E+02
1.880000E+02
1.890000E+02
1.900000E+02
1.910000E+02
1.920000E+02
1.930000E+02
1.940000E+02
1.950000E+02
1.960000E+02
1.970000E+02
1.980000E+02
1.990000E+02
2.000000E+02
0.000000E+00
1.000000E+00
2.000000E+00
3.000000E+00
4.000000E+00
5.000000E+00
6.000000E+00
7.000000E+00
8.000000E+00
9.000000E+00
1.000000E+01
1.100000E+01
1.200000E+01
1.300000E+01
1.400000E+01
1.500000E+01
1.600000E+01
1.700000E+01
1.800000E+01
1.900000E+01
2.000000E+01
2.100000E+01
2.200000E+01
2.300000E+01
2.400000E+01
2.500000E+01
2.600000E+01
2.700000E+01
2.800000E+01
2.900000E+01
3.000000E+01
3.100000E+01
3.200000E+01
3.300000E+01
3.400000E+01
3.500000E+01
3.600000E+01
3.700000E+01
3.800000E+01
3.900000E+01
4.000000E+01
4.100000E+01
4.200000E+01
4.300000E+01
4.400000E+01
4.500000E+01
4.600000E+01
4.700000E+01
4.800000E+01
4.900000E+01
5.000000E+01
5.100000E+01
5.200000E+01
5.300000E+01
5.400000E+01
5.500000E+01
5.600000E+01
5.700000E+01
5.800000E+01
5.900000E+01
6.000000E+01
6.100000E+01
6.200000E+01
6.300000E+01
6.400000E+01
6.500000E+01
6.600000E+01
6.700000E+01
6.800000E+01
6.900000E+01
7.000000E+01
7.100000E+01
7.200000E+01
7.300000E+01
7.400000E+01
7.500000E+01
7.600000E+01
7.700000E+01
7.800000E+01
7.900000E+01
8.000000E+01
8.100000E+01
8.200000E+01
8.300000E+01
8.400000E+01
8.500000E+01
8.600000E+01
8.700000E+01
8.800000E+01
8.900000E+01
9.000000E+01
9.100000E+01
9.200000E+01
9.300000E+01
9.400000E+01
9.500000E+01
9.600000E+01
9.700000E+01
9.800000E+01
9.900000E+01
1.000000E+02
1.010000E+02
1.020000E+02
1.030000E+02
1.040000E+02
1.050000E+02
1.060000E+02
1.070000E+02
1.080000E+02
1.090000E+02
1.100000E+02
1.110000E+02
1.120000E+02
1.130000E+02
1.140000E+02
1.150000E+02
1.160000E+02
1.170000E+02
1.180000E+02
1.190000E+02
1.200000E+02
1.210000E+02
1.220000E+02
1.230000E+02
1.240000E+02
1.250000E+02
1.260000E+02
1.270000E+02
1.280000E+02
1.290000E+02
1.300000E+02
1.310000E+02
1.320000E+02
1.330000E+02
1.340000E+02
1.350000E+02
1.360000E+02
1.370000E+02
1.380000E+02
1.390000E+02
1.400000E+02
1.410000E+02
1.420000E+02
1.430000E+02
1.440000E+02
1.450000E+02
1.460000E+02
1.470000E+02
1.480000E+02
1.490000E+02
1.500000E+02
1.510000E+02
1.520000E+02
1.530000E+02
1.540000E+02
1.550000E+02
1.560000E+02
1.570000E+02
1.580000E+02
1.590000E+02
1.600000E+02
1.610000E+02
1.620000E+02
1.630000E+02
1.640000E+02
1.650000E+02
1.660000E+02
1.670000E+02
1.680000E+02
1.690000E+02
1.700000E+02
1.710000E+02
1.720000E+02
1.730000E+02
1.740000E+02
1.750000E+02
1.760000E+02
1.770000E+02
1.780000E+02
1.790000E+02
1.800000E+02
1.810000E+02
1.820000E+02
1.830000E+02
1.840000E+02
1.850000E+02
1.860000E+02
1.870000E+02
1.880000E+02
1.890000E+02
1.900000E+02
1.910000E+02
1.920000E+02
1.930000E+02
1.940000E+02
1.950000E+02
1.960000E+02
1.970000E+02
1.980000E+02
1.990000E+02
2.000000E+02
0.000000E+00
1.000000E+00
2.000000E+00
3.000000E+00
4.000000E+00
5.000000E+00
6.000000E+00
7.000000E+00
8.000000E+00
9.000000E+00
1.000000E+01
1.100000E+01
1.200000E+01
1.300000E+01
1.400000E+01
1.500000E+01
1.600000E+01
1.700000E+01
1.800000E+01
1.900000E+01
2.000000E+01
2.100000E+01
2.200000E+01
2.300000E+01
2.400000E+01
2.500000E+01
2.600000E+01
2.700000E+01
2.800000E+01
2.900000E+01
3.000000E+01
3.100000E+01
3.200000E+01
3.300000E+01
3.400000E+01
3.500000E+01
3.600000E+01
3.700000E+01
3.800000E+01
3.900000E+01
4.000000E+01
4.100000E+01
4.200000E+01
4.300000E+01
4.400000E+01
4.500000E+01
4.600000E+01
4.700000E+01
4.800000E+01
4.900000E+01
5.000000E+01
5.100000E+01
5.200000E+01
5.300000E+01
5.400000E+01
5.500000E+01
5.600000E+01
5.700000E+01
5.800000E+01
5.900000E+01
6.000000E+01
6.100000E+01
6.200000E+01
6.300000E+01
6.400000E+01
6.500000E+01
6.600000E+01
6.700000E+01
6.800000E+01
6.900000E+01
7.000000E+01
7.100000E+01
7.200000E+01
7.300000E+01
7.400000E+01
7.500000E+01
7.600000E+01
7.700000E+01
7.800000E+01
7.900000E+01
8.000000E+01
8.100000E+01
8.200000E+01
8.300000E+01
8.400000E+01
8.500000E+01
8.600000E+01
8.700000E+01
8.800000E+01
8.900000E+01
9.000000E+01
9.100000E+01
9.200000E+01
9.300000E+01
9.400000E+01
9.500000E+01
9.600000E+01
9.700000E+01
9.800000E+01
9.900000E+01
1.000000E+02
1.010000E+02
1.020000E+02
1.030000E+02
1.040000E+02
1.050000E+02
1.060000E+02
1.070000E+02
1.080000E+02
1.090000E+02
1.100000E+02
1.110000E+02
1.120000E+02
1.130000E+02
1.140000E+02
1.150000E+02
1.160000E+02
1.170000E+02
1.180000E+02
1.190000E+02
1.200000E+02
1.210000E+02
1.220000E+02
1.230000E+02
1.240000E+02
1.250000E+02
1.260000E+02
1.270000E+02
1.280000E+02
1.290000E+02
1.300000E+02
1.310000E+02
1.320000E+02
1.330000E+02
1.340000E+02
1.350000E+02
1.360000E+02
1.370000E+02
1.380000E+02
1.390000E+02
1.400000E+02
1.410000E+02
1.420000E+02
1.430000E+02
1.440000E+02
1.450000E+02
1.460000E+02
1.470000E+02
1.480000E+02
1.490000E+02
1.500000E+02
1.510000E+02
1.520000E+02
1.530000E+02
1.540000E+02
1.550000E+02
1.560000E+02
1.570000E+02
1.580000E+02
1.590000E+02
1.600000E+02
1.610000E+02
1.620000E+02
1.630000E+02
1.640000E+02
1.650000E+02
1.660000E+02
1.670000E+02
1.680000E+02
1.690000E+02
1.700000E+02
1.710000E+02
1.720000E+02
1.730000E+02
1.740000E+02
1.750000E+02
1.760000E+02
1.770000E+02
1.780000E+02
1.790000E+02
1.800000E+02
1.810000E+02
1.820000E+02
1.830000E+02
1.840000E+02
1.850000E+02
1.860000E+02
1.870000E+02
1.880000E+02
1.890000E+02
1.900000E+02
1.910000E+02
1.920000E+02
1.930000E+02
1.940000E+02
1.950000E+02
1.960000E+02
1.970000E+02
1.980000E+02
1.990000E+02
2.000000E+02
0.000000E+00
1.000000E+00
2.000000E+00
3.000000E+00
4.000000E+00
5.000000E+00
6.000000E+00
7.000000E+00
8.000000E+00
9.000000E+00
1.000000E+01
1.100000E+01
1.200000E+01
1.300000E+01
1.400000E+01
1.500000E+01
1.600000E+01
1.700000E+01
1.800000E+01
1.900000E+01
2.000000E+01
2.100000E+01
2.200000E+01
2.300000E+01
2.400000E+01
2.500000E+01
2.600000E+01
2.700000E+01
2.800000E+01
2.900000E+01
3.000000E+01
3.100000E+01
3.200000E+01
3.300000E+01
3.400000E+01
3.500000E+01
3.600000E+01
3.700000E+01
3.800000E+01
3.900000E+01
4.000000E+01
4.100000E+01
4.200000E+01
4.300000E+01
4.400000E+01
4.500000E+01
4.600000E+01
4.700000E+01
4.800000E+01
4.900000E+01
5.000000E+01
5.100000E+01
5.200000E+01
5.300000E+01
5.400000E+01
5.500000E+01
5.600000E+01
5.700000E+01
5.800000E+01
5.900000E+01
6.000000E+01
6.100000E+01
6.200000E+01
6.300000E+01
6.400000E+01
6.500000E+01
6.600000E+01
6.700000E+01
6.800000E+01
6.900000E+01
7.000000E+01
7.100000E+01
7.200000E+01
7.300000E+01
7.400000E+01
7.500000E+01
7.600000E+01
7.700000E+01
7.800000E+01
7.900000E+01
8.000000E+01
8.100000E+01
8.200000E+01
8.300000E+01
8.400000E+01
8.500000E+01
8.600000E+01
8.700000E+01
8.800000E+01
8.900000E+01
9.000000E+01
9.100000E+01
9.200000E+01
9.300000E+01
9.400000E+01
9.500000E+01
9.600000E+01
9.700000E+01
9.800000E+01
9.900000E+01
1.000000E+02
1.010000E+02
1.020000E+02
1.030000E+02
1.040000E+02
1.050000E+02
1.060000E+02
1.070000E+02
1.080000E+02
1.090000E+02
1.100000E+02
1.110000E+02
1.120000E+02
1.130000E+02
1.140000E+02
1.150000E+02
1.160000E+02
1.170000E+02
1.180000E+02
1.190000E+02
1.200000E+02
1.210000E+02
1.220000E+02
1.230000E+02
1.240000E+02
1.250000E+02
1.260000E+02
1.270000E+02
1.280000E+02
1.290000E+02
1.300000E+02
1.310000E+02
1.320000E+02
1.330000E+02
1.340000E+02
1.350000E+02
1.360000E+02
1.370000E+02
1.380000E+02
1.390000E+02
1.400000E+02
1.410000E+02
1.420000E+02
1.430000E+02
1.440000E+02
1.450000E+02
1.460000E+02
1.470000E+02
1.480000E+02
1.490000E+02
1.500000E+02
1.510000E+02
1.520000E+02
1.530000E+02
1.540000E+02
1.550000E+02
1.560000E+02
1.570000E+02
1.580000E+02
1.590000E+02
1.600000E+02
1.610000E+02
1.620000E+02
1.630000E+02
1.640000E+02
1.650000E+02
1.660000E+02
1.670000E+02
1.680000E+02
1.690000E+02
1.700000E+02
1.710000E+02
1.720000E+02
1.730000E+02
1.740000E+02
1.750000E+02
1.760000E+02
1.770000E+02
1.780000E+02
1.790000E+02
1.800000E+02
1.810000E+02
1.820000E+02
1.830000E+02
1.840000E+02
1.850000E+02
1.860000E+02
1.870000E+02
1.880000E+02
1.890000E+02
1.900000E+02
1.910000E+02
1.920000E+02
1.930000E+02
1.940000E+02
1.950000E+02
1.960000E+02
1.970000E+02
1.980000E+02
1.990000E+02
2.000000E+02
0.000000E+00
1.000000E+00
2.000000E+00
3.000000E+00
4.000000E+00
5.000000E+00
6.000000E+00
7.000000E+00
8.000000E+00
9.000000E+00
1.000000E+01
1.100000E+01
1.200000E+01
1.300000E+01
1.400000E+01
1.500000E+01
1.600000E+01
1.700000E+01
1.800000E+01
1.900000E+01
2.000000E+01
2.100000E+01
2.200000E+01
2.300000E+01
2.400000E+01
2.500000E+01
2.600000E+01
2.700000E+01
2.800000E+01
2.900000E+01
3.000000E+01
3.100000E+01
3.200000E+01
3.300000E+01
3.400000E+01
3.500000E+01
3.600000E+01
3.700000E+01
3.800000E+01
3.900000E+01
4.000000E+01
4.100000E+01
4.200000E+01
4.300000E+01
4.400000E+01
4.500000E+01
4.600000E+01
4.700000E+01
4.800000E+01
4.900000E+01
5.000000E+01
5.100000E+01
5.200000E+01
5.300000E+01
5.400000E+01
5.500000E+01
5.600000E+01
5.700000E+01
5.800000E+01
5.900000E+01
6.000000E+01
6.100000E+01
6.200000E+01
6.300000E+01
6.400000E+01
6.500000E+01
6.600000E+01
6.700000E+01
6.800000E+01
6.900000E+01
7.000000E+01
7.100000E+01
7.200000E+01
7.300000E+01
7.400000E+01
7.500000E+01
7.600000E+01
7.700000E+01
7.800000E+01
7.900000E+01
8.000000E+01
8.100000E+01
8.200000E+01
8.300000E+01
8.400000E+01
8.500000E+01
8.600000E+01
8.700000E+01
8.800000E+01
8.900000E+01
9.000000E+01
9.100000E+01
9.200000E+01
9.300000E+01
9.400000E+01
9.500000E+01
9.600000E+01
9.700000E+01
9.800000E+01
9.900000E+01
1.000000E+02
1.010000E+02
1.020000E+02
1.030000E+02
1.040000E+02
1.050000E+02
1.060000E+02
1.070000E+02
1.080000E+02
1.090000E+02
1.100000E+02
1.110000E+02
1.120000E+02
1.130000E+02
1.140000E+02
1.150000E+02
1.160000E+02
1.170000E+02
1.180000E+02
1.190000E+02
1.200000E+02
1.210000E+02
1.220000E+02
1.230000E+02
1.240000E+02
1.250000E+02
1.260000E+02
1.270000E+02
1.280000E+02
1.290000E+02
1.300000E+02
1.310000E+02
1.320000E+02
1.330000E+02
1.340000E+02
1.350000E+02
1.360000E+02
1.370000E+02
1.380000E+02
1.390000E+02
1.400000E+02
1.410000E+02
1.420000E+02
1.430000E+02
1.440000E+02
1.450000E+02
1.460000E+02
1.470000E+02
1.480000E+02
1.490000E+02
1.500000E+02
1.510000E+02
1.520000E+02
1.530000E+02
1.540000E+02
1.550000E+02
1.560000E+02
1.570000E+02
1.580000E+02
1.590000E+02
1.600000E+02
1.610000E+02
1.620000E+02
1.630000E+02
1.640000E+02
1.650000E+02
1.660000E+02
1.670000E+02
1.680000E+02
1.690000E+02
1.700000E+02
1.710000E+02
1.720000E+02
1.730000E+02
1.740000E+02
1.750000E+02
1.760000E+02
1.770000E+02
1.780000E+02
1.790000E+02
1.800000E+02
1.810000E+02
1.820000E+02
1.830000E+02
1.840000E+02
1.850000E+02
1.860000E+02
1.870000E+02
1.880000E+02
1.890000E+02
1.900000E+02
1.910000E+02
1.920000E+02
1.930000E+02
1.940000E+02
1.950000E+02
1.960000E+02
1.970000E+02
1.980000E+02
1.990000E+02
2.000000E+02
0.000000E+00
1.000000E+00
2.000000E+00
3.000000E+00
4.000000E+00
5.000000E+00
6.000000E+00
7.000000E+00
8.000000E+00
9.000000E+00
1.000000E+01
1.100000E+01
1.200000E+01
1.300000E+01
1.400000E+01
1.500000E+01
1.600000E+01
1.700000E+01
1.800000E+01
1.900000E+01
2.000000E+01
2.100000E+01
2.200000E+01
2.300000E+01
2.400000E+01
2.500000E+01
2.600000E+01
2.700000E+01
2.800000E+01
2.900000E+01
3.000000E+01
3.100000E+01
3.200000E+01
3.300000E+01
3.400000E+01
3.500000E+01
3.600000E+01
3.700000E+01
3.800000E+01
3.900000E+01
4.000000E+01
4.100000E+01
4.200000E+01
4.300000E+01
4.400000E+01
4.500000E+01
4.600000E+01
4.700000E+01
4.800000E+01
4.900000E+01
5.000000E+01
5.100000E+01
5.200000E+01
5.300000E+01
5.400000E+01
5.500000E+01
5.600000E+01
5.700000E+01
5.800000E+01
5.900000E+01
6.000000E+01
6.100000E+01
6.200000E+01
6.300000E+01
6.400000E+01
6.500000E+01
6.600000E+01
6.700000E+01
6.800000E+01
6.900000E+01
7.000000E+01
7.100000E+01
7.200000E+01
7.300000E+01
7.400000E+01
7.500000E+01
7.600000E+01
7.700000E+01
7.800000E+01
7.900000E+01
8.000000E+01
8.100000E+01
8.200000E+01
8.300000E+01
8.400000E+01
8.500000E+01
8.600000E+01
8.700000E+01
8.800000E+01
8.900000E+01
9.000000E+01
9.100000E+01
9.200000E+01
9.300000E+01
9.400000E+01
9.500000E+01
9.600000E+01
9.700000E+01
9.800000E+01
9.900000E+01
1.000000E+02
1.010000E+02
1.020000E+02
1.030000E+02
1.040000E+02
1.050000E+02
1.060000E+02
1.070000E+02
1.080000E+02
1.090000E+02
1.100000E+02
1.110000E+02
1.120000E+02
1.130000E+02
1.140000E+02
1.150000E+02
1.160000E+02
1.170000E+02
1.180000E+02
1.190000E+02
1.200000E+02
1.210000E+02
1.220000E+02
1.230000E+02
1.240000E+02
1.250000E+02
1.260000E+02
1.270000E+02
1.280000E+02
1.290000E+02
1.300000E+02
1.310000E+02
1.320000E+02
1.330000E+02
1.340000E+02
1.350000E+02
1.360000E+02
1.370000E+02
1.380000E+02
1.390000E+02
1.400000E+02
1.410000E+02
1.420000E+02
1.430000E+02
1.440000E+02
1.450000E+02
1.460000E+02
1.470000E+02
1.480000E+02
1.490000E+02
1.500000E+02
1.510000E+02
1.520000E+02
1.530000E+02
1.540000E+02
1.550000E+02
1.560000E+02
1.570000E+02
1.580000E+02
1.590000E+02
1.600000E+02
1.610000E+02
[truncated: 165,127 more chars]
