# Supplementary material for: Visualization of porosity and pore size gradients in electrospun scaffolds using laser metrology
Source: PLoS One. 2023 Mar 9;18(3):e0282903. doi: 10.1371/journal.pone.0282903 (PMC9997878; doi:10.1371/journal.pone.0282903)
Supplement: S1 Data — (GZ) [file pone.0282903.s002.gz › data/Thickness&Porosity/167.DepositThickness.txt]

THETA
0.000000E+00
0.000000E+00
0.000000E+00
0.000000E+00
0.000000E+00
0.000000E+00
0.000000E+00
0.000000E+00
0.000000E+00
0.000000E+00
0.000000E+00
0.000000E+00
0.000000E+00
0.000000E+00
0.000000E+00
0.000000E+00
0.000000E+00
0.000000E+00
0.000000E+00
0.000000E+00
0.000000E+00
0.000000E+00
0.000000E+00
0.000000E+00
0.000000E+00
0.000000E+00
0.000000E+00
0.000000E+00
0.000000E+00
0.000000E+00
0.000000E+00
0.000000E+00
0.000000E+00
0.000000E+00
0.000000E+00
0.000000E+00
0.000000E+00
0.000000E+00
0.000000E+00
0.000000E+00
0.000000E+00
0.000000E+00
0.000000E+00
0.000000E+00
0.000000E+00
0.000000E+00
0.000000E+00
0.000000E+00
0.000000E+00
0.000000E+00
0.000000E+00
0.000000E+00
0.000000E+00
0.000000E+00
0.000000E+00
0.000000E+00
0.000000E+00
0.000000E+00
0.000000E+00
0.000000E+00
0.000000E+00
0.000000E+00
0.000000E+00
0.000000E+00
0.000000E+00
0.000000E+00
0.000000E+00
0.000000E+00
0.000000E+00
0.000000E+00
0.000000E+00
0.000000E+00
0.000000E+00
0.000000E+00
0.000000E+00
0.000000E+00
0.000000E+00
0.000000E+00
0.000000E+00
0.000000E+00
0.000000E+00
0.000000E+00
0.000000E+00
0.000000E+00
0.000000E+00
0.000000E+00
0.000000E+00
0.000000E+00
0.000000E+00
0.000000E+00
0.000000E+00
0.000000E+00
0.000000E+00
0.000000E+00
0.000000E+00
0.000000E+00
0.000000E+00
0.000000E+00
0.000000E+00
0.000000E+00
0.000000E+00
0.000000E+00
0.000000E+00
0.000000E+00
0.000000E+00
0.000000E+00
0.000000E+00
0.000000E+00
0.000000E+00
0.000000E+00
0.000000E+00
0.000000E+00
0.000000E+00
0.000000E+00
0.000000E+00
0.000000E+00
0.000000E+00
0.000000E+00
0.000000E+00
0.000000E+00
0.000000E+00
0.000000E+00
0.000000E+00
0.000000E+00
0.000000E+00
0.000000E+00
0.000000E+00
0.000000E+00
0.000000E+00
0.000000E+00
0.000000E+00
0.000000E+00
0.000000E+00
0.000000E+00
0.000000E+00
0.000000E+00
0.000000E+00
0.000000E+00
0.000000E+00
0.000000E+00
0.000000E+00
0.000000E+00
0.000000E+00
0.000000E+00
0.000000E+00
0.000000E+00
0.000000E+00
0.000000E+00
0.000000E+00
0.000000E+00
0.000000E+00
0.000000E+00
0.000000E+00
0.000000E+00
0.000000E+00
0.000000E+00
0.000000E+00
0.000000E+00
0.000000E+00
0.000000E+00
0.000000E+00
0.000000E+00
0.000000E+00
0.000000E+00
0.000000E+00
0.000000E+00
0.000000E+00
0.000000E+00
0.000000E+00
0.000000E+00
0.000000E+00
0.000000E+00
0.000000E+00
0.000000E+00
0.000000E+00
0.000000E+00
0.000000E+00
0.000000E+00
0.000000E+00
0.000000E+00
0.000000E+00
0.000000E+00
0.000000E+00
0.000000E+00
0.000000E+00
0.000000E+00
0.000000E+00
0.000000E+00
0.000000E+00
0.000000E+00
0.000000E+00
0.000000E+00
0.000000E+00
0.000000E+00
0.000000E+00
0.000000E+00
0.000000E+00
0.000000E+00
0.000000E+00
0.000000E+00
0.000000E+00
5.000000E+00
5.000000E+00
5.000000E+00
5.000000E+00
5.000000E+00
5.000000E+00
5.000000E+00
5.000000E+00
5.000000E+00
5.000000E+00
5.000000E+00
5.000000E+00
5.000000E+00
5.000000E+00
5.000000E+00
5.000000E+00
5.000000E+00
5.000000E+00
5.000000E+00
5.000000E+00
5.000000E+00
5.000000E+00
5.000000E+00
5.000000E+00
5.000000E+00
5.000000E+00
5.000000E+00
5.000000E+00
5.000000E+00
5.000000E+00
5.000000E+00
5.000000E+00
5.000000E+00
5.000000E+00
5.000000E+00
5.000000E+00
5.000000E+00
5.000000E+00
5.000000E+00
5.000000E+00
5.000000E+00
5.000000E+00
5.000000E+00
5.000000E+00
5.000000E+00
5.000000E+00
5.000000E+00
5.000000E+00
5.000000E+00
5.000000E+00
5.000000E+00
5.000000E+00
5.000000E+00
5.000000E+00
5.000000E+00
5.000000E+00
5.000000E+00
5.000000E+00
5.000000E+00
5.000000E+00
5.000000E+00
5.000000E+00
5.000000E+00
5.000000E+00
5.000000E+00
5.000000E+00
5.000000E+00
5.000000E+00
5.000000E+00
5.000000E+00
5.000000E+00
5.000000E+00
5.000000E+00
5.000000E+00
5.000000E+00
5.000000E+00
5.000000E+00
5.000000E+00
5.000000E+00
5.000000E+00
5.000000E+00
5.000000E+00
5.000000E+00
5.000000E+00
5.000000E+00
5.000000E+00
5.000000E+00
5.000000E+00
5.000000E+00
5.000000E+00
5.000000E+00
5.000000E+00
5.000000E+00
5.000000E+00
5.000000E+00
5.000000E+00
5.000000E+00
5.000000E+00
5.000000E+00
5.000000E+00
5.000000E+00
5.000000E+00
5.000000E+00
5.000000E+00
5.000000E+00
5.000000E+00
5.000000E+00
5.000000E+00
5.000000E+00
5.000000E+00
5.000000E+00
5.000000E+00
5.000000E+00
5.000000E+00
5.000000E+00
5.000000E+00
5.000000E+00
5.000000E+00
5.000000E+00
5.000000E+00
5.000000E+00
5.000000E+00
5.000000E+00
5.000000E+00
5.000000E+00
5.000000E+00
5.000000E+00
5.000000E+00
5.000000E+00
5.000000E+00
5.000000E+00
5.000000E+00
5.000000E+00
5.000000E+00
5.000000E+00
5.000000E+00
5.000000E+00
5.000000E+00
5.000000E+00
5.000000E+00
5.000000E+00
5.000000E+00
5.000000E+00
5.000000E+00
5.000000E+00
5.000000E+00
5.000000E+00
5.000000E+00
5.000000E+00
5.000000E+00
5.000000E+00
5.000000E+00
5.000000E+00
5.000000E+00
5.000000E+00
5.000000E+00
5.000000E+00
5.000000E+00
5.000000E+00
5.000000E+00
5.000000E+00
5.000000E+00
5.000000E+00
5.000000E+00
5.000000E+00
5.000000E+00
5.000000E+00
5.000000E+00
5.000000E+00
5.000000E+00
5.000000E+00
5.000000E+00
5.000000E+00
5.000000E+00
5.000000E+00
5.000000E+00
5.000000E+00
5.000000E+00
5.000000E+00
5.000000E+00
5.000000E+00
5.000000E+00
5.000000E+00
5.000000E+00
5.000000E+00
5.000000E+00
5.000000E+00
5.000000E+00
5.000000E+00
5.000000E+00
5.000000E+00
5.000000E+00
5.000000E+00
5.000000E+00
5.000000E+00
5.000000E+00
5.000000E+00
5.000000E+00
5.000000E+00
5.000000E+00
5.000000E+00
1.000000E+01
1.000000E+01
1.000000E+01
1.000000E+01
1.000000E+01
1.000000E+01
1.000000E+01
1.000000E+01
1.000000E+01
1.000000E+01
1.000000E+01
1.000000E+01
1.000000E+01
1.000000E+01
1.000000E+01
1.000000E+01
1.000000E+01
1.000000E+01
1.000000E+01
1.000000E+01
1.000000E+01
1.000000E+01
1.000000E+01
1.000000E+01
1.000000E+01
1.000000E+01
1.000000E+01
1.000000E+01
1.000000E+01
1.000000E+01
1.000000E+01
1.000000E+01
1.000000E+01
1.000000E+01
1.000000E+01
1.000000E+01
1.000000E+01
1.000000E+01
1.000000E+01
1.000000E+01
1.000000E+01
1.000000E+01
1.000000E+01
1.000000E+01
1.000000E+01
1.000000E+01
1.000000E+01
1.000000E+01
1.000000E+01
1.000000E+01
1.000000E+01
1.000000E+01
1.000000E+01
1.000000E+01
1.000000E+01
1.000000E+01
1.000000E+01
1.000000E+01
1.000000E+01
1.000000E+01
1.000000E+01
1.000000E+01
1.000000E+01
1.000000E+01
1.000000E+01
1.000000E+01
1.000000E+01
1.000000E+01
1.000000E+01
1.000000E+01
1.000000E+01
1.000000E+01
1.000000E+01
1.000000E+01
1.000000E+01
1.000000E+01
1.000000E+01
1.000000E+01
1.000000E+01
1.000000E+01
1.000000E+01
1.000000E+01
1.000000E+01
1.000000E+01
1.000000E+01
1.000000E+01
1.000000E+01
1.000000E+01
1.000000E+01
1.000000E+01
1.000000E+01
1.000000E+01
1.000000E+01
1.000000E+01
1.000000E+01
1.000000E+01
1.000000E+01
1.000000E+01
1.000000E+01
1.000000E+01
1.000000E+01
1.000000E+01
1.000000E+01
1.000000E+01
1.000000E+01
1.000000E+01
1.000000E+01
1.000000E+01
1.000000E+01
1.000000E+01
1.000000E+01
1.000000E+01
1.000000E+01
1.000000E+01
1.000000E+01
1.000000E+01
1.000000E+01
1.000000E+01
1.000000E+01
1.000000E+01
1.000000E+01
1.000000E+01
1.000000E+01
1.000000E+01
1.000000E+01
1.000000E+01
1.000000E+01
1.000000E+01
1.000000E+01
1.000000E+01
1.000000E+01
1.000000E+01
1.000000E+01
1.000000E+01
1.000000E+01
1.000000E+01
1.000000E+01
1.000000E+01
1.000000E+01
1.000000E+01
1.000000E+01
1.000000E+01
1.000000E+01
1.000000E+01
1.000000E+01
1.000000E+01
1.000000E+01
1.000000E+01
1.000000E+01
1.000000E+01
1.000000E+01
1.000000E+01
1.000000E+01
1.000000E+01
1.000000E+01
1.000000E+01
1.000000E+01
1.000000E+01
1.000000E+01
1.000000E+01
1.000000E+01
1.000000E+01
1.000000E+01
1.000000E+01
1.000000E+01
1.000000E+01
1.000000E+01
1.000000E+01
1.000000E+01
1.000000E+01
1.000000E+01
1.000000E+01
1.000000E+01
1.000000E+01
1.000000E+01
1.000000E+01
1.000000E+01
1.000000E+01
1.000000E+01
1.000000E+01
1.000000E+01
1.000000E+01
1.000000E+01
1.000000E+01
1.000000E+01
1.000000E+01
1.000000E+01
1.000000E+01
1.000000E+01
1.000000E+01
1.000000E+01
1.000000E+01
1.000000E+01
1.000000E+01
1.000000E+01
1.000000E+01
1.000000E+01
1.000000E+01
1.000000E+01
1.000000E+01
1.000000E+01
1.500000E+01
1.500000E+01
1.500000E+01
1.500000E+01
1.500000E+01
1.500000E+01
1.500000E+01
1.500000E+01
1.500000E+01
1.500000E+01
1.500000E+01
1.500000E+01
1.500000E+01
1.500000E+01
1.500000E+01
1.500000E+01
1.500000E+01
1.500000E+01
1.500000E+01
1.500000E+01
1.500000E+01
1.500000E+01
1.500000E+01
1.500000E+01
1.500000E+01
1.500000E+01
1.500000E+01
1.500000E+01
1.500000E+01
1.500000E+01
1.500000E+01
1.500000E+01
1.500000E+01
1.500000E+01
1.500000E+01
1.500000E+01
1.500000E+01
1.500000E+01
1.500000E+01
1.500000E+01
1.500000E+01
1.500000E+01
1.500000E+01
1.500000E+01
1.500000E+01
1.500000E+01
1.500000E+01
1.500000E+01
1.500000E+01
1.500000E+01
1.500000E+01
1.500000E+01
1.500000E+01
1.500000E+01
1.500000E+01
1.500000E+01
1.500000E+01
1.500000E+01
1.500000E+01
1.500000E+01
1.500000E+01
1.500000E+01
1.500000E+01
1.500000E+01
1.500000E+01
1.500000E+01
1.500000E+01
1.500000E+01
1.500000E+01
1.500000E+01
1.500000E+01
1.500000E+01
1.500000E+01
1.500000E+01
1.500000E+01
1.500000E+01
1.500000E+01
1.500000E+01
1.500000E+01
1.500000E+01
1.500000E+01
1.500000E+01
1.500000E+01
1.500000E+01
1.500000E+01
1.500000E+01
1.500000E+01
1.500000E+01
1.500000E+01
1.500000E+01
1.500000E+01
1.500000E+01
1.500000E+01
1.500000E+01
1.500000E+01
1.500000E+01
1.500000E+01
1.500000E+01
1.500000E+01
1.500000E+01
1.500000E+01
1.500000E+01
1.500000E+01
1.500000E+01
1.500000E+01
1.500000E+01
1.500000E+01
1.500000E+01
1.500000E+01
1.500000E+01
1.500000E+01
1.500000E+01
1.500000E+01
1.500000E+01
1.500000E+01
1.500000E+01
1.500000E+01
1.500000E+01
1.500000E+01
1.500000E+01
1.500000E+01
1.500000E+01
1.500000E+01
1.500000E+01
1.500000E+01
1.500000E+01
1.500000E+01
1.500000E+01
1.500000E+01
1.500000E+01
1.500000E+01
1.500000E+01
1.500000E+01
1.500000E+01
1.500000E+01
1.500000E+01
1.500000E+01
1.500000E+01
1.500000E+01
1.500000E+01
1.500000E+01
1.500000E+01
1.500000E+01
1.500000E+01
1.500000E+01
1.500000E+01
1.500000E+01
1.500000E+01
1.500000E+01
1.500000E+01
1.500000E+01
1.500000E+01
1.500000E+01
1.500000E+01
1.500000E+01
1.500000E+01
1.500000E+01
1.500000E+01
1.500000E+01
1.500000E+01
1.500000E+01
1.500000E+01
1.500000E+01
1.500000E+01
1.500000E+01
1.500000E+01
1.500000E+01
1.500000E+01
1.500000E+01
1.500000E+01
1.500000E+01
1.500000E+01
1.500000E+01
1.500000E+01
1.500000E+01
1.500000E+01
1.500000E+01
1.500000E+01
1.500000E+01
1.500000E+01
1.500000E+01
1.500000E+01
1.500000E+01
1.500000E+01
1.500000E+01
1.500000E+01
1.500000E+01
1.500000E+01
1.500000E+01
1.500000E+01
1.500000E+01
1.500000E+01
1.500000E+01
1.500000E+01
1.500000E+01
1.500000E+01
1.500000E+01
1.500000E+01
1.500000E+01
1.500000E+01
1.500000E+01
2.000000E+01
2.000000E+01
2.000000E+01
2.000000E+01
2.000000E+01
2.000000E+01
2.000000E+01
2.000000E+01
2.000000E+01
2.000000E+01
2.000000E+01
2.000000E+01
2.000000E+01
2.000000E+01
2.000000E+01
2.000000E+01
2.000000E+01
2.000000E+01
2.000000E+01
2.000000E+01
2.000000E+01
2.000000E+01
2.000000E+01
2.000000E+01
2.000000E+01
2.000000E+01
2.000000E+01
2.000000E+01
2.000000E+01
2.000000E+01
2.000000E+01
2.000000E+01
2.000000E+01
2.000000E+01
2.000000E+01
2.000000E+01
2.000000E+01
2.000000E+01
2.000000E+01
2.000000E+01
2.000000E+01
2.000000E+01
2.000000E+01
2.000000E+01
2.000000E+01
2.000000E+01
2.000000E+01
2.000000E+01
2.000000E+01
2.000000E+01
2.000000E+01
2.000000E+01
2.000000E+01
2.000000E+01
2.000000E+01
2.000000E+01
2.000000E+01
2.000000E+01
2.000000E+01
2.000000E+01
2.000000E+01
2.000000E+01
2.000000E+01
2.000000E+01
2.000000E+01
2.000000E+01
2.000000E+01
2.000000E+01
2.000000E+01
2.000000E+01
2.000000E+01
2.000000E+01
2.000000E+01
2.000000E+01
2.000000E+01
2.000000E+01
2.000000E+01
2.000000E+01
2.000000E+01
2.000000E+01
2.000000E+01
2.000000E+01
2.000000E+01
2.000000E+01
2.000000E+01
2.000000E+01
2.000000E+01
2.000000E+01
2.000000E+01
2.000000E+01
2.000000E+01
2.000000E+01
2.000000E+01
2.000000E+01
2.000000E+01
2.000000E+01
2.000000E+01
2.000000E+01
2.000000E+01
2.000000E+01
2.000000E+01
2.000000E+01
2.000000E+01
2.000000E+01
2.000000E+01
2.000000E+01
2.000000E+01
2.000000E+01
2.000000E+01
2.000000E+01
2.000000E+01
2.000000E+01
2.000000E+01
2.000000E+01
2.000000E+01
2.000000E+01
2.000000E+01
2.000000E+01
2.000000E+01
2.000000E+01
2.000000E+01
2.000000E+01
2.000000E+01
2.000000E+01
2.000000E+01
2.000000E+01
2.000000E+01
2.000000E+01
2.000000E+01
2.000000E+01
2.000000E+01
2.000000E+01
2.000000E+01
2.000000E+01
2.000000E+01
2.000000E+01
2.000000E+01
2.000000E+01
2.000000E+01
2.000000E+01
2.000000E+01
2.000000E+01
2.000000E+01
2.000000E+01
2.000000E+01
2.000000E+01
2.000000E+01
2.000000E+01
2.000000E+01
2.000000E+01
2.000000E+01
2.000000E+01
2.000000E+01
2.000000E+01
2.000000E+01
2.000000E+01
2.000000E+01
2.000000E+01
2.000000E+01
2.000000E+01
2.000000E+01
2.000000E+01
2.000000E+01
2.000000E+01
2.000000E+01
2.000000E+01
2.000000E+01
2.000000E+01
2.000000E+01
2.000000E+01
2.000000E+01
2.000000E+01
2.000000E+01
2.000000E+01
2.000000E+01
2.000000E+01
2.000000E+01
2.000000E+01
2.000000E+01
2.000000E+01
2.000000E+01
2.000000E+01
2.000000E+01
2.000000E+01
2.000000E+01
2.000000E+01
2.000000E+01
2.000000E+01
2.000000E+01
2.000000E+01
2.000000E+01
2.000000E+01
2.000000E+01
2.000000E+01
2.000000E+01
2.000000E+01
2.000000E+01
2.000000E+01
2.000000E+01
2.000000E+01
2.000000E+01
2.500000E+01
2.500000E+01
2.500000E+01
2.500000E+01
2.500000E+01
2.500000E+01
2.500000E+01
2.500000E+01
2.500000E+01
2.500000E+01
2.500000E+01
2.500000E+01
2.500000E+01
2.500000E+01
2.500000E+01
2.500000E+01
2.500000E+01
2.500000E+01
2.500000E+01
2.500000E+01
2.500000E+01
2.500000E+01
2.500000E+01
2.500000E+01
2.500000E+01
2.500000E+01
2.500000E+01
2.500000E+01
2.500000E+01
2.500000E+01
2.500000E+01
2.500000E+01
2.500000E+01
2.500000E+01
2.500000E+01
2.500000E+01
2.500000E+01
2.500000E+01
2.500000E+01
2.500000E+01
2.500000E+01
2.500000E+01
2.500000E+01
2.500000E+01
2.500000E+01
2.500000E+01
2.500000E+01
2.500000E+01
2.500000E+01
2.500000E+01
2.500000E+01
2.500000E+01
2.500000E+01
2.500000E+01
2.500000E+01
2.500000E+01
2.500000E+01
2.500000E+01
2.500000E+01
2.500000E+01
2.500000E+01
2.500000E+01
2.500000E+01
2.500000E+01
2.500000E+01
2.500000E+01
2.500000E+01
2.500000E+01
2.500000E+01
2.500000E+01
2.500000E+01
2.500000E+01
2.500000E+01
2.500000E+01
2.500000E+01
2.500000E+01
2.500000E+01
2.500000E+01
2.500000E+01
2.500000E+01
2.500000E+01
2.500000E+01
2.500000E+01
2.500000E+01
2.500000E+01
2.500000E+01
2.500000E+01
2.500000E+01
2.500000E+01
2.500000E+01
2.500000E+01
2.500000E+01
2.500000E+01
2.500000E+01
2.500000E+01
2.500000E+01
2.500000E+01
2.500000E+01
2.500000E+01
2.500000E+01
2.500000E+01
2.500000E+01
2.500000E+01
2.500000E+01
2.500000E+01
2.500000E+01
2.500000E+01
2.500000E+01
2.500000E+01
2.500000E+01
2.500000E+01
2.500000E+01
2.500000E+01
2.500000E+01
2.500000E+01
2.500000E+01
2.500000E+01
2.500000E+01
2.500000E+01
2.500000E+01
2.500000E+01
2.500000E+01
2.500000E+01
2.500000E+01
2.500000E+01
2.500000E+01
2.500000E+01
2.500000E+01
2.500000E+01
2.500000E+01
2.500000E+01
2.500000E+01
2.500000E+01
2.500000E+01
2.500000E+01
2.500000E+01
2.500000E+01
2.500000E+01
2.500000E+01
2.500000E+01
2.500000E+01
2.500000E+01
2.500000E+01
2.500000E+01
2.500000E+01
2.500000E+01
2.500000E+01
2.500000E+01
2.500000E+01
2.500000E+01
2.500000E+01
2.500000E+01
2.500000E+01
2.500000E+01
2.500000E+01
2.500000E+01
2.500000E+01
2.500000E+01
2.500000E+01
2.500000E+01
2.500000E+01
2.500000E+01
2.500000E+01
2.500000E+01
2.500000E+01
2.500000E+01
2.500000E+01
2.500000E+01
2.500000E+01
2.500000E+01
2.500000E+01
2.500000E+01
2.500000E+01
2.500000E+01
2.500000E+01
2.500000E+01
2.500000E+01
2.500000E+01
2.500000E+01
2.500000E+01
2.500000E+01
2.500000E+01
2.500000E+01
2.500000E+01
2.500000E+01
2.500000E+01
2.500000E+01
2.500000E+01
2.500000E+01
2.500000E+01
2.500000E+01
2.500000E+01
2.500000E+01
2.500000E+01
2.500000E+01
2.500000E+01
2.500000E+01
2.500000E+01
2.500000E+01
2.500000E+01
2.500000E+01
3.000000E+01
3.000000E+01
3.000000E+01
3.000000E+01
3.000000E+01
3.000000E+01
3.000000E+01
3.000000E+01
3.000000E+01
3.000000E+01
3.000000E+01
3.000000E+01
3.000000E+01
3.000000E+01
3.000000E+01
3.000000E+01
3.000000E+01
3.000000E+01
3.000000E+01
3.000000E+01
3.000000E+01
3.000000E+01
3.000000E+01
3.000000E+01
3.000000E+01
3.000000E+01
3.000000E+01
3.000000E+01
3.000000E+01
3.000000E+01
3.000000E+01
3.000000E+01
3.000000E+01
3.000000E+01
3.000000E+01
3.000000E+01
3.000000E+01
3.000000E+01
3.000000E+01
3.000000E+01
3.000000E+01
3.000000E+01
3.000000E+01
3.000000E+01
3.000000E+01
3.000000E+01
3.000000E+01
3.000000E+01
3.000000E+01
3.000000E+01
3.000000E+01
3.000000E+01
3.000000E+01
3.000000E+01
3.000000E+01
3.000000E+01
3.000000E+01
3.000000E+01
3.000000E+01
3.000000E+01
3.000000E+01
3.000000E+01
3.000000E+01
3.000000E+01
3.000000E+01
3.000000E+01
3.000000E+01
3.000000E+01
3.000000E+01
3.000000E+01
3.000000E+01
3.000000E+01
3.000000E+01
3.000000E+01
3.000000E+01
3.000000E+01
3.000000E+01
3.000000E+01
3.000000E+01
3.000000E+01
3.000000E+01
3.000000E+01
3.000000E+01
3.000000E+01
3.000000E+01
3.000000E+01
3.000000E+01
3.000000E+01
3.000000E+01
3.000000E+01
3.000000E+01
3.000000E+01
3.000000E+01
3.000000E+01
3.000000E+01
3.000000E+01
3.000000E+01
3.000000E+01
3.000000E+01
3.000000E+01
3.000000E+01
3.000000E+01
3.000000E+01
3.000000E+01
3.000000E+01
3.000000E+01
3.000000E+01
3.000000E+01
3.000000E+01
3.000000E+01
3.000000E+01
3.000000E+01
3.000000E+01
3.000000E+01
3.000000E+01
3.000000E+01
3.000000E+01
3.000000E+01
3.000000E+01
3.000000E+01
3.000000E+01
3.000000E+01
3.000000E+01
3.000000E+01
3.000000E+01
3.000000E+01
3.000000E+01
3.000000E+01
3.000000E+01
3.000000E+01
3.000000E+01
3.000000E+01
3.000000E+01
3.000000E+01
3.000000E+01
3.000000E+01
3.000000E+01
3.000000E+01
3.000000E+01
3.000000E+01
3.000000E+01
3.000000E+01
3.000000E+01
3.000000E+01
3.000000E+01
3.000000E+01
3.000000E+01
3.000000E+01
3.000000E+01
3.000000E+01
3.000000E+01
3.000000E+01
3.000000E+01
3.000000E+01
3.000000E+01
3.000000E+01
3.000000E+01
3.000000E+01
3.000000E+01
3.000000E+01
3.000000E+01
3.000000E+01
3.000000E+01
3.000000E+01
3.000000E+01
3.000000E+01
3.000000E+01
3.000000E+01
3.000000E+01
3.000000E+01
3.000000E+01
3.000000E+01
3.000000E+01
3.000000E+01
3.000000E+01
3.000000E+01
3.000000E+01
3.000000E+01
3.000000E+01
3.000000E+01
3.000000E+01
3.000000E+01
3.000000E+01
3.000000E+01
3.000000E+01
3.000000E+01
3.000000E+01
3.000000E+01
3.000000E+01
3.000000E+01
3.000000E+01
3.000000E+01
3.000000E+01
3.000000E+01
3.000000E+01
3.000000E+01
3.000000E+01
3.000000E+01
3.000000E+01
3.000000E+01
3.000000E+01
3.500000E+01
3.500000E+01
3.500000E+01
3.500000E+01
3.500000E+01
3.500000E+01
3.500000E+01
3.500000E+01
3.500000E+01
3.500000E+01
3.500000E+01
3.500000E+01
3.500000E+01
3.500000E+01
3.500000E+01
3.500000E+01
3.500000E+01
3.500000E+01
3.500000E+01
3.500000E+01
3.500000E+01
3.500000E+01
3.500000E+01
3.500000E+01
3.500000E+01
3.500000E+01
3.500000E+01
3.500000E+01
3.500000E+01
3.500000E+01
3.500000E+01
3.500000E+01
3.500000E+01
3.500000E+01
3.500000E+01
3.500000E+01
3.500000E+01
3.500000E+01
3.500000E+01
3.500000E+01
3.500000E+01
3.500000E+01
3.500000E+01
3.500000E+01
3.500000E+01
3.500000E+01
3.500000E+01
3.500000E+01
3.500000E+01
3.500000E+01
3.500000E+01
3.500000E+01
3.500000E+01
3.500000E+01
3.500000E+01
3.500000E+01
3.500000E+01
3.500000E+01
3.500000E+01
3.500000E+01
3.500000E+01
3.500000E+01
3.500000E+01
3.500000E+01
3.500000E+01
3.500000E+01
3.500000E+01
3.500000E+01
3.500000E+01
3.500000E+01
3.500000E+01
3.500000E+01
3.500000E+01
3.500000E+01
3.500000E+01
3.500000E+01
3.500000E+01
3.500000E+01
3.500000E+01
3.500000E+01
3.500000E+01
3.500000E+01
3.500000E+01
3.500000E+01
3.500000E+01
3.500000E+01
3.500000E+01
3.500000E+01
3.500000E+01
3.500000E+01
3.500000E+01
3.500000E+01
3.500000E+01
3.500000E+01
3.500000E+01
3.500000E+01
3.500000E+01
3.500000E+01
3.500000E+01
3.500000E+01
3.500000E+01
3.500000E+01
3.500000E+01
3.500000E+01
3.500000E+01
3.500000E+01
3.500000E+01
3.500000E+01
3.500000E+01
3.500000E+01
3.500000E+01
3.500000E+01
3.500000E+01
3.500000E+01
3.500000E+01
3.500000E+01
3.500000E+01
3.500000E+01
3.500000E+01
3.500000E+01
3.500000E+01
3.500000E+01
3.500000E+01
3.500000E+01
3.500000E+01
3.500000E+01
3.500000E+01
3.500000E+01
3.500000E+01
3.500000E+01
3.500000E+01
3.500000E+01
3.500000E+01
3.500000E+01
3.500000E+01
3.500000E+01
3.500000E+01
3.500000E+01
3.500000E+01
3.500000E+01
3.500000E+01
3.500000E+01
3.500000E+01
3.500000E+01
3.500000E+01
3.500000E+01
3.500000E+01
3.500000E+01
3.500000E+01
3.500000E+01
3.500000E+01
3.500000E+01
3.500000E+01
3.500000E+01
3.500000E+01
3.500000E+01
3.500000E+01
3.500000E+01
3.500000E+01
3.500000E+01
3.500000E+01
3.500000E+01
3.500000E+01
3.500000E+01
3.500000E+01
3.500000E+01
3.500000E+01
3.500000E+01
3.500000E+01
3.500000E+01
3.500000E+01
3.500000E+01
3.500000E+01
3.500000E+01
3.500000E+01
3.500000E+01
3.500000E+01
3.500000E+01
3.500000E+01
3.500000E+01
3.500000E+01
3.500000E+01
3.500000E+01
3.500000E+01
3.500000E+01
3.500000E+01
3.500000E+01
3.500000E+01
3.500000E+01
3.500000E+01
3.500000E+01
3.500000E+01
3.500000E+01
3.500000E+01
3.500000E+01
3.500000E+01
3.500000E+01
3.500000E+01
3.500000E+01
3.500000E+01
3.500000E+01
4.000000E+01
4.000000E+01
4.000000E+01
4.000000E+01
4.000000E+01
4.000000E+01
4.000000E+01
4.000000E+01
4.000000E+01
4.000000E+01
4.000000E+01
4.000000E+01
4.000000E+01
4.000000E+01
4.000000E+01
4.000000E+01
4.000000E+01
4.000000E+01
4.000000E+01
4.000000E+01
4.000000E+01
4.000000E+01
4.000000E+01
4.000000E+01
4.000000E+01
4.000000E+01
4.000000E+01
4.000000E+01
4.000000E+01
4.000000E+01
4.000000E+01
4.000000E+01
4.000000E+01
4.000000E+01
4.000000E+01
4.000000E+01
4.000000E+01
4.000000E+01
4.000000E+01
4.000000E+01
4.000000E+01
4.000000E+01
4.000000E+01
4.000000E+01
4.000000E+01
4.000000E+01
4.000000E+01
4.000000E+01
4.000000E+01
4.000000E+01
4.000000E+01
4.000000E+01
4.000000E+01
4.000000E+01
4.000000E+01
4.000000E+01
4.000000E+01
4.000000E+01
4.000000E+01
4.000000E+01
4.000000E+01
4.000000E+01
4.000000E+01
4.000000E+01
4.000000E+01
4.000000E+01
4.000000E+01
4.000000E+01
4.000000E+01
4.000000E+01
4.000000E+01
4.000000E+01
4.000000E+01
4.000000E+01
4.000000E+01
4.000000E+01
4.000000E+01
4.000000E+01
4.000000E+01
4.000000E+01
4.000000E+01
4.000000E+01
4.000000E+01
4.000000E+01
4.000000E+01
4.000000E+01
4.000000E+01
4.000000E+01
4.000000E+01
4.000000E+01
4.000000E+01
4.000000E+01
4.000000E+01
4.000000E+01
4.000000E+01
4.000000E+01
4.000000E+01
4.000000E+01
4.000000E+01
4.000000E+01
4.000000E+01
4.000000E+01
4.000000E+01
4.000000E+01
4.000000E+01
4.000000E+01
4.000000E+01
4.000000E+01
4.000000E+01
4.000000E+01
4.000000E+01
4.000000E+01
4.000000E+01
4.000000E+01
4.000000E+01
4.000000E+01
4.000000E+01
4.000000E+01
4.000000E+01
4.000000E+01
4.000000E+01
4.000000E+01
4.000000E+01
4.000000E+01
4.000000E+01
4.000000E+01
4.000000E+01
4.000000E+01
4.000000E+01
4.000000E+01
4.000000E+01
4.000000E+01
4.000000E+01
4.000000E+01
4.000000E+01
4.000000E+01
4.000000E+01
4.000000E+01
4.000000E+01
4.000000E+01
4.000000E+01
4.000000E+01
4.000000E+01
4.000000E+01
4.000000E+01
4.000000E+01
4.000000E+01
4.000000E+01
4.000000E+01
4.000000E+01
4.000000E+01
4.000000E+01
4.000000E+01
4.000000E+01
4.000000E+01
4.000000E+01
4.000000E+01
4.000000E+01
4.000000E+01
4.000000E+01
4.000000E+01
4.000000E+01
4.000000E+01
4.000000E+01
4.000000E+01
4.000000E+01
4.000000E+01
4.000000E+01
4.000000E+01
4.000000E+01
4.000000E+01
4.000000E+01
4.000000E+01
4.000000E+01
4.000000E+01
4.000000E+01
4.000000E+01
4.000000E+01
4.000000E+01
4.000000E+01
4.000000E+01
4.000000E+01
4.000000E+01
4.000000E+01
4.000000E+01
4.000000E+01
4.000000E+01
4.000000E+01
4.000000E+01
4.000000E+01
4.000000E+01
4.000000E+01
4.000000E+01
4.000000E+01
4.000000E+01
4.000000E+01
4.000000E+01
4.000000E+01
4.000000E+01
4.000000E+01
4.000000E+01
4.500000E+01
4.500000E+01
4.500000E+01
4.500000E+01
4.500000E+01
4.500000E+01
4.500000E+01
4.500000E+01
4.500000E+01
4.500000E+01
4.500000E+01
4.500000E+01
4.500000E+01
4.500000E+01
4.500000E+01
4.500000E+01
4.500000E+01
4.500000E+01
4.500000E+01
4.500000E+01
4.500000E+01
4.500000E+01
4.500000E+01
4.500000E+01
4.500000E+01
4.500000E+01
4.500000E+01
4.500000E+01
4.500000E+01
4.500000E+01
4.500000E+01
4.500000E+01
4.500000E+01
4.500000E+01
4.500000E+01
4.500000E+01
4.500000E+01
4.500000E+01
4.500000E+01
4.500000E+01
4.500000E+01
4.500000E+01
4.500000E+01
4.500000E+01
4.500000E+01
4.500000E+01
4.500000E+01
4.500000E+01
4.500000E+01
4.500000E+01
4.500000E+01
4.500000E+01
4.500000E+01
4.500000E+01
4.500000E+01
4.500000E+01
4.500000E+01
4.500000E+01
4.500000E+01
4.500000E+01
4.500000E+01
4.500000E+01
4.500000E+01
4.500000E+01
4.500000E+01
4.500000E+01
4.500000E+01
4.500000E+01
4.500000E+01
4.500000E+01
4.500000E+01
4.500000E+01
4.500000E+01
4.500000E+01
4.500000E+01
4.500000E+01
4.500000E+01
4.500000E+01
4.500000E+01
4.500000E+01
4.500000E+01
4.500000E+01
4.500000E+01
4.500000E+01
4.500000E+01
4.500000E+01
4.500000E+01
4.500000E+01
4.500000E+01
4.500000E+01
4.500000E+01
4.500000E+01
4.500000E+01
4.500000E+01
4.500000E+01
4.500000E+01
4.500000E+01
4.500000E+01
4.500000E+01
4.500000E+01
4.500000E+01
4.500000E+01
4.500000E+01
4.500000E+01
4.500000E+01
4.500000E+01
4.500000E+01
4.500000E+01
4.500000E+01
4.500000E+01
4.500000E+01
4.500000E+01
4.500000E+01
4.500000E+01
4.500000E+01
4.500000E+01
4.500000E+01
4.500000E+01
4.500000E+01
4.500000E+01
4.500000E+01
4.500000E+01
4.500000E+01
4.500000E+01
4.500000E+01
4.500000E+01
4.500000E+01
4.500000E+01
4.500000E+01
4.500000E+01
4.500000E+01
4.500000E+01
4.500000E+01
4.500000E+01
4.500000E+01
4.500000E+01
4.500000E+01
4.500000E+01
4.500000E+01
4.500000E+01
4.500000E+01
4.500000E+01
4.500000E+01
4.500000E+01
4.500000E+01
4.500000E+01
4.500000E+01
4.500000E+01
4.500000E+01
4.500000E+01
4.500000E+01
4.500000E+01
4.500000E+01
4.500000E+01
4.500000E+01
4.500000E+01
4.500000E+01
4.500000E+01
4.500000E+01
4.500000E+01
4.500000E+01
4.500000E+01
4.500000E+01
4.500000E+01
4.500000E+01
4.500000E+01
4.500000E+01
4.500000E+01
4.500000E+01
4.500000E+01
4.500000E+01
4.500000E+01
4.500000E+01
4.500000E+01
4.500000E+01
4.500000E+01
4.500000E+01
4.500000E+01
4.500000E+01
4.500000E+01
4.500000E+01
4.500000E+01
4.500000E+01
4.500000E+01
4.500000E+01
4.500000E+01
4.500000E+01
4.500000E+01
4.500000E+01
4.500000E+01
4.500000E+01
4.500000E+01
4.500000E+01
4.500000E+01
4.500000E+01
4.500000E+01
4.500000E+01
4.500000E+01
4.500000E+01
4.500000E+01
4.500000E+01
5.000000E+01
5.000000E+01
5.000000E+01
5.000000E+01
5.000000E+01
5.000000E+01
5.000000E+01
5.000000E+01
5.000000E+01
5.000000E+01
5.000000E+01
5.000000E+01
5.000000E+01
5.000000E+01
5.000000E+01
5.000000E+01
5.000000E+01
5.000000E+01
5.000000E+01
5.000000E+01
5.000000E+01
5.000000E+01
5.000000E+01
5.000000E+01
5.000000E+01
5.000000E+01
5.000000E+01
5.000000E+01
5.000000E+01
5.000000E+01
5.000000E+01
5.000000E+01
5.000000E+01
5.000000E+01
5.000000E+01
5.000000E+01
5.000000E+01
5.000000E+01
5.000000E+01
5.000000E+01
5.000000E+01
5.000000E+01
5.000000E+01
5.000000E+01
5.000000E+01
5.000000E+01
5.000000E+01
5.000000E+01
5.000000E+01
5.000000E+01
5.000000E+01
5.000000E+01
5.000000E+01
5.000000E+01
5.000000E+01
5.000000E+01
5.000000E+01
5.000000E+01
5.000000E+01
5.000000E+01
5.000000E+01
5.000000E+01
5.000000E+01
5.000000E+01
5.000000E+01
5.000000E+01
5.000000E+01
5.000000E+01
5.000000E+01
5.000000E+01
5.000000E+01
5.000000E+01
5.000000E+01
5.000000E+01
5.000000E+01
5.000000E+01
5.000000E+01
5.000000E+01
5.000000E+01
5.000000E+01
5.000000E+01
5.000000E+01
5.000000E+01
5.000000E+01
5.000000E+01
5.000000E+01
5.000000E+01
5.000000E+01
5.000000E+01
5.000000E+01
5.000000E+01
5.000000E+01
5.000000E+01
5.000000E+01
5.000000E+01
5.000000E+01
5.000000E+01
5.000000E+01
5.000000E+01
5.000000E+01
5.000000E+01
5.000000E+01
5.000000E+01
5.000000E+01
5.000000E+01
5.000000E+01
5.000000E+01
5.000000E+01
5.000000E+01
5.000000E+01
5.000000E+01
5.000000E+01
5.000000E+01
5.000000E+01
5.000000E+01
5.000000E+01
5.000000E+01
5.000000E+01
5.000000E+01
5.000000E+01
5.000000E+01
5.000000E+01
5.000000E+01
5.000000E+01
5.000000E+01
5.000000E+01
5.000000E+01
5.000000E+01
5.000000E+01
5.000000E+01
5.000000E+01
5.000000E+01
5.000000E+01
5.000000E+01
5.000000E+01
5.000000E+01
5.000000E+01
5.000000E+01
5.000000E+01
5.000000E+01
5.000000E+01
5.000000E+01
5.000000E+01
5.000000E+01
5.000000E+01
5.000000E+01
5.000000E+01
5.000000E+01
5.000000E+01
5.000000E+01
5.000000E+01
5.000000E+01
5.000000E+01
5.000000E+01
5.000000E+01
5.000000E+01
5.000000E+01
5.000000E+01
5.000000E+01
5.000000E+01
5.000000E+01
5.000000E+01
5.000000E+01
5.000000E+01
5.000000E+01
5.000000E+01
5.000000E+01
5.000000E+01
5.000000E+01
5.000000E+01
5.000000E+01
5.000000E+01
5.000000E+01
5.000000E+01
5.000000E+01
5.000000E+01
5.000000E+01
5.000000E+01
5.000000E+01
5.000000E+01
5.000000E+01
5.000000E+01
5.000000E+01
5.000000E+01
5.000000E+01
5.000000E+01
5.000000E+01
5.000000E+01
5.000000E+01
5.000000E+01
5.000000E+01
5.000000E+01
5.000000E+01
5.000000E+01
5.000000E+01
5.000000E+01
5.000000E+01
5.000000E+01
5.000000E+01
5.000000E+01
5.000000E+01
5.500000E+01
5.500000E+01
5.500000E+01
5.500000E+01
5.500000E+01
5.500000E+01
5.500000E+01
5.500000E+01
5.500000E+01
5.500000E+01
5.500000E+01
5.500000E+01
5.500000E+01
5.500000E+01
5.500000E+01
5.500000E+01
5.500000E+01
5.500000E+01
5.500000E+01
5.500000E+01
5.500000E+01
5.500000E+01
5.500000E+01
5.500000E+01
5.500000E+01
5.500000E+01
5.500000E+01
5.500000E+01
5.500000E+01
5.500000E+01
5.500000E+01
5.500000E+01
5.500000E+01
5.500000E+01
5.500000E+01
5.500000E+01
5.500000E+01
5.500000E+01
5.500000E+01
5.500000E+01
5.500000E+01
5.500000E+01
5.500000E+01
5.500000E+01
5.500000E+01
5.500000E+01
5.500000E+01
5.500000E+01
5.500000E+01
5.500000E+01
5.500000E+01
5.500000E+01
5.500000E+01
5.500000E+01
5.500000E+01
5.500000E+01
5.500000E+01
5.500000E+01
5.500000E+01
5.500000E+01
5.500000E+01
5.500000E+01
5.500000E+01
5.500000E+01
5.500000E+01
5.500000E+01
5.500000E+01
5.500000E+01
5.500000E+01
5.500000E+01
5.500000E+01
5.500000E+01
5.500000E+01
5.500000E+01
5.500000E+01
5.500000E+01
5.500000E+01
5.500000E+01
5.500000E+01
5.500000E+01
5.500000E+01
5.500000E+01
5.500000E+01
5.500000E+01
5.500000E+01
5.500000E+01
5.500000E+01
5.500000E+01
5.500000E+01
5.500000E+01
5.500000E+01
5.500000E+01
5.500000E+01
5.500000E+01
5.500000E+01
5.500000E+01
5.500000E+01
5.500000E+01
5.500000E+01
5.500000E+01
5.500000E+01
5.500000E+01
5.500000E+01
5.500000E+01
5.500000E+01
5.500000E+01
5.500000E+01
5.500000E+01
5.500000E+01
5.500000E+01
5.500000E+01
5.500000E+01
5.500000E+01
5.500000E+01
5.500000E+01
5.500000E+01
5.500000E+01
5.500000E+01
5.500000E+01
5.500000E+01
5.500000E+01
5.500000E+01
5.500000E+01
5.500000E+01
5.500000E+01
5.500000E+01
5.500000E+01
5.500000E+01
5.500000E+01
5.500000E+01
5.500000E+01
5.500000E+01
5.500000E+01
5.500000E+01
5.500000E+01
5.500000E+01
5.500000E+01
5.500000E+01
5.500000E+01
5.500000E+01
5.500000E+01
5.500000E+01
5.500000E+01
5.500000E+01
5.500000E+01
5.500000E+01
5.500000E+01
5.500000E+01
5.500000E+01
5.500000E+01
5.500000E+01
5.500000E+01
5.500000E+01
5.500000E+01
5.500000E+01
5.500000E+01
5.500000E+01
5.500000E+01
5.500000E+01
5.500000E+01
5.500000E+01
5.500000E+01
5.500000E+01
5.500000E+01
5.500000E+01
5.500000E+01
5.500000E+01
5.500000E+01
5.500000E+01
5.500000E+01
5.500000E+01
5.500000E+01
5.500000E+01
5.500000E+01
5.500000E+01
5.500000E+01
5.500000E+01
5.500000E+01
5.500000E+01
5.500000E+01
5.500000E+01
5.500000E+01
5.500000E+01
5.500000E+01
5.500000E+01
5.500000E+01
5.500000E+01
5.500000E+01
5.500000E+01
5.500000E+01
5.500000E+01
5.500000E+01
5.500000E+01
5.500000E+01
5.500000E+01
5.500000E+01
5.500000E+01
5.500000E+01
5.500000E+01
5.500000E+01
5.500000E+01
6.000000E+01
6.000000E+01
6.000000E+01
6.000000E+01
6.000000E+01
6.000000E+01
6.000000E+01
6.000000E+01
6.000000E+01
6.000000E+01
6.000000E+01
6.000000E+01
6.000000E+01
6.000000E+01
6.000000E+01
6.000000E+01
6.000000E+01
6.000000E+01
6.000000E+01
6.000000E+01
6.000000E+01
6.000000E+01
6.000000E+01
6.000000E+01
6.000000E+01
6.000000E+01
6.000000E+01
6.000000E+01
6.000000E+01
6.000000E+01
6.000000E+01
6.000000E+01
6.000000E+01
6.000000E+01
6.000000E+01
6.000000E+01
6.000000E+01
6.000000E+01
6.000000E+01
6.000000E+01
6.000000E+01
6.000000E+01
6.000000E+01
6.000000E+01
6.000000E+01
6.000000E+01
6.000000E+01
6.000000E+01
6.000000E+01
6.000000E+01
6.000000E+01
6.000000E+01
6.000000E+01
6.000000E+01
6.000000E+01
6.000000E+01
6.000000E+01
6.000000E+01
6.000000E+01
6.000000E+01
6.000000E+01
6.000000E+01
6.000000E+01
6.000000E+01
6.000000E+01
6.000000E+01
6.000000E+01
6.000000E+01
6.000000E+01
6.000000E+01
6.000000E+01
6.000000E+01
6.000000E+01
6.000000E+01
6.000000E+01
6.000000E+01
6.000000E+01
6.000000E+01
6.000000E+01
6.000000E+01
6.000000E+01
6.000000E+01
6.000000E+01
6.000000E+01
6.000000E+01
6.000000E+01
6.000000E+01
6.000000E+01
6.000000E+01
6.000000E+01
6.000000E+01
6.000000E+01
6.000000E+01
6.000000E+01
6.000000E+01
6.000000E+01
6.000000E+01
6.000000E+01
6.000000E+01
6.000000E+01
6.000000E+01
6.000000E+01
6.000000E+01
6.000000E+01
6.000000E+01
6.000000E+01
6.000000E+01
6.000000E+01
6.000000E+01
6.000000E+01
6.000000E+01
6.000000E+01
6.000000E+01
6.000000E+01
6.000000E+01
6.000000E+01
6.000000E+01
6.000000E+01
6.000000E+01
6.000000E+01
6.000000E+01
6.000000E+01
6.000000E+01
6.000000E+01
6.000000E+01
6.000000E+01
6.000000E+01
6.000000E+01
6.000000E+01
6.000000E+01
6.000000E+01
6.000000E+01
6.000000E+01
6.000000E+01
6.000000E+01
6.000000E+01
6.000000E+01
6.000000E+01
6.000000E+01
6.000000E+01
6.000000E+01
6.000000E+01
6.000000E+01
6.000000E+01
6.000000E+01
6.000000E+01
6.000000E+01
6.000000E+01
6.000000E+01
6.000000E+01
6.000000E+01
6.000000E+01
6.000000E+01
6.000000E+01
6.000000E+01
6.000000E+01
6.000000E+01
6.000000E+01
6.000000E+01
6.000000E+01
6.000000E+01
6.000000E+01
6.000000E+01
6.000000E+01
6.000000E+01
6.000000E+01
6.000000E+01
6.000000E+01
6.000000E+01
6.000000E+01
6.000000E+01
6.000000E+01
6.000000E+01
6.000000E+01
6.000000E+01
6.000000E+01
6.000000E+01
6.000000E+01
6.000000E+01
6.000000E+01
6.000000E+01
6.000000E+01
6.000000E+01
6.000000E+01
6.000000E+01
6.000000E+01
6.000000E+01
6.000000E+01
6.000000E+01
6.000000E+01
6.000000E+01
6.000000E+01
6.000000E+01
6.000000E+01
6.000000E+01
6.000000E+01
6.000000E+01
6.000000E+01
6.000000E+01
6.000000E+01
6.000000E+01
6.500000E+01
6.500000E+01
6.500000E+01
6.500000E+01
6.500000E+01
6.500000E+01
6.500000E+01
6.500000E+01
6.500000E+01
6.500000E+01
6.500000E+01
6.500000E+01
6.500000E+01
6.500000E+01
6.500000E+01
6.500000E+01
6.500000E+01
6.500000E+01
6.500000E+01
6.500000E+01
6.500000E+01
6.500000E+01
6.500000E+01
6.500000E+01
6.500000E+01
6.500000E+01
6.500000E+01
6.500000E+01
6.500000E+01
6.500000E+01
6.500000E+01
6.500000E+01
6.500000E+01
6.500000E+01
6.500000E+01
6.500000E+01
6.500000E+01
6.500000E+01
6.500000E+01
6.500000E+01
6.500000E+01
6.500000E+01
6.500000E+01
6.500000E+01
6.500000E+01
6.500000E+01
6.500000E+01
6.500000E+01
6.500000E+01
6.500000E+01
6.500000E+01
6.500000E+01
6.500000E+01
6.500000E+01
6.500000E+01
6.500000E+01
6.500000E+01
6.500000E+01
6.500000E+01
6.500000E+01
6.500000E+01
6.500000E+01
6.500000E+01
6.500000E+01
6.500000E+01
6.500000E+01
6.500000E+01
6.500000E+01
6.500000E+01
6.500000E+01
6.500000E+01
6.500000E+01
6.500000E+01
6.500000E+01
6.500000E+01
6.500000E+01
6.500000E+01
6.500000E+01
6.500000E+01
6.500000E+01
6.500000E+01
6.500000E+01
6.500000E+01
6.500000E+01
6.500000E+01
6.500000E+01
6.500000E+01
6.500000E+01
6.500000E+01
6.500000E+01
6.500000E+01
6.500000E+01
6.500000E+01
6.500000E+01
6.500000E+01
6.500000E+01
6.500000E+01
6.500000E+01
6.500000E+01
6.500000E+01
6.500000E+01
6.500000E+01
6.500000E+01
6.500000E+01
6.500000E+01
6.500000E+01
6.500000E+01
6.500000E+01
6.500000E+01
6.500000E+01
6.500000E+01
6.500000E+01
6.500000E+01
6.500000E+01
6.500000E+01
6.500000E+01
6.500000E+01
6.500000E+01
6.500000E+01
6.500000E+01
6.500000E+01
6.500000E+01
6.500000E+01
6.500000E+01
6.500000E+01
6.500000E+01
6.500000E+01
6.500000E+01
6.500000E+01
6.500000E+01
6.500000E+01
6.500000E+01
6.500000E+01
6.500000E+01
6.500000E+01
6.500000E+01
6.500000E+01
6.500000E+01
6.500000E+01
6.500000E+01
6.500000E+01
6.500000E+01
6.500000E+01
6.500000E+01
6.500000E+01
6.500000E+01
6.500000E+01
6.500000E+01
6.500000E+01
6.500000E+01
6.500000E+01
6.500000E+01
6.500000E+01
6.500000E+01
6.500000E+01
6.500000E+01
6.500000E+01
6.500000E+01
6.500000E+01
6.500000E+01
6.500000E+01
6.500000E+01
6.500000E+01
6.500000E+01
6.500000E+01
6.500000E+01
6.500000E+01
6.500000E+01
6.500000E+01
6.500000E+01
6.500000E+01
6.500000E+01
6.500000E+01
6.500000E+01
6.500000E+01
6.500000E+01
6.500000E+01
6.500000E+01
6.500000E+01
6.500000E+01
6.500000E+01
6.500000E+01
6.500000E+01
6.500000E+01
6.500000E+01
6.500000E+01
6.500000E+01
6.500000E+01
6.500000E+01
6.500000E+01
6.500000E+01
6.500000E+01
6.500000E+01
6.500000E+01
6.500000E+01
6.500000E+01
6.500000E+01
6.500000E+01
6.500000E+01
6.500000E+01
6.500000E+01
7.000000E+01
7.000000E+01
7.000000E+01
7.000000E+01
7.000000E+01
7.000000E+01
7.000000E+01
7.000000E+01
7.000000E+01
7.000000E+01
7.000000E+01
7.000000E+01
7.000000E+01
7.000000E+01
7.000000E+01
7.000000E+01
7.000000E+01
7.000000E+01
7.000000E+01
7.000000E+01
7.000000E+01
7.000000E+01
7.000000E+01
7.000000E+01
7.000000E+01
7.000000E+01
7.000000E+01
7.000000E+01
7.000000E+01
7.000000E+01
7.000000E+01
7.000000E+01
7.000000E+01
7.000000E+01
7.000000E+01
7.000000E+01
7.000000E+01
7.000000E+01
7.000000E+01
7.000000E+01
7.000000E+01
7.000000E+01
7.000000E+01
7.000000E+01
7.000000E+01
7.000000E+01
7.000000E+01
7.000000E+01
7.000000E+01
7.000000E+01
7.000000E+01
7.000000E+01
7.000000E+01
7.000000E+01
7.000000E+01
7.000000E+01
7.000000E+01
7.000000E+01
7.000000E+01
7.000000E+01
7.000000E+01
7.000000E+01
7.000000E+01
7.000000E+01
7.000000E+01
7.000000E+01
7.000000E+01
7.000000E+01
7.000000E+01
7.000000E+01
7.000000E+01
7.000000E+01
7.000000E+01
7.000000E+01
7.000000E+01
7.000000E+01
7.000000E+01
7.000000E+01
7.000000E+01
7.000000E+01
7.000000E+01
7.000000E+01
7.000000E+01
7.000000E+01
7.000000E+01
7.000000E+01
7.000000E+01
7.000000E+01
7.000000E+01
7.000000E+01
7.000000E+01
7.000000E+01
7.000000E+01
7.000000E+01
7.000000E+01
7.000000E+01
7.000000E+01
7.000000E+01
7.000000E+01
7.000000E+01
7.000000E+01
7.000000E+01
7.000000E+01
7.000000E+01
7.000000E+01
7.000000E+01
7.000000E+01
7.000000E+01
7.000000E+01
7.000000E+01
7.000000E+01
7.000000E+01
7.000000E+01
7.000000E+01
7.000000E+01
7.000000E+01
7.000000E+01
7.000000E+01
7.000000E+01
7.000000E+01
7.000000E+01
7.000000E+01
7.000000E+01
7.000000E+01
7.000000E+01
7.000000E+01
7.000000E+01
7.000000E+01
7.000000E+01
7.000000E+01
7.000000E+01
7.000000E+01
7.000000E+01
7.000000E+01
7.000000E+01
7.000000E+01
7.000000E+01
7.000000E+01
7.000000E+01
7.000000E+01
7.000000E+01
7.000000E+01
7.000000E+01
7.000000E+01
7.000000E+01
7.000000E+01
7.000000E+01
7.000000E+01
7.000000E+01
7.000000E+01
7.000000E+01
7.000000E+01
7.000000E+01
7.000000E+01
7.000000E+01
7.000000E+01
7.000000E+01
7.000000E+01
7.000000E+01
7.000000E+01
7.000000E+01
7.000000E+01
7.000000E+01
7.000000E+01
7.000000E+01
7.000000E+01
7.000000E+01
7.000000E+01
7.000000E+01
7.000000E+01
7.000000E+01
7.000000E+01
7.000000E+01
7.000000E+01
7.000000E+01
7.000000E+01
7.000000E+01
7.000000E+01
7.000000E+01
7.000000E+01
7.000000E+01
7.000000E+01
7.000000E+01
7.000000E+01
7.000000E+01
7.000000E+01
7.000000E+01
7.000000E+01
7.000000E+01
7.000000E+01
7.000000E+01
7.000000E+01
7.000000E+01
7.000000E+01
7.000000E+01
7.000000E+01
7.000000E+01
7.000000E+01
7.000000E+01
7.000000E+01
7.000000E+01
7.500000E+01
7.500000E+01
7.500000E+01
7.500000E+01
7.500000E+01
7.500000E+01
7.500000E+01
7.500000E+01
7.500000E+01
7.500000E+01
7.500000E+01
7.500000E+01
7.500000E+01
7.500000E+01
7.500000E+01
7.500000E+01
7.500000E+01
7.500000E+01
7.500000E+01
7.500000E+01
7.500000E+01
7.500000E+01
7.500000E+01
7.500000E+01
7.500000E+01
7.500000E+01
7.500000E+01
7.500000E+01
7.500000E+01
7.500000E+01
7.500000E+01
7.500000E+01
7.500000E+01
7.500000E+01
7.500000E+01
7.500000E+01
7.500000E+01
7.500000E+01
7.500000E+01
7.500000E+01
7.500000E+01
7.500000E+01
7.500000E+01
7.500000E+01
7.500000E+01
7.500000E+01
7.500000E+01
7.500000E+01
7.500000E+01
7.500000E+01
7.500000E+01
7.500000E+01
7.500000E+01
7.500000E+01
7.500000E+01
7.500000E+01
7.500000E+01
7.500000E+01
7.500000E+01
7.500000E+01
7.500000E+01
7.500000E+01
7.500000E+01
7.500000E+01
7.500000E+01
7.500000E+01
7.500000E+01
7.500000E+01
7.500000E+01
7.500000E+01
7.500000E+01
7.500000E+01
7.500000E+01
7.500000E+01
7.500000E+01
7.500000E+01
7.500000E+01
7.500000E+01
7.500000E+01
7.500000E+01
7.500000E+01
7.500000E+01
7.500000E+01
7.500000E+01
7.500000E+01
7.500000E+01
7.500000E+01
7.500000E+01
7.500000E+01
7.500000E+01
7.500000E+01
7.500000E+01
7.500000E+01
7.500000E+01
7.500000E+01
7.500000E+01
7.500000E+01
7.500000E+01
7.500000E+01
7.500000E+01
7.500000E+01
7.500000E+01
7.500000E+01
7.500000E+01
7.500000E+01
7.500000E+01
7.500000E+01
7.500000E+01
7.500000E+01
7.500000E+01
7.500000E+01
7.500000E+01
7.500000E+01
7.500000E+01
7.500000E+01
7.500000E+01
7.500000E+01
7.500000E+01
7.500000E+01
7.500000E+01
7.500000E+01
7.500000E+01
7.500000E+01
7.500000E+01
7.500000E+01
7.500000E+01
7.500000E+01
7.500000E+01
7.500000E+01
7.500000E+01
7.500000E+01
7.500000E+01
7.500000E+01
7.500000E+01
7.500000E+01
7.500000E+01
7.500000E+01
7.500000E+01
7.500000E+01
7.500000E+01
7.500000E+01
7.500000E+01
7.500000E+01
7.500000E+01
7.500000E+01
7.500000E+01
7.500000E+01
7.500000E+01
7.500000E+01
7.500000E+01
7.500000E+01
7.500000E+01
7.500000E+01
7.500000E+01
7.500000E+01
7.500000E+01
7.500000E+01
7.500000E+01
7.500000E+01
7.500000E+01
7.500000E+01
7.500000E+01
7.500000E+01
7.500000E+01
7.500000E+01
7.500000E+01
7.500000E+01
7.500000E+01
7.500000E+01
7.500000E+01
7.500000E+01
7.500000E+01
7.500000E+01
7.500000E+01
7.500000E+01
7.500000E+01
7.500000E+01
7.500000E+01
7.500000E+01
7.500000E+01
7.500000E+01
7.500000E+01
7.500000E+01
7.500000E+01
7.500000E+01
7.500000E+01
7.500000E+01
7.500000E+01
7.500000E+01
7.500000E+01
7.500000E+01
7.500000E+01
7.500000E+01
7.500000E+01
7.500000E+01
7.500000E+01
7.500000E+01
7.500000E+01
7.500000E+01
7.500000E+01
7.500000E+01
8.000000E+01
8.000000E+01
8.000000E+01
8.000000E+01
8.000000E+01
8.000000E+01
8.000000E+01
8.000000E+01
8.000000E+01
8.000000E+01
8.000000E+01
8.000000E+01
8.000000E+01
8.000000E+01
8.000000E+01
8.000000E+01
8.000000E+01
8.000000E+01
8.000000E+01
8.000000E+01
8.000000E+01
8.000000E+01
8.000000E+01
8.000000E+01
8.000000E+01
8.000000E+01
8.000000E+01
8.000000E+01
8.000000E+01
8.000000E+01
8.000000E+01
8.000000E+01
8.000000E+01
8.000000E+01
8.000000E+01
8.000000E+01
8.000000E+01
8.000000E+01
8.000000E+01
8.000000E+01
8.000000E+01
8.000000E+01
8.000000E+01
8.000000E+01
8.000000E+01
8.000000E+01
8.000000E+01
8.000000E+01
8.000000E+01
8.000000E+01
8.000000E+01
8.000000E+01
8.000000E+01
8.000000E+01
8.000000E+01
8.000000E+01
8.000000E+01
8.000000E+01
8.000000E+01
8.000000E+01
8.000000E+01
8.000000E+01
8.000000E+01
8.000000E+01
8.000000E+01
8.000000E+01
8.000000E+01
8.000000E+01
8.000000E+01
8.000000E+01
8.000000E+01
8.000000E+01
8.000000E+01
8.000000E+01
8.000000E+01
8.000000E+01
8.000000E+01
8.000000E+01
8.000000E+01
8.000000E+01
8.000000E+01
8.000000E+01
8.000000E+01
8.000000E+01
8.000000E+01
8.000000E+01
8.000000E+01
8.000000E+01
8.000000E+01
8.000000E+01
8.000000E+01
8.000000E+01
8.000000E+01
8.000000E+01
8.000000E+01
8.000000E+01
8.000000E+01
8.000000E+01
8.000000E+01
8.000000E+01
8.000000E+01
8.000000E+01
8.000000E+01
8.000000E+01
8.000000E+01
8.000000E+01
8.000000E+01
8.000000E+01
8.000000E+01
8.000000E+01
8.000000E+01
8.000000E+01
8.000000E+01
8.000000E+01
8.000000E+01
8.000000E+01
8.000000E+01
8.000000E+01
8.000000E+01
8.000000E+01
8.000000E+01
8.000000E+01
8.000000E+01
8.000000E+01
8.000000E+01
8.000000E+01
8.000000E+01
8.000000E+01
8.000000E+01
8.000000E+01
8.000000E+01
8.000000E+01
8.000000E+01
8.000000E+01
8.000000E+01
8.000000E+01
8.000000E+01
8.000000E+01
8.000000E+01
8.000000E+01
8.000000E+01
8.000000E+01
8.000000E+01
8.000000E+01
8.000000E+01
8.000000E+01
8.000000E+01
8.000000E+01
8.000000E+01
8.000000E+01
8.000000E+01
8.000000E+01
8.000000E+01
8.000000E+01
8.000000E+01
8.000000E+01
8.000000E+01
8.000000E+01
8.000000E+01
8.000000E+01
8.000000E+01
8.000000E+01
8.000000E+01
8.000000E+01
8.000000E+01
8.000000E+01
8.000000E+01
8.000000E+01
8.000000E+01
8.000000E+01
8.000000E+01
8.000000E+01
8.000000E+01
8.000000E+01
8.000000E+01
8.000000E+01
8.000000E+01
8.000000E+01
8.000000E+01
8.000000E+01
8.000000E+01
8.000000E+01
8.000000E+01
8.000000E+01
8.000000E+01
8.000000E+01
8.000000E+01
8.000000E+01
8.000000E+01
8.000000E+01
8.000000E+01
8.000000E+01
8.000000E+01
8.000000E+01
8.000000E+01
8.000000E+01
8.000000E+01
8.000000E+01
8.000000E+01
8.000000E+01
8.000000E+01
8.500000E+01
8.500000E+01
8.500000E+01
8.500000E+01
8.500000E+01
8.500000E+01
8.500000E+01
8.500000E+01
8.500000E+01
8.500000E+01
8.500000E+01
8.500000E+01
8.500000E+01
8.500000E+01
8.500000E+01
8.500000E+01
8.500000E+01
8.500000E+01
8.500000E+01
8.500000E+01
8.500000E+01
8.500000E+01
8.500000E+01
8.500000E+01
8.500000E+01
8.500000E+01
8.500000E+01
8.500000E+01
8.500000E+01
8.500000E+01
8.500000E+01
8.500000E+01
8.500000E+01
8.500000E+01
8.500000E+01
8.500000E+01
8.500000E+01
8.500000E+01
8.500000E+01
8.500000E+01
8.500000E+01
8.500000E+01
8.500000E+01
8.500000E+01
8.500000E+01
8.500000E+01
8.500000E+01
8.500000E+01
8.500000E+01
8.500000E+01
8.500000E+01
8.500000E+01
8.500000E+01
8.500000E+01
8.500000E+01
8.500000E+01
8.500000E+01
8.500000E+01
8.500000E+01
8.500000E+01
8.500000E+01
8.500000E+01
8.500000E+01
8.500000E+01
8.500000E+01
8.500000E+01
8.500000E+01
8.500000E+01
8.500000E+01
8.500000E+01
8.500000E+01
8.500000E+01
8.500000E+01
8.500000E+01
8.500000E+01
8.500000E+01
8.500000E+01
8.500000E+01
8.500000E+01
8.500000E+01
8.500000E+01
8.500000E+01
8.500000E+01
8.500000E+01
8.500000E+01
8.500000E+01
8.500000E+01
8.500000E+01
8.500000E+01
8.500000E+01
8.500000E+01
8.500000E+01
8.500000E+01
8.500000E+01
8.500000E+01
8.500000E+01
8.500000E+01
8.500000E+01
8.500000E+01
8.500000E+01
8.500000E+01
8.500000E+01
8.500000E+01
8.500000E+01
8.500000E+01
8.500000E+01
8.500000E+01
8.500000E+01
8.500000E+01
8.500000E+01
8.500000E+01
8.500000E+01
8.500000E+01
8.500000E+01
8.500000E+01
8.500000E+01
8.500000E+01
8.500000E+01
8.500000E+01
8.500000E+01
8.500000E+01
8.500000E+01
8.500000E+01
8.500000E+01
8.500000E+01
8.500000E+01
8.500000E+01
8.500000E+01
8.500000E+01
8.500000E+01
8.500000E+01
8.500000E+01
8.500000E+01
8.500000E+01
8.500000E+01
8.500000E+01
8.500000E+01
8.500000E+01
8.500000E+01
8.500000E+01
8.500000E+01
8.500000E+01
8.500000E+01
8.500000E+01
8.500000E+01
8.500000E+01
8.500000E+01
8.500000E+01
8.500000E+01
8.500000E+01
8.500000E+01
8.500000E+01
8.500000E+01
8.500000E+01
8.500000E+01
8.500000E+01
8.500000E+01
8.500000E+01
8.500000E+01
8.500000E+01
8.500000E+01
8.500000E+01
8.500000E+01
8.500000E+01
8.500000E+01
8.500000E+01
8.500000E+01
8.500000E+01
8.500000E+01
8.500000E+01
8.500000E+01
8.500000E+01
8.500000E+01
8.500000E+01
8.500000E+01
8.500000E+01
8.500000E+01
8.500000E+01
8.500000E+01
8.500000E+01
8.500000E+01
8.500000E+01
8.500000E+01
8.500000E+01
8.500000E+01
8.500000E+01
8.500000E+01
8.500000E+01
8.500000E+01
8.500000E+01
8.500000E+01
8.500000E+01
8.500000E+01
8.500000E+01
8.500000E+01
8.500000E+01
8.500000E+01
8.500000E+01
8.500000E+01
8.500000E+01
8.500000E+01
9.000000E+01
9.000000E+01
9.000000E+01
9.000000E+01
9.000000E+01
9.000000E+01
9.000000E+01
9.000000E+01
9.000000E+01
9.000000E+01
9.000000E+01
9.000000E+01
9.000000E+01
9.000000E+01
9.000000E+01
9.000000E+01
9.000000E+01
9.000000E+01
9.000000E+01
9.000000E+01
9.000000E+01
9.000000E+01
9.000000E+01
9.000000E+01
9.000000E+01
9.000000E+01
9.000000E+01
9.000000E+01
9.000000E+01
9.000000E+01
9.000000E+01
9.000000E+01
9.000000E+01
9.000000E+01
9.000000E+01
9.000000E+01
9.000000E+01
9.000000E+01
9.000000E+01
9.000000E+01
9.000000E+01
9.000000E+01
9.000000E+01
9.000000E+01
9.000000E+01
9.000000E+01
9.000000E+01
9.000000E+01
9.000000E+01
9.000000E+01
9.000000E+01
9.000000E+01
9.000000E+01
9.000000E+01
9.000000E+01
9.000000E+01
9.000000E+01
9.000000E+01
9.000000E+01
9.000000E+01
9.000000E+01
9.000000E+01
9.000000E+01
9.000000E+01
9.000000E+01
9.000000E+01
9.000000E+01
9.000000E+01
9.000000E+01
9.000000E+01
9.000000E+01
9.000000E+01
9.000000E+01
9.000000E+01
9.000000E+01
9.000000E+01
9.000000E+01
9.000000E+01
9.000000E+01
9.000000E+01
9.000000E+01
9.000000E+01
9.000000E+01
9.000000E+01
9.000000E+01
9.000000E+01
9.000000E+01
9.000000E+01
9.000000E+01
9.000000E+01
9.000000E+01
9.000000E+01
9.000000E+01
9.000000E+01
9.000000E+01
9.000000E+01
9.000000E+01
9.000000E+01
9.000000E+01
9.000000E+01
9.000000E+01
9.000000E+01
9.000000E+01
9.000000E+01
9.000000E+01
9.000000E+01
9.000000E+01
9.000000E+01
9.000000E+01
9.000000E+01
9.000000E+01
9.000000E+01
9.000000E+01
9.000000E+01
9.000000E+01
9.000000E+01
9.000000E+01
9.000000E+01
9.000000E+01
9.000000E+01
9.000000E+01
9.000000E+01
9.000000E+01
9.000000E+01
9.000000E+01
9.000000E+01
9.000000E+01
9.000000E+01
9.000000E+01
9.000000E+01
9.000000E+01
9.000000E+01
9.000000E+01
9.000000E+01
9.000000E+01
9.000000E+01
9.000000E+01
9.000000E+01
9.000000E+01
9.000000E+01
9.000000E+01
9.000000E+01
9.000000E+01
9.000000E+01
9.000000E+01
9.000000E+01
9.000000E+01
9.000000E+01
9.000000E+01
9.000000E+01
9.000000E+01
9.000000E+01
9.000000E+01
9.000000E+01
9.000000E+01
9.000000E+01
9.000000E+01
9.000000E+01
9.000000E+01
9.000000E+01
9.000000E+01
9.000000E+01
9.000000E+01
9.000000E+01
9.000000E+01
9.000000E+01
9.000000E+01
9.000000E+01
9.000000E+01
9.000000E+01
9.000000E+01
9.000000E+01
9.000000E+01
9.000000E+01
9.000000E+01
9.000000E+01
9.000000E+01
9.000000E+01
9.000000E+01
9.000000E+01
9.000000E+01
9.000000E+01
9.000000E+01
9.000000E+01
9.000000E+01
9.000000E+01
9.000000E+01
9.000000E+01
9.000000E+01
9.000000E+01
9.000000E+01
9.000000E+01
9.000000E+01
9.000000E+01
9.000000E+01
9.000000E+01
9.000000E+01
9.000000E+01
9.000000E+01
9.000000E+01
9.000000E+01
9.500000E+01
9.500000E+01
9.500000E+01
9.500000E+01
9.500000E+01
9.500000E+01
9.500000E+01
9.500000E+01
9.500000E+01
9.500000E+01
9.500000E+01
9.500000E+01
9.500000E+01
9.500000E+01
9.500000E+01
9.500000E+01
9.500000E+01
9.500000E+01
9.500000E+01
9.500000E+01
9.500000E+01
9.500000E+01
9.500000E+01
9.500000E+01
9.500000E+01
9.500000E+01
9.500000E+01
9.500000E+01
9.500000E+01
9.500000E+01
9.500000E+01
9.500000E+01
9.500000E+01
9.500000E+01
9.500000E+01
9.500000E+01
9.500000E+01
9.500000E+01
9.500000E+01
9.500000E+01
9.500000E+01
9.500000E+01
9.500000E+01
9.500000E+01
9.500000E+01
9.500000E+01
9.500000E+01
9.500000E+01
9.500000E+01
9.500000E+01
9.500000E+01
9.500000E+01
9.500000E+01
9.500000E+01
9.500000E+01
9.500000E+01
9.500000E+01
9.500000E+01
9.500000E+01
9.500000E+01
9.500000E+01
9.500000E+01
9.500000E+01
9.500000E+01
9.500000E+01
9.500000E+01
9.500000E+01
9.500000E+01
9.500000E+01
9.500000E+01
9.500000E+01
9.500000E+01
9.500000E+01
9.500000E+01
9.500000E+01
9.500000E+01
9.500000E+01
9.500000E+01
9.500000E+01
9.500000E+01
9.500000E+01
9.500000E+01
9.500000E+01
9.500000E+01
9.500000E+01
9.500000E+01
9.500000E+01
9.500000E+01
9.500000E+01
9.500000E+01
9.500000E+01
9.500000E+01
9.500000E+01
9.500000E+01
9.500000E+01
9.500000E+01
9.500000E+01
9.500000E+01
9.500000E+01
9.500000E+01
9.500000E+01
9.500000E+01
9.500000E+01
9.500000E+01
9.500000E+01
9.500000E+01
9.500000E+01
9.500000E+01
9.500000E+01
9.500000E+01
9.500000E+01
9.500000E+01
9.500000E+01
9.500000E+01
9.500000E+01
9.500000E+01
9.500000E+01
9.500000E+01
9.500000E+01
9.500000E+01
9.500000E+01
9.500000E+01
9.500000E+01
9.500000E+01
9.500000E+01
9.500000E+01
9.500000E+01
9.500000E+01
9.500000E+01
9.500000E+01
9.500000E+01
9.500000E+01
9.500000E+01
9.500000E+01
9.500000E+01
9.500000E+01
9.500000E+01
9.500000E+01
9.500000E+01
9.500000E+01
9.500000E+01
9.500000E+01
9.500000E+01
9.500000E+01
9.500000E+01
9.500000E+01
9.500000E+01
9.500000E+01
9.500000E+01
9.500000E+01
9.500000E+01
9.500000E+01
9.500000E+01
9.500000E+01
9.500000E+01
9.500000E+01
9.500000E+01
9.500000E+01
9.500000E+01
9.500000E+01
9.500000E+01
9.500000E+01
9.500000E+01
9.500000E+01
9.500000E+01
9.500000E+01
9.500000E+01
9.500000E+01
9.500000E+01
9.500000E+01
9.500000E+01
9.500000E+01
9.500000E+01
9.500000E+01
9.500000E+01
9.500000E+01
9.500000E+01
9.500000E+01
9.500000E+01
9.500000E+01
9.500000E+01
9.500000E+01
9.500000E+01
9.500000E+01
9.500000E+01
9.500000E+01
9.500000E+01
9.500000E+01
9.500000E+01
9.500000E+01
9.500000E+01
9.500000E+01
9.500000E+01
9.500000E+01
9.500000E+01
9.500000E+01
9.500000E+01
9.500000E+01
9.500000E+01
9.500000E+01
9.500000E+01
1.000000E+02
1.000000E+02
1.000000E+02
1.000000E+02
1.000000E+02
1.000000E+02
1.000000E+02
1.000000E+02
1.000000E+02
1.000000E+02
1.000000E+02
1.000000E+02
1.000000E+02
1.000000E+02
1.000000E+02
1.000000E+02
1.000000E+02
1.000000E+02
1.000000E+02
1.000000E+02
1.000000E+02
1.000000E+02
1.000000E+02
1.000000E+02
1.000000E+02
1.000000E+02
1.000000E+02
1.000000E+02
1.000000E+02
1.000000E+02
1.000000E+02
1.000000E+02
1.000000E+02
1.000000E+02
1.000000E+02
1.000000E+02
1.000000E+02
1.000000E+02
1.000000E+02
1.000000E+02
1.000000E+02
1.000000E+02
1.000000E+02
1.000000E+02
1.000000E+02
1.000000E+02
1.000000E+02
1.000000E+02
1.000000E+02
1.000000E+02
1.000000E+02
1.000000E+02
1.000000E+02
1.000000E+02
1.000000E+02
1.000000E+02
1.000000E+02
1.000000E+02
1.000000E+02
1.000000E+02
1.000000E+02
1.000000E+02
1.000000E+02
1.000000E+02
1.000000E+02
1.000000E+02
1.000000E+02
1.000000E+02
1.000000E+02
1.000000E+02
1.000000E+02
1.000000E+02
1.000000E+02
1.000000E+02
1.000000E+02
1.000000E+02
1.000000E+02
1.000000E+02
1.000000E+02
1.000000E+02
1.000000E+02
1.000000E+02
1.000000E+02
1.000000E+02
1.000000E+02
1.000000E+02
1.000000E+02
1.000000E+02
1.000000E+02
1.000000E+02
1.000000E+02
1.000000E+02
1.000000E+02
1.000000E+02
1.000000E+02
1.000000E+02
1.000000E+02
1.000000E+02
1.000000E+02
1.000000E+02
1.000000E+02
1.000000E+02
1.000000E+02
1.000000E+02
1.000000E+02
1.000000E+02
1.000000E+02
1.000000E+02
1.000000E+02
1.000000E+02
1.000000E+02
1.000000E+02
1.000000E+02
1.000000E+02
1.000000E+02
1.000000E+02
1.000000E+02
1.000000E+02
1.000000E+02
1.000000E+02
1.000000E+02
1.000000E+02
1.000000E+02
1.000000E+02
1.000000E+02
1.000000E+02
1.000000E+02
1.000000E+02
1.000000E+02
1.000000E+02
1.000000E+02
1.000000E+02
1.000000E+02
1.000000E+02
1.000000E+02
1.000000E+02
1.000000E+02
1.000000E+02
1.000000E+02
1.000000E+02
1.000000E+02
1.000000E+02
1.000000E+02
1.000000E+02
1.000000E+02
1.000000E+02
1.000000E+02
1.000000E+02
1.000000E+02
1.000000E+02
1.000000E+02
1.000000E+02
1.000000E+02
1.000000E+02
1.000000E+02
1.000000E+02
1.000000E+02
1.000000E+02
1.000000E+02
1.000000E+02
1.000000E+02
1.000000E+02
1.000000E+02
1.000000E+02
1.000000E+02
1.000000E+02
1.000000E+02
1.000000E+02
1.000000E+02
1.000000E+02
1.000000E+02
1.000000E+02
1.000000E+02
1.000000E+02
1.000000E+02
1.000000E+02
1.000000E+02
1.000000E+02
1.000000E+02
1.000000E+02
1.000000E+02
1.000000E+02
1.000000E+02
1.000000E+02
1.000000E+02
1.000000E+02
1.000000E+02
1.000000E+02
1.000000E+02
1.000000E+02
1.000000E+02
1.000000E+02
1.000000E+02
1.000000E+02
1.000000E+02
1.000000E+02
1.000000E+02
1.000000E+02
1.000000E+02
1.000000E+02
1.000000E+02
1.050000E+02
1.050000E+02
1.050000E+02
1.050000E+02
1.050000E+02
1.050000E+02
1.050000E+02
1.050000E+02
1.050000E+02
1.050000E+02
1.050000E+02
1.050000E+02
1.050000E+02
1.050000E+02
1.050000E+02
1.050000E+02
1.050000E+02
1.050000E+02
1.050000E+02
1.050000E+02
1.050000E+02
1.050000E+02
1.050000E+02
1.050000E+02
1.050000E+02
1.050000E+02
1.050000E+02
1.050000E+02
1.050000E+02
1.050000E+02
1.050000E+02
1.050000E+02
1.050000E+02
1.050000E+02
1.050000E+02
1.050000E+02
1.050000E+02
1.050000E+02
1.050000E+02
1.050000E+02
1.050000E+02
1.050000E+02
1.050000E+02
1.050000E+02
1.050000E+02
1.050000E+02
1.050000E+02
1.050000E+02
1.050000E+02
1.050000E+02
1.050000E+02
1.050000E+02
1.050000E+02
1.050000E+02
1.050000E+02
1.050000E+02
1.050000E+02
1.050000E+02
1.050000E+02
1.050000E+02
1.050000E+02
1.050000E+02
1.050000E+02
1.050000E+02
1.050000E+02
1.050000E+02
1.050000E+02
1.050000E+02
1.050000E+02
1.050000E+02
1.050000E+02
1.050000E+02
1.050000E+02
1.050000E+02
1.050000E+02
1.050000E+02
1.050000E+02
1.050000E+02
1.050000E+02
1.050000E+02
1.050000E+02
1.050000E+02
1.050000E+02
1.050000E+02
1.050000E+02
1.050000E+02
1.050000E+02
1.050000E+02
1.050000E+02
1.050000E+02
1.050000E+02
1.050000E+02
1.050000E+02
1.050000E+02
1.050000E+02
1.050000E+02
1.050000E+02
1.050000E+02
1.050000E+02
1.050000E+02
1.050000E+02
1.050000E+02
1.050000E+02
1.050000E+02
1.050000E+02
1.050000E+02
1.050000E+02
1.050000E+02
1.050000E+02
1.050000E+02
1.050000E+02
1.050000E+02
1.050000E+02
1.050000E+02
1.050000E+02
1.050000E+02
1.050000E+02
1.050000E+02
1.050000E+02
1.050000E+02
1.050000E+02
1.050000E+02
1.050000E+02
1.050000E+02
1.050000E+02
1.050000E+02
1.050000E+02
1.050000E+02
1.050000E+02
1.050000E+02
1.050000E+02
1.050000E+02
1.050000E+02
1.050000E+02
1.050000E+02
1.050000E+02
1.050000E+02
1.050000E+02
1.050000E+02
1.050000E+02
1.050000E+02
1.050000E+02
1.050000E+02
1.050000E+02
1.050000E+02
1.050000E+02
1.050000E+02
1.050000E+02
1.050000E+02
1.050000E+02
1.050000E+02
1.050000E+02
1.050000E+02
1.050000E+02
1.050000E+02
1.050000E+02
1.050000E+02
1.050000E+02
1.050000E+02
1.050000E+02
1.050000E+02
1.050000E+02
1.050000E+02
1.050000E+02
1.050000E+02
1.050000E+02
1.050000E+02
1.050000E+02
1.050000E+02
1.050000E+02
1.050000E+02
1.050000E+02
1.050000E+02
1.050000E+02
1.050000E+02
1.050000E+02
1.050000E+02
1.050000E+02
1.050000E+02
1.050000E+02
1.050000E+02
1.050000E+02
1.050000E+02
1.050000E+02
1.050000E+02
1.050000E+02
1.050000E+02
1.050000E+02
1.050000E+02
1.050000E+02
1.050000E+02
1.050000E+02
1.050000E+02
1.050000E+02
1.050000E+02
1.050000E+02
1.050000E+02
1.050000E+02
1.050000E+02
1.050000E+02
1.050000E+02
1.100000E+02
1.100000E+02
1.100000E+02
1.100000E+02
1.100000E+02
1.100000E+02
1.100000E+02
1.100000E+02
1.100000E+02
1.100000E+02
1.100000E+02
1.100000E+02
1.100000E+02
1.100000E+02
1.100000E+02
1.100000E+02
1.100000E+02
1.100000E+02
1.100000E+02
1.100000E+02
1.100000E+02
1.100000E+02
1.100000E+02
1.100000E+02
1.100000E+02
1.100000E+02
1.100000E+02
1.100000E+02
1.100000E+02
1.100000E+02
1.100000E+02
1.100000E+02
1.100000E+02
1.100000E+02
1.100000E+02
1.100000E+02
1.100000E+02
1.100000E+02
1.100000E+02
1.100000E+02
1.100000E+02
1.100000E+02
1.100000E+02
1.100000E+02
1.100000E+02
1.100000E+02
1.100000E+02
1.100000E+02
1.100000E+02
1.100000E+02
1.100000E+02
1.100000E+02
1.100000E+02
1.100000E+02
1.100000E+02
1.100000E+02
1.100000E+02
1.100000E+02
1.100000E+02
1.100000E+02
1.100000E+02
1.100000E+02
1.100000E+02
1.100000E+02
1.100000E+02
1.100000E+02
1.100000E+02
1.100000E+02
1.100000E+02
1.100000E+02
1.100000E+02
1.100000E+02
1.100000E+02
1.100000E+02
1.100000E+02
1.100000E+02
1.100000E+02
1.100000E+02
1.100000E+02
1.100000E+02
1.100000E+02
1.100000E+02
1.100000E+02
1.100000E+02
1.100000E+02
1.100000E+02
1.100000E+02
1.100000E+02
1.100000E+02
1.100000E+02
1.100000E+02
1.100000E+02
1.100000E+02
1.100000E+02
1.100000E+02
1.100000E+02
1.100000E+02
1.100000E+02
1.100000E+02
1.100000E+02
1.100000E+02
1.100000E+02
1.100000E+02
1.100000E+02
1.100000E+02
1.100000E+02
1.100000E+02
1.100000E+02
1.100000E+02
1.100000E+02
1.100000E+02
1.100000E+02
1.100000E+02
1.100000E+02
1.100000E+02
1.100000E+02
1.100000E+02
1.100000E+02
1.100000E+02
1.100000E+02
1.100000E+02
1.100000E+02
1.100000E+02
1.100000E+02
1.100000E+02
1.100000E+02
1.100000E+02
1.100000E+02
1.100000E+02
1.100000E+02
1.100000E+02
1.100000E+02
1.100000E+02
1.100000E+02
1.100000E+02
1.100000E+02
1.100000E+02
1.100000E+02
1.100000E+02
1.100000E+02
1.100000E+02
1.100000E+02
1.100000E+02
1.100000E+02
1.100000E+02
1.100000E+02
1.100000E+02
1.100000E+02
1.100000E+02
1.100000E+02
1.100000E+02
1.100000E+02
1.100000E+02
1.100000E+02
1.100000E+02
1.100000E+02
1.100000E+02
1.100000E+02
1.100000E+02
1.100000E+02
1.100000E+02
1.100000E+02
1.100000E+02
1.100000E+02
1.100000E+02
1.100000E+02
1.100000E+02
1.100000E+02
1.100000E+02
1.100000E+02
1.100000E+02
1.100000E+02
1.100000E+02
1.100000E+02
1.100000E+02
1.100000E+02
1.100000E+02
1.100000E+02
1.100000E+02
1.100000E+02
1.100000E+02
1.100000E+02
1.100000E+02
1.100000E+02
1.100000E+02
1.100000E+02
1.100000E+02
1.100000E+02
1.100000E+02
1.100000E+02
1.100000E+02
1.100000E+02
1.100000E+02
1.100000E+02
1.100000E+02
1.100000E+02
1.100000E+02
1.100000E+02
1.100000E+02
1.100000E+02
1.100000E+02
1.150000E+02
1.150000E+02
1.150000E+02
1.150000E+02
1.150000E+02
1.150000E+02
1.150000E+02
1.150000E+02
1.150000E+02
1.150000E+02
1.150000E+02
1.150000E+02
1.150000E+02
1.150000E+02
1.150000E+02
1.150000E+02
1.150000E+02
1.150000E+02
1.150000E+02
1.150000E+02
1.150000E+02
1.150000E+02
1.150000E+02
1.150000E+02
1.150000E+02
1.150000E+02
1.150000E+02
1.150000E+02
1.150000E+02
1.150000E+02
1.150000E+02
1.150000E+02
1.150000E+02
1.150000E+02
1.150000E+02
1.150000E+02
1.150000E+02
1.150000E+02
1.150000E+02
1.150000E+02
1.150000E+02
1.150000E+02
1.150000E+02
1.150000E+02
1.150000E+02
1.150000E+02
1.150000E+02
1.150000E+02
1.150000E+02
1.150000E+02
1.150000E+02
1.150000E+02
1.150000E+02
1.150000E+02
1.150000E+02
1.150000E+02
1.150000E+02
1.150000E+02
1.150000E+02
1.150000E+02
1.150000E+02
1.150000E+02
1.150000E+02
1.150000E+02
1.150000E+02
1.150000E+02
1.150000E+02
1.150000E+02
1.150000E+02
1.150000E+02
1.150000E+02
1.150000E+02
1.150000E+02
1.150000E+02
1.150000E+02
1.150000E+02
1.150000E+02
1.150000E+02
1.150000E+02
1.150000E+02
1.150000E+02
1.150000E+02
1.150000E+02
1.150000E+02
1.150000E+02
1.150000E+02
1.150000E+02
1.150000E+02
1.150000E+02
1.150000E+02
1.150000E+02
1.150000E+02
1.150000E+02
1.150000E+02
1.150000E+02
1.150000E+02
1.150000E+02
1.150000E+02
1.150000E+02
1.150000E+02
1.150000E+02
1.150000E+02
1.150000E+02
1.150000E+02
1.150000E+02
1.150000E+02
1.150000E+02
1.150000E+02
1.150000E+02
1.150000E+02
1.150000E+02
1.150000E+02
1.150000E+02
1.150000E+02
1.150000E+02
1.150000E+02
1.150000E+02
1.150000E+02
1.150000E+02
1.150000E+02
1.150000E+02
1.150000E+02
1.150000E+02
1.150000E+02
1.150000E+02
1.150000E+02
1.150000E+02
1.150000E+02
1.150000E+02
1.150000E+02
1.150000E+02
1.150000E+02
1.150000E+02
1.150000E+02
1.150000E+02
1.150000E+02
1.150000E+02
1.150000E+02
1.150000E+02
1.150000E+02
1.150000E+02
1.150000E+02
1.150000E+02
1.150000E+02
1.150000E+02
1.150000E+02
1.150000E+02
1.150000E+02
1.150000E+02
1.150000E+02
1.150000E+02
1.150000E+02
1.150000E+02
1.150000E+02
1.150000E+02
1.150000E+02
1.150000E+02
1.150000E+02
1.150000E+02
1.150000E+02
1.150000E+02
1.150000E+02
1.150000E+02
1.150000E+02
1.150000E+02
1.150000E+02
1.150000E+02
1.150000E+02
1.150000E+02
1.150000E+02
1.150000E+02
1.150000E+02
1.150000E+02
1.150000E+02
1.150000E+02
1.150000E+02
1.150000E+02
1.150000E+02
1.150000E+02
1.150000E+02
1.150000E+02
1.150000E+02
1.150000E+02
1.150000E+02
1.150000E+02
1.150000E+02
1.150000E+02
1.150000E+02
1.150000E+02
1.150000E+02
1.150000E+02
1.150000E+02
1.150000E+02
1.150000E+02
1.150000E+02
1.150000E+02
1.150000E+02
1.150000E+02
1.150000E+02
1.150000E+02
1.150000E+02
1.200000E+02
1.200000E+02
1.200000E+02
1.200000E+02
1.200000E+02
1.200000E+02
1.200000E+02
1.200000E+02
1.200000E+02
1.200000E+02
1.200000E+02
1.200000E+02
1.200000E+02
1.200000E+02
1.200000E+02
1.200000E+02
1.200000E+02
1.200000E+02
1.200000E+02
1.200000E+02
1.200000E+02
1.200000E+02
1.200000E+02
1.200000E+02
1.200000E+02
1.200000E+02
1.200000E+02
1.200000E+02
1.200000E+02
1.200000E+02
1.200000E+02
1.200000E+02
1.200000E+02
1.200000E+02
1.200000E+02
1.200000E+02
1.200000E+02
1.200000E+02
1.200000E+02
1.200000E+02
1.200000E+02
1.200000E+02
1.200000E+02
1.200000E+02
1.200000E+02
1.200000E+02
1.200000E+02
1.200000E+02
1.200000E+02
1.200000E+02
1.200000E+02
1.200000E+02
1.200000E+02
1.200000E+02
1.200000E+02
1.200000E+02
1.200000E+02
1.200000E+02
1.200000E+02
1.200000E+02
1.200000E+02
1.200000E+02
1.200000E+02
1.200000E+02
1.200000E+02
1.200000E+02
1.200000E+02
1.200000E+02
1.200000E+02
1.200000E+02
1.200000E+02
1.200000E+02
1.200000E+02
1.200000E+02
1.200000E+02
1.200000E+02
1.200000E+02
1.200000E+02
1.200000E+02
1.200000E+02
1.200000E+02
1.200000E+02
1.200000E+02
1.200000E+02
1.200000E+02
1.200000E+02
1.200000E+02
1.200000E+02
1.200000E+02
1.200000E+02
1.200000E+02
1.200000E+02
1.200000E+02
1.200000E+02
1.200000E+02
1.200000E+02
1.200000E+02
1.200000E+02
1.200000E+02
1.200000E+02
1.200000E+02
1.200000E+02
1.200000E+02
1.200000E+02
1.200000E+02
1.200000E+02
1.200000E+02
1.200000E+02
1.200000E+02
1.200000E+02
1.200000E+02
1.200000E+02
1.200000E+02
1.200000E+02
1.200000E+02
1.200000E+02
1.200000E+02
1.200000E+02
1.200000E+02
1.200000E+02
1.200000E+02
1.200000E+02
1.200000E+02
1.200000E+02
1.200000E+02
1.200000E+02
1.200000E+02
1.200000E+02
1.200000E+02
1.200000E+02
1.200000E+02
1.200000E+02
1.200000E+02
1.200000E+02
1.200000E+02
1.200000E+02
1.200000E+02
1.200000E+02
1.200000E+02
1.200000E+02
1.200000E+02
1.200000E+02
1.200000E+02
1.200000E+02
1.200000E+02
1.200000E+02
1.200000E+02
1.200000E+02
1.200000E+02
1.200000E+02
1.200000E+02
1.200000E+02
1.200000E+02
1.200000E+02
1.200000E+02
1.200000E+02
1.200000E+02
1.200000E+02
1.200000E+02
1.200000E+02
1.200000E+02
1.200000E+02
1.200000E+02
1.200000E+02
1.200000E+02
1.200000E+02
1.200000E+02
1.200000E+02
1.200000E+02
1.200000E+02
1.200000E+02
1.200000E+02
1.200000E+02
1.200000E+02
1.200000E+02
1.200000E+02
1.200000E+02
1.200000E+02
1.200000E+02
1.200000E+02
1.200000E+02
1.200000E+02
1.200000E+02
1.200000E+02
1.200000E+02
1.200000E+02
1.200000E+02
1.200000E+02
1.200000E+02
1.200000E+02
1.200000E+02
1.200000E+02
1.200000E+02
1.200000E+02
1.200000E+02
1.200000E+02
1.200000E+02
1.200000E+02
1.200000E+02
1.200000E+02
1.200000E+02
1.250000E+02
1.250000E+02
1.250000E+02
1.250000E+02
1.250000E+02
1.250000E+02
1.250000E+02
1.250000E+02
1.250000E+02
1.250000E+02
1.250000E+02
1.250000E+02
1.250000E+02
1.250000E+02
1.250000E+02
1.250000E+02
1.250000E+02
1.250000E+02
1.250000E+02
1.250000E+02
1.250000E+02
1.250000E+02
1.250000E+02
1.250000E+02
1.250000E+02
1.250000E+02
1.250000E+02
1.250000E+02
1.250000E+02
1.250000E+02
1.250000E+02
1.250000E+02
1.250000E+02
1.250000E+02
1.250000E+02
1.250000E+02
1.250000E+02
1.250000E+02
1.250000E+02
1.250000E+02
1.250000E+02
1.250000E+02
1.250000E+02
1.250000E+02
1.250000E+02
1.250000E+02
1.250000E+02
1.250000E+02
1.250000E+02
1.250000E+02
1.250000E+02
1.250000E+02
1.250000E+02
1.250000E+02
1.250000E+02
1.250000E+02
1.250000E+02
1.250000E+02
1.250000E+02
1.250000E+02
1.250000E+02
1.250000E+02
1.250000E+02
1.250000E+02
1.250000E+02
1.250000E+02
1.250000E+02
1.250000E+02
1.250000E+02
1.250000E+02
1.250000E+02
1.250000E+02
1.250000E+02
1.250000E+02
1.250000E+02
1.250000E+02
1.250000E+02
1.250000E+02
1.250000E+02
1.250000E+02
1.250000E+02
1.250000E+02
1.250000E+02
1.250000E+02
1.250000E+02
1.250000E+02
1.250000E+02
1.250000E+02
1.250000E+02
1.250000E+02
1.250000E+02
1.250000E+02
1.250000E+02
1.250000E+02
1.250000E+02
1.250000E+02
1.250000E+02
1.250000E+02
1.250000E+02
1.250000E+02
1.250000E+02
1.250000E+02
1.250000E+02
1.250000E+02
1.250000E+02
1.250000E+02
1.250000E+02
1.250000E+02
1.250000E+02
1.250000E+02
1.250000E+02
1.250000E+02
1.250000E+02
1.250000E+02
1.250000E+02
1.250000E+02
1.250000E+02
1.250000E+02
1.250000E+02
1.250000E+02
1.250000E+02
1.250000E+02
1.250000E+02
1.250000E+02
1.250000E+02
1.250000E+02
1.250000E+02
1.250000E+02
1.250000E+02
1.250000E+02
1.250000E+02
1.250000E+02
1.250000E+02
1.250000E+02
1.250000E+02
1.250000E+02
1.250000E+02
1.250000E+02
1.250000E+02
1.250000E+02
1.250000E+02
1.250000E+02
1.250000E+02
1.250000E+02
1.250000E+02
1.250000E+02
1.250000E+02
1.250000E+02
1.250000E+02
1.250000E+02
1.250000E+02
1.250000E+02
1.250000E+02
1.250000E+02
1.250000E+02
1.250000E+02
1.250000E+02
1.250000E+02
1.250000E+02
1.250000E+02
1.250000E+02
1.250000E+02
1.250000E+02
1.250000E+02
1.250000E+02
1.250000E+02
1.250000E+02
1.250000E+02
1.250000E+02
1.250000E+02
1.250000E+02
1.250000E+02
1.250000E+02
1.250000E+02
1.250000E+02
1.250000E+02
1.250000E+02
1.250000E+02
1.250000E+02
1.250000E+02
1.250000E+02
1.250000E+02
1.250000E+02
1.250000E+02
1.250000E+02
1.250000E+02
1.250000E+02
1.250000E+02
1.250000E+02
1.250000E+02
1.250000E+02
1.250000E+02
1.250000E+02
1.250000E+02
1.250000E+02
1.250000E+02
1.250000E+02
1.250000E+02
1.250000E+02
1.250000E+02
1.250000E+02
1.300000E+02
1.300000E+02
1.300000E+02
1.300000E+02
1.300000E+02
1.300000E+02
1.300000E+02
1.300000E+02
1.300000E+02
1.300000E+02
1.300000E+02
1.300000E+02
1.300000E+02
1.300000E+02
1.300000E+02
1.300000E+02
1.300000E+02
1.300000E+02
1.300000E+02
1.300000E+02
1.300000E+02
1.300000E+02
1.300000E+02
1.300000E+02
1.300000E+02
1.300000E+02
1.300000E+02
1.300000E+02
1.300000E+02
1.300000E+02
1.300000E+02
1.300000E+02
1.300000E+02
1.300000E+02
1.300000E+02
1.300000E+02
1.300000E+02
1.300000E+02
1.300000E+02
1.300000E+02
1.300000E+02
1.300000E+02
1.300000E+02
1.300000E+02
1.300000E+02
1.300000E+02
1.300000E+02
1.300000E+02
1.300000E+02
1.300000E+02
1.300000E+02
1.300000E+02
1.300000E+02
1.300000E+02
1.300000E+02
1.300000E+02
1.300000E+02
1.300000E+02
1.300000E+02
1.300000E+02
1.300000E+02
1.300000E+02
1.300000E+02
1.300000E+02
1.300000E+02
1.300000E+02
1.300000E+02
1.300000E+02
1.300000E+02
1.300000E+02
1.300000E+02
1.300000E+02
1.300000E+02
1.300000E+02
1.300000E+02
1.300000E+02
1.300000E+02
1.300000E+02
1.300000E+02
1.300000E+02
1.300000E+02
1.300000E+02
1.300000E+02
1.300000E+02
1.300000E+02
1.300000E+02
1.300000E+02
1.300000E+02
1.300000E+02
1.300000E+02
1.300000E+02
1.300000E+02
1.300000E+02
1.300000E+02
1.300000E+02
1.300000E+02
1.300000E+02
1.300000E+02
1.300000E+02
1.300000E+02
1.300000E+02
1.300000E+02
1.300000E+02
1.300000E+02
1.300000E+02
1.300000E+02
1.300000E+02
1.300000E+02
1.300000E+02
1.300000E+02
1.300000E+02
1.300000E+02
1.300000E+02
1.300000E+02
1.300000E+02
1.300000E+02
1.300000E+02
1.300000E+02
1.300000E+02
1.300000E+02
1.300000E+02
1.300000E+02
1.300000E+02
1.300000E+02
1.300000E+02
1.300000E+02
1.300000E+02
1.300000E+02
1.300000E+02
1.300000E+02
1.300000E+02
1.300000E+02
1.300000E+02
1.300000E+02
1.300000E+02
1.300000E+02
1.300000E+02
1.300000E+02
1.300000E+02
1.300000E+02
1.300000E+02
1.300000E+02
1.300000E+02
1.300000E+02
1.300000E+02
1.300000E+02
1.300000E+02
1.300000E+02
1.300000E+02
1.300000E+02
1.300000E+02
1.300000E+02
1.300000E+02
1.300000E+02
1.300000E+02
1.300000E+02
1.300000E+02
1.300000E+02
1.300000E+02
1.300000E+02
1.300000E+02
1.300000E+02
1.300000E+02
1.300000E+02
1.300000E+02
1.300000E+02
1.300000E+02
1.300000E+02
1.300000E+02
1.300000E+02
1.300000E+02
1.300000E+02
1.300000E+02
1.300000E+02
1.300000E+02
1.300000E+02
1.300000E+02
1.300000E+02
1.300000E+02
1.300000E+02
1.300000E+02
1.300000E+02
1.300000E+02
1.300000E+02
1.300000E+02
1.300000E+02
1.300000E+02
1.300000E+02
1.300000E+02
1.300000E+02
1.300000E+02
1.300000E+02
1.300000E+02
1.300000E+02
1.300000E+02
1.300000E+02
1.300000E+02
1.300000E+02
1.300000E+02
1.300000E+02
1.300000E+02
1.350000E+02
1.350000E+02
1.350000E+02
1.350000E+02
1.350000E+02
1.350000E+02
1.350000E+02
1.350000E+02
1.350000E+02
1.350000E+02
1.350000E+02
1.350000E+02
1.350000E+02
1.350000E+02
1.350000E+02
1.350000E+02
1.350000E+02
1.350000E+02
1.350000E+02
1.350000E+02
1.350000E+02
1.350000E+02
1.350000E+02
1.350000E+02
1.350000E+02
1.350000E+02
1.350000E+02
1.350000E+02
1.350000E+02
1.350000E+02
1.350000E+02
1.350000E+02
1.350000E+02
1.350000E+02
1.350000E+02
1.350000E+02
1.350000E+02
1.350000E+02
1.350000E+02
1.350000E+02
1.350000E+02
1.350000E+02
1.350000E+02
1.350000E+02
1.350000E+02
1.350000E+02
1.350000E+02
1.350000E+02
1.350000E+02
1.350000E+02
1.350000E+02
1.350000E+02
1.350000E+02
1.350000E+02
1.350000E+02
1.350000E+02
1.350000E+02
1.350000E+02
1.350000E+02
1.350000E+02
1.350000E+02
1.350000E+02
1.350000E+02
1.350000E+02
1.350000E+02
1.350000E+02
1.350000E+02
1.350000E+02
1.350000E+02
1.350000E+02
1.350000E+02
1.350000E+02
1.350000E+02
1.350000E+02
1.350000E+02
1.350000E+02
1.350000E+02
1.350000E+02
1.350000E+02
1.350000E+02
1.350000E+02
1.350000E+02
1.350000E+02
1.350000E+02
1.350000E+02
1.350000E+02
1.350000E+02
1.350000E+02
1.350000E+02
1.350000E+02
1.350000E+02
1.350000E+02
1.350000E+02
1.350000E+02
1.350000E+02
1.350000E+02
1.350000E+02
1.350000E+02
1.350000E+02
1.350000E+02
1.350000E+02
1.350000E+02
1.350000E+02
1.350000E+02
1.350000E+02
1.350000E+02
1.350000E+02
1.350000E+02
1.350000E+02
1.350000E+02
1.350000E+02
1.350000E+02
1.350000E+02
1.350000E+02
1.350000E+02
1.350000E+02
1.350000E+02
1.350000E+02
1.350000E+02
1.350000E+02
1.350000E+02
1.350000E+02
1.350000E+02
1.350000E+02
1.350000E+02
1.350000E+02
1.350000E+02
1.350000E+02
1.350000E+02
1.350000E+02
1.350000E+02
1.350000E+02
1.350000E+02
1.350000E+02
1.350000E+02
1.350000E+02
1.350000E+02
1.350000E+02
1.350000E+02
1.350000E+02
1.350000E+02
1.350000E+02
1.350000E+02
1.350000E+02
1.350000E+02
1.350000E+02
1.350000E+02
1.350000E+02
1.350000E+02
1.350000E+02
1.350000E+02
1.350000E+02
1.350000E+02
1.350000E+02
1.350000E+02
1.350000E+02
1.350000E+02
1.350000E+02
1.350000E+02
1.350000E+02
1.350000E+02
1.350000E+02
1.350000E+02
1.350000E+02
1.350000E+02
1.350000E+02
1.350000E+02
1.350000E+02
1.350000E+02
1.350000E+02
1.350000E+02
1.350000E+02
1.350000E+02
1.350000E+02
1.350000E+02
1.350000E+02
1.350000E+02
1.350000E+02
1.350000E+02
1.350000E+02
1.350000E+02
1.350000E+02
1.350000E+02
1.350000E+02
1.350000E+02
1.350000E+02
1.350000E+02
1.350000E+02
1.350000E+02
1.350000E+02
1.350000E+02
1.350000E+02
1.350000E+02
1.350000E+02
1.350000E+02
1.350000E+02
1.350000E+02
1.350000E+02
1.350000E+02
1.350000E+02
1.350000E+02
1.400000E+02
1.400000E+02
1.400000E+02
1.400000E+02
1.400000E+02
1.400000E+02
1.400000E+02
1.400000E+02
1.400000E+02
1.400000E+02
1.400000E+02
1.400000E+02
1.400000E+02
1.400000E+02
1.400000E+02
1.400000E+02
1.400000E+02
1.400000E+02
1.400000E+02
1.400000E+02
1.400000E+02
1.400000E+02
1.400000E+02
1.400000E+02
1.400000E+02
1.400000E+02
1.400000E+02
1.400000E+02
1.400000E+02
1.400000E+02
1.400000E+02
1.400000E+02
1.400000E+02
1.400000E+02
1.400000E+02
1.400000E+02
1.400000E+02
1.400000E+02
1.400000E+02
1.400000E+02
1.400000E+02
1.400000E+02
1.400000E+02
1.400000E+02
1.400000E+02
1.400000E+02
1.400000E+02
1.400000E+02
1.400000E+02
1.400000E+02
1.400000E+02
1.400000E+02
1.400000E+02
1.400000E+02
1.400000E+02
1.400000E+02
1.400000E+02
1.400000E+02
1.400000E+02
1.400000E+02
1.400000E+02
1.400000E+02
1.400000E+02
1.400000E+02
1.400000E+02
1.400000E+02
1.400000E+02
1.400000E+02
1.400000E+02
1.400000E+02
1.400000E+02
1.400000E+02
1.400000E+02
1.400000E+02
1.400000E+02
1.400000E+02
1.400000E+02
1.400000E+02
1.400000E+02
1.400000E+02
1.400000E+02
1.400000E+02
1.400000E+02
1.400000E+02
1.400000E+02
1.400000E+02
1.400000E+02
1.400000E+02
1.400000E+02
1.400000E+02
1.400000E+02
1.400000E+02
1.400000E+02
1.400000E+02
1.400000E+02
1.400000E+02
1.400000E+02
1.400000E+02
1.400000E+02
1.400000E+02
1.400000E+02
1.400000E+02
1.400000E+02
1.400000E+02
1.400000E+02
1.400000E+02
1.400000E+02
1.400000E+02
1.400000E+02
1.400000E+02
1.400000E+02
1.400000E+02
1.400000E+02
1.400000E+02
1.400000E+02
1.400000E+02
1.400000E+02
1.400000E+02
1.400000E+02
1.400000E+02
1.400000E+02
1.400000E+02
1.400000E+02
1.400000E+02
1.400000E+02
1.400000E+02
1.400000E+02
1.400000E+02
1.400000E+02
1.400000E+02
1.400000E+02
1.400000E+02
1.400000E+02
1.400000E+02
1.400000E+02
1.400000E+02
1.400000E+02
1.400000E+02
1.400000E+02
1.400000E+02
1.400000E+02
1.400000E+02
1.400000E+02
1.400000E+02
1.400000E+02
1.400000E+02
1.400000E+02
1.400000E+02
1.400000E+02
1.400000E+02
1.400000E+02
1.400000E+02
1.400000E+02
1.400000E+02
1.400000E+02
1.400000E+02
1.400000E+02
1.400000E+02
1.400000E+02
1.400000E+02
1.400000E+02
1.400000E+02
1.400000E+02
1.400000E+02
1.400000E+02
1.400000E+02
1.400000E+02
1.400000E+02
1.400000E+02
1.400000E+02
1.400000E+02
1.400000E+02
1.400000E+02
1.400000E+02
1.400000E+02
1.400000E+02
1.400000E+02
1.400000E+02
1.400000E+02
1.400000E+02
1.400000E+02
1.400000E+02
1.400000E+02
1.400000E+02
1.400000E+02
1.400000E+02
1.400000E+02
1.400000E+02
1.400000E+02
1.400000E+02
1.400000E+02
1.400000E+02
1.400000E+02
1.400000E+02
1.400000E+02
1.400000E+02
1.400000E+02
1.400000E+02
1.400000E+02
1.400000E+02
1.400000E+02
1.450000E+02
1.450000E+02
1.450000E+02
1.450000E+02
1.450000E+02
1.450000E+02
1.450000E+02
1.450000E+02
1.450000E+02
1.450000E+02
1.450000E+02
1.450000E+02
1.450000E+02
1.450000E+02
1.450000E+02
1.450000E+02
1.450000E+02
1.450000E+02
1.450000E+02
1.450000E+02
1.450000E+02
1.450000E+02
1.450000E+02
1.450000E+02
1.450000E+02
1.450000E+02
1.450000E+02
1.450000E+02
1.450000E+02
1.450000E+02
1.450000E+02
1.450000E+02
1.450000E+02
1.450000E+02
1.450000E+02
1.450000E+02
1.450000E+02
1.450000E+02
1.450000E+02
1.450000E+02
1.450000E+02
1.450000E+02
1.450000E+02
1.450000E+02
1.450000E+02
1.450000E+02
1.450000E+02
1.450000E+02
1.450000E+02
1.450000E+02
1.450000E+02
1.450000E+02
1.450000E+02
1.450000E+02
1.450000E+02
1.450000E+02
1.450000E+02
1.450000E+02
1.450000E+02
1.450000E+02
1.450000E+02
1.450000E+02
1.450000E+02
1.450000E+02
1.450000E+02
1.450000E+02
1.450000E+02
1.450000E+02
1.450000E+02
1.450000E+02
1.450000E+02
1.450000E+02
1.450000E+02
1.450000E+02
1.450000E+02
1.450000E+02
1.450000E+02
1.450000E+02
1.450000E+02
1.450000E+02
1.450000E+02
1.450000E+02
1.450000E+02
1.450000E+02
1.450000E+02
1.450000E+02
1.450000E+02
1.450000E+02
1.450000E+02
1.450000E+02
1.450000E+02
1.450000E+02
1.450000E+02
1.450000E+02
1.450000E+02
1.450000E+02
1.450000E+02
1.450000E+02
1.450000E+02
1.450000E+02
1.450000E+02
1.450000E+02
1.450000E+02
1.450000E+02
1.450000E+02
1.450000E+02
1.450000E+02
1.450000E+02
1.450000E+02
1.450000E+02
1.450000E+02
1.450000E+02
1.450000E+02
1.450000E+02
1.450000E+02
1.450000E+02
1.450000E+02
1.450000E+02
1.450000E+02
1.450000E+02
1.450000E+02
1.450000E+02
1.450000E+02
1.450000E+02
1.450000E+02
1.450000E+02
1.450000E+02
1.450000E+02
1.450000E+02
1.450000E+02
1.450000E+02
1.450000E+02
1.450000E+02
1.450000E+02
1.450000E+02
1.450000E+02
1.450000E+02
1.450000E+02
1.450000E+02
1.450000E+02
1.450000E+02
1.450000E+02
1.450000E+02
1.450000E+02
1.450000E+02
1.450000E+02
1.450000E+02
1.450000E+02
1.450000E+02
1.450000E+02
1.450000E+02
1.450000E+02
1.450000E+02
1.450000E+02
1.450000E+02
1.450000E+02
1.450000E+02
1.450000E+02
1.450000E+02
1.450000E+02
1.450000E+02
1.450000E+02
1.450000E+02
1.450000E+02
1.450000E+02
1.450000E+02
1.450000E+02
1.450000E+02
1.450000E+02
1.450000E+02
1.450000E+02
1.450000E+02
1.450000E+02
1.450000E+02
1.450000E+02
1.450000E+02
1.450000E+02
1.450000E+02
1.450000E+02
1.450000E+02
1.450000E+02
1.450000E+02
1.450000E+02
1.450000E+02
1.450000E+02
1.450000E+02
1.450000E+02
1.450000E+02
1.450000E+02
1.450000E+02
1.450000E+02
1.450000E+02
1.450000E+02
1.450000E+02
1.450000E+02
1.450000E+02
1.450000E+02
1.450000E+02
1.450000E+02
1.450000E+02
1.450000E+02
1.500000E+02
1.500000E+02
1.500000E+02
1.500000E+02
1.500000E+02
1.500000E+02
1.500000E+02
1.500000E+02
1.500000E+02
1.500000E+02
1.500000E+02
1.500000E+02
1.500000E+02
1.500000E+02
1.500000E+02
1.500000E+02
1.500000E+02
1.500000E+02
1.500000E+02
1.500000E+02
1.500000E+02
1.500000E+02
1.500000E+02
1.500000E+02
1.500000E+02
1.500000E+02
1.500000E+02
1.500000E+02
1.500000E+02
1.500000E+02
1.500000E+02
1.500000E+02
1.500000E+02
1.500000E+02
1.500000E+02
1.500000E+02
1.500000E+02
1.500000E+02
1.500000E+02
1.500000E+02
1.500000E+02
1.500000E+02
1.500000E+02
1.500000E+02
1.500000E+02
1.500000E+02
1.500000E+02
1.500000E+02
1.500000E+02
1.500000E+02
1.500000E+02
1.500000E+02
1.500000E+02
1.500000E+02
1.500000E+02
1.500000E+02
1.500000E+02
1.500000E+02
1.500000E+02
1.500000E+02
1.500000E+02
1.500000E+02
1.500000E+02
1.500000E+02
1.500000E+02
1.500000E+02
1.500000E+02
1.500000E+02
1.500000E+02
1.500000E+02
1.500000E+02
1.500000E+02
1.500000E+02
1.500000E+02
1.500000E+02
1.500000E+02
1.500000E+02
1.500000E+02
1.500000E+02
1.500000E+02
1.500000E+02
1.500000E+02
1.500000E+02
1.500000E+02
1.500000E+02
1.500000E+02
1.500000E+02
1.500000E+02
1.500000E+02
1.500000E+02
1.500000E+02
1.500000E+02
1.500000E+02
1.500000E+02
1.500000E+02
1.500000E+02
1.500000E+02
1.500000E+02
1.500000E+02
1.500000E+02
1.500000E+02
1.500000E+02
1.500000E+02
1.500000E+02
1.500000E+02
1.500000E+02
1.500000E+02
1.500000E+02
1.500000E+02
1.500000E+02
1.500000E+02
1.500000E+02
1.500000E+02
1.500000E+02
1.500000E+02
1.500000E+02
1.500000E+02
1.500000E+02
1.500000E+02
1.500000E+02
1.500000E+02
1.500000E+02
1.500000E+02
1.500000E+02
1.500000E+02
1.500000E+02
1.500000E+02
1.500000E+02
1.500000E+02
1.500000E+02
1.500000E+02
1.500000E+02
1.500000E+02
1.500000E+02
1.500000E+02
1.500000E+02
1.500000E+02
1.500000E+02
1.500000E+02
1.500000E+02
1.500000E+02
1.500000E+02
1.500000E+02
1.500000E+02
1.500000E+02
1.500000E+02
1.500000E+02
1.500000E+02
1.500000E+02
1.500000E+02
1.500000E+02
1.500000E+02
1.500000E+02
1.500000E+02
1.500000E+02
1.500000E+02
1.500000E+02
1.500000E+02
1.500000E+02
1.500000E+02
1.500000E+02
1.500000E+02
1.500000E+02
1.500000E+02
1.500000E+02
1.500000E+02
1.500000E+02
1.500000E+02
1.500000E+02
1.500000E+02
1.500000E+02
1.500000E+02
1.500000E+02
1.500000E+02
1.500000E+02
1.500000E+02
1.500000E+02
1.500000E+02
1.500000E+02
1.500000E+02
1.500000E+02
1.500000E+02
1.500000E+02
1.500000E+02
1.500000E+02
1.500000E+02
1.500000E+02
1.500000E+02
1.500000E+02
1.500000E+02
1.500000E+02
1.500000E+02
1.500000E+02
1.500000E+02
1.500000E+02
1.500000E+02
1.500000E+02
1.500000E+02
1.500000E+02
1.500000E+02
1.500000E+02
1.550000E+02
1.550000E+02
1.550000E+02
1.550000E+02
1.550000E+02
1.550000E+02
1.550000E+02
1.550000E+02
1.550000E+02
1.550000E+02
1.550000E+02
1.550000E+02
1.550000E+02
1.550000E+02
1.550000E+02
1.550000E+02
1.550000E+02
1.550000E+02
1.550000E+02
1.550000E+02
1.550000E+02
1.550000E+02
1.550000E+02
1.550000E+02
1.550000E+02
1.550000E+02
1.550000E+02
1.550000E+02
1.550000E+02
1.550000E+02
1.550000E+02
1.550000E+02
1.550000E+02
1.550000E+02
1.550000E+02
1.550000E+02
1.550000E+02
1.550000E+02
1.550000E+02
1.550000E+02
1.550000E+02
1.550000E+02
1.550000E+02
1.550000E+02
1.550000E+02
1.550000E+02
1.550000E+02
1.550000E+02
1.550000E+02
1.550000E+02
1.550000E+02
1.550000E+02
1.550000E+02
1.550000E+02
1.550000E+02
1.550000E+02
1.550000E+02
1.550000E+02
1.550000E+02
1.550000E+02
1.550000E+02
1.550000E+02
1.550000E+02
1.550000E+02
1.550000E+02
1.550000E+02
1.550000E+02
1.550000E+02
1.550000E+02
1.550000E+02
1.550000E+02
1.550000E+02
1.550000E+02
1.550000E+02
1.550000E+02
1.550000E+02
1.550000E+02
1.550000E+02
1.550000E+02
1.550000E+02
1.550000E+02
1.550000E+02
1.550000E+02
1.550000E+02
1.550000E+02
1.550000E+02
1.550000E+02
1.550000E+02
1.550000E+02
1.550000E+02
1.550000E+02
1.550000E+02
1.550000E+02
1.550000E+02
1.550000E+02
1.550000E+02
1.550000E+02
1.550000E+02
1.550000E+02
1.550000E+02
1.550000E+02
1.550000E+02
1.550000E+02
1.550000E+02
1.550000E+02
1.550000E+02
1.550000E+02
1.550000E+02
1.550000E+02
1.550000E+02
1.550000E+02
1.550000E+02
1.550000E+02
1.550000E+02
1.550000E+02
1.550000E+02
1.550000E+02
1.550000E+02
1.550000E+02
1.550000E+02
1.550000E+02
1.550000E+02
1.550000E+02
1.550000E+02
1.550000E+02
1.550000E+02
1.550000E+02
1.550000E+02
1.550000E+02
1.550000E+02
1.550000E+02
1.550000E+02
1.550000E+02
1.550000E+02
1.550000E+02
1.550000E+02
1.550000E+02
1.550000E+02
1.550000E+02
1.550000E+02
1.550000E+02
1.550000E+02
1.550000E+02
1.550000E+02
1.550000E+02
1.550000E+02
1.550000E+02
1.550000E+02
1.550000E+02
1.550000E+02
1.550000E+02
1.550000E+02
1.550000E+02
1.550000E+02
1.550000E+02
1.550000E+02
1.550000E+02
1.550000E+02
1.550000E+02
1.550000E+02
1.550000E+02
1.550000E+02
1.550000E+02
1.550000E+02
1.550000E+02
1.550000E+02
1.550000E+02
1.550000E+02
1.550000E+02
1.550000E+02
1.550000E+02
1.550000E+02
1.550000E+02
1.550000E+02
1.550000E+02
1.550000E+02
1.550000E+02
1.550000E+02
1.550000E+02
1.550000E+02
1.550000E+02
1.550000E+02
1.550000E+02
1.550000E+02
1.550000E+02
1.550000E+02
1.550000E+02
1.550000E+02
1.550000E+02
1.550000E+02
1.550000E+02
1.550000E+02
1.550000E+02
1.550000E+02
1.550000E+02
1.550000E+02
1.550000E+02
1.550000E+02
1.550000E+02
1.550000E+02
1.550000E+02
1.600000E+02
1.600000E+02
1.600000E+02
1.600000E+02
1.600000E+02
1.600000E+02
1.600000E+02
1.600000E+02
1.600000E+02
1.600000E+02
1.600000E+02
1.600000E+02
1.600000E+02
1.600000E+02
1.600000E+02
1.600000E+02
1.600000E+02
1.600000E+02
1.600000E+02
1.600000E+02
1.600000E+02
1.600000E+02
1.600000E+02
1.600000E+02
1.600000E+02
1.600000E+02
1.600000E+02
1.600000E+02
1.600000E+02
1.600000E+02
1.600000E+02
1.600000E+02
1.600000E+02
1.600000E+02
1.600000E+02
1.600000E+02
1.600000E+02
1.600000E+02
1.600000E+02
1.600000E+02
1.600000E+02
1.600000E+02
1.600000E+02
1.600000E+02
1.600000E+02
1.600000E+02
1.600000E+02
1.600000E+02
1.600000E+02
1.600000E+02
1.600000E+02
1.600000E+02
1.600000E+02
1.600000E+02
1.600000E+02
1.600000E+02
1.600000E+02
1.600000E+02
1.600000E+02
1.600000E+02
1.600000E+02
1.600000E+02
1.600000E+02
1.600000E+02
1.600000E+02
1.600000E+02
1.600000E+02
1.600000E+02
1.600000E+02
1.600000E+02
1.600000E+02
1.600000E+02
1.600000E+02
1.600000E+02
1.600000E+02
1.600000E+02
1.600000E+02
1.600000E+02
1.600000E+02
1.600000E+02
1.600000E+02
1.600000E+02
1.600000E+02
1.600000E+02
1.600000E+02
1.600000E+02
1.600000E+02
1.600000E+02
1.600000E+02
1.600000E+02
1.600000E+02
1.600000E+02
1.600000E+02
1.600000E+02
1.600000E+02
1.600000E+02
1.600000E+02
1.600000E+02
1.600000E+02
1.600000E+02
1.600000E+02
1.600000E+02
1.600000E+02
1.600000E+02
1.600000E+02
1.600000E+02
1.600000E+02
1.600000E+02
1.600000E+02
1.600000E+02
1.600000E+02
1.600000E+02
1.600000E+02
1.600000E+02
1.600000E+02
1.600000E+02
1.600000E+02
1.600000E+02
1.600000E+02
1.600000E+02
1.600000E+02
1.600000E+02
1.600000E+02
1.600000E+02
1.600000E+02
1.600000E+02
1.600000E+02
1.600000E+02
1.600000E+02
1.600000E+02
1.600000E+02
1.600000E+02
1.600000E+02
1.600000E+02
1.600000E+02
1.600000E+02
1.600000E+02
1.600000E+02
1.600000E+02
1.600000E+02
1.600000E+02
1.600000E+02
1.600000E+02
1.600000E+02
1.600000E+02
1.600000E+02
1.600000E+02
1.600000E+02
1.600000E+02
1.600000E+02
1.600000E+02
1.600000E+02
1.600000E+02
1.600000E+02
1.600000E+02
1.600000E+02
1.600000E+02
1.600000E+02
1.600000E+02
1.600000E+02
1.600000E+02
1.600000E+02
1.600000E+02
1.600000E+02
1.600000E+02
1.600000E+02
1.600000E+02
1.600000E+02
1.600000E+02
1.600000E+02
1.600000E+02
1.600000E+02
1.600000E+02
1.600000E+02
1.600000E+02
1.600000E+02
1.600000E+02
1.600000E+02
1.600000E+02
1.600000E+02
1.600000E+02
1.600000E+02
1.600000E+02
1.600000E+02
1.600000E+02
1.600000E+02
1.600000E+02
1.600000E+02
1.600000E+02
1.600000E+02
1.600000E+02
1.600000E+02
1.600000E+02
1.600000E+02
1.600000E+02
1.600000E+02
1.600000E+02
1.600000E+02
1.600000E+02
1.600000E+02
1.600000E+02
1.650000E+02
1.650000E+02
1.650000E+02
1.650000E+02
1.650000E+02
1.650000E+02
1.650000E+02
1.650000E+02
1.650000E+02
1.650000E+02
1.650000E+02
1.650000E+02
1.650000E+02
1.650000E+02
1.650000E+02
1.650000E+02
1.650000E+02
1.650000E+02
1.650000E+02
1.650000E+02
1.650000E+02
1.650000E+02
1.650000E+02
1.650000E+02
1.650000E+02
1.650000E+02
1.650000E+02
1.650000E+02
1.650000E+02
1.650000E+02
1.650000E+02
1.650000E+02
1.650000E+02
1.650000E+02
1.650000E+02
1.650000E+02
1.650000E+02
1.650000E+02
1.650000E+02
1.650000E+02
1.650000E+02
1.650000E+02
1.650000E+02
1.650000E+02
1.650000E+02
1.650000E+02
1.650000E+02
1.650000E+02
1.650000E+02
1.650000E+02
1.650000E+02
1.650000E+02
1.650000E+02
1.650000E+02
1.650000E+02
1.650000E+02
1.650000E+02
1.650000E+02
1.650000E+02
1.650000E+02
1.650000E+02
1.650000E+02
1.650000E+02
1.650000E+02
1.650000E+02
1.650000E+02
1.650000E+02
1.650000E+02
1.650000E+02
1.650000E+02
1.650000E+02
1.650000E+02
1.650000E+02
1.650000E+02
1.650000E+02
1.650000E+02
1.650000E+02
1.650000E+02
1.650000E+02
1.650000E+02
1.650000E+02
1.650000E+02
1.650000E+02
1.650000E+02
1.650000E+02
1.650000E+02
1.650000E+02
1.650000E+02
1.650000E+02
1.650000E+02
1.650000E+02
1.650000E+02
1.650000E+02
1.650000E+02
1.650000E+02
1.650000E+02
1.650000E+02
1.650000E+02
1.650000E+02
1.650000E+02
1.650000E+02
1.650000E+02
1.650000E+02
1.650000E+02
1.650000E+02
1.650000E+02
1.650000E+02
1.650000E+02
1.650000E+02
1.650000E+02
1.650000E+02
1.650000E+02
1.650000E+02
1.650000E+02
1.650000E+02
1.650000E+02
1.650000E+02
1.650000E+02
1.650000E+02
1.650000E+02
1.650000E+02
1.650000E+02
1.650000E+02
1.650000E+02
1.650000E+02
1.650000E+02
1.650000E+02
1.650000E+02
1.650000E+02
1.650000E+02
1.650000E+02
1.650000E+02
1.650000E+02
1.650000E+02
1.650000E+02
1.650000E+02
1.650000E+02
1.650000E+02
1.650000E+02
1.650000E+02
1.650000E+02
1.650000E+02
1.650000E+02
1.650000E+02
1.650000E+02
1.650000E+02
1.650000E+02
1.650000E+02
1.650000E+02
1.650000E+02
1.650000E+02
1.650000E+02
1.650000E+02
1.650000E+02
1.650000E+02
1.650000E+02
1.650000E+02
1.650000E+02
1.650000E+02
1.650000E+02
1.650000E+02
1.650000E+02
1.650000E+02
1.650000E+02
1.650000E+02
1.650000E+02
1.650000E+02
1.650000E+02
1.650000E+02
1.650000E+02
1.650000E+02
1.650000E+02
1.650000E+02
1.650000E+02
1.650000E+02
1.650000E+02
1.650000E+02
1.650000E+02
1.650000E+02
1.650000E+02
1.650000E+02
1.650000E+02
1.650000E+02
1.650000E+02
1.650000E+02
1.650000E+02
1.650000E+02
1.650000E+02
1.650000E+02
1.650000E+02
1.650000E+02
1.650000E+02
1.650000E+02
1.650000E+02
1.650000E+02
1.650000E+02
1.650000E+02
1.650000E+02
1.650000E+02
1.650000E+02
1.650000E+02
1.700000E+02
1.700000E+02
1.700000E+02
1.700000E+02
1.700000E+02
1.700000E+02
1.700000E+02
1.700000E+02
1.700000E+02
1.700000E+02
1.700000E+02
1.700000E+02
1.700000E+02
1.700000E+02
1.700000E+02
1.700000E+02
1.700000E+02
1.700000E+02
1.700000E+02
1.700000E+02
1.700000E+02
1.700000E+02
1.700000E+02
1.700000E+02
1.700000E+02
1.700000E+02
1.700000E+02
1.700000E+02
1.700000E+02
1.700000E+02
1.700000E+02
1.700000E+02
1.700000E+02
1.700000E+02
1.700000E+02
1.700000E+02
1.700000E+02
1.700000E+02
1.700000E+02
1.700000E+02
1.700000E+02
1.700000E+02
1.700000E+02
1.700000E+02
1.700000E+02
1.700000E+02
1.700000E+02
1.700000E+02
1.700000E+02
1.700000E+02
1.700000E+02
1.700000E+02
1.700000E+02
1.700000E+02
1.700000E+02
1.700000E+02
1.700000E+02
1.700000E+02
1.700000E+02
1.700000E+02
1.700000E+02
1.700000E+02
1.700000E+02
1.700000E+02
1.700000E+02
1.700000E+02
1.700000E+02
1.700000E+02
1.700000E+02
1.700000E+02
1.700000E+02
1.700000E+02
1.700000E+02
1.700000E+02
1.700000E+02
1.700000E+02
1.700000E+02
1.700000E+02
1.700000E+02
1.700000E+02
1.700000E+02
1.700000E+02
1.700000E+02
1.700000E+02
1.700000E+02
1.700000E+02
1.700000E+02
1.700000E+02
1.700000E+02
1.700000E+02
1.700000E+02
1.700000E+02
1.700000E+02
1.700000E+02
1.700000E+02
1.700000E+02
1.700000E+02
1.700000E+02
1.700000E+02
1.700000E+02
1.700000E+02
1.700000E+02
1.700000E+02
1.700000E+02
1.700000E+02
1.700000E+02
1.700000E+02
1.700000E+02
1.700000E+02
1.700000E+02
1.700000E+02
1.700000E+02
1.700000E+02
1.700000E+02
1.700000E+02
1.700000E+02
1.700000E+02
1.700000E+02
1.700000E+02
1.700000E+02
1.700000E+02
1.700000E+02
1.700000E+02
1.700000E+02
1.700000E+02
1.700000E+02
1.700000E+02
1.700000E+02
1.700000E+02
1.700000E+02
1.700000E+02
1.700000E+02
1.700000E+02
1.700000E+02
1.700000E+02
1.700000E+02
1.700000E+02
1.700000E+02
1.700000E+02
1.700000E+02
1.700000E+02
1.700000E+02
1.700000E+02
1.700000E+02
1.700000E+02
1.700000E+02
1.700000E+02
1.700000E+02
1.700000E+02
1.700000E+02
1.700000E+02
1.700000E+02
1.700000E+02
1.700000E+02
1.700000E+02
1.700000E+02
1.700000E+02
1.700000E+02
1.700000E+02
1.700000E+02
1.700000E+02
1.700000E+02
1.700000E+02
1.700000E+02
1.700000E+02
1.700000E+02
1.700000E+02
1.700000E+02
1.700000E+02
1.700000E+02
1.700000E+02
1.700000E+02
1.700000E+02
1.700000E+02
1.700000E+02
1.700000E+02
1.700000E+02
1.700000E+02
1.700000E+02
1.700000E+02
1.700000E+02
1.700000E+02
1.700000E+02
1.700000E+02
1.700000E+02
1.700000E+02
1.700000E+02
1.700000E+02
1.700000E+02
1.700000E+02
1.700000E+02
1.700000E+02
1.700000E+02
1.700000E+02
1.700000E+02
1.700000E+02
1.700000E+02
1.700000E+02
1.700000E+02
1.700000E+02
1.700000E+02
1.750000E+02
1.750000E+02
1.750000E+02
1.750000E+02
1.750000E+02
1.750000E+02
1.750000E+02
1.750000E+02
1.750000E+02
1.750000E+02
1.750000E+02
1.750000E+02
1.750000E+02
1.750000E+02
1.750000E+02
1.750000E+02
1.750000E+02
1.750000E+02
1.750000E+02
1.750000E+02
1.750000E+02
1.750000E+02
1.750000E+02
1.750000E+02
1.750000E+02
1.750000E+02
1.750000E+02
1.750000E+02
1.750000E+02
1.750000E+02
1.750000E+02
1.750000E+02
1.750000E+02
1.750000E+02
1.750000E+02
1.750000E+02
1.750000E+02
1.750000E+02
1.750000E+02
1.750000E+02
1.750000E+02
1.750000E+02
1.750000E+02
1.750000E+02
1.750000E+02
1.750000E+02
1.750000E+02
1.750000E+02
1.750000E+02
1.750000E+02
1.750000E+02
1.750000E+02
1.750000E+02
1.750000E+02
1.750000E+02
1.750000E+02
1.750000E+02
1.750000E+02
1.750000E+02
1.750000E+02
1.750000E+02
1.750000E+02
1.750000E+02
1.750000E+02
1.750000E+02
1.750000E+02
1.750000E+02
1.750000E+02
1.750000E+02
1.750000E+02
1.750000E+02
1.750000E+02
1.750000E+02
1.750000E+02
1.750000E+02
1.750000E+02
1.750000E+02
1.750000E+02
1.750000E+02
1.750000E+02
1.750000E+02
1.750000E+02
1.750000E+02
1.750000E+02
1.750000E+02
1.750000E+02
1.750000E+02
1.750000E+02
1.750000E+02
1.750000E+02
1.750000E+02
1.750000E+02
1.750000E+02
1.750000E+02
1.750000E+02
1.750000E+02
1.750000E+02
1.750000E+02
1.750000E+02
1.750000E+02
1.750000E+02
1.750000E+02
1.750000E+02
1.750000E+02
1.750000E+02
1.750000E+02
1.750000E+02
1.750000E+02
1.750000E+02
1.750000E+02
1.750000E+02
1.750000E+02
1.750000E+02
1.750000E+02
1.750000E+02
1.750000E+02
1.750000E+02
1.750000E+02
1.750000E+02
1.750000E+02
1.750000E+02
1.750000E+02
1.750000E+02
1.750000E+02
1.750000E+02
1.750000E+02
1.750000E+02
1.750000E+02
1.750000E+02
1.750000E+02
1.750000E+02
1.750000E+02
1.750000E+02
1.750000E+02
1.750000E+02
1.750000E+02
1.750000E+02
1.750000E+02
1.750000E+02
1.750000E+02
1.750000E+02
1.750000E+02
1.750000E+02
1.750000E+02
1.750000E+02
1.750000E+02
1.750000E+02
1.750000E+02
1.750000E+02
1.750000E+02
1.750000E+02
1.750000E+02
1.750000E+02
1.750000E+02
1.750000E+02
1.750000E+02
1.750000E+02
1.750000E+02
1.750000E+02
1.750000E+02
1.750000E+02
1.750000E+02
1.750000E+02
1.750000E+02
1.750000E+02
1.750000E+02
1.750000E+02
1.750000E+02
1.750000E+02
1.750000E+02
1.750000E+02
1.750000E+02
1.750000E+02
1.750000E+02
1.750000E+02
1.750000E+02
1.750000E+02
1.750000E+02
1.750000E+02
1.750000E+02
1.750000E+02
1.750000E+02
1.750000E+02
1.750000E+02
1.750000E+02
1.750000E+02
1.750000E+02
1.750000E+02
1.750000E+02
1.750000E+02
1.750000E+02
1.750000E+02
1.750000E+02
1.750000E+02
1.750000E+02
1.750000E+02
1.750000E+02
1.750000E+02
1.750000E+02
1.750000E+02
1.750000E+02
1.800000E+02
1.800000E+02
1.800000E+02
1.800000E+02
1.800000E+02
1.800000E+02
1.800000E+02
1.800000E+02
1.800000E+02
1.800000E+02
1.800000E+02
1.800000E+02
1.800000E+02
1.800000E+02
1.800000E+02
1.800000E+02
1.800000E+02
1.800000E+02
1.800000E+02
1.800000E+02
1.800000E+02
1.800000E+02
1.800000E+02
1.800000E+02
1.800000E+02
1.800000E+02
1.800000E+02
1.800000E+02
1.800000E+02
1.800000E+02
1.800000E+02
1.800000E+02
1.800000E+02
1.800000E+02
1.800000E+02
1.800000E+02
1.800000E+02
1.800000E+02
1.800000E+02
1.800000E+02
1.800000E+02
1.800000E+02
1.800000E+02
1.800000E+02
1.800000E+02
1.800000E+02
1.800000E+02
1.800000E+02
1.800000E+02
1.800000E+02
1.800000E+02
1.800000E+02
1.800000E+02
1.800000E+02
1.800000E+02
1.800000E+02
1.800000E+02
1.800000E+02
1.800000E+02
1.800000E+02
1.800000E+02
1.800000E+02
1.800000E+02
1.800000E+02
1.800000E+02
1.800000E+02
1.800000E+02
1.800000E+02
1.800000E+02
1.800000E+02
1.800000E+02
1.800000E+02
1.800000E+02
1.800000E+02
1.800000E+02
1.800000E+02
1.800000E+02
1.800000E+02
1.800000E+02
1.800000E+02
1.800000E+02
1.800000E+02
1.800000E+02
1.800000E+02
1.800000E+02
1.800000E+02
1.800000E+02
1.800000E+02
1.800000E+02
1.800000E+02
1.800000E+02
1.800000E+02
1.800000E+02
1.800000E+02
1.800000E+02
1.800000E+02
1.800000E+02
1.800000E+02
1.800000E+02
1.800000E+02
1.800000E+02
1.800000E+02
1.800000E+02
1.800000E+02
1.800000E+02
1.800000E+02
1.800000E+02
1.800000E+02
1.800000E+02
1.800000E+02
1.800000E+02
1.800000E+02
1.800000E+02
1.800000E+02
1.800000E+02
1.800000E+02
1.800000E+02
1.800000E+02
1.800000E+02
1.800000E+02
1.800000E+02
1.800000E+02
1.800000E+02
1.800000E+02
1.800000E+02
1.800000E+02
1.800000E+02
1.800000E+02
1.800000E+02
1.800000E+02
1.800000E+02
1.800000E+02
1.800000E+02
1.800000E+02
1.800000E+02
1.800000E+02
1.800000E+02
1.800000E+02
1.800000E+02
1.800000E+02
1.800000E+02
1.800000E+02
1.800000E+02
1.800000E+02
1.800000E+02
1.800000E+02
1.800000E+02
1.800000E+02
1.800000E+02
1.800000E+02
1.800000E+02
1.800000E+02
1.800000E+02
1.800000E+02
1.800000E+02
1.800000E+02
1.800000E+02
1.800000E+02
1.800000E+02
1.800000E+02
1.800000E+02
1.800000E+02
1.800000E+02
1.800000E+02
1.800000E+02
1.800000E+02
1.800000E+02
1.800000E+02
1.800000E+02
1.800000E+02
1.800000E+02
1.800000E+02
1.800000E+02
1.800000E+02
1.800000E+02
1.800000E+02
1.800000E+02
1.800000E+02
1.800000E+02
1.800000E+02
1.800000E+02
1.800000E+02
1.800000E+02
1.800000E+02
1.800000E+02
1.800000E+02
1.800000E+02
1.800000E+02
1.800000E+02
1.800000E+02
1.800000E+02
1.800000E+02
1.800000E+02
1.800000E+02
1.800000E+02
1.800000E+02
1.800000E+02
1.800000E+02
1.800000E+02
1.800000E+02
1.800000E+02
1.850000E+02
1.850000E+02
1.850000E+02
1.850000E+02
1.850000E+02
1.850000E+02
1.850000E+02
1.850000E+02
1.850000E+02
1.850000E+02
1.850000E+02
1.850000E+02
1.850000E+02
1.850000E+02
1.850000E+02
1.850000E+02
1.850000E+02
1.850000E+02
1.850000E+02
1.850000E+02
1.850000E+02
1.850000E+02
1.850000E+02
1.850000E+02
1.850000E+02
1.850000E+02
1.850000E+02
1.850000E+02
1.850000E+02
1.850000E+02
1.850000E+02
1.850000E+02
1.850000E+02
1.850000E+02
1.850000E+02
1.850000E+02
1.850000E+02
1.850000E+02
1.850000E+02
1.850000E+02
1.850000E+02
1.850000E+02
1.850000E+02
1.850000E+02
1.850000E+02
1.850000E+02
1.850000E+02
1.850000E+02
1.850000E+02
1.850000E+02
1.850000E+02
1.850000E+02
1.850000E+02
1.850000E+02
1.850000E+02
1.850000E+02
1.850000E+02
1.850000E+02
1.850000E+02
1.850000E+02
1.850000E+02
1.850000E+02
1.850000E+02
1.850000E+02
1.850000E+02
1.850000E+02
1.850000E+02
1.850000E+02
1.850000E+02
1.850000E+02
1.850000E+02
1.850000E+02
1.850000E+02
1.850000E+02
1.850000E+02
1.850000E+02
1.850000E+02
1.850000E+02
1.850000E+02
1.850000E+02
1.850000E+02
1.850000E+02
1.850000E+02
1.850000E+02
1.850000E+02
1.850000E+02
1.850000E+02
1.850000E+02
1.850000E+02
1.850000E+02
1.850000E+02
1.850000E+02
1.850000E+02
1.850000E+02
1.850000E+02
1.850000E+02
1.850000E+02
1.850000E+02
1.850000E+02
1.850000E+02
1.850000E+02
1.850000E+02
1.850000E+02
1.850000E+02
1.850000E+02
1.850000E+02
1.850000E+02
1.850000E+02
1.850000E+02
1.850000E+02
1.850000E+02
1.850000E+02
1.850000E+02
1.850000E+02
1.850000E+02
1.850000E+02
1.850000E+02
1.850000E+02
1.850000E+02
1.850000E+02
1.850000E+02
1.850000E+02
1.850000E+02
1.850000E+02
1.850000E+02
1.850000E+02
1.850000E+02
1.850000E+02
1.850000E+02
1.850000E+02
1.850000E+02
1.850000E+02
1.850000E+02
1.850000E+02
1.850000E+02
1.850000E+02
1.850000E+02
1.850000E+02
1.850000E+02
1.850000E+02
1.850000E+02
1.850000E+02
1.850000E+02
1.850000E+02
1.850000E+02
1.850000E+02
1.850000E+02
1.850000E+02
1.850000E+02
1.850000E+02
1.850000E+02
1.850000E+02
1.850000E+02
1.850000E+02
1.850000E+02
1.850000E+02
1.850000E+02
1.850000E+02
1.850000E+02
1.850000E+02
1.850000E+02
1.850000E+02
1.850000E+02
1.850000E+02
1.850000E+02
1.850000E+02
1.850000E+02
1.850000E+02
1.850000E+02
1.850000E+02
1.850000E+02
1.850000E+02
1.850000E+02
1.850000E+02
1.850000E+02
1.850000E+02
1.850000E+02
1.850000E+02
1.850000E+02
1.850000E+02
1.850000E+02
1.850000E+02
1.850000E+02
1.850000E+02
1.850000E+02
1.850000E+02
1.850000E+02
1.850000E+02
1.850000E+02
1.850000E+02
1.850000E+02
1.850000E+02
1.850000E+02
1.850000E+02
1.850000E+02
1.850000E+02
1.850000E+02
1.850000E+02
1.850000E+02
1.850000E+02
1.850000E+02
1.900000E+02
1.900000E+02
1.900000E+02
1.900000E+02
1.900000E+02
1.900000E+02
1.900000E+02
1.900000E+02
1.900000E+02
1.900000E+02
1.900000E+02
1.900000E+02
1.900000E+02
1.900000E+02
1.900000E+02
1.900000E+02
1.900000E+02
1.900000E+02
1.900000E+02
1.900000E+02
1.900000E+02
1.900000E+02
1.900000E+02
1.900000E+02
1.900000E+02
1.900000E+02
1.900000E+02
1.900000E+02
1.900000E+02
1.900000E+02
1.900000E+02
1.900000E+02
1.900000E+02
1.900000E+02
1.900000E+02
1.900000E+02
1.900000E+02
1.900000E+02
1.900000E+02
1.900000E+02
1.900000E+02
1.900000E+02
1.900000E+02
1.900000E+02
1.900000E+02
1.900000E+02
1.900000E+02
1.900000E+02
1.900000E+02
1.900000E+02
1.900000E+02
1.900000E+02
1.900000E+02
1.900000E+02
1.900000E+02
1.900000E+02
1.900000E+02
1.900000E+02
1.900000E+02
1.900000E+02
1.900000E+02
1.900000E+02
1.900000E+02
1.900000E+02
1.900000E+02
1.900000E+02
1.900000E+02
1.900000E+02
1.900000E+02
1.900000E+02
1.900000E+02
1.900000E+02
1.900000E+02
1.900000E+02
1.900000E+02
1.900000E+02
1.900000E+02
1.900000E+02
1.900000E+02
1.900000E+02
1.900000E+02
1.900000E+02
1.900000E+02
1.900000E+02
1.900000E+02
1.900000E+02
1.900000E+02
1.900000E+02
1.900000E+02
1.900000E+02
1.900000E+02
1.900000E+02
1.900000E+02
1.900000E+02
1.900000E+02
1.900000E+02
1.900000E+02
1.900000E+02
1.900000E+02
1.900000E+02
1.900000E+02
1.900000E+02
1.900000E+02
1.900000E+02
1.900000E+02
1.900000E+02
1.900000E+02
1.900000E+02
1.900000E+02
1.900000E+02
1.900000E+02
1.900000E+02
1.900000E+02
1.900000E+02
1.900000E+02
1.900000E+02
1.900000E+02
1.900000E+02
1.900000E+02
1.900000E+02
1.900000E+02
1.900000E+02
1.900000E+02
1.900000E+02
1.900000E+02
1.900000E+02
1.900000E+02
1.900000E+02
1.900000E+02
1.900000E+02
1.900000E+02
1.900000E+02
1.900000E+02
1.900000E+02
1.900000E+02
1.900000E+02
1.900000E+02
1.900000E+02
1.900000E+02
1.900000E+02
1.900000E+02
1.900000E+02
1.900000E+02
1.900000E+02
1.900000E+02
1.900000E+02
1.900000E+02
1.900000E+02
1.900000E+02
1.900000E+02
1.900000E+02
1.900000E+02
1.900000E+02
1.900000E+02
1.900000E+02
1.900000E+02
1.900000E+02
1.900000E+02
1.900000E+02
1.900000E+02
1.900000E+02
1.900000E+02
1.900000E+02
1.900000E+02
1.900000E+02
1.900000E+02
1.900000E+02
1.900000E+02
1.900000E+02
1.900000E+02
1.900000E+02
1.900000E+02
1.900000E+02
1.900000E+02
1.900000E+02
1.900000E+02
1.900000E+02
1.900000E+02
1.900000E+02
1.900000E+02
1.900000E+02
1.900000E+02
1.900000E+02
1.900000E+02
1.900000E+02
1.900000E+02
1.900000E+02
1.900000E+02
1.900000E+02
1.900000E+02
1.900000E+02
1.900000E+02
1.900000E+02
1.900000E+02
1.900000E+02
1.900000E+02
1.900000E+02
1.900000E+02
1.900000E+02
1.900000E+02
1.900000E+02
1.950000E+02
1.950000E+02
1.950000E+02
1.950000E+02
1.950000E+02
1.950000E+02
1.950000E+02
1.950000E+02
1.950000E+02
1.950000E+02
1.950000E+02
1.950000E+02
1.950000E+02
1.950000E+02
1.950000E+02
1.950000E+02
1.950000E+02
1.950000E+02
1.950000E+02
1.950000E+02
1.950000E+02
1.950000E+02
1.950000E+02
1.950000E+02
1.950000E+02
1.950000E+02
1.950000E+02
1.950000E+02
1.950000E+02
1.950000E+02
1.950000E+02
1.950000E+02
1.950000E+02
1.950000E+02
1.950000E+02
1.950000E+02
1.950000E+02
1.950000E+02
1.950000E+02
1.950000E+02
1.950000E+02
1.950000E+02
1.950000E+02
1.950000E+02
1.950000E+02
1.950000E+02
1.950000E+02
1.950000E+02
1.950000E+02
1.950000E+02
1.950000E+02
1.950000E+02
1.950000E+02
1.950000E+02
1.950000E+02
1.950000E+02
1.950000E+02
1.950000E+02
1.950000E+02
1.950000E+02
1.950000E+02
1.950000E+02
1.950000E+02
1.950000E+02
1.950000E+02
1.950000E+02
1.950000E+02
1.950000E+02
1.950000E+02
1.950000E+02
1.950000E+02
1.950000E+02
1.950000E+02
1.950000E+02
1.950000E+02
1.950000E+02
1.950000E+02
1.950000E+02
1.950000E+02
1.950000E+02
1.950000E+02
1.950000E+02
1.950000E+02
1.950000E+02
1.950000E+02
1.950000E+02
1.950000E+02
1.950000E+02
1.950000E+02
1.950000E+02
1.950000E+02
1.950000E+02
1.950000E+02
1.950000E+02
1.950000E+02
1.950000E+02
1.950000E+02
1.950000E+02
1.950000E+02
1.950000E+02
1.950000E+02
1.950000E+02
1.950000E+02
1.950000E+02
1.950000E+02
1.950000E+02
1.950000E+02
1.950000E+02
1.950000E+02
1.950000E+02
1.950000E+02
1.950000E+02
1.950000E+02
1.950000E+02
1.950000E+02
1.950000E+02
1.950000E+02
1.950000E+02
1.950000E+02
1.950000E+02
1.950000E+02
1.950000E+02
1.950000E+02
1.950000E+02
1.950000E+02
1.950000E+02
1.950000E+02
1.950000E+02
1.950000E+02
1.950000E+02
1.950000E+02
1.950000E+02
1.950000E+02
1.950000E+02
1.950000E+02
1.950000E+02
1.950000E+02
1.950000E+02
1.950000E+02
1.950000E+02
1.950000E+02
1.950000E+02
1.950000E+02
1.950000E+02
1.950000E+02
1.950000E+02
1.950000E+02
1.950000E+02
1.950000E+02
1.950000E+02
1.950000E+02
1.950000E+02
1.950000E+02
1.950000E+02
1.950000E+02
1.950000E+02
1.950000E+02
1.950000E+02
1.950000E+02
1.950000E+02
1.950000E+02
1.950000E+02
1.950000E+02
1.950000E+02
1.950000E+02
1.950000E+02
1.950000E+02
1.950000E+02
1.950000E+02
1.950000E+02
1.950000E+02
1.950000E+02
1.950000E+02
1.950000E+02
1.950000E+02
1.950000E+02
1.950000E+02
1.950000E+02
1.950000E+02
1.950000E+02
1.950000E+02
1.950000E+02
1.950000E+02
1.950000E+02
1.950000E+02
1.950000E+02
1.950000E+02
1.950000E+02
1.950000E+02
1.950000E+02
1.950000E+02
1.950000E+02
1.950000E+02
1.950000E+02
1.950000E+02
1.950000E+02
1.950000E+02
1.950000E+02
1.950000E+02
1.950000E+02
1.950000E+02
2.000000E+02
2.000000E+02
2.000000E+02
2.000000E+02
2.000000E+02
2.000000E+02
2.000000E+02
2.000000E+02
2.000000E+02
2.000000E+02
2.000000E+02
2.000000E+02
2.000000E+02
2.000000E+02
2.000000E+02
2.000000E+02
2.000000E+02
2.000000E+02
2.000000E+02
2.000000E+02
2.000000E+02
2.000000E+02
2.000000E+02
2.000000E+02
2.000000E+02
2.000000E+02
2.000000E+02
2.000000E+02
2.000000E+02
2.000000E+02
2.000000E+02
2.000000E+02
2.000000E+02
2.000000E+02
2.000000E+02
2.000000E+02
2.000000E+02
2.000000E+02
2.000000E+02
2.000000E+02
2.000000E+02
2.000000E+02
2.000000E+02
2.000000E+02
2.000000E+02
2.000000E+02
2.000000E+02
2.000000E+02
2.000000E+02
2.000000E+02
2.000000E+02
2.000000E+02
2.000000E+02
2.000000E+02
2.000000E+02
2.000000E+02
2.000000E+02
2.000000E+02
2.000000E+02
2.000000E+02
2.000000E+02
2.000000E+02
2.000000E+02
2.000000E+02
2.000000E+02
2.000000E+02
2.000000E+02
2.000000E+02
2.000000E+02
2.000000E+02
2.000000E+02
2.000000E+02
2.000000E+02
2.000000E+02
2.000000E+02
2.000000E+02
2.000000E+02
2.000000E+02
2.000000E+02
2.000000E+02
2.000000E+02
2.000000E+02
2.000000E+02
2.000000E+02
2.000000E+02
2.000000E+02
2.000000E+02
2.000000E+02
2.000000E+02
2.000000E+02
2.000000E+02
2.000000E+02
2.000000E+02
2.000000E+02
2.000000E+02
2.000000E+02
2.000000E+02
2.000000E+02
2.000000E+02
2.000000E+02
2.000000E+02
2.000000E+02
2.000000E+02
2.000000E+02
2.000000E+02
2.000000E+02
2.000000E+02
2.000000E+02
2.000000E+02
2.000000E+02
2.000000E+02
2.000000E+02
2.000000E+02
2.000000E+02
2.000000E+02
2.000000E+02
2.000000E+02
2.000000E+02
2.000000E+02
2.000000E+02
2.000000E+02
2.000000E+02
2.000000E+02
2.000000E+02
2.000000E+02
2.000000E+02
2.000000E+02
2.000000E+02
2.000000E+02
2.000000E+02
2.000000E+02
2.000000E+02
2.000000E+02
2.000000E+02
2.000000E+02
2.000000E+02
2.000000E+02
2.000000E+02
2.000000E+02
2.000000E+02
2.000000E+02
2.000000E+02
2.000000E+02
2.000000E+02
2.000000E+02
2.000000E+02
2.000000E+02
2.000000E+02
2.000000E+02
2.000000E+02
2.000000E+02
2.000000E+02
2.000000E+02
2.000000E+02
2.000000E+02
2.000000E+02
2.000000E+02
2.000000E+02
2.000000E+02
2.000000E+02
2.000000E+02
2.000000E+02
2.000000E+02
2.000000E+02
2.000000E+02
2.000000E+02
2.000000E+02
2.000000E+02
2.000000E+02
2.000000E+02
2.000000E+02
2.000000E+02
2.000000E+02
2.000000E+02
2.000000E+02
2.000000E+02
2.000000E+02
2.000000E+02
2.000000E+02
2.000000E+02
2.000000E+02
2.000000E+02
2.000000E+02
2.000000E+02
2.000000E+02
2.000000E+02
2.000000E+02
2.000000E+02
2.000000E+02
2.000000E+02
2.000000E+02
2.000000E+02
2.000000E+02
2.000000E+02
2.000000E+02
2.000000E+02
2.000000E+02
2.000000E+02
2.000000E+02
2.000000E+02
2.000000E+02
2.050000E+02
2.050000E+02
2.050000E+02
2.050000E+02
2.050000E+02
2.050000E+02
2.050000E+02
2.050000E+02
2.050000E+02
2.050000E+02
2.050000E+02
2.050000E+02
2.050000E+02
2.050000E+02
2.050000E+02
2.050000E+02
2.050000E+02
2.050000E+02
2.050000E+02
2.050000E+02
2.050000E+02
2.050000E+02
2.050000E+02
2.050000E+02
2.050000E+02
2.050000E+02
2.050000E+02
2.050000E+02
2.050000E+02
2.050000E+02
2.050000E+02
2.050000E+02
2.050000E+02
2.050000E+02
2.050000E+02
2.050000E+02
2.050000E+02
2.050000E+02
2.050000E+02
2.050000E+02
2.050000E+02
2.050000E+02
2.050000E+02
2.050000E+02
2.050000E+02
2.050000E+02
2.050000E+02
2.050000E+02
2.050000E+02
2.050000E+02
2.050000E+02
2.050000E+02
2.050000E+02
2.050000E+02
2.050000E+02
2.050000E+02
2.050000E+02
2.050000E+02
2.050000E+02
2.050000E+02
2.050000E+02
2.050000E+02
2.050000E+02
2.050000E+02
2.050000E+02
2.050000E+02
2.050000E+02
2.050000E+02
2.050000E+02
2.050000E+02
2.050000E+02
2.050000E+02
2.050000E+02
2.050000E+02
2.050000E+02
2.050000E+02
2.050000E+02
2.050000E+02
2.050000E+02
2.050000E+02
2.050000E+02
2.050000E+02
2.050000E+02
2.050000E+02
2.050000E+02
2.050000E+02
2.050000E+02
2.050000E+02
2.050000E+02
2.050000E+02
2.050000E+02
2.050000E+02
2.050000E+02
2.050000E+02
2.050000E+02
2.050000E+02
2.050000E+02
2.050000E+02
2.050000E+02
2.050000E+02
2.050000E+02
2.050000E+02
2.050000E+02
2.050000E+02
2.050000E+02
2.050000E+02
2.050000E+02
2.050000E+02
2.050000E+02
2.050000E+02
2.050000E+02
2.050000E+02
2.050000E+02
2.050000E+02
2.050000E+02
2.050000E+02
2.050000E+02
2.050000E+02
2.050000E+02
2.050000E+02
2.050000E+02
2.050000E+02
2.050000E+02
2.050000E+02
2.050000E+02
2.050000E+02
2.050000E+02
2.050000E+02
2.050000E+02
2.050000E+02
2.050000E+02
2.050000E+02
2.050000E+02
2.050000E+02
2.050000E+02
2.050000E+02
2.050000E+02
2.050000E+02
2.050000E+02
2.050000E+02
2.050000E+02
2.050000E+02
2.050000E+02
2.050000E+02
2.050000E+02
2.050000E+02
2.050000E+02
2.050000E+02
2.050000E+02
2.050000E+02
2.050000E+02
2.050000E+02
2.050000E+02
2.050000E+02
2.050000E+02
2.050000E+02
2.050000E+02
2.050000E+02
2.050000E+02
2.050000E+02
2.050000E+02
2.050000E+02
2.050000E+02
2.050000E+02
2.050000E+02
2.050000E+02
2.050000E+02
2.050000E+02
2.050000E+02
2.050000E+02
2.050000E+02
2.050000E+02
2.050000E+02
2.050000E+02
2.050000E+02
2.050000E+02
2.050000E+02
2.050000E+02
2.050000E+02
2.050000E+02
2.050000E+02
2.050000E+02
2.050000E+02
2.050000E+02
2.050000E+02
2.050000E+02
2.050000E+02
2.050000E+02
2.050000E+02
2.050000E+02
2.050000E+02
2.050000E+02
2.050000E+02
2.050000E+02
2.050000E+02
2.050000E+02
2.050000E+02
2.050000E+02
2.050000E+02
2.050000E+02
2.050000E+02
2.100000E+02
2.100000E+02
2.100000E+02
2.100000E+02
2.100000E+02
2.100000E+02
2.100000E+02
2.100000E+02
2.100000E+02
2.100000E+02
2.100000E+02
2.100000E+02
2.100000E+02
2.100000E+02
2.100000E+02
2.100000E+02
2.100000E+02
2.100000E+02
2.100000E+02
2.100000E+02
2.100000E+02
2.100000E+02
2.100000E+02
2.100000E+02
2.100000E+02
2.100000E+02
2.100000E+02
2.100000E+02
2.100000E+02
2.100000E+02
2.100000E+02
2.100000E+02
2.100000E+02
2.100000E+02
2.100000E+02
2.100000E+02
2.100000E+02
2.100000E+02
2.100000E+02
2.100000E+02
2.100000E+02
2.100000E+02
2.100000E+02
2.100000E+02
2.100000E+02
2.100000E+02
2.100000E+02
2.100000E+02
2.100000E+02
2.100000E+02
2.100000E+02
2.100000E+02
2.100000E+02
2.100000E+02
2.100000E+02
2.100000E+02
2.100000E+02
2.100000E+02
2.100000E+02
2.100000E+02
2.100000E+02
2.100000E+02
2.100000E+02
2.100000E+02
2.100000E+02
2.100000E+02
2.100000E+02
2.100000E+02
2.100000E+02
2.100000E+02
2.100000E+02
2.100000E+02
2.100000E+02
2.100000E+02
2.100000E+02
2.100000E+02
2.100000E+02
2.100000E+02
2.100000E+02
2.100000E+02
2.100000E+02
2.100000E+02
2.100000E+02
2.100000E+02
2.100000E+02
2.100000E+02
2.100000E+02
2.100000E+02
2.100000E+02
2.100000E+02
2.100000E+02
2.100000E+02
2.100000E+02
2.100000E+02
2.100000E+02
2.100000E+02
2.100000E+02
2.100000E+02
2.100000E+02
2.100000E+02
2.100000E+02
2.100000E+02
2.100000E+02
2.100000E+02
2.100000E+02
2.100000E+02
2.100000E+02
2.100000E+02
2.100000E+02
2.100000E+02
2.100000E+02
2.100000E+02
2.100000E+02
2.100000E+02
2.100000E+02
2.100000E+02
2.100000E+02
2.100000E+02
2.100000E+02
2.100000E+02
2.100000E+02
2.100000E+02
2.100000E+02
2.100000E+02
2.100000E+02
2.100000E+02
2.100000E+02
2.100000E+02
2.100000E+02
2.100000E+02
2.100000E+02
2.100000E+02
2.100000E+02
2.100000E+02
2.100000E+02
2.100000E+02
2.100000E+02
2.100000E+02
2.100000E+02
2.100000E+02
2.100000E+02
2.100000E+02
2.100000E+02
2.100000E+02
2.100000E+02
2.100000E+02
2.100000E+02
2.100000E+02
2.100000E+02
2.100000E+02
2.100000E+02
2.100000E+02
2.100000E+02
2.100000E+02
2.100000E+02
2.100000E+02
2.100000E+02
2.100000E+02
2.100000E+02
2.100000E+02
2.100000E+02
2.100000E+02
2.100000E+02
2.100000E+02
2.100000E+02
2.100000E+02
2.100000E+02
2.100000E+02
2.100000E+02
2.100000E+02
2.100000E+02
2.100000E+02
2.100000E+02
2.100000E+02
2.100000E+02
2.100000E+02
2.100000E+02
2.100000E+02
2.100000E+02
2.100000E+02
2.100000E+02
2.100000E+02
2.100000E+02
2.100000E+02
2.100000E+02
2.100000E+02
2.100000E+02
2.100000E+02
2.100000E+02
2.100000E+02
2.100000E+02
2.100000E+02
2.100000E+02
2.100000E+02
2.100000E+02
2.100000E+02
2.100000E+02
2.100000E+02
2.100000E+02
2.100000E+02
2.100000E+02
2.150000E+02
2.150000E+02
2.150000E+02
2.150000E+02
2.150000E+02
2.150000E+02
2.150000E+02
2.150000E+02
2.150000E+02
2.150000E+02
2.150000E+02
2.150000E+02
2.150000E+02
2.150000E+02
2.150000E+02
2.150000E+02
2.150000E+02
2.150000E+02
2.150000E+02
2.150000E+02
2.150000E+02
2.150000E+02
2.150000E+02
2.150000E+02
2.150000E+02
2.150000E+02
2.150000E+02
2.150000E+02
2.150000E+02
2.150000E+02
2.150000E+02
2.150000E+02
2.150000E+02
2.150000E+02
2.150000E+02
2.150000E+02
2.150000E+02
2.150000E+02
2.150000E+02
2.150000E+02
2.150000E+02
2.150000E+02
2.150000E+02
2.150000E+02
2.150000E+02
2.150000E+02
2.150000E+02
2.150000E+02
2.150000E+02
2.150000E+02
2.150000E+02
2.150000E+02
2.150000E+02
2.150000E+02
2.150000E+02
2.150000E+02
2.150000E+02
2.150000E+02
2.150000E+02
2.150000E+02
2.150000E+02
2.150000E+02
2.150000E+02
2.150000E+02
2.150000E+02
2.150000E+02
2.150000E+02
2.150000E+02
2.150000E+02
2.150000E+02
2.150000E+02
2.150000E+02
2.150000E+02
2.150000E+02
2.150000E+02
2.150000E+02
2.150000E+02
2.150000E+02
2.150000E+02
2.150000E+02
2.150000E+02
2.150000E+02
2.150000E+02
2.150000E+02
2.150000E+02
2.150000E+02
2.150000E+02
2.150000E+02
2.150000E+02
2.150000E+02
2.150000E+02
2.150000E+02
2.150000E+02
2.150000E+02
2.150000E+02
2.150000E+02
2.150000E+02
2.150000E+02
2.150000E+02
2.150000E+02
2.150000E+02
2.150000E+02
2.150000E+02
2.150000E+02
2.150000E+02
2.150000E+02
2.150000E+02
2.150000E+02
2.150000E+02
2.150000E+02
2.150000E+02
2.150000E+02
2.150000E+02
2.150000E+02
2.150000E+02
2.150000E+02
2.150000E+02
2.150000E+02
2.150000E+02
2.150000E+02
2.150000E+02
2.150000E+02
2.150000E+02
2.150000E+02
2.150000E+02
2.150000E+02
2.150000E+02
2.150000E+02
2.150000E+02
2.150000E+02
2.150000E+02
2.150000E+02
2.150000E+02
2.150000E+02
2.150000E+02
2.150000E+02
2.150000E+02
2.150000E+02
2.150000E+02
2.150000E+02
2.150000E+02
2.150000E+02
2.150000E+02
2.150000E+02
2.150000E+02
2.150000E+02
2.150000E+02
2.150000E+02
2.150000E+02
2.150000E+02
2.150000E+02
2.150000E+02
2.150000E+02
2.150000E+02
2.150000E+02
2.150000E+02
2.150000E+02
2.150000E+02
2.150000E+02
2.150000E+02
2.150000E+02
2.150000E+02
2.150000E+02
2.150000E+02
2.150000E+02
2.150000E+02
2.150000E+02
2.150000E+02
2.150000E+02
2.150000E+02
2.150000E+02
2.150000E+02
2.150000E+02
2.150000E+02
2.150000E+02
2.150000E+02
2.150000E+02
2.150000E+02
2.150000E+02
2.150000E+02
2.150000E+02
2.150000E+02
2.150000E+02
2.150000E+02
2.150000E+02
2.150000E+02
2.150000E+02
2.150000E+02
2.150000E+02
2.150000E+02
2.150000E+02
2.150000E+02
2.150000E+02
2.150000E+02
2.150000E+02
2.150000E+02
2.150000E+02
2.150000E+02
2.150000E+02
2.150000E+02
2.150000E+02
2.200000E+02
2.200000E+02
2.200000E+02
2.200000E+02
2.200000E+02
2.200000E+02
2.200000E+02
2.200000E+02
2.200000E+02
2.200000E+02
2.200000E+02
2.200000E+02
2.200000E+02
2.200000E+02
2.200000E+02
2.200000E+02
2.200000E+02
2.200000E+02
2.200000E+02
2.200000E+02
2.200000E+02
2.200000E+02
2.200000E+02
2.200000E+02
2.200000E+02
2.200000E+02
2.200000E+02
2.200000E+02
2.200000E+02
2.200000E+02
2.200000E+02
2.200000E+02
2.200000E+02
2.200000E+02
2.200000E+02
2.200000E+02
2.200000E+02
2.200000E+02
2.200000E+02
2.200000E+02
2.200000E+02
2.200000E+02
2.200000E+02
2.200000E+02
2.200000E+02
2.200000E+02
2.200000E+02
2.200000E+02
2.200000E+02
2.200000E+02
2.200000E+02
2.200000E+02
2.200000E+02
2.200000E+02
2.200000E+02
2.200000E+02
2.200000E+02
2.200000E+02
2.200000E+02
2.200000E+02
2.200000E+02
2.200000E+02
2.200000E+02
2.200000E+02
2.200000E+02
2.200000E+02
2.200000E+02
2.200000E+02
2.200000E+02
2.200000E+02
2.200000E+02
2.200000E+02
2.200000E+02
2.200000E+02
2.200000E+02
2.200000E+02
2.200000E+02
2.200000E+02
2.200000E+02
2.200000E+02
2.200000E+02
2.200000E+02
2.200000E+02
2.200000E+02
2.200000E+02
2.200000E+02
2.200000E+02
2.200000E+02
2.200000E+02
2.200000E+02
2.200000E+02
2.200000E+02
2.200000E+02
2.200000E+02
2.200000E+02
2.200000E+02
2.200000E+02
2.200000E+02
2.200000E+02
2.200000E+02
2.200000E+02
2.200000E+02
2.200000E+02
2.200000E+02
2.200000E+02
2.200000E+02
2.200000E+02
2.200000E+02
2.200000E+02
2.200000E+02
2.200000E+02
2.200000E+02
2.200000E+02
2.200000E+02
2.200000E+02
2.200000E+02
2.200000E+02
2.200000E+02
2.200000E+02
2.200000E+02
2.200000E+02
2.200000E+02
2.200000E+02
2.200000E+02
2.200000E+02
2.200000E+02
2.200000E+02
2.200000E+02
2.200000E+02
2.200000E+02
2.200000E+02
2.200000E+02
2.200000E+02
2.200000E+02
2.200000E+02
2.200000E+02
2.200000E+02
2.200000E+02
2.200000E+02
2.200000E+02
2.200000E+02
2.200000E+02
2.200000E+02
2.200000E+02
2.200000E+02
2.200000E+02
2.200000E+02
2.200000E+02
2.200000E+02
2.200000E+02
2.200000E+02
2.200000E+02
2.200000E+02
2.200000E+02
2.200000E+02
2.200000E+02
2.200000E+02
2.200000E+02
2.200000E+02
2.200000E+02
2.200000E+02
2.200000E+02
2.200000E+02
2.200000E+02
2.200000E+02
2.200000E+02
2.200000E+02
2.200000E+02
2.200000E+02
2.200000E+02
2.200000E+02
2.200000E+02
2.200000E+02
2.200000E+02
2.200000E+02
2.200000E+02
2.200000E+02
2.200000E+02
2.200000E+02
2.200000E+02
2.200000E+02
2.200000E+02
2.200000E+02
2.200000E+02
2.200000E+02
2.200000E+02
2.200000E+02
2.200000E+02
2.200000E+02
2.200000E+02
2.200000E+02
2.200000E+02
2.200000E+02
2.200000E+02
2.200000E+02
2.200000E+02
2.200000E+02
2.200000E+02
2.200000E+02
2.200000E+02
2.200000E+02
2.250000E+02
2.250000E+02
2.250000E+02
2.250000E+02
2.250000E+02
2.250000E+02
2.250000E+02
2.250000E+02
2.250000E+02
2.250000E+02
2.250000E+02
2.250000E+02
2.250000E+02
2.250000E+02
2.250000E+02
2.250000E+02
2.250000E+02
2.250000E+02
2.250000E+02
2.250000E+02
2.250000E+02
2.250000E+02
2.250000E+02
2.250000E+02
2.250000E+02
2.250000E+02
2.250000E+02
2.250000E+02
2.250000E+02
2.250000E+02
2.250000E+02
2.250000E+02
2.250000E+02
2.250000E+02
2.250000E+02
2.250000E+02
2.250000E+02
2.250000E+02
2.250000E+02
2.250000E+02
2.250000E+02
2.250000E+02
2.250000E+02
2.250000E+02
2.250000E+02
2.250000E+02
2.250000E+02
2.250000E+02
2.250000E+02
2.250000E+02
2.250000E+02
2.250000E+02
2.250000E+02
2.250000E+02
2.250000E+02
2.250000E+02
2.250000E+02
2.250000E+02
2.250000E+02
2.250000E+02
2.250000E+02
2.250000E+02
2.250000E+02
2.250000E+02
2.250000E+02
2.250000E+02
2.250000E+02
2.250000E+02
2.250000E+02
2.250000E+02
2.250000E+02
2.250000E+02
2.250000E+02
2.250000E+02
2.250000E+02
2.250000E+02
2.250000E+02
2.250000E+02
2.250000E+02
2.250000E+02
2.250000E+02
2.250000E+02
2.250000E+02
2.250000E+02
2.250000E+02
2.250000E+02
2.250000E+02
2.250000E+02
2.250000E+02
2.250000E+02
2.250000E+02
2.250000E+02
2.250000E+02
2.250000E+02
2.250000E+02
2.250000E+02
2.250000E+02
2.250000E+02
2.250000E+02
2.250000E+02
2.250000E+02
2.250000E+02
2.250000E+02
2.250000E+02
2.250000E+02
2.250000E+02
2.250000E+02
2.250000E+02
2.250000E+02
2.250000E+02
2.250000E+02
2.250000E+02
2.250000E+02
2.250000E+02
2.250000E+02
2.250000E+02
2.250000E+02
2.250000E+02
2.250000E+02
2.250000E+02
2.250000E+02
2.250000E+02
2.250000E+02
2.250000E+02
2.250000E+02
2.250000E+02
2.250000E+02
2.250000E+02
2.250000E+02
2.250000E+02
2.250000E+02
2.250000E+02
2.250000E+02
2.250000E+02
2.250000E+02
2.250000E+02
2.250000E+02
2.250000E+02
2.250000E+02
2.250000E+02
2.250000E+02
2.250000E+02
2.250000E+02
2.250000E+02
2.250000E+02
2.250000E+02
2.250000E+02
2.250000E+02
2.250000E+02
2.250000E+02
2.250000E+02
2.250000E+02
2.250000E+02
2.250000E+02
2.250000E+02
2.250000E+02
2.250000E+02
2.250000E+02
2.250000E+02
2.250000E+02
2.250000E+02
2.250000E+02
2.250000E+02
2.250000E+02
2.250000E+02
2.250000E+02
2.250000E+02
2.250000E+02
2.250000E+02
2.250000E+02
2.250000E+02
2.250000E+02
2.250000E+02
2.250000E+02
2.250000E+02
2.250000E+02
2.250000E+02
2.250000E+02
2.250000E+02
2.250000E+02
2.250000E+02
2.250000E+02
2.250000E+02
2.250000E+02
2.250000E+02
2.250000E+02
2.250000E+02
2.250000E+02
2.250000E+02
2.250000E+02
2.250000E+02
2.250000E+02
2.250000E+02
2.250000E+02
2.250000E+02
2.250000E+02
2.250000E+02
2.250000E+02
2.250000E+02
2.250000E+02
2.250000E+02
2.300000E+02
2.300000E+02
2.300000E+02
2.300000E+02
2.300000E+02
2.300000E+02
2.300000E+02
2.300000E+02
2.300000E+02
2.300000E+02
2.300000E+02
2.300000E+02
2.300000E+02
2.300000E+02
2.300000E+02
2.300000E+02
2.300000E+02
2.300000E+02
2.300000E+02
2.300000E+02
2.300000E+02
2.300000E+02
2.300000E+02
2.300000E+02
2.300000E+02
2.300000E+02
2.300000E+02
2.300000E+02
2.300000E+02
2.300000E+02
2.300000E+02
2.300000E+02
2.300000E+02
2.300000E+02
2.300000E+02
2.300000E+02
2.300000E+02
2.300000E+02
2.300000E+02
2.300000E+02
2.300000E+02
2.300000E+02
2.300000E+02
2.300000E+02
2.300000E+02
2.300000E+02
2.300000E+02
2.300000E+02
2.300000E+02
2.300000E+02
2.300000E+02
2.300000E+02
2.300000E+02
2.300000E+02
2.300000E+02
2.300000E+02
2.300000E+02
2.300000E+02
2.300000E+02
2.300000E+02
2.300000E+02
2.300000E+02
2.300000E+02
2.300000E+02
2.300000E+02
2.300000E+02
2.300000E+02
2.300000E+02
2.300000E+02
2.300000E+02
2.300000E+02
2.300000E+02
2.300000E+02
2.300000E+02
2.300000E+02
2.300000E+02
2.300000E+02
2.300000E+02
2.300000E+02
2.300000E+02
2.300000E+02
2.300000E+02
2.300000E+02
2.300000E+02
2.300000E+02
2.300000E+02
2.300000E+02
2.300000E+02
2.300000E+02
2.300000E+02
2.300000E+02
2.300000E+02
2.300000E+02
2.300000E+02
2.300000E+02
2.300000E+02
2.300000E+02
2.300000E+02
2.300000E+02
2.300000E+02
2.300000E+02
2.300000E+02
2.300000E+02
2.300000E+02
2.300000E+02
2.300000E+02
2.300000E+02
2.300000E+02
2.300000E+02
2.300000E+02
2.300000E+02
2.300000E+02
2.300000E+02
2.300000E+02
2.300000E+02
2.300000E+02
2.300000E+02
2.300000E+02
2.300000E+02
2.300000E+02
2.300000E+02
2.300000E+02
2.300000E+02
2.300000E+02
2.300000E+02
2.300000E+02
2.300000E+02
2.300000E+02
2.300000E+02
2.300000E+02
2.300000E+02
2.300000E+02
2.300000E+02
2.300000E+02
2.300000E+02
2.300000E+02
2.300000E+02
2.300000E+02
2.300000E+02
2.300000E+02
2.300000E+02
2.300000E+02
2.300000E+02
2.300000E+02
2.300000E+02
2.300000E+02
2.300000E+02
2.300000E+02
2.300000E+02
2.300000E+02
2.300000E+02
2.300000E+02
2.300000E+02
2.300000E+02
2.300000E+02
2.300000E+02
2.300000E+02
2.300000E+02
2.300000E+02
2.300000E+02
2.300000E+02
2.300000E+02
2.300000E+02
2.300000E+02
2.300000E+02
2.300000E+02
2.300000E+02
2.300000E+02
2.300000E+02
2.300000E+02
2.300000E+02
2.300000E+02
2.300000E+02
2.300000E+02
2.300000E+02
2.300000E+02
2.300000E+02
2.300000E+02
2.300000E+02
2.300000E+02
2.300000E+02
2.300000E+02
2.300000E+02
2.300000E+02
2.300000E+02
2.300000E+02
2.300000E+02
2.300000E+02
2.300000E+02
2.300000E+02
2.300000E+02
2.300000E+02
2.300000E+02
2.300000E+02
2.300000E+02
2.300000E+02
2.300000E+02
2.300000E+02
2.300000E+02
2.300000E+02
2.300000E+02
2.350000E+02
2.350000E+02
2.350000E+02
2.350000E+02
2.350000E+02
2.350000E+02
2.350000E+02
2.350000E+02
2.350000E+02
2.350000E+02
2.350000E+02
2.350000E+02
2.350000E+02
2.350000E+02
2.350000E+02
2.350000E+02
2.350000E+02
2.350000E+02
2.350000E+02
2.350000E+02
2.350000E+02
2.350000E+02
2.350000E+02
2.350000E+02
2.350000E+02
2.350000E+02
2.350000E+02
2.350000E+02
2.350000E+02
2.350000E+02
2.350000E+02
2.350000E+02
2.350000E+02
2.350000E+02
2.350000E+02
2.350000E+02
2.350000E+02
2.350000E+02
2.350000E+02
2.350000E+02
2.350000E+02
2.350000E+02
2.350000E+02
2.350000E+02
2.350000E+02
2.350000E+02
2.350000E+02
2.350000E+02
2.350000E+02
2.350000E+02
2.350000E+02
2.350000E+02
2.350000E+02
2.350000E+02
2.350000E+02
2.350000E+02
2.350000E+02
2.350000E+02
2.350000E+02
2.350000E+02
2.350000E+02
2.350000E+02
2.350000E+02
2.350000E+02
2.350000E+02
2.350000E+02
2.350000E+02
2.350000E+02
2.350000E+02
2.350000E+02
2.350000E+02
2.350000E+02
2.350000E+02
2.350000E+02
2.350000E+02
2.350000E+02
2.350000E+02
2.350000E+02
2.350000E+02
2.350000E+02
2.350000E+02
2.350000E+02
2.350000E+02
2.350000E+02
2.350000E+02
2.350000E+02
2.350000E+02
2.350000E+02
2.350000E+02
2.350000E+02
2.350000E+02
2.350000E+02
2.350000E+02
2.350000E+02
2.350000E+02
2.350000E+02
2.350000E+02
2.350000E+02
2.350000E+02
2.350000E+02
2.350000E+02
2.350000E+02
2.350000E+02
2.350000E+02
2.350000E+02
2.350000E+02
2.350000E+02
2.350000E+02
2.350000E+02
2.350000E+02
2.350000E+02
2.350000E+02
2.350000E+02
2.350000E+02
2.350000E+02
2.350000E+02
2.350000E+02
2.350000E+02
2.350000E+02
2.350000E+02
2.350000E+02
2.350000E+02
2.350000E+02
2.350000E+02
2.350000E+02
2.350000E+02
2.350000E+02
2.350000E+02
2.350000E+02
2.350000E+02
2.350000E+02
2.350000E+02
2.350000E+02
2.350000E+02
2.350000E+02
2.350000E+02
2.350000E+02
2.350000E+02
2.350000E+02
2.350000E+02
2.350000E+02
2.350000E+02
2.350000E+02
2.350000E+02
2.350000E+02
2.350000E+02
2.350000E+02
2.350000E+02
2.350000E+02
2.350000E+02
2.350000E+02
2.350000E+02
2.350000E+02
2.350000E+02
2.350000E+02
2.350000E+02
2.350000E+02
2.350000E+02
2.350000E+02
2.350000E+02
2.350000E+02
2.350000E+02
2.350000E+02
2.350000E+02
2.350000E+02
2.350000E+02
2.350000E+02
2.350000E+02
2.350000E+02
2.350000E+02
2.350000E+02
2.350000E+02
2.350000E+02
2.350000E+02
2.350000E+02
2.350000E+02
2.350000E+02
2.350000E+02
2.350000E+02
2.350000E+02
2.350000E+02
2.350000E+02
2.350000E+02
2.350000E+02
2.350000E+02
2.350000E+02
2.350000E+02
2.350000E+02
2.350000E+02
2.350000E+02
2.350000E+02
2.350000E+02
2.350000E+02
2.350000E+02
2.350000E+02
2.350000E+02
2.350000E+02
2.350000E+02
2.350000E+02
2.350000E+02
2.350000E+02
2.400000E+02
2.400000E+02
2.400000E+02
2.400000E+02
2.400000E+02
2.400000E+02
2.400000E+02
2.400000E+02
2.400000E+02
2.400000E+02
2.400000E+02
2.400000E+02
2.400000E+02
2.400000E+02
2.400000E+02
2.400000E+02
2.400000E+02
2.400000E+02
2.400000E+02
2.400000E+02
2.400000E+02
2.400000E+02
2.400000E+02
2.400000E+02
2.400000E+02
2.400000E+02
2.400000E+02
2.400000E+02
2.400000E+02
2.400000E+02
2.400000E+02
2.400000E+02
2.400000E+02
2.400000E+02
2.400000E+02
2.400000E+02
2.400000E+02
2.400000E+02
2.400000E+02
2.400000E+02
2.400000E+02
2.400000E+02
2.400000E+02
2.400000E+02
2.400000E+02
2.400000E+02
2.400000E+02
2.400000E+02
2.400000E+02
2.400000E+02
2.400000E+02
2.400000E+02
2.400000E+02
2.400000E+02
2.400000E+02
2.400000E+02
2.400000E+02
2.400000E+02
2.400000E+02
2.400000E+02
2.400000E+02
2.400000E+02
2.400000E+02
2.400000E+02
2.400000E+02
2.400000E+02
2.400000E+02
2.400000E+02
2.400000E+02
2.400000E+02
2.400000E+02
2.400000E+02
2.400000E+02
2.400000E+02
2.400000E+02
2.400000E+02
2.400000E+02
2.400000E+02
2.400000E+02
2.400000E+02
2.400000E+02
2.400000E+02
2.400000E+02
2.400000E+02
2.400000E+02
2.400000E+02
2.400000E+02
2.400000E+02
2.400000E+02
2.400000E+02
2.400000E+02
2.400000E+02
2.400000E+02
2.400000E+02
2.400000E+02
2.400000E+02
2.400000E+02
2.400000E+02
2.400000E+02
2.400000E+02
2.400000E+02
2.400000E+02
2.400000E+02
2.400000E+02
2.400000E+02
2.400000E+02
2.400000E+02
2.400000E+02
2.400000E+02
2.400000E+02
2.400000E+02
2.400000E+02
2.400000E+02
2.400000E+02
2.400000E+02
2.400000E+02
2.400000E+02
2.400000E+02
2.400000E+02
2.400000E+02
2.400000E+02
2.400000E+02
2.400000E+02
2.400000E+02
2.400000E+02
2.400000E+02
2.400000E+02
2.400000E+02
2.400000E+02
2.400000E+02
2.400000E+02
2.400000E+02
2.400000E+02
2.400000E+02
2.400000E+02
2.400000E+02
2.400000E+02
2.400000E+02
2.400000E+02
2.400000E+02
2.400000E+02
2.400000E+02
2.400000E+02
2.400000E+02
2.400000E+02
2.400000E+02
2.400000E+02
2.400000E+02
2.400000E+02
2.400000E+02
2.400000E+02
2.400000E+02
2.400000E+02
2.400000E+02
2.400000E+02
2.400000E+02
2.400000E+02
2.400000E+02
2.400000E+02
2.400000E+02
2.400000E+02
2.400000E+02
2.400000E+02
2.400000E+02
2.400000E+02
2.400000E+02
2.400000E+02
2.400000E+02
2.400000E+02
2.400000E+02
2.400000E+02
2.400000E+02
2.400000E+02
2.400000E+02
2.400000E+02
2.400000E+02
2.400000E+02
2.400000E+02
2.400000E+02
2.400000E+02
2.400000E+02
2.400000E+02
2.400000E+02
2.400000E+02
2.400000E+02
2.400000E+02
2.400000E+02
2.400000E+02
2.400000E+02
2.400000E+02
2.400000E+02
2.400000E+02
2.400000E+02
2.400000E+02
2.400000E+02
2.400000E+02
2.400000E+02
2.400000E+02
2.400000E+02
2.400000E+02
2.400000E+02
2.450000E+02
2.450000E+02
2.450000E+02
2.450000E+02
2.450000E+02
2.450000E+02
2.450000E+02
2.450000E+02
2.450000E+02
2.450000E+02
2.450000E+02
2.450000E+02
2.450000E+02
2.450000E+02
2.450000E+02
2.450000E+02
2.450000E+02
2.450000E+02
2.450000E+02
2.450000E+02
2.450000E+02
2.450000E+02
2.450000E+02
2.450000E+02
2.450000E+02
2.450000E+02
2.450000E+02
2.450000E+02
2.450000E+02
2.450000E+02
2.450000E+02
2.450000E+02
2.450000E+02
2.450000E+02
2.450000E+02
2.450000E+02
2.450000E+02
2.450000E+02
2.450000E+02
2.450000E+02
2.450000E+02
2.450000E+02
2.450000E+02
2.450000E+02
2.450000E+02
2.450000E+02
2.450000E+02
2.450000E+02
2.450000E+02
2.450000E+02
2.450000E+02
2.450000E+02
2.450000E+02
2.450000E+02
2.450000E+02
2.450000E+02
2.450000E+02
2.450000E+02
2.450000E+02
2.450000E+02
2.450000E+02
2.450000E+02
2.450000E+02
2.450000E+02
2.450000E+02
2.450000E+02
2.450000E+02
2.450000E+02
2.450000E+02
2.450000E+02
2.450000E+02
2.450000E+02
2.450000E+02
2.450000E+02
2.450000E+02
2.450000E+02
2.450000E+02
2.450000E+02
2.450000E+02
2.450000E+02
2.450000E+02
2.450000E+02
2.450000E+02
2.450000E+02
2.450000E+02
2.450000E+02
2.450000E+02
2.450000E+02
2.450000E+02
2.450000E+02
2.450000E+02
2.450000E+02
2.450000E+02
2.450000E+02
2.450000E+02
2.450000E+02
2.450000E+02
2.450000E+02
2.450000E+02
2.450000E+02
2.450000E+02
2.450000E+02
2.450000E+02
2.450000E+02
2.450000E+02
2.450000E+02
2.450000E+02
2.450000E+02
2.450000E+02
2.450000E+02
2.450000E+02
2.450000E+02
2.450000E+02
2.450000E+02
2.450000E+02
2.450000E+02
2.450000E+02
2.450000E+02
2.450000E+02
2.450000E+02
2.450000E+02
2.450000E+02
2.450000E+02
2.450000E+02
2.450000E+02
2.450000E+02
2.450000E+02
2.450000E+02
2.450000E+02
2.450000E+02
2.450000E+02
2.450000E+02
2.450000E+02
2.450000E+02
2.450000E+02
2.450000E+02
2.450000E+02
2.450000E+02
2.450000E+02
2.450000E+02
2.450000E+02
2.450000E+02
2.450000E+02
2.450000E+02
2.450000E+02
2.450000E+02
2.450000E+02
2.450000E+02
2.450000E+02
2.450000E+02
2.450000E+02
2.450000E+02
2.450000E+02
2.450000E+02
2.450000E+02
2.450000E+02
2.450000E+02
2.450000E+02
2.450000E+02
2.450000E+02
2.450000E+02
2.450000E+02
2.450000E+02
2.450000E+02
2.450000E+02
2.450000E+02
2.450000E+02
2.450000E+02
2.450000E+02
2.450000E+02
2.450000E+02
2.450000E+02
2.450000E+02
2.450000E+02
2.450000E+02
2.450000E+02
2.450000E+02
2.450000E+02
2.450000E+02
2.450000E+02
2.450000E+02
2.450000E+02
2.450000E+02
2.450000E+02
2.450000E+02
2.450000E+02
2.450000E+02
2.450000E+02
2.450000E+02
2.450000E+02
2.450000E+02
2.450000E+02
2.450000E+02
2.450000E+02
2.450000E+02
2.450000E+02
2.450000E+02
2.450000E+02
2.450000E+02
2.450000E+02
2.450000E+02
2.500000E+02
2.500000E+02
2.500000E+02
2.500000E+02
2.500000E+02
2.500000E+02
2.500000E+02
2.500000E+02
2.500000E+02
2.500000E+02
2.500000E+02
2.500000E+02
2.500000E+02
2.500000E+02
2.500000E+02
2.500000E+02
2.500000E+02
2.500000E+02
2.500000E+02
2.500000E+02
2.500000E+02
2.500000E+02
2.500000E+02
2.500000E+02
2.500000E+02
2.500000E+02
2.500000E+02
2.500000E+02
2.500000E+02
2.500000E+02
2.500000E+02
2.500000E+02
2.500000E+02
2.500000E+02
2.500000E+02
2.500000E+02
2.500000E+02
2.500000E+02
2.500000E+02
2.500000E+02
2.500000E+02
2.500000E+02
2.500000E+02
2.500000E+02
2.500000E+02
2.500000E+02
2.500000E+02
2.500000E+02
2.500000E+02
2.500000E+02
2.500000E+02
2.500000E+02
2.500000E+02
2.500000E+02
2.500000E+02
2.500000E+02
2.500000E+02
2.500000E+02
2.500000E+02
2.500000E+02
2.500000E+02
2.500000E+02
2.500000E+02
2.500000E+02
2.500000E+02
2.500000E+02
2.500000E+02
2.500000E+02
2.500000E+02
2.500000E+02
2.500000E+02
2.500000E+02
2.500000E+02
2.500000E+02
2.500000E+02
2.500000E+02
2.500000E+02
2.500000E+02
2.500000E+02
2.500000E+02
2.500000E+02
2.500000E+02
2.500000E+02
2.500000E+02
2.500000E+02
2.500000E+02
2.500000E+02
2.500000E+02
2.500000E+02
2.500000E+02
2.500000E+02
2.500000E+02
2.500000E+02
2.500000E+02
2.500000E+02
2.500000E+02
2.500000E+02
2.500000E+02
2.500000E+02
2.500000E+02
2.500000E+02
2.500000E+02
2.500000E+02
2.500000E+02
2.500000E+02
2.500000E+02
2.500000E+02
2.500000E+02
2.500000E+02
2.500000E+02
2.500000E+02
2.500000E+02
2.500000E+02
2.500000E+02
2.500000E+02
2.500000E+02
2.500000E+02
2.500000E+02
2.500000E+02
2.500000E+02
2.500000E+02
2.500000E+02
2.500000E+02
2.500000E+02
2.500000E+02
2.500000E+02
2.500000E+02
2.500000E+02
2.500000E+02
2.500000E+02
2.500000E+02
2.500000E+02
2.500000E+02
2.500000E+02
2.500000E+02
2.500000E+02
2.500000E+02
2.500000E+02
2.500000E+02
2.500000E+02
2.500000E+02
2.500000E+02
2.500000E+02
2.500000E+02
2.500000E+02
2.500000E+02
2.500000E+02
2.500000E+02
2.500000E+02
2.500000E+02
2.500000E+02
2.500000E+02
2.500000E+02
2.500000E+02
2.500000E+02
2.500000E+02
2.500000E+02
2.500000E+02
2.500000E+02
2.500000E+02
2.500000E+02
2.500000E+02
2.500000E+02
2.500000E+02
2.500000E+02
2.500000E+02
2.500000E+02
2.500000E+02
2.500000E+02
2.500000E+02
2.500000E+02
2.500000E+02
2.500000E+02
2.500000E+02
2.500000E+02
2.500000E+02
2.500000E+02
2.500000E+02
2.500000E+02
2.500000E+02
2.500000E+02
2.500000E+02
2.500000E+02
2.500000E+02
2.500000E+02
2.500000E+02
2.500000E+02
2.500000E+02
2.500000E+02
2.500000E+02
2.500000E+02
2.500000E+02
2.500000E+02
2.500000E+02
2.500000E+02
2.500000E+02
2.500000E+02
2.500000E+02
2.500000E+02
2.500000E+02
2.500000E+02
2.550000E+02
2.550000E+02
2.550000E+02
2.550000E+02
2.550000E+02
2.550000E+02
2.550000E+02
2.550000E+02
2.550000E+02
2.550000E+02
2.550000E+02
2.550000E+02
2.550000E+02
2.550000E+02
2.550000E+02
2.550000E+02
2.550000E+02
2.550000E+02
2.550000E+02
2.550000E+02
2.550000E+02
2.550000E+02
2.550000E+02
2.550000E+02
2.550000E+02
2.550000E+02
2.550000E+02
2.550000E+02
2.550000E+02
2.550000E+02
2.550000E+02
2.550000E+02
2.550000E+02
2.550000E+02
2.550000E+02
2.550000E+02
2.550000E+02
2.550000E+02
2.550000E+02
2.550000E+02
2.550000E+02
2.550000E+02
2.550000E+02
2.550000E+02
2.550000E+02
2.550000E+02
2.550000E+02
2.550000E+02
2.550000E+02
2.550000E+02
2.550000E+02
2.550000E+02
2.550000E+02
2.550000E+02
2.550000E+02
2.550000E+02
2.550000E+02
2.550000E+02
2.550000E+02
2.550000E+02
2.550000E+02
2.550000E+02
2.550000E+02
2.550000E+02
2.550000E+02
2.550000E+02
2.550000E+02
2.550000E+02
2.550000E+02
2.550000E+02
2.550000E+02
2.550000E+02
2.550000E+02
2.550000E+02
2.550000E+02
2.550000E+02
2.550000E+02
2.550000E+02
2.550000E+02
2.550000E+02
2.550000E+02
2.550000E+02
2.550000E+02
2.550000E+02
2.550000E+02
2.550000E+02
2.550000E+02
2.550000E+02
2.550000E+02
2.550000E+02
2.550000E+02
2.550000E+02
2.550000E+02
2.550000E+02
2.550000E+02
2.550000E+02
2.550000E+02
2.550000E+02
2.550000E+02
2.550000E+02
2.550000E+02
2.550000E+02
2.550000E+02
2.550000E+02
2.550000E+02
2.550000E+02
2.550000E+02
2.550000E+02
2.550000E+02
2.550000E+02
2.550000E+02
2.550000E+02
2.550000E+02
2.550000E+02
2.550000E+02
2.550000E+02
2.550000E+02
2.550000E+02
2.550000E+02
2.550000E+02
2.550000E+02
2.550000E+02
2.550000E+02
2.550000E+02
2.550000E+02
2.550000E+02
2.550000E+02
2.550000E+02
2.550000E+02
2.550000E+02
2.550000E+02
2.550000E+02
2.550000E+02
2.550000E+02
2.550000E+02
2.550000E+02
2.550000E+02
2.550000E+02
2.550000E+02
2.550000E+02
2.550000E+02
2.550000E+02
2.550000E+02
2.550000E+02
2.550000E+02
2.550000E+02
2.550000E+02
2.550000E+02
2.550000E+02
2.550000E+02
2.550000E+02
2.550000E+02
2.550000E+02
2.550000E+02
2.550000E+02
2.550000E+02
2.550000E+02
2.550000E+02
2.550000E+02
2.550000E+02
2.550000E+02
2.550000E+02
2.550000E+02
2.550000E+02
2.550000E+02
2.550000E+02
2.550000E+02
2.550000E+02
2.550000E+02
2.550000E+02
2.550000E+02
2.550000E+02
2.550000E+02
2.550000E+02
2.550000E+02
2.550000E+02
2.550000E+02
2.550000E+02
2.550000E+02
2.550000E+02
2.550000E+02
2.550000E+02
2.550000E+02
2.550000E+02
2.550000E+02
2.550000E+02
2.550000E+02
2.550000E+02
2.550000E+02
2.550000E+02
2.550000E+02
2.550000E+02
2.550000E+02
2.550000E+02
2.550000E+02
2.550000E+02
2.550000E+02
2.550000E+02
2.550000E+02
2.550000E+02
2.550000E+02
2.600000E+02
2.600000E+02
2.600000E+02
2.600000E+02
2.600000E+02
2.600000E+02
2.600000E+02
2.600000E+02
2.600000E+02
2.600000E+02
2.600000E+02
2.600000E+02
2.600000E+02
2.600000E+02
2.600000E+02
2.600000E+02
2.600000E+02
2.600000E+02
2.600000E+02
2.600000E+02
2.600000E+02
2.600000E+02
2.600000E+02
2.600000E+02
2.600000E+02
2.600000E+02
2.600000E+02
2.600000E+02
2.600000E+02
2.600000E+02
2.600000E+02
2.600000E+02
2.600000E+02
2.600000E+02
2.600000E+02
2.600000E+02
2.600000E+02
2.600000E+02
2.600000E+02
2.600000E+02
2.600000E+02
2.600000E+02
2.600000E+02
2.600000E+02
2.600000E+02
2.600000E+02
2.600000E+02
2.600000E+02
2.600000E+02
2.600000E+02
2.600000E+02
2.600000E+02
2.600000E+02
2.600000E+02
2.600000E+02
2.600000E+02
2.600000E+02
2.600000E+02
2.600000E+02
2.600000E+02
2.600000E+02
2.600000E+02
2.600000E+02
2.600000E+02
2.600000E+02
2.600000E+02
2.600000E+02
2.600000E+02
2.600000E+02
2.600000E+02
2.600000E+02
2.600000E+02
2.600000E+02
2.600000E+02
2.600000E+02
2.600000E+02
2.600000E+02
2.600000E+02
2.600000E+02
2.600000E+02
2.600000E+02
2.600000E+02
2.600000E+02
2.600000E+02
2.600000E+02
2.600000E+02
2.600000E+02
2.600000E+02
2.600000E+02
2.600000E+02
2.600000E+02
2.600000E+02
2.600000E+02
2.600000E+02
2.600000E+02
2.600000E+02
2.600000E+02
2.600000E+02
2.600000E+02
2.600000E+02
2.600000E+02
2.600000E+02
2.600000E+02
2.600000E+02
2.600000E+02
2.600000E+02
2.600000E+02
2.600000E+02
2.600000E+02
2.600000E+02
2.600000E+02
2.600000E+02
2.600000E+02
2.600000E+02
2.600000E+02
2.600000E+02
2.600000E+02
2.600000E+02
2.600000E+02
2.600000E+02
2.600000E+02
2.600000E+02
2.600000E+02
2.600000E+02
2.600000E+02
2.600000E+02
2.600000E+02
2.600000E+02
2.600000E+02
2.600000E+02
2.600000E+02
2.600000E+02
2.600000E+02
2.600000E+02
2.600000E+02
2.600000E+02
2.600000E+02
2.600000E+02
2.600000E+02
2.600000E+02
2.600000E+02
2.600000E+02
2.600000E+02
2.600000E+02
2.600000E+02
2.600000E+02
2.600000E+02
2.600000E+02
2.600000E+02
2.600000E+02
2.600000E+02
2.600000E+02
2.600000E+02
2.600000E+02
2.600000E+02
2.600000E+02
2.600000E+02
2.600000E+02
2.600000E+02
2.600000E+02
2.600000E+02
2.600000E+02
2.600000E+02
2.600000E+02
2.600000E+02
2.600000E+02
2.600000E+02
2.600000E+02
2.600000E+02
2.600000E+02
2.600000E+02
2.600000E+02
2.600000E+02
2.600000E+02
2.600000E+02
2.600000E+02
2.600000E+02
2.600000E+02
2.600000E+02
2.600000E+02
2.600000E+02
2.600000E+02
2.600000E+02
2.600000E+02
2.600000E+02
2.600000E+02
2.600000E+02
2.600000E+02
2.600000E+02
2.600000E+02
2.600000E+02
2.600000E+02
2.600000E+02
2.600000E+02
2.600000E+02
2.600000E+02
2.600000E+02
2.600000E+02
2.600000E+02
2.600000E+02
2.600000E+02
2.650000E+02
2.650000E+02
2.650000E+02
2.650000E+02
2.650000E+02
2.650000E+02
2.650000E+02
2.650000E+02
2.650000E+02
2.650000E+02
2.650000E+02
2.650000E+02
2.650000E+02
2.650000E+02
2.650000E+02
2.650000E+02
2.650000E+02
2.650000E+02
2.650000E+02
2.650000E+02
2.650000E+02
2.650000E+02
2.650000E+02
2.650000E+02
2.650000E+02
2.650000E+02
2.650000E+02
2.650000E+02
2.650000E+02
2.650000E+02
2.650000E+02
2.650000E+02
2.650000E+02
2.650000E+02
2.650000E+02
2.650000E+02
2.650000E+02
2.650000E+02
2.650000E+02
2.650000E+02
2.650000E+02
2.650000E+02
2.650000E+02
2.650000E+02
2.650000E+02
2.650000E+02
2.650000E+02
2.650000E+02
2.650000E+02
2.650000E+02
2.650000E+02
2.650000E+02
2.650000E+02
2.650000E+02
2.650000E+02
2.650000E+02
2.650000E+02
2.650000E+02
2.650000E+02
2.650000E+02
2.650000E+02
2.650000E+02
2.650000E+02
2.650000E+02
2.650000E+02
2.650000E+02
2.650000E+02
2.650000E+02
2.650000E+02
2.650000E+02
2.650000E+02
2.650000E+02
2.650000E+02
2.650000E+02
2.650000E+02
2.650000E+02
2.650000E+02
2.650000E+02
2.650000E+02
2.650000E+02
2.650000E+02
2.650000E+02
2.650000E+02
2.650000E+02
2.650000E+02
2.650000E+02
2.650000E+02
2.650000E+02
2.650000E+02
2.650000E+02
2.650000E+02
2.650000E+02
2.650000E+02
2.650000E+02
2.650000E+02
2.650000E+02
2.650000E+02
2.650000E+02
2.650000E+02
2.650000E+02
2.650000E+02
2.650000E+02
2.650000E+02
2.650000E+02
2.650000E+02
2.650000E+02
2.650000E+02
2.650000E+02
2.650000E+02
2.650000E+02
2.650000E+02
2.650000E+02
2.650000E+02
2.650000E+02
2.650000E+02
2.650000E+02
2.650000E+02
2.650000E+02
2.650000E+02
2.650000E+02
2.650000E+02
2.650000E+02
2.650000E+02
2.650000E+02
2.650000E+02
2.650000E+02
2.650000E+02
2.650000E+02
2.650000E+02
2.650000E+02
2.650000E+02
2.650000E+02
2.650000E+02
2.650000E+02
2.650000E+02
2.650000E+02
2.650000E+02
2.650000E+02
2.650000E+02
2.650000E+02
2.650000E+02
2.650000E+02
2.650000E+02
2.650000E+02
2.650000E+02
2.650000E+02
2.650000E+02
2.650000E+02
2.650000E+02
2.650000E+02
2.650000E+02
2.650000E+02
2.650000E+02
2.650000E+02
2.650000E+02
2.650000E+02
2.650000E+02
2.650000E+02
2.650000E+02
2.650000E+02
2.650000E+02
2.650000E+02
2.650000E+02
2.650000E+02
2.650000E+02
2.650000E+02
2.650000E+02
2.650000E+02
2.650000E+02
2.650000E+02
2.650000E+02
2.650000E+02
2.650000E+02
2.650000E+02
2.650000E+02
2.650000E+02
2.650000E+02
2.650000E+02
2.650000E+02
2.650000E+02
2.650000E+02
2.650000E+02
2.650000E+02
2.650000E+02
2.650000E+02
2.650000E+02
2.650000E+02
2.650000E+02
2.650000E+02
2.650000E+02
2.650000E+02
2.650000E+02
2.650000E+02
2.650000E+02
2.650000E+02
2.650000E+02
2.650000E+02
2.650000E+02
2.650000E+02
2.650000E+02
2.650000E+02
2.700000E+02
2.700000E+02
2.700000E+02
2.700000E+02
2.700000E+02
2.700000E+02
2.700000E+02
2.700000E+02
2.700000E+02
2.700000E+02
2.700000E+02
2.700000E+02
2.700000E+02
2.700000E+02
2.700000E+02
2.700000E+02
2.700000E+02
2.700000E+02
2.700000E+02
2.700000E+02
2.700000E+02
2.700000E+02
2.700000E+02
2.700000E+02
2.700000E+02
2.700000E+02
2.700000E+02
2.700000E+02
2.700000E+02
2.700000E+02
2.700000E+02
2.700000E+02
2.700000E+02
2.700000E+02
2.700000E+02
2.700000E+02
2.700000E+02
2.700000E+02
2.700000E+02
2.700000E+02
2.700000E+02
2.700000E+02
2.700000E+02
2.700000E+02
2.700000E+02
2.700000E+02
2.700000E+02
2.700000E+02
2.700000E+02
2.700000E+02
2.700000E+02
2.700000E+02
2.700000E+02
2.700000E+02
2.700000E+02
2.700000E+02
2.700000E+02
2.700000E+02
2.700000E+02
2.700000E+02
2.700000E+02
2.700000E+02
2.700000E+02
2.700000E+02
2.700000E+02
2.700000E+02
2.700000E+02
2.700000E+02
2.700000E+02
2.700000E+02
2.700000E+02
2.700000E+02
2.700000E+02
2.700000E+02
2.700000E+02
2.700000E+02
2.700000E+02
2.700000E+02
2.700000E+02
2.700000E+02
2.700000E+02
2.700000E+02
2.700000E+02
2.700000E+02
2.700000E+02
2.700000E+02
2.700000E+02
2.700000E+02
2.700000E+02
2.700000E+02
2.700000E+02
2.700000E+02
2.700000E+02
2.700000E+02
2.700000E+02
2.700000E+02
2.700000E+02
2.700000E+02
2.700000E+02
2.700000E+02
2.700000E+02
2.700000E+02
2.700000E+02
2.700000E+02
2.700000E+02
2.700000E+02
2.700000E+02
2.700000E+02
2.700000E+02
2.700000E+02
2.700000E+02
2.700000E+02
2.700000E+02
2.700000E+02
2.700000E+02
2.700000E+02
2.700000E+02
2.700000E+02
2.700000E+02
2.700000E+02
2.700000E+02
2.700000E+02
2.700000E+02
2.700000E+02
2.700000E+02
2.700000E+02
2.700000E+02
2.700000E+02
2.700000E+02
2.700000E+02
2.700000E+02
2.700000E+02
2.700000E+02
2.700000E+02
2.700000E+02
2.700000E+02
2.700000E+02
2.700000E+02
2.700000E+02
2.700000E+02
2.700000E+02
2.700000E+02
2.700000E+02
2.700000E+02
2.700000E+02
2.700000E+02
2.700000E+02
2.700000E+02
2.700000E+02
2.700000E+02
2.700000E+02
2.700000E+02
2.700000E+02
2.700000E+02
2.700000E+02
2.700000E+02
2.700000E+02
2.700000E+02
2.700000E+02
2.700000E+02
2.700000E+02
2.700000E+02
2.700000E+02
2.700000E+02
2.700000E+02
2.700000E+02
2.700000E+02
2.700000E+02
2.700000E+02
2.700000E+02
2.700000E+02
2.700000E+02
2.700000E+02
2.700000E+02
2.700000E+02
2.700000E+02
2.700000E+02
2.700000E+02
2.700000E+02
2.700000E+02
2.700000E+02
2.700000E+02
2.700000E+02
2.700000E+02
2.700000E+02
2.700000E+02
2.700000E+02
2.700000E+02
2.700000E+02
2.700000E+02
2.700000E+02
2.700000E+02
2.700000E+02
2.700000E+02
2.700000E+02
2.700000E+02
2.700000E+02
2.700000E+02
2.700000E+02
2.700000E+02
2.700000E+02
2.750000E+02
2.750000E+02
2.750000E+02
2.750000E+02
2.750000E+02
2.750000E+02
2.750000E+02
2.750000E+02
2.750000E+02
2.750000E+02
2.750000E+02
2.750000E+02
2.750000E+02
2.750000E+02
2.750000E+02
2.750000E+02
2.750000E+02
2.750000E+02
2.750000E+02
2.750000E+02
2.750000E+02
2.750000E+02
2.750000E+02
2.750000E+02
2.750000E+02
2.750000E+02
2.750000E+02
2.750000E+02
2.750000E+02
2.750000E+02
2.750000E+02
2.750000E+02
2.750000E+02
2.750000E+02
2.750000E+02
2.750000E+02
2.750000E+02
2.750000E+02
2.750000E+02
2.750000E+02
2.750000E+02
2.750000E+02
2.750000E+02
2.750000E+02
2.750000E+02
2.750000E+02
2.750000E+02
2.750000E+02
2.750000E+02
2.750000E+02
2.750000E+02
2.750000E+02
2.750000E+02
2.750000E+02
2.750000E+02
2.750000E+02
2.750000E+02
2.750000E+02
2.750000E+02
2.750000E+02
2.750000E+02
2.750000E+02
2.750000E+02
2.750000E+02
2.750000E+02
2.750000E+02
2.750000E+02
2.750000E+02
2.750000E+02
2.750000E+02
2.750000E+02
2.750000E+02
2.750000E+02
2.750000E+02
2.750000E+02
2.750000E+02
2.750000E+02
2.750000E+02
2.750000E+02
2.750000E+02
2.750000E+02
2.750000E+02
2.750000E+02
2.750000E+02
2.750000E+02
2.750000E+02
2.750000E+02
2.750000E+02
2.750000E+02
2.750000E+02
2.750000E+02
2.750000E+02
2.750000E+02
2.750000E+02
2.750000E+02
2.750000E+02
2.750000E+02
2.750000E+02
2.750000E+02
2.750000E+02
2.750000E+02
2.750000E+02
2.750000E+02
2.750000E+02
2.750000E+02
2.750000E+02
2.750000E+02
2.750000E+02
2.750000E+02
2.750000E+02
2.750000E+02
2.750000E+02
2.750000E+02
2.750000E+02
2.750000E+02
2.750000E+02
2.750000E+02
2.750000E+02
2.750000E+02
2.750000E+02
2.750000E+02
2.750000E+02
2.750000E+02
2.750000E+02
2.750000E+02
2.750000E+02
2.750000E+02
2.750000E+02
2.750000E+02
2.750000E+02
2.750000E+02
2.750000E+02
2.750000E+02
2.750000E+02
2.750000E+02
2.750000E+02
2.750000E+02
2.750000E+02
2.750000E+02
2.750000E+02
2.750000E+02
2.750000E+02
2.750000E+02
2.750000E+02
2.750000E+02
2.750000E+02
2.750000E+02
2.750000E+02
2.750000E+02
2.750000E+02
2.750000E+02
2.750000E+02
2.750000E+02
2.750000E+02
2.750000E+02
2.750000E+02
2.750000E+02
2.750000E+02
2.750000E+02
2.750000E+02
2.750000E+02
2.750000E+02
2.750000E+02
2.750000E+02
2.750000E+02
2.750000E+02
2.750000E+02
2.750000E+02
2.750000E+02
2.750000E+02
2.750000E+02
2.750000E+02
2.750000E+02
2.750000E+02
2.750000E+02
2.750000E+02
2.750000E+02
2.750000E+02
2.750000E+02
2.750000E+02
2.750000E+02
2.750000E+02
2.750000E+02
2.750000E+02
2.750000E+02
2.750000E+02
2.750000E+02
2.750000E+02
2.750000E+02
2.750000E+02
2.750000E+02
2.750000E+02
2.750000E+02
2.750000E+02
2.750000E+02
2.750000E+02
2.750000E+02
2.750000E+02
2.750000E+02
2.750000E+02
2.750000E+02
2.800000E+02
2.800000E+02
2.800000E+02
2.800000E+02
2.800000E+02
2.800000E+02
2.800000E+02
2.800000E+02
2.800000E+02
2.800000E+02
2.800000E+02
2.800000E+02
2.800000E+02
2.800000E+02
2.800000E+02
2.800000E+02
2.800000E+02
2.800000E+02
2.800000E+02
2.800000E+02
2.800000E+02
2.800000E+02
2.800000E+02
2.800000E+02
2.800000E+02
2.800000E+02
2.800000E+02
2.800000E+02
2.800000E+02
2.800000E+02
2.800000E+02
2.800000E+02
2.800000E+02
2.800000E+02
2.800000E+02
2.800000E+02
2.800000E+02
2.800000E+02
2.800000E+02
2.800000E+02
2.800000E+02
2.800000E+02
2.800000E+02
2.800000E+02
2.800000E+02
2.800000E+02
2.800000E+02
2.800000E+02
2.800000E+02
2.800000E+02
2.800000E+02
2.800000E+02
2.800000E+02
2.800000E+02
2.800000E+02
2.800000E+02
2.800000E+02
2.800000E+02
2.800000E+02
2.800000E+02
2.800000E+02
2.800000E+02
2.800000E+02
2.800000E+02
2.800000E+02
2.800000E+02
2.800000E+02
2.800000E+02
2.800000E+02
2.800000E+02
2.800000E+02
2.800000E+02
2.800000E+02
2.800000E+02
2.800000E+02
2.800000E+02
2.800000E+02
2.800000E+02
2.800000E+02
2.800000E+02
2.800000E+02
2.800000E+02
2.800000E+02
2.800000E+02
2.800000E+02
2.800000E+02
2.800000E+02
2.800000E+02
2.800000E+02
2.800000E+02
2.800000E+02
2.800000E+02
2.800000E+02
2.800000E+02
2.800000E+02
2.800000E+02
2.800000E+02
2.800000E+02
2.800000E+02
2.800000E+02
2.800000E+02
2.800000E+02
2.800000E+02
2.800000E+02
2.800000E+02
2.800000E+02
2.800000E+02
2.800000E+02
2.800000E+02
2.800000E+02
2.800000E+02
2.800000E+02
2.800000E+02
2.800000E+02
2.800000E+02
2.800000E+02
2.800000E+02
2.800000E+02
2.800000E+02
2.800000E+02
2.800000E+02
2.800000E+02
2.800000E+02
2.800000E+02
2.800000E+02
2.800000E+02
2.800000E+02
2.800000E+02
2.800000E+02
2.800000E+02
2.800000E+02
2.800000E+02
2.800000E+02
2.800000E+02
2.800000E+02
2.800000E+02
2.800000E+02
2.800000E+02
2.800000E+02
2.800000E+02
2.800000E+02
2.800000E+02
2.800000E+02
2.800000E+02
2.800000E+02
2.800000E+02
2.800000E+02
2.800000E+02
2.800000E+02
2.800000E+02
2.800000E+02
2.800000E+02
2.800000E+02
2.800000E+02
2.800000E+02
2.800000E+02
2.800000E+02
2.800000E+02
2.800000E+02
2.800000E+02
2.800000E+02
2.800000E+02
2.800000E+02
2.800000E+02
2.800000E+02
2.800000E+02
2.800000E+02
2.800000E+02
2.800000E+02
2.800000E+02
2.800000E+02
2.800000E+02
2.800000E+02
2.800000E+02
2.800000E+02
2.800000E+02
2.800000E+02
2.800000E+02
2.800000E+02
2.800000E+02
2.800000E+02
2.800000E+02
2.800000E+02
2.800000E+02
2.800000E+02
2.800000E+02
2.800000E+02
2.800000E+02
2.800000E+02
2.800000E+02
2.800000E+02
2.800000E+02
2.800000E+02
2.800000E+02
2.800000E+02
2.800000E+02
2.800000E+02
2.800000E+02
2.800000E+02
2.800000E+02
2.800000E+02
2.850000E+02
2.850000E+02
2.850000E+02
2.850000E+02
2.850000E+02
2.850000E+02
2.850000E+02
2.850000E+02
2.850000E+02
2.850000E+02
2.850000E+02
2.850000E+02
2.850000E+02
2.850000E+02
2.850000E+02
2.850000E+02
2.850000E+02
2.850000E+02
2.850000E+02
2.850000E+02
2.850000E+02
2.850000E+02
2.850000E+02
2.850000E+02
2.850000E+02
2.850000E+02
2.850000E+02
2.850000E+02
2.850000E+02
2.850000E+02
2.850000E+02
2.850000E+02
2.850000E+02
2.850000E+02
2.850000E+02
2.850000E+02
2.850000E+02
2.850000E+02
2.850000E+02
2.850000E+02
2.850000E+02
2.850000E+02
2.850000E+02
2.850000E+02
2.850000E+02
2.850000E+02
2.850000E+02
2.850000E+02
2.850000E+02
2.850000E+02
2.850000E+02
2.850000E+02
2.850000E+02
2.850000E+02
2.850000E+02
2.850000E+02
2.850000E+02
2.850000E+02
2.850000E+02
2.850000E+02
2.850000E+02
2.850000E+02
2.850000E+02
2.850000E+02
2.850000E+02
2.850000E+02
2.850000E+02
2.850000E+02
2.850000E+02
2.850000E+02
2.850000E+02
2.850000E+02
2.850000E+02
2.850000E+02
2.850000E+02
2.850000E+02
2.850000E+02
2.850000E+02
2.850000E+02
2.850000E+02
2.850000E+02
2.850000E+02
2.850000E+02
2.850000E+02
2.850000E+02
2.850000E+02
2.850000E+02
2.850000E+02
2.850000E+02
2.850000E+02
2.850000E+02
2.850000E+02
2.850000E+02
2.850000E+02
2.850000E+02
2.850000E+02
2.850000E+02
2.850000E+02
2.850000E+02
2.850000E+02
2.850000E+02
2.850000E+02
2.850000E+02
2.850000E+02
2.850000E+02
2.850000E+02
2.850000E+02
2.850000E+02
2.850000E+02
2.850000E+02
2.850000E+02
2.850000E+02
2.850000E+02
2.850000E+02
2.850000E+02
2.850000E+02
2.850000E+02
2.850000E+02
2.850000E+02
2.850000E+02
2.850000E+02
2.850000E+02
2.850000E+02
2.850000E+02
2.850000E+02
2.850000E+02
2.850000E+02
2.850000E+02
2.850000E+02
2.850000E+02
2.850000E+02
2.850000E+02
2.850000E+02
2.850000E+02
2.850000E+02
2.850000E+02
2.850000E+02
2.850000E+02
2.850000E+02
2.850000E+02
2.850000E+02
2.850000E+02
2.850000E+02
2.850000E+02
2.850000E+02
2.850000E+02
2.850000E+02
2.850000E+02
2.850000E+02
2.850000E+02
2.850000E+02
2.850000E+02
2.850000E+02
2.850000E+02
2.850000E+02
2.850000E+02
2.850000E+02
2.850000E+02
2.850000E+02
2.850000E+02
2.850000E+02
2.850000E+02
2.850000E+02
2.850000E+02
2.850000E+02
2.850000E+02
2.850000E+02
2.850000E+02
2.850000E+02
2.850000E+02
2.850000E+02
2.850000E+02
2.850000E+02
2.850000E+02
2.850000E+02
2.850000E+02
2.850000E+02
2.850000E+02
2.850000E+02
2.850000E+02
2.850000E+02
2.850000E+02
2.850000E+02
2.850000E+02
2.850000E+02
2.850000E+02
2.850000E+02
2.850000E+02
2.850000E+02
2.850000E+02
2.850000E+02
2.850000E+02
2.850000E+02
2.850000E+02
2.850000E+02
2.850000E+02
2.850000E+02
2.850000E+02
2.850000E+02
2.850000E+02
2.850000E+02
2.900000E+02
2.900000E+02
2.900000E+02
2.900000E+02
2.900000E+02
2.900000E+02
2.900000E+02
2.900000E+02
2.900000E+02
2.900000E+02
2.900000E+02
2.900000E+02
2.900000E+02
2.900000E+02
2.900000E+02
2.900000E+02
2.900000E+02
2.900000E+02
2.900000E+02
2.900000E+02
2.900000E+02
2.900000E+02
2.900000E+02
2.900000E+02
2.900000E+02
2.900000E+02
2.900000E+02
2.900000E+02
2.900000E+02
2.900000E+02
2.900000E+02
2.900000E+02
2.900000E+02
2.900000E+02
2.900000E+02
2.900000E+02
2.900000E+02
2.900000E+02
2.900000E+02
2.900000E+02
2.900000E+02
2.900000E+02
2.900000E+02
2.900000E+02
2.900000E+02
2.900000E+02
2.900000E+02
2.900000E+02
2.900000E+02
2.900000E+02
2.900000E+02
2.900000E+02
2.900000E+02
2.900000E+02
2.900000E+02
2.900000E+02
2.900000E+02
2.900000E+02
2.900000E+02
2.900000E+02
2.900000E+02
2.900000E+02
2.900000E+02
2.900000E+02
2.900000E+02
2.900000E+02
2.900000E+02
2.900000E+02
2.900000E+02
2.900000E+02
2.900000E+02
2.900000E+02
2.900000E+02
2.900000E+02
2.900000E+02
2.900000E+02
2.900000E+02
2.900000E+02
2.900000E+02
2.900000E+02
2.900000E+02
2.900000E+02
2.900000E+02
2.900000E+02
2.900000E+02
2.900000E+02
2.900000E+02
2.900000E+02
2.900000E+02
2.900000E+02
2.900000E+02
2.900000E+02
2.900000E+02
2.900000E+02
2.900000E+02
2.900000E+02
2.900000E+02
2.900000E+02
2.900000E+02
2.900000E+02
2.900000E+02
2.900000E+02
2.900000E+02
2.900000E+02
2.900000E+02
2.900000E+02
2.900000E+02
2.900000E+02
2.900000E+02
2.900000E+02
2.900000E+02
2.900000E+02
2.900000E+02
2.900000E+02
2.900000E+02
2.900000E+02
2.900000E+02
2.900000E+02
2.900000E+02
2.900000E+02
2.900000E+02
2.900000E+02
2.900000E+02
2.900000E+02
2.900000E+02
2.900000E+02
2.900000E+02
2.900000E+02
2.900000E+02
2.900000E+02
2.900000E+02
2.900000E+02
2.900000E+02
2.900000E+02
2.900000E+02
2.900000E+02
2.900000E+02
2.900000E+02
2.900000E+02
2.900000E+02
2.900000E+02
2.900000E+02
2.900000E+02
2.900000E+02
2.900000E+02
2.900000E+02
2.900000E+02
2.900000E+02
2.900000E+02
2.900000E+02
2.900000E+02
2.900000E+02
2.900000E+02
2.900000E+02
2.900000E+02
2.900000E+02
2.900000E+02
2.900000E+02
2.900000E+02
2.900000E+02
2.900000E+02
2.900000E+02
2.900000E+02
2.900000E+02
2.900000E+02
2.900000E+02
2.900000E+02
2.900000E+02
2.900000E+02
2.900000E+02
2.900000E+02
2.900000E+02
2.900000E+02
2.900000E+02
2.900000E+02
2.900000E+02
2.900000E+02
2.900000E+02
2.900000E+02
2.900000E+02
2.900000E+02
2.900000E+02
2.900000E+02
2.900000E+02
2.900000E+02
2.900000E+02
2.900000E+02
2.900000E+02
2.900000E+02
2.900000E+02
2.900000E+02
2.900000E+02
2.900000E+02
2.900000E+02
2.900000E+02
2.900000E+02
2.900000E+02
2.900000E+02
2.900000E+02
2.900000E+02
2.900000E+02
2.950000E+02
2.950000E+02
2.950000E+02
2.950000E+02
2.950000E+02
2.950000E+02
2.950000E+02
2.950000E+02
2.950000E+02
2.950000E+02
2.950000E+02
2.950000E+02
2.950000E+02
2.950000E+02
2.950000E+02
2.950000E+02
2.950000E+02
2.950000E+02
2.950000E+02
2.950000E+02
2.950000E+02
2.950000E+02
2.950000E+02
2.950000E+02
2.950000E+02
2.950000E+02
2.950000E+02
2.950000E+02
2.950000E+02
2.950000E+02
2.950000E+02
2.950000E+02
2.950000E+02
2.950000E+02
2.950000E+02
2.950000E+02
2.950000E+02
2.950000E+02
2.950000E+02
2.950000E+02
2.950000E+02
2.950000E+02
2.950000E+02
2.950000E+02
2.950000E+02
2.950000E+02
2.950000E+02
2.950000E+02
2.950000E+02
2.950000E+02
2.950000E+02
2.950000E+02
2.950000E+02
2.950000E+02
2.950000E+02
2.950000E+02
2.950000E+02
2.950000E+02
2.950000E+02
2.950000E+02
2.950000E+02
2.950000E+02
2.950000E+02
2.950000E+02
2.950000E+02
2.950000E+02
2.950000E+02
2.950000E+02
2.950000E+02
2.950000E+02
2.950000E+02
2.950000E+02
2.950000E+02
2.950000E+02
2.950000E+02
2.950000E+02
2.950000E+02
2.950000E+02
2.950000E+02
2.950000E+02
2.950000E+02
2.950000E+02
2.950000E+02
2.950000E+02
2.950000E+02
2.950000E+02
2.950000E+02
2.950000E+02
2.950000E+02
2.950000E+02
2.950000E+02
2.950000E+02
2.950000E+02
2.950000E+02
2.950000E+02
2.950000E+02
2.950000E+02
2.950000E+02
2.950000E+02
2.950000E+02
2.950000E+02
2.950000E+02
2.950000E+02
2.950000E+02
2.950000E+02
2.950000E+02
2.950000E+02
2.950000E+02
2.950000E+02
2.950000E+02
2.950000E+02
2.950000E+02
2.950000E+02
2.950000E+02
2.950000E+02
2.950000E+02
2.950000E+02
2.950000E+02
2.950000E+02
2.950000E+02
2.950000E+02
2.950000E+02
2.950000E+02
2.950000E+02
2.950000E+02
2.950000E+02
2.950000E+02
2.950000E+02
2.950000E+02
2.950000E+02
2.950000E+02
2.950000E+02
2.950000E+02
2.950000E+02
2.950000E+02
2.950000E+02
2.950000E+02
2.950000E+02
2.950000E+02
2.950000E+02
2.950000E+02
2.950000E+02
2.950000E+02
2.950000E+02
2.950000E+02
2.950000E+02
2.950000E+02
2.950000E+02
2.950000E+02
2.950000E+02
2.950000E+02
2.950000E+02
2.950000E+02
2.950000E+02
2.950000E+02
2.950000E+02
2.950000E+02
2.950000E+02
2.950000E+02
2.950000E+02
2.950000E+02
2.950000E+02
2.950000E+02
2.950000E+02
2.950000E+02
2.950000E+02
2.950000E+02
2.950000E+02
2.950000E+02
2.950000E+02
2.950000E+02
2.950000E+02
2.950000E+02
2.950000E+02
2.950000E+02
2.950000E+02
2.950000E+02
2.950000E+02
2.950000E+02
2.950000E+02
2.950000E+02
2.950000E+02
2.950000E+02
2.950000E+02
2.950000E+02
2.950000E+02
2.950000E+02
2.950000E+02
2.950000E+02
2.950000E+02
2.950000E+02
2.950000E+02
2.950000E+02
2.950000E+02
2.950000E+02
2.950000E+02
2.950000E+02
2.950000E+02
2.950000E+02
2.950000E+02
2.950000E+02
3.000000E+02
3.000000E+02
3.000000E+02
3.000000E+02
3.000000E+02
3.000000E+02
3.000000E+02
3.000000E+02
3.000000E+02
3.000000E+02
3.000000E+02
3.000000E+02
3.000000E+02
3.000000E+02
3.000000E+02
3.000000E+02
3.000000E+02
3.000000E+02
3.000000E+02
3.000000E+02
3.000000E+02
3.000000E+02
3.000000E+02
3.000000E+02
3.000000E+02
3.000000E+02
3.000000E+02
3.000000E+02
3.000000E+02
3.000000E+02
3.000000E+02
3.000000E+02
3.000000E+02
3.000000E+02
3.000000E+02
3.000000E+02
3.000000E+02
3.000000E+02
3.000000E+02
3.000000E+02
3.000000E+02
3.000000E+02
3.000000E+02
3.000000E+02
3.000000E+02
3.000000E+02
3.000000E+02
3.000000E+02
3.000000E+02
3.000000E+02
3.000000E+02
3.000000E+02
3.000000E+02
3.000000E+02
3.000000E+02
3.000000E+02
3.000000E+02
3.000000E+02
3.000000E+02
3.000000E+02
3.000000E+02
3.000000E+02
3.000000E+02
3.000000E+02
3.000000E+02
3.000000E+02
3.000000E+02
3.000000E+02
3.000000E+02
3.000000E+02
3.000000E+02
3.000000E+02
3.000000E+02
3.000000E+02
3.000000E+02
3.000000E+02
3.000000E+02
3.000000E+02
3.000000E+02
3.000000E+02
3.000000E+02
3.000000E+02
3.000000E+02
3.000000E+02
3.000000E+02
3.000000E+02
3.000000E+02
3.000000E+02
3.000000E+02
3.000000E+02
3.000000E+02
3.000000E+02
3.000000E+02
3.000000E+02
3.000000E+02
3.000000E+02
3.000000E+02
3.000000E+02
3.000000E+02
3.000000E+02
3.000000E+02
3.000000E+02
3.000000E+02
3.000000E+02
3.000000E+02
3.000000E+02
3.000000E+02
3.000000E+02
3.000000E+02
3.000000E+02
3.000000E+02
3.000000E+02
3.000000E+02
3.000000E+02
3.000000E+02
3.000000E+02
3.000000E+02
3.000000E+02
3.000000E+02
3.000000E+02
3.000000E+02
3.000000E+02
3.000000E+02
3.000000E+02
3.000000E+02
3.000000E+02
3.000000E+02
3.000000E+02
3.000000E+02
3.000000E+02
3.000000E+02
3.000000E+02
3.000000E+02
3.000000E+02
3.000000E+02
3.000000E+02
3.000000E+02
3.000000E+02
3.000000E+02
3.000000E+02
3.000000E+02
3.000000E+02
3.000000E+02
3.000000E+02
3.000000E+02
3.000000E+02
3.000000E+02
3.000000E+02
3.000000E+02
3.000000E+02
3.000000E+02
3.000000E+02
3.000000E+02
3.000000E+02
3.000000E+02
3.000000E+02
3.000000E+02
3.000000E+02
3.000000E+02
3.000000E+02
3.000000E+02
3.000000E+02
3.000000E+02
3.000000E+02
3.000000E+02
3.000000E+02
3.000000E+02
3.000000E+02
3.000000E+02
3.000000E+02
3.000000E+02
3.000000E+02
3.000000E+02
3.000000E+02
3.000000E+02
3.000000E+02
3.000000E+02
3.000000E+02
3.000000E+02
3.000000E+02
3.000000E+02
3.000000E+02
3.000000E+02
3.000000E+02
3.000000E+02
3.000000E+02
3.000000E+02
3.000000E+02
3.000000E+02
3.000000E+02
3.000000E+02
3.000000E+02
3.000000E+02
3.000000E+02
3.000000E+02
3.000000E+02
3.000000E+02
3.000000E+02
3.000000E+02
3.000000E+02
3.000000E+02
3.050000E+02
3.050000E+02
3.050000E+02
3.050000E+02
3.050000E+02
3.050000E+02
3.050000E+02
3.050000E+02
3.050000E+02
3.050000E+02
3.050000E+02
3.050000E+02
3.050000E+02
3.050000E+02
3.050000E+02
3.050000E+02
3.050000E+02
3.050000E+02
3.050000E+02
3.050000E+02
3.050000E+02
3.050000E+02
3.050000E+02
3.050000E+02
3.050000E+02
3.050000E+02
3.050000E+02
3.050000E+02
3.050000E+02
3.050000E+02
3.050000E+02
3.050000E+02
3.050000E+02
3.050000E+02
3.050000E+02
3.050000E+02
3.050000E+02
3.050000E+02
3.050000E+02
3.050000E+02
3.050000E+02
3.050000E+02
3.050000E+02
3.050000E+02
3.050000E+02
3.050000E+02
3.050000E+02
3.050000E+02
3.050000E+02
3.050000E+02
3.050000E+02
3.050000E+02
3.050000E+02
3.050000E+02
3.050000E+02
3.050000E+02
3.050000E+02
3.050000E+02
3.050000E+02
3.050000E+02
3.050000E+02
3.050000E+02
3.050000E+02
3.050000E+02
3.050000E+02
3.050000E+02
3.050000E+02
3.050000E+02
3.050000E+02
3.050000E+02
3.050000E+02
3.050000E+02
3.050000E+02
3.050000E+02
3.050000E+02
3.050000E+02
3.050000E+02
3.050000E+02
3.050000E+02
3.050000E+02
3.050000E+02
3.050000E+02
3.050000E+02
3.050000E+02
3.050000E+02
3.050000E+02
3.050000E+02
3.050000E+02
3.050000E+02
3.050000E+02
3.050000E+02
3.050000E+02
3.050000E+02
3.050000E+02
3.050000E+02
3.050000E+02
3.050000E+02
3.050000E+02
3.050000E+02
3.050000E+02
3.050000E+02
3.050000E+02
3.050000E+02
3.050000E+02
3.050000E+02
3.050000E+02
3.050000E+02
3.050000E+02
3.050000E+02
3.050000E+02
3.050000E+02
3.050000E+02
3.050000E+02
3.050000E+02
3.050000E+02
3.050000E+02
3.050000E+02
3.050000E+02
3.050000E+02
3.050000E+02
3.050000E+02
3.050000E+02
3.050000E+02
3.050000E+02
3.050000E+02
3.050000E+02
3.050000E+02
3.050000E+02
3.050000E+02
3.050000E+02
3.050000E+02
3.050000E+02
3.050000E+02
3.050000E+02
3.050000E+02
3.050000E+02
3.050000E+02
3.050000E+02
3.050000E+02
3.050000E+02
3.050000E+02
3.050000E+02
3.050000E+02
3.050000E+02
3.050000E+02
3.050000E+02
3.050000E+02
3.050000E+02
3.050000E+02
3.050000E+02
3.050000E+02
3.050000E+02
3.050000E+02
3.050000E+02
3.050000E+02
3.050000E+02
3.050000E+02
3.050000E+02
3.050000E+02
3.050000E+02
3.050000E+02
3.050000E+02
3.050000E+02
3.050000E+02
3.050000E+02
3.050000E+02
3.050000E+02
3.050000E+02
3.050000E+02
3.050000E+02
3.050000E+02
3.050000E+02
3.050000E+02
3.050000E+02
3.050000E+02
3.050000E+02
3.050000E+02
3.050000E+02
3.050000E+02
3.050000E+02
3.050000E+02
3.050000E+02
3.050000E+02
3.050000E+02
3.050000E+02
3.050000E+02
3.050000E+02
3.050000E+02
3.050000E+02
3.050000E+02
3.050000E+02
3.050000E+02
3.050000E+02
3.050000E+02
3.050000E+02
3.050000E+02
3.050000E+02
3.050000E+02
3.050000E+02
3.050000E+02
3.050000E+02
3.100000E+02
3.100000E+02
3.100000E+02
3.100000E+02
3.100000E+02
3.100000E+02
3.100000E+02
3.100000E+02
3.100000E+02
3.100000E+02
3.100000E+02
3.100000E+02
3.100000E+02
3.100000E+02
3.100000E+02
3.100000E+02
3.100000E+02
3.100000E+02
3.100000E+02
3.100000E+02
3.100000E+02
3.100000E+02
3.100000E+02
3.100000E+02
3.100000E+02
3.100000E+02
3.100000E+02
3.100000E+02
3.100000E+02
3.100000E+02
3.100000E+02
3.100000E+02
3.100000E+02
3.100000E+02
3.100000E+02
3.100000E+02
3.100000E+02
3.100000E+02
3.100000E+02
3.100000E+02
3.100000E+02
3.100000E+02
3.100000E+02
3.100000E+02
3.100000E+02
3.100000E+02
3.100000E+02
3.100000E+02
3.100000E+02
3.100000E+02
3.100000E+02
3.100000E+02
3.100000E+02
3.100000E+02
3.100000E+02
3.100000E+02
3.100000E+02
3.100000E+02
3.100000E+02
3.100000E+02
3.100000E+02
3.100000E+02
3.100000E+02
3.100000E+02
3.100000E+02
3.100000E+02
3.100000E+02
3.100000E+02
3.100000E+02
3.100000E+02
3.100000E+02
3.100000E+02
3.100000E+02
3.100000E+02
3.100000E+02
3.100000E+02
3.100000E+02
3.100000E+02
3.100000E+02
3.100000E+02
3.100000E+02
3.100000E+02
3.100000E+02
3.100000E+02
3.100000E+02
3.100000E+02
3.100000E+02
3.100000E+02
3.100000E+02
3.100000E+02
3.100000E+02
3.100000E+02
3.100000E+02
3.100000E+02
3.100000E+02
3.100000E+02
3.100000E+02
3.100000E+02
3.100000E+02
3.100000E+02
3.100000E+02
3.100000E+02
3.100000E+02
3.100000E+02
3.100000E+02
3.100000E+02
3.100000E+02
3.100000E+02
3.100000E+02
3.100000E+02
3.100000E+02
3.100000E+02
3.100000E+02
3.100000E+02
3.100000E+02
3.100000E+02
3.100000E+02
3.100000E+02
3.100000E+02
3.100000E+02
3.100000E+02
3.100000E+02
3.100000E+02
3.100000E+02
3.100000E+02
3.100000E+02
3.100000E+02
3.100000E+02
3.100000E+02
3.100000E+02
3.100000E+02
3.100000E+02
3.100000E+02
3.100000E+02
3.100000E+02
3.100000E+02
3.100000E+02
3.100000E+02
3.100000E+02
3.100000E+02
3.100000E+02
3.100000E+02
3.100000E+02
3.100000E+02
3.100000E+02
3.100000E+02
3.100000E+02
3.100000E+02
3.100000E+02
3.100000E+02
3.100000E+02
3.100000E+02
3.100000E+02
3.100000E+02
3.100000E+02
3.100000E+02
3.100000E+02
3.100000E+02
3.100000E+02
3.100000E+02
3.100000E+02
3.100000E+02
3.100000E+02
3.100000E+02
3.100000E+02
3.100000E+02
3.100000E+02
3.100000E+02
3.100000E+02
3.100000E+02
3.100000E+02
3.100000E+02
3.100000E+02
3.100000E+02
3.100000E+02
3.100000E+02
3.100000E+02
3.100000E+02
3.100000E+02
3.100000E+02
3.100000E+02
3.100000E+02
3.100000E+02
3.100000E+02
3.100000E+02
3.100000E+02
3.100000E+02
3.100000E+02
3.100000E+02
3.100000E+02
3.100000E+02
3.100000E+02
3.100000E+02
3.100000E+02
3.100000E+02
3.100000E+02
3.100000E+02
3.100000E+02
3.100000E+02
3.100000E+02
3.100000E+02
3.150000E+02
3.150000E+02
3.150000E+02
3.150000E+02
3.150000E+02
3.150000E+02
3.150000E+02
3.150000E+02
3.150000E+02
3.150000E+02
3.150000E+02
3.150000E+02
3.150000E+02
3.150000E+02
3.150000E+02
3.150000E+02
3.150000E+02
3.150000E+02
3.150000E+02
3.150000E+02
3.150000E+02
3.150000E+02
3.150000E+02
3.150000E+02
3.150000E+02
3.150000E+02
3.150000E+02
3.150000E+02
3.150000E+02
3.150000E+02
3.150000E+02
3.150000E+02
3.150000E+02
3.150000E+02
3.150000E+02
3.150000E+02
3.150000E+02
3.150000E+02
3.150000E+02
3.150000E+02
3.150000E+02
3.150000E+02
3.150000E+02
3.150000E+02
3.150000E+02
3.150000E+02
3.150000E+02
3.150000E+02
3.150000E+02
3.150000E+02
3.150000E+02
3.150000E+02
3.150000E+02
3.150000E+02
3.150000E+02
3.150000E+02
3.150000E+02
3.150000E+02
3.150000E+02
3.150000E+02
3.150000E+02
3.150000E+02
3.150000E+02
3.150000E+02
3.150000E+02
3.150000E+02
3.150000E+02
3.150000E+02
3.150000E+02
3.150000E+02
3.150000E+02
3.150000E+02
3.150000E+02
3.150000E+02
3.150000E+02
3.150000E+02
3.150000E+02
3.150000E+02
3.150000E+02
3.150000E+02
3.150000E+02
3.150000E+02
3.150000E+02
3.150000E+02
3.150000E+02
3.150000E+02
3.150000E+02
3.150000E+02
3.150000E+02
3.150000E+02
3.150000E+02
3.150000E+02
3.150000E+02
3.150000E+02
3.150000E+02
3.150000E+02
3.150000E+02
3.150000E+02
3.150000E+02
3.150000E+02
3.150000E+02
3.150000E+02
3.150000E+02
3.150000E+02
3.150000E+02
3.150000E+02
3.150000E+02
3.150000E+02
3.150000E+02
3.150000E+02
3.150000E+02
3.150000E+02
3.150000E+02
3.150000E+02
3.150000E+02
3.150000E+02
3.150000E+02
3.150000E+02
3.150000E+02
3.150000E+02
3.150000E+02
3.150000E+02
3.150000E+02
3.150000E+02
3.150000E+02
3.150000E+02
3.150000E+02
3.150000E+02
3.150000E+02
3.150000E+02
3.150000E+02
3.150000E+02
3.150000E+02
3.150000E+02
3.150000E+02
3.150000E+02
3.150000E+02
3.150000E+02
3.150000E+02
3.150000E+02
3.150000E+02
3.150000E+02
3.150000E+02
3.150000E+02
3.150000E+02
3.150000E+02
3.150000E+02
3.150000E+02
3.150000E+02
3.150000E+02
3.150000E+02
3.150000E+02
3.150000E+02
3.150000E+02
3.150000E+02
3.150000E+02
3.150000E+02
3.150000E+02
3.150000E+02
3.150000E+02
3.150000E+02
3.150000E+02
3.150000E+02
3.150000E+02
3.150000E+02
3.150000E+02
3.150000E+02
3.150000E+02
3.150000E+02
3.150000E+02
3.150000E+02
3.150000E+02
3.150000E+02
3.150000E+02
3.150000E+02
3.150000E+02
3.150000E+02
3.150000E+02
3.150000E+02
3.150000E+02
3.150000E+02
3.150000E+02
3.150000E+02
3.150000E+02
3.150000E+02
3.150000E+02
3.150000E+02
3.150000E+02
3.150000E+02
3.150000E+02
3.150000E+02
3.150000E+02
3.150000E+02
3.150000E+02
3.150000E+02
3.150000E+02
3.150000E+02
3.150000E+02
3.150000E+02
3.150000E+02
3.150000E+02
3.200000E+02
3.200000E+02
3.200000E+02
3.200000E+02
3.200000E+02
3.200000E+02
3.200000E+02
3.200000E+02
3.200000E+02
3.200000E+02
3.200000E+02
3.200000E+02
3.200000E+02
3.200000E+02
3.200000E+02
3.200000E+02
3.200000E+02
3.200000E+02
3.200000E+02
3.200000E+02
3.200000E+02
3.200000E+02
3.200000E+02
3.200000E+02
3.200000E+02
3.200000E+02
3.200000E+02
3.200000E+02
3.200000E+02
3.200000E+02
3.200000E+02
3.200000E+02
3.200000E+02
3.200000E+02
3.200000E+02
3.200000E+02
3.200000E+02
3.200000E+02
3.200000E+02
3.200000E+02
3.200000E+02
3.200000E+02
3.200000E+02
3.200000E+02
3.200000E+02
3.200000E+02
3.200000E+02
3.200000E+02
3.200000E+02
3.200000E+02
3.200000E+02
3.200000E+02
3.200000E+02
3.200000E+02
3.200000E+02
3.200000E+02
3.200000E+02
3.200000E+02
3.200000E+02
3.200000E+02
3.200000E+02
3.200000E+02
3.200000E+02
3.200000E+02
3.200000E+02
3.200000E+02
3.200000E+02
3.200000E+02
3.200000E+02
3.200000E+02
3.200000E+02
3.200000E+02
3.200000E+02
3.200000E+02
3.200000E+02
3.200000E+02
3.200000E+02
3.200000E+02
3.200000E+02
3.200000E+02
3.200000E+02
3.200000E+02
3.200000E+02
3.200000E+02
3.200000E+02
3.200000E+02
3.200000E+02
3.200000E+02
3.200000E+02
3.200000E+02
3.200000E+02
3.200000E+02
3.200000E+02
3.200000E+02
3.200000E+02
3.200000E+02
3.200000E+02
3.200000E+02
3.200000E+02
3.200000E+02
3.200000E+02
3.200000E+02
3.200000E+02
3.200000E+02
3.200000E+02
3.200000E+02
3.200000E+02
3.200000E+02
3.200000E+02
3.200000E+02
3.200000E+02
3.200000E+02
3.200000E+02
3.200000E+02
3.200000E+02
3.200000E+02
3.200000E+02
3.200000E+02
3.200000E+02
3.200000E+02
3.200000E+02
3.200000E+02
3.200000E+02
3.200000E+02
3.200000E+02
3.200000E+02
3.200000E+02
3.200000E+02
3.200000E+02
3.200000E+02
3.200000E+02
3.200000E+02
3.200000E+02
3.200000E+02
3.200000E+02
3.200000E+02
3.200000E+02
3.200000E+02
3.200000E+02
3.200000E+02
3.200000E+02
3.200000E+02
3.200000E+02
3.200000E+02
3.200000E+02
3.200000E+02
3.200000E+02
3.200000E+02
3.200000E+02
3.200000E+02
3.200000E+02
3.200000E+02
3.200000E+02
3.200000E+02
3.200000E+02
3.200000E+02
3.200000E+02
3.200000E+02
3.200000E+02
3.200000E+02
3.200000E+02
3.200000E+02
3.200000E+02
3.200000E+02
3.200000E+02
3.200000E+02
3.200000E+02
3.200000E+02
3.200000E+02
3.200000E+02
3.200000E+02
3.200000E+02
3.200000E+02
3.200000E+02
3.200000E+02
3.200000E+02
3.200000E+02
3.200000E+02
3.200000E+02
3.200000E+02
3.200000E+02
3.200000E+02
3.200000E+02
3.200000E+02
3.200000E+02
3.200000E+02
3.200000E+02
3.200000E+02
3.200000E+02
3.200000E+02
3.200000E+02
3.200000E+02
3.200000E+02
3.200000E+02
3.200000E+02
3.200000E+02
3.200000E+02
3.200000E+02
3.200000E+02
3.200000E+02
3.200000E+02
3.250000E+02
3.250000E+02
3.250000E+02
3.250000E+02
3.250000E+02
3.250000E+02
3.250000E+02
3.250000E+02
3.250000E+02
3.250000E+02
3.250000E+02
3.250000E+02
3.250000E+02
3.250000E+02
3.250000E+02
3.250000E+02
3.250000E+02
3.250000E+02
3.250000E+02
3.250000E+02
3.250000E+02
3.250000E+02
3.250000E+02
3.250000E+02
3.250000E+02
3.250000E+02
3.250000E+02
3.250000E+02
3.250000E+02
3.250000E+02
3.250000E+02
3.250000E+02
3.250000E+02
3.250000E+02
3.250000E+02
3.250000E+02
3.250000E+02
3.250000E+02
3.250000E+02
3.250000E+02
3.250000E+02
3.250000E+02
3.250000E+02
3.250000E+02
3.250000E+02
3.250000E+02
3.250000E+02
3.250000E+02
3.250000E+02
3.250000E+02
3.250000E+02
3.250000E+02
3.250000E+02
3.250000E+02
3.250000E+02
3.250000E+02
3.250000E+02
3.250000E+02
3.250000E+02
3.250000E+02
3.250000E+02
3.250000E+02
3.250000E+02
3.250000E+02
3.250000E+02
3.250000E+02
3.250000E+02
3.250000E+02
3.250000E+02
3.250000E+02
3.250000E+02
3.250000E+02
3.250000E+02
3.250000E+02
3.250000E+02
3.250000E+02
3.250000E+02
3.250000E+02
3.250000E+02
3.250000E+02
3.250000E+02
3.250000E+02
3.250000E+02
3.250000E+02
3.250000E+02
3.250000E+02
3.250000E+02
3.250000E+02
3.250000E+02
3.250000E+02
3.250000E+02
3.250000E+02
3.250000E+02
3.250000E+02
3.250000E+02
3.250000E+02
3.250000E+02
3.250000E+02
3.250000E+02
3.250000E+02
3.250000E+02
3.250000E+02
3.250000E+02
3.250000E+02
3.250000E+02
3.250000E+02
3.250000E+02
3.250000E+02
3.250000E+02
3.250000E+02
3.250000E+02
3.250000E+02
3.250000E+02
3.250000E+02
3.250000E+02
3.250000E+02
3.250000E+02
3.250000E+02
3.250000E+02
3.250000E+02
3.250000E+02
3.250000E+02
3.250000E+02
3.250000E+02
3.250000E+02
3.250000E+02
3.250000E+02
3.250000E+02
3.250000E+02
3.250000E+02
3.250000E+02
3.250000E+02
3.250000E+02
3.250000E+02
3.250000E+02
3.250000E+02
3.250000E+02
3.250000E+02
3.250000E+02
3.250000E+02
3.250000E+02
3.250000E+02
3.250000E+02
3.250000E+02
3.250000E+02
3.250000E+02
3.250000E+02
3.250000E+02
3.250000E+02
3.250000E+02
3.250000E+02
3.250000E+02
3.250000E+02
3.250000E+02
3.250000E+02
3.250000E+02
3.250000E+02
3.250000E+02
3.250000E+02
3.250000E+02
3.250000E+02
3.250000E+02
3.250000E+02
3.250000E+02
3.250000E+02
3.250000E+02
3.250000E+02
3.250000E+02
3.250000E+02
3.250000E+02
3.250000E+02
3.250000E+02
3.250000E+02
3.250000E+02
3.250000E+02
3.250000E+02
3.250000E+02
3.250000E+02
3.250000E+02
3.250000E+02
3.250000E+02
3.250000E+02
3.250000E+02
3.250000E+02
3.250000E+02
3.250000E+02
3.250000E+02
3.250000E+02
3.250000E+02
3.250000E+02
3.250000E+02
3.250000E+02
3.250000E+02
3.250000E+02
3.250000E+02
3.250000E+02
3.250000E+02
3.250000E+02
3.250000E+02
3.250000E+02
3.250000E+02
3.300000E+02
3.300000E+02
3.300000E+02
3.300000E+02
3.300000E+02
3.300000E+02
3.300000E+02
3.300000E+02
3.300000E+02
3.300000E+02
3.300000E+02
3.300000E+02
3.300000E+02
3.300000E+02
3.300000E+02
3.300000E+02
3.300000E+02
3.300000E+02
3.300000E+02
3.300000E+02
3.300000E+02
3.300000E+02
3.300000E+02
3.300000E+02
3.300000E+02
3.300000E+02
3.300000E+02
3.300000E+02
3.300000E+02
3.300000E+02
3.300000E+02
3.300000E+02
3.300000E+02
3.300000E+02
3.300000E+02
3.300000E+02
3.300000E+02
3.300000E+02
3.300000E+02
3.300000E+02
3.300000E+02
3.300000E+02
3.300000E+02
3.300000E+02
3.300000E+02
3.300000E+02
3.300000E+02
3.300000E+02
3.300000E+02
3.300000E+02
3.300000E+02
3.300000E+02
3.300000E+02
3.300000E+02
3.300000E+02
3.300000E+02
3.300000E+02
3.300000E+02
3.300000E+02
3.300000E+02
3.300000E+02
3.300000E+02
3.300000E+02
3.300000E+02
3.300000E+02
3.300000E+02
3.300000E+02
3.300000E+02
3.300000E+02
3.300000E+02
3.300000E+02
3.300000E+02
3.300000E+02
3.300000E+02
3.300000E+02
3.300000E+02
3.300000E+02
3.300000E+02
3.300000E+02
3.300000E+02
3.300000E+02
3.300000E+02
3.300000E+02
3.300000E+02
3.300000E+02
3.300000E+02
3.300000E+02
3.300000E+02
3.300000E+02
3.300000E+02
3.300000E+02
3.300000E+02
3.300000E+02
3.300000E+02
3.300000E+02
3.300000E+02
3.300000E+02
3.300000E+02
3.300000E+02
3.300000E+02
3.300000E+02
3.300000E+02
3.300000E+02
3.300000E+02
3.300000E+02
3.300000E+02
3.300000E+02
3.300000E+02
3.300000E+02
3.300000E+02
3.300000E+02
3.300000E+02
3.300000E+02
3.300000E+02
3.300000E+02
3.300000E+02
3.300000E+02
3.300000E+02
3.300000E+02
3.300000E+02
3.300000E+02
3.300000E+02
3.300000E+02
3.300000E+02
3.300000E+02
3.300000E+02
3.300000E+02
3.300000E+02
3.300000E+02
3.300000E+02
3.300000E+02
3.300000E+02
3.300000E+02
3.300000E+02
3.300000E+02
3.300000E+02
3.300000E+02
3.300000E+02
3.300000E+02
3.300000E+02
3.300000E+02
3.300000E+02
3.300000E+02
3.300000E+02
3.300000E+02
3.300000E+02
3.300000E+02
3.300000E+02
3.300000E+02
3.300000E+02
3.300000E+02
3.300000E+02
3.300000E+02
3.300000E+02
3.300000E+02
3.300000E+02
3.300000E+02
3.300000E+02
3.300000E+02
3.300000E+02
3.300000E+02
3.300000E+02
3.300000E+02
3.300000E+02
3.300000E+02
3.300000E+02
3.300000E+02
3.300000E+02
3.300000E+02
3.300000E+02
3.300000E+02
3.300000E+02
3.300000E+02
3.300000E+02
3.300000E+02
3.300000E+02
3.300000E+02
3.300000E+02
3.300000E+02
3.300000E+02
3.300000E+02
3.300000E+02
3.300000E+02
3.300000E+02
3.300000E+02
3.300000E+02
3.300000E+02
3.300000E+02
3.300000E+02
3.300000E+02
3.300000E+02
3.300000E+02
3.300000E+02
3.300000E+02
3.300000E+02
3.300000E+02
3.300000E+02
3.300000E+02
3.300000E+02
3.300000E+02
3.300000E+02
3.350000E+02
3.350000E+02
3.350000E+02
3.350000E+02
3.350000E+02
3.350000E+02
3.350000E+02
3.350000E+02
3.350000E+02
3.350000E+02
3.350000E+02
3.350000E+02
3.350000E+02
3.350000E+02
3.350000E+02
3.350000E+02
3.350000E+02
3.350000E+02
3.350000E+02
3.350000E+02
3.350000E+02
3.350000E+02
3.350000E+02
3.350000E+02
3.350000E+02
3.350000E+02
3.350000E+02
3.350000E+02
3.350000E+02
3.350000E+02
3.350000E+02
3.350000E+02
3.350000E+02
3.350000E+02
3.350000E+02
3.350000E+02
3.350000E+02
3.350000E+02
3.350000E+02
3.350000E+02
3.350000E+02
3.350000E+02
3.350000E+02
3.350000E+02
3.350000E+02
3.350000E+02
3.350000E+02
3.350000E+02
3.350000E+02
3.350000E+02
3.350000E+02
3.350000E+02
3.350000E+02
3.350000E+02
3.350000E+02
3.350000E+02
3.350000E+02
3.350000E+02
3.350000E+02
3.350000E+02
3.350000E+02
3.350000E+02
3.350000E+02
3.350000E+02
3.350000E+02
3.350000E+02
3.350000E+02
3.350000E+02
3.350000E+02
3.350000E+02
3.350000E+02
3.350000E+02
3.350000E+02
3.350000E+02
3.350000E+02
3.350000E+02
3.350000E+02
3.350000E+02
3.350000E+02
3.350000E+02
3.350000E+02
3.350000E+02
3.350000E+02
3.350000E+02
3.350000E+02
3.350000E+02
3.350000E+02
3.350000E+02
3.350000E+02
3.350000E+02
3.350000E+02
3.350000E+02
3.350000E+02
3.350000E+02
3.350000E+02
3.350000E+02
3.350000E+02
3.350000E+02
3.350000E+02
3.350000E+02
3.350000E+02
3.350000E+02
3.350000E+02
3.350000E+02
3.350000E+02
3.350000E+02
3.350000E+02
3.350000E+02
3.350000E+02
3.350000E+02
3.350000E+02
3.350000E+02
3.350000E+02
3.350000E+02
3.350000E+02
3.350000E+02
3.350000E+02
3.350000E+02
3.350000E+02
3.350000E+02
3.350000E+02
3.350000E+02
3.350000E+02
3.350000E+02
3.350000E+02
3.350000E+02
3.350000E+02
3.350000E+02
3.350000E+02
3.350000E+02
3.350000E+02
3.350000E+02
3.350000E+02
3.350000E+02
3.350000E+02
3.350000E+02
3.350000E+02
3.350000E+02
3.350000E+02
3.350000E+02
3.350000E+02
3.350000E+02
3.350000E+02
3.350000E+02
3.350000E+02
3.350000E+02
3.350000E+02
3.350000E+02
3.350000E+02
3.350000E+02
3.350000E+02
3.350000E+02
3.350000E+02
3.350000E+02
3.350000E+02
3.350000E+02
3.350000E+02
3.350000E+02
3.350000E+02
3.350000E+02
3.350000E+02
3.350000E+02
3.350000E+02
3.350000E+02
3.350000E+02
3.350000E+02
3.350000E+02
3.350000E+02
3.350000E+02
3.350000E+02
3.350000E+02
3.350000E+02
3.350000E+02
3.350000E+02
3.350000E+02
3.350000E+02
3.350000E+02
3.350000E+02
3.350000E+02
3.350000E+02
3.350000E+02
3.350000E+02
3.350000E+02
3.350000E+02
3.350000E+02
3.350000E+02
3.350000E+02
3.350000E+02
3.350000E+02
3.350000E+02
3.350000E+02
3.350000E+02
3.350000E+02
3.350000E+02
3.350000E+02
3.350000E+02
3.350000E+02
3.350000E+02
3.350000E+02
3.350000E+02
3.350000E+02
3.400000E+02
3.400000E+02
3.400000E+02
3.400000E+02
3.400000E+02
3.400000E+02
3.400000E+02
3.400000E+02
3.400000E+02
3.400000E+02
3.400000E+02
3.400000E+02
3.400000E+02
3.400000E+02
3.400000E+02
3.400000E+02
3.400000E+02
3.400000E+02
3.400000E+02
3.400000E+02
3.400000E+02
3.400000E+02
3.400000E+02
3.400000E+02
3.400000E+02
3.400000E+02
3.400000E+02
3.400000E+02
3.400000E+02
3.400000E+02
3.400000E+02
3.400000E+02
3.400000E+02
3.400000E+02
3.400000E+02
3.400000E+02
3.400000E+02
3.400000E+02
3.400000E+02
3.400000E+02
3.400000E+02
3.400000E+02
3.400000E+02
3.400000E+02
3.400000E+02
3.400000E+02
3.400000E+02
3.400000E+02
3.400000E+02
3.400000E+02
3.400000E+02
3.400000E+02
3.400000E+02
3.400000E+02
3.400000E+02
3.400000E+02
3.400000E+02
3.400000E+02
3.400000E+02
3.400000E+02
3.400000E+02
3.400000E+02
3.400000E+02
3.400000E+02
3.400000E+02
3.400000E+02
3.400000E+02
3.400000E+02
3.400000E+02
3.400000E+02
3.400000E+02
3.400000E+02
3.400000E+02
3.400000E+02
3.400000E+02
3.400000E+02
3.400000E+02
3.400000E+02
3.400000E+02
3.400000E+02
3.400000E+02
3.400000E+02
3.400000E+02
3.400000E+02
3.400000E+02
3.400000E+02
3.400000E+02
3.400000E+02
3.400000E+02
3.400000E+02
3.400000E+02
3.400000E+02
3.400000E+02
3.400000E+02
3.400000E+02
3.400000E+02
3.400000E+02
3.400000E+02
3.400000E+02
3.400000E+02
3.400000E+02
3.400000E+02
3.400000E+02
3.400000E+02
3.400000E+02
3.400000E+02
3.400000E+02
3.400000E+02
3.400000E+02
3.400000E+02
3.400000E+02
3.400000E+02
3.400000E+02
3.400000E+02
3.400000E+02
3.400000E+02
3.400000E+02
3.400000E+02
3.400000E+02
3.400000E+02
3.400000E+02
3.400000E+02
3.400000E+02
3.400000E+02
3.400000E+02
3.400000E+02
3.400000E+02
3.400000E+02
3.400000E+02
3.400000E+02
3.400000E+02
3.400000E+02
3.400000E+02
3.400000E+02
3.400000E+02
3.400000E+02
3.400000E+02
3.400000E+02
3.400000E+02
3.400000E+02
3.400000E+02
3.400000E+02
3.400000E+02
3.400000E+02
3.400000E+02
3.400000E+02
3.400000E+02
3.400000E+02
3.400000E+02
3.400000E+02
3.400000E+02
3.400000E+02
3.400000E+02
3.400000E+02
3.400000E+02
3.400000E+02
3.400000E+02
3.400000E+02
3.400000E+02
3.400000E+02
3.400000E+02
3.400000E+02
3.400000E+02
3.400000E+02
3.400000E+02
3.400000E+02
3.400000E+02
3.400000E+02
3.400000E+02
3.400000E+02
3.400000E+02
3.400000E+02
3.400000E+02
3.400000E+02
3.400000E+02
3.400000E+02
3.400000E+02
3.400000E+02
3.400000E+02
3.400000E+02
3.400000E+02
3.400000E+02
3.400000E+02
3.400000E+02
3.400000E+02
3.400000E+02
3.400000E+02
3.400000E+02
3.400000E+02
3.400000E+02
3.400000E+02
3.400000E+02
3.400000E+02
3.400000E+02
3.400000E+02
3.400000E+02
3.400000E+02
3.400000E+02
3.400000E+02
3.400000E+02
3.400000E+02
3.450000E+02
3.450000E+02
3.450000E+02
3.450000E+02
3.450000E+02
3.450000E+02
3.450000E+02
3.450000E+02
3.450000E+02
3.450000E+02
3.450000E+02
3.450000E+02
3.450000E+02
3.450000E+02
3.450000E+02
3.450000E+02
3.450000E+02
3.450000E+02
3.450000E+02
3.450000E+02
3.450000E+02
3.450000E+02
3.450000E+02
3.450000E+02
3.450000E+02
3.450000E+02
3.450000E+02
3.450000E+02
3.450000E+02
3.450000E+02
3.450000E+02
3.450000E+02
3.450000E+02
3.450000E+02
3.450000E+02
3.450000E+02
3.450000E+02
3.450000E+02
3.450000E+02
3.450000E+02
3.450000E+02
3.450000E+02
3.450000E+02
3.450000E+02
3.450000E+02
3.450000E+02
3.450000E+02
3.450000E+02
3.450000E+02
3.450000E+02
3.450000E+02
3.450000E+02
3.450000E+02
3.450000E+02
3.450000E+02
3.450000E+02
3.450000E+02
3.450000E+02
3.450000E+02
3.450000E+02
3.450000E+02
3.450000E+02
3.450000E+02
3.450000E+02
3.450000E+02
3.450000E+02
3.450000E+02
3.450000E+02
3.450000E+02
3.450000E+02
3.450000E+02
3.450000E+02
3.450000E+02
3.450000E+02
3.450000E+02
3.450000E+02
3.450000E+02
3.450000E+02
3.450000E+02
3.450000E+02
3.450000E+02
3.450000E+02
3.450000E+02
3.450000E+02
3.450000E+02
3.450000E+02
3.450000E+02
3.450000E+02
3.450000E+02
3.450000E+02
3.450000E+02
3.450000E+02
3.450000E+02
3.450000E+02
3.450000E+02
3.450000E+02
3.450000E+02
3.450000E+02
3.450000E+02
3.450000E+02
3.450000E+02
3.450000E+02
3.450000E+02
3.450000E+02
3.450000E+02
3.450000E+02
3.450000E+02
3.450000E+02
3.450000E+02
3.450000E+02
3.450000E+02
3.450000E+02
3.450000E+02
3.450000E+02
3.450000E+02
3.450000E+02
3.450000E+02
3.450000E+02
3.450000E+02
3.450000E+02
3.450000E+02
3.450000E+02
3.450000E+02
3.450000E+02
3.450000E+02
3.450000E+02
3.450000E+02
3.450000E+02
3.450000E+02
3.450000E+02
3.450000E+02
3.450000E+02
3.450000E+02
3.450000E+02
3.450000E+02
3.450000E+02
3.450000E+02
3.450000E+02
3.450000E+02
3.450000E+02
3.450000E+02
3.450000E+02
3.450000E+02
3.450000E+02
3.450000E+02
3.450000E+02
3.450000E+02
3.450000E+02
3.450000E+02
3.450000E+02
3.450000E+02
3.450000E+02
3.450000E+02
3.450000E+02
3.450000E+02
3.450000E+02
3.450000E+02
3.450000E+02
3.450000E+02
3.450000E+02
3.450000E+02
3.450000E+02
3.450000E+02
3.450000E+02
3.450000E+02
3.450000E+02
3.450000E+02
3.450000E+02
3.450000E+02
3.450000E+02
3.450000E+02
3.450000E+02
3.450000E+02
3.450000E+02
3.450000E+02
3.450000E+02
3.450000E+02
3.450000E+02
3.450000E+02
3.450000E+02
3.450000E+02
3.450000E+02
3.450000E+02
3.450000E+02
3.450000E+02
3.450000E+02
3.450000E+02
3.450000E+02
3.450000E+02
3.450000E+02
3.450000E+02
3.450000E+02
3.450000E+02
3.450000E+02
3.450000E+02
3.450000E+02
3.450000E+02
3.450000E+02
3.450000E+02
3.450000E+02
3.450000E+02
3.500000E+02
3.500000E+02
3.500000E+02
3.500000E+02
3.500000E+02
3.500000E+02
3.500000E+02
3.500000E+02
3.500000E+02
3.500000E+02
3.500000E+02
3.500000E+02
3.500000E+02
3.500000E+02
3.500000E+02
3.500000E+02
3.500000E+02
3.500000E+02
3.500000E+02
3.500000E+02
3.500000E+02
3.500000E+02
3.500000E+02
3.500000E+02
3.500000E+02
3.500000E+02
3.500000E+02
3.500000E+02
3.500000E+02
3.500000E+02
3.500000E+02
3.500000E+02
3.500000E+02
3.500000E+02
3.500000E+02
3.500000E+02
3.500000E+02
3.500000E+02
3.500000E+02
3.500000E+02
3.500000E+02
3.500000E+02
3.500000E+02
3.500000E+02
3.500000E+02
3.500000E+02
3.500000E+02
3.500000E+02
3.500000E+02
3.500000E+02
3.500000E+02
3.500000E+02
3.500000E+02
3.500000E+02
3.500000E+02
3.500000E+02
3.500000E+02
3.500000E+02
3.500000E+02
3.500000E+02
3.500000E+02
3.500000E+02
3.500000E+02
3.500000E+02
3.500000E+02
3.500000E+02
3.500000E+02
3.500000E+02
3.500000E+02
3.500000E+02
3.500000E+02
3.500000E+02
3.500000E+02
3.500000E+02
3.500000E+02
3.500000E+02
3.500000E+02
3.500000E+02
3.500000E+02
3.500000E+02
3.500000E+02
3.500000E+02
3.500000E+02
3.500000E+02
3.500000E+02
3.500000E+02
3.500000E+02
3.500000E+02
3.500000E+02
3.500000E+02
3.500000E+02
3.500000E+02
3.500000E+02
3.500000E+02
3.500000E+02
3.500000E+02
3.500000E+02
3.500000E+02
3.500000E+02
3.500000E+02
3.500000E+02
3.500000E+02
3.500000E+02
3.500000E+02
3.500000E+02
3.500000E+02
3.500000E+02
3.500000E+02
3.500000E+02
3.500000E+02
3.500000E+02
3.500000E+02
3.500000E+02
3.500000E+02
3.500000E+02
3.500000E+02
3.500000E+02
3.500000E+02
3.500000E+02
3.500000E+02
3.500000E+02
3.500000E+02
3.500000E+02
3.500000E+02
3.500000E+02
3.500000E+02
3.500000E+02
3.500000E+02
3.500000E+02
3.500000E+02
3.500000E+02
3.500000E+02
3.500000E+02
3.500000E+02
3.500000E+02
3.500000E+02
3.500000E+02
3.500000E+02
3.500000E+02
3.500000E+02
3.500000E+02
3.500000E+02
3.500000E+02
3.500000E+02
3.500000E+02
3.500000E+02
3.500000E+02
3.500000E+02
3.500000E+02
3.500000E+02
3.500000E+02
3.500000E+02
3.500000E+02
3.500000E+02
3.500000E+02
3.500000E+02
3.500000E+02
3.500000E+02
3.500000E+02
3.500000E+02
3.500000E+02
3.500000E+02
3.500000E+02
3.500000E+02
3.500000E+02
3.500000E+02
3.500000E+02
3.500000E+02
3.500000E+02
3.500000E+02
3.500000E+02
3.500000E+02
3.500000E+02
3.500000E+02
3.500000E+02
3.500000E+02
3.500000E+02
3.500000E+02
3.500000E+02
3.500000E+02
3.500000E+02
3.500000E+02
3.500000E+02
3.500000E+02
3.500000E+02
3.500000E+02
3.500000E+02
3.500000E+02
3.500000E+02
3.500000E+02
3.500000E+02
3.500000E+02
3.500000E+02
3.500000E+02
3.500000E+02
3.500000E+02
3.500000E+02
3.500000E+02
3.500000E+02
3.500000E+02
3.500000E+02
3.550000E+02
3.550000E+02
3.550000E+02
3.550000E+02
3.550000E+02
3.550000E+02
3.550000E+02
3.550000E+02
3.550000E+02
3.550000E+02
3.550000E+02
3.550000E+02
3.550000E+02
3.550000E+02
3.550000E+02
3.550000E+02
3.550000E+02
3.550000E+02
3.550000E+02
3.550000E+02
3.550000E+02
3.550000E+02
3.550000E+02
3.550000E+02
3.550000E+02
3.550000E+02
3.550000E+02
3.550000E+02
3.550000E+02
3.550000E+02
3.550000E+02
3.550000E+02
3.550000E+02
3.550000E+02
3.550000E+02
3.550000E+02
3.550000E+02
3.550000E+02
3.550000E+02
3.550000E+02
3.550000E+02
3.550000E+02
3.550000E+02
3.550000E+02
3.550000E+02
3.550000E+02
3.550000E+02
3.550000E+02
3.550000E+02
3.550000E+02
3.550000E+02
3.550000E+02
3.550000E+02
3.550000E+02
3.550000E+02
3.550000E+02
3.550000E+02
3.550000E+02
3.550000E+02
3.550000E+02
3.550000E+02
3.550000E+02
3.550000E+02
3.550000E+02
3.550000E+02
3.550000E+02
3.550000E+02
3.550000E+02
3.550000E+02
3.550000E+02
3.550000E+02
3.550000E+02
3.550000E+02
3.550000E+02
3.550000E+02
3.550000E+02
3.550000E+02
3.550000E+02
3.550000E+02
3.550000E+02
3.550000E+02
3.550000E+02
3.550000E+02
3.550000E+02
3.550000E+02
3.550000E+02
3.550000E+02
3.550000E+02
3.550000E+02
3.550000E+02
3.550000E+02
3.550000E+02
3.550000E+02
3.550000E+02
3.550000E+02
3.550000E+02
3.550000E+02
3.550000E+02
3.550000E+02
3.550000E+02
3.550000E+02
3.550000E+02
3.550000E+02
3.550000E+02
3.550000E+02
3.550000E+02
3.550000E+02
3.550000E+02
3.550000E+02
3.550000E+02
3.550000E+02
3.550000E+02
3.550000E+02
3.550000E+02
3.550000E+02
3.550000E+02
3.550000E+02
3.550000E+02
3.550000E+02
3.550000E+02
3.550000E+02
3.550000E+02
3.550000E+02
3.550000E+02
3.550000E+02
3.550000E+02
3.550000E+02
3.550000E+02
3.550000E+02
3.550000E+02
3.550000E+02
3.550000E+02
3.550000E+02
3.550000E+02
3.550000E+02
3.550000E+02
3.550000E+02
3.550000E+02
3.550000E+02
3.550000E+02
3.550000E+02
3.550000E+02
3.550000E+02
3.550000E+02
3.550000E+02
3.550000E+02
3.550000E+02
3.550000E+02
3.550000E+02
3.550000E+02
3.550000E+02
3.550000E+02
3.550000E+02
3.550000E+02
3.550000E+02
3.550000E+02
3.550000E+02
3.550000E+02
3.550000E+02
3.550000E+02
3.550000E+02
3.550000E+02
3.550000E+02
3.550000E+02
3.550000E+02
3.550000E+02
3.550000E+02
3.550000E+02
3.550000E+02
3.550000E+02
3.550000E+02
3.550000E+02
3.550000E+02
3.550000E+02
3.550000E+02
3.550000E+02
3.550000E+02
3.550000E+02
3.550000E+02
3.550000E+02
3.550000E+02
3.550000E+02
3.550000E+02
3.550000E+02
3.550000E+02
3.550000E+02
3.550000E+02
3.550000E+02
3.550000E+02
3.550000E+02
3.550000E+02
3.550000E+02
3.550000E+02
3.550000E+02
3.550000E+02
3.550000E+02
3.550000E+02
3.550000E+02
3.550000E+02
3.550000E+02
3.550000E+02
Thickness
2.901716E-03
2.511631E-03
2.966822E-03
3.513566E-03
7.022229E-03
1.132405E-01
1.226207E-01
1.345916E-02
1.366089E-02
-1.558938E-01
5.056847E-02
1.034569E-02
9.137423E-03
5.781899E-03
5.634099E-03
5.594521E-03
6.255950E-03
7.116386E-03
5.949099E-03
7.462325E-03
6.684743E-03
7.504272E-03
8.390580E-03
9.458011E-03
1.141973E-02
1.190839E-02
1.485449E-02
1.647499E-02
1.882872E-02
2.162128E-02
2.325619E-02
2.666358E-02
3.098870E-02
3.543421E-02
3.982952E-02
4.576861E-02
5.091427E-02
5.990761E-02
6.967619E-02
7.688877E-02
8.620044E-02
1.003734E-01
1.131998E-01
1.254738E-01
1.399836E-01
1.525776E-01
1.700178E-01
1.850124E-01
1.988996E-01
2.172426E-01
2.320903E-01
2.462517E-01
2.635830E-01
2.782917E-01
2.946935E-01
3.093624E-01
3.270255E-01
3.406038E-01
3.538611E-01
3.666244E-01
3.791858E-01
3.928116E-01
4.028021E-01
4.122665E-01
4.242322E-01
4.331040E-01
4.426653E-01
4.516686E-01
4.601634E-01
4.666689E-01
4.744983E-01
4.829003E-01
4.908223E-01
4.976214E-01
5.025328E-01
5.085418E-01
5.144227E-01
5.188062E-01
5.209353E-01
5.251002E-01
5.293624E-01
5.331682E-01
5.363380E-01
5.409119E-01
5.428727E-01
5.449826E-01
5.499235E-01
5.496823E-01
5.516016E-01
5.535715E-01
5.555444E-01
5.554211E-01
5.578568E-01
5.622807E-01
5.678655E-01
5.657380E-01
5.578176E-01
5.577235E-01
5.547914E-01
5.525088E-01
5.533938E-01
5.530443E-01
5.502700E-01
5.479851E-01
5.461150E-01
5.446831E-01
5.405164E-01
5.356088E-01
5.346936E-01
5.298636E-01
5.280834E-01
5.231657E-01
5.190373E-01
5.099639E-01
5.060860E-01
5.015944E-01
4.941072E-01
4.860138E-01
4.755140E-01
4.681874E-01
4.594074E-01
4.513760E-01
4.386457E-01
4.303145E-01
4.181294E-01
4.085935E-01
3.926275E-01
3.826088E-01
3.700646E-01
3.588637E-01
3.411962E-01
3.235256E-01
3.105267E-01
2.955256E-01
2.791468E-01
2.647646E-01
2.470270E-01
2.315991E-01
2.105138E-01
1.959108E-01
1.821065E-01
1.643866E-01
1.468927E-01
1.337253E-01
1.200789E-01
1.094792E-01
9.491734E-02
8.500281E-02
7.511772E-02
6.520226E-02
5.700282E-02
4.884597E-02
4.276070E-02
3.657383E-02
3.200631E-02
2.803559E-02
2.326226E-02
1.961460E-02
1.762001E-02
1.570897E-02
1.334713E-02
1.159605E-02
1.070003E-02
9.239408E-03
7.833078E-03
7.231654E-03
6.119268E-03
4.996059E-03
5.327570E-03
4.647820E-03
4.018598E-03
4.420214E-03
3.460147E-03
2.366786E-03
1.851695E-03
2.137221E-03
1.479761E-03
7.636382E-04
2.117126E-04
5.162144E-04
5.712446E-04
9.837825E-04
2.366366E-04
4.895984E-04
4.212083E-04
3.240598E-06
5.432576E-05
-1.548604E-04
-2.635310E-04
-9.288520E-05
-3.652079E-05
-1.405246E-05
1.995433E-04
-1.733592E-07
1.093725E-03
7.837850E-03
1.425297E-02
2.078372E-02
2.728593E-02
3.375808E-02
4.010039E-02
2.823019E-03
2.947214E-03
2.941310E-03
3.788990E-03
6.702966E-03
-6.297370E-02
-2.373932E-02
1.119565E-02
8.060491E-03
-2.338794E-02
6.052029E-02
1.320818E-02
9.475592E-03
5.746490E-03
6.552203E-03
5.284644E-03
7.175098E-03
6.185557E-03
6.152564E-03
7.353331E-03
6.700118E-03
8.650409E-03
8.643401E-03
9.188731E-03
1.181568E-02
1.153869E-02
1.471777E-02
1.683455E-02
1.932860E-02
2.082079E-02
2.350467E-02
2.571549E-02
3.173347E-02
3.657931E-02
4.136575E-02
4.601083E-02
5.198176E-02
5.996572E-02
6.899167E-02
7.735435E-02
8.750437E-02
1.007078E-01
1.132928E-01
1.264983E-01
1.410874E-01
1.521079E-01
1.684182E-01
1.852285E-01
1.990034E-01
2.170733E-01
2.318587E-01
2.484100E-01
2.646264E-01
2.782219E-01
2.962005E-01
3.101694E-01
3.257012E-01
3.402329E-01
3.538976E-01
3.666527E-01
3.796716E-01
3.920734E-01
4.033993E-01
4.143251E-01
4.220916E-01
4.325450E-01
4.423936E-01
4.512463E-01
4.594362E-01
4.652060E-01
4.743959E-01
4.823948E-01
4.897738E-01
4.958948E-01
5.034097E-01
5.088335E-01
5.135825E-01
5.168040E-01
5.196523E-01
5.243639E-01
5.282962E-01
5.332053E-01
5.356453E-01
5.413372E-01
5.435652E-01
5.453942E-01
5.501854E-01
5.516963E-01
5.503930E-01
5.540004E-01
5.557804E-01
5.553683E-01
5.579562E-01
5.602517E-01
5.620483E-01
5.600664E-01
5.571314E-01
5.608581E-01
5.627243E-01
5.577576E-01
5.530698E-01
5.513826E-01
5.501229E-01
5.496197E-01
5.469397E-01
5.450149E-01
5.398235E-01
5.356022E-01
5.349130E-01
5.302912E-01
5.262556E-01
5.224328E-01
5.186805E-01
5.099994E-01
5.059892E-01
5.027799E-01
4.949370E-01
4.845306E-01
4.755208E-01
4.721101E-01
4.610444E-01
4.517678E-01
4.395911E-01
4.299474E-01
4.209617E-01
4.092289E-01
3.950743E-01
3.850969E-01
3.716069E-01
3.597346E-01
3.426164E-01
3.247743E-01
3.102096E-01
2.946097E-01
2.799840E-01
2.638402E-01
2.468959E-01
2.274900E-01
2.110812E-01
1.962703E-01
1.799171E-01
1.643660E-01
1.477672E-01
1.338238E-01
1.200235E-01
1.081659E-01
9.503727E-02
8.481520E-02
7.582057E-02
6.571486E-02
5.759267E-02
4.819419E-02
4.223779E-02
3.656328E-02
3.183080E-02
2.781988E-02
2.394126E-02
1.982795E-02
1.802985E-02
1.561083E-02
1.333495E-02
1.196701E-02
1.098171E-02
9.221552E-03
7.878829E-03
7.026653E-03
6.755601E-03
5.333130E-03
5.645313E-03
4.284886E-03
3.868787E-03
3.845691E-03
3.060609E-03
2.443140E-03
1.531644E-03
1.301145E-03
1.436774E-03
4.590932E-04
3.542065E-04
5.942307E-04
2.431616E-04
1.112945E-04
1.860906E-04
6.431684E-04
2.348800E-04
1.262976E-04
4.941363E-05
9.014049E-05
-5.041930E-05
5.462241E-05
-1.161245E-04
-9.314534E-05
-1.860350E-04
-1.657237E-04
1.621665E-03
9.834345E-03
1.808958E-02
2.614208E-02
3.420450E-02
4.240707E-02
5.071419E-02
2.852634E-03
1.942342E-03
1.893664E-03
2.942466E-03
5.830632E-03
-3.831189E-02
1.287195E-01
8.648244E-03
2.499269E-03
2.459081E-02
1.483543E-01
1.638566E-02
1.169438E-02
7.996551E-03
7.338122E-03
5.188865E-03
5.963454E-03
5.198786E-03
5.819333E-03
6.790616E-03
7.089253E-03
8.944270E-03
9.420302E-03
1.015702E-02
1.091632E-02
1.224411E-02
1.436531E-02
1.609678E-02
1.970883E-02
2.088587E-02
2.379089E-02
2.707081E-02
3.023970E-02
3.583833E-02
4.050676E-02
4.591144E-02
5.176733E-02
5.907574E-02
6.952777E-02
7.791176E-02
8.848140E-02
1.019240E-01
1.140591E-01
1.281731E-01
1.411787E-01
1.559629E-01
1.683922E-01
1.854697E-01
1.998230E-01
2.158464E-01
2.323793E-01
2.487015E-01
2.646336E-01
2.770285E-01
2.936414E-01
3.106362E-01
3.222484E-01
3.377700E-01
3.533803E-01
3.663810E-01
3.799343E-01
3.919538E-01
4.040060E-01
4.141753E-01
4.226958E-01
4.325805E-01
4.413947E-01
4.494615E-01
4.576073E-01
4.659412E-01
4.759522E-01
4.827930E-01
4.902818E-01
4.967417E-01
5.032267E-01
5.081103E-01
5.120542E-01
5.161843E-01
5.197008E-01
5.240500E-01
5.262858E-01
5.319204E-01
5.340621E-01
5.406657E-01
5.439309E-01
5.453716E-01
5.487721E-01
5.520877E-01
5.519447E-01
5.535447E-01
5.555363E-01
5.555715E-01
5.577810E-01
5.578340E-01
5.592228E-01
5.573428E-01
5.581660E-01
5.640560E-01
5.757695E-01
5.669304E-01
5.544049E-01
5.521149E-01
5.510799E-01
5.509250E-01
5.479603E-01
5.449073E-01
5.399929E-01
5.375737E-01
5.366772E-01
5.305214E-01
5.270505E-01
5.229646E-01
5.175951E-01
5.114624E-01
5.053301E-01
5.009541E-01
4.945655E-01
4.845292E-01
4.751976E-01
4.748727E-01
4.631302E-01
4.507315E-01
4.397314E-01
4.277864E-01
4.186494E-01
4.070856E-01
3.953592E-01
3.862913E-01
3.697745E-01
3.580131E-01
3.433120E-01
3.260792E-01
3.105184E-01
2.941486E-01
2.801371E-01
2.644187E-01
2.463781E-01
2.280805E-01
2.123628E-01
1.964657E-01
1.796487E-01
1.635952E-01
1.514000E-01
1.340776E-01
1.218625E-01
1.098058E-01
9.614587E-02
8.462546E-02
7.498652E-02
6.584190E-02
5.622024E-02
4.761702E-02
4.093649E-02
3.539520E-02
3.168426E-02
2.857107E-02
2.415109E-02
1.982385E-02
1.756873E-02
1.603404E-02
1.357929E-02
1.214930E-02
1.075283E-02
8.972268E-03
8.257277E-03
7.334347E-03
6.553511E-03
6.309694E-03
4.530751E-03
3.996751E-03
4.034522E-03
3.925982E-03
2.885913E-03
2.326399E-03
2.487228E-03
1.846458E-03
1.574941E-03
1.011724E-03
4.283311E-04
8.238567E-04
4.779817E-04
1.551356E-04
6.815094E-04
9.745935E-04
6.713555E-04
8.227866E-04
4.633968E-04
1.723145E-04
-1.122986E-04
-3.912222E-05
-3.011851E-04
5.712999E-05
2.044891E-04
3.550249E-04
1.699445E-03
4.906994E-03
8.516543E-03
1.203838E-02
1.560416E-02
1.916121E-02
2.294820E-02
2.934898E-03
2.185231E-03
1.911222E-03
2.766847E-03
5.804078E-03
3.819262E-02
1.342131E-01
-5.970325E-04
-4.156710E-03
5.573751E-02
9.653262E-03
1.736892E-02
1.104499E-02
1.104376E-02
6.088050E-03
4.934203E-03
5.534692E-03
5.765097E-03
6.130426E-03
6.276409E-03
6.767820E-03
7.814772E-03
8.873564E-03
9.941939E-03
1.176967E-02
1.253873E-02
1.435418E-02
1.587367E-02
1.851298E-02
2.100957E-02
2.396159E-02
2.691923E-02
3.006119E-02
3.376775E-02
3.902355E-02
4.449202E-02
5.174952E-02
5.994770E-02
6.840939E-02
8.000015E-02
8.929126E-02
1.009101E-01
1.138262E-01
1.277808E-01
1.411718E-01
1.564677E-01
1.687913E-01
1.852270E-01
1.985227E-01
2.158773E-01
2.335996E-01
2.477389E-01
2.623613E-01
2.778107E-01
2.921530E-01
3.098588E-01
3.221781E-01
3.375735E-01
3.533052E-01
3.657824E-01
3.789897E-01
3.911684E-01
4.033262E-01
4.141480E-01
4.242929E-01
4.332864E-01
4.434015E-01
4.501417E-01
4.581799E-01
4.674308E-01
4.761699E-01
4.850441E-01
4.906805E-01
4.971831E-01
5.015989E-01
5.079220E-01
5.138068E-01
5.165367E-01
5.203578E-01
5.238002E-01
5.272333E-01
5.325623E-01
5.343629E-01
5.397410E-01
5.422104E-01
5.447750E-01
5.490420E-01
5.512178E-01
5.527425E-01
5.533444E-01
5.542659E-01
5.539813E-01
5.573930E-01
5.572146E-01
5.566063E-01
5.566769E-01
5.578180E-01
5.626500E-01
5.770545E-01
5.668144E-01
5.555977E-01
5.517566E-01
5.508735E-01
5.492132E-01
5.474737E-01
5.451385E-01
5.397593E-01
5.397416E-01
5.354068E-01
5.310995E-01
5.281771E-01
5.227880E-01
5.172069E-01
5.105909E-01
5.043988E-01
5.005193E-01
4.944276E-01
4.861502E-01
4.774345E-01
4.734450E-01
4.605128E-01
4.493240E-01
4.382993E-01
4.280116E-01
4.183547E-01
4.084643E-01
3.934250E-01
3.827638E-01
3.675473E-01
3.541208E-01
3.411229E-01
3.260606E-01
3.118137E-01
2.954910E-01
2.792587E-01
2.645790E-01
2.451058E-01
2.285069E-01
2.133444E-01
1.954003E-01
1.816706E-01
1.652959E-01
1.528172E-01
1.352292E-01
1.216709E-01
1.128328E-01
9.788979E-02
8.603910E-02
7.565298E-02
6.516551E-02
5.573596E-02
4.749890E-02
4.123744E-02
3.583161E-02
3.206626E-02
2.861744E-02
2.362128E-02
2.098600E-02
1.836148E-02
1.713304E-02
1.451364E-02
1.183489E-02
1.035580E-02
9.419142E-03
8.430594E-03
7.515629E-03
6.503786E-03
6.023138E-03
3.754301E-03
3.821950E-03
4.165371E-03
4.103049E-03
2.314769E-03
1.879340E-03
2.230393E-03
2.441094E-03
1.940004E-03
9.427871E-04
8.474263E-04
1.333207E-03
8.387826E-04
1.724837E-04
8.846851E-04
1.107061E-03
1.243471E-03
1.436756E-03
8.138647E-04
1.360907E-04
1.645442E-04
6.472547E-04
1.831061E-04
1.034383E-04
1.269197E-04
5.607245E-04
5.625195E-04
-2.692419E-03
-6.136870E-03
-9.589204E-03
-1.305076E-02
-1.636009E-02
-1.983281E-02
1.995137E-03
2.606730E-03
1.581130E-03
3.004758E-03
9.711492E-03
-2.093446E-03
9.313337E-02
1.522753E-03
-3.656440E-03
-4.942736E-02
-9.650362E-02
1.491310E-02
8.572729E-03
1.044211E-02
5.331169E-03
4.638009E-03
4.761370E-03
5.839680E-03
5.282449E-03
5.264968E-03
5.923522E-03
7.210580E-03
7.892550E-03
9.052147E-03
1.061705E-02
1.154807E-02
1.341012E-02
1.503848E-02
1.730928E-02
2.134789E-02
2.474416E-02
2.707903E-02
3.080581E-02
3.421911E-02
3.922534E-02
4.495691E-02
5.176893E-02
6.143716E-02
7.026671E-02
7.881593E-02
8.995003E-02
1.007769E-01
1.139614E-01
1.258726E-01
1.401922E-01
1.546821E-01
1.699354E-01
1.857267E-01
2.005134E-01
2.158000E-01
2.334669E-01
2.477030E-01
2.628369E-01
2.770632E-01
2.939394E-01
3.074694E-01
3.229574E-01
3.411443E-01
3.542354E-01
3.679062E-01
3.787510E-01
3.914728E-01
4.022150E-01
4.144799E-01
4.240223E-01
4.327431E-01
4.437148E-01
4.516641E-01
4.578329E-01
4.654939E-01
4.770603E-01
4.850299E-01
4.914787E-01
4.965855E-01
5.017792E-01
5.084541E-01
5.147183E-01
5.179150E-01
5.215482E-01
5.245652E-01
5.288010E-01
5.342472E-01
5.356234E-01
5.392258E-01
5.436574E-01
5.466053E-01
5.490483E-01
5.520205E-01
5.515919E-01
5.537098E-01
5.531549E-01
5.533945E-01
5.574557E-01
5.586415E-01
5.616172E-01
5.563382E-01
5.572308E-01
5.602257E-01
5.719387E-01
5.649540E-01
5.565312E-01
5.515443E-01
5.494491E-01
5.478606E-01
5.469974E-01
5.450530E-01
5.406829E-01
5.417013E-01
5.372445E-01
5.330121E-01
5.277354E-01
5.229643E-01
5.169520E-01
5.108015E-01
5.056164E-01
5.019412E-01
4.945889E-01
4.885779E-01
4.817314E-01
4.706522E-01
4.600510E-01
4.518462E-01
4.384915E-01
4.273591E-01
4.190883E-01
4.061448E-01
3.924039E-01
3.810151E-01
3.660231E-01
3.562453E-01
3.413930E-01
3.253490E-01
3.105736E-01
2.951782E-01
2.787875E-01
2.625035E-01
2.443923E-01
2.286783E-01
2.112380E-01
1.951370E-01
1.814575E-01
1.642641E-01
1.497593E-01
1.327859E-01
1.210287E-01
1.111691E-01
9.716292E-02
8.761091E-02
7.522515E-02
6.519777E-02
5.415247E-02
4.720771E-02
4.098377E-02
3.469625E-02
3.188474E-02
2.871426E-02
2.349333E-02
2.174776E-02
1.932798E-02
1.688555E-02
1.432253E-02
1.174458E-02
1.000629E-02
9.449005E-03
8.009961E-03
7.982200E-03
6.915821E-03
5.979896E-03
5.346623E-03
4.524746E-03
4.214178E-03
3.913192E-03
3.369141E-03
2.539416E-03
2.457363E-03
2.320217E-03
1.796827E-03
1.106663E-03
9.461185E-04
6.985106E-04
4.310357E-04
3.993644E-04
5.611689E-04
1.293263E-03
1.047402E-03
1.450318E-03
4.871458E-04
9.890332E-05
2.670119E-04
6.080415E-04
2.801728E-04
1.315727E-04
-6.444103E-06
3.709032E-04
1.934020E-04
-2.136997E-03
-4.715204E-03
-6.629944E-03
-8.944193E-03
-1.129145E-02
-1.333669E-02
3.452087E-03
1.761046E-03
1.775293E-03
3.365050E-03
1.067889E-02
-2.107487E-02
-2.331445E-03
-1.366044E-03
-1.264484E-02
-9.419164E-03
-1.458281E-01
1.075115E-02
1.164611E-02
7.462235E-03
4.380634E-03
4.185918E-03
4.117708E-03
5.387908E-03
5.113894E-03
5.508250E-03
5.985492E-03
7.554734E-03
7.779771E-03
8.901087E-03
9.851424E-03
1.087460E-02
1.309495E-02
1.515310E-02
1.698770E-02
2.027506E-02
2.399375E-02
2.663812E-02
3.077022E-02
3.497545E-02
4.039158E-02
4.442034E-02
5.103331E-02
5.972158E-02
7.012826E-02
7.901419E-02
8.991372E-02
1.001855E-01
1.157458E-01
1.266805E-01
1.394501E-01
1.528576E-01
1.684548E-01
1.840117E-01
2.006597E-01
2.153817E-01
2.332969E-01
2.482193E-01
2.641995E-01
2.782824E-01
2.953325E-01
3.076017E-01
3.229573E-01
3.418381E-01
3.556577E-01
3.668241E-01
3.807427E-01
3.898922E-01
4.005487E-01
4.124424E-01
4.252478E-01
4.348926E-01
4.452074E-01
4.506372E-01
4.580356E-01
4.649243E-01
4.755292E-01
4.827287E-01
4.895255E-01
4.966045E-01
5.038494E-01
5.092738E-01
5.143519E-01
5.191011E-01
5.211038E-01
5.244497E-01
5.289901E-01
5.339164E-01
5.359427E-01
5.395966E-01
5.452096E-01
5.473806E-01
5.492931E-01
5.517202E-01
5.503822E-01
5.533589E-01
5.534250E-01
5.538917E-01
5.561698E-01
5.609965E-01
5.654860E-01
5.576985E-01
5.571670E-01
5.573860E-01
5.600978E-01
5.603067E-01
5.563401E-01
5.527038E-01
5.495352E-01
5.469076E-01
5.467589E-01
5.453086E-01
5.424317E-01
5.419863E-01
5.389820E-01
5.322605E-01
5.269261E-01
5.227223E-01
5.176165E-01
5.103356E-01
5.062759E-01
5.024118E-01
4.950515E-01
4.872115E-01
4.807133E-01
4.701308E-01
4.618599E-01
4.516206E-01
4.438394E-01
4.275955E-01
4.177515E-01
4.052362E-01
3.913567E-01
3.803704E-01
3.654911E-01
3.552923E-01
3.419287E-01
3.247275E-01
3.102955E-01
2.940601E-01
2.803651E-01
2.625154E-01
2.458942E-01
2.295237E-01
2.105766E-01
1.953221E-01
1.805798E-01
1.639899E-01
1.487986E-01
1.337459E-01
1.220359E-01
1.114489E-01
9.703820E-02
8.712973E-02
7.503487E-02
6.560867E-02
5.417785E-02
4.749615E-02
4.049647E-02
3.461656E-02
3.201085E-02
2.872760E-02
2.410532E-02
2.188133E-02
1.893396E-02
1.627038E-02
1.412299E-02
1.179845E-02
9.967602E-03
8.693921E-03
8.221789E-03
8.361102E-03
7.621369E-03
7.089681E-03
6.460395E-03
5.148078E-03
4.417625E-03
4.264902E-03
3.484795E-03
3.422243E-03
2.610011E-03
1.723297E-03
1.209349E-03
1.112717E-03
5.387079E-04
4.733588E-04
8.152217E-04
2.478140E-04
7.417162E-04
1.436110E-03
6.822658E-04
8.062913E-04
-3.409213E-05
-5.225544E-05
1.945394E-05
-2.067683E-06
2.862578E-04
8.584919E-05
6.434727E-04
3.226666E-04
9.917604E-05
3.447457E-04
6.209484E-04
7.499103E-04
8.128412E-04
9.227775E-04
1.145749E-03
3.484979E-03
1.937311E-03
1.503980E-03
2.887323E-03
6.495970E-03
4.305306E-03
8.396333E-02
-5.668813E-06
-9.973423E-03
-1.283847E-02
-1.051582E-01
1.042067E-02
1.349297E-02
9.511559E-03
6.599852E-03
4.108618E-03
4.453676E-03
5.229167E-03
5.431446E-03
6.417947E-03
6.498210E-03
8.413350E-03
8.362852E-03
9.535101E-03
1.010532E-02
1.121087E-02
1.314158E-02
1.406099E-02
1.604169E-02
1.995234E-02
2.183654E-02
2.684751E-02
3.027842E-02
3.517851E-02
3.987889E-02
4.546694E-02
5.097658E-02
5.980913E-02
6.860647E-02
7.850572E-02
8.883926E-02
9.998688E-02
1.140669E-01
1.274632E-01
1.398783E-01
1.523085E-01
1.674638E-01
1.838025E-01
2.011423E-01
2.160998E-01
2.314974E-01
2.494754E-01
2.647396E-01
2.802828E-01
2.975847E-01
3.127889E-01
3.244918E-01
3.428651E-01
3.556991E-01
3.649007E-01
3.807589E-01
3.908436E-01
4.019875E-01
4.108734E-01
4.248876E-01
4.337244E-01
4.481314E-01
4.519934E-01
4.596375E-01
4.652934E-01
4.737183E-01
4.816441E-01
4.866703E-01
4.959407E-01
5.037706E-01
5.098036E-01
5.145375E-01
5.188374E-01
5.215762E-01
5.240244E-01
5.295111E-01
5.335400E-01
5.344848E-01
5.399025E-01
5.440550E-01
5.453017E-01
5.482614E-01
5.508368E-01
5.515899E-01
5.554485E-01
5.559540E-01
5.567608E-01
5.571657E-01
5.595965E-01
5.614419E-01
5.579268E-01
5.567581E-01
5.565741E-01
5.553231E-01
5.558597E-01
5.557603E-01
5.534335E-01
5.501182E-01
5.468647E-01
5.454425E-01
5.445467E-01
5.425466E-01
5.407761E-01
5.367078E-01
5.331085E-01
5.284577E-01
5.223291E-01
5.167715E-01
5.115550E-01
5.063445E-01
4.990747E-01
4.942481E-01
4.865288E-01
4.793567E-01
4.722980E-01
4.623147E-01
4.499658E-01
4.411728E-01
4.299851E-01
4.181788E-01
4.093481E-01
3.919023E-01
3.804267E-01
3.663148E-01
3.531009E-01
3.415897E-01
3.251939E-01
3.101536E-01
2.948486E-01
2.800227E-01
2.613010E-01
2.459618E-01
2.298854E-01
2.119201E-01
1.958887E-01
1.811363E-01
1.640129E-01
1.489803E-01
1.354765E-01
1.235012E-01
1.146568E-01
9.887085E-02
8.582370E-02
7.543625E-02
6.605899E-02
5.423657E-02
4.801281E-02
4.072910E-02
3.481475E-02
3.217677E-02
2.821034E-02
2.495517E-02
2.253780E-02
1.831368E-02
1.683592E-02
1.374750E-02
1.156873E-02
1.018585E-02
9.069201E-03
9.069361E-03
7.716687E-03
7.813210E-03
6.837396E-03
6.149434E-03
4.948972E-03
3.761261E-03
4.198266E-03
3.571435E-03
3.012110E-03
2.573506E-03
1.772538E-03
1.456898E-03
1.377382E-03
9.935285E-04
8.824551E-04
1.160970E-03
9.495474E-04
8.923302E-04
1.033418E-03
5.389746E-04
8.078809E-04
1.766592E-04
2.138715E-04
1.899166E-04
1.225011E-05
2.953985E-04
1.326438E-04
9.137118E-04
2.631912E-04
-1.581095E-04
-3.667847E-04
-3.572896E-04
-6.956261E-04
-1.437365E-03
-1.577744E-03
-1.074484E-03
2.633208E-03
2.113176E-03
6.523158E-04
2.143212E-03
5.503897E-03
3.706530E-02
-3.805730E-04
-6.554500E-03
-6.359566E-03
-6.348818E-02
-3.730496E-02
1.009079E-02
1.197115E-02
1.292514E-02
7.017529E-03
3.369784E-03
4.873681E-03
5.189747E-03
5.787322E-03
6.585953E-03
6.789702E-03
7.328418E-03
7.942961E-03
8.958617E-03
9.534432E-03
1.128692E-02
1.302046E-02
1.341637E-02
1.588927E-02
1.947608E-02
2.168758E-02
2.618827E-02
3.056437E-02
3.476500E-02
3.955682E-02
4.549986E-02
5.193772E-02
5.871281E-02
6.808033E-02
7.607867E-02
8.672738E-02
1.014309E-01
1.127636E-01
1.261056E-01
1.386790E-01
1.517424E-01
1.689756E-01
1.839073E-01
2.000419E-01
2.159910E-01
2.321674E-01
2.493708E-01
2.677228E-01
2.811252E-01
2.969043E-01
3.118324E-01
3.248781E-01
3.417617E-01
3.551612E-01
3.656953E-01
3.807011E-01
3.932213E-01
4.024387E-01
4.111628E-01
4.222609E-01
4.317050E-01
4.465958E-01
4.535444E-01
4.601097E-01
4.662228E-01
4.741231E-01
4.807548E-01
4.881421E-01
4.958974E-01
5.030180E-01
5.088855E-01
5.156815E-01
5.193223E-01
5.207800E-01
5.248372E-01
5.302709E-01
5.332522E-01
5.352395E-01
5.375552E-01
5.427659E-01
5.454454E-01
5.455731E-01
5.498985E-01
5.523322E-01
5.566504E-01
5.576776E-01
5.575905E-01
5.594807E-01
5.591175E-01
5.564856E-01
5.571749E-01
5.565348E-01
5.549346E-01
5.558671E-01
5.550784E-01
5.545818E-01
5.540347E-01
5.506031E-01
5.477940E-01
5.466418E-01
5.455164E-01
5.428987E-01
5.384152E-01
5.342800E-01
5.315569E-01
5.282785E-01
5.237017E-01
5.185054E-01
5.116492E-01
5.047938E-01
4.997053E-01
4.928945E-01
4.853462E-01
4.794997E-01
4.717924E-01
4.616056E-01
4.500221E-01
4.388117E-01
4.303880E-01
4.193276E-01
4.098569E-01
3.931518E-01
3.805326E-01
3.704513E-01
3.543956E-01
3.416512E-01
3.244250E-01
3.086501E-01
2.935798E-01
2.756708E-01
2.629145E-01
2.433830E-01
2.282143E-01
2.138702E-01
1.993358E-01
1.801929E-01
1.635693E-01
1.500026E-01
1.388300E-01
1.230108E-01
1.131539E-01
1.000244E-01
8.526910E-02
7.448654E-02
6.535511E-02
5.538185E-02
4.870295E-02
4.028759E-02
3.713242E-02
3.072893E-02
2.747619E-02
2.624482E-02
2.283822E-02
1.845960E-02
1.706865E-02
1.366328E-02
1.215525E-02
1.109099E-02
9.698517E-03
9.430104E-03
6.984970E-03
7.412162E-03
6.574971E-03
5.950175E-03
5.211289E-03
4.275187E-03
3.971539E-03
3.484930E-03
2.210374E-03
1.927726E-03
1.979318E-03
1.505344E-03
5.837624E-04
3.047448E-04
1.981562E-04
4.049584E-04
8.623748E-04
7.766542E-04
1.258453E-03
6.917259E-04
1.383293E-04
1.095026E-04
1.674664E-04
3.080160E-04
1.128124E-04
5.760953E-05
1.825944E-04
5.539510E-04
2.459074E-04
-1.224752E-04
-5.875585E-04
-1.041264E-03
-1.420784E-03
-1.839176E-03
-2.247786E-03
-2.796801E-03
3.012314E-03
4.361303E-03
1.112003E-03
1.697005E-03
9.612126E-03
1.386099E-02
2.880858E-02
1.926982E-03
-3.262139E-03
-3.037477E-02
-6.434982E-02
8.422753E-03
1.412583E-02
1.518916E-02
4.178593E-03
4.018340E-03
4.901941E-03
4.846048E-03
5.587740E-03
6.686705E-03
7.027274E-03
7.142889E-03
8.026082E-03
8.348171E-03
9.494592E-03
1.110459E-02
1.256546E-02
1.470584E-02
1.686941E-02
2.020285E-02
2.248989E-02
2.512868E-02
3.106259E-02
3.609091E-02
4.031592E-02
4.539522E-02
5.208240E-02
5.882700E-02
6.831487E-02
7.597765E-02
8.692063E-02
9.963703E-02
1.125468E-01
1.261072E-01
1.380795E-01
1.540938E-01
1.690811E-01
1.845650E-01
2.002447E-01
2.181037E-01
2.331536E-01
2.479385E-01
2.630932E-01
2.811083E-01
2.965062E-01
3.094451E-01
3.245650E-01
3.411737E-01
3.562982E-01
3.662383E-01
3.815915E-01
3.916578E-01
4.030800E-01
4.130473E-01
4.221488E-01
4.344473E-01
4.456140E-01
4.527917E-01
4.596226E-01
4.659654E-01
4.756902E-01
4.821218E-01
4.882252E-01
4.951668E-01
5.037099E-01
5.090863E-01
5.146717E-01
5.175279E-01
5.210705E-01
5.248901E-01
5.314317E-01
5.339546E-01
5.361920E-01
5.388367E-01
5.428328E-01
5.464293E-01
5.449769E-01
5.495445E-01
5.526424E-01
5.551730E-01
5.553174E-01
5.568865E-01
5.586444E-01
5.583626E-01
5.576514E-01
5.584190E-01
5.561311E-01
5.552386E-01
5.573357E-01
5.557709E-01
5.535558E-01
5.525494E-01
5.520826E-01
5.488620E-01
5.480992E-01
5.456774E-01
5.431127E-01
5.383711E-01
5.356572E-01
5.312013E-01
5.277136E-01
5.250027E-01
5.210289E-01
5.130742E-01
5.051982E-01
5.004996E-01
4.952727E-01
4.880898E-01
4.806528E-01
4.710765E-01
4.620206E-01
4.518806E-01
4.415280E-01
4.292120E-01
4.179712E-01
4.077587E-01
3.943189E-01
3.807036E-01
3.696379E-01
3.557337E-01
3.402201E-01
3.237268E-01
3.075232E-01
2.928991E-01
2.765475E-01
2.615587E-01
2.441264E-01
2.297170E-01
2.136212E-01
2.014793E-01
1.794698E-01
1.634434E-01
1.499960E-01
1.356209E-01
1.209448E-01
1.121160E-01
9.911087E-02
8.532603E-02
7.412017E-02
6.618218E-02
5.604215E-02
4.928380E-02
4.217242E-02
3.792967E-02
3.069922E-02
2.675398E-02
2.466263E-02
2.155760E-02
1.791118E-02
1.582735E-02
1.413903E-02
1.300718E-02
1.238361E-02
9.391733E-03
8.358321E-03
7.954720E-03
8.013677E-03
6.395222E-03
5.700208E-03
5.136998E-03
4.714324E-03
3.928351E-03
3.451614E-03
2.644353E-03
2.293872E-03
1.689422E-03
1.505801E-03
9.139961E-04
7.218956E-04
6.580916E-04
5.444231E-04
9.492744E-04
1.124667E-03
1.205820E-03
8.370059E-04
4.163553E-04
5.540533E-04
3.515846E-04
5.021806E-04
2.581215E-04
1.339279E-04
1.937794E-04
4.671582E-04
5.254875E-04
-2.575781E-04
4.172172E-04
9.220369E-04
1.402164E-03
1.787533E-03
2.232849E-03
2.722463E-03
4.017638E-03
5.731729E-03
1.444838E-03
1.331615E-03
9.004885E-03
6.274798E-03
2.127033E-02
-1.361037E-03
-2.975479E-02
3.043429E-02
-1.946711E-02
5.536201E-03
1.276750E-02
1.366384E-02
3.977340E-03
4.332293E-03
5.943058E-03
5.059310E-03
5.715330E-03
6.280177E-03
7.071206E-03
6.987090E-03
8.514452E-03
9.172675E-03
9.462901E-03
1.072328E-02
1.227009E-02
1.437088E-02
1.658069E-02
2.096140E-02
2.257031E-02
2.498770E-02
3.009291E-02
3.704603E-02
4.088602E-02
4.454498E-02
5.142343E-02
5.914213E-02
6.897313E-02
7.737237E-02
8.655676E-02
9.838477E-02
1.115201E-01
1.258434E-01
1.390362E-01
1.533360E-01
1.697672E-01
1.850730E-01
2.017696E-01
2.178548E-01
2.334336E-01
2.488012E-01
2.635611E-01
2.799203E-01
2.975345E-01
3.122561E-01
3.264362E-01
3.410760E-01
3.538794E-01
3.668213E-01
3.802753E-01
3.918536E-01
4.033025E-01
4.145212E-01
4.233322E-01
4.341350E-01
4.440273E-01
4.521609E-01
4.591892E-01
4.668446E-01
4.772320E-01
4.830386E-01
4.895193E-01
4.973348E-01
5.032742E-01
5.074870E-01
5.124931E-01
5.180017E-01
5.219793E-01
5.253295E-01
5.313918E-01
5.362238E-01
5.378218E-01
5.392651E-01
5.444258E-01
5.475630E-01
5.469039E-01
5.506483E-01
5.530854E-01
5.541100E-01
5.554561E-01
5.573790E-01
5.581490E-01
5.585229E-01
5.597134E-01
5.590540E-01
5.574723E-01
5.562571E-01
5.565450E-01
5.566398E-01
5.546130E-01
5.527468E-01
5.520451E-01
5.497563E-01
5.473736E-01
5.462669E-01
5.438645E-01
5.409872E-01
5.365144E-01
5.328140E-01
5.308734E-01
5.255294E-01
5.194434E-01
5.142811E-01
5.066345E-01
5.013662E-01
4.952361E-01
4.878167E-01
4.816677E-01
4.723139E-01
4.632494E-01
4.527926E-01
4.437164E-01
4.318975E-01
4.193227E-01
4.094049E-01
3.975236E-01
3.807260E-01
3.682344E-01
3.558655E-01
3.401608E-01
3.251586E-01
3.087366E-01
2.936873E-01
2.763968E-01
2.620062E-01
2.451949E-01
2.291213E-01
2.140658E-01
2.017588E-01
1.787971E-01
1.630548E-01
1.490621E-01
1.334689E-01
1.209511E-01
1.129127E-01
9.742385E-02
8.592539E-02
7.590044E-02
6.650294E-02
5.618987E-02
4.889729E-02
4.276311E-02
3.742334E-02
3.126463E-02
2.734322E-02
2.273994E-02
2.013067E-02
1.816511E-02
1.632503E-02
1.414793E-02
1.252919E-02
1.232758E-02
9.851412E-03
8.343631E-03
7.580700E-03
7.777785E-03
6.385524E-03
6.342765E-03
5.054787E-03
4.309954E-03
3.860317E-03
3.420689E-03
3.119375E-03
2.245850E-03
2.438914E-03
1.951362E-03
2.653371E-03
1.932185E-03
6.787817E-04
5.563240E-04
1.055192E-03
1.319933E-03
6.761069E-04
7.144890E-04
6.489450E-04
7.865720E-04
5.424503E-04
4.613731E-04
4.694489E-04
4.727101E-04
2.082644E-04
9.192270E-05
3.653411E-04
7.996874E-05
1.414743E-03
2.897818E-03
4.167926E-03
5.643986E-03
7.019155E-03
8.334458E-03
3.825297E-03
2.934394E-03
1.422543E-03
1.593863E-03
2.637185E-03
2.924756E-03
-3.479294E-02
-1.244350E-02
-2.655273E-02
-2.570135E-03
4.682981E-03
6.805318E-03
9.944372E-03
8.111873E-03
3.601830E-03
4.452661E-03
3.873760E-03
3.362598E-03
5.230280E-03
6.468741E-03
6.444193E-03
6.487891E-03
8.128923E-03
9.801515E-03
9.603161E-03
1.047512E-02
1.226632E-02
1.325996E-02
1.577139E-02
1.951109E-02
2.264634E-02
2.525238E-02
2.952294E-02
3.527343E-02
3.949946E-02
4.347896E-02
4.989695E-02
5.843751E-02
6.880437E-02
7.567149E-02
8.652159E-02
1.001424E-01
1.140325E-01
1.258863E-01
1.397539E-01
1.541662E-01
1.712918E-01
1.850458E-01
2.020557E-01
2.167473E-01
2.317690E-01
2.482250E-01
2.634995E-01
2.792061E-01
2.974174E-01
3.132426E-01
3.287924E-01
3.410170E-01
3.526060E-01
3.669634E-01
3.784605E-01
3.931191E-01
4.043372E-01
4.150919E-01
4.241288E-01
4.335164E-01
4.423057E-01
4.521663E-01
4.605204E-01
4.687213E-01
4.773936E-01
4.821351E-01
4.890516E-01
4.983505E-01
5.036908E-01
5.084764E-01
5.111685E-01
5.166716E-01
5.219756E-01
5.274686E-01
5.329045E-01
5.376872E-01
5.397897E-01
5.408150E-01
5.431145E-01
5.469019E-01
5.490547E-01
5.520007E-01
5.531083E-01
5.538585E-01
5.558196E-01
5.587388E-01
5.593390E-01
5.593869E-01
5.599893E-01
5.601995E-01
5.585888E-01
5.584340E-01
5.575405E-01
5.566913E-01
5.556509E-01
5.548862E-01
5.536033E-01
5.497961E-01
5.473880E-01
5.468607E-01
5.445345E-01
5.425582E-01
5.356621E-01
5.327251E-01
5.317931E-01
5.255100E-01
5.178178E-01
5.140199E-01
5.077373E-01
5.008005E-01
4.941251E-01
4.889907E-01
4.793925E-01
4.728898E-01
4.626510E-01
4.518058E-01
4.438617E-01
4.322726E-01
4.213089E-01
4.096466E-01
3.980853E-01
3.817377E-01
3.679032E-01
3.566136E-01
3.396046E-01
3.256093E-01
3.083441E-01
2.933140E-01
2.748833E-01
2.601695E-01
2.461045E-01
2.318288E-01
2.136286E-01
1.992841E-01
1.817785E-01
1.644746E-01
1.476032E-01
1.345053E-01
1.205159E-01
1.096405E-01
9.789351E-02
8.719516E-02
7.812091E-02
6.869443E-02
5.604505E-02
4.945018E-02
4.244612E-02
3.781008E-02
3.142926E-02
2.766393E-02
2.353992E-02
1.969116E-02
1.740390E-02
1.614373E-02
1.368741E-02
1.174537E-02
1.174030E-02
1.031588E-02
8.397155E-03
7.791591E-03
7.242393E-03
6.182688E-03
6.276543E-03
5.336436E-03
4.823033E-03
4.153618E-03
3.971188E-03
3.382025E-03
2.387922E-03
3.320299E-03
3.359058E-03
2.796264E-03
2.166998E-03
1.344913E-03
1.133890E-03
1.058114E-03
1.151502E-03
7.207095E-04
3.866204E-05
2.008231E-04
3.224478E-04
1.380427E-04
1.131869E-04
6.458747E-04
5.089918E-04
4.177808E-04
4.452929E-04
2.332486E-04
1.240340E-04
1.176836E-03
1.981666E-03
2.923557E-03
3.673886E-03
4.694949E-03
5.469620E-03
4.583552E-03
2.181980E-03
1.832638E-03
1.645417E-03
1.558042E-03
1.114568E-03
-3.751405E-03
-5.819755E-03
-1.649876E-02
1.043192E-02
9.748340E-03
7.836726E-03
7.237610E-03
3.435491E-03
2.913009E-03
4.198729E-03
5.347127E-03
4.669723E-03
5.854205E-03
6.940911E-03
6.937783E-03
6.950429E-03
8.452249E-03
9.483257E-03
9.934487E-03
1.057652E-02
1.218957E-02
1.333071E-02
1.582357E-02
1.964273E-02
2.278423E-02
2.490179E-02
2.940519E-02
3.606643E-02
3.859229E-02
4.282199E-02
4.989367E-02
5.887853E-02
6.848453E-02
7.621838E-02
8.692866E-02
9.965902E-02
1.161065E-01
1.281888E-01
1.406883E-01
1.542843E-01
1.692976E-01
1.841604E-01
2.008807E-01
2.155289E-01
2.321328E-01
2.475237E-01
2.635486E-01
2.800427E-01
2.976636E-01
3.138166E-01
3.275627E-01
3.414322E-01
3.525737E-01
3.680186E-01
3.773480E-01
3.922907E-01
4.034337E-01
4.148781E-01
4.248808E-01
4.342285E-01
4.429756E-01
4.534421E-01
4.605348E-01
4.690845E-01
4.786826E-01
4.827190E-01
4.883286E-01
4.980266E-01
5.045187E-01
5.082654E-01
5.106904E-01
5.168341E-01
5.223272E-01
5.286502E-01
5.337423E-01
5.362606E-01
5.388042E-01
5.416418E-01
5.429511E-01
5.460686E-01
5.514338E-01
5.526657E-01
5.542290E-01
5.527879E-01
5.552030E-01
5.591135E-01
5.616048E-01
5.589086E-01
5.597515E-01
5.612081E-01
5.605283E-01
5.597647E-01
5.577901E-01
5.565530E-01
5.553354E-01
5.554087E-01
5.541115E-01
5.519733E-01
5.499187E-01
5.479741E-01
5.438443E-01
5.413053E-01
5.355036E-01
5.337894E-01
5.292840E-01
5.251428E-01
5.186639E-01
5.128891E-01
5.082302E-01
5.009670E-01
4.942660E-01
4.870870E-01
4.787488E-01
4.721366E-01
4.653681E-01
4.524136E-01
4.434633E-01
4.329212E-01
4.216791E-01
4.117673E-01
3.994255E-01
3.838751E-01
3.698763E-01
3.571910E-01
3.401715E-01
3.254181E-01
3.086543E-01
2.931458E-01
2.763292E-01
2.600002E-01
2.460454E-01
2.328009E-01
2.154737E-01
1.972393E-01
1.817043E-01
1.666525E-01
1.474830E-01
1.351365E-01
1.196677E-01
1.097529E-01
1.005859E-01
8.929266E-02
7.962620E-02
6.853298E-02
5.575740E-02
4.931506E-02
4.283478E-02
3.797674E-02
3.231648E-02
2.808523E-02
2.347260E-02
1.920789E-02
1.642064E-02
1.589513E-02
1.392706E-02
1.207855E-02
1.152786E-02
1.052351E-02
8.230026E-03
8.117635E-03
7.025925E-03
5.774076E-03
5.688956E-03
5.333144E-03
4.730256E-03
3.367527E-03
3.690589E-03
3.595437E-03
3.567327E-03
3.583915E-03
2.734497E-03
1.179707E-03
2.446192E-03
2.057520E-03
1.901556E-03
7.588981E-04
4.247846E-04
4.578070E-05
-2.958786E-06
4.003114E-05
1.889848E-04
1.705075E-04
6.319137E-04
6.699195E-05
6.570516E-04
6.708781E-05
2.549419E-04
9.439847E-05
1.442752E-04
5.395685E-04
1.030404E-03
1.381201E-03
1.696730E-03
2.267268E-03
2.604782E-03
3.274097E-03
1.116085E-03
9.684677E-04
1.240693E-03
1.076244E-03
6.316983E-04
3.874253E-04
1.254956E-03
2.289812E-03
5.268849E-03
1.156852E-02
8.905575E-03
3.125050E-03
2.381952E-03
2.618849E-03
3.201045E-03
4.569980E-03
5.519722E-03
5.937881E-03
6.795075E-03
6.982559E-03
7.359894E-03
8.531169E-03
9.602450E-03
1.055161E-02
1.117621E-02
1.254470E-02
1.355754E-02
1.638406E-02
1.900884E-02
2.158974E-02
2.482542E-02
2.975774E-02
3.493633E-02
3.845107E-02
4.332269E-02
5.085614E-02
5.900090E-02
6.765013E-02
7.641885E-02
8.880384E-02
9.718444E-02
1.141645E-01
1.276947E-01
1.410573E-01
1.530160E-01
1.679462E-01
1.845828E-01
1.993271E-01
2.120688E-01
2.331304E-01
2.472534E-01
2.639524E-01
2.809238E-01
2.972794E-01
3.138282E-01
3.265468E-01
3.405036E-01
3.531385E-01
3.695838E-01
3.783592E-01
3.929008E-01
4.040240E-01
4.162679E-01
4.263464E-01
4.355296E-01
4.445085E-01
4.525111E-01
4.621172E-01
4.694016E-01
4.782721E-01
4.834934E-01
4.904738E-01
4.974673E-01
5.037621E-01
5.084206E-01
5.130101E-01
5.177250E-01
5.226970E-01
5.270501E-01
5.317754E-01
5.351696E-01
5.369142E-01
5.405679E-01
5.436738E-01
5.471914E-01
5.508953E-01
5.539434E-01
5.553503E-01
5.537527E-01
5.553573E-01
5.567946E-01
5.592286E-01
5.588501E-01
5.606987E-01
5.616837E-01
5.616624E-01
5.602854E-01
5.580002E-01
5.570750E-01
5.565032E-01
5.552602E-01
5.536563E-01
5.526688E-01
5.503938E-01
5.471252E-01
5.436570E-01
5.400898E-01
5.357337E-01
5.335500E-01
5.290875E-01
5.253758E-01
5.189889E-01
5.132252E-01
5.086048E-01
5.028342E-01
4.943972E-01
4.873174E-01
4.795367E-01
4.708155E-01
4.652587E-01
4.529610E-01
4.417562E-01
4.335121E-01
4.220422E-01
4.131721E-01
4.004262E-01
3.849953E-01
3.713951E-01
3.571056E-01
3.419206E-01
3.249911E-01
3.119060E-01
2.952322E-01
2.761930E-01
2.606044E-01
2.462166E-01
2.321798E-01
2.153869E-01
1.995537E-01
1.798008E-01
1.652987E-01
1.507978E-01
1.349075E-01
1.213402E-01
1.110035E-01
1.008044E-01
8.879477E-02
7.820663E-02
6.654136E-02
5.655046E-02
5.111066E-02
4.462313E-02
3.685299E-02
3.264387E-02
2.941504E-02
2.415863E-02
2.019889E-02
1.674102E-02
1.512615E-02
1.341627E-02
1.215551E-02
1.160430E-02
1.013517E-02
8.139578E-03
7.368874E-03
6.593634E-03
6.273794E-03
5.912260E-03
4.894825E-03
4.403247E-03
3.518833E-03
4.343850E-03
4.148400E-03
3.625249E-03
3.232378E-03
2.572614E-03
1.124800E-03
2.227416E-03
1.328502E-03
1.274728E-03
3.057839E-04
-6.561594E-05
1.362176E-04
-6.290337E-05
-9.963035E-05
1.634395E-04
4.418648E-04
4.540331E-04
1.989531E-04
1.550708E-04
5.517925E-04
1.520166E-04
6.250243E-05
1.225140E-04
2.508142E-04
1.905469E-04
3.647634E-04
2.607193E-04
6.538348E-04
6.988568E-04
2.616474E-03
1.355424E-03
1.191612E-03
7.406868E-04
1.301106E-03
1.420581E-03
1.084154E-03
6.918524E-04
1.210759E-03
2.096792E-03
5.939826E-03
6.389025E-03
2.252590E-03
2.969876E-03
3.318351E-03
3.829032E-03
4.077887E-03
4.946173E-03
5.890698E-03
6.251342E-03
6.652782E-03
7.943311E-03
9.118522E-03
9.974281E-03
9.237865E-03
1.146459E-02
1.254484E-02
1.457582E-02
1.559211E-02
1.753395E-02
2.102116E-02
2.561307E-02
2.920960E-02
3.346368E-02
3.854050E-02
4.379504E-02
5.124169E-02
5.883659E-02
6.707894E-02
7.615188E-02
8.746704E-02
9.826303E-02
1.116606E-01
1.269512E-01
1.408662E-01
1.537163E-01
1.684619E-01
1.827142E-01
1.982901E-01
2.138200E-01
2.303862E-01
2.467698E-01
2.634565E-01
2.830393E-01
2.961701E-01
3.123488E-01
3.254395E-01
3.401237E-01
3.549065E-01
3.682259E-01
3.808884E-01
3.928113E-01
4.025110E-01
4.164135E-01
4.267616E-01
4.358275E-01
4.422140E-01
4.521234E-01
4.614337E-01
4.681948E-01
4.759628E-01
4.845662E-01
4.927074E-01
4.972125E-01
5.023974E-01
5.089138E-01
5.127248E-01
5.176277E-01
5.216016E-01
5.255775E-01
5.313685E-01
5.353137E-01
5.373128E-01
5.410840E-01
5.433468E-01
5.474507E-01
5.501170E-01
5.538528E-01
5.559454E-01
5.556377E-01
5.553702E-01
5.544342E-01
5.561448E-01
5.581945E-01
5.610121E-01
5.616994E-01
5.612065E-01
5.609686E-01
5.597272E-01
5.570963E-01
5.564980E-01
5.557459E-01
5.542008E-01
5.513072E-01
5.490146E-01
5.456153E-01
5.427782E-01
5.392667E-01
5.362731E-01
5.328705E-01
5.300259E-01
5.254753E-01
5.199822E-01
5.154715E-01
5.107129E-01
5.034540E-01
4.966039E-01
4.896582E-01
4.808563E-01
4.721698E-01
4.630493E-01
4.524988E-01
4.427397E-01
4.341610E-01
4.228420E-01
4.118606E-01
4.015689E-01
3.839595E-01
3.701399E-01
3.577694E-01
3.420102E-01
3.264503E-01
3.140388E-01
2.967143E-01
2.773774E-01
2.619008E-01
2.475892E-01
2.306825E-01
2.149674E-01
2.003235E-01
1.790500E-01
1.659085E-01
1.544220E-01
1.366386E-01
1.244175E-01
1.117445E-01
9.856840E-02
8.725234E-02
7.533816E-02
6.633997E-02
5.726798E-02
5.072729E-02
4.427523E-02
3.638957E-02
3.245739E-02
2.766798E-02
2.364070E-02
1.993459E-02
1.884571E-02
1.581151E-02
1.412362E-02
1.265612E-02
1.196979E-02
1.018858E-02
8.236860E-03
6.895494E-03
6.552234E-03
6.829672E-03
5.743800E-03
5.413030E-03
4.795968E-03
4.833844E-03
5.459187E-03
5.179472E-03
4.325414E-03
3.314745E-03
2.770557E-03
1.812324E-03
1.907785E-03
1.083574E-03
8.327687E-04
3.348597E-04
1.773940E-04
2.440101E-04
6.124954E-04
2.235987E-04
4.284914E-04
6.336571E-05
2.650681E-04
-1.925000E-05
9.510867E-05
-1.221682E-05
-3.581898E-05
-5.659659E-05
9.091591E-05
3.014438E-04
6.575629E-04
-2.869919E-04
6.558248E-04
1.024471E-03
1.234648E-03
1.409340E-03
1.409355E-03
1.856824E-03
7.040548E-04
9.928812E-04
1.363612E-03
8.192278E-04
7.326267E-04
1.761367E-03
1.328310E-03
2.125467E-03
2.947348E-03
2.449589E-03
3.141829E-03
3.292758E-03
4.408081E-03
4.447920E-03
4.847284E-03
5.788021E-03
6.100764E-03
7.175714E-03
7.950808E-03
9.192733E-03
8.849304E-03
9.110244E-03
1.111821E-02
1.256314E-02
1.508373E-02
1.556783E-02
1.771396E-02
2.180180E-02
2.576267E-02
2.882820E-02
3.414738E-02
4.004787E-02
4.326379E-02
5.086887E-02
5.881326E-02
6.871206E-02
7.749909E-02
8.658274E-02
1.003046E-01
1.109880E-01
1.258777E-01
1.406189E-01
1.544278E-01
1.691533E-01
1.819407E-01
1.995659E-01
2.154401E-01
2.295660E-01
2.473004E-01
2.650040E-01
2.807359E-01
2.962424E-01
3.132413E-01
3.244096E-01
3.418473E-01
3.555794E-01
3.676705E-01
3.820946E-01
3.926380E-01
4.032417E-01
4.151167E-01
4.267728E-01
4.368714E-01
4.444080E-01
4.527511E-01
4.597052E-01
4.677610E-01
4.745975E-01
4.840918E-01
4.919883E-01
4.982674E-01
5.021817E-01
5.070887E-01
5.123317E-01
5.178476E-01
5.225644E-01
5.262412E-01
5.319460E-01
5.360665E-01
5.405952E-01
5.427478E-01
5.440753E-01
5.474432E-01
5.497294E-01
5.531485E-01
5.578617E-01
5.552793E-01
5.553547E-01
5.530157E-01
5.543638E-01
5.568752E-01
5.590769E-01
5.589066E-01
5.596166E-01
5.594047E-01
5.623078E-01
5.610490E-01
5.561471E-01
5.565574E-01
5.556223E-01
5.519896E-01
5.500921E-01
5.469676E-01
5.424152E-01
5.397359E-01
5.365117E-01
5.328319E-01
5.291758E-01
5.259483E-01
5.194683E-01
5.168300E-01
5.109151E-01
5.037640E-01
4.956749E-01
4.909415E-01
4.823728E-01
4.725930E-01
4.624445E-01
4.534907E-01
4.418298E-01
4.329654E-01
4.212792E-01
4.106364E-01
3.961393E-01
3.821253E-01
3.708191E-01
3.569505E-01
3.435752E-01
3.267651E-01
3.139591E-01
2.949858E-01
2.797337E-01
2.630485E-01
2.478410E-01
2.318663E-01
2.170353E-01
1.983204E-01
1.808402E-01
1.671218E-01
1.552100E-01
1.350816E-01
1.242643E-01
1.121514E-01
9.702267E-02
8.617592E-02
7.428942E-02
6.636055E-02
5.720980E-02
4.861705E-02
4.410277E-02
3.697216E-02
3.242848E-02
2.568897E-02
2.132986E-02
2.084859E-02
1.917314E-02
1.681786E-02
1.472681E-02
1.234072E-02
1.051865E-02
9.392671E-03
8.094020E-03
7.264115E-03
7.389195E-03
7.370811E-03
5.938266E-03
5.273714E-03
5.477723E-03
4.805117E-03
5.318347E-03
4.857056E-03
4.272362E-03
2.473436E-03
2.212189E-03
1.998009E-03
1.202921E-03
1.038281E-03
4.099415E-04
6.953755E-04
1.002649E-03
6.607857E-04
5.447818E-04
1.371438E-04
1.001596E-04
-5.813313E-06
1.741430E-04
7.112673E-04
1.427598E-04
1.309759E-04
-3.713537E-04
-1.856840E-04
6.959031E-05
3.204674E-04
6.462196E-04
9.334602E-04
1.111980E-03
1.367882E-03
1.618326E-03
1.665750E-03
1.909276E-03
1.941705E-03
1.758872E-03
1.561256E-03
1.740742E-03
1.080497E-03
5.862781E-04
1.335547E-03
2.130950E-03
2.145252E-03
2.348283E-03
2.344362E-03
4.139470E-03
3.109044E-03
3.774466E-03
3.957509E-03
5.105218E-03
5.422566E-03
5.883990E-03
6.977210E-03
7.801660E-03
8.967181E-03
8.795240E-03
9.837879E-03
1.092718E-02
1.299255E-02
1.496244E-02
1.648828E-02
1.766141E-02
2.213886E-02
2.558357E-02
2.824159E-02
3.411645E-02
3.978868E-02
4.285609E-02
4.982093E-02
5.633215E-02
6.711823E-02
7.702885E-02
8.750880E-02
9.877484E-02
1.117134E-01
1.264427E-01
1.397179E-01
1.531326E-01
1.677789E-01
1.833597E-01
2.000280E-01
2.154543E-01
2.308458E-01
2.469174E-01
2.650544E-01
2.796772E-01
2.941626E-01
3.116063E-01
3.245543E-01
3.407058E-01
3.543806E-01
3.669499E-01
3.808372E-01
3.935558E-01
4.037919E-01
4.164164E-01
4.258659E-01
4.360960E-01
4.444699E-01
4.520010E-01
4.581552E-01
4.687117E-01
4.742658E-01
4.814832E-01
4.891055E-01
4.986019E-01
5.033107E-01
5.081535E-01
5.131811E-01
5.182948E-01
5.242423E-01
5.273301E-01
5.309669E-01
5.363783E-01
5.408064E-01
5.434780E-01
5.467129E-01
5.479112E-01
5.497071E-01
5.522264E-01
5.584219E-01
5.550917E-01
5.552984E-01
5.520588E-01
5.534752E-01
5.571188E-01
5.577547E-01
5.587197E-01
5.588043E-01
5.587427E-01
5.628929E-01
5.650891E-01
5.569749E-01
5.564132E-01
5.555518E-01
5.525417E-01
5.501533E-01
5.468124E-01
5.428330E-01
5.401532E-01
5.371908E-01
5.328711E-01
5.302369E-01
5.243563E-01
5.199959E-01
5.156163E-01
5.104411E-01
5.046737E-01
4.967878E-01
4.896179E-01
4.807685E-01
4.706624E-01
4.622116E-01
4.514028E-01
4.430832E-01
4.305505E-01
4.199603E-01
4.074537E-01
3.945659E-01
3.822099E-01
3.721884E-01
3.567722E-01
3.430980E-01
3.255247E-01
3.146962E-01
2.930135E-01
2.787713E-01
2.619319E-01
2.464930E-01
2.347962E-01
2.162134E-01
1.987556E-01
1.822623E-01
1.661869E-01
1.538146E-01
1.347016E-01
1.227566E-01
1.119201E-01
9.813397E-02
8.693183E-02
7.594936E-02
6.626750E-02
5.791534E-02
4.939424E-02
4.527907E-02
3.754396E-02
3.248479E-02
2.602259E-02
2.200182E-02
2.150758E-02
1.912479E-02
1.706559E-02
1.441572E-02
1.279361E-02
1.002151E-02
9.036968E-03
8.408284E-03
8.303120E-03
7.404052E-03
7.202300E-03
6.388942E-03
5.869875E-03
5.385786E-03
4.706700E-03
4.691388E-03
4.677593E-03
3.872595E-03
2.386781E-03
1.285259E-03
1.764539E-03
1.177040E-03
8.704082E-04
6.446476E-04
1.005874E-03
1.341482E-03
1.254346E-03
3.763885E-04
2.373243E-04
1.585103E-04
1.124579E-04
4.330267E-04
9.845915E-04
3.043805E-05
-3.017603E-05
1.251203E-04
1.259122E-04
1.145874E-04
2.085309E-04
1.165666E-04
1.907375E-04
2.304095E-04
2.878840E-04
3.215927E-04
1.343151E-03
1.738937E-03
1.803768E-03
1.861913E-03
2.073644E-03
1.712074E-03
1.438807E-03
1.164794E-03
1.430194E-03
1.904915E-03
1.924062E-03
1.765455E-03
2.701906E-03
3.712823E-03
3.437320E-03
3.521767E-03
3.914058E-03
5.493819E-03
5.415150E-03
6.273835E-03
6.109553E-03
6.727595E-03
8.941165E-03
9.573212E-03
9.990612E-03
1.152402E-02
1.257129E-02
1.554266E-02
1.619124E-02
2.009217E-02
2.230516E-02
2.472262E-02
2.817290E-02
3.418153E-02
3.751992E-02
4.364484E-02
5.037476E-02
5.791637E-02
6.619208E-02
7.545048E-02
8.805705E-02
9.925996E-02
1.106703E-01
1.244947E-01
1.388813E-01
1.546213E-01
1.674579E-01
1.829911E-01
1.983931E-01
2.153143E-01
2.312711E-01
2.469370E-01
2.662224E-01
2.801762E-01
2.948009E-01
3.080561E-01
3.242444E-01
3.415550E-01
3.520260E-01
3.655764E-01
3.790850E-01
3.920058E-01
4.033562E-01
4.148478E-01
4.261054E-01
4.357837E-01
4.439296E-01
4.512843E-01
4.602064E-01
4.691067E-01
4.744032E-01
4.810000E-01
4.890704E-01
4.984226E-01
5.040478E-01
5.089803E-01
5.135092E-01
5.183891E-01
5.245432E-01
5.275791E-01
5.290443E-01
5.339802E-01
5.384308E-01
5.448813E-01
5.466581E-01
5.482272E-01
5.497139E-01
5.507407E-01
5.553427E-01
5.556529E-01
5.536266E-01
5.536417E-01
5.543992E-01
5.576579E-01
5.586934E-01
5.583592E-01
5.587413E-01
5.582409E-01
5.605790E-01
5.610575E-01
5.580558E-01
5.569562E-01
5.551524E-01
5.535097E-01
5.496543E-01
5.459911E-01
5.436782E-01
5.403954E-01
5.371526E-01
5.330243E-01
5.307695E-01
5.238952E-01
5.184417E-01
5.152289E-01
5.119803E-01
5.045035E-01
4.979519E-01
4.893716E-01
4.795754E-01
4.696006E-01
4.616555E-01
4.504756E-01
4.420219E-01
4.324630E-01
4.182308E-01
4.066806E-01
3.946595E-01
3.850532E-01
3.702438E-01
3.560097E-01
3.410435E-01
3.273107E-01
3.167656E-01
2.936653E-01
2.768535E-01
2.610745E-01
2.475468E-01
2.353896E-01
2.181582E-01
1.970448E-01
1.809526E-01
1.659327E-01
1.540454E-01
1.339558E-01
1.224148E-01
1.116082E-01
9.848685E-02
8.601945E-02
7.616322E-02
6.623402E-02
5.921603E-02
4.966990E-02
4.291435E-02
3.663963E-02
3.237444E-02
2.676027E-02
2.269008E-02
1.966207E-02
1.875484E-02
1.754226E-02
1.448075E-02
1.277814E-02
1.107883E-02
8.745826E-03
8.425587E-03
8.215975E-03
6.775425E-03
6.869883E-03
5.906442E-03
5.888352E-03
5.059698E-03
5.036422E-03
4.475316E-03
4.313138E-03
3.466539E-03
2.528965E-03
1.852006E-03
1.511973E-03
1.362577E-03
1.371309E-03
9.816370E-04
1.521725E-03
1.585556E-03
9.498678E-04
4.984961E-04
4.881892E-04
4.649559E-04
3.897186E-04
3.170315E-04
1.792627E-04
2.793500E-04
4.141146E-04
4.249279E-04
3.631165E-04
-3.909738E-06
-6.049146E-05
-2.060504E-04
-2.255648E-04
-3.686058E-04
-5.339939E-04
-6.808294E-04
2.190911E-03
1.616173E-03
2.452043E-03
2.363129E-03
1.309805E-03
1.398761E-03
1.858066E-03
1.872273E-03
1.128114E-03
1.484610E-03
1.661616E-03
2.267469E-03
3.289981E-03
3.467813E-03
3.717151E-03
3.972255E-03
4.739344E-03
5.719980E-03
5.284401E-03
5.891998E-03
6.092622E-03
7.131734E-03
8.204260E-03
9.266867E-03
1.003043E-02
1.208215E-02
1.305752E-02
1.565026E-02
1.586516E-02
1.995525E-02
2.179995E-02
2.408905E-02
2.826110E-02
3.552746E-02
3.616463E-02
4.372606E-02
5.014801E-02
5.834298E-02
6.674466E-02
7.580440E-02
8.827982E-02
1.006871E-01
1.107991E-01
1.234765E-01
1.377446E-01
1.547450E-01
1.685500E-01
1.830465E-01
1.976809E-01
2.168243E-01
2.318602E-01
2.474018E-01
2.638354E-01
2.806587E-01
2.973983E-01
3.078971E-01
3.262575E-01
3.403535E-01
3.509302E-01
3.669325E-01
3.779763E-01
3.906091E-01
4.007601E-01
4.130656E-01
4.268990E-01
4.343614E-01
4.526041E-01
4.570549E-01
4.619483E-01
4.686939E-01
4.765855E-01
4.833000E-01
4.897537E-01
4.980731E-01
5.037845E-01
5.086872E-01
5.141440E-01
5.183969E-01
5.236916E-01
5.286602E-01
5.303125E-01
5.337021E-01
5.374487E-01
5.426104E-01
5.464702E-01
5.470996E-01
5.495089E-01
5.506109E-01
5.549452E-01
5.549042E-01
5.539400E-01
5.544427E-01
5.549764E-01
5.584568E-01
5.597121E-01
5.595633E-01
5.599921E-01
5.595800E-01
5.589306E-01
5.586818E-01
5.577650E-01
5.569918E-01
5.546524E-01
5.527416E-01
5.496264E-01
5.478647E-01
5.446334E-01
5.407201E-01
5.358378E-01
5.327780E-01
5.301415E-01
5.239159E-01
5.180256E-01
5.133433E-01
5.107758E-01
5.028098E-01
4.972792E-01
4.890909E-01
4.811377E-01
4.688086E-01
4.617228E-01
4.540194E-01
4.428396E-01
4.344709E-01
4.195821E-01
4.097277E-01
3.964183E-01
3.839161E-01
3.698101E-01
3.553506E-01
3.392781E-01
3.259154E-01
3.125077E-01
2.968305E-01
2.773822E-01
2.617477E-01
2.476123E-01
2.310749E-01
2.133544E-01
1.952804E-01
1.787317E-01
1.653594E-01
1.529533E-01
1.378673E-01
1.222132E-01
1.104319E-01
9.917918E-02
8.615680E-02
7.588477E-02
6.569536E-02
5.832523E-02
4.913423E-02
4.199101E-02
3.506622E-02
3.117528E-02
2.707834E-02
2.282691E-02
2.073663E-02
1.932199E-02
1.889148E-02
1.460966E-02
1.205549E-02
1.083734E-02
9.337127E-03
8.533916E-03
7.430070E-03
6.575844E-03
6.656252E-03
5.101932E-03
5.617284E-03
4.649809E-03
4.202934E-03
4.108380E-03
3.985521E-03
2.929914E-03
2.528553E-03
1.843974E-03
1.498065E-03
7.494352E-04
1.237002E-03
9.802664E-04
1.067898E-03
1.109023E-03
5.687598E-04
8.386490E-04
2.376131E-04
5.297347E-04
4.302390E-04
5.117794E-04
3.569869E-04
1.851339E-04
2.238150E-04
-1.096789E-04
5.178615E-05
-6.960321E-05
2.948671E-05
-3.751172E-05
-1.639829E-04
-1.892838E-04
-2.415690E-04
-5.643469E-04
2.244499E-03
2.078759E-03
2.378326E-03
2.025508E-03
1.904226E-03
2.053810E-03
2.057374E-03
1.797269E-03
9.805596E-04
1.117818E-03
1.557514E-03
2.470595E-03
3.698310E-03
3.714218E-03
3.711247E-03
3.704201E-03
4.816512E-03
5.013254E-03
5.510478E-03
6.658234E-03
7.038913E-03
7.781598E-03
8.745575E-03
8.675632E-03
1.027480E-02
1.177912E-02
1.335528E-02
1.461584E-02
1.641068E-02
1.954626E-02
2.101006E-02
2.436648E-02
2.746031E-02
3.218732E-02
3.642717E-02
4.315163E-02
4.976014E-02
5.737345E-02
6.670660E-02
7.657108E-02
8.670763E-02
9.896803E-02
1.109671E-01
1.233306E-01
1.386871E-01
1.519393E-01
1.677068E-01
1.839068E-01
1.990034E-01
2.151414E-01
2.307646E-01
2.480251E-01
2.645172E-01
2.816684E-01
2.964607E-01
3.084795E-01
3.257949E-01
3.401726E-01
3.523297E-01
3.696390E-01
3.800710E-01
3.895943E-01
4.049644E-01
4.153672E-01
4.284013E-01
4.362683E-01
4.652510E-01
4.815317E-01
4.645003E-01
4.697265E-01
4.773061E-01
4.843663E-01
4.908803E-01
4.982831E-01
5.030181E-01
5.073235E-01
5.123013E-01
5.179627E-01
5.234322E-01
5.280826E-01
5.328265E-01
5.351372E-01
5.382092E-01
5.420537E-01
5.461766E-01
5.471222E-01
5.486094E-01
5.515652E-01
5.540012E-01
5.544446E-01
5.551777E-01
5.559107E-01
5.557632E-01
5.573611E-01
5.600891E-01
5.595990E-01
5.601031E-01
5.596012E-01
5.582921E-01
5.568783E-01
5.564400E-01
5.565461E-01
5.555475E-01
5.529891E-01
5.511350E-01
5.496016E-01
5.457903E-01
5.406018E-01
5.363965E-01
5.314018E-01
5.300086E-01
5.240820E-01
5.195345E-01
5.126105E-01
5.084628E-01
5.021598E-01
4.947496E-01
4.890986E-01
4.797317E-01
4.694351E-01
4.630001E-01
4.528641E-01
4.440858E-01
4.324787E-01
4.201592E-01
4.086938E-01
3.961184E-01
3.831962E-01
3.692417E-01
3.555834E-01
3.396154E-01
3.263615E-01
3.103239E-01
2.945750E-01
2.781902E-01
2.617661E-01
2.476908E-01
2.306268E-01
2.131983E-01
1.958735E-01
1.806230E-01
1.669076E-01
1.526813E-01
1.366468E-01
1.230647E-01
1.095241E-01
9.887986E-02
8.715119E-02
7.601748E-02
6.676286E-02
5.843506E-02
5.019082E-02
4.233571E-02
3.681870E-02
3.219781E-02
2.737249E-02
2.325927E-02
2.055300E-02
1.859270E-02
1.566049E-02
1.416364E-02
1.172395E-02
1.104942E-02
1.052581E-02
9.607730E-03
8.067525E-03
7.422833E-03
7.278115E-03
6.065643E-03
5.789179E-03
5.304578E-03
4.318226E-03
4.490330E-03
3.863659E-03
2.766552E-03
3.714125E-03
2.429605E-03
2.027189E-03
1.641478E-03
9.873357E-04
1.524651E-03
2.018032E-03
8.959527E-04
1.175922E-03
1.026728E-03
1.952617E-04
2.946605E-04
4.471779E-04
7.536883E-04
6.683549E-04
-1.180645E-07
-8.511474E-05
1.294898E-04
1.321410E-04
-5.920982E-05
-1.082986E-03
-1.808330E-03
-2.816365E-03
-3.862023E-03
-4.762638E-03
-5.635384E-03
2.119924E-03
1.838324E-03
1.995100E-03
1.068791E-03
2.221813E-03
2.290484E-03
1.720239E-03
1.597029E-03
1.209691E-03
6.577665E-04
1.274734E-03
1.948491E-03
2.438071E-03
3.220359E-03
2.655993E-03
3.917723E-03
4.714284E-03
4.584407E-03
5.889404E-03
6.372710E-03
7.610806E-03
8.129841E-03
8.404881E-03
9.324649E-03
1.049942E-02
1.152882E-02
1.330525E-02
1.478548E-02
1.697693E-02
1.966930E-02
2.183527E-02
2.486494E-02
2.803108E-02
3.207862E-02
3.743056E-02
4.431984E-02
5.133472E-02
5.731471E-02
6.563505E-02
7.694092E-02
8.811975E-02
9.847087E-02
1.113092E-01
1.231769E-01
1.389413E-01
1.515045E-01
1.670504E-01
1.823955E-01
2.001947E-01
2.148567E-01
2.303241E-01
2.473943E-01
2.650394E-01
2.802418E-01
2.947091E-01
3.069273E-01
3.267196E-01
3.413639E-01
3.534825E-01
3.690895E-01
3.810452E-01
3.924045E-01
4.072478E-01
4.178368E-01
4.280122E-01
4.400558E-01
4.956359E-01
5.165126E-01
4.653381E-01
4.690251E-01
4.745869E-01
4.818973E-01
4.902745E-01
4.977734E-01
5.025063E-01
5.051219E-01
5.112451E-01
5.174509E-01
5.237287E-01
5.273966E-01
5.317309E-01
5.346790E-01
5.386167E-01
5.419540E-01
5.451048E-01
5.468967E-01
5.489659E-01
5.499555E-01
5.525254E-01
5.547563E-01
5.554316E-01
5.569212E-01
5.580142E-01
5.583106E-01
5.599821E-01
5.607006E-01
5.597729E-01
5.586410E-01
5.584716E-01
5.574091E-01
5.575527E-01
5.568505E-01
5.565861E-01
5.538414E-01
5.510999E-01
5.494931E-01
5.456444E-01
5.416935E-01
5.371795E-01
5.317683E-01
5.300309E-01
5.234220E-01
5.197906E-01
5.128667E-01
5.080381E-01
5.036215E-01
4.960665E-01
4.896963E-01
4.793343E-01
4.705207E-01
4.632200E-01
4.528963E-01
4.427073E-01
4.304760E-01
4.183376E-01
4.076665E-01
3.961135E-01
3.837224E-01
3.690639E-01
3.554185E-01
3.421490E-01
3.261125E-01
3.105850E-01
2.940798E-01
2.778880E-01
2.632631E-01
2.499930E-01
2.323916E-01
2.133336E-01
1.957322E-01
1.814877E-01
1.662015E-01
1.523082E-01
1.379279E-01
1.250093E-01
1.096914E-01
9.917773E-02
8.928530E-02
7.665677E-02
6.827976E-02
5.820776E-02
5.026376E-02
4.340669E-02
3.800373E-02
3.376001E-02
2.830584E-02
2.355805E-02
2.062701E-02
1.923626E-02
1.429667E-02
1.342382E-02
1.208705E-02
1.159687E-02
9.957927E-03
9.908136E-03
8.417822E-03
7.219790E-03
7.511354E-03
6.132561E-03
5.200448E-03
4.794275E-03
4.667504E-03
4.658482E-03
3.047905E-03
2.894330E-03
3.488687E-03
2.761758E-03
1.805754E-03
1.946344E-03
1.908813E-03
2.225156E-03
2.347113E-03
9.161736E-04
1.308558E-03
9.515432E-04
9.656204E-05
4.578762E-04
5.932865E-04
5.065002E-04
6.303229E-04
-1.305538E-05
-1.853297E-04
-3.856925E-05
-2.409903E-05
-6.952327E-05
-1.545728E-03
-2.557602E-03
-3.958052E-03
-5.168355E-03
-6.393619E-03
-7.769476E-03
1.043746E-03
1.334266E-03
1.406553E-03
1.306187E-03
2.159254E-03
1.556842E-03
1.157485E-03
2.079146E-03
1.799957E-03
8.688981E-04
1.974480E-03
2.042769E-03
1.948096E-03
2.734528E-03
2.884076E-03
4.508400E-03
4.507840E-03
5.170933E-03
5.921421E-03
5.678171E-03
7.673070E-03
8.109331E-03
8.455489E-03
9.967387E-03
1.085754E-02
1.166188E-02
1.368847E-02
1.489821E-02
1.705030E-02
1.923729E-02
2.161081E-02
2.449397E-02
2.798814E-02
3.303822E-02
3.759470E-02
4.385543E-02
5.023260E-02
5.682248E-02
6.354076E-02
7.677007E-02
8.811852E-02
9.836085E-02
1.109563E-01
1.227356E-01
1.375432E-01
1.509125E-01
1.683162E-01
1.822334E-01
2.016846E-01
2.153919E-01
2.299190E-01
2.478117E-01
2.635901E-01
2.804887E-01
2.936576E-01
3.111494E-01
3.271129E-01
3.413363E-01
3.523228E-01
3.677773E-01
3.827267E-01
3.943503E-01
4.055256E-01
4.169127E-01
4.301026E-01
4.412130E-01
5.045504E-01
5.307677E-01
4.709870E-01
4.672848E-01
4.745148E-01
4.828090E-01
4.906366E-01
4.979904E-01
5.029912E-01
5.071412E-01
5.137618E-01
5.176052E-01
5.232283E-01
5.270155E-01
5.311163E-01
5.348196E-01
5.377204E-01
5.420469E-01
5.449538E-01
5.468789E-01
5.491220E-01
5.500696E-01
5.539728E-01
5.557275E-01
5.562867E-01
5.573893E-01
5.595598E-01
5.588884E-01
5.597593E-01
5.611307E-01
5.599478E-01
5.579013E-01
5.584217E-01
5.584261E-01
5.582278E-01
5.615694E-01
5.574889E-01
5.545656E-01
5.495020E-01
5.468753E-01
5.448395E-01
5.414764E-01
5.368814E-01
5.324091E-01
5.293196E-01
5.242636E-01
5.177945E-01
5.127137E-01
5.090737E-01
5.033042E-01
4.962518E-01
4.890253E-01
4.815876E-01
4.710989E-01
4.630507E-01
4.541982E-01
4.418626E-01
4.294720E-01
4.188634E-01
4.084402E-01
3.959404E-01
3.860465E-01
3.690406E-01
3.565217E-01
3.426740E-01
3.254102E-01
3.115986E-01
2.938537E-01
2.781696E-01
2.632605E-01
2.487046E-01
2.284509E-01
2.159550E-01
1.983342E-01
1.806680E-01
1.660956E-01
1.544545E-01
1.380267E-01
1.240447E-01
1.100310E-01
9.916211E-02
8.762116E-02
7.692573E-02
6.758721E-02
5.821133E-02
5.083003E-02
4.368551E-02
3.755917E-02
3.291733E-02
2.894216E-02
2.498725E-02
2.106370E-02
1.915981E-02
1.525860E-02
1.367856E-02
1.306570E-02
1.271790E-02
1.028126E-02
9.527589E-03
7.872831E-03
7.044521E-03
6.551011E-03
6.132875E-03
5.545611E-03
5.352492E-03
4.378011E-03
4.662175E-03
3.228775E-03
2.596863E-03
2.351281E-03
2.332839E-03
2.247179E-03
3.017595E-03
3.118002E-03
1.642103E-03
8.694965E-04
7.440736E-04
8.865924E-04
7.252762E-04
1.048899E-04
1.196060E-04
6.049574E-04
4.987376E-04
2.297882E-04
-2.327452E-05
-1.394053E-04
-1.156382E-06
-2.532085E-05
-1.701613E-04
-2.974446E-04
-4.053336E-04
-4.904402E-04
-5.146833E-04
-6.503883E-04
-7.024098E-04
6.260372E-04
1.091939E-03
7.280324E-04
1.370733E-03
1.564373E-03
1.084461E-03
1.550950E-03
2.296053E-03
2.081342E-03
2.544517E-03
2.174431E-03
1.749722E-03
1.672983E-03
2.893628E-03
2.776718E-03
3.728061E-03
4.087537E-03
5.611519E-03
5.105944E-03
5.179305E-03
6.486472E-03
8.074080E-03
8.535368E-03
9.601240E-03
1.105205E-02
1.142174E-02
1.428218E-02
1.435528E-02
1.688247E-02
1.910386E-02
2.157523E-02
2.457431E-02
2.801844E-02
3.225972E-02
3.745498E-02
4.379754E-02
4.962262E-02
5.735261E-02
6.420384E-02
7.534364E-02
8.755638E-02
9.789800E-02
1.100535E-01
1.223620E-01
1.376997E-01
1.521639E-01
1.701817E-01
1.826152E-01
2.021049E-01
2.171406E-01
2.311442E-01
2.492236E-01
2.630004E-01
2.808154E-01
2.950252E-01
3.140309E-01
3.267826E-01
3.418025E-01
3.523327E-01
3.686713E-01
3.821383E-01
3.946649E-01
4.039856E-01
4.137522E-01
4.284424E-01
4.375632E-01
4.863093E-01
5.151411E-01
4.759849E-01
4.673784E-01
4.756099E-01
4.844889E-01
4.913779E-01
4.977658E-01
5.023249E-01
5.084919E-01
5.114956E-01
5.176324E-01
5.218081E-01
5.272987E-01
5.315234E-01
5.346638E-01
5.382179E-01
5.416349E-01
5.439521E-01
5.471358E-01
5.495228E-01
5.509946E-01
5.556444E-01
5.561512E-01
5.579064E-01
5.574206E-01
5.574202E-01
5.587481E-01
5.590082E-01
5.598743E-01
5.591940E-01
5.579472E-01
5.569461E-01
5.572068E-01
5.590015E-01
5.634277E-01
5.551097E-01
5.547369E-01
5.509138E-01
5.469005E-01
5.462801E-01
5.412674E-01
5.371227E-01
5.315221E-01
5.290175E-01
5.235727E-01
5.174482E-01
5.128429E-01
5.079537E-01
5.023648E-01
4.962481E-01
4.889376E-01
4.825870E-01
4.715217E-01
4.627347E-01
4.526368E-01
4.410903E-01
4.291877E-01
4.198563E-01
4.097467E-01
3.943423E-01
3.848010E-01
3.704785E-01
3.547659E-01
3.415066E-01
3.247096E-01
3.102544E-01
2.927341E-01
2.785122E-01
2.610355E-01
2.457470E-01
2.307353E-01
2.173433E-01
1.985142E-01
1.814420E-01
1.675842E-01
1.558496E-01
1.387919E-01
1.251891E-01
1.110635E-01
9.883224E-02
8.635891E-02
7.548898E-02
6.639910E-02
5.722236E-02
5.150569E-02
4.296947E-02
3.723904E-02
3.206161E-02
2.879952E-02
2.544695E-02
2.175150E-02
1.949320E-02
1.594361E-02
1.326695E-02
1.247556E-02
1.203843E-02
1.001060E-02
9.359906E-03
8.657043E-03
6.990876E-03
6.788299E-03
6.168348E-03
5.969324E-03
5.932239E-03
4.213497E-03
4.505400E-03
3.937374E-03
2.964291E-03
2.534212E-03
2.182272E-03
2.350847E-03
3.445025E-03
3.681384E-03
1.828198E-03
1.225574E-03
7.977340E-04
3.858343E-04
6.022585E-04
2.754841E-04
5.804354E-05
5.412010E-05
2.583852E-04
2.677502E-04
3.609930E-05
-2.901501E-05
1.748566E-04
-3.965895E-05
-4.623285E-05
-1.654553E-04
-5.040459E-04
-7.902544E-04
-1.170694E-03
-1.559795E-03
-1.423414E-03
8.112332E-04
9.973085E-04
3.477229E-04
7.116482E-04
1.219822E-03
1.428347E-03
1.422075E-03
1.879494E-03
3.131064E-03
2.797562E-03
2.036103E-03
1.478465E-03
1.523314E-03
2.831270E-03
3.628068E-03
4.341952E-03
4.248972E-03
6.177994E-03
5.810956E-03
6.350201E-03
6.738389E-03
8.257467E-03
8.931738E-03
9.544071E-03
1.128394E-02
1.198176E-02
1.476366E-02
1.449884E-02
1.699588E-02
2.027478E-02
2.262185E-02
2.436640E-02
2.889729E-02
3.154392E-02
3.745869E-02
4.403637E-02
4.955622E-02
5.801712E-02
6.416482E-02
7.398599E-02
8.677202E-02
9.982246E-02
1.100865E-01
1.246315E-01
1.395607E-01
1.536034E-01
1.697160E-01
1.842537E-01
2.011528E-01
2.184387E-01
2.332225E-01
2.518413E-01
2.620509E-01
2.794168E-01
2.963637E-01
3.172455E-01
3.267162E-01
3.416024E-01
3.532785E-01
3.690770E-01
3.828649E-01
3.920924E-01
4.021497E-01
4.132119E-01
4.263182E-01
4.346904E-01
4.734678E-01
5.057158E-01
4.711443E-01
4.679847E-01
4.742411E-01
4.819738E-01
4.909484E-01
4.973654E-01
5.031733E-01
5.081395E-01
5.119923E-01
5.152510E-01
5.217133E-01
5.272866E-01
5.319392E-01
5.342109E-01
5.382381E-01
5.398819E-01
5.437005E-01
5.468519E-01
5.495323E-01
5.514970E-01
5.556867E-01
5.558537E-01
5.581499E-01
5.564682E-01
5.571954E-01
5.602555E-01
5.596746E-01
5.590455E-01
5.580665E-01
5.569179E-01
5.571507E-01
5.582963E-01
5.699099E-01
5.689014E-01
5.551441E-01
5.514989E-01
5.523524E-01
5.471029E-01
5.471676E-01
5.407207E-01
5.371141E-01
5.311236E-01
5.292987E-01
5.237203E-01
5.179546E-01
5.143791E-01
5.072255E-01
5.017603E-01
4.967154E-01
4.891356E-01
4.826182E-01
4.727681E-01
4.607909E-01
4.511446E-01
4.399215E-01
4.286646E-01
4.221919E-01
4.086050E-01
3.968726E-01
3.846529E-01
3.707223E-01
3.561976E-01
3.409142E-01
3.260865E-01
3.089321E-01
2.936827E-01
2.789112E-01
2.625621E-01
2.477642E-01
2.314327E-01
2.136109E-01
1.981329E-01
1.806975E-01
1.668897E-01
1.542316E-01
1.398545E-01
1.248082E-01
1.098545E-01
9.823469E-02
8.567098E-02
7.421942E-02
6.638962E-02
5.552159E-02
5.054217E-02
4.255468E-02
3.708783E-02
3.210497E-02
2.788345E-02
2.453098E-02
2.155729E-02
1.885327E-02
1.545143E-02
1.322407E-02
1.241209E-02
1.162608E-02
9.592369E-03
8.924135E-03
9.192001E-03
7.186335E-03
7.134576E-03
6.293044E-03
5.571108E-03
4.556053E-03
3.595835E-03
3.455408E-03
3.651928E-03
3.514057E-03
3.286115E-03
2.027165E-03
1.696422E-03
1.847029E-03
2.911012E-03
1.520672E-03
1.304153E-03
9.200531E-04
1.939211E-04
3.037579E-04
1.025179E-04
-6.190418E-05
-4.532875E-05
2.568586E-04
1.708191E-04
-8.607529E-05
-2.758749E-05
1.248114E-04
5.774603E-05
-1.850735E-04
-1.017614E-03
-1.772235E-03
-2.505790E-03
-3.342481E-03
-4.048757E-03
-5.031097E-03
8.670121E-04
1.060607E-03
7.653553E-04
7.269387E-04
1.311159E-03
1.637108E-03
1.889408E-02
5.224501E-02
2.646456E-02
4.722615E-03
2.441826E-03
2.200643E-03
1.658599E-03
2.277890E-03
4.059009E-03
4.914879E-03
4.741482E-03
6.035910E-03
5.646022E-03
6.835956E-03
7.427085E-03
8.327699E-03
9.118183E-03
9.959214E-03
1.049280E-02
1.292421E-02
1.380537E-02
1.522019E-02
1.860640E-02
2.028180E-02
2.260082E-02
2.509982E-02
2.921309E-02
3.229556E-02
3.755683E-02
4.406640E-02
5.014554E-02
5.663348E-02
6.337167E-02
7.499372E-02
8.629741E-02
9.978158E-02
1.123560E-01
1.257059E-01
1.393129E-01
1.527557E-01
1.689557E-01
1.850539E-01
2.009813E-01
2.167654E-01
2.307485E-01
2.488905E-01
2.643953E-01
2.807312E-01
2.977776E-01
3.202446E-01
3.279457E-01
3.392776E-01
3.536643E-01
3.689993E-01
3.808136E-01
3.983516E-01
4.053002E-01
4.133713E-01
4.253834E-01
4.317990E-01
4.518202E-01
4.861142E-01
4.636152E-01
4.688537E-01
4.750665E-01
4.802003E-01
4.898971E-01
4.969831E-01
5.025958E-01
5.082614E-01
5.135017E-01
5.155841E-01
5.226551E-01
5.273912E-01
5.328839E-01
5.356820E-01
5.391925E-01
5.412064E-01
5.446053E-01
5.466949E-01
5.495205E-01
5.520906E-01
5.526129E-01
5.546936E-01
5.585795E-01
5.587341E-01
5.601314E-01
5.595908E-01
5.589534E-01
5.588581E-01
5.582713E-01
5.572348E-01
5.594007E-01
5.603712E-01
5.792888E-01
5.948644E-01
5.613305E-01
5.503943E-01
5.506049E-01
5.474566E-01
5.450586E-01
5.407232E-01
5.370403E-01
5.338739E-01
5.299169E-01
5.234774E-01
5.176613E-01
5.123134E-01
5.060335E-01
4.999310E-01
4.936409E-01
4.916168E-01
4.893266E-01
4.763578E-01
4.607208E-01
4.501786E-01
4.394794E-01
4.298032E-01
4.227339E-01
4.075520E-01
3.968687E-01
3.847896E-01
3.715853E-01
3.580964E-01
3.412779E-01
3.260471E-01
3.088618E-01
2.935696E-01
2.787443E-01
2.637906E-01
2.480043E-01
2.311265E-01
2.133241E-01
1.996460E-01
1.814815E-01
1.656324E-01
1.517123E-01
1.372391E-01
1.242929E-01
1.084676E-01
9.602982E-02
8.547632E-02
7.495050E-02
6.531377E-02
5.623960E-02
5.035594E-02
4.369228E-02
3.780543E-02
3.243628E-02
2.758673E-02
2.413151E-02
2.125057E-02
1.839597E-02
1.573227E-02
1.434346E-02
1.284565E-02
1.144766E-02
1.031301E-02
9.212242E-03
8.534220E-03
8.232622E-03
6.754224E-03
5.478306E-03
5.562791E-03
3.775343E-03
3.610176E-03
3.458533E-03
3.467142E-03
3.336997E-03
3.392864E-03
2.423153E-03
2.072130E-03
1.518871E-03
1.479898E-03
1.024173E-03
5.881678E-04
1.493943E-04
1.760579E-04
3.525854E-04
3.478265E-04
3.233377E-04
4.564817E-05
1.564802E-04
-6.394424E-05
-7.796617E-05
1.062825E-05
2.094057E-05
-6.226904E-06
3.389298E-04
-6.549693E-04
-1.333114E-03
-1.906771E-03
-2.529890E-03
-3.076914E-03
-3.862519E-03
7.981887E-04
8.317077E-05
1.055711E-03
1.134070E-03
1.766722E-03
1.485717E-03
8.591815E-03
5.594156E-02
4.290166E-02
6.325229E-03
2.331236E-03
2.855984E-03
3.308560E-03
3.293795E-03
3.971440E-03
2.668912E-03
4.788846E-03
5.411969E-03
4.930198E-03
5.734528E-03
7.148120E-03
8.041289E-03
9.017836E-03
1.019563E-02
1.100230E-02
1.224660E-02
1.306681E-02
1.521779E-02
1.865985E-02
1.939598E-02
2.362990E-02
2.679855E-02
2.990279E-02
3.312412E-02
3.778547E-02
4.371966E-02
5.008645E-02
5.764566E-02
6.513395E-02
7.532650E-02
8.610688E-02
1.002519E-01
1.130697E-01
1.248606E-01
1.373879E-01
1.525485E-01
1.690140E-01
1.838639E-01
1.994525E-01
2.153055E-01
2.313569E-01
2.482765E-01
2.647796E-01
2.812165E-01
2.976436E-01
3.184234E-01
3.262824E-01
3.386207E-01
3.551034E-01
3.693113E-01
3.813245E-01
4.141546E-01
4.072235E-01
4.170744E-01
4.252805E-01
4.324209E-01
4.527062E-01
4.564247E-01
4.642974E-01
4.698979E-01
4.782856E-01
4.817491E-01
4.880320E-01
4.985247E-01
5.016718E-01
5.063735E-01
5.138399E-01
5.171814E-01
5.238183E-01
5.292233E-01
5.330697E-01
5.367613E-01
5.408665E-01
5.426646E-01
5.448818E-01
5.460542E-01
5.492631E-01
5.516203E-01
5.521318E-01
5.550723E-01
5.581686E-01
5.597854E-01
5.609733E-01
5.592393E-01
5.588199E-01
5.594563E-01
5.587978E-01
5.567168E-01
5.602871E-01
5.607277E-01
5.866556E-01
6.107348E-01
5.623141E-01
5.493643E-01
5.485302E-01
5.458497E-01
5.438326E-01
5.413321E-01
5.375366E-01
5.350151E-01
5.293257E-01
5.242755E-01
5.193314E-01
5.113900E-01
5.052270E-01
5.000318E-01
4.928987E-01
4.985768E-01
5.158556E-01
4.814732E-01
4.624128E-01
4.527325E-01
4.419654E-01
4.313221E-01
4.199520E-01
4.070592E-01
3.963077E-01
3.827391E-01
3.709739E-01
3.575894E-01
3.438678E-01
3.240188E-01
3.099946E-01
2.943708E-01
2.759036E-01
2.624283E-01
2.456846E-01
2.305243E-01
2.130050E-01
1.989348E-01
1.827729E-01
1.667028E-01
1.512781E-01
1.367199E-01
1.237346E-01
1.084407E-01
9.533912E-02
8.432794E-02
7.590422E-02
6.484552E-02
5.731952E-02
5.068244E-02
4.456721E-02
3.785646E-02
3.308373E-02
2.820918E-02
2.397372E-02
2.165569E-02
1.762386E-02
1.631082E-02
1.436649E-02
1.213492E-02
1.112146E-02
1.017715E-02
9.307847E-03
8.516805E-03
8.133077E-03
6.731464E-03
5.135386E-03
5.360784E-03
3.648819E-03
3.457815E-03
3.763370E-03
3.371391E-03
3.435925E-03
2.181942E-03
1.769959E-03
1.399425E-03
1.662316E-03
1.843956E-03
1.048497E-03
4.774253E-04
4.803717E-04
1.522872E-04
2.863758E-04
3.211035E-04
4.561430E-04
8.034868E-05
-4.007973E-05
-4.153668E-05
1.089039E-06
8.228201E-05
1.215732E-04
5.861026E-05
3.848541E-04
7.115212E-05
1.391930E-04
2.395264E-04
5.124627E-04
4.643462E-04
4.236975E-04
1.484663E-03
6.931228E-04
1.126518E-03
1.542087E-03
1.509477E-03
1.601206E-02
4.506439E-03
4.310480E-02
2.810774E-02
-9.717732E-03
-1.219731E-03
3.370572E-03
4.275607E-03
3.780223E-03
4.064593E-03
3.991342E-03
4.661979E-03
5.255859E-03
4.973871E-03
6.258897E-03
6.871402E-03
8.233529E-03
8.531497E-03
9.362387E-03
1.067980E-02
1.186148E-02
1.421462E-02
1.440307E-02
1.686303E-02
2.011661E-02
2.463123E-02
2.778993E-02
3.077107E-02
3.363848E-02
3.836259E-02
4.392912E-02
5.136213E-02
5.876224E-02
6.674923E-02
7.567363E-02
8.571504E-02
1.012245E-01
1.135828E-01
1.245057E-01
1.379123E-01
1.520785E-01
1.683025E-01
1.834176E-01
1.993305E-01
2.158767E-01
2.325357E-01
2.474516E-01
2.642333E-01
2.800398E-01
2.969440E-01
3.128501E-01
3.247149E-01
3.402115E-01
3.542891E-01
3.694009E-01
3.820158E-01
4.207639E-01
4.232936E-01
4.154928E-01
4.241270E-01
4.346347E-01
4.489841E-01
4.519412E-01
4.637602E-01
4.693975E-01
4.786865E-01
4.835814E-01
4.888205E-01
4.970722E-01
5.008951E-01
5.057559E-01
5.129432E-01
5.184391E-01
5.226628E-01
5.284871E-01
5.325999E-01
5.374294E-01
5.400485E-01
5.426024E-01
5.446771E-01
5.464488E-01
5.484686E-01
5.521662E-01
5.529938E-01
5.547348E-01
5.558197E-01
5.579796E-01
5.590190E-01
5.586265E-01
5.599763E-01
5.584915E-01
5.572071E-01
5.575310E-01
5.576817E-01
5.576378E-01
5.963404E-01
6.072981E-01
5.561051E-01
5.487484E-01
5.478045E-01
5.452173E-01
5.429381E-01
5.418777E-01
5.387368E-01
5.345603E-01
5.289279E-01
5.237390E-01
5.200750E-01
5.131611E-01
5.058482E-01
5.024015E-01
4.950034E-01
5.129164E-01
5.354285E-01
4.941526E-01
4.613639E-01
4.521200E-01
4.445575E-01
4.314938E-01
4.193431E-01
4.076521E-01
3.970181E-01
3.833818E-01
3.716936E-01
3.580425E-01
3.434464E-01
3.255419E-01
3.096847E-01
2.953538E-01
2.761401E-01
2.617931E-01
2.476023E-01
2.312704E-01
2.161063E-01
1.987475E-01
1.834335E-01
1.666733E-01
1.521380E-01
1.371340E-01
1.217198E-01
1.078196E-01
9.634375E-02
8.443415E-02
7.590236E-02
6.548507E-02
5.804515E-02
5.103599E-02
4.445330E-02
3.646036E-02
3.407606E-02
2.917394E-02
2.487694E-02
2.161329E-02
1.823736E-02
1.547849E-02
1.356033E-02
1.342790E-02
1.174603E-02
9.938111E-03
9.296089E-03
8.050795E-03
7.927931E-03
6.179487E-03
6.122559E-03
5.414860E-03
4.145516E-03
3.865108E-03
4.189753E-03
2.762758E-03
2.319924E-03
1.834833E-03
1.230538E-03
9.712008E-04
1.566078E-03
1.677394E-03
1.315275E-03
4.177429E-04
8.145393E-04
5.173955E-04
4.007020E-04
8.476547E-05
3.147472E-04
-2.392494E-04
-1.544979E-04
-8.298146E-05
-2.290310E-04
-2.511758E-04
-2.865164E-05
2.513590E-05
4.635711E-05
-6.713571E-04
-9.224221E-04
-3.463867E-04
-3.153057E-04
-4.196047E-04
-5.554123E-04
1.587546E-03
1.314375E-03
1.280098E-03
1.673939E-03
2.041825E-03
-1.348434E-02
4.775803E-02
5.145329E-02
3.484830E-02
2.823415E-02
2.380417E-02
2.838091E-03
3.793310E-03
3.591433E-03
4.340346E-03
5.151181E-03
4.538876E-03
4.778238E-03
5.628258E-03
6.422450E-03
6.946560E-03
8.511207E-03
8.809027E-03
9.354850E-03
1.012403E-02
1.145314E-02
1.275662E-02
1.489168E-02
1.714929E-02
2.016141E-02
2.367645E-02
2.670755E-02
3.137864E-02
3.334500E-02
3.681674E-02
4.415177E-02
5.227435E-02
5.903114E-02
6.708968E-02
7.485102E-02
8.641792E-02
1.010938E-01
1.139647E-01
1.243968E-01
1.381413E-01
1.520938E-01
1.687134E-01
1.829184E-01
1.996246E-01
2.170790E-01
2.329905E-01
2.472844E-01
2.652872E-01
2.811007E-01
2.962981E-01
3.114757E-01
3.244771E-01
3.414875E-01
3.528857E-01
3.661613E-01
3.806529E-01
4.268734E-01
4.180261E-01
4.130486E-01
4.234418E-01
4.349718E-01
4.446385E-01
4.533999E-01
4.608753E-01
4.704147E-01
4.784124E-01
4.844457E-01
4.895354E-01
4.945478E-01
5.008484E-01
5.058472E-01
5.127225E-01
5.180013E-01
5.218702E-01
5.272764E-01
5.314555E-01
5.375171E-01
5.400416E-01
5.426135E-01
5.456229E-01
5.475683E-01
5.478913E-01
5.524821E-01
5.542268E-01
5.541523E-01
5.556536E-01
5.578743E-01
5.584748E-01
5.581695E-01
5.594347E-01
5.590360E-01
5.573229E-01
5.571928E-01
5.558798E-01
5.598183E-01
5.910416E-01
5.998482E-01
5.524158E-01
5.499829E-01
5.478976E-01
5.464541E-01
5.430879E-01
5.406681E-01
5.381905E-01
5.336847E-01
5.288946E-01
5.241390E-01
5.193157E-01
5.137022E-01
5.061967E-01
5.015004E-01
4.939214E-01
5.242228E-01
5.485561E-01
4.953043E-01
4.617319E-01
4.507681E-01
4.417474E-01
4.309534E-01
4.224601E-01
4.104949E-01
3.966247E-01
3.823838E-01
3.725459E-01
3.565257E-01
3.406912E-01
3.236566E-01
3.103856E-01
2.944129E-01
2.794642E-01
2.626336E-01
2.469966E-01
2.329487E-01
2.188345E-01
1.996969E-01
1.819023E-01
1.643869E-01
1.512882E-01
1.372847E-01
1.250485E-01
1.095946E-01
9.798974E-02
8.518218E-02
7.569004E-02
6.609431E-02
5.793239E-02
5.040022E-02
4.236276E-02
3.611843E-02
3.274975E-02
2.943844E-02
2.523388E-02
2.149912E-02
1.823649E-02
1.553947E-02
1.381465E-02
1.401941E-02
1.139371E-02
8.869764E-03
8.893443E-03
7.484881E-03
7.583592E-03
5.792334E-03
6.055923E-03
5.645800E-03
4.035191E-03
3.391166E-03
3.556795E-03
2.131314E-03
1.124784E-03
1.555588E-03
9.968064E-04
1.157956E-03
1.328669E-03
6.135472E-04
8.830313E-04
6.801957E-04
6.356861E-04
1.213762E-03
8.096028E-04
5.127203E-04
8.762769E-04
2.953604E-05
-2.002607E-04
-1.017084E-04
-1.515563E-04
-2.304221E-04
-1.275408E-04
5.596886E-05
-1.504345E-06
-1.545396E-04
-2.756807E-04
-3.381055E-04
-5.318348E-04
-6.635488E-04
-9.342225E-04
1.136669E-03
6.141659E-04
6.926085E-04
2.174454E-03
3.383686E-03
-3.975869E-02
7.777180E-02
3.735679E-02
2.466960E-02
2.850159E-02
3.051889E-03
3.742751E-03
3.885760E-03
3.557689E-03
3.385697E-03
4.162071E-03
3.730096E-03
4.450949E-03
5.330385E-03
5.501923E-03
6.593469E-03
8.261370E-03
9.250900E-03
9.305617E-03
1.035256E-02
1.110176E-02
1.260836E-02
1.698930E-02
1.773043E-02
2.047710E-02
2.295551E-02
3.076373E-02
3.107542E-02
3.485902E-02
3.766771E-02
4.229170E-02
5.018741E-02
5.855790E-02
6.788890E-02
7.538880E-02
8.514602E-02
9.823081E-02
1.130850E-01
1.254323E-01
1.381016E-01
1.535988E-01
1.684425E-01
1.854082E-01
2.041979E-01
2.180263E-01
2.337228E-01
2.482635E-01
2.623640E-01
2.815980E-01
2.955714E-01
3.119451E-01
3.282701E-01
3.391174E-01
3.541487E-01
3.666571E-01
3.823649E-01
4.354770E-01
4.074772E-01
4.124079E-01
4.271548E-01
4.382332E-01
4.450027E-01
4.568688E-01
4.626846E-01
4.698691E-01
4.782767E-01
4.845639E-01
4.896653E-01
4.956634E-01
5.032647E-01
5.065415E-01
5.129330E-01
5.182981E-01
5.233878E-01
5.271935E-01
5.316317E-01
5.368830E-01
5.397751E-01
5.416432E-01
5.456150E-01
5.476691E-01
5.491472E-01
5.508180E-01
5.542332E-01
5.543467E-01
5.556810E-01
5.563315E-01
5.571447E-01
5.567923E-01
5.571442E-01
5.602028E-01
5.573907E-01
5.568237E-01
5.560463E-01
5.608100E-01
6.073022E-01
5.815318E-01
5.544159E-01
5.503456E-01
5.485337E-01
5.470254E-01
5.452360E-01
5.409542E-01
5.372193E-01
5.328247E-01
5.281381E-01
5.239401E-01
5.197752E-01
5.125443E-01
5.062560E-01
4.997095E-01
4.924514E-01
5.152157E-01
5.584999E-01
4.924489E-01
4.623710E-01
4.516560E-01
4.405855E-01
4.323249E-01
4.230680E-01
4.081812E-01
3.944884E-01
3.800606E-01
3.713226E-01
3.563514E-01
3.400097E-01
3.237975E-01
3.094255E-01
2.946739E-01
2.806765E-01
2.624575E-01
2.442623E-01
2.299375E-01
2.156398E-01
2.021172E-01
1.796518E-01
1.628307E-01
1.509528E-01
1.370472E-01
1.251739E-01
1.108822E-01
9.818903E-02
8.555940E-02
7.557890E-02
6.512964E-02
5.682254E-02
4.918930E-02
4.262055E-02
3.688816E-02
3.126301E-02
2.820539E-02
2.453049E-02
2.088348E-02
1.861481E-02
1.659958E-02
1.470379E-02
1.346175E-02
1.078353E-02
8.199482E-03
7.920537E-03
7.332265E-03
6.736436E-03
6.067702E-03
5.287392E-03
5.349464E-03
3.763484E-03
2.953743E-03
3.049299E-03
1.677944E-03
2.007811E-03
1.620878E-03
9.164316E-04
4.371319E-04
1.039227E-03
1.000887E-03
6.607377E-04
3.929156E-04
3.318405E-04
5.924875E-04
3.664415E-04
3.864085E-04
7.081818E-04
-2.174371E-05
1.935977E-04
-2.102925E-04
-3.595967E-05
-8.154808E-05
8.231529E-05
3.578723E-04
2.932911E-04
2.255377E-04
-4.099685E-06
4.111606E-04
5.044219E-04
7.183319E-04
5.922913E-04
9.053589E-04
9.087636E-04
4.319519E-04
3.035452E-03
4.151945E-03
-1.283332E-02
9.854629E-02
2.830557E-02
2.328602E-02
-3.806064E-04
-9.670243E-02
5.656258E-03
3.713240E-03
3.851379E-03
3.693754E-03
3.690235E-03
4.037385E-03
5.223850E-03
5.985417E-03
5.373916E-03
6.357442E-03
7.942031E-03
7.901359E-03
8.968900E-03
1.007617E-02
1.100231E-02
1.338468E-02
1.464322E-02
1.726105E-02
2.022837E-02
2.319939E-02
2.752883E-02
3.163612E-02
3.386232E-02
3.819099E-02
4.263176E-02
5.028402E-02
5.743124E-02
6.724292E-02
7.720329E-02
8.392454E-02
9.961824E-02
1.115243E-01
1.229564E-01
1.390276E-01
1.542589E-01
1.689123E-01
1.868825E-01
2.095976E-01
2.193647E-01
2.323569E-01
2.473004E-01
2.635660E-01
2.812683E-01
2.963240E-01
3.128992E-01
3.305595E-01
3.383972E-01
3.555070E-01
3.695777E-01
3.827816E-01
4.214804E-01
4.101316E-01
4.140765E-01
4.257965E-01
4.394709E-01
4.443801E-01
4.559183E-01
4.628560E-01
4.708186E-01
4.792493E-01
4.864832E-01
4.912654E-01
4.970014E-01
5.039897E-01
5.076085E-01
5.132445E-01
5.184331E-01
5.243800E-01
5.277882E-01
5.308369E-01
5.376248E-01
5.393457E-01
5.431873E-01
5.451721E-01
5.459050E-01
5.496049E-01
5.504234E-01
5.541259E-01
5.548907E-01
5.556919E-01
5.553963E-01
5.563451E-01
5.561008E-01
5.573130E-01
5.590879E-01
5.576430E-01
5.555111E-01
5.556225E-01
5.559851E-01
5.893053E-01
5.737468E-01
5.545602E-01
5.510162E-01
5.480818E-01
5.471118E-01
5.441301E-01
5.396622E-01
5.391969E-01
5.337590E-01
5.278096E-01
5.236116E-01
5.196790E-01
5.126944E-01
5.073516E-01
5.011674E-01
4.925061E-01
5.062413E-01
5.463398E-01
4.835153E-01
4.599993E-01
4.503685E-01
4.398929E-01
4.323073E-01
4.224719E-01
4.076141E-01
3.956882E-01
3.818023E-01
3.716433E-01
3.551043E-01
3.406870E-01
3.258875E-01
3.092176E-01
2.958460E-01
2.780701E-01
2.625066E-01
2.435781E-01
2.320835E-01
2.140573E-01
1.995755E-01
1.797809E-01
1.630667E-01
1.507546E-01
1.361132E-01
1.242116E-01
1.108456E-01
9.854759E-02
8.430277E-02
7.414618E-02
6.425345E-02
5.596369E-02
4.895653E-02
4.288554E-02
3.679605E-02
3.126702E-02
2.823639E-02
2.313760E-02
2.042398E-02
1.883254E-02
1.579486E-02
1.457720E-02
1.298352E-02
1.118836E-02
8.546760E-03
8.115001E-03
7.260837E-03
6.338825E-03
5.859513E-03
5.188732E-03
4.589997E-03
3.414098E-03
3.361674E-03
3.014610E-03
2.012046E-03
2.554762E-03
2.061894E-03
1.267709E-03
3.980057E-04
9.150909E-04
1.032461E-03
1.021258E-03
2.206288E-04
4.685569E-04
6.143199E-04
5.057444E-04
8.310827E-05
-9.693881E-05
1.511229E-04
6.182078E-05
-2.007016E-04
-2.558025E-04
-3.976588E-05
-1.468856E-04
2.960794E-04
-9.256442E-05
-2.813931E-04
-4.702388E-04
-7.432418E-04
-9.326658E-04
-1.113799E-03
-1.426622E-03
1.516925E-03
1.024376E-03
1.110592E-03
2.182905E-03
3.817217E-03
1.163874E-02
-7.629195E-03
1.745328E-02
9.448390E-03
6.681576E-03
-4.820095E-02
7.461081E-03
4.437801E-03
3.551243E-03
3.808200E-03
3.831957E-03
4.205711E-03
5.237495E-03
6.385958E-03
6.250754E-03
6.250252E-03
7.586164E-03
7.056475E-03
8.886534E-03
1.083908E-02
1.044670E-02
1.346932E-02
1.452887E-02
1.715513E-02
2.030573E-02
2.379601E-02
2.464783E-02
3.050950E-02
3.386612E-02
3.904566E-02
4.631951E-02
5.066864E-02
5.896712E-02
6.624865E-02
7.678394E-02
8.581017E-02
9.996526E-02
1.111175E-01
1.221181E-01
1.386961E-01
1.533971E-01
1.700379E-01
1.847740E-01
2.079351E-01
2.185202E-01
2.327465E-01
2.496463E-01
2.654415E-01
2.818224E-01
2.993043E-01
3.138562E-01
3.286606E-01
3.402723E-01
3.534330E-01
3.699464E-01
3.846022E-01
4.044132E-01
4.099135E-01
4.156758E-01
4.241767E-01
4.361974E-01
4.460009E-01
4.540798E-01
4.616616E-01
4.714247E-01
4.822424E-01
4.872019E-01
4.922606E-01
4.975267E-01
5.029505E-01
5.075683E-01
5.147582E-01
5.189718E-01
5.255183E-01
5.288799E-01
5.328508E-01
5.370086E-01
5.386311E-01
5.421975E-01
5.438885E-01
5.446150E-01
5.472707E-01
5.487385E-01
5.528400E-01
5.537917E-01
5.550042E-01
5.554487E-01
5.559388E-01
5.558316E-01
5.572318E-01
5.582135E-01
5.585692E-01
5.563966E-01
5.568773E-01
5.550662E-01
5.752529E-01
5.715491E-01
5.554246E-01
5.528989E-01
5.476606E-01
5.443035E-01
5.409328E-01
5.375298E-01
5.373680E-01
5.329661E-01
5.278255E-01
5.233122E-01
5.190863E-01
5.116751E-01
5.074299E-01
5.042722E-01
4.934671E-01
5.050599E-01
5.135252E-01
4.826034E-01
4.599502E-01
4.499213E-01
4.410122E-01
4.330816E-01
4.213335E-01
4.074190E-01
3.947453E-01
3.824387E-01
3.713835E-01
3.537882E-01
3.399061E-01
3.258256E-01
3.106635E-01
2.958831E-01
2.780283E-01
2.620087E-01
2.452820E-01
2.306480E-01
2.129718E-01
1.981669E-01
1.800501E-01
1.636835E-01
1.505963E-01
1.371400E-01
1.217550E-01
1.083294E-01
9.732157E-02
8.277015E-02
7.370367E-02
6.557453E-02
5.740393E-02
4.918540E-02
4.334868E-02
3.758878E-02
3.174854E-02
2.866801E-02
2.388782E-02
2.050230E-02
1.889450E-02
1.602410E-02
1.455021E-02
1.243157E-02
1.070022E-02
9.074342E-03
8.277468E-03
7.354013E-03
6.330285E-03
5.563706E-03
5.267803E-03
4.842052E-03
4.160222E-03
3.072935E-03
2.303197E-03
2.466869E-03
2.356963E-03
1.941533E-03
1.541260E-03
1.010164E-03
2.700299E-04
5.298667E-04
6.632968E-04
6.217744E-04
8.059000E-04
6.350637E-04
4.604237E-04
-1.379335E-04
-1.676423E-04
3.106191E-05
-1.621183E-04
-1.749481E-04
-1.312095E-04
-1.558857E-05
-1.119658E-05
1.029749E-04
-9.785201E-05
-5.665342E-04
-1.031221E-03
-1.360688E-03
-1.869952E-03
-2.334022E-03
-2.993018E-03
7.470842E-04
7.660639E-04
1.391997E-03
1.427450E-03
4.321728E-03
6.078278E-02
8.541357E-02
1.854956E-02
6.404464E-03
-2.039735E-02
3.470308E-02
9.872665E-03
4.399751E-03
3.507203E-03
3.870971E-03
3.918271E-03
3.684965E-03
5.381358E-03
6.381387E-03
6.188080E-03
6.448455E-03
6.444726E-03
7.700086E-03
8.322814E-03
8.999592E-03
1.091528E-02
1.367438E-02
1.584542E-02
1.855202E-02
2.092607E-02
2.383120E-02
2.631084E-02
3.011229E-02
3.388714E-02
3.944256E-02
5.226352E-02
5.208499E-02
6.008270E-02
6.626015E-02
7.743789E-02
8.792428E-02
9.816066E-02
1.104965E-01
1.236864E-01
1.387545E-01
1.537298E-01
1.696721E-01
1.849225E-01
2.043787E-01
2.183378E-01
2.323655E-01
2.506338E-01
2.653689E-01
2.802144E-01
2.978359E-01
3.112988E-01
3.288087E-01
3.411587E-01
3.531627E-01
3.689439E-01
3.820152E-01
3.971648E-01
4.066408E-01
4.155251E-01
4.243782E-01
4.348617E-01
4.431360E-01
4.525635E-01
4.623994E-01
4.702308E-01
4.810675E-01
4.879312E-01
4.914221E-01
4.973867E-01
5.040651E-01
5.073765E-01
5.145334E-01
5.202097E-01
5.259284E-01
5.285043E-01
5.329340E-01
5.349789E-01
5.374068E-01
5.407908E-01
5.422765E-01
5.437999E-01
5.472377E-01
5.502520E-01
5.507741E-01
5.519733E-01
5.539703E-01
5.575224E-01
5.571976E-01
5.567253E-01
5.574462E-01
5.585436E-01
5.588465E-01
5.573686E-01
5.575681E-01
5.562182E-01
5.658428E-01
5.565480E-01
5.542072E-01
5.518534E-01
5.471738E-01
5.428130E-01
5.406612E-01
5.374514E-01
5.349922E-01
5.326894E-01
5.286872E-01
5.241463E-01
5.185813E-01
5.132362E-01
5.080420E-01
5.047005E-01
4.938479E-01
4.909444E-01
4.964385E-01
4.716712E-01
4.622550E-01
4.516024E-01
4.416942E-01
4.310572E-01
4.177696E-01
4.057733E-01
3.923463E-01
3.799674E-01
3.723492E-01
3.524413E-01
3.410123E-01
3.260434E-01
3.095751E-01
2.942401E-01
2.778744E-01
2.618546E-01
2.451186E-01
2.303120E-01
2.108305E-01
1.971913E-01
1.801169E-01
1.643619E-01
1.501508E-01
1.356497E-01
1.218919E-01
1.093362E-01
9.499213E-02
8.491331E-02
7.501311E-02
6.705023E-02
5.890183E-02
4.978046E-02
4.413590E-02
3.846889E-02
3.150053E-02
2.812844E-02
2.484406E-02
2.078973E-02
1.779136E-02
1.617281E-02
1.468629E-02
1.174210E-02
1.029403E-02
8.500814E-03
8.454274E-03
7.729042E-03
7.087001E-03
5.614530E-03
5.216923E-03
4.946728E-03
4.289060E-03
3.016955E-03
2.744267E-03
2.880083E-03
2.739002E-03
2.324238E-03
2.094118E-03
1.572246E-03
1.096010E-03
1.095900E-03
9.595172E-04
7.338316E-04
8.590602E-04
2.992755E-04
3.510442E-04
9.593456E-06
-8.186892E-05
-1.424632E-04
-2.728133E-04
7.888349E-05
-2.137522E-04
-1.988302E-04
-2.025400E-04
-1.865559E-04
3.658339E-06
-1.228453E-03
-2.433628E-03
-3.722439E-03
-4.904608E-03
-6.176229E-03
-7.526068E-03
-2.955702E-04
1.047597E-03
1.803282E-03
2.449065E-03
5.194140E-03
6.844931E-02
5.147964E-02
5.417557E-03
5.167510E-03
7.847674E-04
-3.735934E-02
1.158240E-02
5.004750E-03
2.753562E-03
3.352327E-03
4.114568E-03
4.542040E-03
4.330465E-03
5.102168E-03
5.974240E-03
6.304741E-03
7.233170E-03
7.427817E-03
8.634112E-03
1.022826E-02
1.254820E-02
1.416493E-02
1.590682E-02
1.776083E-02
2.001610E-02
2.310524E-02
2.505468E-02
3.025570E-02
3.409068E-02
4.074757E-02
4.870498E-02
4.995338E-02
5.843598E-02
6.725569E-02
7.835917E-02
8.890400E-02
9.914460E-02
1.106949E-01
1.252389E-01
1.389626E-01
1.548288E-01
1.702994E-01
1.844914E-01
2.006550E-01
2.171870E-01
2.311535E-01
2.498117E-01
2.656227E-01
2.791652E-01
2.965459E-01
3.099890E-01
3.264039E-01
3.412738E-01
3.533096E-01
3.677577E-01
3.800127E-01
3.923246E-01
4.054755E-01
4.138913E-01
4.245144E-01
4.326618E-01
4.417042E-01
4.524745E-01
4.640380E-01
4.710967E-01
4.791084E-01
4.884910E-01
4.910808E-01
4.967447E-01
5.044890E-01
5.071020E-01
5.121061E-01
5.191041E-01
5.236752E-01
5.269588E-01
5.309148E-01
5.353495E-01
5.371911E-01
5.404929E-01
5.414986E-01
5.430205E-01
5.466177E-01
5.505497E-01
5.509236E-01
5.520559E-01
5.536205E-01
5.560296E-01
5.576059E-01
5.572108E-01
5.582211E-01
5.581961E-01
5.593301E-01
5.592877E-01
5.577685E-01
5.556797E-01
5.550464E-01
5.535771E-01
5.525199E-01
5.493008E-01
5.467475E-01
5.438432E-01
5.402529E-01
5.374638E-01
5.338426E-01
5.312244E-01
5.299012E-01
5.258545E-01
5.181054E-01
5.129068E-01
5.075489E-01
5.013622E-01
4.930389E-01
4.870099E-01
4.779062E-01
4.720957E-01
4.672670E-01
4.513271E-01
4.414527E-01
4.310705E-01
4.156324E-01
4.040579E-01
3.938553E-01
3.809382E-01
3.716041E-01
3.524370E-01
3.409281E-01
3.255935E-01
3.094048E-01
2.951944E-01
2.785269E-01
2.622650E-01
2.444452E-01
2.302927E-01
2.106872E-01
1.939442E-01
1.801536E-01
1.641455E-01
1.515498E-01
1.338359E-01
1.227459E-01
1.106641E-01
9.757985E-02
8.515473E-02
7.512789E-02
6.652622E-02
5.917426E-02
4.943483E-02
4.361399E-02
3.865126E-02
3.225809E-02
2.769321E-02
2.342374E-02
2.075572E-02
1.668767E-02
1.571973E-02
1.517760E-02
1.174891E-02
1.082703E-02
9.000362E-03
8.483634E-03
7.865942E-03
6.411775E-03
6.020019E-03
5.438316E-03
5.171525E-03
4.165025E-03
3.865544E-03
3.215048E-03
2.870229E-03
2.868102E-03
2.058431E-03
1.803274E-03
1.580658E-03
1.492339E-03
1.139381E-03
1.223263E-03
4.043273E-04
7.901171E-04
2.350076E-04
2.731198E-04
1.984807E-04
2.126436E-04
2.099604E-04
1.237115E-04
1.595857E-04
-1.205128E-04
-2.006636E-04
-1.352552E-04
4.179555E-05
4.480617E-05
-1.792666E-03
-3.704297E-03
-5.544373E-03
-7.486268E-03
-9.489831E-03
-1.124466E-02
-1.085336E-03
5.459404E-04
2.626533E-03
3.852765E-03
6.835510E-03
1.954997E-01
-4.008785E-02
-4.200777E-03
-3.500465E-03
-4.261023E-02
2.863461E-01
8.277796E-03
5.942933E-03
3.848614E-03
3.449972E-03
4.183001E-03
4.788733E-03
4.027140E-03
5.434728E-03
6.094408E-03
6.618283E-03
7.642410E-03
7.366468E-03
9.008888E-03
1.111960E-02
1.347561E-02
1.477397E-02
1.674508E-02
1.811900E-02
1.953146E-02
2.276361E-02
2.441061E-02
2.954654E-02
3.453173E-02
3.796101E-02
4.623824E-02
5.032946E-02
5.832513E-02
6.870299E-02
7.974803E-02
9.103442E-02
1.010837E-01
1.126091E-01
1.262584E-01
1.408179E-01
1.547664E-01
1.696538E-01
1.853954E-01
2.005658E-01
2.159013E-01
2.294192E-01
2.497362E-01
2.665966E-01
2.798684E-01
2.943294E-01
3.117473E-01
3.244367E-01
3.403848E-01
3.515021E-01
3.660351E-01
3.782652E-01
3.927747E-01
4.039080E-01
4.141006E-01
4.235171E-01
4.321566E-01
4.407746E-01
4.526539E-01
4.630722E-01
4.721954E-01
4.777703E-01
4.845633E-01
4.903785E-01
4.964505E-01
5.027737E-01
5.080157E-01
5.121273E-01
5.176874E-01
5.218561E-01
5.264109E-01
5.305706E-01
5.347494E-01
5.365228E-01
5.405296E-01
5.406400E-01
5.423371E-01
5.462103E-01
5.507750E-01
5.521428E-01
5.524050E-01
5.532374E-01
5.548196E-01
5.580061E-01
5.589475E-01
5.624732E-01
5.589256E-01
5.595353E-01
5.607220E-01
5.570631E-01
5.565108E-01
5.556982E-01
5.526553E-01
5.528082E-01
5.493559E-01
5.447755E-01
5.421774E-01
5.394314E-01
5.371192E-01
5.341580E-01
5.318886E-01
5.295953E-01
5.262479E-01
5.174366E-01
5.115647E-01
5.047794E-01
4.992481E-01
4.933078E-01
4.856689E-01
4.771191E-01
4.744840E-01
4.663150E-01
4.509210E-01
4.403470E-01
4.312836E-01
4.160497E-01
4.065491E-01
3.957846E-01
3.827952E-01
3.685040E-01
3.523393E-01
3.399082E-01
3.262914E-01
3.111070E-01
2.977439E-01
2.767495E-01
2.615119E-01
2.461099E-01
2.270616E-01
2.116429E-01
1.945751E-01
1.805641E-01
1.645824E-01
1.519781E-01
1.334271E-01
1.228979E-01
1.104152E-01
9.856862E-02
8.459899E-02
7.499977E-02
6.581280E-02
5.861285E-02
4.970682E-02
4.375036E-02
3.819184E-02
3.281548E-02
2.810426E-02
2.282724E-02
2.109002E-02
1.730090E-02
1.566626E-02
1.478015E-02
1.317600E-02
1.162920E-02
9.461087E-03
8.767438E-03
7.180743E-03
6.347069E-03
5.769832E-03
5.173328E-03
4.833438E-03
4.444843E-03
3.848543E-03
3.292318E-03
3.012281E-03
2.320206E-03
1.629608E-03
1.279385E-03
1.339087E-03
1.388491E-03
1.213005E-03
4.887185E-04
2.058670E-04
9.117462E-05
3.981069E-06
2.947981E-05
2.909992E-04
2.671753E-04
3.383845E-04
1.662932E-04
-1.894251E-04
9.136468E-05
-1.122275E-05
-3.845494E-05
3.882851E-05
6.879097E-05
1.585169E-04
2.611498E-04
2.211841E-04
4.445495E-04
2.960261E-04
3.160280E-04
8.088202E-04
-1.459720E-04
1.552841E-03
2.880938E-03
5.823916E-03
2.029185E-02
5.802827E-03
-6.213604E-03
-6.017891E-03
1.326750E-02
7.968325E-02
8.614645E-03
6.980888E-03
4.587813E-03
3.569564E-03
4.119564E-03
3.960634E-03
4.921695E-03
4.880369E-03
5.479908E-03
6.704578E-03
7.730836E-03
8.289311E-03
9.763590E-03
1.068744E-02
1.322744E-02
1.494046E-02
1.781063E-02
1.957449E-02
1.986234E-02
2.362352E-02
2.562016E-02
3.057034E-02
3.478208E-02
3.772042E-02
4.186459E-02
5.233550E-02
6.005918E-02
6.695332E-02
7.962238E-02
9.233723E-02
1.012642E-01
1.128549E-01
1.271658E-01
1.420977E-01
1.563527E-01
1.694939E-01
1.858382E-01
1.998865E-01
2.159454E-01
2.302685E-01
2.496446E-01
2.665578E-01
2.801580E-01
2.943169E-01
3.114231E-01
3.264950E-01
3.389901E-01
3.521894E-01
3.676938E-01
3.783403E-01
3.924202E-01
4.034048E-01
4.136892E-01
4.240124E-01
4.338550E-01
4.423715E-01
4.517806E-01
4.613557E-01
4.694828E-01
4.759365E-01
4.817264E-01
4.908211E-01
4.967221E-01
5.018170E-01
5.073889E-01
5.142408E-01
5.184437E-01
5.223227E-01
5.279490E-01
5.307431E-01
5.325442E-01
5.365120E-01
5.395570E-01
5.409914E-01
5.424552E-01
5.471448E-01
5.506872E-01
5.527873E-01
5.521562E-01
5.538580E-01
5.564464E-01
5.588489E-01
5.631280E-01
5.714800E-01
5.638251E-01
5.588036E-01
5.597775E-01
5.563041E-01
5.570893E-01
5.566336E-01
5.533015E-01
5.517840E-01
5.497404E-01
5.441631E-01
5.416171E-01
5.404497E-01
5.379255E-01
5.361812E-01
5.325837E-01
5.301834E-01
5.261063E-01
5.164384E-01
5.110400E-01
5.031176E-01
4.986746E-01
4.931925E-01
4.859084E-01
4.754800E-01
4.734707E-01
4.625151E-01
4.505385E-01
4.387914E-01
4.290039E-01
4.172898E-01
4.069586E-01
3.947170E-01
3.815012E-01
3.683004E-01
3.520911E-01
3.400910E-01
3.257518E-01
3.109865E-01
2.947818E-01
2.794112E-01
2.617623E-01
2.445328E-01
2.279668E-01
2.099898E-01
1.949704E-01
1.830544E-01
1.659482E-01
1.495917E-01
1.332285E-01
1.219973E-01
1.109949E-01
9.597806E-02
8.411915E-02
7.431056E-02
6.464405E-02
5.748069E-02
5.066573E-02
4.415008E-02
3.697426E-02
3.250753E-02
2.845333E-02
2.321001E-02
2.201997E-02
1.864587E-02
1.575853E-02
1.457786E-02
1.310123E-02
1.176762E-02
8.997785E-03
8.305026E-03
7.325188E-03
7.105613E-03
5.668514E-03
5.209837E-03
4.700541E-03
4.254901E-03
3.090058E-03
3.563519E-03
2.848489E-03
1.741670E-03
1.705414E-03
1.339353E-03
1.577337E-03
1.440977E-03
1.180648E-03
7.474269E-04
3.398349E-04
3.567221E-04
4.887729E-05
9.754330E-05
3.260008E-04
1.660432E-04
9.333360E-06
-6.216463E-04
-9.715654E-04
8.054866E-05
1.476092E-04
-1.191012E-04
1.331735E-04
1.979868E-04
1.741300E-03
3.154368E-03
4.635419E-03
6.025786E-03
7.558641E-03
9.077748E-03
1.295090E-03
1.930117E-03
2.014504E-03
2.725389E-03
6.240168E-03
-5.974436E-02
1.190686E-01
-3.904603E-03
-8.779959E-03
1.438431E-01
8.024852E-02
1.005305E-02
8.161819E-03
5.362650E-03
4.330281E-03
4.409322E-03
4.129553E-03
5.693555E-03
5.421174E-03
5.968393E-03
6.558197E-03
7.574806E-03
8.032199E-03
8.912290E-03
1.058411E-02
1.355957E-02
1.535884E-02
1.951563E-02
2.018220E-02
2.054575E-02
2.407005E-02
2.705534E-02
3.087199E-02
3.499729E-02
3.933392E-02
4.383821E-02
5.174709E-02
5.944820E-02
6.988516E-02
7.990175E-02
9.082000E-02
9.908682E-02
1.128772E-01
1.279558E-01
1.413904E-01
1.539232E-01
1.678368E-01
1.850138E-01
2.002257E-01
2.160955E-01
2.308440E-01
2.487014E-01
2.658993E-01
2.811232E-01
2.953171E-01
3.103484E-01
3.264489E-01
3.390413E-01
3.521304E-01
3.667122E-01
3.784566E-01
3.929587E-01
4.026664E-01
4.121992E-01
4.236747E-01
4.329868E-01
4.422875E-01
4.509891E-01
4.604603E-01
4.682612E-01
4.763810E-01
4.817582E-01
4.916198E-01
4.974133E-01
5.008356E-01
5.067528E-01
5.148922E-01
5.185344E-01
5.223395E-01
5.259581E-01
5.306942E-01
5.343393E-01
5.364253E-01
5.399278E-01
5.426658E-01
5.436589E-01
5.463825E-01
5.494946E-01
5.517710E-01
5.521113E-01
5.531695E-01
5.565566E-01
5.587029E-01
5.653818E-01
5.792534E-01
5.700557E-01
5.581263E-01
5.561268E-01
5.551337E-01
5.538826E-01
5.536296E-01
5.526556E-01
5.522242E-01
5.487220E-01
5.444280E-01
5.442612E-01
5.408273E-01
5.381989E-01
5.373768E-01
5.344797E-01
5.303296E-01
5.244052E-01
5.164047E-01
5.097266E-01
5.022828E-01
4.988426E-01
4.926435E-01
4.866196E-01
4.761032E-01
4.686045E-01
4.614109E-01
4.506868E-01
4.394042E-01
4.280755E-01
4.168957E-01
4.057798E-01
3.931986E-01
3.799429E-01
3.692959E-01
3.536969E-01
3.409296E-01
3.247262E-01
3.092922E-01
2.946954E-01
2.794959E-01
2.611313E-01
2.440247E-01
2.275145E-01
2.099494E-01
1.943548E-01
1.814031E-01
1.640850E-01
1.503726E-01
1.317370E-01
1.220363E-01
1.112838E-01
9.631592E-02
8.365925E-02
7.370553E-02
6.435601E-02
5.706750E-02
4.969927E-02
4.399738E-02
3.682856E-02
3.189550E-02
2.723441E-02
2.356209E-02
2.079687E-02
1.748690E-02
1.508936E-02
1.407370E-02
1.238025E-02
1.087413E-02
9.785438E-03
8.330555E-03
7.505293E-03
7.331202E-03
5.828668E-03
4.837739E-03
4.833969E-03
4.081012E-03
3.662928E-03
3.403372E-03
2.868277E-03
1.964980E-03
1.568245E-03
1.384556E-03
1.527164E-03
6.561224E-04
5.142050E-04
9.236674E-04
5.288046E-04
9.293165E-04
3.617320E-04
1.635254E-04
1.249532E-04
7.663339E-05
-1.103489E-04
4.121611E-04
-5.252558E-04
4.629584E-05
-1.200014E-04
-1.962319E-04
4.513936E-05
2.451846E-04
3.305553E-03
6.152366E-03
8.922267E-03
1.179857E-02
1.449707E-02
1.741440E-02
2.358447E-03
1.999884E-03
2.646513E-03
3.459815E-03
7.576748E-03
9.367416E-02
1.201440E-01
3.536753E-02
3.431901E-02
-8.214534E-02
-1.075120E-01
9.758046E-03
8.979879E-03
5.574532E-03
5.389971E-03
4.755786E-03
4.518009E-03
5.770566E-03
5.526810E-03
6.941265E-03
6.266736E-03
6.885457E-03
7.950997E-03
8.681501E-03
1.080897E-02
1.322446E-02
1.485036E-02
1.882084E-02
1.839706E-02
2.116437E-02
2.374575E-02
2.743182E-02
3.007225E-02
3.533215E-02
4.029954E-02
4.511236E-02
5.123862E-02
5.904424E-02
7.111750E-02
7.928856E-02
8.930788E-02
9.937655E-02
1.122687E-01
1.262899E-01
1.398025E-01
1.538569E-01
1.696629E-01
1.849445E-01
2.007535E-01
2.164772E-01
2.314004E-01
2.470404E-01
2.651554E-01
2.796640E-01
2.939776E-01
3.089256E-01
3.258201E-01
3.404280E-01
3.529048E-01
3.648551E-01
3.798316E-01
3.937874E-01
4.027840E-01
4.120218E-01
4.234599E-01
4.313901E-01
4.425231E-01
4.510650E-01
4.600408E-01
4.677885E-01
4.764529E-01
4.825763E-01
4.913019E-01
4.986459E-01
5.023289E-01
5.078067E-01
5.150424E-01
5.196281E-01
5.216269E-01
5.260417E-01
5.304915E-01
5.338121E-01
5.356562E-01
5.402521E-01
5.429792E-01
5.441955E-01
5.478037E-01
5.492166E-01
5.526390E-01
5.535284E-01
5.540674E-01
5.569266E-01
5.586759E-01
5.647253E-01
5.785258E-01
5.707905E-01
5.575967E-01
5.558692E-01
5.536299E-01
5.522345E-01
5.531126E-01
5.538564E-01
5.517531E-01
5.478686E-01
5.444976E-01
5.447505E-01
5.409078E-01
5.363800E-01
5.368814E-01
5.329639E-01
5.295091E-01
5.227939E-01
5.172571E-01
5.095073E-01
5.049510E-01
4.993144E-01
4.925202E-01
4.864464E-01
4.757693E-01
4.692945E-01
4.592742E-01
4.504210E-01
4.399687E-01
4.278032E-01
4.158738E-01
4.080134E-01
3.910086E-01
3.814938E-01
3.690867E-01
3.568238E-01
3.417622E-01
3.243072E-01
3.099562E-01
2.949290E-01
2.781758E-01
2.632181E-01
2.456234E-01
2.307317E-01
2.111388E-01
1.954184E-01
1.814145E-01
1.650511E-01
1.485145E-01
1.329824E-01
1.209743E-01
1.100017E-01
9.591267E-02
8.410116E-02
7.383440E-02
6.514156E-02
5.658121E-02
4.871142E-02
4.350148E-02
3.709175E-02
3.188737E-02
2.750956E-02
2.344744E-02
1.971005E-02
1.584013E-02
1.480211E-02
1.374462E-02
1.220653E-02
1.051231E-02
9.887110E-03
8.192490E-03
7.229761E-03
6.233838E-03
5.437421E-03
4.917248E-03
4.876081E-03
4.029571E-03
4.331739E-03
3.410119E-03
2.774681E-03
2.425738E-03
1.743872E-03
1.431885E-03
1.291235E-03
5.760218E-04
4.309267E-04
8.543546E-04
8.199273E-04
6.450760E-04
4.319735E-04
-6.570941E-05
2.869013E-04
3.140433E-04
-1.591247E-04
-1.646458E-04
1.796853E-04
7.920622E-05
9.865364E-05
1.247295E-05
-2.005627E-04
3.514063E-04
5.154364E-03
9.579988E-03
1.428063E-02
1.864755E-02
2.328048E-02
2.782546E-02
2.901716E-03
2.511631E-03
2.966822E-03
3.513566E-03
7.022229E-03
1.132405E-01
1.226207E-01
1.345916E-02
1.366089E-02
-1.558938E-01
5.056847E-02
1.034569E-02
9.137423E-03
5.781899E-03
5.634099E-03
5.594521E-03
6.255950E-03
7.116386E-03
5.949099E-03
7.462325E-03
6.684743E-03
7.504272E-03
8.390580E-03
9.458011E-03
1.141973E-02
1.190839E-02
1.485449E-02
1.647499E-02
1.882872E-02
2.162128E-02
2.325619E-02
2.666358E-02
3.098870E-02
3.543421E-02
3.982952E-02
4.576861E-02
5.091427E-02
5.990761E-02
6.967619E-02
7.688877E-02
8.620044E-02
1.003734E-01
1.131998E-01
1.254738E-01
1.399836E-01
1.525776E-01
1.700178E-01
1.850124E-01
1.988996E-01
2.172426E-01
2.320903E-01
2.462517E-01
2.635830E-01
2.782917E-01
2.946935E-01
3.093624E-01
3.270255E-01
3.406038E-01
3.538611E-01
3.666244E-01
3.791858E-01
3.928116E-01
4.028021E-01
4.122665E-01
4.242322E-01
4.331040E-01
4.426653E-01
4.516686E-01
4.601634E-01
4.666689E-01
4.744983E-01
4.829003E-01
4.908223E-01
4.976214E-01
5.025328E-01
5.085418E-01
5.144227E-01
5.188062E-01
5.209353E-01
5.251002E-01
5.293624E-01
5.331682E-01
5.363380E-01
5.409119E-01
5.428727E-01
5.449826E-01
5.499235E-01
5.496823E-01
5.516016E-01
5.535715E-01
5.555444E-01
5.554211E-01
5.578568E-01
5.622807E-01
5.678655E-01
5.657380E-01
5.578176E-01
5.577235E-01
5.547914E-01
5.525088E-01
5.533938E-01
5.530443E-01
5.502700E-01
5.479851E-01
5.461150E-01
5.446831E-01
5.405164E-01
5.356088E-01
5.346936E-01
5.298636E-01
5.280834E-01
5.231657E-01
5.190373E-01
5.099639E-01
5.060860E-01
5.015944E-01
4.941072E-01
4.860138E-01
4.755140E-01
4.681874E-01
4.594074E-01
4.513760E-01
4.386457E-01
4.303145E-01
4.181294E-01
4.085935E-01
3.926275E-01
3.826088E-01
3.700646E-01
3.588637E-01
3.411962E-01
3.235256E-01
3.105267E-01
2.955256E-01
2.791468E-01
2.647646E-01
2.470270E-01
2.315991E-01
2.105138E-01
1.959108E-01
1.821065E-01
1.643866E-01
1.468927E-01
1.337253E-01
1.200789E-01
1.094792E-01
9.491734E-02
8.500281E-02
7.511772E-02
6.520226E-02
5.700282E-02
4.884597E-02
4.276070E-02
3.657383E-02
3.200631E-02
2.803559E-02
2.326226E-02
1.961460E-02
1.762001E-02
1.570897E-02
1.334713E-02
1.159605E-02
1.070003E-02
9.239408E-03
7.833078E-03
7.231654E-03
6.119268E-03
4.996059E-03
5.327570E-03
4.647820E-03
4.018598E-03
4.420214E-03
3.460147E-03
2.366786E-03
1.851695E-03
2.137221E-03
1.479761E-03
7.636382E-04
2.117126E-04
5.162144E-04
5.712446E-04
9.837825E-04
2.366366E-04
4.895984E-04
4.212083E-04
3.240598E-06
5.432576E-05
-1.548604E-04
-2.635310E-04
-9.288520E-05
-3.652079E-05
-1.405246E-05
1.995433E-04
-1.733592E-07
1.093725E-03
7.837850E-03
1.425297E-02
2.078372E-02
2.728593E-02
3.375808E-02
4.010039E-02
2.823019E-03
2.947214E-03
2.941310E-03
3.788990E-03
6.702966E-03
-6.297370E-02
-2.373932E-02
1.119565E-02
8.060491E-03
-2.338794E-02
6.052029E-02
1.320818E-02
9.475592E-03
5.746490E-03
6.552203E-03
5.284644E-03
7.175098E-03
6.185557E-03
6.152564E-03
7.353331E-03
6.700118E-03
8.650409E-03
8.643401E-03
9.188731E-03
1.181568E-02
1.153869E-02
1.471777E-02
1.683455E-02
1.932860E-02
2.082079E-02
2.350467E-02
2.571549E-02
3.173347E-02
3.657931E-02
4.136575E-02
4.601083E-02
5.198176E-02
5.996572E-02
6.899167E-02
7.735435E-02
8.750437E-02
1.007078E-01
1.132928E-01
1.264983E-01
1.410874E-01
1.521079E-01
1.684182E-01
1.852285E-01
1.990034E-01
2.170733E-01
2.318587E-01
2.484100E-01
2.646264E-01
2.782219E-01
2.962005E-01
3.101694E-01
3.257012E-01
3.402329E-01
3.538976E-01
3.666527E-01
3.796716E-01
3.920734E-01
4.033993E-01
4.143251E-01
4.220916E-01
4.325450E-01
4.423936E-01
4.512463E-01
4.594362E-01
4.652060E-01
4.743959E-01
4.823948E-01
4.897738E-01
4.958948E-01
5.034097E-01
5.088335E-01
5.135825E-01
5.168040E-01
5.196523E-01
5.243639E-01
5.282962E-01
5.332053E-01
5.356453E-01
5.413372E-01
5.435652E-01
5.453942E-01
5.501854E-01
5.516963E-01
5.503930E-01
5.540004E-01
5.557804E-01
5.553683E-01
5.579562E-01
5.602517E-01
5.620483E-01
5.600664E-01
5.571314E-01
5.608581E-01
5.627243E-01
5.577576E-01
5.530698E-01
5.513826E-01
5.501229E-01
5.496197E-01
5.469397E-01
5.450149E-01
5.398235E-01
5.356022E-01
5.349130E-01
5.302912E-01
5.262556E-01
5.224328E-01
5.186805E-01
5.099994E-01
5.059892E-01
5.027799E-01
4.949370E-01
4.845306E-01
4.755208E-01
4.721101E-01
4.610444E-01
4.517678E-01
4.395911E-01
4.299474E-01
4.209617E-01
4.092289E-01
3.950743E-01
3.850969E-01
3.716069E-01
3.597346E-01
3.426164E-01
3.247743E-01
3.102096E-01
2.946097E-01
2.799840E-01
2.638402E-01
2.468959E-01
2.274900E-01
2.110812E-01
1.962703E-01
1.799171E-01
1.643660E-01
1.477672E-01
1.338238E-01
1.200235E-01
1.081659E-01
9.503727E-02
8.481520E-02
7.582057E-02
6.571486E-02
5.759267E-02
4.819419E-02
4.223779E-02
3.656328E-02
3.183080E-02
2.781988E-02
2.394126E-02
1.982795E-02
1.802985E-02
1.561083E-02
1.333495E-02
1.196701E-02
1.098171E-02
9.221552E-03
7.878829E-03
7.026653E-03
6.755601E-03
5.333130E-03
5.645313E-03
4.284886E-03
3.868787E-03
3.845691E-03
3.060609E-03
2.443140E-03
1.531644E-03
1.301145E-03
1.436774E-03
4.590932E-04
3.542065E-04
5.942307E-04
2.431616E-04
1.112945E-04
1.860906E-04
6.431684E-04
2.348800E-04
1.262976E-04
4.941363E-05
9.014049E-05
-5.041930E-05
5.462241E-05
-1.161245E-04
-9.314534E-05
-1.860350E-04
-1.657237E-04
1.621665E-03
9.834345E-03
1.808958E-02
2.614208E-02
3.420450E-02
4.240707E-02
5.071419E-02
2.852634E-03
1.942342E-03
1.893664E-03
2.942466E-03
5.830632E-03
-3.831189E-02
1.287195E-01
8.648244E-03
2.499269E-03
2.459081E-02
1.483543E-01
1.638566E-02
1.169438E-02
7.996551E-03
7.338122E-03
5.188865E-03
5.963454E-03
5.198786E-03
5.819333E-03
6.790616E-03
7.089253E-03
8.944270E-03
9.420302E-03
1.015702E-02
1.091632E-02
1.224411E-02
1.436531E-02
1.609678E-02
1.970883E-02
2.088587E-02
2.379089E-02
2.707081E-02
3.023970E-02
3.583833E-02
4.050676E-02
4.591144E-02
5.176733E-02
5.907574E-02
6.952777E-02
7.791176E-02
8.848140E-02
1.019240E-01
1.140591E-01
1.281731E-01
1.411787E-01
1.559629E-01
1.683922E-01
1.854697E-01
1.998230E-01
2.158464E-01
2.323793E-01
2.487015E-01
2.646336E-01
2.770285E-01
2.936414E-01
3.106362E-01
3.222484E-01
3.377700E-01
3.533803E-01
3.663810E-01
3.799343E-01
3.919538E-01
4.040060E-01
4.141753E-01
4.226958E-01
4.325805E-01
4.413947E-01
4.494615E-01
4.576073E-01
4.659412E-01
4.759522E-01
4.827930E-01
4.902818E-01
4.967417E-01
5.032267E-01
5.081103E-01
5.120542E-01
5.161843E-01
5.197008E-01
5.240500E-01
5.262858E-01
5.319204E-01
5.340621E-01
5.406657E-01
5.439309E-01
5.453716E-01
5.487721E-01
5.520877E-01
5.519447E-01
5.535447E-01
5.555363E-01
5.555715E-01
5.577810E-01
5.578340E-01
5.592228E-01
5.573428E-01
5.581660E-01
5.640560E-01
5.757695E-01
5.669304E-01
5.544049E-01
5.521149E-01
5.510799E-01
5.509250E-01
5.479603E-01
5.449073E-01
5.399929E-01
5.375737E-01
5.366772E-01
5.305214E-01
5.270505E-01
5.229646E-01
5.175951E-01
5.114624E-01
5.053301E-01
5.009541E-01
4.945655E-01
4.845292E-01
4.751976E-01
4.748727E-01
4.631302E-01
4.507315E-01
4.397314E-01
4.277864E-01
4.186494E-01
4.070856E-01
3.953592E-01
3.862913E-01
3.697745E-01
3.580131E-01
3.433120E-01
3.260792E-01
3.105184E-01
2.941486E-01
2.801371E-01
2.644187E-01
2.463781E-01
2.280805E-01
2.123628E-01
1.964657E-01
1.796487E-01
1.635952E-01
1.514000E-01
1.340776E-01
1.218625E-01
1.098058E-01
9.614587E-02
8.462546E-02
7.498652E-02
6.584190E-02
5.622024E-02
4.761702E-02
4.093649E-02
3.539520E-02
3.168426E-02
2.857107E-02
2.415109E-02
1.982385E-02
1.756873E-02
1.603404E-02
1.357929E-02
1.214930E-02
1.075283E-02
8.972268E-03
8.257277E-03
7.334347E-03
6.553511E-03
6.309694E-03
4.530751E-03
3.996751E-03
4.034522E-03
3.925982E-03
2.885913E-03
2.326399E-03
2.487228E-03
1.846458E-03
1.574941E-03
1.011724E-03
4.283311E-04
8.238567E-04
4.779817E-04
1.551356E-04
6.815094E-04
9.745935E-04
6.713555E-04
8.227866E-04
4.633968E-04
1.723145E-04
-1.122986E-04
-3.912222E-05
-3.011851E-04
5.712999E-05
2.044891E-04
3.550249E-04
1.699445E-03
4.906994E-03
8.516543E-03
1.203838E-02
1.560416E-02
1.916121E-02
2.294820E-02
2.934898E-03
2.185231E-03
1.911222E-03
2.766847E-03
5.804078E-03
3.819262E-02
1.342131E-01
-5.970325E-04
-4.156710E-03
5.573751E-02
9.653262E-03
1.736892E-02
1.104499E-02
1.104376E-02
6.088050E-03
4.934203E-03
5.534692E-03
5.765097E-03
6.130426E-03
6.276409E-03
6.767820E-03
7.814772E-03
8.873564E-03
9.941939E-03
1.176967E-02
1.253873E-02
1.435418E-02
1.587367E-02
1.851298E-02
2.100957E-02
2.396159E-02
2.691923E-02
3.006119E-02
3.376775E-02
3.902355E-02
4.449202E-02
5.174952E-02
5.994770E-02
6.840939E-02
8.000015E-02
8.929126E-02
1.009101E-01
1.138262E-01
1.277808E-01
1.411718E-01
1.564677E-01
1.687913E-01
1.852270E-01
1.985227E-01
2.158773E-01
2.335996E-01
2.477389E-01
2.623613E-01
2.778107E-01
2.921530E-01
3.098588E-01
3.221781E-01
3.375735E-01
3.533052E-01
3.657824E-01
3.789897E-01
3.911684E-01
4.033262E-01
4.141480E-01
4.242929E-01
4.332864E-01
4.434015E-01
4.501417E-01
4.581799E-01
4.674308E-01
4.761699E-01
4.850441E-01
4.906805E-01
4.971831E-01
5.015989E-01
5.079220E-01
5.138068E-01
5.165367E-01
5.203578E-01
5.238002E-01
5.272333E-01
5.325623E-01
5.343629E-01
5.397410E-01
5.422104E-01
5.447750E-01
5.490420E-01
5.512178E-01
5.527425E-01
5.533444E-01
5.542659E-01
5.539813E-01
5.573930E-01
5.572146E-01
5.566063E-01
5.566769E-01
5.578180E-01
5.626500E-01
5.770545E-01
5.668144E-01
5.555977E-01
5.517566E-01
5.508735E-01
5.492132E-01
5.474737E-01
5.451385E-01
5.397593E-01
5.397416E-01
5.354068E-01
5.310995E-01
5.281771E-01
5.227880E-01
5.172069E-01
5.105909E-01
5.043988E-01
5.005193E-01
4.944276E-01
4.861502E-01
4.774345E-01
4.734450E-01
4.605128E-01
4.493240E-01
4.382993E-01
4.280116E-01
4.183547E-01
4.084643E-01
3.934250E-01
3.827638E-01
3.675473E-01
3.541208E-01
3.411229E-01
3.260606E-01
3.118137E-01
2.954910E-01
2.792587E-01
2.645790E-01
2.451058E-01
2.285069E-01
2.133444E-01
1.954003E-01
1.816706E-01
1.652959E-01
1.528172E-01
1.352292E-01
1.216709E-01
1.128328E-01
9.788979E-02
8.603910E-02
7.565298E-02
6.516551E-02
5.573596E-02
4.749890E-02
4.123744E-02
3.583161E-02
3.206626E-02
2.861744E-02
2.362128E-02
2.098600E-02
1.836148E-02
1.713304E-02
1.451364E-02
1.183489E-02
1.035580E-02
9.419142E-03
8.430594E-03
7.515629E-03
6.503786E-03
6.023138E-03
3.754301E-03
3.821950E-03
4.165371E-03
4.103049E-03
2.314769E-03
1.879340E-03
2.230393E-03
2.441094E-03
1.940004E-03
9.427871E-04
8.474263E-04
1.333207E-03
8.387826E-04
1.724837E-04
8.846851E-04
1.107061E-03
1.243471E-03
1.436756E-03
8.138647E-04
1.360907E-04
1.645442E-04
6.472547E-04
1.831061E-04
1.034383E-04
1.269197E-04
5.607245E-04
5.625195E-04
-2.692419E-03
-6.136870E-03
-9.589204E-03
-1.305076E-02
-1.636009E-02
-1.983281E-02
1.995137E-03
2.606730E-03
1.581130E-03
3.004758E-03
9.711492E-03
-2.093446E-03
9.313337E-02
1.522753E-03
-3.656440E-03
-4.942736E-02
-9.650362E-02
1.491310E-02
8.572729E-03
1.044211E-02
5.331169E-03
4.638009E-03
4.761370E-03
5.839680E-03
5.282449E-03
5.264968E-03
5.923522E-03
7.210580E-03
7.892550E-03
9.052147E-03
1.061705E-02
1.154807E-02
1.341012E-02
1.503848E-02
1.730928E-02
2.134789E-02
2.474416E-02
2.707903E-02
3.080581E-02
3.421911E-02
3.922534E-02
4.495691E-02
5.176893E-02
6.143716E-02
7.026671E-02
7.881593E-02
8.995003E-02
1.007769E-01
1.139614E-01
1.258726E-01
1.401922E-01
1.546821E-01
1.699354E-01
1.857267E-01
2.005134E-01
2.158000E-01
2.334669E-01
2.477030E-01
2.628369E-01
2.770632E-01
2.939394E-01
3.074694E-01
3.229574E-01
3.411443E-01
3.542354E-01
3.679062E-01
3.787510E-01
3.914728E-01
4.022150E-01
4.144799E-01
4.240223E-01
4.327431E-01
4.437148E-01
4.516641E-01
4.578329E-01
4.654939E-01
4.770603E-01
4.850299E-01
4.914787E-01
4.965855E-01
5.017792E-01
5.084541E-01
5.147183E-01
5.179150E-01
5.215482E-01
5.245652E-01
5.288010E-01
5.342472E-01
5.356234E-01
5.392258E-01
5.436574E-01
5.466053E-01
5.490483E-01
5.520205E-01
5.515919E-01
5.537098E-01
5.531549E-01
5.533945E-01
5.574557E-01
5.586415E-01
5.616172E-01
5.563382E-01
5.572308E-01
5.602257E-01
5.719387E-01
5.649540E-01
5.565312E-01
5.515443E-01
5.494491E-01
5.478606E-01
5.469974E-01
5.450530E-01
5.406829E-01
5.417013E-01
5.372445E-01
5.330121E-01
5.277354E-01
5.229643E-01
5.169520E-01
5.108015E-01
5.056164E-01
5.019412E-01
4.945889E-01
4.885779E-01
4.817314E-01
4.706522E-01
4.600510E-01
4.518462E-01
4.384915E-01
4.273591E-01
4.190883E-01
4.061448E-01
3.924039E-01
3.810151E-01
3.660231E-01
3.562453E-01
3.413930E-01
3.253490E-01
3.105736E-01
2.951782E-01
2.787875E-01
2.625035E-01
2.443923E-01
2.286783E-01
2.112380E-01
1.951370E-01
1.814575E-01
1.642641E-01
1.497593E-01
1.327859E-01
1.210287E-01
1.111691E-01
9.716292E-02
8.761091E-02
7.522515E-02
6.519777E-02
5.415247E-02
4.720771E-02
4.098377E-02
3.469625E-02
3.188474E-02
2.871426E-02
2.349333E-02
2.174776E-02
1.932798E-02
1.688555E-02
1.432253E-02
1.174458E-02
1.000629E-02
9.449005E-03
8.009961E-03
7.982200E-03
6.915821E-03
5.979896E-03
5.346623E-03
4.524746E-03
4.214178E-03
3.913192E-03
3.369141E-03
2.539416E-03
2.457363E-03
2.320217E-03
1.796827E-03
1.106663E-03
9.461185E-04
6.985106E-04
4.310357E-04
3.993644E-04
5.611689E-04
1.293263E-03
1.047402E-03
1.450318E-03
4.871458E-04
9.890332E-05
2.670119E-04
6.080415E-04
2.801728E-04
1.315727E-04
-6.444103E-06
3.709032E-04
1.934020E-04
-2.136997E-03
-4.715204E-03
-6.629944E-03
-8.944193E-03
-1.129145E-02
-1.333669E-02
3.452087E-03
1.761046E-03
1.775293E-03
3.365050E-03
1.067889E-02
-2.107487E-02
-2.331445E-03
-1.366044E-03
-1.264484E-02
-9.419164E-03
-1.458281E-01
1.075115E-02
1.164611E-02
7.462235E-03
4.380634E-03
4.185918E-03
4.117708E-03
5.387908E-03
5.113894E-03
5.508250E-03
5.985492E-03
7.554734E-03
7.779771E-03
8.901087E-03
9.851424E-03
1.087460E-02
1.309495E-02
1.515310E-02
1.698770E-02
2.027506E-02
2.399375E-02
2.663812E-02
3.077022E-02
3.497545E-02
4.039158E-02
4.442034E-02
5.103331E-02
5.972158E-02
7.012826E-02
7.901419E-02
8.991372E-02
1.001855E-01
1.157458E-01
1.266805E-01
1.394501E-01
1.528576E-01
1.684548E-01
1.840117E-01
2.006597E-01
2.153817E-01
2.332969E-01
2.482193E-01
2.641995E-01
2.782824E-01
2.953325E-01
3.076017E-01
3.229573E-01
3.418381E-01
3.556577E-01
3.668241E-01
3.807427E-01
3.898922E-01
4.005487E-01
4.124424E-01
4.252478E-01
4.348926E-01
4.452074E-01
4.506372E-01
4.580356E-01
4.649243E-01
4.755292E-01
4.827287E-01
4.895255E-01
4.966045E-01
5.038494E-01
5.092738E-01
5.143519E-01
5.191011E-01
5.211038E-01
5.244497E-01
5.289901E-01
5.339164E-01
5.359427E-01
5.395966E-01
5.452096E-01
5.473806E-01
5.492931E-01
5.517202E-01
5.503822E-01
5.533589E-01
5.534250E-01
5.538917E-01
5.561698E-01
5.609965E-01
5.654860E-01
5.576985E-01
5.571670E-01
5.573860E-01
5.600978E-01
5.603067E-01
5.563401E-01
5.527038E-01
5.495352E-01
5.469076E-01
5.467589E-01
5.453086E-01
5.424317E-01
5.419863E-01
5.389820E-01
5.322605E-01
5.269261E-01
5.227223E-01
5.176165E-01
5.103356E-01
5.062759E-01
5.024118E-01
4.950515E-01
4.872115E-01
4.807133E-01
4.701308E-01
4.618599E-01
4.516206E-01
4.438394E-01
4.275955E-01
4.177515E-01
4.052362E-01
3.913567E-01
3.803704E-01
3.654911E-01
3.552923E-01
3.419287E-01
3.247275E-01
3.102955E-01
2.940601E-01
2.803651E-01
2.625154E-01
2.458942E-01
2.295237E-01
2.105766E-01
1.953221E-01
1.805798E-01
1.639899E-01
1.487986E-01
1.337459E-01
1.220359E-01
1.114489E-01
9.703820E-02
8.712973E-02
7.503487E-02
6.560867E-02
5.417785E-02
4.749615E-02
4.049647E-02
3.461656E-02
3.201085E-02
2.872760E-02
2.410532E-02
2.188133E-02
1.893396E-02
1.627038E-02
1.412299E-02
1.179845E-02
9.967602E-03
8.693921E-03
8.221789E-03
8.361102E-03
7.621369E-03
7.089681E-03
6.460395E-03
5.148078E-03
4.417625E-03
4.264902E-03
3.484795E-03
3.422243E-03
2.610011E-03
1.723297E-03
1.209349E-03
1.112717E-03
5.387079E-04
4.733588E-04
8.152217E-04
2.478140E-04
7.417162E-04
1.436110E-03
6.822658E-04
8.062913E-04
-3.409213E-05
-5.225544E-05
1.945394E-05
-2.067683E-06
2.862578E-04
8.584919E-05
6.434727E-04
3.226666E-04
9.917604E-05
3.447457E-04
6.209484E-04
7.499103E-04
8.128412E-04
9.227775E-04
1.145749E-03
3.484979E-03
1.937311E-03
1.503980E-03
2.887323E-03
6.495970E-03
4.305306E-03
8.396333E-02
-5.668813E-06
-9.973423E-03
-1.283847E-02
-1.051582E-01
1.042067E-02
1.349297E-02
9.511559E-03
6.599852E-03
4.108618E-03
4.453676E-03
5.229167E-03
5.431446E-03
6.417947E-03
6.498210E-03
8.413350E-03
8.362852E-03
9.535101E-03
1.010532E-02
1.121087E-02
1.314158E-02
1.406099E-02
1.604169E-02
1.995234E-02
2.183654E-02
2.684751E-02
3.027842E-02
3.517851E-02
3.987889E-02
4.546694E-02
5.097658E-02
5.980913E-02
6.860647E-02
7.850572E-02
8.883926E-02
9.998688E-02
1.140669E-01
1.274632E-01
1.398783E-01
1.523085E-01
1.674638E-01
1.838025E-01
2.011423E-01
2.160998E-01
2.314974E-01
2.494754E-01
2.647396E-01
2.802828E-01
2.975847E-01
3.127889E-01
3.244918E-01
3.428651E-01
3.556991E-01
3.649007E-01
3.807589E-01
3.908436E-01
4.019875E-01
4.108734E-01
4.248876E-01
4.337244E-01
4.481314E-01
4.519934E-01
4.596375E-01
4.652934E-01
4.737183E-01
4.816441E-01
4.866703E-01
4.959407E-01
5.037706E-01
5.098036E-01
5.145375E-01
5.188374E-01
5.215762E-01
5.240244E-01
5.295111E-01
5.335400E-01
5.344848E-01
5.399025E-01
5.440550E-01
5.453017E-01
5.482614E-01
5.508368E-01
5.515899E-01
5.554485E-01
5.559540E-01
5.567608E-01
5.571657E-01
5.595965E-01
5.614419E-01
5.579268E-01
5.567581E-01
5.565741E-01
5.553231E-01
5.558597E-01
5.557603E-01
5.534335E-01
5.501182E-01
5.468647E-01
5.454425E-01
5.445467E-01
5.425466E-01
5.407761E-01
5.367078E-01
5.331085E-01
5.284577E-01
5.223291E-01
5.167715E-01
5.115550E-01
5.063445E-01
4.990747E-01
4.942481E-01
4.865288E-01
4.793567E-01
4.722980E-01
4.623147E-01
4.499658E-01
4.411728E-01
4.299851E-01
4.181788E-01
4.093481E-01
3.919023E-01
3.804267E-01
3.663148E-01
3.531009E-01
3.415897E-01
3.251939E-01
3.101536E-01
2.948486E-01
2.800227E-01
2.613010E-01
2.459618E-01
2.298854E-01
2.119201E-01
1.958887E-01
1.811363E-01
1.640129E-01
1.489803E-01
1.354765E-01
1.235012E-01
1.146568E-01
9.887085E-02
8.582370E-02
7.543625E-02
6.605899E-02
5.423657E-02
4.801281E-02
4.072910E-02
3.481475E-02
3.217677E-02
2.821034E-02
2.495517E-02
2.253780E-02
1.831368E-02
1.683592E-02
1.374750E-02
1.156873E-02
1.018585E-02
9.069201E-03
9.069361E-03
7.716687E-03
7.813210E-03
6.837396E-03
6.149434E-03
4.948972E-03
3.761261E-03
4.198266E-03
3.571435E-03
3.012110E-03
2.573506E-03
1.772538E-03
1.456898E-03
1.377382E-03
9.935285E-04
8.824551E-04
1.160970E-03
9.495474E-04
8.923302E-04
1.033418E-03
5.389746E-04
8.078809E-04
1.766592E-04
2.138715E-04
1.899166E-04
1.225011E-05
2.953985E-04
1.326438E-04
9.137118E-04
2.631912E-04
-1.581095E-04
-3.667847E-04
-3.572896E-04
-6.956261E-04
-1.437365E-03
-1.577744E-03
-1.074484E-03
2.633208E-03
2.113176E-03
6.523158E-04
2.143212E-03
5.503897E-03
3.706530E-02
-3.805730E-04
-6.554500E-03
-6.359566E-03
-6.348818E-02
-3.730496E-02
1.009079E-02
1.197115E-02
1.292514E-02
7.017529E-03
3.369784E-03
4.873681E-03
5.189747E-03
5.787322E-03
6.585953E-03
6.789702E-03
7.328418E-03
7.942961E-03
8.958617E-03
9.534432E-03
1.128692E-02
1.302046E-02
1.341637E-02
1.588927E-02
1.947608E-02
2.168758E-02
2.618827E-02
3.056437E-02
3.476500E-02
3.955682E-02
4.549986E-02
5.193772E-02
5.871281E-02
6.808033E-02
7.607867E-02
8.672738E-02
1.014309E-01
1.127636E-01
1.261056E-01
1.386790E-01
1.517424E-01
1.689756E-01
1.839073E-01
2.000419E-01
2.159910E-01
2.321674E-01
2.493708E-01
2.677228E-01
2.811252E-01
2.969043E-01
3.118324E-01
3.248781E-01
3.417617E-01
3.551612E-01
3.656953E-01
3.807011E-01
3.932213E-01
4.024387E-01
4.111628E-01
4.222609E-01
4.317050E-01
4.465958E-01
4.535444E-01
4.601097E-01
4.662228E-01
4.741231E-01
4.807548E-01
4.881421E-01
4.958974E-01
5.030180E-01
5.088855E-01
5.156815E-01
5.193223E-01
5.207800E-01
5.248372E-01
5.302709E-01
5.332522E-01
5.352395E-01
5.375552E-01
5.427659E-01
5.454454E-01
5.455731E-01
5.498985E-01
5.523322E-01
5.566504E-01
5.576776E-01
5.575905E-01
5.594807E-01
5.591175E-01
5.564856E-01
5.571749E-01
5.565348E-01
5.549346E-01
5.558671E-01
5.550784E-01
5.545818E-01
5.540347E-01
5.506031E-01
5.477940E-01
5.466418E-01
5.455164E-01
5.428987E-01
5.384152E-01
5.342800E-01
5.315569E-01
5.282785E-01
5.237017E-01
5.185054E-01
5.116492E-01
5.047938E-01
4.997053E-01
4.928945E-01
4.853462E-01
4.794997E-01
4.717924E-01
4.616056E-01
4.500221E-01
4.388117E-01
4.303880E-01
4.193276E-01
4.098569E-01
3.931518E-01
3.805326E-01
3.704513E-01
3.543956E-01
3.416512E-01
3.244250E-01
3.086501E-01
2.935798E-01
2.756708E-01
2.629145E-01
2.433830E-01
2.282143E-01
2.138702E-01
1.993358E-01
1.801929E-01
1.635693E-01
1.500026E-01
1.388300E-01
1.230108E-01
1.131539E-01
1.000244E-01
8.526910E-02
7.448654E-02
6.535511E-02
5.538185E-02
4.870295E-02
4.028759E-02
3.713242E-02
3.072893E-02
2.747619E-02
2.624482E-02
2.283822E-02
1.845960E-02
1.706865E-02
1.366328E-02
1.215525E-02
1.109099E-02
9.698517E-03
9.430104E-03
6.984970E-03
7.412162E-03
6.574971E-03
5.950175E-03
5.211289E-03
4.275187E-03
3.971539E-03
3.484930E-03
2.210374E-03
1.927726E-03
1.979318E-03
1.505344E-03
5.837624E-04
3.047448E-04
1.981562E-04
4.049584E-04
8.623748E-04
7.766542E-04
1.258453E-03
6.917259E-04
1.383293E-04
1.095026E-04
1.674664E-04
3.080160E-04
1.128124E-04
5.760953E-05
1.825944E-04
5.539510E-04
2.459074E-04
-1.224752E-04
-5.875585E-04
-1.041264E-03
-1.420784E-03
-1.839176E-03
-2.247786E-03
-2.796801E-03
3.012314E-03
4.361303E-03
1.112003E-03
1.697005E-03
9.612126E-03
1.386099E-02
2.880858E-02
1.926982E-03
-3.262139E-03
-3.037477E-02
-6.434982E-02
8.422753E-03
1.412583E-02
1.518916E-02
4.178593E-03
4.018340E-03
4.901941E-03
4.846048E-03
5.587740E-03
6.686705E-03
7.027274E-03
7.142889E-03
8.026082E-03
8.348171E-03
9.494592E-03
1.110459E-02
1.256546E-02
1.470584E-02
1.686941E-02
2.020285E-02
2.248989E-02
2.512868E-02
3.106259E-02
3.609091E-02
4.031592E-02
4.539522E-02
5.208240E-02
5.882700E-02
6.831487E-02
7.597765E-02
8.692063E-02
9.963703E-02
1.125468E-01
1.261072E-01
1.380795E-01
1.540938E-01
1.690811E-01
1.845650E-01
2.002447E-01
2.181037E-01
2.331536E-01
2.479385E-01
2.630932E-01
2.811083E-01
2.965062E-01
3.094451E-01
3.245650E-01
3.411737E-01
3.562982E-01
3.662383E-01
3.815915E-01
3.916578E-01
4.030800E-01
4.130473E-01
4.221488E-01
4.344473E-01
4.456140E-01
4.527917E-01
4.596226E-01
4.659654E-01
4.756902E-01
4.821218E-01
4.882252E-01
4.951668E-01
5.037099E-01
5.090863E-01
5.146717E-01
5.175279E-01
5.210705E-01
5.248901E-01
5.314317E-01
5.339546E-01
5.361920E-01
5.388367E-01
5.428328E-01
5.464293E-01
5.449769E-01
5.495445E-01
5.526424E-01
5.551730E-01
5.553174E-01
5.568865E-01
5.586444E-01
5.583626E-01
5.576514E-01
5.584190E-01
5.561311E-01
5.552386E-01
5.573357E-01
5.557709E-01
5.535558E-01
5.525494E-01
5.520826E-01
5.488620E-01
5.480992E-01
5.456774E-01
5.431127E-01
5.383711E-01
5.356572E-01
5.312013E-01
5.277136E-01
5.250027E-01
5.210289E-01
5.130742E-01
5.051982E-01
5.004996E-01
4.952727E-01
4.880898E-01
4.806528E-01
4.710765E-01
4.620206E-01
4.518806E-01
4.415280E-01
4.292120E-01
4.179712E-01
4.077587E-01
3.943189E-01
3.807036E-01
3.696379E-01
3.557337E-01
3.402201E-01
3.237268E-01
3.075232E-01
2.928991E-01
2.765475E-01
2.615587E-01
2.441264E-01
2.297170E-01
2.136212E-01
2.014793E-01
1.794698E-01
1.634434E-01
1.499960E-01
1.356209E-01
1.209448E-01
1.121160E-01
9.911087E-02
8.532603E-02
7.412017E-02
6.618218E-02
5.604215E-02
4.928380E-02
4.217242E-02
3.792967E-02
3.069922E-02
2.675398E-02
2.466263E-02
2.155760E-02
1.791118E-02
1.582735E-02
1.413903E-02
1.300718E-02
1.238361E-02
9.391733E-03
8.358321E-03
7.954720E-03
8.013677E-03
6.395222E-03
5.700208E-03
5.136998E-03
4.714324E-03
3.928351E-03
3.451614E-03
2.644353E-03
2.293872E-03
1.689422E-03
1.505801E-03
9.139961E-04
7.218956E-04
6.580916E-04
5.444231E-04
9.492744E-04
1.124667E-03
1.205820E-03
8.370059E-04
4.163553E-04
5.540533E-04
3.515846E-04
5.021806E-04
2.581215E-04
1.339279E-04
1.937794E-04
4.671582E-04
5.254875E-04
-2.575781E-04
4.172172E-04
9.220369E-04
1.402164E-03
1.787533E-03
2.232849E-03
2.722463E-03
4.017638E-03
5.731729E-03
1.444838E-03
1.331615E-03
9.004885E-03
6.274798E-03
2.127033E-02
-1.361037E-03
-2.975479E-02
3.043429E-02
-1.946711E-02
5.536201E-03
1.276750E-02
1.366384E-02
3.977340E-03
4.332293E-03
5.943058E-03
5.059310E-03
5.715330E-03
6.280177E-03
7.071206E-03
6.987090E-03
8.514452E-03
9.172675E-03
9.462901E-03
1.072328E-02
1.227009E-02
1.437088E-02
1.658069E-02
2.096140E-02
2.257031E-02
2.498770E-02
3.009291E-02
3.704603E-02
4.088602E-02
4.454498E-02
5.142343E-02
5.914213E-02
6.897313E-02
7.737237E-02
8.655676E-02
9.838477E-02
1.115201E-01
1.258434E-01
1.390362E-01
1.533360E-01
1.697672E-01
1.850730E-01
2.017696E-01
2.178548E-01
2.334336E-01
2.488012E-01
2.635611E-01
2.799203E-01
2.975345E-01
3.122561E-01
3.264362E-01
3.410760E-01
3.538794E-01
3.668213E-01
3.802753E-01
3.918536E-01
4.033025E-01
4.145212E-01
4.233322E-01
4.341350E-01
4.440273E-01
4.521609E-01
4.591892E-01
4.668446E-01
4.772320E-01
4.830386E-01
4.895193E-01
4.973348E-01
5.032742E-01
5.074870E-01
5.124931E-01
5.180017E-01
5.219793E-01
5.253295E-01
5.313918E-01
5.362238E-01
5.378218E-01
5.392651E-01
5.444258E-01
5.475630E-01
5.469039E-01
5.506483E-01
5.530854E-01
5.541100E-01
5.554561E-01
5.573790E-01
5.581490E-01
5.585229E-01
5.597134E-01
5.590540E-01
5.574723E-01
5.562571E-01
5.565450E-01
5.566398E-01
5.546130E-01
5.527468E-01
5.520451E-01
5.497563E-01
5.473736E-01
5.462669E-01
5.438645E-01
5.409872E-01
5.365144E-01
5.328140E-01
5.308734E-01
5.255294E-01
5.194434E-01
5.142811E-01
5.066345E-01
5.013662E-01
4.952361E-01
4.878167E-01
4.816677E-01
4.723139E-01
4.632494E-01
4.527926E-01
4.437164E-01
4.318975E-01
4.193227E-01
4.094049E-01
3.975236E-01
3.807260E-01
3.682344E-01
3.558655E-01
3.401608E-01
3.251586E-01
3.087366E-01
2.936873E-01
2.763968E-01
2.620062E-01
2.451949E-01
2.291213E-01
2.140658E-01
2.017588E-01
1.787971E-01
1.630548E-01
1.490621E-01
1.334689E-01
1.209511E-01
1.129127E-01
9.742385E-02
8.592539E-02
7.590044E-02
6.650294E-02
5.618987E-02
4.889729E-02
4.276311E-02
3.742334E-02
3.126463E-02
2.734322E-02
2.273994E-02
2.013067E-02
1.816511E-02
1.632503E-02
1.414793E-02
1.252919E-02
1.232758E-02
9.851412E-03
8.343631E-03
7.580700E-03
7.777785E-03
6.385524E-03
6.342765E-03
5.054787E-03
4.309954E-03
3.860317E-03
3.420689E-03
3.119375E-03
2.245850E-03
2.438914E-03
1.951362E-03
2.653371E-03
1.932185E-03
6.787817E-04
5.563240E-04
1.055192E-03
1.319933E-03
6.761069E-04
7.144890E-04
6.489450E-04
7.865720E-04
5.424503E-04
4.613731E-04
4.694489E-04
4.727101E-04
2.082644E-04
9.192270E-05
3.653411E-04
7.996874E-05
1.414743E-03
2.897818E-03
4.167926E-03
5.643986E-03
7.019155E-03
8.334458E-03
3.825297E-03
2.934394E-03
1.422543E-03
1.593863E-03
2.637185E-03
2.924756E-03
-3.479294E-02
-1.244350E-02
-2.655273E-02
-2.570135E-03
4.682981E-03
6.805318E-03
9.944372E-03
8.111873E-03
3.601830E-03
4.452661E-03
3.873760E-03
3.362598E-03
5.230280E-03
6.468741E-03
6.444193E-03
6.487891E-03
8.128923E-03
9.801515E-03
9.603161E-03
1.047512E-02
1.226632E-02
1.325996E-02
1.577139E-02
1.951109E-02
2.264634E-02
2.525238E-02
2.952294E-02
3.527343E-02
3.949946E-02
4.347896E-02
4.989695E-02
5.843751E-02
6.880437E-02
7.567149E-02
8.652159E-02
1.001424E-01
1.140325E-01
1.258863E-01
1.397539E-01
1.541662E-01
1.712918E-01
1.850458E-01
2.020557E-01
2.167473E-01
2.317690E-01
2.482250E-01
2.634995E-01
2.792061E-01
2.974174E-01
3.132426E-01
3.287924E-01
3.410170E-01
3.526060E-01
3.669634E-01
3.784605E-01
3.931191E-01
4.043372E-01
4.150919E-01
4.241288E-01
4.335164E-01
4.423057E-01
4.521663E-01
4.605204E-01
4.687213E-01
4.773936E-01
4.821351E-01
4.890516E-01
4.983505E-01
5.036908E-01
5.084764E-01
5.111685E-01
5.166716E-01
5.219756E-01
5.274686E-01
5.329045E-01
5.376872E-01
5.397897E-01
5.408150E-01
5.431145E-01
5.469019E-01
5.490547E-01
5.520007E-01
5.531083E-01
5.538585E-01
5.558196E-01
5.587388E-01
5.593390E-01
5.593869E-01
5.599893E-01
5.601995E-01
5.585888E-01
5.584340E-01
5.575405E-01
5.566913E-01
5.556509E-01
5.548862E-01
5.536033E-01
5.497961E-01
5.473880E-01
5.468607E-01
5.445345E-01
5.425582E-01
5.356621E-01
5.327251E-01
5.317931E-01
5.255100E-01
5.178178E-01
5.140199E-01
5.077373E-01
5.008005E-01
4.941251E-01
4.889907E-01
4.793925E-01
4.728898E-01
4.626510E-01
4.518058E-01
4.438617E-01
4.322726E-01
4.213089E-01
4.096466E-01
3.980853E-01
3.817377E-01
3.679032E-01
3.566136E-01
3.396046E-01
3.256093E-01
3.083441E-01
2.933140E-01
2.748833E-01
2.601695E-01
2.461045E-01
2.318288E-01
2.136286E-01
1.992841E-01
1.817785E-01
1.644746E-01
1.476032E-01
1.345053E-01
1.205159E-01
1.096405E-01
9.789351E-02
8.719516E-02
7.812091E-02
6.869443E-02
5.604505E-02
4.945018E-02
4.244612E-02
3.781008E-02
3.142926E-02
2.766393E-02
2.353992E-02
1.969116E-02
1.740390E-02
1.614373E-02
1.368741E-02
1.174537E-02
1.174030E-02
1.031588E-02
8.397155E-03
7.791591E-03
7.242393E-03
6.182688E-03
6.276543E-03
5.336436E-03
4.823033E-03
4.153618E-03
3.971188E-03
3.382025E-03
2.387922E-03
3.320299E-03
3.359058E-03
2.796264E-03
2.166998E-03
1.344913E-03
1.133890E-03
1.058114E-03
1.151502E-03
7.207095E-04
3.866204E-05
2.008231E-04
3.224478E-04
1.380427E-04
1.131869E-04
6.458747E-04
5.089918E-04
4.177808E-04
4.452929E-04
2.332486E-04
1.240340E-04
1.176836E-03
1.981666E-03
2.923557E-03
3.673886E-03
4.694949E-03
5.469620E-03
4.583552E-03
2.181980E-03
1.832638E-03
1.645417E-03
1.558042E-03
1.114568E-03
-3.751405E-03
-5.819755E-03
-1.649876E-02
1.043192E-02
9.748340E-03
7.836726E-03
7.237610E-03
3.435491E-03
2.913009E-03
4.198729E-03
5.347127E-03
4.669723E-03
5.854205E-03
6.940911E-03
6.937783E-03
6.950429E-03
8.452249E-03
9.483257E-03
9.934487E-03
1.057652E-02
1.218957E-02
1.333071E-02
1.582357E-02
1.964273E-02
2.278423E-02
2.490179E-02
2.940519E-02
3.606643E-02
3.859229E-02
4.282199E-02
4.989367E-02
5.887853E-02
6.848453E-02
7.621838E-02
8.692866E-02
9.965902E-02
1.161065E-01
1.281888E-01
1.406883E-01
1.542843E-01
1.692976E-01
1.841604E-01
2.008807E-01
2.155289E-01
2.321328E-01
2.475237E-01
2.635486E-01
2.800427E-01
2.976636E-01
3.138166E-01
3.275627E-01
3.414322E-01
3.525737E-01
3.680186E-01
3.773480E-01
3.922907E-01
4.034337E-01
4.148781E-01
4.248808E-01
4.342285E-01
4.429756E-01
4.534421E-01
4.605348E-01
4.690845E-01
4.786826E-01
4.827190E-01
4.883286E-01
4.980266E-01
5.045187E-01
5.082654E-01
5.106904E-01
5.168341E-01
5.223272E-01
5.286502E-01
5.337423E-01
5.362606E-01
5.388042E-01
5.416418E-01
5.429511E-01
5.460686E-01
5.514338E-01
5.526657E-01
5.542290E-01
5.527879E-01
5.552030E-01
5.591135E-01
5.616048E-01
5.589086E-01
5.597515E-01
5.612081E-01
5.605283E-01
5.597647E-01
5.577901E-01
5.565530E-01
5.553354E-01
5.554087E-01
5.541115E-01
5.519733E-01
5.499187E-01
5.479741E-01
5.438443E-01
5.413053E-01
5.355036E-01
5.337894E-01
5.292840E-01
5.251428E-01
5.186639E-01
5.128891E-01
5.082302E-01
5.009670E-01
4.942660E-01
4.870870E-01
4.787488E-01
4.721366E-01
4.653681E-01
4.524136E-01
4.434633E-01
4.329212E-01
4.216791E-01
4.117673E-01
3.994255E-01
3.838751E-01
3.698763E-01
3.571910E-01
3.401715E-01
3.254181E-01
3.086543E-01
2.931458E-01
2.763292E-01
2.600002E-01
2.460454E-01
2.328009E-01
2.154737E-01
1.972393E-01
1.817043E-01
1.666525E-01
1.474830E-01
1.351365E-01
1.196677E-01
1.097529E-01
1.005859E-01
8.929266E-02
7.962620E-02
6.853298E-02
5.575740E-02
4.931506E-02
4.283478E-02
3.797674E-02
3.231648E-02
2.808523E-02
2.347260E-02
1.920789E-02
1.642064E-02
1.589513E-02
1.392706E-02
1.207855E-02
1.152786E-02
1.052351E-02
8.230026E-03
8.117635E-03
7.025925E-03
5.774076E-03
5.688956E-03
5.333144E-03
4.730256E-03
3.367527E-03
3.690589E-03
3.595437E-03
3.567327E-03
3.583915E-03
2.734497E-03
1.179707E-03
2.446192E-03
2.057520E-03
1.901556E-03
7.588981E-04
4.247846E-04
4.578070E-05
-2.958786E-06
4.003114E-05
1.889848E-04
1.705075E-04
6.319137E-04
6.699195E-05
6.570516E-04
6.708781E-05
2.549419E-04
9.439847E-05
1.442752E-04
5.395685E-04
1.030404E-03
1.381201E-03
1.696730E-03
2.267268E-03
2.604782E-03
3.274097E-03
1.116085E-03
9.684677E-04
1.240693E-03
1.076244E-03
6.316983E-04
3.874253E-04
1.254956E-03
2.289812E-03
5.268849E-03
1.156852E-02
8.905575E-03
3.125050E-03
2.381952E-03
2.618849E-03
3.201045E-03
4.569980E-03
5.519722E-03
5.937881E-03
6.795075E-03
6.982559E-03
7.359894E-03
8.531169E-03
9.602450E-03
1.055161E-02
1.117621E-02
1.254470E-02
1.355754E-02
1.638406E-02
1.900884E-02
2.158974E-02
2.482542E-02
2.975774E-02
3.493633E-02
3.845107E-02
4.332269E-02
5.085614E-02
5.900090E-02
6.765013E-02
7.641885E-02
8.880384E-02
9.718444E-02
1.141645E-01
1.276947E-01
1.410573E-01
1.530160E-01
1.679462E-01
1.845828E-01
1.993271E-01
2.120688E-01
2.331304E-01
2.472534E-01
2.639524E-01
2.809238E-01
2.972794E-01
3.138282E-01
3.265468E-01
3.405036E-01
3.531385E-01
3.695838E-01
3.783592E-01
3.929008E-01
4.040240E-01
4.162679E-01
4.263464E-01
4.355296E-01
4.445085E-01
4.525111E-01
4.621172E-01
4.694016E-01
4.782721E-01
4.834934E-01
4.904738E-01
4.974673E-01
5.037621E-01
5.084206E-01
5.130101E-01
5.177250E-01
5.226970E-01
5.270501E-01
5.317754E-01
5.351696E-01
5.369142E-01
5.405679E-01
5.436738E-01
5.471914E-01
5.508953E-01
5.539434E-01
5.553503E-01
5.537527E-01
5.553573E-01
5.567946E-01
5.592286E-01
5.588501E-01
5.606987E-01
5.616837E-01
5.616624E-01
5.602854E-01
5.580002E-01
5.570750E-01
5.565032E-01
5.552602E-01
5.536563E-01
5.526688E-01
5.503938E-01
5.471252E-01
5.436570E-01
5.400898E-01
5.357337E-01
5.335500E-01
5.290875E-01
5.253758E-01
5.189889E-01
5.132252E-01
5.086048E-01
5.028342E-01
4.943972E-01
4.873174E-01
4.795367E-01
4.708155E-01
4.652587E-01
4.529610E-01
4.417562E-01
4.335121E-01
4.220422E-01
4.131721E-01
4.004262E-01
3.849953E-01
3.713951E-01
3.571056E-01
3.419206E-01
3.249911E-01
3.119060E-01
2.952322E-01
2.761930E-01
2.606044E-01
2.462166E-01
2.321798E-01
2.153869E-01
1.995537E-01
1.798008E-01
1.652987E-01
1.507978E-01
1.349075E-01
1.213402E-01
1.110035E-01
1.008044E-01
8.879477E-02
7.820663E-02
6.654136E-02
5.655046E-02
5.111066E-02
4.462313E-02
3.685299E-02
3.264387E-02
2.941504E-02
2.415863E-02
2.019889E-02
1.674102E-02
1.512615E-02
1.341627E-02
1.215551E-02
1.160430E-02
1.013517E-02
8.139578E-03
7.368874E-03
6.593634E-03
6.273794E-03
5.912260E-03
4.894825E-03
4.403247E-03
3.518833E-03
4.343850E-03
4.148400E-03
3.625249E-03
3.232378E-03
2.572614E-03
1.124800E-03
2.227416E-03
1.328502E-03
1.274728E-03
3.057839E-04
-6.561594E-05
1.362176E-04
-6.290337E-05
-9.963035E-05
1.634395E-04
4.418648E-04
4.540331E-04
1.989531E-04
1.550708E-04
5.517925E-04
1.520166E-04
6.250243E-05
1.225140E-04
2.508142E-04
1.905469E-04
3.647634E-04
2.607193E-04
6.538348E-04
6.988568E-04
2.616474E-03
1.355424E-03
1.191612E-03
7.406868E-04
1.301106E-03
1.420581E-03
1.084154E-03
6.918524E-04
1.210759E-03
2.096792E-03
5.939826E-03
6.389025E-03
2.252590E-03
2.969876E-03
3.318351E-03
3.829032E-03
4.077887E-03
4.946173E-03
5.890698E-03
6.251342E-03
6.652782E-03
7.943311E-03
9.118522E-03
9.974281E-03
9.237865E-03
1.146459E-02
1.254484E-02
1.457582E-02
1.559211E-02
1.753395E-02
2.102116E-02
2.561307E-02
2.920960E-02
3.346368E-02
3.854050E-02
4.379504E-02
5.124169E-02
5.883659E-02
6.707894E-02
7.615188E-02
8.746704E-02
9.826303E-02
1.116606E-01
1.269512E-01
1.408662E-01
1.537163E-01
1.684619E-01
1.827142E-01
1.982901E-01
2.138200E-01
2.303862E-01
2.467698E-01
2.634565E-01
2.830393E-01
2.961701E-01
3.123488E-01
3.254395E-01
3.401237E-01
3.549065E-01
3.682259E-01
3.808884E-01
3.928113E-01
4.025110E-01
4.164135E-01
4.267616E-01
4.358275E-01
4.422140E-01
4.521234E-01
4.614337E-01
4.681948E-01
4.759628E-01
4.845662E-01
4.927074E-01
4.972125E-01
5.023974E-01
5.089138E-01
5.127248E-01
5.176277E-01
5.216016E-01
5.255775E-01
5.313685E-01
5.353137E-01
5.373128E-01
5.410840E-01
5.433468E-01
5.474507E-01
5.501170E-01
5.538528E-01
5.559454E-01
5.556377E-01
5.553702E-01
5.544342E-01
5.561448E-01
5.581945E-01
5.610121E-01
5.616994E-01
5.612065E-01
5.609686E-01
5.597272E-01
5.570963E-01
5.564980E-01
5.557459E-01
5.542008E-01
5.513072E-01
5.490146E-01
5.456153E-01
5.427782E-01
5.392667E-01
5.362731E-01
5.328705E-01
5.300259E-01
5.254753E-01
5.199822E-01
5.154715E-01
5.107129E-01
5.034540E-01
4.966039E-01
4.896582E-01
4.808563E-01
4.721698E-01
4.630493E-01
4.524988E-01
4.427397E-01
4.341610E-01
4.228420E-01
4.118606E-01
4.015689E-01
3.839595E-01
3.701399E-01
3.577694E-01
3.420102E-01
3.264503E-01
3.140388E-01
2.967143E-01
2.773774E-01
2.619008E-01
2.475892E-01
2.306825E-01
2.149674E-01
2.003235E-01
1.790500E-01
1.659085E-01
1.544220E-01
1.366386E-01
1.244175E-01
1.117445E-01
9.856840E-02
8.725234E-02
7.533816E-02
6.633997E-02
5.726798E-02
5.072729E-02
4.427523E-02
3.638957E-02
3.245739E-02
2.766798E-02
2.364070E-02
1.993459E-02
1.884571E-02
1.581151E-02
1.412362E-02
1.265612E-02
1.196979E-02
1.018858E-02
8.236860E-03
6.895494E-03
6.552234E-03
6.829672E-03
5.743800E-03
5.413030E-03
4.795968E-03
4.833844E-03
5.459187E-03
5.179472E-03
4.325414E-03
3.314745E-03
2.770557E-03
1.812324E-03
1.907785E-03
1.083574E-03
8.327687E-04
3.348597E-04
1.773940E-04
2.440101E-04
6.124954E-04
2.235987E-04
4.284914E-04
6.336571E-05
2.650681E-04
-1.925000E-05
9.510867E-05
-1.221682E-05
-3.581898E-05
-5.659659E-05
9.091591E-05
3.014438E-04
6.575629E-04
-2.869919E-04
6.558248E-04
1.024471E-03
1.234648E-03
1.409340E-03
1.409355E-03
1.856824E-03
7.040548E-04
9.928812E-04
1.363612E-03
8.192278E-04
7.326267E-04
1.761367E-03
1.328310E-03
2.125467E-03
2.947348E-03
2.449589E-03
3.141829E-03
3.292758E-03
4.408081E-03
4.447920E-03
4.847284E-03
5.788021E-03
6.100764E-03
7.175714E-03
7.950808E-03
9.192733E-03
8.849304E-03
9.110244E-03
1.111821E-02
1.256314E-02
1.508373E-02
1.556783E-02
1.771396E-02
2.180180E-02
2.576267E-02
2.882820E-02
3.414738E-02
4.004787E-02
4.326379E-02
5.086887E-02
5.881326E-02
6.871206E-02
7.749909E-02
8.658274E-02
1.003046E-01
1.109880E-01
1.258777E-01
1.406189E-01
1.544278E-01
1.691533E-01
1.819407E-01
1.995659E-01
2.154401E-01
2.295660E-01
2.473004E-01
2.650040E-01
2.807359E-01
2.962424E-01
3.132413E-01
3.244096E-01
3.418473E-01
3.555794E-01
3.676705E-01
3.820946E-01
3.926380E-01
4.032417E-01
4.151167E-01
4.267728E-01
4.368714E-01
4.444080E-01
4.527511E-01
4.597052E-01
4.677610E-01
4.745975E-01
4.840918E-01
4.919883E-01
4.982674E-01
5.021817E-01
5.070887E-01
5.123317E-01
5.178476E-01
5.225644E-01
5.262412E-01
5.319460E-01
5.360665E-01
5.405952E-01
5.427478E-01
5.440753E-01
5.474432E-01
5.497294E-01
5.531485E-01
5.578617E-01
5.552793E-01
5.553547E-01
5.530157E-01
5.543638E-01
5.568752E-01
5.590769E-01
5.589066E-01
5.596166E-01
5.594047E-01
5.623078E-01
5.610490E-01
5.561471E-01
5.565574E-01
5.556223E-01
5.519896E-01
5.500921E-01
5.469676E-01
5.424152E-01
5.397359E-01
5.365117E-01
5.328319E-01
5.291758E-01
5.259483E-01
5.194683E-01
5.168300E-01
5.109151E-01
5.037640E-01
4.956749E-01
4.909415E-01
4.823728E-01
4.725930E-01
4.624445E-01
4.534907E-01
4.418298E-01
4.329654E-01
4.212792E-01
4.106364E-01
3.961393E-01
3.821253E-01
3.708191E-01
3.569505E-01
3.435752E-01
3.267651E-01
3.139591E-01
2.949858E-01
2.797337E-01
2.630485E-01
2.478410E-01
2.318663E-01
2.170353E-01
1.983204E-01
1.808402E-01
1.671218E-01
1.552100E-01
1.350816E-01
1.242643E-01
1.121514E-01
9.702267E-02
8.617592E-02
7.428942E-02
6.636055E-02
5.720980E-02
4.861705E-02
4.410277E-02
3.697216E-02
3.242848E-02
2.568897E-02
2.132986E-02
2.084859E-02
1.917314E-02
1.681786E-02
1.472681E-02
1.234072E-02
1.051865E-02
9.392671E-03
8.094020E-03
7.264115E-03
7.389195E-03
7.370811E-03
5.938266E-03
5.273714E-03
5.477723E-03
4.805117E-03
5.318347E-03
4.857056E-03
4.272362E-03
2.473436E-03
2.212189E-03
1.998009E-03
1.202921E-03
1.038281E-03
4.099415E-04
6.953755E-04
1.002649E-03
6.607857E-04
5.447818E-04
1.371438E-04
1.001596E-04
-5.813313E-06
1.741430E-04
7.112673E-04
1.427598E-04
1.309759E-04
-3.713537E-04
-1.856840E-04
6.959031E-05
3.204674E-04
6.462196E-04
9.334602E-04
1.111980E-03
1.367882E-03
1.618326E-03
1.665750E-03
1.909276E-03
1.941705E-03
1.758872E-03
1.561256E-03
1.740742E-03
1.080497E-03
5.862781E-04
1.335547E-03
2.130950E-03
2.145252E-03
2.348283E-03
2.344362E-03
4.139470E-03
3.109044E-03
3.774466E-03
3.957509E-03
5.105218E-03
5.422566E-03
5.883990E-03
6.977210E-03
7.801660E-03
8.967181E-03
8.795240E-03
9.837879E-03
1.092718E-02
1.299255E-02
1.496244E-02
1.648828E-02
1.766141E-02
2.213886E-02
2.558357E-02
2.824159E-02
3.411645E-02
3.978868E-02
4.285609E-02
4.982093E-02
5.633215E-02
6.711823E-02
7.702885E-02
8.750880E-02
9.877484E-02
1.117134E-01
1.264427E-01
1.397179E-01
1.531326E-01
1.677789E-01
1.833597E-01
2.000280E-01
2.154543E-01
2.308458E-01
2.469174E-01
2.650544E-01
2.796772E-01
2.941626E-01
3.116063E-01
3.245543E-01
3.407058E-01
3.543806E-01
3.669499E-01
3.808372E-01
3.935558E-01
4.037919E-01
4.164164E-01
4.258659E-01
4.360960E-01
4.444699E-01
4.520010E-01
4.581552E-01
4.687117E-01
4.742658E-01
4.814832E-01
4.891055E-01
4.986019E-01
5.033107E-01
5.081535E-01
5.131811E-01
5.182948E-01
5.242423E-01
5.273301E-01
5.309669E-01
5.363783E-01
5.408064E-01
5.434780E-01
5.467129E-01
5.479112E-01
5.497071E-01
5.522264E-01
5.584219E-01
5.550917E-01
5.552984E-01
5.520588E-01
5.534752E-01
5.571188E-01
5.577547E-01
5.587197E-01
5.588043E-01
5.587427E-01
5.628929E-01
5.650891E-01
5.569749E-01
5.564132E-01
5.555518E-01
5.525417E-01
5.501533E-01
5.468124E-01
5.428330E-01
5.401532E-01
5.371908E-01
5.328711E-01
5.302369E-01
5.243563E-01
5.199959E-01
5.156163E-01
5.104411E-01
5.046737E-01
4.967878E-01
4.896179E-01
4.807685E-01
4.706624E-01
4.622116E-01
4.514028E-01
4.430832E-01
4.305505E-01
4.199603E-01
4.074537E-01
3.945659E-01
3.822099E-01
3.721884E-01
3.567722E-01
3.430980E-01
3.255247E-01
3.146962E-01
2.930135E-01
2.787713E-01
2.619319E-01
2.464930E-01
2.347962E-01
2.162134E-01
1.987556E-01
1.822623E-01
1.661869E-01
1.538146E-01
1.347016E-01
1.227566E-01
1.119201E-01
9.813397E-02
8.693183E-02
7.594936E-02
6.626750E-02
5.791534E-02
4.939424E-02
4.527907E-02
3.754396E-02
3.248479E-02
2.602259E-02
2.200182E-02
2.150758E-02
1.912479E-02
1.706559E-02
1.441572E-02
1.279361E-02
1.002151E-02
9.036968E-03
8.408284E-03
8.303120E-03
7.404052E-03
7.202300E-03
6.388942E-03
5.869875E-03
5.385786E-03
4.706700E-03
4.691388E-03
4.677593E-03
3.872595E-03
2.386781E-03
1.285259E-03
1.764539E-03
1.177040E-03
8.704082E-04
6.446476E-04
1.005874E-03
1.341482E-03
1.254346E-03
3.763885E-04
2.373243E-04
1.585103E-04
1.124579E-04
4.330267E-04
9.845915E-04
3.043805E-05
-3.017603E-05
1.251203E-04
1.259122E-04
1.145874E-04
2.085309E-04
1.165666E-04
1.907375E-04
2.304095E-04
2.878840E-04
3.215927E-04
1.343151E-03
1.738937E-03
1.803768E-03
1.861913E-03
2.073644E-03
1.712074E-03
1.438807E-03
1.164794E-03
1.430194E-03
1.904915E-03
1.924062E-03
1.765455E-03
2.701906E-03
3.712823E-03
3.437320E-03
3.521767E-03
3.914058E-03
5.493819E-03
5.415150E-03
6.273835E-03
6.109553E-03
6.727595E-03
8.941165E-03
9.573212E-03
9.990612E-03
1.152402E-02
1.257129E-02
1.554266E-02
1.619124E-02
2.009217E-02
2.230516E-02
2.472262E-02
2.817290E-02
3.418153E-02
3.751992E-02
4.364484E-02
5.037476E-02
5.791637E-02
6.619208E-02
7.545048E-02
8.805705E-02
9.925996E-02
1.106703E-01
1.244947E-01
1.388813E-01
1.546213E-01
1.674579E-01
1.829911E-01
1.983931E-01
2.153143E-01
2.312711E-01
2.469370E-01
2.662224E-01
2.801762E-01
2.948009E-01
3.080561E-01
3.242444E-01
3.415550E-01
3.520260E-01
3.655764E-01
3.790850E-01
3.920058E-01
4.033562E-01
4.148478E-01
4.261054E-01
4.357837E-01
4.439296E-01
4.512843E-01
4.602064E-01
4.691067E-01
4.744032E-01
4.810000E-01
4.890704E-01
4.984226E-01
5.040478E-01
5.089803E-01
5.135092E-01
5.183891E-01
5.245432E-01
5.275791E-01
5.290443E-01
5.339802E-01
5.384308E-01
5.448813E-01
5.466581E-01
5.482272E-01
5.497139E-01
5.507407E-01
5.553427E-01
5.556529E-01
5.536266E-01
5.536417E-01
5.543992E-01
5.576579E-01
5.586934E-01
5.583592E-01
5.587413E-01
5.582409E-01
5.605790E-01
5.610575E-01
5.580558E-01
5.569562E-01
5.551524E-01
5.535097E-01
5.496543E-01
5.459911E-01
5.436782E-01
5.403954E-01
5.371526E-01
5.330243E-01
5.307695E-01
5.238952E-01
5.184417E-01
5.152289E-01
5.119803E-01
5.045035E-01
4.979519E-01
4.893716E-01
4.795754E-01
4.696006E-01
4.616555E-01
4.504756E-01
4.420219E-01
4.324630E-01
4.182308E-01
4.066806E-01
3.946595E-01
3.850532E-01
3.702438E-01
3.560097E-01
3.410435E-01
3.273107E-01
3.167656E-01
2.936653E-01
2.768535E-01
2.610745E-01
2.475468E-01
2.353896E-01
2.181582E-01
1.970448E-01
1.809526E-01
1.659327E-01
1.540454E-01
1.339558E-01
1.224148E-01
1.116082E-01
9.848685E-02
8.601945E-02
7.616322E-02
6.623402E-02
5.921603E-02
4.966990E-02
4.291435E-02
3.663963E-02
3.237444E-02
2.676027E-02
2.269008E-02
1.966207E-02
1.875484E-02
1.754226E-02
1.448075E-02
1.277814E-02
1.107883E-02
8.745826E-03
8.425587E-03
8.215975E-03
6.775425E-03
6.869883E-03
5.906442E-03
5.888352E-03
5.059698E-03
5.036422E-03
4.475316E-03
4.313138E-03
3.466539E-03
2.528965E-03
1.852006E-03
1.511973E-03
1.362577E-03
1.371309E-03
9.816370E-04
1.521725E-03
1.585556E-03
9.498678E-04
4.984961E-04
4.881892E-04
4.649559E-04
3.897186E-04
3.170315E-04
1.792627E-04
2.793500E-04
4.141146E-04
4.249279E-04
3.631165E-04
-3.909738E-06
-6.049146E-05
-2.060504E-04
-2.255648E-04
-3.686058E-04
-5.339939E-04
-6.808294E-04
2.190911E-03
1.616173E-03
2.452043E-03
2.363129E-03
1.309805E-03
1.398761E-03
1.858066E-03
1.872273E-03
1.128114E-03
1.484610E-03
1.661616E-03
2.267469E-03
3.289981E-03
3.467813E-03
3.717151E-03
3.972255E-03
4.739344E-03
5.719980E-03
5.284401E-03
5.891998E-03
6.092622E-03
7.131734E-03
8.204260E-03
9.266867E-03
1.003043E-02
1.208215E-02
1.305752E-02
1.565026E-02
1.586516E-02
1.995525E-02
2.179995E-02
2.408905E-02
2.826110E-02
3.552746E-02
3.616463E-02
4.372606E-02
5.014801E-02
5.834298E-02
6.674466E-02
7.580440E-02
8.827982E-02
1.006871E-01
1.107991E-01
1.234765E-01
1.377446E-01
1.547450E-01
1.685500E-01
1.830465E-01
1.976809E-01
2.168243E-01
2.318602E-01
2.474018E-01
2.638354E-01
2.806587E-01
2.973983E-01
3.078971E-01
3.262575E-01
3.403535E-01
3.509302E-01
3.669325E-01
3.779763E-01
3.906091E-01
4.007601E-01
4.130656E-01
4.268990E-01
4.343614E-01
4.526041E-01
4.570549E-01
4.619483E-01
4.686939E-01
4.765855E-01
4.833000E-01
4.897537E-01
4.980731E-01
5.037845E-01
5.086872E-01
5.141440E-01
5.183969E-01
5.236916E-01
5.286602E-01
5.303125E-01
5.337021E-01
5.374487E-01
5.426104E-01
5.464702E-01
5.470996E-01
5.495089E-01
5.506109E-01
5.549452E-01
5.549042E-01
5.539400E-01
5.544427E-01
5.549764E-01
5.584568E-01
5.597121E-01
5.595633E-01
5.599921E-01
5.595800E-01
5.589306E-01
5.586818E-01
5.577650E-01
5.569918E-01
5.546524E-01
5.527416E-01
5.496264E-01
5.478647E-01
5.446334E-01
5.407201E-01
5.358378E-01
5.327780E-01
5.301415E-01
5.239159E-01
5.180256E-01
5.133433E-01
5.107758E-01
5.028098E-01
4.972792E-01
4.890909E-01
4.811377E-01
4.688086E-01
4.617228E-01
4.540194E-01
4.428396E-01
4.344709E-01
4.195821E-01
4.097277E-01
3.964183E-01
3.839161E-01
3.698101E-01
3.553506E-01
3.392781E-01
3.259154E-01
3.125077E-01
2.968305E-01
2.773822E-01
2.617477E-01
2.476123E-01
2.310749E-01
2.133544E-01
1.952804E-01
1.787317E-01
1.653594E-01
1.529533E-01
1.378673E-01
1.222132E-01
1.104319E-01
9.917918E-02
8.615680E-02
7.588477E-02
6.569536E-02
5.832523E-02
4.913423E-02
4.199101E-02
3.506622E-02
3.117528E-02
2.707834E-02
2.282691E-02
2.073663E-02
1.932199E-02
1.889148E-02
1.460966E-02
1.205549E-02
1.083734E-02
9.337127E-03
8.533916E-03
7.430070E-03
6.575844E-03
6.656252E-03
5.101932E-03
5.617284E-03
4.649809E-03
4.202934E-03
4.108380E-03
3.985521E-03
2.929914E-03
2.528553E-03
1.843974E-03
1.498065E-03
7.494352E-04
1.237002E-03
9.802664E-04
1.067898E-03
1.109023E-03
5.687598E-04
8.386490E-04
2.376131E-04
5.297347E-04
4.302390E-04
5.117794E-04
3.569869E-04
1.851339E-04
2.238150E-04
-1.096789E-04
5.178615E-05
-6.960321E-05
2.948671E-05
-3.751172E-05
-1.639829E-04
-1.892838E-04
-2.415690E-04
-5.643469E-04
2.244499E-03
2.078759E-03
2.378326E-03
2.025508E-03
1.904226E-03
2.053810E-03
2.057374E-03
1.797269E-03
9.805596E-04
1.117818E-03
1.557514E-03
2.470595E-03
3.698310E-03
3.714218E-03
3.711247E-03
3.704201E-03
4.816512E-03
5.013254E-03
5.510478E-03
6.658234E-03
7.038913E-03
7.781598E-03
8.745575E-03
8.675632E-03
1.027480E-02
1.177912E-02
1.335528E-02
1.461584E-02
1.641068E-02
1.954626E-02
2.101006E-02
2.436648E-02
2.746031E-02
3.218732E-02
3.642717E-02
4.315163E-02
4.976014E-02
5.737345E-02
6.670660E-02
7.657108E-02
8.670763E-02
9.896803E-02
1.109671E-01
1.233306E-01
1.386871E-01
1.519393E-01
1.677068E-01
1.839068E-01
1.990034E-01
2.151414E-01
2.307646E-01
2.480251E-01
2.645172E-01
2.816684E-01
2.964607E-01
3.084795E-01
3.257949E-01
3.401726E-01
3.523297E-01
3.696390E-01
3.800710E-01
3.895943E-01
4.049644E-01
4.153672E-01
4.284013E-01
4.362683E-01
4.652510E-01
4.815317E-01
4.645003E-01
4.697265E-01
4.773061E-01
4.843663E-01
4.908803E-01
4.982831E-01
5.030181E-01
5.073235E-01
5.123013E-01
5.179627E-01
5.234322E-01
5.280826E-01
5.328265E-01
5.351372E-01
5.382092E-01
5.420537E-01
5.461766E-01
5.471222E-01
5.486094E-01
5.515652E-01
5.540012E-01
5.544446E-01
5.551777E-01
5.559107E-01
5.557632E-01
5.573611E-01
5.600891E-01
5.595990E-01
5.601031E-01
5.596012E-01
5.582921E-01
5.568783E-01
5.564400E-01
5.565461E-01
5.555475E-01
5.529891E-01
5.511350E-01
5.496016E-01
5.457903E-01
5.406018E-01
5.363965E-01
5.314018E-01
5.300086E-01
5.240820E-01
5.195345E-01
5.126105E-01
5.084628E-01
5.021598E-01
4.947496E-01
4.890986E-01
4.797317E-01
4.694351E-01
4.630001E-01
4.528641E-01
4.440858E-01
4.324787E-01
4.201592E-01
4.086938E-01
3.961184E-01
3.831962E-01
3.692417E-01
3.555834E-01
3.396154E-01
3.263615E-01
3.103239E-01
2.945750E-01
2.781902E-01
2.617661E-01
2.476908E-01
2.306268E-01
2.131983E-01
1.958735E-01
1.806230E-01
1.669076E-01
1.526813E-01
1.366468E-01
1.230647E-01
1.095241E-01
9.887986E-02
8.715119E-02
7.601748E-02
6.676286E-02
5.843506E-02
5.019082E-02
4.233571E-02
3.681870E-02
3.219781E-02
2.737249E-02
2.325927E-02
2.055300E-02
1.859270E-02
1.566049E-02
1.416364E-02
1.172395E-02
1.104942E-02
1.052581E-02
9.607730E-03
8.067525E-03
7.422833E-03
7.278115E-03
6.065643E-03
5.789179E-03
5.304578E-03
4.318226E-03
4.490330E-03
3.863659E-03
2.766552E-03
3.714125E-03
2.429605E-03
2.027189E-03
1.641478E-03
9.873357E-04
1.524651E-03
2.018032E-03
8.959527E-04
1.175922E-03
1.026728E-03
1.952617E-04
2.946605E-04
4.471779E-04
7.536883E-04
6.683549E-04
-1.180645E-07
-8.511474E-05
1.294898E-04
1.321410E-04
-5.920982E-05
-1.082986E-03
-1.808330E-03
-2.816365E-03
-3.862023E-03
-4.762638E-03
-5.635384E-03
2.119924E-03
1.838324E-03
1.995100E-03
1.068791E-03
2.221813E-03
2.290484E-03
1.720239E-03
1.597029E-03
1.209691E-03
6.577665E-04
1.274734E-03
1.948491E-03
2.438071E-03
3.220359E-03
2.655993E-03
3.917723E-03
4.714284E-03
4.584407E-03
5.889404E-03
6.372710E-03
7.610806E-03
8.129841E-03
8.404881E-03
9.324649E-03
1.049942E-02
1.152882E-02
1.330525E-02
1.478548E-02
1.697693E-02
1.966930E-02
2.183527E-02
2.486494E-02
2.803108E-02
3.207862E-02
3.743056E-02
4.431984E-02
5.133472E-02
5.731471E-02
6.563505E-02
7.694092E-02
8.811975E-02
9.847087E-02
1.113092E-01
1.231769E-01
1.389413E-01
1.515045E-01
1.670504E-01
1.823955E-01
2.001947E-01
2.148567E-01
2.303241E-01
2.473943E-01
2.650394E-01
2.802418E-01
2.947091E-01
3.069273E-01
3.267196E-01
3.413639E-01
3.534825E-01
3.690895E-01
3.810452E-01
3.924045E-01
4.072478E-01
4.178368E-01
4.280122E-01
4.400558E-01
4.956359E-01
5.165126E-01
4.653381E-01
4.690251E-01
4.745869E-01
4.818973E-01
4.902745E-01
4.977734E-01
5.025063E-01
5.051219E-01
5.112451E-01
5.174509E-01
5.237287E-01
5.273966E-01
5.317309E-01
5.346790E-01
5.386167E-01
5.419540E-01
5.451048E-01
5.468967E-01
5.489659E-01
5.499555E-01
5.525254E-01
5.547563E-01
5.554316E-01
5.569212E-01
5.580142E-01
5.583106E-01
5.599821E-01
5.607006E-01
5.597729E-01
5.586410E-01
5.584716E-01
5.574091E-01
5.575527E-01
5.568505E-01
5.565861E-01
5.538414E-01
5.510999E-01
5.494931E-01
5.456444E-01
5.416935E-01
5.371795E-01
5.317683E-01
5.300309E-01
5.234220E-01
5.197906E-01
5.128667E-01
5.080381E-01
5.036215E-01
4.960665E-01
4.896963E-01
4.793343E-01
4.705207E-01
4.632200E-01
4.528963E-01
4.427073E-01
4.304760E-01
4.183376E-01
4.076665E-01
3.961135E-01
3.837224E-01
3.690639E-01
3.554185E-01
3.421490E-01
3.261125E-01
3.105850E-01
2.940798E-01
2.778880E-01
2.632631E-01
2.499930E-01
2.323916E-01
2.133336E-01
1.957322E-01
1.814877E-01
1.662015E-01
1.523082E-01
1.379279E-01
1.250093E-01
1.096914E-01
9.917773E-02
8.928530E-02
7.665677E-02
6.827976E-02
5.820776E-02
5.026376E-02
4.340669E-02
3.800373E-02
3.376001E-02
2.830584E-02
2.355805E-02
2.062701E-02
1.923626E-02
1.429667E-02
1.342382E-02
1.208705E-02
1.159687E-02
9.957927E-03
9.908136E-03
8.417822E-03
7.219790E-03
7.511354E-03
6.132561E-03
5.200448E-03
4.794275E-03
4.667504E-03
4.658482E-03
3.047905E-03
2.894330E-03
3.488687E-03
2.761758E-03
1.805754E-03
1.946344E-03
1.908813E-03
2.225156E-03
2.347113E-03
9.161736E-04
1.308558E-03
9.515432E-04
9.656204E-05
4.578762E-04
5.932865E-04
5.065002E-04
6.303229E-04
-1.305538E-05
-1.853297E-04
-3.856925E-05
-2.409903E-05
-6.952327E-05
-1.545728E-03
-2.557602E-03
-3.958052E-03
-5.168355E-03
-6.393619E-03
-7.769476E-03
1.043746E-03
1.334266E-03
1.406553E-03
1.306187E-03
2.159254E-03
1.556842E-03
1.157485E-03
2.079146E-03
1.799957E-03
8.688981E-04
1.974480E-03
2.042769E-03
1.948096E-03
2.734528E-03
2.884076E-03
4.508400E-03
4.507840E-03
5.170933E-03
5.921421E-03
5.678171E-03
7.673070E-03
8.109331E-03
8.455489E-03
9.967387E-03
1.085754E-02
1.166188E-02
1.368847E-02
1.489821E-02
1.705030E-02
1.923729E-02
2.161081E-02
2.449397E-02
2.798814E-02
3.303822E-02
3.759470E-02
4.385543E-02
5.023260E-02
5.682248E-02
6.354076E-02
7.677007E-02
8.811852E-02
9.836085E-02
1.109563E-01
1.227356E-01
1.375432E-01
1.509125E-01
1.683162E-01
1.822334E-01
2.016846E-01
2.153919E-01
2.299190E-01
2.478117E-01
2.635901E-01
2.804887E-01
2.936576E-01
3.111494E-01
3.271129E-01
3.413363E-01
3.523228E-01
3.677773E-01
3.827267E-01
3.943503E-01
4.055256E-01
4.169127E-01
4.301026E-01
4.412130E-01
5.045504E-01
5.307677E-01
4.709870E-01
4.672848E-01
4.745148E-01
4.828090E-01
4.906366E-01
4.979904E-01
5.029912E-01
5.071412E-01
5.137618E-01
5.176052E-01
5.232283E-01
5.270155E-01
5.311163E-01
5.348196E-01
5.377204E-01
5.420469E-01
5.449538E-01
5.468789E-01
5.491220E-01
5.500696E-01
5.539728E-01
5.557275E-01
5.562867E-01
5.573893E-01
5.595598E-01
5.588884E-01
5.597593E-01
5.611307E-01
5.599478E-01
5.579013E-01
5.584217E-01
5.584261E-01
5.582278E-01
5.615694E-01
5.574889E-01
5.545656E-01
5.495020E-01
5.468753E-01
5.448395E-01
5.414764E-01
5.368814E-01
5.324091E-01
5.293196E-01
5.242636E-01
5.177945E-01
5.127137E-01
5.090737E-01
5.033042E-01
4.962518E-01
4.890253E-01
4.815876E-01
4.710989E-01
4.630507E-01
4.541982E-01
4.418626E-01
4.294720E-01
4.188634E-01
4.084402E-01
3.959404E-01
3.860465E-01
3.690406E-01
3.565217E-01
3.426740E-01
3.254102E-01
3.115986E-01
2.938537E-01
2.781696E-01
2.632605E-01
2.487046E-01
2.284509E-01
2.159550E-01
1.983342E-01
1.806680E-01
1.660956E-01
1.544545E-01
1.380267E-01
1.240447E-01
1.100310E-01
9.916211E-02
8.762116E-02
7.692573E-02
6.758721E-02
5.821133E-02
5.083003E-02
4.368551E-02
3.755917E-02
3.291733E-02
2.894216E-02
2.498725E-02
2.106370E-02
1.915981E-02
1.525860E-02
1.367856E-02
1.306570E-02
1.271790E-02
1.028126E-02
9.527589E-03
7.872831E-03
7.044521E-03
6.551011E-03
6.132875E-03
5.545611E-03
5.352492E-03
4.378011E-03
4.662175E-03
3.228775E-03
2.596863E-03
2.351281E-03
2.332839E-03
2.247179E-03
3.017595E-03
3.118002E-03
1.642103E-03
8.694965E-04
7.440736E-04
8.865924E-04
7.252762E-04
1.048899E-04
1.196060E-04
6.049574E-04
4.987376E-04
2.297882E-04
-2.327452E-05
-1.394053E-04
-1.156382E-06
-2.532085E-05
-1.701613E-04
-2.974446E-04
-4.053336E-04
-4.904402E-04
-5.146833E-04
-6.503883E-04
-7.024098E-04
6.260372E-04
1.091939E-03
7.280324E-04
1.370733E-03
1.564373E-03
1.084461E-03
1.550950E-03
2.296053E-03
2.081342E-03
2.544517E-03
2.174431E-03
1.749722E-03
1.672983E-03
2.893628E-03
2.776718E-03
3.728061E-03
4.087537E-03
5.611519E-03
5.105944E-03
5.179305E-03
6.486472E-03
8.074080E-03
8.535368E-03
9.601240E-03
1.105205E-02
1.142174E-02
1.428218E-02
1.435528E-02
1.688247E-02
1.910386E-02
2.157523E-02
2.457431E-02
2.801844E-02
3.225972E-02
3.745498E-02
4.379754E-02
4.962262E-02
5.735261E-02
6.420384E-02
7.534364E-02
8.755638E-02
9.789800E-02
1.100535E-01
1.223620E-01
1.376997E-01
1.521639E-01
1.701817E-01
1.826152E-01
2.021049E-01
2.171406E-01
2.311442E-01
2.492236E-01
2.630004E-01
2.808154E-01
2.950252E-01
3.140309E-01
3.267826E-01
3.418025E-01
3.523327E-01
3.686713E-01
3.821383E-01
3.946649E-01
4.039856E-01
4.137522E-01
4.284424E-01
4.375632E-01
4.863093E-01
5.151411E-01
4.759849E-01
4.673784E-01
4.756099E-01
4.844889E-01
4.913779E-01
4.977658E-01
5.023249E-01
5.084919E-01
5.114956E-01
5.176324E-01
5.218081E-01
5.272987E-01
5.315234E-01
5.346638E-01
5.382179E-01
5.416349E-01
5.439521E-01
5.471358E-01
5.495228E-01
5.509946E-01
5.556444E-01
5.561512E-01
5.579064E-01
5.574206E-01
5.574202E-01
5.587481E-01
5.590082E-01
5.598743E-01
5.591940E-01
5.579472E-01
5.569461E-01
5.572068E-01
5.590015E-01
5.634277E-01
5.551097E-01
5.547369E-01
5.509138E-01
5.469005E-01
5.462801E-01
5.412674E-01
5.371227E-01
5.315221E-01
5.290175E-01
5.235727E-01
5.174482E-01
5.128429E-01
5.079537E-01
5.023648E-01
4.962481E-01
4.889376E-01
4.825870E-01
4.715217E-01
4.627347E-01
4.526368E-01
4.410903E-01
4.291877E-01
4.198563E-01
4.097467E-01
3.943423E-01
3.848010E-01
3.704785E-01
3.547659E-01
3.415066E-01
3.247096E-01
3.102544E-01
2.927341E-01
2.785122E-01
2.610355E-01
2.457470E-01
2.307353E-01
2.173433E-01
1.985142E-01
1.814420E-01
1.675842E-01
1.558496E-01
1.387919E-01
1.251891E-01
1.110635E-01
9.883224E-02
8.635891E-02
7.548898E-02
6.639910E-02
5.722236E-02
5.150569E-02
4.296947E-02
3.723904E-02
3.206161E-02
2.879952E-02
2.544695E-02
2.175150E-02
1.949320E-02
1.594361E-02
1.326695E-02
1.247556E-02
1.203843E-02
1.001060E-02
9.359906E-03
8.657043E-03
6.990876E-03
6.788299E-03
6.168348E-03
5.969324E-03
5.932239E-03
4.213497E-03
4.505400E-03
3.937374E-03
2.964291E-03
2.534212E-03
2.182272E-03
2.350847E-03
3.445025E-03
3.681384E-03
1.828198E-03
1.225574E-03
7.977340E-04
3.858343E-04
6.022585E-04
2.754841E-04
5.804354E-05
5.412010E-05
2.583852E-04
2.677502E-04
3.609930E-05
-2.901501E-05
1.748566E-04
-3.965895E-05
-4.623285E-05
-1.654553E-04
-5.040459E-04
-7.902544E-04
-1.170694E-03
-1.559795E-03
-1.423414E-03
8.112332E-04
9.973085E-04
3.477229E-04
7.116482E-04
1.219822E-03
1.428347E-03
1.422075E-03
1.879494E-03
3.131064E-03
2.797562E-03
2.036103E-03
1.478465E-03
1.523314E-03
2.831270E-03
3.628068E-03
4.341952E-03
4.248972E-03
6.177994E-03
5.810956E-03
6.350201E-03
6.738389E-03
8.257467E-03
8.931738E-03
9.544071E-03
1.128394E-02
1.198176E-02
1.476366E-02
1.449884E-02
1.699588E-02
2.027478E-02
2.262185E-02
2.436640E-02
2.889729E-02
3.154392E-02
3.745869E-02
4.403637E-02
4.955622E-02
5.801712E-02
6.416482E-02
7.398599E-02
8.677202E-02
9.982246E-02
1.100865E-01
1.246315E-01
1.395607E-01
1.536034E-01
1.697160E-01
1.842537E-01
2.011528E-01
2.184387E-01
2.332225E-01
2.518413E-01
2.620509E-01
2.794168E-01
2.963637E-01
3.172455E-01
3.267162E-01
3.416024E-01
3.532785E-01
3.690770E-01
3.828649E-01
3.920924E-01
4.021497E-01
4.132119E-01
4.263182E-01
4.346904E-01
4.734678E-01
5.057158E-01
4.711443E-01
4.679847E-01
4.742411E-01
4.819738E-01
4.909484E-01
4.973654E-01
5.031733E-01
5.081395E-01
5.119923E-01
5.152510E-01
5.217133E-01
5.272866E-01
5.319392E-01
5.342109E-01
5.382381E-01
5.398819E-01
5.437005E-01
5.468519E-01
5.495323E-01
5.514970E-01
5.556867E-01
5.558537E-01
5.581499E-01
5.564682E-01
5.571954E-01
5.602555E-01
5.596746E-01
5.590455E-01
5.580665E-01
5.569179E-01
5.571507E-01
5.582963E-01
5.699099E-01
5.689014E-01
5.551441E-01
5.514989E-01
5.523524E-01
5.471029E-01
5.471676E-01
5.407207E-01
5.371141E-01
5.311236E-01
5.292987E-01
5.237203E-01
5.179546E-01
5.143791E-01
5.072255E-01
5.017603E-01
4.967154E-01
4.891356E-01
4.826182E-01
4.727681E-01
4.607909E-01
4.511446E-01
4.399215E-01
4.286646E-01
4.221919E-01
4.086050E-01
3.968726E-01
3.846529E-01
3.707223E-01
3.561976E-01
3.409142E-01
3.260865E-01
3.089321E-01
2.936827E-01
2.789112E-01
2.625621E-01
2.477642E-01
2.314327E-01
2.136109E-01
1.981329E-01
1.806975E-01
1.668897E-01
1.542316E-01
1.398545E-01
1.248082E-01
1.098545E-01
9.823469E-02
8.567098E-02
7.421942E-02
6.638962E-02
5.552159E-02
5.054217E-02
4.255468E-02
3.708783E-02
3.210497E-02
2.788345E-02
2.453098E-02
2.155729E-02
1.885327E-02
1.545143E-02
1.322407E-02
1.241209E-02
1.162608E-02
9.592369E-03
8.924135E-03
9.192001E-03
7.186335E-03
7.134576E-03
6.293044E-03
5.571108E-03
4.556053E-03
3.595835E-03
3.455408E-03
3.651928E-03
3.514057E-03
3.286115E-03
2.027165E-03
1.696422E-03
1.847029E-03
2.911012E-03
1.520672E-03
1.304153E-03
9.200531E-04
1.939211E-04
3.037579E-04
1.025179E-04
-6.190418E-05
-4.532875E-05
2.568586E-04
1.708191E-04
-8.607529E-05
-2.758749E-05
1.248114E-04
5.774603E-05
-1.850735E-04
-1.017614E-03
-1.772235E-03
-2.505790E-03
-3.342481E-03
-4.048757E-03
-5.031097E-03
8.670121E-04
1.060607E-03
7.653553E-04
7.269387E-04
1.311159E-03
1.637108E-03
1.889408E-02
5.224501E-02
2.646456E-02
4.722615E-03
2.441826E-03
2.200643E-03
1.658599E-03
2.277890E-03
4.059009E-03
4.914879E-03
4.741482E-03
6.035910E-03
5.646022E-03
6.835956E-03
7.427085E-03
8.327699E-03
9.118183E-03
9.959214E-03
1.049280E-02
1.292421E-02
1.380537E-02
1.522019E-02
1.860640E-02
2.028180E-02
2.260082E-02
2.509982E-02
2.921309E-02
3.229556E-02
3.755683E-02
4.406640E-02
5.014554E-02
5.663348E-02
6.337167E-02
7.499372E-02
8.629741E-02
9.978158E-02
1.123560E-01
1.257059E-01
1.393129E-01
1.527557E-01
1.689557E-01
1.850539E-01
2.009813E-01
2.167654E-01
2.307485E-01
2.488905E-01
2.643953E-01
2.807312E-01
2.977776E-01
3.202446E-01
3.279457E-01
3.392776E-01
3.536643E-01
3.689993E-01
3.808136E-01
3.983516E-01
4.053002E-01
4.133713E-01
4.253834E-01
4.317990E-01
4.518202E-01
4.861142E-01
4.636152E-01
4.688537E-01
4.750665E-01
4.802003E-01
4.898971E-01
4.969831E-01
5.025958E-01
5.082614E-01
5.135017E-01
5.155841E-01
5.226551E-01
5.273912E-01
5.328839E-01
5.356820E-01
5.391925E-01
5.412064E-01
5.446053E-01
5.466949E-01
5.495205E-01
5.520906E-01
5.526129E-01
5.546936E-01
5.585795E-01
5.587341E-01
5.601314E-01
5.595908E-01
5.589534E-01
5.588581E-01
5.582713E-01
5.572348E-01
5.594007E-01
5.603712E-01
5.792888E-01
5.948644E-01
5.613305E-01
5.503943E-01
5.506049E-01
5.474566E-01
5.450586E-01
5.407232E-01
5.370403E-01
5.338739E-01
5.299169E-01
5.234774E-01
5.176613E-01
5.123134E-01
5.060335E-01
4.999310E-01
4.936409E-01
4.916168E-01
4.893266E-01
4.763578E-01
4.607208E-01
4.501786E-01
4.394794E-01
4.298032E-01
4.227339E-01
4.075520E-01
3.968687E-01
3.847896E-01
3.715853E-01
3.580964E-01
3.412779E-01
3.260471E-01
3.088618E-01
2.935696E-01
2.787443E-01
2.637906E-01
2.480043E-01
2.311265E-01
2.133241E-01
1.996460E-01
1.814815E-01
1.656324E-01
1.517123E-01
1.372391E-01
1.242929E-01
1.084676E-01
9.602982E-02
8.547632E-02
7.495050E-02
6.531377E-02
5.623960E-02
5.035594E-02
4.369228E-02
3.780543E-02
3.243628E-02
2.758673E-02
2.413151E-02
2.125057E-02
1.839597E-02
1.573227E-02
1.434346E-02
1.284565E-02
1.144766E-02
1.031301E-02
9.212242E-03
8.534220E-03
8.232622E-03
6.754224E-03
5.478306E-03
5.562791E-03
3.775343E-03
3.610176E-03
3.458533E-03
3.467142E-03
3.336997E-03
3.392864E-03
2.423153E-03
2.072130E-03
1.518871E-03
1.479898E-03
1.024173E-03
5.881678E-04
1.493943E-04
1.760579E-04
3.525854E-04
3.478265E-04
3.233377E-04
4.564817E-05
1.564802E-04
-6.394424E-05
-7.796617E-05
1.062825E-05
2.094057E-05
-6.226904E-06
3.389298E-04
-6.549693E-04
-1.333114E-03
-1.906771E-03
-2.529890E-03
-3.076914E-03
-3.862519E-03
7.981887E-04
8.317077E-05
1.055711E-03
1.134070E-03
1.766722E-03
1.485717E-03
8.591815E-03
5.594156E-02
4.290166E-02
6.325229E-03
2.331236E-03
2.855984E-03
3.308560E-03
3.293795E-03
3.971440E-03
2.668912E-03
4.788846E-03
5.411969E-03
4.930198E-03
5.734528E-03
7.148120E-03
8.041289E-03
9.017836E-03
1.019563E-02
1.100230E-02
1.224660E-02
1.306681E-02
1.521779E-02
1.865985E-02
1.939598E-02
2.362990E-02
2.679855E-02
2.990279E-02
3.312412E-02
3.778547E-02
4.371966E-02
5.008645E-02
5.764566E-02
6.513395E-02
7.532650E-02
8.610688E-02
1.002519E-01
1.130697E-01
1.248606E-01
1.373879E-01
1.525485E-01
1.690140E-01
1.838639E-01
1.994525E-01
2.153055E-01
2.313569E-01
2.482765E-01
2.647796E-01
2.812165E-01
2.976436E-01
3.184234E-01
3.262824E-01
3.386207E-01
3.551034E-01
3.693113E-01
3.813245E-01
4.141546E-01
4.072235E-01
4.170744E-01
4.252805E-01
4.324209E-01
4.527062E-01
4.564247E-01
4.642974E-01
4.698979E-01
4.782856E-01
4.817491E-01
4.880320E-01
4.985247E-01
5.016718E-01
5.063735E-01
5.138399E-01
5.171814E-01
5.238183E-01
5.292233E-01
5.330697E-01
5.367613E-01
5.408665E-01
5.426646E-01
5.448818E-01
5.460542E-01
5.492631E-01
5.516203E-01
5.521318E-01
5.550723E-01
5.581686E-01
5.597854E-01
5.609733E-01
5.592393E-01
5.588199E-01
5.594563E-01
5.587978E-01
5.567168E-01
5.602871E-01
5.607277E-01
5.866556E-01
6.107348E-01
5.623141E-01
5.493643E-01
5.485302E-01
5.458497E-01
5.438326E-01
5.413321E-01
5.375366E-01
5.350151E-01
5.293257E-01
5.242755E-01
5.193314E-01
5.113900E-01
5.052270E-01
5.000318E-01
4.928987E-01
4.985768E-01
5.158556E-01
4.814732E-01
4.624128E-01
4.527325E-01
4.419654E-01
4.313221E-01
4.199520E-01
4.070592E-01
3.963077E-01
3.827391E-01
3.709739E-01
3.575894E-01
3.438678E-01
3.240188E-01
3.099946E-01
2.943708E-01
2.759036E-01
2.624283E-01
2.456846E-01
2.305243E-01
2.130050E-01
1.989348E-01
1.827729E-01
1.667028E-01
1.512781E-01
1.367199E-01
1.237346E-01
1.084407E-01
9.533912E-02
8.432794E-02
7.590422E-02
6.484552E-02
5.731952E-02
5.068244E-02
4.456721E-02
3.785646E-02
3.308373E-02
2.820918E-02
2.397372E-02
2.165569E-02
1.762386E-02
1.631082E-02
1.436649E-02
1.213492E-02
1.112146E-02
1.017715E-02
9.307847E-03
8.516805E-03
8.133077E-03
6.731464E-03
5.135386E-03
5.360784E-03
3.648819E-03
3.457815E-03
3.763370E-03
3.371391E-03
3.435925E-03
2.181942E-03
1.769959E-03
1.399425E-03
1.662316E-03
1.843956E-03
1.048497E-03
4.774253E-04
4.803717E-04
1.522872E-04
2.863758E-04
3.211035E-04
4.561430E-04
8.034868E-05
-4.007973E-05
-4.153668E-05
1.089039E-06
8.228201E-05
1.215732E-04
5.861026E-05
3.848541E-04
7.115212E-05
1.391930E-04
2.395264E-04
5.124627E-04
4.643462E-04
4.236975E-04
1.484663E-03
6.931228E-04
1.126518E-03
1.542087E-03
1.509477E-03
1.601206E-02
4.506439E-03
4.310480E-02
2.810774E-02
-9.717732E-03
-1.219731E-03
3.370572E-03
4.275607E-03
3.780223E-03
4.064593E-03
3.991342E-03
4.661979E-03
5.255859E-03
4.973871E-03
6.258897E-03
6.871402E-03
8.233529E-03
8.531497E-03
9.362387E-03
1.067980E-02
1.186148E-02
1.421462E-02
1.440307E-02
1.686303E-02
2.011661E-02
2.463123E-02
2.778993E-02
3.077107E-02
3.363848E-02
3.836259E-02
4.392912E-02
5.136213E-02
5.876224E-02
6.674923E-02
7.567363E-02
8.571504E-02
1.012245E-01
1.135828E-01
1.245057E-01
1.379123E-01
1.520785E-01
1.683025E-01
1.834176E-01
1.993305E-01
2.158767E-01
2.325357E-01
2.474516E-01
2.642333E-01
2.800398E-01
2.969440E-01
3.128501E-01
3.247149E-01
3.402115E-01
3.542891E-01
3.694009E-01
3.820158E-01
4.207639E-01
4.232936E-01
4.154928E-01
4.241270E-01
4.346347E-01
4.489841E-01
4.519412E-01
4.637602E-01
4.693975E-01
4.786865E-01
4.835814E-01
4.888205E-01
4.970722E-01
5.008951E-01
5.057559E-01
5.129432E-01
5.184391E-01
5.226628E-01
5.284871E-01
5.325999E-01
5.374294E-01
5.400485E-01
5.426024E-01
5.446771E-01
5.464488E-01
5.484686E-01
5.521662E-01
5.529938E-01
5.547348E-01
5.558197E-01
5.579796E-01
5.590190E-01
5.586265E-01
5.599763E-01
5.584915E-01
5.572071E-01
5.575310E-01
5.576817E-01
5.576378E-01
5.963404E-01
6.072981E-01
5.561051E-01
5.487484E-01
5.478045E-01
5.452173E-01
5.429381E-01
5.418777E-01
5.387368E-01
5.345603E-01
5.289279E-01
5.237390E-01
5.200750E-01
5.131611E-01
5.058482E-01
5.024015E-01
4.950034E-01
5.129164E-01
5.354285E-01
4.941526E-01
4.613639E-01
4.521200E-01
4.445575E-01
4.314938E-01
4.193431E-01
4.076521E-01
3.970181E-01
3.833818E-01
3.716936E-01
3.580425E-01
3.434464E-01
3.255419E-01
3.096847E-01
2.953538E-01
2.761401E-01
2.617931E-01
2.476023E-01
2.312704E-01
2.161063E-01
1.987475E-01
1.834335E-01
1.666733E-01
1.521380E-01
1.371340E-01
1.217198E-01
1.078196E-01
9.634375E-02
8.443415E-02
7.590236E-02
6.548507E-02
5.804515E-02
5.103599E-02
4.445330E-02
3.646036E-02
3.407606E-02
2.917394E-02
2.487694E-02
2.161329E-02
1.823736E-02
1.547849E-02
1.356033E-02
1.342790E-02
1.174603E-02
9.938111E-03
9.296089E-03
8.050795E-03
7.927931E-03
6.179487E-03
6.122559E-03
5.414860E-03
4.145516E-03
3.865108E-03
4.189753E-03
2.762758E-03
2.319924E-03
1.834833E-03
1.230538E-03
9.712008E-04
1.566078E-03
1.677394E-03
1.315275E-03
4.177429E-04
8.145393E-04
5.173955E-04
4.007020E-04
8.476547E-05
3.147472E-04
-2.392494E-04
-1.544979E-04
-8.298146E-05
-2.290310E-04
-2.511758E-04
-2.865164E-05
2.513590E-05
4.635711E-05
-6.713571E-04
-9.224221E-04
-3.463867E-04
-3.153057E-04
-4.196047E-04
-5.554123E-04
1.587546E-03
1.314375E-03
1.280098E-03
1.673939E-03
2.041825E-03
-1.348434E-02
4.775803E-02
5.145329E-02
3.484830E-02
2.823415E-02
2.380417E-02
2.838091E-03
3.793310E-03
3.591433E-03
4.340346E-03
5.151181E-03
4.538876E-03
4.778238E-03
5.628258E-03
6.422450E-03
6.946560E-03
8.511207E-03
8.809027E-03
9.354850E-03
1.012403E-02
1.145314E-02
1.275662E-02
1.489168E-02
1.714929E-02
2.016141E-02
2.367645E-02
2.670755E-02
3.137864E-02
3.334500E-02
3.681674E-02
4.415177E-02
5.227435E-02
5.903114E-02
6.708968E-02
7.485102E-02
8.641792E-02
1.010938E-01
1.139647E-01
1.243968E-01
1.381413E-01
1.520938E-01
1.687134E-01
1.829184E-01
1.996246E-01
2.170790E-01
2.329905E-01
2.472844E-01
2.652872E-01
2.811007E-01
2.962981E-01
3.114757E-01
3.244771E-01
3.414875E-01
3.528857E-01
3.661613E-01
3.806529E-01
4.268734E-01
4.180261E-01
4.130486E-01
4.234418E-01
4.349718E-01
4.446385E-01
4.533999E-01
4.608753E-01
4.704147E-01
4.784124E-01
4.844457E-01
4.895354E-01
4.945478E-01
5.008484E-01
5.058472E-01
5.127225E-01
5.180013E-01
5.218702E-01
5.272764E-01
5.314555E-01
5.375171E-01
5.400416E-01
5.426135E-01
5.456229E-01
5.475683E-01
5.478913E-01
5.524821E-01
5.542268E-01
5.541523E-01
5.556536E-01
5.578743E-01
5.584748E-01
5.581695E-01
5.594347E-01
5.590360E-01
5.573229E-01
5.571928E-01
5.558798E-01
5.598183E-01
5.910416E-01
5.998482E-01
5.524158E-01
5.499829E-01
5.478976E-01
5.464541E-01
5.430879E-01
5.406681E-01
5.381905E-01
5.336847E-01
5.288946E-01
5.241390E-01
5.193157E-01
5.137022E-01
5.061967E-01
5.015004E-01
4.939214E-01
5.242228E-01
5.485561E-01
4.953043E-01
4.617319E-01
4.507681E-01
4.417474E-01
4.309534E-01
4.224601E-01
4.104949E-01
3.966247E-01
3.823838E-01
3.725459E-01
3.565257E-01
3.406912E-01
3.236566E-01
3.103856E-01
2.944129E-01
2.794642E-01
2.626336E-01
2.469966E-01
2.329487E-01
2.188345E-01
1.996969E-01
1.819023E-01
1.643869E-01
1.512882E-01
1.372847E-01
1.250485E-01
1.095946E-01
9.798974E-02
8.518218E-02
7.569004E-02
6.609431E-02
5.793239E-02
5.040022E-02
4.236276E-02
3.611843E-02
3.274975E-02
2.943844E-02
2.523388E-02
2.149912E-02
1.823649E-02
1.553947E-02
1.381465E-02
1.401941E-02
1.139371E-02
8.869764E-03
8.893443E-03
7.484881E-03
7.583592E-03
5.792334E-03
6.055923E-03
5.645800E-03
4.035191E-03
3.391166E-03
3.556795E-03
2.131314E-03
1.124784E-03
1.555588E-03
9.968064E-04
1.157956E-03
1.328669E-03
6.135472E-04
8.830313E-04
6.801957E-04
6.356861E-04
1.213762E-03
8.096028E-04
5.127203E-04
8.762769E-04
2.953604E-05
-2.002607E-04
-1.017084E-04
-1.515563E-04
-2.304221E-04
-1.275408E-04
5.596886E-05
-1.504345E-06
-1.545396E-04
-2.756807E-04
-3.381055E-04
-5.318348E-04
-6.635488E-04
-9.342225E-04
1.136669E-03
6.141659E-04
6.926085E-04
2.174454E-03
3.383686E-03
-3.975869E-02
7.777180E-02
3.735679E-02
2.466960E-02
2.850159E-02
3.051889E-03
3.742751E-03
3.885760E-03
3.557689E-03
3.385697E-03
4.162071E-03
3.730096E-03
4.450949E-03
5.330385E-03
5.501923E-03
6.593469E-03
8.261370E-03
9.250900E-03
9.305617E-03
1.035256E-02
1.110176E-02
1.260836E-02
1.698930E-02
1.773043E-02
2.047710E-02
2.295551E-02
3.076373E-02
3.107542E-02
3.485902E-02
3.766771E-02
4.229170E-02
5.018741E-02
5.855790E-02
6.788890E-02
7.538880E-02
8.514602E-02
9.823081E-02
1.130850E-01
1.254323E-01
1.381016E-01
1.535988E-01
1.684425E-01
1.854082E-01
2.041979E-01
2.180263E-01
2.337228E-01
2.482635E-01
2.623640E-01
2.815980E-01
2.955714E-01
3.119451E-01
3.282701E-01
3.391174E-01
3.541487E-01
3.666571E-01
3.823649E-01
4.354770E-01
4.074772E-01
4.124079E-01
4.271548E-01
4.382332E-01
4.450027E-01
4.568688E-01
4.626846E-01
4.698691E-01
4.782767E-01
4.845639E-01
4.896653E-01
4.956634E-01
5.032647E-01
5.065415E-01
5.129330E-01
5.182981E-01
5.233878E-01
5.271935E-01
5.316317E-01
5.368830E-01
5.397751E-01
5.416432E-01
5.456150E-01
5.476691E-01
5.491472E-01
5.508180E-01
5.542332E-01
5.543467E-01
5.556810E-01
5.563315E-01
5.571447E-01
5.567923E-01
5.571442E-01
5.602028E-01
5.573907E-01
5.568237E-01
5.560463E-01
5.608100E-01
6.073022E-01
5.815318E-01
5.544159E-01
5.503456E-01
5.485337E-01
5.470254E-01
5.452360E-01
5.409542E-01
5.372193E-01
5.328247E-01
5.281381E-01
5.239401E-01
5.197752E-01
5.125443E-01
5.062560E-01
4.997095E-01
4.924514E-01
5.152157E-01
5.584999E-01
4.924489E-01
4.623710E-01
4.516560E-01
4.405855E-01
4.323249E-01
4.230680E-01
4.081812E-01
3.944884E-01
3.800606E-01
3.713226E-01
3.563514E-01
3.400097E-01
3.237975E-01
3.094255E-01
2.946739E-01
2.806765E-01
2.624575E-01
2.442623E-01
2.299375E-01
2.156398E-01
2.021172E-01
1.796518E-01
1.628307E-01
1.509528E-01
1.370472E-01
1.251739E-01
1.108822E-01
9.818903E-02
8.555940E-02
7.557890E-02
6.512964E-02
5.682254E-02
4.918930E-02
4.262055E-02
3.688816E-02
3.126301E-02
2.820539E-02
2.453049E-02
2.088348E-02
1.861481E-02
1.659958E-02
1.470379E-02
1.346175E-02
1.078353E-02
8.199482E-03
7.920537E-03
7.332265E-03
6.736436E-03
6.067702E-03
5.287392E-03
5.349464E-03
3.763484E-03
2.953743E-03
3.049299E-03
1.677944E-03
2.007811E-03
1.620878E-03
9.164316E-04
4.371319E-04
1.039227E-03
1.000887E-03
6.607377E-04
3.929156E-04
3.318405E-04
5.924875E-04
3.664415E-04
3.864085E-04
7.081818E-04
-2.174371E-05
1.935977E-04
-2.102925E-04
-3.595967E-05
-8.154808E-05
8.231529E-05
3.578723E-04
2.932911E-04
2.255377E-04
-4.099685E-06
4.111606E-04
5.044219E-04
7.183319E-04
5.922913E-04
9.053589E-04
9.087636E-04
4.319519E-04
3.035452E-03
4.151945E-03
-1.283332E-02
9.854629E-02
2.830557E-02
2.328602E-02
-3.806064E-04
-9.670243E-02
5.656258E-03
3.713240E-03
3.851379E-03
3.693754E-03
3.690235E-03
4.037385E-03
5.223850E-03
5.985417E-03
5.373916E-03
6.357442E-03
7.942031E-03
7.901359E-03
8.968900E-03
1.007617E-02
1.100231E-02
1.338468E-02
1.464322E-02
1.726105E-02
2.022837E-02
2.319939E-02
2.752883E-02
3.163612E-02
3.386232E-02
3.819099E-02
4.263176E-02
5.028402E-02
5.743124E-02
6.724292E-02
7.720329E-02
8.392454E-02
9.961824E-02
1.115243E-01
1.229564E-01
1.390276E-01
1.542589E-01
1.689123E-01
1.868825E-01
2.095976E-01
2.193647E-01
2.323569E-01
2.473004E-01
2.635660E-01
2.812683E-01
2.963240E-01
3.128992E-01
3.305595E-01
3.383972E-01
3.555070E-01
3.695777E-01
3.827816E-01
4.214804E-01
4.101316E-01
4.140765E-01
4.257965E-01
4.394709E-01
4.443801E-01
4.559183E-01
4.628560E-01
4.708186E-01
4.792493E-01
4.864832E-01
4.912654E-01
4.970014E-01
5.039897E-01
5.076085E-01
5.132445E-01
5.184331E-01
5.243800E-01
5.277882E-01
5.308369E-01
5.376248E-01
5.393457E-01
5.431873E-01
5.451721E-01
5.459050E-01
5.496049E-01
5.504234E-01
5.541259E-01
5.548907E-01
5.556919E-01
5.553963E-01
5.563451E-01
5.561008E-01
5.573130E-01
5.590879E-01
5.576430E-01
5.555111E-01
5.556225E-01
5.559851E-01
5.893053E-01
5.737468E-01
5.545602E-01
5.510162E-01
5.480818E-01
5.471118E-01
5.441301E-01
5.396622E-01
5.391969E-01
5.337590E-01
5.278096E-01
5.236116E-01
5.196790E-01
5.126944E-01
5.073516E-01
5.011674E-01
4.925061E-01
5.062413E-01
5.463398E-01
4.835153E-01
4.599993E-01
4.503685E-01
4.398929E-01
4.323073E-01
4.224719E-01
4.076141E-01
3.956882E-01
3.818023E-01
3.716433E-01
3.551043E-01
3.406870E-01
3.258875E-01
3.092176E-01
2.958460E-01
2.780701E-01
2.625066E-01
2.435781E-01
2.320835E-01
2.140573E-01
1.995755E-01
1.797809E-01
1.630667E-01
1.507546E-01
1.361132E-01
1.242116E-01
1.108456E-01
9.854759E-02
8.430277E-02
7.414618E-02
6.425345E-02
5.596369E-02
4.895653E-02
4.288554E-02
3.679605E-02
3.126702E-02
2.823639E-02
2.313760E-02
2.042398E-02
1.883254E-02
1.579486E-02
1.457720E-02
1.298352E-02
1.118836E-02
8.546760E-03
8.115001E-03
7.260837E-03
6.338825E-03
5.859513E-03
5.188732E-03
4.589997E-03
3.414098E-03
3.361674E-03
3.014610E-03
2.012046E-03
2.554762E-03
2.061894E-03
1.267709E-03
3.980057E-04
9.150909E-04
1.032461E-03
1.021258E-03
2.206288E-04
4.685569E-04
6.143199E-04
5.057444E-04
8.310827E-05
-9.693881E-05
1.511229E-04
6.182078E-05
-2.007016E-04
-2.558025E-04
-3.976588E-05
-1.468856E-04
2.960794E-04
-9.256442E-05
-2.813931E-04
-4.702388E-04
-7.432418E-04
-9.326658E-04
-1.113799E-03
-1.426622E-03
1.516925E-03
1.024376E-03
1.110592E-03
2.182905E-03
3.817217E-03
1.163874E-02
-7.629195E-03
1.745328E-02
9.448390E-03
6.681576E-03
-4.820095E-02
7.461081E-03
4.437801E-03
3.551243E-03
3.808200E-03
3.831957E-03
4.205711E-03
5.237495E-03
6.385958E-03
6.250754E-03
6.250252E-03
7.586164E-03
7.056475E-03
8.886534E-03
1.083908E-02
1.044670E-02
1.346932E-02
1.452887E-02
1.715513E-02
2.030573E-02
2.379601E-02
2.464783E-02
3.050950E-02
3.386612E-02
3.904566E-02
4.631951E-02
5.066864E-02
5.896712E-02
6.624865E-02
7.678394E-02
8.581017E-02
9.996526E-02
1.111175E-01
1.221181E-01
1.386961E-01
1.533971E-01
1.700379E-01
1.847740E-01
2.079351E-01
2.185202E-01
2.327465E-01
2.496463E-01
2.654415E-01
2.818224E-01
2.993043E-01
3.138562E-01
3.286606E-01
3.402723E-01
3.534330E-01
3.699464E-01
3.846022E-01
4.044132E-01
4.099135E-01
4.156758E-01
4.241767E-01
4.361974E-01
4.460009E-01
4.540798E-01
4.616616E-01
4.714247E-01
4.822424E-01
4.872019E-01
4.922606E-01
4.975267E-01
5.029505E-01
5.075683E-01
5.147582E-01
5.189718E-01
5.255183E-01
5.288799E-01
5.328508E-01
5.370086E-01
5.386311E-01
5.421975E-01
5.438885E-01
5.446150E-01
5.472707E-01
5.487385E-01
5.528400E-01
5.537917E-01
5.550042E-01
5.554487E-01
5.559388E-01
5.558316E-01
5.572318E-01
5.582135E-01
5.585692E-01
5.563966E-01
5.568773E-01
5.550662E-01
5.752529E-01
5.715491E-01
5.554246E-01
5.528989E-01
5.476606E-01
5.443035E-01
5.409328E-01
5.375298E-01
5.373680E-01
5.329661E-01
5.278255E-01
5.233122E-01
5.190863E-01
5.116751E-01
5.074299E-01
5.042722E-01
4.934671E-01
5.050599E-01
5.135252E-01
4.826034E-01
4.599502E-01
4.499213E-01
4.410122E-01
4.330816E-01
4.213335E-01
4.074190E-01
3.947453E-01
3.824387E-01
3.713835E-01
3.537882E-01
3.399061E-01
3.258256E-01
3.106635E-01
2.958831E-01
2.780283E-01
2.620087E-01
2.452820E-01
2.306480E-01
2.129718E-01
1.981669E-01
1.800501E-01
1.636835E-01
1.505963E-01
1.371400E-01
1.217550E-01
1.083294E-01
9.732157E-02
8.277015E-02
7.370367E-02
6.557453E-02
5.740393E-02
4.918540E-02
4.334868E-02
3.758878E-02
3.174854E-02
2.866801E-02
2.388782E-02
2.050230E-02
1.889450E-02
1.602410E-02
1.455021E-02
1.243157E-02
1.070022E-02
9.074342E-03
8.277468E-03
7.354013E-03
6.330285E-03
5.563706E-03
5.267803E-03
4.842052E-03
4.160222E-03
3.072935E-03
2.303197E-03
2.466869E-03
2.356963E-03
1.941533E-03
1.541260E-03
1.010164E-03
2.700299E-04
5.298667E-04
6.632968E-04
6.217744E-04
8.059000E-04
6.350637E-04
4.604237E-04
-1.379335E-04
-1.676423E-04
3.106191E-05
-1.621183E-04
-1.749481E-04
-1.312095E-04
-1.558857E-05
-1.119658E-05
1.029749E-04
-9.785201E-05
-5.665342E-04
-1.031221E-03
-1.360688E-03
-1.869952E-03
-2.334022E-03
-2.993018E-03
7.470842E-04
7.660639E-04
1.391997E-03
1.427450E-03
4.321728E-03
6.078278E-02
8.541357E-02
1.854956E-02
6.404464E-03
-2.039735E-02
3.470308E-02
9.872665E-03
4.399751E-03
3.507203E-03
3.870971E-03
3.918271E-03
3.684965E-03
5.381358E-03
6.381387E-03
6.188080E-03
6.448455E-03
6.444726E-03
7.700086E-03
8.322814E-03
8.999592E-03
1.091528E-02
1.367438E-02
1.584542E-02
1.855202E-02
2.092607E-02
2.383120E-02
2.631084E-02
3.011229E-02
3.388714E-02
3.944256E-02
5.226352E-02
5.208499E-02
6.008270E-02
6.626015E-02
7.743789E-02
8.792428E-02
9.816066E-02
1.104965E-01
1.236864E-01
1.387545E-01
1.537298E-01
1.696721E-01
1.849225E-01
2.043787E-01
2.183378E-01
2.323655E-01
2.506338E-01
2.653689E-01
2.802144E-01
2.978359E-01
3.112988E-01
3.288087E-01
3.411587E-01
3.531627E-01
3.689439E-01
3.820152E-01
3.971648E-01
4.066408E-01
4.155251E-01
4.243782E-01
4.348617E-01
4.431360E-01
4.525635E-01
4.623994E-01
4.702308E-01
4.810675E-01
4.879312E-01
4.914221E-01
4.973867E-01
5.040651E-01
5.073765E-01
5.145334E-01
5.202097E-01
5.259284E-01
5.285043E-01
5.329340E-01
5.349789E-01
5.374068E-01
5.407908E-01
5.422765E-01
5.437999E-01
5.472377E-01
5.502520E-01
5.507741E-01
5.519733E-01
5.539703E-01
5.575224E-01
5.571976E-01
5.567253E-01
5.574462E-01
5.585436E-01
5.588465E-01
5.573686E-01
5.575681E-01
5.562182E-01
5.658428E-01
5.565480E-01
5.542072E-01
5.518534E-01
5.471738E-01
5.428130E-01
5.406612E-01
5.374514E-01
5.349922E-01
5.326894E-01
5.286872E-01
5.241463E-01
5.185813E-01
5.132362E-01
5.080420E-01
5.047005E-01
4.938479E-01
4.909444E-01
4.964385E-01
4.716712E-01
4.622550E-01
4.516024E-01
4.416942E-01
4.310572E-01
4.177696E-01
4.057733E-01
3.923463E-01
3.799674E-01
3.723492E-01
3.524413E-01
3.410123E-01
3.260434E-01
3.095751E-01
2.942401E-01
2.778744E-01
2.618546E-01
2.451186E-01
2.303120E-01
2.108305E-01
1.971913E-01
1.801169E-01
1.643619E-01
1.501508E-01
1.356497E-01
1.218919E-01
1.093362E-01
9.499213E-02
8.491331E-02
7.501311E-02
6.705023E-02
5.890183E-02
4.978046E-02
4.413590E-02
3.846889E-02
3.150053E-02
2.812844E-02
2.484406E-02
2.078973E-02
1.779136E-02
1.617281E-02
1.468629E-02
1.174210E-02
1.029403E-02
8.500814E-03
8.454274E-03
7.729042E-03
7.087001E-03
5.614530E-03
5.216923E-03
4.946728E-03
4.289060E-03
3.016955E-03
2.744267E-03
2.880083E-03
2.739002E-03
2.324238E-03
2.094118E-03
1.572246E-03
1.096010E-03
1.095900E-03
9.595172E-04
7.338316E-04
8.590602E-04
2.992755E-04
3.510442E-04
9.593456E-06
-8.186892E-05
-1.424632E-04
-2.728133E-04
7.888349E-05
-2.137522E-04
-1.988302E-04
-2.025400E-04
-1.865559E-04
3.658339E-06
-1.228453E-03
-2.433628E-03
-3.722439E-03
-4.904608E-03
-6.176229E-03
-7.526068E-03
-2.955702E-04
1.047597E-03
1.803282E-03
2.449065E-03
5.194140E-03
6.844931E-02
5.147964E-02
5.417557E-03
5.167510E-03
7.847674E-04
-3.735934E-02
1.158240E-02
5.004750E-03
2.753562E-03
3.352327E-03
4.114568E-03
4.542040E-03
4.330465E-03
5.102168E-03
5.974240E-03
6.304741E-03
7.233170E-03
7.427817E-03
8.634112E-03
1.022826E-02
1.254820E-02
1.416493E-02
1.590682E-02
1.776083E-02
2.001610E-02
2.310524E-02
2.505468E-02
3.025570E-02
3.409068E-02
4.074757E-02
4.870498E-02
4.995338E-02
5.843598E-02
6.725569E-02
7.835917E-02
8.890400E-02
9.914460E-02
1.106949E-01
1.252389E-01
1.389626E-01
1.548288E-01
1.702994E-01
1.844914E-01
2.006550E-01
2.171870E-01
2.311535E-01
2.498117E-01
2.656227E-01
2.791652E-01
2.965459E-01
3.099890E-01
3.264039E-01
3.412738E-01
3.533096E-01
3.677577E-01
3.800127E-01
3.923246E-01
4.054755E-01
4.138913E-01
4.245144E-01
4.326618E-01
4.417042E-01
4.524745E-01
4.640380E-01
4.710967E-01
4.791084E-01
4.884910E-01
4.910808E-01
4.967447E-01
5.044890E-01
5.071020E-01
5.121061E-01
5.191041E-01
5.236752E-01
5.269588E-01
5.309148E-01
5.353495E-01
5.371911E-01
5.404929E-01
5.414986E-01
5.430205E-01
5.466177E-01
5.505497E-01
5.509236E-01
5.520559E-01
5.536205E-01
5.560296E-01
5.576059E-01
5.572108E-01
5.582211E-01
5.581961E-01
5.593301E-01
5.592877E-01
5.577685E-01
5.556797E-01
5.550464E-01
5.535771E-01
5.525199E-01
5.493008E-01
5.467475E-01
5.438432E-01
5.402529E-01
5.374638E-01
5.338426E-01
5.312244E-01
5.299012E-01
5.258545E-01
5.181054E-01
5.129068E-01
5.075489E-01
5.013622E-01
4.930389E-01
4.870099E-01
4.779062E-01
4.720957E-01
4.672670E-01
4.513271E-01
4.414527E-01
4.310705E-01
4.156324E-01
4.040579E-01
3.938553E-01
3.809382E-01
3.716041E-01
3.524370E-01
3.409281E-01
3.255935E-01
3.094048E-01
2.951944E-01
2.785269E-01
2.622650E-01
2.444452E-01
2.302927E-01
2.106872E-01
1.939442E-01
1.801536E-01
1.641455E-01
1.515498E-01
1.338359E-01
1.227459E-01
1.106641E-01
9.757985E-02
8.515473E-02
7.512789E-02
6.652622E-02
5.917426E-02
4.943483E-02
4.361399E-02
3.865126E-02
3.225809E-02
2.769321E-02
2.342374E-02
2.075572E-02
1.668767E-02
1.571973E-02
1.517760E-02
1.174891E-02
1.082703E-02
9.000362E-03
8.483634E-03
7.865942E-03
6.411775E-03
6.020019E-03
5.438316E-03
5.171525E-03
4.165025E-03
3.865544E-03
3.215048E-03
2.870229E-03
2.868102E-03
2.058431E-03
1.803274E-03
1.580658E-03
1.492339E-03
1.139381E-03
1.223263E-03
4.043273E-04
7.901171E-04
2.350076E-04
2.731198E-04
1.984807E-04
2.126436E-04
2.099604E-04
1.237115E-04
1.595857E-04
-1.205128E-04
-2.006636E-04
-1.352552E-04
4.179555E-05
4.480617E-05
-1.792666E-03
-3.704297E-03
-5.544373E-03
-7.486268E-03
-9.489831E-03
-1.124466E-02
-1.085336E-03
5.459404E-04
2.626533E-03
3.852765E-03
6.835510E-03
1.954997E-01
-4.008785E-02
-4.200777E-03
-3.500465E-03
-4.261023E-02
2.863461E-01
8.277796E-03
5.942933E-03
3.848614E-03
3.449972E-03
4.183001E-03
4.788733E-03
4.027140E-03
5.434728E-03
6.094408E-03
6.618283E-03
7.642410E-03
7.366468E-03
9.008888E-03
1.111960E-02
1.347561E-02
1.477397E-02
1.674508E-02
1.811900E-02
1.953146E-02
2.276361E-02
2.441061E-02
2.954654E-02
3.453173E-02
3.796101E-02
4.623824E-02
5.032946E-02
5.832513E-02
6.870299E-02
7.974803E-02
9.103442E-02
1.010837E-01
1.126091E-01
1.262584E-01
1.408179E-01
1.547664E-01
1.696538E-01
1.853954E-01
2.005658E-01
2.159013E-01
2.294192E-01
2.497362E-01
2.665966E-01
2.798684E-01
2.943294E-01
3.117473E-01
3.244367E-01
3.403848E-01
3.515021E-01
3.660351E-01
3.782652E-01
3.927747E-01
4.039080E-01
4.141006E-01
4.235171E-01
4.321566E-01
4.407746E-01
4.526539E-01
4.630722E-01
4.721954E-01
4.777703E-01
4.845633E-01
4.903785E-01
4.964505E-01
5.027737E-01
5.080157E-01
5.121273E-01
5.176874E-01
5.218561E-01
5.264109E-01
5.305706E-01
5.347494E-01
5.365228E-01
5.405296E-01
5.406400E-01
5.423371E-01
5.462103E-01
5.507750E-01
5.521428E-01
5.524050E-01
5.532374E-01
5.548196E-01
5.580061E-01
5.589475E-01
5.624732E-01
5.589256E-01
5.595353E-01
5.607220E-01
5.570631E-01
5.565108E-01
5.556982E-01
5.526553E-01
5.528082E-01
5.493559E-01
5.447755E-01
5.421774E-01
5.394314E-01
5.371192E-01
5.341580E-01
5.318886E-01
5.295953E-01
5.262479E-01
5.174366E-01
5.115647E-01
5.047794E-01
4.992481E-01
4.933078E-01
4.856689E-01
4.771191E-01
4.744840E-01
4.663150E-01
4.509210E-01
4.403470E-01
4.312836E-01
4.160497E-01
4.065491E-01
3.957846E-01
3.827952E-01
3.685040E-01
3.523393E-01
3.399082E-01
3.262914E-01
3.111070E-01
2.977439E-01
2.767495E-01
2.615119E-01
2.461099E-01
2.270616E-01
2.116429E-01
1.945751E-01
1.805641E-01
1.645824E-01
1.519781E-01
1.334271E-01
1.228979E-01
1.104152E-01
9.856862E-02
8.459899E-02
7.499977E-02
6.581280E-02
5.861285E-02
4.970682E-02
4.375036E-02
3.819184E-02
3.281548E-02
2.810426E-02
2.282724E-02
2.109002E-02
1.730090E-02
1.566626E-02
1.478015E-02
1.317600E-02
1.162920E-02
9.461087E-03
8.767438E-03
7.180743E-03
6.347069E-03
5.769832E-03
5.173328E-03
4.833438E-03
4.444843E-03
3.848543E-03
3.292318E-03
3.012281E-03
2.320206E-03
1.629608E-03
1.279385E-03
1.339087E-03
1.388491E-03
1.213005E-03
4.887185E-04
2.058670E-04
9.117462E-05
3.981069E-06
2.947981E-05
2.909992E-04
2.671753E-04
3.383845E-04
1.662932E-04
-1.894251E-04
9.136468E-05
-1.122275E-05
-3.845494E-05
3.882851E-05
6.879097E-05
1.585169E-04
2.611498E-04
2.211841E-04
4.445495E-04
2.960261E-04
3.160280E-04
8.088202E-04
-1.459720E-04
1.552841E-03
2.880938E-03
5.823916E-03
2.029185E-02
5.802827E-03
-6.213604E-03
-6.017891E-03
1.326750E-02
7.968325E-02
8.614645E-03
6.980888E-03
4.587813E-03
3.569564E-03
4.119564E-03
3.960634E-03
4.921695E-03
4.880369E-03
5.479908E-03
6.704578E-03
7.730836E-03
8.289311E-03
9.763590E-03
1.068744E-02
1.322744E-02
1.494046E-02
1.781063E-02
1.957449E-02
1.986234E-02
2.362352E-02
2.562016E-02
3.057034E-02
3.478208E-02
3.772042E-02
4.186459E-02
5.233550E-02
6.005918E-02
6.695332E-02
7.962238E-02
9.233723E-02
1.012642E-01
1.128549E-01
1.271658E-01
1.420977E-01
1.563527E-01
1.694939E-01
1.858382E-01
1.998865E-01
2.159454E-01
2.302685E-01
2.496446E-01
2.665578E-01
2.801580E-01
2.943169E-01
3.114231E-01
3.264950E-01
3.389901E-01
3.521894E-01
3.676938E-01
3.783403E-01
3.924202E-01
4.034048E-01
4.136892E-01
4.240124E-01
4.338550E-01
4.423715E-01
4.517806E-01
4.613557E-01
4.694828E-01
4.759365E-01
4.817264E-01
4.908211E-01
4.967221E-01
5.018170E-01
5.073889E-01
5.142408E-01
5.184437E-01
5.223227E-01
5.279490E-01
5.307431E-01
5.325442E-01
5.365120E-01
5.395570E-01
5.409914E-01
5.424552E-01
5.471448E-01
5.506872E-01
5.527873E-01
5.521562E-01
5.538580E-01
5.564464E-01
5.588489E-01
5.631280E-01
5.714800E-01
5.638251E-01
5.588036E-01
5.597775E-01
5.563041E-01
5.570893E-01
5.566336E-01
5.533015E-01
5.517840E-01
5.497404E-01
5.441631E-01
5.416171E-01
5.404497E-01
5.379255E-01
5.361812E-01
5.325837E-01
5.301834E-01
5.261063E-01
5.164384E-01
5.110400E-01
5.031176E-01
4.986746E-01
4.931925E-01
4.859084E-01
4.754800E-01
4.734707E-01
4.625151E-01
4.505385E-01
4.387914E-01
4.290039E-01
4.172898E-01
4.069586E-01
3.947170E-01
3.815012E-01
3.683004E-01
3.520911E-01
3.400910E-01
3.257518E-01
3.109865E-01
2.947818E-01
2.794112E-01
2.617623E-01
2.445328E-01
2.279668E-01
2.099898E-01
1.949704E-01
1.830544E-01
1.659482E-01
1.495917E-01
1.332285E-01
1.219973E-01
1.109949E-01
9.597806E-02
8.411915E-02
7.431056E-02
6.464405E-02
5.748069E-02
5.066573E-02
4.415008E-02
3.697426E-02
3.250753E-02
2.845333E-02
2.321001E-02
2.201997E-02
1.864587E-02
1.575853E-02
1.457786E-02
1.310123E-02
1.176762E-02
8.997785E-03
8.305026E-03
7.325188E-03
7.105613E-03
5.668514E-03
5.209837E-03
4.700541E-03
4.254901E-03
3.090058E-03
3.563519E-03
2.848489E-03
1.741670E-03
1.705414E-03
1.339353E-03
1.577337E-03
1.440977E-03
1.180648E-03
7.474269E-04
3.398349E-04
3.567221E-04
4.887729E-05
9.754330E-05
3.260008E-04
1.660432E-04
9.333360E-06
-6.216463E-04
-9.715654E-04
8.054866E-05
1.476092E-04
-1.191012E-04
1.331735E-04
1.979868E-04
1.741300E-03
3.154368E-03
4.635419E-03
6.025786E-03
7.558641E-03
9.077748E-03
1.295090E-03
1.930117E-03
2.014504E-03
2.725389E-03
6.240168E-03
-5.974436E-02
1.190686E-01
-3.904603E-03
-8.779959E-03
1.438431E-01
8.024852E-02
1.005305E-02
8.161819E-03
5.362650E-03
4.330281E-03
4.409322E-03
4.129553E-03
5.693555E-03
5.421174E-03
5.968393E-03
6.558197E-03
7.574806E-03
8.032199E-03
8.912290E-03
1.058411E-02
1.355957E-02
1.535884E-02
1.951563E-02
2.018220E-02
2.054575E-02
2.407005E-02
2.705534E-02
3.087199E-02
3.499729E-02
3.933392E-02
4.383821E-02
5.174709E-02
5.944820E-02
6.988516E-02
7.990175E-02
9.082000E-02
9.908682E-02
1.128772E-01
1.279558E-01
1.413904E-01
1.539232E-01
1.678368E-01
1.850138E-01
2.002257E-01
2.160955E-01
2.308440E-01
2.487014E-01
2.658993E-01
2.811232E-01
2.953171E-01
3.103484E-01
3.264489E-01
3.390413E-01
3.521304E-01
3.667122E-01
3.784566E-01
3.929587E-01
4.026664E-01
4.121992E-01
4.236747E-01
4.329868E-01
4.422875E-01
4.509891E-01
4.604603E-01
4.682612E-01
4.763810E-01
4.817582E-01
4.916198E-01
4.974133E-01
5.008356E-01
5.067528E-01
5.148922E-01
5.185344E-01
5.223395E-01
5.259581E-01
5.306942E-01
5.343393E-01
5.364253E-01
5.399278E-01
5.426658E-01
5.436589E-01
5.463825E-01
5.494946E-01
5.517710E-01
5.521113E-01
5.531695E-01
5.565566E-01
5.587029E-01
5.653818E-01
5.792534E-01
5.700557E-01
5.581263E-01
5.561268E-01
5.551337E-01
5.538826E-01
5.536296E-01
5.526556E-01
5.522242E-01
5.487220E-01
5.444280E-01
5.442612E-01
5.408273E-01
5.381989E-01
5.373768E-01
5.344797E-01
5.303296E-01
5.244052E-01
5.164047E-01
5.097266E-01
5.022828E-01
4.988426E-01
4.926435E-01
4.866196E-01
4.761032E-01
4.686045E-01
4.614109E-01
4.506868E-01
4.394042E-01
4.280755E-01
4.168957E-01
4.057798E-01
3.931986E-01
3.799429E-01
3.692959E-01
3.536969E-01
3.409296E-01
3.247262E-01
3.092922E-01
2.946954E-01
2.794959E-01
2.611313E-01
2.440247E-01
2.275145E-01
2.099494E-01
1.943548E-01
1.814031E-01
1.640850E-01
1.503726E-01
1.317370E-01
1.220363E-01
1.112838E-01
9.631592E-02
8.365925E-02
7.370553E-02
6.435601E-02
5.706750E-02
4.969927E-02
4.399738E-02
3.682856E-02
3.189550E-02
2.723441E-02
2.356209E-02
2.079687E-02
1.748690E-02
1.508936E-02
1.407370E-02
1.238025E-02
1.087413E-02
9.785438E-03
8.330555E-03
7.505293E-03
7.331202E-03
5.828668E-03
4.837739E-03
4.833969E-03
4.081012E-03
3.662928E-03
3.403372E-03
2.868277E-03
1.964980E-03
1.568245E-03
1.384556E-03
1.527164E-03
6.561224E-04
5.142050E-04
9.236674E-04
5.288046E-04
9.293165E-04
3.617320E-04
1.635254E-04
1.249532E-04
7.663339E-05
-1.103489E-04
4.121611E-04
-5.252558E-04
4.629584E-05
-1.200014E-04
-1.962319E-04
4.513936E-05
2.451846E-04
3.305553E-03
6.152366E-03
8.922267E-03
1.179857E-02
1.449707E-02
1.741440E-02
2.358447E-03
1.999884E-03
2.646513E-03
3.459815E-03
7.576748E-03
9.367416E-02
1.201440E-01
3.536753E-02
3.431901E-02
-8.214534E-02
-1.075120E-01
9.758046E-03
8.979879E-03
5.574532E-03
5.389971E-03
4.755786E-03
4.518009E-03
5.770566E-03
5.526810E-03
6.941265E-03
6.266736E-03
6.885457E-03
7.950997E-03
8.681501E-03
1.080897E-02
1.322446E-02
1.485036E-02
1.882084E-02
1.839706E-02
2.116437E-02
2.374575E-02
2.743182E-02
3.007225E-02
3.533215E-02
4.029954E-02
4.511236E-02
5.123862E-02
5.904424E-02
7.111750E-02
7.928856E-02
8.930788E-02
9.937655E-02
1.122687E-01
1.262899E-01
1.398025E-01
1.538569E-01
1.696629E-01
1.849445E-01
2.007535E-01
2.164772E-01
2.314004E-01
2.470404E-01
2.651554E-01
2.796640E-01
2.939776E-01
3.089256E-01
3.258201E-01
3.404280E-01
3.529048E-01
3.648551E-01
3.798316E-01
3.937874E-01
4.027840E-01
4.120218E-01
4.234599E-01
4.313901E-01
4.425231E-01
4.510650E-01
4.600408E-01
4.677885E-01
4.764529E-01
4.825763E-01
4.913019E-01
4.986459E-01
5.023289E-01
5.078067E-01
5.150424E-01
5.196281E-01
5.216269E-01
5.260417E-01
5.304915E-01
5.338121E-01
5.356562E-01
5.402521E-01
5.429792E-01
5.441955E-01
5.478037E-01
5.492166E-01
5.526390E-01
5.535284E-01
5.540674E-01
5.569266E-01
5.586759E-01
5.647253E-01
5.785258E-01
5.707905E-01
5.575967E-01
5.558692E-01
5.536299E-01
5.522345E-01
5.531126E-01
5.538564E-01
5.517531E-01
5.478686E-01
5.444976E-01
5.447505E-01
5.409078E-01
5.363800E-01
5.368814E-01
5.329639E-01
5.295091E-01
5.227939E-01
5.172571E-01
5.095073E-01
5.049510E-01
4.993144E-01
4.925202E-01
4.864464E-01
4.757693E-01
4.692945E-01
4.592742E-01
4.504210E-01
4.399687E-01
4.278032E-01
4.158738E-01
4.080134E-01
3.910086E-01
3.814938E-01
3.690867E-01
3.568238E-01
3.417622E-01
3.243072E-01
3.099562E-01
2.949290E-01
2.781758E-01
2.632181E-01
2.456234E-01
2.307317E-01
2.111388E-01
1.954184E-01
1.814145E-01
1.650511E-01
1.485145E-01
1.329824E-01
1.209743E-01
1.100017E-01
9.591267E-02
8.410116E-02
7.383440E-02
6.514156E-02
5.658121E-02
4.871142E-02
4.350148E-02
3.709175E-02
3.188737E-02
2.750956E-02
2.344744E-02
1.971005E-02
1.584013E-02
1.480211E-02
1.374462E-02
1.220653E-02
1.051231E-02
9.887110E-03
8.192490E-03
7.229761E-03
6.233838E-03
5.437421E-03
4.917248E-03
4.876081E-03
4.029571E-03
4.331739E-03
3.410119E-03
2.774681E-03
2.425738E-03
1.743872E-03
1.431885E-03
1.291235E-03
5.760218E-04
4.309267E-04
8.543546E-04
8.199273E-04
6.450760E-04
4.319735E-04
-6.570941E-05
2.869013E-04
3.140433E-04
-1.591247E-04
-1.646458E-04
1.796853E-04
7.920622E-05
9.865364E-05
1.247295E-05
-2.005627E-04
3.514063E-04
5.154364E-03
9.579988E-03
1.428063E-02
1.864755E-02
2.328048E-02
2.782546E-02
Z
0.000000E+00
1.000000E+00
2.000000E+00
3.000000E+00
4.000000E+00
5.000000E+00
6.000000E+00
7.000000E+00
8.000000E+00
9.000000E+00
1.000000E+01
1.100000E+01
1.200000E+01
1.300000E+01
1.400000E+01
1.500000E+01
1.600000E+01
1.700000E+01
1.800000E+01
1.900000E+01
2.000000E+01
2.100000E+01
2.200000E+01
2.300000E+01
2.400000E+01
2.500000E+01
2.600000E+01
2.700000E+01
2.800000E+01
2.900000E+01
3.000000E+01
3.100000E+01
3.200000E+01
3.300000E+01
3.400000E+01
3.500000E+01
3.600000E+01
3.700000E+01
3.800000E+01
3.900000E+01
4.000000E+01
4.100000E+01
4.200000E+01
4.300000E+01
4.400000E+01
4.500000E+01
4.600000E+01
4.700000E+01
4.800000E+01
4.900000E+01
5.000000E+01
5.100000E+01
5.200000E+01
5.300000E+01
5.400000E+01
5.500000E+01
5.600000E+01
5.700000E+01
5.800000E+01
5.900000E+01
6.000000E+01
6.100000E+01
6.200000E+01
6.300000E+01
6.400000E+01
6.500000E+01
6.600000E+01
6.700000E+01
6.800000E+01
6.900000E+01
7.000000E+01
7.100000E+01
7.200000E+01
7.300000E+01
7.400000E+01
7.500000E+01
7.600000E+01
7.700000E+01
7.800000E+01
7.900000E+01
8.000000E+01
8.100000E+01
8.200000E+01
8.300000E+01
8.400000E+01
8.500000E+01
8.600000E+01
8.700000E+01
8.800000E+01
8.900000E+01
9.000000E+01
9.100000E+01
9.200000E+01
9.300000E+01
9.400000E+01
9.500000E+01
9.600000E+01
9.700000E+01
9.800000E+01
9.900000E+01
1.000000E+02
1.010000E+02
1.020000E+02
1.030000E+02
1.040000E+02
1.050000E+02
1.060000E+02
1.070000E+02
1.080000E+02
1.090000E+02
1.100000E+02
1.110000E+02
1.120000E+02
1.130000E+02
1.140000E+02
1.150000E+02
1.160000E+02
1.170000E+02
1.180000E+02
1.190000E+02
1.200000E+02
1.210000E+02
1.220000E+02
1.230000E+02
1.240000E+02
1.250000E+02
1.260000E+02
1.270000E+02
1.280000E+02
1.290000E+02
1.300000E+02
1.310000E+02
1.320000E+02
1.330000E+02
1.340000E+02
1.350000E+02
1.360000E+02
1.370000E+02
1.380000E+02
1.390000E+02
1.400000E+02
1.410000E+02
1.420000E+02
1.430000E+02
1.440000E+02
1.450000E+02
1.460000E+02
1.470000E+02
1.480000E+02
1.490000E+02
1.500000E+02
1.510000E+02
1.520000E+02
1.530000E+02
1.540000E+02
1.550000E+02
1.560000E+02
1.570000E+02
1.580000E+02
1.590000E+02
1.600000E+02
1.610000E+02
1.620000E+02
1.630000E+02
1.640000E+02
1.650000E+02
1.660000E+02
1.670000E+02
1.680000E+02
1.690000E+02
1.700000E+02
1.710000E+02
1.720000E+02
1.730000E+02
1.740000E+02
1.750000E+02
1.760000E+02
1.770000E+02
1.780000E+02
1.790000E+02
1.800000E+02
1.810000E+02
1.820000E+02
1.830000E+02
1.840000E+02
1.850000E+02
1.860000E+02
1.870000E+02
1.880000E+02
1.890000E+02
1.900000E+02
1.910000E+02
1.920000E+02
1.930000E+02
1.940000E+02
1.950000E+02
1.960000E+02
1.970000E+02
1.980000E+02
1.990000E+02
2.000000E+02
0.000000E+00
1.000000E+00
2.000000E+00
3.000000E+00
4.000000E+00
5.000000E+00
6.000000E+00
7.000000E+00
8.000000E+00
9.000000E+00
1.000000E+01
1.100000E+01
1.200000E+01
1.300000E+01
1.400000E+01
1.500000E+01
1.600000E+01
1.700000E+01
1.800000E+01
1.900000E+01
2.000000E+01
2.100000E+01
2.200000E+01
2.300000E+01
2.400000E+01
2.500000E+01
2.600000E+01
2.700000E+01
2.800000E+01
2.900000E+01
3.000000E+01
3.100000E+01
3.200000E+01
3.300000E+01
3.400000E+01
3.500000E+01
3.600000E+01
3.700000E+01
3.800000E+01
3.900000E+01
4.000000E+01
4.100000E+01
4.200000E+01
4.300000E+01
4.400000E+01
4.500000E+01
4.600000E+01
4.700000E+01
4.800000E+01
4.900000E+01
5.000000E+01
5.100000E+01
5.200000E+01
5.300000E+01
5.400000E+01
5.500000E+01
5.600000E+01
5.700000E+01
5.800000E+01
5.900000E+01
6.000000E+01
6.100000E+01
6.200000E+01
6.300000E+01
6.400000E+01
6.500000E+01
6.600000E+01
6.700000E+01
6.800000E+01
6.900000E+01
7.000000E+01
7.100000E+01
7.200000E+01
7.300000E+01
7.400000E+01
7.500000E+01
7.600000E+01
7.700000E+01
7.800000E+01
7.900000E+01
8.000000E+01
8.100000E+01
8.200000E+01
8.300000E+01
8.400000E+01
8.500000E+01
8.600000E+01
8.700000E+01
8.800000E+01
8.900000E+01
9.000000E+01
9.100000E+01
9.200000E+01
9.300000E+01
9.400000E+01
9.500000E+01
9.600000E+01
9.700000E+01
9.800000E+01
9.900000E+01
1.000000E+02
1.010000E+02
1.020000E+02
1.030000E+02
1.040000E+02
1.050000E+02
1.060000E+02
1.070000E+02
1.080000E+02
1.090000E+02
1.100000E+02
1.110000E+02
1.120000E+02
1.130000E+02
1.140000E+02
1.150000E+02
1.160000E+02
1.170000E+02
1.180000E+02
1.190000E+02
1.200000E+02
1.210000E+02
1.220000E+02
1.230000E+02
1.240000E+02
1.250000E+02
1.260000E+02
1.270000E+02
1.280000E+02
1.290000E+02
1.300000E+02
1.310000E+02
1.320000E+02
1.330000E+02
1.340000E+02
1.350000E+02
1.360000E+02
1.370000E+02
1.380000E+02
1.390000E+02
1.400000E+02
1.410000E+02
1.420000E+02
1.430000E+02
1.440000E+02
1.450000E+02
1.460000E+02
1.470000E+02
1.480000E+02
1.490000E+02
1.500000E+02
1.510000E+02
1.520000E+02
1.530000E+02
1.540000E+02
1.550000E+02
1.560000E+02
1.570000E+02
1.580000E+02
1.590000E+02
1.600000E+02
1.610000E+02
1.620000E+02
1.630000E+02
1.640000E+02
1.650000E+02
1.660000E+02
1.670000E+02
1.680000E+02
1.690000E+02
1.700000E+02
1.710000E+02
1.720000E+02
1.730000E+02
1.740000E+02
1.750000E+02
1.760000E+02
1.770000E+02
1.780000E+02
1.790000E+02
1.800000E+02
1.810000E+02
1.820000E+02
1.830000E+02
1.840000E+02
1.850000E+02
1.860000E+02
1.870000E+02
1.880000E+02
1.890000E+02
1.900000E+02
1.910000E+02
1.920000E+02
1.930000E+02
1.940000E+02
1.950000E+02
1.960000E+02
1.970000E+02
1.980000E+02
1.990000E+02
2.000000E+02
0.000000E+00
1.000000E+00
2.000000E+00
3.000000E+00
4.000000E+00
5.000000E+00
6.000000E+00
7.000000E+00
8.000000E+00
9.000000E+00
1.000000E+01
1.100000E+01
1.200000E+01
1.300000E+01
1.400000E+01
1.500000E+01
1.600000E+01
1.700000E+01
1.800000E+01
1.900000E+01
2.000000E+01
2.100000E+01
2.200000E+01
2.300000E+01
2.400000E+01
2.500000E+01
2.600000E+01
2.700000E+01
2.800000E+01
2.900000E+01
3.000000E+01
3.100000E+01
3.200000E+01
3.300000E+01
3.400000E+01
3.500000E+01
3.600000E+01
3.700000E+01
3.800000E+01
3.900000E+01
4.000000E+01
4.100000E+01
4.200000E+01
4.300000E+01
4.400000E+01
4.500000E+01
4.600000E+01
4.700000E+01
4.800000E+01
4.900000E+01
5.000000E+01
5.100000E+01
5.200000E+01
5.300000E+01
5.400000E+01
5.500000E+01
5.600000E+01
5.700000E+01
5.800000E+01
5.900000E+01
6.000000E+01
6.100000E+01
6.200000E+01
6.300000E+01
6.400000E+01
6.500000E+01
6.600000E+01
6.700000E+01
6.800000E+01
6.900000E+01
7.000000E+01
7.100000E+01
7.200000E+01
7.300000E+01
7.400000E+01
7.500000E+01
7.600000E+01
7.700000E+01
7.800000E+01
7.900000E+01
8.000000E+01
8.100000E+01
8.200000E+01
8.300000E+01
8.400000E+01
8.500000E+01
8.600000E+01
8.700000E+01
8.800000E+01
8.900000E+01
9.000000E+01
9.100000E+01
9.200000E+01
9.300000E+01
9.400000E+01
9.500000E+01
9.600000E+01
9.700000E+01
9.800000E+01
9.900000E+01
1.000000E+02
1.010000E+02
1.020000E+02
1.030000E+02
1.040000E+02
1.050000E+02
1.060000E+02
1.070000E+02
1.080000E+02
1.090000E+02
1.100000E+02
1.110000E+02
1.120000E+02
1.130000E+02
1.140000E+02
1.150000E+02
1.160000E+02
1.170000E+02
1.180000E+02
1.190000E+02
1.200000E+02
1.210000E+02
1.220000E+02
1.230000E+02
1.240000E+02
1.250000E+02
1.260000E+02
1.270000E+02
1.280000E+02
1.290000E+02
1.300000E+02
1.310000E+02
1.320000E+02
1.330000E+02
1.340000E+02
1.350000E+02
1.360000E+02
1.370000E+02
1.380000E+02
1.390000E+02
1.400000E+02
1.410000E+02
1.420000E+02
1.430000E+02
1.440000E+02
1.450000E+02
1.460000E+02
1.470000E+02
1.480000E+02
1.490000E+02
1.500000E+02
1.510000E+02
1.520000E+02
1.530000E+02
1.540000E+02
1.550000E+02
1.560000E+02
1.570000E+02
1.580000E+02
1.590000E+02
1.600000E+02
1.610000E+02
1.620000E+02
1.630000E+02
1.640000E+02
1.650000E+02
1.660000E+02
1.670000E+02
1.680000E+02
1.690000E+02
1.700000E+02
1.710000E+02
1.720000E+02
1.730000E+02
1.740000E+02
1.750000E+02
1.760000E+02
1.770000E+02
1.780000E+02
1.790000E+02
1.800000E+02
1.810000E+02
1.820000E+02
1.830000E+02
1.840000E+02
1.850000E+02
1.860000E+02
1.870000E+02
1.880000E+02
1.890000E+02
1.900000E+02
1.910000E+02
1.920000E+02
1.930000E+02
1.940000E+02
1.950000E+02
1.960000E+02
1.970000E+02
1.980000E+02
1.990000E+02
2.000000E+02
0.000000E+00
1.000000E+00
2.000000E+00
3.000000E+00
4.000000E+00
5.000000E+00
6.000000E+00
7.000000E+00
8.000000E+00
9.000000E+00
1.000000E+01
1.100000E+01
1.200000E+01
1.300000E+01
1.400000E+01
1.500000E+01
1.600000E+01
1.700000E+01
1.800000E+01
1.900000E+01
2.000000E+01
2.100000E+01
2.200000E+01
2.300000E+01
2.400000E+01
2.500000E+01
2.600000E+01
2.700000E+01
2.800000E+01
2.900000E+01
3.000000E+01
3.100000E+01
3.200000E+01
3.300000E+01
3.400000E+01
3.500000E+01
3.600000E+01
3.700000E+01
3.800000E+01
3.900000E+01
4.000000E+01
4.100000E+01
4.200000E+01
4.300000E+01
4.400000E+01
4.500000E+01
4.600000E+01
4.700000E+01
4.800000E+01
4.900000E+01
5.000000E+01
5.100000E+01
5.200000E+01
5.300000E+01
5.400000E+01
5.500000E+01
5.600000E+01
5.700000E+01
5.800000E+01
5.900000E+01
6.000000E+01
6.100000E+01
6.200000E+01
6.300000E+01
6.400000E+01
6.500000E+01
6.600000E+01
6.700000E+01
6.800000E+01
6.900000E+01
7.000000E+01
7.100000E+01
7.200000E+01
7.300000E+01
7.400000E+01
7.500000E+01
7.600000E+01
7.700000E+01
7.800000E+01
7.900000E+01
8.000000E+01
8.100000E+01
8.200000E+01
8.300000E+01
8.400000E+01
8.500000E+01
8.600000E+01
8.700000E+01
8.800000E+01
8.900000E+01
9.000000E+01
9.100000E+01
9.200000E+01
9.300000E+01
9.400000E+01
9.500000E+01
9.600000E+01
9.700000E+01
9.800000E+01
9.900000E+01
1.000000E+02
1.010000E+02
1.020000E+02
1.030000E+02
1.040000E+02
1.050000E+02
1.060000E+02
1.070000E+02
1.080000E+02
1.090000E+02
1.100000E+02
1.110000E+02
1.120000E+02
1.130000E+02
1.140000E+02
1.150000E+02
1.160000E+02
1.170000E+02
1.180000E+02
1.190000E+02
1.200000E+02
1.210000E+02
1.220000E+02
1.230000E+02
1.240000E+02
1.250000E+02
1.260000E+02
1.270000E+02
1.280000E+02
1.290000E+02
1.300000E+02
1.310000E+02
1.320000E+02
1.330000E+02
1.340000E+02
1.350000E+02
1.360000E+02
1.370000E+02
1.380000E+02
1.390000E+02
1.400000E+02
1.410000E+02
1.420000E+02
1.430000E+02
1.440000E+02
1.450000E+02
1.460000E+02
1.470000E+02
1.480000E+02
1.490000E+02
1.500000E+02
1.510000E+02
1.520000E+02
1.530000E+02
1.540000E+02
1.550000E+02
1.560000E+02
1.570000E+02
1.580000E+02
1.590000E+02
1.600000E+02
1.610000E+02
1.620000E+02
1.630000E+02
1.640000E+02
1.650000E+02
1.660000E+02
1.670000E+02
1.680000E+02
1.690000E+02
1.700000E+02
1.710000E+02
1.720000E+02
1.730000E+02
1.740000E+02
1.750000E+02
1.760000E+02
1.770000E+02
1.780000E+02
1.790000E+02
1.800000E+02
1.810000E+02
1.820000E+02
1.830000E+02
1.840000E+02
1.850000E+02
1.860000E+02
1.870000E+02
1.880000E+02
1.890000E+02
1.900000E+02
1.910000E+02
1.920000E+02
1.930000E+02
1.940000E+02
1.950000E+02
1.960000E+02
1.970000E+02
1.980000E+02
1.990000E+02
2.000000E+02
0.000000E+00
1.000000E+00
2.000000E+00
3.000000E+00
4.000000E+00
5.000000E+00
6.000000E+00
7.000000E+00
8.000000E+00
9.000000E+00
1.000000E+01
1.100000E+01
1.200000E+01
1.300000E+01
1.400000E+01
1.500000E+01
1.600000E+01
1.700000E+01
1.800000E+01
1.900000E+01
2.000000E+01
2.100000E+01
2.200000E+01
2.300000E+01
2.400000E+01
2.500000E+01
2.600000E+01
2.700000E+01
2.800000E+01
2.900000E+01
3.000000E+01
3.100000E+01
3.200000E+01
3.300000E+01
3.400000E+01
3.500000E+01
3.600000E+01
3.700000E+01
3.800000E+01
3.900000E+01
4.000000E+01
4.100000E+01
4.200000E+01
4.300000E+01
4.400000E+01
4.500000E+01
4.600000E+01
4.700000E+01
4.800000E+01
4.900000E+01
5.000000E+01
5.100000E+01
5.200000E+01
5.300000E+01
5.400000E+01
5.500000E+01
5.600000E+01
5.700000E+01
5.800000E+01
5.900000E+01
6.000000E+01
6.100000E+01
6.200000E+01
6.300000E+01
6.400000E+01
6.500000E+01
6.600000E+01
6.700000E+01
6.800000E+01
6.900000E+01
7.000000E+01
7.100000E+01
7.200000E+01
7.300000E+01
7.400000E+01
7.500000E+01
7.600000E+01
7.700000E+01
7.800000E+01
7.900000E+01
8.000000E+01
8.100000E+01
8.200000E+01
8.300000E+01
8.400000E+01
8.500000E+01
8.600000E+01
8.700000E+01
8.800000E+01
8.900000E+01
9.000000E+01
9.100000E+01
9.200000E+01
9.300000E+01
9.400000E+01
9.500000E+01
9.600000E+01
9.700000E+01
9.800000E+01
9.900000E+01
1.000000E+02
1.010000E+02
1.020000E+02
1.030000E+02
1.040000E+02
1.050000E+02
1.060000E+02
1.070000E+02
1.080000E+02
1.090000E+02
1.100000E+02
1.110000E+02
1.120000E+02
1.130000E+02
1.140000E+02
1.150000E+02
1.160000E+02
1.170000E+02
1.180000E+02
1.190000E+02
1.200000E+02
1.210000E+02
1.220000E+02
1.230000E+02
1.240000E+02
1.250000E+02
1.260000E+02
1.270000E+02
1.280000E+02
1.290000E+02
1.300000E+02
1.310000E+02
1.320000E+02
1.330000E+02
1.340000E+02
1.350000E+02
1.360000E+02
1.370000E+02
1.380000E+02
1.390000E+02
1.400000E+02
1.410000E+02
1.420000E+02
1.430000E+02
1.440000E+02
1.450000E+02
1.460000E+02
1.470000E+02
1.480000E+02
1.490000E+02
1.500000E+02
1.510000E+02
1.520000E+02
1.530000E+02
1.540000E+02
1.550000E+02
1.560000E+02
1.570000E+02
1.580000E+02
1.590000E+02
1.600000E+02
1.610000E+02
1.620000E+02
1.630000E+02
1.640000E+02
1.650000E+02
1.660000E+02
1.670000E+02
1.680000E+02
1.690000E+02
1.700000E+02
1.710000E+02
1.720000E+02
1.730000E+02
1.740000E+02
1.750000E+02
1.760000E+02
1.770000E+02
1.780000E+02
1.790000E+02
1.800000E+02
1.810000E+02
1.820000E+02
1.830000E+02
1.840000E+02
1.850000E+02
1.860000E+02
1.870000E+02
1.880000E+02
1.890000E+02
1.900000E+02
1.910000E+02
1.920000E+02
1.930000E+02
1.940000E+02
1.950000E+02
1.960000E+02
1.970000E+02
1.980000E+02
1.990000E+02
2.000000E+02
0.000000E+00
1.000000E+00
2.000000E+00
3.000000E+00
4.000000E+00
5.000000E+00
6.000000E+00
7.000000E+00
8.000000E+00
9.000000E+00
1.000000E+01
1.100000E+01
1.200000E+01
1.300000E+01
1.400000E+01
1.500000E+01
1.600000E+01
1.700000E+01
1.800000E+01
1.900000E+01
2.000000E+01
2.100000E+01
2.200000E+01
2.300000E+01
2.400000E+01
2.500000E+01
2.600000E+01
2.700000E+01
2.800000E+01
2.900000E+01
3.000000E+01
3.100000E+01
3.200000E+01
3.300000E+01
3.400000E+01
3.500000E+01
3.600000E+01
3.700000E+01
3.800000E+01
3.900000E+01
4.000000E+01
4.100000E+01
4.200000E+01
4.300000E+01
4.400000E+01
4.500000E+01
4.600000E+01
4.700000E+01
4.800000E+01
4.900000E+01
5.000000E+01
5.100000E+01
5.200000E+01
5.300000E+01
5.400000E+01
5.500000E+01
5.600000E+01
5.700000E+01
5.800000E+01
5.900000E+01
6.000000E+01
6.100000E+01
6.200000E+01
6.300000E+01
6.400000E+01
6.500000E+01
6.600000E+01
6.700000E+01
6.800000E+01
6.900000E+01
7.000000E+01
7.100000E+01
7.200000E+01
7.300000E+01
7.400000E+01
7.500000E+01
7.600000E+01
7.700000E+01
7.800000E+01
7.900000E+01
8.000000E+01
8.100000E+01
8.200000E+01
8.300000E+01
8.400000E+01
8.500000E+01
8.600000E+01
8.700000E+01
8.800000E+01
8.900000E+01
9.000000E+01
9.100000E+01
9.200000E+01
9.300000E+01
9.400000E+01
9.500000E+01
9.600000E+01
9.700000E+01
9.800000E+01
9.900000E+01
1.000000E+02
1.010000E+02
1.020000E+02
1.030000E+02
1.040000E+02
1.050000E+02
1.060000E+02
1.070000E+02
1.080000E+02
1.090000E+02
1.100000E+02
1.110000E+02
1.120000E+02
1.130000E+02
1.140000E+02
1.150000E+02
1.160000E+02
1.170000E+02
1.180000E+02
1.190000E+02
1.200000E+02
1.210000E+02
1.220000E+02
1.230000E+02
1.240000E+02
1.250000E+02
1.260000E+02
1.270000E+02
1.280000E+02
1.290000E+02
1.300000E+02
1.310000E+02
1.320000E+02
1.330000E+02
1.340000E+02
1.350000E+02
1.360000E+02
1.370000E+02
1.380000E+02
1.390000E+02
1.400000E+02
1.410000E+02
1.420000E+02
1.430000E+02
1.440000E+02
1.450000E+02
1.460000E+02
1.470000E+02
1.480000E+02
1.490000E+02
1.500000E+02
1.510000E+02
1.520000E+02
1.530000E+02
1.540000E+02
1.550000E+02
1.560000E+02
1.570000E+02
1.580000E+02
1.590000E+02
1.600000E+02
1.610000E+02
1.620000E+02
1.630000E+02
1.640000E+02
1.650000E+02
1.660000E+02
1.670000E+02
1.680000E+02
1.690000E+02
1.700000E+02
1.710000E+02
1.720000E+02
1.730000E+02
1.740000E+02
1.750000E+02
1.760000E+02
1.770000E+02
1.780000E+02
1.790000E+02
1.800000E+02
1.810000E+02
1.820000E+02
1.830000E+02
1.840000E+02
1.850000E+02
1.860000E+02
1.870000E+02
1.880000E+02
1.890000E+02
1.900000E+02
1.910000E+02
1.920000E+02
1.930000E+02
1.940000E+02
1.950000E+02
1.960000E+02
1.970000E+02
1.980000E+02
1.990000E+02
2.000000E+02
0.000000E+00
1.000000E+00
2.000000E+00
3.000000E+00
4.000000E+00
5.000000E+00
6.000000E+00
7.000000E+00
8.000000E+00
9.000000E+00
1.000000E+01
1.100000E+01
1.200000E+01
1.300000E+01
1.400000E+01
1.500000E+01
1.600000E+01
1.700000E+01
1.800000E+01
1.900000E+01
2.000000E+01
2.100000E+01
2.200000E+01
2.300000E+01
2.400000E+01
2.500000E+01
2.600000E+01
2.700000E+01
2.800000E+01
2.900000E+01
3.000000E+01
3.100000E+01
3.200000E+01
3.300000E+01
3.400000E+01
3.500000E+01
3.600000E+01
3.700000E+01
3.800000E+01
3.900000E+01
4.000000E+01
4.100000E+01
4.200000E+01
4.300000E+01
4.400000E+01
4.500000E+01
4.600000E+01
4.700000E+01
4.800000E+01
4.900000E+01
5.000000E+01
5.100000E+01
5.200000E+01
5.300000E+01
5.400000E+01
5.500000E+01
5.600000E+01
5.700000E+01
5.800000E+01
5.900000E+01
6.000000E+01
6.100000E+01
6.200000E+01
6.300000E+01
6.400000E+01
6.500000E+01
6.600000E+01
6.700000E+01
6.800000E+01
6.900000E+01
7.000000E+01
7.100000E+01
7.200000E+01
7.300000E+01
7.400000E+01
7.500000E+01
7.600000E+01
7.700000E+01
7.800000E+01
7.900000E+01
8.000000E+01
8.100000E+01
8.200000E+01
8.300000E+01
8.400000E+01
8.500000E+01
8.600000E+01
8.700000E+01
8.800000E+01
8.900000E+01
9.000000E+01
9.100000E+01
9.200000E+01
9.300000E+01
9.400000E+01
9.500000E+01
9.600000E+01
9.700000E+01
9.800000E+01
9.900000E+01
1.000000E+02
1.010000E+02
1.020000E+02
1.030000E+02
1.040000E+02
1.050000E+02
1.060000E+02
1.070000E+02
1.080000E+02
1.090000E+02
1.100000E+02
1.110000E+02
1.120000E+02
1.130000E+02
1.140000E+02
1.150000E+02
1.160000E+02
1.170000E+02
1.180000E+02
1.190000E+02
1.200000E+02
1.210000E+02
1.220000E+02
1.230000E+02
1.240000E+02
1.250000E+02
1.260000E+02
1.270000E+02
1.280000E+02
1.290000E+02
1.300000E+02
1.310000E+02
1.320000E+02
1.330000E+02
1.340000E+02
1.350000E+02
1.360000E+02
1.370000E+02
1.380000E+02
1.390000E+02
1.400000E+02
1.410000E+02
1.420000E+02
1.430000E+02
1.440000E+02
1.450000E+02
1.460000E+02
1.470000E+02
1.480000E+02
1.490000E+02
1.500000E+02
1.510000E+02
1.520000E+02
1.530000E+02
1.540000E+02
1.550000E+02
1.560000E+02
1.570000E+02
1.580000E+02
1.590000E+02
1.600000E+02
1.610000E+02
1.620000E+02
1.630000E+02
1.640000E+02
1.650000E+02
1.660000E+02
1.670000E+02
1.680000E+02
1.690000E+02
1.700000E+02
1.710000E+02
1.720000E+02
1.730000E+02
1.740000E+02
1.750000E+02
1.760000E+02
1.770000E+02
1.780000E+02
1.790000E+02
1.800000E+02
1.810000E+02
1.820000E+02
1.830000E+02
1.840000E+02
1.850000E+02
1.860000E+02
1.870000E+02
1.880000E+02
1.890000E+02
1.900000E+02
1.910000E+02
1.920000E+02
1.930000E+02
1.940000E+02
1.950000E+02
1.960000E+02
1.970000E+02
1.980000E+02
1.990000E+02
2.000000E+02
0.000000E+00
1.000000E+00
2.000000E+00
3.000000E+00
4.000000E+00
5.000000E+00
6.000000E+00
7.000000E+00
8.000000E+00
9.000000E+00
1.000000E+01
1.100000E+01
1.200000E+01
1.300000E+01
1.400000E+01
1.500000E+01
1.600000E+01
1.700000E+01
1.800000E+01
1.900000E+01
2.000000E+01
2.100000E+01
2.200000E+01
2.300000E+01
2.400000E+01
2.500000E+01
2.600000E+01
2.700000E+01
2.800000E+01
2.900000E+01
3.000000E+01
3.100000E+01
3.200000E+01
3.300000E+01
3.400000E+01
3.500000E+01
3.600000E+01
3.700000E+01
3.800000E+01
3.900000E+01
4.000000E+01
4.100000E+01
4.200000E+01
4.300000E+01
4.400000E+01
4.500000E+01
4.600000E+01
4.700000E+01
4.800000E+01
4.900000E+01
5.000000E+01
5.100000E+01
5.200000E+01
5.300000E+01
5.400000E+01
5.500000E+01
5.600000E+01
5.700000E+01
5.800000E+01
5.900000E+01
6.000000E+01
6.100000E+01
6.200000E+01
6.300000E+01
6.400000E+01
6.500000E+01
6.600000E+01
6.700000E+01
6.800000E+01
6.900000E+01
7.000000E+01
7.100000E+01
7.200000E+01
7.300000E+01
7.400000E+01
7.500000E+01
7.600000E+01
7.700000E+01
7.800000E+01
7.900000E+01
8.000000E+01
8.100000E+01
8.200000E+01
8.300000E+01
8.400000E+01
8.500000E+01
8.600000E+01
8.700000E+01
8.800000E+01
8.900000E+01
9.000000E+01
9.100000E+01
9.200000E+01
9.300000E+01
9.400000E+01
9.500000E+01
9.600000E+01
9.700000E+01
9.800000E+01
9.900000E+01
1.000000E+02
1.010000E+02
1.020000E+02
1.030000E+02
1.040000E+02
1.050000E+02
1.060000E+02
1.070000E+02
1.080000E+02
1.090000E+02
1.100000E+02
1.110000E+02
1.120000E+02
1.130000E+02
1.140000E+02
1.150000E+02
1.160000E+02
1.170000E+02
1.180000E+02
1.190000E+02
1.200000E+02
1.210000E+02
1.220000E+02
1.230000E+02
1.240000E+02
1.250000E+02
1.260000E+02
1.270000E+02
1.280000E+02
1.290000E+02
1.300000E+02
1.310000E+02
1.320000E+02
1.330000E+02
1.340000E+02
1.350000E+02
1.360000E+02
1.370000E+02
1.380000E+02
1.390000E+02
1.400000E+02
1.410000E+02
1.420000E+02
1.430000E+02
1.440000E+02
1.450000E+02
1.460000E+02
1.470000E+02
1.480000E+02
1.490000E+02
1.500000E+02
1.510000E+02
1.520000E+02
1.530000E+02
1.540000E+02
1.550000E+02
1.560000E+02
1.570000E+02
1.580000E+02
1.590000E+02
1.600000E+02
1.610000E+02
1.620000E+02
1.630000E+02
1.640000E+02
1.650000E+02
1.660000E+02
1.670000E+02
1.680000E+02
1.690000E+02
1.700000E+02
1.710000E+02
1.720000E+02
1.730000E+02
1.740000E+02
1.750000E+02
1.760000E+02
1.770000E+02
1.780000E+02
1.790000E+02
1.800000E+02
1.810000E+02
1.820000E+02
1.830000E+02
1.840000E+02
1.850000E+02
1.860000E+02
1.870000E+02
1.880000E+02
1.890000E+02
1.900000E+02
1.910000E+02
1.920000E+02
1.930000E+02
1.940000E+02
1.950000E+02
1.960000E+02
1.970000E+02
1.980000E+02
1.990000E+02
2.000000E+02
0.000000E+00
1.000000E+00
2.000000E+00
3.000000E+00
4.000000E+00
5.000000E+00
6.000000E+00
7.000000E+00
8.000000E+00
9.000000E+00
1.000000E+01
1.100000E+01
1.200000E+01
1.300000E+01
1.400000E+01
1.500000E+01
1.600000E+01
1.700000E+01
1.800000E+01
1.900000E+01
2.000000E+01
2.100000E+01
2.200000E+01
2.300000E+01
2.400000E+01
2.500000E+01
2.600000E+01
2.700000E+01
2.800000E+01
2.900000E+01
3.000000E+01
3.100000E+01
3.200000E+01
3.300000E+01
3.400000E+01
3.500000E+01
3.600000E+01
3.700000E+01
3.800000E+01
3.900000E+01
4.000000E+01
4.100000E+01
4.200000E+01
4.300000E+01
4.400000E+01
4.500000E+01
4.600000E+01
4.700000E+01
4.800000E+01
4.900000E+01
5.000000E+01
5.100000E+01
5.200000E+01
5.300000E+01
5.400000E+01
5.500000E+01
5.600000E+01
5.700000E+01
5.800000E+01
5.900000E+01
6.000000E+01
6.100000E+01
6.200000E+01
6.300000E+01
6.400000E+01
6.500000E+01
6.600000E+01
6.700000E+01
6.800000E+01
6.900000E+01
7.000000E+01
7.100000E+01
7.200000E+01
7.300000E+01
7.400000E+01
7.500000E+01
7.600000E+01
7.700000E+01
7.800000E+01
7.900000E+01
8.000000E+01
8.100000E+01
8.200000E+01
8.300000E+01
8.400000E+01
8.500000E+01
8.600000E+01
8.700000E+01
8.800000E+01
8.900000E+01
9.000000E+01
9.100000E+01
9.200000E+01
9.300000E+01
9.400000E+01
9.500000E+01
9.600000E+01
9.700000E+01
9.800000E+01
9.900000E+01
1.000000E+02
1.010000E+02
1.020000E+02
1.030000E+02
1.040000E+02
1.050000E+02
1.060000E+02
1.070000E+02
1.080000E+02
1.090000E+02
1.100000E+02
1.110000E+02
1.120000E+02
1.130000E+02
1.140000E+02
1.150000E+02
1.160000E+02
1.170000E+02
1.180000E+02
1.190000E+02
1.200000E+02
1.210000E+02
1.220000E+02
1.230000E+02
1.240000E+02
1.250000E+02
1.260000E+02
1.270000E+02
1.280000E+02
1.290000E+02
1.300000E+02
1.310000E+02
1.320000E+02
1.330000E+02
1.340000E+02
1.350000E+02
1.360000E+02
1.370000E+02
1.380000E+02
1.390000E+02
1.400000E+02
1.410000E+02
1.420000E+02
1.430000E+02
1.440000E+02
1.450000E+02
1.460000E+02
1.470000E+02
1.480000E+02
1.490000E+02
1.500000E+02
1.510000E+02
1.520000E+02
1.530000E+02
1.540000E+02
1.550000E+02
1.560000E+02
1.570000E+02
1.580000E+02
1.590000E+02
1.600000E+02
1.610000E+02
1.620000E+02
1.630000E+02
1.640000E+02
1.650000E+02
1.660000E+02
1.670000E+02
1.680000E+02
1.690000E+02
1.700000E+02
[truncated: 165,010 more chars]
