# Supplementary material for: Visualization of porosity and pore size gradients in electrospun scaffolds using laser metrology
Source: PLoS One. 2023 Mar 9;18(3):e0282903. doi: 10.1371/journal.pone.0282903 (PMC9997878; doi:10.1371/journal.pone.0282903)
Supplement: S1 Data — (GZ) [file pone.0282903.s002.gz › data/Thickness&Porosity/167.Porosity.txt]

Porosity
9.382393E+01
7.585743E+01
9.302485E+01
9.175427E+01
9.425700E+01
6.738667E+01
3.252256E+01
9.284330E+01
9.137166E+01
1.755106E+02
-1.454042E+02
9.237103E+01
8.965215E+01
8.343720E+01
7.771300E+01
7.125976E+01
7.778448E+01
7.225548E+01
6.211344E+01
6.681750E+01
6.676113E+01
7.183408E+01
7.223261E+01
7.062358E+01
7.502899E+01
6.928065E+01
7.167169E+01
7.525543E+01
8.084848E+01
7.914765E+01
8.196317E+01
8.368743E+01
8.636190E+01
8.817198E+01
9.029038E+01
8.942049E+01
8.976431E+01
8.967904E+01
8.908062E+01
8.927826E+01
8.904334E+01
8.922331E+01
8.912563E+01
8.923785E+01
8.937810E+01
8.931111E+01
8.935105E+01
8.932873E+01
8.908669E+01
8.922789E+01
8.921432E+01
8.918067E+01
8.899654E+01
8.897783E+01
8.926857E+01
8.934743E+01
8.923801E+01
8.915538E+01
8.925528E+01
8.913398E+01
8.910690E+01
8.908564E+01
8.902882E+01
8.916880E+01
8.913845E+01
8.894395E+01
8.890337E+01
8.908765E+01
8.901061E+01
8.906525E+01
8.887163E+01
8.889537E+01
8.877439E+01
8.870030E+01
8.861936E+01
8.864248E+01
8.860513E+01
8.847950E+01
8.846356E+01
8.854655E+01
8.860337E+01
8.852874E+01
8.851836E+01
8.847283E+01
8.846976E+01
8.850705E+01
8.829493E+01
8.840724E+01
8.839991E+01
8.845067E+01
8.838586E+01
8.837721E+01
8.841114E+01
8.839295E+01
8.829743E+01
8.832191E+01
8.840523E+01
8.844041E+01
8.866278E+01
8.862141E+01
8.853537E+01
8.841519E+01
8.845691E+01
8.879552E+01
8.870493E+01
8.877682E+01
8.874724E+01
8.877948E+01
8.909643E+01
8.893407E+01
8.905406E+01
8.884757E+01
8.900294E+01
8.887880E+01
8.893771E+01
8.913827E+01
8.914111E+01
8.912933E+01
8.914427E+01
8.921010E+01
8.905929E+01
8.911049E+01
8.920576E+01
8.932797E+01
8.935732E+01
8.914668E+01
8.926508E+01
8.924213E+01
8.924144E+01
8.923437E+01
8.908915E+01
8.895172E+01
8.911819E+01
8.910217E+01
8.908864E+01
8.903113E+01
8.906784E+01
8.922019E+01
8.906271E+01
8.897674E+01
8.902251E+01
8.912060E+01
8.901754E+01
8.876128E+01
8.867554E+01
8.862406E+01
8.899694E+01
8.830738E+01
8.868668E+01
8.835495E+01
8.854831E+01
8.945242E+01
8.929492E+01
8.951509E+01
8.924089E+01
8.859898E+01
8.597882E+01
8.423038E+01
8.217524E+01
7.975592E+01
7.895228E+01
7.873481E+01
7.904271E+01
7.826284E+01
7.905633E+01
7.444253E+01
7.816245E+01
7.854777E+01
8.084820E+01
7.660264E+01
7.423346E+01
8.160611E+01
8.168945E+01
7.634032E+01
6.649743E+01
7.344998E+01
8.122732E+01
5.481151E+01
-2.347972E+01
6.132493E+01
4.890975E+01
6.539936E+01
-2.470174E+01
5.759006E+01
5.456698E+01
1.080691E+03
-8.871640E+01
8.732333E+01
8.098166E+01
8.671766E+01
4.766205E+02
6.772711E+02
6.412910E+01
2.161136E+04
7.568219E+01
9.225914E+01
9.385319E+01
9.393497E+01
9.407751E+01
9.425008E+01
9.467242E+01
8.836460E+01
8.675276E+01
7.986185E+01
8.604045E+01
9.103944E+01
8.120790E+01
2.229385E+02
1.280150E+02
7.139382E+01
3.041505E+02
2.046201E+02
9.308864E+01
9.094255E+01
8.856023E+01
8.525101E+01
8.052656E+01
8.669117E+01
8.231777E+01
6.797066E+01
6.447108E+01
6.703837E+01
6.984099E+01
6.865782E+01
7.212888E+01
7.076031E+01
6.929671E+01
7.380573E+01
7.333599E+01
7.750642E+01
7.920225E+01
8.284601E+01
8.478373E+01
8.656951E+01
8.659247E+01
8.849515E+01
8.905829E+01
8.915949E+01
8.884568E+01
8.923485E+01
8.905250E+01
8.929707E+01
8.899109E+01
8.916162E+01
8.902770E+01
8.918798E+01
8.936378E+01
8.917717E+01
8.915700E+01
8.911723E+01
8.924671E+01
8.901058E+01
8.921148E+01
8.913489E+01
8.935819E+01
8.945364E+01
8.909370E+01
8.920356E+01
8.928044E+01
8.905427E+01
8.914543E+01
8.914236E+01
8.911120E+01
8.918937E+01
8.914026E+01
8.907274E+01
8.913226E+01
8.893058E+01
8.891181E+01
8.889179E+01
8.889994E+01
8.893943E+01
8.887072E+01
8.873143E+01
8.888474E+01
8.874514E+01
8.856908E+01
8.861602E+01
8.865021E+01
8.852494E+01
8.855141E+01
8.841102E+01
8.835017E+01
8.838653E+01
8.819659E+01
8.827139E+01
8.847658E+01
8.830374E+01
8.840023E+01
8.852844E+01
8.847503E+01
8.830347E+01
8.840032E+01
8.842489E+01
8.829859E+01
8.835767E+01
8.827204E+01
8.835908E+01
8.828223E+01
8.855199E+01
8.849914E+01
8.847909E+01
8.849196E+01
8.853875E+01
8.863188E+01
8.869078E+01
8.862625E+01
8.868630E+01
8.881429E+01
8.884489E+01
8.894526E+01
8.892125E+01
8.890633E+01
8.910693E+01
8.891910E+01
8.909246E+01
8.907117E+01
8.907248E+01
8.910785E+01
8.916043E+01
8.923945E+01
8.910872E+01
8.912975E+01
8.916332E+01
8.935447E+01
8.934353E+01
8.937439E+01
8.905548E+01
8.921377E+01
8.930270E+01
8.926583E+01
8.924802E+01
8.917795E+01
8.912147E+01
8.918656E+01
8.923430E+01
8.924489E+01
8.905737E+01
8.862409E+01
8.921547E+01
8.902747E+01
8.879876E+01
8.876362E+01
8.913479E+01
8.882347E+01
8.871766E+01
8.875563E+01
8.850075E+01
8.845803E+01
8.913984E+01
8.844013E+01
8.860876E+01
8.943865E+01
8.887934E+01
8.869808E+01
8.896616E+01
8.801616E+01
8.612380E+01
8.466237E+01
8.312905E+01
8.052418E+01
8.046355E+01
7.862914E+01
7.758989E+01
7.874918E+01
8.167917E+01
7.570148E+01
7.912338E+01
8.030110E+01
7.619424E+01
7.377799E+01
8.019176E+01
7.736529E+01
7.832066E+01
8.920778E+01
7.874907E+01
7.628286E+01
7.057305E+01
7.522422E+01
5.031751E+01
5.599725E+01
4.517079E+01
-1.557932E+01
7.156189E+01
7.685025E+01
4.816978E+01
-1.760170E+01
-2.973496E+02
-3.680028E+01
3.704143E+02
-1.115247E+02
1.479526E+02
-1.006632E+01
2.821473E+01
5.446436E+01
1.917446E+02
1.870614E+02
1.861451E+02
1.871537E+02
1.875653E+02
1.871474E+02
1.864372E+02
8.946380E+01
9.187957E+01
9.371570E+01
8.975333E+01
8.975601E+01
-3.894166E+02
9.367303E+01
2.107822E+02
1.892090E+01
6.482555E+01
1.381502E+02
8.804692E+01
9.334481E+01
9.495061E+01
8.803332E+01
8.010239E+01
7.314302E+01
7.328037E+01
7.130373E+01
7.318976E+01
6.898938E+01
6.719674E+01
6.839492E+01
6.954685E+01
7.317278E+01
7.292941E+01
7.209523E+01
7.375800E+01
7.758724E+01
8.008143E+01
8.073376E+01
8.398618E+01
8.637193E+01
8.868750E+01
8.917189E+01
8.856720E+01
8.948405E+01
8.976622E+01
8.958807E+01
8.908389E+01
8.895841E+01
8.974439E+01
8.943738E+01
8.898661E+01
8.884021E+01
8.878424E+01
8.916405E+01
8.908717E+01
8.897922E+01
8.901519E+01
8.915491E+01
8.919396E+01
8.913379E+01
8.950061E+01
8.929644E+01
8.907195E+01
8.928089E+01
8.909723E+01
8.919108E+01
8.908578E+01
8.894879E+01
8.893190E+01
8.906462E+01
8.916278E+01
8.902823E+01
8.913539E+01
8.889062E+01
8.886780E+01
8.904663E+01
8.898269E+01
8.881128E+01
8.875590E+01
8.891884E+01
8.893108E+01
8.880577E+01
8.875450E+01
8.879525E+01
8.858487E+01
8.863294E+01
8.851016E+01
8.841831E+01
8.844570E+01
8.850899E+01
8.837352E+01
8.830871E+01
8.848537E+01
8.834757E+01
8.845629E+01
8.839588E+01
8.836717E+01
8.834706E+01
8.827452E+01
8.838321E+01
8.827465E+01
8.837739E+01
8.847521E+01
8.840964E+01
8.854880E+01
8.828447E+01
8.785966E+01
8.853873E+01
8.860316E+01
8.858791E+01
8.860196E+01
8.863131E+01
8.858141E+01
8.869145E+01
8.877331E+01
8.885398E+01
8.893413E+01
8.896776E+01
8.916236E+01
8.905457E+01
8.896553E+01
8.889590E+01
8.921529E+01
8.926746E+01
8.927794E+01
8.912141E+01
8.906820E+01
8.886702E+01
8.909870E+01
8.923847E+01
8.923584E+01
8.931257E+01
8.914719E+01
8.907512E+01
8.958508E+01
8.919278E+01
8.917730E+01
8.914571E+01
8.922313E+01
8.897126E+01
8.917404E+01
8.931743E+01
8.928872E+01
8.868164E+01
8.886270E+01
8.894708E+01
8.909746E+01
8.907443E+01
8.907886E+01
8.898346E+01
8.907463E+01
8.896882E+01
8.887555E+01
8.862616E+01
8.900811E+01
8.892971E+01
8.904777E+01
8.853347E+01
8.905778E+01
8.928077E+01
8.939074E+01
8.894787E+01
8.881671E+01
8.619456E+01
8.492525E+01
8.332595E+01
8.123285E+01
7.955962E+01
7.791848E+01
7.675798E+01
7.826543E+01
7.643638E+01
7.183009E+01
7.417972E+01
7.735504E+01
7.319725E+01
7.910567E+01
8.157334E+01
8.198480E+01
7.634039E+01
8.108494E+01
7.725136E+01
6.856792E+01
7.396979E+01
7.869960E+01
5.026848E+01
7.292623E+01
5.136476E+01
6.195896E+00
9.094151E+01
6.993911E+01
6.037756E+01
7.054242E+01
4.396586E+01
-4.084796E+01
1.946917E+02
-2.246733E+02
5.442758E+01
-4.449620E+01
3.119987E+01
6.075178E+01
4.106476E+02
7.313350E+02
7.627120E+02
7.797377E+02
7.858210E+02
7.891755E+02
7.828793E+02
9.636177E+01
9.351089E+01
1.004926E+02
9.804414E+01
9.096985E+01
8.509696E+01
1.737475E+02
-2.082980E+03
1.128018E+02
7.007691E+01
8.951350E+02
9.549724E+01
9.331060E+01
9.237888E+01
8.489377E+01
8.268174E+01
7.358185E+01
8.005620E+01
7.203153E+01
7.134664E+01
7.441478E+01
6.882357E+01
6.539772E+01
6.875221E+01
7.298088E+01
7.573268E+01
7.251172E+01
7.406846E+01
7.823185E+01
8.080867E+01
8.312782E+01
8.511277E+01
8.697522E+01
8.748276E+01
8.946911E+01
9.011652E+01
8.939437E+01
9.008243E+01
9.219728E+01
8.906347E+01
8.962126E+01
9.009742E+01
8.909482E+01
8.890492E+01
8.913015E+01
8.842767E+01
8.920840E+01
8.921015E+01
8.902679E+01
8.931854E+01
8.926216E+01
8.969611E+01
8.929495E+01
8.904324E+01
8.919223E+01
8.889557E+01
8.928116E+01
8.919881E+01
8.918016E+01
8.918292E+01
8.927011E+01
8.932433E+01
8.909324E+01
8.895801E+01
8.922843E+01
8.904394E+01
8.913116E+01
8.905511E+01
8.908337E+01
8.890954E+01
8.884326E+01
8.883123E+01
8.881890E+01
8.877257E+01
8.867434E+01
8.870232E+01
8.864195E+01
8.872214E+01
8.859757E+01
8.857200E+01
8.847520E+01
8.849499E+01
8.850586E+01
8.846677E+01
8.849974E+01
8.851654E+01
8.842728E+01
8.835898E+01
8.836629E+01
8.841870E+01
8.833850E+01
8.843719E+01
8.845103E+01
8.839735E+01
8.848936E+01
8.848316E+01
8.858546E+01
8.840179E+01
8.805527E+01
8.799259E+01
8.846039E+01
8.860402E+01
8.873917E+01
8.861305E+01
8.862835E+01
8.861665E+01
8.869336E+01
8.876154E+01
8.883140E+01
8.902979E+01
8.903165E+01
8.900214E+01
8.893764E+01
8.894250E+01
8.917394E+01
8.918693E+01
8.908120E+01
8.926506E+01
8.921980E+01
8.912402E+01
8.896317E+01
8.924118E+01
8.928730E+01
8.921698E+01
8.909359E+01
8.910004E+01
8.935450E+01
8.924800E+01
8.904841E+01
8.910637E+01
8.912661E+01
8.905939E+01
8.908306E+01
8.921440E+01
8.914475E+01
8.916971E+01
8.932355E+01
8.894456E+01
8.921627E+01
8.897593E+01
8.929158E+01
8.895300E+01
8.898773E+01
8.865508E+01
8.866490E+01
8.929829E+01
8.896040E+01
8.881949E+01
8.924690E+01
8.895838E+01
8.834972E+01
8.888465E+01
8.911414E+01
8.841852E+01
8.885478E+01
8.853077E+01
8.624154E+01
8.432752E+01
8.443320E+01
8.203243E+01
8.104202E+01
7.939089E+01
7.932923E+01
8.096011E+01
7.781706E+01
7.852056E+01
7.684870E+01
7.769014E+01
8.054390E+01
8.162124E+01
7.890283E+01
8.227843E+01
7.792764E+01
7.823891E+01
7.594086E+01
8.643390E+01
8.240116E+01
7.943571E+01
7.790361E+01
7.957219E+01
6.768702E+01
1.156870E+02
7.454583E+01
6.808843E+01
7.111044E+01
8.876554E+01
8.914274E+01
5.382673E+01
9.876117E+01
1.072703E+02
1.245621E+02
8.511000E+01
1.043664E+02
5.910226E+01
8.127658E+01
1.063676E+02
1.026646E+02
1.015403E+02
1.009398E+02
1.015284E+02
1.010781E+02
9.231947E+01
9.296790E+01
9.005041E+01
9.715614E+01
9.483419E+01
-2.322482E+03
1.992679E+02
4.032060E+02
1.703834E+02
8.714165E+01
5.207126E+01
9.066258E+01
9.142595E+01
8.932447E+01
8.354382E+01
7.786470E+01
7.679881E+01
7.889103E+01
7.560066E+01
6.448621E+01
6.435840E+01
6.983414E+01
6.832812E+01
7.266295E+01
7.202937E+01
7.240899E+01
7.521328E+01
7.536972E+01
7.865536E+01
8.254926E+01
8.413162E+01
8.459681E+01
8.777423E+01
8.892739E+01
8.940864E+01
8.960266E+01
8.964143E+01
9.057536E+01
9.048512E+01
8.953110E+01
8.916577E+01
8.933451E+01
8.947190E+01
8.912610E+01
8.897678E+01
8.918368E+01
8.906189E+01
8.932162E+01
8.891881E+01
8.953254E+01
8.936895E+01
8.943673E+01
8.947349E+01
8.908211E+01
8.924679E+01
8.895731E+01
8.900368E+01
8.918378E+01
8.915733E+01
8.905259E+01
8.927566E+01
8.902769E+01
8.922854E+01
8.920752E+01
8.897064E+01
8.900082E+01
8.906510E+01
8.886994E+01
8.874852E+01
8.892177E+01
8.893222E+01
8.875064E+01
8.866966E+01
8.881619E+01
8.866075E+01
8.864395E+01
8.864811E+01
8.866009E+01
8.850382E+01
8.848637E+01
8.843326E+01
8.843445E+01
8.849972E+01
8.854354E+01
8.843397E+01
8.849389E+01
8.832644E+01
8.840050E+01
8.829611E+01
8.829399E+01
8.816953E+01
8.837984E+01
8.836262E+01
8.842196E+01
8.841352E+01
8.845989E+01
8.845038E+01
8.846840E+01
8.837740E+01
8.822702E+01
8.848688E+01
8.849736E+01
8.851765E+01
8.860958E+01
8.868013E+01
8.875079E+01
8.867369E+01
8.885739E+01
8.876392E+01
8.871556E+01
8.880772E+01
8.892246E+01
8.891138E+01
8.893585E+01
8.910636E+01
8.909354E+01
8.917204E+01
8.913758E+01
8.904293E+01
8.903436E+01
8.921430E+01
8.923558E+01
8.923208E+01
8.927201E+01
8.917085E+01
8.902653E+01
8.921540E+01
8.916331E+01
8.897533E+01
8.910541E+01
8.910413E+01
8.914250E+01
8.933229E+01
8.915105E+01
8.913257E+01
8.904395E+01
8.897917E+01
8.898296E+01
8.893975E+01
8.884422E+01
8.876561E+01
8.882583E+01
8.861602E+01
8.888761E+01
8.888308E+01
8.883409E+01
8.869151E+01
8.893998E+01
8.892660E+01
8.880237E+01
8.881992E+01
8.901869E+01
8.882339E+01
8.858588E+01
8.846861E+01
8.803797E+01
8.712115E+01
8.698927E+01
8.441378E+01
8.338083E+01
8.197788E+01
7.994131E+01
7.846996E+01
7.709082E+01
7.579126E+01
7.741219E+01
7.810555E+01
8.010671E+01
7.857632E+01
7.787175E+01
7.678705E+01
7.695348E+01
8.426373E+01
8.720646E+01
8.471487E+01
8.270988E+01
9.143388E+01
8.272135E+01
6.686750E+01
9.840133E+01
7.075498E+01
9.118937E+01
7.789957E+01
9.226411E+01
6.581201E+01
8.819888E+01
6.111024E+01
4.378152E+01
4.842366E+01
8.823147E+01
1.093434E+02
1.935934E+02
-6.372007E+02
6.350112E+01
1.489727E+02
8.854703E+01
8.682997E+01
9.496972E+01
9.501633E+01
9.476515E+01
9.674526E+01
1.012319E+02
7.658764E+01
8.628280E+01
9.750086E+01
8.806422E+01
-2.544522E+02
-6.393635E+02
-9.271309E+02
1.237583E+02
2.305741E+02
1.222469E+01
8.861284E+01
9.447642E+01
8.853373E+01
8.356493E+01
8.251964E+01
7.728882E+01
7.321020E+01
7.911306E+01
7.127993E+01
6.851903E+01
7.072228E+01
7.058055E+01
7.036888E+01
7.120142E+01
7.078324E+01
7.310645E+01
7.592142E+01
7.724695E+01
8.228647E+01
8.517807E+01
8.606708E+01
8.779105E+01
8.925307E+01
8.935004E+01
8.910118E+01
8.959234E+01
8.883136E+01
8.900986E+01
8.943730E+01
8.917849E+01
8.917949E+01
8.942942E+01
8.916792E+01
8.920721E+01
8.888690E+01
8.890830E+01
8.909858E+01
8.902560E+01
8.907147E+01
8.934047E+01
8.897089E+01
8.931868E+01
8.932782E+01
8.912741E+01
8.920065E+01
8.935146E+01
8.939722E+01
8.928401E+01
8.916790E+01
8.919039E+01
8.928013E+01
8.898301E+01
8.906568E+01
8.896799E+01
8.912005E+01
8.911105E+01
8.893344E+01
8.896932E+01
8.888931E+01
8.896522E+01
8.881998E+01
8.872455E+01
8.870625E+01
8.858510E+01
8.862119E+01
8.858561E+01
8.856823E+01
8.859724E+01
8.855184E+01
8.849741E+01
8.843275E+01
8.829860E+01
8.827731E+01
8.836211E+01
8.831037E+01
8.842917E+01
8.840017E+01
8.833255E+01
8.834407E+01
8.839001E+01
8.839984E+01
8.845356E+01
8.843448E+01
8.843341E+01
8.845456E+01
8.843641E+01
8.833921E+01
8.837549E+01
8.850504E+01
8.842440E+01
8.864236E+01
8.863889E+01
8.868557E+01
8.865818E+01
8.858425E+01
8.864371E+01
8.871978E+01
8.884608E+01
8.882595E+01
8.880583E+01
8.872584E+01
8.891595E+01
8.908676E+01
8.911943E+01
8.905647E+01
8.908824E+01
8.901108E+01
8.914748E+01
8.895180E+01
8.920062E+01
8.917762E+01
8.915661E+01
8.922722E+01
8.916930E+01
8.939712E+01
8.924313E+01
8.926311E+01
8.917776E+01
8.920824E+01
8.918305E+01
8.905119E+01
8.924649E+01
8.911251E+01
8.898814E+01
8.895852E+01
8.914420E+01
8.920305E+01
8.914951E+01
8.868035E+01
8.875478E+01
8.854710E+01
8.863636E+01
8.878530E+01
8.885387E+01
8.923680E+01
8.877633E+01
8.869322E+01
8.875975E+01
8.913704E+01
8.887205E+01
8.881961E+01
8.936962E+01
8.916842E+01
8.929724E+01
8.864706E+01
8.686419E+01
8.630837E+01
8.556685E+01
8.313177E+01
8.092197E+01
8.098657E+01
7.679628E+01
7.479356E+01
7.760898E+01
7.549511E+01
7.750080E+01
7.452388E+01
7.410545E+01
6.936017E+01
7.139674E+01
7.691533E+01
7.708858E+01
8.609205E+01
7.865899E+01
8.579729E+01
8.833482E+01
8.460483E+01
7.840202E+01
9.634719E+01
8.893175E+01
1.200634E+02
1.024461E+02
8.457813E+01
7.849766E+01
8.613299E+01
-2.108561E+02
2.146943E+02
-6.103471E+02
4.055297E+03
1.029874E+02
1.095080E+02
8.586097E+01
8.598011E+01
3.307119E+02
1.621148E+02
1.233806E+02
1.297974E+02
1.452419E+02
1.503948E+02
1.392143E+02
8.911868E+01
8.175046E+01
8.203106E+01
8.662136E+01
9.371565E+01
5.163498E+02
8.713425E+01
5.293989E+04
1.213117E+02
1.793465E+02
6.834112E+01
8.833524E+01
9.325990E+01
9.140554E+01
8.377748E+01
7.233064E+01
7.140876E+01
6.933413E+01
6.902632E+01
7.010330E+01
6.681184E+01
7.018908E+01
7.015794E+01
6.866317E+01
7.003237E+01
7.231620E+01
7.471421E+01
7.402251E+01
7.763094E+01
8.120864E+01
8.328819E+01
8.676075E+01
8.857142E+01
8.878190E+01
8.877096E+01
8.874665E+01
8.946542E+01
8.902744E+01
8.905386E+01
8.919699E+01
8.854445E+01
8.887540E+01
8.934612E+01
8.912194E+01
8.940884E+01
8.875684E+01
8.923342E+01
8.932019E+01
8.899608E+01
8.913220E+01
8.889713E+01
8.917154E+01
8.949422E+01
8.931216E+01
8.912040E+01
8.914348E+01
8.944280E+01
8.926347E+01
8.919455E+01
8.895357E+01
8.920787E+01
8.933281E+01
8.934469E+01
8.919646E+01
8.897257E+01
8.892706E+01
8.907564E+01
8.901199E+01
8.897870E+01
8.883887E+01
8.882507E+01
8.873134E+01
8.879884E+01
8.883030E+01
8.845625E+01
8.875215E+01
8.873648E+01
8.862449E+01
8.858368E+01
8.850206E+01
8.849054E+01
8.852837E+01
8.865404E+01
8.835915E+01
8.845936E+01
8.852538E+01
8.843739E+01
8.842394E+01
8.847781E+01
8.835492E+01
8.839258E+01
8.835458E+01
8.836880E+01
8.837050E+01
8.843923E+01
8.841989E+01
8.834462E+01
8.830440E+01
8.848776E+01
8.856731E+01
8.861061E+01
8.866071E+01
8.860940E+01
8.876942E+01
8.874308E+01
8.872305E+01
8.871929E+01
8.879317E+01
8.884690E+01
8.896402E+01
8.898910E+01
8.878369E+01
8.884597E+01
8.898193E+01
8.898895E+01
8.914909E+01
8.920040E+01
8.914710E+01
8.911552E+01
8.912588E+01
8.915064E+01
8.907381E+01
8.900133E+01
8.926310E+01
8.914223E+01
8.925290E+01
8.908981E+01
8.918084E+01
8.921306E+01
8.935220E+01
8.925107E+01
8.914099E+01
8.916290E+01
8.908672E+01
8.913516E+01
8.910602E+01
8.902377E+01
8.905536E+01
8.892329E+01
8.871836E+01
8.842086E+01
8.849824E+01
8.866748E+01
8.880403E+01
8.879562E+01
8.894762E+01
8.862184E+01
8.859962E+01
8.874251E+01
8.863993E+01
8.863544E+01
8.910796E+01
8.863805E+01
8.836426E+01
8.924044E+01
8.844973E+01
8.812889E+01
8.647229E+01
8.403690E+01
8.190938E+01
8.148800E+01
8.015353E+01
7.818855E+01
7.313441E+01
7.831357E+01
7.716321E+01
8.238181E+01
7.353039E+01
7.539858E+01
7.934720E+01
7.743628E+01
7.879444E+01
7.590445E+01
7.369781E+01
7.811125E+01
7.566353E+01
7.266446E+01
1.052344E+02
7.342783E+01
7.910644E+01
8.566425E+01
8.086940E+01
7.857960E+01
8.287307E+01
7.320501E+01
7.567323E+01
-2.599991E+01
-2.017646E+01
-2.029253E+01
-1.712936E+03
3.531750E+01
8.112231E+01
7.696890E+01
1.164707E+02
1.393797E+01
1.025725E+02
2.157073E+02
1.674996E+02
1.085027E+02
1.238531E+02
2.185950E+02
9.027308E+01
8.952540E+01
1.191022E+02
1.030135E+02
9.635805E+01
3.096444E+01
-2.956201E+03
5.482659E+01
1.437217E+02
1.297269E+02
6.894853E+01
8.429005E+01
9.289462E+01
9.191468E+01
8.204365E+01
8.641599E+01
7.262476E+01
6.379043E+01
7.025993E+01
7.260447E+01
7.069388E+01
7.322068E+01
6.762000E+01
7.032875E+01
6.994415E+01
7.176835E+01
7.469375E+01
7.677496E+01
7.704318E+01
7.874443E+01
8.180725E+01
8.505811E+01
8.785261E+01
8.856459E+01
8.877977E+01
8.905021E+01
8.904544E+01
8.936348E+01
8.939182E+01
8.892851E+01
8.915728E+01
8.930293E+01
8.918814E+01
8.911089E+01
8.886165E+01
8.913660E+01
8.919438E+01
8.913334E+01
8.911156E+01
8.911244E+01
8.902604E+01
8.930373E+01
8.931787E+01
8.938828E+01
8.946008E+01
8.925261E+01
8.923931E+01
8.904274E+01
8.887862E+01
8.899110E+01
8.904236E+01
8.904423E+01
8.933045E+01
8.914503E+01
8.915943E+01
8.893473E+01
8.892127E+01
8.894151E+01
8.884162E+01
8.888881E+01
8.897305E+01
8.896057E+01
8.895784E+01
8.877788E+01
8.855710E+01
8.862980E+01
8.857353E+01
8.846737E+01
8.870583E+01
8.846854E+01
8.854303E+01
8.848788E+01
8.857619E+01
8.851399E+01
8.828300E+01
8.849556E+01
8.837400E+01
8.850324E+01
8.836550E+01
8.833600E+01
8.833639E+01
8.830165E+01
8.832696E+01
8.824796E+01
8.837518E+01
8.856248E+01
8.841807E+01
8.849849E+01
8.844306E+01
8.849550E+01
8.851151E+01
8.861028E+01
8.871430E+01
8.879242E+01
8.864748E+01
8.854694E+01
8.874693E+01
8.893164E+01
8.890535E+01
8.889185E+01
8.901307E+01
8.901049E+01
8.905960E+01
8.899174E+01
8.901506E+01
8.913770E+01
8.896311E+01
8.911683E+01
8.901329E+01
8.909286E+01
8.906036E+01
8.921821E+01
8.916787E+01
8.940745E+01
8.921620E+01
8.896690E+01
8.899676E+01
8.904384E+01
8.920052E+01
8.928199E+01
8.915810E+01
8.897275E+01
8.894157E+01
8.887620E+01
8.909463E+01
8.920173E+01
8.882995E+01
8.867972E+01
8.903103E+01
8.905792E+01
8.875306E+01
8.885192E+01
8.876462E+01
8.924902E+01
8.904381E+01
8.862077E+01
8.890774E+01
8.840616E+01
8.863090E+01
8.881066E+01
8.873732E+01
8.937285E+01
8.933594E+01
8.916358E+01
8.791859E+01
8.795539E+01
8.679633E+01
8.538686E+01
8.296561E+01
8.186736E+01
7.844827E+01
7.973911E+01
7.612598E+01
7.302869E+01
7.318727E+01
7.706594E+01
8.037362E+01
6.765130E+01
7.280689E+01
7.451297E+01
7.342145E+01
7.592071E+01
7.515512E+01
8.146359E+01
8.016254E+01
8.218501E+01
9.937843E+01
2.280143E+02
8.126087E+01
1.179640E+02
1.017734E+02
9.094359E+01
8.087504E+01
9.092066E+01
7.249234E+01
3.669515E+01
2.269040E+02
1.099391E+02
7.550138E+01
2.715615E+01
6.720949E+01
9.674979E+01
1.165941E+02
1.314889E+02
1.266845E+02
1.267074E+02
1.281290E+02
1.354094E+02
1.366701E+02
1.380628E+02
1.320465E+02
9.390256E+01
9.671746E+01
1.022910E+02
9.300371E+01
8.987355E+01
1.585851E+02
1.226219E+02
-5.876740E+01
4.928912E+02
2.366191E+02
2.875778E+01
8.518768E+01
8.795101E+01
9.342615E+01
6.820558E+01
6.987183E+01
7.967135E+01
7.871846E+01
7.581110E+01
6.844833E+01
7.039032E+01
6.790905E+01
7.131499E+01
7.138427E+01
7.197450E+01
7.263956E+01
7.274727E+01
7.686879E+01
7.697272E+01
7.839674E+01
8.291027E+01
8.513609E+01
8.779688E+01
8.977283E+01
8.943282E+01
8.892525E+01
8.954339E+01
8.995750E+01
8.971943E+01
8.908638E+01
8.929131E+01
8.927964E+01
8.913434E+01
8.919412E+01
8.885916E+01
8.910383E+01
8.899725E+01
8.903791E+01
8.917388E+01
8.909895E+01
8.918417E+01
8.916645E+01
8.890960E+01
8.909246E+01
8.912655E+01
8.900947E+01
8.907639E+01
8.891330E+01
8.903064E+01
8.911087E+01
8.909604E+01
8.913201E+01
8.911352E+01
8.906499E+01
8.900374E+01
8.894678E+01
8.897257E+01
8.905381E+01
8.887388E+01
8.879852E+01
8.889676E+01
8.879825E+01
8.882211E+01
8.879292E+01
8.873624E+01
8.857327E+01
8.849125E+01
8.863688E+01
8.861253E+01
8.861636E+01
8.857761E+01
8.858026E+01
8.860387E+01
8.848980E+01
8.842777E+01
8.826382E+01
8.841117E+01
8.833608E+01
8.819333E+01
8.828170E+01
8.844629E+01
8.841368E+01
8.828413E+01
8.833533E+01
8.843109E+01
8.827743E+01
8.835063E+01
8.845066E+01
8.841413E+01
8.853794E+01
8.844719E+01
8.858029E+01
8.858064E+01
8.868163E+01
8.874928E+01
8.868853E+01
8.874905E+01
8.888017E+01
8.893833E+01
8.890293E+01
8.894271E+01
8.894908E+01
8.894552E+01
8.883349E+01
8.909904E+01
8.897240E+01
8.904664E+01
8.909792E+01
8.901811E+01
8.914424E+01
8.916743E+01
8.918528E+01
8.925941E+01
8.930930E+01
8.925585E+01
8.947648E+01
8.923610E+01
8.897243E+01
8.913512E+01
8.924274E+01
8.924361E+01
8.889202E+01
8.921012E+01
8.912735E+01
8.917997E+01
8.883989E+01
8.907067E+01
8.918074E+01
8.919400E+01
8.901484E+01
8.848456E+01
8.847134E+01
8.884661E+01
8.890176E+01
8.845604E+01
8.877999E+01
8.864096E+01
8.869595E+01
8.860719E+01
8.876724E+01
8.846916E+01
8.932537E+01
8.915013E+01
8.925656E+01
8.850697E+01
8.826972E+01
8.618334E+01
8.513207E+01
8.395981E+01
8.133704E+01
8.010931E+01
7.794863E+01
7.751852E+01
7.365082E+01
7.142550E+01
7.322992E+01
7.218586E+01
7.223082E+01
7.644931E+01
7.020594E+01
7.140677E+01
7.343635E+01
7.503503E+01
8.208442E+01
8.592243E+01
7.499865E+01
7.024431E+01
8.664401E+01
9.380801E+01
9.788568E+01
9.168195E+01
9.409338E+01
9.066754E+01
7.076644E+01
7.971148E+01
7.943492E+01
9.497604E+01
5.254646E+01
7.933738E+01
3.145473E+00
7.998573E+01
3.432747E+01
1.069875E+02
7.711188E+01
1.357684E+02
-2.825814E+01
9.586405E+00
2.101682E+01
2.802731E+01
3.167777E+01
3.355970E+01
9.332580E+01
9.584108E+01
9.262560E+01
8.966771E+01
8.905011E+01
1.296025E+02
1.829381E+02
-4.027290E+02
5.106776E+01
6.454887E+01
8.545517E+01
8.551262E+01
9.124091E+01
9.126899E+01
6.940044E+01
7.391837E+01
8.034157E+01
5.690374E+01
6.857990E+01
6.446673E+01
6.946754E+01
7.116853E+01
7.598910E+01
7.357108E+01
6.838772E+01
7.092625E+01
6.974842E+01
7.545036E+01
7.782177E+01
8.101806E+01
8.262834E+01
8.475879E+01
8.644120E+01
8.941105E+01
8.986936E+01
8.881827E+01
8.957049E+01
8.974586E+01
8.952502E+01
8.920653E+01
8.901772E+01
8.885990E+01
8.901714E+01
8.919523E+01
8.908858E+01
8.880453E+01
8.911952E+01
8.875227E+01
8.923145E+01
8.904098E+01
8.914432E+01
8.919325E+01
8.929398E+01
8.931553E+01
8.937586E+01
8.926772E+01
8.912224E+01
8.916777E+01
8.922443E+01
8.919352E+01
8.892507E+01
8.925503E+01
8.913608E+01
8.912462E+01
8.887091E+01
8.890600E+01
8.900019E+01
8.901012E+01
8.894698E+01
8.886820E+01
8.882952E+01
8.867561E+01
8.875626E+01
8.866893E+01
8.880464E+01
8.863745E+01
8.865588E+01
8.855933E+01
8.847213E+01
8.853162E+01
8.843995E+01
8.856251E+01
8.849083E+01
8.840880E+01
8.835117E+01
8.817531E+01
8.854111E+01
8.832691E+01
8.814728E+01
8.842879E+01
8.839785E+01
8.831852E+01
8.823599E+01
8.848543E+01
8.844384E+01
8.829061E+01
8.853784E+01
8.856189E+01
8.848255E+01
8.848312E+01
8.858290E+01
8.861416E+01
8.852874E+01
8.869379E+01
8.866661E+01
8.861844E+01
8.887567E+01
8.890766E+01
8.885605E+01
8.889206E+01
8.881588E+01
8.871594E+01
8.890585E+01
8.896532E+01
8.894825E+01
8.889665E+01
8.907607E+01
8.894156E+01
8.882239E+01
8.902398E+01
8.917849E+01
8.913530E+01
8.929551E+01
8.943336E+01
8.927500E+01
8.916714E+01
8.914033E+01
8.907734E+01
8.915533E+01
8.916745E+01
8.904060E+01
8.915455E+01
8.927184E+01
8.913335E+01
8.895067E+01
8.878159E+01
8.906135E+01
8.889478E+01
8.918796E+01
8.925857E+01
8.864083E+01
8.898978E+01
8.896746E+01
8.858062E+01
8.862880E+01
8.899614E+01
8.865170E+01
8.910360E+01
8.911248E+01
8.908028E+01
8.920065E+01
8.911418E+01
8.925772E+01
8.995102E+01
8.917160E+01
8.874284E+01
8.664719E+01
8.583969E+01
8.260348E+01
8.188238E+01
8.090084E+01
7.840010E+01
7.868664E+01
7.380025E+01
7.256810E+01
7.188591E+01
7.363137E+01
7.556786E+01
7.505087E+01
7.306296E+01
7.506045E+01
7.898204E+01
7.991376E+01
7.104341E+01
8.146277E+01
8.550988E+01
7.761086E+01
8.077599E+01
7.834559E+01
9.826367E+01
7.341249E+01
8.937985E+01
9.086125E+01
9.613673E+01
7.492369E+01
5.980728E+01
8.500905E+01
7.157150E+01
6.781494E+01
3.750803E+01
4.504727E+01
7.630114E+01
-3.780989E+01
8.339526E+01
-2.096318E+02
7.376027E+01
7.907955E+01
8.492537E+01
8.482978E+01
8.599228E+01
8.739704E+01
8.984779E+01
9.678887E+01
1.168158E+02
1.005840E+02
9.929613E+01
9.543887E+01
-1.849884E+01
5.493590E+01
1.114633E+02
4.517418E+02
7.181402E+01
9.643293E+01
9.316640E+01
9.353141E+01
8.376745E+01
7.882889E+01
1.005696E+02
6.646748E+01
7.321710E+01
6.801086E+01
7.472356E+01
7.241203E+01
7.155840E+01
7.213179E+01
7.069404E+01
7.130650E+01
7.329439E+01
7.574141E+01
7.814911E+01
8.357013E+01
8.276848E+01
8.396125E+01
8.684971E+01
8.916646E+01
8.944917E+01
8.944097E+01
8.963300E+01
8.949920E+01
8.947662E+01
8.942329E+01
8.911666E+01
8.893161E+01
8.876561E+01
8.890936E+01
8.906890E+01
8.900726E+01
8.890708E+01
8.900186E+01
8.902069E+01
8.915838E+01
8.934105E+01
8.947393E+01
8.929233E+01
8.918060E+01
8.895356E+01
8.905069E+01
8.915871E+01
8.927299E+01
8.930111E+01
8.921689E+01
8.908753E+01
8.907121E+01
8.907845E+01
8.906327E+01
8.901393E+01
8.897728E+01
8.913869E+01
8.898177E+01
8.905802E+01
8.898795E+01
8.895455E+01
8.879357E+01
8.875511E+01
8.884637E+01
8.863554E+01
8.875803E+01
8.844385E+01
8.865452E+01
8.855647E+01
8.851448E+01
8.856973E+01
8.826723E+01
8.823281E+01
8.840667E+01
8.832389E+01
8.836785E+01
8.854853E+01
8.838227E+01
8.840314E+01
8.847903E+01
8.824762E+01
8.839044E+01
8.831510E+01
8.838751E+01
8.832650E+01
8.841318E+01
8.844702E+01
8.858590E+01
8.850116E+01
8.843245E+01
8.857239E+01
8.843452E+01
8.852063E+01
8.872656E+01
8.880165E+01
8.863675E+01
8.878693E+01
8.863644E+01
8.899221E+01
8.907443E+01
8.883834E+01
8.878626E+01
8.905601E+01
8.897790E+01
8.919628E+01
8.907773E+01
8.914063E+01
8.905607E+01
8.923575E+01
8.920691E+01
8.909407E+01
8.916965E+01
8.927606E+01
8.921813E+01
8.918205E+01
8.909453E+01
8.914363E+01
8.921648E+01
8.911829E+01
8.917311E+01
8.909585E+01
8.934472E+01
8.929026E+01
8.917407E+01
8.922598E+01
8.909462E+01
8.933596E+01
8.911392E+01
8.915904E+01
8.891758E+01
8.839220E+01
8.875028E+01
8.877971E+01
8.867904E+01
8.880964E+01
8.879287E+01
8.895074E+01
8.931362E+01
8.904524E+01
8.869317E+01
8.880697E+01
8.864916E+01
8.881366E+01
8.909137E+01
8.843533E+01
8.859490E+01
8.599524E+01
8.370005E+01
8.152410E+01
8.082682E+01
8.011386E+01
7.678054E+01
7.833332E+01
7.342307E+01
7.075491E+01
6.714817E+01
7.074541E+01
7.201747E+01
7.583660E+01
7.504291E+01
7.544156E+01
7.869575E+01
6.392029E+01
5.932929E+01
7.449767E+01
8.185600E+01
8.116619E+01
7.894616E+01
7.566277E+01
7.774755E+01
7.760272E+01
7.969173E+01
7.289496E+01
7.164511E+01
-1.926678E+02
2.764956E+01
1.091508E+02
7.392761E+01
1.074449E+02
7.562389E+01
6.022880E+01
-1.562004E+01
3.037991E+01
3.044942E+01
1.449828E+01
7.296522E+01
8.600669E+01
8.722524E+01
9.242915E+01
9.034193E+01
9.300781E+01
1.014380E+02
1.020147E+02
8.324338E+01
8.778489E+01
9.415689E+01
1.131921E+02
-1.292067E+02
6.989811E+02
1.280795E+02
1.899139E+02
9.277623E+01
8.541488E+01
9.010234E+01
8.600870E+01
8.118807E+01
6.998155E+01
7.462167E+01
7.980345E+01
7.376613E+01
6.985504E+01
7.082172E+01
6.796097E+01
6.980694E+01
6.854841E+01
7.489605E+01
7.344402E+01
7.644033E+01
7.565085E+01
7.923678E+01
8.244367E+01
8.315394E+01
8.514644E+01
8.773246E+01
8.994619E+01
8.983071E+01
8.967399E+01
8.900858E+01
8.949705E+01
8.971862E+01
8.946902E+01
8.936263E+01
9.056555E+01
8.884473E+01
8.883820E+01
8.931037E+01
8.914379E+01
8.911361E+01
8.878635E+01
8.936426E+01
8.920449E+01
8.928639E+01
8.917906E+01
8.909405E+01
8.901483E+01
8.920555E+01
8.904419E+01
8.927214E+01
8.925723E+01
8.893667E+01
8.915950E+01
8.900570E+01
8.918950E+01
8.897896E+01
8.893316E+01
8.886286E+01
8.905230E+01
8.902788E+01
8.892669E+01
8.890547E+01
8.898892E+01
8.881023E+01
8.863796E+01
8.860946E+01
8.856252E+01
8.852350E+01
8.868320E+01
8.857480E+01
8.875708E+01
8.846158E+01
8.843486E+01
8.836209E+01
8.835988E+01
8.821014E+01
8.843267E+01
8.852124E+01
8.842684E+01
8.846946E+01
8.850469E+01
8.837961E+01
8.821389E+01
8.831437E+01
8.824829E+01
8.836070E+01
8.849038E+01
8.849136E+01
8.844485E+01
8.848176E+01
8.852998E+01
8.844340E+01
8.857073E+01
8.871769E+01
8.850059E+01
8.862282E+01
8.871061E+01
8.869624E+01
8.879526E+01
8.888145E+01
8.878552E+01
8.890346E+01
8.895322E+01
8.893837E+01
8.892475E+01
8.891535E+01
8.897520E+01
8.917115E+01
8.908102E+01
8.900516E+01
8.901486E+01
8.902221E+01
8.914864E+01
8.912440E+01
8.901964E+01
8.925787E+01
8.923311E+01
8.925479E+01
8.930115E+01
8.899796E+01
8.912839E+01
8.918814E+01
8.917404E+01
8.916470E+01
8.912084E+01
8.935891E+01
8.902797E+01
8.899633E+01
8.897965E+01
8.915537E+01
8.912912E+01
8.915675E+01
8.912894E+01
8.877153E+01
8.902843E+01
8.908119E+01
8.894667E+01
8.879436E+01
8.898104E+01
8.886318E+01
8.881920E+01
8.916948E+01
8.871104E+01
8.850209E+01
8.867108E+01
8.878572E+01
8.892926E+01
8.795478E+01
8.752932E+01
8.612829E+01
8.300182E+01
8.059390E+01
8.043133E+01
7.893157E+01
7.764971E+01
7.626055E+01
7.426747E+01
7.530453E+01
6.971411E+01
7.335478E+01
7.364763E+01
7.402154E+01
6.933952E+01
7.057076E+01
7.285363E+01
7.132614E+01
7.636984E+01
8.149735E+01
8.217351E+01
8.221466E+01
8.324390E+01
8.692210E+01
8.440985E+01
9.384185E+01
5.856872E+01
6.319987E+01
1.835619E+02
9.427505E+03
-1.778469E+02
8.000911E+01
-1.910382E+01
1.035769E+02
6.341298E+01
8.183850E+01
2.379728E+01
7.952219E+01
1.377132E+02
8.845644E+01
9.436857E+01
8.547621E+01
9.066807E+01
9.570523E+01
8.801161E+01
9.087194E+01
9.867116E+01
1.207213E+02
9.380517E+01
8.330790E+01
1.125273E+02
1.455446E+02
2.049467E+02
8.821462E+01
9.341044E+01
9.891975E+01
9.075140E+01
8.815200E+01
7.591771E+01
8.498568E+01
8.213823E+01
7.829016E+01
7.474696E+01
8.087045E+01
7.785141E+01
7.349625E+01
6.851469E+01
6.960363E+01
7.226608E+01
7.132461E+01
7.242632E+01
7.185928E+01
7.549434E+01
7.621583E+01
7.923999E+01
8.109889E+01
8.313790E+01
8.463600E+01
8.888772E+01
8.904010E+01
8.976915E+01
8.998028E+01
8.874222E+01
8.918667E+01
9.057828E+01
8.910555E+01
9.011102E+01
9.219606E+01
8.896631E+01
8.890971E+01
8.915314E+01
8.938167E+01
8.920053E+01
8.905178E+01
8.916856E+01
8.928234E+01
8.893098E+01
8.905798E+01
8.903794E+01
8.907698E+01
8.909896E+01
8.889451E+01
8.920700E+01
8.912426E+01
8.908234E+01
8.919087E+01
8.903815E+01
8.933966E+01
8.917936E+01
8.891718E+01
8.886482E+01
8.900389E+01
8.891841E+01
8.905785E+01
8.900633E+01
8.895652E+01
8.881005E+01
8.875809E+01
8.886215E+01
8.900167E+01
8.851736E+01
8.861252E+01
8.869692E+01
8.867496E+01
8.854862E+01
8.865895E+01
8.847147E+01
8.857097E+01
8.841146E+01
8.866083E+01
8.868321E+01
8.834220E+01
8.840226E+01
8.831874E+01
8.831225E+01
8.828953E+01
8.850579E+01
8.844699E+01
8.825971E+01
8.837480E+01
8.853596E+01
8.855577E+01
8.838994E+01
8.853725E+01
8.862511E+01
8.848928E+01
8.864238E+01
8.866888E+01
8.868494E+01
8.872354E+01
8.864729E+01
8.861915E+01
8.870762E+01
8.878008E+01
8.889456E+01
8.878228E+01
8.895341E+01
8.886609E+01
8.892227E+01
8.897622E+01
8.906820E+01
8.906804E+01
8.898969E+01
8.916462E+01
8.923129E+01
8.917517E+01
8.916137E+01
8.916249E+01
8.923816E+01
8.928703E+01
8.926638E+01
8.925861E+01
8.916704E+01
8.925592E+01
8.922998E+01
8.918284E+01
8.924912E+01
8.912491E+01
8.909467E+01
8.893803E+01
8.895401E+01
8.902240E+01
8.906086E+01
8.908577E+01
8.915063E+01
8.915843E+01
8.870511E+01
8.884791E+01
8.884232E+01
8.888916E+01
8.873144E+01
8.900662E+01
8.919256E+01
8.919280E+01
8.890841E+01
8.921923E+01
8.908201E+01
8.944869E+01
8.966697E+01
9.112310E+01
8.866055E+01
8.773287E+01
8.571879E+01
8.403929E+01
8.360530E+01
8.152806E+01
7.880611E+01
7.434089E+01
7.473595E+01
7.679772E+01
7.255274E+01
7.056002E+01
6.973564E+01
7.071544E+01
6.899916E+01
7.503027E+01
8.191609E+01
8.344467E+01
5.489875E+01
7.379933E+01
8.220468E+01
8.365912E+01
8.325462E+01
7.870878E+01
8.296009E+01
8.372331E+01
7.838123E+01
7.651287E+01
1.213549E+02
3.829572E+01
4.420719E+01
2.662998E+01
1.336862E+02
6.390429E+01
1.050136E+02
3.573577E+01
3.157350E+01
4.685236E+01
8.047888E+01
-6.697777E+01
8.483169E+01
7.305132E+01
1.277811E+02
8.327278E+01
1.396157E+02
6.489129E+01
6.933395E+01
7.890849E+01
7.581061E+01
9.440224E+01
1.011310E+02
8.651013E+01
8.325724E+01
7.671780E+01
1.283053E+02
1.013067E+02
8.589580E+01
1.024390E+02
9.444737E+01
7.818417E+01
8.583843E+01
8.210159E+01
8.036615E+01
8.355339E+01
7.871780E+01
8.264628E+01
7.718569E+01
7.498449E+01
6.822883E+01
6.901330E+01
6.906458E+01
6.964382E+01
7.263275E+01
7.284389E+01
7.578264E+01
7.650677E+01
7.904621E+01
8.197383E+01
8.507604E+01
8.699030E+01
8.847170E+01
8.936852E+01
8.888828E+01
8.912056E+01
8.949059E+01
9.039423E+01
8.949207E+01
8.919492E+01
9.119210E+01
8.894877E+01
8.905750E+01
8.884489E+01
8.898111E+01
8.913984E+01
8.908818E+01
8.907743E+01
8.916728E+01
8.896811E+01
8.891992E+01
8.917724E+01
8.922455E+01
8.914669E+01
8.917389E+01
8.916312E+01
8.899888E+01
8.915011E+01
8.921563E+01
8.899104E+01
8.907479E+01
8.893243E+01
8.908578E+01
8.911922E+01
8.917369E+01
8.905531E+01
8.881990E+01
8.889023E+01
8.897287E+01
8.902700E+01
8.892305E+01
8.875138E+01
8.882016E+01
8.883316E+01
8.864798E+01
8.868467E+01
8.858284E+01
8.855057E+01
8.849961E+01
8.858863E+01
8.850637E+01
8.853449E+01
8.856296E+01
8.841618E+01
8.855159E+01
8.838846E+01
8.834876E+01
8.821489E+01
8.815589E+01
8.833493E+01
8.845248E+01
8.843293E+01
8.827199E+01
8.836910E+01
8.841441E+01
8.835113E+01
8.848233E+01
8.858987E+01
8.830680E+01
8.851045E+01
8.855609E+01
8.863249E+01
8.872719E+01
8.864094E+01
8.877198E+01
8.872373E+01
8.874745E+01
8.874812E+01
8.885204E+01
8.897414E+01
8.885909E+01
8.916445E+01
8.908032E+01
8.918237E+01
8.899660E+01
8.898342E+01
8.916570E+01
8.907881E+01
8.932252E+01
8.911805E+01
8.916173E+01
8.922794E+01
8.924401E+01
8.923665E+01
8.921333E+01
8.929624E+01
8.929397E+01
8.919493E+01
8.918271E+01
8.926718E+01
8.903378E+01
8.916183E+01
8.901652E+01
8.902777E+01
8.886912E+01
8.869948E+01
8.874567E+01
8.885223E+01
8.829519E+01
8.891981E+01
8.887785E+01
8.906189E+01
8.893143E+01
8.874153E+01
8.891318E+01
8.862300E+01
8.864851E+01
8.865642E+01
8.918119E+01
8.895520E+01
8.888010E+01
8.918438E+01
9.133592E+01
8.935071E+01
8.731084E+01
8.516136E+01
8.281357E+01
8.215652E+01
7.944431E+01
7.758673E+01
7.426724E+01
7.409440E+01
7.264495E+01
7.128957E+01
6.802986E+01
7.325186E+01
7.130536E+01
7.015818E+01
7.355963E+01
7.359762E+01
7.828094E+01
7.157320E+01
7.308084E+01
7.625064E+01
7.595925E+01
7.824119E+01
7.546762E+01
8.455404E+01
7.376978E+01
9.584946E+01
5.859902E+01
7.834296E+01
2.038756E+01
7.970541E+01
5.825636E+01
8.200358E+01
-1.482990E+02
5.973032E+01
4.616798E+01
5.933518E+01
3.759153E+02
2.364506E+02
4.691845E+01
-4.913385E+01
-1.024368E+02
-8.938184E+01
3.019642E+02
-1.746918E+02
-1.390685E+02
-1.379965E+02
7.118119E+01
8.270500E+01
8.548246E+01
9.034596E+01
8.166104E+01
8.562102E+01
1.053761E+02
1.232862E+02
9.836042E+01
1.098282E+02
7.798101E+01
8.090758E+01
7.201232E+01
9.054665E+01
7.683915E+01
7.356937E+01
7.208674E+01
7.405875E+01
7.322770E+01
7.197754E+01
7.244526E+01
7.186518E+01
6.982451E+01
6.761724E+01
6.881735E+01
7.337381E+01
7.156264E+01
7.728334E+01
7.740547E+01
7.900574E+01
8.124331E+01
8.425529E+01
8.674000E+01
8.842346E+01
8.971210E+01
8.931071E+01
8.932962E+01
8.999546E+01
8.953090E+01
8.998064E+01
8.968915E+01
9.013732E+01
8.897467E+01
8.922954E+01
8.881715E+01
8.886770E+01
8.903664E+01
8.912882E+01
8.916062E+01
8.904101E+01
8.893265E+01
8.922602E+01
8.923046E+01
8.899724E+01
8.918169E+01
8.904379E+01
8.913062E+01
8.906740E+01
8.894335E+01
8.900167E+01
8.914764E+01
8.936925E+01
8.907413E+01
8.906998E+01
8.903736E+01
8.912678E+01
8.904613E+01
8.888278E+01
8.892621E+01
8.907199E+01
8.891814E+01
8.882755E+01
8.867853E+01
8.878551E+01
8.871852E+01
8.862602E+01
8.867149E+01
8.859537E+01
8.858972E+01
8.861539E+01
8.850152E+01
8.848289E+01
8.848705E+01
8.833507E+01
8.849849E+01
8.850885E+01
8.844561E+01
8.839058E+01
8.835148E+01
8.825203E+01
8.835981E+01
8.834729E+01
8.831214E+01
8.840562E+01
8.844497E+01
8.846214E+01
8.840900E+01
8.838165E+01
8.836006E+01
8.836883E+01
8.859676E+01
8.851660E+01
8.855337E+01
8.867176E+01
8.877830E+01
8.882914E+01
8.892176E+01
8.883803E+01
8.873895E+01
8.881555E+01
8.886953E+01
8.886905E+01
8.892099E+01
8.893362E+01
8.911456E+01
8.912970E+01
8.916398E+01
8.906495E+01
8.927361E+01
8.919069E+01
8.920341E+01
8.907680E+01
8.921206E+01
8.901204E+01
8.906278E+01
8.907706E+01
8.914780E+01
8.907928E+01
8.936709E+01
8.921595E+01
8.926183E+01
8.898019E+01
8.889428E+01
8.913356E+01
8.892714E+01
8.906265E+01
8.879933E+01
8.884372E+01
8.904454E+01
8.876061E+01
8.894650E+01
8.899116E+01
8.917693E+01
8.859728E+01
8.879286E+01
8.887574E+01
8.880442E+01
8.903699E+01
8.903745E+01
8.917782E+01
8.901114E+01
8.883062E+01
8.971445E+01
8.847486E+01
8.929135E+01
8.751929E+01
8.573168E+01
8.491647E+01
8.377574E+01
8.127159E+01
7.867521E+01
7.535720E+01
7.401840E+01
7.455357E+01
7.149435E+01
7.369540E+01
7.465716E+01
6.994753E+01
7.319907E+01
7.589383E+01
7.587357E+01
7.555237E+01
7.976517E+01
7.488125E+01
7.423942E+01
7.517919E+01
7.856058E+01
8.228316E+01
8.133369E+01
8.149220E+01
5.742635E+01
6.397760E+01
8.567599E+01
7.664378E+01
8.225388E+01
-1.682717E+01
4.442380E+01
1.000295E+03
1.233854E+02
8.731812E+01
5.530761E+01
-2.184867E+01
1.488192E+01
1.899923E+01
1.974426E+02
3.205886E+01
9.791433E+00
2.550402E+00
-1.408543E+00
-4.030661E+00
-5.846105E+00
5.739543E+01
7.416958E+01
7.957972E+01
7.169107E+01
7.383290E+01
7.744247E+01
9.864965E+01
1.148162E+02
9.654402E+01
9.086811E+01
9.045452E+01
8.120206E+01
7.461547E+01
8.430139E+01
7.616656E+01
7.350406E+01
7.068146E+01
7.565351E+01
7.995544E+01
7.666684E+01
7.420594E+01
6.918187E+01
6.781908E+01
6.458745E+01
6.981297E+01
7.055836E+01
7.309163E+01
7.622898E+01
7.701382E+01
7.905480E+01
8.210874E+01
8.448211E+01
8.636054E+01
8.874855E+01
8.995674E+01
8.970610E+01
8.958367E+01
8.977596E+01
8.932633E+01
8.941917E+01
8.885985E+01
8.961627E+01
8.899687E+01
8.918240E+01
8.921396E+01
8.910553E+01
8.907952E+01
8.915817E+01
8.892087E+01
8.873238E+01
8.925025E+01
8.915170E+01
8.906825E+01
8.900124E+01
8.910159E+01
8.927287E+01
8.913855E+01
8.922764E+01
8.912836E+01
8.910565E+01
8.900458E+01
8.915908E+01
8.913491E+01
8.907327E+01
8.905120E+01
8.907363E+01
8.919749E+01
8.888492E+01
8.898079E+01
8.913159E+01
8.897236E+01
8.891401E+01
8.879396E+01
8.863598E+01
8.893831E+01
8.869668E+01
8.856228E+01
8.860215E+01
8.866908E+01
8.844073E+01
8.839809E+01
8.834349E+01
8.840879E+01
8.856076E+01
8.848030E+01
8.848477E+01
8.823334E+01
8.838846E+01
8.821608E+01
8.829784E+01
8.829945E+01
8.860861E+01
8.849303E+01
8.843826E+01
8.829485E+01
8.846838E+01
8.849754E+01
8.856648E+01
8.861715E+01
8.854052E+01
8.855741E+01
8.847453E+01
8.846459E+01
8.852865E+01
8.864058E+01
8.876574E+01
8.870087E+01
8.874139E+01
8.870907E+01
8.891311E+01
8.896472E+01
8.886329E+01
8.893730E+01
8.898754E+01
8.913275E+01
8.912818E+01
8.911595E+01
8.903178E+01
8.915058E+01
8.906241E+01
8.910040E+01
8.919724E+01
8.941123E+01
8.922890E+01
8.916767E+01
8.917818E+01
8.923371E+01
8.914620E+01
8.926879E+01
8.914722E+01
8.926918E+01
8.881436E+01
8.914173E+01
8.891740E+01
8.894078E+01
8.888094E+01
8.872903E+01
8.906848E+01
8.892430E+01
8.883292E+01
8.914149E+01
8.884794E+01
8.904634E+01
8.841407E+01
8.846121E+01
8.873963E+01
8.865367E+01
8.877722E+01
8.843903E+01
8.856706E+01
8.859732E+01
8.852534E+01
8.904485E+01
8.852405E+01
8.863603E+01
8.730232E+01
8.661252E+01
8.566443E+01
8.428145E+01
8.119992E+01
7.789646E+01
7.795793E+01
7.359510E+01
7.207332E+01
7.359532E+01
7.475892E+01
7.267614E+01
7.519102E+01
7.494076E+01
7.502260E+01
7.800946E+01
7.984870E+01
7.285909E+01
8.019347E+01
8.187885E+01
7.488812E+01
1.133993E+02
8.346771E+01
9.226142E+01
8.022149E+01
8.605795E+01
7.993593E+01
8.854932E+01
7.124716E+01
-4.353011E+00
5.159911E+01
2.152793E+01
-8.280168E+00
8.001134E+01
7.523936E+01
-2.514753E+02
-6.001371E+01
2.407319E+02
1.192118E+02
5.972318E+01
8.369379E+01
2.041813E+02
1.580656E+02
1.584016E+02
1.488289E+02
1.529686E+02
7.395351E+01
8.374657E+01
9.032220E+01
8.395532E+01
5.968857E+01
8.535106E+01
8.882744E+01
9.410961E+01
8.626665E+01
9.806492E+01
9.328758E+01
9.468484E+01
7.972758E+01
8.130058E+01
7.340955E+01
7.391674E+01
6.951248E+01
7.235485E+01
7.814302E+01
7.671741E+01
7.637551E+01
7.733029E+01
7.043935E+01
7.189057E+01
7.215954E+01
7.382889E+01
7.668517E+01
7.810065E+01
7.802238E+01
8.287033E+01
8.325410E+01
8.594734E+01
8.740802E+01
9.012482E+01
9.045496E+01
8.976986E+01
9.000538E+01
8.965828E+01
8.902000E+01
8.907792E+01
8.874997E+01
8.909476E+01
8.898702E+01
8.916692E+01
8.901852E+01
8.907078E+01
8.911032E+01
8.921386E+01
8.927275E+01
8.918829E+01
8.917306E+01
8.898078E+01
8.896125E+01
8.928674E+01
8.928113E+01
8.905429E+01
8.910449E+01
8.944847E+01
8.936694E+01
8.912975E+01
8.898894E+01
8.899661E+01
8.912410E+01
8.907881E+01
8.916381E+01
8.901048E+01
8.901164E+01
8.894510E+01
8.905124E+01
8.904556E+01
8.876832E+01
8.881555E+01
8.885086E+01
8.877373E+01
8.871585E+01
8.864152E+01
8.865287E+01
8.866777E+01
8.865331E+01
8.860619E+01
8.854335E+01
8.834015E+01
8.825450E+01
8.831147E+01
8.840450E+01
8.841241E+01
8.836186E+01
8.833406E+01
8.826980E+01
8.835534E+01
8.836481E+01
8.857368E+01
8.830069E+01
8.829256E+01
8.840202E+01
8.852975E+01
8.851909E+01
8.851626E+01
8.863034E+01
8.850613E+01
8.836187E+01
8.855367E+01
8.852088E+01
8.857512E+01
8.869061E+01
8.884635E+01
8.878134E+01
8.874336E+01
8.865714E+01
8.891048E+01
8.880491E+01
8.879686E+01
8.892004E+01
8.899593E+01
8.894491E+01
8.916017E+01
8.899518E+01
8.911125E+01
8.911438E+01
8.912976E+01
8.921725E+01
8.909558E+01
8.915719E+01
8.922659E+01
8.905232E+01
8.930897E+01
8.922050E+01
8.915370E+01
8.916099E+01
8.906524E+01
8.900762E+01
8.906350E+01
8.917181E+01
8.913631E+01
8.914998E+01
8.916356E+01
8.884465E+01
8.893878E+01
8.923477E+01
8.896245E+01
8.895685E+01
8.858352E+01
8.899230E+01
8.841400E+01
8.857732E+01
8.861408E+01
8.859996E+01
8.867558E+01
8.866244E+01
8.910386E+01
8.884327E+01
8.862360E+01
8.913575E+01
8.827136E+01
8.849571E+01
8.753770E+01
8.611966E+01
8.477660E+01
8.352281E+01
8.119834E+01
7.844862E+01
7.619772E+01
7.474531E+01
6.929598E+01
7.315968E+01
7.052712E+01
6.659052E+01
7.331701E+01
7.273720E+01
7.320009E+01
7.656563E+01
7.312050E+01
7.368935E+01
8.142881E+01
8.210376E+01
7.376411E+01
7.817068E+01
8.768577E+01
8.731855E+01
8.158870E+01
8.257166E+01
7.513548E+01
9.595523E+01
8.259151E+01
9.343559E+01
5.853975E+01
7.349422E+01
6.506814E+01
8.696810E+01
3.625897E+01
1.147582E+02
9.517032E+01
6.564959E+01
6.659503E+01
-1.206049E+03
-6.682345E+02
-3.433462E+02
-4.480719E+02
-3.564461E+02
-3.028195E+02
-2.820336E+02
7.698370E+01
7.812197E+01
7.029667E+01
6.990933E+01
7.183114E+01
8.315096E+01
6.831052E+01
9.518431E+01
1.006551E+02
9.287362E+01
8.998883E+01
8.285090E+01
7.955451E+01
8.406658E+01
6.802356E+01
7.102196E+01
6.282155E+01
7.323928E+01
7.436701E+01
7.667805E+01
7.267657E+01
7.482477E+01
8.067063E+01
7.450971E+01
7.165865E+01
7.159091E+01
7.653779E+01
7.625126E+01
7.806587E+01
8.262907E+01
8.313722E+01
8.482624E+01
8.716376E+01
8.637310E+01
8.830326E+01
8.957769E+01
8.947923E+01
8.898166E+01
8.882396E+01
8.905485E+01
8.927190E+01
8.912553E+01
8.883669E+01
8.892133E+01
8.874314E+01
8.920030E+01
8.892658E+01
8.920869E+01
8.907487E+01
8.899130E+01
8.902134E+01
8.895491E+01
8.917236E+01
8.917989E+01
8.916535E+01
8.893194E+01
8.921211E+01
8.898562E+01
8.910839E+01
8.927047E+01
8.903408E+01
8.911755E+01
8.960005E+01
8.901702E+01
8.919453E+01
8.893850E+01
8.918450E+01
8.908785E+01
8.886815E+01
8.876572E+01
8.889127E+01
8.868156E+01
8.875811E+01
8.857466E+01
8.859851E+01
8.858212E+01
8.867395E+01
8.854308E+01
8.856876E+01
8.850398E+01
8.850244E+01
8.842950E+01
8.834307E+01
8.825287E+01
8.842328E+01
8.827933E+01
8.835984E+01
8.842706E+01
8.834170E+01
8.827167E+01
8.841955E+01
8.843091E+01
8.838545E+01
8.832514E+01
8.845841E+01
8.843514E+01
8.842072E+01
8.855402E+01
8.851224E+01
8.848640E+01
8.830697E+01
8.853438E+01
8.867269E+01
8.868878E+01
8.861619E+01
8.863500E+01
8.872378E+01
8.878145E+01
8.896174E+01
8.889237E+01
8.893173E+01
8.892321E+01
8.899425E+01
8.907105E+01
8.896571E+01
8.894074E+01
8.913623E+01
8.904007E+01
8.919209E+01
8.915991E+01
8.922815E+01
8.923567E+01
8.902321E+01
8.933413E+01
8.917458E+01
8.942149E+01
8.923884E+01
8.919138E+01
8.939584E+01
8.922178E+01
8.907431E+01
8.914957E+01
8.930332E+01
8.915466E+01
8.909562E+01
8.891424E+01
8.900106E+01
8.893074E+01
8.912233E+01
8.872950E+01
8.869806E+01
8.878965E+01
8.866474E+01
8.864413E+01
8.830204E+01
8.861771E+01
8.860781E+01
8.867758E+01
8.857145E+01
8.804235E+01
8.874056E+01
8.903719E+01
8.816933E+01
8.866575E+01
8.825780E+01
8.751347E+01
8.639784E+01
8.533533E+01
8.293487E+01
8.299617E+01
7.870806E+01
7.543127E+01
7.396263E+01
7.281475E+01
7.200045E+01
6.829608E+01
6.846199E+01
7.446269E+01
7.239687E+01
7.453082E+01
7.291319E+01
7.249150E+01
7.383366E+01
8.456555E+01
7.792931E+01
8.515275E+01
7.529721E+01
7.524986E+01
6.159280E+01
7.952776E+01
8.564886E+01
9.202405E+01
8.189533E+01
7.644626E+01
9.361526E+01
-1.324410E+01
1.228489E+02
6.841272E+01
6.096191E+01
4.076912E+01
-7.748740E+01
9.785871E+01
-1.221180E+01
5.620879E+01
5.912505E+02
-2.523707E+03
3.248211E+03
1.032298E+03
1.144937E+03
1.093521E+03
5.521404E+02
7.914866E+01
7.310082E+01
7.711163E+01
6.362274E+01
6.961751E+01
6.828433E+01
6.649457E+01
8.560680E+01
7.431963E+01
7.488183E+01
7.891473E+01
7.677067E+01
7.378300E+01
7.685542E+01
7.240252E+01
7.324985E+01
7.170117E+01
7.900874E+01
7.502460E+01
7.292502E+01
7.458389E+01
7.442249E+01
7.560127E+01
7.477886E+01
7.381094E+01
7.475983E+01
7.807879E+01
7.847643E+01
8.053617E+01
8.276838E+01
8.420794E+01
8.576639E+01
8.714744E+01
8.886775E+01
8.895846E+01
8.959353E+01
8.965683E+01
8.924541E+01
8.887173E+01
8.875565E+01
8.923781E+01
8.918502E+01
8.931387E+01
9.006855E+01
8.892510E+01
8.917485E+01
8.888420E+01
8.919920E+01
8.898391E+01
8.916665E+01
8.912017E+01
8.880869E+01
8.903623E+01
8.920214E+01
8.909815E+01
8.907939E+01
8.911272E+01
8.916139E+01
8.920755E+01
8.916739E+01
8.902126E+01
8.909501E+01
8.908588E+01
8.890901E+01
8.904011E+01
8.884188E+01
8.958723E+01
8.969380E+01
8.892969E+01
8.876532E+01
8.890033E+01
8.875451E+01
8.871914E+01
8.864726E+01
8.868257E+01
8.857847E+01
8.864978E+01
8.850700E+01
8.858654E+01
8.848752E+01
8.839813E+01
8.840177E+01
8.843809E+01
8.849335E+01
8.840594E+01
8.852667E+01
8.850361E+01
8.825025E+01
8.818585E+01
8.845885E+01
8.853115E+01
8.842569E+01
8.841485E+01
8.844169E+01
8.856854E+01
8.839807E+01
8.841667E+01
8.848212E+01
8.836068E+01
8.869126E+01
8.852896E+01
8.847720E+01
8.865095E+01
8.884595E+01
8.878803E+01
8.846985E+01
8.872547E+01
8.889534E+01
8.893120E+01
8.877457E+01
8.880944E+01
8.881245E+01
8.901019E+01
8.915060E+01
8.907296E+01
8.918100E+01
8.913242E+01
8.908583E+01
8.908504E+01
8.909858E+01
8.910719E+01
8.917002E+01
8.900689E+01
8.922508E+01
8.911782E+01
8.917007E+01
8.906333E+01
8.907851E+01
8.922066E+01
8.925164E+01
8.923042E+01
8.902696E+01
8.914928E+01
8.893355E+01
8.900857E+01
8.897408E+01
8.898402E+01
8.878398E+01
8.899252E+01
8.878138E+01
8.890680E+01
8.912032E+01
8.853193E+01
8.825845E+01
8.867445E+01
8.825696E+01
8.896542E+01
8.894928E+01
8.865076E+01
8.882492E+01
8.838123E+01
8.856732E+01
8.862284E+01
8.862600E+01
8.852848E+01
8.773526E+01
8.578438E+01
8.513693E+01
8.313835E+01
9.377860E+01
7.814692E+01
7.307490E+01
7.244823E+01
7.169609E+01
7.206700E+01
6.882363E+01
6.816265E+01
7.435184E+01
7.206324E+01
6.932703E+01
7.100424E+01
7.784634E+01
7.718871E+01
7.961798E+01
8.008737E+01
8.372517E+01
8.662243E+01
8.576155E+01
8.064833E+01
7.571057E+01
8.159492E+01
8.437247E+01
7.947662E+01
8.326254E+01
8.083207E+01
7.729677E+00
7.151821E+01
6.035968E+01
5.461198E+01
7.267328E+01
1.675025E+05
1.245161E+02
-1.065224E+02
-9.506731E+01
1.237772E+03
2.421776E+02
2.602632E+02
2.411079E+02
2.298012E+02
2.301265E+02
2.314974E+02
8.227371E+01
8.398904E+01
8.519142E+01
7.358972E+01
7.876035E+01
8.479974E+01
7.604177E+01
9.715454E+01
8.067159E+01
7.622638E+01
9.602540E+01
8.928562E+01
8.646003E+01
8.718470E+01
7.576073E+01
8.389899E+01
7.859041E+01
8.727531E+01
8.452281E+01
7.927822E+01
8.141772E+01
7.956576E+01
7.843440E+01
7.699939E+01
7.690359E+01
7.719690E+01
7.860551E+01
8.040653E+01
8.092452E+01
8.214674E+01
8.416277E+01
8.587977E+01
8.803201E+01
8.886391E+01
8.951612E+01
8.976936E+01
8.962448E+01
8.901068E+01
8.883693E+01
8.930034E+01
8.947399E+01
8.984108E+01
8.974827E+01
8.963385E+01
8.901050E+01
8.913249E+01
8.893005E+01
8.899202E+01
8.911895E+01
8.910014E+01
8.901311E+01
8.908553E+01
8.944482E+01
8.929997E+01
8.902757E+01
8.899082E+01
8.913911E+01
8.923673E+01
8.918129E+01
8.918603E+01
8.912588E+01
8.925223E+01
8.910651E+01
8.895953E+01
8.914932E+01
8.903544E+01
8.993339E+01
8.974693E+01
8.895177E+01
8.894718E+01
8.873734E+01
8.882715E+01
8.892015E+01
8.879236E+01
8.879122E+01
8.890260E+01
8.873910E+01
8.866152E+01
8.850321E+01
8.846524E+01
8.848302E+01
8.843792E+01
8.844139E+01
8.834434E+01
8.827665E+01
8.844509E+01
8.855189E+01
8.825589E+01
8.831886E+01
8.835758E+01
8.845745E+01
8.824602E+01
8.843490E+01
8.828926E+01
8.844210E+01
8.835956E+01
8.832812E+01
8.830056E+01
8.839463E+01
8.864046E+01
8.854546E+01
8.854198E+01
8.847877E+01
8.866929E+01
8.879480E+01
8.859218E+01
8.860916E+01
8.881761E+01
8.875310E+01
8.877969E+01
8.900932E+01
8.905950E+01
8.898257E+01
8.904433E+01
8.915685E+01
8.917550E+01
8.914127E+01
8.907133E+01
8.928503E+01
8.909079E+01
8.912720E+01
8.911290E+01
8.918223E+01
8.919170E+01
8.924663E+01
8.913560E+01
8.918604E+01
8.922717E+01
8.912807E+01
8.908153E+01
8.904831E+01
8.912805E+01
8.923095E+01
8.912610E+01
8.903613E+01
8.899646E+01
8.904932E+01
8.914392E+01
8.891084E+01
8.866685E+01
8.890451E+01
8.903954E+01
8.895223E+01
8.876881E+01
8.881923E+01
8.866034E+01
8.855778E+01
8.882346E+01
8.872703E+01
8.885784E+01
8.870686E+01
8.903043E+01
8.932510E+01
8.901108E+01
8.834093E+01
8.775316E+01
8.613493E+01
8.450605E+01
8.320032E+01
8.275268E+01
7.748578E+01
7.468896E+01
7.466307E+01
7.130578E+01
7.408411E+01
7.193395E+01
7.051508E+01
7.200470E+01
7.258817E+01
7.292902E+01
7.348096E+01
7.758392E+01
7.758849E+01
7.561641E+01
8.129438E+01
8.673032E+01
8.001847E+01
8.146322E+01
8.579488E+01
8.837563E+01
7.974964E+01
7.959334E+01
8.007401E+01
9.623571E+01
8.174346E+01
4.838118E+01
6.337713E+01
8.772339E+01
8.961975E+01
9.035087E+01
1.729515E+03
1.251353E+02
7.864909E+02
6.159088E+01
2.383927E+02
9.503356E+01
1.123827E+02
1.081236E+02
1.099961E+02
1.108986E+02
1.093484E+02
7.222291E+01
6.711173E+01
8.334191E+01
8.400260E+01
8.721727E+01
8.258616E+01
1.007008E+02
9.197696E+01
8.889404E+01
9.663295E+01
9.820821E+01
8.743427E+01
9.468442E+01
8.513870E+01
7.255939E+01
8.472898E+01
8.020259E+01
8.538705E+01
8.208774E+01
7.658271E+01
7.757706E+01
7.620159E+01
7.466953E+01
7.638563E+01
7.766822E+01
7.704598E+01
7.795705E+01
7.943625E+01
8.065881E+01
8.236188E+01
8.438750E+01
8.670621E+01
8.796263E+01
8.956652E+01
8.988790E+01
9.102692E+01
9.041151E+01
8.953055E+01
8.947719E+01
8.928825E+01
8.936527E+01
8.922666E+01
8.930507E+01
8.886366E+01
8.914692E+01
8.923746E+01
8.900904E+01
8.895639E+01
8.910945E+01
8.904397E+01
8.910862E+01
8.910440E+01
8.909354E+01
8.899583E+01
8.900550E+01
8.911943E+01
8.903466E+01
8.929553E+01
8.920892E+01
8.917439E+01
8.909890E+01
8.928456E+01
8.909807E+01
8.890970E+01
8.902106E+01
8.916221E+01
8.935552E+01
8.918388E+01
8.903357E+01
8.905360E+01
8.885507E+01
8.884067E+01
8.876502E+01
8.882218E+01
8.882708E+01
8.872103E+01
8.869841E+01
8.881327E+01
8.841127E+01
8.855331E+01
8.874202E+01
8.859802E+01
8.842624E+01
8.851749E+01
8.841645E+01
8.834318E+01
8.845470E+01
8.831363E+01
8.821980E+01
8.821904E+01
8.845684E+01
8.832049E+01
8.840211E+01
8.830025E+01
8.845939E+01
8.838173E+01
8.855354E+01
8.849178E+01
8.832897E+01
8.831318E+01
8.856706E+01
8.854005E+01
8.852876E+01
8.867438E+01
8.878960E+01
8.877148E+01
8.890731E+01
8.880322E+01
8.884710E+01
8.886338E+01
8.899044E+01
8.902171E+01
8.882218E+01
8.893973E+01
8.907790E+01
8.900070E+01
8.900864E+01
8.923958E+01
8.911343E+01
8.915584E+01
8.921148E+01
8.912319E+01
8.922263E+01
8.922188E+01
8.913931E+01
8.927363E+01
8.905342E+01
8.930507E+01
8.936346E+01
8.927746E+01
8.919417E+01
8.922069E+01
8.913891E+01
8.925767E+01
8.913831E+01
8.895880E+01
8.912184E+01
8.890811E+01
8.893612E+01
8.891535E+01
8.887351E+01
8.901366E+01
8.909640E+01
8.873643E+01
8.865176E+01
8.887196E+01
8.850487E+01
8.873722E+01
8.837180E+01
8.851375E+01
8.884333E+01
8.922448E+01
8.879054E+01
8.920389E+01
8.944352E+01
8.811888E+01
8.628838E+01
8.423331E+01
8.116854E+01
7.796318E+01
7.710867E+01
7.611762E+01
7.500729E+01
7.399162E+01
7.406267E+01
7.344608E+01
7.020604E+01
7.280382E+01
7.814622E+01
7.800751E+01
7.555391E+01
7.466910E+01
8.072824E+01
8.609253E+01
8.084966E+01
8.614745E+01
8.272847E+01
8.445155E+01
9.380171E+01
9.051014E+01
8.947495E+01
9.303024E+01
8.070461E+01
8.046728E+01
5.746561E+01
-9.516647E+01
-2.043490E+01
7.052727E+01
6.546745E+01
8.825387E+01
2.150437E+02
1.155948E+02
7.117853E+03
1.890113E+02
9.464279E+01
1.204498E+02
1.499994E+02
1.748907E+02
2.151781E+02
2.086805E+02
2.287841E+02
1.334443E+02
8.477742E+01
9.622451E+01
9.487446E+01
7.526193E+01
5.824596E+01
7.298532E+01
9.087211E+01
8.613583E+01
8.496031E+01
9.996737E+01
8.411873E+01
9.289101E+01
8.763793E+01
8.822198E+01
8.613907E+01
8.403236E+01
8.320030E+01
8.220834E+01
8.107209E+01
7.731971E+01
7.620583E+01
7.737390E+01
7.763512E+01
7.826861E+01
7.840187E+01
7.949657E+01
8.067412E+01
8.016213E+01
8.322728E+01
8.620229E+01
8.808893E+01
8.855791E+01
8.985143E+01
9.014933E+01
9.005050E+01
8.999116E+01
9.024776E+01
8.919968E+01
8.865785E+01
8.889456E+01
8.921335E+01
8.935686E+01
8.911949E+01
8.916289E+01
8.929814E+01
8.898644E+01
8.934522E+01
8.911863E+01
8.914844E+01
8.913503E+01
8.898253E+01
8.899838E+01
8.904009E+01
8.905739E+01
8.929014E+01
8.929323E+01
8.934164E+01
8.904287E+01
8.912291E+01
8.901342E+01
8.918274E+01
8.914301E+01
8.900764E+01
8.905073E+01
8.930251E+01
8.951028E+01
8.920248E+01
8.906979E+01
8.899580E+01
8.878726E+01
8.867332E+01
8.876757E+01
8.874844E+01
8.873097E+01
8.872715E+01
8.863617E+01
8.859128E+01
8.853774E+01
8.861290E+01
8.855670E+01
8.857644E+01
8.851116E+01
8.851725E+01
8.845845E+01
8.848647E+01
8.840656E+01
8.820044E+01
8.822246E+01
8.821818E+01
8.822017E+01
8.833204E+01
8.858621E+01
8.844905E+01
8.837142E+01
8.842345E+01
8.849117E+01
8.850102E+01
8.856199E+01
8.863676E+01
8.876738E+01
8.846170E+01
8.829347E+01
8.860696E+01
8.863431E+01
8.875961E+01
8.882161E+01
8.871556E+01
8.870735E+01
8.879448E+01
8.899003E+01
8.894714E+01
8.896967E+01
8.913815E+01
8.913890E+01
8.913061E+01
8.912330E+01
8.894535E+01
8.904208E+01
8.909495E+01
8.900981E+01
8.910403E+01
8.936304E+01
8.938265E+01
8.918100E+01
8.934280E+01
8.914489E+01
8.918801E+01
8.923362E+01
8.932351E+01
8.920552E+01
8.911938E+01
8.943780E+01
8.905569E+01
8.906982E+01
8.909746E+01
8.884997E+01
8.886202E+01
8.893703E+01
8.897103E+01
8.900743E+01
8.888907E+01
8.903252E+01
8.868054E+01
8.914592E+01
8.889188E+01
8.850781E+01
8.892510E+01
8.868063E+01
8.924694E+01
8.888073E+01
8.913844E+01
8.924844E+01
8.863089E+01
8.878099E+01
8.826454E+01
8.704680E+01
8.426746E+01
8.127885E+01
7.702581E+01
7.685065E+01
7.437866E+01
7.224399E+01
6.976294E+01
6.790073E+01
7.137141E+01
6.885710E+01
7.437978E+01
8.250510E+01
7.587513E+01
7.235192E+01
7.097066E+01
7.766772E+01
7.905977E+01
7.949189E+01
8.313075E+01
7.640327E+01
8.106229E+01
8.435336E+01
8.363893E+01
7.763595E+01
7.971814E+01
9.795279E+01
1.053507E+02
7.455185E+01
5.256886E+01
-2.962970E+02
-4.008266E+02
1.021700E+02
7.444831E+01
2.183846E+02
-1.400301E+02
1.402626E+02
2.340113E+02
-4.508338E+01
-9.961672E+01
-6.156911E+01
-5.768264E+01
-5.136472E+01
-4.787749E+01
-6.268668E+01
9.836301E+01
7.178005E+01
1.141971E+02
8.017654E+01
6.756442E+01
5.846994E+01
7.314917E+01
7.608946E+01
5.215360E+01
9.089150E+01
9.287288E+01
9.670676E+01
8.964792E+01
7.892817E+01
8.341927E+01
8.450766E+01
8.438506E+01
8.407268E+01
8.214714E+01
7.854223E+01
7.944110E+01
7.892611E+01
7.790615E+01
7.990501E+01
8.005074E+01
7.853590E+01
7.934773E+01
7.906572E+01
8.148220E+01
8.402016E+01
8.545449E+01
8.870853E+01
8.805269E+01
8.872841E+01
8.920666E+01
8.988915E+01
8.966670E+01
8.986293E+01
8.917699E+01
8.898385E+01
8.902392E+01
8.911496E+01
8.915930E+01
8.894540E+01
8.899207E+01
8.929692E+01
8.925325E+01
8.911113E+01
8.923266E+01
8.892791E+01
8.895723E+01
8.919068E+01
8.930410E+01
8.924650E+01
8.919592E+01
8.930630E+01
8.914092E+01
8.921593E+01
8.895171E+01
8.916968E+01
8.904907E+01
8.909828E+01
8.891283E+01
8.905917E+01
8.913848E+01
8.957403E+01
8.961476E+01
8.995187E+01
8.905331E+01
8.898200E+01
8.893542E+01
8.882445E+01
8.873366E+01
8.859115E+01
8.870720E+01
8.867163E+01
8.857575E+01
8.868901E+01
8.861877E+01
8.848196E+01
8.842007E+01
8.859100E+01
8.855939E+01
8.843706E+01
8.854971E+01
8.849148E+01
8.837883E+01
8.824282E+01
8.831163E+01
8.829781E+01
8.832321E+01
8.849865E+01
8.875598E+01
8.825831E+01
8.830040E+01
8.848772E+01
8.842494E+01
8.855626E+01
8.869544E+01
8.845369E+01
8.870151E+01
8.877810E+01
8.863072E+01
8.879465E+01
8.873780E+01
8.873381E+01
8.868006E+01
8.873929E+01
8.874454E+01
8.897254E+01
8.896821E+01
8.897790E+01
8.907373E+01
8.894361E+01
8.893341E+01
8.922008E+01
8.914147E+01
8.915030E+01
8.917411E+01
8.919620E+01
8.914644E+01
8.912208E+01
8.915563E+01
8.910466E+01
8.914927E+01
8.909875E+01
8.923495E+01
8.919828E+01
8.941505E+01
8.934534E+01
8.911591E+01
8.922563E+01
8.908401E+01
8.903024E+01
8.905913E+01
8.900070E+01
8.893917E+01
8.885478E+01
8.882430E+01
8.889975E+01
8.971023E+01
8.924740E+01
8.882947E+01
8.872762E+01
8.869833E+01
8.863110E+01
8.913769E+01
8.859509E+01
8.901246E+01
8.854264E+01
8.821737E+01
8.913152E+01
8.932616E+01
8.871010E+01
8.808277E+01
8.777841E+01
8.588486E+01
8.374582E+01
8.234159E+01
7.720020E+01
7.387793E+01
7.399266E+01
7.271575E+01
7.061278E+01
6.883576E+01
7.435642E+01
7.615041E+01
7.594383E+01
7.846089E+01
7.288092E+01
7.356118E+01
6.982477E+01
7.229184E+01
8.087985E+01
8.123155E+01
8.109078E+01
7.434698E+01
7.897788E+01
8.279926E+01
8.287387E+01
7.453391E+01
7.706549E+01
7.953195E+01
1.220678E+02
7.438205E+01
1.327182E+02
-1.179558E+02
3.722091E+00
7.053958E+01
9.707518E+01
7.315119E+01
2.469749E+01
1.007701E+02
-1.815018E+02
-7.872857E+02
-6.997326E+02
-7.270172E+02
-7.438947E+02
-7.296451E+02
-7.441404E+02
-7.127612E+02
7.348458E+01
7.619770E+01
1.189586E+02
1.008889E+02
8.846604E+01
6.289390E+01
8.665485E+01
7.400881E+01
7.669964E+01
3.395309E+01
8.304266E+01
8.832015E+01
9.751555E+01
8.724915E+01
8.773249E+01
7.831245E+01
8.183898E+01
8.618682E+01
8.212795E+01
7.558402E+01
7.800678E+01
7.567578E+01
7.561695E+01
7.813103E+01
8.148471E+01
8.065899E+01
7.574741E+01
7.999310E+01
8.255027E+01
8.360116E+01
8.584535E+01
8.698561E+01
8.800460E+01
8.850032E+01
8.979568E+01
8.979255E+01
8.955686E+01
8.973186E+01
8.912495E+01
8.924292E+01
8.921357E+01
8.942987E+01
8.908816E+01
8.905842E+01
8.932924E+01
8.965454E+01
8.925887E+01
8.903832E+01
8.907362E+01
8.904642E+01
8.912679E+01
8.915431E+01
8.931408E+01
8.917647E+01
8.920808E+01
8.930806E+01
8.914684E+01
8.911013E+01
8.904225E+01
8.921942E+01
8.927875E+01
8.931010E+01
8.901922E+01
8.876127E+01
8.908555E+01
8.891109E+01
8.905168E+01
8.957186E+01
8.881488E+01
8.880200E+01
8.885569E+01
8.881672E+01
8.888348E+01
8.871022E+01
8.857634E+01
8.870057E+01
8.859011E+01
8.859744E+01
8.855759E+01
8.842961E+01
8.855038E+01
8.859896E+01
8.852857E+01
8.845548E+01
8.842784E+01
8.846656E+01
8.845060E+01
8.829099E+01
8.833990E+01
8.831179E+01
8.835791E+01
8.846290E+01
8.852592E+01
8.822077E+01
8.825044E+01
8.848444E+01
8.840868E+01
8.840253E+01
8.853820E+01
8.854335E+01
8.898057E+01
8.926626E+01
8.872738E+01
8.871013E+01
8.853137E+01
8.877243E+01
8.874290E+01
8.875107E+01
8.883548E+01
8.887444E+01
8.882630E+01
8.899950E+01
8.910605E+01
8.919695E+01
8.905429E+01
8.915826E+01
8.919606E+01
8.925010E+01
8.920948E+01
8.921135E+01
8.907778E+01
8.930398E+01
8.929844E+01
8.923621E+01
8.915326E+01
8.917040E+01
8.923171E+01
8.918248E+01
8.929771E+01
8.924170E+01
8.928790E+01
8.922080E+01
8.911715E+01
8.904073E+01
8.909811E+01
8.890120E+01
8.906259E+01
8.862417E+01
8.902733E+01
8.881567E+01
8.875590E+01
8.885558E+01
8.870737E+01
8.882132E+01
8.842537E+01
8.874216E+01
8.874706E+01
8.883325E+01
8.897162E+01
8.915006E+01
8.878116E+01
8.931307E+01
8.929009E+01
8.974626E+01
8.794811E+01
8.814341E+01
8.515115E+01
8.431693E+01
8.141834E+01
8.132973E+01
7.571119E+01
7.331871E+01
7.185353E+01
7.075914E+01
7.014661E+01
7.307677E+01
7.800708E+01
7.575501E+01
7.289850E+01
7.485652E+01
6.090907E+01
7.070369E+01
7.402027E+01
7.534437E+01
7.545738E+01
7.478902E+01
6.928632E+01
8.008661E+01
7.635642E+01
7.449051E+01
8.731744E+01
8.290674E+01
7.563894E+01
7.405482E+01
6.103308E+01
1.051040E+02
8.446494E+01
-1.078427E+02
5.650900E+01
1.749644E+02
4.073193E+01
-1.818596E+02
-2.976675E+01
4.279859E+02
1.348131E+03
-3.652274E+03
-3.258780E+03
-3.297817E+03
-3.250589E+03
-3.299011E+03
-3.124709E+03
7.619395E+01
7.849502E+02
1.067116E+02
1.088244E+02
8.230323E+01
7.670032E+01
4.552129E+02
6.866959E+01
7.555078E+01
2.468401E+02
8.498111E+01
8.843292E+01
8.822623E+01
8.469511E+01
7.942035E+01
1.307564E+02
8.357958E+01
7.769318E+01
8.231001E+01
8.032248E+01
7.325930E+01
7.578203E+01
7.638817E+01
7.318809E+01
7.302467E+01
7.896109E+01
7.677487E+01
7.971085E+01
8.354018E+01
8.457757E+01
8.647130E+01
8.785706E+01
8.884457E+01
8.903133E+01
9.015697E+01
8.955816E+01
8.961229E+01
8.991005E+01
8.929848E+01
8.954389E+01
8.942215E+01
8.945781E+01
8.923558E+01
8.931214E+01
8.895661E+01
8.934724E+01
8.920918E+01
8.927125E+01
8.903258E+01
8.917567E+01
8.914620E+01
8.915140E+01
8.913951E+01
8.889678E+01
8.911313E+01
8.932516E+01
8.910701E+01
8.895360E+01
8.922317E+01
8.926767E+01
8.911212E+01
8.962424E+01
8.904911E+01
8.897634E+01
8.893039E+01
8.896774E+01
8.917117E+01
8.898001E+01
8.900538E+01
8.889372E+01
8.888726E+01
8.873056E+01
8.881042E+01
8.885334E+01
8.882396E+01
8.884320E+01
8.859605E+01
8.845185E+01
8.848151E+01
8.836548E+01
8.851582E+01
8.849405E+01
8.841675E+01
8.837234E+01
8.838048E+01
8.839092E+01
8.834121E+01
8.847039E+01
8.850265E+01
8.845063E+01
8.835629E+01
8.839723E+01
8.840236E+01
8.848147E+01
8.845696E+01
8.838969E+01
8.848197E+01
8.846438E+01
8.852259E+01
8.863195E+01
8.938118E+01
8.984981E+01
8.892516E+01
8.864738E+01
8.871509E+01
8.870886E+01
8.876845E+01
8.895371E+01
8.890413E+01
8.886587E+01
8.892741E+01
8.899251E+01
8.897386E+01
8.890927E+01
8.906680E+01
8.912858E+01
8.921606E+01
8.937683E+01
8.975212E+01
8.928239E+01
8.922778E+01
8.921379E+01
8.914849E+01
8.920224E+01
8.910944E+01
8.903348E+01
8.905099E+01
8.920531E+01
8.926838E+01
8.910614E+01
8.910863E+01
8.911632E+01
8.909910E+01
8.918558E+01
8.921994E+01
8.889363E+01
8.895123E+01
8.887217E+01
8.868464E+01
8.871534E+01
8.890048E+01
8.881122E+01
8.866472E+01
8.901869E+01
8.874341E+01
8.850274E+01
8.865424E+01
8.872257E+01
8.900129E+01
8.869882E+01
8.893933E+01
8.920547E+01
8.870575E+01
8.876145E+01
8.975247E+01
8.798194E+01
8.598275E+01
8.396125E+01
8.087178E+01
8.017562E+01
7.971539E+01
7.328608E+01
7.278598E+01
7.292322E+01
7.265273E+01
7.530512E+01
7.253852E+01
7.790274E+01
7.671740E+01
7.982457E+01
7.693282E+01
7.761809E+01
8.197939E+01
7.074987E+01
7.236765E+01
7.258373E+01
7.252838E+01
6.767241E+01
7.751853E+01
7.799876E+01
7.399431E+01
8.361915E+01
1.029824E+02
1.967293E+02
8.350999E+01
1.072284E+02
4.651271E+01
-2.291142E+02
3.108207E+02
1.464799E+02
5.053787E+03
5.538158E+01
8.377968E+01
4.135839E+02
9.536554E+02
2.523123E+04
2.339067E+04
1.967168E+04
1.202736E+04
1.638983E+04
2.136666E+04
8.405348E+01
1.106519E+02
7.941099E+01
1.065707E+02
9.625229E+01
1.026885E+02
8.250480E+02
7.950149E+01
6.849869E+01
5.683617E+02
-9.150173E+02
7.424860E+01
7.306843E+01
7.561849E+01
8.088786E+01
1.013724E+02
7.547155E+01
7.338774E+01
8.041626E+01
8.296551E+01
7.210911E+01
7.166699E+01
7.039369E+01
6.820830E+01
7.034317E+01
7.301346E+01
7.668309E+01
7.684374E+01
7.931757E+01
8.336404E+01
8.577224E+01
8.664001E+01
8.747793E+01
9.426559E+01
9.038094E+01
8.933068E+01
8.935475E+01
8.948764E+01
8.945356E+01
8.915764E+01
8.938235E+01
8.959835E+01
8.932003E+01
8.903274E+01
8.888214E+01
8.891029E+01
8.907359E+01
8.937262E+01
8.916275E+01
8.924545E+01
8.933464E+01
8.918106E+01
8.912538E+01
8.904317E+01
8.901215E+01
8.919552E+01
8.903056E+01
8.909667E+01
8.916746E+01
8.893642E+01
8.891146E+01
8.974774E+01
8.950652E+01
8.889516E+01
8.888531E+01
8.904298E+01
8.910029E+01
8.904736E+01
8.904423E+01
8.891444E+01
8.884923E+01
8.877903E+01
8.871765E+01
8.878367E+01
8.882151E+01
8.876377E+01
8.860196E+01
8.848310E+01
8.853463E+01
8.845848E+01
8.852940E+01
8.856850E+01
8.842561E+01
8.850530E+01
8.839343E+01
8.840323E+01
8.830987E+01
8.844707E+01
8.826667E+01
8.817691E+01
8.840741E+01
8.840662E+01
8.848124E+01
8.849847E+01
8.846047E+01
8.849093E+01
8.841099E+01
8.849846E+01
8.838792E+01
8.865780E+01
8.962574E+01
9.033155E+01
8.885758E+01
8.890133E+01
8.869217E+01
8.887714E+01
8.879798E+01
8.875782E+01
8.887508E+01
8.892675E+01
8.902887E+01
8.898042E+01
8.898074E+01
8.895348E+01
8.893306E+01
8.913779E+01
8.908186E+01
8.971148E+01
9.035662E+01
8.968783E+01
8.937073E+01
8.919986E+01
8.927081E+01
8.909849E+01
8.915119E+01
8.924435E+01
8.913931E+01
8.933898E+01
8.923864E+01
8.908710E+01
8.915683E+01
8.921020E+01
8.890659E+01
8.913180E+01
8.928999E+01
8.890342E+01
8.895696E+01
8.900791E+01
8.895020E+01
8.889265E+01
8.898490E+01
8.867248E+01
8.895268E+01
8.859012E+01
8.861033E+01
8.883708E+01
8.843004E+01
8.925886E+01
8.880539E+01
8.892555E+01
8.896986E+01
8.879753E+01
8.875247E+01
8.911975E+01
8.919623E+01
8.830571E+01
8.673508E+01
8.524738E+01
8.286299E+01
7.926482E+01
7.500800E+01
7.583508E+01
7.581356E+01
7.256502E+01
7.281754E+01
7.048622E+01
7.575304E+01
7.300366E+01
7.434699E+01
7.433024E+01
6.866820E+01
7.720706E+01
7.351204E+01
7.541067E+01
7.442547E+01
7.773455E+01
8.735469E+01
7.853586E+01
7.069675E+01
6.759917E+01
7.110478E+01
7.951412E+01
1.083634E+02
1.256263E+02
1.284117E+02
8.144460E+01
4.003256E+01
1.679686E+02
1.446378E+02
1.659987E+02
1.054232E+02
6.337406E+01
8.761611E+01
5.021084E+02
5.482361E+03
-1.918250E+03
-2.542038E+03
-9.814771E+03
-1.411991E+04
-1.311242E+04
-1.179226E+04
1.117483E+02
8.866903E+01
5.923782E+01
8.061331E+01
8.882167E+01
-4.623881E+01
6.050157E+01
5.399523E+01
3.245240E+01
-1.210767E+02
5.593968E+01
9.507664E+01
7.703067E+01
7.525587E+01
7.548752E+01
7.114262E+01
7.582342E+01
6.977429E+01
6.902482E+01
7.370215E+01
7.264508E+01
6.721643E+01
6.767021E+01
6.325948E+01
6.654223E+01
7.191684E+01
8.068299E+01
7.906946E+01
7.442319E+01
8.123385E+01
8.454602E+01
8.806838E+01
8.874758E+01
9.719371E+01
9.048383E+01
8.876277E+01
8.865861E+01
8.930246E+01
8.919871E+01
8.919234E+01
8.948010E+01
8.949579E+01
8.925833E+01
8.879305E+01
8.917959E+01
8.928916E+01
8.905605E+01
8.928899E+01
8.889111E+01
8.928346E+01
8.903408E+01
8.909781E+01
8.894579E+01
8.929764E+01
8.925198E+01
8.901973E+01
8.900557E+01
8.910615E+01
8.915867E+01
8.896271E+01
8.920638E+01
8.990154E+01
8.900841E+01
8.903437E+01
8.908678E+01
8.907605E+01
8.906561E+01
8.897807E+01
8.888672E+01
8.888448E+01
8.887606E+01
8.890661E+01
8.883708E+01
8.880640E+01
8.884979E+01
8.873871E+01
8.860084E+01
8.862522E+01
8.863730E+01
8.856827E+01
8.856590E+01
8.846785E+01
8.838855E+01
8.851209E+01
8.839030E+01
8.836529E+01
8.843012E+01
8.840794E+01
8.822339E+01
8.851185E+01
8.840761E+01
8.841651E+01
8.834633E+01
8.839288E+01
8.838597E+01
8.837797E+01
8.846168E+01
8.849117E+01
8.861686E+01
8.883388E+01
8.989346E+01
9.015759E+01
8.870334E+01
8.857151E+01
8.864392E+01
8.882564E+01
8.889844E+01
8.879851E+01
8.875490E+01
8.879894E+01
8.890823E+01
8.899694E+01
8.886531E+01
8.898328E+01
8.906594E+01
8.900499E+01
8.915106E+01
9.010303E+01
9.065253E+01
8.968263E+01
8.932122E+01
8.916221E+01
8.915255E+01
8.913386E+01
8.918226E+01
8.907773E+01
8.898745E+01
8.907380E+01
8.936773E+01
8.964613E+01
8.933177E+01
8.899628E+01
8.910867E+01
8.919697E+01
8.923193E+01
8.894599E+01
8.894340E+01
8.899511E+01
8.913131E+01
8.863882E+01
8.874523E+01
8.860844E+01
8.887475E+01
8.879624E+01
8.902589E+01
8.878032E+01
8.874475E+01
8.870713E+01
8.852030E+01
8.910211E+01
8.875528E+01
8.881596E+01
8.939316E+01
8.876189E+01
8.901689E+01
8.816655E+01
8.720688E+01
8.553827E+01
8.212368E+01
7.940523E+01
7.663245E+01
7.726525E+01
7.512065E+01
7.324535E+01
7.116090E+01
7.102293E+01
7.402782E+01
7.412285E+01
7.220111E+01
6.991709E+01
7.079393E+01
7.307366E+01
6.635194E+01
8.295014E+01
8.834201E+01
7.932789E+01
5.732438E+01
7.176280E+01
8.818491E+01
7.135502E+01
6.692979E+01
7.967924E+01
7.422888E+01
8.083014E+01
6.439380E+01
7.520162E+01
6.757896E+01
-1.184493E+02
9.603769E+01
1.738270E+02
9.470988E+01
1.559848E+01
-5.303867E+01
3.151739E+02
-1.422094E+05
-7.583067E+03
-7.718646E+03
-9.115321E+03
-7.585055E+03
-7.511297E+03
-6.349858E+03
8.534527E+01
1.227298E+02
1.129490E+02
9.022368E+01
9.698945E+01
7.206928E+01
8.506790E+01
1.053518E+02
6.135864E+01
-1.526436E+02
6.180336E+02
8.074440E+01
8.414266E+01
8.992876E+01
7.353420E+01
8.078593E+01
9.122435E+01
7.943580E+01
7.766114E+01
6.863570E+01
6.834875E+01
6.656913E+01
6.733293E+01
6.403483E+01
6.769206E+01
6.856723E+01
7.212421E+01
7.674029E+01
7.636711E+01
7.947597E+01
8.081630E+01
8.851790E+01
8.818549E+01
8.932423E+01
8.929539E+01
8.966121E+01
8.966978E+01
8.926553E+01
8.962036E+01
8.925825E+01
9.017730E+01
8.923047E+01
8.902955E+01
8.904918E+01
8.933639E+01
8.920578E+01
8.897128E+01
8.912711E+01
8.933268E+01
8.936365E+01
8.902885E+01
8.907208E+01
8.909251E+01
8.908607E+01
8.933515E+01
8.907544E+01
8.916018E+01
8.924888E+01
8.919092E+01
8.909011E+01
8.916259E+01
9.046635E+01
8.942097E+01
8.903526E+01
8.906663E+01
8.902307E+01
8.889029E+01
8.890997E+01
8.894041E+01
8.902889E+01
8.897588E+01
8.904318E+01
8.894474E+01
8.879038E+01
8.865761E+01
8.881016E+01
8.859752E+01
8.859446E+01
8.880125E+01
8.854164E+01
8.843883E+01
8.840031E+01
8.829305E+01
8.847346E+01
8.829292E+01
8.829584E+01
8.832023E+01
8.836827E+01
8.820484E+01
8.828903E+01
8.826008E+01
8.850852E+01
8.843035E+01
8.835542E+01
8.835905E+01
8.835187E+01
8.839596E+01
8.842071E+01
8.863965E+01
8.877680E+01
8.910293E+01
8.913038E+01
8.869925E+01
8.871957E+01
8.862175E+01
8.852578E+01
8.861230E+01
8.880229E+01
8.880682E+01
8.897897E+01
8.899887E+01
8.916974E+01
8.900548E+01
8.910787E+01
8.913238E+01
8.905404E+01
8.935221E+01
9.107082E+01
9.144211E+01
9.029162E+01
8.931382E+01
8.920197E+01
8.934876E+01
8.931224E+01
8.918907E+01
8.896218E+01
8.904760E+01
8.909878E+01
8.926216E+01
8.928457E+01
8.927812E+01
8.899309E+01
8.915255E+01
8.931161E+01
8.915671E+01
8.891271E+01
8.877937E+01
8.884583E+01
8.900757E+01
8.914571E+01
8.866445E+01
8.867928E+01
8.876733E+01
8.867177E+01
8.882254E+01
8.879695E+01
8.885539E+01
8.889798E+01
8.934926E+01
8.881986E+01
8.875729E+01
8.886198E+01
8.861378E+01
8.893977E+01
8.872271E+01
8.792670E+01
8.599576E+01
8.327596E+01
8.145202E+01
7.919389E+01
7.773306E+01
7.839763E+01
7.626396E+01
7.064271E+01
7.225052E+01
7.168160E+01
7.329176E+01
7.446178E+01
6.845084E+01
6.831300E+01
7.271229E+01
8.254337E+01
8.721873E+01
8.313860E+01
8.493612E+01
7.411086E+01
8.062416E+01
9.601594E+01
8.615405E+01
7.929112E+01
7.700886E+01
8.406815E+01
1.060282E+02
9.980488E+01
8.299826E+01
9.668244E+01
7.059622E+01
8.579000E+02
-3.262030E+01
7.464161E+01
7.126348E+02
1.725222E+02
-6.648323E+00
7.349131E+01
3.267176E+01
5.695074E+01
-3.641620E+03
4.138405E+01
3.786713E+01
2.949448E+01
3.929132E+01
1.099572E+02
1.038141E+02
1.876577E+02
9.755453E+01
8.736499E+01
-5.045399E+02
5.019732E+01
5.719864E+01
2.786800E+00
6.017866E+03
-2.644235E+01
9.149011E+01
8.936637E+01
7.643657E+01
8.120772E+01
8.568520E+01
7.846640E+01
7.483311E+01
6.884848E+01
5.865921E+01
6.139130E+01
6.255901E+01
6.166963E+01
6.865049E+01
7.784225E+01
6.578949E+01
6.976760E+01
7.246978E+01
7.430924E+01
7.913464E+01
7.909863E+01
8.836217E+01
8.590935E+01
8.846793E+01
8.914257E+01
8.938173E+01
9.029678E+01
9.033539E+01
8.877651E+01
8.986927E+01
9.070899E+01
8.956416E+01
8.896200E+01
8.877706E+01
8.925734E+01
8.891729E+01
8.890874E+01
8.902468E+01
8.909366E+01
8.935763E+01
8.918116E+01
8.922707E+01
8.906871E+01
8.924625E+01
8.946764E+01
8.916226E+01
8.924156E+01
8.920491E+01
8.915101E+01
8.925866E+01
8.906724E+01
8.957073E+01
8.907475E+01
8.903320E+01
8.927013E+01
8.915436E+01
8.908241E+01
8.891752E+01
8.887705E+01
8.893311E+01
8.896352E+01
8.895114E+01
8.890913E+01
8.876617E+01
8.864174E+01
8.875047E+01
8.873573E+01
8.854452E+01
8.860738E+01
8.864026E+01
8.861263E+01
8.849129E+01
8.840746E+01
8.844927E+01
8.828564E+01
8.833694E+01
8.827621E+01
8.829826E+01
8.843693E+01
8.848344E+01
8.832935E+01
8.830425E+01
8.845821E+01
8.845228E+01
8.847584E+01
8.838429E+01
8.840351E+01
8.858751E+01
8.854477E+01
8.864780E+01
8.890446E+01
8.880596E+01
8.871429E+01
8.873941E+01
8.873295E+01
8.847043E+01
8.851049E+01
8.876748E+01
8.873027E+01
8.882739E+01
8.895824E+01
8.895241E+01
8.897220E+01
8.907505E+01
8.914806E+01
8.901956E+01
8.928020E+01
9.042048E+01
9.107967E+01
8.965007E+01
8.915512E+01
8.913775E+01
8.934790E+01
8.925102E+01
8.915938E+01
8.913346E+01
8.916566E+01
8.900135E+01
8.914321E+01
8.917908E+01
8.925351E+01
8.902228E+01
8.916986E+01
8.910425E+01
8.910201E+01
8.907649E+01
8.911476E+01
8.892557E+01
8.895303E+01
8.918335E+01
8.875964E+01
8.884229E+01
8.911913E+01
8.908188E+01
8.857713E+01
8.889257E+01
8.893554E+01
8.915582E+01
8.917328E+01
8.920906E+01
8.857102E+01
8.888167E+01
8.902286E+01
8.894654E+01
8.797461E+01
8.745707E+01
8.512444E+01
8.296112E+01
8.087367E+01
7.858495E+01
7.788133E+01
7.768972E+01
7.434855E+01
7.325524E+01
7.246091E+01
7.116097E+01
7.168744E+01
7.033580E+01
7.275775E+01
7.719046E+01
8.079131E+01
7.650673E+01
7.383236E+01
7.957895E+01
7.861253E+01
7.461698E+01
7.113814E+01
5.978188E+01
7.321992E+01
6.687872E+01
7.378500E+01
4.995937E+01
1.078940E+02
1.025111E+02
8.230515E+01
9.813697E+01
4.512650E+01
1.894422E+02
4.391136E+02
4.978636E+01
6.066229E+01
1.985372E+00
1.379822E+02
8.065718E+01
1.250769E+02
1.513129E+02
1.617535E+02
1.473910E+02
1.533596E+02
1.584852E+02
1.472051E+02
4.020280E+01
6.319870E+01
6.532749E+01
8.413021E+01
9.864500E+01
3.951071E+02
-7.891722E+02
1.077050E+02
3.811744E+01
-4.122524E+02
3.377928E+01
9.405333E+01
9.320780E+01
8.492870E+01
9.843157E+01
8.791634E+01
7.385106E+01
6.901911E+01
6.909667E+01
6.686905E+01
6.788433E+01
6.476488E+01
6.520695E+01
6.863276E+01
6.849089E+01
6.716954E+01
7.315285E+01
7.413460E+01
8.049358E+01
8.220872E+01
7.986887E+01
8.582250E+01
8.619717E+01
8.809307E+01
8.949098E+01
9.170905E+01
9.049239E+01
8.972340E+01
8.942598E+01
8.920720E+01
8.883493E+01
8.945738E+01
8.921105E+01
8.876837E+01
8.926809E+01
8.938108E+01
8.930783E+01
8.905590E+01
8.834780E+01
8.918261E+01
8.918671E+01
8.903739E+01
8.901493E+01
8.924684E+01
8.933874E+01
8.917986E+01
8.911538E+01
8.917766E+01
8.904644E+01
8.915368E+01
8.893071E+01
8.929695E+01
8.931340E+01
8.905445E+01
8.904762E+01
8.918905E+01
8.898635E+01
8.892703E+01
8.871686E+01
8.878918E+01
8.872661E+01
8.861081E+01
8.879202E+01
8.886596E+01
8.880286E+01
8.870898E+01
8.870260E+01
8.859209E+01
8.861696E+01
8.846115E+01
8.855469E+01
8.835015E+01
8.837212E+01
8.825834E+01
8.842644E+01
8.846965E+01
8.829513E+01
8.849415E+01
8.831174E+01
8.842095E+01
8.841640E+01
8.843065E+01
8.847368E+01
8.841646E+01
8.846770E+01
8.836257E+01
8.835824E+01
8.860053E+01
8.835954E+01
8.847366E+01
8.899701E+01
8.890641E+01
8.861984E+01
8.851730E+01
8.867181E+01
8.867851E+01
8.869288E+01
8.890752E+01
8.880278E+01
8.883028E+01
8.895348E+01
8.907148E+01
8.899236E+01
8.911257E+01
8.916692E+01
8.918551E+01
8.920645E+01
8.933322E+01
8.973761E+01
8.919436E+01
8.920218E+01
8.918974E+01
8.915590E+01
8.910744E+01
8.920052E+01
8.924204E+01
8.909265E+01
8.923560E+01
8.918419E+01
8.918076E+01
8.913950E+01
8.899983E+01
8.908254E+01
8.916236E+01
8.910286E+01
8.884118E+01
8.877795E+01
8.862654E+01
8.887196E+01
8.903027E+01
8.889678E+01
8.886872E+01
8.883439E+01
8.888393E+01
8.841736E+01
8.849321E+01
8.895619E+01
8.911187E+01
8.906815E+01
8.891613E+01
8.899886E+01
8.856154E+01
8.962232E+01
8.931147E+01
8.805056E+01
8.772907E+01
8.523359E+01
8.270301E+01
8.122594E+01
7.928257E+01
7.722627E+01
7.510630E+01
7.199287E+01
7.445782E+01
7.340536E+01
7.050278E+01
6.896687E+01
6.903376E+01
7.532073E+01
7.589611E+01
7.917577E+01
7.741001E+01
7.304594E+01
8.116324E+01
7.605034E+01
6.886088E+01
8.800187E+01
8.816600E+01
6.482322E+01
7.739039E+01
8.586638E+01
8.424088E+01
8.566205E+01
9.874989E+01
8.669590E+01
7.510672E+01
9.661996E+01
4.032620E+02
-4.505976E+01
9.962298E+01
-1.698337E+00
3.213631E+02
1.033003E+03
5.256272E+01
3.035894E+02
1.879886E+02
1.800639E+02
1.946651E+02
1.840008E+02
1.813494E+02
1.678806E+02
1.071220E+02
1.151396E+02
7.531775E+01
1.025363E+02
9.516363E+01
-2.835044E+01
5.933848E+01
8.770268E+01
4.764447E+01
-9.484572E+01
4.702339E+01
8.866248E+01
8.401992E+01
8.665000E+01
8.190622E+01
8.268670E+01
7.552931E+01
6.821460E+01
6.849459E+01
7.115140E+01
7.105090E+01
7.120599E+01
6.484203E+01
7.143666E+01
7.455456E+01
6.963146E+01
7.230872E+01
7.391160E+01
7.715204E+01
8.155077E+01
8.438587E+01
8.498630E+01
8.697337E+01
8.854954E+01
9.363776E+01
8.775118E+01
8.937956E+01
8.976323E+01
8.874761E+01
8.915615E+01
8.947776E+01
8.927366E+01
8.909419E+01
8.888367E+01
8.897614E+01
8.918610E+01
8.976982E+01
8.919881E+01
8.939992E+01
8.926085E+01
8.904853E+01
8.910808E+01
8.895904E+01
8.911022E+01
8.932861E+01
8.926802E+01
8.910883E+01
8.905004E+01
8.903517E+01
8.928644E+01
8.894705E+01
8.915045E+01
8.916437E+01
8.911079E+01
8.904100E+01
8.901358E+01
8.897775E+01
8.910159E+01
8.904109E+01
8.901219E+01
8.887846E+01
8.895750E+01
8.872175E+01
8.889412E+01
8.873891E+01
8.870779E+01
8.858920E+01
8.851758E+01
8.833240E+01
8.843192E+01
8.843405E+01
8.850125E+01
8.855250E+01
8.845621E+01
8.857352E+01
8.838607E+01
8.847916E+01
8.851469E+01
8.844986E+01
8.858244E+01
8.846183E+01
8.841193E+01
8.851940E+01
8.839913E+01
8.836588E+01
8.842097E+01
8.841643E+01
8.851197E+01
8.858817E+01
8.853922E+01
8.877262E+01
8.861944E+01
8.858622E+01
8.848296E+01
8.870475E+01
8.903104E+01
8.882562E+01
8.891357E+01
8.899510E+01
8.894652E+01
8.887894E+01
8.893053E+01
8.896707E+01
8.904483E+01
8.919135E+01
8.904273E+01
8.909858E+01
8.911626E+01
8.929599E+01
8.915926E+01
8.922654E+01
8.909196E+01
8.918288E+01
8.931771E+01
8.925684E+01
8.898683E+01
8.920195E+01
8.928478E+01
8.915368E+01
8.895814E+01
8.913388E+01
8.902105E+01
8.910958E+01
8.911636E+01
8.885940E+01
8.916809E+01
8.911454E+01
8.905798E+01
8.895665E+01
8.905896E+01
8.907033E+01
8.866378E+01
8.873310E+01
8.870141E+01
8.844350E+01
8.863410E+01
8.857058E+01
8.908141E+01
8.898550E+01
8.873097E+01
8.893838E+01
8.859861E+01
8.912700E+01
8.914007E+01
8.929851E+01
8.794670E+01
8.593824E+01
8.400281E+01
8.234883E+01
7.951154E+01
7.896162E+01
7.518853E+01
7.442288E+01
7.407220E+01
7.441413E+01
7.394332E+01
6.908217E+01
7.276941E+01
6.764981E+01
7.603570E+01
7.778396E+01
8.119665E+01
8.068065E+01
7.153836E+01
7.111586E+01
7.566360E+01
7.593622E+01
7.150205E+01
6.772245E+01
7.710108E+01
7.884547E+01
7.645013E+01
8.387007E+01
8.211322E+01
8.640861E+01
-1.185065E+03
1.653117E+01
-9.925119E+00
-6.288939E+00
1.788850E+02
-2.168058E+01
5.451243E+01
3.929964E+01
1.350891E+01
-3.699123E+03
1.459011E+02
1.403446E+02
1.353603E+02
1.358342E+02
1.341536E+02
1.316647E+02
-2.968027E+02
1.093556E+02
9.918849E+01
1.037166E+02
1.095440E+02
2.860610E+01
1.114948E+02
1.495119E+02
1.348775E+02
2.999149E+03
2.528534E+02
8.964035E+01
8.788604E+01
8.835316E+01
7.266629E+01
7.966512E+01
7.555090E+01
6.039632E+01
6.963812E+01
7.041562E+01
7.065452E+01
6.843541E+01
6.523292E+01
7.443227E+01
7.167085E+01
7.197076E+01
7.397180E+01
7.788274E+01
7.997220E+01
8.078824E+01
8.233617E+01
8.506912E+01
8.639741E+01
8.769524E+01
8.936553E+01
8.606370E+01
9.137881E+01
8.998482E+01
8.940141E+01
8.917534E+01
8.912365E+01
8.947138E+01
8.946136E+01
8.950041E+01
8.909691E+01
8.907471E+01
8.911906E+01
8.925557E+01
8.932324E+01
8.929526E+01
8.903503E+01
8.899182E+01
8.910623E+01
8.922486E+01
8.925142E+01
8.913494E+01
8.907106E+01
8.903633E+01
8.913620E+01
8.912317E+01
8.900973E+01
8.902415E+01
8.900056E+01
8.914214E+01
8.904467E+01
8.899625E+01
8.890046E+01
8.894119E+01
8.884288E+01
8.895008E+01
8.890444E+01
8.884450E+01
8.906499E+01
8.887277E+01
8.866475E+01
8.863460E+01
8.853205E+01
8.848827E+01
8.838619E+01
8.858880E+01
8.862650E+01
8.855165E+01
8.849002E+01
8.854844E+01
8.856298E+01
8.842212E+01
8.839272E+01
8.828808E+01
8.847495E+01
8.834728E+01
8.829730E+01
8.827178E+01
8.822854E+01
8.827834E+01
8.842711E+01
8.859653E+01
8.840794E+01
8.846179E+01
8.839759E+01
8.865043E+01
8.855049E+01
8.864854E+01
8.872485E+01
8.872707E+01
8.863082E+01
8.891521E+01
8.901033E+01
8.878074E+01
8.888773E+01
8.889529E+01
8.890451E+01
8.901292E+01
8.911452E+01
8.896325E+01
8.901806E+01
8.902718E+01
8.910164E+01
8.909647E+01
8.912233E+01
8.921124E+01
8.934747E+01
8.902047E+01
8.915703E+01
8.939048E+01
8.922277E+01
8.895735E+01
8.911264E+01
8.916382E+01
8.933699E+01
8.927510E+01
8.913435E+01
8.908062E+01
8.910411E+01
8.913581E+01
8.892154E+01
8.930690E+01
8.916598E+01
8.911855E+01
8.884288E+01
8.871980E+01
8.876481E+01
8.876218E+01
8.903463E+01
8.877097E+01
8.867704E+01
8.839173E+01
8.904564E+01
8.856727E+01
8.890140E+01
8.834873E+01
8.871026E+01
8.882725E+01
8.898836E+01
8.908240E+01
8.869473E+01
8.841926E+01
8.659438E+01
8.555430E+01
8.224298E+01
7.989953E+01
8.015625E+01
7.756791E+01
7.851619E+01
7.707990E+01
7.651910E+01
7.574311E+01
7.866117E+01
7.973506E+01
6.841888E+01
7.122966E+01
7.235290E+01
8.007914E+01
8.220782E+01
7.510518E+01
8.628759E+01
7.271705E+01
7.272753E+01
7.981568E+01
7.261455E+01
6.916808E+01
6.869107E+01
4.317491E+01
7.149460E+01
5.243798E+01
7.486282E+01
5.556878E+01
6.097166E+01
1.235200E+02
1.171467E+02
1.419967E+02
-1.085615E+01
7.480290E+01
1.076889E+02
-9.965301E+01
-5.669738E+02
1.441375E+02
1.317910E+02
1.295042E+02
1.266129E+02
1.241020E+02
1.251799E+02
-9.657398E+01
1.600861E+02
9.033859E+01
9.537229E+01
9.822865E+01
2.209830E+01
-1.161760E+02
-1.023055E+02
-2.579100E+01
-2.439745E+02
9.722932E+00
1.111148E+02
8.584284E+01
8.794859E+01
8.253967E+01
8.864952E+01
7.739747E+01
6.910039E+01
7.592941E+01
7.093457E+01
6.712325E+01
6.897543E+01
6.897955E+01
7.563050E+01
7.274419E+01
7.254811E+01
7.320623E+01
7.855273E+01
7.991185E+01
8.018522E+01
8.297331E+01
8.410305E+01
8.696657E+01
8.831730E+01
8.862181E+01
8.894376E+01
9.319030E+01
9.049031E+01
8.896411E+01
8.939120E+01
8.906750E+01
8.939171E+01
8.910049E+01
8.912547E+01
8.924326E+01
8.983120E+01
8.936735E+01
8.924242E+01
8.917604E+01
8.900348E+01
8.920307E+01
8.924175E+01
8.917761E+01
8.924607E+01
8.911027E+01
8.914912E+01
8.913986E+01
8.896558E+01
8.920468E+01
8.908488E+01
8.917970E+01
8.897096E+01
8.890693E+01
8.919267E+01
8.909952E+01
8.903994E+01
8.884416E+01
8.886706E+01
8.887221E+01
8.876247E+01
8.897692E+01
8.890339E+01
8.883315E+01
8.885651E+01
8.876235E+01
8.867770E+01
8.874545E+01
8.874621E+01
8.863883E+01
8.855718E+01
8.856535E+01
8.856315E+01
8.842420E+01
8.861797E+01
8.845220E+01
8.847739E+01
8.846956E+01
8.838467E+01
8.846459E+01
8.844556E+01
8.836217E+01
8.846140E+01
8.831011E+01
8.852800E+01
8.854909E+01
8.833285E+01
8.830160E+01
8.841634E+01
8.856110E+01
8.861167E+01
8.861868E+01
8.867251E+01
8.869815E+01
8.871212E+01
8.866876E+01
8.867175E+01
8.880317E+01
8.875660E+01
8.893247E+01
8.877315E+01
8.890798E+01
8.889990E+01
8.890656E+01
8.906499E+01
8.904992E+01
8.933250E+01
8.920377E+01
8.909986E+01
8.902254E+01
8.909336E+01
8.902508E+01
8.911820E+01
8.924553E+01
8.930545E+01
8.908777E+01
8.909639E+01
8.921601E+01
8.929325E+01
8.916244E+01
8.917410E+01
8.909899E+01
8.912043E+01
8.910760E+01
8.893117E+01
8.872450E+01
8.900469E+01
8.920494E+01
8.909682E+01
8.901366E+01
8.856180E+01
8.858197E+01
8.877656E+01
8.907487E+01
8.893119E+01
8.893211E+01
8.886952E+01
8.923127E+01
8.921877E+01
8.877315E+01
8.833211E+01
8.856357E+01
8.882512E+01
8.949603E+01
8.948008E+01
8.876536E+01
8.767163E+01
8.638448E+01
8.488214E+01
8.239174E+01
8.118078E+01
8.097677E+01
7.707077E+01
7.669239E+01
7.595891E+01
7.554995E+01
7.665455E+01
7.651320E+01
7.939608E+01
7.770762E+01
7.431928E+01
7.354184E+01
7.749589E+01
8.082461E+01
6.648850E+01
7.625765E+01
8.160686E+01
8.416242E+01
8.655360E+01
7.864192E+01
7.629082E+01
7.699834E+01
1.032966E+02
2.729800E+02
7.267311E+00
2.710866E+02
4.571035E+01
4.900370E+01
7.360845E+01
4.419537E+01
-3.993468E+01
-2.947418E+01
8.949790E+01
3.615090E+02
8.305381E+01
-3.445114E+01
3.176950E+01
3.375515E+01
5.693972E+01
3.683181E+01
6.807619E+01
7.572546E+01
1.543148E+02
-1.000098E+03
1.647369E+02
9.271827E+01
9.638905E+01
-7.810421E+01
1.256563E+02
6.508084E+00
1.037734E+02
-4.820013E+02
6.409855E+01
9.688735E+01
8.902683E+01
9.496189E+01
7.734560E+01
7.981605E+01
7.971029E+01
7.766903E+01
7.741102E+01
7.476004E+01
7.060648E+01
6.802467E+01
6.906306E+01
7.316680E+01
7.156297E+01
7.304883E+01
7.256767E+01
7.725100E+01
7.901339E+01
7.954832E+01
8.269877E+01
8.407931E+01
8.674438E+01
8.804144E+01
8.910723E+01
8.882350E+01
9.120346E+01
8.992405E+01
9.590194E+01
9.160228E+01
8.946974E+01
8.930632E+01
8.950301E+01
8.922188E+01
8.887962E+01
8.919523E+01
8.884141E+01
8.900230E+01
8.897594E+01
8.890303E+01
8.917467E+01
8.925699E+01
8.928841E+01
8.908445E+01
8.909338E+01
8.924113E+01
8.920925E+01
8.899702E+01
8.921403E+01
8.912302E+01
8.918215E+01
8.907673E+01
8.912438E+01
8.900423E+01
8.909578E+01
8.908264E+01
8.896428E+01
8.899332E+01
8.888468E+01
8.877516E+01
8.882019E+01
8.885050E+01
8.888343E+01
8.880503E+01
8.872850E+01
8.864900E+01
8.872048E+01
8.880845E+01
8.868534E+01
8.860107E+01
8.840113E+01
8.841679E+01
8.856550E+01
8.844771E+01
8.853726E+01
8.854307E+01
8.848231E+01
8.831739E+01
8.838199E+01
8.834805E+01
8.826114E+01
8.837412E+01
8.813746E+01
8.830045E+01
8.829527E+01
8.841245E+01
8.850284E+01
8.843985E+01
8.843745E+01
8.850734E+01
8.832129E+01
8.865826E+01
8.858212E+01
8.863001E+01
8.858894E+01
8.873023E+01
8.867732E+01
8.875635E+01
8.891466E+01
8.893506E+01
8.892175E+01
8.895427E+01
8.898343E+01
8.900605E+01
8.892345E+01
8.914095E+01
8.909954E+01
8.897582E+01
8.898097E+01
8.916419E+01
8.919666E+01
8.920415E+01
8.932148E+01
8.920009E+01
8.918013E+01
8.918130E+01
8.916717E+01
8.925774E+01
8.917198E+01
8.917170E+01
8.921004E+01
8.924545E+01
8.916829E+01
8.910294E+01
8.913146E+01
8.894685E+01
8.906345E+01
8.891753E+01
8.902070E+01
8.882525E+01
8.887556E+01
8.891536E+01
8.885001E+01
8.863214E+01
8.862649E+01
8.868559E+01
8.812589E+01
8.873027E+01
8.877703E+01
8.859885E+01
8.911899E+01
8.867450E+01
8.910090E+01
8.893027E+01
8.866129E+01
8.777683E+01
8.651179E+01
8.480380E+01
8.356963E+01
8.221032E+01
8.132875E+01
7.903260E+01
7.954055E+01
7.680010E+01
7.631533E+01
7.423306E+01
7.794675E+01
7.632674E+01
7.878628E+01
7.934814E+01
8.189375E+01
8.245792E+01
7.719524E+01
7.691514E+01
7.670086E+01
7.977117E+01
7.427813E+01
5.973537E+01
5.659297E+01
5.678767E+01
7.438674E+01
8.041664E+01
6.072790E+01
1.036214E+02
1.093283E+02
3.431104E+01
-2.839393E+01
-2.618861E+02
7.083629E+00
2.296848E+01
1.142609E+02
4.876083E+01
1.012471E+02
-1.033545E+01
6.064011E+01
7.885648E+01
7.933944E+01
7.835927E+01
7.902607E+01
7.794725E+01
7.735012E+01
1.098483E+02
1.213867E+02
1.424240E+02
9.379083E+01
1.023844E+02
1.742327E+02
2.563007E+01
2.790261E+01
9.445397E+01
-5.494969E+00
-1.105883E+02
9.170339E+01
8.850822E+01
8.911524E+01
8.059966E+01
7.630180E+01
7.913389E+01
7.026587E+01
7.423688E+01
7.185230E+01
6.773572E+01
7.083303E+01
7.314713E+01
6.984176E+01
7.001170E+01
7.472756E+01
7.393639E+01
7.863201E+01
8.340043E+01
8.054232E+01
8.235894E+01
8.445038E+01
8.633399E+01
8.729997E+01
8.882201E+01
8.982773E+01
9.012921E+01
9.014607E+01
9.278995E+01
9.155201E+01
8.947241E+01
8.859561E+01
8.909196E+01
8.889176E+01
8.902392E+01
8.917136E+01
8.922662E+01
8.939802E+01
8.914686E+01
8.919483E+01
8.912999E+01
8.905288E+01
8.916737E+01
8.905625E+01
8.894121E+01
8.902088E+01
8.913050E+01
8.921569E+01
8.924414E+01
8.917710E+01
8.922188E+01
8.935793E+01
8.920882E+01
8.928091E+01
8.918010E+01
8.895998E+01
8.904662E+01
8.905884E+01
8.907025E+01
8.899592E+01
8.882944E+01
8.904028E+01
8.889527E+01
8.838181E+01
8.861047E+01
8.870634E+01
8.862444E+01
8.855585E+01
8.849160E+01
8.853287E+01
8.839987E+01
8.839335E+01
8.845941E+01
8.850077E+01
8.834329E+01
8.826197E+01
8.848447E+01
8.833863E+01
8.846048E+01
8.848983E+01
8.841935E+01
8.836755E+01
8.842746E+01
8.849586E+01
8.794631E+01
8.831127E+01
8.842036E+01
8.861214E+01
8.849312E+01
8.845714E+01
8.839638E+01
8.857435E+01
8.870145E+01
8.853325E+01
8.860144E+01
8.863434E+01
8.869784E+01
8.893309E+01
8.877262E+01
8.889062E+01
8.875981E+01
8.889463E+01
8.892577E+01
8.900840E+01
8.905022E+01
8.910950E+01
8.921332E+01
8.925686E+01
8.912934E+01
8.912029E+01
8.909961E+01
8.923039E+01
8.928845E+01
8.916188E+01
8.909525E+01
8.930549E+01
8.934386E+01
8.918471E+01
8.922352E+01
8.914410E+01
8.918497E+01
8.915282E+01
8.902120E+01
8.917403E+01
8.916008E+01
8.911336E+01
8.890288E+01
8.893550E+01
8.903379E+01
8.880167E+01
8.919036E+01
8.890589E+01
8.884984E+01
8.867462E+01
8.871469E+01
8.886678E+01
8.854077E+01
8.846958E+01
8.847935E+01
8.851459E+01
8.855615E+01
8.824045E+01
8.896891E+01
8.903481E+01
8.873784E+01
8.769342E+01
8.730248E+01
8.551904E+01
8.385955E+01
8.144958E+01
7.991642E+01
7.938789E+01
7.791891E+01
7.529113E+01
7.590575E+01
7.920769E+01
7.838346E+01
8.164223E+01
8.190732E+01
7.744751E+01
7.930905E+01
7.942156E+01
7.415442E+01
7.620003E+01
7.094885E+01
7.919738E+01
8.253983E+01
7.767784E+01
3.246897E+01
7.734251E+01
8.055623E+01
6.450380E+01
5.609183E+01
7.270943E+01
2.562748E+01
9.412754E+01
-1.067284E+01
5.931764E+01
3.705901E+01
9.436650E+01
1.087984E+02
-1.528175E+01
3.528119E+01
3.351578E+01
-2.433666E+01
8.098072E+01
8.248148E+01
8.375036E+01
8.365924E+01
8.462929E+01
8.422588E+01
8.726326E+01
9.881865E+01
8.590523E+01
8.448374E+01
9.859600E+01
7.414381E+01
9.217425E+01
4.711179E+01
3.796666E+01
2.618207E+02
1.631897E+02
8.970031E+01
9.044301E+01
8.660386E+01
8.327473E+01
8.142341E+01
7.229652E+01
6.915062E+01
7.043079E+01
6.887168E+01
6.363058E+01
7.239730E+01
7.080715E+01
6.949203E+01
7.208437E+01
7.370426E+01
7.221625E+01
7.622300E+01
9.166308E+01
8.038276E+01
8.208152E+01
8.411535E+01
8.558050E+01
8.803477E+01
9.025417E+01
8.924450E+01
8.952798E+01
8.947488E+01
8.992716E+01
8.978907E+01
8.895408E+01
8.883352E+01
8.919443E+01
8.931998E+01
8.931099E+01
8.933649E+01
8.938153E+01
8.927073E+01
8.888691E+01
8.901404E+01
8.916173E+01
8.919039E+01
8.925393E+01
8.907737E+01
8.892251E+01
8.898632E+01
8.917766E+01
8.928009E+01
8.934064E+01
8.917274E+01
8.904788E+01
8.926575E+01
8.892002E+01
8.927417E+01
8.887396E+01
8.870714E+01
8.884567E+01
8.893350E+01
8.908110E+01
8.896837E+01
8.886919E+01
8.904202E+01
8.880164E+01
8.856977E+01
8.864771E+01
8.869108E+01
8.861539E+01
8.873016E+01
8.862018E+01
8.868596E+01
8.842617E+01
8.824365E+01
8.843446E+01
8.843331E+01
8.839753E+01
8.830295E+01
8.860162E+01
8.859116E+01
8.850024E+01
8.846307E+01
8.848991E+01
8.843973E+01
8.844102E+01
8.829163E+01
8.769503E+01
8.834413E+01
8.842067E+01
8.855015E+01
8.861848E+01
8.847738E+01
8.870264E+01
8.867442E+01
8.845104E+01
8.867035E+01
8.882255E+01
8.857375E+01
8.874038E+01
8.894733E+01
8.868681E+01
8.872575E+01
8.890577E+01
8.894664E+01
8.884411E+01
8.899987E+01
8.903868E+01
8.922503E+01
8.924933E+01
8.926561E+01
8.928319E+01
8.911453E+01
8.912392E+01
8.922209E+01
8.923687E+01
8.935873E+01
8.925377E+01
8.914279E+01
8.921991E+01
8.936170E+01
8.936879E+01
8.901933E+01
8.899320E+01
8.907804E+01
8.914184E+01
8.907701E+01
8.904484E+01
8.912366E+01
8.911023E+01
8.917959E+01
8.885885E+01
8.883174E+01
8.903438E+01
8.905581E+01
8.869763E+01
8.838677E+01
8.884700E+01
8.851915E+01
8.887948E+01
8.816935E+01
8.874425E+01
8.840295E+01
8.861690E+01
8.881717E+01
8.902997E+01
8.916048E+01
8.891780E+01
8.815878E+01
8.589485E+01
8.397588E+01
8.213131E+01
8.141945E+01
7.986409E+01
7.971036E+01
7.760562E+01
7.643244E+01
7.572623E+01
7.533332E+01
7.517226E+01
7.295848E+01
7.520576E+01
8.289311E+01
7.647489E+01
7.762498E+01
7.962700E+01
7.084072E+01
6.677212E+01
7.783061E+01
8.275409E+01
7.244121E+01
3.847551E+01
6.742972E+01
8.876541E+01
7.042434E+01
6.612556E+01
1.054973E+02
8.182782E+01
7.495403E+01
3.855759E+01
6.868596E+01
9.905515E+01
-2.221753E+01
-1.696230E+02
-7.711401E+01
2.368137E+02
5.847309E+01
5.330741E+01
8.768571E+01
8.920234E+01
8.803678E+01
8.901345E+01
8.859914E+01
8.860259E+01
9.382393E+01
7.585743E+01
9.302485E+01
9.175427E+01
9.425700E+01
6.738667E+01
3.252256E+01
9.284330E+01
9.137166E+01
1.755106E+02
-1.454042E+02
9.237103E+01
8.965215E+01
8.343720E+01
7.771300E+01
7.125976E+01
7.778448E+01
7.225548E+01
6.211344E+01
6.681750E+01
6.676113E+01
7.183408E+01
7.223261E+01
7.062358E+01
7.502899E+01
6.928065E+01
7.167169E+01
7.525543E+01
8.084848E+01
7.914765E+01
8.196317E+01
8.368743E+01
8.636190E+01
8.817198E+01
9.029038E+01
8.942049E+01
8.976431E+01
8.967904E+01
8.908062E+01
8.927826E+01
8.904334E+01
8.922331E+01
8.912563E+01
8.923785E+01
8.937810E+01
8.931111E+01
8.935105E+01
8.932873E+01
8.908669E+01
8.922789E+01
8.921432E+01
8.918067E+01
8.899654E+01
8.897783E+01
8.926857E+01
8.934743E+01
8.923801E+01
8.915538E+01
8.925528E+01
8.913398E+01
8.910690E+01
8.908564E+01
8.902882E+01
8.916880E+01
8.913845E+01
8.894395E+01
8.890337E+01
8.908765E+01
8.901061E+01
8.906525E+01
8.887163E+01
8.889537E+01
8.877439E+01
8.870030E+01
8.861936E+01
8.864248E+01
8.860513E+01
8.847950E+01
8.846356E+01
8.854655E+01
8.860337E+01
8.852874E+01
8.851836E+01
8.847283E+01
8.846976E+01
8.850705E+01
8.829493E+01
8.840724E+01
8.839991E+01
8.845067E+01
8.838586E+01
8.837721E+01
8.841114E+01
8.839295E+01
8.829743E+01
8.832191E+01
8.840523E+01
8.844041E+01
8.866278E+01
8.862141E+01
8.853537E+01
8.841519E+01
8.845691E+01
8.879552E+01
8.870493E+01
8.877682E+01
8.874724E+01
8.877948E+01
8.909643E+01
8.893407E+01
8.905406E+01
8.884757E+01
8.900294E+01
8.887880E+01
8.893771E+01
8.913827E+01
8.914111E+01
8.912933E+01
8.914427E+01
8.921010E+01
8.905929E+01
8.911049E+01
8.920576E+01
8.932797E+01
8.935732E+01
8.914668E+01
8.926508E+01
8.924213E+01
8.924144E+01
8.923437E+01
8.908915E+01
8.895172E+01
8.911819E+01
8.910217E+01
8.908864E+01
8.903113E+01
8.906784E+01
8.922019E+01
8.906271E+01
8.897674E+01
8.902251E+01
8.912060E+01
8.901754E+01
8.876128E+01
8.867554E+01
8.862406E+01
8.899694E+01
8.830738E+01
8.868668E+01
8.835495E+01
8.854831E+01
8.945242E+01
8.929492E+01
8.951509E+01
8.924089E+01
8.859898E+01
8.597882E+01
8.423038E+01
8.217524E+01
7.975592E+01
7.895228E+01
7.873481E+01
7.904271E+01
7.826284E+01
7.905633E+01
7.444253E+01
7.816245E+01
7.854777E+01
8.084820E+01
7.660264E+01
7.423346E+01
8.160611E+01
8.168945E+01
7.634032E+01
6.649743E+01
7.344998E+01
8.122732E+01
5.481151E+01
-2.347972E+01
6.132493E+01
4.890975E+01
6.539936E+01
-2.470174E+01
5.759006E+01
5.456698E+01
1.080691E+03
-8.871640E+01
8.732333E+01
8.098166E+01
8.671766E+01
4.766205E+02
6.772711E+02
6.412910E+01
2.161136E+04
7.568219E+01
9.225914E+01
9.385319E+01
9.393497E+01
9.407751E+01
9.425008E+01
9.467242E+01
8.836460E+01
8.675276E+01
7.986185E+01
8.604045E+01
9.103944E+01
8.120790E+01
2.229385E+02
1.280150E+02
7.139382E+01
3.041505E+02
2.046201E+02
9.308864E+01
9.094255E+01
8.856023E+01
8.525101E+01
8.052656E+01
8.669117E+01
8.231777E+01
6.797066E+01
6.447108E+01
6.703837E+01
6.984099E+01
6.865782E+01
7.212888E+01
7.076031E+01
6.929671E+01
7.380573E+01
7.333599E+01
7.750642E+01
7.920225E+01
8.284601E+01
8.478373E+01
8.656951E+01
8.659247E+01
8.849515E+01
8.905829E+01
8.915949E+01
8.884568E+01
8.923485E+01
8.905250E+01
8.929707E+01
8.899109E+01
8.916162E+01
8.902770E+01
8.918798E+01
8.936378E+01
8.917717E+01
8.915700E+01
8.911723E+01
8.924671E+01
8.901058E+01
8.921148E+01
8.913489E+01
8.935819E+01
8.945364E+01
8.909370E+01
8.920356E+01
8.928044E+01
8.905427E+01
8.914543E+01
8.914236E+01
8.911120E+01
8.918937E+01
8.914026E+01
8.907274E+01
8.913226E+01
8.893058E+01
8.891181E+01
8.889179E+01
8.889994E+01
8.893943E+01
8.887072E+01
8.873143E+01
8.888474E+01
8.874514E+01
8.856908E+01
8.861602E+01
8.865021E+01
8.852494E+01
8.855141E+01
8.841102E+01
8.835017E+01
8.838653E+01
8.819659E+01
8.827139E+01
8.847658E+01
8.830374E+01
8.840023E+01
8.852844E+01
8.847503E+01
8.830347E+01
8.840032E+01
8.842489E+01
8.829859E+01
8.835767E+01
8.827204E+01
8.835908E+01
8.828223E+01
8.855199E+01
8.849914E+01
8.847909E+01
8.849196E+01
8.853875E+01
8.863188E+01
8.869078E+01
8.862625E+01
8.868630E+01
8.881429E+01
8.884489E+01
8.894526E+01
8.892125E+01
8.890633E+01
8.910693E+01
8.891910E+01
8.909246E+01
8.907117E+01
8.907248E+01
8.910785E+01
8.916043E+01
8.923945E+01
8.910872E+01
8.912975E+01
8.916332E+01
8.935447E+01
8.934353E+01
8.937439E+01
8.905548E+01
8.921377E+01
8.930270E+01
8.926583E+01
8.924802E+01
8.917795E+01
8.912147E+01
8.918656E+01
8.923430E+01
8.924489E+01
8.905737E+01
8.862409E+01
8.921547E+01
8.902747E+01
8.879876E+01
8.876362E+01
8.913479E+01
8.882347E+01
8.871766E+01
8.875563E+01
8.850075E+01
8.845803E+01
8.913984E+01
8.844013E+01
8.860876E+01
8.943865E+01
8.887934E+01
8.869808E+01
8.896616E+01
8.801616E+01
8.612380E+01
8.466237E+01
8.312905E+01
8.052418E+01
8.046355E+01
7.862914E+01
7.758989E+01
7.874918E+01
8.167917E+01
7.570148E+01
7.912338E+01
8.030110E+01
7.619424E+01
7.377799E+01
8.019176E+01
7.736529E+01
7.832066E+01
8.920778E+01
7.874907E+01
7.628286E+01
7.057305E+01
7.522422E+01
5.031751E+01
5.599725E+01
4.517079E+01
-1.557932E+01
7.156189E+01
7.685025E+01
4.816978E+01
-1.760170E+01
-2.973496E+02
-3.680028E+01
3.704143E+02
-1.115247E+02
1.479526E+02
-1.006632E+01
2.821473E+01
5.446436E+01
1.917446E+02
1.870614E+02
1.861451E+02
1.871537E+02
1.875653E+02
1.871474E+02
1.864372E+02
8.946380E+01
9.187957E+01
9.371570E+01
8.975333E+01
8.975601E+01
-3.894166E+02
9.367303E+01
2.107822E+02
1.892090E+01
6.482555E+01
1.381502E+02
8.804692E+01
9.334481E+01
9.495061E+01
8.803332E+01
8.010239E+01
7.314302E+01
7.328037E+01
7.130373E+01
7.318976E+01
6.898938E+01
6.719674E+01
6.839492E+01
6.954685E+01
7.317278E+01
7.292941E+01
7.209523E+01
7.375800E+01
7.758724E+01
8.008143E+01
8.073376E+01
8.398618E+01
8.637193E+01
8.868750E+01
8.917189E+01
8.856720E+01
8.948405E+01
8.976622E+01
8.958807E+01
8.908389E+01
8.895841E+01
8.974439E+01
8.943738E+01
8.898661E+01
8.884021E+01
8.878424E+01
8.916405E+01
8.908717E+01
8.897922E+01
8.901519E+01
8.915491E+01
8.919396E+01
8.913379E+01
8.950061E+01
8.929644E+01
8.907195E+01
8.928089E+01
8.909723E+01
8.919108E+01
8.908578E+01
8.894879E+01
8.893190E+01
8.906462E+01
8.916278E+01
8.902823E+01
8.913539E+01
8.889062E+01
8.886780E+01
8.904663E+01
8.898269E+01
8.881128E+01
8.875590E+01
8.891884E+01
8.893108E+01
8.880577E+01
8.875450E+01
8.879525E+01
8.858487E+01
8.863294E+01
8.851016E+01
8.841831E+01
8.844570E+01
8.850899E+01
8.837352E+01
8.830871E+01
8.848537E+01
8.834757E+01
8.845629E+01
8.839588E+01
8.836717E+01
8.834706E+01
8.827452E+01
8.838321E+01
8.827465E+01
8.837739E+01
8.847521E+01
8.840964E+01
8.854880E+01
8.828447E+01
8.785966E+01
8.853873E+01
8.860316E+01
8.858791E+01
8.860196E+01
8.863131E+01
8.858141E+01
8.869145E+01
8.877331E+01
8.885398E+01
8.893413E+01
8.896776E+01
8.916236E+01
8.905457E+01
8.896553E+01
8.889590E+01
8.921529E+01
8.926746E+01
8.927794E+01
8.912141E+01
8.906820E+01
8.886702E+01
8.909870E+01
8.923847E+01
8.923584E+01
8.931257E+01
8.914719E+01
8.907512E+01
8.958508E+01
8.919278E+01
8.917730E+01
8.914571E+01
8.922313E+01
8.897126E+01
8.917404E+01
8.931743E+01
8.928872E+01
8.868164E+01
8.886270E+01
8.894708E+01
8.909746E+01
8.907443E+01
8.907886E+01
8.898346E+01
8.907463E+01
8.896882E+01
8.887555E+01
8.862616E+01
8.900811E+01
8.892971E+01
8.904777E+01
8.853347E+01
8.905778E+01
8.928077E+01
8.939074E+01
8.894787E+01
8.881671E+01
8.619456E+01
8.492525E+01
8.332595E+01
8.123285E+01
7.955962E+01
7.791848E+01
7.675798E+01
7.826543E+01
7.643638E+01
7.183009E+01
7.417972E+01
7.735504E+01
7.319725E+01
7.910567E+01
8.157334E+01
8.198480E+01
7.634039E+01
8.108494E+01
7.725136E+01
6.856792E+01
7.396979E+01
7.869960E+01
5.026848E+01
7.292623E+01
5.136476E+01
6.195896E+00
9.094151E+01
6.993911E+01
6.037756E+01
7.054242E+01
4.396586E+01
-4.084796E+01
1.946917E+02
-2.246733E+02
5.442758E+01
-4.449620E+01
3.119987E+01
6.075178E+01
4.106476E+02
7.313350E+02
7.627120E+02
7.797377E+02
7.858210E+02
7.891755E+02
7.828793E+02
9.636177E+01
9.351089E+01
1.004926E+02
9.804414E+01
9.096985E+01
8.509696E+01
1.737475E+02
-2.082980E+03
1.128018E+02
7.007691E+01
8.951350E+02
9.549724E+01
9.331060E+01
9.237888E+01
8.489377E+01
8.268174E+01
7.358185E+01
8.005620E+01
7.203153E+01
7.134664E+01
7.441478E+01
6.882357E+01
6.539772E+01
6.875221E+01
7.298088E+01
7.573268E+01
7.251172E+01
7.406846E+01
7.823185E+01
8.080867E+01
8.312782E+01
8.511277E+01
8.697522E+01
8.748276E+01
8.946911E+01
9.011652E+01
8.939437E+01
9.008243E+01
9.219728E+01
8.906347E+01
8.962126E+01
9.009742E+01
8.909482E+01
8.890492E+01
8.913015E+01
8.842767E+01
8.920840E+01
8.921015E+01
8.902679E+01
8.931854E+01
8.926216E+01
8.969611E+01
8.929495E+01
8.904324E+01
8.919223E+01
8.889557E+01
8.928116E+01
8.919881E+01
8.918016E+01
8.918292E+01
8.927011E+01
8.932433E+01
8.909324E+01
8.895801E+01
8.922843E+01
8.904394E+01
8.913116E+01
8.905511E+01
8.908337E+01
8.890954E+01
8.884326E+01
8.883123E+01
8.881890E+01
8.877257E+01
8.867434E+01
8.870232E+01
8.864195E+01
8.872214E+01
8.859757E+01
8.857200E+01
8.847520E+01
8.849499E+01
8.850586E+01
8.846677E+01
8.849974E+01
8.851654E+01
8.842728E+01
8.835898E+01
8.836629E+01
8.841870E+01
8.833850E+01
8.843719E+01
8.845103E+01
8.839735E+01
8.848936E+01
8.848316E+01
8.858546E+01
8.840179E+01
8.805527E+01
8.799259E+01
8.846039E+01
8.860402E+01
8.873917E+01
8.861305E+01
8.862835E+01
8.861665E+01
8.869336E+01
8.876154E+01
8.883140E+01
8.902979E+01
8.903165E+01
8.900214E+01
8.893764E+01
8.894250E+01
8.917394E+01
8.918693E+01
8.908120E+01
8.926506E+01
8.921980E+01
8.912402E+01
8.896317E+01
8.924118E+01
8.928730E+01
8.921698E+01
8.909359E+01
8.910004E+01
8.935450E+01
8.924800E+01
8.904841E+01
8.910637E+01
8.912661E+01
8.905939E+01
8.908306E+01
8.921440E+01
8.914475E+01
8.916971E+01
8.932355E+01
8.894456E+01
8.921627E+01
8.897593E+01
8.929158E+01
8.895300E+01
8.898773E+01
8.865508E+01
8.866490E+01
8.929829E+01
8.896040E+01
8.881949E+01
8.924690E+01
8.895838E+01
8.834972E+01
8.888465E+01
8.911414E+01
8.841852E+01
8.885478E+01
8.853077E+01
8.624154E+01
8.432752E+01
8.443320E+01
8.203243E+01
8.104202E+01
7.939089E+01
7.932923E+01
8.096011E+01
7.781706E+01
7.852056E+01
7.684870E+01
7.769014E+01
8.054390E+01
8.162124E+01
7.890283E+01
8.227843E+01
7.792764E+01
7.823891E+01
7.594086E+01
8.643390E+01
8.240116E+01
7.943571E+01
7.790361E+01
7.957219E+01
6.768702E+01
1.156870E+02
7.454583E+01
6.808843E+01
7.111044E+01
8.876554E+01
8.914274E+01
5.382673E+01
9.876117E+01
1.072703E+02
1.245621E+02
8.511000E+01
1.043664E+02
5.910226E+01
8.127658E+01
1.063676E+02
1.026646E+02
1.015403E+02
1.009398E+02
1.015284E+02
1.010781E+02
9.231947E+01
9.296790E+01
9.005041E+01
9.715614E+01
9.483419E+01
-2.322482E+03
1.992679E+02
4.032060E+02
1.703834E+02
8.714165E+01
5.207126E+01
9.066258E+01
9.142595E+01
8.932447E+01
8.354382E+01
7.786470E+01
7.679881E+01
7.889103E+01
7.560066E+01
6.448621E+01
6.435840E+01
6.983414E+01
6.832812E+01
7.266295E+01
7.202937E+01
7.240899E+01
7.521328E+01
7.536972E+01
7.865536E+01
8.254926E+01
8.413162E+01
8.459681E+01
8.777423E+01
8.892739E+01
8.940864E+01
8.960266E+01
8.964143E+01
9.057536E+01
9.048512E+01
8.953110E+01
8.916577E+01
8.933451E+01
8.947190E+01
8.912610E+01
8.897678E+01
8.918368E+01
8.906189E+01
8.932162E+01
8.891881E+01
8.953254E+01
8.936895E+01
8.943673E+01
8.947349E+01
8.908211E+01
8.924679E+01
8.895731E+01
8.900368E+01
8.918378E+01
8.915733E+01
8.905259E+01
8.927566E+01
8.902769E+01
8.922854E+01
8.920752E+01
8.897064E+01
8.900082E+01
8.906510E+01
8.886994E+01
8.874852E+01
8.892177E+01
8.893222E+01
8.875064E+01
8.866966E+01
8.881619E+01
8.866075E+01
8.864395E+01
8.864811E+01
8.866009E+01
8.850382E+01
8.848637E+01
8.843326E+01
8.843445E+01
8.849972E+01
8.854354E+01
8.843397E+01
8.849389E+01
8.832644E+01
8.840050E+01
8.829611E+01
8.829399E+01
8.816953E+01
8.837984E+01
8.836262E+01
8.842196E+01
8.841352E+01
8.845989E+01
8.845038E+01
8.846840E+01
8.837740E+01
8.822702E+01
8.848688E+01
8.849736E+01
8.851765E+01
8.860958E+01
8.868013E+01
8.875079E+01
8.867369E+01
8.885739E+01
8.876392E+01
8.871556E+01
8.880772E+01
8.892246E+01
8.891138E+01
8.893585E+01
8.910636E+01
8.909354E+01
8.917204E+01
8.913758E+01
8.904293E+01
8.903436E+01
8.921430E+01
8.923558E+01
8.923208E+01
8.927201E+01
8.917085E+01
8.902653E+01
8.921540E+01
8.916331E+01
8.897533E+01
8.910541E+01
8.910413E+01
8.914250E+01
8.933229E+01
8.915105E+01
8.913257E+01
8.904395E+01
8.897917E+01
8.898296E+01
8.893975E+01
8.884422E+01
8.876561E+01
8.882583E+01
8.861602E+01
8.888761E+01
8.888308E+01
8.883409E+01
8.869151E+01
8.893998E+01
8.892660E+01
8.880237E+01
8.881992E+01
8.901869E+01
8.882339E+01
8.858588E+01
8.846861E+01
8.803797E+01
8.712115E+01
8.698927E+01
8.441378E+01
8.338083E+01
8.197788E+01
7.994131E+01
7.846996E+01
7.709082E+01
7.579126E+01
7.741219E+01
7.810555E+01
8.010671E+01
7.857632E+01
7.787175E+01
7.678705E+01
7.695348E+01
8.426373E+01
8.720646E+01
8.471487E+01
8.270988E+01
9.143388E+01
8.272135E+01
6.686750E+01
9.840133E+01
7.075498E+01
9.118937E+01
7.789957E+01
9.226411E+01
6.581201E+01
8.819888E+01
6.111024E+01
4.378152E+01
4.842366E+01
8.823147E+01
1.093434E+02
1.935934E+02
-6.372007E+02
6.350112E+01
1.489727E+02
8.854703E+01
8.682997E+01
9.496972E+01
9.501633E+01
9.476515E+01
9.674526E+01
1.012319E+02
7.658764E+01
8.628280E+01
9.750086E+01
8.806422E+01
-2.544522E+02
-6.393635E+02
-9.271309E+02
1.237583E+02
2.305741E+02
1.222469E+01
8.861284E+01
9.447642E+01
8.853373E+01
8.356493E+01
8.251964E+01
7.728882E+01
7.321020E+01
7.911306E+01
7.127993E+01
6.851903E+01
7.072228E+01
7.058055E+01
7.036888E+01
7.120142E+01
7.078324E+01
7.310645E+01
7.592142E+01
7.724695E+01
8.228647E+01
8.517807E+01
8.606708E+01
8.779105E+01
8.925307E+01
8.935004E+01
8.910118E+01
8.959234E+01
8.883136E+01
8.900986E+01
8.943730E+01
8.917849E+01
8.917949E+01
8.942942E+01
8.916792E+01
8.920721E+01
8.888690E+01
8.890830E+01
8.909858E+01
8.902560E+01
8.907147E+01
8.934047E+01
8.897089E+01
8.931868E+01
8.932782E+01
8.912741E+01
8.920065E+01
8.935146E+01
8.939722E+01
8.928401E+01
8.916790E+01
8.919039E+01
8.928013E+01
8.898301E+01
8.906568E+01
8.896799E+01
8.912005E+01
8.911105E+01
8.893344E+01
8.896932E+01
8.888931E+01
8.896522E+01
8.881998E+01
8.872455E+01
8.870625E+01
8.858510E+01
8.862119E+01
8.858561E+01
8.856823E+01
8.859724E+01
8.855184E+01
8.849741E+01
8.843275E+01
8.829860E+01
8.827731E+01
8.836211E+01
8.831037E+01
8.842917E+01
8.840017E+01
8.833255E+01
8.834407E+01
8.839001E+01
8.839984E+01
8.845356E+01
8.843448E+01
8.843341E+01
8.845456E+01
8.843641E+01
8.833921E+01
8.837549E+01
8.850504E+01
8.842440E+01
8.864236E+01
8.863889E+01
8.868557E+01
8.865818E+01
8.858425E+01
8.864371E+01
8.871978E+01
8.884608E+01
8.882595E+01
8.880583E+01
8.872584E+01
8.891595E+01
8.908676E+01
8.911943E+01
8.905647E+01
8.908824E+01
8.901108E+01
8.914748E+01
8.895180E+01
8.920062E+01
8.917762E+01
8.915661E+01
8.922722E+01
8.916930E+01
8.939712E+01
8.924313E+01
8.926311E+01
8.917776E+01
8.920824E+01
8.918305E+01
8.905119E+01
8.924649E+01
8.911251E+01
8.898814E+01
8.895852E+01
8.914420E+01
8.920305E+01
8.914951E+01
8.868035E+01
8.875478E+01
8.854710E+01
8.863636E+01
8.878530E+01
8.885387E+01
8.923680E+01
8.877633E+01
8.869322E+01
8.875975E+01
8.913704E+01
8.887205E+01
8.881961E+01
8.936962E+01
8.916842E+01
8.929724E+01
8.864706E+01
8.686419E+01
8.630837E+01
8.556685E+01
8.313177E+01
8.092197E+01
8.098657E+01
7.679628E+01
7.479356E+01
7.760898E+01
7.549511E+01
7.750080E+01
7.452388E+01
7.410545E+01
6.936017E+01
7.139674E+01
7.691533E+01
7.708858E+01
8.609205E+01
7.865899E+01
8.579729E+01
8.833482E+01
8.460483E+01
7.840202E+01
9.634719E+01
8.893175E+01
1.200634E+02
1.024461E+02
8.457813E+01
7.849766E+01
8.613299E+01
-2.108561E+02
2.146943E+02
-6.103471E+02
4.055297E+03
1.029874E+02
1.095080E+02
8.586097E+01
8.598011E+01
3.307119E+02
1.621148E+02
1.233806E+02
1.297974E+02
1.452419E+02
1.503948E+02
1.392143E+02
8.911868E+01
8.175046E+01
8.203106E+01
8.662136E+01
9.371565E+01
5.163498E+02
8.713425E+01
5.293989E+04
1.213117E+02
1.793465E+02
6.834112E+01
8.833524E+01
9.325990E+01
9.140554E+01
8.377748E+01
7.233064E+01
7.140876E+01
6.933413E+01
6.902632E+01
7.010330E+01
6.681184E+01
7.018908E+01
7.015794E+01
6.866317E+01
7.003237E+01
7.231620E+01
7.471421E+01
7.402251E+01
7.763094E+01
8.120864E+01
8.328819E+01
8.676075E+01
8.857142E+01
8.878190E+01
8.877096E+01
8.874665E+01
8.946542E+01
8.902744E+01
8.905386E+01
8.919699E+01
8.854445E+01
8.887540E+01
8.934612E+01
8.912194E+01
8.940884E+01
8.875684E+01
8.923342E+01
8.932019E+01
8.899608E+01
8.913220E+01
8.889713E+01
8.917154E+01
8.949422E+01
8.931216E+01
8.912040E+01
8.914348E+01
8.944280E+01
8.926347E+01
8.919455E+01
8.895357E+01
8.920787E+01
8.933281E+01
8.934469E+01
8.919646E+01
8.897257E+01
8.892706E+01
8.907564E+01
8.901199E+01
8.897870E+01
8.883887E+01
8.882507E+01
8.873134E+01
8.879884E+01
8.883030E+01
8.845625E+01
8.875215E+01
8.873648E+01
8.862449E+01
8.858368E+01
8.850206E+01
8.849054E+01
8.852837E+01
8.865404E+01
8.835915E+01
8.845936E+01
8.852538E+01
8.843739E+01
8.842394E+01
8.847781E+01
8.835492E+01
8.839258E+01
8.835458E+01
8.836880E+01
8.837050E+01
8.843923E+01
8.841989E+01
8.834462E+01
8.830440E+01
8.848776E+01
8.856731E+01
8.861061E+01
8.866071E+01
8.860940E+01
8.876942E+01
8.874308E+01
8.872305E+01
8.871929E+01
8.879317E+01
8.884690E+01
8.896402E+01
8.898910E+01
8.878369E+01
8.884597E+01
8.898193E+01
8.898895E+01
8.914909E+01
8.920040E+01
8.914710E+01
8.911552E+01
8.912588E+01
8.915064E+01
8.907381E+01
8.900133E+01
8.926310E+01
8.914223E+01
8.925290E+01
8.908981E+01
8.918084E+01
8.921306E+01
8.935220E+01
8.925107E+01
8.914099E+01
8.916290E+01
8.908672E+01
8.913516E+01
8.910602E+01
8.902377E+01
8.905536E+01
8.892329E+01
8.871836E+01
8.842086E+01
8.849824E+01
8.866748E+01
8.880403E+01
8.879562E+01
8.894762E+01
8.862184E+01
8.859962E+01
8.874251E+01
8.863993E+01
8.863544E+01
8.910796E+01
8.863805E+01
8.836426E+01
8.924044E+01
8.844973E+01
8.812889E+01
8.647229E+01
8.403690E+01
8.190938E+01
8.148800E+01
8.015353E+01
7.818855E+01
7.313441E+01
7.831357E+01
7.716321E+01
8.238181E+01
7.353039E+01
7.539858E+01
7.934720E+01
7.743628E+01
7.879444E+01
7.590445E+01
7.369781E+01
7.811125E+01
7.566353E+01
7.266446E+01
1.052344E+02
7.342783E+01
7.910644E+01
8.566425E+01
8.086940E+01
7.857960E+01
8.287307E+01
7.320501E+01
7.567323E+01
-2.599991E+01
-2.017646E+01
-2.029253E+01
-1.712936E+03
3.531750E+01
8.112231E+01
7.696890E+01
1.164707E+02
1.393797E+01
1.025725E+02
2.157073E+02
1.674996E+02
1.085027E+02
1.238531E+02
2.185950E+02
9.027308E+01
8.952540E+01
1.191022E+02
1.030135E+02
9.635805E+01
3.096444E+01
-2.956201E+03
5.482659E+01
1.437217E+02
1.297269E+02
6.894853E+01
8.429005E+01
9.289462E+01
9.191468E+01
8.204365E+01
8.641599E+01
7.262476E+01
6.379043E+01
7.025993E+01
7.260447E+01
7.069388E+01
7.322068E+01
6.762000E+01
7.032875E+01
6.994415E+01
7.176835E+01
7.469375E+01
7.677496E+01
7.704318E+01
7.874443E+01
8.180725E+01
8.505811E+01
8.785261E+01
8.856459E+01
8.877977E+01
8.905021E+01
8.904544E+01
8.936348E+01
8.939182E+01
8.892851E+01
8.915728E+01
8.930293E+01
8.918814E+01
8.911089E+01
8.886165E+01
8.913660E+01
8.919438E+01
8.913334E+01
8.911156E+01
8.911244E+01
8.902604E+01
8.930373E+01
8.931787E+01
8.938828E+01
8.946008E+01
8.925261E+01
8.923931E+01
8.904274E+01
8.887862E+01
8.899110E+01
8.904236E+01
8.904423E+01
8.933045E+01
8.914503E+01
8.915943E+01
8.893473E+01
8.892127E+01
8.894151E+01
8.884162E+01
8.888881E+01
8.897305E+01
8.896057E+01
8.895784E+01
8.877788E+01
8.855710E+01
8.862980E+01
8.857353E+01
8.846737E+01
8.870583E+01
8.846854E+01
8.854303E+01
8.848788E+01
8.857619E+01
8.851399E+01
8.828300E+01
8.849556E+01
8.837400E+01
8.850324E+01
8.836550E+01
8.833600E+01
8.833639E+01
8.830165E+01
8.832696E+01
8.824796E+01
8.837518E+01
8.856248E+01
8.841807E+01
8.849849E+01
8.844306E+01
8.849550E+01
8.851151E+01
8.861028E+01
8.871430E+01
8.879242E+01
8.864748E+01
8.854694E+01
8.874693E+01
8.893164E+01
8.890535E+01
8.889185E+01
8.901307E+01
8.901049E+01
8.905960E+01
8.899174E+01
8.901506E+01
8.913770E+01
8.896311E+01
8.911683E+01
8.901329E+01
8.909286E+01
8.906036E+01
8.921821E+01
8.916787E+01
8.940745E+01
8.921620E+01
8.896690E+01
8.899676E+01
8.904384E+01
8.920052E+01
8.928199E+01
8.915810E+01
8.897275E+01
8.894157E+01
8.887620E+01
8.909463E+01
8.920173E+01
8.882995E+01
8.867972E+01
8.903103E+01
8.905792E+01
8.875306E+01
8.885192E+01
8.876462E+01
8.924902E+01
8.904381E+01
8.862077E+01
8.890774E+01
8.840616E+01
8.863090E+01
8.881066E+01
8.873732E+01
8.937285E+01
8.933594E+01
8.916358E+01
8.791859E+01
8.795539E+01
8.679633E+01
8.538686E+01
8.296561E+01
8.186736E+01
7.844827E+01
7.973911E+01
7.612598E+01
7.302869E+01
7.318727E+01
7.706594E+01
8.037362E+01
6.765130E+01
7.280689E+01
7.451297E+01
7.342145E+01
7.592071E+01
7.515512E+01
8.146359E+01
8.016254E+01
8.218501E+01
9.937843E+01
2.280143E+02
8.126087E+01
1.179640E+02
1.017734E+02
9.094359E+01
8.087504E+01
9.092066E+01
7.249234E+01
3.669515E+01
2.269040E+02
1.099391E+02
7.550138E+01
2.715615E+01
6.720949E+01
9.674979E+01
1.165941E+02
1.314889E+02
1.266845E+02
1.267074E+02
1.281290E+02
1.354094E+02
1.366701E+02
1.380628E+02
1.320465E+02
9.390256E+01
9.671746E+01
1.022910E+02
9.300371E+01
8.987355E+01
1.585851E+02
1.226219E+02
-5.876740E+01
4.928912E+02
2.366191E+02
2.875778E+01
8.518768E+01
8.795101E+01
9.342615E+01
6.820558E+01
6.987183E+01
7.967135E+01
7.871846E+01
7.581110E+01
6.844833E+01
7.039032E+01
6.790905E+01
7.131499E+01
7.138427E+01
7.197450E+01
7.263956E+01
7.274727E+01
7.686879E+01
7.697272E+01
7.839674E+01
8.291027E+01
8.513609E+01
8.779688E+01
8.977283E+01
8.943282E+01
8.892525E+01
8.954339E+01
8.995750E+01
8.971943E+01
8.908638E+01
8.929131E+01
8.927964E+01
8.913434E+01
8.919412E+01
8.885916E+01
8.910383E+01
8.899725E+01
8.903791E+01
8.917388E+01
8.909895E+01
8.918417E+01
8.916645E+01
8.890960E+01
8.909246E+01
8.912655E+01
8.900947E+01
8.907639E+01
8.891330E+01
8.903064E+01
8.911087E+01
8.909604E+01
8.913201E+01
8.911352E+01
8.906499E+01
8.900374E+01
8.894678E+01
8.897257E+01
8.905381E+01
8.887388E+01
8.879852E+01
8.889676E+01
8.879825E+01
8.882211E+01
8.879292E+01
8.873624E+01
8.857327E+01
8.849125E+01
8.863688E+01
8.861253E+01
8.861636E+01
8.857761E+01
8.858026E+01
8.860387E+01
8.848980E+01
8.842777E+01
8.826382E+01
8.841117E+01
8.833608E+01
8.819333E+01
8.828170E+01
8.844629E+01
8.841368E+01
8.828413E+01
8.833533E+01
8.843109E+01
8.827743E+01
8.835063E+01
8.845066E+01
8.841413E+01
8.853794E+01
8.844719E+01
8.858029E+01
8.858064E+01
8.868163E+01
8.874928E+01
8.868853E+01
8.874905E+01
8.888017E+01
8.893833E+01
8.890293E+01
8.894271E+01
8.894908E+01
8.894552E+01
8.883349E+01
8.909904E+01
8.897240E+01
8.904664E+01
8.909792E+01
8.901811E+01
8.914424E+01
8.916743E+01
8.918528E+01
8.925941E+01
8.930930E+01
8.925585E+01
8.947648E+01
8.923610E+01
8.897243E+01
8.913512E+01
8.924274E+01
8.924361E+01
8.889202E+01
8.921012E+01
8.912735E+01
8.917997E+01
8.883989E+01
8.907067E+01
8.918074E+01
8.919400E+01
8.901484E+01
8.848456E+01
8.847134E+01
8.884661E+01
8.890176E+01
8.845604E+01
8.877999E+01
8.864096E+01
8.869595E+01
8.860719E+01
8.876724E+01
8.846916E+01
8.932537E+01
8.915013E+01
8.925656E+01
8.850697E+01
8.826972E+01
8.618334E+01
8.513207E+01
8.395981E+01
8.133704E+01
8.010931E+01
7.794863E+01
7.751852E+01
7.365082E+01
7.142550E+01
7.322992E+01
7.218586E+01
7.223082E+01
7.644931E+01
7.020594E+01
7.140677E+01
7.343635E+01
7.503503E+01
8.208442E+01
8.592243E+01
7.499865E+01
7.024431E+01
8.664401E+01
9.380801E+01
9.788568E+01
9.168195E+01
9.409338E+01
9.066754E+01
7.076644E+01
7.971148E+01
7.943492E+01
9.497604E+01
5.254646E+01
7.933738E+01
3.145473E+00
7.998573E+01
3.432747E+01
1.069875E+02
7.711188E+01
1.357684E+02
-2.825814E+01
9.586405E+00
2.101682E+01
2.802731E+01
3.167777E+01
3.355970E+01
9.332580E+01
9.584108E+01
9.262560E+01
8.966771E+01
8.905011E+01
1.296025E+02
1.829381E+02
-4.027290E+02
5.106776E+01
6.454887E+01
8.545517E+01
8.551262E+01
9.124091E+01
9.126899E+01
6.940044E+01
7.391837E+01
8.034157E+01
5.690374E+01
6.857990E+01
6.446673E+01
6.946754E+01
7.116853E+01
7.598910E+01
7.357108E+01
6.838772E+01
7.092625E+01
6.974842E+01
7.545036E+01
7.782177E+01
8.101806E+01
8.262834E+01
8.475879E+01
8.644120E+01
8.941105E+01
8.986936E+01
8.881827E+01
8.957049E+01
8.974586E+01
8.952502E+01
8.920653E+01
8.901772E+01
8.885990E+01
8.901714E+01
8.919523E+01
8.908858E+01
8.880453E+01
8.911952E+01
8.875227E+01
8.923145E+01
8.904098E+01
8.914432E+01
8.919325E+01
8.929398E+01
8.931553E+01
8.937586E+01
8.926772E+01
8.912224E+01
8.916777E+01
8.922443E+01
8.919352E+01
8.892507E+01
8.925503E+01
8.913608E+01
8.912462E+01
8.887091E+01
8.890600E+01
8.900019E+01
8.901012E+01
8.894698E+01
8.886820E+01
8.882952E+01
8.867561E+01
8.875626E+01
8.866893E+01
8.880464E+01
8.863745E+01
8.865588E+01
8.855933E+01
8.847213E+01
8.853162E+01
8.843995E+01
8.856251E+01
8.849083E+01
8.840880E+01
8.835117E+01
8.817531E+01
8.854111E+01
8.832691E+01
8.814728E+01
8.842879E+01
8.839785E+01
8.831852E+01
8.823599E+01
8.848543E+01
8.844384E+01
8.829061E+01
8.853784E+01
8.856189E+01
8.848255E+01
8.848312E+01
8.858290E+01
8.861416E+01
8.852874E+01
8.869379E+01
8.866661E+01
8.861844E+01
8.887567E+01
8.890766E+01
8.885605E+01
8.889206E+01
8.881588E+01
8.871594E+01
8.890585E+01
8.896532E+01
8.894825E+01
8.889665E+01
8.907607E+01
8.894156E+01
8.882239E+01
8.902398E+01
8.917849E+01
8.913530E+01
8.929551E+01
8.943336E+01
8.927500E+01
8.916714E+01
8.914033E+01
8.907734E+01
8.915533E+01
8.916745E+01
8.904060E+01
8.915455E+01
8.927184E+01
8.913335E+01
8.895067E+01
8.878159E+01
8.906135E+01
8.889478E+01
8.918796E+01
8.925857E+01
8.864083E+01
8.898978E+01
8.896746E+01
8.858062E+01
8.862880E+01
8.899614E+01
8.865170E+01
8.910360E+01
8.911248E+01
8.908028E+01
8.920065E+01
8.911418E+01
8.925772E+01
8.995102E+01
8.917160E+01
8.874284E+01
8.664719E+01
8.583969E+01
8.260348E+01
8.188238E+01
8.090084E+01
7.840010E+01
7.868664E+01
7.380025E+01
7.256810E+01
7.188591E+01
7.363137E+01
7.556786E+01
7.505087E+01
7.306296E+01
7.506045E+01
7.898204E+01
7.991376E+01
7.104341E+01
8.146277E+01
8.550988E+01
7.761086E+01
8.077599E+01
7.834559E+01
9.826367E+01
7.341249E+01
8.937985E+01
9.086125E+01
9.613673E+01
7.492369E+01
5.980728E+01
8.500905E+01
7.157150E+01
6.781494E+01
3.750803E+01
4.504727E+01
7.630114E+01
-3.780989E+01
8.339526E+01
-2.096318E+02
7.376027E+01
7.907955E+01
8.492537E+01
8.482978E+01
8.599228E+01
8.739704E+01
8.984779E+01
9.678887E+01
1.168158E+02
1.005840E+02
9.929613E+01
9.543887E+01
-1.849884E+01
5.493590E+01
1.114633E+02
4.517418E+02
7.181402E+01
9.643293E+01
9.316640E+01
9.353141E+01
8.376745E+01
7.882889E+01
1.005696E+02
6.646748E+01
7.321710E+01
6.801086E+01
7.472356E+01
7.241203E+01
7.155840E+01
7.213179E+01
7.069404E+01
7.130650E+01
7.329439E+01
7.574141E+01
7.814911E+01
8.357013E+01
8.276848E+01
8.396125E+01
8.684971E+01
8.916646E+01
8.944917E+01
8.944097E+01
8.963300E+01
8.949920E+01
8.947662E+01
8.942329E+01
8.911666E+01
8.893161E+01
8.876561E+01
8.890936E+01
8.906890E+01
8.900726E+01
8.890708E+01
8.900186E+01
8.902069E+01
8.915838E+01
8.934105E+01
8.947393E+01
8.929233E+01
8.918060E+01
8.895356E+01
8.905069E+01
8.915871E+01
8.927299E+01
8.930111E+01
8.921689E+01
8.908753E+01
8.907121E+01
8.907845E+01
8.906327E+01
8.901393E+01
8.897728E+01
8.913869E+01
8.898177E+01
8.905802E+01
8.898795E+01
8.895455E+01
8.879357E+01
8.875511E+01
8.884637E+01
8.863554E+01
8.875803E+01
8.844385E+01
8.865452E+01
8.855647E+01
8.851448E+01
8.856973E+01
8.826723E+01
8.823281E+01
8.840667E+01
8.832389E+01
8.836785E+01
8.854853E+01
8.838227E+01
8.840314E+01
8.847903E+01
8.824762E+01
8.839044E+01
8.831510E+01
8.838751E+01
8.832650E+01
8.841318E+01
8.844702E+01
8.858590E+01
8.850116E+01
8.843245E+01
8.857239E+01
8.843452E+01
8.852063E+01
8.872656E+01
8.880165E+01
8.863675E+01
8.878693E+01
8.863644E+01
8.899221E+01
8.907443E+01
8.883834E+01
8.878626E+01
8.905601E+01
8.897790E+01
8.919628E+01
8.907773E+01
8.914063E+01
8.905607E+01
8.923575E+01
8.920691E+01
8.909407E+01
8.916965E+01
8.927606E+01
8.921813E+01
8.918205E+01
8.909453E+01
8.914363E+01
8.921648E+01
8.911829E+01
8.917311E+01
8.909585E+01
8.934472E+01
8.929026E+01
8.917407E+01
8.922598E+01
8.909462E+01
8.933596E+01
8.911392E+01
8.915904E+01
8.891758E+01
8.839220E+01
8.875028E+01
8.877971E+01
8.867904E+01
8.880964E+01
8.879287E+01
8.895074E+01
8.931362E+01
8.904524E+01
8.869317E+01
8.880697E+01
8.864916E+01
8.881366E+01
8.909137E+01
8.843533E+01
8.859490E+01
8.599524E+01
8.370005E+01
8.152410E+01
8.082682E+01
8.011386E+01
7.678054E+01
7.833332E+01
7.342307E+01
7.075491E+01
6.714817E+01
7.074541E+01
7.201747E+01
7.583660E+01
7.504291E+01
7.544156E+01
7.869575E+01
6.392029E+01
5.932929E+01
7.449767E+01
8.185600E+01
8.116619E+01
7.894616E+01
7.566277E+01
7.774755E+01
7.760272E+01
7.969173E+01
7.289496E+01
7.164511E+01
-1.926678E+02
2.764956E+01
1.091508E+02
7.392761E+01
1.074449E+02
7.562389E+01
6.022880E+01
-1.562004E+01
3.037991E+01
3.044942E+01
1.449828E+01
7.296522E+01
8.600669E+01
8.722524E+01
9.242915E+01
9.034193E+01
9.300781E+01
1.014380E+02
1.020147E+02
8.324338E+01
8.778489E+01
9.415689E+01
1.131921E+02
-1.292067E+02
6.989811E+02
1.280795E+02
1.899139E+02
9.277623E+01
8.541488E+01
9.010234E+01
8.600870E+01
8.118807E+01
6.998155E+01
7.462167E+01
7.980345E+01
7.376613E+01
6.985504E+01
7.082172E+01
6.796097E+01
6.980694E+01
6.854841E+01
7.489605E+01
7.344402E+01
7.644033E+01
7.565085E+01
7.923678E+01
8.244367E+01
8.315394E+01
8.514644E+01
8.773246E+01
8.994619E+01
8.983071E+01
8.967399E+01
8.900858E+01
8.949705E+01
8.971862E+01
8.946902E+01
8.936263E+01
9.056555E+01
8.884473E+01
8.883820E+01
8.931037E+01
8.914379E+01
8.911361E+01
8.878635E+01
8.936426E+01
8.920449E+01
8.928639E+01
8.917906E+01
8.909405E+01
8.901483E+01
8.920555E+01
8.904419E+01
8.927214E+01
8.925723E+01
8.893667E+01
8.915950E+01
8.900570E+01
8.918950E+01
8.897896E+01
8.893316E+01
8.886286E+01
8.905230E+01
8.902788E+01
8.892669E+01
8.890547E+01
8.898892E+01
8.881023E+01
8.863796E+01
8.860946E+01
8.856252E+01
8.852350E+01
8.868320E+01
8.857480E+01
8.875708E+01
8.846158E+01
8.843486E+01
8.836209E+01
8.835988E+01
8.821014E+01
8.843267E+01
8.852124E+01
8.842684E+01
8.846946E+01
8.850469E+01
8.837961E+01
8.821389E+01
8.831437E+01
8.824829E+01
8.836070E+01
8.849038E+01
8.849136E+01
8.844485E+01
8.848176E+01
8.852998E+01
8.844340E+01
8.857073E+01
8.871769E+01
8.850059E+01
8.862282E+01
8.871061E+01
8.869624E+01
8.879526E+01
8.888145E+01
8.878552E+01
8.890346E+01
8.895322E+01
8.893837E+01
8.892475E+01
8.891535E+01
8.897520E+01
8.917115E+01
8.908102E+01
8.900516E+01
8.901486E+01
8.902221E+01
8.914864E+01
8.912440E+01
8.901964E+01
8.925787E+01
8.923311E+01
8.925479E+01
8.930115E+01
8.899796E+01
8.912839E+01
8.918814E+01
8.917404E+01
8.916470E+01
8.912084E+01
8.935891E+01
8.902797E+01
8.899633E+01
8.897965E+01
8.915537E+01
8.912912E+01
8.915675E+01
8.912894E+01
8.877153E+01
8.902843E+01
8.908119E+01
8.894667E+01
8.879436E+01
8.898104E+01
8.886318E+01
8.881920E+01
8.916948E+01
8.871104E+01
8.850209E+01
8.867108E+01
8.878572E+01
8.892926E+01
8.795478E+01
8.752932E+01
8.612829E+01
8.300182E+01
8.059390E+01
8.043133E+01
7.893157E+01
7.764971E+01
7.626055E+01
7.426747E+01
7.530453E+01
6.971411E+01
7.335478E+01
7.364763E+01
7.402154E+01
6.933952E+01
7.057076E+01
7.285363E+01
7.132614E+01
7.636984E+01
8.149735E+01
8.217351E+01
8.221466E+01
8.324390E+01
8.692210E+01
8.440985E+01
9.384185E+01
5.856872E+01
6.319987E+01
1.835619E+02
9.427505E+03
-1.778469E+02
8.000911E+01
-1.910382E+01
1.035769E+02
6.341298E+01
8.183850E+01
2.379728E+01
7.952219E+01
1.377132E+02
8.845644E+01
9.436857E+01
8.547621E+01
9.066807E+01
9.570523E+01
8.801161E+01
9.087194E+01
9.867116E+01
1.207213E+02
9.380517E+01
8.330790E+01
1.125273E+02
1.455446E+02
2.049467E+02
8.821462E+01
9.341044E+01
9.891975E+01
9.075140E+01
8.815200E+01
7.591771E+01
8.498568E+01
8.213823E+01
7.829016E+01
7.474696E+01
8.087045E+01
7.785141E+01
7.349625E+01
6.851469E+01
6.960363E+01
7.226608E+01
7.132461E+01
7.242632E+01
7.185928E+01
7.549434E+01
7.621583E+01
7.923999E+01
8.109889E+01
8.313790E+01
8.463600E+01
8.888772E+01
8.904010E+01
8.976915E+01
8.998028E+01
8.874222E+01
8.918667E+01
9.057828E+01
8.910555E+01
9.011102E+01
9.219606E+01
8.896631E+01
8.890971E+01
8.915314E+01
8.938167E+01
8.920053E+01
8.905178E+01
8.916856E+01
8.928234E+01
8.893098E+01
8.905798E+01
8.903794E+01
8.907698E+01
8.909896E+01
8.889451E+01
8.920700E+01
8.912426E+01
8.908234E+01
8.919087E+01
8.903815E+01
8.933966E+01
8.917936E+01
8.891718E+01
8.886482E+01
8.900389E+01
8.891841E+01
8.905785E+01
8.900633E+01
8.895652E+01
8.881005E+01
8.875809E+01
8.886215E+01
8.900167E+01
8.851736E+01
8.861252E+01
8.869692E+01
8.867496E+01
8.854862E+01
8.865895E+01
8.847147E+01
8.857097E+01
8.841146E+01
8.866083E+01
8.868321E+01
8.834220E+01
8.840226E+01
8.831874E+01
8.831225E+01
8.828953E+01
8.850579E+01
8.844699E+01
8.825971E+01
8.837480E+01
8.853596E+01
8.855577E+01
8.838994E+01
8.853725E+01
8.862511E+01
8.848928E+01
8.864238E+01
8.866888E+01
8.868494E+01
8.872354E+01
8.864729E+01
8.861915E+01
8.870762E+01
8.878008E+01
8.889456E+01
8.878228E+01
8.895341E+01
8.886609E+01
8.892227E+01
8.897622E+01
8.906820E+01
8.906804E+01
8.898969E+01
8.916462E+01
8.923129E+01
8.917517E+01
8.916137E+01
8.916249E+01
8.923816E+01
8.928703E+01
8.926638E+01
8.925861E+01
8.916704E+01
8.925592E+01
8.922998E+01
8.918284E+01
8.924912E+01
8.912491E+01
8.909467E+01
8.893803E+01
8.895401E+01
8.902240E+01
8.906086E+01
8.908577E+01
8.915063E+01
8.915843E+01
8.870511E+01
8.884791E+01
8.884232E+01
8.888916E+01
8.873144E+01
8.900662E+01
8.919256E+01
8.919280E+01
8.890841E+01
8.921923E+01
8.908201E+01
8.944869E+01
8.966697E+01
9.112310E+01
8.866055E+01
8.773287E+01
8.571879E+01
8.403929E+01
8.360530E+01
8.152806E+01
7.880611E+01
7.434089E+01
7.473595E+01
7.679772E+01
7.255274E+01
7.056002E+01
6.973564E+01
7.071544E+01
6.899916E+01
7.503027E+01
8.191609E+01
8.344467E+01
5.489875E+01
7.379933E+01
8.220468E+01
8.365912E+01
8.325462E+01
7.870878E+01
8.296009E+01
8.372331E+01
7.838123E+01
7.651287E+01
1.213549E+02
3.829572E+01
4.420719E+01
2.662998E+01
1.336862E+02
6.390429E+01
1.050136E+02
3.573577E+01
3.157350E+01
4.685236E+01
8.047888E+01
-6.697777E+01
8.483169E+01
7.305132E+01
1.277811E+02
8.327278E+01
1.396157E+02
6.489129E+01
6.933395E+01
7.890849E+01
7.581061E+01
9.440224E+01
1.011310E+02
8.651013E+01
8.325724E+01
7.671780E+01
1.283053E+02
1.013067E+02
8.589580E+01
1.024390E+02
9.444737E+01
7.818417E+01
8.583843E+01
8.210159E+01
8.036615E+01
8.355339E+01
7.871780E+01
8.264628E+01
7.718569E+01
7.498449E+01
6.822883E+01
6.901330E+01
6.906458E+01
6.964382E+01
7.263275E+01
7.284389E+01
7.578264E+01
7.650677E+01
7.904621E+01
8.197383E+01
8.507604E+01
8.699030E+01
8.847170E+01
8.936852E+01
8.888828E+01
8.912056E+01
8.949059E+01
9.039423E+01
8.949207E+01
8.919492E+01
9.119210E+01
8.894877E+01
8.905750E+01
8.884489E+01
8.898111E+01
8.913984E+01
8.908818E+01
8.907743E+01
8.916728E+01
8.896811E+01
8.891992E+01
8.917724E+01
8.922455E+01
8.914669E+01
8.917389E+01
8.916312E+01
8.899888E+01
8.915011E+01
8.921563E+01
8.899104E+01
8.907479E+01
8.893243E+01
8.908578E+01
8.911922E+01
8.917369E+01
8.905531E+01
8.881990E+01
8.889023E+01
8.897287E+01
8.902700E+01
8.892305E+01
8.875138E+01
8.882016E+01
8.883316E+01
8.864798E+01
8.868467E+01
8.858284E+01
8.855057E+01
8.849961E+01
8.858863E+01
8.850637E+01
8.853449E+01
8.856296E+01
8.841618E+01
8.855159E+01
8.838846E+01
8.834876E+01
8.821489E+01
8.815589E+01
8.833493E+01
8.845248E+01
8.843293E+01
8.827199E+01
8.836910E+01
8.841441E+01
8.835113E+01
8.848233E+01
8.858987E+01
8.830680E+01
8.851045E+01
8.855609E+01
8.863249E+01
8.872719E+01
8.864094E+01
8.877198E+01
8.872373E+01
8.874745E+01
8.874812E+01
8.885204E+01
8.897414E+01
8.885909E+01
8.916445E+01
8.908032E+01
8.918237E+01
8.899660E+01
8.898342E+01
8.916570E+01
8.907881E+01
8.932252E+01
8.911805E+01
8.916173E+01
8.922794E+01
8.924401E+01
8.923665E+01
8.921333E+01
8.929624E+01
8.929397E+01
8.919493E+01
8.918271E+01
8.926718E+01
8.903378E+01
8.916183E+01
8.901652E+01
8.902777E+01
8.886912E+01
8.869948E+01
8.874567E+01
8.885223E+01
8.829519E+01
8.891981E+01
8.887785E+01
8.906189E+01
8.893143E+01
8.874153E+01
8.891318E+01
8.862300E+01
8.864851E+01
8.865642E+01
8.918119E+01
8.895520E+01
8.888010E+01
8.918438E+01
9.133592E+01
8.935071E+01
8.731084E+01
8.516136E+01
8.281357E+01
8.215652E+01
7.944431E+01
7.758673E+01
7.426724E+01
7.409440E+01
7.264495E+01
7.128957E+01
6.802986E+01
7.325186E+01
7.130536E+01
7.015818E+01
7.355963E+01
7.359762E+01
7.828094E+01
7.157320E+01
7.308084E+01
7.625064E+01
7.595925E+01
7.824119E+01
7.546762E+01
8.455404E+01
7.376978E+01
9.584946E+01
5.859902E+01
7.834296E+01
2.038756E+01
7.970541E+01
5.825636E+01
8.200358E+01
-1.482990E+02
5.973032E+01
4.616798E+01
5.933518E+01
3.759153E+02
2.364506E+02
4.691845E+01
-4.913385E+01
-1.024368E+02
-8.938184E+01
3.019642E+02
-1.746918E+02
-1.390685E+02
-1.379965E+02
7.118119E+01
8.270500E+01
8.548246E+01
9.034596E+01
8.166104E+01
8.562102E+01
1.053761E+02
1.232862E+02
9.836042E+01
1.098282E+02
7.798101E+01
8.090758E+01
7.201232E+01
9.054665E+01
7.683915E+01
7.356937E+01
7.208674E+01
7.405875E+01
7.322770E+01
7.197754E+01
7.244526E+01
7.186518E+01
6.982451E+01
6.761724E+01
6.881735E+01
7.337381E+01
7.156264E+01
7.728334E+01
7.740547E+01
7.900574E+01
8.124331E+01
8.425529E+01
8.674000E+01
8.842346E+01
8.971210E+01
8.931071E+01
8.932962E+01
8.999546E+01
8.953090E+01
8.998064E+01
8.968915E+01
9.013732E+01
8.897467E+01
8.922954E+01
8.881715E+01
8.886770E+01
8.903664E+01
8.912882E+01
8.916062E+01
8.904101E+01
8.893265E+01
8.922602E+01
8.923046E+01
8.899724E+01
8.918169E+01
8.904379E+01
8.913062E+01
8.906740E+01
8.894335E+01
8.900167E+01
8.914764E+01
8.936925E+01
8.907413E+01
8.906998E+01
8.903736E+01
8.912678E+01
8.904613E+01
8.888278E+01
8.892621E+01
8.907199E+01
8.891814E+01
8.882755E+01
8.867853E+01
8.878551E+01
8.871852E+01
8.862602E+01
8.867149E+01
8.859537E+01
8.858972E+01
8.861539E+01
8.850152E+01
8.848289E+01
8.848705E+01
8.833507E+01
8.849849E+01
8.850885E+01
8.844561E+01
8.839058E+01
8.835148E+01
8.825203E+01
8.835981E+01
8.834729E+01
8.831214E+01
8.840562E+01
8.844497E+01
8.846214E+01
8.840900E+01
8.838165E+01
8.836006E+01
8.836883E+01
8.859676E+01
8.851660E+01
8.855337E+01
8.867176E+01
8.877830E+01
8.882914E+01
8.892176E+01
8.883803E+01
8.873895E+01
8.881555E+01
8.886953E+01
8.886905E+01
8.892099E+01
8.893362E+01
8.911456E+01
8.912970E+01
8.916398E+01
8.906495E+01
8.927361E+01
8.919069E+01
8.920341E+01
8.907680E+01
8.921206E+01
8.901204E+01
8.906278E+01
8.907706E+01
8.914780E+01
8.907928E+01
8.936709E+01
8.921595E+01
8.926183E+01
8.898019E+01
8.889428E+01
8.913356E+01
8.892714E+01
8.906265E+01
8.879933E+01
8.884372E+01
8.904454E+01
8.876061E+01
8.894650E+01
8.899116E+01
8.917693E+01
8.859728E+01
8.879286E+01
8.887574E+01
8.880442E+01
8.903699E+01
8.903745E+01
8.917782E+01
8.901114E+01
8.883062E+01
8.971445E+01
8.847486E+01
8.929135E+01
8.751929E+01
8.573168E+01
8.491647E+01
8.377574E+01
8.127159E+01
7.867521E+01
7.535720E+01
7.401840E+01
7.455357E+01
7.149435E+01
7.369540E+01
7.465716E+01
6.994753E+01
7.319907E+01
7.589383E+01
7.587357E+01
7.555237E+01
7.976517E+01
7.488125E+01
7.423942E+01
7.517919E+01
7.856058E+01
8.228316E+01
8.133369E+01
8.149220E+01
5.742635E+01
6.397760E+01
8.567599E+01
7.664378E+01
8.225388E+01
-1.682717E+01
4.442380E+01
1.000295E+03
1.233854E+02
8.731812E+01
5.530761E+01
-2.184867E+01
1.488192E+01
1.899923E+01
1.974426E+02
3.205886E+01
9.791433E+00
2.550402E+00
-1.408543E+00
-4.030661E+00
-5.846105E+00
5.739543E+01
7.416958E+01
7.957972E+01
7.169107E+01
7.383290E+01
7.744247E+01
9.864965E+01
1.148162E+02
9.654402E+01
9.086811E+01
9.045452E+01
8.120206E+01
7.461547E+01
8.430139E+01
7.616656E+01
7.350406E+01
7.068146E+01
7.565351E+01
7.995544E+01
7.666684E+01
7.420594E+01
6.918187E+01
6.781908E+01
6.458745E+01
6.981297E+01
7.055836E+01
7.309163E+01
7.622898E+01
7.701382E+01
7.905480E+01
8.210874E+01
8.448211E+01
8.636054E+01
8.874855E+01
8.995674E+01
8.970610E+01
8.958367E+01
8.977596E+01
8.932633E+01
8.941917E+01
8.885985E+01
8.961627E+01
8.899687E+01
8.918240E+01
8.921396E+01
8.910553E+01
8.907952E+01
8.915817E+01
8.892087E+01
8.873238E+01
8.925025E+01
8.915170E+01
8.906825E+01
8.900124E+01
8.910159E+01
8.927287E+01
8.913855E+01
8.922764E+01
8.912836E+01
8.910565E+01
8.900458E+01
8.915908E+01
8.913491E+01
8.907327E+01
8.905120E+01
8.907363E+01
8.919749E+01
8.888492E+01
8.898079E+01
8.913159E+01
8.897236E+01
8.891401E+01
8.879396E+01
8.863598E+01
8.893831E+01
8.869668E+01
8.856228E+01
8.860215E+01
8.866908E+01
8.844073E+01
8.839809E+01
8.834349E+01
8.840879E+01
8.856076E+01
8.848030E+01
8.848477E+01
8.823334E+01
8.838846E+01
8.821608E+01
8.829784E+01
8.829945E+01
8.860861E+01
8.849303E+01
8.843826E+01
8.829485E+01
8.846838E+01
8.849754E+01
8.856648E+01
8.861715E+01
8.854052E+01
8.855741E+01
8.847453E+01
8.846459E+01
8.852865E+01
8.864058E+01
8.876574E+01
8.870087E+01
8.874139E+01
8.870907E+01
8.891311E+01
8.896472E+01
8.886329E+01
8.893730E+01
8.898754E+01
8.913275E+01
8.912818E+01
8.911595E+01
8.903178E+01
8.915058E+01
8.906241E+01
8.910040E+01
8.919724E+01
8.941123E+01
8.922890E+01
8.916767E+01
8.917818E+01
8.923371E+01
8.914620E+01
8.926879E+01
8.914722E+01
8.926918E+01
8.881436E+01
8.914173E+01
8.891740E+01
8.894078E+01
8.888094E+01
8.872903E+01
8.906848E+01
8.892430E+01
8.883292E+01
8.914149E+01
8.884794E+01
8.904634E+01
8.841407E+01
8.846121E+01
8.873963E+01
8.865367E+01
8.877722E+01
8.843903E+01
8.856706E+01
8.859732E+01
8.852534E+01
8.904485E+01
8.852405E+01
8.863603E+01
8.730232E+01
8.661252E+01
8.566443E+01
8.428145E+01
8.119992E+01
7.789646E+01
7.795793E+01
7.359510E+01
7.207332E+01
7.359532E+01
7.475892E+01
7.267614E+01
7.519102E+01
7.494076E+01
7.502260E+01
7.800946E+01
7.984870E+01
7.285909E+01
8.019347E+01
8.187885E+01
7.488812E+01
1.133993E+02
8.346771E+01
9.226142E+01
8.022149E+01
8.605795E+01
7.993593E+01
8.854932E+01
7.124716E+01
-4.353011E+00
5.159911E+01
2.152793E+01
-8.280168E+00
8.001134E+01
7.523936E+01
-2.514753E+02
-6.001371E+01
2.407319E+02
1.192118E+02
5.972318E+01
8.369379E+01
2.041813E+02
1.580656E+02
1.584016E+02
1.488289E+02
1.529686E+02
7.395351E+01
8.374657E+01
9.032220E+01
8.395532E+01
5.968857E+01
8.535106E+01
8.882744E+01
9.410961E+01
8.626665E+01
9.806492E+01
9.328758E+01
9.468484E+01
7.972758E+01
8.130058E+01
7.340955E+01
7.391674E+01
6.951248E+01
7.235485E+01
7.814302E+01
7.671741E+01
7.637551E+01
7.733029E+01
7.043935E+01
7.189057E+01
7.215954E+01
7.382889E+01
7.668517E+01
7.810065E+01
7.802238E+01
8.287033E+01
8.325410E+01
8.594734E+01
8.740802E+01
9.012482E+01
9.045496E+01
8.976986E+01
9.000538E+01
8.965828E+01
8.902000E+01
8.907792E+01
8.874997E+01
8.909476E+01
8.898702E+01
8.916692E+01
8.901852E+01
8.907078E+01
8.911032E+01
8.921386E+01
8.927275E+01
8.918829E+01
8.917306E+01
8.898078E+01
8.896125E+01
8.928674E+01
8.928113E+01
8.905429E+01
8.910449E+01
8.944847E+01
8.936694E+01
8.912975E+01
8.898894E+01
8.899661E+01
8.912410E+01
8.907881E+01
8.916381E+01
8.901048E+01
8.901164E+01
8.894510E+01
8.905124E+01
8.904556E+01
8.876832E+01
8.881555E+01
8.885086E+01
8.877373E+01
8.871585E+01
8.864152E+01
8.865287E+01
8.866777E+01
8.865331E+01
8.860619E+01
8.854335E+01
8.834015E+01
8.825450E+01
8.831147E+01
8.840450E+01
8.841241E+01
8.836186E+01
8.833406E+01
8.826980E+01
8.835534E+01
8.836481E+01
8.857368E+01
8.830069E+01
8.829256E+01
8.840202E+01
8.852975E+01
8.851909E+01
8.851626E+01
8.863034E+01
8.850613E+01
8.836187E+01
8.855367E+01
8.852088E+01
8.857512E+01
8.869061E+01
8.884635E+01
8.878134E+01
8.874336E+01
8.865714E+01
8.891048E+01
8.880491E+01
8.879686E+01
8.892004E+01
8.899593E+01
8.894491E+01
8.916017E+01
8.899518E+01
8.911125E+01
8.911438E+01
8.912976E+01
8.921725E+01
8.909558E+01
8.915719E+01
8.922659E+01
8.905232E+01
8.930897E+01
8.922050E+01
8.915370E+01
8.916099E+01
8.906524E+01
8.900762E+01
8.906350E+01
8.917181E+01
8.913631E+01
8.914998E+01
8.916356E+01
8.884465E+01
8.893878E+01
8.923477E+01
8.896245E+01
8.895685E+01
8.858352E+01
8.899230E+01
8.841400E+01
8.857732E+01
8.861408E+01
8.859996E+01
8.867558E+01
8.866244E+01
8.910386E+01
8.884327E+01
8.862360E+01
8.913575E+01
8.827136E+01
8.849571E+01
8.753770E+01
8.611966E+01
8.477660E+01
8.352281E+01
8.119834E+01
7.844862E+01
7.619772E+01
7.474531E+01
6.929598E+01
7.315968E+01
7.052712E+01
6.659052E+01
7.331701E+01
7.273720E+01
7.320009E+01
7.656563E+01
7.312050E+01
7.368935E+01
8.142881E+01
8.210376E+01
7.376411E+01
7.817068E+01
8.768577E+01
8.731855E+01
8.158870E+01
8.257166E+01
7.513548E+01
9.595523E+01
8.259151E+01
9.343559E+01
5.853975E+01
7.349422E+01
6.506814E+01
8.696810E+01
3.625897E+01
1.147582E+02
9.517032E+01
6.564959E+01
6.659503E+01
-1.206049E+03
-6.682345E+02
-3.433462E+02
-4.480719E+02
-3.564461E+02
-3.028195E+02
-2.820336E+02
7.698370E+01
7.812197E+01
7.029667E+01
6.990933E+01
7.183114E+01
8.315096E+01
6.831052E+01
9.518431E+01
1.006551E+02
9.287362E+01
8.998883E+01
8.285090E+01
7.955451E+01
8.406658E+01
6.802356E+01
7.102196E+01
6.282155E+01
7.323928E+01
7.436701E+01
7.667805E+01
7.267657E+01
7.482477E+01
8.067063E+01
7.450971E+01
7.165865E+01
7.159091E+01
7.653779E+01
7.625126E+01
7.806587E+01
8.262907E+01
8.313722E+01
8.482624E+01
8.716376E+01
8.637310E+01
8.830326E+01
8.957769E+01
8.947923E+01
8.898166E+01
8.882396E+01
8.905485E+01
8.927190E+01
8.912553E+01
8.883669E+01
8.892133E+01
8.874314E+01
8.920030E+01
8.892658E+01
8.920869E+01
8.907487E+01
8.899130E+01
8.902134E+01
8.895491E+01
8.917236E+01
8.917989E+01
8.916535E+01
8.893194E+01
8.921211E+01
8.898562E+01
8.910839E+01
8.927047E+01
8.903408E+01
8.911755E+01
8.960005E+01
8.901702E+01
8.919453E+01
8.893850E+01
8.918450E+01
8.908785E+01
8.886815E+01
8.876572E+01
8.889127E+01
8.868156E+01
8.875811E+01
8.857466E+01
8.859851E+01
8.858212E+01
8.867395E+01
8.854308E+01
8.856876E+01
8.850398E+01
8.850244E+01
8.842950E+01
8.834307E+01
8.825287E+01
8.842328E+01
8.827933E+01
8.835984E+01
8.842706E+01
8.834170E+01
8.827167E+01
8.841955E+01
8.843091E+01
8.838545E+01
8.832514E+01
8.845841E+01
8.843514E+01
8.842072E+01
8.855402E+01
8.851224E+01
8.848640E+01
8.830697E+01
8.853438E+01
8.867269E+01
8.868878E+01
8.861619E+01
8.863500E+01
8.872378E+01
8.878145E+01
8.896174E+01
8.889237E+01
8.893173E+01
8.892321E+01
8.899425E+01
8.907105E+01
8.896571E+01
8.894074E+01
8.913623E+01
8.904007E+01
8.919209E+01
8.915991E+01
8.922815E+01
8.923567E+01
8.902321E+01
8.933413E+01
8.917458E+01
8.942149E+01
8.923884E+01
8.919138E+01
8.939584E+01
8.922178E+01
8.907431E+01
8.914957E+01
8.930332E+01
8.915466E+01
8.909562E+01
8.891424E+01
8.900106E+01
8.893074E+01
8.912233E+01
8.872950E+01
8.869806E+01
8.878965E+01
8.866474E+01
8.864413E+01
8.830204E+01
8.861771E+01
8.860781E+01
8.867758E+01
8.857145E+01
8.804235E+01
8.874056E+01
8.903719E+01
8.816933E+01
8.866575E+01
8.825780E+01
8.751347E+01
8.639784E+01
8.533533E+01
8.293487E+01
8.299617E+01
7.870806E+01
7.543127E+01
7.396263E+01
7.281475E+01
7.200045E+01
6.829608E+01
6.846199E+01
7.446269E+01
7.239687E+01
7.453082E+01
7.291319E+01
7.249150E+01
7.383366E+01
8.456555E+01
7.792931E+01
8.515275E+01
7.529721E+01
7.524986E+01
6.159280E+01
7.952776E+01
8.564886E+01
9.202405E+01
8.189533E+01
7.644626E+01
9.361526E+01
-1.324410E+01
1.228489E+02
6.841272E+01
6.096191E+01
4.076912E+01
-7.748740E+01
9.785871E+01
-1.221180E+01
5.620879E+01
5.912505E+02
-2.523707E+03
3.248211E+03
1.032298E+03
1.144937E+03
1.093521E+03
5.521404E+02
7.914866E+01
7.310082E+01
7.711163E+01
6.362274E+01
6.961751E+01
6.828433E+01
6.649457E+01
8.560680E+01
7.431963E+01
7.488183E+01
7.891473E+01
7.677067E+01
7.378300E+01
7.685542E+01
7.240252E+01
7.324985E+01
7.170117E+01
7.900874E+01
7.502460E+01
7.292502E+01
7.458389E+01
7.442249E+01
7.560127E+01
7.477886E+01
7.381094E+01
7.475983E+01
7.807879E+01
7.847643E+01
8.053617E+01
8.276838E+01
8.420794E+01
8.576639E+01
8.714744E+01
8.886775E+01
8.895846E+01
8.959353E+01
8.965683E+01
8.924541E+01
8.887173E+01
8.875565E+01
8.923781E+01
8.918502E+01
8.931387E+01
9.006855E+01
8.892510E+01
8.917485E+01
8.888420E+01
8.919920E+01
8.898391E+01
8.916665E+01
8.912017E+01
8.880869E+01
8.903623E+01
8.920214E+01
8.909815E+01
8.907939E+01
8.911272E+01
8.916139E+01
8.920755E+01
8.916739E+01
8.902126E+01
8.909501E+01
8.908588E+01
8.890901E+01
8.904011E+01
8.884188E+01
8.958723E+01
8.969380E+01
8.892969E+01
8.876532E+01
8.890033E+01
8.875451E+01
8.871914E+01
8.864726E+01
8.868257E+01
8.857847E+01
8.864978E+01
8.850700E+01
8.858654E+01
8.848752E+01
8.839813E+01
8.840177E+01
8.843809E+01
8.849335E+01
8.840594E+01
8.852667E+01
8.850361E+01
8.825025E+01
8.818585E+01
8.845885E+01
8.853115E+01
8.842569E+01
8.841485E+01
8.844169E+01
8.856854E+01
8.839807E+01
8.841667E+01
8.848212E+01
8.836068E+01
8.869126E+01
8.852896E+01
8.847720E+01
8.865095E+01
8.884595E+01
8.878803E+01
8.846985E+01
8.872547E+01
8.889534E+01
8.893120E+01
8.877457E+01
8.880944E+01
8.881245E+01
8.901019E+01
8.915060E+01
8.907296E+01
8.918100E+01
8.913242E+01
8.908583E+01
8.908504E+01
8.909858E+01
8.910719E+01
8.917002E+01
8.900689E+01
8.922508E+01
8.911782E+01
8.917007E+01
8.906333E+01
8.907851E+01
8.922066E+01
8.925164E+01
8.923042E+01
8.902696E+01
8.914928E+01
8.893355E+01
8.900857E+01
8.897408E+01
8.898402E+01
8.878398E+01
8.899252E+01
8.878138E+01
8.890680E+01
8.912032E+01
8.853193E+01
8.825845E+01
8.867445E+01
8.825696E+01
8.896542E+01
8.894928E+01
8.865076E+01
8.882492E+01
8.838123E+01
8.856732E+01
8.862284E+01
8.862600E+01
8.852848E+01
8.773526E+01
8.578438E+01
8.513693E+01
8.313835E+01
9.377860E+01
7.814692E+01
7.307490E+01
7.244823E+01
7.169609E+01
7.206700E+01
6.882363E+01
6.816265E+01
7.435184E+01
7.206324E+01
6.932703E+01
7.100424E+01
7.784634E+01
7.718871E+01
7.961798E+01
8.008737E+01
8.372517E+01
8.662243E+01
8.576155E+01
8.064833E+01
7.571057E+01
8.159492E+01
8.437247E+01
7.947662E+01
8.326254E+01
8.083207E+01
7.729677E+00
7.151821E+01
6.035968E+01
5.461198E+01
7.267328E+01
1.675025E+05
1.245161E+02
-1.065224E+02
-9.506731E+01
1.237772E+03
2.421776E+02
2.602632E+02
2.411079E+02
2.298012E+02
2.301265E+02
2.314974E+02
8.227371E+01
8.398904E+01
8.519142E+01
7.358972E+01
7.876035E+01
8.479974E+01
7.604177E+01
9.715454E+01
8.067159E+01
7.622638E+01
9.602540E+01
8.928562E+01
8.646003E+01
8.718470E+01
7.576073E+01
8.389899E+01
7.859041E+01
8.727531E+01
8.452281E+01
7.927822E+01
8.141772E+01
7.956576E+01
7.843440E+01
7.699939E+01
7.690359E+01
7.719690E+01
7.860551E+01
8.040653E+01
8.092452E+01
8.214674E+01
8.416277E+01
8.587977E+01
8.803201E+01
8.886391E+01
8.951612E+01
8.976936E+01
8.962448E+01
8.901068E+01
8.883693E+01
8.930034E+01
8.947399E+01
8.984108E+01
8.974827E+01
8.963385E+01
8.901050E+01
8.913249E+01
8.893005E+01
8.899202E+01
8.911895E+01
8.910014E+01
8.901311E+01
8.908553E+01
8.944482E+01
8.929997E+01
8.902757E+01
8.899082E+01
8.913911E+01
8.923673E+01
8.918129E+01
8.918603E+01
8.912588E+01
8.925223E+01
8.910651E+01
8.895953E+01
8.914932E+01
8.903544E+01
8.993339E+01
8.974693E+01
8.895177E+01
8.894718E+01
8.873734E+01
8.882715E+01
8.892015E+01
8.879236E+01
8.879122E+01
8.890260E+01
8.873910E+01
8.866152E+01
8.850321E+01
8.846524E+01
8.848302E+01
8.843792E+01
8.844139E+01
8.834434E+01
8.827665E+01
8.844509E+01
8.855189E+01
8.825589E+01
8.831886E+01
8.835758E+01
8.845745E+01
8.824602E+01
8.843490E+01
8.828926E+01
8.844210E+01
8.835956E+01
8.832812E+01
8.830056E+01
8.839463E+01
8.864046E+01
8.854546E+01
8.854198E+01
8.847877E+01
8.866929E+01
8.879480E+01
8.859218E+01
8.860916E+01
8.881761E+01
8.875310E+01
8.877969E+01
8.900932E+01
8.905950E+01
8.898257E+01
8.904433E+01
8.915685E+01
8.917550E+01
8.914127E+01
8.907133E+01
8.928503E+01
8.909079E+01
8.912720E+01
8.911290E+01
8.918223E+01
8.919170E+01
8.924663E+01
8.913560E+01
8.918604E+01
8.922717E+01
8.912807E+01
8.908153E+01
8.904831E+01
8.912805E+01
8.923095E+01
8.912610E+01
8.903613E+01
8.899646E+01
8.904932E+01
8.914392E+01
8.891084E+01
8.866685E+01
8.890451E+01
8.903954E+01
8.895223E+01
8.876881E+01
8.881923E+01
8.866034E+01
8.855778E+01
8.882346E+01
8.872703E+01
8.885784E+01
8.870686E+01
8.903043E+01
8.932510E+01
8.901108E+01
8.834093E+01
8.775316E+01
8.613493E+01
8.450605E+01
8.320032E+01
8.275268E+01
7.748578E+01
7.468896E+01
7.466307E+01
7.130578E+01
7.408411E+01
7.193395E+01
7.051508E+01
7.200470E+01
7.258817E+01
7.292902E+01
7.348096E+01
7.758392E+01
7.758849E+01
7.561641E+01
8.129438E+01
8.673032E+01
8.001847E+01
8.146322E+01
8.579488E+01
8.837563E+01
7.974964E+01
7.959334E+01
8.007401E+01
9.623571E+01
8.174346E+01
4.838118E+01
6.337713E+01
8.772339E+01
8.961975E+01
9.035087E+01
1.729515E+03
1.251353E+02
7.864909E+02
6.159088E+01
2.383927E+02
9.503356E+01
1.123827E+02
1.081236E+02
1.099961E+02
1.108986E+02
1.093484E+02
7.222291E+01
6.711173E+01
8.334191E+01
8.400260E+01
8.721727E+01
8.258616E+01
1.007008E+02
9.197696E+01
8.889404E+01
9.663295E+01
9.820821E+01
8.743427E+01
9.468442E+01
8.513870E+01
7.255939E+01
8.472898E+01
8.020259E+01
8.538705E+01
8.208774E+01
7.658271E+01
7.757706E+01
7.620159E+01
7.466953E+01
7.638563E+01
7.766822E+01
7.704598E+01
7.795705E+01
7.943625E+01
8.065881E+01
8.236188E+01
8.438750E+01
8.670621E+01
8.796263E+01
8.956652E+01
8.988790E+01
9.102692E+01
9.041151E+01
8.953055E+01
8.947719E+01
8.928825E+01
8.936527E+01
8.922666E+01
8.930507E+01
8.886366E+01
8.914692E+01
8.923746E+01
8.900904E+01
8.895639E+01
8.910945E+01
8.904397E+01
8.910862E+01
8.910440E+01
8.909354E+01
8.899583E+01
8.900550E+01
8.911943E+01
8.903466E+01
8.929553E+01
8.920892E+01
8.917439E+01
8.909890E+01
8.928456E+01
8.909807E+01
8.890970E+01
8.902106E+01
8.916221E+01
8.935552E+01
8.918388E+01
8.903357E+01
8.905360E+01
8.885507E+01
8.884067E+01
8.876502E+01
8.882218E+01
8.882708E+01
8.872103E+01
8.869841E+01
8.881327E+01
8.841127E+01
8.855331E+01
8.874202E+01
8.859802E+01
8.842624E+01
8.851749E+01
8.841645E+01
8.834318E+01
8.845470E+01
8.831363E+01
8.821980E+01
8.821904E+01
8.845684E+01
8.832049E+01
8.840211E+01
8.830025E+01
8.845939E+01
8.838173E+01
8.855354E+01
8.849178E+01
8.832897E+01
8.831318E+01
8.856706E+01
8.854005E+01
8.852876E+01
8.867438E+01
8.878960E+01
8.877148E+01
8.890731E+01
8.880322E+01
8.884710E+01
8.886338E+01
8.899044E+01
8.902171E+01
8.882218E+01
8.893973E+01
8.907790E+01
8.900070E+01
8.900864E+01
8.923958E+01
8.911343E+01
8.915584E+01
8.921148E+01
8.912319E+01
8.922263E+01
8.922188E+01
8.913931E+01
8.927363E+01
8.905342E+01
8.930507E+01
8.936346E+01
8.927746E+01
8.919417E+01
8.922069E+01
8.913891E+01
8.925767E+01
8.913831E+01
8.895880E+01
8.912184E+01
8.890811E+01
8.893612E+01
8.891535E+01
8.887351E+01
8.901366E+01
8.909640E+01
8.873643E+01
8.865176E+01
8.887196E+01
8.850487E+01
8.873722E+01
8.837180E+01
8.851375E+01
8.884333E+01
8.922448E+01
8.879054E+01
8.920389E+01
8.944352E+01
8.811888E+01
8.628838E+01
8.423331E+01
8.116854E+01
7.796318E+01
7.710867E+01
7.611762E+01
7.500729E+01
7.399162E+01
7.406267E+01
7.344608E+01
7.020604E+01
7.280382E+01
7.814622E+01
7.800751E+01
7.555391E+01
7.466910E+01
8.072824E+01
8.609253E+01
8.084966E+01
8.614745E+01
8.272847E+01
8.445155E+01
9.380171E+01
9.051014E+01
8.947495E+01
9.303024E+01
8.070461E+01
8.046728E+01
5.746561E+01
-9.516647E+01
-2.043490E+01
7.052727E+01
6.546745E+01
8.825387E+01
2.150437E+02
1.155948E+02
7.117853E+03
1.890113E+02
9.464279E+01
1.204498E+02
1.499994E+02
1.748907E+02
2.151781E+02
2.086805E+02
2.287841E+02
1.334443E+02
8.477742E+01
9.622451E+01
9.487446E+01
7.526193E+01
5.824596E+01
7.298532E+01
9.087211E+01
8.613583E+01
8.496031E+01
9.996737E+01
8.411873E+01
9.289101E+01
8.763793E+01
8.822198E+01
8.613907E+01
8.403236E+01
8.320030E+01
8.220834E+01
8.107209E+01
7.731971E+01
7.620583E+01
7.737390E+01
7.763512E+01
7.826861E+01
7.840187E+01
7.949657E+01
8.067412E+01
8.016213E+01
8.322728E+01
8.620229E+01
8.808893E+01
8.855791E+01
8.985143E+01
9.014933E+01
9.005050E+01
8.999116E+01
9.024776E+01
8.919968E+01
8.865785E+01
8.889456E+01
8.921335E+01
8.935686E+01
8.911949E+01
8.916289E+01
8.929814E+01
8.898644E+01
8.934522E+01
8.911863E+01
8.914844E+01
8.913503E+01
8.898253E+01
8.899838E+01
8.904009E+01
8.905739E+01
8.929014E+01
8.929323E+01
8.934164E+01
8.904287E+01
8.912291E+01
8.901342E+01
8.918274E+01
8.914301E+01
8.900764E+01
8.905073E+01
8.930251E+01
8.951028E+01
8.920248E+01
8.906979E+01
8.899580E+01
8.878726E+01
8.867332E+01
8.876757E+01
8.874844E+01
8.873097E+01
8.872715E+01
8.863617E+01
8.859128E+01
8.853774E+01
8.861290E+01
8.855670E+01
8.857644E+01
8.851116E+01
8.851725E+01
8.845845E+01
8.848647E+01
8.840656E+01
8.820044E+01
8.822246E+01
8.821818E+01
8.822017E+01
8.833204E+01
8.858621E+01
8.844905E+01
8.837142E+01
8.842345E+01
8.849117E+01
8.850102E+01
8.856199E+01
8.863676E+01
8.876738E+01
8.846170E+01
8.829347E+01
8.860696E+01
8.863431E+01
8.875961E+01
8.882161E+01
8.871556E+01
8.870735E+01
8.879448E+01
8.899003E+01
8.894714E+01
8.896967E+01
8.913815E+01
8.913890E+01
8.913061E+01
8.912330E+01
8.894535E+01
8.904208E+01
8.909495E+01
8.900981E+01
8.910403E+01
8.936304E+01
8.938265E+01
8.918100E+01
8.934280E+01
8.914489E+01
8.918801E+01
8.923362E+01
8.932351E+01
8.920552E+01
8.911938E+01
8.943780E+01
8.905569E+01
8.906982E+01
8.909746E+01
8.884997E+01
8.886202E+01
8.893703E+01
8.897103E+01
8.900743E+01
8.888907E+01
8.903252E+01
8.868054E+01
8.914592E+01
8.889188E+01
8.850781E+01
8.892510E+01
8.868063E+01
8.924694E+01
8.888073E+01
8.913844E+01
8.924844E+01
8.863089E+01
8.878099E+01
8.826454E+01
8.704680E+01
8.426746E+01
8.127885E+01
7.702581E+01
7.685065E+01
7.437866E+01
7.224399E+01
6.976294E+01
6.790073E+01
7.137141E+01
6.885710E+01
7.437978E+01
8.250510E+01
7.587513E+01
7.235192E+01
7.097066E+01
7.766772E+01
7.905977E+01
7.949189E+01
8.313075E+01
7.640327E+01
8.106229E+01
8.435336E+01
8.363893E+01
7.763595E+01
7.971814E+01
9.795279E+01
1.053507E+02
7.455185E+01
5.256886E+01
-2.962970E+02
-4.008266E+02
1.021700E+02
7.444831E+01
2.183846E+02
-1.400301E+02
1.402626E+02
2.340113E+02
-4.508338E+01
-9.961672E+01
-6.156911E+01
-5.768265E+01
-5.136472E+01
-4.787749E+01
-6.268668E+01
9.836301E+01
7.178005E+01
1.141971E+02
8.017654E+01
6.756442E+01
5.846994E+01
7.314917E+01
7.608946E+01
5.215360E+01
9.089150E+01
9.287288E+01
9.670676E+01
8.964792E+01
7.892817E+01
8.341927E+01
8.450766E+01
8.438506E+01
8.407268E+01
8.214714E+01
7.854223E+01
7.944110E+01
7.892611E+01
7.790615E+01
7.990501E+01
8.005074E+01
7.853590E+01
7.934773E+01
7.906572E+01
8.148220E+01
8.402016E+01
8.545449E+01
8.870853E+01
8.805269E+01
8.872841E+01
8.920666E+01
8.988915E+01
8.966670E+01
8.986293E+01
8.917699E+01
8.898385E+01
8.902392E+01
8.911496E+01
8.915930E+01
8.894540E+01
8.899207E+01
8.929692E+01
8.925325E+01
8.911113E+01
8.923266E+01
8.892791E+01
8.895723E+01
8.919068E+01
8.930410E+01
8.924650E+01
8.919592E+01
8.930630E+01
8.914092E+01
8.921593E+01
8.895171E+01
8.916968E+01
8.904907E+01
8.909828E+01
8.891283E+01
8.905917E+01
8.913848E+01
8.957403E+01
8.961476E+01
8.995187E+01
8.905331E+01
8.898200E+01
8.893542E+01
8.882445E+01
8.873366E+01
8.859115E+01
8.870720E+01
8.867163E+01
8.857575E+01
8.868901E+01
8.861877E+01
8.848196E+01
8.842007E+01
8.859100E+01
8.855939E+01
8.843706E+01
8.854971E+01
8.849148E+01
8.837883E+01
8.824282E+01
8.831163E+01
8.829781E+01
8.832321E+01
8.849865E+01
8.875598E+01
8.825831E+01
8.830040E+01
8.848772E+01
8.842494E+01
8.855626E+01
8.869544E+01
8.845369E+01
8.870151E+01
8.877810E+01
8.863072E+01
8.879465E+01
8.873780E+01
8.873381E+01
8.868006E+01
8.873929E+01
8.874454E+01
8.897254E+01
8.896821E+01
8.897790E+01
8.907373E+01
8.894361E+01
8.893341E+01
8.922008E+01
8.914147E+01
8.915030E+01
8.917411E+01
8.919620E+01
8.914644E+01
8.912208E+01
8.915563E+01
8.910466E+01
8.914927E+01
8.909875E+01
8.923495E+01
8.919828E+01
8.941505E+01
8.934534E+01
8.911591E+01
8.922563E+01
8.908401E+01
8.903024E+01
8.905913E+01
8.900070E+01
8.893917E+01
8.885478E+01
8.882430E+01
8.889975E+01
8.971023E+01
8.924740E+01
8.882947E+01
8.872762E+01
8.869833E+01
8.863110E+01
8.913769E+01
8.859509E+01
8.901246E+01
8.854264E+01
8.821737E+01
8.913152E+01
8.932616E+01
8.871010E+01
8.808277E+01
8.777841E+01
8.588486E+01
8.374582E+01
8.234159E+01
7.720020E+01
7.387793E+01
7.399266E+01
7.271575E+01
7.061278E+01
6.883576E+01
7.435642E+01
7.615041E+01
7.594383E+01
7.846089E+01
7.288092E+01
7.356118E+01
6.982477E+01
7.229184E+01
8.087985E+01
8.123155E+01
8.109078E+01
7.434698E+01
7.897788E+01
8.279926E+01
8.287387E+01
7.453391E+01
7.706549E+01
7.953195E+01
1.220678E+02
7.438205E+01
1.327182E+02
-1.179558E+02
3.722091E+00
7.053958E+01
9.707518E+01
7.315119E+01
2.469749E+01
1.007701E+02
-1.815018E+02
-7.872857E+02
-6.997326E+02
-7.270172E+02
-7.438947E+02
-7.296451E+02
-7.441404E+02
-7.127612E+02
7.348458E+01
7.619770E+01
1.189586E+02
1.008889E+02
8.846604E+01
6.289390E+01
8.665485E+01
7.400881E+01
7.669964E+01
3.395309E+01
8.304266E+01
8.832015E+01
9.751555E+01
8.724915E+01
8.773249E+01
7.831245E+01
8.183898E+01
8.618682E+01
8.212795E+01
7.558402E+01
7.800678E+01
7.567578E+01
7.561695E+01
7.813103E+01
8.148471E+01
8.065899E+01
7.574741E+01
7.999310E+01
8.255027E+01
8.360116E+01
8.584535E+01
8.698561E+01
8.800460E+01
8.850032E+01
8.979568E+01
8.979255E+01
8.955686E+01
8.973186E+01
8.912495E+01
8.924292E+01
8.921357E+01
8.942987E+01
8.908816E+01
8.905842E+01
8.932924E+01
8.965454E+01
8.925887E+01
8.903832E+01
8.907362E+01
8.904642E+01
8.912679E+01
8.915431E+01
8.931408E+01
8.917647E+01
8.920808E+01
8.930806E+01
8.914684E+01
8.911013E+01
8.904225E+01
8.921942E+01
8.927875E+01
8.931010E+01
8.901922E+01
8.876127E+01
8.908555E+01
8.891109E+01
8.905168E+01
8.957186E+01
8.881488E+01
8.880200E+01
8.885569E+01
8.881672E+01
8.888348E+01
8.871022E+01
8.857634E+01
8.870057E+01
8.859011E+01
8.859744E+01
8.855759E+01
8.842961E+01
8.855038E+01
8.859896E+01
8.852857E+01
8.845548E+01
8.842784E+01
8.846656E+01
8.845060E+01
8.829099E+01
8.833990E+01
8.831179E+01
8.835791E+01
8.846290E+01
8.852592E+01
8.822077E+01
8.825044E+01
8.848444E+01
8.840868E+01
8.840253E+01
8.853820E+01
8.854335E+01
8.898057E+01
8.926626E+01
8.872738E+01
8.871013E+01
8.853137E+01
8.877243E+01
8.874290E+01
8.875107E+01
8.883548E+01
8.887444E+01
8.882630E+01
8.899950E+01
8.910605E+01
8.919695E+01
8.905429E+01
8.915826E+01
8.919606E+01
8.925010E+01
8.920948E+01
8.921135E+01
8.907778E+01
8.930398E+01
8.929844E+01
8.923621E+01
8.915326E+01
8.917040E+01
8.923171E+01
8.918248E+01
8.929771E+01
8.924170E+01
8.928790E+01
8.922080E+01
8.911715E+01
8.904073E+01
8.909811E+01
8.890120E+01
8.906259E+01
8.862417E+01
8.902733E+01
8.881567E+01
8.875590E+01
8.885558E+01
8.870737E+01
8.882132E+01
8.842537E+01
8.874216E+01
8.874706E+01
8.883325E+01
8.897162E+01
8.915006E+01
8.878116E+01
8.931307E+01
8.929009E+01
8.974626E+01
8.794811E+01
8.814341E+01
8.515115E+01
8.431693E+01
8.141834E+01
8.132973E+01
7.571119E+01
7.331871E+01
7.185353E+01
7.075914E+01
7.014661E+01
7.307677E+01
7.800708E+01
7.575501E+01
7.289850E+01
7.485652E+01
6.090907E+01
7.070369E+01
7.402027E+01
7.534437E+01
7.545738E+01
7.478902E+01
6.928632E+01
8.008661E+01
7.635642E+01
7.449051E+01
8.731744E+01
8.290674E+01
7.563894E+01
7.405482E+01
6.103308E+01
1.051040E+02
8.446494E+01
-1.078427E+02
5.650900E+01
1.749644E+02
4.073193E+01
-1.818596E+02
-2.976675E+01
4.279859E+02
1.348131E+03
-3.652274E+03
-3.258780E+03
-3.297817E+03
-3.250589E+03
-3.299011E+03
-3.124709E+03
7.619395E+01
7.849502E+02
1.067116E+02
1.088244E+02
8.230323E+01
7.670032E+01
4.552129E+02
6.866959E+01
7.555078E+01
2.468401E+02
8.498111E+01
8.843292E+01
8.822623E+01
8.469511E+01
7.942035E+01
1.307564E+02
8.357958E+01
7.769318E+01
8.231001E+01
8.032248E+01
7.325930E+01
7.578203E+01
7.638817E+01
7.318809E+01
7.302467E+01
7.896109E+01
7.677487E+01
7.971085E+01
8.354018E+01
8.457757E+01
8.647130E+01
8.785706E+01
8.884457E+01
8.903133E+01
9.015697E+01
8.955816E+01
8.961229E+01
8.991005E+01
8.929848E+01
8.954389E+01
8.942215E+01
8.945781E+01
8.923558E+01
8.931214E+01
8.895661E+01
8.934724E+01
8.920918E+01
8.927125E+01
8.903258E+01
8.917567E+01
8.914620E+01
8.915140E+01
8.913951E+01
8.889678E+01
8.911313E+01
8.932516E+01
8.910701E+01
8.895360E+01
8.922317E+01
8.926767E+01
8.911212E+01
8.962424E+01
8.904911E+01
8.897634E+01
8.893039E+01
8.896774E+01
8.917117E+01
8.898001E+01
8.900538E+01
8.889372E+01
8.888726E+01
8.873056E+01
8.881042E+01
8.885334E+01
8.882396E+01
8.884320E+01
8.859605E+01
8.845185E+01
8.848151E+01
8.836548E+01
8.851582E+01
8.849405E+01
8.841675E+01
8.837234E+01
8.838048E+01
8.839092E+01
8.834121E+01
8.847039E+01
8.850265E+01
8.845063E+01
8.835629E+01
8.839723E+01
8.840236E+01
8.848147E+01
8.845696E+01
8.838969E+01
8.848197E+01
8.846438E+01
8.852259E+01
8.863195E+01
8.938118E+01
8.984981E+01
8.892516E+01
8.864738E+01
8.871509E+01
8.870886E+01
8.876845E+01
8.895371E+01
8.890413E+01
8.886587E+01
8.892741E+01
8.899251E+01
8.897386E+01
8.890927E+01
8.906680E+01
8.912858E+01
8.921606E+01
8.937683E+01
8.975212E+01
8.928239E+01
8.922778E+01
8.921379E+01
8.914849E+01
8.920224E+01
8.910944E+01
8.903348E+01
8.905099E+01
8.920531E+01
8.926838E+01
8.910614E+01
8.910863E+01
8.911632E+01
8.909910E+01
8.918558E+01
8.921994E+01
8.889363E+01
8.895123E+01
8.887217E+01
8.868464E+01
8.871534E+01
8.890048E+01
8.881122E+01
8.866472E+01
8.901869E+01
8.874341E+01
8.850274E+01
8.865424E+01
8.872257E+01
8.900129E+01
8.869882E+01
8.893933E+01
8.920547E+01
8.870575E+01
8.876145E+01
8.975247E+01
8.798194E+01
8.598275E+01
8.396125E+01
8.087178E+01
8.017562E+01
7.971539E+01
7.328608E+01
7.278598E+01
7.292322E+01
7.265273E+01
7.530512E+01
7.253852E+01
7.790274E+01
7.671740E+01
7.982457E+01
7.693282E+01
7.761809E+01
8.197939E+01
7.074987E+01
7.236765E+01
7.258373E+01
7.252838E+01
6.767241E+01
7.751853E+01
7.799876E+01
7.399431E+01
8.361915E+01
1.029824E+02
1.967293E+02
8.350999E+01
1.072284E+02
4.651271E+01
-2.291142E+02
3.108207E+02
1.464799E+02
5.053787E+03
5.538158E+01
8.377968E+01
4.135839E+02
9.536554E+02
2.523123E+04
2.339067E+04
1.967168E+04
1.202736E+04
1.638983E+04
2.136666E+04
8.405348E+01
1.106519E+02
7.941099E+01
1.065707E+02
9.625229E+01
1.026885E+02
8.250480E+02
7.950149E+01
6.849869E+01
5.683617E+02
-9.150173E+02
7.424860E+01
7.306843E+01
7.561849E+01
8.088786E+01
1.013724E+02
7.547155E+01
7.338774E+01
8.041626E+01
8.296551E+01
7.210911E+01
7.166699E+01
7.039369E+01
6.820830E+01
7.034317E+01
7.301346E+01
7.668309E+01
7.684374E+01
7.931757E+01
8.336404E+01
8.577224E+01
8.664001E+01
8.747793E+01
9.426559E+01
9.038094E+01
8.933068E+01
8.935475E+01
8.948764E+01
8.945356E+01
8.915764E+01
8.938235E+01
8.959835E+01
8.932003E+01
8.903274E+01
8.888214E+01
8.891029E+01
8.907359E+01
8.937262E+01
8.916275E+01
8.924545E+01
8.933464E+01
8.918106E+01
8.912538E+01
8.904317E+01
8.901215E+01
8.919552E+01
8.903056E+01
8.909667E+01
8.916746E+01
8.893642E+01
8.891146E+01
8.974774E+01
8.950652E+01
8.889516E+01
8.888531E+01
8.904298E+01
8.910029E+01
8.904736E+01
8.904423E+01
8.891444E+01
8.884923E+01
8.877903E+01
8.871765E+01
8.878367E+01
8.882151E+01
8.876377E+01
8.860196E+01
8.848310E+01
8.853463E+01
8.845848E+01
8.852940E+01
8.856850E+01
8.842561E+01
8.850530E+01
8.839343E+01
8.840323E+01
8.830987E+01
8.844707E+01
8.826667E+01
8.817691E+01
8.840741E+01
8.840662E+01
8.848124E+01
8.849847E+01
8.846047E+01
8.849093E+01
8.841099E+01
8.849846E+01
8.838792E+01
8.865780E+01
8.962574E+01
9.033155E+01
8.885758E+01
8.890133E+01
8.869217E+01
8.887714E+01
8.879798E+01
8.875782E+01
8.887508E+01
8.892675E+01
8.902887E+01
8.898042E+01
8.898074E+01
8.895348E+01
8.893306E+01
8.913779E+01
8.908186E+01
8.971148E+01
9.035662E+01
8.968783E+01
8.937073E+01
8.919986E+01
8.927081E+01
8.909849E+01
8.915119E+01
8.924435E+01
8.913931E+01
8.933898E+01
8.923864E+01
8.908710E+01
8.915683E+01
8.921020E+01
8.890659E+01
8.913180E+01
8.928999E+01
8.890342E+01
8.895696E+01
8.900791E+01
8.895020E+01
8.889265E+01
8.898490E+01
8.867248E+01
8.895268E+01
8.859012E+01
8.861033E+01
8.883708E+01
8.843004E+01
8.925886E+01
8.880539E+01
8.892555E+01
8.896986E+01
8.879753E+01
8.875247E+01
8.911975E+01
8.919623E+01
8.830571E+01
8.673508E+01
8.524738E+01
8.286299E+01
7.926482E+01
7.500800E+01
7.583508E+01
7.581356E+01
7.256502E+01
7.281754E+01
7.048622E+01
7.575304E+01
7.300366E+01
7.434699E+01
7.433024E+01
6.866820E+01
7.720706E+01
7.351204E+01
7.541067E+01
7.442547E+01
7.773455E+01
8.735469E+01
7.853586E+01
7.069675E+01
6.759917E+01
7.110478E+01
7.951412E+01
1.083634E+02
1.256263E+02
1.284117E+02
8.144460E+01
4.003256E+01
1.679686E+02
1.446378E+02
1.659987E+02
1.054232E+02
6.337406E+01
8.761611E+01
5.021084E+02
5.482361E+03
-1.918250E+03
-2.542038E+03
-9.814771E+03
-1.411991E+04
-1.311242E+04
-1.179226E+04
1.117483E+02
8.866903E+01
5.923782E+01
8.061331E+01
8.882167E+01
-4.623881E+01
6.050157E+01
5.399523E+01
3.245240E+01
-1.210767E+02
5.593968E+01
9.507664E+01
7.703067E+01
7.525587E+01
7.548752E+01
7.114262E+01
7.582342E+01
6.977429E+01
6.902482E+01
7.370215E+01
7.264508E+01
6.721643E+01
6.767021E+01
6.325948E+01
6.654223E+01
7.191684E+01
8.068299E+01
7.906946E+01
7.442319E+01
8.123385E+01
8.454602E+01
8.806838E+01
8.874758E+01
9.719371E+01
9.048383E+01
8.876277E+01
8.865861E+01
8.930246E+01
8.919871E+01
8.919234E+01
8.948010E+01
8.949579E+01
8.925833E+01
8.879305E+01
8.917959E+01
8.928916E+01
8.905605E+01
8.928899E+01
8.889111E+01
8.928346E+01
8.903408E+01
8.909781E+01
8.894579E+01
8.929764E+01
8.925198E+01
8.901973E+01
8.900557E+01
8.910615E+01
8.915867E+01
8.896271E+01
8.920638E+01
8.990154E+01
8.900841E+01
8.903437E+01
8.908678E+01
8.907605E+01
8.906561E+01
8.897807E+01
8.888672E+01
8.888448E+01
8.887606E+01
8.890661E+01
8.883708E+01
8.880640E+01
8.884979E+01
8.873871E+01
8.860084E+01
8.862522E+01
8.863730E+01
8.856827E+01
8.856590E+01
8.846785E+01
8.838855E+01
8.851209E+01
8.839030E+01
8.836529E+01
8.843012E+01
8.840794E+01
8.822339E+01
8.851185E+01
8.840761E+01
8.841651E+01
8.834633E+01
8.839288E+01
8.838597E+01
8.837797E+01
8.846168E+01
8.849117E+01
8.861686E+01
8.883388E+01
8.989346E+01
9.015759E+01
8.870334E+01
8.857151E+01
8.864392E+01
8.882564E+01
8.889844E+01
8.879851E+01
8.875490E+01
8.879894E+01
8.890823E+01
8.899694E+01
8.886531E+01
8.898328E+01
8.906594E+01
8.900499E+01
8.915106E+01
9.010303E+01
9.065253E+01
8.968263E+01
8.932122E+01
8.916221E+01
8.915255E+01
8.913386E+01
8.918226E+01
8.907773E+01
8.898745E+01
8.907380E+01
8.936773E+01
8.964613E+01
8.933177E+01
8.899628E+01
8.910867E+01
8.919697E+01
8.923193E+01
8.894599E+01
8.894340E+01
8.899511E+01
8.913131E+01
8.863882E+01
8.874523E+01
8.860844E+01
8.887475E+01
8.879624E+01
8.902589E+01
8.878032E+01
8.874475E+01
8.870713E+01
8.852030E+01
8.910211E+01
8.875528E+01
8.881596E+01
8.939316E+01
8.876189E+01
8.901689E+01
8.816655E+01
8.720688E+01
8.553827E+01
8.212368E+01
7.940523E+01
7.663245E+01
7.726525E+01
7.512065E+01
7.324535E+01
7.116090E+01
7.102293E+01
7.402782E+01
7.412285E+01
7.220111E+01
6.991709E+01
7.079393E+01
7.307366E+01
6.635194E+01
8.295014E+01
8.834201E+01
7.932789E+01
5.732438E+01
7.176280E+01
8.818491E+01
7.135502E+01
6.692979E+01
7.967924E+01
7.422888E+01
8.083014E+01
6.439380E+01
7.520162E+01
6.757896E+01
-1.184493E+02
9.603769E+01
1.738270E+02
9.470988E+01
1.559848E+01
-5.303867E+01
3.151739E+02
-1.422094E+05
-7.583067E+03
-7.718646E+03
-9.115321E+03
-7.585055E+03
-7.511297E+03
-6.349858E+03
8.534527E+01
1.227298E+02
1.129490E+02
9.022368E+01
9.698945E+01
7.206928E+01
8.506790E+01
1.053518E+02
6.135864E+01
-1.526436E+02
6.180336E+02
8.074440E+01
8.414266E+01
8.992876E+01
7.353420E+01
8.078593E+01
9.122435E+01
7.943580E+01
7.766114E+01
6.863570E+01
6.834875E+01
6.656913E+01
6.733293E+01
6.403483E+01
6.769206E+01
6.856723E+01
7.212421E+01
7.674029E+01
7.636711E+01
7.947597E+01
8.081630E+01
8.851790E+01
8.818549E+01
8.932423E+01
8.929539E+01
8.966121E+01
8.966978E+01
8.926553E+01
8.962036E+01
8.925825E+01
9.017730E+01
8.923047E+01
8.902955E+01
8.904918E+01
8.933639E+01
8.920578E+01
8.897128E+01
8.912711E+01
8.933268E+01
8.936365E+01
8.902885E+01
8.907208E+01
8.909251E+01
8.908607E+01
8.933515E+01
8.907544E+01
8.916018E+01
8.924888E+01
8.919092E+01
8.909011E+01
8.916259E+01
9.046635E+01
8.942097E+01
8.903526E+01
8.906663E+01
8.902307E+01
8.889029E+01
8.890997E+01
8.894041E+01
8.902889E+01
8.897588E+01
8.904318E+01
8.894474E+01
8.879038E+01
8.865761E+01
8.881016E+01
8.859752E+01
8.859446E+01
8.880125E+01
8.854164E+01
8.843883E+01
8.840031E+01
8.829305E+01
8.847346E+01
8.829292E+01
8.829584E+01
8.832023E+01
8.836827E+01
8.820484E+01
8.828903E+01
8.826008E+01
8.850852E+01
8.843035E+01
8.835542E+01
8.835905E+01
8.835187E+01
8.839596E+01
8.842071E+01
8.863965E+01
8.877680E+01
8.910293E+01
8.913038E+01
8.869925E+01
8.871957E+01
8.862175E+01
8.852578E+01
8.861230E+01
8.880229E+01
8.880682E+01
8.897897E+01
8.899887E+01
8.916974E+01
8.900548E+01
8.910787E+01
8.913238E+01
8.905404E+01
8.935221E+01
9.107082E+01
9.144211E+01
9.029162E+01
8.931382E+01
8.920197E+01
8.934876E+01
8.931224E+01
8.918907E+01
8.896218E+01
8.904760E+01
8.909878E+01
8.926216E+01
8.928457E+01
8.927812E+01
8.899309E+01
8.915255E+01
8.931161E+01
8.915671E+01
8.891271E+01
8.877937E+01
8.884583E+01
8.900757E+01
8.914571E+01
8.866445E+01
8.867928E+01
8.876733E+01
8.867177E+01
8.882254E+01
8.879695E+01
8.885539E+01
8.889798E+01
8.934926E+01
8.881986E+01
8.875729E+01
8.886198E+01
8.861378E+01
8.893977E+01
8.872271E+01
8.792670E+01
8.599576E+01
8.327596E+01
8.145202E+01
7.919389E+01
7.773306E+01
7.839763E+01
7.626396E+01
7.064271E+01
7.225052E+01
7.168160E+01
7.329176E+01
7.446178E+01
6.845084E+01
6.831300E+01
7.271229E+01
8.254337E+01
8.721873E+01
8.313860E+01
8.493612E+01
7.411086E+01
8.062416E+01
9.601594E+01
8.615405E+01
7.929112E+01
7.700886E+01
8.406815E+01
1.060282E+02
9.980488E+01
8.299826E+01
9.668244E+01
7.059622E+01
8.579000E+02
-3.262030E+01
7.464161E+01
7.126348E+02
1.725222E+02
-6.648323E+00
7.349131E+01
3.267176E+01
5.695074E+01
-3.641620E+03
4.138405E+01
3.786713E+01
2.949448E+01
3.929132E+01
1.099572E+02
1.038141E+02
1.876577E+02
9.755453E+01
8.736499E+01
-5.045399E+02
5.019732E+01
5.719864E+01
2.786800E+00
6.017866E+03
-2.644235E+01
9.149011E+01
8.936637E+01
7.643657E+01
8.120772E+01
8.568520E+01
7.846640E+01
7.483311E+01
6.884848E+01
5.865921E+01
6.139130E+01
6.255901E+01
6.166963E+01
6.865049E+01
7.784225E+01
6.578949E+01
6.976760E+01
7.246978E+01
7.430924E+01
7.913464E+01
7.909863E+01
8.836217E+01
8.590935E+01
8.846793E+01
8.914257E+01
8.938173E+01
9.029678E+01
9.033539E+01
8.877651E+01
8.986927E+01
9.070899E+01
8.956416E+01
8.896200E+01
8.877706E+01
8.925734E+01
8.891729E+01
8.890874E+01
8.902468E+01
8.909366E+01
8.935763E+01
8.918116E+01
8.922707E+01
8.906871E+01
8.924625E+01
8.946764E+01
8.916226E+01
8.924156E+01
8.920491E+01
8.915101E+01
8.925866E+01
8.906724E+01
8.957073E+01
8.907475E+01
8.903320E+01
8.927013E+01
8.915436E+01
8.908241E+01
8.891752E+01
8.887705E+01
8.893311E+01
8.896352E+01
8.895114E+01
8.890913E+01
8.876617E+01
8.864174E+01
8.875047E+01
8.873573E+01
8.854452E+01
8.860738E+01
8.864026E+01
8.861263E+01
8.849129E+01
8.840746E+01
8.844927E+01
8.828564E+01
8.833694E+01
8.827621E+01
8.829826E+01
8.843693E+01
8.848344E+01
8.832935E+01
8.830425E+01
8.845821E+01
8.845228E+01
8.847584E+01
8.838429E+01
8.840351E+01
8.858751E+01
8.854477E+01
8.864780E+01
8.890446E+01
8.880596E+01
8.871429E+01
8.873941E+01
8.873295E+01
8.847043E+01
8.851049E+01
8.876748E+01
8.873027E+01
8.882739E+01
8.895824E+01
8.895241E+01
8.897220E+01
8.907505E+01
8.914806E+01
8.901956E+01
8.928020E+01
9.042048E+01
9.107967E+01
8.965007E+01
8.915512E+01
8.913775E+01
8.934790E+01
8.925102E+01
8.915938E+01
8.913346E+01
8.916566E+01
8.900135E+01
8.914321E+01
8.917908E+01
8.925351E+01
8.902228E+01
8.916986E+01
8.910425E+01
8.910201E+01
8.907649E+01
8.911476E+01
8.892557E+01
8.895303E+01
8.918335E+01
8.875964E+01
8.884229E+01
8.911913E+01
8.908188E+01
8.857713E+01
8.889257E+01
8.893554E+01
8.915582E+01
8.917328E+01
8.920906E+01
8.857102E+01
8.888167E+01
8.902286E+01
8.894654E+01
8.797461E+01
8.745707E+01
8.512444E+01
8.296112E+01
8.087367E+01
7.858495E+01
7.788133E+01
7.768972E+01
7.434855E+01
7.325524E+01
7.246091E+01
7.116097E+01
7.168744E+01
7.033580E+01
7.275775E+01
7.719046E+01
8.079131E+01
7.650673E+01
7.383236E+01
7.957895E+01
7.861253E+01
7.461698E+01
7.113814E+01
5.978188E+01
7.321992E+01
6.687872E+01
7.378500E+01
4.995937E+01
1.078940E+02
1.025111E+02
8.230515E+01
9.813697E+01
4.512650E+01
1.894422E+02
4.391136E+02
4.978636E+01
6.066229E+01
1.985372E+00
1.379822E+02
8.065718E+01
1.250769E+02
1.513129E+02
1.617535E+02
1.473910E+02
1.533596E+02
1.584852E+02
1.472051E+02
4.020280E+01
6.319870E+01
6.532749E+01
8.413021E+01
9.864500E+01
3.951071E+02
-7.891722E+02
1.077050E+02
3.811744E+01
-4.122524E+02
3.377928E+01
9.405333E+01
9.320780E+01
8.492870E+01
9.843157E+01
8.791634E+01
7.385106E+01
6.901911E+01
6.909667E+01
6.686905E+01
6.788433E+01
6.476488E+01
6.520695E+01
6.863276E+01
6.849089E+01
6.716954E+01
7.315285E+01
7.413460E+01
8.049358E+01
8.220872E+01
7.986887E+01
8.582250E+01
8.619717E+01
8.809307E+01
8.949098E+01
9.170905E+01
9.049239E+01
8.972340E+01
8.942598E+01
8.920720E+01
8.883493E+01
8.945738E+01
8.921105E+01
8.876837E+01
8.926809E+01
8.938108E+01
8.930783E+01
8.905590E+01
8.834780E+01
8.918261E+01
8.918671E+01
8.903739E+01
8.901493E+01
8.924684E+01
8.933874E+01
8.917986E+01
8.911538E+01
8.917766E+01
8.904644E+01
8.915368E+01
8.893071E+01
8.929695E+01
8.931340E+01
8.905445E+01
8.904762E+01
8.918905E+01
8.898635E+01
8.892703E+01
8.871686E+01
8.878918E+01
8.872661E+01
8.861081E+01
8.879202E+01
8.886596E+01
8.880286E+01
8.870898E+01
8.870260E+01
8.859209E+01
8.861696E+01
8.846115E+01
8.855469E+01
8.835015E+01
8.837212E+01
8.825834E+01
8.842644E+01
8.846965E+01
8.829513E+01
8.849415E+01
8.831174E+01
8.842095E+01
8.841640E+01
8.843065E+01
8.847368E+01
8.841646E+01
8.846770E+01
8.836257E+01
8.835824E+01
8.860053E+01
8.835954E+01
8.847366E+01
8.899701E+01
8.890641E+01
8.861984E+01
8.851730E+01
8.867181E+01
8.867851E+01
8.869288E+01
8.890752E+01
8.880278E+01
8.883028E+01
8.895348E+01
8.907148E+01
8.899236E+01
8.911257E+01
8.916692E+01
8.918551E+01
8.920645E+01
8.933322E+01
8.973761E+01
8.919436E+01
8.920218E+01
8.918974E+01
8.915590E+01
8.910744E+01
8.920052E+01
8.924204E+01
8.909265E+01
8.923560E+01
8.918419E+01
8.918076E+01
8.913950E+01
8.899983E+01
8.908254E+01
8.916236E+01
8.910286E+01
8.884118E+01
8.877795E+01
8.862654E+01
8.887196E+01
8.903027E+01
8.889678E+01
8.886872E+01
8.883439E+01
8.888393E+01
8.841736E+01
8.849321E+01
8.895619E+01
8.911187E+01
8.906815E+01
8.891613E+01
8.899886E+01
8.856154E+01
8.962232E+01
8.931147E+01
8.805056E+01
8.772907E+01
8.523359E+01
8.270301E+01
8.122594E+01
7.928257E+01
7.722627E+01
7.510630E+01
7.199287E+01
7.445782E+01
7.340536E+01
7.050278E+01
6.896687E+01
6.903376E+01
7.532073E+01
7.589611E+01
7.917577E+01
7.741001E+01
7.304594E+01
8.116324E+01
7.605034E+01
6.886088E+01
8.800187E+01
8.816600E+01
6.482322E+01
7.739039E+01
8.586638E+01
8.424088E+01
8.566205E+01
9.874989E+01
8.669590E+01
7.510672E+01
9.661996E+01
4.032620E+02
-4.505976E+01
9.962298E+01
-1.698337E+00
3.213631E+02
1.033003E+03
5.256272E+01
3.035894E+02
1.879886E+02
1.800639E+02
1.946651E+02
1.840008E+02
1.813494E+02
1.678806E+02
1.071220E+02
1.151396E+02
7.531775E+01
1.025363E+02
9.516363E+01
-2.835044E+01
5.933848E+01
8.770268E+01
4.764447E+01
-9.484572E+01
4.702339E+01
8.866248E+01
8.401992E+01
8.665000E+01
8.190622E+01
8.268670E+01
7.552931E+01
6.821460E+01
6.849459E+01
7.115140E+01
7.105090E+01
7.120599E+01
6.484203E+01
7.143666E+01
7.455456E+01
6.963146E+01
7.230872E+01
7.391160E+01
7.715204E+01
8.155077E+01
8.438587E+01
8.498630E+01
8.697337E+01
8.854954E+01
9.363776E+01
8.775118E+01
8.937956E+01
8.976323E+01
8.874761E+01
8.915615E+01
8.947776E+01
8.927366E+01
8.909419E+01
8.888367E+01
8.897614E+01
8.918610E+01
8.976982E+01
8.919881E+01
8.939992E+01
8.926085E+01
8.904853E+01
8.910808E+01
8.895904E+01
8.911022E+01
8.932861E+01
8.926802E+01
8.910883E+01
8.905004E+01
8.903517E+01
8.928644E+01
8.894705E+01
8.915045E+01
8.916437E+01
8.911079E+01
8.904100E+01
8.901358E+01
8.897775E+01
8.910159E+01
8.904109E+01
8.901219E+01
8.887846E+01
8.895750E+01
8.872175E+01
8.889412E+01
8.873891E+01
8.870779E+01
8.858920E+01
8.851758E+01
8.833240E+01
8.843192E+01
8.843405E+01
8.850125E+01
8.855250E+01
8.845621E+01
8.857352E+01
8.838607E+01
8.847916E+01
8.851469E+01
8.844986E+01
8.858244E+01
8.846183E+01
8.841193E+01
8.851940E+01
8.839913E+01
8.836588E+01
8.842097E+01
8.841643E+01
8.851197E+01
8.858817E+01
8.853922E+01
8.877262E+01
8.861944E+01
8.858622E+01
8.848296E+01
8.870475E+01
8.903104E+01
8.882562E+01
8.891357E+01
8.899510E+01
8.894652E+01
8.887894E+01
8.893053E+01
8.896707E+01
8.904483E+01
8.919135E+01
8.904273E+01
8.909858E+01
8.911626E+01
8.929599E+01
8.915926E+01
8.922654E+01
8.909196E+01
8.918288E+01
8.931771E+01
8.925684E+01
8.898683E+01
8.920195E+01
8.928478E+01
8.915368E+01
8.895814E+01
8.913388E+01
8.902105E+01
8.910958E+01
8.911636E+01
8.885940E+01
8.916809E+01
8.911454E+01
8.905798E+01
8.895665E+01
8.905896E+01
8.907033E+01
8.866378E+01
8.873310E+01
8.870141E+01
8.844350E+01
8.863410E+01
8.857058E+01
8.908141E+01
8.898550E+01
8.873097E+01
8.893838E+01
8.859861E+01
8.912700E+01
8.914007E+01
8.929851E+01
8.794670E+01
8.593824E+01
8.400281E+01
8.234883E+01
7.951154E+01
7.896162E+01
7.518853E+01
7.442288E+01
7.407220E+01
7.441413E+01
7.394332E+01
6.908217E+01
7.276941E+01
6.764981E+01
7.603570E+01
7.778396E+01
8.119665E+01
8.068065E+01
7.153836E+01
7.111586E+01
7.566360E+01
7.593622E+01
7.150205E+01
6.772245E+01
7.710108E+01
7.884547E+01
7.645013E+01
8.387007E+01
8.211322E+01
8.640861E+01
-1.185065E+03
1.653117E+01
-9.925119E+00
-6.288939E+00
1.788850E+02
-2.168058E+01
5.451243E+01
3.929964E+01
1.350891E+01
-3.699123E+03
1.459011E+02
1.403446E+02
1.353603E+02
1.358342E+02
1.341536E+02
1.316647E+02
-2.968027E+02
1.093556E+02
9.918849E+01
1.037166E+02
1.095440E+02
2.860610E+01
1.114948E+02
1.495119E+02
1.348775E+02
2.999149E+03
2.528534E+02
8.964035E+01
8.788604E+01
8.835316E+01
7.266629E+01
7.966512E+01
7.555090E+01
6.039632E+01
6.963812E+01
7.041562E+01
7.065452E+01
6.843541E+01
6.523292E+01
7.443227E+01
7.167085E+01
7.197076E+01
7.397180E+01
7.788274E+01
7.997220E+01
8.078824E+01
8.233617E+01
8.506912E+01
8.639741E+01
8.769524E+01
8.936553E+01
8.606370E+01
9.137881E+01
8.998482E+01
8.940141E+01
8.917534E+01
8.912365E+01
8.947138E+01
8.946136E+01
8.950041E+01
8.909691E+01
8.907471E+01
8.911906E+01
8.925557E+01
8.932324E+01
8.929526E+01
8.903503E+01
8.899182E+01
8.910623E+01
8.922486E+01
8.925142E+01
8.913494E+01
8.907106E+01
8.903633E+01
8.913620E+01
8.912317E+01
8.900973E+01
8.902415E+01
8.900056E+01
8.914214E+01
8.904467E+01
8.899625E+01
8.890046E+01
8.894119E+01
8.884288E+01
8.895008E+01
8.890444E+01
8.884450E+01
8.906499E+01
8.887277E+01
8.866475E+01
8.863460E+01
8.853205E+01
8.848827E+01
8.838619E+01
8.858880E+01
8.862650E+01
8.855165E+01
8.849002E+01
8.854844E+01
8.856298E+01
8.842212E+01
8.839272E+01
8.828808E+01
8.847495E+01
8.834728E+01
8.829730E+01
8.827178E+01
8.822854E+01
8.827834E+01
8.842711E+01
8.859653E+01
8.840794E+01
8.846179E+01
8.839759E+01
8.865043E+01
8.855049E+01
8.864854E+01
8.872485E+01
8.872707E+01
8.863082E+01
8.891521E+01
8.901033E+01
8.878074E+01
8.888773E+01
8.889529E+01
8.890451E+01
8.901292E+01
8.911452E+01
8.896325E+01
8.901806E+01
8.902718E+01
8.910164E+01
8.909647E+01
8.912233E+01
8.921124E+01
8.934747E+01
8.902047E+01
8.915703E+01
8.939048E+01
8.922277E+01
8.895735E+01
8.911264E+01
8.916382E+01
8.933699E+01
8.927510E+01
8.913435E+01
8.908062E+01
8.910411E+01
8.913581E+01
8.892154E+01
8.930690E+01
8.916598E+01
8.911855E+01
8.884288E+01
8.871980E+01
8.876481E+01
8.876218E+01
8.903463E+01
8.877097E+01
8.867704E+01
8.839173E+01
8.904564E+01
8.856727E+01
8.890140E+01
8.834873E+01
8.871026E+01
8.882725E+01
8.898836E+01
8.908240E+01
8.869473E+01
8.841926E+01
8.659438E+01
8.555430E+01
8.224298E+01
7.989953E+01
8.015625E+01
7.756791E+01
7.851619E+01
7.707990E+01
7.651910E+01
7.574311E+01
7.866117E+01
7.973506E+01
6.841888E+01
7.122966E+01
7.235290E+01
8.007914E+01
8.220782E+01
7.510518E+01
8.628759E+01
7.271705E+01
7.272753E+01
7.981568E+01
7.261455E+01
6.916808E+01
6.869107E+01
4.317491E+01
7.149460E+01
5.243798E+01
7.486282E+01
5.556878E+01
6.097166E+01
1.235200E+02
1.171467E+02
1.419967E+02
-1.085615E+01
7.480290E+01
1.076889E+02
-9.965301E+01
-5.669738E+02
1.441375E+02
1.317910E+02
1.295042E+02
1.266129E+02
1.241020E+02
1.251799E+02
-9.657398E+01
1.600861E+02
9.033859E+01
9.537229E+01
9.822865E+01
2.209830E+01
-1.161760E+02
-1.023055E+02
-2.579100E+01
-2.439745E+02
9.722932E+00
1.111148E+02
8.584284E+01
8.794859E+01
8.253967E+01
8.864952E+01
7.739747E+01
6.910039E+01
7.592941E+01
7.093457E+01
6.712325E+01
6.897543E+01
6.897955E+01
7.563050E+01
7.274419E+01
7.254811E+01
7.320623E+01
7.855273E+01
7.991185E+01
8.018522E+01
8.297331E+01
8.410305E+01
8.696657E+01
8.831730E+01
8.862181E+01
8.894376E+01
9.319030E+01
9.049031E+01
8.896411E+01
8.939120E+01
8.906750E+01
8.939171E+01
8.910049E+01
8.912547E+01
8.924326E+01
8.983120E+01
8.936735E+01
8.924242E+01
8.917604E+01
8.900348E+01
8.920307E+01
8.924175E+01
8.917761E+01
8.924607E+01
8.911027E+01
8.914912E+01
8.913986E+01
8.896558E+01
8.920468E+01
8.908488E+01
8.917970E+01
8.897096E+01
8.890693E+01
8.919267E+01
8.909952E+01
8.903994E+01
8.884416E+01
8.886706E+01
8.887221E+01
8.876247E+01
8.897692E+01
8.890339E+01
8.883315E+01
8.885651E+01
8.876235E+01
8.867770E+01
8.874545E+01
8.874621E+01
8.863883E+01
8.855718E+01
8.856535E+01
8.856315E+01
8.842420E+01
8.861797E+01
8.845220E+01
8.847739E+01
8.846956E+01
8.838467E+01
8.846459E+01
8.844556E+01
8.836217E+01
8.846140E+01
8.831011E+01
8.852800E+01
8.854909E+01
8.833285E+01
8.830160E+01
8.841634E+01
8.856110E+01
8.861167E+01
8.861868E+01
8.867251E+01
8.869815E+01
8.871212E+01
8.866876E+01
8.867175E+01
8.880317E+01
8.875660E+01
8.893247E+01
8.877315E+01
8.890798E+01
8.889990E+01
8.890656E+01
8.906499E+01
8.904992E+01
8.933250E+01
8.920377E+01
8.909986E+01
8.902254E+01
8.909336E+01
8.902508E+01
8.911820E+01
8.924553E+01
8.930545E+01
8.908777E+01
8.909639E+01
8.921601E+01
8.929325E+01
8.916244E+01
8.917410E+01
8.909899E+01
8.912043E+01
8.910760E+01
8.893117E+01
8.872450E+01
8.900469E+01
8.920494E+01
8.909682E+01
8.901366E+01
8.856180E+01
8.858197E+01
8.877656E+01
8.907487E+01
8.893119E+01
8.893211E+01
8.886952E+01
8.923127E+01
8.921877E+01
8.877315E+01
8.833211E+01
8.856357E+01
8.882512E+01
8.949603E+01
8.948008E+01
8.876536E+01
8.767163E+01
8.638448E+01
8.488214E+01
8.239174E+01
8.118078E+01
8.097677E+01
7.707077E+01
7.669239E+01
7.595891E+01
7.554995E+01
7.665455E+01
7.651320E+01
7.939608E+01
7.770762E+01
7.431928E+01
7.354184E+01
7.749589E+01
8.082461E+01
6.648850E+01
7.625765E+01
8.160686E+01
8.416242E+01
8.655360E+01
7.864192E+01
7.629082E+01
7.699834E+01
1.032966E+02
2.729800E+02
7.267311E+00
2.710866E+02
4.571035E+01
4.900370E+01
7.360845E+01
4.419537E+01
-3.993468E+01
-2.947418E+01
8.949790E+01
3.615090E+02
8.305381E+01
-3.445114E+01
3.176950E+01
3.375515E+01
5.693972E+01
3.683181E+01
6.807619E+01
7.572546E+01
1.543148E+02
-1.000098E+03
1.647369E+02
9.271827E+01
9.638905E+01
-7.810421E+01
1.256563E+02
6.508084E+00
1.037734E+02
-4.820013E+02
6.409855E+01
9.688735E+01
8.902683E+01
9.496189E+01
7.734560E+01
7.981605E+01
7.971029E+01
7.766903E+01
7.741102E+01
7.476004E+01
7.060648E+01
6.802467E+01
6.906306E+01
7.316680E+01
7.156297E+01
7.304883E+01
7.256767E+01
7.725100E+01
7.901339E+01
7.954832E+01
8.269877E+01
8.407931E+01
8.674438E+01
8.804144E+01
8.910723E+01
8.882350E+01
9.120346E+01
8.992405E+01
9.590194E+01
9.160228E+01
8.946974E+01
8.930632E+01
8.950301E+01
8.922188E+01
8.887962E+01
8.919523E+01
8.884141E+01
8.900230E+01
8.897594E+01
8.890303E+01
8.917467E+01
8.925699E+01
8.928841E+01
8.908445E+01
8.909338E+01
8.924113E+01
8.920925E+01
8.899702E+01
8.921403E+01
8.912302E+01
8.918215E+01
8.907673E+01
8.912438E+01
8.900423E+01
8.909578E+01
8.908264E+01
8.896428E+01
8.899332E+01
8.888468E+01
8.877516E+01
8.882019E+01
8.885050E+01
8.888343E+01
8.880503E+01
8.872850E+01
8.864900E+01
8.872048E+01
8.880845E+01
8.868534E+01
8.860107E+01
8.840113E+01
8.841679E+01
8.856550E+01
8.844771E+01
8.853726E+01
8.854307E+01
8.848231E+01
8.831739E+01
8.838199E+01
8.834805E+01
8.826114E+01
8.837412E+01
8.813746E+01
8.830045E+01
8.829527E+01
8.841245E+01
8.850284E+01
8.843985E+01
8.843745E+01
8.850734E+01
8.832129E+01
8.865826E+01
8.858212E+01
8.863001E+01
8.858894E+01
8.873023E+01
8.867732E+01
8.875635E+01
8.891466E+01
8.893506E+01
8.892175E+01
8.895427E+01
8.898343E+01
8.900605E+01
8.892345E+01
8.914095E+01
8.909954E+01
8.897582E+01
8.898097E+01
8.916419E+01
8.919666E+01
8.920415E+01
8.932148E+01
8.920009E+01
8.918013E+01
8.918130E+01
8.916717E+01
8.925774E+01
8.917198E+01
8.917170E+01
8.921004E+01
8.924545E+01
8.916829E+01
8.910294E+01
8.913146E+01
8.894685E+01
8.906345E+01
8.891753E+01
8.902070E+01
8.882525E+01
8.887556E+01
8.891536E+01
8.885001E+01
8.863214E+01
8.862649E+01
8.868559E+01
8.812589E+01
8.873027E+01
8.877703E+01
8.859885E+01
8.911899E+01
8.867450E+01
8.910090E+01
8.893027E+01
8.866129E+01
8.777683E+01
8.651179E+01
8.480380E+01
8.356963E+01
8.221032E+01
8.132875E+01
7.903260E+01
7.954055E+01
7.680010E+01
7.631533E+01
7.423306E+01
7.794675E+01
7.632674E+01
7.878628E+01
7.934814E+01
8.189375E+01
8.245792E+01
7.719524E+01
7.691514E+01
7.670086E+01
7.977117E+01
7.427813E+01
5.973537E+01
5.659297E+01
5.678767E+01
7.438674E+01
8.041664E+01
6.072790E+01
1.036214E+02
1.093283E+02
3.431104E+01
-2.839393E+01
-2.618861E+02
7.083629E+00
2.296848E+01
1.142609E+02
4.876083E+01
1.012471E+02
-1.033545E+01
6.064011E+01
7.885648E+01
7.933944E+01
7.835927E+01
7.902607E+01
7.794725E+01
7.735012E+01
1.098483E+02
1.213867E+02
1.424240E+02
9.379083E+01
1.023844E+02
1.742327E+02
2.563007E+01
2.790261E+01
9.445397E+01
-5.494969E+00
-1.105883E+02
9.170339E+01
8.850822E+01
8.911524E+01
8.059966E+01
7.630180E+01
7.913389E+01
7.026587E+01
7.423688E+01
7.185230E+01
6.773572E+01
7.083303E+01
7.314713E+01
6.984176E+01
7.001170E+01
7.472756E+01
7.393639E+01
7.863201E+01
8.340043E+01
8.054232E+01
8.235894E+01
8.445038E+01
8.633399E+01
8.729997E+01
8.882201E+01
8.982773E+01
9.012921E+01
9.014607E+01
9.278995E+01
9.155201E+01
8.947241E+01
8.859561E+01
8.909196E+01
8.889176E+01
8.902392E+01
8.917136E+01
8.922662E+01
8.939802E+01
8.914686E+01
8.919483E+01
8.912999E+01
8.905288E+01
8.916737E+01
8.905625E+01
8.894121E+01
8.902088E+01
8.913050E+01
8.921569E+01
8.924414E+01
8.917710E+01
8.922188E+01
8.935793E+01
8.920882E+01
8.928091E+01
8.918010E+01
8.895998E+01
8.904662E+01
8.905884E+01
8.907025E+01
8.899592E+01
8.882944E+01
8.904028E+01
8.889527E+01
8.838181E+01
8.861047E+01
8.870634E+01
8.862444E+01
8.855585E+01
8.849160E+01
8.853287E+01
8.839987E+01
8.839335E+01
8.845941E+01
8.850077E+01
8.834329E+01
8.826197E+01
8.848447E+01
8.833863E+01
8.846048E+01
8.848983E+01
8.841935E+01
8.836755E+01
8.842746E+01
8.849586E+01
8.794631E+01
8.831127E+01
8.842036E+01
8.861214E+01
8.849312E+01
8.845714E+01
8.839638E+01
8.857435E+01
8.870145E+01
8.853325E+01
8.860144E+01
8.863434E+01
8.869784E+01
8.893309E+01
8.877262E+01
8.889062E+01
8.875981E+01
8.889463E+01
8.892577E+01
8.900840E+01
8.905022E+01
8.910950E+01
8.921332E+01
8.925686E+01
8.912934E+01
8.912029E+01
8.909961E+01
8.923039E+01
8.928845E+01
8.916188E+01
8.909525E+01
8.930549E+01
8.934386E+01
8.918471E+01
8.922352E+01
8.914410E+01
8.918497E+01
8.915282E+01
8.902120E+01
8.917403E+01
8.916008E+01
8.911336E+01
8.890288E+01
8.893550E+01
8.903379E+01
8.880167E+01
8.919036E+01
8.890589E+01
8.884984E+01
8.867462E+01
8.871469E+01
8.886678E+01
8.854077E+01
8.846958E+01
8.847935E+01
8.851459E+01
8.855615E+01
8.824045E+01
8.896891E+01
8.903481E+01
8.873784E+01
8.769342E+01
8.730248E+01
8.551904E+01
8.385955E+01
8.144958E+01
7.991642E+01
7.938789E+01
7.791891E+01
7.529113E+01
7.590575E+01
7.920769E+01
7.838346E+01
8.164223E+01
8.190732E+01
7.744751E+01
7.930905E+01
7.942156E+01
7.415442E+01
7.620003E+01
7.094885E+01
7.919738E+01
8.253983E+01
7.767784E+01
3.246897E+01
7.734251E+01
8.055623E+01
6.450380E+01
5.609183E+01
7.270943E+01
2.562748E+01
9.412754E+01
-1.067284E+01
5.931764E+01
3.705901E+01
9.436650E+01
1.087984E+02
-1.528175E+01
3.528119E+01
3.351578E+01
-2.433666E+01
8.098072E+01
8.248148E+01
8.375036E+01
8.365924E+01
8.462929E+01
8.422588E+01
8.726326E+01
9.881865E+01
8.590523E+01
8.448374E+01
9.859600E+01
7.414381E+01
9.217425E+01
4.711179E+01
3.796666E+01
2.618207E+02
1.631897E+02
8.970031E+01
9.044301E+01
8.660386E+01
8.327473E+01
8.142341E+01
7.229652E+01
6.915062E+01
7.043079E+01
6.887168E+01
6.363058E+01
7.239730E+01
7.080715E+01
6.949203E+01
7.208437E+01
7.370426E+01
7.221625E+01
7.622300E+01
9.166308E+01
8.038276E+01
8.208152E+01
8.411535E+01
8.558050E+01
8.803477E+01
9.025417E+01
8.924450E+01
8.952798E+01
8.947488E+01
8.992716E+01
8.978907E+01
8.895408E+01
8.883352E+01
8.919443E+01
8.931998E+01
8.931099E+01
8.933649E+01
8.938153E+01
8.927073E+01
8.888691E+01
8.901404E+01
8.916173E+01
8.919039E+01
8.925393E+01
8.907737E+01
8.892251E+01
8.898632E+01
8.917766E+01
8.928009E+01
8.934064E+01
8.917274E+01
8.904788E+01
8.926575E+01
8.892002E+01
8.927417E+01
8.887396E+01
8.870714E+01
8.884567E+01
8.893350E+01
8.908110E+01
8.896837E+01
8.886919E+01
8.904202E+01
8.880164E+01
8.856977E+01
8.864771E+01
8.869108E+01
8.861539E+01
8.873016E+01
8.862018E+01
8.868596E+01
8.842617E+01
8.824365E+01
8.843446E+01
8.843331E+01
8.839753E+01
8.830295E+01
8.860162E+01
8.859116E+01
8.850024E+01
8.846307E+01
8.848991E+01
8.843973E+01
8.844102E+01
8.829163E+01
8.769503E+01
8.834413E+01
8.842067E+01
8.855015E+01
8.861848E+01
8.847738E+01
8.870264E+01
8.867442E+01
8.845104E+01
8.867035E+01
8.882255E+01
8.857375E+01
8.874038E+01
8.894733E+01
8.868681E+01
8.872575E+01
8.890577E+01
8.894664E+01
8.884411E+01
8.899987E+01
8.903868E+01
8.922503E+01
8.924933E+01
8.926561E+01
8.928319E+01
8.911453E+01
8.912392E+01
8.922209E+01
8.923687E+01
8.935873E+01
8.925377E+01
8.914279E+01
8.921991E+01
8.936170E+01
8.936879E+01
8.901933E+01
8.899320E+01
8.907804E+01
8.914184E+01
8.907701E+01
8.904484E+01
8.912366E+01
8.911023E+01
8.917959E+01
8.885885E+01
8.883174E+01
8.903438E+01
8.905581E+01
8.869763E+01
8.838677E+01
8.884700E+01
8.851915E+01
8.887948E+01
8.816935E+01
8.874425E+01
8.840295E+01
8.861690E+01
8.881717E+01
8.902997E+01
8.916048E+01
8.891780E+01
8.815878E+01
8.589485E+01
8.397588E+01
8.213131E+01
8.141945E+01
7.986409E+01
7.971036E+01
7.760562E+01
7.643244E+01
7.572623E+01
7.533332E+01
7.517226E+01
7.295848E+01
7.520576E+01
8.289311E+01
7.647489E+01
7.762498E+01
7.962700E+01
7.084072E+01
6.677212E+01
7.783061E+01
8.275409E+01
7.244121E+01
3.847551E+01
6.742972E+01
8.876541E+01
7.042434E+01
6.612556E+01
1.054973E+02
8.182782E+01
7.495403E+01
3.855759E+01
6.868596E+01
9.905515E+01
-2.221753E+01
-1.696230E+02
-7.711401E+01
2.368137E+02
5.847309E+01
5.330741E+01
8.768571E+01
8.920234E+01
8.803678E+01
8.901345E+01
8.859914E+01
8.860259E+01
THETA
0.000000E+00
0.000000E+00
0.000000E+00
0.000000E+00
0.000000E+00
0.000000E+00
0.000000E+00
0.000000E+00
0.000000E+00
0.000000E+00
0.000000E+00
0.000000E+00
0.000000E+00
0.000000E+00
0.000000E+00
0.000000E+00
0.000000E+00
0.000000E+00
0.000000E+00
0.000000E+00
0.000000E+00
0.000000E+00
0.000000E+00
0.000000E+00
0.000000E+00
0.000000E+00
0.000000E+00
0.000000E+00
0.000000E+00
0.000000E+00
0.000000E+00
0.000000E+00
0.000000E+00
0.000000E+00
0.000000E+00
0.000000E+00
0.000000E+00
0.000000E+00
0.000000E+00
0.000000E+00
0.000000E+00
0.000000E+00
0.000000E+00
0.000000E+00
0.000000E+00
0.000000E+00
0.000000E+00
0.000000E+00
0.000000E+00
0.000000E+00
0.000000E+00
0.000000E+00
0.000000E+00
0.000000E+00
0.000000E+00
0.000000E+00
0.000000E+00
0.000000E+00
0.000000E+00
0.000000E+00
0.000000E+00
0.000000E+00
0.000000E+00
0.000000E+00
0.000000E+00
0.000000E+00
0.000000E+00
0.000000E+00
0.000000E+00
0.000000E+00
0.000000E+00
0.000000E+00
0.000000E+00
0.000000E+00
0.000000E+00
0.000000E+00
0.000000E+00
0.000000E+00
0.000000E+00
0.000000E+00
0.000000E+00
0.000000E+00
0.000000E+00
0.000000E+00
0.000000E+00
0.000000E+00
0.000000E+00
0.000000E+00
0.000000E+00
0.000000E+00
0.000000E+00
0.000000E+00
0.000000E+00
0.000000E+00
0.000000E+00
0.000000E+00
0.000000E+00
0.000000E+00
0.000000E+00
0.000000E+00
0.000000E+00
0.000000E+00
0.000000E+00
0.000000E+00
0.000000E+00
0.000000E+00
0.000000E+00
0.000000E+00
0.000000E+00
0.000000E+00
0.000000E+00
0.000000E+00
0.000000E+00
0.000000E+00
0.000000E+00
0.000000E+00
0.000000E+00
0.000000E+00
0.000000E+00
0.000000E+00
0.000000E+00
0.000000E+00
0.000000E+00
0.000000E+00
0.000000E+00
0.000000E+00
0.000000E+00
0.000000E+00
0.000000E+00
0.000000E+00
0.000000E+00
0.000000E+00
0.000000E+00
0.000000E+00
0.000000E+00
0.000000E+00
0.000000E+00
0.000000E+00
0.000000E+00
0.000000E+00
0.000000E+00
0.000000E+00
0.000000E+00
0.000000E+00
0.000000E+00
0.000000E+00
0.000000E+00
0.000000E+00
0.000000E+00
0.000000E+00
0.000000E+00
0.000000E+00
0.000000E+00
0.000000E+00
0.000000E+00
0.000000E+00
0.000000E+00
0.000000E+00
0.000000E+00
0.000000E+00
0.000000E+00
0.000000E+00
0.000000E+00
0.000000E+00
0.000000E+00
0.000000E+00
0.000000E+00
0.000000E+00
0.000000E+00
0.000000E+00
0.000000E+00
0.000000E+00
0.000000E+00
0.000000E+00
0.000000E+00
0.000000E+00
0.000000E+00
0.000000E+00
0.000000E+00
0.000000E+00
0.000000E+00
0.000000E+00
0.000000E+00
0.000000E+00
0.000000E+00
0.000000E+00
0.000000E+00
0.000000E+00
0.000000E+00
0.000000E+00
0.000000E+00
0.000000E+00
0.000000E+00
0.000000E+00
0.000000E+00
0.000000E+00
0.000000E+00
0.000000E+00
0.000000E+00
0.000000E+00
0.000000E+00
5.000000E+00
5.000000E+00
5.000000E+00
5.000000E+00
5.000000E+00
5.000000E+00
5.000000E+00
5.000000E+00
5.000000E+00
5.000000E+00
5.000000E+00
5.000000E+00
5.000000E+00
5.000000E+00
5.000000E+00
5.000000E+00
5.000000E+00
5.000000E+00
5.000000E+00
5.000000E+00
5.000000E+00
5.000000E+00
5.000000E+00
5.000000E+00
5.000000E+00
5.000000E+00
5.000000E+00
5.000000E+00
5.000000E+00
5.000000E+00
5.000000E+00
5.000000E+00
5.000000E+00
5.000000E+00
5.000000E+00
5.000000E+00
5.000000E+00
5.000000E+00
5.000000E+00
5.000000E+00
5.000000E+00
5.000000E+00
5.000000E+00
5.000000E+00
5.000000E+00
5.000000E+00
5.000000E+00
5.000000E+00
5.000000E+00
5.000000E+00
5.000000E+00
5.000000E+00
5.000000E+00
5.000000E+00
5.000000E+00
5.000000E+00
5.000000E+00
5.000000E+00
5.000000E+00
5.000000E+00
5.000000E+00
5.000000E+00
5.000000E+00
5.000000E+00
5.000000E+00
5.000000E+00
5.000000E+00
5.000000E+00
5.000000E+00
5.000000E+00
5.000000E+00
5.000000E+00
5.000000E+00
5.000000E+00
5.000000E+00
5.000000E+00
5.000000E+00
5.000000E+00
5.000000E+00
5.000000E+00
5.000000E+00
5.000000E+00
5.000000E+00
5.000000E+00
5.000000E+00
5.000000E+00
5.000000E+00
5.000000E+00
5.000000E+00
5.000000E+00
5.000000E+00
5.000000E+00
5.000000E+00
5.000000E+00
5.000000E+00
5.000000E+00
5.000000E+00
5.000000E+00
5.000000E+00
5.000000E+00
5.000000E+00
5.000000E+00
5.000000E+00
5.000000E+00
5.000000E+00
5.000000E+00
5.000000E+00
5.000000E+00
5.000000E+00
5.000000E+00
5.000000E+00
5.000000E+00
5.000000E+00
5.000000E+00
5.000000E+00
5.000000E+00
5.000000E+00
5.000000E+00
5.000000E+00
5.000000E+00
5.000000E+00
5.000000E+00
5.000000E+00
5.000000E+00
5.000000E+00
5.000000E+00
5.000000E+00
5.000000E+00
5.000000E+00
5.000000E+00
5.000000E+00
5.000000E+00
5.000000E+00
5.000000E+00
5.000000E+00
5.000000E+00
5.000000E+00
5.000000E+00
5.000000E+00
5.000000E+00
5.000000E+00
5.000000E+00
5.000000E+00
5.000000E+00
5.000000E+00
5.000000E+00
5.000000E+00
5.000000E+00
5.000000E+00
5.000000E+00
5.000000E+00
5.000000E+00
5.000000E+00
5.000000E+00
5.000000E+00
5.000000E+00
5.000000E+00
5.000000E+00
5.000000E+00
5.000000E+00
5.000000E+00
5.000000E+00
5.000000E+00
5.000000E+00
5.000000E+00
5.000000E+00
5.000000E+00
5.000000E+00
5.000000E+00
5.000000E+00
5.000000E+00
5.000000E+00
5.000000E+00
5.000000E+00
5.000000E+00
5.000000E+00
5.000000E+00
5.000000E+00
5.000000E+00
5.000000E+00
5.000000E+00
5.000000E+00
5.000000E+00
5.000000E+00
5.000000E+00
5.000000E+00
5.000000E+00
5.000000E+00
5.000000E+00
5.000000E+00
5.000000E+00
5.000000E+00
5.000000E+00
5.000000E+00
5.000000E+00
5.000000E+00
5.000000E+00
5.000000E+00
5.000000E+00
5.000000E+00
5.000000E+00
1.000000E+01
1.000000E+01
1.000000E+01
1.000000E+01
1.000000E+01
1.000000E+01
1.000000E+01
1.000000E+01
1.000000E+01
1.000000E+01
1.000000E+01
1.000000E+01
1.000000E+01
1.000000E+01
1.000000E+01
1.000000E+01
1.000000E+01
1.000000E+01
1.000000E+01
1.000000E+01
1.000000E+01
1.000000E+01
1.000000E+01
1.000000E+01
1.000000E+01
1.000000E+01
1.000000E+01
1.000000E+01
1.000000E+01
1.000000E+01
1.000000E+01
1.000000E+01
1.000000E+01
1.000000E+01
1.000000E+01
1.000000E+01
1.000000E+01
1.000000E+01
1.000000E+01
1.000000E+01
1.000000E+01
1.000000E+01
1.000000E+01
1.000000E+01
1.000000E+01
1.000000E+01
1.000000E+01
1.000000E+01
1.000000E+01
1.000000E+01
1.000000E+01
1.000000E+01
1.000000E+01
1.000000E+01
1.000000E+01
1.000000E+01
1.000000E+01
1.000000E+01
1.000000E+01
1.000000E+01
1.000000E+01
1.000000E+01
1.000000E+01
1.000000E+01
1.000000E+01
1.000000E+01
1.000000E+01
1.000000E+01
1.000000E+01
1.000000E+01
1.000000E+01
1.000000E+01
1.000000E+01
1.000000E+01
1.000000E+01
1.000000E+01
1.000000E+01
1.000000E+01
1.000000E+01
1.000000E+01
1.000000E+01
1.000000E+01
1.000000E+01
1.000000E+01
1.000000E+01
1.000000E+01
1.000000E+01
1.000000E+01
1.000000E+01
1.000000E+01
1.000000E+01
1.000000E+01
1.000000E+01
1.000000E+01
1.000000E+01
1.000000E+01
1.000000E+01
1.000000E+01
1.000000E+01
1.000000E+01
1.000000E+01
1.000000E+01
1.000000E+01
1.000000E+01
1.000000E+01
1.000000E+01
1.000000E+01
1.000000E+01
1.000000E+01
1.000000E+01
1.000000E+01
1.000000E+01
1.000000E+01
1.000000E+01
1.000000E+01
1.000000E+01
1.000000E+01
1.000000E+01
1.000000E+01
1.000000E+01
1.000000E+01
1.000000E+01
1.000000E+01
1.000000E+01
1.000000E+01
1.000000E+01
1.000000E+01
1.000000E+01
1.000000E+01
1.000000E+01
1.000000E+01
1.000000E+01
1.000000E+01
1.000000E+01
1.000000E+01
1.000000E+01
1.000000E+01
1.000000E+01
1.000000E+01
1.000000E+01
1.000000E+01
1.000000E+01
1.000000E+01
1.000000E+01
1.000000E+01
1.000000E+01
1.000000E+01
1.000000E+01
1.000000E+01
1.000000E+01
1.000000E+01
1.000000E+01
1.000000E+01
1.000000E+01
1.000000E+01
1.000000E+01
1.000000E+01
1.000000E+01
1.000000E+01
1.000000E+01
1.000000E+01
1.000000E+01
1.000000E+01
1.000000E+01
1.000000E+01
1.000000E+01
1.000000E+01
1.000000E+01
1.000000E+01
1.000000E+01
1.000000E+01
1.000000E+01
1.000000E+01
1.000000E+01
1.000000E+01
1.000000E+01
1.000000E+01
1.000000E+01
1.000000E+01
1.000000E+01
1.000000E+01
1.000000E+01
1.000000E+01
1.000000E+01
1.000000E+01
1.000000E+01
1.000000E+01
1.000000E+01
1.000000E+01
1.000000E+01
1.000000E+01
1.000000E+01
1.000000E+01
1.000000E+01
1.000000E+01
1.000000E+01
1.000000E+01
1.000000E+01
1.000000E+01
1.000000E+01
1.000000E+01
1.500000E+01
1.500000E+01
1.500000E+01
1.500000E+01
1.500000E+01
1.500000E+01
1.500000E+01
1.500000E+01
1.500000E+01
1.500000E+01
1.500000E+01
1.500000E+01
1.500000E+01
1.500000E+01
1.500000E+01
1.500000E+01
1.500000E+01
1.500000E+01
1.500000E+01
1.500000E+01
1.500000E+01
1.500000E+01
1.500000E+01
1.500000E+01
1.500000E+01
1.500000E+01
1.500000E+01
1.500000E+01
1.500000E+01
1.500000E+01
1.500000E+01
1.500000E+01
1.500000E+01
1.500000E+01
1.500000E+01
1.500000E+01
1.500000E+01
1.500000E+01
1.500000E+01
1.500000E+01
1.500000E+01
1.500000E+01
1.500000E+01
1.500000E+01
1.500000E+01
1.500000E+01
1.500000E+01
1.500000E+01
1.500000E+01
1.500000E+01
1.500000E+01
1.500000E+01
1.500000E+01
1.500000E+01
1.500000E+01
1.500000E+01
1.500000E+01
1.500000E+01
1.500000E+01
1.500000E+01
1.500000E+01
1.500000E+01
1.500000E+01
1.500000E+01
1.500000E+01
1.500000E+01
1.500000E+01
1.500000E+01
1.500000E+01
1.500000E+01
1.500000E+01
1.500000E+01
1.500000E+01
1.500000E+01
1.500000E+01
1.500000E+01
1.500000E+01
1.500000E+01
1.500000E+01
1.500000E+01
1.500000E+01
1.500000E+01
1.500000E+01
1.500000E+01
1.500000E+01
1.500000E+01
1.500000E+01
1.500000E+01
1.500000E+01
1.500000E+01
1.500000E+01
1.500000E+01
1.500000E+01
1.500000E+01
1.500000E+01
1.500000E+01
1.500000E+01
1.500000E+01
1.500000E+01
1.500000E+01
1.500000E+01
1.500000E+01
1.500000E+01
1.500000E+01
1.500000E+01
1.500000E+01
1.500000E+01
1.500000E+01
1.500000E+01
1.500000E+01
1.500000E+01
1.500000E+01
1.500000E+01
1.500000E+01
1.500000E+01
1.500000E+01
1.500000E+01
1.500000E+01
1.500000E+01
1.500000E+01
1.500000E+01
1.500000E+01
1.500000E+01
1.500000E+01
1.500000E+01
1.500000E+01
1.500000E+01
1.500000E+01
1.500000E+01
1.500000E+01
1.500000E+01
1.500000E+01
1.500000E+01
1.500000E+01
1.500000E+01
1.500000E+01
1.500000E+01
1.500000E+01
1.500000E+01
1.500000E+01
1.500000E+01
1.500000E+01
1.500000E+01
1.500000E+01
1.500000E+01
1.500000E+01
1.500000E+01
1.500000E+01
1.500000E+01
1.500000E+01
1.500000E+01
1.500000E+01
1.500000E+01
1.500000E+01
1.500000E+01
1.500000E+01
1.500000E+01
1.500000E+01
1.500000E+01
1.500000E+01
1.500000E+01
1.500000E+01
1.500000E+01
1.500000E+01
1.500000E+01
1.500000E+01
1.500000E+01
1.500000E+01
1.500000E+01
1.500000E+01
1.500000E+01
1.500000E+01
1.500000E+01
1.500000E+01
1.500000E+01
1.500000E+01
1.500000E+01
1.500000E+01
1.500000E+01
1.500000E+01
1.500000E+01
1.500000E+01
1.500000E+01
1.500000E+01
1.500000E+01
1.500000E+01
1.500000E+01
1.500000E+01
1.500000E+01
1.500000E+01
1.500000E+01
1.500000E+01
1.500000E+01
1.500000E+01
1.500000E+01
1.500000E+01
1.500000E+01
1.500000E+01
1.500000E+01
1.500000E+01
1.500000E+01
2.000000E+01
2.000000E+01
2.000000E+01
2.000000E+01
2.000000E+01
2.000000E+01
2.000000E+01
2.000000E+01
2.000000E+01
2.000000E+01
2.000000E+01
2.000000E+01
2.000000E+01
2.000000E+01
2.000000E+01
2.000000E+01
2.000000E+01
2.000000E+01
2.000000E+01
2.000000E+01
2.000000E+01
2.000000E+01
2.000000E+01
2.000000E+01
2.000000E+01
2.000000E+01
2.000000E+01
2.000000E+01
2.000000E+01
2.000000E+01
2.000000E+01
2.000000E+01
2.000000E+01
2.000000E+01
2.000000E+01
2.000000E+01
2.000000E+01
2.000000E+01
2.000000E+01
2.000000E+01
2.000000E+01
2.000000E+01
2.000000E+01
2.000000E+01
2.000000E+01
2.000000E+01
2.000000E+01
2.000000E+01
2.000000E+01
2.000000E+01
2.000000E+01
2.000000E+01
2.000000E+01
2.000000E+01
2.000000E+01
2.000000E+01
2.000000E+01
2.000000E+01
2.000000E+01
2.000000E+01
2.000000E+01
2.000000E+01
2.000000E+01
2.000000E+01
2.000000E+01
2.000000E+01
2.000000E+01
2.000000E+01
2.000000E+01
2.000000E+01
2.000000E+01
2.000000E+01
2.000000E+01
2.000000E+01
2.000000E+01
2.000000E+01
2.000000E+01
2.000000E+01
2.000000E+01
2.000000E+01
2.000000E+01
2.000000E+01
2.000000E+01
2.000000E+01
2.000000E+01
2.000000E+01
2.000000E+01
2.000000E+01
2.000000E+01
2.000000E+01
2.000000E+01
2.000000E+01
2.000000E+01
2.000000E+01
2.000000E+01
2.000000E+01
2.000000E+01
2.000000E+01
2.000000E+01
2.000000E+01
2.000000E+01
2.000000E+01
2.000000E+01
2.000000E+01
2.000000E+01
2.000000E+01
2.000000E+01
2.000000E+01
2.000000E+01
2.000000E+01
2.000000E+01
2.000000E+01
2.000000E+01
2.000000E+01
2.000000E+01
2.000000E+01
2.000000E+01
2.000000E+01
2.000000E+01
2.000000E+01
2.000000E+01
2.000000E+01
2.000000E+01
2.000000E+01
2.000000E+01
2.000000E+01
2.000000E+01
2.000000E+01
2.000000E+01
2.000000E+01
2.000000E+01
2.000000E+01
2.000000E+01
2.000000E+01
2.000000E+01
2.000000E+01
2.000000E+01
2.000000E+01
2.000000E+01
2.000000E+01
2.000000E+01
2.000000E+01
2.000000E+01
2.000000E+01
2.000000E+01
2.000000E+01
2.000000E+01
2.000000E+01
2.000000E+01
2.000000E+01
2.000000E+01
2.000000E+01
2.000000E+01
2.000000E+01
2.000000E+01
2.000000E+01
2.000000E+01
2.000000E+01
2.000000E+01
2.000000E+01
2.000000E+01
2.000000E+01
2.000000E+01
2.000000E+01
2.000000E+01
2.000000E+01
2.000000E+01
2.000000E+01
2.000000E+01
2.000000E+01
2.000000E+01
2.000000E+01
2.000000E+01
2.000000E+01
2.000000E+01
2.000000E+01
2.000000E+01
2.000000E+01
2.000000E+01
2.000000E+01
2.000000E+01
2.000000E+01
2.000000E+01
2.000000E+01
2.000000E+01
2.000000E+01
2.000000E+01
2.000000E+01
2.000000E+01
2.000000E+01
2.000000E+01
2.000000E+01
2.000000E+01
2.000000E+01
2.000000E+01
2.000000E+01
2.000000E+01
2.000000E+01
2.000000E+01
2.000000E+01
2.000000E+01
2.500000E+01
2.500000E+01
2.500000E+01
2.500000E+01
2.500000E+01
2.500000E+01
2.500000E+01
2.500000E+01
2.500000E+01
2.500000E+01
2.500000E+01
2.500000E+01
2.500000E+01
2.500000E+01
2.500000E+01
2.500000E+01
2.500000E+01
2.500000E+01
2.500000E+01
2.500000E+01
2.500000E+01
2.500000E+01
2.500000E+01
2.500000E+01
2.500000E+01
2.500000E+01
2.500000E+01
2.500000E+01
2.500000E+01
2.500000E+01
2.500000E+01
2.500000E+01
2.500000E+01
2.500000E+01
2.500000E+01
2.500000E+01
2.500000E+01
2.500000E+01
2.500000E+01
2.500000E+01
2.500000E+01
2.500000E+01
2.500000E+01
2.500000E+01
2.500000E+01
2.500000E+01
2.500000E+01
2.500000E+01
2.500000E+01
2.500000E+01
2.500000E+01
2.500000E+01
2.500000E+01
2.500000E+01
2.500000E+01
2.500000E+01
2.500000E+01
2.500000E+01
2.500000E+01
2.500000E+01
2.500000E+01
2.500000E+01
2.500000E+01
2.500000E+01
2.500000E+01
2.500000E+01
2.500000E+01
2.500000E+01
2.500000E+01
2.500000E+01
2.500000E+01
2.500000E+01
2.500000E+01
2.500000E+01
2.500000E+01
2.500000E+01
2.500000E+01
2.500000E+01
2.500000E+01
2.500000E+01
2.500000E+01
2.500000E+01
2.500000E+01
2.500000E+01
2.500000E+01
2.500000E+01
2.500000E+01
2.500000E+01
2.500000E+01
2.500000E+01
2.500000E+01
2.500000E+01
2.500000E+01
2.500000E+01
2.500000E+01
2.500000E+01
2.500000E+01
2.500000E+01
2.500000E+01
2.500000E+01
2.500000E+01
2.500000E+01
2.500000E+01
2.500000E+01
2.500000E+01
2.500000E+01
2.500000E+01
2.500000E+01
2.500000E+01
2.500000E+01
2.500000E+01
2.500000E+01
2.500000E+01
2.500000E+01
2.500000E+01
2.500000E+01
2.500000E+01
2.500000E+01
2.500000E+01
2.500000E+01
2.500000E+01
2.500000E+01
2.500000E+01
2.500000E+01
2.500000E+01
2.500000E+01
2.500000E+01
2.500000E+01
2.500000E+01
2.500000E+01
2.500000E+01
2.500000E+01
2.500000E+01
2.500000E+01
2.500000E+01
2.500000E+01
2.500000E+01
2.500000E+01
2.500000E+01
2.500000E+01
2.500000E+01
2.500000E+01
2.500000E+01
2.500000E+01
2.500000E+01
2.500000E+01
2.500000E+01
2.500000E+01
2.500000E+01
2.500000E+01
2.500000E+01
2.500000E+01
2.500000E+01
2.500000E+01
2.500000E+01
2.500000E+01
2.500000E+01
2.500000E+01
2.500000E+01
2.500000E+01
2.500000E+01
2.500000E+01
2.500000E+01
2.500000E+01
2.500000E+01
2.500000E+01
2.500000E+01
2.500000E+01
2.500000E+01
2.500000E+01
2.500000E+01
2.500000E+01
2.500000E+01
2.500000E+01
2.500000E+01
2.500000E+01
2.500000E+01
2.500000E+01
2.500000E+01
2.500000E+01
2.500000E+01
2.500000E+01
2.500000E+01
2.500000E+01
2.500000E+01
2.500000E+01
2.500000E+01
2.500000E+01
2.500000E+01
2.500000E+01
2.500000E+01
2.500000E+01
2.500000E+01
2.500000E+01
2.500000E+01
2.500000E+01
2.500000E+01
2.500000E+01
2.500000E+01
2.500000E+01
2.500000E+01
3.000000E+01
3.000000E+01
3.000000E+01
3.000000E+01
3.000000E+01
3.000000E+01
3.000000E+01
3.000000E+01
3.000000E+01
3.000000E+01
3.000000E+01
3.000000E+01
3.000000E+01
3.000000E+01
3.000000E+01
3.000000E+01
3.000000E+01
3.000000E+01
3.000000E+01
3.000000E+01
3.000000E+01
3.000000E+01
3.000000E+01
3.000000E+01
3.000000E+01
3.000000E+01
3.000000E+01
3.000000E+01
3.000000E+01
3.000000E+01
3.000000E+01
3.000000E+01
3.000000E+01
3.000000E+01
3.000000E+01
3.000000E+01
3.000000E+01
3.000000E+01
3.000000E+01
3.000000E+01
3.000000E+01
3.000000E+01
3.000000E+01
3.000000E+01
3.000000E+01
3.000000E+01
3.000000E+01
3.000000E+01
3.000000E+01
3.000000E+01
3.000000E+01
3.000000E+01
3.000000E+01
3.000000E+01
3.000000E+01
3.000000E+01
3.000000E+01
3.000000E+01
3.000000E+01
3.000000E+01
3.000000E+01
3.000000E+01
3.000000E+01
3.000000E+01
3.000000E+01
3.000000E+01
3.000000E+01
3.000000E+01
3.000000E+01
3.000000E+01
3.000000E+01
3.000000E+01
3.000000E+01
3.000000E+01
3.000000E+01
3.000000E+01
3.000000E+01
3.000000E+01
3.000000E+01
3.000000E+01
3.000000E+01
3.000000E+01
3.000000E+01
3.000000E+01
3.000000E+01
3.000000E+01
3.000000E+01
3.000000E+01
3.000000E+01
3.000000E+01
3.000000E+01
3.000000E+01
3.000000E+01
3.000000E+01
3.000000E+01
3.000000E+01
3.000000E+01
3.000000E+01
3.000000E+01
3.000000E+01
3.000000E+01
3.000000E+01
3.000000E+01
3.000000E+01
3.000000E+01
3.000000E+01
3.000000E+01
3.000000E+01
3.000000E+01
3.000000E+01
3.000000E+01
3.000000E+01
3.000000E+01
3.000000E+01
3.000000E+01
3.000000E+01
3.000000E+01
3.000000E+01
3.000000E+01
3.000000E+01
3.000000E+01
3.000000E+01
3.000000E+01
3.000000E+01
3.000000E+01
3.000000E+01
3.000000E+01
3.000000E+01
3.000000E+01
3.000000E+01
3.000000E+01
3.000000E+01
3.000000E+01
3.000000E+01
3.000000E+01
3.000000E+01
3.000000E+01
3.000000E+01
3.000000E+01
3.000000E+01
3.000000E+01
3.000000E+01
3.000000E+01
3.000000E+01
3.000000E+01
3.000000E+01
3.000000E+01
3.000000E+01
3.000000E+01
3.000000E+01
3.000000E+01
3.000000E+01
3.000000E+01
3.000000E+01
3.000000E+01
3.000000E+01
3.000000E+01
3.000000E+01
3.000000E+01
3.000000E+01
3.000000E+01
3.000000E+01
3.000000E+01
3.000000E+01
3.000000E+01
3.000000E+01
3.000000E+01
3.000000E+01
3.000000E+01
3.000000E+01
3.000000E+01
3.000000E+01
3.000000E+01
3.000000E+01
3.000000E+01
3.000000E+01
3.000000E+01
3.000000E+01
3.000000E+01
3.000000E+01
3.000000E+01
3.000000E+01
3.000000E+01
3.000000E+01
3.000000E+01
3.000000E+01
3.000000E+01
3.000000E+01
3.000000E+01
3.000000E+01
3.000000E+01
3.000000E+01
3.000000E+01
3.000000E+01
3.000000E+01
3.000000E+01
3.000000E+01
3.000000E+01
3.000000E+01
3.000000E+01
3.000000E+01
3.500000E+01
3.500000E+01
3.500000E+01
3.500000E+01
3.500000E+01
3.500000E+01
3.500000E+01
3.500000E+01
3.500000E+01
3.500000E+01
3.500000E+01
3.500000E+01
3.500000E+01
3.500000E+01
3.500000E+01
3.500000E+01
3.500000E+01
3.500000E+01
3.500000E+01
3.500000E+01
3.500000E+01
3.500000E+01
3.500000E+01
3.500000E+01
3.500000E+01
3.500000E+01
3.500000E+01
3.500000E+01
3.500000E+01
3.500000E+01
3.500000E+01
3.500000E+01
3.500000E+01
3.500000E+01
3.500000E+01
3.500000E+01
3.500000E+01
3.500000E+01
3.500000E+01
3.500000E+01
3.500000E+01
3.500000E+01
3.500000E+01
3.500000E+01
3.500000E+01
3.500000E+01
3.500000E+01
3.500000E+01
3.500000E+01
3.500000E+01
3.500000E+01
3.500000E+01
3.500000E+01
3.500000E+01
3.500000E+01
3.500000E+01
3.500000E+01
3.500000E+01
3.500000E+01
3.500000E+01
3.500000E+01
3.500000E+01
3.500000E+01
3.500000E+01
3.500000E+01
3.500000E+01
3.500000E+01
3.500000E+01
3.500000E+01
3.500000E+01
3.500000E+01
3.500000E+01
3.500000E+01
3.500000E+01
3.500000E+01
3.500000E+01
3.500000E+01
3.500000E+01
3.500000E+01
3.500000E+01
3.500000E+01
3.500000E+01
3.500000E+01
3.500000E+01
3.500000E+01
3.500000E+01
3.500000E+01
3.500000E+01
3.500000E+01
3.500000E+01
3.500000E+01
3.500000E+01
3.500000E+01
3.500000E+01
3.500000E+01
3.500000E+01
3.500000E+01
3.500000E+01
3.500000E+01
3.500000E+01
3.500000E+01
3.500000E+01
3.500000E+01
3.500000E+01
3.500000E+01
3.500000E+01
3.500000E+01
3.500000E+01
3.500000E+01
3.500000E+01
3.500000E+01
3.500000E+01
3.500000E+01
3.500000E+01
3.500000E+01
3.500000E+01
3.500000E+01
3.500000E+01
3.500000E+01
3.500000E+01
3.500000E+01
3.500000E+01
3.500000E+01
3.500000E+01
3.500000E+01
3.500000E+01
3.500000E+01
3.500000E+01
3.500000E+01
3.500000E+01
3.500000E+01
3.500000E+01
3.500000E+01
3.500000E+01
3.500000E+01
3.500000E+01
3.500000E+01
3.500000E+01
3.500000E+01
3.500000E+01
3.500000E+01
3.500000E+01
3.500000E+01
3.500000E+01
3.500000E+01
3.500000E+01
3.500000E+01
3.500000E+01
3.500000E+01
3.500000E+01
3.500000E+01
3.500000E+01
3.500000E+01
3.500000E+01
3.500000E+01
3.500000E+01
3.500000E+01
3.500000E+01
3.500000E+01
3.500000E+01
3.500000E+01
3.500000E+01
3.500000E+01
3.500000E+01
3.500000E+01
3.500000E+01
3.500000E+01
3.500000E+01
3.500000E+01
3.500000E+01
3.500000E+01
3.500000E+01
3.500000E+01
3.500000E+01
3.500000E+01
3.500000E+01
3.500000E+01
3.500000E+01
3.500000E+01
3.500000E+01
3.500000E+01
3.500000E+01
3.500000E+01
3.500000E+01
3.500000E+01
3.500000E+01
3.500000E+01
3.500000E+01
3.500000E+01
3.500000E+01
3.500000E+01
3.500000E+01
3.500000E+01
3.500000E+01
3.500000E+01
3.500000E+01
3.500000E+01
3.500000E+01
3.500000E+01
3.500000E+01
3.500000E+01
4.000000E+01
4.000000E+01
4.000000E+01
4.000000E+01
4.000000E+01
4.000000E+01
4.000000E+01
4.000000E+01
4.000000E+01
4.000000E+01
4.000000E+01
4.000000E+01
4.000000E+01
4.000000E+01
4.000000E+01
4.000000E+01
4.000000E+01
4.000000E+01
4.000000E+01
4.000000E+01
4.000000E+01
4.000000E+01
4.000000E+01
4.000000E+01
4.000000E+01
4.000000E+01
4.000000E+01
4.000000E+01
4.000000E+01
4.000000E+01
4.000000E+01
4.000000E+01
4.000000E+01
4.000000E+01
4.000000E+01
4.000000E+01
4.000000E+01
4.000000E+01
4.000000E+01
4.000000E+01
4.000000E+01
4.000000E+01
4.000000E+01
4.000000E+01
4.000000E+01
4.000000E+01
4.000000E+01
4.000000E+01
4.000000E+01
4.000000E+01
4.000000E+01
4.000000E+01
4.000000E+01
4.000000E+01
4.000000E+01
4.000000E+01
4.000000E+01
4.000000E+01
4.000000E+01
4.000000E+01
4.000000E+01
4.000000E+01
4.000000E+01
4.000000E+01
4.000000E+01
4.000000E+01
4.000000E+01
4.000000E+01
4.000000E+01
4.000000E+01
4.000000E+01
4.000000E+01
4.000000E+01
4.000000E+01
4.000000E+01
4.000000E+01
4.000000E+01
4.000000E+01
4.000000E+01
4.000000E+01
4.000000E+01
4.000000E+01
4.000000E+01
4.000000E+01
4.000000E+01
4.000000E+01
4.000000E+01
4.000000E+01
4.000000E+01
4.000000E+01
4.000000E+01
4.000000E+01
4.000000E+01
4.000000E+01
4.000000E+01
4.000000E+01
4.000000E+01
4.000000E+01
4.000000E+01
4.000000E+01
4.000000E+01
4.000000E+01
4.000000E+01
4.000000E+01
4.000000E+01
4.000000E+01
4.000000E+01
4.000000E+01
4.000000E+01
4.000000E+01
4.000000E+01
4.000000E+01
4.000000E+01
4.000000E+01
4.000000E+01
4.000000E+01
4.000000E+01
4.000000E+01
4.000000E+01
4.000000E+01
4.000000E+01
4.000000E+01
4.000000E+01
4.000000E+01
4.000000E+01
4.000000E+01
4.000000E+01
4.000000E+01
4.000000E+01
4.000000E+01
4.000000E+01
4.000000E+01
4.000000E+01
4.000000E+01
4.000000E+01
4.000000E+01
4.000000E+01
4.000000E+01
4.000000E+01
4.000000E+01
4.000000E+01
4.000000E+01
4.000000E+01
4.000000E+01
4.000000E+01
4.000000E+01
4.000000E+01
4.000000E+01
4.000000E+01
4.000000E+01
4.000000E+01
4.000000E+01
4.000000E+01
4.000000E+01
4.000000E+01
4.000000E+01
4.000000E+01
4.000000E+01
4.000000E+01
4.000000E+01
4.000000E+01
4.000000E+01
4.000000E+01
4.000000E+01
4.000000E+01
4.000000E+01
4.000000E+01
4.000000E+01
4.000000E+01
4.000000E+01
4.000000E+01
4.000000E+01
4.000000E+01
4.000000E+01
4.000000E+01
4.000000E+01
4.000000E+01
4.000000E+01
4.000000E+01
4.000000E+01
4.000000E+01
4.000000E+01
4.000000E+01
4.000000E+01
4.000000E+01
4.000000E+01
4.000000E+01
4.000000E+01
4.000000E+01
4.000000E+01
4.000000E+01
4.000000E+01
4.000000E+01
4.000000E+01
4.000000E+01
4.000000E+01
4.000000E+01
4.000000E+01
4.000000E+01
4.000000E+01
4.000000E+01
4.500000E+01
4.500000E+01
4.500000E+01
4.500000E+01
4.500000E+01
4.500000E+01
4.500000E+01
4.500000E+01
4.500000E+01
4.500000E+01
4.500000E+01
4.500000E+01
4.500000E+01
4.500000E+01
4.500000E+01
4.500000E+01
4.500000E+01
4.500000E+01
4.500000E+01
4.500000E+01
4.500000E+01
4.500000E+01
4.500000E+01
4.500000E+01
4.500000E+01
4.500000E+01
4.500000E+01
4.500000E+01
4.500000E+01
4.500000E+01
4.500000E+01
4.500000E+01
4.500000E+01
4.500000E+01
4.500000E+01
4.500000E+01
4.500000E+01
4.500000E+01
4.500000E+01
4.500000E+01
4.500000E+01
4.500000E+01
4.500000E+01
4.500000E+01
4.500000E+01
4.500000E+01
4.500000E+01
4.500000E+01
4.500000E+01
4.500000E+01
4.500000E+01
4.500000E+01
4.500000E+01
4.500000E+01
4.500000E+01
4.500000E+01
4.500000E+01
4.500000E+01
4.500000E+01
4.500000E+01
4.500000E+01
4.500000E+01
4.500000E+01
4.500000E+01
4.500000E+01
4.500000E+01
4.500000E+01
4.500000E+01
4.500000E+01
4.500000E+01
4.500000E+01
4.500000E+01
4.500000E+01
4.500000E+01
4.500000E+01
4.500000E+01
4.500000E+01
4.500000E+01
4.500000E+01
4.500000E+01
4.500000E+01
4.500000E+01
4.500000E+01
4.500000E+01
4.500000E+01
4.500000E+01
4.500000E+01
4.500000E+01
4.500000E+01
4.500000E+01
4.500000E+01
4.500000E+01
4.500000E+01
4.500000E+01
4.500000E+01
4.500000E+01
4.500000E+01
4.500000E+01
4.500000E+01
4.500000E+01
4.500000E+01
4.500000E+01
4.500000E+01
4.500000E+01
4.500000E+01
4.500000E+01
4.500000E+01
4.500000E+01
4.500000E+01
4.500000E+01
4.500000E+01
4.500000E+01
4.500000E+01
4.500000E+01
4.500000E+01
4.500000E+01
4.500000E+01
4.500000E+01
4.500000E+01
4.500000E+01
4.500000E+01
4.500000E+01
4.500000E+01
4.500000E+01
4.500000E+01
4.500000E+01
4.500000E+01
4.500000E+01
4.500000E+01
4.500000E+01
4.500000E+01
4.500000E+01
4.500000E+01
4.500000E+01
4.500000E+01
4.500000E+01
4.500000E+01
4.500000E+01
4.500000E+01
4.500000E+01
4.500000E+01
4.500000E+01
4.500000E+01
4.500000E+01
4.500000E+01
4.500000E+01
4.500000E+01
4.500000E+01
4.500000E+01
4.500000E+01
4.500000E+01
4.500000E+01
4.500000E+01
4.500000E+01
4.500000E+01
4.500000E+01
4.500000E+01
4.500000E+01
4.500000E+01
4.500000E+01
4.500000E+01
4.500000E+01
4.500000E+01
4.500000E+01
4.500000E+01
4.500000E+01
4.500000E+01
4.500000E+01
4.500000E+01
4.500000E+01
4.500000E+01
4.500000E+01
4.500000E+01
4.500000E+01
4.500000E+01
4.500000E+01
4.500000E+01
4.500000E+01
4.500000E+01
4.500000E+01
4.500000E+01
4.500000E+01
4.500000E+01
4.500000E+01
4.500000E+01
4.500000E+01
4.500000E+01
4.500000E+01
4.500000E+01
4.500000E+01
4.500000E+01
4.500000E+01
4.500000E+01
4.500000E+01
4.500000E+01
4.500000E+01
4.500000E+01
4.500000E+01
4.500000E+01
4.500000E+01
4.500000E+01
5.000000E+01
5.000000E+01
5.000000E+01
5.000000E+01
5.000000E+01
5.000000E+01
5.000000E+01
5.000000E+01
5.000000E+01
5.000000E+01
5.000000E+01
5.000000E+01
5.000000E+01
5.000000E+01
5.000000E+01
5.000000E+01
5.000000E+01
5.000000E+01
5.000000E+01
5.000000E+01
5.000000E+01
5.000000E+01
5.000000E+01
5.000000E+01
5.000000E+01
5.000000E+01
5.000000E+01
5.000000E+01
5.000000E+01
5.000000E+01
5.000000E+01
5.000000E+01
5.000000E+01
5.000000E+01
5.000000E+01
5.000000E+01
5.000000E+01
5.000000E+01
5.000000E+01
5.000000E+01
5.000000E+01
5.000000E+01
5.000000E+01
5.000000E+01
5.000000E+01
5.000000E+01
5.000000E+01
5.000000E+01
5.000000E+01
5.000000E+01
5.000000E+01
5.000000E+01
5.000000E+01
5.000000E+01
5.000000E+01
5.000000E+01
5.000000E+01
5.000000E+01
5.000000E+01
5.000000E+01
5.000000E+01
5.000000E+01
5.000000E+01
5.000000E+01
5.000000E+01
5.000000E+01
5.000000E+01
5.000000E+01
5.000000E+01
5.000000E+01
5.000000E+01
5.000000E+01
5.000000E+01
5.000000E+01
5.000000E+01
5.000000E+01
5.000000E+01
5.000000E+01
5.000000E+01
5.000000E+01
5.000000E+01
5.000000E+01
5.000000E+01
5.000000E+01
5.000000E+01
5.000000E+01
5.000000E+01
5.000000E+01
5.000000E+01
5.000000E+01
5.000000E+01
5.000000E+01
5.000000E+01
5.000000E+01
5.000000E+01
5.000000E+01
5.000000E+01
5.000000E+01
5.000000E+01
5.000000E+01
5.000000E+01
5.000000E+01
5.000000E+01
5.000000E+01
5.000000E+01
5.000000E+01
5.000000E+01
5.000000E+01
5.000000E+01
5.000000E+01
5.000000E+01
5.000000E+01
5.000000E+01
5.000000E+01
5.000000E+01
5.000000E+01
5.000000E+01
5.000000E+01
5.000000E+01
5.000000E+01
5.000000E+01
5.000000E+01
5.000000E+01
5.000000E+01
5.000000E+01
5.000000E+01
5.000000E+01
5.000000E+01
5.000000E+01
5.000000E+01
5.000000E+01
5.000000E+01
5.000000E+01
5.000000E+01
5.000000E+01
5.000000E+01
5.000000E+01
5.000000E+01
5.000000E+01
5.000000E+01
5.000000E+01
5.000000E+01
5.000000E+01
5.000000E+01
5.000000E+01
5.000000E+01
5.000000E+01
5.000000E+01
5.000000E+01
5.000000E+01
5.000000E+01
5.000000E+01
5.000000E+01
5.000000E+01
5.000000E+01
5.000000E+01
5.000000E+01
5.000000E+01
5.000000E+01
5.000000E+01
5.000000E+01
5.000000E+01
5.000000E+01
5.000000E+01
5.000000E+01
5.000000E+01
5.000000E+01
5.000000E+01
5.000000E+01
5.000000E+01
5.000000E+01
5.000000E+01
5.000000E+01
5.000000E+01
5.000000E+01
5.000000E+01
5.000000E+01
5.000000E+01
5.000000E+01
5.000000E+01
5.000000E+01
5.000000E+01
5.000000E+01
5.000000E+01
5.000000E+01
5.000000E+01
5.000000E+01
5.000000E+01
5.000000E+01
5.000000E+01
5.000000E+01
5.000000E+01
5.000000E+01
5.000000E+01
5.000000E+01
5.000000E+01
5.000000E+01
5.000000E+01
5.000000E+01
5.000000E+01
5.000000E+01
5.500000E+01
5.500000E+01
5.500000E+01
5.500000E+01
5.500000E+01
5.500000E+01
5.500000E+01
5.500000E+01
5.500000E+01
5.500000E+01
5.500000E+01
5.500000E+01
5.500000E+01
5.500000E+01
5.500000E+01
5.500000E+01
5.500000E+01
5.500000E+01
5.500000E+01
5.500000E+01
5.500000E+01
5.500000E+01
5.500000E+01
5.500000E+01
5.500000E+01
5.500000E+01
5.500000E+01
5.500000E+01
5.500000E+01
5.500000E+01
5.500000E+01
5.500000E+01
5.500000E+01
5.500000E+01
5.500000E+01
5.500000E+01
5.500000E+01
5.500000E+01
5.500000E+01
5.500000E+01
5.500000E+01
5.500000E+01
5.500000E+01
5.500000E+01
5.500000E+01
5.500000E+01
5.500000E+01
5.500000E+01
5.500000E+01
5.500000E+01
5.500000E+01
5.500000E+01
5.500000E+01
5.500000E+01
5.500000E+01
5.500000E+01
5.500000E+01
5.500000E+01
5.500000E+01
5.500000E+01
5.500000E+01
5.500000E+01
5.500000E+01
5.500000E+01
5.500000E+01
5.500000E+01
5.500000E+01
5.500000E+01
5.500000E+01
5.500000E+01
5.500000E+01
5.500000E+01
5.500000E+01
5.500000E+01
5.500000E+01
5.500000E+01
5.500000E+01
5.500000E+01
5.500000E+01
5.500000E+01
5.500000E+01
5.500000E+01
5.500000E+01
5.500000E+01
5.500000E+01
5.500000E+01
5.500000E+01
5.500000E+01
5.500000E+01
5.500000E+01
5.500000E+01
5.500000E+01
5.500000E+01
5.500000E+01
5.500000E+01
5.500000E+01
5.500000E+01
5.500000E+01
5.500000E+01
5.500000E+01
5.500000E+01
5.500000E+01
5.500000E+01
5.500000E+01
5.500000E+01
5.500000E+01
5.500000E+01
5.500000E+01
5.500000E+01
5.500000E+01
5.500000E+01
5.500000E+01
5.500000E+01
5.500000E+01
5.500000E+01
5.500000E+01
5.500000E+01
5.500000E+01
5.500000E+01
5.500000E+01
5.500000E+01
5.500000E+01
5.500000E+01
5.500000E+01
5.500000E+01
5.500000E+01
5.500000E+01
5.500000E+01
5.500000E+01
5.500000E+01
5.500000E+01
5.500000E+01
5.500000E+01
5.500000E+01
5.500000E+01
5.500000E+01
5.500000E+01
5.500000E+01
5.500000E+01
5.500000E+01
5.500000E+01
5.500000E+01
5.500000E+01
5.500000E+01
5.500000E+01
5.500000E+01
5.500000E+01
5.500000E+01
5.500000E+01
5.500000E+01
5.500000E+01
5.500000E+01
5.500000E+01
5.500000E+01
5.500000E+01
5.500000E+01
5.500000E+01
5.500000E+01
5.500000E+01
5.500000E+01
5.500000E+01
5.500000E+01
5.500000E+01
5.500000E+01
5.500000E+01
5.500000E+01
5.500000E+01
5.500000E+01
5.500000E+01
5.500000E+01
5.500000E+01
5.500000E+01
5.500000E+01
5.500000E+01
5.500000E+01
5.500000E+01
5.500000E+01
5.500000E+01
5.500000E+01
5.500000E+01
5.500000E+01
5.500000E+01
5.500000E+01
5.500000E+01
5.500000E+01
5.500000E+01
5.500000E+01
5.500000E+01
5.500000E+01
5.500000E+01
5.500000E+01
5.500000E+01
5.500000E+01
5.500000E+01
5.500000E+01
5.500000E+01
5.500000E+01
5.500000E+01
5.500000E+01
5.500000E+01
5.500000E+01
6.000000E+01
6.000000E+01
6.000000E+01
6.000000E+01
6.000000E+01
6.000000E+01
6.000000E+01
6.000000E+01
6.000000E+01
6.000000E+01
6.000000E+01
6.000000E+01
6.000000E+01
6.000000E+01
6.000000E+01
6.000000E+01
6.000000E+01
6.000000E+01
6.000000E+01
6.000000E+01
6.000000E+01
6.000000E+01
6.000000E+01
6.000000E+01
6.000000E+01
6.000000E+01
6.000000E+01
6.000000E+01
6.000000E+01
6.000000E+01
6.000000E+01
6.000000E+01
6.000000E+01
6.000000E+01
6.000000E+01
6.000000E+01
6.000000E+01
6.000000E+01
6.000000E+01
6.000000E+01
6.000000E+01
6.000000E+01
6.000000E+01
6.000000E+01
6.000000E+01
6.000000E+01
6.000000E+01
6.000000E+01
6.000000E+01
6.000000E+01
6.000000E+01
6.000000E+01
6.000000E+01
6.000000E+01
6.000000E+01
6.000000E+01
6.000000E+01
6.000000E+01
6.000000E+01
6.000000E+01
6.000000E+01
6.000000E+01
6.000000E+01
6.000000E+01
6.000000E+01
6.000000E+01
6.000000E+01
6.000000E+01
6.000000E+01
6.000000E+01
6.000000E+01
6.000000E+01
6.000000E+01
6.000000E+01
6.000000E+01
6.000000E+01
6.000000E+01
6.000000E+01
6.000000E+01
6.000000E+01
6.000000E+01
6.000000E+01
6.000000E+01
6.000000E+01
6.000000E+01
6.000000E+01
6.000000E+01
6.000000E+01
6.000000E+01
6.000000E+01
6.000000E+01
6.000000E+01
6.000000E+01
6.000000E+01
6.000000E+01
6.000000E+01
6.000000E+01
6.000000E+01
6.000000E+01
6.000000E+01
6.000000E+01
6.000000E+01
6.000000E+01
6.000000E+01
6.000000E+01
6.000000E+01
6.000000E+01
6.000000E+01
6.000000E+01
6.000000E+01
6.000000E+01
6.000000E+01
6.000000E+01
6.000000E+01
6.000000E+01
6.000000E+01
6.000000E+01
6.000000E+01
6.000000E+01
6.000000E+01
6.000000E+01
6.000000E+01
6.000000E+01
6.000000E+01
6.000000E+01
6.000000E+01
6.000000E+01
6.000000E+01
6.000000E+01
6.000000E+01
6.000000E+01
6.000000E+01
6.000000E+01
6.000000E+01
6.000000E+01
6.000000E+01
6.000000E+01
6.000000E+01
6.000000E+01
6.000000E+01
6.000000E+01
6.000000E+01
6.000000E+01
6.000000E+01
6.000000E+01
6.000000E+01
6.000000E+01
6.000000E+01
6.000000E+01
6.000000E+01
6.000000E+01
6.000000E+01
6.000000E+01
6.000000E+01
6.000000E+01
6.000000E+01
6.000000E+01
6.000000E+01
6.000000E+01
6.000000E+01
6.000000E+01
6.000000E+01
6.000000E+01
6.000000E+01
6.000000E+01
6.000000E+01
6.000000E+01
6.000000E+01
6.000000E+01
6.000000E+01
6.000000E+01
6.000000E+01
6.000000E+01
6.000000E+01
6.000000E+01
6.000000E+01
6.000000E+01
6.000000E+01
6.000000E+01
6.000000E+01
6.000000E+01
6.000000E+01
6.000000E+01
6.000000E+01
6.000000E+01
6.000000E+01
6.000000E+01
6.000000E+01
6.000000E+01
6.000000E+01
6.000000E+01
6.000000E+01
6.000000E+01
6.000000E+01
6.000000E+01
6.000000E+01
6.000000E+01
6.000000E+01
6.000000E+01
6.000000E+01
6.000000E+01
6.500000E+01
6.500000E+01
6.500000E+01
6.500000E+01
6.500000E+01
6.500000E+01
6.500000E+01
6.500000E+01
6.500000E+01
6.500000E+01
6.500000E+01
6.500000E+01
6.500000E+01
6.500000E+01
6.500000E+01
6.500000E+01
6.500000E+01
6.500000E+01
6.500000E+01
6.500000E+01
6.500000E+01
6.500000E+01
6.500000E+01
6.500000E+01
6.500000E+01
6.500000E+01
6.500000E+01
6.500000E+01
6.500000E+01
6.500000E+01
6.500000E+01
6.500000E+01
6.500000E+01
6.500000E+01
6.500000E+01
6.500000E+01
6.500000E+01
6.500000E+01
6.500000E+01
6.500000E+01
6.500000E+01
6.500000E+01
6.500000E+01
6.500000E+01
6.500000E+01
6.500000E+01
6.500000E+01
6.500000E+01
6.500000E+01
6.500000E+01
6.500000E+01
6.500000E+01
6.500000E+01
6.500000E+01
6.500000E+01
6.500000E+01
6.500000E+01
6.500000E+01
6.500000E+01
6.500000E+01
6.500000E+01
6.500000E+01
6.500000E+01
6.500000E+01
6.500000E+01
6.500000E+01
6.500000E+01
6.500000E+01
6.500000E+01
6.500000E+01
6.500000E+01
6.500000E+01
6.500000E+01
6.500000E+01
6.500000E+01
6.500000E+01
6.500000E+01
6.500000E+01
6.500000E+01
6.500000E+01
6.500000E+01
6.500000E+01
6.500000E+01
6.500000E+01
6.500000E+01
6.500000E+01
6.500000E+01
6.500000E+01
6.500000E+01
6.500000E+01
6.500000E+01
6.500000E+01
6.500000E+01
6.500000E+01
6.500000E+01
6.500000E+01
6.500000E+01
6.500000E+01
6.500000E+01
6.500000E+01
6.500000E+01
6.500000E+01
6.500000E+01
6.500000E+01
6.500000E+01
6.500000E+01
6.500000E+01
6.500000E+01
6.500000E+01
6.500000E+01
6.500000E+01
6.500000E+01
6.500000E+01
6.500000E+01
6.500000E+01
6.500000E+01
6.500000E+01
6.500000E+01
6.500000E+01
6.500000E+01
6.500000E+01
6.500000E+01
6.500000E+01
6.500000E+01
6.500000E+01
6.500000E+01
6.500000E+01
6.500000E+01
6.500000E+01
6.500000E+01
6.500000E+01
6.500000E+01
6.500000E+01
6.500000E+01
6.500000E+01
6.500000E+01
6.500000E+01
6.500000E+01
6.500000E+01
6.500000E+01
6.500000E+01
6.500000E+01
6.500000E+01
6.500000E+01
6.500000E+01
6.500000E+01
6.500000E+01
6.500000E+01
6.500000E+01
6.500000E+01
6.500000E+01
6.500000E+01
6.500000E+01
6.500000E+01
6.500000E+01
6.500000E+01
6.500000E+01
6.500000E+01
6.500000E+01
6.500000E+01
6.500000E+01
6.500000E+01
6.500000E+01
6.500000E+01
6.500000E+01
6.500000E+01
6.500000E+01
6.500000E+01
6.500000E+01
6.500000E+01
6.500000E+01
6.500000E+01
6.500000E+01
6.500000E+01
6.500000E+01
6.500000E+01
6.500000E+01
6.500000E+01
6.500000E+01
6.500000E+01
6.500000E+01
6.500000E+01
6.500000E+01
6.500000E+01
6.500000E+01
6.500000E+01
6.500000E+01
6.500000E+01
6.500000E+01
6.500000E+01
6.500000E+01
6.500000E+01
6.500000E+01
6.500000E+01
6.500000E+01
6.500000E+01
6.500000E+01
6.500000E+01
6.500000E+01
6.500000E+01
6.500000E+01
7.000000E+01
7.000000E+01
7.000000E+01
7.000000E+01
7.000000E+01
7.000000E+01
7.000000E+01
7.000000E+01
7.000000E+01
7.000000E+01
7.000000E+01
7.000000E+01
7.000000E+01
7.000000E+01
7.000000E+01
7.000000E+01
7.000000E+01
7.000000E+01
7.000000E+01
7.000000E+01
7.000000E+01
7.000000E+01
7.000000E+01
7.000000E+01
7.000000E+01
7.000000E+01
7.000000E+01
7.000000E+01
7.000000E+01
7.000000E+01
7.000000E+01
7.000000E+01
7.000000E+01
7.000000E+01
7.000000E+01
7.000000E+01
7.000000E+01
7.000000E+01
7.000000E+01
7.000000E+01
7.000000E+01
7.000000E+01
7.000000E+01
7.000000E+01
7.000000E+01
7.000000E+01
7.000000E+01
7.000000E+01
7.000000E+01
7.000000E+01
7.000000E+01
7.000000E+01
7.000000E+01
7.000000E+01
7.000000E+01
7.000000E+01
7.000000E+01
7.000000E+01
7.000000E+01
7.000000E+01
7.000000E+01
7.000000E+01
7.000000E+01
7.000000E+01
7.000000E+01
7.000000E+01
7.000000E+01
7.000000E+01
7.000000E+01
7.000000E+01
7.000000E+01
7.000000E+01
7.000000E+01
7.000000E+01
7.000000E+01
7.000000E+01
7.000000E+01
7.000000E+01
7.000000E+01
7.000000E+01
7.000000E+01
7.000000E+01
7.000000E+01
7.000000E+01
7.000000E+01
7.000000E+01
7.000000E+01
7.000000E+01
7.000000E+01
7.000000E+01
7.000000E+01
7.000000E+01
7.000000E+01
7.000000E+01
7.000000E+01
7.000000E+01
7.000000E+01
7.000000E+01
7.000000E+01
7.000000E+01
7.000000E+01
7.000000E+01
7.000000E+01
7.000000E+01
7.000000E+01
7.000000E+01
7.000000E+01
7.000000E+01
7.000000E+01
7.000000E+01
7.000000E+01
7.000000E+01
7.000000E+01
7.000000E+01
7.000000E+01
7.000000E+01
7.000000E+01
7.000000E+01
7.000000E+01
7.000000E+01
7.000000E+01
7.000000E+01
7.000000E+01
7.000000E+01
7.000000E+01
7.000000E+01
7.000000E+01
7.000000E+01
7.000000E+01
7.000000E+01
7.000000E+01
7.000000E+01
7.000000E+01
7.000000E+01
7.000000E+01
7.000000E+01
7.000000E+01
7.000000E+01
7.000000E+01
7.000000E+01
7.000000E+01
7.000000E+01
7.000000E+01
7.000000E+01
7.000000E+01
7.000000E+01
7.000000E+01
7.000000E+01
7.000000E+01
7.000000E+01
7.000000E+01
7.000000E+01
7.000000E+01
7.000000E+01
7.000000E+01
7.000000E+01
7.000000E+01
7.000000E+01
7.000000E+01
7.000000E+01
7.000000E+01
7.000000E+01
7.000000E+01
7.000000E+01
7.000000E+01
7.000000E+01
7.000000E+01
7.000000E+01
7.000000E+01
7.000000E+01
7.000000E+01
7.000000E+01
7.000000E+01
7.000000E+01
7.000000E+01
7.000000E+01
7.000000E+01
7.000000E+01
7.000000E+01
7.000000E+01
7.000000E+01
7.000000E+01
7.000000E+01
7.000000E+01
7.000000E+01
7.000000E+01
7.000000E+01
7.000000E+01
7.000000E+01
7.000000E+01
7.000000E+01
7.000000E+01
7.000000E+01
7.000000E+01
7.000000E+01
7.000000E+01
7.000000E+01
7.000000E+01
7.000000E+01
7.000000E+01
7.000000E+01
7.500000E+01
7.500000E+01
7.500000E+01
7.500000E+01
7.500000E+01
7.500000E+01
7.500000E+01
7.500000E+01
7.500000E+01
7.500000E+01
7.500000E+01
7.500000E+01
7.500000E+01
7.500000E+01
7.500000E+01
7.500000E+01
7.500000E+01
7.500000E+01
7.500000E+01
7.500000E+01
7.500000E+01
7.500000E+01
7.500000E+01
7.500000E+01
7.500000E+01
7.500000E+01
7.500000E+01
7.500000E+01
7.500000E+01
7.500000E+01
7.500000E+01
7.500000E+01
7.500000E+01
7.500000E+01
7.500000E+01
7.500000E+01
7.500000E+01
7.500000E+01
7.500000E+01
7.500000E+01
7.500000E+01
7.500000E+01
7.500000E+01
7.500000E+01
7.500000E+01
7.500000E+01
7.500000E+01
7.500000E+01
7.500000E+01
7.500000E+01
7.500000E+01
7.500000E+01
7.500000E+01
7.500000E+01
7.500000E+01
7.500000E+01
7.500000E+01
7.500000E+01
7.500000E+01
7.500000E+01
7.500000E+01
7.500000E+01
7.500000E+01
7.500000E+01
7.500000E+01
7.500000E+01
7.500000E+01
7.500000E+01
7.500000E+01
7.500000E+01
7.500000E+01
7.500000E+01
7.500000E+01
7.500000E+01
7.500000E+01
7.500000E+01
7.500000E+01
7.500000E+01
7.500000E+01
7.500000E+01
7.500000E+01
7.500000E+01
7.500000E+01
7.500000E+01
7.500000E+01
7.500000E+01
7.500000E+01
7.500000E+01
7.500000E+01
7.500000E+01
7.500000E+01
7.500000E+01
7.500000E+01
7.500000E+01
7.500000E+01
7.500000E+01
7.500000E+01
7.500000E+01
7.500000E+01
7.500000E+01
7.500000E+01
7.500000E+01
7.500000E+01
7.500000E+01
7.500000E+01
7.500000E+01
7.500000E+01
7.500000E+01
7.500000E+01
7.500000E+01
7.500000E+01
7.500000E+01
7.500000E+01
7.500000E+01
7.500000E+01
7.500000E+01
7.500000E+01
7.500000E+01
7.500000E+01
7.500000E+01
7.500000E+01
7.500000E+01
7.500000E+01
7.500000E+01
7.500000E+01
7.500000E+01
7.500000E+01
7.500000E+01
7.500000E+01
7.500000E+01
7.500000E+01
7.500000E+01
7.500000E+01
7.500000E+01
7.500000E+01
7.500000E+01
7.500000E+01
7.500000E+01
7.500000E+01
7.500000E+01
7.500000E+01
7.500000E+01
7.500000E+01
7.500000E+01
7.500000E+01
7.500000E+01
7.500000E+01
7.500000E+01
7.500000E+01
7.500000E+01
7.500000E+01
7.500000E+01
7.500000E+01
7.500000E+01
7.500000E+01
7.500000E+01
7.500000E+01
7.500000E+01
7.500000E+01
7.500000E+01
7.500000E+01
7.500000E+01
7.500000E+01
7.500000E+01
7.500000E+01
7.500000E+01
7.500000E+01
7.500000E+01
7.500000E+01
7.500000E+01
7.500000E+01
7.500000E+01
7.500000E+01
7.500000E+01
7.500000E+01
7.500000E+01
7.500000E+01
7.500000E+01
7.500000E+01
7.500000E+01
7.500000E+01
7.500000E+01
7.500000E+01
7.500000E+01
7.500000E+01
7.500000E+01
7.500000E+01
7.500000E+01
7.500000E+01
7.500000E+01
7.500000E+01
7.500000E+01
7.500000E+01
7.500000E+01
7.500000E+01
7.500000E+01
7.500000E+01
7.500000E+01
7.500000E+01
7.500000E+01
7.500000E+01
8.000000E+01
8.000000E+01
8.000000E+01
8.000000E+01
8.000000E+01
8.000000E+01
8.000000E+01
8.000000E+01
8.000000E+01
8.000000E+01
8.000000E+01
8.000000E+01
8.000000E+01
8.000000E+01
8.000000E+01
8.000000E+01
8.000000E+01
8.000000E+01
8.000000E+01
8.000000E+01
8.000000E+01
8.000000E+01
8.000000E+01
8.000000E+01
8.000000E+01
8.000000E+01
8.000000E+01
8.000000E+01
8.000000E+01
8.000000E+01
8.000000E+01
8.000000E+01
8.000000E+01
8.000000E+01
8.000000E+01
8.000000E+01
8.000000E+01
8.000000E+01
8.000000E+01
8.000000E+01
8.000000E+01
8.000000E+01
8.000000E+01
8.000000E+01
8.000000E+01
8.000000E+01
8.000000E+01
8.000000E+01
8.000000E+01
8.000000E+01
8.000000E+01
8.000000E+01
8.000000E+01
8.000000E+01
8.000000E+01
8.000000E+01
8.000000E+01
8.000000E+01
8.000000E+01
8.000000E+01
8.000000E+01
8.000000E+01
8.000000E+01
8.000000E+01
8.000000E+01
8.000000E+01
8.000000E+01
8.000000E+01
8.000000E+01
8.000000E+01
8.000000E+01
8.000000E+01
8.000000E+01
8.000000E+01
8.000000E+01
8.000000E+01
8.000000E+01
8.000000E+01
8.000000E+01
8.000000E+01
8.000000E+01
8.000000E+01
8.000000E+01
8.000000E+01
8.000000E+01
8.000000E+01
8.000000E+01
8.000000E+01
8.000000E+01
8.000000E+01
8.000000E+01
8.000000E+01
8.000000E+01
8.000000E+01
8.000000E+01
8.000000E+01
8.000000E+01
8.000000E+01
8.000000E+01
8.000000E+01
8.000000E+01
8.000000E+01
8.000000E+01
8.000000E+01
8.000000E+01
8.000000E+01
8.000000E+01
8.000000E+01
8.000000E+01
8.000000E+01
8.000000E+01
8.000000E+01
8.000000E+01
8.000000E+01
8.000000E+01
8.000000E+01
8.000000E+01
8.000000E+01
8.000000E+01
8.000000E+01
8.000000E+01
8.000000E+01
8.000000E+01
8.000000E+01
8.000000E+01
8.000000E+01
8.000000E+01
8.000000E+01
8.000000E+01
8.000000E+01
8.000000E+01
8.000000E+01
8.000000E+01
8.000000E+01
8.000000E+01
8.000000E+01
8.000000E+01
8.000000E+01
8.000000E+01
8.000000E+01
8.000000E+01
8.000000E+01
8.000000E+01
8.000000E+01
8.000000E+01
8.000000E+01
8.000000E+01
8.000000E+01
8.000000E+01
8.000000E+01
8.000000E+01
8.000000E+01
8.000000E+01
8.000000E+01
8.000000E+01
8.000000E+01
8.000000E+01
8.000000E+01
8.000000E+01
8.000000E+01
8.000000E+01
8.000000E+01
8.000000E+01
8.000000E+01
8.000000E+01
8.000000E+01
8.000000E+01
8.000000E+01
8.000000E+01
8.000000E+01
8.000000E+01
8.000000E+01
8.000000E+01
8.000000E+01
8.000000E+01
8.000000E+01
8.000000E+01
8.000000E+01
8.000000E+01
8.000000E+01
8.000000E+01
8.000000E+01
8.000000E+01
8.000000E+01
8.000000E+01
8.000000E+01
8.000000E+01
8.000000E+01
8.000000E+01
8.000000E+01
8.000000E+01
8.000000E+01
8.000000E+01
8.000000E+01
8.000000E+01
8.000000E+01
8.000000E+01
8.000000E+01
8.000000E+01
8.000000E+01
8.000000E+01
8.500000E+01
8.500000E+01
8.500000E+01
8.500000E+01
8.500000E+01
8.500000E+01
8.500000E+01
8.500000E+01
8.500000E+01
8.500000E+01
8.500000E+01
8.500000E+01
8.500000E+01
8.500000E+01
8.500000E+01
8.500000E+01
8.500000E+01
8.500000E+01
8.500000E+01
8.500000E+01
8.500000E+01
8.500000E+01
8.500000E+01
8.500000E+01
8.500000E+01
8.500000E+01
8.500000E+01
8.500000E+01
8.500000E+01
8.500000E+01
8.500000E+01
8.500000E+01
8.500000E+01
8.500000E+01
8.500000E+01
8.500000E+01
8.500000E+01
8.500000E+01
8.500000E+01
8.500000E+01
8.500000E+01
8.500000E+01
8.500000E+01
8.500000E+01
8.500000E+01
8.500000E+01
8.500000E+01
8.500000E+01
8.500000E+01
8.500000E+01
8.500000E+01
8.500000E+01
8.500000E+01
8.500000E+01
8.500000E+01
8.500000E+01
8.500000E+01
8.500000E+01
8.500000E+01
8.500000E+01
8.500000E+01
8.500000E+01
8.500000E+01
8.500000E+01
8.500000E+01
8.500000E+01
8.500000E+01
8.500000E+01
8.500000E+01
8.500000E+01
8.500000E+01
8.500000E+01
8.500000E+01
8.500000E+01
8.500000E+01
8.500000E+01
8.500000E+01
8.500000E+01
8.500000E+01
8.500000E+01
8.500000E+01
8.500000E+01
8.500000E+01
8.500000E+01
8.500000E+01
8.500000E+01
8.500000E+01
8.500000E+01
8.500000E+01
8.500000E+01
8.500000E+01
8.500000E+01
8.500000E+01
8.500000E+01
8.500000E+01
8.500000E+01
8.500000E+01
8.500000E+01
8.500000E+01
8.500000E+01
8.500000E+01
8.500000E+01
8.500000E+01
8.500000E+01
8.500000E+01
8.500000E+01
8.500000E+01
8.500000E+01
8.500000E+01
8.500000E+01
8.500000E+01
8.500000E+01
8.500000E+01
8.500000E+01
8.500000E+01
8.500000E+01
8.500000E+01
8.500000E+01
8.500000E+01
8.500000E+01
8.500000E+01
8.500000E+01
8.500000E+01
8.500000E+01
8.500000E+01
8.500000E+01
8.500000E+01
8.500000E+01
8.500000E+01
8.500000E+01
8.500000E+01
8.500000E+01
8.500000E+01
8.500000E+01
8.500000E+01
8.500000E+01
8.500000E+01
8.500000E+01
8.500000E+01
8.500000E+01
8.500000E+01
8.500000E+01
8.500000E+01
8.500000E+01
8.500000E+01
8.500000E+01
8.500000E+01
8.500000E+01
8.500000E+01
8.500000E+01
8.500000E+01
8.500000E+01
8.500000E+01
8.500000E+01
8.500000E+01
8.500000E+01
8.500000E+01
8.500000E+01
8.500000E+01
8.500000E+01
8.500000E+01
8.500000E+01
8.500000E+01
8.500000E+01
8.500000E+01
8.500000E+01
8.500000E+01
8.500000E+01
8.500000E+01
8.500000E+01
8.500000E+01
8.500000E+01
8.500000E+01
8.500000E+01
8.500000E+01
8.500000E+01
8.500000E+01
8.500000E+01
8.500000E+01
8.500000E+01
8.500000E+01
8.500000E+01
8.500000E+01
8.500000E+01
8.500000E+01
8.500000E+01
8.500000E+01
8.500000E+01
8.500000E+01
8.500000E+01
8.500000E+01
8.500000E+01
8.500000E+01
8.500000E+01
8.500000E+01
8.500000E+01
8.500000E+01
8.500000E+01
8.500000E+01
8.500000E+01
8.500000E+01
9.000000E+01
9.000000E+01
9.000000E+01
9.000000E+01
9.000000E+01
9.000000E+01
9.000000E+01
9.000000E+01
9.000000E+01
9.000000E+01
9.000000E+01
9.000000E+01
9.000000E+01
9.000000E+01
9.000000E+01
9.000000E+01
9.000000E+01
9.000000E+01
9.000000E+01
9.000000E+01
9.000000E+01
9.000000E+01
9.000000E+01
9.000000E+01
9.000000E+01
9.000000E+01
9.000000E+01
9.000000E+01
9.000000E+01
9.000000E+01
9.000000E+01
9.000000E+01
9.000000E+01
9.000000E+01
9.000000E+01
9.000000E+01
9.000000E+01
9.000000E+01
9.000000E+01
9.000000E+01
9.000000E+01
9.000000E+01
9.000000E+01
9.000000E+01
9.000000E+01
9.000000E+01
9.000000E+01
9.000000E+01
9.000000E+01
9.000000E+01
9.000000E+01
9.000000E+01
9.000000E+01
9.000000E+01
9.000000E+01
9.000000E+01
9.000000E+01
9.000000E+01
9.000000E+01
9.000000E+01
9.000000E+01
9.000000E+01
9.000000E+01
9.000000E+01
9.000000E+01
9.000000E+01
9.000000E+01
9.000000E+01
9.000000E+01
9.000000E+01
9.000000E+01
9.000000E+01
9.000000E+01
9.000000E+01
9.000000E+01
9.000000E+01
9.000000E+01
9.000000E+01
9.000000E+01
9.000000E+01
9.000000E+01
9.000000E+01
9.000000E+01
9.000000E+01
9.000000E+01
9.000000E+01
9.000000E+01
9.000000E+01
9.000000E+01
9.000000E+01
9.000000E+01
9.000000E+01
9.000000E+01
9.000000E+01
9.000000E+01
9.000000E+01
9.000000E+01
9.000000E+01
9.000000E+01
9.000000E+01
9.000000E+01
9.000000E+01
9.000000E+01
9.000000E+01
9.000000E+01
9.000000E+01
9.000000E+01
9.000000E+01
9.000000E+01
9.000000E+01
9.000000E+01
9.000000E+01
9.000000E+01
9.000000E+01
9.000000E+01
9.000000E+01
9.000000E+01
9.000000E+01
9.000000E+01
9.000000E+01
9.000000E+01
9.000000E+01
9.000000E+01
9.000000E+01
9.000000E+01
9.000000E+01
9.000000E+01
9.000000E+01
9.000000E+01
9.000000E+01
9.000000E+01
9.000000E+01
9.000000E+01
9.000000E+01
9.000000E+01
9.000000E+01
9.000000E+01
9.000000E+01
9.000000E+01
9.000000E+01
9.000000E+01
9.000000E+01
9.000000E+01
9.000000E+01
9.000000E+01
9.000000E+01
9.000000E+01
9.000000E+01
9.000000E+01
9.000000E+01
9.000000E+01
9.000000E+01
9.000000E+01
9.000000E+01
9.000000E+01
9.000000E+01
9.000000E+01
9.000000E+01
9.000000E+01
9.000000E+01
9.000000E+01
9.000000E+01
9.000000E+01
9.000000E+01
9.000000E+01
9.000000E+01
9.000000E+01
9.000000E+01
9.000000E+01
9.000000E+01
9.000000E+01
9.000000E+01
9.000000E+01
9.000000E+01
9.000000E+01
9.000000E+01
9.000000E+01
9.000000E+01
9.000000E+01
9.000000E+01
9.000000E+01
9.000000E+01
9.000000E+01
9.000000E+01
9.000000E+01
9.000000E+01
9.000000E+01
9.000000E+01
9.000000E+01
9.000000E+01
9.000000E+01
9.000000E+01
9.000000E+01
9.000000E+01
9.000000E+01
9.000000E+01
9.000000E+01
9.000000E+01
9.000000E+01
9.000000E+01
9.000000E+01
9.500000E+01
9.500000E+01
9.500000E+01
9.500000E+01
9.500000E+01
9.500000E+01
9.500000E+01
9.500000E+01
9.500000E+01
9.500000E+01
9.500000E+01
9.500000E+01
9.500000E+01
9.500000E+01
9.500000E+01
9.500000E+01
9.500000E+01
9.500000E+01
9.500000E+01
9.500000E+01
9.500000E+01
9.500000E+01
9.500000E+01
9.500000E+01
9.500000E+01
9.500000E+01
9.500000E+01
9.500000E+01
9.500000E+01
9.500000E+01
9.500000E+01
9.500000E+01
9.500000E+01
9.500000E+01
9.500000E+01
9.500000E+01
9.500000E+01
9.500000E+01
9.500000E+01
9.500000E+01
9.500000E+01
9.500000E+01
9.500000E+01
9.500000E+01
9.500000E+01
9.500000E+01
9.500000E+01
9.500000E+01
9.500000E+01
9.500000E+01
9.500000E+01
9.500000E+01
9.500000E+01
9.500000E+01
9.500000E+01
9.500000E+01
9.500000E+01
9.500000E+01
9.500000E+01
9.500000E+01
9.500000E+01
9.500000E+01
9.500000E+01
9.500000E+01
9.500000E+01
9.500000E+01
9.500000E+01
9.500000E+01
9.500000E+01
9.500000E+01
9.500000E+01
9.500000E+01
9.500000E+01
9.500000E+01
9.500000E+01
9.500000E+01
9.500000E+01
9.500000E+01
9.500000E+01
9.500000E+01
9.500000E+01
9.500000E+01
9.500000E+01
9.500000E+01
9.500000E+01
9.500000E+01
9.500000E+01
9.500000E+01
9.500000E+01
9.500000E+01
9.500000E+01
9.500000E+01
9.500000E+01
9.500000E+01
9.500000E+01
9.500000E+01
9.500000E+01
9.500000E+01
9.500000E+01
9.500000E+01
9.500000E+01
9.500000E+01
9.500000E+01
9.500000E+01
9.500000E+01
9.500000E+01
9.500000E+01
9.500000E+01
9.500000E+01
9.500000E+01
9.500000E+01
9.500000E+01
9.500000E+01
9.500000E+01
9.500000E+01
9.500000E+01
9.500000E+01
9.500000E+01
9.500000E+01
9.500000E+01
9.500000E+01
9.500000E+01
9.500000E+01
9.500000E+01
9.500000E+01
9.500000E+01
9.500000E+01
9.500000E+01
9.500000E+01
9.500000E+01
9.500000E+01
9.500000E+01
9.500000E+01
9.500000E+01
9.500000E+01
9.500000E+01
9.500000E+01
9.500000E+01
9.500000E+01
9.500000E+01
9.500000E+01
9.500000E+01
9.500000E+01
9.500000E+01
9.500000E+01
9.500000E+01
9.500000E+01
9.500000E+01
9.500000E+01
9.500000E+01
9.500000E+01
9.500000E+01
9.500000E+01
9.500000E+01
9.500000E+01
9.500000E+01
9.500000E+01
9.500000E+01
9.500000E+01
9.500000E+01
9.500000E+01
9.500000E+01
9.500000E+01
9.500000E+01
9.500000E+01
9.500000E+01
9.500000E+01
9.500000E+01
9.500000E+01
9.500000E+01
9.500000E+01
9.500000E+01
9.500000E+01
9.500000E+01
9.500000E+01
9.500000E+01
9.500000E+01
9.500000E+01
9.500000E+01
9.500000E+01
9.500000E+01
9.500000E+01
9.500000E+01
9.500000E+01
9.500000E+01
9.500000E+01
9.500000E+01
9.500000E+01
9.500000E+01
9.500000E+01
9.500000E+01
9.500000E+01
9.500000E+01
9.500000E+01
9.500000E+01
9.500000E+01
9.500000E+01
9.500000E+01
9.500000E+01
9.500000E+01
9.500000E+01
1.000000E+02
1.000000E+02
1.000000E+02
1.000000E+02
1.000000E+02
1.000000E+02
1.000000E+02
1.000000E+02
1.000000E+02
1.000000E+02
1.000000E+02
1.000000E+02
1.000000E+02
1.000000E+02
1.000000E+02
1.000000E+02
1.000000E+02
1.000000E+02
1.000000E+02
1.000000E+02
1.000000E+02
1.000000E+02
1.000000E+02
1.000000E+02
1.000000E+02
1.000000E+02
1.000000E+02
1.000000E+02
1.000000E+02
1.000000E+02
1.000000E+02
1.000000E+02
1.000000E+02
1.000000E+02
1.000000E+02
1.000000E+02
1.000000E+02
1.000000E+02
1.000000E+02
1.000000E+02
1.000000E+02
1.000000E+02
1.000000E+02
1.000000E+02
1.000000E+02
1.000000E+02
1.000000E+02
1.000000E+02
1.000000E+02
1.000000E+02
1.000000E+02
1.000000E+02
1.000000E+02
1.000000E+02
1.000000E+02
1.000000E+02
1.000000E+02
1.000000E+02
1.000000E+02
1.000000E+02
1.000000E+02
1.000000E+02
1.000000E+02
1.000000E+02
1.000000E+02
1.000000E+02
1.000000E+02
1.000000E+02
1.000000E+02
1.000000E+02
1.000000E+02
1.000000E+02
1.000000E+02
1.000000E+02
1.000000E+02
1.000000E+02
1.000000E+02
1.000000E+02
1.000000E+02
1.000000E+02
1.000000E+02
1.000000E+02
1.000000E+02
1.000000E+02
1.000000E+02
1.000000E+02
1.000000E+02
1.000000E+02
1.000000E+02
1.000000E+02
1.000000E+02
1.000000E+02
1.000000E+02
1.000000E+02
1.000000E+02
1.000000E+02
1.000000E+02
1.000000E+02
1.000000E+02
1.000000E+02
1.000000E+02
1.000000E+02
1.000000E+02
1.000000E+02
1.000000E+02
1.000000E+02
1.000000E+02
1.000000E+02
1.000000E+02
1.000000E+02
1.000000E+02
1.000000E+02
1.000000E+02
1.000000E+02
1.000000E+02
1.000000E+02
1.000000E+02
1.000000E+02
1.000000E+02
1.000000E+02
1.000000E+02
1.000000E+02
1.000000E+02
1.000000E+02
1.000000E+02
1.000000E+02
1.000000E+02
1.000000E+02
1.000000E+02
1.000000E+02
1.000000E+02
1.000000E+02
1.000000E+02
1.000000E+02
1.000000E+02
1.000000E+02
1.000000E+02
1.000000E+02
1.000000E+02
1.000000E+02
1.000000E+02
1.000000E+02
1.000000E+02
1.000000E+02
1.000000E+02
1.000000E+02
1.000000E+02
1.000000E+02
1.000000E+02
1.000000E+02
1.000000E+02
1.000000E+02
1.000000E+02
1.000000E+02
1.000000E+02
1.000000E+02
1.000000E+02
1.000000E+02
1.000000E+02
1.000000E+02
1.000000E+02
1.000000E+02
1.000000E+02
1.000000E+02
1.000000E+02
1.000000E+02
1.000000E+02
1.000000E+02
1.000000E+02
1.000000E+02
1.000000E+02
1.000000E+02
1.000000E+02
1.000000E+02
1.000000E+02
1.000000E+02
1.000000E+02
1.000000E+02
1.000000E+02
1.000000E+02
1.000000E+02
1.000000E+02
1.000000E+02
1.000000E+02
1.000000E+02
1.000000E+02
1.000000E+02
1.000000E+02
1.000000E+02
1.000000E+02
1.000000E+02
1.000000E+02
1.000000E+02
1.000000E+02
1.000000E+02
1.000000E+02
1.000000E+02
1.000000E+02
1.000000E+02
1.000000E+02
1.000000E+02
1.050000E+02
1.050000E+02
1.050000E+02
1.050000E+02
1.050000E+02
1.050000E+02
1.050000E+02
1.050000E+02
1.050000E+02
1.050000E+02
1.050000E+02
1.050000E+02
1.050000E+02
1.050000E+02
1.050000E+02
1.050000E+02
1.050000E+02
1.050000E+02
1.050000E+02
1.050000E+02
1.050000E+02
1.050000E+02
1.050000E+02
1.050000E+02
1.050000E+02
1.050000E+02
1.050000E+02
1.050000E+02
1.050000E+02
1.050000E+02
1.050000E+02
1.050000E+02
1.050000E+02
1.050000E+02
1.050000E+02
1.050000E+02
1.050000E+02
1.050000E+02
1.050000E+02
1.050000E+02
1.050000E+02
1.050000E+02
1.050000E+02
1.050000E+02
1.050000E+02
1.050000E+02
1.050000E+02
1.050000E+02
1.050000E+02
1.050000E+02
1.050000E+02
1.050000E+02
1.050000E+02
1.050000E+02
1.050000E+02
1.050000E+02
1.050000E+02
1.050000E+02
1.050000E+02
1.050000E+02
1.050000E+02
1.050000E+02
1.050000E+02
1.050000E+02
1.050000E+02
1.050000E+02
1.050000E+02
1.050000E+02
1.050000E+02
1.050000E+02
1.050000E+02
1.050000E+02
1.050000E+02
1.050000E+02
1.050000E+02
1.050000E+02
1.050000E+02
1.050000E+02
1.050000E+02
1.050000E+02
1.050000E+02
1.050000E+02
1.050000E+02
1.050000E+02
1.050000E+02
1.050000E+02
1.050000E+02
1.050000E+02
1.050000E+02
1.050000E+02
1.050000E+02
1.050000E+02
1.050000E+02
1.050000E+02
1.050000E+02
1.050000E+02
1.050000E+02
1.050000E+02
1.050000E+02
1.050000E+02
1.050000E+02
1.050000E+02
1.050000E+02
1.050000E+02
1.050000E+02
1.050000E+02
1.050000E+02
1.050000E+02
1.050000E+02
1.050000E+02
1.050000E+02
1.050000E+02
1.050000E+02
1.050000E+02
1.050000E+02
1.050000E+02
1.050000E+02
1.050000E+02
1.050000E+02
1.050000E+02
1.050000E+02
1.050000E+02
1.050000E+02
1.050000E+02
1.050000E+02
1.050000E+02
1.050000E+02
1.050000E+02
1.050000E+02
1.050000E+02
1.050000E+02
1.050000E+02
1.050000E+02
1.050000E+02
1.050000E+02
1.050000E+02
1.050000E+02
1.050000E+02
1.050000E+02
1.050000E+02
1.050000E+02
1.050000E+02
1.050000E+02
1.050000E+02
1.050000E+02
1.050000E+02
1.050000E+02
1.050000E+02
1.050000E+02
1.050000E+02
1.050000E+02
1.050000E+02
1.050000E+02
1.050000E+02
1.050000E+02
1.050000E+02
1.050000E+02
1.050000E+02
1.050000E+02
1.050000E+02
1.050000E+02
1.050000E+02
1.050000E+02
1.050000E+02
1.050000E+02
1.050000E+02
1.050000E+02
1.050000E+02
1.050000E+02
1.050000E+02
1.050000E+02
1.050000E+02
1.050000E+02
1.050000E+02
1.050000E+02
1.050000E+02
1.050000E+02
1.050000E+02
1.050000E+02
1.050000E+02
1.050000E+02
1.050000E+02
1.050000E+02
1.050000E+02
1.050000E+02
1.050000E+02
1.050000E+02
1.050000E+02
1.050000E+02
1.050000E+02
1.050000E+02
1.050000E+02
1.050000E+02
1.050000E+02
1.050000E+02
1.050000E+02
1.050000E+02
1.050000E+02
1.050000E+02
1.050000E+02
1.050000E+02
1.100000E+02
1.100000E+02
1.100000E+02
1.100000E+02
1.100000E+02
1.100000E+02
1.100000E+02
1.100000E+02
1.100000E+02
1.100000E+02
1.100000E+02
1.100000E+02
1.100000E+02
1.100000E+02
1.100000E+02
1.100000E+02
1.100000E+02
1.100000E+02
1.100000E+02
1.100000E+02
1.100000E+02
1.100000E+02
1.100000E+02
1.100000E+02
1.100000E+02
1.100000E+02
1.100000E+02
1.100000E+02
1.100000E+02
1.100000E+02
1.100000E+02
1.100000E+02
1.100000E+02
1.100000E+02
1.100000E+02
1.100000E+02
1.100000E+02
1.100000E+02
1.100000E+02
1.100000E+02
1.100000E+02
1.100000E+02
1.100000E+02
1.100000E+02
1.100000E+02
1.100000E+02
1.100000E+02
1.100000E+02
1.100000E+02
1.100000E+02
1.100000E+02
1.100000E+02
1.100000E+02
1.100000E+02
1.100000E+02
1.100000E+02
1.100000E+02
1.100000E+02
1.100000E+02
1.100000E+02
1.100000E+02
1.100000E+02
1.100000E+02
1.100000E+02
1.100000E+02
1.100000E+02
1.100000E+02
1.100000E+02
1.100000E+02
1.100000E+02
1.100000E+02
1.100000E+02
1.100000E+02
1.100000E+02
1.100000E+02
1.100000E+02
1.100000E+02
1.100000E+02
1.100000E+02
1.100000E+02
1.100000E+02
1.100000E+02
1.100000E+02
1.100000E+02
1.100000E+02
1.100000E+02
1.100000E+02
1.100000E+02
1.100000E+02
1.100000E+02
1.100000E+02
1.100000E+02
1.100000E+02
1.100000E+02
1.100000E+02
1.100000E+02
1.100000E+02
1.100000E+02
1.100000E+02
1.100000E+02
1.100000E+02
1.100000E+02
1.100000E+02
1.100000E+02
1.100000E+02
1.100000E+02
1.100000E+02
1.100000E+02
1.100000E+02
1.100000E+02
1.100000E+02
1.100000E+02
1.100000E+02
1.100000E+02
1.100000E+02
1.100000E+02
1.100000E+02
1.100000E+02
1.100000E+02
1.100000E+02
1.100000E+02
1.100000E+02
1.100000E+02
1.100000E+02
1.100000E+02
1.100000E+02
1.100000E+02
1.100000E+02
1.100000E+02
1.100000E+02
1.100000E+02
1.100000E+02
1.100000E+02
1.100000E+02
1.100000E+02
1.100000E+02
1.100000E+02
1.100000E+02
1.100000E+02
1.100000E+02
1.100000E+02
1.100000E+02
1.100000E+02
1.100000E+02
1.100000E+02
1.100000E+02
1.100000E+02
1.100000E+02
1.100000E+02
1.100000E+02
1.100000E+02
1.100000E+02
1.100000E+02
1.100000E+02
1.100000E+02
1.100000E+02
1.100000E+02
1.100000E+02
1.100000E+02
1.100000E+02
1.100000E+02
1.100000E+02
1.100000E+02
1.100000E+02
1.100000E+02
1.100000E+02
1.100000E+02
1.100000E+02
1.100000E+02
1.100000E+02
1.100000E+02
1.100000E+02
1.100000E+02
1.100000E+02
1.100000E+02
1.100000E+02
1.100000E+02
1.100000E+02
1.100000E+02
1.100000E+02
1.100000E+02
1.100000E+02
1.100000E+02
1.100000E+02
1.100000E+02
1.100000E+02
1.100000E+02
1.100000E+02
1.100000E+02
1.100000E+02
1.100000E+02
1.100000E+02
1.100000E+02
1.100000E+02
1.100000E+02
1.100000E+02
1.100000E+02
1.100000E+02
1.100000E+02
1.100000E+02
1.100000E+02
1.150000E+02
1.150000E+02
1.150000E+02
1.150000E+02
1.150000E+02
1.150000E+02
1.150000E+02
1.150000E+02
1.150000E+02
1.150000E+02
1.150000E+02
1.150000E+02
1.150000E+02
1.150000E+02
1.150000E+02
1.150000E+02
1.150000E+02
1.150000E+02
1.150000E+02
1.150000E+02
1.150000E+02
1.150000E+02
1.150000E+02
1.150000E+02
1.150000E+02
1.150000E+02
1.150000E+02
1.150000E+02
1.150000E+02
1.150000E+02
1.150000E+02
1.150000E+02
1.150000E+02
1.150000E+02
1.150000E+02
1.150000E+02
1.150000E+02
1.150000E+02
1.150000E+02
1.150000E+02
1.150000E+02
1.150000E+02
1.150000E+02
1.150000E+02
1.150000E+02
1.150000E+02
1.150000E+02
1.150000E+02
1.150000E+02
1.150000E+02
1.150000E+02
1.150000E+02
1.150000E+02
1.150000E+02
1.150000E+02
1.150000E+02
1.150000E+02
1.150000E+02
1.150000E+02
1.150000E+02
1.150000E+02
1.150000E+02
1.150000E+02
1.150000E+02
1.150000E+02
1.150000E+02
1.150000E+02
1.150000E+02
1.150000E+02
1.150000E+02
1.150000E+02
1.150000E+02
1.150000E+02
1.150000E+02
1.150000E+02
1.150000E+02
1.150000E+02
1.150000E+02
1.150000E+02
1.150000E+02
1.150000E+02
1.150000E+02
1.150000E+02
1.150000E+02
1.150000E+02
1.150000E+02
1.150000E+02
1.150000E+02
1.150000E+02
1.150000E+02
1.150000E+02
1.150000E+02
1.150000E+02
1.150000E+02
1.150000E+02
1.150000E+02
1.150000E+02
1.150000E+02
1.150000E+02
1.150000E+02
1.150000E+02
1.150000E+02
1.150000E+02
1.150000E+02
1.150000E+02
1.150000E+02
1.150000E+02
1.150000E+02
1.150000E+02
1.150000E+02
1.150000E+02
1.150000E+02
1.150000E+02
1.150000E+02
1.150000E+02
1.150000E+02
1.150000E+02
1.150000E+02
1.150000E+02
1.150000E+02
1.150000E+02
1.150000E+02
1.150000E+02
1.150000E+02
1.150000E+02
1.150000E+02
1.150000E+02
1.150000E+02
1.150000E+02
1.150000E+02
1.150000E+02
1.150000E+02
1.150000E+02
1.150000E+02
1.150000E+02
1.150000E+02
1.150000E+02
1.150000E+02
1.150000E+02
1.150000E+02
1.150000E+02
1.150000E+02
1.150000E+02
1.150000E+02
1.150000E+02
1.150000E+02
1.150000E+02
1.150000E+02
1.150000E+02
1.150000E+02
1.150000E+02
1.150000E+02
1.150000E+02
1.150000E+02
1.150000E+02
1.150000E+02
1.150000E+02
1.150000E+02
1.150000E+02
1.150000E+02
1.150000E+02
1.150000E+02
1.150000E+02
1.150000E+02
1.150000E+02
1.150000E+02
1.150000E+02
1.150000E+02
1.150000E+02
1.150000E+02
1.150000E+02
1.150000E+02
1.150000E+02
1.150000E+02
1.150000E+02
1.150000E+02
1.150000E+02
1.150000E+02
1.150000E+02
1.150000E+02
1.150000E+02
1.150000E+02
1.150000E+02
1.150000E+02
1.150000E+02
1.150000E+02
1.150000E+02
1.150000E+02
1.150000E+02
1.150000E+02
1.150000E+02
1.150000E+02
1.150000E+02
1.150000E+02
1.150000E+02
1.150000E+02
1.150000E+02
1.150000E+02
1.150000E+02
1.150000E+02
1.150000E+02
1.200000E+02
1.200000E+02
1.200000E+02
1.200000E+02
1.200000E+02
1.200000E+02
1.200000E+02
1.200000E+02
1.200000E+02
1.200000E+02
1.200000E+02
1.200000E+02
1.200000E+02
1.200000E+02
1.200000E+02
1.200000E+02
1.200000E+02
1.200000E+02
1.200000E+02
1.200000E+02
1.200000E+02
1.200000E+02
1.200000E+02
1.200000E+02
1.200000E+02
1.200000E+02
1.200000E+02
1.200000E+02
1.200000E+02
1.200000E+02
1.200000E+02
1.200000E+02
1.200000E+02
1.200000E+02
1.200000E+02
1.200000E+02
1.200000E+02
1.200000E+02
1.200000E+02
1.200000E+02
1.200000E+02
1.200000E+02
1.200000E+02
1.200000E+02
1.200000E+02
1.200000E+02
1.200000E+02
1.200000E+02
1.200000E+02
1.200000E+02
1.200000E+02
1.200000E+02
1.200000E+02
1.200000E+02
1.200000E+02
1.200000E+02
1.200000E+02
1.200000E+02
1.200000E+02
1.200000E+02
1.200000E+02
1.200000E+02
1.200000E+02
1.200000E+02
1.200000E+02
1.200000E+02
1.200000E+02
1.200000E+02
1.200000E+02
1.200000E+02
1.200000E+02
1.200000E+02
1.200000E+02
1.200000E+02
1.200000E+02
1.200000E+02
1.200000E+02
1.200000E+02
1.200000E+02
1.200000E+02
1.200000E+02
1.200000E+02
1.200000E+02
1.200000E+02
1.200000E+02
1.200000E+02
1.200000E+02
1.200000E+02
1.200000E+02
1.200000E+02
1.200000E+02
1.200000E+02
1.200000E+02
1.200000E+02
1.200000E+02
1.200000E+02
1.200000E+02
1.200000E+02
1.200000E+02
1.200000E+02
1.200000E+02
1.200000E+02
1.200000E+02
1.200000E+02
1.200000E+02
1.200000E+02
1.200000E+02
1.200000E+02
1.200000E+02
1.200000E+02
1.200000E+02
1.200000E+02
1.200000E+02
1.200000E+02
1.200000E+02
1.200000E+02
1.200000E+02
1.200000E+02
1.200000E+02
1.200000E+02
1.200000E+02
1.200000E+02
1.200000E+02
1.200000E+02
1.200000E+02
1.200000E+02
1.200000E+02
1.200000E+02
1.200000E+02
1.200000E+02
1.200000E+02
1.200000E+02
1.200000E+02
1.200000E+02
1.200000E+02
1.200000E+02
1.200000E+02
1.200000E+02
1.200000E+02
1.200000E+02
1.200000E+02
1.200000E+02
1.200000E+02
1.200000E+02
1.200000E+02
1.200000E+02
1.200000E+02
1.200000E+02
1.200000E+02
1.200000E+02
1.200000E+02
1.200000E+02
1.200000E+02
1.200000E+02
1.200000E+02
1.200000E+02
1.200000E+02
1.200000E+02
1.200000E+02
1.200000E+02
1.200000E+02
1.200000E+02
1.200000E+02
1.200000E+02
1.200000E+02
1.200000E+02
1.200000E+02
1.200000E+02
1.200000E+02
1.200000E+02
1.200000E+02
1.200000E+02
1.200000E+02
1.200000E+02
1.200000E+02
1.200000E+02
1.200000E+02
1.200000E+02
1.200000E+02
1.200000E+02
1.200000E+02
1.200000E+02
1.200000E+02
1.200000E+02
1.200000E+02
1.200000E+02
1.200000E+02
1.200000E+02
1.200000E+02
1.200000E+02
1.200000E+02
1.200000E+02
1.200000E+02
1.200000E+02
1.200000E+02
1.200000E+02
1.200000E+02
1.200000E+02
1.200000E+02
1.200000E+02
1.200000E+02
1.250000E+02
1.250000E+02
1.250000E+02
1.250000E+02
1.250000E+02
1.250000E+02
1.250000E+02
1.250000E+02
1.250000E+02
1.250000E+02
1.250000E+02
1.250000E+02
1.250000E+02
1.250000E+02
1.250000E+02
1.250000E+02
1.250000E+02
1.250000E+02
1.250000E+02
1.250000E+02
1.250000E+02
1.250000E+02
1.250000E+02
1.250000E+02
1.250000E+02
1.250000E+02
1.250000E+02
1.250000E+02
1.250000E+02
1.250000E+02
1.250000E+02
1.250000E+02
1.250000E+02
1.250000E+02
1.250000E+02
1.250000E+02
1.250000E+02
1.250000E+02
1.250000E+02
1.250000E+02
1.250000E+02
1.250000E+02
1.250000E+02
1.250000E+02
1.250000E+02
1.250000E+02
1.250000E+02
1.250000E+02
1.250000E+02
1.250000E+02
1.250000E+02
1.250000E+02
1.250000E+02
1.250000E+02
1.250000E+02
1.250000E+02
1.250000E+02
1.250000E+02
1.250000E+02
1.250000E+02
1.250000E+02
1.250000E+02
1.250000E+02
1.250000E+02
1.250000E+02
1.250000E+02
1.250000E+02
1.250000E+02
1.250000E+02
1.250000E+02
1.250000E+02
1.250000E+02
1.250000E+02
1.250000E+02
1.250000E+02
1.250000E+02
1.250000E+02
1.250000E+02
1.250000E+02
1.250000E+02
1.250000E+02
1.250000E+02
1.250000E+02
1.250000E+02
1.250000E+02
1.250000E+02
1.250000E+02
1.250000E+02
1.250000E+02
1.250000E+02
1.250000E+02
1.250000E+02
1.250000E+02
1.250000E+02
1.250000E+02
1.250000E+02
1.250000E+02
1.250000E+02
1.250000E+02
1.250000E+02
1.250000E+02
1.250000E+02
1.250000E+02
1.250000E+02
1.250000E+02
1.250000E+02
1.250000E+02
1.250000E+02
1.250000E+02
1.250000E+02
1.250000E+02
1.250000E+02
1.250000E+02
1.250000E+02
1.250000E+02
1.250000E+02
1.250000E+02
1.250000E+02
1.250000E+02
1.250000E+02
1.250000E+02
1.250000E+02
1.250000E+02
1.250000E+02
1.250000E+02
1.250000E+02
1.250000E+02
1.250000E+02
1.250000E+02
1.250000E+02
1.250000E+02
1.250000E+02
1.250000E+02
1.250000E+02
1.250000E+02
1.250000E+02
1.250000E+02
1.250000E+02
1.250000E+02
1.250000E+02
1.250000E+02
1.250000E+02
1.250000E+02
1.250000E+02
1.250000E+02
1.250000E+02
1.250000E+02
1.250000E+02
1.250000E+02
1.250000E+02
1.250000E+02
1.250000E+02
1.250000E+02
1.250000E+02
1.250000E+02
1.250000E+02
1.250000E+02
1.250000E+02
1.250000E+02
1.250000E+02
1.250000E+02
1.250000E+02
1.250000E+02
1.250000E+02
1.250000E+02
1.250000E+02
1.250000E+02
1.250000E+02
1.250000E+02
1.250000E+02
1.250000E+02
1.250000E+02
1.250000E+02
1.250000E+02
1.250000E+02
1.250000E+02
1.250000E+02
1.250000E+02
1.250000E+02
1.250000E+02
1.250000E+02
1.250000E+02
1.250000E+02
1.250000E+02
1.250000E+02
1.250000E+02
1.250000E+02
1.250000E+02
1.250000E+02
1.250000E+02
1.250000E+02
1.250000E+02
1.250000E+02
1.250000E+02
1.250000E+02
1.250000E+02
1.250000E+02
1.250000E+02
1.250000E+02
1.250000E+02
1.250000E+02
1.300000E+02
1.300000E+02
1.300000E+02
1.300000E+02
1.300000E+02
1.300000E+02
1.300000E+02
1.300000E+02
1.300000E+02
1.300000E+02
1.300000E+02
1.300000E+02
1.300000E+02
1.300000E+02
1.300000E+02
1.300000E+02
1.300000E+02
1.300000E+02
1.300000E+02
1.300000E+02
1.300000E+02
1.300000E+02
1.300000E+02
1.300000E+02
1.300000E+02
1.300000E+02
1.300000E+02
1.300000E+02
1.300000E+02
1.300000E+02
1.300000E+02
1.300000E+02
1.300000E+02
1.300000E+02
1.300000E+02
1.300000E+02
1.300000E+02
1.300000E+02
1.300000E+02
1.300000E+02
1.300000E+02
1.300000E+02
1.300000E+02
1.300000E+02
1.300000E+02
1.300000E+02
1.300000E+02
1.300000E+02
1.300000E+02
1.300000E+02
1.300000E+02
1.300000E+02
1.300000E+02
1.300000E+02
1.300000E+02
1.300000E+02
1.300000E+02
1.300000E+02
1.300000E+02
1.300000E+02
1.300000E+02
1.300000E+02
1.300000E+02
1.300000E+02
1.300000E+02
1.300000E+02
1.300000E+02
1.300000E+02
1.300000E+02
1.300000E+02
1.300000E+02
1.300000E+02
1.300000E+02
1.300000E+02
1.300000E+02
1.300000E+02
1.300000E+02
1.300000E+02
1.300000E+02
1.300000E+02
1.300000E+02
1.300000E+02
1.300000E+02
1.300000E+02
1.300000E+02
1.300000E+02
1.300000E+02
1.300000E+02
1.300000E+02
1.300000E+02
1.300000E+02
1.300000E+02
1.300000E+02
1.300000E+02
1.300000E+02
1.300000E+02
1.300000E+02
1.300000E+02
1.300000E+02
1.300000E+02
1.300000E+02
1.300000E+02
1.300000E+02
1.300000E+02
1.300000E+02
1.300000E+02
1.300000E+02
1.300000E+02
1.300000E+02
1.300000E+02
1.300000E+02
1.300000E+02
1.300000E+02
1.300000E+02
1.300000E+02
1.300000E+02
1.300000E+02
1.300000E+02
1.300000E+02
1.300000E+02
1.300000E+02
1.300000E+02
1.300000E+02
1.300000E+02
1.300000E+02
1.300000E+02
1.300000E+02
1.300000E+02
1.300000E+02
1.300000E+02
1.300000E+02
1.300000E+02
1.300000E+02
1.300000E+02
1.300000E+02
1.300000E+02
1.300000E+02
1.300000E+02
1.300000E+02
1.300000E+02
1.300000E+02
1.300000E+02
1.300000E+02
1.300000E+02
1.300000E+02
1.300000E+02
1.300000E+02
1.300000E+02
1.300000E+02
1.300000E+02
1.300000E+02
1.300000E+02
1.300000E+02
1.300000E+02
1.300000E+02
1.300000E+02
1.300000E+02
1.300000E+02
1.300000E+02
1.300000E+02
1.300000E+02
1.300000E+02
1.300000E+02
1.300000E+02
1.300000E+02
1.300000E+02
1.300000E+02
1.300000E+02
1.300000E+02
1.300000E+02
1.300000E+02
1.300000E+02
1.300000E+02
1.300000E+02
1.300000E+02
1.300000E+02
1.300000E+02
1.300000E+02
1.300000E+02
1.300000E+02
1.300000E+02
1.300000E+02
1.300000E+02
1.300000E+02
1.300000E+02
1.300000E+02
1.300000E+02
1.300000E+02
1.300000E+02
1.300000E+02
1.300000E+02
1.300000E+02
1.300000E+02
1.300000E+02
1.300000E+02
1.300000E+02
1.300000E+02
1.300000E+02
1.300000E+02
1.300000E+02
1.300000E+02
1.350000E+02
1.350000E+02
1.350000E+02
1.350000E+02
1.350000E+02
1.350000E+02
1.350000E+02
1.350000E+02
1.350000E+02
1.350000E+02
1.350000E+02
1.350000E+02
1.350000E+02
1.350000E+02
1.350000E+02
1.350000E+02
1.350000E+02
1.350000E+02
1.350000E+02
1.350000E+02
1.350000E+02
1.350000E+02
1.350000E+02
1.350000E+02
1.350000E+02
1.350000E+02
1.350000E+02
1.350000E+02
1.350000E+02
1.350000E+02
1.350000E+02
1.350000E+02
1.350000E+02
1.350000E+02
1.350000E+02
1.350000E+02
1.350000E+02
1.350000E+02
1.350000E+02
1.350000E+02
1.350000E+02
1.350000E+02
1.350000E+02
1.350000E+02
1.350000E+02
1.350000E+02
1.350000E+02
1.350000E+02
1.350000E+02
1.350000E+02
1.350000E+02
1.350000E+02
1.350000E+02
1.350000E+02
1.350000E+02
1.350000E+02
1.350000E+02
1.350000E+02
1.350000E+02
1.350000E+02
1.350000E+02
1.350000E+02
1.350000E+02
1.350000E+02
1.350000E+02
1.350000E+02
1.350000E+02
1.350000E+02
1.350000E+02
1.350000E+02
1.350000E+02
1.350000E+02
1.350000E+02
1.350000E+02
1.350000E+02
1.350000E+02
1.350000E+02
1.350000E+02
1.350000E+02
1.350000E+02
1.350000E+02
1.350000E+02
1.350000E+02
1.350000E+02
1.350000E+02
1.350000E+02
1.350000E+02
1.350000E+02
1.350000E+02
1.350000E+02
1.350000E+02
1.350000E+02
1.350000E+02
1.350000E+02
1.350000E+02
1.350000E+02
1.350000E+02
1.350000E+02
1.350000E+02
1.350000E+02
1.350000E+02
1.350000E+02
1.350000E+02
1.350000E+02
1.350000E+02
1.350000E+02
1.350000E+02
1.350000E+02
1.350000E+02
1.350000E+02
1.350000E+02
1.350000E+02
1.350000E+02
1.350000E+02
1.350000E+02
1.350000E+02
1.350000E+02
1.350000E+02
1.350000E+02
1.350000E+02
1.350000E+02
1.350000E+02
1.350000E+02
1.350000E+02
1.350000E+02
1.350000E+02
1.350000E+02
1.350000E+02
1.350000E+02
1.350000E+02
1.350000E+02
1.350000E+02
1.350000E+02
1.350000E+02
1.350000E+02
1.350000E+02
1.350000E+02
1.350000E+02
1.350000E+02
1.350000E+02
1.350000E+02
1.350000E+02
1.350000E+02
1.350000E+02
1.350000E+02
1.350000E+02
1.350000E+02
1.350000E+02
1.350000E+02
1.350000E+02
1.350000E+02
1.350000E+02
1.350000E+02
1.350000E+02
1.350000E+02
1.350000E+02
1.350000E+02
1.350000E+02
1.350000E+02
1.350000E+02
1.350000E+02
1.350000E+02
1.350000E+02
1.350000E+02
1.350000E+02
1.350000E+02
1.350000E+02
1.350000E+02
1.350000E+02
1.350000E+02
1.350000E+02
1.350000E+02
1.350000E+02
1.350000E+02
1.350000E+02
1.350000E+02
1.350000E+02
1.350000E+02
1.350000E+02
1.350000E+02
1.350000E+02
1.350000E+02
1.350000E+02
1.350000E+02
1.350000E+02
1.350000E+02
1.350000E+02
1.350000E+02
1.350000E+02
1.350000E+02
1.350000E+02
1.350000E+02
1.350000E+02
1.350000E+02
1.350000E+02
1.350000E+02
1.350000E+02
1.350000E+02
1.350000E+02
1.350000E+02
1.350000E+02
1.400000E+02
1.400000E+02
1.400000E+02
1.400000E+02
1.400000E+02
1.400000E+02
1.400000E+02
1.400000E+02
1.400000E+02
1.400000E+02
1.400000E+02
1.400000E+02
1.400000E+02
1.400000E+02
1.400000E+02
1.400000E+02
1.400000E+02
1.400000E+02
1.400000E+02
1.400000E+02
1.400000E+02
1.400000E+02
1.400000E+02
1.400000E+02
1.400000E+02
1.400000E+02
1.400000E+02
1.400000E+02
1.400000E+02
1.400000E+02
1.400000E+02
1.400000E+02
1.400000E+02
1.400000E+02
1.400000E+02
1.400000E+02
1.400000E+02
1.400000E+02
1.400000E+02
1.400000E+02
1.400000E+02
1.400000E+02
1.400000E+02
1.400000E+02
1.400000E+02
1.400000E+02
1.400000E+02
1.400000E+02
1.400000E+02
1.400000E+02
1.400000E+02
1.400000E+02
1.400000E+02
1.400000E+02
1.400000E+02
1.400000E+02
1.400000E+02
1.400000E+02
1.400000E+02
1.400000E+02
1.400000E+02
1.400000E+02
1.400000E+02
1.400000E+02
1.400000E+02
1.400000E+02
1.400000E+02
1.400000E+02
1.400000E+02
1.400000E+02
1.400000E+02
1.400000E+02
1.400000E+02
1.400000E+02
1.400000E+02
1.400000E+02
1.400000E+02
1.400000E+02
1.400000E+02
1.400000E+02
1.400000E+02
1.400000E+02
1.400000E+02
1.400000E+02
1.400000E+02
1.400000E+02
1.400000E+02
1.400000E+02
1.400000E+02
1.400000E+02
1.400000E+02
1.400000E+02
1.400000E+02
1.400000E+02
1.400000E+02
1.400000E+02
1.400000E+02
1.400000E+02
1.400000E+02
1.400000E+02
1.400000E+02
1.400000E+02
1.400000E+02
1.400000E+02
1.400000E+02
1.400000E+02
1.400000E+02
1.400000E+02
1.400000E+02
1.400000E+02
1.400000E+02
1.400000E+02
1.400000E+02
1.400000E+02
1.400000E+02
1.400000E+02
1.400000E+02
1.400000E+02
1.400000E+02
1.400000E+02
1.400000E+02
1.400000E+02
1.400000E+02
1.400000E+02
1.400000E+02
1.400000E+02
1.400000E+02
1.400000E+02
1.400000E+02
1.400000E+02
1.400000E+02
1.400000E+02
1.400000E+02
1.400000E+02
1.400000E+02
1.400000E+02
1.400000E+02
1.400000E+02
1.400000E+02
1.400000E+02
1.400000E+02
1.400000E+02
1.400000E+02
1.400000E+02
1.400000E+02
1.400000E+02
1.400000E+02
1.400000E+02
1.400000E+02
1.400000E+02
1.400000E+02
1.400000E+02
1.400000E+02
1.400000E+02
1.400000E+02
1.400000E+02
1.400000E+02
1.400000E+02
1.400000E+02
1.400000E+02
1.400000E+02
1.400000E+02
1.400000E+02
1.400000E+02
1.400000E+02
1.400000E+02
1.400000E+02
1.400000E+02
1.400000E+02
1.400000E+02
1.400000E+02
1.400000E+02
1.400000E+02
1.400000E+02
1.400000E+02
1.400000E+02
1.400000E+02
1.400000E+02
1.400000E+02
1.400000E+02
1.400000E+02
1.400000E+02
1.400000E+02
1.400000E+02
1.400000E+02
1.400000E+02
1.400000E+02
1.400000E+02
1.400000E+02
1.400000E+02
1.400000E+02
1.400000E+02
1.400000E+02
1.400000E+02
1.400000E+02
1.400000E+02
1.400000E+02
1.400000E+02
1.400000E+02
1.400000E+02
1.400000E+02
1.450000E+02
1.450000E+02
1.450000E+02
1.450000E+02
1.450000E+02
1.450000E+02
1.450000E+02
1.450000E+02
1.450000E+02
1.450000E+02
1.450000E+02
1.450000E+02
1.450000E+02
1.450000E+02
1.450000E+02
1.450000E+02
1.450000E+02
1.450000E+02
1.450000E+02
1.450000E+02
1.450000E+02
1.450000E+02
1.450000E+02
1.450000E+02
1.450000E+02
1.450000E+02
1.450000E+02
1.450000E+02
1.450000E+02
1.450000E+02
1.450000E+02
1.450000E+02
1.450000E+02
1.450000E+02
1.450000E+02
1.450000E+02
1.450000E+02
1.450000E+02
1.450000E+02
1.450000E+02
1.450000E+02
1.450000E+02
1.450000E+02
1.450000E+02
1.450000E+02
1.450000E+02
1.450000E+02
1.450000E+02
1.450000E+02
1.450000E+02
1.450000E+02
1.450000E+02
1.450000E+02
1.450000E+02
1.450000E+02
1.450000E+02
1.450000E+02
1.450000E+02
1.450000E+02
1.450000E+02
1.450000E+02
1.450000E+02
1.450000E+02
1.450000E+02
1.450000E+02
1.450000E+02
1.450000E+02
1.450000E+02
1.450000E+02
1.450000E+02
1.450000E+02
1.450000E+02
1.450000E+02
1.450000E+02
1.450000E+02
1.450000E+02
1.450000E+02
1.450000E+02
1.450000E+02
1.450000E+02
1.450000E+02
1.450000E+02
1.450000E+02
1.450000E+02
1.450000E+02
1.450000E+02
1.450000E+02
1.450000E+02
1.450000E+02
1.450000E+02
1.450000E+02
1.450000E+02
1.450000E+02
1.450000E+02
1.450000E+02
1.450000E+02
1.450000E+02
1.450000E+02
1.450000E+02
1.450000E+02
1.450000E+02
1.450000E+02
1.450000E+02
1.450000E+02
1.450000E+02
1.450000E+02
1.450000E+02
1.450000E+02
1.450000E+02
1.450000E+02
1.450000E+02
1.450000E+02
1.450000E+02
1.450000E+02
1.450000E+02
1.450000E+02
1.450000E+02
1.450000E+02
1.450000E+02
1.450000E+02
1.450000E+02
1.450000E+02
1.450000E+02
1.450000E+02
1.450000E+02
1.450000E+02
1.450000E+02
1.450000E+02
1.450000E+02
1.450000E+02
1.450000E+02
1.450000E+02
1.450000E+02
1.450000E+02
1.450000E+02
1.450000E+02
1.450000E+02
1.450000E+02
1.450000E+02
1.450000E+02
1.450000E+02
1.450000E+02
1.450000E+02
1.450000E+02
1.450000E+02
1.450000E+02
1.450000E+02
1.450000E+02
1.450000E+02
1.450000E+02
1.450000E+02
1.450000E+02
1.450000E+02
1.450000E+02
1.450000E+02
1.450000E+02
1.450000E+02
1.450000E+02
1.450000E+02
1.450000E+02
1.450000E+02
1.450000E+02
1.450000E+02
1.450000E+02
1.450000E+02
1.450000E+02
1.450000E+02
1.450000E+02
1.450000E+02
1.450000E+02
1.450000E+02
1.450000E+02
1.450000E+02
1.450000E+02
1.450000E+02
1.450000E+02
1.450000E+02
1.450000E+02
1.450000E+02
1.450000E+02
1.450000E+02
1.450000E+02
1.450000E+02
1.450000E+02
1.450000E+02
1.450000E+02
1.450000E+02
1.450000E+02
1.450000E+02
1.450000E+02
1.450000E+02
1.450000E+02
1.450000E+02
1.450000E+02
1.450000E+02
1.450000E+02
1.450000E+02
1.450000E+02
1.450000E+02
1.450000E+02
1.450000E+02
1.500000E+02
1.500000E+02
1.500000E+02
1.500000E+02
1.500000E+02
1.500000E+02
1.500000E+02
1.500000E+02
1.500000E+02
1.500000E+02
1.500000E+02
1.500000E+02
1.500000E+02
1.500000E+02
1.500000E+02
1.500000E+02
1.500000E+02
1.500000E+02
1.500000E+02
1.500000E+02
1.500000E+02
1.500000E+02
1.500000E+02
1.500000E+02
1.500000E+02
1.500000E+02
1.500000E+02
1.500000E+02
1.500000E+02
1.500000E+02
1.500000E+02
1.500000E+02
1.500000E+02
1.500000E+02
1.500000E+02
1.500000E+02
1.500000E+02
1.500000E+02
1.500000E+02
1.500000E+02
1.500000E+02
1.500000E+02
1.500000E+02
1.500000E+02
1.500000E+02
1.500000E+02
1.500000E+02
1.500000E+02
1.500000E+02
1.500000E+02
1.500000E+02
1.500000E+02
1.500000E+02
1.500000E+02
1.500000E+02
1.500000E+02
1.500000E+02
1.500000E+02
1.500000E+02
1.500000E+02
1.500000E+02
1.500000E+02
1.500000E+02
1.500000E+02
1.500000E+02
1.500000E+02
1.500000E+02
1.500000E+02
1.500000E+02
1.500000E+02
1.500000E+02
1.500000E+02
1.500000E+02
1.500000E+02
1.500000E+02
1.500000E+02
1.500000E+02
1.500000E+02
1.500000E+02
1.500000E+02
1.500000E+02
1.500000E+02
1.500000E+02
1.500000E+02
1.500000E+02
1.500000E+02
1.500000E+02
1.500000E+02
1.500000E+02
1.500000E+02
1.500000E+02
1.500000E+02
1.500000E+02
1.500000E+02
1.500000E+02
1.500000E+02
1.500000E+02
1.500000E+02
1.500000E+02
1.500000E+02
1.500000E+02
1.500000E+02
1.500000E+02
1.500000E+02
1.500000E+02
1.500000E+02
1.500000E+02
1.500000E+02
1.500000E+02
1.500000E+02
1.500000E+02
1.500000E+02
1.500000E+02
1.500000E+02
1.500000E+02
1.500000E+02
1.500000E+02
1.500000E+02
1.500000E+02
1.500000E+02
1.500000E+02
1.500000E+02
1.500000E+02
1.500000E+02
1.500000E+02
1.500000E+02
1.500000E+02
1.500000E+02
1.500000E+02
1.500000E+02
1.500000E+02
1.500000E+02
1.500000E+02
1.500000E+02
1.500000E+02
1.500000E+02
1.500000E+02
1.500000E+02
1.500000E+02
1.500000E+02
1.500000E+02
1.500000E+02
1.500000E+02
1.500000E+02
1.500000E+02
1.500000E+02
1.500000E+02
1.500000E+02
1.500000E+02
1.500000E+02
1.500000E+02
1.500000E+02
1.500000E+02
1.500000E+02
1.500000E+02
1.500000E+02
1.500000E+02
1.500000E+02
1.500000E+02
1.500000E+02
1.500000E+02
1.500000E+02
1.500000E+02
1.500000E+02
1.500000E+02
1.500000E+02
1.500000E+02
1.500000E+02
1.500000E+02
1.500000E+02
1.500000E+02
1.500000E+02
1.500000E+02
1.500000E+02
1.500000E+02
1.500000E+02
1.500000E+02
1.500000E+02
1.500000E+02
1.500000E+02
1.500000E+02
1.500000E+02
1.500000E+02
1.500000E+02
1.500000E+02
1.500000E+02
1.500000E+02
1.500000E+02
1.500000E+02
1.500000E+02
1.500000E+02
1.500000E+02
1.500000E+02
1.500000E+02
1.500000E+02
1.500000E+02
1.500000E+02
1.500000E+02
1.500000E+02
1.500000E+02
1.500000E+02
1.550000E+02
1.550000E+02
1.550000E+02
1.550000E+02
1.550000E+02
1.550000E+02
1.550000E+02
1.550000E+02
1.550000E+02
1.550000E+02
1.550000E+02
1.550000E+02
1.550000E+02
1.550000E+02
1.550000E+02
1.550000E+02
1.550000E+02
1.550000E+02
1.550000E+02
1.550000E+02
1.550000E+02
1.550000E+02
1.550000E+02
1.550000E+02
1.550000E+02
1.550000E+02
1.550000E+02
1.550000E+02
1.550000E+02
1.550000E+02
1.550000E+02
1.550000E+02
1.550000E+02
1.550000E+02
1.550000E+02
1.550000E+02
1.550000E+02
1.550000E+02
1.550000E+02
1.550000E+02
1.550000E+02
1.550000E+02
1.550000E+02
1.550000E+02
1.550000E+02
1.550000E+02
1.550000E+02
1.550000E+02
1.550000E+02
1.550000E+02
1.550000E+02
1.550000E+02
1.550000E+02
1.550000E+02
1.550000E+02
1.550000E+02
1.550000E+02
1.550000E+02
1.550000E+02
1.550000E+02
1.550000E+02
1.550000E+02
1.550000E+02
1.550000E+02
1.550000E+02
1.550000E+02
1.550000E+02
1.550000E+02
1.550000E+02
1.550000E+02
1.550000E+02
1.550000E+02
1.550000E+02
1.550000E+02
1.550000E+02
1.550000E+02
1.550000E+02
1.550000E+02
1.550000E+02
1.550000E+02
1.550000E+02
1.550000E+02
1.550000E+02
1.550000E+02
1.550000E+02
1.550000E+02
1.550000E+02
1.550000E+02
1.550000E+02
1.550000E+02
1.550000E+02
1.550000E+02
1.550000E+02
1.550000E+02
1.550000E+02
1.550000E+02
1.550000E+02
1.550000E+02
1.550000E+02
1.550000E+02
1.550000E+02
1.550000E+02
1.550000E+02
1.550000E+02
1.550000E+02
1.550000E+02
1.550000E+02
1.550000E+02
1.550000E+02
1.550000E+02
1.550000E+02
1.550000E+02
1.550000E+02
1.550000E+02
1.550000E+02
1.550000E+02
1.550000E+02
1.550000E+02
1.550000E+02
1.550000E+02
1.550000E+02
1.550000E+02
1.550000E+02
1.550000E+02
1.550000E+02
1.550000E+02
1.550000E+02
1.550000E+02
1.550000E+02
1.550000E+02
1.550000E+02
1.550000E+02
1.550000E+02
1.550000E+02
1.550000E+02
1.550000E+02
1.550000E+02
1.550000E+02
1.550000E+02
1.550000E+02
1.550000E+02
1.550000E+02
1.550000E+02
1.550000E+02
1.550000E+02
1.550000E+02
1.550000E+02
1.550000E+02
1.550000E+02
1.550000E+02
1.550000E+02
1.550000E+02
1.550000E+02
1.550000E+02
1.550000E+02
1.550000E+02
1.550000E+02
1.550000E+02
1.550000E+02
1.550000E+02
1.550000E+02
1.550000E+02
1.550000E+02
1.550000E+02
1.550000E+02
1.550000E+02
1.550000E+02
1.550000E+02
1.550000E+02
1.550000E+02
1.550000E+02
1.550000E+02
1.550000E+02
1.550000E+02
1.550000E+02
1.550000E+02
1.550000E+02
1.550000E+02
1.550000E+02
1.550000E+02
1.550000E+02
1.550000E+02
1.550000E+02
1.550000E+02
1.550000E+02
1.550000E+02
1.550000E+02
1.550000E+02
1.550000E+02
1.550000E+02
1.550000E+02
1.550000E+02
1.550000E+02
1.550000E+02
1.550000E+02
1.550000E+02
1.550000E+02
1.550000E+02
1.550000E+02
1.550000E+02
1.550000E+02
1.600000E+02
1.600000E+02
1.600000E+02
1.600000E+02
1.600000E+02
1.600000E+02
1.600000E+02
1.600000E+02
1.600000E+02
1.600000E+02
1.600000E+02
1.600000E+02
1.600000E+02
1.600000E+02
1.600000E+02
1.600000E+02
1.600000E+02
1.600000E+02
1.600000E+02
1.600000E+02
1.600000E+02
1.600000E+02
1.600000E+02
1.600000E+02
1.600000E+02
1.600000E+02
1.600000E+02
1.600000E+02
1.600000E+02
1.600000E+02
1.600000E+02
1.600000E+02
1.600000E+02
1.600000E+02
1.600000E+02
1.600000E+02
1.600000E+02
1.600000E+02
1.600000E+02
1.600000E+02
1.600000E+02
1.600000E+02
1.600000E+02
1.600000E+02
1.600000E+02
1.600000E+02
1.600000E+02
1.600000E+02
1.600000E+02
1.600000E+02
1.600000E+02
1.600000E+02
1.600000E+02
1.600000E+02
1.600000E+02
1.600000E+02
1.600000E+02
1.600000E+02
1.600000E+02
1.600000E+02
1.600000E+02
1.600000E+02
1.600000E+02
1.600000E+02
1.600000E+02
1.600000E+02
1.600000E+02
1.600000E+02
1.600000E+02
1.600000E+02
1.600000E+02
1.600000E+02
1.600000E+02
1.600000E+02
1.600000E+02
1.600000E+02
1.600000E+02
1.600000E+02
1.600000E+02
1.600000E+02
1.600000E+02
1.600000E+02
1.600000E+02
1.600000E+02
1.600000E+02
1.600000E+02
1.600000E+02
1.600000E+02
1.600000E+02
1.600000E+02
1.600000E+02
1.600000E+02
1.600000E+02
1.600000E+02
1.600000E+02
1.600000E+02
1.600000E+02
1.600000E+02
1.600000E+02
1.600000E+02
1.600000E+02
1.600000E+02
1.600000E+02
1.600000E+02
1.600000E+02
1.600000E+02
1.600000E+02
1.600000E+02
1.600000E+02
1.600000E+02
1.600000E+02
1.600000E+02
1.600000E+02
1.600000E+02
1.600000E+02
1.600000E+02
1.600000E+02
1.600000E+02
1.600000E+02
1.600000E+02
1.600000E+02
1.600000E+02
1.600000E+02
1.600000E+02
1.600000E+02
1.600000E+02
1.600000E+02
1.600000E+02
1.600000E+02
1.600000E+02
1.600000E+02
1.600000E+02
1.600000E+02
1.600000E+02
1.600000E+02
1.600000E+02
1.600000E+02
1.600000E+02
1.600000E+02
1.600000E+02
1.600000E+02
1.600000E+02
1.600000E+02
1.600000E+02
1.600000E+02
1.600000E+02
1.600000E+02
1.600000E+02
1.600000E+02
1.600000E+02
1.600000E+02
1.600000E+02
1.600000E+02
1.600000E+02
1.600000E+02
1.600000E+02
1.600000E+02
1.600000E+02
1.600000E+02
1.600000E+02
1.600000E+02
1.600000E+02
1.600000E+02
1.600000E+02
1.600000E+02
1.600000E+02
1.600000E+02
1.600000E+02
1.600000E+02
1.600000E+02
1.600000E+02
1.600000E+02
1.600000E+02
1.600000E+02
1.600000E+02
1.600000E+02
1.600000E+02
1.600000E+02
1.600000E+02
1.600000E+02
1.600000E+02
1.600000E+02
1.600000E+02
1.600000E+02
1.600000E+02
1.600000E+02
1.600000E+02
1.600000E+02
1.600000E+02
1.600000E+02
1.600000E+02
1.600000E+02
1.600000E+02
1.600000E+02
1.600000E+02
1.600000E+02
1.600000E+02
1.600000E+02
1.600000E+02
1.600000E+02
1.600000E+02
1.650000E+02
1.650000E+02
1.650000E+02
1.650000E+02
1.650000E+02
1.650000E+02
1.650000E+02
1.650000E+02
1.650000E+02
1.650000E+02
1.650000E+02
1.650000E+02
1.650000E+02
1.650000E+02
1.650000E+02
1.650000E+02
1.650000E+02
1.650000E+02
1.650000E+02
1.650000E+02
1.650000E+02
1.650000E+02
1.650000E+02
1.650000E+02
1.650000E+02
1.650000E+02
1.650000E+02
1.650000E+02
1.650000E+02
1.650000E+02
1.650000E+02
1.650000E+02
1.650000E+02
1.650000E+02
1.650000E+02
1.650000E+02
1.650000E+02
1.650000E+02
1.650000E+02
1.650000E+02
1.650000E+02
1.650000E+02
1.650000E+02
1.650000E+02
1.650000E+02
1.650000E+02
1.650000E+02
1.650000E+02
1.650000E+02
1.650000E+02
1.650000E+02
1.650000E+02
1.650000E+02
1.650000E+02
1.650000E+02
1.650000E+02
1.650000E+02
1.650000E+02
1.650000E+02
1.650000E+02
1.650000E+02
1.650000E+02
1.650000E+02
1.650000E+02
1.650000E+02
1.650000E+02
1.650000E+02
1.650000E+02
1.650000E+02
1.650000E+02
1.650000E+02
1.650000E+02
1.650000E+02
1.650000E+02
1.650000E+02
1.650000E+02
1.650000E+02
1.650000E+02
1.650000E+02
1.650000E+02
1.650000E+02
1.650000E+02
1.650000E+02
1.650000E+02
1.650000E+02
1.650000E+02
1.650000E+02
1.650000E+02
1.650000E+02
1.650000E+02
1.650000E+02
1.650000E+02
1.650000E+02
1.650000E+02
1.650000E+02
1.650000E+02
1.650000E+02
1.650000E+02
1.650000E+02
1.650000E+02
1.650000E+02
1.650000E+02
1.650000E+02
1.650000E+02
1.650000E+02
1.650000E+02
1.650000E+02
1.650000E+02
1.650000E+02
1.650000E+02
1.650000E+02
1.650000E+02
1.650000E+02
1.650000E+02
1.650000E+02
1.650000E+02
1.650000E+02
1.650000E+02
1.650000E+02
1.650000E+02
1.650000E+02
1.650000E+02
1.650000E+02
1.650000E+02
1.650000E+02
1.650000E+02
1.650000E+02
1.650000E+02
1.650000E+02
1.650000E+02
1.650000E+02
1.650000E+02
1.650000E+02
1.650000E+02
1.650000E+02
1.650000E+02
1.650000E+02
1.650000E+02
1.650000E+02
1.650000E+02
1.650000E+02
1.650000E+02
1.650000E+02
1.650000E+02
1.650000E+02
1.650000E+02
1.650000E+02
1.650000E+02
1.650000E+02
1.650000E+02
1.650000E+02
1.650000E+02
1.650000E+02
1.650000E+02
1.650000E+02
1.650000E+02
1.650000E+02
1.650000E+02
1.650000E+02
1.650000E+02
1.650000E+02
1.650000E+02
1.650000E+02
1.650000E+02
1.650000E+02
1.650000E+02
1.650000E+02
1.650000E+02
1.650000E+02
1.650000E+02
1.650000E+02
1.650000E+02
1.650000E+02
1.650000E+02
1.650000E+02
1.650000E+02
1.650000E+02
1.650000E+02
1.650000E+02
1.650000E+02
1.650000E+02
1.650000E+02
1.650000E+02
1.650000E+02
1.650000E+02
1.650000E+02
1.650000E+02
1.650000E+02
1.650000E+02
1.650000E+02
1.650000E+02
1.650000E+02
1.650000E+02
1.650000E+02
1.650000E+02
1.650000E+02
1.650000E+02
1.650000E+02
1.650000E+02
1.650000E+02
1.650000E+02
1.700000E+02
1.700000E+02
1.700000E+02
1.700000E+02
1.700000E+02
1.700000E+02
1.700000E+02
1.700000E+02
1.700000E+02
1.700000E+02
1.700000E+02
1.700000E+02
1.700000E+02
1.700000E+02
1.700000E+02
1.700000E+02
1.700000E+02
1.700000E+02
1.700000E+02
1.700000E+02
1.700000E+02
1.700000E+02
1.700000E+02
1.700000E+02
1.700000E+02
1.700000E+02
1.700000E+02
1.700000E+02
1.700000E+02
1.700000E+02
1.700000E+02
1.700000E+02
1.700000E+02
1.700000E+02
1.700000E+02
1.700000E+02
1.700000E+02
1.700000E+02
1.700000E+02
1.700000E+02
1.700000E+02
1.700000E+02
1.700000E+02
1.700000E+02
1.700000E+02
1.700000E+02
1.700000E+02
1.700000E+02
1.700000E+02
1.700000E+02
1.700000E+02
1.700000E+02
1.700000E+02
1.700000E+02
1.700000E+02
1.700000E+02
1.700000E+02
1.700000E+02
1.700000E+02
1.700000E+02
1.700000E+02
1.700000E+02
1.700000E+02
1.700000E+02
1.700000E+02
1.700000E+02
1.700000E+02
1.700000E+02
1.700000E+02
1.700000E+02
1.700000E+02
1.700000E+02
1.700000E+02
1.700000E+02
1.700000E+02
1.700000E+02
1.700000E+02
1.700000E+02
1.700000E+02
1.700000E+02
1.700000E+02
1.700000E+02
1.700000E+02
1.700000E+02
1.700000E+02
1.700000E+02
1.700000E+02
1.700000E+02
1.700000E+02
1.700000E+02
1.700000E+02
1.700000E+02
1.700000E+02
1.700000E+02
1.700000E+02
1.700000E+02
1.700000E+02
1.700000E+02
1.700000E+02
1.700000E+02
1.700000E+02
1.700000E+02
1.700000E+02
1.700000E+02
1.700000E+02
1.700000E+02
1.700000E+02
1.700000E+02
1.700000E+02
1.700000E+02
1.700000E+02
1.700000E+02
1.700000E+02
1.700000E+02
1.700000E+02
1.700000E+02
1.700000E+02
1.700000E+02
1.700000E+02
1.700000E+02
1.700000E+02
1.700000E+02
1.700000E+02
1.700000E+02
1.700000E+02
1.700000E+02
1.700000E+02
1.700000E+02
1.700000E+02
1.700000E+02
1.700000E+02
1.700000E+02
1.700000E+02
1.700000E+02
1.700000E+02
1.700000E+02
1.700000E+02
1.700000E+02
1.700000E+02
1.700000E+02
1.700000E+02
1.700000E+02
1.700000E+02
1.700000E+02
1.700000E+02
1.700000E+02
1.700000E+02
1.700000E+02
1.700000E+02
1.700000E+02
1.700000E+02
1.700000E+02
1.700000E+02
1.700000E+02
1.700000E+02
1.700000E+02
1.700000E+02
1.700000E+02
1.700000E+02
1.700000E+02
1.700000E+02
1.700000E+02
1.700000E+02
1.700000E+02
1.700000E+02
1.700000E+02
1.700000E+02
1.700000E+02
1.700000E+02
1.700000E+02
1.700000E+02
1.700000E+02
1.700000E+02
1.700000E+02
1.700000E+02
1.700000E+02
1.700000E+02
1.700000E+02
1.700000E+02
1.700000E+02
1.700000E+02
1.700000E+02
1.700000E+02
1.700000E+02
1.700000E+02
1.700000E+02
1.700000E+02
1.700000E+02
1.700000E+02
1.700000E+02
1.700000E+02
1.700000E+02
1.700000E+02
1.700000E+02
1.700000E+02
1.700000E+02
1.700000E+02
1.700000E+02
1.700000E+02
1.700000E+02
1.700000E+02
1.750000E+02
1.750000E+02
1.750000E+02
1.750000E+02
1.750000E+02
1.750000E+02
1.750000E+02
1.750000E+02
1.750000E+02
1.750000E+02
1.750000E+02
1.750000E+02
1.750000E+02
1.750000E+02
1.750000E+02
1.750000E+02
1.750000E+02
1.750000E+02
1.750000E+02
1.750000E+02
1.750000E+02
1.750000E+02
1.750000E+02
1.750000E+02
1.750000E+02
1.750000E+02
1.750000E+02
1.750000E+02
1.750000E+02
1.750000E+02
1.750000E+02
1.750000E+02
1.750000E+02
1.750000E+02
1.750000E+02
1.750000E+02
1.750000E+02
1.750000E+02
1.750000E+02
1.750000E+02
1.750000E+02
1.750000E+02
1.750000E+02
1.750000E+02
1.750000E+02
1.750000E+02
1.750000E+02
1.750000E+02
1.750000E+02
1.750000E+02
1.750000E+02
1.750000E+02
1.750000E+02
1.750000E+02
1.750000E+02
1.750000E+02
1.750000E+02
1.750000E+02
1.750000E+02
1.750000E+02
1.750000E+02
1.750000E+02
1.750000E+02
1.750000E+02
1.750000E+02
1.750000E+02
1.750000E+02
1.750000E+02
1.750000E+02
1.750000E+02
1.750000E+02
1.750000E+02
1.750000E+02
1.750000E+02
1.750000E+02
1.750000E+02
1.750000E+02
1.750000E+02
1.750000E+02
1.750000E+02
1.750000E+02
1.750000E+02
1.750000E+02
1.750000E+02
1.750000E+02
1.750000E+02
1.750000E+02
1.750000E+02
1.750000E+02
1.750000E+02
1.750000E+02
1.750000E+02
1.750000E+02
1.750000E+02
1.750000E+02
1.750000E+02
1.750000E+02
1.750000E+02
1.750000E+02
1.750000E+02
1.750000E+02
1.750000E+02
1.750000E+02
1.750000E+02
1.750000E+02
1.750000E+02
1.750000E+02
1.750000E+02
1.750000E+02
1.750000E+02
1.750000E+02
1.750000E+02
1.750000E+02
1.750000E+02
1.750000E+02
1.750000E+02
1.750000E+02
1.750000E+02
1.750000E+02
1.750000E+02
1.750000E+02
1.750000E+02
1.750000E+02
1.750000E+02
1.750000E+02
1.750000E+02
1.750000E+02
1.750000E+02
1.750000E+02
1.750000E+02
1.750000E+02
1.750000E+02
1.750000E+02
1.750000E+02
1.750000E+02
1.750000E+02
1.750000E+02
1.750000E+02
1.750000E+02
1.750000E+02
1.750000E+02
1.750000E+02
1.750000E+02
1.750000E+02
1.750000E+02
1.750000E+02
1.750000E+02
1.750000E+02
1.750000E+02
1.750000E+02
1.750000E+02
1.750000E+02
1.750000E+02
1.750000E+02
1.750000E+02
1.750000E+02
1.750000E+02
1.750000E+02
1.750000E+02
1.750000E+02
1.750000E+02
1.750000E+02
1.750000E+02
1.750000E+02
1.750000E+02
1.750000E+02
1.750000E+02
1.750000E+02
1.750000E+02
1.750000E+02
1.750000E+02
1.750000E+02
1.750000E+02
1.750000E+02
1.750000E+02
1.750000E+02
1.750000E+02
1.750000E+02
1.750000E+02
1.750000E+02
1.750000E+02
1.750000E+02
1.750000E+02
1.750000E+02
1.750000E+02
1.750000E+02
1.750000E+02
1.750000E+02
1.750000E+02
1.750000E+02
1.750000E+02
1.750000E+02
1.750000E+02
1.750000E+02
1.750000E+02
1.750000E+02
1.750000E+02
1.750000E+02
1.750000E+02
1.750000E+02
1.750000E+02
1.800000E+02
1.800000E+02
1.800000E+02
1.800000E+02
1.800000E+02
1.800000E+02
1.800000E+02
1.800000E+02
1.800000E+02
1.800000E+02
1.800000E+02
1.800000E+02
1.800000E+02
1.800000E+02
1.800000E+02
1.800000E+02
1.800000E+02
1.800000E+02
1.800000E+02
1.800000E+02
1.800000E+02
1.800000E+02
1.800000E+02
1.800000E+02
1.800000E+02
1.800000E+02
1.800000E+02
1.800000E+02
1.800000E+02
1.800000E+02
1.800000E+02
1.800000E+02
1.800000E+02
1.800000E+02
1.800000E+02
1.800000E+02
1.800000E+02
1.800000E+02
1.800000E+02
1.800000E+02
1.800000E+02
1.800000E+02
1.800000E+02
1.800000E+02
1.800000E+02
1.800000E+02
1.800000E+02
1.800000E+02
1.800000E+02
1.800000E+02
1.800000E+02
1.800000E+02
1.800000E+02
1.800000E+02
1.800000E+02
1.800000E+02
1.800000E+02
1.800000E+02
1.800000E+02
1.800000E+02
1.800000E+02
1.800000E+02
1.800000E+02
1.800000E+02
1.800000E+02
1.800000E+02
1.800000E+02
1.800000E+02
1.800000E+02
1.800000E+02
1.800000E+02
1.800000E+02
1.800000E+02
1.800000E+02
1.800000E+02
1.800000E+02
1.800000E+02
1.800000E+02
1.800000E+02
1.800000E+02
1.800000E+02
1.800000E+02
1.800000E+02
1.800000E+02
1.800000E+02
1.800000E+02
1.800000E+02
1.800000E+02
1.800000E+02
1.800000E+02
1.800000E+02
1.800000E+02
1.800000E+02
1.800000E+02
1.800000E+02
1.800000E+02
1.800000E+02
1.800000E+02
1.800000E+02
1.800000E+02
1.800000E+02
1.800000E+02
1.800000E+02
1.800000E+02
1.800000E+02
1.800000E+02
1.800000E+02
1.800000E+02
1.800000E+02
1.800000E+02
1.800000E+02
1.800000E+02
1.800000E+02
1.800000E+02
1.800000E+02
1.800000E+02
1.800000E+02
1.800000E+02
1.800000E+02
1.800000E+02
1.800000E+02
1.800000E+02
1.800000E+02
1.800000E+02
1.800000E+02
1.800000E+02
1.800000E+02
1.800000E+02
1.800000E+02
1.800000E+02
1.800000E+02
1.800000E+02
1.800000E+02
1.800000E+02
1.800000E+02
1.800000E+02
1.800000E+02
1.800000E+02
1.800000E+02
1.800000E+02
1.800000E+02
1.800000E+02
1.800000E+02
1.800000E+02
1.800000E+02
1.800000E+02
1.800000E+02
1.800000E+02
1.800000E+02
1.800000E+02
1.800000E+02
1.800000E+02
1.800000E+02
1.800000E+02
1.800000E+02
1.800000E+02
1.800000E+02
1.800000E+02
1.800000E+02
1.800000E+02
1.800000E+02
1.800000E+02
1.800000E+02
1.800000E+02
1.800000E+02
1.800000E+02
1.800000E+02
1.800000E+02
1.800000E+02
1.800000E+02
1.800000E+02
1.800000E+02
1.800000E+02
1.800000E+02
1.800000E+02
1.800000E+02
1.800000E+02
1.800000E+02
1.800000E+02
1.800000E+02
1.800000E+02
1.800000E+02
1.800000E+02
1.800000E+02
1.800000E+02
1.800000E+02
1.800000E+02
1.800000E+02
1.800000E+02
1.800000E+02
1.800000E+02
1.800000E+02
1.800000E+02
1.800000E+02
1.800000E+02
1.800000E+02
1.800000E+02
1.800000E+02
1.800000E+02
1.800000E+02
1.800000E+02
1.850000E+02
1.850000E+02
1.850000E+02
1.850000E+02
1.850000E+02
1.850000E+02
1.850000E+02
1.850000E+02
1.850000E+02
1.850000E+02
1.850000E+02
1.850000E+02
1.850000E+02
1.850000E+02
1.850000E+02
1.850000E+02
1.850000E+02
1.850000E+02
1.850000E+02
1.850000E+02
1.850000E+02
1.850000E+02
1.850000E+02
1.850000E+02
1.850000E+02
1.850000E+02
1.850000E+02
1.850000E+02
1.850000E+02
1.850000E+02
1.850000E+02
1.850000E+02
1.850000E+02
1.850000E+02
1.850000E+02
1.850000E+02
1.850000E+02
1.850000E+02
1.850000E+02
1.850000E+02
1.850000E+02
1.850000E+02
1.850000E+02
1.850000E+02
1.850000E+02
1.850000E+02
1.850000E+02
1.850000E+02
1.850000E+02
1.850000E+02
1.850000E+02
1.850000E+02
1.850000E+02
1.850000E+02
1.850000E+02
1.850000E+02
1.850000E+02
1.850000E+02
1.850000E+02
1.850000E+02
1.850000E+02
1.850000E+02
1.850000E+02
1.850000E+02
1.850000E+02
1.850000E+02
1.850000E+02
1.850000E+02
1.850000E+02
1.850000E+02
1.850000E+02
1.850000E+02
1.850000E+02
1.850000E+02
1.850000E+02
1.850000E+02
1.850000E+02
1.850000E+02
1.850000E+02
1.850000E+02
1.850000E+02
1.850000E+02
1.850000E+02
1.850000E+02
1.850000E+02
1.850000E+02
1.850000E+02
1.850000E+02
1.850000E+02
1.850000E+02
1.850000E+02
1.850000E+02
1.850000E+02
1.850000E+02
1.850000E+02
1.850000E+02
1.850000E+02
1.850000E+02
1.850000E+02
1.850000E+02
1.850000E+02
1.850000E+02
1.850000E+02
1.850000E+02
1.850000E+02
1.850000E+02
1.850000E+02
1.850000E+02
1.850000E+02
1.850000E+02
1.850000E+02
1.850000E+02
1.850000E+02
1.850000E+02
1.850000E+02
1.850000E+02
1.850000E+02
1.850000E+02
1.850000E+02
1.850000E+02
1.850000E+02
1.850000E+02
1.850000E+02
1.850000E+02
1.850000E+02
1.850000E+02
1.850000E+02
1.850000E+02
1.850000E+02
1.850000E+02
1.850000E+02
1.850000E+02
1.850000E+02
1.850000E+02
1.850000E+02
1.850000E+02
1.850000E+02
1.850000E+02
1.850000E+02
1.850000E+02
1.850000E+02
1.850000E+02
1.850000E+02
1.850000E+02
1.850000E+02
1.850000E+02
1.850000E+02
1.850000E+02
1.850000E+02
1.850000E+02
1.850000E+02
1.850000E+02
1.850000E+02
1.850000E+02
1.850000E+02
1.850000E+02
1.850000E+02
1.850000E+02
1.850000E+02
1.850000E+02
1.850000E+02
1.850000E+02
1.850000E+02
1.850000E+02
1.850000E+02
1.850000E+02
1.850000E+02
1.850000E+02
1.850000E+02
1.850000E+02
1.850000E+02
1.850000E+02
1.850000E+02
1.850000E+02
1.850000E+02
1.850000E+02
1.850000E+02
1.850000E+02
1.850000E+02
1.850000E+02
1.850000E+02
1.850000E+02
1.850000E+02
1.850000E+02
1.850000E+02
1.850000E+02
1.850000E+02
1.850000E+02
1.850000E+02
1.850000E+02
1.850000E+02
1.850000E+02
1.850000E+02
1.850000E+02
1.850000E+02
1.850000E+02
1.850000E+02
1.850000E+02
1.850000E+02
1.850000E+02
1.850000E+02
1.900000E+02
1.900000E+02
1.900000E+02
1.900000E+02
1.900000E+02
1.900000E+02
1.900000E+02
1.900000E+02
1.900000E+02
1.900000E+02
1.900000E+02
1.900000E+02
1.900000E+02
1.900000E+02
1.900000E+02
1.900000E+02
1.900000E+02
1.900000E+02
1.900000E+02
1.900000E+02
1.900000E+02
1.900000E+02
1.900000E+02
1.900000E+02
1.900000E+02
1.900000E+02
1.900000E+02
1.900000E+02
1.900000E+02
1.900000E+02
1.900000E+02
1.900000E+02
1.900000E+02
1.900000E+02
1.900000E+02
1.900000E+02
1.900000E+02
1.900000E+02
1.900000E+02
1.900000E+02
1.900000E+02
1.900000E+02
1.900000E+02
1.900000E+02
1.900000E+02
1.900000E+02
1.900000E+02
1.900000E+02
1.900000E+02
1.900000E+02
1.900000E+02
1.900000E+02
1.900000E+02
1.900000E+02
1.900000E+02
1.900000E+02
1.900000E+02
1.900000E+02
1.900000E+02
1.900000E+02
1.900000E+02
1.900000E+02
1.900000E+02
1.900000E+02
1.900000E+02
1.900000E+02
1.900000E+02
1.900000E+02
1.900000E+02
1.900000E+02
1.900000E+02
1.900000E+02
1.900000E+02
1.900000E+02
1.900000E+02
1.900000E+02
1.900000E+02
1.900000E+02
1.900000E+02
1.900000E+02
1.900000E+02
1.900000E+02
1.900000E+02
1.900000E+02
1.900000E+02
1.900000E+02
1.900000E+02
1.900000E+02
1.900000E+02
1.900000E+02
1.900000E+02
1.900000E+02
1.900000E+02
1.900000E+02
1.900000E+02
1.900000E+02
1.900000E+02
1.900000E+02
1.900000E+02
1.900000E+02
1.900000E+02
1.900000E+02
1.900000E+02
1.900000E+02
1.900000E+02
1.900000E+02
1.900000E+02
1.900000E+02
1.900000E+02
1.900000E+02
1.900000E+02
1.900000E+02
1.900000E+02
1.900000E+02
1.900000E+02
1.900000E+02
1.900000E+02
1.900000E+02
1.900000E+02
1.900000E+02
1.900000E+02
1.900000E+02
1.900000E+02
1.900000E+02
1.900000E+02
1.900000E+02
1.900000E+02
1.900000E+02
1.900000E+02
1.900000E+02
1.900000E+02
1.900000E+02
1.900000E+02
1.900000E+02
1.900000E+02
1.900000E+02
1.900000E+02
1.900000E+02
1.900000E+02
1.900000E+02
1.900000E+02
1.900000E+02
1.900000E+02
1.900000E+02
1.900000E+02
1.900000E+02
1.900000E+02
1.900000E+02
1.900000E+02
1.900000E+02
1.900000E+02
1.900000E+02
1.900000E+02
1.900000E+02
1.900000E+02
1.900000E+02
1.900000E+02
1.900000E+02
1.900000E+02
1.900000E+02
1.900000E+02
1.900000E+02
1.900000E+02
1.900000E+02
1.900000E+02
1.900000E+02
1.900000E+02
1.900000E+02
1.900000E+02
1.900000E+02
1.900000E+02
1.900000E+02
1.900000E+02
1.900000E+02
1.900000E+02
1.900000E+02
1.900000E+02
1.900000E+02
1.900000E+02
1.900000E+02
1.900000E+02
1.900000E+02
1.900000E+02
1.900000E+02
1.900000E+02
1.900000E+02
1.900000E+02
1.900000E+02
1.900000E+02
1.900000E+02
1.900000E+02
1.900000E+02
1.900000E+02
1.900000E+02
1.900000E+02
1.900000E+02
1.900000E+02
1.900000E+02
1.900000E+02
1.900000E+02
1.900000E+02
1.950000E+02
1.950000E+02
1.950000E+02
1.950000E+02
1.950000E+02
1.950000E+02
1.950000E+02
1.950000E+02
1.950000E+02
1.950000E+02
1.950000E+02
1.950000E+02
1.950000E+02
1.950000E+02
1.950000E+02
1.950000E+02
1.950000E+02
1.950000E+02
1.950000E+02
1.950000E+02
1.950000E+02
1.950000E+02
1.950000E+02
1.950000E+02
1.950000E+02
1.950000E+02
1.950000E+02
1.950000E+02
1.950000E+02
1.950000E+02
1.950000E+02
1.950000E+02
1.950000E+02
1.950000E+02
1.950000E+02
1.950000E+02
1.950000E+02
1.950000E+02
1.950000E+02
1.950000E+02
1.950000E+02
1.950000E+02
1.950000E+02
1.950000E+02
1.950000E+02
1.950000E+02
1.950000E+02
1.950000E+02
1.950000E+02
1.950000E+02
1.950000E+02
1.950000E+02
1.950000E+02
1.950000E+02
1.950000E+02
1.950000E+02
1.950000E+02
1.950000E+02
1.950000E+02
1.950000E+02
1.950000E+02
1.950000E+02
1.950000E+02
1.950000E+02
1.950000E+02
1.950000E+02
1.950000E+02
1.950000E+02
1.950000E+02
1.950000E+02
1.950000E+02
1.950000E+02
1.950000E+02
1.950000E+02
1.950000E+02
1.950000E+02
1.950000E+02
1.950000E+02
1.950000E+02
1.950000E+02
1.950000E+02
1.950000E+02
1.950000E+02
1.950000E+02
1.950000E+02
1.950000E+02
1.950000E+02
1.950000E+02
1.950000E+02
1.950000E+02
1.950000E+02
1.950000E+02
1.950000E+02
1.950000E+02
1.950000E+02
1.950000E+02
1.950000E+02
1.950000E+02
1.950000E+02
1.950000E+02
1.950000E+02
1.950000E+02
1.950000E+02
1.950000E+02
1.950000E+02
1.950000E+02
1.950000E+02
1.950000E+02
1.950000E+02
1.950000E+02
1.950000E+02
1.950000E+02
1.950000E+02
1.950000E+02
1.950000E+02
1.950000E+02
1.950000E+02
1.950000E+02
1.950000E+02
1.950000E+02
1.950000E+02
1.950000E+02
1.950000E+02
1.950000E+02
1.950000E+02
1.950000E+02
1.950000E+02
1.950000E+02
1.950000E+02
1.950000E+02
1.950000E+02
1.950000E+02
1.950000E+02
1.950000E+02
1.950000E+02
1.950000E+02
1.950000E+02
1.950000E+02
1.950000E+02
1.950000E+02
1.950000E+02
1.950000E+02
1.950000E+02
1.950000E+02
1.950000E+02
1.950000E+02
1.950000E+02
1.950000E+02
1.950000E+02
1.950000E+02
1.950000E+02
1.950000E+02
1.950000E+02
1.950000E+02
1.950000E+02
1.950000E+02
1.950000E+02
1.950000E+02
1.950000E+02
1.950000E+02
1.950000E+02
1.950000E+02
1.950000E+02
1.950000E+02
1.950000E+02
1.950000E+02
1.950000E+02
1.950000E+02
1.950000E+02
1.950000E+02
1.950000E+02
1.950000E+02
1.950000E+02
1.950000E+02
1.950000E+02
1.950000E+02
1.950000E+02
1.950000E+02
1.950000E+02
1.950000E+02
1.950000E+02
1.950000E+02
1.950000E+02
1.950000E+02
1.950000E+02
1.950000E+02
1.950000E+02
1.950000E+02
1.950000E+02
1.950000E+02
1.950000E+02
1.950000E+02
1.950000E+02
1.950000E+02
1.950000E+02
1.950000E+02
1.950000E+02
1.950000E+02
1.950000E+02
1.950000E+02
1.950000E+02
2.000000E+02
2.000000E+02
2.000000E+02
2.000000E+02
2.000000E+02
2.000000E+02
2.000000E+02
2.000000E+02
2.000000E+02
2.000000E+02
2.000000E+02
2.000000E+02
2.000000E+02
2.000000E+02
2.000000E+02
2.000000E+02
2.000000E+02
2.000000E+02
2.000000E+02
2.000000E+02
2.000000E+02
2.000000E+02
2.000000E+02
2.000000E+02
2.000000E+02
2.000000E+02
2.000000E+02
2.000000E+02
2.000000E+02
2.000000E+02
2.000000E+02
2.000000E+02
2.000000E+02
2.000000E+02
2.000000E+02
2.000000E+02
2.000000E+02
2.000000E+02
2.000000E+02
2.000000E+02
2.000000E+02
2.000000E+02
2.000000E+02
2.000000E+02
2.000000E+02
2.000000E+02
2.000000E+02
2.000000E+02
2.000000E+02
2.000000E+02
2.000000E+02
2.000000E+02
2.000000E+02
2.000000E+02
2.000000E+02
2.000000E+02
2.000000E+02
2.000000E+02
2.000000E+02
2.000000E+02
2.000000E+02
2.000000E+02
2.000000E+02
2.000000E+02
2.000000E+02
2.000000E+02
2.000000E+02
2.000000E+02
2.000000E+02
2.000000E+02
2.000000E+02
2.000000E+02
2.000000E+02
2.000000E+02
2.000000E+02
2.000000E+02
2.000000E+02
2.000000E+02
2.000000E+02
2.000000E+02
2.000000E+02
2.000000E+02
2.000000E+02
2.000000E+02
2.000000E+02
2.000000E+02
2.000000E+02
2.000000E+02
2.000000E+02
2.000000E+02
2.000000E+02
2.000000E+02
2.000000E+02
2.000000E+02
2.000000E+02
2.000000E+02
2.000000E+02
2.000000E+02
2.000000E+02
2.000000E+02
2.000000E+02
2.000000E+02
2.000000E+02
2.000000E+02
2.000000E+02
2.000000E+02
2.000000E+02
2.000000E+02
2.000000E+02
2.000000E+02
2.000000E+02
2.000000E+02
2.000000E+02
2.000000E+02
2.000000E+02
2.000000E+02
2.000000E+02
2.000000E+02
2.000000E+02
2.000000E+02
2.000000E+02
2.000000E+02
2.000000E+02
2.000000E+02
2.000000E+02
2.000000E+02
2.000000E+02
2.000000E+02
2.000000E+02
2.000000E+02
2.000000E+02
2.000000E+02
2.000000E+02
2.000000E+02
2.000000E+02
2.000000E+02
2.000000E+02
2.000000E+02
2.000000E+02
2.000000E+02
2.000000E+02
2.000000E+02
2.000000E+02
2.000000E+02
2.000000E+02
2.000000E+02
2.000000E+02
2.000000E+02
2.000000E+02
2.000000E+02
2.000000E+02
2.000000E+02
2.000000E+02
2.000000E+02
2.000000E+02
2.000000E+02
2.000000E+02
2.000000E+02
2.000000E+02
2.000000E+02
2.000000E+02
2.000000E+02
2.000000E+02
2.000000E+02
2.000000E+02
2.000000E+02
2.000000E+02
2.000000E+02
2.000000E+02
2.000000E+02
2.000000E+02
2.000000E+02
2.000000E+02
2.000000E+02
2.000000E+02
2.000000E+02
2.000000E+02
2.000000E+02
2.000000E+02
2.000000E+02
2.000000E+02
2.000000E+02
2.000000E+02
2.000000E+02
2.000000E+02
2.000000E+02
2.000000E+02
2.000000E+02
2.000000E+02
2.000000E+02
2.000000E+02
2.000000E+02
2.000000E+02
2.000000E+02
2.000000E+02
2.000000E+02
2.000000E+02
2.000000E+02
2.000000E+02
2.000000E+02
2.000000E+02
2.050000E+02
2.050000E+02
2.050000E+02
2.050000E+02
2.050000E+02
2.050000E+02
2.050000E+02
2.050000E+02
2.050000E+02
2.050000E+02
2.050000E+02
2.050000E+02
2.050000E+02
2.050000E+02
2.050000E+02
2.050000E+02
2.050000E+02
2.050000E+02
2.050000E+02
2.050000E+02
2.050000E+02
2.050000E+02
2.050000E+02
2.050000E+02
2.050000E+02
2.050000E+02
2.050000E+02
2.050000E+02
2.050000E+02
2.050000E+02
2.050000E+02
2.050000E+02
2.050000E+02
2.050000E+02
2.050000E+02
2.050000E+02
2.050000E+02
2.050000E+02
2.050000E+02
2.050000E+02
2.050000E+02
2.050000E+02
2.050000E+02
2.050000E+02
2.050000E+02
2.050000E+02
2.050000E+02
2.050000E+02
2.050000E+02
2.050000E+02
2.050000E+02
2.050000E+02
2.050000E+02
2.050000E+02
2.050000E+02
2.050000E+02
2.050000E+02
2.050000E+02
2.050000E+02
2.050000E+02
2.050000E+02
2.050000E+02
2.050000E+02
2.050000E+02
2.050000E+02
2.050000E+02
2.050000E+02
2.050000E+02
2.050000E+02
2.050000E+02
2.050000E+02
2.050000E+02
2.050000E+02
2.050000E+02
2.050000E+02
2.050000E+02
2.050000E+02
2.050000E+02
2.050000E+02
2.050000E+02
2.050000E+02
2.050000E+02
2.050000E+02
2.050000E+02
2.050000E+02
2.050000E+02
2.050000E+02
2.050000E+02
2.050000E+02
2.050000E+02
2.050000E+02
2.050000E+02
2.050000E+02
2.050000E+02
2.050000E+02
2.050000E+02
2.050000E+02
2.050000E+02
2.050000E+02
2.050000E+02
2.050000E+02
2.050000E+02
2.050000E+02
2.050000E+02
2.050000E+02
2.050000E+02
2.050000E+02
2.050000E+02
2.050000E+02
2.050000E+02
2.050000E+02
2.050000E+02
2.050000E+02
2.050000E+02
2.050000E+02
2.050000E+02
2.050000E+02
2.050000E+02
2.050000E+02
2.050000E+02
2.050000E+02
2.050000E+02
2.050000E+02
2.050000E+02
2.050000E+02
2.050000E+02
2.050000E+02
2.050000E+02
2.050000E+02
2.050000E+02
2.050000E+02
2.050000E+02
2.050000E+02
2.050000E+02
2.050000E+02
2.050000E+02
2.050000E+02
2.050000E+02
2.050000E+02
2.050000E+02
2.050000E+02
2.050000E+02
2.050000E+02
2.050000E+02
2.050000E+02
2.050000E+02
2.050000E+02
2.050000E+02
2.050000E+02
2.050000E+02
2.050000E+02
2.050000E+02
2.050000E+02
2.050000E+02
2.050000E+02
2.050000E+02
2.050000E+02
2.050000E+02
2.050000E+02
2.050000E+02
2.050000E+02
2.050000E+02
2.050000E+02
2.050000E+02
2.050000E+02
2.050000E+02
2.050000E+02
2.050000E+02
2.050000E+02
2.050000E+02
2.050000E+02
2.050000E+02
2.050000E+02
2.050000E+02
2.050000E+02
2.050000E+02
2.050000E+02
2.050000E+02
2.050000E+02
2.050000E+02
2.050000E+02
2.050000E+02
2.050000E+02
2.050000E+02
2.050000E+02
2.050000E+02
2.050000E+02
2.050000E+02
2.050000E+02
2.050000E+02
2.050000E+02
2.050000E+02
2.050000E+02
2.050000E+02
2.050000E+02
2.050000E+02
2.050000E+02
2.050000E+02
2.050000E+02
2.050000E+02
2.050000E+02
2.100000E+02
2.100000E+02
2.100000E+02
2.100000E+02
2.100000E+02
2.100000E+02
2.100000E+02
2.100000E+02
2.100000E+02
2.100000E+02
2.100000E+02
2.100000E+02
2.100000E+02
2.100000E+02
2.100000E+02
2.100000E+02
2.100000E+02
2.100000E+02
2.100000E+02
2.100000E+02
2.100000E+02
2.100000E+02
2.100000E+02
2.100000E+02
2.100000E+02
2.100000E+02
2.100000E+02
2.100000E+02
2.100000E+02
2.100000E+02
2.100000E+02
2.100000E+02
2.100000E+02
2.100000E+02
2.100000E+02
2.100000E+02
2.100000E+02
2.100000E+02
2.100000E+02
2.100000E+02
2.100000E+02
2.100000E+02
2.100000E+02
2.100000E+02
2.100000E+02
2.100000E+02
2.100000E+02
2.100000E+02
2.100000E+02
2.100000E+02
2.100000E+02
2.100000E+02
2.100000E+02
2.100000E+02
2.100000E+02
2.100000E+02
2.100000E+02
2.100000E+02
2.100000E+02
2.100000E+02
2.100000E+02
2.100000E+02
2.100000E+02
2.100000E+02
2.100000E+02
2.100000E+02
2.100000E+02
2.100000E+02
2.100000E+02
2.100000E+02
2.100000E+02
2.100000E+02
2.100000E+02
2.100000E+02
2.100000E+02
2.100000E+02
2.100000E+02
2.100000E+02
2.100000E+02
2.100000E+02
2.100000E+02
2.100000E+02
2.100000E+02
2.100000E+02
2.100000E+02
2.100000E+02
2.100000E+02
2.100000E+02
2.100000E+02
2.100000E+02
2.100000E+02
2.100000E+02
2.100000E+02
2.100000E+02
2.100000E+02
2.100000E+02
2.100000E+02
2.100000E+02
2.100000E+02
2.100000E+02
2.100000E+02
2.100000E+02
2.100000E+02
2.100000E+02
2.100000E+02
2.100000E+02
2.100000E+02
2.100000E+02
2.100000E+02
2.100000E+02
2.100000E+02
2.100000E+02
2.100000E+02
2.100000E+02
2.100000E+02
2.100000E+02
2.100000E+02
2.100000E+02
2.100000E+02
2.100000E+02
2.100000E+02
2.100000E+02
2.100000E+02
2.100000E+02
2.100000E+02
2.100000E+02
2.100000E+02
2.100000E+02
2.100000E+02
2.100000E+02
2.100000E+02
2.100000E+02
2.100000E+02
2.100000E+02
2.100000E+02
2.100000E+02
2.100000E+02
2.100000E+02
2.100000E+02
2.100000E+02
2.100000E+02
2.100000E+02
2.100000E+02
2.100000E+02
2.100000E+02
2.100000E+02
2.100000E+02
2.100000E+02
2.100000E+02
2.100000E+02
2.100000E+02
2.100000E+02
2.100000E+02
2.100000E+02
2.100000E+02
2.100000E+02
2.100000E+02
2.100000E+02
2.100000E+02
2.100000E+02
2.100000E+02
2.100000E+02
2.100000E+02
2.100000E+02
2.100000E+02
2.100000E+02
2.100000E+02
2.100000E+02
2.100000E+02
2.100000E+02
2.100000E+02
2.100000E+02
2.100000E+02
2.100000E+02
2.100000E+02
2.100000E+02
2.100000E+02
2.100000E+02
2.100000E+02
2.100000E+02
2.100000E+02
2.100000E+02
2.100000E+02
2.100000E+02
2.100000E+02
2.100000E+02
2.100000E+02
2.100000E+02
2.100000E+02
2.100000E+02
2.100000E+02
2.100000E+02
2.100000E+02
2.100000E+02
2.100000E+02
2.100000E+02
2.100000E+02
2.100000E+02
2.100000E+02
2.100000E+02
2.100000E+02
2.150000E+02
2.150000E+02
2.150000E+02
2.150000E+02
2.150000E+02
2.150000E+02
2.150000E+02
2.150000E+02
2.150000E+02
2.150000E+02
2.150000E+02
2.150000E+02
2.150000E+02
2.150000E+02
2.150000E+02
2.150000E+02
2.150000E+02
2.150000E+02
2.150000E+02
2.150000E+02
2.150000E+02
2.150000E+02
2.150000E+02
2.150000E+02
2.150000E+02
2.150000E+02
2.150000E+02
2.150000E+02
2.150000E+02
2.150000E+02
2.150000E+02
2.150000E+02
2.150000E+02
2.150000E+02
2.150000E+02
2.150000E+02
2.150000E+02
2.150000E+02
2.150000E+02
2.150000E+02
2.150000E+02
2.150000E+02
2.150000E+02
2.150000E+02
2.150000E+02
2.150000E+02
2.150000E+02
2.150000E+02
2.150000E+02
2.150000E+02
2.150000E+02
2.150000E+02
2.150000E+02
2.150000E+02
2.150000E+02
2.150000E+02
2.150000E+02
2.150000E+02
2.150000E+02
2.150000E+02
2.150000E+02
2.150000E+02
2.150000E+02
2.150000E+02
2.150000E+02
2.150000E+02
2.150000E+02
2.150000E+02
2.150000E+02
2.150000E+02
2.150000E+02
2.150000E+02
2.150000E+02
2.150000E+02
2.150000E+02
2.150000E+02
2.150000E+02
2.150000E+02
2.150000E+02
2.150000E+02
2.150000E+02
2.150000E+02
2.150000E+02
2.150000E+02
2.150000E+02
2.150000E+02
2.150000E+02
2.150000E+02
2.150000E+02
2.150000E+02
2.150000E+02
2.150000E+02
2.150000E+02
2.150000E+02
2.150000E+02
2.150000E+02
2.150000E+02
2.150000E+02
2.150000E+02
2.150000E+02
2.150000E+02
2.150000E+02
2.150000E+02
2.150000E+02
2.150000E+02
2.150000E+02
2.150000E+02
2.150000E+02
2.150000E+02
2.150000E+02
2.150000E+02
2.150000E+02
2.150000E+02
2.150000E+02
2.150000E+02
2.150000E+02
2.150000E+02
2.150000E+02
2.150000E+02
2.150000E+02
2.150000E+02
2.150000E+02
2.150000E+02
2.150000E+02
2.150000E+02
2.150000E+02
2.150000E+02
2.150000E+02
2.150000E+02
2.150000E+02
2.150000E+02
2.150000E+02
2.150000E+02
2.150000E+02
2.150000E+02
2.150000E+02
2.150000E+02
2.150000E+02
2.150000E+02
2.150000E+02
2.150000E+02
2.150000E+02
2.150000E+02
2.150000E+02
2.150000E+02
2.150000E+02
2.150000E+02
2.150000E+02
2.150000E+02
2.150000E+02
2.150000E+02
2.150000E+02
2.150000E+02
2.150000E+02
2.150000E+02
2.150000E+02
2.150000E+02
2.150000E+02
2.150000E+02
2.150000E+02
2.150000E+02
2.150000E+02
2.150000E+02
2.150000E+02
2.150000E+02
2.150000E+02
2.150000E+02
2.150000E+02
2.150000E+02
2.150000E+02
2.150000E+02
2.150000E+02
2.150000E+02
2.150000E+02
2.150000E+02
2.150000E+02
2.150000E+02
2.150000E+02
2.150000E+02
2.150000E+02
2.150000E+02
2.150000E+02
2.150000E+02
2.150000E+02
2.150000E+02
2.150000E+02
2.150000E+02
2.150000E+02
2.150000E+02
2.150000E+02
2.150000E+02
2.150000E+02
2.150000E+02
2.150000E+02
2.150000E+02
2.150000E+02
2.150000E+02
2.150000E+02
2.150000E+02
2.150000E+02
2.150000E+02
2.200000E+02
2.200000E+02
2.200000E+02
2.200000E+02
2.200000E+02
2.200000E+02
2.200000E+02
2.200000E+02
2.200000E+02
2.200000E+02
2.200000E+02
2.200000E+02
2.200000E+02
2.200000E+02
2.200000E+02
2.200000E+02
2.200000E+02
2.200000E+02
2.200000E+02
2.200000E+02
2.200000E+02
2.200000E+02
2.200000E+02
2.200000E+02
2.200000E+02
2.200000E+02
2.200000E+02
2.200000E+02
2.200000E+02
2.200000E+02
2.200000E+02
2.200000E+02
2.200000E+02
2.200000E+02
2.200000E+02
2.200000E+02
2.200000E+02
2.200000E+02
2.200000E+02
2.200000E+02
2.200000E+02
2.200000E+02
2.200000E+02
2.200000E+02
2.200000E+02
2.200000E+02
2.200000E+02
2.200000E+02
2.200000E+02
2.200000E+02
2.200000E+02
2.200000E+02
2.200000E+02
2.200000E+02
2.200000E+02
2.200000E+02
2.200000E+02
2.200000E+02
2.200000E+02
2.200000E+02
2.200000E+02
2.200000E+02
2.200000E+02
2.200000E+02
2.200000E+02
2.200000E+02
2.200000E+02
2.200000E+02
2.200000E+02
2.200000E+02
2.200000E+02
2.200000E+02
2.200000E+02
2.200000E+02
2.200000E+02
2.200000E+02
2.200000E+02
2.200000E+02
2.200000E+02
2.200000E+02
2.200000E+02
2.200000E+02
2.200000E+02
2.200000E+02
2.200000E+02
2.200000E+02
2.200000E+02
2.200000E+02
2.200000E+02
2.200000E+02
2.200000E+02
2.200000E+02
2.200000E+02
2.200000E+02
2.200000E+02
2.200000E+02
2.200000E+02
2.200000E+02
2.200000E+02
2.200000E+02
2.200000E+02
2.200000E+02
2.200000E+02
2.200000E+02
2.200000E+02
2.200000E+02
2.200000E+02
2.200000E+02
2.200000E+02
2.200000E+02
2.200000E+02
2.200000E+02
2.200000E+02
2.200000E+02
2.200000E+02
2.200000E+02
2.200000E+02
2.200000E+02
2.200000E+02
2.200000E+02
2.200000E+02
2.200000E+02
2.200000E+02
2.200000E+02
2.200000E+02
2.200000E+02
2.200000E+02
2.200000E+02
2.200000E+02
2.200000E+02
2.200000E+02
2.200000E+02
2.200000E+02
2.200000E+02
2.200000E+02
2.200000E+02
2.200000E+02
2.200000E+02
2.200000E+02
2.200000E+02
2.200000E+02
2.200000E+02
2.200000E+02
2.200000E+02
2.200000E+02
2.200000E+02
2.200000E+02
2.200000E+02
2.200000E+02
2.200000E+02
2.200000E+02
2.200000E+02
2.200000E+02
2.200000E+02
2.200000E+02
2.200000E+02
2.200000E+02
2.200000E+02
2.200000E+02
2.200000E+02
2.200000E+02
2.200000E+02
2.200000E+02
2.200000E+02
2.200000E+02
2.200000E+02
2.200000E+02
2.200000E+02
2.200000E+02
2.200000E+02
2.200000E+02
2.200000E+02
2.200000E+02
2.200000E+02
2.200000E+02
2.200000E+02
2.200000E+02
2.200000E+02
2.200000E+02
2.200000E+02
2.200000E+02
2.200000E+02
2.200000E+02
2.200000E+02
2.200000E+02
2.200000E+02
2.200000E+02
2.200000E+02
2.200000E+02
2.200000E+02
2.200000E+02
2.200000E+02
2.200000E+02
2.200000E+02
2.200000E+02
2.200000E+02
2.200000E+02
2.200000E+02
2.200000E+02
2.200000E+02
2.200000E+02
2.250000E+02
2.250000E+02
2.250000E+02
2.250000E+02
2.250000E+02
2.250000E+02
2.250000E+02
2.250000E+02
2.250000E+02
2.250000E+02
2.250000E+02
2.250000E+02
2.250000E+02
2.250000E+02
2.250000E+02
2.250000E+02
2.250000E+02
2.250000E+02
2.250000E+02
2.250000E+02
2.250000E+02
2.250000E+02
2.250000E+02
2.250000E+02
2.250000E+02
2.250000E+02
2.250000E+02
2.250000E+02
2.250000E+02
2.250000E+02
2.250000E+02
2.250000E+02
2.250000E+02
2.250000E+02
2.250000E+02
2.250000E+02
2.250000E+02
2.250000E+02
2.250000E+02
2.250000E+02
2.250000E+02
2.250000E+02
2.250000E+02
2.250000E+02
2.250000E+02
2.250000E+02
2.250000E+02
2.250000E+02
2.250000E+02
2.250000E+02
2.250000E+02
2.250000E+02
2.250000E+02
2.250000E+02
2.250000E+02
2.250000E+02
2.250000E+02
2.250000E+02
2.250000E+02
2.250000E+02
2.250000E+02
2.250000E+02
2.250000E+02
2.250000E+02
2.250000E+02
2.250000E+02
2.250000E+02
2.250000E+02
2.250000E+02
2.250000E+02
2.250000E+02
2.250000E+02
2.250000E+02
2.250000E+02
2.250000E+02
2.250000E+02
2.250000E+02
2.250000E+02
2.250000E+02
2.250000E+02
2.250000E+02
2.250000E+02
2.250000E+02
2.250000E+02
2.250000E+02
2.250000E+02
2.250000E+02
2.250000E+02
2.250000E+02
2.250000E+02
2.250000E+02
2.250000E+02
2.250000E+02
2.250000E+02
2.250000E+02
2.250000E+02
2.250000E+02
2.250000E+02
2.250000E+02
2.250000E+02
2.250000E+02
2.250000E+02
2.250000E+02
2.250000E+02
2.250000E+02
2.250000E+02
2.250000E+02
2.250000E+02
2.250000E+02
2.250000E+02
2.250000E+02
2.250000E+02
2.250000E+02
2.250000E+02
2.250000E+02
2.250000E+02
2.250000E+02
2.250000E+02
2.250000E+02
2.250000E+02
2.250000E+02
2.250000E+02
2.250000E+02
2.250000E+02
2.250000E+02
2.250000E+02
2.250000E+02
2.250000E+02
2.250000E+02
2.250000E+02
2.250000E+02
2.250000E+02
2.250000E+02
2.250000E+02
2.250000E+02
2.250000E+02
2.250000E+02
2.250000E+02
2.250000E+02
2.250000E+02
2.250000E+02
2.250000E+02
2.250000E+02
2.250000E+02
2.250000E+02
2.250000E+02
2.250000E+02
2.250000E+02
2.250000E+02
2.250000E+02
2.250000E+02
2.250000E+02
2.250000E+02
2.250000E+02
2.250000E+02
2.250000E+02
2.250000E+02
2.250000E+02
2.250000E+02
2.250000E+02
2.250000E+02
2.250000E+02
2.250000E+02
2.250000E+02
2.250000E+02
2.250000E+02
2.250000E+02
2.250000E+02
2.250000E+02
2.250000E+02
2.250000E+02
2.250000E+02
2.250000E+02
2.250000E+02
2.250000E+02
2.250000E+02
2.250000E+02
2.250000E+02
2.250000E+02
2.250000E+02
2.250000E+02
2.250000E+02
2.250000E+02
2.250000E+02
2.250000E+02
2.250000E+02
2.250000E+02
2.250000E+02
2.250000E+02
2.250000E+02
2.250000E+02
2.250000E+02
2.250000E+02
2.250000E+02
2.250000E+02
2.250000E+02
2.250000E+02
2.250000E+02
2.250000E+02
2.250000E+02
2.250000E+02
2.300000E+02
2.300000E+02
2.300000E+02
2.300000E+02
2.300000E+02
2.300000E+02
2.300000E+02
2.300000E+02
2.300000E+02
2.300000E+02
2.300000E+02
2.300000E+02
2.300000E+02
2.300000E+02
2.300000E+02
2.300000E+02
2.300000E+02
2.300000E+02
2.300000E+02
2.300000E+02
2.300000E+02
2.300000E+02
2.300000E+02
2.300000E+02
2.300000E+02
2.300000E+02
2.300000E+02
2.300000E+02
2.300000E+02
2.300000E+02
2.300000E+02
2.300000E+02
2.300000E+02
2.300000E+02
2.300000E+02
2.300000E+02
2.300000E+02
2.300000E+02
2.300000E+02
2.300000E+02
2.300000E+02
2.300000E+02
2.300000E+02
2.300000E+02
2.300000E+02
2.300000E+02
2.300000E+02
2.300000E+02
2.300000E+02
2.300000E+02
2.300000E+02
2.300000E+02
2.300000E+02
2.300000E+02
2.300000E+02
2.300000E+02
2.300000E+02
2.300000E+02
2.300000E+02
2.300000E+02
2.300000E+02
2.300000E+02
2.300000E+02
2.300000E+02
2.300000E+02
2.300000E+02
2.300000E+02
2.300000E+02
2.300000E+02
2.300000E+02
2.300000E+02
2.300000E+02
2.300000E+02
2.300000E+02
2.300000E+02
2.300000E+02
2.300000E+02
2.300000E+02
2.300000E+02
2.300000E+02
2.300000E+02
2.300000E+02
2.300000E+02
2.300000E+02
2.300000E+02
2.300000E+02
2.300000E+02
2.300000E+02
2.300000E+02
2.300000E+02
2.300000E+02
2.300000E+02
2.300000E+02
2.300000E+02
2.300000E+02
2.300000E+02
2.300000E+02
2.300000E+02
2.300000E+02
2.300000E+02
2.300000E+02
2.300000E+02
2.300000E+02
2.300000E+02
2.300000E+02
2.300000E+02
2.300000E+02
2.300000E+02
2.300000E+02
2.300000E+02
2.300000E+02
2.300000E+02
2.300000E+02
2.300000E+02
2.300000E+02
2.300000E+02
2.300000E+02
2.300000E+02
2.300000E+02
2.300000E+02
2.300000E+02
2.300000E+02
2.300000E+02
2.300000E+02
2.300000E+02
2.300000E+02
2.300000E+02
2.300000E+02
2.300000E+02
2.300000E+02
2.300000E+02
2.300000E+02
2.300000E+02
2.300000E+02
2.300000E+02
2.300000E+02
2.300000E+02
2.300000E+02
2.300000E+02
2.300000E+02
2.300000E+02
2.300000E+02
2.300000E+02
2.300000E+02
2.300000E+02
2.300000E+02
2.300000E+02
2.300000E+02
2.300000E+02
2.300000E+02
2.300000E+02
2.300000E+02
2.300000E+02
2.300000E+02
2.300000E+02
2.300000E+02
2.300000E+02
2.300000E+02
2.300000E+02
2.300000E+02
2.300000E+02
2.300000E+02
2.300000E+02
2.300000E+02
2.300000E+02
2.300000E+02
2.300000E+02
2.300000E+02
2.300000E+02
2.300000E+02
2.300000E+02
2.300000E+02
2.300000E+02
2.300000E+02
2.300000E+02
2.300000E+02
2.300000E+02
2.300000E+02
2.300000E+02
2.300000E+02
2.300000E+02
2.300000E+02
2.300000E+02
2.300000E+02
2.300000E+02
2.300000E+02
2.300000E+02
2.300000E+02
2.300000E+02
2.300000E+02
2.300000E+02
2.300000E+02
2.300000E+02
2.300000E+02
2.300000E+02
2.300000E+02
2.300000E+02
2.300000E+02
2.300000E+02
2.300000E+02
2.300000E+02
2.350000E+02
2.350000E+02
2.350000E+02
2.350000E+02
2.350000E+02
2.350000E+02
2.350000E+02
2.350000E+02
2.350000E+02
2.350000E+02
2.350000E+02
2.350000E+02
2.350000E+02
2.350000E+02
2.350000E+02
2.350000E+02
2.350000E+02
2.350000E+02
2.350000E+02
2.350000E+02
2.350000E+02
2.350000E+02
2.350000E+02
2.350000E+02
2.350000E+02
2.350000E+02
2.350000E+02
2.350000E+02
2.350000E+02
2.350000E+02
2.350000E+02
2.350000E+02
2.350000E+02
2.350000E+02
2.350000E+02
2.350000E+02
2.350000E+02
2.350000E+02
2.350000E+02
2.350000E+02
2.350000E+02
2.350000E+02
2.350000E+02
2.350000E+02
2.350000E+02
2.350000E+02
2.350000E+02
2.350000E+02
2.350000E+02
2.350000E+02
2.350000E+02
2.350000E+02
2.350000E+02
2.350000E+02
2.350000E+02
2.350000E+02
2.350000E+02
2.350000E+02
2.350000E+02
2.350000E+02
2.350000E+02
2.350000E+02
2.350000E+02
2.350000E+02
2.350000E+02
2.350000E+02
2.350000E+02
2.350000E+02
2.350000E+02
2.350000E+02
2.350000E+02
2.350000E+02
2.350000E+02
2.350000E+02
2.350000E+02
2.350000E+02
2.350000E+02
2.350000E+02
2.350000E+02
2.350000E+02
2.350000E+02
2.350000E+02
2.350000E+02
2.350000E+02
2.350000E+02
2.350000E+02
2.350000E+02
2.350000E+02
2.350000E+02
2.350000E+02
2.350000E+02
2.350000E+02
2.350000E+02
2.350000E+02
2.350000E+02
2.350000E+02
2.350000E+02
2.350000E+02
2.350000E+02
2.350000E+02
2.350000E+02
2.350000E+02
2.350000E+02
2.350000E+02
2.350000E+02
2.350000E+02
2.350000E+02
2.350000E+02
2.350000E+02
2.350000E+02
2.350000E+02
2.350000E+02
2.350000E+02
2.350000E+02
2.350000E+02
2.350000E+02
2.350000E+02
2.350000E+02
2.350000E+02
2.350000E+02
2.350000E+02
2.350000E+02
2.350000E+02
2.350000E+02
2.350000E+02
2.350000E+02
2.350000E+02
2.350000E+02
2.350000E+02
2.350000E+02
2.350000E+02
2.350000E+02
2.350000E+02
2.350000E+02
2.350000E+02
2.350000E+02
2.350000E+02
2.350000E+02
2.350000E+02
2.350000E+02
2.350000E+02
2.350000E+02
2.350000E+02
2.350000E+02
2.350000E+02
2.350000E+02
2.350000E+02
2.350000E+02
2.350000E+02
2.350000E+02
2.350000E+02
2.350000E+02
2.350000E+02
2.350000E+02
2.350000E+02
2.350000E+02
2.350000E+02
2.350000E+02
2.350000E+02
2.350000E+02
2.350000E+02
2.350000E+02
2.350000E+02
2.350000E+02
2.350000E+02
2.350000E+02
2.350000E+02
2.350000E+02
2.350000E+02
2.350000E+02
2.350000E+02
2.350000E+02
2.350000E+02
2.350000E+02
2.350000E+02
2.350000E+02
2.350000E+02
2.350000E+02
2.350000E+02
2.350000E+02
2.350000E+02
2.350000E+02
2.350000E+02
2.350000E+02
2.350000E+02
2.350000E+02
2.350000E+02
2.350000E+02
2.350000E+02
2.350000E+02
2.350000E+02
2.350000E+02
2.350000E+02
2.350000E+02
2.350000E+02
2.350000E+02
2.350000E+02
2.350000E+02
2.350000E+02
2.350000E+02
2.350000E+02
2.400000E+02
2.400000E+02
2.400000E+02
2.400000E+02
2.400000E+02
2.400000E+02
2.400000E+02
2.400000E+02
2.400000E+02
2.400000E+02
2.400000E+02
2.400000E+02
2.400000E+02
2.400000E+02
2.400000E+02
2.400000E+02
2.400000E+02
2.400000E+02
2.400000E+02
2.400000E+02
2.400000E+02
2.400000E+02
2.400000E+02
2.400000E+02
2.400000E+02
2.400000E+02
2.400000E+02
2.400000E+02
2.400000E+02
2.400000E+02
2.400000E+02
2.400000E+02
2.400000E+02
2.400000E+02
2.400000E+02
2.400000E+02
2.400000E+02
2.400000E+02
2.400000E+02
2.400000E+02
2.400000E+02
2.400000E+02
2.400000E+02
2.400000E+02
2.400000E+02
2.400000E+02
2.400000E+02
2.400000E+02
2.400000E+02
2.400000E+02
2.400000E+02
2.400000E+02
2.400000E+02
2.400000E+02
2.400000E+02
2.400000E+02
2.400000E+02
2.400000E+02
2.400000E+02
2.400000E+02
2.400000E+02
2.400000E+02
2.400000E+02
2.400000E+02
2.400000E+02
2.400000E+02
2.400000E+02
2.400000E+02
2.400000E+02
2.400000E+02
2.400000E+02
2.400000E+02
2.400000E+02
2.400000E+02
2.400000E+02
2.400000E+02
2.400000E+02
2.400000E+02
2.400000E+02
2.400000E+02
2.400000E+02
2.400000E+02
2.400000E+02
2.400000E+02
2.400000E+02
2.400000E+02
2.400000E+02
2.400000E+02
2.400000E+02
2.400000E+02
2.400000E+02
2.400000E+02
2.400000E+02
2.400000E+02
2.400000E+02
2.400000E+02
2.400000E+02
2.400000E+02
2.400000E+02
2.400000E+02
2.400000E+02
2.400000E+02
2.400000E+02
2.400000E+02
2.400000E+02
2.400000E+02
2.400000E+02
2.400000E+02
2.400000E+02
2.400000E+02
2.400000E+02
2.400000E+02
2.400000E+02
2.400000E+02
2.400000E+02
2.400000E+02
2.400000E+02
2.400000E+02
2.400000E+02
2.400000E+02
2.400000E+02
2.400000E+02
2.400000E+02
2.400000E+02
2.400000E+02
2.400000E+02
2.400000E+02
2.400000E+02
2.400000E+02
2.400000E+02
2.400000E+02
2.400000E+02
2.400000E+02
2.400000E+02
2.400000E+02
2.400000E+02
2.400000E+02
2.400000E+02
2.400000E+02
2.400000E+02
2.400000E+02
2.400000E+02
2.400000E+02
2.400000E+02
2.400000E+02
2.400000E+02
2.400000E+02
2.400000E+02
2.400000E+02
2.400000E+02
2.400000E+02
2.400000E+02
2.400000E+02
2.400000E+02
2.400000E+02
2.400000E+02
2.400000E+02
2.400000E+02
2.400000E+02
2.400000E+02
2.400000E+02
2.400000E+02
2.400000E+02
2.400000E+02
2.400000E+02
2.400000E+02
2.400000E+02
2.400000E+02
2.400000E+02
2.400000E+02
2.400000E+02
2.400000E+02
2.400000E+02
2.400000E+02
2.400000E+02
2.400000E+02
2.400000E+02
2.400000E+02
2.400000E+02
2.400000E+02
2.400000E+02
2.400000E+02
2.400000E+02
2.400000E+02
2.400000E+02
2.400000E+02
2.400000E+02
2.400000E+02
2.400000E+02
2.400000E+02
2.400000E+02
2.400000E+02
2.400000E+02
2.400000E+02
2.400000E+02
2.400000E+02
2.400000E+02
2.400000E+02
2.400000E+02
2.400000E+02
2.400000E+02
2.450000E+02
2.450000E+02
2.450000E+02
2.450000E+02
2.450000E+02
2.450000E+02
2.450000E+02
2.450000E+02
2.450000E+02
2.450000E+02
2.450000E+02
2.450000E+02
2.450000E+02
2.450000E+02
2.450000E+02
2.450000E+02
2.450000E+02
2.450000E+02
2.450000E+02
2.450000E+02
2.450000E+02
2.450000E+02
2.450000E+02
2.450000E+02
2.450000E+02
2.450000E+02
2.450000E+02
2.450000E+02
2.450000E+02
2.450000E+02
2.450000E+02
2.450000E+02
2.450000E+02
2.450000E+02
2.450000E+02
2.450000E+02
2.450000E+02
2.450000E+02
2.450000E+02
2.450000E+02
2.450000E+02
2.450000E+02
2.450000E+02
2.450000E+02
2.450000E+02
2.450000E+02
2.450000E+02
2.450000E+02
2.450000E+02
2.450000E+02
2.450000E+02
2.450000E+02
2.450000E+02
2.450000E+02
2.450000E+02
2.450000E+02
2.450000E+02
2.450000E+02
2.450000E+02
2.450000E+02
2.450000E+02
2.450000E+02
2.450000E+02
2.450000E+02
2.450000E+02
2.450000E+02
2.450000E+02
2.450000E+02
2.450000E+02
2.450000E+02
2.450000E+02
2.450000E+02
2.450000E+02
2.450000E+02
2.450000E+02
2.450000E+02
2.450000E+02
2.450000E+02
2.450000E+02
2.450000E+02
2.450000E+02
2.450000E+02
2.450000E+02
2.450000E+02
2.450000E+02
2.450000E+02
2.450000E+02
2.450000E+02
2.450000E+02
2.450000E+02
2.450000E+02
2.450000E+02
2.450000E+02
2.450000E+02
2.450000E+02
2.450000E+02
2.450000E+02
2.450000E+02
2.450000E+02
2.450000E+02
2.450000E+02
2.450000E+02
2.450000E+02
2.450000E+02
2.450000E+02
2.450000E+02
2.450000E+02
2.450000E+02
2.450000E+02
2.450000E+02
2.450000E+02
2.450000E+02
2.450000E+02
2.450000E+02
2.450000E+02
2.450000E+02
2.450000E+02
2.450000E+02
2.450000E+02
2.450000E+02
2.450000E+02
2.450000E+02
2.450000E+02
2.450000E+02
2.450000E+02
2.450000E+02
2.450000E+02
2.450000E+02
2.450000E+02
2.450000E+02
2.450000E+02
2.450000E+02
2.450000E+02
2.450000E+02
2.450000E+02
2.450000E+02
2.450000E+02
2.450000E+02
2.450000E+02
2.450000E+02
2.450000E+02
2.450000E+02
2.450000E+02
2.450000E+02
2.450000E+02
2.450000E+02
2.450000E+02
2.450000E+02
2.450000E+02
2.450000E+02
2.450000E+02
2.450000E+02
2.450000E+02
2.450000E+02
2.450000E+02
2.450000E+02
2.450000E+02
2.450000E+02
2.450000E+02
2.450000E+02
2.450000E+02
2.450000E+02
2.450000E+02
2.450000E+02
2.450000E+02
2.450000E+02
2.450000E+02
2.450000E+02
2.450000E+02
2.450000E+02
2.450000E+02
2.450000E+02
2.450000E+02
2.450000E+02
2.450000E+02
2.450000E+02
2.450000E+02
2.450000E+02
2.450000E+02
2.450000E+02
2.450000E+02
2.450000E+02
2.450000E+02
2.450000E+02
2.450000E+02
2.450000E+02
2.450000E+02
2.450000E+02
2.450000E+02
2.450000E+02
2.450000E+02
2.450000E+02
2.450000E+02
2.450000E+02
2.450000E+02
2.450000E+02
2.450000E+02
2.450000E+02
2.450000E+02
2.450000E+02
2.450000E+02
2.500000E+02
2.500000E+02
2.500000E+02
2.500000E+02
2.500000E+02
2.500000E+02
2.500000E+02
2.500000E+02
2.500000E+02
2.500000E+02
2.500000E+02
2.500000E+02
2.500000E+02
2.500000E+02
2.500000E+02
2.500000E+02
2.500000E+02
2.500000E+02
2.500000E+02
2.500000E+02
2.500000E+02
2.500000E+02
2.500000E+02
2.500000E+02
2.500000E+02
2.500000E+02
2.500000E+02
2.500000E+02
2.500000E+02
2.500000E+02
2.500000E+02
2.500000E+02
2.500000E+02
2.500000E+02
2.500000E+02
2.500000E+02
2.500000E+02
2.500000E+02
2.500000E+02
2.500000E+02
2.500000E+02
2.500000E+02
2.500000E+02
2.500000E+02
2.500000E+02
2.500000E+02
2.500000E+02
2.500000E+02
2.500000E+02
2.500000E+02
2.500000E+02
2.500000E+02
2.500000E+02
2.500000E+02
2.500000E+02
2.500000E+02
2.500000E+02
2.500000E+02
2.500000E+02
2.500000E+02
2.500000E+02
2.500000E+02
2.500000E+02
2.500000E+02
2.500000E+02
2.500000E+02
2.500000E+02
2.500000E+02
2.500000E+02
2.500000E+02
2.500000E+02
2.500000E+02
2.500000E+02
2.500000E+02
2.500000E+02
2.500000E+02
2.500000E+02
2.500000E+02
2.500000E+02
2.500000E+02
2.500000E+02
2.500000E+02
2.500000E+02
2.500000E+02
2.500000E+02
2.500000E+02
2.500000E+02
2.500000E+02
2.500000E+02
2.500000E+02
2.500000E+02
2.500000E+02
2.500000E+02
2.500000E+02
2.500000E+02
2.500000E+02
2.500000E+02
2.500000E+02
2.500000E+02
2.500000E+02
2.500000E+02
2.500000E+02
2.500000E+02
2.500000E+02
2.500000E+02
2.500000E+02
2.500000E+02
2.500000E+02
2.500000E+02
2.500000E+02
2.500000E+02
2.500000E+02
2.500000E+02
2.500000E+02
2.500000E+02
2.500000E+02
2.500000E+02
2.500000E+02
2.500000E+02
2.500000E+02
2.500000E+02
2.500000E+02
2.500000E+02
2.500000E+02
2.500000E+02
2.500000E+02
2.500000E+02
2.500000E+02
2.500000E+02
2.500000E+02
2.500000E+02
2.500000E+02
2.500000E+02
2.500000E+02
2.500000E+02
2.500000E+02
2.500000E+02
2.500000E+02
2.500000E+02
2.500000E+02
2.500000E+02
2.500000E+02
2.500000E+02
2.500000E+02
2.500000E+02
2.500000E+02
2.500000E+02
2.500000E+02
2.500000E+02
2.500000E+02
2.500000E+02
2.500000E+02
2.500000E+02
2.500000E+02
2.500000E+02
2.500000E+02
2.500000E+02
2.500000E+02
2.500000E+02
2.500000E+02
2.500000E+02
2.500000E+02
2.500000E+02
2.500000E+02
2.500000E+02
2.500000E+02
2.500000E+02
2.500000E+02
2.500000E+02
2.500000E+02
2.500000E+02
2.500000E+02
2.500000E+02
2.500000E+02
2.500000E+02
2.500000E+02
2.500000E+02
2.500000E+02
2.500000E+02
2.500000E+02
2.500000E+02
2.500000E+02
2.500000E+02
2.500000E+02
2.500000E+02
2.500000E+02
2.500000E+02
2.500000E+02
2.500000E+02
2.500000E+02
2.500000E+02
2.500000E+02
2.500000E+02
2.500000E+02
2.500000E+02
2.500000E+02
2.500000E+02
2.500000E+02
2.500000E+02
2.500000E+02
2.500000E+02
2.550000E+02
2.550000E+02
2.550000E+02
2.550000E+02
2.550000E+02
2.550000E+02
2.550000E+02
2.550000E+02
2.550000E+02
2.550000E+02
2.550000E+02
2.550000E+02
2.550000E+02
2.550000E+02
2.550000E+02
2.550000E+02
2.550000E+02
2.550000E+02
2.550000E+02
2.550000E+02
2.550000E+02
2.550000E+02
2.550000E+02
2.550000E+02
2.550000E+02
2.550000E+02
2.550000E+02
2.550000E+02
2.550000E+02
2.550000E+02
2.550000E+02
2.550000E+02
2.550000E+02
2.550000E+02
2.550000E+02
2.550000E+02
2.550000E+02
2.550000E+02
2.550000E+02
2.550000E+02
2.550000E+02
2.550000E+02
2.550000E+02
2.550000E+02
2.550000E+02
2.550000E+02
2.550000E+02
2.550000E+02
2.550000E+02
2.550000E+02
2.550000E+02
2.550000E+02
2.550000E+02
2.550000E+02
2.550000E+02
2.550000E+02
2.550000E+02
2.550000E+02
2.550000E+02
2.550000E+02
2.550000E+02
2.550000E+02
2.550000E+02
2.550000E+02
2.550000E+02
2.550000E+02
2.550000E+02
2.550000E+02
2.550000E+02
2.550000E+02
2.550000E+02
2.550000E+02
2.550000E+02
2.550000E+02
2.550000E+02
2.550000E+02
2.550000E+02
2.550000E+02
2.550000E+02
2.550000E+02
2.550000E+02
2.550000E+02
2.550000E+02
2.550000E+02
2.550000E+02
2.550000E+02
2.550000E+02
2.550000E+02
2.550000E+02
2.550000E+02
2.550000E+02
2.550000E+02
2.550000E+02
2.550000E+02
2.550000E+02
2.550000E+02
2.550000E+02
2.550000E+02
2.550000E+02
2.550000E+02
2.550000E+02
2.550000E+02
2.550000E+02
2.550000E+02
2.550000E+02
2.550000E+02
2.550000E+02
2.550000E+02
2.550000E+02
2.550000E+02
2.550000E+02
2.550000E+02
2.550000E+02
2.550000E+02
2.550000E+02
2.550000E+02
2.550000E+02
2.550000E+02
2.550000E+02
2.550000E+02
2.550000E+02
2.550000E+02
2.550000E+02
2.550000E+02
2.550000E+02
2.550000E+02
2.550000E+02
2.550000E+02
2.550000E+02
2.550000E+02
2.550000E+02
2.550000E+02
2.550000E+02
2.550000E+02
2.550000E+02
2.550000E+02
2.550000E+02
2.550000E+02
2.550000E+02
2.550000E+02
2.550000E+02
2.550000E+02
2.550000E+02
2.550000E+02
2.550000E+02
2.550000E+02
2.550000E+02
2.550000E+02
2.550000E+02
2.550000E+02
2.550000E+02
2.550000E+02
2.550000E+02
2.550000E+02
2.550000E+02
2.550000E+02
2.550000E+02
2.550000E+02
2.550000E+02
2.550000E+02
2.550000E+02
2.550000E+02
2.550000E+02
2.550000E+02
2.550000E+02
2.550000E+02
2.550000E+02
2.550000E+02
2.550000E+02
2.550000E+02
2.550000E+02
2.550000E+02
2.550000E+02
2.550000E+02
2.550000E+02
2.550000E+02
2.550000E+02
2.550000E+02
2.550000E+02
2.550000E+02
2.550000E+02
2.550000E+02
2.550000E+02
2.550000E+02
2.550000E+02
2.550000E+02
2.550000E+02
2.550000E+02
2.550000E+02
2.550000E+02
2.550000E+02
2.550000E+02
2.550000E+02
2.550000E+02
2.550000E+02
2.550000E+02
2.550000E+02
2.550000E+02
2.550000E+02
2.550000E+02
2.550000E+02
2.600000E+02
2.600000E+02
2.600000E+02
2.600000E+02
2.600000E+02
2.600000E+02
2.600000E+02
2.600000E+02
2.600000E+02
2.600000E+02
2.600000E+02
2.600000E+02
2.600000E+02
2.600000E+02
2.600000E+02
2.600000E+02
2.600000E+02
2.600000E+02
2.600000E+02
2.600000E+02
2.600000E+02
2.600000E+02
2.600000E+02
2.600000E+02
2.600000E+02
2.600000E+02
2.600000E+02
2.600000E+02
2.600000E+02
2.600000E+02
2.600000E+02
2.600000E+02
2.600000E+02
2.600000E+02
2.600000E+02
2.600000E+02
2.600000E+02
2.600000E+02
2.600000E+02
2.600000E+02
2.600000E+02
2.600000E+02
2.600000E+02
2.600000E+02
2.600000E+02
2.600000E+02
2.600000E+02
2.600000E+02
2.600000E+02
2.600000E+02
2.600000E+02
2.600000E+02
2.600000E+02
2.600000E+02
2.600000E+02
2.600000E+02
2.600000E+02
2.600000E+02
2.600000E+02
2.600000E+02
2.600000E+02
2.600000E+02
2.600000E+02
2.600000E+02
2.600000E+02
2.600000E+02
2.600000E+02
2.600000E+02
2.600000E+02
2.600000E+02
2.600000E+02
2.600000E+02
2.600000E+02
2.600000E+02
2.600000E+02
2.600000E+02
2.600000E+02
2.600000E+02
2.600000E+02
2.600000E+02
2.600000E+02
2.600000E+02
2.600000E+02
2.600000E+02
2.600000E+02
2.600000E+02
2.600000E+02
2.600000E+02
2.600000E+02
2.600000E+02
2.600000E+02
2.600000E+02
2.600000E+02
2.600000E+02
2.600000E+02
2.600000E+02
2.600000E+02
2.600000E+02
2.600000E+02
2.600000E+02
2.600000E+02
2.600000E+02
2.600000E+02
2.600000E+02
2.600000E+02
2.600000E+02
2.600000E+02
2.600000E+02
2.600000E+02
2.600000E+02
2.600000E+02
2.600000E+02
2.600000E+02
2.600000E+02
2.600000E+02
2.600000E+02
2.600000E+02
2.600000E+02
2.600000E+02
2.600000E+02
2.600000E+02
2.600000E+02
2.600000E+02
2.600000E+02
2.600000E+02
2.600000E+02
2.600000E+02
2.600000E+02
2.600000E+02
2.600000E+02
2.600000E+02
2.600000E+02
2.600000E+02
2.600000E+02
2.600000E+02
2.600000E+02
2.600000E+02
2.600000E+02
2.600000E+02
2.600000E+02
2.600000E+02
2.600000E+02
2.600000E+02
2.600000E+02
2.600000E+02
2.600000E+02
2.600000E+02
2.600000E+02
2.600000E+02
2.600000E+02
2.600000E+02
2.600000E+02
2.600000E+02
2.600000E+02
2.600000E+02
2.600000E+02
2.600000E+02
2.600000E+02
2.600000E+02
2.600000E+02
2.600000E+02
2.600000E+02
2.600000E+02
2.600000E+02
2.600000E+02
2.600000E+02
2.600000E+02
2.600000E+02
2.600000E+02
2.600000E+02
2.600000E+02
2.600000E+02
2.600000E+02
2.600000E+02
2.600000E+02
2.600000E+02
2.600000E+02
2.600000E+02
2.600000E+02
2.600000E+02
2.600000E+02
2.600000E+02
2.600000E+02
2.600000E+02
2.600000E+02
2.600000E+02
2.600000E+02
2.600000E+02
2.600000E+02
2.600000E+02
2.600000E+02
2.600000E+02
2.600000E+02
2.600000E+02
2.600000E+02
2.600000E+02
2.600000E+02
2.600000E+02
2.600000E+02
2.600000E+02
2.600000E+02
2.650000E+02
2.650000E+02
2.650000E+02
2.650000E+02
2.650000E+02
2.650000E+02
2.650000E+02
2.650000E+02
2.650000E+02
2.650000E+02
2.650000E+02
2.650000E+02
2.650000E+02
2.650000E+02
2.650000E+02
2.650000E+02
2.650000E+02
2.650000E+02
2.650000E+02
2.650000E+02
2.650000E+02
2.650000E+02
2.650000E+02
2.650000E+02
2.650000E+02
2.650000E+02
2.650000E+02
2.650000E+02
2.650000E+02
2.650000E+02
2.650000E+02
2.650000E+02
2.650000E+02
2.650000E+02
2.650000E+02
2.650000E+02
2.650000E+02
2.650000E+02
2.650000E+02
2.650000E+02
2.650000E+02
2.650000E+02
2.650000E+02
2.650000E+02
2.650000E+02
2.650000E+02
2.650000E+02
2.650000E+02
2.650000E+02
2.650000E+02
2.650000E+02
2.650000E+02
2.650000E+02
2.650000E+02
2.650000E+02
2.650000E+02
2.650000E+02
2.650000E+02
2.650000E+02
2.650000E+02
2.650000E+02
2.650000E+02
2.650000E+02
2.650000E+02
2.650000E+02
2.650000E+02
2.650000E+02
2.650000E+02
2.650000E+02
2.650000E+02
2.650000E+02
2.650000E+02
2.650000E+02
2.650000E+02
2.650000E+02
2.650000E+02
2.650000E+02
2.650000E+02
2.650000E+02
2.650000E+02
2.650000E+02
2.650000E+02
2.650000E+02
2.650000E+02
2.650000E+02
2.650000E+02
2.650000E+02
2.650000E+02
2.650000E+02
2.650000E+02
2.650000E+02
2.650000E+02
2.650000E+02
2.650000E+02
2.650000E+02
2.650000E+02
2.650000E+02
2.650000E+02
2.650000E+02
2.650000E+02
2.650000E+02
2.650000E+02
2.650000E+02
2.650000E+02
2.650000E+02
2.650000E+02
2.650000E+02
2.650000E+02
2.650000E+02
2.650000E+02
2.650000E+02
2.650000E+02
2.650000E+02
2.650000E+02
2.650000E+02
2.650000E+02
2.650000E+02
2.650000E+02
2.650000E+02
2.650000E+02
2.650000E+02
2.650000E+02
2.650000E+02
2.650000E+02
2.650000E+02
2.650000E+02
2.650000E+02
2.650000E+02
2.650000E+02
2.650000E+02
2.650000E+02
2.650000E+02
2.650000E+02
2.650000E+02
2.650000E+02
2.650000E+02
2.650000E+02
2.650000E+02
2.650000E+02
2.650000E+02
2.650000E+02
2.650000E+02
2.650000E+02
2.650000E+02
2.650000E+02
2.650000E+02
2.650000E+02
2.650000E+02
2.650000E+02
2.650000E+02
2.650000E+02
2.650000E+02
2.650000E+02
2.650000E+02
2.650000E+02
2.650000E+02
2.650000E+02
2.650000E+02
2.650000E+02
2.650000E+02
2.650000E+02
2.650000E+02
2.650000E+02
2.650000E+02
2.650000E+02
2.650000E+02
2.650000E+02
2.650000E+02
2.650000E+02
2.650000E+02
2.650000E+02
2.650000E+02
2.650000E+02
2.650000E+02
2.650000E+02
2.650000E+02
2.650000E+02
2.650000E+02
2.650000E+02
2.650000E+02
2.650000E+02
2.650000E+02
2.650000E+02
2.650000E+02
2.650000E+02
2.650000E+02
2.650000E+02
2.650000E+02
2.650000E+02
2.650000E+02
2.650000E+02
2.650000E+02
2.650000E+02
2.650000E+02
2.650000E+02
2.650000E+02
2.650000E+02
2.650000E+02
2.650000E+02
2.650000E+02
2.650000E+02
2.700000E+02
2.700000E+02
2.700000E+02
2.700000E+02
2.700000E+02
2.700000E+02
2.700000E+02
2.700000E+02
2.700000E+02
2.700000E+02
2.700000E+02
2.700000E+02
2.700000E+02
2.700000E+02
2.700000E+02
2.700000E+02
2.700000E+02
2.700000E+02
2.700000E+02
2.700000E+02
2.700000E+02
2.700000E+02
2.700000E+02
2.700000E+02
2.700000E+02
2.700000E+02
2.700000E+02
2.700000E+02
2.700000E+02
2.700000E+02
2.700000E+02
2.700000E+02
2.700000E+02
2.700000E+02
2.700000E+02
2.700000E+02
2.700000E+02
2.700000E+02
2.700000E+02
2.700000E+02
2.700000E+02
2.700000E+02
2.700000E+02
2.700000E+02
2.700000E+02
2.700000E+02
2.700000E+02
2.700000E+02
2.700000E+02
2.700000E+02
2.700000E+02
2.700000E+02
2.700000E+02
2.700000E+02
2.700000E+02
2.700000E+02
2.700000E+02
2.700000E+02
2.700000E+02
2.700000E+02
2.700000E+02
2.700000E+02
2.700000E+02
2.700000E+02
2.700000E+02
2.700000E+02
2.700000E+02
2.700000E+02
2.700000E+02
2.700000E+02
2.700000E+02
2.700000E+02
2.700000E+02
2.700000E+02
2.700000E+02
2.700000E+02
2.700000E+02
2.700000E+02
2.700000E+02
2.700000E+02
2.700000E+02
2.700000E+02
2.700000E+02
2.700000E+02
2.700000E+02
2.700000E+02
2.700000E+02
2.700000E+02
2.700000E+02
2.700000E+02
2.700000E+02
2.700000E+02
2.700000E+02
2.700000E+02
2.700000E+02
2.700000E+02
2.700000E+02
2.700000E+02
2.700000E+02
2.700000E+02
2.700000E+02
2.700000E+02
2.700000E+02
2.700000E+02
2.700000E+02
2.700000E+02
2.700000E+02
2.700000E+02
2.700000E+02
2.700000E+02
2.700000E+02
2.700000E+02
2.700000E+02
2.700000E+02
2.700000E+02
2.700000E+02
2.700000E+02
2.700000E+02
2.700000E+02
2.700000E+02
2.700000E+02
2.700000E+02
2.700000E+02
2.700000E+02
2.700000E+02
2.700000E+02
2.700000E+02
2.700000E+02
2.700000E+02
2.700000E+02
2.700000E+02
2.700000E+02
2.700000E+02
2.700000E+02
2.700000E+02
2.700000E+02
2.700000E+02
2.700000E+02
2.700000E+02
2.700000E+02
2.700000E+02
2.700000E+02
2.700000E+02
2.700000E+02
2.700000E+02
2.700000E+02
2.700000E+02
2.700000E+02
2.700000E+02
2.700000E+02
2.700000E+02
2.700000E+02
2.700000E+02
2.700000E+02
2.700000E+02
2.700000E+02
2.700000E+02
2.700000E+02
2.700000E+02
2.700000E+02
2.700000E+02
2.700000E+02
2.700000E+02
2.700000E+02
2.700000E+02
2.700000E+02
2.700000E+02
2.700000E+02
2.700000E+02
2.700000E+02
2.700000E+02
2.700000E+02
2.700000E+02
2.700000E+02
2.700000E+02
2.700000E+02
2.700000E+02
2.700000E+02
2.700000E+02
2.700000E+02
2.700000E+02
2.700000E+02
2.700000E+02
2.700000E+02
2.700000E+02
2.700000E+02
2.700000E+02
2.700000E+02
2.700000E+02
2.700000E+02
2.700000E+02
2.700000E+02
2.700000E+02
2.700000E+02
2.700000E+02
2.700000E+02
2.700000E+02
2.700000E+02
2.700000E+02
2.700000E+02
2.700000E+02
2.750000E+02
2.750000E+02
2.750000E+02
2.750000E+02
2.750000E+02
2.750000E+02
2.750000E+02
2.750000E+02
2.750000E+02
2.750000E+02
2.750000E+02
2.750000E+02
2.750000E+02
2.750000E+02
2.750000E+02
2.750000E+02
2.750000E+02
2.750000E+02
2.750000E+02
2.750000E+02
2.750000E+02
2.750000E+02
2.750000E+02
2.750000E+02
2.750000E+02
2.750000E+02
2.750000E+02
2.750000E+02
2.750000E+02
2.750000E+02
2.750000E+02
2.750000E+02
2.750000E+02
2.750000E+02
2.750000E+02
2.750000E+02
2.750000E+02
2.750000E+02
2.750000E+02
2.750000E+02
2.750000E+02
2.750000E+02
2.750000E+02
2.750000E+02
2.750000E+02
2.750000E+02
2.750000E+02
2.750000E+02
2.750000E+02
2.750000E+02
2.750000E+02
2.750000E+02
2.750000E+02
2.750000E+02
2.750000E+02
2.750000E+02
2.750000E+02
2.750000E+02
2.750000E+02
2.750000E+02
2.750000E+02
2.750000E+02
2.750000E+02
2.750000E+02
2.750000E+02
2.750000E+02
2.750000E+02
2.750000E+02
2.750000E+02
2.750000E+02
2.750000E+02
2.750000E+02
2.750000E+02
2.750000E+02
2.750000E+02
2.750000E+02
2.750000E+02
2.750000E+02
2.750000E+02
2.750000E+02
2.750000E+02
2.750000E+02
2.750000E+02
2.750000E+02
2.750000E+02
2.750000E+02
2.750000E+02
2.750000E+02
2.750000E+02
2.750000E+02
2.750000E+02
2.750000E+02
2.750000E+02
2.750000E+02
2.750000E+02
2.750000E+02
2.750000E+02
2.750000E+02
2.750000E+02
2.750000E+02
2.750000E+02
2.750000E+02
2.750000E+02
2.750000E+02
2.750000E+02
2.750000E+02
2.750000E+02
2.750000E+02
2.750000E+02
2.750000E+02
2.750000E+02
2.750000E+02
2.750000E+02
2.750000E+02
2.750000E+02
2.750000E+02
2.750000E+02
2.750000E+02
2.750000E+02
2.750000E+02
2.750000E+02
2.750000E+02
2.750000E+02
2.750000E+02
2.750000E+02
2.750000E+02
2.750000E+02
2.750000E+02
2.750000E+02
2.750000E+02
2.750000E+02
2.750000E+02
2.750000E+02
2.750000E+02
2.750000E+02
2.750000E+02
2.750000E+02
2.750000E+02
2.750000E+02
2.750000E+02
2.750000E+02
2.750000E+02
2.750000E+02
2.750000E+02
2.750000E+02
2.750000E+02
2.750000E+02
2.750000E+02
2.750000E+02
2.750000E+02
2.750000E+02
2.750000E+02
2.750000E+02
2.750000E+02
2.750000E+02
2.750000E+02
2.750000E+02
2.750000E+02
2.750000E+02
2.750000E+02
2.750000E+02
2.750000E+02
2.750000E+02
2.750000E+02
2.750000E+02
2.750000E+02
2.750000E+02
2.750000E+02
2.750000E+02
2.750000E+02
2.750000E+02
2.750000E+02
2.750000E+02
2.750000E+02
2.750000E+02
2.750000E+02
2.750000E+02
2.750000E+02
2.750000E+02
2.750000E+02
2.750000E+02
2.750000E+02
2.750000E+02
2.750000E+02
2.750000E+02
2.750000E+02
2.750000E+02
2.750000E+02
2.750000E+02
2.750000E+02
2.750000E+02
2.750000E+02
2.750000E+02
2.750000E+02
2.750000E+02
2.750000E+02
2.750000E+02
2.750000E+02
2.750000E+02
2.750000E+02
2.750000E+02
2.800000E+02
2.800000E+02
2.800000E+02
2.800000E+02
2.800000E+02
2.800000E+02
2.800000E+02
2.800000E+02
2.800000E+02
2.800000E+02
2.800000E+02
2.800000E+02
2.800000E+02
2.800000E+02
2.800000E+02
2.800000E+02
2.800000E+02
2.800000E+02
2.800000E+02
2.800000E+02
2.800000E+02
2.800000E+02
2.800000E+02
2.800000E+02
2.800000E+02
2.800000E+02
2.800000E+02
2.800000E+02
2.800000E+02
2.800000E+02
2.800000E+02
2.800000E+02
2.800000E+02
2.800000E+02
2.800000E+02
2.800000E+02
2.800000E+02
2.800000E+02
2.800000E+02
2.800000E+02
2.800000E+02
2.800000E+02
2.800000E+02
2.800000E+02
2.800000E+02
2.800000E+02
2.800000E+02
2.800000E+02
2.800000E+02
2.800000E+02
2.800000E+02
2.800000E+02
2.800000E+02
2.800000E+02
2.800000E+02
2.800000E+02
2.800000E+02
2.800000E+02
2.800000E+02
2.800000E+02
2.800000E+02
2.800000E+02
2.800000E+02
2.800000E+02
2.800000E+02
2.800000E+02
2.800000E+02
2.800000E+02
2.800000E+02
2.800000E+02
2.800000E+02
2.800000E+02
2.800000E+02
2.800000E+02
2.800000E+02
2.800000E+02
2.800000E+02
2.800000E+02
2.800000E+02
2.800000E+02
2.800000E+02
2.800000E+02
2.800000E+02
2.800000E+02
2.800000E+02
2.800000E+02
2.800000E+02
2.800000E+02
2.800000E+02
2.800000E+02
2.800000E+02
2.800000E+02
2.800000E+02
2.800000E+02
2.800000E+02
2.800000E+02
2.800000E+02
2.800000E+02
2.800000E+02
2.800000E+02
2.800000E+02
2.800000E+02
2.800000E+02
2.800000E+02
2.800000E+02
2.800000E+02
2.800000E+02
2.800000E+02
2.800000E+02
2.800000E+02
2.800000E+02
2.800000E+02
2.800000E+02
2.800000E+02
2.800000E+02
2.800000E+02
2.800000E+02
2.800000E+02
2.800000E+02
2.800000E+02
2.800000E+02
2.800000E+02
2.800000E+02
2.800000E+02
2.800000E+02
2.800000E+02
2.800000E+02
2.800000E+02
2.800000E+02
2.800000E+02
2.800000E+02
2.800000E+02
2.800000E+02
2.800000E+02
2.800000E+02
2.800000E+02
2.800000E+02
2.800000E+02
2.800000E+02
2.800000E+02
2.800000E+02
2.800000E+02
2.800000E+02
2.800000E+02
2.800000E+02
2.800000E+02
2.800000E+02
2.800000E+02
2.800000E+02
2.800000E+02
2.800000E+02
2.800000E+02
2.800000E+02
2.800000E+02
2.800000E+02
2.800000E+02
2.800000E+02
2.800000E+02
2.800000E+02
2.800000E+02
2.800000E+02
2.800000E+02
2.800000E+02
2.800000E+02
2.800000E+02
2.800000E+02
2.800000E+02
2.800000E+02
2.800000E+02
2.800000E+02
2.800000E+02
2.800000E+02
2.800000E+02
2.800000E+02
2.800000E+02
2.800000E+02
2.800000E+02
2.800000E+02
2.800000E+02
2.800000E+02
2.800000E+02
2.800000E+02
2.800000E+02
2.800000E+02
2.800000E+02
2.800000E+02
2.800000E+02
2.800000E+02
2.800000E+02
2.800000E+02
2.800000E+02
2.800000E+02
2.800000E+02
2.800000E+02
2.800000E+02
2.800000E+02
2.800000E+02
2.800000E+02
2.800000E+02
2.800000E+02
2.800000E+02
2.850000E+02
2.850000E+02
2.850000E+02
2.850000E+02
2.850000E+02
2.850000E+02
2.850000E+02
2.850000E+02
2.850000E+02
2.850000E+02
2.850000E+02
2.850000E+02
2.850000E+02
2.850000E+02
2.850000E+02
2.850000E+02
2.850000E+02
2.850000E+02
2.850000E+02
2.850000E+02
2.850000E+02
2.850000E+02
2.850000E+02
2.850000E+02
2.850000E+02
2.850000E+02
2.850000E+02
2.850000E+02
2.850000E+02
2.850000E+02
2.850000E+02
2.850000E+02
2.850000E+02
2.850000E+02
2.850000E+02
2.850000E+02
2.850000E+02
2.850000E+02
2.850000E+02
2.850000E+02
2.850000E+02
2.850000E+02
2.850000E+02
2.850000E+02
2.850000E+02
2.850000E+02
2.850000E+02
2.850000E+02
2.850000E+02
2.850000E+02
2.850000E+02
2.850000E+02
2.850000E+02
2.850000E+02
2.850000E+02
2.850000E+02
2.850000E+02
2.850000E+02
2.850000E+02
2.850000E+02
2.850000E+02
2.850000E+02
2.850000E+02
2.850000E+02
2.850000E+02
2.850000E+02
2.850000E+02
2.850000E+02
2.850000E+02
2.850000E+02
2.850000E+02
2.850000E+02
2.850000E+02
2.850000E+02
2.850000E+02
2.850000E+02
2.850000E+02
2.850000E+02
2.850000E+02
2.850000E+02
2.850000E+02
2.850000E+02
2.850000E+02
2.850000E+02
2.850000E+02
2.850000E+02
2.850000E+02
2.850000E+02
2.850000E+02
2.850000E+02
2.850000E+02
2.850000E+02
2.850000E+02
2.850000E+02
2.850000E+02
2.850000E+02
2.850000E+02
2.850000E+02
2.850000E+02
2.850000E+02
2.850000E+02
2.850000E+02
2.850000E+02
2.850000E+02
2.850000E+02
2.850000E+02
2.850000E+02
2.850000E+02
2.850000E+02
2.850000E+02
2.850000E+02
2.850000E+02
2.850000E+02
2.850000E+02
2.850000E+02
2.850000E+02
2.850000E+02
2.850000E+02
2.850000E+02
2.850000E+02
2.850000E+02
2.850000E+02
2.850000E+02
2.850000E+02
2.850000E+02
2.850000E+02
2.850000E+02
2.850000E+02
2.850000E+02
2.850000E+02
2.850000E+02
2.850000E+02
2.850000E+02
2.850000E+02
2.850000E+02
2.850000E+02
2.850000E+02
2.850000E+02
2.850000E+02
2.850000E+02
2.850000E+02
2.850000E+02
2.850000E+02
2.850000E+02
2.850000E+02
2.850000E+02
2.850000E+02
2.850000E+02
2.850000E+02
2.850000E+02
2.850000E+02
2.850000E+02
2.850000E+02
2.850000E+02
2.850000E+02
2.850000E+02
2.850000E+02
2.850000E+02
2.850000E+02
2.850000E+02
2.850000E+02
2.850000E+02
2.850000E+02
2.850000E+02
2.850000E+02
2.850000E+02
2.850000E+02
2.850000E+02
2.850000E+02
2.850000E+02
2.850000E+02
2.850000E+02
2.850000E+02
2.850000E+02
2.850000E+02
2.850000E+02
2.850000E+02
2.850000E+02
2.850000E+02
2.850000E+02
2.850000E+02
2.850000E+02
2.850000E+02
2.850000E+02
2.850000E+02
2.850000E+02
2.850000E+02
2.850000E+02
2.850000E+02
2.850000E+02
2.850000E+02
2.850000E+02
2.850000E+02
2.850000E+02
2.850000E+02
2.850000E+02
2.850000E+02
2.850000E+02
2.850000E+02
2.850000E+02
2.850000E+02
2.900000E+02
2.900000E+02
2.900000E+02
2.900000E+02
2.900000E+02
2.900000E+02
2.900000E+02
2.900000E+02
2.900000E+02
2.900000E+02
2.900000E+02
2.900000E+02
2.900000E+02
2.900000E+02
2.900000E+02
2.900000E+02
2.900000E+02
2.900000E+02
2.900000E+02
2.900000E+02
2.900000E+02
2.900000E+02
2.900000E+02
2.900000E+02
2.900000E+02
2.900000E+02
2.900000E+02
2.900000E+02
2.900000E+02
2.900000E+02
2.900000E+02
2.900000E+02
2.900000E+02
2.900000E+02
2.900000E+02
2.900000E+02
2.900000E+02
2.900000E+02
2.900000E+02
2.900000E+02
2.900000E+02
2.900000E+02
2.900000E+02
2.900000E+02
2.900000E+02
2.900000E+02
2.900000E+02
2.900000E+02
2.900000E+02
2.900000E+02
2.900000E+02
2.900000E+02
2.900000E+02
2.900000E+02
2.900000E+02
2.900000E+02
2.900000E+02
2.900000E+02
2.900000E+02
2.900000E+02
2.900000E+02
2.900000E+02
2.900000E+02
2.900000E+02
2.900000E+02
2.900000E+02
2.900000E+02
2.900000E+02
2.900000E+02
2.900000E+02
2.900000E+02
2.900000E+02
2.900000E+02
2.900000E+02
2.900000E+02
2.900000E+02
2.900000E+02
2.900000E+02
2.900000E+02
2.900000E+02
2.900000E+02
2.900000E+02
2.900000E+02
2.900000E+02
2.900000E+02
2.900000E+02
2.900000E+02
2.900000E+02
2.900000E+02
2.900000E+02
2.900000E+02
2.900000E+02
2.900000E+02
2.900000E+02
2.900000E+02
2.900000E+02
2.900000E+02
2.900000E+02
2.900000E+02
2.900000E+02
2.900000E+02
2.900000E+02
2.900000E+02
2.900000E+02
2.900000E+02
2.900000E+02
2.900000E+02
2.900000E+02
2.900000E+02
2.900000E+02
2.900000E+02
2.900000E+02
2.900000E+02
2.900000E+02
2.900000E+02
2.900000E+02
2.900000E+02
2.900000E+02
2.900000E+02
2.900000E+02
2.900000E+02
2.900000E+02
2.900000E+02
2.900000E+02
2.900000E+02
2.900000E+02
2.900000E+02
2.900000E+02
2.900000E+02
2.900000E+02
2.900000E+02
2.900000E+02
2.900000E+02
2.900000E+02
2.900000E+02
2.900000E+02
2.900000E+02
2.900000E+02
2.900000E+02
2.900000E+02
2.900000E+02
2.900000E+02
2.900000E+02
2.900000E+02
2.900000E+02
2.900000E+02
2.900000E+02
2.900000E+02
2.900000E+02
2.900000E+02
2.900000E+02
2.900000E+02
2.900000E+02
2.900000E+02
2.900000E+02
2.900000E+02
2.900000E+02
2.900000E+02
2.900000E+02
2.900000E+02
2.900000E+02
2.900000E+02
2.900000E+02
2.900000E+02
2.900000E+02
2.900000E+02
2.900000E+02
2.900000E+02
2.900000E+02
2.900000E+02
2.900000E+02
2.900000E+02
2.900000E+02
2.900000E+02
2.900000E+02
2.900000E+02
2.900000E+02
2.900000E+02
2.900000E+02
2.900000E+02
2.900000E+02
2.900000E+02
2.900000E+02
2.900000E+02
2.900000E+02
2.900000E+02
2.900000E+02
2.900000E+02
2.900000E+02
2.900000E+02
2.900000E+02
2.900000E+02
2.900000E+02
2.900000E+02
2.900000E+02
2.900000E+02
2.900000E+02
2.900000E+02
2.900000E+02
2.900000E+02
2.900000E+02
2.950000E+02
2.950000E+02
2.950000E+02
2.950000E+02
2.950000E+02
2.950000E+02
2.950000E+02
2.950000E+02
2.950000E+02
2.950000E+02
2.950000E+02
2.950000E+02
2.950000E+02
2.950000E+02
2.950000E+02
2.950000E+02
2.950000E+02
2.950000E+02
2.950000E+02
2.950000E+02
2.950000E+02
2.950000E+02
2.950000E+02
2.950000E+02
2.950000E+02
2.950000E+02
2.950000E+02
2.950000E+02
2.950000E+02
2.950000E+02
2.950000E+02
2.950000E+02
2.950000E+02
2.950000E+02
2.950000E+02
2.950000E+02
2.950000E+02
2.950000E+02
2.950000E+02
2.950000E+02
2.950000E+02
2.950000E+02
2.950000E+02
2.950000E+02
2.950000E+02
2.950000E+02
2.950000E+02
2.950000E+02
2.950000E+02
2.950000E+02
2.950000E+02
2.950000E+02
2.950000E+02
2.950000E+02
2.950000E+02
2.950000E+02
2.950000E+02
2.950000E+02
2.950000E+02
2.950000E+02
2.950000E+02
2.950000E+02
2.950000E+02
2.950000E+02
2.950000E+02
2.950000E+02
2.950000E+02
2.950000E+02
2.950000E+02
2.950000E+02
2.950000E+02
2.950000E+02
2.950000E+02
2.950000E+02
2.950000E+02
2.950000E+02
2.950000E+02
2.950000E+02
2.950000E+02
2.950000E+02
2.950000E+02
2.950000E+02
2.950000E+02
2.950000E+02
2.950000E+02
2.950000E+02
2.950000E+02
2.950000E+02
2.950000E+02
2.950000E+02
2.950000E+02
2.950000E+02
2.950000E+02
2.950000E+02
2.950000E+02
2.950000E+02
2.950000E+02
2.950000E+02
2.950000E+02
2.950000E+02
2.950000E+02
2.950000E+02
2.950000E+02
2.950000E+02
2.950000E+02
2.950000E+02
2.950000E+02
2.950000E+02
2.950000E+02
2.950000E+02
2.950000E+02
2.950000E+02
2.950000E+02
2.950000E+02
2.950000E+02
2.950000E+02
2.950000E+02
2.950000E+02
2.950000E+02
2.950000E+02
2.950000E+02
2.950000E+02
2.950000E+02
2.950000E+02
2.950000E+02
2.950000E+02
2.950000E+02
2.950000E+02
2.950000E+02
2.950000E+02
2.950000E+02
2.950000E+02
2.950000E+02
2.950000E+02
2.950000E+02
2.950000E+02
2.950000E+02
2.950000E+02
2.950000E+02
2.950000E+02
2.950000E+02
2.950000E+02
2.950000E+02
2.950000E+02
2.950000E+02
2.950000E+02
2.950000E+02
2.950000E+02
2.950000E+02
2.950000E+02
2.950000E+02
2.950000E+02
2.950000E+02
2.950000E+02
2.950000E+02
2.950000E+02
2.950000E+02
2.950000E+02
2.950000E+02
2.950000E+02
2.950000E+02
2.950000E+02
2.950000E+02
2.950000E+02
2.950000E+02
2.950000E+02
2.950000E+02
2.950000E+02
2.950000E+02
2.950000E+02
2.950000E+02
2.950000E+02
2.950000E+02
2.950000E+02
2.950000E+02
2.950000E+02
2.950000E+02
2.950000E+02
2.950000E+02
2.950000E+02
2.950000E+02
2.950000E+02
2.950000E+02
2.950000E+02
2.950000E+02
2.950000E+02
2.950000E+02
2.950000E+02
2.950000E+02
2.950000E+02
2.950000E+02
2.950000E+02
2.950000E+02
2.950000E+02
2.950000E+02
2.950000E+02
2.950000E+02
2.950000E+02
2.950000E+02
2.950000E+02
2.950000E+02
3.000000E+02
3.000000E+02
3.000000E+02
3.000000E+02
3.000000E+02
3.000000E+02
3.000000E+02
3.000000E+02
3.000000E+02
3.000000E+02
3.000000E+02
3.000000E+02
3.000000E+02
3.000000E+02
3.000000E+02
3.000000E+02
3.000000E+02
3.000000E+02
3.000000E+02
3.000000E+02
3.000000E+02
3.000000E+02
3.000000E+02
3.000000E+02
3.000000E+02
3.000000E+02
3.000000E+02
3.000000E+02
3.000000E+02
3.000000E+02
3.000000E+02
3.000000E+02
3.000000E+02
3.000000E+02
3.000000E+02
3.000000E+02
3.000000E+02
3.000000E+02
3.000000E+02
3.000000E+02
3.000000E+02
3.000000E+02
3.000000E+02
3.000000E+02
3.000000E+02
3.000000E+02
3.000000E+02
3.000000E+02
3.000000E+02
3.000000E+02
3.000000E+02
3.000000E+02
3.000000E+02
3.000000E+02
3.000000E+02
3.000000E+02
3.000000E+02
3.000000E+02
3.000000E+02
3.000000E+02
3.000000E+02
3.000000E+02
3.000000E+02
3.000000E+02
3.000000E+02
3.000000E+02
3.000000E+02
3.000000E+02
3.000000E+02
3.000000E+02
3.000000E+02
3.000000E+02
3.000000E+02
3.000000E+02
3.000000E+02
3.000000E+02
3.000000E+02
3.000000E+02
3.000000E+02
3.000000E+02
3.000000E+02
3.000000E+02
3.000000E+02
3.000000E+02
3.000000E+02
3.000000E+02
3.000000E+02
3.000000E+02
3.000000E+02
3.000000E+02
3.000000E+02
3.000000E+02
3.000000E+02
3.000000E+02
3.000000E+02
3.000000E+02
3.000000E+02
3.000000E+02
3.000000E+02
3.000000E+02
3.000000E+02
3.000000E+02
3.000000E+02
3.000000E+02
3.000000E+02
3.000000E+02
3.000000E+02
3.000000E+02
3.000000E+02
3.000000E+02
3.000000E+02
3.000000E+02
3.000000E+02
3.000000E+02
3.000000E+02
3.000000E+02
3.000000E+02
3.000000E+02
3.000000E+02
3.000000E+02
3.000000E+02
3.000000E+02
3.000000E+02
3.000000E+02
3.000000E+02
3.000000E+02
3.000000E+02
3.000000E+02
3.000000E+02
3.000000E+02
3.000000E+02
3.000000E+02
3.000000E+02
3.000000E+02
3.000000E+02
3.000000E+02
3.000000E+02
3.000000E+02
3.000000E+02
3.000000E+02
3.000000E+02
3.000000E+02
3.000000E+02
3.000000E+02
3.000000E+02
3.000000E+02
3.000000E+02
3.000000E+02
3.000000E+02
3.000000E+02
3.000000E+02
3.000000E+02
3.000000E+02
3.000000E+02
3.000000E+02
3.000000E+02
3.000000E+02
3.000000E+02
3.000000E+02
3.000000E+02
3.000000E+02
3.000000E+02
3.000000E+02
3.000000E+02
3.000000E+02
3.000000E+02
3.000000E+02
3.000000E+02
3.000000E+02
3.000000E+02
3.000000E+02
3.000000E+02
3.000000E+02
3.000000E+02
3.000000E+02
3.000000E+02
3.000000E+02
3.000000E+02
3.000000E+02
3.000000E+02
3.000000E+02
3.000000E+02
3.000000E+02
3.000000E+02
3.000000E+02
3.000000E+02
3.000000E+02
3.000000E+02
3.000000E+02
3.000000E+02
3.000000E+02
3.000000E+02
3.000000E+02
3.000000E+02
3.000000E+02
3.000000E+02
3.000000E+02
3.000000E+02
3.000000E+02
3.000000E+02
3.000000E+02
3.050000E+02
3.050000E+02
3.050000E+02
3.050000E+02
3.050000E+02
3.050000E+02
3.050000E+02
3.050000E+02
3.050000E+02
3.050000E+02
3.050000E+02
3.050000E+02
3.050000E+02
3.050000E+02
3.050000E+02
3.050000E+02
3.050000E+02
3.050000E+02
3.050000E+02
3.050000E+02
3.050000E+02
3.050000E+02
3.050000E+02
3.050000E+02
3.050000E+02
3.050000E+02
3.050000E+02
3.050000E+02
3.050000E+02
3.050000E+02
3.050000E+02
3.050000E+02
3.050000E+02
3.050000E+02
3.050000E+02
3.050000E+02
3.050000E+02
3.050000E+02
3.050000E+02
3.050000E+02
3.050000E+02
3.050000E+02
3.050000E+02
3.050000E+02
3.050000E+02
3.050000E+02
3.050000E+02
3.050000E+02
3.050000E+02
3.050000E+02
3.050000E+02
3.050000E+02
3.050000E+02
3.050000E+02
3.050000E+02
3.050000E+02
3.050000E+02
3.050000E+02
3.050000E+02
3.050000E+02
3.050000E+02
3.050000E+02
3.050000E+02
3.050000E+02
3.050000E+02
3.050000E+02
3.050000E+02
3.050000E+02
3.050000E+02
3.050000E+02
3.050000E+02
3.050000E+02
3.050000E+02
3.050000E+02
3.050000E+02
3.050000E+02
3.050000E+02
3.050000E+02
3.050000E+02
3.050000E+02
3.050000E+02
3.050000E+02
3.050000E+02
3.050000E+02
3.050000E+02
3.050000E+02
3.050000E+02
3.050000E+02
3.050000E+02
3.050000E+02
3.050000E+02
3.050000E+02
3.050000E+02
3.050000E+02
3.050000E+02
3.050000E+02
3.050000E+02
3.050000E+02
3.050000E+02
3.050000E+02
3.050000E+02
3.050000E+02
3.050000E+02
3.050000E+02
3.050000E+02
3.050000E+02
3.050000E+02
3.050000E+02
3.050000E+02
3.050000E+02
3.050000E+02
3.050000E+02
3.050000E+02
3.050000E+02
3.050000E+02
3.050000E+02
3.050000E+02
3.050000E+02
3.050000E+02
3.050000E+02
3.050000E+02
3.050000E+02
3.050000E+02
3.050000E+02
3.050000E+02
3.050000E+02
3.050000E+02
3.050000E+02
3.050000E+02
3.050000E+02
3.050000E+02
3.050000E+02
3.050000E+02
3.050000E+02
3.050000E+02
3.050000E+02
3.050000E+02
3.050000E+02
3.050000E+02
3.050000E+02
3.050000E+02
3.050000E+02
3.050000E+02
3.050000E+02
3.050000E+02
3.050000E+02
3.050000E+02
3.050000E+02
3.050000E+02
3.050000E+02
3.050000E+02
3.050000E+02
3.050000E+02
3.050000E+02
3.050000E+02
3.050000E+02
3.050000E+02
3.050000E+02
3.050000E+02
3.050000E+02
3.050000E+02
3.050000E+02
3.050000E+02
3.050000E+02
3.050000E+02
3.050000E+02
3.050000E+02
3.050000E+02
3.050000E+02
3.050000E+02
3.050000E+02
3.050000E+02
3.050000E+02
3.050000E+02
3.050000E+02
3.050000E+02
3.050000E+02
3.050000E+02
3.050000E+02
3.050000E+02
3.050000E+02
3.050000E+02
3.050000E+02
3.050000E+02
3.050000E+02
3.050000E+02
3.050000E+02
3.050000E+02
3.050000E+02
3.050000E+02
3.050000E+02
3.050000E+02
3.050000E+02
3.050000E+02
3.050000E+02
3.050000E+02
3.050000E+02
3.050000E+02
3.050000E+02
3.050000E+02
3.050000E+02
3.100000E+02
3.100000E+02
3.100000E+02
3.100000E+02
3.100000E+02
3.100000E+02
3.100000E+02
3.100000E+02
3.100000E+02
3.100000E+02
3.100000E+02
3.100000E+02
3.100000E+02
3.100000E+02
3.100000E+02
3.100000E+02
3.100000E+02
3.100000E+02
3.100000E+02
3.100000E+02
3.100000E+02
3.100000E+02
3.100000E+02
3.100000E+02
3.100000E+02
3.100000E+02
3.100000E+02
3.100000E+02
3.100000E+02
3.100000E+02
3.100000E+02
3.100000E+02
3.100000E+02
3.100000E+02
3.100000E+02
3.100000E+02
3.100000E+02
3.100000E+02
3.100000E+02
3.100000E+02
3.100000E+02
3.100000E+02
3.100000E+02
3.100000E+02
3.100000E+02
3.100000E+02
3.100000E+02
3.100000E+02
3.100000E+02
3.100000E+02
3.100000E+02
3.100000E+02
3.100000E+02
3.100000E+02
3.100000E+02
3.100000E+02
3.100000E+02
3.100000E+02
3.100000E+02
3.100000E+02
3.100000E+02
3.100000E+02
3.100000E+02
3.100000E+02
3.100000E+02
3.100000E+02
3.100000E+02
3.100000E+02
3.100000E+02
3.100000E+02
3.100000E+02
3.100000E+02
3.100000E+02
3.100000E+02
3.100000E+02
3.100000E+02
3.100000E+02
3.100000E+02
3.100000E+02
3.100000E+02
3.100000E+02
3.100000E+02
3.100000E+02
3.100000E+02
3.100000E+02
3.100000E+02
3.100000E+02
3.100000E+02
3.100000E+02
3.100000E+02
3.100000E+02
3.100000E+02
3.100000E+02
3.100000E+02
3.100000E+02
3.100000E+02
3.100000E+02
3.100000E+02
3.100000E+02
3.100000E+02
3.100000E+02
3.100000E+02
3.100000E+02
3.100000E+02
3.100000E+02
3.100000E+02
3.100000E+02
3.100000E+02
3.100000E+02
3.100000E+02
3.100000E+02
3.100000E+02
3.100000E+02
3.100000E+02
3.100000E+02
3.100000E+02
3.100000E+02
3.100000E+02
3.100000E+02
3.100000E+02
3.100000E+02
3.100000E+02
3.100000E+02
3.100000E+02
3.100000E+02
3.100000E+02
3.100000E+02
3.100000E+02
3.100000E+02
3.100000E+02
3.100000E+02
3.100000E+02
3.100000E+02
3.100000E+02
3.100000E+02
3.100000E+02
3.100000E+02
3.100000E+02
3.100000E+02
3.100000E+02
3.100000E+02
3.100000E+02
3.100000E+02
3.100000E+02
3.100000E+02
3.100000E+02
3.100000E+02
3.100000E+02
3.100000E+02
3.100000E+02
3.100000E+02
3.100000E+02
3.100000E+02
3.100000E+02
3.100000E+02
3.100000E+02
3.100000E+02
3.100000E+02
3.100000E+02
3.100000E+02
3.100000E+02
3.100000E+02
3.100000E+02
3.100000E+02
3.100000E+02
3.100000E+02
3.100000E+02
3.100000E+02
3.100000E+02
3.100000E+02
3.100000E+02
3.100000E+02
3.100000E+02
3.100000E+02
3.100000E+02
3.100000E+02
3.100000E+02
3.100000E+02
3.100000E+02
3.100000E+02
3.100000E+02
3.100000E+02
3.100000E+02
3.100000E+02
3.100000E+02
3.100000E+02
3.100000E+02
3.100000E+02
3.100000E+02
3.100000E+02
3.100000E+02
3.100000E+02
3.100000E+02
3.100000E+02
3.100000E+02
3.100000E+02
3.100000E+02
3.100000E+02
3.100000E+02
3.100000E+02
3.100000E+02
3.150000E+02
3.150000E+02
3.150000E+02
3.150000E+02
3.150000E+02
3.150000E+02
3.150000E+02
3.150000E+02
3.150000E+02
3.150000E+02
3.150000E+02
3.150000E+02
3.150000E+02
3.150000E+02
3.150000E+02
3.150000E+02
3.150000E+02
3.150000E+02
3.150000E+02
3.150000E+02
3.150000E+02
3.150000E+02
3.150000E+02
3.150000E+02
3.150000E+02
3.150000E+02
3.150000E+02
3.150000E+02
3.150000E+02
3.150000E+02
3.150000E+02
3.150000E+02
3.150000E+02
3.150000E+02
3.150000E+02
3.150000E+02
3.150000E+02
3.150000E+02
3.150000E+02
3.150000E+02
3.150000E+02
3.150000E+02
3.150000E+02
3.150000E+02
3.150000E+02
3.150000E+02
3.150000E+02
3.150000E+02
3.150000E+02
3.150000E+02
3.150000E+02
3.150000E+02
3.150000E+02
3.150000E+02
3.150000E+02
3.150000E+02
3.150000E+02
3.150000E+02
3.150000E+02
3.150000E+02
3.150000E+02
3.150000E+02
3.150000E+02
3.150000E+02
3.150000E+02
3.150000E+02
3.150000E+02
3.150000E+02
3.150000E+02
3.150000E+02
3.150000E+02
3.150000E+02
3.150000E+02
3.150000E+02
3.150000E+02
3.150000E+02
3.150000E+02
3.150000E+02
3.150000E+02
3.150000E+02
3.150000E+02
3.150000E+02
3.150000E+02
3.150000E+02
3.150000E+02
3.150000E+02
3.150000E+02
3.150000E+02
3.150000E+02
3.150000E+02
3.150000E+02
3.150000E+02
3.150000E+02
3.150000E+02
3.150000E+02
3.150000E+02
3.150000E+02
3.150000E+02
3.150000E+02
3.150000E+02
3.150000E+02
3.150000E+02
3.150000E+02
3.150000E+02
3.150000E+02
3.150000E+02
3.150000E+02
3.150000E+02
3.150000E+02
3.150000E+02
3.150000E+02
3.150000E+02
3.150000E+02
3.150000E+02
3.150000E+02
3.150000E+02
3.150000E+02
3.150000E+02
3.150000E+02
3.150000E+02
3.150000E+02
3.150000E+02
3.150000E+02
3.150000E+02
3.150000E+02
3.150000E+02
3.150000E+02
3.150000E+02
3.150000E+02
3.150000E+02
3.150000E+02
3.150000E+02
3.150000E+02
3.150000E+02
3.150000E+02
3.150000E+02
3.150000E+02
3.150000E+02
3.150000E+02
3.150000E+02
3.150000E+02
3.150000E+02
3.150000E+02
3.150000E+02
3.150000E+02
3.150000E+02
3.150000E+02
3.150000E+02
3.150000E+02
3.150000E+02
3.150000E+02
3.150000E+02
3.150000E+02
3.150000E+02
3.150000E+02
3.150000E+02
3.150000E+02
3.150000E+02
3.150000E+02
3.150000E+02
3.150000E+02
3.150000E+02
3.150000E+02
3.150000E+02
3.150000E+02
3.150000E+02
3.150000E+02
3.150000E+02
3.150000E+02
3.150000E+02
3.150000E+02
3.150000E+02
3.150000E+02
3.150000E+02
3.150000E+02
3.150000E+02
3.150000E+02
3.150000E+02
3.150000E+02
3.150000E+02
3.150000E+02
3.150000E+02
3.150000E+02
3.150000E+02
3.150000E+02
3.150000E+02
3.150000E+02
3.150000E+02
3.150000E+02
3.150000E+02
3.150000E+02
3.150000E+02
3.150000E+02
3.150000E+02
3.150000E+02
3.150000E+02
3.150000E+02
3.150000E+02
3.150000E+02
3.150000E+02
3.150000E+02
3.200000E+02
3.200000E+02
3.200000E+02
3.200000E+02
3.200000E+02
3.200000E+02
3.200000E+02
3.200000E+02
3.200000E+02
3.200000E+02
3.200000E+02
3.200000E+02
3.200000E+02
3.200000E+02
3.200000E+02
3.200000E+02
3.200000E+02
3.200000E+02
3.200000E+02
3.200000E+02
3.200000E+02
3.200000E+02
3.200000E+02
3.200000E+02
3.200000E+02
3.200000E+02
3.200000E+02
3.200000E+02
3.200000E+02
3.200000E+02
3.200000E+02
3.200000E+02
3.200000E+02
3.200000E+02
3.200000E+02
3.200000E+02
3.200000E+02
3.200000E+02
3.200000E+02
3.200000E+02
3.200000E+02
3.200000E+02
3.200000E+02
3.200000E+02
3.200000E+02
3.200000E+02
3.200000E+02
3.200000E+02
3.200000E+02
3.200000E+02
3.200000E+02
3.200000E+02
3.200000E+02
3.200000E+02
3.200000E+02
3.200000E+02
3.200000E+02
3.200000E+02
3.200000E+02
3.200000E+02
3.200000E+02
3.200000E+02
3.200000E+02
3.200000E+02
3.200000E+02
3.200000E+02
3.200000E+02
3.200000E+02
3.200000E+02
3.200000E+02
3.200000E+02
3.200000E+02
3.200000E+02
3.200000E+02
3.200000E+02
3.200000E+02
3.200000E+02
3.200000E+02
3.200000E+02
3.200000E+02
3.200000E+02
3.200000E+02
3.200000E+02
3.200000E+02
3.200000E+02
3.200000E+02
3.200000E+02
3.200000E+02
3.200000E+02
3.200000E+02
3.200000E+02
3.200000E+02
3.200000E+02
3.200000E+02
3.200000E+02
3.200000E+02
3.200000E+02
3.200000E+02
3.200000E+02
3.200000E+02
3.200000E+02
3.200000E+02
3.200000E+02
3.200000E+02
3.200000E+02
3.200000E+02
3.200000E+02
3.200000E+02
3.200000E+02
3.200000E+02
3.200000E+02
3.200000E+02
3.200000E+02
3.200000E+02
3.200000E+02
3.200000E+02
3.200000E+02
3.200000E+02
3.200000E+02
3.200000E+02
3.200000E+02
3.200000E+02
3.200000E+02
3.200000E+02
3.200000E+02
3.200000E+02
3.200000E+02
3.200000E+02
3.200000E+02
3.200000E+02
3.200000E+02
3.200000E+02
3.200000E+02
3.200000E+02
3.200000E+02
3.200000E+02
3.200000E+02
3.200000E+02
3.200000E+02
3.200000E+02
3.200000E+02
3.200000E+02
3.200000E+02
3.200000E+02
3.200000E+02
3.200000E+02
3.200000E+02
3.200000E+02
3.200000E+02
3.200000E+02
3.200000E+02
3.200000E+02
3.200000E+02
3.200000E+02
3.200000E+02
3.200000E+02
3.200000E+02
3.200000E+02
3.200000E+02
3.200000E+02
3.200000E+02
3.200000E+02
3.200000E+02
3.200000E+02
3.200000E+02
3.200000E+02
3.200000E+02
3.200000E+02
3.200000E+02
3.200000E+02
3.200000E+02
3.200000E+02
3.200000E+02
3.200000E+02
3.200000E+02
3.200000E+02
3.200000E+02
3.200000E+02
3.200000E+02
3.200000E+02
3.200000E+02
3.200000E+02
3.200000E+02
3.200000E+02
3.200000E+02
3.200000E+02
3.200000E+02
3.200000E+02
3.200000E+02
3.200000E+02
3.200000E+02
3.200000E+02
3.200000E+02
3.200000E+02
3.200000E+02
3.200000E+02
3.200000E+02
3.200000E+02
3.200000E+02
3.200000E+02
3.200000E+02
3.250000E+02
3.250000E+02
3.250000E+02
3.250000E+02
3.250000E+02
3.250000E+02
3.250000E+02
3.250000E+02
3.250000E+02
3.250000E+02
3.250000E+02
3.250000E+02
3.250000E+02
3.250000E+02
3.250000E+02
3.250000E+02
3.250000E+02
3.250000E+02
3.250000E+02
3.250000E+02
3.250000E+02
3.250000E+02
3.250000E+02
3.250000E+02
3.250000E+02
3.250000E+02
3.250000E+02
3.250000E+02
3.250000E+02
3.250000E+02
3.250000E+02
3.250000E+02
3.250000E+02
3.250000E+02
3.250000E+02
3.250000E+02
3.250000E+02
3.250000E+02
3.250000E+02
3.250000E+02
3.250000E+02
3.250000E+02
3.250000E+02
3.250000E+02
3.250000E+02
3.250000E+02
3.250000E+02
3.250000E+02
3.250000E+02
3.250000E+02
3.250000E+02
3.250000E+02
3.250000E+02
3.250000E+02
3.250000E+02
3.250000E+02
3.250000E+02
3.250000E+02
3.250000E+02
3.250000E+02
3.250000E+02
3.250000E+02
3.250000E+02
3.250000E+02
3.250000E+02
3.250000E+02
3.250000E+02
3.250000E+02
3.250000E+02
3.250000E+02
3.250000E+02
3.250000E+02
3.250000E+02
3.250000E+02
3.250000E+02
3.250000E+02
3.250000E+02
3.250000E+02
3.250000E+02
3.250000E+02
3.250000E+02
3.250000E+02
3.250000E+02
3.250000E+02
3.250000E+02
3.250000E+02
3.250000E+02
3.250000E+02
3.250000E+02
3.250000E+02
3.250000E+02
3.250000E+02
3.250000E+02
3.250000E+02
3.250000E+02
3.250000E+02
3.250000E+02
3.250000E+02
3.250000E+02
3.250000E+02
3.250000E+02
3.250000E+02
3.250000E+02
3.250000E+02
3.250000E+02
3.250000E+02
3.250000E+02
3.250000E+02
3.250000E+02
3.250000E+02
3.250000E+02
3.250000E+02
3.250000E+02
3.250000E+02
3.250000E+02
3.250000E+02
3.250000E+02
3.250000E+02
3.250000E+02
3.250000E+02
3.250000E+02
3.250000E+02
3.250000E+02
3.250000E+02
3.250000E+02
3.250000E+02
3.250000E+02
3.250000E+02
3.250000E+02
3.250000E+02
3.250000E+02
3.250000E+02
3.250000E+02
3.250000E+02
3.250000E+02
3.250000E+02
3.250000E+02
3.250000E+02
3.250000E+02
3.250000E+02
3.250000E+02
3.250000E+02
3.250000E+02
3.250000E+02
3.250000E+02
3.250000E+02
3.250000E+02
3.250000E+02
3.250000E+02
3.250000E+02
3.250000E+02
3.250000E+02
3.250000E+02
3.250000E+02
3.250000E+02
3.250000E+02
3.250000E+02
3.250000E+02
3.250000E+02
3.250000E+02
3.250000E+02
3.250000E+02
3.250000E+02
3.250000E+02
3.250000E+02
3.250000E+02
3.250000E+02
3.250000E+02
3.250000E+02
3.250000E+02
3.250000E+02
3.250000E+02
3.250000E+02
3.250000E+02
3.250000E+02
3.250000E+02
3.250000E+02
3.250000E+02
3.250000E+02
3.250000E+02
3.250000E+02
3.250000E+02
3.250000E+02
3.250000E+02
3.250000E+02
3.250000E+02
3.250000E+02
3.250000E+02
3.250000E+02
3.250000E+02
3.250000E+02
3.250000E+02
3.250000E+02
3.250000E+02
3.250000E+02
3.250000E+02
3.250000E+02
3.250000E+02
3.250000E+02
3.250000E+02
3.250000E+02
3.300000E+02
3.300000E+02
3.300000E+02
3.300000E+02
3.300000E+02
3.300000E+02
3.300000E+02
3.300000E+02
3.300000E+02
3.300000E+02
3.300000E+02
3.300000E+02
3.300000E+02
3.300000E+02
3.300000E+02
3.300000E+02
3.300000E+02
3.300000E+02
3.300000E+02
3.300000E+02
3.300000E+02
3.300000E+02
3.300000E+02
3.300000E+02
3.300000E+02
3.300000E+02
3.300000E+02
3.300000E+02
3.300000E+02
3.300000E+02
3.300000E+02
3.300000E+02
3.300000E+02
3.300000E+02
3.300000E+02
3.300000E+02
3.300000E+02
3.300000E+02
3.300000E+02
3.300000E+02
3.300000E+02
3.300000E+02
3.300000E+02
3.300000E+02
3.300000E+02
3.300000E+02
3.300000E+02
3.300000E+02
3.300000E+02
3.300000E+02
3.300000E+02
3.300000E+02
3.300000E+02
3.300000E+02
3.300000E+02
3.300000E+02
3.300000E+02
3.300000E+02
3.300000E+02
3.300000E+02
3.300000E+02
3.300000E+02
3.300000E+02
3.300000E+02
3.300000E+02
3.300000E+02
3.300000E+02
3.300000E+02
3.300000E+02
3.300000E+02
3.300000E+02
3.300000E+02
3.300000E+02
3.300000E+02
3.300000E+02
3.300000E+02
3.300000E+02
3.300000E+02
3.300000E+02
3.300000E+02
3.300000E+02
3.300000E+02
3.300000E+02
3.300000E+02
3.300000E+02
3.300000E+02
3.300000E+02
3.300000E+02
3.300000E+02
3.300000E+02
3.300000E+02
3.300000E+02
3.300000E+02
3.300000E+02
3.300000E+02
3.300000E+02
3.300000E+02
3.300000E+02
3.300000E+02
3.300000E+02
3.300000E+02
3.300000E+02
3.300000E+02
3.300000E+02
3.300000E+02
3.300000E+02
3.300000E+02
3.300000E+02
3.300000E+02
3.300000E+02
3.300000E+02
3.300000E+02
3.300000E+02
3.300000E+02
3.300000E+02
3.300000E+02
3.300000E+02
3.300000E+02
3.300000E+02
3.300000E+02
3.300000E+02
3.300000E+02
3.300000E+02
3.300000E+02
3.300000E+02
3.300000E+02
3.300000E+02
3.300000E+02
3.300000E+02
3.300000E+02
3.300000E+02
3.300000E+02
3.300000E+02
3.300000E+02
3.300000E+02
3.300000E+02
3.300000E+02
3.300000E+02
3.300000E+02
3.300000E+02
3.300000E+02
3.300000E+02
3.300000E+02
3.300000E+02
3.300000E+02
3.300000E+02
3.300000E+02
3.300000E+02
3.300000E+02
3.300000E+02
3.300000E+02
3.300000E+02
3.300000E+02
3.300000E+02
3.300000E+02
3.300000E+02
3.300000E+02
3.300000E+02
3.300000E+02
3.300000E+02
3.300000E+02
3.300000E+02
3.300000E+02
3.300000E+02
3.300000E+02
3.300000E+02
3.300000E+02
3.300000E+02
3.300000E+02
3.300000E+02
3.300000E+02
3.300000E+02
3.300000E+02
3.300000E+02
3.300000E+02
3.300000E+02
3.300000E+02
3.300000E+02
3.300000E+02
3.300000E+02
3.300000E+02
3.300000E+02
3.300000E+02
3.300000E+02
3.300000E+02
3.300000E+02
3.300000E+02
3.300000E+02
3.300000E+02
3.300000E+02
3.300000E+02
3.300000E+02
3.300000E+02
3.300000E+02
3.300000E+02
3.300000E+02
3.300000E+02
3.300000E+02
3.300000E+02
3.300000E+02
3.300000E+02
3.350000E+02
3.350000E+02
3.350000E+02
3.350000E+02
3.350000E+02
3.350000E+02
3.350000E+02
3.350000E+02
3.350000E+02
3.350000E+02
3.350000E+02
3.350000E+02
3.350000E+02
3.350000E+02
3.350000E+02
3.350000E+02
3.350000E+02
3.350000E+02
3.350000E+02
3.350000E+02
3.350000E+02
3.350000E+02
3.350000E+02
3.350000E+02
3.350000E+02
3.350000E+02
3.350000E+02
3.350000E+02
3.350000E+02
3.350000E+02
3.350000E+02
3.350000E+02
3.350000E+02
3.350000E+02
3.350000E+02
3.350000E+02
3.350000E+02
3.350000E+02
3.350000E+02
3.350000E+02
3.350000E+02
3.350000E+02
3.350000E+02
3.350000E+02
3.350000E+02
3.350000E+02
3.350000E+02
3.350000E+02
3.350000E+02
3.350000E+02
3.350000E+02
3.350000E+02
3.350000E+02
3.350000E+02
3.350000E+02
3.350000E+02
3.350000E+02
3.350000E+02
3.350000E+02
3.350000E+02
3.350000E+02
3.350000E+02
3.350000E+02
3.350000E+02
3.350000E+02
3.350000E+02
3.350000E+02
3.350000E+02
3.350000E+02
3.350000E+02
3.350000E+02
3.350000E+02
3.350000E+02
3.350000E+02
3.350000E+02
3.350000E+02
3.350000E+02
3.350000E+02
3.350000E+02
3.350000E+02
3.350000E+02
3.350000E+02
3.350000E+02
3.350000E+02
3.350000E+02
3.350000E+02
3.350000E+02
3.350000E+02
3.350000E+02
3.350000E+02
3.350000E+02
3.350000E+02
3.350000E+02
3.350000E+02
3.350000E+02
3.350000E+02
3.350000E+02
3.350000E+02
3.350000E+02
3.350000E+02
3.350000E+02
3.350000E+02
3.350000E+02
3.350000E+02
3.350000E+02
3.350000E+02
3.350000E+02
3.350000E+02
3.350000E+02
3.350000E+02
3.350000E+02
3.350000E+02
3.350000E+02
3.350000E+02
3.350000E+02
3.350000E+02
3.350000E+02
3.350000E+02
3.350000E+02
3.350000E+02
3.350000E+02
3.350000E+02
3.350000E+02
3.350000E+02
3.350000E+02
3.350000E+02
3.350000E+02
3.350000E+02
3.350000E+02
3.350000E+02
3.350000E+02
3.350000E+02
3.350000E+02
3.350000E+02
3.350000E+02
3.350000E+02
3.350000E+02
3.350000E+02
3.350000E+02
3.350000E+02
3.350000E+02
3.350000E+02
3.350000E+02
3.350000E+02
3.350000E+02
3.350000E+02
3.350000E+02
3.350000E+02
3.350000E+02
3.350000E+02
3.350000E+02
3.350000E+02
3.350000E+02
3.350000E+02
3.350000E+02
3.350000E+02
3.350000E+02
3.350000E+02
3.350000E+02
3.350000E+02
3.350000E+02
3.350000E+02
3.350000E+02
3.350000E+02
3.350000E+02
3.350000E+02
3.350000E+02
3.350000E+02
3.350000E+02
3.350000E+02
3.350000E+02
3.350000E+02
3.350000E+02
3.350000E+02
3.350000E+02
3.350000E+02
3.350000E+02
3.350000E+02
3.350000E+02
3.350000E+02
3.350000E+02
3.350000E+02
3.350000E+02
3.350000E+02
3.350000E+02
3.350000E+02
3.350000E+02
3.350000E+02
3.350000E+02
3.350000E+02
3.350000E+02
3.350000E+02
3.350000E+02
3.350000E+02
3.350000E+02
3.350000E+02
3.350000E+02
3.350000E+02
3.350000E+02
3.350000E+02
3.350000E+02
3.400000E+02
3.400000E+02
3.400000E+02
3.400000E+02
3.400000E+02
3.400000E+02
3.400000E+02
3.400000E+02
3.400000E+02
3.400000E+02
3.400000E+02
3.400000E+02
3.400000E+02
3.400000E+02
3.400000E+02
3.400000E+02
3.400000E+02
3.400000E+02
3.400000E+02
3.400000E+02
3.400000E+02
3.400000E+02
3.400000E+02
3.400000E+02
3.400000E+02
3.400000E+02
3.400000E+02
3.400000E+02
3.400000E+02
3.400000E+02
3.400000E+02
3.400000E+02
3.400000E+02
3.400000E+02
3.400000E+02
3.400000E+02
3.400000E+02
3.400000E+02
3.400000E+02
3.400000E+02
3.400000E+02
3.400000E+02
3.400000E+02
3.400000E+02
3.400000E+02
3.400000E+02
3.400000E+02
3.400000E+02
3.400000E+02
3.400000E+02
3.400000E+02
3.400000E+02
3.400000E+02
3.400000E+02
3.400000E+02
3.400000E+02
3.400000E+02
3.400000E+02
3.400000E+02
3.400000E+02
3.400000E+02
3.400000E+02
3.400000E+02
3.400000E+02
3.400000E+02
3.400000E+02
3.400000E+02
3.400000E+02
3.400000E+02
3.400000E+02
3.400000E+02
3.400000E+02
3.400000E+02
3.400000E+02
3.400000E+02
3.400000E+02
3.400000E+02
3.400000E+02
3.400000E+02
3.400000E+02
3.400000E+02
3.400000E+02
3.400000E+02
3.400000E+02
3.400000E+02
3.400000E+02
3.400000E+02
3.400000E+02
3.400000E+02
3.400000E+02
3.400000E+02
3.400000E+02
3.400000E+02
3.400000E+02
3.400000E+02
3.400000E+02
3.400000E+02
3.400000E+02
3.400000E+02
3.400000E+02
3.400000E+02
3.400000E+02
3.400000E+02
3.400000E+02
3.400000E+02
3.400000E+02
3.400000E+02
3.400000E+02
3.400000E+02
3.400000E+02
3.400000E+02
3.400000E+02
3.400000E+02
3.400000E+02
3.400000E+02
3.400000E+02
3.400000E+02
3.400000E+02
3.400000E+02
3.400000E+02
3.400000E+02
3.400000E+02
3.400000E+02
3.400000E+02
3.400000E+02
3.400000E+02
3.400000E+02
3.400000E+02
3.400000E+02
3.400000E+02
3.400000E+02
3.400000E+02
3.400000E+02
3.400000E+02
3.400000E+02
3.400000E+02
3.400000E+02
3.400000E+02
3.400000E+02
3.400000E+02
3.400000E+02
3.400000E+02
3.400000E+02
3.400000E+02
3.400000E+02
3.400000E+02
3.400000E+02
3.400000E+02
3.400000E+02
3.400000E+02
3.400000E+02
3.400000E+02
3.400000E+02
3.400000E+02
3.400000E+02
3.400000E+02
3.400000E+02
3.400000E+02
3.400000E+02
3.400000E+02
3.400000E+02
3.400000E+02
3.400000E+02
3.400000E+02
3.400000E+02
3.400000E+02
3.400000E+02
3.400000E+02
3.400000E+02
3.400000E+02
3.400000E+02
3.400000E+02
3.400000E+02
3.400000E+02
3.400000E+02
3.400000E+02
3.400000E+02
3.400000E+02
3.400000E+02
3.400000E+02
3.400000E+02
3.400000E+02
3.400000E+02
3.400000E+02
3.400000E+02
3.400000E+02
3.400000E+02
3.400000E+02
3.400000E+02
3.400000E+02
3.400000E+02
3.400000E+02
3.400000E+02
3.400000E+02
3.400000E+02
3.400000E+02
3.400000E+02
3.400000E+02
3.400000E+02
3.400000E+02
3.400000E+02
3.450000E+02
3.450000E+02
3.450000E+02
3.450000E+02
3.450000E+02
3.450000E+02
3.450000E+02
3.450000E+02
3.450000E+02
3.450000E+02
3.450000E+02
3.450000E+02
3.450000E+02
3.450000E+02
3.450000E+02
3.450000E+02
3.450000E+02
3.450000E+02
3.450000E+02
3.450000E+02
3.450000E+02
3.450000E+02
3.450000E+02
3.450000E+02
3.450000E+02
3.450000E+02
3.450000E+02
3.450000E+02
3.450000E+02
3.450000E+02
3.450000E+02
3.450000E+02
3.450000E+02
3.450000E+02
3.450000E+02
3.450000E+02
3.450000E+02
3.450000E+02
3.450000E+02
3.450000E+02
3.450000E+02
3.450000E+02
3.450000E+02
3.450000E+02
3.450000E+02
3.450000E+02
3.450000E+02
3.450000E+02
3.450000E+02
3.450000E+02
3.450000E+02
3.450000E+02
3.450000E+02
3.450000E+02
3.450000E+02
3.450000E+02
3.450000E+02
3.450000E+02
3.450000E+02
3.450000E+02
3.450000E+02
3.450000E+02
3.450000E+02
3.450000E+02
3.450000E+02
3.450000E+02
3.450000E+02
3.450000E+02
3.450000E+02
3.450000E+02
3.450000E+02
3.450000E+02
3.450000E+02
3.450000E+02
3.450000E+02
3.450000E+02
3.450000E+02
3.450000E+02
3.450000E+02
3.450000E+02
3.450000E+02
3.450000E+02
3.450000E+02
3.450000E+02
3.450000E+02
3.450000E+02
3.450000E+02
3.450000E+02
3.450000E+02
3.450000E+02
3.450000E+02
3.450000E+02
3.450000E+02
3.450000E+02
3.450000E+02
3.450000E+02
3.450000E+02
3.450000E+02
3.450000E+02
3.450000E+02
3.450000E+02
3.450000E+02
3.450000E+02
3.450000E+02
3.450000E+02
3.450000E+02
3.450000E+02
3.450000E+02
3.450000E+02
3.450000E+02
3.450000E+02
3.450000E+02
3.450000E+02
3.450000E+02
3.450000E+02
3.450000E+02
3.450000E+02
3.450000E+02
3.450000E+02
3.450000E+02
3.450000E+02
3.450000E+02
3.450000E+02
3.450000E+02
3.450000E+02
3.450000E+02
3.450000E+02
3.450000E+02
3.450000E+02
3.450000E+02
3.450000E+02
3.450000E+02
3.450000E+02
3.450000E+02
3.450000E+02
3.450000E+02
3.450000E+02
3.450000E+02
3.450000E+02
3.450000E+02
3.450000E+02
3.450000E+02
3.450000E+02
3.450000E+02
3.450000E+02
3.450000E+02
3.450000E+02
3.450000E+02
3.450000E+02
3.450000E+02
3.450000E+02
3.450000E+02
3.450000E+02
3.450000E+02
3.450000E+02
3.450000E+02
3.450000E+02
3.450000E+02
3.450000E+02
3.450000E+02
3.450000E+02
3.450000E+02
3.450000E+02
3.450000E+02
3.450000E+02
3.450000E+02
3.450000E+02
3.450000E+02
3.450000E+02
3.450000E+02
3.450000E+02
3.450000E+02
3.450000E+02
3.450000E+02
3.450000E+02
3.450000E+02
3.450000E+02
3.450000E+02
3.450000E+02
3.450000E+02
3.450000E+02
3.450000E+02
3.450000E+02
3.450000E+02
3.450000E+02
3.450000E+02
3.450000E+02
3.450000E+02
3.450000E+02
3.450000E+02
3.450000E+02
3.450000E+02
3.450000E+02
3.450000E+02
3.450000E+02
3.450000E+02
3.450000E+02
3.450000E+02
3.450000E+02
3.450000E+02
3.450000E+02
3.500000E+02
3.500000E+02
3.500000E+02
3.500000E+02
3.500000E+02
3.500000E+02
3.500000E+02
3.500000E+02
3.500000E+02
3.500000E+02
3.500000E+02
3.500000E+02
3.500000E+02
3.500000E+02
3.500000E+02
3.500000E+02
3.500000E+02
3.500000E+02
3.500000E+02
3.500000E+02
3.500000E+02
3.500000E+02
3.500000E+02
3.500000E+02
3.500000E+02
3.500000E+02
3.500000E+02
3.500000E+02
3.500000E+02
3.500000E+02
3.500000E+02
3.500000E+02
3.500000E+02
3.500000E+02
3.500000E+02
3.500000E+02
3.500000E+02
3.500000E+02
3.500000E+02
3.500000E+02
3.500000E+02
3.500000E+02
3.500000E+02
3.500000E+02
3.500000E+02
3.500000E+02
3.500000E+02
3.500000E+02
3.500000E+02
3.500000E+02
3.500000E+02
3.500000E+02
3.500000E+02
3.500000E+02
3.500000E+02
3.500000E+02
3.500000E+02
3.500000E+02
3.500000E+02
3.500000E+02
3.500000E+02
3.500000E+02
3.500000E+02
3.500000E+02
3.500000E+02
3.500000E+02
3.500000E+02
3.500000E+02
3.500000E+02
3.500000E+02
3.500000E+02
3.500000E+02
3.500000E+02
3.500000E+02
3.500000E+02
3.500000E+02
3.500000E+02
3.500000E+02
3.500000E+02
3.500000E+02
3.500000E+02
3.500000E+02
3.500000E+02
3.500000E+02
3.500000E+02
3.500000E+02
3.500000E+02
3.500000E+02
3.500000E+02
3.500000E+02
3.500000E+02
3.500000E+02
3.500000E+02
3.500000E+02
3.500000E+02
3.500000E+02
3.500000E+02
3.500000E+02
3.500000E+02
3.500000E+02
3.500000E+02
3.500000E+02
3.500000E+02
3.500000E+02
3.500000E+02
3.500000E+02
3.500000E+02
3.500000E+02
3.500000E+02
3.500000E+02
3.500000E+02
3.500000E+02
3.500000E+02
3.500000E+02
3.500000E+02
3.500000E+02
3.500000E+02
3.500000E+02
3.500000E+02
3.500000E+02
3.500000E+02
3.500000E+02
3.500000E+02
3.500000E+02
3.500000E+02
3.500000E+02
3.500000E+02
3.500000E+02
3.500000E+02
3.500000E+02
3.500000E+02
3.500000E+02
3.500000E+02
3.500000E+02
3.500000E+02
3.500000E+02
3.500000E+02
3.500000E+02
3.500000E+02
3.500000E+02
3.500000E+02
3.500000E+02
3.500000E+02
3.500000E+02
3.500000E+02
3.500000E+02
3.500000E+02
3.500000E+02
3.500000E+02
3.500000E+02
3.500000E+02
3.500000E+02
3.500000E+02
3.500000E+02
3.500000E+02
3.500000E+02
3.500000E+02
3.500000E+02
3.500000E+02
3.500000E+02
3.500000E+02
3.500000E+02
3.500000E+02
3.500000E+02
3.500000E+02
3.500000E+02
3.500000E+02
3.500000E+02
3.500000E+02
3.500000E+02
3.500000E+02
3.500000E+02
3.500000E+02
3.500000E+02
3.500000E+02
3.500000E+02
3.500000E+02
3.500000E+02
3.500000E+02
3.500000E+02
3.500000E+02
3.500000E+02
3.500000E+02
3.500000E+02
3.500000E+02
3.500000E+02
3.500000E+02
3.500000E+02
3.500000E+02
3.500000E+02
3.500000E+02
3.500000E+02
3.500000E+02
3.500000E+02
3.500000E+02
3.500000E+02
3.500000E+02
3.500000E+02
3.500000E+02
3.500000E+02
3.500000E+02
3.550000E+02
3.550000E+02
3.550000E+02
3.550000E+02
3.550000E+02
3.550000E+02
3.550000E+02
3.550000E+02
3.550000E+02
3.550000E+02
3.550000E+02
3.550000E+02
3.550000E+02
3.550000E+02
3.550000E+02
3.550000E+02
3.550000E+02
3.550000E+02
3.550000E+02
3.550000E+02
3.550000E+02
3.550000E+02
3.550000E+02
3.550000E+02
3.550000E+02
3.550000E+02
3.550000E+02
3.550000E+02
3.550000E+02
3.550000E+02
3.550000E+02
3.550000E+02
3.550000E+02
3.550000E+02
3.550000E+02
3.550000E+02
3.550000E+02
3.550000E+02
3.550000E+02
3.550000E+02
3.550000E+02
3.550000E+02
3.550000E+02
3.550000E+02
3.550000E+02
3.550000E+02
3.550000E+02
3.550000E+02
3.550000E+02
3.550000E+02
3.550000E+02
3.550000E+02
3.550000E+02
3.550000E+02
3.550000E+02
3.550000E+02
3.550000E+02
3.550000E+02
3.550000E+02
3.550000E+02
3.550000E+02
3.550000E+02
3.550000E+02
3.550000E+02
3.550000E+02
3.550000E+02
3.550000E+02
3.550000E+02
3.550000E+02
3.550000E+02
3.550000E+02
3.550000E+02
3.550000E+02
3.550000E+02
3.550000E+02
3.550000E+02
3.550000E+02
3.550000E+02
3.550000E+02
3.550000E+02
3.550000E+02
3.550000E+02
3.550000E+02
3.550000E+02
3.550000E+02
3.550000E+02
3.550000E+02
3.550000E+02
3.550000E+02
3.550000E+02
3.550000E+02
3.550000E+02
3.550000E+02
3.550000E+02
3.550000E+02
3.550000E+02
3.550000E+02
3.550000E+02
3.550000E+02
3.550000E+02
3.550000E+02
3.550000E+02
3.550000E+02
3.550000E+02
3.550000E+02
3.550000E+02
3.550000E+02
3.550000E+02
3.550000E+02
3.550000E+02
3.550000E+02
3.550000E+02
3.550000E+02
3.550000E+02
3.550000E+02
3.550000E+02
3.550000E+02
3.550000E+02
3.550000E+02
3.550000E+02
3.550000E+02
3.550000E+02
3.550000E+02
3.550000E+02
3.550000E+02
3.550000E+02
3.550000E+02
3.550000E+02
3.550000E+02
3.550000E+02
3.550000E+02
3.550000E+02
3.550000E+02
3.550000E+02
3.550000E+02
3.550000E+02
3.550000E+02
3.550000E+02
3.550000E+02
3.550000E+02
3.550000E+02
3.550000E+02
3.550000E+02
3.550000E+02
3.550000E+02
3.550000E+02
3.550000E+02
3.550000E+02
3.550000E+02
3.550000E+02
3.550000E+02
3.550000E+02
3.550000E+02
3.550000E+02
3.550000E+02
3.550000E+02
3.550000E+02
3.550000E+02
3.550000E+02
3.550000E+02
3.550000E+02
3.550000E+02
3.550000E+02
3.550000E+02
3.550000E+02
3.550000E+02
3.550000E+02
3.550000E+02
3.550000E+02
3.550000E+02
3.550000E+02
3.550000E+02
3.550000E+02
3.550000E+02
3.550000E+02
3.550000E+02
3.550000E+02
3.550000E+02
3.550000E+02
3.550000E+02
3.550000E+02
3.550000E+02
3.550000E+02
3.550000E+02
3.550000E+02
3.550000E+02
3.550000E+02
3.550000E+02
3.550000E+02
3.550000E+02
3.550000E+02
3.550000E+02
3.550000E+02
3.550000E+02
3.550000E+02
3.550000E+02
3.550000E+02
3.550000E+02
3.550000E+02
3.550000E+02
3.550000E+02
Z
0.000000E+00
1.000000E+00
2.000000E+00
3.000000E+00
4.000000E+00
5.000000E+00
6.000000E+00
7.000000E+00
8.000000E+00
9.000000E+00
1.000000E+01
1.100000E+01
1.200000E+01
1.300000E+01
1.400000E+01
1.500000E+01
1.600000E+01
1.700000E+01
1.800000E+01
1.900000E+01
2.000000E+01
2.100000E+01
2.200000E+01
2.300000E+01
2.400000E+01
2.500000E+01
2.600000E+01
2.700000E+01
2.800000E+01
2.900000E+01
3.000000E+01
3.100000E+01
3.200000E+01
3.300000E+01
3.400000E+01
3.500000E+01
3.600000E+01
3.700000E+01
3.800000E+01
3.900000E+01
4.000000E+01
4.100000E+01
4.200000E+01
4.300000E+01
4.400000E+01
4.500000E+01
4.600000E+01
4.700000E+01
4.800000E+01
4.900000E+01
5.000000E+01
5.100000E+01
5.200000E+01
5.300000E+01
5.400000E+01
5.500000E+01
5.600000E+01
5.700000E+01
5.800000E+01
5.900000E+01
6.000000E+01
6.100000E+01
6.200000E+01
6.300000E+01
6.400000E+01
6.500000E+01
6.600000E+01
6.700000E+01
6.800000E+01
6.900000E+01
7.000000E+01
7.100000E+01
7.200000E+01
7.300000E+01
7.400000E+01
7.500000E+01
7.600000E+01
7.700000E+01
7.800000E+01
7.900000E+01
8.000000E+01
8.100000E+01
8.200000E+01
8.300000E+01
8.400000E+01
8.500000E+01
8.600000E+01
8.700000E+01
8.800000E+01
8.900000E+01
9.000000E+01
9.100000E+01
9.200000E+01
9.300000E+01
9.400000E+01
9.500000E+01
9.600000E+01
9.700000E+01
9.800000E+01
9.900000E+01
1.000000E+02
1.010000E+02
1.020000E+02
1.030000E+02
1.040000E+02
1.050000E+02
1.060000E+02
1.070000E+02
1.080000E+02
1.090000E+02
1.100000E+02
1.110000E+02
1.120000E+02
1.130000E+02
1.140000E+02
1.150000E+02
1.160000E+02
1.170000E+02
1.180000E+02
1.190000E+02
1.200000E+02
1.210000E+02
1.220000E+02
1.230000E+02
1.240000E+02
1.250000E+02
1.260000E+02
1.270000E+02
1.280000E+02
1.290000E+02
1.300000E+02
1.310000E+02
1.320000E+02
1.330000E+02
1.340000E+02
1.350000E+02
1.360000E+02
1.370000E+02
1.380000E+02
1.390000E+02
1.400000E+02
1.410000E+02
1.420000E+02
1.430000E+02
1.440000E+02
1.450000E+02
1.460000E+02
1.470000E+02
1.480000E+02
1.490000E+02
1.500000E+02
1.510000E+02
1.520000E+02
1.530000E+02
1.540000E+02
1.550000E+02
1.560000E+02
1.570000E+02
1.580000E+02
1.590000E+02
1.600000E+02
1.610000E+02
1.620000E+02
1.630000E+02
1.640000E+02
1.650000E+02
1.660000E+02
1.670000E+02
1.680000E+02
1.690000E+02
1.700000E+02
1.710000E+02
1.720000E+02
1.730000E+02
1.740000E+02
1.750000E+02
1.760000E+02
1.770000E+02
1.780000E+02
1.790000E+02
1.800000E+02
1.810000E+02
1.820000E+02
1.830000E+02
1.840000E+02
1.850000E+02
1.860000E+02
1.870000E+02
1.880000E+02
1.890000E+02
1.900000E+02
1.910000E+02
1.920000E+02
1.930000E+02
1.940000E+02
1.950000E+02
1.960000E+02
1.970000E+02
1.980000E+02
1.990000E+02
2.000000E+02
0.000000E+00
1.000000E+00
2.000000E+00
3.000000E+00
4.000000E+00
5.000000E+00
6.000000E+00
7.000000E+00
8.000000E+00
9.000000E+00
1.000000E+01
1.100000E+01
1.200000E+01
1.300000E+01
1.400000E+01
1.500000E+01
1.600000E+01
1.700000E+01
1.800000E+01
1.900000E+01
2.000000E+01
2.100000E+01
2.200000E+01
2.300000E+01
2.400000E+01
2.500000E+01
2.600000E+01
2.700000E+01
2.800000E+01
2.900000E+01
3.000000E+01
3.100000E+01
3.200000E+01
3.300000E+01
3.400000E+01
3.500000E+01
3.600000E+01
3.700000E+01
3.800000E+01
3.900000E+01
4.000000E+01
4.100000E+01
4.200000E+01
4.300000E+01
4.400000E+01
4.500000E+01
4.600000E+01
4.700000E+01
4.800000E+01
4.900000E+01
5.000000E+01
5.100000E+01
5.200000E+01
5.300000E+01
5.400000E+01
5.500000E+01
5.600000E+01
5.700000E+01
5.800000E+01
5.900000E+01
6.000000E+01
6.100000E+01
6.200000E+01
6.300000E+01
6.400000E+01
6.500000E+01
6.600000E+01
6.700000E+01
6.800000E+01
6.900000E+01
7.000000E+01
7.100000E+01
7.200000E+01
7.300000E+01
7.400000E+01
7.500000E+01
7.600000E+01
7.700000E+01
7.800000E+01
7.900000E+01
8.000000E+01
8.100000E+01
8.200000E+01
8.300000E+01
8.400000E+01
8.500000E+01
8.600000E+01
8.700000E+01
8.800000E+01
8.900000E+01
9.000000E+01
9.100000E+01
9.200000E+01
9.300000E+01
9.400000E+01
9.500000E+01
9.600000E+01
9.700000E+01
9.800000E+01
9.900000E+01
1.000000E+02
1.010000E+02
1.020000E+02
1.030000E+02
1.040000E+02
1.050000E+02
1.060000E+02
1.070000E+02
1.080000E+02
1.090000E+02
1.100000E+02
1.110000E+02
1.120000E+02
1.130000E+02
1.140000E+02
1.150000E+02
1.160000E+02
1.170000E+02
1.180000E+02
1.190000E+02
1.200000E+02
1.210000E+02
1.220000E+02
1.230000E+02
1.240000E+02
1.250000E+02
1.260000E+02
1.270000E+02
1.280000E+02
1.290000E+02
1.300000E+02
1.310000E+02
1.320000E+02
1.330000E+02
1.340000E+02
1.350000E+02
1.360000E+02
1.370000E+02
1.380000E+02
1.390000E+02
1.400000E+02
1.410000E+02
1.420000E+02
1.430000E+02
1.440000E+02
1.450000E+02
1.460000E+02
1.470000E+02
1.480000E+02
1.490000E+02
1.500000E+02
1.510000E+02
1.520000E+02
1.530000E+02
1.540000E+02
1.550000E+02
1.560000E+02
1.570000E+02
1.580000E+02
1.590000E+02
1.600000E+02
1.610000E+02
1.620000E+02
1.630000E+02
1.640000E+02
1.650000E+02
1.660000E+02
1.670000E+02
1.680000E+02
1.690000E+02
1.700000E+02
1.710000E+02
1.720000E+02
1.730000E+02
1.740000E+02
1.750000E+02
1.760000E+02
1.770000E+02
1.780000E+02
1.790000E+02
1.800000E+02
1.810000E+02
1.820000E+02
1.830000E+02
1.840000E+02
1.850000E+02
1.860000E+02
1.870000E+02
1.880000E+02
1.890000E+02
1.900000E+02
1.910000E+02
1.920000E+02
1.930000E+02
1.940000E+02
1.950000E+02
1.960000E+02
1.970000E+02
1.980000E+02
1.990000E+02
2.000000E+02
0.000000E+00
1.000000E+00
2.000000E+00
3.000000E+00
4.000000E+00
5.000000E+00
6.000000E+00
7.000000E+00
8.000000E+00
9.000000E+00
1.000000E+01
1.100000E+01
1.200000E+01
1.300000E+01
1.400000E+01
1.500000E+01
1.600000E+01
1.700000E+01
1.800000E+01
1.900000E+01
2.000000E+01
2.100000E+01
2.200000E+01
2.300000E+01
2.400000E+01
2.500000E+01
2.600000E+01
2.700000E+01
2.800000E+01
2.900000E+01
3.000000E+01
3.100000E+01
3.200000E+01
3.300000E+01
3.400000E+01
3.500000E+01
3.600000E+01
3.700000E+01
3.800000E+01
3.900000E+01
4.000000E+01
4.100000E+01
4.200000E+01
4.300000E+01
4.400000E+01
4.500000E+01
4.600000E+01
4.700000E+01
4.800000E+01
4.900000E+01
5.000000E+01
5.100000E+01
5.200000E+01
5.300000E+01
5.400000E+01
5.500000E+01
5.600000E+01
5.700000E+01
5.800000E+01
5.900000E+01
6.000000E+01
6.100000E+01
6.200000E+01
6.300000E+01
6.400000E+01
6.500000E+01
6.600000E+01
6.700000E+01
6.800000E+01
6.900000E+01
7.000000E+01
7.100000E+01
7.200000E+01
7.300000E+01
7.400000E+01
7.500000E+01
7.600000E+01
7.700000E+01
7.800000E+01
7.900000E+01
8.000000E+01
8.100000E+01
8.200000E+01
8.300000E+01
8.400000E+01
8.500000E+01
8.600000E+01
8.700000E+01
8.800000E+01
8.900000E+01
9.000000E+01
9.100000E+01
9.200000E+01
9.300000E+01
9.400000E+01
9.500000E+01
9.600000E+01
9.700000E+01
9.800000E+01
9.900000E+01
1.000000E+02
1.010000E+02
1.020000E+02
1.030000E+02
1.040000E+02
1.050000E+02
1.060000E+02
1.070000E+02
1.080000E+02
1.090000E+02
1.100000E+02
1.110000E+02
1.120000E+02
1.130000E+02
1.140000E+02
1.150000E+02
1.160000E+02
1.170000E+02
1.180000E+02
1.190000E+02
1.200000E+02
1.210000E+02
1.220000E+02
1.230000E+02
1.240000E+02
1.250000E+02
1.260000E+02
1.270000E+02
1.280000E+02
1.290000E+02
1.300000E+02
1.310000E+02
1.320000E+02
1.330000E+02
1.340000E+02
1.350000E+02
1.360000E+02
1.370000E+02
1.380000E+02
1.390000E+02
1.400000E+02
1.410000E+02
1.420000E+02
1.430000E+02
1.440000E+02
1.450000E+02
1.460000E+02
1.470000E+02
1.480000E+02
1.490000E+02
1.500000E+02
1.510000E+02
1.520000E+02
1.530000E+02
1.540000E+02
1.550000E+02
1.560000E+02
1.570000E+02
1.580000E+02
1.590000E+02
1.600000E+02
1.610000E+02
1.620000E+02
1.630000E+02
1.640000E+02
1.650000E+02
1.660000E+02
1.670000E+02
1.680000E+02
1.690000E+02
1.700000E+02
1.710000E+02
1.720000E+02
1.730000E+02
1.740000E+02
1.750000E+02
1.760000E+02
1.770000E+02
1.780000E+02
1.790000E+02
1.800000E+02
1.810000E+02
1.820000E+02
1.830000E+02
1.840000E+02
1.850000E+02
1.860000E+02
1.870000E+02
1.880000E+02
1.890000E+02
1.900000E+02
1.910000E+02
1.920000E+02
1.930000E+02
1.940000E+02
1.950000E+02
1.960000E+02
1.970000E+02
1.980000E+02
1.990000E+02
2.000000E+02
0.000000E+00
1.000000E+00
2.000000E+00
3.000000E+00
4.000000E+00
5.000000E+00
6.000000E+00
7.000000E+00
8.000000E+00
9.000000E+00
1.000000E+01
1.100000E+01
1.200000E+01
1.300000E+01
1.400000E+01
1.500000E+01
1.600000E+01
1.700000E+01
1.800000E+01
1.900000E+01
2.000000E+01
2.100000E+01
2.200000E+01
2.300000E+01
2.400000E+01
2.500000E+01
2.600000E+01
2.700000E+01
2.800000E+01
2.900000E+01
3.000000E+01
3.100000E+01
3.200000E+01
3.300000E+01
3.400000E+01
3.500000E+01
3.600000E+01
3.700000E+01
3.800000E+01
3.900000E+01
4.000000E+01
4.100000E+01
4.200000E+01
4.300000E+01
4.400000E+01
4.500000E+01
4.600000E+01
4.700000E+01
4.800000E+01
4.900000E+01
5.000000E+01
5.100000E+01
5.200000E+01
5.300000E+01
5.400000E+01
5.500000E+01
5.600000E+01
5.700000E+01
5.800000E+01
5.900000E+01
6.000000E+01
6.100000E+01
6.200000E+01
6.300000E+01
6.400000E+01
6.500000E+01
6.600000E+01
6.700000E+01
6.800000E+01
6.900000E+01
7.000000E+01
7.100000E+01
7.200000E+01
7.300000E+01
7.400000E+01
7.500000E+01
7.600000E+01
7.700000E+01
7.800000E+01
7.900000E+01
8.000000E+01
8.100000E+01
8.200000E+01
8.300000E+01
8.400000E+01
8.500000E+01
8.600000E+01
8.700000E+01
8.800000E+01
8.900000E+01
9.000000E+01
9.100000E+01
9.200000E+01
9.300000E+01
9.400000E+01
9.500000E+01
9.600000E+01
9.700000E+01
9.800000E+01
9.900000E+01
1.000000E+02
1.010000E+02
1.020000E+02
1.030000E+02
1.040000E+02
1.050000E+02
1.060000E+02
1.070000E+02
1.080000E+02
1.090000E+02
1.100000E+02
1.110000E+02
1.120000E+02
1.130000E+02
1.140000E+02
1.150000E+02
1.160000E+02
1.170000E+02
1.180000E+02
1.190000E+02
1.200000E+02
1.210000E+02
1.220000E+02
1.230000E+02
1.240000E+02
1.250000E+02
1.260000E+02
1.270000E+02
1.280000E+02
1.290000E+02
1.300000E+02
1.310000E+02
1.320000E+02
1.330000E+02
1.340000E+02
1.350000E+02
1.360000E+02
1.370000E+02
1.380000E+02
1.390000E+02
1.400000E+02
1.410000E+02
1.420000E+02
1.430000E+02
1.440000E+02
1.450000E+02
1.460000E+02
1.470000E+02
1.480000E+02
1.490000E+02
1.500000E+02
1.510000E+02
1.520000E+02
1.530000E+02
1.540000E+02
1.550000E+02
1.560000E+02
1.570000E+02
1.580000E+02
1.590000E+02
1.600000E+02
1.610000E+02
1.620000E+02
1.630000E+02
1.640000E+02
1.650000E+02
1.660000E+02
1.670000E+02
1.680000E+02
1.690000E+02
1.700000E+02
1.710000E+02
1.720000E+02
1.730000E+02
1.740000E+02
1.750000E+02
1.760000E+02
1.770000E+02
1.780000E+02
1.790000E+02
1.800000E+02
1.810000E+02
1.820000E+02
1.830000E+02
1.840000E+02
1.850000E+02
1.860000E+02
1.870000E+02
1.880000E+02
1.890000E+02
1.900000E+02
1.910000E+02
1.920000E+02
1.930000E+02
1.940000E+02
1.950000E+02
1.960000E+02
1.970000E+02
1.980000E+02
1.990000E+02
2.000000E+02
0.000000E+00
1.000000E+00
2.000000E+00
3.000000E+00
4.000000E+00
5.000000E+00
6.000000E+00
7.000000E+00
8.000000E+00
9.000000E+00
1.000000E+01
1.100000E+01
1.200000E+01
1.300000E+01
1.400000E+01
1.500000E+01
1.600000E+01
1.700000E+01
1.800000E+01
1.900000E+01
2.000000E+01
2.100000E+01
2.200000E+01
2.300000E+01
2.400000E+01
2.500000E+01
2.600000E+01
2.700000E+01
2.800000E+01
2.900000E+01
3.000000E+01
3.100000E+01
3.200000E+01
3.300000E+01
3.400000E+01
3.500000E+01
3.600000E+01
3.700000E+01
3.800000E+01
3.900000E+01
4.000000E+01
4.100000E+01
4.200000E+01
4.300000E+01
4.400000E+01
4.500000E+01
4.600000E+01
4.700000E+01
4.800000E+01
4.900000E+01
5.000000E+01
5.100000E+01
5.200000E+01
5.300000E+01
5.400000E+01
5.500000E+01
5.600000E+01
5.700000E+01
5.800000E+01
5.900000E+01
6.000000E+01
6.100000E+01
6.200000E+01
6.300000E+01
6.400000E+01
6.500000E+01
6.600000E+01
6.700000E+01
6.800000E+01
6.900000E+01
7.000000E+01
7.100000E+01
7.200000E+01
7.300000E+01
7.400000E+01
7.500000E+01
7.600000E+01
7.700000E+01
7.800000E+01
7.900000E+01
8.000000E+01
8.100000E+01
8.200000E+01
8.300000E+01
8.400000E+01
8.500000E+01
8.600000E+01
8.700000E+01
8.800000E+01
8.900000E+01
9.000000E+01
9.100000E+01
9.200000E+01
9.300000E+01
9.400000E+01
9.500000E+01
9.600000E+01
9.700000E+01
9.800000E+01
9.900000E+01
1.000000E+02
1.010000E+02
1.020000E+02
1.030000E+02
1.040000E+02
1.050000E+02
1.060000E+02
1.070000E+02
1.080000E+02
1.090000E+02
1.100000E+02
1.110000E+02
1.120000E+02
1.130000E+02
1.140000E+02
1.150000E+02
1.160000E+02
1.170000E+02
1.180000E+02
1.190000E+02
1.200000E+02
1.210000E+02
1.220000E+02
1.230000E+02
1.240000E+02
1.250000E+02
1.260000E+02
1.270000E+02
1.280000E+02
1.290000E+02
1.300000E+02
1.310000E+02
1.320000E+02
1.330000E+02
1.340000E+02
1.350000E+02
1.360000E+02
1.370000E+02
1.380000E+02
1.390000E+02
1.400000E+02
1.410000E+02
1.420000E+02
1.430000E+02
1.440000E+02
1.450000E+02
1.460000E+02
1.470000E+02
1.480000E+02
1.490000E+02
1.500000E+02
1.510000E+02
1.520000E+02
1.530000E+02
1.540000E+02
1.550000E+02
1.560000E+02
1.570000E+02
1.580000E+02
1.590000E+02
1.600000E+02
1.610000E+02
1.620000E+02
1.630000E+02
1.640000E+02
1.650000E+02
1.660000E+02
1.670000E+02
1.680000E+02
1.690000E+02
1.700000E+02
1.710000E+02
1.720000E+02
1.730000E+02
1.740000E+02
1.750000E+02
1.760000E+02
1.770000E+02
1.780000E+02
1.790000E+02
1.800000E+02
1.810000E+02
1.820000E+02
1.830000E+02
1.840000E+02
1.850000E+02
1.860000E+02
1.870000E+02
1.880000E+02
1.890000E+02
1.900000E+02
1.910000E+02
1.920000E+02
1.930000E+02
1.940000E+02
1.950000E+02
1.960000E+02
1.970000E+02
1.980000E+02
1.990000E+02
2.000000E+02
0.000000E+00
1.000000E+00
2.000000E+00
3.000000E+00
4.000000E+00
5.000000E+00
6.000000E+00
7.000000E+00
8.000000E+00
9.000000E+00
1.000000E+01
1.100000E+01
1.200000E+01
1.300000E+01
1.400000E+01
1.500000E+01
1.600000E+01
1.700000E+01
1.800000E+01
1.900000E+01
2.000000E+01
2.100000E+01
2.200000E+01
2.300000E+01
2.400000E+01
2.500000E+01
2.600000E+01
2.700000E+01
2.800000E+01
2.900000E+01
3.000000E+01
3.100000E+01
3.200000E+01
3.300000E+01
3.400000E+01
3.500000E+01
3.600000E+01
3.700000E+01
3.800000E+01
3.900000E+01
4.000000E+01
4.100000E+01
4.200000E+01
4.300000E+01
4.400000E+01
4.500000E+01
4.600000E+01
4.700000E+01
4.800000E+01
4.900000E+01
5.000000E+01
5.100000E+01
5.200000E+01
5.300000E+01
5.400000E+01
5.500000E+01
5.600000E+01
5.700000E+01
5.800000E+01
5.900000E+01
6.000000E+01
6.100000E+01
6.200000E+01
6.300000E+01
6.400000E+01
6.500000E+01
6.600000E+01
6.700000E+01
6.800000E+01
6.900000E+01
7.000000E+01
7.100000E+01
7.200000E+01
7.300000E+01
7.400000E+01
7.500000E+01
7.600000E+01
7.700000E+01
7.800000E+01
7.900000E+01
8.000000E+01
8.100000E+01
8.200000E+01
8.300000E+01
8.400000E+01
8.500000E+01
8.600000E+01
8.700000E+01
8.800000E+01
8.900000E+01
9.000000E+01
9.100000E+01
9.200000E+01
9.300000E+01
9.400000E+01
9.500000E+01
9.600000E+01
9.700000E+01
9.800000E+01
9.900000E+01
1.000000E+02
1.010000E+02
1.020000E+02
1.030000E+02
1.040000E+02
1.050000E+02
1.060000E+02
1.070000E+02
1.080000E+02
1.090000E+02
1.100000E+02
1.110000E+02
1.120000E+02
1.130000E+02
1.140000E+02
1.150000E+02
1.160000E+02
1.170000E+02
1.180000E+02
1.190000E+02
1.200000E+02
1.210000E+02
1.220000E+02
1.230000E+02
1.240000E+02
1.250000E+02
1.260000E+02
1.270000E+02
1.280000E+02
1.290000E+02
1.300000E+02
1.310000E+02
1.320000E+02
1.330000E+02
1.340000E+02
1.350000E+02
1.360000E+02
1.370000E+02
1.380000E+02
1.390000E+02
1.400000E+02
1.410000E+02
1.420000E+02
1.430000E+02
1.440000E+02
1.450000E+02
1.460000E+02
1.470000E+02
1.480000E+02
1.490000E+02
1.500000E+02
1.510000E+02
1.520000E+02
1.530000E+02
1.540000E+02
1.550000E+02
1.560000E+02
1.570000E+02
1.580000E+02
1.590000E+02
1.600000E+02
1.610000E+02
1.620000E+02
1.630000E+02
1.640000E+02
1.650000E+02
1.660000E+02
1.670000E+02
1.680000E+02
1.690000E+02
1.700000E+02
1.710000E+02
1.720000E+02
1.730000E+02
1.740000E+02
1.750000E+02
1.760000E+02
1.770000E+02
1.780000E+02
1.790000E+02
1.800000E+02
1.810000E+02
1.820000E+02
1.830000E+02
1.840000E+02
1.850000E+02
1.860000E+02
1.870000E+02
1.880000E+02
1.890000E+02
1.900000E+02
1.910000E+02
1.920000E+02
1.930000E+02
1.940000E+02
1.950000E+02
1.960000E+02
1.970000E+02
1.980000E+02
1.990000E+02
2.000000E+02
0.000000E+00
1.000000E+00
2.000000E+00
3.000000E+00
4.000000E+00
5.000000E+00
6.000000E+00
7.000000E+00
8.000000E+00
9.000000E+00
1.000000E+01
1.100000E+01
1.200000E+01
1.300000E+01
1.400000E+01
1.500000E+01
1.600000E+01
1.700000E+01
1.800000E+01
1.900000E+01
2.000000E+01
2.100000E+01
2.200000E+01
2.300000E+01
2.400000E+01
2.500000E+01
2.600000E+01
2.700000E+01
2.800000E+01
2.900000E+01
3.000000E+01
3.100000E+01
3.200000E+01
3.300000E+01
3.400000E+01
3.500000E+01
3.600000E+01
3.700000E+01
3.800000E+01
3.900000E+01
4.000000E+01
4.100000E+01
4.200000E+01
4.300000E+01
4.400000E+01
4.500000E+01
4.600000E+01
4.700000E+01
4.800000E+01
4.900000E+01
5.000000E+01
5.100000E+01
5.200000E+01
5.300000E+01
5.400000E+01
5.500000E+01
5.600000E+01
5.700000E+01
5.800000E+01
5.900000E+01
6.000000E+01
6.100000E+01
6.200000E+01
6.300000E+01
6.400000E+01
6.500000E+01
6.600000E+01
6.700000E+01
6.800000E+01
6.900000E+01
7.000000E+01
7.100000E+01
7.200000E+01
7.300000E+01
7.400000E+01
7.500000E+01
7.600000E+01
7.700000E+01
7.800000E+01
7.900000E+01
8.000000E+01
8.100000E+01
8.200000E+01
8.300000E+01
8.400000E+01
8.500000E+01
8.600000E+01
8.700000E+01
8.800000E+01
8.900000E+01
9.000000E+01
9.100000E+01
9.200000E+01
9.300000E+01
9.400000E+01
9.500000E+01
9.600000E+01
9.700000E+01
9.800000E+01
9.900000E+01
1.000000E+02
1.010000E+02
1.020000E+02
1.030000E+02
1.040000E+02
1.050000E+02
1.060000E+02
1.070000E+02
1.080000E+02
1.090000E+02
1.100000E+02
1.110000E+02
1.120000E+02
1.130000E+02
1.140000E+02
1.150000E+02
1.160000E+02
1.170000E+02
1.180000E+02
1.190000E+02
1.200000E+02
1.210000E+02
1.220000E+02
1.230000E+02
1.240000E+02
1.250000E+02
1.260000E+02
1.270000E+02
1.280000E+02
1.290000E+02
1.300000E+02
1.310000E+02
1.320000E+02
1.330000E+02
1.340000E+02
1.350000E+02
1.360000E+02
1.370000E+02
1.380000E+02
1.390000E+02
1.400000E+02
1.410000E+02
1.420000E+02
1.430000E+02
1.440000E+02
1.450000E+02
1.460000E+02
1.470000E+02
1.480000E+02
1.490000E+02
1.500000E+02
1.510000E+02
1.520000E+02
1.530000E+02
1.540000E+02
1.550000E+02
1.560000E+02
1.570000E+02
1.580000E+02
1.590000E+02
1.600000E+02
1.610000E+02
1.620000E+02
1.630000E+02
1.640000E+02
1.650000E+02
1.660000E+02
1.670000E+02
1.680000E+02
1.690000E+02
1.700000E+02
1.710000E+02
1.720000E+02
1.730000E+02
1.740000E+02
1.750000E+02
1.760000E+02
1.770000E+02
1.780000E+02
1.790000E+02
1.800000E+02
1.810000E+02
1.820000E+02
1.830000E+02
1.840000E+02
1.850000E+02
1.860000E+02
1.870000E+02
1.880000E+02
1.890000E+02
1.900000E+02
1.910000E+02
1.920000E+02
1.930000E+02
1.940000E+02
1.950000E+02
1.960000E+02
1.970000E+02
1.980000E+02
1.990000E+02
2.000000E+02
0.000000E+00
1.000000E+00
2.000000E+00
3.000000E+00
4.000000E+00
5.000000E+00
6.000000E+00
7.000000E+00
8.000000E+00
9.000000E+00
1.000000E+01
1.100000E+01
1.200000E+01
1.300000E+01
1.400000E+01
1.500000E+01
1.600000E+01
1.700000E+01
1.800000E+01
1.900000E+01
2.000000E+01
2.100000E+01
2.200000E+01
2.300000E+01
2.400000E+01
2.500000E+01
2.600000E+01
2.700000E+01
2.800000E+01
2.900000E+01
3.000000E+01
3.100000E+01
3.200000E+01
3.300000E+01
3.400000E+01
3.500000E+01
3.600000E+01
3.700000E+01
3.800000E+01
3.900000E+01
4.000000E+01
4.100000E+01
4.200000E+01
4.300000E+01
4.400000E+01
4.500000E+01
4.600000E+01
4.700000E+01
4.800000E+01
4.900000E+01
5.000000E+01
5.100000E+01
5.200000E+01
5.300000E+01
5.400000E+01
5.500000E+01
5.600000E+01
5.700000E+01
5.800000E+01
5.900000E+01
6.000000E+01
6.100000E+01
6.200000E+01
6.300000E+01
6.400000E+01
6.500000E+01
6.600000E+01
6.700000E+01
6.800000E+01
6.900000E+01
7.000000E+01
7.100000E+01
7.200000E+01
7.300000E+01
7.400000E+01
7.500000E+01
7.600000E+01
7.700000E+01
7.800000E+01
7.900000E+01
8.000000E+01
8.100000E+01
8.200000E+01
8.300000E+01
8.400000E+01
8.500000E+01
8.600000E+01
8.700000E+01
8.800000E+01
8.900000E+01
9.000000E+01
9.100000E+01
9.200000E+01
9.300000E+01
9.400000E+01
9.500000E+01
9.600000E+01
9.700000E+01
9.800000E+01
9.900000E+01
1.000000E+02
1.010000E+02
1.020000E+02
1.030000E+02
1.040000E+02
1.050000E+02
1.060000E+02
1.070000E+02
1.080000E+02
1.090000E+02
1.100000E+02
1.110000E+02
1.120000E+02
1.130000E+02
1.140000E+02
1.150000E+02
1.160000E+02
1.170000E+02
1.180000E+02
1.190000E+02
1.200000E+02
1.210000E+02
1.220000E+02
1.230000E+02
1.240000E+02
1.250000E+02
1.260000E+02
1.270000E+02
1.280000E+02
1.290000E+02
1.300000E+02
1.310000E+02
1.320000E+02
1.330000E+02
1.340000E+02
1.350000E+02
1.360000E+02
1.370000E+02
1.380000E+02
1.390000E+02
1.400000E+02
1.410000E+02
1.420000E+02
1.430000E+02
1.440000E+02
1.450000E+02
1.460000E+02
1.470000E+02
1.480000E+02
1.490000E+02
1.500000E+02
1.510000E+02
1.520000E+02
1.530000E+02
1.540000E+02
1.550000E+02
1.560000E+02
1.570000E+02
1.580000E+02
1.590000E+02
1.600000E+02
1.610000E+02
1.620000E+02
1.630000E+02
1.640000E+02
1.650000E+02
1.660000E+02
1.670000E+02
1.680000E+02
1.690000E+02
1.700000E+02
1.710000E+02
1.720000E+02
1.730000E+02
1.740000E+02
1.750000E+02
1.760000E+02
1.770000E+02
1.780000E+02
1.790000E+02
1.800000E+02
1.810000E+02
1.820000E+02
1.830000E+02
1.840000E+02
1.850000E+02
1.860000E+02
1.870000E+02
1.880000E+02
1.890000E+02
1.900000E+02
1.910000E+02
1.920000E+02
1.930000E+02
1.940000E+02
1.950000E+02
1.960000E+02
1.970000E+02
1.980000E+02
1.990000E+02
2.000000E+02
0.000000E+00
1.000000E+00
2.000000E+00
3.000000E+00
4.000000E+00
5.000000E+00
6.000000E+00
7.000000E+00
8.000000E+00
9.000000E+00
1.000000E+01
1.100000E+01
1.200000E+01
1.300000E+01
1.400000E+01
1.500000E+01
1.600000E+01
1.700000E+01
1.800000E+01
1.900000E+01
2.000000E+01
2.100000E+01
2.200000E+01
2.300000E+01
2.400000E+01
2.500000E+01
2.600000E+01
2.700000E+01
2.800000E+01
2.900000E+01
3.000000E+01
3.100000E+01
3.200000E+01
3.300000E+01
3.400000E+01
3.500000E+01
3.600000E+01
3.700000E+01
3.800000E+01
3.900000E+01
4.000000E+01
4.100000E+01
4.200000E+01
4.300000E+01
4.400000E+01
4.500000E+01
4.600000E+01
4.700000E+01
4.800000E+01
4.900000E+01
5.000000E+01
5.100000E+01
5.200000E+01
5.300000E+01
5.400000E+01
5.500000E+01
5.600000E+01
5.700000E+01
5.800000E+01
5.900000E+01
6.000000E+01
6.100000E+01
6.200000E+01
6.300000E+01
6.400000E+01
6.500000E+01
6.600000E+01
6.700000E+01
6.800000E+01
6.900000E+01
7.000000E+01
7.100000E+01
7.200000E+01
7.300000E+01
7.400000E+01
7.500000E+01
7.600000E+01
7.700000E+01
7.800000E+01
7.900000E+01
8.000000E+01
8.100000E+01
8.200000E+01
8.300000E+01
8.400000E+01
8.500000E+01
8.600000E+01
8.700000E+01
8.800000E+01
8.900000E+01
9.000000E+01
9.100000E+01
9.200000E+01
9.300000E+01
9.400000E+01
9.500000E+01
9.600000E+01
9.700000E+01
9.800000E+01
9.900000E+01
1.000000E+02
1.010000E+02
1.020000E+02
1.030000E+02
1.040000E+02
1.050000E+02
1.060000E+02
1.070000E+02
1.080000E+02
1.090000E+02
1.100000E+02
1.110000E+02
1.120000E+02
1.130000E+02
1.140000E+02
1.150000E+02
1.160000E+02
1.170000E+02
1.180000E+02
1.190000E+02
1.200000E+02
1.210000E+02
1.220000E+02
1.230000E+02
1.240000E+02
1.250000E+02
1.260000E+02
1.270000E+02
1.280000E+02
1.290000E+02
1.300000E+02
1.310000E+02
1.320000E+02
1.330000E+02
1.340000E+02
1.350000E+02
1.360000E+02
1.370000E+02
1.380000E+02
1.390000E+02
1.400000E+02
1.410000E+02
1.420000E+02
1.430000E+02
1.440000E+02
1.450000E+02
1.460000E+02
1.470000E+02
1.480000E+02
1.490000E+02
1.500000E+02
1.510000E+02
1.520000E+02
1.530000E+02
1.540000E+02
1.550000E+02
1.560000E+02
1.570000E+02
1.580000E+02
1.590000E+02
1.600000E+02
1.610000E+02
1.620000E+02
1.630000E+02
1.640000E+02
1.650000E+02
1.660000E+02
1.670000E+02
1.680000E+02
1.690000E+02
1.700000E+02
1.710000E+02
1.720000E+02
1.730000E+02
1.740000E+02
1.750000E+02
1.760000E+02
1.770000E+02
1.780000E+02
1.790000E+02
1.800000E+02
1.810000E+02
1.820000E+02
1.830000E+02
1.840000E+02
1.850000E+02
1.860000E+02
1.870000E+02
1.880000E+02
1.890000E+02
1.900000E+02
[truncated: 164,750 more chars]
